# Supplementary material for: Cell atlas of the regenerating human liver after portal vein embolization
Source: Nat Commun. 2024 Jul 11;15:5827. doi: 10.1038/s41467-024-49236-7 (PMC11239663; doi:10.1038/s41467-024-49236-7)
Supplement: Supplementary file 5 — Supplementary Data 2 [file 41467_2024_49236_MOESM5_ESM.xlsx]

## Sheet: Sheet1
Supplementary Data 2: Number of detected cell types across donors in sn RNA-seq datasets
Identifier (Table 1)	Cell type
	Cholangiocytes	Endothelial cells	Hepatocytes	Immune cells	Mesenchymal cells
sn_H1	991 (29.5%)	755 (22.5%)	1050 (31.3%)	91 (2.7%)	468 (13.9%)
sn_H3	165 (7.7%)	468 (21.9%)	1257 (58.9%)	121 (5.7%)	124 (5.8%)
sn_H4	1358 (34.7%)	1044 (26.7%)	575 (14.7%)	552 (14.1%)	381 (9.7%)
