# Supplementary material for: Cell atlas of the regenerating human liver after portal vein embolization
Source: Nat Commun. 2024 Jul 11;15:5827. doi: 10.1038/s41467-024-49236-7 (PMC11239663; doi:10.1038/s41467-024-49236-7)
Supplement: Supplementary file 8 — Supplementary Data 5 [file 41467_2024_49236_MOESM8_ESM.csv]

	HvE	HvR	EvR
SAA1	1	0.999987998727865	0.999987998727865
SAA2	0.935097509750975	0.966540654065407	0.969432943294329
HAMP	0.961704170417042	0.999894983984768	0.961595132304002
APOA4	0.117659765976598	0.120924213847859	0.998907293785643
G0S2	0.858925892589259	-0.15990399039904	0.317443744374437
CRP	1	0.999939992198932	0.999939992198932
PLA2G2A	0.990992109033634	0.595607560756076	0.590782829844012
CCL20	-1	-0.927764776477648	0.927764776477648
MT1B	-0.795895589558956	0.756778827408271	-0.623243037931729
CYP2E1	1	1	1
CYP3A4	1	1	1
CXCL9	-0.620853947959434	0.907926699302215	-0.495815017058704
HULC	1	1	1
SDS	0.993843384338434	-0.924764476447645	-0.918607860786079
GSTA2	0.781614161416142	0.781614161416142	1
NNMT	1	1	1
ISG15	0.897449744974497	-0.475643564356436	-0.677203720372037
AKR1B10	0.501992223165142	0.501920308152906	0.999951992894921
CHI3L1	0.963996399639964	0.911624920928274	0.838081031143082
SPINK1	-0.183402340234023	-0.171915506790584	0.996003362331066
PLIN2	0.947146714671467	-0.794479447944795	-0.817617761776178
MT1H	0.389462946294629	0.389462946294629	1
MT1M	0.656789678967897	0.614545454545455	0.0688028802880288
NPW	0.903006300630063	0.065958595859586	0.428838883888389
ASCL1	-0.00209792470035834	0.383814416627955	0.882270586684728
MT1F	0.318463846384638	0.86013801380138	-0.12980498049805
A2M	0.81999399939994	0.7813194576033	0.90473623732306
GADD45G	1	1	1
CYP2A7	0.884884488448845	0.923048304830483	0.847824782478248
RP11-70C1.1	0.127908790879088	0.776045604560456	0.683132313231323
C3	0.802868286828683	0.802868286828683	1
ANGPTL8	0.908754875487549	1	0.908754875487549
BCHE	0.972349234923492	1	0.972349234923492
TF	0.775913591359136	0.766240624062406	0.953831383138314
NEAT1	-0.534089408940894	0.544578457845785	-0.98951095109511
MT-ND5	0.644548454845485	0.847104710471047	0.258277827782778
CXCL13	0.784026402640264	0.83449121166861	0.595598308722676
HSPA1A	-0.574077407740774	0.850585058505851	-0.871659165916592
CXCL2	0.770921092109211	0.57976597659766	0.318895889588959
GC	0.195403540354035	0.183786378637864	0.514659465946595
FBP1	0.90024602460246	0.90024602460246	1
CYP1A2	1	1	1
FADS1	0.209432943294329	0.573501350135013	-0.35992799279928
IGFBP2	0.583246324632463	0.7364308059134	0.0189327102741304
PCK1	-1	-1	1
GSTA1	-0.481536153615362	-0.996783678367837	0.516039603960396
IGFBP1	0.843432343234323	1	0.843432343234323
FABP1	0.969492949294929	1	0.969492949294929
MT-ND3	0.737977797779778	0.980594059405941	0.688880888088809
HPX	0.778733873387339	0.778733873387339	1
CYP3A5	0.652277227722772	0.939357935793579	0.56955295529553
MT1X	0.858049804980498	-0.34967896789679	-0.543534353435344
FGA	0.860474047404741	0.860474047404741	1
ALB	0.438139813981398	0.305586558655866	0.451881188118812
CYP7A1	0.636555655565557	0.636555655565557	1
LEAP2	-0.817005700570057	0.145274527452745	0.274575457545755
FGG	1	1	1
C10orf10	0.294593459345935	-0.754347434743474	0.232259225922592
RAMP1	0.992511251125113	-0.0882448244824482	-0.108514851485149
CFHR1	-0.000768076807680768	0.0916651665166517	0.921176117611761
MT1E	0.73995799579958	-0.122628262826283	-0.543102310231023
A1BG	-0.794575457545755	0.51032703270327	-0.124488448844884
MT-CO1	0.791179117911791	0.879027902790279	0.713879387938794
APCS	1	1	1
ANGPTL3	0.864482448244825	0.860990099009901	0.997923792379238
MT1G	0.185442544254425	0.756147614761476	0.444416441644164
PNRC1	0.702034203420342	-0.625958595859586	-0.083036303630363
UBC	0.876423642364237	0.961800180018002	0.948046804680468
CFHR3	-0.729216921692169	-0.736165616561656	0.395919591959196
GADD45B	0.708346834683468	0.592787278727873	0.934977497749775
FGL1	1	1	1
SGK1	0.797323732373237	-0.564668466846685	-0.24039603960396
SOD2	0.384890489048905	0.195883588358836	0.94994299429943
HSPB1	0.59985598559856	1	0.59985598559856
CYP2A6	0.727596759675968	-0.321416141614161	-0.193771377137714
P4HA1	0.269234923492349	0.00724872487248725	0.788778877887789
NR0B2	0.852217221722172	0.894533453345335	0.972325232523252
SERPINC1	0.777461746174617	0.296729672967297	0.484152415241524
MT-ND4L	0.721572157215722	0.881008100810081	0.486096609660966
APOA5	0.366432643264326	-0.704266426642664	-0.7197599759976
HAL	0.998787689199376	0.998055805580558	0.999831969081125
DNAJB1	0.25989798979898	0.18982298229823	0.950555055505551
UGT2B7	0.426150615061506	0.437683768376838	0.995931593159316
CD14	0.914191419141914	-0.495985598559856	-0.38989498949895
DCXR	0.943030303030303	0.811629162916292	0.863738373837384
PRAP1	0.512559255925593	0.512559255925593	1
RND1	-0.602076207620762	-0.772325232523252	0.647260726072607
SCD	0.0142334233423342	0.948418841884188	-0.202184218421842
MCL1	-0.670795079507951	-0.444656465646565	0.328820882088209
HBB	-0.335565556555656	-0.70712483386107	0.077918025556983
LCN2	0.816151409016579	0.62716624266434	0.429414941494149
FGF21	1	1	1
ENO3	0.401740174017402	0.343666366636664	0.977737773777378
FAM46A	0.102142214221422	0.170693069306931	0.937677767776778
CES1	0.22006600660066	-0.0535013501350135	0.77008100810081
SDC4	-0.643684368436844	-0.665058505850585	0.501662166216622
TDO2	-0.520780078007801	-0.64999699969997	0.734965496549655
APOB	0.588322832283228	0.745826582658266	0.13975397539754
AFM	0.0335193519351935	0.54017401740174	0.772193219321932
VTN	0.877239723972397	0.0821002100210021	0.19954395439544
DUSP6	-0.678703870387039	-0.624518451845185	0.947326732673267
AKR1C1	1	0.971593159315932	0.971593159315932
FAM83A-AS1	0.828850885088509	-0.0170657065706571	0.208820882088209
HSPA1B	-0.683144314431443	-0.704866486648665	0.98951095109511
GPX2	0.899369936993699	-0.553495349534953	-0.787722772277228
DHRS2	0.848964896489649	-0.866426642664266	-0.638631863186319
ITIH3	0.812901290129013	0.783474347434743	0.984662466246625
TRIB1	1	0.798727872787279	0.798727872787279
CYP26A1	1	1	1
MT-CO3	0.924608460846085	0.881620162016202	0.765376537653765
VMP1	-0.787566756675668	-0.787566756675668	1
ID2	0.667986798679868	0.753783378337834	0.203144314431443
OXT	-0.498493849384939	-0.498493849384939	1
ANG	-0.377605760576058	-0.205940594059406	0.92002400240024
GATS	0.966587237896076	0.955511551155116	0.938016234646753
RASD1	0.948994899489949	0.198763876387639	0.0710711071107111
ORC6	-0.00922363445847199	-0.104026402640264	0.948696017948248
AKR1C2	0.97994599459946	0.96010801080108	0.939057905790579
IFI6	0.883984398439844	0.894425442544254	0.981578157815782
LDHA	0.88022802280228	0.316723672367237	0.714263426342634
RP4-710M16.2	0.425598559855986	0.170969096909691	0.907710771077108
ORM2	0.525232523252325	0.0408280828082808	-0.666318631863186
RCL1	0.930777077707771	0.947218721872187	0.994059405940594
MT-ND4	0.714215421542154	0.989162916291629	0.69993399339934
ARRDC3	0.825382538253825	0.825382538253825	1
C1R	0.721188118811881	0.72969696969697	0.985070507050705
MT-CO2	0.853129312931293	0.651593159315932	0.642484248424843
SLCO1B3	1	1	1
DECR1	0.567368736873687	0.474707470747075	0.963492349234924
NUPR1	0.827830783078308	0.795883588358836	0.982682268226823
LRG1	0.944122412241224	0.999831969081125	0.944785215774211
F2	0.451449144914492	0.0173657365736574	0.10048604860486
GNMT	0.846096609660966	-0.99026702670267	-0.851989198919892
INSIG1	0.985622562256226	0.981134113411341	0.957683768376838
BAAT	1	1	1
CLU	0.47977197719772	0.136945694569457	0.764824482448245
IL1RN	-0.161308130813081	-0.783762376237624	0.580702070207021
ADH1C	1	1	1
APOH	0.333285328532853	0.458073807380738	0.828562856285629
SAA4	0.901518151815182	-0.491461146114612	-0.655037503750375
ITIH1	0.504086408640864	0.430519051905191	0.982490249024903
ANGPTL4	-0.58025802580258	0.18982298229823	-0.457989798979898
OAT	0.965172517251725	0.978193819381938	0.995199519951995
SLC38A2	-0.278835883588359	-0.278835883588359	1
GADD45A	1	1	1
ADH4	1	1	1
PEBP4	-0.41033303330333	-0.600852085208521	0.546510651065107
UGT2B17	0.360744074407441	0.743359230766943	0.0619125934489891
MFSD2A	0.899129912991299	0.664314431443144	0.874287428742874
PROX1	-0.43017101710171	-0.8602100210021	0.164284428442844
CDKN1A	0.384470447044704	0.577701770177018	0.63019501950195
FN1	0.913423342334234	0.832175217521752	0.982286228622862
TAT	0.858913891389139	0.334473447344734	-0.0424242424242424
EFNA1	-0.638823882388239	-0.146030603060306	0.736465646564657
HSPH1	0.215469546954696	-0.117095709570957	-0.375169516951695
HSP90AA1	0.877695769576958	-0.279063906390639	-0.0849204920492049
ZFP36L1	0.978637863786379	0.978637863786379	1
ALDOB	0.936597659765977	0.817701770177018	0.912535253525353
UGT2B10	0.842484248424843	0.842484248424843	1
SULT2A1	0.978169816981698	0.945394539453945	0.97956195619562
MID1IP1	0.494221422142214	0.255553555355536	0.896969696969697
ACAA2	0.958307830783078	-0.00975697569756976	-0.252553255325533
FST	-0.298469846984698	0.232571257125713	0.552823282328233
PGLYRP2	0.208772877287729	-0.0216141614161416	0.870639063906391
WEE1	0.466054605460546	0.466054605460546	1
SOCS2	0.441764176417642	0.437467746774677	0.9998199819982
CYP2B6	0.0967536753675368	-0.452661266126613	-0.782778277827783
MGST1	0.538001800180018	0.538001800180018	1
NTHL1	1	1	1
JUND	1	0.413285328532853	0.413285328532853
KLHL29	-0.843456345634564	-0.311431143114311	0.343918391839184
ALAS1	1	1	1
AC091729.8	0.321020102010201	0.810273645241965	0.427508402113977
LINC01554	0.65982598259826	0.996903690369037	0.618157815781578
RP11-138A9.2	1	0.996717573733166	0.996717573733166
AKR1C4	0.837143714371437	-0.875607560756076	-0.522460246024603
SORL1	0.971257125712571	0.418865886588659	0.428634863486349
MT-ND6	-0.576201620162016	0.345298529852985	0.47039903990399
LEPR	0.897197719771977	0.898805880588059	0.998391839183918
DOK5	0.0757995799579958	0.25003300330033	0.944398439843984
G6PC	0.919171917191719	0.61036903690369	0.747914791479148
KLF10	0.960672067206721	1	0.960672067206721
C9	1	0.603108310831083	0.603108310831083
ADRB1	0.684536453645365	-0.0777237579674826	-0.603457629631682
ADH1B	0.988778877887789	1	0.988778877887789
SPSB1	0.16013201320132	0.673603360336034	-0.447740774077408
RPS27L	0.876603660366037	0.876603660366037	1
EPO	0.820630063006301	0.82020534763368	0.999639899160092
ERRFI1	0.851209120912091	0.811401140114011	0.551035103510351
ASS1	0.666354635463546	0.00955295529552955	0.521056105610561
PPP1R3C	0.55960396039604	0.181182118211821	0.791431143114312
C1S	0.705478547854786	0.991347134713471	0.730597059705971
UPP2	0.892469246924693	0.223414341434143	0.442088208820882
ARRDC4	-0.593795379537954	-0.593795379537954	1
CYB5A	0.666618661866187	-0.79956795679568	-0.938709870987099
AMN	0.536141614161416	0.541398139813981	0.997851785178518
SPP2	-0.612949294929493	0.612949294929493	-1
ACSL4	0.592679267926793	-0.984890489048905	-0.684980498049805
ARL4D	1	0.260930093009301	0.260930093009301
SERPINF1	0.861854185418542	0.128268826882688	-0.218289828982898
ITIH2	-0.0455685568556856	0.196783678367837	-0.422154215421542
HPGD	-0.698709870987099	-0.698709870987099	1
SLC27A5	0.523852385238524	-0.787182718271827	-0.812565256525653
LBP	0.841128112811281	0.999831969081125	0.841797613643089
CP	0.15014701470147	0.901494149414942	0.366228622862286
BBOX1	1	1	1
UGT2B4	1	1	1
AZGP1	0.94030603060306	-0.208172817281728	-0.364932493249325
TMEM233	-0.711395139513951	0.869042904290429	-0.451725172517252
CFH	0.539465946594659	0.870507050705071	0.665262526252625
C5AR2	0.620416295201931	0.723796183398039	0.824328069008533
RHOB	0.458013801380138	0.458013801380138	1
SGMS2	-0.845352535253525	-0.380870087008701	0.20033603360336
XIST	-0.552991299129913	-0.113483348334833	0.715031503150315
CREB3L3	0.720720072007201	1	0.720720072007201
GPAM	1	1	1
FNIP2	0.36019201920192	0.556663666366637	0.938409840984098
HILPDA	0.983630363036304	0.451773177317732	0.568184818481848
SLCO1A2	0.708188064767146	0.69898944327269	0.994008744494351
BHMT	0.436939693969397	0.820486048604861	0.582814281428143
F12	0.556939693969397	0.483240324032403	0.973405340534053
SHBG	-0.248556855685569	-0.344110411041104	-0.574425442544254
PON3	0.345850585058506	0.886012601260126	0.511191119111911
AVPR1A	0.832631263126313	0.993843384338434	0.816681668166817
EPHX1	0.855793579357936	0.855793579357936	1
S100A13	-0.68028802880288	0.964776477647765	-0.611461146114612
CPS1	0.674059405940594	-0.512667266726673	-0.90953495349535
BHLHE40	0.904362436243624	0.834539453945395	0.950567056705671
HMGCS1	-0.754731473147315	-0.951803180318032	0.865370537053705
FDPS	0.788202820282028	-0.158967896789679	-0.364956495649565
GAPDH	0.753435343534353	0.57959795979598	0.846876687668767
NFKBIZ	-0.149294929492949	0.354707470747075	0.598247824782478
CYP3A7	0.909478419034081	0.787182718271827	0.934065730791481
FAM134B	1	1	1
B4GALT1	0.456381638163816	0.0342514251425143	0.822994299429943
PLG	0.71986798679868	0.657473747374738	0.941734173417342
FADS2	-0.30000600060006	0.56037203720372	0.51035103510351
CCDC71L	0.8596699669967	0.613153315331533	0.336213621362136
LAMA5-AS1	-0.381938193819382	-1	0.381938193819382
PIM1	0.372973297329733	0.905226522652265	0.177821782178218
IGF2	0.674359435943594	0.674359435943594	1
MT-ATP6	0.595715571557156	0.571821182118212	0.185034503450345
AKR1C3	0.957611761176118	0.944026402640264	0.996195619561956
ACAT1	0.622790279027903	0.702538253825382	0.942562256225623
ACADM	-0.652781278127813	-0.664386438643864	0.988394839483948
CCND1	-0.00562856285628563	0.368628862886289	-0.764908490849085
HSD11B1	0.63960396039604	0.614401440144014	0.982010201020102
UBB	0.903234323432343	0.563108310831083	0.519135913591359
C21orf33	0.233291329132913	-0.168544854485449	-0.456453645364536
LINC00548	0.996573788503186	0.997263726372637	0.99382810759232
ADH1A	1	1	1
LY6E	0.831251125112511	0.926228622862286	0.949186918691869
CKS2	0.959159915991599	-0.0201380138013801	0.0218541854185419
PTGR1	0.76993699369937	-0.673315331533153	-0.133933393339334
CFI	-0.808400840084008	0.92008400840084	-0.816189618961896
PRG4	0.940438043804381	-0.682376237623762	-0.739033903390339
RP11-427J23.1	0.407425730143098	0.634299429942994	0.768369123906179
XPNPEP2	0.946438643864386	0.588838883888389	0.474239423942394
VNN1	-0.887140714071407	0.847488748874887	-0.570621062106211
EPHA2	-0.450957095709571	0.635991599159916	-0.818697869786979
SLC7A2	0.746390639063906	0.746390639063906	1
MTRNR2L8	-0.84972097209721	-0.991551155115512	0.794959495949595
ARG1	-0.217221722172217	-0.998679867986799	0.218589858985899
ALDH1L1	1	-1	-1
SERPINB9	-0.203540354035404	0.691377137713771	-0.0266426642664266
HSPA5	0.306006600660066	0.783474347434743	0.599063906390639
FGB	0.996567656765677	0.996567656765677	1
IFITM2	0.982634263426343	0.815289528952895	0.835391539153915
SLC39A14	0.941158115811581	0.941158115811581	1
AADAC	-0.661338133813381	-0.204848484848485	0.81976597659766
NRG1	0.0953015301530153	-0.746738673867387	0.434623462346235
CFB	0.0800600060006001	-0.822754275427543	0.377617761776178
GLDC	0.872079207920792	-0.104770477047705	0.192919291929193
RNF152	0.862082208220822	-0.648136813681368	-0.354995499549955
AGXT	0.545166516651665	0.956279627962796	0.350627062706271
BCO2	1	1	1
SLC38A4	0.728832883288329	-0.728832883288329	-1
UGT2B15	0.66981098109811	0.672571257125713	0.997239723972397
MAT1A	-0.0174137413741374	-0.143006300630063	0.977521752175218
AHSG	-0.364536453645365	0.765928592859286	-0.780582058205821
SLCO1B1	0.22046204620462	0.219417941794179	0.999051905190519
VNN3	0.428118811881188	0.976897689768977	0.390819081908191
AMDHD1	1	0.922856285628563	0.922856285628563
TRABD2A	0.985667012426338	0.909898409576501	0.934188889052314
ATF5	0.232223222322232	0.296585658565857	0.958031803180318
MT-CYB	0.70037803780378	0.718943894389439	0.440864086408641
TCTE3	-0.538241824182418	0.227590759075908	-0.264338433843384
CEBPD	0.0308430843084308	0.983186318631863	0.194191419141914
MSMO1	-0.428802880288029	-0.44957695769577	0.990519051905191
NYNRIN	0.747278727872787	0.675732578672568	0.988683343519796
RASGEF1B	-0.439195919591959	-0.585202520252025	0.23012301230123
RCAN1	-0.232895289528953	-0.926780678067807	0.341182118211821
FKBP5	0.848976897689769	-0.81998199819982	-0.898493849384938
CDC37L1	0.383810381038104	-0.514959495949595	-0.972661266126613
IFRD1	1	1	1
MATN1-AS1	-0.544638463846385	-0.284488448844885	0.915223522352235
INHBB	0.696237623762376	0.897437743774377	0.606744674467447
PPP1R1A	0.921620162016202	0.921620162016202	1
ACAA1	0.59009900990099	-0.757527752775278	-0.266030603060306
RP11-462L8.1	0.399387938793879	0.921356135613561	0.523348334833483
RP11-393N21.2	-0.272331233123312	0.462262226222622	0.576789678967897
BEX4	-0.614233423342334	0.72028802880288	-0.0853405340534053
PPP1R3G	1	1	1
OSGIN1	1	0.95995199519952	0.95995199519952
IL1RAP	0.943054305430543	0.553855385538554	0.598439843984399
TMED6	0.846852685268527	1	0.846852685268527
KNG1	-0.397815781578158	0.339489948994899	-0.794779477947795
MT-ND1	0.888772877287729	0.829402940294029	0.714095409540954
DGAT2	0.994359435943594	0.994359435943594	1
COX6A2	0.701626162616262	0.451305130513051	0.806960696069607
RP11-18B16.2	-0.109721555646434	0.118325970354868	-0.991953016291304
TGFB3	0.984578457845785	0.973717371737174	0.993495349534954
PON1	0.982874287428743	1	0.982874287428743
ANXA10	0.113351335133513	0.113351335133513	1
RHBG	0.836140446552687	0.836076649461454	0.999882981524198
TMEM56	0.832331233123312	0.832331233123312	1
CFHR4	0.555547554755476	0.273987398739874	0.752259225922592
TSKU	0.9999399939994	1	0.9999399939994
HMGB3	0.743918391839184	0.254365436543654	0.667266726672667
TIPARP	-0.292193219321932	-0.33988598859886	0.973597359735974
KCCAT211	0.704446444644464	0.49956195619562	0.766624662466247
DST	0.526780678067807	0.518223822382238	0.991443144314431
GLRB	0.753080462411486	-0.715239738098669	-0.4680658200582
PGAM2	0.715439543954395	-0.121788178817882	-0.041944194419442
RP13-143G15.4	0.75723871782179	-0.714556742426104	-0.967670411339171
ELP5	-0.0424722472247225	-0.841464146414642	-0.0488808880888089
EPB41L1	0.258169816981698	0.745418541854185	0.610957095709571
RP11-768F21.1	0.356375637563756	0.757347734773477	-0.282160216021602
C5	0.66964296429643	0.80992499249925	0.96978097809781
PAQR6	0.642438966754181	0.632700990660002	0.976653261882077
F9	0.721920192019202	0.724632463246325	0.891305130513051
SERPINA7	0.333633363336334	0.797983798379838	0.690645064506451
TJP2	-0.571749174917492	0.87984398439844	-0.381158115811581
RPS8	0.651305130513051	0.649204920492049	0.822262226222622
IGSF23	0.876747674767477	0.881632163216322	0.977269726972697
CHST15	-0.0983378337833783	-0.662862286228623	-0.11037503750375
TSPAN5	1	0.0221002763285613	0.0221002763285613
PLOD2	-0.213477347734773	-0.456849684968497	0.931485148514852
BEX5	0.00656465646564657	-0.983006300630063	-0.118943894389439
ZFAND5	0.68015601560156	0.684428442844284	0.995727572757276
ZNF589	0.182622262226223	-0.368724872487249	-0.437527752775278
SDSL	0.787782778277828	1	0.787782778277828
RANBP17	0.426306630663066	-0.552079207920792	0.245544554455446
HPD	0.84984098409841	0.853309330933093	0.768076807680768
ALDH2	0.864674467446745	1	0.864674467446745
FAM19A5	0.993938663223541	0.968271108517179	0.966045079755427
NEK10	-0.00676867686768677	-0.495553555355536	0.713591359135914
OTC	0.528916891689169	0.50953495349535	0.988382838283828
RPS18	0.554731473147315	0.81022502250225	0.817965796579658
GUCA2B	-1	0.584110411041104	-0.584110411041104
BSCL2	0.784146414641464	-0.650579706247344	-0.704346524799877
CTTNBP2	-0.333729372937294	-0.335985598559856	0.995643564356436
GLYAT	0.897785778577858	0.895205520552055	0.998391839183918
FTCD	0.327200720072007	-0.148454845484548	0.43030303030303
HELLS	-0.797071707170717	-0.991671167116712	0.788742874287429
MT-ND2	0.707074707470747	0.524896489648965	0.192607260726073
CLIP4	-0.247656765676568	-0.584758475847585	-0.336333633363336
SLC22A10	0.118547854785479	0.0428922892289229	0.744518451845185
ZNF667	-0.497233265534	-0.805944004369702	0.868454845484548
TFRC	-0.454341434143414	-0.690621062106211	0.942874287428743
SORBS2	0.619093909390939	0.579117911791179	0.980714071407141
AGT	0.861290129012901	0.908682868286829	0.654569456945695
PCK2	0.245004500450045	-0.300570057005701	-0.57974197419742
RPL32	-0.165304530453045	0.742742274227423	0.209324932493249
KIAA0040	1	0.955127512751275	0.955127512751275
MIDN	-0.0334113411341134	0.774101410141014	-0.401416141614161
LIPC	0.191695169516952	-0.143210321032103	0.910915091509151
LINC01176	-0.513399339933993	-0.40997299729973	0.68004800480048
SALL4	0.545406540654065	-0.593231323132313	-0.974377437743774
GLS2	0.972378409630879	0.972378409630879	1
LINC01485	-0.0931053105310531	-0.0931053105310531	1
SLC1A2	0.78983498349835	0.623498349834984	0.918235823582358
HIST1H1C	0.913675367536754	-0.0230663066306631	0.278967896789679
HRSP12	0.0486048604860486	-0.305970597059706	0.669342934293429
MBL2	1	1	1
FAM95B1	-0.501602160216022	-0.113143249357256	-0.335342412017623
ABRACL	0.719219921992199	0.693885388538854	0.986150615061506
LINC01549	0.0703270327032703	-0.83911308507871	0.297062618274071
SOD1	0.773537353735373	0.70034203420342	0.912547254725472
NRXN2	0.798919891989199	0.97958595859586	0.776861686168617
PDE7B	0.920158701321387	0.515583558355836	0.432951615463416
METTL7B	0.775649564956496	0.777617761776178	0.900894089408941
HPR	-0.941902190219022	-0.128328832883288	-0.100510051005101
TNFSF10	0.996171617161716	0.792883288328833	0.805640564056406
ETS2	-0.750903090309031	-0.922436243624362	0.812865286528653
C2orf82	0.937521752175218	0.861386138613861	0.924368436843684
ITPKC	-0.0214701470147015	0.637023702370237	-0.206156615661566
HSD17B14	0.937653765376538	0.808892889288929	0.699465946594659
MYL12B	0.661326132613261	0.639243924392439	0.988958895889589
CYP2C19	0.603636363636364	0.955667566756676	0.664134413441344
ACSL1	0.558931893189319	-0.636723672367237	-0.945634563456346
SLITRK3	0.999939992198932	0.996001607388358	0.996061378841431
PHKG1	-0.134209420942094	0.612145214521452	0.176861686168617
C7orf60	-0.136125780369925	-0.843374941508959	0.358727872787279
COL18A1	-0.128988898889889	0.594059405940594	0.497389738973897
LRCOL1	0.955931593159316	0.99288320299023	0.97286496094568
CTNNB1	0.672835283528353	0.187014701470147	0.755523552355236
ARHGEF26	0.945274527452745	0.0528052805280528	0.00507650765076508
MYL12A	0.481464146414641	0.7198799879988	0.843636363636364
AOX1	0.953771377137714	-0.751227122712271	-0.686096609660966
ACAT2	0.226582658265827	0.998655865586559	0.236555655565557
AKR7A3	1	0.0952655265526553	0.0952655265526553
MPC1	0.743846384638464	0.743846384638464	1
AC034243.1	0.921666455867524	-0.313686190810907	-0.451190533372227
DNAJA1	0.9597599759976	-0.362748274827483	-0.112283228322832
ZXDB	0.704842484248425	0.256597659765977	0.636639663966397
RP11-386G11.10	0.716791829561671	-0.832519126877663	-0.634870058430346
GABRB3	-0.224890489048905	0.889183543343495	0.171101226528409
LPIN1	-0.0890849084908491	0.924428442844284	-0.0968016801680168
SERPINA3.1	0.508298829882988	-0.333357335733573	-0.79023102310231
BMP4	0.267314731473147	0.29022502250225	0.887260726072607
RALGDS	0.958631863186319	0.89041704170417	0.800840084008401
LINC00890	0.958367836783678	0.387818781878188	0.456237623762376
MST1	0.288472847284728	0.695697569756976	0.616381638163816
APOA2	0.486372637263726	0.887488748874888	0.730993099309931
ECH1	0.944158415841584	-0.712691269126913	-0.678499849984998
SLC5A3	0.461986198619862	-0.244272427242724	0.590711071107111
PPP1R3B	1	1	1
TRIM55	0.25033303330333	0.137569756975698	0.893297329732973
SEMA6C	0.529180918091809	0.491192592839273	0.905271242942097
DIRAS3	0.816801680168017	0.0334113411341134	0.242208220822082
TNFSF14	0.777857785778578	0.999894983984768	0.778275550779033
DHCR24	0.00700870087008701	0.724740474047405	0.470651065106511
ORM1	0.733069306930693	0.733069306930693	1
ALDH1A1	0.971725172517252	1	0.971725172517252
COLCA1	0.662646264626463	0.704842484248425	0.87949594959496
COMT	0.141962196219622	0.306102610261026	0.896981698169817
EXT1	0.794803480348035	0.853849384938494	0.757539753975398
RP11-397G17.1	-0.135433543354335	-0.962136213621362	0.195775577557756
TXN	0.612277227722772	-0.902010201020102	-0.573285328532853
GHR	0.921908190819082	-0.34023402340234	-0.0462046204620462
AGMO	0.4199099909991	0.4199099909991	1
RP11-295P9.13	-0.0177977797779778	-0.298073807380738	0.611605160516052
CRYBB3	-0.499960995154382	-0.985376099336391	0.44978097809781
INHBA	0.36044404440444	-0.515727572757276	0.434275427542754
ODC1	0.435163516351635	1	0.435163516351635
SYT7	0.785814581458146	1	0.785814581458146
CPEB4	0.0513771377137714	0.0513771377137714	1
RP11-30P6.6	0.996507650765077	-0.371626824446255	-0.376908683828526
MAP2K1	-0.547134713471347	0.492097209720972	-0.96987698769877
TMEM200B	-0.271175252904922	-0.344300759253658	0.942994299429943
PRDX1	0.721104110411041	0.721104110411041	1
SLC16A1	0.115667566756676	-0.495961596159616	0.507746774677468
POU6F1	0.0731953195319532	0.689905183350886	-0.317254046263824
CTH	0.708502850285029	0.690921092109211	0.990711071107111
RP11-80H5.2	0.196003600360036	-0.916813893531752	-0.379653249631709
C2CD4A	-0.237995799579958	0.259360903847401	-0.984100569686448
ZC3H13	0.434275427542754	-0.946954695469547	-0.492241224122412
CYP1A1	0.870615061506151	0.170741074107411	0.374653465346535
RDH16	0.118883888388839	0.118883888388839	1
ONECUT2	0.646240624062406	-0.669462946294629	-0.0384278427842784
RP11-143N13.2	-0.463390339033903	0.946759516234433	-0.3473217741443
CLPTM1L	0.641848184818482	0.925844584458446	0.716003600360036
RPRD1B	0.645568556855686	0.998127812781278	0.642628262826283
FZD3	0.293369336933693	0.738724783003416	-0.106153620172458
GOT1	0.408280828082808	0.255061506150615	0.968832883288329
TENM1	0.36010801080108	-0.760492049204921	-0.552535253525352
RP11-944C7.1	0.561731747417478	0.531845184518452	0.241056859671337
LINC00261	0.942994299429943	0.995523552355236	0.934041404140414
TYMS	0.734761476147615	0.788346834683468	0.966924692469247
CIT	-0.973093309330933	0.970849458857916	-0.99353777879081
LPIN2	0.976897689768977	-0.708154815481548	-0.767620762076208
TMEM74B	0.267734773477348	-0.272607260726073	-0.996423642364237
RP11-284H18.1	-0.234575457545755	0.533480045993461	-0.751395495437598
IGFALS	-0.452409240924092	0.214317431743174	-0.108922892289229
EIF3E	1	1	1
TGFBR3L	-0.86949894989499	-0.125964596459646	0.358607860786079
CCNL1	0.589126912691269	0.589126912691269	1
CEBPA	0.275475547554756	-0.762892289228923	-0.602136213621362
CEBPB	1	1	1
HPS5	0.816453645364536	0.816453645364536	1
SAMD5	0.649312931293129	0.731713171317132	0.917599759975998
TM7SF2	0.968556855685569	-0.198511851185119	-0.126660666066607
LECT2	0.889264926492649	0.889264926492649	1
LINC01106	0.786061454488211	0.729170776619314	0.733232513931118
ZNF79	-0.792139213921392	-0.940561404361146	0.875519069840801
PSMA2	0.651317131713171	0.661206120612061	0.995055505550555
MB	0.38342450416769	0.25994599459946	0.662687592188836
GK	0.0100690069006901	0.70959495949595	0.682964296429643
LL22NC03-2H8.5	0.197179717971797	-0.3327194820326	-0.910595614245741
PSRC1	-0.104514182999259	-0.313939393939394	-0.69402033734912
ESD	0.713543354335434	0.696105610561056	0.98967896789679
AP006285.7	0.925184518451845	0.764020402040204	0.670567056705671
CCAT1	-0.566864686468647	1	-0.566864686468647
NGFRAP1	-0.697413741374137	-0.723984398439844	0.557143714371437
AP006285.6	0.485112511251125	-0.611821182118212	-0.29971797179718
TMEM45B	0.981498513524687	0.87976513913959	0.916553205460756
RPS15A	0.808016801680168	0.81038103810381	0.997959795979598
CLSTN1	0.261074107410741	0.339081908190819	0.962112211221122
NAV1	0.596459645964596	0.502670267026703	0.525688568856886
CASP4	0.723456345634563	0.921236123612361	0.591383138313831
CA2	-0.142718271827183	-0.451173117311731	0.849060906090609
TMCC1	0.982526252625263	0.963864386438644	0.984050405040504
MYOM1	-0.280300030003	0.205988598859886	0.813057305730573
JAZF1	-0.759063906390639	-0.744854485448545	0.904974497449745
NDUFV2	0.928856885688569	-0.98024602460246	-0.957347734773477
DENND6B	-0.127424964680836	-0.515275721861036	-0.592984749466894
MLXIPL	-0.251845184518452	0.175673567356736	0.895961596159616
PZP	0.879315931593159	0.542202220222022	0.447236723672367
DHODH	0.702190219021902	1	0.702190219021902
RP11-434D9.1	0.240540054005401	-0.3396699669967	-0.924776477647765
SERPINA11	0.963492349234924	0.943822382238224	0.988178817881788
GRHL1	0.814533453345335	-0.876519651965197	-0.807980798079808
CXADR	0.722484248424843	0.722484248424843	1
CISH	0.295745574557456	0.284308430843084	0.871695169516952
RP11-431K24.1	0.323096309630963	-0.413256051555395	-0.719657697221042
PSMA4	0.614617461746175	0.529036903690369	0.982058205820582
GPR162	0.147659625805959	0.956288482720862	0.154613316702604
TRAF1	0.416693205604341	0.477293218433569	0.984812636887177
TPT1	0.697401740174017	-0.453537353735374	-0.080984098409841
OSTN-AS1	0.589094783154528	-0.631563473994376	-0.603131768478619
SLC29A2	-0.53017701770177	0.579467220366444	-0.848637532439975
EMID1	-0.251065106510651	0.0838043804380438	-0.457341734173417
ST6GAL1	0.356555655565557	0.340786078607861	0.991791179117912
RPS29	0.0274707470747075	0.955115511551155	0.0399159915991599
RECK	-0.187053319655209	0.617913492782167	-0.644917186328915
BAG3	-0.0386798679867987	0.133549354935494	-0.866906690669067
RP11-480C16.1	-0.337701770177018	0.497733266528693	-0.641694094494621
RP11-396O20.1	0.914395439543955	1	0.914395439543955
SLC25A33	0.657413741374137	0.802892289228923	0.944326432643264
RP3-508I15.21	0.82814171877806	0.969691891114779	0.881523995239945
PHYH	0.81963396339634	0.833303330333033	0.992835283528353
SIPA1L2	0.282232223222322	-0.178037803780378	-0.67020702070207
ZNF667-AS1	0.749426942694269	0.878691869186919	0.967128712871287
GOLIM4	0.983798379837984	0.82973897389739	0.813537353735374
RP11-334C17.5	0.0706270627062706	0.110731841655695	0.886746954095139
PPIP5K1	-0.619413799624149	0.0426703950508823	0.348622862286229
SEC31B	-0.0231143114311431	0.996566485190417	-0.00782760120401585
TUBA1C	0.0991179117911791	0.729360936093609	-0.335337533753375
CPEB3	0.342358235823582	-0.07002700270027	0.886720672067207
MTUS2	0.182454245424542	0.463469737385037	0.633785279886681
RP5-836J3.1	0.545106510651065	0.733609360936094	0.45035703570357
LINC01595	-0.0247944794479448	0.648473367356002	-0.643859865307559
RUFY3	-0.668742874287429	0.920540054005401	-0.748202820282028
ARRB1	0.504481536121476	0.736285628562856	0.892890918244374
RP11-256L6.2	0.450978119885494	0.450978119885494	1
MAPK13	-0.38006600660066	-0.0506961114691027	-0.431793087671379
H6PD	0.0399279927992799	0.787470747074707	0.395139513951395
ENPP2	0.908285062565512	0.502454245424542	0.756580243237028
HNF4A	0.834971497149715	0.533237323732373	0.691209120912091
SUCLG1	0.681260126012601	0.513099309930993	-0.107914791479148
KL	0.921140114011401	0.0228382838283828	0.273951395139514
ABLIM1	0.638787878787879	0.453369336933693	-0.311671167116712
NINJ2	0.813633363336334	0.830975097509751	0.776645664566457
C3orf58	-0.952559255925593	-0.0198019801980198	-0.120744074407441
ELMSAN1	0.873303330333033	0.872559255925593	0.943738373837384
PSMA3	0.950447044704471	0.999183918391839	0.958523852385239
C4BPA	0.827902790279028	0.827902790279028	1
SLC16A7	0.634359435943594	0.903126312631263	0.695553555355536
RP5-1112D6.8	-0.238951063745829	-0.962148214821482	0.179363317311975
HSD17B13	0.600720072007201	0.792474797394266	0.600840135503366
ZSWIM1	0.704780104983012	0.96118426683791	0.817950911927761
CMYA5	-0.892469246924693	0.450950506489199	-0.516945897977798
FASN	1	1	1
AC011747.4	0.898828668875637	0.268458067322871	0.172409240924092
RP11-439E19.10	0.337689768976898	0.567104710471047	0.747446744674467
HSP90AB1	0.505574557455746	-0.965256525652565	-0.468490849084909
METTL7A	0.420594059405941	-0.478535853585359	0.315847584758476
HIGD1A	0.559351935193519	0.571701170117012	0.993495349534954
GCLM	1	1	1
ARNTL	-0.373081308130813	-0.343186318631863	-0.442640264026403
SLC3A1	-0.958931893189319	-0.0693309330933093	0.0795199519951995
PEBP1	0.802256225622562	0.541914191419142	0.757911791179118
RBP5	0.808724872487249	0.828058805880588	0.965556555655566
TLR1	0.229989810222901	0.459369936993699	0.866966860961351
KDELR3	0.462094209420942	0.292481248124813	0.866546654665467
PABPC1L	-0.864770477047705	0.0441524152415241	-0.304470447044704
SAT2	1	1	1
DTX1	0.787674767476748	1	0.787674767476748
AMIGO1	-0.132133213321332	-0.113687368736874	-0.411593159315932
ACRC	-0.898385838583858	0.283168316831683	-0.33000900090009
PSME2	0.786858685868587	0.840804080408041	0.626450645064506
ABCA1	0.924248424842484	1	0.924248424842484
MAPK4	0.806825096229752	0.657421714439546	0.907984925398947
SERTAD1	0.246024602460246	-0.114983498349835	-0.90955895589559
HIST1H1E	0.943894389438944	0.961404140414041	0.982490249024903
PPM1E	-0.538529852985299	0.823990399039904	-0.464806480648065
RP11-115C10.1	0.946618661866187	0.944938493849385	0.998319831983198
TGIF1	0.810693069306931	0.826534653465346	0.983546354635464
STAT1	0.32025202520252	0.150651065106511	-0.409288928892889
NCL	0.972265226522652	0.933621362136214	0.989042904290429
THRSP	0.904182418241824	0.904182418241824	1
ETNPPL	-0.618589858985899	-0.872727272727273	0.248976897689769
CACTIN	-0.792103210321032	0.574089408940894	-0.0751515151515151
CX3CL1	0.92027602760276	-0.876711671167117	-0.834371437143714
AC009961.3	-0.00874887488748875	0.5995799579958	0.571485148514852
LINC00844	0.502310231023102	-0.0323672367236724	-0.74029402940294
NAV2	0.846180618061806	0.946486648664867	0.865526552655266
PTP4A1	0.848544854485449	-0.325808580858086	-0.4396399639964
DSCC1	-0.684452445244525	0.37709372081895	-0.617680644048296
PRKCE	0.2801800180018	0.712559255925593	0.858493849384939
SERPINA4	0.343030303030303	-0.343030303030303	-1
SYCE3	0.303210321032103	0.212541254125413	-0.366756675667567
LRRTM4	0.999987998727865	0.938433843384339	0.938493111296044
SLC23A2	0.631647164716472	-0.404824482448245	0.327824782478248
KIAA1456	1	0.82982298229823	0.82982298229823
SYCE1	0.19015901590159	0.657437743774377	-0.482952295229523
MDH1	0.592763276327633	0.586978697869787	0.995427542754276
CSRP2	0.787542754275428	-1	-0.787542754275428
TNIK	-0.306270627062706	0.0754155415541554	0.182994299429943
PARP14	0.861626162616262	-1	-0.861626162616262
GSTO1	-0.0681668166816682	0.138061806180618	-0.962880288028803
P4HB	0.222058205820582	0.678667866786679	0.648568856885689
HNRNPH1	0.558847884788479	0.921524152415242	0.707746774677468
FOXP1	-0.87030303030303	-0.874647464746475	0.562016201620162
ZNF273	0.418985786673719	-0.729599663144864	-0.26112524604636
CAPN3	0.88993699369937	0.684404440444044	0.528364836483648
MLXIP	-0.237311731173117	0.254017401740174	0.837563756375638
CTD-2194A8.2	0.639123912391239	0.948466846684669	0.646144614461446
TMEM97	0.619237923792379	0.619237923792379	1
YJEFN3	-0.871791179117912	0.675414986339059	-0.65437330893561
PLAGL1	-0.484068406840684	0.861897683263802	-0.755570626026282
CELSR2	0.0621182118211821	0.955751575157516	0.203936393639364
SIM1	0.854145977039479	0.368674988661907	0.201140786274969
CYP1B1	0.767512751275128	-0.474767476747675	-0.347998799879988
BPI	0.275907590759076	0.289324932493249	-0.722796279627963
ADRBK2	-0.564462586685744	0.825285151191741	-0.738484779703694
TEAD1	0.263090309030903	0.0721632163216322	0.48974497449745
ZG16	0.551203120312031	-0.627554755475548	-0.682052205220522
RP11-42O4.2	-0.016837885844427	-0.0518818107665418	0.750687068706871
SULT1A1	0.965916591659166	0.59031503150315	0.715715571557156
ZNF136	0.423246324632463	-0.112631263126313	-0.918091809180918
PTPN9	-0.392643264326433	-0.474395439543954	-0.254833483348335
EIF5A	0.533393339333933	0.846264626462646	0.771185118511851
LONP2	0.820522052205221	0.931941194119412	0.888580858085809
SDC1	-0.325052505250525	0.587722772277228	0.389078907890789
FAM9B	-0.501362136213621	0.907254725472547	-0.593435343534353
LPA	0.851905190519052	0.851147057284381	0.999339716005923
RP11-356J5.12	-0.667398739873987	0.654137413741374	-0.155751575157516
WWC1	0.733657365736574	0.88955295529553	0.932937293729373
CH507-42P11.5	-0.132445244524452	-0.874311431143114	0.391671167116712
VEGFA	-0.489372937293729	0.449024902490249	-0.983318331833183
HSPA8	0.301314131413141	0.864026402640264	0.0904530453045305
RCAN2	-0.341818181818182	0.579069906990699	-0.868490849084909
RP11-172E9.2	-0.335793579357936	0.0936813681368137	-0.848472847284729
CD81	-0.258337833783378	0.956963179945063	-0.350775286857387
SQSTM1	0.845244524452445	-1	-0.845244524452445
CORO7	0.0151335133513351	-0.0856285628562856	-0.282724272427243
PPARGC1A	-0.28010801080108	0.126528652865287	0.794635463546355
HRG	0.391491149114912	0.980570057005701	0.512187218721872
CTD-3080P12.3	0.579225922592259	0.915931593159316	0.757647764776478
GLRX	0.985802580258026	0.737293729372937	0.667506750675068
IDI1	0.50036603660366	0.760912091209121	0.680468046804681
SERPINA6	0.102130213021302	0.142382238223822	-0.816789678967897
RAB3IL1	0.462888175671164	0.336115695191647	0.806516651665167
CBR1	0.415277527752775	0.415277527752775	1
TMEM144	0.0214241489199838	-0.0673635447218596	-0.4470335840532
PROC	0.393819381938194	-0.0143054305430543	-0.633435343534353
RP11-595B24.1	-0.454957935148707	0.309515460457664	0.658742834426016
ZGLP1	-0.691329132913291	0.521753740637634	0.143414771722133
CLCN2	0.0634503450345034	-0.677443744374437	-0.711323132313231
PKN3	0.722616261626163	-0.649296877581313	-0.535369143024141
CTC-425F1.4	0.431779177917792	0.0604620462046205	0.884956495649565
GRAMD4	0.563912391239124	0.544170417041704	0.999351935193519
RP11-400N13.3	-0.760732073207321	-0.663462346234624	0.343450345034503
PCSK6	0.172781278127813	0.758283828382838	0.5404500450045
ZNF281	0.272823282328233	0.385358535853585	0.943222322232223
IRS2	-0.633099309930993	0.633099309930993	-1
RP11-254I22.3	-0.131749174917492	0.335901590159016	0.75944794479448
UBE2QL1	0.635811581158116	0.998318418124396	0.642220059623814
SORCS2	-0.252170782315193	0.718125356619559	0.133957395739574
BRCA2	0.8399399939994	0.605592895953594	0.274171867992467
S1PR3	-1	0.9754760949864	-0.9754760949864
HSD17B7	0.792283228322832	0.990843084308431	0.757863786378638
ATP5C1	0.867626762676268	0.619009900990099	0.858949894989499
MYH10	0.263114311431143	0.507782778277828	0.507530753075307
RP11-571M6.17	0.445413874618348	0.177117406568925	0.788659371844199
ZBTB21	0.993891389138914	0.813369336933693	0.858397839783978
PPIB	0.9596399639964	-0.196795679567957	-0.020990099009901
TMEM47	-0.0772877287728773	-0.0765556555655566	0.99997599759976
STAG3	0.733657365736574	0.733657365736574	1
APOF	0.992499249924992	0.993291329132913	0.999207920792079
RP11-41O4.1	0.476363636363636	0.897977797779778	0.722388238823882
RP11-1151B14.3	0.768772877287729	-0.992727272727273	-0.787998799879988
ZC2HC1A	-0.372145214521452	0.0105370537053705	0.442532253225323
THOP1	-0.793519351935194	-0.697809780978098	0.335337533753375
MCM5	-0.0172097209720972	0.00476447644764477	-0.744374437443744
ZNF550	1	-0.43947194719472	-0.43947194719472
ASPG	0.99984398439844	0.367500750075007	0.367656765676568
ABCB4	0.681224122412241	0.409324932493249	0.687896789678968
STOM	0.0336033603360336	0.157023702370237	0.94030603060306
CDC42	0.405364536453645	0.512271227122712	0.951587158715872
ZNF229	0.0145456291115079	-0.120047292046492	-0.798835055726224
AP3M2	-0.745466546654665	0.318703870387039	-0.382994299429943
STPG1	0.716291629162916	-0.0311191119111911	-0.562328232823282
LRRC75A	0.613477347734773	-0.178301830183018	0.613897389738974
PLK2	-0.76993699369937	0.655133513351335	-0.895745574557456
TMPRSS2	0.232259225922592	0.847788778877888	0.302550255025503
SOX6	-0.468238823882388	-0.468238823882388	1
RGS9	-0.0583858385838584	0.583524573527429	-0.49959847772042
FBXO21	-0.112811281128113	-0.112811281128113	1
ABHD17C	-0.949354935493549	0.746846684668467	-0.792355235523552
RASA3	0.338121812181218	0.0785238523852385	-0.157755775577558
AASS	0.419369936993699	0.786438643864386	0.700990099009901
CALML4	-0.644620462046205	-0.314383438343834	-0.262910291029103
IGF1	0.481020102010201	0.481020102010201	1
RNF219	0.285256525652565	0.654389438943894	-0.206036603660366
ZNF554	0.608568856885689	-0.747758775877588	-0.893573357335734
CCDC57	0.793027302730273	0.795607560756076	0.996687668766877
NVL	-0.31005100510051	0.21033966498644	-0.729813170759873
RPL39	0.601812181218122	0.787986798679868	0.8199699969997
LINC01474	-0.199078296783575	-0.101668267105769	-0.0115339838585131
POMC	-0.272235223522352	-0.818037803780378	-0.0458205820582058
AC004381.6	0.0426987534798885	0.962584401164361	-0.00766357107432433
ABCB11	0.318127812781278	0.31950795079508	0.99966396639664
RRM2	0.0521812181218122	-0.585396295821104	-0.521447709116386
CYP4F3	0.702682268226823	0.0107650765076508	0.588874887488749
GYS1	0.789214564890091	-0.937833783378338	-0.563070144258976
TP53INP1	0.494917491749175	-0.0132493249324933	0.603444344434444
ASMTL-AS1	0.220534053405341	0.751071107110711	0.692181218121812
DUSP10	0.0671107110711071	0.988466846684669	0.0390879087908791
ZNF773	0.595787578757876	-0.638558852731994	-0.973352997609132
XRCC4	0.121128112811281	-0.292721272127213	0.221110111011101
CES2	0.304650465046505	-0.175421542154215	-0.828646864686469
GGH	0.826294629462946	0.826294629462946	1
CCDC148	0.980174870668836	-0.839435943594359	-0.88284419041471
DIO3OS	0.181050105010501	0.965411346621428	0.173030355473111
RP11-11N9.4	0.537053705370537	-0.24951695169517	-0.806528652865287
SLC16A4	0.665598559855986	0.910879087908791	0.86943894389439
DBH-AS1	-0.267182718271827	-0.212805280528053	-0.738829882988299
FSD1L	-0.287836783678368	0.273447344734473	0.812565256525653
F8A3	-0.0198773274043284	0.90481107492261	0.180197145146173
LONRF2	-1	0.390639063906391	-0.390639063906391
ARHGAP20	-0.428190819081908	0.443963034884843	-0.856985119161886
RP11-631N16.2	-0.550987098709871	0.330777077707771	-0.710747074707471
AMFR	-0.612997299729973	0.233195319531953	-0.0293069306930693
CTC-367J11.1	-0.739189918991899	0.242578461500021	0.436199500545376
RP1-60O19.1	0.62977497749775	0.922412241224122	0.515859585958596
FAM102A	1	1	1
B3GNT5	-0.374917491749175	-0.18954695469547	0.80987698769877
SUCLG2	-0.985730573057306	-0.978325832583258	0.995631563156316
CTC-537E7.3	0.937797779777978	-0.319135913591359	-0.194851485148515
DDIT3	0.567080708070807	0.905958595859586	0.253741374137414
DNAH6	0.641296129612961	0.787955151345267	0.360837815572609
SLC51A	0.685496549654966	-0.175913591359136	-0.601452145214522
AQP9	0.935109510951095	0.85971797179718	0.956915691569157
MICALL2	-0.0359773755603558	0.0359773755603558	-1
CYP27A1	0.647836783678368	-0.80016801680168	-0.924152415241524
TLE4	1	0.980558055805581	0.980558055805581
TLE3	0.976105610561056	0.807860786078608	0.768772877287729
F10	0.437251725172517	-0.587290729072907	-0.785802580258026
SETBP1	-0.124164416441644	0.958487848784879	-0.26977497749775
IVNS1ABP	0.736429642964296	0.996399639963996	0.732829282928293
MROH6	0.551839183918392	0.478115811581158	0.259321932193219
RP11-379B8.1	-0.325388538853885	0.826894689468947	-0.0313831383138314
AC068535.3	-0.0783438343834384	-0.449420942094209	0.00951695169516952
GLB1L	0.164296429642964	-0.542694269426943	0.506966696669667
SERPINB8	-0.197239723972397	0.973597359735974	-0.399099909990999
ZSWIM3	0.265538999330871	0.369017329967529	0.971824125108833
GPAT3	0.976705670567057	0.901038103810381	0.915931593159316
ABCA10	-0.633543354335434	0.774257425742574	-0.243648364836484
UNC5CL	0.943522352235224	0.958019801980198	0.985502550255026
PNPLA3	0.835547554755476	-0.401248124812481	0.0517971797179718
NREP	0.858961896189619	0.227986798679868	0.648916891689169
DDAH1	0.617809780978098	0.752115211521152	0.257581758175818
CBLB	-0.296117611761176	-0.0581458145814581	0.675187518751875
TBX19	0.62172201535473	0.875415541554155	0.352511257632047
SAPCD1-AS1	-0.642580208643834	0.381679128253662	-0.017567341314931
RP1-27K12.2	-0.795163516351635	-0.94999099909991	0.623798379837984
SLC27A2	-0.401620162016202	-0.424578457845785	-0.0770837083708371
C19orf44	-0.151099643021596	0.00832908278451056	-0.917119711971197
PSMA7	0.98953495349535	0.995331533153315	0.998643864386439
SERPING1	0.968448844884488	0.850705070507051	0.857341734173417
SLC41A1	0.569715808211544	0.878551495580841	0.800143192354784
CEP192	-0.209336933693369	0.821494149414941	-0.497749774977498
PAGE5	0.824746474647465	-0.0794119411941194	-0.568760876087609
ACADVL	-0.454077407740774	0.139045904590459	-0.771029102910291
EXPH5	1	1	1
THNSL2	0.516423642364236	0.241404140414041	-0.196663666366637
OSGEPL1-AS1	-0.261278127812781	0.28598946555698	-0.828227415679432
ADGRA3	0.89041704170417	0.996831683168317	0.873783378337834
UGP2	0.798103810381038	0.000492049204920492	0.58022202220222
NRIP1	0.106438643864386	0.868130813081308	0.0256945694569457
POR	-0.00565256525652565	-0.593435343534353	-0.242892289228923
GOT2	-0.127320732073207	-0.668322832283228	0.71005100510051
EEF1A1	0.656273627362736	-0.242664266426643	-0.861386138613861
RP11-706C16.7	0.600744074407441	-0.0815961596159616	0.578265826582658
DDX21	0.755139513951395	0.224542454245425	0.765484548454845
MEIS1	0.472847284728473	0.375434669772676	0.96008088833582
ALDH1B1	-0.460738073807381	-0.460738073807381	1
MOB3B	0.255541554155416	0.503773276299261	0.945151761322289
CHIC1	0.0201140114011401	0.896501650165016	0.344206420642064
SULT1A2	0.965292529252925	0.97992199219922	0.932373237323732
CDHR5	0.293681368136814	-0.889180918091809	-0.4804200420042
PIM3	0.542610261026103	0.747542754275427	0.136105610561056
RPL26	0.798007800780078	0.798007800780078	1
GCNT4	0.198019683505853	0.647659626706247	-0.0394119411941194
UROC1	0.856189618961896	0.856189618961896	1
RTN4	0.857725772577258	0.857725772577258	1
FOXO1	0.552811281128113	0.127284728472847	-0.182922292229223
MYO5B	0.59962796279628	0.76009600960096	0.926132613261326
APOL3	-0.225310531053105	-0.232895289528953	0.966960696069607
NIT2	0.748790879087909	0.644548454845485	0.917095709570957
RP11-260M2.1	-0.79027902790279	-0.542502250225023	0.896945694569457
RBM47	-0.616141614161416	-0.855817581758176	0.887212721272127
XYLT2	-0.826798679867987	0.904398439843984	-0.783678367836784
FH	0.95007500750075	0.731773177317732	0.870627062706271
ALDH4A1	0.539105910591059	-0.0885448544854485	0.698721872187219
AR	0.926396639663966	0.455733573357336	0.144422442244224
RPL10	0.65021302130213	0.811905190519052	0.882880288028803
RAB11FIP5	0.741290129012901	0.817653765376538	0.458697869786979
CTD-2342N23.3	-0.308058805880588	-0.11320766038953	0.39797899183795
PROZ	0.629330933093309	0.0986378637863786	0.765592559255926
SRGAP1	-0.803588358835884	-0.313531353135314	-0.0107650765076508
ULK4	-0.122616261626163	0.256837683768377	-0.918535853585358
ALPK2	-1	-0.840540054005401	0.840540054005401
TNS2	0.304770477047705	1	0.304770477047705
CHRDL2	0.75972397239724	0.76993699369937	0.950819081908191
FAM151A	0.00615661566156616	-0.366960696069607	0.495337533753375
SEC16B	-0.816105610561056	0.356063606360636	0.186750675067507
PSD3	0.981482148214821	-0.792883288328833	-0.746654665466547
CENPQ	-0.481128112811281	0.274227422742274	0.647836783678368
DNM1	0.829030903090309	0.132613261326133	-0.175073507350735
SYCE1L	-0.335337533753375	1	-0.335337533753375
SLC25A5	0.897821782178218	0.582394239423942	0.794599459945995
UGDH	0.881284128412841	0.552955295529553	0.666726672667267
ZNF416	0.672999375978571	0.0587098709870987	0.149404733340893
SLC25A30	-0.743174317431743	-0.743174317431743	1
KIF22	0.952307230723072	0.952307230723072	1
FAM13A-AS1	-0.168556555023138	-0.54021874782187	-0.586594659465947
POLR2J3	0.441260126012601	0.75971197119712	-0.181014101410141
HSD17B11	-0.582658265826583	-0.646936693669367	0.968244824482448
HMGN5	0.784950495049505	0.865010501050105	0.676555655565557
PER2	0.608592859285929	0.608208820882088	0.99954395439544
SLC25A25	-0.318487848784879	0.808328832883288	0.137557755775578
AKR1D1	0.998955895589559	0.954935493549355	0.952679267926793
ACSM2B	0.98035403540354	0.648256825682568	0.628610861086109
GOLGA8N	0.762580258025803	0.602508250825083	0.928832883288329
HLA-C	0.922844284428443	0.727848784878488	0.884848484848485
PLK3	0.171125112511251	-0.353327332733273	-0.942286228622862
SPTBN1	-0.511251125112511	-0.957251725172517	0.656765676567657
ADI1	0.877791779177918	0.877791779177918	1
NUDC	0.891749174917492	0.68984098409841	0.548214821482148
ABCA8	0.324572457245725	0.775577557755776	0.56946894689469
SLC22A3	0.564200420042004	0.64010801080108	0.928940894089409
ECHDC2	0.21974197419742	-0.363708370837084	0.445076507650765
WIPF3	0.50995499549955	0.80415083619854	0.0376597227792847
MITF	-0.240050408497519	0.513526165110913	-0.643648364836484
ASXL3	0.846635564958852	0.614509450945095	0.474685313106426
MOV10L1	0.673818136433153	-0.429754101960407	0.175901590159016
LA16c-306E5.2	0.674825800091047	0.678778241476882	0.238938113805494
RP11-1114A5.4	-0.80981698169817	-0.491905190519052	0.108034803480348
PFKFB3	-0.380630063006301	-0.0943774377437744	-0.744194419441944
FLJ21408	0.78964296429643	-0.298638769612991	-0.72023083020799
ACSM2A	0.438631863186319	0.77995799579958	0.677491749174918
FAM124B	0.661110111011101	0.603384338433843	0.972061206120612
ATP5B	0.718283828382838	-0.181242124212421	-0.545898589858986
GGACT	-0.822310231023102	0.170945094509451	0.288676867686769
LINC01252	0.157047704770477	0.850897089708971	0.062970297029703
EFCAB12	0.415109510951095	-0.464381200706571	-0.674580292679386
CCDC168	-0.139057905790579	-0.060561319508087	-0.483902348997125
ABCA6	0.968328832883288	1	0.968328832883288
LINC00504	0.800816081608161	-0.951659165916592	-0.713855385538554
PVR	-0.259069906990699	0.743414341434143	0.20951695169517
TUBB	-0.783666366636664	-0.86978697869787	0.960660066006601
PIK3C2G	-0.422514251425143	-0.702010201020102	0.839231923192319
IFITM3	0.733177317731773	0.781518151815182	0.736345634563456
CYP3A43	0.982490249024903	0.99998799879988	0.982478247824783
FOSL2	0.942298229822982	-0.525412541254125	-0.743606360636064
C6	0.604296429642964	0.86959495949595	0.757347734773477
RP11-410E4.1	-0.267938793879388	-0.241176117611761	0.478367836783678
RP11-458F8.4	0.797839783978398	0.432415241524152	0.872991299129913
KDM6B	0.724920492049205	-0.876675667566757	-0.923048304830483
HIST1H2AE	-0.0497209720972097	0.288892889288929	0.775457545754575
ZKSCAN1	0.959207920792079	0.37977797779778	0.13044104410441
ASIP	0.483108310831083	-0.668850885088509	-0.905730573057306
TAT-AS1	0.274539453945395	0.288400840084008	0.993891389138914
RAD51B	0.783246324632463	0.194995499549955	-0.176261626162616
GPR137C	-0.633915391539154	0.734113411341134	-0.952943294329433
RP5-1112D6.7	-0.953111311131113	-0.167980798079808	0.245928592859286
TMEM86B	1	0.170801080108011	0.170801080108011
TMEM45A	0.553219321932193	-1	-0.553219321932193
NEB	-0.249468946894689	0.257835311360492	-0.579552422635645
RP11-191G24.1	0.7397899789979	0.792739273927393	0.830879087908791
HIVEP1	-0.654497449744974	0.657389738973897	-0.932025202520252
ZMYND15	-0.0487008700870087	0.389258925892589	-0.00243624362436244
RP11-426C22.8	-0.217329732973297	-0.307662766276628	-0.491929192919292
RP11-1007O24.2	-0.344806480648065	0.559375937593759	-0.719699969997
CA14	0.775337533753375	0.665046504650465	0.881668166816682
YBX1	0.785082508250825	0.746042604260426	0.966168616861686
STAT2	1	1	1
F5	0.035955595559556	-0.175097509750975	-0.90022202220222
GDA	-0.822526252625263	0.497857785778578	-0.0947254725472547
RP11-774O3.3	0.282856285628563	0.666642664266427	-0.398931893189319
ZNF525	0.73963396339634	0.456345634563456	0.891101110111011
C11orf54	-0.943870387038704	-0.885124512451245	0.964524452445245
LAMB2	-0.869018901890189	0.278031803180318	-0.689408940894089
CYP2C8	0.566708670867087	0.707530753075308	0.806492649264926
CYP2D6	0.476783678367837	-0.351971197119712	-0.673495349534954
ZNF442	-0.193339333933393	0.324852383490343	-0.695429888197555
MUC3A	0.0595739573957396	0.293585358535854	0.0617101710171017
AKAP11	-0.543390339033903	-0.543390339033903	1
NFKB1	-0.651893189318932	0.567608760876088	-0.587626762676268
USP31	-0.25012901290129	0.915379537953795	-0.547854785478548
ZNF266	0.00402040204020402	0.35974797479748	-0.834215421542154
HNRNPU-AS1	-0.867254725472547	0.229210921092109	-0.418949894989499
SORD	0.974401440144014	1	0.974401440144014
PWAR6	0.347110711071107	0.651025181542534	0.900412973966817
HSPE1	0.446276627662766	0.788154815481548	0.244536453645365
ACSS1	0.997088470769698	1	0.997088470769698
ZKSCAN7	0.617218801396689	0.358719482065617	0.931784651242924
RP11-1143G9.5	0.903498349834984	-0.62018601860186	-0.730729072907291
NCDN	0.123768376837684	-0.408849791206056	0.327840718184044
RPS12	0.757839783978398	0.757839783978398	1
RP3-394A18.1	0.791923192319232	0.993843384338434	0.7796099609961
CYP21A2	0.846768676867687	0.846768676867687	1
TTC39B	0.851053105310531	0.851053105310531	1
MAP1LC3B	0.799075907590759	0.962544254425443	0.927512751275128
ZNF506	0.321284128412841	0.322064206420642	0.999519951995199
FOCAD	0.622358235823582	0.636322264287997	0.985891981744832
SLC44A1	0.937041704170417	0.937041704170417	1
RP11-753D20.3	-0.608736873687369	0.480317795627697	0.110136335277482
HIBCH	0.335925592559256	0.289492949294929	0.962460246024602
TTC14	-0.414473447344735	1	-0.414473447344735
TLE2	0.504374437443744	0.551599159915992	0.931401140114011
NAPEPLD	0.809276927692769	0.809276927692769	1
AP000692.10	0.789402940294029	-0.538709870987099	-0.28037203720372
DICER1-AS1	-0.449108910891089	0.999399939993999	-0.450705070507051
KAT2A	-0.882064206420642	0.154323432343234	-0.18047404740474
HDX	-0.24	0.923957080156847	-0.43330334763089
GRAMD3	0.974473447344735	0.829450945094509	0.705622562256226
LNX2	0.35039903990399	0.553687368736874	0.957131713171317
ARL5B	-0.64010801080108	-0.8196699669967	0.673351335133513
E2F3	0.587746774677468	0.963867278334006	0.528660452028938
KIAA1586	-0.096045604560456	-0.767200720072007	0.370465046504651
DRAIC	-0.373597359735974	-0.365616561656166	0.469126912691269
HSF4	-0.516087608760876	-0.0258865886588659	-0.712955295529553
GPR88	0.08004800480048	0.542853287917115	0.695356551927084
SAP25	-0.260585694180198	-0.463082093968716	0.96969696969697
ADRB2	0.96015601560156	0.70963096309631	0.668514851485149
H2AFJ	1	1	1
RASL10B	0.997827782778278	0.212769276927693	0.21008100810081
RPS6	0.788250825082508	0.831863186318632	0.95989198919892
IL4R	0.310711071107111	0.89951395139514	0.451797179717972
DNAH1	0.687428742874287	-0.805748574857486	-0.687800780078008
TSHZ2	0.335217521752175	-0.353015301530153	0.665742574257426
ATP1B2	-0.0024002400240024	0.712403240324032	-0.0904410441044105
RNF43	0.722426409923473	0.999996999695469	0.722412241224122
AFMID	0.636075607560756	0.688904890489049	0.92976897689769
APOL6	-0.897425742574258	0.123456345634563	0.118919891989199
ATP13A3	-0.17959795979598	0.796243624362436	0.332829282928293
FBXO8	0.515955595559556	0.515955595559556	1
NRF1	0.789390939093909	0.604140414041404	0.897869786978698
ABCC9	-0.151947194719472	-0.487056705670567	0.753171317131713
ZMAT3	-0.909414941494149	-0.624986498649865	0.613477347734773
SLC16A12	0.244608460846085	-0.581122112211221	-0.0745634563456346
SDHB	0.957287728772877	0.979045904590459	0.938697869786979
RP6-65G23.5	-0.595583558355836	-0.0467086708670867	-0.544770477047705
CD63	0.981638163816382	-0.603384338433843	-0.638871887188719
TSC22D2	0.57005700570057	0.57005700570057	1
SMAD5	-0.611137113711371	0.767416741674167	-0.595979597959796
C1orf21	-0.532697269726973	-0.996279627962796	0.536417641764177
ZNF674-AS1	-0.748634863486349	0.942922292229223	-0.652793279327933
BTBD8	0.0459839779378274	0.225071259365013	0.914647464746475
ITGB1BP2	-0.224434443444344	0.767598815391601	-0.431903035251
MLIP	-0.551263126312631	-0.551263126312631	1
FREM2	0.84996099609961	0.399226606177784	0.726432189680779
NOS1AP	0.802268226822682	0.651449144914491	0.375865586558656
CMBL	0.980642064206421	0.297917791779178	0.245412541254125
ADCY1	-0.117875787578758	-0.424554455445545	-0.585730573057306
RPL29	0.888292829282928	0.634803480348035	0.747050705070507
HDAC6	-0.402724272427243	-0.27031503150315	-0.608484848484848
INTU	0.910975097509751	0.299213921392139	0.223690369036904
CCDC171	-0.913819381938194	0.523048304830483	-0.551755175517552
STEAP2	-0.188622862286229	0.0438403840384038	0.929180918091809
PPA1	0.977509750975098	0.969288928892889	0.998979897989799
GCLC	0.657521752175218	0.657521752175218	1
DDR1	-0.341710171017102	0.390723072307231	0.488328832883288
ZNF354C	-0.552847284728473	0.000439802306674027	-0.575791589773289
MCM6	-0.418361836183618	0.494437443744374	0.457821782178218
PRR22	-0.481128112811281	0.764463983054559	-0.704655886637292
PRPF3	-0.867626762676268	0.571845184518452	-0.27989198919892
CELF1	-0.300690069006901	-0.301290129012901	-0.631671167116712
HIST1H4E	0.455532886081864	-0.596087375053137	-0.83959195919592
NFIL3	0.0228982898289829	-0.914647464746475	0.279027902790279
PLEKHM3	0.214701470147015	-0.394797161025005	-0.881099989461308
IDH2	0.863918391839184	0.388562856285629	0.244680468046805
HSD17B10	0.911647164716472	0.915223522352235	0.742862286228623
INTS6	-0.857653765376538	0.755691569156916	-0.487260726072607
WBP2NL	-0.987422742274227	0.902310231023102	-0.875151515151515
SLC5A9	-0.692541254125413	-0.796807680768077	0.956711671167117
RP1-142L7.5	0.740498049804981	-0.484284428442844	-0.581206120612061
DLG5	0.862262226222622	-0.322868286828683	0.0378637863786379
SYT12	0.37989798979898	0.968232823282328	0.317479747974797
AQP3	-0.117287728772877	0.790567056705671	0.0582418241824182
NLRC5	0.95005100510051	-0.0236903690369037	-0.32025202520252
CYP8B1	0.318835883588359	0.318835883588359	1
RP11-6F2.5	-0.0202100210021002	0.342766276627663	-0.895949594959496
CLDN16	-0.0946174617461746	-0.3802100210021	0.824650465046505
DEPDC7	0.863930393039304	0.872439243924392	0.991491149114912
ZNF865	-0.400876087608761	0.23273317123119	-0.0523547485525497
SH3PXD2A	-0.837935793579358	0.0942334233423342	0.370681068106811
RP11-15A1.7	-0.754875487548755	0.0583498349834984	-0.28987698769877
ACVR2B	0.399075907590759	0.998139813981398	0.394311431143114
RGL3	-0.577689768976898	0.499141914191419	-0.888628862886289
ZNF845	0.510035548713499	-0.40564477660403	-0.669061860398097
ALDH7A1	0.752739273927393	0.838751875187519	0.976009600960096
TKFC	0.29981398139814	-0.0621662166216622	0.416213621362136
RP11-111M22.2	-0.5000900090009	0.59469723410384	-0.731924891388514
SRP9	0.834803480348035	0.834803480348035	1
FMO3	1	1	1
AC144652.1	0.833135313531353	-0.885607554431571	-0.768235492511731
PIGR	0.415721572157216	0.743942394239424	0.649324932493249
RP11-387H17.4	0.645424542454245	0.883948394839484	0.476423642364236
PHKA2	0.792775277527753	0.792775277527753	1
TAS2R14	0.240624062406241	-0.281728172817282	0.717635763576358
NAT8	0.341266126612661	0.375961596159616	0.662874287428743
HPRT1	-0.166216621662166	0.226174617461746	0.867914791479148
INO80D	-0.544686468646865	0.258337833783378	-0.114431443144314
POP7	-0.602088208820882	-0.883120312031203	0.673423342334233
ESPL1	0.769132913291329	0.782783993719825	0.410804442598141
SHC2	-0.991479147914792	0.375709570957096	-0.396243624362436
TSFM	0.973069306930693	-0.768496849684969	-0.647992799279928
ABLIM3	0.617593759375938	0.862166216621662	0.757539753975398
RP11-19D2.1	0.99006300630063	0.181542154215422	0.0792559255925593
ITGB3BP	0.717227722772277	0.904686468646865	0.79006300630063
TCEAL4	0.965148514851485	0.307530753075308	0.495829582958296
UBR5-AS1	-0.386717197748124	0.931287842901366	-0.475899366825817
RAP1GAP	0.566924692469247	1	0.566924692469247
HADHB	-0.533393339333933	-0.701122112211221	0.703210321032103
RPS6KA5	-0.127344734473447	-0.373885388538854	-0.460894089408941
ANO1	1	-0.993843384338434	-0.993843384338434
JRK	0.851365136513651	0.791587158715872	0.954179417941794
LPIN3	-0.78993099309931	0.846324632463246	-0.822298229822982
PLCB3	-0.392463246324632	0.603396339633963	0.352835283528353
MTUS1	0.197491749174918	0.462346234623462	0.933057305730573
ZNF701	-0.571876050158797	0.633574960441192	0.154227422742274
KMO	-0.761428142814281	-0.434527452745275	0.736549654965497
PEG10	0.999987998727865	0.935636791388009	0.935649564956496
PCDHGA10	-0.581458145814581	0.0101890189018902	0.016957695769577
TRMT11	-0.238583858385839	0.421182118211821	-0.813225322532253
RP11-138A9.1	0.986594659465947	0.982094209420942	0.995499549954996
RP11-38G5.4	-0.641680168016802	0.687176717671767	-0.837263726372637
ZNF425	-0.541482148214822	-0.167044704470447	-0.0911611161116112
APOL1	0.166384638463846	0.0826762676267627	0.964200420042004
TRPM4	0.745010501050105	0.337137713771377	0.666354635463546
TPRN	0.598895889588959	0.99795771050641	0.606525228755149
MOB3C	0.802808280828083	0.534593459345935	0.067038703870387
ZNF844	-0.309018901890189	0.155703570357036	0.777653765376538
GPRASP1	-0.176927419045773	0.499675759637879	-0.271874684019204
RP11-101E14.3	-0.551623162316232	-0.843276327632763	0.753327332733273
AMIGO2	0.773513351335134	0.870867086708671	0.942298229822982
PDE5A	-0.189386102880795	-0.119015633517938	0.680143992710712
ABCC3	0.831515151515152	0.784242424242424	0.495157515751575
AVP	0.873687368736874	0.842050625020885	0.968376522526388
TSTD3	-0.0188898889888989	-0.0557335733573357	0.935241524152415
FAH	0.886900690069007	0.584866486648665	0.850501050105011
LAPTM4A	0.396315631563156	0.396315631563156	1
CNKSR3	0.945994599459946	0.955439543954395	0.990555055505551
ZNF225	0.198257135710925	0.0814058179083063	-0.795535553555356
CEP131	-0.0722712271227123	-0.152252823491581	0.883904531476592
CERS6	-0.921020102010201	0.660594059405941	-0.672607260726073
SLC13A5	0.737017701770177	0.737017701770177	1
RP11-334J6.6	-0.488292829282928	0.482976297629763	0.280792079207921
TMPO	0.372901290129013	0.372901290129013	1
PTPRN2	0.571113111311131	0.999894983984768	0.571497160068838
XRRA1	1	0.980930093009301	0.980930093009301
IRS1	0.998571857185719	0.96972097209721	0.968220822082208
LINC01355	0.851173117311731	0.847235240364367	0.996573788503186
DSEL	0.487404740474047	-0.822886288628863	-0.769420942094209
ABCC5	-0.268058805880588	0.408604860486049	0.497557755775578
MBD3	-0.425694569456946	0.767044704470447	0.0994059405940594
C8B	0.527788778877888	0.750711071107111	0.761044104410441
DNA2	-0.0227062706270627	0.672775277527753	0.617029702970297
FAM13A	1	1	1
DNAJB4	0.895325532553255	0.932361236123612	0.963948394839484
SMARCA1	0.0725832583258326	-0.190867086708671	0.905898589858986
MAD1L1	0.678067806780678	-0.85005700570057	-0.413825382538254
RP11-372E1.4	0.949030903090309	0.949030903090309	1
KANK1	0.237203720372037	-0.0627422742274227	0.244176417641764
RP11-90L1.8	0.707350735073507	0.645808580858086	0.939177917791779
ATP1B1	0.999051905190519	0.999051905190519	1
CD151	0.178109810981098	0.14987098709871	0.977053705370537
MRPL13	0.45015301530153	0.459309930993099	0.998055805580558
ZNF615	0.67043504350435	-0.841995090295069	-0.723292447671492
LAMB3	0.615903185747767	0.838778206023006	0.769505469752793
NUDT18	-0.592451245124513	-0.544614461446145	-0.235271527152715
ANGEL1	0.0217821782178218	0.464338433843384	0.326852685268527
TBCD	-0.97000900090009	0.216765676567657	-0.293057305730573
RTP3	1	1	1
RWDD3	-0.472871287128713	-0.441050689058641	0.170647543218936
ARHGEF10	-0.028034803480348	0.594913960642067	0.0155671913600606
RP11-130L8.2	0.0176537653765377	0.0265466546654665	-0.968448844884488
CLCN5	0.866150615061506	0.391647164716472	-0.0664626462646265
SLC38A3	-0.7198199819982	-0.894809480948095	0.50036603660366
LYSMD1	-0.688088808880888	-0.18953495349535	0.696165616561656
SLC39A4	0.948850885088509	-0.0289468946894689	0.0581818181818182
PALB2	0.631959195919592	0.164416441644164	0.144998499849985
EPG5	-0.494881488148815	-0.352631263126313	-0.165868586858686
ZNF829	0.183186318631863	-0.955139513951395	-0.337341734173417
ATP2A2	0.317251725172517	-0.107230723072307	0.854125412541254
CHP1	-0.623594359435944	-0.212961296129613	0.66017401740174
PHGDH	0.509066906690669	0.526360636063606	0.890537053705371
ZBTB20	1	1	1
ABHD2	-0.590771077107711	0.899321932193219	-0.416537653765377
FBXO10	-0.511983198319832	0.28014401440144	-0.533537353735374
RET	0.929352305437708	0.670111462437881	0.745530351143837
CCDC38	0.932481248124812	0.92597630190126	0.993908841634155
ZNF649	-0.378409840984098	-0.523972397239724	-0.504890489048905
MAPK8IP3	-0.472091209120912	0.599351935193519	-0.548898889888989
OAF	-0.357947794779478	0.663894389438944	0.270495049504951
RP11-290D2.6	0.312832668387683	0.248024402207621	0.735034127727548
FLJ22763	0.936933693369337	0.863630363036304	0.922232223222322
RP11-243A14.1	0.640157936270317	-0.9404500450045	-0.372032319330565
AGL	0.561356135613561	-0.109162916291629	0.535289528952895
NDRG2	0.440840084008401	0.214197419741974	0.84014401440144
LINC00294	-0.38965496549655	-0.735829582958296	0.795523552355236
TFR2	0.547938793879388	0.715415541554155	0.846060606060606
CYP17A1-AS1	0.495805580558056	-0.273423342334233	0.533297329732973
MOCS2	0.766708670867087	0.659357935793579	0.930537053705371
RPL5	0.885676567656766	0.885676567656766	1
FKBP3	0.846792679267927	0.458301830183018	0.767104710471047
PC	0.393003300330033	0.926960696069607	0.481428142814281
RPS4X	0.732817281728173	0.848748874887489	0.905886588658866
PIK3AP1	0.725844584458446	0.814185418541854	0.944290429042904
RP11-798K3.2	0.814677467746775	0.838295829582958	0.965760576057606
TBX3	1	0.244776477647765	0.244776477647765
FURIN	0.60003600360036	0.804260426042604	0.801476147614762
C15orf43	0.872554202868947	0.872504460589006	0.999942992332422
WLS	0.664614461446145	-0.861266126612661	-0.584914491449145
ZNF20	0.0538973897389739	-0.492661266126613	0.34983498349835
TRIM15	-0.298829882988299	0.586726672667267	-0.828478847884788
LAP3	0.0960576057605761	0.658877887788779	-0.179105910591059
CNDP1	0.0237263726372637	-0.543966396639664	0.745718571857186
IRF2BPL	0.533141314131413	-0.881404140414041	-0.393555355535554
FCAMR	-0.5398499849985	0.658553855385539	0.136561656165617
ABHD5	0.671743174317432	0.328436843684368	-0.260978097809781
HMGA1	0.731185118511851	0.237443744374437	0.638199819981998
DIO1	0.923840384038404	0.923840384038404	1
GINS2	0.364416441644164	-0.694545454545455	-0.537317731773177
RBBP8	-0.117371737173717	0.596171617161716	-0.624350435043504
RP11-544A12.8	0.298541854185419	0.688133070953498	0.759337045803808
MIA2	0.484764476447645	0.827206720672067	0.861386138613861
MYO1B	0.0806120612061206	-0.1396699669967	0.760480048004801
MAT2A	0.607008700870087	0.985226522652265	0.583642364236424
NOL6	-0.356903690369037	0.76022802280228	0.157335733573357
VPS29	0.536537653765377	0.421074107410741	0.942394239423942
GSTZ1	0.902934293429343	0.902934293429343	1
PRNCR1	-0.253921392139214	0.626066606660666	-0.431575157515752
FITM1	0.852349234923492	0.192559255925593	0.0476687668766877
CTD-2540F13.2	-0.138031675618396	0.611089108910891	-0.78695372197179
CEP57	0.0433843384338434	0.0302670267026703	0.991791179117912
AMOT	0.402724272427243	0.00142814281428143	0.74955895589559
MAMDC4	0.803948394839484	0.944122412241224	0.823846384638464
FAM162A	0.976105610561056	0.366744674467447	0.392319231923192
NEURL4	-0.0749234923492349	-0.947734773477348	0.204344434443444
BLVRB	0.988718871887189	-0.586726672667267	-0.502550255025503
MT-ATP8	0.710723072307231	0.733429342934293	0.317959795979598
ECE1	-0.585070507050705	0.312955295529553	0.438595859585959
YY2	0.0247704770477048	-0.0247704770477048	-1
RP11-390F4.3	0.646408640864086	0.837347734773477	0.796435643564356
RP11-93B14.9	0.97968196819682	-0.456673776878801	-0.514740333598164
SOWAHC	-0.820678067806781	-0.892997299729973	0.894761476147615
UGT3A1	-0.21992199219922	-0.411329132913291	0.953615361536154
PPP2R2A	0.52002400240024	0.52002400240024	1
PRDM15	0.25041704170417	0.49957395739574	0.154299429942994
MYH3	-0.0488440132920327	-0.217706631059721	0.818865886588659
GREM2	0.127284728472847	0.105118511851185	0.811785178517852
ZNF518A	0.988766876687669	0.777857785778578	0.766624662466247
PSAT1	1	1	1
RP11-295G20.2	0.765520552055206	0.837119711971197	0.73999399939994
TMEM184A	-0.844704470447045	-0.0377197719771977	0.452205220522052
DAB2IP	-0.7394899489949	0.654893489348935	-0.608340834083408
IFFO1	-0.633915391539154	-0.700654065406541	0.287872787278728
H1F0	0.211869186918692	0.648856885688569	0.711683168316832
SLC22A7	0.948202820282028	0.775397539753975	0.894449444944494
GAK	-0.561440144014401	0.646336633663366	0.109222922292229
N4BP2	-0.39974797479748	0.462106210621062	0.0657305730573057
RP11-157J24.2	-0.0173417341734173	0.601812181218122	-0.722904290429043
TANGO2	0.915139513951395	0.535289528952895	0.381374137413741
AC093609.1	0.348334833483348	0.349282928292829	0.999051905190519
ATP6V1G1	0.782838283828383	0.780942094209421	0.998775877587759
STEAP1	0.780846084608461	0.778253825382538	0.824518451845185
AC058791.1	0.548922892289229	0.306846684668467	0.902190219021902
ARF4	0.981098109810981	0.911719171917192	0.941938193819382
SMCO4	0.651401140114011	-0.137545754575458	0.562340234023402
RPL13	0.763936393639364	-0.592535253525353	-0.344794479447945
RP11-315I20.1	-0.082970545966608	-0.805108926223024	-0.0896849684968497
ATOH8	0.832943294329433	0.561092109210921	0.86964296429643
PTGFR	-0.94036603660366	-0.937149714971497	0.996963696369637
BLNK	0.954635463546355	0.954635463546355	1
ZNF169	-0.658609764341031	0.546961259700472	-0.0903210321032103
HIPK1-AS1	1	0.706234623462346	0.706234623462346
RIT1	0.0435523552355236	-0.882724272427243	0.198763876387639
IFT172	0.116615661566157	-0.313086778829937	0.765282447646303
ACOT12	0.104854485448545	-0.910879087908791	0.136345634563456
FNDC5	-0.758787878787879	-0.929240924092409	0.923612361236124
RP11-403A3.3	0.820139143747962	0.744507963851006	0.966076427778318
VPS13A	-0.546174617461746	-0.546174617461746	1
RPL37	0.479159915991599	0.778361836183618	0.778313831383138
ZBTB37	-0.471143114311431	0.0845244524452445	-0.549186918691869
ARMCX3	-0.748946894689469	-0.43989198919892	0.907578757875788
CTC-444N24.11	0.963096309630963	0.963096309630963	1
MREG	0.338817881788179	0.233915391539154	0.711731173117312
ADAMTS10	0.8256698941376	0.798379837983798	0.980409216600899
GBE1	-0.378205820582058	-0.711587158715872	0.824218421842184
CHORDC1	0.581470147014701	0.436219621962196	0.953015301530153
RP11-181C3.1	-0.561344134413441	-0.561344134413441	1
KCNC3	-0.28990099009901	-0.127790312524205	-0.584777495121562
CREBRF	0.945034503450345	0.900738073807381	0.791851185118512
HHEX	0.875895589558956	1	0.875895589558956
BCL3	0.485964596459646	0.730801080108011	-0.0834923492349235
PPP1R32	0.233747374737474	0.882160216021602	0.326264626462646
PTS	0.998619861986199	0.714095409540954	0.699321932193219
RTN2	0.596819681968197	-0.852999197010667	-0.618773465522647
CFAP44	-0.891053105310531	0.659021902190219	-0.841680168016802
LINC00174	0.351921753805421	0.0363756375637564	0.739394197563496
APOL2	-0.848076807680768	0.571689168916892	-0.34954695469547
RP13-650J16.1	0.92979297929793	0.92979297929793	1
RAB11B-AS1	0.0879447944794479	0.191731173117312	0.574989498949895
C8orf46	-0.248448844884488	-0.638859885988599	-0.288964896489649
GTF3C1	-0.785514551455145	0.651965196519652	-0.0780678067806781
TUBB2A	0.743378337833783	-0.325136513651365	-0.330729072907291
CHRD	0.636243624362436	0.636243624362436	1
TMEM92	-0.112403240324032	-0.112403240324032	1
TCF7L1	-0.466042604260426	0.611113111311131	0.279207920792079
LINC00482	0.62016201620162	0.598919891989199	0.718775877587759
ZCCHC6	1	0.980714071407141	0.980714071407141
PLS3	-0.423870387038704	-0.737581758175818	0.847056705670567
FAM102B	-0.647824782478248	-0.936513651365137	0.791131113111311
IFIT1	0.988118811881188	0.916291629162916	0.946030603060306
NUMBL	0.343438343834383	0.385413315111228	0.161198161604787
PCOLCE2	1	1	1
UNQ6494	-0.774101410141014	0.375217521752175	-0.362376237623762
USP21	-0.162830205152364	0.0202691353794658	-0.0975546821525852
FRMD4B	0.985742574257426	0.998919891989199	0.980714071407141
CLTC	-0.857329732973297	-0.734989498949895	0.528460846084609
ACO1	-0.646504650465046	0.887392739273927	-0.267554755475548
PSMD5	0.480684068406841	0.309018901890189	0.524800480048005
ZNF791	-0.760924092409241	0.0514851485148515	-0.491017101710171
ZC3H8	0.805688568856886	0.775697569756976	0.837875787578758
RRBP1	0.377185718571857	1	0.377185718571857
SDCBP	0.848580858085809	0.848580858085809	1
UMPS	-0.156999699969997	0.812289228922892	-0.402100210021002
RASSF3	0.332865286528653	-0.967524752475248	-0.245760576057606
RP11-114N19.3	-0.537689768976898	-0.386342634263426	0.955151515151515
APOM	0.627482748274828	-0.97945394539454	-0.58972697269727
YPEL2	-0.616429642964296	-0.727104710471047	-0.0270627062706271
TEX2	0.42006600660066	0.887548754875488	0.160708070807081
RPF2	0.5601200120012	0.958535853585359	0.731557155715572
ZMAT1	0.608304830483048	0.745334533453345	0.918787878787879
AC002456.2	0.861506150615062	0.861506150615062	1
PLEK2	0.952127212721272	-0.609444944494449	-0.415493549354936
PHF8	-0.348334833483348	0.414353435343534	-0.990531053105311
FAM53C	0.678259825982598	-0.563636363636364	-0.0582898289828983
SPRYD4	0.583018301830183	0.865478547854786	0.823090309030903
KBTBD11	-0.82972697269727	0.360588058805881	-0.115439543954395
MANBA	-0.0147014701470147	-0.462898289828983	0.767212721272127
LONP1	0.13994599459946	0.837047704770477	0.228946894689469
RAB20	0.90036603660366	0.494557455745575	0.245592559255926
ORC2	0.988250825082508	0.22966696669667	0.0978697869786979
IER5L	0.285340534053405	0.796555655565557	-0.0602340234023402
CNTFR	-0.467614761476148	0.935505550555055	-0.397647764776478
PIDD1	-0.739057905790579	-0.615781578157816	0.87972397239724
SCFD1	0.551863186318632	0.593255325532553	0.997071707170717
USH2A	0.737473747374737	-0.983570357035704	-0.771245124512451
SKP1	0.513951395139514	0.513951395139514	1
OSBPL1A	0.184938493849385	0.964896489648965	0.341302130213021
ARAP2	-0.555655565556556	0.262142214221422	-0.812721272127213
CYP17A1	0.289348934893489	-0.0606060606060606	0.922724272427243
ENKD1	-0.6198499849985	-0.767296729672967	0.95009900990099
WDR31	-0.374545454545455	0.193123312331233	0.672079207920792
SLC25A19	-0.00675667566756676	-0.273063306330633	-0.732505250525053
INSIG2	1	1	1
DND1	-0.180155420285718	0.535429187759898	-0.876071599367659
SLC5A6	0.66048604860486	0.972409240924092	0.615961596159616
MAN2A1	0.191443144314431	0.0571137113711371	0.126396639663966
TMEM106A	0.489456945694569	0.0484638136210259	0.745633209911779
SLC38A10	0.0735793579357936	0.373345334533453	0.800576057605761
AGPAT2	0.612889288928893	-0.129396939693969	0.17950195019502
PGBD1	0.725172517251725	0.335289330711155	0.792351364537224
FAM20A	0.628442844284429	0.66006600660066	0.995199519951995
MFSD7	-0.554659465946595	0.366399145375549	-0.9064727348563
ZMYM2	0.175841584158416	0.175841584158416	1
IGFBP4	0.545274527452745	0.545274527452745	1
SIRT1	0.991887188718872	0.951755175517552	0.966096609660966
TTC13	-0.71003900390039	-0.453957395739574	-0.18040204020402
RAB3GAP1	-0.0648424842484248	-0.707266726672667	0.117803780378038
RP11-297L17.2	0.819297929792979	0.0865886588658866	0.313183318331833
ULK1	0.243300330033003	0.243300330033003	1
CTAGE5	-0.334257425742574	-0.284260426042604	0.842976297629763
ATF7IP2	0.916735673567357	0.916735673567357	1
FRMD6	0.902034203420342	0.902034203420342	1
PIAS2	-0.87983198319832	0.647032703270327	-0.868346834683468
CTD-2366F13.1	-0.468010801080108	-0.296993699369937	0.87949594959496
DOCK5	0.0277587758775878	-0.336885688568857	0.798823882388239
MTTP	0.711875187518752	0.989126912691269	0.799327932793279
HDC	-0.880804080408041	-0.172217221722172	0.282736273627363
THRA	0.368460846084608	-0.988082808280828	-0.39014701470147
ZDHHC19	0.50996699669967	0.945922592259226	0.692829282928293
DEPDC5	-0.432511251125113	0.113171317131713	-0.885580558055806
RP11-714M23.2	0.976597659765977	-0.421447432347902	-0.396807489912754
MEI4	-0.143602976734804	0.299065310037493	-0.417560653996201
ELL2	-0.651389138913891	-0.651389138913891	1
HIPK3	0.579285928592859	0.294845484548455	0.831419141914192
ZFP30	-0.528580858085809	0.785706570657066	-0.846948694869487
ZNF600	-0.956291629162916	-0.0271347134713471	-0.202364236423642
ENPP1	0.896117611761176	0.644128412841284	0.82977497749775
ANKRD29	0.102118211821182	0.118765301722345	0.908813787209609
HMGCS2	0.938925892589259	0.91023102310231	0.766204620462046
ADGRG6	0.553327332733273	-0.32040804080408	0.333549354935494
LCOR	1	0.994731473147315	0.994731473147315
RPS14	0.378493849384939	0.819129912991299	0.650897089708971
RFXAP	0.615313531353135	-0.24032403240324	-0.678679867986799
DPF3	0.6397599759976	0.0342634263426343	-0.313891389138914
XRCC5	0.901494149414942	1	0.901494149414942
SSB	0.92960096009601	0.946102610261026	0.983786378637864
SELENBP1	0.457689768976898	0.740582058205821	0.78025802580258
PCCA	0.0335673567356736	1	0.0335673567356736
BTC	-0.149085355792318	-0.230855778146188	-0.703246324632463
SDCCAG8	0.974377437743774	0.98951095109511	0.992907290729073
RUNX1	0.914083408340834	0.497137713771377	0.373813381338134
ETV7	0.264578457845785	0.817867601230231	-0.0740602947583459
IP6K3	0.693111016314077	0.184566456645665	0.750794511874623
PCNA	0.907050705070507	0.875079507950795	0.983258325832583
DLST	-0.231959195919592	0.641380138013801	0.1804500450045
GDAP2	0.376969696969697	0.0610741074107411	0.728376837683768
DPP9	0.347950795079508	0.986618661866187	0.332397239723972
TP53	0.868130813081308	0.90984698469847	0.983462346234623
SULT1E1	0.991035103510351	0.991035103510351	1
PRIM2	-0.274140506165745	-0.621542154215422	0.799973616122582
RP11-403I13.5	0.399015901590159	0.236579657965797	0.708022802280228
RP11-79H23.3	-0.145214521452145	0.584098409840984	0.306822682268227
GPATCH11	0.68998499849985	0.631539153915392	0.993315331533153
FAM132A	0.557683768376838	-0.204644464446445	-0.76019201920192
SLC22A1	-0.423018301830183	-0.158535853585359	0.901782178217822
MCF2L	-0.0541494149414942	-0.0728472847284728	0.991527152715272
RAPH1	0.983906390639064	1	0.983906390639064
FAM76B	-0.296285628562856	-0.587746774677468	-0.199147914791479
ARHGAP19	0.764338875327642	0.753564675309912	0.985986908219731
TCEANC2	0.745406540654065	-0.95021902190219	-0.721860186018602
PTK6	0.508634863486349	-0.544300539677602	-0.741434392782819
RP11-218M22.1	0.557647764776478	0.886876687668767	0.224062406240624
NGRN	0.576501650165017	-0.0399519951995199	0.687164716471647
ZBTB16	0.857377737773777	1	0.857377737773777
CAMK2N1	-0.781206120612061	0.781206120612061	-1
ZNF540	-0.398871887188719	-0.463678367836784	0.501686168616862
PPP2R5E	-0.837431743174317	0.618541854185419	-0.765364536453645
STX17-AS1	0.986498649864986	0.986018601860186	0.96014401440144
ATP2B4	0.922172217221722	0.922172217221722	1
EBP	-0.553159315931593	-0.550675067506751	0.998871887188719
CCDC68	0.875655565556556	0.876306862608937	0.999831969081125
DNMBP-AS1	0.79950795079508	0.818697869786979	0.980810081008101
HFE2	-0.256165616561656	0.233975397539754	-0.990603060306031
ACSM3	0.176009600960096	0.548718871887189	0.716987698769877
ANTXR2	-0.914971497149715	0.440961419028144	-0.257780551397954
KTN1-AS1	0.902922292229223	-0.29763324230464	-0.417183815800668
HLF	1	1	1
KB-68A7.1	0.222838283828383	0.222838283828383	1
RP11-696N14.1	0.515871587158716	0.185874587458746	0.894557455745575
HMGCR	-0.853789378937894	0.195079507950795	-0.42952295229523
ZNF92	0.710987098709871	0.106983932295991	0.425505230918417
RAD54L2	0.738613861386139	-0.755583558355836	-0.983030303030303
KRT222	0.549505544660571	0.380337174730709	0.899575451213327
TMEM55A	0.986270627062706	0.999894983984768	0.986164169092009
ZNF765	0.221110111011101	-0.252277227722772	-0.779357935793579
ALS2CL	-0.862850285028503	0.770035076805799	-0.973146578505865
FAM133B	0.464134413441344	0.602160216021602	0.812001200120012
ZFHX4	0.510855085508551	0.284248424842484	0.905742574257426
MAP2K3	-0.393351335133513	0.651137113711371	-0.821566156615662
FBXO2	-0.205676567656766	-0.252997299729973	0.746078607860786
RAD54B	0.946726672667267	-0.31024302430243	-0.250813081308131
LBR	1	0.563372337233723	0.563372337233723
RP11-242D8.1	0.741122112211221	-0.299381938193819	-0.481848184818482
GLUD1	1	1	1
CYP2C9	0.768388838883888	0.984542454245425	0.804068406840684
RP11-499E18.1	0.97964596459646	0.97964596459646	1
RP11-422N16.3	-0.142047431318159	0.788511216658865	0.0342511767572337
LTN1	0.401716171617162	0.955367536753675	0.487008700870087
RP11-295I5.3	-0.634743474347435	0.664890489048905	-0.734977497749775
ZNF100	0.286648664866487	0.228214821482148	-0.342082208220822
PTPN2	0.202448244824482	0.109462946294629	0.977869786978698
CH507-254M2.3	0.743906390639064	0.743906390639064	1
TBC1D2	0.731497149714971	0.988226822682268	0.747062706270627
TBX15	0.747806780678068	0.851905190519052	0.919339933993399
ATG2B	0.602340234023402	-0.642148214821482	0.0250705070507051
FAM122C	0.373441344134413	-0.416106859008351	-0.806609080738946
JADE1	-0.54977497749775	-0.672055205520552	0.97964596459646
FEM1B	0.507950795079508	-0.0813321332133213	-0.571221122112211
DUSP9	-0.124968496849685	0.702082208220822	0.26979897989799
SULT1C2	0.781808257591311	0.758656650000418	0.902922292229223
FNDC3B	0.789402940294029	0.789402940294029	1
SERINC5	0.488448844884488	-0.88961296129613	-0.0528412841284128
APBA1	-0.347290729072907	-0.439219921992199	0.952823282328233
SPATA18	0.782286228622862	0.782300576962948	0.999996999695469
TMEM81	-0.114923492349235	0.644260426042604	0.0652265226522652
SEPHS2	0.975817581758176	-0.206768676867687	-0.142454245424542
NISCH	-0.974665466546655	0.522880288028803	-0.400552055205521
N4BP2L2	0.227722772277228	0.248292829282928	0.981194119411941
MCM8	-0.198943894389439	0.33759916619927	-0.885781419326031
ZNF789	0.303210321032103	0.37035703570357	0.821698169816982
RPL11	0.791671167116712	0.83023102310231	0.974941494149415
THUMPD3-AS1	0.769120912091209	-0.934377437743774	-0.691437143714371
TFAP4	0.286360636063606	0.50984698469847	0.346894689468947
RP11-20I23.13	0.0727512751275128	-0.665033958735053	-0.555903751764954
TXNDC9	0.573057305730573	0.727308730873087	0.854629462946295
REV3L	0.0648304830483048	-0.0802880288028803	-0.467986798679868
AHR	0.868442844284429	-0.0523132313231323	0.20966096609661
KCNMB3	-0.194611461146115	-0.538538167076256	0.077580413005748
RPS23	0.842640264026403	0.842640264026403	1
CCDC170	0.158871887188719	0.542658265826583	-0.487728772877288
SNX25	0.436627662766277	0.468910891089109	0.696225622562256
DSP	-0.235187518751875	0.466606660666067	-0.227806780678068
SESN1	0.347290729072907	0.854113411341134	0.366696669666967
MAP4K4	0.69957395739574	-0.88990099009901	-0.846204620462046
ZNF808	-0.0536213621362136	-0.195103510351035	-0.410561056105611
PALM2	0.206852685268527	0.959015901590159	0.270543054305431
RP11-418H16.1	0.426906690669067	0.923540354035404	0.304662466246625
NBPF9	-0.217221722172217	-0.0673027302730273	0.910819081908191
SYT17	1	0.999831969081125	0.999831969081125
SMLR1	0.873291329132913	0.873291329132913	1
MDM4	0.762112211221122	0.762112211221122	1
MIF	0.352199219921992	0.35045904590459	0.996591659165917
TMEM63B	-0.754059405940594	0.404356435643564	0.165916591659166
PKP4	-0.955295529552955	0.897341734173417	-0.82034203420342
ACSL3	0.0458685868586859	-0.0458685868586859	-1
AC074212.6	0.696225622562256	0.316639663966397	-0.0998619861986199
NNT	-0.0498289828982898	-0.725232523252325	0.545118511851185
FLYWCH1	0.773057305730573	0.142838283828383	-0.298469846984698
TBC1D2B	0.866210621062106	-0.108874887488749	0.168724872487249
RP11-574F21.2	0.0174061275097574	0.412257110410952	-0.367138482147262
ARSE	0.295025502550255	0.0350555055505551	0.797371737173717
MTHFSD	0.826186618661866	0.984998499849985	0.833123312331233
RSL24D1	0.655337533753375	0.640936093609361	0.990555055505551
OLFM2	0.201656165616562	-0.936501650165017	-0.214017401740174
SPDYC	0.947830783078308	0.75012301230123	0.61977797779778
GLS	-0.830459045904591	-0.749054905490549	0.933861386138614
ALDOC	0.416141614161416	0.941614161416142	0.663090309030903
RP11-486G15.2	0.486660666066607	0.114755475547555	0.747950795079508
LIPT1	0.445508550855086	0.796675667566757	0.697089708970897
RP11-658F2.8	0.64963696369637	0.277267053930006	0.357844078562567
FRS3	-0.426834683468347	0.229162916291629	-0.91959195919592
ATG4B	0.383918391839184	0.144458445844584	0.154107410741074
AL354822.1	0.68957695769577	0.0872607260726073	0.736789678967897
RAB24	0.73974197419742	0.885592559255926	0.660558055805581
RFC4	0.56031203120312	-0.145034503450345	0.0459405940594059
IYD	-0.839447944794479	0.406612661266127	-0.407608760876088
CCDC7	-0.564488448844884	0.0917371737173718	-0.819381938193819
FBXO31	0.565040504050405	0.307350735073507	0.828658865886589
FAM135A	-0.896045604560456	0.858865886588659	-0.892817281728173
HAUS8	-0.508514851485149	-0.0321752175217522	-0.212613261326133
MGEA5	-0.176693669366937	-0.282508250825083	0.815373537353735
C1QTNF6	-0.110651065106511	0.358283828382838	0.643000300030003
VARS	0.298265826582658	0.64998499849985	0.547686768676868
SNAI2	-0.393207320732073	0.634275427542754	-0.798139813981398
ZNF512	-0.678115811581158	0.15791633053316	-0.763426460063038
NCOR1	0.391023102310231	0.737785778577858	-0.162556255625563
FAT1	-0.717167716771677	-0.717167716771677	1
SLC19A2	1	1	1
DPP4	1	0.965100510051005	0.965100510051005
DOPEY1	-0.359207920792079	0.905850585058506	-0.632151215121512
DDX5	-0.902358235823582	-0.99015901590159	0.921080108010801
AARS	0.0594539453945395	0.501722172217222	0.728700870087009
TMEM79	0.163324332433243	-0.408640864086409	-0.232451245124512
LPP	0.113891389138914	0.0867446744674468	0.972109210921092
HIST1H3H	-0.323864386438644	0.560721754343221	0.168749381187022
LINC-PINT	0.675007500750075	0.759291929192919	0.928784878487849
LRPPRC	-0.928676867686769	0.733921392139214	-0.785826582658266
POLR1A	-0.547686768676868	-0.931941194119412	0.436711671167117
BAHCC1	0.100223526271121	-0.237371737173717	0.563231708414069
C20orf194	0.986378474460167	-0.000168129831556432	-0.050510398912707
C2CD5	-0.941950195019502	0.644695152385019	-0.551044168058928
SLC17A9	-0.828946894689469	-0.105982598259826	0.620930093009301
TMEM246	0.839833139096088	0.877781950139544	0.966371972309153
WDFY1	-0.0726432643264326	-0.0726432643264326	1
RRN3	-0.696417641764176	-0.391119111911191	0.713255325532553
PLA2G15	0.772949294929493	0.567608760876088	0.789378937893789
PGM2	0.996891689168917	0.944374437443744	0.950999099909991
PDIA4	0.57005700570057	0.731749174917492	0.848004800480048
LINC01451	0.715607560756076	-0.738505850585059	-0.779261926192619
TDRD15	0.65530484995573	0.505217678525586	0.959042218453157
CFAP65	0.0739285921350442	-0.267074707470747	-0.959291155585357
ZNF251	-0.458973897389739	0.654725472547255	-0.645256525652565
CUL9	-0.932889288928893	0.521188118811881	-0.212169216921692
PFN2	0.89000900090009	0.873891389138914	0.991239123912391
RP11-337C18.8	0.995475547554756	0.515415541554155	0.522076207620762
COL5A3	-0.746786678667867	-0.343702370237024	0.82997899789979
ENDOG	0.0433243324332433	1	0.0433243324332433
AP1AR	-0.598895889588959	-0.598895889588959	1
GPT2	-0.693465346534653	0.598079807980798	0.0339033903390339
MTIF3	0.862070207020702	0.563504350435044	0.852913291329133
CLASRP	-0.632451245124512	-0.634431443144315	0.996699669966997
LIPG	0.848160816081608	-0.335865586558656	0.0343714371437144
RRP12	0.504182418241824	0.853081308130813	0.781542154215422
GALK1	0.526000600060006	0.433303330333033	0.943102310231023
RP3-402G11.26	1	1	1
AC079630.4	0.565532553255326	-0.0307282356008941	-0.687052139671711
SLCO2B1	0.705502550255026	0.705502550255026	1
PAX8	0.375241524152415	-0.846324632463246	-0.0336633663366337
D2HGDH	0.504974497449745	0.434395439543954	0.978925892589259
ZNF620	-0.0181098109810981	-0.60351362742738	0.47082284222587
CCDC77	-0.791427304767577	0.602983642375151	-0.878439843984398
RP11-443B7.1	0.298481848184818	0.179201920192019	0.0526732673267327
RP11-1055B8.9	0.782538253825383	-0.103774377437744	-0.518187818781878
NRM	0.285664566456646	-0.182322232223222	-0.0402160216021602
POLD1	0.807260726072607	0.614245424542454	0.163312331233123
SPTBN2	0.826102610261026	0.826102610261026	1
SUSD3	0.346114611461146	0.231491149114912	0.947842784278428
CUEDC1	0.1075537643039	-0.035454444429939	0.785388786691058
NFX1	0.362676267626763	-0.538061806180618	0.515091509150915
TTC5	-0.501926192619262	0.567248724872487	-0.71009900990099
TOP3B	-0.166984698469847	-0.0357635763576358	0.785562556255626
MIR99AHG	0.879471947194719	0.876543654365437	0.998091809180918
WTAP	0.187686768676868	0.265406540654065	0.949078907890789
SRD5A2	0.917071707170717	0.987578757875788	0.92949294929493
CCDC14	0.777041704170417	0.777041704170417	1
FNDC4	0.572589258925893	0.99001500150015	0.629498949894989
PGBD5	0.494317431743174	0.75674435565746	0.872529261870201
BHLHB9	0.704854485448545	0.177377737773777	-0.352559255925593
RP11-342K6.1	-0.207044704470447	0.494509450945095	-0.689096909690969
CTD-3185P2.1	-0.501566156615662	-0.187494749474947	0.522616261626163
C6orf52	0.975325532553255	-0.636075607560756	-0.527104710471047
USP51	0.72987698769877	0.592187218721872	0.112607260726073
LA16c-431H6.6	-0.846948694869487	0.565040504050405	-0.824494449444945
PIEZO2	-0.871323132313231	0.526468646864686	-0.276723672367237
MTHFR	-0.302586258625863	-0.241104110411041	-0.594179417941794
GLO1	1	1	1
SLC16A1-AS1	0.812409240924093	-0.812409240924093	-1
LCA5L	0.670728902160135	0.525320291874368	0.842106333522037
RP11-350N15.5	0.371077107710771	0.234803251723676	-0.587990026126018
SMG1	0.996279627962796	1	0.996279627962796
TLE6	0.620642064206421	-0.498578474602018	-0.706879975300945
ZRANB2	0.976909690969097	0.681032103210321	0.734197419741974
POLE	-0.977593759375938	0.278307830783078	-0.112715271527153
RP13-1032I1.7	-0.113507350735074	0.346126612661266	0.301674167416742
F13B	0.353987398739874	0.105010501050105	0.919291929192919
METTL21B	-0.498421842184218	0.900666066606661	-0.377533753375338
CSRNP3	0.482244224422442	-0.592691269126913	-0.314815481548155
ZNF775	-0.605244524452445	0.425971505263539	-0.838621082346736
VIL1	0.285784578457846	-1	-0.285784578457846
TCP10L	0.790939093909391	0.894785478547855	0.868022802280228
GPRASP2	0.287524752475248	0.162400240024002	-0.84038403840384
ENTPD6	-0.101314131413141	1	-0.101314131413141
WNT5B	-0.616285628562856	-0.376885688568857	0.781890189018902
PPP2R1B	0.795283528352835	-0.454365436543654	-0.133201320132013
RP11-42O15.3	0.309342934293429	0.857209720972097	0.253345334533453
WDR59	0.86007800780078	-0.337941794179418	-0.0202340234023402
LACTB2	0.609444944494449	0.6599099909991	0.931005100510051
ECHS1	-0.00894089408940894	-0.657233723372337	-0.28007200720072
IAPP	-0.824230423042304	-0.323756375637564	0.478367836783678
TST	0.19962796279628	-0.421626162616262	-0.831155115511551
SAMD12	0.947997725310733	0.965220522052205	0.877040746200267
DDX3X	-0.812841284128413	-0.99990399039904	0.810729072907291
KIAA1143	0.801128112811281	0.746570657065707	0.72973297329733
ANKRD16	-0.152463246324632	0.701266126612661	-0.631359135913591
ZNF337-AS1	0.729060906090609	-0.400912091209121	-0.71001500150015
ADAM8	0.0640013475309419	-0.242712271227123	0.25560722922858
C1RL-AS1	-0.0108970897089709	-0.271659165916592	-0.687560756075608
PLIN4	0.915811581158116	0.988154815481548	0.896489648964896
LDHC	0.494857485748575	-0.547527605402572	-0.238862218384962
TTC4	-0.40962496249625	0.992343234323432	-0.42011401140114
LINC01560	0.209408940894089	-0.143354335433543	0.713519351935194
TMEM241	0.157767776777678	-0.786390639063906	0.453969396939694
OSMR	-0.333309330933093	1	-0.333309330933093
ZMIZ2	-0.122244224422442	-0.323120312031203	0.0335073507350735
RP11-77H9.6	0.993075334434395	1	0.993075334434395
SAMD4A	0.987926792679268	0.987926792679268	1
PPARD	-0.0137293729372937	0.933453345334534	0.123360336033603
CHRNE	0.891221122112211	1	0.891221122112211
PEPD	0.618397839783978	0.129240924092409	0.632487248724872
AC079807.2	0.807668766876688	-0.956447644764477	-0.650777077707771
IL15RA	0.844392439243924	0.860474047404741	0.616381638163816
MIR4458HG	0.801080108010801	0.953543354335434	0.844404440444044
CHD1L	-0.804572457245725	-0.620774077407741	0.802268226822682
NASP	0.757779777977798	-1	-0.757779777977798
UBE2Q2	-0.547362736273627	0.814425442544254	-0.0118931893189319
VWCE	-0.701398139813981	-0.586162616261626	0.774449444944494
RPRD2	0.107554755475548	0.227254725472547	-0.716291629162916
MIR497HG	0.445567167084465	0.217461746174617	0.431704917346561
RP11-214O1.3	-0.996567656765677	0.949066906690669	-0.956543654365437
RXRA	-0.201008100810081	0.516015601560156	0.46971497149715
TXNRD2	0.494569456945695	-0.928316831683168	-0.557875787578758
FOXA1	-0.708046804680468	0.747218721872187	-0.119243924392439
C1orf56	1	1	1
RP11-12G12.7	0.148046804680468	-0.00344434443444344	0.608688868886889
FAAP100	-0.949222922292229	0.373357335733573	-0.288616861686169
ZNF443	-1	-0.801848184818482	0.801848184818482
AGO2	-0.915979597959796	0.638607860786079	-0.727884788478848
FGD6	-0.869546954695469	0.233927392739274	-0.651761176117612
GCH1	0.570705070507051	-0.998907890789079	-0.578793879387939
NAPRT	0.860582058205821	0.725172517251725	0.730969096909691
CCDC30	-0.319375937593759	0.414672678158119	-0.598652685762494
POC5	-0.112427242724272	0.0208085038720854	-0.895246371180516
SPTSSA	0.925844584458446	0.883672367236724	0.965172517251725
DDB1	-0.186078607860786	0.706006600660066	0.362880288028803
UBN2	0.625850585058506	0.0444284428442844	-0.367824782478248
IL6R	0.166492649264927	0.00340834083408341	-0.85034503450345
NOTCH2	-0.789378937893789	-0.175709570957096	-0.348706870687069
RP11-1379J22.5	0.541902190219022	0.185851287269285	0.255288112409873
CAPZA2	0.365028502850285	0.37022502250225	0.997083708370837
DAPK2	0.82981098109811	-0.928604860486049	-0.901206120612061
LRP6	0.545082508250825	-0.47002700270027	-0.966132613261326
MBNL2	-0.562580258025803	-0.565460546054605	0.996879687968797
COL27A1	0.603900390039004	0.63025502550255	0.934425442544254
CARD8	1	0.942682268226823	0.942682268226823
OSBPL9	-0.857593759375938	-0.814017401740174	0.993171317131713
ECI2	0.665562556255626	0.645412541254125	0.986738673867387
ABHD4	0.904926492649265	-0.465190519051905	-0.117023702370237
MTHFD2L	1	0.995727572757276	0.995727572757276
PTTG1	-0.858133813381338	-0.456045604560456	0.80962496249625
RPL12	0.654125412541254	0.842460246024602	0.854029402940294
KDM2B	0.469222922292229	0.998475847584758	0.465166516651665
C2CD2L	-0.373177317731773	0.740762076207621	0.185754575457546
WDR27	0.932817281728173	-0.252937293729373	-0.368268826882688
C11orf98	0.903077144705236	0.313967164345015	0.3201800180018
SLC18B1	0.851388539344807	-0.553735373537354	-0.753520475852183
STIP1	0.945250525052505	0.675691569156916	0.510711071107111
VIPAS39	0.97036903690369	0.835787578757876	0.753255325532553
WDR72	0.657845784578458	-0.0578577857785779	-0.406264626462646
SUN2	-0.896657665766577	0.0122412241224122	-0.318739873987399
CTB-43E15.1	0.318991899189919	-0.407788778877888	0.256513651365137
ABCG2	0.759171917191719	0.759039903990399	0.99991599159916
SCN9A	-0.219129912991299	-0.245604560456046	0.965928592859286
TP53BP2	0.42966696669667	0.183426342634263	0.914059405940594
TOP2B	-0.65995799579958	0.434923492349235	-0.797863786378638
SLC35G1	0.873510113040574	0.818589858985899	0.978526258850036
TEAD2	0.936273627362736	-0.208676867686769	-0.517011701170117
RP1-292L20.3	0.563005190928206	-0.989180593922399	-0.573657365736574
RP11-418I22.3	0.924973420525924	0.935535118972977	0.984749201101152
CDCA7L	0.836819681968197	-0.572517251725173	-0.424422442244224
RP11-121C2.2	0.0351275127512751	0.862898289828983	0.171737173717372
ECHDC1	-0.423654365436544	-0.437527752775278	0.995211521152115
ST3GAL1	-0.884488448844885	-0.618397839783978	0.376105610561056
THADA	0.505646564656466	-0.791707170717072	-0.294821482148215
NFIA	0.762388238823882	0.347470747074707	0.771641164116412
DFFB	-0.254545454545455	-0.761984516791336	-0.234905355952424
SEMA4B	0.877791779177918	0.877791779177918	1
ENPP3	0.984307960477858	-0.0651305130513051	-0.0754058027882995
ZNF460	0.716483648364836	-0.592912068204528	-0.897999591693019
ZNF529	0.418565856585659	0.815037503750375	0.773897389738974
UGT2A1	0.338157815781578	0.323420342034203	0.998523852385239
UTP14A	0.128448844884488	0.126096609660966	0.998643864386439
MDM2	0.289024902490249	0.289024902490249	1
ATP5A1	0.0735433543354335	0.725988598859886	-0.292901290129013
RP11-441O15.3	0.633447344734473	0.224722472247225	0.641128112811281
KLF9	0.781194119411941	0.526012601260126	0.856597659765977
CLUH	-0.233207320732073	0.557395739573957	0.485340534053405
SMAGP	-0.3399099909991	0.378553855385539	-0.903210321032103
RP11-115J16.1	0.724596459645965	0.993123312331233	0.742778277827783
SDCBP2	0.248724872487249	0.976597659765977	0.27972397239724
PIK3CA	-0.669258925892589	0.127164716471647	0.314803480348035
RP11-525A16.4	0.375961596159616	0.90953495349535	0.316267626762676
METTL3	-0.836027602760276	-0.237563756375638	-0.223642364236424
ITPR2	0.991035103510351	1	0.991035103510351
TMEM168	0.702799407714661	0.692913291329133	0.927626554011382
FOXP2	0.530765076507651	0.551827182718272	0.978949894989499
ZNF850	-0.934819901886405	0.637397967903337	-0.581109544502319
LRP5	0.296945694569457	1	0.296945694569457
PPP1R16A	0.864002400240024	0.864002400240024	1
NOLC1	0.344374437443744	0.940858085808581	0.297389738973897
H2AFY2	0.0415601560156016	0.331173117311731	0.213741374137414
NDUFS2	0.53962196219622	-0.233963396339634	-0.821518151815182
AIFM3	0.76045604560456	-0.750939093909391	-0.474995499549955
SLC16A14	0.84828301951087	-0.887991015370996	-0.891687674182571
TMEM147-AS1	-0.904998499849985	0.776381638163816	-0.86035403540354
PSME1	0.795367536753675	0.851329132913291	0.628442844284429
KANSL1-AS1	0.411209120912091	-0.690717071707171	-0.817077707770777
CDYL2	-0.616393639363936	-0.926720672067207	0.628274827482748
MSL2	-0.641224122412241	-0.661794179417942	0.982730273027303
ZKSCAN8	0.44985298529853	0.911779177917792	0.1399699969997
HOMER1	0.750615061506151	0.6403600360036	0.128064806480648
PCDHGB6	0.364764476447645	0.781086108610861	0.731557155715572
CPT1A	0.471503150315032	0.947926792679268	0.526180618061806
GOLPH3	0.812409240924093	-0.302586258625863	0.102814281428143
LINC01625	0.86064881866145	-0.613993399339934	-0.708547049126616
PEX6	0.267398739873987	0.79005100510051	-0.169360936093609
DDHD1	0.596327632763276	0.0416681668166817	-0.564128412841284
B4GALT5	0.483264326432643	1	0.483264326432643
SOAT1	0.727872787278728	-0.0537773777377738	-0.173585358535854
YWHAH	0.0795679567956796	-0.0528412841284128	0.765244524452445
MAP3K5	0.0179177917791779	0.75986798679868	0.0538373837383738
NR1I2	0.776525652565257	0.286444644464446	0.313735373537354
ANKRD24	0.435943594359436	-0.406480648064806	0.374089408940894
ZNF780B	-0.106030603060306	0.158618014498322	-0.9557920008841
EMC2	0.671131113111311	0.623534353435344	0.994215421542154
ENOSF1	0.657461746174618	-1	-0.657461746174618
NAA25	0.34001800180018	-0.700882088208821	0.0695469546954696
NOC3L	-0.92991299129913	-0.65017701770177	0.404848484848485
GNE	0.174461446144614	-0.173933393339334	0.843708370837084
LAMP2	0.793147314731473	0.793147314731473	1
TMEM161B-AS1	0.224602460246025	-0.360756075607561	0.0234983498349835
SLC25A18	0.782142214221422	0.341950195019502	0.657977797779778
FOXO3	-0.0125532553255326	1	-0.0125532553255326
ENHO	0.998223822382238	0.802796279627963	0.801020102010201
NKTR	0.803996399639964	0.621458145814581	0.912043204320432
ZFAND2A	0.792343234323432	0.773645364536454	0.987278727872787
RGN	1	1	1
RP4-594I10.3	-0.605580558055806	-0.223270327032703	0.839051905190519
SLC43A3	-0.343642364236424	0.746066606660666	0.180978097809781
DCPS	0.990675067506751	-0.0998379837983798	-0.111071107110711
PHTF2	-0.207140714071407	-0.235319531953195	0.116639663966397
TMEM230	0.881812181218122	0.881812181218122	1
CREM	0.398763876387639	0.737101710171017	0.726984698469847
TRIM13	1	0.923948394839484	0.923948394839484
VAV2	0.603540354035404	0.731749174917492	0.867818781878188
RP11-15I11.3	1	0.99991599159916	0.99991599159916
CD276	0.676447644764476	0.887896789678968	0.487212721272127
PLXNB1	-0.0762796279627963	0.752115211521152	0.20958895889589
FMO5	0.941218121812181	0.542310231023102	0.731953195319532
KIAA0430	-0.745514551455146	-0.727440744074407	0.990783078307831
SEC61A1	-0.429402940294029	0.298505850585059	0.597839783978398
AP001462.6	0.0540534053405341	-0.543430632886956	-0.675107662587469
FAM160B1	0.629378937893789	0.705274527452745	0.946126612661266
NFE2L1	-0.407476747674767	0.235283528352835	-0.873243324332433
CCDC121	0.875391539153915	-0.613045304530453	-0.816201620162016
CHRM3	0.908670867086709	0.162325972447825	0.450708114109662
CDHR2	0.894139322667622	0.950359580450621	0.93547810425997
MAST4	0.992007200720072	0.986414641464146	0.994407440744075
FAM174B	-0.777929792979298	0.435187518751875	-0.432643264326433
SYNC	-0.682856285628563	-0.757059705970597	0.927560756075608
MTMR2	-0.406132971706116	-0.817145661227898	0.122916291629163
UHRF2	0.285376537653765	0.289432943294329	0.996555655565557
LINC01612	0.81012901290129	0.824768374117291	0.987602611563611
ALYREF	-0.064998499849985	0.247224722472247	-0.800456045604561
NDST1	0.0281188118811881	0.502850285028503	0.800576057605761
LINC00857	-0.481330488864493	0.546678667866787	-0.797500149850058
TRIQK	-0.833819381938194	-0.845424542454245	0.988394839483948
RPN1	0.613033303330333	0.742310231023102	0.873927392739274
TRMT13	-0.17959795979598	-0.164572457245725	-0.575253525352535
ID2-AS1	-0.993819381938194	0.566132613261326	-0.535133513351335
SRSF11	-0.86040204020402	-0.624326432643264	0.93000900090009
DCAF11	-0.0285148514851485	0.563936393639364	0.626234623462346
ZNF471	0.933021302130213	0.964476447644765	0.873663366336634
ZNF582	0.217173717371737	0.777737773777378	-0.268718871887189
NPB	0.148022802280228	0.319387938793879	0.768916891689169
CCHCR1	-0.526216621662166	-0.201680168016802	-0.377101710171017
FAM126B	0.555187518751875	0.524560456045605	0.415757575757576
FIGN	0.903583707084431	0.812745274527453	0.966948859162339
RP11-158I9.8	0.0542094209420942	0.441836183618362	0.490909090909091
TJAP1	-0.0913291329132913	0.35033903390339	-0.650705070507051
BZW1	-0.805472547254726	-0.767008700870087	0.983558355835584
PM20D2	0.388706870687069	-0.516339633963396	0.383762376237624
DIAPH2	0.774893489348935	0.574221422142214	0.904782478247825
PLSCR4	0.949150915091509	1	0.949150915091509
UBR4	-0.946426642664267	0.438715871587159	-0.293129312931293
CPNE2	-0.994672276327097	-0.895275884947654	0.890107572633936
DLGAP1-AS1	0.107218721872187	0.256861686168617	0.950999099909991
LETMD1	0.899393939393939	0.841008100810081	0.967068706870687
RFNG	-0.13971797179718	-0.155055505550555	-0.894629462946295
ZNF133	0.537365736573657	0.210392388129872	-0.595287545465135
SUMF2	0.261182118211821	0.423186318631863	0.7197599759976
PA2G4	0.965832583258326	0.78982298229823	0.877479747974797
MIATNB	0.984242424242424	0.978766323190668	0.997359306372615
CMTM4	0.37995799579958	0.0910411041104111	-0.212073207320732
UBD	-0.375517551755176	-0.0597659765976598	0.748814881488149
RP11-486I11.2	0.963852385238524	-0.963852385238524	-1
PPP1CB	0.318811881188119	0.327092709270927	0.994743474347435
FAN1	0.739153915391539	-0.43960396039604	-0.381614161416142
HPS3	0.737509750975098	0.737509750975098	1
ESF1	0.701422142214222	0.960708070807081	0.557671767176718
ZNF480	0.842316231623162	0.916087608760876	0.98001800180018
SLC17A3	0.0617581758175818	-0.417965796579658	0.644704470447045
NR1H4	0.358391839183918	0.755655565556556	0.691989198919892
TIAM1	0.702334233423342	-0.800720072007201	-0.600912091209121
LINC01569	-0.307578757875788	-0.313735373537354	0.172373237323732
ZNF696	-0.40025202520252	-0.00395100362393737	0.642296285175278
SERTAD2	0.79959195919592	0.391263126312631	0.0880768076807681
ACSS2	0.532661266126613	-0.216861686168617	0.186318631863186
MCCC1	0.508826882688269	-0.136957695769577	-0.394155415541554
SLC12A7	-0.339345934593459	0.967536753675368	-0.283912391239124
TLR6	-0.6399399939994	0.0513780584009006	-0.579974359838321
ZNF821	0.109054905490549	0.814881488148815	-0.416489648964897
RDH11	-0.183054305430543	-0.59023102310231	0.744818481848185
GOLGA8B	-0.925892589258926	-0.922040204020402	0.785922592259226
EIF5AL1	0.843372337233723	0.893729372937294	0.977557755775578
ACE2	-0.742202220222022	0.323048304830483	-0.77023702370237
RFX7	-0.510819081908191	0.726300630063006	-0.655589558955896
ELP2	0.940846084608461	1	0.940846084608461
UBE2V1	0.86997899789979	0.977161716171617	0.922616261626163
ABC12-49244600F4.4	0.665130513051305	0.673713168434562	0.991068887727981
UBR5	0.774173417341734	-0.753759375937594	-0.999087908790879
NRDE2	0.975973597359736	0.685352535253525	0.678163816381638
NSRP1	0.968604860486049	0.892457245724573	0.97004500450045
GNL3	0.967776777677768	-0.0833483348334834	0.0118571857185719
CYB5R2	-0.188238823882388	0.238115811581158	0.803372337233723
CEP290	0.102394239423942	0.750843084308431	-0.103162316231623
RP4-569M23.2	-0.152247224722472	0.172193219321932	-0.493021302130213
ZNF787	-0.517767776777678	0.584854485448545	-0.45041704170417
CCNG1	0.331689168916892	0.592763276327633	0.802340234023402
NRBP2	-0.981122112211221	0.96034803480348	-0.914059405940594
FAM215B	0.565832583258326	0.572805280528053	0.980582058205821
RP1-102E24.8	0.833303330333033	0.858793879387939	0.993795379537954
ATR	0.615985598559856	0.399315931593159	0.909030903090309
FAM118A	-0.0545454545454545	0.558223822382238	-0.686804680468047
KLHDC10	-0.6200900090009	0.156711671167117	-0.726576657665767
SNRPB2	0.842904290429043	0.578433843384338	0.911335133513351
SAMD11	-0.802673899534547	0.733270350591146	-0.983137675848338
LSS	0.0932853285328533	-0.206264626462646	-0.766408640864086
TTBK2	0.841464146414642	0.952415241524152	0.933897389738974
USP20	-0.632379237923792	-0.183222322232223	-0.296381638163816
RP5-1021I20.1	-0.546822682268227	0.698817881788179	-0.853501350135014
RP11-195F19.9	0.396747674767477	-0.304146414641464	0.512247224722472
ISM1	0.51645360213858	-0.948394839483948	-0.599543829029674
RAB27A	0.828850885088509	1	0.828850885088509
ZNF25	-0.0530813081308131	-0.774341434143414	-0.340606060606061
IBTK	-0.561440144014401	-0.914071407140714	0.827698769876988
SLC9A7	-0.551431143114311	-0.112547254725473	-0.598691869186919
HGD	-0.685256525652565	0.0612301230123012	0.521812181218122
TBC1D22B	0.406744674467447	-0.0247584758475848	-0.527140714071407
RP11-191L17.1	-0.404572939683301	0.612865286528653	-0.926067849015044
HSD17B2	-0.0320672067206721	0.503642364236424	-0.727932793279328
SHROOM1	-0.333873387338734	-1	0.333873387338734
MED12	0.355691569156916	0.997563173923001	0.354370749759858
POGZ	-0.175265526552655	-0.667998799879988	-0.422538253825383
SBF1	0.0509090909090909	0.0370957095709571	0.795715571557156
CTC-505O3.2	0.961716171617162	0.961716171617162	1
SMG5	-0.52009600960096	0.653921392139214	-0.0183618361836184
RICTOR	0.775397539753975	0.775397539753975	1
AFP	0.886144614461446	0.886144614461446	1
RP11-883G14.1	-0.289168916891689	0.0403360336033603	-0.9002100210021
N4BP2L1	0.883876387638764	0.883876387638764	1
MRPL1	0.402208220822082	0.408328832883288	0.992919291929193
TBC1D9	0.448808880888089	1	0.448808880888089
FDXACB1	0.717599759975998	0.0425202520252025	0.642856285628563
RP4-568C11.4	0.062010201020102	-0.857641764176418	-0.213561356135614
ZC3HC1	0.0198499849984998	-0.679315931593159	0.0415721572157216
LYNX1	0.945898589858986	-0.822358235823582	-0.915055505550555
LINC01093	-0.07001500150015	-0.262970297029703	-0.853417341734173
MPV17L	0.740546054605461	0.178613861386139	0.713531353135314
PKDCC	0.32972097209721	0.32972097209721	1
RHOBTB3	0.873843384338434	0.873843384338434	1
PAN2	-0.822778277827783	0.104218421842184	0.451269126912691
PSD	-0.47767427474939	0.848312643930299	-0.818482224891951
LINC00324	1	-0.0761956195619562	-0.0761956195619562
NEO1	0.795787578757876	0.91005100510051	0.932397239723972
AKAP6	0.383258325832583	0.58971497149715	0.96032403240324
ZDHHC11B	-0.274791479147915	-0.0276073991726783	-0.634994187405665
FRY	0.119147914791479	-0.598139813981398	-0.647896789678968
DGKH	-0.892085208520852	0.449036903690369	-0.265646564656466
SF3B1	0.817149714971497	0.867926792679268	0.923648364836484
NHLRC2	0.0546054605460546	0.300498049804981	0.831311131113111
DMD	0.943642364236424	0.887392739273927	0.771041104110411
HLX	0.935697569756976	0.625802580258026	0.582946294629463
RBM48	0.788130813081308	0.522316231623162	0.832211221122112
GABARAPL1	-0.796975697569757	0.483240324032403	-0.08004800480048
SIGIRR	0.61008100810081	0.931617161716172	0.782430243024302
RP11-108K14.12	1	0.998727872787279	0.998727872787279
FAM122B	-0.354299429942994	0.747434743474347	-0.504158415841584
FAM20C	-0.985334533453345	-0.166576657665767	0.268226822682268
PPP6R1	-0.745214521452145	0.214917491749175	0.0891569156915692
ARHGEF10L	0.287248724872487	0.735565556555656	0.640816081608161
CDO1	-0.111971197119712	0.12963696369637	0.813033303330333
NADK2	0.740666066606661	0.756003600360036	0.984662466246625
PRIM1	1	1	1
C15orf39	0.431419141914191	0.538121812181218	-0.15025502550255
BAIAP2	0.820738073807381	0.967716771677168	0.824734473447345
BLMH	-0.141710171017102	-0.169762458188797	0.993837247263657
KLHL5	-0.599267926792679	-0.444716471647165	0.96037203720372
ZNF175	-0.372745274527453	0.0819321932193219	0.102850285028503
NR2C2	-0.822406240624062	-0.740570057005701	0.91974797479748
GJC3	0.947194719471947	0.761920192019202	0.681752175217522
CTC-444N24.6	-0.659189918991899	-0.572750906389818	0.7409360897608
NME7	0.436231623162316	0.121608160816082	0.802832283228323
ULK3	-0.951323132313231	0.386414641464146	-0.343990399039904
ACADSB	-0.221182118211821	-0.45963396339634	0.81030903090309
SENP1	-1	0.916573102280489	-0.916573102280489
BRPF1	-0.00748874887488749	0.767164716471647	-0.0975457545754576
CHD4	-0.378853885388539	0.412193219321932	0.489444944494449
RTTN	1	0.0905610561056106	0.0905610561056106
KLHL3	0.755474432088005	-0.328928892889289	-0.74340163307249
SNRNP200	0.307374737473747	0.307374737473747	1
RIC8B	-0.738505850585059	0.833243324332433	-0.692493249324933
UGT1A9	0.72038403840384	-0.0267634215744856	-0.261692123939801
SATB1	-0.679195919591959	0.995511551155116	-0.671215121512151
MCM3	-0.0703030303030303	0.0608203006991135	-0.222635669502103
PREPL	0.143234323432343	0.582742274227423	-0.373933393339334
NFAT5	-0.42987098709871	0.974581458145815	-0.581854185418542
WARS2	-0.335565556555656	0.255361536153615	-0.899057905790579
C16orf70	0.77017701770177	-0.786222622262226	-0.983954395439544
RP11-429J17.2	-0.658313831383138	0.514647464746475	-0.464566456645665
RPAP2	-0.556087608760876	-0.285676567656766	-0.464650465046505
C12orf4	-0.208532853285329	0.0329312931293129	-0.447992799279928
SMOC1	0.90975097509751	0.90975097509751	1
NSUN6	-0.288832883288329	0.902262226222622	0.0434203420342034
AC144449.1	0.384026402640264	-0.502658265826583	-0.621686168616862
ZBTB49	0.506534653465347	-0.339340952119596	0.437619074766671
PPP1R26-AS1	-0.240744074407441	0.822514251425143	-0.263162316231623
ACOT13	0.991767176717672	0.817953795379538	0.806936693669367
FZD6	-0.0474767476747675	0.268526852685269	-0.589210921092109
PDE11A	-0.107758775877588	0.118187818781878	-0.990675067506751
CPD	0.63984398439844	0.729144914491449	0.853321332133213
SLC6A12	0.956135613561356	-0.407812781278128	-0.438859885988599
SMPD1	-0.125436543654365	0.755919591959196	0.338457845784578
CLDN2	0.999051905190519	-0.642280228022802	-0.639387938793879
EPB41L4B	-0.189450945094509	-0.721200120012001	0.593939393939394
ZNF280C	-0.825046504650465	0.954311431143114	-0.736753675367537
RBPMS	0.990435043504351	0.625094509450945	0.549402940294029
PPP1R12B	-0.727212721272127	-0.474671467146715	0.109318931893189
ECHDC3	0.316927692769277	0.339093909390939	0.983798379837984
AC004893.11	0.6798799879988	-0.977665766576658	-0.733069306930693
SLC6A13	-0.761800180018002	0.40015601560156	0.00897689768976898
ARL14EP	0.896969696969697	0.510603060306031	0.825082508250825
CEP76	0.434791479147915	0.889300930093009	0.484440444044404
FASTKD2	-0.744242424242424	-0.66978697869787	0.373681368136814
MICALCL	0.879255925592559	-0.925084991609454	-0.962432039541951
GNRH2	0.185154515451545	-0.838163816381638	-0.627638763876388
CRAMP1	1	0.628442844284429	0.628442844284429
BCL6	0.0186978697869787	-0.325208520852085	0.58028202820282
ANXA6	0.350963096309631	0.146366636663666	0.943870387038704
DTX4	0.926228622862286	0.926228622862286	1
DHRS7	0.465574557455746	0.465574557455746	1
SFPQ	-0.647608760876088	-0.514143414341434	0.757239723972397
NECAB2	-0.88037203720372	0.320852085208521	-0.333009300930093
TBL1XR1	0.355415541554155	-0.0206660666066607	0.852745274527453
ANAPC7	-0.0274467446744674	0.743150315031503	0.0671587158715872
TRAPPC8	-0.723468346834684	-0.466882688268827	0.802664266426643
HYKK	-0.926528652865287	-0.824218421842184	0.906834683468347
COIL	0.4203900390039	-0.944566456645665	-0.365208520852085
ZNF518B	-0.822214221422142	0.825466546654666	-0.541614161416142
PRKAB2	0.854149414941494	0.486108610861086	0.791215121512151
NUDT4	-0.060978097809781	-0.257437743774377	0.791983198319832
SEC22B	0.692577257725773	0.860546054605461	0.906054605460546
CLK3	0.949090909090909	0.841464146414642	0.948298829882988
GRHPR	0.722196219621962	0.722196219621962	1
RP11-320M2.1	-0.239387938793879	-0.985006103383309	0.29648263367839
HDHD2	-0.696105610561056	-0.75024302430243	0.913951395139514
NSA2	0.810441044104411	0.813513351335133	0.998139813981398
ZNF419	-0.055001500150015	-0.192463246324632	-0.828814881488149
UACA	-0.57974197419742	-0.515463546354636	0.920300030003
IFT80	-0.916579657965797	0.287812781278128	-0.0395439543954395
PTMA	0.446012601260126	0.73014101410141	0.469126912691269
GFM2	0.046012601260126	-0.934893489348935	-0.22991899189919
INF2	-0.3995799579958	0.853129312931293	-0.0862886288628863
CPN2	-0.94967896789679	-0.892877287728773	0.924932493249325
LINC00870	-0.113651365136514	-0.247188718871887	0.635103510351035
RP11-132A1.4	-0.146642664266427	-0.686216621662166	-0.368172817281728
CIR1	0.732265226522652	0.931701170117012	0.892205220522052
RBM5	-0.482856285628563	0.0650825082508251	-0.565940594059406
CEACAM19	-0.688304830483048	0.726632262470143	-0.790086415248823
ATP6V0A1	-0.00235223522352235	-0.393663366336634	-0.791647164716472
SCARA3	1	-0.317035703570357	-0.317035703570357
CFAP70	-0.958991899189919	0.843636363636364	-0.945514551455146
ZNF324B	-0.380666066606661	-0.256129612961296	0.49975397539754
ZNF138	0.522376237623762	0.102658265826583	0.38031803180318
THUMPD2	0.982106210621062	0.626966696669667	0.498157815781578
DHX34	-0.297353735373537	0.391035103510351	0.534581458145815
SH3RF2	1	-0.147921235887962	-0.147921235887962
PLSCR1	0.378241824182418	-0.135577557755776	0.595823582358236
NUP205	-0.787998799879988	-0.0136693669366937	0.42012601260126
PTGER1	-0.022046204620462	-0.675672107731667	0.168826472446774
DDX24	0.893513351335134	0.433639363936394	0.0982778277827783
RP11-67L2.2	-0.498757875787579	0.324320432043204	0.541914191419142
HIPK2	0.924272427242724	0.907443466681152	0.967653668332193
PAQR9	-0.251113111311131	0.0762436243624363	-0.861758175817582
POLE3	-0.935133513351335	-0.820474047404741	0.752511251125113
CMTM6	0.970669066906691	-0.881944194419442	-0.813825382538254
AC083843.1	0.345538553855386	0.224950495049505	0.90004200420042
ITIH4	0.838475847584758	0.5603600360036	0.571653165316532
MRPS31	0.906690669066907	0.880540054005401	0.931437143714371
ZNF396	-0.43967596759676	-0.219112568595551	0.847953339197754
POLA1	-0.828538853885389	0.619309930993099	-0.811005100510051
SYNJ1	0.563636363636364	0.0968136813681368	0.442604260426043
FUK	-0.917263726372637	-0.902622262226223	0.916507650765077
SCAP	0.141578157815782	0.77030903090309	0.493765376537654
MYO6	-0.970981098109811	0.0611221122112211	0.041008100810081
DNHD1	-0.613609360936094	0.0184578457845785	-0.543318331833183
PON2	-0.463294329432943	-0.463294329432943	1
PNPLA8	-0.928460846084609	-0.880708070807081	0.904026402640264
ZNF784	0.90022202220222	0.605172517251725	0.573609360936094
RANGAP1	0.355907590759076	1	0.355907590759076
ARGLU1	0.285544554455446	-0.629354935493549	-0.12015601560156
RP11-437B10.1	0.352847284728473	0.365652565256526	0.987866786678668
MAN1A1	0.853417341734173	-0.921956195619562	-0.632583258325833
EPOR	-0.911731173117312	-0.314107410741074	0.427794779477948
SALL1	0.0542574257425743	-0.0338673867386739	0.94984698469847
MED31	0.922160216021602	0.73041704170417	0.839231923192319
ZNF385B	1	1	1
DUSP14	0.854041404140414	-0.688688868886889	-0.926612661266127
ERBB3	0.544542454245425	-0.447680768076808	-0.601224122412241
IMPA1	0.825442544254425	0.825442544254425	1
CARNMT1	-0.643768376837684	-0.913531353135314	0.844128412841284
AC005355.2	0.10025802580258	-0.0912931293129313	0.818181818181818
CDH2	0.271191119111911	-0.329156915691569	0.662934293429343
RP11-701H24.9	0.141181838725671	0.282003580940393	-0.684344434443444
ATXN1	-0.015997599759976	0.774089408940894	-0.143882388238824
MED13L	-0.013009300930093	-0.351131113111311	-0.803420342034204
AC009948.5	0.234047404740474	-0.728648585085391	-0.594263083163151
LRP1	0.132769276927693	0.81038103810381	0.392319231923192
PHC2	0.615325532553255	1	0.615325532553255
KBTBD7	0.476063606360636	0.928760876087609	0.35041104110411
TCP11L1	0.527368736873687	-0.17989798979898	0.463978397839784
PLXNA2	0.686048604860486	0.810880445882977	0.871118239736077
EHBP1L1	0.18991899189919	0.986054605460546	0.167056705670567
SLC13A3	0.999987998727865	1	0.999987998727865
CAND2	0.930319654237921	0.992022509924149	0.923837880959022
DUSP7	-0.598499348500918	0.409376339656038	-0.164260426042604
PPP2R3B	0.28230988084729	0.641980198019802	0.823915054339264
CAMK2D	0.706654665466547	0.711815181518152	0.994839483948395
PARP1	0.726588658865887	0.606384638463846	0.091953195319532
C15orf41	-0.462586258625863	0.287094387889561	-0.784896064647849
GLIPR1L2	-0.0791839183918392	-0.1998799879988	-0.844572457245725
NUP107	0.203492349234924	-0.783474347434743	-0.0134413441344134
CHTF18	-0.990759075907591	-0.52949294929493	0.446912691269127
MATR3.1	0.936165616561656	0.304542454245425	0.395067506750675
COCH	0.198811881188119	0.0517491749174918	0.887356735673567
AC009403.2	0.675343534353435	0.605568556855686	0.671875187518752
DENND4B	-0.727512751275128	-0.749591880151236	0.978560484372693
NCAPD2	-0.586018601860186	0.101708850875214	-0.619933089701471
PILRB	-0.925232523252325	-0.061002100210021	0.34973897389739
[truncated: 7,144 more rows]
