# Supplementary material for: Cell atlas of the regenerating human liver after portal vein embolization
Source: Nat Commun. 2024 Jul 11;15:5827. doi: 10.1038/s41467-024-49236-7 (PMC11239663; doi:10.1038/s41467-024-49236-7)
Supplement: Supplementary file 10 — Supplementary Data 7 [file 41467_2024_49236_MOESM10_ESM.csv]

id_cp_interaction	ct1	ct2	lr1	lr2	healthy_exp	embolised_exp	regenerating_exp	funct
CPI-CS008C9D6E5	cDCs	cDCs	IL1B	IL1 receptor inhibitor	0.924	0.427	0.396	immune
CPI-CS008C9D6E5	cDCs	Macrophages	IL1B	IL1 receptor inhibitor	0	0.28	0.278	immune
CPI-CS008C9D6E5	Macrophages	Macrophages	IL1B	IL1 receptor inhibitor	0	0.417	0.433	immune
CPI-CS008C9D6E5	Kupffer cells	cDCs	IL1B	IL1 receptor inhibitor	0.582	0.299	0.353	immune
CPI-CS008C9D6E5	Kupffer cells	Macrophages	IL1B	IL1 receptor inhibitor	0	0.152	0.235	immune
CPI-CS008C9D6E5	Macrophages	cDCs	IL1B	IL1 receptor inhibitor	0.962	0.564	0.551	immune
CPI-CS0123BC66C	Stellate cells	Kupffer cells	SEMA6D	PlexinA1_complex2	0	0.098	0	migration
CPI-CS012D15A88	Stellate cells	Stellate cells	BMP4	BMR1A_ACR2A	0.11	0	0	development
CPI-CS0247DA882	Endothelial cells (non-LSEC)	Stellate cells	BMP6	BMR1A_ACR2A	0	0	0.11	development
CPI-CS0247DA882	LSEC	Stellate cells	BMP6	BMR1A_ACR2A	0	0	0.113666666666667	development
CPI-CS02899BF8B	LSEC	Stellate cells	INHBB	ACVR_1B2A receptor	0	0	0.1455	development
CPI-CS02899BF8B	Endothelial cells (non-LSEC)	LSEC	INHBB	ACVR_1B2A receptor	0.113	0	0.083	development
CPI-CS02899BF8B	Cholangiocytes	LSEC	INHBB	ACVR_1B2A receptor	0.107	0	0.093	development
CPI-CS02899BF8B	LSEC	LSEC	INHBB	ACVR_1B2A receptor	0.133	0	0.093	development
CPI-CS02899BF8B	Hepatocytes	Stellate cells	INHBB	ACVR_1B2A receptor	0	0	0.097	development
CPI-CS02899BF8B	Hepatocytes	LSEC	INHBB	ACVR_1B2A receptor	0.132	0	0.091	development
CPI-CS02899BF8B	Cholangiocytes	Stellate cells	INHBB	ACVR_1B2A receptor	0	0	0.099	development
CPI-CS02899BF8B	Endothelial cells (non-LSEC)	Stellate cells	INHBB	ACVR_1B2A receptor	0	0	0.089	development
CPI-CS0384572FE	Stellate cells	Hepatocytes	GDF11	ACVR_1B2B receptor	0.083	0	0	development
CPI-CS046BCFC6F	Stellate cells	Stellate cells	BMP5	BMPR1A_BMPR2	0.114	0	0.097	development
CPI-CS047EE9E03	Stellate cells	Stellate cells	BMP5	BMR1A_ACR2A	0.114	0	0.097	development
CPI-CS048465560	Hepatocytes	Hepatocytes	INHBB	ACVR_1A2B receptor	0.1315	0	0	development
CPI-CS048465560	Endothelial cells (non-LSEC)	Hepatocytes	INHBB	ACVR_1A2B receptor	0.113	0	0	development
CPI-CS048465560	Cholangiocytes	Hepatocytes	INHBB	ACVR_1A2B receptor	0.106	0	0	development
CPI-CS048465560	LSEC	Hepatocytes	INHBB	ACVR_1A2B receptor	0.132333333333333	0	0	development
CPI-CS04CBDE052	Kupffer cells	Macrophages	IL10	IL10 receptor	0.238	0.222	0.256	immune
CPI-CS04CBDE052	Kupffer cells	Stellate cells	IL10	IL10 receptor	0	0	0.166	immune
CPI-CS04CBDE052	Kupffer cells	B cells	IL10	IL10 receptor	0.189	0.152	0	immune
CPI-CS04CBDE052	Kupffer cells	Kupffer cells	IL10	IL10 receptor	0.363	0.327	0.277	immune
CPI-CS04CBDE052	Kupffer cells	gd-T cells	IL10	IL10 receptor	0.176	0.117	0.154	immune
CPI-CS04CBDE052	Kupffer cells	pDCs	IL10	IL10 receptor	0.253	0.219	0.205	immune
CPI-CS04CBDE052	Kupffer cells	Endothelial cells (non-LSEC)	IL10	IL10 receptor	0	0	0.179	immune
CPI-CS04CBDE052	Kupffer cells	cDCs	IL10	IL10 receptor	0.267	0.225	0.228	immune
CPI-CS04CBDE052	Kupffer cells	LSEC	IL10	IL10 receptor	0	0	0.163	immune
CPI-CS04CBDE052	Kupffer cells	Cholangiocytes	IL10	IL10 receptor	0	0	0.167	immune
CPI-CS04CBDE052	Kupffer cells	ab-T cells	IL10	IL10 receptor	0.19	0.119	0	immune
CPI-CS04CBDE052	Kupffer cells	Plasmablasts	IL10	IL10 receptor	0.181	0.11	0	immune
CPI-CS04DD927C9	Hepatocytes	Hepatocytes	INHBA	ACVR_1A2B receptor	0.0893333333333333	0	0	development
CPI-CS04F78ACD6	Stellate cells	LSEC	GDF11	ACVR_1B2A receptor	0.084	0	0	development
CPI-CS0533A30DC	Stellate cells	LSEC	INHBA	ACVR_1B2A receptor	0	0	0.13	development
CPI-CS0533A30DC	Cholangiocytes	Stellate cells	INHBA	ACVR_1B2A receptor	0	0	0.163	development
CPI-CS0533A30DC	Cholangiocytes	LSEC	INHBA	ACVR_1B2A receptor	0	0	0.157	development
CPI-CS0533A30DC	Hepatocytes	LSEC	INHBA	ACVR_1B2A receptor	0.0903333333333333	0	0	development
CPI-CS0533A30DC	Stellate cells	Stellate cells	INHBA	ACVR_1B2A receptor	0	0	0.136	development
CPI-CS05426BFFA	Macrophages	Cholangiocytes	IL1B	IL1 receptor	0.626	0.437	0.442	immune
CPI-CS05426BFFA	Kupffer cells	Stellate cells	IL1B	IL1 receptor	0.403	0.455	0.66	immune
CPI-CS05426BFFA	cDCs	Hepatocytes	IL1B	IL1 receptor	0.608	0.267	0	immune
CPI-CS05426BFFA	Macrophages	Endothelial cells (non-LSEC)	IL1B	IL1 receptor	1.142	1.033	1.073	immune
CPI-CS05426BFFA	Kupffer cells	Endothelial cells (non-LSEC)	IL1B	IL1 receptor	0.761	0.767	0.875	immune
CPI-CS05426BFFA	cDCs	Stellate cells	IL1B	IL1 receptor	0.745	0.584	0.702	immune
CPI-CS05426BFFA	cDCs	LSEC	IL1B	IL1 receptor	0.819333333333333	0.587666666666667	0.594333333333333	immune
CPI-CS05426BFFA	Kupffer cells	Cholangiocytes	IL1B	IL1 receptor	0.246	0.172	0.244	immune
CPI-CS05426BFFA	cDCs	Macrophages	IL1B	IL1 receptor	0	0	0.255	immune
CPI-CS05426BFFA	Kupffer cells	Hepatocytes	IL1B	IL1 receptor	0.266333333333333	0.139	0	immune
CPI-CS05426BFFA	cDCs	Cholangiocytes	IL1B	IL1 receptor	0.588	0.3	0.287	immune
CPI-CS05426BFFA	Kupffer cells	cDCs	IL1B	IL1 receptor	0.253	0.164	0.234	immune
CPI-CS05426BFFA	Macrophages	Stellate cells	IL1B	IL1 receptor	0.784	0.721	0.857	immune
CPI-CS05426BFFA	Kupffer cells	Macrophages	IL1B	IL1 receptor	0	0	0.213	immune
CPI-CS05426BFFA	Macrophages	cDCs	IL1B	IL1 receptor	0.633	0.429	0.432	immune
CPI-CS05426BFFA	Macrophages	LSEC	IL1B	IL1 receptor	0.857333333333333	0.724666666666667	0.749	immune
CPI-CS05426BFFA	Macrophages	Macrophages	IL1B	IL1 receptor	0	0	0.41	immune
CPI-CS05426BFFA	Kupffer cells	LSEC	IL1B	IL1 receptor	0.477333333333333	0.459333333333333	0.551666666666667	immune
CPI-CS05426BFFA	cDCs	cDCs	IL1B	IL1 receptor	0.595	0.292	0.277	immune
CPI-CS05426BFFA	Macrophages	Hepatocytes	IL1B	IL1 receptor	0.646333333333333	0.404	0	immune
CPI-CS05426BFFA	cDCs	Endothelial cells (non-LSEC)	IL1B	IL1 receptor	1.103	0.896	0.918	immune
CPI-CS05AB368CE	Kupffer cells	gd-T cells	HLA-E	CD94:NKG2C	1.232	1.058	1.146	immune
CPI-CS05AB368CE	Macrophages	gd-T cells	HLA-E	CD94:NKG2C	0.966	0.766	0.823	immune
CPI-CS05AB368CE	cDCs	gd-T cells	HLA-E	CD94:NKG2C	0.854	0.752	0.88	immune
CPI-CS05AB368CE	B cells	gd-T cells	HLA-E	CD94:NKG2C	0.891	0.783	0.895	immune
CPI-CS05AB368CE	Plasmablasts	gd-T cells	HLA-E	CD94:NKG2C	0.64	0.561	0.522	immune
CPI-CS05AB368CE	LSEC	gd-T cells	HLA-E	CD94:NKG2C	1.46166666666667	1.22366666666667	1.30133333333333	immune
CPI-CS05AB368CE	Endothelial cells (non-LSEC)	gd-T cells	HLA-E	CD94:NKG2C	1.66	1.518	1.422	immune
CPI-CS05AB368CE	Stellate cells	gd-T cells	HLA-E	CD94:NKG2C	0.82	0.666	0.74	immune
CPI-CS05AB368CE	gd-T cells	gd-T cells	HLA-E	CD94:NKG2C	1.088	0.928	0.973	immune
CPI-CS05AB368CE	ab-T cells	gd-T cells	HLA-E	CD94:NKG2C	1.121	0.901	0.965	immune
CPI-CS05AB368CE	pDCs	gd-T cells	HLA-E	CD94:NKG2C	0.694	0.623	0.687	immune
CPI-CS063AE1C91	Stellate cells	Cholangiocytes	IL6	IL6 receptor	0	0.177	0.238	immune
CPI-CS063AE1C91	LSEC	Kupffer cells	IL6	IL6 receptor	0	0.151	0.31	immune
CPI-CS063AE1C91	Stellate cells	Hepatocytes	IL6	IL6 receptor	0	0.181	0.24	immune
CPI-CS063AE1C91	Stellate cells	Kupffer cells	IL6	IL6 receptor	0	0.166	0.276	immune
CPI-CS063AE1C91	Stellate cells	Macrophages	IL6	IL6 receptor	0	0.219	0.307	immune
CPI-CS063AE1C91	LSEC	Macrophages	IL6	IL6 receptor	0	0.203	0.34	immune
CPI-CS063AE1C91	Endothelial cells (non-LSEC)	Stellate cells	IL6	IL6 receptor	0	0.192	0.297	immune
CPI-CS063AE1C91	LSEC	Cholangiocytes	IL6	IL6 receptor	0	0.162	0.271	immune
CPI-CS063AE1C91	Endothelial cells (non-LSEC)	Macrophages	IL6	IL6 receptor	0.139	0.248	0.341	immune
CPI-CS063AE1C91	Endothelial cells (non-LSEC)	pDCs	IL6	IL6 receptor	0	0.183	0.3	immune
CPI-CS063AE1C91	Stellate cells	pDCs	IL6	IL6 receptor	0	0.154	0.265	immune
CPI-CS063AE1C91	Endothelial cells (non-LSEC)	Cholangiocytes	IL6	IL6 receptor	0.137	0.207	0.273	immune
CPI-CS063AE1C91	Stellate cells	Stellate cells	IL6	IL6 receptor	0	0.163	0.262	immune
CPI-CS063AE1C91	LSEC	Stellate cells	IL6	IL6 receptor	0	0.147	0.295	immune
CPI-CS063AE1C91	Stellate cells	cDCs	IL6	IL6 receptor	0	0.194	0.301	immune
CPI-CS063AE1C91	Endothelial cells (non-LSEC)	cDCs	IL6	IL6 receptor	0.151	0.224	0.335	immune
CPI-CS063AE1C91	LSEC	Hepatocytes	IL6	IL6 receptor	0	0.165333333333333	0.273333333333333	immune
CPI-CS063AE1C91	Endothelial cells (non-LSEC)	Kupffer cells	IL6	IL6 receptor	0.12	0.196	0.311	immune
CPI-CS063AE1C91	LSEC	pDCs	IL6	IL6 receptor	0	0.138	0.298	immune
CPI-CS063AE1C91	Endothelial cells (non-LSEC)	Hepatocytes	IL6	IL6 receptor	0.208666666666667	0.210666666666667	0.274666666666667	immune
CPI-CS063AE1C91	LSEC	cDCs	IL6	IL6 receptor	0	0.179	0.334	immune
CPI-CS067298D94	LSEC	LSEC	VEGFA	FLT1 complex	0.439666666666667	0.504	0.493	development
CPI-CS067298D94	cDCs	Endothelial cells (non-LSEC)	VEGFA	FLT1 complex	0	0.219	0.23	development
CPI-CS067298D94	Endothelial cells (non-LSEC)	Endothelial cells (non-LSEC)	VEGFA	FLT1 complex	0	0	0.189	development
CPI-CS067298D94	cDCs	Stellate cells	VEGFA	FLT1 complex	0	0.224	0	development
CPI-CS067298D94	Cholangiocytes	Endothelial cells (non-LSEC)	VEGFA	FLT1 complex	0.28	0.385	0.353	development
CPI-CS067298D94	Macrophages	Endothelial cells (non-LSEC)	VEGFA	FLT1 complex	0	0.24	0.252	development
CPI-CS067298D94	Kupffer cells	LSEC	VEGFA	FLT1 complex	0.436	0.454666666666667	0.465333333333333	development
CPI-CS067298D94	Hepatocytes	Stellate cells	VEGFA	FLT1 complex	0.263	0.214	0	development
CPI-CS067298D94	Cholangiocytes	Stellate cells	VEGFA	FLT1 complex	0.294	0.389	0	development
CPI-CS067298D94	Stellate cells	Stellate cells	VEGFA	FLT1 complex	0	0.22	0	development
CPI-CS067298D94	LSEC	Endothelial cells (non-LSEC)	VEGFA	FLT1 complex	0	0.192666666666667	0.209666666666667	development
CPI-CS067298D94	LSEC	Stellate cells	VEGFA	FLT1 complex	0	0.197333333333333	0	development
CPI-CS067298D94	Cholangiocytes	LSEC	VEGFA	FLT1 complex	0.549333333333333	0.696333333333333	0.636333333333333	development
CPI-CS067298D94	Macrophages	Stellate cells	VEGFA	FLT1 complex	0	0.245	0	development
CPI-CS067298D94	Kupffer cells	Endothelial cells (non-LSEC)	VEGFA	FLT1 complex	0	0	0.182	development
CPI-CS067298D94	Stellate cells	LSEC	VEGFA	FLT1 complex	0	0.527	0.588333333333333	development
CPI-CS067298D94	cDCs	LSEC	VEGFA	FLT1 complex	0.446	0.530333333333333	0.513333333333333	development
CPI-CS067298D94	Endothelial cells (non-LSEC)	LSEC	VEGFA	FLT1 complex	0	0	0.472333333333333	development
CPI-CS067298D94	Hepatocytes	Endothelial cells (non-LSEC)	VEGFA	FLT1 complex	0.248666666666667	0.21	0.215666666666667	development
CPI-CS067298D94	Hepatocytes	LSEC	VEGFA	FLT1 complex	0.518444444444444	0.520888888888889	0.499	development
CPI-CS067298D94	Stellate cells	Endothelial cells (non-LSEC)	VEGFA	FLT1 complex	0	0.216	0.305	development
CPI-CS067298D94	Macrophages	LSEC	VEGFA	FLT1 complex	0.427	0.551333333333333	0.535333333333333	development
CPI-CS06D50EBF8	Macrophages	Stellate cells	OSM	OSMR	0	0.162	0.256	immune
CPI-CS06D50EBF8	cDCs	Endothelial cells (non-LSEC)	OSM	OSMR	0.188	0	0	immune
CPI-CS06D50EBF8	Macrophages	LSEC	OSM	OSMR	0	0.174333333333333	0.170666666666667	immune
CPI-CS06D50EBF8	cDCs	LSEC	OSM	OSMR	0.153666666666667	0	0	immune
CPI-CS06D50EBF8	Macrophages	Endothelial cells (non-LSEC)	OSM	OSMR	0	0.216	0.248	immune
CPI-CS06E556972	Kupffer cells	ab-T cells	IL15	IL15 receptor	0.108	0	0.156	proliferation
CPI-CS06E556972	Endothelial cells (non-LSEC)	gd-T cells	IL15	IL15 receptor	0	0	0.593	proliferation
CPI-CS06E556972	Endothelial cells (non-LSEC)	ab-T cells	IL15	IL15 receptor	0	0	0.147	proliferation
CPI-CS06E556972	Stellate cells	gd-T cells	IL15	IL15 receptor	0	0.597	0	proliferation
CPI-CS06E556972	Stellate cells	ab-T cells	IL15	IL15 receptor	0	0.118	0	proliferation
CPI-CS06E556972	Macrophages	ab-T cells	IL15	IL15 receptor	0.123	0	0.152	proliferation
CPI-CS06E556972	cDCs	gd-T cells	IL15	IL15 receptor	0	0	0.597	proliferation
CPI-CS06E556972	cDCs	ab-T cells	IL15	IL15 receptor	0	0	0.151	proliferation
CPI-CS06E556972	Macrophages	gd-T cells	IL15	IL15 receptor	0.655	0	0.598	proliferation
CPI-CS06E556972	Kupffer cells	gd-T cells	IL15	IL15 receptor	0.641	0	0.603	proliferation
CPI-CS0715DE78D	Endothelial cells (non-LSEC)	gd-T cells	HLA-E	CD94:NKG2A	1.9	1.774	1.576	immune
CPI-CS0715DE78D	cDCs	gd-T cells	HLA-E	CD94:NKG2A	1.094	1.008	1.034	immune
CPI-CS0715DE78D	LSEC	ab-T cells	HLA-E	CD94:NKG2A	0	1.24566666666667	0	immune
CPI-CS0715DE78D	Endothelial cells (non-LSEC)	ab-T cells	HLA-E	CD94:NKG2A	0	1.54	0	immune
CPI-CS0715DE78D	ab-T cells	gd-T cells	HLA-E	CD94:NKG2A	1.361	1.157	1.12	immune
CPI-CS0715DE78D	Stellate cells	ab-T cells	HLA-E	CD94:NKG2A	0	0.688	0	immune
CPI-CS0715DE78D	Hepatocytes	gd-T cells	HLA-E	CD94:NKG2A	0	0.406666666666667	0	immune
CPI-CS0715DE78D	Kupffer cells	ab-T cells	HLA-E	CD94:NKG2A	0	1.08	0	immune
CPI-CS0715DE78D	Kupffer cells	gd-T cells	HLA-E	CD94:NKG2A	1.473	1.314	1.301	immune
CPI-CS0715DE78D	Macrophages	gd-T cells	HLA-E	CD94:NKG2A	1.207	1.022	0.978	immune
CPI-CS0715DE78D	ab-T cells	ab-T cells	HLA-E	CD94:NKG2A	0	0.923	0	immune
CPI-CS0715DE78D	Macrophages	ab-T cells	HLA-E	CD94:NKG2A	0	0.788	0	immune
CPI-CS0715DE78D	Cholangiocytes	ab-T cells	HLA-E	CD94:NKG2A	0	0.366	0	immune
CPI-CS0715DE78D	cDCs	ab-T cells	HLA-E	CD94:NKG2A	0	0.774	0	immune
CPI-CS0715DE78D	pDCs	gd-T cells	HLA-E	CD94:NKG2A	0.935	0.879	0.842	immune
CPI-CS0715DE78D	B cells	gd-T cells	HLA-E	CD94:NKG2A	1.131	1.039	1.049	immune
CPI-CS0715DE78D	Plasmablasts	ab-T cells	HLA-E	CD94:NKG2A	0	0.583	0	immune
CPI-CS0715DE78D	Cholangiocytes	gd-T cells	HLA-E	CD94:NKG2A	0.651	0.6	0.484	immune
CPI-CS0715DE78D	Plasmablasts	gd-T cells	HLA-E	CD94:NKG2A	0.881	0.817	0.677	immune
CPI-CS0715DE78D	gd-T cells	ab-T cells	HLA-E	CD94:NKG2A	0	0.95	0	immune
CPI-CS0715DE78D	pDCs	ab-T cells	HLA-E	CD94:NKG2A	0	0.645	0	immune
CPI-CS0715DE78D	LSEC	gd-T cells	HLA-E	CD94:NKG2A	1.70233333333333	1.47933333333333	1.45633333333333	immune
CPI-CS0715DE78D	B cells	ab-T cells	HLA-E	CD94:NKG2A	0	0.805	0	immune
CPI-CS0715DE78D	Stellate cells	gd-T cells	HLA-E	CD94:NKG2A	1.06	0.922	0.895	immune
CPI-CS0715DE78D	gd-T cells	gd-T cells	HLA-E	CD94:NKG2A	1.328	1.184	1.128	immune
CPI-CS073233FCC	LSEC	Stellate cells	INHBB	ACVR_1A2A receptor	0	0	0.1455	development
CPI-CS073233FCC	Endothelial cells (non-LSEC)	Stellate cells	INHBB	ACVR_1A2A receptor	0	0	0.089	development
CPI-CS073233FCC	Hepatocytes	Stellate cells	INHBB	ACVR_1A2A receptor	0	0	0.097	development
CPI-CS073233FCC	Cholangiocytes	LSEC	INHBB	ACVR_1A2A receptor	0.107	0	0.093	development
CPI-CS073233FCC	Cholangiocytes	Stellate cells	INHBB	ACVR_1A2A receptor	0	0	0.099	development
CPI-CS073233FCC	Endothelial cells (non-LSEC)	LSEC	INHBB	ACVR_1A2A receptor	0.113	0	0.083	development
CPI-CS073233FCC	LSEC	LSEC	INHBB	ACVR_1A2A receptor	0.133	0	0.093	development
CPI-CS073233FCC	Hepatocytes	LSEC	INHBB	ACVR_1A2A receptor	0.132	0	0.091	development
CPI-CS073D36B1D	Stellate cells	Stellate cells	PGF	FLT1 complex	0.175	0.18	0	development
CPI-CS073D36B1D	Stellate cells	Stellate cells	PGF	FLT1 complex	0.175	0.18	0	proliferation
CPI-CS073D36B1D	Stellate cells	LSEC	PGF	FLT1 complex	0.43	0.487	0.480333333333333	development
CPI-CS073D36B1D	Stellate cells	LSEC	PGF	FLT1 complex	0.43	0.487	0.480333333333333	proliferation
CPI-CS073D36B1D	Stellate cells	Endothelial cells (non-LSEC)	PGF	FLT1 complex	0.16	0.176	0.197	development
CPI-CS073D36B1D	Stellate cells	Endothelial cells (non-LSEC)	PGF	FLT1 complex	0.16	0.176	0.197	proliferation
CPI-CS075442484	Stellate cells	Stellate cells	BMP2	BMR1A_ACR2A	0.114	0	0.146	development
CPI-CS075442484	Cholangiocytes	Stellate cells	BMP2	BMR1A_ACR2A	0.169	0	0.228	development
CPI-CS075442484	LSEC	Stellate cells	BMP2	BMR1A_ACR2A	0.123333333333333	0	0.142333333333333	development
CPI-CS075442484	Endothelial cells (non-LSEC)	Stellate cells	BMP2	BMR1A_ACR2A	0.129	0	0.121	development
CPI-CS076E1A639	Endothelial cells (non-LSEC)	Stellate cells	BMP6	BMR1A_AVR2B	0	0	0.11	development
CPI-CS076E1A639	LSEC	Stellate cells	BMP6	BMR1A_AVR2B	0	0	0.113666666666667	development
CPI-CS077F1340A	Stellate cells	Endothelial cells (non-LSEC)	VEGFB	FLT1 complex	0.152	0.168	0.215	development
CPI-CS077F1340A	Hepatocytes	Stellate cells	VEGFB	FLT1 complex	0.161	0	0	development
CPI-CS077F1340A	B cells	LSEC	VEGFB	FLT1 complex	0	0	0.476333333333333	development
CPI-CS077F1340A	Plasmablasts	LSEC	VEGFB	FLT1 complex	0	0.449333333333333	0	development
CPI-CS077F1340A	Kupffer cells	Endothelial cells (non-LSEC)	VEGFB	FLT1 complex	0.164	0.224	0.27	development
CPI-CS077F1340A	pDCs	Stellate cells	VEGFB	FLT1 complex	0.255	0.423	0	development
CPI-CS077F1340A	Endothelial cells (non-LSEC)	Stellate cells	VEGFB	FLT1 complex	0	0.144	0	development
CPI-CS077F1340A	Cholangiocytes	LSEC	VEGFB	FLT1 complex	0	0.452	0.466333333333333	development
CPI-CS077F1340A	Hepatocytes	LSEC	VEGFB	FLT1 complex	0.416	0	0	development
CPI-CS077F1340A	B cells	Endothelial cells (non-LSEC)	VEGFB	FLT1 complex	0	0	0.193	development
CPI-CS077F1340A	Stellate cells	LSEC	VEGFB	FLT1 complex	0.421	0.479	0.498333333333333	development
CPI-CS077F1340A	Kupffer cells	LSEC	VEGFB	FLT1 complex	0.433	0.535	0.553333333333333	development
CPI-CS077F1340A	Plasmablasts	Endothelial cells (non-LSEC)	VEGFB	FLT1 complex	0	0.138	0	development
CPI-CS077F1340A	LSEC	Stellate cells	VEGFB	FLT1 complex	0	0.1635	0	development
CPI-CS077F1340A	Cholangiocytes	Stellate cells	VEGFB	FLT1 complex	0	0.145	0	development
CPI-CS077F1340A	Hepatocytes	Endothelial cells (non-LSEC)	VEGFB	FLT1 complex	0.147	0	0	development
CPI-CS077F1340A	ab-T cells	Endothelial cells (non-LSEC)	VEGFB	FLT1 complex	0	0	0.188	development
CPI-CS077F1340A	Cholangiocytes	Endothelial cells (non-LSEC)	VEGFB	FLT1 complex	0	0.141	0.183	development
CPI-CS077F1340A	pDCs	Endothelial cells (non-LSEC)	VEGFB	FLT1 complex	0.241	0.418	0.644	development
CPI-CS077F1340A	cDCs	Endothelial cells (non-LSEC)	VEGFB	FLT1 complex	0	0.195	0.237	development
CPI-CS077F1340A	cDCs	Stellate cells	VEGFB	FLT1 complex	0	0.199	0	development
CPI-CS077F1340A	LSEC	Endothelial cells (non-LSEC)	VEGFB	FLT1 complex	0	0.159	0.1925	development
CPI-CS077F1340A	LSEC	LSEC	VEGFB	FLT1 complex	0	0.470166666666667	0.475833333333333	development
CPI-CS077F1340A	Stellate cells	Stellate cells	VEGFB	FLT1 complex	0	0.172	0	development
CPI-CS077F1340A	cDCs	LSEC	VEGFB	FLT1 complex	0	0.506333333333333	0.520333333333333	development
CPI-CS077F1340A	Kupffer cells	Stellate cells	VEGFB	FLT1 complex	0.178	0.228	0	development
CPI-CS077F1340A	ab-T cells	LSEC	VEGFB	FLT1 complex	0	0	0.471333333333333	development
CPI-CS077F1340A	Endothelial cells (non-LSEC)	Endothelial cells (non-LSEC)	VEGFB	FLT1 complex	0	0.14	0.181	development
CPI-CS077F1340A	Endothelial cells (non-LSEC)	LSEC	VEGFB	FLT1 complex	0	0.451	0.464333333333333	development
CPI-CS077F1340A	Plasmablasts	Stellate cells	VEGFB	FLT1 complex	0	0.142	0	development
CPI-CS077F1340A	pDCs	LSEC	VEGFB	FLT1 complex	0.51	0.729666666666667	0.927333333333333	development
CPI-CS07B61574B	Cholangiocytes	LSEC	LIF	LIFR	0.760666666666667	0.742666666666667	0.722666666666667	proliferation
CPI-CS07B61574B	Stellate cells	Endothelial cells (non-LSEC)	LIF	LIFR	0	0	0.927	proliferation
CPI-CS07B61574B	Cholangiocytes	Endothelial cells (non-LSEC)	LIF	LIFR	0.904	0.908	0.909	proliferation
CPI-CS07B61574B	Stellate cells	Stellate cells	LIF	LIFR	0	0	0.435	proliferation
CPI-CS07B61574B	Cholangiocytes	Stellate cells	LIF	LIFR	0.346	0.388	0.417	proliferation
CPI-CS07B61574B	Stellate cells	LSEC	LIF	LIFR	0	0	0.740666666666667	proliferation
CPI-CS085E95BC1	cDCs	Macrophages	IL1RN	IL1 receptor inhibitor	0	0.144	0.191	immune
CPI-CS085E95BC1	cDCs	cDCs	IL1RN	IL1 receptor inhibitor	0.472	0.291	0.309	immune
CPI-CS085E95BC1	Kupffer cells	Macrophages	IL1RN	IL1 receptor inhibitor	0	0	0.128	immune
CPI-CS085E95BC1	Kupffer cells	cDCs	IL1RN	IL1 receptor inhibitor	0	0	0.246	immune
CPI-CS085E95BC1	Hepatocytes	cDCs	IL1RN	IL1 receptor inhibitor	0.513	0.268666666666667	0.263	immune
CPI-CS085E95BC1	Macrophages	cDCs	IL1RN	IL1 receptor inhibitor	0.511	0.379	0.371	immune
CPI-CS085E95BC1	Hepatocytes	Macrophages	IL1RN	IL1 receptor inhibitor	0	0.121333333333333	0.145	immune
CPI-CS085E95BC1	Macrophages	Macrophages	IL1RN	IL1 receptor inhibitor	0	0.232	0.253	immune
CPI-CS085EF890A	LSEC	Hepatocytes	INHBB	ACVR_1B2B receptor	0.132333333333333	0	0	development
CPI-CS085EF890A	Cholangiocytes	Hepatocytes	INHBB	ACVR_1B2B receptor	0.106	0	0	development
CPI-CS085EF890A	Hepatocytes	Hepatocytes	INHBB	ACVR_1B2B receptor	0.1315	0	0	development
CPI-CS085EF890A	Endothelial cells (non-LSEC)	Hepatocytes	INHBB	ACVR_1B2B receptor	0.113	0	0	development
CPI-CS091BF99D0	Stellate cells	LSEC	INHBA	ACVR_1A2A receptor	0	0	0.13	development
CPI-CS091BF99D0	Cholangiocytes	LSEC	INHBA	ACVR_1A2A receptor	0	0	0.157	development
CPI-CS091BF99D0	Cholangiocytes	Stellate cells	INHBA	ACVR_1A2A receptor	0	0	0.163	development
CPI-CS091BF99D0	Hepatocytes	LSEC	INHBA	ACVR_1A2A receptor	0.0903333333333333	0	0	development
CPI-CS091BF99D0	Stellate cells	Stellate cells	INHBA	ACVR_1A2A receptor	0	0	0.136	development
CPI-CS09831CCFD	pDCs	gd-T cells	IL18	IL18 receptor	0	0	0.124	immune
CPI-CS09831CCFD	Macrophages	ab-T cells	IL18	IL18 receptor	0.14	0.123	0.133	immune
CPI-CS09831CCFD	Stellate cells	ab-T cells	IL18	IL18 receptor	0	0.104	0	immune
CPI-CS09831CCFD	Cholangiocytes	ab-T cells	IL18	IL18 receptor	0.243	0.17	0.182	immune
CPI-CS09831CCFD	cDCs	ab-T cells	IL18	IL18 receptor	0.34	0.278	0.323	immune
CPI-CS09831CCFD	gd-T cells	ab-T cells	IL18	IL18 receptor	0.147	0.133	0.119	immune
CPI-CS09831CCFD	Cholangiocytes	gd-T cells	IL18	IL18 receptor	0.25	0.151	0.186	immune
CPI-CS09831CCFD	Stellate cells	gd-T cells	IL18	IL18 receptor	0	0.085	0	immune
CPI-CS09831CCFD	cDCs	gd-T cells	IL18	IL18 receptor	0.348	0.259	0.327	immune
CPI-CS09831CCFD	gd-T cells	gd-T cells	IL18	IL18 receptor	0.155	0.115	0.123	immune
CPI-CS09831CCFD	pDCs	ab-T cells	IL18	IL18 receptor	0	0	0.12	immune
CPI-CS09831CCFD	Kupffer cells	gd-T cells	IL18	IL18 receptor	0.391	0.349	0.426	immune
CPI-CS09831CCFD	Kupffer cells	ab-T cells	IL18	IL18 receptor	0.383	0.368	0.422	immune
CPI-CS09831CCFD	Macrophages	gd-T cells	IL18	IL18 receptor	0.147	0.104	0.137	immune
CPI-CS0A66DB1CA	gd-T cells	ab-T cells	LCK	CD8 receptor	0.274	0.265	0.283	immune
CPI-CS0A66DB1CA	ab-T cells	ab-T cells	LCK	CD8 receptor	0.435	0.332	0.36	immune
CPI-CS0AB9C7139	Stellate cells	ab-T cells	IL7	IL7 receptor	0	0.932	0.779	immune
CPI-CS0AB9C7139	Stellate cells	ab-T cells	IL7	IL7 receptor	0	0.932	0.779	development
CPI-CS0BAF97962	Cholangiocytes	Stellate cells	PDGFD	PDGFR complex	0.305	0.243	0.35	development
CPI-CS0BAF97962	gd-T cells	Stellate cells	PDGFD	PDGFR complex	0.305	0.201	0.268	development
CPI-CS0BAF97962	Stellate cells	Stellate cells	PDGFD	PDGFR complex	0	0.193	0	development
CPI-CS0BCDC40FC	Stellate cells	Stellate cells	BMP4	BMR1A_AVR2B	0.11	0	0	development
CPI-CS0BE59B43E	Endothelial cells (non-LSEC)	Stellate cells	BMP2	BMR1A_AVR2B	0.129	0	0.121	development
CPI-CS0BE59B43E	Stellate cells	Stellate cells	BMP2	BMR1A_AVR2B	0.114	0	0.146	development
CPI-CS0BE59B43E	Cholangiocytes	Stellate cells	BMP2	BMR1A_AVR2B	0.169	0	0.228	development
CPI-CS0BE59B43E	LSEC	Stellate cells	BMP2	BMR1A_AVR2B	0.123333333333333	0	0.142333333333333	development
CPI-CS0C159B54D	Hepatocytes	Hepatocytes	INHBA	ACVR_1B2B receptor	0.0893333333333333	0	0	development
CPI-CS0C16967C6	Endothelial cells (non-LSEC)	Stellate cells	BMP6	ACVR1_BMPR2	0	0.085	0	development
CPI-CS0C16967C6	LSEC	Stellate cells	BMP6	ACVR1_BMPR2	0	0.093	0	development
CPI-CS0C57A3081	Stellate cells	Kupffer cells	SEMA6D	PlexinA1_complex1	0	0.098	0	migration
CPI-CS0C59AF029	Stellate cells	LSEC	IL33	IL33 receptor	0.328	0.111333333333333	0.158333333333333	immune
CPI-CS0C59AF029	Stellate cells	Stellate cells	IL33	IL33 receptor	0.331	0.167	0.389	immune
CPI-CS0C59AF029	LSEC	Endothelial cells (non-LSEC)	IL33	IL33 receptor	0.926333333333333	0.813333333333333	1.00633333333333	immune
CPI-CS0C59AF029	LSEC	Stellate cells	IL33	IL33 receptor	0.799666666666667	0.674	0.936333333333333	immune
CPI-CS0C59AF029	LSEC	LSEC	IL33	IL33 receptor	0.797	0.449777777777778	0.523444444444444	immune
CPI-CS0C59AF029	Endothelial cells (non-LSEC)	LSEC	IL33	IL33 receptor	0.592333333333333	0.303666666666667	0.344666666666667	immune
CPI-CS0C59AF029	Stellate cells	Endothelial cells (non-LSEC)	IL33	IL33 receptor	0.457	0.306	0.459	immune
CPI-CS0C59AF029	Endothelial cells (non-LSEC)	Stellate cells	IL33	IL33 receptor	0.595	0.455	0.668	immune
CPI-CS0C59AF029	Endothelial cells (non-LSEC)	Endothelial cells (non-LSEC)	IL33	IL33 receptor	0.722	0.594	0.738	immune
CPI-CS0C9EE65C2	Hepatocytes	cDCs	ALB	FcRn complex	3.83433333333333	3.43766666666667	3.25566666666667	hormonal
CPI-CS0C9EE65C2	Hepatocytes	LSEC	ALB	FcRn complex	4.18366666666667	3.66166666666667	3.35677777777778	hormonal
CPI-CS0C9EE65C2	Hepatocytes	ab-T cells	ALB	FcRn complex	3.27533333333333	0	0	hormonal
CPI-CS0C9EE65C2	Hepatocytes	Plasmablasts	ALB	FcRn complex	3.21033333333333	2.90533333333333	0	hormonal
CPI-CS0C9EE65C2	Hepatocytes	gd-T cells	ALB	FcRn complex	3.27166666666667	0	0	hormonal
CPI-CS0C9EE65C2	Cholangiocytes	Kupffer cells	ALB	FcRn complex	3.639	3.095	2.87	hormonal
CPI-CS0C9EE65C2	Hepatocytes	Kupffer cells	ALB	FcRn complex	4.40166666666667	4.01433333333333	3.72333333333333	hormonal
CPI-CS0C9EE65C2	Cholangiocytes	cDCs	ALB	FcRn complex	3.071	0	2.402	hormonal
CPI-CS0C9EE65C2	Hepatocytes	pDCs	ALB	FcRn complex	3.605	3.15566666666667	2.92466666666667	hormonal
CPI-CS0C9EE65C2	Hepatocytes	Macrophages	ALB	FcRn complex	3.64433333333333	3.21966666666667	2.94633333333333	hormonal
CPI-CS0C9EE65C2	Hepatocytes	Hepatocytes	ALB	FcRn complex	3.51944444444444	3.09066666666667	2.88033333333333	hormonal
CPI-CS0C9EE65C2	Cholangiocytes	LSEC	ALB	FcRn complex	3.42033333333333	1.876	1.73233333333333	hormonal
CPI-CS0C9EE65C2	Hepatocytes	Cholangiocytes	ALB	FcRn complex	3.55033333333333	3.08733333333333	2.80966666666667	hormonal
CPI-CS0C9EE65C2	Cholangiocytes	Endothelial cells (non-LSEC)	ALB	FcRn complex	3.34	2.699	0	hormonal
CPI-CS0C9EE65C2	Hepatocytes	Stellate cells	ALB	FcRn complex	3.86233333333333	3.34466666666667	2.97866666666667	hormonal
CPI-CS0C9EE65C2	Hepatocytes	B cells	ALB	FcRn complex	3.28133333333333	2.91233333333333	0	hormonal
CPI-CS0C9EE65C2	Hepatocytes	Endothelial cells (non-LSEC)	ALB	FcRn complex	4.10333333333333	3.61866666666667	3.17766666666667	hormonal
CPI-CS0CA393CC5	Stellate cells	Stellate cells	BMP5	BMR1A_AVR2B	0.114	0	0.097	development
CPI-CS0DEBE7B69	cDCs	Endothelial cells (non-LSEC)	IL1RN	IL1 receptor	0.651	0.76	0.831	immune
CPI-CS0DEBE7B69	Macrophages	Stellate cells	IL1RN	IL1 receptor	0.332	0.536	0.678	immune
CPI-CS0DEBE7B69	Macrophages	LSEC	IL1RN	IL1 receptor	0.406333333333333	0.540333333333333	0.57	immune
CPI-CS0DEBE7B69	cDCs	cDCs	IL1RN	IL1 receptor	0	0.157	0.19	immune
CPI-CS0DEBE7B69	Kupffer cells	Stellate cells	IL1RN	IL1 receptor	0	0	0.552	immune
CPI-CS0DEBE7B69	Kupffer cells	LSEC	IL1RN	IL1 receptor	0	0	0.444333333333333	immune
CPI-CS0DEBE7B69	Hepatocytes	LSEC	IL1RN	IL1 receptor	0.408333333333333	0.429444444444444	0.461444444444444	immune
CPI-CS0DEBE7B69	Hepatocytes	Hepatocytes	IL1RN	IL1 receptor	0.208333333333333	0	0	immune
CPI-CS0DEBE7B69	Macrophages	Cholangiocytes	IL1RN	IL1 receptor	0	0.253	0.263	immune
CPI-CS0DEBE7B69	Macrophages	cDCs	IL1RN	IL1 receptor	0	0.245	0.252	immune
CPI-CS0DEBE7B69	Kupffer cells	cDCs	IL1RN	IL1 receptor	0	0	0.127	immune
CPI-CS0DEBE7B69	Macrophages	Macrophages	IL1RN	IL1 receptor	0	0	0.231	immune
CPI-CS0DEBE7B69	cDCs	LSEC	IL1RN	IL1 receptor	0.366666666666667	0.451666666666667	0.507666666666667	immune
CPI-CS0DEBE7B69	Hepatocytes	cDCs	IL1RN	IL1 receptor	0.13	0.0473333333333333	0.0636666666666667	immune
CPI-CS0DEBE7B69	Kupffer cells	Cholangiocytes	IL1RN	IL1 receptor	0	0	0.137	immune
CPI-CS0DEBE7B69	Hepatocytes	Cholangiocytes	IL1RN	IL1 receptor	0.067	0.100333333333333	0.154	immune
CPI-CS0DEBE7B69	Kupffer cells	Endothelial cells (non-LSEC)	IL1RN	IL1 receptor	0	0	0.768	immune
CPI-CS0DEBE7B69	Hepatocytes	Macrophages	IL1RN	IL1 receptor	0	0	0.169	immune
CPI-CS0DEBE7B69	Macrophages	Endothelial cells (non-LSEC)	IL1RN	IL1 receptor	0.69	0.848	0.894	immune
CPI-CS0DEBE7B69	cDCs	Stellate cells	IL1RN	IL1 receptor	0.293	0.448	0.616	immune
CPI-CS0DEBE7B69	Macrophages	Hepatocytes	IL1RN	IL1 receptor	0.195333333333333	0.219666666666667	0	immune
CPI-CS0DEBE7B69	cDCs	Macrophages	IL1RN	IL1 receptor	0	0	0.169	immune
CPI-CS0DEBE7B69	Hepatocytes	Stellate cells	IL1RN	IL1 receptor	0.334333333333333	0.425333333333333	0.569333333333333	immune
CPI-CS0DEBE7B69	Hepatocytes	Endothelial cells (non-LSEC)	IL1RN	IL1 receptor	0.692	0.737333333333333	0.785	immune
CPI-CS0DEBE7B69	cDCs	Cholangiocytes	IL1RN	IL1 receptor	0	0.165	0.2	immune
CPI-CS0E1BF543E	Stellate cells	Stellate cells	BMP5	ACVR1_BMPR2	0.114	0	0	development
CPI-CS0E4E75E3B	LSEC	Stellate cells	BMP2	BMPR1A_BMPR2	0.123333333333333	0	0.142333333333333	development
CPI-CS0E4E75E3B	Cholangiocytes	Stellate cells	BMP2	BMPR1A_BMPR2	0.169	0	0.228	development
CPI-CS0E4E75E3B	Endothelial cells (non-LSEC)	Stellate cells	BMP2	BMPR1A_BMPR2	0.129	0	0.121	development
CPI-CS0E4E75E3B	Stellate cells	Stellate cells	BMP2	BMPR1A_BMPR2	0.114	0	0.146	development
CPI-CS0E54FF657	Stellate cells	Stellate cells	BMP4	BMPR1A_BMPR2	0.11	0	0	development
CPI-CS0E661878B	Macrophages	LSEC	OSM	LIFR	0	0.695666666666667	0.671	immune
CPI-CS0E661878B	cDCs	LSEC	OSM	LIFR	0.766	0	0	immune
CPI-CS0E661878B	Macrophages	Stellate cells	OSM	LIFR	0	0.341	0.366	immune
CPI-CS0E661878B	Macrophages	Endothelial cells (non-LSEC)	OSM	LIFR	0	0.861	0.858	immune
CPI-CS0E661878B	cDCs	Stellate cells	OSM	LIFR	0.351	0	0	immune
CPI-CS0E661878B	cDCs	Endothelial cells (non-LSEC)	OSM	LIFR	0.909	0	0	immune
CPI-CS0EB5F7B6F	Cholangiocytes	Stellate cells	CLCF1	CNTF-1R	0.166	0	0.207	development
CPI-CS0EC80CA59	Stellate cells	Stellate cells	BMP5	ACVR_1A2A receptor	0	0	0.087	development
CPI-CS0EC80CA59	Stellate cells	LSEC	BMP5	ACVR_1A2A receptor	0.108	0	0.081	development
CPI-CS0F6CFB979	Endothelial cells (non-LSEC)	Stellate cells	BMP6	BMPR1A_BMPR2	0	0	0.11	development
CPI-CS0F6CFB979	LSEC	Stellate cells	BMP6	BMPR1A_BMPR2	0	0	0.113666666666667	development
CPI-CS0FCC00896	Stellate cells	Hepatocytes	BMP5	ACVR_1A2B receptor	0.107	0	0	development
CPI-CS0FFBA02F8	LSEC	LSEC	BMP6	ACVR_1A2A receptor	0	0	0.0976666666666667	development
CPI-CS0FFBA02F8	Endothelial cells (non-LSEC)	LSEC	BMP6	ACVR_1A2A receptor	0	0	0.094	development
CPI-CS0FFBA02F8	Endothelial cells (non-LSEC)	Stellate cells	BMP6	ACVR_1A2A receptor	0	0	0.1	development
CPI-CS0FFBA02F8	LSEC	Stellate cells	BMP6	ACVR_1A2A receptor	0	0	0.103666666666667	development
CPI-SC001669E22	Stellate cells	LSEC	GDF11	TGFR_AVR2A	0.084	0	0	development
CPI-SC0017F527E	Cholangiocytes	Endothelial cells (non-LSEC)	COL18A1	a10b1 complex	0	0	0.25	adhesion
CPI-SC0017F527E	Cholangiocytes	Endothelial cells (non-LSEC)	COL18A1	a10b1 complex	0	0	0.25	ECM
CPI-SC0017F527E	Cholangiocytes	LSEC	COL18A1	a10b1 complex	0.144	0.116	0.2645	adhesion
CPI-SC0017F527E	Cholangiocytes	LSEC	COL18A1	a10b1 complex	0.144	0.116	0.2645	ECM
CPI-SC0017F527E	Stellate cells	LSEC	COL18A1	a10b1 complex	0	0	0.263	adhesion
CPI-SC0017F527E	Stellate cells	LSEC	COL18A1	a10b1 complex	0	0	0.263	ECM
CPI-SC0017F527E	Hepatocytes	Endothelial cells (non-LSEC)	COL18A1	a10b1 complex	0	0	0.300333333333333	adhesion
CPI-SC0017F527E	Hepatocytes	Endothelial cells (non-LSEC)	COL18A1	a10b1 complex	0	0	0.300333333333333	ECM
CPI-SC0017F527E	Hepatocytes	LSEC	COL18A1	a10b1 complex	0.205166666666667	0.1465	0.3145	adhesion
CPI-SC0017F527E	Hepatocytes	LSEC	COL18A1	a10b1 complex	0.205166666666667	0.1465	0.3145	ECM
CPI-SC0017F527E	LSEC	LSEC	COL18A1	a10b1 complex	0	0.2235	0.1155	adhesion
CPI-SC0017F527E	LSEC	LSEC	COL18A1	a10b1 complex	0	0.2235	0.1155	ECM
CPI-SC004A436C5	Stellate cells	Stellate cells	COL12A1	a1b1 complex	0.218	0.345	0.472	adhesion
CPI-SC004A436C5	Stellate cells	Stellate cells	COL12A1	a1b1 complex	0.218	0.345	0.472	ECM
CPI-SC004A436C5	Stellate cells	LSEC	COL12A1	a1b1 complex	0.177666666666667	0.286666666666667	0.381	adhesion
CPI-SC004A436C5	Stellate cells	LSEC	COL12A1	a1b1 complex	0.177666666666667	0.286666666666667	0.381	ECM
CPI-SC004A436C5	Stellate cells	Endothelial cells (non-LSEC)	COL12A1	a1b1 complex	0.161	0.216	0.364	adhesion
CPI-SC004A436C5	Stellate cells	Endothelial cells (non-LSEC)	COL12A1	a1b1 complex	0.161	0.216	0.364	ECM
CPI-SC004A436C5	Stellate cells	Hepatocytes	COL12A1	a1b1 complex	0.192666666666667	0.171666666666667	0.243333333333333	adhesion
CPI-SC004A436C5	Stellate cells	Hepatocytes	COL12A1	a1b1 complex	0.192666666666667	0.171666666666667	0.243333333333333	ECM
CPI-SC004A436C5	Stellate cells	ab-T cells	COL12A1	a1b1 complex	0	0	0.236	adhesion
CPI-SC004A436C5	Stellate cells	ab-T cells	COL12A1	a1b1 complex	0	0	0.236	ECM
CPI-SC006E22794	Stellate cells	ab-T cells	COL1A2	a1b1 complex	0	0	0.65	adhesion
CPI-SC006E22794	Stellate cells	ab-T cells	COL1A2	a1b1 complex	0	0	0.65	ECM
CPI-SC006E22794	LSEC	Endothelial cells (non-LSEC)	COL1A2	a1b1 complex	0	0	0.221	adhesion
CPI-SC006E22794	LSEC	Endothelial cells (non-LSEC)	COL1A2	a1b1 complex	0	0	0.221	ECM
CPI-SC006E22794	LSEC	Hepatocytes	COL1A2	a1b1 complex	0	0	0.100666666666667	adhesion
CPI-SC006E22794	LSEC	Hepatocytes	COL1A2	a1b1 complex	0	0	0.100666666666667	ECM
CPI-SC006E22794	Stellate cells	LSEC	COL1A2	a1b1 complex	0.599666666666667	0.646666666666667	0.795	adhesion
CPI-SC006E22794	Stellate cells	LSEC	COL1A2	a1b1 complex	0.599666666666667	0.646666666666667	0.795	ECM
CPI-SC006E22794	LSEC	Stellate cells	COL1A2	a1b1 complex	0	0	0.329333333333333	adhesion
CPI-SC006E22794	LSEC	Stellate cells	COL1A2	a1b1 complex	0	0	0.329333333333333	ECM
CPI-SC006E22794	LSEC	LSEC	COL1A2	a1b1 complex	0	0	0.238111111111111	adhesion
CPI-SC006E22794	LSEC	LSEC	COL1A2	a1b1 complex	0	0	0.238111111111111	ECM
CPI-SC006E22794	Stellate cells	Stellate cells	COL1A2	a1b1 complex	0.641	0.705	0.887	adhesion
CPI-SC006E22794	Stellate cells	Stellate cells	COL1A2	a1b1 complex	0.641	0.705	0.887	ECM
CPI-SC006E22794	LSEC	ab-T cells	COL1A2	a1b1 complex	0	0	0.093	adhesion
CPI-SC006E22794	LSEC	ab-T cells	COL1A2	a1b1 complex	0	0	0.093	ECM
CPI-SC006E22794	Stellate cells	Hepatocytes	COL1A2	a1b1 complex	0.615666666666667	0.532	0.658	adhesion
CPI-SC006E22794	Stellate cells	Hepatocytes	COL1A2	a1b1 complex	0.615666666666667	0.532	0.658	ECM
CPI-SC006E22794	Stellate cells	Endothelial cells (non-LSEC)	COL1A2	a1b1 complex	0.583	0.576	0.778	adhesion
CPI-SC006E22794	Stellate cells	Endothelial cells (non-LSEC)	COL1A2	a1b1 complex	0.583	0.576	0.778	ECM
CPI-SC00756BB93	Stellate cells	LSEC	THY1	aVb3 complex	0	0	0.386	adhesion
CPI-SC00756BB93	Stellate cells	LSEC	THY1	aVb3 complex	0	0	0.386	development
CPI-SC00756BB93	Stellate cells	LSEC	THY1	aVb3 complex	0	0	0.386	migration
CPI-SC0077CEB82	Stellate cells	Stellate cells	TGFB3	TGFbeta receptor2	0	0.104	0	development
CPI-SC007890A1C	Hepatocytes	Plasmablasts	CDH1	aEb7 complex	0.270333333333333	0.147333333333333	0.167666666666667	adhesion
CPI-SC007890A1C	Stellate cells	Plasmablasts	CDH1	aEb7 complex	0.21	0	0	adhesion
CPI-SC007890A1C	Hepatocytes	ab-T cells	CDH1	aEb7 complex	0.193333333333333	0.0993333333333333	0.0946666666666667	adhesion
CPI-SC007890A1C	Cholangiocytes	ab-T cells	CDH1	aEb7 complex	0.305	0.294	0.35	adhesion
CPI-SC007890A1C	Cholangiocytes	B cells	CDH1	aEb7 complex	0.303	0.312	0.356	adhesion
CPI-SC007890A1C	pDCs	ab-T cells	CDH1	aEb7 complex	0	0	0.085	adhesion
CPI-SC007890A1C	Hepatocytes	B cells	CDH1	aEb7 complex	0.191333333333333	0.117333333333333	0.101333333333333	adhesion
CPI-SC007890A1C	pDCs	Plasmablasts	CDH1	aEb7 complex	0	0	0.158	adhesion
CPI-SC007890A1C	pDCs	B cells	CDH1	aEb7 complex	0	0	0.092	adhesion
CPI-SC007890A1C	Cholangiocytes	Plasmablasts	CDH1	aEb7 complex	0.382	0.342	0.422	adhesion
CPI-SC00C0800EB	Stellate cells	LSEC	COL4A4	a10b1 complex	0.0835	0.062	0.255	ECM
CPI-SC00C0800EB	Stellate cells	LSEC	COL4A4	a10b1 complex	0.0835	0.062	0.255	adhesion
CPI-SC00C0800EB	Stellate cells	Endothelial cells (non-LSEC)	COL4A4	a10b1 complex	0	0	0.241	ECM
CPI-SC00C0800EB	Stellate cells	Endothelial cells (non-LSEC)	COL4A4	a10b1 complex	0	0	0.241	adhesion
CPI-SC01195CB48	Stellate cells	Plasmablasts	TNC	a8b1 complex	0	0	0.2	migration
CPI-SC01195CB48	Stellate cells	Plasmablasts	TNC	a8b1 complex	0	0	0.2	ECM
CPI-SC011F01833	LSEC	LSEC	COL1A2	a10b1 complex	0	0	0.120833333333333	ECM
CPI-SC011F01833	LSEC	LSEC	COL1A2	a10b1 complex	0	0	0.120833333333333	adhesion
CPI-SC011F01833	LSEC	Endothelial cells (non-LSEC)	COL1A2	a10b1 complex	0	0	0.106333333333333	ECM
CPI-SC011F01833	LSEC	Endothelial cells (non-LSEC)	COL1A2	a10b1 complex	0	0	0.106333333333333	adhesion
CPI-SC011F01833	Stellate cells	Endothelial cells (non-LSEC)	COL1A2	a10b1 complex	0	0	0.664	ECM
CPI-SC011F01833	Stellate cells	Endothelial cells (non-LSEC)	COL1A2	a10b1 complex	0	0	0.664	adhesion
CPI-SC011F01833	Stellate cells	LSEC	COL1A2	a10b1 complex	0.284	0.2605	0.678	ECM
CPI-SC011F01833	Stellate cells	LSEC	COL1A2	a10b1 complex	0.284	0.2605	0.678	adhesion
CPI-SC0147A8A42	pDCs	Endothelial cells (non-LSEC)	COL26A1	a10b1 complex	0	0	0.104	adhesion
CPI-SC0147A8A42	pDCs	Endothelial cells (non-LSEC)	COL26A1	a10b1 complex	0	0	0.104	ECM
CPI-SC0147A8A42	pDCs	LSEC	COL26A1	a10b1 complex	0	0.0505	0.118	adhesion
CPI-SC0147A8A42	pDCs	LSEC	COL26A1	a10b1 complex	0	0.0505	0.118	ECM
CPI-SC015980AEB	Stellate cells	Endothelial cells (non-LSEC)	COL14A1	a10b1 complex	0	0	0.585	adhesion
CPI-SC015980AEB	Stellate cells	Endothelial cells (non-LSEC)	COL14A1	a10b1 complex	0	0	0.585	ECM
CPI-SC015980AEB	Stellate cells	LSEC	COL14A1	a10b1 complex	0.148	0.1605	0.5995	adhesion
CPI-SC015980AEB	Stellate cells	LSEC	COL14A1	a10b1 complex	0.148	0.1605	0.5995	ECM
CPI-SC017215F7F	Stellate cells	Hepatocytes	GDF11	TGFR_AVR2B	0.083	0	0	development
CPI-SC01833C7FC	Hepatocytes	B cells	PLA2G2A	a4b1 complex	0.276333333333333	0.113333333333333	0.160333333333333	development
CPI-SC01833C7FC	Hepatocytes	Macrophages	PLA2G2A	a4b1 complex	0.271	0.115333333333333	0.184	development
CPI-SC01833C7FC	Hepatocytes	Kupffer cells	PLA2G2A	a4b1 complex	0	0	0.132	development
CPI-SC01833C7FC	Hepatocytes	gd-T cells	PLA2G2A	a4b1 complex	0.457	0.181666666666667	0.253	development
CPI-SC01833C7FC	Hepatocytes	cDCs	PLA2G2A	a4b1 complex	0.381	0.136666666666667	0.241333333333333	development
CPI-SC01833C7FC	Hepatocytes	pDCs	PLA2G2A	a4b1 complex	0	0.0893333333333333	0.185	development
CPI-SC01833C7FC	Hepatocytes	ab-T cells	PLA2G2A	a4b1 complex	0.271	0.104666666666667	0.181333333333333	development
CPI-SC01833C7FC	Hepatocytes	Plasmablasts	PLA2G2A	a4b1 complex	0.353	0.109333333333333	0.177666666666667	development
CPI-SC019DBDA78	Kupffer cells	Kupffer cells	VCAM1	aDb2 complex	0.856	0.858	0.705	adhesion
CPI-SC019DBDA78	LSEC	Kupffer cells	VCAM1	aDb2 complex	0.108666666666667	0.326	0.25	adhesion
CPI-SC019DBDA78	Endothelial cells (non-LSEC)	Kupffer cells	VCAM1	aDb2 complex	0.221	0.396	0.602	adhesion
CPI-SC019DBDA78	Stellate cells	Kupffer cells	VCAM1	aDb2 complex	0.23	0.24	0.261	adhesion
CPI-SC01AB9BED7	Cholangiocytes	Endothelial cells (non-LSEC)	SPP1	a9b1 complex	0.603	0.48	0.619	adhesion
CPI-SC01AB9BED7	Cholangiocytes	Endothelial cells (non-LSEC)	SPP1	a9b1 complex	0.603	0.48	0.619	ECM
CPI-SC01AB9BED7	Cholangiocytes	Stellate cells	SPP1	a9b1 complex	0.627	0.517	0.639	adhesion
CPI-SC01AB9BED7	Cholangiocytes	Stellate cells	SPP1	a9b1 complex	0.627	0.517	0.639	ECM
CPI-SC01AB9BED7	LSEC	Kupffer cells	SPP1	a9b1 complex	0.141	0.259	0.231	adhesion
CPI-SC01AB9BED7	LSEC	Kupffer cells	SPP1	a9b1 complex	0.141	0.259	0.231	ECM
CPI-SC01AB9BED7	Cholangiocytes	Kupffer cells	SPP1	a9b1 complex	0.606	0.474	0.607	adhesion
CPI-SC01AB9BED7	Cholangiocytes	Kupffer cells	SPP1	a9b1 complex	0.606	0.474	0.607	ECM
CPI-SC01AB9BED7	LSEC	LSEC	SPP1	a9b1 complex	0.166	0.272	0.268333333333333	adhesion
CPI-SC01AB9BED7	LSEC	LSEC	SPP1	a9b1 complex	0.166	0.272	0.268333333333333	ECM
CPI-SC01AB9BED7	LSEC	Endothelial cells (non-LSEC)	SPP1	a9b1 complex	0.138	0.265	0.243	adhesion
CPI-SC01AB9BED7	LSEC	Endothelial cells (non-LSEC)	SPP1	a9b1 complex	0.138	0.265	0.243	ECM
CPI-SC01AB9BED7	LSEC	Stellate cells	SPP1	a9b1 complex	0.162	0.301	0.263	adhesion
CPI-SC01AB9BED7	LSEC	Stellate cells	SPP1	a9b1 complex	0.162	0.301	0.263	ECM
CPI-SC01AB9BED7	Cholangiocytes	LSEC	SPP1	a9b1 complex	0.631333333333333	0.488	0.643666666666667	adhesion
CPI-SC01AB9BED7	Cholangiocytes	LSEC	SPP1	a9b1 complex	0.631333333333333	0.488	0.643666666666667	ECM
CPI-SC01E9FAC20	Stellate cells	Stellate cells	COL16A1	a2b1 complex	0	0.081	0.148	adhesion
CPI-SC01E9FAC20	Stellate cells	Stellate cells	COL16A1	a2b1 complex	0	0.081	0.148	ECM
CPI-SC01E9FAC20	Stellate cells	Cholangiocytes	COL16A1	a2b1 complex	0.117	0.084	0.172	adhesion
CPI-SC01E9FAC20	Stellate cells	Cholangiocytes	COL16A1	a2b1 complex	0.117	0.084	0.172	ECM
CPI-SC01EA4FF6B	Stellate cells	Cholangiocytes	COL1A1	a2b1 complex	0.294	0.503	0.702	ECM
CPI-SC01EA4FF6B	Stellate cells	Cholangiocytes	COL1A1	a2b1 complex	0.294	0.503	0.702	adhesion
CPI-SC01EA4FF6B	Stellate cells	Stellate cells	COL1A1	a2b1 complex	0	0.499	0.679	ECM
CPI-SC01EA4FF6B	Stellate cells	Stellate cells	COL1A1	a2b1 complex	0	0.499	0.679	adhesion
CPI-SC01F1F24AA	Plasmablasts	Cholangiocytes	COL9A3	a2b1 complex	0.096	0	0	adhesion
CPI-SC01F1F24AA	Plasmablasts	Cholangiocytes	COL9A3	a2b1 complex	0.096	0	0	ECM
CPI-SC01FFC9392	Hepatocytes	Cholangiocytes	FN1	a2b1 complex	0.897666666666667	0.925	0.676333333333333	ECM
CPI-SC01FFC9392	Hepatocytes	Cholangiocytes	FN1	a2b1 complex	0.897666666666667	0.925	0.676333333333333	migration
CPI-SC01FFC9392	Hepatocytes	Stellate cells	FN1	a2b1 complex	0	0.921666666666667	0.653	ECM
CPI-SC01FFC9392	Hepatocytes	Stellate cells	FN1	a2b1 complex	0	0.921666666666667	0.653	migration
CPI-SC02131C05A	Stellate cells	LSEC	COL12A1	a10b1 complex	0.073	0.0805	0.2635	ECM
CPI-SC02131C05A	Stellate cells	LSEC	COL12A1	a10b1 complex	0.073	0.0805	0.2635	adhesion
CPI-SC02131C05A	Stellate cells	Endothelial cells (non-LSEC)	COL12A1	a10b1 complex	0	0	0.249	ECM
CPI-SC02131C05A	Stellate cells	Endothelial cells (non-LSEC)	COL12A1	a10b1 complex	0	0	0.249	adhesion
CPI-SC02392F4AF	Endothelial cells (non-LSEC)	Stellate cells	COL4A1	a2b1 complex	0	0.201	0.254	adhesion
CPI-SC02392F4AF	Endothelial cells (non-LSEC)	Stellate cells	COL4A1	a2b1 complex	0	0.201	0.254	ECM
CPI-SC02392F4AF	Cholangiocytes	Cholangiocytes	COL4A1	a2b1 complex	0.129	0.162	0.206	adhesion
CPI-SC02392F4AF	Cholangiocytes	Cholangiocytes	COL4A1	a2b1 complex	0.129	0.162	0.206	ECM
CPI-SC02392F4AF	LSEC	Stellate cells	COL4A1	a2b1 complex	0	0.403333333333333	0.434333333333333	adhesion
CPI-SC02392F4AF	LSEC	Stellate cells	COL4A1	a2b1 complex	0	0.403333333333333	0.434333333333333	ECM
CPI-SC02392F4AF	Endothelial cells (non-LSEC)	Cholangiocytes	COL4A1	a2b1 complex	0.137	0.204	0.278	adhesion
CPI-SC02392F4AF	Endothelial cells (non-LSEC)	Cholangiocytes	COL4A1	a2b1 complex	0.137	0.204	0.278	ECM
CPI-SC02392F4AF	Cholangiocytes	Stellate cells	COL4A1	a2b1 complex	0	0.158	0.182	adhesion
CPI-SC02392F4AF	Cholangiocytes	Stellate cells	COL4A1	a2b1 complex	0	0.158	0.182	ECM
CPI-SC02392F4AF	Stellate cells	Cholangiocytes	COL4A1	a2b1 complex	0.452	0.328	0.536	adhesion
CPI-SC02392F4AF	Stellate cells	Cholangiocytes	COL4A1	a2b1 complex	0.452	0.328	0.536	ECM
CPI-SC02392F4AF	Stellate cells	Stellate cells	COL4A1	a2b1 complex	0	0.324	0.512	adhesion
CPI-SC02392F4AF	Stellate cells	Stellate cells	COL4A1	a2b1 complex	0	0.324	0.512	ECM
CPI-SC02392F4AF	LSEC	Cholangiocytes	COL4A1	a2b1 complex	0.323333333333333	0.407	0.458333333333333	adhesion
CPI-SC02392F4AF	LSEC	Cholangiocytes	COL4A1	a2b1 complex	0.323333333333333	0.407	0.458333333333333	ECM
CPI-SC02AE206BE	Stellate cells	ab-T cells	COL6A3	a1b1 complex	0	0	0.432	adhesion
CPI-SC02AE206BE	Stellate cells	ab-T cells	COL6A3	a1b1 complex	0	0	0.432	ECM
CPI-SC02AE206BE	Stellate cells	LSEC	COL6A3	a1b1 complex	0.280666666666667	0.444666666666667	0.577333333333333	adhesion
CPI-SC02AE206BE	Stellate cells	LSEC	COL6A3	a1b1 complex	0.280666666666667	0.444666666666667	0.577333333333333	ECM
CPI-SC02AE206BE	Stellate cells	Hepatocytes	COL6A3	a1b1 complex	0.296333333333333	0.329666666666667	0.440333333333333	adhesion
CPI-SC02AE206BE	Stellate cells	Hepatocytes	COL6A3	a1b1 complex	0.296333333333333	0.329666666666667	0.440333333333333	ECM
CPI-SC02AE206BE	Stellate cells	Endothelial cells (non-LSEC)	COL6A3	a1b1 complex	0.264	0.374	0.56	adhesion
CPI-SC02AE206BE	Stellate cells	Endothelial cells (non-LSEC)	COL6A3	a1b1 complex	0.264	0.374	0.56	ECM
CPI-SC02AE206BE	Stellate cells	Stellate cells	COL6A3	a1b1 complex	0.322	0.503	0.669	adhesion
CPI-SC02AE206BE	Stellate cells	Stellate cells	COL6A3	a1b1 complex	0.322	0.503	0.669	ECM
CPI-SC02B111AB0	Endothelial cells (non-LSEC)	Endothelial cells (non-LSEC)	COL6A1	a10b1 complex	0	0	0.099	ECM
CPI-SC02B111AB0	Endothelial cells (non-LSEC)	Endothelial cells (non-LSEC)	COL6A1	a10b1 complex	0	0	0.099	adhesion
CPI-SC02B111AB0	LSEC	Endothelial cells (non-LSEC)	COL6A1	a10b1 complex	0	0	0.142666666666667	ECM
CPI-SC02B111AB0	LSEC	Endothelial cells (non-LSEC)	COL6A1	a10b1 complex	0	0	0.142666666666667	adhesion
CPI-SC02B111AB0	Stellate cells	Endothelial cells (non-LSEC)	COL6A1	a10b1 complex	0	0	0.748	ECM
CPI-SC02B111AB0	Stellate cells	Endothelial cells (non-LSEC)	COL6A1	a10b1 complex	0	0	0.748	adhesion
CPI-SC02B111AB0	Endothelial cells (non-LSEC)	LSEC	COL6A1	a10b1 complex	0	0	0.1135	ECM
CPI-SC02B111AB0	Endothelial cells (non-LSEC)	LSEC	COL6A1	a10b1 complex	0	0	0.1135	adhesion
CPI-SC02B111AB0	LSEC	LSEC	COL6A1	a10b1 complex	0.0673333333333333	0.0615	0.157	ECM
CPI-SC02B111AB0	LSEC	LSEC	COL6A1	a10b1 complex	0.0673333333333333	0.0615	0.157	adhesion
CPI-SC02B111AB0	Stellate cells	LSEC	COL6A1	a10b1 complex	0.2995	0.2265	0.7625	ECM
CPI-SC02B111AB0	Stellate cells	LSEC	COL6A1	a10b1 complex	0.2995	0.2265	0.7625	adhesion
CPI-SC02BFEEC8A	Macrophages	Cholangiocytes	THBS1	a3b1 complex	0	0.261	0.347	ECM
CPI-SC02BFEEC8A	Macrophages	Cholangiocytes	THBS1	a3b1 complex	0	0.261	0.347	adhesion
CPI-SC02BFEEC8A	LSEC	Cholangiocytes	THBS1	a3b1 complex	0	0.144666666666667	0.0463333333333333	ECM
CPI-SC02BFEEC8A	LSEC	Cholangiocytes	THBS1	a3b1 complex	0	0.144666666666667	0.0463333333333333	adhesion
CPI-SC02BFEEC8A	cDCs	Cholangiocytes	THBS1	a3b1 complex	0	0	0.128	ECM
CPI-SC02BFEEC8A	cDCs	Cholangiocytes	THBS1	a3b1 complex	0	0	0.128	adhesion
CPI-SC02BFEEC8A	Endothelial cells (non-LSEC)	Cholangiocytes	THBS1	a3b1 complex	0	0.113	0.117	ECM
CPI-SC02BFEEC8A	Endothelial cells (non-LSEC)	Cholangiocytes	THBS1	a3b1 complex	0	0.113	0.117	adhesion
CPI-SC02BFEEC8A	Cholangiocytes	Cholangiocytes	THBS1	a3b1 complex	0.195	0.193	0.182	ECM
CPI-SC02BFEEC8A	Cholangiocytes	Cholangiocytes	THBS1	a3b1 complex	0.195	0.193	0.182	adhesion
CPI-SC02BFEEC8A	Hepatocytes	Cholangiocytes	THBS1	a3b1 complex	0.201666666666667	0.156333333333333	0.105666666666667	ECM
CPI-SC02BFEEC8A	Hepatocytes	Cholangiocytes	THBS1	a3b1 complex	0.201666666666667	0.156333333333333	0.105666666666667	adhesion
CPI-SC02BFEEC8A	Stellate cells	Cholangiocytes	THBS1	a3b1 complex	0.34	0.539	0.797	ECM
CPI-SC02BFEEC8A	Stellate cells	Cholangiocytes	THBS1	a3b1 complex	0.34	0.539	0.797	adhesion
CPI-SC02E74AFA5	Stellate cells	LSEC	MMP2	aVb3 complex	0	0	0.406	adhesion
CPI-SC02E74AFA5	Stellate cells	LSEC	MMP2	aVb3 complex	0	0	0.406	ECM
CPI-SC02F06FF62	Endothelial cells (non-LSEC)	Endothelial cells (non-LSEC)	COL8A1	a1b1 complex	0	0.183	0.251	ECM
CPI-SC02F06FF62	Endothelial cells (non-LSEC)	Endothelial cells (non-LSEC)	COL8A1	a1b1 complex	0	0.183	0.251	adhesion
CPI-SC02F06FF62	LSEC	LSEC	COL8A1	a1b1 complex	0.0803333333333333	0.124333333333333	0.250666666666667	ECM
CPI-SC02F06FF62	LSEC	LSEC	COL8A1	a1b1 complex	0.0803333333333333	0.124333333333333	0.250666666666667	adhesion
CPI-SC02F06FF62	LSEC	ab-T cells	COL8A1	a1b1 complex	0	0	0.1055	ECM
CPI-SC02F06FF62	LSEC	ab-T cells	COL8A1	a1b1 complex	0	0	0.1055	adhesion
CPI-SC02F06FF62	LSEC	Stellate cells	COL8A1	a1b1 complex	0.101	0.1535	0.342	ECM
CPI-SC02F06FF62	LSEC	Stellate cells	COL8A1	a1b1 complex	0.101	0.1535	0.342	adhesion
CPI-SC02F06FF62	Endothelial cells (non-LSEC)	Stellate cells	COL8A1	a1b1 complex	0	0.312	0.36	ECM
CPI-SC02F06FF62	Endothelial cells (non-LSEC)	Stellate cells	COL8A1	a1b1 complex	0	0.312	0.36	adhesion
CPI-SC02F06FF62	Endothelial cells (non-LSEC)	ab-T cells	COL8A1	a1b1 complex	0	0	0.123	ECM
CPI-SC02F06FF62	Endothelial cells (non-LSEC)	ab-T cells	COL8A1	a1b1 complex	0	0	0.123	adhesion
CPI-SC02F06FF62	LSEC	Hepatocytes	COL8A1	a1b1 complex	0.0883333333333333	0.0668333333333333	0.1135	ECM
CPI-SC02F06FF62	LSEC	Hepatocytes	COL8A1	a1b1 complex	0.0883333333333333	0.0668333333333333	0.1135	adhesion
CPI-SC02F06FF62	Endothelial cells (non-LSEC)	LSEC	COL8A1	a1b1 complex	0	0.254	0.268333333333333	ECM
CPI-SC02F06FF62	Endothelial cells (non-LSEC)	LSEC	COL8A1	a1b1 complex	0	0.254	0.268333333333333	adhesion
CPI-SC02F06FF62	LSEC	Endothelial cells (non-LSEC)	COL8A1	a1b1 complex	0.072	0.089	0.2335	ECM
CPI-SC02F06FF62	LSEC	Endothelial cells (non-LSEC)	COL8A1	a1b1 complex	0.072	0.089	0.2335	adhesion
CPI-SC02F06FF62	Endothelial cells (non-LSEC)	Hepatocytes	COL8A1	a1b1 complex	0	0.139	0.131333333333333	ECM
CPI-SC02F06FF62	Endothelial cells (non-LSEC)	Hepatocytes	COL8A1	a1b1 complex	0	0.139	0.131333333333333	adhesion
CPI-SC032246C72	Cholangiocytes	Stellate cells	TGFB2	TGFbeta receptor2	0.093	0.101	0	development
CPI-SC032246C72	Endothelial cells (non-LSEC)	Stellate cells	TGFB2	TGFbeta receptor2	0	0.084	0	development
CPI-SC0329D5397	cDCs	gd-T cells	ICAM3	aLb2 complex	0.25	0.22	0.233	adhesion
CPI-SC0329D5397	Macrophages	pDCs	ICAM3	aLb2 complex	0	0	0.208	adhesion
CPI-SC0329D5397	ab-T cells	pDCs	ICAM3	aLb2 complex	0	0	0.247	adhesion
CPI-SC0329D5397	Endothelial cells (non-LSEC)	Macrophages	ICAM3	aLb2 complex	0.163	0.109	0	adhesion
CPI-SC0329D5397	Macrophages	Macrophages	ICAM3	aLb2 complex	0.347	0.213	0.262	adhesion
CPI-SC0329D5397	cDCs	cDCs	ICAM3	aLb2 complex	0	0	0.115	adhesion
CPI-SC0329D5397	ab-T cells	cDCs	ICAM3	aLb2 complex	0	0	0.251	adhesion
CPI-SC0329D5397	Macrophages	ab-T cells	ICAM3	aLb2 complex	0.3	0.193	0.27	adhesion
CPI-SC0329D5397	Plasmablasts	pDCs	ICAM3	aLb2 complex	0	0	0.291	adhesion
CPI-SC0329D5397	gd-T cells	cDCs	ICAM3	aLb2 complex	0	0	0.266	adhesion
CPI-SC0329D5397	cDCs	ab-T cells	ICAM3	aLb2 complex	0.186	0.137	0.172	adhesion
CPI-SC0329D5397	Endothelial cells (non-LSEC)	ab-T cells	ICAM3	aLb2 complex	0	0.089	0	adhesion
CPI-SC0329D5397	cDCs	Kupffer cells	ICAM3	aLb2 complex	0	0.123	0.124	adhesion
CPI-SC0329D5397	B cells	Kupffer cells	ICAM3	aLb2 complex	0	0.194	0.223	adhesion
CPI-SC0329D5397	Hepatocytes	pDCs	ICAM3	aLb2 complex	0	0	0.116	adhesion
CPI-SC0329D5397	Hepatocytes	Macrophages	ICAM3	aLb2 complex	0.260333333333333	0.13	0.157	adhesion
CPI-SC0329D5397	Hepatocytes	Kupffer cells	ICAM3	aLb2 complex	0	0.097	0.117333333333333	adhesion
CPI-SC0329D5397	Plasmablasts	Kupffer cells	ICAM3	aLb2 complex	0	0.303	0.304	adhesion
CPI-SC0329D5397	gd-T cells	gd-T cells	ICAM3	aLb2 complex	0.484	0.375	0.384	adhesion
CPI-SC0329D5397	pDCs	cDCs	ICAM3	aLb2 complex	0	0	0.158	adhesion
CPI-SC0329D5397	pDCs	Macrophages	ICAM3	aLb2 complex	0.188	0.139	0.207	adhesion
CPI-SC0329D5397	Endothelial cells (non-LSEC)	gd-T cells	ICAM3	aLb2 complex	0.179	0.172	0	adhesion
CPI-SC0329D5397	ab-T cells	ab-T cells	ICAM3	aLb2 complex	0.364	0.222	0.309	adhesion
CPI-SC0329D5397	B cells	cDCs	ICAM3	aLb2 complex	0	0	0.214	adhesion
CPI-SC0329D5397	B cells	Macrophages	ICAM3	aLb2 complex	0.398	0.228	0.263	adhesion
CPI-SC0329D5397	gd-T cells	Macrophages	ICAM3	aLb2 complex	0.468	0.311	0.315	adhesion
CPI-SC0329D5397	Hepatocytes	gd-T cells	ICAM3	aLb2 complex	0.276	0.193666666666667	0.226	adhesion
CPI-SC0329D5397	B cells	pDCs	ICAM3	aLb2 complex	0	0	0.21	adhesion
CPI-SC0329D5397	B cells	gd-T cells	ICAM3	aLb2 complex	0.414	0.291	0.332	adhesion
CPI-SC0329D5397	Macrophages	gd-T cells	ICAM3	aLb2 complex	0.363	0.276	0.331	adhesion
CPI-SC0329D5397	Plasmablasts	ab-T cells	ICAM3	aLb2 complex	0.444	0.317	0.353	adhesion
CPI-SC0329D5397	Macrophages	Kupffer cells	ICAM3	aLb2 complex	0	0.179	0.222	adhesion
CPI-SC0329D5397	ab-T cells	Macrophages	ICAM3	aLb2 complex	0.411	0.242	0.3	adhesion
CPI-SC0329D5397	gd-T cells	ab-T cells	ICAM3	aLb2 complex	0.421	0.292	0.324	adhesion
CPI-SC0329D5397	cDCs	Macrophages	ICAM3	aLb2 complex	0.234	0.157	0.164	adhesion
CPI-SC0329D5397	pDCs	pDCs	ICAM3	aLb2 complex	0	0	0.154	adhesion
CPI-SC0329D5397	Plasmablasts	gd-T cells	ICAM3	aLb2 complex	0.507	0.4	0.413	adhesion
CPI-SC0329D5397	ab-T cells	gd-T cells	ICAM3	aLb2 complex	0.427	0.305	0.369	adhesion
CPI-SC0329D5397	ab-T cells	Kupffer cells	ICAM3	aLb2 complex	0	0.208	0.26	adhesion
CPI-SC0329D5397	pDCs	ab-T cells	ICAM3	aLb2 complex	0	0.12	0.216	adhesion
CPI-SC0329D5397	cDCs	pDCs	ICAM3	aLb2 complex	0	0	0.111	adhesion
CPI-SC0329D5397	pDCs	gd-T cells	ICAM3	aLb2 complex	0.204	0.203	0.276	adhesion
CPI-SC0329D5397	Plasmablasts	Macrophages	ICAM3	aLb2 complex	0.491	0.336	0.344	adhesion
CPI-SC0329D5397	Plasmablasts	cDCs	ICAM3	aLb2 complex	0	0	0.296	adhesion
CPI-SC0329D5397	Hepatocytes	cDCs	ICAM3	aLb2 complex	0	0	0.108333333333333	adhesion
CPI-SC0329D5397	Hepatocytes	ab-T cells	ICAM3	aLb2 complex	0.212666666666667	0.111	0.165666666666667	adhesion
CPI-SC0329D5397	pDCs	Kupffer cells	ICAM3	aLb2 complex	0	0.106	0.167	adhesion
CPI-SC0329D5397	B cells	ab-T cells	ICAM3	aLb2 complex	0.351	0.208	0.272	adhesion
CPI-SC0329D5397	Macrophages	cDCs	ICAM3	aLb2 complex	0	0	0.213	adhesion
CPI-SC0329D5397	gd-T cells	Kupffer cells	ICAM3	aLb2 complex	0	0.278	0.275	adhesion
CPI-SC0329D5397	gd-T cells	pDCs	ICAM3	aLb2 complex	0	0	0.262	adhesion
CPI-SC033E22B14	LSEC	Stellate cells	PDGFB	PDGFR complex	0.28	0.242666666666667	0.191333333333333	development
CPI-SC033E22B14	Stellate cells	Stellate cells	PDGFB	PDGFR complex	0.261	0	0	development
CPI-SC033E22B14	cDCs	Stellate cells	PDGFB	PDGFR complex	0	0	0.255	development
CPI-SC03446A95E	Macrophages	B cells	aXb2 complex	FCER2	0.236	0.309	0.327	adhesion
CPI-SC03446A95E	Kupffer cells	B cells	aXb2 complex	FCER2	0.135	0.156	0.185	adhesion
CPI-SC03446A95E	cDCs	B cells	aXb2 complex	FCER2	0.258	0.289	0.335	adhesion
CPI-SC035134F18	Stellate cells	Stellate cells	COL5A1	a2b1 complex	0	0.147	0.278	ECM
CPI-SC035134F18	Stellate cells	Stellate cells	COL5A1	a2b1 complex	0	0.147	0.278	adhesion
CPI-SC035134F18	Stellate cells	Cholangiocytes	COL5A1	a2b1 complex	0.117	0.151	0.302	ECM
CPI-SC035134F18	Stellate cells	Cholangiocytes	COL5A1	a2b1 complex	0.117	0.151	0.302	adhesion
CPI-SC035134F18	Endothelial cells (non-LSEC)	Stellate cells	COL5A1	a2b1 complex	0	0.1	0.147	ECM
CPI-SC035134F18	Endothelial cells (non-LSEC)	Stellate cells	COL5A1	a2b1 complex	0	0.1	0.147	adhesion
CPI-SC035134F18	Endothelial cells (non-LSEC)	Cholangiocytes	COL5A1	a2b1 complex	0	0.104	0.171	ECM
CPI-SC035134F18	Endothelial cells (non-LSEC)	Cholangiocytes	COL5A1	a2b1 complex	0	0.104	0.171	adhesion
CPI-SC039D075C6	Stellate cells	Cholangiocytes	COL15A1	a2b1 complex	0	0	0.14	adhesion
CPI-SC039D075C6	Stellate cells	Cholangiocytes	COL15A1	a2b1 complex	0	0	0.14	ECM
CPI-SC039D075C6	Stellate cells	Stellate cells	COL15A1	a2b1 complex	0	0	0.116	adhesion
CPI-SC039D075C6	Stellate cells	Stellate cells	COL15A1	a2b1 complex	0	0	0.116	ECM
CPI-SC03DD752AB	Stellate cells	Cholangiocytes	COL4A4	a2b1 complex	0.128	0.108	0.264	ECM
CPI-SC03DD752AB	Stellate cells	Cholangiocytes	COL4A4	a2b1 complex	0.128	0.108	0.264	adhesion
CPI-SC03DD752AB	Stellate cells	Stellate cells	COL4A4	a2b1 complex	0	0.105	0.241	ECM
CPI-SC03DD752AB	Stellate cells	Stellate cells	COL4A4	a2b1 complex	0	0.105	0.241	adhesion
CPI-SC03DD946B2	Cholangiocytes	B cells	TGFB2	TGFbeta receptor1	0.087	0	0	development
CPI-SC03DD946B2	Cholangiocytes	Kupffer cells	TGFB2	TGFbeta receptor1	0.104	0.153	0.167	development
CPI-SC03DD946B2	Endothelial cells (non-LSEC)	Stellate cells	TGFB2	TGFbeta receptor1	0	0.092	0	development
CPI-SC03DD946B2	Endothelial cells (non-LSEC)	cDCs	TGFB2	TGFbeta receptor1	0	0.118	0.16	development
CPI-SC03DD946B2	Endothelial cells (non-LSEC)	pDCs	TGFB2	TGFbeta receptor1	0	0	0.139	development
CPI-SC03DD946B2	Endothelial cells (non-LSEC)	Kupffer cells	TGFB2	TGFbeta receptor1	0	0.135	0.176	development
CPI-SC03DD946B2	Cholangiocytes	cDCs	TGFB2	TGFbeta receptor1	0.09	0.136	0.151	development
CPI-SC03DD946B2	Cholangiocytes	Stellate cells	TGFB2	TGFbeta receptor1	0	0.11	0	development
CPI-SC03DD946B2	Cholangiocytes	pDCs	TGFB2	TGFbeta receptor1	0	0	0.13	development
CPI-SC040C26CBD	Stellate cells	Cholangiocytes	COL21A1	a2b1 complex	0	0	0.128	ECM
CPI-SC040C26CBD	Stellate cells	Cholangiocytes	COL21A1	a2b1 complex	0	0	0.128	adhesion
CPI-SC040C26CBD	Stellate cells	Stellate cells	COL21A1	a2b1 complex	0	0	0.104	ECM
CPI-SC040C26CBD	Stellate cells	Stellate cells	COL21A1	a2b1 complex	0	0	0.104	adhesion
CPI-SC041DEF0FB	Endothelial cells (non-LSEC)	Endothelial cells (non-LSEC)	COL5A1	a10b1 complex	0	0	0.147	ECM
CPI-SC041DEF0FB	Endothelial cells (non-LSEC)	Endothelial cells (non-LSEC)	COL5A1	a10b1 complex	0	0	0.147	adhesion
CPI-SC041DEF0FB	Endothelial cells (non-LSEC)	LSEC	COL5A1	a10b1 complex	0	0.06	0.1615	ECM
CPI-SC041DEF0FB	Endothelial cells (non-LSEC)	LSEC	COL5A1	a10b1 complex	0	0.06	0.1615	adhesion
CPI-SC041DEF0FB	Stellate cells	LSEC	COL5A1	a10b1 complex	0.078	0.0835	0.2925	ECM
CPI-SC041DEF0FB	Stellate cells	LSEC	COL5A1	a10b1 complex	0.078	0.0835	0.2925	adhesion
CPI-SC041DEF0FB	Stellate cells	Endothelial cells (non-LSEC)	COL5A1	a10b1 complex	0	0	0.278	ECM
CPI-SC041DEF0FB	Stellate cells	Endothelial cells (non-LSEC)	COL5A1	a10b1 complex	0	0	0.278	adhesion
CPI-SC044E3F9B6	Stellate cells	LSEC	FGF2	aVb3 complex	0	0	0.161	development
CPI-SC044E3F9B6	LSEC	LSEC	FGF2	aVb3 complex	0	0	0.135	development
CPI-SC0458F68A5	LSEC	Endothelial cells (non-LSEC)	COL4A2	a1b1 complex	0.301333333333333	0.36	0.446333333333333	adhesion
CPI-SC0458F68A5	LSEC	Endothelial cells (non-LSEC)	COL4A2	a1b1 complex	0.301333333333333	0.36	0.446333333333333	ECM
CPI-SC0458F68A5	LSEC	Hepatocytes	COL4A2	a1b1 complex	0.333666666666667	0.315888888888889	0.326111111111111	adhesion
CPI-SC0458F68A5	LSEC	Hepatocytes	COL4A2	a1b1 complex	0.333666666666667	0.315888888888889	0.326111111111111	ECM
CPI-SC0458F68A5	LSEC	Stellate cells	COL4A2	a1b1 complex	0.359	0.489	0.554666666666667	adhesion
CPI-SC0458F68A5	LSEC	Stellate cells	COL4A2	a1b1 complex	0.359	0.489	0.554666666666667	ECM
CPI-SC0458F68A5	Endothelial cells (non-LSEC)	Endothelial cells (non-LSEC)	COL4A2	a1b1 complex	0.187	0.231	0.33	adhesion
CPI-SC0458F68A5	Endothelial cells (non-LSEC)	Endothelial cells (non-LSEC)	COL4A2	a1b1 complex	0.187	0.231	0.33	ECM
CPI-SC0458F68A5	Cholangiocytes	Endothelial cells (non-LSEC)	COL4A2	a1b1 complex	0.185	0.226	0.318	adhesion
CPI-SC0458F68A5	Cholangiocytes	Endothelial cells (non-LSEC)	COL4A2	a1b1 complex	0.185	0.226	0.318	ECM
CPI-SC0458F68A5	LSEC	ab-T cells	COL4A2	a1b1 complex	0	0	0.318333333333333	adhesion
CPI-SC0458F68A5	LSEC	ab-T cells	COL4A2	a1b1 complex	0	0	0.318333333333333	ECM
CPI-SC0458F68A5	Cholangiocytes	Hepatocytes	COL4A2	a1b1 complex	0.217666666666667	0.181666666666667	0.198333333333333	adhesion
CPI-SC0458F68A5	Cholangiocytes	Hepatocytes	COL4A2	a1b1 complex	0.217666666666667	0.181666666666667	0.198333333333333	ECM
CPI-SC0458F68A5	LSEC	LSEC	COL4A2	a1b1 complex	0.318	0.430777777777778	0.463444444444444	adhesion
CPI-SC0458F68A5	LSEC	LSEC	COL4A2	a1b1 complex	0.318	0.430777777777778	0.463444444444444	ECM
CPI-SC0458F68A5	Endothelial cells (non-LSEC)	LSEC	COL4A2	a1b1 complex	0.203666666666667	0.302	0.346666666666667	adhesion
CPI-SC0458F68A5	Endothelial cells (non-LSEC)	LSEC	COL4A2	a1b1 complex	0.203666666666667	0.302	0.346666666666667	ECM
CPI-SC0458F68A5	Endothelial cells (non-LSEC)	ab-T cells	COL4A2	a1b1 complex	0	0	0.201	adhesion
CPI-SC0458F68A5	Endothelial cells (non-LSEC)	ab-T cells	COL4A2	a1b1 complex	0	0	0.201	ECM
CPI-SC0458F68A5	Cholangiocytes	Stellate cells	COL4A2	a1b1 complex	0.243	0.355	0.427	adhesion
CPI-SC0458F68A5	Cholangiocytes	Stellate cells	COL4A2	a1b1 complex	0.243	0.355	0.427	ECM
CPI-SC0458F68A5	Stellate cells	ab-T cells	COL4A2	a1b1 complex	0	0	0.412	adhesion
CPI-SC0458F68A5	Stellate cells	ab-T cells	COL4A2	a1b1 complex	0	0	0.412	ECM
CPI-SC0458F68A5	Endothelial cells (non-LSEC)	Hepatocytes	COL4A2	a1b1 complex	0.218666666666667	0.187333333333333	0.209333333333333	adhesion
CPI-SC0458F68A5	Endothelial cells (non-LSEC)	Hepatocytes	COL4A2	a1b1 complex	0.218666666666667	0.187333333333333	0.209333333333333	ECM
CPI-SC0458F68A5	Endothelial cells (non-LSEC)	Stellate cells	COL4A2	a1b1 complex	0.244	0.36	0.438	adhesion
CPI-SC0458F68A5	Endothelial cells (non-LSEC)	Stellate cells	COL4A2	a1b1 complex	0.244	0.36	0.438	ECM
CPI-SC0458F68A5	Stellate cells	Stellate cells	COL4A2	a1b1 complex	0.408	0.464	0.649	adhesion
CPI-SC0458F68A5	Stellate cells	Stellate cells	COL4A2	a1b1 complex	0.408	0.464	0.649	ECM
CPI-SC0458F68A5	Stellate cells	LSEC	COL4A2	a1b1 complex	0.367666666666667	0.405333333333333	0.557333333333333	adhesion
CPI-SC0458F68A5	Stellate cells	LSEC	COL4A2	a1b1 complex	0.367666666666667	0.405333333333333	0.557333333333333	ECM
CPI-SC0458F68A5	Cholangiocytes	LSEC	COL4A2	a1b1 complex	0.202	0.296666666666667	0.335666666666667	adhesion
CPI-SC0458F68A5	Cholangiocytes	LSEC	COL4A2	a1b1 complex	0.202	0.296666666666667	0.335666666666667	ECM
CPI-SC0458F68A5	Cholangiocytes	ab-T cells	COL4A2	a1b1 complex	0	0	0.19	adhesion
CPI-SC0458F68A5	Cholangiocytes	ab-T cells	COL4A2	a1b1 complex	0	0	0.19	ECM
CPI-SC0458F68A5	Stellate cells	Hepatocytes	COL4A2	a1b1 complex	0.382666666666667	0.290666666666667	0.420333333333333	adhesion
CPI-SC0458F68A5	Stellate cells	Hepatocytes	COL4A2	a1b1 complex	0.382666666666667	0.290666666666667	0.420333333333333	ECM
CPI-SC0458F68A5	Stellate cells	Endothelial cells (non-LSEC)	COL4A2	a1b1 complex	0.351	0.334	0.54	adhesion
CPI-SC0458F68A5	Stellate cells	Endothelial cells (non-LSEC)	COL4A2	a1b1 complex	0.351	0.334	0.54	ECM
CPI-SC04B0064C4	Stellate cells	Cholangiocytes	COL18A1	a2b1 complex	0	0	0.248	ECM
CPI-SC04B0064C4	Stellate cells	Cholangiocytes	COL18A1	a2b1 complex	0	0	0.248	adhesion
CPI-SC04B0064C4	LSEC	Stellate cells	COL18A1	a2b1 complex	0	0.213	0	ECM
CPI-SC04B0064C4	LSEC	Stellate cells	COL18A1	a2b1 complex	0	0.213	0	adhesion
CPI-SC04B0064C4	Hepatocytes	Cholangiocytes	COL18A1	a2b1 complex	0.371333333333333	0.277	0.323333333333333	ECM
CPI-SC04B0064C4	Hepatocytes	Cholangiocytes	COL18A1	a2b1 complex	0.371333333333333	0.277	0.323333333333333	adhesion
CPI-SC04B0064C4	Hepatocytes	Stellate cells	COL18A1	a2b1 complex	0	0.273333333333333	0.300333333333333	ECM
CPI-SC04B0064C4	Hepatocytes	Stellate cells	COL18A1	a2b1 complex	0	0.273333333333333	0.300333333333333	adhesion
CPI-SC04B0064C4	Cholangiocytes	Stellate cells	COL18A1	a2b1 complex	0	0.213	0.25	ECM
CPI-SC04B0064C4	Cholangiocytes	Stellate cells	COL18A1	a2b1 complex	0	0.213	0.25	adhesion
CPI-SC04B0064C4	Cholangiocytes	Cholangiocytes	COL18A1	a2b1 complex	0.249	0.216	0.274	ECM
CPI-SC04B0064C4	Cholangiocytes	Cholangiocytes	COL18A1	a2b1 complex	0.249	0.216	0.274	adhesion
CPI-SC04B0064C4	LSEC	Cholangiocytes	COL18A1	a2b1 complex	0	0.217	0	ECM
CPI-SC04B0064C4	LSEC	Cholangiocytes	COL18A1	a2b1 complex	0	0.217	0	adhesion
CPI-SC04F2478E9	Hepatocytes	Cholangiocytes	FN1	a3b1 complex	0.902666666666667	0.93	0.664333333333333	migration
CPI-SC04F2478E9	Hepatocytes	Cholangiocytes	FN1	a3b1 complex	0.902666666666667	0.93	0.664333333333333	ECM
CPI-SC0517A327B	Plasmablasts	LSEC	COL9A3	a10b1 complex	0.135	0	0	ECM
CPI-SC0517A327B	Plasmablasts	LSEC	COL9A3	a10b1 complex	0.135	0	0	adhesion
CPI-SC0527EEE7A	Hepatocytes	gd-T cells	C3	aMb2 complex	0	0	1.2235	immune
CPI-SC0527EEE7A	Hepatocytes	Macrophages	C3	aMb2 complex	0	1.05933333333333	1.14766666666667	immune
CPI-SC0527EEE7A	Hepatocytes	cDCs	C3	aMb2 complex	1.13666666666667	1.02966666666667	1.16166666666667	immune
CPI-SC0527EEE7A	Hepatocytes	Kupffer cells	C3	aMb2 complex	0	0	1.151	immune
CPI-SC0530C27A8	Hepatocytes	LSEC	VTN	aVb3 complex	0	0	1.32766666666667	ECM
CPI-SC0530C27A8	Hepatocytes	LSEC	VTN	aVb3 complex	0	0	1.32766666666667	adhesion
CPI-SC053BBE2B1	Stellate cells	Endothelial cells (non-LSEC)	COL16A1	a1b1 complex	0.171	0.155	0.263	adhesion
CPI-SC053BBE2B1	Stellate cells	Endothelial cells (non-LSEC)	COL16A1	a1b1 complex	0.171	0.155	0.263	ECM
CPI-SC053BBE2B1	Stellate cells	Stellate cells	COL16A1	a1b1 complex	0.229	0.284	0.371	adhesion
CPI-SC053BBE2B1	Stellate cells	Stellate cells	COL16A1	a1b1 complex	0.229	0.284	0.371	ECM
CPI-SC053BBE2B1	Stellate cells	ab-T cells	COL16A1	a1b1 complex	0	0	0.135	adhesion
CPI-SC053BBE2B1	Stellate cells	ab-T cells	COL16A1	a1b1 complex	0	0	0.135	ECM
CPI-SC053BBE2B1	Stellate cells	Hepatocytes	COL16A1	a1b1 complex	0.203333333333333	0.110666666666667	0.142333333333333	adhesion
CPI-SC053BBE2B1	Stellate cells	Hepatocytes	COL16A1	a1b1 complex	0.203333333333333	0.110666666666667	0.142333333333333	ECM
CPI-SC053BBE2B1	Stellate cells	LSEC	COL16A1	a1b1 complex	0.187666666666667	0.225666666666667	0.279666666666667	adhesion
CPI-SC053BBE2B1	Stellate cells	LSEC	COL16A1	a1b1 complex	0.187666666666667	0.225666666666667	0.279666666666667	ECM
CPI-SC054484F7B	Endothelial cells (non-LSEC)	Cholangiocytes	COL3A1	a2b1 complex	0.105	0.21	0.253	adhesion
CPI-SC054484F7B	Endothelial cells (non-LSEC)	Cholangiocytes	COL3A1	a2b1 complex	0.105	0.21	0.253	ECM
CPI-SC054484F7B	Stellate cells	Cholangiocytes	COL3A1	a2b1 complex	0.312	0.551	0.813	adhesion
CPI-SC054484F7B	Stellate cells	Cholangiocytes	COL3A1	a2b1 complex	0.312	0.551	0.813	ECM
CPI-SC054484F7B	Endothelial cells (non-LSEC)	Stellate cells	COL3A1	a2b1 complex	0	0.206	0.23	adhesion
CPI-SC054484F7B	Endothelial cells (non-LSEC)	Stellate cells	COL3A1	a2b1 complex	0	0.206	0.23	ECM
CPI-SC054484F7B	Stellate cells	Stellate cells	COL3A1	a2b1 complex	0	0.547	0.789	adhesion
CPI-SC054484F7B	Stellate cells	Stellate cells	COL3A1	a2b1 complex	0	0.547	0.789	ECM
CPI-SC0545E2502	Stellate cells	Hepatocytes	COL5A2	a1b1 complex	0.208	0.189666666666667	0.254333333333333	ECM
CPI-SC0545E2502	Stellate cells	Hepatocytes	COL5A2	a1b1 complex	0.208	0.189666666666667	0.254333333333333	adhesion
CPI-SC0545E2502	Stellate cells	LSEC	COL5A2	a1b1 complex	0.192666666666667	0.304666666666667	0.391666666666667	ECM
CPI-SC0545E2502	Stellate cells	LSEC	COL5A2	a1b1 complex	0.192666666666667	0.304666666666667	0.391666666666667	adhesion
CPI-SC0545E2502	Stellate cells	Endothelial cells (non-LSEC)	COL5A2	a1b1 complex	0.176	0.234	0.375	ECM
CPI-SC0545E2502	Stellate cells	Endothelial cells (non-LSEC)	COL5A2	a1b1 complex	0.176	0.234	0.375	adhesion
CPI-SC0545E2502	Stellate cells	Stellate cells	COL5A2	a1b1 complex	0.233	0.363	0.483	ECM
CPI-SC0545E2502	Stellate cells	Stellate cells	COL5A2	a1b1 complex	0.233	0.363	0.483	adhesion
CPI-SC0545E2502	Stellate cells	ab-T cells	COL5A2	a1b1 complex	0	0	0.246	ECM
CPI-SC0545E2502	Stellate cells	ab-T cells	COL5A2	a1b1 complex	0	0	0.246	adhesion
CPI-SC056BF6CBB	Stellate cells	LSEC	TNC	a9b1 complex	0	0	0.275666666666667	migration
CPI-SC056BF6CBB	Stellate cells	LSEC	TNC	a9b1 complex	0	0	0.275666666666667	ECM
CPI-SC056BF6CBB	Stellate cells	Stellate cells	TNC	a9b1 complex	0	0	0.271	migration
CPI-SC056BF6CBB	Stellate cells	Stellate cells	TNC	a9b1 complex	0	0	0.271	ECM
CPI-SC056BF6CBB	Stellate cells	Endothelial cells (non-LSEC)	TNC	a9b1 complex	0	0	0.251	migration
CPI-SC056BF6CBB	Stellate cells	Endothelial cells (non-LSEC)	TNC	a9b1 complex	0	0	0.251	ECM
CPI-SC056BF6CBB	Stellate cells	Kupffer cells	TNC	a9b1 complex	0	0	0.238	migration
CPI-SC056BF6CBB	Stellate cells	Kupffer cells	TNC	a9b1 complex	0	0	0.238	ECM
CPI-SC058845C44	LSEC	Stellate cells	COL8A1	a2b1 complex	0	0.0515	0.119	adhesion
CPI-SC058845C44	LSEC	Stellate cells	COL8A1	a2b1 complex	0	0.0515	0.119	ECM
CPI-SC058845C44	Endothelial cells (non-LSEC)	Stellate cells	COL8A1	a2b1 complex	0	0.109	0.137	adhesion
CPI-SC058845C44	Endothelial cells (non-LSEC)	Stellate cells	COL8A1	a2b1 complex	0	0.109	0.137	ECM
CPI-SC058845C44	LSEC	Cholangiocytes	COL8A1	a2b1 complex	0.045	0.0535	0.1425	adhesion
CPI-SC058845C44	LSEC	Cholangiocytes	COL8A1	a2b1 complex	0.045	0.0535	0.1425	ECM
CPI-SC058845C44	Endothelial cells (non-LSEC)	Cholangiocytes	COL8A1	a2b1 complex	0	0.113	0.161	adhesion
CPI-SC058845C44	Endothelial cells (non-LSEC)	Cholangiocytes	COL8A1	a2b1 complex	0	0.113	0.161	ECM
CPI-SC058F72F90	Stellate cells	Macrophages	FBN1	a5b1 complex	0	0.137	0.325	ECM
CPI-SC058F72F90	Stellate cells	Macrophages	FBN1	a5b1 complex	0	0.137	0.325	adhesion
CPI-SC058F72F90	Endothelial cells (non-LSEC)	LSEC	FBN1	a5b1 complex	0	0.202	0.241333333333333	ECM
CPI-SC058F72F90	Endothelial cells (non-LSEC)	LSEC	FBN1	a5b1 complex	0	0.202	0.241333333333333	adhesion
CPI-SC058F72F90	LSEC	LSEC	FBN1	a5b1 complex	0	0.0741111111111111	0.263777777777778	ECM
CPI-SC058F72F90	LSEC	LSEC	FBN1	a5b1 complex	0	0.0741111111111111	0.263777777777778	adhesion
CPI-SC058F72F90	Endothelial cells (non-LSEC)	Stellate cells	FBN1	a5b1 complex	0	0.134	0.148	ECM
CPI-SC058F72F90	Endothelial cells (non-LSEC)	Stellate cells	FBN1	a5b1 complex	0	0.134	0.148	adhesion
CPI-SC058F72F90	Stellate cells	Stellate cells	FBN1	a5b1 complex	0.179	0.187	0.386	ECM
CPI-SC058F72F90	Stellate cells	Stellate cells	FBN1	a5b1 complex	0.179	0.187	0.386	adhesion
CPI-SC058F72F90	Stellate cells	Cholangiocytes	FBN1	a5b1 complex	0.204	0.164	0.359	ECM
CPI-SC058F72F90	Stellate cells	Cholangiocytes	FBN1	a5b1 complex	0.204	0.164	0.359	adhesion
CPI-SC058F72F90	Endothelial cells (non-LSEC)	Endothelial cells (non-LSEC)	FBN1	a5b1 complex	0	0.286	0.375	ECM
CPI-SC058F72F90	Endothelial cells (non-LSEC)	Endothelial cells (non-LSEC)	FBN1	a5b1 complex	0	0.286	0.375	adhesion
CPI-SC058F72F90	Stellate cells	LSEC	FBN1	a5b1 complex	0.230333333333333	0.255333333333333	0.479666666666667	ECM
CPI-SC058F72F90	Stellate cells	LSEC	FBN1	a5b1 complex	0.230333333333333	0.255333333333333	0.479666666666667	adhesion
CPI-SC058F72F90	LSEC	Endothelial cells (non-LSEC)	FBN1	a5b1 complex	0	0.102	0.397666666666667	ECM
CPI-SC058F72F90	LSEC	Endothelial cells (non-LSEC)	FBN1	a5b1 complex	0	0.102	0.397666666666667	adhesion
CPI-SC058F72F90	LSEC	Macrophages	FBN1	a5b1 complex	0	0.0343333333333333	0.109333333333333	ECM
CPI-SC058F72F90	LSEC	Macrophages	FBN1	a5b1 complex	0	0.0343333333333333	0.109333333333333	adhesion
CPI-SC058F72F90	Endothelial cells (non-LSEC)	Macrophages	FBN1	a5b1 complex	0	0.083	0.087	ECM
CPI-SC058F72F90	Endothelial cells (non-LSEC)	Macrophages	FBN1	a5b1 complex	0	0.083	0.087	adhesion
CPI-SC058F72F90	Endothelial cells (non-LSEC)	Cholangiocytes	FBN1	a5b1 complex	0	0.11	0.121	ECM
CPI-SC058F72F90	Endothelial cells (non-LSEC)	Cholangiocytes	FBN1	a5b1 complex	0	0.11	0.121	adhesion
CPI-SC058F72F90	Stellate cells	Endothelial cells (non-LSEC)	FBN1	a5b1 complex	0.245	0.339	0.614	ECM
CPI-SC058F72F90	Stellate cells	Endothelial cells (non-LSEC)	FBN1	a5b1 complex	0.245	0.339	0.614	adhesion
CPI-SC058F72F90	LSEC	Cholangiocytes	FBN1	a5b1 complex	0	0.0433333333333333	0.143	ECM
CPI-SC058F72F90	LSEC	Cholangiocytes	FBN1	a5b1 complex	0	0.0433333333333333	0.143	adhesion
CPI-SC058F72F90	Endothelial cells (non-LSEC)	cDCs	FBN1	a5b1 complex	0	0	0.088	ECM
CPI-SC058F72F90	Endothelial cells (non-LSEC)	cDCs	FBN1	a5b1 complex	0	0	0.088	adhesion
CPI-SC058F72F90	Stellate cells	cDCs	FBN1	a5b1 complex	0	0	0.326	ECM
CPI-SC058F72F90	Stellate cells	cDCs	FBN1	a5b1 complex	0	0	0.326	adhesion
CPI-SC058F72F90	LSEC	Stellate cells	FBN1	a5b1 complex	0	0.0513333333333333	0.17	ECM
CPI-SC058F72F90	LSEC	Stellate cells	FBN1	a5b1 complex	0	0.0513333333333333	0.17	adhesion
CPI-SC058F72F90	LSEC	cDCs	FBN1	a5b1 complex	0	0	0.110333333333333	ECM
CPI-SC058F72F90	LSEC	cDCs	FBN1	a5b1 complex	0	0	0.110333333333333	adhesion
CPI-SC05992FDC8	Stellate cells	Endothelial cells (non-LSEC)	COL5A1	a1b1 complex	0.171	0.222	0.393	adhesion
CPI-SC05992FDC8	Stellate cells	Endothelial cells (non-LSEC)	COL5A1	a1b1 complex	0.171	0.222	0.393	ECM
CPI-SC05992FDC8	Stellate cells	LSEC	COL5A1	a1b1 complex	0.187666666666667	0.292666666666667	0.409666666666667	adhesion
CPI-SC05992FDC8	Stellate cells	LSEC	COL5A1	a1b1 complex	0.187666666666667	0.292666666666667	0.409666666666667	ECM
CPI-SC05992FDC8	Endothelial cells (non-LSEC)	Stellate cells	COL5A1	a1b1 complex	0	0.303	0.37	adhesion
CPI-SC05992FDC8	Endothelial cells (non-LSEC)	Stellate cells	COL5A1	a1b1 complex	0	0.303	0.37	ECM
CPI-SC05992FDC8	Endothelial cells (non-LSEC)	Endothelial cells (non-LSEC)	COL5A1	a1b1 complex	0	0.174	0.261	adhesion
CPI-SC05992FDC8	Endothelial cells (non-LSEC)	Endothelial cells (non-LSEC)	COL5A1	a1b1 complex	0	0.174	0.261	ECM
CPI-SC05992FDC8	Endothelial cells (non-LSEC)	ab-T cells	COL5A1	a1b1 complex	0	0	0.133	adhesion
CPI-SC05992FDC8	Endothelial cells (non-LSEC)	ab-T cells	COL5A1	a1b1 complex	0	0	0.133	ECM
CPI-SC05992FDC8	Stellate cells	Stellate cells	COL5A1	a1b1 complex	0.229	0.351	0.501	adhesion
CPI-SC05992FDC8	Stellate cells	Stellate cells	COL5A1	a1b1 complex	0.229	0.351	0.501	ECM
CPI-SC05992FDC8	Stellate cells	Hepatocytes	COL5A1	a1b1 complex	0.203333333333333	0.177666666666667	0.272333333333333	adhesion
CPI-SC05992FDC8	Stellate cells	Hepatocytes	COL5A1	a1b1 complex	0.203333333333333	0.177666666666667	0.272333333333333	ECM
CPI-SC05992FDC8	Stellate cells	ab-T cells	COL5A1	a1b1 complex	0	0	0.264	adhesion
CPI-SC05992FDC8	Stellate cells	ab-T cells	COL5A1	a1b1 complex	0	0	0.264	ECM
CPI-SC05992FDC8	Endothelial cells (non-LSEC)	LSEC	COL5A1	a1b1 complex	0	0.245	0.278666666666667	adhesion
CPI-SC05992FDC8	Endothelial cells (non-LSEC)	LSEC	COL5A1	a1b1 complex	0	0.245	0.278666666666667	ECM
CPI-SC05992FDC8	Endothelial cells (non-LSEC)	Hepatocytes	COL5A1	a1b1 complex	0	0.130333333333333	0.141333333333333	adhesion
CPI-SC05992FDC8	Endothelial cells (non-LSEC)	Hepatocytes	COL5A1	a1b1 complex	0	0.130333333333333	0.141333333333333	ECM
CPI-SC05A209BEC	LSEC	B cells	aVb3 complex	FCER2	0	0	0.126	immune
CPI-SC05CCF815E	Stellate cells	Stellate cells	COL1A2	a2b1 complex	0	0.502	0.664	adhesion
CPI-SC05CCF815E	Stellate cells	Stellate cells	COL1A2	a2b1 complex	0	0.502	0.664	ECM
CPI-SC05CCF815E	LSEC	Stellate cells	COL1A2	a2b1 complex	0	0	0.106333333333333	adhesion
CPI-SC05CCF815E	LSEC	Stellate cells	COL1A2	a2b1 complex	0	0	0.106333333333333	ECM
CPI-SC05CCF815E	LSEC	Cholangiocytes	COL1A2	a2b1 complex	0	0	0.130333333333333	adhesion
CPI-SC05CCF815E	LSEC	Cholangiocytes	COL1A2	a2b1 complex	0	0	0.130333333333333	ECM
CPI-SC05CCF815E	Stellate cells	Cholangiocytes	COL1A2	a2b1 complex	0.529	0.506	0.687	adhesion
CPI-SC05CCF815E	Stellate cells	Cholangiocytes	COL1A2	a2b1 complex	0.529	0.506	0.687	ECM
CPI-SC062C5C6C2	Hepatocytes	Stellate cells	PLA2G2A	a5b1 complex	0.260333333333333	0.116333333333333	0.174333333333333	development
CPI-SC062C5C6C2	Hepatocytes	LSEC	PLA2G2A	a5b1 complex	0.318555555555556	0.161555555555556	0.268222222222222	development
CPI-SC062C5C6C2	Hepatocytes	Endothelial cells (non-LSEC)	PLA2G2A	a5b1 complex	0.376	0.217333333333333	0.402	development
CPI-SC062C5C6C2	Hepatocytes	Macrophages	PLA2G2A	a5b1 complex	0	0.0823333333333333	0.113666666666667	development
CPI-SC062C5C6C2	Hepatocytes	cDCs	PLA2G2A	a5b1 complex	0	0	0.114666666666667	development
CPI-SC062C5C6C2	Hepatocytes	Cholangiocytes	PLA2G2A	a5b1 complex	0.276666666666667	0.100333333333333	0.147333333333333	development
CPI-SC062D34C2A	Stellate cells	LSEC	VCAM1	a9b1 complex	0.28	0.271	0.335666666666667	adhesion
CPI-SC062D34C2A	LSEC	LSEC	VCAM1	a9b1 complex	0.158222222222222	0.357555555555556	0.324888888888889	adhesion
CPI-SC062D34C2A	Kupffer cells	LSEC	VCAM1	a9b1 complex	0.905333333333333	0.889333333333333	0.779666666666667	adhesion
CPI-SC062D34C2A	LSEC	Kupffer cells	VCAM1	a9b1 complex	0.133333333333333	0.344333333333333	0.287666666666667	adhesion
CPI-SC062D34C2A	Endothelial cells (non-LSEC)	Endothelial cells (non-LSEC)	VCAM1	a9b1 complex	0.242	0.42	0.652	adhesion
CPI-SC062D34C2A	Kupffer cells	Endothelial cells (non-LSEC)	VCAM1	a9b1 complex	0.877	0.882	0.754	adhesion
CPI-SC062D34C2A	Kupffer cells	Stellate cells	VCAM1	a9b1 complex	0.902	0.919	0.775	adhesion
CPI-SC062D34C2A	Kupffer cells	Kupffer cells	VCAM1	a9b1 complex	0.88	0.876	0.742	adhesion
CPI-SC062D34C2A	LSEC	Endothelial cells (non-LSEC)	VCAM1	a9b1 complex	0.13	0.350333333333333	0.299666666666667	adhesion
CPI-SC062D34C2A	Endothelial cells (non-LSEC)	Kupffer cells	VCAM1	a9b1 complex	0.245	0.414	0.64	adhesion
CPI-SC062D34C2A	LSEC	Stellate cells	VCAM1	a9b1 complex	0.154666666666667	0.386666666666667	0.32	adhesion
CPI-SC062D34C2A	Endothelial cells (non-LSEC)	Stellate cells	VCAM1	a9b1 complex	0.267	0.457	0.672	adhesion
CPI-SC062D34C2A	Endothelial cells (non-LSEC)	LSEC	VCAM1	a9b1 complex	0.270333333333333	0.427666666666667	0.677333333333333	adhesion
CPI-SC062D34C2A	Stellate cells	Stellate cells	VCAM1	a9b1 complex	0.276	0.3	0.331	adhesion
CPI-SC062D34C2A	Stellate cells	Kupffer cells	VCAM1	a9b1 complex	0.255	0.258	0.298	adhesion
CPI-SC062D34C2A	Stellate cells	Endothelial cells (non-LSEC)	VCAM1	a9b1 complex	0.252	0.264	0.311	adhesion
CPI-SC06364D669	Hepatocytes	Kupffer cells	FN1	a4b1 complex	0	0	0.655333333333333	migration
CPI-SC06364D669	Hepatocytes	Kupffer cells	FN1	a4b1 complex	0	0	0.655333333333333	ECM
CPI-SC06364D669	Hepatocytes	Macrophages	FN1	a4b1 complex	0.917666666666667	0.974666666666667	0.707333333333333	migration
CPI-SC06364D669	Hepatocytes	Macrophages	FN1	a4b1 complex	0.917666666666667	0.974666666666667	0.707333333333333	ECM
CPI-SC06364D669	Hepatocytes	B cells	FN1	a4b1 complex	0.925666666666667	0.971666666666667	0.684	migration
CPI-SC06364D669	Hepatocytes	B cells	FN1	a4b1 complex	0.925666666666667	0.971666666666667	0.684	ECM
CPI-SC06364D669	Hepatocytes	ab-T cells	FN1	a4b1 complex	0.918666666666667	0.958	0.705	migration
CPI-SC06364D669	Hepatocytes	ab-T cells	FN1	a4b1 complex	0.918666666666667	0.958	0.705	ECM
CPI-SC06364D669	Hepatocytes	cDCs	FN1	a4b1 complex	0.972333333333333	1.006	0.765	migration
CPI-SC06364D669	Hepatocytes	cDCs	FN1	a4b1 complex	0.972333333333333	1.006	0.765	ECM
CPI-SC06364D669	Hepatocytes	gd-T cells	FN1	a4b1 complex	1.04766666666667	1.07366666666667	0.776333333333333	migration
CPI-SC06364D669	Hepatocytes	gd-T cells	FN1	a4b1 complex	1.04766666666667	1.07366666666667	0.776333333333333	ECM
CPI-SC06364D669	Hepatocytes	Plasmablasts	FN1	a4b1 complex	0.944666666666667	0.965	0.701333333333333	migration
CPI-SC06364D669	Hepatocytes	Plasmablasts	FN1	a4b1 complex	0.944666666666667	0.965	0.701333333333333	ECM
CPI-SC06364D669	Hepatocytes	pDCs	FN1	a4b1 complex	0	0.935	0.708333333333333	migration
CPI-SC06364D669	Hepatocytes	pDCs	FN1	a4b1 complex	0	0.935	0.708333333333333	ECM
CPI-SC063BC3DDE	cDCs	cDCs	ICAM2	aLb2 complex	0	0	0.142	adhesion
CPI-SC063BC3DDE	LSEC	pDCs	ICAM2	aLb2 complex	0	0	0.303666666666667	adhesion
CPI-SC063BC3DDE	Kupffer cells	ab-T cells	ICAM2	aLb2 complex	0.218	0.167	0.256	adhesion
CPI-SC063BC3DDE	B cells	pDCs	ICAM2	aLb2 complex	0	0	0.107	adhesion
CPI-SC063BC3DDE	Stellate cells	ab-T cells	ICAM2	aLb2 complex	0.142	0.113	0.153	adhesion
CPI-SC063BC3DDE	Kupffer cells	pDCs	ICAM2	aLb2 complex	0	0	0.194	adhesion
CPI-SC063BC3DDE	pDCs	Macrophages	ICAM2	aLb2 complex	0	0	0.127	adhesion
CPI-SC063BC3DDE	Plasmablasts	Kupffer cells	ICAM2	aLb2 complex	0	0.246	0.235	adhesion
CPI-SC063BC3DDE	Stellate cells	Macrophages	ICAM2	aLb2 complex	0.19	0.132	0.144	adhesion
CPI-SC063BC3DDE	ab-T cells	Macrophages	ICAM2	aLb2 complex	0.219	0.201	0.173	adhesion
CPI-SC063BC3DDE	LSEC	ab-T cells	ICAM2	aLb2 complex	0.279	0.271666666666667	0.365333333333333	adhesion
CPI-SC063BC3DDE	Macrophages	cDCs	ICAM2	aLb2 complex	0	0	0.178	adhesion
CPI-SC063BC3DDE	Endothelial cells (non-LSEC)	ab-T cells	ICAM2	aLb2 complex	0.223	0.227	0.252	adhesion
CPI-SC063BC3DDE	Stellate cells	gd-T cells	ICAM2	aLb2 complex	0.205	0.196	0.213	adhesion
CPI-SC063BC3DDE	Kupffer cells	gd-T cells	ICAM2	aLb2 complex	0.281	0.25	0.316	adhesion
CPI-SC063BC3DDE	B cells	Kupffer cells	ICAM2	aLb2 complex	0	0.084	0.12	adhesion
CPI-SC063BC3DDE	Macrophages	Macrophages	ICAM2	aLb2 complex	0.253	0.165	0.227	adhesion
CPI-SC063BC3DDE	Plasmablasts	gd-T cells	ICAM2	aLb2 complex	0.396	0.343	0.344	adhesion
CPI-SC063BC3DDE	Macrophages	pDCs	ICAM2	aLb2 complex	0	0	0.174	adhesion
CPI-SC063BC3DDE	LSEC	Macrophages	ICAM2	aLb2 complex	0.326	0.291	0.356666666666667	adhesion
CPI-SC063BC3DDE	cDCs	gd-T cells	ICAM2	aLb2 complex	0.204	0.202	0.26	adhesion
CPI-SC063BC3DDE	pDCs	gd-T cells	ICAM2	aLb2 complex	0	0	0.196	adhesion
CPI-SC063BC3DDE	Plasmablasts	Macrophages	ICAM2	aLb2 complex	0.38	0.28	0.275	adhesion
CPI-SC063BC3DDE	Kupffer cells	cDCs	ICAM2	aLb2 complex	0	0	0.198	adhesion
CPI-SC063BC3DDE	Plasmablasts	cDCs	ICAM2	aLb2 complex	0	0	0.226	adhesion
CPI-SC063BC3DDE	Kupffer cells	Macrophages	ICAM2	aLb2 complex	0.265	0.186	0.247	adhesion
CPI-SC063BC3DDE	Plasmablasts	ab-T cells	ICAM2	aLb2 complex	0.333	0.26	0.284	adhesion
CPI-SC063BC3DDE	B cells	ab-T cells	ICAM2	aLb2 complex	0	0.098	0.169	adhesion
CPI-SC063BC3DDE	Endothelial cells (non-LSEC)	gd-T cells	ICAM2	aLb2 complex	0.286	0.31	0.312	adhesion
CPI-SC063BC3DDE	Macrophages	gd-T cells	ICAM2	aLb2 complex	0.269	0.228	0.296	adhesion
CPI-SC063BC3DDE	ab-T cells	gd-T cells	ICAM2	aLb2 complex	0.235	0.264	0.242	adhesion
CPI-SC063BC3DDE	ab-T cells	pDCs	ICAM2	aLb2 complex	0	0	0.12	adhesion
CPI-SC063BC3DDE	gd-T cells	Kupffer cells	ICAM2	aLb2 complex	0	0.18	0.154	adhesion
CPI-SC063BC3DDE	Endothelial cells (non-LSEC)	Macrophages	ICAM2	aLb2 complex	0.27	0.247	0.244	adhesion
CPI-SC063BC3DDE	Plasmablasts	pDCs	ICAM2	aLb2 complex	0	0	0.222	adhesion
CPI-SC063BC3DDE	cDCs	pDCs	ICAM2	aLb2 complex	0	0	0.138	adhesion
CPI-SC063BC3DDE	gd-T cells	ab-T cells	ICAM2	aLb2 complex	0.208	0.194	0.202	adhesion
CPI-SC063BC3DDE	gd-T cells	pDCs	ICAM2	aLb2 complex	0	0	0.14	adhesion
CPI-SC063BC3DDE	Stellate cells	Kupffer cells	ICAM2	aLb2 complex	0	0.099	0.104	adhesion
CPI-SC063BC3DDE	cDCs	ab-T cells	ICAM2	aLb2 complex	0.141	0.119	0.2	adhesion
CPI-SC063BC3DDE	LSEC	Kupffer cells	ICAM2	aLb2 complex	0	0.257333333333333	0.316666666666667	adhesion
CPI-SC063BC3DDE	LSEC	gd-T cells	ICAM2	aLb2 complex	0.342	0.354	0.425666666666667	adhesion
CPI-SC063BC3DDE	ab-T cells	ab-T cells	ICAM2	aLb2 complex	0.172	0.181	0.181	adhesion
CPI-SC063BC3DDE	B cells	Macrophages	ICAM2	aLb2 complex	0	0.118	0.16	adhesion
CPI-SC063BC3DDE	Endothelial cells (non-LSEC)	cDCs	ICAM2	aLb2 complex	0	0	0.195	adhesion
CPI-SC063BC3DDE	gd-T cells	cDCs	ICAM2	aLb2 complex	0	0	0.145	adhesion
CPI-SC063BC3DDE	pDCs	ab-T cells	ICAM2	aLb2 complex	0	0	0.136	adhesion
CPI-SC063BC3DDE	Stellate cells	cDCs	ICAM2	aLb2 complex	0	0	0.095	adhesion
CPI-SC063BC3DDE	Kupffer cells	Kupffer cells	ICAM2	aLb2 complex	0	0.153	0.207	adhesion
CPI-SC063BC3DDE	cDCs	Macrophages	ICAM2	aLb2 complex	0.188	0.138	0.191	adhesion
CPI-SC063BC3DDE	gd-T cells	gd-T cells	ICAM2	aLb2 complex	0.272	0.276	0.262	adhesion
CPI-SC063BC3DDE	LSEC	cDCs	ICAM2	aLb2 complex	0	0	0.308	adhesion
CPI-SC063BC3DDE	cDCs	Kupffer cells	ICAM2	aLb2 complex	0	0.105	0.151	adhesion
CPI-SC063BC3DDE	Endothelial cells (non-LSEC)	pDCs	ICAM2	aLb2 complex	0	0	0.19	adhesion
CPI-SC063BC3DDE	B cells	gd-T cells	ICAM2	aLb2 complex	0	0.181	0.229	adhesion
CPI-SC063BC3DDE	ab-T cells	Kupffer cells	ICAM2	aLb2 complex	0	0.167	0.133	adhesion
CPI-SC063BC3DDE	Endothelial cells (non-LSEC)	Kupffer cells	ICAM2	aLb2 complex	0	0.213	0.204	adhesion
CPI-SC063BC3DDE	Macrophages	ab-T cells	ICAM2	aLb2 complex	0.205	0.145	0.236	adhesion
CPI-SC063BC3DDE	gd-T cells	Macrophages	ICAM2	aLb2 complex	0.256	0.213	0.194	adhesion
CPI-SC063BC3DDE	Macrophages	Kupffer cells	ICAM2	aLb2 complex	0	0.131	0.187	adhesion
CPI-SC063BC3DDE	ab-T cells	cDCs	ICAM2	aLb2 complex	0	0	0.124	adhesion
CPI-SC063BC3DDE	B cells	cDCs	ICAM2	aLb2 complex	0	0	0.111	adhesion
CPI-SC0672FBD31	Stellate cells	Stellate cells	COL4A1	a1b1 complex	0.564	0.527	0.735	ECM
CPI-SC0672FBD31	Stellate cells	Stellate cells	COL4A1	a1b1 complex	0.564	0.527	0.735	adhesion
CPI-SC0672FBD31	Cholangiocytes	Hepatocytes	COL4A1	a1b1 complex	0.215666666666667	0.188	0.176333333333333	ECM
CPI-SC0672FBD31	Cholangiocytes	Hepatocytes	COL4A1	a1b1 complex	0.215666666666667	0.188	0.176333333333333	adhesion
CPI-SC0672FBD31	Cholangiocytes	Stellate cells	COL4A1	a1b1 complex	0.241	0.361	0.405	ECM
CPI-SC0672FBD31	Cholangiocytes	Stellate cells	COL4A1	a1b1 complex	0.241	0.361	0.405	adhesion
CPI-SC0672FBD31	Stellate cells	ab-T cells	COL4A1	a1b1 complex	0	0	0.498	ECM
CPI-SC0672FBD31	Stellate cells	ab-T cells	COL4A1	a1b1 complex	0	0	0.498	adhesion
CPI-SC0672FBD31	Stellate cells	Hepatocytes	COL4A1	a1b1 complex	0.538333333333333	0.354666666666667	0.506333333333333	ECM
CPI-SC0672FBD31	Stellate cells	Hepatocytes	COL4A1	a1b1 complex	0.538333333333333	0.354666666666667	0.506333333333333	adhesion
CPI-SC0672FBD31	LSEC	Hepatocytes	COL4A1	a1b1 complex	0.409888888888889	0.433666666666667	0.428666666666667	ECM
CPI-SC0672FBD31	LSEC	Hepatocytes	COL4A1	a1b1 complex	0.409888888888889	0.433666666666667	0.428666666666667	adhesion
CPI-SC0672FBD31	Cholangiocytes	LSEC	COL4A1	a1b1 complex	0.200333333333333	0.302666666666667	0.313333333333333	ECM
CPI-SC0672FBD31	Cholangiocytes	LSEC	COL4A1	a1b1 complex	0.200333333333333	0.302666666666667	0.313333333333333	adhesion
CPI-SC0672FBD31	LSEC	Endothelial cells (non-LSEC)	COL4A1	a1b1 complex	0.377666666666667	0.477333333333333	0.549	ECM
CPI-SC0672FBD31	LSEC	Endothelial cells (non-LSEC)	COL4A1	a1b1 complex	0.377666666666667	0.477333333333333	0.549	adhesion
CPI-SC0672FBD31	Stellate cells	Endothelial cells (non-LSEC)	COL4A1	a1b1 complex	0.506	0.398	0.626	ECM
CPI-SC0672FBD31	Stellate cells	Endothelial cells (non-LSEC)	COL4A1	a1b1 complex	0.506	0.398	0.626	adhesion
CPI-SC0672FBD31	Endothelial cells (non-LSEC)	Endothelial cells (non-LSEC)	COL4A1	a1b1 complex	0.192	0.275	0.369	ECM
CPI-SC0672FBD31	Endothelial cells (non-LSEC)	Endothelial cells (non-LSEC)	COL4A1	a1b1 complex	0.192	0.275	0.369	adhesion
CPI-SC0672FBD31	Endothelial cells (non-LSEC)	LSEC	COL4A1	a1b1 complex	0.208333333333333	0.345666666666667	0.385666666666667	ECM
CPI-SC0672FBD31	Endothelial cells (non-LSEC)	LSEC	COL4A1	a1b1 complex	0.208333333333333	0.345666666666667	0.385666666666667	adhesion
CPI-SC0672FBD31	Stellate cells	LSEC	COL4A1	a1b1 complex	0.522666666666667	0.469333333333333	0.643666666666667	ECM
CPI-SC0672FBD31	Stellate cells	LSEC	COL4A1	a1b1 complex	0.522666666666667	0.469333333333333	0.643666666666667	adhesion
CPI-SC0672FBD31	Endothelial cells (non-LSEC)	Hepatocytes	COL4A1	a1b1 complex	0.223666666666667	0.230666666666667	0.248333333333333	ECM
CPI-SC0672FBD31	Endothelial cells (non-LSEC)	Hepatocytes	COL4A1	a1b1 complex	0.223666666666667	0.230666666666667	0.248333333333333	adhesion
CPI-SC0672FBD31	LSEC	LSEC	COL4A1	a1b1 complex	0.394444444444444	0.548444444444444	0.566111111111111	ECM
CPI-SC0672FBD31	LSEC	LSEC	COL4A1	a1b1 complex	0.394444444444444	0.548444444444444	0.566111111111111	adhesion
CPI-SC0672FBD31	LSEC	Stellate cells	COL4A1	a1b1 complex	0.435333333333333	0.606666666666667	0.657333333333333	ECM
CPI-SC0672FBD31	LSEC	Stellate cells	COL4A1	a1b1 complex	0.435333333333333	0.606666666666667	0.657333333333333	adhesion
CPI-SC0672FBD31	Endothelial cells (non-LSEC)	ab-T cells	COL4A1	a1b1 complex	0	0	0.241	ECM
CPI-SC0672FBD31	Endothelial cells (non-LSEC)	ab-T cells	COL4A1	a1b1 complex	0	0	0.241	adhesion
CPI-SC0672FBD31	Cholangiocytes	Endothelial cells (non-LSEC)	COL4A1	a1b1 complex	0.184	0.232	0.296	ECM
CPI-SC0672FBD31	Cholangiocytes	Endothelial cells (non-LSEC)	COL4A1	a1b1 complex	0.184	0.232	0.296	adhesion
CPI-SC0672FBD31	LSEC	ab-T cells	COL4A1	a1b1 complex	0	0	0.421	ECM
CPI-SC0672FBD31	LSEC	ab-T cells	COL4A1	a1b1 complex	0	0	0.421	adhesion
CPI-SC0672FBD31	Cholangiocytes	ab-T cells	COL4A1	a1b1 complex	0	0	0.168	ECM
CPI-SC0672FBD31	Cholangiocytes	ab-T cells	COL4A1	a1b1 complex	0	0	0.168	adhesion
CPI-SC0672FBD31	Endothelial cells (non-LSEC)	Stellate cells	COL4A1	a1b1 complex	0.249	0.404	0.477	ECM
CPI-SC0672FBD31	Endothelial cells (non-LSEC)	Stellate cells	COL4A1	a1b1 complex	0.249	0.404	0.477	adhesion
CPI-SC067433F6B	Endothelial cells (non-LSEC)	Endothelial cells (non-LSEC)	COL3A1	a10b1 complex	0	0	0.23	ECM
CPI-SC067433F6B	Endothelial cells (non-LSEC)	Endothelial cells (non-LSEC)	COL3A1	a10b1 complex	0	0	0.23	adhesion
CPI-SC067433F6B	Endothelial cells (non-LSEC)	LSEC	COL3A1	a10b1 complex	0.072	0.1125	0.2445	ECM
CPI-SC067433F6B	Endothelial cells (non-LSEC)	LSEC	COL3A1	a10b1 complex	0.072	0.1125	0.2445	adhesion
CPI-SC067433F6B	Stellate cells	Endothelial cells (non-LSEC)	COL3A1	a10b1 complex	0	0	0.789	ECM
CPI-SC067433F6B	Stellate cells	Endothelial cells (non-LSEC)	COL3A1	a10b1 complex	0	0	0.789	adhesion
CPI-SC067433F6B	Stellate cells	LSEC	COL3A1	a10b1 complex	0.1755	0.283	0.8035	ECM
CPI-SC067433F6B	Stellate cells	LSEC	COL3A1	a10b1 complex	0.1755	0.283	0.8035	adhesion
CPI-SC067AD890A	Hepatocytes	Cholangiocytes	VTN	aVb1 complex	1.60166666666667	1.295	1.44133333333333	adhesion
CPI-SC067AD890A	Hepatocytes	Cholangiocytes	VTN	aVb1 complex	1.60166666666667	1.295	1.44133333333333	ECM
CPI-SC067AD890A	Cholangiocytes	Cholangiocytes	VTN	aVb1 complex	1.395	0.951	1.017	adhesion
CPI-SC067AD890A	Cholangiocytes	Cholangiocytes	VTN	aVb1 complex	1.395	0.951	1.017	ECM
CPI-SC067AD890A	Cholangiocytes	Stellate cells	VTN	aVb1 complex	1.433	0.947	1.092	adhesion
CPI-SC067AD890A	Cholangiocytes	Stellate cells	VTN	aVb1 complex	1.433	0.947	1.092	ECM
CPI-SC067AD890A	Hepatocytes	Stellate cells	VTN	aVb1 complex	1.63933333333333	1.291	1.51733333333333	adhesion
CPI-SC067AD890A	Hepatocytes	Stellate cells	VTN	aVb1 complex	1.63933333333333	1.291	1.51733333333333	ECM
CPI-SC067AD890A	Cholangiocytes	Kupffer cells	VTN	aVb1 complex	1.379	0	0.974	adhesion
CPI-SC067AD890A	Cholangiocytes	Kupffer cells	VTN	aVb1 complex	1.379	0	0.974	ECM
CPI-SC067AD890A	Hepatocytes	Endothelial cells (non-LSEC)	VTN	aVb1 complex	1.56333333333333	1.247	1.42766666666667	adhesion
CPI-SC067AD890A	Hepatocytes	Endothelial cells (non-LSEC)	VTN	aVb1 complex	1.56333333333333	1.247	1.42766666666667	ECM
CPI-SC067AD890A	Cholangiocytes	LSEC	VTN	aVb1 complex	1.34833333333333	0	0	adhesion
CPI-SC067AD890A	Cholangiocytes	LSEC	VTN	aVb1 complex	1.34833333333333	0	0	ECM
CPI-SC067AD890A	Hepatocytes	cDCs	VTN	aVb1 complex	0	0	1.32266666666667	adhesion
CPI-SC067AD890A	Hepatocytes	cDCs	VTN	aVb1 complex	0	0	1.32266666666667	ECM
CPI-SC067AD890A	Hepatocytes	LSEC	VTN	aVb1 complex	1.555	1.26266666666667	1.36922222222222	adhesion
CPI-SC067AD890A	Hepatocytes	LSEC	VTN	aVb1 complex	1.555	1.26266666666667	1.36922222222222	ECM
CPI-SC067AD890A	Hepatocytes	Kupffer cells	VTN	aVb1 complex	1.58633333333333	1.239	1.39833333333333	adhesion
CPI-SC067AD890A	Hepatocytes	Kupffer cells	VTN	aVb1 complex	1.58633333333333	1.239	1.39833333333333	ECM
CPI-SC067AD890A	Cholangiocytes	Endothelial cells (non-LSEC)	VTN	aVb1 complex	1.357	0	1.003	adhesion
CPI-SC067AD890A	Cholangiocytes	Endothelial cells (non-LSEC)	VTN	aVb1 complex	1.357	0	1.003	ECM
CPI-SC067EE23E1	cDCs	LSEC	COL9A2	a10b1 complex	0.122	0	0	adhesion
CPI-SC067EE23E1	cDCs	LSEC	COL9A2	a10b1 complex	0.122	0	0	ECM
CPI-SC070D5A96F	Endothelial cells (non-LSEC)	Macrophages	JAM2	a4b1 complex	0.387	0.493	0.528	adhesion
CPI-SC070D5A96F	LSEC	pDCs	JAM2	a4b1 complex	0	0.182666666666667	0.320666666666667	adhesion
CPI-SC070D5A96F	LSEC	Plasmablasts	JAM2	a4b1 complex	0.226	0.212666666666667	0.313333333333333	adhesion
CPI-SC070D5A96F	Endothelial cells (non-LSEC)	pDCs	JAM2	a4b1 complex	0	0.454	0.529	adhesion
CPI-SC070D5A96F	Stellate cells	Kupffer cells	JAM2	a4b1 complex	0	0	0.115	adhesion
CPI-SC070D5A96F	Endothelial cells (non-LSEC)	gd-T cells	JAM2	a4b1 complex	0.517	0.592	0.597	adhesion
CPI-SC070D5A96F	LSEC	cDCs	JAM2	a4b1 complex	0.254	0.253666666666667	0.377	adhesion
CPI-SC070D5A96F	LSEC	Macrophages	JAM2	a4b1 complex	0.2	0.222	0.319666666666667	adhesion
CPI-SC070D5A96F	Stellate cells	Plasmablasts	JAM2	a4b1 complex	0	0	0.161	adhesion
CPI-SC070D5A96F	Endothelial cells (non-LSEC)	Plasmablasts	JAM2	a4b1 complex	0.413	0.484	0.522	adhesion
CPI-SC070D5A96F	LSEC	gd-T cells	JAM2	a4b1 complex	0.33	0.321666666666667	0.388333333333333	adhesion
CPI-SC070D5A96F	Stellate cells	pDCs	JAM2	a4b1 complex	0	0	0.168	adhesion
CPI-SC070D5A96F	LSEC	B cells	JAM2	a4b1 complex	0.208	0.219	0.296	adhesion
CPI-SC070D5A96F	Endothelial cells (non-LSEC)	ab-T cells	JAM2	a4b1 complex	0.387	0.477	0.526	adhesion
CPI-SC070D5A96F	LSEC	Kupffer cells	JAM2	a4b1 complex	0	0	0.267666666666667	adhesion
CPI-SC070D5A96F	LSEC	ab-T cells	JAM2	a4b1 complex	0.2	0.205666666666667	0.316666666666667	adhesion
CPI-SC070D5A96F	Stellate cells	ab-T cells	JAM2	a4b1 complex	0	0	0.165	adhesion
CPI-SC070D5A96F	Endothelial cells (non-LSEC)	Kupffer cells	JAM2	a4b1 complex	0	0	0.476	adhesion
CPI-SC070D5A96F	Stellate cells	gd-T cells	JAM2	a4b1 complex	0	0	0.236	adhesion
CPI-SC070D5A96F	Stellate cells	B cells	JAM2	a4b1 complex	0	0	0.144	adhesion
CPI-SC070D5A96F	Endothelial cells (non-LSEC)	B cells	JAM2	a4b1 complex	0.395	0.49	0.505	adhesion
CPI-SC070D5A96F	Stellate cells	Macrophages	JAM2	a4b1 complex	0	0	0.167	adhesion
CPI-SC070D5A96F	Endothelial cells (non-LSEC)	cDCs	JAM2	a4b1 complex	0.441	0.524	0.586	adhesion
CPI-SC070D5A96F	Stellate cells	cDCs	JAM2	a4b1 complex	0	0	0.225	adhesion
CPI-SC07222A428	Endothelial cells (non-LSEC)	Stellate cells	COL4A2	a2b1 complex	0	0.157	0.215	adhesion
CPI-SC07222A428	Endothelial cells (non-LSEC)	Stellate cells	COL4A2	a2b1 complex	0	0.157	0.215	ECM
CPI-SC07222A428	LSEC	Cholangiocytes	COL4A2	a2b1 complex	0.247333333333333	0.289666666666667	0.355333333333333	adhesion
CPI-SC07222A428	LSEC	Cholangiocytes	COL4A2	a2b1 complex	0.247333333333333	0.289666666666667	0.355333333333333	ECM
CPI-SC07222A428	Endothelial cells (non-LSEC)	Cholangiocytes	COL4A2	a2b1 complex	0.132	0.161	0.239	adhesion
CPI-SC07222A428	Endothelial cells (non-LSEC)	Cholangiocytes	COL4A2	a2b1 complex	0.132	0.161	0.239	ECM
CPI-SC07222A428	Cholangiocytes	Stellate cells	COL4A2	a2b1 complex	0	0.151	0.204	adhesion
CPI-SC07222A428	Cholangiocytes	Stellate cells	COL4A2	a2b1 complex	0	0.151	0.204	ECM
CPI-SC07222A428	LSEC	Stellate cells	COL4A2	a2b1 complex	0	0.286	0.331666666666667	adhesion
CPI-SC07222A428	LSEC	Stellate cells	COL4A2	a2b1 complex	0	0.286	0.331666666666667	ECM
CPI-SC07222A428	Cholangiocytes	Cholangiocytes	COL4A2	a2b1 complex	0.131	0.155	0.228	adhesion
CPI-SC07222A428	Cholangiocytes	Cholangiocytes	COL4A2	a2b1 complex	0.131	0.155	0.228	ECM
CPI-SC07222A428	Stellate cells	Cholangiocytes	COL4A2	a2b1 complex	0.296	0.264	0.449	adhesion
CPI-SC07222A428	Stellate cells	Cholangiocytes	COL4A2	a2b1 complex	0.296	0.264	0.449	ECM
CPI-SC07222A428	Stellate cells	Stellate cells	COL4A2	a2b1 complex	0	0.26	0.426	adhesion
CPI-SC07222A428	Stellate cells	Stellate cells	COL4A2	a2b1 complex	0	0.26	0.426	ECM
CPI-SC07312BD5C	Kupffer cells	B cells	aMb2 complex	FCER2	0	0	0.165	adhesion
CPI-SC07312BD5C	gd-T cells	B cells	aMb2 complex	FCER2	0	0	0.124	adhesion
CPI-SC07312BD5C	cDCs	B cells	aMb2 complex	FCER2	0.139	0.11	0.176	adhesion
CPI-SC07312BD5C	Macrophages	B cells	aMb2 complex	FCER2	0	0.14	0.162	adhesion
CPI-SC07375C073	Stellate cells	LSEC	COL6A3	a10b1 complex	0.1245	0.1595	0.4605	ECM
CPI-SC07375C073	Stellate cells	LSEC	COL6A3	a10b1 complex	0.1245	0.1595	0.4605	adhesion
CPI-SC07375C073	Stellate cells	Endothelial cells (non-LSEC)	COL6A3	a10b1 complex	0	0	0.446	ECM
CPI-SC07375C073	Stellate cells	Endothelial cells (non-LSEC)	COL6A3	a10b1 complex	0	0	0.446	adhesion
CPI-SC0755598EE	Hepatocytes	LSEC	THBS1	aVb3 complex	0	0	0.1465	ECM
CPI-SC0755598EE	Hepatocytes	LSEC	THBS1	aVb3 complex	0	0	0.1465	adhesion
CPI-SC0755598EE	LSEC	LSEC	THBS1	aVb3 complex	0	0	0.127	ECM
CPI-SC0755598EE	LSEC	LSEC	THBS1	aVb3 complex	0	0	0.127	adhesion
CPI-SC0755598EE	cDCs	LSEC	THBS1	aVb3 complex	0	0	0.116	ECM
CPI-SC0755598EE	cDCs	LSEC	THBS1	aVb3 complex	0	0	0.116	adhesion
CPI-SC0755598EE	Macrophages	LSEC	THBS1	aVb3 complex	0	0	0.335	ECM
CPI-SC0755598EE	Macrophages	LSEC	THBS1	aVb3 complex	0	0	0.335	adhesion
CPI-SC0755598EE	Endothelial cells (non-LSEC)	LSEC	THBS1	aVb3 complex	0	0	0.105	ECM
CPI-SC0755598EE	Endothelial cells (non-LSEC)	LSEC	THBS1	aVb3 complex	0	0	0.105	adhesion
CPI-SC0755598EE	Cholangiocytes	LSEC	THBS1	aVb3 complex	0	0	0.17	ECM
CPI-SC0755598EE	Cholangiocytes	LSEC	THBS1	aVb3 complex	0	0	0.17	adhesion
CPI-SC0755598EE	Stellate cells	LSEC	THBS1	aVb3 complex	0	0	0.785	ECM
CPI-SC0755598EE	Stellate cells	LSEC	THBS1	aVb3 complex	0	0	0.785	adhesion
CPI-SC07BE7830D	Cholangiocytes	Plasmablasts	SPP1	a4b1 complex	0.625	0.484	0.623	adhesion
CPI-SC07BE7830D	Cholangiocytes	Plasmablasts	SPP1	a4b1 complex	0.625	0.484	0.623	ECM
CPI-SC07BE7830D	Cholangiocytes	Macrophages	SPP1	a4b1 complex	0.598	0.493	0.629	adhesion
CPI-SC07BE7830D	Cholangiocytes	Macrophages	SPP1	a4b1 complex	0.598	0.493	0.629	ECM
CPI-SC07BE7830D	LSEC	Plasmablasts	SPP1	a4b1 complex	0.16	0.269	0.247	adhesion
CPI-SC07BE7830D	LSEC	Plasmablasts	SPP1	a4b1 complex	0.16	0.269	0.247	ECM
CPI-SC07BE7830D	Cholangiocytes	ab-T cells	SPP1	a4b1 complex	0.599	0.477	0.627	adhesion
CPI-SC07BE7830D	Cholangiocytes	ab-T cells	SPP1	a4b1 complex	0.599	0.477	0.627	ECM
CPI-SC07BE7830D	Cholangiocytes	cDCs	SPP1	a4b1 complex	0.653	0.525	0.687	adhesion
CPI-SC07BE7830D	Cholangiocytes	cDCs	SPP1	a4b1 complex	0.653	0.525	0.687	ECM
CPI-SC07BE7830D	Cholangiocytes	Kupffer cells	SPP1	a4b1 complex	0	0	0.577	adhesion
CPI-SC07BE7830D	Cholangiocytes	Kupffer cells	SPP1	a4b1 complex	0	0	0.577	ECM
CPI-SC07BE7830D	LSEC	Kupffer cells	SPP1	a4b1 complex	0	0	0.201	adhesion
CPI-SC07BE7830D	LSEC	Kupffer cells	SPP1	a4b1 complex	0	0	0.201	ECM
CPI-SC07BE7830D	LSEC	B cells	SPP1	a4b1 complex	0.141	0.275	0.23	adhesion
CPI-SC07BE7830D	LSEC	B cells	SPP1	a4b1 complex	0.141	0.275	0.23	ECM
CPI-SC07BE7830D	LSEC	ab-T cells	SPP1	a4b1 complex	0.134	0.262	0.251	adhesion
CPI-SC07BE7830D	LSEC	ab-T cells	SPP1	a4b1 complex	0.134	0.262	0.251	ECM
CPI-SC07BE7830D	Cholangiocytes	gd-T cells	SPP1	a4b1 complex	0.728	0.593	0.698	adhesion
CPI-SC07BE7830D	Cholangiocytes	gd-T cells	SPP1	a4b1 complex	0.728	0.593	0.698	ECM
CPI-SC07BE7830D	Cholangiocytes	B cells	SPP1	a4b1 complex	0.606	0.491	0.606	adhesion
CPI-SC07BE7830D	Cholangiocytes	B cells	SPP1	a4b1 complex	0.606	0.491	0.606	ECM
CPI-SC07BE7830D	Cholangiocytes	pDCs	SPP1	a4b1 complex	0	0.454	0.63	adhesion
CPI-SC07BE7830D	Cholangiocytes	pDCs	SPP1	a4b1 complex	0	0.454	0.63	ECM
CPI-SC07BE7830D	LSEC	pDCs	SPP1	a4b1 complex	0	0.239	0.254	adhesion
CPI-SC07BE7830D	LSEC	pDCs	SPP1	a4b1 complex	0	0.239	0.254	ECM
CPI-SC07BE7830D	LSEC	Macrophages	SPP1	a4b1 complex	0.133	0.278	0.253	adhesion
CPI-SC07BE7830D	LSEC	Macrophages	SPP1	a4b1 complex	0.133	0.278	0.253	ECM
CPI-SC07BE7830D	LSEC	cDCs	SPP1	a4b1 complex	0.187	0.31	0.311	adhesion
CPI-SC07BE7830D	LSEC	cDCs	SPP1	a4b1 complex	0.187	0.31	0.311	ECM
CPI-SC07BE7830D	LSEC	gd-T cells	SPP1	a4b1 complex	0.263	0.377	0.322	adhesion
CPI-SC07BE7830D	LSEC	gd-T cells	SPP1	a4b1 complex	0.263	0.377	0.322	ECM
CPI-SC07ECBFCA7	Stellate cells	Endothelial cells (non-LSEC)	COL1A1	a10b1 complex	0	0	0.678	adhesion
CPI-SC07ECBFCA7	Stellate cells	Endothelial cells (non-LSEC)	COL1A1	a10b1 complex	0	0	0.678	ECM
CPI-SC07ECBFCA7	Stellate cells	LSEC	COL1A1	a10b1 complex	0.167	0.259	0.6925	adhesion
CPI-SC07ECBFCA7	Stellate cells	LSEC	COL1A1	a10b1 complex	0.167	0.259	0.6925	ECM
CPI-SC0814068D9	Endothelial cells (non-LSEC)	Stellate cells	COL6A2	a2b1 complex	0	0.117	0.18	ECM
CPI-SC0814068D9	Endothelial cells (non-LSEC)	Stellate cells	COL6A2	a2b1 complex	0	0.117	0.18	adhesion
CPI-SC0814068D9	LSEC	Stellate cells	COL6A2	a2b1 complex	0	0.168333333333333	0.246	ECM
CPI-SC0814068D9	LSEC	Stellate cells	COL6A2	a2b1 complex	0	0.168333333333333	0.246	adhesion
CPI-SC0814068D9	Stellate cells	Cholangiocytes	COL6A2	a2b1 complex	0.538	0.57	1.012	ECM
CPI-SC0814068D9	Stellate cells	Cholangiocytes	COL6A2	a2b1 complex	0.538	0.57	1.012	adhesion
CPI-SC0814068D9	Stellate cells	Stellate cells	COL6A2	a2b1 complex	0	0.566	0.988	ECM
CPI-SC0814068D9	Stellate cells	Stellate cells	COL6A2	a2b1 complex	0	0.566	0.988	adhesion
CPI-SC0814068D9	Endothelial cells (non-LSEC)	Cholangiocytes	COL6A2	a2b1 complex	0.123	0.121	0.203	ECM
CPI-SC0814068D9	Endothelial cells (non-LSEC)	Cholangiocytes	COL6A2	a2b1 complex	0.123	0.121	0.203	adhesion
CPI-SC0814068D9	LSEC	Cholangiocytes	COL6A2	a2b1 complex	0.147	0.172	0.269333333333333	ECM
CPI-SC0814068D9	LSEC	Cholangiocytes	COL6A2	a2b1 complex	0.147	0.172	0.269333333333333	adhesion
CPI-SC08226CD3B	cDCs	Cholangiocytes	COL9A2	a2b1 complex	0.083	0	0	ECM
CPI-SC08226CD3B	cDCs	Cholangiocytes	COL9A2	a2b1 complex	0.083	0	0	adhesion
CPI-SC0847A64D2	Stellate cells	Stellate cells	FN1	aVb5 complex	0	0	0.545	ECM
CPI-SC0847A64D2	Stellate cells	Stellate cells	FN1	aVb5 complex	0	0	0.545	migration
CPI-SC0847A64D2	Hepatocytes	Kupffer cells	FN1	aVb5 complex	0.942333333333333	0.987666666666667	0.723333333333333	ECM
CPI-SC0847A64D2	Hepatocytes	Kupffer cells	FN1	aVb5 complex	0.942333333333333	0.987666666666667	0.723333333333333	migration
CPI-SC0847A64D2	Hepatocytes	LSEC	FN1	aVb5 complex	0.911222222222222	0.664888888888889	0.694111111111111	ECM
CPI-SC0847A64D2	Hepatocytes	LSEC	FN1	aVb5 complex	0.911222222222222	0.664888888888889	0.694111111111111	migration
CPI-SC0847A64D2	Hepatocytes	Stellate cells	FN1	aVb5 complex	0.995666666666667	0.972666666666667	0.842	ECM
CPI-SC0847A64D2	Hepatocytes	Stellate cells	FN1	aVb5 complex	0.995666666666667	0.972666666666667	0.842	migration
CPI-SC0847A64D2	Hepatocytes	Cholangiocytes	FN1	aVb5 complex	0.957666666666667	0.961333333333333	0.766333333333333	ECM
CPI-SC0847A64D2	Hepatocytes	Cholangiocytes	FN1	aVb5 complex	0.957666666666667	0.961333333333333	0.766333333333333	migration
CPI-SC0847A64D2	Hepatocytes	cDCs	FN1	aVb5 complex	0	0	0.647333333333333	ECM
CPI-SC0847A64D2	Hepatocytes	cDCs	FN1	aVb5 complex	0	0	0.647333333333333	migration
CPI-SC0847A64D2	Hepatocytes	Endothelial cells (non-LSEC)	FN1	aVb5 complex	0.919666666666667	0	0.752333333333333	ECM
CPI-SC0847A64D2	Hepatocytes	Endothelial cells (non-LSEC)	FN1	aVb5 complex	0.919666666666667	0	0.752333333333333	migration
CPI-SC08923F7F7	ab-T cells	Hepatocytes	aLb2 complex	F11R	0.161666666666667	0.101666666666667	0.0973333333333333	adhesion
CPI-SC08923F7F7	gd-T cells	LSEC	aLb2 complex	F11R	0.203	0.212	0.25	adhesion
CPI-SC08923F7F7	gd-T cells	Cholangiocytes	aLb2 complex	F11R	0.238	0.241	0.277	adhesion
CPI-SC08923F7F7	cDCs	LSEC	aLb2 complex	F11R	0	0	0.132666666666667	adhesion
CPI-SC08923F7F7	pDCs	Cholangiocytes	aLb2 complex	F11R	0	0	0.155	adhesion
CPI-SC08923F7F7	pDCs	pDCs	aLb2 complex	F11R	0	0	0.096	adhesion
CPI-SC08923F7F7	pDCs	Hepatocytes	aLb2 complex	F11R	0	0	0.092	adhesion
CPI-SC08923F7F7	Macrophages	Hepatocytes	aLb2 complex	F11R	0.208666666666667	0.121333333333333	0.0916666666666667	adhesion
CPI-SC08923F7F7	ab-T cells	LSEC	aLb2 complex	F11R	0.14	0.129333333333333	0.19	adhesion
CPI-SC08923F7F7	Macrophages	Cholangiocytes	aLb2 complex	F11R	0.222	0.177	0.208	adhesion
CPI-SC08923F7F7	cDCs	pDCs	aLb2 complex	F11R	0	0	0.1	adhesion
CPI-SC08923F7F7	ab-T cells	pDCs	aLb2 complex	F11R	0	0	0.158	adhesion
CPI-SC08923F7F7	Kupffer cells	Endothelial cells (non-LSEC)	aLb2 complex	F11R	0	0.114	0.135	adhesion
CPI-SC08923F7F7	ab-T cells	cDCs	aLb2 complex	F11R	0.107	0	0	adhesion
CPI-SC08923F7F7	Kupffer cells	pDCs	aLb2 complex	F11R	0	0	0.109	adhesion
CPI-SC08923F7F7	cDCs	Cholangiocytes	aLb2 complex	F11R	0	0	0.159	adhesion
CPI-SC08923F7F7	ab-T cells	Endothelial cells (non-LSEC)	aLb2 complex	F11R	0.139	0.128	0.183	adhesion
CPI-SC08923F7F7	ab-T cells	Cholangiocytes	aLb2 complex	F11R	0.175	0.158	0.217	adhesion
CPI-SC08923F7F7	cDCs	Endothelial cells (non-LSEC)	aLb2 complex	F11R	0	0	0.126	adhesion
CPI-SC08923F7F7	gd-T cells	Endothelial cells (non-LSEC)	aLb2 complex	F11R	0.203	0.211	0.243	adhesion
CPI-SC08923F7F7	gd-T cells	Hepatocytes	aLb2 complex	F11R	0.224666666666667	0.184333333333333	0.137666666666667	adhesion
CPI-SC08923F7F7	Kupffer cells	Hepatocytes	aLb2 complex	F11R	0	0.0876666666666667	0.065	adhesion
CPI-SC08923F7F7	Macrophages	pDCs	aLb2 complex	F11R	0	0	0.149	adhesion
CPI-SC08923F7F7	gd-T cells	cDCs	aLb2 complex	F11R	0.17	0	0	adhesion
CPI-SC08923F7F7	cDCs	Hepatocytes	aLb2 complex	F11R	0	0	0.0885	adhesion
CPI-SC08923F7F7	Macrophages	cDCs	aLb2 complex	F11R	0.154	0	0	adhesion
CPI-SC08923F7F7	Macrophages	LSEC	aLb2 complex	F11R	0.187	0.149	0.181333333333333	adhesion
CPI-SC08923F7F7	pDCs	Endothelial cells (non-LSEC)	aLb2 complex	F11R	0	0	0.121	adhesion
CPI-SC08923F7F7	Kupffer cells	Cholangiocytes	aLb2 complex	F11R	0	0.144	0.168	adhesion
CPI-SC08923F7F7	Macrophages	Endothelial cells (non-LSEC)	aLb2 complex	F11R	0.187	0.148	0.175	adhesion
CPI-SC08923F7F7	Kupffer cells	LSEC	aLb2 complex	F11R	0	0.115	0.141333333333333	adhesion
CPI-SC08923F7F7	gd-T cells	pDCs	aLb2 complex	F11R	0	0	0.218	adhesion
CPI-SC08923F7F7	pDCs	LSEC	aLb2 complex	F11R	0	0	0.128	adhesion
CPI-SC08938BB1C	Stellate cells	LSEC	COL21A1	a10b1 complex	0	0	0.1185	ECM
CPI-SC08938BB1C	Stellate cells	LSEC	COL21A1	a10b1 complex	0	0	0.1185	adhesion
CPI-SC08938BB1C	Stellate cells	Endothelial cells (non-LSEC)	COL21A1	a10b1 complex	0	0	0.104	ECM
CPI-SC08938BB1C	Stellate cells	Endothelial cells (non-LSEC)	COL21A1	a10b1 complex	0	0	0.104	adhesion
CPI-SC08B1D5269	Stellate cells	Endothelial cells (non-LSEC)	COL5A3	a10b1 complex	0	0	0.094	adhesion
CPI-SC08B1D5269	Stellate cells	Endothelial cells (non-LSEC)	COL5A3	a10b1 complex	0	0	0.094	ECM
CPI-SC08B1D5269	Stellate cells	LSEC	COL5A3	a10b1 complex	0	0	0.108	adhesion
CPI-SC08B1D5269	Stellate cells	LSEC	COL5A3	a10b1 complex	0	0	0.108	ECM
CPI-SC08B2AD7C6	Cholangiocytes	Endothelial cells (non-LSEC)	FN1	a5b1 complex	0	0	0.486	migration
CPI-SC08B2AD7C6	Cholangiocytes	Endothelial cells (non-LSEC)	FN1	a5b1 complex	0	0	0.486	ECM
CPI-SC08B2AD7C6	Stellate cells	Endothelial cells (non-LSEC)	FN1	a5b1 complex	0	0	0.629	migration
CPI-SC08B2AD7C6	Stellate cells	Endothelial cells (non-LSEC)	FN1	a5b1 complex	0	0	0.629	ECM
CPI-SC08B2AD7C6	Hepatocytes	LSEC	FN1	a5b1 complex	0.952666666666667	1.04377777777778	0.791666666666667	migration
CPI-SC08B2AD7C6	Hepatocytes	LSEC	FN1	a5b1 complex	0.952666666666667	1.04377777777778	0.791666666666667	ECM
CPI-SC08B2AD7C6	Stellate cells	LSEC	FN1	a5b1 complex	0	0	0.582	migration
CPI-SC08B2AD7C6	Stellate cells	LSEC	FN1	a5b1 complex	0	0	0.582	ECM
CPI-SC08B2AD7C6	Hepatocytes	Macrophages	FN1	a5b1 complex	0	0.924666666666667	0.637333333333333	migration
CPI-SC08B2AD7C6	Hepatocytes	Macrophages	FN1	a5b1 complex	0	0.924666666666667	0.637333333333333	ECM
CPI-SC08B2AD7C6	Hepatocytes	cDCs	FN1	a5b1 complex	0	0	0.638	migration
CPI-SC08B2AD7C6	Hepatocytes	cDCs	FN1	a5b1 complex	0	0	0.638	ECM
CPI-SC08B2AD7C6	Hepatocytes	Cholangiocytes	FN1	a5b1 complex	0.926666666666667	0.951666666666667	0.671	migration
CPI-SC08B2AD7C6	Hepatocytes	Cholangiocytes	FN1	a5b1 complex	0.926666666666667	0.951666666666667	0.671	ECM
CPI-SC08B2AD7C6	Hepatocytes	Stellate cells	FN1	a5b1 complex	0.901666666666667	0.975666666666667	0.698	migration
CPI-SC08B2AD7C6	Hepatocytes	Stellate cells	FN1	a5b1 complex	0.901666666666667	0.975666666666667	0.698	ECM
CPI-SC08B2AD7C6	Hepatocytes	Endothelial cells (non-LSEC)	FN1	a5b1 complex	0.967666666666667	1.12766666666667	0.925333333333333	migration
CPI-SC08B2AD7C6	Hepatocytes	Endothelial cells (non-LSEC)	FN1	a5b1 complex	0.967666666666667	1.12766666666667	0.925333333333333	ECM
CPI-SC08D8A859F	LSEC	Stellate cells	COL6A1	a2b1 complex	0	0.103	0.142666666666667	adhesion
CPI-SC08D8A859F	LSEC	Stellate cells	COL6A1	a2b1 complex	0	0.103	0.142666666666667	ECM
CPI-SC08D8A859F	Stellate cells	Cholangiocytes	COL6A1	a2b1 complex	0.56	0.437	0.772	adhesion
CPI-SC08D8A859F	Stellate cells	Cholangiocytes	COL6A1	a2b1 complex	0.56	0.437	0.772	ECM
CPI-SC08D8A859F	LSEC	Cholangiocytes	COL6A1	a2b1 complex	0.0956666666666667	0.107	0.166333333333333	adhesion
CPI-SC08D8A859F	LSEC	Cholangiocytes	COL6A1	a2b1 complex	0.0956666666666667	0.107	0.166333333333333	ECM
CPI-SC08D8A859F	Stellate cells	Stellate cells	COL6A1	a2b1 complex	0	0.434	0.748	adhesion
CPI-SC08D8A859F	Stellate cells	Stellate cells	COL6A1	a2b1 complex	0	0.434	0.748	ECM
CPI-SC08D8A859F	Endothelial cells (non-LSEC)	Stellate cells	COL6A1	a2b1 complex	0	0	0.099	adhesion
CPI-SC08D8A859F	Endothelial cells (non-LSEC)	Stellate cells	COL6A1	a2b1 complex	0	0	0.099	ECM
CPI-SC08D8A859F	Endothelial cells (non-LSEC)	Cholangiocytes	COL6A1	a2b1 complex	0	0	0.123	adhesion
CPI-SC08D8A859F	Endothelial cells (non-LSEC)	Cholangiocytes	COL6A1	a2b1 complex	0	0	0.123	ECM
CPI-SC08E75294D	Stellate cells	Endothelial cells (non-LSEC)	COL15A1	a10b1 complex	0	0	0.116	adhesion
CPI-SC08E75294D	Stellate cells	Endothelial cells (non-LSEC)	COL15A1	a10b1 complex	0	0	0.116	ECM
CPI-SC08E75294D	Stellate cells	LSEC	COL15A1	a10b1 complex	0	0	0.1305	adhesion
CPI-SC08E75294D	Stellate cells	LSEC	COL15A1	a10b1 complex	0	0	0.1305	ECM
CPI-SC08E97F7CA	Stellate cells	B cells	VCAM1	a4b7 complex	0.257	0.251	0.262	adhesion
CPI-SC08E97F7CA	Kupffer cells	B cells	VCAM1	a4b7 complex	0.882	0.869	0.706	adhesion
CPI-SC08E97F7CA	Stellate cells	ab-T cells	VCAM1	a4b7 complex	0.258	0.233	0.256	adhesion
CPI-SC08E97F7CA	Endothelial cells (non-LSEC)	Plasmablasts	VCAM1	a4b7 complex	0.326	0.437	0.67	adhesion
CPI-SC08E97F7CA	Stellate cells	Plasmablasts	VCAM1	a4b7 complex	0.335	0.281	0.329	adhesion
CPI-SC08E97F7CA	Kupffer cells	ab-T cells	VCAM1	a4b7 complex	0.883	0.851	0.7	adhesion
CPI-SC08E97F7CA	LSEC	Plasmablasts	VCAM1	a4b7 complex	0.213666666666667	0.367333333333333	0.317666666666667	adhesion
CPI-SC08E97F7CA	Kupffer cells	Plasmablasts	VCAM1	a4b7 complex	0.961	0.899	0.773	adhesion
CPI-SC08E97F7CA	Endothelial cells (non-LSEC)	B cells	VCAM1	a4b7 complex	0.247	0.408	0.603	adhesion
CPI-SC08E97F7CA	LSEC	B cells	VCAM1	a4b7 complex	0.135	0.337666666666667	0.251333333333333	adhesion
CPI-SC08E97F7CA	LSEC	ab-T cells	VCAM1	a4b7 complex	0.136333333333333	0.319333333333333	0.245	adhesion
CPI-SC08E97F7CA	Endothelial cells (non-LSEC)	ab-T cells	VCAM1	a4b7 complex	0.248	0.389	0.597	adhesion
CPI-SC090311934	pDCs	Endothelial cells (non-LSEC)	COL24A1	a10b1 complex	0	0	0.108	adhesion
CPI-SC090311934	pDCs	Endothelial cells (non-LSEC)	COL24A1	a10b1 complex	0	0	0.108	ECM
CPI-SC090311934	pDCs	LSEC	COL24A1	a10b1 complex	0.0585	0	0.1225	adhesion
CPI-SC090311934	pDCs	LSEC	COL24A1	a10b1 complex	0.0585	0	0.1225	ECM
CPI-SC090855C8E	Hepatocytes	LSEC	FN1	aVb3 complex	0	0	0.652333333333333	ECM
CPI-SC090855C8E	Hepatocytes	LSEC	FN1	aVb3 complex	0	0	0.652333333333333	migration
CPI-SC090DB3159	pDCs	Stellate cells	COL24A1	a1b1 complex	0.19	0	0.331	ECM
CPI-SC090DB3159	pDCs	Stellate cells	COL24A1	a1b1 complex	0.19	0	0.331	adhesion
CPI-SC090DB3159	pDCs	Hepatocytes	COL24A1	a1b1 complex	0.164666666666667	0	0.102333333333333	ECM
CPI-SC090DB3159	pDCs	Hepatocytes	COL24A1	a1b1 complex	0.164666666666667	0	0.102333333333333	adhesion
CPI-SC090DB3159	pDCs	ab-T cells	COL24A1	a1b1 complex	0	0	0.094	ECM
CPI-SC090DB3159	pDCs	ab-T cells	COL24A1	a1b1 complex	0	0	0.094	adhesion
CPI-SC090DB3159	pDCs	LSEC	COL24A1	a1b1 complex	0.149	0	0.239333333333333	ECM
CPI-SC090DB3159	pDCs	LSEC	COL24A1	a1b1 complex	0.149	0	0.239333333333333	adhesion
CPI-SC090DB3159	pDCs	Endothelial cells (non-LSEC)	COL24A1	a1b1 complex	0.132	0	0.222	ECM
CPI-SC090DB3159	pDCs	Endothelial cells (non-LSEC)	COL24A1	a1b1 complex	0.132	0	0.222	adhesion
CPI-SC091173D82	Stellate cells	Endothelial cells (non-LSEC)	COL4A4	a1b1 complex	0.182	0.179	0.355	ECM
CPI-SC091173D82	Stellate cells	Endothelial cells (non-LSEC)	COL4A4	a1b1 complex	0.182	0.179	0.355	adhesion
CPI-SC091173D82	Stellate cells	LSEC	COL4A4	a1b1 complex	0.198666666666667	0.249666666666667	0.372	ECM
CPI-SC091173D82	Stellate cells	LSEC	COL4A4	a1b1 complex	0.198666666666667	0.249666666666667	0.372	adhesion
CPI-SC091173D82	Stellate cells	ab-T cells	COL4A4	a1b1 complex	0	0	0.227	ECM
CPI-SC091173D82	Stellate cells	ab-T cells	COL4A4	a1b1 complex	0	0	0.227	adhesion
CPI-SC091173D82	Stellate cells	Stellate cells	COL4A4	a1b1 complex	0.24	0.308	0.464	ECM
CPI-SC091173D82	Stellate cells	Stellate cells	COL4A4	a1b1 complex	0.24	0.308	0.464	adhesion
CPI-SC091173D82	Stellate cells	Hepatocytes	COL4A4	a1b1 complex	0.214666666666667	0.134666666666667	0.235333333333333	ECM
CPI-SC091173D82	Stellate cells	Hepatocytes	COL4A4	a1b1 complex	0.214666666666667	0.134666666666667	0.235333333333333	adhesion
CPI-SC092659F65	Macrophages	ab-T cells	ICAM4	aLb2 complex	0.114	0	0	adhesion
CPI-SC092659F65	Macrophages	gd-T cells	ICAM4	aLb2 complex	0.178	0	0	adhesion
CPI-SC092659F65	Macrophages	Macrophages	ICAM4	aLb2 complex	0.162	0	0	adhesion
CPI-SC092C3E4DF	Hepatocytes	Plasmablasts	FN1	a8b1 complex	0.907666666666667	0.926666666666667	0.646333333333333	ECM
CPI-SC092C3E4DF	Hepatocytes	Plasmablasts	FN1	a8b1 complex	0.907666666666667	0.926666666666667	0.646333333333333	migration
CPI-SC095A2C115	LSEC	Endothelial cells (non-LSEC)	aVb3 complex	PLAUR	0	0	0.244	adhesion
CPI-SC095A2C115	LSEC	Endothelial cells (non-LSEC)	aVb3 complex	PLAUR	0	0	0.244	ECM
CPI-SC095A2C115	LSEC	LSEC	aVb3 complex	PLAUR	0	0	0.238333333333333	adhesion
CPI-SC095A2C115	LSEC	LSEC	aVb3 complex	PLAUR	0	0	0.238333333333333	ECM
CPI-SC095A2C115	LSEC	Macrophages	aVb3 complex	PLAUR	0	0	0.56	adhesion
CPI-SC095A2C115	LSEC	Macrophages	aVb3 complex	PLAUR	0	0	0.56	ECM
CPI-SC095A2C115	LSEC	Kupffer cells	aVb3 complex	PLAUR	0	0	0.234	adhesion
CPI-SC095A2C115	LSEC	Kupffer cells	aVb3 complex	PLAUR	0	0	0.234	ECM
CPI-SC095A2C115	LSEC	Cholangiocytes	aVb3 complex	PLAUR	0	0	0.132	adhesion
CPI-SC095A2C115	LSEC	Cholangiocytes	aVb3 complex	PLAUR	0	0	0.132	ECM
CPI-SC095A2C115	LSEC	Stellate cells	aVb3 complex	PLAUR	0	0	0.424	adhesion
CPI-SC095A2C115	LSEC	Stellate cells	aVb3 complex	PLAUR	0	0	0.424	ECM
CPI-SC095A2C115	LSEC	pDCs	aVb3 complex	PLAUR	0	0	0.227	adhesion
CPI-SC095A2C115	LSEC	pDCs	aVb3 complex	PLAUR	0	0	0.227	ECM
CPI-SC095A2C115	LSEC	cDCs	aVb3 complex	PLAUR	0	0	0.394	adhesion
CPI-SC095A2C115	LSEC	cDCs	aVb3 complex	PLAUR	0	0	0.394	ECM
CPI-SC096929DB0	Hepatocytes	LSEC	FN1	aVb1 complex	0.911222222222222	1.00033333333333	0.694111111111111	migration
CPI-SC096929DB0	Hepatocytes	LSEC	FN1	aVb1 complex	0.911222222222222	1.00033333333333	0.694111111111111	ECM
CPI-SC096929DB0	Hepatocytes	cDCs	FN1	aVb1 complex	0	0	0.647333333333333	migration
CPI-SC096929DB0	Hepatocytes	cDCs	FN1	aVb1 complex	0	0	0.647333333333333	ECM
CPI-SC096929DB0	Hepatocytes	Kupffer cells	FN1	aVb1 complex	0.942333333333333	0.976666666666667	0.723333333333333	migration
CPI-SC096929DB0	Hepatocytes	Kupffer cells	FN1	aVb1 complex	0.942333333333333	0.976666666666667	0.723333333333333	ECM
CPI-SC096929DB0	Hepatocytes	Stellate cells	FN1	aVb1 complex	0.995666666666667	1.02866666666667	0.842	migration
CPI-SC096929DB0	Hepatocytes	Stellate cells	FN1	aVb1 complex	0.995666666666667	1.02866666666667	0.842	ECM
CPI-SC096929DB0	Hepatocytes	Endothelial cells (non-LSEC)	FN1	aVb1 complex	0.919666666666667	0.984666666666667	0.752333333333333	migration
CPI-SC096929DB0	Hepatocytes	Endothelial cells (non-LSEC)	FN1	aVb1 complex	0.919666666666667	0.984666666666667	0.752333333333333	ECM
CPI-SC096929DB0	Hepatocytes	Cholangiocytes	FN1	aVb1 complex	0.957666666666667	1.03233333333333	0.766333333333333	migration
CPI-SC096929DB0	Hepatocytes	Cholangiocytes	FN1	aVb1 complex	0.957666666666667	1.03233333333333	0.766333333333333	ECM
CPI-SC096929DB0	Stellate cells	Stellate cells	FN1	aVb1 complex	0	0	0.545	migration
CPI-SC096929DB0	Stellate cells	Stellate cells	FN1	aVb1 complex	0	0	0.545	ECM
CPI-SC0984894BC	Stellate cells	Stellate cells	TGFB1	TGFbeta receptor2	0.105	0.098	0	development
CPI-SC0984894BC	gd-T cells	Stellate cells	TGFB1	TGFbeta receptor2	0.215	0.165	0	development
CPI-SC0984894BC	Macrophages	Stellate cells	TGFB1	TGFbeta receptor2	0.167	0.181	0	development
CPI-SC0984894BC	Endothelial cells (non-LSEC)	Stellate cells	TGFB1	TGFbeta receptor2	0.162	0.208	0	development
CPI-SC0984894BC	LSEC	Stellate cells	TGFB1	TGFbeta receptor2	0.114666666666667	0.136333333333333	0	development
CPI-SC0984894BC	pDCs	Stellate cells	TGFB1	TGFbeta receptor2	0.149	0.15	0	development
CPI-SC0984894BC	B cells	Stellate cells	TGFB1	TGFbeta receptor2	0	0.093	0	development
CPI-SC0984894BC	cDCs	Stellate cells	TGFB1	TGFbeta receptor2	0.19	0.203	0	development
CPI-SC0984894BC	Kupffer cells	Stellate cells	TGFB1	TGFbeta receptor2	0.193	0.213	0	development
CPI-SC0984894BC	ab-T cells	Stellate cells	TGFB1	TGFbeta receptor2	0.17	0.136	0	development
CPI-SC0984894BC	Plasmablasts	Stellate cells	TGFB1	TGFbeta receptor2	0.163	0.091	0	development
CPI-SC0988E0218	Cholangiocytes	LSEC	SPP1	aVb3 complex	0	0	0.574	adhesion
CPI-SC0988E0218	Cholangiocytes	LSEC	SPP1	aVb3 complex	0	0	0.574	ECM
CPI-SC0988E0218	LSEC	LSEC	SPP1	aVb3 complex	0	0	0.198	adhesion
CPI-SC0988E0218	LSEC	LSEC	SPP1	aVb3 complex	0	0	0.198	ECM
CPI-SC098C06330	cDCs	cDCs	TGFB1	TGFbeta receptor1	0.187	0.237	0.284	development
CPI-SC098C06330	Endothelial cells (non-LSEC)	B cells	TGFB1	TGFbeta receptor1	0.155	0	0	development
CPI-SC098C06330	Endothelial cells (non-LSEC)	cDCs	TGFB1	TGFbeta receptor1	0.159	0.242	0.27	development
CPI-SC098C06330	ab-T cells	B cells	TGFB1	TGFbeta receptor1	0.163	0	0	development
CPI-SC098C06330	B cells	pDCs	TGFB1	TGFbeta receptor1	0	0	0.121	development
CPI-SC098C06330	Macrophages	B cells	TGFB1	TGFbeta receptor1	0.16	0	0	development
CPI-SC098C06330	gd-T cells	pDCs	TGFB1	TGFbeta receptor1	0	0	0.195	development
CPI-SC098C06330	cDCs	pDCs	TGFB1	TGFbeta receptor1	0	0	0.263	development
CPI-SC098C06330	pDCs	Stellate cells	TGFB1	TGFbeta receptor1	0	0.158	0	development
CPI-SC098C06330	Plasmablasts	B cells	TGFB1	TGFbeta receptor1	0.156	0	0	development
CPI-SC098C06330	Macrophages	pDCs	TGFB1	TGFbeta receptor1	0	0	0.247	development
CPI-SC098C06330	Plasmablasts	Stellate cells	TGFB1	TGFbeta receptor1	0	0.099	0	development
CPI-SC098C06330	ab-T cells	Kupffer cells	TGFB1	TGFbeta receptor1	0.18	0.187	0.212	development
CPI-SC098C06330	cDCs	B cells	TGFB1	TGFbeta receptor1	0.183	0	0	development
CPI-SC098C06330	Plasmablasts	Kupffer cells	TGFB1	TGFbeta receptor1	0.174	0.142	0.14	development
CPI-SC098C06330	pDCs	Kupffer cells	TGFB1	TGFbeta receptor1	0.159	0.201	0.254	development
CPI-SC098C06330	Stellate cells	Kupffer cells	TGFB1	TGFbeta receptor1	0.116	0.149	0.199	development
CPI-SC098C06330	ab-T cells	Stellate cells	TGFB1	TGFbeta receptor1	0	0.144	0	development
CPI-SC098C06330	Stellate cells	pDCs	TGFB1	TGFbeta receptor1	0	0	0.162	development
CPI-SC098C06330	gd-T cells	Kupffer cells	TGFB1	TGFbeta receptor1	0.225	0.217	0.231	development
CPI-SC098C06330	gd-T cells	B cells	TGFB1	TGFbeta receptor1	0.208	0	0	development
CPI-SC098C06330	cDCs	Stellate cells	TGFB1	TGFbeta receptor1	0	0.211	0	development
CPI-SC098C06330	Kupffer cells	Stellate cells	TGFB1	TGFbeta receptor1	0	0.222	0	development
CPI-SC098C06330	LSEC	pDCs	TGFB1	TGFbeta receptor1	0	0	0.178333333333333	development
CPI-SC098C06330	ab-T cells	pDCs	TGFB1	TGFbeta receptor1	0	0	0.176	development
CPI-SC098C06330	LSEC	B cells	TGFB1	TGFbeta receptor1	0.107666666666667	0	0	development
CPI-SC098C06330	Macrophages	Stellate cells	TGFB1	TGFbeta receptor1	0	0.19	0	development
CPI-SC098C06330	Kupffer cells	pDCs	TGFB1	TGFbeta receptor1	0	0	0.294	development
CPI-SC098C06330	Endothelial cells (non-LSEC)	Stellate cells	TGFB1	TGFbeta receptor1	0	0.216	0	development
CPI-SC098C06330	pDCs	pDCs	TGFB1	TGFbeta receptor1	0	0	0.218	development
CPI-SC098C06330	Kupffer cells	cDCs	TGFB1	TGFbeta receptor1	0.19	0.248	0.315	development
CPI-SC098C06330	Plasmablasts	pDCs	TGFB1	TGFbeta receptor1	0	0	0.104	development
CPI-SC098C06330	gd-T cells	Stellate cells	TGFB1	TGFbeta receptor1	0	0.174	0	development
CPI-SC098C06330	Endothelial cells (non-LSEC)	pDCs	TGFB1	TGFbeta receptor1	0	0	0.249	development
CPI-SC098C06330	Macrophages	cDCs	TGFB1	TGFbeta receptor1	0.164	0.216	0.268	development
CPI-SC098C06330	Macrophages	Kupffer cells	TGFB1	TGFbeta receptor1	0.177	0.233	0.284	development
CPI-SC098C06330	pDCs	cDCs	TGFB1	TGFbeta receptor1	0.146	0.184	0.238	development
CPI-SC098C06330	Kupffer cells	Kupffer cells	TGFB1	TGFbeta receptor1	0.203	0.265	0.33	development
CPI-SC098C06330	pDCs	B cells	TGFB1	TGFbeta receptor1	0.142	0	0	development
CPI-SC098C06330	Plasmablasts	cDCs	TGFB1	TGFbeta receptor1	0.16	0.125	0.125	development
CPI-SC098C06330	Endothelial cells (non-LSEC)	Kupffer cells	TGFB1	TGFbeta receptor1	0.173	0.259	0.286	development
CPI-SC098C06330	LSEC	Kupffer cells	TGFB1	TGFbeta receptor1	0.125333333333333	0.187666666666667	0.214666666666667	development
CPI-SC098C06330	B cells	cDCs	TGFB1	TGFbeta receptor1	0	0.128	0.142	development
CPI-SC098C06330	B cells	Stellate cells	TGFB1	TGFbeta receptor1	0	0.102	0	development
CPI-SC098C06330	Stellate cells	cDCs	TGFB1	TGFbeta receptor1	0.102	0.132	0.183	development
CPI-SC098C06330	cDCs	Kupffer cells	TGFB1	TGFbeta receptor1	0.2	0.254	0.3	development
CPI-SC098C06330	Kupffer cells	B cells	TGFB1	TGFbeta receptor1	0.186	0	0	development
CPI-SC098C06330	gd-T cells	cDCs	TGFB1	TGFbeta receptor1	0.212	0.2	0.215	development
CPI-SC098C06330	Stellate cells	Stellate cells	TGFB1	TGFbeta receptor1	0	0.106	0	development
CPI-SC098C06330	LSEC	Stellate cells	TGFB1	TGFbeta receptor1	0	0.144666666666667	0	development
CPI-SC098C06330	LSEC	cDCs	TGFB1	TGFbeta receptor1	0.111666666666667	0.170666666666667	0.199	development
CPI-SC098C06330	ab-T cells	cDCs	TGFB1	TGFbeta receptor1	0.167	0.17	0.197	development
CPI-SC098C06330	B cells	Kupffer cells	TGFB1	TGFbeta receptor1	0	0.145	0.158	development
CPI-SC09C06C70F	Stellate cells	Hepatocytes	COL21A1	a1b1 complex	0	0	0.0983333333333333	adhesion
CPI-SC09C06C70F	Stellate cells	Hepatocytes	COL21A1	a1b1 complex	0	0	0.0983333333333333	ECM
CPI-SC09C06C70F	Stellate cells	ab-T cells	COL21A1	a1b1 complex	0	0	0.091	adhesion
CPI-SC09C06C70F	Stellate cells	ab-T cells	COL21A1	a1b1 complex	0	0	0.091	ECM
CPI-SC09C06C70F	Stellate cells	Endothelial cells (non-LSEC)	COL21A1	a1b1 complex	0	0	0.219	adhesion
CPI-SC09C06C70F	Stellate cells	Endothelial cells (non-LSEC)	COL21A1	a1b1 complex	0	0	0.219	ECM
CPI-SC09C06C70F	Stellate cells	Stellate cells	COL21A1	a1b1 complex	0	0	0.327	adhesion
CPI-SC09C06C70F	Stellate cells	Stellate cells	COL21A1	a1b1 complex	0	0	0.327	ECM
CPI-SC09C06C70F	Stellate cells	LSEC	COL21A1	a1b1 complex	0	0	0.236	adhesion
CPI-SC09C06C70F	Stellate cells	LSEC	COL21A1	a1b1 complex	0	0	0.236	ECM
CPI-SC09E5431A2	ab-T cells	Kupffer cells	IFNG	Type II IFNR	0.343	0.282	0.396	immune
CPI-SC09E5431A2	ab-T cells	Cholangiocytes	IFNG	Type II IFNR	0.262	0.254	0.328	immune
CPI-SC09E5431A2	gd-T cells	Kupffer cells	IFNG	Type II IFNR	0.441	0.406	0.41	immune
CPI-SC09E5431A2	ab-T cells	Stellate cells	IFNG	Type II IFNR	0.233	0.166	0.263	immune
CPI-SC09E5431A2	gd-T cells	Plasmablasts	IFNG	Type II IFNR	0.338	0.296	0.228	immune
CPI-SC09E5431A2	ab-T cells	B cells	IFNG	Type II IFNR	0.262	0.177	0.229	immune
CPI-SC09E5431A2	gd-T cells	B cells	IFNG	Type II IFNR	0.36	0.301	0.243	immune
CPI-SC09E5431A2	ab-T cells	Hepatocytes	IFNG	Type II IFNR	0.174333333333333	0	0	immune
CPI-SC09E5431A2	ab-T cells	LSEC	IFNG	Type II IFNR	0.203333333333333	0.19	0.244666666666667	immune
CPI-SC09E5431A2	gd-T cells	Cholangiocytes	IFNG	Type II IFNR	0.36	0.378	0.342	immune
CPI-SC09E5431A2	ab-T cells	Plasmablasts	IFNG	Type II IFNR	0.24	0.172	0.214	immune
CPI-SC09E5431A2	ab-T cells	cDCs	IFNG	Type II IFNR	0.351	0.295	0.4	immune
CPI-SC09E5431A2	ab-T cells	Macrophages	IFNG	Type II IFNR	0.336	0.344	0.424	immune
CPI-SC09E5431A2	gd-T cells	Endothelial cells (non-LSEC)	IFNG	Type II IFNR	0.311	0.337	0.276	immune
CPI-SC09E5431A2	gd-T cells	Stellate cells	IFNG	Type II IFNR	0.331	0.29	0.277	immune
CPI-SC09E5431A2	gd-T cells	LSEC	IFNG	Type II IFNR	0.301	0.314	0.258666666666667	immune
CPI-SC09E5431A2	gd-T cells	cDCs	IFNG	Type II IFNR	0.448	0.419	0.414	immune
CPI-SC09E5431A2	gd-T cells	Macrophages	IFNG	Type II IFNR	0.434	0.468	0.438	immune
CPI-SC09E5431A2	ab-T cells	Endothelial cells (non-LSEC)	IFNG	Type II IFNR	0.213	0.213	0.262	immune
CPI-SC09E5431A2	gd-T cells	Hepatocytes	IFNG	Type II IFNR	0.272	0	0	immune
CPI-SC09FDA4F45	LSEC	LSEC	COL6A1	a1b1 complex	0.153666666666667	0.248222222222222	0.274111111111111	adhesion
CPI-SC09FDA4F45	LSEC	LSEC	COL6A1	a1b1 complex	0.153666666666667	0.248222222222222	0.274111111111111	ECM
CPI-SC09FDA4F45	Endothelial cells (non-LSEC)	Stellate cells	COL6A1	a1b1 complex	0	0	0.322	adhesion
CPI-SC09FDA4F45	Endothelial cells (non-LSEC)	Stellate cells	COL6A1	a1b1 complex	0	0	0.322	ECM
CPI-SC09FDA4F45	Stellate cells	Hepatocytes	COL6A1	a1b1 complex	0.646666666666667	0.463666666666667	0.742333333333333	adhesion
CPI-SC09FDA4F45	Stellate cells	Hepatocytes	COL6A1	a1b1 complex	0.646666666666667	0.463666666666667	0.742333333333333	ECM
CPI-SC09FDA4F45	Endothelial cells (non-LSEC)	LSEC	COL6A1	a1b1 complex	0	0	0.230666666666667	adhesion
CPI-SC09FDA4F45	Endothelial cells (non-LSEC)	LSEC	COL6A1	a1b1 complex	0	0	0.230666666666667	ECM
CPI-SC09FDA4F45	LSEC	Endothelial cells (non-LSEC)	COL6A1	a1b1 complex	0.15	0.177333333333333	0.257	adhesion
CPI-SC09FDA4F45	LSEC	Endothelial cells (non-LSEC)	COL6A1	a1b1 complex	0.15	0.177333333333333	0.257	ECM
CPI-SC09FDA4F45	Stellate cells	LSEC	COL6A1	a1b1 complex	0.630666666666667	0.578666666666667	0.879666666666667	adhesion
CPI-SC09FDA4F45	Stellate cells	LSEC	COL6A1	a1b1 complex	0.630666666666667	0.578666666666667	0.879666666666667	ECM
CPI-SC09FDA4F45	LSEC	Hepatocytes	COL6A1	a1b1 complex	0.182111111111111	0.133555555555556	0.137	adhesion
CPI-SC09FDA4F45	LSEC	Hepatocytes	COL6A1	a1b1 complex	0.182111111111111	0.133555555555556	0.137	ECM
CPI-SC09FDA4F45	Endothelial cells (non-LSEC)	Hepatocytes	COL6A1	a1b1 complex	0	0	0.0933333333333333	adhesion
CPI-SC09FDA4F45	Endothelial cells (non-LSEC)	Hepatocytes	COL6A1	a1b1 complex	0	0	0.0933333333333333	ECM
CPI-SC09FDA4F45	Stellate cells	Stellate cells	COL6A1	a1b1 complex	0.672	0.637	0.971	adhesion
CPI-SC09FDA4F45	Stellate cells	Stellate cells	COL6A1	a1b1 complex	0.672	0.637	0.971	ECM
CPI-SC09FDA4F45	LSEC	Stellate cells	COL6A1	a1b1 complex	0.207666666666667	0.306333333333333	0.365666666666667	adhesion
CPI-SC09FDA4F45	LSEC	Stellate cells	COL6A1	a1b1 complex	0.207666666666667	0.306333333333333	0.365666666666667	ECM
CPI-SC09FDA4F45	LSEC	ab-T cells	COL6A1	a1b1 complex	0	0	0.129	adhesion
CPI-SC09FDA4F45	LSEC	ab-T cells	COL6A1	a1b1 complex	0	0	0.129	ECM
CPI-SC09FDA4F45	Stellate cells	Endothelial cells (non-LSEC)	COL6A1	a1b1 complex	0.614	0.508	0.863	adhesion
CPI-SC09FDA4F45	Stellate cells	Endothelial cells (non-LSEC)	COL6A1	a1b1 complex	0.614	0.508	0.863	ECM
CPI-SC09FDA4F45	Endothelial cells (non-LSEC)	ab-T cells	COL6A1	a1b1 complex	0	0	0.085	adhesion
CPI-SC09FDA4F45	Endothelial cells (non-LSEC)	ab-T cells	COL6A1	a1b1 complex	0	0	0.085	ECM
CPI-SC09FDA4F45	Endothelial cells (non-LSEC)	Endothelial cells (non-LSEC)	COL6A1	a1b1 complex	0	0	0.214	adhesion
CPI-SC09FDA4F45	Endothelial cells (non-LSEC)	Endothelial cells (non-LSEC)	COL6A1	a1b1 complex	0	0	0.214	ECM
CPI-SC09FDA4F45	Stellate cells	ab-T cells	COL6A1	a1b1 complex	0	0	0.734	adhesion
CPI-SC09FDA4F45	Stellate cells	ab-T cells	COL6A1	a1b1 complex	0	0	0.734	ECM
CPI-SC0A05D3880	Stellate cells	Macrophages	THY1	aMb2 complex	0	0.253	0.422	adhesion
CPI-SC0A05D3880	Stellate cells	Macrophages	THY1	aMb2 complex	0	0.253	0.422	migration
CPI-SC0A05D3880	Stellate cells	Macrophages	THY1	aMb2 complex	0	0.253	0.422	development
CPI-SC0A05D3880	Stellate cells	Kupffer cells	THY1	aMb2 complex	0	0	0.425	adhesion
CPI-SC0A05D3880	Stellate cells	Kupffer cells	THY1	aMb2 complex	0	0	0.425	migration
CPI-SC0A05D3880	Stellate cells	Kupffer cells	THY1	aMb2 complex	0	0	0.425	development
CPI-SC0A05D3880	Stellate cells	cDCs	THY1	aMb2 complex	0.283	0.223	0.436	adhesion
CPI-SC0A05D3880	Stellate cells	cDCs	THY1	aMb2 complex	0.283	0.223	0.436	migration
CPI-SC0A05D3880	Stellate cells	cDCs	THY1	aMb2 complex	0.283	0.223	0.436	development
CPI-SC0A05D3880	Stellate cells	gd-T cells	THY1	aMb2 complex	0	0	0.384	adhesion
CPI-SC0A05D3880	Stellate cells	gd-T cells	THY1	aMb2 complex	0	0	0.384	migration
CPI-SC0A05D3880	Stellate cells	gd-T cells	THY1	aMb2 complex	0	0	0.384	development
CPI-SC0A58E6695	Stellate cells	LSEC	TNC	aVb3 complex	0	0	0.206	ECM
CPI-SC0A58E6695	Stellate cells	LSEC	TNC	aVb3 complex	0	0	0.206	migration
CPI-SC0A68C5F13	Hepatocytes	Cholangiocytes	IGF1	a6b4 complex	0	0	0.247333333333333	development
CPI-SC0A9458008	cDCs	Macrophages	aXb2 complex	ICAM1	0.265	0.337	0.353	adhesion
CPI-SC0A9458008	cDCs	Stellate cells	aXb2 complex	ICAM1	0.257	0.372	0.61	adhesion
CPI-SC0A9458008	Macrophages	Stellate cells	aXb2 complex	ICAM1	0.234	0.393	0.602	adhesion
CPI-SC0A9458008	Kupffer cells	Plasmablasts	aXb2 complex	ICAM1	0	0.146	0	adhesion
CPI-SC0A9458008	Macrophages	pDCs	aXb2 complex	ICAM1	0	0.336	0.356	adhesion
CPI-SC0A9458008	cDCs	gd-T cells	aXb2 complex	ICAM1	0.271	0	0.327	adhesion
CPI-SC0A9458008	Kupffer cells	Stellate cells	aXb2 complex	ICAM1	0	0.239	0.46	adhesion
CPI-SC0A9458008	Kupffer cells	pDCs	aXb2 complex	ICAM1	0	0.182	0.214	adhesion
CPI-SC0A9458008	cDCs	Plasmablasts	aXb2 complex	ICAM1	0.217	0.279	0	adhesion
CPI-SC0A9458008	Kupffer cells	Endothelial cells (non-LSEC)	aXb2 complex	ICAM1	0.331	0.397	0.596	adhesion
CPI-SC0A9458008	cDCs	Hepatocytes	aXb2 complex	ICAM1	0.229333333333333	0.194	0.104666666666667	adhesion
CPI-SC0A9458008	Kupffer cells	Cholangiocytes	aXb2 complex	ICAM1	0	0.152	0.157	adhesion
CPI-SC0A9458008	cDCs	Cholangiocytes	aXb2 complex	ICAM1	0	0.285	0.307	adhesion
CPI-SC0A9458008	cDCs	LSEC	aXb2 complex	ICAM1	0.334333333333333	0.43	0.519	adhesion
CPI-SC0A9458008	Kupffer cells	LSEC	aXb2 complex	ICAM1	0.211	0.297	0.369	adhesion
CPI-SC0A9458008	Macrophages	cDCs	aXb2 complex	ICAM1	0.22	0.338	0.334	adhesion
CPI-SC0A9458008	Kupffer cells	Hepatocytes	aXb2 complex	ICAM1	0.0743333333333333	0.105333333333333	0.0546666666666667	adhesion
CPI-SC0A9458008	Kupffer cells	cDCs	aXb2 complex	ICAM1	0.12	0.184	0.193	adhesion
CPI-SC0A9458008	Macrophages	Kupffer cells	aXb2 complex	ICAM1	0.336	0.442	0.467	adhesion
CPI-SC0A9458008	Macrophages	Endothelial cells (non-LSEC)	aXb2 complex	ICAM1	0.431	0.551	0.738	adhesion
CPI-SC0A9458008	Macrophages	Plasmablasts	aXb2 complex	ICAM1	0.194	0.3	0	adhesion
CPI-SC0A9458008	cDCs	cDCs	aXb2 complex	ICAM1	0.243	0.317	0.343	adhesion
CPI-SC0A9458008	Macrophages	Hepatocytes	aXb2 complex	ICAM1	0.206666666666667	0.207666666666667	0.102	adhesion
CPI-SC0A9458008	cDCs	Endothelial cells (non-LSEC)	aXb2 complex	ICAM1	0.454	0.531	0.746	adhesion
CPI-SC0A9458008	Macrophages	gd-T cells	aXb2 complex	ICAM1	0.249	0	0.318	adhesion
CPI-SC0A9458008	cDCs	pDCs	aXb2 complex	ICAM1	0	0.315	0.364	adhesion
CPI-SC0A9458008	Macrophages	LSEC	aXb2 complex	ICAM1	0.312	0.45	0.511	adhesion
CPI-SC0A9458008	cDCs	Kupffer cells	aXb2 complex	ICAM1	0.358	0.421	0.475	adhesion
CPI-SC0A9458008	Macrophages	Cholangiocytes	aXb2 complex	ICAM1	0	0.305	0.299	adhesion
CPI-SC0A9458008	Kupffer cells	gd-T cells	aXb2 complex	ICAM1	0.148	0	0.177	adhesion
CPI-SC0A9458008	Kupffer cells	Macrophages	aXb2 complex	ICAM1	0.141	0.204	0.203	adhesion
CPI-SC0A9458008	Macrophages	Macrophages	aXb2 complex	ICAM1	0.242	0.358	0.344	adhesion
CPI-SC0A9458008	Kupffer cells	Kupffer cells	aXb2 complex	ICAM1	0.235	0.288	0.325	adhesion
CPI-SC0A9EB628A	Endothelial cells (non-LSEC)	cDCs	VCAM1	a4b1 complex	0.292	0.465	0.72	adhesion
CPI-SC0A9EB628A	Endothelial cells (non-LSEC)	pDCs	VCAM1	a4b1 complex	0	0.394	0.663	adhesion
CPI-SC0A9EB628A	LSEC	gd-T cells	VCAM1	a4b1 complex	0.255666666666667	0.463	0.379	adhesion
CPI-SC0A9EB628A	LSEC	Plasmablasts	VCAM1	a4b1 complex	0.152333333333333	0.354333333333333	0.304	adhesion
CPI-SC0A9EB628A	Kupffer cells	B cells	VCAM1	a4b1 complex	0.881	0.892	0.741	adhesion
CPI-SC0A9EB628A	Stellate cells	Plasmablasts	VCAM1	a4b1 complex	0.274	0.268	0.315	adhesion
CPI-SC0A9EB628A	Endothelial cells (non-LSEC)	Macrophages	VCAM1	a4b1 complex	0.238	0.433	0.662	adhesion
CPI-SC0A9EB628A	Kupffer cells	Plasmablasts	VCAM1	a4b1 complex	0.899	0.886	0.759	adhesion
CPI-SC0A9EB628A	Kupffer cells	cDCs	VCAM1	a4b1 complex	0.927	0.927	0.823	adhesion
CPI-SC0A9EB628A	Kupffer cells	Macrophages	VCAM1	a4b1 complex	0.873	0.895	0.765	adhesion
CPI-SC0A9EB628A	LSEC	Kupffer cells	VCAM1	a4b1 complex	0	0	0.258333333333333	adhesion
CPI-SC0A9EB628A	Stellate cells	Kupffer cells	VCAM1	a4b1 complex	0	0	0.269	adhesion
CPI-SC0A9EB628A	LSEC	ab-T cells	VCAM1	a4b1 complex	0.126333333333333	0.347333333333333	0.307666666666667	adhesion
CPI-SC0A9EB628A	LSEC	Macrophages	VCAM1	a4b1 complex	0.125666666666667	0.363333333333333	0.310333333333333	adhesion
CPI-SC0A9EB628A	Endothelial cells (non-LSEC)	Plasmablasts	VCAM1	a4b1 complex	0.264	0.424	0.656	adhesion
CPI-SC0A9EB628A	Stellate cells	B cells	VCAM1	a4b1 complex	0.255	0.274	0.298	adhesion
CPI-SC0A9EB628A	Stellate cells	gd-T cells	VCAM1	a4b1 complex	0.377	0.376	0.39	adhesion
CPI-SC0A9EB628A	Endothelial cells (non-LSEC)	ab-T cells	VCAM1	a4b1 complex	0.238	0.417	0.66	adhesion
CPI-SC0A9EB628A	Kupffer cells	Kupffer cells	VCAM1	a4b1 complex	0	0	0.713	adhesion
CPI-SC0A9EB628A	Kupffer cells	pDCs	VCAM1	a4b1 complex	0	0.856	0.766	adhesion
CPI-SC0A9EB628A	Stellate cells	pDCs	VCAM1	a4b1 complex	0	0.238	0.322	adhesion
CPI-SC0A9EB628A	Endothelial cells (non-LSEC)	gd-T cells	VCAM1	a4b1 complex	0.368	0.533	0.731	adhesion
CPI-SC0A9EB628A	LSEC	B cells	VCAM1	a4b1 complex	0.133666666666667	0.360333333333333	0.286666666666667	adhesion
CPI-SC0A9EB628A	Endothelial cells (non-LSEC)	B cells	VCAM1	a4b1 complex	0.246	0.43	0.639	adhesion
CPI-SC0A9EB628A	Kupffer cells	gd-T cells	VCAM1	a4b1 complex	1.003	0.995	0.834	adhesion
CPI-SC0A9EB628A	LSEC	cDCs	VCAM1	a4b1 complex	0.179666666666667	0.395	0.367666666666667	adhesion
CPI-SC0A9EB628A	LSEC	pDCs	VCAM1	a4b1 complex	0	0.324333333333333	0.311333333333333	adhesion
CPI-SC0A9EB628A	Kupffer cells	ab-T cells	VCAM1	a4b1 complex	0.873	0.879	0.762	adhesion
CPI-SC0A9EB628A	Stellate cells	cDCs	VCAM1	a4b1 complex	0.301	0.309	0.379	adhesion
CPI-SC0A9EB628A	Stellate cells	Macrophages	VCAM1	a4b1 complex	0.247	0.277	0.321	adhesion
CPI-SC0A9EB628A	Stellate cells	ab-T cells	VCAM1	a4b1 complex	0.248	0.261	0.318	adhesion
CPI-SC0A9EB628A	Endothelial cells (non-LSEC)	Kupffer cells	VCAM1	a4b1 complex	0	0	0.61	adhesion
CPI-SC0AD6D8724	pDCs	Cholangiocytes	COL26A1	a2b1 complex	0	0.085	0.127	adhesion
CPI-SC0AD6D8724	pDCs	Cholangiocytes	COL26A1	a2b1 complex	0	0.085	0.127	ECM
CPI-SC0AD6D8724	pDCs	Stellate cells	COL26A1	a2b1 complex	0	0.081	0.104	adhesion
CPI-SC0AD6D8724	pDCs	Stellate cells	COL26A1	a2b1 complex	0	0.081	0.104	ECM
CPI-SC0B4D7E0FF	Hepatocytes	B cells	FN1	a4b7 complex	0.927666666666667	0.948666666666667	0.648333333333333	ECM
CPI-SC0B4D7E0FF	Hepatocytes	B cells	FN1	a4b7 complex	0.927666666666667	0.948666666666667	0.648333333333333	migration
CPI-SC0B4D7E0FF	Hepatocytes	ab-T cells	FN1	a4b7 complex	0.928666666666667	0.930666666666667	0.642	ECM
CPI-SC0B4D7E0FF	Hepatocytes	ab-T cells	FN1	a4b7 complex	0.928666666666667	0.930666666666667	0.642	migration
CPI-SC0B4D7E0FF	Hepatocytes	Plasmablasts	FN1	a4b7 complex	1.00566666666667	0.978666666666667	0.715	ECM
CPI-SC0B4D7E0FF	Hepatocytes	Plasmablasts	FN1	a4b7 complex	1.00566666666667	0.978666666666667	0.715	migration
CPI-SC0B6D68FD5	Macrophages	Stellate cells	aMb2 complex	ICAM1	0	0.223	0.437	migration
CPI-SC0B6D68FD5	Macrophages	Stellate cells	aMb2 complex	ICAM1	0	0.223	0.437	adhesion
CPI-SC0B6D68FD5	gd-T cells	gd-T cells	aMb2 complex	ICAM1	0	0	0.116	migration
CPI-SC0B6D68FD5	gd-T cells	gd-T cells	aMb2 complex	ICAM1	0	0	0.116	adhesion
CPI-SC0B6D68FD5	Macrophages	Cholangiocytes	aMb2 complex	ICAM1	0	0.136	0.134	migration
CPI-SC0B6D68FD5	Macrophages	Cholangiocytes	aMb2 complex	ICAM1	0	0.136	0.134	adhesion
CPI-SC0B6D68FD5	Kupffer cells	cDCs	aMb2 complex	ICAM1	0	0	0.173	migration
CPI-SC0B6D68FD5	Kupffer cells	cDCs	aMb2 complex	ICAM1	0	0	0.173	adhesion
CPI-SC0B6D68FD5	gd-T cells	Kupffer cells	aMb2 complex	ICAM1	0	0	0.264	migration
CPI-SC0B6D68FD5	gd-T cells	Kupffer cells	aMb2 complex	ICAM1	0	0	0.264	adhesion
CPI-SC0B6D68FD5	cDCs	Macrophages	aMb2 complex	ICAM1	0.146	0.159	0.194	migration
CPI-SC0B6D68FD5	cDCs	Macrophages	aMb2 complex	ICAM1	0.146	0.159	0.194	adhesion
CPI-SC0B6D68FD5	gd-T cells	Hepatocytes	aMb2 complex	ICAM1	0	0	0.103	migration
CPI-SC0B6D68FD5	gd-T cells	Hepatocytes	aMb2 complex	ICAM1	0	0	0.103	adhesion
CPI-SC0B6D68FD5	Kupffer cells	Endothelial cells (non-LSEC)	aMb2 complex	ICAM1	0	0	0.577	migration
CPI-SC0B6D68FD5	Kupffer cells	Endothelial cells (non-LSEC)	aMb2 complex	ICAM1	0	0	0.577	adhesion
CPI-SC0B6D68FD5	gd-T cells	Endothelial cells (non-LSEC)	aMb2 complex	ICAM1	0	0	0.535	migration
CPI-SC0B6D68FD5	gd-T cells	Endothelial cells (non-LSEC)	aMb2 complex	ICAM1	0	0	0.535	adhesion
CPI-SC0B6D68FD5	Macrophages	Macrophages	aMb2 complex	ICAM1	0	0.189	0.18	migration
CPI-SC0B6D68FD5	Macrophages	Macrophages	aMb2 complex	ICAM1	0	0.189	0.18	adhesion
CPI-SC0B6D68FD5	cDCs	Kupffer cells	aMb2 complex	ICAM1	0.239	0.243	0.316	migration
CPI-SC0B6D68FD5	cDCs	Kupffer cells	aMb2 complex	ICAM1	0.239	0.243	0.316	adhesion
CPI-SC0B6D68FD5	cDCs	Endothelial cells (non-LSEC)	aMb2 complex	ICAM1	0.335	0.352	0.587	migration
CPI-SC0B6D68FD5	cDCs	Endothelial cells (non-LSEC)	aMb2 complex	ICAM1	0.335	0.352	0.587	adhesion
CPI-SC0B6D68FD5	Macrophages	pDCs	aMb2 complex	ICAM1	0	0.166	0.192	migration
CPI-SC0B6D68FD5	Macrophages	pDCs	aMb2 complex	ICAM1	0	0.166	0.192	adhesion
CPI-SC0B6D68FD5	gd-T cells	LSEC	aMb2 complex	ICAM1	0	0	0.308	migration
CPI-SC0B6D68FD5	gd-T cells	LSEC	aMb2 complex	ICAM1	0	0	0.308	adhesion
CPI-SC0B6D68FD5	cDCs	LSEC	aMb2 complex	ICAM1	0.215666666666667	0.251	0.36	migration
CPI-SC0B6D68FD5	cDCs	LSEC	aMb2 complex	ICAM1	0.215666666666667	0.251	0.36	adhesion
CPI-SC0B6D68FD5	Kupffer cells	Kupffer cells	aMb2 complex	ICAM1	0	0	0.306	migration
CPI-SC0B6D68FD5	Kupffer cells	Kupffer cells	aMb2 complex	ICAM1	0	0	0.306	adhesion
CPI-SC0B6D68FD5	Macrophages	LSEC	aMb2 complex	ICAM1	0	0.281	0.346333333333333	migration
CPI-SC0B6D68FD5	Macrophages	LSEC	aMb2 complex	ICAM1	0	0.281	0.346333333333333	adhesion
CPI-SC0B6D68FD5	Macrophages	gd-T cells	aMb2 complex	ICAM1	0	0	0.154	migration
CPI-SC0B6D68FD5	Macrophages	gd-T cells	aMb2 complex	ICAM1	0	0	0.154	adhesion
CPI-SC0B6D68FD5	Macrophages	Kupffer cells	aMb2 complex	ICAM1	0	0.272	0.303	migration
CPI-SC0B6D68FD5	Macrophages	Kupffer cells	aMb2 complex	ICAM1	0	0.272	0.303	adhesion
CPI-SC0B6D68FD5	Kupffer cells	Cholangiocytes	aMb2 complex	ICAM1	0	0	0.138	migration
CPI-SC0B6D68FD5	Kupffer cells	Cholangiocytes	aMb2 complex	ICAM1	0	0	0.138	adhesion
CPI-SC0B6D68FD5	Kupffer cells	gd-T cells	aMb2 complex	ICAM1	0	0	0.157	migration
CPI-SC0B6D68FD5	Kupffer cells	gd-T cells	aMb2 complex	ICAM1	0	0	0.157	adhesion
CPI-SC0B6D68FD5	Kupffer cells	Macrophages	aMb2 complex	ICAM1	0	0	0.183	migration
CPI-SC0B6D68FD5	Kupffer cells	Macrophages	aMb2 complex	ICAM1	0	0	0.183	adhesion
CPI-SC0B6D68FD5	cDCs	Hepatocytes	aMb2 complex	ICAM1	0.110666666666667	0.075	0.0516666666666667	migration
CPI-SC0B6D68FD5	cDCs	Hepatocytes	aMb2 complex	ICAM1	0.110666666666667	0.075	0.0516666666666667	adhesion
CPI-SC0B6D68FD5	cDCs	gd-T cells	aMb2 complex	ICAM1	0.152	0	0.168	migration
CPI-SC0B6D68FD5	cDCs	gd-T cells	aMb2 complex	ICAM1	0.152	0	0.168	adhesion
CPI-SC0B6D68FD5	Macrophages	Plasmablasts	aMb2 complex	ICAM1	0	0.13	0	migration
CPI-SC0B6D68FD5	Macrophages	Plasmablasts	aMb2 complex	ICAM1	0	0.13	0	adhesion
CPI-SC0B6D68FD5	Kupffer cells	Stellate cells	aMb2 complex	ICAM1	0	0	0.44	migration
CPI-SC0B6D68FD5	Kupffer cells	Stellate cells	aMb2 complex	ICAM1	0	0	0.44	adhesion
CPI-SC0B6D68FD5	cDCs	Cholangiocytes	aMb2 complex	ICAM1	0	0.106	0.148	migration
CPI-SC0B6D68FD5	cDCs	Cholangiocytes	aMb2 complex	ICAM1	0	0.106	0.148	adhesion
CPI-SC0B6D68FD5	gd-T cells	cDCs	aMb2 complex	ICAM1	0	0	0.132	migration
CPI-SC0B6D68FD5	gd-T cells	cDCs	aMb2 complex	ICAM1	0	0	0.132	adhesion
CPI-SC0B6D68FD5	Kupffer cells	Hepatocytes	aMb2 complex	ICAM1	0	0	0.144	migration
CPI-SC0B6D68FD5	Kupffer cells	Hepatocytes	aMb2 complex	ICAM1	0	0	0.144	adhesion
CPI-SC0B6D68FD5	gd-T cells	Macrophages	aMb2 complex	ICAM1	0	0	0.142	migration
CPI-SC0B6D68FD5	gd-T cells	Macrophages	aMb2 complex	ICAM1	0	0	0.142	adhesion
CPI-SC0B6D68FD5	cDCs	cDCs	aMb2 complex	ICAM1	0.124	0.139	0.184	migration
CPI-SC0B6D68FD5	cDCs	cDCs	aMb2 complex	ICAM1	0.124	0.139	0.184	adhesion
CPI-SC0B6D68FD5	cDCs	pDCs	aMb2 complex	ICAM1	0	0.137	0.205	migration
CPI-SC0B6D68FD5	cDCs	pDCs	aMb2 complex	ICAM1	0	0.137	0.205	adhesion
CPI-SC0B6D68FD5	Kupffer cells	LSEC	aMb2 complex	ICAM1	0	0	0.349666666666667	migration
CPI-SC0B6D68FD5	Kupffer cells	LSEC	aMb2 complex	ICAM1	0	0	0.349666666666667	adhesion
CPI-SC0B6D68FD5	Macrophages	cDCs	aMb2 complex	ICAM1	0	0.168	0.17	migration
CPI-SC0B6D68FD5	Macrophages	cDCs	aMb2 complex	ICAM1	0	0.168	0.17	adhesion
CPI-SC0B6D68FD5	Kupffer cells	pDCs	aMb2 complex	ICAM1	0	0	0.195	migration
CPI-SC0B6D68FD5	Kupffer cells	pDCs	aMb2 complex	ICAM1	0	0	0.195	adhesion
CPI-SC0B6D68FD5	cDCs	Plasmablasts	aMb2 complex	ICAM1	0	0.101	0	migration
CPI-SC0B6D68FD5	cDCs	Plasmablasts	aMb2 complex	ICAM1	0	0.101	0	adhesion
CPI-SC0B6D68FD5	gd-T cells	Cholangiocytes	aMb2 complex	ICAM1	0	0	0.096	migration
CPI-SC0B6D68FD5	gd-T cells	Cholangiocytes	aMb2 complex	ICAM1	0	0	0.096	adhesion
CPI-SC0B6D68FD5	cDCs	Stellate cells	aMb2 complex	ICAM1	0	0.194	0.451	migration
CPI-SC0B6D68FD5	cDCs	Stellate cells	aMb2 complex	ICAM1	0	0.194	0.451	adhesion
CPI-SC0B6D68FD5	Macrophages	Hepatocytes	aMb2 complex	ICAM1	0	0.142	0.0705	migration
CPI-SC0B6D68FD5	Macrophages	Hepatocytes	aMb2 complex	ICAM1	0	0.142	0.0705	adhesion
CPI-SC0B6D68FD5	gd-T cells	Stellate cells	aMb2 complex	ICAM1	0	0	0.399	migration
CPI-SC0B6D68FD5	gd-T cells	Stellate cells	aMb2 complex	ICAM1	0	0	0.399	adhesion
CPI-SC0B6D68FD5	gd-T cells	pDCs	aMb2 complex	ICAM1	0	0	0.153	migration
CPI-SC0B6D68FD5	gd-T cells	pDCs	aMb2 complex	ICAM1	0	0	0.153	adhesion
CPI-SC0B6D68FD5	Macrophages	Endothelial cells (non-LSEC)	aMb2 complex	ICAM1	0	0.382	0.573	migration
CPI-SC0B6D68FD5	Macrophages	Endothelial cells (non-LSEC)	aMb2 complex	ICAM1	0	0.382	0.573	adhesion
CPI-SC0B6F1A278	LSEC	Endothelial cells (non-LSEC)	COL4A1	a10b1 complex	0	0	0.434333333333333	adhesion
CPI-SC0B6F1A278	LSEC	Endothelial cells (non-LSEC)	COL4A1	a10b1 complex	0	0	0.434333333333333	ECM
CPI-SC0B6F1A278	Cholangiocytes	Endothelial cells (non-LSEC)	COL4A1	a10b1 complex	0	0	0.182	adhesion
CPI-SC0B6F1A278	Cholangiocytes	Endothelial cells (non-LSEC)	COL4A1	a10b1 complex	0	0	0.182	ECM
CPI-SC0B6F1A278	Cholangiocytes	LSEC	COL4A1	a10b1 complex	0.084	0.0885	0.1965	adhesion
CPI-SC0B6F1A278	Cholangiocytes	LSEC	COL4A1	a10b1 complex	0.084	0.0885	0.1965	ECM
CPI-SC0B6F1A278	LSEC	LSEC	COL4A1	a10b1 complex	0.181166666666667	0.2115	0.448833333333333	adhesion
CPI-SC0B6F1A278	LSEC	LSEC	COL4A1	a10b1 complex	0.181166666666667	0.2115	0.448833333333333	ECM
CPI-SC0B6F1A278	Endothelial cells (non-LSEC)	Endothelial cells (non-LSEC)	COL4A1	a10b1 complex	0	0	0.254	adhesion
CPI-SC0B6F1A278	Endothelial cells (non-LSEC)	Endothelial cells (non-LSEC)	COL4A1	a10b1 complex	0	0	0.254	ECM
CPI-SC0B6F1A278	Stellate cells	LSEC	COL4A1	a10b1 complex	0.2455	0.172	0.5265	adhesion
CPI-SC0B6F1A278	Stellate cells	LSEC	COL4A1	a10b1 complex	0.2455	0.172	0.5265	ECM
CPI-SC0B6F1A278	Stellate cells	Endothelial cells (non-LSEC)	COL4A1	a10b1 complex	0	0	0.512	adhesion
CPI-SC0B6F1A278	Stellate cells	Endothelial cells (non-LSEC)	COL4A1	a10b1 complex	0	0	0.512	ECM
CPI-SC0B6F1A278	Endothelial cells (non-LSEC)	LSEC	COL4A1	a10b1 complex	0.088	0.11	0.2685	adhesion
CPI-SC0B6F1A278	Endothelial cells (non-LSEC)	LSEC	COL4A1	a10b1 complex	0.088	0.11	0.2685	ECM
CPI-SC0B9199C7F	Cholangiocytes	LSEC	LAMC1	aVb3 complex	0	0	0.215	ECM
CPI-SC0B9199C7F	Cholangiocytes	LSEC	LAMC1	aVb3 complex	0	0	0.215	adhesion
CPI-SC0B9199C7F	Endothelial cells (non-LSEC)	LSEC	LAMC1	aVb3 complex	0	0	0.113	ECM
CPI-SC0B9199C7F	Endothelial cells (non-LSEC)	LSEC	LAMC1	aVb3 complex	0	0	0.113	adhesion
CPI-SC0B9199C7F	LSEC	LSEC	LAMC1	aVb3 complex	0	0	0.12	ECM
CPI-SC0B9199C7F	LSEC	LSEC	LAMC1	aVb3 complex	0	0	0.12	adhesion
CPI-SC0B9199C7F	Stellate cells	LSEC	LAMC1	aVb3 complex	0	0	0.185	ECM
CPI-SC0B9199C7F	Stellate cells	LSEC	LAMC1	aVb3 complex	0	0	0.185	adhesion
CPI-SC0BC542ACC	Stellate cells	Macrophages	TNC	a4b1 complex	0	0	0.261	ECM
CPI-SC0BC542ACC	Stellate cells	Macrophages	TNC	a4b1 complex	0	0	0.261	migration
CPI-SC0BC542ACC	Stellate cells	pDCs	TNC	a4b1 complex	0	0	0.262	ECM
CPI-SC0BC542ACC	Stellate cells	pDCs	TNC	a4b1 complex	0	0	0.262	migration
CPI-SC0BC542ACC	Stellate cells	B cells	TNC	a4b1 complex	0	0	0.238	ECM
CPI-SC0BC542ACC	Stellate cells	B cells	TNC	a4b1 complex	0	0	0.238	migration
CPI-SC0BC542ACC	Stellate cells	gd-T cells	TNC	a4b1 complex	0	0	0.33	ECM
CPI-SC0BC542ACC	Stellate cells	gd-T cells	TNC	a4b1 complex	0	0	0.33	migration
CPI-SC0BC542ACC	Stellate cells	cDCs	TNC	a4b1 complex	0	0	0.319	ECM
CPI-SC0BC542ACC	Stellate cells	cDCs	TNC	a4b1 complex	0	0	0.319	migration
CPI-SC0BC542ACC	Stellate cells	ab-T cells	TNC	a4b1 complex	0	0	0.258	ECM
CPI-SC0BC542ACC	Stellate cells	ab-T cells	TNC	a4b1 complex	0	0	0.258	migration
CPI-SC0BC542ACC	Stellate cells	Kupffer cells	TNC	a4b1 complex	0	0	0.209	ECM
CPI-SC0BC542ACC	Stellate cells	Kupffer cells	TNC	a4b1 complex	0	0	0.209	migration
CPI-SC0BC542ACC	Stellate cells	Plasmablasts	TNC	a4b1 complex	0	0	0.255	ECM
CPI-SC0BC542ACC	Stellate cells	Plasmablasts	TNC	a4b1 complex	0	0	0.255	migration
CPI-SC0BC63F8C0	Endothelial cells (non-LSEC)	ab-T cells	COL3A1	a1b1 complex	0	0	0.216	ECM
CPI-SC0BC63F8C0	Endothelial cells (non-LSEC)	ab-T cells	COL3A1	a1b1 complex	0	0	0.216	adhesion
CPI-SC0BC63F8C0	Endothelial cells (non-LSEC)	LSEC	COL3A1	a1b1 complex	0.176	0.350666666666667	0.361333333333333	ECM
CPI-SC0BC63F8C0	Endothelial cells (non-LSEC)	LSEC	COL3A1	a1b1 complex	0.176	0.350666666666667	0.361333333333333	adhesion
CPI-SC0BC63F8C0	Endothelial cells (non-LSEC)	Hepatocytes	COL3A1	a1b1 complex	0.191666666666667	0.236	0.224333333333333	ECM
CPI-SC0BC63F8C0	Endothelial cells (non-LSEC)	Hepatocytes	COL3A1	a1b1 complex	0.191666666666667	0.236	0.224333333333333	adhesion
CPI-SC0BC63F8C0	Endothelial cells (non-LSEC)	Stellate cells	COL3A1	a1b1 complex	0.217	0.409	0.453	ECM
CPI-SC0BC63F8C0	Endothelial cells (non-LSEC)	Stellate cells	COL3A1	a1b1 complex	0.217	0.409	0.453	adhesion
CPI-SC0BC63F8C0	Stellate cells	Endothelial cells (non-LSEC)	COL3A1	a1b1 complex	0.366	0.621	0.904	ECM
CPI-SC0BC63F8C0	Stellate cells	Endothelial cells (non-LSEC)	COL3A1	a1b1 complex	0.366	0.621	0.904	adhesion
CPI-SC0BC63F8C0	Stellate cells	LSEC	COL3A1	a1b1 complex	0.382666666666667	0.692	0.920666666666667	ECM
CPI-SC0BC63F8C0	Stellate cells	LSEC	COL3A1	a1b1 complex	0.382666666666667	0.692	0.920666666666667	adhesion
CPI-SC0BC63F8C0	Stellate cells	Hepatocytes	COL3A1	a1b1 complex	0.398666666666667	0.577	0.783333333333333	ECM
CPI-SC0BC63F8C0	Stellate cells	Hepatocytes	COL3A1	a1b1 complex	0.398666666666667	0.577	0.783333333333333	adhesion
CPI-SC0BC63F8C0	Endothelial cells (non-LSEC)	Endothelial cells (non-LSEC)	COL3A1	a1b1 complex	0.159	0.28	0.344	ECM
CPI-SC0BC63F8C0	Endothelial cells (non-LSEC)	Endothelial cells (non-LSEC)	COL3A1	a1b1 complex	0.159	0.28	0.344	adhesion
CPI-SC0BC63F8C0	Stellate cells	Stellate cells	COL3A1	a1b1 complex	0.424	0.75	1.012	ECM
CPI-SC0BC63F8C0	Stellate cells	Stellate cells	COL3A1	a1b1 complex	0.424	0.75	1.012	adhesion
CPI-SC0BC63F8C0	Stellate cells	ab-T cells	COL3A1	a1b1 complex	0	0	0.776	ECM
CPI-SC0BC63F8C0	Stellate cells	ab-T cells	COL3A1	a1b1 complex	0	0	0.776	adhesion
CPI-SC0BD4C290F	Stellate cells	Endothelial cells (non-LSEC)	COL14A1	a1b1 complex	0.312	0.376	0.7	adhesion
CPI-SC0BD4C290F	Stellate cells	Endothelial cells (non-LSEC)	COL14A1	a1b1 complex	0.312	0.376	0.7	ECM
CPI-SC0BD4C290F	Stellate cells	ab-T cells	COL14A1	a1b1 complex	0	0	0.572	adhesion
CPI-SC0BD4C290F	Stellate cells	ab-T cells	COL14A1	a1b1 complex	0	0	0.572	ECM
CPI-SC0BD4C290F	Stellate cells	Stellate cells	COL14A1	a1b1 complex	0.369	0.505	0.808	adhesion
CPI-SC0BD4C290F	Stellate cells	Stellate cells	COL14A1	a1b1 complex	0.369	0.505	0.808	ECM
CPI-SC0BD4C290F	Stellate cells	LSEC	COL14A1	a1b1 complex	0.328666666666667	0.446333333333333	0.717	adhesion
CPI-SC0BD4C290F	Stellate cells	LSEC	COL14A1	a1b1 complex	0.328666666666667	0.446333333333333	0.717	ECM
CPI-SC0BD4C290F	Stellate cells	Hepatocytes	COL14A1	a1b1 complex	0.343666666666667	0.331666666666667	0.579666666666667	adhesion
CPI-SC0BD4C290F	Stellate cells	Hepatocytes	COL14A1	a1b1 complex	0.343666666666667	0.331666666666667	0.579666666666667	ECM
CPI-SC0C3E2D267	Hepatocytes	Kupffer cells	F10	aMb2 complex	0	0	0.297333333333333	coagulation
CPI-SC0C3E2D267	Hepatocytes	gd-T cells	F10	aMb2 complex	0	0	0.255333333333333	coagulation
CPI-SC0C3E2D267	Stellate cells	Kupffer cells	F10	aMb2 complex	0	0	0.267	coagulation
CPI-SC0C3E2D267	Stellate cells	cDCs	F10	aMb2 complex	0	0.205	0.277	coagulation
CPI-SC0C3E2D267	Stellate cells	Macrophages	F10	aMb2 complex	0	0.235	0.264	coagulation
CPI-SC0C3E2D267	Hepatocytes	cDCs	F10	aMb2 complex	0.328666666666667	0.248	0.307333333333333	coagulation
CPI-SC0C3E2D267	Stellate cells	gd-T cells	F10	aMb2 complex	0	0	0.225	coagulation
CPI-SC0C3E2D267	Hepatocytes	Macrophages	F10	aMb2 complex	0	0.277666666666667	0.294	coagulation
CPI-SC0C6B54D7A	Stellate cells	Macrophages	THY1	aXb2 complex	0.379	0.422	0.586	adhesion
CPI-SC0C6B54D7A	Stellate cells	Macrophages	THY1	aXb2 complex	0.379	0.422	0.586	migration
CPI-SC0C6B54D7A	Stellate cells	Macrophages	THY1	aXb2 complex	0.379	0.422	0.586	development
CPI-SC0C6B54D7A	Stellate cells	Kupffer cells	THY1	aXb2 complex	0.279	0.268	0.445	adhesion
CPI-SC0C6B54D7A	Stellate cells	Kupffer cells	THY1	aXb2 complex	0.279	0.268	0.445	migration
CPI-SC0C6B54D7A	Stellate cells	Kupffer cells	THY1	aXb2 complex	0.279	0.268	0.445	development
CPI-SC0C6B54D7A	Stellate cells	cDCs	THY1	aXb2 complex	0.402	0.402	0.595	adhesion
CPI-SC0C6B54D7A	Stellate cells	cDCs	THY1	aXb2 complex	0.402	0.402	0.595	migration
CPI-SC0C6B54D7A	Stellate cells	cDCs	THY1	aXb2 complex	0.402	0.402	0.595	development
CPI-SC0C8B4C056	ab-T cells	LSEC	CD40LG	a5b1 complex	0.31	0.329333333333333	0.311666666666667	immune
CPI-SC0C8B4C056	ab-T cells	Endothelial cells (non-LSEC)	CD40LG	a5b1 complex	0.324	0.413	0.445	immune
CPI-SC0C8B4C056	ab-T cells	Macrophages	CD40LG	a5b1 complex	0	0.211	0.157	immune
CPI-SC0C8B4C056	ab-T cells	cDCs	CD40LG	a5b1 complex	0	0	0.158	immune
CPI-SC0C8B4C056	ab-T cells	Cholangiocytes	CD40LG	a5b1 complex	0.284	0.237	0.191	immune
CPI-SC0C8B4C056	ab-T cells	Stellate cells	CD40LG	a5b1 complex	0.259	0.261	0.218	immune
CPI-SC0C9CBDD21	Cholangiocytes	Endothelial cells (non-LSEC)	COL27A1	a10b1 complex	0	0	0.167	adhesion
CPI-SC0C9CBDD21	Cholangiocytes	Endothelial cells (non-LSEC)	COL27A1	a10b1 complex	0	0	0.167	ECM
CPI-SC0C9CBDD21	Cholangiocytes	LSEC	COL27A1	a10b1 complex	0.0985	0.085	0.1815	adhesion
CPI-SC0C9CBDD21	Cholangiocytes	LSEC	COL27A1	a10b1 complex	0.0985	0.085	0.1815	ECM
CPI-SC0C9CBDD21	Stellate cells	Endothelial cells (non-LSEC)	COL27A1	a10b1 complex	0	0	0.151	adhesion
CPI-SC0C9CBDD21	Stellate cells	Endothelial cells (non-LSEC)	COL27A1	a10b1 complex	0	0	0.151	ECM
CPI-SC0C9CBDD21	Hepatocytes	LSEC	COL27A1	a10b1 complex	0.126666666666667	0	0	adhesion
CPI-SC0C9CBDD21	Hepatocytes	LSEC	COL27A1	a10b1 complex	0.126666666666667	0	0	ECM
CPI-SC0C9CBDD21	Stellate cells	LSEC	COL27A1	a10b1 complex	0	0.059	0.1655	adhesion
CPI-SC0C9CBDD21	Stellate cells	LSEC	COL27A1	a10b1 complex	0	0.059	0.1655	ECM
CPI-SC0CA7B34A5	Stellate cells	Cholangiocytes	COL5A2	a2b1 complex	0.122	0.163	0.284	adhesion
CPI-SC0CA7B34A5	Stellate cells	Cholangiocytes	COL5A2	a2b1 complex	0.122	0.163	0.284	ECM
CPI-SC0CA7B34A5	Stellate cells	Stellate cells	COL5A2	a2b1 complex	0	0.159	0.26	adhesion
CPI-SC0CA7B34A5	Stellate cells	Stellate cells	COL5A2	a2b1 complex	0	0.159	0.26	ECM
CPI-SC0CE6F5084	Stellate cells	Cholangiocytes	COL27A1	a2b1 complex	0	0.102	0.175	ECM
CPI-SC0CE6F5084	Stellate cells	Cholangiocytes	COL27A1	a2b1 complex	0	0.102	0.175	adhesion
CPI-SC0CE6F5084	Cholangiocytes	Stellate cells	COL27A1	a2b1 complex	0	0.151	0.167	ECM
CPI-SC0CE6F5084	Cholangiocytes	Stellate cells	COL27A1	a2b1 complex	0	0.151	0.167	adhesion
CPI-SC0CE6F5084	Cholangiocytes	Cholangiocytes	COL27A1	a2b1 complex	0.158	0.155	0.191	ECM
CPI-SC0CE6F5084	Cholangiocytes	Cholangiocytes	COL27A1	a2b1 complex	0.158	0.155	0.191	adhesion
CPI-SC0CE6F5084	Hepatocytes	Cholangiocytes	COL27A1	a2b1 complex	0.0876666666666667	0	0	ECM
CPI-SC0CE6F5084	Hepatocytes	Cholangiocytes	COL27A1	a2b1 complex	0.0876666666666667	0	0	adhesion
CPI-SC0CE6F5084	Stellate cells	Stellate cells	COL27A1	a2b1 complex	0	0.098	0.151	ECM
CPI-SC0CE6F5084	Stellate cells	Stellate cells	COL27A1	a2b1 complex	0	0.098	0.151	adhesion
CPI-SC0CE851065	LSEC	Endothelial cells (non-LSEC)	COL6A2	a10b1 complex	0	0	0.245666666666667	ECM
CPI-SC0CE851065	LSEC	Endothelial cells (non-LSEC)	COL6A2	a10b1 complex	0	0	0.245666666666667	adhesion
CPI-SC0CE851065	Stellate cells	LSEC	COL6A2	a10b1 complex	0.2885	0.293	1.0025	ECM
CPI-SC0CE851065	Stellate cells	LSEC	COL6A2	a10b1 complex	0.2885	0.293	1.0025	adhesion
CPI-SC0CE851065	Endothelial cells (non-LSEC)	LSEC	COL6A2	a10b1 complex	0.0815	0.0685	0.194	ECM
CPI-SC0CE851065	Endothelial cells (non-LSEC)	LSEC	COL6A2	a10b1 complex	0.0815	0.0685	0.194	adhesion
CPI-SC0CE851065	Stellate cells	Endothelial cells (non-LSEC)	COL6A2	a10b1 complex	0	0	0.988	ECM
CPI-SC0CE851065	Stellate cells	Endothelial cells (non-LSEC)	COL6A2	a10b1 complex	0	0	0.988	adhesion
CPI-SC0CE851065	LSEC	LSEC	COL6A2	a10b1 complex	0.093	0.0938333333333333	0.26	ECM
CPI-SC0CE851065	LSEC	LSEC	COL6A2	a10b1 complex	0.093	0.0938333333333333	0.26	adhesion
CPI-SC0CE851065	Endothelial cells (non-LSEC)	Endothelial cells (non-LSEC)	COL6A2	a10b1 complex	0	0	0.18	ECM
CPI-SC0CE851065	Endothelial cells (non-LSEC)	Endothelial cells (non-LSEC)	COL6A2	a10b1 complex	0	0	0.18	adhesion
CPI-SC0D19BAF15	Hepatocytes	Endothelial cells (non-LSEC)	FN1	a10b1 complex	0	0	0.653	ECM
CPI-SC0D19BAF15	Hepatocytes	Endothelial cells (non-LSEC)	FN1	a10b1 complex	0	0	0.653	migration
CPI-SC0D19BAF15	Hepatocytes	LSEC	FN1	a10b1 complex	0.468333333333333	0.4705	0.667333333333333	ECM
CPI-SC0D19BAF15	Hepatocytes	LSEC	FN1	a10b1 complex	0.468333333333333	0.4705	0.667333333333333	migration
CPI-SC0D5CFA431	LSEC	Kupffer cells	TGFB3	TGFbeta receptor1	0	0	0.146666666666667	development
CPI-SC0D5CFA431	Stellate cells	Kupffer cells	TGFB3	TGFbeta receptor1	0	0.156	0.156	development
CPI-SC0D5CFA431	LSEC	cDCs	TGFB3	TGFbeta receptor1	0	0	0.130666666666667	development
CPI-SC0D5CFA431	Stellate cells	pDCs	TGFB3	TGFbeta receptor1	0	0	0.119	development
CPI-SC0D5CFA431	Stellate cells	cDCs	TGFB3	TGFbeta receptor1	0	0.138	0.14	development
CPI-SC0D5CFA431	LSEC	pDCs	TGFB3	TGFbeta receptor1	0	0	0.109666666666667	development
CPI-SC0D5CFA431	Stellate cells	Stellate cells	TGFB3	TGFbeta receptor1	0	0.113	0	development
CPI-SC0D7F33CFB	Stellate cells	ab-T cells	COL27A1	a1b1 complex	0	0	0.137	ECM
CPI-SC0D7F33CFB	Stellate cells	ab-T cells	COL27A1	a1b1 complex	0	0	0.137	adhesion
CPI-SC0D7F33CFB	Hepatocytes	Stellate cells	COL27A1	a1b1 complex	0.2035	0	0	ECM
CPI-SC0D7F33CFB	Hepatocytes	Stellate cells	COL27A1	a1b1 complex	0.2035	0	0	adhesion
CPI-SC0D7F33CFB	Stellate cells	Stellate cells	COL27A1	a1b1 complex	0	0.301	0.374	ECM
CPI-SC0D7F33CFB	Stellate cells	Stellate cells	COL27A1	a1b1 complex	0	0.301	0.374	adhesion
CPI-SC0D7F33CFB	Cholangiocytes	Hepatocytes	COL27A1	a1b1 complex	0.244333333333333	0.180666666666667	0.161333333333333	ECM
CPI-SC0D7F33CFB	Cholangiocytes	Hepatocytes	COL27A1	a1b1 complex	0.244333333333333	0.180666666666667	0.161333333333333	adhesion
CPI-SC0D7F33CFB	Stellate cells	Endothelial cells (non-LSEC)	COL27A1	a1b1 complex	0	0.172	0.265	ECM
CPI-SC0D7F33CFB	Stellate cells	Endothelial cells (non-LSEC)	COL27A1	a1b1 complex	0	0.172	0.265	adhesion
CPI-SC0D7F33CFB	Cholangiocytes	ab-T cells	COL27A1	a1b1 complex	0	0	0.153	ECM
CPI-SC0D7F33CFB	Cholangiocytes	ab-T cells	COL27A1	a1b1 complex	0	0	0.153	adhesion
CPI-SC0D7F33CFB	Stellate cells	Hepatocytes	COL27A1	a1b1 complex	0	0.128666666666667	0.145333333333333	ECM
CPI-SC0D7F33CFB	Stellate cells	Hepatocytes	COL27A1	a1b1 complex	0	0.128666666666667	0.145333333333333	adhesion
CPI-SC0D7F33CFB	Cholangiocytes	Stellate cells	COL27A1	a1b1 complex	0.27	0.354	0.39	ECM
CPI-SC0D7F33CFB	Cholangiocytes	Stellate cells	COL27A1	a1b1 complex	0.27	0.354	0.39	adhesion
CPI-SC0D7F33CFB	Cholangiocytes	LSEC	COL27A1	a1b1 complex	0.228666666666667	0.295666666666667	0.298333333333333	ECM
CPI-SC0D7F33CFB	Cholangiocytes	LSEC	COL27A1	a1b1 complex	0.228666666666667	0.295666666666667	0.298333333333333	adhesion
CPI-SC0D7F33CFB	Hepatocytes	LSEC	COL27A1	a1b1 complex	0.180166666666667	0	0	ECM
CPI-SC0D7F33CFB	Hepatocytes	LSEC	COL27A1	a1b1 complex	0.180166666666667	0	0	adhesion
CPI-SC0D7F33CFB	Cholangiocytes	Endothelial cells (non-LSEC)	COL27A1	a1b1 complex	0.212	0.225	0.281	ECM
CPI-SC0D7F33CFB	Cholangiocytes	Endothelial cells (non-LSEC)	COL27A1	a1b1 complex	0.212	0.225	0.281	adhesion
CPI-SC0D7F33CFB	Hepatocytes	Endothelial cells (non-LSEC)	COL27A1	a1b1 complex	0.148	0	0	ECM
CPI-SC0D7F33CFB	Hepatocytes	Endothelial cells (non-LSEC)	COL27A1	a1b1 complex	0.148	0	0	adhesion
CPI-SC0D7F33CFB	Stellate cells	LSEC	COL27A1	a1b1 complex	0	0.243333333333333	0.282666666666667	ECM
CPI-SC0D7F33CFB	Stellate cells	LSEC	COL27A1	a1b1 complex	0	0.243333333333333	0.282666666666667	adhesion
CPI-SC0D7F33CFB	Hepatocytes	Hepatocytes	COL27A1	a1b1 complex	0.174222222222222	0	0	ECM
CPI-SC0D7F33CFB	Hepatocytes	Hepatocytes	COL27A1	a1b1 complex	0.174222222222222	0	0	adhesion
CPI-SC0D870AE49	Stellate cells	Cholangiocytes	COL6A3	a2b1 complex	0.21	0.304	0.469	ECM
CPI-SC0D870AE49	Stellate cells	Cholangiocytes	COL6A3	a2b1 complex	0.21	0.304	0.469	adhesion
CPI-SC0D870AE49	Stellate cells	Stellate cells	COL6A3	a2b1 complex	0	0.3	0.446	ECM
CPI-SC0D870AE49	Stellate cells	Stellate cells	COL6A3	a2b1 complex	0	0.3	0.446	adhesion
CPI-SC0D9B795CC	Cholangiocytes	Cholangiocytes	CDH1	a2b1 complex	0.274	0.288	0.384	adhesion
CPI-SC0D9B795CC	Hepatocytes	Cholangiocytes	CDH1	a2b1 complex	0.162333333333333	0.094	0.129333333333333	adhesion
CPI-SC0D9B795CC	Hepatocytes	Stellate cells	CDH1	a2b1 complex	0	0.0903333333333333	0.105666666666667	adhesion
CPI-SC0D9B795CC	pDCs	Stellate cells	CDH1	a2b1 complex	0	0	0.096	adhesion
CPI-SC0D9B795CC	pDCs	Cholangiocytes	CDH1	a2b1 complex	0	0	0.12	adhesion
CPI-SC0D9B795CC	Cholangiocytes	Stellate cells	CDH1	a2b1 complex	0	0.285	0.361	adhesion
CPI-SC0DAD29856	Stellate cells	ab-T cells	COL5A3	a1b1 complex	0	0	0.08	adhesion
CPI-SC0DAD29856	Stellate cells	ab-T cells	COL5A3	a1b1 complex	0	0	0.08	ECM
CPI-SC0DAD29856	Stellate cells	LSEC	COL5A3	a1b1 complex	0	0	0.225333333333333	adhesion
CPI-SC0DAD29856	Stellate cells	LSEC	COL5A3	a1b1 complex	0	0	0.225333333333333	ECM
CPI-SC0DAD29856	Stellate cells	Hepatocytes	COL5A3	a1b1 complex	0	0	0.0883333333333333	adhesion
CPI-SC0DAD29856	Stellate cells	Hepatocytes	COL5A3	a1b1 complex	0	0	0.0883333333333333	ECM
CPI-SC0DAD29856	Stellate cells	Endothelial cells (non-LSEC)	COL5A3	a1b1 complex	0	0	0.208	adhesion
CPI-SC0DAD29856	Stellate cells	Endothelial cells (non-LSEC)	COL5A3	a1b1 complex	0	0	0.208	ECM
CPI-SC0DAD29856	Stellate cells	Stellate cells	COL5A3	a1b1 complex	0	0	0.317	adhesion
CPI-SC0DAD29856	Stellate cells	Stellate cells	COL5A3	a1b1 complex	0	0	0.317	ECM
CPI-SC0E0C50FCA	Stellate cells	Stellate cells	COL14A1	a2b1 complex	0	0.301	0.585	ECM
CPI-SC0E0C50FCA	Stellate cells	Stellate cells	COL14A1	a2b1 complex	0	0.301	0.585	adhesion
CPI-SC0E0C50FCA	Stellate cells	Cholangiocytes	COL14A1	a2b1 complex	0.257	0.305	0.609	ECM
CPI-SC0E0C50FCA	Stellate cells	Cholangiocytes	COL14A1	a2b1 complex	0.257	0.305	0.609	adhesion
CPI-SC0E1037D03	Endothelial cells (non-LSEC)	LSEC	VWF	aVb3 complex	0	0	0.697	coagulation
CPI-SC0E1037D03	LSEC	LSEC	VWF	aVb3 complex	0	0	0.2575	coagulation
CPI-SC0E3784FFB	LSEC	Stellate cells	LAMC1	a2b1 complex	0	0.100333333333333	0.121	adhesion
CPI-SC0E3784FFB	LSEC	Stellate cells	LAMC1	a2b1 complex	0	0.100333333333333	0.121	ECM
CPI-SC0E3784FFB	Cholangiocytes	Cholangiocytes	LAMC1	a2b1 complex	0.159	0.183	0.239	adhesion
CPI-SC0E3784FFB	Cholangiocytes	Cholangiocytes	LAMC1	a2b1 complex	0.159	0.183	0.239	ECM
CPI-SC0E3784FFB	Cholangiocytes	Stellate cells	LAMC1	a2b1 complex	0	0.179	0.216	adhesion
CPI-SC0E3784FFB	Cholangiocytes	Stellate cells	LAMC1	a2b1 complex	0	0.179	0.216	ECM
CPI-SC0E3784FFB	Endothelial cells (non-LSEC)	Stellate cells	LAMC1	a2b1 complex	0	0.087	0.114	adhesion
CPI-SC0E3784FFB	Endothelial cells (non-LSEC)	Stellate cells	LAMC1	a2b1 complex	0	0.087	0.114	ECM
CPI-SC0E3784FFB	Stellate cells	Cholangiocytes	LAMC1	a2b1 complex	0.171	0.183	0.209	adhesion
CPI-SC0E3784FFB	Stellate cells	Cholangiocytes	LAMC1	a2b1 complex	0.171	0.183	0.209	ECM
CPI-SC0E3784FFB	Stellate cells	Stellate cells	LAMC1	a2b1 complex	0	0.179	0.186	adhesion
CPI-SC0E3784FFB	Stellate cells	Stellate cells	LAMC1	a2b1 complex	0	0.179	0.186	ECM
CPI-SC0E3784FFB	Endothelial cells (non-LSEC)	Cholangiocytes	LAMC1	a2b1 complex	0	0.091	0.138	adhesion
CPI-SC0E3784FFB	Endothelial cells (non-LSEC)	Cholangiocytes	LAMC1	a2b1 complex	0	0.091	0.138	ECM
CPI-SC0E3784FFB	LSEC	Cholangiocytes	LAMC1	a2b1 complex	0.027	0.104	0.144666666666667	adhesion
CPI-SC0E3784FFB	LSEC	Cholangiocytes	LAMC1	a2b1 complex	0.027	0.104	0.144666666666667	ECM
CPI-SC0E5218AA4	Cholangiocytes	Cholangiocytes	a6b4 complex	NRG1	0	0	0.089	development
CPI-SC0E8575642	pDCs	Kupffer cells	ICAM3	aDb2 complex	0	0.124	0.168	adhesion
CPI-SC0E8575642	Plasmablasts	Kupffer cells	ICAM3	aDb2 complex	0.422	0.321	0.306	adhesion
CPI-SC0E8575642	Endothelial cells (non-LSEC)	Kupffer cells	ICAM3	aDb2 complex	0	0.093	0	adhesion
CPI-SC0E8575642	Macrophages	Kupffer cells	ICAM3	aDb2 complex	0.277	0.198	0.223	adhesion
CPI-SC0E8575642	gd-T cells	Kupffer cells	ICAM3	aDb2 complex	0.399	0.296	0.276	adhesion
CPI-SC0E8575642	ab-T cells	Kupffer cells	ICAM3	aDb2 complex	0.342	0.226	0.261	adhesion
CPI-SC0E8575642	cDCs	Kupffer cells	ICAM3	aDb2 complex	0.164	0.142	0.125	adhesion
CPI-SC0E8575642	Hepatocytes	Kupffer cells	ICAM3	aDb2 complex	0.190333333333333	0.115	0.118333333333333	adhesion
CPI-SC0E8575642	B cells	Kupffer cells	ICAM3	aDb2 complex	0.329	0.212	0.224	adhesion
CPI-SC0E9C058EB	ab-T cells	pDCs	a4b1 complex	PLAUR	0	0.188	0.28	adhesion
CPI-SC0E9C058EB	ab-T cells	pDCs	a4b1 complex	PLAUR	0	0.188	0.28	migration
CPI-SC0E9C058EB	gd-T cells	Macrophages	a4b1 complex	PLAUR	0.664	0.605	0.684	adhesion
CPI-SC0E9C058EB	gd-T cells	Macrophages	a4b1 complex	PLAUR	0.664	0.605	0.684	migration
CPI-SC0E9C058EB	B cells	Cholangiocytes	a4b1 complex	PLAUR	0	0.166	0.163	adhesion
CPI-SC0E9C058EB	B cells	Cholangiocytes	a4b1 complex	PLAUR	0	0.166	0.163	migration
CPI-SC0E9C058EB	ab-T cells	LSEC	a4b1 complex	PLAUR	0.186333333333333	0.209333333333333	0.291	adhesion
CPI-SC0E9C058EB	ab-T cells	LSEC	a4b1 complex	PLAUR	0.186333333333333	0.209333333333333	0.291	migration
CPI-SC0E9C058EB	gd-T cells	Stellate cells	a4b1 complex	PLAUR	0.418	0.398	0.548	adhesion
CPI-SC0E9C058EB	gd-T cells	Stellate cells	a4b1 complex	PLAUR	0.418	0.398	0.548	migration
CPI-SC0E9C058EB	B cells	Macrophages	a4b1 complex	PLAUR	0.542	0.503	0.591	adhesion
CPI-SC0E9C058EB	B cells	Macrophages	a4b1 complex	PLAUR	0.542	0.503	0.591	migration
CPI-SC0E9C058EB	Plasmablasts	Cholangiocytes	a4b1 complex	PLAUR	0	0.159	0.18	adhesion
CPI-SC0E9C058EB	Plasmablasts	Cholangiocytes	a4b1 complex	PLAUR	0	0.159	0.18	migration
CPI-SC0E9C058EB	ab-T cells	Stellate cells	a4b1 complex	PLAUR	0.288	0.283	0.476	adhesion
CPI-SC0E9C058EB	ab-T cells	Stellate cells	a4b1 complex	PLAUR	0.288	0.283	0.476	migration
CPI-SC0E9C058EB	gd-T cells	LSEC	a4b1 complex	PLAUR	0.316	0.325333333333333	0.362333333333333	adhesion
CPI-SC0E9C058EB	gd-T cells	LSEC	a4b1 complex	PLAUR	0.316	0.325333333333333	0.362333333333333	migration
CPI-SC0E9C058EB	gd-T cells	Kupffer cells	a4b1 complex	PLAUR	0.372	0.33	0.358	adhesion
CPI-SC0E9C058EB	gd-T cells	Kupffer cells	a4b1 complex	PLAUR	0.372	0.33	0.358	migration
CPI-SC0E9C058EB	cDCs	Stellate cells	a4b1 complex	PLAUR	0.342	0.331	0.536	adhesion
CPI-SC0E9C058EB	cDCs	Stellate cells	a4b1 complex	PLAUR	0.342	0.331	0.536	migration
CPI-SC0E9C058EB	Plasmablasts	LSEC	a4b1 complex	PLAUR	0.212333333333333	0.216333333333333	0.287333333333333	adhesion
CPI-SC0E9C058EB	Plasmablasts	LSEC	a4b1 complex	PLAUR	0.212333333333333	0.216333333333333	0.287333333333333	migration
CPI-SC0E9C058EB	B cells	pDCs	a4b1 complex	PLAUR	0	0.201	0.259	adhesion
CPI-SC0E9C058EB	B cells	pDCs	a4b1 complex	PLAUR	0	0.201	0.259	migration
CPI-SC0E9C058EB	Macrophages	pDCs	a4b1 complex	PLAUR	0	0.204	0.282	adhesion
CPI-SC0E9C058EB	Macrophages	pDCs	a4b1 complex	PLAUR	0	0.204	0.282	migration
CPI-SC0E9C058EB	B cells	LSEC	a4b1 complex	PLAUR	0.193666666666667	0.222333333333333	0.27	adhesion
CPI-SC0E9C058EB	B cells	LSEC	a4b1 complex	PLAUR	0.193666666666667	0.222333333333333	0.27	migration
CPI-SC0E9C058EB	gd-T cells	pDCs	a4b1 complex	PLAUR	0.24	0.303	0.351	adhesion
CPI-SC0E9C058EB	gd-T cells	pDCs	a4b1 complex	PLAUR	0.24	0.303	0.351	migration
CPI-SC0E9C058EB	Kupffer cells	LSEC	a4b1 complex	PLAUR	0	0	0.241333333333333	adhesion
CPI-SC0E9C058EB	Kupffer cells	LSEC	a4b1 complex	PLAUR	0	0	0.241333333333333	migration
CPI-SC0E9C058EB	pDCs	Kupffer cells	a4b1 complex	PLAUR	0	0.191	0.29	adhesion
CPI-SC0E9C058EB	pDCs	Kupffer cells	a4b1 complex	PLAUR	0	0.191	0.29	migration
CPI-SC0E9C058EB	ab-T cells	Kupffer cells	a4b1 complex	PLAUR	0.243	0.214	0.286	adhesion
CPI-SC0E9C058EB	ab-T cells	Kupffer cells	a4b1 complex	PLAUR	0.243	0.214	0.286	migration
CPI-SC0E9C058EB	Plasmablasts	Endothelial cells (non-LSEC)	a4b1 complex	PLAUR	0.178	0.219	0.293	adhesion
CPI-SC0E9C058EB	Plasmablasts	Endothelial cells (non-LSEC)	a4b1 complex	PLAUR	0.178	0.219	0.293	migration
CPI-SC0E9C058EB	cDCs	Cholangiocytes	a4b1 complex	PLAUR	0	0.2	0.244	adhesion
CPI-SC0E9C058EB	cDCs	Cholangiocytes	a4b1 complex	PLAUR	0	0.2	0.244	migration
CPI-SC0E9C058EB	B cells	cDCs	a4b1 complex	PLAUR	0.507	0.389	0.426	adhesion
CPI-SC0E9C058EB	B cells	cDCs	a4b1 complex	PLAUR	0.507	0.389	0.426	migration
CPI-SC0E9C058EB	pDCs	Stellate cells	a4b1 complex	PLAUR	0	0.26	0.48	adhesion
CPI-SC0E9C058EB	pDCs	Stellate cells	a4b1 complex	PLAUR	0	0.26	0.48	migration
CPI-SC0E9C058EB	cDCs	cDCs	a4b1 complex	PLAUR	0.553	0.424	0.507	adhesion
CPI-SC0E9C058EB	cDCs	cDCs	a4b1 complex	PLAUR	0.553	0.424	0.507	migration
CPI-SC0E9C058EB	Macrophages	Endothelial cells (non-LSEC)	a4b1 complex	PLAUR	0.152	0.229	0.299	adhesion
CPI-SC0E9C058EB	Macrophages	Endothelial cells (non-LSEC)	a4b1 complex	PLAUR	0.152	0.229	0.299	migration
CPI-SC0E9C058EB	gd-T cells	Cholangiocytes	a4b1 complex	PLAUR	0	0.268	0.255	adhesion
CPI-SC0E9C058EB	gd-T cells	Cholangiocytes	a4b1 complex	PLAUR	0	0.268	0.255	migration
CPI-SC0E9C058EB	ab-T cells	Macrophages	a4b1 complex	PLAUR	0.534	0.49	0.612	adhesion
CPI-SC0E9C058EB	ab-T cells	Macrophages	a4b1 complex	PLAUR	0.534	0.49	0.612	migration
CPI-SC0E9C058EB	Kupffer cells	Stellate cells	a4b1 complex	PLAUR	0	0	0.427	adhesion
CPI-SC0E9C058EB	Kupffer cells	Stellate cells	a4b1 complex	PLAUR	0	0	0.427	migration
CPI-SC0E9C058EB	Macrophages	Macrophages	a4b1 complex	PLAUR	0.534	0.506	0.615	adhesion
CPI-SC0E9C058EB	Macrophages	Macrophages	a4b1 complex	PLAUR	0.534	0.506	0.615	migration
CPI-SC0E9C058EB	Plasmablasts	Stellate cells	a4b1 complex	PLAUR	0.314	0.29	0.473	adhesion
CPI-SC0E9C058EB	Plasmablasts	Stellate cells	a4b1 complex	PLAUR	0.314	0.29	0.473	migration
CPI-SC0E9C058EB	cDCs	pDCs	a4b1 complex	PLAUR	0.164	0.236	0.34	adhesion
CPI-SC0E9C058EB	cDCs	pDCs	a4b1 complex	PLAUR	0.164	0.236	0.34	migration
CPI-SC0E9C058EB	B cells	Kupffer cells	a4b1 complex	PLAUR	0.25	0.227	0.265	adhesion
CPI-SC0E9C058EB	B cells	Kupffer cells	a4b1 complex	PLAUR	0.25	0.227	0.265	migration
CPI-SC0E9C058EB	Kupffer cells	pDCs	a4b1 complex	PLAUR	0	0	0.23	adhesion
CPI-SC0E9C058EB	Kupffer cells	pDCs	a4b1 complex	PLAUR	0	0	0.23	migration
CPI-SC0E9C058EB	Kupffer cells	Cholangiocytes	a4b1 complex	PLAUR	0	0	0.135	adhesion
CPI-SC0E9C058EB	Kupffer cells	Cholangiocytes	a4b1 complex	PLAUR	0	0	0.135	migration
CPI-SC0E9C058EB	Plasmablasts	cDCs	a4b1 complex	PLAUR	0.525	0.383	0.443	adhesion
CPI-SC0E9C058EB	Plasmablasts	cDCs	a4b1 complex	PLAUR	0.525	0.383	0.443	migration
CPI-SC0E9C058EB	pDCs	Cholangiocytes	a4b1 complex	PLAUR	0	0.129	0.188	adhesion
CPI-SC0E9C058EB	pDCs	Cholangiocytes	a4b1 complex	PLAUR	0	0.129	0.188	migration
CPI-SC0E9C058EB	cDCs	Macrophages	a4b1 complex	PLAUR	0.588	0.538	0.673	adhesion
CPI-SC0E9C058EB	cDCs	Macrophages	a4b1 complex	PLAUR	0.588	0.538	0.673	migration
CPI-SC0E9C058EB	gd-T cells	Endothelial cells (non-LSEC)	a4b1 complex	PLAUR	0.282	0.328	0.368	adhesion
CPI-SC0E9C058EB	gd-T cells	Endothelial cells (non-LSEC)	a4b1 complex	PLAUR	0.282	0.328	0.368	migration
CPI-SC0E9C058EB	pDCs	pDCs	a4b1 complex	PLAUR	0	0.165	0.283	adhesion
CPI-SC0E9C058EB	pDCs	pDCs	a4b1 complex	PLAUR	0	0.165	0.283	migration
CPI-SC0E9C058EB	Plasmablasts	Kupffer cells	a4b1 complex	PLAUR	0.269	0.221	0.283	adhesion
CPI-SC0E9C058EB	Plasmablasts	Kupffer cells	a4b1 complex	PLAUR	0.269	0.221	0.283	migration
CPI-SC0E9C058EB	Plasmablasts	Macrophages	a4b1 complex	PLAUR	0.56	0.497	0.609	adhesion
CPI-SC0E9C058EB	Plasmablasts	Macrophages	a4b1 complex	PLAUR	0.56	0.497	0.609	migration
CPI-SC0E9C058EB	cDCs	Endothelial cells (non-LSEC)	a4b1 complex	PLAUR	0.206	0.26	0.357	adhesion
CPI-SC0E9C058EB	cDCs	Endothelial cells (non-LSEC)	a4b1 complex	PLAUR	0.206	0.26	0.357	migration
CPI-SC0E9C058EB	Macrophages	cDCs	a4b1 complex	PLAUR	0.499	0.392	0.449	adhesion
CPI-SC0E9C058EB	Macrophages	cDCs	a4b1 complex	PLAUR	0.499	0.392	0.449	migration
CPI-SC0E9C058EB	Kupffer cells	Endothelial cells (non-LSEC)	a4b1 complex	PLAUR	0	0	0.247	adhesion
CPI-SC0E9C058EB	Kupffer cells	Endothelial cells (non-LSEC)	a4b1 complex	PLAUR	0	0	0.247	migration
CPI-SC0E9C058EB	pDCs	Endothelial cells (non-LSEC)	a4b1 complex	PLAUR	0	0.189	0.3	adhesion
CPI-SC0E9C058EB	pDCs	Endothelial cells (non-LSEC)	a4b1 complex	PLAUR	0	0.189	0.3	migration
CPI-SC0E9C058EB	B cells	Endothelial cells (non-LSEC)	a4b1 complex	PLAUR	0.16	0.226	0.276	adhesion
CPI-SC0E9C058EB	B cells	Endothelial cells (non-LSEC)	a4b1 complex	PLAUR	0.16	0.226	0.276	migration
CPI-SC0E9C058EB	Kupffer cells	Kupffer cells	a4b1 complex	PLAUR	0	0	0.237	adhesion
CPI-SC0E9C058EB	Kupffer cells	Kupffer cells	a4b1 complex	PLAUR	0	0	0.237	migration
CPI-SC0E9C058EB	B cells	Stellate cells	a4b1 complex	PLAUR	0.296	0.296	0.455	adhesion
CPI-SC0E9C058EB	B cells	Stellate cells	a4b1 complex	PLAUR	0.296	0.296	0.455	migration
CPI-SC0E9C058EB	pDCs	Macrophages	a4b1 complex	PLAUR	0	0.467	0.616	adhesion
CPI-SC0E9C058EB	pDCs	Macrophages	a4b1 complex	PLAUR	0	0.467	0.616	migration
CPI-SC0E9C058EB	Macrophages	Stellate cells	a4b1 complex	PLAUR	0.288	0.299	0.479	adhesion
CPI-SC0E9C058EB	Macrophages	Stellate cells	a4b1 complex	PLAUR	0.288	0.299	0.479	migration
CPI-SC0E9C058EB	pDCs	cDCs	a4b1 complex	PLAUR	0	0.353	0.45	adhesion
CPI-SC0E9C058EB	pDCs	cDCs	a4b1 complex	PLAUR	0	0.353	0.45	migration
CPI-SC0E9C058EB	cDCs	Kupffer cells	a4b1 complex	PLAUR	0.296	0.262	0.347	adhesion
CPI-SC0E9C058EB	cDCs	Kupffer cells	a4b1 complex	PLAUR	0.296	0.262	0.347	migration
CPI-SC0E9C058EB	Kupffer cells	Macrophages	a4b1 complex	PLAUR	0	0	0.563	adhesion
CPI-SC0E9C058EB	Kupffer cells	Macrophages	a4b1 complex	PLAUR	0	0	0.563	migration
CPI-SC0E9C058EB	ab-T cells	Endothelial cells (non-LSEC)	a4b1 complex	PLAUR	0.152	0.212	0.297	adhesion
CPI-SC0E9C058EB	ab-T cells	Endothelial cells (non-LSEC)	a4b1 complex	PLAUR	0.152	0.212	0.297	migration
CPI-SC0E9C058EB	Kupffer cells	cDCs	a4b1 complex	PLAUR	0	0	0.397	adhesion
CPI-SC0E9C058EB	Kupffer cells	cDCs	a4b1 complex	PLAUR	0	0	0.397	migration
CPI-SC0E9C058EB	Macrophages	LSEC	a4b1 complex	PLAUR	0.186	0.225333333333333	0.293333333333333	adhesion
CPI-SC0E9C058EB	Macrophages	LSEC	a4b1 complex	PLAUR	0.186	0.225333333333333	0.293333333333333	migration
CPI-SC0E9C058EB	cDCs	LSEC	a4b1 complex	PLAUR	0.24	0.257333333333333	0.351333333333333	adhesion
CPI-SC0E9C058EB	cDCs	LSEC	a4b1 complex	PLAUR	0.24	0.257333333333333	0.351333333333333	migration
CPI-SC0E9C058EB	gd-T cells	cDCs	a4b1 complex	PLAUR	0.629	0.492	0.518	adhesion
CPI-SC0E9C058EB	gd-T cells	cDCs	a4b1 complex	PLAUR	0.629	0.492	0.518	migration
CPI-SC0E9C058EB	Macrophages	Kupffer cells	a4b1 complex	PLAUR	0.242	0.23	0.289	adhesion
CPI-SC0E9C058EB	Macrophages	Kupffer cells	a4b1 complex	PLAUR	0.242	0.23	0.289	migration
CPI-SC0E9C058EB	pDCs	LSEC	a4b1 complex	PLAUR	0	0.186333333333333	0.294333333333333	adhesion
CPI-SC0E9C058EB	pDCs	LSEC	a4b1 complex	PLAUR	0	0.186333333333333	0.294333333333333	migration
CPI-SC0E9C058EB	Macrophages	Cholangiocytes	a4b1 complex	PLAUR	0	0.169	0.187	adhesion
CPI-SC0E9C058EB	Macrophages	Cholangiocytes	a4b1 complex	PLAUR	0	0.169	0.187	migration
CPI-SC0E9C058EB	ab-T cells	cDCs	a4b1 complex	PLAUR	0.499	0.376	0.446	adhesion
CPI-SC0E9C058EB	ab-T cells	cDCs	a4b1 complex	PLAUR	0.499	0.376	0.446	migration
CPI-SC0E9C058EB	ab-T cells	Cholangiocytes	a4b1 complex	PLAUR	0	0.152	0.184	adhesion
CPI-SC0E9C058EB	ab-T cells	Cholangiocytes	a4b1 complex	PLAUR	0	0.152	0.184	migration
CPI-SC0E9C058EB	Plasmablasts	pDCs	a4b1 complex	PLAUR	0.136	0.195	0.276	adhesion
CPI-SC0E9C058EB	Plasmablasts	pDCs	a4b1 complex	PLAUR	0.136	0.195	0.276	migration
CPI-SC0EA3FC100	Cholangiocytes	Endothelial cells (non-LSEC)	COL18A1	a1b1 complex	0	0.287	0.365	ECM
CPI-SC0EA3FC100	Cholangiocytes	Endothelial cells (non-LSEC)	COL18A1	a1b1 complex	0	0.287	0.365	adhesion
CPI-SC0EA3FC100	Hepatocytes	LSEC	COL18A1	a1b1 complex	0.442222222222222	0.418444444444444	0.402	ECM
CPI-SC0EA3FC100	Hepatocytes	LSEC	COL18A1	a1b1 complex	0.442222222222222	0.418444444444444	0.402	adhesion
CPI-SC0EA3FC100	Stellate cells	Endothelial cells (non-LSEC)	COL18A1	a1b1 complex	0	0	0.339	ECM
CPI-SC0EA3FC100	Stellate cells	Endothelial cells (non-LSEC)	COL18A1	a1b1 complex	0	0	0.339	adhesion
CPI-SC0EA3FC100	Hepatocytes	Hepatocytes	COL18A1	a1b1 complex	0.457555555555556	0.303666666666667	0.214222222222222	ECM
CPI-SC0EA3FC100	Hepatocytes	Hepatocytes	COL18A1	a1b1 complex	0.457555555555556	0.303666666666667	0.214222222222222	adhesion
CPI-SC0EA3FC100	Cholangiocytes	Stellate cells	COL18A1	a1b1 complex	0	0.416	0.473	ECM
CPI-SC0EA3FC100	Cholangiocytes	Stellate cells	COL18A1	a1b1 complex	0	0.416	0.473	adhesion
CPI-SC0EA3FC100	Cholangiocytes	LSEC	COL18A1	a1b1 complex	0.342	0.414	0.438	ECM
CPI-SC0EA3FC100	Cholangiocytes	LSEC	COL18A1	a1b1 complex	0.342	0.414	0.438	adhesion
CPI-SC0EA3FC100	Hepatocytes	ab-T cells	COL18A1	a1b1 complex	0	0	0.313	ECM
CPI-SC0EA3FC100	Hepatocytes	ab-T cells	COL18A1	a1b1 complex	0	0	0.313	adhesion
CPI-SC0EA3FC100	Cholangiocytes	Hepatocytes	COL18A1	a1b1 complex	0.335666666666667	0	0	ECM
CPI-SC0EA3FC100	Cholangiocytes	Hepatocytes	COL18A1	a1b1 complex	0.335666666666667	0	0	adhesion
CPI-SC0EA3FC100	LSEC	Stellate cells	COL18A1	a1b1 complex	0	0.394666666666667	0.404333333333333	ECM
CPI-SC0EA3FC100	LSEC	Stellate cells	COL18A1	a1b1 complex	0	0.394666666666667	0.404333333333333	adhesion
CPI-SC0EA3FC100	LSEC	LSEC	COL18A1	a1b1 complex	0	0.393	0.369333333333333	ECM
CPI-SC0EA3FC100	LSEC	LSEC	COL18A1	a1b1 complex	0	0.393	0.369333333333333	adhesion
CPI-SC0EA3FC100	Hepatocytes	Endothelial cells (non-LSEC)	COL18A1	a1b1 complex	0.425666666666667	0.347333333333333	0.414333333333333	ECM
CPI-SC0EA3FC100	Hepatocytes	Endothelial cells (non-LSEC)	COL18A1	a1b1 complex	0.425666666666667	0.347333333333333	0.414333333333333	adhesion
CPI-SC0EA3FC100	Stellate cells	LSEC	COL18A1	a1b1 complex	0	0.407	0.413	ECM
CPI-SC0EA3FC100	Stellate cells	LSEC	COL18A1	a1b1 complex	0	0.407	0.413	adhesion
CPI-SC0EA3FC100	LSEC	Endothelial cells (non-LSEC)	COL18A1	a1b1 complex	0	0.1435	0.3015	ECM
CPI-SC0EA3FC100	LSEC	Endothelial cells (non-LSEC)	COL18A1	a1b1 complex	0	0.1435	0.3015	adhesion
CPI-SC0EA3FC100	Stellate cells	Stellate cells	COL18A1	a1b1 complex	0	0.408	0.448	ECM
CPI-SC0EA3FC100	Stellate cells	Stellate cells	COL18A1	a1b1 complex	0	0.408	0.448	adhesion
CPI-SC0EA3FC100	Endothelial cells (non-LSEC)	LSEC	COL18A1	a1b1 complex	0	0.336	0.2065	ECM
CPI-SC0EA3FC100	Endothelial cells (non-LSEC)	LSEC	COL18A1	a1b1 complex	0	0.336	0.2065	adhesion
CPI-SC0EA3FC100	Hepatocytes	Stellate cells	COL18A1	a1b1 complex	0.482666666666667	0.476333333333333	0.523333333333333	ECM
CPI-SC0EA3FC100	Hepatocytes	Stellate cells	COL18A1	a1b1 complex	0.482666666666667	0.476333333333333	0.523333333333333	adhesion
CPI-SC0EA3FC100	Endothelial cells (non-LSEC)	Stellate cells	COL18A1	a1b1 complex	0	0.338	0.386	ECM
CPI-SC0EA3FC100	Endothelial cells (non-LSEC)	Stellate cells	COL18A1	a1b1 complex	0	0.338	0.386	adhesion
CPI-SC0EACF2D60	pDCs	ab-T cells	COL26A1	a1b1 complex	0	0	0.09	adhesion
CPI-SC0EACF2D60	pDCs	ab-T cells	COL26A1	a1b1 complex	0	0	0.09	ECM
CPI-SC0EACF2D60	pDCs	Stellate cells	COL26A1	a1b1 complex	0	0.285	0.327	adhesion
CPI-SC0EACF2D60	pDCs	Stellate cells	COL26A1	a1b1 complex	0	0.285	0.327	ECM
CPI-SC0EACF2D60	pDCs	Endothelial cells (non-LSEC)	COL26A1	a1b1 complex	0	0.156	0.218	adhesion
CPI-SC0EACF2D60	pDCs	Endothelial cells (non-LSEC)	COL26A1	a1b1 complex	0	0.156	0.218	ECM
CPI-SC0EACF2D60	pDCs	LSEC	COL26A1	a1b1 complex	0	0.226333333333333	0.235	adhesion
CPI-SC0EACF2D60	pDCs	LSEC	COL26A1	a1b1 complex	0	0.226333333333333	0.235	ECM
CPI-SC0EACF2D60	pDCs	Hepatocytes	COL26A1	a1b1 complex	0	0.111666666666667	0.098	adhesion
CPI-SC0EACF2D60	pDCs	Hepatocytes	COL26A1	a1b1 complex	0	0.111666666666667	0.098	ECM
CPI-SC0EAF80261	pDCs	ab-T cells	SEMA7A	a1b1 complex	0	0	0.143	migration
CPI-SC0EAF80261	pDCs	LSEC	SEMA7A	a1b1 complex	0.226666666666667	0.254666666666667	0.288	migration
CPI-SC0EAF80261	pDCs	Hepatocytes	SEMA7A	a1b1 complex	0.242333333333333	0.14	0.150333333333333	migration
CPI-SC0EAF80261	pDCs	Endothelial cells (non-LSEC)	SEMA7A	a1b1 complex	0.21	0.184	0.271	migration
CPI-SC0EAF80261	pDCs	Stellate cells	SEMA7A	a1b1 complex	0.268	0.313	0.379	migration
CPI-SC0EB600CAC	pDCs	Cholangiocytes	COL24A1	a2b1 complex	0.078	0	0.131	ECM
CPI-SC0EB600CAC	pDCs	Cholangiocytes	COL24A1	a2b1 complex	0.078	0	0.131	adhesion
CPI-SC0EB600CAC	pDCs	Stellate cells	COL24A1	a2b1 complex	0	0	0.108	ECM
CPI-SC0EB600CAC	pDCs	Stellate cells	COL24A1	a2b1 complex	0	0	0.108	adhesion
CPI-SC0EB8DC52F	Macrophages	Macrophages	CD47	SIRB1 complex	0.216	0.208	0.247	immune
CPI-SC0EB8DC52F	Stellate cells	Macrophages	CD47	SIRB1 complex	0.229	0.225	0.252	immune
CPI-SC0EB8DC52F	cDCs	pDCs	CD47	SIRB1 complex	0	0	0.252	immune
CPI-SC0EB8DC52F	Cholangiocytes	pDCs	CD47	SIRB1 complex	0	0	0.365	immune
CPI-SC0EB8DC52F	Stellate cells	pDCs	CD47	SIRB1 complex	0	0	0.243	immune
CPI-SC0EB8DC52F	cDCs	Macrophages	CD47	SIRB1 complex	0.232	0.239	0.261	immune
CPI-SC0EB8DC52F	Hepatocytes	Macrophages	CD47	SIRB1 complex	0	0.1125	0.059	immune
CPI-SC0EB8DC52F	B cells	pDCs	CD47	SIRB1 complex	0	0	0.313	immune
CPI-SC0EB8DC52F	B cells	Macrophages	CD47	SIRB1 complex	0.253	0.244	0.321	immune
CPI-SC0EB8DC52F	Macrophages	pDCs	CD47	SIRB1 complex	0	0	0.239	immune
CPI-SC0EB8DC52F	LSEC	Macrophages	CD47	SIRB1 complex	0.210333333333333	0.215666666666667	0.251	immune
CPI-SC0EB8DC52F	Kupffer cells	Macrophages	CD47	SIRB1 complex	0.235	0.271	0.277	immune
CPI-SC0EB8DC52F	pDCs	pDCs	CD47	SIRB1 complex	0	0	0.374	immune
CPI-SC0EB8DC52F	Hepatocytes	pDCs	CD47	SIRB1 complex	0	0	0.109	immune
CPI-SC0EB8DC52F	ab-T cells	pDCs	CD47	SIRB1 complex	0	0	0.212	immune
CPI-SC0EB8DC52F	Endothelial cells (non-LSEC)	pDCs	CD47	SIRB1 complex	0	0	0.36	immune
CPI-SC0EB8DC52F	Cholangiocytes	Macrophages	CD47	SIRB1 complex	0.344	0.314	0.374	immune
CPI-SC0EB8DC52F	Endothelial cells (non-LSEC)	Macrophages	CD47	SIRB1 complex	0.299	0.361	0.369	immune
CPI-SC0EB8DC52F	gd-T cells	Macrophages	CD47	SIRB1 complex	0.259	0.187	0.232	immune
CPI-SC0EB8DC52F	LSEC	pDCs	CD47	SIRB1 complex	0	0	0.242	immune
CPI-SC0EB8DC52F	Plasmablasts	Macrophages	CD47	SIRB1 complex	0.211	0.188	0.15	immune
CPI-SC0EB8DC52F	ab-T cells	Macrophages	CD47	SIRB1 complex	0.203	0.179	0.221	immune
CPI-SC0EB8DC52F	Kupffer cells	pDCs	CD47	SIRB1 complex	0	0	0.269	immune
CPI-SC0EB8DC52F	gd-T cells	pDCs	CD47	SIRB1 complex	0	0	0.223	immune
CPI-SC0EB8DC52F	Plasmablasts	pDCs	CD47	SIRB1 complex	0	0	0.141	immune
CPI-SC0EB8DC52F	pDCs	Macrophages	CD47	SIRB1 complex	0.299	0.257	0.382	immune
CPI-SC0EC380922	Hepatocytes	LSEC	F2	aVb3 complex	0	0	0.673333333333333	coagulation
CPI-SC0EEF3A379	LSEC	Cholangiocytes	LAMC1	a6b1 complex	0	0	0.108666666666667	adhesion
CPI-SC0EEF3A379	LSEC	Cholangiocytes	LAMC1	a6b1 complex	0	0	0.108666666666667	ECM
CPI-SC0EEF3A379	LSEC	Plasmablasts	LAMC1	a6b1 complex	0.036	0.135	0.139333333333333	adhesion
CPI-SC0EEF3A379	LSEC	Plasmablasts	LAMC1	a6b1 complex	0.036	0.135	0.139333333333333	ECM
CPI-SC0EEF3A379	LSEC	LSEC	LAMC1	a6b1 complex	0	0.111	0.130333333333333	adhesion
CPI-SC0EEF3A379	LSEC	LSEC	LAMC1	a6b1 complex	0	0.111	0.130333333333333	ECM
CPI-SC0EEF3A379	Stellate cells	Cholangiocytes	LAMC1	a6b1 complex	0	0	0.173	adhesion
CPI-SC0EEF3A379	Stellate cells	Cholangiocytes	LAMC1	a6b1 complex	0	0	0.173	ECM
CPI-SC0EEF3A379	Cholangiocytes	Plasmablasts	LAMC1	a6b1 complex	0.186	0.213	0.234	adhesion
CPI-SC0EEF3A379	Cholangiocytes	Plasmablasts	LAMC1	a6b1 complex	0.186	0.213	0.234	ECM
CPI-SC0EEF3A379	Endothelial cells (non-LSEC)	Cholangiocytes	LAMC1	a6b1 complex	0	0	0.102	adhesion
CPI-SC0EEF3A379	Endothelial cells (non-LSEC)	Cholangiocytes	LAMC1	a6b1 complex	0	0	0.102	ECM
CPI-SC0EEF3A379	Stellate cells	Plasmablasts	LAMC1	a6b1 complex	0.198	0.213	0.204	adhesion
CPI-SC0EEF3A379	Stellate cells	Plasmablasts	LAMC1	a6b1 complex	0.198	0.213	0.204	ECM
CPI-SC0EEF3A379	Stellate cells	LSEC	LAMC1	a6b1 complex	0	0.19	0.195	adhesion
[truncated: 8,130 more rows]
