# Supplementary material for: Cell atlas of the regenerating human liver after portal vein embolization
Source: Nat Commun. 2024 Jul 11;15:5827. doi: 10.1038/s41467-024-49236-7 (PMC11239663; doi:10.1038/s41467-024-49236-7)
Supplement: Supplementary file 13 — Supplementary Data 10 [file 41467_2024_49236_MOESM13_ESM.xlsx]

## Sheet: Sheet1
Supplementary Data 10: Sample information on the 10X Genomics used chemistry and Cell Ranger version
	Chemistry Single Cell 3' v2	Chemistry Single Cell 3' v3
Cell Ranger v2.0.0	sc_H1-H3
	sc_R1-R3, sc_E1-E3
Cell Ranger v3.0.2		sc_R4-R6, sc_E4-E6
		sn_H1, sn_H3, sn_H4
