# Supplementary material for: Cell atlas of the regenerating human liver after portal vein embolization
Source: Nat Commun. 2024 Jul 11;15:5827. doi: 10.1038/s41467-024-49236-7 (PMC11239663; doi:10.1038/s41467-024-49236-7)
Supplement: Supplementary file 15 — Supplementary Data 12 [file 41467_2024_49236_MOESM15_ESM.xlsx]

## Sheet: Sheet1
Supplementary Data 12: Information about sn RNA-seq experiments and summary metrics
Identifier (Table 1)	Maximum targeted recovered nuclei	Sequencing saturation (%)	Mean number of detected reads per nucleus (95% CI)	Mean number of detected genes per nucleus (95% CI)	Number of total reads
sn_H1	3,400	86.9	602 (240-1,925)	465 (216-1,205)	2,511,625
sn_H3	2,219	70.8	762 (301-2,404)	552 (256-1,441)	1,967,867
sn_H4	4,115	93.4	268 (112-762)	221 (102-548)	1,290,989
