# Supplementary material for: Cell atlas of the regenerating human liver after portal vein embolization
Source: Nat Commun. 2024 Jul 11;15:5827. doi: 10.1038/s41467-024-49236-7 (PMC11239663; doi:10.1038/s41467-024-49236-7)
Supplement: Supplementary file 17 — Source Data [file 41467_2024_49236_MOESM17_ESM.zip]

Archive with 138 entries (137 files):
- fig_data/
- __MACOSX/._fig_data
- fig_data/extdatafig16i.txt
- __MACOSX/fig_data/._extdatafig16i.txt
- fig_data/extdatafig6e.txt
- __MACOSX/fig_data/._extdatafig6e.txt
- fig_data/extdatafig8cdlines.txt
- __MACOSX/fig_data/._extdatafig8cdlines.txt
- fig_data/extdatafig16h.txt
- __MACOSX/fig_data/._extdatafig16h.txt
- fig_data/extdatafig17h.txt
- __MACOSX/fig_data/._extdatafig17h.txt
- fig_data/fig6h2.txt
- __MACOSX/fig_data/._fig6h2.txt
- fig_data/fig6h3.txt
- __MACOSX/fig_data/._fig6h3.txt
- fig_data/extdatafig6a.txt
- __MACOSX/fig_data/._extdatafig6a.txt
- fig_data/extdatafig13bc.txt
- __MACOSX/fig_data/._extdatafig13bc.txt
- fig_data/fig6h1.txt
- __MACOSX/fig_data/._fig6h1.txt
- fig_data/extdatafig6b.txt
- __MACOSX/fig_data/._extdatafig6b.txt
- fig_data/fig1c.txt
- __MACOSX/fig_data/._fig1c.txt
- fig_data/extdatafig12a.txt
- __MACOSX/fig_data/._extdatafig12a.txt
- fig_data/extdatafig8e2
- __MACOSX/fig_data/._extdatafig8e2
- fig_data/fig1b.txt
- __MACOSX/fig_data/._fig1b.txt
- fig_data/fig2n.txt
- __MACOSX/fig_data/._fig2n.txt
- fig_data/fig2l.txt
- __MACOSX/fig_data/._fig2l.txt
- fig_data/extdatafig1b.txt
- __MACOSX/fig_data/._extdatafig1b.txt
- fig_data/extdatafig12b.txt
- __MACOSX/fig_data/._extdatafig12b.txt
- fig_data/fig4bc.txt
- __MACOSX/fig_data/._fig4bc.txt
- fig_data/extdatafig8e3
- __MACOSX/fig_data/._extdatafig8e3
- fig_data/fig2m.txt
- __MACOSX/fig_data/._fig2m.txt
- fig_data/extdatafig8e4
- __MACOSX/fig_data/._extdatafig8e4
- fig_data/fig1e.txt
- __MACOSX/fig_data/._fig1e.txt
- fig_data/fig2i.txt
- __MACOSX/fig_data/._fig2i.txt
- fig_data/fig2cd.txt
- __MACOSX/fig_data/._fig2cd.txt
- fig_data/extdatafig1f.txt
- __MACOSX/fig_data/._extdatafig1f.txt
- fig_data/fig2h.txt
- __MACOSX/fig_data/._fig2h.txt
- fig_data/fig1d.txt
- __MACOSX/fig_data/._fig1d.txt
- fig_data/fig2j.txt
- __MACOSX/fig_data/._fig2j.txt
- fig_data/extdatafig1d.txt
- __MACOSX/fig_data/._extdatafig1d.txt
- fig_data/extdatafig1e.txt
- __MACOSX/fig_data/._extdatafig1e.txt
- fig_data/extdatafig13a.txt
- __MACOSX/fig_data/._extdatafig13a.txt
- fig_data/fig2k.txt
- __MACOSX/fig_data/._fig2k.txt
- fig_data/fig2f.txt
- __MACOSX/fig_data/._fig2f.txt
- fig_data/extdatafig11d.txt
- __MACOSX/fig_data/._extdatafig11d.txt
- fig_data/extdatafig11e.txt
- __MACOSX/fig_data/._extdatafig11e.txt
- fig_data/fig2g.txt
- __MACOSX/fig_data/._fig2g.txt
- fig_data/fig2e.txt
- __MACOSX/fig_data/._fig2e.txt
- fig_data/extdatafig8cdheat.txt
- __MACOSX/fig_data/._extdatafig8cdheat.txt
- fig_data/fig5h_extdatafig15.txt
- __MACOSX/fig_data/._fig5h_extdatafig15.txt
- fig_data/extdatafig11f.txt
- __MACOSX/fig_data/._extdatafig11f.txt
- fig_data/fig3d.txt
- __MACOSX/fig_data/._fig3d.txt
- fig_data/extdatafig11b.txt
- __MACOSX/fig_data/._extdatafig11b.txt
- fig_data/fig5d_extdatafig12c.txt
- __MACOSX/fig_data/._fig5d_extdatafig12c.txt
- fig_data/extdatafig2c.txt
- __MACOSX/fig_data/._extdatafig2c.txt
- fig_data/extdatafig11c.txt
- __MACOSX/fig_data/._extdatafig11c.txt
- fig_data/fig3e.txt
- __MACOSX/fig_data/._fig3e.txt
- fig_data/fig4e.txt
- __MACOSX/fig_data/._fig4e.txt
- fig_data/extdatafig8e1
- __MACOSX/fig_data/._extdatafig8e1
- fig_data/fig5a.txt
- __MACOSX/fig_data/._fig5a.txt
- fig_data/extdatafig17g.txt
- __MACOSX/fig_data/._extdatafig17g.txt
- fig_data/extdatafig5c.txt
- __MACOSX/fig_data/._extdatafig5c.txt
- fig_data/extdatafig5b.txt
- __MACOSX/fig_data/._extdatafig5b.txt
- fig_data/fig4d.txt
- __MACOSX/fig_data/._fig4d.txt
- fig_data/fig5b.txt
- __MACOSX/fig_data/._fig5b.txt
- fig_data/fig4f.txt
- __MACOSX/fig_data/._fig4f.txt
- fig_data/fig4g.txt
- __MACOSX/fig_data/._fig4g.txt
- fig_data/fig5c.txt
- __MACOSX/fig_data/._fig5c.txt
- fig_data/fig5g.txt
- __MACOSX/fig_data/._fig5g.txt
- fig_data/extdatafig17a.txt
- __MACOSX/fig_data/._extdatafig17a.txt
- fig_data/extdatafig5d.txt
- __MACOSX/fig_data/._extdatafig5d.txt
- fig_data/fig6j.txt
- __MACOSX/fig_data/._fig6j.txt
- fig_data/fig5f.txt
- __MACOSX/fig_data/._fig5f.txt
- fig_data/extdatafig17b.txt
- __MACOSX/fig_data/._extdatafig17b.txt
- fig_data/extdatafig16g.txt
- __MACOSX/fig_data/._extdatafig16g.txt
- fig_data/extdatafig17c.txt
- __MACOSX/fig_data/._extdatafig17c.txt
- fig_data/fig5e.txt
- __MACOSX/fig_data/._fig5e.txt
