# Supplementary material for: Cell atlas of the regenerating human liver after portal vein embolization
Source: Nat Commun. 2024 Jul 11;15:5827. doi: 10.1038/s41467-024-49236-7 (PMC11239663; doi:10.1038/s41467-024-49236-7)
Supplement: Supplementary file 17 — Source Data [file 41467_2024_49236_MOESM17_ESM.zip › fig_data/extdatafig16i.txt]

	newlabs	vessel_all	vessel_core	vessel_hepclass	vessel_2class	vessel_all_type_y	area_nuc_norm	eccentricity_nuc_norm	CLEC14A_nuc_norm	ISG15_nuc_norm	CD45_nuc_norm	CLEC4M_nuc_norm	PCNA_nuc_norm	ACTA2_nuc_norm	IGFBP7_nuc_norm	GLUL_nuc_norm	CRP_nuc_norm	LaminB1_nuc_norm	Catalase_nuc_norm	e-Cad_nuc_norm	area_exp_norm	CLEC14A_exp_norm	ISG15_exp_norm	CD45_exp_norm	CLEC4M_exp_norm	PCNA_exp_norm	ACTA2_exp_norm	IGFBP7_exp_norm	GLUL_exp_norm	CRP_exp_norm	LaminB1_exp_norm	Catalase_exp_norm	e-Cad_exp_norm	nn_norm	pc_score_x	pc_score_y	pc_score
179022	Vessel cells	68	0	portal	portal	portal_68	0.69281876	-0.7248894	0.7166604	-0.2685337	0.74190956	-0.5844381	-0.19051614	0.151459	0.45785344	-0.2460881	-0.53911334	0.6749814	-0.67942864	-0.43642852	-0.9648376	0.8443737	0.793991	0.05913013	-0.6532988	-0.10389455	0.4445044	-0.12834038	1.1633148	-0.5652579	-0.15962651	-0.67195314	-0.4254807	0.21137407	2890.651785714286	7185.965277777777	10076.617063492064
176172	Hepatocytes	68	0	portal	portal	portal_68	0.25076762	-1.1711501	0.61557615	-0.28142977	-0.5303851	0.14115089	-1.2093012	-0.2938074	0.2788209	0.5556325	-0.8577294	-0.5382556	0.7923535	0.76321167	0.35795173	0.73039436	-0.77796346	-1.1720725	-0.8013886	-0.8313984	0.024673149	0.20180862	-0.2337206	0.065540746	-0.19655608	0.6345226	1.1030763	0.48630723	2890.651785714286	7185.965277777777	10076.617063492064
176807	Hepatocytes	68	0	portal	portal	portal_68	0.487694	-1.1632576	0.22524963	-0.07039437	-0.7504603	-0.9794122	-0.90581965	-0.646538	-0.79145366	-0.26985523	2.0965686	-0.44697306	0.18353759	1.7596226	0.23490544	0.7235431	-0.04347769	-1.0421058	-0.5386395	-1.2789633	-0.4670529	-0.86029047	0.35783246	1.3033421	-0.65264326	0.050821196	1.2765268	-0.15742129	2890.651785714286	7185.965277777777	10076.617063492064
176790	Immune cells	68	0	portal	portal	portal_68	0.10199724	-1.0675724	-0.1270213	-0.091964655	1.2003847	0.043739926	0.25210515	0.7602588	1.2705219	-0.18501563	-0.0794827	-2.4367785	-0.018679569	-0.1190787	-1.3651503	-0.049231112	0.34905216	0.813043	-0.7419059	0.25109178	0.97307616	0.5791465	-0.35428357	-0.006516603	-1.9885029	0.031366237	0.11126149	-0.002292449	2890.651785714286	7185.965277777777	10076.617063492064
176725	Hepatocytes	68	0	portal	portal	portal_68	-0.5501682	-1.5589072	-0.37284023	0.213335	0.28535986	-1.5118194	-1.3474704	-0.62899756	-1.5258806	-0.5101019	2.1741712	-0.8286069	0.77831143	2.739915	0.05086234	0.67045957	-1.3755119	-0.361419	-0.94220567	-1.4233129	-0.46781915	-1.0658971	-0.46665573	1.3820217	-0.54625547	0.9482864	1.7672254	0.4106105	2890.651785714286	7185.965277777777	10076.617063492064
176708	Vessel cells	68	0	portal	portal	portal_68	1.890487	1.4424808	0.2883991	-0.02757946	1.0883281	-0.51570755	0.16382211	0.0950828	0.48763043	0.026413847	-0.39942384	-0.2681207	-0.4865149	-0.45101875	1.6815768	0.5322887	-0.42577288	0.8375178	-0.33003595	0.10351512	0.049098182	1.04034	0.29418078	-0.42902866	-0.7544003	-0.48927718	-0.36742258	0.1961871	2890.651785714286	7185.965277777777	10076.617063492064
176674	Immune cells	68	0	portal	portal	portal_68	-0.5955026	-0.5647795	0.3048606	0.37689763	1.9632128	-0.46775252	-0.44781798	-0.027934588	-0.6044163	0.52895534	2.1765494	-0.55664533	-1.5416726	-1.3808805	0.238085	0.44150844	0.57431924	1.9775426	0.39588076	-0.9910429	-1.1989896	-0.8599633	0.3234874	1.3839043	0.51726687	-1.1374011	-1.1437663	-0.071035594	2890.651785714286	7185.965277777777	10076.617063492064
176602	Vessel cells	68	0	portal	portal	portal_68	-2.2902696	-0.35079205	-0.10723575	0.52744925	0.0997061	-0.74932355	0.24788812	1.1478752	0.5051803	0.42113385	0.14589457	-2.2078261	0.287096	0.13127084	-0.15659586	-0.16848198	0.88519967	-0.72939026	-0.90668356	0.25137335	1.079846	0.1614878	0.30900404	0.17681652	-1.8232294	0.29482794	0.26979488	-0.12156601	2890.651785714286	7185.965277777777	10076.617063492064
176511	Immune cells	68	0	portal	portal	portal_68	0.12253874	-0.17712475	0.82756215	-1.2508553	0.78534	-0.9608964	0.31643763	0.35413995	-0.114746675	0.48364958	-0.37795255	0.81141037	-0.4346336	-0.44198582	-2.5104978	0.61283195	-1.4849725	0.69164675	-1.1583184	0.35574898	0.198248	0.40832794	0.56725264	-0.30472988	0.6496539	-0.3672121	-0.18505687	0.2779136	2890.651785714286	7185.965277777777	10076.617063492064
176440	Immune cells	68	0	portal	portal	portal_68	-0.3241359	-0.3077629	0.76377976	0.14700527	1.70933	0.23707595	-0.31568924	0.17411079	-0.47780567	-1.597968	-0.6812326	-0.58717334	0.24456894	0.4276677	0.25342157	0.33351138	0.59544235	0.9649589	-0.25486127	-0.42475513	-0.31415588	-1.0555853	-0.68828106	0.14733429	-0.007976307	0.15914135	0.3680351	0.24227221	2890.651785714286	7185.965277777777	10076.617063492064
176439	Vessel cells	68	0	portal	portal	portal_68	1.4780773	0.6521352	0.71767837	-1.1401097	1.0297841	-0.75684464	0.6291104	0.30318534	0.050102312	0.013423357	0.3102877	-1.9665537	0.501983	0.32062736	0.36306447	0.5247403	-1.283789	0.26100454	-0.9555833	0.58699125	0.41273284	-0.08658431	0.34351006	0.26712412	-1.4588312	0.44846642	0.31750652	-0.043428585	2890.651785714286	7185.965277777777	10076.617063492064
176359	Hepatocytes	68	0	portal	portal	portal_68	0.2592857	-2.1364512	0.17230397	-0.9567562	-0.06824128	-1.1430151	0.2160919	0.36932206	-0.78053254	-0.9670562	1.8138152	-0.6224462	1.1320704	0.22518367	0.796395	0.05857218	-1.4440314	-0.694812	-0.77518076	-0.031113736	0.14708754	-0.9275906	0.24759457	1.1086775	0.06600698	0.69405293	0.6586709	0.5043829	2890.651785714286	7185.965277777777	10076.617063492064
176315	Vessel cells	68	0	portal	portal	portal_68	0.36773825	1.2624829	-0.49642512	-0.43459174	0.6585756	-1.1078237	0.39973316	0.79203284	-0.034482077	1.596728	-0.37260807	0.47388345	-0.44503272	-0.42437798	-0.30115363	0.009421839	-2.108448	0.22193597	-1.2144401	0.29739583	0.9708178	1.233925	0.5196893	-0.37392274	1.4510678	-0.43614572	-0.31080002	0.26554522	2890.651785714286	7185.965277777777	10076.617063492064
176314	Vessel cells	68	0	portal	portal	portal_68	1.4945225	0.84305006	0.5374981	-0.2346113	1.2290615	0.61485827	0.21410994	0.48491275	0.009923137	-0.001776612	0.010193361	-2.1978285	0.03288099	-0.03532858	0.9945832	0.62650883	0.8016616	-0.052954163	-0.009415796	0.4598108	0.40125063	-0.19505236	-0.26538995	0.11628743	-1.8794484	-0.01959813	-0.0534414	0.09534518	2890.651785714286	7185.965277777777	10076.617063492064
176313	Vessel cells	68	0	portal	portal	portal_68	-1.8375584	0.5989747	-0.88898367	-0.50274557	1.5306914	-0.92955303	0.52498025	1.157317	-0.25595042	0.055068113	-0.30804116	1.4682863	-0.55319	-0.518836	-0.68534	-0.05635989	0.7662845	0.16069794	-1.2819957	0.6472239	1.3531832	-0.19340657	-0.120012276	-0.1333612	1.5441959	-0.82137537	-0.8361133	0.2363875	2890.651785714286	7185.965277777777	10076.617063492064
176199	Hepatocytes	68	0	portal	portal	portal_68	0.36717805	-0.88251203	0.09786659	-0.2987615	1.8736503	-0.447149	0.057357557	0.3537122	-0.42760938	-0.43347886	-1.1240904	-0.16391073	0.67313176	-0.1707082	0.7671901	0.4211577	0.39420763	0.25980082	-0.49268734	-1.3891554	-0.33341178	-0.7555881	-0.12120566	-0.22505349	0.051045626	0.31473395	1.3544424	-0.05559134	2890.651785714286	7185.965277777777	10076.617063492064
176151	Hepatocytes	68	0	portal	portal	portal_68	0.23733409	-1.0315901	1.0716678	-0.47688755	-0.74533015	-0.6999516	0.053903524	-0.4040404	-0.8208765	-0.89553326	2.1569781	-0.6286755	0.19829838	0.5063005	0.68307495	1.1679351	-0.29403913	-0.7179745	-0.76403105	0.079620205	-0.010140141	-0.78386194	-1.5324458	1.2734395	0.22756277	-0.0055373404	0.2845849	0.2302733	2890.651785714286	7185.965277777777	10076.617063492064
175634	Hepatocytes	68	0	portal	portal	portal_68	-0.1267966	-2.2508836	0.7470959	-0.2622731	1.1037151	-0.36334234	-0.26702064	-0.2596191	-0.69977266	0.20042533	2.3290656	-0.5200814	-1.3711401	-0.41350722	0.5219355	0.9821449	0.37948632	0.011228675	-0.50170743	-1.3753396	-0.8683394	-0.9639096	-0.23032752	1.5602124	0.6474373	-0.69172734	0.2737495	-0.44819877	2890.651785714286	7185.965277777777	10076.617063492064
176135	Vessel cells	68	0	portal	portal	portal_68	-0.10095832	0.6349683	0.09878148	-0.4902836	1.3054152	-0.60756356	0.5239522	0.9509716	0.01011502	-0.47216102	0.28957668	-1.9549718	0.4911321	0.28624746	-0.8703882	0.22153653	-0.7686197	0.85468626	-1.0636257	0.5135314	0.67285955	-0.0023925924	-0.7710183	0.33204713	-1.5390716	0.49834207	0.43101963	0.061425377	2890.651785714286	7185.965277777777	10076.617063492064
176077	Vessel cells	68	0	portal	portal	portal_68	1.1520287	-0.3589111	-0.45476753	-0.39967835	1.9120687	-0.56694347	0.5569117	0.5109281	-0.4000596	0.76323277	-1.2866492	0.6969141	-0.035703145	-0.7748804	1.0758934	-0.20815457	-0.5692473	1.2558261	-1.2418239	0.7838675	0.20325385	-0.8229958	0.21380134	-0.09178558	0.5646426	-0.2003478	0.450778	0.7349542	2890.651785714286	7185.965277777777	10076.617063492064
176025	Vessel cells	68	0	portal	portal	portal_68	-0.9472978	-1.2209499	-0.3772148	-0.6675994	1.2225443	0.008927756	0.48943943	0.9174648	0.25870562	-1.0279279	0.43348113	-1.814251	0.64451444	0.41161877	-0.5866128	-0.42720306	-1.3247164	0.4440959	-0.5506714	0.48731148	0.74986774	0.4244099	-1.1965544	1.0508115	-1.6542677	0.6309792	0.5115215	-0.05016741	2890.651785714286	7185.965277777777	10076.617063492064
175986	Hepatocytes	68	0	portal	portal	portal_68	0.39336073	-0.44583207	0.8648637	0.0064871423	-1.6048404	-0.29559726	-0.5488078	0.14087312	-0.13880834	0.8287637	0.6836604	-0.6044261	0.07423943	0.35779157	0.907615	0.8600747	0.41971353	-1.0356342	0.35614687	-1.0729197	-0.7004136	-0.64834845	-0.10760467	1.2039403	-0.68196374	0.24102592	0.11077554	-0.30086675	2890.651785714286	7185.965277777777	10076.617063492064
175985	Vessel cells	68	0	portal	portal	portal_68	0.09355612	1.3113791	-0.27234915	0.7267503	0.8818498	-0.90057606	0.34322995	0.79158765	0.26222154	-0.8081381	-0.77564466	1.1303471	-0.46583498	-0.8368933	-0.02176153	0.45415542	-0.43322578	0.82087517	-1.299967	0.4633454	1.0445359	0.488293	-0.9793981	-0.74339366	1.6529146	-0.17033516	-0.92894655	0.39511123	2890.651785714286	7185.965277777777	10076.617063492064
175962	Vessel cells	68	0	portal	portal	portal_68	1.5898068	0.9296259	0.5985526	0.23394126	1.0779225	-1.2627759	0.1938648	0.453886	-0.5733017	0.8768048	-0.46993214	0.23058364	-0.58681446	-0.5474722	-0.22587578	-0.37894133	0.9325115	0.28977272	-0.7601378	0.19782001	0.6404382	-0.63851255	0.5884143	-0.15524319	0.16418178	-0.33642808	0.15515892	0.24838418	2890.651785714286	7185.965277777777	10076.617063492064
175961	Immune cells	68	0	portal	portal	portal_68	0.5002464	-0.6487728	-0.063446224	-1.3765224	1.7322478	-1.1224737	0.3572425	0.84229	-0.62661076	0.45358244	-0.28428563	1.2154475	-0.2927953	-0.34796393	-2.411987	-0.89224464	-0.5327569	1.7443794	-1.2676371	0.3807637	0.41218463	-0.50665015	-0.33394858	-0.15760449	1.9888753	-0.19361363	-0.008094018	0.27534902	2890.651785714286	7185.965277777777	10076.617063492064
175912	Vessel cells	68	0	portal	portal	portal_68	-1.3835497	0.2674213	0.40412003	-1.117132	1.5283277	-0.22587939	0.5637415	0.8630876	0.4440164	0.38058737	-0.040519163	-1.8919919	-0.11578826	-0.08310237	-0.8949054	0.95345277	0.1428339	0.77099144	0.23618726	0.50400746	0.65802455	0.003871404	0.12875898	-0.31873775	-1.8150699	-0.3170877	-0.47018874	0.27060202	2890.651785714286	7185.965277777777	10076.617063492064
175891	Vessel cells	68	0	portal	portal	portal_68	1.3144659	0.63677907	0.26623353	-0.63873476	1.0952965	-0.9016552	0.26289988	0.29270822	-0.1906166	-0.42578962	-0.23417048	0.9121721	-0.24036947	-0.28190792	-0.12991185	0.2395149	0.057275407	0.23020767	-1.0535138	0.42849725	0.670304	0.39028913	0.2798444	-0.19069292	-0.71951187	-0.20193483	-0.08843204	0.2621921	2890.651785714286	7185.965277777777	10076.617063492064
175890	Vessel cells	68	0	portal	portal	portal_68	0.25146917	1.1198063	1.125044	-0.32110918	0.9549514	1.4164236	-0.77649915	-0.3903189	0.3500287	-0.25240615	0.08570044	-2.0414748	-0.052456062	-0.059452523	-0.3701346	-0.06042372	-0.66217554	0.29284826	1.4888288	0.2893018	0.5325621	-0.2922382	-0.5442464	1.2401425	-1.4441489	-0.19773139	-0.30738166	0.17360558	2890.651785714286	7185.965277777777	10076.617063492064
175841	Vessel cells	68	0	portal	portal	portal_68	-2.1543531	1.2293707	-0.120829366	0.94967526	0.7036617	-1.1141244	-0.013676294	-0.36832058	0.6482305	0.12398565	-0.26976648	-0.48691076	-0.53930277	0.20194775	-0.7921351	0.20382896	0.10876805	1.422876	-1.053834	0.31997174	-0.014296001	0.41962832	0.18827018	-0.14845394	0.09606517	-0.42145613	-0.96747035	0.53777957	2890.651785714286	7185.965277777777	10076.617063492064
175825	Hepatocytes	68	0	portal	portal	portal_68	-0.38736784	-0.43833467	0.76416695	-0.12559026	-0.31038955	-0.8060734	-0.057443313	-0.15701139	-1.135868	0.09673077	2.0055556	-0.8872556	-0.0056995824	0.40667278	0.29707465	0.7633426	-0.54945046	-1.038016	-0.61784464	-0.41078147	-0.88791215	-0.98859537	-0.27343196	1.5577184	-1.0543594	0.35303372	1.4643995	0.5893283	2890.651785714286	7185.965277777777	10076.617063492064
175808	Hepatocytes	68	0	portal	portal	portal_68	-0.1077155	-0.6653887	0.9536337	0.4175936	-1.637389	-1.0089463	-0.71054345	-0.7291173	-0.85458755	-0.3126903	1.8614032	-1.4565659	0.8842841	1.5310049	0.11943813	1.0447334	-1.5176556	-1.6131324	-1.3874222	0.25055894	-0.06363528	-1.0203484	0.28506625	1.5886235	-0.6150599	0.88606536	0.39681697	0.30972156	2890.651785714286	7185.965277777777	10076.617063492064
175685	Vessel cells	68	0	portal	portal	portal_68	-0.76236904	0.6116546	0.55672055	-0.66714454	-0.44870853	1.022467	0.39671573	0.9145276	0.6427678	-0.5465889	0.3742598	-2.0479417	0.26235467	0.13292253	-1.7377247	0.029266214	-0.24715328	-0.3968541	0.55165535	-0.022244675	0.03430728	0.1489109	-0.66532874	1.1299644	-1.6039159	0.2239772	0.15786564	0.08985294	2890.651785714286	7185.965277777777	10076.617063492064
176869	Vessel cells	68	0	portal	portal	portal_68	-0.39027157	-0.2015677	0.6047937	-0.62551934	0.57572556	-0.7440087	0.27962562	0.50900567	-0.1472223	-0.3480652	-0.2726216	0.57121885	-0.29768056	-0.024191232	0.7297457	0.20445661	-0.39404336	0.050862934	-0.805588	0.40744174	0.9513395	0.04362263	-0.47672042	-0.3130085	0.41273472	0.14357439	-0.10309488	0.0026460497	2890.651785714286	7185.965277777777	10076.617063492064
176870	Hepatocytes	68	0	portal	portal	portal_68	-0.10355068	0.14865346	0.9849415	-0.09712725	0.40536395	-1.0261614	0.5755507	0.58967173	-0.36655775	-0.82643616	-1.2513026	0.093661405	0.6905583	-0.13357562	0.50211275	0.5875893	-1.2685454	-0.7173761	-1.3414674	0.6662557	0.4585471	-0.42028096	0.41524896	-0.63712907	0.7192219	0.53393257	0.6293383	0.6224346	2890.651785714286	7185.965277777777	10076.617063492064
176890	Vessel cells	68	0	portal	portal	portal_68	0.06787527	0.3497773	0.93574864	-0.12562723	0.6750345	-0.7735321	0.4876295	0.8357488	0.9598409	-1.2991832	0.07040699	-2.1208315	0.15943679	0.06446623	-0.49813515	0.73604053	0.3646404	-0.30749077	-0.12841298	0.572683	0.9826159	0.22923216	-0.9059803	-0.005129608	-1.8186715	0.09751727	0.028031787	0.0043014707	2890.651785714286	7185.965277777777	10076.617063492064
176903	Hepatocytes	68	0	portal	portal	portal_68	0.35261336	-0.43251327	-0.51040334	-0.5951013	-0.3365877	-0.07930594	-0.03879667	-0.101082675	-0.48548496	-0.82873935	2.1496542	-0.12886019	0.4208357	0.28235593	0.57608074	0.73023176	-0.4212013	-1.0676823	-0.7011443	-0.9129385	-0.13990548	-0.49391726	-0.9806647	1.5020676	-0.6802608	0.43865964	1.1141999	0.46051684	2890.651785714286	7185.965277777777	10076.617063492064
177942	Vessel cells	68	68	portal	portal	portal_68	0.9018037	0.20952608	-0.059323814	0.84485584	0.68937457	-0.99763745	0.3598169	0.73390704	-0.10986874	-0.4997956	-0.51122963	0.98121065	-0.6444483	-0.5706443	-0.40657264	-0.6695704	1.0690553	0.2760983	-0.42360422	0.42254248	1.00652	0.13297085	0.19399044	-0.5523861	0.9187036	-0.64886755	-0.49709007	0.1353549	2890.651785714286	7185.965277777777	10076.617063492064
177921	Hepatocytes	68	0	portal	portal	portal_68	0.866847	-0.2390295	0.61212575	-0.34937254	0.99769074	-0.53087276	-0.1962722	-0.22356287	-0.5331619	0.004758396	0.61047935	-0.25085056	-0.37949365	0.18786678	0.8506518	0.93631655	0.66908836	-0.0290767	-0.47615582	-0.12279261	-0.55072206	0.015566244	-0.74143493	0.7508892	-0.38664892	-0.6354589	-0.056485806	0.18174012	2890.651785714286	7185.965277777777	10076.617063492064
177891	Hepatocytes	68	0	portal	portal	portal_68	0.36751053	-0.2088503	1.3377968	-0.74936604	-0.44232833	-0.78955793	-0.16926739	0.045663383	-0.59376824	-0.9153142	1.6973628	-0.8858778	0.7797756	-0.28096843	0.24490471	1.2260836	0.6263932	-1.031406	-0.8656839	-1.7348484	-0.8965259	-0.61049813	-1.4638629	1.913298	-0.834906	0.5509468	0.7882606	-0.11906178	2890.651785714286	7185.965277777777	10076.617063492064
177857	Vessel cells	68	0	portal	portal	portal_68	0.37783906	1.5612333	0.03831523	-0.71375906	0.7176845	-0.20136006	0.2804617	0.8216263	1.744753	-0.3241517	-0.6099051	-0.3734295	-0.53333807	-0.6611384	-0.26326668	0.523628	-0.27436128	-0.07596971	-0.7962406	0.46551877	0.92477775	0.7433658	-0.89495486	-0.70762986	-0.04893247	0.30444863	-0.3328108	0.2503514	2890.651785714286	7185.965277777777	10076.617063492064
177856	Vessel cells	68	0	portal	portal	portal_68	-0.053963225	0.66843307	0.33259016	0.1153314	0.6856428	-0.5915764	0.16339283	0.27175128	-0.3001759	-0.40287033	-0.046295956	1.0233104	-0.7122492	-0.44776067	-0.37924403	0.60150856	0.346565	0.120447114	-1.4030381	0.46246696	0.22837953	-0.76001614	-1.2059585	0.3132582	1.5234873	-0.01444687	-0.520085	0.4862686	2890.651785714286	7185.965277777777	10076.617063492064
177786	Vessel cells	68	68	portal	portal	portal_68	0.90347445	0.5277369	0.60577315	-0.40852985	1.2550529	-0.5799601	-0.18304165	-0.04805704	-0.26780298	0.5671779	-0.2714504	-0.07458149	-0.30658144	-0.31281647	-1.1999116	0.073033504	0.61914706	0.38312683	-1.1884297	0.36349362	0.60873365	1.1197412	0.86169565	-0.29777235	-2.0266364	-0.31461284	-0.23532048	0.10488548	2890.651785714286	7185.965277777777	10076.617063492064
177785	Hepatocytes	68	0	portal	portal	portal_68	0.52277565	-0.97530615	0.6582824	-0.20479119	-0.84842646	-0.31942558	-0.13437392	-1.4293747	-1.0867574	-1.2567513	1.609322	-0.5629151	0.3602613	2.5668879	0.6483267	0.9639121	1.0841855	-0.3837109	-0.67041314	-0.54298544	-1.4235672	-1.1776966	-1.0458937	0.80786765	-0.44306946	0.20287195	1.1586906	0.2270461	2890.651785714286	7185.965277777777	10076.617063492064
177737	Immune cells	68	0	portal	portal	portal_68	-1.8804108	-0.46900743	1.215031	1.529721	0.7507184	-0.18003307	-0.39452037	-0.05056184	-0.5185203	0.2072698	-1.0544341	-0.37262926	-1.3640652	0.8546901	-0.38614258	0.70625186	0.77111506	0.50350624	-0.5810994	0.057351757	0.34490162	0.110633396	1.169505	-0.68510985	0.19059029	-1.2277772	-0.37530705	0.026173795	2890.651785714286	7185.965277777777	10076.617063492064
177697	Vessel cells	68	68	portal	portal	portal_68	-0.16974208	0.29325625	1.7068487	0.30403057	0.29234973	-0.6447434	0.26152557	-0.0934274	0.1805944	0.5430631	-0.21676248	-2.0856512	-0.22995982	-0.25390002	-0.7012069	1.5837308	0.85403436	0.30621383	-1.1896992	0.3067924	0.51433676	0.2641729	-0.5348662	-0.24089585	-1.9280611	-0.23960777	-0.17743818	0.12392136	2890.651785714286	7185.965277777777	10076.617063492064
177661	Vessel cells	68	0	portal	portal	portal_68	-3.5161488	1.5250746	1.863045	1.9693162	-1.3128216	-0.88714284	0.60881054	0.80656713	-0.13605492	-0.2542727	-0.16878635	-2.143032	-0.19936523	-0.17834513	-0.3593197	1.4181079	1.4483004	-0.34708342	-0.7669895	0.6126569	0.7433462	-0.25390026	0.2478785	-0.3622112	-1.9131461	-0.32933542	-0.39452523	0.28342387	2890.651785714286	7185.965277777777	10076.617063492064
177660	Vessel cells	68	0	portal	portal	portal_68	1.3162434	0.8661205	1.1473528	-0.55645263	0.633574	0.11772432	-0.3793064	0.3717657	2.0574632	-0.6449589	-0.45355308	-1.4780624	-0.59568405	-0.48953307	-0.9815003	0.4129249	0.18326002	0.7744127	-0.410211	0.32422334	1.4166993	1.2334852	-0.7868599	-0.6355093	-0.4347083	-0.70090413	-0.660033	0.19849464	2890.651785714286	7185.965277777777	10076.617063492064
177643	Vessel cells	68	0	portal	portal	portal_68	1.4520197	0.18724109	0.6137942	-0.052306272	0.4296978	-0.23506685	0.2963185	0.14787604	-0.18528278	-0.0075172307	0.04679128	-1.130034	0.12337442	0.021043919	1.8658746	0.1538852	0.3714745	-0.15184785	-0.16325426	0.24960656	0.09848417	0.2514343	-0.20617367	0.018907627	-1.0563141	0.09739685	0.07100957	-0.09455844	2890.651785714286	7185.965277777777	10076.617063492064
177586	Vessel cells	68	0	portal	portal	portal_68	-0.34058914	0.48907295	0.10137549	0.403099	0.792458	-0.7746536	0.21965595	0.41171542	-0.013055952	-0.9272753	-0.39373317	0.89327437	-0.47021803	-0.24893177	-2.0441206	1.3113475	0.7805248	-0.21503736	-0.8161787	-0.2044667	0.5877089	0.7977413	-1.4310887	-0.37858957	-0.034405958	-0.4419868	-0.29211524	-0.01083457	2890.651785714286	7185.965277777777	10076.617063492064
177470	Vessel cells	68	68	portal	portal	portal_68	1.7067752	0.25284344	0.23572086	0.067451224	1.1353	-0.42161572	-0.17309548	0.03948897	-0.12319163	-0.3446743	-0.093656115	0.35464358	-0.38803968	-0.35492578	0.054753136	0.057338096	0.18646526	0.30535305	-0.9356327	0.49503514	0.7997194	0.8773183	0.04901708	-0.4143898	-0.27613413	-0.44106552	-0.3904028	0.1571102	2890.651785714286	7185.965277777777	10076.617063492064
177455	Vessel cells	68	0	portal	portal	portal_68	0.8552095	0.44743457	0.4106426	0.44221398	0.5347173	0.3352887	-0.3987419	-0.34243834	0.17083685	0.19570844	-0.5474628	0.27790037	-0.77888775	-0.21041793	0.5583624	0.7340197	0.21890134	-0.24327126	-0.044981193	-0.068446346	-0.2176151	0.53713584	0.5274889	-0.5458504	0.5114918	-0.5202576	-0.6858133	0.250529	2890.651785714286	7185.965277777777	10076.617063492064
177413	Vessel cells	68	68	portal	portal	portal_68	1.9001927	0.7471094	0.25766212	-0.4683252	0.69828284	-0.65319437	0.21610956	0.32967046	0.921469	0.2821727	-0.5673476	0.29194108	-0.71736914	-0.5479356	0.47898284	0.1281512	1.0695908	0.62700707	0.274947	-0.0024430095	-0.5747195	0.90987027	-0.061273802	-0.58289105	-0.26115352	-0.7007298	-0.51264524	0.07867863	2890.651785714286	7185.965277777777	10076.617063492064
177368	Immune cells	68	68	portal	portal	portal_68	0.81566447	-0.992162	0.3528391	-0.42847362	1.6278173	-0.8676861	0.36592826	0.67206985	0.11899516	-0.54065305	0.13548116	-1.6483752	0.24072716	0.14271568	-1.2260687	-0.07406953	-0.8243076	1.7910458	-0.89137805	0.39281785	0.60165703	0.38928756	-0.08296671	0.00928286	-1.5362902	0.13958453	0.013399301	-0.060294975	2890.651785714286	7185.965277777777	10076.617063492064
177347	LSEC	68	0	portal	portal	portal_68	0.3814951	-1.034441	1.0648584	0.4224002	-0.23376174	-0.08013312	-0.50524044	-0.4215429	0.12795363	0.085896015	-0.54816455	-0.31503686	-0.23696671	0.25755396	0.7770207	1.1627046	0.20286714	-0.36112326	1.2953695	-1.2382637	-1.6529399	-0.27793664	-0.1334199	-0.7886761	-0.023466952	0.36692476	0.75679874	-0.2537702	2890.651785714286	7185.965277777777	10076.617063492064
177313	Vessel cells	68	0	portal	portal	portal_68	0.4560586	1.8988124	0.4875915	-0.53036267	1.1051615	-1.0184145	0.39916837	0.32302576	-0.021885874	-0.7484953	-0.3720249	1.2953346	-0.29142922	-0.9900373	1.2151344	0.06389818	-0.047420427	1.3205043	-1.0893793	0.4659049	0.27661774	-0.34378523	-0.9318248	-0.3231229	2.0768838	-0.06651433	-1.0484294	0.21484645	2890.651785714286	7185.965277777777	10076.617063492064
177242	Vessel cells	68	68	portal	portal	portal_68	-0.34599003	0.58619976	-0.7172324	-0.5110501	0.6624951	-0.5644646	0.4600659	1.0272515	2.1761806	0.13204506	-0.51984096	-0.507422	-0.66526073	-0.57423234	-3.534444	0.5240193	1.0635394	-0.5273192	-0.8460786	0.5962258	1.0193546	0.93620765	0.59447753	-0.6009593	-1.0588868	-0.6968831	-0.52943087	0.15728398	2890.651785714286	7185.965277777777	10076.617063492064
177206	Hepatocytes	68	0	portal	portal	portal_68	0.13742673	-0.6831084	0.73273325	-0.64752734	0.88587254	-0.51945865	-1.1719311	-0.26013792	-0.5006845	-0.31918687	0.52143	-0.02253741	0.6485887	-0.2304141	0.7201347	0.9645365	-0.8247772	-0.26849848	-0.61622524	-1.437503	-0.34861693	-0.8322172	-0.39426857	0.9930687	-0.2555509	0.67870814	0.91424733	0.08119394	2890.651785714286	7185.965277777777	10076.617063492064
177181	Hepatocytes	68	0	portal	portal	portal_68	0.2524684	-0.7472309	0.52498937	0.6513879	-0.50282955	-0.39373675	-0.83171856	0.24302633	-0.1020429	0.17543857	0.33685192	-0.9759069	0.41835317	0.0748247	0.2538712	0.18320023	0.5601006	-1.2142888	-0.2592404	-1.7304145	-0.6805197	-0.21371204	0.34460852	0.9896668	-0.09279998	0.08351491	0.95045495	-0.17630953	2890.651785714286	7185.965277777777	10076.617063492064
177116	Vessel cells	68	68	portal	portal	portal_68	-0.16101757	1.0545878	-0.08463946	0.7463448	-0.10964434	-0.5163967	-0.07214963	0.672951	1.4433368	0.5115858	-0.8619029	0.5523702	-1.1583036	-0.9359207	-1.0252211	0.4553746	1.2534715	0.026279248	-1.133254	0.39259872	0.8705143	1.3950188	-0.0469974	-1.0116239	0.8467779	-1.217536	-1.0155071	0.43336108	2890.651785714286	7185.965277777777	10076.617063492064
177115	Vessel cells	68	0	portal	portal	portal_68	-0.44478375	-0.0867176	0.35436246	0.6425449	0.8283626	-1.0323012	0.40996745	0.7314193	-0.24179874	0.33274513	0.09000035	-2.0762773	0.20658089	0.07390405	0.28760242	0.7301392	0.71056753	-0.34129927	-1.145749	0.48461103	0.82512337	-0.053633895	-0.34160218	0.10292135	-1.850447	0.20477973	0.18592267	-0.0017497886	2890.651785714286	7185.965277777777	10076.617063492064
177114	Vessel cells	68	0	portal	portal	portal_68	1.324943	0.74906445	1.5705681	0.074692816	0.65212584	0.35048392	-1.0984658	-0.43148118	0.57249755	-0.694315	0.07600624	-2.0253062	0.18683393	0.05761794	-0.35551	0.41582152	0.7754208	-0.32493928	-0.19192442	0.17973687	0.6596155	0.17084524	-0.6621329	0.09204113	-1.7748824	0.18818568	0.17674221	-0.10627304	2890.651785714286	7185.965277777777	10076.617063492064
177022	Vessel cells	68	0	portal	portal	portal_68	1.0737486	0.98124945	0.37149042	0.011548496	1.0392704	0.37636256	-0.084522605	-0.4062783	0.6755408	-0.63995403	-0.08154594	-1.3269683	-0.04004458	-0.109388284	0.38039723	0.7766661	-0.45621738	0.47020674	-0.7418395	-0.054802455	0.28372273	0.3580699	-0.3701904	-0.04678527	-1.2024858	0.2129159	0.163879	-0.1081894	2890.651785714286	7185.965277777777	10076.617063492064
176994	Vessel cells	68	0	portal	portal	portal_68	-0.443308	0.885976	-0.12416816	0.10806836	0.3143312	-0.6230381	0.34154695	0.651106	1.4894994	-0.5438169	-0.80034226	0.3588526	-0.7758763	-0.28825337	-0.8391829	-0.3459811	-0.2560816	0.2595749	-0.52569574	-0.3330228	0.3367083	0.7801571	0.20949617	-0.37066156	0.10344439	-0.13865818	0.34275866	0.60575366	2890.651785714286	7185.965277777777	10076.617063492064
176926	Vessel cells	68	0	portal	portal	portal_68	0.20933892	0.4248043	0.65774035	-0.7959299	0.5586125	-0.6451229	0.6760355	0.23533005	-0.039274994	0.4092982	0.2807019	-2.002059	0.46025988	0.2886446	-0.484422	1.1149204	-0.41519105	-0.21838222	-0.9099726	0.6106033	0.10015525	-0.13013461	-0.3526093	0.2355676	-1.6995027	0.40709215	0.284827	-0.09479286	2890.651785714286	7185.965277777777	10076.617063492064
176904	Vessel cells	68	0	portal	portal	portal_68	0.67395854	0.7613357	0.41528657	-0.6957529	1.0519296	-0.6045492	0.7169733	0.34996635	0.17403921	0.089196384	0.14854583	-1.8331317	0.23327759	0.17300157	0.04663687	1.1669855	-1.2583236	1.1308452	-1.0655308	0.74688876	0.4046101	0.089419775	0.30717382	-0.09481156	-1.6849443	0.050138492	-0.15675445	0.07701978	2890.651785714286	7185.965277777777	10076.617063492064
175651	Vessel cells	68	0	portal	portal	portal_68	-0.013904809	0.31887525	-0.09257976	-0.032028172	0.4225258	-1.1134564	0.2611791	1.8946003	2.3185775	-0.39407057	-0.771042	-0.04863517	-1.1052173	-0.89901626	-0.32312235	0.23874688	-1.582468	-0.9031036	-1.2991432	0.42061484	1.4039035	2.3230858	0.18936788	0.52344614	0.33837262	-0.86382043	-0.9502766	0.42979276	2890.651785714286	7185.965277777777	10076.617063492064
175633	Vessel cells	68	0	portal	portal	portal_68	1.8063362	0.99828845	0.87564534	0.39503038	0.37910053	-0.2918721	-0.51274806	0.79175097	1.0329769	-0.40699318	-0.6746317	-0.22629227	-0.70639795	-0.6900073	-0.73208135	0.5667113	-0.09594084	0.58354276	-0.8340592	0.25112665	0.7902176	1.2054626	0.102747664	-0.795924	0.09224977	-0.7364869	-0.6436548	0.55781883	2890.651785714286	7185.965277777777	10076.617063492064
178041	Vessel cells	68	0	portal	portal	portal_68	0.18261504	1.3452371	0.49340355	-0.26304388	0.26431218	-0.8073263	0.43505797	1.322601	0.27373174	-0.8453945	-0.3549788	0.7549104	-0.5400914	-0.4020067	-0.13759923	-0.2345605	0.53388697	0.43919212	-0.5202647	0.5615753	0.7496194	0.63880706	0.06794064	-0.50311744	0.5874432	-0.7088357	-0.7440457	0.19730558	2890.651785714286	7185.965277777777	10076.617063492064
173353	Hepatocytes	68	0	portal	portal	portal_68	-0.48088917	-0.087035276	0.95958614	0.5232709	-0.5343602	-0.22257718	-0.16798022	-0.62876713	-0.84732264	-0.8225783	0.7490841	-1.948056	0.5778883	2.0897357	-0.34726942	0.95988953	1.0263965	-0.76443815	-0.2025935	-0.28864247	-0.5967028	-0.91025275	-0.39761114	0.70800364	-1.6044692	0.08600817	1.0197037	-0.0019043285	2890.651785714286	7185.965277777777	10076.617063492064
174134	Vessel cells	68	0	portal	portal	portal_68	1.1562251	0.44768596	1.4279072	-0.93863255	0.50146973	-1.0803566	0.12618522	1.3281001	1.4996208	-0.2740361	-0.4807938	-0.66422504	-0.7401028	-0.71385485	-2.6307468	1.367391	-1.4352214	0.15189134	-0.96771604	-1.1340938	-0.43608522	0.84431225	-0.84615386	-0.11214272	1.3033491	-0.40713224	0.6729957	0.51175755	2890.651785714286	7185.965277777777	10076.617063492064
174108	Immune cells	68	0	portal	portal	portal_68	-0.03616506	0.47572508	0.58457196	-0.34013084	0.8983283	-0.087020375	0.17083548	0.5246765	0.31035012	-0.9067922	-0.35999557	0.11323937	-0.39372686	-0.38468254	-0.28905562	-0.22048454	-1.4075537	1.1159964	-0.8590718	0.2773388	1.2780055	0.67504483	-0.24128549	0.18143436	-0.1795882	-0.26791558	-0.044741254	-0.013993775	2890.651785714286	7185.965277777777	10076.617063492064
174061	Vessel cells	68	0	portal	portal	portal_68	0.7635489	1.1508902	1.3499246	-0.65394515	-0.51172155	-1.2381119	-0.3289769	0.4801336	2.0521972	-0.3104011	-0.597175	0.26224762	-0.72614026	-0.62941986	0.91730595	1.3555219	-0.86996603	-0.9748895	-1.241456	-0.5402682	-0.26433793	1.3463795	0.5821713	0.09249322	-0.08702767	-0.3637809	-0.15063965	-0.027959218	2890.651785714286	7185.965277777777	10076.617063492064
174033	Vessel cells	68	0	portal	portal	portal_68	0.54191935	-0.16303773	0.38524568	-0.8379235	0.80773735	-0.71722996	0.31722423	0.8023864	0.4853588	0.06836212	0.07531417	0.010862422	-0.5296937	-0.640625	0.12355949	-0.15943556	-1.1325586	-0.0831816	-0.82043046	0.19186121	0.60043085	0.5414346	0.07612117	1.2140574	-0.72223574	-0.072067186	-0.17013064	-0.037685174	2890.651785714286	7185.965277777777	10076.617063492064
174011	Hepatocytes	68	0	portal	portal	portal_68	0.64770514	-1.2714802	0.3247565	-0.638912	-1.0831456	-0.6598651	-0.050089035	-0.06187105	-0.70254874	0.4505236	1.8609371	-0.33787966	0.21397863	0.42667314	0.82400185	0.47282293	0.035365384	-0.9279023	0.32608983	-0.4008622	-0.57561564	-0.8196853	-0.23904562	1.1782112	-0.6909007	0.22665091	0.5463116	0.12999013	2890.651785714286	7185.965277777777	10076.617063492064
173932	Hepatocytes	68	0	portal	portal	portal_68	0.59970593	-1.2221203	0.46163392	-0.6718721	-0.9060483	-0.8410602	-0.34630466	-0.5804029	-1.2678446	0.12592366	0.65856665	-0.4290861	0.76004124	2.8245332	0.8585526	0.75710267	-0.27167794	-0.9723807	-0.05138799	-0.8189986	-0.94802916	-0.7632975	-0.09546742	0.18323977	-0.56917053	0.75952846	1.4879389	-0.43255788	2890.651785714286	7185.965277777777	10076.617063492064
173879	Vessel cells	68	0	portal	portal	portal_68	0.80582416	1.1972578	0.99457824	-0.5117928	-0.11423011	-0.99143904	0.12741642	1.6569839	2.0206556	0.22648199	-0.7063493	-0.48237434	-1.3043592	-0.46344024	-0.06634974	1.0640073	-0.48775512	0.15564324	-0.6424404	-0.28440693	1.1271039	1.6293905	0.35866055	-0.42815706	-0.0071346443	-1.321259	-0.6108122	0.6195655	2890.651785714286	7185.965277777777	10076.617063492064
173861	Immune cells	68	0	portal	portal	portal_68	0.32943094	-1.1673074	-0.84193426	0.35666612	1.3594187	-0.25779977	0.49725658	0.4253754	-0.46130916	0.81304234	-0.56304216	0.30679366	-0.18484332	-0.8008497	0.5855221	-0.21257916	-0.00056269596	0.91789854	-0.62310857	0.42660037	0.4060216	-0.45710486	0.28476843	0.09239644	0.036302157	-0.29342833	-0.091724314	0.08673749	2890.651785714286	7185.965277777777	10076.617063492064
173754	Hepatocytes	68	0	portal	portal	portal_68	-2.0860915	1.6500877	0.26203194	-1.6528134	1.5286727	-0.7808312	0.21414201	0.5927271	1.7826864	0.87447417	-1.5108441	0.6611657	-0.425072	-1.782332	-0.5941925	-0.12435739	-1.3383839	1.7444332	-0.09929089	0.42838156	0.18043578	1.4841136	0.40644744	-1.0933695	1.4503255	-0.50449014	-1.6434882	0.17991531	2890.651785714286	7185.965277777777	10076.617063492064
173693	Hepatocytes	68	0	portal	portal	portal_68	0.56423753	-1.0510576	0.88211703	-0.30851403	-0.90820664	-0.4287702	-0.6353063	-0.34834477	-0.20038453	-0.5349777	2.076466	-0.51178616	-0.24186043	0.5730605	1.0963831	1.1657401	0.30941957	-1.051508	0.03549551	-1.2237278	-0.5152676	-0.46848837	-0.19402379	1.6815462	-1.2309581	-0.13083808	0.36682203	0.2684739	2890.651785714286	7185.965277777777	10076.617063492064
173673	LSEC	68	0	portal	portal	portal_68	0.6914525	-0.120683216	0.62791604	-0.030769024	1.3662723	-0.632897	-0.21301642	-0.43265274	-0.5356276	-0.21006836	-0.06723032	0.067982405	-0.43549737	0.3682818	0.6056897	0.7722884	0.427783	0.09850907	-0.4696397	-0.85045767	-1.59064	-0.9147104	-0.6941141	0.5817855	-0.1518303	0.32529935	1.0653983	0.091068745	2890.651785714286	7185.965277777777	10076.617063492064
173618	Vessel cells	68	0	portal	portal	portal_68	0.8578277	0.6364465	-0.012193242	-0.56138164	0.87909967	-0.4920795	0.30547845	0.43612835	-0.23621367	-0.12805252	-0.26037657	0.8312744	-0.30745098	-0.17574337	-0.20183611	0.27074483	0.58651537	0.7710687	0.0195677	0.005890499	0.0612785	-0.17097387	0.20597923	-0.33809304	-0.25906104	-0.3417517	-0.33068818	0.1348345	2890.651785714286	7185.965277777777	10076.617063492064
173529	Vessel cells	68	0	portal	portal	portal_68	2.4884424	0.9144496	1.0643979	0.29215124	0.37216088	-0.5256362	0.027720446	-0.18629427	-0.346283	0.15343742	-0.5079403	0.24498479	-0.6371455	-0.022230536	1.1414856	0.5602164	0.5367356	0.19950736	-0.21617581	0.09897723	-0.22669478	0.41643077	-0.052020375	-0.47642657	-0.04358736	-0.6047206	-0.053062204	0.5497735	2890.651785714286	7185.965277777777	10076.617063492064
173354	Hepatocytes	68	0	portal	portal	portal_68	-0.815605	0.7066528	-1.333821	-1.8150219	2.1700168	-0.15184496	0.5817002	0.38836005	0.75142646	-1.030406	-0.057986718	1.178164	0.09617222	-0.62221026	0.14566304	-0.78766805	-2.1197543	1.2246146	0.023550343	0.58768576	-0.047171384	1.0050194	-1.0487168	0.22553168	1.1984501	0.5238121	-1.0444154	-0.5480502	2890.651785714286	7185.965277777777	10076.617063492064
173336	Immune cells	68	0	portal	portal	portal_68	-1.8241948	-1.3147037	-0.3407848	0.5261365	0.5333992	-0.5159913	0.4251423	0.35193706	1.1275747	0.009014033	-0.7743769	0.751529	-1.0729586	-0.81825	-3.4505153	0.17784613	0.1848723	0.99924916	0.33643958	-0.0031799036	-0.10062708	1.5178823	0.27787656	-1.0863734	1.1396124	-1.2495363	-1.1346153	0.77694565	2890.651785714286	7185.965277777777	10076.617063492064
175458	Hepatocytes	68	0	portal	portal	portal_68	0.4139747	-0.8965495	0.48367676	-0.9987617	0.6278066	-0.8368528	0.056318685	0.04585147	-0.41593343	0.30777577	1.9570458	-1.0814462	0.15973763	-0.65171486	0.6617676	0.35833323	-0.2851837	-0.7626102	-0.47038847	-1.2841358	-0.16627906	-0.21595818	-0.1355174	1.2987393	-0.49122256	0.08289577	0.96036947	0.08812877	2890.651785714286	7185.965277777777	10076.617063492064
173316	LSEC	68	0	portal	portal	portal_68	-1.1971956	0.94030607	0.15670879	0.94825834	-1.0965369	1.0554256	-2.5107148	-4.053418	0.06446378	-0.50647587	2.2012138	-1.3783584	0.7114418	2.0878518	-0.08643227	0.07621767	-0.022311442	-0.66794884	1.5879778	-0.7604972	-1.4754436	0.32070252	-0.29597345	1.0781786	-1.4210768	0.52631164	-0.11894801	0.05560122	2890.651785714286	7185.965277777777	10076.617063492064
173279	Hepatocytes	68	0	portal	portal	portal_68	0.20395005	-0.40664268	0.55150086	-0.8819538	-0.21773301	-0.46392557	0.29851487	-0.006415617	-0.9382822	0.6464981	1.4158797	-1.6132374	0.19092529	1.3961352	0.4716128	0.38169488	-1.2900114	-0.5305696	-0.72605205	0.36811474	0.02424303	-0.78040653	0.41431758	0.9807157	-0.5944757	0.22956143	0.79453075	-0.28998768	2890.651785714286	7185.965277777777	10076.617063492064
173269	Hepatocytes	68	0	portal	portal	portal_68	0.77365786	-1.5566708	0.23578094	-0.7980655	0.04609422	-0.28937438	-1.5759362	-1.1771039	-0.5912397	-0.23650153	1.7954689	-0.4901527	0.57265085	1.5957242	0.7613271	0.28097898	0.42209294	-0.8244774	0.6926475	-1.665674	-1.9383523	-0.6326729	-0.08449408	1.1214845	-0.6426506	0.551463	1.1196134	-0.49318492	2890.651785714286	7185.965277777777	10076.617063492064
173246	Hepatocytes	68	0	portal	portal	portal_68	-0.84620756	-0.93594515	-1.0198008	-0.21054566	-0.2683987	-0.4875727	0.33514562	0.57825613	0.21333928	0.14982682	0.5056577	1.0849323	-0.34169778	-0.21131638	-1.2058927	-0.8361517	-1.892882	-0.6181508	-0.43950534	0.67782223	0.7675729	0.10221874	-0.68441033	1.0037346	0.56773704	0.47291404	0.44372374	0.4967252	2890.651785714286	7185.965277777777	10076.617063492064
173168	Vessel cells	68	0	portal	portal	portal_68	0.5145122	-0.5044957	-0.0015208931	-1.327928	1.484264	-0.4592742	0.17746188	0.43799496	-0.2697506	-0.098385245	-0.14566411	0.5743631	-0.0996046	0.043243714	-1.0757002	-0.2875288	-0.4678666	0.14790076	0.6687155	0.024281196	-0.21134336	0.24812241	0.46491563	-0.017787479	-0.59989214	-0.0075215115	0.17139576	0.07602915	2890.651785714286	7185.965277777777	10076.617063492064
173147	Immune cells	68	0	portal	portal	portal_68	0.15833078	-1.1576513	1.0490382	-1.1870707	0.9423818	-0.56297207	-1.5837871	-0.8702654	0.83231646	-0.083849706	-0.5267129	0.6262553	-0.6527203	1.2814181	-2.2085469	-0.38926256	0.04870667	1.5953932	0.42355964	-2.1099546	-1.1077763	1.661785	-0.5492838	-0.49350363	0.17003445	-0.60407054	1.0405318	0.37762615	2890.651785714286	7185.965277777777	10076.617063492064
173108	LSEC	68	0	portal	portal	portal_68	1.2260311	1.3686898	0.55795413	0.20585103	0.5583324	0.36395562	-1.6682091	-1.0098953	1.3665799	-0.122044764	-1.0037168	0.605859	-0.54071474	-0.26769173	1.244497	-0.34522453	-0.53888464	0.69069964	0.5149421	-0.3506611	-0.8614054	0.9181075	-0.16860572	-0.5091586	0.51120585	0.431852	-0.591566	-0.44950503	2890.651785714286	7185.965277777777	10076.617063492064
173107	Hepatocytes	68	0	portal	portal	portal_68	0.5405655	0.07536217	0.33305204	-0.28465348	-1.551255	-0.3156654	-0.9360488	0.015028096	-0.32801878	0.32767177	1.8379678	0.25058168	-0.3207612	0.7732018	0.33873868	0.24780282	-0.154775	-1.1374803	-0.92364216	-0.36939037	0.062293112	-0.6049593	-0.42010757	1.479266	-0.44483367	0.15562852	0.9801435	0.7644052	2890.651785714286	7185.965277777777	10076.617063492064
172902	Hepatocytes	68	0	portal	portal	portal_68	1.2823296	0.1415364	1.3031696	0.35485154	-0.59937954	-0.5264161	-0.1735943	0.3447897	0.14777958	0.09426403	0.4020108	-0.59715015	-0.39711338	-0.6667369	1.089621	1.012971	-0.034917854	-1.1094866	-0.78221154	0.06609418	0.19611214	-0.27353215	0.36759853	1.5515165	-1.0686628	-0.50003797	-0.16453	0.23059492	2890.651785714286	7185.965277777777	10076.617063492064
172748	LSEC	68	0	portal	portal	portal_68	0.6627574	0.075939044	0.5892831	-0.21843582	0.45388255	0.7433118	-2.3239665	-2.2828534	-0.72892845	-0.71923846	2.4783218	-1.1841017	0.52551436	1.2606788	0.49583992	0.25746477	0.22854522	-0.11316403	1.3934579	-2.4583173	-1.857467	-0.53468794	-1.0037122	1.8157647	-1.0115778	0.45452747	1.1345989	-0.37152472	2890.651785714286	7185.965277777777	10076.617063492064
172747	Vessel cells	68	0	portal	portal	portal_68	0.074676834	-0.54242027	-0.0064622657	-0.18114023	-0.010936358	-0.040741246	0.22855121	0.6665016	0.7504486	-0.5453513	-0.040861346	-0.41249895	-0.12649111	-0.083722055	-0.5301817	-0.1267431	-0.23909956	-0.6223048	1.2267994	0.32636505	0.16236214	0.69462943	-0.310883	-0.13624167	-0.23800418	-0.1959742	-0.19793072	0.1877994	2890.651785714286	7185.965277777777	10076.617063492064
172706	Hepatocytes	68	0	portal	portal	portal_68	0.8483416	-0.3281317	0.10992274	-0.64542025	-0.0008421682	-0.16011523	-0.60058457	-1.1563953	-0.78565294	0.53858924	1.8300742	-0.6769899	0.22909567	0.8368648	0.79372644	-0.06451538	0.25332433	-1.2509283	0.5900881	-1.6503828	-1.7512753	-0.9037329	0.113241196	1.5743166	-0.9792985	0.59310156	1.770319	-0.50713617	2890.651785714286	7185.965277777777	10076.617063492064
172646	Vessel cells	68	0	portal	portal	portal_68	1.4932575	-0.5872545	0.008327665	-0.036656357	1.2941483	-0.6421167	0.44566914	0.39685664	0.41771084	-0.46652946	0.08002404	0.15732554	-0.882708	-0.49849248	0.8683936	0.7026875	-0.20103289	0.15046214	0.23912588	-0.2634573	-0.61113006	0.1608636	-0.14561628	1.070509	0.5661302	-0.8304101	-1.0250102	0.2359062	2890.651785714286	7185.965277777777	10076.617063492064
172621	Immune cells	68	0	portal	portal	portal_68	1.9643773	0.196429	-0.42324668	-0.7384383	1.1675712	-0.447289	-0.550297	0.0754724	0.123872966	0.07632583	-0.034353998	0.9860726	-0.26846373	0.021223433	-0.12721868	0.013319736	0.090248846	1.3996624	-0.5490821	-0.43604255	0.4297119	0.2997089	-0.30849618	-0.55789113	1.3743224	-0.5736056	-0.4864524	0.4385787	2890.651785714286	7185.965277777777	10076.617063492064
174187	LSEC	68	0	portal	portal	portal_68	2.4962864	1.0465784	0.32604194	-0.052700926	0.6590563	0.42409083	-0.17071784	-0.9863975	-0.25701633	-0.029221326	-0.22017425	0.6122832	-0.34533253	-0.25814348	0.7922129	0.55728674	0.32311454	0.2444086	1.3090645	-0.12329372	-2.2199311	-0.355067	-0.10457985	0.0022892735	0.43771425	-0.26857516	-0.16413921	0.36313206	2890.651785714286	7185.965277777777	10076.617063492064
174188	LSEC	68	0	portal	portal	portal_68	0.3105715	1.0888903	0.32384098	0.2987939	0.08219955	0.9779868	-0.45224023	-1.2802584	0.57762975	0.32171622	-0.3806152	-0.0074145924	-0.49193275	-0.3869693	-3.3134465	1.223707	1.0983229	-0.2845134	2.7170882	-0.18691151	-2.4591184	-0.47027823	0.9128416	-0.5526745	-0.86326903	-0.5944739	-0.32528314	0.27465656	2890.651785714286	7185.965277777777	10076.617063492064
174309	Hepatocytes	68	0	portal	portal	portal_68	-0.47950718	0.90790576	0.06744926	0.9063402	1.327688	-0.23988289	-0.39691004	-0.062608	-1.227188	0.3419383	1.8630923	-1.173993	-0.65753055	-0.33759603	0.110745445	0.044575125	0.16363189	2.1318953	-0.19610585	-0.99626625	-0.88035256	-1.2525501	0.19789208	1.0526773	0.09105144	-0.55740815	0.23571752	-0.1679288	2890.651785714286	7185.965277777777	10076.617063492064
174350	Hepatocytes	68	0	portal	portal	portal_68	0.5105956	-1.2251024	0.8147692	-0.75713366	-1.391579	-0.4130202	-1.4138714	-0.6577775	-0.5677787	-0.38580847	2.8014495	-0.8650693	0.7720199	0.87924045	0.9031916	0.50111914	0.5907405	-1.0212017	0.48910272	-1.7542411	-1.8706076	-0.494538	-0.28119636	1.8155023	-1.3795735	0.6605788	0.6694188	0.2222359	2890.651785714286	7185.965277777777	10076.617063492064
175441	Immune cells	68	0	portal	portal	portal_68	0.67914546	0.32470325	-0.8759908	-1.1837943	1.4430493	-0.980455	0.41047585	1.0879557	1.129784	-0.10268078	-0.42946815	0.925872	-0.54799515	-0.43415976	-4.0074162	-1.5205612	-0.77066594	1.9258237	-1.2451831	0.5825981	1.5330504	2.28301	1.2669541	-0.5485477	-1.3877882	-0.61107	-0.53682953	0.3851199	2890.651785714286	7185.965277777777	10076.617063492064
175401	Vessel cells	68	0	portal	portal	portal_68	0.24006708	1.2820027	1.3071893	-0.82037306	-1.177924	0.064714015	0.09846307	1.9427092	1.5119138	0.15705054	-0.6095416	-0.6128809	-0.6334463	-0.6495796	0.6325616	0.8283384	-0.7829225	-0.3510605	0.53726137	-0.52218217	1.1179457	0.6845408	0.66428834	-0.51980203	-0.3172027	-0.40079048	-0.31476426	0.37248638	2890.651785714286	7185.965277777777	10076.617063492064
175367	Vessel cells	68	0	portal	portal	portal_68	0.12312831	0.5247603	1.2178023	1.0713502	-0.09043116	0.27159268	0.36088228	-0.16998886	-0.0077212905	-0.25174695	-0.47857273	-0.5050985	-0.7706708	-0.6043176	-0.28658247	0.3621533	0.80682874	0.9109112	-0.1317985	0.41290957	0.7673332	0.5614127	-0.9352194	-0.17266664	-0.03544526	-0.914328	-0.8752515	0.5823677	2890.651785714286	7185.965277777777	10076.617063492064
175356	Hepatocytes	68	0	portal	portal	portal_68	-1.3029588	0.7240811	0.5577724	0.8628377	1.3130026	-1.2479854	-0.20805666	0.14004216	-0.7425282	0.9711722	-1.3360356	-0.53561944	-0.3531928	0.9804442	-0.6039962	0.39531323	0.4420675	1.7459892	-1.506172	-0.11950173	0.25520113	-0.8500395	0.64806473	-0.7584162	0.04924283	-0.474029	0.70934737	-0.19391909	2890.651785714286	7185.965277777777	10076.617063492064
175316	Hepatocytes	68	0	portal	portal	portal_68	1.2600056	1.793696	0.40201396	-0.6591865	-0.98188365	-0.6948917	0.105826676	0.38049936	-0.5237802	0.50938135	0.98160374	0.31672007	0.16350727	-0.15792863	1.5004377	0.31392464	-0.27097598	-0.9420353	-0.56079125	-0.09216508	-0.07948623	-1.0374753	-0.26318955	1.195177	-0.009059067	0.32200995	0.5854385	-0.09296916	2890.651785714286	7185.965277777777	10076.617063492064
175222	Immune cells	68	0	portal	portal	portal_68	2.3957279	-2.3770554	0.25471845	-0.32095948	0.57750136	-0.39976624	-0.012365243	0.2642545	0.34998915	-0.2863256	-0.3754597	0.7808707	-0.46707398	-0.42200762	-0.5926823	0.4646245	-1.099117	0.5415864	-0.3683159	0.3297705	0.36889848	1.1798567	-0.281343	-0.32245162	-0.014293187	-0.47061723	-0.29197994	0.3044563	2890.651785714286	7185.965277777777	10076.617063492064
175221	Vessel cells	68	0	portal	portal	portal_68	1.3868678	1.4812028	0.24247539	0.63305926	0.109715044	-0.21699437	-0.41840145	1.6494243	0.98574543	-0.79135364	-0.3208922	-0.68861437	-0.37618247	-0.36745915	1.5719337	0.5473805	0.8161684	-0.26878372	0.36982125	-0.6676084	1.1069001	1.0701693	-0.79414225	-0.15431927	-1.1847646	-0.3768167	-0.2640669	0.27256265	2890.651785714286	7185.965277777777	10076.617063492064
175156	Vessel cells	68	0	portal	portal	portal_68	0.29878324	0.85461915	0.035620667	-1.5378592	0.15848407	-0.23258519	0.084245756	0.6777002	-0.18326184	0.038127284	-0.37759125	0.69259614	-0.01544208	1.2585896	-0.07959228	-0.014648038	-0.79326576	-0.05499205	-0.4861452	0.25330672	0.60331243	-0.121326804	0.018041635	-0.43510914	1.2495267	0.11422415	-0.029900402	0.37992227	2890.651785714286	7185.965277777777	10076.617063492064
175155	Hepatocytes	68	0	portal	portal	portal_68	0.18229806	0.9155821	0.20928337	0.03519386	0.85948604	-0.99790055	0.21845709	0.48524684	-0.48575255	-1.1911752	-0.30096692	1.1253067	0.12990354	-0.3724816	0.20598082	-0.5613102	-1.5871464	1.121277	-1.2553161	0.35259932	0.76871234	0.089762956	-1.0040783	-0.17336668	1.0375559	0.9932743	-0.14314881	0.08204459	2890.651785714286	7185.965277777777	10076.617063492064
175048	Hepatocytes	68	0	portal	portal	portal_68	0.36680865	-0.27029425	0.24033116	-0.07264828	-0.10464913	-0.10976914	0.10859851	-0.5534164	-0.34232187	0.26543328	0.05567632	-0.36447808	0.73941076	-0.46854758	0.82131314	0.43263528	0.040417176	-1.3460431	1.2745795	-0.7707944	-2.098997	-0.72974926	-0.47258192	1.2603385	-0.8272462	0.5753676	1.0328082	0.286769	2890.651785714286	7185.965277777777	10076.617063492064
175047	Vessel cells	68	0	portal	portal	portal_68	-0.075356536	1.588901	0.7525273	-0.68421334	-1.0700835	-0.81541896	0.24103187	1.0603166	2.059883	-1.0966252	1.0626922	0.65454674	-1.3410664	-1.1697645	-0.99171823	0.30298084	-1.9267249	-1.579287	-1.0612397	0.6082337	0.6189405	2.2402732	-2.006006	1.5671377	1.0218276	-0.21397033	-1.020742	0.6469416	2890.651785714286	7185.965277777777	10076.617063492064
175027	Vessel cells	68	0	portal	portal	portal_68	0.2219707	1.5672623	0.18229073	0.5098145	-0.24863626	-0.7499957	0.50794595	1.2423884	0.73014766	-0.08372555	-0.1149976	-0.70216763	-0.40969568	-0.48177868	-0.12272753	-0.13438994	-0.40234926	-1.0217295	-0.6386187	0.3618326	0.71358556	0.14610955	-0.24734113	1.2834531	-1.1157551	0.47352463	-0.22129509	0.5259352	2890.651785714286	7185.965277777777	10076.617063492064
175007	Vessel cells	68	0	portal	portal	portal_68	0.36384887	0.8688046	0.5179715	1.1524303	0.58555245	-0.04652101	0.26094157	0.6178217	-0.33762437	-0.057318237	-0.625129	0.4155774	-1.0531331	-0.820129	-0.21171881	0.60767883	0.5083631	0.7903617	0.4837553	0.30894548	1.1671708	0.7295213	0.0046322546	-0.99336636	0.013867896	-1.1776403	-0.9157335	0.6819599	2890.651785714286	7185.965277777777	10076.617063492064
174987	Vessel cells	68	0	portal	portal	portal_68	-2.1589122	0.14232105	1.1646178	-1.3912579	0.45078135	-0.6327828	-0.9441757	0.8520568	2.3044047	0.015495998	-0.7715877	0.4118508	-1.0099813	-0.85281354	-2.547495	1.6907846	-0.76153064	0.69071597	0.18013617	-1.5988606	-0.11406777	2.4059649	0.5917134	-0.81298894	-0.68609595	-0.999041	-0.75543165	0.41689825	2890.651785714286	7185.965277777777	10076.617063492064
174952	Hepatocytes	68	0	portal	portal	portal_68	0.5664612	-0.9167402	0.31369987	-0.65335655	-1.8079422	-0.5388013	-0.2605652	-0.18744855	-0.25974283	-0.5386396	1.1983266	0.26014012	0.33587426	1.7142034	0.8596413	-0.13402279	-0.5315446	-1.2004297	-0.5074659	-0.48604605	-0.07225348	0.24870987	-0.99738526	0.947252	0.06939836	0.46543923	0.95359135	-0.25254285	2890.651785714286	7185.965277777777	10076.617063492064
174927	LSEC	68	0	portal	portal	portal_68	-0.7466462	1.2187876	-0.68019277	1.5765493	0.8465982	1.1990741	-3.800183	-0.92784923	0.5596431	-0.083111405	-0.47329295	0.33124357	-0.61701393	1.8872523	-2.512805	0.37344798	-0.6367228	0.30945295	1.2768946	-2.898227	-0.54429924	1.6642687	0.034701355	-0.6263808	1.0579278	-0.7010474	0.6976842	0.31202233	2890.651785714286	7185.965277777777	10076.617063492064
174883	Hepatocytes	68	0	portal	portal	portal_68	-0.8959536	0.9581977	0.49221927	-1.522143	1.4291909	-1.046689	0.07642731	0.4911287	-0.9632585	-0.6578995	1.6266073	-0.76037055	-0.06536973	1.2567971	0.0056834933	-0.062205505	-1.4799643	2.0408976	-1.4943125	0.41580522	0.35472167	-1.0114946	-0.91814977	0.920296	-0.107810006	-0.0009129881	0.9962056	0.23538855	2890.651785714286	7185.965277777777	10076.617063492064
174866	Hepatocytes	68	0	portal	portal	portal_68	-0.20256683	0.19753486	0.26409197	-0.66218317	0.44024748	-1.1385416	0.21402542	-0.18908969	-0.9233625	0.789597	1.8772563	-0.86698586	-0.09475576	0.24765842	0.27720746	0.18400556	-0.7335574	0.27383342	-1.1915823	0.44188878	-0.06060624	-1.1698979	0.64974827	0.9792196	-0.056584597	-0.2025105	0.5931245	0.053747535	2890.651785714286	7185.965277777777	10076.617063492064
174844	Hepatocytes	68	0	portal	portal	portal_68	0.049783964	-0.88578206	0.16811992	-0.5051991	-0.019833336	-1.1148839	-0.7284466	-0.41315714	-1.4279647	-0.45490184	1.8924012	-0.8565343	0.32978353	3.1165793	0.44306892	0.47859567	-0.088581815	-0.33084863	-0.4821781	-1.0291328	-0.6038368	-1.3346517	-0.06490476	1.2175903	-0.49720034	0.14042628	1.5776521	-0.1799141	2890.651785714286	7185.965277777777	10076.617063492064
174826	Immune cells	68	0	portal	portal	portal_68	0.30112815	-0.79167783	-0.1423304	-0.46842822	1.602286	-0.6390739	0.26705283	0.31740427	-0.69151396	1.0754373	-0.5844046	-0.096256234	0.06836456	-0.24731243	0.4686608	0.27203158	-0.43260157	1.1969807	-1.195994	0.04773492	0.061653413	-0.89519817	0.34423876	0.57051617	-0.44084063	-0.23253757	0.5577588	-0.43936452	2890.651785714286	7185.965277777777	10076.617063492064
174769	Hepatocytes	68	0	portal	portal	portal_68	-0.36127597	-0.07348066	0.27132964	-0.666411	0.03633462	-0.25094944	-0.22149163	-0.27178252	-0.85319066	0.04708889	1.7464613	-0.9271691	0.103229836	1.0347309	0.28540802	0.41504988	-0.05511751	-0.21748522	0.43836752	-1.0036224	-1.1328523	-0.951508	0.24133381	1.1441408	-0.034966428	-0.14824204	0.64125866	-0.20015325	2890.651785714286	7185.965277777777	10076.617063492064
174768	Immune cells	68	0	portal	portal	portal_68	0.1433976	-0.2591083	-0.11429511	-0.5373792	1.1515342	0.993929	-0.2683575	-2.1462705	-0.23661515	0.118229546	0.023752004	0.17621097	0.13669862	0.024239035	-0.7630995	-0.45489663	-0.16800624	1.1456842	0.9414289	-0.8406445	-1.8952429	-0.27985734	0.07755632	-0.0062253033	1.0023474	0.113066174	0.12284671	0.098974384	2890.651785714286	7185.965277777777	10076.617063492064
174628	Vessel cells	68	0	portal	portal	portal_68	0.622759	0.47614416	0.6460652	-0.19016683	-0.35914972	-0.7227134	0.13687958	0.177025	1.5094157	-0.23722795	-0.49638566	0.2179539	-0.6066661	-0.5800495	1.2877518	1.2250797	-0.6471536	-1.1020594	-1.127156	-0.205431	-0.25341162	1.4804205	-0.2531339	0.3460665	-0.23662165	-0.17009048	-0.40286753	0.002065387	2890.651785714286	7185.965277777777	10076.617063492064
174596	Vessel cells	68	0	portal	portal	portal_68	-0.48870882	1.4460568	0.16802184	0.5123128	-1.3308308	-0.18213964	-0.053116787	-0.34959728	0.24350666	0.5713669	0.5695148	-0.099695764	-0.263085	-0.09499473	0.56241006	-0.16316995	-0.24474125	-0.53377706	0.22704457	-0.235095	-0.16862172	-0.008526882	0.09868384	0.3986967	-0.5756415	0.29708132	0.4715222	-0.2056218	2890.651785714286	7185.965277777777	10076.617063492064
174555	LSEC	68	0	portal	portal	portal_68	1.501169	1.120036	1.5827836	0.877717	-0.19745809	0.3894371	-1.9756942	-0.50915474	0.040508453	0.59494865	-0.4065067	-0.6093131	-0.47742617	0.20342192	0.7170877	1.3696282	1.1217395	-0.0088059	0.30438492	-1.554615	-1.2101498	0.30648693	0.14025213	-0.34307998	-0.60042393	-0.4149789	0.26456463	0.2999515	2890.651785714286	7185.965277777777	10076.617063492064
174536	Hepatocytes	68	0	portal	portal	portal_68	-0.63168913	0.84433454	0.44746244	-0.6406253	0.5670712	-0.8691743	-0.15452297	0.5878366	-0.543211	-0.68973017	0.6909593	0.332131	-0.107352994	0.4120325	0.11779861	0.4677944	-1.1938497	0.82821685	-1.0050472	-0.30972025	0.38630798	-0.5191314	-0.9331729	0.62470585	0.47120786	0.12533282	0.5314392	0.40333697	2890.651785714286	7185.965277777777	10076.617063492064
174485	Vessel cells	68	0	portal	portal	portal_68	0.28908974	0.21884166	-0.20177792	-0.045576718	0.5919243	-0.7050085	0.03612294	1.5985007	1.3307804	1.066041	-0.7440498	-1.0003682	-0.9505534	0.10863301	-0.32317135	0.6597424	-0.18043904	0.05919994	-0.36193213	0.039851192	1.6746889	0.43921658	0.8142261	-0.53004533	-0.9823612	-0.7733584	0.08982599	0.47597307	2890.651785714286	7185.965277777777	10076.617063492064
174472	Vessel cells	68	0	portal	portal	portal_68	-2.2537682	-1.2643001	-0.71658486	0.17941813	-0.222699	-1.1021221	0.49246463	1.0021403	-0.19105244	1.3445112	0.76277727	0.9843724	-1.0033432	-0.806695	-0.6745461	0.55974567	-1.0042443	-0.8273136	-1.1669438	0.6080622	1.3349994	0.46121356	0.5349401	1.0154467	0.84008896	-1.0859649	-0.9373089	0.5797594	2890.651785714286	7185.965277777777	10076.617063492064
174411	Vessel cells	68	0	portal	portal	portal_68	1.3934373	1.1843346	1.7235423	-0.91819674	0.1624738	-0.5377973	0.043195058	1.5239075	0.85216135	-0.3872301	-0.39415956	-1.1597998	-0.34867394	-0.30770457	0.6593181	1.0052574	0.2704945	-0.3298731	0.41048744	-0.29006147	0.17814112	0.9300064	-0.6136897	-0.19544816	-1.5576501	-0.22414587	0.058323037	0.27277684	2890.651785714286	7185.965277777777	10076.617063492064
178011	Vessel cells	68	68	portal	portal	portal_68	0.3341492	1.3227092	0.18714854	-0.42542988	0.28065312	-1.0322181	0.23507656	0.5986556	2.4320583	0.8692652	-0.9555247	0.16663133	-1.3374265	-1.0475411	-0.79352075	0.56771994	0.6063028	1.2722178	-1.257952	0.29096472	0.5086642	2.1123054	0.6643384	-1.2166989	-0.02155388	-1.4532075	-1.271831	0.5553166	2890.651785714286	7185.965277777777	10076.617063492064
178042	Vessel cells	68	0	portal	portal	portal_68	-0.21451668	0.5223839	1.1097915	-1.7396381	0.20089418	-1.0855736	0.37119466	0.72228664	1.3627652	1.1691608	-0.78357536	0.51733553	-1.0079671	-0.794382	0.65826434	0.7113619	-1.0863208	-0.32432413	-1.1712275	0.4594916	1.0202242	2.0172927	0.79593074	-0.79429156	0.32154134	-0.91721874	-0.7202128	-0.38937485	2890.651785714286	7185.965277777777	10076.617063492064
172415	Hepatocytes	68	0	portal	portal	portal_68	1.3947628	1.7314094	0.41607442	-0.55551136	-0.06454544	-0.44275093	0.16718365	0.0065592467	-1.0301262	-0.14693853	1.8287481	-0.6507485	0.11493561	0.35924244	1.3884685	0.4743326	-0.08277431	-1.320172	-0.9601536	-0.11808177	-0.011941535	-1.1925895	-0.44001478	1.2946379	0.01123123	0.16739304	1.1674664	0.3624394	2890.651785714286	7185.965277777777	10076.617063492064
180994	Vessel cells	68	0	portal	portal	portal_68	-0.45195204	1.6328173	0.61026055	0.72218776	-0.33223063	-0.5331473	-0.07303163	-0.5111712	2.0348382	0.48321602	-0.91686565	-0.012617962	-1.2113972	-0.8771966	-0.85793257	1.355874	-0.24535637	-0.8689522	0.18277399	-0.18208739	-0.66294336	2.0171545	0.73078835	-0.9686326	0.7901217	-1.1999573	-0.9181977	0.10561223	2890.651785714286	7185.965277777777	10076.617063492064
181566	Hepatocytes	68	0	portal	portal	portal_68	0.37217218	-1.0247104	0.51343775	-1.0662205	1.3625311	-0.42860007	0.043606862	-0.020359179	-0.75680035	0.075098746	1.9090062	-0.24824679	-0.36626178	-1.1167414	0.6200745	0.57820296	-0.0045257458	-0.11316662	-1.0075207	0.084161825	-0.24641138	-0.8783058	-0.7871693	1.3894651	-0.59032714	-0.015010972	0.5795244	0.55456394	2890.651785714286	7185.965277777777	10076.617063492064
181543	Hepatocytes	68	0	portal	portal	portal_68	0.14330895	-0.9873992	0.91838926	-0.28706434	-1.4426157	-0.0010227144	-0.031284615	-1.0343386	-0.327499	-0.25912693	2.3091693	-1.321587	-0.2336342	1.2604911	0.6659746	0.7534219	-0.3809372	-1.490656	-0.046660013	-0.22817595	-1.0963876	-0.1167477	-0.73394436	1.1164052	-0.43235338	0.3073059	0.73341894	0.09825704	2890.651785714286	7185.965277777777	10076.617063492064
181456	Hepatocytes	68	0	portal	portal	portal_68	0.27225	-0.53168505	0.042748887	-0.67000574	-0.07526959	-0.37376228	0.5792183	0.4673233	-0.22285135	0.003078954	-0.8131025	0.62547195	0.70504385	-0.35971665	0.73202395	0.17429343	-0.9038986	-1.3349464	-1.2073715	0.6315581	0.3241837	-0.81088716	-0.45566267	0.3468827	0.6388339	0.638626	1.1303558	-0.05869638	2890.651785714286	7185.965277777777	10076.617063492064
181383	Vessel cells	68	0	portal	portal	portal_68	1.2949843	0.8818809	0.010980362	0.3310698	0.50251997	-0.5717685	0.040205855	0.35056227	-0.20045793	-0.03916877	-0.7263507	1.1472554	-0.28038746	-0.54859567	0.93574065	0.38497287	0.48413622	1.0452198	-0.35381398	-0.23797049	0.19337125	0.59992176	-0.28778422	-0.37027833	0.5564408	-0.7955166	-0.7181983	0.005414532	2890.651785714286	7185.965277777777	10076.617063492064
181360	Hepatocytes	68	0	portal	portal	portal_68	-1.2708039	0.23887604	0.84179497	-0.48176137	-0.5090058	0.17740168	-1.6351908	-0.4728071	-0.7754148	1.1988467	2.373551	-0.5684243	-0.061552607	-0.66402215	-0.1645461	0.5241493	0.40156722	-0.96739835	0.4304285	-1.7736216	-0.32182005	-0.9097176	0.7199852	1.5695671	-0.40321848	-0.0015447065	0.09723112	0.49130818	2890.651785714286	7185.965277777777	10076.617063492064
181345	Vessel cells	68	0	portal	portal	portal_68	-0.12183205	-0.36953655	-0.24904674	0.9730104	0.36918566	-0.3107009	-0.055990547	0.49930787	0.77507997	0.78604645	-0.46600732	0.08924632	-1.1487576	-0.78596085	-0.3903876	0.39358404	0.88508236	-0.7329508	-0.5931769	-0.30068195	0.34151477	0.3982957	1.3969345	0.46555254	-0.78459734	-0.6801693	-0.68719125	0.13838857	2890.651785714286	7185.965277777777	10076.617063492064
181329	LSEC	68	0	portal	portal	portal_68	0.5538166	-1.041072	0.9283046	0.070031464	0.43958765	-0.6245448	-0.18374711	-1.022727	0.3771098	0.7603716	-0.502742	0.13094491	-0.537819	-0.58864284	-0.13309632	1.4434249	0.82607144	-0.019698437	0.08626056	-2.6790059	-1.763935	0.76618284	0.9460526	-0.42276326	0.54168206	-0.5291847	-0.045257337	-0.21467753	2890.651785714286	7185.965277777777	10076.617063492064
181233	Hepatocytes	68	0	portal	portal	portal_68	-1.4947451	0.6200857	1.126788	-1.062602	-1.1912137	-1.0621696	0.42683935	0.172949	-0.63839906	-1.0740768	0.33387482	-0.17571399	1.0761842	1.4280654	-0.041469175	0.8445336	-1.1543238	-0.6133298	-0.78598654	0.6670302	0.1493404	-0.46295607	-0.24462767	-0.22124065	0.2302063	0.7973422	0.07480964	-0.46627295	2890.651785714286	7185.965277777777	10076.617063492064
181209	Vessel cells	68	0	portal	portal	portal_68	-2.8444896	-0.4313206	1.0915443	1.2880862	1.1381328	0.24790394	-0.08394161	0.15323704	0.5542752	-1.1397537	-0.4983684	-1.5908734	-0.5803335	-0.5859931	-2.2775753	1.9172463	1.6186664	0.31487727	-0.100779794	-1.4078918	-0.67075795	-0.6461572	0.23653187	-0.33123428	-0.5974356	-0.44117257	-0.15947315	-0.2217134	2890.651785714286	7185.965277777777	10076.617063492064
181136	Vessel cells	68	0	portal	portal	portal_68	-0.6336484	0.18020268	-1.0306779	0.39217284	0.44765976	-0.61653554	0.31506076	0.36685732	0.14055124	0.94561845	-0.5911109	1.5100818	-0.7725137	-0.6233828	-2.1890948	-0.82600135	-0.87820405	2.0260427	-0.7738819	0.4531726	0.39158347	0.35433084	0.44900215	-0.8282765	1.9443046	-0.2956777	-0.95873076	-0.014984572	2890.651785714286	7185.965277777777	10076.617063492064
181135	Vessel cells	68	0	portal	portal	portal_68	0.22567464	0.78768444	0.5931902	-0.22194257	-0.6307094	-0.03629333	0.5879014	0.0378969	1.9592417	0.12527283	0.18744858	-0.7849799	-1.0752186	-0.8792686	0.24920547	0.17240717	-0.20282848	-0.9532353	-0.7542581	0.7344949	0.51447517	2.2710075	-0.14645764	0.36482823	-0.2478103	-0.7891684	-1.263853	0.25240168	2890.651785714286	7185.965277777777	10076.617063492064
181095	LSEC	68	0	portal	portal	portal_68	-0.51012343	-0.31693396	-0.39746797	-0.1824294	0.25027195	0.4242162	0.024221297	0.13554275	1.1859274	0.6260291	-0.12895708	-1.3339877	-0.15056734	-0.15635519	-1.7637129	-0.9733026	1.0924393	0.09047837	1.7629125	-1.3073105	-1.5135107	1.6581451	1.1081423	-0.23971722	-1.0894951	-0.26727784	-0.32372034	-0.2359727	2890.651785714286	7185.965277777777	10076.617063492064
181036	Vessel cells	68	0	portal	portal	portal_68	0.16796847	1.2042705	-0.6963293	0.21285886	1.0161575	-0.95903605	0.14268331	0.68089837	0.5755311	0.5941845	-0.64695644	1.0276922	-0.85008174	-0.7060062	-0.9006423	-0.567572	-0.12977943	0.76382864	-0.06233473	0.26385027	0.56787765	1.0274588	0.5028141	-0.37098953	0.6544401	-0.90554905	-0.7192094	-8.167613e-05	2890.651785714286	7185.965277777777	10076.617063492064
181035	Hepatocytes	68	0	portal	portal	portal_68	0.9019661	0.14394529	0.6563373	-0.96379536	1.2437512	-1.0407904	0.39073515	0.039277755	2.4687905	-1.1620377	-0.8513082	0.18300912	-0.90114313	-0.7875829	1.185312	1.0897977	-0.67410624	0.10552629	-1.2609606	0.5224121	0.15676706	1.9734107	-1.4189155	-0.11178682	-0.6548275	-0.42074308	-0.30597216	-0.9844461	2890.651785714286	7185.965277777777	10076.617063492064
180981	Hepatocytes	68	0	portal	portal	portal_68	0.5246059	-0.40650746	0.22357358	-0.6682065	0.9357786	-0.75690645	0.328236	0.01322397	-0.44116384	-1.1068841	2.2309213	-0.45882657	-0.19675882	-0.38470888	0.80255955	0.4135795	-0.7302147	-0.78020686	-1.172667	0.56043357	0.14135185	-0.5002698	-0.89499444	1.52405	-0.786488	0.42310485	0.46925232	-0.49009606	2890.651785714286	7185.965277777777	10076.617063492064
180543	Hepatocytes	68	0	portal	portal	portal_68	0.5187441	-0.8104919	-0.030521952	-0.5512894	0.5820737	-0.8994707	0.3854611	-0.24578221	-0.71451825	-0.9222327	0.24672964	0.03570164	0.4813537	1.4801977	0.7042522	0.5171071	-0.67936146	-0.6806695	-1.4769157	0.4622762	-0.08901459	-1.0544302	-1.4182965	1.280293	-0.07111875	0.45732653	1.307474	-0.6128192	2890.651785714286	7185.965277777777	10076.617063492064
180969	Hepatocytes	68	0	portal	portal	portal_68	-1.6445762	0.16535574	0.86153054	0.3624319	-1.0977058	-0.8212798	-0.114766225	-0.4044767	-0.7337315	-0.6116383	0.532041	-0.26831704	0.66651857	0.82780236	-0.5039836	0.6178856	-0.00089389563	-0.6398643	-0.610901	0.25002497	-0.34308815	-0.9933067	0.036727205	0.50323653	0.1262008	0.3172383	0.10798272	0.41656163	2890.651785714286	7185.965277777777	10076.617063492064
180968	Hepatocytes	68	0	portal	portal	portal_68	0.5707449	-1.5177594	0.049156927	-1.282503	-0.52050084	-0.86917055	0.43561205	-0.026785055	-0.8169246	-1.378266	2.385558	0.19557203	0.8405319	0.27778053	0.91037345	0.3528858	-1.5569767	-1.5135297	-0.8831889	0.49955735	0.12089498	-0.92784715	-1.5723753	1.7994788	-0.29378563	0.9075711	1.2971343	-0.6048223	2890.651785714286	7185.965277777777	10076.617063492064
180918	LSEC	68	0	portal	portal	portal_68	0.10199845	-0.7561908	0.3237585	0.37587026	0.46258837	1.0470743	-1.350443	-1.8765162	1.6910081	-0.5104075	-0.3450476	-0.26684973	-0.39935252	-0.39754644	-1.7712353	-0.80212474	0.2229585	1.8390105	-0.52124876	0.29166546	0.056680903	-0.16201805	0.04325553	-0.33480915	0.7855082	-0.37815845	-0.25234175	-0.2904867	2890.651785714286	7185.965277777777	10076.617063492064
180878	Immune cells	68	0	portal	portal	portal_68	0.015581886	0.47074103	-0.7009063	0.27708212	1.1200533	-0.322116	0.3730914	0.48467636	-0.45956326	0.91237515	-0.54388064	1.0832775	-0.7827487	-0.6265815	-1.5048536	0.2161431	-0.80955017	0.8124325	-0.030547256	-0.27085403	0.3848362	0.63076806	0.4857123	-0.49842182	1.354718	-0.804395	-0.6432249	0.04056773	2890.651785714286	7185.965277777777	10076.617063492064
180858	Vessel cells	68	0	portal	portal	portal_68	-0.16301934	1.0670062	-0.50531447	0.02043696	0.15869832	0.21951926	-0.7643368	-1.271451	2.2615135	1.0113821	-0.4997567	-0.2088974	-0.6554389	-0.5298879	-1.0835366	0.1928824	-0.09050858	0.01778456	-0.6981443	-0.9294087	-0.6530959	2.5155654	0.7676736	-0.67601717	0.5304062	-0.7547384	-0.6240462	-0.05264357	2890.651785714286	7185.965277777777	10076.617063492064
180842	Hepatocytes	68	0	portal	portal	portal_68	-0.83406824	-0.7895063	1.0481083	0.39506376	-1.4063872	-0.097027436	-0.16699906	-1.482333	-0.8584416	0.54020983	2.0151694	-1.3040909	0.10620934	0.3653237	0.13007262	1.1576133	-0.12560089	-0.77127486	0.43910682	-1.2221644	-1.8774623	-0.94376254	0.40224406	1.4231672	-0.29787478	-0.19130272	0.6819862	0.37887123	2890.651785714286	7185.965277777777	10076.617063492064
180821	Hepatocytes	68	0	portal	portal	portal_68	0.27041978	-1.6243118	0.46932685	-1.1458316	0.09854828	-0.83559364	0.50285745	0.33546337	-0.2296513	0.15463865	-1.013177	0.436537	1.179951	-0.5137503	0.76432514	0.9280283	-0.54637706	-0.4387325	-1.3323853	0.52198577	0.09884441	-0.061497066	-0.8698902	-1.4325705	-0.07991513	1.0482529	1.2144514	-0.071201555	2890.651785714286	7185.965277777777	10076.617063492064
180820	LSEC	68	0	portal	portal	portal_68	0.9193751	-0.0027450065	0.91196805	0.12915988	-0.0495319	-0.39799815	-0.3590399	-0.88241625	0.72867465	-0.5314527	-0.5146409	0.4457004	-0.03331016	-0.6563765	1.5030569	0.8435866	-0.277484	-0.30589682	-0.35571796	0.42828315	-0.42671168	0.10717478	-1.1737754	-0.1806246	0.44661835	0.5772967	-0.5389004	-0.34706333	2890.651785714286	7185.965277777777	10076.617063492064
180802	Vessel cells	68	0	portal	portal	portal_68	0.027548233	0.65127504	0.6226419	-0.2936728	0.10092416	0.0677373	-0.052347183	-0.8597286	-0.1616696	-0.06030699	-0.26712796	0.9424357	-0.3121573	-0.20983005	-3.8231604	1.1879551	1.0020562	0.2436027	-0.35080072	0.19242097	0.20265585	-0.45216298	-1.527024	-0.35724562	0.64274544	-0.36516035	-0.3318053	-0.23225743	2890.651785714286	7185.965277777777	10076.617063492064
180801	Hepatocytes	68	0	portal	portal	portal_68	0.6523475	-1.7862965	1.1542639	-0.18321063	1.6385136	0.188865	-0.51688254	-0.14895168	-0.8448436	0.106960475	0.43810695	-1.1264412	-0.24848951	-0.35352874	0.523008	1.1381694	0.51842993	0.163856	-0.80347484	-0.62411034	-0.6316481	-0.98519343	-0.58565557	1.6624929	-0.56068724	-0.76435244	0.5922441	0.46431714	2890.651785714286	7185.965277777777	10076.617063492064
180662	Vessel cells	68	0	portal	portal	portal_68	-0.42903814	0.33365548	0.30874607	-0.24221191	-0.18055493	-0.19145052	0.07876533	-0.016160198	0.27094704	-0.1745644	-0.21621965	0.67049557	-0.26301926	-0.24567491	0.31768322	0.7801505	-1.089009	-0.23123994	-0.40860444	-0.037504718	-0.19692263	0.30919048	-0.1209173	-0.093810685	0.6243941	0.03526433	-0.07661234	-0.098018706	2890.651785714286	7185.965277777777	10076.617063492064
180584	LSEC	68	0	portal	portal	portal_68	0.39944685	0.47614512	0.025357213	-0.14440031	1.1858537	-0.35466295	0.037009012	0.33971477	0.76445776	-1.1250895	-0.5060953	0.82927555	-0.64212185	-0.45903632	-2.1936455	0.49416977	1.6941516	-0.07306276	1.5441754	-1.0296779	-2.899697	1.332912	-0.03532875	-0.5773485	-0.5242993	-0.6680669	0.0247157	-0.11859935	2890.651785714286	7185.965277777777	10076.617063492064
180583	Hepatocytes	68	0	portal	portal	portal_68	0.26455864	-0.46302924	0.26834065	-0.22054276	-0.6944336	-0.37056056	0.22875258	0.36720625	-0.108669825	0.19522685	-0.67147297	-0.10515618	0.79222363	0.12355536	0.28788552	0.57569	0.31985906	-0.63245577	-0.6517391	0.31127405	-0.0007685763	-0.46640372	-0.6612072	-0.6006802	0.24159539	0.25208098	0.9421209	0.4701201	2890.651785714286	7185.965277777777	10076.617063492064
180582	Vessel cells	68	0	portal	portal	portal_68	-0.71015215	0.90532815	-0.40122366	-1.5379099	-1.5038353	1.1098919	0.6431768	0.510349	-0.40539637	0.66190493	0.07821241	0.037381083	0.94084543	0.49218982	0.15202264	-0.67626643	-1.9926779	-1.1477326	-0.87150687	0.64115804	0.31294152	-0.6366132	-0.3001482	0.9305728	0.8428063	0.8086252	1.2347618	0.3680361	2890.651785714286	7185.965277777777	10076.617063492064
181567	Immune cells	68	0	portal	portal	portal_68	-1.0130492	0.19631	-1.0539838	-0.7675263	1.1215976	-0.8106644	-0.09846203	0.12371105	1.2492768	1.3720745	-1.1984288	0.70501107	0.027091874	-0.8259492	-1.6288654	-0.28538936	-1.0660647	1.8550572	-0.40873137	0.17972398	0.39796427	-0.14290431	1.5217332	-0.71852	1.9788862	-0.7034931	-1.143373	0.13038565	2890.651785714286	7185.965277777777	10076.617063492064
181623	Hepatocytes	68	0	portal	portal	portal_68	0.54794544	0.48393443	0.2698613	0.6782146	-1.0520606	-0.3587545	-0.32960126	-1.2893758	1.3117691	-0.5849919	0.6530643	-0.14114606	-0.47164175	0.14136167	0.6391855	0.13646144	-0.18397114	-0.48071122	-0.56772435	0.23990266	-0.6864533	0.67212015	-0.33273023	0.41138756	0.23892859	-0.0782471	-0.18688741	-0.40460193	2890.651785714286	7185.965277777777	10076.617063492064
181640	Hepatocytes	68	0	portal	portal	portal_68	0.25816077	1.407596	0.50953513	0.5005323	0.91583604	-0.86659986	0.14520043	0.083258316	1.0325868	-1.5657609	-0.26442418	0.39124823	-0.5355185	-1.0745044	0.5840288	-0.118963815	-0.6468283	-0.29927886	-0.95754766	0.32000285	0.1699789	0.124623425	-1.4269357	1.0848453	-0.015369774	0.6651444	-0.07737911	-0.9480504	2890.651785714286	7185.965277777777	10076.617063492064
181715	Vessel cells	68	0	portal	portal	portal_68	-0.060582925	1.4467078	0.5624193	0.44973516	0.30433145	-1.0843922	0.15781175	0.25770345	-0.78651416	1.0555134	0.57209194	0.83779335	-1.127945	-0.99713165	0.46065143	0.72249526	1.0286032	0.226438	-0.9709749	0.20185497	0.19157805	-0.81650245	0.07081623	0.62451595	0.8789055	-0.8958983	-0.9060214	-0.021243818	2890.651785714286	7185.965277777777	10076.617063492064
184430	LSEC	68	0	portal	portal	portal_68	-0.01883099	-1.0526941	0.8384768	0.6056269	-0.8690751	0.53878033	-2.2198193	0.094447106	0.937919	-0.411801	0.00752665	-0.23077947	-0.4023246	0.67603153	0.75978863	0.9526593	0.47361395	-1.3328468	0.06970916	-0.9208437	-1.5840673	-0.34176716	-1.0087991	1.013406	-0.16206585	0.100670815	1.0570972	-0.85092735	2890.651785714286	7185.965277777777	10076.617063492064
184377	Vessel cells	68	0	portal	portal	portal_68	0.83390856	0.82214606	1.2171061	0.91783136	-0.23612909	-0.65511346	-0.3174383	0.24498929	1.0814823	-1.1461855	-0.6682463	0.7672956	-1.1052203	-0.65237844	0.9670275	0.9758208	-0.6763118	-0.17768078	-1.0722193	0.2721952	0.16450034	1.0115649	-1.2454411	-0.25113896	1.3254018	-0.30090562	-0.56990093	-0.9543274	2890.651785714286	7185.965277777777	10076.617063492064
184235	Hepatocytes	68	0	portal	portal	portal_68	0.11933628	-1.048157	1.4098577	0.2764439	-1.034314	-0.41303244	0.16158202	0.30318394	-0.31791052	-1.1471689	0.17642103	-0.51620746	0.5894721	-0.14699793	0.7651052	1.207167	0.21138296	-1.3635039	-0.43616635	-1.1647139	-1.4539264	-0.32263	-1.4012865	1.3874489	0.092268	0.4438762	0.61514413	-0.7257711	2890.651785714286	7185.965277777777	10076.617063492064
183900	Hepatocytes	68	0	portal	portal	portal_68	0.72276306	0.26965368	0.2759988	0.18573856	0.5622262	-0.7590109	0.3112412	0.09195327	1.6839466	-1.0388836	-0.89303523	0.3216741	-0.48103955	-0.9040977	0.5562077	-0.012055945	-0.66268426	-0.24438779	-0.4186636	0.3678932	-0.4293574	1.9443423	-0.8940631	-0.43665683	-0.10730266	0.6120439	-0.77582604	-0.8472267	2890.651785714286	7185.965277777777	10076.617063492064
183866	Hepatocytes	68	0	portal	portal	portal_68	-0.46886143	-0.496444	-0.02124249	-0.8353413	0.75597686	0.02686265	0.115378045	0.44889304	1.0954928	-0.30232778	-0.9171515	0.257212	-0.12711437	-0.45470843	0.052668296	-0.2426163	-0.86582786	0.051558185	-1.0221233	0.56773376	0.1169543	1.5707008	-1.5331867	0.13303827	0.45490012	0.40993333	-0.6023848	-0.8174538	2890.651785714286	7185.965277777777	10076.617063492064
183812	Hepatocytes	68	0	portal	portal	portal_68	-0.38163367	-0.18846439	-0.5732406	0.62926227	0.44404924	-0.7248552	-0.11184671	-0.034682017	1.1794094	0.34990668	-1.2368528	0.4900517	0.2376508	-1.3522767	-1.1007904	-0.2909455	-0.22140662	0.14282604	-1.3400633	0.24311373	0.012334426	1.2181448	-0.11228998	-1.1141373	1.235333	0.44460422	-0.5537423	-0.58069605	2890.651785714286	7185.965277777777	10076.617063492064
183698	Vessel cells	68	0	portal	portal	portal_68	-0.17374314	0.8033716	0.96724004	-0.0068579135	1.6913562	0.09167	-0.13010535	-0.13304962	-0.34880656	-0.8969107	-0.13635722	0.5666785	-0.7756342	-0.97888917	-0.08037847	-0.23294988	-0.16637485	1.6509898	-0.69016606	0.30539382	0.008600403	0.42895028	-0.90368795	0.07130797	0.83710414	-0.46467468	-0.6328087	-0.74079335	2890.651785714286	7185.965277777777	10076.617063492064
183598	Hepatocytes	68	0	portal	portal	portal_68	0.03725002	-0.49162945	0.69216	0.21105853	-1.5882427	-0.9584631	0.38103405	-0.40558127	-0.69507676	-1.7292378	1.3951703	-0.956727	0.6622757	2.4112866	0.1978265	0.686985	0.3115273	-1.2746823	-1.3938067	0.49076483	-0.22764076	-0.79696906	-1.8451419	1.0272783	-0.50756794	0.47047588	1.4171231	-0.678902	2890.651785714286	7185.965277777777	10076.617063492064
183582	Hepatocytes	68	0	portal	portal	portal_68	0.39094785	-0.2544495	0.5526422	0.19083352	-0.87484324	-0.14923535	-0.73740155	0.15548863	0.6259935	-0.883487	0.45419472	0.3244237	-0.10863187	-0.184241	0.162864	0.33833855	-0.16388187	-1.372308	0.3824375	-0.052827444	-0.36000514	0.38930377	-0.98273236	0.68049055	-0.08661663	0.31633824	-0.035722855	-0.66425717	2890.651785714286	7185.965277777777	10076.617063492064
183506	Immune cells	68	0	portal	portal	portal_68	-0.08823639	-0.63745654	0.25858134	0.10125575	1.0095264	-0.18661916	0.15115374	0.08929913	0.7970026	0.26073977	-0.97388566	0.5560044	-1.0142046	-0.8967496	0.037687067	-0.4539677	-0.20837465	1.0650687	-0.30182907	-0.022071445	-0.93217874	1.2400105	-0.7359298	-0.8697491	0.92428994	0.07952423	-0.11078086	-0.5287772	2890.651785714286	7185.965277777777	10076.617063492064
183505	Hepatocytes	68	0	portal	portal	portal_68	0.19286016	-0.97128195	0.1603766	-1.0265963	0.45846888	-0.23574522	-0.021012599	0.35333714	-0.10308567	-0.17688961	-0.28112826	-0.24987724	1.0775218	-0.3082927	0.8307853	1.0268742	-0.6852002	-0.7758219	-1.0049276	-0.5138203	-0.41357508	-0.514691	-0.5139468	0.78547645	-0.16972438	0.7426897	0.46239263	-0.5820283	2890.651785714286	7185.965277777777	10076.617063492064
183445	Hepatocytes	68	0	portal	portal	portal_68	-0.17107196	0.2818798	0.54463005	0.2553704	-1.2560753	0.042433262	0.44426388	0.4555284	-0.29618588	-0.5617557	0.2854793	-0.33053577	0.17339051	0.3582939	-0.39703637	0.058723617	0.34478402	-1.3892391	-0.62916684	0.20566696	-0.19543199	-0.19721575	-1.2662406	0.7784032	0.6270069	-0.01746244	0.8231244	-0.4577053	2890.651785714286	7185.965277777777	10076.617063492064
183427	Hepatocytes	68	0	portal	portal	portal_68	-0.05229415	0.6762092	0.51480484	0.19055867	0.855051	-0.22923225	0.25540465	-0.8404041	-0.5121029	-0.77616686	1.6845214	-0.59042543	-0.39679876	-0.6531204	-0.026457598	1.1259495	-0.32061183	-1.0190582	-0.33771104	0.15667777	-0.4836862	-0.16427846	-0.63357216	1.175437	-0.25187823	0.08736221	-0.5028376	-0.79640734	2890.651785714286	7185.965277777777	10076.617063492064
183300	Hepatocytes	68	0	portal	portal	portal_68	0.38969663	-0.68034256	0.5028148	-0.65006024	0.049719293	-0.8048516	-0.24154624	-0.36841145	-1.1070728	0.271673	1.0797535	-0.9455293	0.43774447	1.675168	0.74656606	0.6145476	-0.26133484	-0.5958655	-0.7131498	-0.408121	-0.54202867	-1.2622355	0.06861405	0.64885485	-0.1650015	0.41752753	1.2207277	-0.030012505	2890.651785714286	7185.965277777777	10076.617063492064
183057	Hepatocytes	68	0	portal	portal	portal_68	0.25097966	-1.7975807	0.20768178	-0.09213219	-0.7449833	-0.5501081	0.42546013	0.28643802	-0.11040652	-0.39034387	0.67817897	0.24183546	0.08681789	-0.27774632	0.75989926	0.6279632	0.29752705	-1.3258771	-0.8447123	-0.067154825	-0.0735016	0.81385887	-1.5483937	1.0409086	-0.42625174	-0.21896967	0.39060596	-0.0030969325	2890.651785714286	7185.965277777777	10076.617063492064
183040	Immune cells	68	0	portal	portal	portal_68	-1.4613109	0.44371584	1.0420365	0.10930839	2.0614974	0.48495668	-1.5377225	-1.7433407	0.19309033	0.41853207	-0.9511495	0.5056623	-0.92553926	-0.39334017	-1.1934078	-0.29115593	0.3067794	2.0153744	2.0699618	-1.2471298	-2.6773837	1.0535256	0.47995594	-1.064845	0.3709518	-0.58852905	-0.1566443	-0.4021413	2890.651785714286	7185.965277777777	10076.617063492064
182857	Hepatocytes	68	0	portal	portal	portal_68	0.26727533	-1.5466721	0.087869845	-1.1507766	-0.2831872	-0.26831543	0.54865915	0.057114106	-0.46369138	-0.004266395	0.4051064	0.29849553	0.8369956	-0.40878323	0.73524433	0.65905327	-0.9478848	-1.671784	-1.2089176	0.4499759	-0.05300211	-0.9042765	-1.2570914	1.2921969	0.03470205	0.9011127	0.9643335	-0.7014189	2890.651785714286	7185.965277777777	10076.617063492064
182742	Hepatocytes	68	0	portal	portal	portal_68	-1.3908193	0.46204627	0.68105054	1.2441326	-0.7905504	0.024705337	-0.88436824	-0.21179093	-0.6659059	0.95789635	-0.51639956	-2.1727772	1.0372703	1.1070949	0.0778924	0.9507668	0.8139263	-0.9509698	-0.39106187	-1.5511913	-0.80595523	-0.78063005	0.5970233	-0.23561577	-0.5985027	0.69024336	1.1676142	-0.32010502	2890.651785714286	7185.965277777777	10076.617063492064
182720	Hepatocytes	68	0	portal	portal	portal_68	-1.5620188	0.6822674	0.8921657	0.55992305	-1.4322182	-0.9880179	-0.13562137	-0.14117049	-0.80174166	1.2031449	0.768535	-0.17135374	0.63132405	-1.3277516	-0.2063378	1.0047098	-0.17982192	-0.97501755	-1.2717229	-0.06898208	-0.15758605	-0.61667657	0.74222714	0.99264973	-0.17099735	0.67250025	-1.1390955	0.14782064	2890.651785714286	7185.965277777777	10076.617063492064
182662	Vessel cells	68	0	portal	portal	portal_68	1.6126232	1.3148663	0.56850654	0.2168304	1.8833123	-0.581452	0.108755454	-0.43249142	-0.650113	-0.51205426	-0.40770084	0.22853962	-0.34464368	-0.25035605	1.8330803	0.82061523	0.16073412	1.0736008	-0.75068426	-0.2873829	-0.90291744	-0.5909209	-0.021403048	0.23704177	0.44365326	-0.57561916	0.11054974	-0.28301716	2890.651785714286	7185.965277777777	10076.617063492064
182646	Hepatocytes	68	0	portal	portal	portal_68	0.280433	-0.41475517	0.8296245	-0.27519858	-0.06475378	-0.6690628	0.58720845	0.48821467	-0.057261027	-1.1710174	0.6764704	-0.7421639	0.6580146	-0.8650013	0.7054798	0.55283535	-0.5620582	-1.2977442	-0.36324534	0.2033146	-0.12149114	0.020098738	-1.2147506	1.2776161	-0.46503106	0.53542614	0.029843647	-0.8851207	2890.651785714286	7185.965277777777	10076.617063492064
182472	Hepatocytes	68	0	portal	portal	portal_68	0.10631338	-0.4725762	-0.00745461	-0.37640584	0.20227902	-0.2453048	-0.8728422	0.5482688	0.14144231	-0.6756976	0.16535538	0.76518804	-0.09128677	0.3963377	0.6480838	0.80043864	-0.051266503	-0.49557006	-0.6506095	-0.9309142	-0.269762	-0.14623912	-0.35439196	1.1246495	-0.09832664	-0.0647095	0.10810163	-0.44196	2890.651785714286	7185.965277777777	10076.617063492064
182453	Hepatocytes	68	0	portal	portal	portal_68	0.3061847	-0.56915915	0.27918452	-0.0012421955	0.26312476	-1.3647724	0.27725562	-0.45834097	-0.83244765	-1.5748316	1.6340983	-1.0940528	0.25152382	2.3028314	0.57377946	0.37452564	0.07383284	-0.80670863	-1.3461885	0.39051086	-0.17235434	-0.8989024	-1.147936	1.0718976	-0.45675334	0.21579193	1.4605339	-0.5536755	2890.651785714286	7185.965277777777	10076.617063492064
182371	Immune cells	68	0	portal	portal	portal_68	-0.9530208	0.23411699	0.19813795	-0.38484827	0.8452117	-0.16877861	0.3795304	0.46329108	0.19575426	-0.7583812	-0.40152174	1.0167719	-0.4807494	-0.79696035	-0.37984255	-0.18018225	-0.07643976	0.5296757	-0.01548775	0.44764835	0.76951057	0.32470223	-1.2671156	0.2052408	-0.16476174	0.1869281	-0.6620901	-0.046585627	2890.651785714286	7185.965277777777	10076.617063492064
182370	Hepatocytes	68	0	portal	portal	portal_68	0.53422916	-0.96869826	0.25754365	0.06798581	1.6087756	0.030989708	-0.5709443	-1.0944943	-0.5809741	-0.10387765	1.6861266	-0.9138241	-0.53337294	-0.14177485	0.84184533	0.7529986	1.1630052	0.4003523	1.5032033	-1.5529845	-2.2343056	-1.0251194	-0.48391646	1.2164283	-0.62827414	-0.78843254	1.0339837	-0.28675318	2890.651785714286	7185.965277777777	10076.617063492064
182310	Hepatocytes	68	0	portal	portal	portal_68	0.18302281	-0.13934694	0.17804135	0.010749837	-0.39284283	-0.25078192	0.536353	0.19097474	-0.1725435	-0.28288624	-0.3954322	-0.15051758	0.7167244	-0.24557148	0.7355895	0.55183214	0.11904941	-1.5848227	-0.6141522	0.31791407	-0.42130113	-0.78764486	-0.6116006	0.8157019	-0.23596585	0.5892299	0.6252086	-0.62550676	2890.651785714286	7185.965277777777	10076.617063492064
182046	Hepatocytes	68	0	portal	portal	portal_68	-1.3305389	-0.8891813	1.0842059	0.7476038	0.14367262	-0.4204444	-0.75683695	0.14739555	0.18390933	0.28577036	1.3947526	-0.648055	-1.4317622	-0.75548536	-0.09108682	1.1191546	0.693527	-0.33320928	-0.60844976	0.09154483	-0.36133125	0.42565715	-0.25645012	0.23386209	-1.0007935	-0.28970316	-0.42197886	-0.1700281	2890.651785714286	7185.965277777777	10076.617063492064
181982	Vessel cells	68	0	portal	portal	portal_68	-0.70800203	-0.5375766	1.3101918	-0.25555035	-1.4849337	-1.0677755	0.12437246	-0.03025257	0.9134036	0.42413455	-1.0420759	-0.65120095	0.08761866	1.1393951	0.19704676	1.1300254	0.37289816	-0.82040346	-1.1430442	0.07313325	-0.36440068	0.3231424	-0.2516945	-0.007357955	-0.69275886	0.00073601434	0.31974447	0.10071738	2890.651785714286	7185.965277777777	10076.617063492064
181792	Vessel cells	68	0	portal	portal	portal_68	0.37623388	-0.09803903	0.64172035	-0.8862618	-0.34347284	-0.7287092	0.51362485	0.14950842	2.6286092	0.2792337	-0.8356027	0.89624	-1.5858188	-1.064674	0.28381795	0.4954884	0.089786984	-0.14728995	-0.70645446	0.6139424	0.20788364	1.8260759	-0.42337513	-0.20223431	0.4336704	-0.84908557	-1.362946	-0.8422707	2890.651785714286	7185.965277777777	10076.617063492064
180562	Vessel cells	68	0	portal	portal	portal_68	0.5828795	1.3215302	0.9896419	-0.02333886	-0.7816889	-0.50807685	-0.5695496	0.58094007	1.7104182	-0.31950232	-0.5066146	0.11281499	-0.62830365	-0.5826063	0.8463843	0.68903685	-0.5613385	-0.42582935	-0.50555	-0.14124753	0.19962096	1.1522069	0.64535695	-0.47147444	0.39000773	-0.58033246	-0.3806775	-0.13512987	2890.651785714286	7185.965277777777	10076.617063492064
180524	Vessel cells	68	0	portal	portal	portal_68	-0.4058821	0.9790771	-0.004343689	0.43017444	0.5387782	-0.45034632	0.06073621	-0.23491314	-0.31649566	-0.4330048	-0.3907574	1.0028433	-0.47990987	0.2599031	0.37199736	0.29854798	-0.06371295	-0.7157518	-0.41451725	0.19410087	0.16979113	0.1204937	0.19579954	-0.063706405	0.65692526	-0.4431815	0.14820893	-0.02616026	2890.651785714286	7185.965277777777	10076.617063492064
178067	Hepatocytes	68	0	portal	portal	portal_68	0.34651268	-0.6894301	1.4446523	-0.40061873	-0.5930492	-0.22070102	-1.2240893	-0.047434513	-0.2134457	-0.072026245	1.1311988	-0.24186583	-0.3526661	0.3150371	0.9796114	1.1216996	-0.31975123	-1.2426994	-0.12967773	-1.1195967	-0.61064756	0.06321894	0.107134424	1.5396361	0.12617008	-0.80471224	0.31597054	-0.15895122	2890.651785714286	7185.965277777777	10076.617063492064
178562	Vessel cells	68	68	portal	portal	portal_68	-0.32949036	-1.486986	-0.35791603	-0.23649135	-0.19986157	-0.84573513	0.44849724	0.70297205	0.47080305	0.7828129	-0.35497224	0.7487145	-0.47342426	-0.37103155	-2.473003	-0.1655997	0.44040513	-0.85932785	-0.9379769	0.54421556	0.5532186	0.35232398	1.5378935	-0.61574024	1.2612438	-0.6394067	-0.68547773	0.1255147	2890.651785714286	7185.965277777777	10076.617063492064
179003	Vessel cells	68	0	portal	portal	portal_68	0.902613	1.5490599	0.50651884	-1.0921319	-1.1441692	-0.589653	0.30529886	-0.46493793	2.541365	-1.0754492	1.6859058	-0.21659268	-0.8917652	-0.69274646	1.2446219	0.76576746	-0.6168447	-1.2133931	-0.77086467	0.5136264	-0.45413956	2.3253944	-0.9591289	0.78061885	-0.36296314	-0.6925227	-0.6372877	-0.34963787	2890.651785714286	7185.965277777777	10076.617063492064
178995	LSEC	68	0	portal	portal	portal_68	-0.58272403	-0.3457299	1.7765261	0.54546475	-0.5859209	-0.57226676	-0.667282	0.5005204	0.0064691943	0.9760117	0.071790434	-1.5078003	-0.44494614	-0.15545595	-0.093980804	1.5285337	0.06635885	-0.020881252	-0.15799685	-1.9423777	-0.69405377	-0.35095492	0.59094304	0.27931002	-0.007400813	-0.42033333	0.49955314	-0.0030056105	2890.651785714286	7185.965277777777	10076.617063492064
178929	Hepatocytes	68	0	portal	portal	portal_68	-1.2894549	0.8545645	0.81242436	-0.006369499	-1.4258432	-0.9048119	-0.34774262	-0.49905905	-0.9318358	0.06296639	2.4963176	-1.312175	0.15887813	1.413556	-0.19598639	0.7615504	0.7186178	-0.868706	-0.8334591	-0.5916612	-0.44476154	-0.8981135	-0.116896495	1.7884892	-0.7847077	-0.24471143	0.39505458	0.5843156	2890.651785714286	7185.965277777777	10076.617063492064
178912	LSEC	68	0	portal	portal	portal_68	-1.2518332	-1.3808213	1.2315664	1.7110552	-0.42346522	0.8506051	-1.8429074	-0.8407938	-0.18509361	-0.3421947	0.82052743	-0.7578667	-0.5090076	-0.42418543	0.17014919	0.56947064	1.1525849	-0.496137	-0.40414	-0.9916181	-0.4108545	-0.41310558	-0.63736254	0.8409368	0.860403	-0.4731411	-0.070064865	0.0013572898	2890.651785714286	7185.965277777777	10076.617063492064
178911	LSEC	68	0	portal	portal	portal_68	-2.953073	1.1616491	-0.8454753	1.8920319	0.5600668	3.0817764	0.21755119	-2.5264757	0.6710389	0.42429453	-0.49291185	-1.6051934	-0.647896	-0.5311297	-1.0360715	0.016735543	0.38334632	0.5853237	1.727448	-0.39429826	-1.7064841	1.4132944	0.07040565	0.35892266	-1.2211462	-0.7504105	-0.6973256	0.1557847	2890.651785714286	7185.965277777777	10076.617063492064
178874	Vessel cells	68	68	portal	portal	portal_68	1.2374618	1.3326713	0.3220947	0.16622195	0.7021445	-0.91756094	0.3688883	0.49207884	0.33957756	-0.026150728	-0.6612161	0.89627135	-0.90092796	-0.64146155	-1.7893549	0.5672647	0.26730725	-0.10312677	-0.73878735	0.5932775	0.48872662	-0.55150634	0.49868724	-0.8091626	1.632988	-0.54888445	-0.45552602	0.32917368	2890.651785714286	7185.965277777777	10076.617063492064
178873	Vessel cells	68	0	portal	portal	portal_68	0.6555987	1.5364605	-0.20815092	-0.8775197	-0.26485243	-0.6913467	0.3544619	0.7782645	1.016962	-0.45158735	-0.09965612	0.2047968	0.06468127	0.1446936	0.9569251	0.18948857	-1.1250855	-0.83965975	-0.45108855	0.17513976	0.68523747	0.75562376	-0.49346927	0.37211204	-0.4810866	0.49143496	-0.0059438436	-0.051261127	2890.651785714286	7185.965277777777	10076.617063492064
178860	Vessel cells	68	0	portal	portal	portal_68	-1.6555605	0.95444065	1.0183209	-0.31698784	1.2345041	-1.2130232	0.4403614	0.4655091	0.019779108	0.7565334	-0.7587212	0.38393918	-0.99243575	-0.8367819	-0.20090161	0.16586971	0.49907777	0.7980879	-1.3496296	0.431526	0.61339563	0.5601912	-0.4525858	0.08769272	0.28010538	-0.75961626	-0.6365122	0.21293916	2890.651785714286	7185.965277777777	10076.617063492064
178821	Vessel cells	68	0	portal	portal	portal_68	0.79328406	-0.88386697	0.27325705	-1.4795026	0.7134191	-1.1328686	0.33045062	0.7201893	0.3327562	0.59506893	-0.36244217	0.84770423	-0.41976634	-0.23354721	-1.0280612	0.42574304	-0.21255241	-0.009444833	-1.0040996	0.44123402	0.9808933	0.13123137	0.15473169	-0.32717007	0.41887218	-0.37987378	-0.22981593	-0.0479721	2890.651785714286	7185.965277777777	10076.617063492064
178686	Vessel cells	68	0	portal	portal	portal_68	-2.4583313	1.8307409	1.7475501	-1.0909134	-0.11678774	-0.996136	0.5057224	1.241607	-0.029015956	-0.22655687	-0.29290268	1.0713019	-0.9686422	-0.5983439	-0.13117442	1.2185556	-0.091709815	0.19792448	-1.1429	0.59909487	0.8919351	0.38959205	-0.10812415	0.16918938	0.67384815	-1.1898566	-1.1565129	0.09939343	2890.651785714286	7185.965277777777	10076.617063492064
178642	Vessel cells	68	0	portal	portal	portal_68	1.5136719	-2.0218449	-0.37020403	-0.7450685	0.94904375	-0.52494663	0.19005674	0.7507021	0.74209625	0.47077876	-0.44920573	0.4885406	-0.6130289	-0.42081738	-1.0068309	-0.28178844	1.4236068	-0.027451955	0.43861422	-0.71463645	0.54238343	1.4495864	0.13836339	-0.7511185	-0.017704427	-0.80226594	-0.5719336	0.18572074	2890.651785714286	7185.965277777777	10076.617063492064
178620	Vessel cells	68	68	portal	portal	portal_68	-1.43027	0.27724898	-0.9718161	0.93921834	0.8965464	-0.8116043	0.60904783	0.49533597	0.20643322	-0.18717632	-0.5468508	1.1008286	-0.7873661	-0.49701098	-3.181221	0.3628034	-0.0068921177	1.082402	-1.1429976	0.64524984	0.42542958	0.9190459	0.57819724	-1.0204934	1.4144735	-1.0899358	-1.2094492	0.33768418	2890.651785714286	7185.965277777777	10076.617063492064
178619	Hepatocytes	68	0	portal	portal	portal_68	0.6227739	-1.0482508	0.9870187	-0.29610974	0.0148575585	-0.48120913	0.10240275	0.16138986	-0.7337604	-0.5467458	-0.4008381	-0.2650446	0.7477984	0.36793795	0.95180357	0.9260008	-0.09886398	-1.1129264	-1.180607	-0.20266165	-0.096619144	-0.6353104	-1.6597302	0.8081466	-1.2605828	0.8441767	1.791855	0.297097	2890.651785714286	7185.965277777777	10076.617063492064
178618	Hepatocytes	68	0	portal	portal	portal_68	0.49541482	-0.80483973	0.5236615	-0.88597476	1.2677795	-0.99382913	0.32760975	0.2030632	-0.63121384	-0.2360617	0.81294686	-0.29484752	0.34303272	-0.79165524	0.8205755	0.72219247	0.16956063	-0.050124966	-1.0553929	0.19850233	0.09803498	-0.9103707	-0.6941317	1.3558314	-1.1280965	-0.19031346	0.6707079	-0.4425027	2890.651785714286	7185.965277777777	10076.617063492064
178561	Vessel cells	68	0	portal	portal	portal_68	0.7670151	0.7485089	-0.25161487	-0.013110673	1.0750896	-0.0015335408	-1.2167991	0.35196176	0.26515928	-0.47062993	-0.16270429	0.7186623	-0.20588739	-0.1564516	-1.5027916	-0.22615924	-0.69689053	0.1281635	-0.18214524	0.647945	0.5156428	0.93167126	-0.06501312	-0.42767674	0.7358587	-0.38595966	-0.50081795	0.1508755	2890.651785714286	7185.965277777777	10076.617063492064
180481	Vessel cells	68	0	portal	portal	portal_68	0.7763571	0.852852	0.31237584	0.5433771	-0.04291555	-0.7571944	0.2929699	0.4944028	-0.3157608	0.62365323	-0.2122272	0.8544441	-0.7802793	-0.75874764	1.4319977	0.62054086	0.18199314	-0.40426347	0.31957453	-0.045975693	-0.3135694	0.29565004	0.899745	-0.59322727	0.76958215	-0.63956904	-0.6067774	-0.084003545	2890.651785714286	7185.965277777777	10076.617063492064
178560	Hepatocytes	68	0	portal	portal	portal_68	0.7355348	-0.16123526	-0.4565353	-1.1320099	1.1505947	0.008552968	0.2967883	0.07549386	-0.76701427	-0.5948374	1.3151969	0.0763911	0.53003645	-0.5239725	0.8531536	0.4398247	-0.8131505	0.16763435	-1.184724	0.14161852	-0.112864584	-1.1537899	-0.9027575	1.5404422	-0.318313	0.4707322	0.52301025	0.65826017	2890.651785714286	7185.965277777777	10076.617063492064
178510	Hepatocytes	68	0	portal	portal	portal_68	-1.7283427	-0.38346198	1.0429947	0.9964515	-1.5132525	-1.2277035	-1.9941437	-0.5835716	-0.78620887	-0.020380383	2.4921465	-2.4804044	0.7032653	2.3534272	-0.43088117	0.72794247	0.5423662	-0.63727766	-0.14434357	-1.4420288	-0.40408424	-0.9606377	0.31053162	1.7674122	-1.1786076	0.38802594	-0.13716511	0.55332315	2890.651785714286	7185.965277777777	10076.617063492064
178405	Vessel cells	68	0	portal	portal	portal_68	-0.10575055	-1.3229277	-0.8225903	0.23068596	0.3548874	-0.5955102	0.14665183	0.66540474	-0.107994005	0.27346817	-0.22108668	0.94889563	-0.25629097	-0.19904357	-0.5501667	-0.28605428	0.3609803	0.040208463	-0.90032774	0.41026017	0.8987558	0.11010314	0.07694217	-0.3453551	0.92416584	-0.33545905	-0.33859482	0.04446169	2890.651785714286	7185.965277777777	10076.617063492064
178342	Vessel cells	68	68	portal	portal	portal_68	0.82491964	0.14319824	0.5601162	-0.74956	0.67050254	-0.5115593	0.57715505	0.45595038	-0.16893041	0.8142429	-0.21491708	-0.9007771	-0.2677855	0.31058478	-0.6902241	0.31528014	-0.46041155	0.49663287	-0.26286462	0.694773	0.59143823	-0.3901879	0.74557036	-0.13412619	-0.39279294	-0.3925187	-0.16687474	0.14381936	2890.651785714286	7185.965277777777	10076.617063492064
178318	Immune cells	68	0	portal	portal	portal_68	1.605926	-0.10887218	0.9743706	1.0636579	1.0789794	1.2898654	-2.8567235	-0.92574465	-0.84401417	1.1440883	-0.6089363	0.623605	-0.7494386	-0.37821034	0.56174904	0.14290062	-1.2290795	1.1054281	-0.6366985	0.13451543	0.55733204	-0.5703506	0.96403456	0.13676414	0.9501086	-0.5407595	-0.28117263	0.15150598	2890.651785714286	7185.965277777777	10076.617063492064
178279	Hepatocytes	68	0	portal	portal	portal_68	0.4249714	-1.1783416	0.7969957	-0.82805777	1.5056564	-0.040643763	-0.5756583	-0.018862776	-0.8052181	0.43174952	2.210835	-1.2882701	-0.49110374	-0.78841656	0.8393703	1.0173378	1.1339352	0.16890575	-0.105016954	-1.9572496	-1.1793453	-0.87666404	0.054131784	1.8426529	-0.5382954	-0.49134624	-0.09572416	0.3094695	2890.651785714286	7185.965277777777	10076.617063492064
178257	Vessel cells	68	68	portal	portal	portal_68	1.3240322	0.5669602	0.52526134	-1.0727398	0.96062696	-0.7249044	0.33271357	0.28235236	-0.5531091	-0.33973667	-0.07977853	0.39851278	0.0065420303	0.35544223	0.33572662	0.21970531	-1.058721	0.07004195	-1.0515151	0.31751868	0.43258768	-0.42699304	0.17354204	0.06946316	0.81053364	0.10187331	0.22982141	-0.13887529	2890.651785714286	7185.965277777777	10076.617063492064
178244	Hepatocytes	68	0	portal	portal	portal_68	0.47527215	-1.0842925	0.34612086	-0.7779591	-0.3399712	-0.9357275	0.00033460808	0.18789007	-1.3040469	0.11795724	2.019021	-0.49233133	0.34128577	0.8050639	0.7754716	0.5190927	-0.35904688	-0.75202936	-0.90562	0.22982441	0.55573523	-0.7685955	0.21183826	1.2826424	-0.38171142	-0.05867108	-0.03859059	0.46719414	2890.651785714286	7185.965277777777	10076.617063492064
178235	Vessel cells	68	68	portal	portal	portal_68	-0.6493165	-0.61277235	0.65184236	0.76582545	0.30390513	-0.99531376	0.38865465	0.80358166	0.4286149	-0.061500274	-0.8569448	0.88037336	-1.184812	-0.90937245	-2.081474	0.569994	1.0703946	0.46890792	-1.2024989	0.60970753	0.8808207	1.5078818	0.91435075	-1.1625288	-0.020872159	-1.3525596	-1.2548581	0.4732616	2890.651785714286	7185.965277777777	10076.617063492064
178221	Hepatocytes	68	0	portal	portal	portal_68	0.8316436	-1.2703292	0.9535266	-0.64643437	-0.93070287	-1.0094736	-0.07741759	-0.32327583	-0.9265079	-0.8349779	2.887697	-0.22516264	0.3475594	-0.24359068	0.9075778	0.785255	0.23126994	-1.1336389	-1.2614586	-0.45099908	-0.12053871	-0.9093759	-0.46394154	2.1821258	-1.0530071	0.03251654	0.6256465	0.1534099	2890.651785714286	7185.965277777777	10076.617063492064
178180	Hepatocytes	68	0	portal	portal	portal_68	0.28593764	-0.49458498	1.0060009	0.042939357	-1.9734232	-0.67950726	0.24553327	0.16234744	-0.014503637	-1.3592979	1.8586268	1.0598378	-0.7741098	-0.14443168	0.39609903	0.84065366	0.04822085	-1.6879576	-1.0118693	0.5975085	0.060065918	-0.29881835	-1.8098837	1.706373	0.021937856	-0.35367402	0.6091834	-0.11392883	2890.651785714286	7185.965277777777	10076.617063492064
178128	Vessel cells	68	0	portal	portal	portal_68	1.4227505	1.7000476	0.68260455	0.09393874	0.64342624	-1.1755685	0.028983321	0.78747797	1.4776274	0.20078191	-0.46971533	0.029367948	-1.2550576	-1.0885441	1.7162858	1.2458001	-0.89135253	-0.9438924	-0.5173121	-0.62399083	0.116129965	0.9408958	0.55647177	0.72060674	-0.120385624	-0.61411667	-0.5233188	0.382144	2890.651785714286	7185.965277777777	10076.617063492064
178113	Vessel cells	68	0	portal	portal	portal_68	0.20668274	0.33417562	0.31279525	-1.6441625	1.1196525	-0.5752587	0.13050845	-0.1298869	-0.05129762	-0.21888326	-0.085734874	0.9993622	-0.017983254	-0.12054114	-1.1528912	-0.31208774	-0.005437499	0.29141194	-0.24680482	0.30202535	-0.5528939	-0.2978551	0.03746904	0.10228245	0.3142463	0.05836584	0.16370238	-0.02179237	2890.651785714286	7185.965277777777	10076.617063492064
178094	Vessel cells	68	0	portal	portal	portal_68	-0.5770959	0.93350965	0.85198736	1.573367	0.01629186	0.022449385	0.17418851	1.0765942	0.38605288	-0.9985774	-1.124765	0.3912346	-1.1801108	-0.64698607	-1.5199194	0.4008974	0.3587076	0.86116266	-1.051893	0.6323247	1.0180285	-0.3647024	-1.5197777	-0.0038126817	-0.1478806	-0.08020914	0.0056703705	0.8217949	2890.651785714286	7185.965277777777	10076.617063492064
179021	Vessel cells	68	0	portal	portal	portal_68	0.51778674	1.1458414	0.6608927	-0.4750935	0.5680912	-0.4045907	0.19727403	0.69671315	0.0056787445	-0.14559872	-0.5325246	1.0115577	-0.7299026	-0.5588277	-0.23533915	0.14784732	-0.25237164	0.32264873	-0.082978316	0.67606586	0.83046913	0.42378297	0.6898403	-0.8308831	1.2370931	-0.9115658	-0.92113084	0.3059612	2890.651785714286	7185.965277777777	10076.617063492064
179045	Vessel cells	68	0	portal	portal	portal_68	-0.062040325	0.32215667	0.7236871	1.4623569	0.40741578	-0.63713646	0.18599743	0.17703025	0.15067303	-0.21438995	-0.7052602	0.14126171	-0.9465074	-0.76151264	-1.0538068	1.0237252	0.9800361	1.3392898	-0.8885724	0.493163	0.34497878	-0.21139127	0.06571203	-0.89068055	0.66098946	-1.0397831	-0.91622746	0.2948829	2890.651785714286	7185.965277777777	10076.617063492064
179113	LSEC	68	0	portal	portal	portal_68	0.19635895	-0.5725739	0.9492431	-0.26298946	-0.67271465	0.13188028	-0.80747503	-0.7823837	0.059379667	0.5674205	-0.20696223	0.18149246	-0.12948267	0.42608285	0.8729997	1.2574277	0.44320154	-0.19236092	0.47193137	-2.1134653	-1.2776096	-0.2774674	0.70161855	0.091216266	0.1045103	-0.1265527	0.22034208	-0.17141819	2890.651785714286	7185.965277777777	10076.617063492064
179161	Vessel cells	68	0	portal	portal	portal_68	-0.44452694	0.66409945	0.3781263	0.10141358	0.41496858	-0.41227496	0.3732761	0.75123805	0.75016475	0.46204454	-0.37693578	0.34082112	-1.2508378	-1.0613643	-2.595237	1.2372918	0.31008974	-0.12886536	-0.99713403	0.053685967	-0.016108057	-0.67703193	-0.21009289	1.0150304	0.43672273	-0.8430275	-0.4527728	0.4067036	2890.651785714286	7185.965277777777	10076.617063492064
180434	Hepatocytes	68	0	portal	portal	portal_68	0.40823916	-1.0702986	1.2575629	0.23660243	0.7136664	-0.9675927	0.105003886	0.06324091	-0.700917	-1.2926762	0.38962314	-1.5503725	0.63256025	0.60617805	0.832121	1.0564389	0.07818635	-0.6670443	-1.3254433	0.088763304	0.08037944	-0.8195633	-1.6122637	1.0127611	-0.98364437	0.59736866	0.937408	-0.75534415	2890.651785714286	7185.965277777777	10076.617063492064
180359	Immune cells	68	0	portal	portal	portal_68	-0.17965277	-0.36009058	0.8562646	0.6704179	0.66746175	-1.0392997	0.28837502	0.5929787	-0.65828955	0.98624706	-0.770381	0.65731156	-1.0167669	-0.7990007	-1.4091593	1.5084456	-0.20704757	0.91142863	-0.8564834	-0.17448862	0.17121005	0.31267574	0.31158918	-0.8637116	1.300876	-1.0347499	-0.83736056	0.21028367	2890.651785714286	7185.965277777777	10076.617063492064
180280	Vessel cells	68	0	portal	portal	portal_68	-0.36233935	0.64634186	-1.0441306	0.8980078	0.08069783	-0.782547	0.35317594	0.53064644	1.7283485	-1.3278013	-0.6052268	1.5738041	-0.9418257	-0.6091983	-1.4437249	-0.2536037	0.820554	-0.10173762	-1.2960029	0.47904712	0.67390454	2.7322397	-0.33500186	-0.7706434	0.99509025	-1.2328405	-1.2937096	0.15240681	2890.651785714286	7185.965277777777	10076.617063492064
180279	Hepatocytes	68	0	portal	portal	portal_68	-1.119267	0.92021453	0.7645516	-0.34233424	-1.4282632	-0.6869698	0.2406239	-0.56554985	-1.2009174	-0.8158103	2.3548892	-0.5601866	0.88582134	0.40273273	0.35335937	0.973627	-1.3888159	-1.2218994	-1.3580022	0.34142342	-0.22032171	-1.1611199	-0.74352694	1.8076367	-0.1292559	0.93044823	0.27507073	-0.40847018	2890.651785714286	7185.965277777777	10076.617063492064
180207	Hepatocytes	68	0	portal	portal	portal_68	0.14645928	-0.94956005	1.043343	-0.47581235	0.6406049	-0.38047907	0.23216467	0.22906792	-0.27655628	0.20996937	-1.0795014	-0.7835752	0.78428286	-0.43226776	0.6692042	0.63890755	0.26356336	-0.710134	-0.6495354	0.35154396	-0.059429415	-0.35002035	-0.24259478	-0.6370127	-0.71086156	0.67566276	0.77006894	0.3154639	2890.651785714286	7185.965277777777	10076.617063492064
180076	Hepatocytes	68	0	portal	portal	portal_68	1.9370899	0.7179306	0.59841484	-0.64579004	-0.5596636	-1.1104803	-0.022315314	0.13819987	-0.6741371	0.42840046	2.178141	0.06801318	-0.46966243	-0.13424684	1.6196038	0.3656709	-0.42259708	0.23052299	-0.5717713	-0.28120172	-0.30615482	-0.10199765	0.5974275	0.7700805	0.34626335	-0.51452494	-0.32721245	0.12533796	2890.651785714286	7185.965277777777	10076.617063492064
180054	Vessel cells	68	0	portal	portal	portal_68	1.3801228	1.3699852	0.07069142	-1.0922168	0.6209422	-0.94220716	0.3384739	0.7212205	1.3929939	0.50402933	-0.66261476	0.84663683	-0.9232845	-0.73041385	-0.1770268	-0.8124034	-0.4180353	0.84217393	-1.0755	0.42389137	0.8690447	1.352278	0.55615866	-0.6316485	1.4541489	-0.8666652	-0.7261333	0.060411304	2890.651785714286	7185.965277777777	10076.617063492064
180053	Hepatocytes	68	0	portal	portal	portal_68	0.65357	-0.8513087	0.3721019	-0.29582408	-0.35529694	0.44144174	-1.6099087	-1.4982864	-0.16664164	-0.72058237	2.6922636	-0.78718185	-0.20513634	1.2798245	1.0678866	0.7596746	0.71778554	-0.9847716	0.052235484	-1.5812453	-1.0502697	-0.7080745	-0.5072818	1.8417035	-0.31512037	-0.36689734	0.86769897	0.3890374	2890.651785714286	7185.965277777777	10076.617063492064
180023	Hepatocytes	68	0	portal	portal	portal_68	-0.51418364	0.32603136	0.5976282	-1.0341091	0.30434227	-1.1125188	0.47123444	0.44400373	-0.6954283	-1.2531242	1.0993574	0.07330822	0.5412832	0.15697737	0.26676965	0.4136833	-0.39086342	-0.4726979	-1.3532338	0.6475408	0.1910401	-1.0582592	-1.373906	1.1374975	0.7143929	0.38429108	0.22175476	0.13727562	2890.651785714286	7185.965277777777	10076.617063492064
179953	LSEC	68	0	portal	portal	portal_68	-2.3760858	0.19132198	-0.6324896	1.2169108	-1.0517114	1.4855876	-4.6652746	-3.1697786	0.10498031	1.0012935	2.3936236	-0.14994341	0.010009351	1.735161	-0.23728734	0.31313968	0.7550657	-0.24053872	0.5347487	-2.9375455	-1.5487732	0.053563256	-0.22591457	1.6408355	-0.5255519	-0.061850987	0.7437926	-0.17621098	2890.651785714286	7185.965277777777	10076.617063492064
179902	Hepatocytes	68	0	portal	portal	portal_68	0.63248557	-1.6842085	0.88402754	-0.061275147	-1.2196509	-0.58905303	-0.41410935	-0.2870059	-0.75619537	0.25528044	2.5544517	-0.8075827	-0.34295985	0.44618446	0.7896404	0.89298517	1.0211753	-1.3199174	-0.30511495	-0.79108053	-0.47309962	-0.7224115	0.056033004	1.74532	-1.0515755	-0.45797735	0.42543158	0.19538526	2890.651785714286	7185.965277777777	10076.617063492064
179758	Vessel cells	68	0	portal	portal	portal_68	-0.5149517	1.12912	0.42768207	-1.0613031	0.3583445	-1.066032	0.09802373	1.0122769	2.1497474	-0.0654453	-0.5138371	-0.2916502	-0.60930556	-0.5972833	-0.7899667	-0.2942651	-1.3488317	-0.38190976	-1.0671767	0.26967826	1.6701939	2.279215	0.74012977	-0.28710124	-1.0548316	-0.3971478	-0.008696897	-0.068917006	2890.651785714286	7185.965277777777	10076.617063492064
179688	Vessel cells	68	0	portal	portal	portal_68	1.5107443	0.98562735	-0.1484705	0.00060722255	1.4865506	-0.9134096	0.33159733	0.5833124	0.4956743	-0.057265755	-0.7551203	1.0739545	-1.0336291	-0.7366197	0.35017464	0.58899504	0.4359354	0.4528845	-0.88402796	0.27758074	0.9407614	2.205651	-0.457324	-1.0027269	0.17157772	-1.185512	-0.98250926	0.19894005	2890.651785714286	7185.965277777777	10076.617063492064
179657	Vessel cells	68	0	portal	portal	portal_68	0.26675218	0.733963	1.2046868	0.6102544	0.8802273	-0.5850068	-0.13966198	-0.16122185	-0.6158196	-0.75964636	0.66355646	0.36737883	-1.0221348	-0.6815984	0.29973355	0.964317	0.11062573	0.6795917	-0.7052995	-0.32285947	-0.08255383	-0.7288563	0.07236074	0.87115496	0.11841516	-0.6272163	-0.46774065	0.47789738	2890.651785714286	7185.965277777777	10076.617063492064
179604	Vessel cells	68	0	portal	portal	portal_68	-0.13537514	0.16704707	0.6949208	-0.8854638	0.9128228	-0.99960095	0.0950371	0.59040445	-0.55332124	0.33704972	-0.31410286	0.904779	-0.5124318	0.009073896	0.11591014	0.51537466	-0.018510444	0.036069892	-0.743732	0.07656426	0.6076289	-0.5633059	0.56726205	0.46885324	-0.39789245	-0.20861843	-0.25279802	-0.096492134	2890.651785714286	7185.965277777777	10076.617063492064
179553	Hepatocytes	68	0	portal	portal	portal_68	0.27744174	-1.5857406	1.3730987	-0.3859043	-1.2934902	-0.26250768	0.07011	-0.24337967	-0.5682259	0.083876766	-0.9164898	-0.93565106	1.0242659	1.7004478	0.8459554	1.377248	-0.2627389	-0.8456587	-0.88167334	0.40922046	-0.045133527	-0.08464304	-0.6998953	-0.6172329	-1.0473487	0.6806634	0.8982699	0.2998726	2890.651785714286	7185.965277777777	10076.617063492064
179537	Hepatocytes	68	0	portal	portal	portal_68	-0.2936503	1.3992212	0.71801496	-0.08070472	-1.3572499	-0.35724542	-0.824626	-0.773196	-1.0930985	-0.62109303	2.381019	-0.44266596	0.0037331379	1.9769341	0.20027663	0.6724306	0.23858827	-1.1421076	-0.18986839	-0.31212005	0.13186948	-1.1430031	-0.1522116	1.6962903	-0.5859799	-0.39227858	0.6403543	0.4256864	2890.651785714286	7185.965277777777	10076.617063492064
179516	Vessel cells	68	0	portal	portal	portal_68	-1.256531	0.67821234	-0.17871478	0.6523315	-0.54223084	-0.7094749	0.32166094	1.0202191	0.3672735	-0.07771848	-0.47155973	1.1187272	-0.72302103	-0.40058297	-0.17023456	-0.11208706	1.3113782	-0.0862054	-0.2562958	0.5025091	0.51008296	0.88887024	-0.16124746	-0.8278923	0.48631188	-0.9102961	-0.4799213	0.22453812	2890.651785714286	7185.965277777777	10076.617063492064
179515	LSEC	68	0	portal	portal	portal_68	0.21543522	-0.58204406	1.5073653	1.5358597	-0.65612316	0.98912466	-1.9306918	-1.1187207	-0.12335231	-0.61289966	0.8787534	-0.5606523	-0.9996094	0.5240675	0.53369623	1.0738782	1.2360778	-0.88641495	0.9262832	-1.5150195	-1.6154065	-0.34400916	0.14036576	0.96912473	0.14884143	-0.84897316	0.10373077	0.41523698	2890.651785714286	7185.965277777777	10076.617063492064
179418	Hepatocytes	68	0	portal	portal	portal_68	-0.6811122	0.61707735	1.0890363	-1.4627211	0.41289663	-0.9740127	0.5931604	0.74084795	-0.30707443	-1.8525794	-0.88223106	0.56838626	1.240077	0.1829572	0.3254161	0.43571842	-2.0382	-0.08591922	-1.372016	0.6972431	0.5843257	-0.7258607	-1.6896471	0.411723	0.6345189	0.9729749	1.073379	0.11328936	2890.651785714286	7185.965277777777	10076.617063492064
179376	Vessel cells	68	0	portal	portal	portal_68	-0.51799446	1.1660757	-1.0946916	-0.7153082	0.626711	-1.0261712	0.35093328	1.0769999	2.229669	-0.4960295	-0.37031633	1.0628604	-0.84527236	-0.674576	-0.63329685	-0.9694342	-1.0290179	0.7189965	-1.1073955	0.44402647	1.0874014	1.2636682	-0.72413725	0.7515986	1.0279086	-0.5534592	-0.6907949	0.057600155	2890.651785714286	7185.965277777777	10076.617063492064
179364	LSEC	68	0	portal	portal	portal_68	0.0005785138	-0.66486627	1.6177872	0.26341453	-0.7698336	0.8935947	-3.926986	-2.1801586	-0.46681777	-0.33826566	1.7525544	-0.6026746	-0.08245649	2.3568897	0.78380185	1.4341311	1.0590659	-0.4934477	0.4631228	-2.9120893	-1.4337038	-0.7140981	0.28446433	1.2507052	-0.23007865	-0.4374708	0.6029806	0.05344798	2890.651785714286	7185.965277777777	10076.617063492064
179363	LSEC	68	0	portal	portal	portal_68	2.2740335	1.3669266	0.29019064	-0.018074362	0.6911384	0.16627921	-1.1402459	-0.39791498	0.02520512	0.20721588	-0.39098647	0.45656458	-0.45712543	0.4870051	1.2026387	-0.15756951	0.34417468	0.9015512	-0.121711805	-1.1385787	0.046837267	-0.091131635	0.0783705	-0.3622023	0.9967648	-0.24148224	0.1467356	-0.032721587	2890.651785714286	7185.965277777777	10076.617063492064
179347	Hepatocytes	68	0	portal	portal	portal_68	0.32829306	-0.62213415	0.8435651	-0.6974203	-0.67602336	-0.54488	-0.7332752	-0.6728312	-0.0693004	-1.0315319	3.1339242	-0.6327687	-0.117914855	0.12166719	0.8989241	0.8359083	-0.056479	-1.3673075	-0.5642595	-1.2098733	-0.82163876	-0.5931097	-1.5330641	1.9505099	-0.5986129	0.8838773	0.74576163	-0.6383598	2890.651785714286	7185.965277777777	10076.617063492064
179309	Hepatocytes	68	0	portal	portal	portal_68	0.25735974	-1.1894236	0.19404072	-0.22264683	-0.39244	-0.7010068	0.39513138	0.3068017	-0.4996558	-0.77377933	0.5959229	-0.12129352	0.5841615	0.38631794	0.64704686	0.36972818	0.039377023	-1.3077935	-1.0605886	0.5661388	0.14454639	-0.9531138	-0.782431	1.1578972	-0.33566722	0.3731961	0.7507977	0.5646847	2890.651785714286	7185.965277777777	10076.617063492064
179289	Vessel cells	68	0	portal	portal	portal_68	0.5223238	1.4111614	0.9391701	-0.7225207	-0.269309	-0.4281661	0.08369825	0.23207217	1.2240349	0.63669235	-0.63251114	0.25723997	-0.7950696	-0.70648366	0.48509777	1.6895103	-1.2173393	-0.31616852	-0.81073403	0.329453	0.6003721	0.047855612	0.534334	-0.3709088	0.6055437	-0.5415266	-0.4501104	0.04438722	2890.651785714286	7185.965277777777	10076.617063492064
179275	Vessel cells	68	0	portal	portal	portal_68	1.2880492	1.4916925	0.41043198	0.039552014	0.77210605	-0.6683393	0.050316595	0.5377012	0.4534387	-0.20531675	-0.16698818	0.031959586	-0.77213657	-0.302135	0.9888753	0.78932667	1.1907346	-0.6753874	-0.29579422	-0.5533802	-0.6116827	-0.2995756	-0.43604165	0.8899293	-0.20750391	-0.51230824	0.068918	0.2448953	2890.651785714286	7185.965277777777	10076.617063492064
179218	Vessel cells	68	0	portal	portal	portal_68	0.53774416	1.5961199	0.7147791	-0.5244443	0.43107545	-1.0030787	0.11772916	0.63163346	1.5889695	-0.38556057	-0.60144573	0.17399395	-0.8231159	-0.5690148	0.7365637	0.36643165	-0.15534317	-0.16575949	-0.7758712	0.36839822	0.9428365	2.2181368	-0.5224879	-0.40401313	-0.08071758	-0.8907672	-0.7670582	0.104157835	2890.651785714286	7185.965277777777	10076.617063492064
179186	Immune cells	68	0	portal	portal	portal_68	-0.2040466	-0.20147716	0.5977383	0.0886294	0.9656619	-1.2523308	0.30332506	1.0273643	0.20085014	1.1270097	-0.85440207	0.09662801	-1.1147258	-0.53119457	-0.7943136	0.9673411	0.58949083	0.8267137	-1.0097287	0.41666424	0.9938169	-0.1628978	0.46694228	-0.77567405	-0.054183625	-0.80797565	-0.5463443	0.14105114	2890.651785714286	7185.965277777777	10076.617063492064
172506	Hepatocytes	68	0	portal	portal	portal_68	0.16377154	-0.10258721	0.6019567	0.12660742	0.026794817	-0.79046416	0.24923609	0.07929046	-0.5990536	0.5145286	0.8755094	0.3173399	-0.58973306	-0.9118398	0.074800014	0.42427704	0.15505755	-0.50815314	-0.6299611	-0.3838056	-0.41228282	-0.70568687	-0.15743394	1.6187309	-0.5833806	0.10541954	0.024604172	0.4848085	2890.651785714286	7185.965277777777	10076.617063492064
173549	Vessel cells	68	0	portal	portal	portal_68	1.0668812	0.47127053	0.39265013	0.16271952	0.49559134	-0.27647793	0.25253862	-0.19895567	0.0007430105	0.065751754	-0.38894492	0.33782604	-0.4708622	-0.44091007	-0.55679643	-0.1280162	-0.12055118	0.60718626	0.2174913	0.35206607	-0.1357967	0.52662754	-0.41383314	-0.40691552	0.57900023	-0.46585354	-0.20253122	0.32770312	2890.651785714286	7185.965277777777	10076.617063492064
172391	Hepatocytes	68	0	portal	portal	portal_68	0.14561796	-0.54649806	0.13923645	-0.49892598	-2.1070683	-0.69192845	0.54734135	0.38107377	0.11385535	-0.7834363	1.3801556	0.773538	-0.12828061	0.6531874	0.57591116	0.1718302	-1.141732	-1.4190474	-1.3415914	0.64547074	0.3296156	-0.19880255	-0.5301419	0.9693234	0.5774476	0.20623536	0.7408485	-0.18476889	2890.651785714286	7185.965277777777	10076.617063492064
171963	Hepatocytes	68	0	portal	portal	portal_68	0.67409056	-0.43584952	0.24372771	0.099168636	-2.0317893	-0.2368071	-0.23917949	-0.45049605	-0.6917881	-0.98082966	2.3708508	0.32131562	0.12340661	0.8620707	0.61317074	0.5931211	0.75869197	-1.0911459	0.33977002	-1.3346334	-0.9885474	-1.048503	-1.2519886	1.6647564	-0.5932548	0.31531453	1.1478903	-0.45303774	2890.651785714286	7185.965277777777	10076.617063492064
172371	Vessel cells	68	0	portal	portal	portal_68	-1.1525874	0.7608986	-0.6061864	1.4202218	-0.81433004	1.1378319	0.29220647	-0.2352428	-0.60721326	-0.10818361	-0.09272151	0.1853909	-0.0044972147	-0.15329026	-0.59609383	0.2623528	-0.25625688	-0.79174924	-0.04466926	0.2764402	-0.7081469	-0.10334059	-0.48209092	0.1347256	0.59051543	0.15368298	0.34142253	-0.10701988	2890.651785714286	7185.965277777777	10076.617063492064
171487	Hepatocytes	68	0	portal	portal	portal_68	-0.36169562	1.2594537	-1.6661873	-0.45459583	0.85476017	0.09437719	0.46642262	0.36319715	2.1131046	-0.8442768	-0.7698063	0.79493713	0.012198278	-1.1086949	0.4392064	-0.3978229	-1.3775976	0.28175944	0.27265665	0.5303343	0.2523697	1.0332986	-0.41769713	0.044603158	0.65042526	0.3645409	-1.2750473	0.013935894	2890.651785714286	7185.965277777777	10076.617063492064
171635	Hepatocytes	68	0	portal	portal	portal_68	-1.2053436	0.67700636	0.9910414	-0.012003263	-0.95041776	-0.82879484	-1.0053163	-0.29023057	-0.488938	-1.6775866	2.1679566	-1.0477414	0.5683535	1.5925162	-0.48022726	0.5717524	-0.39783326	-0.06557664	-0.8398601	-0.25525534	0.044710215	-0.96351963	-0.8394912	1.142031	-0.3556922	0.4687645	0.47758317	0.38693362	2890.651785714286	7185.965277777777	10076.617063492064
171753	Hepatocytes	68	0	portal	portal	portal_68	0.45961577	-0.4451762	0.6453994	0.032448553	0.10123256	0.08123948	0.100268826	0.08977774	-0.7928158	-0.20606077	0.6664031	-1.4798396	0.4425519	0.44086465	0.5422866	0.597276	-0.061560247	-1.2973073	-0.97604203	-0.4323184	0.047783364	-1.0614218	-0.15726258	1.3151311	-0.9617155	0.4278744	1.2884666	-0.27149725	2890.651785714286	7185.965277777777	10076.617063492064
171883	Hepatocytes	68	0	portal	portal	portal_68	0.5329564	1.7405951	0.49242008	1.0116162	-0.06662395	-0.32007608	-1.0415502	-0.7462085	-0.73402995	-0.46058396	1.6455967	0.009375108	-0.14378679	-0.51894647	0.56892705	0.4134853	-0.435633	-0.03521749	-0.36911023	-0.20213957	-0.051217098	-0.54790854	-0.62903494	1.0204142	0.27841145	0.1714738	-0.22879224	-0.41197532	2890.651785714286	7185.965277777777	10076.617063492064
171733	Immune cells	68	0	portal	portal	portal_68	-1.3935915	0.03163628	1.0000379	0.18457156	1.0808706	-0.58286285	0.31034055	0.57511574	-0.019408159	-1.0963639	-0.744299	0.70895654	-1.0319861	-0.09487742	-0.36544508	0.7957772	-0.99402505	0.5174761	-0.9025964	0.465984	0.42612326	0.02557317	0.28743404	-0.09478659	0.6919634	-0.3209736	-0.75126547	0.11146679	2890.651785714286	7185.965277777777	10076.617063492064
172018	Hepatocytes	68	0	portal	portal	portal_68	0.64249647	-1.5731602	0.67642987	-0.8553436	0.17586234	-0.8431819	0.24514121	-0.13292946	-0.8947991	-0.09347492	-0.3593913	-0.48009342	0.7744581	1.6803795	0.8185918	0.68267846	-0.030785345	-0.9050301	-0.7886433	0.13156144	0.07254747	-0.99589294	0.18098444	-0.23928134	-0.752528	0.67751634	1.2803644	0.19632605	2890.651785714286	7185.965277777777	10076.617063492064
172035	Hepatocytes	68	0	portal	portal	portal_68	-0.19734822	-1.1497748	0.90793765	-1.1320404	-1.3259318	-0.93590254	-0.12476317	-0.20629063	-0.9588157	0.39846104	2.0794907	-1.5004332	0.7272035	1.7059512	0.48152843	0.8142894	-1.2513151	-0.7755405	-0.71033484	-0.94723034	-0.2349509	-0.9977961	0.47418863	1.4744828	-0.78956944	0.68191284	0.81567633	0.35056627	2890.651785714286	7185.965277777777	10076.617063492064
172171	Hepatocytes	68	0	portal	portal	portal_68	-0.5105502	-0.7872547	0.4803101	-0.26819596	0.15158316	-0.44585872	-0.21060178	-0.16066247	-1.1590391	-0.622572	2.1203492	-1.4939632	0.3143902	1.2532068	0.22713009	0.6214665	0.10404707	-0.6089865	-0.50590736	-0.47873014	-0.41607112	-1.2810054	-0.34950668	1.3898145	-1.2560065	0.25908753	1.3532028	-0.021677194	2890.651785714286	7185.965277777777	10076.617063492064
172235	Hepatocytes	68	0	portal	portal	portal_68	0.23633894	-1.6249862	0.8102182	-0.8047223	-0.35864764	-0.49766853	0.30397242	0.11785392	-0.8225565	0.8260391	1.6755844	-1.944791	0.57189566	0.06456242	0.63803256	0.73434496	0.08494707	-1.1279124	-0.4743628	0.33384678	-0.7628059	-1.0165383	-0.41673923	1.4690928	-1.2567402	0.49102372	0.47748548	-0.48608026	2890.651785714286	7185.965277777777	10076.617063492064
172350	Vessel cells	68	0	portal	portal	portal_68	0.72177964	1.1435367	0.41396162	1.101515	-0.56510454	0.33566037	0.12091665	0.37016022	0.09807261	0.33632216	0.01121549	-0.8897662	-0.47734982	-0.48232323	0.6066733	0.07511395	-0.26557744	-0.6359457	-0.39516124	0.43849733	0.31258753	-0.10805572	0.585454	0.26202133	0.039875437	-0.012993278	-0.29858717	0.21768928	2890.651785714286	7185.965277777777	10076.617063492064
274980	Vessel cells	177	0	central	portal	portal_177	0.86854506	0.50888735	0.7610408	-0.002549586	0.91223884	0.34456104	0.8334335	0.22519459	0.277278	-0.3109113	-0.39125898	0.04087128	-1.2106469	-0.93171173	-1.4626719	0.23888324	-0.64048296	1.5018548	2.0894222	1.0702308	0.24300428	1.1154906	1.1042603	-0.6053159	-1.5126474	-1.4244035	-1.3633071	0.40263793	-2374.304964539007	9379.712230215828	7005.40726567682
275286	Vessel cells	177	0	central	portal	portal_177	0.13682933	1.4007187	-0.37826252	-0.90026546	0.4316677	-0.96395326	0.5313858	0.9685536	0.034293484	-0.116994604	0.029275421	0.872467	0.31916666	-0.8255332	0.9503353	-0.85824114	-1.739351	0.63179153	-0.11941466	0.6970588	0.9704428	-0.42278242	-0.054312084	0.7626661	1.0942284	0.23957855	-0.68790406	-0.9649925	-2374.304964539007	9379.712230215828	7005.40726567682
275224	Vessel cells	177	0	central	portal	portal_177	-0.6123976	-0.45756045	-0.8202014	0.33800375	1.4500592	1.5239999	1.0855615	0.83475167	0.80120724	1.351401	-0.48780093	-1.3457755	-1.6401365	-1.0359356	-3.6487656	-0.049003024	0.69426996	1.6779363	1.2759347	1.252461	0.3998085	1.9039128	0.9570155	0.24876568	-1.5344828	-2.363816	-2.534591	1.0415282	-2374.304964539007	9379.712230215828	7005.40726567682
275191	Vessel cells	177	0	central	portal	portal_177	-1.058541	0.74486923	-0.6809218	0.7260694	-0.20673741	-0.49735597	0.80790824	-0.24063173	-0.85689664	0.67422533	2.3559697	0.31243378	-1.0675521	-0.97820735	0.021502059	-1.0846727	-0.021769289	0.17584994	-0.5670701	0.87700695	0.4434142	-0.07161369	0.27949575	1.9199479	-0.025297552	-0.8826064	-0.7069763	-0.266179	-2374.304964539007	9379.712230215828	7005.40726567682
275148	Immune cells	177	0	central	portal	portal_177	-0.34656972	-1.9093422	1.1519467	0.72985363	1.083137	-1.1571342	0.24635556	0.32891276	0.45677888	-1.8505394	-0.51556545	0.49451986	-0.7926433	-0.6885016	-1.5066122	1.1678983	0.05001652	0.90991133	-1.5230467	0.5012016	0.28942537	1.757727	-1.3398242	-0.7092056	0.2521821	-0.8780318	-0.75417423	0.35432413	-2374.304964539007	9379.712230215828	7005.40726567682
275071	Vessel cells	177	0	central	portal	portal_177	-1.6822684	0.07952646	-1.281334	0.02836752	0.8180754	-1.4148519	0.7814302	1.3727155	1.0101318	1.1088994	-0.2478898	-0.5700887	-0.41323984	-0.38345763	-0.19940491	-0.85614276	-1.2791151	1.2503241	-1.4479408	0.8513646	1.121413	1.1165378	0.2010164	-0.1663679	0.04181336	-0.41591626	0.029263364	-1.3155874	-2374.304964539007	9379.712230215828	7005.40726567682
275006	Vessel cells	177	0	central	portal	portal_177	-0.639017	-0.612732	1.0541741	-1.8923218	0.6276374	-1.2524976	0.64428586	-0.03889798	0.47821	-0.43487805	-0.43172342	0.9437364	0.108172685	-0.61981654	-0.5454274	1.167673	-1.5079129	-0.27319768	-0.106625915	-0.05812239	-0.90417	0.66957486	-0.1899658	-0.09318465	1.2202872	-0.25645182	-0.36580756	-1.208835	-2374.304964539007	9379.712230215828	7005.40726567682
274992	Hepatocytes	177	0	central	portal	portal_177	0.72912514	1.0924476	0.28316423	-1.0794575	1.0464782	-0.9292054	0.74772334	0.3842823	0.2251478	-0.93065524	-0.49874932	0.35402188	0.38515052	-0.29928863	-0.88866085	0.21599601	-1.6929663	1.6141452	-1.6930774	0.20311017	0.3417465	1.1763363	-1.7860516	-0.5917408	0.72795594	-0.32613596	1.2893232	0.40658912	-2374.304964539007	9379.712230215828	7005.40726567682
274662	Hepatocytes	177	0	central	portal	portal_177	-0.14775887	0.74653155	-0.22627106	-0.9172526	1.9146526	-1.113708	1.0293589	0.59869313	0.28134218	-1.4894652	-0.6829282	0.87430775	-0.17208055	0.04247811	-2.9963849	-0.4567481	-1.6780119	1.6433321	-1.492816	1.1979895	0.5002556	1.5164108	-1.1126299	-0.8536749	1.3985789	-0.14681768	-0.42253742	0.3105389	-2374.304964539007	9379.712230215828	7005.40726567682
274929	Vessel cells	177	0	central	portal	portal_177	-2.1885762	0.42410204	0.15278433	-1.6338419	0.23742107	-0.8887882	-0.02244791	1.2731562	0.9821042	1.4977922	-0.10187637	-0.5284566	-0.25573412	-0.23103885	-0.41981918	-0.37271	-1.7012824	0.25845897	-0.9642203	0.7380084	1.4408392	0.8736689	1.4466271	0.09604769	-0.61916685	-0.40975276	-0.21767591	-1.0714114	-2374.304964539007	9379.712230215828	7005.40726567682
274863	Hepatocytes	177	0	central	portal	portal_177	-0.9009865	-0.105411254	-0.048521124	-0.9979896	0.8098934	-0.0913851	0.8507506	0.25113925	1.5396477	0.5928948	-0.44564173	0.9473223	-1.6957111	-1.2029078	-3.551824	-0.85556906	-1.7005212	1.5170155	-0.7221074	1.0966842	0.11869601	1.5435209	0.82976973	0.37625456	1.4587224	-2.0703301	-0.45982593	0.7016648	-2374.304964539007	9379.712230215828	7005.40726567682
274841	Vessel cells	177	0	central	portal	portal_177	-1.2058836	-0.3915731	1.2330419	-0.89358526	0.8881633	-1.244	0.73500174	0.54331523	-0.5849764	-1.0946753	-0.29956308	0.33828342	0.33973095	-0.34378093	-1.3549776	1.1251724	-0.3533672	1.3626646	-1.6188924	0.68662816	0.38533512	0.7095563	-1.8088626	-0.5258113	0.14788796	-0.26597765	-0.29086897	0.077755265	-2374.304964539007	9379.712230215828	7005.40726567682
274802	Hepatocytes	177	0	central	portal	portal_177	-0.95988685	-0.13396662	-0.7715606	-1.7934805	0.70236546	-1.3591721	0.91921866	-0.11693319	0.93311274	-0.345273	-0.45717058	0.97138333	0.77170837	-0.19977869	-0.06710765	-0.8045355	-1.8831398	0.5925149	-1.6517746	1.0791118	0.144678	0.6704292	1.2608095	-0.6862977	1.2624447	0.4532775	-0.4587403	-0.26430878	-2374.304964539007	9379.712230215828	7005.40726567682
275428	Vessel cells	177	0	central	portal	portal_177	-2.6438851	-0.208819	-0.9549809	-1.2101717	-0.2330261	1.212131	0.82409054	0.5058034	-0.8108396	-1.037832	2.2013395	1.2441186	-0.37864658	-0.5195893	-0.46246085	-1.6015489	-1.9730964	0.20977637	0.111485615	0.8799301	0.80641025	-0.69279027	-1.3810889	2.0198953	2.1231406	0.018564638	-0.2636665	-3.0103292	-2374.304964539007	9379.712230215828	7005.40726567682
274661	Hepatocytes	177	0	central	portal	portal_177	0.45361596	-0.45042783	0.07389824	-1.932542	0.43877673	-1.5452318	0.56113267	0.6556182	1.5357219	-0.20309035	-0.5504417	0.83462363	0.2827408	-0.86221075	-0.7227365	-0.70270926	-1.9278189	0.12651598	-1.4868566	0.8286886	0.60728735	0.7330796	0.07090561	0.12717947	1.0484345	0.540537	-0.3793506	-0.87849826	-2374.304964539007	9379.712230215828	7005.40726567682
274616	Hepatocytes	177	0	central	portal	portal_177	-0.043687828	-0.78094095	-0.003224437	-1.0038882	1.2872312	-0.845087	1.0078444	0.4793213	0.04493231	-1.3343998	-0.23068754	1.3996642	-0.39420375	-0.3239418	-3.8932865	0.6945938	-2.077157	1.5818862	-1.4677892	1.204529	0.42088297	0.8447861	-1.1445135	-0.75870425	1.968767	-0.2058016	-1.0262011	0.14753288	-2374.304964539007	9379.712230215828	7005.40726567682
275327	Hepatocytes	177	0	central	portal	portal_177	0.28882092	-0.72521347	0.41313693	-0.15464437	0.63361424	-1.146724	0.60093033	-0.24678804	1.4162593	-1.3440859	-0.057577293	0.21209572	-0.92909396	0.076091126	-1.615141	-1.4674723	-1.5327743	1.2307267	-1.657643	0.82013416	0.09325338	1.6287746	0.22195221	0.30775386	0.5370446	-0.37774396	0.012249395	0.3723069	-2374.304964539007	9379.712230215828	7005.40726567682
275613	Hepatocytes	177	0	central	portal	portal_177	0.49890992	0.030032482	-0.3091007	-0.24100742	-0.26544163	-1.4492813	0.18426044	-0.5146027	-0.9349442	-1.716169	0.08200149	1.0832736	2.417431	-0.17423138	1.1695911	-0.09231504	-1.4739211	-0.95190585	-1.1569767	0.5130184	0.1439582	-1.1579438	-1.2234774	0.6838294	0.94459414	1.7341913	0.5862457	-1.8247296	-2374.304964539007	9379.712230215828	7005.40726567682
275501	Hepatocytes	177	0	central	portal	portal_177	-1.529081	0.5485684	-0.96414036	-2.0130346	-0.46745095	-1.4457585	0.2824227	0.42231324	2.3523333	-1.2693398	0.83014315	1.0525007	0.39860722	-0.2765929	-0.36815464	-0.15407297	-2.069757	-0.5750165	-0.6391329	0.0065870807	0.40372902	2.1126502	0.04949606	-0.48852718	1.6397667	0.094140254	-0.7450806	-1.1894102	-2374.304964539007	9379.712230215828	7005.40726567682
275784	Vessel cells	177	0	central	portal	portal_177	-1.3124598	-0.44551757	-0.64776796	-1.6899223	1.3236461	0.43897605	0.8247009	1.4703666	0.91158354	0.20481022	0.21149449	-2.1098466	0.22688209	0.0856877	0.1584876	-0.58305675	-1.4524529	0.9006808	-0.7689429	0.8620091	1.4349589	0.9868863	-0.6851438	0.6388882	-1.7887521	0.17858808	0.112007245	-0.98620707	-2374.304964539007	9379.712230215828	7005.40726567682
276018	Vessel cells	177	0	central	portal	portal_177	0.47698414	0.16722545	1.0598972	-1.4778547	0.6825319	-0.5801774	-2.1646497	0.21794604	0.4497514	0.288073	-0.026063258	0.9997615	-0.07735885	-0.17515585	1.0280946	-0.2993933	-2.0480409	0.34155765	-1.1998373	0.042590294	0.60631555	0.44292298	0.31502634	0.036668964	1.529169	0.030275524	0.12674905	-0.8172147	-2374.304964539007	9379.712230215828	7005.40726567682
276007	Vessel cells	177	0	central	portal	portal_177	0.98876923	1.0522941	0.16150257	-0.32708773	1.140875	-0.9935966	0.97904724	0.4600532	0.8581681	-0.93795973	-0.48564827	0.7088928	-0.8364673	-0.7104636	-0.41441798	0.40804785	-0.28763303	1.5631796	-0.9891659	1.0909709	0.47582933	1.6281607	-1.2243431	-0.8114284	-0.30640784	-0.672312	-0.6813848	0.738018	-2374.304964539007	9379.712230215828	7005.40726567682
275952	Hepatocytes	177	0	central	portal	portal_177	0.51571524	1.4307603	-0.8974232	-0.18176179	0.50795424	-0.91596335	-0.21926981	0.47932845	1.4637618	-1.0398657	-0.7100077	0.85854816	0.6798233	-0.89366937	0.8620109	-1.1978376	-1.3326439	0.37039968	-1.1029651	0.6213139	1.0458529	1.1830115	-1.2597657	0.16270034	1.8270825	0.45732662	-0.8803726	-1.2954009	-2374.304964539007	9379.712230215828	7005.40726567682
275915	Vessel cells	177	0	central	portal	portal_177	-1.3590558	0.2926033	-0.42621633	-1.3108599	1.0437095	0.044867497	1.0002646	1.447878	0.7764298	0.86307776	0.09619321	-2.2200918	0.025237802	-0.07096627	0.10092658	-1.2142231	-1.56842	1.5504382	0.62213886	1.0201277	1.1836386	-0.07327131	1.2967272	0.30594793	-1.9123962	-0.014417736	-0.03108617	-0.56710917	-2374.304964539007	9379.712230215828	7005.40726567682
275914	Vessel cells	177	0	central	portal	portal_177	1.003284	0.70528924	0.43127528	0.13030507	1.3948998	1.856402	0.86708504	-0.28692952	0.1488604	2.1761668	-0.7070938	-2.5212553	-1.1031733	-0.8820419	0.8228417	0.3712722	0.22661012	1.9673573	1.922737	1.048474	-0.1831312	0.37003076	1.8202379	-0.9774527	-2.30134	-1.2448373	-1.1335738	0.45627886	-2374.304964539007	9379.712230215828	7005.40726567682
275816	Vessel cells	177	0	central	portal	portal_177	2.1197574	0.68044376	0.14231588	0.8692704	0.9754383	1.6560142	0.8159267	-0.38292614	0.30075404	1.5768616	0.25494847	-2.4107807	-1.4308995	-1.0766613	0.9574213	-1.001174	0.42101604	1.6199368	1.6105452	1.032024	-0.19363242	1.3939832	1.2947145	0.9076154	-2.3342025	-1.6964642	-1.6429939	0.7997597	-2374.304964539007	9379.712230215828	7005.40726567682
275783	Vessel cells	177	0	central	portal	portal_177	-0.013376366	0.65689427	-1.6435716	-1.9327496	1.4669558	-1.3852409	0.79301435	0.03442616	-1.0459169	1.0520346	-0.21549661	1.4242337	1.5539888	-0.31890467	0.73442686	-1.6286119	-2.2764697	1.2875074	-1.606099	0.90013653	0.4616157	-1.2105849	1.0985557	-0.07521054	1.6883065	1.3222815	0.16548637	-1.050051	-2374.304964539007	9379.712230215828	7005.40726567682
275517	Vessel cells	177	0	central	portal	portal_177	0.42403167	-0.095331274	-0.115374826	0.50935733	-0.23946959	0.48356655	0.6666706	-0.59820634	1.161279	1.5399227	2.0397568	-2.8557606	-1.2025113	-1.0170711	-0.20713283	-1.7909486	-0.022592643	-0.93600905	1.0987849	0.8249553	-0.40061358	1.8165147	2.1597207	2.0985446	-2.4597557	-1.2059706	-0.93476766	0.58648974	-2374.304964539007	9379.712230215828	7005.40726567682
275744	Vessel cells	177	0	central	portal	portal_177	-1.1851097	1.80159	0.26059774	-1.3191104	0.3760292	0.19073233	0.7193895	0.81817347	-0.92762965	-0.007934647	-1.0454831	1.3007431	0.41884395	-0.21863668	0.1894751	-0.75842154	-1.1401218	1.0269357	-1.1033895	0.9505345	1.2091103	-0.4003398	0.035140127	-1.112551	2.3158898	0.3725756	-0.37825632	-1.3980591	-2374.304964539007	9379.712230215828	7005.40726567682
275692	Vessel cells	177	0	central	portal	portal_177	-1.5224825	-0.6524527	-0.56151175	-0.71792203	-1.4998376	-0.6257725	0.7595465	1.2218248	-0.37739432	-0.23113622	0.59821665	0.5389377	0.6680013	0.6084475	0.09686015	-0.28113413	-2.2113476	-1.4417833	0.069850855	0.6262916	0.72106653	-0.35574946	0.90667725	1.1312357	-0.46188354	0.55550414	0.35923344	-1.7379509	-2374.304964539007	9379.712230215828	7005.40726567682
274563	Hepatocytes	177	0	central	portal	portal_177	0.35443172	0.90891093	0.09677818	-0.817169	0.57920426	-1.484263	0.35717708	0.09504191	1.0490416	-1.18978	-0.61299866	0.96273744	-0.044643242	0.31924576	-0.17599288	-0.17605953	-1.6429569	1.5225126	-1.6147614	0.6383627	0.35761228	1.6944708	-1.7205622	-0.4777339	0.9826617	-0.046616066	-0.03441642	0.17559363	-2374.304964539007	9379.712230215828	7005.40726567682
275551	Hepatocytes	177	0	central	portal	portal_177	0.09049365	0.9081508	0.45737663	-1.2772781	0.81138945	-1.4132138	0.77044666	0.15205304	0.6351857	-1.6054085	-0.08629844	0.35830936	0.5953207	-0.3443605	-0.15723729	-0.12830867	-1.7586429	1.6550493	-1.6238894	0.69627976	0.21294785	1.5945967	-1.5109878	-0.45791668	0.8994721	0.40443927	-0.68972945	0.43457955	-2374.304964539007	9379.712230215828	7005.40726567682
275533	Vessel cells	177	0	central	portal	portal_177	0.7962579	0.7122189	0.48160285	-0.4373656	1.6026413	0.5302671	0.31946364	0.10684231	-1.1550193	-0.47412977	-0.42001754	1.2237961	-0.69837666	-0.42928085	1.1529698	-0.6794763	-1.0062767	1.3354176	0.7277637	0.7526617	0.051858682	-1.4694997	0.03565099	0.9365949	1.6719896	-0.7668907	-0.3482482	-2.5456574	-2374.304964539007	9379.712230215828	7005.40726567682
275518	Vessel cells	177	0	central	portal	portal_177	0.22490779	0.68178105	0.5937272	-1.2770048	1.1934477	2.3212144	0.795653	-0.14489968	-0.6377423	1.8436767	0.03418861	-2.3596816	-0.40508324	-0.3852857	-2.1284444	-0.15549289	-1.7086359	1.8774563	2.0585823	1.0148095	-0.008341343	-0.18713017	1.9231437	-0.3506829	-2.070304	-0.4714281	-0.42663097	0.21643016	-2374.304964539007	9379.712230215828	7005.40726567682
274564	Vessel cells	177	0	central	portal	portal_177	-0.31418175	0.3255604	0.119449206	0.8481089	0.6561553	-1.1227522	0.7701146	1.1339387	0.92369306	-1.6112472	-0.02782944	-1.3291024	-0.1121784	-0.18688914	0.8371278	-0.3462723	-0.13094091	-0.20616046	-1.1719275	0.7919254	1.3977357	0.64984274	-1.34894	0.51923436	-0.31071103	-0.123358175	0.13190117	-0.9677995	-2374.304964539007	9379.712230215828	7005.40726567682
274442	Hepatocytes	177	0	central	portal	portal_177	0.59666795	0.6274337	-0.45693138	-0.90311176	1.4612628	-0.72661036	0.9197678	0.6583854	1.078917	-0.68832904	-0.86070335	1.0710771	-0.711891	-0.5254357	-2.7270255	-0.4444232	-1.2792652	1.7606262	-1.5772158	0.8491277	0.62646735	2.0130665	-1.0873924	-1.4870709	1.5783106	-0.94821894	0.54952496	0.43608272	-2374.304964539007	9379.712230215828	7005.40726567682
274562	Vessel cells	177	0	central	portal	portal_177	-0.9684973	0.10996064	0.73316056	-0.40138197	0.47025865	-1.0006992	0.70829403	1.0554975	-0.3552384	0.6390263	0.5544494	-1.6603153	-0.040574584	-0.17607573	0.36903983	0.6324843	0.3652313	-1.4860729	-1.3175365	0.76780283	1.1463628	-0.75321907	0.19222632	0.95796967	-1.1598223	0.04970733	0.17918219	-1.3309354	-2374.304964539007	9379.712230215828	7005.40726567682
274546	Vessel cells	177	0	central	portal	portal_177	-0.7472975	0.47729695	0.21570854	-0.45231035	1.0178052	-1.2959695	-0.70592517	1.1765219	0.47591466	0.94961876	-0.22401841	-0.7800408	-0.42069694	0.52122974	0.3733558	0.09586332	0.0104187	0.08927645	-0.6620449	0.9128485	1.3723209	0.61601883	0.59261787	-0.20396884	-1.295431	-0.55131125	-0.30631998	-1.0720012	-2374.304964539007	9379.712230215828	7005.40726567682
274020	Hepatocytes	177	0	central	portal	portal_177	0.12188785	-0.18826115	-0.48511535	-1.1058185	1.1084714	-0.74984694	1.0958416	0.5087616	1.1792912	-0.055749144	-0.747377	0.6011195	-0.47025886	-0.6497096	-1.4221072	-0.52472264	-1.5837363	1.3845402	-0.22099957	1.2079709	0.23664556	1.7904977	0.2371244	-1.1787667	0.92904514	-0.09442913	-1.542622	0.17733972	-2374.304964539007	9379.712230215828	7005.40726567682
273996	Vessel cells	177	0	central	portal	portal_177	-1.2299073	0.71313536	0.052509494	-1.0056598	0.7702055	-1.2074677	0.5359704	1.8664571	1.5468704	-1.4166005	-0.027385134	-0.8361707	0.08216866	-0.18482533	0.16916716	-0.6165504	-0.5967143	-0.52333826	-1.1164801	0.660041	1.6360769	0.3229922	-0.15650657	0.8528504	-0.53547454	-0.03750432	0.14222926	-1.1174805	-2374.304964539007	9379.712230215828	7005.40726567682
273995	Vessel cells	177	0	central	portal	portal_177	-0.028741274	-2.2286663	-0.0689496	-0.6786263	-0.7882465	-0.6700623	0.70244694	1.8887261	0.8957836	-0.15965459	0.32992464	-0.13163412	-0.3095633	-0.35183558	-0.03384807	-0.9682096	-1.1264784	-0.7740736	-1.5633794	0.9095618	1.9234171	0.4086456	-0.07818581	1.1260284	0.5095169	-0.16023739	-0.07481128	-1.379403	-2374.304964539007	9379.712230215828	7005.40726567682
273994	Vessel cells	177	0	central	portal	portal_177	-0.37160894	0.48864177	0.84960866	-1.7814151	1.7976997	0.65707725	0.5875561	0.37402567	-1.0691711	-0.76884377	-0.42561078	1.3490909	-0.375869	-0.58204085	0.42492703	-0.52293426	-1.67491	2.1071446	0.6313542	0.84854174	1.2458673	-1.2328292	-0.7513972	-0.015514051	1.8001653	-0.2837397	-0.482128	-2.5387447	-2374.304964539007	9379.712230215828	7005.40726567682
273899	Vessel cells	177	0	central	portal	portal_177	-0.11950247	-0.8808419	0.5119157	-1.3458135	-0.28258812	-1.0654646	0.64076334	0.3683944	1.867668	0.46580946	-0.55636823	0.72277397	-0.94260436	-0.6326006	-1.0307698	0.8235168	-1.3932983	-0.36422014	-1.091625	0.82613647	0.59306407	1.6347897	-0.25377917	-0.55775326	1.3459386	-0.8018448	-0.73060584	-0.8149239	-2374.304964539007	9379.712230215828	7005.40726567682
273886	Hepatocytes	177	0	central	portal	portal_177	1.4354193	1.1320009	-0.21767418	-0.9625919	1.0783039	-1.0498993	0.78132397	0.33088848	0.94165426	-0.5387282	-0.75753367	0.6067849	0.17760655	-0.7880991	-0.44866797	0.27811745	-2.0603395	1.5348067	-1.3793936	0.9968924	0.28719765	1.7027715	-1.3132913	-1.0734116	1.3414669	0.09985697	-0.7108287	0.11208857	-2374.304964539007	9379.712230215828	7005.40726567682
273885	Hepatocytes	177	0	central	portal	portal_177	0.5642071	-0.3175904	0.11224965	-0.5320928	0.7931006	-1.59212	0.65382123	-0.07838231	0.44092745	-0.5712421	-1.1875141	0.675935	0.122343354	0.72952193	-0.35852593	0.049511448	-1.0452193	1.2358369	-1.7083701	0.7285752	0.08782867	1.1308734	0.09075638	-1.2313063	0.5076226	0.13281208	-0.16668226	-0.61772394	-2374.304964539007	9379.712230215828	7005.40726567682
273789	Vessel cells	177	0	central	portal	portal_177	0.46385512	0.55765456	0.59843284	-1.7775778	-0.1518175	-1.5246229	0.53080183	0.043513373	2.1236398	-0.14309792	0.11340947	0.8153105	-0.7793215	-0.71187645	0.4763425	0.42104548	-1.4884005	-1.1936574	-1.6003934	0.6609562	0.45616347	2.0502088	-0.31430468	0.32236043	1.0270345	-0.6727233	-0.41711983	-1.0316523	-2374.304964539007	9379.712230215828	7005.40726567682
262409	Immune cells	177	0	central	portal	portal_177	0.11717876	-1.1573066	0.09276289	-1.5734167	0.6387931	-0.8734686	0.08063498	-0.33426228	1.0173416	-1.512522	-0.63173014	1.0456673	0.89965546	-0.1278738	0.41188437	-0.30381688	-1.8331579	1.0433402	-0.9733996	0.45110732	0.0097948965	1.1607928	-1.1608963	-0.47349912	0.50478065	0.51683086	0.36123	-1.083561	-2374.304964539007	9379.712230215828	7005.40726567682
273687	Vessel cells	177	0	central	portal	portal_177	0.19078799	0.9328531	0.16533485	-0.48602173	1.1469617	-1.4138101	-0.21411002	0.9118809	-0.48408434	-0.6455227	-0.51361215	1.1913048	-0.03158947	0.44769883	0.9423402	-0.57559794	-0.5482491	0.75392103	-1.1847641	0.6224521	0.99341124	-0.7039611	-0.89245033	-0.12032411	1.9067605	0.23347618	-0.042964015	-2.3191438	-2374.304964539007	9379.712230215828	7005.40726567682
273670	Hepatocytes	177	0	central	portal	portal_177	0.78825843	0.4504764	-0.68080217	-1.385959	1.2268083	-0.43682927	1.0212972	0.44778508	1.0003613	0.10067489	-0.85237014	0.5780157	0.049036734	-0.93257546	-1.8139442	-0.1298691	-1.5901319	1.4444686	-1.5610075	1.1993934	0.29357922	1.8540654	-0.034239627	-1.4699188	-0.070567735	0.0902233	-0.13833536	-0.20431598	-2374.304964539007	9379.712230215828	7005.40726567682
273649	Hepatocytes	177	0	central	portal	portal_177	0.6685071	-1.3413643	-0.87477964	-1.4254744	1.216009	-0.87811816	0.98943174	0.47641718	0.74033076	0.5519315	-0.77759284	0.96334594	-0.22003707	-0.41629666	-1.4080119	-0.3589758	-2.585205	1.9083877	-1.7226847	1.2303687	0.40365437	2.0615494	0.28808436	-1.3715894	1.6293632	0.037256755	-1.3183392	-0.54625547	-2374.304964539007	9379.712230215828	7005.40726567682
273634	Vessel cells	177	0	central	portal	portal_177	1.0163522	0.7055773	-0.41602138	-0.4329769	1.0138556	-1.2471842	0.7032948	0.8431581	0.13972294	-0.72026604	-0.011503729	0.068238206	0.40096635	-0.39302918	1.1869895	-0.47638467	-0.52667284	0.27137706	-1.1557463	0.87430507	0.6696769	-0.47835988	-0.27391943	0.71868396	0.63772947	0.098257706	-0.35195994	-1.0178963	-2374.304964539007	9379.712230215828	7005.40726567682
273633	Vessel cells	177	0	central	portal	portal_177	0.4640377	1.2327683	0.73906225	0.9230354	-1.1168482	-0.65014744	0.35217518	1.3128297	0.0690908	-0.62099236	0.22999889	0.46147737	-0.88075674	-0.4455574	0.59164053	0.5042971	-0.29156333	-0.11288309	-1.452766	0.87198603	0.93626827	0.2837958	-0.7192495	1.3961942	0.2324966	-1.039349	-0.7191424	-1.099374	-2374.304964539007	9379.712230215828	7005.40726567682
273612	Hepatocytes	177	0	central	portal	portal_177	1.138502	0.53224343	-0.31176078	-0.88677156	1.111125	-0.46308318	1.0351846	0.49768808	0.36712062	-0.6727247	-0.69788826	0.83766	0.016304268	-0.71574175	-0.15421356	0.10727461	-1.1199523	1.3220512	-1.2899244	1.1876893	0.4095984	1.7122992	-1.2573026	-1.3372467	1.0965397	0.08092887	-0.94630575	0.17050676	-2374.304964539007	9379.712230215828	7005.40726567682
274093	Hepatocytes	177	0	central	portal	portal_177	0.7286538	1.0576905	-0.1777519	-1.4562597	0.9997853	-1.1721907	0.9247331	0.28811613	0.9157496	0.67331725	-0.84149104	0.66821045	-0.021725995	-1.0130213	-1.051184	-0.17509395	-1.6902845	1.3812068	-1.695866	1.0426245	0.20784615	1.8604945	0.6024648	-1.2279209	1.0310366	-0.092093214	-1.1537688	0.045601632	-2374.304964539007	9379.712230215828	7005.40726567682
274113	Vessel cells	177	0	central	portal	portal_177	-0.30125654	0.11116089	0.46804062	-1.7133362	0.17590478	-1.5860467	-0.0702723	0.20593247	1.758292	-0.04227371	-0.30704182	1.0695091	-0.34005594	-0.5398844	-0.4836363	0.3346915	-1.454891	-0.5615506	-1.6705492	0.7067545	0.31987053	1.2460362	-0.7589904	1.4255097	1.6090958	-1.0707496	-0.7757444	-0.5259243	-2374.304964539007	9379.712230215828	7005.40726567682
274114	Hepatocytes	177	0	central	portal	portal_177	0.23462035	-0.7670174	-0.47034845	-0.88335615	0.48638886	-1.4418827	0.6153609	-0.22074261	1.5720022	-0.19521834	-1.1042397	0.91493374	0.060467534	-0.070476934	-1.068559	-0.13234703	-1.1637787	1.772842	-1.3777782	0.77824885	0.08225185	1.4893749	0.0407642	-1.3017596	0.6320958	-0.052054115	-0.65569234	-0.49338084	-2374.304964539007	9379.712230215828	7005.40726567682
274408	Vessel cells	177	0	central	portal	portal_177	0.26845682	-0.21871942	-1.0627258	-0.7321539	1.3985198	-1.1832366	0.69552714	0.5863905	-1.1199924	1.2344012	0.010016633	1.0668771	-0.02073605	-0.15972182	0.536229	-0.7131786	-0.97376525	0.42193094	-0.5614246	0.69943696	0.7959752	-0.98006517	1.092787	0.27073604	0.38197955	0.066433586	0.18863322	-1.3939799	-2374.304964539007	9379.712230215828	7005.40726567682
274507	Vessel cells	177	0	central	portal	portal_177	0.28172275	-0.5411465	0.358099	0.21934709	0.9696122	-1.3795058	0.6046428	-0.24959901	-0.53593725	-0.68242145	-0.4156645	0.8707051	-0.3053006	0.2546798	-0.712811	0.28716055	-0.3088149	1.0324837	-0.7706596	0.8035829	-0.08938331	0.98154724	-0.47123593	-0.13405062	-0.37939364	-0.6615408	-0.34139118	-0.005268779	-2374.304964539007	9379.712230215828	7005.40726567682
274490	Hepatocytes	177	0	central	portal	portal_177	-0.7114168	0.28200227	0.36133373	-1.1734538	0.885843	-1.2552702	0.9198766	0.5508979	0.15259051	-0.98123574	-0.24849766	-0.040093478	0.7720501	-0.42854482	-1.0348365	0.22221169	-0.9595367	1.2521065	-1.7240599	0.943324	0.34423086	0.66925114	-0.37086946	-0.9834996	0.17556098	0.5397708	-0.4553992	0.23061256	-2374.304964539007	9379.712230215828	7005.40726567682
274489	Vessel cells	177	0	central	portal	portal_177	-1.6330818	0.2586332	-0.7285667	-1.9749092	0.5470172	-1.1509874	0.85012364	1.1882545	0.4700642	0.29166317	0.29826254	0.37431812	0.48722422	-0.43136442	-0.1830203	-0.7013447	-2.1898503	0.18278068	-1.3803817	0.8923138	1.2015549	0.4577227	-0.22483456	1.1047565	1.210349	-0.25091353	-0.30400327	-1.1326817	-2374.304964539007	9379.712230215828	7005.40726567682
274468	LSEC	177	0	central	portal	portal_177	0.7558498	-0.2934968	0.7657565	1.128048	0.4163145	-0.5706069	-1.9660572	-0.7303113	0.97174317	0.119024694	-0.34297585	-0.34626713	-0.48354065	-0.011981376	-1.2794602	-0.10184753	-0.45460838	0.31173697	1.4643819	-1.7276555	-2.7830775	1.6919339	-0.4876062	0.7040349	-0.6882791	-0.36782324	0.9284249	0.09806083	-2374.304964539007	9379.712230215828	7005.40726567682
276226	Vessel cells	177	0	central	portal	portal_177	0.3912222	0.7436722	-0.33251047	-1.3792012	-0.49163333	-1.0965588	-0.64543337	0.1859946	1.6221659	1.2519728	-0.033533674	0.5497788	-0.040317263	-0.18725047	1.3600643	-0.038501512	-0.6797505	-1.2420758	-0.9231134	-1.1649449	-0.5853369	1.795141	1.0742911	0.36667717	-0.48857248	0.16876194	0.31634128	-0.74405414	-2374.304964539007	9379.712230215828	7005.40726567682
274409	Hepatocytes	177	0	central	portal	portal_177	-1.4006877	0.7772555	-1.0905969	-1.125223	0.27517357	-1.1508706	0.94953716	1.354689	2.3350463	-1.5855725	0.17309727	-0.20162888	0.053643797	6.642745e-05	0.3415529	-0.6570727	-1.4589038	-0.21331167	-1.1484277	0.85557073	1.3970306	1.6871117	-1.2731721	0.59866154	-0.08739842	-0.044964533	-0.058588747	-0.35434672	-2374.304964539007	9379.712230215828	7005.40726567682
274351	Hepatocytes	177	0	central	portal	portal_177	-0.5883639	-0.46693096	-0.26975554	-1.6913795	0.9062395	-0.46745485	0.83266795	0.041173592	2.0592444	-0.4664335	-0.61022943	0.4151052	-0.53718	-0.399431	-1.5697614	-1.2115437	-1.7515539	1.2757103	0.20410165	1.0327277	0.23104511	2.0073907	0.21999246	-0.9821104	1.1924491	-0.23218085	-1.1595385	-0.38417107	-2374.304964539007	9379.712230215828	7005.40726567682
274134	Vessel cells	177	0	central	portal	portal_177	0.21964255	1.0617564	0.87190175	0.21325855	0.8602659	-0.4125179	-0.35110652	0.33317977	0.7553969	-1.3328774	-0.7990802	0.38553834	-0.26918572	-0.8089116	-1.6806499	0.40235475	0.1782425	1.1418428	-1.756822	0.99440557	0.21495336	0.87932247	-1.6046747	-1.2404069	1.0351822	-0.022457633	-0.41042855	0.29809585	-2374.304964539007	9379.712230215828	7005.40726567682
274334	Vessel cells	177	0	central	portal	portal_177	-0.26972747	0.09872643	-0.050499253	0.5575272	-0.018634906	-1.3680297	-1.01438	0.0673196	1.3894259	-0.57877505	0.21950622	0.5421215	0.21134375	-1.4329102	-0.5986289	-0.50351846	0.013035544	-0.00039793595	-1.5110637	-0.28880072	0.48594576	1.6457329	-0.57171154	1.0832502	0.7154979	-0.5321842	-1.0945963	-0.25802305	-2374.304964539007	9379.712230215828	7005.40726567682
274333	Hepatocytes	177	0	central	portal	portal_177	1.432697	0.92904586	0.29968396	-1.5202513	0.2630173	-1.3507513	0.6715324	0.4820845	1.5961807	-0.012662973	-1.0172672	0.7988569	-0.111584306	-0.6155077	0.5750212	0.051779196	-2.175296	0.90084106	-1.4184815	0.81184745	0.490833	1.5147462	-0.36304757	-0.34316525	1.6919031	-0.55732226	-0.5775368	-0.5021053	-2374.304964539007	9379.712230215828	7005.40726567682
274284	Vessel cells	177	0	central	portal	portal_177	-2.534308	0.102587335	0.47067758	1.0338776	1.4025229	-1.120925	0.8780797	1.3633589	-0.17209221	-1.7948205	-0.81701446	1.2924598	-1.091874	-0.9773431	-1.7312295	0.01706578	0.27714255	2.2721972	-1.0934223	1.0880411	1.0242954	0.372995	-1.8286469	-1.2169244	1.6796185	-0.6599227	-0.8021045	-0.7328348	-2374.304964539007	9379.712230215828	7005.40726567682
274273	Hepatocytes	177	0	central	portal	portal_177	-0.8678554	0.5288932	0.6270235	-0.74469286	0.99842435	-1.1574681	0.56446135	0.31605205	-0.42058527	-0.23088682	-0.7382108	-0.024781547	-0.16427377	1.3025756	-0.607064	-0.15452507	-0.68597484	1.5280687	-1.24087	0.5009179	0.3855651	0.5751625	-0.1088528	-1.1294576	0.750389	-0.3102293	0.334767	0.27915734	-2374.304964539007	9379.712230215828	7005.40726567682
274176	Vessel cells	177	0	central	portal	portal_177	0.3517035	-0.823838	-0.21005489	-0.76935	0.35062018	-1.4609851	0.73651695	1.6033152	0.9325224	-0.21588923	-0.130895	-0.09261113	-0.21668753	-0.11577775	0.9941102	-0.56067234	0.4136045	-0.41508365	-1.3068169	0.81599903	1.5150204	0.40931284	-0.4076282	-0.029744465	-0.20882478	-0.030955942	0.059098244	-2.051156	-2374.304964539007	9379.712230215828	7005.40726567682
274153	Hepatocytes	177	0	central	portal	portal_177	-0.12356432	-0.3886365	-0.8819861	-1.1699184	1.3407204	-0.7075274	1.0482106	1.0612621	1.045781	-0.981837	-0.58346874	0.77561706	-0.1662312	-0.37224016	-1.3149581	0.28021845	-1.5968235	1.0255153	-1.5930424	1.1811421	0.53364927	1.8460964	-1.3894477	-1.2462006	0.7256248	0.3846704	-0.6366422	0.21045877	-2374.304964539007	9379.712230215828	7005.40726567682
276205	Vessel cells	177	0	central	portal	portal_177	1.217834	0.9336453	0.46552143	0.084534295	1.3305042	1.1124408	0.876359	0.48376402	0.80465	0.4211688	-0.5469049	-2.0565968	-1.0443101	-0.74692357	-1.7260122	-0.060802072	-0.5865415	1.960345	1.0196693	1.1572113	0.32532156	1.6871017	0.68802357	0.021925133	-2.0996187	-1.39472	-1.5059464	0.62959844	-2374.304964539007	9379.712230215828	7005.40726567682
276704	Vessel cells	177	0	central	portal	portal_177	0.4570607	1.1940309	0.20856915	0.38792673	0.6630422	-1.2831125	0.826216	0.16963561	1.0251381	-0.459783	-0.65125805	0.8346894	-1.2011948	-0.6391289	-3.4046335	0.55809706	0.8215473	1.3055396	-1.5128813	0.9179796	0.41032	1.2568793	-1.175738	-1.0439173	1.5841128	-1.3420781	-1.0832436	0.71365374	-2374.304964539007	9379.712230215828	7005.40726567682
276413	Hepatocytes	177	0	central	portal	portal_177	1.4695225	0.64735645	0.5642869	0.020687936	0.6567854	-1.3427123	0.59361255	0.035143908	0.7090358	-1.4482826	0.42760587	0.13070776	-0.82611674	0.076414526	-0.14069094	0.36830568	0.58571804	-0.09336458	-1.3351141	0.5421103	0.61988914	1.3289644	-1.1572375	0.37050432	-0.3907017	-0.94665486	-0.18607928	0.48820928	-2374.304964539007	9379.712230215828	7005.40726567682
260946	Vessel cells	177	0	central	portal	portal_177	1.4443841	0.6777252	-0.4995227	0.03731769	-1.8193123	-1.5978893	0.5610101	-0.3207493	1.5160459	0.18236071	1.778964	-0.21966238	-0.7698811	0.56597614	0.47268483	-0.5867131	-0.5643429	-0.1916094	-1.7422401	0.7762054	-0.17411064	1.1356678	0.65425116	1.1518499	-0.6528255	-0.44582036	-0.17617995	-0.7267757	-2374.304964539007	9379.712230215828	7005.40726567682
261004	Vessel cells	177	0	central	portal	portal_177	0.15415113	1.9097823	-0.4767169	1.2468152	0.0956768	-0.6495556	0.8741665	0.3273329	0.99064445	-0.39151365	0.3973114	0.65404075	-1.6810831	-1.0610323	-2.979275	-0.72584796	0.8349334	1.1173149	-1.7280478	1.0155318	0.58269656	1.053872	0.35025755	0.33427468	0.3593785	-1.5224366	-0.8892357	-0.010038854	-2374.304964539007	9379.712230215828	7005.40726567682
261294	Hepatocytes	177	0	central	portal	portal_177	-1.1549774	1.6363019	-0.7787423	-1.1763635	-0.45433283	-1.286966	-0.15683118	0.70303726	1.9042441	-0.31831092	-0.5674812	1.2120574	0.65332603	-0.65396404	-0.2802168	-1.438117	-1.5250423	0.26769698	-0.6931664	-0.09441464	0.7141395	1.7340534	0.36283863	-0.22167605	1.7534901	0.23161586	-0.9037222	-0.57766044	-2374.304964539007	9379.712230215828	7005.40726567682
261295	Vessel cells	177	0	central	portal	portal_177	0.42673135	1.0313809	-0.028508244	0.9784599	-0.2251466	-0.07587159	0.061018135	-0.13604937	0.90229136	-1.1976253	1.8800831	-0.48140416	-1.4953603	-0.15963621	-0.3853301	0.0175433	1.2621765	0.049738046	-0.64803916	0.1594509	-0.08643306	1.4035646	-0.7786469	0.822753	-1.9402401	-1.2743894	0.59107375	-0.43751082	-2374.304964539007	9379.712230215828	7005.40726567682
261313	Vessel cells	177	0	central	portal	portal_177	-0.52205473	0.7335584	-1.5957099	0.60512024	-0.022697173	-0.25328147	0.80738163	0.48013288	-0.07512227	-0.036593314	-0.5175291	0.80617803	0.68168557	-0.7154759	0.67922693	-1.1311154	0.6188599	0.3202004	-0.5893062	0.85278493	0.61477846	-0.31472784	-0.30333877	-0.5527855	1.3578721	0.3495776	-0.5313343	-1.3892652	-2374.304964539007	9379.712230215828	7005.40726567682
261527	Vessel cells	177	0	central	portal	portal_177	0.055653784	1.2584798	-0.55285704	-0.0825465	-0.7611909	-0.7989014	0.86143064	0.69445485	-0.17674321	-0.12089506	0.2191885	0.55370295	0.17189771	0.24633339	1.4900953	-0.40400618	0.8310334	-1.5678061	-0.8507866	1.0065187	1.0025543	-0.2674623	-0.6125849	1.0507885	-0.3169268	0.027668128	-0.11902891	-3.3487318	-2374.304964539007	9379.712230215828	7005.40726567682
261546	Hepatocytes	177	0	central	portal	portal_177	0.6383747	0.4090244	0.2240969	-1.6326042	0.9881318	-0.164172	0.781141	0.3597662	1.213316	-1.3285064	-0.2936861	0.14970182	-0.32348463	0.07261518	0.37068978	0.6453732	-2.2587771	1.3519694	-1.2847934	0.93383116	0.39489764	1.822103	-0.89347905	-0.61415213	0.15239131	-0.49533635	-0.06795021	-0.91912353	-2374.304964539007	9379.712230215828	7005.40726567682
261605	Hepatocytes	177	0	central	portal	portal_177	0.9005452	0.88296443	0.32599226	-0.7686205	1.0972748	-1.2450764	0.4807208	-0.32100126	1.5793022	-1.9395967	-0.6199712	0.39014113	-0.3954399	0.6569207	0.53993016	-0.106820695	-1.3412806	1.4585763	-1.4698163	0.71362084	0.055290505	1.9386891	-1.0115689	-0.8926284	-0.15751013	-0.54645234	1.0036193	-0.82826346	-2374.304964539007	9379.712230215828	7005.40726567682
261636	Vessel cells	177	0	central	portal	portal_177	0.022658441	-0.25606298	-0.2963066	0.48285165	0.1940075	0.41047418	0.5260893	0.13455452	1.1930296	0.23662433	-0.77030116	-0.12125393	-1.156689	-0.19107841	0.23203275	-1.3080363	-0.20840597	1.3250251	-0.016337465	0.38249648	0.13983515	1.6786653	0.14397031	-0.41113135	0.40691617	-1.1304188	-0.051854406	-0.5725597	-2374.304964539007	9379.712230215828	7005.40726567682
261666	Hepatocytes	177	0	central	portal	portal_177	0.75663704	0.43396905	0.56385183	-1.5172944	1.3683906	-1.0932584	0.7619346	0.26656243	0.617704	-1.9671806	-0.37452176	0.60353553	0.0955138	0.18460125	-0.7464334	0.7974809	-2.5897775	0.89600474	-1.6700224	0.8889173	0.05843797	1.9497463	-1.801209	-0.6669777	-1.1145253	0.677975	0.9126214	-0.99040806	-2374.304964539007	9379.712230215828	7005.40726567682
261667	Vessel cells	177	0	central	portal	portal_177	-1.4377633	-0.44984782	-0.27075094	1.1833903	-0.892858	-1.6758764	0.48174593	-0.35253802	1.3710431	0.447618	1.6760594	-1.1420461	-1.3529474	0.22813064	-0.62866586	-0.96867126	-0.18487196	0.9158804	-0.42122623	0.842089	-0.003533383	1.2188153	-0.0034124118	0.7902611	0.10185463	-0.65720147	-1.4001158	-0.29904845	-2374.304964539007	9379.712230215828	7005.40726567682
261851	Hepatocytes	177	0	central	portal	portal_177	0.4717147	-1.6068292	0.18424891	-1.8294765	1.0285612	-1.1658753	0.6785019	0.32256714	0.96381193	-0.26862767	-0.5249914	-0.21621686	0.77253944	-0.58275634	-1.0573441	0.66106486	-2.53901	1.3021747	-1.5628926	0.7299189	0.22689807	1.306464	-0.22777843	-0.736802	-0.8608408	0.9313612	-0.2971873	-0.9593319	-2374.304964539007	9379.712230215828	7005.40726567682
261913	Vessel cells	177	0	central	portal	portal_177	0.11040054	-1.176051	-0.47235397	-0.34109685	0.34308878	-0.88661486	0.069352046	0.39304993	0.91315717	-0.18923227	0.4303698	0.11530769	-0.26305422	-0.27937222	0.3246434	-0.36321822	-0.84037745	0.21903107	0.8134497	-0.051590584	-0.4778061	1.1069977	-0.09343858	-0.05318584	0.17058752	-0.33937845	-0.043265972	-0.9798227	-2374.304964539007	9379.712230215828	7005.40726567682
262016	Vessel cells	177	0	central	portal	portal_177	-1.3276511	1.1772553	1.3141257	-1.7079763	0.7112166	-1.2682838	0.2161216	2.213203	1.9460874	-2.0254874	-0.34415755	-1.42811	0.5221843	-0.47740424	0.18810228	-0.18298039	-1.5782468	1.2030804	-0.8295275	0.69032854	2.1055918	1.2535673	-1.1098505	-0.1326083	-0.945267	0.26763445	-0.5061372	-1.3482366	-2374.304964539007	9379.712230215828	7005.40726567682
262143	Vessel cells	177	0	central	portal	portal_177	-0.6960928	-2.287098	0.43759564	1.0500175	0.48777863	-1.5141969	0.24880502	-0.047269486	1.636802	-1.1236542	-0.8873499	0.43143284	-0.9317133	-0.56881857	-1.7457055	0.07192595	-0.4261699	0.94253784	-1.4084861	0.41791463	-0.0351547	1.6524575	-0.40125975	-1.1082872	-0.3106098	-0.27478966	0.5304099	-0.6440231	-2374.304964539007	9379.712230215828	7005.40726567682
262179	Vessel cells	177	0	central	portal	portal_177	-0.18245511	1.681355	0.29567254	1.0786456	-0.73061	-1.335908	0.78726757	0.274923	2.1044815	-0.22477092	-0.69102025	0.49821112	-1.7540673	-0.44980338	-1.2933807	-0.28803	0.42082232	-0.013810591	-1.5049888	0.9362521	0.09521555	1.9795625	-0.62884235	0.68894315	-0.15343058	-1.8221259	0.17540282	-0.5103231	-2374.304964539007	9379.712230215828	7005.40726567682
261003	Immune cells	177	0	central	portal	portal_177	1.0571924	-0.4713117	0.49877945	-1.425727	1.0335891	-0.96507466	0.34271228	0.22769001	0.4097431	-1.2058891	-0.36928153	0.5497256	0.5136986	-0.29323703	-0.46545097	0.7759293	-2.3015227	1.5568424	-1.6634977	0.78569126	0.13435423	1.8064476	-1.6142399	-0.7584669	-0.23373176	0.51067984	-0.16461374	-0.85151684	-2374.304964539007	9379.712230215828	7005.40726567682
260886	Vessel cells	177	0	central	portal	portal_177	0.5256485	-0.23590373	-0.533122	-0.8548027	0.67332345	0.70673966	0.72300833	0.7047752	0.9312422	-0.37469608	-0.08840162	-0.76131624	-0.12686689	-0.28588295	0.58041906	-1.0284145	0.088172466	-0.16155861	-1.1079105	0.7177481	0.56169206	0.27129424	0.70266783	0.28377447	-1.009929	0.07815082	0.55391794	-2.6440494	-2374.304964539007	9379.712230215828	7005.40726567682
276443	Vessel cells	177	0	central	portal	portal_177	-1.3258206	-0.08613143	1.1967683	-0.28163344	0.8412646	-1.1974787	0.8840121	0.4707095	0.23684189	-0.29586717	-0.38010505	-0.3470332	-0.63015103	-0.51105523	-2.9876182	0.82476443	0.08237528	1.4093609	-1.6296393	1.041548	0.5975804	1.6725284	-1.2075231	-0.675367	-0.20170674	-0.9185802	-0.940623	0.589819	-2374.304964539007	9379.712230215828	7005.40726567682
260870	Hepatocytes	177	0	central	portal	portal_177	-1.4704797	0.70612085	0.7071217	-2.0655477	0.7809467	-1.3950745	0.54304475	-0.3595494	0.9045604	-1.4450668	-0.5972469	0.9795998	1.0573463	-0.72493947	-1.1640844	0.61817455	-2.3215306	0.9444096	-1.5636568	0.69399655	0.2768717	0.060092818	-1.265865	-0.61541444	1.8018669	0.85078615	-0.19364357	-1.055213	-2374.304964539007	9379.712230215828	7005.40726567682
260161	Vessel cells	177	0	central	portal	portal_177	-0.2903268	1.0784992	-0.2687028	-0.30209225	0.56277937	-1.1195269	0.7433933	-0.42719036	0.72064215	0.3599023	-0.67373633	-0.24723999	0.2582317	-0.09611884	-1.5097345	0.6398687	-0.1004438	1.3662083	-0.9190023	0.85782784	-0.047475792	-0.8706617	0.3620824	-0.43097278	-1.0164641	-0.22446504	0.5777922	-1.1422758	-2374.304964539007	9379.712230215828	7005.40726567682
260204	Vessel cells	177	0	central	portal	portal_177	1.4870257	-0.097298615	-0.17172842	-0.106004305	-1.2493244	-1.127155	0.6334851	-0.20412189	1.5917597	-1.2926449	1.9147123	-0.12313109	-0.5578693	-0.1777664	-0.03709981	-0.65758014	-0.9781591	-0.926307	-0.6309625	0.39773652	0.21202983	1.7515404	-0.9439994	1.3281825	-0.62999266	-0.3404731	0.41462645	-0.5691512	-2374.304964539007	9379.712230215828	7005.40726567682
260265	Vessel cells	177	0	central	portal	portal_177	0.3601809	0.81878996	-0.9407599	-0.9226442	0.9250381	-0.6024264	1.1577783	0.273779	0.5503904	0.25806746	-0.7369229	0.95005405	0.029343951	-0.77723706	0.0071982006	-1.0326936	-0.8484689	1.1015159	-0.4406933	1.3292195	0.48962674	0.8736647	-0.5778177	0.2749974	0.7671721	-0.37625107	-1.0366888	-0.7685782	-2374.304964539007	9379.712230215828	7005.40726567682
260315	Hepatocytes	177	0	central	portal	portal_177	-0.4864099	1.0293412	-8.555022e-05	-1.0338503	1.8993692	-0.84007967	0.70043665	0.30153745	0.1083314	-1.5958378	-0.24972346	1.3921369	-0.45472404	-0.25549245	0.31202587	-0.3541333	-1.5124726	1.883074	-0.26804346	0.8063852	0.34677175	0.47958317	-0.9200144	-0.15567206	1.2641712	-0.5511778	-0.38065872	-1.2118493	-2374.304964539007	9379.712230215828	7005.40726567682
260374	Hepatocytes	177	0	central	portal	portal_177	0.38227215	0.9157029	-0.07715616	-1.2321439	1.0196718	-0.88737655	0.5558096	0.17437568	0.49976313	-1.0519909	-0.21370247	0.89240557	-0.22546011	0.43769932	-3.2070072	-0.8152652	-1.089083	1.5716738	-1.3231783	0.72210944	1.030554	1.7842425	-0.44944066	-0.48638186	-0.24298432	-0.09120891	-0.43314484	-1.0339841	-2374.304964539007	9379.712230215828	7005.40726567682
260394	Hepatocytes	177	0	central	portal	portal_177	1.5281911	0.9353277	1.1390967	-1.5659411	1.0649894	-1.0046157	0.031975687	0.1228522	1.0441341	-1.5463214	-0.29099482	0.122324415	-0.0717393	0.20938364	0.16722772	0.9955319	-1.6290337	1.603499	-0.40667057	0.2876558	-0.7721005	1.4231802	-1.9053233	-0.33729213	-1.2693	0.20972517	0.50297356	-0.8895786	-2374.304964539007	9379.712230215828	7005.40726567682
260511	Hepatocytes	177	0	central	portal	portal_177	0.9945721	0.8194947	0.5983137	-1.5909796	1.0102286	-0.51326096	0.15407841	0.09836666	0.730071	-0.73377836	-0.41000348	0.43765554	0.03471405	-0.25694206	-1.2589433	0.7216767	-1.9577652	1.0082613	-0.22987585	0.80665916	0.50145036	0.9340861	0.2538308	-0.69048005	0.0031556797	-0.36236626	-0.6145049	-0.9853051	-2374.304964539007	9379.712230215828	7005.40726567682
260512	Hepatocytes	177	0	central	portal	portal_177	0.76635975	-0.0013175284	0.5062698	-1.3144482	1.1599557	-1.0765781	0.79397184	0.25369343	1.2845259	-1.0121969	-0.29266003	0.5205738	-0.6262293	-0.5520705	-0.68966305	0.15804976	-2.0084693	1.6295997	-0.65396225	0.714403	0.23369355	1.8104397	-1.4921076	-0.15873551	0.2748193	-0.41315123	-0.3732653	-0.8810627	-2374.304964539007	9379.712230215828	7005.40726567682
260632	Hepatocytes	177	0	central	portal	portal_177	1.3422527	0.4334203	0.78666717	-1.3246462	1.0589807	-0.39510128	0.7197476	0.3447903	0.42824557	-1.3789451	0.3714987	0.27341914	-0.49448836	-0.47620392	0.3834359	1.0952871	-1.8723406	0.88038343	-0.85805535	0.82009274	0.2783084	1.4076297	-1.1988442	0.32157734	-1.1137934	-0.12237904	-0.5343998	-0.9489348	-2374.304964539007	9379.712230215828	7005.40726567682
260658	Hepatocytes	177	0	central	portal	portal_177	0.713332	0.42913112	-0.051926944	-1.6958692	0.937053	-1.0683646	0.6211623	0.093189925	1.2829297	-1.1987013	-0.38713655	0.18707065	0.6798933	-0.24088532	-0.52066106	0.1058616	-2.15613	1.2729206	-1.6975632	0.7053464	0.07941166	1.7711266	-1.5111692	0.039933886	-0.7000878	0.37732115	0.3719177	-0.84936553	-2374.304964539007	9379.712230215828	7005.40726567682
260684	Hepatocytes	177	0	central	portal	portal_177	-0.46868923	-0.31043223	-1.1512451	-1.419201	0.13323705	-1.2198478	0.5870923	0.9388211	0.9533251	-0.27637476	0.31233042	0.7588003	0.28295335	0.1298113	0.614008	-0.97279495	-0.7164295	-0.31747052	-1.0776205	-0.17102988	0.09164532	0.5364778	-0.09117977	0.8259091	0.48105362	0.32095063	0.34849387	-1.5625695	-2374.304964539007	9379.712230215828	7005.40726567682
260685	Vessel cells	177	0	central	portal	portal_177	-0.55165476	-0.10821196	-0.71583635	0.7991291	0.89192045	-1.466587	0.78149116	-0.33539492	-0.20516863	0.15198034	-0.48432562	0.4075623	-0.60942745	1.038343	0.10625401	-1.2529283	0.86934644	0.7433194	-1.4314166	1.0041945	0.28868327	-0.08206193	0.91293097	0.27535352	0.5428135	-0.97204167	-0.057125155	-0.76852447	-2374.304964539007	9379.712230215828	7005.40726567682
260700	Hepatocytes	177	0	central	portal	portal_177	-0.7253906	-0.8781865	-1.6109418	-1.5706757	0.7662117	-1.034037	0.8727687	1.0875152	1.2702073	0.24424675	-0.32369956	0.75878084	0.33393893	-0.53967166	-0.47937724	-1.6098175	-2.130277	0.6510678	-0.53226066	0.9854497	0.9239594	0.695039	-0.48621234	-0.19455425	1.4770322	0.79951483	-0.34691963	-2.1850874	-2374.304964539007	9379.712230215828	7005.40726567682
260718	Hepatocytes	177	0	central	portal	portal_177	0.8163422	-0.2794463	0.33619815	-1.3571508	1.4433061	-1.2402073	0.70565456	0.17737204	0.58301306	-1.2628988	-0.15650703	1.0916632	-0.30482653	-0.47939888	-0.46642533	0.21015252	-1.800275	2.0838423	-1.6842741	0.52924776	0.3198717	0.97944826	-0.95914304	0.23004918	-0.08726742	-0.21558748	-0.1280683	-0.73420376	-2374.304964539007	9379.712230215828	7005.40726567682
260798	Vessel cells	177	0	central	portal	portal_177	-0.07963468	0.8730411	-0.6750342	1.0119919	0.18102595	-1.4320859	0.8562601	-0.30182558	1.1669669	-0.753608	0.1643991	0.45006594	-0.53145987	-0.8239652	-1.6058495	-0.5340471	-0.3545653	0.95751566	-0.55979043	1.0387914	0.20127931	0.5805595	-0.096000485	0.2511333	1.1785041	-0.5428716	-1.5701118	-0.61689687	-2374.304964539007	9379.712230215828	7005.40726567682
262261	Hepatocytes	177	0	central	portal	portal_177	1.0346838	0.5468827	0.13851203	-2.1980498	0.41861233	-1.5679104	0.60082376	1.0556253	1.3963583	-0.5348752	-0.3168585	0.554196	0.45185062	-0.5229117	1.4509325	0.77486587	-1.447205	-0.19941376	-1.2277383	0.65727156	0.940177	0.8464544	-0.49513805	-0.14514902	-0.058354337	-0.027573073	-0.03828175	-1.3299708	-2374.304964539007	9379.712230215828	7005.40726567682
262299	Hepatocytes	177	0	central	portal	portal_177	0.5925154	0.3570625	-0.27993062	-1.2620761	0.7362666	-0.62005055	0.5676812	-0.045797568	1.9457574	-0.5420219	-0.82328093	0.28284037	0.23552352	-0.9504065	-0.9830394	0.4030683	-1.9411837	0.5927129	-0.061491854	0.8076317	0.10796369	1.830346	-0.67189157	-1.1791234	-0.22366026	0.33609524	-0.33104295	-0.73262024	-2374.304964539007	9379.712230215828	7005.40726567682
262315	Hepatocytes	177	0	central	portal	portal_177	0.09978904	-2.6323588	-0.88863486	-1.2206073	0.91012824	-1.6818395	0.31404358	0.39588958	-0.7838475	-0.80709493	-0.17834018	0.75772107	1.6065421	1.1409317	0.81472355	-0.029773464	-1.9081273	0.30286542	-1.4012798	0.52309835	0.8376072	-1.103083	-1.1976452	0.22595532	0.81290483	1.4039506	0.7280629	-1.492602	-2374.304964539007	9379.712230215828	7005.40726567682
262316	Vessel cells	177	0	central	portal	portal_177	0.38958633	0.7675481	-0.55279356	0.17878313	-0.49453446	-1.6205487	-0.7772955	-0.1507704	1.6544509	0.34038118	0.96294117	0.6909494	-0.9648709	-0.012531314	0.1516216	-1.3145807	-1.2751899	-0.25799525	-0.628972	0.4785864	-0.057801984	1.91121	0.42925462	0.26400527	0.7753978	-0.24483293	-0.31256285	-0.9189747	-2374.304964539007	9379.712230215828	7005.40726567682
277467	Vessel cells	177	0	central	portal	portal_177	-0.11141221	0.99819034	1.3494941	-0.6306025	1.3202442	-0.78583634	0.85706794	0.64593333	0.984192	-0.9120588	-0.12831469	-1.9569178	-0.40373084	-0.3015684	-1.3711762	1.2277331	-0.6954947	1.7314012	-0.71066207	0.41423437	0.5002112	1.9737558	-0.97237855	-0.36418134	-1.9083872	-0.662797	-0.8134367	0.4876796	-2374.304964539007	9379.712230215828	7005.40726567682
277357	Vessel cells	177	0	central	portal	portal_177	0.107484125	0.42273876	0.4346461	-0.6729229	1.4177554	0.60016435	1.0493807	0.463482	1.2490174	-0.8719092	-0.308443	-1.704225	-0.6267026	-0.3971912	-1.0852354	0.28658643	-0.479058	1.7513927	1.0361183	1.1916497	0.6061488	2.0276506	-0.23921353	-0.9520384	-1.670718	-1.0547209	-1.33003	0.56586164	-2374.304964539007	9379.712230215828	7005.40726567682
277320	Vessel cells	177	0	central	portal	portal_177	-0.33152077	0.38384756	-0.18522465	-0.82359236	0.83318704	-0.981297	0.8892885	0.83412194	0.13338941	-0.90317297	0.63605314	-1.6927338	0.84717876	0.5283345	0.9665856	-0.49492437	-0.7849197	-0.75313324	-1.2021624	0.8453846	1.0749481	-0.053282965	-0.90988183	0.8373144	-1.0181882	0.8606029	0.7287525	-0.9102024	-2374.304964539007	9379.712230215828	7005.40726567682
277265	Vessel cells	177	0	central	portal	portal_177	0.19457333	0.8315279	1.1631292	-0.27116758	1.8044915	-0.8554364	0.584663	0.47848722	-0.6716593	-0.5890935	0.2609304	-1.6771315	0.035588495	-0.081924185	1.0238223	-0.016511334	-1.0389068	1.6698816	-1.0913064	0.78537506	0.6609637	-0.46940988	-0.630587	1.0921943	-1.3314875	0.037656415	0.060315914	-0.15186287	-2374.304964539007	9379.712230215828	7005.40726567682
277128	Vessel cells	177	0	central	portal	portal_177	0.06777977	0.903031	-0.007708912	0.50977576	-1.553101	-0.7449769	0.82882637	0.76124614	-0.96332026	-0.1558194	-0.20207185	0.9217514	0.9218799	-0.51097536	0.85063475	-0.9915036	-0.41472468	0.17982268	-0.63090956	0.91877675	1.1602501	-1.2511213	0.47502917	-0.18477763	1.2195827	0.8807114	-0.614461	-1.5201951	-2374.304964539007	9379.712230215828	7005.40726567682
277042	Immune cells	177	0	central	portal	portal_177	0.5252647	-1.4428066	0.26411632	-2.3971148	0.67761534	-1.6440305	0.36332548	0.039326597	0.2581627	-1.6505109	-0.37666178	0.8953276	1.2195764	1.3888546	-0.12329481	0.1694246	-2.0891607	0.80968815	-1.545373	0.61838984	1.002205	0.18303812	-1.5829133	-0.11423914	0.6356327	0.4557114	0.91103053	0.22006556	-2374.304964539007	9379.712230215828	7005.40726567682
276960	Hepatocytes	177	0	central	portal	portal_177	1.9389254	-1.9400619	0.70755064	-0.23464175	1.0649368	-1.3276395	0.71947247	0.16901523	0.38434392	-1.247055	-0.44525823	0.76020056	-0.5558338	-0.40007746	-0.6416588	0.54671663	-0.9013657	1.4775827	-1.6428566	0.8459742	0.34118974	1.5178901	-1.5354742	-0.4467734	0.45785117	-0.6121919	-0.3520448	0.543238	-2374.304964539007	9379.712230215828	7005.40726567682
276904	Vessel cells	177	0	central	portal	portal_177	0.42973435	-1.4712029	0.43363264	-0.8360717	1.365952	-1.090656	0.77853656	0.25611183	1.3152572	-0.72789013	0.37681073	-1.460731	-0.36796916	-0.25658488	-1.526695	0.64271134	-0.7787186	1.7373326	-1.495537	0.9552626	0.37499335	1.7213088	-0.5183695	0.28809914	-1.8583587	-0.66767853	-0.866407	0.40412876	-2374.304964539007	9379.712230215828	7005.40726567682
276825	Vessel cells	177	0	central	portal	portal_177	-0.21231203	-0.9472909	1.2915084	-1.1862005	1.4568278	-1.1908827	0.64298666	0.1816481	0.6329822	-0.48733565	0.20049676	-2.1047688	0.15782414	0.040625613	-0.4567262	0.8593116	-0.7393402	1.7616069	-1.3384396	0.8194224	0.62646437	0.18141098	-1.0612122	0.11122587	-1.8348857	0.09168826	0.02089316	-0.099647656	-2374.304964539007	9379.712230215828	7005.40726567682
276732	Immune cells	177	0	central	portal	portal_177	0.40995228	-1.1420836	-0.50049067	-1.2431413	0.93830824	-0.3629085	0.8329433	0.058973428	1.7154579	0.69499195	0.20382854	-0.101576425	-1.1629757	-0.7439348	0.191887	-0.17380017	-0.2307501	0.8986067	0.25962082	0.42092156	-0.6867792	1.8333745	0.57096875	-0.17215319	-0.05246959	-1.3080528	-0.9077087	0.7861614	-2374.304964539007	9379.712230215828	7005.40726567682
276718	Vessel cells	177	0	central	portal	portal_177	0.035307672	0.78744584	0.33647743	0.53667474	-0.921608	-1.4064469	0.5508001	1.2890102	0.69291306	0.15981378	0.2494791	-1.7625971	0.27938035	0.050477553	1.2245891	0.16203871	-0.76959574	-0.8684185	-1.1347568	0.74834716	1.2420741	-0.09349423	-0.063960105	0.5917381	-1.2133591	0.40365514	0.5006769	-1.0289176	-2374.304964539007	9379.712230215828	7005.40726567682
273610	Hepatocytes	177	0	central	portal	portal_177	0.09767471	-2.562053	0.23879978	-1.6458576	1.1445543	-1.2733903	0.9117252	0.38281962	1.1444834	-0.5301916	-0.43195784	0.7130689	-0.40721157	-0.5055973	-1.0456357	-0.19082257	-2.6291962	1.1541339	-1.6755774	0.942554	0.26948532	2.208867	-0.050094	-0.76015484	0.5219031	0.2084709	-0.554632	-1.0448272	-2374.304964539007	9379.712230215828	7005.40726567682
276542	Vessel cells	177	0	central	portal	portal_177	-2.6342406	0.8303654	0.722374	-1.3116492	0.5877337	-0.5084904	0.6787337	0.49800414	1.742942	1.2419153	-0.94046474	0.18819961	-1.411272	-1.1483312	-1.5447466	0.6148369	-0.5510482	1.193271	-1.2998213	0.80503386	0.38909653	1.8259789	0.27121252	-0.5340953	0.3131348	-1.4778432	-1.0389885	0.7578446	-2374.304964539007	9379.712230215828	7005.40726567682
276502	Vessel cells	177	0	central	portal	portal_177	1.0430077	1.3771911	0.81147975	-0.22073631	1.2425425	-0.7924936	0.7591609	0.38291687	0.75913167	-0.6396009	0.20569544	-1.8345064	-0.3799194	-0.26107556	-0.0066847582	0.70759815	-0.18823679	0.38724035	-1.105368	0.7134721	0.21815924	1.6658844	-0.76827866	0.97240466	-1.8543904	-0.689687	-0.8959044	0.38403466	-2374.304964539007	9379.712230215828	7005.40726567682
276444	Vessel cells	177	0	central	portal	portal_177	-1.5554641	0.57861596	-3.143301	1.0391998	-0.18825951	2.385563	0.6390725	-0.77024114	1.4522918	1.6099296	1.6548809	-1.2638364	-1.2617742	-0.7625409	-0.59180164	-1.9080169	0.8227171	0.6097549	2.643653	0.67698926	-0.5452815	1.3583919	1.8991729	0.86808693	-1.8607213	-1.7771734	-1.0178031	1.0695584	-2374.304964539007	9379.712230215828	7005.40726567682
277548	Vessel cells	177	0	central	portal	portal_177	-0.7857565	-0.25671542	0.5806056	0.658861	0.13389662	-0.1967751	0.5500936	1.3460307	-0.31137022	-1.2937615	0.06912664	-0.99195975	0.07933615	-0.10550113	0.41814268	0.23779292	0.50399536	-0.6885612	-1.3234417	0.6224441	1.3269391	-0.31593022	-0.5378956	0.23632288	-0.84144	0.2124038	0.35855287	-0.22317171	-2374.304964539007	9379.712230215828	7005.40726567682
277633	Hepatocytes	177	0	central	portal	portal_177	0.7948124	1.0786098	0.041434076	-0.39543122	0.8710717	-1.4252431	0.3869169	0.17018868	1.0718479	-1.7545778	-0.31604025	0.79029614	-0.33725137	0.32991624	-0.48741293	0.43621695	-1.0513219	0.7264112	-1.3783802	0.79690826	1.2487258	0.02076112	-1.9948272	-0.2844002	1.1327095	-0.29990673	0.74462044	0.19037051	-2374.304964539007	9379.712230215828	7005.40726567682
277634	Hepatocytes	177	0	central	portal	portal_177	0.40978834	0.80140716	-0.18754764	-1.3827076	1.2738422	-1.2090603	0.7761483	0.104006596	1.2735558	-1.029729	-0.21180494	0.8065695	-0.4120931	-0.17065805	-1.4464275	0.9866155	-1.495933	1.686358	-1.6072412	0.49930996	0.34772187	1.0128217	-1.1197762	-0.49435288	0.97452205	-0.4721639	-0.55732805	0.33488968	-2374.304964539007	9379.712230215828	7005.40726567682
278462	Vessel cells	177	0	central	portal	portal_177	0.9843738	0.08939736	0.552684	-0.34287822	-0.47533232	-1.6182793	0.24757133	0.8847779	1.3637154	0.49709496	-0.5478666	0.04705976	-0.7754871	0.14420222	1.2815495	0.8679912	-0.693221	-1.2413514	-1.3825139	0.65654445	0.7720679	1.2573754	0.0035031058	-0.33090335	-0.03085081	-0.52357465	0.24787636	-1.14128	-2374.304964539007	9379.712230215828	7005.40726567682
262354	Vessel cells	177	0	central	portal	portal_177	-0.039009053	0.8557529	0.23696426	0.056436364	1.0250455	-1.2617592	0.91330326	0.38611802	1.9777061	-1.3705904	-0.20913188	0.65038526	-1.5599958	-1.1082629	-1.7867875	-0.5440086	-0.0869419	0.93751544	-1.4422442	1.2007401	0.25851524	1.8426288	-0.14199248	0.4169682	-0.4744019	-1.6320362	-0.07983984	-0.43687254	-2374.304964539007	9379.712230215828	7005.40726567682
278723	Vessel cells	177	0	central	portal	portal_177	-1.1288066	-0.61655277	1.1022304	-0.7203361	1.0233055	-0.9468259	0.59805065	0.13996807	1.0460733	-1.5629121	-0.2758226	-0.12802148	-0.43418744	-0.4155142	-2.200112	0.4273703	0.920657	1.5557106	-1.5077804	0.83844006	0.2723744	1.3567151	-1.1007131	-0.5528176	-0.98192495	-0.64786816	-0.6693819	0.30419892	-2374.304964539007	9379.712230215828	7005.40726567682
278641	Hepatocytes	177	0	central	portal	portal_177	-0.73415965	0.3671054	-0.81571877	-0.7481107	-1.7506238	-0.93185836	-0.03532487	-0.4620523	2.7520037	-0.17588541	-0.025150249	-0.04819897	0.86172277	-0.17389165	0.41615412	0.37634933	-0.10748969	-1.5523027	-0.47903523	-0.46958384	-1.1039402	2.572695	-0.32760292	-0.105210446	-0.40582827	0.06357561	-0.1225084	-0.94866824	-2374.304964539007	9379.712230215828	7005.40726567682
278573	Vessel cells	177	0	central	portal	portal_177	-0.08588917	0.50231546	0.4064431	0.75268894	1.4251549	0.45654872	0.88325566	0.21482532	0.8227196	0.6679469	-0.7666668	-1.1412894	-1.567598	-1.2290542	0.18086153	-0.30863023	-0.24406815	2.1728516	1.0588087	1.0294137	0.49257186	0.93744355	1.0001899	-0.16889283	-1.0550014	-1.7238271	-1.2762579	0.70439106	-2374.304964539007	9379.712230215828	7005.40726567682
278547	Hepatocytes	177	0	central	portal	portal_177	0.6979476	0.69969594	0.8037536	0.24569747	0.7293758	-1.0373706	0.6722712	0.19840828	0.7142414	-1.7691171	-0.14085507	0.6820287	-0.8592962	-0.7028575	-0.74200124	0.68721175	-0.81831425	0.20203577	-0.6912121	0.8697267	-0.066012636	2.2716932	-0.79713273	0.028970571	-0.81371135	-0.8232207	-0.6318695	0.555636	-2374.304964539007	9379.712230215828	7005.40726567682
278505	Hepatocytes	177	0	central	portal	portal_177	0.26955578	-1.8928972	-0.049882997	-1.1124579	1.4877895	-1.1808823	0.9042671	0.2403607	0.89017564	-1.5963529	-0.16469584	0.18970971	-0.08049458	0.18418255	0.075418234	0.1758147	-1.109203	1.487661	-1.6345649	0.87986046	0.20540164	2.2190273	-1.386067	-0.5444052	-0.37141594	-0.26255813	-0.31108558	0.2548835	-2374.304964539007	9379.712230215828	7005.40726567682
278422	Vessel cells	177	0	central	portal	portal_177	-0.088850014	0.5786175	0.13774598	-0.71147025	1.2526306	-1.0088954	0.95133287	0.5003727	0.86307347	-1.3851928	-0.46020547	0.5251677	-0.38971916	-0.39985594	-1.380258	0.5095052	0.1770824	1.5743309	-1.6035413	0.90421253	0.22412355	2.0877714	-2.2533808	-1.0302712	-0.016487442	-0.69856364	-0.19321574	0.5954959	-2374.304964539007	9379.712230215828	7005.40726567682
277635	Vessel cells	177	0	central	portal	portal_177	1.1241806	0.99878484	0.15611744	-0.1998848	1.119829	-0.19477037	1.0531281	-0.08336867	0.6753231	-0.9321714	-0.52248985	0.44566777	-0.99719375	-0.27840456	-0.20691147	0.063355364	0.3961835	1.5253003	0.7457189	0.91772056	-0.89875185	1.7266002	-0.47911006	-0.38230112	-0.87892014	-1.4359707	-0.75069714	0.88897204	-2374.304964539007	9379.712230215828	7005.40726567682
278317	Hepatocytes	177	0	central	portal	portal_177	-0.089677624	-2.0409145	0.040383592	-1.5507765	0.16248247	-1.3091147	0.7325383	-0.15111946	0.5279979	-1.6873127	0.30758238	1.4075824	0.39236918	0.17418537	-0.096255064	-0.13048758	-1.0097733	-0.06203256	-1.5055932	0.77420014	0.54240966	0.6195789	-1.7421013	0.32339928	0.31122074	0.40897855	0.5253019	-0.38535628	-2374.304964539007	9379.712230215828	7005.40726567682
278207	Vessel cells	177	0	central	portal	portal_177	0.4263487	1.5834819	0.24152029	0.1935484	1.1586541	-1.0255605	0.94928795	0.55956596	1.1437973	-1.8334055	-0.77466464	1.1925176	-1.298345	-0.4582623	-2.512601	0.42520523	0.89409965	1.5820659	-0.82710725	0.865551	0.60636264	1.8900528	-1.861681	-1.5108937	0.0872745	-1.2631891	-0.18284033	0.8654016	-2374.304964539007	9379.712230215828	7005.40726567682
278175	Hepatocytes	177	0	central	portal	portal_177	0.14082953	0.32842824	0.0210473	-0.9478209	0.90415317	-0.74391884	0.8019719	-0.04778991	1.3961631	-1.3964249	0.24398734	0.051605083	-0.47311696	-0.20453611	-0.97952414	0.6428956	-1.295431	-0.5671075	-1.1381471	0.9710099	-0.092077896	2.0632555	-0.41324094	0.33916044	-0.4909046	-0.5408938	-0.45582962	0.47972223	-2374.304964539007	9379.712230215828	7005.40726567682
278043	Hepatocytes	177	0	central	portal	portal_177	-0.40186787	0.10094349	0.1770033	-1.6012214	0.90149087	-1.2961619	0.50849354	-0.12305578	2.2690172	-1.3633553	-0.31315237	0.69105256	-0.5996867	-0.077025406	-2.4419072	0.012284085	-1.6803224	1.5258988	-0.99786925	0.9427423	0.14036483	2.1308527	-2.242752	-0.5769351	0.92659587	-0.19824296	-0.45124832	0.3346252	-2374.304964539007	9379.712230215828	7005.40726567682
278031	Immune cells	177	0	central	portal	portal_177	0.33287033	0.42019725	0.9175795	0.20107543	0.99358976	-1.0501153	0.40325293	0.3690416	1.4840413	-0.8606813	-0.8234154	0.18946463	-1.3098608	-0.7198313	-0.51985234	0.08494807	0.44362536	1.0842233	-1.1783308	0.28408	0.32768565	1.9742103	0.49477407	-0.7050486	0.22530375	-1.702971	-0.5802448	0.89434093	-2374.304964539007	9379.712230215828	7005.40726567682
277758	Hepatocytes	177	0	central	portal	portal_177	-0.36787015	0.4419747	-0.7178813	-0.29218057	1.6574712	-1.0455145	0.78027093	0.58869076	-0.7505226	-1.250817	0.18159662	0.915518	0.14835958	0.026149824	0.7640315	-0.5269547	-0.8028155	1.4475225	-1.069429	0.83631897	0.58314097	-0.9371971	-1.165121	0.29819506	1.431508	0.097778104	0.10110502	-1.0023224	-2374.304964539007	9379.712230215828	7005.40726567682
273611	Hepatocytes	177	0	central	portal	portal_177	0.5589725	0.091764905	-0.28027505	-1.6169482	0.9043151	-0.9097013	0.8291712	0.5495211	0.95032275	0.5143088	-0.79584676	0.707727	-0.38170186	-0.18544035	-1.4289336	-0.06792986	-0.78396165	1.5781889	-1.1543984	1.0849286	0.32783607	1.4138255	-1.1679342	-1.2134551	1.0476233	0.013102412	-0.94404835	-0.5578309	-2374.304964539007	9379.712230215828	7005.40726567682
273507	Hepatocytes	177	0	central	portal	portal_177	0.28170407	0.7759838	-0.94312084	-0.9367995	0.9532421	-0.8688091	1.0404346	0.35209587	1.8067049	0.4862899	-1.2991794	1.1080073	-0.52464277	-1.156314	-2.7214806	-0.55639833	-0.93943256	1.910269	-1.5040808	1.3217697	0.34855244	1.7832652	0.38422763	-2.2136924	0.8345689	-0.8085153	0.3944302	-0.3601938	-2374.304964539007	9379.712230215828	7005.40726567682
273609	Hepatocytes	177	0	central	portal	portal_177	-0.1658381	-1.3997823	1.0218637	-0.5739335	0.49524227	-1.3409656	0.7645899	0.57879186	0.13590752	-1.3682429	0.19071013	0.2957569	-0.26165086	-0.29589403	0.60904115	-0.29777306	-0.44879746	-0.72130406	-1.5011419	0.8462278	0.8301119	0.88148266	-1.3330908	1.6806195	-0.39879602	-0.24857554	-0.21306346	-1.3511748	-2374.304964539007	9379.712230215828	7005.40726567682
265733	Hepatocytes	177	0	central	portal	portal_177	-0.06857503	0.08701757	-0.03838362	-0.8134159	0.85333365	-1.2777567	0.87300587	0.53266656	0.6896579	-1.2026144	-0.30954766	0.6960193	0.07385414	-0.44828603	-0.013451835	0.36913446	-1.949635	0.93755805	-1.6377344	0.88324565	0.5432623	1.9184111	-0.8831648	-0.5912103	1.0051167	-0.56083953	-0.2797325	-1.0916781	-2374.304964539007	9379.712230215828	7005.40726567682
267432	Hepatocytes	177	0	central	portal	portal_177	1.5435692	0.9999525	0.73054004	-1.4569479	0.90449244	-0.71569663	0.8976765	0.43114936	0.41697	-0.51835465	-0.18636881	0.14951357	-0.32123443	-0.30022407	0.7519607	0.9025837	-1.6020821	0.1209465	-1.2266735	0.7868257	0.18863162	1.7691972	-0.35460073	-0.2868239	-0.80462456	-0.21849117	-0.10534357	-2.2418878	-2374.304964539007	9379.712230215828	7005.40726567682
267400	Hepatocytes	177	0	central	portal	portal_177	1.1317581	-2.0169046	-0.47271055	-1.019171	1.0948082	-1.3137202	0.7757119	0.47252744	0.13579963	-0.18186766	-0.29788414	0.23221673	0.68286395	-0.34737697	0.7731145	-0.27693304	-1.263921	0.7163227	-1.3263747	0.9006763	0.29222244	0.87630206	0.73864084	-0.45510247	-0.2291552	0.36769024	-0.5581567	-1.2216389	-2374.304964539007	9379.712230215828	7005.40726567682
267283	Vessel cells	177	0	central	portal	portal_177	0.26286167	-1.1920164	-0.6733411	-1.3232791	0.5723637	-1.3210659	0.39000377	0.99706465	1.0913581	1.7904152	0.16163746	-1.8286127	0.17361493	0.5460415	0.9819611	-0.75736606	-0.5482651	-1.2523429	-1.4673502	0.6692134	1.1334697	0.07914951	1.5741838	0.9138735	-1.4965326	0.1973632	0.639057	-1.450863	-2374.304964539007	9379.712230215828	7005.40726567682
267150	Hepatocytes	177	0	central	portal	portal_177	0.36195716	-0.9166451	0.27094147	-1.6816874	1.007193	-0.7129722	0.81023884	0.35611174	1.0159892	-0.12368192	-0.066121414	-0.4619424	-0.19774221	-0.1949649	-0.8203826	0.8371795	-2.232471	-0.52543557	0.16889273	0.83287495	0.15658347	2.318855	-0.084163755	-0.2722761	-1.3977668	-0.31439483	-0.101389036	-2.4105494	-2374.304964539007	9379.712230215828	7005.40726567682
267111	Vessel cells	177	0	central	portal	portal_177	-1.8667527	0.4798993	-0.6542888	1.2515204	-1.55669	-1.0811405	0.93728524	0.9232139	-0.72943896	0.6309544	0.09084104	0.19472738	0.37787795	-0.03438442	-0.13869685	-0.6297157	-0.7316347	-1.1436571	-1.3398502	0.9448829	1.1933949	-0.25985667	0.39270046	0.001700861	0.8218172	0.7301931	-0.043641426	-1.4225119	-2374.304964539007	9379.712230215828	7005.40726567682
267066	Hepatocytes	177	0	central	portal	portal_177	-0.19095786	1.3969935	0.4536332	-1.4136165	1.0436214	-1.3160349	0.82201576	0.57643294	0.513205	1.1585295	0.6844143	-0.8431012	-0.78686047	-0.52325046	-1.3365839	-0.3818949	-1.6873555	1.3347453	-1.6774023	0.94518006	0.440898	0.89635473	0.6372971	0.8696697	-0.22170995	-0.38454577	-0.95738614	-0.9618439	-2374.304964539007	9379.712230215828	7005.40726567682
266883	Vessel cells	177	0	central	portal	portal_177	-0.8466118	1.0024902	-0.092972726	-1.6671197	0.6513265	-1.3703356	0.54814076	2.083048	1.691852	0.0846487	-0.52630955	-0.47668895	0.07502037	-0.6378549	0.3232906	-0.7621148	-1.9011075	0.4391137	-0.68296957	0.8621117	2.0855348	1.0850943	-0.23611929	0.2715825	0.32258922	-0.08003672	-0.7547063	-4.4809837	-2374.304964539007	9379.712230215828	7005.40726567682
266685	Vessel cells	177	0	central	portal	portal_177	1.2762347	0.8297818	-0.21607439	0.97854686	0.21194005	-1.3739142	0.06362795	0.5647323	1.033439	0.21053538	1.4581417	0.18782097	-1.9045709	-1.059883	-0.85927105	0.08040351	0.15562552	0.97289795	-1.5581285	0.68576807	0.39982253	1.633375	0.79268914	0.68702143	-0.1714317	-1.662709	-1.6210573	-0.53051794	-2374.304964539007	9379.712230215828	7005.40726567682
266613	Vessel cells	177	0	central	portal	portal_177	-0.0056735864	-0.9037701	0.28098652	1.0545864	-0.6419979	-1.3275001	0.3964599	0.31930506	-1.1022582	0.40984067	0.02239414	0.6748099	-0.13441734	0.04191985	0.7628941	-0.2303299	-0.25624728	-0.4362936	-1.0496584	0.7008315	0.46860442	-0.6711173	0.11265252	0.6001613	0.14922	0.11793469	0.3162316	-2.1256282	-2374.304964539007	9379.712230215828	7005.40726567682
266582	Vessel cells	177	0	central	portal	portal_177	1.0919669	1.0393653	0.5958003	-1.5719527	0.9710465	-0.32180312	0.7660702	0.2713593	2.0161157	1.1071972	-0.3578509	-2.1045337	-0.6160068	-0.49452233	0.36674738	0.34784228	-1.6669884	1.0921074	0.3170488	0.940979	0.23130192	2.1170928	1.0020498	-0.6123119	-2.0485084	-0.749131	-0.587575	-2.3355207	-2374.304964539007	9379.712230215828	7005.40726567682
266268	Immune cells	177	0	central	portal	portal_177	0.5521825	-0.26125643	1.0792559	-0.9986857	1.0118257	-0.4153108	0.42772552	0.57229155	1.3532165	1.3637298	-0.35015106	-2.203018	-0.7856982	-0.6030536	-0.7212452	0.9911558	-1.3427978	1.0914252	-0.12494058	0.7698332	0.44256338	2.199314	1.4090505	-0.8430176	-2.0893424	-1.0024878	-1.0252264	-2.1359847	-2374.304964539007	9379.712230215828	7005.40726567682
266180	Vessel cells	177	0	central	portal	portal_177	-2.4584098	-0.36649927	0.24008599	-1.1786873	0.6168821	-0.95428956	0.76285946	0.84724903	0.80683726	-0.88723606	1.1931711	-1.3124417	0.013230785	-0.15140522	-0.3149626	-0.31792283	-0.34571686	0.3993658	-1.1076283	0.7745297	0.72558063	-0.52451724	-0.7758954	1.1340233	-0.80580956	0.14820285	0.31388175	-1.3966672	-2374.304964539007	9379.712230215828	7005.40726567682
266025	Hepatocytes	177	0	central	portal	portal_177	1.9103256	0.1287108	0.1709084	0.414323	0.36795107	-1.5397308	-0.2006657	0.359112	1.3460158	-0.5628359	0.61531985	0.323596	-1.5937591	0.17418	1.0772408	0.50954866	0.7806234	1.3122109	-1.7638983	-0.5196534	0.43009534	1.1342456	-0.4095813	0.007656644	0.30131048	-1.4561932	-0.16240418	-0.65803754	-2374.304964539007	9379.712230215828	7005.40726567682
266008	Hepatocytes	177	0	central	portal	portal_177	-1.7961498	-1.7658406	-1.8325318	-1.9478238	0.67958134	-1.4066153	0.74450535	1.246251	-0.9370572	-0.4600848	2.2233243	1.2729245	0.916862	-0.2630412	-0.3540992	-1.8394818	-2.4544885	0.16620728	-1.6318113	0.87913996	1.3474662	-0.5424322	-0.09272328	1.620993	1.5803941	0.5986572	0.22223616	-1.0611845	-2374.304964539007	9379.712230215828	7005.40726567682
265813	Vessel cells	177	0	central	portal	portal_177	-1.3860382	-1.6786702	-1.1652498	0.5300076	-0.2131939	-1.484042	0.76036674	0.77306265	-1.1200905	-0.981012	0.62161446	1.4082264	0.8826505	-0.21752772	-0.4637507	-0.89356047	-0.40603796	-1.6303024	-1.5371436	0.7645501	0.6524771	-1.096984	-0.12853858	1.8043467	1.3974965	0.27266243	0.24111135	-1.5297247	-2374.304964539007	9379.712230215828	7005.40726567682
267489	Vessel cells	177	0	central	portal	portal_177	-0.24425352	1.2534013	0.44093835	0.3094033	-1.3960669	-0.36381072	-0.34192145	1.9560311	2.2008777	-1.0386138	1.3617759	-1.7503452	-0.73903203	-0.41562927	0.7517311	-1.1579745	-1.1634746	-0.5384756	-0.35130122	0.8954499	1.6559733	1.736316	-0.19585644	1.2477988	-1.1568152	-0.5296758	-0.27680284	-5.39534	-2374.304964539007	9379.712230215828	7005.40726567682
267631	Hepatocytes	177	0	central	portal	portal_177	1.7436818	0.024879707	0.24268869	-0.8833865	0.71076345	-1.0476555	0.8741509	0.55212355	0.5019588	-0.39511868	-0.695061	0.83856523	-0.15955344	-0.667687	-0.083370134	0.08641615	-0.97369266	1.2065825	-1.5061169	0.83133906	0.57966393	1.5104063	-1.4806556	-1.3369102	1.1118758	-0.1990147	0.16004822	-1.7400073	-2374.304964539007	9379.712230215828	7005.40726567682
267692	Immune cells	177	0	central	portal	portal_177	-0.74415416	-0.67988366	-0.29849416	0.42825127	0.9117946	-0.63214785	0.12824363	0.31297773	1.4090123	-0.6832197	-1.283021	0.65000784	-0.50291	-0.6624847	-2.054941	-0.25648388	-0.6073166	1.4115778	-0.47494617	0.3171124	0.3238229	1.8739421	-0.32007065	-1.3108729	0.36085796	-0.8524255	0.16822898	-1.4120109	-2374.304964539007	9379.712230215828	7005.40726567682
268669	Vessel cells	177	0	central	portal	portal_177	0.56385213	0.62525475	0.48050332	-0.14409877	0.6568672	-1.4898695	0.76359266	-0.099984616	-0.7668472	0.900843	-0.53016627	0.48339912	0.11123448	-0.6657194	-0.3100546	-0.04966162	-0.69743085	0.7346887	-1.6124269	0.7955835	0.093333915	-0.22115345	0.913484	-0.34244257	0.32162333	0.09894331	-0.06237504	-1.7311326	-2374.304964539007	9379.712230215828	7005.40726567682
269021	Vessel cells	177	0	central	portal	portal_177	-0.30331773	0.9116416	-1.049314	0.116436295	-0.05790538	-1.446811	0.7346975	0.76428175	-1.0164145	-0.052418604	0.33218515	1.0188609	0.928018	-0.3568308	0.80141395	-1.0431252	0.12458469	-0.5132316	-0.8782589	0.7467912	0.82055604	-1.1163808	-0.6387212	0.93965155	0.9094412	0.5701503	0.044381056	-1.8001407	-2374.304964539007	9379.712230215828	7005.40726567682
268985	Vessel cells	177	0	central	portal	portal_177	0.5876315	-0.44216248	0.24604939	-0.8451331	0.8602614	-1.3701442	0.80122834	-0.085341066	0.1137727	-0.36780453	-0.18926613	0.87036127	-0.3145385	-0.01756946	-2.3156786	0.5628132	0.30536187	0.2131109	-0.059260827	0.89708316	-2.3395076	0.660296	-1.2818418	-0.2524428	0.3592666	-0.33110663	0.1787884	-2.0305564	-2374.304964539007	9379.712230215828	7005.40726567682
268984	Hepatocytes	177	0	central	portal	portal_177	1.1457019	1.3779029	0.6036138	-0.3072275	0.46857253	0.3595983	-0.48859924	0.03864707	1.5394015	0.05326297	-0.7650933	0.1828474	-1.2047161	-0.41231048	-2.447098	0.9529039	-1.6957895	1.6547365	-0.9243648	-0.10336228	-0.019168628	2.1264007	-1.4224607	-0.7549558	-0.78798455	-1.146464	1.6377082	-1.9363776	-2374.304964539007	9379.712230215828	7005.40726567682
268840	Hepatocytes	177	0	central	portal	portal_177	0.62390715	0.03793567	0.0930682	-1.2294972	0.7672026	-1.2468412	0.6148303	0.00032046202	0.30373657	0.058642805	-0.34514087	0.33122244	0.31975973	-0.093535945	-0.0711029	-0.46610126	-1.3888172	0.1411105	-0.74295187	0.75461584	0.1524137	1.4589826	-0.30112836	-0.1617135	-0.71295357	0.22949675	0.43126956	-2.2958512	-2374.304964539007	9379.712230215828	7005.40726567682
268824	Vessel cells	177	0	central	portal	portal_177	0.32263833	-0.5849882	0.30130652	1.2591149	-1.0206052	-1.2674516	0.7677394	-0.10139648	1.2351037	0.7284083	-0.7462263	0.27300444	-0.9381427	-0.91426975	-0.4326273	0.38622162	0.8873272	0.9696608	-1.7498549	1.0292763	0.14088187	1.7643069	-0.4310888	-0.40700248	-0.1603515	-0.92042834	-1.5363296	-1.5351602	-2374.304964539007	9379.712230215828	7005.40726567682
268683	Vessel cells	177	0	central	portal	portal_177	-0.46747553	0.8317326	-0.09615164	-1.8795495	0.38236675	-1.4628904	0.6207536	1.7903765	1.529885	0.16848558	-0.008562084	-0.6343352	0.12197481	-0.25802186	0.74908483	0.20185457	-1.9774759	-0.34915012	-1.4356012	0.64076287	1.6554828	0.38895494	-0.7612722	1.2907487	-0.79560167	0.22107077	0.20954695	-2.7532427	-2374.304964539007	9379.712230215828	7005.40726567682
268668	Hepatocytes	177	0	central	portal	portal_177	1.9611226	1.639838	0.5622597	-0.4462069	0.78641766	-1.2463255	0.67697144	0.18004203	1.7877941	0.001459098	-0.9699294	0.7250095	-1.397861	-0.87780994	0.09467683	0.22406077	-0.41553697	1.4344256	-1.3660995	0.14785306	0.32367855	1.835856	-1.0436536	-1.0418719	0.2920965	-1.1094142	0.8415544	-1.8228755	-2374.304964539007	9379.712230215828	7005.40726567682
268003	Hepatocytes	177	0	central	portal	portal_177	1.546101	1.2039577	0.14117421	-1.434074	0.7919126	-0.7056119	0.7873644	0.27901465	1.2269254	-1.1045376	-0.7158191	0.8616255	-0.00843517	-0.56559587	-1.5505481	0.3135752	-0.7043046	0.6278095	-1.0637809	0.3087025	0.028500745	1.5576369	-2.1545713	-0.15783669	0.4911515	-0.17829698	0.10533824	-1.8857758	-2374.304964539007	9379.712230215828	7005.40726567682
268540	Hepatocytes	177	0	central	portal	portal_177	0.70176744	1.1535327	-0.24006997	-1.2237052	1.0074015	-0.695177	0.98320144	0.39293882	0.85469425	-0.0015142834	-0.67381644	0.10599911	0.20611897	-0.7964834	-1.2981335	0.1776774	-0.46464375	0.45306832	-0.27046734	0.028403543	-0.22531408	1.8457191	-0.18013471	-1.1877697	-0.29169017	0.17888334	-0.40742934	-1.9783729	-2374.304964539007	9379.712230215828	7005.40726567682
268486	Vessel cells	177	0	central	portal	portal_177	-2.9672167	0.88368785	-1.5477346	-1.1584499	0.6442525	-1.436808	0.82342213	1.2251422	1.5114254	1.1178068	-0.10039316	-0.41112214	0.081476815	-0.26892167	-0.89365107	-1.0936539	-0.97320163	-0.37637222	-1.2303039	0.7905734	1.0826627	0.6087062	0.79414964	-0.0013163369	0.2013509	0.29776824	0.02889426	-1.9172788	-2374.304964539007	9379.712230215828	7005.40726567682
268485	Hepatocytes	177	0	central	portal	portal_177	0.11400012	-1.2745675	-0.08675558	-1.4749545	1.4704168	-0.7512996	0.97066283	0.59544194	0.82891494	-1.4488969	-0.5754542	1.3779213	-0.35414627	-0.5892233	-1.5131857	0.05608976	-2.4814203	1.8426037	-0.13055225	1.1428769	0.64706296	1.214134	-1.162907	-1.1208953	2.019032	-0.5091271	-0.66070527	-2.012865	-2374.304964539007	9379.712230215828	7005.40726567682
268446	Vessel cells	177	0	central	portal	portal_177	-1.0445879	0.58315116	0.65970594	-1.3408396	0.26391652	-1.1532041	-0.1307525	1.5823883	2.1881142	-0.9151517	-0.7078728	1.2160815	-1.0021507	-0.79193497	-0.0350536	0.01961995	-0.64177996	-0.09352302	-0.43944043	0.39282778	1.3697864	2.0669112	-1.0749141	-0.5916915	1.0391986	-1.0230087	-0.3949276	-2.0986009	-2374.304964539007	9379.712230215828	7005.40726567682
268053	Vessel cells	177	0	central	portal	portal_177	-0.36381912	0.13894314	-0.5963196	0.88622487	0.16328773	-1.076234	0.7453158	-0.18008265	-1.159315	1.3441225	0.5379526	0.23340249	-0.2271306	-0.4302637	0.58660334	-0.5851296	-0.706018	0.77596146	-0.2468819	0.7712761	0.27894366	-1.0326247	1.1028069	0.14118485	0.1916866	0.06783111	-0.084148034	-1.2500824	-2374.304964539007	9379.712230215828	7005.40726567682
268037	Vessel cells	177	0	central	portal	portal_177	1.5172365	-0.3356704	-0.2115508	0.56247383	-0.7297355	-1.1348618	0.5587405	0.18819818	1.0539374	1.0947708	0.025963578	0.47550055	-1.1835916	-0.65190554	1.1516113	0.0957662	-0.23512366	0.47126722	-1.4032423	0.81324816	0.18602271	0.5065919	0.9997702	-0.27539265	-0.35237747	-0.38599798	-0.3468297	-1.3335131	-2374.304964539007	9379.712230215828	7005.40726567682
265789	Vessel cells	177	0	central	portal	portal_177	-0.8972269	-0.32692054	-1.1454656	-1.5240467	0.49761096	-1.4879296	0.47157553	1.200881	0.86709464	-0.026350895	0.15018074	0.5730147	0.42624703	0.0955527	-0.033361644	-1.1043502	-1.8586787	0.22987823	-0.696561	0.77513456	1.0919824	-0.59582806	-0.33042988	1.3665076	1.3913221	0.21931072	-0.2973293	-2.5649157	-2374.304964539007	9379.712230215828	7005.40726567682
265625	Hepatocytes	177	0	central	portal	portal_177	-2.3325472	-3.1757407	-0.91251665	0.5439741	-1.5862743	-1.5740117	-0.4422562	-0.26521105	1.0385468	-0.033223014	-0.62863964	0.79157835	1.7362638	-0.46403852	-0.66139436	-0.3131498	-0.8186753	-2.2920544	-1.2351665	-0.07392758	-0.18293598	0.6545757	-0.87604475	0.34522778	1.0704793	1.6593835	0.11132006	-1.0807505	-2374.304964539007	9379.712230215828	7005.40726567682
269306	Hepatocytes	177	0	central	portal	portal_177	1.4819301	1.3319024	-0.0027288005	-1.3025597	0.54823273	0.5878775	0.34619924	0.01365838	1.8126184	-0.0038601265	0.19018519	0.6216091	-1.5377437	-0.9705879	-0.8697252	0.036777977	-0.7979645	1.2527872	-0.61524785	0.6558688	0.21560659	1.7712197	0.8671396	0.39085183	-0.96615326	-1.6419224	-0.66199976	-1.4846277	-2374.304964539007	9379.712230215828	7005.40726567682
265559	Vessel cells	177	0	central	portal	portal_177	-1.9308348	0.544917	0.004032468	1.000779	-0.868021	-1.3974104	0.43396452	0.55816305	0.222868	-2.305228	0.805199	0.3604437	1.0537087	-1.2149723	-1.4285302	-1.4175582	1.2907712	-0.84127146	-1.510636	0.58714324	0.37674952	-0.05976503	-1.3347821	1.1868823	0.4611182	0.87323636	-0.52095	-0.94458777	-2374.304964539007	9379.712230215828	7005.40726567682
264024	Immune cells	177	0	central	portal	portal_177	0.8813201	-0.40730655	-0.14991158	-1.5273906	0.7634048	-1.2677455	0.3916589	-0.12682137	1.447228	-1.5968192	0.02638696	0.16733252	0.7938547	-0.12865105	-0.5272832	-0.1468693	-2.2362247	1.2842957	-1.1651541	0.65220857	0.0713721	1.9956019	-1.0785781	-0.2526063	-1.0978463	0.85172063	-0.1356168	-1.7169857	-2374.304964539007	9379.712230215828	7005.40726567682
263990	Hepatocytes	177	0	central	portal	portal_177	0.53252	-0.8821602	-0.20175782	-0.6420057	-1.6287038	-1.0438461	0.6315496	0.066157535	-1.0565897	1.061366	0.81181085	0.942223	0.9056134	-0.280218	1.020242	-0.6232811	0.51458955	-1.5938354	-0.5959886	0.75434405	0.3483419	-0.51794827	0.7375588	0.53990793	0.55964506	0.055445228	-0.10922382	-1.3116463	-2374.304964539007	9379.712230215828	7005.40726567682
263989	Vessel cells	177	0	central	portal	portal_177	-2.5279844	1.4878584	0.10988487	-1.0792373	0.5779118	0.42595616	0.70200056	-0.130954	0.67727536	-1.7261891	-1.2213781	0.93847954	0.50823	-0.1821589	-1.7709253	-0.9706678	-1.5916337	1.6194174	0.80153364	0.927985	0.060926303	0.70006204	-0.92863494	-1.4201671	1.9978122	-0.08288575	-0.016595447	-0.52298766	-2374.304964539007	9379.712230215828	7005.40726567682
263974	Vessel cells	177	0	central	portal	portal_177	0.9411486	1.6088065	-0.58115757	0.7181077	-0.3693814	-0.89757	0.7889466	0.26362702	1.7671084	-0.59668314	-0.10075623	0.30978167	-0.8395242	-0.6930553	-0.6637501	-0.80238956	-1.5348461	0.19988397	-0.7246285	0.6633591	0.29384223	1.9789233	0.12508407	-0.30987996	1.1288792	-0.19381402	-0.81247467	-0.6377831	-2374.304964539007	9379.712230215828	7005.40726567682
263812	Vessel cells	177	0	central	portal	portal_177	-0.2416761	-0.023208443	-0.2022664	-0.40774575	0.96645135	-0.49566722	0.9008	0.4589108	0.5076132	-0.61409533	0.220378	-1.593163	0.3570701	0.08071348	0.85153246	-0.57693547	-1.1850345	0.38238153	-0.3347256	0.91420287	0.63877815	-0.08530735	-0.004772228	0.6610939	-1.378838	0.4933195	0.25934467	-1.2672511	-2374.304964539007	9379.712230215828	7005.40726567682
263648	Vessel cells	177	0	central	portal	portal_177	0.6255376	1.8771297	-0.17226459	0.2242742	0.085941635	-0.7368583	0.9108293	0.63690704	1.0292661	-0.93542653	0.8126736	0.5238748	-1.0088727	-1.4060237	-0.68050736	-0.80437493	0.31659216	0.92418283	-1.2248304	0.5706642	0.38563728	1.6559128	0.6162047	0.2680379	0.43340588	-0.9895471	-1.6593769	-0.20092809	-2374.304964539007	9379.712230215828	7005.40726567682
263403	Hepatocytes	177	0	central	portal	portal_177	1.6535038	0.55550534	0.115502365	-0.68526363	0.80194247	-0.53292966	0.58278954	0.3640232	0.88444537	-1.113215	-0.54189074	0.11472422	0.17060843	-0.4852597	0.99127483	0.1398786	-1.7195964	0.90265155	-0.93406373	0.59628075	0.3617832	1.6438283	-0.7710921	-0.64689434	-0.26275906	0.35167235	-0.22324319	-1.0838549	-2374.304964539007	9379.712230215828	7005.40726567682
260122	Hepatocytes	177	0	central	portal	portal_177	0.43375683	0.86417294	1.0337377	-1.4994483	0.71607834	-1.3880056	0.6339656	0.77186763	0.79684013	-1.1359714	-0.39448074	0.5132853	-0.1576241	-0.3015677	-0.10055219	1.254445	-0.49240527	0.28846428	-1.3108215	0.51936513	0.8359169	0.76643294	-1.6701769	-0.2618846	0.20417328	-0.35922852	-0.17468107	-0.9771891	-2374.304964539007	9379.712230215828	7005.40726567682
263155	Vessel cells	177	0	central	portal	portal_177	0.18514541	0.24058032	-0.5814844	0.1845789	0.68493056	-1.0069366	0.9613356	0.15643945	1.2989951	-0.21687067	-0.5053151	0.3787182	-0.73435706	-0.6595789	-0.88589585	-0.21920711	0.27172315	0.7780552	-1.2640573	0.84909564	0.49182713	1.3679767	0.35591966	0.10525572	-0.5829695	-0.8254269	-1.0781994	-0.14646183	-2374.304964539007	9379.712230215828	7005.40726567682
263080	Vessel cells	177	0	central	portal	portal_177	0.5810643	0.8670551	-0.10950641	-0.5958666	1.1355077	-1.4546509	0.3579226	-0.16016673	0.27923104	0.24639425	-0.45284575	0.58810484	-0.04507946	-0.21478051	-0.55263877	-0.73248315	-0.19888265	1.4818407	-1.0711097	-0.4441751	-1.0732334	0.5046037	1.2013742	-0.74419516	1.0495857	-0.6404736	0.8426971	-0.7099833	-2374.304964539007	9379.712230215828	7005.40726567682
263060	Hepatocytes	177	0	central	portal	portal_177	0.14383349	0.15863907	-0.049245782	-1.8335298	0.6818855	-1.4992802	0.626935	-0.15193582	1.0705677	0.43047753	-1.0134535	0.7071847	0.3659608	0.006306342	-0.4282167	-0.20849712	-2.096853	1.8139776	-1.4740314	0.6732734	0.25962204	1.4633646	-0.22745709	-1.2381043	0.43603632	0.23814636	0.17791912	-1.133266	-2374.304964539007	9379.712230215828	7005.40726567682
263025	Vessel cells	177	0	central	portal	portal_177	-1.2356973	0.7396849	0.9126052	1.0868917	-0.55010605	-0.7153174	-1.2219636	1.1447072	1.3526067	-1.3357242	-0.44912043	0.5065419	-0.629151	-0.66038305	0.045470294	1.0004709	1.1912838	-0.3690323	0.33766434	-1.3229758	0.26325014	0.758726	-1.166972	-0.33932433	0.38934037	-0.5418421	-0.23378511	-1.3626024	-2374.304964539007	9379.712230215828	7005.40726567682
262956	Vessel cells	177	0	central	portal	portal_177	0.43783355	0.70409375	-1.3205185	-1.2016617	0.64319676	-1.4653214	0.6671943	0.043216646	-0.5704487	0.56847334	-0.07420719	0.9011014	1.4735432	-0.14972398	1.1129341	-0.6769286	-1.1242378	-0.12948109	-1.2262461	0.70574594	0.43229163	-0.96743894	-0.006830443	0.20647474	0.8842484	1.0123684	0.4978534	-2.1487455	-2374.304964539007	9379.712230215828	7005.40726567682
262679	Vessel cells	177	0	central	portal	portal_177	0.36148658	1.0311251	0.102789454	-0.016974045	-0.20067328	-0.91825324	0.4856993	-0.31748164	0.6634201	0.25459674	1.7910397	-0.0060950583	-1.5057443	-0.40457913	-1.1438851	0.098505646	0.39978766	-0.6042375	-0.9605275	0.03054622	-0.8880837	1.643247	-0.4730475	1.083766	-0.28350964	-1.2697808	0.26635578	-0.40006953	-2374.304964539007	9379.712230215828	7005.40726567682
262678	Hepatocytes	177	0	central	portal	portal_177	0.5489416	0.53318566	0.02415912	-1.0050778	0.823921	-0.9836928	0.43290716	0.38610747	1.3726939	0.061824657	-0.92043644	0.27819377	-0.21954432	-0.47906885	-0.6943336	0.2836747	-1.0962322	0.41934147	-1.4715797	0.77649873	0.36484748	1.7055763	0.27215472	-0.89609456	0.16407068	0.035088763	-0.8524559	-0.82339317	-2374.304964539007	9379.712230215828	7005.40726567682
264327	Vessel cells	177	0	central	portal	portal_177	0.7672367	0.18233567	-0.84896594	0.55133164	0.30346394	-1.6667153	0.30073175	-0.54320586	0.5617464	0.02233427	1.3734115	0.07640823	-1.1602316	0.9227832	-0.8070788	-0.81759316	-0.19541332	0.68334156	-1.4096333	0.6874166	0.003177562	0.23323788	-0.16390498	0.6010225	0.9083711	-1.070743	0.7368036	-0.6058928	-2374.304964539007	9379.712230215828	7005.40726567682
264339	Vessel cells	177	0	central	portal	portal_177	1.0233462	-0.038859144	-0.4255336	-0.3647275	1.0450828	-1.1761689	0.5482333	0.70104957	-0.67519253	-0.44392645	-0.18392122	0.67435306	0.44085822	-0.027848532	1.6298352	-0.6622813	-0.93656474	1.055391	-0.47606373	0.7489661	0.55831623	-1.1923344	-0.3993823	0.064677	0.57923573	0.74621594	0.17280757	-1.835649	-2374.304964539007	9379.712230215828	7005.40726567682
264408	Vessel cells	177	0	central	portal	portal_177	-0.87402105	0.7308271	-1.5203676	-0.66139877	0.43687442	-1.074855	0.77113265	0.16637753	-1.0849593	0.91367024	1.276235	1.0870901	0.5357312	-0.7839976	-0.6478548	-0.7987507	-0.626623	0.15323055	-0.5420348	0.8880092	0.78527814	-1.0567622	0.19270962	0.75266486	1.4332371	-0.009850685	-0.53320146	-1.0619138	-2374.304964539007	9379.712230215828	7005.40726567682
265126	Hepatocytes	177	0	central	portal	portal_177	-0.5366414	-0.8479514	0.2224244	-1.3410345	0.787412	-1.1452358	0.6586893	0.07451008	0.56335235	0.592346	-0.92314166	0.9612995	-1.0941242	1.1192482	-0.63441515	0.020725356	-1.0985453	1.9688861	-1.2951845	0.51443785	0.27364346	1.3147236	-0.26095584	-1.0976926	0.87946814	-1.2392563	0.65742433	-1.6269522	-2374.304964539007	9379.712230215828	7005.40726567682
265468	Vessel cells	177	0	central	portal	portal_177	1.7551572	1.0444454	0.23711915	-0.86808354	1.1424468	0.60737085	0.8768904	0.62198436	1.0218793	1.2073597	-0.5842858	-1.294916	-1.0526123	-0.7790335	0.33787408	0.29165304	-0.6764923	1.7779728	0.09668322	0.7174445	0.50883013	1.9469426	0.9382054	-0.69423354	-1.4256148	-1.2497312	-1.2225609	-1.818842	-2374.304964539007	9379.712230215828	7005.40726567682
265420	Vessel cells	177	0	central	portal	portal_177	-1.6255924	1.0469975	0.73304456	0.5133387	0.32147166	-0.6820143	0.4405439	0.96085536	1.5667208	-2.0979161	-0.48884186	-1.1543722	-0.05031365	-0.43984225	-0.76932085	-0.27152154	-0.32432306	0.92912066	-1.1446395	0.7498374	1.207909	0.9602232	-0.9161959	0.23682578	-0.7145422	-0.32564119	-0.286027	-0.8681557	-2374.304964539007	9379.712230215828	7005.40726567682
265404	Vessel cells	177	0	central	portal	portal_177	-0.06713344	0.5031101	-0.7597505	-0.9445683	1.6361377	-1.4674457	0.5992226	0.59373814	-0.5966961	0.008360063	-0.15749423	1.074383	0.20605317	0.032554965	0.43168795	-0.6001508	-1.229417	1.4204314	-1.4850668	0.74658823	1.0902859	-0.41059306	-0.44314376	0.080027245	1.6197524	-0.12841156	-0.09489372	-1.3685808	-2374.304964539007	9379.712230215828	7005.40726567682
265286	Hepatocytes	177	0	central	portal	portal_177	1.061101	-0.3845531	-0.53523064	-0.7437471	0.9843209	-1.3705775	0.79564154	0.22904871	0.23391259	-0.84287775	-0.61494887	0.7606347	0.62687385	0.059745356	-0.34551957	0.46113247	-1.0119783	1.8537824	-1.6723098	0.9210489	0.32405746	0.10475839	-0.8617857	-0.8788233	0.8978551	0.4323588	-0.71349466	-1.0582014	-2374.304964539007	9379.712230215828	7005.40726567682
265187	Immune cells	177	0	central	portal	portal_177	0.55888826	0.2695663	-0.016961461	-0.5762235	1.0719634	0.04968373	0.6913528	0.44252983	1.4222708	-0.04582557	-0.000135203	-0.3418963	-1.3633662	-0.7263571	-1.5003586	0.3304169	-1.3363733	1.0892955	-1.3373036	0.4565659	0.3753317	1.8719822	0.18239617	0.7962761	-1.0678972	-1.630441	0.13386841	-1.7104479	-2374.304964539007	9379.712230215828	7005.40726567682
265160	Vessel cells	177	0	central	portal	portal_177	-1.6251646	-0.3964694	0.20792605	0.9916387	-1.7575226	-1.1510434	0.6811721	0.21979627	-0.35999984	-0.48975387	-0.20464428	0.83086276	1.1013528	-1.1562172	-0.4177192	-0.35774556	0.66823494	-0.36409503	-1.0573757	0.7526592	0.34746683	-0.7261025	-1.1514825	0.2886969	0.9420715	0.6154192	-0.30148584	-0.9515915	-2374.304964539007	9379.712230215828	7005.40726567682
265037	Vessel cells	177	0	central	portal	portal_177	-0.6536746	-1.748867	0.047117855	-0.57406664	0.6847731	-1.1130002	0.37783486	1.5350748	1.3476411	-0.27974623	-0.13940077	-0.94547004	-0.29996037	-0.2780086	0.3335295	0.107334815	-1.0672002	-0.95600444	-1.284525	0.5989363	1.8756073	1.3231536	-1.3443106	1.035272	-1.3751793	0.073913366	0.22385821	-2.1778998	-2374.304964539007	9379.712230215828	7005.40726567682
264433	Hepatocytes	177	0	central	portal	portal_177	-0.12775792	0.5539997	0.00959236	-1.281794	0.7623819	-0.0613731	0.91582084	0.29390094	1.0440694	-1.6433395	-0.79048026	0.8783607	0.36757907	-0.95009947	-0.9015274	-0.021045178	-1.8500382	1.3324738	-1.2263886	1.0129876	0.35684562	1.8514619	-0.87587994	-1.0440465	0.83001417	0.01605099	-0.54412025	-1.3682715	-2374.304964539007	9379.712230215828	7005.40726567682
264836	Vessel cells	177	0	central	portal	portal_177	-1.6344333	0.9999185	0.17262	-1.9471565	1.2992717	-1.4484383	0.77292615	1.4149973	0.2744464	-0.561226	0.56729716	0.7070639	-0.40546447	-0.5114895	-0.029743768	-0.24093203	-1.8425505	1.2992818	-1.3509898	0.8100358	1.6574415	0.3166107	-1.0904654	0.4752129	0.5228725	-0.049943548	-0.29772133	-2.2383962	-2374.304964539007	9379.712230215828	7005.40726567682
264793	Vessel cells	177	0	central	portal	portal_177	-0.5142168	-0.8821292	0.4752064	1.3437957	-0.75519115	0.42541707	-1.5990505	-1.0545559	1.6357541	0.81515986	-0.45580733	-0.48429158	-0.6815464	-0.5917382	-0.27565417	-0.78229713	0.10251849	0.1992129	-1.200234	-0.10704048	0.10014477	1.2861724	0.4427264	-0.18275702	0.5509177	-0.60795206	0.23068252	-1.2093985	-2374.304964539007	9379.712230215828	7005.40726567682
264705	Hepatocytes	177	0	central	portal	portal_177	1.1749911	1.1283414	-0.053593446	-0.83992904	0.8743803	-1.3274359	0.9222892	-0.015976675	0.33370095	-1.2785236	-0.59885526	0.92721653	0.50093985	-0.1384829	0.16873334	-0.4367612	-1.2090149	1.510411	-1.691531	0.85861254	0.173668	1.3846949	-1.1320015	-0.7899906	0.6258776	0.39336997	-0.18751831	-0.9255623	-2374.304964539007	9379.712230215828	7005.40726567682
264659	Hepatocytes	177	0	central	portal	portal_177	1.1664321	1.1718698	0.29010627	-0.6664501	1.0024546	-0.9028326	0.75350124	0.7009761	1.3769475	-1.5332961	-0.7495712	0.69770306	-0.8931765	-0.0017702597	0.08853082	0.35176206	-0.80470115	1.3614455	-1.0448291	0.034462415	0.52812886	1.9936644	-0.9493399	-0.53899264	-0.32803383	-1.0366791	0.433069	-1.5026479	-2374.304964539007	9379.712230215828	7005.40726567682
264604	Vessel cells	177	0	central	portal	portal_177	-0.5031843	0.26176825	0.42266044	1.096002	-0.008134062	0.13278316	-0.27504152	1.1802007	1.547901	-0.5026722	-0.897596	0.10927402	-1.2842286	-1.128831	-1.2017609	0.74119467	0.69147223	0.067177854	0.23347664	0.20453642	0.61251193	1.0209347	-1.1649756	-0.65538824	0.63352036	-0.92668843	-0.8163644	-0.8672214	-2374.304964539007	9379.712230215828	7005.40726567682
264583	Hepatocytes	177	0	central	portal	portal_177	-2.0405874	1.4722273	0.73162615	-0.6400948	0.98479354	-1.2181771	1.0197401	0.6284018	-0.30622092	-1.5917935	-0.6513523	0.60005903	0.68334484	-0.7856437	-2.0121424	-0.5575165	-1.3595055	1.5168653	-1.6971492	1.2214811	0.54422516	1.6052082	-0.42095336	-1.1714501	1.292994	0.33119166	-1.2301376	-0.76107776	-2374.304964539007	9379.712230215828	7005.40726567682
269057	Vessel cells	177	0	central	portal	portal_177	0.49576896	0.4667379	-1.3076918	-0.25161666	-0.16653708	-1.2369635	0.62476707	0.26719955	-0.96900654	1.3588221	0.020164281	0.5217268	0.24685508	1.6117195	1.1175133	-0.65263283	0.22849242	-1.4335726	-0.6053054	0.6883367	0.5413144	-1.1494323	0.7022001	0.439633	0.51438934	0.28196874	0.5895947	-1.5476124	-2374.304964539007	9379.712230215828	7005.40726567682
269307	Hepatocytes	177	0	central	portal	portal_177	0.29745468	0.61270463	-0.423421	-1.4439024	1.0468082	-0.24767976	0.6523278	0.48546696	0.42500967	-0.13519755	-0.56233066	1.0117247	0.031046225	-0.66369617	-1.2256616	-0.29349542	-2.265069	1.3325969	-1.1757858	1.1843716	0.24608015	1.4132932	0.1713357	-1.089577	1.0701866	-0.030504053	-0.39521915	-1.4953191	-2374.304964539007	9379.712230215828	7005.40726567682
273592	Immune cells	177	0	central	portal	portal_177	-0.02291465	-0.92048115	0.26408046	-0.051694818	0.6070093	-1.3057444	0.31453648	-0.00176344	-0.14606196	-0.7341329	-0.998308	0.12634158	0.022242185	1.9114227	0.39853585	0.3658927	-1.1069223	1.7122518	-0.6892875	0.6080756	0.19277008	1.1512493	-0.8906871	-0.958983	0.5239339	-0.22611874	-0.54179674	0.056832302	-2374.304964539007	9379.712230215828	7005.40726567682
272097	Vessel cells	177	0	central	portal	portal_177	-1.7351705	-0.9145771	0.51223695	0.045219496	0.44359127	-0.94755	0.6072947	-0.30252776	1.3572636	-0.7931043	-0.86130166	0.19159757	-1.4206016	1.2342545	-1.9706075	0.5476727	-0.600748	0.7959001	-1.1715074	0.67590225	0.2412605	1.641087	-0.8397064	0.30606654	-0.33358374	-1.3010026	-0.1526882	-1.0292281	-2374.304964539007	9379.712230215828	7005.40726567682
272876	Hepatocytes	177	0	central	portal	portal_177	2.0256615	1.4269078	0.07348786	-1.7531341	0.9384279	-0.9760191	0.7756085	0.38237074	0.31694183	0.67563653	-0.65995055	0.5679041	0.21547946	-0.6213247	1.3535202	-0.20531286	-2.5938525	1.0502889	-1.2664204	0.90227586	0.26601046	1.8177775	0.5211522	-0.9254238	1.1860272	-0.010733153	-0.76216656	-0.95322233	-2374.304964539007	9379.712230215828	7005.40726567682
272859	Hepatocytes	177	0	central	portal	portal_177	0.3563442	0.7582697	-0.005582667	-1.380627	0.7399136	0.31116602	0.6749424	0.2374118	0.8887126	0.9256692	-0.6704926	0.86365503	-1.1077617	-0.83780557	-0.4883246	-0.92224973	-1.1308272	1.0267186	-0.06098567	0.8587838	0.7232551	1.7124032	0.98300457	-0.047994204	-0.041233137	-1.1452632	-0.8605022	-0.7933907	-2374.304964539007	9379.712230215828	7005.40726567682
272745	Hepatocytes	177	0	central	portal	portal_177	-0.22295706	0.9653777	0.23729925	-1.4550158	0.33458388	-1.242071	0.76929605	0.22586389	0.5340998	0.21727908	-1.0797234	0.6442444	0.21067862	0.40202197	-1.7787904	0.17619613	-2.2163117	-0.2718042	-1.7961599	0.89809376	0.07821368	1.5590384	-0.17865466	-1.4994373	0.59587336	0.26827765	1.5904393	-0.7919099	-2374.304964539007	9379.712230215828	7005.40726567682
272686	Vessel cells	177	0	central	portal	portal_177	-0.90482646	1.2191819	0.18058862	-1.6730506	-0.18149394	-1.4174929	0.4158752	0.0857991	1.7251956	0.8959884	1.0356994	0.6294229	-1.0585866	-1.1665	0.19862127	-0.25613958	-1.4307508	-0.25940537	-1.3391889	0.23992586	0.05822502	1.6335833	0.7209954	0.74089247	1.3292067	-1.104993	-0.5379806	-0.95742166	-2374.304964539007	9379.712230215828	7005.40726567682
272596	Hepatocytes	177	0	central	portal	portal_177	-1.4699749	-1.3854672	-1.5812695	-1.1146811	0.8648816	-0.7567893	0.693645	0.32407624	-0.91100454	-0.8536127	-0.16972339	1.5739409	1.7179372	-0.10964504	-0.14480574	-1.0661072	-1.5125581	-0.38958767	-0.7497117	0.8778431	1.1169177	-1.0066394	-0.48799658	0.00095377304	1.8381978	1.2126192	0.2639981	-1.9385564	-2374.304964539007	9379.712230215828	7005.40726567682
272549	Hepatocytes	177	0	central	portal	portal_177	0.4503514	0.3568422	0.1903785	0.17179994	0.38704604	-1.8180027	0.24188355	-0.38168678	0.7848365	0.080755405	-0.995562	0.15372832	-0.23712963	0.84014094	-0.6975616	0.13287233	-0.34230873	1.4519238	-1.4121848	0.4808603	0.0016646612	1.2604203	0.77426434	-0.655218	-1.2440106	-0.49523026	-0.010305224	-0.33871853	-2374.304964539007	9379.712230215828	7005.40726567682
272518	Vessel cells	177	0	central	portal	portal_177	0.16615784	0.095024124	0.7390727	-0.89173985	0.4329811	-1.6357979	0.39720008	0.04201003	0.7960141	-0.8579896	0.46604827	-0.18739888	-0.294654	0.35442093	-0.48855662	0.25970975	-0.94604313	-0.9761559	-1.5740666	0.50895643	0.40183824	0.58392805	1.2951822	1.3213772	-1.3597765	-0.42815533	0.11700162	-1.0549402	-2374.304964539007	9379.712230215828	7005.40726567682
272448	Hepatocytes	177	0	central	portal	portal_177	1.0382199	-1.792904	-0.20275304	-1.5376747	1.2114632	-0.066840194	0.8232043	0.5008827	1.6823956	0.37450135	-0.64151174	0.42011437	-1.1484754	-0.8656457	0.2434249	0.3098795	-1.585196	1.864536	-0.125765	1.0607733	0.32319182	2.067157	0.7157024	-1.1522328	0.4557178	-1.3897767	-1.3593241	-0.6800698	-2374.304964539007	9379.712230215828	7005.40726567682
272396	Hepatocytes	177	0	central	portal	portal_177	-0.062549554	-0.59601957	0.6110529	-0.35928857	0.6907815	-1.2873329	0.58787036	0.08973609	1.362396	-0.85674715	-0.7890789	0.56742907	-0.4917248	-0.83778393	-0.38277137	0.5277257	-0.5879645	1.1960105	-1.6843529	0.85782075	0.42884338	1.4591702	-1.6906271	-0.35209015	0.09286776	-0.4367552	-0.2763351	-0.71725625	-2374.304964539007	9379.712230215828	7005.40726567682
272377	Hepatocytes	177	0	central	portal	portal_177	0.5152268	-0.51049495	-0.5288621	-1.8275243	0.61352456	-0.11464686	0.90387416	0.13072743	1.0291448	1.237643	-1.0249758	0.469899	-0.06443244	-0.52584285	-1.4183388	-0.1151874	-2.0555706	1.195685	-1.043593	0.9419406	0.12485999	1.6605202	1.0444926	-1.433202	0.29053444	0.02216145	-0.45434308	-0.7643962	-2374.304964539007	9379.712230215828	7005.40726567682
272376	Hepatocytes	177	0	central	portal	portal_177	0.91106784	0.6690988	0.41185886	-1.6285918	1.7411898	-1.2573274	0.84182346	0.29111254	1.0036774	-0.8507206	-0.69148374	1.1362514	-1.0049936	0.034258485	-1.6544355	0.2910292	-2.181707	2.545386	-1.7190429	0.9078641	0.2548619	1.6012182	0.048768606	-0.8402314	1.3883331	-1.2427652	-0.5073127	-0.6422028	-2374.304964539007	9379.712230215828	7005.40726567682
272286	Immune cells	177	0	central	portal	portal_177	1.3256934	0.21851586	-0.30865687	-0.68064314	0.85248613	-1.382576	-0.95930934	0.37598783	0.34333265	-0.77210045	-1.0013149	1.1801405	0.773336	0.8949906	0.8500924	-0.61821073	-2.0768764	1.387559	-0.40160605	0.3167476	0.31827095	0.025254173	-0.98146635	-0.77706575	1.7777948	0.73316807	0.39105	-2.9337585	-2374.304964539007	9379.712230215828	7005.40726567682
272191	Vessel cells	177	0	central	portal	portal_177	-0.06772016	0.8561733	-0.042124692	-1.018653	-0.09133019	0.5568027	0.7284392	1.7132784	1.1069185	-0.5899383	-0.16713734	-0.5328098	-0.89678335	0.6858652	0.6329091	-0.35826147	-1.6560271	-0.8469295	0.97406226	0.97089994	1.8952144	0.65790063	-1.1667215	0.87707895	-0.66152656	-0.61230135	0.5944616	-2.3541625	-2374.304964539007	9379.712230215828	7005.40726567682
272162	Vessel cells	177	0	central	portal	portal_177	1.9617891	1.9190279	0.022478063	-0.21224484	0.62661177	-1.1090837	1.0062033	0.58250165	0.9249419	-0.4376816	-0.7531887	0.8305085	-0.7518997	-0.66081494	0.37387565	-0.09004081	0.25041965	0.9794585	-1.6241467	1.0647421	0.5269627	1.8124127	-0.12005244	-0.80294615	-0.14235486	-0.6729386	-0.9484699	-0.060634308	-2374.304964539007	9379.712230215828	7005.40726567682
272111	Vessel cells	177	0	central	portal	portal_177	1.6769592	0.61276025	-0.0364388	-1.5503995	1.137417	2.0946996	0.88745266	0.38014233	1.3285155	1.4396132	-0.6863607	-1.4987146	-1.1004974	-0.82950133	0.4089105	0.2226955	-2.090701	1.6223892	1.7547497	1.0250455	0.5138909	1.618408	1.2953169	-1.0011891	-0.6741056	-1.3081293	-1.1845973	-0.82234085	-2374.304964539007	9379.712230215828	7005.40726567682
272964	Hepatocytes	177	0	central	portal	portal_177	0.15661375	1.0274502	0.11981105	-0.57467705	1.3262088	-1.0657674	0.8929817	0.78510326	0.56768835	-0.6207228	-0.6643846	1.0671977	-0.83434594	-0.74823	-3.503531	0.28455788	-2.2068064	1.4563144	-1.7541432	1.18952	0.46797323	2.2981088	-1.6638105	-0.7912803	1.8989792	-0.35953203	-1.1165476	-0.01162822	-2374.304964539007	9379.712230215828	7005.40726567682
272965	Hepatocytes	177	0	central	portal	portal_177	1.7562739	-0.33750427	-0.69536096	-1.1580032	0.17264359	-1.2676244	0.8306191	0.9491941	1.1103464	0.33828124	0.019116858	0.64962	-0.24720013	-0.56394756	1.3435106	-0.49374878	-1.0228989	-0.25062793	-1.4795811	0.9313936	0.8292041	0.6248517	-0.40008736	0.77032787	1.1234214	-0.44621003	-0.2831661	-0.50733894	-2374.304964539007	9379.712230215828	7005.40726567682
272976	Hepatocytes	177	0	central	portal	portal_177	-0.4012066	-0.84678143	0.14138539	-1.7066369	1.0450612	-1.2785841	0.88220716	0.26317388	0.7399683	0.4953605	-0.3702711	0.2779201	-0.68913573	0.4904122	-1.1300654	-1.1159924	-2.3299985	1.4512354	-1.4921132	0.99846274	0.12800328	1.3060005	0.6457356	-0.543097	0.60139173	-0.08085071	0.45939314	-0.35681793	-2374.304964539007	9379.712230215828	7005.40726567682
273439	Vessel cells	177	0	central	portal	portal_177	-0.04707356	0.7806145	-0.6098911	-0.43526062	0.680924	-1.3783882	0.77541864	0.91003644	0.8781778	0.59414357	-0.042262502	-1.1633201	0.3099199	-0.37238106	0.40571213	-0.13310696	0.051398903	-0.009775273	-1.1090955	0.8584534	0.86819357	0.32357723	-0.3241416	0.6395873	-1.1654778	-0.08713083	-0.14474869	-0.5500725	-2374.304964539007	9379.712230215828	7005.40726567682
273556	Hepatocytes	177	0	central	portal	portal_177	0.55218595	-0.8092338	-0.22576325	-1.8251721	1.0225254	-0.9344933	0.73356766	0.61555207	1.0894258	0.1775518	-0.6658007	0.6406113	0.09191741	-0.8453996	-1.4337956	0.3672556	-2.5371957	1.3813955	-1.4896171	0.8701941	0.2752458	1.9219705	0.32330042	-0.8568615	0.7168316	-0.27056047	-0.84484226	-0.87168324	-2374.304964539007	9379.712230215828	7005.40726567682
273524	Hepatocytes	177	0	central	portal	portal_177	1.2933662	0.29558364	-0.66374403	-1.4341284	1.4948806	-0.3016023	0.97674555	0.52107793	1.3937863	-0.10818844	-0.8308521	0.86095226	-0.59594434	-0.9715827	-1.0227078	-0.06033904	-2.65868	1.953363	-1.464139	1.1408788	0.4332012	1.7775571	-0.019768452	-1.315077	1.2736557	0.3239275	-1.3387499	0.17174466	-2374.304964539007	9379.712230215828	7005.40726567682
273508	Hepatocytes	177	0	central	portal	portal_177	0.7504452	0.9703201	-0.28163934	-1.1886303	1.131382	-0.81843764	0.97945577	0.6251754	0.7691607	-0.41990018	-0.71970147	0.9835591	-0.19135195	-0.8117294	-0.886138	0.1892356	-2.025481	1.4645281	-1.6415893	1.0270643	0.61642	0.86449826	-0.75142545	-1.1281991	1.7623472	0.31819367	-0.696614	0.067314416	-2374.304964539007	9379.712230215828	7005.40726567682
273487	Hepatocytes	177	0	central	portal	portal_177	0.39903036	-1.4358808	-0.30049413	-1.4217241	0.8043852	-0.5367027	0.87173367	0.301733	1.0795692	0.6429546	-0.9887037	0.789354	-0.31370562	-0.8110823	-3.0447178	-1.7136478	-0.7805347	1.2212702	-1.7802233	0.898568	0.27817318	1.8904284	0.21838312	-1.421708	1.575498	-0.12972637	0.14501972	-0.5038027	-2374.304964539007	9379.712230215828	7005.40726567682
273457	Hepatocytes	177	0	central	portal	portal_177	1.1364807	1.2191665	-0.29559892	-1.5957744	0.7750809	-1.1657339	0.8274857	0.4771625	1.1680844	0.43803266	-0.8406091	0.5342186	0.1744729	-0.7275741	-0.114547156	-0.38892072	-2.0640738	1.0734468	-1.4472449	0.94729584	0.46027252	1.8409117	0.49393633	-0.6515724	0.5649268	0.045972843	-0.9522929	-0.7705871	-2374.304964539007	9379.712230215828	7005.40726567682
273456	Hepatocytes	177	0	central	portal	portal_177	0.85343766	-0.11232362	-1.064567	-1.3166201	0.9746141	-0.119005054	0.80538356	0.34612492	0.44738808	1.022535	-0.62757266	0.34288582	0.34857568	-0.79060274	-1.9940674	-1.0549262	-1.7688332	1.0432488	-1.5068302	1.0147105	0.23723923	1.8942176	0.14600702	-0.9681996	1.1323915	0.41366625	-0.7293654	-0.88517755	-2374.304964539007	9379.712230215828	7005.40726567682
273315	Vessel cells	177	0	central	portal	portal_177	-1.3302016	0.74651384	1.0641459	-1.8038924	0.916861	-1.4735649	0.60610545	1.822849	0.49336043	-1.0884223	-0.326829	-0.07948395	0.3502091	-0.51287115	0.039831657	0.0018411793	-1.3969289	0.54663265	-1.6101841	0.71076	1.7117769	-0.0021092328	0.2122619	-0.017535022	-0.2456671	0.20019959	0.08794471	-1.3343995	-2374.304964539007	9379.712230215828	7005.40726567682
272994	Vessel cells	177	0	central	portal	portal_177	-0.57415396	1.2862124	-1.050287	-1.212399	0.90882665	-0.65789914	0.93317145	1.4706613	1.6987224	1.0311863	-0.074641734	-1.1816407	-0.44843236	-0.40843186	0.39295307	-0.6637104	-0.9297952	1.3912343	-0.19520666	0.9703992	1.1002917	0.6887712	0.18156728	0.9001985	-1.8800575	-0.53275704	-0.49459428	-1.0239688	-2374.304964539007	9379.712230215828	7005.40726567682
273269	Hepatocytes	177	0	central	portal	portal_177	0.42207378	-0.49485734	-0.0870052	-1.2753367	0.79804623	-1.3710196	0.7742422	0.20347802	1.3123533	0.16259058	-0.7307041	0.6993028	-0.010060586	-1.0540264	-1.5623548	0.5639328	-0.15900809	0.29317757	-1.4531572	0.88973325	0.23441656	1.3503939	0.015132052	-1.2378662	0.19226944	0.22708821	-1.1892974	-0.8056099	-2374.304964539007	9379.712230215828	7005.40726567682
273216	Vessel cells	177	0	central	portal	portal_177	0.78954697	0.5452253	0.020803213	0.31084085	0.988539	1.4041276	0.1238272	-1.1645696	0.25694132	-0.75266016	-0.62355506	0.2786853	-0.50451916	-0.39727315	-0.67940813	0.024372691	-0.9404574	1.0489609	-1.31043	0.9387069	0.29607537	1.7240523	-1.3907124	-1.2182823	0.85287476	-0.09331147	-0.12364521	0.084713355	-2374.304964539007	9379.712230215828	7005.40726567682
273172	Hepatocytes	177	0	central	portal	portal_177	0.7652317	1.6456045	-0.23522578	-0.98590696	0.6725656	-1.1095906	0.9292686	0.66731405	0.67263436	0.7304946	-1.106149	0.7047152	-0.04343212	-0.79127485	-1.2926438	-0.35932362	-0.61460584	0.31885636	-1.4817852	1.1667353	0.47786763	1.6781956	0.57917833	-1.461243	0.78366965	-0.26304188	-0.47072586	-0.49071425	-2374.304964539007	9379.712230215828	7005.40726567682
273125	Hepatocytes	177	0	central	portal	portal_177	0.5102477	1.4073402	-0.22239353	-0.8356071	0.49179757	-0.97184837	0.9906034	0.61754626	0.5654509	0.7474466	-1.1314687	0.9418399	-0.22986804	-0.7537666	-1.2720678	-0.35943142	-0.48719302	0.816962	-1.8586792	1.2012101	0.36347288	1.4936472	0.6223143	-1.9959176	0.66138375	-0.38472617	0.3897676	-0.5243873	-2374.304964539007	9379.712230215828	7005.40726567682
273018	Vessel cells	177	0	central	portal	portal_177	-0.21811402	-0.89137465	-0.39572012	-1.8091094	0.685324	-1.3481736	0.8271752	1.6631681	1.4848354	0.19552438	0.27165318	-1.1385837	0.14123778	-0.14559159	0.6304326	-0.90347046	-2.0210345	0.01905829	-1.1145033	0.8874207	1.4376299	0.4812091	0.8528748	0.92623436	-0.8757689	0.24960142	0.01566322	-1.017811	-2374.304964539007	9379.712230215828	7005.40726567682
272995	Vessel cells	177	0	central	portal	portal_177	-0.5537443	-0.007694998	0.16872074	-1.3389927	0.46412176	-1.499595	0.58739257	0.4430956	1.6452749	-0.66131485	-0.2377729	0.8504927	-0.6884269	-0.10912637	0.107912846	0.21938287	-0.028470663	-0.5689123	-1.5349385	0.78913915	1.1361446	1.4397215	-0.719002	-0.21092387	0.31027293	-0.5584737	-0.35473529	-0.86579806	-2374.304964539007	9379.712230215828	7005.40726567682
272098	Hepatocytes	177	0	central	portal	portal_177	0.5990084	1.1489035	0.21739654	-0.8501198	0.9087802	-1.052362	0.9602261	0.5441138	1.8038136	-0.0057798736	-1.2447004	0.9409776	-1.0222493	-1.2739557	-0.7150842	-0.22452112	0.08814269	1.7166746	-1.8628297	1.222797	0.6365622	1.614207	0.13736987	-1.6240388	1.2901444	-0.78221744	-1.3023832	-0.6368535	-2374.304964539007	9379.712230215828	7005.40726567682
272096	Immune cells	177	0	central	portal	portal_177	-0.003208104	0.024186956	0.1111186	0.5408743	0.99228823	-1.4352396	-3.1614907	0.2556868	0.5031608	-1.315227	-0.55648404	0.9320952	0.64002144	1.1673652	-0.3697014	-0.5835567	-0.87786037	1.9140749	-0.2971525	-0.5597764	0.3328585	-0.84017295	-1.2160349	-0.8447176	2.233842	0.5657802	0.64938253	-2.9359584	-2374.304964539007	9379.712230215828	7005.40726567682
269478	Vessel cells	177	0	central	portal	portal_177	-1.1066362	-2.2264047	-0.72649163	0.19992673	0.26437908	-1.0105851	0.5467975	1.0718708	0.6392983	0.5857914	-0.27313453	0.22684175	-0.43091056	-0.61940265	-0.046915174	-0.47318125	-0.24440071	-0.5898438	-0.85617405	0.69213665	1.2414021	0.19652781	0.14422095	0.36116874	0.33964285	-0.11428914	-0.3749188	-1.7919847	-2374.304964539007	9379.712230215828	7005.40726567682
272034	Vessel cells	177	0	central	portal	portal_177	0.41563833	1.1687332	-0.08384477	-1.4843365	0.1286059	-0.8058866	0.9283685	0.3403763	0.45263782	0.671003	-0.29144523	0.59544486	0.02412236	-0.45953277	1.1648254	0.5888225	-0.05045677	-0.97518444	-0.9617308	0.9901016	0.53211355	0.14019336	-0.15113941	0.115652576	0.15575698	-0.23530756	-0.32742834	-0.9885171	-2374.304964539007	9379.712230215828	7005.40726567682
271172	Hepatocytes	177	0	central	portal	portal_177	-1.8011029	0.021503482	0.34864584	-1.9356079	1.0604883	-1.4285394	0.7758327	-0.26978475	-0.85883725	-1.1320636	-0.36805612	1.2126693	1.5362178	-0.023855202	-0.29740256	-0.28142953	-2.4269629	0.27068332	-1.5220358	0.8735189	0.24895498	-0.7866745	-1.3896601	0.13636576	2.402902	1.1781093	0.4649443	-1.663037	-2374.304964539007	9379.712230215828	7005.40726567682
271101	Hepatocytes	177	0	central	portal	portal_177	-0.06477451	-0.6644064	-0.561276	-0.88642323	-0.44402167	-1.8525965	-0.689891	-0.05616298	0.3799659	-0.44957548	1.3297042	0.4456878	1.6385838	-0.62684333	0.57448465	-0.28280416	-0.7424072	-1.7034531	-1.3754222	0.37046447	0.31583163	-0.5826155	0.6507635	1.4092243	0.075413145	0.6252401	0.2061886	-1.6137918	-2374.304964539007	9379.712230215828	7005.40726567682
270898	Hepatocytes	177	0	central	portal	portal_177	0.22505479	-0.5860555	-0.8861865	-0.8387085	1.2076867	-0.8553714	0.9829761	0.4475227	0.44463965	-0.14620066	0.22699195	0.82017136	-0.61226445	-0.3794269	0.009656933	-0.31463113	-1.2641855	0.9758349	-1.0408603	1.1717452	0.34245223	1.067317	0.4277096	-0.33157492	0.571397	-0.34183	-0.9540783	-1.2304449	-2374.304964539007	9379.712230215828	7005.40726567682
270805	Immune cells	177	177	central	portal	portal_177	-0.22522467	-2.1769042	0.6480477	1.0980536	0.7506125	0.17968121	-1.4657507	-1.9465004	1.4241306	-1.8576491	-0.0010142095	0.57125324	-0.47319904	-0.87335485	0.28957504	0.65379417	0.87618345	0.51713663	0.55139655	-1.4432956	-2.3533802	1.5702411	-0.9574368	-0.32213435	0.3166807	-0.38824552	-0.18347593	-3.7847323	-2374.304964539007	9379.712230215828	7005.40726567682
270732	Hepatocytes	177	0	central	portal	portal_177	1.3105646	0.54544395	0.2677723	-1.5190735	0.84827906	-0.49756202	0.7900468	0.30037183	1.7329985	-1.3412323	-0.5986225	0.62360317	-0.6308919	-0.1498248	0.44980422	0.030628162	-1.6040909	0.461976	-0.553303	0.9255703	0.5929645	1.5592357	-0.2418962	-0.90326905	0.5883022	-0.77104986	0.35637012	-1.1935136	-2374.304964539007	9379.712230215828	7005.40726567682
270557	Hepatocytes	177	0	central	portal	portal_177	0.039461937	0.69950616	-0.23462705	-1.1662447	1.4130487	-1.0523617	1.0499749	0.5444696	0.38764724	-0.40574282	-0.15178108	0.56559837	-0.44883224	-0.20603126	-1.3359537	-0.8071752	-1.5921516	1.1758714	-1.6488487	1.0744412	0.30507073	1.9651039	-0.73438597	-0.22311588	-0.33215886	-0.2821103	0.63626665	-1.3539221	-2374.304964539007	9379.712230215828	7005.40726567682
270534	Vessel cells	177	0	central	portal	portal_177	-1.2268773	1.078556	-1.1233135	-0.8219209	-0.030531952	-0.95430404	0.61074156	1.7211583	1.141139	-0.38972735	0.23077889	-0.29185688	0.51665086	-0.26730442	0.559142	-0.98535746	-1.4372973	0.21358971	-1.3113493	0.78653	1.6626434	0.3534772	-0.41398475	0.8159288	0.56014544	0.18881756	-0.31135243	-2.1510074	-2374.304964539007	9379.712230215828	7005.40726567682
270392	Hepatocytes	177	0	central	portal	portal_177	-0.020777771	1.6047027	0.15597963	-0.01184229	0.6838836	-1.2066334	0.8424887	0.5553822	0.32283908	0.29667214	0.08267299	0.7467679	-1.4786242	-0.4852041	-2.5114434	0.13537733	-0.48083237	-0.26566863	-1.7228448	0.27774227	0.38956818	2.037266	-0.40364784	0.35614422	-0.8106901	-0.8123989	0.5074057	-0.84527385	-2374.304964539007	9379.712230215828	7005.40726567682
270257	Immune cells	177	0	central	portal	portal_177	0.8062042	-0.15447359	-0.12414082	-1.5802853	0.86788684	1.0287378	0.77378106	0.4952537	1.4257272	-0.42430001	-0.65379363	0.17378828	-1.0910007	0.0972991	-0.17825226	0.36440372	-2.011378	0.8784048	1.7218236	0.12674725	-0.13425495	1.9179319	0.09122802	-0.7923318	0.02623705	-1.2544386	-0.041234672	-1.3366857	-2374.304964539007	9379.712230215828	7005.40726567682
270084	Vessel cells	177	0	central	portal	portal_177	0.2282911	1.6781919	-0.09344672	1.500034	-0.245305	-1.3501124	-0.2984315	0.3208041	1.4740212	0.08093132	1.3225768	0.6949999	-2.4425259	-0.98975533	-2.3790019	-0.40104216	0.6658692	-0.48147807	-1.7632766	0.40880695	0.48626703	1.5129379	0.06708278	0.8454885	0.5439174	-2.0377676	0.36438203	-0.54439557	-2374.304964539007	9379.712230215828	7005.40726567682
270019	Vessel cells	177	0	central	portal	portal_177	-1.0075856	0.66137916	0.02085815	0.6744657	-0.87047756	0.22820915	0.33477488	-0.10295398	1.5812742	-0.04870511	-0.6009336	0.12476827	-0.8136218	-0.6660976	0.18058664	-0.25156778	0.5053048	-0.8983201	-0.8919395	0.757837	0.89418656	1.6303127	0.04238978	-0.58857626	0.5101375	-0.83832324	-0.4097603	-1.510407	-2374.304964539007	9379.712230215828	7005.40726567682
269984	Vessel cells	177	0	central	portal	portal_177	-0.0050766086	0.03612746	-0.45139387	0.35519907	1.2682104	-0.50615996	0.862551	0.42824423	0.75406706	-0.12711747	-0.70220864	0.5532764	-1.2104956	-0.6262107	-1.3051425	-0.42035326	0.33310878	1.7878253	-1.6695479	1.0128778	0.3953699	0.7035445	0.13325848	-1.3006881	0.86164826	-0.684101	-0.3071637	-1.0244629	-2374.304964539007	9379.712230215828	7005.40726567682
269912	Vessel cells	177	0	central	portal	portal_177	-1.4822333	1.3034772	-0.78360003	-1.488381	0.27613136	0.73467636	0.74850863	2.0825145	1.7143979	0.6184585	0.31184983	-0.38970098	-1.1890764	-0.97701085	-0.12809066	-0.6986526	-1.52683	0.32919925	1.6529223	0.8853089	1.7815204	0.744615	0.18617202	1.464911	-1.3108424	-1.2530824	-0.78041023	-1.4869653	-2374.304964539007	9379.712230215828	7005.40726567682
269692	Vessel cells	177	0	central	portal	portal_177	0.49180508	1.0869983	0.017947385	0.579738	0.90554565	-0.48373944	0.8917893	0.4081702	-0.17784785	1.0274165	-0.5538451	0.1966137	-1.2128545	-0.74435043	-1.7969803	0.09134486	-0.1486261	0.8427369	-1.0414212	1.0906998	0.21973552	0.20222731	0.6927985	0.08168756	-0.48609886	-0.9052572	-0.19618624	-0.9110495	-2374.304964539007	9379.712230215828	7005.40726567682
269530	Vessel cells	177	0	central	portal	portal_177	1.3109368	0.47538912	-0.043055005	-1.6760707	0.8374735	2.2664208	0.81090236	0.565704	1.1491774	1.0256621	-0.8233471	0.14599282	-1.5090733	-1.1239446	0.02614998	0.34407833	-1.8209572	1.2988678	1.3524705	0.94409025	0.18450506	1.7842462	-0.17589444	-0.44110793	0.47808096	-1.6700203	-0.9858844	-1.4552573	-2374.304964539007	9379.712230215828	7005.40726567682
271173	Hepatocytes	177	0	central	portal	portal_177	1.3845448	0.7953915	0.19202155	-1.4538184	1.1089805	-1.1354653	0.90354383	0.34631735	0.7737204	-1.3918605	-0.44828418	0.9564639	0.11441527	-0.47342852	0.014487959	0.15282662	-2.7385726	0.9139101	-1.6574713	0.9230031	0.37871936	1.9511726	-1.371081	-0.94868374	1.2792664	0.29166996	0.088000536	-1.0633323	-2374.304964539007	9379.712230215828	7005.40726567682
271174	Vessel cells	177	0	central	portal	portal_177	-0.3307808	-0.21959557	-0.63263863	-0.6924218	0.31162786	-1.0430175	0.79631495	1.0113895	0.5567539	0.3416217	0.22411793	-0.5140255	0.25587544	-0.3352618	0.39956614	-0.57597005	-0.90402126	0.2597968	-0.7007815	0.8789148	0.97792375	0.04754254	-0.94324714	0.7937739	-0.0028525824	0.32835746	-0.30717087	-1.4674052	-2374.304964539007	9379.712230215828	7005.40726567682
271228	Vessel cells	177	0	central	portal	portal_177	1.2015501	1.1562154	-0.13297361	-0.50615007	0.16181433	-1.3016316	0.6614059	0.44138008	1.2505237	-0.060289353	-0.40570673	-0.06919963	-0.9425824	1.2954334	0.36677718	0.11116754	0.09546579	0.5007942	-1.0745882	0.670639	0.27456346	1.5407518	0.3328917	-0.55049324	-0.76369673	-0.76091105	-0.26221523	-0.79639584	-2374.304964539007	9379.712230215828	7005.40726567682
271694	Immune cells	177	0	central	portal	portal_177	0.76502556	0.05448795	0.39990228	-1.6398468	0.989094	1.5690514	0.45788407	0.2961987	1.9565694	1.6329213	-0.6287923	-2.0962455	-1.0451016	-0.8062933	-1.0520477	0.7132775	-2.007131	1.3335428	1.6676229	1.0186284	0.10557116	2.3259537	1.7564704	-1.0331453	-2.2128773	-1.253425	-1.2177149	-1.0174773	-2374.304964539007	9379.712230215828	7005.40726567682
271952	Hepatocytes	177	0	central	portal	portal_177	0.5274326	-0.13375752	-0.054549348	-0.9245494	1.0093287	-1.2114936	0.9491605	0.69478405	1.2864478	0.027868604	-0.90140545	0.91170037	-0.71260554	-1.039966	-1.1346585	0.13096479	0.19515616	1.4423639	-1.5730513	1.1624361	0.68496937	1.819976	-0.61985177	-1.4504753	0.71635586	-0.27967727	-1.809335	-0.78301513	-2374.304964539007	9379.712230215828	7005.40726567682
271921	Vessel cells	177	0	central	portal	portal_177	0.2954676	0.7943942	0.04512702	-1.179458	1.1526313	-0.5114199	-1.0431223	0.4456661	1.5853096	0.91260225	-0.010453571	0.8250943	-1.4872227	-0.57982874	-1.0841515	0.43165964	0.8052497	2.0530872	-1.5448036	-1.2096853	0.5249289	1.6445564	0.13458845	-0.7520574	1.7202072	-1.7378922	-1.172296	-0.60049	-2374.304964539007	9379.712230215828	7005.40726567682
271907	Vessel cells	177	0	central	portal	portal_177	1.979888	1.3411494	0.036898825	-1.063571	0.9638965	-0.919748	0.051657405	0.51456165	0.69230235	0.06164461	-0.6612595	0.5695992	-0.39581603	0.28325891	0.8583406	0.3159205	-0.18484889	1.3366653	-1.7598623	0.9093596	0.36202154	1.7642835	0.16154984	-1.0890638	0.6660301	-0.93023515	-1.1451852	-0.7204309	-2374.304964539007	9379.712230215828	7005.40726567682
271868	Hepatocytes	177	0	central	portal	portal_177	1.1098274	-1.0096782	0.24259444	-0.64714885	0.79146147	-0.88264656	0.82797986	0.27162498	0.10145984	-0.6088888	-0.2555988	0.5211265	-0.041775715	-0.49617365	-0.028805953	-0.11319793	-0.81163454	0.90803343	-1.0796392	0.99208975	0.12392841	1.0020331	0.029866358	-0.42337748	-0.034549043	-0.3198779	-0.2604583	-0.9727893	-2374.304964539007	9379.712230215828	7005.40726567682
271867	Hepatocytes	177	0	central	portal	portal_177	0.8620066	0.4187555	0.71539927	-1.4848535	0.77951616	-0.23786977	0.6987547	0.068792254	1.6669757	0.15356994	-0.8571764	0.52595794	-1.2979228	-0.60730505	-1.5790826	0.3268563	-0.61225206	1.8617516	-0.69143796	0.84455705	0.3334734	1.7234722	-0.62874913	-0.32347125	-0.3193862	-1.3605366	-0.6461241	-0.92992693	-2374.304964539007	9379.712230215828	7005.40726567682
271797	Vessel cells	177	0	central	portal	portal_177	0.08992002	-1.3145686	0.25431147	-0.97413456	0.8689374	-1.812685	0.3124679	-0.15840836	-0.046600007	-1.5692134	-0.34397098	0.19130738	0.8383488	1.6608489	-0.84551847	-0.03851789	0.43556064	-0.20170878	-1.1793109	0.32131305	0.21794978	0.05004678	-0.57290864	0.7395041	-1.2045285	0.22657096	0.37532726	-1.3465536	-2374.304964539007	9379.712230215828	7005.40726567682
271605	Vessel cells	177	0	central	portal	portal_177	-0.2565313	0.1370959	-1.0557108	-1.3634186	0.41669467	-1.2122567	0.8390994	0.74071425	-0.6528635	-0.59883577	-0.05153106	1.3734255	1.4691323	-0.1956075	0.71636695	-0.8804157	-1.1771085	-0.1795143	-1.3298942	0.919449	0.94919354	-0.7403996	0.6190891	-0.03416652	1.4959328	0.7283914	-0.14053167	-1.8721142	-2374.304964539007	9379.712230215828	7005.40726567682
271351	Vessel cells	177	0	central	portal	portal_177	1.2692214	0.07632231	-0.18977281	-0.14604948	1.0632116	-0.42540902	0.89128935	0.69278073	1.8344221	-0.58618927	-0.8253192	0.6848596	-1.6505822	-0.81080186	-0.8614296	0.13811633	0.6010787	1.3091394	-0.393876	0.88381225	0.67794794	1.9003878	-0.9244682	-0.748849	0.38335857	-1.9846469	-0.6240164	-0.78296834	-2374.304964539007	9379.712230215828	7005.40726567682
271576	Vessel cells	177	0	central	portal	portal_177	0.060217656	1.1693336	-1.0688951	-0.62223625	1.002607	-0.88840604	0.161288	-0.106641844	0.39213637	0.9083611	-1.2401423	0.34158888	-0.24770233	1.9786502	0.3098975	-0.6843208	-0.5264742	1.8440627	-1.0290221	0.5614271	0.19961232	0.9026236	0.7234028	-1.1968871	0.6190697	-0.5474207	-0.03826879	-0.6962148	-2374.304964539007	9379.712230215828	7005.40726567682
271575	Hepatocytes	177	0	central	portal	portal_177	1.1325487	0.698756	-0.012624372	-1.5024303	0.9993835	0.43744406	0.7885033	0.5041014	0.8841138	0.21959706	-0.49724573	0.09590069	-0.80951834	-0.3007596	-0.25524473	0.7322204	-1.3841475	0.794092	-1.2346078	0.82125473	0.4481291	1.9511461	0.18997936	-0.7278333	-0.31118682	-0.94000024	-0.29538193	-1.1432974	-2374.304964539007	9379.712230215828	7005.40726567682
271563	Vessel cells	177	0	central	portal	portal_177	-0.6023549	1.0171098	-0.83953714	-0.041653395	0.8481531	-1.0361657	0.9027323	0.8303347	-0.46981624	-1.0031352	-0.5776009	1.4370246	0.61961704	-0.70536083	0.12472083	-0.7233763	0.41240928	0.58436143	-1.1946608	1.0666236	1.2120693	0.22120161	-0.7209276	-0.94629306	1.9607793	0.094527125	-1.0823494	-0.8642495	-2374.304964539007	9379.712230215828	7005.40726567682
271508	Hepatocytes	177	0	central	portal	portal_177	0.3704377	1.1084795	-0.02531106	-0.7348614	0.8327953	-0.9009719	0.7592915	0.58905846	0.5226403	0.49782416	-0.21407144	0.53762895	-0.6059155	-1.0537484	-1.220113	-0.03986495	-0.32217792	-0.027645506	-1.7982465	0.7231224	0.41026014	1.3149347	-0.04913689	-0.5060314	0.43791345	-0.2550175	-0.1855914	-0.6564404	-2374.304964539007	9379.712230215828	7005.40726567682
271507	Hepatocytes	177	0	central	portal	portal_177	0.5266815	-0.499146	0.5202828	-1.4558284	1.1259788	-1.0390115	0.87178224	0.6181703	0.7060387	-1.0474924	-0.6289154	0.5953967	-0.24250713	-0.09491662	-2.2789488	0.54885405	-1.9939024	1.283293	-1.7442244	1.0371966	0.5428657	1.6341017	-1.2246093	-1.2105033	-0.29882678	-0.028483868	0.9097885	-0.88193136	-2374.304964539007	9379.712230215828	7005.40726567682
271411	Vessel cells	177	0	central	portal	portal_177	-0.11864194	0.9760122	0.5013933	-1.0000046	1.2095481	2.238964	0.8758371	0.7132603	1.4908432	0.9737922	-0.8815185	-1.9817017	-1.4009434	-1.0424656	-1.8419741	0.37629586	-0.35374284	1.6806964	2.14258	0.97765064	0.58329624	1.968468	1.6411526	-1.3175812	-2.2780123	-1.6862111	-1.5600911	-0.78332657	-2374.304964539007	9379.712230215828	7005.40726567682
260160	Vessel cells	177	0	central	portal	portal_177	-2.9631724	1.2881788	1.1198342	1.3577455	0.5140148	-1.4215162	0.66477257	2.1175387	1.2932947	-1.419884	-0.39661294	-2.212129	-0.64227265	-0.57005787	-0.70563304	1.0952352	0.9483095	0.95545274	-1.4713477	0.068424374	2.0119345	0.6577224	-0.38829416	-0.43499607	-1.9262885	-0.67833227	-0.3482099	-0.9538865	-2374.304964539007	9379.712230215828	7005.40726567682
268395	Hepatocytes	177	0	central	portal	portal_177	1.2031506	1.1178862	0.28027815	-0.8872795	0.71759707	-0.7712763	0.8767406	0.30558988	0.5947834	-0.7408637	-0.3337373	0.40621158	-0.090321176	-0.5958274	-1.8972466	0.38197938	-1.2361975	-0.0988469	-1.1266662	0.8753926	0.036821365	1.2907646	0.12768815	0.11066226	-1.4566506	0.49832892	-0.48641735	-2.1632938	-2374.304964539007	9379.712230215828	7005.40726567682
259848	Vessel cells	177	0	central	portal	portal_177	-0.4603017	-0.48211613	0.07793526	-1.3678256	0.77913547	-1.2578613	0.547873	1.7188967	0.80578625	-0.02343782	-0.18809026	-0.94592214	-0.16612756	0.81915826	0.47232544	0.14287065	-0.8039478	0.59241325	-1.5624392	0.5859068	2.002378	0.29484025	-0.22407183	0.16781938	-1.2795362	0.056937017	0.14501224	-1.1375227	-2374.304964539007	9379.712230215828	7005.40726567682
248945	Hepatocytes	177	0	central	portal	portal_177	0.63604784	0.6041385	-0.14685528	-1.1898147	0.9571808	0.98688203	0.94568354	0.41549903	0.3916206	0.60247356	-0.9339137	0.92318314	-0.88550645	-1.089808	-2.1112323	-0.8895006	-2.5689776	1.7124617	-0.1336893	1.0196826	0.29514983	1.8880346	0.36196604	-1.1228287	1.3749124	-0.54144	-0.496601	0.65668917	-2374.304964539007	9379.712230215828	7005.40726567682
247650	Hepatocytes	177	0	central	portal	portal_177	-0.21819007	-0.03464949	-0.3758829	-0.8002807	0.91992545	-0.8485861	0.8823812	-0.010482396	1.4652638	-1.2395312	-0.73612416	0.6403602	0.2036694	-0.8117233	-1.9274915	-1.1080072	-2.3543224	2.2014818	-0.8203679	1.0622048	0.42017263	1.5117462	-1.1882634	-1.159194	1.4327223	0.334862	-0.07983641	0.57659787	-2374.304964539007	9379.712230215828	7005.40726567682
247732	Hepatocytes	177	0	central	portal	portal_177	-0.3533276	-0.91304034	0.24472982	-1.0906018	1.1464645	-1.2192056	0.9660875	0.42986256	0.2649887	-1.3042147	0.02766408	0.47605792	0.16794625	-0.4873904	0.2842336	0.45361963	-1.4094523	1.4005334	-1.675163	1.0800141	0.3029596	1.2827643	-2.0000927	0.35184455	0.1379854	-0.05925163	-0.7398415	0.9270161	-2374.304964539007	9379.712230215828	7005.40726567682
247799	Vessel cells	177	0	central	portal	portal_177	0.028474916	0.5667045	-0.9744833	-1.438305	0.8030488	0.49145523	0.71395725	0.24322441	1.1933962	-0.107109904	0.15858082	0.3519851	-0.9336634	0.3541753	-0.1581824	-0.50481623	-2.7159593	1.424449	0.7068195	0.92809737	0.15628308	1.9199094	-0.16188517	-0.38520512	-0.13635752	-0.84945095	0.21523213	0.8976993	-2374.304964539007	9379.712230215828	7005.40726567682
247908	Hepatocytes	177	0	central	portal	portal_177	0.7027515	-0.76011676	0.29372877	-1.4217453	1.0258794	-0.773878	0.87694436	0.09688289	0.45449814	0.9023794	-0.46346748	0.47749498	-0.6454683	-0.6314835	-0.64453214	0.6964463	-2.603503	1.4511341	-1.1924468	0.9210092	0.23865314	1.5993644	-0.025057467	-0.63399833	0.8880029	-0.41679323	-0.99427146	-0.03445593	-2374.304964539007	9379.712230215828	7005.40726567682
247909	Vessel cells	177	0	central	portal	portal_177	-1.0301589	-0.28358835	0.47130078	-1.924787	0.65180445	-1.1052159	0.8142962	0.99119455	1.5509236	0.39637366	-0.15981719	-0.9112654	-0.2918227	-0.31818807	0.18314831	0.5196745	-2.1707268	0.6274859	-0.9082756	0.843249	1.1417575	1.0311023	0.03617497	-0.1949747	-0.47394437	-0.25614977	-0.13304654	-0.47277832	-2374.304964539007	9379.712230215828	7005.40726567682
248048	Hepatocytes	177	0	central	portal	portal_177	0.5568605	-0.29637277	-0.15862194	-1.6261023	1.3056238	-0.5401229	0.9473023	0.09848989	0.08326479	-0.34638244	-0.12815563	0.7728102	0.019812917	-0.40684515	-1.2413248	-0.6381726	-2.350126	1.1687207	-0.20270143	0.94268566	0.2520016	1.1480916	0.045938257	-0.116997354	0.7451005	-0.23820873	-0.4388277	0.21463746	-2374.304964539007	9379.712230215828	7005.40726567682
248068	Hepatocytes	177	0	central	portal	portal_177	0.15380044	-1.8431605	-0.110878706	-2.080668	0.6050225	-0.2097764	0.6725016	-0.41541746	1.0819057	0.46339428	-0.8724844	0.46822745	0.57334465	-0.759097	-0.02293693	-0.30170688	-2.5108805	1.849674	0.31594634	0.80414677	0.111581504	0.82017535	-0.48223737	-0.99771076	1.2965844	0.3711908	-0.8126652	0.42380974	-2374.304964539007	9379.712230215828	7005.40726567682
248146	Vessel cells	177	0	central	portal	portal_177	-1.8214207	0.23498714	0.045673944	0.28256524	-0.034672823	-1.1707691	0.16920133	-0.12140335	1.4373108	-2.3369794	0.6430975	0.086984254	-0.64924896	0.982895	-0.7130193	0.28633595	0.9531771	1.0154022	-0.25893965	-0.10070584	0.44136444	1.2400322	-2.320741	-0.51234615	1.1666583	-0.9099031	-0.6136993	-0.046955876	-2374.304964539007	9379.712230215828	7005.40726567682
248239	Hepatocytes	177	0	central	portal	portal_177	0.71906674	0.6385804	-0.08474632	-1.3952718	1.0586237	-0.9357519	0.33536947	0.021816451	-0.15869601	0.7540805	-0.53859264	0.8359849	0.45015842	-0.64941365	-0.9878411	0.4532223	-2.4476008	1.7395487	-0.83526415	0.6881201	0.16756482	0.16076039	0.15158787	-0.92873937	1.5021759	0.416308	-0.9026799	0.023207223	-2374.304964539007	9379.712230215828	7005.40726567682
248342	Vessel cells	177	0	central	portal	portal_177	-1.6812329	1.2452599	-0.30096364	-1.4159118	-1.7432747	-0.49259898	0.89229375	0.20510083	3.0804222	0.9985361	0.91931534	-0.7284936	-0.9561813	-0.67079955	-0.294124	-0.6258433	-2.7941763	0.4892051	1.3601252	1.1844076	0.3072849	2.5392942	1.1337472	0.54823005	-0.57040024	-1.2963129	-1.401447	0.8110622	-2374.304964539007	9379.712230215828	7005.40726567682
248501	Hepatocytes	177	0	central	portal	portal_177	0.84059113	-0.46536973	-0.72229636	-1.3973871	1.289867	-0.05540591	0.9293127	0.009322258	0.4316108	0.117953494	-0.37150288	0.9269385	-0.3109208	-0.5035205	-1.3548676	0.5135804	-2.584203	1.412548	-1.4694037	1.0153188	0.11666401	1.7332358	0.33735383	-0.5507347	0.37305543	-0.29855528	-0.88305366	0.32201982	-2374.304964539007	9379.712230215828	7005.40726567682
248565	Hepatocytes	177	0	central	portal	portal_177	0.98490936	1.3814008	0.08618042	-1.3861889	0.80395555	0.7631668	0.87716013	0.13428465	0.78295	0.46245342	-1.163751	0.57948804	-0.34726083	-1.2135886	-1.0139954	-0.9385114	-0.87399036	1.6025578	0.16170704	0.8417733	-0.0019085861	1.7593938	0.47465137	-1.5320964	1.1923689	-0.4184976	-1.1672547	0.69564706	-2374.304964539007	9379.712230215828	7005.40726567682
248705	Hepatocytes	177	0	central	portal	portal_177	-1.2416542	0.6289463	-0.19821195	-1.910741	0.22901769	-0.65549904	0.8318132	-0.17322952	1.4624368	0.6409502	-0.72339123	0.3924725	0.44218683	-0.98434216	-2.0239792	-0.5703611	-2.629556	0.4325295	-1.1166058	0.8193128	-0.026291037	1.8380388	-0.05590926	0.017490942	0.98124593	0.23494776	-0.59276253	0.5195163	-2374.304964539007	9379.712230215828	7005.40726567682
248784	Hepatocytes	177	0	central	portal	portal_177	-0.55429983	1.0896854	-0.3292084	-1.6684079	0.97290903	0.5167333	0.8189174	-0.4210984	0.60682523	-1.1708951	-0.40344688	0.4052767	0.78511053	-0.57538927	-3.0484102	-1.5330645	-2.0355155	1.3643259	-1.0584012	0.70770437	-0.13731484	1.8004571	-0.6806227	-0.50587183	1.280109	0.7837718	-0.49366513	0.07130822	-2374.304964539007	9379.712230215828	7005.40726567682
248785	Hepatocytes	177	0	central	portal	portal_177	-0.24061556	0.82169867	-0.047505453	-1.5699295	1.0562928	-0.11336002	0.6783725	0.07515084	0.47143662	1.2599397	-0.8798164	0.32050696	-0.029400699	-1.0511788	-1.4882649	0.24983898	-1.9905124	2.004632	-0.07257668	0.9559729	-0.113824345	0.40220633	1.096822	-1.2647333	0.7935721	0.12780051	-1.4390922	0.16111799	-2374.304964539007	9379.712230215828	7005.40726567682
247565	Hepatocytes	177	0	central	portal	portal_177	-0.02157803	0.3111766	0.2699219	-0.98875654	1.1326826	-1.044569	0.95580536	0.3859871	0.43693113	-0.45938256	0.26582557	0.22299853	-0.43944097	-0.81147426	-0.0032982675	0.3887523	-2.149406	1.3316541	-1.4724058	1.0123445	0.16856512	1.7222449	-0.93286985	0.7305321	-0.71532935	0.01590261	-1.1520689	1.2178701	-2374.304964539007	9379.712230215828	7005.40726567682
247502	Hepatocytes	177	0	central	portal	portal_177	1.3508354	0.5328874	-0.48034105	-0.95609367	1.056184	0.51987594	0.6909467	0.38127115	1.407192	0.05204449	-0.94787395	0.34247234	-0.7931891	-0.6536409	-0.23548493	-0.28919077	-1.5606681	1.8074025	-0.71614766	0.94679844	0.5794677	1.800913	0.43235442	-1.0674957	0.5602597	-0.9169388	-0.6579416	0.8313964	-2374.304964539007	9379.712230215828	7005.40726567682
247465	Hepatocytes	177	0	central	portal	portal_177	0.5429877	-0.64233065	-0.23321879	-1.531355	1.1119949	0.2949007	0.9563051	-0.1602915	0.03898189	-0.05128593	-0.57871646	0.27810708	-0.28859147	0.8400946	-0.2983573	-0.28004226	-2.6640975	1.5644959	-0.98530436	1.0325624	0.082548894	1.2458326	-0.346648	-0.34768412	0.8844728	0.1815179	-0.5996669	0.09728864	-2374.304964539007	9379.712230215828	7005.40726567682
247060	Hepatocytes	177	0	central	portal	portal_177	-0.63156545	0.80751306	-0.68946856	-1.5153583	1.3620172	-0.71181685	0.8798624	0.035634816	0.8929052	-1.8918428	-0.20773876	1.0754831	0.49332532	-0.30746582	-1.1085912	-0.39405993	-1.5752578	1.9113655	-1.4813148	1.0170473	0.15039006	1.7129452	-1.942616	-0.37451974	0.85571074	0.11233528	-0.5280602	1.3429075	-2374.304964539007	9379.712230215828	7005.40726567682
246920	Hepatocytes	177	0	central	portal	portal_177	0.16895083	-2.4321752	0.1499258	-1.4509827	0.51273686	-0.35504335	0.61497116	-0.39892152	0.87952965	0.15974602	-0.9874025	0.649438	0.42086828	-0.8695251	0.38683498	0.13380268	-2.368596	1.605251	-0.45441094	0.8116585	-0.08152844	1.4238214	-0.8897729	-0.8237503	1.219131	0.21218766	-0.9429629	0.2522077	-2374.304964539007	9379.712230215828	7005.40726567682
246934	Vessel cells	177	0	central	portal	portal_177	0.6952213	0.5212418	-1.6466675	-1.6935673	1.3305333	0.71987	0.8363598	-0.3911001	1.4446836	1.2547736	2.395223	-1.0211974	-1.3554009	-1.0405113	-0.17316219	-1.9118038	-1.8610331	1.6149361	-0.17126846	0.9182177	-0.21595895	1.6184132	1.0250882	1.8334478	-0.98345417	-1.0861651	-0.56057113	0.49039707	-2374.304964539007	9379.712230215828	7005.40726567682
246948	Hepatocytes	177	0	central	portal	portal_177	0.5789444	-1.1122118	-0.06762743	-1.1625133	0.65967196	0.5917098	0.6095245	-0.22483742	0.9513445	-1.0887681	-1.3326932	0.5729718	0.07096051	0.43536565	-0.63101625	-0.67855096	-1.8434218	1.7914526	-0.1704835	0.7658124	-0.008849369	1.3531842	-1.6079026	-1.3630786	1.4492272	0.027544916	0.5449929	0.9026949	-2374.304964539007	9379.712230215828	7005.40726567682
246949	Hepatocytes	177	0	central	portal	portal_177	-1.3888357	1.2152904	-1.3709469	-1.700652	0.99918175	-1.0790321	0.93748677	0.9489963	1.7275255	-1.8796875	-0.15509698	0.2645694	1.1072747	-0.29669026	0.2734822	-1.231274	-1.5806998	1.5223614	-1.1453846	0.96972036	0.9484593	0.8875104	-2.1237123	-0.1352154	1.0123146	0.9269412	-0.347726	-0.5982342	-2374.304964539007	9379.712230215828	7005.40726567682
247000	Vessel cells	177	0	central	portal	portal_177	-2.0463598	-1.040133	-1.5375278	-0.5995502	0.61735266	-0.015570688	0.8732879	0.60092956	-0.8800941	-1.281228	-0.18777594	1.3002746	1.4950868	-0.32787517	-0.5002386	-1.4262917	-1.3590354	1.2418834	-1.1383401	0.9533664	0.5589534	-1.0798683	-1.7732526	0.029093139	2.14599	1.3821568	0.28795072	-0.3575316	-2374.304964539007	9379.712230215828	7005.40726567682
247039	Hepatocytes	177	0	central	portal	portal_177	-1.8334558	-0.12434458	-0.3330195	-1.5638138	1.542769	-1.234011	0.97163194	0.32029465	-0.69075334	-1.974963	-0.36085826	1.7484608	1.2619768	-0.37316585	-0.67232054	-0.74414796	-2.6429229	2.0004578	-1.3857301	1.0537351	0.3878854	0.14415582	-1.6792969	-0.74787384	2.3265386	1.0476686	-0.00742555	1.0574054	-2374.304964539007	9379.712230215828	7005.40726567682
247133	Hepatocytes	177	0	central	portal	portal_177	0.8665564	-0.6617821	-0.101171464	-1.551224	0.92656153	-0.25886726	0.8930381	-0.33846137	0.6428134	-0.38890535	-0.051699985	0.13006039	-0.31332424	0.49666867	-0.060740422	-0.016002152	-2.501579	1.5838451	-0.39811414	0.8699309	-0.6124926	1.31706	-1.4779475	-0.11170639	0.66554415	-0.055039957	0.10444738	0.4391837	-2374.304964539007	9379.712230215828	7005.40726567682
247464	Hepatocytes	177	0	central	portal	portal_177	0.97153556	1.626601	0.22043277	-0.70586544	1.3836814	-0.3887931	0.99698925	0.48594207	0.68832827	-0.5236851	-0.005382304	0.30100733	-1.2444379	-0.67731	-0.63299304	-0.618351	-1.3829763	1.680986	-0.30057743	1.2195383	0.28519025	1.9647001	-0.053309407	-0.31290588	-0.35824293	-1.1965944	-0.23705612	1.0580099	-2374.304964539007	9379.712230215828	7005.40726567682
247151	Hepatocytes	177	0	central	portal	portal_177	-1.9782604	0.42687333	-1.1148926	-1.4674661	1.2115498	-1.1818306	0.8972499	0.31465307	0.91057473	-0.66975796	0.789768	-0.66406906	-0.46026927	2.082645	-0.74612325	-1.2647992	-1.8093075	1.870255	-1.2069042	1.1014456	0.3773502	1.4521253	-0.44036406	0.022821054	0.12915464	-0.71987295	0.73269457	0.8175549	-2374.304964539007	9379.712230215828	7005.40726567682
247177	Hepatocytes	177	0	central	portal	portal_177	0.95374185	0.590512	0.13920242	-1.4197998	0.6789416	-1.4530618	0.66345453	-0.10211461	0.9850484	-0.5518128	-0.012563879	0.6924005	0.10297993	-0.5789536	0.16473114	0.2166892	-1.1760167	1.5223411	-1.7189652	0.91671896	-0.0579372	1.0375865	-0.7483062	0.28551984	0.41009438	-0.16784896	-1.1116303	1.2840775	-2374.304964539007	9379.712230215828	7005.40726567682
247286	Hepatocytes	177	0	central	portal	portal_177	-0.081665985	-0.0048731463	0.7851262	-1.2563413	0.97952634	-0.12132432	0.9121786	0.2968155	0.49158043	-0.08057601	-0.322608	0.05959419	-0.73272485	-0.7092793	0.38835496	0.450278	-1.3626004	1.6553996	-1.2043434	0.99074125	0.1424795	1.6736032	-0.3050252	0.046277534	-0.59130317	-0.96027243	-0.64441264	0.9570447	-2374.304964539007	9379.712230215828	7005.40726567682
247287	Hepatocytes	177	0	central	portal	portal_177	-0.8108266	1.0140032	-1.612859	-0.84372973	-0.03510099	-1.2314779	-0.8407333	1.2066858	1.3555592	0.07647907	0.42596313	1.1169245	0.9583516	-1.3103786	0.026604746	-1.2414241	-1.291213	0.8333275	-0.49568507	-0.35349637	1.0675956	1.286669	-1.128264	-0.047274053	1.765844	0.82036537	-1.2392368	-1.5879438	-2374.304964539007	9379.712230215828	7005.40726567682
247395	Hepatocytes	177	0	central	portal	portal_177	-0.34079576	-0.056661703	-0.85322684	-1.1516021	1.3267269	-0.35204896	0.5264339	0.34418163	0.8828288	-0.3981906	-1.012697	1.7180805	-1.0230825	0.68497366	-1.2378247	-0.6172414	-2.0545504	2.2913306	-0.56892985	0.76804066	0.63946587	1.7302158	-0.37050107	-1.6746756	1.5955274	-0.99929667	0.46757463	0.81822675	-2374.304964539007	9379.712230215828	7005.40726567682
247422	Hepatocytes	177	0	central	portal	portal_177	-1.1486357	0.22954741	-0.34480596	-1.6808528	1.3017534	-1.2592485	0.90604013	0.39233553	-0.07133038	-1.808138	-0.50259405	1.0653762	1.1772516	0.260447	-0.4890977	0.19438386	-2.0115569	2.056492	-1.5768011	1.0469993	0.2617454	0.39686805	-1.4336159	-0.8445449	1.6569875	0.7915132	-0.9023095	1.009461	-2374.304964539007	9379.712230215828	7005.40726567682
248860	Immune cells	177	0	central	portal	portal_177	0.4340555	0.08036261	-0.80116594	-2.2675223	0.53036433	0.008870657	0.4906414	-0.75844944	0.7504322	1.0828172	-0.43970904	0.361101	0.96214193	-0.45877093	0.16750458	-1.2192894	-1.7282885	1.4497014	-0.1532258	0.5814864	-0.116815716	-0.5102354	0.7808088	-0.11856897	0.8637335	0.4751392	0.13234651	-0.15726995	-2374.304964539007	9379.712230215828	7005.40726567682
248993	Hepatocytes	177	0	central	portal	portal_177	0.35700735	0.16404821	-0.72836345	-1.1860061	1.0108736	-1.276819	0.8596324	0.084768906	0.1324287	0.8499965	-0.6703088	0.88396204	0.5717464	-0.8248803	-2.2082164	-0.5916464	-2.610727	1.2769924	-0.38045987	1.0708225	0.13350187	1.3663989	0.538018	-1.0594252	1.2439648	0.39977187	-1.0782596	0.4612341	-2374.304964539007	9379.712230215828	7005.40726567682
246881	Immune cells	177	0	central	portal	portal_177	1.2747756	0.08463179	0.031907298	-1.4643724	1.0122299	-0.83560824	0.3768694	-0.036655325	0.63603586	-0.32417795	0.22858824	0.22041216	0.26510918	-0.6946116	-0.18037355	-0.5171711	-1.4251088	1.5562446	-1.5192044	0.7006744	0.069658734	1.782778	-1.2313697	0.46569914	-1.0120972	0.06410729	0.06654063	0.9080361	-2374.304964539007	9379.712230215828	7005.40726567682
249059	Hepatocytes	177	0	central	portal	portal_177	1.0227755	0.28116402	-0.5527321	-1.3694782	1.0884874	-0.99953455	0.8062933	-0.09259221	0.8730369	1.2711581	-0.5243246	0.41966736	-0.35401118	-0.5143513	-1.3041874	0.6228039	-1.0021733	1.2542638	-1.6563516	0.817813	-0.18597344	1.7340583	-0.06648707	-0.7577531	0.26328757	-0.7080547	-0.5828661	0.32385018	-2374.304964539007	9379.712230215828	7005.40726567682
250031	Hepatocytes	177	0	central	portal	portal_177	-1.476309	0.16268535	0.20456988	-1.8321391	0.99860114	1.7693405	0.7578931	0.1421076	-0.48717603	-1.0831721	-0.6157032	0.5854308	0.6912956	-0.7587505	-2.215646	0.0052594105	-2.3805492	1.8558664	-0.7827832	0.70352036	0.5907072	1.1989105	0.23875554	-0.8780685	0.74326956	-0.19176881	-0.6407479	-0.9084601	-2374.304964539007	9379.712230215828	7005.40726567682
250072	Hepatocytes	177	0	central	portal	portal_177	0.2403777	0.91491824	0.35960546	-1.4591584	0.6640235	-0.8083899	0.7264601	0.19767247	0.6549886	0.706564	-0.6490444	0.12501216	-0.20632893	-0.29925174	-1.022188	0.49655393	-1.7522045	1.32748	-1.7298692	0.9009291	0.079370305	1.2028228	0.7931181	0.31854558	-1.0531679	-0.034236446	-1.2174888	0.55802137	-2374.304964539007	9379.712230215828	7005.40726567682
250091	Hepatocytes	177	0	central	portal	portal_177	0.3665248	0.6124354	0.100611754	-1.3273592	0.9816428	0.3398461	1.0625684	0.44291842	0.24442363	0.40919226	-1.095561	0.81937855	-0.24258275	-1.2527071	-2.0120695	-0.11693571	-2.2018871	1.7124021	-0.6615859	1.0965495	0.2199986	1.0036933	0.6561312	-0.5552947	1.3456476	-0.5550224	-1.242577	-0.36321804	-2374.304964539007	9379.712230215828	7005.40726567682
250164	Hepatocytes	177	0	central	portal	portal_177	0.24106283	0.19185401	0.15300883	-0.9121861	0.68759197	-0.47560287	0.8080875	-0.3224869	0.6291533	-0.0019839213	-0.5961271	0.10472576	-0.07493503	-0.2332152	-1.971478	0.13828215	-1.0367028	1.078596	-1.2255619	0.6964225	-0.0411805	1.7839838	0.3202919	-0.5854977	0.22933744	-0.80080044	-0.5264308	0.1663248	-2374.304964539007	9379.712230215828	7005.40726567682
250186	Vessel cells	177	0	central	portal	portal_177	-1.4524412	0.4114245	-0.26275605	-1.557601	0.6655608	-0.9697241	0.7601959	2.0018384	1.2598374	1.2161698	-0.5790235	-1.1416503	0.16500938	-0.76485354	-0.42184952	-1.0994937	-1.3246247	1.1700256	-1.0676767	0.7583535	1.8653836	1.5690444	1.2777737	-0.29444405	-1.0175338	-0.14411244	-0.83627397	-2.8099616	-2374.304964539007	9379.712230215828	7005.40726567682
250283	Hepatocytes	177	0	central	portal	portal_177	0.9848542	0.97771007	-0.3432983	-1.6146816	0.94039893	1.9804397	0.8500626	0.098217234	0.46667624	-0.6056413	-0.9363753	0.61514574	0.02945251	-0.8050691	-1.5130635	0.12072148	-2.2677457	1.6043103	0.70532936	0.9438115	0.1582413	1.4671304	0.018088711	-1.438757	0.6489673	-0.29849467	-0.80534184	-0.75899136	-2374.304964539007	9379.712230215828	7005.40726567682
250406	Vessel cells	177	0	central	portal	portal_177	-1.9223627	1.0283946	-1.4981147	0.08457685	-0.6927923	-0.37918693	0.79391444	1.2485731	0.82203215	0.9123967	0.5056794	0.41543946	-0.39629737	-1.0959498	-0.58213264	-1.486717	-0.83749396	0.324223	-1.0219929	0.9392636	1.797233	1.1050833	0.8009955	0.24894726	1.1721768	-0.8289384	-0.93826777	-1.3066928	-2374.304964539007	9379.712230215828	7005.40726567682
250483	Hepatocytes	177	0	central	portal	portal_177	0.89078295	0.43077335	-0.8228394	-0.5618481	1.0019693	-0.58469033	0.59356534	0.06528463	0.59161705	0.44724187	-0.4724346	0.22510086	-0.2154257	-0.01383392	-1.1182781	-1.2169907	-1.5848331	1.218793	0.03999787	0.78776693	0.17111205	0.96593946	0.3706713	-0.7096757	0.705193	0.39860606	-0.6540484	-0.04730368	-2374.304964539007	9379.712230215828	7005.40726567682
250594	Hepatocytes	177	0	central	portal	portal_177	-1.38725	0.4034083	0.20718366	-1.8160498	0.90918064	2.8314085	0.8316214	0.23727472	-0.08972693	-0.8177886	-0.8796951	-0.07664751	0.24111372	-0.5489612	-1.7281423	-0.22065784	-2.4489665	1.4334204	-0.16109276	0.7915387	0.21063398	1.1680272	-0.08215728	-0.024121484	-0.5575979	-0.053373992	-0.11344582	-0.97139585	-2374.304964539007	9379.712230215828	7005.40726567682
250615	Vessel cells	177	0	central	portal	portal_177	-0.22173987	-1.3792962	-0.31438392	1.1152601	0.24976201	-0.81669915	0.8380284	1.9536121	-0.2532712	-0.087543555	-0.44711283	-0.6540045	0.016950164	-0.6652532	0.45071074	-0.909185	0.24526742	-0.15547371	0.20778048	1.0800908	1.9269271	0.3265407	-0.21515828	0.16048338	-0.014128231	-0.45702887	-0.85072327	-1.2202041	-2374.304964539007	9379.712230215828	7005.40726567682
250766	Hepatocytes	177	0	central	portal	portal_177	-1.279716	0.72400534	0.59085494	-1.6522262	0.86481833	0.3201844	0.6253209	0.18473415	-0.3056112	1.1511075	-1.0288594	-0.031869378	0.14955801	-0.3881951	-2.779852	0.36078897	-2.7517374	1.7159967	0.06960637	0.84524435	0.15060647	1.1356708	0.14956301	-1.4533687	0.24270825	-0.055838034	0.032596316	-0.74397546	-2374.304964539007	9379.712230215828	7005.40726567682
250886	Hepatocytes	177	0	central	portal	portal_177	1.089853	-1.0830873	-0.26396403	-1.1639296	0.74479145	2.184659	0.84067297	-0.6284678	0.30119455	1.0690966	-0.5890403	-1.5117925	0.30155423	-0.5574612	-2.1629977	0.2600397	-2.6398025	1.3283013	1.617942	0.93487036	-0.19782177	0.9381735	-0.42018214	-0.93431413	0.14387739	0.495122	-1.155447	-1.1582569	-2374.304964539007	9379.712230215828	7005.40726567682
250897	Vessel cells	177	0	central	portal	portal_177	-0.29930267	1.0334687	-1.7054614	-1.2452582	0.35390848	2.2533655	0.87047726	1.3999285	0.9513975	1.5651933	-0.61468774	0.13878822	-0.9436505	-0.73511934	0.26889497	-1.4273288	-1.8305235	0.9627463	2.4408145	0.91233003	1.2764434	0.93448144	1.600391	-0.5393649	-0.41113067	-0.9543626	-0.5116593	-0.24168946	-2374.304964539007	9379.712230215828	7005.40726567682
250898	Hepatocytes	177	0	central	portal	portal_177	0.18924592	-1.3916211	-0.89436233	-1.4151645	0.9803203	0.9352408	0.91444993	0.021637192	0.74171525	1.0489948	-0.89302176	0.33786532	-0.0765213	-1.0929283	-1.6330816	-0.30707085	-1.6777942	1.402901	1.4153949	1.0840074	0.10807368	1.0995294	-0.32695082	-0.9762684	0.9083214	-0.13727458	-1.5270772	0.04074754	-2374.304964539007	9379.712230215828	7005.40726567682
250936	Hepatocytes	177	0	central	portal	portal_177	0.696549	-1.0816193	0.14096995	-1.7831044	0.8152279	3.123814	0.5984808	0.1061888	0.16723505	0.41507158	-1.0867251	-0.114544086	-0.10501651	-1.0925385	-0.8093987	-0.570523	-1.8423359	1.6621706	1.2025496	0.6972901	0.27502415	1.6295818	0.543819	-1.4247881	0.07443926	-0.17246373	-0.91749156	-0.71585447	-2374.304964539007	9379.712230215828	7005.40726567682
250017	Vessel cells	177	0	central	portal	portal_177	-0.08441506	0.69013345	-0.2237792	-2.0435324	0.89152336	-0.16807246	0.7490348	1.3395348	1.160109	0.9608931	-0.059917953	-1.5935874	-0.12754455	0.16539477	0.92911845	-0.28354606	-2.135605	0.5014611	-1.1356258	0.7467104	1.3768575	0.99937224	1.1254697	0.04881076	-1.5688671	-0.036887378	0.44014767	-0.7301112	-2374.304964539007	9379.712230215828	7005.40726567682
249891	Hepatocytes	177	0	central	portal	portal_177	0.2515654	-1.6370971	0.20438331	-1.9449275	0.5274454	-0.7559031	0.71058184	-0.38728723	-0.5717662	1.2917972	-0.51362795	0.58008903	0.90592754	-0.47091833	-0.85265934	-1.0201521	-2.188717	1.3807952	-0.5483455	0.7907162	0.19385216	0.30878255	1.3388469	-0.53591204	0.3331227	0.6256365	-0.34970313	-0.01741882	-2374.304964539007	9379.712230215828	7005.40726567682
249878	Hepatocytes	177	0	central	portal	portal_177	0.16483495	0.37845838	0.41074052	-1.6707051	0.69344956	0.02631216	0.75945073	-0.16824749	0.5720406	0.027596172	-0.72036064	0.31275576	0.33273968	-0.9231554	-3.9687457	-0.75298536	-1.4676288	1.4320035	-1.1715697	0.85670215	-0.08859817	1.2846398	-0.6624176	-0.79295367	1.3836673	0.51932067	-0.7923688	0.14434397	-2374.304964539007	9379.712230215828	7005.40726567682
249390	Hepatocytes	177	0	central	portal	portal_177	0.33045208	-0.98708284	0.22248779	-1.7729741	0.47757554	-1.3025112	0.38713336	-0.31262532	0.72574586	0.7734952	-0.7720172	0.74995	0.5643711	-0.6476474	-0.6733297	-0.15117225	-1.6079962	1.4595742	-1.4429624	0.5867544	1.1384094	-0.29135472	0.49237058	-0.73679954	0.96063393	0.6049409	-0.56830394	0.23413421	-2374.304964539007	9379.712230215828	7005.40726567682
249099	Vessel cells	177	0	central	portal	portal_177	0.24552864	-0.76484376	-0.6400461	-1.7429008	0.5036166	-0.7820281	0.54203594	-0.24683169	0.4200264	0.010102295	-0.37876028	0.876969	1.1209873	-0.45632797	-0.4917564	-1.2862576	-0.27704158	0.49820527	-1.2105942	0.6125708	0.80869454	-0.058766518	0.5959272	-0.23495692	-0.071175575	0.8148255	-0.062732786	-0.010458703	-2374.304964539007	9379.712230215828	7005.40726567682
249115	Hepatocytes	177	0	central	portal	portal_177	1.2428664	-1.4124348	0.6910865	-2.1835778	0.68316317	0.41235253	0.61466515	-0.27551737	0.15322357	1.3683939	-0.4929361	0.4344011	-0.6049352	-0.37799364	-2.7781565	0.88092434	-2.4183352	1.2562109	-1.0606039	0.6767046	-0.325373	-0.13387007	1.6162244	-0.63050497	0.43997443	-0.08292987	-0.20395255	-0.2860489	-2374.304964539007	9379.712230215828	7005.40726567682
249133	Hepatocytes	177	0	central	portal	portal_177	0.42787609	-2.09664	0.19277795	-1.7853321	1.0665053	-0.3326405	0.7594043	-0.2938442	0.5422962	0.88804775	-0.43180892	0.317173	-0.34512842	-0.5503662	-2.2538183	0.4035935	-1.7687263	1.5699102	-1.5518571	0.8035631	-0.21760954	1.6545722	-0.31524184	-0.5949973	0.100597546	-0.33541748	-0.25562432	0.21071482	-2374.304964539007	9379.712230215828	7005.40726567682
249258	Hepatocytes	177	0	central	portal	portal_177	-0.05030151	0.08280817	-0.6260193	-1.6681991	1.0744399	-1.2906183	0.91121536	0.14544778	-0.12499429	1.1642816	-0.43779263	0.9494544	0.4207017	-0.5802764	-2.7944248	0.30383223	-2.4767563	1.4228126	-1.6742394	0.9949348	0.17689684	-0.4270202	0.9237452	-0.23155354	1.4891491	0.38611805	-0.91633946	0.38053048	-2374.304964539007	9379.712230215828	7005.40726567682
249311	Vessel cells	177	0	central	portal	portal_177	-0.5587871	-0.056584224	-0.82125443	-0.42368212	-0.41754285	-0.12381478	0.5260729	0.76749086	-0.2800369	-0.8151184	0.34220105	0.8813197	0.43503988	0.22747852	0.60669965	-0.61708695	-1.1263355	0.17649613	-0.36986384	0.9442435	0.76076454	-0.23836125	-0.87845397	0.4325133	-0.26601806	0.68759054	0.277536	-2.3243833	-2374.304964539007	9379.712230215828	7005.40726567682
249372	Hepatocytes	177	0	central	portal	portal_177	0.29541346	-0.039264176	-0.4283067	-1.4973053	1.1208481	-1.0322601	0.9563011	0.274951	0.83765686	-0.9193634	-0.4988875	0.9261105	0.42049748	-0.6350517	-2.4030213	0.19732387	-2.3575945	1.4868233	-1.6608362	1.0284243	0.32374927	1.4884946	-0.61997324	-0.9129806	1.5693464	0.26598608	-1.1061412	0.5087636	-2374.304964539007	9379.712230215828	7005.40726567682
249429	Hepatocytes	177	0	central	portal	portal_177	0.16706991	0.76976764	0.51185286	-1.4321554	0.24723779	-0.3966008	0.61033314	-0.07053836	1.0326105	1.090518	-0.26007184	-0.005764082	-0.38158837	-1.1765978	-1.1808444	0.6466389	-2.1542902	0.05791377	-0.4100977	0.6140227	0.0271413	1.5910709	1.0148745	-1.0403347	0.40818596	-0.040155493	-0.7935957	0.78337467	-2374.304964539007	9379.712230215828	7005.40726567682
249785	Vessel cells	177	0	central	portal	portal_177	-0.46861178	0.7491654	-0.81039184	-1.9078604	0.64098287	-0.2670987	0.8120954	1.5534984	0.07057982	0.38859746	-0.17783462	0.48390767	0.42497176	-0.3346647	0.63405144	-1.3906006	-2.3308952	0.6025093	-0.46125013	0.81567615	1.7614814	0.5316795	0.20207511	0.13883339	1.236416	0.043584503	-0.22737676	-0.908121	-2374.304964539007	9379.712230215828	7005.40726567682
249448	Hepatocytes	177	0	central	portal	portal_177	-0.972911	1.1345689	0.5708502	-1.1560247	0.2746686	-0.557515	0.3355358	-0.34367782	1.5009773	-0.07209528	0.45027122	-0.23431814	-1.7195628	1.2175828	-1.9222649	-0.44998255	-1.9978658	1.2881156	-1.2386394	-0.29830208	-0.08868029	1.3666886	0.46210182	-0.03128511	1.032099	-1.5999464	1.7852733	0.37583035	-2374.304964539007	9379.712230215828	7005.40726567682
249490	Hepatocytes	177	0	central	portal	portal_177	1.8598604	0.4238022	0.3134074	-1.8375572	0.92657673	0.42236048	0.7958042	-0.071619816	-0.27066767	0.6227621	-0.5401927	0.46105456	0.14511676	-0.7101053	0.13926211	0.022327004	-2.4677415	1.5046293	0.7158516	0.8580967	-0.10067118	1.0977979	-0.030407064	-0.6734911	0.6326603	-0.22937392	-0.7951522	-0.7115614	-2374.304964539007	9379.712230215828	7005.40726567682
249528	Hepatocytes	177	0	central	portal	portal_177	-1.8074557	-0.54534525	0.46481025	-1.4283787	0.11907796	-1.568545	-3.176493	-0.3286638	1.5999109	-0.44641006	-0.9839162	1.037622	1.5381339	0.8621896	-0.5676802	-0.71999484	-1.4007777	0.8625682	-1.5424136	-0.3292923	0.02625589	1.3208297	-0.018742362	-1.0951722	1.5188441	1.1296644	-0.42798957	-2.5195577	-2374.304964539007	9379.712230215828	7005.40726567682
249595	Hepatocytes	177	0	central	portal	portal_177	-0.6049624	0.2992236	-0.59203434	-0.8949622	0.58497655	-1.0085309	0.677611	-0.47233438	1.6517919	1.2240517	-0.6031417	-0.61416006	0.22200404	-0.7673954	-1.7850357	-0.6104648	-1.7223047	1.2363008	-0.83276415	0.73464936	0.26126957	1.1512952	1.3981588	-0.6719046	-0.85614395	0.4769377	-0.5437737	0.19004987	-2374.304964539007	9379.712230215828	7005.40726567682
249740	Vessel cells	177	0	central	portal	portal_177	-0.807109	1.4203712	-1.979352	-0.83575815	0.9187353	-1.2844063	0.87126243	0.8163291	-0.41080543	1.3242782	-0.5518278	1.0435703	1.07731	-0.69577783	0.26616865	-1.9268585	-1.3269267	1.4132057	-1.5412954	0.9478863	1.2817872	0.10032317	0.98736435	-0.7307597	1.6527752	0.7979825	-0.77438146	-2.8313487	-2374.304964539007	9379.712230215828	7005.40726567682
249762	Hepatocytes	177	0	central	portal	portal_177	0.015366468	0.7792366	-0.13493207	-1.6738486	0.8417981	0.31861824	0.91669035	0.031956732	-0.45823064	1.0042882	-0.5968854	0.58394223	0.31685895	-0.76327384	-2.5039964	0.030403784	-1.9837456	0.58066064	-1.5469323	0.9423596	0.3918563	0.58099455	0.87138027	-0.8539447	1.06373	0.55442667	-0.750945	0.3964567	-2374.304964539007	9379.712230215828	7005.40726567682
246895	Hepatocytes	177	0	central	portal	portal_177	0.7418088	-0.3434118	-0.13587919	-1.482327	1.2571625	-0.9840589	0.8716009	-0.083578736	1.9470981	-1.6645901	-0.26533085	-0.19183424	0.119103685	-0.13540502	0.34723046	-0.195862	-1.5995387	1.9344157	-1.2554146	0.90210944	0.07698523	1.7495401	-2.1528997	-0.07157064	0.48818865	-0.08687324	-0.4160876	0.8979494	-2374.304964539007	9379.712230215828	7005.40726567682
246764	Hepatocytes	177	0	central	portal	portal_177	1.3182638	0.8633953	-0.21307167	-0.77243704	0.27712467	-0.6378514	0.5072606	0.047712535	1.4040972	-1.462828	0.49308708	0.15492284	-0.52877605	0.47617447	0.5946454	-0.6589052	-1.9518311	1.3915973	-0.4151523	0.677533	0.20554209	1.5482801	-1.4267087	-0.20031677	1.1352929	-0.07742616	-0.3132261	0.62658995	-2374.304964539007	9379.712230215828	7005.40726567682
251074	Vessel cells	177	0	central	portal	portal_177	-1.8608347	-0.98145014	-1.3852149	-1.1095011	-0.107059784	-0.29122645	0.656159	0.37806156	2.4390855	1.1570345	1.0340941	-2.3778148	-0.008006361	-0.11941361	-0.40362167	-1.2538935	-0.74026376	-0.6761486	-0.33232433	-0.4545139	-0.17679703	2.285659	1.1327666	0.970802	-1.861662	0.03472766	0.12074894	-0.6682737	-2374.304964539007	9379.712230215828	7005.40726567682
245376	Hepatocytes	177	0	central	portal	portal_177	-1.4816111	1.0997143	-1.2111083	-0.756336	1.6150934	-0.79232526	0.96425277	-0.037592605	1.8593302	-1.7753099	-0.019777777	-1.0965897	0.7579758	-0.11659981	-1.3730863	-1.5063226	-1.2489564	2.0214593	-0.32631296	0.98844844	0.10486951	2.2506142	-2.2101338	-0.41227043	0.24332939	0.4276392	-0.6078507	0.040032398	-2374.304964539007	9379.712230215828	7005.40726567682
244633	Vessel cells	177	0	central	portal	portal_177	-0.94586456	0.56029147	-1.3731679	-0.9980391	0.01753109	2.713068	0.8508875	1.2485304	0.8661195	-1.2113178	0.054884266	-0.4923684	0.03222624	-0.10057876	0.40331256	-1.1157192	-0.3815239	0.40071788	1.2697984	0.8276801	1.229242	0.2649949	-1.6765147	0.13628395	-0.46954113	0.108362354	0.22202332	-0.14771624	-2374.304964539007	9379.712230215828	7005.40726567682
244650	Vessel cells	177	0	central	portal	portal_177	0.38665006	0.31472552	-0.5368563	-2.0462043	1.0979247	1.0387428	0.7737491	-0.13970684	0.6465189	-1.9693745	-0.46818885	1.177585	0.5101863	-0.18218341	-2.5558302	-1.0739081	-2.4464345	1.9086316	1.3225077	0.8731429	-0.09003328	1.7618634	-1.7765117	-0.14738667	0.90560883	-0.23454401	-0.54830366	0.932867	-2374.304964539007	9379.712230215828	7005.40726567682
244705	Vessel cells	177	0	central	portal	portal_177	0.20033607	0.7158732	-0.7260104	-1.6535587	1.1736557	2.0184886	0.87467426	0.2551023	1.1045315	-1.9511962	-0.75991917	0.6301055	0.08840668	-0.50431144	-1.3300768	-0.21287872	-2.333121	2.2764904	1.9375775	1.0294513	0.14535134	0.35484564	-1.2937099	-1.0425426	1.2544062	0.01555327	-0.88251245	1.2136751	-2374.304964539007	9379.712230215828	7005.40726567682
244727	Vessel cells	177	0	central	portal	portal_177	1.1437947	0.88404584	0.6014109	-1.6455426	0.8473404	1.1618525	0.7747537	0.4694755	1.3853028	-2.0373247	-0.52414805	0.69130206	-0.74141777	-0.7060261	1.1681567	-0.69966364	-1.3265152	1.3289579	1.6452857	0.8995484	1.0062232	1.4845048	-2.0971556	-0.60514754	1.1793202	-0.7992567	-0.60816306	-0.070479296	-2374.304964539007	9379.712230215828	7005.40726567682
244746	Vessel cells	177	0	central	portal	portal_177	-0.0045018774	0.4517356	-0.2726739	-1.7059655	1.4632587	1.186199	0.85742646	0.061759647	1.3847336	-1.9105777	-0.45000437	1.0531229	-0.63763666	-0.7845893	-2.6400073	0.053115554	-2.637497	2.1478674	2.2095265	1.0791619	0.312669	1.7233919	-1.9697862	-0.6678146	0.74724406	-1.1340635	-0.57024723	1.0354186	-2374.304964539007	9379.712230215828	7005.40726567682
244792	Hepatocytes	177	0	central	portal	portal_177	0.114687525	-1.8701581	-0.50232154	-1.128291	1.447938	0.19113995	0.93463326	0.09166103	0.4437513	-1.8753809	-0.34653854	1.3380692	-0.12809956	-0.43403414	-3.8259935	-1.3876661	-0.8331044	2.62189	-0.644233	1.0616609	0.3464336	1.2907187	-2.443618	-0.8840972	2.0226283	0.26010612	-0.9738071	0.868785	-2374.304964539007	9379.712230215828	7005.40726567682
244846	Vessel cells	177	0	central	portal	portal_177	-1.424053	1.200167	-0.6279448	-1.0594422	0.96532017	2.659166	0.8431181	-0.09080754	2.2044945	-1.3621019	-1.0419483	0.8868755	-1.3523304	-1.2095888	-3.6158612	-0.11807979	-2.5623248	1.9141412	2.7398477	1.1522243	0.05661191	1.5134325	-1.0372001	-0.9338345	1.5028181	-0.98829955	-1.5195937	1.5048516	-2374.304964539007	9379.712230215828	7005.40726567682
244847	Vessel cells	177	0	central	portal	portal_177	-0.3368879	1.0540615	-1.5607977	-1.5508604	0.53662485	2.0396836	0.8555021	0.90010273	0.4189185	-0.10785573	-0.2571855	-0.81171685	-0.42264357	2.2671275	0.3243415	-0.9265336	-0.9992604	0.8592071	1.3476653	0.88824296	1.0236945	0.1171034	0.06778489	-0.1728051	-0.8454322	-0.38835353	0.38040835	0.30205783	-2374.304964539007	9379.712230215828	7005.40726567682
244939	Vessel cells	177	0	central	portal	portal_177	2.098885	1.369564	-1.2283531	-0.662501	1.224394	1.5058031	0.7084935	-0.2881006	1.2552214	-0.29416054	-0.4600761	0.7730644	-1.3661942	-0.14563437	0.27900532	-1.3735703	-1.3789456	2.2414513	0.40720186	1.0007138	0.1412232	1.5500442	0.4063186	-0.081238315	0.5368245	-1.497867	-0.5182607	0.8646862	-2374.304964539007	9379.712230215828	7005.40726567682
245005	Vessel cells	177	0	central	portal	portal_177	1.0876539	0.8636547	0.49740788	-1.0643805	1.0895442	1.401305	0.6721002	-0.2473318	1.4559839	-1.7844958	-0.60766995	0.092723526	-0.7103155	-0.72968173	-0.34538227	0.34939066	-2.3084836	1.8060429	0.5696917	0.7423228	-0.16429427	1.7616936	-2.2194722	-0.66415614	0.00085168384	-0.00865431	-0.15377331	0.9719616	-2374.304964539007	9379.712230215828	7005.40726567682
245029	Vessel cells	177	0	central	portal	portal_177	-0.9296753	0.57688457	0.9132621	-1.5547112	1.3807919	1.0403581	0.9648907	-0.010778996	0.18194242	-1.9972392	-0.35031155	0.50519586	-0.38727257	-0.48553288	-1.039788	0.8140457	-1.9630264	1.9104247	0.5093354	1.0210063	0.05792731	0.3607687	-2.3291576	-0.66981256	0.5659673	0.44998503	-0.79649156	1.0254256	-2374.304964539007	9379.712230215828	7005.40726567682
245064	Vessel cells	177	0	central	portal	portal_177	0.79427177	1.4361141	-0.059001308	0.6616516	0.8731607	2.0544226	0.49964246	-0.4247879	0.9697992	-1.6359117	-0.3663426	-0.5390054	-0.91834027	-0.6238911	-0.551745	-0.9362472	-1.1134789	2.3046463	1.106965	0.5679755	-0.11269956	1.4943823	-1.4354553	0.15763174	-0.0079155	-0.7929059	-0.5556542	0.8374962	-2374.304964539007	9379.712230215828	7005.40726567682
245104	Vessel cells	177	0	central	portal	portal_177	0.11935066	1.2781173	-0.61478096	-1.1748005	1.8730177	0.3673207	0.97914237	0.4807099	0.9211225	-2.0550203	-0.61018646	1.0426702	-0.23701671	-0.726387	-0.7340043	-0.27858555	-2.5751934	2.8176708	0.31410885	1.0987015	0.36032248	1.7227604	-2.6031744	-1.1168271	2.448891	-0.24446991	-1.2481161	1.0837957	-2374.304964539007	9379.712230215828	7005.40726567682
245170	Vessel cells	177	0	central	portal	portal_177	-0.87195706	0.4963482	-1.0444534	-1.2496171	1.5080688	1.3627455	1.0090346	0.5171801	0.060315147	-1.8978287	-0.25624114	0.87164223	0.16592908	-0.2561268	-0.4595318	-0.5156899	-1.659704	2.0357769	0.45710248	1.1050535	0.30780447	1.2000796	-2.1678276	-0.69211507	1.624525	-0.55146354	-0.37130794	0.55744874	-2374.304964539007	9379.712230215828	7005.40726567682
245192	Vessel cells	177	0	central	portal	portal_177	-0.012139674	0.45832956	-1.1189541	-1.6047505	1.0092045	1.2290328	0.7886661	-0.21415867	1.3418161	-1.8008666	1.4070482	0.14435431	-0.28311485	-0.83102816	-0.5779095	-1.1059868	-1.4099447	1.8997337	0.8223247	0.87659144	-0.03994353	1.6070935	-2.2765422	0.4828779	0.33472437	-0.40338778	-0.59931004	0.70439655	-2374.304964539007	9379.712230215828	7005.40726567682
244595	Vessel cells	177	0	central	portal	portal_177	0.35981676	-0.0713799	-0.0300699	0.5355085	0.5367372	2.7146907	0.76052433	-0.13321564	1.2955787	-1.1342086	-0.7013637	0.26419932	-2.0054104	-0.87871796	-2.3468182	-0.019046528	0.631634	1.508053	2.046433	0.9732552	0.1864056	1.589769	-1.1711545	-0.041047957	-0.6927543	-2.2234879	-1.0610389	1.0944604	-2374.304964539007	9379.712230215828	7005.40726567682
244575	Vessel cells	177	0	central	portal	portal_177	-1.6365119	1.2673222	0.7766562	-2.0859537	0.5392266	2.8496807	0.760732	0.7309699	1.3863041	-2.233136	-0.58217037	0.45860302	-0.88485116	-0.7738363	-0.68960273	-0.001441905	-2.1032164	1.4282221	2.606831	0.8514023	0.7748004	1.0981791	-2.2857137	-0.6271323	1.2509197	-0.859336	-0.6093816	-0.21172531	-2374.304964539007	9379.712230215828	7005.40726567682
244565	Vessel cells	177	0	central	portal	portal_177	0.64126	1.1644765	-0.06977758	0.0521011	1.0636884	2.1266413	0.38848513	-0.025888488	0.9466709	-1.7908148	1.2559564	-0.51524824	-1.5239458	-1.1669749	-1.0357159	0.17333564	-0.5906444	1.7473485	1.7938536	-0.3038567	0.011163623	1.5779431	-1.5863594	1.0031465	-1.0329427	-1.5046127	-0.7457905	1.0198606	-2374.304964539007	9379.712230215828	7005.40726567682
243898	Vessel cells	177	0	central	portal	portal_177	1.6920683	1.3761157	-0.13096264	-1.0518692	0.9262117	2.8731847	0.6134263	-0.24162917	1.5186495	-1.697623	-0.69567657	0.29831702	-1.0786134	-0.50333834	0.044113185	-0.49311396	-1.8311791	1.7614121	2.7320457	0.80753523	0.051270995	1.2121308	-2.1962044	-0.7005666	0.72737193	-0.88449186	0.14629166	0.84246135	-2374.304964539007	9379.712230215828	7005.40726567682
243092	Vessel cells	177	0	central	portal	portal_177	1.6581992	0.26268092	-0.72097653	-1.6686062	1.1715202	1.5818944	0.6112959	-0.08678344	1.3763515	-0.5508175	-0.49977982	0.6850816	-0.8470327	-0.3164229	0.9245487	-0.5192454	-1.9179198	1.9239697	1.1796776	0.6918888	0.13332987	1.704841	-1.1404969	-0.68228346	0.8078639	-0.9096631	-0.28096303	0.2071415	-2374.304964539007	9379.712230215828	7005.40726567682
243353	Vessel cells	177	0	central	portal	portal_177	1.1224415	0.5794402	-0.049898572	-1.4244128	1.4241934	1.4165089	0.8999718	0.43173665	-0.29275945	-1.6623335	0.82558364	-0.108063176	-0.36638066	-0.17656615	1.3758365	0.2495165	-2.2003171	1.8978382	1.6372806	0.92214084	0.49052382	0.32966495	-2.0319061	0.56115854	-0.31209606	-0.66217494	-0.20597269	0.63842636	-2374.304964539007	9379.712230215828	7005.40726567682
243574	Vessel cells	177	0	central	portal	portal_177	-2.7157147	1.3238512	-0.0837686	-1.8385242	0.81583476	1.7541119	0.64847416	1.2420444	1.9220008	-0.3151379	-0.43193337	-1.1462263	-0.70642585	-0.5904137	-0.5458502	-0.25973344	-1.8930385	1.5132502	1.4439576	0.84175766	1.4862818	1.7141149	-0.547645	-0.62227535	-0.98245597	-0.64612776	-0.68699396	-0.18574032	-2374.304964539007	9379.712230215828	7005.40726567682
243616	Vessel cells	177	0	central	portal	portal_177	0.23331282	0.099861294	0.30545652	-0.9540114	1.0771033	1.7928599	0.7235043	-0.17235014	1.7157013	-1.8882893	-0.6764233	0.29398635	-1.0591247	-0.85114294	-0.9937869	0.037623324	-1.778077	1.8224512	2.43112	0.89695454	0.08998317	1.4943734	-1.5435066	-0.909169	1.1513972	-1.1580368	-0.9967615	0.73745483	-2374.304964539007	9379.712230215828	7005.40726567682
243735	Vessel cells	177	0	central	portal	portal_177	0.4716666	1.0284692	-0.20162503	-1.1201172	1.4718167	0.44699597	0.93621373	0.57543194	0.8113707	-1.7620142	-0.39708316	0.9228233	-0.68671954	-0.5029323	1.3051387	0.019884747	-1.6621295	1.7899649	2.23589	1.070408	0.48324186	1.3742039	-1.8289511	-0.9496625	0.70190114	-0.79854023	-0.9956133	0.5761554	-2374.304964539007	9379.712230215828	7005.40726567682
243801	Vessel cells	177	0	central	portal	portal_177	-0.5911864	1.0456914	-0.5137668	-0.47480217	1.4740392	0.38845626	0.67970794	0.5940304	1.5241638	-2.2421484	-0.6650659	1.3453426	-0.99283946	-0.83272827	0.24139503	-1.2644858	-0.7349848	1.7737542	1.3979268	0.83032626	0.619185	1.4101938	-2.3749201	-0.8205215	1.88783	-1.0459714	-0.10590335	0.35263273	-2374.304964539007	9379.712230215828	7005.40726567682
244009	Vessel cells	177	0	central	portal	portal_177	1.4968309	1.0345122	-0.2930414	-1.4940965	1.2934744	1.55468	0.8095078	0.21554832	0.07093109	-1.0127554	-0.40554336	0.75656563	-0.54846615	0.06590357	-0.28457576	-0.4854517	-0.9612845	2.0366173	0.89096934	0.9656304	0.11400955	0.7584679	-0.45891136	-0.6452665	0.22418806	-0.7743427	-0.47139266	0.6321065	-2374.304964539007	9379.712230215828	7005.40726567682
244504	Vessel cells	177	0	central	portal	portal_177	-0.20271872	0.5527924	0.5732898	-1.0739532	1.5776958	0.5968221	0.97977656	0.53788185	0.2893447	-1.7738187	-0.20027405	-0.08861849	-0.55590725	-0.28837457	-0.62155974	0.36170778	-1.8075117	1.8798616	1.3148971	1.0868782	0.35140434	1.1890138	-2.134118	0.20026791	-0.04454811	-0.866894	-0.9123404	0.91788083	-2374.304964539007	9379.712230215828	7005.40726567682
244169	Vessel cells	177	0	central	portal	portal_177	1.6876656	0.68051356	-0.035848297	-0.9362718	1.3907334	1.5624875	0.784168	-0.14492977	0.86578697	-1.0984042	-0.49291614	0.09608303	-0.7971262	-0.5774713	-2.4784832	-1.4141607	-2.5447528	2.276813	2.5670638	1.0198872	0.15291898	0.9250027	-0.89033526	-0.6875358	1.7705619	-0.65618527	-0.62839913	0.8807576	-2374.304964539007	9379.712230215828	7005.40726567682
244218	Vessel cells	177	0	central	portal	portal_177	0.68588436	-0.1211236	-0.36759079	-1.5323985	1.0766834	0.55987483	0.8020888	-0.17109631	1.4192139	-1.8132374	-0.21315455	0.5852365	-0.33936507	-0.045903888	-0.23414691	-0.33488584	-1.7189008	1.6280434	0.2832917	0.8289891	0.04509973	1.4543415	-1.6938647	-0.16994019	0.4119112	-0.34533754	-0.28913373	0.6255802	-2374.304964539007	9379.712230215828	7005.40726567682
244234	Vessel cells	177	0	central	portal	portal_177	0.43971932	0.2554423	-1.2283481	-1.081391	1.5371407	1.4352413	0.8103237	-0.1453528	1.431195	-1.9405228	-0.77347934	1.2615597	-0.37470472	-0.628199	-1.1997124	-1.1452551	-2.1094255	1.9971174	2.422596	1.0246702	0.038225487	1.3620068	-2.2292087	-0.779174	1.7222025	-0.72848374	-0.14076073	1.209924	-2374.304964539007	9379.712230215828	7005.40726567682
244235	Vessel cells	177	0	central	portal	portal_177	1.7716565	0.34878698	0.1727265	-1.0250039	1.0826814	1.7847064	0.7133807	0.06713643	0.89396477	-1.6904544	-0.16651858	0.028053315	-0.6641142	-0.66371644	0.5283589	-0.092846334	-2.0423763	1.7053282	1.7156614	0.5754655	0.041003264	0.9581748	-1.9679245	-0.26669303	0.34572762	-0.11316585	-0.4084348	0.82267034	-2374.304964539007	9379.712230215828	7005.40726567682
244236	Vessel cells	177	0	central	portal	portal_177	0.37568694	1.3001267	-0.31168252	-1.1773065	-0.3816924	1.3312725	0.782872	0.87561154	1.3857145	-0.35893327	-0.33402205	0.065115415	-0.53617615	-0.48227763	0.4510618	-0.3912769	-0.4432978	0.1838135	1.2101624	0.6778634	1.1382954	0.8001644	-0.49496993	-0.21850343	-0.6819799	-0.51663417	-0.20868541	0.32332554	-2374.304964539007	9379.712230215828	7005.40726567682
244415	Vessel cells	177	0	central	portal	portal_177	0.7163263	0.3193174	0.050451532	-1.0853676	1.1969639	1.3433714	0.7979012	0.065475225	0.30844766	-1.6442863	-0.36900598	0.37595078	-0.13576461	-0.5358094	-0.6975745	-0.6081129	-1.587807	2.0957336	1.2629557	0.93060243	0.17881592	0.6437613	-1.3248538	-0.6761937	0.61968213	-0.627283	0.22711834	0.80334944	-2374.304964539007	9379.712230215828	7005.40726567682
245244	Vessel cells	177	0	central	portal	portal_177	1.7118622	1.5509193	-0.34440663	-1.4272804	1.0815609	1.4215614	0.782827	0.03268086	1.2730602	-2.0025814	-0.54528075	0.72165775	-0.4194502	-0.23538357	1.0888972	-0.8687033	-1.7328583	1.7335624	-0.066063225	0.93908405	-0.0068204287	1.5556959	-2.1541035	0.77421737	0.9223394	-0.574355	-0.6088665	0.9659591	-2374.304964539007	9379.712230215828	7005.40726567682
245461	Hepatocytes	177	0	central	portal	portal_177	-0.73931617	1.2930032	-0.9928505	-0.61600316	1.0300046	-0.40489927	0.7520475	-0.24578819	-0.88735753	-0.6835591	-0.18889879	1.3346093	0.85916495	-0.16012052	0.69477004	-0.90727496	-2.1620057	1.6524099	-0.4995373	0.85631394	0.27833438	-0.652552	-1.1698227	-0.34548265	2.1562996	0.6414375	0.42252448	-1.2855709	-2374.304964539007	9379.712230215828	7005.40726567682
246722	Hepatocytes	177	0	central	portal	portal_177	2.0915802	0.6262255	0.2355658	-0.88497466	1.0478336	-0.88063335	0.44379503	-0.00022805271	1.0017585	-0.18735358	-0.3868274	0.16849111	-0.30204254	-0.6429615	1.242898	0.03252975	-1.3010347	1.2021748	-1.5952479	0.8833326	0.1585105	1.6069671	-1.2223145	-0.27588683	-0.09914552	0.00788391	-0.12662052	1.1821944	-2374.304964539007	9379.712230215828	7005.40726567682
245523	Immune cells	177	0	central	portal	portal_177	0.837434	-0.5489528	-0.04775875	-0.6833007	0.50906146	1.4144716	0.49509752	-0.15902299	1.3078153	-2.1267018	-0.58201814	0.25349388	0.1473604	-0.8088732	0.28431445	-0.5060216	-0.42915505	1.5888084	0.24672388	0.6534142	0.61667264	1.6224657	-1.9901243	-0.39409766	-0.68070745	-0.23178086	-0.24556977	0.08063592	-2374.304964539007	9379.712230215828	7005.40726567682
246240	Hepatocytes	177	0	central	portal	portal_177	0.17009524	1.4608865	-0.21048653	-1.702702	0.73554647	-1.0950879	0.6442285	-0.15202251	1.3885422	-0.871465	-1.0272471	0.52596086	-0.33707225	2.0962386	-2.444495	0.5022235	-2.2396462	1.7807121	-1.1009477	0.870272	0.010660566	1.5417471	-0.7125126	-1.0089729	1.2015331	-0.73712045	-0.008461011	1.2373068	-2374.304964539007	9379.712230215828	7005.40726567682
246257	Hepatocytes	177	0	central	portal	portal_177	0.55704325	1.2195717	0.13153	-0.21348898	0.83104277	-0.5276046	0.6353034	-0.2699937	1.6418276	0.37123027	-1.1538023	0.14238316	-1.3989885	0.014206932	-0.81733084	-0.049650572	-1.4681482	2.0580897	-0.11439142	0.882231	-0.027121669	1.5164627	0.5975066	-1.3522356	0.16577928	-1.2852943	0.16870059	1.42256	-2374.304964539007	9379.712230215828	7005.40726567682
246279	Immune cells	177	0	central	portal	portal_177	1.7805355	-0.65105164	-0.40998265	-1.6037574	1.0240046	-0.012138632	0.39492723	-0.31814504	1.2495912	0.47958001	1.542991	-1.789138	-0.31394503	-0.17806438	0.756047	-1.156873	-2.2403045	1.5302367	-0.48681477	0.76392484	-0.16341202	0.95402235	-0.038740702	0.96483463	-1.0191749	0.10343651	0.28736937	0.20218398	-2374.304964539007	9379.712230215828	7005.40726567682
246325	Vessel cells	177	0	central	portal	portal_177	1.3330728	0.44964913	0.3017967	-1.0628587	1.202474	0.124803886	0.8459674	-0.40837592	0.15662435	1.0330716	0.5730818	-1.5261581	-0.5510163	-0.20788583	0.14723504	-0.7317726	-1.9069915	1.3276982	1.0486141	0.97027904	-0.33525297	0.17678382	1.3492969	1.1430774	-1.7987633	-0.4996916	-0.29033843	0.51838684	-2374.304964539007	9379.712230215828	7005.40726567682
246337	Hepatocytes	177	0	central	portal	portal_177	0.61364776	-0.42323261	0.0017626269	-1.4593837	0.65218705	-0.21986197	0.597995	-0.11953542	1.1419019	-0.9883355	0.060551547	0.47558862	0.026054066	-0.70042235	-0.19397263	-0.66070336	-2.4393687	1.742305	0.1580546	0.7397328	0.32379386	1.3195308	-1.2142758	0.48373598	0.6373277	-0.33374694	-0.5995233	0.3000037	-2374.304964539007	9379.712230215828	7005.40726567682
246397	Vessel cells	177	0	central	portal	portal_177	0.9832132	0.72124445	-0.09950254	-0.6397319	0.9485467	-0.105315	0.7102613	-0.12024403	1.2240534	-0.4053551	-0.6695311	0.67555594	-0.6828682	-0.9373937	-1.9870092	0.46103284	-0.36220342	1.9860938	-0.7564413	0.6284201	-0.021371776	1.5976493	-1.5481508	-1.0982994	1.072506	-0.59278333	-1.1415298	1.0243821	-2374.304964539007	9379.712230215828	7005.40726567682
246433	Hepatocytes	177	0	central	portal	portal_177	1.636486	0.5539104	-0.4812728	-1.3724228	1.2003446	-0.6329911	0.5861773	0.10912506	1.0927135	-1.2837352	-0.43029168	0.5841182	0.11477535	0.25063285	-0.8556806	-0.25797385	-1.4354905	1.8403968	-1.5944362	0.29339537	0.18551242	1.7567297	-0.7671532	-0.5252113	0.36269596	-0.48260877	0.36069253	0.90349156	-2374.304964539007	9379.712230215828	7005.40726567682
246464	Hepatocytes	177	0	central	portal	portal_177	1.5993406	1.5580744	-0.07811983	-1.0358183	1.3716983	-1.1039014	0.46849555	-0.017631514	1.7213783	-1.0911481	-0.74641997	0.8466078	-0.31193984	-0.7478983	-0.16471353	-0.12136362	-2.6151166	1.9273746	-1.6055139	1.0127609	0.111217834	1.7385445	-1.66419	-0.7792574	1.2331028	0.29341963	-0.17129302	1.2856646	-2374.304964539007	9379.712230215828	7005.40726567682
246465	Hepatocytes	177	0	central	portal	portal_177	-0.24132623	-2.1941822	-1.5340184	-1.8859535	1.0677859	-0.35510817	0.8086914	0.532002	1.5106397	-2.0106838	-0.23577112	0.9551455	1.0565513	-0.39230168	0.14298812	-1.5513515	-2.4287977	1.5751618	0.22853608	0.9261709	1.087437	0.4429613	-1.9102272	-0.20363872	1.7992105	0.7895952	-0.24643612	-0.41145372	-2374.304964539007	9379.712230215828	7005.40726567682
246518	Hepatocytes	177	0	central	portal	portal_177	1.3076406	1.2452433	-0.28386426	-1.2797258	1.2698596	-0.446482	0.9523448	0.21821517	0.8082616	-1.6013832	-0.60158974	0.9793125	0.17422564	-0.48127568	-0.54795897	-1.208789	-2.0939262	1.7288945	-0.4060623	1.19168	0.26319838	1.8377845	-1.2480843	-1.1016351	1.6883793	-0.09462593	-0.11407002	0.94009256	-2374.304964539007	9379.712230215828	7005.40726567682
246595	Hepatocytes	177	0	central	portal	portal_177	0.34362254	-0.2131246	-1.3921387	-1.8733892	1.0857223	-0.33707148	0.8672401	1.6757116	1.1577463	-0.4708689	-0.10959977	0.13962375	0.31184104	-0.26005134	0.78299946	-0.9934534	-2.201729	1.5978125	-0.86880434	0.89919597	1.4923754	0.8474344	-0.99406517	-0.16774237	0.9072566	0.14649525	-0.16072966	-0.33030266	-2374.304964539007	9379.712230215828	7005.40726567682
246618	Hepatocytes	177	0	central	portal	portal_177	0.8840187	1.0474231	-0.16591173	-0.9333476	0.87737894	-1.2455641	0.59811485	-0.027692836	1.855353	-0.28389227	-0.38874298	0.03647621	-0.65759903	0.0017081975	0.41177237	-0.15294918	-1.7276536	1.7340803	-1.3658789	0.8357781	0.071360216	1.6044312	-1.1368752	-0.18711141	0.36406898	-0.16961259	-0.33753103	1.2283947	-2374.304964539007	9379.712230215828	7005.40726567682
246639	Vessel cells	177	0	central	portal	portal_177	1.2189287	1.0107344	0.111360796	-1.486652	1.1775084	-0.41627297	0.7902669	-0.032848127	1.607625	0.5725732	0.08824134	-0.860479	-0.8267264	-0.5890181	0.3332659	-0.57620335	-1.9324394	1.7299098	0.104941644	0.9948604	-0.06086112	1.6514993	-0.024720035	1.18237	-1.1996744	-0.9463216	-0.8552076	0.6791367	-2374.304964539007	9379.712230215828	7005.40726567682
246690	Hepatocytes	177	0	central	portal	portal_177	-0.36110687	0.24848998	0.22808461	-0.5768541	0.06240946	-1.0622349	0.8266702	-0.11536024	1.7489296	-0.5824727	0.2051309	-0.89169323	-0.19586821	-0.30093908	0.15829341	-0.39656347	-0.92538536	1.3048007	-1.5819432	1.0257307	0.067298286	0.7897688	-0.6636784	0.21684246	-0.27477074	0.30281305	-0.49576023	0.27432993	-2374.304964539007	9379.712230215828	7005.40726567682
246691	Hepatocytes	177	0	central	portal	portal_177	-0.8824477	-0.032421857	-1.0041304	-1.5967584	1.5696999	-0.96091926	0.95381963	1.2450725	1.5954592	-1.0927923	0.09950518	-0.47513425	0.04545544	-0.011829487	0.4561991	-1.3590902	-1.9681914	1.954054	-0.43571448	1.0241231	1.2477303	0.90547997	-0.80776435	-0.10890183	0.36734074	0.059519574	-0.18774793	-1.1874119	-2374.304964539007	9379.712230215828	7005.40726567682
246222	Hepatocytes	177	0	central	portal	portal_177	0.21861713	-2.465615	-0.08711476	-1.895099	0.7478255	-0.7051103	0.6212857	0.021782212	1.1804848	-0.18278114	-0.77530825	0.34760648	0.077039525	0.46871063	-2.2518153	0.255006	-2.279334	1.7998592	-0.31806827	0.75192755	-0.09582408	1.704772	-1.7050556	0.051192977	0.1514444	-0.47803	-0.22616221	0.9819365	-2374.304964539007	9379.712230215828	7005.40726567682
246162	Vessel cells	177	0	central	portal	portal_177	0.4539109	-0.94546664	-1.2507606	-1.1976652	1.3087815	0.9786171	0.8222468	0.0025234092	1.058767	-2.0686238	-0.6543318	1.1809437	0.46834666	-0.7394709	-0.68066525	-1.0135965	-1.8517902	2.131501	0.6276388	1.0929929	0.07606907	1.7246999	-1.9101582	-0.7892082	0.7372199	-0.26954857	-0.024890892	0.8155358	-2374.304964539007	9379.712230215828	7005.40726567682
246079	Hepatocytes	177	0	central	portal	portal_177	-0.1679051	-0.41475725	-1.3571738	-1.5858605	0.87869465	-0.78686833	0.78859997	1.2808201	2.6144917	-1.8985728	-0.08608281	0.0658585	0.22072467	-0.2204652	0.27888113	-0.36829966	-1.8955101	0.7266755	0.6446958	0.518713	0.9815743	1.5086422	-1.8240764	-0.24225235	0.5591796	-0.02978019	-0.29045135	-0.71891767	-2374.304964539007	9379.712230215828	7005.40726567682
245750	Hepatocytes	177	0	central	portal	portal_177	0.3727244	0.83060354	-0.2562654	-1.4786874	0.71065664	0.576985	0.6033554	-0.3632348	1.5579846	-1.4189588	-0.8269636	0.59970677	-0.4644798	0.83465123	-0.51591396	-0.8060828	-1.1513563	1.7469196	-0.6429337	0.78510684	-0.09190663	1.5831766	-1.7130026	-0.59490687	0.6219287	-0.5526785	0.8427584	0.9892649	-2374.304964539007	9379.712230215828	7005.40726567682
245555	Vessel cells	177	0	central	portal	portal_177	-0.5277573	1.8410531	-0.747324	-1.1289972	1.426552	0.96783847	0.9045089	0.4916616	1.1763062	-2.354269	-1.0408822	0.92504936	-0.18105243	0.054195542	-0.21325937	-1.0440587	-1.1499352	2.0105555	0.3216582	1.0350981	0.48277923	1.341615	-2.4271295	-1.425526	1.8724884	-0.48595423	0.48162293	1.1011653	-2374.304964539007	9379.712230215828	7005.40726567682
245575	Vessel cells	177	0	central	portal	portal_177	-1.6889148	1.5346924	-0.9205605	-0.92283034	0.8610555	0.7257591	0.7726496	0.40712202	1.8815378	-2.2871659	-0.8512254	0.6310009	0.42187348	-0.99977535	-0.6222082	-0.37779847	-1.275178	1.7832776	0.7731459	0.83568054	0.3812873	1.7949424	-2.5794747	-1.0853959	1.2570976	-0.12618537	-0.8373623	0.72502506	-2374.304964539007	9379.712230215828	7005.40726567682
245615	Immune cells	177	0	central	portal	portal_177	-0.3393103	0.37625355	0.7118228	-0.43571168	0.820581	1.0612903	-0.27610242	-0.24075142	0.6431111	0.24115874	-0.34874418	-0.9199214	-0.48084208	-0.603254	-0.33106965	-0.24136841	-0.06911922	1.5377902	0.9265069	-1.0133396	-0.89519846	0.8160324	0.04494087	0.22516307	-0.7156341	-0.5107868	-0.074015036	0.35659292	-2374.304964539007	9379.712230215828	7005.40726567682
245624	Vessel cells	177	0	central	portal	portal_177	0.69065017	-0.14556925	0.2721912	-0.24196577	0.44866684	0.8767885	0.2136605	-0.29257888	0.54640645	-0.6930458	-0.16481572	-0.40188998	-0.19919577	-0.3665913	1.1258091	0.27508286	-0.3762356	0.35278812	-0.23968077	0.23404975	0.5948621	0.439382	-1.4787	0.115592144	-0.49078125	-0.004451299	0.31446347	-0.72797024	-2374.304964539007	9379.712230215828	7005.40726567682
245641	Vessel cells	177	0	central	portal	portal_177	-0.5354477	0.7684305	-0.7443512	-0.45399243	1.1739413	0.6257021	0.0072337454	-0.8945398	1.476925	0.6467268	0.9622824	-1.775066	-0.57705635	-0.42339388	-0.43544918	-1.1848847	-2.2751846	1.8517865	1.1580162	0.933845	-0.50025195	1.9109476	0.4581104	0.9041839	-1.3307683	-0.82211417	-0.74966055	0.64401925	-2374.304964539007	9379.712230215828	7005.40726567682
245734	Vessel cells	177	0	central	portal	portal_177	1.6331297	1.0461704	0.10088974	-0.31839082	1.0655665	0.021400942	0.84758127	0.22249515	0.92208886	-1.288538	-0.22778253	0.24577954	-0.80419534	-0.6159074	0.49815074	-0.45408908	-1.4061638	1.662311	1.5244659	1.0396602	0.03419634	1.7182782	-1.253447	-0.2724514	-0.06762837	-0.60115826	-1.1618519	1.0055091	-2374.304964539007	9379.712230215828	7005.40726567682
245768	Hepatocytes	177	0	central	portal	portal_177	1.0500712	1.0284041	-0.01815443	-1.2873242	1.1038609	-0.19649269	0.80036813	0.0063309893	1.0616683	-1.7380801	-0.14820813	0.6435367	-0.081617616	-0.5428626	0.8530528	-0.75304383	-2.1347098	1.9257196	-0.19942813	0.8997055	0.0016623068	1.7441151	-1.7192366	0.121763945	0.6112021	-0.22559454	-0.41941014	1.0370604	-2374.304964539007	9379.712230215828	7005.40726567682
246061	Hepatocytes	177	0	central	portal	portal_177	-0.38735682	0.5877331	-0.83163655	-0.6111915	1.2919314	0.10612537	0.89321697	1.3596549	0.6075196	-1.6152701	0.06602656	-0.35785002	-0.025666242	-0.04042642	0.6569283	-0.37391496	-1.529195	1.5270011	-0.59751177	0.9880389	1.5270263	0.6063271	-1.5186322	-0.19908881	0.72769177	-0.18777284	-0.3095792	-0.2952671	-2374.304964539007	9379.712230215828	7005.40726567682
245791	Vessel cells	177	0	central	portal	portal_177	0.18464242	0.45371342	-1.4943649	-1.531577	1.2112352	0.08860176	0.92834526	0.22211596	1.4082485	-1.6225408	0.037930895	0.6339576	0.0035772752	0.32447878	-0.77108747	-1.5790898	-2.500002	1.1205461	0.7849551	1.0411377	0.3175809	2.2246163	-1.3213185	1.0117317	-0.7776785	-0.8720039	0.6835394	0.4392855	-2374.304964539007	9379.712230215828	7005.40726567682
245810	Hepatocytes	177	0	central	portal	portal_177	-2.7010903	0.28299496	-0.019044217	-1.942493	1.088665	-1.1524897	0.8288094	-0.1365469	1.8743999	-2.1683	-0.5252312	0.58983046	0.85807353	-0.7014864	-1.6055387	-0.81735325	-1.8048064	2.1336606	-1.1289805	0.9271655	0.21106455	1.6374276	-2.293662	-0.6645765	1.57165	0.5462586	-0.70112765	0.4777632	-2374.304964539007	9379.712230215828	7005.40726567682
245845	Hepatocytes	177	0	central	portal	portal_177	3.0279477	1.4132185	0.21553405	-0.57536477	0.9817308	-0.40414646	0.46596372	-0.026558956	1.4584513	-0.95550674	-0.5177464	0.35021973	-0.66932935	-0.6453496	2.1326478	0.047031093	-2.0856025	1.7334489	-0.6752136	0.8327431	0.081802204	1.1227123	-1.5131938	-0.16688107	0.8654141	-0.11071378	-0.37760296	1.0353088	-2374.304964539007	9379.712230215828	7005.40726567682
245932	Hepatocytes	177	0	central	portal	portal_177	1.4973809	1.0364207	-0.10436999	-1.2835039	1.2792217	-0.39941517	0.6360129	-0.19982553	0.6062793	-1.6519026	-0.30839995	0.76418144	0.26762506	-0.11605891	-1.3310325	0.24354975	-1.4674543	2.1146023	-0.13418181	0.6549579	0.115265876	0.8051575	-1.8909377	-0.05340883	-0.55335736	-0.06672718	-0.0016045768	0.94445133	-2374.304964539007	9379.712230215828	7005.40726567682
245948	Hepatocytes	177	0	central	portal	portal_177	0.85597724	-0.81847346	0.14538616	-1.3741572	1.0019302	0.35924336	0.8022399	-0.068723015	-0.28903288	-1.3999985	-0.012749274	0.18513161	0.6958948	-0.20280452	-2.0236306	0.9506687	-2.320655	-0.39360577	-0.25915056	0.85074866	0.557915	1.9168078	-1.4505693	-0.03749376	-0.6109804	-0.10287884	0.070697136	0.03416259	-2374.304964539007	9379.712230215828	7005.40726567682
246017	LSEC	177	0	central	portal	portal_177	-3.1943462	1.171028	1.0688752	1.8587978	-1.3930043	1.2404575	-2.0722945	-2.0461419	1.9389448	-1.4906778	-0.06577975	-0.6360398	-0.19046374	-0.1958615	-0.8927908	0.2146012	0.90374637	-1.3945363	0.9534483	-0.42780158	-0.14996041	1.4006355	-1.4274288	-0.24068452	0.4995376	-0.28544077	-0.29951388	-0.5454715	-2374.304964539007	9379.712230215828	7005.40726567682
250956	Hepatocytes	177	0	central	portal	portal_177	0.14438045	0.43922445	0.32894415	-1.8996015	0.6485627	0.6783106	0.5138245	-0.018123994	0.12152376	0.75764924	-1.1292315	0.9601996	0.3009451	-1.2319622	-1.2418988	0.1941439	-2.6278543	1.3580307	0.33735666	0.8112024	0.19187458	0.7946842	0.3272254	-0.85456985	0.72608906	-0.08938058	-0.6011715	-0.72968835	-2374.304964539007	9379.712230215828	7005.40726567682
251109	Hepatocytes	177	0	central	portal	portal_177	0.10316942	0.01876317	-0.9574303	-1.4636062	0.77351266	2.1491873	0.9703382	0.2714798	0.87898093	0.69696575	-0.90392655	0.5835638	-0.4855407	-1.3705947	-2.173648	-0.7765216	-2.1545892	1.1804163	1.5984809	1.191996	0.41619492	1.4646341	0.55232763	-0.3542709	0.74654144	-0.6065264	-1.8407509	0.33786172	-2374.304964539007	9379.712230215828	7005.40726567682
259847	Vessel cells	177	0	central	portal	portal_177	-2.0869029	1.4263155	1.2974522	0.46869433	0.91422254	-0.30771264	0.72699577	1.3529432	1.1955899	-1.4643319	-0.3682377	-2.2203438	-0.6424611	-0.5144457	-0.24964286	1.1377004	-0.9271895	1.148424	0.99823433	0.9106804	1.5009392	1.0643342	-1.3775814	-0.646856	-1.2535694	-0.7751766	-0.770827	-0.94145817	-2374.304964539007	9379.712230215828	7005.40726567682
257749	Vessel cells	177	0	central	portal	portal_177	0.10822265	-0.740854	-1.7261456	-0.89913803	0.71083736	-1.1105971	1.0061531	1.3811558	1.3736361	1.0840145	-0.06438622	-0.9378108	0.105626985	-0.08574555	0.95407295	-1.5060222	-1.1230179	0.5705253	-1.2818528	1.1102136	1.7407569	1.5665122	0.79795504	0.31086302	-1.407539	0.2409338	-0.738266	-1.5263691	-2374.304964539007	9379.712230215828	7005.40726567682
256899	Hepatocytes	177	0	central	portal	portal_177	1.4867885	0.79178303	-0.24384552	-1.4016899	0.65803695	-1.1431139	0.6712555	0.16764712	0.14955805	0.05606145	-0.82943165	0.0042659733	0.28624448	1.919071	-1.4887475	0.6389056	-0.49684957	0.17839058	-1.7218351	-0.1708803	0.36321285	1.2737345	0.37697482	-0.79283404	-0.52832896	-0.38423708	0.8036401	-0.77789044	-2374.304964539007	9379.712230215828	7005.40726567682
256935	Hepatocytes	177	0	central	portal	portal_177	-0.4710345	-0.991608	-0.05154251	-2.033099	0.6456823	-0.9005854	0.69840264	-0.15860584	0.7640955	0.21068126	-0.7604423	-0.17639068	0.42759675	1.2109053	-0.61380285	0.3903115	-1.8716512	1.4113498	-1.1819791	0.7622154	-0.022452394	1.0106807	0.46004757	-0.8964314	-0.7882854	0.14663276	0.2327729	-0.6633284	-2374.304964539007	9379.712230215828	7005.40726567682
257021	Hepatocytes	177	0	central	portal	portal_177	0.80392617	0.48481357	0.096913524	-0.6089771	0.84451014	-0.698737	0.8710442	0.31848523	0.6199287	-0.1211814	-0.7807512	0.40544924	-0.23348647	-0.73717487	-0.5497501	-1.4938258	-1.2029581	1.212135	-0.7314625	0.9933845	0.13051982	1.8177533	0.87955165	-0.51387274	-0.30067596	-0.013841212	-0.51266015	-1.23367	-2374.304964539007	9379.712230215828	7005.40726567682
257037	Vessel cells	177	0	central	portal	portal_177	0.444219	0.5484707	-1.2035891	-0.8309703	0.17620754	-1.0032195	0.35837537	1.2786855	1.2373441	0.029399782	-0.55946994	0.11674776	0.72125405	-0.26969358	-0.308324	-1.2058612	-1.812267	0.9253224	-0.008472954	0.8185271	1.3929747	0.20562418	0.9210739	-0.5854535	-0.24400246	0.70880824	-0.2332054	-1.4991034	-2374.304964539007	9379.712230215828	7005.40726567682
257054	Hepatocytes	177	0	central	portal	portal_177	1.6194942	0.13789496	0.50875616	0.0004882927	0.2349207	-1.3439307	0.59845555	-0.0016575987	0.94167066	-0.4101875	-0.20760004	0.20757262	-0.40155315	-0.7992212	0.26740617	-0.52932286	-0.71199137	1.0149773	-1.344774	0.7070376	0.026536712	1.5881735	-0.62971175	0.2922493	0.017194476	-0.40375707	-0.45075142	-1.4195714	-2374.304964539007	9379.712230215828	7005.40726567682
257250	Vessel cells	177	0	central	portal	portal_177	0.0017865236	0.8229893	-1.1115832	0.25919166	0.43779427	-0.8761096	0.661014	-0.05826787	0.55739266	0.19713703	-1.20128	0.776799	0.4273583	-0.33523053	0.2057575	-1.0273709	-1.2180802	0.76151466	0.06343782	0.9099686	0.65641207	0.24790132	0.64899504	-0.7498756	0.45835623	0.31111303	-0.22308838	-1.2739148	-2374.304964539007	9379.712230215828	7005.40726567682
257366	Vessel cells	177	0	central	portal	portal_177	-0.28943777	0.6080313	-1.614794	-0.0089783585	-0.23421866	-0.52657366	0.7866755	1.3643367	1.2846369	0.71455884	-0.09289564	0.22224279	-0.10058967	-1.2334082	-0.4408009	-1.0866382	-0.7129772	-0.10316174	0.22382519	1.0183524	1.5475229	-0.004817121	0.56156147	0.43896955	0.3302673	-0.055307172	-1.037628	-1.2447054	-2374.304964539007	9379.712230215828	7005.40726567682
257384	Hepatocytes	177	0	central	portal	portal_177	1.5758306	1.2378987	0.2301881	-0.4972862	0.26469952	-1.4440532	0.3206108	0.12451318	1.5658534	-1.9409457	-0.0040097656	0.5626534	0.23558867	-0.70949894	-0.06471938	0.52984875	-1.8253645	0.16010807	-1.7119068	0.09673795	0.19529694	1.4843068	-1.0899115	-0.266696	0.9660059	0.14749593	0.22786675	-0.87947106	-2374.304964539007	9379.712230215828	7005.40726567682
257385	Immune cells	177	0	central	portal	portal_177	0.21277274	0.43874934	0.56515354	0.12737371	0.6373275	-1.2300597	0.17974462	0.26533607	1.0544617	0.22399299	-0.06517978	-1.0054528	-0.46946433	-0.61588526	-1.3084835	-0.5223831	-0.65160155	0.94189966	-0.47339043	0.68990004	0.2736917	1.6301006	0.21548612	-0.1480918	-0.5028668	-0.78192526	-0.33019215	-1.3781822	-2374.304964539007	9379.712230215828	7005.40726567682
257491	Vessel cells	177	0	central	portal	portal_177	-0.15293558	0.8625531	0.95965195	-1.1666536	0.7786026	-0.8274753	0.75345474	1.9086156	-0.07890721	0.10766054	0.04611771	-1.5222403	0.030414268	-0.1098766	1.0011121	-0.25315732	-1.1243584	0.3638061	-0.6541972	0.7297418	1.8642542	-0.052167643	0.5870954	0.1653986	-1.2968358	0.10908756	0.13414283	-1.0892138	-2374.304964539007	9379.712230215828	7005.40726567682
257492	Hepatocytes	177	0	central	portal	portal_177	0.20342292	-0.84398365	-0.12572533	-1.0329186	0.9925026	-1.1284521	0.79594016	-0.18306285	-0.73828465	-0.9276881	-0.43788198	1.0690607	1.366365	-0.5340556	0.72155696	-0.98159784	-1.5671359	0.6482489	-1.1443745	0.8857668	0.45945483	-0.5169094	-0.65295637	-0.45230713	1.4863034	1.2606435	0.33836454	-0.87631667	-2374.304964539007	9379.712230215828	7005.40726567682
257536	Hepatocytes	177	0	central	portal	portal_177	1.1165509	0.013114598	-0.40911388	-0.59126145	0.89595526	-0.4186285	0.900568	0.27840158	0.36774662	1.0990915	-0.98272526	0.34101078	-0.17555575	-0.9643962	-0.4550838	-1.5133109	-0.982785	1.3587313	-0.86667794	0.84865415	0.25952315	1.249796	1.1429696	-1.3998076	-0.14777988	0.02622673	0.66473776	-1.4638876	-2374.304964539007	9379.712230215828	7005.40726567682
257566	Vessel cells	177	0	central	portal	portal_177	0.19557858	-0.18204167	0.065756276	-1.8908675	0.4387796	0.050861634	0.5582097	0.24417119	-1.2527272	-0.5175857	-0.10265471	0.6913285	1.4958684	0.08021477	0.87645966	-0.011760671	-1.3000168	0.16497958	0.08253295	-0.27371886	0.735805	-1.1368425	0.7275183	0.12799457	-0.40091106	1.03858	0.2492894	-1.0359368	-2374.304964539007	9379.712230215828	7005.40726567682
279152	Hepatocytes	177	0	central	portal	portal_177	0.73865104	0.56583	1.1214665	-0.122859605	0.5386193	-1.4911174	0.028328054	-0.25325528	0.96763927	-1.9008536	0.4332824	0.3864508	-0.5607333	-0.3205738	-0.8356577	0.31322932	-1.6364847	-0.6635058	-1.6053675	0.53668994	-0.021665884	1.4753615	-1.1073493	1.0086001	0.3287667	-0.2918479	0.26481438	0.29644898	-2374.304964539007	9379.712230215828	7005.40726567682
257622	Hepatocytes	177	0	central	portal	portal_177	0.4358837	0.5904232	-1.1157192	-1.1752234	1.7495923	-0.8675629	0.86534566	-0.19942361	-0.5925638	0.7239641	-0.58026135	1.0769333	0.73565465	-0.7044304	-0.6022429	-1.6156021	-0.2347865	1.7386459	-1.5364146	0.8381947	0.39530146	0.90279627	0.53350425	-0.7559471	0.87304574	0.20948106	-0.8230118	-1.5812174	-2374.304964539007	9379.712230215828	7005.40726567682
256820	Vessel cells	177	0	central	portal	portal_177	0.40230033	-0.30985457	0.24928926	-0.75547177	-0.7660507	0.283542	0.16280256	0.006592749	1.7353436	0.024859244	-0.6625264	0.4137881	-0.22578678	-0.9196695	-0.016428467	-0.8034685	-1.6987195	-0.22999337	-0.8205696	0.8679045	1.2712172	1.8466557	0.74747247	-0.9629429	1.1255664	0.040057193	-0.8228164	-0.5805664	-2374.304964539007	9379.712230215828	7005.40726567682
256749	Immune cells	177	0	central	portal	portal_177	0.26878098	-0.046468765	0.15539093	-1.1840581	0.9333054	-1.1908798	0.7199609	0.4205307	-0.28597257	-0.89718556	-0.25292462	0.22426927	0.80681425	0.23845294	-0.9912663	1.1833817	-1.5716228	0.5334822	-1.0043968	0.4672771	0.29325637	1.8874137	-1.4803835	-0.37866598	-1.0144752	0.36124447	-0.47928625	-1.181617	-2374.304964539007	9379.712230215828	7005.40726567682
256723	Vessel cells	177	0	central	portal	portal_177	0.58361024	1.8224682	-0.50018543	-0.40652183	-0.43201077	-0.8661619	0.710136	1.2568928	1.3830793	0.49461898	0.22952895	0.43451217	-0.773475	-1.1797566	-0.5352524	-1.0007303	0.59429526	0.8168404	-1.6769785	0.96653086	1.460984	1.3744018	-0.028359955	-0.8513992	1.4366558	-1.2287889	-0.5350596	-0.6239559	-2374.304964539007	9379.712230215828	7005.40726567682
256189	Hepatocytes	177	0	central	portal	portal_177	0.1947222	0.0536792	-1.1262362	-0.76492554	1.42981	-1.326457	0.89543307	-0.15207109	0.19030318	1.1629802	-1.1531063	1.1006192	0.08976848	-0.3078672	-0.37792492	-0.98158836	-0.5852784	1.5474389	-1.3325956	1.156697	0.101801455	1.2537951	0.9284802	-1.634205	1.6677272	-0.5176429	-0.61595595	-0.98665607	-2374.304964539007	9379.712230215828	7005.40726567682
255683	Hepatocytes	177	0	central	portal	portal_177	0.5154655	0.7423607	-0.48847103	-0.3684831	0.32193652	-1.2704201	0.55040765	-0.5235466	0.8825047	-0.34186092	0.21275397	-0.21398914	0.31885916	0.14375594	-0.39004454	-0.6295547	-1.3596841	1.322165	-0.4106048	0.63484424	0.041809384	0.63684046	-0.6897613	-0.13824923	-0.28270525	0.57491785	-0.024030333	-0.7163899	-2374.304964539007	9379.712230215828	7005.40726567682
255796	Vessel cells	177	0	central	portal	portal_177	0.36573493	-0.082396075	-0.2336975	-1.5179551	0.38193652	-1.0827692	-0.42801368	1.7501346	1.7125691	0.86188006	-1.0538325	0.32531637	0.07110852	-0.6237184	0.51646566	-0.32344675	-1.5526055	0.6644278	-1.6030154	0.9746625	1.6411053	1.6682565	0.83151037	-0.8812114	-0.0309109	-0.1869161	-0.6595075	-0.9663662	-2374.304964539007	9379.712230215828	7005.40726567682
255914	Vessel cells	177	0	central	portal	portal_177	0.5569781	1.3784013	-0.5374786	-1.6432568	0.28260309	0.06521467	0.34609413	0.25226116	2.0569227	0.33895725	-0.5689148	0.5600245	-0.3626268	-0.8676783	0.45792678	-0.20047022	-0.8924411	0.86581045	-0.90472233	0.016906539	0.37687734	1.8929096	0.3564366	-0.4241617	0.84252554	-0.95911074	-0.6030089	-0.93631804	-2374.304964539007	9379.712230215828	7005.40726567682
256002	Vessel cells	177	0	central	portal	portal_177	0.011621075	0.45946157	-0.6828394	0.47164077	0.27414924	-1.4112015	0.7547545	1.608566	1.440068	-0.21591097	0.0996531	-0.47628206	-0.654758	-0.7598528	0.63961464	-0.7066439	-0.48141146	0.29228306	-1.1347853	0.15329991	1.6498629	0.9162308	0.043086603	0.7933277	0.10845053	-0.5607639	-0.63803524	-2.7624893	-2374.304964539007	9379.712230215828	7005.40726567682
256085	Hepatocytes	177	0	central	portal	portal_177	1.2172235	0.7454299	-0.12826818	-0.69290245	0.80972356	-0.9379527	0.9563197	0.4428437	0.35309574	1.4382029	-0.8671967	0.1455089	-0.28425765	-0.90767837	-0.5653806	-0.8186755	-0.17706782	1.3330895	-1.7576541	0.98934466	0.22905156	1.2882011	1.0951989	-0.63626635	-0.541152	-0.2619305	-0.5283502	-1.2559191	-2374.304964539007	9379.712230215828	7005.40726567682
256188	Hepatocytes	177	0	central	portal	portal_177	0.5817046	-0.18236578	0.32068366	-1.3281333	1.122221	-1.2932143	0.47014517	0.45068625	0.0077395025	-1.0396668	-0.24757797	0.4789697	0.78380007	-0.34552497	-0.52363044	0.72227174	-1.5920786	-0.39863697	-1.5215664	-0.11961828	0.32964244	1.8647225	-0.73739547	0.17244539	-0.80620897	0.9275959	-0.60223943	-1.1498019	-2374.304964539007	9379.712230215828	7005.40726567682
256210	Hepatocytes	177	0	central	portal	portal_177	-1.067354	-0.39590773	-0.7072667	-1.7873682	1.6557665	-0.7772063	0.9718413	0.37962624	0.67190784	0.045926515	-0.97249246	1.2088093	0.13169923	-0.7758158	-0.8737434	-1.1049597	-2.582998	2.1846423	-0.5730344	1.0988148	0.36997908	1.298536	-0.07871326	-1.0572106	2.2717109	-0.14797553	-0.8066579	-0.38503307	-2374.304964539007	9379.712230215828	7005.40726567682
256689	Vessel cells	177	0	central	portal	portal_177	1.1000301	0.6425781	-0.9061922	-0.56858283	0.035399705	-1.0940689	0.67491055	1.2515714	1.518412	0.65201455	-0.3908282	0.38101885	-0.317468	-0.9535016	0.7746619	-1.2110138	-1.61022	0.3895303	-1.3646264	0.8361889	1.0933385	1.5434507	0.88837516	0.6287718	-0.15659699	-0.2274941	-0.7109717	-1.1772879	-2374.304964539007	9379.712230215828	7005.40726567682
256211	Vessel cells	177	0	central	portal	portal_177	-0.1117843	-0.97623956	-1.3821448	-1.3314182	-0.20522153	-0.49800277	0.5399663	1.0533154	1.4830557	0.9243943	-0.5627982	0.19459876	0.41281986	-0.2786866	-0.2159705	-0.6871809	-1.7121427	-0.50007623	-1.3927569	0.661175	1.0549246	1.3246493	0.6431263	0.31379536	-0.23920076	0.25603285	-0.11627814	-1.5232221	-2374.304964539007	9379.712230215828	7005.40726567682
256372	Hepatocytes	177	0	central	portal	portal_177	1.247862	0.77606046	-0.30347577	-1.838644	0.81193686	-1.3900738	0.6921425	0.38144252	-0.042871263	0.40307978	-1.165767	0.36971012	0.039392132	2.7660937	-1.4983618	-0.4319533	-2.2025414	1.7885065	-1.682044	0.9949457	0.21803719	1.2404088	-0.33190265	-1.4407275	0.9853124	-0.0026630408	0.88135654	-0.50379676	-2374.304964539007	9379.712230215828	7005.40726567682
256491	Vessel cells	177	0	central	portal	portal_177	-0.30332083	0.53938246	0.21094407	-0.8057121	0.51355815	-0.021313047	0.715259	-0.030722825	0.35342136	-0.5842222	-0.58523124	0.43814296	0.25894946	-0.7540297	-0.32476294	0.6550239	-1.945296	0.5429041	0.4387951	0.93672335	0.8672665	0.4679081	-0.6534445	-0.71471965	-0.008285478	0.43746403	-0.74576765	-0.63978535	-2374.304964539007	9379.712230215828	7005.40726567682
256529	Hepatocytes	177	0	central	portal	portal_177	0.7276164	-1.7409205	-1.2338964	-1.084702	1.2566543	-1.048984	0.8557869	0.28646788	0.9363466	0.48654687	-0.34524485	0.097339444	-0.25117046	0.47590348	0.07971715	-0.58577377	-0.7806409	1.4710462	-1.0813732	1.0300516	0.18232438	1.4926143	0.9452482	-0.07407418	-0.038327925	-1.0246882	-0.9645059	-1.3603016	-2374.304964539007	9379.712230215828	7005.40726567682
256607	Vessel cells	177	0	central	portal	portal_177	-0.041788444	1.5301976	0.5184665	1.2423056	0.66809934	-1.3477142	0.84013426	0.42920613	0.6085844	1.2023138	-0.39103973	-1.0639349	-1.1772964	-1.2587992	-0.26236033	-0.86430997	0.73547405	1.1483026	-1.8515265	0.9386437	0.3270344	1.1388885	1.0613296	0.16148306	-0.67426854	-1.0335411	-0.65402156	-0.98502785	-2374.304964539007	9379.712230215828	7005.40726567682
256670	Vessel cells	177	0	central	portal	portal_177	-0.52173084	-1.7923752	0.77586526	0.9747666	0.29650757	0.11393116	0.5033076	0.66070694	1.5960203	0.5424893	-0.20362146	-2.6627479	-1.0969299	-0.942772	0.21961096	-0.032107968	-0.35179508	0.025654223	0.3725673	0.75134397	0.8417431	1.1794466	0.39905593	0.5733248	-1.6641293	-0.8133633	-0.7923227	-2.3135135	-2374.304964539007	9379.712230215828	7005.40726567682
257664	Immune cells	177	0	central	portal	portal_177	1.514998	-0.4953736	0.2809578	-1.9695863	0.87152404	-1.4920522	0.36814582	-0.1939862	0.36080268	0.17963699	-0.550254	0.7137077	0.83631986	-0.36179304	-0.034804273	0.47455862	-1.4045194	1.520989	-1.667414	0.75410557	0.16033293	-0.18991691	0.17509423	-0.6042808	0.29308635	0.4953701	-0.2956866	-0.8950362	-2374.304964539007	9379.712230215828	7005.40726567682
257831	Hepatocytes	177	0	central	portal	portal_177	0.41990066	1.0462958	-0.049891546	-0.38076288	0.47193506	-1.5346285	0.63629276	-0.016681049	1.1954942	-1.2849762	-1.186166	0.80549175	-0.09896438	0.8961414	-0.27770293	-0.42493606	-0.5202888	1.2632649	-0.975484	0.99111086	0.42423794	0.91945064	-1.2973074	-1.0744339	0.8266587	-0.27011496	0.4605265	-0.8548574	-2374.304964539007	9379.712230215828	7005.40726567682
255531	Hepatocytes	177	0	central	portal	portal_177	2.06226	0.9545606	-0.16752484	-0.89350754	0.44008592	-1.1676687	0.12698296	0.037381947	0.78273076	0.31066424	-0.32289243	-0.4174358	-0.013443297	1.2294058	-0.41143557	-0.49694648	-1.9737445	0.9095754	-1.6610488	0.64890695	0.1652521	1.5002625	-0.21496002	-0.22158219	-0.122987494	0.45298266	0.18117994	-0.7200002	-2374.304964539007	9379.712230215828	7005.40726567682
257882	Hepatocytes	177	0	central	portal	portal_177	-0.04135453	0.64073235	0.521863	1.0158159	0.5901447	-1.3847435	0.37752995	0.3750067	1.1773605	-0.51688486	-0.40304935	-1.2443348	-0.3013402	-0.687811	-1.3360587	-1.52173	-1.8515478	-0.36552364	-1.2168045	0.368823	0.12664372	2.23675	1.3127364	-0.13175628	-0.2122108	0.090383686	0.64607495	-1.600922	-2374.304964539007	9379.712230215828	7005.40726567682
258812	Hepatocytes	177	0	central	portal	portal_177	0.18037455	-0.20298	-0.21091227	-1.4117688	0.89252794	0.1346522	0.9173858	0.35815185	0.9529126	0.73988247	-0.7798599	-0.051714648	-0.2773578	-0.8106329	-0.9705188	-1.8726839	-1.7594622	1.6255704	-1.4655911	0.89860165	0.32025456	2.187543	1.0367956	-1.0823349	-0.05128159	0.061502535	0.3415712	-1.0058913	-2374.304964539007	9379.712230215828	7005.40726567682
259062	Vessel cells	177	0	central	portal	portal_177	-1.1445152	0.030163318	0.15591456	-0.25213417	-0.5779499	-0.41495985	-0.07636552	1.6735522	1.859901	-0.25569513	-0.7474866	0.05629936	-0.325186	-0.96503234	-0.2772406	-0.097140245	-0.88767356	-0.071318455	0.10927547	0.48619953	1.316297	1.1082803	0.18845607	-0.7598688	0.324343	-0.1834823	-0.72862047	-0.7673665	-2374.304964539007	9379.712230215828	7005.40726567682
259063	Hepatocytes	177	0	central	portal	portal_177	1.8484907	1.2595758	0.13913056	0.3356782	0.9981332	-1.3447173	0.19602321	0.004954153	0.9100345	-0.96942604	0.36426553	0.392377	-1.3860373	0.23782387	0.54311574	-0.70468116	-0.23224123	1.7281672	-1.443357	0.5023086	0.13603242	0.7886539	-0.74032795	0.6637346	0.96368545	-1.2489477	-0.12704413	-1.0089847	-2374.304964539007	9379.712230215828	7005.40726567682
259114	Vessel cells	177	0	central	portal	portal_177	-1.4994992	0.21303359	0.915548	-1.8812138	0.2879179	-1.4194083	0.15590337	1.5205315	1.8929774	0.41731176	-0.68523806	0.36541823	-0.7002908	-0.90701044	-0.6204232	0.59363693	-1.9736382	0.65945697	-1.0718652	0.32088298	1.5771447	1.7921432	0.36222568	-0.57543916	-0.368209	-0.46530807	-0.5587034	-0.77693975	-2374.304964539007	9379.712230215828	7005.40726567682
259115	Hepatocytes	177	0	central	portal	portal_177	0.66165143	1.1069051	-0.111455865	-0.8966097	0.5656296	-1.0470812	0.7108163	0.14475332	1.2096757	0.17306179	-0.88174844	0.06552107	-0.7634606	1.163547	-1.283689	0.3060598	-0.7584746	0.13500759	-1.5391722	0.58790976	0.12271643	1.6273979	0.4475899	-0.4665861	-0.9406787	-0.41569495	0.3619078	-0.7741485	-2374.304964539007	9379.712230215828	7005.40726567682
259169	Hepatocytes	177	0	central	portal	portal_177	1.4447721	0.911593	0.08201147	-1.6740175	1.2308545	-0.7548147	0.5554886	1.2085857	-0.21614878	-1.1076638	-0.49158424	0.9429804	0.61616266	-0.27718362	1.5446067	-0.4404806	-1.2586958	1.0616988	-0.58563006	0.7069559	1.411881	-0.0032317953	-1.738925	-0.035991695	0.81916726	0.36934862	-0.0057746954	-1.3043802	-2374.304964539007	9379.712230215828	7005.40726567682
259180	Immune cells	177	0	central	portal	portal_177	0.057261765	-0.794804	0.4327578	-2.2081113	1.1682317	-1.5007102	0.09158646	0.90257984	0.25422582	-1.9373286	-0.1773089	0.22294839	1.414217	0.55235386	0.79861677	-0.3396506	-1.4460413	0.77297854	-1.4420034	0.28630567	1.110781	0.009928529	-1.0798091	0.12216289	0.08175702	0.85088336	0.54053164	-1.481203	-2374.304964539007	9379.712230215828	7005.40726567682
259198	Hepatocytes	177	0	central	portal	portal_177	0.28636265	0.21996483	0.57083267	-0.7056811	1.2101911	-1.2262683	0.57953966	0.39068002	1.2106323	0.12882732	-0.64337724	0.11926552	-1.1366341	-0.41248775	-1.5304531	0.09377298	0.25464204	1.0778639	-1.7911396	0.76861054	0.33658725	1.9490622	-1.1050087	0.04612968	-0.65890396	-0.9999749	-0.31382117	-0.66487604	-2374.304964539007	9379.712230215828	7005.40726567682
259260	Vessel cells	177	0	central	portal	portal_177	0.3464135	1.3398832	-0.2686433	0.097362824	-0.758352	-1.4924469	0.033763107	0.08728052	1.027376	-0.5542263	1.2447945	0.3224844	-0.7017053	0.4906931	-1.1506352	0.00046358432	-0.7550491	0.4081267	-1.6601198	0.94034475	0.07764252	1.4340293	-0.47641057	0.14836983	0.59670436	-0.42078444	-0.7849705	-0.66186696	-2374.304964539007	9379.712230215828	7005.40726567682
259379	Hepatocytes	177	0	central	portal	portal_177	0.71522766	0.8724835	0.327897	-0.35210204	0.9210715	-1.3439096	0.5130011	0.1589418	1.1143605	-1.0212228	-0.20595211	0.7316572	-0.85915214	-0.39406046	-0.4750508	-0.6758538	-1.2687144	0.7577819	-1.2423456	0.88155746	0.11350695	1.7871547	0.33355582	-0.41418436	0.63322	-0.5327636	-0.3150523	-1.2234023	-2374.304964539007	9379.712230215828	7005.40726567682
259496	Hepatocytes	177	0	central	portal	portal_177	0.40696198	0.82650447	-0.1917713	-1.1966506	0.91109425	-1.3310183	0.51288813	0.31206864	0.54268897	-0.60660326	-0.3835766	0.4280283	0.5144014	0.02176974	-1.7046039	-0.08720083	-1.3522534	0.36493495	-1.6853931	0.49756387	0.13134444	1.8172686	0.40448365	-0.46526876	-0.6023874	0.46928057	-0.39846787	-0.8885969	-2374.304964539007	9379.712230215828	7005.40726567682
259570	Vessel cells	177	0	central	portal	portal_177	0.0053160638	0.80584204	-0.5080887	0.34159964	-1.7034897	-1.402224	-0.2758766	0.32621968	1.7292597	1.0394847	2.471223	-1.4338435	-1.3498272	0.8450565	-0.06724512	-1.3333031	-1.2049416	-0.94163835	-0.60589916	0.3874019	0.2229	2.0503626	0.70717484	1.3385031	-0.2182307	-1.0930507	0.43536162	-1.0727345	-2374.304964539007	9379.712230215828	7005.40726567682
259614	Hepatocytes	177	0	central	portal	portal_177	0.7671576	-0.27706805	-0.15159844	-1.3153573	0.9638868	-0.93093085	0.9691206	0.20001556	0.23917483	0.22335868	-0.7592024	0.8862433	0.3013487	-0.8440298	-0.4313443	0.14564374	-1.4491243	1.3669564	-0.54316044	1.1586065	0.21421956	0.023952762	0.29718614	-1.0636266	1.3451048	0.025189055	-0.8436301	-1.0869206	-2374.304964539007	9379.712230215828	7005.40726567682
259747	Immune cells	177	0	central	portal	portal_177	-2.217045	-0.88562226	0.120680995	-1.9250822	1.0931551	-0.58523786	0.46137804	1.395137	0.86355996	-0.30361792	-1.3710406	0.22844717	-0.74409497	2.0448859	-1.2834007	0.20170264	-1.7410303	2.1618562	-0.59311587	0.5657836	1.5267409	1.0922856	-0.36174545	-1.5284035	0.1975349	-1.1330984	0.9874249	-0.6421003	-2374.304964539007	9379.712230215828	7005.40726567682
259814	Vessel cells	177	0	central	portal	portal_177	0.4152402	1.4733322	-0.34412387	0.58191633	-1.4559243	-1.5980555	0.4853655	0.0023552994	1.3246121	-0.2664174	1.8519644	-0.22889148	-0.62825596	-0.47982582	-1.0301471	-1.1611189	0.13228874	-0.7550351	-1.77676	0.7524962	0.14251862	1.5201854	0.33509395	1.1251941	-0.5196847	-0.6113439	0.14865835	-0.44917288	-2374.304964539007	9379.712230215828	7005.40726567682
258811	Hepatocytes	177	0	central	portal	portal_177	-0.59170574	-1.2625952	-0.7855938	-0.53853464	1.1639717	-1.5161347	0.7093877	-0.082739875	1.3433206	-1.9791877	-0.666318	0.76107043	0.8937233	-0.5337545	-0.35302803	-1.2406241	-1.4702098	1.6501933	-1.4923744	0.8704269	0.14712648	0.93630016	-1.0087104	-0.57637984	1.5083284	0.7905444	-0.42640406	-0.94651043	-2374.304964539007	9379.712230215828	7005.40726567682
258694	Hepatocytes	177	0	central	portal	portal_177	0.6189831	1.3544145	-0.3624972	-0.07306408	1.2734098	-0.3155546	0.824702	0.56495804	0.9826952	-0.15011956	-1.2087139	0.62102735	-0.76056224	-0.9749404	-2.2799802	-0.0978981	-1.0237057	1.7871968	-1.8694794	0.7124918	0.5474636	1.9053565	0.3939298	-1.2367182	-0.15783414	-1.048549	0.5142478	-0.5346865	-2374.304964539007	9379.712230215828	7005.40726567682
258693	Vessel cells	177	0	central	portal	portal_177	-2.1545398	-1.1058358	-0.18371685	-0.2431119	0.95202535	-0.99766165	0.9757835	0.3967224	1.785591	-1.7554812	0.12762874	-1.5755613	0.12822159	0.0079173315	-0.4061582	0.3966548	-1.40737	0.7154757	-1.1202279	1.0040442	0.4720278	1.3710521	-1.3787262	0.1197927	-1.194418	0.2369085	-0.11783091	-1.0426369	-2374.304964539007	9379.712230215828	7005.40726567682
258252	Vessel cells	177	0	central	portal	portal_177	0.29293168	-0.31724462	-1.4868675	-1.2138876	0.42378524	-1.2334969	0.7281235	1.0147555	0.012592998	1.2278022	-0.4814944	0.8247644	0.80264455	-0.25861552	0.97944	-1.1776767	-0.33396327	0.2414525	-1.4182898	0.8761503	1.0880034	-0.4815919	0.91460323	-0.17247902	0.81108177	0.38978863	-0.15859538	-2.4144053	-2374.304964539007	9379.712230215828	7005.40726567682
257898	Immune cells	177	0	central	portal	portal_177	0.34590107	0.26903695	-0.12904814	-0.90899473	0.943333	-0.83124715	0.4844136	0.60959995	1.3728255	-1.5478239	-0.86478984	0.6947239	0.15428855	-0.4170885	-1.9343362	0.09635794	-1.3656405	0.63512844	-1.8011882	0.700827	0.7062801	2.069954	-1.1438214	-0.9337108	-0.7757897	-0.14161715	1.2768044	-0.8041992	-2374.304964539007	9379.712230215828	7005.40726567682
258028	Immune cells	177	0	central	portal	portal_177	0.50567275	-0.4765988	-0.16079208	-0.47415426	1.1177223	-0.7019106	0.54204834	0.5260407	1.2188442	-1.3233925	-0.51333606	0.31482464	-0.42638746	-0.1577928	-2.5918298	-0.009184775	-0.28724074	0.53674793	-1.8298093	0.46008247	0.8494102	1.8767232	-1.7173927	0.07217558	-2.1094985	-0.43795082	1.6597216	-0.541706	-2374.304964539007	9379.712230215828	7005.40726567682
258064	Hepatocytes	177	0	central	portal	portal_177	0.97949463	0.34631073	-0.5329963	-0.58843046	0.9292116	-0.36493972	0.6808951	0.08318115	0.56563264	0.2252243	-0.923231	0.3346266	0.16889507	-0.5758813	-0.26738796	-1.9052461	-2.2228258	0.92666405	-1.250139	0.6347146	0.2452236	1.9090308	0.8663241	-1.128264	1.1056954	0.29803184	0.6549963	-1.490766	-2374.304964539007	9379.712230215828	7005.40726567682
258065	Vessel cells	177	0	central	portal	portal_177	-0.13442768	0.30367	-0.35963076	-0.3729824	0.5091824	-0.27714983	0.7749051	0.1454002	-1.0632135	0.036224388	0.16600105	0.74803996	0.37430134	-0.5096533	0.5469452	-0.86205965	-0.075654276	0.27547127	-0.4877521	0.82882494	0.75863075	-1.0100511	0.06868239	0.6804956	0.6554262	-0.009624617	-0.22450075	-4.060597	-2374.304964539007	9379.712230215828	7005.40726567682
258090	Hepatocytes	177	0	central	portal	portal_177	0.6711669	-1.2516408	-0.12507781	0.07161315	0.6299183	-1.3672398	0.698411	0.3185918	0.06940314	0.6881101	0.042380624	-0.28905395	-0.5166937	0.05498446	-0.2623635	-1.179152	-0.43913937	1.1934805	-1.038803	0.62460554	0.22672622	1.5830641	1.0071505	0.28855467	-1.4301794	-0.6140922	-0.0878732	-1.0995979	-2374.304964539007	9379.712230215828	7005.40726567682
258251	Vessel cells	177	0	central	portal	portal_177	-0.011764877	1.1616403	-0.25704005	0.054454	1.5549749	-0.9004801	0.8490579	0.3118985	-0.20239182	1.0956591	-1.1838312	1.1280749	-0.7420522	-1.2601873	-0.7693001	-0.30297545	0.58915067	2.1013188	-1.4990616	1.2216085	0.51754373	0.10631387	0.75739026	-1.7349154	1.5169343	-0.868827	-0.8251709	-0.7576515	-2374.304964539007	9379.712230215828	7005.40726567682
258279	Hepatocytes	177	0	central	portal	portal_177	-0.009289804	1.1588597	-0.18626273	0.54249924	0.18707909	-1.6669914	0.29060444	-0.1836298	0.98966694	0.9883946	-0.12299664	-0.847892	-0.50571	0.25542754	-1.6815766	-0.9663879	-0.3443111	1.2927103	-1.1902404	0.018628774	0.12147596	1.3587712	0.7136066	-0.061603844	-0.5223552	-0.37542185	-0.021364234	-0.7562573	-2374.304964539007	9379.712230215828	7005.40726567682
258668	Vessel cells	177	0	central	portal	portal_177	0.19521274	-0.3524541	0.04612864	0.30827773	0.4818341	0.03983899	0.35833323	-0.21685371	1.0907865	0.33320737	-0.654959	-0.3671286	-0.8932872	-0.3453415	-0.74169445	0.0015525442	0.9705083	1.4821281	-0.031332076	0.4235697	0.45087793	0.22147731	0.56193215	-0.49849766	-1.1366621	-1.2840649	0.08188422	-0.8869294	-2374.304964539007	9379.712230215828	7005.40726567682
258343	Hepatocytes	177	0	central	portal	portal_177	1.0836885	0.6918318	0.22534817	-1.1600742	1.1723746	-1.3241744	0.72808766	0.3299862	0.4263152	-0.4250349	-0.3532305	0.3316324	-0.010967375	-0.17328832	-1.145906	0.4604379	-1.595946	1.2418002	-1.5007566	1.0119948	0.16122694	1.569347	-0.95300424	-0.55060714	-0.11491546	-0.54745114	0.39944923	-0.94523776	-2374.304964539007	9379.712230215828	7005.40726567682
258391	Hepatocytes	177	0	central	portal	portal_177	0.47569564	0.21221979	0.06014476	0.2704615	0.4217909	-0.65040016	0.46658406	0.03503483	1.371758	0.5247122	-0.6548881	-0.58670133	-0.44392702	-1.07102	-1.3102039	-1.1504145	-0.53659135	0.30417758	-0.75752974	0.6065168	-0.5107499	1.7432481	0.31597963	-0.8381987	0.40434062	0.31399545	-0.2196709	-1.095476	-2374.304964539007	9379.712230215828	7005.40726567682
258505	Immune cells	177	0	central	portal	portal_177	0.41464958	-0.4347651	-0.020432485	-1.0955106	0.8012892	0.6465024	0.5106605	-0.2026871	0.03312753	0.475428	-0.36364493	-0.37699583	0.42825216	-0.74254805	-2.426841	-1.5666281	-0.5549864	1.3002697	1.7912381	-1.6451584	-1.6947702	2.07311	-0.86854637	0.4497032	-0.99441004	-0.19150026	1.2220527	-1.1441329	-2374.304964539007	9379.712230215828	7005.40726567682
258633	Vessel cells	177	0	central	portal	portal_177	0.08124685	0.12011359	0.60829854	-1.3049182	0.88643616	-1.4937898	0.70756805	0.21339583	-1.2762959	-1.0437559	-0.09953755	0.8469163	1.2107458	0.06985631	0.89815587	-0.20082937	-0.9522141	0.5987865	-1.211751	0.66635185	0.5383413	-1.2604132	-0.5807228	0.18452406	0.7281741	0.85419893	0.3664744	-1.435374	-2374.304964539007	9379.712230215828	7005.40726567682
258634	Vessel cells	177	0	central	portal	portal_177	0.22239621	-1.4550414	0.13245504	0.07513974	0.086165875	-1.596136	0.5338838	-0.33737507	0.9452348	-0.045821935	-1.0363405	0.68683314	-0.088994354	-0.16756998	-1.4134966	0.53915775	0.030228712	1.1173561	-0.6610832	0.82581824	-0.10639197	0.15949854	-0.6686537	-0.6815032	0.59308904	-0.55938375	-0.27151737	-0.8930155	-2374.304964539007	9379.712230215828	7005.40726567682
258653	Hepatocytes	177	0	central	portal	portal_177	0.63970524	0.7943186	-0.46879792	-0.706171	0.818679	0.23015703	0.66045505	0.28929573	0.5766673	0.9576153	-1.1273736	0.14158593	-0.1674435	-0.67387897	-1.4629	-2.1593149	-1.8255876	0.2828871	-1.6613164	0.74622667	0.273796	1.9396354	1.0536835	-0.9953419	0.55121773	0.043068267	1.730529	-0.7797882	-2374.304964539007	9379.712230215828	7005.40726567682
255581	Hepatocytes	177	0	central	portal	portal_177	-1.2864298	0.61474514	0.6111377	-0.94635636	0.7861763	0.5576427	0.5065746	0.48980772	-0.079260975	0.5622354	-0.8419382	-0.63911045	0.34280783	-0.9922744	-2.8129425	-0.92456394	-0.2734323	1.4254415	-0.9208618	0.111678354	0.4810101	1.9086398	-0.00031792952	-0.952089	-1.383925	0.2324757	0.21446005	-1.2639962	-2374.304964539007	9379.712230215828	7005.40726567682
255473	Vessel cells	177	0	central	portal	portal_177	-2.0655146	0.8172125	-0.56839526	-0.43546382	0.5605861	1.7705188	0.74053	1.1559002	0.9133452	-1.021626	0.5806014	-0.9557675	-0.49016136	-1.108642	-0.4009114	-0.86744285	-0.5710244	0.81716883	-0.21589875	0.78388274	0.8888021	0.08464848	0.39537403	0.42621478	0.13158238	-0.70112544	-0.20445542	-3.9756749	-2374.304964539007	9379.712230215828	7005.40726567682
251227	Vessel cells	177	0	central	portal	portal_177	0.91582924	1.4541005	-0.3418658	-0.6795532	0.57472795	0.15948741	0.3528426	0.03830023	-0.113258034	1.2051132	-0.98821694	0.5832644	-0.07563577	-0.24830216	-0.3398272	-0.15769108	-0.8569359	1.0236026	1.3530216	0.7860695	0.7059369	0.8888852	1.0145841	-0.7232021	-1.0742097	-0.7775362	-0.6992412	-0.7324014	-2374.304964539007	9379.712230215828	7005.40726567682
253226	Hepatocytes	177	0	central	portal	portal_177	0.59218234	-0.22762497	-0.5048882	-1.3609827	0.5237851	2.3358045	0.61188173	0.16298984	0.1152365	1.1676878	-1.0184098	-0.1695574	0.018034082	-0.6643	-1.8558104	-0.19791389	-2.3054423	1.4697895	1.8732414	0.8524437	0.6453483	1.2569504	1.2047735	-0.8594479	-0.84088504	-0.24865156	-1.4343653	-0.8896407	-2374.304964539007	9379.712230215828	7005.40726567682
252127	Vessel cells	177	0	central	portal	portal_177	0.06048726	0.73891276	-1.8003546	-1.5311207	0.14492758	-1.2573844	0.67920476	1.6263587	2.0722868	1.2081661	0.20947978	0.79360247	-0.678977	-0.7703389	-0.073161714	-1.2061434	-1.1034396	-0.52087986	-0.5656	-0.010864855	1.2522303	1.8420175	1.1276248	0.55796075	0.47417015	-0.67723066	-0.66748095	-0.74820966	-2374.304964539007	9379.712230215828	7005.40726567682
252183	Hepatocytes	177	0	central	portal	portal_177	0.8114676	0.38003862	0.13115725	-1.4351174	0.8970956	-0.5547568	0.691124	-0.0059413263	-0.31389925	1.1188619	-0.4902862	0.43010348	0.2349903	-0.6739499	-2.3004484	0.04339722	-2.3744156	1.2247494	-1.6530607	0.8255366	-0.066498175	1.5547266	1.3072685	-0.5429951	0.74712735	-0.53194904	-0.5707146	-0.31787404	-2374.304964539007	9379.712230215828	7005.40726567682
252256	Hepatocytes	177	0	central	portal	portal_177	0.22066596	-0.59724057	0.36205202	-1.5197939	0.3142473	-0.10243309	0.70914984	-0.08202454	-0.38653395	1.268764	-0.94920576	0.435597	0.6153727	-0.71802104	-0.8474784	0.17256352	-1.8331778	0.06961504	0.1280754	0.9055273	-0.111297645	1.6017452	1.1992857	-1.2419729	-0.76854944	0.32253027	-0.48734292	-0.057334132	-2374.304964539007	9379.712230215828	7005.40726567682
252370	Hepatocytes	177	0	central	portal	portal_177	0.75944823	0.38278785	0.06761377	-1.5718302	0.8089003	1.8015373	0.8796242	0.19684663	-0.43748605	1.3175379	-0.7105026	0.7727255	-0.9185619	-0.7597456	-0.73661715	-0.0980992	-2.4876277	1.1743054	1.042152	1.0160534	0.40422478	1.3562388	1.08953	-1.1404521	1.1094314	-0.84320843	-1.128975	-0.84589356	-2374.304964539007	9379.712230215828	7005.40726567682
252468	Vessel cells	177	0	central	portal	portal_177	-0.11378192	0.109604545	-0.21595885	-1.8931698	-0.087727144	0.29230103	0.6394363	1.542769	1.3179458	1.3305465	0.35667738	0.2366931	-1.2384381	-1.0533563	-0.08229767	-1.0197787	-1.5778794	-0.22144632	1.0719721	0.8086918	1.079156	0.5961953	1.4990301	0.82226574	0.49765182	-1.1360447	-0.89763474	-0.82930696	-2374.304964539007	9379.712230215828	7005.40726567682
252469	Vessel cells	177	0	central	portal	portal_177	0.3562203	0.602865	-0.44321263	0.34184957	-0.12829396	-1.2188516	0.6018017	0.12052626	0.5983564	1.0871193	-0.6959301	0.6394571	-0.50763017	-0.3946512	0.8166547	-0.40886205	0.34371388	0.054314494	-0.40115127	0.07293366	-0.24009937	0.9632637	0.75136584	-0.28792986	0.4723286	-0.52575576	-0.5518486	-3.1744788	-2374.304964539007	9379.712230215828	7005.40726567682
252511	Hepatocytes	177	0	central	portal	portal_177	1.3711382	0.92277247	-0.025156736	-1.6479919	0.5950081	-0.19211581	0.7081056	-0.33402887	0.53212494	1.0949553	-0.5599904	0.07713067	0.29954347	-0.7550367	0.3287628	-0.49443412	-2.1855154	1.1958579	-0.5490606	0.7711696	-0.05488615	0.9625742	1.1684133	-0.5985258	-0.028943293	0.40429273	-0.5716502	-0.29821518	-2374.304964539007	9379.712230215828	7005.40726567682
252765	Hepatocytes	177	0	central	portal	portal_177	0.33462986	0.077543996	0.27467448	-1.3283089	0.868563	0.21785724	0.8466326	0.21452701	-0.19262521	1.031644	-0.92918307	0.7191184	-0.6072841	-0.34354153	-2.3507395	0.23630211	-2.0243495	1.5251718	-0.614531	0.9232457	0.23456211	1.335169	0.34394145	-1.4767134	1.6905082	-0.9029669	-0.36380768	-0.6355082	-2374.304964539007	9379.712230215828	7005.40726567682
252766	Vessel cells	177	0	central	portal	portal_177	-0.56728613	1.0084425	-1.645886	-0.9308243	0.75279915	0.6266928	0.7194121	1.3289968	0.19013326	1.6922221	-0.36465448	-0.7073861	0.34122506	-0.5359553	0.49630943	-0.9912882	-1.566952	0.3228419	0.6390984	0.85613906	1.5657163	0.2822555	1.367079	-0.07500878	-0.7177807	0.10069293	-0.55115587	-1.1519407	-2374.304964539007	9379.712230215828	7005.40726567682
252846	Hepatocytes	177	0	central	portal	portal_177	-0.3392279	0.7141153	-1.1683102	-1.4793401	0.83187336	-0.72217906	0.83621705	-0.049979653	1.3048031	1.0608602	-0.622412	0.1331594	0.41939107	-0.74023044	-1.7895567	-0.6257466	-1.5404568	0.5932439	-0.76160973	0.964252	0.14328761	1.6786964	1.3425057	-0.8623121	-0.82760584	0.49231118	-0.7201981	-0.30020556	-2374.304964539007	9379.712230215828	7005.40726567682
252847	Vessel cells	177	0	central	portal	portal_177	-0.7762905	0.47048515	-1.289923	-0.4752177	1.1116382	1.1268705	0.62815285	-0.32876605	-0.6015809	0.9673355	-1.346066	0.5076212	-0.15627633	1.1748365	-0.039924	-1.8267722	-0.7661357	1.9569658	0.32872197	0.818895	-0.013459231	-0.28561684	1.0655562	-1.2443208	1.193507	-0.08001883	0.41334954	-0.72141033	-2374.304964539007	9379.712230215828	7005.40726567682
252894	Hepatocytes	177	0	central	portal	portal_177	0.82742524	-0.8877143	-0.113332056	-1.5082994	0.651934	0.75553876	0.7040953	0.18102862	0.20711066	1.3389343	-0.7650422	0.24107721	-0.35571313	-0.532227	-1.5301555	-0.3166571	-1.6198121	0.8958707	-0.13140334	0.80008453	0.8265054	1.5941695	1.3534906	-0.98498404	0.44382015	-1.0582554	-0.5266754	-0.91376334	-2374.304964539007	9379.712230215828	7005.40726567682
252952	Hepatocytes	177	0	central	portal	portal_177	0.85404867	-1.7715181	-0.16700916	-1.6095777	0.88032925	-1.1594993	0.8060876	0.018914044	0.60334563	0.93117493	-0.332295	-0.19629663	0.3594817	-0.38416123	-1.0341253	0.42026243	-2.1863573	0.44355625	-0.9645429	0.74300075	0.038695022	1.8268777	-0.052678496	-0.4206969	-1.9973203	1.1314061	-0.38185227	-0.64108515	-2374.304964539007	9379.712230215828	7005.40726567682
252996	Vessel cells	177	0	central	portal	portal_177	-0.4544967	0.47218353	-1.3089772	-1.262557	-0.21874195	-0.73117626	0.35320005	0.038365476	2.231682	0.998499	-0.13839284	1.1376566	-0.729778	-0.5001383	0.37534237	-0.80439097	-1.1147877	0.16778335	-0.63124204	0.09463119	-0.386598	2.0044312	0.38252664	0.050811894	1.6219882	-0.90116304	-0.47299832	-3.6574028	-2374.304964539007	9379.712230215828	7005.40726567682
253197	Vessel cells	177	0	central	portal	portal_177	-1.1792078	-0.90800756	0.16744725	-2.176663	-0.07294128	0.99248433	0.4688798	-0.3438524	1.0276088	0.8261182	-1.4416176	-0.86225617	-0.20151639	2.5429034	-1.3347186	-0.23599751	-1.5173264	1.3141692	0.16934483	-0.25109753	-0.042539008	1.3112569	0.4021962	-1.569453	-0.93696666	-0.20625228	1.8346577	-0.60573405	-2374.304964539007	9379.712230215828	7005.40726567682
252099	Hepatocytes	177	0	central	portal	portal_177	0.35712036	-0.027949499	-0.52270365	-1.4910129	0.63518876	0.47516868	0.8519531	0.58809423	1.4335216	1.045729	-1.2221848	0.45829493	-0.4197328	-1.2374839	-1.8545355	0.07544205	0.023044018	1.1955711	0.3006066	0.94697106	0.37622613	-0.024332505	0.79080874	-1.767138	0.7044253	-0.3746897	-0.7306848	-0.7201321	-2374.304964539007	9379.712230215828	7005.40726567682
252012	Vessel cells	177	0	central	portal	portal_177	-0.15975244	0.08553515	-1.086966	-0.90468466	1.1157295	-0.09567286	0.94984233	1.4684103	0.33467153	1.4539334	-0.050597504	-1.3411372	-0.17123748	-0.13412039	0.7115594	-0.6784298	-1.2887093	0.57189286	-0.32349548	0.9933979	1.4582324	0.8128294	1.4890103	-0.24538597	-1.3988026	-0.20930278	-0.27830377	-0.40923002	-2374.304964539007	9379.712230215828	7005.40726567682
251974	Hepatocytes	177	0	central	portal	portal_177	0.66269875	-0.5707711	-0.21114467	-1.5809697	0.9208718	0.00097606506	0.9266314	0.2793698	-0.5145499	1.2185303	-0.49214226	0.71080106	-0.20991452	-0.2680457	-1.8155782	0.12785015	-2.5766342	1.1875856	-0.21372145	1.0170463	0.49742487	1.1348647	1.2487491	-0.9086061	1.1474098	-0.76034397	-0.8762547	-1.026958	-2374.304964539007	9379.712230215828	7005.40726567682
251534	Hepatocytes	177	0	central	portal	portal_177	0.5558466	0.6755948	0.19128376	-0.5599979	0.5943503	-0.7294053	0.9886605	0.4226208	0.7034724	1.2963649	-1.037799	-0.9593775	-0.07844233	-0.5185529	-1.15466	-0.15116394	-1.1405848	0.8460054	-0.7725459	0.8608391	0.2948776	1.2802641	0.5842387	-1.8299452	0.2730398	-0.1952314	0.46186048	-0.6475567	-2374.304964539007	9379.712230215828	7005.40726567682
251256	Vessel cells	177	0	central	portal	portal_177	-0.39920112	1.4872799	0.04491968	-1.7547054	0.9197283	-0.40900525	0.82851636	1.5529563	0.50282925	1.4351434	-0.43405896	-0.42127138	-0.72586536	-0.18753827	0.54886246	-0.0140041495	-2.4481437	0.84996635	0.32225883	0.79474956	1.775809	1.0222434	1.0805489	-0.5638365	-0.35525703	-0.86017036	-0.15239689	-0.1448885	-2374.304964539007	9379.712230215828	7005.40726567682
251341	Vessel cells	177	0	central	portal	portal_177	0.9712196	0.9578475	-0.16603945	0.50392354	-0.22864397	-1.227541	0.6402938	0.3139446	0.9469807	0.4869068	-0.05736511	-0.016151462	-0.8217827	-0.3450194	-0.22663882	-0.37925154	-0.9704169	0.10924756	-0.95889	0.54866976	0.2781137	1.5632182	0.38314617	0.3853762	-1.429932	-0.80657655	0.96611077	0.3670165	-2374.304964539007	9379.712230215828	7005.40726567682
251342	Vessel cells	177	0	central	portal	portal_177	-0.6856279	1.11744	-1.1249565	-1.0863158	0.29846594	-0.33629948	0.66163677	0.20018145	-0.12044269	1.0627505	-0.76872915	1.0620207	0.6918564	-0.3716555	0.27055076	-1.4474831	-1.4884644	-0.38339037	-0.5762363	0.8351856	0.7245705	0.16697639	1.2850457	-0.2306092	1.4566942	0.3452839	-0.10410941	-1.0670465	-2374.304964539007	9379.712230215828	7005.40726567682
251391	Vessel cells	177	0	central	portal	portal_177	-0.1251263	1.6507396	-1.8031234	0.04165697	1.0806156	3.6512768	0.68074566	0.08883583	-0.029748973	-0.031467326	-0.4124489	0.6048719	-0.6625932	-1.444482	-0.49395794	-1.5431981	-0.956771	1.3645535	3.4202423	0.97787654	-0.29329258	0.62899715	-0.22020371	-0.55218023	1.1577939	-0.7533838	-1.1090511	0.1710736	-2374.304964539007	9379.712230215828	7005.40726567682
251411	Vessel cells	177	0	central	portal	portal_177	-0.19185184	1.1263095	-0.6220055	-1.9512688	0.35107848	-1.1084558	0.5277518	0.8115115	2.0289254	0.96205014	-0.18549517	0.5513108	-0.6324227	-0.5998321	0.7833801	-0.9778407	-2.0560725	0.019351553	-1.2898899	0.6498561	0.8662995	1.9473063	0.5970433	-0.074235946	1.3949708	-0.5738417	-0.26798543	-0.47852647	-2374.304964539007	9379.712230215828	7005.40726567682
251456	Hepatocytes	177	0	central	portal	portal_177	-0.65475667	1.7785894	0.27276936	-1.0687532	0.603465	1.3779664	0.7639872	0.08865692	0.9559861	1.1898104	-1.3599471	-0.6224434	-0.37630913	-1.1362445	-1.9674562	-0.3138988	-1.5066521	1.342364	1.0460134	0.6674217	0.19352187	1.6686769	0.35571995	-1.9254144	0.6756704	-0.5753818	-0.314083	-0.5951216	-2374.304964539007	9379.712230215828	7005.40726567682
251622	Immune cells	177	0	central	portal	portal_177	-0.1378013	-0.24314666	-0.4176247	-0.20741104	1.1064229	0.41932186	0.36117488	-1.4936445	1.9989978	1.040011	-0.65006196	-0.6255062	-1.0921692	-0.6879118	-1.2080098	0.34877568	-1.0273455	1.5509336	0.60646284	0.7364239	-1.1061321	2.1030145	0.6552025	-0.78764814	-0.8845791	-1.4245397	-0.34704617	-0.16011842	-2374.304964539007	9379.712230215828	7005.40726567682
251936	Hepatocytes	177	0	central	portal	portal_177	0.30729347	1.0420749	-0.79842913	-1.446308	0.92264426	0.80364263	0.3039743	0.14743465	0.9271581	1.4341122	-0.6067407	0.75970846	-0.7988037	-0.8605062	-2.605368	0.044976916	-2.700974	1.3745753	-1.16185	1.0227363	0.050584182	1.9546825	0.78665864	0.64617825	0.33402312	-1.2410715	-1.0935016	-0.013598128	-2374.304964539007	9379.712230215828	7005.40726567682
251642	Immune cells	177	0	central	portal	portal_177	1.1866736	-0.1425209	-0.36831337	-1.5451069	0.5623163	0.55461884	0.17287065	0.05509661	-0.0944741	1.102515	-0.6227056	0.817615	0.31248572	-0.67366296	-2.2894764	0.40708384	-2.474003	1.2398233	-0.5197805	0.9429228	0.25519368	1.2313796	0.43433136	-0.9170694	-0.36757413	-0.5755438	0.6045953	-1.0104362	-2374.304964539007	9379.712230215828	7005.40726567682
251705	Hepatocytes	177	0	central	portal	portal_177	0.84810734	0.75811374	-0.18611069	-1.2662306	0.58011514	1.4922413	0.96552056	0.18506067	0.40964293	1.2449157	-1.4782768	0.6360102	-0.61366284	-0.8819353	-2.0360289	-0.5515129	-1.1499157	1.1884936	-0.12631124	1.2169968	0.2183478	1.0582912	0.78564984	-2.2487493	1.1303785	-0.76272196	0.6637333	-0.259043	-2374.304964539007	9379.712230215828	7005.40726567682
251721	Vessel cells	177	0	central	portal	portal_177	0.5083307	0.23475756	-0.22234552	-1.2221253	0.28238642	-0.32997087	0.27818128	0.4922825	1.8342035	0.35893348	-0.7026713	0.17942192	-0.018928885	-1.2216316	0.44187328	-0.6015433	-1.2790865	0.9486246	0.67792946	-0.060076732	0.36827198	1.4605805	0.93082476	-0.17814249	0.11335003	-0.66639686	-0.8644307	-0.6998704	-2374.304964539007	9379.712230215828	7005.40726567682
251722	Vessel cells	177	0	central	portal	portal_177	0.6035626	0.98542494	-0.96872205	0.5661165	-0.5152393	-1.7467568	-0.14106284	0.64807653	0.9227123	0.40446112	0.27620226	0.37019426	0.49816844	-1.0837209	0.7607281	-1.1011437	-1.0553943	-0.1106569	-1.2138145	0.4113701	0.93236023	1.0966742	0.78832173	0.14851293	0.18162374	0.40971625	-0.5863038	-0.737226	-2374.304964539007	9379.712230215828	7005.40726567682
251771	Vessel cells	177	0	central	portal	portal_177	0.35230282	-0.6660366	-1.0189345	-0.5222531	1.3984312	0.19735025	0.76225686	-0.95971555	1.2154377	0.960729	-0.59266496	-0.12352755	-0.6458743	-0.5257556	-0.30051062	-0.094516344	-1.3926915	1.0242294	1.2533896	0.70874935	-0.53871477	2.200331	-0.47231397	-0.8411405	-1.3195999	-0.4739825	0.06981965	-0.14585632	-2374.304964539007	9379.712230215828	7005.40726567682
251772	Vessel cells	177	0	central	portal	portal_177	1.365887	1.3852216	-0.41083783	-0.27321744	-1.1230396	-0.45376188	0.10671953	-0.0994561	1.5284743	0.42691824	1.663058	-0.0962735	-0.89791644	-0.70415837	0.8213527	-1.3231907	-1.522415	-0.31902185	-0.035341315	0.4961247	0.014402728	1.7111195	0.702222	0.68028617	0.11344	-0.4710106	-0.08880713	-0.23203577	-2374.304964539007	9379.712230215828	7005.40726567682
253213	Hepatocytes	177	0	central	portal	portal_177	-0.79787874	0.7542931	0.61505604	-1.9606552	0.7363757	-0.46318123	0.72764516	-0.57244474	1.062063	1.2198296	-0.69887143	0.00023244008	-0.19959648	-0.89156175	-2.3640609	-0.47464538	-1.0319982	1.3980418	-0.6018628	0.836572	-0.10321018	1.4239836	1.2172215	-0.83965486	-0.2996261	-0.27511483	-0.84087026	-0.40297297	-2374.304964539007	9379.712230215828	7005.40726567682
253302	Vessel cells	177	0	central	portal	portal_177	-0.71082294	1.2176198	-1.6837775	-0.6686371	1.0111157	-1.3937061	0.4400734	0.43787044	0.97734743	1.000791	-0.26888403	1.0363536	-0.5271107	-0.00048741573	0.6022987	-1.2194085	-0.36596587	-0.30352375	-0.7795221	-0.30052453	-0.18467547	1.4795318	1.2434608	-0.28801128	1.5093639	-0.5406564	-0.044624425	-3.5275726	-2374.304964539007	9379.712230215828	7005.40726567682
255436	Hepatocytes	177	0	central	portal	portal_177	-1.0629385	1.0293789	-0.0023636506	-1.3075347	0.9457493	-0.84870577	0.9148587	0.48749578	0.5843755	0.87616676	-0.6431295	-0.5921573	0.2931187	-0.5977078	-0.8535503	0.28328422	-1.4611503	1.0579138	-1.456339	0.9451903	0.42545325	1.2577568	0.90218824	-0.39352632	-1.0419955	0.25607204	-1.1083802	-0.4915249	-2374.304964539007	9379.712230215828	7005.40726567682
253376	Vessel cells	177	0	central	portal	portal_177	0.54438347	0.60899967	-0.35688588	-0.57695657	0.39111847	1.1885402	0.619302	0.22742957	0.62233156	1.0368959	-1.055625	0.04546336	-1.273651	0.61002326	-1.0777497	-0.22292073	0.12466319	1.1152766	-0.6995575	0.49896625	0.14621067	1.3249319	0.4635627	-1.1980785	0.27179095	-1.2916466	0.37626615	-0.5754664	-2374.304964539007	9379.712230215828	7005.40726567682
254330	Hepatocytes	177	0	central	portal	portal_177	-0.22954388	0.23289204	-0.31744263	-1.4717846	0.53371125	-1.2112744	0.56148994	0.3333965	-0.08053513	0.9879797	-0.9994596	0.90527964	0.29278505	0.6553428	-0.5648252	-0.24010384	-1.665939	1.2810671	-1.3329452	0.85499823	0.7920287	0.77409256	1.0111685	-1.0733796	0.3642451	-0.18622018	0.008576913	-1.0770526	-2374.304964539007	9379.712230215828	7005.40726567682
254348	Hepatocytes	177	0	central	portal	portal_177	0.288598	0.90556145	-0.716518	-1.1896763	0.75042206	-0.33012924	0.85554576	0.0024350425	1.2870619	0.83333075	-0.782565	0.26934943	-0.26028275	-0.5725181	-2.6026053	0.28618023	-2.4760854	1.4088267	0.34051982	0.9321277	0.26772872	1.3133236	0.7720503	-1.0628519	-0.62916833	0.30332226	-1.1119144	-0.34739915	-2374.304964539007	9379.712230215828	7005.40726567682
254411	Hepatocytes	177	0	central	portal	portal_177	1.4274867	1.2171116	0.017833887	-1.4020536	0.96562654	0.03452154	0.93094236	0.024352586	0.59405565	0.16422053	-0.6191703	0.15539001	-0.034769017	-0.73137385	-0.51443285	0.4839419	-0.98993564	0.4938087	-0.87008774	1.0186898	0.24377997	1.484743	0.86511374	-0.94021356	-0.9624384	0.031513948	-0.9540959	-0.605615	-2374.304964539007	9379.712230215828	7005.40726567682
254457	Vessel cells	177	0	central	portal	portal_177	-0.9241482	0.7573978	0.7117467	1.0136839	-0.16293952	-0.7454382	0.78573596	0.6529417	0.025510065	-0.819395	0.06986274	-1.4529338	0.036137864	-0.07047949	-0.6018268	0.11641049	-1.2870675	-1.0810556	1.3165048	0.8243727	0.4429856	0.33718362	-0.4257006	0.42737845	-0.9504774	0.21138817	0.020248944	-1.1675571	-2374.304964539007	9379.712230215828	7005.40726567682
254478	Hepatocytes	177	0	central	portal	portal_177	0.4977248	0.56674963	-0.025914568	-1.2847008	0.9614137	0.13108899	0.8900005	0.32067314	0.75737906	-1.0453757	-0.47284257	0.3629436	0.048652455	-0.62218785	-1.5824039	0.5805579	0.01674011	0.2930942	-0.8055274	0.8251111	0.12216252	1.9812734	-1.149304	-1.0815972	-0.25339615	-0.46029177	-0.32334426	-0.5066656	-2374.304964539007	9379.712230215828	7005.40726567682
254514	Hepatocytes	177	0	central	portal	portal_177	1.850114	0.81286395	0.21139002	-0.5693873	0.1787215	-0.6944394	0.71960366	-0.16985247	1.0321232	0.16485295	-0.4642265	0.3384143	-0.45146823	-0.62468827	0.40745294	0.2746297	-1.0488948	0.41850516	-0.37010393	0.7997355	0.0753682	1.4878397	-0.57169247	-0.49652737	0.25498027	-0.42994434	-0.4516975	-0.8551217	-2374.304964539007	9379.712230215828	7005.40726567682
254553	Vessel cells	177	0	central	portal	portal_177	-0.13130835	0.99203956	0.37179855	0.84729207	-0.36081946	-1.5269836	0.24410288	0.15789354	1.421422	-1.8231437	2.2159014	0.4093749	-1.5122558	-1.348757	-1.7240129	0.8079555	0.08699884	0.05940142	-0.8561641	-0.3592327	0.036202006	1.8200046	-0.70199436	1.1727636	-0.44123897	-1.2698815	-1.0071687	-0.4315335	-2374.304964539007	9379.712230215828	7005.40726567682
254597	Hepatocytes	177	0	central	portal	portal_177	0.5934025	-0.3139141	-0.35220927	-1.1829572	1.0559591	-1.0181481	0.9867844	0.39466083	0.18504587	1.1674173	-0.91704047	0.89454263	-0.1960018	-0.72432804	-1.3016809	-0.37308708	-1.4987077	1.3471677	-1.6404017	1.2506574	0.40535912	1.3634374	0.569845	-0.865002	0.9167634	-0.1487209	-1.0566146	-0.8388056	-2374.304964539007	9379.712230215828	7005.40726567682
254625	Vessel cells	177	0	central	portal	portal_177	-0.6592988	0.5177166	0.35946143	-1.3777083	-0.47226396	-0.51928264	0.7161152	1.0999163	1.203587	0.15386699	-0.77093905	0.32710648	0.05571316	-0.7338568	-0.72436833	0.17428528	-1.4522903	-1.5553465	-0.35085833	0.8956254	1.486956	1.7938075	0.100688025	-0.9631089	0.38692847	0.19878834	-0.5662876	-0.787851	-2374.304964539007	9379.712230215828	7005.40726567682
254813	Hepatocytes	177	0	central	portal	portal_177	0.5510033	0.004280916	-0.8516353	-0.24137713	0.9427572	-1.341298	0.71032614	-0.26108092	-0.02373565	1.0749823	-0.2270884	0.61731577	-0.5108988	0.35768124	-0.7453132	-1.0860562	-1.4874723	1.7832364	-1.0934814	0.99276185	0.05289126	0.8712039	0.799737	-0.18724555	1.550183	-0.7866113	-0.63669163	-0.56876296	-2374.304964539007	9379.712230215828	7005.40726567682
255094	Immune cells	177	0	central	portal	portal_177	0.7588846	-0.7523566	-0.1047216	-0.9306183	1.0491632	-0.44579697	-0.1929401	0.4811402	0.3347987	1.0967758	-0.8503341	0.48393324	0.031846706	-0.86758614	-1.7383846	-1.2128086	-0.46676177	1.5030468	-0.92627305	-0.09357462	0.3913873	1.7371585	0.59590995	-1.3688982	0.55693	-0.015127359	-0.17976573	-1.0006019	-2374.304964539007	9379.712230215828	7005.40726567682
255193	Hepatocytes	177	0	central	portal	portal_177	0.96395934	-0.33626324	-0.22302164	-2.052392	0.8000769	0.2601415	0.5696131	0.14724585	0.38354293	-0.09902816	-0.41985688	0.51804364	0.58700585	-0.516397	-0.30048668	-0.017810833	-2.3425322	1.0433029	-0.42657882	0.85706925	0.03277266	1.1323416	0.68709624	-0.4450889	-0.34337443	0.05606069	-0.30163234	-0.8809959	-2374.304964539007	9379.712230215828	7005.40726567682
255254	Hepatocytes	177	0	central	portal	portal_177	0.7049451	0.07700197	0.3458744	-1.4464512	1.0752387	-0.12604028	0.9479889	0.27419743	0.34909227	0.6478513	-0.40355575	-0.67167664	-0.088385	-0.52920866	-2.083539	0.28797922	-2.1863644	0.07907609	-0.7420808	0.9552336	0.38995376	1.537167	0.08908477	-0.68211985	-1.1446166	0.7932099	-0.15601377	-0.7336237	-2374.304964539007	9379.712230215828	7005.40726567682
255338	Vessel cells	177	0	central	portal	portal_177	-0.79529715	0.63591576	-1.6434777	-1.5296915	0.987743	-1.2428756	0.58200073	0.85923713	-0.24481109	0.9133335	-0.619898	1.3958215	1.3145149	-0.79591274	0.15274175	-1.5735409	-1.6866468	0.7435308	-0.26868168	0.96373624	0.84610844	-0.5740435	1.0127075	-0.7574751	1.9201295	0.96082366	-0.5949629	-1.3876419	-2374.304964539007	9379.712230215828	7005.40726567682
255355	Hepatocytes	177	0	central	portal	portal_177	2.0279477	-0.6461248	0.20555243	-0.60555774	0.5818198	-1.2144542	0.7652082	0.07535965	1.094772	0.87898064	-0.6623347	0.13037236	-0.49020424	-1.0360451	0.10580693	-0.43032286	-0.20226423	1.3894702	-1.0382133	0.86124086	0.17313313	0.30683592	0.7984711	-0.5127569	0.43287355	-0.31879404	-0.8470071	-1.2794791	-2374.304964539007	9379.712230215828	7005.40726567682
254307	Hepatocytes	177	0	central	portal	portal_177	-0.9933289	1.2322148	0.12573597	0.54966253	-0.76422983	-1.2435851	-2.661095	0.3931336	0.8271869	0.20900354	-0.70339525	1.0225736	1.3440058	-0.91908854	0.2462705	-0.6819753	-0.832936	-0.21868148	-1.0923839	-0.29910251	0.58396405	0.40620413	0.44225284	-0.67976123	1.0473483	1.2501693	-0.31304097	-2.265613	-2374.304964539007	9379.712230215828	7005.40726567682
254244	Vessel cells	177	0	central	portal	portal_177	0.024676315	1.6550711	-1.8808548	-1.0254722	0.5778848	-0.15159415	0.7904552	1.932534	1.9334108	1.182569	-0.7782665	-0.52314806	0.004536343	-0.8916111	1.3456707	-1.2058954	-1.4974222	0.7431381	-0.74652535	0.8989767	1.768053	1.2803174	1.0230788	-0.8120162	0.29561093	-0.02708552	-0.6099919	-1.1547524	-2374.304964539007	9379.712230215828	7005.40726567682
254243	Vessel cells	177	0	central	portal	portal_177	0.779139	0.6471534	-1.1225402	-0.75992376	0.58936626	-1.1624575	0.9481767	1.1253887	0.26800296	1.5554541	0.3517503	-0.8563817	0.2226773	-0.4495705	1.3597431	-1.4041407	-2.264314	0.32433742	-1.1064296	1.0451986	1.3572348	0.8000582	1.6360315	0.29319966	-0.17162488	0.30146718	-0.41054517	-1.1723528	-2374.304964539007	9379.712230215828	7005.40726567682
253899	Vessel cells	177	0	central	portal	portal_177	0.54341453	-1.2553238	-0.24487253	-0.53011346	0.91846895	-0.9748923	0.87085384	0.62951803	-0.20501788	1.3200345	-0.9784957	0.74257433	-0.25275418	-0.8046079	-2.5226831	-0.32093683	0.5253319	1.0590097	-0.78397954	0.9989278	0.36146075	1.2350324	0.37781757	-1.6431249	-0.29926622	-0.280915	-0.50993717	-0.79328895	-2374.304964539007	9379.712230215828	7005.40726567682
253485	Hepatocytes	177	0	central	portal	portal_177	1.7768776	1.0159595	-0.52755743	-1.3958656	0.8158161	0.3638973	0.7542829	0.11524883	0.15092516	1.0321594	-0.6293334	0.29908147	0.1962958	-0.74839604	-0.85441136	-0.77895385	-2.0742545	1.4281538	0.66188717	0.80981064	0.13016279	0.7101949	1.4147018	-0.770364	0.028232561	0.010757	-0.62035954	-0.62144345	-2374.304964539007	9379.712230215828	7005.40726567682
253526	Hepatocytes	177	0	central	portal	portal_177	-2.533273	0.7923273	-0.87469435	-1.4767998	1.1405265	-0.6512909	1.0553648	0.6686547	-0.56647253	1.0388509	-0.41080916	0.001331803	0.8342306	-0.19775236	-1.785843	-0.163749	-2.4927816	1.6681504	-1.1567829	1.1133558	0.590952	-0.07907089	1.0012593	-0.6752059	0.21963333	0.7171413	-0.5286347	-0.59995395	-2374.304964539007	9379.712230215828	7005.40726567682
253576	Vessel cells	177	0	central	portal	portal_177	-0.114583984	0.6560738	-1.3588607	-0.3616826	0.47946876	-1.3977431	0.7321532	1.8849427	1.8415307	0.87177104	-0.6609841	0.11905339	-0.45163617	-1.0193495	0.52299684	-1.0303231	-1.4934057	0.6893451	-1.7139196	0.82183003	2.0543973	1.5412192	1.0066466	-0.0035775513	0.91067046	-0.72508395	-1.0482093	-1.6832223	-2374.304964539007	9379.712230215828	7005.40726567682
253652	Vessel cells	177	0	central	portal	portal_177	1.1281884	-0.08510436	-0.5665203	-1.7639605	0.39793155	1.2974926	0.61447865	-0.03641303	-0.5602978	0.92395884	-0.9166809	-0.26962942	0.019780504	2.4151082	-2.3757832	-0.7732233	-1.9528596	1.3882071	1.0884787	0.89576566	0.18441087	0.33321536	0.6953092	-0.67708963	0.11184649	-0.07479744	-0.1454432	-1.0086514	-2374.304964539007	9379.712230215828	7005.40726567682
253837	Hepatocytes	177	0	central	portal	portal_177	-0.44476414	0.6869686	0.16273819	0.8804964	-0.25529215	-0.7071388	0.5663509	0.10604041	1.3393781	0.08554766	0.24037008	-0.25638804	-2.1868236	0.66519654	-2.6771374	0.04029354	-2.2932992	0.48939547	-1.1893193	0.7904259	0.048286945	1.2322917	0.9348884	0.24402028	-1.6671745	-1.000736	1.988564	-0.2122893	-2374.304964539007	9379.712230215828	7005.40726567682
253838	Hepatocytes	177	0	central	portal	portal_177	-0.013874174	0.04345661	-0.34577098	-1.9012084	0.81509966	0.02098935	0.72123116	0.06265705	-0.48994493	1.3539414	-0.35153732	0.026467638	0.8463435	-0.5267568	-1.0252788	-0.4103993	-2.1185718	1.1371634	-1.0784094	0.728828	0.18052742	0.5677408	1.6429465	-0.3887161	-0.051055014	0.23716763	-0.35839614	-1.4450883	-2374.304964539007	9379.712230215828	7005.40726567682
253900	Vessel cells	177	0	central	portal	portal_177	-0.03008985	1.6221857	-1.2448126	1.300996	-0.3434755	-0.8086971	0.6817266	1.7231531	1.0248706	0.87766683	0.6980098	-1.5244976	-0.49107006	-0.9643958	1.119423	-0.81864166	0.56263113	0.0016214094	-0.79200435	0.8083383	1.3262002	0.1980863	1.0987138	0.6884522	-1.0313308	-0.52871865	-0.745697	-3.0244026	-2374.304964539007	9379.712230215828	7005.40726567682
254198	Hepatocytes	177	0	central	portal	portal_177	-1.0758104	0.1280756	0.03815727	-1.3996176	0.31696245	0.8715562	0.5427702	-0.2716955	1.39092	0.46493497	-1.0949533	-0.0058971117	-0.06143469	-0.80516285	-1.2045772	0.03467339	-2.093032	0.9873867	0.49079615	0.8049325	-0.0896767	1.3030639	0.17966697	-1.1061924	0.95123607	0.046986125	-1.0706756	-0.39413503	-2374.304964539007	9379.712230215828	7005.40726567682
253915	Vessel cells	177	0	central	portal	portal_177	-0.78219825	0.50137866	-1.8823658	-1.481987	1.2654855	-1.2739509	0.8048109	0.5818586	-1.0040172	1.3323023	2.005242	0.93956846	0.01323527	-0.6772178	0.17885913	-1.5612811	-1.6878239	0.48977992	-1.4989656	0.97552186	0.74260044	-1.0233048	1.0231776	1.8020103	1.461318	0.081552	-0.5746842	-1.0734516	-2374.304964539007	9379.712230215828	7005.40726567682
253954	Hepatocytes	177	0	central	portal	portal_177	1.771693	0.28846008	0.15483837	-0.91032046	0.7727633	-0.4725276	0.8073933	0.2938853	1.2541391	-0.6502633	-0.3970993	0.5339834	-0.5577814	-0.9919902	-0.57494795	-0.13460246	-2.4530265	1.3680125	0.944578	0.98398215	0.20032647	1.4290853	0.24765246	-1.0955657	0.22738159	0.13238195	-1.176192	-0.5755997	-2374.304964539007	9379.712230215828	7005.40726567682
254028	Hepatocytes	177	0	central	portal	portal_177	0.033903707	1.5664976	0.3049614	-0.40070257	0.41064325	0.07982814	0.64497125	-0.056014568	1.1776305	0.18692887	-0.9165478	-0.34499863	-0.32812226	-0.8320581	-0.92410445	-0.39107245	-1.0504375	1.2668524	-1.3030118	0.7615332	0.06250435	1.3237321	0.027316146	-1.3719665	-0.45666987	-0.2293642	1.3490868	-0.96348494	-2374.304964539007	9379.712230215828	7005.40726567682
254046	Vessel cells	177	0	central	portal	portal_177	0.29889327	0.29689473	-0.9945129	0.115556546	0.56238514	-1.0525465	0.14376892	1.3871516	-0.19320557	-0.80687153	0.71558607	1.2314883	-0.32232323	-0.32496598	0.80684745	-0.8588258	-1.300883	0.47970435	-1.3477803	0.9071887	1.6718191	-0.31297055	-0.21639603	0.73312867	1.3624743	-0.011521088	-0.55252254	-4.2746496	-2374.304964539007	9379.712230215828	7005.40726567682
254084	Hepatocytes	177	0	central	portal	portal_177	-0.7640783	1.1076936	0.85842353	-1.0401406	-0.19838762	-1.1367911	0.18114594	0.47617814	0.9785415	0.67025363	-0.26190764	-0.33115026	-0.40209147	0.051549554	-1.7843169	0.44568354	-2.1457796	-0.615137	-0.7297836	0.7655687	0.43788525	1.7215923	0.5859511	-0.789492	-0.7354149	0.19438301	0.32488984	-0.57558125	-2374.304964539007	9379.712230215828	7005.40726567682
254127	Hepatocytes	177	0	central	portal	portal_177	1.5038838	0.24097355	0.06436388	-0.5108051	0.80699545	-0.16282248	0.76113546	-0.6171175	-0.094992004	0.33641246	-0.76571184	0.42199883	-0.027347466	-0.32622012	-0.010839538	-0.114777744	-2.361788	1.1194005	-1.5805031	1.05344	0.24721298	1.560366	1.0472623	-1.2559519	0.22065823	0.10105563	-0.10348292	-0.98242986	-2374.304964539007	9379.712230215828	7005.40726567682
278938	Hepatocytes	177	0	central	portal	portal_177	0.59745616	1.4936157	0.6846023	-0.5517315	0.9882233	-0.52179044	0.192327	0.43385133	0.6183518	-1.2891775	-0.4316773	1.0655847	-0.7817889	-0.54675984	-1.0638192	-1.1358466	-1.7658708	1.1664498	-1.0004336	1.007583	0.29376194	1.6553564	0.9677228	-0.52068204	1.7820164	-1.0216296	-0.53638697	0.51463974	-2374.304964539007	9379.712230215828	7005.40726567682
278572	Hepatocytes	177	0	central	portal	portal_177	1.3354845	-0.21004356	0.6562901	0.09921365	0.5877454	-1.455992	0.7029841	0.033459667	1.1055608	-1.4813173	0.43219864	0.045567594	-0.83426994	-0.54989356	-0.60866416	0.6938826	-0.86084265	0.1753013	-1.4327785	0.47923154	0.08475153	1.9081352	-0.66498643	-0.20803227	0.2149157	-0.81948364	-0.14217423	0.49400154	-2374.304964539007	9379.712230215828	7005.40726567682
216145	Vessel cells	74	0	portal	portal	portal_74	0.69627875	-0.15603764	0.3303389	-0.07822517	0.38620427	-0.476221	0.32508534	-0.21987806	0.567128	0.5426472	-1.0971593	0.19326174	-1.6079687	2.0004728	0.77802324	-0.13704221	1.1228687	1.5641829	0.062256135	0.6777223	-0.34502077	0.03478879	0.8279244	-1.2336845	-0.38470167	-1.6078893	0.90508014	-0.65132934	1925.1526717557251	5078.620727272727	7003.773399028452
224693	Immune cells	74	0	portal	portal	portal_74	0.43568692	-0.70933586	-0.53058255	-0.71330297	0.6148923	-0.13102944	-0.3940362	0.5598413	0.7674857	0.4856228	1.1606444	-0.0767343	-0.20317495	-1.6377262	-0.13988383	-0.3587486	-2.051204	1.5409706	-0.505626	0.009312496	0.5677822	0.97272533	0.6483565	0.5086336	0.6713277	-0.4677161	-1.1525028	0.4680032	1925.1526717557251	5078.620727272727	7003.773399028452
224731	Vessel cells	74	0	portal	portal	portal_74	-2.5164995	0.039135292	0.9977909	-1.8121237	0.46991503	-1.3893288	0.38585702	1.8912116	1.9108816	0.939956	-0.4160147	-1.251101	-0.68396425	-0.5737888	-0.80052394	1.0733736	-1.2563841	0.25422862	-1.4429265	0.13969578	2.0462568	1.9499553	0.21107663	-0.5768887	-0.7393471	-0.7473093	-0.61888874	-1.9713329	1925.1526717557251	5078.620727272727	7003.773399028452
224783	Vessel cells	74	0	portal	portal	portal_74	0.55440813	1.1771834	-0.6280362	-0.15242356	-1.1545944	2.0589125	0.6079504	1.0164335	-0.14977339	0.36050653	1.0548458	0.11149409	-0.9450605	-0.55631286	0.51027685	-0.1586193	0.28184417	-1.1544391	1.2866007	0.69062364	1.5584023	-0.22940615	0.9849691	0.097604424	0.12907925	-0.8206521	-0.9485074	-0.5559199	1925.1526717557251	5078.620727272727	7003.773399028452
224822	Immune cells	74	0	portal	portal	portal_74	-0.10532212	-0.09625235	-0.7630422	-0.81912357	0.64170754	0.2799256	-0.3223952	2.1879215	2.2260976	0.9843454	-0.5998464	-0.21409148	-1.2751011	-0.95188534	0.26317328	-0.8518381	-0.007519873	1.0070136	1.2624317	0.33859682	2.1741648	1.9147835	0.69074965	-0.60960525	-0.61123836	-1.4997439	-1.4129936	-1.3524897	1925.1526717557251	5078.620727272727	7003.773399028452
224883	Vessel cells	74	0	portal	portal	portal_74	-0.002519085	0.5344301	1.1486453	-0.6215493	0.2715938	0.4416766	-0.48358282	2.0604823	1.1587265	0.3663484	-0.47888288	-1.4338362	-0.76214266	-0.6485436	0.22780104	0.46320218	-0.78355443	0.13822556	-0.4552956	-0.25486815	2.1184998	1.7370095	0.8852216	-0.5517672	-1.0137984	-0.7900394	-0.6099887	-1.9577733	1925.1526717557251	5078.620727272727	7003.773399028452
224884	LSEC	74	0	portal	portal	portal_74	0.13787593	1.1466056	0.4140861	1.773337	-1.3579713	0.82589906	0.82475126	-0.50808555	-0.7131815	0.86634356	-0.37127736	0.116160884	-0.79155856	-0.6243254	0.88889426	-0.29226968	0.6357134	-0.1702879	1.8537345	0.9571367	0.45518973	-0.24162006	0.332229	-0.16137415	0.055630878	-0.9099723	-0.85276765	-1.1450868	1925.1526717557251	5078.620727272727	7003.773399028452
224910	Vessel cells	74	0	portal	portal	portal_74	-0.41828603	0.78481746	0.37189597	-1.2585478	-2.0951157	-0.3071017	-0.15703641	1.9001877	1.4759997	1.7356167	0.17420757	-0.93189263	-0.13663563	-0.15421745	0.2082636	0.23743197	-1.0598571	-1.9675463	-1.0384182	-0.462505	1.7660674	1.1184518	1.8436618	0.17512168	-0.28188148	-0.17880552	-0.12915975	-2.8040242	1925.1526717557251	5078.620727272727	7003.773399028452
224911	Vessel cells	74	0	portal	portal	portal_74	0.7840123	1.1480889	0.31180668	0.7573441	-1.0167676	0.22428644	0.4883549	2.0699298	1.7280368	-0.07207546	0.21498576	-2.3095992	-0.7615604	-0.5988433	1.2858996	0.39066386	-0.6247693	0.39309224	0.30073294	0.7090556	2.055779	1.6466757	-0.07895099	-0.0125024095	-2.1017485	-0.90263945	-0.83646816	-1.3769566	1925.1526717557251	5078.620727272727	7003.773399028452
224926	Vessel cells	74	0	portal	portal	portal_74	-0.24933244	-0.040116403	1.0017227	-1.411704	-0.27326292	-0.22861564	0.40585503	1.849605	0.3280184	0.39708418	-0.037977554	-0.9059745	-0.10851275	-0.19667429	-2.0049162	0.07125359	-2.2082832	-0.6670415	0.362306	0.18003461	2.0531175	1.4797922	0.26535946	0.02890765	-1.299722	-0.035428014	0.113295175	-1.9383057	1925.1526717557251	5078.620727272727	7003.773399028452
224953	Vessel cells	74	0	portal	portal	portal_74	-0.36987215	1.2779886	-0.4160672	0.29913166	-0.7094228	0.7587518	-0.61310524	-0.23789573	1.5268028	-0.34115845	2.3815243	-0.79438287	-1.7150843	0.15099263	0.30517393	-0.9939392	-0.27002418	0.055005454	2.0285885	-0.3741602	-0.2249936	1.3172964	0.6459609	1.1574252	-0.21966	-1.456011	-0.72604656	-1.6157087	1925.1526717557251	5078.620727272727	7003.773399028452
225021	Hepatocytes	74	0	portal	portal	portal_74	0.18761022	0.98953044	-1.0843128	-1.7271963	0.32409257	-1.0511507	-0.044936728	0.64549464	1.7022945	-0.96588206	0.13627462	1.4071008	0.3462875	-0.31162703	0.7675532	-0.77040964	-1.8998096	1.1900145	-0.779792	0.3791181	0.4397151	1.1251011	-0.9810612	0.43764877	1.8961375	-0.28547794	-0.70684785	-1.7418058	1925.1526717557251	5078.620727272727	7003.773399028452
225044	Vessel cells	74	0	portal	portal	portal_74	0.16952147	1.099319	-0.39312255	-1.0049129	-0.13827422	0.6223386	0.70440626	0.3192603	0.7025858	0.983293	1.2887968	-0.4654694	-1.2671727	-0.35288343	-0.017991263	-0.9635669	-0.23731662	0.17071292	1.5234247	0.9347426	0.50694615	0.8177554	0.21723701	0.86592865	-0.111413635	-1.2086107	-1.2087697	-0.47153115	1925.1526717557251	5078.620727272727	7003.773399028452
225045	Vessel cells	74	0	portal	portal	portal_74	0.3014128	0.81985533	0.24930172	-1.2936904	-1.8480695	-0.58961093	-0.0635442	0.088866234	2.0021794	0.5559374	-0.05929522	0.9425714	-0.530866	-0.02952883	0.9640502	-0.89428127	-1.698662	-0.8964404	-0.8276677	0.43024313	0.089326955	2.0279417	0.5673203	0.4143511	0.9512522	-0.5352997	0.0050234636	-1.8633314	1925.1526717557251	5078.620727272727	7003.773399028452
225069	Vessel cells	74	0	portal	portal	portal_74	-0.6477055	0.8676691	1.1816448	-0.009137658	-1.7103304	-0.9793865	0.5908471	2.1766284	1.3390558	-1.1558884	-0.38305885	-0.14271985	-0.64603966	0.11512301	-1.5315756	0.4431532	-0.61974967	-1.3002199	-1.1306148	0.8323981	2.1379175	1.6007707	0.5872082	-0.5742342	-0.18870188	-0.73201793	-0.44005206	-1.5132055	1925.1526717557251	5078.620727272727	7003.773399028452
225146	Hepatocytes	74	0	portal	portal	portal_74	-0.7380971	-1.0845208	-2.7792654	-0.8492206	-0.1510332	0.33170956	0.19326977	1.3403971	1.1789889	0.65569276	1.9167713	-0.3208999	-1.7000781	2.5396779	-0.07558308	-1.6646054	0.19382021	0.38437337	0.564892	0.2834257	0.40514147	0.7143714	0.698839	0.9161238	-0.76283324	-1.5833688	0.97896796	0.17550012	1925.1526717557251	5078.620727272727	7003.773399028452
225187	Vessel cells	74	0	portal	portal	portal_74	-0.22914216	1.0427752	0.28348967	-1.124071	-0.92259765	-1.1178179	-0.30496445	2.1978462	2.0032313	1.3938634	-0.15279312	-0.89326966	-0.45993033	-0.38216853	0.19395769	0.48116192	0.38620445	-1.3315097	-1.4639871	0.25699687	2.1557765	1.122427	0.75363153	-0.19601223	-0.6528039	-0.5706582	-0.5328768	-2.4361048	1925.1526717557251	5078.620727272727	7003.773399028452
225217	Vessel cells	74	0	portal	portal	portal_74	-0.2596391	0.027169963	-0.4480763	-0.09576845	0.46880746	0.9114798	0.5811434	0.26818538	-0.27756307	0.24603657	-0.27815318	1.2505578	-0.9372301	-0.77530164	0.21388596	-0.19667299	-0.37598658	0.061315637	2.1915305	0.56057125	0.6382291	0.0030644326	0.048786964	-0.07250626	0.4057353	-0.9161017	-0.6979328	-0.8409517	1925.1526717557251	5078.620727272727	7003.773399028452
225306	Vessel cells	74	74	portal	portal	portal_74	-1.4542787	0.45044306	-0.025337826	-0.201167	-1.770084	-0.91163975	-0.26787472	1.8944219	1.9847265	0.66768014	-0.041708685	-0.71704453	-0.23428877	-0.13201736	-0.07564703	0.10137837	-0.3785061	-1.2321689	-0.3417432	0.12042016	1.9175551	1.7305813	0.08442546	-0.47552514	0.3002542	-0.5275955	-0.6788544	-1.8253491	1925.1526717557251	5078.620727272727	7003.773399028452
225307	Vessel cells	74	0	portal	portal	portal_74	0.33463413	1.435472	0.39535117	0.8294728	-0.79225636	0.5136425	0.36394697	-0.62527436	1.9031584	-0.55690825	0.21917543	-0.56998044	-1.1896672	-0.8893758	1.0192795	-0.4879255	-0.20678915	0.03546994	1.181791	0.80529493	-0.4554004	1.1975621	-0.26500106	0.68805975	-0.51072043	-0.8516578	-0.8386347	-1.3875785	1925.1526717557251	5078.620727272727	7003.773399028452
225308	Vessel cells	74	0	portal	portal	portal_74	-0.7923478	0.72153753	-0.36504692	-0.06229452	-0.18499237	0.3849577	-0.58247995	2.18026	1.0663661	1.4829807	-0.48239744	-0.9550518	-0.80852544	-0.10927909	-0.27814403	0.13149874	-1.1017148	-0.15814391	-0.17218955	-0.14758068	2.182341	1.6685923	1.0882374	-0.7921245	0.17714813	-0.97138286	-0.56393164	-1.8754985	1925.1526717557251	5078.620727272727	7003.773399028452
225309	Vessel cells	74	0	portal	portal	portal_74	0.14036854	0.8803148	-1.2133979	-1.5673279	-0.8528968	-0.9512352	0.7188565	0.39146686	1.220451	0.6495528	-0.0325637	0.8970727	0.6209583	-0.20528482	1.0285349	-1.2380544	-1.2601664	-1.0419302	-0.9590319	0.88454306	0.3246561	0.9444964	1.328016	0.6113004	0.38869134	0.061357144	-0.2524558	-1.4004854	1925.1526717557251	5078.620727272727	7003.773399028452
225348	Vessel cells	74	0	portal	portal	portal_74	-1.29071	0.24619381	0.8213563	-1.202799	0.50196874	1.7388835	-0.14563192	1.8834846	1.2032079	0.92384297	-0.62469876	-1.6986687	-0.9359899	-0.8018725	-0.1028428	0.7713173	-1.0382668	0.11554141	1.0073009	-0.31402656	1.9489155	1.2580919	0.19439538	-0.5954649	-0.71752244	-0.8602624	-0.51854897	-2.116132	1925.1526717557251	5078.620727272727	7003.773399028452
225403	Vessel cells	74	0	portal	portal	portal_74	0.018758098	0.8181247	-0.55281013	-1.1701776	-0.08758238	-0.38520297	-2.1259315	0.47404107	0.030580282	0.20327371	-0.10361048	1.3230662	0.98761743	0.8859175	0.7582131	-0.55261993	-0.46644282	-0.4979169	0.23532978	-0.04726547	0.38616136	-0.28798094	0.25664476	0.12781788	0.94484776	0.21545541	-0.015772285	-1.0902674	1925.1526717557251	5078.620727272727	7003.773399028452
225456	Vessel cells	74	0	portal	portal	portal_74	0.24908373	0.6741012	1.2046642	-0.587371	-0.7925882	0.048018485	0.61764264	1.9756821	0.7858608	0.23281233	-0.21642077	-1.6594812	-0.35638398	-0.30459493	0.30628023	1.1035134	-0.80137354	-1.005728	-0.8862614	0.6754472	1.8616444	0.058592003	0.32255077	-0.14233229	-0.5454761	-0.2678741	-0.053129885	-1.85022	1925.1526717557251	5078.620727272727	7003.773399028452
225522	Vessel cells	74	0	portal	portal	portal_74	-1.6176323	-0.3099054	0.44672126	1.6541375	-1.4784623	-0.59232694	-1.1067954	2.0813594	1.2351302	1.2274113	-0.69109064	-0.6505963	-1.0941966	-0.24743192	-0.3676355	0.46430245	1.3424553	-1.3941487	-0.70318174	-0.71690476	2.098386	1.0773451	1.4516436	-0.9154281	-0.1895158	-1.183079	-0.09405394	-0.732356	1925.1526717557251	5078.620727272727	7003.773399028452
225523	Vessel cells	74	0	portal	portal	portal_74	-0.6217903	1.2245381	0.8893979	-0.28389418	-1.0230706	-1.2820017	0.17063272	2.055521	0.70829356	1.5444934	-0.47948617	0.10697255	-0.92718613	-0.77006567	0.4454444	0.91247755	0.3506547	-0.19283493	-0.5814976	0.556212	2.0831306	0.21537493	0.47059047	-0.059596706	-1.0108217	-0.8975488	-0.8075892	-1.8873924	1925.1526717557251	5078.620727272727	7003.773399028452
224711	Hepatocytes	74	0	portal	portal	portal_74	-0.07406423	0.6427346	0.11509654	-1.8056479	1.1348757	0.045206808	0.6907093	1.1983005	1.2388154	1.003457	-1.373289	0.8200708	-1.2692282	-0.65619236	0.27190104	-0.044274148	-2.3975723	1.9310379	0.65392244	0.9305477	0.7211803	0.5190964	1.0997235	-1.0271815	1.9286991	-1.1860683	-1.117277	0.2906964	1925.1526717557251	5078.620727272727	7003.773399028452
224679	Vessel cells	74	0	portal	portal	portal_74	-1.124936	1.3784009	0.35059625	-0.095249586	-1.8966233	-0.9471943	0.78140354	1.3637588	0.7720434	-1.3218662	1.1917707	0.13892728	-0.2564238	-0.15010513	0.7362436	-0.72699964	-1.3941388	-0.5154275	-0.23848937	0.8846219	1.1024234	0.59083116	-0.381432	1.1552864	-0.40689212	-0.101936355	-0.020366956	-1.2878377	1925.1526717557251	5078.620727272727	7003.773399028452
224062	Vessel cells	74	0	portal	portal	portal_74	-0.42352778	-0.34984437	-1.2208811	-0.7639621	0.26055455	0.29038256	0.88249546	0.7764935	0.07639058	-0.67711496	0.35075346	1.568509	-0.68481624	0.11747525	0.19231215	-0.8576801	-0.35101753	-0.40421563	-0.2582753	0.97714925	1.2598647	0.48979285	-0.56772155	0.7391752	1.459527	-0.9061917	-0.6864084	-1.3624523	1925.1526717557251	5078.620727272727	7003.773399028452
224638	LSEC	74	0	portal	portal	portal_74	-0.5691378	0.44043344	-0.11541819	0.36767563	-0.43182465	2.115152	-0.5089227	-0.5236012	1.202824	0.33470333	-0.11803246	0.37847874	-1.1146601	-1.359592	-0.5048984	0.0802474	1.161325	-0.13795199	0.9503771	-0.95073885	-1.3585539	1.3431869	0.5599271	-0.2733694	0.3204875	-1.2411332	-0.2513376	-0.7863127	1925.1526717557251	5078.620727272727	7003.773399028452
224078	Vessel cells	74	0	portal	portal	portal_74	0.46436507	0.47815397	0.7552673	0.40404573	0.6937021	0.04053077	0.6966428	-0.034617856	0.38186702	-0.40670153	-0.080427386	-1.9055632	-0.24436755	-0.1593993	0.86956006	-0.18923272	0.45255437	-0.35734946	0.2074158	0.70894384	0.26858103	0.4079354	-0.689871	0.39975414	-1.0821484	-0.17560439	-0.01342484	-1.2717689	1925.1526717557251	5078.620727272727	7003.773399028452
224138	Vessel cells	74	0	portal	portal	portal_74	-1.7150154	0.6084813	-0.11905564	-0.024220562	-2.20965	0.40515688	0.17300588	0.46989432	2.1092424	0.23309407	-0.24556182	0.87674445	-0.87893224	-0.87180436	-0.84461147	0.10359995	1.0713634	-1.154999	1.2800827	-0.5388943	-0.5639693	1.4504153	0.024222307	-0.38345084	0.2316784	-0.78641313	-0.49662584	-0.09182744	1925.1526717557251	5078.620727272727	7003.773399028452
224188	Vessel cells	74	0	portal	portal	portal_74	-0.37659174	0.4561203	-1.1980375	-1.03546	1.2372916	-0.9207436	0.8609756	1.6179004	2.1035874	-0.6960711	1.1432935	-0.30194518	-1.1833597	-0.8877647	0.3593412	-0.9961814	-0.35875332	0.48689038	-1.0174948	0.88482904	1.4165593	1.7470349	-0.3772165	1.3636187	0.08042159	-1.3901048	-1.2508081	0.27756423	1925.1526717557251	5078.620727272727	7003.773399028452
224203	Vessel cells	74	0	portal	portal	portal_74	-1.3416855	-0.50756115	0.5879727	1.4293927	0.3996542	-0.8738381	0.45143208	0.5976241	0.6993812	0.53887784	-0.9357557	-0.030461874	-1.5595858	-0.8500591	-0.33168328	0.33190382	-0.072175905	0.30174637	-1.4649173	0.77340233	0.8226708	1.4386582	0.8277365	-0.7851007	1.4712442	-1.7331071	-0.8375562	0.09198739	1925.1526717557251	5078.620727272727	7003.773399028452
224204	Vessel cells	74	0	portal	portal	portal_74	-0.6397489	-0.49841988	0.48998	0.57551706	0.21115032	-0.9071361	0.21430154	0.59768933	0.1703247	0.65787363	-0.9021003	1.0472219	-1.4168159	-0.20989615	-1.682371	0.39041325	0.80937725	-0.2633792	1.0574373	0.87751263	0.63405937	0.77449673	0.77652836	-0.65952706	0.33593586	-1.5860304	-1.4109495	-1.6626216	1925.1526717557251	5078.620727272727	7003.773399028452
224254	Vessel cells	74	0	portal	portal	portal_74	-2.3252144	0.579336	0.27363852	0.74371123	0.5356643	0.48008248	0.6774183	1.8812681	1.4517155	1.5128505	-0.99976206	-2.1247864	-1.4828074	-1.2190824	-0.79312295	-0.24757549	0.46889955	0.93116015	0.9326828	0.7808698	1.9853913	1.6094359	1.5809659	-0.9544513	-2.3186855	-1.4540085	-1.0690993	-1.4678289	1925.1526717557251	5078.620727272727	7003.773399028452
224279	Vessel cells	74	74	portal	portal	portal_74	0.29094756	0.084659606	0.054138217	-0.46887106	0.05202417	-0.60069036	-0.20618773	-0.17490411	0.48420998	1.229134	-0.18415342	0.70228523	-0.7187201	-0.21501498	-0.29830384	-0.15729198	0.7344372	0.1983479	-0.53298205	-0.6021913	0.1795171	0.8248129	0.35582915	0.2834166	0.6217877	-0.88139576	-0.7207522	-1.5505154	1925.1526717557251	5078.620727272727	7003.773399028452
224293	Vessel cells	74	0	portal	portal	portal_74	-1.3101006	-0.29581085	0.5851001	-1.5392164	0.119120575	1.2013718	-1.1747912	0.413209	0.0473934	-0.25923115	-0.422442	1.0126129	0.19285256	-0.11680519	-0.1467463	-0.56081	-1.152492	0.1587407	2.4935021	-0.7356627	0.4006049	-0.1316234	0.22434542	0.63420224	1.0674175	-0.72751814	-0.3443309	-0.31614855	1925.1526717557251	5078.620727272727	7003.773399028452
224294	Vessel cells	74	0	portal	portal	portal_74	-2.2771244	0.66999364	1.2984259	-1.0070106	0.9274696	-1.2635674	0.67329687	1.8367492	1.5007691	-1.3168526	-0.10456774	-1.8831571	-0.2336029	-0.24530938	-0.5960239	0.84774727	-1.3072249	-0.33712578	-0.34468895	0.74311155	2.0598848	1.0100436	-0.122802205	-0.19582035	-1.559671	-0.2668199	-0.17388171	-2.160029	1925.1526717557251	5078.620727272727	7003.773399028452
224295	Vessel cells	74	0	portal	portal	portal_74	-2.3465097	1.0109055	0.4976454	1.1548411	-0.7350899	0.74856126	0.6579359	0.5288269	1.1246331	-1.5921729	-0.66820157	0.35770682	-0.9920657	-0.8705103	-0.5357909	-0.5236047	-0.027411949	0.21121444	1.1750993	0.7458084	0.9799743	0.50053066	-0.5754377	-0.3412148	0.5567718	-0.9108989	-0.32810318	-1.1111983	1925.1526717557251	5078.620727272727	7003.773399028452
224296	Vessel cells	74	0	portal	portal	portal_74	0.8989084	1.7011517	-1.1110679	1.1093228	-1.306739	0.8075176	0.52268237	0.87712926	0.34766656	0.24932973	1.8071812	-0.17386608	-0.9187565	-1.3512468	1.3656367	-0.9221084	-0.26537728	-0.49897197	1.0298687	0.73557216	1.1204283	0.24944252	0.33715412	1.5449737	-0.37849376	-1.0090169	-0.8782335	-1.0300006	1925.1526717557251	5078.620727272727	7003.773399028452
224323	Vessel cells	74	74	portal	portal	portal_74	0.047247	1.1167923	1.1299427	0.31330314	-1.6447155	0.23798351	0.42915004	0.66951144	-0.28715816	0.7239615	-0.37550136	0.22482023	-0.53737986	-0.4425892	0.8641753	0.58329743	0.66846913	-0.9306226	-0.34506467	0.37916976	1.0840371	0.33003494	0.072885975	0.2049128	-0.36611983	-0.7727572	-0.46387798	-1.9102082	1925.1526717557251	5078.620727272727	7003.773399028452
224324	Vessel cells	74	0	portal	portal	portal_74	-0.45718068	1.3423456	0.65756255	-1.0193924	0.40951455	-0.3585585	0.19984846	2.041128	2.0095139	0.14725819	-0.7373881	-0.4831534	-1.1318347	-0.9238256	0.29809314	0.61609894	-0.77747166	0.7394089	-0.122242466	0.43113098	2.0821116	1.8771852	-0.321956	-0.87134206	-0.30758026	-1.1705737	-0.9087099	-1.571736	1925.1526717557251	5078.620727272727	7003.773399028452
224347	Vessel cells	74	0	portal	portal	portal_74	-0.47204608	1.3970683	-1.5826426	-0.4130307	0.23065211	-0.59360003	0.5994195	1.0972437	1.949351	0.1950005	1.3376081	-0.53614706	-0.9427951	-0.7230559	0.33907884	-1.1935972	-0.50752795	-0.7020749	-0.02110648	0.7750221	0.8210934	1.3168086	0.31453827	1.7848184	-0.045681544	-1.1116205	-1.0343331	-1.5465102	1925.1526717557251	5078.620727272727	7003.773399028452
224370	Vessel cells	74	0	portal	portal	portal_74	-0.5478802	1.385279	0.015422735	1.3037924	-0.019852925	0.19719161	0.54971194	-0.07794976	0.26800847	0.5567565	0.68390363	-0.44801685	-1.4178445	-1.1278006	-0.6803042	-0.6560698	0.8558903	0.35572803	1.2841659	0.5545123	0.3909243	0.9327987	0.3690706	-0.08070736	0.32033193	-1.482606	-1.2020746	-1.5455121	1925.1526717557251	5078.620727272727	7003.773399028452
224408	Vessel cells	74	0	portal	portal	portal_74	-0.3081335	-0.28128636	1.1106377	0.20951727	-0.07948273	0.27643797	0.6511008	-1.1459711	-0.38934588	-1.5344789	0.40363944	1.216615	-0.7955157	-0.56273395	-0.46171317	0.6966026	-0.030543981	-0.1506573	0.72461134	0.7897599	-0.01657682	-1.0305141	0.050500218	0.48570272	0.9356712	-0.88131386	-0.752022	-1.6697496	1925.1526717557251	5078.620727272727	7003.773399028452
224434	Vessel cells	74	0	portal	portal	portal_74	0.8780101	1.1811142	0.3915986	0.024153706	-1.4378637	0.8301241	-2.1934013	0.24752635	1.4747938	0.13724823	1.599861	-0.75096637	-0.46257228	-0.34882388	1.069108	-1.127868	-0.6547771	-0.82255435	0.4256131	-0.20867692	0.57795054	1.0566429	-0.6884097	1.9856299	-0.073325336	-0.4516041	-0.2914336	-2.0569274	1925.1526717557251	5078.620727272727	7003.773399028452
224457	Vessel cells	74	0	portal	portal	portal_74	-0.7972064	-0.6971606	0.9664828	-0.860929	0.6075476	1.1596131	0.13555808	2.0438259	1.5030477	-0.9357846	-0.2922056	-2.2228959	-0.49221647	-0.45346314	0.074716106	0.6698168	0.35788065	-0.060814627	-0.23782404	0.4243617	2.071126	1.1168475	-0.9717352	-0.13418116	-1.9227455	-0.49724314	-0.34872997	-1.7547086	1925.1526717557251	5078.620727272727	7003.773399028452
224481	Vessel cells	74	0	portal	portal	portal_74	0.50370127	0.30236387	-0.6993545	0.11572409	-0.40360582	1.8025497	-0.926637	-0.2274701	0.18780825	0.46835804	1.2692024	-0.7171294	-0.5765748	0.42942077	-0.057093654	-0.27450007	0.001400734	-0.18732512	1.9405341	-0.017794564	0.3682154	0.48014235	0.5601909	0.7022394	-0.9835421	-0.9770757	-0.5923035	-0.22797829	1925.1526717557251	5078.620727272727	7003.773399028452
224525	Vessel cells	74	0	portal	portal	portal_74	1.9710822	1.1817997	-0.06235036	-0.42997962	0.049204197	-0.46694723	0.08670193	0.014009971	1.2281188	0.99127597	0.26362023	-0.021705164	-1.4712046	0.23630923	1.6950761	-0.12780902	-0.012075651	0.0060543306	0.25939903	0.21292548	0.3274674	1.0702945	0.6710492	-0.07341975	-0.2156734	-1.3456165	0.045421366	0.05162612	1925.1526717557251	5078.620727272727	7003.773399028452
224551	Vessel cells	74	0	portal	portal	portal_74	-0.5405911	1.1144096	1.0325342	0.047317214	-1.4281303	0.057931878	0.76896274	2.1175249	1.5192411	-0.35105288	-0.27728885	-0.92579037	-0.99249446	-0.67446595	-0.88764864	0.05633142	0.14488351	-0.38920343	1.1611354	0.85678804	2.2596414	1.5771599	-0.5526179	-0.34448728	-0.08740133	-1.3618715	-1.4781601	-1.4576015	1925.1526717557251	5078.620727272727	7003.773399028452
224552	Vessel cells	74	0	portal	portal	portal_74	0.13655306	1.4433835	0.90263414	-0.3324349	-1.0400666	-0.39445594	0.36073557	1.9117076	1.6222957	-0.5611215	-0.016445575	-0.32728258	-0.91949743	-0.7521148	0.95532507	0.37374586	-0.35661885	-0.5646895	0.5160077	0.1847521	1.9202455	1.401586	0.059138272	-0.08585599	-0.6072855	-0.98342454	-0.80754	-2.1450384	1925.1526717557251	5078.620727272727	7003.773399028452
224570	Immune cells	74	0	portal	portal	portal_74	-1.0901489	0.37162852	0.0107911145	-1.8498318	1.144333	-0.6416315	-2.053767	0.8609766	1.6702919	0.91793305	1.2730131	0.88017416	-1.0311443	-1.5474361	-1.4221905	-0.07367273	-2.526324	1.8951659	-0.75961363	0.17889002	0.8968622	1.4286933	0.7551348	0.41757736	1.1334298	-1.0155985	-1.6062012	0.37721407	1925.1526717557251	5078.620727272727	7003.773399028452
224571	Vessel cells	74	0	portal	portal	portal_74	0.115912594	1.0358891	-0.121801116	-0.009004778	-1.3205477	-0.83341205	-0.73610044	-0.24404404	2.2673285	-1.7026955	1.4933796	0.816011	-0.6037087	-0.40361726	0.30101764	-0.49052924	-0.689944	-1.8614241	-0.7791605	0.40783647	0.3725767	2.294594	-1.5928398	1.2475834	1.3759114	-0.70761985	-0.4651662	-1.9485054	1925.1526717557251	5078.620727272727	7003.773399028452
224614	Vessel cells	74	0	portal	portal	portal_74	-0.61098045	0.6634908	0.51304424	0.043599077	-1.3953818	-0.52114594	0.4028184	2.047615	0.8477977	-0.87069994	-0.24144934	0.47028342	-0.432007	-0.3918274	-0.4962219	0.92263263	0.32140335	-1.3789476	-1.2043955	0.6398067	2.0064237	0.3723506	-0.94700754	-0.35729527	0.8683367	-0.4739391	-0.3748996	-1.9880449	1925.1526717557251	5078.620727272727	7003.773399028452
225556	Vessel cells	74	0	portal	portal	portal_74	0.62978166	0.4790698	-0.4047869	-0.43827176	-0.6783797	0.13633166	0.4509039	-0.28542855	0.0637321	1.0710951	0.02333292	0.66435343	-0.19864425	-0.26828513	1.2302066	-0.63167745	-0.13183069	-0.48369536	0.54802793	0.7690002	0.059311762	-0.014642956	0.47592816	0.033821132	0.5346795	-0.22451285	-0.3370127	-1.152646	1925.1526717557251	5078.620727272727	7003.773399028452
225557	Vessel cells	74	0	portal	portal	portal_74	-2.047444	1.3409125	0.61991346	0.72370374	-0.22124247	-1.2177477	-2.5848277	2.3678913	2.0287998	-0.07747311	-0.23302706	-0.50498223	-0.611924	-0.436976	-0.45099667	0.504142	0.060879048	0.5648675	-1.5989332	-1.0447216	2.2431295	1.8692547	0.052184764	-0.21330172	-0.16431336	-0.86190605	-0.9334001	-2.0256352	1925.1526717557251	5078.620727272727	7003.773399028452
225594	Vessel cells	74	0	portal	portal	portal_74	-0.13689035	0.984161	0.5320412	-1.4137675	-0.78047854	-0.20801984	-0.3435196	1.9255905	0.20665689	1.0463661	-0.0789452	0.38877064	-0.24723072	-0.20338713	0.84608847	0.50242317	-0.84132665	-0.79767555	-0.40255535	-0.4714364	1.9827427	0.23303154	0.8970773	0.04263476	0.35133472	-0.37712938	-0.3938465	-1.4086955	1925.1526717557251	5078.620727272727	7003.773399028452
225609	Vessel cells	74	0	portal	portal	portal_74	-0.18945527	1.2709469	-0.2228637	1.277217	-1.2471242	-0.4353331	0.92691684	0.38418743	-0.32892656	-1.6036484	0.2122157	0.7193852	0.16317926	0.0037346508	1.0665083	-0.19460402	-0.3073721	-0.649619	0.9438655	1.0054069	0.37954333	0.09445257	-1.6012464	0.722378	0.019531038	-0.023832845	-0.345918	-1.0977051	1925.1526717557251	5078.620727272727	7003.773399028452
226516	Vessel cells	74	0	portal	portal	portal_74	-0.4333184	-0.5528736	0.8227395	-0.6616438	0.05395456	-0.35968727	0.5282246	1.713341	0.74184954	0.45413536	0.44921118	-1.0559784	-0.94703066	-0.8451414	0.29635894	0.6369395	-0.27723977	-0.6753882	-0.7617052	0.4979203	1.984637	0.8495974	0.6769276	-0.16490029	-0.63353074	-0.8470174	-0.50143707	-2.1307704	1925.1526717557251	5078.620727272727	7003.773399028452
226536	Vessel cells	74	0	portal	portal	portal_74	-1.4925694	0.40521365	-1.353748	1.9154308	-0.17652516	0.48290193	0.52521867	0.86605287	1.5923517	0.1283645	0.12413968	-1.1907767	-1.095872	-0.8705094	-1.0586507	-1.0281159	0.97956985	0.46629044	-0.43244714	0.131677	0.6464231	1.3033949	0.7369253	0.0105588	0.44846553	-1.1923083	-1.0096201	-0.2732418	1925.1526717557251	5078.620727272727	7003.773399028452
226537	Vessel cells	74	0	portal	portal	portal_74	0.3978147	1.38622	-0.46768296	-0.7899489	-0.32020652	1.0851275	0.65911865	0.2145579	0.5614045	-0.60587996	-0.23361216	0.71859443	-0.119895205	-0.30395615	1.1641507	-0.20242019	-1.0574157	0.4070894	1.0225322	0.754629	0.3916375	0.7795074	-0.9915866	-0.33491108	0.534653	-0.43357256	-0.20066316	-1.0627851	1925.1526717557251	5078.620727272727	7003.773399028452
226554	Vessel cells	74	0	portal	portal	portal_74	0.78444684	-0.4653636	-0.029409958	0.09433631	-0.27230734	-1.0444851	0.09771856	-0.21556464	1.7284626	-0.2179378	1.9679867	-1.4057955	-0.71109885	-0.70874125	0.6187439	-0.41750553	-0.5868459	-0.41922396	-0.5383528	-0.20621671	-0.25818065	1.5964926	-0.31932086	1.815974	-1.3351917	-0.47964454	-0.020159313	-1.4824942	1925.1526717557251	5078.620727272727	7003.773399028452
226588	Vessel cells	74	0	portal	portal	portal_74	-1.9027996	1.0944834	1.0395865	-2.0079935	0.22375195	1.7249649	0.5899698	0.29548317	2.374892	-0.88542366	-0.37103373	-1.481161	-0.62199664	-0.5670036	-0.31853208	0.3764057	-2.3955548	-0.3305956	-0.6349588	0.75623906	0.77264196	2.3632464	-0.6362539	0.13880289	0.16960858	-0.5944393	-0.38769215	-1.8775734	1925.1526717557251	5078.620727272727	7003.773399028452
226604	Vessel cells	74	0	portal	portal	portal_74	-0.23736037	1.2716519	0.83542424	-0.94343084	0.44764587	1.2982239	0.5864016	1.8380575	1.7114261	-0.002877222	-0.72843575	-1.5308175	-1.1344554	-0.94887877	-0.83663845	0.508048	-1.7661259	0.64510775	-0.06617372	0.73343056	1.935939	1.6887581	0.6360729	-0.59565735	-0.51442444	-1.1225725	-0.82730263	-2.3982298	1925.1526717557251	5078.620727272727	7003.773399028452
226625	Vessel cells	74	0	portal	portal	portal_74	-1.197814	-0.014908211	0.49150074	-1.0780318	-0.92398983	-0.81522834	0.44493744	1.9708855	1.2752955	0.69465643	-0.41815472	0.20342442	-0.6905598	-0.48091137	-0.94621366	0.63645995	-1.1265367	0.59587705	-0.8304167	0.10902713	2.1494756	1.0366002	0.3200184	-0.61443675	0.20920242	-0.7791768	-0.6767205	-0.91905075	1925.1526717557251	5078.620727272727	7003.773399028452
226682	Immune cells	74	0	portal	portal	portal_74	-2.4522493	-1.3216822	0.068324886	-0.5551336	0.78518105	-0.8606098	0.63314396	2.2949364	2.1741986	0.5563178	-0.4788941	-2.104559	-0.81121933	-0.6130201	-0.7653668	0.33951917	-0.038088974	0.6403809	-1.0798291	0.36423618	2.1400478	1.6758264	0.9656636	-0.8378877	-0.99988085	-1.0090952	-0.99180305	-1.1593938	1925.1526717557251	5078.620727272727	7003.773399028452
226710	Vessel cells	74	0	portal	portal	portal_74	0.85395515	0.7435867	0.3839782	0.58828276	-0.8240487	0.5637082	0.3012221	2.1710324	0.33336642	0.096048616	-0.3390607	-0.8119339	-0.6251136	-0.4623569	1.2493589	0.55996686	-0.33263046	0.24310158	0.47945178	0.426947	2.255697	0.59928924	0.13764347	-0.6423564	-0.38653016	-0.84362596	-0.8836796	-1.2558203	1925.1526717557251	5078.620727272727	7003.773399028452
226711	Vessel cells	74	0	portal	portal	portal_74	-1.3850933	0.74486375	0.96813166	-2.1749766	-0.89009714	-1.5539334	0.6743904	1.9471688	2.0682528	-1.5582814	2.3473697	-0.78213936	-0.6564832	-0.62989944	-1.3640076	-0.037974186	-2.143926	-2.0046258	-1.2298297	0.6150711	1.7899996	2.0733776	-0.33408126	1.5797575	-0.23930529	-0.54449207	-0.245742	-2.3300202	1925.1526717557251	5078.620727272727	7003.773399028452
226732	Vessel cells	74	0	portal	portal	portal_74	0.6573245	1.7951297	0.7318933	-1.5111299	-0.12260503	0.38941714	-1.4521121	-0.3642093	2.0890398	-0.08947093	0.88240623	0.79150313	-1.4300326	-0.52273023	0.8232	0.6806408	-0.45846248	-0.49014217	0.15624511	-0.94889444	-0.500769	1.8932216	-0.17287712	0.82018715	0.7286213	-1.4582888	-0.615584	-0.06152886	1925.1526717557251	5078.620727272727	7003.773399028452
226763	Vessel cells	74	0	portal	portal	portal_74	-1.7968718	0.60606444	1.5331937	-1.6715312	-0.45732278	-1.2509813	-0.5886691	2.2325532	1.885206	0.8199165	-0.22080292	-1.2934579	-0.4246718	-0.34941113	-0.63018566	1.2794346	-1.8794901	0.5318732	-0.9863847	-1.137089	2.2036464	2.006741	0.6192035	-0.4606952	-0.97519624	-0.55497634	-0.43963268	-1.2219098	1925.1526717557251	5078.620727272727	7003.773399028452
226844	Vessel cells	74	0	portal	portal	portal_74	-0.17252395	0.17869134	1.4204103	-1.5822307	0.4526917	-0.79892594	0.6355538	2.2170217	0.2694632	-0.26996282	0.049294367	-1.4812645	-0.035240907	-0.07107098	0.6415889	0.9589934	-1.1941681	-0.0519192	-1.0030751	0.45720464	2.2381196	0.064499855	-0.14968169	-0.11132624	-0.50057626	-0.12524594	-0.15648814	-1.5470247	1925.1526717557251	5078.620727272727	7003.773399028452
226845	Vessel cells	74	0	portal	portal	portal_74	0.8064752	1.4148111	-0.044703025	-2.2608354	0.30895066	1.4474692	0.3810263	1.2623504	1.943083	-0.69704956	1.1604815	-0.869502	-0.88610226	-0.82058364	1.3417999	-0.5186519	-2.3218443	0.5554543	-0.14847885	0.38091052	0.9799229	2.2532969	-0.5722169	0.28312963	0.3526847	-0.73605144	-0.30220804	-2.4528298	1925.1526717557251	5078.620727272727	7003.773399028452
226846	Vessel cells	74	0	portal	portal	portal_74	-0.07091966	-0.21834429	0.8475966	0.5696408	-0.7028366	0.03840169	0.5337815	2.0370698	1.9024571	0.30118796	-0.48806563	-1.7096182	-1.2815101	-1.0207981	-0.47235948	0.31380057	0.6448971	-0.27475935	-0.19581173	0.7300695	2.0974653	1.9280816	0.31336343	-0.35649663	-1.4934204	-1.3609991	-1.1278659	-2.0969796	1925.1526717557251	5078.620727272727	7003.773399028452
226896	Vessel cells	74	0	portal	portal	portal_74	0.0876471	0.020199593	-0.07795145	-1.364834	0.2276823	-0.05003716	0.70439655	-0.37688184	-0.9621014	1.2913641	0.028423699	0.92065376	-0.0057124784	-0.005514375	0.45592096	-0.46205434	-0.31400463	-0.87177974	-1.3855783	0.75274664	0.27406397	-0.5649369	1.6297578	0.09234604	0.44478983	0.21110795	0.17465895	-1.2621615	1925.1526717557251	5078.620727272727	7003.773399028452
226917	Vessel cells	74	0	portal	portal	portal_74	-1.1345965	0.3783582	-0.62909424	-0.6193224	-0.85132116	-0.011561926	0.65397304	2.0858493	1.5646039	0.15593292	-0.15208325	-0.5545626	-0.31441882	-0.2835709	0.15070023	-0.41636	-0.9384422	-0.7908348	-1.414427	-0.032728717	2.2053034	1.8684667	0.5924158	-0.29986873	0.39969084	-0.4041769	-0.3284644	-1.0620335	1925.1526717557251	5078.620727272727	7003.773399028452
226970	Vessel cells	74	0	portal	portal	portal_74	0.3067876	-0.22913967	-0.6701853	-1.6341065	1.341124	0.66892534	0.539073	0.26318035	1.9183656	-1.4788398	-0.06314476	-0.14961475	-0.4036573	-0.07368941	0.8761125	-0.75311977	-0.99161375	1.1552448	0.3983495	0.8591342	0.3746195	1.3661642	-1.5354446	0.3497956	-0.13850822	-0.4634378	-0.37376356	-1.2907746	1925.1526717557251	5078.620727272727	7003.773399028452
227036	Vessel cells	74	0	portal	portal	portal_74	1.4960469	1.8373517	0.24794868	-0.8832237	0.14782046	-0.44175622	0.457722	0.72585595	1.6625328	1.1604501	-0.4595944	0.463829	-1.7164181	-0.71894604	1.1808304	-0.37425545	-0.6027991	0.088824	-0.650504	0.710949	0.66246706	1.3798592	0.7725131	0.858836	0.18706569	-1.8058583	-0.49852616	0.32160172	1925.1526717557251	5078.620727272727	7003.773399028452
227075	Hepatocytes	74	0	portal	portal	portal_74	-1.7380394	1.3153812	-0.43930194	-1.8499466	0.54207706	-1.4647378	0.3159203	0.4884095	2.250677	1.1462965	-0.39622298	0.76323044	-1.739738	0.9260805	-2.6581519	-1.6448517	-2.691587	1.2240994	-1.822265	0.6369227	0.5476451	1.9560598	0.4152656	0.75209266	1.8301002	-1.1502951	0.16929214	0.2783426	1925.1526717557251	5078.620727272727	7003.773399028452
227076	Vessel cells	74	0	portal	portal	portal_74	-0.67511016	0.51232356	1.1079828	-1.0931062	-1.5113039	-1.3509755	0.06109264	1.9030584	1.649698	1.573828	-0.16566141	-1.253419	-0.34305987	-0.31176353	-0.22809958	0.6867618	-2.0352917	-0.5690036	-1.3536336	-0.13912655	1.8706043	1.6681479	1.7261444	-0.2465917	-0.7422599	-0.41335168	-0.32212022	-1.6579123	1925.1526717557251	5078.620727272727	7003.773399028452
227153	LSEC	74	0	portal	portal	portal_74	0.5563398	-1.525167	1.1577405	0.9233991	-1.0036173	1.6198531	-1.897634	-2.505436	1.5879865	0.22898823	0.62281245	-0.778709	-0.81769586	-0.6962853	0.20136014	1.7163233	1.8001461	-1.2788182	0.5508857	-3.6062126	-3.185181	2.0291386	0.093029	0.54628426	-0.21304949	-0.67022884	-0.09500712	-0.36300403	1925.1526717557251	5078.620727272727	7003.773399028452
227171	Hepatocytes	74	0	portal	portal	portal_74	-1.6030817	1.071432	-1.9517157	-1.6415002	0.46352524	-0.2801031	0.8509287	0.59748185	2.5054493	-0.2015758	0.118586384	1.4413427	-1.3192968	0.09799467	-1.2869797	-1.2931576	-2.8079977	0.9188298	-0.98633534	0.647765	0.930749	2.0276177	-0.77611697	0.45624012	2.168568	-0.90700847	-0.039666418	0.22525841	1925.1526717557251	5078.620727272727	7003.773399028452
227172	Vessel cells	74	0	portal	portal	portal_74	0.064115055	1.1195699	0.83326155	-2.118192	0.37772673	1.5421607	0.53477395	0.964512	2.1119266	-0.027411262	-0.11447228	-1.9244536	-0.6852775	-0.6371788	0.94546926	0.15442419	-2.2817726	0.5043544	0.036665592	0.5258957	1.0739716	2.1799715	-0.35848963	-0.30039638	-0.3148777	-0.6074568	-0.33760834	-2.3996713	1925.1526717557251	5078.620727272727	7003.773399028452
227202	Vessel cells	74	0	portal	portal	portal_74	1.314997	0.26098785	-0.009144457	-0.16009656	-0.14517242	-1.0269948	0.56381303	0.6342684	0.5972183	0.848347	-0.024453398	0.0804155	-0.57568353	-0.5844411	1.4657853	-1.1312717	-0.46536213	-0.6184251	-0.77245367	0.73619187	1.0244783	0.68902606	0.3793497	0.84459823	0.43307948	-0.35739636	-0.46201932	-2.02607	1925.1526717557251	5078.620727272727	7003.773399028452
226515	Vessel cells	74	0	portal	portal	portal_74	-0.21362819	-0.24200247	0.7737027	0.18844876	-0.37863886	-1.0574244	0.20953497	1.7545316	-0.09085452	1.0397549	-0.46645424	-0.0557492	-0.68281156	-0.43957043	0.5042962	-0.3501147	0.2506954	-0.98139393	-1.5416569	0.42456436	1.6009946	-0.018034695	1.2888623	-0.2137444	0.19682762	-0.46933687	0.4891483	-1.149017	1925.1526717557251	5078.620727272727	7003.773399028452
226453	Vessel cells	74	0	portal	portal	portal_74	0.6476837	0.04586066	0.8737727	-1.026824	0.42451736	0.43902946	0.4761337	2.029188	1.7822204	-1.1928312	-0.61594903	-0.5533126	-0.9559488	-0.79487216	0.5892812	0.6680066	0.26471135	0.66290385	0.7819956	0.23740786	2.0006528	1.5518934	-0.8381418	-0.68029124	-1.6456041	-0.986945	-0.77126765	-2.2443914	1925.1526717557251	5078.620727272727	7003.773399028452
226384	Vessel cells	74	0	portal	portal	portal_74	0.42383757	1.0038837	0.6918637	-0.6145074	-0.48258516	-0.25429818	0.7732427	0.84441304	1.193938	-0.37849525	-0.21711776	-0.54340196	-0.4280853	-0.42057082	0.73438036	-0.016238596	-0.22326316	-0.41428363	-0.5187834	0.84622544	1.136539	1.4430999	-1.2942926	-0.19686158	0.07233227	-0.39432475	-0.33270863	-1.296153	1925.1526717557251	5078.620727272727	7003.773399028452
226002	Vessel cells	74	74	portal	portal	portal_74	-0.57955813	0.9193403	1.0678598	-1.2341325	-1.3342018	-1.4491758	-0.5179203	2.0010698	1.7191639	1.680547	0.009087209	-0.7964484	-0.4958195	-0.48592213	0.5465771	0.5636079	-1.4153256	-1.6789407	-1.4818205	0.00063592073	2.0568428	1.8802327	1.8057944	-0.18803251	-0.91110945	-0.41681004	-0.20781331	-1.3308262	1925.1526717557251	5078.620727272727	7003.773399028452
225646	Vessel cells	74	74	portal	portal	portal_74	-1.355273	0.57886785	0.5695486	1.5563242	-1.6376196	0.79247814	-1.3035976	0.2075166	1.1066217	-0.82315195	2.1100585	-0.4166688	-1.4225302	-1.0173897	-0.27301735	0.29119083	0.27301988	-0.98368555	0.21871813	-0.6686043	0.43415248	0.98676085	-0.44877204	1.4764711	0.18778647	-1.3706309	-0.40642482	-1.7827559	1925.1526717557251	5078.620727272727	7003.773399028452
[truncated: 20,055 more rows]
