# Supplementary material for: Cell atlas of the regenerating human liver after portal vein embolization
Source: Nat Commun. 2024 Jul 11;15:5827. doi: 10.1038/s41467-024-49236-7 (PMC11239663; doi:10.1038/s41467-024-49236-7)
Supplement: Supplementary file 17 — Source Data [file 41467_2024_49236_MOESM17_ESM.zip › fig_data/extdatafig6e.txt]

annotation protocol variable value
1 Stellate cells fresh FB 1.03641780568242
2 VSMC fresh FB 0.915281911067307
3 Fibroblasts 1 fresh FB 0.935182032471374
4 Fibroblasts 2 fresh FB 0.98111992505068
5 Hep/Chol
doublets fresh FB 0.827024570011387
6 Fibroblasts 1 fresh FB 0.870386199979447
7 Hep/Chol
doublets fresh FB 0.9163992777354
8 Hep/Chol
doublets fresh FB 1.02863602684411
9 Hep/Chol
doublets fresh FB 1.05131980453557
10 Stellate cells fresh FB 1.09441204286872
11 Fibroblasts 2 fresh FB 1.13403051766018
12 Fibroblasts 2 fresh FB 1.25017348000248
13 Fibroblasts 1 fresh FB 1.12907495482997
14 Stellate cells fresh FB 1.09150050670485
15 Fibroblasts 3 fresh FB 1.37240884767933
16 Fibroblasts 3 fresh FB 1.33495234686251
17 Fibroblasts 2 fresh FB 1.13297708960286
18 VSMC fresh FB 0.833219625453713
19 Hep/Chol
doublets fresh FB 0.934769072360638
20 VSMC fresh FB 0.86477869788178
21 Stellate cells fresh FB 0.82740525639418
22 Fibroblasts 2 fresh FB 1.14589808723841
23 Stellate cells fresh FB 1.1586014541634
24 Fibroblasts 1 fresh FB 0.847337917042023
25 Fibroblasts 1 fresh FB 0.948751454878329
26 Fibroblasts 2 fresh FB 1.18466174327615
27 Hep/Chol
doublets fresh FB 0.745715584789306
28 Hep/Chol
doublets fresh FB 0.762326763398708
29 Fibroblasts 1 fresh FB 0.988782670392266
30 Stellate cells fresh FB 0.858030874381456
31 VSMC fresh FB 0.899217938368921
32 Hep/Chol
doublets fresh FB 0.920744248850821
33 Fibroblasts 3 fresh FB 1.02323227217592
34 Fibroblasts 1 fresh FB 0.884984994817376
35 Stellate cells fresh FB 0.847772450286446
36 Fibroblasts 1 fresh FB 0.82099081862451
37 Stellate cells fresh FB 1.15464458289381
38 Fibroblasts 1 fresh FB 1.05119272127315
39 Fibroblasts 3 fresh FB 1.03960892418566
40 Fibroblasts 2 fresh FB 1.11552732349456
41 Hep/Chol
doublets fresh FB 0.552033536081655
42 Hep/Chol
doublets fresh FB 0.565819758146942
43 Hep/Chol
doublets fresh FB 0.564933464773325
44 Hep/Chol
doublets fresh FB 0.707342120726163
45 Hep/Chol
doublets fresh FB 0.580054137302331
46 Fibroblasts 1 fresh FB 0.618408865114397
47 Fibroblasts 3 fresh FB 1.14587272482099
48 Fibroblasts 2 fresh FB 0.911889219809886
49 Fibroblasts 2 fresh FB 0.8006987215222
50 Fibroblasts 3 fresh FB 1.09213729990309
51 Stellate cells fresh FB 0.898194775635546
52 Stellate cells fresh FB 0.854198017164338
53 Stellate cells fresh FB 0.896079481493345
54 VSMC fresh FB 0.805633924817441
55 Fibroblasts 1 fresh FB 0.994948029950286
56 Fibroblasts 2 fresh FB 1.07089471985484
57 Fibroblasts 1 fresh FB 0.860577642903155
58 Fibroblasts 1 fresh FB 0.743531657340095
59 VSMC fresh FB 0.763773940209852
60 Fibroblasts 1 fresh FB 1.03176781211609
61 Fibroblasts 1 fresh FB 0.852827975048227
62 VSMC fresh FB 0.748403641744664
63 Fibroblasts 1 fresh FB 0.932792251516058
64 VSMC fresh FB 0.762400508698685
65 Stellate cells fresh FB 0.868812231161423
66 Fibroblasts 1 fresh FB 0.904332697270171
67 VSMC fresh FB 0.755466215578246
68 Stellate cells fresh FB 0.954043810379986
69 VSMC fresh FB 0.712700893469625
70 VSMC fresh FB 0.974969907464383
71 Hep/Chol
doublets fresh FB 0.745030316513813
72 Fibroblasts 2 fresh FB 1.03042482881712
73 Stellate cells fresh FB 0.881058006877488
74 Stellate cells fresh FB 0.789358192859335
75 Stellate cells fresh FB 0.843906649923375
76 Fibroblasts 2 fresh FB 1.02977031946788
77 Fibroblasts 2 fresh FB 0.896244787824824
78 Fibroblasts 2 fresh FB 1.06228926696655
79 Stellate cells fresh FB 0.592087542605657
80 Fibroblasts 2 fresh FB 0.897063278176376
81 Stellate cells fresh FB 0.702678863361915
82 Fibroblasts 2 fresh FB 0.735636852288446
83 Fibroblasts 2 fresh FB 1.06590560642406
84 Fibroblasts 2 fresh FB 0.66000749222173
85 Fibroblasts 2 fresh FB 0.972430501268747
86 Fibroblasts 2 fresh FB 0.991726575201721
87 Fibroblasts 2 fresh FB 0.982876341829249
88 Stellate cells fresh FB 0.81459665675582
89 Fibroblasts 2 fresh FB 1.11101586944621
90 Stellate cells fresh FB 0.645055657861238
91 Fibroblasts 2 fresh FB 1.00748735399617
92 Fibroblasts 2 fresh FB 0.979353532445449
93 Fibroblasts 3 fresh FB 1.05414510102427
94 Fibroblasts 1 fresh FB 0.624295939726801
95 Stellate cells fresh FB 0.778365370673905
96 Fibroblasts 1 fresh FB 0.591685068615511
97 Fibroblasts 2 fresh FB 1.0364643588942
98 Fibroblasts 1 fresh FB 1.02402593215444
99 Fibroblasts 3 fresh FB 0.948251480561622
100 Fibroblasts 2 fresh FB 0.917642738817783
101 Fibroblasts 1 fresh FB 1.12174911481394
102 Fibroblasts 1 fresh FB 0.686144871215759
103 Fibroblasts 3 fresh FB 1.04113347907199
104 Hep/Chol
doublets fresh FB 0.572890242553629
105 Fibroblasts 3 fresh FB 1.27904976903331
106 Hep/Chol
doublets fresh FB 1.03725704631272
107 Hep/Chol
doublets fresh FB 1.06722157193138
108 Fibroblasts 2 fresh FB 1.05600849714529
109 Fibroblasts 1 fresh FB 1.06098023659969
110 Fibroblasts 2 fresh FB 1.07201627368829
111 VSMC fresh FB 1.0769943750925
112 Stellate cells fresh FB 1.0377741374011
113 Fibroblasts 1 fresh FB 0.717888611415815
114 Stellate cells fresh FB 1.02590721938388
115 Stellate cells fresh FB 0.938026996555873
116 VSMC fresh FB 1.03919750295305
117 Stellate cells fresh FB 0.958652809538529
118 Stellate cells fresh FB 1.01369028968927
119 Stellate cells fresh FB 1.01665088743197
120 Stellate cells fresh FB 1.10066638164438
121 Stellate cells fresh FB 0.94811597311204
122 Stellate cells fresh FB 0.988261058919913
123 Stellate cells fresh FB 0.922464715475887
124 Stellate cells fresh FB 0.894096528269679
125 VSMC fresh FB 1.07778591308577
126 Stellate cells fresh FB 0.981520532159237
127 Stellate cells fresh FB 0.973269601457147
128 Stellate cells fresh FB 1.04388833119606
129 Hep/Chol
doublets fresh FB 0.863560073261077
130 Hep/Chol
doublets fresh FB 0.875740199529493
131 Fibroblasts 2 fresh FB 1.28279497007883
132 Stellate cells fresh FB 0.72930423927015
133 Stellate cells fresh FB 0.788585049546963
134 Stellate cells fresh FB 1.01358532007061
135 Stellate cells fresh FB 0.790567492770146
136 Hep/Chol
doublets fresh FB 0.755005328044182
137 Hep/Chol
doublets fresh FB 0.813523970941442
138 Hep/Chol
doublets fresh FB 0.82559754193404
139 Fibroblasts 3 fresh FB 1.25447806254069
140 Fibroblasts 1 fresh FB 0.958352781171831
141 Fibroblasts 1 fresh FB 0.94871102362939
142 Fibroblasts 3 fresh FB 1.18649683852043
143 Fibroblasts 3 fresh FB 1.10853157074386
144 Fibroblasts 1 fresh FB 0.98449075093031
145 Fibroblasts 3 fresh FB 1.04096558012562
146 Fibroblasts 3 fresh FB 1.34621153953937
147 Fibroblasts 2 fresh FB 1.09931990052654
148 Fibroblasts 1 fresh FB 1.14249033615885
149 Fibroblasts 3 fresh FB 1.29409266989544
150 Fibroblasts 1 fresh FB 1.02325041163009
151 VSMC fresh FB 0.764386519321954
152 Fibroblasts 2 fresh FB 1.19616438219155
153 Fibroblasts 3 fresh FB 1.30177451755826
154 Fibroblasts 2 fresh FB 0.844444612833421
155 Fibroblasts 3 fresh FB 1.26520859654143
156 Fibroblasts 3 fresh FB 1.17184596174124
157 VSMC fresh FB 0.981384109506628
158 Fibroblasts 1 fresh FB 1.19221919421966
159 VSMC fresh FB 0.865587910863094
160 Fibroblasts 1 fresh FB 0.980956816408528
161 Stellate cells fresh FB 0.802142137117581
162 Fibroblasts 3 fresh FB 1.175431307601
163 Fibroblasts 3 fresh FB 1.27808234612991
164 Stellate cells fresh FB 0.884329579459136
165 Fibroblasts 3 fresh FB 1.2717459136318
166 Fibroblasts 3 fresh FB 1.3474592451733
167 Fibroblasts 2 fresh FB 0.901994146742796
168 Fibroblasts 3 fresh FB 1.32445569472145
169 Fibroblasts 1 fresh FB 1.14246481336234
170 Stellate cells fresh FB 0.857014959671599
171 Fibroblasts 1 fresh FB 1.18030767978993
172 Fibroblasts 3 fresh FB 1.14279097030048
173 Fibroblasts 3 fresh FB 1.20883020732857
174 Fibroblasts 2 fresh FB 1.12723333870194
175 Fibroblasts 1 fresh FB 1.03048982507395
176 Fibroblasts 2 fresh FB 1.08003666451777
177 Fibroblasts 1 fresh FB 0.904583889059281
178 Fibroblasts 1 fresh FB 1.02728889953144
179 Fibroblasts 3 fresh FB 1.22594260006115
180 Fibroblasts 3 fresh FB 1.217087851921
181 Fibroblasts 2 fresh FB 1.05409050053483
182 Fibroblasts 2 fresh FB 1.05123013732141
183 VSMC fresh FB 1.00361909520182
184 Hep/Chol
doublets fresh FB 0.887918843736701
185 Hep/Chol
doublets fresh FB 0.830224450701807
186 Fibroblasts 3 fresh FB 1.16018818685515
187 Fibroblasts 1 fresh FB 1.19996308286636
188 Fibroblasts 2 fresh FB 1.22798304184798
189 Fibroblasts 3 fresh FB 1.18494901616551
190 Fibroblasts 3 fresh FB 1.22343444658762
191 Hep/Chol
doublets fresh FB 0.948133137099311
192 Stellate cells fresh FB 0.974377148504021
193 Fibroblasts 1 fresh FB 1.3372691201876
194 Hep/Chol
doublets fresh FB 0.994475531498633
195 LSEC
doublets frozen FB -0.00947132558416414
196 VSMC frozen FB 0.0092270540351352
197 Stellate cells frozen FB -0.00319748813403024
198 Stellate cells frozen FB -0.00588816465843271
199 Stellate cells frozen FB -0.00210255444470151
200 Stellate cells frozen FB -0.0225937111602027
201 VSMC frozen FB -0.00970994509031197
202 Stellate cells frozen FB -0.00377688509803143
203 Stellate cells frozen FB -0.010420162910328
204 Stellate cells frozen FB -0.00574995038721908
205 Stellate cells frozen FB -0.00126895261930748
206 Stellate cells frozen FB 0.020620048406212
207 Stellate cells frozen FB -0.0139407429940591
208 Stellate cells frozen FB 0.00784825257261763
209 Stellate cells frozen FB -0.0035457858822521
210 Stellate cells frozen FB -0.00382225750977749
211 LSEC
doublets frozen FB -0.00983405070519809
212 Stellate cells frozen FB 0.00180225556205448
213 Stellate cells frozen FB 0.0113548977180893
214 Stellate cells frozen FB 0.00655072421040525
215 Stellate cells frozen FB -0.0162236096023896
216 Fibroblasts frozen FB -0.00100767032873579
217 Stellate cells frozen FB 0.0326278049101982
218 Stellate cells frozen FB -0.00123028896042527
219 VSMC frozen FB 0.0278966568514852
220 Stellate cells frozen FB -0.00158063417125958
221 Stellate cells frozen FB 0.032355229878318
222 Stellate cells frozen FB 0.0101222225524341
223 VSMC frozen FB 0.0162583000046882
224 Stellate cells frozen FB -0.00683997488335363
225 Stellate cells frozen FB -0.0231348442414132
226 Stellate cells frozen FB 0.00425327498478105
227 Stellate cells frozen FB 0.0175314368363488
228 LSEC
doublets frozen FB -0.00133345677921518
229 VSMC frozen FB 0.00319392326752684
230 Stellate cells frozen FB -0.00984574322259818
231 Fibroblasts frozen FB 0.00223611941098533
232 Stellate cells frozen FB 0.00317912721839976
233 Hepatocyte
doublets frozen FB 0.0181554442479545
234 Hepatocyte
doublets frozen FB 0.00953685535427804
235 LSEC
doublets frozen FB -0.0367081235223802
236 VSMC frozen FB 0.00431017822094567
237 Stellate cells frozen FB 0.00321863351456313
238 VSMC frozen FB 0.00104585690971977
239 Stellate cells frozen FB 0.00912284213255232
240 Stellate cells frozen FB -0.00115328074561285
241 Stellate cells frozen FB 0.0376916909646079
242 Stellate cells frozen FB -0.0118205470777465
243 Stellate cells frozen FB -0.00749138431230945
244 Stellate cells frozen FB -0.00858921671552053
245 LSEC
doublets frozen FB 0.00963089005375529
246 Stellate cells frozen FB 0.00667651726534253
247 Stellate cells frozen FB -0.00219837569119099
248 Stellate cells frozen FB -0.00209419800531674
249 Stellate cells frozen FB 0.0789849246242889
250 Stellate cells frozen FB 0.000196737425690506
251 Stellate cells frozen FB -0.00963337973668918
252 LSEC
doublets frozen FB -0.00173026157068663
253 Stellate cells frozen FB -0.0081440601252811
254 Stellate cells frozen FB 0.0138209115195227
255 Stellate cells frozen FB 0.0138749677408918
256 Stellate cells frozen FB 0.0215404707310093
257 Stellate cells frozen FB 0.0109675680211377
258 VSMC frozen FB -0.00206257202208314
259 Stellate cells frozen FB -0.00490774110256547
260 Stellate cells frozen FB -0.0110495904593947
261 Stellate cells frozen FB 0.0063140366759185
262 Stellate cells frozen FB -0.00243393786764203
263 Stellate cells frozen FB 0.0254966021037224
264 Stellate cells frozen FB -0.0020180755128836
265 VSMC frozen FB 0.00325295771661054
266 Stellate cells frozen FB 0.00770774630718166
267 VSMC frozen FB 0.0279109720649138
268 Stellate cells frozen FB 0.000111177813246384
269 Stellate cells frozen FB 0.000815235412706852
270 Stellate cells frozen FB 0.0430560486285246
271 Stellate cells frozen FB -0.00892846751462599
272 Stellate cells frozen FB 0.000276681942426714
273 Stellate cells frozen FB -0.00528088306236145
274 Stellate cells frozen FB -0.00925706988012433
275 VSMC frozen FB 0.0200750535869331
276 VSMC frozen FB 0.00100675038964793
277 Stellate cells frozen FB 0.00287725795103851
278 Stellate cells frozen FB -0.00313217888511784
279 VSMC frozen FB -0.00275666762929277
280 Stellate cells frozen FB -0.0117729932388501
281 Stellate cells frozen FB -0.0139578741225067
282 Stellate cells frozen FB -0.00303595141403689
283 Stellate cells frozen FB -0.00549951797676631
284 Stellate cells frozen FB -0.00566369689371052
285 Stellate cells frozen FB 0.0116519073656194
286 Stellate cells frozen FB 0.0102796627828169
287 VSMC frozen FB 0.00150226652750247
288 Stellate cells frozen FB 0.0111791815282266
289 Fibroblasts frozen FB -0.00563476268079079
290 Stellate cells frozen FB 0.0100719175020612
291 LSEC
doublets frozen FB -0.0102185251598329
292 Stellate cells frozen FB -0.0166308247841232
293 Stellate cells frozen FB 0.0163364699597337
294 Stellate cells frozen FB 0.0443867086071755
295 Stellate cells frozen FB -0.00738810433413605
296 Stellate cells frozen FB 0.012226713892676
297 Stellate cells frozen FB -0.00321710067812539
298 Stellate cells frozen FB 0.00968157693184375
299 Stellate cells frozen FB 0.00467604442198307
300 VSMC frozen FB -0.0109834816980642
301 Stellate cells frozen FB -0.0115443532470963
302 VSMC frozen FB 0.00215422014655059
303 Stellate cells frozen FB 0.000790678817840767
304 Stellate cells frozen FB 0.0132466932783046
305 Stellate cells frozen FB -0.0127854147858338
306 VSMC frozen FB 0.0312662925510745
307 Stellate cells frozen FB -0.00583712108935086
308 Stellate cells frozen FB 0.0170619181212105
309 Stellate cells frozen FB -0.00459264712223456
310 Stellate cells frozen FB 0.00477057705306966
311 Stellate cells frozen FB 0.0157200139382731
312 VSMC frozen FB -0.0228785457153777
313 Stellate cells frozen FB 0.00602313277962753
314 Stellate cells frozen FB -0.00159175968276496
315 Stellate cells frozen FB 0.0104192980981127
316 Hepatocyte
doublets frozen FB -0.0113495859822116
317 Stellate cells frozen FB -0.00156704943572866
318 Stellate cells frozen FB -0.00269091889052355
319 LSEC
doublets frozen FB 0.00349101021686365
320 VSMC frozen FB 0.00743601391258257
321 Stellate cells frozen FB -0.00527653715702673
322 Stellate cells frozen FB -0.0017315159693809
323 Stellate cells frozen FB -0.0131842337746523
324 Stellate cells frozen FB 0.0111672444792166
325 VSMC frozen FB 0.0174752047246511
326 VSMC frozen FB -0.00986001535092866
327 VSMC frozen FB -0.0102852009270581
328 Fibroblasts frozen FB -0.0213397871363106
329 VSMC frozen FB 0.00317679213907929
330 Stellate cells frozen FB -0.0115343873103353
331 VSMC frozen FB -0.00680730971228055
332 LSEC
doublets frozen FB -0.0118861285867125
333 VSMC frozen FB -0.0195230579994139
334 Stellate cells frozen FB -0.0134617909787574
335 Hepatocyte
doublets frozen FB 0.0177794965794397
336 VSMC frozen FB 0.0036850934602817
337 Stellate cells frozen FB -0.00021071579938807
338 Stellate cells frozen FB 0.00717444400530284
339 Stellate cells frozen FB 0.002077367119767
340 Stellate cells frozen FB -0.00575850827311564
341 VSMC frozen FB 0.000591854816875747
342 Stellate cells frozen FB 0.0194456195496016
343 Stellate cells frozen FB -0.0125128708537301
344 Stellate cells frozen FB 0.00455173736058514
345 Fibroblasts frozen FB 0.0017302741968764
346 Stellate cells frozen FB 0.0508479547645722
347 Stellate cells frozen FB -0.0135907267060096
348 Stellate cells frozen FB 0.0260347656177437
349 Stellate cells frozen FB 0.0024634892609227
350 VSMC frozen FB -0.00473199164743741
351 Stellate cells frozen FB -0.00162082786022251
352 VSMC frozen FB -0.0134648052233561
353 Stellate cells frozen FB -0.0115506225101034
354 Stellate cells frozen FB 0.0185026548272852
355 Stellate cells frozen FB -0.00501481200526539
356 Stellate cells frozen FB 0.036688282150032
357 Stellate cells frozen FB 0.0191266622388909
358 Hepatocyte
doublets frozen FB 0.0148041756019205
359 LSEC
doublets frozen FB 0.0118378787012626
360 VSMC frozen FB 0.00871413450877948
361 Stellate cells frozen FB -0.0017919600616405
362 Hepatocyte
doublets frozen FB 0.0335494696483682
363 VSMC frozen FB 0.00237706853761097
364 Stellate cells frozen FB 0.0246775462590239
365 Stellate cells frozen FB -0.0152319311948249
366 VSMC frozen FB -0.00642825365585025
367 Stellate cells frozen FB 0.0066358474499246
368 Stellate cells frozen FB -0.0129197324614023
369 Stellate cells frozen FB -0.00381032046076748
370 Stellate cells frozen FB -0.00190489707992313
371 Stellate cells frozen FB -0.00342231808680253
372 Stellate cells frozen FB 0.0106055733780014
373 Stellate cells frozen FB 0.0180214043692612
374 Stellate cells frozen FB 0.00277929995480828
375 Stellate cells frozen FB -0.00705153881707958
376 Stellate cells frozen FB -0.013226752723103
377 VSMC frozen FB 0.000312415787650011
378 Stellate cells frozen FB 0.0102032557906078
379 Stellate cells frozen FB -0.00971672619257628
380 Stellate cells frozen FB 0.013251720127939
381 Stellate cells frozen FB 0.00155021855017892
382 Stellate cells frozen FB 0.00558549647975661
383 VSMC frozen FB 0.00374011092681542
384 Stellate cells frozen FB 0.038572983953531
385 VSMC frozen FB -0.00477451059588805
386 Stellate cells frozen FB -0.00124559868428383
387 Stellate cells frozen FB -0.00298342738823732
388 Stellate cells frozen FB -0.0164829223730238
389 Stellate cells frozen FB 0.0252063425151328
390 Stellate cells frozen FB 0.0207796122349349
391 Stellate cells frozen FB 0.00157694516005111
392 Stellate cells frozen FB -0.00457479928023235
393 Stellate cells frozen FB 0.0374249722284776
394 Stellate cells frozen FB -0.00619984621038481
395 Stellate cells frozen FB 0.00211393711400658
396 Stellate cells frozen FB -0.00581228669760949
397 Stellate cells frozen FB 0.0135621657547833
398 VSMC frozen FB -0.0122009136703916
399 Stellate cells frozen FB 0.00782884480660216
400 Stellate cells frozen FB 0.0191718827774882
401 Stellate cells frozen FB -0.000792847618801256
402 Stellate cells frozen FB 0.010278015096296
403 Stellate cells frozen FB 0.0195094858900727
404 VSMC frozen FB 0.0184043466283265
405 Stellate cells frozen FB 0.00962402605640982
406 Stellate cells frozen FB 0.0233210940147998
407 VSMC frozen FB 0.0127944956410838
408 Stellate cells frozen FB 0.0134622366463041
409 Hepatocyte
doublets frozen FB 0.0101735617790353
410 Stellate cells frozen FB -0.00543593375594652
411 Stellate cells frozen FB -0.0221893860783627
412 Stellate cells frozen FB 0.0140857679314547
413 VSMC frozen FB 0.00541845856269533
414 Stellate cells frozen FB -0.00624233189357009
415 Stellate cells frozen FB 0.0466884095271268
416 Fibroblasts frozen FB 0.0240377052027631
417 Stellate cells frozen FB -0.0185097230016071
418 Stellate cells frozen FB 0.00258064159133505
419 Stellate cells frozen FB 0.0214318267131305
420 Stellate cells frozen FB 0.014924353521385
421 Stellate cells frozen FB 0.0183148066301656
422 Stellate cells frozen FB -0.00619872577622836
423 Stellate cells frozen FB 0.00449994809876613
424 Stellate cells frozen FB -0.00323072516718655
425 Fibroblasts frozen FB -0.000683443717371932
426 Stellate cells frozen FB 0.0279450517353513
427 LSEC
doublets frozen FB -0.00642808642604708
428 Stellate cells frozen FB 0.0141485471030348
429 Stellate cells frozen FB 0.0110305486392295
430 Stellate cells frozen FB 0.00250070356286373
431 Stellate cells frozen FB -0.018259733452344
432 Stellate cells frozen FB -0.0132042167740839
433 Stellate cells frozen FB 0.0404295575475453
434 Stellate cells frozen FB -0.00821158497828742
435 Stellate cells frozen FB -0.0148787239518392
436 Stellate cells frozen FB 0.0181304398959452
437 Stellate cells frozen FB 0.012242553985831
438 Stellate cells frozen FB 0.00646057412125155
439 Stellate cells frozen FB -0.00872944518408124
440 Stellate cells frozen FB 0.00130287768613156
441 Fibroblasts frozen FB -0.00304805569285009
442 Hepatocyte
doublets frozen FB -0.00298828700806848
443 Stellate cells frozen FB 0.00161455923808365
444 Stellate cells frozen FB 0.0349330189578008
445 Stellate cells frozen FB 0.02281336303106
446 Stellate cells frozen FB 0.00266660746813558
447 Stellate cells frozen FB 0.00793057317318137
448 Stellate cells frozen FB 0.0198695192407928
449 Stellate cells frozen FB -0.012600453317275
450 Stellate cells frozen FB 0.0395396838569232
451 Stellate cells frozen FB 0.00985312089467483
452 Stellate cells frozen FB 0.0033072122675594
453 Stellate cells frozen FB -0.0156240035411685
454 VSMC frozen FB 0.00639590273154067
455 VSMC frozen FB -0.00438895546062706
456 LSEC
doublets frozen FB 0.000575990072444056
457 Stellate cells frozen FB 0.00832865572388194
458 Stellate cells frozen FB -0.00427513271996514
459 Stellate cells frozen FB -0.00131730441807545
460 VSMC frozen FB 0.0172473245315501
461 Stellate cells frozen FB -0.00639650019634372
462 Hepatocyte
doublets frozen FB 0.00178597905620968
463 VSMC frozen FB 0.00150186675141095
464 VSMC frozen FB 0.0107948312182969
465 Stellate cells frozen FB 0.000496565718704212
466 Stellate cells frozen FB -0.00236677303719699
467 Stellate cells frozen FB 0.00126152225693548
468 Stellate cells frozen FB 0.0148647520664065
469 Stellate cells frozen FB -0.00725349904185951
470 Stellate cells frozen FB -0.0193485531231473
471 Stellate cells frozen FB -0.0128939251407444
472 Stellate cells frozen FB -0.0189617866742902
473 VSMC frozen FB 0.00425801421770736
474 Stellate cells frozen FB 0.00275446556306692
475 Stellate cells frozen FB -0.0149536074022325
476 Hepatocyte
doublets frozen FB -0.0251749850739176
477 VSMC frozen FB 0.00394110436960912
478 Fibroblasts frozen FB 0.00527911403749248
479 VSMC frozen FB 0.016102279197549
480 Stellate cells frozen FB 0.0168532081390597
481 Stellate cells frozen FB 0.00190165092990431
482 Stellate cells frozen FB -0.0239888304346417
483 Stellate cells frozen FB -0.0004266256782137
484 Stellate cells frozen FB 0.0121425143102798
485 Stellate cells frozen FB -0.016600319235046
486 VSMC frozen FB -0.0163770230303897
487 Stellate cells frozen FB 0.0283198811351985
488 Stellate cells frozen FB 0.0347474904833473
489 Stellate cells frozen FB -0.00768052999322144
490 Stellate cells frozen FB 0.0105789709128343
491 VSMC frozen FB -0.00202877014852091
492 Stellate cells frozen FB 0.00623590802694964
493 Stellate cells frozen FB -0.017381796810732
494 Stellate cells frozen FB 0.0105560913252442
495 Stellate cells frozen FB 0.0173650552687634
496 Stellate cells frozen FB -0.0144549169191091
497 Stellate cells frozen FB 0.0178886922465588
498 VSMC frozen FB -0.00460039900744814
499 Stellate cells frozen FB -0.00781356554165195
500 Stellate cells frozen FB -0.00538537613315242
501 Stellate cells frozen FB -0.00358022557525087
502 Stellate cells frozen FB -0.0031574958915791
503 Stellate cells frozen FB 0.0109694750115075
504 Stellate cells frozen FB -0.00715788906171459
505 Stellate cells frozen FB 0.0152914180992537
506 Stellate cells frozen FB 0.00397097050693833
507 Stellate cells frozen FB 0.0141390735641332
508 VSMC frozen FB -0.013925278025719
509 Stellate cells frozen FB 0.0432999706156932
510 Stellate cells frozen FB 0.00407755879491836
511 Stellate cells frozen FB 0.000294884883110944
512 Stellate cells frozen FB 0.0381380954652767
513 Stellate cells frozen FB -0.00433272979742925
514 VSMC frozen FB 0.00822340068894937
515 Stellate cells frozen FB 0.0168076342808018
516 Stellate cells frozen FB 0.00334198092310786
517 Stellate cells frozen FB -0.00852180735346558
518 Stellate cells frozen FB 0.00705284011512502
519 Stellate cells frozen FB 0.0135103106481968
520 Stellate cells frozen FB -0.00899349559533028
521 Stellate cells frozen FB 0.00665699556092213
522 Stellate cells frozen FB 0.0437558584781682
523 Stellate cells frozen FB 0.00789230155114902
524 Stellate cells frozen FB 0.00514885469031563
525 VSMC frozen FB 0.022736999123949
526 Stellate cells frozen FB 0.00179031851304447
527 Stellate cells frozen FB 0.0101047030600392
528 VSMC frozen FB 0.00374426682630951
529 Stellate cells frozen FB -0.00687534005226193
530 Stellate cells frozen FB 0.0209254640664898
531 LSEC
doublets frozen FB -0.0139923966541338
532 Stellate cells frozen FB 0.00157465316582876
533 Stellate cells frozen FB -0.00543718166637589
534 VSMC frozen FB 0.00885825798067393
535 Stellate cells frozen FB -0.00183733247338656
536 Stellate cells frozen FB -0.0134288828683858
537 Stellate cells frozen FB -0.000290303625130883
538 Stellate cells frozen FB -0.00307128548316866
539 Stellate cells frozen FB 0.00771048116259365
540 Stellate cells frozen FB 0.01753288619329
541 Stellate cells frozen FB 0.00861433936483812
542 Stellate cells frozen FB 0.00783675838479728
543 Stellate cells frozen FB -0.00948531009578659
544 VSMC frozen FB -0.00296019759791874
545 Stellate cells frozen FB 0.00535732707763617
546 VSMC frozen FB 0.00481615091132754
547 Stellate cells frozen FB -0.0195483352523449
548 Stellate cells frozen FB -0.0192500831914421
549 Stellate cells frozen FB -0.00948382963906888
550 VSMC frozen FB 0.00043422940831379
551 Stellate cells frozen FB -0.00510801878324774
552 Stellate cells frozen FB 0.0153669458573484
553 Stellate cells frozen FB -0.0161276777888281
554 Stellate cells frozen FB -0.00854488189930254
555 Stellate cells frozen FB -0.0129124224859351
556 LSEC
doublets frozen FB -0.000265132043318468
557 Fibroblasts frozen FB -0.0108972712896537
558 Stellate cells frozen FB -0.000888586026662364
559 Hepatocyte
doublets frozen FB 0.0229352577113307
560 Stellate cells frozen FB 0.0244036891000056
561 Stellate cells frozen FB 0.019859831100907
562 Stellate cells frozen FB 0.0157291039724876
563 Stellate cells frozen FB -0.021686595774061
564 Stellate cells frozen FB -0.00245652335025916
565 VSMC frozen FB -0.0141323359136751
566 Stellate cells frozen FB 0.0239575657277799
567 VSMC frozen FB -0.0198263058101744
568 Hepatocyte
doublets frozen FB -0.0167577893991264
569 LSEC
doublets frozen FB 0.0151008812487523
570 Stellate cells frozen FB -0.0058762276094227
571 Stellate cells frozen FB 0.011109247625661
572 Stellate cells frozen FB 0.00936695907796786
573 VSMC frozen FB -0.00250961438195345
574 Stellate cells frozen FB 0.0428216977656697
575 Stellate cells frozen FB 0.00905949595507755
576 Stellate cells frozen FB 0.028353716274026
577 Hepatocyte
doublets frozen FB -0.0031958028594679
578 LSEC
doublets frozen FB -0.00279545167507982
579 LSEC
doublets frozen FB -0.00961979500115827
580 Hepatocyte
doublets frozen FB 0.00948810377941853
581 Stellate cells frozen FB -0.0223953202005945
582 Stellate cells frozen FB -0.0133121635793304
583 VSMC frozen FB -0.00180931724811149
584 Stellate cells frozen FB -0.00280771119837463
585 Stellate cells frozen FB -0.00319254567557071
586 Stellate cells frozen FB 0.00416179631205841
587 Stellate cells frozen FB 0.0149788526039437
588 Stellate cells frozen FB -0.000403395887895119
589 VSMC frozen FB -0.00748025880080406
590 Stellate cells frozen FB 0.000609945598176481
591 Stellate cells frozen FB 0.00411562771946213
592 Stellate cells frozen FB 0.00633212256126575
593 Stellate cells frozen FB 0.00587434801748165
594 Stellate cells frozen FB -0.012298017044019
595 Stellate cells frozen FB -0.0127996438290662
596 Stellate cells frozen FB 0.0019237935513318
597 Stellate cells frozen FB 0.0159780494379578
598 VSMC frozen FB -0.000407335568638374
599 VSMC frozen FB 0.0188181153184423
600 Stellate cells frozen FB 0.000225152427057104
601 VSMC frozen FB 0.00319962215330635
602 Stellate cells frozen FB 0.00226236344590259
603 VSMC frozen FB 0.00241284546793238
604 Stellate cells frozen FB -0.00139133324586597
605 VSMC frozen FB 0.00830430549940693
606 Stellate cells frozen FB 0.0113374909582553
607 VSMC frozen FB 0.00132410309893582
608 Stellate cells frozen FB 3.63374479512533e-05
609 Stellate cells frozen FB -0.0116934272182617
610 Stellate cells frozen FB -0.00386562554400923
611 Stellate cells frozen FB 0.00176544103620498
612 LSEC
doublets frozen FB -0.0150056885668424
613 VSMC frozen FB 0.0139468662674415
614 Stellate cells frozen FB -0.00078786385426503
615 Stellate cells frozen FB 0.00721383814208273
616 Stellate cells frozen FB 0.0114407829217503
617 Stellate cells frozen FB -0.0250438482318828
618 Stellate cells frozen FB -0.00362375439078587
619 Stellate cells frozen FB 0.0117454267980538
620 VSMC frozen FB 0.00270073022367118
621 Stellate cells frozen FB -0.00714707244686102
622 Stellate cells frozen FB 0.00567005271338124
623 Stellate cells frozen FB 0.00163224379479292
624 Stellate cells frozen FB 0.00587582847419936
625 VSMC frozen FB 0.00559767157211163
626 Stellate cells frozen FB -0.0140612433878084
627 Stellate cells frozen FB -0.0134222862749055
628 VSMC frozen FB 0.0342385051406782
629 Stellate cells frozen FB 0.0390458187769224
630 Stellate cells frozen FB 0.0197002361724075
631 Stellate cells frozen FB 0.0258775714715172
632 Stellate cells frozen FB -0.00211890825235305
633 Stellate cells frozen FB 0.000638475139051187
634 Hepatocyte
doublets frozen FB 0.0107255878254629
635 Stellate cells frozen FB 0.00106394124252058
636 Stellate cells frozen FB -0.00613438508832363
637 Stellate cells frozen FB -0.00387060930854547
638 Stellate cells frozen FB 0.00579773798644935
639 Stellate cells frozen FB 0.012656365761045
640 Stellate cells frozen FB 0.00325340057780019
641 Stellate cells frozen FB -0.00832604220681802
642 Stellate cells frozen FB -0.00785427666314658
643 Stellate cells frozen FB -0.000565920630053528
644 Stellate cells frozen FB 0.00598242165813289
645 VSMC frozen FB -0.0102562667141384
646 Stellate cells frozen FB 0.0108048880344976
647 VSMC frozen FB -0.0176980623511288
648 Stellate cells frozen FB 0.0154372730477407
649 Stellate cells frozen FB 0.0185582426710465
650 Stellate cells frozen FB 0.00463227661165979
651 VSMC frozen FB 0.017392092311146
652 Stellate cells frozen FB 0.029561980269464
653 Stellate cells frozen FB 0.0292872952454037
654 Stellate cells frozen FB -0.0028397864912978
655 Stellate cells frozen FB -0.0024732427172936
656 Stellate cells frozen FB 0.00279088031282488
657 Stellate cells frozen FB -0.00630579508661689
658 VSMC frozen FB -0.00552045577286253
659 Stellate cells frozen FB 0.00977935787843802
660 Stellate cells frozen FB -0.00743211178011575
661 Stellate cells frozen FB 0.0301765871578919
662 VSMC frozen FB -0.0220559920996823
663 Hepatocyte
doublets frozen FB -0.0171226823696776
664 VSMC frozen FB 0.0396376354046535
665 Stellate cells frozen FB 0.0139466217358316
666 Stellate cells frozen FB -0.00786581393606506
667 Hepatocyte
doublets frozen FB -0.0126375123747344
668 Stellate cells frozen FB 0.00790319451636607
669 Stellate cells frozen FB -0.00129013494701362
670 Hepatocyte
doublets frozen FB 0.0150764401448376
671 Stellate cells frozen FB -0.0233744680778237
672 Stellate cells frozen FB 0.018697184048825
673 VSMC frozen FB -0.011088346776738
674 Stellate cells frozen FB 0.0242936388102838
675 Stellate cells frozen FB 0.00437955220698467
676 Stellate cells frozen FB 0.0165011379398978
677 Stellate cells frozen FB 0.00453288124380997
678 Stellate cells frozen FB 0.0080499334082109
679 Hepatocyte
doublets frozen FB -0.00609844646502067
680 Stellate cells frozen FB 0.000572443679527419
681 Stellate cells frozen FB 0.0121833953920423
682 LSEC
doublets frozen FB 0.00726448193507305
683 LSEC
doublets frozen FB -0.0187310530178938
684 Stellate cells frozen FB -0.0252084269249185
685 Stellate cells frozen FB 0.0237715632923602
686 Stellate cells frozen FB -0.0069146911039437
687 Stellate cells frozen FB 0.00512176801811721
688 Stellate cells frozen FB 0.000543787263482979
689 Stellate cells frozen FB 0.0171339015669797
690 Stellate cells frozen FB 0.0289689212681252
691 Stellate cells frozen FB 0.0160532895793445
692 Stellate cells frozen FB -0.00722781002751541
693 Stellate cells frozen FB -0.00398129741770386
694 Stellate cells frozen FB 0.0065132653768543
695 Stellate cells frozen FB -0.00186743824637219
696 Stellate cells frozen FB 0.00535812662981922
697 Stellate cells frozen FB 0.0021618460515849
698 Stellate cells frozen FB 0.0136242575335638
699 Stellate cells frozen FB 0.000916965859877154
700 Stellate cells frozen FB 0.0211516916771164
701 Stellate cells frozen FB 0.00311719068410087
702 Hepatocyte
doublets frozen FB 0.0322146805277839
703 Stellate cells frozen FB 0.0110680936429767
704 Stellate cells frozen FB 0.00847459506354375
705 Hepatocyte
doublets frozen FB -0.0253322999935163
706 Stellate cells frozen FB 0.00932427506520284
707 Stellate cells frozen FB -0.00829915545651073
708 Stellate cells frozen FB -0.00252786040773579
709 LSEC
doublets frozen FB 0.00467833641620542
710 Stellate cells frozen FB 0.00176544103620498
711 Stellate cells frozen FB -0.00144012790582359
712 Stellate cells frozen FB 0.00733846767776544
713 Stellate cells frozen FB -0.00130371968254454
714 Stellate cells frozen FB -0.00766726773197532
715 Stellate cells frozen FB -0.00355663576237102
716 Stellate cells frozen FB -0.0226384457525122
717 Hepatocyte
doublets frozen FB -0.00642809624587984
718 Stellate cells frozen FB 0.0184619074084909
719 Stellate cells frozen FB 0.00651165095559876
720 Stellate cells frozen FB 0.00342176370709758
721 Stellate cells frozen FB 0.0218814862719726
722 Hepatocyte
doublets frozen FB -0.0109811499503116
723 Hepatocyte
doublets frozen FB 0.0226654175348625
724 Stellate cells frozen FB 0.0135748958677114
725 Stellate cells frozen FB -0.0135224023008202
726 VSMC frozen FB 0.0197830674177045
727 Hepatocyte
doublets frozen FB 3.15486814268968e-05
728 Stellate cells frozen FB -0.00328940451758827
729 Stellate cells frozen FB 0.0196082369502211
730 Stellate cells frozen FB 0.0131952068480331
731 Stellate cells frozen FB 0.000771999750701538
732 Stellate cells frozen FB -0.00525712601967841
733 Hepatocyte
doublets frozen FB -0.003131689821898
734 Stellate cells frozen FB 0.00916278791857251
735 Stellate cells frozen FB 0.0202708649356108
736 Stellate cells frozen FB -0.0197016331893936
737 Stellate cells frozen FB -0.00452331622129367
738 Stellate cells frozen FB 0.00965102829766847
739 Stellate cells frozen FB 0.000800408263803239
740 Hepatocyte
doublets frozen FB -0.013990742479348
741 Stellate cells frozen FB 0.00686035829974491
742 Stellate cells frozen FB 0.0240820732842464
743 Stellate cells frozen FB -0.0033863461982342
744 Stellate cells frozen FB -0.0191582081139607
745 Stellate cells frozen FB 0.0100162899445347
746 Stellate cells frozen FB 0.00136565685771163
747 Stellate cells frozen FB 0.00534876919173959
748 Stellate cells frozen FB 0.0100330093115691
749 Stellate cells frozen FB 0.00180181270086482
750 VSMC frozen FB 0.0196600920568076
751 LSEC
doublets frozen FB 0.00642496442073332
752 Stellate cells frozen FB 0.0128918420217005
753 Stellate cells frozen FB 0.00137405949912659
754 Stellate cells frozen FB 0.00737789507981068
755 Stellate cells frozen FB 0.00822983876283304
756 Stellate cells frozen FB 0.000299224339945725
757 Hepatocyte
doublets frozen FB 0.00431255305379639
758 Fibroblasts frozen FB 0.0159114978154377
759 Hepatocyte
doublets frozen FB 0.00418253603297567
760 Stellate cells frozen FB -0.00563697028383833
761 Stellate cells frozen FB 0.00549236700358099
762 Stellate cells frozen FB -0.0115033545088937
763 Stellate cells frozen FB 0.00744919887202197
764 Stellate cells frozen FB -0.0030317791870053
765 Stellate cells frozen FB -0.00860589299745685
766 Stellate cells frozen FB -0.000213939718019904
767 Stellate cells frozen FB 0.00134809485339602
768 Hepatocyte
doublets frozen FB -0.00820286202807648
769 Stellate cells frozen FB -0.00628942929364379
770 Stellate cells frozen FB 0.00273100751254288
771 Stellate cells frozen FB 0.00621938698949491
772 Stellate cells frozen FB 0.0059091150807187
773 Stellate cells frozen FB 0.000359956048913361
774 Stellate cells frozen FB 0.00375433997004778
775 Stellate cells frozen FB -0.00299580729843697
776 Stellate cells frozen FB -0.0172379113821826
777 Hepatocyte
doublets frozen FB -0.00392394487184967
778 Stellate cells frozen FB -0.00638754253435563
779 Stellate cells frozen FB -0.0109946191948911
780 Stellate cells frozen FB -0.021813999918686
781 Stellate cells frozen FB 0.0121285793720203
782 Stellate cells frozen FB -0.00102929551763157
783 Stellate cells frozen FB -0.0141371311684644
784 Stellate cells frozen FB -0.0162007795881626
785 Stellate cells frozen FB -0.00835160707645706
786 Stellate cells frozen FB 0.0185475877491745
787 Stellate cells frozen FB -0.0160997119222802
788 Stellate cells frozen FB -0.00878285709774891
789 Stellate cells frozen FB -0.00844380462822319
790 Stellate cells frozen FB -0.00728919313355256
791 Stellate cells frozen FB -0.00125432379998358
792 Stellate cells frozen FB 0.00517110472211817
793 VSMC frozen FB -0.000195247714115838
794 Stellate cells frozen FB -0.00432553198134554
795 Stellate cells frozen FB -0.00430544327103042
796 LSEC
doublets frozen FB 0.00855091588555662
797 Stellate cells frozen FB -0.0068822687252241
798 VSMC frozen FB 0.0175315822212327
799 Stellate cells frozen FB 0.0040926304754319
800 Stellate cells frozen FB 0.0170668691087611
801 VSMC frozen FB 0.0194472949645662
802 Stellate cells frozen FB -0.0178667473138428
803 VSMC frozen FB 0.0151144970840598
804 Stellate cells frozen FB 0.00654803244009138
805 VSMC frozen FB -0.00259518048266244
806 Stellate cells frozen FB 0.0119585620679371
807 Stellate cells frozen FB -0.000251714537590739
808 VSMC frozen FB 0.00823533773795937
809 VSMC frozen FB -0.00507650400795437
810 Stellate cells frozen FB -0.0156403198005435
811 Stellate cells frozen FB -0.00954464573921131
812 VSMC frozen FB 0.0194498379786633
813 Stellate cells frozen FB -0.00205364762536039
814 Stellate cells frozen FB 0.00435326197003722
815 Fibroblasts frozen FB -0.00999405739511071
816 Stellate cells frozen FB 0.000959085983679522
817 Stellate cells frozen FB -0.0156396357393118
818 Stellate cells frozen FB 0.00151111203010708
819 VSMC frozen FB 0.014587094123264
820 Stellate cells frozen FB -0.00435105376588646
821 Stellate cells frozen FB -0.0216742987024897
822 Stellate cells frozen FB 0.0120852756630655
823 Fibroblasts frozen FB -0.0100921275507244
824 LSEC
doublets frozen FB 0.00656961454388904
825 Stellate cells frozen FB -0.00187520639991846
826 Stellate cells frozen FB -0.00754538265690158
827 Stellate cells frozen FB -0.00773239158807283
828 VSMC frozen FB 0.0117033507107928
829 Fibroblasts frozen FB 0.007351042546212
830 Hepatocyte
doublets frozen FB 0.00118520143492262
831 Stellate cells frozen FB 0.00482897368271683
832 Fibroblasts frozen FB -0.00597767043988496
833 Stellate cells frozen FB -0.00893370229903704
834 Stellate cells frozen FB -0.0166467015138764
835 Stellate cells frozen FB 0.0133022315487029
836 Stellate cells frozen FB 0.0175173531780003
837 Stellate cells frozen FB -0.0277362100308476
838 Stellate cells frozen FB 0.00568402424847388
839 Stellate cells frozen FB 0.0052071326723144
840 Stellate cells frozen FB -0.00878096487961809
841 Stellate cells frozen FB 0.0156113846361806
842 Stellate cells frozen FB -0.0049103918683723
843 Hepatocyte
doublets frozen FB 0.00412605934990303
844 Stellate cells frozen FB -0.0123337508892423
845 Stellate cells frozen FB 0.00173923185886449
846 Stellate cells frozen FB 0.0030452093189228
847 Stellate cells frozen FB -0.00805530640323996
848 Stellate cells frozen FB 0.000873675127452135
849 Stellate cells frozen FB -0.00238607201516182
850 VSMC frozen FB -0.00818247925255339
851 VSMC frozen FB 0.00972631152415326
852 Stellate cells frozen FB -0.00392370034023976
853 Stellate cells frozen FB -0.00591412930416329
854 Stellate cells frozen FB 0.00957461170026239
855 Hepatocyte
doublets frozen FB 0.0146873881900229
856 Stellate cells frozen FB -0.0109738366432765
857 Stellate cells frozen FB 0.0281376326771323
858 Stellate cells frozen FB 0.00625117466571005
859 VSMC frozen FB -0.0121984664316876
860 Stellate cells frozen FB 0.0115118357338517
861 Stellate cells frozen FB -0.0158729521633357
862 Stellate cells frozen FB 0.00248203279913847
863 Stellate cells frozen FB 0.00465390180055559
864 Stellate cells frozen FB -0.00537484535598547
865 Stellate cells frozen FB -0.0136660431977597
866 Stellate cells frozen FB -0.00413901211339413
867 VSMC frozen FB 0.0196593926786864
868 Stellate cells frozen FB -0.00320099140208378
869 Stellate cells frozen FB -0.00995495087503886
870 LSEC
doublets frozen FB 0.0243843919010622
871 Stellate cells frozen FB -0.0107086146719616
872 Stellate cells frozen FB 0.00726616383830258
873 Stellate cells frozen FB -0.000691404788338994
874 LSEC
doublets frozen FB -0.0156594019753422
875 Stellate cells frozen FB -0.0163528662116152
876 Stellate cells frozen FB -0.00247119525468116
877 Stellate cells frozen FB -0.00126358205520953
878 Stellate cells frozen FB -0.000492458808157726
879 Stellate cells frozen FB 0.0019725451261913
880 Stellate cells frozen FB -0.0131910253661446
881 VSMC frozen FB 0.000765510567596193
882 Stellate cells frozen FB 0.0150361287994345
883 Stellate cells frozen FB 0.000199146475249837
884 Stellate cells frozen FB -0.00219499652807755
885 Stellate cells frozen FB 0.00951564473315265
886 Stellate cells frozen FB -0.0165247733537046
887 Stellate cells frozen FB -0.00739518825157982
888 Stellate cells frozen FB -0.0057859222757874
889 VSMC frozen FB -0.0111242755802082
890 Stellate cells frozen FB 0.00752427178360545
891 Stellate cells frozen FB 0.00807853376262743
892 Stellate cells frozen FB -0.00143003998984628
893 Stellate cells frozen FB -0.00655292627663109
894 Stellate cells frozen FB 0.0012870440414764
895 Stellate cells frozen FB -0.00515077736735481
896 Stellate cells frozen FB -4.77977694030469e-05
897 Stellate cells frozen FB 0.0108532709330422
898 Stellate cells frozen FB -0.00912389206374201
899 LSEC
doublets frozen FB -4.77977694030469e-05
900 Stellate cells frozen FB 0.00429551613635642
901 VSMC frozen FB 0.00233527024722524
902 Stellate cells frozen FB -0.00879060993440575
903 Stellate cells frozen FB -0.00702092585762738
904 Stellate cells frozen FB -0.0115228484451054
905 Stellate cells frozen FB 0.000522487279336672
906 Stellate cells frozen FB -0.00529828000236269
907 Stellate cells frozen FB 0.00705000293960212
908 Stellate cells frozen FB 0.00156376020061172
909 VSMC frozen FB -0.00724686759080238
910 Stellate cells frozen FB 0.0402594663129882
911 Stellate cells frozen FB 0.0058067054682702
912 Stellate cells frozen FB 0.0310271991404133
913 VSMC frozen FB 0.0107145180252456
914 Stellate cells frozen FB 0.00525399202904308
915 Hepatocyte
doublets frozen FB -0.00956899596368633
916 Stellate cells frozen FB 0.000530843718721431
917 Stellate cells frozen FB -0.00727592927999503
918 Fibroblasts frozen FB -0.0083613827642147
919 Stellate cells frozen FB -0.00617227696323144
920 Stellate cells frozen FB -0.0129852877944711
921 Stellate cells frozen FB 0.000994962096854622
922 Hepatocyte
doublets frozen FB -0.0150537712224888
923 Stellate cells frozen FB -0.0149178304719111
924 Stellate cells frozen FB -0.00781746213729709
925 Stellate cells frozen FB -0.0123104813453935
926 Stellate cells frozen FB -0.0089287120462359
927 VSMC frozen FB -0.00712951381387824
928 Stellate cells frozen FB -0.0103691193412462
929 Stellate cells frozen FB 0.0120342320939837
930 Stellate cells frozen FB 0.0237151737706921
931 Stellate cells frozen FB 0.00364204077120169
932 Stellate cells frozen FB 0.00135768721788857
933 Stellate cells frozen FB -0.00133133201479602
934 Stellate cells frozen FB 0.00450941181783497
935 Stellate cells frozen FB 0.000120011330529432
936 VSMC frozen FB 0.00674961412895859
937 Stellate cells frozen FB 0.00569288272760829
938 Hepatocyte
doublets frozen FB 0.0117236236495646
939 Stellate cells frozen FB 0.0124062585553417
940 Hepatocyte
doublets frozen FB -0.00706927765639536
941 Stellate cells frozen FB 0.000338203383744642
942 Stellate cells frozen FB -0.0102007746855353
943 Stellate cells frozen FB -0.0048390958154027
944 Stellate cells frozen FB 0.0161322014326338
945 Stellate cells frozen FB 0.0280905985175074
946 Stellate cells frozen FB -0.014730988770543
947 Stellate cells frozen FB 0.00869084865683297
948 Stellate cells frozen FB -0.012360753130501
949 VSMC frozen FB -0.00783423419462662
950 VSMC frozen FB -0.0176639922858883
951 Stellate cells frozen FB -0.0143455358591751
952 Stellate cells frozen FB 0.00252457117261885
953 Stellate cells frozen FB -0.00969190384260927
954 Stellate cells frozen FB -0.0158446859181858
955 Stellate cells frozen FB 0.0152626440267691
956 Stellate cells frozen FB -0.0113287008764104
957 Stellate cells frozen FB -0.0026649973298911
958 Hepatocyte
doublets frozen FB 0.0282771096143266
959 Stellate cells frozen FB 0.0490335671952608
960 Stellate cells frozen FB 0.000343140906485708
961 Stellate cells frozen FB -0.00970046821677075
962 Stellate cells frozen FB 0.0074333221422687
963 Stellate cells frozen FB 0.0159122908793558
964 VSMC frozen FB -0.00843291811150609
965 Stellate cells frozen FB -0.0112996230937559
966 LSEC
doublets frozen FB -0.032486403667526
967 Stellate cells frozen FB -0.0119321702680114
968 Fibroblasts frozen FB 0.000313896244367739
969 Stellate cells frozen FB 0.00176061251615036
970 LSEC
doublets frozen FB -0.00250531801021678
971 Stellate cells frozen FB 0.0121938667760134
972 Stellate cells frozen FB 0.000407924455580081
973 Stellate cells frozen FB 0.00143400803990143
974 Stellate cells frozen FB -0.00241637274639434
975 VSMC frozen FB 0.0264721638742696
976 Stellate cells frozen FB 0.0142513216904508
977 Stellate cells frozen FB -0.00078747705470331
978 Hepatocyte
doublets frozen FB 0.0083377125492839
979 Stellate cells frozen FB 0.0085318087489066
980 LSEC
doublets frozen FB 0.00991792568394802
981 Stellate cells frozen FB -0.0152865556730655
982 Stellate cells frozen FB 0.0051211612984572
983 Stellate cells frozen FB 0.000435834009736586
984 Stellate cells frozen FB 0.00747506437102649
985 Stellate cells frozen FB 0.00974514579600913
986 Stellate cells frozen FB -0.015367705015133
987 Stellate cells frozen FB -0.0110338809594446
988 Stellate cells frozen FB -0.00608249243346066
989 LSEC
doublets frozen FB -0.0140696907066329
990 Stellate cells frozen FB -0.00632641104929646
991 Stellate cells frozen FB -0.00533573883591363
992 Stellate cells frozen FB 0.00224130150510128
993 Stellate cells frozen FB 0.009265872938499
994 Stellate cells frozen FB 0.00700902267498594
995 Stellate cells frozen FB -0.00998731537698148
996 Stellate cells frozen FB 0.00764580977288276
997 Stellate cells frozen FB -0.0017108227048946
998 Stellate cells frozen FB 0.00815240734593633
999 Hepatocyte
doublets frozen FB -0.0132282827531837
1000 Stellate cells frozen FB 0.0143057262790743
1001 Stellate cells frozen FB -0.00245587904255771
1002 Stellate cells frozen FB 0.0309042450030074
1003 Stellate cells frozen FB -0.00873836703704932
1004 Stellate cells frozen FB 0.00291281807819373
1005 Stellate cells frozen FB -0.00531504557142732
1006 Stellate cells frozen FB 0.000957998814788433
1007 VSMC frozen FB 0.0189396533077196
1008 VSMC frozen FB 0.0161333397671993
1009 Stellate cells frozen FB 0.00725124091400574
1010 Stellate cells frozen FB -0.000761955270162384
1011 Stellate cells frozen FB -0.0130595611538715
1012 Stellate cells frozen FB -0.00891637522113436
1013 Hepatocyte
doublets frozen FB -0.0113760874855036
1014 Stellate cells frozen FB -0.0118840038222933
1015 Stellate cells frozen FB 0.0147854518573718
1016 Stellate cells frozen FB -0.0109858167773846
1017 Stellate cells frozen FB 0.0334249854975694
1018 VSMC frozen FB 0.00455410665661423
1019 Stellate cells frozen FB -0.0166977977732534
1020 LSEC
doublets frozen FB -0.00813143568347153
1021 Stellate cells frozen FB -0.00993401307894263
1022 Stellate cells frozen FB -0.0182195064981157
1023 LSEC
doublets frozen FB -0.000243156651694169
1024 LSEC
doublets frozen FB -0.0178223351958181
1025 Stellate cells frozen FB -0.00736085756126748
1026 VSMC frozen FB 0.00728805543985524
1027 VSMC frozen FB 0.00406397405938744
1028 Stellate cells frozen FB 0.0122241773270787
1029 Stellate cells frozen FB -0.00117313345340907
1030 Stellate cells frozen FB -0.010087394806063
1031 Stellate cells frozen FB -0.00485529437857262
1032 Stellate cells frozen FB -0.00657909236887347
1033 VSMC frozen FB 0.00381776344932929
1034 Stellate cells frozen FB 0.00982972387455307
1035 Stellate cells frozen FB 0.0118426952359956
1036 LSEC
doublets frozen FB 0.00622246555937052
1037 LSEC
doublets frozen FB 0.00654633518020744
1038 Stellate cells frozen FB -0.0101156083609178
1039 Stellate cells frozen FB -0.0138208215915262
1040 Stellate cells frozen FB 0.0154128384320908
1041 Stellate cells frozen FB 0.0330238336761701
1042 Stellate cells frozen FB 0.00948157151121509
1043 Stellate cells frozen FB 0.00476197608207497
1044 Stellate cells frozen FB -0.0102856437882477
1045 Stellate cells frozen FB -0.0178989316492174
1046 Stellate cells frozen FB 0.00993345869923769
1047 Stellate cells frozen FB 0.0354999494549388
1048 Stellate cells frozen FB -0.00850220125787035
1049 Stellate cells frozen FB -0.00728991379161748
1050 Stellate cells frozen FB 0.0110063520669247
1051 Stellate cells frozen FB 0.023640113871766
1052 Stellate cells frozen FB -0.00547399619222538
1053 Hepatocyte
doublets frozen FB 0.0276158245630739
1054 Stellate cells frozen FB 0.00400477238050055
1055 Stellate cells frozen FB -0.0149094860178479
1056 Stellate cells frozen FB 0.00766442135804803
1057 LSEC
doublets frozen FB -0.00367435509867807
1058 Stellate cells frozen FB -0.0166467015138764
1059 VSMC frozen FB -0.00529788022627115
1060 Stellate cells frozen FB -0.0123908589034866
1061 Stellate cells frozen FB 0.00868889052111383
1062 LSEC
doublets frozen FB -0.00982651229158286
1063 Stellate cells frozen FB -0.0166796194440808
1064 Stellate cells frozen FB 0.00136902304429525
1065 Stellate cells frozen FB -0.00132968432827511
1066 Stellate cells frozen FB -0.00715982752164058
1067 VSMC frozen FB 0.0292998929296526
1068 Stellate cells frozen FB -0.00867760206281633
1069 Stellate cells frozen FB 0.00459560435376211
1070 Stellate cells frozen FB -0.0175980999773843
1071 Stellate cells frozen FB 0.0158509856762286
1072 Stellate cells frozen FB -0.00270816058604319
1073 Stellate cells frozen FB -0.0084293772554111
1074 Fibroblasts frozen FB 0.0124214048071972
1075 Stellate cells frozen FB -0.0101996348263491
1076 Stellate cells frozen FB -0.0163490571638419
1077 VSMC frozen FB -0.00694837099828968
1078 Hepatocyte
doublets frozen FB 0.0112163958301676
1079 Stellate cells frozen FB -0.00522320159372252
1080 Stellate cells frozen FB -0.0214829121532648
1081 Stellate cells frozen FB 0.00238675667749674
1082 Stellate cells frozen FB -0.00324973652844335
1083 Stellate cells frozen FB -0.0110051123840166
1084 Stellate cells frozen FB 0.000877859339805307
1085 Stellate cells frozen FB 0.00345253506772843
1086 Stellate cells frozen FB -0.0174259397856352
1087 Stellate cells frozen FB 0.000545099538954243
1088 Stellate cells frozen FB 0.00248810373256578
1089 Stellate cells frozen FB 0.00589496333929308
1090 VSMC frozen FB 9.74258479122993e-05
1091 Stellate cells frozen FB 0.00606456551063034
1092 VSMC frozen FB 0.00754396071782904
1093 Stellate cells frozen FB -0.0020168330995109
1094 Stellate cells frozen FB 0.0156278561002723
1095 Stellate cells frozen FB 0.00842727437203893
1096 Stellate cells frozen FB 0.0197447970466489
1097 Stellate cells frozen FB 0.0107003416723084
1098 Stellate cells frozen FB 0.0246801819677098
1099 Stellate cells frozen FB 0.0221790573885758
1100 Stellate cells frozen FB -0.00683391692645612
1101 Stellate cells frozen FB -0.0301058786649949
1102 Stellate cells frozen FB -0.010009934124864
1103 Stellate cells frozen FB 0.00631689013921392
1104 VSMC frozen FB 0.0131967368781139
1105 Stellate cells frozen FB -0.00862495704900874
1106 Stellate cells frozen FB 0.00439193211718433
1107 Stellate cells frozen FB -0.00282697353974127
1108 VSMC frozen FB -6.42938450063843e-05
1109 Stellate cells frozen FB -0.0128500430904466
1110 Stellate cells frozen FB -0.00596126150536096
1111 Stellate cells frozen FB 0.00209150687587105
1112 VSMC frozen FB -0.0121186438941676
1113 Stellate cells frozen FB -0.00995889055578211
1114 Stellate cells frozen FB 0.00333161361794387
1115 Stellate cells frozen FB -0.0125388043996841
1116 Stellate cells frozen FB -0.00137427016436793
1117 Stellate cells frozen FB 0.00113680655105653
1118 Stellate cells frozen FB -0.011020140979432
1119 Stellate cells frozen FB -0.00955952557841003
1120 Stellate cells frozen FB 0.00907685962981343
1121 Hepatocyte
doublets frozen FB -0.0157021799844789
1122 Stellate cells frozen FB 0.0149731050962445
1123 Stellate cells frozen FB 0.00129363240743542
1124 Stellate cells frozen FB 0.00875318496722339
1125 Stellate cells frozen FB 0.0126008869597351
1126 Stellate cells frozen FB 0.00172589165494349
1127 Hepatocyte
doublets frozen FB 0.00527135570377897
1128 Stellate cells frozen FB 0.00139450174373806
1129 Stellate cells frozen FB 0.0055307081881784
1130 Stellate cells frozen FB 0.0162902761508853
1131 Stellate cells frozen FB -0.0115606297529411
1132 Stellate cells frozen FB -0.0148444213403104
1133 Stellate cells frozen FB 0.000885037730859267
1134 LSEC
doublets frozen FB 0.0167413582896682
1135 VSMC frozen FB -0.00677808143415285
1136 LSEC
doublets frozen FB -0.00463665301566782
1137 Stellate cells frozen FB -0.00544510173283591
1138 Stellate cells frozen FB 0.00588109648411078
1139 Stellate cells frozen FB -0.00448293717928082
1140 Hepatocyte
doublets frozen FB -0.00748304634651116
1141 Stellate cells frozen FB 0.0253460307547993
1142 Stellate cells frozen FB 0.0114768354834582
1143 LSEC
doublets frozen FB -0.00568580624987265
1144 Hepatocyte
doublets frozen FB -3.11214874667287e-05
1145 Stellate cells frozen FB 0.0201495154163155
1146 VSMC frozen FB 0.0237404510236231
1147 Stellate cells frozen FB -0.0120022122218202
1148 Stellate cells frozen FB -0.00891922223592985
1149 VSMC frozen FB 0.0203596087529214
1150 Stellate cells frozen FB 0.0138932430874293
1151 VSMC frozen FB -0.00735373704699051
1152 Stellate cells frozen FB 0.00822404499665082
1153 Stellate cells frozen FB -0.00229073493593866
1154 Stellate cells frozen FB -0.00387020953245394
1155 VSMC frozen FB 0.000684218957576917
1156 Stellate cells frozen FB -0.00574026224733329
1157 VSMC frozen FB -0.00238193088790675
1158 VSMC frozen FB 0.00747025277201192
1159 VSMC frozen FB 0.0197735923796375
1160 Stellate cells frozen FB -0.000672963764544779
1161 Stellate cells frozen FB 0.00142783792362044
1162 VSMC frozen FB 0.0113780502066012
1163 Stellate cells frozen FB -0.00151520631446375
1164 Stellate cells frozen FB -0.00807793289036414
1165 Stellate cells frozen FB -0.0074865677775764
1166 Stellate cells frozen FB 0.00269570337403684
1167 Stellate cells frozen FB -0.010193930403748
1168 Stellate cells fresh HSC 0.361544888197671
1169 VSMC fresh HSC 0.198203754544375
1170 Fibroblasts 1 fresh HSC 0.243236914256205
1171 Fibroblasts 2 fresh HSC 0.30386094347125
1172 Hep/Chol
doublets fresh HSC 0.191124850370094
1173 Fibroblasts 1 fresh HSC 0.290585796362343
1174 Hep/Chol
doublets fresh HSC 0.164839285891391
1175 Hep/Chol
doublets fresh HSC 0.160939699616327
1176 Hep/Chol
doublets fresh HSC 0.16602468322345
1177 Stellate cells fresh HSC 0.361994713204381
1178 Fibroblasts 2 fresh HSC 0.287536767613755
1179 Fibroblasts 2 fresh HSC 0.243732163268245
1180 Fibroblasts 1 fresh HSC 0.234660474840629
1181 Stellate cells fresh HSC 0.32492097239857
1182 Fibroblasts 3 fresh HSC 0.124966721583373
1183 Fibroblasts 3 fresh HSC 0.130240044658954
1184 Fibroblasts 2 fresh HSC 0.236013944766869
1185 VSMC fresh HSC 0.0895105169602085
1186 Hep/Chol
doublets fresh HSC 0.161103541375283
1187 VSMC fresh HSC 0.0987016716747105
1188 Stellate cells fresh HSC 0.398950863191362
1189 Fibroblasts 2 fresh HSC 0.289456425222578
1190 Stellate cells fresh HSC 0.240534300775057
1191 Fibroblasts 1 fresh HSC 0.285968323850062
1192 Fibroblasts 1 fresh HSC 0.309126480121816
1193 Fibroblasts 2 fresh HSC 0.207279122942056
1194 Hep/Chol
doublets fresh HSC 0.181685986296894
1195 Hep/Chol
doublets fresh HSC 0.212791275386681
1196 Fibroblasts 1 fresh HSC 0.299776617213011
1197 Stellate cells fresh HSC 0.514174030222607
1198 VSMC fresh HSC 0.166486312273137
1199 Hep/Chol
doublets fresh HSC 0.123861115921502
1200 Fibroblasts 3 fresh HSC 0.224637879946038
1201 Fibroblasts 1 fresh HSC 0.265448626815136
1202 Stellate cells fresh HSC 0.465487824653061
1203 Fibroblasts 1 fresh HSC 0.244453767124667
1204 Stellate cells fresh HSC 0.246384590248311
1205 Fibroblasts 1 fresh HSC 0.162974695659516
1206 Fibroblasts 3 fresh HSC 0.257682610046125
1207 Fibroblasts 2 fresh HSC 0.21661963555321
1208 Hep/Chol
doublets fresh HSC 0.148781169962527
1209 Hep/Chol
doublets fresh HSC 0.211308438288792
1210 Hep/Chol
doublets fresh HSC 0.220498277300012
1211 Hep/Chol
doublets fresh HSC 0.212740224537508
1212 Hep/Chol
doublets fresh HSC 0.216707404366177
1213 Fibroblasts 1 fresh HSC 0.294715793126292
1214 Fibroblasts 3 fresh HSC 0.167404294475746
1215 Fibroblasts 2 fresh HSC 0.357842491339275
1216 Fibroblasts 2 fresh HSC 0.325640288860757
1217 Fibroblasts 3 fresh HSC 0.12853224271918
1218 Stellate cells fresh HSC 0.387259348189731
1219 Stellate cells fresh HSC 0.474014172430929
1220 Stellate cells fresh HSC 0.339375134026897
1221 VSMC fresh HSC 0.115532060074894
1222 Fibroblasts 1 fresh HSC 0.317388159984209
1223 Fibroblasts 2 fresh HSC 0.295124729581928
1224 Fibroblasts 1 fresh HSC 0.378553744684357
1225 Fibroblasts 1 fresh HSC 0.391280869141626
1226 VSMC fresh HSC 0.0755274512701039
1227 Fibroblasts 1 fresh HSC 0.253156424842985
1228 Fibroblasts 1 fresh HSC 0.343229764161188
1229 VSMC fresh HSC 0.100961741920344
1230 Fibroblasts 1 fresh HSC 0.335449093087805
1231 VSMC fresh HSC 0.159578213100425
1232 Stellate cells fresh HSC 0.441782288306896
1233 Fibroblasts 1 fresh HSC 0.334038439297075
1234 VSMC fresh HSC 0.129424204588243
1235 Stellate cells fresh HSC 0.410424843584299
1236 VSMC fresh HSC 0.0802476045525961
1237 VSMC fresh HSC 0.133755768923013
1238 Hep/Chol
doublets fresh HSC 0.170035902692543
1239 Fibroblasts 2 fresh HSC 0.224261547426094
1240 Stellate cells fresh HSC 0.50065136063405
1241 Stellate cells fresh HSC 0.456247952649378
1242 Stellate cells fresh HSC 0.525763838104636
1243 Fibroblasts 2 fresh HSC 0.25609022338138
1244 Fibroblasts 2 fresh HSC 0.37856445414638
1245 Fibroblasts 2 fresh HSC 0.245745013094595
1246 Stellate cells fresh HSC 0.518952798700423
1247 Fibroblasts 2 fresh HSC 0.330688611169018
1248 Stellate cells fresh HSC 0.592717604057084
1249 Fibroblasts 2 fresh HSC 0.282572297464028
1250 Fibroblasts 2 fresh HSC 0.272122552637797
1251 Fibroblasts 2 fresh HSC 0.371992442912729
1252 Fibroblasts 2 fresh HSC 0.250458400389947
1253 Fibroblasts 2 fresh HSC 0.314062409799819
1254 Fibroblasts 2 fresh HSC 0.287555202295898
1255 Stellate cells fresh HSC 0.618574092734652
1256 Fibroblasts 2 fresh HSC 0.254144452070856
1257 Stellate cells fresh HSC 0.315381651696389
1258 Fibroblasts 2 fresh HSC 0.334792396593144
1259 Fibroblasts 2 fresh HSC 0.301380910188945
1260 Fibroblasts 3 fresh HSC 0.168510855670688
1261 Fibroblasts 1 fresh HSC 0.299992992144181
1262 Stellate cells fresh HSC 0.50374093857584
1263 Fibroblasts 1 fresh HSC 0.314612194029883
1264 Fibroblasts 2 fresh HSC 0.271776086553433
1265 Fibroblasts 1 fresh HSC 0.32296716770387
1266 Fibroblasts 3 fresh HSC 0.165174592679117
1267 Fibroblasts 2 fresh HSC 0.351716406423361
1268 Fibroblasts 1 fresh HSC 0.243416719189482
1269 Fibroblasts 1 fresh HSC 0.478693601559548
1270 Fibroblasts 3 fresh HSC 0.194761555912534
1271 Hep/Chol
doublets fresh HSC 0.199669465451053
1272 Fibroblasts 3 fresh HSC 0.185625577186246
1273 Hep/Chol
doublets fresh HSC 0.185933222333178
1274 Hep/Chol
doublets fresh HSC 0.224226661434409
1275 Fibroblasts 2 fresh HSC 0.298809245059499
1276 Fibroblasts 1 fresh HSC 0.191055810838722
1277 Fibroblasts 2 fresh HSC 0.267391987543171
1278 VSMC fresh HSC 0.0634259360689401
1279 Stellate cells fresh HSC 0.292986769314359
1280 Fibroblasts 1 fresh HSC 0.350422714637529
1281 Stellate cells fresh HSC 0.472876680445959
1282 Stellate cells fresh HSC 0.385617523768497
1283 VSMC fresh HSC 0.149799987391328
1284 Stellate cells fresh HSC 0.437030169332232
1285 Stellate cells fresh HSC 0.415713742487536
1286 Stellate cells fresh HSC 0.383955868798843
1287 Stellate cells fresh HSC 0.305446812857592
1288 Stellate cells fresh HSC 0.404837614851542
1289 Stellate cells fresh HSC 0.301348237720992
1290 Stellate cells fresh HSC 0.392137915295532
1291 Stellate cells fresh HSC 0.424173558632815
1292 VSMC fresh HSC 0.151477250499518
1293 Stellate cells fresh HSC 0.40909743819588
1294 Stellate cells fresh HSC 0.362942377527012
1295 Stellate cells fresh HSC 0.365682399436852
1296 Hep/Chol
doublets fresh HSC 0.191716296702331
1297 Hep/Chol
doublets fresh HSC 0.125710815525761
1298 Fibroblasts 2 fresh HSC 0.157421210081698
1299 Stellate cells fresh HSC 0.491102889418897
1300 Stellate cells fresh HSC 0.505895201490545
1301 Stellate cells fresh HSC 0.47201627804974
1302 Stellate cells fresh HSC 0.483237958284389
1303 Hep/Chol
doublets fresh HSC 0.169815931168084
1304 Hep/Chol
doublets fresh HSC 0.143487932522814
1305 Hep/Chol
doublets fresh HSC 0.214302917014251
1306 Fibroblasts 3 fresh HSC 0.185193400951762
1307 Fibroblasts 1 fresh HSC 0.211451236298444
1308 Fibroblasts 1 fresh HSC 0.295127241584148
1309 Fibroblasts 3 fresh HSC 0.159732888575975
1310 Fibroblasts 3 fresh HSC 0.14294084656711
1311 Fibroblasts 1 fresh HSC 0.256572525427749
1312 Fibroblasts 3 fresh HSC 0.19992093994534
1313 Fibroblasts 3 fresh HSC 0.145731075715296
1314 Fibroblasts 2 fresh HSC 0.302937452081327
1315 Fibroblasts 1 fresh HSC 0.204704593930045
1316 Fibroblasts 3 fresh HSC 0.14096270632155
1317 Fibroblasts 1 fresh HSC 0.243700002196272
1318 VSMC fresh HSC 0.0460222008044316
1319 Fibroblasts 2 fresh HSC 0.184176327125193
1320 Fibroblasts 3 fresh HSC 0.147297016193938
1321 Fibroblasts 2 fresh HSC 0.265907567481081
1322 Fibroblasts 3 fresh HSC 0.140189468006731
1323 Fibroblasts 3 fresh HSC 0.228913960799303
1324 VSMC fresh HSC 0.221294916112678
1325 Fibroblasts 1 fresh HSC 0.150111516706692
1326 VSMC fresh HSC 0.08638601293481
1327 Fibroblasts 1 fresh HSC 0.365675321939989
1328 Stellate cells fresh HSC 0.453255015159966
1329 Fibroblasts 3 fresh HSC 0.166919652565541
1330 Fibroblasts 3 fresh HSC 0.182136911230862
1331 Stellate cells fresh HSC 0.464821932080845
1332 Fibroblasts 3 fresh HSC 0.141635329614788
1333 Fibroblasts 3 fresh HSC 0.136869689617413
1334 Fibroblasts 2 fresh HSC 0.317727315241265
1335 Fibroblasts 3 fresh HSC 0.127444125527617
1336 Fibroblasts 1 fresh HSC 0.176060251002353
1337 Stellate cells fresh HSC 0.437557178035667
1338 Fibroblasts 1 fresh HSC 0.193566399844877
1339 Fibroblasts 3 fresh HSC 0.132247275033406
1340 Fibroblasts 3 fresh HSC 0.159137936904123
1341 Fibroblasts 2 fresh HSC 0.316339313898936
1342 Fibroblasts 1 fresh HSC 0.305593960252623
1343 Fibroblasts 2 fresh HSC 0.31373161922468
1344 Fibroblasts 1 fresh HSC 0.254349834926445
1345 Fibroblasts 1 fresh HSC 0.205503250824036
1346 Fibroblasts 3 fresh HSC 0.208023117700066
1347 Fibroblasts 3 fresh HSC 0.161078389343871
1348 Fibroblasts 2 fresh HSC 0.247747720237291
1349 Fibroblasts 2 fresh HSC 0.22189416490711
1350 VSMC fresh HSC 0.283250435845266
1351 Hep/Chol
doublets fresh HSC 0.165590551674969
1352 Hep/Chol
doublets fresh HSC 0.169926978524524
1353 Fibroblasts 3 fresh HSC 0.137863821109613
1354 Fibroblasts 1 fresh HSC 0.0777854852807363
1355 Fibroblasts 2 fresh HSC 0.177788078607176
1356 Fibroblasts 3 fresh HSC 0.0924350145293048
1357 Fibroblasts 3 fresh HSC 0.100007548359814
1358 Hep/Chol
doublets fresh HSC 0.143455923353946
1359 Stellate cells fresh HSC 0.451406750292129
1360 Fibroblasts 1 fresh HSC 0.0409843940464875
1361 Hep/Chol
doublets fresh HSC 0.284300157522788
1362 LSEC
doublets frozen HSC 0.0283109405697821
1363 VSMC frozen HSC 0.00214866504980177
1364 Stellate cells frozen HSC 0.0595184413370828
1365 Stellate cells frozen HSC 0.0182413729388037
1366 Stellate cells frozen HSC 0.0344534692324115
1367 Stellate cells frozen HSC 0.0305328708225547
1368 VSMC frozen HSC -0.0013930118873698
1369 Stellate cells frozen HSC 0.0377680178560401
1370 Stellate cells frozen HSC 0.0495527063985083
1371 Stellate cells frozen HSC 0.0349181411701113
1372 Stellate cells frozen HSC 0.0404706362908566
1373 Stellate cells frozen HSC 0.0243452569376756
1374 Stellate cells frozen HSC -0.00282102234435171
1375 Stellate cells frozen HSC 0.0490113569644485
1376 Stellate cells frozen HSC 0.0683899475251303
1377 Stellate cells frozen HSC 0.0267208053808555
1378 LSEC
doublets frozen HSC 0.0128742261571844
1379 Stellate cells frozen HSC 0.0228003279079702
1380 Stellate cells frozen HSC 0.0212353015387409
1381 Stellate cells frozen HSC 0.0455511206920722
1382 Stellate cells frozen HSC 0.0192549056216798
1383 Fibroblasts frozen HSC 0.000258705624947123
1384 Stellate cells frozen HSC 0.0221490951688114
1385 Stellate cells frozen HSC 0.0289444165239943
1386 VSMC frozen HSC 0.0023308935685188
1387 Stellate cells frozen HSC 0.0313052295470807
1388 Stellate cells frozen HSC 0.0148746323320584
1389 Stellate cells frozen HSC 0.0135196827749101
1390 VSMC frozen HSC 0.0263498604048747
1391 Stellate cells frozen HSC 0.0125059144782711
1392 Stellate cells frozen HSC 0.0460249671782173
1393 Stellate cells frozen HSC 0.0423655237872438
1394 Stellate cells frozen HSC 0.0194408956182606
1395 LSEC
doublets frozen HSC 0.0344508399643047
1396 VSMC frozen HSC -0.00880972328886417
1397 Stellate cells frozen HSC 0.0533335160286656
1398 Fibroblasts frozen HSC 0.0087323444613505
1399 Stellate cells frozen HSC 0.0529586307674065
1400 Hepatocyte
doublets frozen HSC -0.0111228892742509
1401 Hepatocyte
doublets frozen HSC 0.0326176779389287
1402 LSEC
doublets frozen HSC 0.0303181329032964
1403 VSMC frozen HSC 0.0140660127790231
1404 Stellate cells frozen HSC 0.0697562643039643
1405 VSMC frozen HSC 0.00351453804263349
1406 Stellate cells frozen HSC 0.0511775790346591
1407 Stellate cells frozen HSC 0.0416814197458898
1408 Stellate cells frozen HSC 0.002241245110931
1409 Stellate cells frozen HSC 0.02902074789461
1410 Stellate cells frozen HSC 0.0667877765990784
1411 Stellate cells frozen HSC 0.0266679926974073
1412 LSEC
doublets frozen HSC 0.0129689981605689
1413 Stellate cells frozen HSC 0.0419704367502736
1414 Stellate cells frozen HSC 0.0312607993355961
1415 Stellate cells frozen HSC 0.0625421478546397
1416 Stellate cells frozen HSC 0.0196832411948813
1417 Stellate cells frozen HSC 0.0752692417934
1418 Stellate cells frozen HSC 0.0163643399580442
1419 LSEC
doublets frozen HSC 0.0184235731555134
1420 Stellate cells frozen HSC 0.0305180930341062
1421 Stellate cells frozen HSC 0.040022794071205
1422 Stellate cells frozen HSC 0.0224020497557436
1423 Stellate cells frozen HSC 0.00319718572679821
1424 Stellate cells frozen HSC 0.0624095743147408
1425 VSMC frozen HSC -0.00766236687851009
1426 Stellate cells frozen HSC 0.030088652486399
1427 Stellate cells frozen HSC 0.0836777096297092
1428 Stellate cells frozen HSC 0.0204077960395869
1429 Stellate cells frozen HSC 0.0294829645154442
1430 Stellate cells frozen HSC 0.00185981279259528
1431 Stellate cells frozen HSC 0.0641520320926108
1432 VSMC frozen HSC -0.000941057932811629
1433 Stellate cells frozen HSC 0.0206456283742182
1434 VSMC frozen HSC -0.00255039904342672
1435 Stellate cells frozen HSC 0.0227277055295999
1436 Stellate cells frozen HSC 0.028931259777089
1437 Stellate cells frozen HSC 0.00625033405765994
1438 Stellate cells frozen HSC 0.00640122622965516
1439 Stellate cells frozen HSC 0.0378442581129289
1440 Stellate cells frozen HSC 0.00123682697412044
1441 Stellate cells frozen HSC 0.0274804148580279
1442 VSMC frozen HSC -0.00972328347406887
1443 VSMC frozen HSC -0.0145621328436323
1444 Stellate cells frozen HSC 0.0593000794479481
1445 Stellate cells frozen HSC -0.00468286178101792
1446 VSMC frozen HSC 0.0280757359759099
1447 Stellate cells frozen HSC 0.036707796108321
1448 Stellate cells frozen HSC 0.0206719018210208
1449 Stellate cells frozen HSC 0.027199456410513
1450 Stellate cells frozen HSC 0.0164287763120006
1451 Stellate cells frozen HSC 0.0222289571604185
1452 Stellate cells frozen HSC 0.03350647445995
1453 Stellate cells frozen HSC 0.0461712101275835
1454 VSMC frozen HSC 0.0256599829155779
1455 Stellate cells frozen HSC 0.0190028034053783
1456 Fibroblasts frozen HSC 0.000443389460529738
1457 Stellate cells frozen HSC 0.0589238920515964
1458 LSEC
doublets frozen HSC 0.0483861163056184
1459 Stellate cells frozen HSC 0.0411182513242578
1460 Stellate cells frozen HSC 0.0207531420956863
1461 Stellate cells frozen HSC -0.000618434169723334
1462 Stellate cells frozen HSC 0.0259055211317475
1463 Stellate cells frozen HSC 0.0379543917195686
1464 Stellate cells frozen HSC 0.0636064490093525
1465 Stellate cells frozen HSC 0.0063707676766921
1466 Stellate cells frozen HSC -0.00324559241072877
1467 VSMC frozen HSC 0.024288218659895
1468 Stellate cells frozen HSC 0.0195584671488054
1469 VSMC frozen HSC 0.0296052191238786
1470 Stellate cells frozen HSC 0.0199708345985495
1471 Stellate cells frozen HSC 0.00424881994607568
1472 Stellate cells frozen HSC -0.00344986466657497
1473 VSMC frozen HSC -0.0158277510884689
1474 Stellate cells frozen HSC 0.0256596402647321
1475 Stellate cells frozen HSC 0.0253090366697567
1476 Stellate cells frozen HSC 0.00994590975535019
1477 Stellate cells frozen HSC 0.047567390467836
1478 Stellate cells frozen HSC 0.0357108031751811
1479 VSMC frozen HSC -0.0105731047802712
1480 Stellate cells frozen HSC 0.04223756121696
1481 Stellate cells frozen HSC -0.021468118108152
1482 Stellate cells frozen HSC 0.027297965705095
1483 Hepatocyte
doublets frozen HSC 0.0139725454987247
1484 Stellate cells frozen HSC 0.0476621957019958
1485 Stellate cells frozen HSC 0.0305233901953732
1486 LSEC
doublets frozen HSC 0.0338014322435086
1487 VSMC frozen HSC -0.000464677404572525
1488 Stellate cells frozen HSC 0.0521735520931755
1489 Stellate cells frozen HSC 0.0534918128104655
1490 Stellate cells frozen HSC 0.0442582529512807
1491 Stellate cells frozen HSC 0.0187862333902115
1492 VSMC frozen HSC 0.019039210725898
1493 VSMC frozen HSC -0.000167807348179262
1494 VSMC frozen HSC -0.00152605357269801
1495 Fibroblasts frozen HSC 0.0299985303301288
1496 VSMC frozen HSC 0.0124733042984639
1497 Stellate cells frozen HSC 0.0209507498577936
1498 VSMC frozen HSC 0.013143391363639
1499 LSEC
doublets frozen HSC 0.0302663208307615
1500 VSMC frozen HSC 0.0142872200003598
1501 Stellate cells frozen HSC 0.0693494253979556
1502 Hepatocyte
doublets frozen HSC 0.0110342982172542
1503 VSMC frozen HSC 0.00611095161036657
1504 Stellate cells frozen HSC 0.0399571978299695
1505 Stellate cells frozen HSC 0.0197128582383644
1506 Stellate cells frozen HSC 0.0448509394067778
1507 Stellate cells frozen HSC 0.044590080803455
1508 VSMC frozen HSC 0.00308789805063105
1509 Stellate cells frozen HSC 0.0416301953178436
1510 Stellate cells frozen HSC -0.0105024657968222
1511 Stellate cells frozen HSC 0.0261216175346122
1512 Fibroblasts frozen HSC 0.0233406767311168
1513 Stellate cells frozen HSC 0.0292796928705113
1514 Stellate cells frozen HSC 0.0380671048556652
1515 Stellate cells frozen HSC 0.0187012680105133
1516 Stellate cells frozen HSC 0.0488021777680608
1517 VSMC frozen HSC 0.0140157889618901
1518 Stellate cells frozen HSC 0.0503559458663819
1519 VSMC frozen HSC 0.0144607516118943
1520 Stellate cells frozen HSC 0.0482835372885944
1521 Stellate cells frozen HSC 0.0157953779307638
1522 Stellate cells frozen HSC 0.0261303224133356
1523 Stellate cells frozen HSC 0.00260005974825893
1524 Stellate cells frozen HSC 0.0169719669795485
1525 Hepatocyte
doublets frozen HSC 0.0663963947747835
1526 LSEC
doublets frozen HSC 0.0150255042599676
1527 VSMC frozen HSC 0.0151201623175458
1528 Stellate cells frozen HSC 0.0363673912872393
1529 Hepatocyte
doublets frozen HSC 0.0144947252975465
1530 VSMC frozen HSC -0.000117248951024104
1531 Stellate cells frozen HSC 0.0271641237989834
1532 Stellate cells frozen HSC 0.0290564381375368
1533 VSMC frozen HSC -0.00528804040728241
1534 Stellate cells frozen HSC 0.0317763853943666
1535 Stellate cells frozen HSC 0.0710031786247469
1536 Stellate cells frozen HSC 0.0156052736082279
1537 Stellate cells frozen HSC 0.0587207586255164
1538 Stellate cells frozen HSC 0.00631079779537003
1539 Stellate cells frozen HSC 0.0226067530562583
1540 Stellate cells frozen HSC 0.0337413862280067
1541 Stellate cells frozen HSC 0.0071353867538549
1542 Stellate cells frozen HSC 0.0502265366640246
1543 Stellate cells frozen HSC 0.00458544510760487
1544 VSMC frozen HSC -0.0233901082126268
1545 Stellate cells frozen HSC 0.0267212532821988
1546 Stellate cells frozen HSC 0.046734008236805
1547 Stellate cells frozen HSC 0.0266927311887367
1548 Stellate cells frozen HSC 0.0192507954110658
1549 Stellate cells frozen HSC 0.0389910910124725
1550 VSMC frozen HSC -0.0140163919219202
1551 Stellate cells frozen HSC 0.0176613424681555
1552 VSMC frozen HSC -0.00267502591292103
1553 Stellate cells frozen HSC 0.0407337841153913
1554 Stellate cells frozen HSC 0.0505596709659114
1555 Stellate cells frozen HSC 0.0304312864209198
1556 Stellate cells frozen HSC 0.036929559097958
1557 Stellate cells frozen HSC 0.0608447918723983
1558 Stellate cells frozen HSC 0.0469113114340132
1559 Stellate cells frozen HSC 0.0412878636323771
1560 Stellate cells frozen HSC 0.0565597310001444
1561 Stellate cells frozen HSC 0.055895289793475
1562 Stellate cells frozen HSC 0.0308446401424727
1563 Stellate cells frozen HSC 0.0405916373102915
1564 Stellate cells frozen HSC 0.0121642569679973
1565 VSMC frozen HSC -0.00866452296287573
1566 Stellate cells frozen HSC 0.0265323055288469
1567 Stellate cells frozen HSC 0.00354350212829527
1568 Stellate cells frozen HSC 0.0065644937339463
1569 Stellate cells frozen HSC 0.0315681243071488
1570 Stellate cells frozen HSC 0.0393887052996501
1571 VSMC frozen HSC 0.000440150138006145
1572 Stellate cells frozen HSC 0.0520107340145201
1573 Stellate cells frozen HSC 0.0344917927683461
1574 VSMC frozen HSC 0.0150398975832775
1575 Stellate cells frozen HSC 0.0352990089678071
1576 Hepatocyte
doublets frozen HSC 0.0299762829744337
1577 Stellate cells frozen HSC 0.05138348406304
1578 Stellate cells frozen HSC 0.0589249452504658
1579 Stellate cells frozen HSC 0.00355894801003204
1580 VSMC frozen HSC 0.00043173532217226
1581 Stellate cells frozen HSC 0.036729459848488
1582 Stellate cells frozen HSC 0.0339851687681067
1583 Fibroblasts frozen HSC 0.0127688092383392
1584 Stellate cells frozen HSC 0.0205012605999811
1585 Stellate cells frozen HSC 0.0232985412077169
1586 Stellate cells frozen HSC 0.058525664947076
1587 Stellate cells frozen HSC 0.00452239250357953
1588 Stellate cells frozen HSC 0.0375636518984736
1589 Stellate cells frozen HSC 0.0455229063175922
1590 Stellate cells frozen HSC -0.00493211194873728
1591 Stellate cells frozen HSC -0.00211990529685004
1592 Fibroblasts frozen HSC 0.00404316263224644
1593 Stellate cells frozen HSC 0.0472660021631722
1594 LSEC
doublets frozen HSC 0.040536542925448
1595 Stellate cells frozen HSC 0.00863848653817521
1596 Stellate cells frozen HSC 0.0317141167959993
1597 Stellate cells frozen HSC 0.0274117812246487
1598 Stellate cells frozen HSC 0.0402276580005006
1599 Stellate cells frozen HSC 0.0144378637772917
1600 Stellate cells frozen HSC 0.0234783812502485
1601 Stellate cells frozen HSC 0.0286452654930288
1602 Stellate cells frozen HSC 0.0234683539923464
1603 Stellate cells frozen HSC 0.0300908937860028
1604 Stellate cells frozen HSC 0.0329062657587075
1605 Stellate cells frozen HSC 0.044695380285638
1606 Stellate cells frozen HSC 0.0134226153555111
1607 Stellate cells frozen HSC 0.0394649400032858
1608 Fibroblasts frozen HSC -0.00369073593359995
1609 Hepatocyte
doublets frozen HSC 0.0281498996773171
1610 Stellate cells frozen HSC 0.0203555305124554
1611 Stellate cells frozen HSC 0.0139303816733174
1612 Stellate cells frozen HSC 0.00551333168905881
1613 Stellate cells frozen HSC 0.0350575195884441
1614 Stellate cells frozen HSC 0.0274899747153926
1615 Stellate cells frozen HSC 0.0240497317537143
1616 Stellate cells frozen HSC 0.0401553660868114
1617 Stellate cells frozen HSC 0.00817440224496414
1618 Stellate cells frozen HSC 0.0174409470133242
1619 Stellate cells frozen HSC 0.0514624858284288
1620 Stellate cells frozen HSC 0.0436662019724447
1621 VSMC frozen HSC 0.0289233185735571
1622 VSMC frozen HSC 0.0231896907710208
1623 LSEC
doublets frozen HSC 0.035087647676726
1624 Stellate cells frozen HSC 0.0316673676264387
1625 Stellate cells frozen HSC 0.00210549254265769
1626 Stellate cells frozen HSC 0.0143298574380691
1627 VSMC frozen HSC 0.0137374638083874
1628 Stellate cells frozen HSC 0.0287832109737876
1629 Hepatocyte
doublets frozen HSC 0.0200968849793237
1630 VSMC frozen HSC 0.00578520463640296
1631 VSMC frozen HSC 0.018445424560434
1632 Stellate cells frozen HSC 0.0226249138499008
1633 Stellate cells frozen HSC 0.0279975891722004
1634 Stellate cells frozen HSC 0.0249900057672484
1635 Stellate cells frozen HSC 0.0225176678837322
1636 Stellate cells frozen HSC 0.0205022773396392
1637 Stellate cells frozen HSC 0.0305817090095737
1638 Stellate cells frozen HSC 0.0276403973040464
1639 Stellate cells frozen HSC 0.0281056110861058
1640 VSMC frozen HSC -0.000980131778118912
1641 Stellate cells frozen HSC 0.0276831191025581
1642 Stellate cells frozen HSC 0.0142280583977424
1643 Hepatocyte
doublets frozen HSC 0.0261256872570542
1644 VSMC frozen HSC -0.00469236437891173
1645 Fibroblasts frozen HSC 0.0115916770621984
1646 VSMC frozen HSC 0.00740694132339996
1647 Stellate cells frozen HSC 0.0204350193853675
1648 Stellate cells frozen HSC 0.0225210528554897
1649 Stellate cells frozen HSC 0.0405228660855998
1650 Stellate cells frozen HSC 0.00120555330720739
1651 Stellate cells frozen HSC 0.0386826513123229
1652 Stellate cells frozen HSC 0.0329043348524597
1653 VSMC frozen HSC -0.0027732389509177
1654 Stellate cells frozen HSC 0.0107492052860785
1655 Stellate cells frozen HSC 0.0372106187670098
1656 Stellate cells frozen HSC 0.0270773334009224
1657 Stellate cells frozen HSC 0.0437552438664717
1658 VSMC frozen HSC -0.0031074554816112
1659 Stellate cells frozen HSC 0.0154088569121146
1660 Stellate cells frozen HSC 0.0398064689633008
1661 Stellate cells frozen HSC 0.0652879631560273
1662 Stellate cells frozen HSC 0.0421673514150609
1663 Stellate cells frozen HSC 0.0647556864978689
1664 Stellate cells frozen HSC 0.0202372092707289
1665 VSMC frozen HSC -0.00441196589836344
1666 Stellate cells frozen HSC 0.0320498668411988
1667 Stellate cells frozen HSC 0.0269485052101423
1668 Stellate cells frozen HSC 0.0457902393346678
1669 Stellate cells frozen HSC 0.0507634898535415
1670 Stellate cells frozen HSC 0.0409115905922263
1671 Stellate cells frozen HSC 0.0179299951014838
1672 Stellate cells frozen HSC 0.0158112602514471
1673 Stellate cells frozen HSC 0.020852376191016
1674 Stellate cells frozen HSC 0.0213761802467598
1675 VSMC frozen HSC 0.00577158385940944
1676 Stellate cells frozen HSC 0.0286441589911753
1677 Stellate cells frozen HSC 0.0172059832977539
1678 Stellate cells frozen HSC 0.0313378397268878
1679 Stellate cells frozen HSC 0.0431478341610882
1680 Stellate cells frozen HSC 0.0226602349126531
1681 VSMC frozen HSC 0.00108407858908999
1682 Stellate cells frozen HSC 0.0311222905667204
1683 Stellate cells frozen HSC 0.0529030733457527
1684 Stellate cells frozen HSC -0.00335184582390552
1685 Stellate cells frozen HSC 0.0200151938540127
1686 Stellate cells frozen HSC 0.0363340462863617
1687 Stellate cells frozen HSC 0.0279633947659519
1688 Stellate cells frozen HSC 0.0415023596800555
1689 Stellate cells frozen HSC 0.0334177908808872
1690 Stellate cells frozen HSC 0.00941636825318352
1691 Stellate cells frozen HSC 0.0564613527338451
1692 VSMC frozen HSC 0.0035529175550424
1693 Stellate cells frozen HSC 0.0284728031931512
1694 Stellate cells frozen HSC -0.00555660272740843
1695 VSMC frozen HSC -0.0131243081598223
1696 Stellate cells frozen HSC 0.0372143505049542
1697 Stellate cells frozen HSC 0.0148540830622305
1698 LSEC
doublets frozen HSC 0.0143250846874199
1699 Stellate cells frozen HSC 0.0631274497725408
1700 Stellate cells frozen HSC 0.0570976745614193
1701 VSMC frozen HSC 0.0238846472889817
1702 Stellate cells frozen HSC 0.0311942316852621
1703 Stellate cells frozen HSC 0.0636741474315314
1704 Stellate cells frozen HSC 0.0443291225028878
1705 Stellate cells frozen HSC 0.0474676694239582
1706 Stellate cells frozen HSC 0.0165954490321352
1707 Stellate cells frozen HSC 0.0128266518522443
1708 Stellate cells frozen HSC 0.0176556586929723
1709 Stellate cells frozen HSC 0.0235575732683844
1710 Stellate cells frozen HSC 0.054799599806422
1711 VSMC frozen HSC 0.0140182333281693
1712 Stellate cells frozen HSC 0.0511065933714037
1713 VSMC frozen HSC -0.021630789910033
1714 Stellate cells frozen HSC 0.0370745275897537
1715 Stellate cells frozen HSC 0.0531426722176044
1716 Stellate cells frozen HSC 0.045089258892291
1717 VSMC frozen HSC 0.0170235179296956
1718 Stellate cells frozen HSC 0.0819720889753386
1719 Stellate cells frozen HSC 0.0451710997981344
1720 Stellate cells frozen HSC 0.0109757208717144
1721 Stellate cells frozen HSC 0.0282166291920104
1722 Stellate cells frozen HSC 0.0529446495266712
1723 LSEC
doublets frozen HSC 0.0449787265848531
1724 Fibroblasts frozen HSC 0.0238348930551901
1725 Stellate cells frozen HSC 0.0355371652365459
1726 Hepatocyte
doublets frozen HSC 0.013343111503052
1727 Stellate cells frozen HSC 0.0319851653358938
1728 Stellate cells frozen HSC 0.0134805995033089
1729 Stellate cells frozen HSC 0.00828119072757568
1730 Stellate cells frozen HSC 0.0410940276613325
1731 Stellate cells frozen HSC 0.0516603408130354
1732 VSMC frozen HSC 0.003241852787624
1733 Stellate cells frozen HSC 0.0323177509571713
1734 VSMC frozen HSC 0.0119387531963068
1735 Hepatocyte
doublets frozen HSC 0.0293209344714076
1736 LSEC
doublets frozen HSC 0.0434629128463517
1737 Stellate cells frozen HSC -0.00391763554210344
1738 Stellate cells frozen HSC 0.0510366189809337
1739 Stellate cells frozen HSC 0.0123834594797069
1740 VSMC frozen HSC -0.00616433152145662
1741 Stellate cells frozen HSC 0.0303068923718061
1742 Stellate cells frozen HSC 0.0306312742292517
1743 Stellate cells frozen HSC 0.0707228132885935
1744 Hepatocyte
doublets frozen HSC 0.0133615293901217
1745 LSEC
doublets frozen HSC 0.036095743015974
1746 LSEC
doublets frozen HSC 0.0336174521640631
1747 Hepatocyte
doublets frozen HSC 0.0293436847275998
1748 Stellate cells frozen HSC 0.034130560160269
1749 Stellate cells frozen HSC 0.0260755732703865
1750 VSMC frozen HSC 0.0138220049353038
1751 Stellate cells frozen HSC 0.0309100568632563
1752 Stellate cells frozen HSC 0.0220087466074147
1753 Stellate cells frozen HSC 0.0426615920985612
1754 Stellate cells frozen HSC 0.0303459385426464
1755 Stellate cells frozen HSC 0.0493870545333729
1756 VSMC frozen HSC 0.00645803177343563
1757 Stellate cells frozen HSC 0.0171759983570928
1758 Stellate cells frozen HSC 0.0278547569919309
1759 Stellate cells frozen HSC 0.0387343083093301
1760 Stellate cells frozen HSC 0.0412657302224883
1761 Stellate cells frozen HSC -0.00350110933870718
1762 Stellate cells frozen HSC 0.0601211443160153
1763 Stellate cells frozen HSC 0.0263672210641143
1764 Stellate cells frozen HSC 0.050405369549112
1765 VSMC frozen HSC 0.00794329317087316
1766 VSMC frozen HSC -0.0188879264562728
1767 Stellate cells frozen HSC 0.0424707281297944
1768 VSMC frozen HSC 0.00479607434054157
1769 Stellate cells frozen HSC 0.0213229098970032
1770 VSMC frozen HSC 0.013351864389764
1771 Stellate cells frozen HSC 0.0381605450566323
1772 VSMC frozen HSC 0.0192101171816116
1773 Stellate cells frozen HSC 0.0191237841807272
1774 VSMC frozen HSC -0.00814973712488856
1775 Stellate cells frozen HSC 0.0567690001856358
1776 Stellate cells frozen HSC 0.0310903348720822
1777 Stellate cells frozen HSC 0.0356679788721359
1778 Stellate cells frozen HSC 0.0471069441244685
1779 LSEC
doublets frozen HSC -0.00508956569966483
1780 VSMC frozen HSC 0.0109004320380959
1781 Stellate cells frozen HSC 0.0605635890557256
1782 Stellate cells frozen HSC 0.0371461074311267
1783 Stellate cells frozen HSC 0.0339626378800957
1784 Stellate cells frozen HSC 0.0409539629649675
1785 Stellate cells frozen HSC 0.00156992058550138
1786 Stellate cells frozen HSC 0.0476056275750623
1787 VSMC frozen HSC 0.000175087622348979
1788 Stellate cells frozen HSC 0.0516666136706194
1789 Stellate cells frozen HSC 0.0157741140839516
1790 Stellate cells frozen HSC 0.0191076252493538
1791 Stellate cells frozen HSC 0.0445828128882109
1792 VSMC frozen HSC -0.0141828439214585
1793 Stellate cells frozen HSC 0.0553582233690175
1794 Stellate cells frozen HSC 0.0480972599330708
1795 VSMC frozen HSC 0.000953457637436941
1796 Stellate cells frozen HSC 0.0247039203694613
1797 Stellate cells frozen HSC 0.0481312937105383
1798 Stellate cells frozen HSC 0.0435900420514573
1799 Stellate cells frozen HSC 0.0478716902205073
1800 Stellate cells frozen HSC 0.0419709549630335
1801 Hepatocyte
doublets frozen HSC 0.000955932644326321
1802 Stellate cells frozen HSC 0.00308161605852255
1803 Stellate cells frozen HSC 0.0547702461446395
1804 Stellate cells frozen HSC 0.0756687209626272
1805 Stellate cells frozen HSC 0.0314557175385027
1806 Stellate cells frozen HSC 0.0796779213504943
1807 Stellate cells frozen HSC 0.0078986220810867
1808 Stellate cells frozen HSC 0.0466379399040267
1809 Stellate cells frozen HSC 0.0258605032757742
1810 Stellate cells frozen HSC 0.0409044051787256
1811 Stellate cells frozen HSC 0.0101631928201536
1812 VSMC frozen HSC -0.00594942186691107
1813 Stellate cells frozen HSC 0.00265626958962931
1814 VSMC frozen HSC 0.00342671057444784
1815 Stellate cells frozen HSC -0.0059132405779405
1816 Stellate cells frozen HSC 0.0130380731616625
1817 Stellate cells frozen HSC 0.024108137652681
1818 VSMC frozen HSC 0.0510340848524592
1819 Stellate cells frozen HSC 0.0388296308735068
1820 Stellate cells frozen HSC 0.0621029370560771
1821 Stellate cells frozen HSC 0.0112095968052248
1822 Stellate cells frozen HSC 0.0421086392380793
1823 Stellate cells frozen HSC 0.0481042402870384
1824 Stellate cells frozen HSC 0.0254672777133229
1825 VSMC frozen HSC -0.00655789973475364
1826 Stellate cells frozen HSC 0.0197081604726972
1827 Stellate cells frozen HSC 0.0722935831961406
1828 Stellate cells frozen HSC 0.0492726473403697
1829 VSMC frozen HSC -0.0144187055884931
1830 Hepatocyte
doublets frozen HSC 0.0411375665383068
1831 VSMC frozen HSC 0.00180859579493002
1832 Stellate cells frozen HSC 0.0402535231483338
1833 Stellate cells frozen HSC 0.022919961306219
1834 Hepatocyte
doublets frozen HSC 0.0158067242637587
1835 Stellate cells frozen HSC 0.039263916652177
1836 Stellate cells frozen HSC 0.0606804339095017
1837 Hepatocyte
doublets frozen HSC 0.0526120977606542
1838 Stellate cells frozen HSC 0.0377759347895805
1839 Stellate cells frozen HSC 0.0747642715368277
1840 VSMC frozen HSC 0.00263879005581538
1841 Stellate cells frozen HSC 0.0362062712944512
1842 Stellate cells frozen HSC 0.0439218889090841
1843 Stellate cells frozen HSC 0.0447408273231611
1844 Stellate cells frozen HSC 0.0672756432034579
1845 Stellate cells frozen HSC 0.0304231245831721
1846 Hepatocyte
doublets frozen HSC 0.037520021821392
1847 Stellate cells frozen HSC 0.0511268322478756
1848 Stellate cells frozen HSC 0.0239435268866309
1849 LSEC
doublets frozen HSC 0.0296527119003608
1850 LSEC
doublets frozen HSC 0.0300607052267758
1851 Stellate cells frozen HSC 0.0339497969934191
1852 Stellate cells frozen HSC 0.0476319497253273
1853 Stellate cells frozen HSC 0.0591221728163325
1854 Stellate cells frozen HSC 0.0204102404922465
1855 Stellate cells frozen HSC 0.0337501875713764
1856 Stellate cells frozen HSC 0.0399592920415438
1857 Stellate cells frozen HSC 0.0633282378016561
1858 Stellate cells frozen HSC 0.0214968449791287
1859 Stellate cells frozen HSC 0.0400443641960321
1860 Stellate cells frozen HSC 0.0396939926765454
1861 Stellate cells frozen HSC 0.0257222556292863
1862 Stellate cells frozen HSC 0.0174010769761942
1863 Stellate cells frozen HSC 0.0349234570481166
1864 Stellate cells frozen HSC 0.0239884840103462
1865 Stellate cells frozen HSC 0.051213831279651
1866 Stellate cells frozen HSC 0.0492206186625795
1867 Stellate cells frozen HSC 0.0741146827841896
1868 Stellate cells frozen HSC 0.0294426459524858
1869 Hepatocyte
doublets frozen HSC 0.0345352662456075
1870 Stellate cells frozen HSC 0.0234244161129574
1871 Stellate cells frozen HSC 0.0325210064733594
1872 Hepatocyte
doublets frozen HSC 0.0201087252550871
1873 Stellate cells frozen HSC 0.0388173589115254
1874 Stellate cells frozen HSC 0.0133342204869226
1875 Stellate cells frozen HSC 0.0656685765368414
1876 LSEC
doublets frozen HSC 0.0308876866040263
1877 Stellate cells frozen HSC 0.0271807004525651
1878 Stellate cells frozen HSC 0.0384524241464482
1879 Stellate cells frozen HSC 0.0454262569732367
1880 Stellate cells frozen HSC 0.0286260676262064
1881 Stellate cells frozen HSC 0.0168752469678859
1882 Stellate cells frozen HSC 0.0594371164982768
1883 Stellate cells frozen HSC 0.0374688668220194
1884 Hepatocyte
doublets frozen HSC 0.0405274285561182
1885 Stellate cells frozen HSC 0.0459218275970402
1886 Stellate cells frozen HSC 0.0365615092693625
1887 Stellate cells frozen HSC 0.050402981159307
1888 Stellate cells frozen HSC 0.0346537856546425
1889 Hepatocyte
doublets frozen HSC 0.0448637202880195
1890 Hepatocyte
doublets frozen HSC 0.0421909043967046
1891 Stellate cells frozen HSC 0.0354362153159312
1892 Stellate cells frozen HSC 0.061887975454018
1893 VSMC frozen HSC 0.0185632167251947
1894 Hepatocyte
doublets frozen HSC 0.0187710911984963
1895 Stellate cells frozen HSC 0.0254972479662063
1896 Stellate cells frozen HSC 0.0303429158253781
1897 Stellate cells frozen HSC 0.041431390145545
1898 Stellate cells frozen HSC 0.0488550051423419
1899 Stellate cells frozen HSC 0.0468732543283641
1900 Hepatocyte
doublets frozen HSC 0.0418005729148826
1901 Stellate cells frozen HSC 0.0555947752536093
1902 Stellate cells frozen HSC 0.0354566446444286
1903 Stellate cells frozen HSC 0.0461206759170945
1904 Stellate cells frozen HSC 0.029012519216182
1905 Stellate cells frozen HSC 0.0312426127446144
1906 Stellate cells frozen HSC 0.0311837751594297
1907 Hepatocyte
doublets frozen HSC 0.0166926838691467
1908 Stellate cells frozen HSC 0.0320850617719801
1909 Stellate cells frozen HSC 0.0446029406955841
1910 Stellate cells frozen HSC 0.00950514562034705
1911 Stellate cells frozen HSC 0.0540842773931132
1912 Stellate cells frozen HSC 0.017229700934084
1913 Stellate cells frozen HSC 0.045711235958606
1914 Stellate cells frozen HSC 0.0471411182866311
1915 Stellate cells frozen HSC 0.0349412914060387
1916 Stellate cells frozen HSC 0.0392730445176475
1917 VSMC frozen HSC 0.0136995094485676
1918 LSEC
doublets frozen HSC 0.0329644448328178
1919 Stellate cells frozen HSC 0.0558998621539943
1920 Stellate cells frozen HSC 0.0476233182178577
1921 Stellate cells frozen HSC 0.0626435273250313
1922 Stellate cells frozen HSC 0.0469574864143397
1923 Stellate cells frozen HSC 0.0580082699986876
1924 Hepatocyte
doublets frozen HSC 0.0283076521060296
1925 Fibroblasts frozen HSC 0.0709275349700755
1926 Hepatocyte
doublets frozen HSC 0.00313890587342202
1927 Stellate cells frozen HSC 0.0573835070675007
1928 Stellate cells frozen HSC 0.0702712343452501
1929 Stellate cells frozen HSC 0.0559032309970069
1930 Stellate cells frozen HSC 0.0451609834055774
1931 Stellate cells frozen HSC 0.0664328474099053
1932 Stellate cells frozen HSC 0.0415039680931631
1933 Stellate cells frozen HSC 0.0431601263671556
1934 Stellate cells frozen HSC 0.0453750178543576
1935 Hepatocyte
doublets frozen HSC 0.00239611392813316
1936 Stellate cells frozen HSC 0.0131431716163282
1937 Stellate cells frozen HSC 0.0410465546712448
1938 Stellate cells frozen HSC 0.0536301759270521
1939 Stellate cells frozen HSC 0.0480109678595742
1940 Stellate cells frozen HSC 0.05782966733003
1941 Stellate cells frozen HSC 0.0391236630280789
1942 Stellate cells frozen HSC 0.0415909218829311
1943 Stellate cells frozen HSC 0.0498300424004393
1944 Hepatocyte
doublets frozen HSC 0.024761449042175
1945 Stellate cells frozen HSC 0.0579698702421927
1946 Stellate cells frozen HSC 0.0562522940168926
1947 Stellate cells frozen HSC 0.0571631810413429
1948 Stellate cells frozen HSC 0.0344345898328239
1949 Stellate cells frozen HSC 0.0178171052078613
1950 Stellate cells frozen HSC 0.0344707941592629
1951 Stellate cells frozen HSC 0.0315136855575557
1952 Stellate cells frozen HSC 0.0414615861382081
1953 Stellate cells frozen HSC 0.040505651075594
1954 Stellate cells frozen HSC 0.0106246059051646
1955 Stellate cells frozen HSC 0.0313070505364828
1956 Stellate cells frozen HSC 0.0245176934371588
1957 Stellate cells frozen HSC 0.0208353218097912
1958 Stellate cells frozen HSC 0.0194913360406488
1959 Stellate cells frozen HSC 0.00812942406373593
1960 VSMC frozen HSC -0.00785707402941462
1961 Stellate cells frozen HSC 0.00541129168404977
1962 Stellate cells frozen HSC -0.016180680920041
1963 LSEC
doublets frozen HSC 0.0291326957417869
1964 Stellate cells frozen HSC 0.0149165982720039
1965 VSMC frozen HSC 0.0161897253073313
1966 Stellate cells frozen HSC 0.028155859089905
1967 Stellate cells frozen HSC 0.0023715759133141
1968 VSMC frozen HSC -0.000533041146776884
1969 Stellate cells frozen HSC 0.0315807471506582
1970 VSMC frozen HSC -0.0065376608582817
1971 Stellate cells frozen HSC 0.0350493416219514
1972 VSMC frozen HSC 0.0180920608779087
1973 Stellate cells frozen HSC 0.0213366365489794
1974 Stellate cells frozen HSC 0.0456481686637478
1975 VSMC frozen HSC 0.0114483954562931
1976 VSMC frozen HSC 0.00107875859574363
1977 Stellate cells frozen HSC 0.0284512452415864
1978 Stellate cells frozen HSC 0.0229188513459659
1979 VSMC frozen HSC -0.0161742598221745
1980 Stellate cells frozen HSC 0.0247897120367921
1981 Stellate cells frozen HSC -0.00826944076523789
1982 Fibroblasts frozen HSC 0.00394579555078214
1983 Stellate cells frozen HSC -0.000161446428508523
1984 Stellate cells frozen HSC 0.0227454910976792
1985 Stellate cells frozen HSC 0.00104695266568045
1986 VSMC frozen HSC -0.0133902208942774
1987 Stellate cells frozen HSC 0.017853573971728
1988 Stellate cells frozen HSC 0.0244624963928664
1989 Stellate cells frozen HSC 0.0113452684695254
1990 Fibroblasts frozen HSC 0.0140349239275572
1991 LSEC
doublets frozen HSC 0.0148865232333767
1992 Stellate cells frozen HSC 0.00887850082303319
1993 Stellate cells frozen HSC 0.00361403907983572
1994 Stellate cells frozen HSC 0.0190687077022503
1995 VSMC frozen HSC -0.0187232954461367
1996 Fibroblasts frozen HSC -0.00628077228015653
1997 Hepatocyte
doublets frozen HSC 0.00468563976378466
1998 Stellate cells frozen HSC 0.00307653550251081
1999 Fibroblasts frozen HSC 0.00989211597825166
2000 Stellate cells frozen HSC 0.01340554670866
2001 Stellate cells frozen HSC 0.0358554431783124
2002 Stellate cells frozen HSC 0.0359491903841174
2003 Stellate cells frozen HSC 0.020097925264982
2004 Stellate cells frozen HSC 0.0302832523084513
2005 Stellate cells frozen HSC -0.0108124377899086
2006 Stellate cells frozen HSC 0.00858511459862601
2007 Stellate cells frozen HSC 0.0311629687961746
2008 Stellate cells frozen HSC 0.00168193527335855
2009 Stellate cells frozen HSC 0.0171336394804924
2010 Hepatocyte
doublets frozen HSC 0.0153199181027432
2011 Stellate cells frozen HSC 0.00805542994883837
2012 Stellate cells frozen HSC -0.00281090944265062
2013 Stellate cells frozen HSC 0.0290577334333246
2014 Stellate cells frozen HSC 0.030094349757723
2015 Stellate cells frozen HSC 0.0234437293604429
2016 Stellate cells frozen HSC 0.011075066119468
2017 VSMC frozen HSC -0.0114917885112726
2018 VSMC frozen HSC -0.0024790523442985
2019 Stellate cells frozen HSC 0.0152221820784688
2020 Stellate cells frozen HSC 0.0226036541184297
2021 Stellate cells frozen HSC 0.0136584530883251
2022 Hepatocyte
doublets frozen HSC -0.00666230797186201
2023 Stellate cells frozen HSC 0.0118825150529291
2024 Stellate cells frozen HSC -0.00861594949894353
2025 Stellate cells frozen HSC 0.0269119958717232
2026 VSMC frozen HSC 0.00626796793907172
2027 Stellate cells frozen HSC 0.0304102741142816
2028 Stellate cells frozen HSC 0.00319373454190086
2029 Stellate cells frozen HSC 0.0412603957916383
2030 Stellate cells frozen HSC 0.0192454754177194
2031 Stellate cells frozen HSC -0.0045184076147881
2032 Stellate cells frozen HSC 0.0313972462367678
2033 Stellate cells frozen HSC 0.047453093105298
2034 VSMC frozen HSC -0.00947072105330155
2035 Stellate cells frozen HSC 0.0165677497648507
2036 Stellate cells frozen HSC 0.00884620449803691
2037 LSEC
doublets frozen HSC 0.0131141514678117
2038 Stellate cells frozen HSC 0.0494517769212581
2039 Stellate cells frozen HSC 0.0212130305344843
2040 Stellate cells frozen HSC 0.0300545316241652
2041 LSEC
doublets frozen HSC -0.0053282692111008
2042 Stellate cells frozen HSC 0.0253273359235481
2043 Stellate cells frozen HSC 0.0444916551861086
2044 Stellate cells frozen HSC 0.0204346920498397
2045 Stellate cells frozen HSC 0.018497216388883
2046 Stellate cells frozen HSC 0.0164655757133093
2047 Stellate cells frozen HSC 0.0230393619704677
2048 VSMC frozen HSC 0.0209966068824723
2049 Stellate cells frozen HSC 0.0132643931835986
2050 Stellate cells frozen HSC -0.00439522125660846
2051 Stellate cells frozen HSC 0.00592006731113331
2052 Stellate cells frozen HSC 0.03052967137711
2053 Stellate cells frozen HSC 0.0261826073711261
2054 Stellate cells frozen HSC 0.0130786877690255
2055 Stellate cells frozen HSC 0.0108891915066056
2056 VSMC frozen HSC -0.0106677426801438
2057 Stellate cells frozen HSC 0.0234704304645029
2058 Stellate cells frozen HSC 0.0106269902660089
2059 Stellate cells frozen HSC 0.0139911758757086
2060 Stellate cells frozen HSC 0.0180349232587743
2061 Stellate cells frozen HSC 0.0225686757065231
2062 Stellate cells frozen HSC -0.000561608468237298
2063 Stellate cells frozen HSC 0.00526978518487317
2064 Stellate cells frozen HSC 0.031954645325798
2065 Stellate cells frozen HSC 0.027741175983999
2066 LSEC
doublets frozen HSC 0.0013923986906741
2067 Stellate cells frozen HSC 0.00768777624289475
2068 VSMC frozen HSC 0.0126878164748872
2069 Stellate cells frozen HSC 0.0169614902960106
2070 Stellate cells frozen HSC 0.0063241155962629
2071 Stellate cells frozen HSC 0.0213360813347413
2072 Stellate cells frozen HSC 0.00484017247667213
2073 Stellate cells frozen HSC 0.018172958415348
2074 Stellate cells frozen HSC 0.0152458294726985
2075 Stellate cells frozen HSC 0.0206062239778494
2076 VSMC frozen HSC 0.00437220532635487
2077 Stellate cells frozen HSC 0.00407464801460886
2078 Stellate cells frozen HSC 0.0128632102888706
2079 Stellate cells frozen HSC 0.000951077391933799
2080 VSMC frozen HSC -0.0039295137160971
2081 Stellate cells frozen HSC -0.00255539251467221
2082 Hepatocyte
doublets frozen HSC 0.01655611406444
2083 Stellate cells frozen HSC 0.0245687457770825
2084 Stellate cells frozen HSC 0.0141796661455033
2085 Fibroblasts frozen HSC -0.0102882162810883
2086 Stellate cells frozen HSC 0.0292851761691842
2087 Stellate cells frozen HSC 0.0457724655496863
2088 Stellate cells frozen HSC 0.0126261421410179
2089 Hepatocyte
doublets frozen HSC 0.0309930129503045
2090 Stellate cells frozen HSC 0.04333779614943
2091 Stellate cells frozen HSC 0.016251541264529
2092 Stellate cells frozen HSC 0.0123044078462659
2093 Stellate cells frozen HSC 0.0190530257845992
2094 VSMC frozen HSC 0.00247211733568075
2095 Stellate cells frozen HSC -0.00369754627890648
2096 Stellate cells frozen HSC 0.00244386701357645
2097 Stellate cells frozen HSC -0.00216945914051175
2098 Stellate cells frozen HSC 0.0185799113535433
2099 Stellate cells frozen HSC -0.00583969588867878
2100 Stellate cells frozen HSC 0.0210173896997272
2101 Stellate cells frozen HSC 0.00325018252716465
2102 Stellate cells frozen HSC 0.0315156219306761
2103 VSMC frozen HSC 0.0104737339772554
2104 Stellate cells frozen HSC 0.023735265799413
2105 Hepatocyte
doublets frozen HSC -0.00102177209271571
2106 Stellate cells frozen HSC 0.0023161217755944
2107 Hepatocyte
doublets frozen HSC 0.00601837073581043
2108 Stellate cells frozen HSC 0.0255620835149884
2109 Stellate cells frozen HSC 0.00990886183012264
2110 Stellate cells frozen HSC 0.00784969637008578
2111 Stellate cells frozen HSC 0.0105040226079379
2112 Stellate cells frozen HSC 0.00932048079327217
2113 Stellate cells frozen HSC 0.0102962345054818
2114 Stellate cells frozen HSC 0.035347491231632
2115 Stellate cells frozen HSC 0.0171323683663916
2116 VSMC frozen HSC -0.00154215734102406
2117 VSMC frozen HSC 0.00855115622829182
2118 Stellate cells frozen HSC 0.00582529916372523
2119 Stellate cells frozen HSC 0.0182385108503163
2120 Stellate cells frozen HSC 0.0168753340526521
2121 Stellate cells frozen HSC 0.0505136524990248
2122 Stellate cells frozen HSC -0.00837162713340164
2123 Stellate cells frozen HSC 0.0173660066401891
2124 Stellate cells frozen HSC 0.0157100784521687
2125 Hepatocyte
doublets frozen HSC 0.00610714365186195
2126 Stellate cells frozen HSC 0.00804951828204259
2127 Stellate cells frozen HSC 0.0294181015709867
2128 Stellate cells frozen HSC 0.00633494121182972
2129 Stellate cells frozen HSC 0.00239394617254414
2130 Stellate cells frozen HSC 0.0124961265743784
2131 VSMC frozen HSC 0.00191355174241738
2132 Stellate cells frozen HSC 0.0194536211212189
2133 LSEC
doublets frozen HSC -0.0149937263727704
2134 Stellate cells frozen HSC 0.015555330344142
2135 Fibroblasts frozen HSC 0.00589450700340296
2136 Stellate cells frozen HSC 0.00409964351298505
2137 LSEC
doublets frozen HSC -0.00131167235773093
2138 Stellate cells frozen HSC 0.00810983152813123
2139 Stellate cells frozen HSC 0.0160962645766192
2140 Stellate cells frozen HSC 0.00473819794374735
2141 Stellate cells frozen HSC 0.0275563189242216
2142 VSMC frozen HSC 0.00770822617136878
2143 Stellate cells frozen HSC 0.00565228899666529
2144 Stellate cells frozen HSC -0.00128867800770303
2145 Hepatocyte
doublets frozen HSC 0.0157533482088684
2146 Stellate cells frozen HSC 0.00420078475310289
2147 LSEC
doublets frozen HSC -0.0024434399246138
2148 Stellate cells frozen HSC 0.000720039273864152
2149 Stellate cells frozen HSC 0.0219018790244801
2150 Stellate cells frozen HSC -0.00476711008211887
2151 Stellate cells frozen HSC 0.00792856105269387
2152 Stellate cells frozen HSC 0.00719813226643849
2153 Stellate cells frozen HSC 0.00707215940077668
2154 Stellate cells frozen HSC 0.0283533210004446
2155 Stellate cells frozen HSC -0.00241236800219411
2156 LSEC
doublets frozen HSC 0.0222185958636541
2157 Stellate cells frozen HSC 0.0349884722648725
2158 Stellate cells frozen HSC 0.0141550067514418
2159 Stellate cells frozen HSC 0.0162150683853213
2160 Stellate cells frozen HSC 0.0237436750619938
2161 Stellate cells frozen HSC 0.0175520426922041
2162 Stellate cells frozen HSC 0.0174778285706311
2163 Stellate cells frozen HSC 0.0231846972997753
2164 Stellate cells frozen HSC 0.0180074204960189
2165 Stellate cells frozen HSC 0.0132928174438185
2166 Hepatocyte
doublets frozen HSC 0.0217580625219009
2167 Stellate cells frozen HSC 0.011206286815394
2168 Stellate cells frozen HSC -0.00723866807531816
2169 Stellate cells frozen HSC 0.00678709074264772
2170 Stellate cells frozen HSC -0.00924747034623252
2171 Stellate cells frozen HSC 0.00959924039286358
2172 Stellate cells frozen HSC 0.0211571189132075
2173 Stellate cells frozen HSC 0.0154535974305747
2174 VSMC frozen HSC 0.00230089249911286
2175 VSMC frozen HSC -0.00131610245753433
2176 Stellate cells frozen HSC 0.0385181214202788
2177 Stellate cells frozen HSC 0.025576282571095
2178 Stellate cells frozen HSC 0.0441451746974308
2179 Stellate cells frozen HSC 0.037774512341118
2180 Hepatocyte
doublets frozen HSC 0.0341619308308166
2181 Stellate cells frozen HSC 0.0198623869045146
2182 Stellate cells frozen HSC 0.0304815102380528
2183 Stellate cells frozen HSC 0.00909670627277178
2184 Stellate cells frozen HSC 0.00859637044543438
2185 VSMC frozen HSC -0.0123060721494673
2186 Stellate cells frozen HSC -0.00144194244075827
2187 LSEC
doublets frozen HSC 0.00804372467639419
2188 Stellate cells frozen HSC 0.0108121511153138
2189 Stellate cells frozen HSC 0.033413818264641
2190 LSEC
doublets frozen HSC 0.026786236792472
2191 LSEC
doublets frozen HSC 0.0117128905715475
2192 Stellate cells frozen HSC 0.0247408296012351
2193 VSMC frozen HSC 0.00866159080504874
2194 VSMC frozen HSC -0.0093371092216065
2195 Stellate cells frozen HSC 0.00693204889578208
2196 Stellate cells frozen HSC 0.0132606709128343
2197 Stellate cells frozen HSC 0.0297389745727642
2198 Stellate cells frozen HSC 0.0647784035232858
2199 Stellate cells frozen HSC 0.0363944446243589
2200 VSMC frozen HSC 0.00960580985986823
2201 Stellate cells frozen HSC 0.00415370987181307
2202 Stellate cells frozen HSC 0.00686374654051089
2203 LSEC
doublets frozen HSC 0.0187322972657933
2204 LSEC
doublets frozen HSC -0.00681078336566457
2205 Stellate cells frozen HSC 0.0122710972122359
2206 Stellate cells frozen HSC 0.0262592443058359
2207 Stellate cells frozen HSC -0.000446968541233966
2208 Stellate cells frozen HSC 0.0413964624455738
2209 Stellate cells frozen HSC 0.00688683467863952
2210 Stellate cells frozen HSC -0.00341883862682869
2211 Stellate cells frozen HSC 0.0385299914499707
2212 Stellate cells frozen HSC 0.0374705537079096
2213 Stellate cells frozen HSC 0.00619979993355145
2214 Stellate cells frozen HSC 0.00230431384370126
2215 Stellate cells frozen HSC 0.0178162098474456
2216 Stellate cells frozen HSC 0.0125644215123942
2217 Stellate cells frozen HSC -0.00706823531523186
2218 Stellate cells frozen HSC 0.000319425642657568
2219 Stellate cells frozen HSC 0.022536065526716
2220 Hepatocyte
doublets frozen HSC 0.0188047920871829
2221 Stellate cells frozen HSC 0.00570920122885537
2222 Stellate cells frozen HSC 0.0410118991942124
2223 Stellate cells frozen HSC 0.0468377618159835
2224 LSEC
doublets frozen HSC -0.00353794922818786
2225 Stellate cells frozen HSC 0.0412623128204801
2226 VSMC frozen HSC 0.00259300432292895
2227 Stellate cells frozen HSC 0.045050075130138
2228 Stellate cells frozen HSC 0.0244708276566995
2229 LSEC
doublets frozen HSC 0.0452837843569016
2230 Stellate cells frozen HSC 0.0134656070761686
2231 Stellate cells frozen HSC 0.00837290032582105
2232 Stellate cells frozen HSC 0.0198788764763852
2233 Stellate cells frozen HSC -0.00129889768419417
2234 VSMC frozen HSC 0.000129411806308179
2235 Stellate cells frozen HSC 0.0212981557580541
2236 Stellate cells frozen HSC 0.022103573860227
2237 Stellate cells frozen HSC 0.00963568497006406
2238 Stellate cells frozen HSC -0.00202170776005791
2239 Stellate cells frozen HSC 0.0256943979560423
2240 Stellate cells frozen HSC 0.0281448134816718
2241 Fibroblasts frozen HSC 0.0021118697638342
2242 Stellate cells frozen HSC 0.00163750506187399
2243 Stellate cells frozen HSC -0.00144432680160252
2244 VSMC frozen HSC -0.00915850655294886
2245 Hepatocyte
doublets frozen HSC 0.0228595136972538
2246 Stellate cells frozen HSC 0.0409620351299556
2247 Stellate cells frozen HSC 0.0285088004395693
2248 Stellate cells frozen HSC 0.0198113628665983
2249 Stellate cells frozen HSC -0.00155785950276117
2250 Stellate cells frozen HSC 0.0224393818878842
2251 Stellate cells frozen HSC 0.0345581998762796
2252 Stellate cells frozen HSC 0.0198698584413798
2253 Stellate cells frozen HSC 0.0240007809562398
2254 Stellate cells frozen HSC 0.0135067062433648
2255 Stellate cells frozen HSC 0.0137067142927275
2256 Stellate cells frozen HSC -0.00175794665244698
2257 VSMC frozen HSC 0.00255800978227752
2258 Stellate cells frozen HSC 0.0122168919236893
2259 VSMC frozen HSC 0.00297890196470115
2260 Stellate cells frozen HSC 0.0258056286382415
2261 Stellate cells frozen HSC 0.0161803841516453
2262 Stellate cells frozen HSC 0.00382633278873471
2263 Stellate cells frozen HSC 0.0399499379726467
2264 Stellate cells frozen HSC -0.00587261832496056
2265 Stellate cells frozen HSC 0.0371581675276791
2266 Stellate cells frozen HSC 0.00975417863873935
2267 Stellate cells frozen HSC 0.014013243158838
2268 Stellate cells frozen HSC 0.0205104311194656
2269 Stellate cells frozen HSC 0.0255213682588172
2270 Stellate cells frozen HSC -0.000860845146056978
2271 VSMC frozen HSC 0.000832440489257111
2272 Stellate cells frozen HSC 0.0339610528402275
2273 Stellate cells frozen HSC 0.0175669398933317
2274 Stellate cells frozen HSC 0.0128520554042344
2275 VSMC frozen HSC -0.0190773403884906
2276 Stellate cells frozen HSC -0.00914225642146809
2277 Stellate cells frozen HSC 0.0517339815417368
2278 Stellate cells frozen HSC 0.0130171438948725
2279 VSMC frozen HSC 0.0147292902994163
2280 Stellate cells frozen HSC 0.00367756055328163
2281 Stellate cells frozen HSC 0.0305737637770811
2282 Stellate cells frozen HSC 0.0329835267842151
2283 Stellate cells frozen HSC -0.00936920199902543
2284 Stellate cells frozen HSC 0.0454886369263617
2285 Stellate cells frozen HSC 0.0185848926515264
2286 Stellate cells frozen HSC 0.0241766038807844
2287 Stellate cells frozen HSC 0.023561663148532
2288 Hepatocyte
doublets frozen HSC 0.0171718623645315
2289 Stellate cells frozen HSC 0.000205872697412905
2290 Stellate cells frozen HSC 0.0349268825080461
2291 Stellate cells frozen HSC 0.0114422947592029
2292 Stellate cells frozen HSC 0.00878362880822781
2293 Stellate cells frozen HSC 0.0299514013354833
2294 Hepatocyte
doublets frozen HSC 0.0331291886356236
2295 Stellate cells frozen HSC 0.013571288246555
2296 Stellate cells frozen HSC 0.010935516251507
2297 Stellate cells frozen HSC -0.00111042210523227
2298 Stellate cells frozen HSC 0.00503590450848131
2299 Stellate cells frozen HSC -0.00101020720496648
2300 Stellate cells frozen HSC 0.0293494255723077
2301 LSEC
doublets frozen HSC -0.00707301621018277
2302 VSMC frozen HSC -0.0101547778315588
2303 LSEC
doublets frozen HSC 0.0373539003729152
2304 Stellate cells frozen HSC 0.0177450784455206
2305 Stellate cells frozen HSC 0.00733332639203772
2306 Stellate cells frozen HSC -0.00281312316729348
2307 Hepatocyte
doublets frozen HSC 0.0165560235782535
2308 Stellate cells frozen HSC 0.00808659420743761
2309 Stellate cells frozen HSC 0.0180999123223005
2310 LSEC
doublets frozen HSC 0.00588840912515746
2311 Hepatocyte
doublets frozen HSC 0.0130810721298698
2312 Stellate cells frozen HSC 0.00740582998221419
2313 VSMC frozen HSC -0.0158800166156003
2314 Stellate cells frozen HSC 0.0308762092231946
2315 Stellate cells frozen HSC -0.0062837483144502
2316 VSMC frozen HSC -0.0133419846737873
2317 Stellate cells frozen HSC 0.0125272841265879
2318 VSMC frozen HSC 0.0336373888778612
2319 Stellate cells frozen HSC 0.0305742373893832
2320 Stellate cells frozen HSC 0.018706328322439
2321 Stellate cells frozen HSC 0.00198381743441039
2322 VSMC frozen HSC -0.00326980801878805
2323 Stellate cells frozen HSC 0.00988450541216178
2324 VSMC frozen HSC -0.00434093160263423
2325 VSMC frozen HSC 0.0122456559079355
2326 VSMC frozen HSC -0.0204137992424843
2327 Stellate cells frozen HSC 0.0189188715479692
2328 Stellate cells frozen HSC 0.0247317536832782
2329 VSMC frozen HSC -0.0177339687027256
2330 Stellate cells frozen HSC 0.00403726096881142
2331 Stellate cells frozen HSC 0.0362474030648823
2332 Stellate cells frozen HSC 0.0146221899824815
2333 Stellate cells frozen HSC 0.0451400298657407
2334 Stellate cells frozen HSC 0.0396359882846616
2335 Stellate cells fresh VSMC 0.488869432051651
2336 VSMC fresh VSMC 0.922840900568317
2337 Fibroblasts 1 fresh VSMC 0.687648314829252
2338 Fibroblasts 2 fresh VSMC 0.589931487941431
2339 Hep/Chol
doublets fresh VSMC 0.429141966534395
2340 Fibroblasts 1 fresh VSMC 0.372701577595582
2341 Hep/Chol
doublets fresh VSMC 0.433679785960229
2342 Hep/Chol
doublets fresh VSMC 0.371521205769537
2343 Hep/Chol
doublets fresh VSMC 0.433443255497901
2344 Stellate cells fresh VSMC 0.600079554713537
2345 Fibroblasts 2 fresh VSMC 0.488154167832733
2346 Fibroblasts 2 fresh VSMC 0.351990931709591
2347 Fibroblasts 1 fresh VSMC 0.53656693175105
2348 Stellate cells fresh VSMC 0.561302612596555
2349 Fibroblasts 3 fresh VSMC 0.540836844462685
2350 Fibroblasts 3 fresh VSMC 0.420689852564584
2351 Fibroblasts 2 fresh VSMC 0.518405285453333
2352 VSMC fresh VSMC 1.18284315381422
2353 Hep/Chol
doublets fresh VSMC 0.406899902799245
2354 VSMC fresh VSMC 1.13464986567437
2355 Stellate cells fresh VSMC 0.583932741323953
2356 Fibroblasts 2 fresh VSMC 0.451578243114021
2357 Stellate cells fresh VSMC 0.56307247000538
2358 Fibroblasts 1 fresh VSMC 0.442082763296817
2359 Fibroblasts 1 fresh VSMC 0.330869081313939
2360 Fibroblasts 2 fresh VSMC 0.487914605509488
2361 Hep/Chol
doublets fresh VSMC 0.436140607890843
2362 Hep/Chol
doublets fresh VSMC 0.427035792880976
2363 Fibroblasts 1 fresh VSMC 0.531799621011845
2364 Stellate cells fresh VSMC 0.603759706285946
2365 VSMC fresh VSMC 0.879333322210001
2366 Hep/Chol
doublets fresh VSMC 0.404265247837789
2367 Fibroblasts 3 fresh VSMC 0.414453808727738
2368 Fibroblasts 1 fresh VSMC 0.39425311153261
2369 Stellate cells fresh VSMC 0.527953468713422
2370 Fibroblasts 1 fresh VSMC 0.393869724449085
2371 Stellate cells fresh VSMC 0.340081268979312
2372 Fibroblasts 1 fresh VSMC 0.287741460635207
2373 Fibroblasts 3 fresh VSMC 0.402113327842244
2374 Fibroblasts 2 fresh VSMC 0.419591085840665
2375 Hep/Chol
doublets fresh VSMC 0.309913293810064
2376 Hep/Chol
doublets fresh VSMC 0.321910875136649
2377 Hep/Chol
doublets fresh VSMC 0.407154755188599
2378 Hep/Chol
doublets fresh VSMC 0.447630999105313
2379 Hep/Chol
doublets fresh VSMC 0.361703647698477
2380 Fibroblasts 1 fresh VSMC 0.379003236362693
2381 Fibroblasts 3 fresh VSMC 0.392896740445046
2382 Fibroblasts 2 fresh VSMC 0.380118431860846
2383 Fibroblasts 2 fresh VSMC 0.399858238896192
2384 Fibroblasts 3 fresh VSMC 0.375793721709943
2385 Stellate cells fresh VSMC 0.523401302646286
2386 Stellate cells fresh VSMC 0.44428204289698
2387 Stellate cells fresh VSMC 0.565133885512922
2388 VSMC fresh VSMC 0.942366326137786
2389 Fibroblasts 1 fresh VSMC 0.413841463833389
2390 Fibroblasts 2 fresh VSMC 0.375267302613206
2391 Fibroblasts 1 fresh VSMC 0.379906247060152
2392 Fibroblasts 1 fresh VSMC 0.435535877728461
2393 VSMC fresh VSMC 1.05961701859724
2394 Fibroblasts 1 fresh VSMC 0.4031843710931
2395 Fibroblasts 1 fresh VSMC 0.49097102651103
2396 VSMC fresh VSMC 1.06979704986167
2397 Fibroblasts 1 fresh VSMC 0.425791395899621
2398 VSMC fresh VSMC 0.877236324411014
2399 Stellate cells fresh VSMC 0.482491586602696
2400 Fibroblasts 1 fresh VSMC 0.269859882282743
2401 VSMC fresh VSMC 0.983735915167633
2402 Stellate cells fresh VSMC 0.482631566007758
2403 VSMC fresh VSMC 1.08183748897087
2404 VSMC fresh VSMC 0.770814104359101
2405 Hep/Chol
doublets fresh VSMC 0.411507624119766
2406 Fibroblasts 2 fresh VSMC 0.450730224475266
2407 Stellate cells fresh VSMC 0.432886459925326
2408 Stellate cells fresh VSMC 0.441686760518479
2409 Stellate cells fresh VSMC 0.575526446521563
2410 Fibroblasts 2 fresh VSMC 0.436091534392841
2411 Fibroblasts 2 fresh VSMC 0.415102331645859
2412 Fibroblasts 2 fresh VSMC 0.317968204650524
2413 Stellate cells fresh VSMC 0.492395872243556
2414 Fibroblasts 2 fresh VSMC 0.43607805714023
2415 Stellate cells fresh VSMC 0.493011077137258
2416 Fibroblasts 2 fresh VSMC 0.380959557376004
2417 Fibroblasts 2 fresh VSMC 0.415207268411571
2418 Fibroblasts 2 fresh VSMC 0.429318381185212
2419 Fibroblasts 2 fresh VSMC 0.362700460342555
2420 Fibroblasts 2 fresh VSMC 0.48769979980988
2421 Fibroblasts 2 fresh VSMC 0.428783275087656
2422 Stellate cells fresh VSMC 0.503563989966273
2423 Fibroblasts 2 fresh VSMC 0.435910585969644
2424 Stellate cells fresh VSMC 0.466521506352474
2425 Fibroblasts 2 fresh VSMC 0.497809154033943
2426 Fibroblasts 2 fresh VSMC 0.479550855602985
2427 Fibroblasts 3 fresh VSMC 0.379079811077229
2428 Fibroblasts 1 fresh VSMC 0.316305779545073
2429 Stellate cells fresh VSMC 0.475599080468832
2430 Fibroblasts 1 fresh VSMC 0.270139673903963
2431 Fibroblasts 2 fresh VSMC 0.363061823036345
2432 Fibroblasts 1 fresh VSMC 0.43201867722653
2433 Fibroblasts 3 fresh VSMC 0.339971821909557
2434 Fibroblasts 2 fresh VSMC 0.451899778053614
2435 Fibroblasts 1 fresh VSMC 0.38878723959496
2436 Fibroblasts 1 fresh VSMC 0.394333092994631
2437 Fibroblasts 3 fresh VSMC 0.493740035652574
2438 Hep/Chol
doublets fresh VSMC 0.36168080852688
2439 Fibroblasts 3 fresh VSMC 0.349027275760798
2440 Hep/Chol
doublets fresh VSMC 0.487447924147849
2441 Hep/Chol
doublets fresh VSMC 0.52248864770802
2442 Fibroblasts 2 fresh VSMC 0.51901850597508
2443 Fibroblasts 1 fresh VSMC 0.511770774792621
2444 Fibroblasts 2 fresh VSMC 0.456589169515857
2445 VSMC fresh VSMC 0.331705764021367
2446 Stellate cells fresh VSMC 0.453685386334872
2447 Fibroblasts 1 fresh VSMC 0.345999530319365
2448 Stellate cells fresh VSMC 0.592298904343647
2449 Stellate cells fresh VSMC 0.441418528210941
2450 VSMC fresh VSMC 0.693597236481314
2451 Stellate cells fresh VSMC 0.646960510618258
2452 Stellate cells fresh VSMC 0.550443125987527
2453 Stellate cells fresh VSMC 0.489504036541139
2454 Stellate cells fresh VSMC 0.457110702739228
2455 Stellate cells fresh VSMC 0.558608534081178
2456 Stellate cells fresh VSMC 0.534473287421703
2457 Stellate cells fresh VSMC 0.491528100453289
2458 Stellate cells fresh VSMC 0.735432426930719
2459 VSMC fresh VSMC 0.837348763218885
2460 Stellate cells fresh VSMC 0.519315704600183
2461 Stellate cells fresh VSMC 0.571503863166412
2462 Stellate cells fresh VSMC 0.620051097071322
2463 Hep/Chol
doublets fresh VSMC 0.421804847145618
2464 Hep/Chol
doublets fresh VSMC 0.365483934665825
2465 Fibroblasts 2 fresh VSMC 0.425714098327063
2466 Stellate cells fresh VSMC 0.458282074088795
2467 Stellate cells fresh VSMC 0.606051479420899
2468 Stellate cells fresh VSMC 0.404696157642547
2469 Stellate cells fresh VSMC 0.556735440484177
2470 Hep/Chol
doublets fresh VSMC 0.484799146094752
2471 Hep/Chol
doublets fresh VSMC 0.414699571541817
2472 Hep/Chol
doublets fresh VSMC 0.413913747226673
2473 Fibroblasts 3 fresh VSMC 0.259682650552005
2474 Fibroblasts 1 fresh VSMC 0.398664907149537
2475 Fibroblasts 1 fresh VSMC 0.464597254060992
2476 Fibroblasts 3 fresh VSMC 0.254571868236662
2477 Fibroblasts 3 fresh VSMC 0.275881068587855
2478 Fibroblasts 1 fresh VSMC 0.461947243498787
2479 Fibroblasts 3 fresh VSMC 0.401314580036204
2480 Fibroblasts 3 fresh VSMC 0.329383030381909
2481 Fibroblasts 2 fresh VSMC 0.475307718294877
2482 Fibroblasts 1 fresh VSMC 0.2842071732248
2483 Fibroblasts 3 fresh VSMC 0.353623784055879
2484 Fibroblasts 1 fresh VSMC 0.317991378823419
2485 VSMC fresh VSMC 0.700438583748559
2486 Fibroblasts 2 fresh VSMC 0.47892636590655
2487 Fibroblasts 3 fresh VSMC 0.318543763964752
2488 Fibroblasts 2 fresh VSMC 0.389087078216987
2489 Fibroblasts 3 fresh VSMC 0.336450202653477
2490 Fibroblasts 3 fresh VSMC 0.334223018802895
2491 VSMC fresh VSMC 0.657495648764546
2492 Fibroblasts 1 fresh VSMC 0.368147764641968
2493 VSMC fresh VSMC 0.947767509527931
2494 Fibroblasts 1 fresh VSMC 0.333464144144028
2495 Stellate cells fresh VSMC 0.701539117857884
2496 Fibroblasts 3 fresh VSMC 0.206617922035601
2497 Fibroblasts 3 fresh VSMC 0.230858657732997
2498 Stellate cells fresh VSMC 0.48072308221149
2499 Fibroblasts 3 fresh VSMC 0.339981506641067
2500 Fibroblasts 3 fresh VSMC 0.330860966826565
2501 Fibroblasts 2 fresh VSMC 0.410696157981023
2502 Fibroblasts 3 fresh VSMC 0.244576022522482
2503 Fibroblasts 1 fresh VSMC 0.444029692109874
2504 Stellate cells fresh VSMC 0.598855167443792
2505 Fibroblasts 1 fresh VSMC 0.364069340882121
2506 Fibroblasts 3 fresh VSMC 0.334405753892228
2507 Fibroblasts 3 fresh VSMC 0.252469827801913
2508 Fibroblasts 2 fresh VSMC 0.540093712645819
2509 Fibroblasts 1 fresh VSMC 0.249921878375676
2510 Fibroblasts 2 fresh VSMC 0.470394078588497
2511 Fibroblasts 1 fresh VSMC 0.340996076407841
2512 Fibroblasts 1 fresh VSMC 0.297652499690063
2513 Fibroblasts 3 fresh VSMC 0.374999778630141
2514 Fibroblasts 3 fresh VSMC 0.344463751980196
2515 Fibroblasts 2 fresh VSMC 0.434828786737423
2516 Fibroblasts 2 fresh VSMC 0.385387599533069
2517 VSMC fresh VSMC 0.805930715955719
2518 Hep/Chol
doublets fresh VSMC 0.336353102465581
2519 Hep/Chol
doublets fresh VSMC 0.296391039584062
2520 Fibroblasts 3 fresh VSMC 0.460959798946284
2521 Fibroblasts 1 fresh VSMC 0.27583448448631
2522 Fibroblasts 2 fresh VSMC 0.368591483705865
2523 Fibroblasts 3 fresh VSMC 0.298547947564802
2524 Fibroblasts 3 fresh VSMC 0.317608309661834
2525 Hep/Chol
doublets fresh VSMC 0.432507341869041
2526 Stellate cells fresh VSMC 0.462103555170059
2527 Fibroblasts 1 fresh VSMC 0.308646787102371
2528 Hep/Chol
doublets fresh VSMC 0.393895082813979
2529 LSEC
doublets frozen VSMC 0.063690018914124
2530 VSMC frozen VSMC 0.00948626119057936
2531 Stellate cells frozen VSMC 0.0775353636369416
2532 Stellate cells frozen VSMC 0.0185548775514658
2533 Stellate cells frozen VSMC 0.070083753819015
2534 Stellate cells frozen VSMC 0.0202379613812355
2535 VSMC frozen VSMC 0.0278897664072503
2536 Stellate cells frozen VSMC 0.0524527008413468
2537 Stellate cells frozen VSMC 0.0243777116495124
2538 Stellate cells frozen VSMC 0.0309503280126053
2539 Stellate cells frozen VSMC -0.00296296847850082
2540 Stellate cells frozen VSMC 0.00771694455082359
2541 Stellate cells frozen VSMC -0.0148132101569179
2542 Stellate cells frozen VSMC 0.047356998902763
2543 Stellate cells frozen VSMC 0.0598862293683295
2544 Stellate cells frozen VSMC 0.0583046642425584
2545 LSEC
doublets frozen VSMC 0.0272352840052311
2546 Stellate cells frozen VSMC 0.00621583504572926
2547 Stellate cells frozen VSMC 0.026553663237428
2548 Stellate cells frozen VSMC 0.0478379147946865
2549 Stellate cells frozen VSMC 0.0297177112945695
2550 Fibroblasts frozen VSMC -0.0083721944758255
2551 Stellate cells frozen VSMC 0.0308163557065613
2552 Stellate cells frozen VSMC 0.0295137400800068
2553 VSMC frozen VSMC 0.00128803497400573
2554 Stellate cells frozen VSMC -0.0275447816790882
2555 Stellate cells frozen VSMC -0.00709340604983578
2556 Stellate cells frozen VSMC 0.0328938851378703
2557 VSMC frozen VSMC 0.122670360739749
2558 Stellate cells frozen VSMC 0.0942251538813733
2559 Stellate cells frozen VSMC 0.0783677918622608
2560 Stellate cells frozen VSMC 0.0290718923574911
2561 Stellate cells frozen VSMC 0.0245082214195903
2562 LSEC
doublets frozen VSMC -0.00122342148384093
2563 VSMC frozen VSMC 0.00174694399784087
2564 Stellate cells frozen VSMC 0.0260542682010705
2565 Fibroblasts frozen VSMC 0.0329508225758562
2566 Stellate cells frozen VSMC 0.051660713415225
2567 Hepatocyte
doublets frozen VSMC -0.000234452074415789
2568 Hepatocyte
doublets frozen VSMC 0.00766481760230443
2569 LSEC
doublets frozen VSMC -0.00208901353646582
2570 VSMC frozen VSMC 0.0304436823600173
2571 Stellate cells frozen VSMC 0.0485177092072477
2572 VSMC frozen VSMC 0.0108224405652595
2573 Stellate cells frozen VSMC 0.0690436393482661
2574 Stellate cells frozen VSMC 0.0328659574012554
2575 Stellate cells frozen VSMC 0.0245900446756524
2576 Stellate cells frozen VSMC 0.0387602011064338
2577 Stellate cells frozen VSMC 0.0371662503474853
2578 Stellate cells frozen VSMC 0.0469005865286648
2579 LSEC
doublets frozen VSMC -0.00290931466213991
2580 Stellate cells frozen VSMC 0.048451708863406
2581 Stellate cells frozen VSMC 0.0239182384886043
2582 Stellate cells frozen VSMC -0.00464926553305535
2583 Stellate cells frozen VSMC -0.0081175501311878
2584 Stellate cells frozen VSMC 0.00449849614970906
2585 Stellate cells frozen VSMC -0.00113327630810264
2586 LSEC
doublets frozen VSMC -0.0119185694592429
2587 Stellate cells frozen VSMC 0.0924793609993466
2588 Stellate cells frozen VSMC 0.039750861602049
2589 Stellate cells frozen VSMC 0.00621093470815132
2590 Stellate cells frozen VSMC 0.0413299361008485
2591 Stellate cells frozen VSMC 0.0250341607709585
2592 VSMC frozen VSMC 0.0878801215073303
2593 Stellate cells frozen VSMC -0.00502294286825752
2594 Stellate cells frozen VSMC 0.0360406958466562
2595 Stellate cells frozen VSMC 0.0436963699604481
2596 Stellate cells frozen VSMC 0.0221425698040597
2597 Stellate cells frozen VSMC 0.0283914817696961
2598 Stellate cells frozen VSMC -0.00431374458442704
2599 VSMC frozen VSMC 0.0208595734205837
2600 Stellate cells frozen VSMC 0.0299477409695555
2601 VSMC frozen VSMC 0.03605041424819
2602 Stellate cells frozen VSMC 0.0274996307504362
2603 Stellate cells frozen VSMC 0.00577704208725808
2604 Stellate cells frozen VSMC 0.0556839124298387
2605 Stellate cells frozen VSMC 0.000454155057341622
2606 Stellate cells frozen VSMC -0.00282437540978063
2607 Stellate cells frozen VSMC 0.0114031488398675
2608 Stellate cells frozen VSMC 0.0481972689666449
2609 VSMC frozen VSMC 0.102026255209873
2610 VSMC frozen VSMC 0.0510946917358404
2611 Stellate cells frozen VSMC 0.078103953023634
2612 Stellate cells frozen VSMC 0.0491227053397221
2613 VSMC frozen VSMC 0.0419444546293233
2614 Stellate cells frozen VSMC 0.049689090665834
2615 Stellate cells frozen VSMC 0.0656410964649725
2616 Stellate cells frozen VSMC 0.0227439433703642
2617 Stellate cells frozen VSMC 0.0480904642387435
2618 Stellate cells frozen VSMC 0.0189372073450467
2619 Stellate cells frozen VSMC 0.0223771982179902
2620 Stellate cells frozen VSMC 0.0641840316875878
2621 VSMC frozen VSMC 0.0906763203506478
2622 Stellate cells frozen VSMC 0.0434580587764561
2623 Fibroblasts frozen VSMC -0.00710060094698699
2624 Stellate cells frozen VSMC 0.0349463815505391
2625 LSEC
doublets frozen VSMC 0.00165874659552723
2626 Stellate cells frozen VSMC -0.0247381881011105
2627 Stellate cells frozen VSMC -0.0374398328728279
2628 Stellate cells frozen VSMC 0.00352596906092947
2629 Stellate cells frozen VSMC 0.0378329339269082
2630 Stellate cells frozen VSMC 0.0223210614446175
2631 Stellate cells frozen VSMC 0.0480381536480641
2632 Stellate cells frozen VSMC 0.033428772754099
2633 Stellate cells frozen VSMC 0.0260181436438808
2634 VSMC frozen VSMC 0.111991975606627
2635 Stellate cells frozen VSMC 0.0316449556220879
2636 VSMC frozen VSMC 0.00023432173790356
2637 Stellate cells frozen VSMC 0.0210536057070388
2638 Stellate cells frozen VSMC 0.0219013369175627
2639 Stellate cells frozen VSMC -0.0300776837352553
2640 VSMC frozen VSMC 0.0253763293561097
2641 Stellate cells frozen VSMC 0.0241279676583187
2642 Stellate cells frozen VSMC 0.0122798942516735
2643 Stellate cells frozen VSMC 0.0515409999602149
2644 Stellate cells frozen VSMC 0.00831590046182316
2645 Stellate cells frozen VSMC 0.0187911250390622
2646 VSMC frozen VSMC 0.0404175451814719
2647 Stellate cells frozen VSMC 0.0308398092821979
2648 Stellate cells frozen VSMC -0.0140261390852064
2649 Stellate cells frozen VSMC 0.0680156751069861
2650 Hepatocyte
doublets frozen VSMC -0.0221262490075869
2651 Stellate cells frozen VSMC 0.0350263463716958
2652 Stellate cells frozen VSMC 0.0241149827263522
2653 LSEC
doublets frozen VSMC 0.0231828225118943
2654 VSMC frozen VSMC 0.0202456511088454
2655 Stellate cells frozen VSMC 0.021892492118703
2656 Stellate cells frozen VSMC 0.036385571550091
2657 Stellate cells frozen VSMC 0.003395588537138
2658 Stellate cells frozen VSMC 0.0112408728145676
2659 VSMC frozen VSMC 0.10629869409075
2660 VSMC frozen VSMC 0.0362201093622674
2661 VSMC frozen VSMC 0.0391792495309756
2662 Fibroblasts frozen VSMC 0.0249604418371685
2663 VSMC frozen VSMC 0.0296215427738011
2664 Stellate cells frozen VSMC 0.0587136294950076
2665 VSMC frozen VSMC 0.0302848047869918
2666 LSEC
doublets frozen VSMC -0.0325555824677417
2667 VSMC frozen VSMC 0.0738836277658659
2668 Stellate cells frozen VSMC 0.0501363647764377
2669 Hepatocyte
doublets frozen VSMC 0.15971014614652
2670 VSMC frozen VSMC 0.0409553469828125
2671 Stellate cells frozen VSMC 0.0587406838278299
2672 Stellate cells frozen VSMC 0.0793123828498133
2673 Stellate cells frozen VSMC 0.0418146422001358
2674 Stellate cells frozen VSMC 0.0668091296948796
2675 VSMC frozen VSMC 0.0486137334681651
2676 Stellate cells frozen VSMC 0.0885503577633091
2677 Stellate cells frozen VSMC -0.0321225093619932
2678 Stellate cells frozen VSMC 0.0192606321676015
2679 Fibroblasts frozen VSMC -0.0292866621953627
2680 Stellate cells frozen VSMC 0.0425442300396016
2681 Stellate cells frozen VSMC 0.0353797589463425
2682 Stellate cells frozen VSMC 0.0605049077736607
2683 Stellate cells frozen VSMC 0.00440085178676466
2684 VSMC frozen VSMC 0.0383355770731543
2685 Stellate cells frozen VSMC 0.0244205700262839
2686 VSMC frozen VSMC 0.0259245038525128
2687 Stellate cells frozen VSMC 0.068736890078841
2688 Stellate cells frozen VSMC 0.0109424423093581
2689 Stellate cells frozen VSMC 0.0165905808829575
2690 Stellate cells frozen VSMC 0.0382010627156339
2691 Stellate cells frozen VSMC 0.00877324061972156
2692 Hepatocyte
doublets frozen VSMC 0.0915889798153633
2693 LSEC
doublets frozen VSMC 0.0393470481077187
2694 VSMC frozen VSMC 0.0443572847592992
2695 Stellate cells frozen VSMC 0.037180945307321
2696 Hepatocyte
doublets frozen VSMC 0.0398631026962394
2697 VSMC frozen VSMC 0.0714844697387963
2698 Stellate cells frozen VSMC 0.0591267276239167
2699 Stellate cells frozen VSMC 0.0530327283722129
2700 VSMC frozen VSMC 0.0533332973971393
2701 Stellate cells frozen VSMC 0.00689562945829048
2702 Stellate cells frozen VSMC 0.0529939210534591
2703 Stellate cells frozen VSMC 0.00191173589116936
2704 Stellate cells frozen VSMC 0.0316780795186283
2705 Stellate cells frozen VSMC 0.00552722791397185
2706 Stellate cells frozen VSMC 0.0438482354030041
2707 Stellate cells frozen VSMC 0.0506398655243914
2708 Stellate cells frozen VSMC 0.0396147833111314
2709 Stellate cells frozen VSMC 0.0343348437083503
2710 Stellate cells frozen VSMC 0.00422038222846845
2711 VSMC frozen VSMC 0.120719213006808
2712 Stellate cells frozen VSMC 0.0139411335958926
2713 Stellate cells frozen VSMC 0.0669978057753391
2714 Stellate cells frozen VSMC -0.00484919399588176
2715 Stellate cells frozen VSMC 0.0138157054637059
2716 Stellate cells frozen VSMC 0.100707175238942
2717 VSMC frozen VSMC 0.0746547255808755
2718 Stellate cells frozen VSMC 0.0277727713465663
2719 VSMC frozen VSMC 0.112537675554756
2720 Stellate cells frozen VSMC 0.0131023373248181
2721 Stellate cells frozen VSMC 0.0298775166513951
2722 Stellate cells frozen VSMC 0.0192342702148708
2723 Stellate cells frozen VSMC 0.0321804431359715
2724 Stellate cells frozen VSMC 0.0465245927789064
2725 Stellate cells frozen VSMC 0.0711342979555266
2726 Stellate cells frozen VSMC -0.0220301246120128
2727 Stellate cells frozen VSMC -0.00542996999177441
2728 Stellate cells frozen VSMC -0.0228285852129508
2729 Stellate cells frozen VSMC 0.0408437181063249
2730 Stellate cells frozen VSMC 0.0200939179946284
2731 Stellate cells frozen VSMC -0.00315508821078914
2732 VSMC frozen VSMC 0.0394679776356176
2733 Stellate cells frozen VSMC 0.015840524049807
2734 Stellate cells frozen VSMC 0.00086816490721979
2735 Stellate cells frozen VSMC 0.0244166195581028
2736 Stellate cells frozen VSMC 0.0410323952770104
2737 Stellate cells frozen VSMC 0.0264556010466302
2738 VSMC frozen VSMC 0.0487823515441869
2739 Stellate cells frozen VSMC 0.039145713907078
2740 Stellate cells frozen VSMC 0.0481863581295427
2741 VSMC frozen VSMC 0.0151420481720345
2742 Stellate cells frozen VSMC 0.0670039814806133
2743 Hepatocyte
doublets frozen VSMC -0.00892322852848715
2744 Stellate cells frozen VSMC 0.0272549252720413
2745 Stellate cells frozen VSMC 0.0570985255740124
2746 Stellate cells frozen VSMC 0.0176428883812454
2747 VSMC frozen VSMC 0.0624995741996674
2748 Stellate cells frozen VSMC 0.0013802369478958
2749 Stellate cells frozen VSMC 0.00882336775665528
2750 Fibroblasts frozen VSMC -0.0274556023895791
2751 Stellate cells frozen VSMC 0.0353843329082689
2752 Stellate cells frozen VSMC 0.034169089084253
2753 Stellate cells frozen VSMC 0.0425072379025033
2754 Stellate cells frozen VSMC 0.0320773584333412
2755 Stellate cells frozen VSMC 0.111907658568133
2756 Stellate cells frozen VSMC 0.0288307774433334
2757 Stellate cells frozen VSMC 0.02391883094175
2758 Stellate cells frozen VSMC 0.0213239950155657
2759 Fibroblasts frozen VSMC -0.00889522118316821
2760 Stellate cells frozen VSMC 0.0211434011717817
2761 LSEC
doublets frozen VSMC 0.019596554865386
2762 Stellate cells frozen VSMC 0.0659259122038623
2763 Stellate cells frozen VSMC 0.00370259033506972
2764 Stellate cells frozen VSMC 0.0588132385121444
2765 Stellate cells frozen VSMC 0.0505292926747227
2766 Stellate cells frozen VSMC 0.0481190824180048
2767 Stellate cells frozen VSMC 0.0179686848278436
2768 Stellate cells frozen VSMC 0.0432234784590216
2769 Stellate cells frozen VSMC 0.0705100329012901
2770 Stellate cells frozen VSMC 0.00409118488428872
2771 Stellate cells frozen VSMC 0.00145841638354464
2772 Stellate cells frozen VSMC 0.0145877339298207
2773 Stellate cells frozen VSMC 0.0551936898018737
2774 Stellate cells frozen VSMC -0.0136119728701769
2775 Fibroblasts frozen VSMC -0.0286893994357876
2776 Hepatocyte
doublets frozen VSMC 0.159704919417424
2777 Stellate cells frozen VSMC 0.0372757249667198
2778 Stellate cells frozen VSMC 0.0912358534027059
2779 Stellate cells frozen VSMC 0.0102537970751718
2780 Stellate cells frozen VSMC -0.00534714123656044
2781 Stellate cells frozen VSMC 0.0345502614758242
2782 Stellate cells frozen VSMC 0.0491238227884479
2783 Stellate cells frozen VSMC 0.0223820604690052
2784 Stellate cells frozen VSMC 0.014616429404166
2785 Stellate cells frozen VSMC -0.014910800416467
2786 Stellate cells frozen VSMC 0.0237215300114384
2787 Stellate cells frozen VSMC 0.0452749545895875
2788 VSMC frozen VSMC 0.0623133687876821
2789 VSMC frozen VSMC 0.0396538514805392
2790 LSEC
doublets frozen VSMC -0.0241710425546613
2791 Stellate cells frozen VSMC 0.010197119484204
2792 Stellate cells frozen VSMC 0.0192444124670234
2793 Stellate cells frozen VSMC 0.0247048697087306
2794 VSMC frozen VSMC 0.0458320892823631
2795 Stellate cells frozen VSMC 0.0106488359527348
2796 Hepatocyte
doublets frozen VSMC 0.0778395841769662
2797 VSMC frozen VSMC 0.0195375629710952
2798 VSMC frozen VSMC 0.111944056615594
2799 Stellate cells frozen VSMC 0.0233457207351934
2800 Stellate cells frozen VSMC 0.0670846607833244
2801 Stellate cells frozen VSMC 0.0502966580654784
2802 Stellate cells frozen VSMC 0.0503223878261429
2803 Stellate cells frozen VSMC 0.0331878033796725
2804 Stellate cells frozen VSMC 0.0544950686609824
2805 Stellate cells frozen VSMC 0.0550811460736819
2806 Stellate cells frozen VSMC 0.0394807629244575
2807 VSMC frozen VSMC 0.0250378807962297
2808 Stellate cells frozen VSMC 0.00953258210331696
2809 Stellate cells frozen VSMC -0.0178152877745605
2810 Hepatocyte
doublets frozen VSMC 0.0554815742405398
2811 VSMC frozen VSMC 0.0210493596312575
2812 Fibroblasts frozen VSMC -0.0232099491203027
2813 VSMC frozen VSMC 0.0846211240843617
2814 Stellate cells frozen VSMC 0.000881400025845878
2815 Stellate cells frozen VSMC 0.0136108766474355
2816 Stellate cells frozen VSMC 0.0231905411018426
2817 Stellate cells frozen VSMC -0.0166565772975273
2818 Stellate cells frozen VSMC 0.0303999122004119
2819 Stellate cells frozen VSMC -0.00179098478041262
2820 VSMC frozen VSMC 0.0708495954619569
2821 Stellate cells frozen VSMC 0.0182701220164676
2822 Stellate cells frozen VSMC 0.0273807170509552
2823 Stellate cells frozen VSMC 0.0685937332181448
2824 Stellate cells frozen VSMC 0.0622933236446164
2825 VSMC frozen VSMC 0.00394827770066011
2826 Stellate cells frozen VSMC 0.0451425162643766
2827 Stellate cells frozen VSMC 0.0236519980733698
2828 Stellate cells frozen VSMC 0.0413886505314709
2829 Stellate cells frozen VSMC 0.0345743182945986
2830 Stellate cells frozen VSMC 0.0252350070393842
2831 Stellate cells frozen VSMC 0.0335599528186719
2832 VSMC frozen VSMC 0.00180050876383796
2833 Stellate cells frozen VSMC 0.0290057648944624
2834 Stellate cells frozen VSMC 0.0313752586936526
2835 Stellate cells frozen VSMC 0.0317783798078912
2836 Stellate cells frozen VSMC 0.0160308263169239
2837 Stellate cells frozen VSMC 0.0616281860894619
2838 Stellate cells frozen VSMC 0.0613056858333821
2839 Stellate cells frozen VSMC 0.0574835795929352
2840 Stellate cells frozen VSMC 0.0470441267798379
2841 Stellate cells frozen VSMC 0.0582814013709113
2842 VSMC frozen VSMC 0.104802356910828
2843 Stellate cells frozen VSMC 0.0261669110444172
2844 Stellate cells frozen VSMC 0.020324124009129
2845 Stellate cells frozen VSMC 0.00305149139685372
2846 Stellate cells frozen VSMC 0.0192328323973929
2847 Stellate cells frozen VSMC 0.0270228387989036
2848 VSMC frozen VSMC 0.053770320971069
2849 Stellate cells frozen VSMC 0.0147779980945086
2850 Stellate cells frozen VSMC 0.0544124657975427
2851 Stellate cells frozen VSMC 0.0651978651061051
2852 Stellate cells frozen VSMC 0.0596395782436093
2853 Stellate cells frozen VSMC 0.0422935582646077
2854 Stellate cells frozen VSMC 0.0197379693879357
2855 Stellate cells frozen VSMC -0.0222481825241439
2856 Stellate cells frozen VSMC 0.00140694861162188
2857 Stellate cells frozen VSMC 0.0288806102684132
2858 Stellate cells frozen VSMC 0.0350955335931734
2859 VSMC frozen VSMC 0.0499811181783196
2860 Stellate cells frozen VSMC 0.0177097452365688
2861 Stellate cells frozen VSMC 0.0364315167705706
2862 VSMC frozen VSMC 0.0725743235330545
2863 Stellate cells frozen VSMC 0.0386614636603422
2864 Stellate cells frozen VSMC 0.014140497921646
2865 LSEC
doublets frozen VSMC 0.0549524469213098
2866 Stellate cells frozen VSMC 0.0312079380709236
2867 Stellate cells frozen VSMC 0.0228832818606046
2868 VSMC frozen VSMC 0.0402599650617393
2869 Stellate cells frozen VSMC 0.00658949637996513
2870 Stellate cells frozen VSMC 0.0441066959500388
2871 Stellate cells frozen VSMC 0.0738607383273022
2872 Stellate cells frozen VSMC 0.0374188157925086
2873 Stellate cells frozen VSMC -0.0120462577754912
2874 Stellate cells frozen VSMC 0.0200949900382797
2875 Stellate cells frozen VSMC 0.0102958359526646
2876 Stellate cells frozen VSMC 0.0411101027814105
2877 Stellate cells frozen VSMC 0.00549030383186667
2878 VSMC frozen VSMC 0.0853661584056797
2879 Stellate cells frozen VSMC 0.00512263089569247
2880 VSMC frozen VSMC 0.0833366599308436
2881 Stellate cells frozen VSMC -0.00580018328051675
2882 Stellate cells frozen VSMC 0.0502865379147884
2883 Stellate cells frozen VSMC -3.9873794819463e-05
2884 VSMC frozen VSMC 0.0360045331870375
2885 Stellate cells frozen VSMC 0.0827322665474631
2886 Stellate cells frozen VSMC 0.0091859370153406
2887 Stellate cells frozen VSMC 0.0509943895249984
2888 Stellate cells frozen VSMC 0.00939501189152619
2889 Stellate cells frozen VSMC 0.0238747799994302
2890 LSEC
doublets frozen VSMC 0.0173713679648733
2891 Fibroblasts frozen VSMC 0.021283833807136
2892 Stellate cells frozen VSMC -0.02449862358902
2893 Hepatocyte
doublets frozen VSMC -0.0164737642394156
2894 Stellate cells frozen VSMC 0.0694141907089702
2895 Stellate cells frozen VSMC 0.00173387126713154
2896 Stellate cells frozen VSMC 0.0270684894171461
2897 Stellate cells frozen VSMC 0.0267855821471029
2898 Stellate cells frozen VSMC 0.0493371327568508
2899 VSMC frozen VSMC -0.0356556520940896
2900 Stellate cells frozen VSMC -0.0171818142747369
2901 VSMC frozen VSMC 0.0383551482197369
2902 Hepatocyte
doublets frozen VSMC 0.0744269211429826
2903 LSEC
doublets frozen VSMC 0.011634977885565
2904 Stellate cells frozen VSMC 0.0189371692426178
2905 Stellate cells frozen VSMC 0.0672412910177941
2906 Stellate cells frozen VSMC 0.00281760345951085
2907 VSMC frozen VSMC -0.0148157068066548
2908 Stellate cells frozen VSMC 0.0588840950223708
2909 Stellate cells frozen VSMC 0.025641641987544
2910 Stellate cells frozen VSMC 0.0448420478292867
2911 Hepatocyte
doublets frozen VSMC 0.012572693949145
2912 LSEC
doublets frozen VSMC 0.0458633836682014
2913 LSEC
doublets frozen VSMC -0.00184618859443896
2914 Hepatocyte
doublets frozen VSMC 0.0539175964507322
2915 Stellate cells frozen VSMC 0.0721163811356542
2916 Stellate cells frozen VSMC 0.0256713923984823
2917 VSMC frozen VSMC 0.021263386914914
2918 Stellate cells frozen VSMC 0.0389657223027959
2919 Stellate cells frozen VSMC 0.0180977727972759
2920 Stellate cells frozen VSMC 0.0654597212243387
2921 Stellate cells frozen VSMC 0.0330467545690844
2922 Stellate cells frozen VSMC 0.0544950686609824
2923 VSMC frozen VSMC -0.00786986293814589
2924 Stellate cells frozen VSMC 0.0379181627482362
2925 Stellate cells frozen VSMC -0.00302538406612307
2926 Stellate cells frozen VSMC -0.026582521127949
2927 Stellate cells frozen VSMC 0.0515456248700763
2928 Stellate cells frozen VSMC -0.0269634131040521
2929 Stellate cells frozen VSMC 0.0336058719822533
2930 Stellate cells frozen VSMC 0.0364694327360336
2931 Stellate cells frozen VSMC 0.0431450636196642
2932 VSMC frozen VSMC 0.0243473611261716
2933 VSMC frozen VSMC 0.0482283489105396
2934 Stellate cells frozen VSMC 0.0264820392042188
2935 VSMC frozen VSMC 0.0323548893492376
2936 Stellate cells frozen VSMC -0.0159651137649717
2937 VSMC frozen VSMC 0.0446670567131053
2938 Stellate cells frozen VSMC 0.0991575398465354
2939 VSMC frozen VSMC 0.0948474490607225
2940 Stellate cells frozen VSMC 0.0339281197098266
2941 VSMC frozen VSMC 0.0463586878721927
2942 Stellate cells frozen VSMC 0.0515251430308857
2943 Stellate cells frozen VSMC 0.0443041177849274
2944 Stellate cells frozen VSMC 0.0118250977904018
2945 Stellate cells frozen VSMC 0.0327717235202503
2946 LSEC
doublets frozen VSMC -0.0308282285006208
2947 VSMC frozen VSMC 0.0298775166513952
2948 Stellate cells frozen VSMC 0.00285112308244215
2949 Stellate cells frozen VSMC 0.0251740833726351
2950 Stellate cells frozen VSMC 0.03884773925442
2951 Stellate cells frozen VSMC 0.0587254809614159
2952 Stellate cells frozen VSMC 0.00503574702536892
2953 Stellate cells frozen VSMC 0.0328801965085397
2954 VSMC frozen VSMC 0.0772856196457479
2955 Stellate cells frozen VSMC -0.0201341525688701
2956 Stellate cells frozen VSMC -0.00419720537629452
2957 Stellate cells frozen VSMC 0.0250587221349624
2958 Stellate cells frozen VSMC 0.0191027204808052
2959 VSMC frozen VSMC 0.06229769186292
2960 Stellate cells frozen VSMC 0.0478321247598712
2961 Stellate cells frozen VSMC 0.0207516805861997
2962 VSMC frozen VSMC -0.0213673533983421
2963 Stellate cells frozen VSMC 0.0144809733271136
2964 Stellate cells frozen VSMC 0.0175533133653454
2965 Stellate cells frozen VSMC 0.0248668782506585
2966 Stellate cells frozen VSMC -0.00053042403231722
2967 Stellate cells frozen VSMC 0.0120616447653984
2968 Hepatocyte
doublets frozen VSMC -0.00517153392927925
2969 Stellate cells frozen VSMC 0.0223974073646567
2970 Stellate cells frozen VSMC 0.0358635926609709
2971 Stellate cells frozen VSMC 0.0186382988858232
2972 Stellate cells frozen VSMC 0.00177510948001116
2973 Stellate cells frozen VSMC -0.0103110569754033
2974 Stellate cells frozen VSMC 0.00660893928352898
2975 Stellate cells frozen VSMC 0.0381337168220035
2976 Stellate cells frozen VSMC 0.0426573348359961
2977 Stellate cells frozen VSMC 0.072497745043006
2978 Stellate cells frozen VSMC 0.0271729036527328
2979 VSMC frozen VSMC 0.0295436897296697
2980 Stellate cells frozen VSMC -0.00590163180242279
2981 VSMC frozen VSMC 0.0495798334133899
2982 Stellate cells frozen VSMC 0.0315020163587957
2983 Stellate cells frozen VSMC 0.0899923179806003
2984 Stellate cells frozen VSMC 0.0175755805900439
2985 VSMC frozen VSMC 0.0358920146291787
2986 Stellate cells frozen VSMC 0.0113710869929114
2987 Stellate cells frozen VSMC 0.0991239661202088
2988 Stellate cells frozen VSMC 0.0483712881738318
2989 Stellate cells frozen VSMC 0.057359519096134
2990 Stellate cells frozen VSMC 0.0275494434114985
2991 Stellate cells frozen VSMC 0.0139708459044018
2992 VSMC frozen VSMC 0.0758787821240876
2993 Stellate cells frozen VSMC 0.0642769409964351
2994 Stellate cells frozen VSMC -0.00171032992101113
2995 Stellate cells frozen VSMC 0.0369487505496618
2996 VSMC frozen VSMC 0.016027765530114
2997 Hepatocyte
doublets frozen VSMC 0.0392613634338393
2998 VSMC frozen VSMC 0.119878520198399
2999 Stellate cells frozen VSMC 0.0290572896034796
3000 Stellate cells frozen VSMC 0.027189418945045
3001 Hepatocyte
doublets frozen VSMC 0.0284319906080207
3002 Stellate cells frozen VSMC 0.0909547015656063
3003 Stellate cells frozen VSMC -0.0150844189805896
3004 Hepatocyte
doublets frozen VSMC -0.0147703136777174
3005 Stellate cells frozen VSMC 0.0664192092777566
3006 Stellate cells frozen VSMC 0.0278371675274824
3007 VSMC frozen VSMC 0.0741134099297477
3008 Stellate cells frozen VSMC 0.0693683256487841
3009 Stellate cells frozen VSMC 0.0772173840707462
3010 Stellate cells frozen VSMC 0.0573843912550908
3011 Stellate cells frozen VSMC 0.0953932252137092
3012 Stellate cells frozen VSMC 0.0484065201823453
3013 Hepatocyte
doublets frozen VSMC 0.0899327298695731
3014 Stellate cells frozen VSMC 0.0301320167361818
3015 Stellate cells frozen VSMC 0.0890939877018939
3016 LSEC
doublets frozen VSMC 0.025933354674138
3017 LSEC
doublets frozen VSMC 0.0706787211594044
3018 Stellate cells frozen VSMC 0.0160912720296588
3019 Stellate cells frozen VSMC 0.064453240683808
3020 Stellate cells frozen VSMC 0.073586141045423
3021 Stellate cells frozen VSMC 0.0332707748842439
3022 Stellate cells frozen VSMC 0.033332186483208
3023 Stellate cells frozen VSMC 0.0491491828796198
3024 Stellate cells frozen VSMC 0.0293319630902168
3025 Stellate cells frozen VSMC 0.0451312478651774
3026 Stellate cells frozen VSMC 0.0612268151414733
3027 Stellate cells frozen VSMC 0.0401795603889975
3028 Stellate cells frozen VSMC 0.0507327538556078
3029 Stellate cells frozen VSMC 0.0262132319571548
3030 Stellate cells frozen VSMC 0.0316774794062258
3031 Stellate cells frozen VSMC 0.0251335204150492
3032 Stellate cells frozen VSMC 0.0644244690046049
3033 Stellate cells frozen VSMC 0.0783971576311012
3034 Stellate cells frozen VSMC 0.0405703011526184
3035 Stellate cells frozen VSMC 0.0382298664745006
3036 Hepatocyte
doublets frozen VSMC 0.0662184764693985
3037 Stellate cells frozen VSMC 0.0560418608639828
3038 Stellate cells frozen VSMC 0.0674103810250647
3039 Hepatocyte
doublets frozen VSMC 0.0570046254260343
3040 Stellate cells frozen VSMC 0.0371721325881248
3041 Stellate cells frozen VSMC 0.0197757277681368
3042 Stellate cells frozen VSMC -0.00499792931675456
3043 LSEC
doublets frozen VSMC 0.0400034651495012
3044 Stellate cells frozen VSMC 0.0268467435594074
3045 Stellate cells frozen VSMC 0.0562599247988793
3046 Stellate cells frozen VSMC 0.0619543461827873
3047 Stellate cells frozen VSMC 0.0791133500911235
3048 Stellate cells frozen VSMC 0.058160281139023
3049 Stellate cells frozen VSMC 0.0300487877423053
3050 Stellate cells frozen VSMC 0.030751595878918
3051 Hepatocyte
doublets frozen VSMC 0.00238923814884456
3052 Stellate cells frozen VSMC 0.041369873713834
3053 Stellate cells frozen VSMC 0.0956661440652501
3054 Stellate cells frozen VSMC 0.0449133441910983
3055 Stellate cells frozen VSMC 0.0255853588272209
3056 Hepatocyte
doublets frozen VSMC 0.0467536132896881
3057 Hepatocyte
doublets frozen VSMC 0.0943472637374449
3058 Stellate cells frozen VSMC -0.0103891281265307
3059 Stellate cells frozen VSMC 0.0709512965123695
3060 VSMC frozen VSMC 0.0372979243670387
3061 Hepatocyte
doublets frozen VSMC 0.117317684106239
3062 Stellate cells frozen VSMC 0.0652454635136383
3063 Stellate cells frozen VSMC 0.0247931212144395
3064 Stellate cells frozen VSMC 0.0701984534605134
3065 Stellate cells frozen VSMC 0.0694351836101995
3066 Stellate cells frozen VSMC 0.0558248518656794
3067 Hepatocyte
doublets frozen VSMC 0.0480482959002167
3068 Stellate cells frozen VSMC 0.0693795780470169
3069 Stellate cells frozen VSMC 0.106278330706031
3070 Stellate cells frozen VSMC 0.0360923829435902
3071 Stellate cells frozen VSMC 0.0575542056602518
3072 Stellate cells frozen VSMC -0.0054168715997403
3073 Stellate cells frozen VSMC 0.0524142267615762
3074 Hepatocyte
doublets frozen VSMC -0.0201478435400476
3075 Stellate cells frozen VSMC 0.0387276994078924
3076 Stellate cells frozen VSMC 0.0749188197975741
3077 Stellate cells frozen VSMC 0.0640811393254385
3078 Stellate cells frozen VSMC 0.0604951672706643
3079 Stellate cells frozen VSMC 0.0351374972941693
3080 Stellate cells frozen VSMC 0.0459236530414217
3081 Stellate cells frozen VSMC 0.0726333314283116
3082 Stellate cells frozen VSMC 0.0573575573711114
3083 Stellate cells frozen VSMC 0.030966528844912
3084 VSMC frozen VSMC 0.0479261121970001
3085 LSEC
doublets frozen VSMC 0.00168220017116385
3086 Stellate cells frozen VSMC 0.0710392164510147
3087 Stellate cells frozen VSMC 0.0272334255703257
3088 Stellate cells frozen VSMC 0.0861912624256965
3089 Stellate cells frozen VSMC 0.0187400971187246
3090 Stellate cells frozen VSMC 0.0322409269511354
3091 Hepatocyte
doublets frozen VSMC 0.0982389245111489
3092 Fibroblasts frozen VSMC 0.0315990264803055
3093 Hepatocyte
doublets frozen VSMC 0.139398731221373
3094 Stellate cells frozen VSMC 0.0209981664893039
3095 Stellate cells frozen VSMC 0.0413576224109895
3096 Stellate cells frozen VSMC 0.0534607442250488
3097 Stellate cells frozen VSMC 0.0363479550720281
3098 Stellate cells frozen VSMC 0.0550173150334746
3099 Stellate cells frozen VSMC 0.0465304369171169
3100 Stellate cells frozen VSMC 0.0692851347573366
3101 Stellate cells frozen VSMC 0.0242206415634575
3102 Hepatocyte
doublets frozen VSMC -0.0015335570843743
3103 Stellate cells frozen VSMC 0.0571751400393905
3104 Stellate cells frozen VSMC 0.0329870776331438
3105 Stellate cells frozen VSMC 0.0497802779326594
3106 Stellate cells frozen VSMC 0.0536640070426875
3107 Stellate cells frozen VSMC 0.0395704301461817
3108 Stellate cells frozen VSMC 0.0558688203885311
3109 Stellate cells frozen VSMC 0.0586528721737062
3110 Stellate cells frozen VSMC 0.0407222244413531
3111 Hepatocyte
doublets frozen VSMC 0.0188024512844401
3112 Stellate cells frozen VSMC 0.0502723529108995
3113 Stellate cells frozen VSMC 0.0404530154451329
3114 Stellate cells frozen VSMC 0.0258816835781703
3115 Stellate cells frozen VSMC 0.0882024101887715
3116 Stellate cells frozen VSMC 0.00371672115783243
3117 Stellate cells frozen VSMC 0.0820598381624159
3118 Stellate cells frozen VSMC 0.0774188565084726
3119 Stellate cells frozen VSMC 0.0204393336843051
3120 Stellate cells frozen VSMC -0.00220989498373479
3121 Stellate cells frozen VSMC 0.014606873312818
3122 Stellate cells frozen VSMC 0.0268378927377822
3123 Stellate cells frozen VSMC -0.00361982537186849
3124 Stellate cells frozen VSMC -0.0196799806350838
3125 Stellate cells frozen VSMC 0.0128155028902055
3126 Stellate cells frozen VSMC -0.00412732268112974
3127 VSMC frozen VSMC 0.00983536482586373
3128 Stellate cells frozen VSMC -0.0021379012810329
3129 Stellate cells frozen VSMC 0.0256827507235237
3130 LSEC
doublets frozen VSMC 0.0260084031408844
3131 Stellate cells frozen VSMC -0.0143560171544347
3132 VSMC frozen VSMC -0.0145273584274374
3133 Stellate cells frozen VSMC -0.0134561179815324
3134 Stellate cells frozen VSMC -0.0161660811634248
3135 VSMC frozen VSMC 0.082820745628777
3136 Stellate cells frozen VSMC 0.0323204038400771
3137 VSMC frozen VSMC 0.0110965598931246
3138 Stellate cells frozen VSMC -0.0308926086805706
3139 VSMC frozen VSMC 0.0917683342331749
3140 Stellate cells frozen VSMC 0.01105552500429
3141 Stellate cells frozen VSMC 0.0247702157749096
3142 VSMC frozen VSMC 0.0182905308062606
3143 VSMC frozen VSMC 0.00379309915753524
3144 Stellate cells frozen VSMC 0.0132383795626752
3145 Stellate cells frozen VSMC -0.00895001433183666
3146 VSMC frozen VSMC 0.0424388691519434
3147 Stellate cells frozen VSMC -0.0184937205745017
3148 Stellate cells frozen VSMC 0.0644025293735731
3149 Fibroblasts frozen VSMC -0.0167809693613923
3150 Stellate cells frozen VSMC -0.0134561179815324
3151 Stellate cells frozen VSMC -0.00626790502354808
3152 Stellate cells frozen VSMC 0.0126335795134651
3153 VSMC frozen VSMC 0.0604455661065096
3154 Stellate cells frozen VSMC -0.00715695065180958
3155 Stellate cells frozen VSMC 0.0190713719915717
3156 Stellate cells frozen VSMC -0.00519339735545306
3157 Fibroblasts frozen VSMC 0.00982132620892525
3158 LSEC
doublets frozen VSMC -0.0256154415755108
3159 Stellate cells frozen VSMC 0.00126261967334657
3160 Stellate cells frozen VSMC 0.0235783119887317
3161 Stellate cells frozen VSMC -0.0118920419631351
3162 VSMC frozen VSMC 0.0492670957459031
3163 Fibroblasts frozen VSMC 0.0213491958742812
3164 Hepatocyte
doublets frozen VSMC 0.0319637468364604
3165 Stellate cells frozen VSMC 0.0180711373384077
3166 Fibroblasts frozen VSMC -0.00762753195109946
3167 Stellate cells frozen VSMC 0.012879595550555
3168 Stellate cells frozen VSMC 0.0135787246598896
3169 Stellate cells frozen VSMC 0.0118709788515543
3170 Stellate cells frozen VSMC 0.0146907344987606
3171 Stellate cells frozen VSMC 0.0180789841713748
3172 Stellate cells frozen VSMC -0.0214648234055699
3173 Stellate cells frozen VSMC -0.0083457563182369
3174 Stellate cells frozen VSMC 0.0106829197127391
3175 Stellate cells frozen VSMC 0.0364686862366806
3176 Stellate cells frozen VSMC -0.00178477699547483
3177 Hepatocyte
doublets frozen VSMC 0.00913623571652922
3178 Stellate cells frozen VSMC -0.00317256733996205
3179 Stellate cells frozen VSMC -0.00709337397017223
3180 Stellate cells frozen VSMC 0.0211381592730731
3181 Stellate cells frozen VSMC -0.0318893868205338
3182 Stellate cells frozen VSMC 0.023926451095398
3183 Stellate cells frozen VSMC -0.00891778613943282
3184 VSMC frozen VSMC 0.0601675123891607
3185 VSMC frozen VSMC 0.0853509576790978
3186 Stellate cells frozen VSMC 0.00478894951369826
3187 Stellate cells frozen VSMC 0.0154591982448842
3188 Stellate cells frozen VSMC 0.0113614927991344
3189 Hepatocyte
doublets frozen VSMC 0.0143270352719604
3190 Stellate cells frozen VSMC 0.0187923843899261
3191 Stellate cells frozen VSMC -0.000938003583180205
3192 Stellate cells frozen VSMC -0.0016170165211607
3193 VSMC frozen VSMC 0.0213443176222999
3194 Stellate cells frozen VSMC 0.020704716497832
3195 Stellate cells frozen VSMC 0.0160874678706972
3196 Stellate cells frozen VSMC 0.0219999150870727
3197 Stellate cells frozen VSMC 0.0233602853867758
3198 Stellate cells frozen VSMC -0.00123609246539407
3199 Stellate cells frozen VSMC -0.0217205799456562
3200 Stellate cells frozen VSMC 0.0118167409237571
3201 VSMC frozen VSMC 0.0448711974003494
3202 Stellate cells frozen VSMC 0.00395027752811162
3203 Stellate cells frozen VSMC 0.0171392654130383
3204 LSEC
doublets frozen VSMC 0.0129777087334129
3205 Stellate cells frozen VSMC -0.000323663443588466
3206 Stellate cells frozen VSMC 0.0166607670986889
3207 Stellate cells frozen VSMC 0.010295765770572
3208 LSEC
doublets frozen VSMC -0.0110089326789084
3209 Stellate cells frozen VSMC -0.00271218841898544
3210 Stellate cells frozen VSMC -0.00321012963689873
3211 Stellate cells frozen VSMC 0.0277865705245344
3212 Stellate cells frozen VSMC -0.00605868588751136
3213 Stellate cells frozen VSMC -0.0194666273887058
3214 Stellate cells frozen VSMC -0.0284483919589322
3215 VSMC frozen VSMC 0.0223032078432972
3216 Stellate cells frozen VSMC -0.00495466919082685
3217 Stellate cells frozen VSMC -0.0122179306155576
3218 Stellate cells frozen VSMC 0.0120937397822441
3219 Stellate cells frozen VSMC -0.0147600683943204
3220 Stellate cells frozen VSMC -0.00318221563713423
3221 Stellate cells frozen VSMC -0.00137103858649971
3222 Stellate cells frozen VSMC 0.0471618724870601
3223 VSMC frozen VSMC 0.0599105726253374
3224 Stellate cells frozen VSMC 0.0307864831372346
3225 Stellate cells frozen VSMC -0.0142995539895445
3226 Stellate cells frozen VSMC -0.0115756443965378
3227 Stellate cells frozen VSMC -0.0176090973456701
3228 Stellate cells frozen VSMC -0.00880080707971512
3229 Stellate cells frozen VSMC 0.0196170017576079
3230 Stellate cells frozen VSMC 0.0384527925826812
3231 Stellate cells frozen VSMC 0.00647437288784785
3232 Stellate cells frozen VSMC -0.00274918063381473
3233 LSEC
doublets frozen VSMC -0.0102260454915831
3234 Stellate cells frozen VSMC 0.0365069028271461
3235 VSMC frozen VSMC -0.019857731799054
3236 Stellate cells frozen VSMC 0.044098945280427
3237 Stellate cells frozen VSMC -0.0152071528399986
3238 Stellate cells frozen VSMC -0.0111722326513637
3239 Stellate cells frozen VSMC -0.0150810194380891
3240 Stellate cells frozen VSMC 0.00973737281715842
3241 Stellate cells frozen VSMC 0.00964435728902405
3242 Stellate cells frozen VSMC -0.0067442001527953
3243 VSMC frozen VSMC 0.096870355108523
3244 Stellate cells frozen VSMC 0.0361110063478753
3245 Stellate cells frozen VSMC 0.00336887687341193
3246 Stellate cells frozen VSMC -0.0049710032269509
3247 VSMC frozen VSMC 0.0563677434936399
3248 Stellate cells frozen VSMC 0.0052449982410692
3249 Hepatocyte
doublets frozen VSMC 0.016492149022667
3250 Stellate cells frozen VSMC 0.00988663417267524
3251 Stellate cells frozen VSMC -0.0015706635287595
3252 Fibroblasts frozen VSMC 0.00111993287669603
3253 Stellate cells frozen VSMC -0.00111609072129541
3254 Stellate cells frozen VSMC 0.0271310111621905
3255 Stellate cells frozen VSMC 0.048411930491736
3256 Hepatocyte
doublets frozen VSMC -0.00389429234549455
3257 Stellate cells frozen VSMC 0.0116076179669416
3258 Stellate cells frozen VSMC 0.0365585739231138
3259 Stellate cells frozen VSMC 0.0256789605161599
3260 Stellate cells frozen VSMC -0.00229821667153624
3261 VSMC frozen VSMC 0.0226551137759844
3262 Stellate cells frozen VSMC 0.0407233505883996
3263 Stellate cells frozen VSMC 0.013806111269929
3264 Stellate cells frozen VSMC -0.0186610411972307
3265 Stellate cells frozen VSMC -0.00298629174588423
3266 Stellate cells frozen VSMC -0.0142995539895445
3267 Stellate cells frozen VSMC 0.00429989119707368
3268 Stellate cells frozen VSMC -0.014601663522032
3269 Stellate cells frozen VSMC -0.00170091580953224
3270 VSMC frozen VSMC 0.0404873897742077
3271 Stellate cells frozen VSMC 0.00899267219000342
3272 Hepatocyte
doublets frozen VSMC 0.0429517234366884
3273 Stellate cells frozen VSMC 0.0103015558053873
3274 Hepatocyte
doublets frozen VSMC 0.000258285269486902
3275 Stellate cells frozen VSMC 0.0097495358921332
3276 Stellate cells frozen VSMC -0.00157586740277011
3277 Stellate cells frozen VSMC -0.0298022288516683
3278 Stellate cells frozen VSMC -0.0154902364495565
3279 Stellate cells frozen VSMC -0.00380000061831076
3280 Stellate cells frozen VSMC 0.0196355168773716
3281 Stellate cells frozen VSMC 0.00461653330148014
3282 Stellate cells frozen VSMC 0.00734342747643883
3283 VSMC frozen VSMC 0.0103241517015853
3284 VSMC frozen VSMC 0.0445886599399487
3285 Stellate cells frozen VSMC 0.00964799593389121
3286 Stellate cells frozen VSMC 0.00729268416427135
3287 Stellate cells frozen VSMC 0.0115453435412518
3288 Stellate cells frozen VSMC 0.0144867252594999
3289 Stellate cells frozen VSMC 0.0155386310086315
3290 Stellate cells frozen VSMC 0.011212725398598
3291 Stellate cells frozen VSMC 0.0251525074660616
3292 Hepatocyte
doublets frozen VSMC 0.0176943377326239
3293 Stellate cells frozen VSMC 0.0365224333649577
3294 Stellate cells frozen VSMC -0.00227421503752392
3295 Stellate cells frozen VSMC 0.0141828323290079
3296 Stellate cells frozen VSMC 0.00867665434883057
3297 Stellate cells frozen VSMC 0.025933316571709
3298 VSMC frozen VSMC 0.0199825393048004
3299 Stellate cells frozen VSMC 0.0506083137111129
3300 LSEC
doublets frozen VSMC -0.0156514422909194
3301 Stellate cells frozen VSMC 0.0132473225901245
3302 Fibroblasts frozen VSMC -0.0355063907385728
3303 Stellate cells frozen VSMC 0.00126421775164189
3304 LSEC
doublets frozen VSMC -0.00141790755761301
3305 Stellate cells frozen VSMC -0.0133024875604927
3306 Stellate cells frozen VSMC -0.00540298013821705
3307 Stellate cells frozen VSMC -0.011576355689026
3308 Stellate cells frozen VSMC 0.0114792914358618
3309 VSMC frozen VSMC 0.0144383664168818
3310 Stellate cells frozen VSMC 0.0075162065669194
3311 Stellate cells frozen VSMC 0.0283639505289604
3312 Hepatocyte
doublets frozen VSMC 0.0031680687074152
3313 Stellate cells frozen VSMC 0.0216362086977769
3314 LSEC
doublets frozen VSMC -0.00151538358760621
3315 Stellate cells frozen VSMC -0.011738726261997
3316 Stellate cells frozen VSMC -0.00832141908399443
3317 Stellate cells frozen VSMC 0.0302116478631754
3318 Stellate cells frozen VSMC -0.00132910799352841
3319 Stellate cells frozen VSMC 0.0518227158566565
3320 Stellate cells frozen VSMC 0.0394499885504979
3321 Stellate cells frozen VSMC -0.014471883172508
3322 Stellate cells frozen VSMC 0.0109579347447409
3323 LSEC
doublets frozen VSMC 0.000893252305867707
3324 Stellate cells frozen VSMC 0.0322987898310746
3325 Stellate cells frozen VSMC -0.00893633936162543
3326 Stellate cells frozen VSMC -0.0196630452349362
3327 Stellate cells frozen VSMC 0.0324008024900536
3328 Stellate cells frozen VSMC -0.0160791972931013
3329 Stellate cells frozen VSMC 0.0309770515919774
3330 Stellate cells frozen VSMC 0.000687679347957239
3331 Stellate cells frozen VSMC 0.0289598236294183
3332 Stellate cells frozen VSMC 0.0141738764119275
3333 Hepatocyte
doublets frozen VSMC 0.0604260690995506
3334 Stellate cells frozen VSMC -0.0296172827905469
3335 Stellate cells frozen VSMC 0.00631589706397862
3336 Stellate cells frozen VSMC -0.0271669123873661
3337 Stellate cells frozen VSMC 0.0628721955699155
3338 Stellate cells frozen VSMC 0.0226327703464281
3339 Stellate cells frozen VSMC 0.0062457268492136
3340 Stellate cells frozen VSMC 0.000612630881210843
3341 VSMC frozen VSMC 0.00502114427135746
3342 VSMC frozen VSMC 0.113256998983681
3343 Stellate cells frozen VSMC 0.0020045942079566
3344 Stellate cells frozen VSMC 0.0141553231897349
3345 Stellate cells frozen VSMC -0.00644097757866339
3346 Stellate cells frozen VSMC -0.00525789176495877
3347 Hepatocyte
doublets frozen VSMC -0.0152015464473435
3348 Stellate cells frozen VSMC -0.0301337451509893
3349 Stellate cells frozen VSMC -0.0015662732089932
3350 Stellate cells frozen VSMC 0.00981684970610008
3351 Stellate cells frozen VSMC 0.0221257068659866
3352 VSMC frozen VSMC -0.0135541420699013
3353 Stellate cells frozen VSMC 0.00546759880495149
3354 LSEC
doublets frozen VSMC -0.00863750710725981
3355 Stellate cells frozen VSMC 0.0126565551350876
3356 Stellate cells frozen VSMC 0.0234021085424449
3357 LSEC
doublets frozen VSMC 0.0139512758480452
3358 LSEC
doublets frozen VSMC -0.000769939588299452
3359 Stellate cells frozen VSMC -0.00740893595879358
3360 VSMC frozen VSMC 0.0120554180344584
3361 VSMC frozen VSMC 0.0614520146451077
3362 Stellate cells frozen VSMC 0.030756496154631
3363 Stellate cells frozen VSMC 0.0081226136127543
3364 Stellate cells frozen VSMC 0.0440576329279239
3365 Stellate cells frozen VSMC -0.0203856980242689
3366 Stellate cells frozen VSMC -0.00222755250179076
3367 VSMC frozen VSMC 0.0322670395926848
3368 Stellate cells frozen VSMC -0.00320972788774253
3369 Stellate cells frozen VSMC -0.00225927066051692
3370 LSEC
doublets frozen VSMC 0.0234844220107041
3371 LSEC
doublets frozen VSMC -0.0136983948651836
3372 Stellate cells frozen VSMC 0.00320041112937498
3373 Stellate cells frozen VSMC 0.016823627219559
3374 Stellate cells frozen VSMC 0.0175039316657979
3375 Stellate cells frozen VSMC -0.00292428231449959
3376 Stellate cells frozen VSMC 0.0102256877616312
3377 Stellate cells frozen VSMC 0.0215146609294098
3378 Stellate cells frozen VSMC -0.01626849557156
3379 Stellate cells frozen VSMC -0.0233093949474522
3380 Stellate cells frozen VSMC 0.0353657796860763
3381 Stellate cells frozen VSMC 0.0131646767075824
3382 Stellate cells frozen VSMC -0.0234536477427344
3383 Stellate cells frozen VSMC 0.00211217438767345
3384 Stellate cells frozen VSMC -0.00696180823514033
3385 Stellate cells frozen VSMC 0.0137496481050388
3386 Stellate cells frozen VSMC 0.0223962614738605
3387 Hepatocyte
doublets frozen VSMC 0.0196431403500655
3388 Stellate cells frozen VSMC -0.0115756824989667
3389 Stellate cells frozen VSMC 0.0314395487171466
3390 Stellate cells frozen VSMC 0.0245693374268203
3391 LSEC
doublets frozen VSMC 0.000194160529473828
3392 Stellate cells frozen VSMC -0.00815859104278785
3393 VSMC frozen VSMC -0.00544818800931026
3394 Stellate cells frozen VSMC -0.0177538761755964
3395 Stellate cells frozen VSMC 0.0233369461184261
3396 LSEC
doublets frozen VSMC -0.00299594004305643
3397 Stellate cells frozen VSMC -0.0140821463975452
3398 Stellate cells frozen VSMC -0.00573762138367503
3399 Stellate cells frozen VSMC -0.00543683055974723
3400 Stellate cells frozen VSMC 0.0295183087886562
3401 VSMC frozen VSMC 0.108816659150286
3402 Stellate cells frozen VSMC -0.009560078381218
3403 Stellate cells frozen VSMC 0.0253000214607685
3404 Stellate cells frozen VSMC 0.00424769406646198
3405 Stellate cells frozen VSMC -0.0123484543372333
3406 Stellate cells frozen VSMC -0.0107982597244274
3407 Stellate cells frozen VSMC 0.0109941454849894
3408 Fibroblasts frozen VSMC -0.0227640807475133
3409 Stellate cells frozen VSMC 0.0193380141559624
3410 Stellate cells frozen VSMC 0.0110264498045202
3411 VSMC frozen VSMC 0.0403359601805573
3412 Hepatocyte
doublets frozen VSMC 0.0376855662414208
3413 Stellate cells frozen VSMC 0.00274863849221443
3414 Stellate cells frozen VSMC -0.00974565791428564
3415 Stellate cells frozen VSMC -0.0103462697497591
3416 Stellate cells frozen VSMC 0.00666064848192565
3417 Stellate cells frozen VSMC 0.0588942394016228
3418 Stellate cells frozen VSMC -0.0110040163244981
3419 Stellate cells frozen VSMC 0.00139866192706968
3420 Stellate cells frozen VSMC 0.018005845375624
3421 Stellate cells frozen VSMC 0.0404178714952585
3422 Stellate cells frozen VSMC 0.000630472810915265
3423 Stellate cells frozen VSMC 0.00624014020030817
3424 VSMC frozen VSMC 0.0161764948282214
3425 Stellate cells frozen VSMC 0.0027262209848995
3426 VSMC frozen VSMC 0.0848632106927664
3427 Stellate cells frozen VSMC -0.0194348069682235
3428 Stellate cells frozen VSMC 0.0307436407614294
3429 Stellate cells frozen VSMC -0.00641741579623624
3430 Stellate cells frozen VSMC 0.0100071298717543
3431 Stellate cells frozen VSMC 0.0519418067711306
3432 Stellate cells frozen VSMC -0.000793658582073704
3433 Stellate cells frozen VSMC -0.0148205309552409
3434 Stellate cells frozen VSMC -0.00240000681643782
3435 Stellate cells frozen VSMC 0.029377751945545
3436 Stellate cells frozen VSMC -0.00678480121281017
3437 Stellate cells frozen VSMC -0.0113333073867259
3438 VSMC frozen VSMC -5.25988797678706e-05
3439 Stellate cells frozen VSMC 0.00750255964320523
3440 Stellate cells frozen VSMC 0.00868546706802677
3441 Stellate cells frozen VSMC -0.000686593611580702
3442 VSMC frozen VSMC 0.0695190447961421
3443 Stellate cells frozen VSMC -0.0143275381714015
3444 Stellate cells frozen VSMC 0.0221017433344033
3445 Stellate cells frozen VSMC -0.00163154909307962
3446 VSMC frozen VSMC 0.0130439652866796
3447 Stellate cells frozen VSMC 0.0338479725263898
3448 Stellate cells frozen VSMC -0.00371784946023739
3449 Stellate cells frozen VSMC 0.0279820385632328
3450 Stellate cells frozen VSMC -0.0172840442712236
3451 Stellate cells frozen VSMC -0.0188852267340061
3452 Stellate cells frozen VSMC -0.0232575995659967
3453 Stellate cells frozen VSMC -0.02082695958598
3454 Stellate cells frozen VSMC 0.00609207517393045
3455 Hepatocyte
doublets frozen VSMC -0.0172836425220674
3456 Stellate cells frozen VSMC -0.00578898895907614
3457 Stellate cells frozen VSMC 0.0139708459044018
3458 Stellate cells frozen VSMC 0.0217112250848597
3459 Stellate cells frozen VSMC 0.00736059911164816
3460 Stellate cells frozen VSMC 0.0478001761582351
3461 Hepatocyte
doublets frozen VSMC -0.00395918850415647
3462 Stellate cells frozen VSMC 0.0484846995402631
3463 Stellate cells frozen VSMC 0.00908936674541592
3464 Stellate cells frozen VSMC 0.0118232994816571
3465 Stellate cells frozen VSMC 0.0268422830575485
3466 Stellate cells frozen VSMC 0.0132517068871255
3467 Stellate cells frozen VSMC -0.0194198337752311
3468 LSEC
doublets frozen VSMC -0.0183308223512026
3469 VSMC frozen VSMC 0.0596033675033607
3470 LSEC
doublets frozen VSMC -0.0186482399074244
3471 Stellate cells frozen VSMC 0.0117812004780036
3472 Stellate cells frozen VSMC -0.0163493721755507
3473 Stellate cells frozen VSMC -0.0191601275364519
3474 Hepatocyte
doublets frozen VSMC 0.0167716465802593
3475 Stellate cells frozen VSMC 0.00730215322636472
3476 Stellate cells frozen VSMC 0.00296895974386752
3477 LSEC
doublets frozen VSMC -0.0200625606153244
3478 Hepatocyte
doublets frozen VSMC -0.0147511422150566
3479 Stellate cells frozen VSMC -0.0213575848488486
3480 VSMC frozen VSMC 0.0639757403353513
3481 Stellate cells frozen VSMC 0.00734004114533065
3482 Stellate cells frozen VSMC -0.0121945532447789
3483 VSMC frozen VSMC 0.000840397216674782
3484 Stellate cells frozen VSMC 0.0309323008250567
3485 VSMC frozen VSMC 0.00852655741533777
3486 Stellate cells frozen VSMC -0.000401810799573726
3487 Stellate cells frozen VSMC 0.0162374184949705
3488 Stellate cells frozen VSMC -0.0095093350690505
3489 VSMC frozen VSMC 0.0219128849075297
3490 Stellate cells frozen VSMC -0.00149608699326183
3491 VSMC frozen VSMC 0.0196663774343901
3492 VSMC frozen VSMC 0.193474798691224
3493 VSMC frozen VSMC 0.105238013724851
3494 Stellate cells frozen VSMC 0.0080431748262416
3495 Stellate cells frozen VSMC -0.00551442375686047
3496 VSMC frozen VSMC 0.102642917825651
3497 Stellate cells frozen VSMC 0.0101660556031406
3498 Stellate cells frozen VSMC 0.00148166946883552
3499 Stellate cells frozen VSMC 0.0516885131854336
3500 Stellate cells frozen VSMC -0.0131347439343641
3501 Stellate cells frozen VSMC 0.00792734165732014
