# Supplementary material for: Cell atlas of the regenerating human liver after portal vein embolization
Source: Nat Commun. 2024 Jul 11;15:5827. doi: 10.1038/s41467-024-49236-7 (PMC11239663; doi:10.1038/s41467-024-49236-7)
Supplement: Supplementary file 17 — Source Data [file 41467_2024_49236_MOESM17_ESM.zip › fig_data/extdatafig8cdlines.txt]

Var2 cond variable value L1
1 A1BG difference Var1 1 embolised
2 A1BG difference Var1 2 embolised
3 A1BG difference Var1 3 embolised
4 A1BG difference Var1 4 embolised
5 A1BG difference Var1 5 embolised
6 A1BG difference Var1 6 embolised
7 A1BG difference Var1 7 embolised
8 A1BG difference Var1 8 embolised
9 A1BG difference Var1 9 embolised
10 A1BG difference Var1 10 embolised
11 A1BG difference Var1 11 embolised
12 A1BG difference Var1 12 embolised
13 A1BG difference Var1 13 embolised
14 A1BG difference Var1 14 embolised
15 A1BG difference Var1 15 embolised
16 A1BG difference Var1 16 embolised
17 A1BG difference Var1 17 embolised
18 A1BG difference Var1 18 embolised
19 A1BG difference Var1 19 embolised
20 A1BG difference Var1 20 embolised
21 A1BG difference Var1 21 embolised
22 A1BG difference Var1 22 embolised
23 A1BG difference Var1 23 embolised
24 A1BG difference Var1 24 embolised
25 A1BG difference Var1 25 embolised
26 A1BG difference Var1 26 embolised
27 A1BG difference Var1 27 embolised
28 A1BG difference Var1 28 embolised
29 A1BG difference Var1 29 embolised
30 A1BG difference Var1 30 embolised
31 A1BG difference Var1 31 embolised
32 A1BG difference Var1 32 embolised
33 A1BG difference Var1 33 embolised
34 A1BG difference Var1 34 embolised
35 A1BG difference Var1 35 embolised
36 A1BG difference Var1 36 embolised
37 A1BG difference Var1 37 embolised
38 A1BG difference Var1 38 embolised
39 A1BG difference Var1 39 embolised
40 A1BG difference Var1 40 embolised
41 A1BG difference Var1 41 embolised
42 A1BG difference Var1 42 embolised
43 A1BG difference Var1 43 embolised
44 A1BG difference Var1 44 embolised
45 A1BG difference Var1 45 embolised
46 A1BG difference Var1 46 embolised
47 A1BG difference Var1 47 embolised
48 A1BG difference Var1 48 embolised
49 A1BG difference Var1 49 embolised
50 A1BG difference Var1 50 embolised
51 A1BG difference Var1 51 embolised
52 A1BG difference Var1 52 embolised
53 A1BG difference Var1 53 embolised
54 A1BG difference Var1 54 embolised
55 A1BG difference Var1 55 embolised
56 A1BG difference Var1 56 embolised
57 A1BG difference Var1 57 embolised
58 A1BG difference Var1 58 embolised
59 A1BG difference Var1 59 embolised
60 A1BG difference Var1 60 embolised
61 A1BG difference Var1 61 embolised
62 A1BG difference Var1 62 embolised
63 A1BG difference Var1 63 embolised
64 A1BG difference Var1 64 embolised
65 A1BG difference Var1 65 embolised
66 A1BG difference Var1 66 embolised
67 A1BG difference Var1 67 embolised
68 A1BG difference Var1 68 embolised
69 A1BG difference Var1 69 embolised
70 A1BG difference Var1 70 embolised
71 A1BG difference Var1 71 embolised
72 A1BG difference Var1 72 embolised
73 A1BG difference Var1 73 embolised
74 A1BG difference Var1 74 embolised
75 A1BG difference Var1 75 embolised
76 A1BG difference Var1 76 embolised
77 A1BG difference Var1 77 embolised
78 A1BG difference Var1 78 embolised
79 A1BG difference Var1 79 embolised
80 A1BG difference Var1 80 embolised
81 A1BG difference Var1 81 embolised
82 A1BG difference Var1 82 embolised
83 A1BG difference Var1 83 embolised
84 A1BG difference Var1 84 embolised
85 A1BG difference Var1 85 embolised
86 A1BG difference Var1 86 embolised
87 A1BG difference Var1 87 embolised
88 A1BG difference Var1 88 embolised
89 A1BG difference Var1 89 embolised
90 A1BG difference Var1 90 embolised
91 A1BG difference Var1 91 embolised
92 A1BG difference Var1 92 embolised
93 A1BG difference Var1 93 embolised
94 A1BG difference Var1 94 embolised
95 A1BG difference Var1 95 embolised
96 A1BG difference Var1 96 embolised
97 A1BG difference Var1 97 embolised
98 A1BG difference Var1 98 embolised
99 A1BG difference Var1 99 embolised
100 A1BG difference Var1 100 embolised
101 AADAC difference Var1 1 embolised
102 AADAC difference Var1 2 embolised
103 AADAC difference Var1 3 embolised
104 AADAC difference Var1 4 embolised
105 AADAC difference Var1 5 embolised
106 AADAC difference Var1 6 embolised
107 AADAC difference Var1 7 embolised
108 AADAC difference Var1 8 embolised
109 AADAC difference Var1 9 embolised
110 AADAC difference Var1 10 embolised
111 AADAC difference Var1 11 embolised
112 AADAC difference Var1 12 embolised
113 AADAC difference Var1 13 embolised
114 AADAC difference Var1 14 embolised
115 AADAC difference Var1 15 embolised
116 AADAC difference Var1 16 embolised
117 AADAC difference Var1 17 embolised
118 AADAC difference Var1 18 embolised
119 AADAC difference Var1 19 embolised
120 AADAC difference Var1 20 embolised
121 AADAC difference Var1 21 embolised
122 AADAC difference Var1 22 embolised
123 AADAC difference Var1 23 embolised
124 AADAC difference Var1 24 embolised
125 AADAC difference Var1 25 embolised
126 AADAC difference Var1 26 embolised
127 AADAC difference Var1 27 embolised
128 AADAC difference Var1 28 embolised
129 AADAC difference Var1 29 embolised
130 AADAC difference Var1 30 embolised
131 AADAC difference Var1 31 embolised
132 AADAC difference Var1 32 embolised
133 AADAC difference Var1 33 embolised
134 AADAC difference Var1 34 embolised
135 AADAC difference Var1 35 embolised
136 AADAC difference Var1 36 embolised
137 AADAC difference Var1 37 embolised
138 AADAC difference Var1 38 embolised
139 AADAC difference Var1 39 embolised
140 AADAC difference Var1 40 embolised
141 AADAC difference Var1 41 embolised
142 AADAC difference Var1 42 embolised
143 AADAC difference Var1 43 embolised
144 AADAC difference Var1 44 embolised
145 AADAC difference Var1 45 embolised
146 AADAC difference Var1 46 embolised
147 AADAC difference Var1 47 embolised
148 AADAC difference Var1 48 embolised
149 AADAC difference Var1 49 embolised
150 AADAC difference Var1 50 embolised
151 AADAC difference Var1 51 embolised
152 AADAC difference Var1 52 embolised
153 AADAC difference Var1 53 embolised
154 AADAC difference Var1 54 embolised
155 AADAC difference Var1 55 embolised
156 AADAC difference Var1 56 embolised
157 AADAC difference Var1 57 embolised
158 AADAC difference Var1 58 embolised
159 AADAC difference Var1 59 embolised
160 AADAC difference Var1 60 embolised
161 AADAC difference Var1 61 embolised
162 AADAC difference Var1 62 embolised
163 AADAC difference Var1 63 embolised
164 AADAC difference Var1 64 embolised
165 AADAC difference Var1 65 embolised
166 AADAC difference Var1 66 embolised
167 AADAC difference Var1 67 embolised
168 AADAC difference Var1 68 embolised
169 AADAC difference Var1 69 embolised
170 AADAC difference Var1 70 embolised
171 AADAC difference Var1 71 embolised
172 AADAC difference Var1 72 embolised
173 AADAC difference Var1 73 embolised
174 AADAC difference Var1 74 embolised
175 AADAC difference Var1 75 embolised
176 AADAC difference Var1 76 embolised
177 AADAC difference Var1 77 embolised
178 AADAC difference Var1 78 embolised
179 AADAC difference Var1 79 embolised
180 AADAC difference Var1 80 embolised
181 AADAC difference Var1 81 embolised
182 AADAC difference Var1 82 embolised
183 AADAC difference Var1 83 embolised
184 AADAC difference Var1 84 embolised
185 AADAC difference Var1 85 embolised
186 AADAC difference Var1 86 embolised
187 AADAC difference Var1 87 embolised
188 AADAC difference Var1 88 embolised
189 AADAC difference Var1 89 embolised
190 AADAC difference Var1 90 embolised
191 AADAC difference Var1 91 embolised
192 AADAC difference Var1 92 embolised
193 AADAC difference Var1 93 embolised
194 AADAC difference Var1 94 embolised
195 AADAC difference Var1 95 embolised
196 AADAC difference Var1 96 embolised
197 AADAC difference Var1 97 embolised
198 AADAC difference Var1 98 embolised
199 AADAC difference Var1 99 embolised
200 AADAC difference Var1 100 embolised
201 ABAT difference Var1 1 embolised
202 ABAT difference Var1 2 embolised
203 ABAT difference Var1 3 embolised
204 ABAT difference Var1 4 embolised
205 ABAT difference Var1 5 embolised
206 ABAT difference Var1 6 embolised
207 ABAT difference Var1 7 embolised
208 ABAT difference Var1 8 embolised
209 ABAT difference Var1 9 embolised
210 ABAT difference Var1 10 embolised
211 ABAT difference Var1 11 embolised
212 ABAT difference Var1 12 embolised
213 ABAT difference Var1 13 embolised
214 ABAT difference Var1 14 embolised
215 ABAT difference Var1 15 embolised
216 ABAT difference Var1 16 embolised
217 ABAT difference Var1 17 embolised
218 ABAT difference Var1 18 embolised
219 ABAT difference Var1 19 embolised
220 ABAT difference Var1 20 embolised
221 ABAT difference Var1 21 embolised
222 ABAT difference Var1 22 embolised
223 ABAT difference Var1 23 embolised
224 ABAT difference Var1 24 embolised
225 ABAT difference Var1 25 embolised
226 ABAT difference Var1 26 embolised
227 ABAT difference Var1 27 embolised
228 ABAT difference Var1 28 embolised
229 ABAT difference Var1 29 embolised
230 ABAT difference Var1 30 embolised
231 ABAT difference Var1 31 embolised
232 ABAT difference Var1 32 embolised
233 ABAT difference Var1 33 embolised
234 ABAT difference Var1 34 embolised
235 ABAT difference Var1 35 embolised
236 ABAT difference Var1 36 embolised
237 ABAT difference Var1 37 embolised
238 ABAT difference Var1 38 embolised
239 ABAT difference Var1 39 embolised
240 ABAT difference Var1 40 embolised
241 ABAT difference Var1 41 embolised
242 ABAT difference Var1 42 embolised
243 ABAT difference Var1 43 embolised
244 ABAT difference Var1 44 embolised
245 ABAT difference Var1 45 embolised
246 ABAT difference Var1 46 embolised
247 ABAT difference Var1 47 embolised
248 ABAT difference Var1 48 embolised
249 ABAT difference Var1 49 embolised
250 ABAT difference Var1 50 embolised
251 ABAT difference Var1 51 embolised
252 ABAT difference Var1 52 embolised
253 ABAT difference Var1 53 embolised
254 ABAT difference Var1 54 embolised
255 ABAT difference Var1 55 embolised
256 ABAT difference Var1 56 embolised
257 ABAT difference Var1 57 embolised
258 ABAT difference Var1 58 embolised
259 ABAT difference Var1 59 embolised
260 ABAT difference Var1 60 embolised
261 ABAT difference Var1 61 embolised
262 ABAT difference Var1 62 embolised
263 ABAT difference Var1 63 embolised
264 ABAT difference Var1 64 embolised
265 ABAT difference Var1 65 embolised
266 ABAT difference Var1 66 embolised
267 ABAT difference Var1 67 embolised
268 ABAT difference Var1 68 embolised
269 ABAT difference Var1 69 embolised
270 ABAT difference Var1 70 embolised
271 ABAT difference Var1 71 embolised
272 ABAT difference Var1 72 embolised
273 ABAT difference Var1 73 embolised
274 ABAT difference Var1 74 embolised
275 ABAT difference Var1 75 embolised
276 ABAT difference Var1 76 embolised
277 ABAT difference Var1 77 embolised
278 ABAT difference Var1 78 embolised
279 ABAT difference Var1 79 embolised
280 ABAT difference Var1 80 embolised
281 ABAT difference Var1 81 embolised
282 ABAT difference Var1 82 embolised
283 ABAT difference Var1 83 embolised
284 ABAT difference Var1 84 embolised
285 ABAT difference Var1 85 embolised
286 ABAT difference Var1 86 embolised
287 ABAT difference Var1 87 embolised
288 ABAT difference Var1 88 embolised
289 ABAT difference Var1 89 embolised
290 ABAT difference Var1 90 embolised
291 ABAT difference Var1 91 embolised
292 ABAT difference Var1 92 embolised
293 ABAT difference Var1 93 embolised
294 ABAT difference Var1 94 embolised
295 ABAT difference Var1 95 embolised
296 ABAT difference Var1 96 embolised
297 ABAT difference Var1 97 embolised
298 ABAT difference Var1 98 embolised
299 ABAT difference Var1 99 embolised
300 ABAT difference Var1 100 embolised
301 ABCD3 difference Var1 1 embolised
302 ABCD3 difference Var1 2 embolised
303 ABCD3 difference Var1 3 embolised
304 ABCD3 difference Var1 4 embolised
305 ABCD3 difference Var1 5 embolised
306 ABCD3 difference Var1 6 embolised
307 ABCD3 difference Var1 7 embolised
308 ABCD3 difference Var1 8 embolised
309 ABCD3 difference Var1 9 embolised
310 ABCD3 difference Var1 10 embolised
311 ABCD3 difference Var1 11 embolised
312 ABCD3 difference Var1 12 embolised
313 ABCD3 difference Var1 13 embolised
314 ABCD3 difference Var1 14 embolised
315 ABCD3 difference Var1 15 embolised
316 ABCD3 difference Var1 16 embolised
317 ABCD3 difference Var1 17 embolised
318 ABCD3 difference Var1 18 embolised
319 ABCD3 difference Var1 19 embolised
320 ABCD3 difference Var1 20 embolised
321 ABCD3 difference Var1 21 embolised
322 ABCD3 difference Var1 22 embolised
323 ABCD3 difference Var1 23 embolised
324 ABCD3 difference Var1 24 embolised
325 ABCD3 difference Var1 25 embolised
326 ABCD3 difference Var1 26 embolised
327 ABCD3 difference Var1 27 embolised
328 ABCD3 difference Var1 28 embolised
329 ABCD3 difference Var1 29 embolised
330 ABCD3 difference Var1 30 embolised
331 ABCD3 difference Var1 31 embolised
332 ABCD3 difference Var1 32 embolised
333 ABCD3 difference Var1 33 embolised
334 ABCD3 difference Var1 34 embolised
335 ABCD3 difference Var1 35 embolised
336 ABCD3 difference Var1 36 embolised
337 ABCD3 difference Var1 37 embolised
338 ABCD3 difference Var1 38 embolised
339 ABCD3 difference Var1 39 embolised
340 ABCD3 difference Var1 40 embolised
341 ABCD3 difference Var1 41 embolised
342 ABCD3 difference Var1 42 embolised
343 ABCD3 difference Var1 43 embolised
344 ABCD3 difference Var1 44 embolised
345 ABCD3 difference Var1 45 embolised
346 ABCD3 difference Var1 46 embolised
347 ABCD3 difference Var1 47 embolised
348 ABCD3 difference Var1 48 embolised
349 ABCD3 difference Var1 49 embolised
350 ABCD3 difference Var1 50 embolised
351 ABCD3 difference Var1 51 embolised
352 ABCD3 difference Var1 52 embolised
353 ABCD3 difference Var1 53 embolised
354 ABCD3 difference Var1 54 embolised
355 ABCD3 difference Var1 55 embolised
356 ABCD3 difference Var1 56 embolised
357 ABCD3 difference Var1 57 embolised
358 ABCD3 difference Var1 58 embolised
359 ABCD3 difference Var1 59 embolised
360 ABCD3 difference Var1 60 embolised
361 ABCD3 difference Var1 61 embolised
362 ABCD3 difference Var1 62 embolised
363 ABCD3 difference Var1 63 embolised
364 ABCD3 difference Var1 64 embolised
365 ABCD3 difference Var1 65 embolised
366 ABCD3 difference Var1 66 embolised
367 ABCD3 difference Var1 67 embolised
368 ABCD3 difference Var1 68 embolised
369 ABCD3 difference Var1 69 embolised
370 ABCD3 difference Var1 70 embolised
371 ABCD3 difference Var1 71 embolised
372 ABCD3 difference Var1 72 embolised
373 ABCD3 difference Var1 73 embolised
374 ABCD3 difference Var1 74 embolised
375 ABCD3 difference Var1 75 embolised
376 ABCD3 difference Var1 76 embolised
377 ABCD3 difference Var1 77 embolised
378 ABCD3 difference Var1 78 embolised
379 ABCD3 difference Var1 79 embolised
380 ABCD3 difference Var1 80 embolised
381 ABCD3 difference Var1 81 embolised
382 ABCD3 difference Var1 82 embolised
383 ABCD3 difference Var1 83 embolised
384 ABCD3 difference Var1 84 embolised
385 ABCD3 difference Var1 85 embolised
386 ABCD3 difference Var1 86 embolised
387 ABCD3 difference Var1 87 embolised
388 ABCD3 difference Var1 88 embolised
389 ABCD3 difference Var1 89 embolised
390 ABCD3 difference Var1 90 embolised
391 ABCD3 difference Var1 91 embolised
392 ABCD3 difference Var1 92 embolised
393 ABCD3 difference Var1 93 embolised
394 ABCD3 difference Var1 94 embolised
395 ABCD3 difference Var1 95 embolised
396 ABCD3 difference Var1 96 embolised
397 ABCD3 difference Var1 97 embolised
398 ABCD3 difference Var1 98 embolised
399 ABCD3 difference Var1 99 embolised
400 ABCD3 difference Var1 100 embolised
401 ABCE1 difference Var1 1 embolised
402 ABCE1 difference Var1 2 embolised
403 ABCE1 difference Var1 3 embolised
404 ABCE1 difference Var1 4 embolised
405 ABCE1 difference Var1 5 embolised
406 ABCE1 difference Var1 6 embolised
407 ABCE1 difference Var1 7 embolised
408 ABCE1 difference Var1 8 embolised
409 ABCE1 difference Var1 9 embolised
410 ABCE1 difference Var1 10 embolised
411 ABCE1 difference Var1 11 embolised
412 ABCE1 difference Var1 12 embolised
413 ABCE1 difference Var1 13 embolised
414 ABCE1 difference Var1 14 embolised
415 ABCE1 difference Var1 15 embolised
416 ABCE1 difference Var1 16 embolised
417 ABCE1 difference Var1 17 embolised
418 ABCE1 difference Var1 18 embolised
419 ABCE1 difference Var1 19 embolised
420 ABCE1 difference Var1 20 embolised
421 ABCE1 difference Var1 21 embolised
422 ABCE1 difference Var1 22 embolised
423 ABCE1 difference Var1 23 embolised
424 ABCE1 difference Var1 24 embolised
425 ABCE1 difference Var1 25 embolised
426 ABCE1 difference Var1 26 embolised
427 ABCE1 difference Var1 27 embolised
428 ABCE1 difference Var1 28 embolised
429 ABCE1 difference Var1 29 embolised
430 ABCE1 difference Var1 30 embolised
431 ABCE1 difference Var1 31 embolised
432 ABCE1 difference Var1 32 embolised
433 ABCE1 difference Var1 33 embolised
434 ABCE1 difference Var1 34 embolised
435 ABCE1 difference Var1 35 embolised
436 ABCE1 difference Var1 36 embolised
437 ABCE1 difference Var1 37 embolised
438 ABCE1 difference Var1 38 embolised
439 ABCE1 difference Var1 39 embolised
440 ABCE1 difference Var1 40 embolised
441 ABCE1 difference Var1 41 embolised
442 ABCE1 difference Var1 42 embolised
443 ABCE1 difference Var1 43 embolised
444 ABCE1 difference Var1 44 embolised
445 ABCE1 difference Var1 45 embolised
446 ABCE1 difference Var1 46 embolised
447 ABCE1 difference Var1 47 embolised
448 ABCE1 difference Var1 48 embolised
449 ABCE1 difference Var1 49 embolised
450 ABCE1 difference Var1 50 embolised
451 ABCE1 difference Var1 51 embolised
452 ABCE1 difference Var1 52 embolised
453 ABCE1 difference Var1 53 embolised
454 ABCE1 difference Var1 54 embolised
455 ABCE1 difference Var1 55 embolised
456 ABCE1 difference Var1 56 embolised
457 ABCE1 difference Var1 57 embolised
458 ABCE1 difference Var1 58 embolised
459 ABCE1 difference Var1 59 embolised
460 ABCE1 difference Var1 60 embolised
461 ABCE1 difference Var1 61 embolised
462 ABCE1 difference Var1 62 embolised
463 ABCE1 difference Var1 63 embolised
464 ABCE1 difference Var1 64 embolised
465 ABCE1 difference Var1 65 embolised
466 ABCE1 difference Var1 66 embolised
467 ABCE1 difference Var1 67 embolised
468 ABCE1 difference Var1 68 embolised
469 ABCE1 difference Var1 69 embolised
470 ABCE1 difference Var1 70 embolised
471 ABCE1 difference Var1 71 embolised
472 ABCE1 difference Var1 72 embolised
473 ABCE1 difference Var1 73 embolised
474 ABCE1 difference Var1 74 embolised
475 ABCE1 difference Var1 75 embolised
476 ABCE1 difference Var1 76 embolised
477 ABCE1 difference Var1 77 embolised
478 ABCE1 difference Var1 78 embolised
479 ABCE1 difference Var1 79 embolised
480 ABCE1 difference Var1 80 embolised
481 ABCE1 difference Var1 81 embolised
482 ABCE1 difference Var1 82 embolised
483 ABCE1 difference Var1 83 embolised
484 ABCE1 difference Var1 84 embolised
485 ABCE1 difference Var1 85 embolised
486 ABCE1 difference Var1 86 embolised
487 ABCE1 difference Var1 87 embolised
488 ABCE1 difference Var1 88 embolised
489 ABCE1 difference Var1 89 embolised
490 ABCE1 difference Var1 90 embolised
491 ABCE1 difference Var1 91 embolised
492 ABCE1 difference Var1 92 embolised
493 ABCE1 difference Var1 93 embolised
494 ABCE1 difference Var1 94 embolised
495 ABCE1 difference Var1 95 embolised
496 ABCE1 difference Var1 96 embolised
497 ABCE1 difference Var1 97 embolised
498 ABCE1 difference Var1 98 embolised
499 ABCE1 difference Var1 99 embolised
500 ABCE1 difference Var1 100 embolised
501 ABHD2 difference Var1 1 embolised
502 ABHD2 difference Var1 2 embolised
503 ABHD2 difference Var1 3 embolised
504 ABHD2 difference Var1 4 embolised
505 ABHD2 difference Var1 5 embolised
506 ABHD2 difference Var1 6 embolised
507 ABHD2 difference Var1 7 embolised
508 ABHD2 difference Var1 8 embolised
509 ABHD2 difference Var1 9 embolised
510 ABHD2 difference Var1 10 embolised
511 ABHD2 difference Var1 11 embolised
512 ABHD2 difference Var1 12 embolised
513 ABHD2 difference Var1 13 embolised
514 ABHD2 difference Var1 14 embolised
515 ABHD2 difference Var1 15 embolised
516 ABHD2 difference Var1 16 embolised
517 ABHD2 difference Var1 17 embolised
518 ABHD2 difference Var1 18 embolised
519 ABHD2 difference Var1 19 embolised
520 ABHD2 difference Var1 20 embolised
521 ABHD2 difference Var1 21 embolised
522 ABHD2 difference Var1 22 embolised
523 ABHD2 difference Var1 23 embolised
524 ABHD2 difference Var1 24 embolised
525 ABHD2 difference Var1 25 embolised
526 ABHD2 difference Var1 26 embolised
527 ABHD2 difference Var1 27 embolised
528 ABHD2 difference Var1 28 embolised
529 ABHD2 difference Var1 29 embolised
530 ABHD2 difference Var1 30 embolised
531 ABHD2 difference Var1 31 embolised
532 ABHD2 difference Var1 32 embolised
533 ABHD2 difference Var1 33 embolised
534 ABHD2 difference Var1 34 embolised
535 ABHD2 difference Var1 35 embolised
536 ABHD2 difference Var1 36 embolised
537 ABHD2 difference Var1 37 embolised
538 ABHD2 difference Var1 38 embolised
539 ABHD2 difference Var1 39 embolised
540 ABHD2 difference Var1 40 embolised
541 ABHD2 difference Var1 41 embolised
542 ABHD2 difference Var1 42 embolised
543 ABHD2 difference Var1 43 embolised
544 ABHD2 difference Var1 44 embolised
545 ABHD2 difference Var1 45 embolised
546 ABHD2 difference Var1 46 embolised
547 ABHD2 difference Var1 47 embolised
548 ABHD2 difference Var1 48 embolised
549 ABHD2 difference Var1 49 embolised
550 ABHD2 difference Var1 50 embolised
551 ABHD2 difference Var1 51 embolised
552 ABHD2 difference Var1 52 embolised
553 ABHD2 difference Var1 53 embolised
554 ABHD2 difference Var1 54 embolised
555 ABHD2 difference Var1 55 embolised
556 ABHD2 difference Var1 56 embolised
557 ABHD2 difference Var1 57 embolised
558 ABHD2 difference Var1 58 embolised
559 ABHD2 difference Var1 59 embolised
560 ABHD2 difference Var1 60 embolised
561 ABHD2 difference Var1 61 embolised
562 ABHD2 difference Var1 62 embolised
563 ABHD2 difference Var1 63 embolised
564 ABHD2 difference Var1 64 embolised
565 ABHD2 difference Var1 65 embolised
566 ABHD2 difference Var1 66 embolised
567 ABHD2 difference Var1 67 embolised
568 ABHD2 difference Var1 68 embolised
569 ABHD2 difference Var1 69 embolised
570 ABHD2 difference Var1 70 embolised
571 ABHD2 difference Var1 71 embolised
572 ABHD2 difference Var1 72 embolised
573 ABHD2 difference Var1 73 embolised
574 ABHD2 difference Var1 74 embolised
575 ABHD2 difference Var1 75 embolised
576 ABHD2 difference Var1 76 embolised
577 ABHD2 difference Var1 77 embolised
578 ABHD2 difference Var1 78 embolised
579 ABHD2 difference Var1 79 embolised
580 ABHD2 difference Var1 80 embolised
581 ABHD2 difference Var1 81 embolised
582 ABHD2 difference Var1 82 embolised
583 ABHD2 difference Var1 83 embolised
584 ABHD2 difference Var1 84 embolised
585 ABHD2 difference Var1 85 embolised
586 ABHD2 difference Var1 86 embolised
587 ABHD2 difference Var1 87 embolised
588 ABHD2 difference Var1 88 embolised
589 ABHD2 difference Var1 89 embolised
590 ABHD2 difference Var1 90 embolised
591 ABHD2 difference Var1 91 embolised
592 ABHD2 difference Var1 92 embolised
593 ABHD2 difference Var1 93 embolised
594 ABHD2 difference Var1 94 embolised
595 ABHD2 difference Var1 95 embolised
596 ABHD2 difference Var1 96 embolised
597 ABHD2 difference Var1 97 embolised
598 ABHD2 difference Var1 98 embolised
599 ABHD2 difference Var1 99 embolised
600 ABHD2 difference Var1 100 embolised
601 AC068535.3 difference Var1 1 embolised
602 AC068535.3 difference Var1 2 embolised
603 AC068535.3 difference Var1 3 embolised
604 AC068535.3 difference Var1 4 embolised
605 AC068535.3 difference Var1 5 embolised
606 AC068535.3 difference Var1 6 embolised
607 AC068535.3 difference Var1 7 embolised
608 AC068535.3 difference Var1 8 embolised
609 AC068535.3 difference Var1 9 embolised
610 AC068535.3 difference Var1 10 embolised
611 AC068535.3 difference Var1 11 embolised
612 AC068535.3 difference Var1 12 embolised
613 AC068535.3 difference Var1 13 embolised
614 AC068535.3 difference Var1 14 embolised
615 AC068535.3 difference Var1 15 embolised
616 AC068535.3 difference Var1 16 embolised
617 AC068535.3 difference Var1 17 embolised
618 AC068535.3 difference Var1 18 embolised
619 AC068535.3 difference Var1 19 embolised
620 AC068535.3 difference Var1 20 embolised
621 AC068535.3 difference Var1 21 embolised
622 AC068535.3 difference Var1 22 embolised
623 AC068535.3 difference Var1 23 embolised
624 AC068535.3 difference Var1 24 embolised
625 AC068535.3 difference Var1 25 embolised
626 AC068535.3 difference Var1 26 embolised
627 AC068535.3 difference Var1 27 embolised
628 AC068535.3 difference Var1 28 embolised
629 AC068535.3 difference Var1 29 embolised
630 AC068535.3 difference Var1 30 embolised
631 AC068535.3 difference Var1 31 embolised
632 AC068535.3 difference Var1 32 embolised
633 AC068535.3 difference Var1 33 embolised
634 AC068535.3 difference Var1 34 embolised
635 AC068535.3 difference Var1 35 embolised
636 AC068535.3 difference Var1 36 embolised
637 AC068535.3 difference Var1 37 embolised
638 AC068535.3 difference Var1 38 embolised
639 AC068535.3 difference Var1 39 embolised
640 AC068535.3 difference Var1 40 embolised
641 AC068535.3 difference Var1 41 embolised
642 AC068535.3 difference Var1 42 embolised
643 AC068535.3 difference Var1 43 embolised
644 AC068535.3 difference Var1 44 embolised
645 AC068535.3 difference Var1 45 embolised
646 AC068535.3 difference Var1 46 embolised
647 AC068535.3 difference Var1 47 embolised
648 AC068535.3 difference Var1 48 embolised
649 AC068535.3 difference Var1 49 embolised
650 AC068535.3 difference Var1 50 embolised
651 AC068535.3 difference Var1 51 embolised
652 AC068535.3 difference Var1 52 embolised
653 AC068535.3 difference Var1 53 embolised
654 AC068535.3 difference Var1 54 embolised
655 AC068535.3 difference Var1 55 embolised
656 AC068535.3 difference Var1 56 embolised
657 AC068535.3 difference Var1 57 embolised
658 AC068535.3 difference Var1 58 embolised
659 AC068535.3 difference Var1 59 embolised
660 AC068535.3 difference Var1 60 embolised
661 AC068535.3 difference Var1 61 embolised
662 AC068535.3 difference Var1 62 embolised
663 AC068535.3 difference Var1 63 embolised
664 AC068535.3 difference Var1 64 embolised
665 AC068535.3 difference Var1 65 embolised
666 AC068535.3 difference Var1 66 embolised
667 AC068535.3 difference Var1 67 embolised
668 AC068535.3 difference Var1 68 embolised
669 AC068535.3 difference Var1 69 embolised
670 AC068535.3 difference Var1 70 embolised
671 AC068535.3 difference Var1 71 embolised
672 AC068535.3 difference Var1 72 embolised
673 AC068535.3 difference Var1 73 embolised
674 AC068535.3 difference Var1 74 embolised
675 AC068535.3 difference Var1 75 embolised
676 AC068535.3 difference Var1 76 embolised
677 AC068535.3 difference Var1 77 embolised
678 AC068535.3 difference Var1 78 embolised
679 AC068535.3 difference Var1 79 embolised
680 AC068535.3 difference Var1 80 embolised
681 AC068535.3 difference Var1 81 embolised
682 AC068535.3 difference Var1 82 embolised
683 AC068535.3 difference Var1 83 embolised
684 AC068535.3 difference Var1 84 embolised
685 AC068535.3 difference Var1 85 embolised
686 AC068535.3 difference Var1 86 embolised
687 AC068535.3 difference Var1 87 embolised
688 AC068535.3 difference Var1 88 embolised
689 AC068535.3 difference Var1 89 embolised
690 AC068535.3 difference Var1 90 embolised
691 AC068535.3 difference Var1 91 embolised
692 AC068535.3 difference Var1 92 embolised
693 AC068535.3 difference Var1 93 embolised
694 AC068535.3 difference Var1 94 embolised
695 AC068535.3 difference Var1 95 embolised
696 AC068535.3 difference Var1 96 embolised
697 AC068535.3 difference Var1 97 embolised
698 AC068535.3 difference Var1 98 embolised
699 AC068535.3 difference Var1 99 embolised
700 AC068535.3 difference Var1 100 embolised
701 ACADM difference Var1 1 embolised
702 ACADM difference Var1 2 embolised
703 ACADM difference Var1 3 embolised
704 ACADM difference Var1 4 embolised
705 ACADM difference Var1 5 embolised
706 ACADM difference Var1 6 embolised
707 ACADM difference Var1 7 embolised
708 ACADM difference Var1 8 embolised
709 ACADM difference Var1 9 embolised
710 ACADM difference Var1 10 embolised
711 ACADM difference Var1 11 embolised
712 ACADM difference Var1 12 embolised
713 ACADM difference Var1 13 embolised
714 ACADM difference Var1 14 embolised
715 ACADM difference Var1 15 embolised
716 ACADM difference Var1 16 embolised
717 ACADM difference Var1 17 embolised
718 ACADM difference Var1 18 embolised
719 ACADM difference Var1 19 embolised
720 ACADM difference Var1 20 embolised
721 ACADM difference Var1 21 embolised
722 ACADM difference Var1 22 embolised
723 ACADM difference Var1 23 embolised
724 ACADM difference Var1 24 embolised
725 ACADM difference Var1 25 embolised
726 ACADM difference Var1 26 embolised
727 ACADM difference Var1 27 embolised
728 ACADM difference Var1 28 embolised
729 ACADM difference Var1 29 embolised
730 ACADM difference Var1 30 embolised
731 ACADM difference Var1 31 embolised
732 ACADM difference Var1 32 embolised
733 ACADM difference Var1 33 embolised
734 ACADM difference Var1 34 embolised
735 ACADM difference Var1 35 embolised
736 ACADM difference Var1 36 embolised
737 ACADM difference Var1 37 embolised
738 ACADM difference Var1 38 embolised
739 ACADM difference Var1 39 embolised
740 ACADM difference Var1 40 embolised
741 ACADM difference Var1 41 embolised
742 ACADM difference Var1 42 embolised
743 ACADM difference Var1 43 embolised
744 ACADM difference Var1 44 embolised
745 ACADM difference Var1 45 embolised
746 ACADM difference Var1 46 embolised
747 ACADM difference Var1 47 embolised
748 ACADM difference Var1 48 embolised
749 ACADM difference Var1 49 embolised
750 ACADM difference Var1 50 embolised
751 ACADM difference Var1 51 embolised
752 ACADM difference Var1 52 embolised
753 ACADM difference Var1 53 embolised
754 ACADM difference Var1 54 embolised
755 ACADM difference Var1 55 embolised
756 ACADM difference Var1 56 embolised
757 ACADM difference Var1 57 embolised
758 ACADM difference Var1 58 embolised
759 ACADM difference Var1 59 embolised
760 ACADM difference Var1 60 embolised
761 ACADM difference Var1 61 embolised
762 ACADM difference Var1 62 embolised
763 ACADM difference Var1 63 embolised
764 ACADM difference Var1 64 embolised
765 ACADM difference Var1 65 embolised
766 ACADM difference Var1 66 embolised
767 ACADM difference Var1 67 embolised
768 ACADM difference Var1 68 embolised
769 ACADM difference Var1 69 embolised
770 ACADM difference Var1 70 embolised
771 ACADM difference Var1 71 embolised
772 ACADM difference Var1 72 embolised
773 ACADM difference Var1 73 embolised
774 ACADM difference Var1 74 embolised
775 ACADM difference Var1 75 embolised
776 ACADM difference Var1 76 embolised
777 ACADM difference Var1 77 embolised
778 ACADM difference Var1 78 embolised
779 ACADM difference Var1 79 embolised
780 ACADM difference Var1 80 embolised
781 ACADM difference Var1 81 embolised
782 ACADM difference Var1 82 embolised
783 ACADM difference Var1 83 embolised
784 ACADM difference Var1 84 embolised
785 ACADM difference Var1 85 embolised
786 ACADM difference Var1 86 embolised
787 ACADM difference Var1 87 embolised
788 ACADM difference Var1 88 embolised
789 ACADM difference Var1 89 embolised
790 ACADM difference Var1 90 embolised
791 ACADM difference Var1 91 embolised
792 ACADM difference Var1 92 embolised
793 ACADM difference Var1 93 embolised
794 ACADM difference Var1 94 embolised
795 ACADM difference Var1 95 embolised
796 ACADM difference Var1 96 embolised
797 ACADM difference Var1 97 embolised
798 ACADM difference Var1 98 embolised
799 ACADM difference Var1 99 embolised
800 ACADM difference Var1 100 embolised
801 ACADS difference Var1 1 embolised
802 ACADS difference Var1 2 embolised
803 ACADS difference Var1 3 embolised
804 ACADS difference Var1 4 embolised
805 ACADS difference Var1 5 embolised
806 ACADS difference Var1 6 embolised
807 ACADS difference Var1 7 embolised
808 ACADS difference Var1 8 embolised
809 ACADS difference Var1 9 embolised
810 ACADS difference Var1 10 embolised
811 ACADS difference Var1 11 embolised
812 ACADS difference Var1 12 embolised
813 ACADS difference Var1 13 embolised
814 ACADS difference Var1 14 embolised
815 ACADS difference Var1 15 embolised
816 ACADS difference Var1 16 embolised
817 ACADS difference Var1 17 embolised
818 ACADS difference Var1 18 embolised
819 ACADS difference Var1 19 embolised
820 ACADS difference Var1 20 embolised
821 ACADS difference Var1 21 embolised
822 ACADS difference Var1 22 embolised
823 ACADS difference Var1 23 embolised
824 ACADS difference Var1 24 embolised
825 ACADS difference Var1 25 embolised
826 ACADS difference Var1 26 embolised
827 ACADS difference Var1 27 embolised
828 ACADS difference Var1 28 embolised
829 ACADS difference Var1 29 embolised
830 ACADS difference Var1 30 embolised
831 ACADS difference Var1 31 embolised
832 ACADS difference Var1 32 embolised
833 ACADS difference Var1 33 embolised
834 ACADS difference Var1 34 embolised
835 ACADS difference Var1 35 embolised
836 ACADS difference Var1 36 embolised
837 ACADS difference Var1 37 embolised
838 ACADS difference Var1 38 embolised
839 ACADS difference Var1 39 embolised
840 ACADS difference Var1 40 embolised
841 ACADS difference Var1 41 embolised
842 ACADS difference Var1 42 embolised
843 ACADS difference Var1 43 embolised
844 ACADS difference Var1 44 embolised
845 ACADS difference Var1 45 embolised
846 ACADS difference Var1 46 embolised
847 ACADS difference Var1 47 embolised
848 ACADS difference Var1 48 embolised
849 ACADS difference Var1 49 embolised
850 ACADS difference Var1 50 embolised
851 ACADS difference Var1 51 embolised
852 ACADS difference Var1 52 embolised
853 ACADS difference Var1 53 embolised
854 ACADS difference Var1 54 embolised
855 ACADS difference Var1 55 embolised
856 ACADS difference Var1 56 embolised
857 ACADS difference Var1 57 embolised
858 ACADS difference Var1 58 embolised
859 ACADS difference Var1 59 embolised
860 ACADS difference Var1 60 embolised
861 ACADS difference Var1 61 embolised
862 ACADS difference Var1 62 embolised
863 ACADS difference Var1 63 embolised
864 ACADS difference Var1 64 embolised
865 ACADS difference Var1 65 embolised
866 ACADS difference Var1 66 embolised
867 ACADS difference Var1 67 embolised
868 ACADS difference Var1 68 embolised
869 ACADS difference Var1 69 embolised
870 ACADS difference Var1 70 embolised
871 ACADS difference Var1 71 embolised
872 ACADS difference Var1 72 embolised
873 ACADS difference Var1 73 embolised
874 ACADS difference Var1 74 embolised
875 ACADS difference Var1 75 embolised
876 ACADS difference Var1 76 embolised
877 ACADS difference Var1 77 embolised
878 ACADS difference Var1 78 embolised
879 ACADS difference Var1 79 embolised
880 ACADS difference Var1 80 embolised
881 ACADS difference Var1 81 embolised
882 ACADS difference Var1 82 embolised
883 ACADS difference Var1 83 embolised
884 ACADS difference Var1 84 embolised
885 ACADS difference Var1 85 embolised
886 ACADS difference Var1 86 embolised
887 ACADS difference Var1 87 embolised
888 ACADS difference Var1 88 embolised
889 ACADS difference Var1 89 embolised
890 ACADS difference Var1 90 embolised
891 ACADS difference Var1 91 embolised
892 ACADS difference Var1 92 embolised
893 ACADS difference Var1 93 embolised
894 ACADS difference Var1 94 embolised
895 ACADS difference Var1 95 embolised
896 ACADS difference Var1 96 embolised
897 ACADS difference Var1 97 embolised
898 ACADS difference Var1 98 embolised
899 ACADS difference Var1 99 embolised
900 ACADS difference Var1 100 embolised
901 ACADSB difference Var1 1 embolised
902 ACADSB difference Var1 2 embolised
903 ACADSB difference Var1 3 embolised
904 ACADSB difference Var1 4 embolised
905 ACADSB difference Var1 5 embolised
906 ACADSB difference Var1 6 embolised
907 ACADSB difference Var1 7 embolised
908 ACADSB difference Var1 8 embolised
909 ACADSB difference Var1 9 embolised
910 ACADSB difference Var1 10 embolised
911 ACADSB difference Var1 11 embolised
912 ACADSB difference Var1 12 embolised
913 ACADSB difference Var1 13 embolised
914 ACADSB difference Var1 14 embolised
915 ACADSB difference Var1 15 embolised
916 ACADSB difference Var1 16 embolised
917 ACADSB difference Var1 17 embolised
918 ACADSB difference Var1 18 embolised
919 ACADSB difference Var1 19 embolised
920 ACADSB difference Var1 20 embolised
921 ACADSB difference Var1 21 embolised
922 ACADSB difference Var1 22 embolised
923 ACADSB difference Var1 23 embolised
924 ACADSB difference Var1 24 embolised
925 ACADSB difference Var1 25 embolised
926 ACADSB difference Var1 26 embolised
927 ACADSB difference Var1 27 embolised
928 ACADSB difference Var1 28 embolised
929 ACADSB difference Var1 29 embolised
930 ACADSB difference Var1 30 embolised
931 ACADSB difference Var1 31 embolised
932 ACADSB difference Var1 32 embolised
933 ACADSB difference Var1 33 embolised
934 ACADSB difference Var1 34 embolised
935 ACADSB difference Var1 35 embolised
936 ACADSB difference Var1 36 embolised
937 ACADSB difference Var1 37 embolised
938 ACADSB difference Var1 38 embolised
939 ACADSB difference Var1 39 embolised
940 ACADSB difference Var1 40 embolised
941 ACADSB difference Var1 41 embolised
942 ACADSB difference Var1 42 embolised
943 ACADSB difference Var1 43 embolised
944 ACADSB difference Var1 44 embolised
945 ACADSB difference Var1 45 embolised
946 ACADSB difference Var1 46 embolised
947 ACADSB difference Var1 47 embolised
948 ACADSB difference Var1 48 embolised
949 ACADSB difference Var1 49 embolised
950 ACADSB difference Var1 50 embolised
951 ACADSB difference Var1 51 embolised
952 ACADSB difference Var1 52 embolised
953 ACADSB difference Var1 53 embolised
954 ACADSB difference Var1 54 embolised
955 ACADSB difference Var1 55 embolised
956 ACADSB difference Var1 56 embolised
957 ACADSB difference Var1 57 embolised
958 ACADSB difference Var1 58 embolised
959 ACADSB difference Var1 59 embolised
960 ACADSB difference Var1 60 embolised
961 ACADSB difference Var1 61 embolised
962 ACADSB difference Var1 62 embolised
963 ACADSB difference Var1 63 embolised
964 ACADSB difference Var1 64 embolised
965 ACADSB difference Var1 65 embolised
966 ACADSB difference Var1 66 embolised
967 ACADSB difference Var1 67 embolised
968 ACADSB difference Var1 68 embolised
969 ACADSB difference Var1 69 embolised
970 ACADSB difference Var1 70 embolised
971 ACADSB difference Var1 71 embolised
972 ACADSB difference Var1 72 embolised
973 ACADSB difference Var1 73 embolised
974 ACADSB difference Var1 74 embolised
975 ACADSB difference Var1 75 embolised
976 ACADSB difference Var1 76 embolised
977 ACADSB difference Var1 77 embolised
978 ACADSB difference Var1 78 embolised
979 ACADSB difference Var1 79 embolised
980 ACADSB difference Var1 80 embolised
981 ACADSB difference Var1 81 embolised
982 ACADSB difference Var1 82 embolised
983 ACADSB difference Var1 83 embolised
984 ACADSB difference Var1 84 embolised
985 ACADSB difference Var1 85 embolised
986 ACADSB difference Var1 86 embolised
987 ACADSB difference Var1 87 embolised
988 ACADSB difference Var1 88 embolised
989 ACADSB difference Var1 89 embolised
990 ACADSB difference Var1 90 embolised
991 ACADSB difference Var1 91 embolised
992 ACADSB difference Var1 92 embolised
993 ACADSB difference Var1 93 embolised
994 ACADSB difference Var1 94 embolised
995 ACADSB difference Var1 95 embolised
996 ACADSB difference Var1 96 embolised
997 ACADSB difference Var1 97 embolised
998 ACADSB difference Var1 98 embolised
999 ACADSB difference Var1 99 embolised
1000 ACADSB difference Var1 100 embolised
1001 ACADVL difference Var1 1 embolised
1002 ACADVL difference Var1 2 embolised
1003 ACADVL difference Var1 3 embolised
1004 ACADVL difference Var1 4 embolised
1005 ACADVL difference Var1 5 embolised
1006 ACADVL difference Var1 6 embolised
1007 ACADVL difference Var1 7 embolised
1008 ACADVL difference Var1 8 embolised
1009 ACADVL difference Var1 9 embolised
1010 ACADVL difference Var1 10 embolised
1011 ACADVL difference Var1 11 embolised
1012 ACADVL difference Var1 12 embolised
1013 ACADVL difference Var1 13 embolised
1014 ACADVL difference Var1 14 embolised
1015 ACADVL difference Var1 15 embolised
1016 ACADVL difference Var1 16 embolised
1017 ACADVL difference Var1 17 embolised
1018 ACADVL difference Var1 18 embolised
1019 ACADVL difference Var1 19 embolised
1020 ACADVL difference Var1 20 embolised
1021 ACADVL difference Var1 21 embolised
1022 ACADVL difference Var1 22 embolised
1023 ACADVL difference Var1 23 embolised
1024 ACADVL difference Var1 24 embolised
1025 ACADVL difference Var1 25 embolised
1026 ACADVL difference Var1 26 embolised
1027 ACADVL difference Var1 27 embolised
1028 ACADVL difference Var1 28 embolised
1029 ACADVL difference Var1 29 embolised
1030 ACADVL difference Var1 30 embolised
1031 ACADVL difference Var1 31 embolised
1032 ACADVL difference Var1 32 embolised
1033 ACADVL difference Var1 33 embolised
1034 ACADVL difference Var1 34 embolised
1035 ACADVL difference Var1 35 embolised
1036 ACADVL difference Var1 36 embolised
1037 ACADVL difference Var1 37 embolised
1038 ACADVL difference Var1 38 embolised
1039 ACADVL difference Var1 39 embolised
1040 ACADVL difference Var1 40 embolised
1041 ACADVL difference Var1 41 embolised
1042 ACADVL difference Var1 42 embolised
1043 ACADVL difference Var1 43 embolised
1044 ACADVL difference Var1 44 embolised
1045 ACADVL difference Var1 45 embolised
1046 ACADVL difference Var1 46 embolised
1047 ACADVL difference Var1 47 embolised
1048 ACADVL difference Var1 48 embolised
1049 ACADVL difference Var1 49 embolised
1050 ACADVL difference Var1 50 embolised
1051 ACADVL difference Var1 51 embolised
1052 ACADVL difference Var1 52 embolised
1053 ACADVL difference Var1 53 embolised
1054 ACADVL difference Var1 54 embolised
1055 ACADVL difference Var1 55 embolised
1056 ACADVL difference Var1 56 embolised
1057 ACADVL difference Var1 57 embolised
1058 ACADVL difference Var1 58 embolised
1059 ACADVL difference Var1 59 embolised
1060 ACADVL difference Var1 60 embolised
1061 ACADVL difference Var1 61 embolised
1062 ACADVL difference Var1 62 embolised
1063 ACADVL difference Var1 63 embolised
1064 ACADVL difference Var1 64 embolised
1065 ACADVL difference Var1 65 embolised
1066 ACADVL difference Var1 66 embolised
1067 ACADVL difference Var1 67 embolised
1068 ACADVL difference Var1 68 embolised
1069 ACADVL difference Var1 69 embolised
1070 ACADVL difference Var1 70 embolised
1071 ACADVL difference Var1 71 embolised
1072 ACADVL difference Var1 72 embolised
1073 ACADVL difference Var1 73 embolised
1074 ACADVL difference Var1 74 embolised
1075 ACADVL difference Var1 75 embolised
1076 ACADVL difference Var1 76 embolised
1077 ACADVL difference Var1 77 embolised
1078 ACADVL difference Var1 78 embolised
1079 ACADVL difference Var1 79 embolised
1080 ACADVL difference Var1 80 embolised
1081 ACADVL difference Var1 81 embolised
1082 ACADVL difference Var1 82 embolised
1083 ACADVL difference Var1 83 embolised
1084 ACADVL difference Var1 84 embolised
1085 ACADVL difference Var1 85 embolised
1086 ACADVL difference Var1 86 embolised
1087 ACADVL difference Var1 87 embolised
1088 ACADVL difference Var1 88 embolised
1089 ACADVL difference Var1 89 embolised
1090 ACADVL difference Var1 90 embolised
1091 ACADVL difference Var1 91 embolised
1092 ACADVL difference Var1 92 embolised
1093 ACADVL difference Var1 93 embolised
1094 ACADVL difference Var1 94 embolised
1095 ACADVL difference Var1 95 embolised
1096 ACADVL difference Var1 96 embolised
1097 ACADVL difference Var1 97 embolised
1098 ACADVL difference Var1 98 embolised
1099 ACADVL difference Var1 99 embolised
1100 ACADVL difference Var1 100 embolised
1101 ACAT2 difference Var1 1 embolised
1102 ACAT2 difference Var1 2 embolised
1103 ACAT2 difference Var1 3 embolised
1104 ACAT2 difference Var1 4 embolised
1105 ACAT2 difference Var1 5 embolised
1106 ACAT2 difference Var1 6 embolised
1107 ACAT2 difference Var1 7 embolised
1108 ACAT2 difference Var1 8 embolised
1109 ACAT2 difference Var1 9 embolised
1110 ACAT2 difference Var1 10 embolised
1111 ACAT2 difference Var1 11 embolised
1112 ACAT2 difference Var1 12 embolised
1113 ACAT2 difference Var1 13 embolised
1114 ACAT2 difference Var1 14 embolised
1115 ACAT2 difference Var1 15 embolised
1116 ACAT2 difference Var1 16 embolised
1117 ACAT2 difference Var1 17 embolised
1118 ACAT2 difference Var1 18 embolised
1119 ACAT2 difference Var1 19 embolised
1120 ACAT2 difference Var1 20 embolised
1121 ACAT2 difference Var1 21 embolised
1122 ACAT2 difference Var1 22 embolised
1123 ACAT2 difference Var1 23 embolised
1124 ACAT2 difference Var1 24 embolised
1125 ACAT2 difference Var1 25 embolised
1126 ACAT2 difference Var1 26 embolised
1127 ACAT2 difference Var1 27 embolised
1128 ACAT2 difference Var1 28 embolised
1129 ACAT2 difference Var1 29 embolised
1130 ACAT2 difference Var1 30 embolised
1131 ACAT2 difference Var1 31 embolised
1132 ACAT2 difference Var1 32 embolised
1133 ACAT2 difference Var1 33 embolised
1134 ACAT2 difference Var1 34 embolised
1135 ACAT2 difference Var1 35 embolised
1136 ACAT2 difference Var1 36 embolised
1137 ACAT2 difference Var1 37 embolised
1138 ACAT2 difference Var1 38 embolised
1139 ACAT2 difference Var1 39 embolised
1140 ACAT2 difference Var1 40 embolised
1141 ACAT2 difference Var1 41 embolised
1142 ACAT2 difference Var1 42 embolised
1143 ACAT2 difference Var1 43 embolised
1144 ACAT2 difference Var1 44 embolised
1145 ACAT2 difference Var1 45 embolised
1146 ACAT2 difference Var1 46 embolised
1147 ACAT2 difference Var1 47 embolised
1148 ACAT2 difference Var1 48 embolised
1149 ACAT2 difference Var1 49 embolised
1150 ACAT2 difference Var1 50 embolised
1151 ACAT2 difference Var1 51 embolised
1152 ACAT2 difference Var1 52 embolised
1153 ACAT2 difference Var1 53 embolised
1154 ACAT2 difference Var1 54 embolised
1155 ACAT2 difference Var1 55 embolised
1156 ACAT2 difference Var1 56 embolised
1157 ACAT2 difference Var1 57 embolised
1158 ACAT2 difference Var1 58 embolised
1159 ACAT2 difference Var1 59 embolised
1160 ACAT2 difference Var1 60 embolised
1161 ACAT2 difference Var1 61 embolised
1162 ACAT2 difference Var1 62 embolised
1163 ACAT2 difference Var1 63 embolised
1164 ACAT2 difference Var1 64 embolised
1165 ACAT2 difference Var1 65 embolised
1166 ACAT2 difference Var1 66 embolised
1167 ACAT2 difference Var1 67 embolised
1168 ACAT2 difference Var1 68 embolised
1169 ACAT2 difference Var1 69 embolised
1170 ACAT2 difference Var1 70 embolised
1171 ACAT2 difference Var1 71 embolised
1172 ACAT2 difference Var1 72 embolised
1173 ACAT2 difference Var1 73 embolised
1174 ACAT2 difference Var1 74 embolised
1175 ACAT2 difference Var1 75 embolised
1176 ACAT2 difference Var1 76 embolised
1177 ACAT2 difference Var1 77 embolised
1178 ACAT2 difference Var1 78 embolised
1179 ACAT2 difference Var1 79 embolised
1180 ACAT2 difference Var1 80 embolised
1181 ACAT2 difference Var1 81 embolised
1182 ACAT2 difference Var1 82 embolised
1183 ACAT2 difference Var1 83 embolised
1184 ACAT2 difference Var1 84 embolised
1185 ACAT2 difference Var1 85 embolised
1186 ACAT2 difference Var1 86 embolised
1187 ACAT2 difference Var1 87 embolised
1188 ACAT2 difference Var1 88 embolised
1189 ACAT2 difference Var1 89 embolised
1190 ACAT2 difference Var1 90 embolised
1191 ACAT2 difference Var1 91 embolised
1192 ACAT2 difference Var1 92 embolised
1193 ACAT2 difference Var1 93 embolised
1194 ACAT2 difference Var1 94 embolised
1195 ACAT2 difference Var1 95 embolised
1196 ACAT2 difference Var1 96 embolised
1197 ACAT2 difference Var1 97 embolised
1198 ACAT2 difference Var1 98 embolised
1199 ACAT2 difference Var1 99 embolised
1200 ACAT2 difference Var1 100 embolised
1201 ACO1 difference Var1 1 embolised
1202 ACO1 difference Var1 2 embolised
1203 ACO1 difference Var1 3 embolised
1204 ACO1 difference Var1 4 embolised
1205 ACO1 difference Var1 5 embolised
1206 ACO1 difference Var1 6 embolised
1207 ACO1 difference Var1 7 embolised
1208 ACO1 difference Var1 8 embolised
1209 ACO1 difference Var1 9 embolised
1210 ACO1 difference Var1 10 embolised
1211 ACO1 difference Var1 11 embolised
1212 ACO1 difference Var1 12 embolised
1213 ACO1 difference Var1 13 embolised
1214 ACO1 difference Var1 14 embolised
1215 ACO1 difference Var1 15 embolised
1216 ACO1 difference Var1 16 embolised
1217 ACO1 difference Var1 17 embolised
1218 ACO1 difference Var1 18 embolised
1219 ACO1 difference Var1 19 embolised
1220 ACO1 difference Var1 20 embolised
1221 ACO1 difference Var1 21 embolised
1222 ACO1 difference Var1 22 embolised
1223 ACO1 difference Var1 23 embolised
1224 ACO1 difference Var1 24 embolised
1225 ACO1 difference Var1 25 embolised
1226 ACO1 difference Var1 26 embolised
1227 ACO1 difference Var1 27 embolised
1228 ACO1 difference Var1 28 embolised
1229 ACO1 difference Var1 29 embolised
1230 ACO1 difference Var1 30 embolised
1231 ACO1 difference Var1 31 embolised
1232 ACO1 difference Var1 32 embolised
1233 ACO1 difference Var1 33 embolised
1234 ACO1 difference Var1 34 embolised
1235 ACO1 difference Var1 35 embolised
1236 ACO1 difference Var1 36 embolised
1237 ACO1 difference Var1 37 embolised
1238 ACO1 difference Var1 38 embolised
1239 ACO1 difference Var1 39 embolised
1240 ACO1 difference Var1 40 embolised
1241 ACO1 difference Var1 41 embolised
1242 ACO1 difference Var1 42 embolised
1243 ACO1 difference Var1 43 embolised
1244 ACO1 difference Var1 44 embolised
1245 ACO1 difference Var1 45 embolised
1246 ACO1 difference Var1 46 embolised
1247 ACO1 difference Var1 47 embolised
1248 ACO1 difference Var1 48 embolised
1249 ACO1 difference Var1 49 embolised
1250 ACO1 difference Var1 50 embolised
1251 ACO1 difference Var1 51 embolised
1252 ACO1 difference Var1 52 embolised
1253 ACO1 difference Var1 53 embolised
1254 ACO1 difference Var1 54 embolised
1255 ACO1 difference Var1 55 embolised
1256 ACO1 difference Var1 56 embolised
1257 ACO1 difference Var1 57 embolised
1258 ACO1 difference Var1 58 embolised
1259 ACO1 difference Var1 59 embolised
1260 ACO1 difference Var1 60 embolised
1261 ACO1 difference Var1 61 embolised
1262 ACO1 difference Var1 62 embolised
1263 ACO1 difference Var1 63 embolised
1264 ACO1 difference Var1 64 embolised
1265 ACO1 difference Var1 65 embolised
1266 ACO1 difference Var1 66 embolised
1267 ACO1 difference Var1 67 embolised
1268 ACO1 difference Var1 68 embolised
1269 ACO1 difference Var1 69 embolised
1270 ACO1 difference Var1 70 embolised
1271 ACO1 difference Var1 71 embolised
1272 ACO1 difference Var1 72 embolised
1273 ACO1 difference Var1 73 embolised
1274 ACO1 difference Var1 74 embolised
1275 ACO1 difference Var1 75 embolised
1276 ACO1 difference Var1 76 embolised
1277 ACO1 difference Var1 77 embolised
1278 ACO1 difference Var1 78 embolised
1279 ACO1 difference Var1 79 embolised
1280 ACO1 difference Var1 80 embolised
1281 ACO1 difference Var1 81 embolised
1282 ACO1 difference Var1 82 embolised
1283 ACO1 difference Var1 83 embolised
1284 ACO1 difference Var1 84 embolised
1285 ACO1 difference Var1 85 embolised
1286 ACO1 difference Var1 86 embolised
1287 ACO1 difference Var1 87 embolised
1288 ACO1 difference Var1 88 embolised
1289 ACO1 difference Var1 89 embolised
1290 ACO1 difference Var1 90 embolised
1291 ACO1 difference Var1 91 embolised
1292 ACO1 difference Var1 92 embolised
1293 ACO1 difference Var1 93 embolised
1294 ACO1 difference Var1 94 embolised
1295 ACO1 difference Var1 95 embolised
1296 ACO1 difference Var1 96 embolised
1297 ACO1 difference Var1 97 embolised
1298 ACO1 difference Var1 98 embolised
1299 ACO1 difference Var1 99 embolised
1300 ACO1 difference Var1 100 embolised
1301 ACSL3 difference Var1 1 embolised
1302 ACSL3 difference Var1 2 embolised
1303 ACSL3 difference Var1 3 embolised
1304 ACSL3 difference Var1 4 embolised
1305 ACSL3 difference Var1 5 embolised
1306 ACSL3 difference Var1 6 embolised
1307 ACSL3 difference Var1 7 embolised
1308 ACSL3 difference Var1 8 embolised
1309 ACSL3 difference Var1 9 embolised
1310 ACSL3 difference Var1 10 embolised
1311 ACSL3 difference Var1 11 embolised
1312 ACSL3 difference Var1 12 embolised
1313 ACSL3 difference Var1 13 embolised
1314 ACSL3 difference Var1 14 embolised
1315 ACSL3 difference Var1 15 embolised
1316 ACSL3 difference Var1 16 embolised
1317 ACSL3 difference Var1 17 embolised
1318 ACSL3 difference Var1 18 embolised
1319 ACSL3 difference Var1 19 embolised
1320 ACSL3 difference Var1 20 embolised
1321 ACSL3 difference Var1 21 embolised
1322 ACSL3 difference Var1 22 embolised
1323 ACSL3 difference Var1 23 embolised
1324 ACSL3 difference Var1 24 embolised
1325 ACSL3 difference Var1 25 embolised
1326 ACSL3 difference Var1 26 embolised
1327 ACSL3 difference Var1 27 embolised
1328 ACSL3 difference Var1 28 embolised
1329 ACSL3 difference Var1 29 embolised
1330 ACSL3 difference Var1 30 embolised
1331 ACSL3 difference Var1 31 embolised
1332 ACSL3 difference Var1 32 embolised
1333 ACSL3 difference Var1 33 embolised
1334 ACSL3 difference Var1 34 embolised
1335 ACSL3 difference Var1 35 embolised
1336 ACSL3 difference Var1 36 embolised
1337 ACSL3 difference Var1 37 embolised
1338 ACSL3 difference Var1 38 embolised
1339 ACSL3 difference Var1 39 embolised
1340 ACSL3 difference Var1 40 embolised
1341 ACSL3 difference Var1 41 embolised
1342 ACSL3 difference Var1 42 embolised
1343 ACSL3 difference Var1 43 embolised
1344 ACSL3 difference Var1 44 embolised
1345 ACSL3 difference Var1 45 embolised
1346 ACSL3 difference Var1 46 embolised
1347 ACSL3 difference Var1 47 embolised
1348 ACSL3 difference Var1 48 embolised
1349 ACSL3 difference Var1 49 embolised
1350 ACSL3 difference Var1 50 embolised
1351 ACSL3 difference Var1 51 embolised
1352 ACSL3 difference Var1 52 embolised
1353 ACSL3 difference Var1 53 embolised
1354 ACSL3 difference Var1 54 embolised
1355 ACSL3 difference Var1 55 embolised
1356 ACSL3 difference Var1 56 embolised
1357 ACSL3 difference Var1 57 embolised
1358 ACSL3 difference Var1 58 embolised
1359 ACSL3 difference Var1 59 embolised
1360 ACSL3 difference Var1 60 embolised
1361 ACSL3 difference Var1 61 embolised
1362 ACSL3 difference Var1 62 embolised
1363 ACSL3 difference Var1 63 embolised
1364 ACSL3 difference Var1 64 embolised
1365 ACSL3 difference Var1 65 embolised
1366 ACSL3 difference Var1 66 embolised
1367 ACSL3 difference Var1 67 embolised
1368 ACSL3 difference Var1 68 embolised
1369 ACSL3 difference Var1 69 embolised
1370 ACSL3 difference Var1 70 embolised
1371 ACSL3 difference Var1 71 embolised
1372 ACSL3 difference Var1 72 embolised
1373 ACSL3 difference Var1 73 embolised
1374 ACSL3 difference Var1 74 embolised
1375 ACSL3 difference Var1 75 embolised
1376 ACSL3 difference Var1 76 embolised
1377 ACSL3 difference Var1 77 embolised
1378 ACSL3 difference Var1 78 embolised
1379 ACSL3 difference Var1 79 embolised
1380 ACSL3 difference Var1 80 embolised
1381 ACSL3 difference Var1 81 embolised
1382 ACSL3 difference Var1 82 embolised
1383 ACSL3 difference Var1 83 embolised
1384 ACSL3 difference Var1 84 embolised
1385 ACSL3 difference Var1 85 embolised
1386 ACSL3 difference Var1 86 embolised
1387 ACSL3 difference Var1 87 embolised
1388 ACSL3 difference Var1 88 embolised
1389 ACSL3 difference Var1 89 embolised
1390 ACSL3 difference Var1 90 embolised
1391 ACSL3 difference Var1 91 embolised
1392 ACSL3 difference Var1 92 embolised
1393 ACSL3 difference Var1 93 embolised
1394 ACSL3 difference Var1 94 embolised
1395 ACSL3 difference Var1 95 embolised
1396 ACSL3 difference Var1 96 embolised
1397 ACSL3 difference Var1 97 embolised
1398 ACSL3 difference Var1 98 embolised
1399 ACSL3 difference Var1 99 embolised
1400 ACSL3 difference Var1 100 embolised
1401 ACSM3 difference Var1 1 embolised
1402 ACSM3 difference Var1 2 embolised
1403 ACSM3 difference Var1 3 embolised
1404 ACSM3 difference Var1 4 embolised
1405 ACSM3 difference Var1 5 embolised
1406 ACSM3 difference Var1 6 embolised
1407 ACSM3 difference Var1 7 embolised
1408 ACSM3 difference Var1 8 embolised
1409 ACSM3 difference Var1 9 embolised
1410 ACSM3 difference Var1 10 embolised
1411 ACSM3 difference Var1 11 embolised
1412 ACSM3 difference Var1 12 embolised
1413 ACSM3 difference Var1 13 embolised
1414 ACSM3 difference Var1 14 embolised
1415 ACSM3 difference Var1 15 embolised
1416 ACSM3 difference Var1 16 embolised
1417 ACSM3 difference Var1 17 embolised
1418 ACSM3 difference Var1 18 embolised
1419 ACSM3 difference Var1 19 embolised
1420 ACSM3 difference Var1 20 embolised
1421 ACSM3 difference Var1 21 embolised
1422 ACSM3 difference Var1 22 embolised
1423 ACSM3 difference Var1 23 embolised
1424 ACSM3 difference Var1 24 embolised
1425 ACSM3 difference Var1 25 embolised
1426 ACSM3 difference Var1 26 embolised
1427 ACSM3 difference Var1 27 embolised
1428 ACSM3 difference Var1 28 embolised
1429 ACSM3 difference Var1 29 embolised
1430 ACSM3 difference Var1 30 embolised
1431 ACSM3 difference Var1 31 embolised
1432 ACSM3 difference Var1 32 embolised
1433 ACSM3 difference Var1 33 embolised
1434 ACSM3 difference Var1 34 embolised
1435 ACSM3 difference Var1 35 embolised
1436 ACSM3 difference Var1 36 embolised
1437 ACSM3 difference Var1 37 embolised
1438 ACSM3 difference Var1 38 embolised
1439 ACSM3 difference Var1 39 embolised
1440 ACSM3 difference Var1 40 embolised
1441 ACSM3 difference Var1 41 embolised
1442 ACSM3 difference Var1 42 embolised
1443 ACSM3 difference Var1 43 embolised
1444 ACSM3 difference Var1 44 embolised
1445 ACSM3 difference Var1 45 embolised
1446 ACSM3 difference Var1 46 embolised
1447 ACSM3 difference Var1 47 embolised
1448 ACSM3 difference Var1 48 embolised
1449 ACSM3 difference Var1 49 embolised
1450 ACSM3 difference Var1 50 embolised
1451 ACSM3 difference Var1 51 embolised
1452 ACSM3 difference Var1 52 embolised
1453 ACSM3 difference Var1 53 embolised
1454 ACSM3 difference Var1 54 embolised
1455 ACSM3 difference Var1 55 embolised
1456 ACSM3 difference Var1 56 embolised
1457 ACSM3 difference Var1 57 embolised
1458 ACSM3 difference Var1 58 embolised
1459 ACSM3 difference Var1 59 embolised
1460 ACSM3 difference Var1 60 embolised
1461 ACSM3 difference Var1 61 embolised
1462 ACSM3 difference Var1 62 embolised
1463 ACSM3 difference Var1 63 embolised
1464 ACSM3 difference Var1 64 embolised
1465 ACSM3 difference Var1 65 embolised
1466 ACSM3 difference Var1 66 embolised
1467 ACSM3 difference Var1 67 embolised
1468 ACSM3 difference Var1 68 embolised
1469 ACSM3 difference Var1 69 embolised
1470 ACSM3 difference Var1 70 embolised
1471 ACSM3 difference Var1 71 embolised
1472 ACSM3 difference Var1 72 embolised
1473 ACSM3 difference Var1 73 embolised
1474 ACSM3 difference Var1 74 embolised
1475 ACSM3 difference Var1 75 embolised
1476 ACSM3 difference Var1 76 embolised
1477 ACSM3 difference Var1 77 embolised
1478 ACSM3 difference Var1 78 embolised
1479 ACSM3 difference Var1 79 embolised
1480 ACSM3 difference Var1 80 embolised
1481 ACSM3 difference Var1 81 embolised
1482 ACSM3 difference Var1 82 embolised
1483 ACSM3 difference Var1 83 embolised
1484 ACSM3 difference Var1 84 embolised
1485 ACSM3 difference Var1 85 embolised
1486 ACSM3 difference Var1 86 embolised
1487 ACSM3 difference Var1 87 embolised
1488 ACSM3 difference Var1 88 embolised
1489 ACSM3 difference Var1 89 embolised
1490 ACSM3 difference Var1 90 embolised
1491 ACSM3 difference Var1 91 embolised
1492 ACSM3 difference Var1 92 embolised
1493 ACSM3 difference Var1 93 embolised
1494 ACSM3 difference Var1 94 embolised
1495 ACSM3 difference Var1 95 embolised
1496 ACSM3 difference Var1 96 embolised
1497 ACSM3 difference Var1 97 embolised
1498 ACSM3 difference Var1 98 embolised
1499 ACSM3 difference Var1 99 embolised
1500 ACSM3 difference Var1 100 embolised
1501 ADAR difference Var1 1 embolised
1502 ADAR difference Var1 2 embolised
1503 ADAR difference Var1 3 embolised
1504 ADAR difference Var1 4 embolised
1505 ADAR difference Var1 5 embolised
1506 ADAR difference Var1 6 embolised
1507 ADAR difference Var1 7 embolised
1508 ADAR difference Var1 8 embolised
1509 ADAR difference Var1 9 embolised
1510 ADAR difference Var1 10 embolised
1511 ADAR difference Var1 11 embolised
1512 ADAR difference Var1 12 embolised
1513 ADAR difference Var1 13 embolised
1514 ADAR difference Var1 14 embolised
1515 ADAR difference Var1 15 embolised
1516 ADAR difference Var1 16 embolised
1517 ADAR difference Var1 17 embolised
1518 ADAR difference Var1 18 embolised
1519 ADAR difference Var1 19 embolised
1520 ADAR difference Var1 20 embolised
1521 ADAR difference Var1 21 embolised
1522 ADAR difference Var1 22 embolised
1523 ADAR difference Var1 23 embolised
1524 ADAR difference Var1 24 embolised
1525 ADAR difference Var1 25 embolised
1526 ADAR difference Var1 26 embolised
1527 ADAR difference Var1 27 embolised
1528 ADAR difference Var1 28 embolised
1529 ADAR difference Var1 29 embolised
1530 ADAR difference Var1 30 embolised
1531 ADAR difference Var1 31 embolised
1532 ADAR difference Var1 32 embolised
1533 ADAR difference Var1 33 embolised
1534 ADAR difference Var1 34 embolised
1535 ADAR difference Var1 35 embolised
1536 ADAR difference Var1 36 embolised
1537 ADAR difference Var1 37 embolised
1538 ADAR difference Var1 38 embolised
1539 ADAR difference Var1 39 embolised
1540 ADAR difference Var1 40 embolised
1541 ADAR difference Var1 41 embolised
1542 ADAR difference Var1 42 embolised
1543 ADAR difference Var1 43 embolised
1544 ADAR difference Var1 44 embolised
1545 ADAR difference Var1 45 embolised
1546 ADAR difference Var1 46 embolised
1547 ADAR difference Var1 47 embolised
1548 ADAR difference Var1 48 embolised
1549 ADAR difference Var1 49 embolised
1550 ADAR difference Var1 50 embolised
1551 ADAR difference Var1 51 embolised
1552 ADAR difference Var1 52 embolised
1553 ADAR difference Var1 53 embolised
1554 ADAR difference Var1 54 embolised
1555 ADAR difference Var1 55 embolised
1556 ADAR difference Var1 56 embolised
1557 ADAR difference Var1 57 embolised
1558 ADAR difference Var1 58 embolised
1559 ADAR difference Var1 59 embolised
1560 ADAR difference Var1 60 embolised
1561 ADAR difference Var1 61 embolised
1562 ADAR difference Var1 62 embolised
1563 ADAR difference Var1 63 embolised
1564 ADAR difference Var1 64 embolised
1565 ADAR difference Var1 65 embolised
1566 ADAR difference Var1 66 embolised
1567 ADAR difference Var1 67 embolised
1568 ADAR difference Var1 68 embolised
1569 ADAR difference Var1 69 embolised
1570 ADAR difference Var1 70 embolised
1571 ADAR difference Var1 71 embolised
1572 ADAR difference Var1 72 embolised
1573 ADAR difference Var1 73 embolised
1574 ADAR difference Var1 74 embolised
1575 ADAR difference Var1 75 embolised
1576 ADAR difference Var1 76 embolised
1577 ADAR difference Var1 77 embolised
1578 ADAR difference Var1 78 embolised
1579 ADAR difference Var1 79 embolised
1580 ADAR difference Var1 80 embolised
1581 ADAR difference Var1 81 embolised
1582 ADAR difference Var1 82 embolised
1583 ADAR difference Var1 83 embolised
1584 ADAR difference Var1 84 embolised
1585 ADAR difference Var1 85 embolised
1586 ADAR difference Var1 86 embolised
1587 ADAR difference Var1 87 embolised
1588 ADAR difference Var1 88 embolised
1589 ADAR difference Var1 89 embolised
1590 ADAR difference Var1 90 embolised
1591 ADAR difference Var1 91 embolised
1592 ADAR difference Var1 92 embolised
1593 ADAR difference Var1 93 embolised
1594 ADAR difference Var1 94 embolised
1595 ADAR difference Var1 95 embolised
1596 ADAR difference Var1 96 embolised
1597 ADAR difference Var1 97 embolised
1598 ADAR difference Var1 98 embolised
1599 ADAR difference Var1 99 embolised
1600 ADAR difference Var1 100 embolised
1601 AFM difference Var1 1 embolised
1602 AFM difference Var1 2 embolised
1603 AFM difference Var1 3 embolised
1604 AFM difference Var1 4 embolised
1605 AFM difference Var1 5 embolised
1606 AFM difference Var1 6 embolised
1607 AFM difference Var1 7 embolised
1608 AFM difference Var1 8 embolised
1609 AFM difference Var1 9 embolised
1610 AFM difference Var1 10 embolised
1611 AFM difference Var1 11 embolised
1612 AFM difference Var1 12 embolised
1613 AFM difference Var1 13 embolised
1614 AFM difference Var1 14 embolised
1615 AFM difference Var1 15 embolised
1616 AFM difference Var1 16 embolised
1617 AFM difference Var1 17 embolised
1618 AFM difference Var1 18 embolised
1619 AFM difference Var1 19 embolised
1620 AFM difference Var1 20 embolised
1621 AFM difference Var1 21 embolised
1622 AFM difference Var1 22 embolised
1623 AFM difference Var1 23 embolised
1624 AFM difference Var1 24 embolised
1625 AFM difference Var1 25 embolised
1626 AFM difference Var1 26 embolised
1627 AFM difference Var1 27 embolised
1628 AFM difference Var1 28 embolised
1629 AFM difference Var1 29 embolised
1630 AFM difference Var1 30 embolised
1631 AFM difference Var1 31 embolised
1632 AFM difference Var1 32 embolised
1633 AFM difference Var1 33 embolised
1634 AFM difference Var1 34 embolised
1635 AFM difference Var1 35 embolised
1636 AFM difference Var1 36 embolised
1637 AFM difference Var1 37 embolised
1638 AFM difference Var1 38 embolised
1639 AFM difference Var1 39 embolised
1640 AFM difference Var1 40 embolised
1641 AFM difference Var1 41 embolised
1642 AFM difference Var1 42 embolised
1643 AFM difference Var1 43 embolised
1644 AFM difference Var1 44 embolised
1645 AFM difference Var1 45 embolised
1646 AFM difference Var1 46 embolised
1647 AFM difference Var1 47 embolised
1648 AFM difference Var1 48 embolised
1649 AFM difference Var1 49 embolised
1650 AFM difference Var1 50 embolised
1651 AFM difference Var1 51 embolised
1652 AFM difference Var1 52 embolised
1653 AFM difference Var1 53 embolised
1654 AFM difference Var1 54 embolised
1655 AFM difference Var1 55 embolised
1656 AFM difference Var1 56 embolised
1657 AFM difference Var1 57 embolised
1658 AFM difference Var1 58 embolised
1659 AFM difference Var1 59 embolised
1660 AFM difference Var1 60 embolised
1661 AFM difference Var1 61 embolised
1662 AFM difference Var1 62 embolised
1663 AFM difference Var1 63 embolised
1664 AFM difference Var1 64 embolised
1665 AFM difference Var1 65 embolised
1666 AFM difference Var1 66 embolised
1667 AFM difference Var1 67 embolised
1668 AFM difference Var1 68 embolised
1669 AFM difference Var1 69 embolised
1670 AFM difference Var1 70 embolised
1671 AFM difference Var1 71 embolised
1672 AFM difference Var1 72 embolised
1673 AFM difference Var1 73 embolised
1674 AFM difference Var1 74 embolised
1675 AFM difference Var1 75 embolised
1676 AFM difference Var1 76 embolised
1677 AFM difference Var1 77 embolised
1678 AFM difference Var1 78 embolised
1679 AFM difference Var1 79 embolised
1680 AFM difference Var1 80 embolised
1681 AFM difference Var1 81 embolised
1682 AFM difference Var1 82 embolised
1683 AFM difference Var1 83 embolised
1684 AFM difference Var1 84 embolised
1685 AFM difference Var1 85 embolised
1686 AFM difference Var1 86 embolised
1687 AFM difference Var1 87 embolised
1688 AFM difference Var1 88 embolised
1689 AFM difference Var1 89 embolised
1690 AFM difference Var1 90 embolised
1691 AFM difference Var1 91 embolised
1692 AFM difference Var1 92 embolised
1693 AFM difference Var1 93 embolised
1694 AFM difference Var1 94 embolised
1695 AFM difference Var1 95 embolised
1696 AFM difference Var1 96 embolised
1697 AFM difference Var1 97 embolised
1698 AFM difference Var1 98 embolised
1699 AFM difference Var1 99 embolised
1700 AFM difference Var1 100 embolised
1701 AHNAK difference Var1 1 embolised
1702 AHNAK difference Var1 2 embolised
1703 AHNAK difference Var1 3 embolised
1704 AHNAK difference Var1 4 embolised
1705 AHNAK difference Var1 5 embolised
1706 AHNAK difference Var1 6 embolised
1707 AHNAK difference Var1 7 embolised
1708 AHNAK difference Var1 8 embolised
1709 AHNAK difference Var1 9 embolised
1710 AHNAK difference Var1 10 embolised
1711 AHNAK difference Var1 11 embolised
1712 AHNAK difference Var1 12 embolised
1713 AHNAK difference Var1 13 embolised
1714 AHNAK difference Var1 14 embolised
1715 AHNAK difference Var1 15 embolised
1716 AHNAK difference Var1 16 embolised
1717 AHNAK difference Var1 17 embolised
1718 AHNAK difference Var1 18 embolised
1719 AHNAK difference Var1 19 embolised
1720 AHNAK difference Var1 20 embolised
1721 AHNAK difference Var1 21 embolised
1722 AHNAK difference Var1 22 embolised
1723 AHNAK difference Var1 23 embolised
1724 AHNAK difference Var1 24 embolised
1725 AHNAK difference Var1 25 embolised
1726 AHNAK difference Var1 26 embolised
1727 AHNAK difference Var1 27 embolised
1728 AHNAK difference Var1 28 embolised
1729 AHNAK difference Var1 29 embolised
1730 AHNAK difference Var1 30 embolised
1731 AHNAK difference Var1 31 embolised
1732 AHNAK difference Var1 32 embolised
1733 AHNAK difference Var1 33 embolised
1734 AHNAK difference Var1 34 embolised
1735 AHNAK difference Var1 35 embolised
1736 AHNAK difference Var1 36 embolised
1737 AHNAK difference Var1 37 embolised
1738 AHNAK difference Var1 38 embolised
1739 AHNAK difference Var1 39 embolised
1740 AHNAK difference Var1 40 embolised
1741 AHNAK difference Var1 41 embolised
1742 AHNAK difference Var1 42 embolised
1743 AHNAK difference Var1 43 embolised
1744 AHNAK difference Var1 44 embolised
1745 AHNAK difference Var1 45 embolised
1746 AHNAK difference Var1 46 embolised
1747 AHNAK difference Var1 47 embolised
1748 AHNAK difference Var1 48 embolised
1749 AHNAK difference Var1 49 embolised
1750 AHNAK difference Var1 50 embolised
1751 AHNAK difference Var1 51 embolised
1752 AHNAK difference Var1 52 embolised
1753 AHNAK difference Var1 53 embolised
1754 AHNAK difference Var1 54 embolised
1755 AHNAK difference Var1 55 embolised
1756 AHNAK difference Var1 56 embolised
1757 AHNAK difference Var1 57 embolised
1758 AHNAK difference Var1 58 embolised
1759 AHNAK difference Var1 59 embolised
1760 AHNAK difference Var1 60 embolised
1761 AHNAK difference Var1 61 embolised
1762 AHNAK difference Var1 62 embolised
1763 AHNAK difference Var1 63 embolised
1764 AHNAK difference Var1 64 embolised
1765 AHNAK difference Var1 65 embolised
1766 AHNAK difference Var1 66 embolised
1767 AHNAK difference Var1 67 embolised
1768 AHNAK difference Var1 68 embolised
1769 AHNAK difference Var1 69 embolised
1770 AHNAK difference Var1 70 embolised
1771 AHNAK difference Var1 71 embolised
1772 AHNAK difference Var1 72 embolised
1773 AHNAK difference Var1 73 embolised
1774 AHNAK difference Var1 74 embolised
1775 AHNAK difference Var1 75 embolised
1776 AHNAK difference Var1 76 embolised
1777 AHNAK difference Var1 77 embolised
1778 AHNAK difference Var1 78 embolised
1779 AHNAK difference Var1 79 embolised
1780 AHNAK difference Var1 80 embolised
1781 AHNAK difference Var1 81 embolised
1782 AHNAK difference Var1 82 embolised
1783 AHNAK difference Var1 83 embolised
1784 AHNAK difference Var1 84 embolised
1785 AHNAK difference Var1 85 embolised
1786 AHNAK difference Var1 86 embolised
1787 AHNAK difference Var1 87 embolised
1788 AHNAK difference Var1 88 embolised
1789 AHNAK difference Var1 89 embolised
1790 AHNAK difference Var1 90 embolised
1791 AHNAK difference Var1 91 embolised
1792 AHNAK difference Var1 92 embolised
1793 AHNAK difference Var1 93 embolised
1794 AHNAK difference Var1 94 embolised
1795 AHNAK difference Var1 95 embolised
1796 AHNAK difference Var1 96 embolised
1797 AHNAK difference Var1 97 embolised
1798 AHNAK difference Var1 98 embolised
1799 AHNAK difference Var1 99 embolised
1800 AHNAK difference Var1 100 embolised
1801 AHSG difference Var1 1 embolised
1802 AHSG difference Var1 2 embolised
1803 AHSG difference Var1 3 embolised
1804 AHSG difference Var1 4 embolised
1805 AHSG difference Var1 5 embolised
1806 AHSG difference Var1 6 embolised
1807 AHSG difference Var1 7 embolised
1808 AHSG difference Var1 8 embolised
1809 AHSG difference Var1 9 embolised
1810 AHSG difference Var1 10 embolised
1811 AHSG difference Var1 11 embolised
1812 AHSG difference Var1 12 embolised
1813 AHSG difference Var1 13 embolised
1814 AHSG difference Var1 14 embolised
1815 AHSG difference Var1 15 embolised
1816 AHSG difference Var1 16 embolised
1817 AHSG difference Var1 17 embolised
1818 AHSG difference Var1 18 embolised
1819 AHSG difference Var1 19 embolised
1820 AHSG difference Var1 20 embolised
1821 AHSG difference Var1 21 embolised
1822 AHSG difference Var1 22 embolised
1823 AHSG difference Var1 23 embolised
1824 AHSG difference Var1 24 embolised
1825 AHSG difference Var1 25 embolised
1826 AHSG difference Var1 26 embolised
1827 AHSG difference Var1 27 embolised
1828 AHSG difference Var1 28 embolised
1829 AHSG difference Var1 29 embolised
1830 AHSG difference Var1 30 embolised
1831 AHSG difference Var1 31 embolised
1832 AHSG difference Var1 32 embolised
1833 AHSG difference Var1 33 embolised
1834 AHSG difference Var1 34 embolised
1835 AHSG difference Var1 35 embolised
1836 AHSG difference Var1 36 embolised
1837 AHSG difference Var1 37 embolised
1838 AHSG difference Var1 38 embolised
1839 AHSG difference Var1 39 embolised
1840 AHSG difference Var1 40 embolised
1841 AHSG difference Var1 41 embolised
1842 AHSG difference Var1 42 embolised
1843 AHSG difference Var1 43 embolised
1844 AHSG difference Var1 44 embolised
1845 AHSG difference Var1 45 embolised
1846 AHSG difference Var1 46 embolised
1847 AHSG difference Var1 47 embolised
1848 AHSG difference Var1 48 embolised
1849 AHSG difference Var1 49 embolised
1850 AHSG difference Var1 50 embolised
1851 AHSG difference Var1 51 embolised
1852 AHSG difference Var1 52 embolised
1853 AHSG difference Var1 53 embolised
1854 AHSG difference Var1 54 embolised
1855 AHSG difference Var1 55 embolised
1856 AHSG difference Var1 56 embolised
1857 AHSG difference Var1 57 embolised
1858 AHSG difference Var1 58 embolised
1859 AHSG difference Var1 59 embolised
1860 AHSG difference Var1 60 embolised
1861 AHSG difference Var1 61 embolised
1862 AHSG difference Var1 62 embolised
1863 AHSG difference Var1 63 embolised
1864 AHSG difference Var1 64 embolised
1865 AHSG difference Var1 65 embolised
1866 AHSG difference Var1 66 embolised
1867 AHSG difference Var1 67 embolised
1868 AHSG difference Var1 68 embolised
1869 AHSG difference Var1 69 embolised
1870 AHSG difference Var1 70 embolised
1871 AHSG difference Var1 71 embolised
1872 AHSG difference Var1 72 embolised
1873 AHSG difference Var1 73 embolised
1874 AHSG difference Var1 74 embolised
1875 AHSG difference Var1 75 embolised
1876 AHSG difference Var1 76 embolised
1877 AHSG difference Var1 77 embolised
1878 AHSG difference Var1 78 embolised
1879 AHSG difference Var1 79 embolised
1880 AHSG difference Var1 80 embolised
1881 AHSG difference Var1 81 embolised
1882 AHSG difference Var1 82 embolised
1883 AHSG difference Var1 83 embolised
1884 AHSG difference Var1 84 embolised
1885 AHSG difference Var1 85 embolised
1886 AHSG difference Var1 86 embolised
1887 AHSG difference Var1 87 embolised
1888 AHSG difference Var1 88 embolised
1889 AHSG difference Var1 89 embolised
1890 AHSG difference Var1 90 embolised
1891 AHSG difference Var1 91 embolised
1892 AHSG difference Var1 92 embolised
1893 AHSG difference Var1 93 embolised
1894 AHSG difference Var1 94 embolised
1895 AHSG difference Var1 95 embolised
1896 AHSG difference Var1 96 embolised
1897 AHSG difference Var1 97 embolised
1898 AHSG difference Var1 98 embolised
1899 AHSG difference Var1 99 embolised
1900 AHSG difference Var1 100 embolised
1901 AK4 difference Var1 1 embolised
1902 AK4 difference Var1 2 embolised
1903 AK4 difference Var1 3 embolised
1904 AK4 difference Var1 4 embolised
1905 AK4 difference Var1 5 embolised
1906 AK4 difference Var1 6 embolised
1907 AK4 difference Var1 7 embolised
1908 AK4 difference Var1 8 embolised
1909 AK4 difference Var1 9 embolised
1910 AK4 difference Var1 10 embolised
1911 AK4 difference Var1 11 embolised
1912 AK4 difference Var1 12 embolised
1913 AK4 difference Var1 13 embolised
1914 AK4 difference Var1 14 embolised
1915 AK4 difference Var1 15 embolised
1916 AK4 difference Var1 16 embolised
1917 AK4 difference Var1 17 embolised
1918 AK4 difference Var1 18 embolised
1919 AK4 difference Var1 19 embolised
1920 AK4 difference Var1 20 embolised
1921 AK4 difference Var1 21 embolised
1922 AK4 difference Var1 22 embolised
1923 AK4 difference Var1 23 embolised
1924 AK4 difference Var1 24 embolised
1925 AK4 difference Var1 25 embolised
1926 AK4 difference Var1 26 embolised
1927 AK4 difference Var1 27 embolised
1928 AK4 difference Var1 28 embolised
1929 AK4 difference Var1 29 embolised
1930 AK4 difference Var1 30 embolised
1931 AK4 difference Var1 31 embolised
1932 AK4 difference Var1 32 embolised
1933 AK4 difference Var1 33 embolised
1934 AK4 difference Var1 34 embolised
1935 AK4 difference Var1 35 embolised
1936 AK4 difference Var1 36 embolised
1937 AK4 difference Var1 37 embolised
1938 AK4 difference Var1 38 embolised
1939 AK4 difference Var1 39 embolised
1940 AK4 difference Var1 40 embolised
1941 AK4 difference Var1 41 embolised
1942 AK4 difference Var1 42 embolised
1943 AK4 difference Var1 43 embolised
1944 AK4 difference Var1 44 embolised
1945 AK4 difference Var1 45 embolised
1946 AK4 difference Var1 46 embolised
1947 AK4 difference Var1 47 embolised
1948 AK4 difference Var1 48 embolised
1949 AK4 difference Var1 49 embolised
1950 AK4 difference Var1 50 embolised
1951 AK4 difference Var1 51 embolised
1952 AK4 difference Var1 52 embolised
1953 AK4 difference Var1 53 embolised
1954 AK4 difference Var1 54 embolised
1955 AK4 difference Var1 55 embolised
1956 AK4 difference Var1 56 embolised
1957 AK4 difference Var1 57 embolised
1958 AK4 difference Var1 58 embolised
1959 AK4 difference Var1 59 embolised
1960 AK4 difference Var1 60 embolised
1961 AK4 difference Var1 61 embolised
1962 AK4 difference Var1 62 embolised
1963 AK4 difference Var1 63 embolised
1964 AK4 difference Var1 64 embolised
1965 AK4 difference Var1 65 embolised
1966 AK4 difference Var1 66 embolised
1967 AK4 difference Var1 67 embolised
1968 AK4 difference Var1 68 embolised
1969 AK4 difference Var1 69 embolised
1970 AK4 difference Var1 70 embolised
1971 AK4 difference Var1 71 embolised
1972 AK4 difference Var1 72 embolised
1973 AK4 difference Var1 73 embolised
1974 AK4 difference Var1 74 embolised
1975 AK4 difference Var1 75 embolised
1976 AK4 difference Var1 76 embolised
1977 AK4 difference Var1 77 embolised
1978 AK4 difference Var1 78 embolised
1979 AK4 difference Var1 79 embolised
1980 AK4 difference Var1 80 embolised
1981 AK4 difference Var1 81 embolised
1982 AK4 difference Var1 82 embolised
1983 AK4 difference Var1 83 embolised
1984 AK4 difference Var1 84 embolised
1985 AK4 difference Var1 85 embolised
1986 AK4 difference Var1 86 embolised
1987 AK4 difference Var1 87 embolised
1988 AK4 difference Var1 88 embolised
1989 AK4 difference Var1 89 embolised
1990 AK4 difference Var1 90 embolised
1991 AK4 difference Var1 91 embolised
1992 AK4 difference Var1 92 embolised
1993 AK4 difference Var1 93 embolised
1994 AK4 difference Var1 94 embolised
1995 AK4 difference Var1 95 embolised
1996 AK4 difference Var1 96 embolised
1997 AK4 difference Var1 97 embolised
1998 AK4 difference Var1 98 embolised
1999 AK4 difference Var1 99 embolised
2000 AK4 difference Var1 100 embolised
2001 AKAP11 difference Var1 1 embolised
2002 AKAP11 difference Var1 2 embolised
2003 AKAP11 difference Var1 3 embolised
2004 AKAP11 difference Var1 4 embolised
2005 AKAP11 difference Var1 5 embolised
2006 AKAP11 difference Var1 6 embolised
2007 AKAP11 difference Var1 7 embolised
2008 AKAP11 difference Var1 8 embolised
2009 AKAP11 difference Var1 9 embolised
2010 AKAP11 difference Var1 10 embolised
2011 AKAP11 difference Var1 11 embolised
2012 AKAP11 difference Var1 12 embolised
2013 AKAP11 difference Var1 13 embolised
2014 AKAP11 difference Var1 14 embolised
2015 AKAP11 difference Var1 15 embolised
2016 AKAP11 difference Var1 16 embolised
2017 AKAP11 difference Var1 17 embolised
2018 AKAP11 difference Var1 18 embolised
2019 AKAP11 difference Var1 19 embolised
2020 AKAP11 difference Var1 20 embolised
2021 AKAP11 difference Var1 21 embolised
2022 AKAP11 difference Var1 22 embolised
2023 AKAP11 difference Var1 23 embolised
2024 AKAP11 difference Var1 24 embolised
2025 AKAP11 difference Var1 25 embolised
2026 AKAP11 difference Var1 26 embolised
2027 AKAP11 difference Var1 27 embolised
2028 AKAP11 difference Var1 28 embolised
2029 AKAP11 difference Var1 29 embolised
2030 AKAP11 difference Var1 30 embolised
2031 AKAP11 difference Var1 31 embolised
2032 AKAP11 difference Var1 32 embolised
2033 AKAP11 difference Var1 33 embolised
2034 AKAP11 difference Var1 34 embolised
2035 AKAP11 difference Var1 35 embolised
2036 AKAP11 difference Var1 36 embolised
2037 AKAP11 difference Var1 37 embolised
2038 AKAP11 difference Var1 38 embolised
2039 AKAP11 difference Var1 39 embolised
2040 AKAP11 difference Var1 40 embolised
2041 AKAP11 difference Var1 41 embolised
2042 AKAP11 difference Var1 42 embolised
2043 AKAP11 difference Var1 43 embolised
2044 AKAP11 difference Var1 44 embolised
2045 AKAP11 difference Var1 45 embolised
2046 AKAP11 difference Var1 46 embolised
2047 AKAP11 difference Var1 47 embolised
2048 AKAP11 difference Var1 48 embolised
2049 AKAP11 difference Var1 49 embolised
2050 AKAP11 difference Var1 50 embolised
2051 AKAP11 difference Var1 51 embolised
2052 AKAP11 difference Var1 52 embolised
2053 AKAP11 difference Var1 53 embolised
2054 AKAP11 difference Var1 54 embolised
2055 AKAP11 difference Var1 55 embolised
2056 AKAP11 difference Var1 56 embolised
2057 AKAP11 difference Var1 57 embolised
2058 AKAP11 difference Var1 58 embolised
2059 AKAP11 difference Var1 59 embolised
2060 AKAP11 difference Var1 60 embolised
2061 AKAP11 difference Var1 61 embolised
2062 AKAP11 difference Var1 62 embolised
2063 AKAP11 difference Var1 63 embolised
2064 AKAP11 difference Var1 64 embolised
2065 AKAP11 difference Var1 65 embolised
2066 AKAP11 difference Var1 66 embolised
2067 AKAP11 difference Var1 67 embolised
2068 AKAP11 difference Var1 68 embolised
2069 AKAP11 difference Var1 69 embolised
2070 AKAP11 difference Var1 70 embolised
2071 AKAP11 difference Var1 71 embolised
2072 AKAP11 difference Var1 72 embolised
2073 AKAP11 difference Var1 73 embolised
2074 AKAP11 difference Var1 74 embolised
2075 AKAP11 difference Var1 75 embolised
2076 AKAP11 difference Var1 76 embolised
2077 AKAP11 difference Var1 77 embolised
2078 AKAP11 difference Var1 78 embolised
2079 AKAP11 difference Var1 79 embolised
2080 AKAP11 difference Var1 80 embolised
2081 AKAP11 difference Var1 81 embolised
2082 AKAP11 difference Var1 82 embolised
2083 AKAP11 difference Var1 83 embolised
2084 AKAP11 difference Var1 84 embolised
2085 AKAP11 difference Var1 85 embolised
2086 AKAP11 difference Var1 86 embolised
2087 AKAP11 difference Var1 87 embolised
2088 AKAP11 difference Var1 88 embolised
2089 AKAP11 difference Var1 89 embolised
2090 AKAP11 difference Var1 90 embolised
2091 AKAP11 difference Var1 91 embolised
2092 AKAP11 difference Var1 92 embolised
2093 AKAP11 difference Var1 93 embolised
2094 AKAP11 difference Var1 94 embolised
2095 AKAP11 difference Var1 95 embolised
2096 AKAP11 difference Var1 96 embolised
2097 AKAP11 difference Var1 97 embolised
2098 AKAP11 difference Var1 98 embolised
2099 AKAP11 difference Var1 99 embolised
2100 AKAP11 difference Var1 100 embolised
2101 AKAP13 difference Var1 1 embolised
2102 AKAP13 difference Var1 2 embolised
2103 AKAP13 difference Var1 3 embolised
2104 AKAP13 difference Var1 4 embolised
2105 AKAP13 difference Var1 5 embolised
2106 AKAP13 difference Var1 6 embolised
2107 AKAP13 difference Var1 7 embolised
2108 AKAP13 difference Var1 8 embolised
2109 AKAP13 difference Var1 9 embolised
2110 AKAP13 difference Var1 10 embolised
2111 AKAP13 difference Var1 11 embolised
2112 AKAP13 difference Var1 12 embolised
2113 AKAP13 difference Var1 13 embolised
2114 AKAP13 difference Var1 14 embolised
2115 AKAP13 difference Var1 15 embolised
2116 AKAP13 difference Var1 16 embolised
2117 AKAP13 difference Var1 17 embolised
2118 AKAP13 difference Var1 18 embolised
2119 AKAP13 difference Var1 19 embolised
2120 AKAP13 difference Var1 20 embolised
2121 AKAP13 difference Var1 21 embolised
2122 AKAP13 difference Var1 22 embolised
2123 AKAP13 difference Var1 23 embolised
2124 AKAP13 difference Var1 24 embolised
2125 AKAP13 difference Var1 25 embolised
2126 AKAP13 difference Var1 26 embolised
2127 AKAP13 difference Var1 27 embolised
2128 AKAP13 difference Var1 28 embolised
2129 AKAP13 difference Var1 29 embolised
2130 AKAP13 difference Var1 30 embolised
2131 AKAP13 difference Var1 31 embolised
2132 AKAP13 difference Var1 32 embolised
2133 AKAP13 difference Var1 33 embolised
2134 AKAP13 difference Var1 34 embolised
2135 AKAP13 difference Var1 35 embolised
2136 AKAP13 difference Var1 36 embolised
2137 AKAP13 difference Var1 37 embolised
2138 AKAP13 difference Var1 38 embolised
2139 AKAP13 difference Var1 39 embolised
2140 AKAP13 difference Var1 40 embolised
2141 AKAP13 difference Var1 41 embolised
2142 AKAP13 difference Var1 42 embolised
2143 AKAP13 difference Var1 43 embolised
2144 AKAP13 difference Var1 44 embolised
2145 AKAP13 difference Var1 45 embolised
2146 AKAP13 difference Var1 46 embolised
2147 AKAP13 difference Var1 47 embolised
2148 AKAP13 difference Var1 48 embolised
2149 AKAP13 difference Var1 49 embolised
2150 AKAP13 difference Var1 50 embolised
2151 AKAP13 difference Var1 51 embolised
2152 AKAP13 difference Var1 52 embolised
2153 AKAP13 difference Var1 53 embolised
2154 AKAP13 difference Var1 54 embolised
2155 AKAP13 difference Var1 55 embolised
2156 AKAP13 difference Var1 56 embolised
2157 AKAP13 difference Var1 57 embolised
2158 AKAP13 difference Var1 58 embolised
2159 AKAP13 difference Var1 59 embolised
2160 AKAP13 difference Var1 60 embolised
2161 AKAP13 difference Var1 61 embolised
2162 AKAP13 difference Var1 62 embolised
2163 AKAP13 difference Var1 63 embolised
2164 AKAP13 difference Var1 64 embolised
2165 AKAP13 difference Var1 65 embolised
2166 AKAP13 difference Var1 66 embolised
2167 AKAP13 difference Var1 67 embolised
2168 AKAP13 difference Var1 68 embolised
2169 AKAP13 difference Var1 69 embolised
2170 AKAP13 difference Var1 70 embolised
2171 AKAP13 difference Var1 71 embolised
2172 AKAP13 difference Var1 72 embolised
2173 AKAP13 difference Var1 73 embolised
2174 AKAP13 difference Var1 74 embolised
2175 AKAP13 difference Var1 75 embolised
2176 AKAP13 difference Var1 76 embolised
2177 AKAP13 difference Var1 77 embolised
2178 AKAP13 difference Var1 78 embolised
2179 AKAP13 difference Var1 79 embolised
2180 AKAP13 difference Var1 80 embolised
2181 AKAP13 difference Var1 81 embolised
2182 AKAP13 difference Var1 82 embolised
2183 AKAP13 difference Var1 83 embolised
2184 AKAP13 difference Var1 84 embolised
2185 AKAP13 difference Var1 85 embolised
2186 AKAP13 difference Var1 86 embolised
2187 AKAP13 difference Var1 87 embolised
2188 AKAP13 difference Var1 88 embolised
2189 AKAP13 difference Var1 89 embolised
2190 AKAP13 difference Var1 90 embolised
2191 AKAP13 difference Var1 91 embolised
2192 AKAP13 difference Var1 92 embolised
2193 AKAP13 difference Var1 93 embolised
2194 AKAP13 difference Var1 94 embolised
2195 AKAP13 difference Var1 95 embolised
2196 AKAP13 difference Var1 96 embolised
2197 AKAP13 difference Var1 97 embolised
2198 AKAP13 difference Var1 98 embolised
2199 AKAP13 difference Var1 99 embolised
2200 AKAP13 difference Var1 100 embolised
2201 AKIRIN1 difference Var1 1 embolised
2202 AKIRIN1 difference Var1 2 embolised
2203 AKIRIN1 difference Var1 3 embolised
2204 AKIRIN1 difference Var1 4 embolised
2205 AKIRIN1 difference Var1 5 embolised
2206 AKIRIN1 difference Var1 6 embolised
2207 AKIRIN1 difference Var1 7 embolised
2208 AKIRIN1 difference Var1 8 embolised
2209 AKIRIN1 difference Var1 9 embolised
2210 AKIRIN1 difference Var1 10 embolised
2211 AKIRIN1 difference Var1 11 embolised
2212 AKIRIN1 difference Var1 12 embolised
2213 AKIRIN1 difference Var1 13 embolised
2214 AKIRIN1 difference Var1 14 embolised
2215 AKIRIN1 difference Var1 15 embolised
2216 AKIRIN1 difference Var1 16 embolised
2217 AKIRIN1 difference Var1 17 embolised
2218 AKIRIN1 difference Var1 18 embolised
2219 AKIRIN1 difference Var1 19 embolised
2220 AKIRIN1 difference Var1 20 embolised
2221 AKIRIN1 difference Var1 21 embolised
2222 AKIRIN1 difference Var1 22 embolised
2223 AKIRIN1 difference Var1 23 embolised
2224 AKIRIN1 difference Var1 24 embolised
2225 AKIRIN1 difference Var1 25 embolised
2226 AKIRIN1 difference Var1 26 embolised
2227 AKIRIN1 difference Var1 27 embolised
2228 AKIRIN1 difference Var1 28 embolised
2229 AKIRIN1 difference Var1 29 embolised
2230 AKIRIN1 difference Var1 30 embolised
2231 AKIRIN1 difference Var1 31 embolised
2232 AKIRIN1 difference Var1 32 embolised
2233 AKIRIN1 difference Var1 33 embolised
2234 AKIRIN1 difference Var1 34 embolised
2235 AKIRIN1 difference Var1 35 embolised
2236 AKIRIN1 difference Var1 36 embolised
2237 AKIRIN1 difference Var1 37 embolised
2238 AKIRIN1 difference Var1 38 embolised
2239 AKIRIN1 difference Var1 39 embolised
2240 AKIRIN1 difference Var1 40 embolised
2241 AKIRIN1 difference Var1 41 embolised
2242 AKIRIN1 difference Var1 42 embolised
2243 AKIRIN1 difference Var1 43 embolised
2244 AKIRIN1 difference Var1 44 embolised
2245 AKIRIN1 difference Var1 45 embolised
2246 AKIRIN1 difference Var1 46 embolised
2247 AKIRIN1 difference Var1 47 embolised
2248 AKIRIN1 difference Var1 48 embolised
2249 AKIRIN1 difference Var1 49 embolised
2250 AKIRIN1 difference Var1 50 embolised
2251 AKIRIN1 difference Var1 51 embolised
2252 AKIRIN1 difference Var1 52 embolised
2253 AKIRIN1 difference Var1 53 embolised
2254 AKIRIN1 difference Var1 54 embolised
2255 AKIRIN1 difference Var1 55 embolised
2256 AKIRIN1 difference Var1 56 embolised
2257 AKIRIN1 difference Var1 57 embolised
2258 AKIRIN1 difference Var1 58 embolised
2259 AKIRIN1 difference Var1 59 embolised
2260 AKIRIN1 difference Var1 60 embolised
2261 AKIRIN1 difference Var1 61 embolised
2262 AKIRIN1 difference Var1 62 embolised
2263 AKIRIN1 difference Var1 63 embolised
2264 AKIRIN1 difference Var1 64 embolised
2265 AKIRIN1 difference Var1 65 embolised
2266 AKIRIN1 difference Var1 66 embolised
2267 AKIRIN1 difference Var1 67 embolised
2268 AKIRIN1 difference Var1 68 embolised
2269 AKIRIN1 difference Var1 69 embolised
2270 AKIRIN1 difference Var1 70 embolised
2271 AKIRIN1 difference Var1 71 embolised
2272 AKIRIN1 difference Var1 72 embolised
2273 AKIRIN1 difference Var1 73 embolised
2274 AKIRIN1 difference Var1 74 embolised
2275 AKIRIN1 difference Var1 75 embolised
2276 AKIRIN1 difference Var1 76 embolised
2277 AKIRIN1 difference Var1 77 embolised
2278 AKIRIN1 difference Var1 78 embolised
2279 AKIRIN1 difference Var1 79 embolised
2280 AKIRIN1 difference Var1 80 embolised
2281 AKIRIN1 difference Var1 81 embolised
2282 AKIRIN1 difference Var1 82 embolised
2283 AKIRIN1 difference Var1 83 embolised
2284 AKIRIN1 difference Var1 84 embolised
2285 AKIRIN1 difference Var1 85 embolised
2286 AKIRIN1 difference Var1 86 embolised
2287 AKIRIN1 difference Var1 87 embolised
2288 AKIRIN1 difference Var1 88 embolised
2289 AKIRIN1 difference Var1 89 embolised
2290 AKIRIN1 difference Var1 90 embolised
2291 AKIRIN1 difference Var1 91 embolised
2292 AKIRIN1 difference Var1 92 embolised
2293 AKIRIN1 difference Var1 93 embolised
2294 AKIRIN1 difference Var1 94 embolised
2295 AKIRIN1 difference Var1 95 embolised
2296 AKIRIN1 difference Var1 96 embolised
2297 AKIRIN1 difference Var1 97 embolised
2298 AKIRIN1 difference Var1 98 embolised
2299 AKIRIN1 difference Var1 99 embolised
2300 AKIRIN1 difference Var1 100 embolised
2301 ALDH8A1 difference Var1 1 embolised
2302 ALDH8A1 difference Var1 2 embolised
2303 ALDH8A1 difference Var1 3 embolised
2304 ALDH8A1 difference Var1 4 embolised
2305 ALDH8A1 difference Var1 5 embolised
2306 ALDH8A1 difference Var1 6 embolised
2307 ALDH8A1 difference Var1 7 embolised
2308 ALDH8A1 difference Var1 8 embolised
2309 ALDH8A1 difference Var1 9 embolised
2310 ALDH8A1 difference Var1 10 embolised
2311 ALDH8A1 difference Var1 11 embolised
2312 ALDH8A1 difference Var1 12 embolised
2313 ALDH8A1 difference Var1 13 embolised
2314 ALDH8A1 difference Var1 14 embolised
2315 ALDH8A1 difference Var1 15 embolised
2316 ALDH8A1 difference Var1 16 embolised
2317 ALDH8A1 difference Var1 17 embolised
2318 ALDH8A1 difference Var1 18 embolised
2319 ALDH8A1 difference Var1 19 embolised
2320 ALDH8A1 difference Var1 20 embolised
2321 ALDH8A1 difference Var1 21 embolised
2322 ALDH8A1 difference Var1 22 embolised
2323 ALDH8A1 difference Var1 23 embolised
2324 ALDH8A1 difference Var1 24 embolised
2325 ALDH8A1 difference Var1 25 embolised
2326 ALDH8A1 difference Var1 26 embolised
2327 ALDH8A1 difference Var1 27 embolised
2328 ALDH8A1 difference Var1 28 embolised
2329 ALDH8A1 difference Var1 29 embolised
2330 ALDH8A1 difference Var1 30 embolised
2331 ALDH8A1 difference Var1 31 embolised
2332 ALDH8A1 difference Var1 32 embolised
2333 ALDH8A1 difference Var1 33 embolised
2334 ALDH8A1 difference Var1 34 embolised
2335 ALDH8A1 difference Var1 35 embolised
2336 ALDH8A1 difference Var1 36 embolised
2337 ALDH8A1 difference Var1 37 embolised
2338 ALDH8A1 difference Var1 38 embolised
2339 ALDH8A1 difference Var1 39 embolised
2340 ALDH8A1 difference Var1 40 embolised
2341 ALDH8A1 difference Var1 41 embolised
2342 ALDH8A1 difference Var1 42 embolised
2343 ALDH8A1 difference Var1 43 embolised
2344 ALDH8A1 difference Var1 44 embolised
2345 ALDH8A1 difference Var1 45 embolised
2346 ALDH8A1 difference Var1 46 embolised
2347 ALDH8A1 difference Var1 47 embolised
2348 ALDH8A1 difference Var1 48 embolised
2349 ALDH8A1 difference Var1 49 embolised
2350 ALDH8A1 difference Var1 50 embolised
2351 ALDH8A1 difference Var1 51 embolised
2352 ALDH8A1 difference Var1 52 embolised
2353 ALDH8A1 difference Var1 53 embolised
2354 ALDH8A1 difference Var1 54 embolised
2355 ALDH8A1 difference Var1 55 embolised
2356 ALDH8A1 difference Var1 56 embolised
2357 ALDH8A1 difference Var1 57 embolised
2358 ALDH8A1 difference Var1 58 embolised
2359 ALDH8A1 difference Var1 59 embolised
2360 ALDH8A1 difference Var1 60 embolised
2361 ALDH8A1 difference Var1 61 embolised
2362 ALDH8A1 difference Var1 62 embolised
2363 ALDH8A1 difference Var1 63 embolised
2364 ALDH8A1 difference Var1 64 embolised
2365 ALDH8A1 difference Var1 65 embolised
2366 ALDH8A1 difference Var1 66 embolised
2367 ALDH8A1 difference Var1 67 embolised
2368 ALDH8A1 difference Var1 68 embolised
2369 ALDH8A1 difference Var1 69 embolised
2370 ALDH8A1 difference Var1 70 embolised
2371 ALDH8A1 difference Var1 71 embolised
2372 ALDH8A1 difference Var1 72 embolised
2373 ALDH8A1 difference Var1 73 embolised
2374 ALDH8A1 difference Var1 74 embolised
2375 ALDH8A1 difference Var1 75 embolised
2376 ALDH8A1 difference Var1 76 embolised
2377 ALDH8A1 difference Var1 77 embolised
2378 ALDH8A1 difference Var1 78 embolised
2379 ALDH8A1 difference Var1 79 embolised
2380 ALDH8A1 difference Var1 80 embolised
2381 ALDH8A1 difference Var1 81 embolised
2382 ALDH8A1 difference Var1 82 embolised
2383 ALDH8A1 difference Var1 83 embolised
2384 ALDH8A1 difference Var1 84 embolised
2385 ALDH8A1 difference Var1 85 embolised
2386 ALDH8A1 difference Var1 86 embolised
2387 ALDH8A1 difference Var1 87 embolised
2388 ALDH8A1 difference Var1 88 embolised
2389 ALDH8A1 difference Var1 89 embolised
2390 ALDH8A1 difference Var1 90 embolised
2391 ALDH8A1 difference Var1 91 embolised
2392 ALDH8A1 difference Var1 92 embolised
2393 ALDH8A1 difference Var1 93 embolised
2394 ALDH8A1 difference Var1 94 embolised
2395 ALDH8A1 difference Var1 95 embolised
2396 ALDH8A1 difference Var1 96 embolised
2397 ALDH8A1 difference Var1 97 embolised
2398 ALDH8A1 difference Var1 98 embolised
2399 ALDH8A1 difference Var1 99 embolised
2400 ALDH8A1 difference Var1 100 embolised
2401 ANG difference Var1 1 embolised
2402 ANG difference Var1 2 embolised
2403 ANG difference Var1 3 embolised
2404 ANG difference Var1 4 embolised
2405 ANG difference Var1 5 embolised
2406 ANG difference Var1 6 embolised
2407 ANG difference Var1 7 embolised
2408 ANG difference Var1 8 embolised
2409 ANG difference Var1 9 embolised
2410 ANG difference Var1 10 embolised
2411 ANG difference Var1 11 embolised
2412 ANG difference Var1 12 embolised
2413 ANG difference Var1 13 embolised
2414 ANG difference Var1 14 embolised
2415 ANG difference Var1 15 embolised
2416 ANG difference Var1 16 embolised
2417 ANG difference Var1 17 embolised
2418 ANG difference Var1 18 embolised
2419 ANG difference Var1 19 embolised
2420 ANG difference Var1 20 embolised
2421 ANG difference Var1 21 embolised
2422 ANG difference Var1 22 embolised
2423 ANG difference Var1 23 embolised
2424 ANG difference Var1 24 embolised
2425 ANG difference Var1 25 embolised
2426 ANG difference Var1 26 embolised
2427 ANG difference Var1 27 embolised
2428 ANG difference Var1 28 embolised
2429 ANG difference Var1 29 embolised
2430 ANG difference Var1 30 embolised
2431 ANG difference Var1 31 embolised
2432 ANG difference Var1 32 embolised
2433 ANG difference Var1 33 embolised
2434 ANG difference Var1 34 embolised
2435 ANG difference Var1 35 embolised
2436 ANG difference Var1 36 embolised
2437 ANG difference Var1 37 embolised
2438 ANG difference Var1 38 embolised
2439 ANG difference Var1 39 embolised
2440 ANG difference Var1 40 embolised
2441 ANG difference Var1 41 embolised
2442 ANG difference Var1 42 embolised
2443 ANG difference Var1 43 embolised
2444 ANG difference Var1 44 embolised
2445 ANG difference Var1 45 embolised
2446 ANG difference Var1 46 embolised
2447 ANG difference Var1 47 embolised
2448 ANG difference Var1 48 embolised
2449 ANG difference Var1 49 embolised
2450 ANG difference Var1 50 embolised
2451 ANG difference Var1 51 embolised
2452 ANG difference Var1 52 embolised
2453 ANG difference Var1 53 embolised
2454 ANG difference Var1 54 embolised
2455 ANG difference Var1 55 embolised
2456 ANG difference Var1 56 embolised
2457 ANG difference Var1 57 embolised
2458 ANG difference Var1 58 embolised
2459 ANG difference Var1 59 embolised
2460 ANG difference Var1 60 embolised
2461 ANG difference Var1 61 embolised
2462 ANG difference Var1 62 embolised
2463 ANG difference Var1 63 embolised
2464 ANG difference Var1 64 embolised
2465 ANG difference Var1 65 embolised
2466 ANG difference Var1 66 embolised
2467 ANG difference Var1 67 embolised
2468 ANG difference Var1 68 embolised
2469 ANG difference Var1 69 embolised
2470 ANG difference Var1 70 embolised
2471 ANG difference Var1 71 embolised
2472 ANG difference Var1 72 embolised
2473 ANG difference Var1 73 embolised
2474 ANG difference Var1 74 embolised
2475 ANG difference Var1 75 embolised
2476 ANG difference Var1 76 embolised
2477 ANG difference Var1 77 embolised
2478 ANG difference Var1 78 embolised
2479 ANG difference Var1 79 embolised
2480 ANG difference Var1 80 embolised
2481 ANG difference Var1 81 embolised
2482 ANG difference Var1 82 embolised
2483 ANG difference Var1 83 embolised
2484 ANG difference Var1 84 embolised
2485 ANG difference Var1 85 embolised
2486 ANG difference Var1 86 embolised
2487 ANG difference Var1 87 embolised
2488 ANG difference Var1 88 embolised
2489 ANG difference Var1 89 embolised
2490 ANG difference Var1 90 embolised
2491 ANG difference Var1 91 embolised
2492 ANG difference Var1 92 embolised
2493 ANG difference Var1 93 embolised
2494 ANG difference Var1 94 embolised
2495 ANG difference Var1 95 embolised
2496 ANG difference Var1 96 embolised
2497 ANG difference Var1 97 embolised
2498 ANG difference Var1 98 embolised
2499 ANG difference Var1 99 embolised
2500 ANG difference Var1 100 embolised
2501 ANGPTL4 difference Var1 1 embolised
2502 ANGPTL4 difference Var1 2 embolised
2503 ANGPTL4 difference Var1 3 embolised
2504 ANGPTL4 difference Var1 4 embolised
2505 ANGPTL4 difference Var1 5 embolised
2506 ANGPTL4 difference Var1 6 embolised
2507 ANGPTL4 difference Var1 7 embolised
2508 ANGPTL4 difference Var1 8 embolised
2509 ANGPTL4 difference Var1 9 embolised
2510 ANGPTL4 difference Var1 10 embolised
2511 ANGPTL4 difference Var1 11 embolised
2512 ANGPTL4 difference Var1 12 embolised
2513 ANGPTL4 difference Var1 13 embolised
2514 ANGPTL4 difference Var1 14 embolised
2515 ANGPTL4 difference Var1 15 embolised
2516 ANGPTL4 difference Var1 16 embolised
2517 ANGPTL4 difference Var1 17 embolised
2518 ANGPTL4 difference Var1 18 embolised
2519 ANGPTL4 difference Var1 19 embolised
2520 ANGPTL4 difference Var1 20 embolised
2521 ANGPTL4 difference Var1 21 embolised
2522 ANGPTL4 difference Var1 22 embolised
2523 ANGPTL4 difference Var1 23 embolised
2524 ANGPTL4 difference Var1 24 embolised
2525 ANGPTL4 difference Var1 25 embolised
2526 ANGPTL4 difference Var1 26 embolised
2527 ANGPTL4 difference Var1 27 embolised
2528 ANGPTL4 difference Var1 28 embolised
2529 ANGPTL4 difference Var1 29 embolised
2530 ANGPTL4 difference Var1 30 embolised
2531 ANGPTL4 difference Var1 31 embolised
2532 ANGPTL4 difference Var1 32 embolised
2533 ANGPTL4 difference Var1 33 embolised
2534 ANGPTL4 difference Var1 34 embolised
2535 ANGPTL4 difference Var1 35 embolised
2536 ANGPTL4 difference Var1 36 embolised
2537 ANGPTL4 difference Var1 37 embolised
2538 ANGPTL4 difference Var1 38 embolised
2539 ANGPTL4 difference Var1 39 embolised
2540 ANGPTL4 difference Var1 40 embolised
2541 ANGPTL4 difference Var1 41 embolised
2542 ANGPTL4 difference Var1 42 embolised
2543 ANGPTL4 difference Var1 43 embolised
2544 ANGPTL4 difference Var1 44 embolised
2545 ANGPTL4 difference Var1 45 embolised
2546 ANGPTL4 difference Var1 46 embolised
2547 ANGPTL4 difference Var1 47 embolised
2548 ANGPTL4 difference Var1 48 embolised
2549 ANGPTL4 difference Var1 49 embolised
2550 ANGPTL4 difference Var1 50 embolised
2551 ANGPTL4 difference Var1 51 embolised
2552 ANGPTL4 difference Var1 52 embolised
2553 ANGPTL4 difference Var1 53 embolised
2554 ANGPTL4 difference Var1 54 embolised
2555 ANGPTL4 difference Var1 55 embolised
2556 ANGPTL4 difference Var1 56 embolised
2557 ANGPTL4 difference Var1 57 embolised
2558 ANGPTL4 difference Var1 58 embolised
2559 ANGPTL4 difference Var1 59 embolised
2560 ANGPTL4 difference Var1 60 embolised
2561 ANGPTL4 difference Var1 61 embolised
2562 ANGPTL4 difference Var1 62 embolised
2563 ANGPTL4 difference Var1 63 embolised
2564 ANGPTL4 difference Var1 64 embolised
2565 ANGPTL4 difference Var1 65 embolised
2566 ANGPTL4 difference Var1 66 embolised
2567 ANGPTL4 difference Var1 67 embolised
2568 ANGPTL4 difference Var1 68 embolised
2569 ANGPTL4 difference Var1 69 embolised
2570 ANGPTL4 difference Var1 70 embolised
2571 ANGPTL4 difference Var1 71 embolised
2572 ANGPTL4 difference Var1 72 embolised
2573 ANGPTL4 difference Var1 73 embolised
2574 ANGPTL4 difference Var1 74 embolised
2575 ANGPTL4 difference Var1 75 embolised
2576 ANGPTL4 difference Var1 76 embolised
2577 ANGPTL4 difference Var1 77 embolised
2578 ANGPTL4 difference Var1 78 embolised
2579 ANGPTL4 difference Var1 79 embolised
2580 ANGPTL4 difference Var1 80 embolised
2581 ANGPTL4 difference Var1 81 embolised
2582 ANGPTL4 difference Var1 82 embolised
2583 ANGPTL4 difference Var1 83 embolised
2584 ANGPTL4 difference Var1 84 embolised
2585 ANGPTL4 difference Var1 85 embolised
2586 ANGPTL4 difference Var1 86 embolised
2587 ANGPTL4 difference Var1 87 embolised
2588 ANGPTL4 difference Var1 88 embolised
2589 ANGPTL4 difference Var1 89 embolised
2590 ANGPTL4 difference Var1 90 embolised
2591 ANGPTL4 difference Var1 91 embolised
2592 ANGPTL4 difference Var1 92 embolised
2593 ANGPTL4 difference Var1 93 embolised
2594 ANGPTL4 difference Var1 94 embolised
2595 ANGPTL4 difference Var1 95 embolised
2596 ANGPTL4 difference Var1 96 embolised
2597 ANGPTL4 difference Var1 97 embolised
2598 ANGPTL4 difference Var1 98 embolised
2599 ANGPTL4 difference Var1 99 embolised
2600 ANGPTL4 difference Var1 100 embolised
2601 ANXA10 difference Var1 1 embolised
2602 ANXA10 difference Var1 2 embolised
2603 ANXA10 difference Var1 3 embolised
2604 ANXA10 difference Var1 4 embolised
2605 ANXA10 difference Var1 5 embolised
2606 ANXA10 difference Var1 6 embolised
2607 ANXA10 difference Var1 7 embolised
2608 ANXA10 difference Var1 8 embolised
2609 ANXA10 difference Var1 9 embolised
2610 ANXA10 difference Var1 10 embolised
2611 ANXA10 difference Var1 11 embolised
2612 ANXA10 difference Var1 12 embolised
2613 ANXA10 difference Var1 13 embolised
2614 ANXA10 difference Var1 14 embolised
2615 ANXA10 difference Var1 15 embolised
2616 ANXA10 difference Var1 16 embolised
2617 ANXA10 difference Var1 17 embolised
2618 ANXA10 difference Var1 18 embolised
2619 ANXA10 difference Var1 19 embolised
2620 ANXA10 difference Var1 20 embolised
2621 ANXA10 difference Var1 21 embolised
2622 ANXA10 difference Var1 22 embolised
2623 ANXA10 difference Var1 23 embolised
2624 ANXA10 difference Var1 24 embolised
2625 ANXA10 difference Var1 25 embolised
2626 ANXA10 difference Var1 26 embolised
2627 ANXA10 difference Var1 27 embolised
2628 ANXA10 difference Var1 28 embolised
2629 ANXA10 difference Var1 29 embolised
2630 ANXA10 difference Var1 30 embolised
2631 ANXA10 difference Var1 31 embolised
2632 ANXA10 difference Var1 32 embolised
2633 ANXA10 difference Var1 33 embolised
2634 ANXA10 difference Var1 34 embolised
2635 ANXA10 difference Var1 35 embolised
2636 ANXA10 difference Var1 36 embolised
2637 ANXA10 difference Var1 37 embolised
2638 ANXA10 difference Var1 38 embolised
2639 ANXA10 difference Var1 39 embolised
2640 ANXA10 difference Var1 40 embolised
2641 ANXA10 difference Var1 41 embolised
2642 ANXA10 difference Var1 42 embolised
2643 ANXA10 difference Var1 43 embolised
2644 ANXA10 difference Var1 44 embolised
2645 ANXA10 difference Var1 45 embolised
2646 ANXA10 difference Var1 46 embolised
2647 ANXA10 difference Var1 47 embolised
2648 ANXA10 difference Var1 48 embolised
2649 ANXA10 difference Var1 49 embolised
2650 ANXA10 difference Var1 50 embolised
2651 ANXA10 difference Var1 51 embolised
2652 ANXA10 difference Var1 52 embolised
2653 ANXA10 difference Var1 53 embolised
2654 ANXA10 difference Var1 54 embolised
2655 ANXA10 difference Var1 55 embolised
2656 ANXA10 difference Var1 56 embolised
2657 ANXA10 difference Var1 57 embolised
2658 ANXA10 difference Var1 58 embolised
2659 ANXA10 difference Var1 59 embolised
2660 ANXA10 difference Var1 60 embolised
2661 ANXA10 difference Var1 61 embolised
2662 ANXA10 difference Var1 62 embolised
2663 ANXA10 difference Var1 63 embolised
2664 ANXA10 difference Var1 64 embolised
2665 ANXA10 difference Var1 65 embolised
2666 ANXA10 difference Var1 66 embolised
2667 ANXA10 difference Var1 67 embolised
2668 ANXA10 difference Var1 68 embolised
2669 ANXA10 difference Var1 69 embolised
2670 ANXA10 difference Var1 70 embolised
2671 ANXA10 difference Var1 71 embolised
2672 ANXA10 difference Var1 72 embolised
2673 ANXA10 difference Var1 73 embolised
2674 ANXA10 difference Var1 74 embolised
2675 ANXA10 difference Var1 75 embolised
2676 ANXA10 difference Var1 76 embolised
2677 ANXA10 difference Var1 77 embolised
2678 ANXA10 difference Var1 78 embolised
2679 ANXA10 difference Var1 79 embolised
2680 ANXA10 difference Var1 80 embolised
2681 ANXA10 difference Var1 81 embolised
2682 ANXA10 difference Var1 82 embolised
2683 ANXA10 difference Var1 83 embolised
2684 ANXA10 difference Var1 84 embolised
2685 ANXA10 difference Var1 85 embolised
2686 ANXA10 difference Var1 86 embolised
2687 ANXA10 difference Var1 87 embolised
2688 ANXA10 difference Var1 88 embolised
2689 ANXA10 difference Var1 89 embolised
2690 ANXA10 difference Var1 90 embolised
2691 ANXA10 difference Var1 91 embolised
2692 ANXA10 difference Var1 92 embolised
2693 ANXA10 difference Var1 93 embolised
2694 ANXA10 difference Var1 94 embolised
2695 ANXA10 difference Var1 95 embolised
2696 ANXA10 difference Var1 96 embolised
2697 ANXA10 difference Var1 97 embolised
2698 ANXA10 difference Var1 98 embolised
2699 ANXA10 difference Var1 99 embolised
2700 ANXA10 difference Var1 100 embolised
2701 AP3D1 difference Var1 1 embolised
2702 AP3D1 difference Var1 2 embolised
2703 AP3D1 difference Var1 3 embolised
2704 AP3D1 difference Var1 4 embolised
2705 AP3D1 difference Var1 5 embolised
2706 AP3D1 difference Var1 6 embolised
2707 AP3D1 difference Var1 7 embolised
2708 AP3D1 difference Var1 8 embolised
2709 AP3D1 difference Var1 9 embolised
2710 AP3D1 difference Var1 10 embolised
2711 AP3D1 difference Var1 11 embolised
2712 AP3D1 difference Var1 12 embolised
2713 AP3D1 difference Var1 13 embolised
2714 AP3D1 difference Var1 14 embolised
2715 AP3D1 difference Var1 15 embolised
2716 AP3D1 difference Var1 16 embolised
2717 AP3D1 difference Var1 17 embolised
2718 AP3D1 difference Var1 18 embolised
2719 AP3D1 difference Var1 19 embolised
2720 AP3D1 difference Var1 20 embolised
2721 AP3D1 difference Var1 21 embolised
2722 AP3D1 difference Var1 22 embolised
2723 AP3D1 difference Var1 23 embolised
2724 AP3D1 difference Var1 24 embolised
2725 AP3D1 difference Var1 25 embolised
2726 AP3D1 difference Var1 26 embolised
2727 AP3D1 difference Var1 27 embolised
2728 AP3D1 difference Var1 28 embolised
2729 AP3D1 difference Var1 29 embolised
2730 AP3D1 difference Var1 30 embolised
2731 AP3D1 difference Var1 31 embolised
2732 AP3D1 difference Var1 32 embolised
2733 AP3D1 difference Var1 33 embolised
2734 AP3D1 difference Var1 34 embolised
2735 AP3D1 difference Var1 35 embolised
2736 AP3D1 difference Var1 36 embolised
2737 AP3D1 difference Var1 37 embolised
2738 AP3D1 difference Var1 38 embolised
2739 AP3D1 difference Var1 39 embolised
2740 AP3D1 difference Var1 40 embolised
2741 AP3D1 difference Var1 41 embolised
2742 AP3D1 difference Var1 42 embolised
2743 AP3D1 difference Var1 43 embolised
2744 AP3D1 difference Var1 44 embolised
2745 AP3D1 difference Var1 45 embolised
2746 AP3D1 difference Var1 46 embolised
2747 AP3D1 difference Var1 47 embolised
2748 AP3D1 difference Var1 48 embolised
2749 AP3D1 difference Var1 49 embolised
2750 AP3D1 difference Var1 50 embolised
2751 AP3D1 difference Var1 51 embolised
2752 AP3D1 difference Var1 52 embolised
2753 AP3D1 difference Var1 53 embolised
2754 AP3D1 difference Var1 54 embolised
2755 AP3D1 difference Var1 55 embolised
2756 AP3D1 difference Var1 56 embolised
2757 AP3D1 difference Var1 57 embolised
2758 AP3D1 difference Var1 58 embolised
2759 AP3D1 difference Var1 59 embolised
2760 AP3D1 difference Var1 60 embolised
2761 AP3D1 difference Var1 61 embolised
2762 AP3D1 difference Var1 62 embolised
2763 AP3D1 difference Var1 63 embolised
2764 AP3D1 difference Var1 64 embolised
2765 AP3D1 difference Var1 65 embolised
2766 AP3D1 difference Var1 66 embolised
2767 AP3D1 difference Var1 67 embolised
2768 AP3D1 difference Var1 68 embolised
2769 AP3D1 difference Var1 69 embolised
2770 AP3D1 difference Var1 70 embolised
2771 AP3D1 difference Var1 71 embolised
2772 AP3D1 difference Var1 72 embolised
2773 AP3D1 difference Var1 73 embolised
2774 AP3D1 difference Var1 74 embolised
2775 AP3D1 difference Var1 75 embolised
2776 AP3D1 difference Var1 76 embolised
2777 AP3D1 difference Var1 77 embolised
2778 AP3D1 difference Var1 78 embolised
2779 AP3D1 difference Var1 79 embolised
2780 AP3D1 difference Var1 80 embolised
2781 AP3D1 difference Var1 81 embolised
2782 AP3D1 difference Var1 82 embolised
2783 AP3D1 difference Var1 83 embolised
2784 AP3D1 difference Var1 84 embolised
2785 AP3D1 difference Var1 85 embolised
2786 AP3D1 difference Var1 86 embolised
2787 AP3D1 difference Var1 87 embolised
2788 AP3D1 difference Var1 88 embolised
2789 AP3D1 difference Var1 89 embolised
2790 AP3D1 difference Var1 90 embolised
2791 AP3D1 difference Var1 91 embolised
2792 AP3D1 difference Var1 92 embolised
2793 AP3D1 difference Var1 93 embolised
2794 AP3D1 difference Var1 94 embolised
2795 AP3D1 difference Var1 95 embolised
2796 AP3D1 difference Var1 96 embolised
2797 AP3D1 difference Var1 97 embolised
2798 AP3D1 difference Var1 98 embolised
2799 AP3D1 difference Var1 99 embolised
2800 AP3D1 difference Var1 100 embolised
2801 APOA4 difference Var1 1 embolised
2802 APOA4 difference Var1 2 embolised
2803 APOA4 difference Var1 3 embolised
2804 APOA4 difference Var1 4 embolised
2805 APOA4 difference Var1 5 embolised
2806 APOA4 difference Var1 6 embolised
2807 APOA4 difference Var1 7 embolised
2808 APOA4 difference Var1 8 embolised
2809 APOA4 difference Var1 9 embolised
2810 APOA4 difference Var1 10 embolised
2811 APOA4 difference Var1 11 embolised
2812 APOA4 difference Var1 12 embolised
2813 APOA4 difference Var1 13 embolised
2814 APOA4 difference Var1 14 embolised
2815 APOA4 difference Var1 15 embolised
2816 APOA4 difference Var1 16 embolised
2817 APOA4 difference Var1 17 embolised
2818 APOA4 difference Var1 18 embolised
2819 APOA4 difference Var1 19 embolised
2820 APOA4 difference Var1 20 embolised
2821 APOA4 difference Var1 21 embolised
2822 APOA4 difference Var1 22 embolised
2823 APOA4 difference Var1 23 embolised
2824 APOA4 difference Var1 24 embolised
2825 APOA4 difference Var1 25 embolised
2826 APOA4 difference Var1 26 embolised
2827 APOA4 difference Var1 27 embolised
2828 APOA4 difference Var1 28 embolised
2829 APOA4 difference Var1 29 embolised
2830 APOA4 difference Var1 30 embolised
2831 APOA4 difference Var1 31 embolised
2832 APOA4 difference Var1 32 embolised
2833 APOA4 difference Var1 33 embolised
2834 APOA4 difference Var1 34 embolised
2835 APOA4 difference Var1 35 embolised
2836 APOA4 difference Var1 36 embolised
2837 APOA4 difference Var1 37 embolised
2838 APOA4 difference Var1 38 embolised
2839 APOA4 difference Var1 39 embolised
2840 APOA4 difference Var1 40 embolised
2841 APOA4 difference Var1 41 embolised
2842 APOA4 difference Var1 42 embolised
2843 APOA4 difference Var1 43 embolised
2844 APOA4 difference Var1 44 embolised
2845 APOA4 difference Var1 45 embolised
2846 APOA4 difference Var1 46 embolised
2847 APOA4 difference Var1 47 embolised
2848 APOA4 difference Var1 48 embolised
2849 APOA4 difference Var1 49 embolised
2850 APOA4 difference Var1 50 embolised
2851 APOA4 difference Var1 51 embolised
2852 APOA4 difference Var1 52 embolised
2853 APOA4 difference Var1 53 embolised
2854 APOA4 difference Var1 54 embolised
2855 APOA4 difference Var1 55 embolised
2856 APOA4 difference Var1 56 embolised
2857 APOA4 difference Var1 57 embolised
2858 APOA4 difference Var1 58 embolised
2859 APOA4 difference Var1 59 embolised
2860 APOA4 difference Var1 60 embolised
2861 APOA4 difference Var1 61 embolised
2862 APOA4 difference Var1 62 embolised
2863 APOA4 difference Var1 63 embolised
2864 APOA4 difference Var1 64 embolised
2865 APOA4 difference Var1 65 embolised
2866 APOA4 difference Var1 66 embolised
2867 APOA4 difference Var1 67 embolised
2868 APOA4 difference Var1 68 embolised
2869 APOA4 difference Var1 69 embolised
2870 APOA4 difference Var1 70 embolised
2871 APOA4 difference Var1 71 embolised
2872 APOA4 difference Var1 72 embolised
2873 APOA4 difference Var1 73 embolised
2874 APOA4 difference Var1 74 embolised
2875 APOA4 difference Var1 75 embolised
2876 APOA4 difference Var1 76 embolised
2877 APOA4 difference Var1 77 embolised
2878 APOA4 difference Var1 78 embolised
2879 APOA4 difference Var1 79 embolised
2880 APOA4 difference Var1 80 embolised
2881 APOA4 difference Var1 81 embolised
2882 APOA4 difference Var1 82 embolised
2883 APOA4 difference Var1 83 embolised
2884 APOA4 difference Var1 84 embolised
2885 APOA4 difference Var1 85 embolised
2886 APOA4 difference Var1 86 embolised
2887 APOA4 difference Var1 87 embolised
2888 APOA4 difference Var1 88 embolised
2889 APOA4 difference Var1 89 embolised
2890 APOA4 difference Var1 90 embolised
2891 APOA4 difference Var1 91 embolised
2892 APOA4 difference Var1 92 embolised
2893 APOA4 difference Var1 93 embolised
2894 APOA4 difference Var1 94 embolised
2895 APOA4 difference Var1 95 embolised
2896 APOA4 difference Var1 96 embolised
2897 APOA4 difference Var1 97 embolised
2898 APOA4 difference Var1 98 embolised
2899 APOA4 difference Var1 99 embolised
2900 APOA4 difference Var1 100 embolised
2901 APOC2 difference Var1 1 embolised
2902 APOC2 difference Var1 2 embolised
2903 APOC2 difference Var1 3 embolised
2904 APOC2 difference Var1 4 embolised
2905 APOC2 difference Var1 5 embolised
2906 APOC2 difference Var1 6 embolised
2907 APOC2 difference Var1 7 embolised
2908 APOC2 difference Var1 8 embolised
2909 APOC2 difference Var1 9 embolised
2910 APOC2 difference Var1 10 embolised
2911 APOC2 difference Var1 11 embolised
2912 APOC2 difference Var1 12 embolised
2913 APOC2 difference Var1 13 embolised
2914 APOC2 difference Var1 14 embolised
2915 APOC2 difference Var1 15 embolised
2916 APOC2 difference Var1 16 embolised
2917 APOC2 difference Var1 17 embolised
2918 APOC2 difference Var1 18 embolised
2919 APOC2 difference Var1 19 embolised
2920 APOC2 difference Var1 20 embolised
2921 APOC2 difference Var1 21 embolised
2922 APOC2 difference Var1 22 embolised
2923 APOC2 difference Var1 23 embolised
2924 APOC2 difference Var1 24 embolised
2925 APOC2 difference Var1 25 embolised
2926 APOC2 difference Var1 26 embolised
2927 APOC2 difference Var1 27 embolised
2928 APOC2 difference Var1 28 embolised
2929 APOC2 difference Var1 29 embolised
2930 APOC2 difference Var1 30 embolised
2931 APOC2 difference Var1 31 embolised
2932 APOC2 difference Var1 32 embolised
2933 APOC2 difference Var1 33 embolised
2934 APOC2 difference Var1 34 embolised
2935 APOC2 difference Var1 35 embolised
2936 APOC2 difference Var1 36 embolised
2937 APOC2 difference Var1 37 embolised
2938 APOC2 difference Var1 38 embolised
2939 APOC2 difference Var1 39 embolised
2940 APOC2 difference Var1 40 embolised
2941 APOC2 difference Var1 41 embolised
2942 APOC2 difference Var1 42 embolised
2943 APOC2 difference Var1 43 embolised
2944 APOC2 difference Var1 44 embolised
2945 APOC2 difference Var1 45 embolised
2946 APOC2 difference Var1 46 embolised
2947 APOC2 difference Var1 47 embolised
2948 APOC2 difference Var1 48 embolised
2949 APOC2 difference Var1 49 embolised
2950 APOC2 difference Var1 50 embolised
2951 APOC2 difference Var1 51 embolised
2952 APOC2 difference Var1 52 embolised
2953 APOC2 difference Var1 53 embolised
2954 APOC2 difference Var1 54 embolised
2955 APOC2 difference Var1 55 embolised
2956 APOC2 difference Var1 56 embolised
2957 APOC2 difference Var1 57 embolised
2958 APOC2 difference Var1 58 embolised
2959 APOC2 difference Var1 59 embolised
2960 APOC2 difference Var1 60 embolised
2961 APOC2 difference Var1 61 embolised
2962 APOC2 difference Var1 62 embolised
2963 APOC2 difference Var1 63 embolised
2964 APOC2 difference Var1 64 embolised
2965 APOC2 difference Var1 65 embolised
2966 APOC2 difference Var1 66 embolised
2967 APOC2 difference Var1 67 embolised
2968 APOC2 difference Var1 68 embolised
2969 APOC2 difference Var1 69 embolised
2970 APOC2 difference Var1 70 embolised
2971 APOC2 difference Var1 71 embolised
2972 APOC2 difference Var1 72 embolised
2973 APOC2 difference Var1 73 embolised
2974 APOC2 difference Var1 74 embolised
2975 APOC2 difference Var1 75 embolised
2976 APOC2 difference Var1 76 embolised
2977 APOC2 difference Var1 77 embolised
2978 APOC2 difference Var1 78 embolised
2979 APOC2 difference Var1 79 embolised
2980 APOC2 difference Var1 80 embolised
2981 APOC2 difference Var1 81 embolised
2982 APOC2 difference Var1 82 embolised
2983 APOC2 difference Var1 83 embolised
2984 APOC2 difference Var1 84 embolised
2985 APOC2 difference Var1 85 embolised
2986 APOC2 difference Var1 86 embolised
2987 APOC2 difference Var1 87 embolised
2988 APOC2 difference Var1 88 embolised
2989 APOC2 difference Var1 89 embolised
2990 APOC2 difference Var1 90 embolised
2991 APOC2 difference Var1 91 embolised
2992 APOC2 difference Var1 92 embolised
2993 APOC2 difference Var1 93 embolised
2994 APOC2 difference Var1 94 embolised
2995 APOC2 difference Var1 95 embolised
2996 APOC2 difference Var1 96 embolised
2997 APOC2 difference Var1 97 embolised
2998 APOC2 difference Var1 98 embolised
2999 APOC2 difference Var1 99 embolised
3000 APOC2 difference Var1 100 embolised
3001 APOC3 difference Var1 1 embolised
3002 APOC3 difference Var1 2 embolised
3003 APOC3 difference Var1 3 embolised
3004 APOC3 difference Var1 4 embolised
3005 APOC3 difference Var1 5 embolised
3006 APOC3 difference Var1 6 embolised
3007 APOC3 difference Var1 7 embolised
3008 APOC3 difference Var1 8 embolised
3009 APOC3 difference Var1 9 embolised
3010 APOC3 difference Var1 10 embolised
3011 APOC3 difference Var1 11 embolised
3012 APOC3 difference Var1 12 embolised
3013 APOC3 difference Var1 13 embolised
3014 APOC3 difference Var1 14 embolised
3015 APOC3 difference Var1 15 embolised
3016 APOC3 difference Var1 16 embolised
3017 APOC3 difference Var1 17 embolised
3018 APOC3 difference Var1 18 embolised
3019 APOC3 difference Var1 19 embolised
3020 APOC3 difference Var1 20 embolised
3021 APOC3 difference Var1 21 embolised
3022 APOC3 difference Var1 22 embolised
3023 APOC3 difference Var1 23 embolised
3024 APOC3 difference Var1 24 embolised
3025 APOC3 difference Var1 25 embolised
3026 APOC3 difference Var1 26 embolised
3027 APOC3 difference Var1 27 embolised
3028 APOC3 difference Var1 28 embolised
3029 APOC3 difference Var1 29 embolised
3030 APOC3 difference Var1 30 embolised
3031 APOC3 difference Var1 31 embolised
3032 APOC3 difference Var1 32 embolised
3033 APOC3 difference Var1 33 embolised
3034 APOC3 difference Var1 34 embolised
3035 APOC3 difference Var1 35 embolised
3036 APOC3 difference Var1 36 embolised
3037 APOC3 difference Var1 37 embolised
3038 APOC3 difference Var1 38 embolised
3039 APOC3 difference Var1 39 embolised
3040 APOC3 difference Var1 40 embolised
3041 APOC3 difference Var1 41 embolised
3042 APOC3 difference Var1 42 embolised
3043 APOC3 difference Var1 43 embolised
3044 APOC3 difference Var1 44 embolised
3045 APOC3 difference Var1 45 embolised
3046 APOC3 difference Var1 46 embolised
3047 APOC3 difference Var1 47 embolised
3048 APOC3 difference Var1 48 embolised
3049 APOC3 difference Var1 49 embolised
3050 APOC3 difference Var1 50 embolised
3051 APOC3 difference Var1 51 embolised
3052 APOC3 difference Var1 52 embolised
3053 APOC3 difference Var1 53 embolised
3054 APOC3 difference Var1 54 embolised
3055 APOC3 difference Var1 55 embolised
3056 APOC3 difference Var1 56 embolised
3057 APOC3 difference Var1 57 embolised
3058 APOC3 difference Var1 58 embolised
3059 APOC3 difference Var1 59 embolised
3060 APOC3 difference Var1 60 embolised
3061 APOC3 difference Var1 61 embolised
3062 APOC3 difference Var1 62 embolised
3063 APOC3 difference Var1 63 embolised
3064 APOC3 difference Var1 64 embolised
3065 APOC3 difference Var1 65 embolised
3066 APOC3 difference Var1 66 embolised
3067 APOC3 difference Var1 67 embolised
3068 APOC3 difference Var1 68 embolised
3069 APOC3 difference Var1 69 embolised
3070 APOC3 difference Var1 70 embolised
3071 APOC3 difference Var1 71 embolised
3072 APOC3 difference Var1 72 embolised
3073 APOC3 difference Var1 73 embolised
3074 APOC3 difference Var1 74 embolised
3075 APOC3 difference Var1 75 embolised
3076 APOC3 difference Var1 76 embolised
3077 APOC3 difference Var1 77 embolised
3078 APOC3 difference Var1 78 embolised
3079 APOC3 difference Var1 79 embolised
3080 APOC3 difference Var1 80 embolised
3081 APOC3 difference Var1 81 embolised
3082 APOC3 difference Var1 82 embolised
3083 APOC3 difference Var1 83 embolised
3084 APOC3 difference Var1 84 embolised
3085 APOC3 difference Var1 85 embolised
3086 APOC3 difference Var1 86 embolised
3087 APOC3 difference Var1 87 embolised
3088 APOC3 difference Var1 88 embolised
3089 APOC3 difference Var1 89 embolised
3090 APOC3 difference Var1 90 embolised
3091 APOC3 difference Var1 91 embolised
3092 APOC3 difference Var1 92 embolised
3093 APOC3 difference Var1 93 embolised
3094 APOC3 difference Var1 94 embolised
3095 APOC3 difference Var1 95 embolised
3096 APOC3 difference Var1 96 embolised
3097 APOC3 difference Var1 97 embolised
3098 APOC3 difference Var1 98 embolised
3099 APOC3 difference Var1 99 embolised
3100 APOC3 difference Var1 100 embolised
3101 APOL1 difference Var1 1 embolised
3102 APOL1 difference Var1 2 embolised
3103 APOL1 difference Var1 3 embolised
3104 APOL1 difference Var1 4 embolised
3105 APOL1 difference Var1 5 embolised
3106 APOL1 difference Var1 6 embolised
3107 APOL1 difference Var1 7 embolised
3108 APOL1 difference Var1 8 embolised
3109 APOL1 difference Var1 9 embolised
3110 APOL1 difference Var1 10 embolised
3111 APOL1 difference Var1 11 embolised
3112 APOL1 difference Var1 12 embolised
3113 APOL1 difference Var1 13 embolised
3114 APOL1 difference Var1 14 embolised
3115 APOL1 difference Var1 15 embolised
3116 APOL1 difference Var1 16 embolised
3117 APOL1 difference Var1 17 embolised
3118 APOL1 difference Var1 18 embolised
3119 APOL1 difference Var1 19 embolised
3120 APOL1 difference Var1 20 embolised
3121 APOL1 difference Var1 21 embolised
3122 APOL1 difference Var1 22 embolised
3123 APOL1 difference Var1 23 embolised
3124 APOL1 difference Var1 24 embolised
3125 APOL1 difference Var1 25 embolised
3126 APOL1 difference Var1 26 embolised
3127 APOL1 difference Var1 27 embolised
3128 APOL1 difference Var1 28 embolised
3129 APOL1 difference Var1 29 embolised
3130 APOL1 difference Var1 30 embolised
3131 APOL1 difference Var1 31 embolised
3132 APOL1 difference Var1 32 embolised
3133 APOL1 difference Var1 33 embolised
3134 APOL1 difference Var1 34 embolised
3135 APOL1 difference Var1 35 embolised
3136 APOL1 difference Var1 36 embolised
3137 APOL1 difference Var1 37 embolised
3138 APOL1 difference Var1 38 embolised
3139 APOL1 difference Var1 39 embolised
3140 APOL1 difference Var1 40 embolised
3141 APOL1 difference Var1 41 embolised
3142 APOL1 difference Var1 42 embolised
3143 APOL1 difference Var1 43 embolised
3144 APOL1 difference Var1 44 embolised
3145 APOL1 difference Var1 45 embolised
3146 APOL1 difference Var1 46 embolised
3147 APOL1 difference Var1 47 embolised
3148 APOL1 difference Var1 48 embolised
3149 APOL1 difference Var1 49 embolised
3150 APOL1 difference Var1 50 embolised
3151 APOL1 difference Var1 51 embolised
3152 APOL1 difference Var1 52 embolised
3153 APOL1 difference Var1 53 embolised
3154 APOL1 difference Var1 54 embolised
3155 APOL1 difference Var1 55 embolised
3156 APOL1 difference Var1 56 embolised
3157 APOL1 difference Var1 57 embolised
3158 APOL1 difference Var1 58 embolised
3159 APOL1 difference Var1 59 embolised
3160 APOL1 difference Var1 60 embolised
3161 APOL1 difference Var1 61 embolised
3162 APOL1 difference Var1 62 embolised
3163 APOL1 difference Var1 63 embolised
3164 APOL1 difference Var1 64 embolised
3165 APOL1 difference Var1 65 embolised
3166 APOL1 difference Var1 66 embolised
3167 APOL1 difference Var1 67 embolised
3168 APOL1 difference Var1 68 embolised
3169 APOL1 difference Var1 69 embolised
3170 APOL1 difference Var1 70 embolised
3171 APOL1 difference Var1 71 embolised
3172 APOL1 difference Var1 72 embolised
3173 APOL1 difference Var1 73 embolised
3174 APOL1 difference Var1 74 embolised
3175 APOL1 difference Var1 75 embolised
3176 APOL1 difference Var1 76 embolised
3177 APOL1 difference Var1 77 embolised
3178 APOL1 difference Var1 78 embolised
3179 APOL1 difference Var1 79 embolised
3180 APOL1 difference Var1 80 embolised
3181 APOL1 difference Var1 81 embolised
3182 APOL1 difference Var1 82 embolised
3183 APOL1 difference Var1 83 embolised
3184 APOL1 difference Var1 84 embolised
3185 APOL1 difference Var1 85 embolised
3186 APOL1 difference Var1 86 embolised
3187 APOL1 difference Var1 87 embolised
3188 APOL1 difference Var1 88 embolised
3189 APOL1 difference Var1 89 embolised
3190 APOL1 difference Var1 90 embolised
3191 APOL1 difference Var1 91 embolised
3192 APOL1 difference Var1 92 embolised
3193 APOL1 difference Var1 93 embolised
3194 APOL1 difference Var1 94 embolised
3195 APOL1 difference Var1 95 embolised
3196 APOL1 difference Var1 96 embolised
3197 APOL1 difference Var1 97 embolised
3198 APOL1 difference Var1 98 embolised
3199 APOL1 difference Var1 99 embolised
3200 APOL1 difference Var1 100 embolised
3201 APOL6 difference Var1 1 embolised
3202 APOL6 difference Var1 2 embolised
3203 APOL6 difference Var1 3 embolised
3204 APOL6 difference Var1 4 embolised
3205 APOL6 difference Var1 5 embolised
3206 APOL6 difference Var1 6 embolised
3207 APOL6 difference Var1 7 embolised
3208 APOL6 difference Var1 8 embolised
3209 APOL6 difference Var1 9 embolised
3210 APOL6 difference Var1 10 embolised
3211 APOL6 difference Var1 11 embolised
3212 APOL6 difference Var1 12 embolised
3213 APOL6 difference Var1 13 embolised
3214 APOL6 difference Var1 14 embolised
3215 APOL6 difference Var1 15 embolised
3216 APOL6 difference Var1 16 embolised
3217 APOL6 difference Var1 17 embolised
3218 APOL6 difference Var1 18 embolised
3219 APOL6 difference Var1 19 embolised
3220 APOL6 difference Var1 20 embolised
3221 APOL6 difference Var1 21 embolised
3222 APOL6 difference Var1 22 embolised
3223 APOL6 difference Var1 23 embolised
3224 APOL6 difference Var1 24 embolised
3225 APOL6 difference Var1 25 embolised
3226 APOL6 difference Var1 26 embolised
3227 APOL6 difference Var1 27 embolised
3228 APOL6 difference Var1 28 embolised
3229 APOL6 difference Var1 29 embolised
3230 APOL6 difference Var1 30 embolised
3231 APOL6 difference Var1 31 embolised
3232 APOL6 difference Var1 32 embolised
3233 APOL6 difference Var1 33 embolised
3234 APOL6 difference Var1 34 embolised
3235 APOL6 difference Var1 35 embolised
3236 APOL6 difference Var1 36 embolised
3237 APOL6 difference Var1 37 embolised
3238 APOL6 difference Var1 38 embolised
3239 APOL6 difference Var1 39 embolised
3240 APOL6 difference Var1 40 embolised
3241 APOL6 difference Var1 41 embolised
3242 APOL6 difference Var1 42 embolised
3243 APOL6 difference Var1 43 embolised
3244 APOL6 difference Var1 44 embolised
3245 APOL6 difference Var1 45 embolised
3246 APOL6 difference Var1 46 embolised
3247 APOL6 difference Var1 47 embolised
3248 APOL6 difference Var1 48 embolised
3249 APOL6 difference Var1 49 embolised
3250 APOL6 difference Var1 50 embolised
3251 APOL6 difference Var1 51 embolised
3252 APOL6 difference Var1 52 embolised
3253 APOL6 difference Var1 53 embolised
3254 APOL6 difference Var1 54 embolised
3255 APOL6 difference Var1 55 embolised
3256 APOL6 difference Var1 56 embolised
3257 APOL6 difference Var1 57 embolised
3258 APOL6 difference Var1 58 embolised
3259 APOL6 difference Var1 59 embolised
3260 APOL6 difference Var1 60 embolised
3261 APOL6 difference Var1 61 embolised
3262 APOL6 difference Var1 62 embolised
3263 APOL6 difference Var1 63 embolised
3264 APOL6 difference Var1 64 embolised
3265 APOL6 difference Var1 65 embolised
3266 APOL6 difference Var1 66 embolised
3267 APOL6 difference Var1 67 embolised
3268 APOL6 difference Var1 68 embolised
3269 APOL6 difference Var1 69 embolised
3270 APOL6 difference Var1 70 embolised
3271 APOL6 difference Var1 71 embolised
3272 APOL6 difference Var1 72 embolised
3273 APOL6 difference Var1 73 embolised
3274 APOL6 difference Var1 74 embolised
3275 APOL6 difference Var1 75 embolised
3276 APOL6 difference Var1 76 embolised
3277 APOL6 difference Var1 77 embolised
3278 APOL6 difference Var1 78 embolised
3279 APOL6 difference Var1 79 embolised
3280 APOL6 difference Var1 80 embolised
3281 APOL6 difference Var1 81 embolised
3282 APOL6 difference Var1 82 embolised
3283 APOL6 difference Var1 83 embolised
3284 APOL6 difference Var1 84 embolised
3285 APOL6 difference Var1 85 embolised
3286 APOL6 difference Var1 86 embolised
3287 APOL6 difference Var1 87 embolised
3288 APOL6 difference Var1 88 embolised
3289 APOL6 difference Var1 89 embolised
3290 APOL6 difference Var1 90 embolised
3291 APOL6 difference Var1 91 embolised
3292 APOL6 difference Var1 92 embolised
3293 APOL6 difference Var1 93 embolised
3294 APOL6 difference Var1 94 embolised
3295 APOL6 difference Var1 95 embolised
3296 APOL6 difference Var1 96 embolised
3297 APOL6 difference Var1 97 embolised
3298 APOL6 difference Var1 98 embolised
3299 APOL6 difference Var1 99 embolised
3300 APOL6 difference Var1 100 embolised
3301 APOOL difference Var1 1 embolised
3302 APOOL difference Var1 2 embolised
3303 APOOL difference Var1 3 embolised
3304 APOOL difference Var1 4 embolised
3305 APOOL difference Var1 5 embolised
3306 APOOL difference Var1 6 embolised
3307 APOOL difference Var1 7 embolised
3308 APOOL difference Var1 8 embolised
3309 APOOL difference Var1 9 embolised
3310 APOOL difference Var1 10 embolised
3311 APOOL difference Var1 11 embolised
3312 APOOL difference Var1 12 embolised
3313 APOOL difference Var1 13 embolised
3314 APOOL difference Var1 14 embolised
3315 APOOL difference Var1 15 embolised
3316 APOOL difference Var1 16 embolised
3317 APOOL difference Var1 17 embolised
3318 APOOL difference Var1 18 embolised
3319 APOOL difference Var1 19 embolised
3320 APOOL difference Var1 20 embolised
3321 APOOL difference Var1 21 embolised
3322 APOOL difference Var1 22 embolised
3323 APOOL difference Var1 23 embolised
3324 APOOL difference Var1 24 embolised
3325 APOOL difference Var1 25 embolised
3326 APOOL difference Var1 26 embolised
3327 APOOL difference Var1 27 embolised
3328 APOOL difference Var1 28 embolised
3329 APOOL difference Var1 29 embolised
3330 APOOL difference Var1 30 embolised
3331 APOOL difference Var1 31 embolised
3332 APOOL difference Var1 32 embolised
3333 APOOL difference Var1 33 embolised
3334 APOOL difference Var1 34 embolised
3335 APOOL difference Var1 35 embolised
3336 APOOL difference Var1 36 embolised
3337 APOOL difference Var1 37 embolised
3338 APOOL difference Var1 38 embolised
3339 APOOL difference Var1 39 embolised
3340 APOOL difference Var1 40 embolised
3341 APOOL difference Var1 41 embolised
3342 APOOL difference Var1 42 embolised
3343 APOOL difference Var1 43 embolised
3344 APOOL difference Var1 44 embolised
3345 APOOL difference Var1 45 embolised
3346 APOOL difference Var1 46 embolised
3347 APOOL difference Var1 47 embolised
3348 APOOL difference Var1 48 embolised
3349 APOOL difference Var1 49 embolised
3350 APOOL difference Var1 50 embolised
3351 APOOL difference Var1 51 embolised
3352 APOOL difference Var1 52 embolised
3353 APOOL difference Var1 53 embolised
3354 APOOL difference Var1 54 embolised
3355 APOOL difference Var1 55 embolised
3356 APOOL difference Var1 56 embolised
3357 APOOL difference Var1 57 embolised
3358 APOOL difference Var1 58 embolised
3359 APOOL difference Var1 59 embolised
3360 APOOL difference Var1 60 embolised
3361 APOOL difference Var1 61 embolised
3362 APOOL difference Var1 62 embolised
3363 APOOL difference Var1 63 embolised
3364 APOOL difference Var1 64 embolised
3365 APOOL difference Var1 65 embolised
3366 APOOL difference Var1 66 embolised
3367 APOOL difference Var1 67 embolised
3368 APOOL difference Var1 68 embolised
3369 APOOL difference Var1 69 embolised
3370 APOOL difference Var1 70 embolised
3371 APOOL difference Var1 71 embolised
3372 APOOL difference Var1 72 embolised
3373 APOOL difference Var1 73 embolised
3374 APOOL difference Var1 74 embolised
3375 APOOL difference Var1 75 embolised
3376 APOOL difference Var1 76 embolised
3377 APOOL difference Var1 77 embolised
3378 APOOL difference Var1 78 embolised
3379 APOOL difference Var1 79 embolised
3380 APOOL difference Var1 80 embolised
3381 APOOL difference Var1 81 embolised
3382 APOOL difference Var1 82 embolised
3383 APOOL difference Var1 83 embolised
3384 APOOL difference Var1 84 embolised
3385 APOOL difference Var1 85 embolised
3386 APOOL difference Var1 86 embolised
3387 APOOL difference Var1 87 embolised
3388 APOOL difference Var1 88 embolised
3389 APOOL difference Var1 89 embolised
3390 APOOL difference Var1 90 embolised
3391 APOOL difference Var1 91 embolised
3392 APOOL difference Var1 92 embolised
3393 APOOL difference Var1 93 embolised
3394 APOOL difference Var1 94 embolised
3395 APOOL difference Var1 95 embolised
3396 APOOL difference Var1 96 embolised
3397 APOOL difference Var1 97 embolised
3398 APOOL difference Var1 98 embolised
3399 APOOL difference Var1 99 embolised
3400 APOOL difference Var1 100 embolised
3401 AQP3 difference Var1 1 embolised
3402 AQP3 difference Var1 2 embolised
3403 AQP3 difference Var1 3 embolised
3404 AQP3 difference Var1 4 embolised
3405 AQP3 difference Var1 5 embolised
3406 AQP3 difference Var1 6 embolised
3407 AQP3 difference Var1 7 embolised
3408 AQP3 difference Var1 8 embolised
3409 AQP3 difference Var1 9 embolised
3410 AQP3 difference Var1 10 embolised
3411 AQP3 difference Var1 11 embolised
3412 AQP3 difference Var1 12 embolised
3413 AQP3 difference Var1 13 embolised
3414 AQP3 difference Var1 14 embolised
3415 AQP3 difference Var1 15 embolised
3416 AQP3 difference Var1 16 embolised
3417 AQP3 difference Var1 17 embolised
3418 AQP3 difference Var1 18 embolised
3419 AQP3 difference Var1 19 embolised
3420 AQP3 difference Var1 20 embolised
3421 AQP3 difference Var1 21 embolised
3422 AQP3 difference Var1 22 embolised
3423 AQP3 difference Var1 23 embolised
3424 AQP3 difference Var1 24 embolised
3425 AQP3 difference Var1 25 embolised
3426 AQP3 difference Var1 26 embolised
3427 AQP3 difference Var1 27 embolised
3428 AQP3 difference Var1 28 embolised
3429 AQP3 difference Var1 29 embolised
3430 AQP3 difference Var1 30 embolised
3431 AQP3 difference Var1 31 embolised
3432 AQP3 difference Var1 32 embolised
3433 AQP3 difference Var1 33 embolised
3434 AQP3 difference Var1 34 embolised
3435 AQP3 difference Var1 35 embolised
3436 AQP3 difference Var1 36 embolised
3437 AQP3 difference Var1 37 embolised
3438 AQP3 difference Var1 38 embolised
3439 AQP3 difference Var1 39 embolised
3440 AQP3 difference Var1 40 embolised
3441 AQP3 difference Var1 41 embolised
3442 AQP3 difference Var1 42 embolised
3443 AQP3 difference Var1 43 embolised
3444 AQP3 difference Var1 44 embolised
3445 AQP3 difference Var1 45 embolised
3446 AQP3 difference Var1 46 embolised
3447 AQP3 difference Var1 47 embolised
3448 AQP3 difference Var1 48 embolised
3449 AQP3 difference Var1 49 embolised
3450 AQP3 difference Var1 50 embolised
3451 AQP3 difference Var1 51 embolised
3452 AQP3 difference Var1 52 embolised
3453 AQP3 difference Var1 53 embolised
3454 AQP3 difference Var1 54 embolised
3455 AQP3 difference Var1 55 embolised
3456 AQP3 difference Var1 56 embolised
3457 AQP3 difference Var1 57 embolised
3458 AQP3 difference Var1 58 embolised
3459 AQP3 difference Var1 59 embolised
3460 AQP3 difference Var1 60 embolised
3461 AQP3 difference Var1 61 embolised
3462 AQP3 difference Var1 62 embolised
3463 AQP3 difference Var1 63 embolised
3464 AQP3 difference Var1 64 embolised
3465 AQP3 difference Var1 65 embolised
3466 AQP3 difference Var1 66 embolised
3467 AQP3 difference Var1 67 embolised
3468 AQP3 difference Var1 68 embolised
3469 AQP3 difference Var1 69 embolised
3470 AQP3 difference Var1 70 embolised
3471 AQP3 difference Var1 71 embolised
3472 AQP3 difference Var1 72 embolised
3473 AQP3 difference Var1 73 embolised
3474 AQP3 difference Var1 74 embolised
3475 AQP3 difference Var1 75 embolised
3476 AQP3 difference Var1 76 embolised
3477 AQP3 difference Var1 77 embolised
3478 AQP3 difference Var1 78 embolised
3479 AQP3 difference Var1 79 embolised
3480 AQP3 difference Var1 80 embolised
3481 AQP3 difference Var1 81 embolised
3482 AQP3 difference Var1 82 embolised
3483 AQP3 difference Var1 83 embolised
3484 AQP3 difference Var1 84 embolised
3485 AQP3 difference Var1 85 embolised
3486 AQP3 difference Var1 86 embolised
3487 AQP3 difference Var1 87 embolised
3488 AQP3 difference Var1 88 embolised
3489 AQP3 difference Var1 89 embolised
3490 AQP3 difference Var1 90 embolised
3491 AQP3 difference Var1 91 embolised
3492 AQP3 difference Var1 92 embolised
3493 AQP3 difference Var1 93 embolised
3494 AQP3 difference Var1 94 embolised
3495 AQP3 difference Var1 95 embolised
3496 AQP3 difference Var1 96 embolised
3497 AQP3 difference Var1 97 embolised
3498 AQP3 difference Var1 98 embolised
3499 AQP3 difference Var1 99 embolised
3500 AQP3 difference Var1 100 embolised
3501 ARCN1 difference Var1 1 embolised
3502 ARCN1 difference Var1 2 embolised
3503 ARCN1 difference Var1 3 embolised
3504 ARCN1 difference Var1 4 embolised
3505 ARCN1 difference Var1 5 embolised
3506 ARCN1 difference Var1 6 embolised
3507 ARCN1 difference Var1 7 embolised
3508 ARCN1 difference Var1 8 embolised
3509 ARCN1 difference Var1 9 embolised
3510 ARCN1 difference Var1 10 embolised
3511 ARCN1 difference Var1 11 embolised
3512 ARCN1 difference Var1 12 embolised
3513 ARCN1 difference Var1 13 embolised
3514 ARCN1 difference Var1 14 embolised
3515 ARCN1 difference Var1 15 embolised
3516 ARCN1 difference Var1 16 embolised
3517 ARCN1 difference Var1 17 embolised
3518 ARCN1 difference Var1 18 embolised
3519 ARCN1 difference Var1 19 embolised
3520 ARCN1 difference Var1 20 embolised
3521 ARCN1 difference Var1 21 embolised
3522 ARCN1 difference Var1 22 embolised
3523 ARCN1 difference Var1 23 embolised
3524 ARCN1 difference Var1 24 embolised
3525 ARCN1 difference Var1 25 embolised
3526 ARCN1 difference Var1 26 embolised
3527 ARCN1 difference Var1 27 embolised
3528 ARCN1 difference Var1 28 embolised
3529 ARCN1 difference Var1 29 embolised
3530 ARCN1 difference Var1 30 embolised
3531 ARCN1 difference Var1 31 embolised
3532 ARCN1 difference Var1 32 embolised
3533 ARCN1 difference Var1 33 embolised
3534 ARCN1 difference Var1 34 embolised
3535 ARCN1 difference Var1 35 embolised
3536 ARCN1 difference Var1 36 embolised
3537 ARCN1 difference Var1 37 embolised
3538 ARCN1 difference Var1 38 embolised
3539 ARCN1 difference Var1 39 embolised
3540 ARCN1 difference Var1 40 embolised
3541 ARCN1 difference Var1 41 embolised
3542 ARCN1 difference Var1 42 embolised
3543 ARCN1 difference Var1 43 embolised
3544 ARCN1 difference Var1 44 embolised
3545 ARCN1 difference Var1 45 embolised
3546 ARCN1 difference Var1 46 embolised
3547 ARCN1 difference Var1 47 embolised
3548 ARCN1 difference Var1 48 embolised
3549 ARCN1 difference Var1 49 embolised
3550 ARCN1 difference Var1 50 embolised
3551 ARCN1 difference Var1 51 embolised
3552 ARCN1 difference Var1 52 embolised
3553 ARCN1 difference Var1 53 embolised
3554 ARCN1 difference Var1 54 embolised
3555 ARCN1 difference Var1 55 embolised
3556 ARCN1 difference Var1 56 embolised
3557 ARCN1 difference Var1 57 embolised
3558 ARCN1 difference Var1 58 embolised
3559 ARCN1 difference Var1 59 embolised
3560 ARCN1 difference Var1 60 embolised
3561 ARCN1 difference Var1 61 embolised
3562 ARCN1 difference Var1 62 embolised
3563 ARCN1 difference Var1 63 embolised
3564 ARCN1 difference Var1 64 embolised
3565 ARCN1 difference Var1 65 embolised
3566 ARCN1 difference Var1 66 embolised
3567 ARCN1 difference Var1 67 embolised
3568 ARCN1 difference Var1 68 embolised
3569 ARCN1 difference Var1 69 embolised
3570 ARCN1 difference Var1 70 embolised
3571 ARCN1 difference Var1 71 embolised
3572 ARCN1 difference Var1 72 embolised
3573 ARCN1 difference Var1 73 embolised
3574 ARCN1 difference Var1 74 embolised
3575 ARCN1 difference Var1 75 embolised
3576 ARCN1 difference Var1 76 embolised
3577 ARCN1 difference Var1 77 embolised
3578 ARCN1 difference Var1 78 embolised
3579 ARCN1 difference Var1 79 embolised
3580 ARCN1 difference Var1 80 embolised
3581 ARCN1 difference Var1 81 embolised
3582 ARCN1 difference Var1 82 embolised
3583 ARCN1 difference Var1 83 embolised
3584 ARCN1 difference Var1 84 embolised
3585 ARCN1 difference Var1 85 embolised
3586 ARCN1 difference Var1 86 embolised
3587 ARCN1 difference Var1 87 embolised
3588 ARCN1 difference Var1 88 embolised
3589 ARCN1 difference Var1 89 embolised
3590 ARCN1 difference Var1 90 embolised
3591 ARCN1 difference Var1 91 embolised
3592 ARCN1 difference Var1 92 embolised
3593 ARCN1 difference Var1 93 embolised
3594 ARCN1 difference Var1 94 embolised
3595 ARCN1 difference Var1 95 embolised
3596 ARCN1 difference Var1 96 embolised
3597 ARCN1 difference Var1 97 embolised
3598 ARCN1 difference Var1 98 embolised
3599 ARCN1 difference Var1 99 embolised
3600 ARCN1 difference Var1 100 embolised
3601 ARF1 difference Var1 1 embolised
3602 ARF1 difference Var1 2 embolised
3603 ARF1 difference Var1 3 embolised
3604 ARF1 difference Var1 4 embolised
3605 ARF1 difference Var1 5 embolised
3606 ARF1 difference Var1 6 embolised
3607 ARF1 difference Var1 7 embolised
3608 ARF1 difference Var1 8 embolised
3609 ARF1 difference Var1 9 embolised
3610 ARF1 difference Var1 10 embolised
3611 ARF1 difference Var1 11 embolised
3612 ARF1 difference Var1 12 embolised
3613 ARF1 difference Var1 13 embolised
3614 ARF1 difference Var1 14 embolised
3615 ARF1 difference Var1 15 embolised
3616 ARF1 difference Var1 16 embolised
3617 ARF1 difference Var1 17 embolised
3618 ARF1 difference Var1 18 embolised
3619 ARF1 difference Var1 19 embolised
3620 ARF1 difference Var1 20 embolised
3621 ARF1 difference Var1 21 embolised
3622 ARF1 difference Var1 22 embolised
3623 ARF1 difference Var1 23 embolised
3624 ARF1 difference Var1 24 embolised
3625 ARF1 difference Var1 25 embolised
3626 ARF1 difference Var1 26 embolised
3627 ARF1 difference Var1 27 embolised
3628 ARF1 difference Var1 28 embolised
3629 ARF1 difference Var1 29 embolised
3630 ARF1 difference Var1 30 embolised
3631 ARF1 difference Var1 31 embolised
3632 ARF1 difference Var1 32 embolised
3633 ARF1 difference Var1 33 embolised
3634 ARF1 difference Var1 34 embolised
3635 ARF1 difference Var1 35 embolised
3636 ARF1 difference Var1 36 embolised
3637 ARF1 difference Var1 37 embolised
3638 ARF1 difference Var1 38 embolised
3639 ARF1 difference Var1 39 embolised
3640 ARF1 difference Var1 40 embolised
3641 ARF1 difference Var1 41 embolised
3642 ARF1 difference Var1 42 embolised
3643 ARF1 difference Var1 43 embolised
3644 ARF1 difference Var1 44 embolised
3645 ARF1 difference Var1 45 embolised
3646 ARF1 difference Var1 46 embolised
3647 ARF1 difference Var1 47 embolised
3648 ARF1 difference Var1 48 embolised
3649 ARF1 difference Var1 49 embolised
3650 ARF1 difference Var1 50 embolised
3651 ARF1 difference Var1 51 embolised
3652 ARF1 difference Var1 52 embolised
3653 ARF1 difference Var1 53 embolised
3654 ARF1 difference Var1 54 embolised
3655 ARF1 difference Var1 55 embolised
3656 ARF1 difference Var1 56 embolised
3657 ARF1 difference Var1 57 embolised
3658 ARF1 difference Var1 58 embolised
3659 ARF1 difference Var1 59 embolised
3660 ARF1 difference Var1 60 embolised
3661 ARF1 difference Var1 61 embolised
3662 ARF1 difference Var1 62 embolised
3663 ARF1 difference Var1 63 embolised
3664 ARF1 difference Var1 64 embolised
3665 ARF1 difference Var1 65 embolised
3666 ARF1 difference Var1 66 embolised
3667 ARF1 difference Var1 67 embolised
3668 ARF1 difference Var1 68 embolised
3669 ARF1 difference Var1 69 embolised
3670 ARF1 difference Var1 70 embolised
3671 ARF1 difference Var1 71 embolised
3672 ARF1 difference Var1 72 embolised
3673 ARF1 difference Var1 73 embolised
3674 ARF1 difference Var1 74 embolised
3675 ARF1 difference Var1 75 embolised
3676 ARF1 difference Var1 76 embolised
3677 ARF1 difference Var1 77 embolised
3678 ARF1 difference Var1 78 embolised
3679 ARF1 difference Var1 79 embolised
3680 ARF1 difference Var1 80 embolised
3681 ARF1 difference Var1 81 embolised
3682 ARF1 difference Var1 82 embolised
3683 ARF1 difference Var1 83 embolised
3684 ARF1 difference Var1 84 embolised
3685 ARF1 difference Var1 85 embolised
3686 ARF1 difference Var1 86 embolised
3687 ARF1 difference Var1 87 embolised
3688 ARF1 difference Var1 88 embolised
3689 ARF1 difference Var1 89 embolised
3690 ARF1 difference Var1 90 embolised
3691 ARF1 difference Var1 91 embolised
3692 ARF1 difference Var1 92 embolised
3693 ARF1 difference Var1 93 embolised
3694 ARF1 difference Var1 94 embolised
3695 ARF1 difference Var1 95 embolised
3696 ARF1 difference Var1 96 embolised
3697 ARF1 difference Var1 97 embolised
3698 ARF1 difference Var1 98 embolised
3699 ARF1 difference Var1 99 embolised
3700 ARF1 difference Var1 100 embolised
3701 ARFGAP3 difference Var1 1 embolised
3702 ARFGAP3 difference Var1 2 embolised
3703 ARFGAP3 difference Var1 3 embolised
3704 ARFGAP3 difference Var1 4 embolised
3705 ARFGAP3 difference Var1 5 embolised
3706 ARFGAP3 difference Var1 6 embolised
3707 ARFGAP3 difference Var1 7 embolised
3708 ARFGAP3 difference Var1 8 embolised
3709 ARFGAP3 difference Var1 9 embolised
3710 ARFGAP3 difference Var1 10 embolised
3711 ARFGAP3 difference Var1 11 embolised
3712 ARFGAP3 difference Var1 12 embolised
3713 ARFGAP3 difference Var1 13 embolised
3714 ARFGAP3 difference Var1 14 embolised
3715 ARFGAP3 difference Var1 15 embolised
3716 ARFGAP3 difference Var1 16 embolised
3717 ARFGAP3 difference Var1 17 embolised
3718 ARFGAP3 difference Var1 18 embolised
3719 ARFGAP3 difference Var1 19 embolised
3720 ARFGAP3 difference Var1 20 embolised
3721 ARFGAP3 difference Var1 21 embolised
3722 ARFGAP3 difference Var1 22 embolised
3723 ARFGAP3 difference Var1 23 embolised
3724 ARFGAP3 difference Var1 24 embolised
3725 ARFGAP3 difference Var1 25 embolised
3726 ARFGAP3 difference Var1 26 embolised
3727 ARFGAP3 difference Var1 27 embolised
3728 ARFGAP3 difference Var1 28 embolised
3729 ARFGAP3 difference Var1 29 embolised
3730 ARFGAP3 difference Var1 30 embolised
3731 ARFGAP3 difference Var1 31 embolised
3732 ARFGAP3 difference Var1 32 embolised
3733 ARFGAP3 difference Var1 33 embolised
3734 ARFGAP3 difference Var1 34 embolised
3735 ARFGAP3 difference Var1 35 embolised
3736 ARFGAP3 difference Var1 36 embolised
3737 ARFGAP3 difference Var1 37 embolised
3738 ARFGAP3 difference Var1 38 embolised
3739 ARFGAP3 difference Var1 39 embolised
3740 ARFGAP3 difference Var1 40 embolised
3741 ARFGAP3 difference Var1 41 embolised
3742 ARFGAP3 difference Var1 42 embolised
3743 ARFGAP3 difference Var1 43 embolised
3744 ARFGAP3 difference Var1 44 embolised
3745 ARFGAP3 difference Var1 45 embolised
3746 ARFGAP3 difference Var1 46 embolised
3747 ARFGAP3 difference Var1 47 embolised
3748 ARFGAP3 difference Var1 48 embolised
3749 ARFGAP3 difference Var1 49 embolised
3750 ARFGAP3 difference Var1 50 embolised
3751 ARFGAP3 difference Var1 51 embolised
3752 ARFGAP3 difference Var1 52 embolised
3753 ARFGAP3 difference Var1 53 embolised
3754 ARFGAP3 difference Var1 54 embolised
3755 ARFGAP3 difference Var1 55 embolised
3756 ARFGAP3 difference Var1 56 embolised
3757 ARFGAP3 difference Var1 57 embolised
3758 ARFGAP3 difference Var1 58 embolised
3759 ARFGAP3 difference Var1 59 embolised
3760 ARFGAP3 difference Var1 60 embolised
3761 ARFGAP3 difference Var1 61 embolised
3762 ARFGAP3 difference Var1 62 embolised
3763 ARFGAP3 difference Var1 63 embolised
3764 ARFGAP3 difference Var1 64 embolised
3765 ARFGAP3 difference Var1 65 embolised
3766 ARFGAP3 difference Var1 66 embolised
3767 ARFGAP3 difference Var1 67 embolised
3768 ARFGAP3 difference Var1 68 embolised
3769 ARFGAP3 difference Var1 69 embolised
3770 ARFGAP3 difference Var1 70 embolised
3771 ARFGAP3 difference Var1 71 embolised
3772 ARFGAP3 difference Var1 72 embolised
3773 ARFGAP3 difference Var1 73 embolised
3774 ARFGAP3 difference Var1 74 embolised
3775 ARFGAP3 difference Var1 75 embolised
3776 ARFGAP3 difference Var1 76 embolised
3777 ARFGAP3 difference Var1 77 embolised
3778 ARFGAP3 difference Var1 78 embolised
3779 ARFGAP3 difference Var1 79 embolised
3780 ARFGAP3 difference Var1 80 embolised
3781 ARFGAP3 difference Var1 81 embolised
3782 ARFGAP3 difference Var1 82 embolised
3783 ARFGAP3 difference Var1 83 embolised
3784 ARFGAP3 difference Var1 84 embolised
3785 ARFGAP3 difference Var1 85 embolised
3786 ARFGAP3 difference Var1 86 embolised
3787 ARFGAP3 difference Var1 87 embolised
3788 ARFGAP3 difference Var1 88 embolised
3789 ARFGAP3 difference Var1 89 embolised
3790 ARFGAP3 difference Var1 90 embolised
3791 ARFGAP3 difference Var1 91 embolised
3792 ARFGAP3 difference Var1 92 embolised
3793 ARFGAP3 difference Var1 93 embolised
3794 ARFGAP3 difference Var1 94 embolised
3795 ARFGAP3 difference Var1 95 embolised
3796 ARFGAP3 difference Var1 96 embolised
3797 ARFGAP3 difference Var1 97 embolised
3798 ARFGAP3 difference Var1 98 embolised
3799 ARFGAP3 difference Var1 99 embolised
3800 ARFGAP3 difference Var1 100 embolised
3801 ARG1 difference Var1 1 embolised
3802 ARG1 difference Var1 2 embolised
3803 ARG1 difference Var1 3 embolised
3804 ARG1 difference Var1 4 embolised
3805 ARG1 difference Var1 5 embolised
3806 ARG1 difference Var1 6 embolised
3807 ARG1 difference Var1 7 embolised
3808 ARG1 difference Var1 8 embolised
3809 ARG1 difference Var1 9 embolised
3810 ARG1 difference Var1 10 embolised
3811 ARG1 difference Var1 11 embolised
3812 ARG1 difference Var1 12 embolised
3813 ARG1 difference Var1 13 embolised
3814 ARG1 difference Var1 14 embolised
3815 ARG1 difference Var1 15 embolised
3816 ARG1 difference Var1 16 embolised
3817 ARG1 difference Var1 17 embolised
3818 ARG1 difference Var1 18 embolised
3819 ARG1 difference Var1 19 embolised
3820 ARG1 difference Var1 20 embolised
3821 ARG1 difference Var1 21 embolised
3822 ARG1 difference Var1 22 embolised
3823 ARG1 difference Var1 23 embolised
3824 ARG1 difference Var1 24 embolised
3825 ARG1 difference Var1 25 embolised
3826 ARG1 difference Var1 26 embolised
3827 ARG1 difference Var1 27 embolised
3828 ARG1 difference Var1 28 embolised
3829 ARG1 difference Var1 29 embolised
3830 ARG1 difference Var1 30 embolised
3831 ARG1 difference Var1 31 embolised
3832 ARG1 difference Var1 32 embolised
3833 ARG1 difference Var1 33 embolised
3834 ARG1 difference Var1 34 embolised
3835 ARG1 difference Var1 35 embolised
3836 ARG1 difference Var1 36 embolised
3837 ARG1 difference Var1 37 embolised
3838 ARG1 difference Var1 38 embolised
3839 ARG1 difference Var1 39 embolised
3840 ARG1 difference Var1 40 embolised
3841 ARG1 difference Var1 41 embolised
3842 ARG1 difference Var1 42 embolised
3843 ARG1 difference Var1 43 embolised
3844 ARG1 difference Var1 44 embolised
3845 ARG1 difference Var1 45 embolised
3846 ARG1 difference Var1 46 embolised
3847 ARG1 difference Var1 47 embolised
3848 ARG1 difference Var1 48 embolised
3849 ARG1 difference Var1 49 embolised
3850 ARG1 difference Var1 50 embolised
3851 ARG1 difference Var1 51 embolised
3852 ARG1 difference Var1 52 embolised
3853 ARG1 difference Var1 53 embolised
3854 ARG1 difference Var1 54 embolised
3855 ARG1 difference Var1 55 embolised
3856 ARG1 difference Var1 56 embolised
3857 ARG1 difference Var1 57 embolised
3858 ARG1 difference Var1 58 embolised
3859 ARG1 difference Var1 59 embolised
3860 ARG1 difference Var1 60 embolised
3861 ARG1 difference Var1 61 embolised
3862 ARG1 difference Var1 62 embolised
3863 ARG1 difference Var1 63 embolised
3864 ARG1 difference Var1 64 embolised
3865 ARG1 difference Var1 65 embolised
3866 ARG1 difference Var1 66 embolised
3867 ARG1 difference Var1 67 embolised
3868 ARG1 difference Var1 68 embolised
3869 ARG1 difference Var1 69 embolised
3870 ARG1 difference Var1 70 embolised
3871 ARG1 difference Var1 71 embolised
3872 ARG1 difference Var1 72 embolised
3873 ARG1 difference Var1 73 embolised
3874 ARG1 difference Var1 74 embolised
3875 ARG1 difference Var1 75 embolised
3876 ARG1 difference Var1 76 embolised
3877 ARG1 difference Var1 77 embolised
3878 ARG1 difference Var1 78 embolised
3879 ARG1 difference Var1 79 embolised
3880 ARG1 difference Var1 80 embolised
3881 ARG1 difference Var1 81 embolised
3882 ARG1 difference Var1 82 embolised
3883 ARG1 difference Var1 83 embolised
3884 ARG1 difference Var1 84 embolised
3885 ARG1 difference Var1 85 embolised
3886 ARG1 difference Var1 86 embolised
3887 ARG1 difference Var1 87 embolised
3888 ARG1 difference Var1 88 embolised
3889 ARG1 difference Var1 89 embolised
3890 ARG1 difference Var1 90 embolised
3891 ARG1 difference Var1 91 embolised
3892 ARG1 difference Var1 92 embolised
3893 ARG1 difference Var1 93 embolised
3894 ARG1 difference Var1 94 embolised
3895 ARG1 difference Var1 95 embolised
3896 ARG1 difference Var1 96 embolised
3897 ARG1 difference Var1 97 embolised
3898 ARG1 difference Var1 98 embolised
3899 ARG1 difference Var1 99 embolised
3900 ARG1 difference Var1 100 embolised
3901 ARHGDIA difference Var1 1 embolised
3902 ARHGDIA difference Var1 2 embolised
3903 ARHGDIA difference Var1 3 embolised
3904 ARHGDIA difference Var1 4 embolised
3905 ARHGDIA difference Var1 5 embolised
3906 ARHGDIA difference Var1 6 embolised
3907 ARHGDIA difference Var1 7 embolised
3908 ARHGDIA difference Var1 8 embolised
3909 ARHGDIA difference Var1 9 embolised
3910 ARHGDIA difference Var1 10 embolised
3911 ARHGDIA difference Var1 11 embolised
3912 ARHGDIA difference Var1 12 embolised
3913 ARHGDIA difference Var1 13 embolised
3914 ARHGDIA difference Var1 14 embolised
3915 ARHGDIA difference Var1 15 embolised
3916 ARHGDIA difference Var1 16 embolised
3917 ARHGDIA difference Var1 17 embolised
3918 ARHGDIA difference Var1 18 embolised
3919 ARHGDIA difference Var1 19 embolised
3920 ARHGDIA difference Var1 20 embolised
3921 ARHGDIA difference Var1 21 embolised
3922 ARHGDIA difference Var1 22 embolised
3923 ARHGDIA difference Var1 23 embolised
3924 ARHGDIA difference Var1 24 embolised
3925 ARHGDIA difference Var1 25 embolised
3926 ARHGDIA difference Var1 26 embolised
3927 ARHGDIA difference Var1 27 embolised
3928 ARHGDIA difference Var1 28 embolised
3929 ARHGDIA difference Var1 29 embolised
3930 ARHGDIA difference Var1 30 embolised
3931 ARHGDIA difference Var1 31 embolised
3932 ARHGDIA difference Var1 32 embolised
3933 ARHGDIA difference Var1 33 embolised
3934 ARHGDIA difference Var1 34 embolised
3935 ARHGDIA difference Var1 35 embolised
3936 ARHGDIA difference Var1 36 embolised
3937 ARHGDIA difference Var1 37 embolised
3938 ARHGDIA difference Var1 38 embolised
3939 ARHGDIA difference Var1 39 embolised
3940 ARHGDIA difference Var1 40 embolised
3941 ARHGDIA difference Var1 41 embolised
3942 ARHGDIA difference Var1 42 embolised
3943 ARHGDIA difference Var1 43 embolised
3944 ARHGDIA difference Var1 44 embolised
3945 ARHGDIA difference Var1 45 embolised
3946 ARHGDIA difference Var1 46 embolised
3947 ARHGDIA difference Var1 47 embolised
3948 ARHGDIA difference Var1 48 embolised
3949 ARHGDIA difference Var1 49 embolised
3950 ARHGDIA difference Var1 50 embolised
3951 ARHGDIA difference Var1 51 embolised
3952 ARHGDIA difference Var1 52 embolised
3953 ARHGDIA difference Var1 53 embolised
3954 ARHGDIA difference Var1 54 embolised
3955 ARHGDIA difference Var1 55 embolised
3956 ARHGDIA difference Var1 56 embolised
3957 ARHGDIA difference Var1 57 embolised
3958 ARHGDIA difference Var1 58 embolised
3959 ARHGDIA difference Var1 59 embolised
3960 ARHGDIA difference Var1 60 embolised
3961 ARHGDIA difference Var1 61 embolised
3962 ARHGDIA difference Var1 62 embolised
3963 ARHGDIA difference Var1 63 embolised
3964 ARHGDIA difference Var1 64 embolised
3965 ARHGDIA difference Var1 65 embolised
3966 ARHGDIA difference Var1 66 embolised
3967 ARHGDIA difference Var1 67 embolised
3968 ARHGDIA difference Var1 68 embolised
3969 ARHGDIA difference Var1 69 embolised
3970 ARHGDIA difference Var1 70 embolised
3971 ARHGDIA difference Var1 71 embolised
3972 ARHGDIA difference Var1 72 embolised
3973 ARHGDIA difference Var1 73 embolised
3974 ARHGDIA difference Var1 74 embolised
3975 ARHGDIA difference Var1 75 embolised
3976 ARHGDIA difference Var1 76 embolised
3977 ARHGDIA difference Var1 77 embolised
3978 ARHGDIA difference Var1 78 embolised
3979 ARHGDIA difference Var1 79 embolised
3980 ARHGDIA difference Var1 80 embolised
3981 ARHGDIA difference Var1 81 embolised
3982 ARHGDIA difference Var1 82 embolised
3983 ARHGDIA difference Var1 83 embolised
3984 ARHGDIA difference Var1 84 embolised
3985 ARHGDIA difference Var1 85 embolised
3986 ARHGDIA difference Var1 86 embolised
3987 ARHGDIA difference Var1 87 embolised
3988 ARHGDIA difference Var1 88 embolised
3989 ARHGDIA difference Var1 89 embolised
3990 ARHGDIA difference Var1 90 embolised
3991 ARHGDIA difference Var1 91 embolised
3992 ARHGDIA difference Var1 92 embolised
3993 ARHGDIA difference Var1 93 embolised
3994 ARHGDIA difference Var1 94 embolised
3995 ARHGDIA difference Var1 95 embolised
3996 ARHGDIA difference Var1 96 embolised
3997 ARHGDIA difference Var1 97 embolised
3998 ARHGDIA difference Var1 98 embolised
3999 ARHGDIA difference Var1 99 embolised
4000 ARHGDIA difference Var1 100 embolised
4001 ARL5B difference Var1 1 embolised
4002 ARL5B difference Var1 2 embolised
4003 ARL5B difference Var1 3 embolised
4004 ARL5B difference Var1 4 embolised
4005 ARL5B difference Var1 5 embolised
4006 ARL5B difference Var1 6 embolised
4007 ARL5B difference Var1 7 embolised
4008 ARL5B difference Var1 8 embolised
4009 ARL5B difference Var1 9 embolised
4010 ARL5B difference Var1 10 embolised
4011 ARL5B difference Var1 11 embolised
4012 ARL5B difference Var1 12 embolised
4013 ARL5B difference Var1 13 embolised
4014 ARL5B difference Var1 14 embolised
4015 ARL5B difference Var1 15 embolised
4016 ARL5B difference Var1 16 embolised
4017 ARL5B difference Var1 17 embolised
4018 ARL5B difference Var1 18 embolised
4019 ARL5B difference Var1 19 embolised
4020 ARL5B difference Var1 20 embolised
4021 ARL5B difference Var1 21 embolised
4022 ARL5B difference Var1 22 embolised
4023 ARL5B difference Var1 23 embolised
4024 ARL5B difference Var1 24 embolised
4025 ARL5B difference Var1 25 embolised
4026 ARL5B difference Var1 26 embolised
4027 ARL5B difference Var1 27 embolised
4028 ARL5B difference Var1 28 embolised
4029 ARL5B difference Var1 29 embolised
4030 ARL5B difference Var1 30 embolised
4031 ARL5B difference Var1 31 embolised
4032 ARL5B difference Var1 32 embolised
4033 ARL5B difference Var1 33 embolised
4034 ARL5B difference Var1 34 embolised
4035 ARL5B difference Var1 35 embolised
4036 ARL5B difference Var1 36 embolised
4037 ARL5B difference Var1 37 embolised
4038 ARL5B difference Var1 38 embolised
4039 ARL5B difference Var1 39 embolised
4040 ARL5B difference Var1 40 embolised
4041 ARL5B difference Var1 41 embolised
4042 ARL5B difference Var1 42 embolised
4043 ARL5B difference Var1 43 embolised
4044 ARL5B difference Var1 44 embolised
4045 ARL5B difference Var1 45 embolised
4046 ARL5B difference Var1 46 embolised
4047 ARL5B difference Var1 47 embolised
4048 ARL5B difference Var1 48 embolised
4049 ARL5B difference Var1 49 embolised
4050 ARL5B difference Var1 50 embolised
4051 ARL5B difference Var1 51 embolised
4052 ARL5B difference Var1 52 embolised
4053 ARL5B difference Var1 53 embolised
4054 ARL5B difference Var1 54 embolised
4055 ARL5B difference Var1 55 embolised
4056 ARL5B difference Var1 56 embolised
4057 ARL5B difference Var1 57 embolised
4058 ARL5B difference Var1 58 embolised
4059 ARL5B difference Var1 59 embolised
4060 ARL5B difference Var1 60 embolised
4061 ARL5B difference Var1 61 embolised
4062 ARL5B difference Var1 62 embolised
4063 ARL5B difference Var1 63 embolised
4064 ARL5B difference Var1 64 embolised
4065 ARL5B difference Var1 65 embolised
4066 ARL5B difference Var1 66 embolised
4067 ARL5B difference Var1 67 embolised
4068 ARL5B difference Var1 68 embolised
4069 ARL5B difference Var1 69 embolised
4070 ARL5B difference Var1 70 embolised
4071 ARL5B difference Var1 71 embolised
4072 ARL5B difference Var1 72 embolised
4073 ARL5B difference Var1 73 embolised
4074 ARL5B difference Var1 74 embolised
4075 ARL5B difference Var1 75 embolised
4076 ARL5B difference Var1 76 embolised
4077 ARL5B difference Var1 77 embolised
4078 ARL5B difference Var1 78 embolised
4079 ARL5B difference Var1 79 embolised
4080 ARL5B difference Var1 80 embolised
4081 ARL5B difference Var1 81 embolised
4082 ARL5B difference Var1 82 embolised
4083 ARL5B difference Var1 83 embolised
4084 ARL5B difference Var1 84 embolised
4085 ARL5B difference Var1 85 embolised
4086 ARL5B difference Var1 86 embolised
4087 ARL5B difference Var1 87 embolised
4088 ARL5B difference Var1 88 embolised
4089 ARL5B difference Var1 89 embolised
4090 ARL5B difference Var1 90 embolised
4091 ARL5B difference Var1 91 embolised
4092 ARL5B difference Var1 92 embolised
4093 ARL5B difference Var1 93 embolised
4094 ARL5B difference Var1 94 embolised
4095 ARL5B difference Var1 95 embolised
4096 ARL5B difference Var1 96 embolised
4097 ARL5B difference Var1 97 embolised
4098 ARL5B difference Var1 98 embolised
4099 ARL5B difference Var1 99 embolised
4100 ARL5B difference Var1 100 embolised
4101 ARMCX3 difference Var1 1 embolised
4102 ARMCX3 difference Var1 2 embolised
4103 ARMCX3 difference Var1 3 embolised
4104 ARMCX3 difference Var1 4 embolised
4105 ARMCX3 difference Var1 5 embolised
4106 ARMCX3 difference Var1 6 embolised
4107 ARMCX3 difference Var1 7 embolised
4108 ARMCX3 difference Var1 8 embolised
4109 ARMCX3 difference Var1 9 embolised
4110 ARMCX3 difference Var1 10 embolised
4111 ARMCX3 difference Var1 11 embolised
4112 ARMCX3 difference Var1 12 embolised
4113 ARMCX3 difference Var1 13 embolised
4114 ARMCX3 difference Var1 14 embolised
4115 ARMCX3 difference Var1 15 embolised
4116 ARMCX3 difference Var1 16 embolised
4117 ARMCX3 difference Var1 17 embolised
4118 ARMCX3 difference Var1 18 embolised
4119 ARMCX3 difference Var1 19 embolised
4120 ARMCX3 difference Var1 20 embolised
4121 ARMCX3 difference Var1 21 embolised
4122 ARMCX3 difference Var1 22 embolised
4123 ARMCX3 difference Var1 23 embolised
4124 ARMCX3 difference Var1 24 embolised
4125 ARMCX3 difference Var1 25 embolised
4126 ARMCX3 difference Var1 26 embolised
4127 ARMCX3 difference Var1 27 embolised
4128 ARMCX3 difference Var1 28 embolised
4129 ARMCX3 difference Var1 29 embolised
4130 ARMCX3 difference Var1 30 embolised
4131 ARMCX3 difference Var1 31 embolised
4132 ARMCX3 difference Var1 32 embolised
4133 ARMCX3 difference Var1 33 embolised
4134 ARMCX3 difference Var1 34 embolised
4135 ARMCX3 difference Var1 35 embolised
4136 ARMCX3 difference Var1 36 embolised
4137 ARMCX3 difference Var1 37 embolised
4138 ARMCX3 difference Var1 38 embolised
4139 ARMCX3 difference Var1 39 embolised
4140 ARMCX3 difference Var1 40 embolised
4141 ARMCX3 difference Var1 41 embolised
4142 ARMCX3 difference Var1 42 embolised
4143 ARMCX3 difference Var1 43 embolised
4144 ARMCX3 difference Var1 44 embolised
4145 ARMCX3 difference Var1 45 embolised
4146 ARMCX3 difference Var1 46 embolised
4147 ARMCX3 difference Var1 47 embolised
4148 ARMCX3 difference Var1 48 embolised
4149 ARMCX3 difference Var1 49 embolised
4150 ARMCX3 difference Var1 50 embolised
4151 ARMCX3 difference Var1 51 embolised
4152 ARMCX3 difference Var1 52 embolised
4153 ARMCX3 difference Var1 53 embolised
4154 ARMCX3 difference Var1 54 embolised
4155 ARMCX3 difference Var1 55 embolised
4156 ARMCX3 difference Var1 56 embolised
4157 ARMCX3 difference Var1 57 embolised
4158 ARMCX3 difference Var1 58 embolised
4159 ARMCX3 difference Var1 59 embolised
4160 ARMCX3 difference Var1 60 embolised
4161 ARMCX3 difference Var1 61 embolised
4162 ARMCX3 difference Var1 62 embolised
4163 ARMCX3 difference Var1 63 embolised
4164 ARMCX3 difference Var1 64 embolised
4165 ARMCX3 difference Var1 65 embolised
4166 ARMCX3 difference Var1 66 embolised
4167 ARMCX3 difference Var1 67 embolised
4168 ARMCX3 difference Var1 68 embolised
4169 ARMCX3 difference Var1 69 embolised
4170 ARMCX3 difference Var1 70 embolised
4171 ARMCX3 difference Var1 71 embolised
4172 ARMCX3 difference Var1 72 embolised
4173 ARMCX3 difference Var1 73 embolised
4174 ARMCX3 difference Var1 74 embolised
4175 ARMCX3 difference Var1 75 embolised
4176 ARMCX3 difference Var1 76 embolised
4177 ARMCX3 difference Var1 77 embolised
4178 ARMCX3 difference Var1 78 embolised
4179 ARMCX3 difference Var1 79 embolised
4180 ARMCX3 difference Var1 80 embolised
4181 ARMCX3 difference Var1 81 embolised
4182 ARMCX3 difference Var1 82 embolised
4183 ARMCX3 difference Var1 83 embolised
4184 ARMCX3 difference Var1 84 embolised
4185 ARMCX3 difference Var1 85 embolised
4186 ARMCX3 difference Var1 86 embolised
4187 ARMCX3 difference Var1 87 embolised
4188 ARMCX3 difference Var1 88 embolised
4189 ARMCX3 difference Var1 89 embolised
4190 ARMCX3 difference Var1 90 embolised
4191 ARMCX3 difference Var1 91 embolised
4192 ARMCX3 difference Var1 92 embolised
4193 ARMCX3 difference Var1 93 embolised
4194 ARMCX3 difference Var1 94 embolised
4195 ARMCX3 difference Var1 95 embolised
4196 ARMCX3 difference Var1 96 embolised
4197 ARMCX3 difference Var1 97 embolised
4198 ARMCX3 difference Var1 98 embolised
4199 ARMCX3 difference Var1 99 embolised
4200 ARMCX3 difference Var1 100 embolised
4201 ARRDC4 difference Var1 1 embolised
4202 ARRDC4 difference Var1 2 embolised
4203 ARRDC4 difference Var1 3 embolised
4204 ARRDC4 difference Var1 4 embolised
4205 ARRDC4 difference Var1 5 embolised
4206 ARRDC4 difference Var1 6 embolised
4207 ARRDC4 difference Var1 7 embolised
4208 ARRDC4 difference Var1 8 embolised
4209 ARRDC4 difference Var1 9 embolised
4210 ARRDC4 difference Var1 10 embolised
4211 ARRDC4 difference Var1 11 embolised
4212 ARRDC4 difference Var1 12 embolised
4213 ARRDC4 difference Var1 13 embolised
4214 ARRDC4 difference Var1 14 embolised
4215 ARRDC4 difference Var1 15 embolised
4216 ARRDC4 difference Var1 16 embolised
4217 ARRDC4 difference Var1 17 embolised
4218 ARRDC4 difference Var1 18 embolised
4219 ARRDC4 difference Var1 19 embolised
4220 ARRDC4 difference Var1 20 embolised
4221 ARRDC4 difference Var1 21 embolised
4222 ARRDC4 difference Var1 22 embolised
4223 ARRDC4 difference Var1 23 embolised
4224 ARRDC4 difference Var1 24 embolised
4225 ARRDC4 difference Var1 25 embolised
4226 ARRDC4 difference Var1 26 embolised
4227 ARRDC4 difference Var1 27 embolised
4228 ARRDC4 difference Var1 28 embolised
4229 ARRDC4 difference Var1 29 embolised
4230 ARRDC4 difference Var1 30 embolised
4231 ARRDC4 difference Var1 31 embolised
4232 ARRDC4 difference Var1 32 embolised
4233 ARRDC4 difference Var1 33 embolised
4234 ARRDC4 difference Var1 34 embolised
4235 ARRDC4 difference Var1 35 embolised
4236 ARRDC4 difference Var1 36 embolised
4237 ARRDC4 difference Var1 37 embolised
4238 ARRDC4 difference Var1 38 embolised
4239 ARRDC4 difference Var1 39 embolised
4240 ARRDC4 difference Var1 40 embolised
4241 ARRDC4 difference Var1 41 embolised
4242 ARRDC4 difference Var1 42 embolised
4243 ARRDC4 difference Var1 43 embolised
4244 ARRDC4 difference Var1 44 embolised
4245 ARRDC4 difference Var1 45 embolised
4246 ARRDC4 difference Var1 46 embolised
4247 ARRDC4 difference Var1 47 embolised
4248 ARRDC4 difference Var1 48 embolised
4249 ARRDC4 difference Var1 49 embolised
4250 ARRDC4 difference Var1 50 embolised
4251 ARRDC4 difference Var1 51 embolised
4252 ARRDC4 difference Var1 52 embolised
4253 ARRDC4 difference Var1 53 embolised
4254 ARRDC4 difference Var1 54 embolised
4255 ARRDC4 difference Var1 55 embolised
4256 ARRDC4 difference Var1 56 embolised
4257 ARRDC4 difference Var1 57 embolised
4258 ARRDC4 difference Var1 58 embolised
4259 ARRDC4 difference Var1 59 embolised
4260 ARRDC4 difference Var1 60 embolised
4261 ARRDC4 difference Var1 61 embolised
4262 ARRDC4 difference Var1 62 embolised
4263 ARRDC4 difference Var1 63 embolised
4264 ARRDC4 difference Var1 64 embolised
4265 ARRDC4 difference Var1 65 embolised
4266 ARRDC4 difference Var1 66 embolised
4267 ARRDC4 difference Var1 67 embolised
4268 ARRDC4 difference Var1 68 embolised
4269 ARRDC4 difference Var1 69 embolised
4270 ARRDC4 difference Var1 70 embolised
4271 ARRDC4 difference Var1 71 embolised
4272 ARRDC4 difference Var1 72 embolised
4273 ARRDC4 difference Var1 73 embolised
4274 ARRDC4 difference Var1 74 embolised
4275 ARRDC4 difference Var1 75 embolised
4276 ARRDC4 difference Var1 76 embolised
4277 ARRDC4 difference Var1 77 embolised
4278 ARRDC4 difference Var1 78 embolised
4279 ARRDC4 difference Var1 79 embolised
4280 ARRDC4 difference Var1 80 embolised
4281 ARRDC4 difference Var1 81 embolised
4282 ARRDC4 difference Var1 82 embolised
4283 ARRDC4 difference Var1 83 embolised
4284 ARRDC4 difference Var1 84 embolised
4285 ARRDC4 difference Var1 85 embolised
4286 ARRDC4 difference Var1 86 embolised
4287 ARRDC4 difference Var1 87 embolised
4288 ARRDC4 difference Var1 88 embolised
4289 ARRDC4 difference Var1 89 embolised
4290 ARRDC4 difference Var1 90 embolised
4291 ARRDC4 difference Var1 91 embolised
4292 ARRDC4 difference Var1 92 embolised
4293 ARRDC4 difference Var1 93 embolised
4294 ARRDC4 difference Var1 94 embolised
4295 ARRDC4 difference Var1 95 embolised
4296 ARRDC4 difference Var1 96 embolised
4297 ARRDC4 difference Var1 97 embolised
4298 ARRDC4 difference Var1 98 embolised
4299 ARRDC4 difference Var1 99 embolised
4300 ARRDC4 difference Var1 100 embolised
4301 ARSE difference Var1 1 embolised
4302 ARSE difference Var1 2 embolised
4303 ARSE difference Var1 3 embolised
4304 ARSE difference Var1 4 embolised
4305 ARSE difference Var1 5 embolised
4306 ARSE difference Var1 6 embolised
4307 ARSE difference Var1 7 embolised
4308 ARSE difference Var1 8 embolised
4309 ARSE difference Var1 9 embolised
4310 ARSE difference Var1 10 embolised
4311 ARSE difference Var1 11 embolised
4312 ARSE difference Var1 12 embolised
4313 ARSE difference Var1 13 embolised
4314 ARSE difference Var1 14 embolised
4315 ARSE difference Var1 15 embolised
4316 ARSE difference Var1 16 embolised
4317 ARSE difference Var1 17 embolised
4318 ARSE difference Var1 18 embolised
4319 ARSE difference Var1 19 embolised
4320 ARSE difference Var1 20 embolised
4321 ARSE difference Var1 21 embolised
4322 ARSE difference Var1 22 embolised
4323 ARSE difference Var1 23 embolised
4324 ARSE difference Var1 24 embolised
4325 ARSE difference Var1 25 embolised
4326 ARSE difference Var1 26 embolised
4327 ARSE difference Var1 27 embolised
4328 ARSE difference Var1 28 embolised
4329 ARSE difference Var1 29 embolised
4330 ARSE difference Var1 30 embolised
4331 ARSE difference Var1 31 embolised
4332 ARSE difference Var1 32 embolised
4333 ARSE difference Var1 33 embolised
4334 ARSE difference Var1 34 embolised
4335 ARSE difference Var1 35 embolised
4336 ARSE difference Var1 36 embolised
4337 ARSE difference Var1 37 embolised
4338 ARSE difference Var1 38 embolised
4339 ARSE difference Var1 39 embolised
4340 ARSE difference Var1 40 embolised
4341 ARSE difference Var1 41 embolised
4342 ARSE difference Var1 42 embolised
4343 ARSE difference Var1 43 embolised
4344 ARSE difference Var1 44 embolised
4345 ARSE difference Var1 45 embolised
4346 ARSE difference Var1 46 embolised
4347 ARSE difference Var1 47 embolised
4348 ARSE difference Var1 48 embolised
4349 ARSE difference Var1 49 embolised
4350 ARSE difference Var1 50 embolised
4351 ARSE difference Var1 51 embolised
4352 ARSE difference Var1 52 embolised
4353 ARSE difference Var1 53 embolised
4354 ARSE difference Var1 54 embolised
4355 ARSE difference Var1 55 embolised
4356 ARSE difference Var1 56 embolised
4357 ARSE difference Var1 57 embolised
4358 ARSE difference Var1 58 embolised
4359 ARSE difference Var1 59 embolised
4360 ARSE difference Var1 60 embolised
4361 ARSE difference Var1 61 embolised
4362 ARSE difference Var1 62 embolised
4363 ARSE difference Var1 63 embolised
4364 ARSE difference Var1 64 embolised
4365 ARSE difference Var1 65 embolised
4366 ARSE difference Var1 66 embolised
4367 ARSE difference Var1 67 embolised
4368 ARSE difference Var1 68 embolised
4369 ARSE difference Var1 69 embolised
4370 ARSE difference Var1 70 embolised
4371 ARSE difference Var1 71 embolised
4372 ARSE difference Var1 72 embolised
4373 ARSE difference Var1 73 embolised
4374 ARSE difference Var1 74 embolised
4375 ARSE difference Var1 75 embolised
4376 ARSE difference Var1 76 embolised
4377 ARSE difference Var1 77 embolised
4378 ARSE difference Var1 78 embolised
4379 ARSE difference Var1 79 embolised
4380 ARSE difference Var1 80 embolised
4381 ARSE difference Var1 81 embolised
4382 ARSE difference Var1 82 embolised
4383 ARSE difference Var1 83 embolised
4384 ARSE difference Var1 84 embolised
4385 ARSE difference Var1 85 embolised
4386 ARSE difference Var1 86 embolised
4387 ARSE difference Var1 87 embolised
4388 ARSE difference Var1 88 embolised
4389 ARSE difference Var1 89 embolised
4390 ARSE difference Var1 90 embolised
4391 ARSE difference Var1 91 embolised
4392 ARSE difference Var1 92 embolised
4393 ARSE difference Var1 93 embolised
4394 ARSE difference Var1 94 embolised
4395 ARSE difference Var1 95 embolised
4396 ARSE difference Var1 96 embolised
4397 ARSE difference Var1 97 embolised
4398 ARSE difference Var1 98 embolised
4399 ARSE difference Var1 99 embolised
4400 ARSE difference Var1 100 embolised
4401 ASCL1 difference Var1 1 embolised
4402 ASCL1 difference Var1 2 embolised
4403 ASCL1 difference Var1 3 embolised
4404 ASCL1 difference Var1 4 embolised
4405 ASCL1 difference Var1 5 embolised
4406 ASCL1 difference Var1 6 embolised
4407 ASCL1 difference Var1 7 embolised
4408 ASCL1 difference Var1 8 embolised
4409 ASCL1 difference Var1 9 embolised
4410 ASCL1 difference Var1 10 embolised
4411 ASCL1 difference Var1 11 embolised
4412 ASCL1 difference Var1 12 embolised
4413 ASCL1 difference Var1 13 embolised
4414 ASCL1 difference Var1 14 embolised
4415 ASCL1 difference Var1 15 embolised
4416 ASCL1 difference Var1 16 embolised
4417 ASCL1 difference Var1 17 embolised
4418 ASCL1 difference Var1 18 embolised
4419 ASCL1 difference Var1 19 embolised
4420 ASCL1 difference Var1 20 embolised
4421 ASCL1 difference Var1 21 embolised
4422 ASCL1 difference Var1 22 embolised
4423 ASCL1 difference Var1 23 embolised
4424 ASCL1 difference Var1 24 embolised
4425 ASCL1 difference Var1 25 embolised
4426 ASCL1 difference Var1 26 embolised
4427 ASCL1 difference Var1 27 embolised
4428 ASCL1 difference Var1 28 embolised
4429 ASCL1 difference Var1 29 embolised
4430 ASCL1 difference Var1 30 embolised
4431 ASCL1 difference Var1 31 embolised
4432 ASCL1 difference Var1 32 embolised
4433 ASCL1 difference Var1 33 embolised
4434 ASCL1 difference Var1 34 embolised
4435 ASCL1 difference Var1 35 embolised
4436 ASCL1 difference Var1 36 embolised
4437 ASCL1 difference Var1 37 embolised
4438 ASCL1 difference Var1 38 embolised
4439 ASCL1 difference Var1 39 embolised
4440 ASCL1 difference Var1 40 embolised
4441 ASCL1 difference Var1 41 embolised
4442 ASCL1 difference Var1 42 embolised
4443 ASCL1 difference Var1 43 embolised
4444 ASCL1 difference Var1 44 embolised
4445 ASCL1 difference Var1 45 embolised
4446 ASCL1 difference Var1 46 embolised
4447 ASCL1 difference Var1 47 embolised
4448 ASCL1 difference Var1 48 embolised
4449 ASCL1 difference Var1 49 embolised
4450 ASCL1 difference Var1 50 embolised
4451 ASCL1 difference Var1 51 embolised
4452 ASCL1 difference Var1 52 embolised
4453 ASCL1 difference Var1 53 embolised
4454 ASCL1 difference Var1 54 embolised
4455 ASCL1 difference Var1 55 embolised
4456 ASCL1 difference Var1 56 embolised
4457 ASCL1 difference Var1 57 embolised
4458 ASCL1 difference Var1 58 embolised
4459 ASCL1 difference Var1 59 embolised
4460 ASCL1 difference Var1 60 embolised
4461 ASCL1 difference Var1 61 embolised
4462 ASCL1 difference Var1 62 embolised
4463 ASCL1 difference Var1 63 embolised
4464 ASCL1 difference Var1 64 embolised
4465 ASCL1 difference Var1 65 embolised
4466 ASCL1 difference Var1 66 embolised
4467 ASCL1 difference Var1 67 embolised
4468 ASCL1 difference Var1 68 embolised
4469 ASCL1 difference Var1 69 embolised
4470 ASCL1 difference Var1 70 embolised
4471 ASCL1 difference Var1 71 embolised
4472 ASCL1 difference Var1 72 embolised
4473 ASCL1 difference Var1 73 embolised
4474 ASCL1 difference Var1 74 embolised
4475 ASCL1 difference Var1 75 embolised
4476 ASCL1 difference Var1 76 embolised
4477 ASCL1 difference Var1 77 embolised
4478 ASCL1 difference Var1 78 embolised
4479 ASCL1 difference Var1 79 embolised
4480 ASCL1 difference Var1 80 embolised
4481 ASCL1 difference Var1 81 embolised
4482 ASCL1 difference Var1 82 embolised
4483 ASCL1 difference Var1 83 embolised
4484 ASCL1 difference Var1 84 embolised
4485 ASCL1 difference Var1 85 embolised
4486 ASCL1 difference Var1 86 embolised
4487 ASCL1 difference Var1 87 embolised
4488 ASCL1 difference Var1 88 embolised
4489 ASCL1 difference Var1 89 embolised
4490 ASCL1 difference Var1 90 embolised
4491 ASCL1 difference Var1 91 embolised
4492 ASCL1 difference Var1 92 embolised
4493 ASCL1 difference Var1 93 embolised
4494 ASCL1 difference Var1 94 embolised
4495 ASCL1 difference Var1 95 embolised
4496 ASCL1 difference Var1 96 embolised
4497 ASCL1 difference Var1 97 embolised
4498 ASCL1 difference Var1 98 embolised
4499 ASCL1 difference Var1 99 embolised
4500 ASCL1 difference Var1 100 embolised
4501 ASL difference Var1 1 embolised
4502 ASL difference Var1 2 embolised
4503 ASL difference Var1 3 embolised
4504 ASL difference Var1 4 embolised
4505 ASL difference Var1 5 embolised
4506 ASL difference Var1 6 embolised
4507 ASL difference Var1 7 embolised
4508 ASL difference Var1 8 embolised
4509 ASL difference Var1 9 embolised
4510 ASL difference Var1 10 embolised
4511 ASL difference Var1 11 embolised
4512 ASL difference Var1 12 embolised
4513 ASL difference Var1 13 embolised
4514 ASL difference Var1 14 embolised
4515 ASL difference Var1 15 embolised
4516 ASL difference Var1 16 embolised
4517 ASL difference Var1 17 embolised
4518 ASL difference Var1 18 embolised
4519 ASL difference Var1 19 embolised
4520 ASL difference Var1 20 embolised
4521 ASL difference Var1 21 embolised
4522 ASL difference Var1 22 embolised
4523 ASL difference Var1 23 embolised
4524 ASL difference Var1 24 embolised
4525 ASL difference Var1 25 embolised
4526 ASL difference Var1 26 embolised
4527 ASL difference Var1 27 embolised
4528 ASL difference Var1 28 embolised
4529 ASL difference Var1 29 embolised
4530 ASL difference Var1 30 embolised
4531 ASL difference Var1 31 embolised
4532 ASL difference Var1 32 embolised
4533 ASL difference Var1 33 embolised
4534 ASL difference Var1 34 embolised
4535 ASL difference Var1 35 embolised
4536 ASL difference Var1 36 embolised
4537 ASL difference Var1 37 embolised
4538 ASL difference Var1 38 embolised
4539 ASL difference Var1 39 embolised
4540 ASL difference Var1 40 embolised
4541 ASL difference Var1 41 embolised
4542 ASL difference Var1 42 embolised
4543 ASL difference Var1 43 embolised
4544 ASL difference Var1 44 embolised
4545 ASL difference Var1 45 embolised
4546 ASL difference Var1 46 embolised
4547 ASL difference Var1 47 embolised
4548 ASL difference Var1 48 embolised
4549 ASL difference Var1 49 embolised
4550 ASL difference Var1 50 embolised
4551 ASL difference Var1 51 embolised
4552 ASL difference Var1 52 embolised
4553 ASL difference Var1 53 embolised
4554 ASL difference Var1 54 embolised
4555 ASL difference Var1 55 embolised
4556 ASL difference Var1 56 embolised
4557 ASL difference Var1 57 embolised
4558 ASL difference Var1 58 embolised
4559 ASL difference Var1 59 embolised
4560 ASL difference Var1 60 embolised
4561 ASL difference Var1 61 embolised
4562 ASL difference Var1 62 embolised
4563 ASL difference Var1 63 embolised
4564 ASL difference Var1 64 embolised
4565 ASL difference Var1 65 embolised
4566 ASL difference Var1 66 embolised
4567 ASL difference Var1 67 embolised
4568 ASL difference Var1 68 embolised
4569 ASL difference Var1 69 embolised
4570 ASL difference Var1 70 embolised
4571 ASL difference Var1 71 embolised
4572 ASL difference Var1 72 embolised
4573 ASL difference Var1 73 embolised
4574 ASL difference Var1 74 embolised
4575 ASL difference Var1 75 embolised
4576 ASL difference Var1 76 embolised
4577 ASL difference Var1 77 embolised
4578 ASL difference Var1 78 embolised
4579 ASL difference Var1 79 embolised
4580 ASL difference Var1 80 embolised
4581 ASL difference Var1 81 embolised
4582 ASL difference Var1 82 embolised
4583 ASL difference Var1 83 embolised
4584 ASL difference Var1 84 embolised
4585 ASL difference Var1 85 embolised
4586 ASL difference Var1 86 embolised
4587 ASL difference Var1 87 embolised
4588 ASL difference Var1 88 embolised
4589 ASL difference Var1 89 embolised
4590 ASL difference Var1 90 embolised
4591 ASL difference Var1 91 embolised
4592 ASL difference Var1 92 embolised
4593 ASL difference Var1 93 embolised
4594 ASL difference Var1 94 embolised
4595 ASL difference Var1 95 embolised
4596 ASL difference Var1 96 embolised
4597 ASL difference Var1 97 embolised
4598 ASL difference Var1 98 embolised
4599 ASL difference Var1 99 embolised
4600 ASL difference Var1 100 embolised
4601 ATF4 difference Var1 1 embolised
4602 ATF4 difference Var1 2 embolised
4603 ATF4 difference Var1 3 embolised
4604 ATF4 difference Var1 4 embolised
4605 ATF4 difference Var1 5 embolised
4606 ATF4 difference Var1 6 embolised
4607 ATF4 difference Var1 7 embolised
4608 ATF4 difference Var1 8 embolised
4609 ATF4 difference Var1 9 embolised
4610 ATF4 difference Var1 10 embolised
4611 ATF4 difference Var1 11 embolised
4612 ATF4 difference Var1 12 embolised
4613 ATF4 difference Var1 13 embolised
4614 ATF4 difference Var1 14 embolised
4615 ATF4 difference Var1 15 embolised
4616 ATF4 difference Var1 16 embolised
4617 ATF4 difference Var1 17 embolised
4618 ATF4 difference Var1 18 embolised
4619 ATF4 difference Var1 19 embolised
4620 ATF4 difference Var1 20 embolised
4621 ATF4 difference Var1 21 embolised
4622 ATF4 difference Var1 22 embolised
4623 ATF4 difference Var1 23 embolised
4624 ATF4 difference Var1 24 embolised
4625 ATF4 difference Var1 25 embolised
4626 ATF4 difference Var1 26 embolised
4627 ATF4 difference Var1 27 embolised
4628 ATF4 difference Var1 28 embolised
4629 ATF4 difference Var1 29 embolised
4630 ATF4 difference Var1 30 embolised
4631 ATF4 difference Var1 31 embolised
4632 ATF4 difference Var1 32 embolised
4633 ATF4 difference Var1 33 embolised
4634 ATF4 difference Var1 34 embolised
4635 ATF4 difference Var1 35 embolised
4636 ATF4 difference Var1 36 embolised
4637 ATF4 difference Var1 37 embolised
4638 ATF4 difference Var1 38 embolised
4639 ATF4 difference Var1 39 embolised
4640 ATF4 difference Var1 40 embolised
4641 ATF4 difference Var1 41 embolised
4642 ATF4 difference Var1 42 embolised
4643 ATF4 difference Var1 43 embolised
4644 ATF4 difference Var1 44 embolised
4645 ATF4 difference Var1 45 embolised
4646 ATF4 difference Var1 46 embolised
4647 ATF4 difference Var1 47 embolised
4648 ATF4 difference Var1 48 embolised
4649 ATF4 difference Var1 49 embolised
4650 ATF4 difference Var1 50 embolised
4651 ATF4 difference Var1 51 embolised
4652 ATF4 difference Var1 52 embolised
4653 ATF4 difference Var1 53 embolised
4654 ATF4 difference Var1 54 embolised
4655 ATF4 difference Var1 55 embolised
4656 ATF4 difference Var1 56 embolised
4657 ATF4 difference Var1 57 embolised
4658 ATF4 difference Var1 58 embolised
4659 ATF4 difference Var1 59 embolised
4660 ATF4 difference Var1 60 embolised
4661 ATF4 difference Var1 61 embolised
4662 ATF4 difference Var1 62 embolised
4663 ATF4 difference Var1 63 embolised
4664 ATF4 difference Var1 64 embolised
4665 ATF4 difference Var1 65 embolised
4666 ATF4 difference Var1 66 embolised
4667 ATF4 difference Var1 67 embolised
4668 ATF4 difference Var1 68 embolised
4669 ATF4 difference Var1 69 embolised
4670 ATF4 difference Var1 70 embolised
4671 ATF4 difference Var1 71 embolised
4672 ATF4 difference Var1 72 embolised
4673 ATF4 difference Var1 73 embolised
4674 ATF4 difference Var1 74 embolised
4675 ATF4 difference Var1 75 embolised
4676 ATF4 difference Var1 76 embolised
4677 ATF4 difference Var1 77 embolised
4678 ATF4 difference Var1 78 embolised
4679 ATF4 difference Var1 79 embolised
4680 ATF4 difference Var1 80 embolised
4681 ATF4 difference Var1 81 embolised
4682 ATF4 difference Var1 82 embolised
4683 ATF4 difference Var1 83 embolised
4684 ATF4 difference Var1 84 embolised
4685 ATF4 difference Var1 85 embolised
4686 ATF4 difference Var1 86 embolised
4687 ATF4 difference Var1 87 embolised
4688 ATF4 difference Var1 88 embolised
4689 ATF4 difference Var1 89 embolised
4690 ATF4 difference Var1 90 embolised
4691 ATF4 difference Var1 91 embolised
4692 ATF4 difference Var1 92 embolised
4693 ATF4 difference Var1 93 embolised
4694 ATF4 difference Var1 94 embolised
4695 ATF4 difference Var1 95 embolised
4696 ATF4 difference Var1 96 embolised
4697 ATF4 difference Var1 97 embolised
4698 ATF4 difference Var1 98 embolised
4699 ATF4 difference Var1 99 embolised
4700 ATF4 difference Var1 100 embolised
4701 ATF5 difference Var1 1 embolised
4702 ATF5 difference Var1 2 embolised
4703 ATF5 difference Var1 3 embolised
4704 ATF5 difference Var1 4 embolised
4705 ATF5 difference Var1 5 embolised
4706 ATF5 difference Var1 6 embolised
4707 ATF5 difference Var1 7 embolised
4708 ATF5 difference Var1 8 embolised
4709 ATF5 difference Var1 9 embolised
4710 ATF5 difference Var1 10 embolised
4711 ATF5 difference Var1 11 embolised
4712 ATF5 difference Var1 12 embolised
4713 ATF5 difference Var1 13 embolised
4714 ATF5 difference Var1 14 embolised
4715 ATF5 difference Var1 15 embolised
4716 ATF5 difference Var1 16 embolised
4717 ATF5 difference Var1 17 embolised
4718 ATF5 difference Var1 18 embolised
4719 ATF5 difference Var1 19 embolised
4720 ATF5 difference Var1 20 embolised
4721 ATF5 difference Var1 21 embolised
4722 ATF5 difference Var1 22 embolised
4723 ATF5 difference Var1 23 embolised
4724 ATF5 difference Var1 24 embolised
4725 ATF5 difference Var1 25 embolised
4726 ATF5 difference Var1 26 embolised
4727 ATF5 difference Var1 27 embolised
4728 ATF5 difference Var1 28 embolised
4729 ATF5 difference Var1 29 embolised
4730 ATF5 difference Var1 30 embolised
4731 ATF5 difference Var1 31 embolised
4732 ATF5 difference Var1 32 embolised
4733 ATF5 difference Var1 33 embolised
4734 ATF5 difference Var1 34 embolised
4735 ATF5 difference Var1 35 embolised
4736 ATF5 difference Var1 36 embolised
4737 ATF5 difference Var1 37 embolised
4738 ATF5 difference Var1 38 embolised
4739 ATF5 difference Var1 39 embolised
4740 ATF5 difference Var1 40 embolised
4741 ATF5 difference Var1 41 embolised
4742 ATF5 difference Var1 42 embolised
4743 ATF5 difference Var1 43 embolised
4744 ATF5 difference Var1 44 embolised
4745 ATF5 difference Var1 45 embolised
4746 ATF5 difference Var1 46 embolised
4747 ATF5 difference Var1 47 embolised
4748 ATF5 difference Var1 48 embolised
4749 ATF5 difference Var1 49 embolised
4750 ATF5 difference Var1 50 embolised
4751 ATF5 difference Var1 51 embolised
4752 ATF5 difference Var1 52 embolised
4753 ATF5 difference Var1 53 embolised
4754 ATF5 difference Var1 54 embolised
4755 ATF5 difference Var1 55 embolised
4756 ATF5 difference Var1 56 embolised
4757 ATF5 difference Var1 57 embolised
4758 ATF5 difference Var1 58 embolised
4759 ATF5 difference Var1 59 embolised
4760 ATF5 difference Var1 60 embolised
4761 ATF5 difference Var1 61 embolised
4762 ATF5 difference Var1 62 embolised
4763 ATF5 difference Var1 63 embolised
4764 ATF5 difference Var1 64 embolised
4765 ATF5 difference Var1 65 embolised
4766 ATF5 difference Var1 66 embolised
4767 ATF5 difference Var1 67 embolised
4768 ATF5 difference Var1 68 embolised
4769 ATF5 difference Var1 69 embolised
4770 ATF5 difference Var1 70 embolised
4771 ATF5 difference Var1 71 embolised
4772 ATF5 difference Var1 72 embolised
4773 ATF5 difference Var1 73 embolised
4774 ATF5 difference Var1 74 embolised
4775 ATF5 difference Var1 75 embolised
4776 ATF5 difference Var1 76 embolised
4777 ATF5 difference Var1 77 embolised
4778 ATF5 difference Var1 78 embolised
4779 ATF5 difference Var1 79 embolised
4780 ATF5 difference Var1 80 embolised
4781 ATF5 difference Var1 81 embolised
4782 ATF5 difference Var1 82 embolised
4783 ATF5 difference Var1 83 embolised
4784 ATF5 difference Var1 84 embolised
4785 ATF5 difference Var1 85 embolised
4786 ATF5 difference Var1 86 embolised
4787 ATF5 difference Var1 87 embolised
4788 ATF5 difference Var1 88 embolised
4789 ATF5 difference Var1 89 embolised
4790 ATF5 difference Var1 90 embolised
4791 ATF5 difference Var1 91 embolised
4792 ATF5 difference Var1 92 embolised
4793 ATF5 difference Var1 93 embolised
4794 ATF5 difference Var1 94 embolised
4795 ATF5 difference Var1 95 embolised
4796 ATF5 difference Var1 96 embolised
4797 ATF5 difference Var1 97 embolised
4798 ATF5 difference Var1 98 embolised
4799 ATF5 difference Var1 99 embolised
4800 ATF5 difference Var1 100 embolised
4801 ATP13A3 difference Var1 1 embolised
4802 ATP13A3 difference Var1 2 embolised
4803 ATP13A3 difference Var1 3 embolised
4804 ATP13A3 difference Var1 4 embolised
4805 ATP13A3 difference Var1 5 embolised
4806 ATP13A3 difference Var1 6 embolised
4807 ATP13A3 difference Var1 7 embolised
4808 ATP13A3 difference Var1 8 embolised
4809 ATP13A3 difference Var1 9 embolised
4810 ATP13A3 difference Var1 10 embolised
4811 ATP13A3 difference Var1 11 embolised
4812 ATP13A3 difference Var1 12 embolised
4813 ATP13A3 difference Var1 13 embolised
4814 ATP13A3 difference Var1 14 embolised
4815 ATP13A3 difference Var1 15 embolised
4816 ATP13A3 difference Var1 16 embolised
4817 ATP13A3 difference Var1 17 embolised
4818 ATP13A3 difference Var1 18 embolised
4819 ATP13A3 difference Var1 19 embolised
4820 ATP13A3 difference Var1 20 embolised
4821 ATP13A3 difference Var1 21 embolised
4822 ATP13A3 difference Var1 22 embolised
4823 ATP13A3 difference Var1 23 embolised
4824 ATP13A3 difference Var1 24 embolised
4825 ATP13A3 difference Var1 25 embolised
4826 ATP13A3 difference Var1 26 embolised
4827 ATP13A3 difference Var1 27 embolised
4828 ATP13A3 difference Var1 28 embolised
4829 ATP13A3 difference Var1 29 embolised
4830 ATP13A3 difference Var1 30 embolised
4831 ATP13A3 difference Var1 31 embolised
4832 ATP13A3 difference Var1 32 embolised
4833 ATP13A3 difference Var1 33 embolised
4834 ATP13A3 difference Var1 34 embolised
4835 ATP13A3 difference Var1 35 embolised
4836 ATP13A3 difference Var1 36 embolised
4837 ATP13A3 difference Var1 37 embolised
4838 ATP13A3 difference Var1 38 embolised
4839 ATP13A3 difference Var1 39 embolised
4840 ATP13A3 difference Var1 40 embolised
4841 ATP13A3 difference Var1 41 embolised
4842 ATP13A3 difference Var1 42 embolised
4843 ATP13A3 difference Var1 43 embolised
4844 ATP13A3 difference Var1 44 embolised
4845 ATP13A3 difference Var1 45 embolised
4846 ATP13A3 difference Var1 46 embolised
4847 ATP13A3 difference Var1 47 embolised
4848 ATP13A3 difference Var1 48 embolised
4849 ATP13A3 difference Var1 49 embolised
4850 ATP13A3 difference Var1 50 embolised
4851 ATP13A3 difference Var1 51 embolised
4852 ATP13A3 difference Var1 52 embolised
4853 ATP13A3 difference Var1 53 embolised
4854 ATP13A3 difference Var1 54 embolised
4855 ATP13A3 difference Var1 55 embolised
4856 ATP13A3 difference Var1 56 embolised
4857 ATP13A3 difference Var1 57 embolised
4858 ATP13A3 difference Var1 58 embolised
4859 ATP13A3 difference Var1 59 embolised
4860 ATP13A3 difference Var1 60 embolised
4861 ATP13A3 difference Var1 61 embolised
4862 ATP13A3 difference Var1 62 embolised
4863 ATP13A3 difference Var1 63 embolised
4864 ATP13A3 difference Var1 64 embolised
4865 ATP13A3 difference Var1 65 embolised
4866 ATP13A3 difference Var1 66 embolised
4867 ATP13A3 difference Var1 67 embolised
4868 ATP13A3 difference Var1 68 embolised
4869 ATP13A3 difference Var1 69 embolised
4870 ATP13A3 difference Var1 70 embolised
4871 ATP13A3 difference Var1 71 embolised
4872 ATP13A3 difference Var1 72 embolised
4873 ATP13A3 difference Var1 73 embolised
4874 ATP13A3 difference Var1 74 embolised
4875 ATP13A3 difference Var1 75 embolised
4876 ATP13A3 difference Var1 76 embolised
4877 ATP13A3 difference Var1 77 embolised
4878 ATP13A3 difference Var1 78 embolised
4879 ATP13A3 difference Var1 79 embolised
4880 ATP13A3 difference Var1 80 embolised
4881 ATP13A3 difference Var1 81 embolised
4882 ATP13A3 difference Var1 82 embolised
4883 ATP13A3 difference Var1 83 embolised
4884 ATP13A3 difference Var1 84 embolised
4885 ATP13A3 difference Var1 85 embolised
4886 ATP13A3 difference Var1 86 embolised
4887 ATP13A3 difference Var1 87 embolised
4888 ATP13A3 difference Var1 88 embolised
4889 ATP13A3 difference Var1 89 embolised
4890 ATP13A3 difference Var1 90 embolised
4891 ATP13A3 difference Var1 91 embolised
4892 ATP13A3 difference Var1 92 embolised
4893 ATP13A3 difference Var1 93 embolised
4894 ATP13A3 difference Var1 94 embolised
4895 ATP13A3 difference Var1 95 embolised
4896 ATP13A3 difference Var1 96 embolised
4897 ATP13A3 difference Var1 97 embolised
4898 ATP13A3 difference Var1 98 embolised
4899 ATP13A3 difference Var1 99 embolised
4900 ATP13A3 difference Var1 100 embolised
4901 ATP5A1 difference Var1 1 embolised
4902 ATP5A1 difference Var1 2 embolised
4903 ATP5A1 difference Var1 3 embolised
4904 ATP5A1 difference Var1 4 embolised
4905 ATP5A1 difference Var1 5 embolised
4906 ATP5A1 difference Var1 6 embolised
4907 ATP5A1 difference Var1 7 embolised
4908 ATP5A1 difference Var1 8 embolised
4909 ATP5A1 difference Var1 9 embolised
4910 ATP5A1 difference Var1 10 embolised
4911 ATP5A1 difference Var1 11 embolised
4912 ATP5A1 difference Var1 12 embolised
4913 ATP5A1 difference Var1 13 embolised
4914 ATP5A1 difference Var1 14 embolised
4915 ATP5A1 difference Var1 15 embolised
4916 ATP5A1 difference Var1 16 embolised
4917 ATP5A1 difference Var1 17 embolised
4918 ATP5A1 difference Var1 18 embolised
4919 ATP5A1 difference Var1 19 embolised
4920 ATP5A1 difference Var1 20 embolised
4921 ATP5A1 difference Var1 21 embolised
4922 ATP5A1 difference Var1 22 embolised
4923 ATP5A1 difference Var1 23 embolised
4924 ATP5A1 difference Var1 24 embolised
4925 ATP5A1 difference Var1 25 embolised
4926 ATP5A1 difference Var1 26 embolised
4927 ATP5A1 difference Var1 27 embolised
4928 ATP5A1 difference Var1 28 embolised
4929 ATP5A1 difference Var1 29 embolised
4930 ATP5A1 difference Var1 30 embolised
4931 ATP5A1 difference Var1 31 embolised
4932 ATP5A1 difference Var1 32 embolised
4933 ATP5A1 difference Var1 33 embolised
4934 ATP5A1 difference Var1 34 embolised
4935 ATP5A1 difference Var1 35 embolised
4936 ATP5A1 difference Var1 36 embolised
4937 ATP5A1 difference Var1 37 embolised
4938 ATP5A1 difference Var1 38 embolised
4939 ATP5A1 difference Var1 39 embolised
4940 ATP5A1 difference Var1 40 embolised
4941 ATP5A1 difference Var1 41 embolised
4942 ATP5A1 difference Var1 42 embolised
4943 ATP5A1 difference Var1 43 embolised
4944 ATP5A1 difference Var1 44 embolised
4945 ATP5A1 difference Var1 45 embolised
4946 ATP5A1 difference Var1 46 embolised
4947 ATP5A1 difference Var1 47 embolised
4948 ATP5A1 difference Var1 48 embolised
4949 ATP5A1 difference Var1 49 embolised
4950 ATP5A1 difference Var1 50 embolised
4951 ATP5A1 difference Var1 51 embolised
4952 ATP5A1 difference Var1 52 embolised
4953 ATP5A1 difference Var1 53 embolised
4954 ATP5A1 difference Var1 54 embolised
4955 ATP5A1 difference Var1 55 embolised
4956 ATP5A1 difference Var1 56 embolised
4957 ATP5A1 difference Var1 57 embolised
4958 ATP5A1 difference Var1 58 embolised
4959 ATP5A1 difference Var1 59 embolised
4960 ATP5A1 difference Var1 60 embolised
4961 ATP5A1 difference Var1 61 embolised
4962 ATP5A1 difference Var1 62 embolised
4963 ATP5A1 difference Var1 63 embolised
4964 ATP5A1 difference Var1 64 embolised
4965 ATP5A1 difference Var1 65 embolised
4966 ATP5A1 difference Var1 66 embolised
4967 ATP5A1 difference Var1 67 embolised
4968 ATP5A1 difference Var1 68 embolised
4969 ATP5A1 difference Var1 69 embolised
4970 ATP5A1 difference Var1 70 embolised
4971 ATP5A1 difference Var1 71 embolised
4972 ATP5A1 difference Var1 72 embolised
4973 ATP5A1 difference Var1 73 embolised
4974 ATP5A1 difference Var1 74 embolised
4975 ATP5A1 difference Var1 75 embolised
4976 ATP5A1 difference Var1 76 embolised
4977 ATP5A1 difference Var1 77 embolised
4978 ATP5A1 difference Var1 78 embolised
4979 ATP5A1 difference Var1 79 embolised
4980 ATP5A1 difference Var1 80 embolised
4981 ATP5A1 difference Var1 81 embolised
4982 ATP5A1 difference Var1 82 embolised
4983 ATP5A1 difference Var1 83 embolised
4984 ATP5A1 difference Var1 84 embolised
4985 ATP5A1 difference Var1 85 embolised
4986 ATP5A1 difference Var1 86 embolised
4987 ATP5A1 difference Var1 87 embolised
4988 ATP5A1 difference Var1 88 embolised
4989 ATP5A1 difference Var1 89 embolised
4990 ATP5A1 difference Var1 90 embolised
4991 ATP5A1 difference Var1 91 embolised
4992 ATP5A1 difference Var1 92 embolised
4993 ATP5A1 difference Var1 93 embolised
4994 ATP5A1 difference Var1 94 embolised
4995 ATP5A1 difference Var1 95 embolised
4996 ATP5A1 difference Var1 96 embolised
4997 ATP5A1 difference Var1 97 embolised
4998 ATP5A1 difference Var1 98 embolised
4999 ATP5A1 difference Var1 99 embolised
5000 ATP5A1 difference Var1 100 embolised
5001 ATP5E difference Var1 1 embolised
5002 ATP5E difference Var1 2 embolised
5003 ATP5E difference Var1 3 embolised
5004 ATP5E difference Var1 4 embolised
5005 ATP5E difference Var1 5 embolised
5006 ATP5E difference Var1 6 embolised
5007 ATP5E difference Var1 7 embolised
5008 ATP5E difference Var1 8 embolised
5009 ATP5E difference Var1 9 embolised
5010 ATP5E difference Var1 10 embolised
5011 ATP5E difference Var1 11 embolised
5012 ATP5E difference Var1 12 embolised
5013 ATP5E difference Var1 13 embolised
5014 ATP5E difference Var1 14 embolised
5015 ATP5E difference Var1 15 embolised
5016 ATP5E difference Var1 16 embolised
5017 ATP5E difference Var1 17 embolised
5018 ATP5E difference Var1 18 embolised
5019 ATP5E difference Var1 19 embolised
5020 ATP5E difference Var1 20 embolised
5021 ATP5E difference Var1 21 embolised
5022 ATP5E difference Var1 22 embolised
5023 ATP5E difference Var1 23 embolised
5024 ATP5E difference Var1 24 embolised
5025 ATP5E difference Var1 25 embolised
5026 ATP5E difference Var1 26 embolised
5027 ATP5E difference Var1 27 embolised
5028 ATP5E difference Var1 28 embolised
5029 ATP5E difference Var1 29 embolised
5030 ATP5E difference Var1 30 embolised
5031 ATP5E difference Var1 31 embolised
5032 ATP5E difference Var1 32 embolised
5033 ATP5E difference Var1 33 embolised
5034 ATP5E difference Var1 34 embolised
5035 ATP5E difference Var1 35 embolised
5036 ATP5E difference Var1 36 embolised
5037 ATP5E difference Var1 37 embolised
5038 ATP5E difference Var1 38 embolised
5039 ATP5E difference Var1 39 embolised
5040 ATP5E difference Var1 40 embolised
5041 ATP5E difference Var1 41 embolised
5042 ATP5E difference Var1 42 embolised
5043 ATP5E difference Var1 43 embolised
5044 ATP5E difference Var1 44 embolised
5045 ATP5E difference Var1 45 embolised
5046 ATP5E difference Var1 46 embolised
5047 ATP5E difference Var1 47 embolised
5048 ATP5E difference Var1 48 embolised
5049 ATP5E difference Var1 49 embolised
5050 ATP5E difference Var1 50 embolised
5051 ATP5E difference Var1 51 embolised
5052 ATP5E difference Var1 52 embolised
5053 ATP5E difference Var1 53 embolised
5054 ATP5E difference Var1 54 embolised
5055 ATP5E difference Var1 55 embolised
5056 ATP5E difference Var1 56 embolised
5057 ATP5E difference Var1 57 embolised
5058 ATP5E difference Var1 58 embolised
5059 ATP5E difference Var1 59 embolised
5060 ATP5E difference Var1 60 embolised
5061 ATP5E difference Var1 61 embolised
5062 ATP5E difference Var1 62 embolised
5063 ATP5E difference Var1 63 embolised
5064 ATP5E difference Var1 64 embolised
5065 ATP5E difference Var1 65 embolised
5066 ATP5E difference Var1 66 embolised
5067 ATP5E difference Var1 67 embolised
5068 ATP5E difference Var1 68 embolised
5069 ATP5E difference Var1 69 embolised
5070 ATP5E difference Var1 70 embolised
5071 ATP5E difference Var1 71 embolised
5072 ATP5E difference Var1 72 embolised
5073 ATP5E difference Var1 73 embolised
5074 ATP5E difference Var1 74 embolised
5075 ATP5E difference Var1 75 embolised
5076 ATP5E difference Var1 76 embolised
5077 ATP5E difference Var1 77 embolised
5078 ATP5E difference Var1 78 embolised
5079 ATP5E difference Var1 79 embolised
5080 ATP5E difference Var1 80 embolised
5081 ATP5E difference Var1 81 embolised
5082 ATP5E difference Var1 82 embolised
5083 ATP5E difference Var1 83 embolised
5084 ATP5E difference Var1 84 embolised
5085 ATP5E difference Var1 85 embolised
5086 ATP5E difference Var1 86 embolised
5087 ATP5E difference Var1 87 embolised
5088 ATP5E difference Var1 88 embolised
5089 ATP5E difference Var1 89 embolised
5090 ATP5E difference Var1 90 embolised
5091 ATP5E difference Var1 91 embolised
5092 ATP5E difference Var1 92 embolised
5093 ATP5E difference Var1 93 embolised
5094 ATP5E difference Var1 94 embolised
5095 ATP5E difference Var1 95 embolised
5096 ATP5E difference Var1 96 embolised
5097 ATP5E difference Var1 97 embolised
5098 ATP5E difference Var1 98 embolised
5099 ATP5E difference Var1 99 embolised
5100 ATP5E difference Var1 100 embolised
5101 ATP5I difference Var1 1 embolised
5102 ATP5I difference Var1 2 embolised
5103 ATP5I difference Var1 3 embolised
5104 ATP5I difference Var1 4 embolised
5105 ATP5I difference Var1 5 embolised
5106 ATP5I difference Var1 6 embolised
5107 ATP5I difference Var1 7 embolised
5108 ATP5I difference Var1 8 embolised
5109 ATP5I difference Var1 9 embolised
5110 ATP5I difference Var1 10 embolised
5111 ATP5I difference Var1 11 embolised
5112 ATP5I difference Var1 12 embolised
5113 ATP5I difference Var1 13 embolised
5114 ATP5I difference Var1 14 embolised
5115 ATP5I difference Var1 15 embolised
5116 ATP5I difference Var1 16 embolised
5117 ATP5I difference Var1 17 embolised
5118 ATP5I difference Var1 18 embolised
5119 ATP5I difference Var1 19 embolised
5120 ATP5I difference Var1 20 embolised
5121 ATP5I difference Var1 21 embolised
5122 ATP5I difference Var1 22 embolised
5123 ATP5I difference Var1 23 embolised
5124 ATP5I difference Var1 24 embolised
5125 ATP5I difference Var1 25 embolised
5126 ATP5I difference Var1 26 embolised
5127 ATP5I difference Var1 27 embolised
5128 ATP5I difference Var1 28 embolised
5129 ATP5I difference Var1 29 embolised
5130 ATP5I difference Var1 30 embolised
5131 ATP5I difference Var1 31 embolised
5132 ATP5I difference Var1 32 embolised
5133 ATP5I difference Var1 33 embolised
5134 ATP5I difference Var1 34 embolised
5135 ATP5I difference Var1 35 embolised
5136 ATP5I difference Var1 36 embolised
5137 ATP5I difference Var1 37 embolised
5138 ATP5I difference Var1 38 embolised
5139 ATP5I difference Var1 39 embolised
5140 ATP5I difference Var1 40 embolised
5141 ATP5I difference Var1 41 embolised
5142 ATP5I difference Var1 42 embolised
5143 ATP5I difference Var1 43 embolised
5144 ATP5I difference Var1 44 embolised
5145 ATP5I difference Var1 45 embolised
5146 ATP5I difference Var1 46 embolised
5147 ATP5I difference Var1 47 embolised
5148 ATP5I difference Var1 48 embolised
5149 ATP5I difference Var1 49 embolised
5150 ATP5I difference Var1 50 embolised
5151 ATP5I difference Var1 51 embolised
5152 ATP5I difference Var1 52 embolised
5153 ATP5I difference Var1 53 embolised
5154 ATP5I difference Var1 54 embolised
5155 ATP5I difference Var1 55 embolised
5156 ATP5I difference Var1 56 embolised
5157 ATP5I difference Var1 57 embolised
5158 ATP5I difference Var1 58 embolised
5159 ATP5I difference Var1 59 embolised
5160 ATP5I difference Var1 60 embolised
5161 ATP5I difference Var1 61 embolised
5162 ATP5I difference Var1 62 embolised
5163 ATP5I difference Var1 63 embolised
5164 ATP5I difference Var1 64 embolised
5165 ATP5I difference Var1 65 embolised
5166 ATP5I difference Var1 66 embolised
5167 ATP5I difference Var1 67 embolised
5168 ATP5I difference Var1 68 embolised
5169 ATP5I difference Var1 69 embolised
5170 ATP5I difference Var1 70 embolised
5171 ATP5I difference Var1 71 embolised
5172 ATP5I difference Var1 72 embolised
5173 ATP5I difference Var1 73 embolised
5174 ATP5I difference Var1 74 embolised
5175 ATP5I difference Var1 75 embolised
5176 ATP5I difference Var1 76 embolised
5177 ATP5I difference Var1 77 embolised
5178 ATP5I difference Var1 78 embolised
5179 ATP5I difference Var1 79 embolised
5180 ATP5I difference Var1 80 embolised
5181 ATP5I difference Var1 81 embolised
5182 ATP5I difference Var1 82 embolised
5183 ATP5I difference Var1 83 embolised
5184 ATP5I difference Var1 84 embolised
5185 ATP5I difference Var1 85 embolised
5186 ATP5I difference Var1 86 embolised
5187 ATP5I difference Var1 87 embolised
5188 ATP5I difference Var1 88 embolised
5189 ATP5I difference Var1 89 embolised
5190 ATP5I difference Var1 90 embolised
5191 ATP5I difference Var1 91 embolised
5192 ATP5I difference Var1 92 embolised
5193 ATP5I difference Var1 93 embolised
5194 ATP5I difference Var1 94 embolised
5195 ATP5I difference Var1 95 embolised
5196 ATP5I difference Var1 96 embolised
5197 ATP5I difference Var1 97 embolised
5198 ATP5I difference Var1 98 embolised
5199 ATP5I difference Var1 99 embolised
5200 ATP5I difference Var1 100 embolised
5201 ATP6V0A1 difference Var1 1 embolised
5202 ATP6V0A1 difference Var1 2 embolised
5203 ATP6V0A1 difference Var1 3 embolised
5204 ATP6V0A1 difference Var1 4 embolised
5205 ATP6V0A1 difference Var1 5 embolised
5206 ATP6V0A1 difference Var1 6 embolised
5207 ATP6V0A1 difference Var1 7 embolised
5208 ATP6V0A1 difference Var1 8 embolised
5209 ATP6V0A1 difference Var1 9 embolised
5210 ATP6V0A1 difference Var1 10 embolised
5211 ATP6V0A1 difference Var1 11 embolised
5212 ATP6V0A1 difference Var1 12 embolised
5213 ATP6V0A1 difference Var1 13 embolised
5214 ATP6V0A1 difference Var1 14 embolised
5215 ATP6V0A1 difference Var1 15 embolised
5216 ATP6V0A1 difference Var1 16 embolised
5217 ATP6V0A1 difference Var1 17 embolised
5218 ATP6V0A1 difference Var1 18 embolised
5219 ATP6V0A1 difference Var1 19 embolised
5220 ATP6V0A1 difference Var1 20 embolised
5221 ATP6V0A1 difference Var1 21 embolised
5222 ATP6V0A1 difference Var1 22 embolised
5223 ATP6V0A1 difference Var1 23 embolised
5224 ATP6V0A1 difference Var1 24 embolised
5225 ATP6V0A1 difference Var1 25 embolised
5226 ATP6V0A1 difference Var1 26 embolised
5227 ATP6V0A1 difference Var1 27 embolised
5228 ATP6V0A1 difference Var1 28 embolised
5229 ATP6V0A1 difference Var1 29 embolised
5230 ATP6V0A1 difference Var1 30 embolised
5231 ATP6V0A1 difference Var1 31 embolised
5232 ATP6V0A1 difference Var1 32 embolised
5233 ATP6V0A1 difference Var1 33 embolised
5234 ATP6V0A1 difference Var1 34 embolised
5235 ATP6V0A1 difference Var1 35 embolised
5236 ATP6V0A1 difference Var1 36 embolised
5237 ATP6V0A1 difference Var1 37 embolised
5238 ATP6V0A1 difference Var1 38 embolised
5239 ATP6V0A1 difference Var1 39 embolised
5240 ATP6V0A1 difference Var1 40 embolised
5241 ATP6V0A1 difference Var1 41 embolised
5242 ATP6V0A1 difference Var1 42 embolised
5243 ATP6V0A1 difference Var1 43 embolised
5244 ATP6V0A1 difference Var1 44 embolised
5245 ATP6V0A1 difference Var1 45 embolised
5246 ATP6V0A1 difference Var1 46 embolised
5247 ATP6V0A1 difference Var1 47 embolised
5248 ATP6V0A1 difference Var1 48 embolised
5249 ATP6V0A1 difference Var1 49 embolised
5250 ATP6V0A1 difference Var1 50 embolised
5251 ATP6V0A1 difference Var1 51 embolised
5252 ATP6V0A1 difference Var1 52 embolised
5253 ATP6V0A1 difference Var1 53 embolised
5254 ATP6V0A1 difference Var1 54 embolised
5255 ATP6V0A1 difference Var1 55 embolised
5256 ATP6V0A1 difference Var1 56 embolised
5257 ATP6V0A1 difference Var1 57 embolised
5258 ATP6V0A1 difference Var1 58 embolised
5259 ATP6V0A1 difference Var1 59 embolised
5260 ATP6V0A1 difference Var1 60 embolised
5261 ATP6V0A1 difference Var1 61 embolised
5262 ATP6V0A1 difference Var1 62 embolised
5263 ATP6V0A1 difference Var1 63 embolised
5264 ATP6V0A1 difference Var1 64 embolised
5265 ATP6V0A1 difference Var1 65 embolised
5266 ATP6V0A1 difference Var1 66 embolised
5267 ATP6V0A1 difference Var1 67 embolised
5268 ATP6V0A1 difference Var1 68 embolised
5269 ATP6V0A1 difference Var1 69 embolised
5270 ATP6V0A1 difference Var1 70 embolised
5271 ATP6V0A1 difference Var1 71 embolised
5272 ATP6V0A1 difference Var1 72 embolised
5273 ATP6V0A1 difference Var1 73 embolised
5274 ATP6V0A1 difference Var1 74 embolised
5275 ATP6V0A1 difference Var1 75 embolised
5276 ATP6V0A1 difference Var1 76 embolised
5277 ATP6V0A1 difference Var1 77 embolised
5278 ATP6V0A1 difference Var1 78 embolised
5279 ATP6V0A1 difference Var1 79 embolised
5280 ATP6V0A1 difference Var1 80 embolised
5281 ATP6V0A1 difference Var1 81 embolised
5282 ATP6V0A1 difference Var1 82 embolised
5283 ATP6V0A1 difference Var1 83 embolised
5284 ATP6V0A1 difference Var1 84 embolised
5285 ATP6V0A1 difference Var1 85 embolised
5286 ATP6V0A1 difference Var1 86 embolised
5287 ATP6V0A1 difference Var1 87 embolised
5288 ATP6V0A1 difference Var1 88 embolised
5289 ATP6V0A1 difference Var1 89 embolised
5290 ATP6V0A1 difference Var1 90 embolised
5291 ATP6V0A1 difference Var1 91 embolised
5292 ATP6V0A1 difference Var1 92 embolised
5293 ATP6V0A1 difference Var1 93 embolised
5294 ATP6V0A1 difference Var1 94 embolised
5295 ATP6V0A1 difference Var1 95 embolised
5296 ATP6V0A1 difference Var1 96 embolised
5297 ATP6V0A1 difference Var1 97 embolised
5298 ATP6V0A1 difference Var1 98 embolised
5299 ATP6V0A1 difference Var1 99 embolised
5300 ATP6V0A1 difference Var1 100 embolised
5301 ATPIF1 difference Var1 1 embolised
5302 ATPIF1 difference Var1 2 embolised
5303 ATPIF1 difference Var1 3 embolised
5304 ATPIF1 difference Var1 4 embolised
5305 ATPIF1 difference Var1 5 embolised
5306 ATPIF1 difference Var1 6 embolised
5307 ATPIF1 difference Var1 7 embolised
5308 ATPIF1 difference Var1 8 embolised
5309 ATPIF1 difference Var1 9 embolised
5310 ATPIF1 difference Var1 10 embolised
5311 ATPIF1 difference Var1 11 embolised
5312 ATPIF1 difference Var1 12 embolised
5313 ATPIF1 difference Var1 13 embolised
5314 ATPIF1 difference Var1 14 embolised
5315 ATPIF1 difference Var1 15 embolised
5316 ATPIF1 difference Var1 16 embolised
5317 ATPIF1 difference Var1 17 embolised
5318 ATPIF1 difference Var1 18 embolised
5319 ATPIF1 difference Var1 19 embolised
5320 ATPIF1 difference Var1 20 embolised
5321 ATPIF1 difference Var1 21 embolised
5322 ATPIF1 difference Var1 22 embolised
5323 ATPIF1 difference Var1 23 embolised
5324 ATPIF1 difference Var1 24 embolised
5325 ATPIF1 difference Var1 25 embolised
5326 ATPIF1 difference Var1 26 embolised
5327 ATPIF1 difference Var1 27 embolised
5328 ATPIF1 difference Var1 28 embolised
5329 ATPIF1 difference Var1 29 embolised
5330 ATPIF1 difference Var1 30 embolised
5331 ATPIF1 difference Var1 31 embolised
5332 ATPIF1 difference Var1 32 embolised
5333 ATPIF1 difference Var1 33 embolised
5334 ATPIF1 difference Var1 34 embolised
5335 ATPIF1 difference Var1 35 embolised
5336 ATPIF1 difference Var1 36 embolised
5337 ATPIF1 difference Var1 37 embolised
5338 ATPIF1 difference Var1 38 embolised
5339 ATPIF1 difference Var1 39 embolised
5340 ATPIF1 difference Var1 40 embolised
5341 ATPIF1 difference Var1 41 embolised
5342 ATPIF1 difference Var1 42 embolised
5343 ATPIF1 difference Var1 43 embolised
5344 ATPIF1 difference Var1 44 embolised
5345 ATPIF1 difference Var1 45 embolised
5346 ATPIF1 difference Var1 46 embolised
5347 ATPIF1 difference Var1 47 embolised
5348 ATPIF1 difference Var1 48 embolised
5349 ATPIF1 difference Var1 49 embolised
5350 ATPIF1 difference Var1 50 embolised
5351 ATPIF1 difference Var1 51 embolised
5352 ATPIF1 difference Var1 52 embolised
5353 ATPIF1 difference Var1 53 embolised
5354 ATPIF1 difference Var1 54 embolised
5355 ATPIF1 difference Var1 55 embolised
5356 ATPIF1 difference Var1 56 embolised
5357 ATPIF1 difference Var1 57 embolised
5358 ATPIF1 difference Var1 58 embolised
5359 ATPIF1 difference Var1 59 embolised
5360 ATPIF1 difference Var1 60 embolised
5361 ATPIF1 difference Var1 61 embolised
5362 ATPIF1 difference Var1 62 embolised
5363 ATPIF1 difference Var1 63 embolised
5364 ATPIF1 difference Var1 64 embolised
5365 ATPIF1 difference Var1 65 embolised
5366 ATPIF1 difference Var1 66 embolised
5367 ATPIF1 difference Var1 67 embolised
5368 ATPIF1 difference Var1 68 embolised
5369 ATPIF1 difference Var1 69 embolised
5370 ATPIF1 difference Var1 70 embolised
5371 ATPIF1 difference Var1 71 embolised
5372 ATPIF1 difference Var1 72 embolised
5373 ATPIF1 difference Var1 73 embolised
5374 ATPIF1 difference Var1 74 embolised
5375 ATPIF1 difference Var1 75 embolised
5376 ATPIF1 difference Var1 76 embolised
5377 ATPIF1 difference Var1 77 embolised
5378 ATPIF1 difference Var1 78 embolised
5379 ATPIF1 difference Var1 79 embolised
5380 ATPIF1 difference Var1 80 embolised
5381 ATPIF1 difference Var1 81 embolised
5382 ATPIF1 difference Var1 82 embolised
5383 ATPIF1 difference Var1 83 embolised
5384 ATPIF1 difference Var1 84 embolised
5385 ATPIF1 difference Var1 85 embolised
5386 ATPIF1 difference Var1 86 embolised
5387 ATPIF1 difference Var1 87 embolised
5388 ATPIF1 difference Var1 88 embolised
5389 ATPIF1 difference Var1 89 embolised
5390 ATPIF1 difference Var1 90 embolised
5391 ATPIF1 difference Var1 91 embolised
5392 ATPIF1 difference Var1 92 embolised
5393 ATPIF1 difference Var1 93 embolised
5394 ATPIF1 difference Var1 94 embolised
5395 ATPIF1 difference Var1 95 embolised
5396 ATPIF1 difference Var1 96 embolised
5397 ATPIF1 difference Var1 97 embolised
5398 ATPIF1 difference Var1 98 embolised
5399 ATPIF1 difference Var1 99 embolised
5400 ATPIF1 difference Var1 100 embolised
5401 ATRX difference Var1 1 embolised
5402 ATRX difference Var1 2 embolised
5403 ATRX difference Var1 3 embolised
5404 ATRX difference Var1 4 embolised
5405 ATRX difference Var1 5 embolised
5406 ATRX difference Var1 6 embolised
5407 ATRX difference Var1 7 embolised
5408 ATRX difference Var1 8 embolised
5409 ATRX difference Var1 9 embolised
5410 ATRX difference Var1 10 embolised
5411 ATRX difference Var1 11 embolised
5412 ATRX difference Var1 12 embolised
5413 ATRX difference Var1 13 embolised
5414 ATRX difference Var1 14 embolised
5415 ATRX difference Var1 15 embolised
5416 ATRX difference Var1 16 embolised
5417 ATRX difference Var1 17 embolised
5418 ATRX difference Var1 18 embolised
5419 ATRX difference Var1 19 embolised
5420 ATRX difference Var1 20 embolised
5421 ATRX difference Var1 21 embolised
5422 ATRX difference Var1 22 embolised
5423 ATRX difference Var1 23 embolised
5424 ATRX difference Var1 24 embolised
5425 ATRX difference Var1 25 embolised
5426 ATRX difference Var1 26 embolised
5427 ATRX difference Var1 27 embolised
5428 ATRX difference Var1 28 embolised
5429 ATRX difference Var1 29 embolised
5430 ATRX difference Var1 30 embolised
5431 ATRX difference Var1 31 embolised
5432 ATRX difference Var1 32 embolised
5433 ATRX difference Var1 33 embolised
5434 ATRX difference Var1 34 embolised
5435 ATRX difference Var1 35 embolised
5436 ATRX difference Var1 36 embolised
5437 ATRX difference Var1 37 embolised
5438 ATRX difference Var1 38 embolised
5439 ATRX difference Var1 39 embolised
5440 ATRX difference Var1 40 embolised
5441 ATRX difference Var1 41 embolised
5442 ATRX difference Var1 42 embolised
5443 ATRX difference Var1 43 embolised
5444 ATRX difference Var1 44 embolised
5445 ATRX difference Var1 45 embolised
5446 ATRX difference Var1 46 embolised
5447 ATRX difference Var1 47 embolised
5448 ATRX difference Var1 48 embolised
5449 ATRX difference Var1 49 embolised
5450 ATRX difference Var1 50 embolised
5451 ATRX difference Var1 51 embolised
5452 ATRX difference Var1 52 embolised
5453 ATRX difference Var1 53 embolised
5454 ATRX difference Var1 54 embolised
5455 ATRX difference Var1 55 embolised
5456 ATRX difference Var1 56 embolised
5457 ATRX difference Var1 57 embolised
5458 ATRX difference Var1 58 embolised
5459 ATRX difference Var1 59 embolised
5460 ATRX difference Var1 60 embolised
5461 ATRX difference Var1 61 embolised
5462 ATRX difference Var1 62 embolised
5463 ATRX difference Var1 63 embolised
5464 ATRX difference Var1 64 embolised
5465 ATRX difference Var1 65 embolised
5466 ATRX difference Var1 66 embolised
5467 ATRX difference Var1 67 embolised
5468 ATRX difference Var1 68 embolised
5469 ATRX difference Var1 69 embolised
5470 ATRX difference Var1 70 embolised
5471 ATRX difference Var1 71 embolised
5472 ATRX difference Var1 72 embolised
5473 ATRX difference Var1 73 embolised
5474 ATRX difference Var1 74 embolised
5475 ATRX difference Var1 75 embolised
5476 ATRX difference Var1 76 embolised
5477 ATRX difference Var1 77 embolised
5478 ATRX difference Var1 78 embolised
5479 ATRX difference Var1 79 embolised
5480 ATRX difference Var1 80 embolised
5481 ATRX difference Var1 81 embolised
5482 ATRX difference Var1 82 embolised
5483 ATRX difference Var1 83 embolised
5484 ATRX difference Var1 84 embolised
5485 ATRX difference Var1 85 embolised
5486 ATRX difference Var1 86 embolised
5487 ATRX difference Var1 87 embolised
5488 ATRX difference Var1 88 embolised
5489 ATRX difference Var1 89 embolised
5490 ATRX difference Var1 90 embolised
5491 ATRX difference Var1 91 embolised
5492 ATRX difference Var1 92 embolised
5493 ATRX difference Var1 93 embolised
5494 ATRX difference Var1 94 embolised
5495 ATRX difference Var1 95 embolised
5496 ATRX difference Var1 96 embolised
5497 ATRX difference Var1 97 embolised
5498 ATRX difference Var1 98 embolised
5499 ATRX difference Var1 99 embolised
5500 ATRX difference Var1 100 embolised
5501 BIRC6 difference Var1 1 embolised
5502 BIRC6 difference Var1 2 embolised
5503 BIRC6 difference Var1 3 embolised
5504 BIRC6 difference Var1 4 embolised
5505 BIRC6 difference Var1 5 embolised
5506 BIRC6 difference Var1 6 embolised
5507 BIRC6 difference Var1 7 embolised
5508 BIRC6 difference Var1 8 embolised
5509 BIRC6 difference Var1 9 embolised
5510 BIRC6 difference Var1 10 embolised
5511 BIRC6 difference Var1 11 embolised
5512 BIRC6 difference Var1 12 embolised
5513 BIRC6 difference Var1 13 embolised
5514 BIRC6 difference Var1 14 embolised
5515 BIRC6 difference Var1 15 embolised
5516 BIRC6 difference Var1 16 embolised
5517 BIRC6 difference Var1 17 embolised
5518 BIRC6 difference Var1 18 embolised
5519 BIRC6 difference Var1 19 embolised
5520 BIRC6 difference Var1 20 embolised
5521 BIRC6 difference Var1 21 embolised
5522 BIRC6 difference Var1 22 embolised
5523 BIRC6 difference Var1 23 embolised
5524 BIRC6 difference Var1 24 embolised
5525 BIRC6 difference Var1 25 embolised
5526 BIRC6 difference Var1 26 embolised
5527 BIRC6 difference Var1 27 embolised
5528 BIRC6 difference Var1 28 embolised
5529 BIRC6 difference Var1 29 embolised
5530 BIRC6 difference Var1 30 embolised
5531 BIRC6 difference Var1 31 embolised
5532 BIRC6 difference Var1 32 embolised
5533 BIRC6 difference Var1 33 embolised
5534 BIRC6 difference Var1 34 embolised
5535 BIRC6 difference Var1 35 embolised
5536 BIRC6 difference Var1 36 embolised
5537 BIRC6 difference Var1 37 embolised
5538 BIRC6 difference Var1 38 embolised
5539 BIRC6 difference Var1 39 embolised
5540 BIRC6 difference Var1 40 embolised
5541 BIRC6 difference Var1 41 embolised
5542 BIRC6 difference Var1 42 embolised
5543 BIRC6 difference Var1 43 embolised
5544 BIRC6 difference Var1 44 embolised
5545 BIRC6 difference Var1 45 embolised
5546 BIRC6 difference Var1 46 embolised
5547 BIRC6 difference Var1 47 embolised
5548 BIRC6 difference Var1 48 embolised
5549 BIRC6 difference Var1 49 embolised
5550 BIRC6 difference Var1 50 embolised
5551 BIRC6 difference Var1 51 embolised
5552 BIRC6 difference Var1 52 embolised
5553 BIRC6 difference Var1 53 embolised
5554 BIRC6 difference Var1 54 embolised
5555 BIRC6 difference Var1 55 embolised
5556 BIRC6 difference Var1 56 embolised
5557 BIRC6 difference Var1 57 embolised
5558 BIRC6 difference Var1 58 embolised
5559 BIRC6 difference Var1 59 embolised
5560 BIRC6 difference Var1 60 embolised
5561 BIRC6 difference Var1 61 embolised
5562 BIRC6 difference Var1 62 embolised
5563 BIRC6 difference Var1 63 embolised
5564 BIRC6 difference Var1 64 embolised
5565 BIRC6 difference Var1 65 embolised
5566 BIRC6 difference Var1 66 embolised
5567 BIRC6 difference Var1 67 embolised
5568 BIRC6 difference Var1 68 embolised
5569 BIRC6 difference Var1 69 embolised
5570 BIRC6 difference Var1 70 embolised
5571 BIRC6 difference Var1 71 embolised
5572 BIRC6 difference Var1 72 embolised
5573 BIRC6 difference Var1 73 embolised
5574 BIRC6 difference Var1 74 embolised
5575 BIRC6 difference Var1 75 embolised
5576 BIRC6 difference Var1 76 embolised
5577 BIRC6 difference Var1 77 embolised
5578 BIRC6 difference Var1 78 embolised
5579 BIRC6 difference Var1 79 embolised
5580 BIRC6 difference Var1 80 embolised
5581 BIRC6 difference Var1 81 embolised
5582 BIRC6 difference Var1 82 embolised
5583 BIRC6 difference Var1 83 embolised
5584 BIRC6 difference Var1 84 embolised
5585 BIRC6 difference Var1 85 embolised
5586 BIRC6 difference Var1 86 embolised
5587 BIRC6 difference Var1 87 embolised
5588 BIRC6 difference Var1 88 embolised
5589 BIRC6 difference Var1 89 embolised
5590 BIRC6 difference Var1 90 embolised
5591 BIRC6 difference Var1 91 embolised
5592 BIRC6 difference Var1 92 embolised
5593 BIRC6 difference Var1 93 embolised
5594 BIRC6 difference Var1 94 embolised
5595 BIRC6 difference Var1 95 embolised
5596 BIRC6 difference Var1 96 embolised
5597 BIRC6 difference Var1 97 embolised
5598 BIRC6 difference Var1 98 embolised
5599 BIRC6 difference Var1 99 embolised
5600 BIRC6 difference Var1 100 embolised
5601 BPHL difference Var1 1 embolised
5602 BPHL difference Var1 2 embolised
5603 BPHL difference Var1 3 embolised
5604 BPHL difference Var1 4 embolised
5605 BPHL difference Var1 5 embolised
5606 BPHL difference Var1 6 embolised
5607 BPHL difference Var1 7 embolised
5608 BPHL difference Var1 8 embolised
5609 BPHL difference Var1 9 embolised
5610 BPHL difference Var1 10 embolised
5611 BPHL difference Var1 11 embolised
5612 BPHL difference Var1 12 embolised
5613 BPHL difference Var1 13 embolised
5614 BPHL difference Var1 14 embolised
5615 BPHL difference Var1 15 embolised
5616 BPHL difference Var1 16 embolised
5617 BPHL difference Var1 17 embolised
5618 BPHL difference Var1 18 embolised
5619 BPHL difference Var1 19 embolised
5620 BPHL difference Var1 20 embolised
5621 BPHL difference Var1 21 embolised
5622 BPHL difference Var1 22 embolised
5623 BPHL difference Var1 23 embolised
5624 BPHL difference Var1 24 embolised
5625 BPHL difference Var1 25 embolised
5626 BPHL difference Var1 26 embolised
5627 BPHL difference Var1 27 embolised
5628 BPHL difference Var1 28 embolised
5629 BPHL difference Var1 29 embolised
5630 BPHL difference Var1 30 embolised
5631 BPHL difference Var1 31 embolised
5632 BPHL difference Var1 32 embolised
5633 BPHL difference Var1 33 embolised
5634 BPHL difference Var1 34 embolised
5635 BPHL difference Var1 35 embolised
5636 BPHL difference Var1 36 embolised
5637 BPHL difference Var1 37 embolised
5638 BPHL difference Var1 38 embolised
5639 BPHL difference Var1 39 embolised
5640 BPHL difference Var1 40 embolised
5641 BPHL difference Var1 41 embolised
5642 BPHL difference Var1 42 embolised
5643 BPHL difference Var1 43 embolised
5644 BPHL difference Var1 44 embolised
5645 BPHL difference Var1 45 embolised
5646 BPHL difference Var1 46 embolised
5647 BPHL difference Var1 47 embolised
5648 BPHL difference Var1 48 embolised
5649 BPHL difference Var1 49 embolised
5650 BPHL difference Var1 50 embolised
5651 BPHL difference Var1 51 embolised
5652 BPHL difference Var1 52 embolised
5653 BPHL difference Var1 53 embolised
5654 BPHL difference Var1 54 embolised
5655 BPHL difference Var1 55 embolised
5656 BPHL difference Var1 56 embolised
5657 BPHL difference Var1 57 embolised
5658 BPHL difference Var1 58 embolised
5659 BPHL difference Var1 59 embolised
5660 BPHL difference Var1 60 embolised
5661 BPHL difference Var1 61 embolised
5662 BPHL difference Var1 62 embolised
5663 BPHL difference Var1 63 embolised
5664 BPHL difference Var1 64 embolised
5665 BPHL difference Var1 65 embolised
5666 BPHL difference Var1 66 embolised
5667 BPHL difference Var1 67 embolised
5668 BPHL difference Var1 68 embolised
5669 BPHL difference Var1 69 embolised
5670 BPHL difference Var1 70 embolised
5671 BPHL difference Var1 71 embolised
5672 BPHL difference Var1 72 embolised
5673 BPHL difference Var1 73 embolised
5674 BPHL difference Var1 74 embolised
5675 BPHL difference Var1 75 embolised
5676 BPHL difference Var1 76 embolised
5677 BPHL difference Var1 77 embolised
5678 BPHL difference Var1 78 embolised
5679 BPHL difference Var1 79 embolised
5680 BPHL difference Var1 80 embolised
5681 BPHL difference Var1 81 embolised
5682 BPHL difference Var1 82 embolised
5683 BPHL difference Var1 83 embolised
5684 BPHL difference Var1 84 embolised
5685 BPHL difference Var1 85 embolised
5686 BPHL difference Var1 86 embolised
5687 BPHL difference Var1 87 embolised
5688 BPHL difference Var1 88 embolised
5689 BPHL difference Var1 89 embolised
5690 BPHL difference Var1 90 embolised
5691 BPHL difference Var1 91 embolised
5692 BPHL difference Var1 92 embolised
5693 BPHL difference Var1 93 embolised
5694 BPHL difference Var1 94 embolised
5695 BPHL difference Var1 95 embolised
5696 BPHL difference Var1 96 embolised
5697 BPHL difference Var1 97 embolised
5698 BPHL difference Var1 98 embolised
5699 BPHL difference Var1 99 embolised
5700 BPHL difference Var1 100 embolised
5701 BPTF difference Var1 1 embolised
5702 BPTF difference Var1 2 embolised
5703 BPTF difference Var1 3 embolised
5704 BPTF difference Var1 4 embolised
5705 BPTF difference Var1 5 embolised
5706 BPTF difference Var1 6 embolised
5707 BPTF difference Var1 7 embolised
5708 BPTF difference Var1 8 embolised
5709 BPTF difference Var1 9 embolised
5710 BPTF difference Var1 10 embolised
5711 BPTF difference Var1 11 embolised
5712 BPTF difference Var1 12 embolised
5713 BPTF difference Var1 13 embolised
5714 BPTF difference Var1 14 embolised
5715 BPTF difference Var1 15 embolised
5716 BPTF difference Var1 16 embolised
5717 BPTF difference Var1 17 embolised
5718 BPTF difference Var1 18 embolised
5719 BPTF difference Var1 19 embolised
5720 BPTF difference Var1 20 embolised
5721 BPTF difference Var1 21 embolised
5722 BPTF difference Var1 22 embolised
5723 BPTF difference Var1 23 embolised
5724 BPTF difference Var1 24 embolised
5725 BPTF difference Var1 25 embolised
5726 BPTF difference Var1 26 embolised
5727 BPTF difference Var1 27 embolised
5728 BPTF difference Var1 28 embolised
5729 BPTF difference Var1 29 embolised
5730 BPTF difference Var1 30 embolised
5731 BPTF difference Var1 31 embolised
5732 BPTF difference Var1 32 embolised
5733 BPTF difference Var1 33 embolised
5734 BPTF difference Var1 34 embolised
5735 BPTF difference Var1 35 embolised
5736 BPTF difference Var1 36 embolised
5737 BPTF difference Var1 37 embolised
5738 BPTF difference Var1 38 embolised
5739 BPTF difference Var1 39 embolised
5740 BPTF difference Var1 40 embolised
5741 BPTF difference Var1 41 embolised
5742 BPTF difference Var1 42 embolised
5743 BPTF difference Var1 43 embolised
5744 BPTF difference Var1 44 embolised
5745 BPTF difference Var1 45 embolised
5746 BPTF difference Var1 46 embolised
5747 BPTF difference Var1 47 embolised
5748 BPTF difference Var1 48 embolised
5749 BPTF difference Var1 49 embolised
5750 BPTF difference Var1 50 embolised
5751 BPTF difference Var1 51 embolised
5752 BPTF difference Var1 52 embolised
5753 BPTF difference Var1 53 embolised
5754 BPTF difference Var1 54 embolised
5755 BPTF difference Var1 55 embolised
5756 BPTF difference Var1 56 embolised
5757 BPTF difference Var1 57 embolised
5758 BPTF difference Var1 58 embolised
5759 BPTF difference Var1 59 embolised
5760 BPTF difference Var1 60 embolised
5761 BPTF difference Var1 61 embolised
5762 BPTF difference Var1 62 embolised
5763 BPTF difference Var1 63 embolised
5764 BPTF difference Var1 64 embolised
5765 BPTF difference Var1 65 embolised
5766 BPTF difference Var1 66 embolised
5767 BPTF difference Var1 67 embolised
5768 BPTF difference Var1 68 embolised
5769 BPTF difference Var1 69 embolised
5770 BPTF difference Var1 70 embolised
5771 BPTF difference Var1 71 embolised
5772 BPTF difference Var1 72 embolised
5773 BPTF difference Var1 73 embolised
5774 BPTF difference Var1 74 embolised
5775 BPTF difference Var1 75 embolised
5776 BPTF difference Var1 76 embolised
5777 BPTF difference Var1 77 embolised
5778 BPTF difference Var1 78 embolised
5779 BPTF difference Var1 79 embolised
5780 BPTF difference Var1 80 embolised
5781 BPTF difference Var1 81 embolised
5782 BPTF difference Var1 82 embolised
5783 BPTF difference Var1 83 embolised
5784 BPTF difference Var1 84 embolised
5785 BPTF difference Var1 85 embolised
5786 BPTF difference Var1 86 embolised
5787 BPTF difference Var1 87 embolised
5788 BPTF difference Var1 88 embolised
5789 BPTF difference Var1 89 embolised
5790 BPTF difference Var1 90 embolised
5791 BPTF difference Var1 91 embolised
5792 BPTF difference Var1 92 embolised
5793 BPTF difference Var1 93 embolised
5794 BPTF difference Var1 94 embolised
5795 BPTF difference Var1 95 embolised
5796 BPTF difference Var1 96 embolised
5797 BPTF difference Var1 97 embolised
5798 BPTF difference Var1 98 embolised
5799 BPTF difference Var1 99 embolised
5800 BPTF difference Var1 100 embolised
5801 BZW1 difference Var1 1 embolised
5802 BZW1 difference Var1 2 embolised
5803 BZW1 difference Var1 3 embolised
5804 BZW1 difference Var1 4 embolised
5805 BZW1 difference Var1 5 embolised
5806 BZW1 difference Var1 6 embolised
5807 BZW1 difference Var1 7 embolised
5808 BZW1 difference Var1 8 embolised
5809 BZW1 difference Var1 9 embolised
5810 BZW1 difference Var1 10 embolised
5811 BZW1 difference Var1 11 embolised
5812 BZW1 difference Var1 12 embolised
5813 BZW1 difference Var1 13 embolised
5814 BZW1 difference Var1 14 embolised
5815 BZW1 difference Var1 15 embolised
5816 BZW1 difference Var1 16 embolised
5817 BZW1 difference Var1 17 embolised
5818 BZW1 difference Var1 18 embolised
5819 BZW1 difference Var1 19 embolised
5820 BZW1 difference Var1 20 embolised
5821 BZW1 difference Var1 21 embolised
5822 BZW1 difference Var1 22 embolised
5823 BZW1 difference Var1 23 embolised
5824 BZW1 difference Var1 24 embolised
5825 BZW1 difference Var1 25 embolised
5826 BZW1 difference Var1 26 embolised
5827 BZW1 difference Var1 27 embolised
5828 BZW1 difference Var1 28 embolised
5829 BZW1 difference Var1 29 embolised
5830 BZW1 difference Var1 30 embolised
5831 BZW1 difference Var1 31 embolised
5832 BZW1 difference Var1 32 embolised
5833 BZW1 difference Var1 33 embolised
5834 BZW1 difference Var1 34 embolised
5835 BZW1 difference Var1 35 embolised
5836 BZW1 difference Var1 36 embolised
5837 BZW1 difference Var1 37 embolised
5838 BZW1 difference Var1 38 embolised
5839 BZW1 difference Var1 39 embolised
5840 BZW1 difference Var1 40 embolised
5841 BZW1 difference Var1 41 embolised
5842 BZW1 difference Var1 42 embolised
5843 BZW1 difference Var1 43 embolised
5844 BZW1 difference Var1 44 embolised
5845 BZW1 difference Var1 45 embolised
5846 BZW1 difference Var1 46 embolised
5847 BZW1 difference Var1 47 embolised
5848 BZW1 difference Var1 48 embolised
5849 BZW1 difference Var1 49 embolised
5850 BZW1 difference Var1 50 embolised
5851 BZW1 difference Var1 51 embolised
5852 BZW1 difference Var1 52 embolised
5853 BZW1 difference Var1 53 embolised
5854 BZW1 difference Var1 54 embolised
5855 BZW1 difference Var1 55 embolised
5856 BZW1 difference Var1 56 embolised
5857 BZW1 difference Var1 57 embolised
5858 BZW1 difference Var1 58 embolised
5859 BZW1 difference Var1 59 embolised
5860 BZW1 difference Var1 60 embolised
5861 BZW1 difference Var1 61 embolised
5862 BZW1 difference Var1 62 embolised
5863 BZW1 difference Var1 63 embolised
5864 BZW1 difference Var1 64 embolised
5865 BZW1 difference Var1 65 embolised
5866 BZW1 difference Var1 66 embolised
5867 BZW1 difference Var1 67 embolised
5868 BZW1 difference Var1 68 embolised
5869 BZW1 difference Var1 69 embolised
5870 BZW1 difference Var1 70 embolised
5871 BZW1 difference Var1 71 embolised
5872 BZW1 difference Var1 72 embolised
5873 BZW1 difference Var1 73 embolised
5874 BZW1 difference Var1 74 embolised
5875 BZW1 difference Var1 75 embolised
5876 BZW1 difference Var1 76 embolised
5877 BZW1 difference Var1 77 embolised
5878 BZW1 difference Var1 78 embolised
5879 BZW1 difference Var1 79 embolised
5880 BZW1 difference Var1 80 embolised
5881 BZW1 difference Var1 81 embolised
5882 BZW1 difference Var1 82 embolised
5883 BZW1 difference Var1 83 embolised
5884 BZW1 difference Var1 84 embolised
5885 BZW1 difference Var1 85 embolised
5886 BZW1 difference Var1 86 embolised
5887 BZW1 difference Var1 87 embolised
5888 BZW1 difference Var1 88 embolised
5889 BZW1 difference Var1 89 embolised
5890 BZW1 difference Var1 90 embolised
5891 BZW1 difference Var1 91 embolised
5892 BZW1 difference Var1 92 embolised
5893 BZW1 difference Var1 93 embolised
5894 BZW1 difference Var1 94 embolised
5895 BZW1 difference Var1 95 embolised
5896 BZW1 difference Var1 96 embolised
5897 BZW1 difference Var1 97 embolised
5898 BZW1 difference Var1 98 embolised
5899 BZW1 difference Var1 99 embolised
5900 BZW1 difference Var1 100 embolised
5901 C10orf10 difference Var1 1 embolised
5902 C10orf10 difference Var1 2 embolised
5903 C10orf10 difference Var1 3 embolised
5904 C10orf10 difference Var1 4 embolised
5905 C10orf10 difference Var1 5 embolised
5906 C10orf10 difference Var1 6 embolised
5907 C10orf10 difference Var1 7 embolised
5908 C10orf10 difference Var1 8 embolised
5909 C10orf10 difference Var1 9 embolised
5910 C10orf10 difference Var1 10 embolised
5911 C10orf10 difference Var1 11 embolised
5912 C10orf10 difference Var1 12 embolised
5913 C10orf10 difference Var1 13 embolised
5914 C10orf10 difference Var1 14 embolised
5915 C10orf10 difference Var1 15 embolised
5916 C10orf10 difference Var1 16 embolised
5917 C10orf10 difference Var1 17 embolised
5918 C10orf10 difference Var1 18 embolised
5919 C10orf10 difference Var1 19 embolised
5920 C10orf10 difference Var1 20 embolised
5921 C10orf10 difference Var1 21 embolised
5922 C10orf10 difference Var1 22 embolised
5923 C10orf10 difference Var1 23 embolised
5924 C10orf10 difference Var1 24 embolised
5925 C10orf10 difference Var1 25 embolised
5926 C10orf10 difference Var1 26 embolised
5927 C10orf10 difference Var1 27 embolised
5928 C10orf10 difference Var1 28 embolised
5929 C10orf10 difference Var1 29 embolised
5930 C10orf10 difference Var1 30 embolised
5931 C10orf10 difference Var1 31 embolised
5932 C10orf10 difference Var1 32 embolised
5933 C10orf10 difference Var1 33 embolised
5934 C10orf10 difference Var1 34 embolised
5935 C10orf10 difference Var1 35 embolised
5936 C10orf10 difference Var1 36 embolised
5937 C10orf10 difference Var1 37 embolised
5938 C10orf10 difference Var1 38 embolised
5939 C10orf10 difference Var1 39 embolised
5940 C10orf10 difference Var1 40 embolised
5941 C10orf10 difference Var1 41 embolised
5942 C10orf10 difference Var1 42 embolised
5943 C10orf10 difference Var1 43 embolised
5944 C10orf10 difference Var1 44 embolised
5945 C10orf10 difference Var1 45 embolised
5946 C10orf10 difference Var1 46 embolised
5947 C10orf10 difference Var1 47 embolised
5948 C10orf10 difference Var1 48 embolised
5949 C10orf10 difference Var1 49 embolised
5950 C10orf10 difference Var1 50 embolised
5951 C10orf10 difference Var1 51 embolised
5952 C10orf10 difference Var1 52 embolised
5953 C10orf10 difference Var1 53 embolised
5954 C10orf10 difference Var1 54 embolised
5955 C10orf10 difference Var1 55 embolised
5956 C10orf10 difference Var1 56 embolised
5957 C10orf10 difference Var1 57 embolised
5958 C10orf10 difference Var1 58 embolised
5959 C10orf10 difference Var1 59 embolised
5960 C10orf10 difference Var1 60 embolised
5961 C10orf10 difference Var1 61 embolised
5962 C10orf10 difference Var1 62 embolised
5963 C10orf10 difference Var1 63 embolised
5964 C10orf10 difference Var1 64 embolised
5965 C10orf10 difference Var1 65 embolised
5966 C10orf10 difference Var1 66 embolised
5967 C10orf10 difference Var1 67 embolised
5968 C10orf10 difference Var1 68 embolised
5969 C10orf10 difference Var1 69 embolised
5970 C10orf10 difference Var1 70 embolised
5971 C10orf10 difference Var1 71 embolised
5972 C10orf10 difference Var1 72 embolised
5973 C10orf10 difference Var1 73 embolised
5974 C10orf10 difference Var1 74 embolised
5975 C10orf10 difference Var1 75 embolised
5976 C10orf10 difference Var1 76 embolised
5977 C10orf10 difference Var1 77 embolised
5978 C10orf10 difference Var1 78 embolised
5979 C10orf10 difference Var1 79 embolised
5980 C10orf10 difference Var1 80 embolised
5981 C10orf10 difference Var1 81 embolised
5982 C10orf10 difference Var1 82 embolised
5983 C10orf10 difference Var1 83 embolised
5984 C10orf10 difference Var1 84 embolised
5985 C10orf10 difference Var1 85 embolised
5986 C10orf10 difference Var1 86 embolised
5987 C10orf10 difference Var1 87 embolised
5988 C10orf10 difference Var1 88 embolised
5989 C10orf10 difference Var1 89 embolised
5990 C10orf10 difference Var1 90 embolised
5991 C10orf10 difference Var1 91 embolised
5992 C10orf10 difference Var1 92 embolised
5993 C10orf10 difference Var1 93 embolised
5994 C10orf10 difference Var1 94 embolised
5995 C10orf10 difference Var1 95 embolised
5996 C10orf10 difference Var1 96 embolised
5997 C10orf10 difference Var1 97 embolised
5998 C10orf10 difference Var1 98 embolised
5999 C10orf10 difference Var1 99 embolised
6000 C10orf10 difference Var1 100 embolised
6001 C11orf54 difference Var1 1 embolised
6002 C11orf54 difference Var1 2 embolised
6003 C11orf54 difference Var1 3 embolised
6004 C11orf54 difference Var1 4 embolised
6005 C11orf54 difference Var1 5 embolised
6006 C11orf54 difference Var1 6 embolised
6007 C11orf54 difference Var1 7 embolised
6008 C11orf54 difference Var1 8 embolised
6009 C11orf54 difference Var1 9 embolised
6010 C11orf54 difference Var1 10 embolised
6011 C11orf54 difference Var1 11 embolised
6012 C11orf54 difference Var1 12 embolised
6013 C11orf54 difference Var1 13 embolised
6014 C11orf54 difference Var1 14 embolised
6015 C11orf54 difference Var1 15 embolised
6016 C11orf54 difference Var1 16 embolised
6017 C11orf54 difference Var1 17 embolised
6018 C11orf54 difference Var1 18 embolised
6019 C11orf54 difference Var1 19 embolised
6020 C11orf54 difference Var1 20 embolised
6021 C11orf54 difference Var1 21 embolised
6022 C11orf54 difference Var1 22 embolised
6023 C11orf54 difference Var1 23 embolised
6024 C11orf54 difference Var1 24 embolised
6025 C11orf54 difference Var1 25 embolised
6026 C11orf54 difference Var1 26 embolised
6027 C11orf54 difference Var1 27 embolised
6028 C11orf54 difference Var1 28 embolised
6029 C11orf54 difference Var1 29 embolised
6030 C11orf54 difference Var1 30 embolised
6031 C11orf54 difference Var1 31 embolised
6032 C11orf54 difference Var1 32 embolised
6033 C11orf54 difference Var1 33 embolised
6034 C11orf54 difference Var1 34 embolised
6035 C11orf54 difference Var1 35 embolised
6036 C11orf54 difference Var1 36 embolised
6037 C11orf54 difference Var1 37 embolised
6038 C11orf54 difference Var1 38 embolised
6039 C11orf54 difference Var1 39 embolised
6040 C11orf54 difference Var1 40 embolised
6041 C11orf54 difference Var1 41 embolised
6042 C11orf54 difference Var1 42 embolised
6043 C11orf54 difference Var1 43 embolised
6044 C11orf54 difference Var1 44 embolised
6045 C11orf54 difference Var1 45 embolised
6046 C11orf54 difference Var1 46 embolised
6047 C11orf54 difference Var1 47 embolised
6048 C11orf54 difference Var1 48 embolised
6049 C11orf54 difference Var1 49 embolised
6050 C11orf54 difference Var1 50 embolised
6051 C11orf54 difference Var1 51 embolised
6052 C11orf54 difference Var1 52 embolised
6053 C11orf54 difference Var1 53 embolised
6054 C11orf54 difference Var1 54 embolised
6055 C11orf54 difference Var1 55 embolised
6056 C11orf54 difference Var1 56 embolised
6057 C11orf54 difference Var1 57 embolised
6058 C11orf54 difference Var1 58 embolised
6059 C11orf54 difference Var1 59 embolised
6060 C11orf54 difference Var1 60 embolised
6061 C11orf54 difference Var1 61 embolised
6062 C11orf54 difference Var1 62 embolised
6063 C11orf54 difference Var1 63 embolised
6064 C11orf54 difference Var1 64 embolised
6065 C11orf54 difference Var1 65 embolised
6066 C11orf54 difference Var1 66 embolised
6067 C11orf54 difference Var1 67 embolised
6068 C11orf54 difference Var1 68 embolised
6069 C11orf54 difference Var1 69 embolised
6070 C11orf54 difference Var1 70 embolised
6071 C11orf54 difference Var1 71 embolised
6072 C11orf54 difference Var1 72 embolised
6073 C11orf54 difference Var1 73 embolised
6074 C11orf54 difference Var1 74 embolised
6075 C11orf54 difference Var1 75 embolised
6076 C11orf54 difference Var1 76 embolised
6077 C11orf54 difference Var1 77 embolised
6078 C11orf54 difference Var1 78 embolised
6079 C11orf54 difference Var1 79 embolised
6080 C11orf54 difference Var1 80 embolised
6081 C11orf54 difference Var1 81 embolised
6082 C11orf54 difference Var1 82 embolised
6083 C11orf54 difference Var1 83 embolised
6084 C11orf54 difference Var1 84 embolised
6085 C11orf54 difference Var1 85 embolised
6086 C11orf54 difference Var1 86 embolised
6087 C11orf54 difference Var1 87 embolised
6088 C11orf54 difference Var1 88 embolised
6089 C11orf54 difference Var1 89 embolised
6090 C11orf54 difference Var1 90 embolised
6091 C11orf54 difference Var1 91 embolised
6092 C11orf54 difference Var1 92 embolised
6093 C11orf54 difference Var1 93 embolised
6094 C11orf54 difference Var1 94 embolised
6095 C11orf54 difference Var1 95 embolised
6096 C11orf54 difference Var1 96 embolised
6097 C11orf54 difference Var1 97 embolised
6098 C11orf54 difference Var1 98 embolised
6099 C11orf54 difference Var1 99 embolised
6100 C11orf54 difference Var1 100 embolised
6101 C12orf57 difference Var1 1 embolised
6102 C12orf57 difference Var1 2 embolised
6103 C12orf57 difference Var1 3 embolised
6104 C12orf57 difference Var1 4 embolised
6105 C12orf57 difference Var1 5 embolised
6106 C12orf57 difference Var1 6 embolised
6107 C12orf57 difference Var1 7 embolised
6108 C12orf57 difference Var1 8 embolised
6109 C12orf57 difference Var1 9 embolised
6110 C12orf57 difference Var1 10 embolised
6111 C12orf57 difference Var1 11 embolised
6112 C12orf57 difference Var1 12 embolised
6113 C12orf57 difference Var1 13 embolised
6114 C12orf57 difference Var1 14 embolised
6115 C12orf57 difference Var1 15 embolised
6116 C12orf57 difference Var1 16 embolised
6117 C12orf57 difference Var1 17 embolised
6118 C12orf57 difference Var1 18 embolised
6119 C12orf57 difference Var1 19 embolised
6120 C12orf57 difference Var1 20 embolised
6121 C12orf57 difference Var1 21 embolised
6122 C12orf57 difference Var1 22 embolised
6123 C12orf57 difference Var1 23 embolised
6124 C12orf57 difference Var1 24 embolised
6125 C12orf57 difference Var1 25 embolised
6126 C12orf57 difference Var1 26 embolised
6127 C12orf57 difference Var1 27 embolised
6128 C12orf57 difference Var1 28 embolised
6129 C12orf57 difference Var1 29 embolised
6130 C12orf57 difference Var1 30 embolised
6131 C12orf57 difference Var1 31 embolised
6132 C12orf57 difference Var1 32 embolised
6133 C12orf57 difference Var1 33 embolised
6134 C12orf57 difference Var1 34 embolised
6135 C12orf57 difference Var1 35 embolised
6136 C12orf57 difference Var1 36 embolised
6137 C12orf57 difference Var1 37 embolised
6138 C12orf57 difference Var1 38 embolised
6139 C12orf57 difference Var1 39 embolised
6140 C12orf57 difference Var1 40 embolised
6141 C12orf57 difference Var1 41 embolised
6142 C12orf57 difference Var1 42 embolised
6143 C12orf57 difference Var1 43 embolised
6144 C12orf57 difference Var1 44 embolised
6145 C12orf57 difference Var1 45 embolised
6146 C12orf57 difference Var1 46 embolised
6147 C12orf57 difference Var1 47 embolised
6148 C12orf57 difference Var1 48 embolised
6149 C12orf57 difference Var1 49 embolised
6150 C12orf57 difference Var1 50 embolised
6151 C12orf57 difference Var1 51 embolised
6152 C12orf57 difference Var1 52 embolised
6153 C12orf57 difference Var1 53 embolised
6154 C12orf57 difference Var1 54 embolised
6155 C12orf57 difference Var1 55 embolised
6156 C12orf57 difference Var1 56 embolised
6157 C12orf57 difference Var1 57 embolised
6158 C12orf57 difference Var1 58 embolised
6159 C12orf57 difference Var1 59 embolised
6160 C12orf57 difference Var1 60 embolised
6161 C12orf57 difference Var1 61 embolised
6162 C12orf57 difference Var1 62 embolised
6163 C12orf57 difference Var1 63 embolised
6164 C12orf57 difference Var1 64 embolised
6165 C12orf57 difference Var1 65 embolised
6166 C12orf57 difference Var1 66 embolised
6167 C12orf57 difference Var1 67 embolised
6168 C12orf57 difference Var1 68 embolised
6169 C12orf57 difference Var1 69 embolised
6170 C12orf57 difference Var1 70 embolised
6171 C12orf57 difference Var1 71 embolised
6172 C12orf57 difference Var1 72 embolised
6173 C12orf57 difference Var1 73 embolised
6174 C12orf57 difference Var1 74 embolised
6175 C12orf57 difference Var1 75 embolised
6176 C12orf57 difference Var1 76 embolised
6177 C12orf57 difference Var1 77 embolised
6178 C12orf57 difference Var1 78 embolised
6179 C12orf57 difference Var1 79 embolised
6180 C12orf57 difference Var1 80 embolised
6181 C12orf57 difference Var1 81 embolised
6182 C12orf57 difference Var1 82 embolised
6183 C12orf57 difference Var1 83 embolised
6184 C12orf57 difference Var1 84 embolised
6185 C12orf57 difference Var1 85 embolised
6186 C12orf57 difference Var1 86 embolised
6187 C12orf57 difference Var1 87 embolised
6188 C12orf57 difference Var1 88 embolised
6189 C12orf57 difference Var1 89 embolised
6190 C12orf57 difference Var1 90 embolised
6191 C12orf57 difference Var1 91 embolised
6192 C12orf57 difference Var1 92 embolised
6193 C12orf57 difference Var1 93 embolised
6194 C12orf57 difference Var1 94 embolised
6195 C12orf57 difference Var1 95 embolised
6196 C12orf57 difference Var1 96 embolised
6197 C12orf57 difference Var1 97 embolised
6198 C12orf57 difference Var1 98 embolised
6199 C12orf57 difference Var1 99 embolised
6200 C12orf57 difference Var1 100 embolised
6201 C14orf2 difference Var1 1 embolised
6202 C14orf2 difference Var1 2 embolised
6203 C14orf2 difference Var1 3 embolised
6204 C14orf2 difference Var1 4 embolised
6205 C14orf2 difference Var1 5 embolised
6206 C14orf2 difference Var1 6 embolised
6207 C14orf2 difference Var1 7 embolised
6208 C14orf2 difference Var1 8 embolised
6209 C14orf2 difference Var1 9 embolised
6210 C14orf2 difference Var1 10 embolised
6211 C14orf2 difference Var1 11 embolised
6212 C14orf2 difference Var1 12 embolised
6213 C14orf2 difference Var1 13 embolised
6214 C14orf2 difference Var1 14 embolised
6215 C14orf2 difference Var1 15 embolised
6216 C14orf2 difference Var1 16 embolised
6217 C14orf2 difference Var1 17 embolised
6218 C14orf2 difference Var1 18 embolised
6219 C14orf2 difference Var1 19 embolised
6220 C14orf2 difference Var1 20 embolised
6221 C14orf2 difference Var1 21 embolised
6222 C14orf2 difference Var1 22 embolised
6223 C14orf2 difference Var1 23 embolised
6224 C14orf2 difference Var1 24 embolised
6225 C14orf2 difference Var1 25 embolised
6226 C14orf2 difference Var1 26 embolised
6227 C14orf2 difference Var1 27 embolised
6228 C14orf2 difference Var1 28 embolised
6229 C14orf2 difference Var1 29 embolised
6230 C14orf2 difference Var1 30 embolised
6231 C14orf2 difference Var1 31 embolised
6232 C14orf2 difference Var1 32 embolised
6233 C14orf2 difference Var1 33 embolised
6234 C14orf2 difference Var1 34 embolised
6235 C14orf2 difference Var1 35 embolised
6236 C14orf2 difference Var1 36 embolised
6237 C14orf2 difference Var1 37 embolised
6238 C14orf2 difference Var1 38 embolised
6239 C14orf2 difference Var1 39 embolised
6240 C14orf2 difference Var1 40 embolised
6241 C14orf2 difference Var1 41 embolised
6242 C14orf2 difference Var1 42 embolised
6243 C14orf2 difference Var1 43 embolised
6244 C14orf2 difference Var1 44 embolised
6245 C14orf2 difference Var1 45 embolised
6246 C14orf2 difference Var1 46 embolised
6247 C14orf2 difference Var1 47 embolised
6248 C14orf2 difference Var1 48 embolised
6249 C14orf2 difference Var1 49 embolised
6250 C14orf2 difference Var1 50 embolised
6251 C14orf2 difference Var1 51 embolised
6252 C14orf2 difference Var1 52 embolised
6253 C14orf2 difference Var1 53 embolised
6254 C14orf2 difference Var1 54 embolised
6255 C14orf2 difference Var1 55 embolised
6256 C14orf2 difference Var1 56 embolised
6257 C14orf2 difference Var1 57 embolised
6258 C14orf2 difference Var1 58 embolised
6259 C14orf2 difference Var1 59 embolised
6260 C14orf2 difference Var1 60 embolised
6261 C14orf2 difference Var1 61 embolised
6262 C14orf2 difference Var1 62 embolised
6263 C14orf2 difference Var1 63 embolised
6264 C14orf2 difference Var1 64 embolised
6265 C14orf2 difference Var1 65 embolised
6266 C14orf2 difference Var1 66 embolised
6267 C14orf2 difference Var1 67 embolised
6268 C14orf2 difference Var1 68 embolised
6269 C14orf2 difference Var1 69 embolised
6270 C14orf2 difference Var1 70 embolised
6271 C14orf2 difference Var1 71 embolised
6272 C14orf2 difference Var1 72 embolised
6273 C14orf2 difference Var1 73 embolised
6274 C14orf2 difference Var1 74 embolised
6275 C14orf2 difference Var1 75 embolised
6276 C14orf2 difference Var1 76 embolised
6277 C14orf2 difference Var1 77 embolised
6278 C14orf2 difference Var1 78 embolised
6279 C14orf2 difference Var1 79 embolised
6280 C14orf2 difference Var1 80 embolised
6281 C14orf2 difference Var1 81 embolised
6282 C14orf2 difference Var1 82 embolised
6283 C14orf2 difference Var1 83 embolised
6284 C14orf2 difference Var1 84 embolised
6285 C14orf2 difference Var1 85 embolised
6286 C14orf2 difference Var1 86 embolised
6287 C14orf2 difference Var1 87 embolised
6288 C14orf2 difference Var1 88 embolised
6289 C14orf2 difference Var1 89 embolised
6290 C14orf2 difference Var1 90 embolised
6291 C14orf2 difference Var1 91 embolised
6292 C14orf2 difference Var1 92 embolised
6293 C14orf2 difference Var1 93 embolised
6294 C14orf2 difference Var1 94 embolised
6295 C14orf2 difference Var1 95 embolised
6296 C14orf2 difference Var1 96 embolised
6297 C14orf2 difference Var1 97 embolised
6298 C14orf2 difference Var1 98 embolised
6299 C14orf2 difference Var1 99 embolised
6300 C14orf2 difference Var1 100 embolised
6301 C19orf66 difference Var1 1 embolised
6302 C19orf66 difference Var1 2 embolised
6303 C19orf66 difference Var1 3 embolised
6304 C19orf66 difference Var1 4 embolised
6305 C19orf66 difference Var1 5 embolised
6306 C19orf66 difference Var1 6 embolised
6307 C19orf66 difference Var1 7 embolised
6308 C19orf66 difference Var1 8 embolised
6309 C19orf66 difference Var1 9 embolised
6310 C19orf66 difference Var1 10 embolised
6311 C19orf66 difference Var1 11 embolised
6312 C19orf66 difference Var1 12 embolised
6313 C19orf66 difference Var1 13 embolised
6314 C19orf66 difference Var1 14 embolised
6315 C19orf66 difference Var1 15 embolised
6316 C19orf66 difference Var1 16 embolised
6317 C19orf66 difference Var1 17 embolised
6318 C19orf66 difference Var1 18 embolised
6319 C19orf66 difference Var1 19 embolised
6320 C19orf66 difference Var1 20 embolised
6321 C19orf66 difference Var1 21 embolised
6322 C19orf66 difference Var1 22 embolised
6323 C19orf66 difference Var1 23 embolised
6324 C19orf66 difference Var1 24 embolised
6325 C19orf66 difference Var1 25 embolised
6326 C19orf66 difference Var1 26 embolised
6327 C19orf66 difference Var1 27 embolised
6328 C19orf66 difference Var1 28 embolised
6329 C19orf66 difference Var1 29 embolised
6330 C19orf66 difference Var1 30 embolised
6331 C19orf66 difference Var1 31 embolised
6332 C19orf66 difference Var1 32 embolised
6333 C19orf66 difference Var1 33 embolised
6334 C19orf66 difference Var1 34 embolised
6335 C19orf66 difference Var1 35 embolised
6336 C19orf66 difference Var1 36 embolised
6337 C19orf66 difference Var1 37 embolised
6338 C19orf66 difference Var1 38 embolised
6339 C19orf66 difference Var1 39 embolised
6340 C19orf66 difference Var1 40 embolised
6341 C19orf66 difference Var1 41 embolised
6342 C19orf66 difference Var1 42 embolised
6343 C19orf66 difference Var1 43 embolised
6344 C19orf66 difference Var1 44 embolised
6345 C19orf66 difference Var1 45 embolised
6346 C19orf66 difference Var1 46 embolised
6347 C19orf66 difference Var1 47 embolised
6348 C19orf66 difference Var1 48 embolised
6349 C19orf66 difference Var1 49 embolised
6350 C19orf66 difference Var1 50 embolised
6351 C19orf66 difference Var1 51 embolised
6352 C19orf66 difference Var1 52 embolised
6353 C19orf66 difference Var1 53 embolised
6354 C19orf66 difference Var1 54 embolised
6355 C19orf66 difference Var1 55 embolised
6356 C19orf66 difference Var1 56 embolised
6357 C19orf66 difference Var1 57 embolised
6358 C19orf66 difference Var1 58 embolised
6359 C19orf66 difference Var1 59 embolised
6360 C19orf66 difference Var1 60 embolised
6361 C19orf66 difference Var1 61 embolised
6362 C19orf66 difference Var1 62 embolised
6363 C19orf66 difference Var1 63 embolised
6364 C19orf66 difference Var1 64 embolised
6365 C19orf66 difference Var1 65 embolised
6366 C19orf66 difference Var1 66 embolised
6367 C19orf66 difference Var1 67 embolised
6368 C19orf66 difference Var1 68 embolised
6369 C19orf66 difference Var1 69 embolised
6370 C19orf66 difference Var1 70 embolised
6371 C19orf66 difference Var1 71 embolised
6372 C19orf66 difference Var1 72 embolised
6373 C19orf66 difference Var1 73 embolised
6374 C19orf66 difference Var1 74 embolised
6375 C19orf66 difference Var1 75 embolised
6376 C19orf66 difference Var1 76 embolised
6377 C19orf66 difference Var1 77 embolised
6378 C19orf66 difference Var1 78 embolised
6379 C19orf66 difference Var1 79 embolised
6380 C19orf66 difference Var1 80 embolised
6381 C19orf66 difference Var1 81 embolised
6382 C19orf66 difference Var1 82 embolised
6383 C19orf66 difference Var1 83 embolised
6384 C19orf66 difference Var1 84 embolised
6385 C19orf66 difference Var1 85 embolised
6386 C19orf66 difference Var1 86 embolised
6387 C19orf66 difference Var1 87 embolised
6388 C19orf66 difference Var1 88 embolised
6389 C19orf66 difference Var1 89 embolised
6390 C19orf66 difference Var1 90 embolised
6391 C19orf66 difference Var1 91 embolised
6392 C19orf66 difference Var1 92 embolised
6393 C19orf66 difference Var1 93 embolised
6394 C19orf66 difference Var1 94 embolised
6395 C19orf66 difference Var1 95 embolised
6396 C19orf66 difference Var1 96 embolised
6397 C19orf66 difference Var1 97 embolised
6398 C19orf66 difference Var1 98 embolised
6399 C19orf66 difference Var1 99 embolised
6400 C19orf66 difference Var1 100 embolised
6401 C2 difference Var1 1 embolised
6402 C2 difference Var1 2 embolised
6403 C2 difference Var1 3 embolised
6404 C2 difference Var1 4 embolised
6405 C2 difference Var1 5 embolised
6406 C2 difference Var1 6 embolised
6407 C2 difference Var1 7 embolised
6408 C2 difference Var1 8 embolised
6409 C2 difference Var1 9 embolised
6410 C2 difference Var1 10 embolised
6411 C2 difference Var1 11 embolised
6412 C2 difference Var1 12 embolised
6413 C2 difference Var1 13 embolised
6414 C2 difference Var1 14 embolised
6415 C2 difference Var1 15 embolised
6416 C2 difference Var1 16 embolised
6417 C2 difference Var1 17 embolised
6418 C2 difference Var1 18 embolised
6419 C2 difference Var1 19 embolised
6420 C2 difference Var1 20 embolised
6421 C2 difference Var1 21 embolised
6422 C2 difference Var1 22 embolised
6423 C2 difference Var1 23 embolised
6424 C2 difference Var1 24 embolised
6425 C2 difference Var1 25 embolised
6426 C2 difference Var1 26 embolised
6427 C2 difference Var1 27 embolised
6428 C2 difference Var1 28 embolised
6429 C2 difference Var1 29 embolised
6430 C2 difference Var1 30 embolised
6431 C2 difference Var1 31 embolised
6432 C2 difference Var1 32 embolised
6433 C2 difference Var1 33 embolised
6434 C2 difference Var1 34 embolised
6435 C2 difference Var1 35 embolised
6436 C2 difference Var1 36 embolised
6437 C2 difference Var1 37 embolised
6438 C2 difference Var1 38 embolised
6439 C2 difference Var1 39 embolised
6440 C2 difference Var1 40 embolised
6441 C2 difference Var1 41 embolised
6442 C2 difference Var1 42 embolised
6443 C2 difference Var1 43 embolised
6444 C2 difference Var1 44 embolised
6445 C2 difference Var1 45 embolised
6446 C2 difference Var1 46 embolised
6447 C2 difference Var1 47 embolised
6448 C2 difference Var1 48 embolised
6449 C2 difference Var1 49 embolised
6450 C2 difference Var1 50 embolised
6451 C2 difference Var1 51 embolised
6452 C2 difference Var1 52 embolised
6453 C2 difference Var1 53 embolised
6454 C2 difference Var1 54 embolised
6455 C2 difference Var1 55 embolised
6456 C2 difference Var1 56 embolised
6457 C2 difference Var1 57 embolised
6458 C2 difference Var1 58 embolised
6459 C2 difference Var1 59 embolised
6460 C2 difference Var1 60 embolised
6461 C2 difference Var1 61 embolised
6462 C2 difference Var1 62 embolised
6463 C2 difference Var1 63 embolised
6464 C2 difference Var1 64 embolised
6465 C2 difference Var1 65 embolised
6466 C2 difference Var1 66 embolised
6467 C2 difference Var1 67 embolised
6468 C2 difference Var1 68 embolised
6469 C2 difference Var1 69 embolised
6470 C2 difference Var1 70 embolised
6471 C2 difference Var1 71 embolised
6472 C2 difference Var1 72 embolised
6473 C2 difference Var1 73 embolised
6474 C2 difference Var1 74 embolised
6475 C2 difference Var1 75 embolised
6476 C2 difference Var1 76 embolised
6477 C2 difference Var1 77 embolised
6478 C2 difference Var1 78 embolised
6479 C2 difference Var1 79 embolised
6480 C2 difference Var1 80 embolised
6481 C2 difference Var1 81 embolised
6482 C2 difference Var1 82 embolised
6483 C2 difference Var1 83 embolised
6484 C2 difference Var1 84 embolised
6485 C2 difference Var1 85 embolised
6486 C2 difference Var1 86 embolised
6487 C2 difference Var1 87 embolised
6488 C2 difference Var1 88 embolised
6489 C2 difference Var1 89 embolised
6490 C2 difference Var1 90 embolised
6491 C2 difference Var1 91 embolised
6492 C2 difference Var1 92 embolised
6493 C2 difference Var1 93 embolised
6494 C2 difference Var1 94 embolised
6495 C2 difference Var1 95 embolised
6496 C2 difference Var1 96 embolised
6497 C2 difference Var1 97 embolised
6498 C2 difference Var1 98 embolised
6499 C2 difference Var1 99 embolised
6500 C2 difference Var1 100 embolised
6501 C4BPB difference Var1 1 embolised
6502 C4BPB difference Var1 2 embolised
6503 C4BPB difference Var1 3 embolised
6504 C4BPB difference Var1 4 embolised
6505 C4BPB difference Var1 5 embolised
6506 C4BPB difference Var1 6 embolised
6507 C4BPB difference Var1 7 embolised
6508 C4BPB difference Var1 8 embolised
6509 C4BPB difference Var1 9 embolised
6510 C4BPB difference Var1 10 embolised
6511 C4BPB difference Var1 11 embolised
6512 C4BPB difference Var1 12 embolised
6513 C4BPB difference Var1 13 embolised
6514 C4BPB difference Var1 14 embolised
6515 C4BPB difference Var1 15 embolised
6516 C4BPB difference Var1 16 embolised
6517 C4BPB difference Var1 17 embolised
6518 C4BPB difference Var1 18 embolised
6519 C4BPB difference Var1 19 embolised
6520 C4BPB difference Var1 20 embolised
6521 C4BPB difference Var1 21 embolised
6522 C4BPB difference Var1 22 embolised
6523 C4BPB difference Var1 23 embolised
6524 C4BPB difference Var1 24 embolised
6525 C4BPB difference Var1 25 embolised
6526 C4BPB difference Var1 26 embolised
6527 C4BPB difference Var1 27 embolised
6528 C4BPB difference Var1 28 embolised
6529 C4BPB difference Var1 29 embolised
6530 C4BPB difference Var1 30 embolised
6531 C4BPB difference Var1 31 embolised
6532 C4BPB difference Var1 32 embolised
6533 C4BPB difference Var1 33 embolised
6534 C4BPB difference Var1 34 embolised
6535 C4BPB difference Var1 35 embolised
6536 C4BPB difference Var1 36 embolised
6537 C4BPB difference Var1 37 embolised
6538 C4BPB difference Var1 38 embolised
6539 C4BPB difference Var1 39 embolised
6540 C4BPB difference Var1 40 embolised
6541 C4BPB difference Var1 41 embolised
6542 C4BPB difference Var1 42 embolised
6543 C4BPB difference Var1 43 embolised
6544 C4BPB difference Var1 44 embolised
6545 C4BPB difference Var1 45 embolised
6546 C4BPB difference Var1 46 embolised
6547 C4BPB difference Var1 47 embolised
6548 C4BPB difference Var1 48 embolised
6549 C4BPB difference Var1 49 embolised
6550 C4BPB difference Var1 50 embolised
6551 C4BPB difference Var1 51 embolised
6552 C4BPB difference Var1 52 embolised
6553 C4BPB difference Var1 53 embolised
6554 C4BPB difference Var1 54 embolised
6555 C4BPB difference Var1 55 embolised
6556 C4BPB difference Var1 56 embolised
6557 C4BPB difference Var1 57 embolised
6558 C4BPB difference Var1 58 embolised
6559 C4BPB difference Var1 59 embolised
6560 C4BPB difference Var1 60 embolised
6561 C4BPB difference Var1 61 embolised
6562 C4BPB difference Var1 62 embolised
6563 C4BPB difference Var1 63 embolised
6564 C4BPB difference Var1 64 embolised
6565 C4BPB difference Var1 65 embolised
6566 C4BPB difference Var1 66 embolised
6567 C4BPB difference Var1 67 embolised
6568 C4BPB difference Var1 68 embolised
6569 C4BPB difference Var1 69 embolised
6570 C4BPB difference Var1 70 embolised
6571 C4BPB difference Var1 71 embolised
6572 C4BPB difference Var1 72 embolised
6573 C4BPB difference Var1 73 embolised
6574 C4BPB difference Var1 74 embolised
6575 C4BPB difference Var1 75 embolised
6576 C4BPB difference Var1 76 embolised
6577 C4BPB difference Var1 77 embolised
6578 C4BPB difference Var1 78 embolised
6579 C4BPB difference Var1 79 embolised
6580 C4BPB difference Var1 80 embolised
6581 C4BPB difference Var1 81 embolised
6582 C4BPB difference Var1 82 embolised
6583 C4BPB difference Var1 83 embolised
6584 C4BPB difference Var1 84 embolised
6585 C4BPB difference Var1 85 embolised
6586 C4BPB difference Var1 86 embolised
6587 C4BPB difference Var1 87 embolised
6588 C4BPB difference Var1 88 embolised
6589 C4BPB difference Var1 89 embolised
6590 C4BPB difference Var1 90 embolised
6591 C4BPB difference Var1 91 embolised
6592 C4BPB difference Var1 92 embolised
6593 C4BPB difference Var1 93 embolised
6594 C4BPB difference Var1 94 embolised
6595 C4BPB difference Var1 95 embolised
6596 C4BPB difference Var1 96 embolised
6597 C4BPB difference Var1 97 embolised
6598 C4BPB difference Var1 98 embolised
6599 C4BPB difference Var1 99 embolised
6600 C4BPB difference Var1 100 embolised
6601 CA2 difference Var1 1 embolised
6602 CA2 difference Var1 2 embolised
6603 CA2 difference Var1 3 embolised
6604 CA2 difference Var1 4 embolised
6605 CA2 difference Var1 5 embolised
6606 CA2 difference Var1 6 embolised
6607 CA2 difference Var1 7 embolised
6608 CA2 difference Var1 8 embolised
6609 CA2 difference Var1 9 embolised
6610 CA2 difference Var1 10 embolised
6611 CA2 difference Var1 11 embolised
6612 CA2 difference Var1 12 embolised
6613 CA2 difference Var1 13 embolised
6614 CA2 difference Var1 14 embolised
6615 CA2 difference Var1 15 embolised
6616 CA2 difference Var1 16 embolised
6617 CA2 difference Var1 17 embolised
6618 CA2 difference Var1 18 embolised
6619 CA2 difference Var1 19 embolised
6620 CA2 difference Var1 20 embolised
6621 CA2 difference Var1 21 embolised
6622 CA2 difference Var1 22 embolised
6623 CA2 difference Var1 23 embolised
6624 CA2 difference Var1 24 embolised
6625 CA2 difference Var1 25 embolised
6626 CA2 difference Var1 26 embolised
6627 CA2 difference Var1 27 embolised
6628 CA2 difference Var1 28 embolised
6629 CA2 difference Var1 29 embolised
6630 CA2 difference Var1 30 embolised
6631 CA2 difference Var1 31 embolised
6632 CA2 difference Var1 32 embolised
6633 CA2 difference Var1 33 embolised
6634 CA2 difference Var1 34 embolised
6635 CA2 difference Var1 35 embolised
6636 CA2 difference Var1 36 embolised
6637 CA2 difference Var1 37 embolised
6638 CA2 difference Var1 38 embolised
6639 CA2 difference Var1 39 embolised
6640 CA2 difference Var1 40 embolised
6641 CA2 difference Var1 41 embolised
6642 CA2 difference Var1 42 embolised
6643 CA2 difference Var1 43 embolised
6644 CA2 difference Var1 44 embolised
6645 CA2 difference Var1 45 embolised
6646 CA2 difference Var1 46 embolised
6647 CA2 difference Var1 47 embolised
6648 CA2 difference Var1 48 embolised
6649 CA2 difference Var1 49 embolised
6650 CA2 difference Var1 50 embolised
6651 CA2 difference Var1 51 embolised
6652 CA2 difference Var1 52 embolised
6653 CA2 difference Var1 53 embolised
6654 CA2 difference Var1 54 embolised
6655 CA2 difference Var1 55 embolised
6656 CA2 difference Var1 56 embolised
6657 CA2 difference Var1 57 embolised
6658 CA2 difference Var1 58 embolised
6659 CA2 difference Var1 59 embolised
6660 CA2 difference Var1 60 embolised
6661 CA2 difference Var1 61 embolised
6662 CA2 difference Var1 62 embolised
6663 CA2 difference Var1 63 embolised
6664 CA2 difference Var1 64 embolised
6665 CA2 difference Var1 65 embolised
6666 CA2 difference Var1 66 embolised
6667 CA2 difference Var1 67 embolised
6668 CA2 difference Var1 68 embolised
6669 CA2 difference Var1 69 embolised
6670 CA2 difference Var1 70 embolised
6671 CA2 difference Var1 71 embolised
6672 CA2 difference Var1 72 embolised
6673 CA2 difference Var1 73 embolised
6674 CA2 difference Var1 74 embolised
6675 CA2 difference Var1 75 embolised
6676 CA2 difference Var1 76 embolised
6677 CA2 difference Var1 77 embolised
6678 CA2 difference Var1 78 embolised
6679 CA2 difference Var1 79 embolised
6680 CA2 difference Var1 80 embolised
6681 CA2 difference Var1 81 embolised
6682 CA2 difference Var1 82 embolised
6683 CA2 difference Var1 83 embolised
6684 CA2 difference Var1 84 embolised
6685 CA2 difference Var1 85 embolised
6686 CA2 difference Var1 86 embolised
6687 CA2 difference Var1 87 embolised
6688 CA2 difference Var1 88 embolised
6689 CA2 difference Var1 89 embolised
6690 CA2 difference Var1 90 embolised
6691 CA2 difference Var1 91 embolised
6692 CA2 difference Var1 92 embolised
6693 CA2 difference Var1 93 embolised
6694 CA2 difference Var1 94 embolised
6695 CA2 difference Var1 95 embolised
6696 CA2 difference Var1 96 embolised
6697 CA2 difference Var1 97 embolised
6698 CA2 difference Var1 98 embolised
6699 CA2 difference Var1 99 embolised
6700 CA2 difference Var1 100 embolised
6701 CALU difference Var1 1 embolised
6702 CALU difference Var1 2 embolised
6703 CALU difference Var1 3 embolised
6704 CALU difference Var1 4 embolised
6705 CALU difference Var1 5 embolised
6706 CALU difference Var1 6 embolised
6707 CALU difference Var1 7 embolised
6708 CALU difference Var1 8 embolised
6709 CALU difference Var1 9 embolised
6710 CALU difference Var1 10 embolised
6711 CALU difference Var1 11 embolised
6712 CALU difference Var1 12 embolised
6713 CALU difference Var1 13 embolised
6714 CALU difference Var1 14 embolised
6715 CALU difference Var1 15 embolised
6716 CALU difference Var1 16 embolised
6717 CALU difference Var1 17 embolised
6718 CALU difference Var1 18 embolised
6719 CALU difference Var1 19 embolised
6720 CALU difference Var1 20 embolised
6721 CALU difference Var1 21 embolised
6722 CALU difference Var1 22 embolised
6723 CALU difference Var1 23 embolised
6724 CALU difference Var1 24 embolised
6725 CALU difference Var1 25 embolised
6726 CALU difference Var1 26 embolised
6727 CALU difference Var1 27 embolised
6728 CALU difference Var1 28 embolised
6729 CALU difference Var1 29 embolised
6730 CALU difference Var1 30 embolised
6731 CALU difference Var1 31 embolised
6732 CALU difference Var1 32 embolised
6733 CALU difference Var1 33 embolised
6734 CALU difference Var1 34 embolised
6735 CALU difference Var1 35 embolised
6736 CALU difference Var1 36 embolised
6737 CALU difference Var1 37 embolised
6738 CALU difference Var1 38 embolised
6739 CALU difference Var1 39 embolised
6740 CALU difference Var1 40 embolised
6741 CALU difference Var1 41 embolised
6742 CALU difference Var1 42 embolised
6743 CALU difference Var1 43 embolised
6744 CALU difference Var1 44 embolised
6745 CALU difference Var1 45 embolised
6746 CALU difference Var1 46 embolised
6747 CALU difference Var1 47 embolised
6748 CALU difference Var1 48 embolised
6749 CALU difference Var1 49 embolised
6750 CALU difference Var1 50 embolised
6751 CALU difference Var1 51 embolised
6752 CALU difference Var1 52 embolised
6753 CALU difference Var1 53 embolised
6754 CALU difference Var1 54 embolised
6755 CALU difference Var1 55 embolised
6756 CALU difference Var1 56 embolised
6757 CALU difference Var1 57 embolised
6758 CALU difference Var1 58 embolised
6759 CALU difference Var1 59 embolised
6760 CALU difference Var1 60 embolised
6761 CALU difference Var1 61 embolised
6762 CALU difference Var1 62 embolised
6763 CALU difference Var1 63 embolised
6764 CALU difference Var1 64 embolised
6765 CALU difference Var1 65 embolised
6766 CALU difference Var1 66 embolised
6767 CALU difference Var1 67 embolised
6768 CALU difference Var1 68 embolised
6769 CALU difference Var1 69 embolised
6770 CALU difference Var1 70 embolised
6771 CALU difference Var1 71 embolised
6772 CALU difference Var1 72 embolised
6773 CALU difference Var1 73 embolised
6774 CALU difference Var1 74 embolised
6775 CALU difference Var1 75 embolised
6776 CALU difference Var1 76 embolised
6777 CALU difference Var1 77 embolised
6778 CALU difference Var1 78 embolised
6779 CALU difference Var1 79 embolised
6780 CALU difference Var1 80 embolised
6781 CALU difference Var1 81 embolised
6782 CALU difference Var1 82 embolised
6783 CALU difference Var1 83 embolised
6784 CALU difference Var1 84 embolised
6785 CALU difference Var1 85 embolised
6786 CALU difference Var1 86 embolised
6787 CALU difference Var1 87 embolised
6788 CALU difference Var1 88 embolised
6789 CALU difference Var1 89 embolised
6790 CALU difference Var1 90 embolised
6791 CALU difference Var1 91 embolised
6792 CALU difference Var1 92 embolised
6793 CALU difference Var1 93 embolised
6794 CALU difference Var1 94 embolised
6795 CALU difference Var1 95 embolised
6796 CALU difference Var1 96 embolised
6797 CALU difference Var1 97 embolised
6798 CALU difference Var1 98 embolised
6799 CALU difference Var1 99 embolised
6800 CALU difference Var1 100 embolised
6801 CAMK2N1 difference Var1 1 embolised
6802 CAMK2N1 difference Var1 2 embolised
6803 CAMK2N1 difference Var1 3 embolised
6804 CAMK2N1 difference Var1 4 embolised
6805 CAMK2N1 difference Var1 5 embolised
6806 CAMK2N1 difference Var1 6 embolised
6807 CAMK2N1 difference Var1 7 embolised
6808 CAMK2N1 difference Var1 8 embolised
6809 CAMK2N1 difference Var1 9 embolised
6810 CAMK2N1 difference Var1 10 embolised
6811 CAMK2N1 difference Var1 11 embolised
6812 CAMK2N1 difference Var1 12 embolised
6813 CAMK2N1 difference Var1 13 embolised
6814 CAMK2N1 difference Var1 14 embolised
6815 CAMK2N1 difference Var1 15 embolised
6816 CAMK2N1 difference Var1 16 embolised
6817 CAMK2N1 difference Var1 17 embolised
6818 CAMK2N1 difference Var1 18 embolised
6819 CAMK2N1 difference Var1 19 embolised
6820 CAMK2N1 difference Var1 20 embolised
6821 CAMK2N1 difference Var1 21 embolised
6822 CAMK2N1 difference Var1 22 embolised
6823 CAMK2N1 difference Var1 23 embolised
6824 CAMK2N1 difference Var1 24 embolised
6825 CAMK2N1 difference Var1 25 embolised
6826 CAMK2N1 difference Var1 26 embolised
6827 CAMK2N1 difference Var1 27 embolised
6828 CAMK2N1 difference Var1 28 embolised
6829 CAMK2N1 difference Var1 29 embolised
6830 CAMK2N1 difference Var1 30 embolised
6831 CAMK2N1 difference Var1 31 embolised
6832 CAMK2N1 difference Var1 32 embolised
6833 CAMK2N1 difference Var1 33 embolised
6834 CAMK2N1 difference Var1 34 embolised
6835 CAMK2N1 difference Var1 35 embolised
6836 CAMK2N1 difference Var1 36 embolised
6837 CAMK2N1 difference Var1 37 embolised
6838 CAMK2N1 difference Var1 38 embolised
6839 CAMK2N1 difference Var1 39 embolised
6840 CAMK2N1 difference Var1 40 embolised
6841 CAMK2N1 difference Var1 41 embolised
6842 CAMK2N1 difference Var1 42 embolised
6843 CAMK2N1 difference Var1 43 embolised
6844 CAMK2N1 difference Var1 44 embolised
6845 CAMK2N1 difference Var1 45 embolised
6846 CAMK2N1 difference Var1 46 embolised
6847 CAMK2N1 difference Var1 47 embolised
6848 CAMK2N1 difference Var1 48 embolised
6849 CAMK2N1 difference Var1 49 embolised
6850 CAMK2N1 difference Var1 50 embolised
6851 CAMK2N1 difference Var1 51 embolised
6852 CAMK2N1 difference Var1 52 embolised
6853 CAMK2N1 difference Var1 53 embolised
6854 CAMK2N1 difference Var1 54 embolised
6855 CAMK2N1 difference Var1 55 embolised
6856 CAMK2N1 difference Var1 56 embolised
6857 CAMK2N1 difference Var1 57 embolised
6858 CAMK2N1 difference Var1 58 embolised
6859 CAMK2N1 difference Var1 59 embolised
6860 CAMK2N1 difference Var1 60 embolised
6861 CAMK2N1 difference Var1 61 embolised
6862 CAMK2N1 difference Var1 62 embolised
6863 CAMK2N1 difference Var1 63 embolised
6864 CAMK2N1 difference Var1 64 embolised
6865 CAMK2N1 difference Var1 65 embolised
6866 CAMK2N1 difference Var1 66 embolised
6867 CAMK2N1 difference Var1 67 embolised
6868 CAMK2N1 difference Var1 68 embolised
6869 CAMK2N1 difference Var1 69 embolised
6870 CAMK2N1 difference Var1 70 embolised
6871 CAMK2N1 difference Var1 71 embolised
6872 CAMK2N1 difference Var1 72 embolised
6873 CAMK2N1 difference Var1 73 embolised
6874 CAMK2N1 difference Var1 74 embolised
6875 CAMK2N1 difference Var1 75 embolised
6876 CAMK2N1 difference Var1 76 embolised
6877 CAMK2N1 difference Var1 77 embolised
6878 CAMK2N1 difference Var1 78 embolised
6879 CAMK2N1 difference Var1 79 embolised
6880 CAMK2N1 difference Var1 80 embolised
6881 CAMK2N1 difference Var1 81 embolised
6882 CAMK2N1 difference Var1 82 embolised
6883 CAMK2N1 difference Var1 83 embolised
6884 CAMK2N1 difference Var1 84 embolised
6885 CAMK2N1 difference Var1 85 embolised
6886 CAMK2N1 difference Var1 86 embolised
6887 CAMK2N1 difference Var1 87 embolised
6888 CAMK2N1 difference Var1 88 embolised
6889 CAMK2N1 difference Var1 89 embolised
6890 CAMK2N1 difference Var1 90 embolised
6891 CAMK2N1 difference Var1 91 embolised
6892 CAMK2N1 difference Var1 92 embolised
6893 CAMK2N1 difference Var1 93 embolised
6894 CAMK2N1 difference Var1 94 embolised
6895 CAMK2N1 difference Var1 95 embolised
6896 CAMK2N1 difference Var1 96 embolised
6897 CAMK2N1 difference Var1 97 embolised
6898 CAMK2N1 difference Var1 98 embolised
6899 CAMK2N1 difference Var1 99 embolised
6900 CAMK2N1 difference Var1 100 embolised
6901 CAST difference Var1 1 embolised
6902 CAST difference Var1 2 embolised
6903 CAST difference Var1 3 embolised
6904 CAST difference Var1 4 embolised
6905 CAST difference Var1 5 embolised
6906 CAST difference Var1 6 embolised
6907 CAST difference Var1 7 embolised
6908 CAST difference Var1 8 embolised
6909 CAST difference Var1 9 embolised
6910 CAST difference Var1 10 embolised
6911 CAST difference Var1 11 embolised
6912 CAST difference Var1 12 embolised
6913 CAST difference Var1 13 embolised
6914 CAST difference Var1 14 embolised
6915 CAST difference Var1 15 embolised
6916 CAST difference Var1 16 embolised
6917 CAST difference Var1 17 embolised
6918 CAST difference Var1 18 embolised
6919 CAST difference Var1 19 embolised
6920 CAST difference Var1 20 embolised
6921 CAST difference Var1 21 embolised
6922 CAST difference Var1 22 embolised
6923 CAST difference Var1 23 embolised
6924 CAST difference Var1 24 embolised
6925 CAST difference Var1 25 embolised
6926 CAST difference Var1 26 embolised
6927 CAST difference Var1 27 embolised
6928 CAST difference Var1 28 embolised
6929 CAST difference Var1 29 embolised
6930 CAST difference Var1 30 embolised
6931 CAST difference Var1 31 embolised
6932 CAST difference Var1 32 embolised
6933 CAST difference Var1 33 embolised
6934 CAST difference Var1 34 embolised
6935 CAST difference Var1 35 embolised
6936 CAST difference Var1 36 embolised
6937 CAST difference Var1 37 embolised
6938 CAST difference Var1 38 embolised
6939 CAST difference Var1 39 embolised
6940 CAST difference Var1 40 embolised
6941 CAST difference Var1 41 embolised
6942 CAST difference Var1 42 embolised
6943 CAST difference Var1 43 embolised
6944 CAST difference Var1 44 embolised
6945 CAST difference Var1 45 embolised
6946 CAST difference Var1 46 embolised
6947 CAST difference Var1 47 embolised
6948 CAST difference Var1 48 embolised
6949 CAST difference Var1 49 embolised
6950 CAST difference Var1 50 embolised
6951 CAST difference Var1 51 embolised
6952 CAST difference Var1 52 embolised
6953 CAST difference Var1 53 embolised
6954 CAST difference Var1 54 embolised
6955 CAST difference Var1 55 embolised
6956 CAST difference Var1 56 embolised
6957 CAST difference Var1 57 embolised
6958 CAST difference Var1 58 embolised
6959 CAST difference Var1 59 embolised
6960 CAST difference Var1 60 embolised
6961 CAST difference Var1 61 embolised
6962 CAST difference Var1 62 embolised
6963 CAST difference Var1 63 embolised
6964 CAST difference Var1 64 embolised
6965 CAST difference Var1 65 embolised
6966 CAST difference Var1 66 embolised
6967 CAST difference Var1 67 embolised
6968 CAST difference Var1 68 embolised
6969 CAST difference Var1 69 embolised
6970 CAST difference Var1 70 embolised
6971 CAST difference Var1 71 embolised
6972 CAST difference Var1 72 embolised
6973 CAST difference Var1 73 embolised
6974 CAST difference Var1 74 embolised
6975 CAST difference Var1 75 embolised
6976 CAST difference Var1 76 embolised
6977 CAST difference Var1 77 embolised
6978 CAST difference Var1 78 embolised
6979 CAST difference Var1 79 embolised
6980 CAST difference Var1 80 embolised
6981 CAST difference Var1 81 embolised
6982 CAST difference Var1 82 embolised
6983 CAST difference Var1 83 embolised
6984 CAST difference Var1 84 embolised
6985 CAST difference Var1 85 embolised
6986 CAST difference Var1 86 embolised
6987 CAST difference Var1 87 embolised
6988 CAST difference Var1 88 embolised
6989 CAST difference Var1 89 embolised
6990 CAST difference Var1 90 embolised
6991 CAST difference Var1 91 embolised
6992 CAST difference Var1 92 embolised
6993 CAST difference Var1 93 embolised
6994 CAST difference Var1 94 embolised
6995 CAST difference Var1 95 embolised
6996 CAST difference Var1 96 embolised
6997 CAST difference Var1 97 embolised
6998 CAST difference Var1 98 embolised
6999 CAST difference Var1 99 embolised
7000 CAST difference Var1 100 embolised
7001 CAT difference Var1 1 embolised
7002 CAT difference Var1 2 embolised
7003 CAT difference Var1 3 embolised
7004 CAT difference Var1 4 embolised
7005 CAT difference Var1 5 embolised
7006 CAT difference Var1 6 embolised
7007 CAT difference Var1 7 embolised
7008 CAT difference Var1 8 embolised
7009 CAT difference Var1 9 embolised
7010 CAT difference Var1 10 embolised
7011 CAT difference Var1 11 embolised
7012 CAT difference Var1 12 embolised
7013 CAT difference Var1 13 embolised
7014 CAT difference Var1 14 embolised
7015 CAT difference Var1 15 embolised
7016 CAT difference Var1 16 embolised
7017 CAT difference Var1 17 embolised
7018 CAT difference Var1 18 embolised
7019 CAT difference Var1 19 embolised
7020 CAT difference Var1 20 embolised
7021 CAT difference Var1 21 embolised
7022 CAT difference Var1 22 embolised
7023 CAT difference Var1 23 embolised
7024 CAT difference Var1 24 embolised
7025 CAT difference Var1 25 embolised
7026 CAT difference Var1 26 embolised
7027 CAT difference Var1 27 embolised
7028 CAT difference Var1 28 embolised
7029 CAT difference Var1 29 embolised
7030 CAT difference Var1 30 embolised
7031 CAT difference Var1 31 embolised
7032 CAT difference Var1 32 embolised
7033 CAT difference Var1 33 embolised
7034 CAT difference Var1 34 embolised
7035 CAT difference Var1 35 embolised
7036 CAT difference Var1 36 embolised
7037 CAT difference Var1 37 embolised
7038 CAT difference Var1 38 embolised
7039 CAT difference Var1 39 embolised
7040 CAT difference Var1 40 embolised
7041 CAT difference Var1 41 embolised
7042 CAT difference Var1 42 embolised
7043 CAT difference Var1 43 embolised
7044 CAT difference Var1 44 embolised
7045 CAT difference Var1 45 embolised
7046 CAT difference Var1 46 embolised
7047 CAT difference Var1 47 embolised
7048 CAT difference Var1 48 embolised
7049 CAT difference Var1 49 embolised
7050 CAT difference Var1 50 embolised
7051 CAT difference Var1 51 embolised
7052 CAT difference Var1 52 embolised
7053 CAT difference Var1 53 embolised
7054 CAT difference Var1 54 embolised
7055 CAT difference Var1 55 embolised
7056 CAT difference Var1 56 embolised
7057 CAT difference Var1 57 embolised
7058 CAT difference Var1 58 embolised
7059 CAT difference Var1 59 embolised
7060 CAT difference Var1 60 embolised
7061 CAT difference Var1 61 embolised
7062 CAT difference Var1 62 embolised
7063 CAT difference Var1 63 embolised
7064 CAT difference Var1 64 embolised
7065 CAT difference Var1 65 embolised
7066 CAT difference Var1 66 embolised
7067 CAT difference Var1 67 embolised
7068 CAT difference Var1 68 embolised
7069 CAT difference Var1 69 embolised
7070 CAT difference Var1 70 embolised
7071 CAT difference Var1 71 embolised
7072 CAT difference Var1 72 embolised
7073 CAT difference Var1 73 embolised
7074 CAT difference Var1 74 embolised
7075 CAT difference Var1 75 embolised
7076 CAT difference Var1 76 embolised
7077 CAT difference Var1 77 embolised
7078 CAT difference Var1 78 embolised
7079 CAT difference Var1 79 embolised
7080 CAT difference Var1 80 embolised
7081 CAT difference Var1 81 embolised
7082 CAT difference Var1 82 embolised
7083 CAT difference Var1 83 embolised
7084 CAT difference Var1 84 embolised
7085 CAT difference Var1 85 embolised
7086 CAT difference Var1 86 embolised
7087 CAT difference Var1 87 embolised
7088 CAT difference Var1 88 embolised
7089 CAT difference Var1 89 embolised
7090 CAT difference Var1 90 embolised
7091 CAT difference Var1 91 embolised
7092 CAT difference Var1 92 embolised
7093 CAT difference Var1 93 embolised
7094 CAT difference Var1 94 embolised
7095 CAT difference Var1 95 embolised
7096 CAT difference Var1 96 embolised
7097 CAT difference Var1 97 embolised
7098 CAT difference Var1 98 embolised
7099 CAT difference Var1 99 embolised
7100 CAT difference Var1 100 embolised
7101 CCL20 difference Var1 1 embolised
7102 CCL20 difference Var1 2 embolised
7103 CCL20 difference Var1 3 embolised
7104 CCL20 difference Var1 4 embolised
7105 CCL20 difference Var1 5 embolised
7106 CCL20 difference Var1 6 embolised
7107 CCL20 difference Var1 7 embolised
7108 CCL20 difference Var1 8 embolised
7109 CCL20 difference Var1 9 embolised
7110 CCL20 difference Var1 10 embolised
7111 CCL20 difference Var1 11 embolised
7112 CCL20 difference Var1 12 embolised
7113 CCL20 difference Var1 13 embolised
7114 CCL20 difference Var1 14 embolised
7115 CCL20 difference Var1 15 embolised
7116 CCL20 difference Var1 16 embolised
7117 CCL20 difference Var1 17 embolised
7118 CCL20 difference Var1 18 embolised
7119 CCL20 difference Var1 19 embolised
7120 CCL20 difference Var1 20 embolised
7121 CCL20 difference Var1 21 embolised
7122 CCL20 difference Var1 22 embolised
7123 CCL20 difference Var1 23 embolised
7124 CCL20 difference Var1 24 embolised
7125 CCL20 difference Var1 25 embolised
7126 CCL20 difference Var1 26 embolised
7127 CCL20 difference Var1 27 embolised
7128 CCL20 difference Var1 28 embolised
7129 CCL20 difference Var1 29 embolised
7130 CCL20 difference Var1 30 embolised
7131 CCL20 difference Var1 31 embolised
7132 CCL20 difference Var1 32 embolised
7133 CCL20 difference Var1 33 embolised
7134 CCL20 difference Var1 34 embolised
7135 CCL20 difference Var1 35 embolised
7136 CCL20 difference Var1 36 embolised
7137 CCL20 difference Var1 37 embolised
7138 CCL20 difference Var1 38 embolised
7139 CCL20 difference Var1 39 embolised
7140 CCL20 difference Var1 40 embolised
7141 CCL20 difference Var1 41 embolised
7142 CCL20 difference Var1 42 embolised
7143 CCL20 difference Var1 43 embolised
7144 CCL20 difference Var1 44 embolised
7145 CCL20 difference Var1 45 embolised
7146 CCL20 difference Var1 46 embolised
7147 CCL20 difference Var1 47 embolised
7148 CCL20 difference Var1 48 embolised
7149 CCL20 difference Var1 49 embolised
7150 CCL20 difference Var1 50 embolised
7151 CCL20 difference Var1 51 embolised
7152 CCL20 difference Var1 52 embolised
7153 CCL20 difference Var1 53 embolised
7154 CCL20 difference Var1 54 embolised
7155 CCL20 difference Var1 55 embolised
7156 CCL20 difference Var1 56 embolised
7157 CCL20 difference Var1 57 embolised
7158 CCL20 difference Var1 58 embolised
7159 CCL20 difference Var1 59 embolised
7160 CCL20 difference Var1 60 embolised
7161 CCL20 difference Var1 61 embolised
7162 CCL20 difference Var1 62 embolised
7163 CCL20 difference Var1 63 embolised
7164 CCL20 difference Var1 64 embolised
7165 CCL20 difference Var1 65 embolised
7166 CCL20 difference Var1 66 embolised
7167 CCL20 difference Var1 67 embolised
7168 CCL20 difference Var1 68 embolised
7169 CCL20 difference Var1 69 embolised
7170 CCL20 difference Var1 70 embolised
7171 CCL20 difference Var1 71 embolised
7172 CCL20 difference Var1 72 embolised
7173 CCL20 difference Var1 73 embolised
7174 CCL20 difference Var1 74 embolised
7175 CCL20 difference Var1 75 embolised
7176 CCL20 difference Var1 76 embolised
7177 CCL20 difference Var1 77 embolised
7178 CCL20 difference Var1 78 embolised
7179 CCL20 difference Var1 79 embolised
7180 CCL20 difference Var1 80 embolised
7181 CCL20 difference Var1 81 embolised
7182 CCL20 difference Var1 82 embolised
7183 CCL20 difference Var1 83 embolised
7184 CCL20 difference Var1 84 embolised
7185 CCL20 difference Var1 85 embolised
7186 CCL20 difference Var1 86 embolised
7187 CCL20 difference Var1 87 embolised
7188 CCL20 difference Var1 88 embolised
7189 CCL20 difference Var1 89 embolised
7190 CCL20 difference Var1 90 embolised
7191 CCL20 difference Var1 91 embolised
7192 CCL20 difference Var1 92 embolised
7193 CCL20 difference Var1 93 embolised
7194 CCL20 difference Var1 94 embolised
7195 CCL20 difference Var1 95 embolised
7196 CCL20 difference Var1 96 embolised
7197 CCL20 difference Var1 97 embolised
7198 CCL20 difference Var1 98 embolised
7199 CCL20 difference Var1 99 embolised
7200 CCL20 difference Var1 100 embolised
7201 CCND1 difference Var1 1 embolised
7202 CCND1 difference Var1 2 embolised
7203 CCND1 difference Var1 3 embolised
7204 CCND1 difference Var1 4 embolised
7205 CCND1 difference Var1 5 embolised
7206 CCND1 difference Var1 6 embolised
7207 CCND1 difference Var1 7 embolised
7208 CCND1 difference Var1 8 embolised
7209 CCND1 difference Var1 9 embolised
7210 CCND1 difference Var1 10 embolised
7211 CCND1 difference Var1 11 embolised
7212 CCND1 difference Var1 12 embolised
7213 CCND1 difference Var1 13 embolised
7214 CCND1 difference Var1 14 embolised
7215 CCND1 difference Var1 15 embolised
7216 CCND1 difference Var1 16 embolised
7217 CCND1 difference Var1 17 embolised
7218 CCND1 difference Var1 18 embolised
7219 CCND1 difference Var1 19 embolised
7220 CCND1 difference Var1 20 embolised
7221 CCND1 difference Var1 21 embolised
7222 CCND1 difference Var1 22 embolised
7223 CCND1 difference Var1 23 embolised
7224 CCND1 difference Var1 24 embolised
7225 CCND1 difference Var1 25 embolised
7226 CCND1 difference Var1 26 embolised
7227 CCND1 difference Var1 27 embolised
7228 CCND1 difference Var1 28 embolised
7229 CCND1 difference Var1 29 embolised
7230 CCND1 difference Var1 30 embolised
7231 CCND1 difference Var1 31 embolised
7232 CCND1 difference Var1 32 embolised
7233 CCND1 difference Var1 33 embolised
7234 CCND1 difference Var1 34 embolised
7235 CCND1 difference Var1 35 embolised
7236 CCND1 difference Var1 36 embolised
7237 CCND1 difference Var1 37 embolised
7238 CCND1 difference Var1 38 embolised
7239 CCND1 difference Var1 39 embolised
7240 CCND1 difference Var1 40 embolised
7241 CCND1 difference Var1 41 embolised
7242 CCND1 difference Var1 42 embolised
7243 CCND1 difference Var1 43 embolised
7244 CCND1 difference Var1 44 embolised
7245 CCND1 difference Var1 45 embolised
7246 CCND1 difference Var1 46 embolised
7247 CCND1 difference Var1 47 embolised
7248 CCND1 difference Var1 48 embolised
7249 CCND1 difference Var1 49 embolised
7250 CCND1 difference Var1 50 embolised
7251 CCND1 difference Var1 51 embolised
7252 CCND1 difference Var1 52 embolised
7253 CCND1 difference Var1 53 embolised
7254 CCND1 difference Var1 54 embolised
7255 CCND1 difference Var1 55 embolised
7256 CCND1 difference Var1 56 embolised
7257 CCND1 difference Var1 57 embolised
7258 CCND1 difference Var1 58 embolised
7259 CCND1 difference Var1 59 embolised
7260 CCND1 difference Var1 60 embolised
7261 CCND1 difference Var1 61 embolised
7262 CCND1 difference Var1 62 embolised
7263 CCND1 difference Var1 63 embolised
7264 CCND1 difference Var1 64 embolised
7265 CCND1 difference Var1 65 embolised
7266 CCND1 difference Var1 66 embolised
7267 CCND1 difference Var1 67 embolised
7268 CCND1 difference Var1 68 embolised
7269 CCND1 difference Var1 69 embolised
7270 CCND1 difference Var1 70 embolised
7271 CCND1 difference Var1 71 embolised
7272 CCND1 difference Var1 72 embolised
7273 CCND1 difference Var1 73 embolised
7274 CCND1 difference Var1 74 embolised
7275 CCND1 difference Var1 75 embolised
7276 CCND1 difference Var1 76 embolised
7277 CCND1 difference Var1 77 embolised
7278 CCND1 difference Var1 78 embolised
7279 CCND1 difference Var1 79 embolised
7280 CCND1 difference Var1 80 embolised
7281 CCND1 difference Var1 81 embolised
7282 CCND1 difference Var1 82 embolised
7283 CCND1 difference Var1 83 embolised
7284 CCND1 difference Var1 84 embolised
7285 CCND1 difference Var1 85 embolised
7286 CCND1 difference Var1 86 embolised
7287 CCND1 difference Var1 87 embolised
7288 CCND1 difference Var1 88 embolised
7289 CCND1 difference Var1 89 embolised
7290 CCND1 difference Var1 90 embolised
7291 CCND1 difference Var1 91 embolised
7292 CCND1 difference Var1 92 embolised
7293 CCND1 difference Var1 93 embolised
7294 CCND1 difference Var1 94 embolised
7295 CCND1 difference Var1 95 embolised
7296 CCND1 difference Var1 96 embolised
7297 CCND1 difference Var1 97 embolised
7298 CCND1 difference Var1 98 embolised
7299 CCND1 difference Var1 99 embolised
7300 CCND1 difference Var1 100 embolised
7301 CCS difference Var1 1 embolised
7302 CCS difference Var1 2 embolised
7303 CCS difference Var1 3 embolised
7304 CCS difference Var1 4 embolised
7305 CCS difference Var1 5 embolised
7306 CCS difference Var1 6 embolised
7307 CCS difference Var1 7 embolised
7308 CCS difference Var1 8 embolised
7309 CCS difference Var1 9 embolised
7310 CCS difference Var1 10 embolised
7311 CCS difference Var1 11 embolised
7312 CCS difference Var1 12 embolised
7313 CCS difference Var1 13 embolised
7314 CCS difference Var1 14 embolised
7315 CCS difference Var1 15 embolised
7316 CCS difference Var1 16 embolised
7317 CCS difference Var1 17 embolised
7318 CCS difference Var1 18 embolised
7319 CCS difference Var1 19 embolised
7320 CCS difference Var1 20 embolised
7321 CCS difference Var1 21 embolised
7322 CCS difference Var1 22 embolised
7323 CCS difference Var1 23 embolised
7324 CCS difference Var1 24 embolised
7325 CCS difference Var1 25 embolised
7326 CCS difference Var1 26 embolised
7327 CCS difference Var1 27 embolised
7328 CCS difference Var1 28 embolised
7329 CCS difference Var1 29 embolised
7330 CCS difference Var1 30 embolised
7331 CCS difference Var1 31 embolised
7332 CCS difference Var1 32 embolised
7333 CCS difference Var1 33 embolised
7334 CCS difference Var1 34 embolised
7335 CCS difference Var1 35 embolised
7336 CCS difference Var1 36 embolised
7337 CCS difference Var1 37 embolised
7338 CCS difference Var1 38 embolised
7339 CCS difference Var1 39 embolised
7340 CCS difference Var1 40 embolised
7341 CCS difference Var1 41 embolised
7342 CCS difference Var1 42 embolised
7343 CCS difference Var1 43 embolised
7344 CCS difference Var1 44 embolised
7345 CCS difference Var1 45 embolised
7346 CCS difference Var1 46 embolised
7347 CCS difference Var1 47 embolised
7348 CCS difference Var1 48 embolised
7349 CCS difference Var1 49 embolised
7350 CCS difference Var1 50 embolised
7351 CCS difference Var1 51 embolised
7352 CCS difference Var1 52 embolised
7353 CCS difference Var1 53 embolised
7354 CCS difference Var1 54 embolised
7355 CCS difference Var1 55 embolised
7356 CCS difference Var1 56 embolised
7357 CCS difference Var1 57 embolised
7358 CCS difference Var1 58 embolised
7359 CCS difference Var1 59 embolised
7360 CCS difference Var1 60 embolised
7361 CCS difference Var1 61 embolised
7362 CCS difference Var1 62 embolised
7363 CCS difference Var1 63 embolised
7364 CCS difference Var1 64 embolised
7365 CCS difference Var1 65 embolised
7366 CCS difference Var1 66 embolised
7367 CCS difference Var1 67 embolised
7368 CCS difference Var1 68 embolised
7369 CCS difference Var1 69 embolised
7370 CCS difference Var1 70 embolised
7371 CCS difference Var1 71 embolised
7372 CCS difference Var1 72 embolised
7373 CCS difference Var1 73 embolised
7374 CCS difference Var1 74 embolised
7375 CCS difference Var1 75 embolised
7376 CCS difference Var1 76 embolised
7377 CCS difference Var1 77 embolised
7378 CCS difference Var1 78 embolised
7379 CCS difference Var1 79 embolised
7380 CCS difference Var1 80 embolised
7381 CCS difference Var1 81 embolised
7382 CCS difference Var1 82 embolised
7383 CCS difference Var1 83 embolised
7384 CCS difference Var1 84 embolised
7385 CCS difference Var1 85 embolised
7386 CCS difference Var1 86 embolised
7387 CCS difference Var1 87 embolised
7388 CCS difference Var1 88 embolised
7389 CCS difference Var1 89 embolised
7390 CCS difference Var1 90 embolised
7391 CCS difference Var1 91 embolised
7392 CCS difference Var1 92 embolised
7393 CCS difference Var1 93 embolised
7394 CCS difference Var1 94 embolised
7395 CCS difference Var1 95 embolised
7396 CCS difference Var1 96 embolised
7397 CCS difference Var1 97 embolised
7398 CCS difference Var1 98 embolised
7399 CCS difference Var1 99 embolised
7400 CCS difference Var1 100 embolised
7401 CD151 difference Var1 1 embolised
7402 CD151 difference Var1 2 embolised
7403 CD151 difference Var1 3 embolised
7404 CD151 difference Var1 4 embolised
7405 CD151 difference Var1 5 embolised
7406 CD151 difference Var1 6 embolised
7407 CD151 difference Var1 7 embolised
7408 CD151 difference Var1 8 embolised
7409 CD151 difference Var1 9 embolised
7410 CD151 difference Var1 10 embolised
7411 CD151 difference Var1 11 embolised
7412 CD151 difference Var1 12 embolised
7413 CD151 difference Var1 13 embolised
7414 CD151 difference Var1 14 embolised
7415 CD151 difference Var1 15 embolised
7416 CD151 difference Var1 16 embolised
7417 CD151 difference Var1 17 embolised
7418 CD151 difference Var1 18 embolised
7419 CD151 difference Var1 19 embolised
7420 CD151 difference Var1 20 embolised
7421 CD151 difference Var1 21 embolised
7422 CD151 difference Var1 22 embolised
7423 CD151 difference Var1 23 embolised
7424 CD151 difference Var1 24 embolised
7425 CD151 difference Var1 25 embolised
7426 CD151 difference Var1 26 embolised
7427 CD151 difference Var1 27 embolised
7428 CD151 difference Var1 28 embolised
7429 CD151 difference Var1 29 embolised
7430 CD151 difference Var1 30 embolised
7431 CD151 difference Var1 31 embolised
7432 CD151 difference Var1 32 embolised
7433 CD151 difference Var1 33 embolised
7434 CD151 difference Var1 34 embolised
7435 CD151 difference Var1 35 embolised
7436 CD151 difference Var1 36 embolised
7437 CD151 difference Var1 37 embolised
7438 CD151 difference Var1 38 embolised
7439 CD151 difference Var1 39 embolised
7440 CD151 difference Var1 40 embolised
7441 CD151 difference Var1 41 embolised
7442 CD151 difference Var1 42 embolised
7443 CD151 difference Var1 43 embolised
7444 CD151 difference Var1 44 embolised
7445 CD151 difference Var1 45 embolised
7446 CD151 difference Var1 46 embolised
7447 CD151 difference Var1 47 embolised
7448 CD151 difference Var1 48 embolised
7449 CD151 difference Var1 49 embolised
7450 CD151 difference Var1 50 embolised
7451 CD151 difference Var1 51 embolised
7452 CD151 difference Var1 52 embolised
7453 CD151 difference Var1 53 embolised
7454 CD151 difference Var1 54 embolised
7455 CD151 difference Var1 55 embolised
7456 CD151 difference Var1 56 embolised
7457 CD151 difference Var1 57 embolised
7458 CD151 difference Var1 58 embolised
7459 CD151 difference Var1 59 embolised
7460 CD151 difference Var1 60 embolised
7461 CD151 difference Var1 61 embolised
7462 CD151 difference Var1 62 embolised
7463 CD151 difference Var1 63 embolised
7464 CD151 difference Var1 64 embolised
7465 CD151 difference Var1 65 embolised
7466 CD151 difference Var1 66 embolised
7467 CD151 difference Var1 67 embolised
7468 CD151 difference Var1 68 embolised
7469 CD151 difference Var1 69 embolised
7470 CD151 difference Var1 70 embolised
7471 CD151 difference Var1 71 embolised
7472 CD151 difference Var1 72 embolised
7473 CD151 difference Var1 73 embolised
7474 CD151 difference Var1 74 embolised
7475 CD151 difference Var1 75 embolised
7476 CD151 difference Var1 76 embolised
7477 CD151 difference Var1 77 embolised
7478 CD151 difference Var1 78 embolised
7479 CD151 difference Var1 79 embolised
7480 CD151 difference Var1 80 embolised
7481 CD151 difference Var1 81 embolised
7482 CD151 difference Var1 82 embolised
7483 CD151 difference Var1 83 embolised
7484 CD151 difference Var1 84 embolised
7485 CD151 difference Var1 85 embolised
7486 CD151 difference Var1 86 embolised
7487 CD151 difference Var1 87 embolised
7488 CD151 difference Var1 88 embolised
7489 CD151 difference Var1 89 embolised
7490 CD151 difference Var1 90 embolised
7491 CD151 difference Var1 91 embolised
7492 CD151 difference Var1 92 embolised
7493 CD151 difference Var1 93 embolised
7494 CD151 difference Var1 94 embolised
7495 CD151 difference Var1 95 embolised
7496 CD151 difference Var1 96 embolised
7497 CD151 difference Var1 97 embolised
7498 CD151 difference Var1 98 embolised
7499 CD151 difference Var1 99 embolised
7500 CD151 difference Var1 100 embolised
7501 CD164 difference Var1 1 embolised
7502 CD164 difference Var1 2 embolised
7503 CD164 difference Var1 3 embolised
7504 CD164 difference Var1 4 embolised
7505 CD164 difference Var1 5 embolised
7506 CD164 difference Var1 6 embolised
7507 CD164 difference Var1 7 embolised
7508 CD164 difference Var1 8 embolised
7509 CD164 difference Var1 9 embolised
7510 CD164 difference Var1 10 embolised
7511 CD164 difference Var1 11 embolised
7512 CD164 difference Var1 12 embolised
7513 CD164 difference Var1 13 embolised
7514 CD164 difference Var1 14 embolised
7515 CD164 difference Var1 15 embolised
7516 CD164 difference Var1 16 embolised
7517 CD164 difference Var1 17 embolised
7518 CD164 difference Var1 18 embolised
7519 CD164 difference Var1 19 embolised
7520 CD164 difference Var1 20 embolised
7521 CD164 difference Var1 21 embolised
7522 CD164 difference Var1 22 embolised
7523 CD164 difference Var1 23 embolised
7524 CD164 difference Var1 24 embolised
7525 CD164 difference Var1 25 embolised
7526 CD164 difference Var1 26 embolised
7527 CD164 difference Var1 27 embolised
7528 CD164 difference Var1 28 embolised
7529 CD164 difference Var1 29 embolised
7530 CD164 difference Var1 30 embolised
7531 CD164 difference Var1 31 embolised
7532 CD164 difference Var1 32 embolised
7533 CD164 difference Var1 33 embolised
7534 CD164 difference Var1 34 embolised
7535 CD164 difference Var1 35 embolised
7536 CD164 difference Var1 36 embolised
7537 CD164 difference Var1 37 embolised
7538 CD164 difference Var1 38 embolised
7539 CD164 difference Var1 39 embolised
7540 CD164 difference Var1 40 embolised
7541 CD164 difference Var1 41 embolised
7542 CD164 difference Var1 42 embolised
7543 CD164 difference Var1 43 embolised
7544 CD164 difference Var1 44 embolised
7545 CD164 difference Var1 45 embolised
7546 CD164 difference Var1 46 embolised
7547 CD164 difference Var1 47 embolised
7548 CD164 difference Var1 48 embolised
7549 CD164 difference Var1 49 embolised
7550 CD164 difference Var1 50 embolised
7551 CD164 difference Var1 51 embolised
7552 CD164 difference Var1 52 embolised
7553 CD164 difference Var1 53 embolised
7554 CD164 difference Var1 54 embolised
7555 CD164 difference Var1 55 embolised
7556 CD164 difference Var1 56 embolised
7557 CD164 difference Var1 57 embolised
7558 CD164 difference Var1 58 embolised
7559 CD164 difference Var1 59 embolised
7560 CD164 difference Var1 60 embolised
7561 CD164 difference Var1 61 embolised
7562 CD164 difference Var1 62 embolised
7563 CD164 difference Var1 63 embolised
7564 CD164 difference Var1 64 embolised
7565 CD164 difference Var1 65 embolised
7566 CD164 difference Var1 66 embolised
7567 CD164 difference Var1 67 embolised
7568 CD164 difference Var1 68 embolised
7569 CD164 difference Var1 69 embolised
7570 CD164 difference Var1 70 embolised
7571 CD164 difference Var1 71 embolised
7572 CD164 difference Var1 72 embolised
7573 CD164 difference Var1 73 embolised
7574 CD164 difference Var1 74 embolised
7575 CD164 difference Var1 75 embolised
7576 CD164 difference Var1 76 embolised
7577 CD164 difference Var1 77 embolised
7578 CD164 difference Var1 78 embolised
7579 CD164 difference Var1 79 embolised
7580 CD164 difference Var1 80 embolised
7581 CD164 difference Var1 81 embolised
7582 CD164 difference Var1 82 embolised
7583 CD164 difference Var1 83 embolised
7584 CD164 difference Var1 84 embolised
7585 CD164 difference Var1 85 embolised
7586 CD164 difference Var1 86 embolised
7587 CD164 difference Var1 87 embolised
7588 CD164 difference Var1 88 embolised
7589 CD164 difference Var1 89 embolised
7590 CD164 difference Var1 90 embolised
7591 CD164 difference Var1 91 embolised
7592 CD164 difference Var1 92 embolised
7593 CD164 difference Var1 93 embolised
7594 CD164 difference Var1 94 embolised
7595 CD164 difference Var1 95 embolised
7596 CD164 difference Var1 96 embolised
7597 CD164 difference Var1 97 embolised
7598 CD164 difference Var1 98 embolised
7599 CD164 difference Var1 99 embolised
7600 CD164 difference Var1 100 embolised
7601 CD46 difference Var1 1 embolised
7602 CD46 difference Var1 2 embolised
7603 CD46 difference Var1 3 embolised
7604 CD46 difference Var1 4 embolised
7605 CD46 difference Var1 5 embolised
7606 CD46 difference Var1 6 embolised
7607 CD46 difference Var1 7 embolised
7608 CD46 difference Var1 8 embolised
7609 CD46 difference Var1 9 embolised
7610 CD46 difference Var1 10 embolised
7611 CD46 difference Var1 11 embolised
7612 CD46 difference Var1 12 embolised
7613 CD46 difference Var1 13 embolised
7614 CD46 difference Var1 14 embolised
7615 CD46 difference Var1 15 embolised
7616 CD46 difference Var1 16 embolised
7617 CD46 difference Var1 17 embolised
7618 CD46 difference Var1 18 embolised
7619 CD46 difference Var1 19 embolised
7620 CD46 difference Var1 20 embolised
7621 CD46 difference Var1 21 embolised
7622 CD46 difference Var1 22 embolised
7623 CD46 difference Var1 23 embolised
7624 CD46 difference Var1 24 embolised
7625 CD46 difference Var1 25 embolised
7626 CD46 difference Var1 26 embolised
7627 CD46 difference Var1 27 embolised
7628 CD46 difference Var1 28 embolised
7629 CD46 difference Var1 29 embolised
7630 CD46 difference Var1 30 embolised
7631 CD46 difference Var1 31 embolised
7632 CD46 difference Var1 32 embolised
7633 CD46 difference Var1 33 embolised
7634 CD46 difference Var1 34 embolised
7635 CD46 difference Var1 35 embolised
7636 CD46 difference Var1 36 embolised
7637 CD46 difference Var1 37 embolised
7638 CD46 difference Var1 38 embolised
7639 CD46 difference Var1 39 embolised
7640 CD46 difference Var1 40 embolised
7641 CD46 difference Var1 41 embolised
7642 CD46 difference Var1 42 embolised
7643 CD46 difference Var1 43 embolised
7644 CD46 difference Var1 44 embolised
7645 CD46 difference Var1 45 embolised
7646 CD46 difference Var1 46 embolised
7647 CD46 difference Var1 47 embolised
7648 CD46 difference Var1 48 embolised
7649 CD46 difference Var1 49 embolised
7650 CD46 difference Var1 50 embolised
7651 CD46 difference Var1 51 embolised
7652 CD46 difference Var1 52 embolised
7653 CD46 difference Var1 53 embolised
7654 CD46 difference Var1 54 embolised
7655 CD46 difference Var1 55 embolised
7656 CD46 difference Var1 56 embolised
7657 CD46 difference Var1 57 embolised
7658 CD46 difference Var1 58 embolised
7659 CD46 difference Var1 59 embolised
7660 CD46 difference Var1 60 embolised
7661 CD46 difference Var1 61 embolised
7662 CD46 difference Var1 62 embolised
7663 CD46 difference Var1 63 embolised
7664 CD46 difference Var1 64 embolised
7665 CD46 difference Var1 65 embolised
7666 CD46 difference Var1 66 embolised
7667 CD46 difference Var1 67 embolised
7668 CD46 difference Var1 68 embolised
7669 CD46 difference Var1 69 embolised
7670 CD46 difference Var1 70 embolised
7671 CD46 difference Var1 71 embolised
7672 CD46 difference Var1 72 embolised
7673 CD46 difference Var1 73 embolised
7674 CD46 difference Var1 74 embolised
7675 CD46 difference Var1 75 embolised
7676 CD46 difference Var1 76 embolised
7677 CD46 difference Var1 77 embolised
7678 CD46 difference Var1 78 embolised
7679 CD46 difference Var1 79 embolised
7680 CD46 difference Var1 80 embolised
7681 CD46 difference Var1 81 embolised
7682 CD46 difference Var1 82 embolised
7683 CD46 difference Var1 83 embolised
7684 CD46 difference Var1 84 embolised
7685 CD46 difference Var1 85 embolised
7686 CD46 difference Var1 86 embolised
7687 CD46 difference Var1 87 embolised
7688 CD46 difference Var1 88 embolised
7689 CD46 difference Var1 89 embolised
7690 CD46 difference Var1 90 embolised
7691 CD46 difference Var1 91 embolised
7692 CD46 difference Var1 92 embolised
7693 CD46 difference Var1 93 embolised
7694 CD46 difference Var1 94 embolised
7695 CD46 difference Var1 95 embolised
7696 CD46 difference Var1 96 embolised
7697 CD46 difference Var1 97 embolised
7698 CD46 difference Var1 98 embolised
7699 CD46 difference Var1 99 embolised
7700 CD46 difference Var1 100 embolised
7701 CD81 difference Var1 1 embolised
7702 CD81 difference Var1 2 embolised
7703 CD81 difference Var1 3 embolised
7704 CD81 difference Var1 4 embolised
7705 CD81 difference Var1 5 embolised
7706 CD81 difference Var1 6 embolised
7707 CD81 difference Var1 7 embolised
7708 CD81 difference Var1 8 embolised
7709 CD81 difference Var1 9 embolised
7710 CD81 difference Var1 10 embolised
7711 CD81 difference Var1 11 embolised
7712 CD81 difference Var1 12 embolised
7713 CD81 difference Var1 13 embolised
7714 CD81 difference Var1 14 embolised
7715 CD81 difference Var1 15 embolised
7716 CD81 difference Var1 16 embolised
7717 CD81 difference Var1 17 embolised
7718 CD81 difference Var1 18 embolised
7719 CD81 difference Var1 19 embolised
7720 CD81 difference Var1 20 embolised
7721 CD81 difference Var1 21 embolised
7722 CD81 difference Var1 22 embolised
7723 CD81 difference Var1 23 embolised
7724 CD81 difference Var1 24 embolised
7725 CD81 difference Var1 25 embolised
7726 CD81 difference Var1 26 embolised
7727 CD81 difference Var1 27 embolised
7728 CD81 difference Var1 28 embolised
7729 CD81 difference Var1 29 embolised
7730 CD81 difference Var1 30 embolised
7731 CD81 difference Var1 31 embolised
7732 CD81 difference Var1 32 embolised
7733 CD81 difference Var1 33 embolised
7734 CD81 difference Var1 34 embolised
7735 CD81 difference Var1 35 embolised
7736 CD81 difference Var1 36 embolised
7737 CD81 difference Var1 37 embolised
7738 CD81 difference Var1 38 embolised
7739 CD81 difference Var1 39 embolised
7740 CD81 difference Var1 40 embolised
7741 CD81 difference Var1 41 embolised
7742 CD81 difference Var1 42 embolised
7743 CD81 difference Var1 43 embolised
7744 CD81 difference Var1 44 embolised
7745 CD81 difference Var1 45 embolised
7746 CD81 difference Var1 46 embolised
7747 CD81 difference Var1 47 embolised
7748 CD81 difference Var1 48 embolised
7749 CD81 difference Var1 49 embolised
7750 CD81 difference Var1 50 embolised
7751 CD81 difference Var1 51 embolised
7752 CD81 difference Var1 52 embolised
7753 CD81 difference Var1 53 embolised
7754 CD81 difference Var1 54 embolised
7755 CD81 difference Var1 55 embolised
7756 CD81 difference Var1 56 embolised
7757 CD81 difference Var1 57 embolised
7758 CD81 difference Var1 58 embolised
7759 CD81 difference Var1 59 embolised
7760 CD81 difference Var1 60 embolised
7761 CD81 difference Var1 61 embolised
7762 CD81 difference Var1 62 embolised
7763 CD81 difference Var1 63 embolised
7764 CD81 difference Var1 64 embolised
7765 CD81 difference Var1 65 embolised
7766 CD81 difference Var1 66 embolised
7767 CD81 difference Var1 67 embolised
7768 CD81 difference Var1 68 embolised
7769 CD81 difference Var1 69 embolised
7770 CD81 difference Var1 70 embolised
7771 CD81 difference Var1 71 embolised
7772 CD81 difference Var1 72 embolised
7773 CD81 difference Var1 73 embolised
7774 CD81 difference Var1 74 embolised
7775 CD81 difference Var1 75 embolised
7776 CD81 difference Var1 76 embolised
7777 CD81 difference Var1 77 embolised
7778 CD81 difference Var1 78 embolised
7779 CD81 difference Var1 79 embolised
7780 CD81 difference Var1 80 embolised
7781 CD81 difference Var1 81 embolised
7782 CD81 difference Var1 82 embolised
7783 CD81 difference Var1 83 embolised
7784 CD81 difference Var1 84 embolised
7785 CD81 difference Var1 85 embolised
7786 CD81 difference Var1 86 embolised
7787 CD81 difference Var1 87 embolised
7788 CD81 difference Var1 88 embolised
7789 CD81 difference Var1 89 embolised
7790 CD81 difference Var1 90 embolised
7791 CD81 difference Var1 91 embolised
7792 CD81 difference Var1 92 embolised
7793 CD81 difference Var1 93 embolised
7794 CD81 difference Var1 94 embolised
7795 CD81 difference Var1 95 embolised
7796 CD81 difference Var1 96 embolised
7797 CD81 difference Var1 97 embolised
7798 CD81 difference Var1 98 embolised
7799 CD81 difference Var1 99 embolised
7800 CD81 difference Var1 100 embolised
7801 CDH2 difference Var1 1 embolised
7802 CDH2 difference Var1 2 embolised
7803 CDH2 difference Var1 3 embolised
7804 CDH2 difference Var1 4 embolised
7805 CDH2 difference Var1 5 embolised
7806 CDH2 difference Var1 6 embolised
7807 CDH2 difference Var1 7 embolised
7808 CDH2 difference Var1 8 embolised
7809 CDH2 difference Var1 9 embolised
7810 CDH2 difference Var1 10 embolised
7811 CDH2 difference Var1 11 embolised
7812 CDH2 difference Var1 12 embolised
7813 CDH2 difference Var1 13 embolised
7814 CDH2 difference Var1 14 embolised
7815 CDH2 difference Var1 15 embolised
7816 CDH2 difference Var1 16 embolised
7817 CDH2 difference Var1 17 embolised
7818 CDH2 difference Var1 18 embolised
7819 CDH2 difference Var1 19 embolised
7820 CDH2 difference Var1 20 embolised
7821 CDH2 difference Var1 21 embolised
7822 CDH2 difference Var1 22 embolised
7823 CDH2 difference Var1 23 embolised
7824 CDH2 difference Var1 24 embolised
7825 CDH2 difference Var1 25 embolised
7826 CDH2 difference Var1 26 embolised
7827 CDH2 difference Var1 27 embolised
7828 CDH2 difference Var1 28 embolised
7829 CDH2 difference Var1 29 embolised
7830 CDH2 difference Var1 30 embolised
7831 CDH2 difference Var1 31 embolised
7832 CDH2 difference Var1 32 embolised
7833 CDH2 difference Var1 33 embolised
7834 CDH2 difference Var1 34 embolised
7835 CDH2 difference Var1 35 embolised
7836 CDH2 difference Var1 36 embolised
7837 CDH2 difference Var1 37 embolised
7838 CDH2 difference Var1 38 embolised
7839 CDH2 difference Var1 39 embolised
7840 CDH2 difference Var1 40 embolised
7841 CDH2 difference Var1 41 embolised
7842 CDH2 difference Var1 42 embolised
7843 CDH2 difference Var1 43 embolised
7844 CDH2 difference Var1 44 embolised
7845 CDH2 difference Var1 45 embolised
7846 CDH2 difference Var1 46 embolised
7847 CDH2 difference Var1 47 embolised
7848 CDH2 difference Var1 48 embolised
7849 CDH2 difference Var1 49 embolised
7850 CDH2 difference Var1 50 embolised
7851 CDH2 difference Var1 51 embolised
7852 CDH2 difference Var1 52 embolised
7853 CDH2 difference Var1 53 embolised
7854 CDH2 difference Var1 54 embolised
7855 CDH2 difference Var1 55 embolised
7856 CDH2 difference Var1 56 embolised
7857 CDH2 difference Var1 57 embolised
7858 CDH2 difference Var1 58 embolised
7859 CDH2 difference Var1 59 embolised
7860 CDH2 difference Var1 60 embolised
7861 CDH2 difference Var1 61 embolised
7862 CDH2 difference Var1 62 embolised
7863 CDH2 difference Var1 63 embolised
7864 CDH2 difference Var1 64 embolised
7865 CDH2 difference Var1 65 embolised
7866 CDH2 difference Var1 66 embolised
7867 CDH2 difference Var1 67 embolised
7868 CDH2 difference Var1 68 embolised
7869 CDH2 difference Var1 69 embolised
7870 CDH2 difference Var1 70 embolised
7871 CDH2 difference Var1 71 embolised
7872 CDH2 difference Var1 72 embolised
7873 CDH2 difference Var1 73 embolised
7874 CDH2 difference Var1 74 embolised
7875 CDH2 difference Var1 75 embolised
7876 CDH2 difference Var1 76 embolised
7877 CDH2 difference Var1 77 embolised
7878 CDH2 difference Var1 78 embolised
7879 CDH2 difference Var1 79 embolised
7880 CDH2 difference Var1 80 embolised
7881 CDH2 difference Var1 81 embolised
7882 CDH2 difference Var1 82 embolised
7883 CDH2 difference Var1 83 embolised
7884 CDH2 difference Var1 84 embolised
7885 CDH2 difference Var1 85 embolised
7886 CDH2 difference Var1 86 embolised
7887 CDH2 difference Var1 87 embolised
7888 CDH2 difference Var1 88 embolised
7889 CDH2 difference Var1 89 embolised
7890 CDH2 difference Var1 90 embolised
7891 CDH2 difference Var1 91 embolised
7892 CDH2 difference Var1 92 embolised
7893 CDH2 difference Var1 93 embolised
7894 CDH2 difference Var1 94 embolised
7895 CDH2 difference Var1 95 embolised
7896 CDH2 difference Var1 96 embolised
7897 CDH2 difference Var1 97 embolised
7898 CDH2 difference Var1 98 embolised
7899 CDH2 difference Var1 99 embolised
7900 CDH2 difference Var1 100 embolised
7901 CDHR5 difference Var1 1 embolised
7902 CDHR5 difference Var1 2 embolised
7903 CDHR5 difference Var1 3 embolised
7904 CDHR5 difference Var1 4 embolised
7905 CDHR5 difference Var1 5 embolised
7906 CDHR5 difference Var1 6 embolised
7907 CDHR5 difference Var1 7 embolised
7908 CDHR5 difference Var1 8 embolised
7909 CDHR5 difference Var1 9 embolised
7910 CDHR5 difference Var1 10 embolised
7911 CDHR5 difference Var1 11 embolised
7912 CDHR5 difference Var1 12 embolised
7913 CDHR5 difference Var1 13 embolised
7914 CDHR5 difference Var1 14 embolised
7915 CDHR5 difference Var1 15 embolised
7916 CDHR5 difference Var1 16 embolised
7917 CDHR5 difference Var1 17 embolised
7918 CDHR5 difference Var1 18 embolised
7919 CDHR5 difference Var1 19 embolised
7920 CDHR5 difference Var1 20 embolised
7921 CDHR5 difference Var1 21 embolised
7922 CDHR5 difference Var1 22 embolised
7923 CDHR5 difference Var1 23 embolised
7924 CDHR5 difference Var1 24 embolised
7925 CDHR5 difference Var1 25 embolised
7926 CDHR5 difference Var1 26 embolised
7927 CDHR5 difference Var1 27 embolised
7928 CDHR5 difference Var1 28 embolised
7929 CDHR5 difference Var1 29 embolised
7930 CDHR5 difference Var1 30 embolised
7931 CDHR5 difference Var1 31 embolised
7932 CDHR5 difference Var1 32 embolised
7933 CDHR5 difference Var1 33 embolised
7934 CDHR5 difference Var1 34 embolised
7935 CDHR5 difference Var1 35 embolised
7936 CDHR5 difference Var1 36 embolised
7937 CDHR5 difference Var1 37 embolised
7938 CDHR5 difference Var1 38 embolised
7939 CDHR5 difference Var1 39 embolised
7940 CDHR5 difference Var1 40 embolised
7941 CDHR5 difference Var1 41 embolised
7942 CDHR5 difference Var1 42 embolised
7943 CDHR5 difference Var1 43 embolised
7944 CDHR5 difference Var1 44 embolised
7945 CDHR5 difference Var1 45 embolised
7946 CDHR5 difference Var1 46 embolised
7947 CDHR5 difference Var1 47 embolised
7948 CDHR5 difference Var1 48 embolised
7949 CDHR5 difference Var1 49 embolised
7950 CDHR5 difference Var1 50 embolised
7951 CDHR5 difference Var1 51 embolised
7952 CDHR5 difference Var1 52 embolised
7953 CDHR5 difference Var1 53 embolised
7954 CDHR5 difference Var1 54 embolised
7955 CDHR5 difference Var1 55 embolised
7956 CDHR5 difference Var1 56 embolised
7957 CDHR5 difference Var1 57 embolised
7958 CDHR5 difference Var1 58 embolised
7959 CDHR5 difference Var1 59 embolised
7960 CDHR5 difference Var1 60 embolised
7961 CDHR5 difference Var1 61 embolised
7962 CDHR5 difference Var1 62 embolised
7963 CDHR5 difference Var1 63 embolised
7964 CDHR5 difference Var1 64 embolised
7965 CDHR5 difference Var1 65 embolised
7966 CDHR5 difference Var1 66 embolised
7967 CDHR5 difference Var1 67 embolised
7968 CDHR5 difference Var1 68 embolised
7969 CDHR5 difference Var1 69 embolised
7970 CDHR5 difference Var1 70 embolised
7971 CDHR5 difference Var1 71 embolised
7972 CDHR5 difference Var1 72 embolised
7973 CDHR5 difference Var1 73 embolised
7974 CDHR5 difference Var1 74 embolised
7975 CDHR5 difference Var1 75 embolised
7976 CDHR5 difference Var1 76 embolised
7977 CDHR5 difference Var1 77 embolised
7978 CDHR5 difference Var1 78 embolised
7979 CDHR5 difference Var1 79 embolised
7980 CDHR5 difference Var1 80 embolised
7981 CDHR5 difference Var1 81 embolised
7982 CDHR5 difference Var1 82 embolised
7983 CDHR5 difference Var1 83 embolised
7984 CDHR5 difference Var1 84 embolised
7985 CDHR5 difference Var1 85 embolised
7986 CDHR5 difference Var1 86 embolised
7987 CDHR5 difference Var1 87 embolised
7988 CDHR5 difference Var1 88 embolised
7989 CDHR5 difference Var1 89 embolised
7990 CDHR5 difference Var1 90 embolised
7991 CDHR5 difference Var1 91 embolised
7992 CDHR5 difference Var1 92 embolised
7993 CDHR5 difference Var1 93 embolised
7994 CDHR5 difference Var1 94 embolised
7995 CDHR5 difference Var1 95 embolised
7996 CDHR5 difference Var1 96 embolised
7997 CDHR5 difference Var1 97 embolised
7998 CDHR5 difference Var1 98 embolised
7999 CDHR5 difference Var1 99 embolised
8000 CDHR5 difference Var1 100 embolised
8001 CDO1 difference Var1 1 embolised
8002 CDO1 difference Var1 2 embolised
8003 CDO1 difference Var1 3 embolised
8004 CDO1 difference Var1 4 embolised
8005 CDO1 difference Var1 5 embolised
8006 CDO1 difference Var1 6 embolised
8007 CDO1 difference Var1 7 embolised
8008 CDO1 difference Var1 8 embolised
8009 CDO1 difference Var1 9 embolised
8010 CDO1 difference Var1 10 embolised
8011 CDO1 difference Var1 11 embolised
8012 CDO1 difference Var1 12 embolised
8013 CDO1 difference Var1 13 embolised
8014 CDO1 difference Var1 14 embolised
8015 CDO1 difference Var1 15 embolised
8016 CDO1 difference Var1 16 embolised
8017 CDO1 difference Var1 17 embolised
8018 CDO1 difference Var1 18 embolised
8019 CDO1 difference Var1 19 embolised
8020 CDO1 difference Var1 20 embolised
8021 CDO1 difference Var1 21 embolised
8022 CDO1 difference Var1 22 embolised
8023 CDO1 difference Var1 23 embolised
8024 CDO1 difference Var1 24 embolised
8025 CDO1 difference Var1 25 embolised
8026 CDO1 difference Var1 26 embolised
8027 CDO1 difference Var1 27 embolised
8028 CDO1 difference Var1 28 embolised
8029 CDO1 difference Var1 29 embolised
8030 CDO1 difference Var1 30 embolised
8031 CDO1 difference Var1 31 embolised
8032 CDO1 difference Var1 32 embolised
8033 CDO1 difference Var1 33 embolised
8034 CDO1 difference Var1 34 embolised
8035 CDO1 difference Var1 35 embolised
8036 CDO1 difference Var1 36 embolised
8037 CDO1 difference Var1 37 embolised
8038 CDO1 difference Var1 38 embolised
8039 CDO1 difference Var1 39 embolised
8040 CDO1 difference Var1 40 embolised
8041 CDO1 difference Var1 41 embolised
8042 CDO1 difference Var1 42 embolised
8043 CDO1 difference Var1 43 embolised
8044 CDO1 difference Var1 44 embolised
8045 CDO1 difference Var1 45 embolised
8046 CDO1 difference Var1 46 embolised
8047 CDO1 difference Var1 47 embolised
8048 CDO1 difference Var1 48 embolised
8049 CDO1 difference Var1 49 embolised
8050 CDO1 difference Var1 50 embolised
8051 CDO1 difference Var1 51 embolised
8052 CDO1 difference Var1 52 embolised
8053 CDO1 difference Var1 53 embolised
8054 CDO1 difference Var1 54 embolised
8055 CDO1 difference Var1 55 embolised
8056 CDO1 difference Var1 56 embolised
8057 CDO1 difference Var1 57 embolised
8058 CDO1 difference Var1 58 embolised
8059 CDO1 difference Var1 59 embolised
8060 CDO1 difference Var1 60 embolised
8061 CDO1 difference Var1 61 embolised
8062 CDO1 difference Var1 62 embolised
8063 CDO1 difference Var1 63 embolised
8064 CDO1 difference Var1 64 embolised
8065 CDO1 difference Var1 65 embolised
8066 CDO1 difference Var1 66 embolised
8067 CDO1 difference Var1 67 embolised
8068 CDO1 difference Var1 68 embolised
8069 CDO1 difference Var1 69 embolised
8070 CDO1 difference Var1 70 embolised
8071 CDO1 difference Var1 71 embolised
8072 CDO1 difference Var1 72 embolised
8073 CDO1 difference Var1 73 embolised
8074 CDO1 difference Var1 74 embolised
8075 CDO1 difference Var1 75 embolised
8076 CDO1 difference Var1 76 embolised
8077 CDO1 difference Var1 77 embolised
8078 CDO1 difference Var1 78 embolised
8079 CDO1 difference Var1 79 embolised
8080 CDO1 difference Var1 80 embolised
8081 CDO1 difference Var1 81 embolised
8082 CDO1 difference Var1 82 embolised
8083 CDO1 difference Var1 83 embolised
8084 CDO1 difference Var1 84 embolised
8085 CDO1 difference Var1 85 embolised
8086 CDO1 difference Var1 86 embolised
8087 CDO1 difference Var1 87 embolised
8088 CDO1 difference Var1 88 embolised
8089 CDO1 difference Var1 89 embolised
8090 CDO1 difference Var1 90 embolised
8091 CDO1 difference Var1 91 embolised
8092 CDO1 difference Var1 92 embolised
8093 CDO1 difference Var1 93 embolised
8094 CDO1 difference Var1 94 embolised
8095 CDO1 difference Var1 95 embolised
8096 CDO1 difference Var1 96 embolised
8097 CDO1 difference Var1 97 embolised
8098 CDO1 difference Var1 98 embolised
8099 CDO1 difference Var1 99 embolised
8100 CDO1 difference Var1 100 embolised
8101 CDV3 difference Var1 1 embolised
8102 CDV3 difference Var1 2 embolised
8103 CDV3 difference Var1 3 embolised
8104 CDV3 difference Var1 4 embolised
8105 CDV3 difference Var1 5 embolised
8106 CDV3 difference Var1 6 embolised
8107 CDV3 difference Var1 7 embolised
8108 CDV3 difference Var1 8 embolised
8109 CDV3 difference Var1 9 embolised
8110 CDV3 difference Var1 10 embolised
8111 CDV3 difference Var1 11 embolised
8112 CDV3 difference Var1 12 embolised
8113 CDV3 difference Var1 13 embolised
8114 CDV3 difference Var1 14 embolised
8115 CDV3 difference Var1 15 embolised
8116 CDV3 difference Var1 16 embolised
8117 CDV3 difference Var1 17 embolised
8118 CDV3 difference Var1 18 embolised
8119 CDV3 difference Var1 19 embolised
8120 CDV3 difference Var1 20 embolised
8121 CDV3 difference Var1 21 embolised
8122 CDV3 difference Var1 22 embolised
8123 CDV3 difference Var1 23 embolised
8124 CDV3 difference Var1 24 embolised
8125 CDV3 difference Var1 25 embolised
8126 CDV3 difference Var1 26 embolised
8127 CDV3 difference Var1 27 embolised
8128 CDV3 difference Var1 28 embolised
8129 CDV3 difference Var1 29 embolised
8130 CDV3 difference Var1 30 embolised
8131 CDV3 difference Var1 31 embolised
8132 CDV3 difference Var1 32 embolised
8133 CDV3 difference Var1 33 embolised
8134 CDV3 difference Var1 34 embolised
8135 CDV3 difference Var1 35 embolised
8136 CDV3 difference Var1 36 embolised
8137 CDV3 difference Var1 37 embolised
8138 CDV3 difference Var1 38 embolised
8139 CDV3 difference Var1 39 embolised
8140 CDV3 difference Var1 40 embolised
8141 CDV3 difference Var1 41 embolised
8142 CDV3 difference Var1 42 embolised
8143 CDV3 difference Var1 43 embolised
8144 CDV3 difference Var1 44 embolised
8145 CDV3 difference Var1 45 embolised
8146 CDV3 difference Var1 46 embolised
8147 CDV3 difference Var1 47 embolised
8148 CDV3 difference Var1 48 embolised
8149 CDV3 difference Var1 49 embolised
8150 CDV3 difference Var1 50 embolised
8151 CDV3 difference Var1 51 embolised
8152 CDV3 difference Var1 52 embolised
8153 CDV3 difference Var1 53 embolised
8154 CDV3 difference Var1 54 embolised
8155 CDV3 difference Var1 55 embolised
8156 CDV3 difference Var1 56 embolised
8157 CDV3 difference Var1 57 embolised
8158 CDV3 difference Var1 58 embolised
8159 CDV3 difference Var1 59 embolised
8160 CDV3 difference Var1 60 embolised
8161 CDV3 difference Var1 61 embolised
8162 CDV3 difference Var1 62 embolised
8163 CDV3 difference Var1 63 embolised
8164 CDV3 difference Var1 64 embolised
8165 CDV3 difference Var1 65 embolised
8166 CDV3 difference Var1 66 embolised
8167 CDV3 difference Var1 67 embolised
8168 CDV3 difference Var1 68 embolised
8169 CDV3 difference Var1 69 embolised
8170 CDV3 difference Var1 70 embolised
8171 CDV3 difference Var1 71 embolised
8172 CDV3 difference Var1 72 embolised
8173 CDV3 difference Var1 73 embolised
8174 CDV3 difference Var1 74 embolised
8175 CDV3 difference Var1 75 embolised
8176 CDV3 difference Var1 76 embolised
8177 CDV3 difference Var1 77 embolised
8178 CDV3 difference Var1 78 embolised
8179 CDV3 difference Var1 79 embolised
8180 CDV3 difference Var1 80 embolised
8181 CDV3 difference Var1 81 embolised
8182 CDV3 difference Var1 82 embolised
8183 CDV3 difference Var1 83 embolised
8184 CDV3 difference Var1 84 embolised
8185 CDV3 difference Var1 85 embolised
8186 CDV3 difference Var1 86 embolised
8187 CDV3 difference Var1 87 embolised
8188 CDV3 difference Var1 88 embolised
8189 CDV3 difference Var1 89 embolised
8190 CDV3 difference Var1 90 embolised
8191 CDV3 difference Var1 91 embolised
8192 CDV3 difference Var1 92 embolised
8193 CDV3 difference Var1 93 embolised
8194 CDV3 difference Var1 94 embolised
8195 CDV3 difference Var1 95 embolised
8196 CDV3 difference Var1 96 embolised
8197 CDV3 difference Var1 97 embolised
8198 CDV3 difference Var1 98 embolised
8199 CDV3 difference Var1 99 embolised
8200 CDV3 difference Var1 100 embolised
8201 CEBPA difference Var1 1 embolised
8202 CEBPA difference Var1 2 embolised
8203 CEBPA difference Var1 3 embolised
8204 CEBPA difference Var1 4 embolised
8205 CEBPA difference Var1 5 embolised
8206 CEBPA difference Var1 6 embolised
8207 CEBPA difference Var1 7 embolised
8208 CEBPA difference Var1 8 embolised
8209 CEBPA difference Var1 9 embolised
8210 CEBPA difference Var1 10 embolised
8211 CEBPA difference Var1 11 embolised
8212 CEBPA difference Var1 12 embolised
8213 CEBPA difference Var1 13 embolised
8214 CEBPA difference Var1 14 embolised
8215 CEBPA difference Var1 15 embolised
8216 CEBPA difference Var1 16 embolised
8217 CEBPA difference Var1 17 embolised
8218 CEBPA difference Var1 18 embolised
8219 CEBPA difference Var1 19 embolised
8220 CEBPA difference Var1 20 embolised
8221 CEBPA difference Var1 21 embolised
8222 CEBPA difference Var1 22 embolised
8223 CEBPA difference Var1 23 embolised
8224 CEBPA difference Var1 24 embolised
8225 CEBPA difference Var1 25 embolised
8226 CEBPA difference Var1 26 embolised
8227 CEBPA difference Var1 27 embolised
8228 CEBPA difference Var1 28 embolised
8229 CEBPA difference Var1 29 embolised
8230 CEBPA difference Var1 30 embolised
8231 CEBPA difference Var1 31 embolised
8232 CEBPA difference Var1 32 embolised
8233 CEBPA difference Var1 33 embolised
8234 CEBPA difference Var1 34 embolised
8235 CEBPA difference Var1 35 embolised
8236 CEBPA difference Var1 36 embolised
8237 CEBPA difference Var1 37 embolised
8238 CEBPA difference Var1 38 embolised
8239 CEBPA difference Var1 39 embolised
8240 CEBPA difference Var1 40 embolised
8241 CEBPA difference Var1 41 embolised
8242 CEBPA difference Var1 42 embolised
8243 CEBPA difference Var1 43 embolised
8244 CEBPA difference Var1 44 embolised
8245 CEBPA difference Var1 45 embolised
8246 CEBPA difference Var1 46 embolised
8247 CEBPA difference Var1 47 embolised
8248 CEBPA difference Var1 48 embolised
8249 CEBPA difference Var1 49 embolised
8250 CEBPA difference Var1 50 embolised
8251 CEBPA difference Var1 51 embolised
8252 CEBPA difference Var1 52 embolised
8253 CEBPA difference Var1 53 embolised
8254 CEBPA difference Var1 54 embolised
8255 CEBPA difference Var1 55 embolised
8256 CEBPA difference Var1 56 embolised
8257 CEBPA difference Var1 57 embolised
8258 CEBPA difference Var1 58 embolised
8259 CEBPA difference Var1 59 embolised
8260 CEBPA difference Var1 60 embolised
8261 CEBPA difference Var1 61 embolised
8262 CEBPA difference Var1 62 embolised
8263 CEBPA difference Var1 63 embolised
8264 CEBPA difference Var1 64 embolised
8265 CEBPA difference Var1 65 embolised
8266 CEBPA difference Var1 66 embolised
8267 CEBPA difference Var1 67 embolised
8268 CEBPA difference Var1 68 embolised
8269 CEBPA difference Var1 69 embolised
8270 CEBPA difference Var1 70 embolised
8271 CEBPA difference Var1 71 embolised
8272 CEBPA difference Var1 72 embolised
8273 CEBPA difference Var1 73 embolised
8274 CEBPA difference Var1 74 embolised
8275 CEBPA difference Var1 75 embolised
8276 CEBPA difference Var1 76 embolised
8277 CEBPA difference Var1 77 embolised
8278 CEBPA difference Var1 78 embolised
8279 CEBPA difference Var1 79 embolised
8280 CEBPA difference Var1 80 embolised
8281 CEBPA difference Var1 81 embolised
8282 CEBPA difference Var1 82 embolised
8283 CEBPA difference Var1 83 embolised
8284 CEBPA difference Var1 84 embolised
8285 CEBPA difference Var1 85 embolised
8286 CEBPA difference Var1 86 embolised
8287 CEBPA difference Var1 87 embolised
8288 CEBPA difference Var1 88 embolised
8289 CEBPA difference Var1 89 embolised
8290 CEBPA difference Var1 90 embolised
8291 CEBPA difference Var1 91 embolised
8292 CEBPA difference Var1 92 embolised
8293 CEBPA difference Var1 93 embolised
8294 CEBPA difference Var1 94 embolised
8295 CEBPA difference Var1 95 embolised
8296 CEBPA difference Var1 96 embolised
8297 CEBPA difference Var1 97 embolised
8298 CEBPA difference Var1 98 embolised
8299 CEBPA difference Var1 99 embolised
8300 CEBPA difference Var1 100 embolised
8301 CEBPD difference Var1 1 embolised
8302 CEBPD difference Var1 2 embolised
8303 CEBPD difference Var1 3 embolised
8304 CEBPD difference Var1 4 embolised
8305 CEBPD difference Var1 5 embolised
8306 CEBPD difference Var1 6 embolised
8307 CEBPD difference Var1 7 embolised
8308 CEBPD difference Var1 8 embolised
8309 CEBPD difference Var1 9 embolised
8310 CEBPD difference Var1 10 embolised
8311 CEBPD difference Var1 11 embolised
8312 CEBPD difference Var1 12 embolised
8313 CEBPD difference Var1 13 embolised
8314 CEBPD difference Var1 14 embolised
8315 CEBPD difference Var1 15 embolised
8316 CEBPD difference Var1 16 embolised
8317 CEBPD difference Var1 17 embolised
8318 CEBPD difference Var1 18 embolised
8319 CEBPD difference Var1 19 embolised
8320 CEBPD difference Var1 20 embolised
8321 CEBPD difference Var1 21 embolised
8322 CEBPD difference Var1 22 embolised
8323 CEBPD difference Var1 23 embolised
8324 CEBPD difference Var1 24 embolised
8325 CEBPD difference Var1 25 embolised
8326 CEBPD difference Var1 26 embolised
8327 CEBPD difference Var1 27 embolised
8328 CEBPD difference Var1 28 embolised
8329 CEBPD difference Var1 29 embolised
8330 CEBPD difference Var1 30 embolised
8331 CEBPD difference Var1 31 embolised
8332 CEBPD difference Var1 32 embolised
8333 CEBPD difference Var1 33 embolised
8334 CEBPD difference Var1 34 embolised
8335 CEBPD difference Var1 35 embolised
8336 CEBPD difference Var1 36 embolised
8337 CEBPD difference Var1 37 embolised
8338 CEBPD difference Var1 38 embolised
8339 CEBPD difference Var1 39 embolised
8340 CEBPD difference Var1 40 embolised
8341 CEBPD difference Var1 41 embolised
8342 CEBPD difference Var1 42 embolised
8343 CEBPD difference Var1 43 embolised
8344 CEBPD difference Var1 44 embolised
8345 CEBPD difference Var1 45 embolised
8346 CEBPD difference Var1 46 embolised
8347 CEBPD difference Var1 47 embolised
8348 CEBPD difference Var1 48 embolised
8349 CEBPD difference Var1 49 embolised
8350 CEBPD difference Var1 50 embolised
8351 CEBPD difference Var1 51 embolised
8352 CEBPD difference Var1 52 embolised
8353 CEBPD difference Var1 53 embolised
8354 CEBPD difference Var1 54 embolised
8355 CEBPD difference Var1 55 embolised
8356 CEBPD difference Var1 56 embolised
8357 CEBPD difference Var1 57 embolised
8358 CEBPD difference Var1 58 embolised
8359 CEBPD difference Var1 59 embolised
8360 CEBPD difference Var1 60 embolised
8361 CEBPD difference Var1 61 embolised
8362 CEBPD difference Var1 62 embolised
8363 CEBPD difference Var1 63 embolised
8364 CEBPD difference Var1 64 embolised
8365 CEBPD difference Var1 65 embolised
8366 CEBPD difference Var1 66 embolised
8367 CEBPD difference Var1 67 embolised
8368 CEBPD difference Var1 68 embolised
8369 CEBPD difference Var1 69 embolised
8370 CEBPD difference Var1 70 embolised
8371 CEBPD difference Var1 71 embolised
8372 CEBPD difference Var1 72 embolised
8373 CEBPD difference Var1 73 embolised
8374 CEBPD difference Var1 74 embolised
8375 CEBPD difference Var1 75 embolised
8376 CEBPD difference Var1 76 embolised
8377 CEBPD difference Var1 77 embolised
8378 CEBPD difference Var1 78 embolised
8379 CEBPD difference Var1 79 embolised
8380 CEBPD difference Var1 80 embolised
8381 CEBPD difference Var1 81 embolised
8382 CEBPD difference Var1 82 embolised
8383 CEBPD difference Var1 83 embolised
8384 CEBPD difference Var1 84 embolised
8385 CEBPD difference Var1 85 embolised
8386 CEBPD difference Var1 86 embolised
8387 CEBPD difference Var1 87 embolised
8388 CEBPD difference Var1 88 embolised
8389 CEBPD difference Var1 89 embolised
8390 CEBPD difference Var1 90 embolised
8391 CEBPD difference Var1 91 embolised
8392 CEBPD difference Var1 92 embolised
8393 CEBPD difference Var1 93 embolised
8394 CEBPD difference Var1 94 embolised
8395 CEBPD difference Var1 95 embolised
8396 CEBPD difference Var1 96 embolised
8397 CEBPD difference Var1 97 embolised
8398 CEBPD difference Var1 98 embolised
8399 CEBPD difference Var1 99 embolised
8400 CEBPD difference Var1 100 embolised
8401 CELF1 difference Var1 1 embolised
8402 CELF1 difference Var1 2 embolised
8403 CELF1 difference Var1 3 embolised
8404 CELF1 difference Var1 4 embolised
8405 CELF1 difference Var1 5 embolised
8406 CELF1 difference Var1 6 embolised
8407 CELF1 difference Var1 7 embolised
8408 CELF1 difference Var1 8 embolised
8409 CELF1 difference Var1 9 embolised
8410 CELF1 difference Var1 10 embolised
8411 CELF1 difference Var1 11 embolised
8412 CELF1 difference Var1 12 embolised
8413 CELF1 difference Var1 13 embolised
8414 CELF1 difference Var1 14 embolised
8415 CELF1 difference Var1 15 embolised
8416 CELF1 difference Var1 16 embolised
8417 CELF1 difference Var1 17 embolised
8418 CELF1 difference Var1 18 embolised
8419 CELF1 difference Var1 19 embolised
8420 CELF1 difference Var1 20 embolised
8421 CELF1 difference Var1 21 embolised
8422 CELF1 difference Var1 22 embolised
8423 CELF1 difference Var1 23 embolised
8424 CELF1 difference Var1 24 embolised
8425 CELF1 difference Var1 25 embolised
8426 CELF1 difference Var1 26 embolised
8427 CELF1 difference Var1 27 embolised
8428 CELF1 difference Var1 28 embolised
8429 CELF1 difference Var1 29 embolised
8430 CELF1 difference Var1 30 embolised
8431 CELF1 difference Var1 31 embolised
8432 CELF1 difference Var1 32 embolised
8433 CELF1 difference Var1 33 embolised
8434 CELF1 difference Var1 34 embolised
8435 CELF1 difference Var1 35 embolised
8436 CELF1 difference Var1 36 embolised
8437 CELF1 difference Var1 37 embolised
8438 CELF1 difference Var1 38 embolised
8439 CELF1 difference Var1 39 embolised
8440 CELF1 difference Var1 40 embolised
8441 CELF1 difference Var1 41 embolised
8442 CELF1 difference Var1 42 embolised
8443 CELF1 difference Var1 43 embolised
8444 CELF1 difference Var1 44 embolised
8445 CELF1 difference Var1 45 embolised
8446 CELF1 difference Var1 46 embolised
8447 CELF1 difference Var1 47 embolised
8448 CELF1 difference Var1 48 embolised
8449 CELF1 difference Var1 49 embolised
8450 CELF1 difference Var1 50 embolised
8451 CELF1 difference Var1 51 embolised
8452 CELF1 difference Var1 52 embolised
8453 CELF1 difference Var1 53 embolised
8454 CELF1 difference Var1 54 embolised
8455 CELF1 difference Var1 55 embolised
8456 CELF1 difference Var1 56 embolised
8457 CELF1 difference Var1 57 embolised
8458 CELF1 difference Var1 58 embolised
8459 CELF1 difference Var1 59 embolised
8460 CELF1 difference Var1 60 embolised
8461 CELF1 difference Var1 61 embolised
8462 CELF1 difference Var1 62 embolised
8463 CELF1 difference Var1 63 embolised
8464 CELF1 difference Var1 64 embolised
8465 CELF1 difference Var1 65 embolised
8466 CELF1 difference Var1 66 embolised
8467 CELF1 difference Var1 67 embolised
8468 CELF1 difference Var1 68 embolised
8469 CELF1 difference Var1 69 embolised
8470 CELF1 difference Var1 70 embolised
8471 CELF1 difference Var1 71 embolised
8472 CELF1 difference Var1 72 embolised
8473 CELF1 difference Var1 73 embolised
8474 CELF1 difference Var1 74 embolised
8475 CELF1 difference Var1 75 embolised
8476 CELF1 difference Var1 76 embolised
8477 CELF1 difference Var1 77 embolised
8478 CELF1 difference Var1 78 embolised
8479 CELF1 difference Var1 79 embolised
8480 CELF1 difference Var1 80 embolised
8481 CELF1 difference Var1 81 embolised
8482 CELF1 difference Var1 82 embolised
8483 CELF1 difference Var1 83 embolised
8484 CELF1 difference Var1 84 embolised
8485 CELF1 difference Var1 85 embolised
8486 CELF1 difference Var1 86 embolised
8487 CELF1 difference Var1 87 embolised
8488 CELF1 difference Var1 88 embolised
8489 CELF1 difference Var1 89 embolised
8490 CELF1 difference Var1 90 embolised
8491 CELF1 difference Var1 91 embolised
8492 CELF1 difference Var1 92 embolised
8493 CELF1 difference Var1 93 embolised
8494 CELF1 difference Var1 94 embolised
8495 CELF1 difference Var1 95 embolised
8496 CELF1 difference Var1 96 embolised
8497 CELF1 difference Var1 97 embolised
8498 CELF1 difference Var1 98 embolised
8499 CELF1 difference Var1 99 embolised
8500 CELF1 difference Var1 100 embolised
8501 CES1 difference Var1 1 embolised
8502 CES1 difference Var1 2 embolised
8503 CES1 difference Var1 3 embolised
8504 CES1 difference Var1 4 embolised
8505 CES1 difference Var1 5 embolised
8506 CES1 difference Var1 6 embolised
8507 CES1 difference Var1 7 embolised
8508 CES1 difference Var1 8 embolised
8509 CES1 difference Var1 9 embolised
8510 CES1 difference Var1 10 embolised
8511 CES1 difference Var1 11 embolised
8512 CES1 difference Var1 12 embolised
8513 CES1 difference Var1 13 embolised
8514 CES1 difference Var1 14 embolised
8515 CES1 difference Var1 15 embolised
8516 CES1 difference Var1 16 embolised
8517 CES1 difference Var1 17 embolised
8518 CES1 difference Var1 18 embolised
8519 CES1 difference Var1 19 embolised
8520 CES1 difference Var1 20 embolised
8521 CES1 difference Var1 21 embolised
8522 CES1 difference Var1 22 embolised
8523 CES1 difference Var1 23 embolised
8524 CES1 difference Var1 24 embolised
8525 CES1 difference Var1 25 embolised
8526 CES1 difference Var1 26 embolised
8527 CES1 difference Var1 27 embolised
8528 CES1 difference Var1 28 embolised
8529 CES1 difference Var1 29 embolised
8530 CES1 difference Var1 30 embolised
8531 CES1 difference Var1 31 embolised
8532 CES1 difference Var1 32 embolised
8533 CES1 difference Var1 33 embolised
8534 CES1 difference Var1 34 embolised
8535 CES1 difference Var1 35 embolised
8536 CES1 difference Var1 36 embolised
8537 CES1 difference Var1 37 embolised
8538 CES1 difference Var1 38 embolised
8539 CES1 difference Var1 39 embolised
8540 CES1 difference Var1 40 embolised
8541 CES1 difference Var1 41 embolised
8542 CES1 difference Var1 42 embolised
8543 CES1 difference Var1 43 embolised
8544 CES1 difference Var1 44 embolised
8545 CES1 difference Var1 45 embolised
8546 CES1 difference Var1 46 embolised
8547 CES1 difference Var1 47 embolised
8548 CES1 difference Var1 48 embolised
8549 CES1 difference Var1 49 embolised
8550 CES1 difference Var1 50 embolised
8551 CES1 difference Var1 51 embolised
8552 CES1 difference Var1 52 embolised
8553 CES1 difference Var1 53 embolised
8554 CES1 difference Var1 54 embolised
8555 CES1 difference Var1 55 embolised
8556 CES1 difference Var1 56 embolised
8557 CES1 difference Var1 57 embolised
8558 CES1 difference Var1 58 embolised
8559 CES1 difference Var1 59 embolised
8560 CES1 difference Var1 60 embolised
8561 CES1 difference Var1 61 embolised
8562 CES1 difference Var1 62 embolised
8563 CES1 difference Var1 63 embolised
8564 CES1 difference Var1 64 embolised
8565 CES1 difference Var1 65 embolised
8566 CES1 difference Var1 66 embolised
8567 CES1 difference Var1 67 embolised
8568 CES1 difference Var1 68 embolised
8569 CES1 difference Var1 69 embolised
8570 CES1 difference Var1 70 embolised
8571 CES1 difference Var1 71 embolised
8572 CES1 difference Var1 72 embolised
8573 CES1 difference Var1 73 embolised
8574 CES1 difference Var1 74 embolised
8575 CES1 difference Var1 75 embolised
8576 CES1 difference Var1 76 embolised
8577 CES1 difference Var1 77 embolised
8578 CES1 difference Var1 78 embolised
8579 CES1 difference Var1 79 embolised
8580 CES1 difference Var1 80 embolised
8581 CES1 difference Var1 81 embolised
8582 CES1 difference Var1 82 embolised
8583 CES1 difference Var1 83 embolised
8584 CES1 difference Var1 84 embolised
8585 CES1 difference Var1 85 embolised
8586 CES1 difference Var1 86 embolised
8587 CES1 difference Var1 87 embolised
8588 CES1 difference Var1 88 embolised
8589 CES1 difference Var1 89 embolised
8590 CES1 difference Var1 90 embolised
8591 CES1 difference Var1 91 embolised
8592 CES1 difference Var1 92 embolised
8593 CES1 difference Var1 93 embolised
8594 CES1 difference Var1 94 embolised
8595 CES1 difference Var1 95 embolised
8596 CES1 difference Var1 96 embolised
8597 CES1 difference Var1 97 embolised
8598 CES1 difference Var1 98 embolised
8599 CES1 difference Var1 99 embolised
8600 CES1 difference Var1 100 embolised
8601 CFB difference Var1 1 embolised
8602 CFB difference Var1 2 embolised
8603 CFB difference Var1 3 embolised
8604 CFB difference Var1 4 embolised
8605 CFB difference Var1 5 embolised
8606 CFB difference Var1 6 embolised
8607 CFB difference Var1 7 embolised
8608 CFB difference Var1 8 embolised
8609 CFB difference Var1 9 embolised
8610 CFB difference Var1 10 embolised
8611 CFB difference Var1 11 embolised
8612 CFB difference Var1 12 embolised
8613 CFB difference Var1 13 embolised
8614 CFB difference Var1 14 embolised
8615 CFB difference Var1 15 embolised
8616 CFB difference Var1 16 embolised
8617 CFB difference Var1 17 embolised
8618 CFB difference Var1 18 embolised
8619 CFB difference Var1 19 embolised
8620 CFB difference Var1 20 embolised
8621 CFB difference Var1 21 embolised
8622 CFB difference Var1 22 embolised
8623 CFB difference Var1 23 embolised
8624 CFB difference Var1 24 embolised
8625 CFB difference Var1 25 embolised
8626 CFB difference Var1 26 embolised
8627 CFB difference Var1 27 embolised
8628 CFB difference Var1 28 embolised
8629 CFB difference Var1 29 embolised
8630 CFB difference Var1 30 embolised
8631 CFB difference Var1 31 embolised
8632 CFB difference Var1 32 embolised
8633 CFB difference Var1 33 embolised
8634 CFB difference Var1 34 embolised
8635 CFB difference Var1 35 embolised
8636 CFB difference Var1 36 embolised
8637 CFB difference Var1 37 embolised
8638 CFB difference Var1 38 embolised
8639 CFB difference Var1 39 embolised
8640 CFB difference Var1 40 embolised
8641 CFB difference Var1 41 embolised
8642 CFB difference Var1 42 embolised
8643 CFB difference Var1 43 embolised
8644 CFB difference Var1 44 embolised
8645 CFB difference Var1 45 embolised
8646 CFB difference Var1 46 embolised
8647 CFB difference Var1 47 embolised
8648 CFB difference Var1 48 embolised
8649 CFB difference Var1 49 embolised
8650 CFB difference Var1 50 embolised
8651 CFB difference Var1 51 embolised
8652 CFB difference Var1 52 embolised
8653 CFB difference Var1 53 embolised
8654 CFB difference Var1 54 embolised
8655 CFB difference Var1 55 embolised
8656 CFB difference Var1 56 embolised
8657 CFB difference Var1 57 embolised
8658 CFB difference Var1 58 embolised
8659 CFB difference Var1 59 embolised
8660 CFB difference Var1 60 embolised
8661 CFB difference Var1 61 embolised
8662 CFB difference Var1 62 embolised
8663 CFB difference Var1 63 embolised
8664 CFB difference Var1 64 embolised
8665 CFB difference Var1 65 embolised
8666 CFB difference Var1 66 embolised
8667 CFB difference Var1 67 embolised
8668 CFB difference Var1 68 embolised
8669 CFB difference Var1 69 embolised
8670 CFB difference Var1 70 embolised
8671 CFB difference Var1 71 embolised
8672 CFB difference Var1 72 embolised
8673 CFB difference Var1 73 embolised
8674 CFB difference Var1 74 embolised
8675 CFB difference Var1 75 embolised
8676 CFB difference Var1 76 embolised
8677 CFB difference Var1 77 embolised
8678 CFB difference Var1 78 embolised
8679 CFB difference Var1 79 embolised
8680 CFB difference Var1 80 embolised
8681 CFB difference Var1 81 embolised
8682 CFB difference Var1 82 embolised
8683 CFB difference Var1 83 embolised
8684 CFB difference Var1 84 embolised
8685 CFB difference Var1 85 embolised
8686 CFB difference Var1 86 embolised
8687 CFB difference Var1 87 embolised
8688 CFB difference Var1 88 embolised
8689 CFB difference Var1 89 embolised
8690 CFB difference Var1 90 embolised
8691 CFB difference Var1 91 embolised
8692 CFB difference Var1 92 embolised
8693 CFB difference Var1 93 embolised
8694 CFB difference Var1 94 embolised
8695 CFB difference Var1 95 embolised
8696 CFB difference Var1 96 embolised
8697 CFB difference Var1 97 embolised
8698 CFB difference Var1 98 embolised
8699 CFB difference Var1 99 embolised
8700 CFB difference Var1 100 embolised
8701 CFHR1 difference Var1 1 embolised
8702 CFHR1 difference Var1 2 embolised
8703 CFHR1 difference Var1 3 embolised
8704 CFHR1 difference Var1 4 embolised
8705 CFHR1 difference Var1 5 embolised
8706 CFHR1 difference Var1 6 embolised
8707 CFHR1 difference Var1 7 embolised
8708 CFHR1 difference Var1 8 embolised
8709 CFHR1 difference Var1 9 embolised
8710 CFHR1 difference Var1 10 embolised
8711 CFHR1 difference Var1 11 embolised
8712 CFHR1 difference Var1 12 embolised
8713 CFHR1 difference Var1 13 embolised
8714 CFHR1 difference Var1 14 embolised
8715 CFHR1 difference Var1 15 embolised
8716 CFHR1 difference Var1 16 embolised
8717 CFHR1 difference Var1 17 embolised
8718 CFHR1 difference Var1 18 embolised
8719 CFHR1 difference Var1 19 embolised
8720 CFHR1 difference Var1 20 embolised
8721 CFHR1 difference Var1 21 embolised
8722 CFHR1 difference Var1 22 embolised
8723 CFHR1 difference Var1 23 embolised
8724 CFHR1 difference Var1 24 embolised
8725 CFHR1 difference Var1 25 embolised
8726 CFHR1 difference Var1 26 embolised
8727 CFHR1 difference Var1 27 embolised
8728 CFHR1 difference Var1 28 embolised
8729 CFHR1 difference Var1 29 embolised
8730 CFHR1 difference Var1 30 embolised
8731 CFHR1 difference Var1 31 embolised
8732 CFHR1 difference Var1 32 embolised
8733 CFHR1 difference Var1 33 embolised
8734 CFHR1 difference Var1 34 embolised
8735 CFHR1 difference Var1 35 embolised
8736 CFHR1 difference Var1 36 embolised
8737 CFHR1 difference Var1 37 embolised
8738 CFHR1 difference Var1 38 embolised
8739 CFHR1 difference Var1 39 embolised
8740 CFHR1 difference Var1 40 embolised
8741 CFHR1 difference Var1 41 embolised
8742 CFHR1 difference Var1 42 embolised
8743 CFHR1 difference Var1 43 embolised
8744 CFHR1 difference Var1 44 embolised
8745 CFHR1 difference Var1 45 embolised
8746 CFHR1 difference Var1 46 embolised
8747 CFHR1 difference Var1 47 embolised
8748 CFHR1 difference Var1 48 embolised
8749 CFHR1 difference Var1 49 embolised
8750 CFHR1 difference Var1 50 embolised
8751 CFHR1 difference Var1 51 embolised
8752 CFHR1 difference Var1 52 embolised
8753 CFHR1 difference Var1 53 embolised
8754 CFHR1 difference Var1 54 embolised
8755 CFHR1 difference Var1 55 embolised
8756 CFHR1 difference Var1 56 embolised
8757 CFHR1 difference Var1 57 embolised
8758 CFHR1 difference Var1 58 embolised
8759 CFHR1 difference Var1 59 embolised
8760 CFHR1 difference Var1 60 embolised
8761 CFHR1 difference Var1 61 embolised
8762 CFHR1 difference Var1 62 embolised
8763 CFHR1 difference Var1 63 embolised
8764 CFHR1 difference Var1 64 embolised
8765 CFHR1 difference Var1 65 embolised
8766 CFHR1 difference Var1 66 embolised
8767 CFHR1 difference Var1 67 embolised
8768 CFHR1 difference Var1 68 embolised
8769 CFHR1 difference Var1 69 embolised
8770 CFHR1 difference Var1 70 embolised
8771 CFHR1 difference Var1 71 embolised
8772 CFHR1 difference Var1 72 embolised
8773 CFHR1 difference Var1 73 embolised
8774 CFHR1 difference Var1 74 embolised
8775 CFHR1 difference Var1 75 embolised
8776 CFHR1 difference Var1 76 embolised
8777 CFHR1 difference Var1 77 embolised
8778 CFHR1 difference Var1 78 embolised
8779 CFHR1 difference Var1 79 embolised
8780 CFHR1 difference Var1 80 embolised
8781 CFHR1 difference Var1 81 embolised
8782 CFHR1 difference Var1 82 embolised
8783 CFHR1 difference Var1 83 embolised
8784 CFHR1 difference Var1 84 embolised
8785 CFHR1 difference Var1 85 embolised
8786 CFHR1 difference Var1 86 embolised
8787 CFHR1 difference Var1 87 embolised
8788 CFHR1 difference Var1 88 embolised
8789 CFHR1 difference Var1 89 embolised
8790 CFHR1 difference Var1 90 embolised
8791 CFHR1 difference Var1 91 embolised
8792 CFHR1 difference Var1 92 embolised
8793 CFHR1 difference Var1 93 embolised
8794 CFHR1 difference Var1 94 embolised
8795 CFHR1 difference Var1 95 embolised
8796 CFHR1 difference Var1 96 embolised
8797 CFHR1 difference Var1 97 embolised
8798 CFHR1 difference Var1 98 embolised
8799 CFHR1 difference Var1 99 embolised
8800 CFHR1 difference Var1 100 embolised
8801 CFHR3 difference Var1 1 embolised
8802 CFHR3 difference Var1 2 embolised
8803 CFHR3 difference Var1 3 embolised
8804 CFHR3 difference Var1 4 embolised
8805 CFHR3 difference Var1 5 embolised
8806 CFHR3 difference Var1 6 embolised
8807 CFHR3 difference Var1 7 embolised
8808 CFHR3 difference Var1 8 embolised
8809 CFHR3 difference Var1 9 embolised
8810 CFHR3 difference Var1 10 embolised
8811 CFHR3 difference Var1 11 embolised
8812 CFHR3 difference Var1 12 embolised
8813 CFHR3 difference Var1 13 embolised
8814 CFHR3 difference Var1 14 embolised
8815 CFHR3 difference Var1 15 embolised
8816 CFHR3 difference Var1 16 embolised
8817 CFHR3 difference Var1 17 embolised
8818 CFHR3 difference Var1 18 embolised
8819 CFHR3 difference Var1 19 embolised
8820 CFHR3 difference Var1 20 embolised
8821 CFHR3 difference Var1 21 embolised
8822 CFHR3 difference Var1 22 embolised
8823 CFHR3 difference Var1 23 embolised
8824 CFHR3 difference Var1 24 embolised
8825 CFHR3 difference Var1 25 embolised
8826 CFHR3 difference Var1 26 embolised
8827 CFHR3 difference Var1 27 embolised
8828 CFHR3 difference Var1 28 embolised
8829 CFHR3 difference Var1 29 embolised
8830 CFHR3 difference Var1 30 embolised
8831 CFHR3 difference Var1 31 embolised
8832 CFHR3 difference Var1 32 embolised
8833 CFHR3 difference Var1 33 embolised
8834 CFHR3 difference Var1 34 embolised
8835 CFHR3 difference Var1 35 embolised
8836 CFHR3 difference Var1 36 embolised
8837 CFHR3 difference Var1 37 embolised
8838 CFHR3 difference Var1 38 embolised
8839 CFHR3 difference Var1 39 embolised
8840 CFHR3 difference Var1 40 embolised
8841 CFHR3 difference Var1 41 embolised
8842 CFHR3 difference Var1 42 embolised
8843 CFHR3 difference Var1 43 embolised
8844 CFHR3 difference Var1 44 embolised
8845 CFHR3 difference Var1 45 embolised
8846 CFHR3 difference Var1 46 embolised
8847 CFHR3 difference Var1 47 embolised
8848 CFHR3 difference Var1 48 embolised
8849 CFHR3 difference Var1 49 embolised
8850 CFHR3 difference Var1 50 embolised
8851 CFHR3 difference Var1 51 embolised
8852 CFHR3 difference Var1 52 embolised
8853 CFHR3 difference Var1 53 embolised
8854 CFHR3 difference Var1 54 embolised
8855 CFHR3 difference Var1 55 embolised
8856 CFHR3 difference Var1 56 embolised
8857 CFHR3 difference Var1 57 embolised
8858 CFHR3 difference Var1 58 embolised
8859 CFHR3 difference Var1 59 embolised
8860 CFHR3 difference Var1 60 embolised
8861 CFHR3 difference Var1 61 embolised
8862 CFHR3 difference Var1 62 embolised
8863 CFHR3 difference Var1 63 embolised
8864 CFHR3 difference Var1 64 embolised
8865 CFHR3 difference Var1 65 embolised
8866 CFHR3 difference Var1 66 embolised
8867 CFHR3 difference Var1 67 embolised
8868 CFHR3 difference Var1 68 embolised
8869 CFHR3 difference Var1 69 embolised
8870 CFHR3 difference Var1 70 embolised
8871 CFHR3 difference Var1 71 embolised
8872 CFHR3 difference Var1 72 embolised
8873 CFHR3 difference Var1 73 embolised
8874 CFHR3 difference Var1 74 embolised
8875 CFHR3 difference Var1 75 embolised
8876 CFHR3 difference Var1 76 embolised
8877 CFHR3 difference Var1 77 embolised
8878 CFHR3 difference Var1 78 embolised
8879 CFHR3 difference Var1 79 embolised
8880 CFHR3 difference Var1 80 embolised
8881 CFHR3 difference Var1 81 embolised
8882 CFHR3 difference Var1 82 embolised
8883 CFHR3 difference Var1 83 embolised
8884 CFHR3 difference Var1 84 embolised
8885 CFHR3 difference Var1 85 embolised
8886 CFHR3 difference Var1 86 embolised
8887 CFHR3 difference Var1 87 embolised
8888 CFHR3 difference Var1 88 embolised
8889 CFHR3 difference Var1 89 embolised
8890 CFHR3 difference Var1 90 embolised
8891 CFHR3 difference Var1 91 embolised
8892 CFHR3 difference Var1 92 embolised
8893 CFHR3 difference Var1 93 embolised
8894 CFHR3 difference Var1 94 embolised
8895 CFHR3 difference Var1 95 embolised
8896 CFHR3 difference Var1 96 embolised
8897 CFHR3 difference Var1 97 embolised
8898 CFHR3 difference Var1 98 embolised
8899 CFHR3 difference Var1 99 embolised
8900 CFHR3 difference Var1 100 embolised
8901 CFI difference Var1 1 embolised
8902 CFI difference Var1 2 embolised
8903 CFI difference Var1 3 embolised
8904 CFI difference Var1 4 embolised
8905 CFI difference Var1 5 embolised
8906 CFI difference Var1 6 embolised
8907 CFI difference Var1 7 embolised
8908 CFI difference Var1 8 embolised
8909 CFI difference Var1 9 embolised
8910 CFI difference Var1 10 embolised
8911 CFI difference Var1 11 embolised
8912 CFI difference Var1 12 embolised
8913 CFI difference Var1 13 embolised
8914 CFI difference Var1 14 embolised
8915 CFI difference Var1 15 embolised
8916 CFI difference Var1 16 embolised
8917 CFI difference Var1 17 embolised
8918 CFI difference Var1 18 embolised
8919 CFI difference Var1 19 embolised
8920 CFI difference Var1 20 embolised
8921 CFI difference Var1 21 embolised
8922 CFI difference Var1 22 embolised
8923 CFI difference Var1 23 embolised
8924 CFI difference Var1 24 embolised
8925 CFI difference Var1 25 embolised
8926 CFI difference Var1 26 embolised
8927 CFI difference Var1 27 embolised
8928 CFI difference Var1 28 embolised
8929 CFI difference Var1 29 embolised
8930 CFI difference Var1 30 embolised
8931 CFI difference Var1 31 embolised
8932 CFI difference Var1 32 embolised
8933 CFI difference Var1 33 embolised
8934 CFI difference Var1 34 embolised
8935 CFI difference Var1 35 embolised
8936 CFI difference Var1 36 embolised
8937 CFI difference Var1 37 embolised
8938 CFI difference Var1 38 embolised
8939 CFI difference Var1 39 embolised
8940 CFI difference Var1 40 embolised
8941 CFI difference Var1 41 embolised
8942 CFI difference Var1 42 embolised
8943 CFI difference Var1 43 embolised
8944 CFI difference Var1 44 embolised
8945 CFI difference Var1 45 embolised
8946 CFI difference Var1 46 embolised
8947 CFI difference Var1 47 embolised
8948 CFI difference Var1 48 embolised
8949 CFI difference Var1 49 embolised
8950 CFI difference Var1 50 embolised
8951 CFI difference Var1 51 embolised
8952 CFI difference Var1 52 embolised
8953 CFI difference Var1 53 embolised
8954 CFI difference Var1 54 embolised
8955 CFI difference Var1 55 embolised
8956 CFI difference Var1 56 embolised
8957 CFI difference Var1 57 embolised
8958 CFI difference Var1 58 embolised
8959 CFI difference Var1 59 embolised
8960 CFI difference Var1 60 embolised
8961 CFI difference Var1 61 embolised
8962 CFI difference Var1 62 embolised
8963 CFI difference Var1 63 embolised
8964 CFI difference Var1 64 embolised
8965 CFI difference Var1 65 embolised
8966 CFI difference Var1 66 embolised
8967 CFI difference Var1 67 embolised
8968 CFI difference Var1 68 embolised
8969 CFI difference Var1 69 embolised
8970 CFI difference Var1 70 embolised
8971 CFI difference Var1 71 embolised
8972 CFI difference Var1 72 embolised
8973 CFI difference Var1 73 embolised
8974 CFI difference Var1 74 embolised
8975 CFI difference Var1 75 embolised
8976 CFI difference Var1 76 embolised
8977 CFI difference Var1 77 embolised
8978 CFI difference Var1 78 embolised
8979 CFI difference Var1 79 embolised
8980 CFI difference Var1 80 embolised
8981 CFI difference Var1 81 embolised
8982 CFI difference Var1 82 embolised
8983 CFI difference Var1 83 embolised
8984 CFI difference Var1 84 embolised
8985 CFI difference Var1 85 embolised
8986 CFI difference Var1 86 embolised
8987 CFI difference Var1 87 embolised
8988 CFI difference Var1 88 embolised
8989 CFI difference Var1 89 embolised
8990 CFI difference Var1 90 embolised
8991 CFI difference Var1 91 embolised
8992 CFI difference Var1 92 embolised
8993 CFI difference Var1 93 embolised
8994 CFI difference Var1 94 embolised
8995 CFI difference Var1 95 embolised
8996 CFI difference Var1 96 embolised
8997 CFI difference Var1 97 embolised
8998 CFI difference Var1 98 embolised
8999 CFI difference Var1 99 embolised
9000 CFI difference Var1 100 embolised
9001 CHCHD10 difference Var1 1 embolised
9002 CHCHD10 difference Var1 2 embolised
9003 CHCHD10 difference Var1 3 embolised
9004 CHCHD10 difference Var1 4 embolised
9005 CHCHD10 difference Var1 5 embolised
9006 CHCHD10 difference Var1 6 embolised
9007 CHCHD10 difference Var1 7 embolised
9008 CHCHD10 difference Var1 8 embolised
9009 CHCHD10 difference Var1 9 embolised
9010 CHCHD10 difference Var1 10 embolised
9011 CHCHD10 difference Var1 11 embolised
9012 CHCHD10 difference Var1 12 embolised
9013 CHCHD10 difference Var1 13 embolised
9014 CHCHD10 difference Var1 14 embolised
9015 CHCHD10 difference Var1 15 embolised
9016 CHCHD10 difference Var1 16 embolised
9017 CHCHD10 difference Var1 17 embolised
9018 CHCHD10 difference Var1 18 embolised
9019 CHCHD10 difference Var1 19 embolised
9020 CHCHD10 difference Var1 20 embolised
9021 CHCHD10 difference Var1 21 embolised
9022 CHCHD10 difference Var1 22 embolised
9023 CHCHD10 difference Var1 23 embolised
9024 CHCHD10 difference Var1 24 embolised
9025 CHCHD10 difference Var1 25 embolised
9026 CHCHD10 difference Var1 26 embolised
9027 CHCHD10 difference Var1 27 embolised
9028 CHCHD10 difference Var1 28 embolised
9029 CHCHD10 difference Var1 29 embolised
9030 CHCHD10 difference Var1 30 embolised
9031 CHCHD10 difference Var1 31 embolised
9032 CHCHD10 difference Var1 32 embolised
9033 CHCHD10 difference Var1 33 embolised
9034 CHCHD10 difference Var1 34 embolised
9035 CHCHD10 difference Var1 35 embolised
9036 CHCHD10 difference Var1 36 embolised
9037 CHCHD10 difference Var1 37 embolised
9038 CHCHD10 difference Var1 38 embolised
9039 CHCHD10 difference Var1 39 embolised
9040 CHCHD10 difference Var1 40 embolised
9041 CHCHD10 difference Var1 41 embolised
9042 CHCHD10 difference Var1 42 embolised
9043 CHCHD10 difference Var1 43 embolised
9044 CHCHD10 difference Var1 44 embolised
9045 CHCHD10 difference Var1 45 embolised
9046 CHCHD10 difference Var1 46 embolised
9047 CHCHD10 difference Var1 47 embolised
9048 CHCHD10 difference Var1 48 embolised
9049 CHCHD10 difference Var1 49 embolised
9050 CHCHD10 difference Var1 50 embolised
9051 CHCHD10 difference Var1 51 embolised
9052 CHCHD10 difference Var1 52 embolised
9053 CHCHD10 difference Var1 53 embolised
9054 CHCHD10 difference Var1 54 embolised
9055 CHCHD10 difference Var1 55 embolised
9056 CHCHD10 difference Var1 56 embolised
9057 CHCHD10 difference Var1 57 embolised
9058 CHCHD10 difference Var1 58 embolised
9059 CHCHD10 difference Var1 59 embolised
9060 CHCHD10 difference Var1 60 embolised
9061 CHCHD10 difference Var1 61 embolised
9062 CHCHD10 difference Var1 62 embolised
9063 CHCHD10 difference Var1 63 embolised
9064 CHCHD10 difference Var1 64 embolised
9065 CHCHD10 difference Var1 65 embolised
9066 CHCHD10 difference Var1 66 embolised
9067 CHCHD10 difference Var1 67 embolised
9068 CHCHD10 difference Var1 68 embolised
9069 CHCHD10 difference Var1 69 embolised
9070 CHCHD10 difference Var1 70 embolised
9071 CHCHD10 difference Var1 71 embolised
9072 CHCHD10 difference Var1 72 embolised
9073 CHCHD10 difference Var1 73 embolised
9074 CHCHD10 difference Var1 74 embolised
9075 CHCHD10 difference Var1 75 embolised
9076 CHCHD10 difference Var1 76 embolised
9077 CHCHD10 difference Var1 77 embolised
9078 CHCHD10 difference Var1 78 embolised
9079 CHCHD10 difference Var1 79 embolised
9080 CHCHD10 difference Var1 80 embolised
9081 CHCHD10 difference Var1 81 embolised
9082 CHCHD10 difference Var1 82 embolised
9083 CHCHD10 difference Var1 83 embolised
9084 CHCHD10 difference Var1 84 embolised
9085 CHCHD10 difference Var1 85 embolised
9086 CHCHD10 difference Var1 86 embolised
9087 CHCHD10 difference Var1 87 embolised
9088 CHCHD10 difference Var1 88 embolised
9089 CHCHD10 difference Var1 89 embolised
9090 CHCHD10 difference Var1 90 embolised
9091 CHCHD10 difference Var1 91 embolised
9092 CHCHD10 difference Var1 92 embolised
9093 CHCHD10 difference Var1 93 embolised
9094 CHCHD10 difference Var1 94 embolised
9095 CHCHD10 difference Var1 95 embolised
9096 CHCHD10 difference Var1 96 embolised
9097 CHCHD10 difference Var1 97 embolised
9098 CHCHD10 difference Var1 98 embolised
9099 CHCHD10 difference Var1 99 embolised
9100 CHCHD10 difference Var1 100 embolised
9101 CHP1 difference Var1 1 embolised
9102 CHP1 difference Var1 2 embolised
9103 CHP1 difference Var1 3 embolised
9104 CHP1 difference Var1 4 embolised
9105 CHP1 difference Var1 5 embolised
9106 CHP1 difference Var1 6 embolised
9107 CHP1 difference Var1 7 embolised
9108 CHP1 difference Var1 8 embolised
9109 CHP1 difference Var1 9 embolised
9110 CHP1 difference Var1 10 embolised
9111 CHP1 difference Var1 11 embolised
9112 CHP1 difference Var1 12 embolised
9113 CHP1 difference Var1 13 embolised
9114 CHP1 difference Var1 14 embolised
9115 CHP1 difference Var1 15 embolised
9116 CHP1 difference Var1 16 embolised
9117 CHP1 difference Var1 17 embolised
9118 CHP1 difference Var1 18 embolised
9119 CHP1 difference Var1 19 embolised
9120 CHP1 difference Var1 20 embolised
9121 CHP1 difference Var1 21 embolised
9122 CHP1 difference Var1 22 embolised
9123 CHP1 difference Var1 23 embolised
9124 CHP1 difference Var1 24 embolised
9125 CHP1 difference Var1 25 embolised
9126 CHP1 difference Var1 26 embolised
9127 CHP1 difference Var1 27 embolised
9128 CHP1 difference Var1 28 embolised
9129 CHP1 difference Var1 29 embolised
9130 CHP1 difference Var1 30 embolised
9131 CHP1 difference Var1 31 embolised
9132 CHP1 difference Var1 32 embolised
9133 CHP1 difference Var1 33 embolised
9134 CHP1 difference Var1 34 embolised
9135 CHP1 difference Var1 35 embolised
9136 CHP1 difference Var1 36 embolised
9137 CHP1 difference Var1 37 embolised
9138 CHP1 difference Var1 38 embolised
9139 CHP1 difference Var1 39 embolised
9140 CHP1 difference Var1 40 embolised
9141 CHP1 difference Var1 41 embolised
9142 CHP1 difference Var1 42 embolised
9143 CHP1 difference Var1 43 embolised
9144 CHP1 difference Var1 44 embolised
9145 CHP1 difference Var1 45 embolised
9146 CHP1 difference Var1 46 embolised
9147 CHP1 difference Var1 47 embolised
9148 CHP1 difference Var1 48 embolised
9149 CHP1 difference Var1 49 embolised
9150 CHP1 difference Var1 50 embolised
9151 CHP1 difference Var1 51 embolised
9152 CHP1 difference Var1 52 embolised
9153 CHP1 difference Var1 53 embolised
9154 CHP1 difference Var1 54 embolised
9155 CHP1 difference Var1 55 embolised
9156 CHP1 difference Var1 56 embolised
9157 CHP1 difference Var1 57 embolised
9158 CHP1 difference Var1 58 embolised
9159 CHP1 difference Var1 59 embolised
9160 CHP1 difference Var1 60 embolised
9161 CHP1 difference Var1 61 embolised
9162 CHP1 difference Var1 62 embolised
9163 CHP1 difference Var1 63 embolised
9164 CHP1 difference Var1 64 embolised
9165 CHP1 difference Var1 65 embolised
9166 CHP1 difference Var1 66 embolised
9167 CHP1 difference Var1 67 embolised
9168 CHP1 difference Var1 68 embolised
9169 CHP1 difference Var1 69 embolised
9170 CHP1 difference Var1 70 embolised
9171 CHP1 difference Var1 71 embolised
9172 CHP1 difference Var1 72 embolised
9173 CHP1 difference Var1 73 embolised
9174 CHP1 difference Var1 74 embolised
9175 CHP1 difference Var1 75 embolised
9176 CHP1 difference Var1 76 embolised
9177 CHP1 difference Var1 77 embolised
9178 CHP1 difference Var1 78 embolised
9179 CHP1 difference Var1 79 embolised
9180 CHP1 difference Var1 80 embolised
9181 CHP1 difference Var1 81 embolised
9182 CHP1 difference Var1 82 embolised
9183 CHP1 difference Var1 83 embolised
9184 CHP1 difference Var1 84 embolised
9185 CHP1 difference Var1 85 embolised
9186 CHP1 difference Var1 86 embolised
9187 CHP1 difference Var1 87 embolised
9188 CHP1 difference Var1 88 embolised
9189 CHP1 difference Var1 89 embolised
9190 CHP1 difference Var1 90 embolised
9191 CHP1 difference Var1 91 embolised
9192 CHP1 difference Var1 92 embolised
9193 CHP1 difference Var1 93 embolised
9194 CHP1 difference Var1 94 embolised
9195 CHP1 difference Var1 95 embolised
9196 CHP1 difference Var1 96 embolised
9197 CHP1 difference Var1 97 embolised
9198 CHP1 difference Var1 98 embolised
9199 CHP1 difference Var1 99 embolised
9200 CHP1 difference Var1 100 embolised
9201 CISH difference Var1 1 embolised
9202 CISH difference Var1 2 embolised
9203 CISH difference Var1 3 embolised
9204 CISH difference Var1 4 embolised
9205 CISH difference Var1 5 embolised
9206 CISH difference Var1 6 embolised
9207 CISH difference Var1 7 embolised
9208 CISH difference Var1 8 embolised
9209 CISH difference Var1 9 embolised
9210 CISH difference Var1 10 embolised
9211 CISH difference Var1 11 embolised
9212 CISH difference Var1 12 embolised
9213 CISH difference Var1 13 embolised
9214 CISH difference Var1 14 embolised
9215 CISH difference Var1 15 embolised
9216 CISH difference Var1 16 embolised
9217 CISH difference Var1 17 embolised
9218 CISH difference Var1 18 embolised
9219 CISH difference Var1 19 embolised
9220 CISH difference Var1 20 embolised
9221 CISH difference Var1 21 embolised
9222 CISH difference Var1 22 embolised
9223 CISH difference Var1 23 embolised
9224 CISH difference Var1 24 embolised
9225 CISH difference Var1 25 embolised
9226 CISH difference Var1 26 embolised
9227 CISH difference Var1 27 embolised
9228 CISH difference Var1 28 embolised
9229 CISH difference Var1 29 embolised
9230 CISH difference Var1 30 embolised
9231 CISH difference Var1 31 embolised
9232 CISH difference Var1 32 embolised
9233 CISH difference Var1 33 embolised
9234 CISH difference Var1 34 embolised
9235 CISH difference Var1 35 embolised
9236 CISH difference Var1 36 embolised
9237 CISH difference Var1 37 embolised
9238 CISH difference Var1 38 embolised
9239 CISH difference Var1 39 embolised
9240 CISH difference Var1 40 embolised
9241 CISH difference Var1 41 embolised
9242 CISH difference Var1 42 embolised
9243 CISH difference Var1 43 embolised
9244 CISH difference Var1 44 embolised
9245 CISH difference Var1 45 embolised
9246 CISH difference Var1 46 embolised
9247 CISH difference Var1 47 embolised
9248 CISH difference Var1 48 embolised
9249 CISH difference Var1 49 embolised
9250 CISH difference Var1 50 embolised
9251 CISH difference Var1 51 embolised
9252 CISH difference Var1 52 embolised
9253 CISH difference Var1 53 embolised
9254 CISH difference Var1 54 embolised
9255 CISH difference Var1 55 embolised
9256 CISH difference Var1 56 embolised
9257 CISH difference Var1 57 embolised
9258 CISH difference Var1 58 embolised
9259 CISH difference Var1 59 embolised
9260 CISH difference Var1 60 embolised
9261 CISH difference Var1 61 embolised
9262 CISH difference Var1 62 embolised
9263 CISH difference Var1 63 embolised
9264 CISH difference Var1 64 embolised
9265 CISH difference Var1 65 embolised
9266 CISH difference Var1 66 embolised
9267 CISH difference Var1 67 embolised
9268 CISH difference Var1 68 embolised
9269 CISH difference Var1 69 embolised
9270 CISH difference Var1 70 embolised
9271 CISH difference Var1 71 embolised
9272 CISH difference Var1 72 embolised
9273 CISH difference Var1 73 embolised
9274 CISH difference Var1 74 embolised
9275 CISH difference Var1 75 embolised
9276 CISH difference Var1 76 embolised
9277 CISH difference Var1 77 embolised
9278 CISH difference Var1 78 embolised
9279 CISH difference Var1 79 embolised
9280 CISH difference Var1 80 embolised
9281 CISH difference Var1 81 embolised
9282 CISH difference Var1 82 embolised
9283 CISH difference Var1 83 embolised
9284 CISH difference Var1 84 embolised
9285 CISH difference Var1 85 embolised
9286 CISH difference Var1 86 embolised
9287 CISH difference Var1 87 embolised
9288 CISH difference Var1 88 embolised
9289 CISH difference Var1 89 embolised
9290 CISH difference Var1 90 embolised
9291 CISH difference Var1 91 embolised
9292 CISH difference Var1 92 embolised
9293 CISH difference Var1 93 embolised
9294 CISH difference Var1 94 embolised
9295 CISH difference Var1 95 embolised
9296 CISH difference Var1 96 embolised
9297 CISH difference Var1 97 embolised
9298 CISH difference Var1 98 embolised
9299 CISH difference Var1 99 embolised
9300 CISH difference Var1 100 embolised
9301 CLPX difference Var1 1 embolised
9302 CLPX difference Var1 2 embolised
9303 CLPX difference Var1 3 embolised
9304 CLPX difference Var1 4 embolised
9305 CLPX difference Var1 5 embolised
9306 CLPX difference Var1 6 embolised
9307 CLPX difference Var1 7 embolised
9308 CLPX difference Var1 8 embolised
9309 CLPX difference Var1 9 embolised
9310 CLPX difference Var1 10 embolised
9311 CLPX difference Var1 11 embolised
9312 CLPX difference Var1 12 embolised
9313 CLPX difference Var1 13 embolised
9314 CLPX difference Var1 14 embolised
9315 CLPX difference Var1 15 embolised
9316 CLPX difference Var1 16 embolised
9317 CLPX difference Var1 17 embolised
9318 CLPX difference Var1 18 embolised
9319 CLPX difference Var1 19 embolised
9320 CLPX difference Var1 20 embolised
9321 CLPX difference Var1 21 embolised
9322 CLPX difference Var1 22 embolised
9323 CLPX difference Var1 23 embolised
9324 CLPX difference Var1 24 embolised
9325 CLPX difference Var1 25 embolised
9326 CLPX difference Var1 26 embolised
9327 CLPX difference Var1 27 embolised
9328 CLPX difference Var1 28 embolised
9329 CLPX difference Var1 29 embolised
9330 CLPX difference Var1 30 embolised
9331 CLPX difference Var1 31 embolised
9332 CLPX difference Var1 32 embolised
9333 CLPX difference Var1 33 embolised
9334 CLPX difference Var1 34 embolised
9335 CLPX difference Var1 35 embolised
9336 CLPX difference Var1 36 embolised
9337 CLPX difference Var1 37 embolised
9338 CLPX difference Var1 38 embolised
9339 CLPX difference Var1 39 embolised
9340 CLPX difference Var1 40 embolised
9341 CLPX difference Var1 41 embolised
9342 CLPX difference Var1 42 embolised
9343 CLPX difference Var1 43 embolised
9344 CLPX difference Var1 44 embolised
9345 CLPX difference Var1 45 embolised
9346 CLPX difference Var1 46 embolised
9347 CLPX difference Var1 47 embolised
9348 CLPX difference Var1 48 embolised
9349 CLPX difference Var1 49 embolised
9350 CLPX difference Var1 50 embolised
9351 CLPX difference Var1 51 embolised
9352 CLPX difference Var1 52 embolised
9353 CLPX difference Var1 53 embolised
9354 CLPX difference Var1 54 embolised
9355 CLPX difference Var1 55 embolised
9356 CLPX difference Var1 56 embolised
9357 CLPX difference Var1 57 embolised
9358 CLPX difference Var1 58 embolised
9359 CLPX difference Var1 59 embolised
9360 CLPX difference Var1 60 embolised
9361 CLPX difference Var1 61 embolised
9362 CLPX difference Var1 62 embolised
9363 CLPX difference Var1 63 embolised
9364 CLPX difference Var1 64 embolised
9365 CLPX difference Var1 65 embolised
9366 CLPX difference Var1 66 embolised
9367 CLPX difference Var1 67 embolised
9368 CLPX difference Var1 68 embolised
9369 CLPX difference Var1 69 embolised
9370 CLPX difference Var1 70 embolised
9371 CLPX difference Var1 71 embolised
9372 CLPX difference Var1 72 embolised
9373 CLPX difference Var1 73 embolised
9374 CLPX difference Var1 74 embolised
9375 CLPX difference Var1 75 embolised
9376 CLPX difference Var1 76 embolised
9377 CLPX difference Var1 77 embolised
9378 CLPX difference Var1 78 embolised
9379 CLPX difference Var1 79 embolised
9380 CLPX difference Var1 80 embolised
9381 CLPX difference Var1 81 embolised
9382 CLPX difference Var1 82 embolised
9383 CLPX difference Var1 83 embolised
9384 CLPX difference Var1 84 embolised
9385 CLPX difference Var1 85 embolised
9386 CLPX difference Var1 86 embolised
9387 CLPX difference Var1 87 embolised
9388 CLPX difference Var1 88 embolised
9389 CLPX difference Var1 89 embolised
9390 CLPX difference Var1 90 embolised
9391 CLPX difference Var1 91 embolised
9392 CLPX difference Var1 92 embolised
9393 CLPX difference Var1 93 embolised
9394 CLPX difference Var1 94 embolised
9395 CLPX difference Var1 95 embolised
9396 CLPX difference Var1 96 embolised
9397 CLPX difference Var1 97 embolised
9398 CLPX difference Var1 98 embolised
9399 CLPX difference Var1 99 embolised
9400 CLPX difference Var1 100 embolised
9401 CLTC difference Var1 1 embolised
9402 CLTC difference Var1 2 embolised
9403 CLTC difference Var1 3 embolised
9404 CLTC difference Var1 4 embolised
9405 CLTC difference Var1 5 embolised
9406 CLTC difference Var1 6 embolised
9407 CLTC difference Var1 7 embolised
9408 CLTC difference Var1 8 embolised
9409 CLTC difference Var1 9 embolised
9410 CLTC difference Var1 10 embolised
9411 CLTC difference Var1 11 embolised
9412 CLTC difference Var1 12 embolised
9413 CLTC difference Var1 13 embolised
9414 CLTC difference Var1 14 embolised
9415 CLTC difference Var1 15 embolised
9416 CLTC difference Var1 16 embolised
9417 CLTC difference Var1 17 embolised
9418 CLTC difference Var1 18 embolised
9419 CLTC difference Var1 19 embolised
9420 CLTC difference Var1 20 embolised
9421 CLTC difference Var1 21 embolised
9422 CLTC difference Var1 22 embolised
9423 CLTC difference Var1 23 embolised
9424 CLTC difference Var1 24 embolised
9425 CLTC difference Var1 25 embolised
9426 CLTC difference Var1 26 embolised
9427 CLTC difference Var1 27 embolised
9428 CLTC difference Var1 28 embolised
9429 CLTC difference Var1 29 embolised
9430 CLTC difference Var1 30 embolised
9431 CLTC difference Var1 31 embolised
9432 CLTC difference Var1 32 embolised
9433 CLTC difference Var1 33 embolised
9434 CLTC difference Var1 34 embolised
9435 CLTC difference Var1 35 embolised
9436 CLTC difference Var1 36 embolised
9437 CLTC difference Var1 37 embolised
9438 CLTC difference Var1 38 embolised
9439 CLTC difference Var1 39 embolised
9440 CLTC difference Var1 40 embolised
9441 CLTC difference Var1 41 embolised
9442 CLTC difference Var1 42 embolised
9443 CLTC difference Var1 43 embolised
9444 CLTC difference Var1 44 embolised
9445 CLTC difference Var1 45 embolised
9446 CLTC difference Var1 46 embolised
9447 CLTC difference Var1 47 embolised
9448 CLTC difference Var1 48 embolised
9449 CLTC difference Var1 49 embolised
9450 CLTC difference Var1 50 embolised
9451 CLTC difference Var1 51 embolised
9452 CLTC difference Var1 52 embolised
9453 CLTC difference Var1 53 embolised
9454 CLTC difference Var1 54 embolised
9455 CLTC difference Var1 55 embolised
9456 CLTC difference Var1 56 embolised
9457 CLTC difference Var1 57 embolised
9458 CLTC difference Var1 58 embolised
9459 CLTC difference Var1 59 embolised
9460 CLTC difference Var1 60 embolised
9461 CLTC difference Var1 61 embolised
9462 CLTC difference Var1 62 embolised
9463 CLTC difference Var1 63 embolised
9464 CLTC difference Var1 64 embolised
9465 CLTC difference Var1 65 embolised
9466 CLTC difference Var1 66 embolised
9467 CLTC difference Var1 67 embolised
9468 CLTC difference Var1 68 embolised
9469 CLTC difference Var1 69 embolised
9470 CLTC difference Var1 70 embolised
9471 CLTC difference Var1 71 embolised
9472 CLTC difference Var1 72 embolised
9473 CLTC difference Var1 73 embolised
9474 CLTC difference Var1 74 embolised
9475 CLTC difference Var1 75 embolised
9476 CLTC difference Var1 76 embolised
9477 CLTC difference Var1 77 embolised
9478 CLTC difference Var1 78 embolised
9479 CLTC difference Var1 79 embolised
9480 CLTC difference Var1 80 embolised
9481 CLTC difference Var1 81 embolised
9482 CLTC difference Var1 82 embolised
9483 CLTC difference Var1 83 embolised
9484 CLTC difference Var1 84 embolised
9485 CLTC difference Var1 85 embolised
9486 CLTC difference Var1 86 embolised
9487 CLTC difference Var1 87 embolised
9488 CLTC difference Var1 88 embolised
9489 CLTC difference Var1 89 embolised
9490 CLTC difference Var1 90 embolised
9491 CLTC difference Var1 91 embolised
9492 CLTC difference Var1 92 embolised
9493 CLTC difference Var1 93 embolised
9494 CLTC difference Var1 94 embolised
9495 CLTC difference Var1 95 embolised
9496 CLTC difference Var1 96 embolised
9497 CLTC difference Var1 97 embolised
9498 CLTC difference Var1 98 embolised
9499 CLTC difference Var1 99 embolised
9500 CLTC difference Var1 100 embolised
9501 CLUH difference Var1 1 embolised
9502 CLUH difference Var1 2 embolised
9503 CLUH difference Var1 3 embolised
9504 CLUH difference Var1 4 embolised
9505 CLUH difference Var1 5 embolised
9506 CLUH difference Var1 6 embolised
9507 CLUH difference Var1 7 embolised
9508 CLUH difference Var1 8 embolised
9509 CLUH difference Var1 9 embolised
9510 CLUH difference Var1 10 embolised
9511 CLUH difference Var1 11 embolised
9512 CLUH difference Var1 12 embolised
9513 CLUH difference Var1 13 embolised
9514 CLUH difference Var1 14 embolised
9515 CLUH difference Var1 15 embolised
9516 CLUH difference Var1 16 embolised
9517 CLUH difference Var1 17 embolised
9518 CLUH difference Var1 18 embolised
9519 CLUH difference Var1 19 embolised
9520 CLUH difference Var1 20 embolised
9521 CLUH difference Var1 21 embolised
9522 CLUH difference Var1 22 embolised
9523 CLUH difference Var1 23 embolised
9524 CLUH difference Var1 24 embolised
9525 CLUH difference Var1 25 embolised
9526 CLUH difference Var1 26 embolised
9527 CLUH difference Var1 27 embolised
9528 CLUH difference Var1 28 embolised
9529 CLUH difference Var1 29 embolised
9530 CLUH difference Var1 30 embolised
9531 CLUH difference Var1 31 embolised
9532 CLUH difference Var1 32 embolised
9533 CLUH difference Var1 33 embolised
9534 CLUH difference Var1 34 embolised
9535 CLUH difference Var1 35 embolised
9536 CLUH difference Var1 36 embolised
9537 CLUH difference Var1 37 embolised
9538 CLUH difference Var1 38 embolised
9539 CLUH difference Var1 39 embolised
9540 CLUH difference Var1 40 embolised
9541 CLUH difference Var1 41 embolised
9542 CLUH difference Var1 42 embolised
9543 CLUH difference Var1 43 embolised
9544 CLUH difference Var1 44 embolised
9545 CLUH difference Var1 45 embolised
9546 CLUH difference Var1 46 embolised
9547 CLUH difference Var1 47 embolised
9548 CLUH difference Var1 48 embolised
9549 CLUH difference Var1 49 embolised
9550 CLUH difference Var1 50 embolised
9551 CLUH difference Var1 51 embolised
9552 CLUH difference Var1 52 embolised
9553 CLUH difference Var1 53 embolised
9554 CLUH difference Var1 54 embolised
9555 CLUH difference Var1 55 embolised
9556 CLUH difference Var1 56 embolised
9557 CLUH difference Var1 57 embolised
9558 CLUH difference Var1 58 embolised
9559 CLUH difference Var1 59 embolised
9560 CLUH difference Var1 60 embolised
9561 CLUH difference Var1 61 embolised
9562 CLUH difference Var1 62 embolised
9563 CLUH difference Var1 63 embolised
9564 CLUH difference Var1 64 embolised
9565 CLUH difference Var1 65 embolised
9566 CLUH difference Var1 66 embolised
9567 CLUH difference Var1 67 embolised
9568 CLUH difference Var1 68 embolised
9569 CLUH difference Var1 69 embolised
9570 CLUH difference Var1 70 embolised
9571 CLUH difference Var1 71 embolised
9572 CLUH difference Var1 72 embolised
9573 CLUH difference Var1 73 embolised
9574 CLUH difference Var1 74 embolised
9575 CLUH difference Var1 75 embolised
9576 CLUH difference Var1 76 embolised
9577 CLUH difference Var1 77 embolised
9578 CLUH difference Var1 78 embolised
9579 CLUH difference Var1 79 embolised
9580 CLUH difference Var1 80 embolised
9581 CLUH difference Var1 81 embolised
9582 CLUH difference Var1 82 embolised
9583 CLUH difference Var1 83 embolised
9584 CLUH difference Var1 84 embolised
9585 CLUH difference Var1 85 embolised
9586 CLUH difference Var1 86 embolised
9587 CLUH difference Var1 87 embolised
9588 CLUH difference Var1 88 embolised
9589 CLUH difference Var1 89 embolised
9590 CLUH difference Var1 90 embolised
9591 CLUH difference Var1 91 embolised
9592 CLUH difference Var1 92 embolised
9593 CLUH difference Var1 93 embolised
9594 CLUH difference Var1 94 embolised
9595 CLUH difference Var1 95 embolised
9596 CLUH difference Var1 96 embolised
9597 CLUH difference Var1 97 embolised
9598 CLUH difference Var1 98 embolised
9599 CLUH difference Var1 99 embolised
9600 CLUH difference Var1 100 embolised
9601 COBL difference Var1 1 embolised
9602 COBL difference Var1 2 embolised
9603 COBL difference Var1 3 embolised
9604 COBL difference Var1 4 embolised
9605 COBL difference Var1 5 embolised
9606 COBL difference Var1 6 embolised
9607 COBL difference Var1 7 embolised
9608 COBL difference Var1 8 embolised
9609 COBL difference Var1 9 embolised
9610 COBL difference Var1 10 embolised
9611 COBL difference Var1 11 embolised
9612 COBL difference Var1 12 embolised
9613 COBL difference Var1 13 embolised
9614 COBL difference Var1 14 embolised
9615 COBL difference Var1 15 embolised
9616 COBL difference Var1 16 embolised
9617 COBL difference Var1 17 embolised
9618 COBL difference Var1 18 embolised
9619 COBL difference Var1 19 embolised
9620 COBL difference Var1 20 embolised
9621 COBL difference Var1 21 embolised
9622 COBL difference Var1 22 embolised
9623 COBL difference Var1 23 embolised
9624 COBL difference Var1 24 embolised
9625 COBL difference Var1 25 embolised
9626 COBL difference Var1 26 embolised
9627 COBL difference Var1 27 embolised
9628 COBL difference Var1 28 embolised
9629 COBL difference Var1 29 embolised
9630 COBL difference Var1 30 embolised
9631 COBL difference Var1 31 embolised
9632 COBL difference Var1 32 embolised
9633 COBL difference Var1 33 embolised
9634 COBL difference Var1 34 embolised
9635 COBL difference Var1 35 embolised
9636 COBL difference Var1 36 embolised
9637 COBL difference Var1 37 embolised
9638 COBL difference Var1 38 embolised
9639 COBL difference Var1 39 embolised
9640 COBL difference Var1 40 embolised
9641 COBL difference Var1 41 embolised
9642 COBL difference Var1 42 embolised
9643 COBL difference Var1 43 embolised
9644 COBL difference Var1 44 embolised
9645 COBL difference Var1 45 embolised
9646 COBL difference Var1 46 embolised
9647 COBL difference Var1 47 embolised
9648 COBL difference Var1 48 embolised
9649 COBL difference Var1 49 embolised
9650 COBL difference Var1 50 embolised
9651 COBL difference Var1 51 embolised
9652 COBL difference Var1 52 embolised
9653 COBL difference Var1 53 embolised
9654 COBL difference Var1 54 embolised
9655 COBL difference Var1 55 embolised
9656 COBL difference Var1 56 embolised
9657 COBL difference Var1 57 embolised
9658 COBL difference Var1 58 embolised
9659 COBL difference Var1 59 embolised
9660 COBL difference Var1 60 embolised
9661 COBL difference Var1 61 embolised
9662 COBL difference Var1 62 embolised
9663 COBL difference Var1 63 embolised
9664 COBL difference Var1 64 embolised
9665 COBL difference Var1 65 embolised
9666 COBL difference Var1 66 embolised
9667 COBL difference Var1 67 embolised
9668 COBL difference Var1 68 embolised
9669 COBL difference Var1 69 embolised
9670 COBL difference Var1 70 embolised
9671 COBL difference Var1 71 embolised
9672 COBL difference Var1 72 embolised
9673 COBL difference Var1 73 embolised
9674 COBL difference Var1 74 embolised
9675 COBL difference Var1 75 embolised
9676 COBL difference Var1 76 embolised
9677 COBL difference Var1 77 embolised
9678 COBL difference Var1 78 embolised
9679 COBL difference Var1 79 embolised
9680 COBL difference Var1 80 embolised
9681 COBL difference Var1 81 embolised
9682 COBL difference Var1 82 embolised
9683 COBL difference Var1 83 embolised
9684 COBL difference Var1 84 embolised
9685 COBL difference Var1 85 embolised
9686 COBL difference Var1 86 embolised
9687 COBL difference Var1 87 embolised
9688 COBL difference Var1 88 embolised
9689 COBL difference Var1 89 embolised
9690 COBL difference Var1 90 embolised
9691 COBL difference Var1 91 embolised
9692 COBL difference Var1 92 embolised
9693 COBL difference Var1 93 embolised
9694 COBL difference Var1 94 embolised
9695 COBL difference Var1 95 embolised
9696 COBL difference Var1 96 embolised
9697 COBL difference Var1 97 embolised
9698 COBL difference Var1 98 embolised
9699 COBL difference Var1 99 embolised
9700 COBL difference Var1 100 embolised
9701 COL18A1 difference Var1 1 embolised
9702 COL18A1 difference Var1 2 embolised
9703 COL18A1 difference Var1 3 embolised
9704 COL18A1 difference Var1 4 embolised
9705 COL18A1 difference Var1 5 embolised
9706 COL18A1 difference Var1 6 embolised
9707 COL18A1 difference Var1 7 embolised
9708 COL18A1 difference Var1 8 embolised
9709 COL18A1 difference Var1 9 embolised
9710 COL18A1 difference Var1 10 embolised
9711 COL18A1 difference Var1 11 embolised
9712 COL18A1 difference Var1 12 embolised
9713 COL18A1 difference Var1 13 embolised
9714 COL18A1 difference Var1 14 embolised
9715 COL18A1 difference Var1 15 embolised
9716 COL18A1 difference Var1 16 embolised
9717 COL18A1 difference Var1 17 embolised
9718 COL18A1 difference Var1 18 embolised
9719 COL18A1 difference Var1 19 embolised
9720 COL18A1 difference Var1 20 embolised
9721 COL18A1 difference Var1 21 embolised
9722 COL18A1 difference Var1 22 embolised
9723 COL18A1 difference Var1 23 embolised
9724 COL18A1 difference Var1 24 embolised
9725 COL18A1 difference Var1 25 embolised
9726 COL18A1 difference Var1 26 embolised
9727 COL18A1 difference Var1 27 embolised
9728 COL18A1 difference Var1 28 embolised
9729 COL18A1 difference Var1 29 embolised
9730 COL18A1 difference Var1 30 embolised
9731 COL18A1 difference Var1 31 embolised
9732 COL18A1 difference Var1 32 embolised
9733 COL18A1 difference Var1 33 embolised
9734 COL18A1 difference Var1 34 embolised
9735 COL18A1 difference Var1 35 embolised
9736 COL18A1 difference Var1 36 embolised
9737 COL18A1 difference Var1 37 embolised
9738 COL18A1 difference Var1 38 embolised
9739 COL18A1 difference Var1 39 embolised
9740 COL18A1 difference Var1 40 embolised
9741 COL18A1 difference Var1 41 embolised
9742 COL18A1 difference Var1 42 embolised
9743 COL18A1 difference Var1 43 embolised
9744 COL18A1 difference Var1 44 embolised
9745 COL18A1 difference Var1 45 embolised
9746 COL18A1 difference Var1 46 embolised
9747 COL18A1 difference Var1 47 embolised
9748 COL18A1 difference Var1 48 embolised
9749 COL18A1 difference Var1 49 embolised
9750 COL18A1 difference Var1 50 embolised
9751 COL18A1 difference Var1 51 embolised
9752 COL18A1 difference Var1 52 embolised
9753 COL18A1 difference Var1 53 embolised
9754 COL18A1 difference Var1 54 embolised
9755 COL18A1 difference Var1 55 embolised
9756 COL18A1 difference Var1 56 embolised
9757 COL18A1 difference Var1 57 embolised
9758 COL18A1 difference Var1 58 embolised
9759 COL18A1 difference Var1 59 embolised
9760 COL18A1 difference Var1 60 embolised
9761 COL18A1 difference Var1 61 embolised
9762 COL18A1 difference Var1 62 embolised
9763 COL18A1 difference Var1 63 embolised
9764 COL18A1 difference Var1 64 embolised
9765 COL18A1 difference Var1 65 embolised
9766 COL18A1 difference Var1 66 embolised
9767 COL18A1 difference Var1 67 embolised
9768 COL18A1 difference Var1 68 embolised
9769 COL18A1 difference Var1 69 embolised
9770 COL18A1 difference Var1 70 embolised
9771 COL18A1 difference Var1 71 embolised
9772 COL18A1 difference Var1 72 embolised
9773 COL18A1 difference Var1 73 embolised
9774 COL18A1 difference Var1 74 embolised
9775 COL18A1 difference Var1 75 embolised
9776 COL18A1 difference Var1 76 embolised
9777 COL18A1 difference Var1 77 embolised
9778 COL18A1 difference Var1 78 embolised
9779 COL18A1 difference Var1 79 embolised
9780 COL18A1 difference Var1 80 embolised
9781 COL18A1 difference Var1 81 embolised
9782 COL18A1 difference Var1 82 embolised
9783 COL18A1 difference Var1 83 embolised
9784 COL18A1 difference Var1 84 embolised
9785 COL18A1 difference Var1 85 embolised
9786 COL18A1 difference Var1 86 embolised
9787 COL18A1 difference Var1 87 embolised
9788 COL18A1 difference Var1 88 embolised
9789 COL18A1 difference Var1 89 embolised
9790 COL18A1 difference Var1 90 embolised
9791 COL18A1 difference Var1 91 embolised
9792 COL18A1 difference Var1 92 embolised
9793 COL18A1 difference Var1 93 embolised
9794 COL18A1 difference Var1 94 embolised
9795 COL18A1 difference Var1 95 embolised
9796 COL18A1 difference Var1 96 embolised
9797 COL18A1 difference Var1 97 embolised
9798 COL18A1 difference Var1 98 embolised
9799 COL18A1 difference Var1 99 embolised
9800 COL18A1 difference Var1 100 embolised
9801 COMT difference Var1 1 embolised
9802 COMT difference Var1 2 embolised
9803 COMT difference Var1 3 embolised
9804 COMT difference Var1 4 embolised
9805 COMT difference Var1 5 embolised
9806 COMT difference Var1 6 embolised
9807 COMT difference Var1 7 embolised
9808 COMT difference Var1 8 embolised
9809 COMT difference Var1 9 embolised
9810 COMT difference Var1 10 embolised
9811 COMT difference Var1 11 embolised
9812 COMT difference Var1 12 embolised
9813 COMT difference Var1 13 embolised
9814 COMT difference Var1 14 embolised
9815 COMT difference Var1 15 embolised
9816 COMT difference Var1 16 embolised
9817 COMT difference Var1 17 embolised
9818 COMT difference Var1 18 embolised
9819 COMT difference Var1 19 embolised
9820 COMT difference Var1 20 embolised
9821 COMT difference Var1 21 embolised
9822 COMT difference Var1 22 embolised
9823 COMT difference Var1 23 embolised
9824 COMT difference Var1 24 embolised
9825 COMT difference Var1 25 embolised
9826 COMT difference Var1 26 embolised
9827 COMT difference Var1 27 embolised
9828 COMT difference Var1 28 embolised
9829 COMT difference Var1 29 embolised
9830 COMT difference Var1 30 embolised
9831 COMT difference Var1 31 embolised
9832 COMT difference Var1 32 embolised
9833 COMT difference Var1 33 embolised
9834 COMT difference Var1 34 embolised
9835 COMT difference Var1 35 embolised
9836 COMT difference Var1 36 embolised
9837 COMT difference Var1 37 embolised
9838 COMT difference Var1 38 embolised
9839 COMT difference Var1 39 embolised
9840 COMT difference Var1 40 embolised
9841 COMT difference Var1 41 embolised
9842 COMT difference Var1 42 embolised
9843 COMT difference Var1 43 embolised
9844 COMT difference Var1 44 embolised
9845 COMT difference Var1 45 embolised
9846 COMT difference Var1 46 embolised
9847 COMT difference Var1 47 embolised
9848 COMT difference Var1 48 embolised
9849 COMT difference Var1 49 embolised
9850 COMT difference Var1 50 embolised
9851 COMT difference Var1 51 embolised
9852 COMT difference Var1 52 embolised
9853 COMT difference Var1 53 embolised
9854 COMT difference Var1 54 embolised
9855 COMT difference Var1 55 embolised
9856 COMT difference Var1 56 embolised
9857 COMT difference Var1 57 embolised
9858 COMT difference Var1 58 embolised
9859 COMT difference Var1 59 embolised
9860 COMT difference Var1 60 embolised
9861 COMT difference Var1 61 embolised
9862 COMT difference Var1 62 embolised
9863 COMT difference Var1 63 embolised
9864 COMT difference Var1 64 embolised
9865 COMT difference Var1 65 embolised
9866 COMT difference Var1 66 embolised
9867 COMT difference Var1 67 embolised
9868 COMT difference Var1 68 embolised
9869 COMT difference Var1 69 embolised
9870 COMT difference Var1 70 embolised
9871 COMT difference Var1 71 embolised
9872 COMT difference Var1 72 embolised
9873 COMT difference Var1 73 embolised
9874 COMT difference Var1 74 embolised
9875 COMT difference Var1 75 embolised
9876 COMT difference Var1 76 embolised
9877 COMT difference Var1 77 embolised
9878 COMT difference Var1 78 embolised
9879 COMT difference Var1 79 embolised
9880 COMT difference Var1 80 embolised
9881 COMT difference Var1 81 embolised
9882 COMT difference Var1 82 embolised
9883 COMT difference Var1 83 embolised
9884 COMT difference Var1 84 embolised
9885 COMT difference Var1 85 embolised
9886 COMT difference Var1 86 embolised
9887 COMT difference Var1 87 embolised
9888 COMT difference Var1 88 embolised
9889 COMT difference Var1 89 embolised
9890 COMT difference Var1 90 embolised
9891 COMT difference Var1 91 embolised
9892 COMT difference Var1 92 embolised
9893 COMT difference Var1 93 embolised
9894 COMT difference Var1 94 embolised
9895 COMT difference Var1 95 embolised
9896 COMT difference Var1 96 embolised
9897 COMT difference Var1 97 embolised
9898 COMT difference Var1 98 embolised
9899 COMT difference Var1 99 embolised
9900 COMT difference Var1 100 embolised
9901 COPA difference Var1 1 embolised
9902 COPA difference Var1 2 embolised
9903 COPA difference Var1 3 embolised
9904 COPA difference Var1 4 embolised
9905 COPA difference Var1 5 embolised
9906 COPA difference Var1 6 embolised
9907 COPA difference Var1 7 embolised
9908 COPA difference Var1 8 embolised
9909 COPA difference Var1 9 embolised
9910 COPA difference Var1 10 embolised
9911 COPA difference Var1 11 embolised
9912 COPA difference Var1 12 embolised
9913 COPA difference Var1 13 embolised
9914 COPA difference Var1 14 embolised
9915 COPA difference Var1 15 embolised
9916 COPA difference Var1 16 embolised
9917 COPA difference Var1 17 embolised
9918 COPA difference Var1 18 embolised
9919 COPA difference Var1 19 embolised
9920 COPA difference Var1 20 embolised
9921 COPA difference Var1 21 embolised
9922 COPA difference Var1 22 embolised
9923 COPA difference Var1 23 embolised
9924 COPA difference Var1 24 embolised
9925 COPA difference Var1 25 embolised
9926 COPA difference Var1 26 embolised
9927 COPA difference Var1 27 embolised
9928 COPA difference Var1 28 embolised
9929 COPA difference Var1 29 embolised
9930 COPA difference Var1 30 embolised
9931 COPA difference Var1 31 embolised
9932 COPA difference Var1 32 embolised
9933 COPA difference Var1 33 embolised
9934 COPA difference Var1 34 embolised
9935 COPA difference Var1 35 embolised
9936 COPA difference Var1 36 embolised
9937 COPA difference Var1 37 embolised
9938 COPA difference Var1 38 embolised
9939 COPA difference Var1 39 embolised
9940 COPA difference Var1 40 embolised
9941 COPA difference Var1 41 embolised
9942 COPA difference Var1 42 embolised
9943 COPA difference Var1 43 embolised
9944 COPA difference Var1 44 embolised
9945 COPA difference Var1 45 embolised
9946 COPA difference Var1 46 embolised
9947 COPA difference Var1 47 embolised
9948 COPA difference Var1 48 embolised
9949 COPA difference Var1 49 embolised
9950 COPA difference Var1 50 embolised
9951 COPA difference Var1 51 embolised
9952 COPA difference Var1 52 embolised
9953 COPA difference Var1 53 embolised
9954 COPA difference Var1 54 embolised
9955 COPA difference Var1 55 embolised
9956 COPA difference Var1 56 embolised
9957 COPA difference Var1 57 embolised
9958 COPA difference Var1 58 embolised
9959 COPA difference Var1 59 embolised
9960 COPA difference Var1 60 embolised
9961 COPA difference Var1 61 embolised
9962 COPA difference Var1 62 embolised
9963 COPA difference Var1 63 embolised
9964 COPA difference Var1 64 embolised
9965 COPA difference Var1 65 embolised
9966 COPA difference Var1 66 embolised
9967 COPA difference Var1 67 embolised
9968 COPA difference Var1 68 embolised
9969 COPA difference Var1 69 embolised
9970 COPA difference Var1 70 embolised
9971 COPA difference Var1 71 embolised
9972 COPA difference Var1 72 embolised
9973 COPA difference Var1 73 embolised
9974 COPA difference Var1 74 embolised
9975 COPA difference Var1 75 embolised
9976 COPA difference Var1 76 embolised
9977 COPA difference Var1 77 embolised
9978 COPA difference Var1 78 embolised
9979 COPA difference Var1 79 embolised
9980 COPA difference Var1 80 embolised
9981 COPA difference Var1 81 embolised
9982 COPA difference Var1 82 embolised
9983 COPA difference Var1 83 embolised
9984 COPA difference Var1 84 embolised
9985 COPA difference Var1 85 embolised
9986 COPA difference Var1 86 embolised
9987 COPA difference Var1 87 embolised
9988 COPA difference Var1 88 embolised
9989 COPA difference Var1 89 embolised
9990 COPA difference Var1 90 embolised
9991 COPA difference Var1 91 embolised
9992 COPA difference Var1 92 embolised
9993 COPA difference Var1 93 embolised
9994 COPA difference Var1 94 embolised
9995 COPA difference Var1 95 embolised
9996 COPA difference Var1 96 embolised
9997 COPA difference Var1 97 embolised
9998 COPA difference Var1 98 embolised
9999 COPA difference Var1 99 embolised
10000 COPA difference Var1 100 embolised
10001 COX17 difference Var1 1 embolised
10002 COX17 difference Var1 2 embolised
10003 COX17 difference Var1 3 embolised
10004 COX17 difference Var1 4 embolised
10005 COX17 difference Var1 5 embolised
10006 COX17 difference Var1 6 embolised
10007 COX17 difference Var1 7 embolised
10008 COX17 difference Var1 8 embolised
10009 COX17 difference Var1 9 embolised
10010 COX17 difference Var1 10 embolised
10011 COX17 difference Var1 11 embolised
10012 COX17 difference Var1 12 embolised
10013 COX17 difference Var1 13 embolised
10014 COX17 difference Var1 14 embolised
10015 COX17 difference Var1 15 embolised
10016 COX17 difference Var1 16 embolised
10017 COX17 difference Var1 17 embolised
10018 COX17 difference Var1 18 embolised
10019 COX17 difference Var1 19 embolised
10020 COX17 difference Var1 20 embolised
10021 COX17 difference Var1 21 embolised
10022 COX17 difference Var1 22 embolised
10023 COX17 difference Var1 23 embolised
10024 COX17 difference Var1 24 embolised
10025 COX17 difference Var1 25 embolised
10026 COX17 difference Var1 26 embolised
10027 COX17 difference Var1 27 embolised
10028 COX17 difference Var1 28 embolised
10029 COX17 difference Var1 29 embolised
10030 COX17 difference Var1 30 embolised
10031 COX17 difference Var1 31 embolised
10032 COX17 difference Var1 32 embolised
10033 COX17 difference Var1 33 embolised
10034 COX17 difference Var1 34 embolised
10035 COX17 difference Var1 35 embolised
10036 COX17 difference Var1 36 embolised
10037 COX17 difference Var1 37 embolised
10038 COX17 difference Var1 38 embolised
10039 COX17 difference Var1 39 embolised
10040 COX17 difference Var1 40 embolised
10041 COX17 difference Var1 41 embolised
10042 COX17 difference Var1 42 embolised
10043 COX17 difference Var1 43 embolised
10044 COX17 difference Var1 44 embolised
10045 COX17 difference Var1 45 embolised
10046 COX17 difference Var1 46 embolised
10047 COX17 difference Var1 47 embolised
10048 COX17 difference Var1 48 embolised
10049 COX17 difference Var1 49 embolised
10050 COX17 difference Var1 50 embolised
10051 COX17 difference Var1 51 embolised
10052 COX17 difference Var1 52 embolised
10053 COX17 difference Var1 53 embolised
[truncated: 17,151,372 more chars]
