# Supplementary material for: Cell atlas of the regenerating human liver after portal vein embolization
Source: Nat Commun. 2024 Jul 11;15:5827. doi: 10.1038/s41467-024-49236-7 (PMC11239663; doi:10.1038/s41467-024-49236-7)
Supplement: Supplementary file 17 — Source Data [file 41467_2024_49236_MOESM17_ESM.zip › fig_data/extdatafig16h.txt]

	newlabs	vessel_all	vessel_core	vessel_hepclass	vessel_2class	vessel_all_type_y	area_nuc_norm	eccentricity_nuc_norm	CLEC14A_nuc_norm	ISG15_nuc_norm	CD45_nuc_norm	CLEC4M_nuc_norm	PCNA_nuc_norm	ACTA2_nuc_norm	IGFBP7_nuc_norm	GLUL_nuc_norm	CRP_nuc_norm	LaminB1_nuc_norm	Catalase_nuc_norm	e-Cad_nuc_norm	area_exp_norm	CLEC14A_exp_norm	ISG15_exp_norm	CD45_exp_norm	CLEC4M_exp_norm	PCNA_exp_norm	ACTA2_exp_norm	IGFBP7_exp_norm	GLUL_exp_norm	CRP_exp_norm	LaminB1_exp_norm	Catalase_exp_norm	e-Cad_exp_norm	nn_norm	pc_score_x	pc_score_y	pc_score
366863	Vessel cells	161	0	portal	portal	portal_161	-0.495509	1.133303	0.46636376	0.6394391	0.0919248	0.38847765	0.057112627	-0.7627985	0.6306994	-1.133559	1.462985	-0.74777377	-0.11271686	-1.0957313	-1.421179	0.1786694	0.6850006	-0.89828163	0.005460001	0.1781964	-0.051384486	0.27739212	-0.66523033	1.7720273	-1.0928084	0.66454095	-1.5812565	0.7215913	2509.021739130435	6372.370909090909	8881.392648221343
366779	Vessel cells	161	0	portal	portal	portal_161	-0.68236375	1.1449318	0.20284471	-1.5713446	-0.9280322	-0.96514225	0.20130272	1.590057	0.7850446	-1.3602462	-0.13335027	1.0654622	-0.46212146	0.6818542	-1.6710589	0.5179852	-1.7282689	-1.2725875	-1.8575938	-0.6374184	1.8763232	0.5287482	-1.0309138	-0.41217265	1.3009269	0.59732974	0.9341258	0.20196164	2509.021739130435	6372.370909090909	8881.392648221343
366723	Vessel cells	161	0	portal	portal	portal_161	0.5983311	1.1782879	0.2600474	-0.36485016	-0.2675855	-1.5187103	-1.0139881	0.9543925	-1.4380289	0.32405868	0.03819188	0.0597342	1.6251916	1.0286119	-2.6544967	-0.67099917	-0.40675265	-0.5742895	-1.0287982	-1.138307	1.8042992	-1.265538	-1.025723	-0.11163262	0.59329563	2.099784	0.6599914	0.32872644	2509.021739130435	6372.370909090909	8881.392648221343
366722	Vessel cells	161	0	portal	portal	portal_161	0.82844204	0.99840707	-0.15180117	-0.22999437	-1.0296184	-0.90859187	-0.41861644	0.99254096	-0.10421978	-0.78732157	-0.43874645	0.8969095	0.95359856	0.13791385	1.2830911	-0.46383998	0.3775486	-0.33208528	-0.6192022	0.25752193	0.2766983	-0.5232581	0.36454704	0.3893668	-0.7077024	1.0471668	-0.0875756	0.43778068	2509.021739130435	6372.370909090909	8881.392648221343
366663	Vessel cells	161	0	portal	portal	portal_161	0.07603362	1.0830196	0.06530829	0.13762729	2.9512222	-1.4161781	-0.89868796	1.2884895	1.402962	-2.0874882	1.720664	-0.53265274	-0.93419236	-1.4345427	-0.13500299	0.25149134	0.7421849	-0.28496403	-1.25072	-0.9224357	1.2108896	1.1549343	-0.7509548	2.1308954	-1.1362568	-0.48453084	-1.3046993	1.063049	2509.021739130435	6372.370909090909	8881.392648221343
366644	Immune cells	161	0	portal	portal	portal_161	1.4435647	0.2243542	0.5503748	1.0414263	0.6410747	0.3284878	-0.30135274	-0.7325128	-1.3094332	-0.0058426717	-0.6848645	-0.6210256	0.85643977	0.6306275	1.5109954	0.88515216	1.4374658	0.87959296	0.42531186	-0.5502353	0.26171103	-1.5523415	-0.6889749	-1.1982256	-0.21449633	0.5429605	0.23512144	0.76007974	2509.021739130435	6372.370909090909	8881.392648221343
366599	Vessel cells	161	0	portal	portal	portal_161	1.0287117	0.7984825	0.08691342	-0.5907206	0.030470485	-0.30874503	-0.89669716	1.3512461	-0.16551371	-0.9436736	1.7317932	-0.13729163	-0.21533446	-0.28248152	-0.32850054	-0.02317897	-0.2836601	0.3471446	-1.1252602	-0.8241874	1.2385417	0.7088089	-1.3003737	1.5376751	0.27371922	-0.46230212	-0.8441781	1.1081868	2509.021739130435	6372.370909090909	8881.392648221343
366545	Vessel cells	161	0	portal	portal	portal_161	0.2614554	0.23398823	0.09966392	-0.64932424	-0.9772534	-1.4923544	-0.26922467	1.0635337	0.0018164474	-0.5844923	0.27185905	0.90385	0.4479762	0.23986654	-0.4474368	0.08058936	-1.8303638	-1.1639694	-1.3069608	-0.7800356	1.5551268	-0.16597791	-0.84364176	0.7803896	0.89878005	1.1968194	0.3879498	-0.02069584	2509.021739130435	6372.370909090909	8881.392648221343
366544	Vessel cells	161	0	portal	portal	portal_161	1.0965415	-1.0111778	0.0320282	-0.024455031	0.03674653	-0.44186494	0.46791655	0.8277634	0.40051243	-1.2154967	1.687164	0.26238817	-1.3831598	-0.93770486	1.0421839	0.1935472	0.3257392	0.53958523	-0.490113	0.15126215	1.1808826	-0.17103332	-2.1908495	1.5049483	0.52205604	-1.4943835	-0.712721	0.66894203	2509.021739130435	6372.370909090909	8881.392648221343
366351	Vessel cells	161	0	portal	portal	portal_161	-0.4831844	0.5738919	0.16242573	0.12375952	-0.534969	-1.2741219	-0.81290567	0.86000687	0.53258526	-1.6561958	-0.32369912	0.8736189	0.25198126	0.4945062	-0.3246501	0.22903782	-0.49690846	0.32812566	-0.7215392	-0.95367956	1.137909	0.2846347	-1.1954584	0.4557081	0.5369419	-0.3032422	0.12892263	1.1983964	2509.021739130435	6372.370909090909	8881.392648221343
366339	Vessel cells	161	0	portal	portal	portal_161	0.20381159	1.5903915	0.17565241	0.77949905	0.17337294	-0.4301137	-0.7844914	1.3452821	-0.34437266	-1.776162	1.308697	-0.45596617	-0.4615287	-0.08078699	1.0310789	0.1307021	1.0382205	0.84097975	-0.21729894	-1.0847139	1.0765985	-0.39846703	-1.6806366	1.4741687	-0.6084537	-0.5499598	-0.41319424	0.9454051	2509.021739130435	6372.370909090909	8881.392648221343
366275	Vessel cells	161	0	portal	portal	portal_161	-2.2495923	1.3913578	0.57329077	1.306882	-0.9851141	-0.60014343	-0.8952741	0.40753058	1.041107	-0.9763262	2.3368146	-0.7139242	-1.0799037	-1.2583218	-0.86377	0.45733884	1.1804687	-0.6839238	-0.2285154	-1.1713501	0.1741112	0.5190026	-0.84644246	2.1446886	-0.29854578	-1.3029218	-0.86808544	1.1804237	2509.021739130435	6372.370909090909	8881.392648221343
366229	Hepatocytes	161	0	portal	portal	portal_161	0.14223677	-1.6051811	0.14810167	-1.2101938	-0.3738399	1.7285287	-0.651038	0.8943871	-0.112292685	-0.6059608	-0.8631544	1.0070661	-0.3160946	0.072855406	0.40052503	-0.48589048	-0.67988867	-0.60488755	1.1988332	-0.5192171	0.9321013	-1.101401	0.7675422	-1.0135546	0.592548	-0.05045014	0.9267027	0.5863792	2509.021739130435	6372.370909090909	8881.392648221343
366091	Vessel cells	161	0	portal	portal	portal_161	1.1980536	1.1618172	-0.109081686	-0.498684	-0.5594261	-1.6556511	-1.051201	0.63329846	0.042972915	-1.4432621	2.3573544	-0.23501031	0.6638177	0.77149004	0.78434247	-0.30683994	-1.0871372	-0.58702326	-1.0363035	-1.1777984	0.48231322	0.3889588	-1.3470784	2.44392	-0.1499047	0.40941468	0.72945565	1.159607	2509.021739130435	6372.370909090909	8881.392648221343
366051	Vessel cells	161	0	portal	portal	portal_161	-0.58805025	0.21270946	-0.021220459	-0.09170464	-1.4131212	-1.9960188	-0.88692176	0.97921085	1.5178893	-0.9018813	0.9174469	0.5174367	-0.5471724	0.43089277	-1.5194948	0.19657905	0.33746782	-1.6943071	-1.6076473	-1.1977589	0.48912793	1.3785387	-0.4992166	1.687589	-0.007014515	-0.7944246	0.2853313	1.2105983	2509.021739130435	6372.370909090909	8881.392648221343
366036	LSEC	161	0	portal	portal	portal_161	1.2688255	-2.4679089	0.49208543	1.066718	-0.052351404	0.3516512	-0.203357	-1.3450227	-0.5149144	1.909811	0.84082526	-1.0419947	-0.40873042	-0.29896706	1.361667	0.5488789	1.3630598	-0.6137159	0.16304266	-0.069105685	-1.5841649	-0.9414756	2.0183866	0.6880628	-0.52093506	-0.32344222	-0.25499725	-0.32391435	2509.021739130435	6372.370909090909	8881.392648221343
366003	Vessel cells	161	0	portal	portal	portal_161	0.76600724	1.312432	-0.055218954	0.22755313	-0.5540662	-1.2166457	-0.78079164	0.7191916	0.7560645	-0.5802426	0.6444009	0.5721733	-0.9287891	0.2818411	-0.11965062	0.0038267986	0.2162331	-0.01680375	-0.9451481	-1.3420686	0.27402022	0.74513274	-0.7591921	2.0300555	-0.15459065	-0.9593045	0.111252755	1.378961	2509.021739130435	6372.370909090909	8881.392648221343
366002	Vessel cells	161	0	portal	portal	portal_161	-0.30405706	1.0646523	0.56965095	1.2130647	-0.723893	-0.45932573	0.22917312	-0.5769653	0.6937818	0.3719951	1.6750287	-1.3728976	-0.83719176	-0.6795443	-0.3835172	0.4735819	0.99395704	-0.9917011	-0.4137369	-0.34832576	0.2494394	0.71059144	-0.8403729	1.4835141	-0.27002254	-1.2723686	-0.59242964	0.21612689	2509.021739130435	6372.370909090909	8881.392648221343
365935	LSEC	161	0	portal	portal	portal_161	-0.89996445	0.88665205	1.174356	1.8500508	1.5920069	0.24178708	0.4108293	-1.0197213	-0.20365122	0.44183832	-0.12308056	-1.4237359	-0.60052174	-1.0451015	-0.90571	0.97878283	1.6740348	0.41693142	-0.37099567	-0.48537073	0.10721566	-0.6427547	-1.1589113	-0.7629962	-0.57391214	0.23131402	0.6792135	0.049010392	2509.021739130435	6372.370909090909	8881.392648221343
365913	Hepatocytes	161	0	portal	portal	portal_161	0.1967667	-0.17618208	-1.4123068	-1.940276	-0.50505555	-0.8625693	-0.3875592	0.50079316	1.1711476	-0.5148817	-0.23603292	0.817921	1.5278443	0.85611266	0.68075454	-3.019018	-1.9437497	0.10391132	0.029062292	-0.42600724	0.8470832	0.4855764	0.38168198	-0.35963967	0.82830757	1.6517264	0.73468405	0.34027752	2509.021739130435	6372.370909090909	8881.392648221343
365740	Vessel cells	161	0	portal	portal	portal_161	0.3160628	1.0940486	0.18245213	0.058311485	-1.1064324	-1.5517349	-0.9565926	1.3745681	1.6187793	-1.3172212	1.0950751	0.6708871	-1.1239023	-0.36891395	-0.085634515	0.06443626	0.5717356	-0.94879717	-1.8198369	-0.9760904	1.4318446	1.6191542	-0.9450215	1.0531642	-0.02142326	-1.136872	-0.07509755	1.3836927	2509.021739130435	6372.370909090909	8881.392648221343
365739	Vessel cells	161	0	portal	portal	portal_161	-2.3908381	0.8786639	-0.032185994	0.32710102	-0.86968577	-0.46444476	-1.5235521	0.52508736	0.40401298	-0.72206223	-0.1324742	0.39404744	0.67675996	0.24355881	-1.7558109	-0.100153536	-0.5385173	-0.74754405	-1.6698587	-1.7312434	0.99751467	0.26449403	-0.70823133	0.48390347	0.7602455	1.0041866	0.7265148	-0.072083876	2509.021739130435	6372.370909090909	8881.392648221343
365721	Vessel cells	161	0	portal	portal	portal_161	-0.07352376	0.50122136	-0.107559904	0.9670108	-1.5622532	-1.3866373	-1.1014687	0.81842494	1.3559949	-0.44911507	0.24397941	0.529845	-0.9999914	0.20912665	0.3949172	0.0874003	1.0762875	-1.827495	-1.3965399	-1.1651182	1.161961	1.0602779	-0.6073802	0.18603282	0.76653785	-1.025728	0.15964635	0.9759699	2509.021739130435	6372.370909090909	8881.392648221343
365703	Vessel cells	161	0	portal	portal	portal_161	0.15075697	1.7742075	0.08951369	0.29697976	-0.9465202	-0.7838475	-1.1371909	0.87302405	1.2106729	0.035080034	-1.0746881	0.7163191	0.27972537	-0.53850055	0.45540538	0.0547992	0.57727724	-0.7662239	-0.98810136	-1.5354708	1.0635924	0.9115516	-0.655339	-0.6621789	0.7002839	0.7822206	-0.5605686	1.3492396	2509.021739130435	6372.370909090909	8881.392648221343
365641	Vessel cells	161	0	portal	portal	portal_161	-2.6134255	-2.4675505	0.636592	-0.5744891	-1.4291433	-1.314862	-0.6597545	1.6855824	0.47031054	-0.95639473	2.082662	0.7602512	-0.6848478	-1.1380881	-1.7990731	0.5901575	0.18261127	-0.57132196	-0.33206862	-0.95029247	1.4846053	0.1705933	-1.1486492	2.240995	-0.7304267	-0.91843337	-0.7569377	-0.472777	2509.021739130435	6372.370909090909	8881.392648221343
365589	Vessel cells	161	0	portal	portal	portal_161	0.088275656	0.53816885	0.3281146	0.02024723	-1.6975088	-1.8667529	-0.98851895	1.1028727	-0.34610674	0.035067808	1.8548977	0.71115386	-0.8368172	0.51367104	0.23121634	0.3486559	0.1486422	-1.089451	-0.9123216	-1.2498995	1.5692095	-0.028291421	-2.0504472	1.5187522	0.6497406	-0.6264166	0.12448028	-0.4492382	2509.021739130435	6372.370909090909	8881.392648221343
365588	Hepatocytes	161	0	portal	portal	portal_161	1.7364289	0.7205384	-0.63498473	1.1720308	-0.06220472	0.10570933	-0.44953611	-0.85331786	-1.3789741	0.7099829	-0.5549453	0.21357548	0.79766953	0.74927574	1.8411338	-1.1973474	1.2539941	-0.18684629	0.5358829	-0.49753955	-0.27287093	-1.3268161	0.71483254	-0.22229265	0.66735905	-0.026159806	0.26461217	0.116332516	2509.021739130435	6372.370909090909	8881.392648221343
366778	Vessel cells	161	0	portal	portal	portal_161	0.4758334	-0.30047172	-0.67511433	-1.8672516	-0.68042785	-0.9209609	-1.0303282	0.73182285	-0.67236865	-2.0440671	1.2746428	1.1298885	1.5107344	1.7350484	-1.1423318	-0.44297293	-1.6644707	-0.8671313	-0.75049525	-1.3006171	0.93912584	-1.1597917	-1.8718499	1.4699869	1.358313	1.4348791	1.1697729	0.3996254	2509.021739130435	6372.370909090909	8881.392648221343
366791	Vessel cells	161	0	portal	portal	portal_161	1.0066246	1.1754159	0.21572427	0.4348185	-0.26786065	-0.6880105	-0.5122326	0.45458835	-0.50666064	-1.4182284	0.40665466	0.43288028	0.2478267	0.36854294	-1.2308743	0.12981614	-0.6276671	-1.5377301	-0.76984066	-0.5820733	1.1501065	0.28444433	-0.66818684	0.42818943	0.3257429	0.52644104	0.25017753	0.48512733	2509.021739130435	6372.370909090909	8881.392648221343
367666	Vessel cells	161	0	portal	portal	portal_161	-1.6264141	-0.7590379	-0.019715479	-1.7136488	-0.75045055	-2.022556	-0.74955577	0.7217558	1.7574371	-1.4287902	1.3704331	1.0089871	-0.059908826	0.5079706	-1.5062735	-0.07554649	-1.1115141	-1.625554	-1.8873141	-0.64147985	0.48537844	1.8040677	-0.49425834	0.7691221	1.2757729	-0.5107587	0.49352893	0.81073755	2509.021739130435	6372.370909090909	8881.392648221343
366833	Vessel cells	161	0	portal	portal	portal_161	-0.17178665	-1.4568831	-0.5094463	-0.8635282	-0.42087474	-0.52867866	-0.79529023	0.89540523	0.45219034	-1.3630048	1.0912186	1.0489235	0.05231786	-0.1783051	0.047007754	0.013919832	-0.68458134	-0.4566351	-1.2092412	-0.7884269	1.2546576	0.863579	-1.0789319	1.418982	0.93892264	-0.6100848	-0.80212694	1.1736307	2509.021739130435	6372.370909090909	8881.392648221343
367579	Vessel cells	161	0	portal	portal	portal_161	-1.4856029	0.50473565	0.5176707	1.3550996	-0.4541725	-1.0816375	-0.32066056	-0.57256174	0.38869482	0.74750274	1.7439479	-0.44471046	-0.5926233	-1.4167234	-1.2182118	-0.084981725	1.3514664	-0.1676834	-0.5459151	0.21237648	-0.00493372	-0.11265892	-0.89264745	1.4477752	0.15649614	-0.7590919	-1.2043924	0.7986631	2509.021739130435	6372.370909090909	8881.392648221343
367545	Hepatocytes	161	0	portal	portal	portal_161	-1.4521024	-0.76856923	-3.1922276	-2.131585	1.1377527	-1.6396548	0.31452927	1.4179387	0.93862617	-0.065373965	1.7481093	0.4588789	0.13715644	0.62922204	-0.6313841	-1.1389893	-2.3082995	-0.43319887	-1.0181713	-0.490783	1.3791039	0.8623534	-2.0614765	1.5676578	0.75855523	0.551122	0.8419936	0.8740786	2509.021739130435	6372.370909090909	8881.392648221343
367527	Hepatocytes	161	0	portal	portal	portal_161	-2.0047019	1.4149892	0.4008296	-2.0157928	-0.24671149	1.8782033	-0.9628637	-0.62071085	1.0171459	-0.7719134	-0.83302164	0.89461976	0.56702054	0.30848843	-0.5556223	-0.42149454	-1.1893698	-0.3340617	1.2208867	-0.4519647	0.048509516	0.32034528	-0.45019442	-0.7032021	0.5774635	0.8493134	0.14154823	0.90094703	2509.021739130435	6372.370909090909	8881.392648221343
367509	LSEC	161	0	portal	portal	portal_161	-1.4964092	-0.20543215	0.661422	1.2066673	-0.36549672	1.0505931	0.11068909	-1.5207664	-0.43245298	-0.8036249	-0.41217944	-1.6424813	1.2311592	0.9924759	-0.58458126	0.7201151	1.5581688	0.11290821	1.2198493	-0.2806684	-1.9150145	-0.64094853	0.18303107	-0.52184486	-1.2248766	0.48732406	0.8817455	0.8177484	2509.021739130435	6372.370909090909	8881.392648221343
367437	Vessel cells	161	0	portal	portal	portal_161	0.18778227	-2.541559	-0.07304545	-0.6985037	-0.50778264	-1.1791977	-0.803797	0.9612683	0.045445304	-0.2933748	1.4065787	0.6855745	-0.85890007	0.6244026	-0.47209257	0.22920209	-0.19361019	-0.41710624	-1.2745548	-0.8039868	0.89848864	-0.029845536	-0.352652	1.1144269	0.30856982	-1.0358189	0.9293648	0.86569965	2509.021739130435	6372.370909090909	8881.392648221343
367436	LSEC	161	0	portal	portal	portal_161	0.046618506	0.9615875	0.74074084	0.5403339	-0.08843034	1.3256916	-0.43114626	0.21507041	0.36027586	-0.922429	-0.46771312	-0.572744	0.11172543	-0.8308788	0.5611429	0.33335844	0.8615414	-0.6509953	0.39616832	-0.19693717	-0.017906452	-0.24701971	-0.5366497	-0.2265557	-0.8179039	0.87317353	0.033496186	0.44499648	2509.021739130435	6372.370909090909	8881.392648221343
367389	Vessel cells	161	0	portal	portal	portal_161	1.4641906	0.7707917	0.35550526	-0.6275184	-0.8025537	-0.9785495	-0.46291995	1.2006631	-0.31299412	-0.24408735	-0.09690112	-0.31212598	1.6224167	0.24633966	1.6266745	0.16232201	-1.0738487	-1.2975718	-0.73268896	-0.22386032	0.9202613	0.5165269	-0.3818676	0.07008318	-0.3173293	1.1708345	0.5450314	0.83186793	2509.021739130435	6372.370909090909	8881.392648221343
367369	Vessel cells	161	0	portal	portal	portal_161	-1.6548935	-0.23574103	0.34664184	-0.78394324	-0.7807739	-1.0936751	-0.8191337	0.99489194	0.3622256	-2.1740546	0.9505683	1.2747059	-0.41074035	0.66282344	-1.0781597	0.42679453	-0.89163756	-1.18076	-1.2858365	-1.0456951	0.8916777	0.21449396	-1.6897087	0.39101863	1.6575538	-0.20309612	1.1375967	0.36097738	2509.021739130435	6372.370909090909	8881.392648221343
367337	Vessel cells	161	0	portal	portal	portal_161	-0.33351666	0.29589313	0.40396494	-1.805336	0.42660302	-0.9269312	-0.25007206	1.4009832	1.7822695	-0.43408003	-0.036331344	0.9282637	-0.862596	-0.7507214	-0.9243749	0.006634731	-0.81507695	0.5243915	-0.48277465	-0.5934228	0.8803373	1.6836195	-0.35367078	1.490967	0.015567506	-1.2340889	-1.3768482	0.9964985	2509.021739130435	6372.370909090909	8881.392648221343
367303	Vessel cells	161	0	portal	portal	portal_161	0.68217283	0.06437065	0.12313783	-0.9657496	-0.038383335	-1.0421898	-0.9513403	0.6268252	-0.78624547	0.49878174	1.5063142	0.34433213	0.2766775	0.27753028	-2.6127315	0.1300476	0.54451245	-0.39521962	-0.70823073	-1.3703012	0.57181686	-1.054748	-0.10694109	1.5337864	0.18875328	-0.57255983	0.5792043	0.98390085	2509.021739130435	6372.370909090909	8881.392648221343
367247	Vessel cells	161	0	portal	portal	portal_161	1.5940655	0.22421765	0.2513651	0.008149279	-0.506195	-0.8964868	-0.8110422	0.77716935	0.08362769	-1.0414397	1.6056162	0.3052264	-0.4591289	-0.14025255	0.026399393	0.13871568	0.347354	-0.8379336	-0.38178277	-1.061768	1.2405709	-0.28630388	-1.13991	1.2217169	0.26892957	-0.82306683	0.25610474	1.0187181	2509.021739130435	6372.370909090909	8881.392648221343
367211	LSEC	161	0	portal	portal	portal_161	-0.51267576	-0.23705924	0.9927934	1.4443084	0.17506176	-0.21371892	-0.4365369	0.18189058	-1.0498383	-0.56726974	-0.49593848	1.2453954	-0.7818123	-0.87026286	0.047304474	1.0057573	1.6741711	0.084971495	0.27559066	0.37850067	-0.5489823	-0.77442014	-0.2980194	0.031906717	0.27507395	-0.9592068	-0.9814561	0.0077765603	2509.021739130435	6372.370909090909	8881.392648221343
367190	Vessel cells	161	0	portal	portal	portal_161	0.22347412	-0.259662	-0.6064485	0.7754522	-0.72405005	-0.8661009	-0.85131294	0.6575508	-1.2915093	-1.0085163	0.45693085	0.93430305	0.65828854	0.59808326	-0.3908895	-1.1093146	0.7408508	-0.2618964	-0.13349937	-1.1353525	0.8127595	-0.8388992	-0.19250679	1.2562848	0.6091888	-0.78569645	0.15598726	0.6687075	2509.021739130435	6372.370909090909	8881.392648221343
367189	Vessel cells	161	0	portal	portal	portal_161	-0.7021562	-1.3655847	0.48615396	1.1456951	0.55986416	-0.11720167	-0.7093469	-0.19244175	0.10507857	-0.45889395	1.3772242	0.17249598	-1.1381452	-1.3668816	-2.429542	0.2801029	-0.1625848	-1.7997004	-0.2547413	-1.0079155	0.45723647	0.8660889	0.013455467	1.2144008	0.58995557	-0.89887875	-0.49350318	0.5129013	2509.021739130435	6372.370909090909	8881.392648221343
367188	Vessel cells	161	0	portal	portal	portal_161	-0.057652127	-1.4385223	0.46425697	-0.62782466	-0.73491114	-0.52977216	-0.50661534	0.11025749	0.7050322	-0.77728575	-0.765514	0.12765725	0.7697181	1.0739658	0.22754529	0.09373385	-0.7009827	-1.0713906	-0.28776905	-0.57845134	0.7411012	0.17445864	-1.0803276	-0.8115896	1.0034369	0.5849505	0.9417547	0.5591056	2509.021739130435	6372.370909090909	8881.392648221343
367122	Vessel cells	161	0	portal	portal	portal_161	-0.85625964	1.600355	0.36116788	-0.18396533	-0.728535	-1.1759522	-1.0457581	1.6915888	1.6373093	-2.1949654	-0.9545748	0.5997214	0.18721817	0.33099523	-0.23044413	0.76914847	-1.6215173	-0.043370377	-1.1428026	-1.1583014	1.8468556	1.2935094	-1.7041763	-1.0047737	1.1095951	0.46882215	0.3721126	0.33039308	2509.021739130435	6372.370909090909	8881.392648221343
367047	Vessel cells	161	0	portal	portal	portal_161	-0.09559568	-0.56409633	0.33165434	-0.52770364	0.22603889	-0.8225979	-0.038226888	1.4622122	0.92053986	-0.13260874	0.66421056	-0.52158594	-0.66524714	-0.6720557	-0.28055567	0.5690007	0.3496645	0.33996737	-0.815042	-0.37345073	0.9675064	-0.30160162	-0.6139872	0.89677846	-0.76864004	-0.7252027	0.5314135	0.8574598	2509.021739130435	6372.370909090909	8881.392648221343
367028	Vessel cells	161	0	portal	portal	portal_161	0.81455475	-0.7282198	0.07978783	-0.18240285	-0.74033755	-0.9496396	-0.6331437	0.9161849	1.0423608	0.05842702	1.8627393	0.008995311	-0.8547728	-1.1215035	-0.9074564	0.10255539	0.8111939	-0.72045684	-0.6426245	-1.0792545	0.70691264	0.77247465	-0.64726007	2.4329767	-0.6598511	-0.745862	-1.2631346	1.1020681	2509.021739130435	6372.370909090909	8881.392648221343
367027	Vessel cells	161	0	portal	portal	portal_161	0.49642515	1.2745948	0.15540664	0.74091977	-0.24793993	-0.20352036	-0.6315123	0.944072	0.16696844	0.41702178	1.4923621	-0.7181393	-1.3405551	-0.69391894	0.13167062	0.09330684	0.7716774	-1.0943696	-0.03923977	-0.8775863	0.95857924	0.46867114	-0.41899556	1.6969072	-0.8050132	-1.179429	-0.33555418	0.978176	2509.021739130435	6372.370909090909	8881.392648221343
366916	Vessel cells	161	0	portal	portal	portal_161	0.238778	1.0968136	0.43416548	-1.1392931	-0.15071785	-0.9531148	-0.47052717	1.3534566	0.7773637	-1.0415529	0.6048666	1.0724245	-0.9633142	-0.15833545	0.6514187	0.31887996	-0.49567673	-1.4459777	-1.7604096	-0.26554012	1.0175102	0.964604	-1.0446935	0.79925877	0.8316108	-0.67980164	0.4551265	0.65196306	2509.021739130435	6372.370909090909	8881.392648221343
366915	Hepatocytes	161	0	portal	portal	portal_161	-0.9407345	-0.18740518	1.0355666	1.3259323	0.50519735	0.40807942	0.50178844	-1.1841663	0.49424836	-0.28868723	0.67651063	-1.3954028	-1.0432472	-0.3871157	-0.36259857	1.1424222	1.7246774	0.33705017	0.6938548	0.18614358	-1.1442869	0.32126558	-0.66440034	0.6417666	-1.4233965	-1.0901964	-0.26803485	0.8208397	2509.021739130435	6372.370909090909	8881.392648221343
366850	Vessel cells	161	0	portal	portal	portal_161	-1.7272266	1.1894287	-0.18538108	-1.6722534	-0.10021374	-0.85023737	-1.0680349	0.9889179	1.3247578	0.5733456	-0.9608534	0.835824	0.35721785	0.39149874	-0.5804943	0.21771595	-2.1006794	-1.7883329	-1.55852	-1.1380131	1.1231215	1.4923146	-0.2777753	-0.99320465	1.2131414	1.4203675	1.0926325	0.75295585	2509.021739130435	6372.370909090909	8881.392648221343
366849	Vessel cells	161	0	portal	portal	portal_161	1.1860002	0.39680526	0.26838532	0.008589305	-0.1703121	-0.29576653	-1.2022122	0.088513106	-0.6576825	-1.4345819	1.6102525	0.120069936	0.3735827	0.4871285	-1.7361435	0.38622582	-0.72511643	-0.9398849	-0.04550078	-1.4388934	1.0634233	-0.4055971	-1.2736441	1.5028125	1.1814301	-0.35660854	-0.3008683	0.5022264	2509.021739130435	6372.370909090909	8881.392648221343
366835	Vessel cells	161	0	portal	portal	portal_161	-1.0647887	-1.3512461	-0.24666342	-0.8894095	-0.43542153	-1.9393547	-0.7569112	1.088622	1.1719913	-0.85191745	1.1163081	-1.2508785	1.5013435	0.85675585	-0.21386799	0.06833823	-1.2611902	-0.01864078	-1.3901541	-0.62206763	1.3292923	-0.0068614427	-0.63855755	0.53007376	-0.7586509	1.398231	1.116447	0.8522408	2509.021739130435	6372.370909090909	8881.392648221343
366834	Vessel cells	161	0	portal	portal	portal_161	0.89111793	0.60530573	0.24109964	-0.49925634	0.41698822	-0.38346246	-0.0033779293	0.53995764	0.5216872	-0.84811544	2.1316788	-1.3639449	-0.031249324	-0.44692573	0.7215329	0.15165173	0.32776484	-0.612407	-0.4857208	-0.7874794	0.42200837	0.41500646	-0.33277363	1.9105197	-1.4427835	-0.096943535	0.1039014	0.98909795	2509.021739130435	6372.370909090909	8881.392648221343
365573	Vessel cells	161	0	portal	portal	portal_161	-1.7021329	1.6750028	0.4801264	0.99890566	0.3683943	-1.8211236	-1.0074196	1.6522148	1.8567936	-1.9781139	0.5649452	0.50751907	-1.0629617	-1.6365978	-0.5224717	0.42103836	0.025150249	0.19682182	-1.060825	-1.2099916	1.8805561	2.0172966	-1.6166004	0.12972249	0.96071047	-1.2904638	-1.409017	0.3945513	2509.021739130435	6372.370909090909	8881.392648221343
365544	LSEC	161	0	portal	portal	portal_161	0.67772484	-0.28892463	0.6324981	0.4638554	-0.4758831	0.47384053	-0.46791258	-0.5143295	-0.61139864	-0.1714005	-0.5593573	-0.3066623	0.8110321	0.5637207	0.24689871	0.62668705	1.5271671	-0.25562096	0.42961448	-0.41292587	-0.82563937	-0.17986497	0.24491426	-0.14890873	-0.5887095	-0.49357608	0.2286957	0.7584982	2509.021739130435	6372.370909090909	8881.392648221343
365516	Vessel cells	161	0	portal	portal	portal_161	1.7098583	1.2818367	0.22127843	0.23713472	-0.2603123	-0.34705916	-1.0425968	0.9083768	0.78821576	-0.8339566	0.8083894	0.11217438	-1.0789343	-0.14744312	0.84832007	0.1613488	0.64559036	-0.017952232	0.117066495	-0.82342273	-0.34790707	0.9268794	-0.75627506	1.963693	-1.093904	-0.88939136	-0.27281994	0.88309544	2509.021739130435	6372.370909090909	8881.392648221343
365403	Vessel cells	161	0	portal	portal	portal_161	1.5416508	0.21611634	0.3586175	0.41516054	0.030082699	-0.6112328	-0.74499416	0.72122973	0.5558089	-0.26686504	0.81370807	-0.20574537	-0.7937637	-0.49326232	0.6336946	0.39658156	0.91651905	-0.9869582	-1.1350613	-1.2087816	1.1503509	0.46562952	-1.17605	1.4888321	-0.07889621	-0.64756155	-0.38486657	0.51977175	2509.021739130435	6372.370909090909	8881.392648221343
364181	Vessel cells	161	0	portal	portal	portal_161	-2.0119357	0.16128087	0.144177	-0.91156554	-2.0048623	-1.3993776	-0.924984	0.94559616	-0.25287503	0.90135807	-0.7361113	1.3085802	1.5554475	0.24003214	-1.2505335	0.19646236	-1.295588	-1.4281987	-0.8217318	-0.78670037	1.4788337	-0.59114856	-0.122967325	-0.7679118	1.3552599	1.4008777	0.41934502	0.92393845	2509.021739130435	6372.370909090909	8881.392648221343
364166	Vessel cells	161	0	portal	portal	portal_161	-2.164638	0.5837519	-0.2760269	-1.8680066	-2.1061952	-0.54042804	-0.5101107	1.6468729	1.287488	-0.78761035	-0.7004095	1.0605755	0.4848865	0.8747249	-1.5224538	-0.2820425	-1.9951147	-2.3755462	-0.72837585	0.40330172	1.6866554	1.1436347	-0.9830678	-0.5396142	0.9468425	0.5328617	0.7814163	0.79793483	2509.021739130435	6372.370909090909	8881.392648221343
364118	Vessel cells	161	0	portal	portal	portal_161	-2.4064982	1.1538321	0.23367387	-1.3561591	-1.9180188	-1.4656031	-1.0174834	1.9798539	1.5292192	-1.5743903	-0.76145214	1.2390004	0.47943434	0.78360224	-1.0869483	0.43692216	-0.9686067	-2.3080907	-1.7486006	-1.2258159	2.1031659	1.6567922	-2.3121629	-0.5390869	1.3636665	0.6299476	0.6992593	-0.35491616	2509.021739130435	6372.370909090909	8881.392648221343
364098	Vessel cells	161	0	portal	portal	portal_161	-0.098149136	-1.1371592	0.7867143	0.8799643	-0.59389263	-0.9876774	-0.6138089	0.1193815	-0.62348485	0.5116287	-0.80363953	1.3690925	-0.28522804	-0.32774773	-0.44730434	0.8610072	1.0973982	-0.26865587	-0.3367098	-0.7486897	-0.89859426	1.1002121	-0.76112664	-0.98495674	-0.004864268	0.027806269	0.58343726	0.34811425	2509.021739130435	6372.370909090909	8881.392648221343
364097	Vessel cells	161	0	portal	portal	portal_161	2.0957916	0.73154473	0.4998257	0.6688052	-0.65143085	-0.39356917	2.4829707	0.8171895	-0.9067498	-1.4666336	-0.981724	-0.9367026	0.7785236	0.26893783	1.3014716	0.43061727	-0.71236306	-0.122905366	-1.0278947	1.4230715	1.2431506	-1.3148222	-1.3087451	-1.1676841	0.52809644	1.2689708	0.7335291	-0.37650493	2509.021739130435	6372.370909090909	8881.392648221343
364015	Vessel cells	161	0	portal	portal	portal_161	0.18363068	-0.39805448	0.14955373	-1.3679907	-0.50803775	-1.0130247	-0.88745725	0.9385754	-0.44116822	1.0137693	-0.029293397	0.7400281	0.87416905	0.31619987	-1.1530263	0.12890485	-0.31428996	-1.7959297	-0.10231334	-1.024013	1.3321702	0.42054936	0.27724183	0.35123536	0.0903617	-0.20657581	-0.052744355	0.9425257	2509.021739130435	6372.370909090909	8881.392648221343
364014	Vessel cells	161	0	portal	portal	portal_161	0.42455426	1.2414032	0.09158035	0.87209415	1.5261863	-0.3501179	-0.9150223	1.3231586	-0.9477359	-1.0665406	-0.46034223	-0.7325114	0.4633854	0.43233594	-0.5377392	0.16258582	0.6539198	-0.7436839	-1.588377	-1.0601285	1.340548	-0.6936396	-1.6906905	0.3617596	-0.07111693	1.4683585	0.71354765	-0.45425054	2509.021739130435	6372.370909090909	8881.392648221343
364013	Vessel cells	161	0	portal	portal	portal_161	1.1420093	1.4272648	-0.81003094	0.1009658	-0.040847845	-0.37899134	-0.6263162	1.1564813	-0.9353074	-1.3469857	-0.03768567	-0.0012768992	1.2316879	0.9490019	1.223236	-0.90176237	-0.14320913	-0.1601863	-0.5577308	-0.5144072	1.0525464	-0.24197352	-0.89137924	0.41189536	0.42676455	0.7303983	-0.016644146	-0.16014646	2509.021739130435	6372.370909090909	8881.392648221343
364012	Hepatocytes	161	0	portal	portal	portal_161	-0.12988777	-1.1857414	-1.3459404	0.5824924	-0.4369916	0.5068905	0.054307982	-0.82988083	-0.49231055	1.3685458	1.4337384	-0.30477667	-0.5716283	0.12636104	0.25313687	-0.8409375	0.7042167	-0.51648957	0.50850266	-0.47539502	-0.39671862	-0.8375704	1.3082924	1.3688422	0.05291135	-0.9052227	-0.1687404	-0.4415033	2509.021739130435	6372.370909090909	8881.392648221343
363973	Vessel cells	161	0	portal	portal	portal_161	-1.5527097	0.7606219	-0.30802977	0.5198268	0.36077094	-1.5877669	-0.1779936	1.2840544	-0.10053778	-0.8773792	-0.8913052	0.3940083	0.54181886	0.29859897	-2.4430628	0.14644356	-1.6722671	1.063231	-1.7161515	2.046232	1.3451757	-0.01910353	-2.1841452	-1.1610953	1.1358541	0.7574919	0.3125021	-0.3460768	2509.021739130435	6372.370909090909	8881.392648221343
363972	Vessel cells	161	0	portal	portal	portal_161	-0.23220497	0.8030715	0.75709015	1.0879699	0.24085219	0.06802381	-0.58416915	0.8862952	-0.16770957	-0.8543336	-0.34867588	1.0692719	-0.9757433	-1.5890093	0.24196202	0.6368852	0.37385315	0.58780956	0.3192015	-0.38003287	0.8288121	-0.8570175	-0.15673603	0.009618477	0.46552983	-0.24542668	-1.3918608	-0.13013463	2509.021739130435	6372.370909090909	8881.392648221343
363946	LSEC	161	0	portal	portal	portal_161	-1.5703957	1.1939669	0.85499036	1.6503568	1.1429116	0.08569023	-0.14390303	0.5712056	-0.29142788	-1.3996155	0.21707277	-1.0984651	-0.3683931	-0.874189	-0.36659947	1.1213787	1.3721085	-0.32344678	-0.11230107	0.5498237	0.5113641	-0.5138044	-0.45962057	0.4672836	-0.82547474	-0.5022341	-1.1022369	-0.35236275	2509.021739130435	6372.370909090909	8881.392648221343
363916	Vessel cells	161	0	portal	portal	portal_161	-1.7951362	0.4721471	0.1985086	-1.745657	0.7426539	-0.21181415	-1.0108248	1.0984726	-0.21164921	-1.6198851	-0.6457412	1.071387	1.3852031	0.43188134	-1.6889493	0.076875895	-0.74460065	-0.55869746	-1.1514086	-1.3151413	1.5782807	-0.7978407	-1.0539529	-0.44037598	1.10857	1.5230913	0.7424126	1.1676741	2509.021739130435	6372.370909090909	8881.392648221343
363857	Vessel cells	161	0	portal	portal	portal_161	-0.17589706	0.11962156	0.32836184	-0.9323082	-1.226032	-1.44279	0.75428736	1.1534303	0.5601545	-0.6466763	0.05695015	0.21757911	-0.13726793	0.73987734	-1.0264566	0.7637461	-1.0797496	-1.0782119	-0.8286548	1.4085083	1.5131402	0.0015656124	-0.7160758	-0.049705554	0.092341475	-0.16417213	-0.071758546	0.8432438	2509.021739130435	6372.370909090909	8881.392648221343
363827	Vessel cells	161	0	portal	portal	portal_161	-1.9834021	0.54600716	-0.39665258	-1.3820469	-1.6308094	-0.4648131	-0.74498403	1.0105599	-0.7368616	-0.7732384	0.20142114	1.1285592	1.5538652	0.91377974	-1.6303613	-0.5301206	-0.94200665	-1.9986949	-1.1983488	-0.86629087	1.3755894	-0.5057113	-0.48075616	-0.24656498	1.3921407	1.5113739	0.9011302	0.9392024	2509.021739130435	6372.370909090909	8881.392648221343
363772	Vessel cells	161	0	portal	portal	portal_161	-0.17639339	-1.1446786	0.38332272	-0.27813357	-0.843495	-1.3683454	-0.7823125	0.91577995	-0.041055035	-0.45642656	-0.25640637	0.24123845	1.0400562	0.6376435	-2.564474	0.035455223	0.69388866	-0.010695067	-0.5504469	-1.4923011	0.73464066	-0.8007284	-2.1182702	1.284555	0.46837994	0.5733522	-0.042924974	0.91154695	2509.021739130435	6372.370909090909	8881.392648221343
363771	Hepatocytes	161	0	portal	portal	portal_161	-0.06287241	0.51060194	0.50734204	1.130757	0.55534846	-0.7479694	-0.8091625	0.48972794	-0.40352663	-0.037033025	-0.8785176	0.7476449	0.37042904	-1.1608745	-0.32493865	0.76807827	1.2315098	0.5048562	-0.37966004	-0.7789553	-0.50321764	-0.023168668	-0.4575785	-0.89070404	1.0743803	-0.07637506	-0.64722204	-0.019869164	2509.021739130435	6372.370909090909	8881.392648221343
363655	Vessel cells	161	0	portal	portal	portal_161	0.8054405	1.0310379	0.52944434	0.6135082	-1.5603594	-1.7772837	-0.33630705	1.3303403	0.13675138	-0.3512169	-0.26810905	0.59388524	-0.35578606	0.36055055	1.4355501	0.2895593	-0.07970574	-1.5556122	-1.2837014	-0.512395	1.3696394	0.45248377	-0.39435172	-0.21503416	0.9057491	-0.21684535	0.15530205	0.6462468	2509.021739130435	6372.370909090909	8881.392648221343
363616	Vessel cells	161	0	portal	portal	portal_161	-0.24827571	-0.5690052	0.83455175	0.69229305	-1.2155998	-1.3363967	-0.8471473	1.5623773	0.95151836	-0.14210242	-0.71124446	0.48727566	-0.8613884	-0.2960856	-1.0283407	1.0173072	-0.52188146	-0.36266813	0.0058282935	-0.7177142	1.3211681	0.52262765	-1.4121963	-0.7245066	0.67376775	-0.44486058	0.09890243	0.88604283	2509.021739130435	6372.370909090909	8881.392648221343
363510	Vessel cells	161	0	portal	portal	portal_161	0.5390088	1.1689913	0.65562546	1.052018	-0.03564083	-1.1256132	-0.34545955	0.30540174	1.8842353	-0.51850533	-0.76591706	-1.0753624	-0.7411903	0.50023705	-2.434267	0.28748667	0.7449434	-0.91518074	-0.83906156	-0.96911335	1.6100715	2.0602036	-0.89550155	-0.97950166	-0.75964165	-0.5060845	0.5011469	1.0964118	2509.021739130435	6372.370909090909	8881.392648221343
363509	Vessel cells	161	0	portal	portal	portal_161	-1.3770394	0.7370452	0.023113385	-0.14366749	-2.418961	-1.5680677	-1.2824824	1.3131003	1.1177247	-0.802261	0.995059	0.7382658	0.13022994	-0.023102675	-0.55708015	0.17895453	-0.5220801	-1.7520858	-1.5200698	-1.2991017	1.6159819	0.92473316	-1.0701814	0.888583	0.96288335	0.0198768	-0.15092479	-0.54668033	2509.021739130435	6372.370909090909	8881.392648221343
363475	Vessel cells	161	0	portal	portal	portal_161	-0.39153454	-0.6029588	0.51474506	-1.0789502	-1.2396327	-0.43668175	-0.2389866	0.7652476	1.5182909	-0.66412157	-0.16302527	-0.38682535	-0.37670842	1.216059	-0.43397924	0.68536925	-0.6328908	-0.8606071	-0.737314	-0.38212577	0.6428998	0.6999258	-0.2238591	0.1759703	-0.34176677	0.029851252	0.5998008	0.8947286	2509.021739130435	6372.370909090909	8881.392648221343
363474	Vessel cells	161	0	portal	portal	portal_161	-0.2935483	-1.6041605	0.6606323	0.18473168	0.111001626	-1.3112237	0.20326442	0.8529394	1.6305122	-1.3180851	2.974702	-1.5560888	-0.99237204	-1.4631325	0.16298714	0.9686873	0.23512222	0.7455669	-1.1930943	0.198537	0.7950302	1.221326	-1.5505781	2.392465	-1.1790522	-0.99073297	-1.7081585	-0.33626944	2509.021739130435	6372.370909090909	8881.392648221343
363454	Vessel cells	161	0	portal	portal	portal_161	1.0506934	0.8927872	0.19739588	-1.4883214	-0.41515046	-0.6550838	-0.3447967	1.0367752	0.12087676	-0.58025426	1.546598	0.5766958	-0.08004619	-0.33923113	-0.8387691	-0.25475454	-1.2109325	-0.5832236	-0.44240817	-0.29230314	1.0979629	0.050398253	-0.24291451	1.6108292	-0.000828894	-0.13332002	-0.17492427	0.6465146	2509.021739130435	6372.370909090909	8881.392648221343
363441	Vessel cells	161	0	portal	portal	portal_161	-0.34931183	1.0162857	0.35801643	-0.24225973	-0.08151714	0.34144735	-0.42415786	0.45193928	0.45739365	-0.5078473	1.8668169	-1.1875743	-0.6010412	-0.27547604	-1.6063752	0.47901312	-0.14397857	-1.2375505	-0.6299171	-0.45199317	0.49546427	0.41811872	-1.641458	1.2739199	-0.16085911	-0.2345021	0.703044	0.5702162	2509.021739130435	6372.370909090909	8881.392648221343
364201	LSEC	161	0	portal	portal	portal_161	-2.7241323	-0.115539856	1.1759286	0.6346547	0.0587028	-0.17847484	-0.23096156	-1.0395122	-0.8981313	-0.009251477	1.416216	0.029700294	-0.59196895	-0.2437129	-1.459643	1.1429039	0.56340486	0.34242043	0.9765198	0.009479429	-0.21495922	-1.0679379	-0.97740215	0.71951896	-0.33134803	-0.6739881	-0.27034745	-0.5899777	2509.021739130435	6372.370909090909	8881.392648221343
364202	Vessel cells	161	0	portal	portal	portal_161	2.015556	1.3859478	0.7279488	1.3485419	0.47578898	0.34519738	3.360124	0.5488809	-1.176613	-0.76795954	-0.7022323	-1.302818	-0.71795905	-0.8334312	0.6649204	0.6222775	0.8723212	0.80300206	0.23133366	3.7516582	0.7975224	-1.6939951	-0.35004705	-1.0238189	-0.6308017	-1.0522074	-0.8271656	1.108205	2509.021739130435	6372.370909090909	8881.392648221343
364231	Vessel cells	161	0	portal	portal	portal_161	-1.0525979	-0.6337533	0.36524972	-0.1527475	-1.0133978	-1.2379181	0.31311682	1.1379609	-0.6270064	-0.6654685	-0.45374757	1.3880398	0.5183096	-0.44172403	-0.36668107	0.21454932	0.014832538	-1.9917567	-1.4589363	0.2889216	1.3832394	-0.45334738	-0.7787682	-0.9287208	1.2868593	0.8937189	0.29637876	1.2149453	2509.021739130435	6372.370909090909	8881.392648221343
364792	Vessel cells	161	0	portal	portal	portal_161	1.2685509	0.33596873	-0.32844967	-0.8464171	-1.4915984	-0.88453615	2.8664508	0.73108745	-0.8036404	0.14943908	-0.44966373	-0.24213864	1.0233196	0.44140056	-0.71618843	-1.6462147	-1.5621394	-1.7386631	-0.6302452	0.6180785	1.0876001	-0.2477425	-0.34661344	-0.43387648	1.3082987	1.4546038	0.865712	1.0112977	2509.021739130435	6372.370909090909	8881.392648221343
365371	Hepatocytes	161	0	portal	portal	portal_161	0.6430686	-0.42975843	0.46924353	-0.9320504	-0.34331855	1.319183	-0.43473282	-0.5122313	-0.16663404	-0.25594753	-0.106987916	-0.56687135	1.0643412	0.5848153	0.8581809	0.28410253	-0.15182038	0.09863816	0.75380754	-0.4782184	-0.4886854	-0.82696265	0.40834576	-0.35891628	-0.27519637	0.674419	0.6861286	-0.19248426	2509.021739130435	6372.370909090909	8881.392648221343
365349	Vessel cells	161	0	portal	portal	portal_161	0.21373995	0.79791385	0.14705737	-1.8955665	-2.1321123	-0.28655037	-1.0013868	1.0352864	1.4060234	-0.05976643	-0.025489684	0.9216631	0.39195737	0.2794388	-0.15702787	0.13101892	-2.210035	-1.9152746	-0.72694474	-0.74310094	1.3723856	1.3790491	-0.41044706	-0.3661918	1.427447	0.38195223	0.334544	1.2602226	2509.021739130435	6372.370909090909	8881.392648221343
365317	Vessel cells	161	0	portal	portal	portal_161	-0.26665458	0.9930657	0.10523285	0.41435382	-0.94824904	-0.4487373	-0.976233	0.41272223	0.21250041	-0.51631236	0.22691841	0.3104464	0.08484703	0.18723376	0.17628136	0.19116941	0.048447438	-1.6850744	-0.21148756	-1.0647947	0.7361916	-0.25691083	-0.94189095	0.18271616	0.44487238	0.93523914	0.33159304	0.16841826	2509.021739130435	6372.370909090909	8881.392648221343
365188	Vessel cells	161	0	portal	portal	portal_161	0.5803172	0.69640535	0.4466377	0.74570507	-0.5861033	-0.46613985	-0.6475394	0.3939989	0.24826686	-0.5483655	0.2963272	-0.08418309	-0.15732944	-0.22239569	0.37407026	0.5941308	0.39705086	-1.1692078	-0.22378574	-0.7469247	0.27131706	0.1343474	-0.009327114	0.15189643	-0.1455979	-0.1130262	0.33362788	0.81872714	2509.021739130435	6372.370909090909	8881.392648221343
365171	Vessel cells	161	0	portal	portal	portal_161	1.1637528	0.29263955	0.45455542	0.8276258	-0.4293074	-0.43082687	-0.6570193	1.4940782	0.33447233	-0.86856973	0.11703382	-0.6611467	-0.41401446	-0.17791364	1.5567881	0.2777748	0.80337524	-0.98849094	-0.92749596	-0.8801848	1.3561497	-0.052915584	-1.1343395	0.8060397	-0.018789992	-0.18525471	-0.09328239	0.9254078	2509.021739130435	6372.370909090909	8881.392648221343
365076	Vessel cells	161	0	portal	portal	portal_161	1.5575249	0.50594515	0.26895452	0.29100126	-0.14439024	-0.0137514435	-0.7870538	0.7020394	-1.206879	-0.719917	0.44587502	0.633548	0.32608268	-0.2938509	1.3830018	0.2669157	0.45260212	-0.26979896	0.07742292	-0.7648112	0.65742755	-0.22963291	-1.728388	0.7576562	-0.11383846	0.28070456	-0.17024171	0.25626677	2509.021739130435	6372.370909090909	8881.392648221343
364970	Vessel cells	161	0	portal	portal	portal_161	1.4160784	-0.16276509	0.27606604	-1.3741715	-0.8251541	-0.8412716	-0.4581618	1.3206522	-0.3126447	0.16601202	0.65461224	0.5384426	0.06750866	0.42990762	0.14975801	0.03409687	0.02555751	-1.1895002	-0.53735286	-0.7200499	0.75889355	0.6938557	-0.45090812	1.7266401	-0.7618573	-0.5145056	0.09861468	0.4986942	2509.021739130435	6372.370909090909	8881.392648221343
364958	Vessel cells	161	0	portal	portal	portal_161	-0.11014427	1.8233927	0.09981799	0.033384632	-0.34832016	0.09201484	-0.5670265	1.5132732	0.91448224	-0.15162076	-0.57011366	0.43671766	-0.9120902	-0.87290484	1.3211964	0.39368957	-1.0508946	-1.180987	-0.64510465	-0.96684295	1.4232377	0.39494544	0.77167386	0.39588565	0.5667715	-0.2642427	-0.397729	-0.37575218	2509.021739130435	6372.370909090909	8881.392648221343
364957	Hepatocytes	161	0	portal	portal	portal_161	-0.5200665	-0.52914554	0.32118326	-0.6037683	-0.5053484	1.1857064	-0.4851887	-0.023070546	-0.78892696	-0.24658605	-0.45881084	0.39634216	0.28802356	0.74966735	-0.06804066	0.63118964	-0.5556373	0.6011949	0.5551677	-0.5854965	0.49238732	-1.1111267	-0.5647023	-0.6595811	1.0508054	-0.22267464	0.44246605	0.32593516	2509.021739130435	6372.370909090909	8881.392648221343
364812	Vessel cells	161	0	portal	portal	portal_161	1.0253773	0.7752406	0.3898048	0.589302	-1.3916101	-0.9957536	2.590595	0.7744259	-0.7014383	0.3451423	-0.77816457	-1.7523209	0.77802235	0.71115106	-1.1621501	0.5657434	-0.32580942	-1.1222333	-0.64233553	1.9458423	0.07969558	-0.038674563	0.80987	-0.8173946	-0.8115965	0.13751402	0.778648	1.224967	2509.021739130435	6372.370909090909	8881.392648221343
364811	Vessel cells	161	0	portal	portal	portal_161	0.41895807	0.50272113	0.44099262	-0.99109656	0.3336444	-0.48540363	-0.4168881	1.1676799	-0.34563428	-0.05113167	1.2147466	-0.99200135	0.39160043	0.18217948	-1.9903026	0.2921014	-0.13544832	-1.592315	-0.9169469	-0.6395628	1.0164095	-0.8665779	-0.40266147	2.3509219	-0.21367222	0.27567485	-0.24749036	0.4427353	2509.021739130435	6372.370909090909	8881.392648221343
364662	Vessel cells	161	0	portal	portal	portal_161	0.1122517	-0.54515606	-0.09296302	-0.31082702	0.03765758	-0.17514758	-0.2845925	0.7487157	-0.91974133	0.59345436	1.0390114	-0.6917769	-0.021944411	0.4682639	0.4468998	0.18278094	0.07240917	0.58094126	0.32470986	0.21829592	0.49458706	-0.67949146	-0.54900247	0.7163187	-1.2729738	0.16856326	0.18495205	-0.02324472	2509.021739130435	6372.370909090909	8881.392648221343
364275	Hepatocytes	161	0	portal	portal	portal_161	1.2078608	-1.0876577	0.74777085	1.2389804	2.244153	0.20043485	0.5898532	0.44074526	-0.063436314	-0.44820407	1.1022922	-1.6822976	-1.2213537	-1.690601	1.2250165	0.73890394	1.40691	1.4217253	-0.38582772	0.9414614	0.43054453	-0.17656922	-0.15301053	1.155025	-1.1977851	-1.2436684	-1.9775558	-0.04724622	2509.021739130435	6372.370909090909	8881.392648221343
364646	Vessel cells	161	0	portal	portal	portal_161	0.24958114	0.72977936	-0.5259859	-1.1669811	-0.66832185	0.3690204	-0.30229133	0.78057843	0.79592794	-1.0241365	0.13749884	0.39395013	0.4688187	0.01860889	0.45625988	-0.95071346	-0.73803425	-0.47372213	-0.08285784	-0.75249606	1.275703	0.2524953	-1.3320285	0.20963775	-0.048916873	1.3598905	0.3211568	-0.05265588	2509.021739130435	6372.370909090909	8881.392648221343
364613	Vessel cells	161	0	portal	portal	portal_161	1.2512463	-0.23033418	0.3212377	-0.60085684	-0.7677286	-1.3077236	-0.5623121	1.1723044	-0.5631459	-1.45885	-0.24397762	1.3072913	0.8072029	0.6847164	0.79036343	0.24909405	-0.57833624	-0.7277036	-0.5011188	-1.0170963	1.2441416	-0.8694707	-1.2204393	-0.83889365	1.4479035	0.85341644	0.9405532	0.9045738	2509.021739130435	6372.370909090909	8881.392648221343
364612	Vessel cells	161	0	portal	portal	portal_161	-0.9218788	0.9228282	0.047442026	-0.84827346	0.4813328	-1.3222265	-0.8747979	1.1840593	-0.07814942	-2.2835188	-1.1006248	0.7640363	1.9915913	1.0135422	-1.3047631	0.2269041	-0.5811018	-0.15645488	-1.3940433	-0.54924256	1.1182735	0.20027937	-1.7940503	-1.1291399	0.49708316	2.0812056	0.7021837	-0.31783122	2509.021739130435	6372.370909090909	8881.392648221343
364500	Vessel cells	161	0	portal	portal	portal_161	0.73671377	1.4716468	0.2580446	-0.4777649	-1.1612209	-1.3825085	-0.5230171	1.2237895	-0.57229877	0.031012919	0.88850147	0.5300331	-0.053449403	0.53780854	0.05898006	0.3930957	0.015380477	-0.9391782	-0.8960738	-0.82874626	1.1589147	0.09005618	-0.2957917	1.8368082	0.21485256	-1.0240304	-0.5887801	0.53712994	2509.021739130435	6372.370909090909	8881.392648221343
364489	Vessel cells	161	0	portal	portal	portal_161	1.2457045	0.19088912	0.4346139	1.0741332	0.5417846	0.03283305	2.5727165	0.91167843	-1.3267157	-0.64170676	-0.70834714	-1.7437782	-0.06408797	0.1266427	-0.29772055	0.2279056	0.7050005	-0.12582313	-0.5862994	2.2296247	1.0026404	-1.6234007	-0.50195265	-0.9290629	-1.2873389	1.1007106	0.5048085	1.2205437	2509.021739130435	6372.370909090909	8881.392648221343
364488	Vessel cells	161	0	portal	portal	portal_161	-0.22677328	0.027890528	0.2628139	-1.3770221	-0.8100776	-1.385832	-0.086399116	1.4186604	-0.7125322	-1.4130586	-0.33288231	1.4922775	0.8005442	1.0772266	-1.0117362	0.03875672	-0.8069677	-1.6758322	-1.0392061	-0.47773966	1.7326944	-0.5337692	-1.6551311	-0.58169943	1.6584158	0.76910657	0.9841594	0.84627163	2509.021739130435	6372.370909090909	8881.392648221343
364487	Hepatocytes	161	0	portal	portal	portal_161	-0.12285718	-1.4189795	-2.2066395	-1.4065058	-0.070566654	1.115665	-0.507705	0.69999903	-0.13646755	0.84876806	0.5491905	-1.1280469	1.7099222	0.75483704	0.25655627	-1.9955748	-0.6276853	0.2666608	1.3508855	0.000625347	0.73961693	0.36976132	0.18838435	-0.05929929	-0.7286307	0.65811026	-0.13657346	-0.37931597	2509.021739130435	6372.370909090909	8881.392648221343
364398	Vessel cells	161	0	portal	portal	portal_161	1.5206364	-0.49111053	0.22424333	0.19052695	0.15418617	-0.86867064	-0.9835344	1.1262853	-1.2368361	-1.7999817	0.5222011	0.45791832	1.0723662	0.29363832	1.2280787	-0.5893517	0.15860276	-0.31680125	-0.8960846	-1.3540148	1.4346247	-0.31606385	-2.3828259	1.1186091	0.43753025	0.7705945	0.41023976	-0.3902971	2509.021739130435	6372.370909090909	8881.392648221343
364370	Vessel cells	161	0	portal	portal	portal_161	1.7421108	-1.3797216	0.22749254	0.5726948	0.49593517	-0.80304945	2.371035	0.58634233	-0.5913621	-0.49692106	-0.26149732	-0.35922533	-0.42495242	-0.6283811	-0.29571956	-0.68413144	-0.9417569	-1.5909821	-0.9635012	1.2604407	0.9658631	-0.7431694	-0.24555397	-0.53544784	1.0847985	0.9984744	0.59343433	0.9061137	2509.021739130435	6372.370909090909	8881.392648221343
364335	Hepatocytes	161	0	portal	portal	portal_161	0.23107983	-1.4544262	0.7501295	1.4062959	0.35166675	0.033776373	-0.6718544	0.0921516	-1.1895361	0.01786315	-0.7912147	0.15842302	-0.28432178	0.18119654	0.47081873	0.8306121	1.4628247	0.0775041	-0.29496005	-0.0954363	0.10796237	-1.7407275	-0.33788136	-0.65320796	0.53223926	0.044455357	0.111287974	0.18549126	2509.021739130435	6372.370909090909	8881.392648221343
364321	Vessel cells	161	0	portal	portal	portal_161	-0.6710652	0.76288176	-0.33327082	-0.13261986	0.81832	-0.300208	-1.4653233	0.5654623	0.5784131	-1.0427783	2.1144218	-1.6086179	0.76300764	-0.05723716	-0.023215752	-0.3504135	-0.58252525	0.36193565	-0.8069692	-1.3635882	0.7210899	0.36462992	-0.8368015	1.4715178	-0.29772913	0.8286352	-0.13931246	1.0146521	2509.021739130435	6372.370909090909	8881.392648221343
367598	Immune cells	161	0	portal	portal	portal_161	0.8994347	-1.0628157	0.3129658	-2.240791	0.7224378	0.16651982	0.023675134	0.9316728	0.96715397	-1.9099802	2.020818	0.1557604	-0.83147466	-0.3332572	0.9082489	0.015270072	-1.0808799	0.7870936	0.060274098	0.19211149	0.91056496	0.6429489	-0.99011385	1.639569	-0.21847671	-1.0603925	-0.91179717	0.9576589	2509.021739130435	6372.370909090909	8881.392648221343
367855	Vessel cells	161	0	portal	portal	portal_161	0.3691177	0.85022765	0.2144405	0.96347463	-1.2086637	-1.5553029	-1.2025193	1.3950627	-0.300301	-2.23329	-1.1685439	0.26716405	1.9556557	1.0791475	0.58104527	0.23395553	0.93974847	-0.74229544	-1.8410716	-1.4267102	1.6056635	-0.019475754	-1.7200844	-1.1443259	0.29554072	1.7883974	0.82539076	0.67245245	2509.021739130435	6372.370909090909	8881.392648221343
363403	Vessel cells	161	0	portal	portal	portal_161	2.12777	1.6744134	0.14397529	0.5785522	-1.0942142	-0.7532564	1.7006036	1.0556833	-0.736997	-1.3731558	-0.84044975	0.44969052	0.039289396	0.24864551	2.617208	-0.21713838	-0.07009915	-0.64611804	-0.7024764	0.5240111	1.1105436	-0.25016984	-1.0862625	-0.26605162	0.26031056	0.49729618	0.25849003	-0.73508835	2509.021739130435	6372.370909090909	8881.392648221343
370553	Vessel cells	161	0	portal	portal	portal_161	0.38402548	0.83735216	0.3777606	0.61861694	-1.4112896	-1.3516241	-0.9391838	0.8283035	1.077991	-2.0752919	-0.9381918	0.7839142	0.66365355	0.5010187	-0.445264	-0.49535707	0.16466823	-1.337091	-1.7796621	-0.96530503	1.2148864	1.3868436	-1.1421398	-0.08452009	0.93430173	0.3302325	0.15556654	0.69858676	2509.021739130435	6372.370909090909	8881.392648221343
370541	Vessel cells	161	0	portal	portal	portal_161	1.353817	1.4909841	-0.55015975	-0.2184383	0.8935942	0.049496014	-1.15325	0.7558813	-0.11173885	-0.79757637	0.6520784	-0.21229474	0.5032649	0.015034981	1.5819669	-0.34619018	-0.01998781	-0.757496	-0.026830541	-1.1085148	0.34237924	-0.22588907	-0.27553806	0.49653992	0.0876163	0.72107327	0.34131685	0.9598105	2509.021739130435	6372.370909090909	8881.392648221343
370523	Vessel cells	161	0	portal	portal	portal_161	-0.49689013	-1.5711851	0.51283693	-1.9295025	-0.87357044	-1.8284687	-0.1746391	0.7857686	1.4501117	-1.073474	-0.7963744	1.101656	0.949766	0.8199955	-0.596548	0.21222396	-2.2032087	-0.2790638	-2.0581055	-0.08049256	1.3275539	1.763855	-0.85852265	-1.1014436	1.3755188	0.9927557	0.20112659	0.8858202	2509.021739130435	6372.370909090909	8881.392648221343
370448	Vessel cells	161	0	portal	portal	portal_161	1.0158528	1.0663142	0.3666625	0.64719546	-0.9751313	-1.1203116	-1.1432863	1.4955648	1.1899735	-1.132185	-0.94066006	0.0042068013	0.5576487	-0.13499746	0.44510335	-0.11506054	0.3868876	-1.0533077	-1.0871205	-0.9344855	2.0537388	1.3064916	-0.2215186	-0.63722974	-0.40610805	0.2401689	-0.24300961	0.7288545	2509.021739130435	6372.370909090909	8881.392648221343
370426	Vessel cells	161	0	portal	portal	portal_161	-1.7237015	0.07580428	0.42204684	-1.4614923	-1.5741107	-1.6262373	-0.36525968	0.9446337	0.3286659	1.1139776	-0.04617556	1.8298398	0.09434173	-0.44656402	-0.67165273	0.23476917	-1.9834062	-2.0409718	-1.6105472	-0.51845735	1.1907951	0.29853782	0.48777968	-0.33930174	2.0342445	0.8857467	0.106108755	0.8685345	2509.021739130435	6372.370909090909	8881.392648221343
370425	Vessel cells	161	0	portal	portal	portal_161	3.3611593	1.1567883	0.36736766	0.5938597	0.05305111	-1.2447852	3.437605	0.48091838	-0.77924305	-1.3327179	-0.7335318	0.43692577	-0.44399753	-0.547312	1.2830088	0.43054736	-0.30973163	0.40002286	-0.59978735	1.566321	1.2466154	-0.22283146	-1.5986292	-0.85129094	0.7744206	-0.38745984	-0.42375097	0.9224778	2509.021739130435	6372.370909090909	8881.392648221343
370411	Vessel cells	161	0	portal	portal	portal_161	2.4209852	-0.96267843	0.45649952	0.41629657	-0.7244265	-0.979546	-0.972007	1.4996864	1.5002018	-0.8757108	-1.0671357	-0.071040854	-0.04535774	-0.0186068	2.6161804	0.7658867	0.44983995	-0.90654683	-1.0778816	-0.6157626	1.3998379	1.8801253	-0.17300689	-1.0009961	-0.15688553	-0.71036786	-0.26898062	0.6947438	2509.021739130435	6372.370909090909	8881.392648221343
370341	Vessel cells	161	0	portal	portal	portal_161	0.43647817	0.43415785	0.095101565	-0.24039659	0.8499476	-0.90792	2.5800188	0.7564376	-1.8639691	-2.011462	-1.2914087	0.5756727	1.1879388	0.5129597	-0.66588145	-0.14648664	-0.84157866	0.18394545	-0.8857986	1.8771828	0.833427	-1.5496738	-0.3790061	-1.3231387	0.717513	1.2609556	0.5926437	1.1090605	2509.021739130435	6372.370909090909	8881.392648221343
370281	Vessel cells	161	0	portal	portal	portal_161	-0.119758084	1.4465047	0.81454444	-1.0285891	-1.0006396	-1.1988133	-0.8766236	1.7682041	1.8688383	-0.9958975	-0.9503234	0.84560347	-0.26025066	-0.034716174	-0.076903716	0.5253847	-1.1898758	0.0103424685	-0.9861505	-1.1785318	2.0005043	1.5983949	-1.1427792	-1.1710864	1.0450641	-0.09415628	-0.079784386	0.8597248	2509.021739130435	6372.370909090909	8881.392648221343
370268	Vessel cells	161	0	portal	portal	portal_161	2.3168266	0.9486898	-0.038836997	0.5337128	-0.7325801	-1.0237275	2.8790777	0.78633314	-1.7131048	-0.33230206	-1.1698645	0.21971928	0.5699106	0.21737885	0.64998573	-2.128063	-1.6909456	-0.76994884	-1.1757933	1.6681294	1.1922022	-0.6050222	0.30094633	-0.99966425	0.96735287	1.8972834	0.8885747	1.0644147	2509.021739130435	6372.370909090909	8881.392648221343
370228	Hepatocytes	161	0	portal	portal	portal_161	-0.1261059	-0.21435632	0.58891916	1.3469052	-0.93958753	0.3411234	-0.85758066	-1.0017649	-1.2077976	-0.40171406	0.1341057	0.93655384	-0.21570203	0.39331615	0.3063109	0.32535997	1.4285982	-1.0964203	0.42796016	-1.1173878	-0.14006293	-1.7262347	0.062345073	-0.49321276	1.0199177	0.2981776	0.2933267	0.9120076	2509.021739130435	6372.370909090909	8881.392648221343
370214	Vessel cells	161	0	portal	portal	portal_161	0.42029664	-1.774344	0.070506364	-0.34474683	0.14043222	-0.7472396	0.517583	0.78124505	1.2484905	-0.7716016	1.7710149	-0.16785824	-1.1232353	-1.4350483	0.64313614	0.5849925	-0.72046787	-0.115729086	-0.9854592	0.23390207	0.8315535	1.1038092	-0.85392696	1.5611824	-0.41759545	-0.4858493	-1.0429754	0.8893147	2509.021739130435	6372.370909090909	8881.392648221343
370174	Hepatocytes	161	0	portal	portal	portal_161	-0.44939592	-1.4024208	-0.040422805	-0.4512369	-0.3378787	-1.0896571	2.0321107	-0.7126745	0.7596724	0.38256863	1.2716372	-1.2166157	-0.37004852	0.35600135	0.12130867	-0.10487634	-0.5911679	-1.348689	-0.9241862	0.6878139	0.8066299	1.2860014	-0.8828031	0.7639169	0.5757122	-0.5526302	-0.7328246	0.56680125	2509.021739130435	6372.370909090909	8881.392648221343
370124	Vessel cells	161	0	portal	portal	portal_161	-0.26384726	0.5607641	0.0066086245	-0.52491015	-1.7430203	-1.2320465	-0.5094871	1.100813	0.59863216	-0.09693155	-0.12895566	1.4081511	-0.67071146	0.5221035	0.35997555	-0.061247863	-1.0608867	-1.783717	-1.0782832	-0.8146435	1.3669689	0.1339789	-0.22688885	0.06248531	1.5869914	-0.4917972	1.0118468	0.8170485	2509.021739130435	6372.370909090909	8881.392648221343
370073	Vessel cells	161	0	portal	portal	portal_161	0.07195517	1.7639629	0.6127015	-0.7834205	-1.4790406	-1.8636334	-0.69722074	1.2157232	2.0405095	-1.6198572	-0.6799379	1.3314878	0.56161475	-0.3818072	1.0196872	0.8383693	-0.7453372	-1.6947372	-2.0364168	-0.3506737	1.333678	2.273595	-2.0695617	-0.8198106	1.6037085	0.47916102	-0.554173	0.8378696	2509.021739130435	6372.370909090909	8881.392648221343
370038	Hepatocytes	161	0	portal	portal	portal_161	0.37360978	-2.4042487	-1.4258393	-0.955334	1.5776514	-0.3447801	-0.3193541	0.5975991	0.31865332	-0.096162185	0.91199136	-0.77402204	0.83098966	0.13167472	0.5245544	-1.1776826	-0.8163775	-0.744917	-0.2662333	0.054963533	-0.17620927	0.20717186	0.87163764	0.9237093	-1.2738485	1.3158307	0.96711725	0.95448077	2509.021739130435	6372.370909090909	8881.392648221343
370020	Vessel cells	161	0	portal	portal	portal_161	0.9999709	0.32475346	1.0005286	0.3180402	-1.426884	-1.4155366	-0.37148443	1.1981994	2.3881567	-1.608743	-0.5438377	-0.3203261	0.04058995	-0.46385187	0.7211444	0.8808498	-0.50698817	-0.83437586	-1.4446144	0.10764239	1.443354	2.0621994	-1.9665679	-0.85345685	0.38125917	0.21529944	-0.38915974	0.9901524	2509.021739130435	6372.370909090909	8881.392648221343
369986	LSEC	161	0	portal	portal	portal_161	0.00014064109	0.8796818	0.1861942	1.0096462	-0.35822713	0.3082054	-0.8558463	0.6100706	-0.34572753	0.2777557	-1.0465469	0.28142166	-0.9019944	0.5732335	0.5394304	0.088961296	1.2940586	0.46619704	0.42887086	-0.27707848	-0.35193238	-0.32949826	-0.36284927	-0.47642958	-0.60157806	-0.26334175	0.6334558	0.7115472	2509.021739130435	6372.370909090909	8881.392648221343
369945	Vessel cells	161	0	portal	portal	portal_161	0.3594509	-0.22258034	0.8655009	-1.3844203	-1.0192125	-0.90291995	-0.09333556	1.0630542	1.5113068	0.52109545	-0.28690207	0.0297353	-0.062255062	-0.36778712	-1.4004375	0.9468456	0.21280496	-1.6958268	-0.91999066	-0.26141796	0.034822237	1.8098505	0.17533723	-0.92659736	0.10199633	-0.06350953	-0.011839195	0.9074798	2509.021739130435	6372.370909090909	8881.392648221343
369944	Vessel cells	161	0	portal	portal	portal_161	0.5520047	0.31443202	0.3883456	0.6691666	0.5314785	-1.1893511	3.5312865	0.68486464	-1.5238739	-1.4033514	-0.8778457	0.41502425	-0.3027422	-0.37674493	0.77299875	0.39112824	-0.014897112	-0.8256568	-1.6303927	3.8845773	0.8694761	-0.7398272	-1.7595448	-1.2078974	0.8149806	0.1879413	-0.075852044	1.1471809	2509.021739130435	6372.370909090909	8881.392648221343
369927	Vessel cells	161	0	portal	portal	portal_161	2.7595866	1.4244268	0.50487584	0.63073605	-0.40758118	-0.8893925	3.6961343	1.213651	-0.7684274	-0.4235963	-0.40255046	-1.1257349	-0.21752472	-0.86597353	1.9581517	-0.03583634	-0.81071603	0.2416749	-0.73849595	2.2002723	1.4293622	0.37163362	-1.3045213	-0.05021491	-0.64178693	0.21051332	-0.592252	0.7092035	2509.021739130435	6372.370909090909	8881.392648221343
369913	Hepatocytes	161	0	portal	portal	portal_161	-0.89197856	0.06635107	-3.0326912	-1.8602461	2.7262652	-0.8284568	-0.7746852	1.1501158	-0.008614281	-1.0284745	-0.49708337	1.3737535	1.7475086	0.7337254	-1.6122932	-3.2442107	-2.2500854	-0.29836875	-1.7006578	-0.9775085	1.6660857	1.1931064	0.39752895	-0.78111535	1.2527144	2.3599384	1.1528132	0.898151	2509.021739130435	6372.370909090909	8881.392648221343
369883	Hepatocytes	161	0	portal	portal	portal_161	0.49431092	0.97250795	-2.8280792	-1.7579863	1.2499747	-1.4013274	-0.3655239	1.2948452	0.9843567	-1.7523276	-0.400239	1.1584197	1.9545736	0.7841905	0.39456612	-2.0123146	-2.0852156	-0.46731368	-1.3749458	-0.20785825	1.1840107	1.5298659	-0.63776964	-0.031952456	1.3299654	1.5438511	-0.057775747	0.8217186	2509.021739130435	6372.370909090909	8881.392648221343
369776	Vessel cells	161	0	portal	portal	portal_161	0.2692514	-2.672949	-0.8759687	-1.4560928	-0.58326447	-0.8494773	-0.018437583	0.80194473	0.28628364	0.13467829	0.77581745	-0.67137694	1.4931778	0.7446521	0.4785062	0.149828	-1.7423779	-0.5167246	-0.76703095	-0.09152834	1.1352673	0.6895238	-0.15421475	0.16069628	-0.09777025	0.71258545	0.25905412	0.90825367	2509.021739130435	6372.370909090909	8881.392648221343
369710	Vessel cells	161	0	portal	portal	portal_161	-0.7237748	0.70413834	0.35669562	-0.5412483	-0.065952465	-0.47836077	-0.6190742	1.499397	0.3585907	-0.11125258	0.19746333	-1.2821499	0.7974117	0.07899048	-2.2441325	-0.15039289	-0.34310877	0.43574303	-0.4572389	-0.9381138	1.3274915	1.0832999	0.07746362	1.9391537	-1.7606435	-0.21796933	-0.90317434	1.0216539	2509.021739130435	6372.370909090909	8881.392648221343
369682	Vessel cells	161	0	portal	portal	portal_161	0.10276849	1.7841607	0.8733878	-1.3596414	-0.71123636	-0.9087928	-0.596783	1.8266603	2.0982904	-0.5455951	-0.1439152	0.3633144	-1.0483664	-0.34742114	0.39526266	0.7310317	-0.40477106	-1.1392089	-1.4412925	-0.8114774	1.845108	1.52454	-0.099188484	0.1991223	0.15474007	-0.93290937	-0.33151644	0.97268337	2509.021739130435	6372.370909090909	8881.392648221343
370552	Vessel cells	161	0	portal	portal	portal_161	-0.3909147	0.32338542	0.6947658	0.95501465	-1.2987252	0.0616045	-0.36757377	0.9895007	0.1262747	-1.1822739	-0.40205285	0.7085674	-0.22441496	-1.0943801	-0.29782045	0.64208513	0.7166171	-1.3435498	-1.1890241	0.18306608	1.0146881	0.15723173	-1.6694508	-0.056538746	0.8156652	0.12963232	-0.59048927	0.7338591	2509.021739130435	6372.370909090909	8881.392648221343
370569	Vessel cells	161	0	portal	portal	portal_161	0.5699115	1.5983033	-0.36549956	-1.4407667	-0.46359184	-1.394826	-0.6463811	1.2605478	2.4989393	-1.3518695	-0.74440104	1.0782516	-0.1801169	0.5027436	0.4277377	-0.022071928	-1.0257494	-0.5726704	-1.555817	-0.85241544	1.6116437	1.9431632	-1.8611863	-1.0101433	1.2127991	0.5346428	0.2896989	0.8777909	2509.021739130435	6372.370909090909	8881.392648221343
367926	Vessel cells	161	0	portal	portal	portal_161	-0.5385498	0.23760131	-0.02783344	0.44280392	-1.8217816	-1.8873737	-0.845514	1.0104815	-0.6991342	-2.122098	1.3451569	1.0018378	1.1308336	0.36903325	0.030224875	-1.1447514	0.9145035	-1.3971347	-1.8772118	-0.946277	1.3312765	-0.27007025	-1.6321398	1.4965689	0.6903743	0.6513961	0.18222106	0.7409504	2509.021739130435	6372.370909090909	8881.392648221343
370619	Vessel cells	161	0	portal	portal	portal_161	2.0001605	1.0881951	0.5185767	1.0169847	-0.75519216	-1.2538712	3.7021713	0.9797048	-0.7327593	-0.5625719	-0.40710384	-0.2516323	-0.8275546	-0.9555474	-1.303687	0.75146407	-0.26444432	-0.82413757	-1.1611415	3.6876924	1.3334665	0.7409465	-1.7192913	-0.88143176	0.030006051	-0.5566981	-1.0684315	0.73531574	2509.021739130435	6372.370909090909	8881.392648221343
372264	Hepatocytes	161	0	portal	portal	portal_161	-0.23134178	1.7967001	0.48976365	0.0075200545	-1.2168463	-0.18674228	-1.0530152	0.23293513	0.5904662	-0.8517317	-1.1620232	-0.069922835	1.2565336	0.9578174	1.3873634	0.59066355	0.45149067	-0.7230187	-0.016107745	-0.98064977	-0.534633	0.020684289	-0.84747654	-1.232243	-0.14928311	1.6884258	1.2249025	0.7357082	2509.021739130435	6372.370909090909	8881.392648221343
372131	Hepatocytes	161	0	portal	portal	portal_161	0.23632824	0.6004233	0.5141705	0.2697097	-0.2886613	-0.06480825	-0.9902467	0.07200516	-1.4161205	-0.80098754	-0.9696248	0.8617749	1.117559	0.9907108	0.07538981	0.6817826	0.7154489	-0.13420875	0.26380372	-1.1495389	-0.4482202	-1.3493143	-0.74221766	-1.1847092	1.2025684	0.35835522	1.3420686	0.42011228	2509.021739130435	6372.370909090909	8881.392648221343
371855	Vessel cells	161	0	portal	portal	portal_161	-0.31761014	-0.23971656	0.6802824	-1.3950758	0.039980657	-0.7110733	-1.0480431	0.7346142	1.4927101	-1.0380954	-1.2108133	0.9348669	0.16000499	0.6713346	-1.5214776	0.5358726	0.4911137	0.092050135	-0.20204104	-1.3706166	-0.3018489	0.26637784	0.80804163	-1.4501373	0.883451	-0.2224872	0.4895409	0.6242431	2509.021739130435	6372.370909090909	8881.392648221343
371854	Hepatocytes	161	0	portal	portal	portal_161	0.4271599	-1.0063901	0.7138643	1.3776617	0.12058738	1.0471175	-0.96884304	-1.5957993	-1.4565712	0.46654567	-0.9486207	-0.86367375	1.2136546	1.1635052	0.6586286	0.8228112	1.7121657	0.30261016	0.9016236	-1.0566722	-1.4278746	-1.668969	-0.08575892	-0.9186859	-1.0554595	1.3522388	1.582489	0.7312739	2509.021739130435	6372.370909090909	8881.392648221343
371839	Vessel cells	161	0	portal	portal	portal_161	-0.4320241	-1.7723233	0.5366749	-0.100245066	-0.8713282	-2.0675583	-0.8848519	0.9428971	2.3271675	-1.5477555	-0.81118816	1.222148	-1.084119	0.75262433	-1.4570448	0.4691979	-0.47808018	-2.4730554	-2.076032	-1.0097694	1.5202894	2.5579472	-1.3910688	-0.80130714	1.5597413	-0.83404976	0.9230258	0.42193252	2509.021739130435	6372.370909090909	8881.392648221343
371758	Hepatocytes	161	0	portal	portal	portal_161	-1.4352546	0.8671718	0.6076165	1.4319144	-0.72661084	-0.24498457	-0.48188245	-1.5677302	-0.41796225	-0.8010091	-0.667533	0.56752396	0.17923631	1.1883317	-0.4820925	0.62018585	0.46053568	-1.4662818	-0.009486142	-0.9917885	-0.944628	-0.113194324	-0.0647623	-1.0878547	0.6668457	1.1893382	0.9683097	0.65652835	2509.021739130435	6372.370909090909	8881.392648221343
371699	LSEC	161	0	portal	portal	portal_161	0.29148483	-0.13974974	0.31809503	0.9182907	0.18001014	0.84502727	-0.26487046	-0.23834309	-0.9397543	0.091553286	-0.41482973	0.4489928	-1.5170059	0.69450665	0.40935126	0.47484192	0.4392409	-0.3317705	0.9986417	-0.20944558	-1.4147768	-0.32448065	0.61797744	-0.15947418	0.7557545	-1.4730982	0.68717253	0.594304	2509.021739130435	6372.370909090909	8881.392648221343
371661	Hepatocytes	161	0	portal	portal	portal_161	0.33021635	0.8106685	0.6233884	1.2309816	-0.6845441	0.30928206	-0.97500455	0.044340838	-0.49454743	0.2295336	-1.0441512	0.84759974	-0.71869224	0.0936926	0.46595317	0.6165224	1.3322351	-0.18876994	-0.13418496	-1.2684047	0.13368037	-0.30117783	-0.4300038	-1.301874	1.1518303	-0.8198346	0.7355116	0.621236	2509.021739130435	6372.370909090909	8881.392648221343
371660	LSEC	161	0	portal	portal	portal_161	1.3394496	1.4117022	0.6193078	0.13642386	-0.52609664	-0.034595903	-0.424499	-1.6614326	-1.0661149	1.6864455	0.36082917	0.3125512	0.16874443	0.630611	1.8859468	1.0821011	1.1814818	-0.9032432	0.09690997	-0.60620314	-1.517795	-1.3136536	1.5793127	-0.5312865	0.35063577	0.27312955	0.49020794	0.760705	2509.021739130435	6372.370909090909	8881.392648221343
371519	LSEC	161	0	portal	portal	portal_161	-1.4437381	1.3470901	0.58312446	1.2145418	1.2044563	1.0110409	-0.93325377	0.7938328	-1.0124217	-0.6536027	-0.7484803	-1.6574932	-0.25904682	1.1682928	-0.51372045	-0.2437143	1.2222862	1.2705839	0.21580483	-0.67960954	0.4006463	-1.146338	-0.832567	-0.8479843	-0.63816446	0.5521989	1.087973	1.1757886	2509.021739130435	6372.370909090909	8881.392648221343
371481	LSEC	161	0	portal	portal	portal_161	-0.5160268	0.28974366	0.9040773	1.6009232	0.2546411	1.0587811	-0.54873747	-1.655571	-0.9405378	-0.27705202	-0.6340967	-0.38630816	-0.32474437	1.0651903	-0.021958407	0.640776	1.3488443	-0.664121	0.053775366	-0.80642027	-0.73211426	-1.4306316	0.13959873	-0.8674861	0.7100979	0.24680786	1.0530313	0.6025759	2509.021739130435	6372.370909090909	8881.392648221343
371313	LSEC	161	0	portal	portal	portal_161	0.69601035	-0.97625476	0.48578238	1.0994602	0.9581863	0.7292026	-0.60465443	-1.0370066	-1.2898031	0.19287239	0.30819607	0.47785795	-1.4526491	0.4790877	0.40002114	0.65339106	1.4768733	-0.0063706636	0.61521995	-0.814808	-1.0734158	-0.38384125	-0.06880389	-0.34731475	0.38769147	-1.3752272	0.8776404	0.5869902	2509.021739130435	6372.370909090909	8881.392648221343
371312	Hepatocytes	161	0	portal	portal	portal_161	-0.75624794	1.0822157	1.143796	1.7939159	0.022886349	-0.13009267	1.4579186	-1.4798685	-0.80214965	0.69952977	0.54257375	-1.1166773	-0.37263024	-0.8796557	-0.13373008	1.3676779	2.177851	-0.11507698	-0.35769865	-0.033662483	-1.0132155	-0.8001835	2.0088565	0.4253908	-1.2599025	-0.40717718	-1.0256196	0.6169727	2509.021739130435	6372.370909090909	8881.392648221343
371281	LSEC	161	0	portal	portal	portal_161	0.3858077	0.41254702	0.7258594	1.292003	-0.38738072	0.10641825	-0.28266218	-0.6074574	-0.7211862	-0.3823139	-0.86355704	0.23712826	-0.15704216	0.6853828	0.022948425	0.7573553	1.091522	-0.059459172	0.25625324	0.27253085	0.10651515	-1.1238433	-0.13685855	-1.0479479	0.4437342	-0.8703449	0.54752475	0.47634915	2509.021739130435	6372.370909090909	8881.392648221343
371128	Hepatocytes	161	0	portal	portal	portal_161	-0.064558	0.43100113	0.69321364	1.4308448	-0.9102827	-1.4829408	0.5101364	-0.41228092	0.3026318	1.1606364	0.0038614399	0.15232176	-0.6221924	-0.9626481	0.44693258	0.58188945	0.8385666	-0.18466362	-0.69614345	-0.3118972	0.1725404	0.21699016	-0.23914903	-0.7295371	0.29037488	-0.027021023	-0.09007013	0.9825349	2509.021739130435	6372.370909090909	8881.392648221343
371084	Vessel cells	161	0	portal	portal	portal_161	-2.0122192	1.3687778	-0.09072221	-0.98325396	-1.5892264	-1.0755926	2.592152	0.031543802	0.7648605	-1.3013637	-1.2132064	-0.1235595	1.5828656	0.8438575	-3.7544208	0.5244438	-0.8535788	-2.7592208	-0.79625976	0.7086333	-0.37531012	1.2870212	-1.0331059	-0.4130741	0.7471473	1.4344164	0.08375284	0.922466	2509.021739130435	6372.370909090909	8881.392648221343
371083	Vessel cells	161	0	portal	portal	portal_161	-1.0517426	1.1360829	1.4250972	0.6381414	-0.06428152	-0.08379862	-0.024381598	-0.98173434	2.1360993	0.06444332	0.071664065	-1.2595252	-0.54992217	-1.0395232	-0.70655644	1.3340904	0.97650915	0.352662	-0.082607985	-0.00072745094	0.6624526	1.9023236	-1.1458074	-0.3172421	-1.4782786	-0.5952146	-1.2874359	0.6456396	2509.021739130435	6372.370909090909	8881.392648221343
371052	LSEC	161	0	portal	portal	portal_161	-0.09970102	-2.5737414	0.6819129	1.387353	-0.5803292	0.9499095	0.0370893	-0.2545239	-1.5335345	-0.14553323	-0.9183807	1.015532	-0.42368463	-0.49118412	-0.49817598	0.9121028	1.7053312	-0.69434255	0.20479451	0.22287945	-0.78738683	-1.2969793	-0.19093508	-0.6849228	0.5996668	-0.026299115	-0.12893704	0.4105135	2509.021739130435	6372.370909090909	8881.392648221343
371003	Hepatocytes	161	0	portal	portal	portal_161	0.88317925	0.0916878	0.754419	1.2660915	-1.1371228	-0.91116023	3.0524375	0.4912673	0.055667117	0.3472132	-0.09597826	-1.095268	-0.79778826	-1.2910085	-1.2085129	1.2574083	1.902419	-0.001605789	0.2733535	1.0534453	-0.9175247	-0.3615283	0.43126473	0.36480004	-1.4437146	-0.6743119	-1.0313947	0.56748426	2509.021739130435	6372.370909090909	8881.392648221343
370988	Vessel cells	161	0	portal	portal	portal_161	1.2144167	0.7926614	-0.22162674	0.17232756	-0.6023579	-0.50377476	-0.20135714	1.2537026	1.6354746	-0.20127623	-0.9233141	0.5456581	-0.67042327	-0.9027984	0.5911955	-0.5361115	-0.5116992	-0.37162992	-1.1624122	-0.3924982	1.9840217	1.973431	-0.67814964	-0.59966063	0.588719	-0.40011302	-0.66342986	0.5326299	2509.021739130435	6372.370909090909	8881.392648221343
370936	Vessel cells	161	0	portal	portal	portal_161	-0.46414807	1.2477149	0.251954	0.33222592	0.12602818	0.7357567	0.060039386	-0.10172292	1.9499652	0.13403745	-0.5361608	-0.49666616	-0.85159427	-1.3477749	-1.5250014	0.8545774	0.07127033	0.3878862	-0.037705414	-0.52943516	-0.6250584	2.7243354	-0.07511042	-0.48680237	-0.24745719	-0.70973074	-1.1683962	0.8082342	2509.021739130435	6372.370909090909	8881.392648221343
370873	Vessel cells	161	0	portal	portal	portal_161	-1.2139227	-0.92523843	-0.61331177	-1.7583185	-1.2479246	-1.6266824	3.6372645	1.2046945	0.8326884	-1.6912792	-0.39566082	0.52138686	0.46868837	0.22775707	-2.0575967	-0.7496597	-1.6578956	-1.6950027	-1.6908876	1.0045153	1.3228483	1.0910866	-1.5977929	-0.23711027	0.98816	1.2398058	0.5318497	0.5856664	2509.021739130435	6372.370909090909	8881.392648221343
370872	Vessel cells	161	0	portal	portal	portal_161	-0.10362278	0.8036115	1.084465	0.68866175	0.747948	-1.0009938	-0.36020127	1.0870055	0.97185636	-1.0426123	-0.44487897	-0.7930748	-0.10364287	-0.7391796	-0.06384888	1.2474961	0.9557846	-0.25253996	-0.57187665	-0.5078032	1.3051801	0.8120386	-1.1934159	-0.5541145	-0.7426842	0.04453174	-0.73304653	0.6973577	2509.021739130435	6372.370909090909	8881.392648221343
370821	Vessel cells	161	0	portal	portal	portal_161	0.22819223	1.28868	0.21736525	-0.31718463	-1.5250508	-1.9407415	-0.9694525	1.7509032	1.5005295	-0.8765448	-1.0579482	1.0100175	0.025654651	0.61397284	-0.0075558783	0.1634783	-1.2668759	-0.959053	-1.1203256	-0.9817853	2.0251985	1.3971227	-0.91026074	-1.0674101	1.242549	0.07331783	0.3247463	0.64524794	2509.021739130435	6372.370909090909	8881.392648221343
370777	Vessel cells	161	0	portal	portal	portal_161	0.03334023	1.4869548	0.32549325	-1.9142807	-1.9653236	-2.0366707	-0.722617	1.0031772	1.7129024	0.1238338	-0.6614415	0.98553216	0.8291471	1.0265021	0.7391104	0.4465081	-1.5667449	-0.77987844	-1.1065805	-0.6933804	0.82181454	1.3920578	-1.2871622	-0.27969095	1.1355035	0.50545275	0.33794147	0.61885023	2509.021739130435	6372.370909090909	8881.392648221343
369681	Vessel cells	161	0	portal	portal	portal_161	0.44127512	1.6190072	1.0545384	-0.2957364	1.3518559	-0.5252761	-0.35760555	1.0138472	2.249744	-0.7352504	-0.3192272	-1.1877693	-0.67589265	-0.9517737	0.15171076	1.3214067	0.5172241	-0.17047034	-1.067492	-0.35182625	0.9168547	2.3851032	-0.7306173	0.043362595	-1.0116903	-0.9289156	-0.9882812	0.7197749	2509.021739130435	6372.370909090909	8881.392648221343
369664	Vessel cells	161	0	portal	portal	portal_161	1.4834415	0.68823403	0.2617775	-1.0034786	-0.7387918	-1.3807712	-0.5307254	1.046728	0.89806426	0.64217836	0.42107463	-0.68389267	0.82792014	0.10725242	1.2677715	-0.050684232	-1.5040088	-1.5695179	-1.2289292	-0.52887267	1.3689989	0.9593848	0.86770177	0.5627306	-0.17003132	0.762466	-0.09343915	0.7559085	2509.021739130435	6372.370909090909	8881.392648221343
369651	Vessel cells	161	0	portal	portal	portal_161	-0.035310168	-1.0266169	0.96651477	-0.4036721	0.50753385	-1.4751501	0.17574751	1.2859404	-0.15480529	-1.0842469	0.49502492	-0.44840717	0.42401573	-0.1762065	-1.8612545	0.8212848	0.45371607	-0.5804884	-1.4744811	0.34169126	1.4240782	-0.1111899	-1.3092381	0.43605343	-0.61795515	0.4448811	-0.24505824	0.3103107	2509.021739130435	6372.370909090909	8881.392648221343
369536	Vessel cells	161	0	portal	portal	portal_161	-0.047180537	-0.07277272	0.29624903	-2.1262677	-0.579088	-1.5694847	0.044292133	1.0016855	1.6522163	-1.6575928	-1.0758219	0.86902523	1.4224088	0.70690477	0.41086206	-0.40627033	-2.3580737	-1.5915618	-1.681747	0.54483545	1.2566453	1.6715416	-0.3427916	-0.98976034	1.0419319	1.0412427	0.835827	0.9693455	2509.021739130435	6372.370909090909	8881.392648221343
368604	Vessel cells	161	0	portal	portal	portal_161	-0.8423217	-1.5396504	0.16581415	-1.5487185	-0.53062475	-0.61869603	0.14463937	1.3735731	0.9670419	-1.1677527	1.9696337	-0.45853505	-1.1920745	0.61981267	-1.0411834	-0.23447771	-0.83651173	-0.6517872	-0.5517187	-0.8191591	1.2616235	0.63890976	-0.90629005	1.8443726	-0.1259345	-1.1861051	0.65475535	0.99556106	2509.021739130435	6372.370909090909	8881.392648221343
368588	Hepatocytes	161	0	portal	portal	portal_161	-0.20740816	0.37723863	-0.1968255	0.79177517	0.11422986	-0.5464495	1.2445375	-0.90416074	0.3934085	-2.0070686	-0.20277864	-1.2152722	0.7795122	1.4567134	-0.4776095	0.07979107	1.1060117	0.42903396	-0.7164006	0.7635528	-0.12632667	-0.4025433	-1.3091078	0.049822528	-0.7467569	0.26312998	0.66064245	1.1149079	2509.021739130435	6372.370909090909	8881.392648221343
368546	Vessel cells	161	0	portal	portal	portal_161	-1.7278507	-0.51292974	-0.22242819	-0.80929255	-0.59016573	-1.2314092	-1.1936222	1.5106322	0.8082992	-1.9798206	-1.2016678	0.82621425	1.493866	1.0710045	-2.0846517	0.03897851	-1.1065338	-0.5622878	-0.56692487	-0.90920055	0.8878416	1.0301683	-0.7918201	-1.3884745	0.61285365	1.009698	1.0646228	1.0077999	2509.021739130435	6372.370909090909	8881.392648221343
368545	Vessel cells	161	0	portal	portal	portal_161	0.3333438	1.1802273	0.2898878	0.84635293	-0.06513452	-0.53734565	-0.82520485	1.2054774	-0.22319573	-1.4348176	1.4604369	-0.9241532	-0.39711598	0.15034138	0.5608246	0.5084664	0.750647	-0.7950966	-0.9117495	-0.8090422	1.2830627	0.9030413	-0.6300404	1.2234094	-0.94836307	-0.98108405	-0.19786195	1.0728132	2509.021739130435	6372.370909090909	8881.392648221343
368544	LSEC	161	0	portal	portal	portal_161	1.5898862	-1.0341444	0.77005553	1.0711774	-0.190349	-0.029984767	0.14299218	-0.20899253	-0.79943895	-0.40953878	-0.39910236	-1.0559487	1.1126854	0.12712404	1.0394348	0.83379453	0.7918236	-0.42065167	-0.025493382	0.43856093	-0.27391148	-0.23682345	0.4114606	0.09400747	-1.1800768	0.12666863	-0.11265614	0.7771992	2509.021739130435	6372.370909090909	8881.392648221343
368532	Vessel cells	161	0	portal	portal	portal_161	0.25749332	-0.21633653	0.45323223	-1.6590552	-0.33047822	-0.5134204	0.43127948	0.80244744	0.9391761	-1.8372209	2.1062007	-0.39962584	-0.20925596	-0.11613195	0.6783661	0.19675353	-0.8112505	-0.54525745	-0.4835916	0.60708946	1.0229902	0.25659955	-0.4964427	1.7076776	-0.61312324	-0.5168684	-0.57469386	0.7334388	2509.021739130435	6372.370909090909	8881.392648221343
368515	Vessel cells	161	0	portal	portal	portal_161	1.2267326	1.4451413	0.31737393	-1.1365097	0.18268685	-1.3649704	-0.28264335	1.5122577	1.122575	-0.8162125	-0.0038255984	0.48192018	-0.117084496	-0.26146287	2.0005984	-0.1783037	-1.2479761	-1.2685353	-1.635093	-0.54152787	1.8264859	1.2338529	-0.7843331	0.13434386	0.66066444	0.155872	0.45712146	0.6879928	2509.021739130435	6372.370909090909	8881.392648221343
368499	Vessel cells	161	0	portal	portal	portal_161	1.2240566	-0.050368335	0.27131802	0.5298041	-0.36901042	-1.5635128	-0.33108956	0.8613661	0.13066392	-0.75511754	0.32891247	-0.009085608	-0.14551358	0.4153531	-0.061227623	0.09508848	0.46982515	-0.25804484	-1.3272324	-0.60810244	0.8358882	0.45652196	0.30216035	1.2122954	-0.9611604	-0.23595431	-0.15787436	0.7842657	2509.021739130435	6372.370909090909	8881.392648221343
368487	LSEC	161	0	portal	portal	portal_161	0.23932694	-0.24475656	0.6688146	1.0707161	0.24167532	0.43085068	-0.22245252	-0.36000153	-1.1578315	0.13154894	-0.8888857	0.45356017	-0.24327663	0.0029977078	0.5075567	0.8091548	1.4024273	-0.31186655	0.15989876	0.3112847	-0.3892972	-1.1227155	0.1736381	-0.688567	-0.73191255	-0.08676123	0.9068963	0.85176384	2509.021739130435	6372.370909090909	8881.392648221343
368486	Vessel cells	161	0	portal	portal	portal_161	-0.54352355	0.32524475	-0.7389243	-1.6147052	1.5465971	-1.7916201	-0.5349317	0.96004826	-0.1028155	-1.9016888	-0.29327253	1.7124492	0.2059397	1.8291441	-0.82036144	-0.9282461	-1.6257741	-0.66641706	-2.0529385	-0.7729244	1.5093721	1.0099376	-2.2928357	-0.531058	1.9957893	0.6532638	1.8760457	0.6687667	2509.021739130435	6372.370909090909	8881.392648221343
368423	Vessel cells	161	0	portal	portal	portal_161	1.0860282	-0.9131426	0.26682797	0.17307855	0.8364767	-0.32640535	-0.43040416	0.8426597	0.11744157	-0.8423844	1.6730015	-1.6752355	-0.20264454	-0.019540934	1.2401627	0.3173055	0.6373854	0.2453186	-0.27110645	-0.70578575	0.64034224	0.47086668	-0.510197	2.0895357	-1.5855225	-0.84318244	-0.53362304	0.92751765	2509.021739130435	6372.370909090909	8881.392648221343
368402	Vessel cells	161	0	portal	portal	portal_161	0.10939679	-0.6491489	-0.11929575	0.5137398	-1.4508082	-0.9641524	-1.1007761	0.7673658	-0.9233461	-1.6778845	-0.94896454	1.1085225	1.7801889	1.1885167	-0.080613494	-0.20360099	-1.544998	-1.2933884	-1.2756913	-1.0311106	1.0971622	0.27430037	-0.55252755	-0.5114419	0.7321753	1.7691424	1.4149139	0.7082599	2509.021739130435	6372.370909090909	8881.392648221343
368390	Vessel cells	161	0	portal	portal	portal_161	0.02606407	1.2705286	0.121202976	0.88080645	-0.533956	-2.0225093	0.52189684	1.0469712	1.457264	-0.50708383	1.3938379	-1.3684136	-1.366048	0.13650082	-0.7136242	-0.04143213	0.918179	-0.7419704	-1.8622506	0.6259653	1.3103539	1.0887915	0.11784565	1.673868	-2.0837169	-0.6237417	-0.45983878	0.90362275	2509.021739130435	6372.370909090909	8881.392648221343
368373	Vessel cells	161	0	portal	portal	portal_161	0.017663736	0.59586346	0.024746798	0.75778615	-1.2782105	-1.7680545	-0.015191819	0.7922968	0.7667876	0.2811519	1.5700487	-0.7954503	-0.8154567	-0.044709932	-2.2449172	-0.22140755	0.5889906	-1.3468211	-1.6591828	-0.3278926	0.94480664	0.4979666	0.48307717	1.4002126	-0.9762505	-0.05096668	0.035790317	0.8849253	2509.021739130435	6372.370909090909	8881.392648221343
368306	Hepatocytes	161	0	portal	portal	portal_161	-1.1632363	-0.9052944	0.89341116	0.9308146	-0.16507618	0.75119466	-0.79286176	0.96616757	-0.44554028	-1.2040943	-0.837538	0.59279	0.12395	-1.3124845	-0.50963855	0.6083026	0.096379936	0.5504764	0.41960803	-0.25157455	0.75404274	-0.38913867	-0.75058544	-0.7531742	0.5260706	-0.07767058	-0.6360212	0.7598165	2509.021739130435	6372.370909090909	8881.392648221343
368270	Vessel cells	161	0	portal	portal	portal_161	0.24806914	0.88937896	0.52444404	0.7899287	-0.542788	-1.0143762	-0.19126159	1.2446581	-0.27112132	0.16499127	0.9299523	-0.7380636	-0.17017277	-0.7707273	0.642284	0.45584846	1.2542423	-0.69704145	-1.4924951	-0.6108121	1.8691388	-0.207115	-0.46634015	0.71416146	-0.8641951	0.11884194	-0.56352675	0.5263147	2509.021739130435	6372.370909090909	8881.392648221343
368243	Vessel cells	161	0	portal	portal	portal_161	-0.098347865	0.22043988	-0.38588205	-0.81468064	-1.3821387	-1.0652516	-0.9781396	0.55002666	0.4282303	-0.40946016	-0.8526803	0.78690785	1.6505475	1.1441439	0.32471272	0.05467142	-1.2080877	-0.9113883	-1.2761955	-1.1763792	0.5479299	0.6174696	-0.24831772	-1.1422164	0.55771583	1.8503153	1.5507716	0.9806635	2509.021739130435	6372.370909090909	8881.392648221343
368223	Vessel cells	161	0	portal	portal	portal_161	0.9883552	-0.8266815	0.28523114	0.9520494	-0.7115518	-0.9874891	0.116302684	1.1674893	-0.43520302	-0.5314059	1.017933	0.081875294	-0.70357573	-0.7396673	0.6244198	0.2739672	1.1467196	-0.8750091	-1.7591425	-1.1247042	1.2577139	0.400524	-0.9038598	0.9754039	-0.37151995	0.025635988	-0.073262714	0.7376308	2509.021739130435	6372.370909090909	8881.392648221343
368139	Vessel cells	161	0	portal	portal	portal_161	-1.8770392	1.5129596	0.20253915	0.30830637	-1.2244921	-1.326824	-0.8002749	0.8807556	-0.13473651	-1.9786175	-0.5092936	1.5031999	0.423025	0.84513944	-0.7123397	-0.22515035	-0.464021	-1.2977488	-1.242734	-0.8014665	1.252656	0.34852648	-1.986523	-0.37806284	1.893592	0.6071932	0.47213262	0.7006445	2509.021739130435	6372.370909090909	8881.392648221343
368101	Vessel cells	161	0	portal	portal	portal_161	-1.6445944	1.3612697	0.03558138	-0.16790129	-0.7792821	-1.1679722	-0.26229393	0.9698429	1.6279935	-0.71643233	1.5113595	-0.6976434	-0.3317308	-0.62872994	-0.26492038	-0.1993299	-0.2578374	-1.1703489	-1.2350993	-0.51778245	1.0512866	1.1362475	-0.9014744	1.3828497	-0.06866147	-0.5364331	0.16241762	0.6273843	2509.021739130435	6372.370909090909	8881.392648221343
368084	Vessel cells	161	0	portal	portal	portal_161	-2.5131774	1.2703602	0.018991405	-1.5132778	-1.5480793	-2.031232	-0.7749146	1.135099	0.8927954	0.58506185	-0.4275736	0.54685473	1.124814	1.0550103	-1.1592805	-0.22613427	-1.7562486	-2.0948195	-1.4433262	-0.7170984	1.3179308	0.9557101	-0.56258833	-0.3709661	0.9499495	1.3239769	1.130698	0.8870972	2509.021739130435	6372.370909090909	8881.392648221343
368083	Vessel cells	161	0	portal	portal	portal_161	-0.23216338	0.4401308	0.04352199	-0.634105	-1.5664984	-1.6400058	0.72477525	1.0569791	1.4936563	-0.56137323	0.8390745	-0.4896618	0.06688261	-0.03743414	-0.6989774	0.012621718	-0.7191549	-0.35001922	-1.7450421	-0.22401235	1.363466	1.285962	0.21263026	0.25721094	-0.17396022	0.042999525	-0.24464855	1.051085	2509.021739130435	6372.370909090909	8881.392648221343
368026	Vessel cells	161	0	portal	portal	portal_161	-0.47491947	1.1538037	-0.05290952	-0.42005628	0.17850555	-0.030599188	-0.9297995	1.4350046	0.2225157	-0.19809493	1.0791038	0.33689177	-0.91877043	-0.86711425	0.24030736	0.19709373	-0.15899763	-0.7086792	-0.39952582	-0.5386032	1.1470933	0.17389265	0.2776268	0.7797796	-0.15086001	-0.33175394	-0.6408932	0.62838936	2509.021739130435	6372.370909090909	8881.392648221343
367957	Vessel cells	161	0	portal	portal	portal_161	-0.41271466	-0.9063335	0.1412725	0.26847148	-0.09971199	-0.14779799	-0.8569006	0.048935052	1.031098	-0.5735076	1.3707309	0.019954061	-0.79565895	-0.89330894	0.037899394	-0.054585524	0.6127804	-0.3108175	-0.16097052	-1.0543271	-0.090127945	1.1114119	-0.9250127	1.6326894	-0.0965215	-0.99802274	-0.541719	0.82920694	2509.021739130435	6372.370909090909	8881.392648221343
367941	Vessel cells	161	0	portal	portal	portal_161	-1.2977463	0.22976965	0.24060749	-1.192883	0.31467927	-0.14374821	-0.9928362	0.8146742	1.1781982	-1.8942082	1.4810995	0.2977626	-1.06412	0.32648712	-0.6395956	0.16371766	-0.21763375	0.5297621	-1.0304271	-0.7196585	1.0289072	0.9133655	-1.9257717	1.6232433	-0.065495	-1.1439167	0.13670138	0.8920866	2509.021739130435	6372.370909090909	8881.392648221343
368664	Vessel cells	161	0	portal	portal	portal_161	-1.0564042	1.3707498	0.29827625	0.1558188	0.57626754	-0.9738959	-0.8449326	-0.10500017	0.6490138	-1.8318502	-0.5693179	0.6891236	1.0279112	0.026014578	-0.08704364	0.5943789	0.82191026	-0.32005465	-0.5884468	-0.62470984	-1.1089152	0.38484973	-0.53924644	-0.7498038	0.41538367	0.90800405	0.35979536	0.9780517	2509.021739130435	6372.370909090909	8881.392648221343
368686	LSEC	161	0	portal	portal	portal_161	-0.63546884	0.48681155	1.0084375	0.19775103	0.74399525	1.6748241	-0.4727101	-0.78244984	0.19034864	-0.39179978	-0.36244002	-0.49880025	-0.51731795	-0.23034394	-0.00070105784	1.058071	0.27964666	0.23927937	1.2402315	-0.64746994	-0.64011717	-0.22452638	0.081647165	-0.87395483	0.24432911	-0.5267783	0.13408096	0.8276704	2509.021739130435	6372.370909090909	8881.392648221343
368888	Vessel cells	161	0	portal	portal	portal_161	-2.394348	0.8108199	0.52186614	0.8145752	0.9922051	-0.5690458	-0.91085136	0.09257811	0.5741852	-1.3075567	2.2421093	-1.6642036	-0.17079777	-0.5275298	-2.273723	0.47753635	0.97212654	0.8794192	0.12076704	-0.6782668	0.2249467	-0.8898589	0.10594633	2.072671	-1.8233955	-0.24994475	-0.6567251	0.689492	2509.021739130435	6372.370909090909	8881.392648221343
369302	LSEC	161	0	portal	portal	portal_161	0.4431403	-0.4898343	0.32122484	0.030659137	-0.66950446	0.295521	-0.033775818	-0.77321476	0.2860864	-0.1726638	-0.380992	0.88076144	-0.27980882	-0.0018858322	0.68965995	0.093070194	0.17287785	0.3435545	0.21034357	-0.27750632	0.1903029	-0.5770657	-0.096292384	-0.30609438	0.91381735	-0.22989734	-0.49987066	0.806809	2509.021739130435	6372.370909090909	8881.392648221343
369535	Vessel cells	161	0	portal	portal	portal_161	-0.10842346	-0.4824245	-2.4156473	-0.7379451	0.07712348	-1.2570237	0.50217235	0.8627601	-0.81469846	-0.9995298	-0.51664233	0.8562308	1.7726611	1.7441179	-0.24789025	-0.8472737	-0.94570345	-0.78768295	-1.0328563	0.44377428	0.53979456	-0.30973616	-0.5590131	-0.64381087	-0.14745012	2.0973039	1.6757938	0.95828986	2509.021739130435	6372.370909090909	8881.392648221343
369521	Vessel cells	161	0	portal	portal	portal_161	0.6536338	0.64424163	0.41406164	-0.9202737	0.18376258	-1.0001161	-0.50588053	1.2980889	0.31231096	0.4044943	0.40657797	-0.020584786	0.20280121	-0.6103716	-1.1468602	0.6274688	0.23530897	-0.5706621	-1.0005937	-0.8309399	1.9074095	1.2060766	0.03989714	0.7199641	-1.1364676	-1.0709748	-0.31242245	0.7501356	2509.021739130435	6372.370909090909	8881.392648221343
369443	Vessel cells	161	0	portal	portal	portal_161	-0.5800964	-0.2882684	-0.22378616	-0.9974799	-1.3569787	-1.509939	-0.4500285	1.2357274	-0.55738604	-1.6852089	-0.28684318	1.4925951	1.8982558	0.76706195	-0.6902073	-0.009458942	-1.7039614	-0.7428762	-1.4149655	-0.717242	1.3255174	-0.08204695	-0.88014644	-0.3322022	1.4165181	1.5859311	0.49297005	0.8574447	2509.021739130435	6372.370909090909	8881.392648221343
369411	Vessel cells	161	0	portal	portal	portal_161	0.3423546	-0.024922775	-0.739624	-1.2931302	-1.362324	-1.6607931	-0.43980047	1.0702744	0.369688	0.22084166	-0.01096723	-0.1126668	1.4232035	1.6973226	0.6482121	-0.8521585	-0.8310317	-0.78330827	-1.4175808	-0.50944185	1.3289871	1.0815347	-0.47883418	1.021926	-0.42685246	0.40802038	0.5723146	0.653476	2509.021739130435	6372.370909090909	8881.392648221343
369398	Vessel cells	161	0	portal	portal	portal_161	-0.40705994	0.5441482	0.7384802	0.27714053	-0.8793317	-1.1694863	0.25918615	1.33785	0.07888989	0.73695785	0.09077716	-1.0223008	0.37753746	-0.61281216	-0.50714415	0.7927749	-0.07190145	-0.32812783	-0.23704965	-0.42455548	1.182514	0.3345391	0.699034	0.94236207	-1.2517588	-0.35128006	-0.976442	0.7210029	2509.021739130435	6372.370909090909	8881.392648221343
369397	Vessel cells	161	0	portal	portal	portal_161	-1.855867	0.5883162	-0.4099472	-1.1370043	-1.5868742	-1.0379142	-0.39837563	1.6344752	0.41983372	-0.60797733	0.7378382	1.3357939	0.08744778	-0.3368608	-2.0287428	0.25155997	-0.713628	-2.501557	-1.396149	-0.7689612	1.734703	1.4960563	-1.4565147	1.3617646	0.28134075	-0.3617038	0.1663215	0.72325546	2509.021739130435	6372.370909090909	8881.392648221343
369387	LSEC	161	0	portal	portal	portal_161	-1.2283589	-0.58216554	0.7555642	1.3677781	1.1152416	0.64108264	-0.20977317	-0.75609803	-1.4942651	0.2242251	-0.6823913	-0.7438731	-0.08942968	0.6803082	-0.50478977	0.81504405	1.6264254	0.17325291	0.48623702	-0.5270053	-0.8470636	-1.4723781	0.20889728	-0.7422896	-0.19253351	0.1303505	0.7093316	0.8575973	2509.021739130435	6372.370909090909	8881.392648221343
369361	Vessel cells	161	0	portal	portal	portal_161	-0.46958068	0.6394203	0.6542852	-0.07295258	-0.76660293	-1.3511683	-0.97065085	1.0939606	1.6840513	-0.21077245	-0.91517264	0.3457469	-0.5020968	0.23443145	-0.1108855	0.7709012	-0.66230726	-0.0054847114	-0.85826033	-0.62542874	1.4870884	1.8716319	-0.51202446	-0.9016404	0.26926532	-0.61975586	-0.40571272	0.8449116	2509.021739130435	6372.370909090909	8881.392648221343
369348	Vessel cells	161	0	portal	portal	portal_161	0.07949426	0.7446989	0.69010675	0.9180756	-0.03148511	-1.1698906	0.022012655	1.208419	1.9946573	-1.3895992	-0.36197764	-0.7326867	-0.5465509	-1.0137714	0.42528448	0.6551454	-0.50804687	0.3270486	-0.91257805	-0.097405486	1.2669446	1.842911	-0.72711444	-0.34447834	-0.041955024	-0.58289194	-0.9243708	0.8745309	2509.021739130435	6372.370909090909	8881.392648221343
369318	Vessel cells	161	0	portal	portal	portal_161	-1.0739225	1.4361396	0.8612025	-0.88361907	-0.6063605	-0.4868187	-0.3295705	0.5160036	-0.017364437	-1.0808655	-1.1807991	0.16669348	1.5772846	0.9164761	-0.7417672	0.84622544	-0.42530188	-0.7817211	-0.15730795	-0.03180533	0.20323022	0.23782305	-1.239059	-1.0177333	-0.46720287	1.937517	0.55751544	0.8928337	2509.021739130435	6372.370909090909	8881.392648221343
369303	Vessel cells	161	0	portal	portal	portal_161	0.6058843	0.9515964	0.90210605	-0.4821388	-0.9957636	-1.6344	-0.5206508	1.6761718	2.0310986	-0.5063738	-0.18858942	0.47769645	-0.72716403	-0.83875877	0.29678962	0.6687557	-0.16477424	-0.5275721	-1.0752691	-0.6900748	1.2781264	1.6368971	-0.58810395	0.8007466	0.017809037	-1.1584065	-0.8173084	0.84688324	2509.021739130435	6372.370909090909	8881.392648221343
369261	Hepatocytes	161	0	portal	portal	portal_161	-0.8181005	-2.3946323	0.41291657	1.2585937	-0.5024506	-1.0113034	0.0005265581	-0.051177274	0.19926551	1.7368755	0.39969224	-1.0305102	-0.25852394	-0.7433406	-0.25737238	0.6149009	0.46536782	-0.117653705	-0.52061486	-0.46140283	0.9996284	0.11028379	-0.5183122	0.49173588	-0.804956	0.15642653	-0.5197476	0.47724423	2509.021739130435	6372.370909090909	8881.392648221343
368889	Vessel cells	161	0	portal	portal	portal_161	-0.7704525	1.3195049	0.055271707	0.49971598	-1.4543154	-1.6003782	-0.5201091	0.87052464	0.999274	0.9010003	-0.24438974	1.2927809	-0.69598174	-1.0904415	0.20683049	0.7244577	0.27088732	-1.5021299	-1.298805	-0.3833948	0.8375099	0.9909418	0.3369178	-0.25899133	1.0827484	-0.6085505	-1.0197762	0.6866006	2509.021739130435	6372.370909090909	8881.392648221343
369260	Vessel cells	161	0	portal	portal	portal_161	0.52241397	-0.08116679	0.57255965	-1.2676953	1.4149528	-1.0796454	-0.2779667	1.3582106	-0.23621579	0.22213694	1.052416	-0.51672906	-0.07533351	-0.28612867	-1.0007454	0.67263633	-0.5733395	-0.62515664	-1.1158841	-0.5620651	1.3889346	-0.1372806	-0.50596607	1.690359	-0.6709634	-0.36473778	0.36637527	0.4736402	2509.021739130435	6372.370909090909	8881.392648221343
369214	Vessel cells	161	0	portal	portal	portal_161	-0.64315075	1.1716626	-1.0750705	-1.0989897	-1.1657721	-1.4021357	-0.4517388	1.7803879	3.0130296	-0.4470574	-0.06096786	-1.0086842	0.40030777	0.6276899	0.113363795	-0.41909125	-1.2565135	-1.8532935	-1.6618518	-0.5342845	2.2119217	3.2752898	0.12858193	-0.18936692	-1.0649598	0.5548454	-0.08929389	0.58613646	2509.021739130435	6372.370909090909	8881.392648221343
369200	Vessel cells	161	0	portal	portal	portal_161	0.18122761	0.18645965	0.35902986	0.7274193	-0.49042645	-0.5778725	-0.1826356	0.575	0.0009928035	-0.7067201	-0.59088594	0.7636165	-0.26589122	-0.29461068	0.019250805	0.64562213	1.27339	0.74838847	-0.3345838	-0.05667566	0.42495614	-0.41045946	-0.6393688	0.109335445	-0.29763985	-0.612271	-0.59958696	0.9460257	2509.021739130435	6372.370909090909	8881.392648221343
369125	Hepatocytes	161	0	portal	portal	portal_161	-0.12148577	-0.6989884	-0.9494238	-0.80047596	1.1246778	-0.9776152	0.10979493	0.50087124	-1.1782078	1.0765224	-0.15169628	0.01603998	1.5177656	0.3224564	0.24416903	-0.05511114	-0.67566276	-0.07299028	-0.52308613	0.67661923	0.7611127	-1.0049524	0.8115568	0.18035926	-0.27675352	1.069898	-0.49717814	0.5521233	2509.021739130435	6372.370909090909	8881.392648221343
369113	Vessel cells	161	0	portal	portal	portal_161	-0.22489141	0.24964696	1.0175258	1.0503528	-1.5116099	-1.3824892	-0.69322616	1.7293857	1.7239702	-0.39078104	0.33574274	-1.5831665	-0.099076964	-0.8052625	-0.24306755	0.7796103	0.32863164	-0.2945159	-1.4004353	-0.37157908	1.881709	1.624979	-0.32107395	0.41248655	-1.2220273	-0.42526668	-1.0812577	0.92477125	2509.021739130435	6372.370909090909	8881.392648221343
369084	Vessel cells	161	0	portal	portal	portal_161	1.4156907	0.4538941	-0.22867416	-0.39503714	-0.7098527	-1.2601124	-0.719238	0.93087995	-0.31658652	-0.06675625	0.54408294	0.30363798	0.8277655	0.3904914	1.692312	-0.14920017	0.7656185	-0.43944138	-0.5973903	-1.0346206	0.72583646	-0.04661947	-0.15395457	1.4991155	-0.82572395	-0.34003443	0.086884186	0.88984877	2509.021739130435	6372.370909090909	8881.392648221343
369021	Hepatocytes	161	0	portal	portal	portal_161	2.323132	0.8959113	-1.1006403	0.3650215	0.21243313	-0.28782636	-0.26354066	0.1664255	-0.61759907	-0.246803	-0.09085777	-0.34094816	1.0907291	0.8479491	2.4013171	-0.7681182	0.4013086	0.020795848	0.038390454	0.05118923	0.30586818	0.2397256	-0.13243702	-0.09927578	-0.6996628	0.5110114	0.08584122	0.6820895	2509.021739130435	6372.370909090909	8881.392648221343
369006	Vessel cells	161	0	portal	portal	portal_161	-0.68868226	0.6007589	0.6969125	-0.6135291	-0.5438478	-1.2760109	-0.56825596	0.61557883	0.49449104	0.42070907	1.859785	-1.101837	-0.6929979	0.79483587	-0.579358	-0.22228476	0.422949	-0.94764566	-0.53051364	-0.7018855	0.5323323	1.2259306	0.1832491	1.4102547	-0.9924259	-0.90579015	-0.026373116	0.7047407	2509.021739130435	6372.370909090909	8881.392648221343
368967	Hepatocytes	161	0	portal	portal	portal_161	-0.8385045	1.5010515	-0.98069537	-1.5778474	-0.40125388	-0.24682707	-0.17248999	0.6757568	1.3893685	-1.5952246	-0.24372908	0.8604255	1.3521158	-0.15271877	-0.7819335	-1.9050374	-1.788239	-0.77984095	-0.19408178	0.1617791	0.97453797	0.80043024	-0.3350726	-0.009712047	0.42535192	1.5104235	0.24797404	0.7715766	2509.021739130435	6372.370909090909	8881.392648221343
368905	Vessel cells	161	0	portal	portal	portal_161	-0.6493191	1.0975754	-0.72521883	0.26535177	-1.3907926	-1.2943356	-0.50659853	0.9374942	1.034432	-1.6560783	0.2597765	1.5066953	0.10129472	-0.46798036	-1.1979493	0.25198483	0.025468633	-2.1173906	-1.2009302	-0.7340453	1.145687	0.6753434	-1.3354433	0.04836455	1.7065523	0.20296898	-0.5687248	0.70889074	2509.021739130435	6372.370909090909	8881.392648221343
368904	Vessel cells	161	0	portal	portal	portal_161	0.8997886	1.6854814	0.65146863	-0.8386858	0.17037001	-0.44966388	0.11023398	0.37078625	1.7668452	-0.7089097	-0.46556908	-0.35497335	-0.09432864	-0.13963741	0.8909906	0.9110316	0.40302822	-1.1671778	-0.88222915	-0.6249719	0.72713226	1.9368018	-0.7019074	0.062121157	-0.8783107	-0.22581923	-0.16588266	0.8151912	2509.021739130435	6372.370909090909	8881.392648221343
363419	Vessel cells	161	0	portal	portal	portal_161	1.7233366	1.1639476	0.71985596	0.6272323	-1.2577449	-1.6128529	-0.35308462	1.1956971	-0.51090544	-0.82725716	-0.0968133	0.82476664	0.03577558	0.16257964	2.0276315	0.37970737	0.04509314	-1.887524	-1.5787596	0.18598735	1.517267	-0.2844263	-1.2433254	-0.24268252	1.0078148	0.43078652	0.33995065	0.87169	2509.021739130435	6372.370909090909	8881.392648221343
363856	Vessel cells	161	0	portal	portal	portal_161	-1.5634398	0.71619457	0.7240122	0.48969874	-1.0434206	-0.12543863	-0.47893336	1.7114476	-0.26791856	-1.8028914	-0.13421805	0.8602552	-0.2993326	-0.72901803	-1.6496128	0.51585776	-0.71967953	0.49478933	-0.034165885	-0.60595393	1.8691008	0.07263345	-1.276658	-0.30148518	0.60679114	-0.27841797	-0.5908112	-0.86317986	2509.021739130435	6372.370909090909	8881.392648221343
363082	Vessel cells	161	0	portal	portal	portal_161	0.77943414	0.8828676	0.52620125	1.0494094	-0.2286041	-1.0812575	-0.23649786	0.09133989	-0.27194855	0.6606644	0.671179	-0.36213487	-0.47595996	-0.30320776	0.9580381	0.55351186	0.68995297	-0.33466226	-0.9440625	-0.90519863	1.4185969	0.4259395	-0.8991743	1.0383679	-0.40180153	-0.50716484	-0.7418835	0.43078244	2509.021739130435	6372.370909090909	8881.392648221343
360561	Vessel cells	161	0	portal	portal	portal_161	-0.4123848	0.5716913	0.77980626	0.49928916	-2.4586039	-1.4469019	2.2706318	1.6865776	1.286869	-1.5349361	-1.1698357	0.558292	-1.1901037	-0.3537114	-2.3298616	0.7301506	-0.3081202	-2.6759117	-1.9824411	1.6717372	2.140269	1.82781	-2.2537284	-1.2162012	0.88547564	-0.5648143	0.22136077	0.47278747	2509.021739130435	6372.370909090909	8881.392648221343
360172	Vessel cells	161	0	portal	portal	portal_161	0.9074084	0.53698653	0.054026466	-1.5002834	2.6591003	-0.66882545	-1.4989676	1.001205	1.4196849	-0.9557956	-0.60688376	0.28523678	0.026907975	0.13734671	1.1264881	0.3206704	-0.97898	1.0228713	-0.96669745	-1.4769689	1.5313382	1.7298001	-1.6562916	-0.4946675	0.40945294	0.23252495	-0.13722572	0.41516	2509.021739130435	6372.370909090909	8881.392648221343
360184	Vessel cells	161	0	portal	portal	portal_161	-2.0068102	0.12588124	0.16467829	-1.6784364	0.40920165	-1.8487732	-0.9155763	1.5287576	1.2178723	-2.005526	-0.69460166	1.0900601	1.3967645	0.27033296	-0.9726957	-0.71334934	-2.1017373	0.10826361	-1.1432931	-1.0649226	1.2292717	1.3788311	-1.6441308	-0.38952017	1.0741967	1.6540413	0.49754798	-0.25637168	2509.021739130435	6372.370909090909	8881.392648221343
360231	Vessel cells	161	0	portal	portal	portal_161	-0.30316153	1.0354247	0.9335134	1.2079442	-0.1568613	0.50678647	-1.0408244	1.7583182	1.1475224	-0.66590536	0.20065625	-1.4520601	-1.3412538	-1.044504	0.09229892	1.2335973	1.2418866	-0.0068559623	0.22270072	-1.4162534	1.9412408	1.3163956	-0.5572656	0.364056	-1.4575182	-1.5917983	-1.250163	0.57942253	2509.021739130435	6372.370909090909	8881.392648221343
360325	Vessel cells	161	0	portal	portal	portal_161	0.075440295	0.25794944	1.1318839	0.12269915	0.40694615	-1.4175289	-1.0442978	1.6866724	1.5387388	0.14407207	0.34860468	-0.6918898	-0.88001704	-1.17242	-0.11758719	1.0530936	-0.24298441	-1.1351572	-0.85225576	-1.1485188	2.036852	1.8227903	-0.58972526	0.22440392	-0.6945927	-0.34783763	-0.77822614	0.51979023	2509.021739130435	6372.370909090909	8881.392648221343
360361	Hepatocytes	161	0	portal	portal	portal_161	-0.22422309	-0.73293406	-0.19844529	-0.21082813	2.0968697	0.047837704	-1.058451	1.0067866	0.18955931	-0.29634893	0.66684663	-1.7449535	0.306927	0.12819147	0.0046134996	-0.30105263	-1.0138667	0.15515679	-0.026066033	1.3077279	1.1275327	0.13328685	-1.1681783	0.6603151	-1.578953	0.6990523	0.2631024	0.14878866	2509.021739130435	6372.370909090909	8881.392648221343
360388	Hepatocytes	161	0	portal	portal	portal_161	-0.049167167	-0.28366515	-0.043403804	-0.3392059	-1.4630998	0.7347298	-0.46582156	0.1890053	-1.3290007	0.74883646	-0.7796259	-0.9257771	2.001294	1.5737379	0.30481717	-0.2717523	-0.82694405	-1.5573235	0.034919493	-0.061881397	-0.39055106	-0.0023361435	0.11136913	0.14697845	-1.1118716	2.208435	1.2811338	-0.3012716	2509.021739130435	6372.370909090909	8881.392648221343
360429	Vessel cells	161	0	portal	portal	portal_161	1.3954859	-0.53903013	-0.44698125	-0.1645027	1.8551441	0.035775557	0.20391749	0.938522	0.092335515	-1.9070028	0.68976396	-0.56824434	0.001854352	-0.4126221	1.2461793	-0.12118128	-0.19356479	-0.84394646	0.08872972	0.6093897	0.6329828	0.15283866	-0.8199263	0.6757709	-0.8972431	0.4404563	-0.0750169	-0.023361977	2509.021739130435	6372.370909090909	8881.392648221343
360454	Vessel cells	161	0	portal	portal	portal_161	1.3331394	-0.6534344	-2.5603487	-1.854536	2.3563132	-0.23932199	0.22777024	0.9769167	0.5516166	-1.3913248	1.3534623	0.2548491	0.45784554	0.0075850883	0.51643085	-0.14621131	-0.9756862	-1.4569509	-0.7735884	0.3733612	0.63384694	0.12023321	-1.9311736	1.3964574	0.21420272	0.7009484	0.48947564	-0.12470551	2509.021739130435	6372.370909090909	8881.392648221343
360483	Vessel cells	161	0	portal	portal	portal_161	-1.4314184	-0.19204019	1.1805191	0.8663397	-1.4404851	-1.7166704	-0.88511074	1.9169258	1.6339657	-0.81479496	-1.0581985	-0.73312014	0.5453322	-0.46747985	-1.9968194	0.87497294	0.38753363	0.100168385	-1.6099054	-1.0480602	2.2105834	0.80109966	-0.18242116	-1.6116071	0.25647026	0.21241368	-0.4928411	0.66090333	2509.021739130435	6372.370909090909	8881.392648221343
360560	Vessel cells	161	0	portal	portal	portal_161	0.77207166	1.1735897	-0.10544301	0.10485912	1.1579431	0.53175575	0.0018941084	0.44711873	0.19575764	-1.2776264	0.31740454	-0.8875219	0.12323814	-0.27508304	0.28426322	-0.32816178	0.1779227	-0.34654328	0.10226664	0.18889073	0.73829865	-0.23135364	-0.78778994	0.29497236	-0.22903533	0.1817844	-0.12966546	0.06527479	2509.021739130435	6372.370909090909	8881.392648221343
360614	Vessel cells	161	0	portal	portal	portal_161	-0.5768264	0.64537024	0.5794482	-1.7228364	1.9065884	-0.6339901	-0.65496796	1.2715734	-0.15014446	-0.992342	-0.124096684	1.3734454	-0.51801443	-0.07828418	-1.7419719	0.6514435	-2.206313	-1.8156555	-1.574795	-0.8842848	1.2262576	0.8175753	-1.2005862	0.3481932	1.6186947	0.14530192	1.2747397	-0.8890674	2509.021739130435	6372.370909090909	8881.392648221343
360080	Vessel cells	161	0	portal	portal	portal_161	0.1941237	-2.0921438	1.0438076	-0.04574486	-0.13901184	-1.1425979	-1.0389978	1.739126	0.1423435	-0.23115395	-1.0045393	-1.1690129	1.5361851	0.29746905	-0.6801291	1.0773513	-0.19736417	-0.15857862	-1.4743121	-1.421123	2.0982327	1.1045364	-0.8611205	-0.6137653	-1.2604719	0.9757016	0.5458049	0.58188576	2509.021739130435	6372.370909090909	8881.392648221343
360615	Vessel cells	161	0	portal	portal	portal_161	0.7406402	0.052549984	0.40498435	0.6517144	-0.20978895	-1.567309	-1.3559961	1.7375314	1.1102967	0.5115297	-1.0260712	-0.29232353	-0.02138211	-0.29871088	-0.58346516	0.6957122	0.4346069	-1.9032578	-1.6019843	-1.3101524	1.6985526	1.5905423	-0.6388579	-1.0876707	0.8525576	0.05698822	-0.17554627	0.54225844	2509.021739130435	6372.370909090909	8881.392648221343
360649	Vessel cells	161	0	portal	portal	portal_161	1.4314909	0.44512305	0.58862287	-1.944502	-0.88928145	-1.7649711	-0.87743837	1.0301235	1.8195847	-1.1533701	-0.5609458	1.0169234	0.79800993	0.7189168	1.4279786	0.5430323	-2.2908132	-1.5805058	-1.9520899	-0.9049225	1.3285888	1.7950586	-1.7576957	0.22211379	0.9434262	1.3295538	0.67817396	-0.5150533	2509.021739130435	6372.370909090909	8881.392648221343
360664	Hepatocytes	161	0	portal	portal	portal_161	0.67115045	1.1420615	-2.1188188	-1.4190823	1.4446365	1.0025672	-0.71868205	0.79283303	0.019094199	-0.7342725	-0.57159615	1.2700316	0.7069813	0.063477	1.0744674	-1.6718187	-1.2099653	1.292077	0.60785896	-0.80707955	0.82357454	0.3691165	-1.6870878	-0.31675228	1.2549206	0.75412756	-0.08179561	-0.68678594	2509.021739130435	6372.370909090909	8881.392648221343
360676	Vessel cells	161	0	portal	portal	portal_161	0.03971109	1.0606109	1.0912226	-0.25487435	-1.9492472	-2.0522914	-0.9859629	1.5970705	2.0490952	-0.13434833	-0.8666757	0.82566804	-0.49926206	-0.15365021	-0.87374336	0.93336767	-0.34261745	-1.9291139	-2.1284578	-1.1022016	2.1610765	2.2300518	-1.1072353	-0.943682	0.5241534	-0.08209622	0.38109583	0.4996342	2509.021739130435	6372.370909090909	8881.392648221343
360745	Vessel cells	161	0	portal	portal	portal_161	1.134048	1.6448635	1.0746629	-1.0512455	-0.89753926	-1.0334024	-0.8286429	0.9983444	1.8916434	-0.72790325	-0.5772863	-0.06372515	0.26522842	0.26724187	2.0160363	0.8550575	-0.6318801	-0.32184163	-0.74023885	-1.1275585	0.92239213	1.6181877	-1.049762	-0.34678933	0.14530112	-0.08085669	0.16713864	0.6774299	2509.021739130435	6372.370909090909	8881.392648221343
360827	Vessel cells	161	0	portal	portal	portal_161	1.2869191	-0.85759175	0.26650506	0.8865296	0.48838603	-0.5159854	-1.2335546	0.6826894	0.6631137	-1.4363309	1.7745166	-1.1618272	-1.1164402	0.35639265	1.3754181	0.34432715	0.60136837	-0.12776029	-1.3445076	-1.405838	1.2003527	0.78611696	-1.218077	1.3709216	-0.6076945	-0.5507391	0.1627229	0.25886437	2509.021739130435	6372.370909090909	8881.392648221343
360890	Vessel cells	161	0	portal	portal	portal_161	0.08202152	0.01666951	0.071178004	0.1824823	-1.0440612	-0.3252207	-0.042302318	0.088141724	0.45937678	-1.3700666	0.741604	0.19766113	0.48831853	-0.44557115	-0.34868857	0.18842489	-0.68441	-1.2753603	-0.31091043	0.1359856	0.63568383	0.67984843	-1.3777657	0.96933985	0.027686449	0.53075325	-0.54262537	-0.46957946	2509.021739130435	6372.370909090909	8881.392648221343
360911	Vessel cells	161	0	portal	portal	portal_161	-1.6317279	0.30542177	1.3356911	-1.3918327	-1.9161291	-1.8955449	-0.70848656	2.147803	1.5421971	-1.717502	-0.34135106	0.9483156	-0.25078925	0.70252836	-0.71331006	1.3579589	-0.6671447	-2.1196651	-1.297111	-1.0811647	2.4867992	1.610883	-2.2628715	-0.46118218	0.63361377	-0.069814995	0.17792298	0.8119811	2509.021739130435	6372.370909090909	8881.392648221343
360912	Vessel cells	161	0	portal	portal	portal_161	-2.3679664	1.3164103	0.6207982	0.64646935	-1.8632349	-2.1193037	-1.0678463	1.9349672	1.00984	-0.5281462	-0.98522437	0.6860056	-0.2648825	0.4083163	-2.942813	0.72603226	0.48566312	-1.8538055	-2.202474	-1.1837189	2.0233557	1.2660135	-1.0037016	-1.0071989	1.0711285	-0.410459	0.5835434	0.65387505	2509.021739130435	6372.370909090909	8881.392648221343
360944	Vessel cells	161	0	portal	portal	portal_161	3.657585	1.5969245	0.3431185	0.52938133	-0.51213115	-0.33998054	2.8937004	0.7443952	-0.7143703	-0.24935219	-0.37663	-0.9383225	-0.27339467	-0.37087533	3.5617466	0.09002768	-0.83252054	-0.99988496	-1.0899345	2.0088565	1.2191423	0.59290147	-0.24840032	-0.21244486	-0.0023176526	-0.27142805	-0.3412564	0.5178818	2509.021739130435	6372.370909090909	8881.392648221343
360143	Hepatocytes	161	0	portal	portal	portal_161	-1.122772	-1.4218619	-0.26071125	-0.22308354	2.2172656	0.3345623	-0.089598946	1.3624556	0.75273	-2.7652194	1.4282345	-2.6863384	0.9202187	-0.32234117	-0.5536505	-0.036159802	-0.4601755	0.18463928	0.21202157	0.73361176	1.5320585	0.59521556	-2.7340257	1.1160245	-2.4261408	1.2703626	-0.14331368	-0.2971467	2509.021739130435	6372.370909090909	8881.392648221343
360037	Hepatocytes	161	0	portal	portal	portal_161	-0.28104615	-0.63947344	-0.24810664	-0.11546047	1.3916895	-0.679519	1.0720335	0.0726615	-0.010467884	-1.1298143	0.57350135	-0.34382018	0.34714586	-0.51785475	-0.01766635	-0.12742935	0.39240107	0.91717863	-0.0922437	0.54175454	0.25809756	0.06272571	-1.7211179	0.42067558	-1.0137475	0.76204425	-0.30828848	-0.0056222756	2509.021739130435	6372.370909090909	8881.392648221343
361191	Vessel cells	161	0	portal	portal	portal_161	0.2277915	-0.10889452	1.1524752	0.01616116	-0.40237147	-0.104313135	-0.2720245	1.8217295	1.4306213	0.18453409	-0.47971958	-0.9011042	-1.0058072	-1.1159813	0.6429931	1.2777182	0.4329713	-1.4826531	-0.7381737	-0.7499131	2.4850855	1.5912036	-0.18662724	-0.3414148	-0.63261753	-0.9261974	-1.2189493	0.95636123	2509.021739130435	6372.370909090909	8881.392648221343
359249	Vessel cells	161	0	portal	portal	portal_161	-0.6032368	1.1556901	0.83727306	-1.3383275	-0.9189549	-0.50088394	-0.7966034	0.792347	1.2194602	-1.6153275	-1.1050544	0.3059055	1.1416565	0.97685194	0.07316719	0.88301975	-0.38341984	-1.4936376	-0.5415884	-1.1341239	0.5628552	1.1446832	-1.4070362	-0.853502	-0.09266587	1.3250811	0.93034863	-0.48763186	2509.021739130435	6372.370909090909	8881.392648221343
363066	Vessel cells	161	0	portal	portal	portal_161	0.117943995	1.4031328	0.5276635	0.42803144	-1.6646237	-1.2739674	0.01291125	0.915108	1.2464503	-1.0503813	0.27988386	0.3087991	-0.43460214	-0.4878566	0.5809189	0.5074484	0.22593075	-1.0873502	-0.79382336	-0.60876536	0.8588837	1.2411143	-0.6398734	0.047475677	0.13814174	-0.26735136	-0.44359174	1.0686227	2509.021739130435	6372.370909090909	8881.392648221343
358209	Vessel cells	161	0	portal	portal	portal_161	-0.1025797	0.06273356	0.78297347	-1.699943	-1.2191294	-1.3232368	-1.1466835	0.9930579	1.2847415	-0.7630142	-1.2947904	1.1132922	0.91924673	1.1395679	0.1334655	1.0427583	-1.0450165	-0.4046239	-0.7363059	-1.2364349	0.2539705	1.0941045	-1.0246707	-1.3185292	1.1898632	0.66007876	0.81934834	-0.9965289	2509.021739130435	6372.370909090909	8881.392648221343
358460	Hepatocytes	161	0	portal	portal	portal_161	0.23813125	-1.1320845	0.48537207	0.91128224	-0.8432046	-0.5860782	0.023980994	-1.789623	0.2961977	-1.0301719	-0.8673333	-0.42988148	1.5885652	1.4196224	0.36360666	0.26277778	1.0587225	-0.2697671	-0.017864306	0.16037717	-1.6910814	-0.71901953	-0.5160774	-0.8368501	-0.68214214	1.7609992	1.513342	-0.9064536	2509.021739130435	6372.370909090909	8881.392648221343
358583	Vessel cells	161	0	portal	portal	portal_161	0.28530952	0.28933033	-0.33388352	-2.0900733	-1.8741722	-1.6315184	-1.131466	1.384893	1.5967581	0.5517068	-1.1122955	0.40742552	1.7873244	1.2979246	0.63839513	-0.48845905	-2.12242	-1.1653237	-1.277687	-0.91308475	0.979252	1.6179512	-0.8384614	-0.8190524	0.27513093	2.1256533	1.5184776	-0.7966303	2509.021739130435	6372.370909090909	8881.392648221343
358871	LSEC	161	0	portal	portal	portal_161	0.5666919	-0.83429706	0.80584437	1.4017419	0.548297	1.0607353	-0.82988656	-1.6012628	-0.896468	-0.071775965	-0.23457304	-1.1387283	0.79519856	0.53365535	0.7422708	0.95552236	1.6742948	-0.2564769	1.3770139	-0.6296858	-1.6008573	-0.16188449	-0.35526332	-0.35437748	-1.6085833	0.7989948	0.44863617	-0.6239046	2509.021739130435	6372.370909090909	8881.392648221343
358942	Hepatocytes	161	0	portal	portal	portal_161	-0.4852264	0.6627426	0.62442225	0.877151	-1.4552274	-0.14884637	-0.9543499	-0.9013421	-0.19264412	-1.6666044	-1.0623801	0.41875303	1.766172	1.1535378	0.032432016	0.7319347	-0.2731842	-1.5859878	0.2066697	-1.2832228	-0.28192744	1.0756613	-1.8946768	-1.0547166	-0.205999	2.033824	1.3120235	-0.47820097	2509.021739130435	6372.370909090909	8881.392648221343
359031	LSEC	161	0	portal	portal	portal_161	0.12185093	-2.067766	0.9965879	1.6808308	-0.13149017	0.44575664	-0.3970882	-0.85269177	-0.9853838	1.0829976	-0.3594239	-1.5183479	-0.13582231	0.84620744	0.49861848	0.73692155	1.8790299	-0.06073412	0.11689022	-0.7576758	-1.4534669	-0.881599	0.9810942	0.21730775	-1.8140302	0.29055834	1.3749814	-0.52352554	2509.021739130435	6372.370909090909	8881.392648221343
359059	Vessel cells	161	0	portal	portal	portal_161	-0.5494388	0.11164624	-2.7239237	-1.4360287	-0.8100839	-1.4959409	0.13900688	1.1005607	-0.32234788	-1.6995231	-0.058399487	1.6962843	2.2179034	1.534213	0.074133754	-2.5602365	-1.9401635	-0.36695454	-1.3478955	1.0635107	1.0076116	0.28302675	-1.4697309	-0.4271912	1.1049771	1.7986294	1.6938064	-0.5621933	2509.021739130435	6372.370909090909	8881.392648221343
359091	Vessel cells	161	0	portal	portal	portal_161	-0.87576324	1.2222464	0.92146015	-0.6742435	-0.053119846	-0.8139828	-0.67901504	0.31291163	1.6048766	-2.1063604	-0.5931164	-0.25736743	0.6104127	0.95868355	-0.074826814	0.96740305	-1.0091935	-0.35520467	-0.7783678	-0.38848376	0.23849645	1.8104649	-1.2904898	-0.14059931	-0.5581054	0.48718	0.64629513	-0.19740868	2509.021739130435	6372.370909090909	8881.392648221343
359138	Vessel cells	161	0	portal	portal	portal_161	1.3311431	1.5106055	0.4476506	-0.9398066	-0.99081105	-1.0076731	-1.3868636	1.1988875	0.94248587	-0.5389743	-1.4677342	0.30415812	1.3456997	1.1018293	1.1907592	0.45060635	-1.3354782	-2.0851028	-1.4216263	-1.5721178	1.5995342	1.231093	-1.2220879	-1.0614811	0.7241752	1.7573014	1.3110793	-0.6913287	2509.021739130435	6372.370909090909	8881.392648221343
359250	Hepatocytes	161	0	portal	portal	portal_161	0.13089092	-0.80916095	-0.021664368	-1.013666	0.24985534	-0.13728252	-0.9175347	-0.716314	0.6299351	-1.6427718	0.44658333	0.5422327	0.8504156	0.9066783	-0.19667822	-0.110648856	0.6752872	0.29260388	0.9038144	-0.4305477	-1.1491834	1.0427316	-0.14069119	-0.46155262	-0.28079614	-0.24038334	-0.038900692	-0.7065087	2509.021739130435	6372.370909090909	8881.392648221343
360000	Immune cells	161	0	portal	portal	portal_161	-2.1859336	-1.9882654	0.17607549	-2.2503636	3.5397387	-1.7145586	-1.2430975	1.4195548	1.1597649	-2.3156319	-1.0903866	0.5415985	1.2784829	0.7196116	-2.1327171	0.005071169	-2.6906793	3.4907365	-1.2636681	-1.4909319	1.7871112	1.3555146	-2.3703144	-0.65015745	0.50934386	0.8150996	0.8416939	0.5322543	2509.021739130435	6372.370909090909	8881.392648221343
359343	Vessel cells	161	0	portal	portal	portal_161	2.0653942	1.34797	0.6421109	0.4993895	-0.67632437	-0.7181776	2.5945888	1.1709057	-0.5188049	-0.6641264	-0.6626049	-0.48726928	-0.37923947	-0.4181352	2.267144	0.5656921	-0.6843493	-1.3864518	-1.136019	2.310686	1.7522918	0.6817224	-0.86923677	-0.91473186	-0.06356093	-0.21758212	-0.21662915	0.074028715	2509.021739130435	6372.370909090909	8881.392648221343
359380	Immune cells	161	0	portal	portal	portal_161	-0.47603703	-1.2550629	-0.04044056	0.36020374	2.7749455	0.33765504	-1.0020697	0.7800749	0.07861608	-0.039202854	1.3744966	-1.6507727	-1.2166342	-0.40807268	-0.14199027	0.2707079	0.44643673	2.1066675	0.34967166	-0.048805162	1.1442674	-0.18879792	0.45156026	1.6451054	-2.5022905	-1.1547158	-1.0296872	0.06213225	2509.021739130435	6372.370909090909	8881.392648221343
359548	Hepatocytes	161	0	portal	portal	portal_161	-0.67594725	1.5291315	-1.4634199	-1.8870531	0.20606893	0.87429124	1.3130453	0.6095522	1.089773	-1.1467806	-0.38237393	-0.09773825	0.99624515	-0.098416954	-0.24181193	-0.97411525	-1.0545053	0.09811673	0.80100346	1.6896977	0.4200335	0.9859884	-1.7044731	-0.45260292	-0.68018883	1.1667278	-0.37585807	-0.39162016	2509.021739130435	6372.370909090909	8881.392648221343
359575	Immune cells	161	0	portal	portal	portal_161	0.1930246	-0.1349911	-1.3542888	-2.1463306	1.5777673	0.1394735	0.04502	1.1995676	-0.5967543	-1.2353796	-1.1839459	0.7692488	1.8014076	1.0481602	0.18680191	-0.7789056	-2.0775542	0.6600157	0.38244253	-0.8330434	0.76429397	-0.12427771	-1.4821143	-0.8846414	0.8314342	2.0983162	0.9448557	-0.28236306	2509.021739130435	6372.370909090909	8881.392648221343
359738	Vessel cells	161	0	portal	portal	portal_161	-2.1273837	-0.06964092	0.6798908	0.91946244	-1.0787398	-1.1251827	-0.8039987	0.8331189	-0.4158318	-1.9351622	-0.4613521	1.172953	0.6908949	-0.060689416	-1.0651189	0.48073405	0.555364	-1.1141031	-1.2283909	-1.1399188	1.1080928	-0.22066312	-1.6615337	-0.4480959	1.0000663	1.0793643	0.1992322	0.06774112	2509.021739130435	6372.370909090909	8881.392648221343
359773	LSEC	161	0	portal	portal	portal_161	-2.4727378	0.36073685	0.457243	0.89376	1.0771816	0.74719083	1.0838649	0.6208492	-1.8974409	0.97319055	-1.5636618	-2.3869321	1.3154433	0.48799768	-1.3278875	0.13486604	0.9385841	-0.24763668	0.6128338	0.8370837	0.7954528	-1.5117506	0.85521924	-1.3880409	-1.2902874	1.1245992	0.017850982	-0.3359245	2509.021739130435	6372.370909090909	8881.392648221343
359774	Hepatocytes	161	0	portal	portal	portal_161	-0.23148118	0.51094496	-0.77757007	-2.6938653	1.3767761	0.14829256	-0.119860336	0.5090764	0.68787885	-1.4162834	0.82241136	-0.054540917	1.15129	0.52172744	0.17258552	-1.246264	-2.8731737	0.29594007	0.5751615	-1.3696706	0.7059252	0.7683954	-0.33823514	0.22974245	0.18531038	1.6337115	0.95078033	-0.4462564	2509.021739130435	6372.370909090909	8881.392648221343
359877	LSEC	161	0	portal	portal	portal_161	0.42231947	-0.9462509	1.0503876	1.6902565	-0.44107375	1.3658442	-0.31836677	-1.907966	-0.67473143	0.5202812	0.05516139	-1.4424798	0.5974459	-0.09050744	0.6449056	0.57247025	1.6036335	-1.225512	0.84841335	-0.16081807	-1.579847	-0.9889259	0.25442362	-0.037262063	-1.7158155	1.5846897	0.90932316	-0.6380309	2509.021739130435	6372.370909090909	8881.392648221343
359966	Vessel cells	161	0	portal	portal	portal_161	-1.3453363	-0.3092527	0.44591856	0.7712493	-1.534295	-1.4381278	-0.76631105	1.9787496	1.326219	-1.0511922	-0.52160627	-0.04491446	-0.74743414	0.3292376	-0.6595803	0.7986263	0.7675521	-1.3393368	-1.0871894	-0.7403881	1.8915383	1.3647902	-1.5543416	-0.14862517	-0.15507218	-0.42412785	-0.47977373	0.3243451	2509.021739130435	6372.370909090909	8881.392648221343
359986	Vessel cells	161	0	portal	portal	portal_161	1.1597831	0.8717972	0.3182961	-0.6418264	-1.6550075	-1.9242969	0.41901606	1.0776949	0.7259736	-0.939599	-0.77074873	0.9418999	0.62652206	0.5829438	1.1863672	0.45368692	-1.3991255	-1.4064924	-1.8925352	0.0932209	1.3936894	0.3603677	-0.91933954	-0.87589157	1.2053083	1.054592	0.91135937	0.18231586	2509.021739130435	6372.370909090909	8881.392648221343
361108	Vessel cells	161	0	portal	portal	portal_161	-0.043574717	0.65005684	0.5138135	-0.19101149	-0.12017168	-0.9287819	-0.7362637	1.0109024	0.6515038	0.14570475	0.35949105	0.3835437	-0.8139215	-0.5107386	0.025936969	0.61224467	-0.3318561	-0.38679424	-0.88975835	-0.6402495	1.2592092	0.60060275	-0.9918219	0.38639683	0.7840937	-0.8118917	-0.3263025	0.6559931	2509.021739130435	6372.370909090909	8881.392648221343
359272	Immune cells	161	0	portal	portal	portal_161	0.12790085	-0.8669976	-0.44805193	0.094470635	2.251765	-0.62051684	0.5704201	-0.29938996	-0.06629379	-2.4275856	0.67966443	-0.2641021	0.4937052	0.1611187	0.059664186	-0.6851105	0.058415838	2.0789692	-0.4579872	0.45053926	0.22208294	-0.060878776	-2.7005682	0.5490559	-0.6256999	0.8912287	0.31666806	0.033043675	2509.021739130435	6372.370909090909	8881.392648221343
361303	Vessel cells	161	0	portal	portal	portal_161	-1.3248271	0.71506673	-0.25234345	-0.3000056	0.9287484	-0.5040535	-0.71158993	0.36912507	0.33813226	-0.2663503	0.7607026	-0.059521448	0.7440333	-1.0354104	-0.5511671	-0.11468188	-0.59317803	-0.31473687	-0.51103795	-0.087571196	0.79461175	0.32849148	-0.81106126	0.58802694	-0.073766015	1.0341482	-0.7644419	0.031682942	2509.021739130435	6372.370909090909	8881.392648221343
362193	Vessel cells	161	0	portal	portal	portal_161	-0.056337472	1.3516853	1.1113851	0.8091543	0.18915467	-0.7071233	-0.6612063	1.6625535	1.5443047	-0.69758475	-0.24352305	-1.0353001	-0.67338806	-1.2770879	0.8018939	0.33428338	-0.60898745	-0.48687026	-0.9359994	-0.21388198	2.0997488	1.8322619	-0.89694595	0.010639438	-0.40086183	-0.3065377	-0.89911765	-0.49953637	2509.021739130435	6372.370909090909	8881.392648221343
362262	Vessel cells	161	0	portal	portal	portal_161	0.5257327	1.4370669	-0.089166455	0.61986566	-0.6918535	-1.5319425	-0.929907	1.787444	0.88027245	-0.8294087	1.1610162	-0.73637456	-0.0896796	-0.37755287	0.29100543	-0.2499073	-0.20696126	-0.85663	-1.8674214	-1.034968	1.9200814	0.7975827	-0.20244421	0.5044782	-0.3149053	0.28385365	0.40131214	1.2136586	2509.021739130435	6372.370909090909	8881.392648221343
362263	Vessel cells	161	0	portal	portal	portal_161	-0.83631355	0.31597558	1.0290989	0.7248623	-0.90646535	-1.3817717	-0.5560332	2.1008778	0.59831595	-0.06655811	-0.22534077	-0.83416575	-0.46298286	-0.2903924	-1.7282487	0.9337121	0.5461838	-1.6504112	-1.4529239	-0.7272128	2.401725	1.4741185	-1.4800832	-0.2973968	-0.5139118	-0.17638637	-0.15834759	0.7904343	2509.021739130435	6372.370909090909	8881.392648221343
362315	Vessel cells	161	0	portal	portal	portal_161	-1.2522094	0.25778842	0.40735972	-0.93943536	-1.027139	-0.20110363	-0.6202511	1.0061041	0.6666653	-1.0935934	-0.1313011	1.4754848	-0.1765296	-0.46382585	-2.0429325	0.23180214	-1.6722924	-1.3993943	-1.1723068	-0.45183438	1.42431	0.42616597	-1.0482315	0.039692804	1.8306761	0.2512267	0.15265524	0.59613824	2509.021739130435	6372.370909090909	8881.392648221343
362331	Vessel cells	161	0	portal	portal	portal_161	1.3806734	1.2208742	0.30038694	-0.10454874	0.57254755	-0.48236153	-0.59536374	0.8482625	-0.16935275	-0.5809956	0.6740293	-0.2325652	-0.2627499	0.06299287	0.55567867	0.296126	1.3989737	0.42897516	-0.14849138	-0.52599514	-0.26786566	-0.18197869	0.1789842	1.8053409	-1.6209719	-0.8964395	-0.15708278	0.8399162	2509.021739130435	6372.370909090909	8881.392648221343
362359	Vessel cells	161	0	portal	portal	portal_161	0.4565426	0.35570496	0.50521994	-1.6131711	-1.7125294	-0.89736784	-0.446278	1.1100123	0.6472895	-0.7154307	-0.22232874	0.5637139	0.80935454	0.9319814	0.4284271	0.65471035	-1.7210234	-1.5842804	-1.6549923	-0.009798598	1.3666011	1.4414672	-1.6019324	0.08106537	0.6469217	0.22383806	0.9052138	0.7510505	2509.021739130435	6372.370909090909	8881.392648221343
362432	Vessel cells	161	0	portal	portal	portal_161	0.8944849	0.020807246	0.2937865	-1.1483942	-0.2632928	-1.8483671	-0.7881666	1.0747195	0.3337802	-1.511235	-0.0484279	0.74573207	1.316054	0.78461176	1.2033988	-0.08455398	-1.4743096	0.2135109	-1.7968326	-0.88374376	1.3118427	1.1321383	-1.4152421	0.4984962	0.39304787	1.0473139	0.22841169	1.069931	2509.021739130435	6372.370909090909	8881.392648221343
362457	Vessel cells	161	0	portal	portal	portal_161	-1.1755354	1.0822564	0.508252	-1.0313202	0.3601156	-1.8039529	-0.6604018	0.9073154	-0.19273992	-1.4763807	-0.4324825	0.7279772	1.3236467	1.0682466	-1.0011057	0.14297208	0.41081035	-0.45372277	-1.5796449	-0.9406465	1.2290285	-0.59783065	-1.7133502	-0.23433486	1.2935876	0.36022702	0.857867	0.89024097	2509.021739130435	6372.370909090909	8881.392648221343
362614	Vessel cells	161	0	portal	portal	portal_161	0.9428059	1.1206641	0.3058968	0.60396	-0.12199091	-1.0502943	-0.3951568	0.9310463	0.25620458	-0.90588063	0.5623642	-1.0778527	0.54430944	0.05137041	0.42072558	0.5584112	0.5238268	0.7136363	-0.2335133	-1.1662973	1.1936969	0.15575199	-1.9085416	0.8926991	-1.2521118	0.46018997	-0.19138195	0.33233845	2509.021739130435	6372.370909090909	8881.392648221343
362615	Vessel cells	161	0	portal	portal	portal_161	-0.07872779	1.502164	0.42566058	-0.5086228	-0.14491794	-0.9619393	-0.5480545	1.2004511	0.92971134	-2.1077893	0.3745096	0.7790282	-0.16676207	-0.29893798	-0.44888794	0.31783438	0.19133109	-0.63308895	-0.5581091	-0.98621833	1.2404989	0.2707412	-1.8115996	0.55381125	0.5399111	-0.17383443	-0.11906876	0.56649	2509.021739130435	6372.370909090909	8881.392648221343
362641	Vessel cells	161	0	portal	portal	portal_161	0.9863526	-0.41200417	0.4189536	0.6820777	0.17674392	-1.0589498	-0.74180853	0.20096967	-1.0388194	-1.1810724	-0.42396224	0.6059317	0.99554557	0.64066315	1.0352105	0.09705464	0.32475972	-0.9239024	-0.933652	-0.86174893	0.16819863	-1.1772736	-0.91640425	0.42141157	0.8524331	1.2552866	0.589146	-0.3029827	2509.021739130435	6372.370909090909	8881.392648221343
362672	Vessel cells	161	0	portal	portal	portal_161	0.85684407	0.7326326	0.3243024	-0.2452152	0.16151328	-0.8832913	-1.0501221	0.57595885	-0.07213352	-0.64424205	0.41086203	0.16246663	0.7317276	0.0661069	0.13225028	0.35365042	0.72344613	-0.0025532867	-1.0326489	-0.99712867	0.44575214	-0.22907643	-1.1977614	0.43154654	-0.06357298	0.48022687	0.46354043	0.84046036	2509.021739130435	6372.370909090909	8881.392648221343
362685	Vessel cells	161	0	portal	portal	portal_161	-0.15292192	-1.1854215	0.079118595	-0.6679031	-1.7240932	-1.8762933	0.052938916	1.2756369	0.44966337	0.5312862	-0.23844413	0.40003812	0.49657214	0.45517945	0.014940184	0.04119911	-0.8812476	-2.0087814	-1.7791065	-0.84746706	1.5053762	0.88491106	-0.6738701	0.54710925	0.12700123	0.9027382	0.75411516	0.7883853	2509.021739130435	6372.370909090909	8881.392648221343
362735	Immune cells	161	0	portal	portal	portal_161	0.3831586	-0.29928526	0.9079101	1.17147	0.8038593	-0.5296689	-0.45269275	-0.006338718	-1.1324106	-0.47969133	-0.2773954	-0.39582875	0.19782035	0.40665907	0.6650873	0.8570189	0.95076823	0.6976301	-0.8954471	-0.12011682	-0.09983059	-0.9813112	-0.75864244	0.3958697	-0.14175275	-0.01783714	0.26195773	-0.44339326	2509.021739130435	6372.370909090909	8881.392648221343
362761	Vessel cells	161	0	portal	portal	portal_161	-1.4162245	-1.1671927	1.1728122	0.872515	1.4260584	-0.1774219	-0.5905608	0.3254481	1.9924202	-1.1152554	0.084550835	-1.6348696	-1.0269558	-0.79871243	-1.2793776	1.1802835	-0.41569304	-0.99341816	-0.7056176	-0.2615793	1.0864501	2.0722065	-0.7074938	0.46239346	-1.188077	-0.37373126	-0.48506522	1.0648928	2509.021739130435	6372.370909090909	8881.392648221343
362812	Vessel cells	161	0	portal	portal	portal_161	1.091846	0.8029089	0.44852751	0.8305092	-0.6231993	-1.1718723	-0.3090809	0.7055504	1.3904128	-0.12567216	-0.57552654	-0.3332719	-0.4359722	-0.27148315	1.1629416	0.6557851	0.068652466	-0.83013904	-1.1937064	-0.52619106	1.350897	1.5671277	-0.71257824	-0.51409674	-0.013237937	-0.15951231	-0.32116354	0.9629476	2509.021739130435	6372.370909090909	8881.392648221343
362845	Hepatocytes	161	0	portal	portal	portal_161	2.2488	-2.272066	-0.024323653	-0.43101817	-0.5544025	-0.09047732	-0.67818725	0.5786498	-1.078777	0.49243885	-0.21364342	0.82987475	-0.027665962	0.88674945	2.041896	-0.25267196	0.07564848	-0.23272729	0.3580649	-0.60329235	0.04555294	-1.0499616	0.42980784	-0.078450345	0.75599104	-0.15533528	0.488446	-0.4565343	2509.021739130435	6372.370909090909	8881.392648221343
362854	Vessel cells	161	0	portal	portal	portal_161	0.059338916	0.5847999	0.38175657	-1.2089247	-1.9684899	-1.5887952	0.09139663	1.06807	0.37917706	-2.1546888	2.0271957	0.75829303	0.6952743	-0.1265807	0.44740966	0.21566023	-0.48582578	-1.5681927	-1.4170237	-0.71750957	1.1262786	0.4364633	-1.5989575	1.9456925	0.67711204	-0.03675546	-0.27829146	0.033648107	2509.021739130435	6372.370909090909	8881.392648221343
362911	Vessel cells	161	0	portal	portal	portal_161	0.41416246	0.32983348	0.53846306	-0.82307184	-0.73289275	-0.5676621	-0.45453057	1.0064237	-0.2508085	-1.2412647	0.030557977	1.3894993	0.49361986	-0.35499427	0.74309754	0.29971716	0.09185691	-0.97218263	-1.2495114	-0.9019932	0.988214	-0.68895674	-1.1056525	0.68048555	0.9255318	0.58069724	0.14059395	0.9401546	2509.021739130435	6372.370909090909	8881.392648221343
362940	Vessel cells	161	0	portal	portal	portal_161	-1.7650666	0.49620593	0.09849501	0.3334912	1.7239984	0.19754493	-0.5559442	0.63984805	0.12013747	-1.9881961	1.9720383	0.44753844	-1.6686275	-1.3842838	-0.9658842	-0.11232999	0.441313	0.32959387	-0.57694644	0.1688022	0.962132	-0.16717787	-1.8493993	2.155495	0.23114803	-1.6577021	-0.6280147	-0.4220019	2509.021739130435	6372.370909090909	8881.392648221343
361315	Vessel cells	161	0	portal	portal	portal_161	-0.71598196	1.5944169	1.0488633	-0.07428564	-0.6802123	-1.2590652	-0.18401368	1.1764803	0.32585245	-1.6514589	0.64362043	-0.8189899	0.2886597	0.6211882	0.8293302	0.90795916	-0.036882162	-0.91928935	-1.0936742	-0.49787953	1.2387123	0.40648818	-1.6967661	1.0385934	-0.8753596	0.29416677	0.43951032	-0.3457869	2509.021739130435	6372.370909090909	8881.392648221343
363007	Vessel cells	161	0	portal	portal	portal_161	2.073662	0.6996614	0.753215	0.45281562	-1.6619083	-1.5793469	-0.7961878	1.5267577	1.9744457	-1.066973	-0.27325615	-0.06948542	-0.6052511	0.033172462	1.4937443	0.9143519	-0.21496028	-1.4795301	-1.3353459	-0.85591584	1.7290828	1.5584244	-0.73417115	-0.1326296	0.14367834	-0.5155597	-0.04985484	1.03461	2509.021739130435	6372.370909090909	8881.392648221343
362221	Hepatocytes	161	0	portal	portal	portal_161	-0.8171284	1.4297926	-2.084797	-0.7864729	0.025403984	0.07045285	-0.27780855	0.8824788	-0.9238533	-1.3249391	0.15187022	0.49311206	1.1510077	1.7593751	-0.71571225	-2.2659912	-0.48054197	0.27684525	-0.18250887	-0.57295984	0.7927417	-0.9162302	-1.0185943	0.28279352	-0.022782654	1.331892	2.0272756	-0.31598893	2509.021739130435	6372.370909090909	8881.392648221343
362760	Vessel cells	161	0	portal	portal	portal_161	-0.48266	0.10534787	0.13232225	0.99596685	-1.0120684	-0.62292176	-0.8798112	1.3118306	-0.83304995	-0.7376708	-0.03900452	-0.015780518	0.29593924	0.5157133	-0.10977458	-0.7837446	0.46566996	-0.8485846	-1.4642346	-1.0612606	1.3521248	-0.16997775	-0.9261727	1.2113307	-0.38426837	0.5988513	0.8389264	-0.5910303	2509.021739130435	6372.370909090909	8881.392648221343
362192	Hepatocytes	161	0	portal	portal	portal_161	0.24828035	-0.8518658	-0.103760235	0.40598613	0.08771679	0.018201156	-0.1630113	-0.25539863	-1.2029268	0.09028693	-0.024342092	-0.2865802	0.898745	0.59683734	0.5168389	0.08695204	1.2063549	-0.009091893	-0.20895419	-0.61191857	-0.5136669	-1.2099203	0.25523	-0.07277549	-0.4977448	0.9402059	0.6939247	-0.61663604	2509.021739130435	6372.370909090909	8881.392648221343
361809	Vessel cells	161	0	portal	portal	portal_161	0.5878784	1.5019273	0.52619493	0.54998004	-0.7862609	-1.8912618	-1.3199067	1.5361164	1.2151068	-0.8547531	0.13342111	-0.019125286	0.6075522	-0.8232386	0.8473715	0.5534436	0.7226082	-0.85649216	-1.266059	-1.3948565	2.1219153	1.0740924	-1.5963069	-0.14254802	-0.35134062	0.63422567	-0.5891652	1.1312097	2509.021739130435	6372.370909090909	8881.392648221343
361358	Vessel cells	161	0	portal	portal	portal_161	-0.339267	1.1896156	0.81166196	-1.0474595	1.153201	-1.6207484	-1.0596936	1.4184718	1.3249894	-1.6810997	-1.1821315	0.80231947	0.13292873	0.45092964	0.33436167	0.998038	-0.84136885	-0.04149818	-1.8841146	-1.3372562	1.8862399	1.4932137	-1.6993668	-1.1048745	0.96491826	0.28959	0.41954225	1.0318403	2509.021739130435	6372.370909090909	8881.392648221343
362165	Vessel cells	161	0	portal	portal	portal_161	0.044725552	0.3898305	0.59033346	-1.4833461	-0.5170951	-0.38533458	-1.4009354	0.9509927	1.6155069	-0.8741253	-0.6011781	0.21356128	0.878467	0.2565823	-2.0915995	0.5831456	-1.2961123	-0.20768423	-0.77648306	-1.5625218	1.7376437	1.6372892	-1.6698047	-0.7551769	-0.1307292	1.1253426	0.5600334	1.1782222	2509.021739130435	6372.370909090909	8881.392648221343
361344	Vessel cells	161	0	portal	portal	portal_161	-2.556723	0.9258877	0.89342636	-0.51414496	0.105999626	-0.068736725	-1.353877	0.92156625	1.5685376	-2.4230683	0.7076356	-1.111924	0.8491393	-0.21787138	-1.3979295	0.93289787	-0.5439989	0.70193607	-0.9017567	-1.6002452	1.6041473	1.4061403	-2.3003118	-0.2592063	-0.18227851	0.7340706	-0.1717286	1.1109195	2509.021739130435	6372.370909090909	8881.392648221343
361438	Vessel cells	161	0	portal	portal	portal_161	0.39048684	0.60833967	0.03660502	-0.8218946	-0.3595985	-1.5899642	-0.94132686	0.87404466	0.9001326	-0.9908998	1.6158825	0.09203425	-0.031658407	0.36010468	0.7632434	0.2721321	-0.6156696	-0.894773	-0.87493414	-1.3089187	1.2837331	0.95780027	-0.47006348	1.7364011	-0.961425	-0.30951965	0.43093833	0.39642295	2509.021739130435	6372.370909090909	8881.392648221343
361484	Vessel cells	161	0	portal	portal	portal_161	-0.12775621	0.7463956	-0.9352259	-0.85360634	-0.52550924	-1.3525195	-0.6606507	0.9326105	0.27953905	-1.4899012	0.9730196	0.5076902	1.5428951	0.2979039	0.39489055	-1.206011	-0.5902214	-1.5073116	-1.7506564	-0.3125293	1.0163109	0.084076226	-1.5077323	2.1441197	0.33916378	1.3861943	0.053581454	-0.41156873	2509.021739130435	6372.370909090909	8881.392648221343
361485	Vessel cells	161	0	portal	portal	portal_161	-0.28031737	-1.9786334	0.22170688	0.63096815	0.7376391	-0.8930607	-1.2015842	1.8084729	0.6384635	-1.5500885	-0.9173403	-0.56277615	0.42508155	0.21935537	0.08552656	0.20865482	0.66746163	-0.49411586	-1.0464194	-1.4055002	2.0431538	0.9431739	-1.5699663	-0.61644846	-0.2598384	0.31654325	0.28740066	1.0446368	2509.021739130435	6372.370909090909	8881.392648221343
361548	Vessel cells	161	0	portal	portal	portal_161	-0.17053199	-0.19807598	-0.36034	-0.050548285	0.5597942	-1.0638791	-0.6661161	1.0226704	0.6375121	-2.229356	1.4903471	-0.056256175	-0.39690158	0.30133212	0.21198103	-0.59085256	0.09801318	-1.6859876	-0.95827717	-0.14366141	1.1334311	0.7469273	-1.4392574	1.7328308	-0.4087249	-0.20650679	0.2541699	-0.5263836	2509.021739130435	6372.370909090909	8881.392648221343
361656	Vessel cells	161	0	portal	portal	portal_161	-0.84401596	0.62667453	0.53064847	-0.96599734	0.53564745	-0.98756814	-0.5498822	1.1638231	0.782653	-2.003099	2.590395	-0.9383557	0.26132864	-0.67045605	-0.053177718	0.48636958	-0.3250484	-0.8473099	-1.3731061	-0.78802633	1.449961	0.9216438	-1.9498726	2.4347126	-1.3311831	0.6436623	-0.42303848	-0.38037294	2509.021739130435	6372.370909090909	8881.392648221343
361780	Vessel cells	161	0	portal	portal	portal_161	0.37646616	0.5189785	0.19281428	-0.47659943	0.4449067	-0.7024476	-0.36589688	0.54941416	1.2562569	-0.8568418	1.2667646	-0.5640745	-0.16508755	-0.6779799	0.35305363	0.4557403	-0.6973773	-0.2759065	-0.5895349	-0.8112819	0.94519114	1.2367425	-0.7477266	1.0775485	-0.53563887	0.11781589	-0.664213	0.2387708	2509.021739130435	6372.370909090909	8881.392648221343
361795	Vessel cells	161	0	portal	portal	portal_161	2.0859044	0.0792179	0.36475334	-0.7993674	-0.03787815	-1.1974653	-0.68469197	1.0879319	-0.014296457	-1.7817419	0.43877602	0.1915999	1.5288652	0.10167423	1.483889	0.4131083	-0.088564776	-1.4906766	-1.1275501	-0.87270683	1.30386	0.97902066	-1.204581	0.8821155	-0.66030663	0.9233628	-0.2169716	-0.23744668	2509.021739130435	6372.370909090909	8881.392648221343
361626	Immune cells	161	0	portal	portal	portal_161	-0.3853068	-0.8207795	0.36174858	0.8545594	1.5259725	0.52102757	-0.120753594	0.3978466	0.7271229	-1.1359992	1.3736237	0.30511954	-2.05052	-2.47889	0.015041506	0.61158854	1.0198773	1.6206218	0.8816475	0.33485502	0.6869851	0.8678253	-1.6838664	0.83855057	-0.17669992	-2.1859887	-2.491801	-0.32689333	2509.021739130435	6372.370909090909	8881.392648221343
362003	Vessel cells	161	0	portal	portal	portal_161	-1.2271106	0.4819422	0.03611555	0.72025514	-0.73623174	-1.7561703	-0.688501	1.0048348	0.9435601	-0.5741409	0.9431184	-1.7161021	1.2343748	0.0018004271	-2.432265	0.06962499	0.16841306	-1.5650995	-2.099678	-1.3775394	1.4497303	1.2166889	-1.6652436	1.1470356	-1.0166868	1.6910676	0.41746473	-0.2882656	2509.021739130435	6372.370909090909	8881.392648221343
361967	Vessel cells	161	0	portal	portal	portal_161	-0.93779284	1.0247811	0.9652105	-1.2000905	-1.3854376	-1.8333493	-0.7176533	1.2572403	2.6067543	-1.0613711	-0.56271946	0.12193074	0.0001221232	0.66475517	-0.6977122	1.4095428	-0.8619311	-1.6464728	-1.4760652	-0.9888313	1.8321539	2.6689208	-0.1338443	-0.68749017	-0.6947735	-0.14413399	0.1454616	0.95327103	2509.021739130435	6372.370909090909	8881.392648221343
362149	Vessel cells	161	0	portal	portal	portal_161	-0.428	-1.993139	-0.16526845	-0.7914754	-0.98231524	-0.22532788	0.32372904	0.83348113	0.3702211	-1.4319178	-0.06559439	0.7472769	0.54502845	-0.0854011	0.12693721	0.24512349	-0.17417791	-1.0340636	-0.58512324	-0.3825487	1.5007048	1.1253624	-2.0052538	0.41718355	-0.14363241	0.15096109	-0.2589407	-0.6336942	2509.021739130435	6372.370909090909	8881.392648221343
362148	Hepatocytes	161	0	portal	portal	portal_161	1.4057571	-1.9655737	-0.9513712	0.8994121	-0.5409472	-0.81215435	0.3563446	-0.23721571	-0.63467526	-0.12436361	0.20388412	0.26241347	1.0839367	-0.14192048	1.4607573	-0.5497838	1.3716784	-0.54275554	-0.69603425	0.013007628	-0.018445214	-0.71570855	-1.4275985	-0.087596364	0.86414635	0.5460996	0.20279518	-0.13034417	2509.021739130435	6372.370909090909	8881.392648221343
362130	Vessel cells	161	0	portal	portal	portal_161	0.82423073	0.66781354	-1.2434615	-2.0804057	1.8770627	-1.1775478	-1.0166621	0.8850368	0.3207496	-0.8844538	-0.6493012	0.7143394	1.7433338	1.3065745	0.6711893	-0.25887015	-2.602602	0.7618308	-1.4106255	-1.292725	1.1682634	1.282547	-2.1409454	-0.9198897	1.0006394	2.061054	1.495323	-0.18788189	2509.021739130435	6372.370909090909	8881.392648221343
361974	Vessel cells	161	0	portal	portal	portal_161	0.6701069	0.85892665	-0.05413024	0.24279119	1.4980584	-1.9885983	0.35218737	0.7315439	1.0048985	-2.0454843	1.5656911	-1.1068027	0.5499794	-0.79001456	0.8409761	-0.11491012	-0.6133969	0.77173346	-1.4815793	0.65355873	0.8307647	0.758249	-1.4274061	1.7321583	-1.173219	0.6840874	-0.6902998	-0.37464416	2509.021739130435	6372.370909090909	8881.392648221343
362150	Vessel cells	161	0	portal	portal	portal_161	-1.7282292	-2.7272909	0.6241931	-1.2365689	-0.35953763	-1.5578316	-0.5335643	0.8140969	-0.8045531	-1.076373	-0.18868066	0.9794417	1.4695686	1.0820348	-0.7504734	0.72328293	-0.74932915	-0.5427454	-1.3857342	-0.64463216	1.2168862	-0.7210498	-1.488948	0.1364741	0.2155291	1.1809026	1.3169154	0.70855725	2509.021739130435	6372.370909090909	8881.392648221343
362164	Vessel cells	161	0	portal	portal	portal_161	0.22388291	-0.53987944	0.5360587	-0.8125157	0.23580655	-1.0792602	-0.54500234	1.2936496	0.40782103	-1.8696196	1.9863222	0.53516376	-0.22997792	-1.1177845	-0.23277265	0.3804606	-0.9137914	-0.19192983	-1.4972394	-0.5123388	1.3589851	0.65225625	-1.9389082	1.4622021	0.63678724	0.18898143	-0.73132795	0.32740784	2509.021739130435	6372.370909090909	8881.392648221343
361911	Vessel cells	161	0	portal	portal	portal_161	-1.1054988	1.4645969	-0.025953956	0.5408341	-0.5099643	-0.20121567	-1.2459205	0.23311295	-0.5892591	-0.87442374	-1.2345921	0.641653	1.3493109	0.8843553	0.034978755	-0.26461342	0.19024296	-1.0217485	-1.1947601	-1.3143578	1.2244263	-0.35992715	-1.1206434	-0.7755256	0.66974837	1.5210235	1.2060502	0.9402043	2509.021739130435	6372.370909090909	8881.392648221343
361829	Immune cells	161	0	portal	portal	portal_161	0.9582874	0.13751753	0.19717427	1.1513081	0.8113553	0.6593741	-0.544202	0.17245734	-1.0925169	-1.6352869	-0.8064356	-0.33270332	0.7264432	0.52451634	0.75793076	0.65091103	1.6098223	0.92695403	0.6498237	-0.16066307	-0.16890831	-0.4294545	-1.6672084	0.09916689	-0.9560895	-0.218833	-0.12288753	-0.21485196	2509.021739130435	6372.370909090909	8881.392648221343
65514	Hepatocytes	15	0	portal	portal	portal_15	0.5945027	-0.53643423	0.9984806	0.14898224	1.2960145	0.507446	1.9622905	-1.0999153	-0.17784913	1.3733025	0.29697475	-1.6839622	-0.9726561	-0.5610701	-0.36547494	0.80933666	0.6234793	1.2076676	0.19213061	2.0854514	-0.78007495	-0.04698211	0.5083703	0.15175256	-1.8054284	-0.952994	-0.33744198	0.50840837	1589.3406593406594	5390.394584139265	6979.735243479925
65336	Vessel cells	15	15	portal	portal	portal_15	-0.35725564	0.54366064	-1.5619688	-1.3009883	-0.99050003	-2.013825	1.8343428	1.1828876	1.6933043	-1.0739057	1.6754363	-1.999883	1.285197	0.9114647	-0.4822762	-2.3607266	-0.39038166	-1.6058226	-1.7490002	1.8995146	1.2285724	1.8089577	-0.9626273	1.3524199	-2.1809626	1.153405	0.8902223	-3.4497647	1589.3406593406594	5390.394584139265	6979.735243479925
65601	Vessel cells	15	0	portal	portal	portal_15	-1.3776257	0.6295024	0.09232569	-0.5329716	-2.149149	-1.2624737	0.014617861	1.2374322	1.920159	0.6343037	0.23252447	1.2874336	-0.9417363	-1.6194875	-0.55110157	0.37949732	-1.1915357	-1.5116667	-1.0758463	0.08222804	0.953631	2.3039443	-0.2464833	0.24993205	1.3279419	-0.5385906	-1.8290374	-0.8253422	1589.3406593406594	5390.394584139265	6979.735243479925
65444	Vessel cells	15	15	portal	portal	portal_15	0.33164227	1.1256894	0.2656626	-1.169668	-0.08369186	-1.5061839	-0.09586604	0.9393229	-0.48332354	0.18643989	0.54953825	-0.7412694	0.7297987	1.5966833	1.2164677	0.53275675	-0.36995506	-0.21656758	-1.5449666	-0.30239353	1.0424331	-0.69854283	-0.08156282	-0.20164913	-0.658456	0.9259434	1.6295862	-3.6909244	1589.3406593406594	5390.394584139265	6979.735243479925
65423	Vessel cells	15	15	portal	portal	portal_15	-0.059986334	0.8502229	0.31019032	1.2148899	0.29445794	-1.7589451	-0.25190076	1.1009474	-1.1058748	0.6268768	-0.83018756	-1.0639008	1.1879554	0.5752726	-0.37519833	0.60869086	1.4003261	-0.4904822	-1.7889181	-0.5631388	1.3115361	-0.9547284	0.5922456	-0.8303774	-1.2474102	0.8368858	1.3531373	-4.0617914	1589.3406593406594	5390.394584139265	6979.735243479925
65405	Vessel cells	15	0	portal	portal	portal_15	-0.5810855	0.27269277	0.50621456	1.163543	-0.19763044	-1.0541363	-0.66541016	0.82498413	0.03425203	-1.5798758	-0.35259005	-1.0849646	-0.33560628	2.1540408	0.11746789	0.78920144	1.2097678	-0.077179134	-1.368987	-0.44000652	1.0272936	-0.39461103	-1.6341484	-0.27698448	-1.1889204	-0.21087882	2.353527	-2.4723275	1589.3406593406594	5390.394584139265	6979.735243479925
65337	Vessel cells	15	0	portal	portal	portal_15	-0.95131797	0.6936619	0.99306536	-1.4267517	-0.32753354	-1.566756	-0.6795616	0.9363501	2.5571728	-1.5158625	-0.5288895	0.8076746	0.07483409	-0.2933878	-1.2280138	1.1347075	-1.8055855	0.5909555	0.05399055	-0.5489606	0.020900197	2.7871065	-0.68286026	-0.543741	-0.31156513	-0.23301488	-0.22178735	0.6263882	1589.3406593406594	5390.394584139265	6979.735243479925
64974	Vessel cells	15	0	portal	portal	portal_15	1.2543942	0.86272943	-0.08499514	0.48545837	0.27762136	-0.09187651	-0.83799237	0.8250151	0.97103995	0.26574022	0.7623771	-1.8296766	-0.9706472	0.603402	1.719132	0.025112363	1.0680107	-0.41620076	-0.51742035	-0.66427666	0.5392794	0.69669956	-0.3289396	0.70449585	-1.4109626	-0.73333395	0.80077535	0.07657886	1589.3406593406594	5390.394584139265	6979.735243479925
65157	Hepatocytes	15	0	portal	portal	portal_15	0.016692132	0.35782155	0.6303135	-0.8888425	0.2522246	-0.072732516	1.5850787	-0.4813267	0.73565996	0.3008787	0.9292374	-1.384132	-0.5989485	0.063282296	-0.31545117	0.496835	0.10488209	0.07661415	-0.5016253	0.59429204	0.07329784	0.6459543	0.5766447	0.114554554	-1.4502947	-0.486432	0.45229706	0.43585122	1589.3406593406594	5390.394584139265	6979.735243479925
65274	Vessel cells	15	0	portal	portal	portal_15	0.28886715	0.48604172	-0.11289308	-0.017508423	0.4243322	-0.48779637	-0.38676596	0.46799922	0.6700743	-0.4957502	1.1160145	-1.2441847	-0.53301686	0.73126596	0.7202777	-0.8234326	0.44974872	0.0026895523	-0.9358877	-0.60539854	0.56752	0.53808373	-0.4687112	0.8517832	-0.6971351	-0.042668793	0.68680257	0.59722	1589.3406593406594	5390.394584139265	6979.735243479925
65237	Hepatocytes	15	0	portal	portal	portal_15	0.9464517	-0.9890377	0.732011	0.02400699	1.0507903	0.14043279	0.21101536	-0.574495	1.0521817	0.60504913	0.9536483	-1.5292535	-0.81381464	-0.72192633	-0.13635704	0.23877136	0.87632984	0.2367261	0.27569422	-0.28260437	-0.7792093	1.4093654	0.873108	0.43939164	-1.6694105	-0.67339706	-0.3501463	0.5352547	1589.3406593406594	5390.394584139265	6979.735243479925
64962	Vessel cells	15	15	portal	portal	portal_15	-1.1002489	-0.73987734	0.20294407	-0.69505	-0.9625899	-1.4611145	0.35542163	1.0767109	1.4255618	0.32684624	0.82913315	-0.9036783	-0.7197959	0.4479349	-1.4541306	-0.52701825	-0.3312473	-0.90865433	-2.4015844	1.2031792	1.5154194	1.3209546	0.19919288	1.0028509	-0.9581667	-1.2758319	0.91450334	-3.40265	1589.3406593406594	5390.394584139265	6979.735243479925
65071	Hepatocytes	15	0	portal	portal	portal_15	-0.41573328	0.050465483	0.87609255	-0.5037351	2.2298172	-0.21780154	1.0496047	-1.3738705	1.3736701	-0.41415083	0.79766387	-1.3714638	-0.57038087	-0.47540894	-0.003078288	0.70384336	-0.8521167	1.3048931	-0.12339312	0.95865554	-1.4349205	1.8066726	0.15081711	0.87583786	-1.4276041	-0.29266688	-0.5992636	0.41773582	1589.3406593406594	5390.394584139265	6979.735243479925
65040	Vessel cells	15	15	portal	portal	portal_15	0.07738214	0.35094517	-0.27204663	-1.2992772	-0.7323191	-1.6316077	0.16450542	1.126705	1.7486289	-1.5120093	0.7831937	-1.7318186	1.5863878	1.1904923	-1.4483814	-0.69332933	0.2805624	-0.68415	-2.1346262	0.2039703	0.4775591	1.4357562	-0.44238096	0.5051411	-2.0520737	1.5651461	1.1598754	-3.0160692	1589.3406593406594	5390.394584139265	6979.735243479925
65710	Vessel cells	15	15	portal	portal	portal_15	1.3649203	1.0215279	0.4589389	-0.28765658	0.841179	-1.3308332	-0.14930603	1.2581204	-0.8015702	-0.016143763	-0.53641427	0.107202165	-0.3426073	1.1362772	0.399898	-0.28569397	0.9401543	0.21936654	-1.3056612	0.43407553	1.2346451	-1.0890422	-0.4323645	-0.628045	0.16608062	-0.5095149	1.2432331	-4.6195765	1589.3406593406594	5390.394584139265	6979.735243479925
65027	Vessel cells	15	0	portal	portal	portal_15	0.66498476	0.14367764	0.15279472	-0.20843458	-0.27437985	-1.070129	-0.6973764	0.40050778	-0.57652307	-0.87448496	1.5458698	0.49944466	-0.21896456	0.6085515	1.1204981	0.08353187	0.5107416	-0.5026437	-1.1201019	-1.0648458	0.73092675	-0.5936042	-0.021540193	0.9029265	0.07052676	-0.2995148	0.7166413	0.612246	1589.3406593406594	5390.394584139265	6979.735243479925
65026	Vessel cells	15	0	portal	portal	portal_15	-0.8056899	-0.438147	-2.4131527	0.4813535	-0.8741549	-1.341658	0.101813525	0.21073227	0.19087453	-1.6595744	0.0034400446	1.9377797	1.0550959	0.2297043	0.010983777	-2.2468376	1.1562538	-0.9026959	-0.93339765	-0.031944152	0.17012088	-0.38880175	-1.2563009	-0.003209526	1.4542125	0.8650029	0.43369713	-1.359431	1589.3406593406594	5390.394584139265	6979.735243479925
65621	Hepatocytes	15	0	portal	portal	portal_15	0.3416458	0.00924861	0.43915358	-0.023816124	0.4325758	0.9335497	-0.5134979	-0.7869472	-0.8938582	-0.16785942	0.17282517	-0.3531363	-0.038095526	1.1067684	0.6517947	0.30906692	0.3779442	-0.19799256	0.35958013	-0.75175184	-0.60389733	-1.0909135	-0.5215075	0.43785694	0.19559398	-0.13093197	1.2867224	0.004375166	1589.3406593406594	5390.394584139265	6979.735243479925
66033	Vessel cells	15	0	portal	portal	portal_15	1.3526198	0.42941087	-0.52022946	0.41182536	0.42307255	-0.65990573	-0.47942138	0.63681495	2.1900098	-0.41471642	-0.46991274	-0.74336946	-0.42270643	-0.17484288	0.9992547	-0.020152926	-1.023298	-0.26295167	-0.86797106	-0.49356663	0.8815003	1.5979038	0.22585726	-0.7342175	0.27651584	0.40446067	-0.22991833	-0.38326916	1589.3406593406594	5390.394584139265	6979.735243479925
65749	Vessel cells	15	0	portal	portal	portal_15	0.016925046	0.8227613	-1.0135702	0.8857338	-1.0580837	-1.6167754	-0.4606743	0.71293527	0.021387646	-1.0981146	-0.62729245	1.5574563	0.5961497	0.3397644	0.22780268	0.3469722	0.42073494	0.20051824	-1.5410202	-0.48469895	0.44153717	0.17689994	-1.0807812	-0.6054545	1.5968854	-0.062947504	-0.12517072	-1.1254276	1589.3406593406594	5390.394584139265	6979.735243479925
66132	Vessel cells	15	0	portal	portal	portal_15	0.92663133	0.96421623	0.58310145	-0.102996394	-1.078789	-1.0936421	-0.13254698	1.1477401	-0.07866717	1.1142313	0.30055428	-0.6077051	0.39584187	-0.3804596	0.9907169	0.8295158	1.040347	-1.2402443	-0.9297704	-0.2306791	1.3592271	-0.40758717	0.28395516	0.11943381	-0.8368408	0.31794977	-0.5225669	-2.8176086	1589.3406593406594	5390.394584139265	6979.735243479925
66390	Vessel cells	15	0	portal	portal	portal_15	0.46947762	0.72899985	-0.8081811	-1.1516315	-1.0898851	-1.702826	0.7634558	1.1269246	-0.084534824	-0.5958873	-0.21083528	1.3067254	0.1324911	1.3322978	0.7929741	-0.67843795	-1.2714715	-1.3554658	-1.6314192	0.8608808	0.7199653	0.48835543	-0.057901915	-0.0817707	0.7769835	0.08392344	1.3649648	0.5410778	1589.3406593406594	5390.394584139265	6979.735243479925
66389	Hepatocytes	15	0	portal	portal	portal_15	0.7227727	-2.9819763	0.06582498	-0.071081035	1.5069338	-1.33565	0.9539925	1.1064415	-0.34815848	-0.24073662	-0.74538755	0.88664174	-0.77004206	-0.5058664	-0.8747345	0.19991696	0.4804717	-0.19958486	-1.2419704	0.96595204	1.4437368	-0.5702365	-0.14627984	-0.6602017	1.0185517	-0.54728985	-0.86039597	-2.543123	1589.3406593406594	5390.394584139265	6979.735243479925
66308	Vessel cells	15	15	portal	portal	portal_15	-0.83734024	0.58327454	0.4366253	-0.687088	0.6706855	-1.6597992	-0.10459946	1.3330032	-0.36651742	1.3054105	-0.34111646	-0.405931	-0.2774635	0.879255	-1.18718	0.35316524	-0.24549906	0.19929698	-1.822768	-0.30210412	1.3709807	-0.8425731	0.42809618	-0.61793923	0.56703573	-0.47530833	1.5099797	-4.034736	1589.3406593406594	5390.394584139265	6979.735243479925
64667	LSEC	15	0	portal	portal	portal_15	-1.051823	1.3354971	0.62416655	1.2372442	0.48149964	0.37277395	0.037354805	-1.1470951	-0.6903867	0.535253	-0.55088246	0.88621664	-0.8571388	-0.70437783	0.07658747	0.73442733	1.1061109	-0.0634355	-0.3450562	-0.5908036	-0.13151087	-0.25509602	0.100259826	-0.713762	1.3241128	-0.6269914	-0.7921235	-1.0015192	1589.3406593406594	5390.394584139265	6979.735243479925
66270	Hepatocytes	15	0	portal	portal	portal_15	0.04308894	-0.83193237	-0.0051260996	1.1873901	0.312631	0.061772544	-0.026181327	-0.78439194	-0.83404183	-0.3637085	-0.067355305	0.72722876	-0.97566277	0.5291502	0.5541159	-1.1284753	0.5773608	-0.0011209798	-0.95471454	-0.6307137	0.21615292	-0.7214579	-0.34415343	0.8582846	1.249028	-0.86555004	0.8625614	0.50841737	1589.3406593406594	5390.394584139265	6979.735243479925
66134	Vessel cells	15	0	portal	portal	portal_15	-0.28340808	1.1814897	0.004477813	-0.8995465	0.009096726	-0.48026797	-0.4624513	0.40070176	-0.42917985	0.37918872	-0.58146626	1.173835	1.1068516	-0.46522826	-0.10738654	-1.4045583	0.023172941	-0.9604546	-0.8329724	-0.36937553	0.35735884	-0.705002	0.038372986	-0.40969613	1.7713231	1.074506	0.23991863	-0.97582835	1589.3406593406594	5390.394584139265	6979.735243479925
66133	Vessel cells	15	0	portal	portal	portal_15	1.5562963	0.8628579	0.443238	-0.021062527	-0.32592204	-1.513168	-0.3465709	1.1214403	-0.5926109	-0.48631817	-0.33549163	1.3542706	-0.27870402	0.27536482	-0.84086275	0.6967083	0.0362417	-0.542685	-1.792585	0.41616046	1.2037116	-0.75747263	-0.03625145	-0.2618342	1.1694754	-0.2302657	-0.2327381	-2.7451832	1589.3406593406594	5390.394584139265	6979.735243479925
66051	Immune cells	15	0	portal	portal	portal_15	0.49865648	0.2774816	0.38108543	-0.6358884	0.69935775	-1.70234	0.04466474	1.251117	-0.48101053	-1.6584743	-0.20135169	1.3147849	0.1318022	0.30494675	-0.44308078	0.32313165	-0.99672157	0.9594693	-2.000121	0.77233016	1.4363843	-0.17545912	-1.2138295	-0.10446454	1.3978022	0.007351429	-0.55529475	-2.5681756	1589.3406593406594	5390.394584139265	6979.735243479925
65808	Vessel cells	15	0	portal	portal	portal_15	-1.6699373	0.13331293	-1.189807	0.5368524	-1.0806247	-1.3592306	0.041262582	1.3622767	0.21032934	-0.9651475	0.562276	-0.36516052	0.6697003	0.49899518	-1.3856428	-0.16899066	0.48782045	-0.9776675	-1.348922	0.03610207	1.3500909	-0.057591062	-1.1888754	0.42569682	-0.57316667	0.6464611	0.5553022	-2.9207547	1589.3406593406594	5390.394584139265	6979.735243479925
66023	Hepatocytes	15	0	portal	portal	portal_15	1.1935862	0.14492	0.5493246	-0.45811293	0.5427696	0.3253149	0.041136425	-1.1396054	0.050822448	0.90448755	-0.09828556	-0.0097164	-0.56023437	0.5121438	1.2458873	-0.19887298	-0.21509455	0.095693566	-0.31071737	1.064197	-1.0791327	0.35310706	0.2039731	0.5928412	-0.44507876	-0.6732675	0.91377366	0.43402833	1589.3406593406594	5390.394584139265	6979.735243479925
65998	Vessel cells	15	15	portal	portal	portal_15	-0.5556957	-0.9329551	0.57167035	0.6365754	-0.25350112	-1.7020628	-0.4770299	1.2091323	-0.6373233	0.4774718	-0.23402445	-1.0768139	-0.2058432	1.8101764	-2.3677652	0.7557743	0.69617575	-0.6217366	-1.7820632	-0.5052419	1.4637337	-0.83532864	0.69733506	-0.26723608	-1.1314644	-0.17752524	1.9325037	-4.468609	1589.3406593406594	5390.394584139265	6979.735243479925
65997	Vessel cells	15	0	portal	portal	portal_15	0.7248742	1.4184407	0.14396296	-0.16196924	-0.48073432	-1.4996701	-0.25034535	1.0720448	-0.19118607	-1.6691896	0.03467292	0.45758808	0.09512376	1.4580538	1.8118073	0.36792713	-0.71035874	-0.26094317	-1.3856652	-0.13003606	1.4164746	-0.30246845	-1.6277131	-0.014642745	0.6154942	0.11330515	1.2139518	-2.8631997	1589.3406593406594	5390.394584139265	6979.735243479925
65981	Vessel cells	15	0	portal	portal	portal_15	-1.189538	1.0067441	-0.037335407	-0.41665614	-0.7573897	-0.08001773	-0.7798929	0.96897614	0.915165	-0.5179279	-0.50493294	-0.66225624	-0.4939406	1.897204	-0.75241375	-0.17265357	0.18841928	-1.4437356	-0.3799132	-0.55158126	1.314462	0.93331176	-0.8747758	-0.39891058	-0.54011846	-0.34608036	1.4046663	-2.7223802	1589.3406593406594	5390.394584139265	6979.735243479925
65952	Hepatocytes	15	0	portal	portal	portal_15	1.1202642	-0.7094696	-0.2608995	0.13624178	1.1713748	-0.12802419	1.3635396	-0.79205114	0.5673265	0.8047228	0.5126199	-0.9902825	-0.5559196	-0.67213774	0.8181636	-0.79819256	0.44600314	0.385752	-0.37559834	1.6880485	-0.789358	0.9592653	-0.081126384	-0.08947164	-0.5467314	-0.07858326	-0.38411668	0.6286086	1589.3406593406594	5390.394584139265	6979.735243479925
65951	Vessel cells	15	15	portal	portal	portal_15	-0.3550205	0.112112224	0.65389234	-0.68631744	0.04814109	-1.542595	-0.32825425	1.2497674	-0.35478452	1.0295658	0.02004272	-0.85093325	0.08682908	1.2120185	-0.46670344	0.7290641	0.09070318	0.8215679	-1.7757314	-0.2683198	1.575671	-0.6666473	0.39693522	-0.11255025	-1.056514	0.03127607	0.96851754	-4.045918	1589.3406593406594	5390.394584139265	6979.735243479925
65824	Vessel cells	15	0	portal	portal	portal_15	0.49782097	0.12610194	-0.01777255	-0.07467712	0.67797196	0.34618235	-0.21115726	-1.2425425	0.8284761	0.2397498	2.3018203	-0.90024614	-0.9288739	-0.54579353	0.6488825	-0.7350013	0.5304521	-0.3517313	-0.17711644	-0.29595608	-1.2272288	0.22607712	-0.6102744	1.8344455	-0.024186192	-0.675762	0.7288885	0.2878426	1589.3406593406594	5390.394584139265	6979.735243479925
64739	LSEC	15	0	portal	portal	portal_15	0.8876971	1.4243629	0.06605698	-0.24971586	-0.0998757	0.54262155	0.32521546	-0.7211205	-0.05950946	0.14405307	0.3750568	-0.4405353	0.28293157	0.0902926	0.73004466	1.0328103	-0.34569702	-0.2876447	-0.002271136	0.2274298	-1.694722	-0.1702072	0.15427236	0.41238815	0.21978018	0.11963264	0.4362776	-1.9885443	1589.3406593406594	5390.394584139265	6979.735243479925
69805	Vessel cells	15	0	portal	portal	portal_15	0.2587444	-2.160226	0.059689917	-1.0082316	-0.17181222	-0.6763137	-0.08058986	-0.34643498	-0.50255483	-0.036838144	1.6823341	0.81356317	-0.4560666	0.46430764	0.5225671	0.18030527	-0.17327267	-0.5928658	-0.9681796	0.32946488	-0.8632219	0.14351556	-0.38848922	1.8615403	-0.3781189	-0.2360403	0.63947344	0.6615761	1589.3406593406594	5390.394584139265	6979.735243479925
64666	Vessel cells	15	15	portal	portal	portal_15	-2.3633184	1.6436888	0.20634928	0.83123225	-2.1100633	-1.0900338	0.1762062	1.3050462	0.7151496	-1.0160657	-0.6653504	-0.7190134	0.8037372	0.4232583	-0.4776872	0.16525573	0.6010613	-0.6509521	-1.7155535	0.2196296	1.5552055	0.6159961	0.120084144	-0.61282945	-1.2067069	0.36217147	0.5648861	-2.541948	1589.3406593406594	5390.394584139265	6979.735243479925
70054	Vessel cells	15	0	portal	portal	portal_15	0.4325547	1.174629	0.3245597	1.3748304	-0.13743776	-0.62794685	-0.4080819	0.14999722	-0.5614115	1.0579363	-0.353163	-1.1666459	-0.34116375	1.0456176	0.337313	-0.031626087	0.41648903	0.68229127	-0.39601544	-0.42075697	0.9965595	-0.2982303	0.31121337	-0.41144317	-0.8517057	-0.31979796	0.84721684	-2.1633182	1589.3406593406594	5390.394584139265	6979.735243479925
69827	Vessel cells	15	0	portal	portal	portal_15	0.09003593	0.26385638	0.660453	-0.76367503	0.073386654	-1.8028545	0.19841479	0.7991799	0.24255864	0.98998576	0.9824694	-1.6111053	-0.1019095	1.0960307	-0.7027138	0.8059339	-0.03681306	-0.5815324	-2.0875447	0.15343784	1.0467248	0.5140241	-0.16150777	0.80408347	-1.446804	-0.5145873	1.5255868	-1.0535891	1589.3406593406594	5390.394584139265	6979.735243479925
69828	Vessel cells	15	0	portal	portal	portal_15	0.17796728	0.46478835	0.023817182	-0.8599735	-0.6571023	-1.6231549	0.13069984	1.4764974	0.91312957	-1.1807752	-0.10723722	0.94634414	-0.7430706	0.7610119	0.4408895	-0.29047775	-0.46903145	-0.6532191	-1.3733195	-0.19237676	1.3812617	0.8926798	-0.79312205	0.43422297	0.8958199	-0.98614377	0.2036805	-0.12798388	1589.3406593406594	5390.394584139265	6979.735243479925
69843	Vessel cells	15	0	portal	portal	portal_15	-0.47974432	0.15237391	0.90457207	-0.522873	-0.020800449	-1.4917282	0.10257895	1.5596973	-0.52036303	-0.05072894	-0.3588378	-0.7738933	-0.36474895	1.8803769	-1.2878795	1.006004	0.5942778	-0.67994446	-1.4650064	0.45657095	1.3294884	-0.6498668	0.09556246	-0.004288991	-1.1179276	-0.48883426	1.1833144	-1.3808078	1589.3406593406594	5390.394584139265	6979.735243479925
69881	Vessel cells	15	0	portal	portal	portal_15	0.029464146	0.018440478	-0.11825967	-1.3530475	-1.8575572	-1.6609449	-0.48666757	0.8165477	1.1659151	0.28648353	-0.27735078	0.39852688	1.2164729	0.7928842	0.5098933	0.10609655	-1.4419049	-1.6440532	-1.2613142	-0.44727096	1.0653592	0.17118432	0.34649578	-0.35030127	0.19785595	1.556648	0.9903769	-1.92364	1589.3406593406594	5390.394584139265	6979.735243479925
69896	Vessel cells	15	0	portal	portal	portal_15	-0.5948083	0.7859887	0.32762563	-0.14380416	-0.77015793	-1.5055215	-0.23961483	0.88673955	0.9811691	-0.20864332	-0.3094456	-0.38204554	-0.43651652	1.3253002	-1.0857904	0.13936065	-0.08561926	-0.5625277	-1.5523523	-0.5516528	1.087257	0.85508806	0.09000749	-0.6007727	-0.41170484	-0.173322	1.5167484	-2.0844355	1589.3406593406594	5390.394584139265	6979.735243479925
69943	Vessel cells	15	0	portal	portal	portal_15	0.28991058	-1.5555335	0.03086779	0.38836685	0.009647056	-1.4829487	-0.24322303	0.46034855	-0.4838325	-0.16974936	-0.019149642	-0.53498363	0.57591116	1.2794635	0.62854695	0.30581775	-0.5981938	-0.09389634	-1.4114753	-0.20145018	0.423048	-0.2389008	-0.47683853	0.102127336	-0.32206303	0.9448352	1.4014308	-2.2458777	1589.3406593406594	5390.394584139265	6979.735243479925
69974	Vessel cells	15	0	portal	portal	portal_15	2.168188	1.1114262	0.54959893	-0.07564109	-0.40587252	-1.2890111	-0.61062336	0.93414456	-0.44404295	0.6234403	-0.32320422	-0.89231974	0.16363207	1.8741144	1.1307987	0.84380937	0.93478215	-0.42774516	-0.6195838	-0.44727325	0.6713707	-0.91677576	0.7173046	-0.40756541	-0.8833958	-0.47874224	1.3909614	-1.1993109	1589.3406593406594	5390.394584139265	6979.735243479925
70055	Vessel cells	15	0	portal	portal	portal_15	1.1811339	0.63268936	0.5045254	-0.14795825	-0.35418108	-1.5184	0.01938927	0.6521765	0.39036816	-0.107408434	1.0448538	-1.3048261	-0.6149534	1.5122796	-0.33763397	0.7548825	0.22288214	-1.2577612	-1.3935022	-0.08500917	0.93241674	-0.29911977	-0.31389412	0.5727829	-0.56345516	-0.7417596	1.7286035	-1.2390772	1589.3406593406594	5390.394584139265	6979.735243479925
69687	LSEC	15	0	portal	portal	portal_15	2.1700888	0.10490627	0.4031256	-0.25672	0.3984423	-0.049986538	-0.18602793	0.14015712	-0.40140176	0.69042605	-0.07520281	-0.7673659	0.09265246	0.65556616	0.3391093	0.2576184	1.0764339	0.12184618	0.33351427	-0.29889148	-0.8304481	-0.79512155	0.59746605	-0.26113614	-1.1613365	0.41420633	1.0820262	-1.8473465	1589.3406593406594	5390.394584139265	6979.735243479925
70094	Vessel cells	15	0	portal	portal	portal_15	1.7019672	1.0239407	-0.025290893	-0.35709062	0.1441927	-0.22533603	3.21857	-0.6445116	-0.967853	0.3132381	-0.86059296	0.3752057	-0.8851896	0.8280071	0.9597468	0.35084057	0.9561494	-0.025778657	-0.18623364	3.0279386	-0.88883525	-0.07215825	-0.31526208	-0.94946545	-0.1537773	-0.98831874	-0.048978005	-0.65671086	1589.3406593406594	5390.394584139265	6979.735243479925
70095	Vessel cells	15	0	portal	portal	portal_15	0.050372362	-0.66026247	-0.18314302	0.4707085	-0.9008567	-2.0966322	0.5191977	1.056088	-0.27572834	0.39690337	0.001750734	0.3250044	-0.320734	0.5338516	-0.36305973	-0.09662211	0.23638372	-1.5699226	-2.0013714	0.9232422	1.5223509	0.48281968	-0.9735869	-0.13248424	0.8260891	-0.39231187	0.07125581	0.6011423	1589.3406593406594	5390.394584139265	6979.735243479925
70155	Vessel cells	15	0	portal	portal	portal_15	-1.1739897	0.79308474	-1.1144478	-0.79658455	-0.44920203	-1.4878392	-0.17381038	1.2133648	0.34682587	-1.6828697	0.28757912	1.2676595	0.254568	0.95453066	-0.17210723	-1.9934113	-0.24300352	-1.8342555	-1.6797026	-0.2985881	1.1228065	0.29824635	-1.7552919	0.99816036	0.98366696	0.7631643	1.4180605	0.5306206	1589.3406593406594	5390.394584139265	6979.735243479925
70200	Vessel cells	15	0	portal	portal	portal_15	-2.5065072	0.044391524	0.07161315	0.4876153	-1.6336777	-1.7643962	-0.13304113	1.2271376	-0.062094335	-2.0555093	-0.8526121	1.0955098	1.380013	0.38178885	-1.6511374	0.20217983	0.15337135	-0.24755022	-0.9730351	0.33924368	0.9292079	0.38715842	-1.8011642	-1.1260939	0.76971835	0.38921982	0.30708462	0.673888	1589.3406593406594	5390.394584139265	6979.735243479925
70218	Vessel cells	15	0	portal	portal	portal_15	1.4937778	0.85990334	0.34854892	-0.06383169	-0.23751265	-0.869029	-0.34546235	0.18688904	-0.6369435	-0.37027884	-0.24193326	0.5724215	-0.20000304	1.4270002	0.98962045	0.13914166	0.2765101	-0.6338533	-1.0891712	0.33006266	-0.0985433	-0.8675435	0.731917	-0.28315157	0.27695146	-0.212922	1.4262658	-1.5419412	1589.3406593406594	5390.394584139265	6979.735243479925
70256	Vessel cells	15	0	portal	portal	portal_15	1.3811032	0.5269407	0.3232966	0.6689839	0.43146604	-0.682659	-0.3964195	0.6992597	-0.64785683	-0.130589	-0.5945486	0.7908832	-0.6056264	-0.0028280446	-1.8452716	-0.3506733	-1.0166941	0.7408026	-0.73313403	-0.68045384	1.0806472	-1.0431755	1.571283	-0.22014822	1.5325457	-0.102874584	-0.51109326	-1.9506619	1589.3406593406594	5390.394584139265	6979.735243479925
66445	Vessel cells	15	0	portal	portal	portal_15	1.4502085	0.58880675	0.21397556	-0.37054542	-0.5289573	-1.4895989	0.4192	0.9225607	-0.60372245	-0.21043414	-0.35376555	1.3134701	-0.2675054	0.43323165	-0.30731902	0.20901209	0.16070375	0.56375337	-1.6644082	0.63506407	1.3728056	-0.7345409	-1.5287293	-0.13088238	1.1432096	-0.23235017	-0.1694522	-2.3925183	1589.3406593406594	5390.394584139265	6979.735243479925
69688	Vessel cells	15	0	portal	portal	portal_15	-0.5414862	-1.7477889	0.44080782	-1.2307175	-1.728534	-1.7888128	-0.92574435	1.2220613	1.9212251	-0.81988525	-0.9737683	1.213944	0.38635093	0.69229704	-1.1288962	-0.08944081	-0.16379507	-2.0117643	-1.5549717	-0.61223936	1.3870094	1.5435641	-2.079189	-1.1254979	1.7100171	0.08950427	0.88091123	0.78984195	1589.3406593406594	5390.394584139265	6979.735243479925
69654	Vessel cells	15	0	portal	portal	portal_15	-0.41336775	0.03199309	-1.0475068	-0.12727925	-1.0287179	-1.5616983	0.45867026	1.3845327	-0.36128923	-1.2814825	0.44280517	1.2570013	-0.14262998	0.69201833	-0.3395942	-0.4843226	-0.15995508	-0.7179261	-1.4820822	-0.19396695	0.85207033	-0.05517841	-1.4911842	0.42261773	0.55373365	0.21320035	1.4089016	0.5847064	1589.3406593406594	5390.394584139265	6979.735243479925
64665	Vessel cells	15	0	portal	portal	portal_15	-0.8534783	0.12380779	0.18284585	-0.8032592	-0.8517172	-1.5288703	0.052740917	1.4359957	1.2781907	-1.2664276	0.03993589	0.030324878	0.10558223	0.4859061	-0.06773759	0.5588712	0.20991808	-0.2712219	-1.2380934	-0.28740045	1.3799678	-0.6171743	-0.5016372	-0.07846856	-0.4017646	0.20555867	0.8943299	-2.469269	1589.3406593406594	5390.394584139265	6979.735243479925
64135	Vessel cells	15	0	portal	portal	portal_15	-0.5135261	0.8138653	-1.6392152	0.57416505	-0.20903283	-0.674161	-0.17798464	-0.52378803	-0.21630721	-0.4587179	0.43178767	0.9602458	0.073868684	0.84969413	-0.16093075	-0.9819931	-0.074311845	-1.0926963	-1.2408634	-0.28438607	0.84369767	-0.046177752	-1.3932813	0.09916484	1.2217023	0.7262031	0.7086729	-0.5081559	1589.3406593406594	5390.394584139265	6979.735243479925
64613	LSEC	15	0	portal	portal	portal_15	0.44894034	1.3317852	0.5197711	0.11510405	0.3212502	1.1006396	-0.40301841	-1.1199486	-0.39376834	0.96475655	-0.14639075	0.3998814	-0.1031103	-0.8061531	-2.9364808	0.8093102	1.1239198	-0.6184548	0.96619505	-0.5763543	-1.884323	-0.45530558	1.4507328	-0.33960527	-0.04360653	-0.21579516	0.09249553	-1.8918338	1589.3406593406594	5390.394584139265	6979.735243479925
64504	Vessel cells	15	0	portal	portal	portal_15	-0.75064796	0.15627947	0.4512632	-0.8128579	-1.8393795	-1.7301794	-0.20243478	0.8419895	0.66515595	-1.9865428	-0.14306319	0.51417583	1.5537909	1.0185561	0.088982	0.27312732	-0.18614694	-1.8585244	-1.5506498	-0.09072543	0.908585	0.19081298	-1.7610689	-0.13086648	0.8661004	0.9802137	0.80009675	0.49536982	1589.3406593406594	5390.394584139265	6979.735243479925
64486	Vessel cells	15	15	portal	portal	portal_15	0.5602639	-0.061990928	0.049531527	0.1298485	-0.33378148	-2.0627806	0.8819412	1.168797	-0.099694155	0.18317097	-0.17741673	-0.74174505	0.44151282	0.64677846	0.5451413	-0.04035217	0.15445983	-1.9484419	-2.0776281	0.99514526	1.4173381	0.18144205	0.38861382	0.086069666	-0.72449154	0.15519804	0.9287562	-3.2507129	1589.3406593406594	5390.394584139265	6979.735243479925
64289	Vessel cells	15	0	portal	portal	portal_15	1.0515043	0.7273547	0.2785156	-0.494373	0.727431	-0.71885383	-0.7992594	0.85773045	-1.1846635	-0.23561138	1.06656	-0.6974992	0.2190961	1.2866435	1.1301483	0.23306876	1.3877093	-0.37736216	-0.97302306	-0.9773142	0.30403	-1.4143138	-0.5145488	0.9986317	-0.47282937	-0.12147847	1.4315926	-0.1558323	1589.3406593406594	5390.394584139265	6979.735243479925
64275	Vessel cells	15	0	portal	portal	portal_15	0.60276806	-1.1926644	0.7413552	0.9224878	-0.0063932193	-1.4548308	-0.409598	1.0351609	-0.13971086	-0.6691162	0.06895046	-0.99223053	0.12643439	0.6222961	-0.3347819	0.91100246	0.03366506	0.287895	-1.3547701	-0.4910628	1.0447707	0.08256665	-0.7716442	-0.014833621	-1.230477	0.4060799	1.2746737	0.06445269	1589.3406593406594	5390.394584139265	6979.735243479925
64232	Vessel cells	15	15	portal	portal	portal_15	-1.1821789	0.8209171	0.30671284	-1.7598176	0.38746673	-0.8684674	1.2866701	-0.6310637	1.7280108	0.18879336	1.7429863	-0.90346885	-0.9760681	0.2425533	-1.1565771	0.32965255	-1.4638753	-0.5843018	-1.5249653	0.8232879	1.2148066	1.2470231	-0.9479724	1.3748245	-0.686648	-1.3206861	1.2155797	-3.335499	1589.3406593406594	5390.394584139265	6979.735243479925
64157	LSEC	15	0	portal	portal	portal_15	1.0481806	0.8607507	0.5295399	0.8023331	0.43736756	0.14305261	-0.8095367	-1.1272306	-0.86905724	0.13373396	-0.8564739	0.9054946	0.5433983	-0.019288018	0.37732205	0.4464771	0.8597561	0.5183336	-0.5227275	-0.6883416	-0.50720793	-0.6181494	-0.13856834	-0.56455654	1.4357482	-0.05510797	-0.37360138	-1.0928144	1589.3406593406594	5390.394584139265	6979.735243479925
64134	LSEC	15	0	portal	portal	portal_15	1.132416	0.9462219	0.8764913	0.115016975	0.30654186	0.69211274	-0.43413988	-1.4750566	-0.50674045	0.29839805	-0.36696264	1.3635714	-0.24651706	-0.6273743	-2.6194475	0.57501453	0.11722412	-0.19897874	0.6246617	-0.5715509	-1.5514978	-1.0323939	0.93313533	-0.66750145	1.6726712	0.34089932	-0.29438823	-1.4349713	1589.3406593406594	5390.394584139265	6979.735243479925
69620	Vessel cells	15	0	portal	portal	portal_15	0.6914495	0.15174414	-0.29161564	-0.3832706	-1.2178805	-1.4530228	0.38636008	1.4245046	0.31920248	-1.1638318	-0.2890279	0.98968965	0.16472788	0.34632167	-1.0656732	-0.8406533	-1.741825	-1.4952004	-1.4744216	0.19888952	1.2545178	0.34069878	-1.3143654	0.07044184	1.5028964	1.5464503	0.37553316	0.57882166	1589.3406593406594	5390.394584139265	6979.735243479925
64133	Hepatocytes	15	0	portal	portal	portal_15	0.0028807188	-1.3428742	-1.0359719	-0.29934257	-0.639483	-0.43452808	-0.4419575	1.0187322	-0.67134726	-0.42967206	-0.2655449	-0.29601926	1.515784	1.3527707	-0.23384753	-2.1217616	-1.2202709	0.22450434	-1.3722352	0.53388566	1.2832886	0.061538726	-0.5538822	0.32765597	-0.039802566	0.90038794	1.4955162	-2.5246854	1589.3406593406594	5390.394584139265	6979.735243479925
69412	Vessel cells	15	0	portal	portal	portal_15	1.0182048	0.6976905	-1.4383907	-1.3937663	-0.9848127	-1.6344048	0.13080108	0.3511751	1.9317505	-1.5725582	0.05266318	0.45701495	1.5215521	1.0583104	0.3656253	-1.764795	-1.093899	-0.5028845	-1.3172836	0.08728494	0.29459065	1.5525984	-0.78607684	-0.10927295	0.24775906	1.0571524	1.3501782	0.56427383	1589.3406593406594	5390.394584139265	6979.735243479925
69487	Vessel cells	15	0	portal	portal	portal_15	-1.3758041	-1.1754884	-0.15368134	-1.392009	0.55050355	-1.3724126	0.93026435	0.8513833	0.7046808	0.6194149	0.79971385	0.9176425	-1.3407346	-0.72272146	-0.8198302	-0.046595026	-0.06708711	-0.4836807	-1.4510834	0.22361945	1.1561047	-0.16307382	0.32060263	0.72630185	1.0665278	-1.4965613	-0.23636876	0.022443812	1589.3406593406594	5390.394584139265	6979.735243479925
69566	Vessel cells	15	0	portal	portal	portal_15	0.4698642	0.7233848	0.4809763	1.5686074	1.6017914	0.70455813	-0.55590546	1.1794467	-0.88807327	0.91989493	-0.59402233	-1.35988	-0.56470543	-1.1655062	-2.427253	0.7556435	1.2898415	1.1386776	0.24267481	-0.88191926	1.2493262	-1.0871989	1.6235558	-0.7978939	-1.6071332	-0.71185994	0.23368825	-2.051597	1589.3406593406594	5390.394584139265	6979.735243479925
69567	Vessel cells	15	0	portal	portal	portal_15	-0.57629985	0.09765823	-0.9159151	-0.0444334	-1.9138901	-1.4749589	-0.5908391	1.1739622	1.8171272	-1.3831737	-0.0059882673	1.0430645	0.07082543	0.18335596	0.0702863	-0.380433	-1.1043746	-1.8514379	-1.3305109	-0.83782196	1.309743	1.3848057	-1.6182517	-0.15968767	1.1929095	0.6907122	0.8323824	-2.9462826	1589.3406593406594	5390.394584139265	6979.735243479925
69588	Vessel cells	15	0	portal	portal	portal_15	2.5919044	0.80292344	0.3536992	0.11849703	0.08720823	-0.71816134	0.08699079	0.8667857	-0.07278913	0.07018259	0.1984551	-0.70047176	0.27419773	-0.30899572	0.926627	0.35275385	0.7576378	0.21585059	-0.8937824	0.04786293	1.256417	-0.37102875	-0.22585118	0.0735382	-0.8994485	0.2364288	-0.32571134	-2.1804404	1589.3406593406594	5390.394584139265	6979.735243479925
69601	Hepatocytes	15	0	portal	portal	portal_15	0.17273158	-0.3385488	0.72518015	-0.81822413	0.29003766	0.2785861	0.1711942	0.40249828	0.04129625	1.4088812	1.0353967	-1.4331228	-0.65948516	-0.18140496	0.54530424	0.8407431	0.2270592	-0.4384937	0.54106766	0.1785432	0.1681277	0.4454359	0.5058625	0.7200429	-1.56553	-0.6928457	-0.43729752	-2.3333707	1589.3406593406594	5390.394584139265	6979.735243479925
66421	Hepatocytes	15	0	portal	portal	portal_15	1.2245659	-0.77800226	-0.5559159	0.42719468	0.57622695	0.016791737	0.6819836	-1.5103602	0.10087109	0.8672047	0.08627964	-0.28723648	-0.41881517	0.5222827	0.4522579	-0.007729028	0.2714313	0.38729492	-0.38584846	0.9721817	-1.2545607	0.68768996	0.08599359	0.12318854	0.22772464	-0.8836367	0.021918448	0.4740071	1589.3406593406594	5390.394584139265	6979.735243479925
68541	Vessel cells	15	0	portal	portal	portal_15	1.6292937	0.4032186	0.22939697	0.14450565	0.38183707	-0.5925121	-0.31019667	0.42213392	-0.4299815	-0.07075567	-0.12590386	1.0992491	-0.14724265	-0.8019235	0.20243989	-0.31396282	0.22044829	-0.43669185	-0.7945967	0.36389613	0.120852076	-0.649114	0.71612096	-0.049748644	1.2594285	0.010859514	-0.7471809	-1.4251574	1589.3406593406594	5390.394584139265	6979.735243479925
66472	Vessel cells	15	15	portal	portal	portal_15	1.4771535	-1.1424191	0.3441838	-0.6214228	1.7690594	-1.3277687	0.17903416	1.4215732	-0.0191029	0.06178771	0.2789049	-0.8967441	-0.5134586	0.36176428	0.3549356	0.30167034	-0.25726318	0.43710303	-1.8223177	0.29970738	1.485588	-0.45597222	1.0127119	-0.06867097	-0.31522375	-0.55873245	0.5575887	-4.7144685	1589.3406593406594	5390.394584139265	6979.735243479925
68542	Vessel cells	15	0	portal	portal	portal_15	0.040324897	0.31911325	0.38222727	0.3028215	0.3408974	-1.5701816	-0.32677925	0.8071567	-0.83379775	0.5104972	-0.26039812	0.5836889	-0.6440583	0.7319208	-1.4510062	0.42852637	0.6827554	-0.7608111	-1.7179006	-0.52822053	1.1199692	-0.36920795	0.73939174	-0.31437016	0.21911171	-0.7320351	1.0051	0.7148479	1589.3406593406594	5390.394584139265	6979.735243479925
68862	Vessel cells	15	0	portal	portal	portal_15	1.0414522	0.32916614	0.36573002	0.10242784	-0.25712112	-1.3819808	-0.48226133	0.9311997	-0.10446589	0.09234163	-0.26685154	-0.52986735	-0.19898364	1.5959811	1.3495219	0.25954646	-0.16747227	-0.8163939	-1.5197173	-0.21672986	1.0475196	0.25382245	-1.3821523	-0.17776647	-0.19537538	0.25799087	1.9003632	-1.8546513	1589.3406593406594	5390.394584139265	6979.735243479925
68836	Hepatocytes	15	0	portal	portal	portal_15	3.5944467	0.67724365	0.47616768	0.1266998	0.1733674	-0.1613878	-0.028312221	0.11043202	-0.07262713	0.065026686	0.08940568	-0.0829409	-0.037495434	-0.47966307	1.8798727	0.01264785	0.2574555	0.39677414	0.3961363	0.10533941	-0.5223728	-0.3646579	1.0034845	-0.02591223	-0.15641314	-0.08325935	-0.4699261	-1.7157117	1589.3406593406594	5390.394584139265	6979.735243479925
68753	Immune cells	15	0	portal	portal	portal_15	-0.31024295	-1.1206304	0.94500273	-0.3051554	0.6653022	0.83150774	-0.44872072	-0.757421	-0.64766043	0.5077078	-0.32152957	1.2208195	-0.2942733	-1.0284779	0.10462739	0.6195686	1.0082697	0.51114947	0.48754385	-0.07072742	-1.1381122	-1.0208683	0.3171684	-0.07618606	1.0466378	-0.43647254	-1.0349149	-0.68803734	1589.3406593406594	5390.394584139265	6979.735243479925
68724	Vessel cells	15	0	portal	portal	portal_15	-0.1499311	0.93023306	0.041379746	-0.40898597	-0.6223723	-1.9487423	2.114665	0.8037071	1.4044431	-0.49795684	0.15377924	-0.7323845	-1.158059	0.91433686	0.112722255	0.07968108	-0.3351429	-0.5414505	-1.5704145	1.493288	1.218657	0.8320099	-0.82869273	-0.26350808	-0.21864927	-1.0416644	1.024291	-2.9541895	1589.3406593406594	5390.394584139265	6979.735243479925
68709	Vessel cells	15	0	portal	portal	portal_15	1.0835515	0.8311699	-0.5740754	0.7282096	-1.1656672	-1.6595356	-0.43593666	1.0443029	-0.42960566	-0.59536463	-0.12518857	0.7603469	0.071950726	1.0968913	-2.9750972	-1.3868537	0.4638927	-1.1316788	-1.167828	0.5604295	0.52416456	-0.17894067	-0.6820805	0.049406573	-0.14913656	0.49248955	1.7091933	0.4817399	1589.3406593406594	5390.394584139265	6979.735243479925
68611	Vessel cells	15	0	portal	portal	portal_15	-0.02749087	0.045496933	-1.2389116	-1.5297364	-0.9365352	-1.0726484	-0.28526813	1.284877	0.968134	-0.7336097	-0.5994043	1.3402964	0.6950715	0.83773035	0.2219435	-1.8706523	-1.5946066	-2.213087	-1.6138079	0.729348	0.915686	2.0851657	-2.1016622	-0.5633451	1.5533074	1.4057611	1.0156325	0.5679989	1589.3406593406594	5390.394584139265	6979.735243479925
68610	Immune cells	15	0	portal	portal	portal_15	0.61397195	-0.19404906	0.37472552	-0.41959426	0.9846353	-1.4125478	-0.36116987	1.2922572	-0.31053644	0.12566894	-0.300865	0.023013597	-0.2916778	0.6580565	-1.7084817	0.7089488	-0.42252406	0.6599504	-0.760149	-0.62043506	1.1993809	-0.120346464	-0.8161292	0.33036384	-0.108429894	-0.6492408	0.6476809	0.7069659	1589.3406593406594	5390.394584139265	6979.735243479925
68506	Hepatocytes	15	0	portal	portal	portal_15	0.5952721	-0.7567682	0.282666	-1.1512972	0.3118015	0.74424815	0.5350013	-0.57771355	1.4470894	0.67739695	0.16639255	-1.0938029	-0.23765466	-0.2149569	-1.2106626	0.70664567	-0.14689782	0.9659327	0.4190186	0.033409044	-1.5996366	-0.5805976	1.1028955	0.03278167	-0.9067368	0.04628001	1.08021	-1.8509287	1589.3406593406594	5390.394584139265	6979.735243479925
68922	Vessel cells	15	0	portal	portal	portal_15	-0.69873565	-1.1662259	0.14276712	0.40643233	-0.03567702	-1.0205785	-0.70053774	1.0305183	-0.89641345	-0.8937527	-0.41742608	1.5513892	0.589497	-0.6542227	-0.15460327	-1.258151	-0.08865828	-0.041470196	-1.2693702	-0.5361839	0.93985677	-0.3829096	-0.661395	-0.15014303	1.7448986	1.08775	-0.47096878	-1.9369638	1589.3406593406594	5390.394584139265	6979.735243479925
68415	Vessel cells	15	0	portal	portal	portal_15	-1.1097462	1.5062456	0.17390192	-0.48445237	2.218148	-0.34312287	-0.8899914	0.8840066	-0.9363871	0.24429636	-0.5669937	1.1682354	0.06876883	-0.92378455	0.6436728	-0.13096762	-0.19586745	0.004117382	-1.3016939	-0.6928581	0.7950633	-0.3602026	0.40783867	-0.31699762	1.5806491	0.48900178	-0.7572153	-2.0845132	1589.3406593406594	5390.394584139265	6979.735243479925
68406	Hepatocytes	15	0	portal	portal	portal_15	0.4204085	0.055832226	0.32025704	-0.6138791	0.4684971	0.31907985	0.99119	-0.19609693	0.44026238	0.7135441	0.41772106	-1.001724	-0.4667532	-0.3439853	0.42962894	-0.55314696	-0.22461425	0.5506982	-0.45300323	2.4691918	-0.25357145	1.326216	0.2886193	0.6274084	-1.3638694	-0.5369271	-1.027871	0.6820408	1589.3406593406594	5390.394584139265	6979.735243479925
68388	Vessel cells	15	0	portal	portal	portal_15	1.3925325	0.66606057	0.008958944	0.7959222	-0.13930142	-0.6569563	-0.32024178	0.9630924	-0.32111874	-0.09924676	0.15884268	-0.75425005	0.19839309	0.08699956	1.4623879	-0.3851238	0.6227332	0.033357635	-1.173534	-0.20587036	1.1597909	-0.17023844	-0.4452631	0.21899645	-0.74901956	0.33088645	0.57191217	-2.3026943	1589.3406593406594	5390.394584139265	6979.735243479925
68344	Hepatocytes	15	0	portal	portal	portal_15	-0.070743345	0.41077778	0.45967722	-1.0445267	1.4514623	0.48278898	0.49513295	0.030137517	0.2831994	2.0463815	0.18121846	-0.27972674	-0.9443482	-1.457939	-0.37927678	1.1266828	-0.53362006	0.4940672	-0.99924296	0.5665906	0.8594516	0.66956437	1.100179	-0.5080346	-0.42566222	-0.7688764	-0.61356443	1.0892782	1589.3406593406594	5390.394584139265	6979.735243479925
68329	Vessel cells	15	0	portal	portal	portal_15	1.2315961	0.16149926	-0.05432022	-0.23186463	-0.3248935	-1.3929355	-0.08590863	1.1836036	0.67169756	0.15121801	0.0657572	-0.9849223	-0.26484504	1.2491578	0.20616375	-0.08282071	0.91052544	-0.2164914	-0.6073588	0.23086387	0.57395256	-0.185377	-0.11873828	-0.22429238	-0.76108664	-0.39775148	0.9430905	0.61200035	1589.3406593406594	5390.394584139265	6979.735243479925
68237	Vessel cells	15	0	portal	portal	portal_15	1.0678369	-2.227408	0.009683188	0.9152272	-0.97336864	-1.2505276	0.32380152	0.9508112	0.2250425	0.24381852	0.037167527	-1.2426558	-0.4783725	1.1005586	0.7955343	-0.022080995	0.03801237	-0.78312355	-1.4355013	0.89949733	1.1425811	0.13536167	-0.080384225	0.075272754	-0.40892237	-0.47294465	0.7519285	-3.112412	1589.3406593406594	5390.394584139265	6979.735243479925
68168	Vessel cells	15	0	portal	portal	portal_15	-0.9094013	-2.3160598	-0.10364603	-2.4954748	0.04866941	-0.7192794	0.831547	0.89833194	1.1078422	1.3070891	0.22076789	0.29679635	-0.37670225	-0.33534935	-1.812981	0.3399878	-1.6743833	-0.26067203	-1.0694053	0.626413	0.49689248	1.578665	0.50751185	-0.10634949	0.45100814	-0.61945015	-0.19564159	1.093096	1589.3406593406594	5390.394584139265	6979.735243479925
68887	Vessel cells	15	0	portal	portal	portal_15	2.046987	-0.29661614	0.3039473	0.20655721	-0.42589492	-1.2520304	-0.71318924	0.89692885	0.7124798	-0.4481379	-0.94478357	0.65179646	-0.38282907	0.63169634	-2.673483	0.7322252	-1.460939	0.036224224	-1.1204059	-0.27488124	1.0934262	1.0026306	-0.45377275	-0.761949	0.37753272	0.30384403	0.43654323	0.787745	1589.3406593406594	5390.394584139265	6979.735243479925
68946	Vessel cells	15	0	portal	portal	portal_15	0.36815932	1.0747916	-1.4101092	1.0975978	-0.66728616	-1.6301843	-0.46235052	0.976719	-0.12954754	-1.3345321	-0.5428203	0.89459497	0.62503695	0.9849342	-0.034717787	-0.8601582	-0.6944093	-0.56388557	-1.3428341	-0.2695343	1.1043394	0.33584526	-1.7636496	-0.3024626	1.2891065	0.64178026	1.089722	0.7146751	1589.3406593406594	5390.394584139265	6979.735243479925
66494	Hepatocytes	15	0	portal	portal	portal_15	-1.0788265	0.79676235	0.3288377	0.5919374	-0.83784324	-0.9628344	-0.38065657	-0.7634259	-0.86408365	-0.027802786	-0.40674773	-0.027264116	1.3352438	1.4069841	-0.16779064	-0.06603249	0.6462356	0.23075418	-0.4114083	-0.10916076	-0.770666	-1.1777172	0.33448058	-0.5928328	-0.21217018	0.543838	1.8649251	-1.6446652	1589.3406593406594	5390.394584139265	6979.735243479925
69214	Vessel cells	15	0	portal	portal	portal_15	-0.48309997	0.65288836	-1.34521	-1.1101035	-1.8100488	-1.727892	1.6423988	0.86114275	1.1236789	-2.027965	0.5248373	1.5646925	-0.2642296	0.80982304	-2.7002392	-0.7963423	-1.7166681	-1.4990555	-1.7812325	0.8140057	0.87404	0.108066484	-1.3583962	0.95003355	1.8053141	0.20438062	0.79926	0.48799562	1589.3406593406594	5390.394584139265	6979.735243479925
70320	Vessel cells	15	0	portal	portal	portal_15	-0.6714415	-0.88508916	0.8842368	-0.16686428	0.014137734	-0.12317139	0.024754744	-0.2449987	-0.23139685	-0.82385135	-0.07717653	-0.9256467	0.0067702928	1.807166	-0.98693705	0.11876186	-0.20499279	0.13181302	-0.37152213	0.53749037	-0.09855417	0.14793077	-0.233093	-0.09840585	-0.8176739	-0.41311353	1.6359638	-1.7316865	1589.3406593406594	5390.394584139265	6979.735243479925
69411	Vessel cells	15	0	portal	portal	portal_15	0.1665744	1.1013308	0.028519075	-0.7610386	0.7912012	-0.66160625	-0.44849768	-0.22491196	-0.7956668	-0.3672225	1.5809929	0.27481377	-0.11561206	0.74668014	-0.13476607	0.026155075	0.25668722	0.06044865	-0.8176153	-0.49350634	0.3882461	-0.83450806	-0.6263485	0.81021917	0.19232485	-0.3131532	0.9555639	0.7403182	1589.3406593406594	5390.394584139265	6979.735243479925
69393	Vessel cells	15	0	portal	portal	portal_15	0.26136455	0.31907183	-1.6077923	-0.5713347	-1.7262998	-1.9597012	1.0458355	0.9994822	0.8163192	-1.9698381	-0.066468045	1.1557714	0.6721146	1.3101755	-0.84976083	-0.07189603	-1.0766754	-0.4932797	-1.5253819	-0.5623073	0.9840993	-0.40627623	-0.8573254	0.89195496	1.3261844	0.20409393	0.5522059	0.53939337	1589.3406593406594	5390.394584139265	6979.735243479925
69377	Vessel cells	15	0	portal	portal	portal_15	1.0630493	-0.47063226	0.7849601	0.51967406	-0.53656155	-2.0679328	-0.96760774	1.1130978	2.2090127	-0.7209866	-1.2325308	0.50644666	-0.7789788	0.13340159	-1.3603812	0.63131064	0.80792445	-1.7424022	-2.0805397	-0.92008233	1.2772683	1.6714741	-0.41213533	-1.2008032	1.086214	-0.53086025	0.13881955	0.877047	1589.3406593406594	5390.394584139265	6979.735243479925
69351	Vessel cells	15	0	portal	portal	portal_15	0.0030780681	-0.3417549	0.063451864	0.8824525	0.083979435	-1.7681892	-0.0744833	0.9786363	0.08833344	-1.5270275	-0.3827952	1.0729675	-0.3887108	-0.00800914	-1.8331728	-1.2750334	-0.80670714	-0.7751428	-1.9349029	0.67867064	1.1402624	1.1219727	-1.6919233	-0.49127054	1.5335284	0.5158683	0.56532705	0.66001344	1589.3406593406594	5390.394584139265	6979.735243479925
69326	Hepatocytes	15	0	portal	portal	portal_15	1.1689374	-0.120627865	0.50009346	0.8517785	0.36522606	0.028440304	0.84670806	0.85856175	0.5391927	0.5716841	-0.19233274	-1.673683	-1.1166983	-0.55182534	1.3204234	0.383681	0.5649399	-0.10512566	-0.4472646	0.9032633	0.49272403	0.03956461	0.74472964	0.26830438	-1.1573974	-0.94783545	-0.08699855	-3.3821015	1589.3406593406594	5390.394584139265	6979.735243479925
69263	Vessel cells	15	0	portal	portal	portal_15	1.9195918	1.2576056	0.18960628	0.080444805	0.5282997	-0.31461453	0.017456573	-0.6546643	-0.6002622	0.064264245	0.17401245	0.2256294	-0.41619384	0.8835114	1.8800961	-0.5875747	-0.25095594	0.5761723	-0.3423551	0.15765262	-0.21344937	-0.6924262	-0.2745298	0.48803288	1.0445497	-0.5150446	0.41495344	-0.82572144	1589.3406593406594	5390.394584139265	6979.735243479925
69213	Vessel cells	15	0	portal	portal	portal_15	-2.380865	1.4769456	-1.069519	-0.60035235	-0.33089697	-1.7687881	2.8250735	0.45929572	1.4221735	-0.681634	2.1525705	-1.1962355	-0.36258456	-0.6604419	-0.45009184	-1.7448151	-0.7749234	0.458536	-1.6538073	1.7385949	0.6714568	1.2530428	-0.24077912	1.4703115	-0.94859034	-0.05015	-0.17687099	-3.1680996	1589.3406593406594	5390.394584139265	6979.735243479925
68960	Vessel cells	15	0	portal	portal	portal_15	2.2155945	-0.100659624	-0.09118206	0.07838377	0.2130069	-1.0800953	-0.2697147	1.3094966	-0.07636871	-0.21777162	-0.5593197	-0.035530906	0.005437991	0.58593374	-0.71189773	0.23652679	0.17586213	-0.3579793	-0.9022914	-0.16521528	0.6896575	0.12755863	-0.9261871	0.06198627	0.46864623	-0.57101834	0.59017473	0.84907293	1589.3406593406594	5390.394584139265	6979.735243479925
69196	Immune cells	15	0	portal	portal	portal_15	-0.31828663	-0.20641907	0.5741137	1.2184799	0.88127065	0.12140978	-0.048472393	-0.3055114	-0.6921409	1.0597125	-0.755152	-1.5485077	-1.0034701	1.6202987	0.28217202	0.33467788	0.5770457	0.6473627	-0.00076997123	-0.100429974	-0.044964552	-1.401142	0.46146578	-0.74493855	-0.49525568	-0.54454696	2.0636706	-2.6002376	1589.3406593406594	5390.394584139265	6979.735243479925
69195	Vessel cells	15	0	portal	portal	portal_15	0.302364	-0.8683503	0.029368848	0.18758759	0.22462603	-1.9185661	1.1193595	1.3881594	0.12362994	0.3646355	-0.4879136	-0.47900432	-0.7540697	0.6192597	0.48640764	0.18857396	0.13317169	0.12516585	-1.946813	0.9096231	1.4630058	0.004715913	-0.26418376	-0.23696597	-0.29504633	-0.82391614	0.934507	-2.8537178	1589.3406593406594	5390.394584139265	6979.735243479925
69149	Hepatocytes	15	0	portal	portal	portal_15	-0.70711523	1.2223048	-0.66922206	0.16569467	0.12455768	-0.59266	0.88834333	-0.37243783	1.7972988	-0.09903512	-0.21122637	0.39279464	-1.063987	-0.54795974	-1.5149933	-0.15407017	-0.53293705	-0.6069205	-0.34356195	1.3380436	-0.1977909	0.71826464	-0.3471326	0.8487984	0.4797542	-1.1479185	-0.38661757	0.6676433	1589.3406593406594	5390.394584139265	6979.735243479925
69137	Vessel cells	15	0	portal	portal	portal_15	-0.20578198	0.7317641	0.7180505	1.4354275	-0.25934312	-1.1868862	-0.49323738	1.120894	-0.57758194	-0.8899718	-0.1819128	-1.0274731	-0.14552565	1.1746022	-1.1023921	0.87619495	1.6053911	0.18531491	-0.52268744	-0.48772407	1.1296033	-0.77751315	0.077409096	-0.25014964	-1.1910594	-0.14763452	-0.06332959	-2.1489577	1589.3406593406594	5390.394584139265	6979.735243479925
69038	Vessel cells	15	0	portal	portal	portal_15	-0.9761746	1.1892073	0.52698606	0.94761056	-0.6173742	-1.6322492	-0.5440588	0.7808519	-0.5098322	-1.088795	-0.39630538	-1.1359735	0.17370911	2.8898544	0.17265217	0.5190551	0.7463449	-1.3100021	-1.9457552	-0.7383869	1.1338195	-0.886611	-0.6176602	-0.603358	-0.8986817	0.8037436	3.2159429	-1.5817833	1589.3406593406594	5390.394584139265	6979.735243479925
69004	Vessel cells	15	0	portal	portal	portal_15	-0.8625742	1.0127492	0.10199601	0.5453224	-0.5229283	-0.16024531	-0.4053864	1.3802663	-0.4332589	0.33843395	-0.01604083	-0.8961877	0.019002933	0.11991247	-2.0343983	0.17985128	-0.08294453	-0.25748503	0.29170665	-0.37391928	1.2871372	-0.45453516	1.5520755	-0.006407172	-1.0121222	0.09629539	-0.6163751	-2.228046	1589.3406593406594	5390.394584139265	6979.735243479925
68982	Vessel cells	15	0	portal	portal	portal_15	0.8782039	-2.6120775	-0.92995054	-1.0968438	-0.3868338	-1.1582377	0.13660549	0.08878915	-0.46668524	-1.5021858	0.99546474	1.2147396	0.9969275	0.96817523	-0.043667596	-1.1552987	-0.13197502	-0.54868865	-0.8385784	0.11534844	0.14279461	-0.597546	-1.2273693	0.77875906	0.9684246	0.27608296	1.0800014	0.7061625	1589.3406593406594	5390.394584139265	6979.735243479925
68112	Hepatocytes	15	0	portal	portal	portal_15	0.7584037	0.657879	-0.06451438	-1.2578918	-0.21990618	-0.057363186	0.046550434	0.26811224	-0.21001633	0.37592587	-0.5655573	0.33014277	1.2929717	0.104100086	1.1253184	0.13112348	-0.01932582	-0.19675323	-0.8288306	0.4248352	0.266165	0.0005224302	-0.5995819	-0.3873996	0.37914783	0.4105003	0.16149731	-0.195981	1589.3406593406594	5390.394584139265	6979.735243479925
68075	Vessel cells	15	0	portal	portal	portal_15	-0.7085947	0.40121096	-2.3071463	-1.4857464	-1.5941545	-1.6800642	-0.23385902	1.5305449	0.022214226	-1.4276892	-0.045991465	1.5562576	1.9734392	1.6211913	-0.91751355	-1.1654547	-1.3846681	-1.454304	-1.5271294	-0.063235566	0.86285543	0.41288033	-1.3725792	0.05635144	1.2854128	0.98826647	1.723562	0.4275474	1589.3406593406594	5390.394584139265	6979.735243479925
68001	Vessel cells	15	0	portal	portal	portal_15	1.0048721	0.5165267	0.20908356	0.67886055	0.40931645	-1.1240467	-0.56689405	0.37435764	-0.35777822	0.41188186	0.040866394	-0.05334972	-0.87773746	0.91361773	0.6714368	0.3206608	0.05327753	0.09989562	-0.2885619	-0.36223802	0.54788417	-0.5120576	0.3218888	-0.28713924	0.11789154	-0.88840276	1.0634425	1.0241171	1589.3406593406594	5390.394584139265	6979.735243479925
66856	Vessel cells	15	0	portal	portal	portal_15	0.7721153	-0.5604873	0.62668765	0.4897669	-0.7937528	-1.5239791	-0.3929956	1.2637142	-0.43863952	1.4810078	-0.045445293	-0.9006489	0.00803549	0.46099257	-0.48341432	0.14087328	1.128511	0.02175333	-1.1205003	-0.44632214	1.4198004	-0.65938246	1.6208605	-0.14130607	-1.0010049	-0.011610278	-0.37522423	-2.627322	1589.3406593406594	5390.394584139265	6979.735243479925
66982	Vessel cells	15	0	portal	portal	portal_15	0.80787635	-0.12614827	0.49116656	0.89449215	-0.022415115	-0.5442945	-0.5359197	0.7220742	-0.021672243	-0.36651146	-0.4752244	-1.0021892	-0.26104277	1.0931964	-0.19356203	0.58987725	0.5392485	0.06613548	-0.842526	-0.47828507	1.1886919	0.88623005	-0.8244624	-0.19585381	-0.8075273	-0.721935	0.5256547	0.7190307	1589.3406593406594	5390.394584139265	6979.735243479925
66970	Immune cells	15	0	portal	portal	portal_15	-1.3845873	-1.1556342	0.320059	1.4226018	2.0659525	0.311855	-0.7642389	0.09835523	1.2698842	0.66048837	-0.5461164	-1.4555653	-0.75097024	-1.5014544	-0.4955722	0.4033761	1.6920471	0.9711359	-0.2766529	-0.0064807017	0.29379252	0.7731628	-0.86088413	-0.25875062	-0.69732875	-0.43505606	-1.3250505	-2.3429792	1589.3406593406594	5390.394584139265	6979.735243479925
66949	Hepatocytes	15	0	portal	portal	portal_15	0.3241214	1.3344635	-0.81665915	0.39604205	-0.4997418	-0.8950324	0.4680389	-0.34865314	0.8585466	-1.0413684	-0.20533954	-0.17671645	0.8662463	0.58433306	1.0676184	-0.56415087	0.16918503	-0.048438292	-0.6915049	0.86961573	-0.5382524	0.70569855	-0.773874	-0.29646823	0.41713753	0.14763634	0.2439003	0.21495858	1589.3406593406594	5390.394584139265	6979.735243479925
66948	Hepatocytes	15	15	portal	portal	portal_15	-0.29358813	0.686962	0.30043045	-0.1239661	0.14350682	0.53728324	1.8455726	0.8784321	0.5220307	-0.03884631	1.2594924	-2.1011543	-1.5064529	-0.47632566	-1.1153662	0.31955168	-0.05913561	0.24201128	0.4987974	1.893905	-0.1990903	1.0494384	1.0089438	0.90564954	-2.3522394	-1.6761606	-0.3005461	-4.562665	1589.3406593406594	5390.394584139265	6979.735243479925
66913	Hepatocytes	15	0	portal	portal	portal_15	-0.93820024	0.38974112	0.7776233	-1.2484444	0.5640231	-0.114972994	1.2133816	-1.3436323	-0.03142926	0.7142847	0.76868814	-1.212601	-0.61194354	1.7642962	-1.2220898	0.37587324	-0.42931974	-0.1496162	-0.60561216	1.2709907	-1.029564	0.72635156	-0.19150801	1.2258397	-1.1805897	-0.7600514	1.0677369	0.4503021	1589.3406593406594	5390.394584139265	6979.735243479925
66858	Vessel cells	15	15	portal	portal	portal_15	0.32215253	-0.07705152	-0.0069870516	0.38511646	0.7027682	-2.0517368	1.9343653	0.8911306	0.37544873	0.30082142	0.4580775	-1.3097609	-1.1056002	0.34129772	-0.28307024	-0.80969703	-0.85487926	1.3341511	-1.4261888	0.9902937	1.2623147	0.03569793	1.3349898	0.27577242	-0.30509466	-1.0117108	0.15568195	-3.8956733	1589.3406593406594	5390.394584139265	6979.735243479925
66857	Vessel cells	15	0	portal	portal	portal_15	0.5563847	1.4604872	0.35533562	0.4422357	-0.14639698	-1.7751826	0.19729032	1.053451	-0.5165497	0.114686295	-0.2424905	0.74139357	0.20947018	-0.71588814	0.77862287	0.47825277	0.00956064	0.40737188	-1.6866994	0.0549746	1.3911489	-0.596137	-0.19499342	-0.2226943	1.0859807	0.11194051	-0.95292187	-2.1995213	1589.3406593406594	5390.394584139265	6979.735243479925
66824	LSEC	15	0	portal	portal	portal_15	0.21863918	0.5677606	0.32919288	0.66769654	1.0671699	0.721747	-0.020393338	-0.98023707	0.09641271	1.0534415	-0.46351746	-0.5084316	-0.30981645	-0.72267073	-0.028514786	1.0064626	0.42737326	0.5047174	-0.041838966	0.47352567	-1.2423747	0.87097424	1.0875442	0.1293298	-0.65779465	-0.5334727	-1.1386223	0.60474306	1589.3406593406594	5390.394584139265	6979.735243479925
68000	Vessel cells	15	0	portal	portal	portal_15	-2.001248	1.1942712	0.166122	0.8529633	-0.1436479	-0.45295694	-0.8944467	0.769756	-1.1789962	0.07387649	-0.9253464	0.6283917	-0.79502064	1.5242687	-1.9118752	0.20038502	0.903987	0.35849947	-1.172552	-1.1117915	0.81547105	-1.6545401	0.5820288	-1.0724329	0.43172902	0.15848929	1.6988548	-3.0333934	1589.3406593406594	5390.394584139265	6979.735243479925
66807	Vessel cells	15	0	portal	portal	portal_15	-1.2427438	1.3189725	0.96991116	-0.86050797	-0.33001295	-0.7423861	-1.2727413	0.83171934	1.8682176	1.3532463	-0.97323483	0.083238035	-1.0140432	0.18210405	-0.61680186	1.2237555	-1.0768552	-0.6723733	-0.6463925	-1.0306817	0.9046439	1.8674636	0.65404767	-0.8966129	0.50344986	-1.0021043	0.053434808	-0.080311775	1589.3406593406594	5390.394584139265	6979.735243479925
66793	Vessel cells	15	15	portal	portal	portal_15	-0.0030377512	-1.1187824	-1.3478082	-1.6306231	-0.754813	-0.94936883	2.1732838	0.7894069	1.4587762	1.3349916	1.8159902	-1.7100595	-1.0217253	0.65369827	-0.15807131	-1.9681712	-1.5542154	-1.2365124	-1.4008821	1.9634433	0.9963738	1.8219194	0.77518445	1.7990704	-1.0208416	-1.0522399	0.5328679	-4.5684795	1589.3406593406594	5390.394584139265	6979.735243479925
66713	Vessel cells	15	0	portal	portal	portal_15	2.2932029	0.37708503	0.23578496	-0.408092	1.6090183	-1.4100782	1.2449175	1.0470154	-0.14064725	-0.99945533	-0.23090757	0.13941085	-0.71044624	0.21512596	1.581599	0.13458787	0.56096363	1.1678169	-1.553734	1.5562353	1.1830046	-0.008246659	-0.38554895	-0.56931454	-0.3835831	-0.8876073	-0.055253115	-2.0711908	1589.3406593406594	5390.394584139265	6979.735243479925
66659	Vessel cells	15	0	portal	portal	portal_15	-2.4405901	1.1460191	0.6453496	2.118138	-1.4891263	-0.76522535	-0.25432083	-1.3049202	2.9814649	-1.6714737	-0.20855622	-1.1297334	-0.2631159	-0.018138604	-2.3227823	-0.4245422	1.1539003	-1.0227318	-1.1225572	-0.10878715	-0.46538734	2.9185514	-0.6485765	0.020899678	-0.70570534	-0.3924602	-0.061328158	-0.6439458	1589.3406593406594	5390.394584139265	6979.735243479925
66615	Vessel cells	15	15	portal	portal	portal_15	0.2823497	0.7684998	0.29361027	0.4039521	-0.030140778	0.26508448	0.8616404	1.3356575	1.4901866	0.43187067	0.75787485	-1.9778144	-1.2880143	-1.6276782	0.026172806	0.31488898	-0.07869949	-0.54023296	-0.66615844	1.1845831	1.2328076	1.2289056	0.1822617	0.57605726	-1.6816474	-0.077978656	-1.3250571	-5.000286	1589.3406593406594	5390.394584139265	6979.735243479925
66590	Vessel cells	15	0	portal	portal	portal_15	0.006858615	-0.65259606	0.23098801	0.5703865	-1.052582	-1.5552899	-0.33606797	1.2519672	-0.29068696	1.5998037	0.29971763	-0.65582556	0.31686145	-0.36566874	-1.9074699	-1.812892	0.5076397	-0.9808851	-1.3761214	-0.022644378	1.625388	-0.092798956	1.4844471	0.5523014	-0.62428427	0.6309883	-0.29630888	-2.9406269	1589.3406593406594	5390.394584139265	6979.735243479925
66550	Vessel cells	15	0	portal	portal	portal_15	-1.1635671	1.0935781	0.5819634	1.0125737	0.14024188	-0.43297964	3.8704147	-0.34120864	0.57890683	0.29489386	0.02586144	-1.1901815	-1.2862513	-1.8999989	-0.7512201	0.73561305	0.6349099	0.5910103	-0.50142765	3.5783215	-0.4873994	0.12787586	0.38355842	0.24136488	-0.54737526	-1.3901802	-2.090325	0.8964295	1589.3406593406594	5390.394584139265	6979.735243479925
67093	Vessel cells	15	0	portal	portal	portal_15	-0.2602316	-0.59723973	0.60952926	-0.33458245	0.8309338	-0.3573445	-0.8100065	-0.5551053	1.2836399	0.040976647	-0.8543954	-0.21413201	-0.3330136	0.884756	-0.70780414	0.88284814	-0.737286	-1.6716577	-1.6492431	-0.74299073	0.09291932	2.01845	-0.9985099	-0.05825652	0.5960246	-0.11959865	1.121539	0.72656983	1589.3406593406594	5390.394584139265	6979.735243479925
67129	Hepatocytes	15	0	portal	portal	portal_15	-0.99639606	1.5705794	-1.2814958	1.8935075	0.808508	-0.64920604	-0.28457546	-0.6982835	1.7416025	0.72572714	-0.15517601	-1.0219914	-0.1393499	-0.88660026	0.8541055	-0.7339351	1.4269661	0.17723516	-0.547018	0.094276644	-0.95891404	2.497345	0.3435824	-0.16605523	-1.1635782	-0.107607484	-0.803263	-2.419611	1589.3406593406594	5390.394584139265	6979.735243479925
67246	Vessel cells	15	0	portal	portal	portal_15	-1.5091959	0.95803964	0.7813197	0.53016025	-2.0112243	-1.6670516	-0.57919437	0.869821	2.1562116	-0.3617008	-1.2693306	1.2097079	-0.07999834	-1.1461362	-0.5049906	0.5897786	0.44277787	-0.74299616	-1.4523624	-0.92329997	0.43702334	1.990411	-0.2256422	-1.4404093	0.98019487	0.21782899	-0.63607705	-0.13197261	1589.3406593406594	5390.394584139265	6979.735243479925
67281	Vessel cells	15	0	portal	portal	portal_15	2.212258	0.74436885	0.45125762	0.4911714	-0.25497627	-1.3486592	-0.20481452	1.2694508	-0.28839672	0.29261574	0.26292714	-0.703436	0.25937024	-0.17681281	2.6202533	-0.69301903	0.30248857	-0.21148543	-1.2578918	0.08414406	1.1069752	0.14958547	0.08252124	0.4320483	-0.72543174	0.48970357	0.044669136	-2.6133542	1589.3406593406594	5390.394584139265	6979.735243479925
67982	Vessel cells	15	0	portal	portal	portal_15	-0.7870604	0.59614193	-0.21324301	-1.8053277	2.6536798	-1.9606773	0.4554114	0.8746096	-0.52474195	1.1138085	-0.554155	0.61049765	0.5683203	0.08075881	-0.7299712	-0.5345945	-1.2831672	2.7345734	-2.2196324	1.3721347	1.1525779	-0.49270505	0.1925482	-0.9720786	0.37660724	0.4642291	0.493422	-1.453097	1589.3406593406594	5390.394584139265	6979.735243479925
67912	Hepatocytes	15	0	portal	portal	portal_15	0.07570534	0.24873486	-1.009567	1.1140687	-0.168299	-0.29181093	1.5940506	-0.7146867	0.8551987	-0.17336978	0.36511052	-0.9735443	-0.07052657	-0.4624701	-0.41847032	-0.97180146	0.895555	0.3926434	-0.81433266	2.3323157	-0.82086927	0.7053483	-0.19242021	0.5058875	-0.8883564	-0.015343302	-0.7646969	0.50733316	1589.3406593406594	5390.394584139265	6979.735243479925
67887	Hepatocytes	15	0	portal	portal	portal_15	0.65463084	0.5086488	0.7730167	-0.29721883	-0.25231338	-0.281523	0.35470402	-0.019003104	1.4007246	0.5224503	0.0607334	-0.5819049	-0.73118275	-0.57509357	-0.0525802	0.9443791	0.43844664	0.335841	-1.0511333	1.1209401	0.36760932	1.071683	0.711281	0.17598636	-1.4015601	-0.8602407	-0.9170753	0.9952854	1589.3406593406594	5390.394584139265	6979.735243479925
67799	Vessel cells	15	0	portal	portal	portal_15	1.065565	1.1205182	0.124824606	0.30978975	-0.51220363	-1.2708387	-0.2608706	0.71849686	-0.3176657	-1.0541278	-0.43848476	1.0080875	-0.23785192	0.96845526	0.75883293	0.39678356	0.22366643	-0.042139806	-1.139409	-0.5029092	0.7141068	-0.4004811	-1.124637	-0.6209652	1.0389948	-0.051702116	0.91339433	0.6415598	1589.3406593406594	5390.394584139265	6979.735243479925
67690	Vessel cells	15	0	portal	portal	portal_15	-0.22423409	-1.654608	0.12143498	-1.4421417	0.47282612	-1.2944496	-0.4878469	0.65160364	1.3720062	-0.73744696	-0.22730942	1.0247817	-0.67481834	0.7607988	-2.1710615	-0.06583411	-0.90432173	-0.12218282	-1.8469619	-0.65569514	1.0243553	1.0318036	-0.5270466	-0.09464068	0.79360926	-0.23936737	0.9466294	0.8124406	1589.3406593406594	5390.394584139265	6979.735243479925
67671	Hepatocytes	15	0	portal	portal	portal_15	-0.26464713	-0.81472605	0.11820147	-0.54892135	0.17355868	-0.926	0.8748543	0.023483492	1.0259476	-0.15741442	0.44187737	0.2120586	-0.23361759	-0.9256038	0.22328289	0.47201374	0.5132601	0.092463225	-0.6371137	0.75323534	-0.4494353	1.2720085	-0.20754276	0.14752413	-0.57671314	-0.20743015	-0.98264444	-0.41230962	1589.3406593406594	5390.394584139265	6979.735243479925
67653	Hepatocytes	15	0	portal	portal	portal_15	-1.6277641	1.0677463	-2.0688202	-1.1677661	-1.1138766	-1.5705609	-0.38993305	1.0411274	1.1991668	0.15031476	-0.09062159	1.411183	0.940306	0.2452795	-1.6985003	-1.0469068	-1.4730566	-0.87950253	-1.7557997	-0.3875101	1.2113467	0.10068135	0.32576606	-0.24797654	1.6433064	0.43989184	1.0861086	0.30050737	1589.3406593406594	5390.394584139265	6979.735243479925
67616	Vessel cells	15	0	portal	portal	portal_15	-0.21009782	1.144198	-0.1750081	-0.50436425	0.47517973	-1.6337833	0.74655855	0.9601322	-1.2682759	0.06542302	-0.36547202	0.40576783	1.1192676	0.3523751	-0.29462886	-0.41944245	0.10570814	0.65278816	-1.5873117	0.7318543	1.2771751	-1.0167769	0.15436673	-0.37540957	0.5503162	0.14081897	0.008920527	-1.886186	1589.3406593406594	5390.394584139265	6979.735243479925
67596	Vessel cells	15	0	portal	portal	portal_15	0.5258791	1.4611329	0.5187785	-1.4665481	0.87059057	-0.41763973	0.2570064	0.2747419	1.0647575	1.1794468	-0.5029876	0.3003332	-1.3633255	0.17917666	0.48243627	0.6475379	-1.6906643	0.252071	-1.0632488	0.01659049	0.9529897	1.0139804	0.55533934	-0.3312775	0.5246123	-0.85197514	0.2723246	1.2647041	1589.3406593406594	5390.394584139265	6979.735243479925
67595	Vessel cells	15	0	portal	portal	portal_15	0.19267759	-0.7359246	-0.19061573	0.8101074	-0.0387983	-0.49043617	-0.90815496	0.7563688	-0.4975527	0.46484149	-0.5279872	-0.20588495	-0.048681073	0.7240072	-2.6733184	-0.35179293	0.23661098	-1.1905565	-0.6101941	-0.73630714	0.75400823	-0.9818026	-1.1946114	-0.242043	0.711615	0.40041795	2.025927	0.95831853	1589.3406593406594	5390.394584139265	6979.735243479925
67577	Hepatocytes	15	15	portal	portal	portal_15	0.41748133	-1.1247131	0.27615952	0.22481865	-0.64240193	0.4020113	0.20928814	0.18158115	-0.13367963	0.62799615	-0.073568	-0.7074247	-0.8019956	0.73768395	0.677125	-0.4080648	0.4692054	0.0111349905	0.5478791	0.5953133	-0.74377733	0.01781761	0.6435397	-0.0627526	-0.6296635	-1.0203671	1.025503	-4.9565625	1589.3406593406594	5390.394584139265	6979.735243479925
67492	Vessel cells	15	0	portal	portal	portal_15	1.5798862	1.279998	0.065435074	-0.78940266	2.097525	-1.7268196	0.9147292	1.0326319	-0.020105539	-0.3290466	0.30384314	0.53628385	-0.8532451	-0.45408756	1.7041118	-0.022646438	-0.31299278	1.3609339	-2.129245	1.3029822	1.1924584	0.26160172	-0.4650638	0.025883703	0.67578524	-1.0555297	-0.4439639	-1.6832069	1589.3406593406594	5390.394584139265	6979.735243479925
67352	Vessel cells	15	0	portal	portal	portal_15	0.19827357	0.12643431	0.40331593	-0.82195145	0.28749433	-0.45121467	-0.64108765	0.8235094	-0.29067606	1.2710993	-0.3221008	0.16155909	-0.49855444	0.57684296	-0.6277059	-0.5895297	-0.7281719	-1.564356	-1.0456105	-0.75981116	1.2077509	0.53938895	0.7354971	-0.15072998	0.5750671	0.061451264	0.8404098	0.8427756	1589.3406593406594	5390.394584139265	6979.735243479925
67335	Vessel cells	15	0	portal	portal	portal_15	-1.5376912	1.5741181	1.1014756	-1.307005	0.51700526	-1.5056307	-0.5909466	0.94392914	0.018359879	1.2829872	-0.34385717	0.7641164	0.009280903	-0.41954398	0.37818623	1.0132949	-0.41436088	-0.66512257	-1.2198027	-0.42068052	1.1424614	0.6203671	0.09071846	-0.34280637	0.65875024	-0.14209542	-0.6620169	-2.1915734	1589.3406593406594	5390.394584139265	6979.735243479925
67282	Vessel cells	15	0	portal	portal	portal_15	1.6351151	0.8934329	-0.56653816	-0.571273	-0.07653999	-1.1313647	-0.3864107	0.83335245	0.5466832	-1.0818021	-0.04399907	0.12625006	0.49007297	1.1368464	0.1864251	-1.3803682	-0.6181272	-1.4847733	-2.0908725	0.27099168	1.323668	0.7781148	-2.1976664	-0.49699086	1.0110574	1.3149171	1.7235808	0.51359725	1589.3406593406594	5390.394584139265	6979.735243479925
70319	Hepatocytes	15	0	portal	portal	portal_15	-1.96496	0.06864369	0.0918038	0.6465973	0.049874417	-1.1028453	0.44070303	0.51886463	-0.44473147	0.97425056	0.4602494	-0.014096722	-1.2707075	-0.0024375059	-1.2648169	0.26047084	0.89149857	0.4867529	-1.9729408	0.066574804	0.5670346	0.21111841	0.26826665	0.33691067	-0.33418572	-0.82411355	0.2514213	-0.9835388	1589.3406593406594	5390.394584139265	6979.735243479925
57674	Vessel cells	15	0	portal	portal	portal_15	2.2456107	1.2543532	0.37181273	0.1896353	0.3609811	0.39524534	0.2426439	1.3391434	0.083289385	0.2825355	-0.5806716	-0.6191873	-1.0586463	-0.3320726	-0.8905986	0.35210353	-0.08683931	1.638268	-0.12503523	-0.40903613	1.2238263	0.11155004	0.3854157	-0.41948783	-1.1243889	-0.6018807	0.16356444	-0.15070677	1589.3406593406594	5390.394584139265	6979.735243479925
70358	Vessel cells	15	0	portal	portal	portal_15	1.5627431	-0.33342293	0.13536122	-1.0745983	-0.42984813	-1.0931662	0.35168302	1.137669	-0.18623626	0.20443186	0.5960685	-0.59814835	-0.5527335	1.7036139	0.58984894	0.7040991	-0.34360403	0.020540362	-0.06179133	0.5538184	-0.028179837	0.18589048	-0.11192337	0.15941182	-1.4259733	-0.68441904	1.6354247	-1.7465675	1589.3406593406594	5390.394584139265	6979.735243479925
74020	Vessel cells	15	0	portal	portal	portal_15	2.736999	1.3019991	-0.5580746	-0.45524296	-0.2601933	-1.1192182	0.358525	0.3073778	0.1838066	-0.19652575	0.21190104	-0.2853763	0.77377725	0.77866894	3.0918057	-0.37637648	-1.6995071	-0.5201391	-0.8540361	1.2128142	0.94059706	0.39276364	0.72885734	0.5364577	-0.67295676	-0.10015187	0.6941514	-1.5978085	1589.3406593406594	5390.394584139265	6979.735243479925
73881	Vessel cells	15	0	portal	portal	portal_15	1.5614271	1.1268841	0.37591544	-1.1556325	0.48772895	-1.7432231	0.47006032	1.2486064	0.8797399	-0.64778405	1.2791833	-0.9916465	-0.52822447	0.6495706	1.3751876	0.39853898	-0.71417147	0.46556714	-1.8404782	0.7294053	1.1388667	0.34415895	-0.37596333	0.54961604	-0.6533237	-0.8147241	1.0994921	-0.50747746	1589.3406593406594	5390.394584139265	6979.735243479925
73882	Vessel cells	15	0	portal	portal	portal_15	-1.0788294	0.949053	1.0048311	-0.98648727	-2.1633344	-1.8562433	-0.2883386	1.2312429	2.381421	-0.27982455	-0.32168257	-1.0583084	0.8369503	0.64791906	-0.14378701	0.836024	-0.091862276	-1.8593928	-1.3718241	-0.7253685	1.6782708	2.5328207	-1.1992732	-0.5805177	-1.2296263	0.23237227	0.82685417	0.17917435	1589.3406593406594	5390.394584139265	6979.735243479925
73908	Vessel cells	15	0	portal	portal	portal_15	-2.5097616	0.98170954	-2.4550023	-1.0432875	-1.1798166	-1.434371	-0.06289791	1.3499328	0.9192316	-1.028709	0.27107865	1.3668389	0.32569513	1.2370619	-1.0301301	-1.9397895	-1.5569341	-0.707678	-2.0229247	-0.37638548	1.4422501	1.4228787	-1.2118392	0.46730185	1.1740838	0.6142074	1.0795127	-1.6466208	1589.3406593406594	5390.394584139265	6979.735243479925
73909	Vessel cells	15	0	portal	portal	portal_15	-0.2625866	1.4659185	-1.1889976	0.083099596	-1.2492769	-1.6546862	-0.7378688	0.8351938	2.6109898	-1.637805	-0.6255984	1.5362327	-0.2611312	0.12705472	0.8871424	-1.0460601	-0.6319127	-0.7782527	-1.9512452	-0.8048575	1.1121887	1.9420216	-1.1967293	-0.5677277	1.8884594	-0.077545844	0.4635493	-0.40595782	1589.3406593406594	5390.394584139265	6979.735243479925
74001	Hepatocytes	15	0	portal	portal	portal_15	-1.1662921	1.0730486	0.13756356	-0.09348797	0.26658726	-0.1621804	0.7178501	-0.30053657	0.79014486	0.571912	0.053839643	-0.17455731	-1.2398474	-0.06978819	-0.13096604	0.17078033	0.17655459	-0.101445965	-0.40657187	0.24346666	-0.28130665	0.33305365	-0.14796059	-0.30845734	0.25329727	-0.526239	0.53395605	-0.19136642	1589.3406593406594	5390.394584139265	6979.735243479925
74002	Vessel cells	15	0	portal	portal	portal_15	1.0322325	0.92741513	-1.2675747	-1.325454	-1.293765	-1.5231165	0.86505157	2.0125325	2.2597544	-1.2294438	0.54095274	-0.7917432	0.49684507	0.3704255	1.5415542	-0.6882374	-1.5665451	-2.0755227	-1.6277102	0.66229606	2.1225233	2.0203366	-0.56374514	0.3920774	-0.73756605	0.27060786	0.7556968	-0.45547032	1589.3406593406594	5390.394584139265	6979.735243479925
74019	Vessel cells	15	0	portal	portal	portal_15	0.76366585	-0.61911535	0.63984674	-0.28616154	-1.0595495	-1.938886	-1.053114	1.2184505	1.728091	-1.8006787	-1.2713237	0.83316594	0.039279178	1.330939	1.040486	0.17113604	-0.31757364	-1.2568603	-1.9335442	-1.3399073	1.2596811	2.1651351	-1.1300318	-1.4644628	0.9451568	0.07831395	1.4565706	-1.5732933	1589.3406593406594	5390.394584139265	6979.735243479925
74031	Vessel cells	15	0	portal	portal	portal_15	-0.8235133	0.31190673	-0.33770686	0.6872393	0.89346087	-0.83318883	-0.5084147	0.6536325	-0.4925458	0.3231184	0.864839	0.6555676	-1.4287174	-0.42636517	-0.7461235	-0.0501646	0.6467213	-1.6190015	-0.7140787	-0.14416589	0.72749794	-0.16923778	-0.38703185	0.235035	0.76259553	-0.4496797	0.08465708	0.92274004	1589.3406593406594	5390.394584139265	6979.735243479925
73780	Hepatocytes	15	0	portal	portal	portal_15	1.3464956	0.185475	0.45591214	-0.33098146	0.57807136	0.23826295	0.41442987	-1.0792994	0.20280093	0.33376846	1.2764564	-1.0243709	-0.36272234	0.07643237	1.7279428	0.3834897	0.19122031	0.076070994	0.07531564	0.52981603	-0.87522167	0.24952948	0.26589173	1.1965113	-1.0512601	-0.69763947	0.060582448	0.29188412	1589.3406593406594	5390.394584139265	6979.735243479925
74109	Vessel cells	15	0	portal	portal	portal_15	-1.3649411	0.22321339	0.59764355	0.79345036	-0.360309	-1.722726	-1.3159044	0.5383422	1.960993	-0.030476773	-1.3328061	-0.6349969	-0.09491764	0.9786375	-0.62037516	0.57683647	-0.2885596	-0.59957206	-1.5664824	-1.3217831	1.1268551	1.9740047	-0.79182833	-1.3861324	0.40845218	0.028828457	1.080091	-1.2330345	1589.3406593406594	5390.394584139265	6979.735243479925
74110	Vessel cells	15	0	portal	portal	portal_15	-2.1108005	0.22934529	0.32311746	-0.1264957	0.61281437	0.1921905	0.2941895	-1.2372345	1.4018911	-0.02381612	1.6983227	-2.0614846	-0.22918457	-0.08704118	-0.9943939	0.4354866	0.21750124	-0.06797949	0.4147643	-0.044741936	-0.2609443	1.6045278	-0.8192116	1.7185867	-1.6539412	-0.89251095	-0.69823796	0.21641904	1589.3406593406594	5390.394584139265	6979.735243479925
74255	Hepatocytes	15	0	portal	portal	portal_15	-0.579071	-0.72675824	0.24294488	0.30653098	-0.51045	0.24745849	1.8991344	0.17097862	1.2063332	-0.7129333	1.2324733	-2.1531205	-1.6010754	0.28092638	-0.051915716	0.30778116	0.50357634	-0.2582759	-0.1344698	1.6778194	0.19530211	1.0988026	-0.6494109	1.0108815	-2.2677412	-1.7261536	0.7467787	-0.6275711	1589.3406593406594	5390.394584139265	6979.735243479925
74334	Vessel cells	15	0	portal	portal	portal_15	-0.644616	1.6188601	0.5445404	0.42783362	-0.1512036	-0.29741102	-0.8172169	-0.6785978	1.8538532	-0.48606813	1.6846217	-1.9167411	-0.87654316	0.65465605	0.71296406	0.7367353	0.20771982	-0.236554	-0.84827614	-0.46616042	0.41900125	1.7974521	-0.60941267	1.1302543	-1.7705702	-0.88618815	0.45692083	-0.19685663	1589.3406593406594	5390.394584139265	6979.735243479925
74371	Hepatocytes	15	0	portal	portal	portal_15	-1.1913384	-1.2270089	0.26447874	-1.5901315	0.35133687	-0.9208915	2.8360202	-0.38467985	1.0710342	0.89221233	1.3320159	-2.113843	-1.528982	1.4611802	-1.6317483	0.7472035	-1.059799	-0.26753724	-0.27015558	2.250486	-0.1965696	1.112412	1.0197018	1.2481195	-2.3285825	-1.6689657	0.654802	-0.7696112	1589.3406593406594	5390.394584139265	6979.735243479925
74449	Vessel cells	15	0	portal	portal	portal_15	-1.5274981	1.302862	1.2408355	-0.12133063	-2.1978683	-1.9315262	-0.106132306	1.4933445	2.481096	-2.1994174	-0.57126313	1.2436643	-0.81061614	-0.4738292	-0.26656938	1.3640239	-0.78594714	-2.104706	-1.8971789	-0.33193615	1.3713933	2.7374854	-1.8445386	-0.6089943	1.5325899	-0.7674861	-0.37265012	-0.44203997	1589.3406593406594	5390.394584139265	6979.735243479925
74531	Vessel cells	15	0	portal	portal	portal_15	-0.9565227	0.16071232	0.33547676	-0.5398437	-0.083898015	-0.10455047	0.027888754	-0.06601685	1.5636013	-1.2508467	2.061796	-1.5056472	-0.9959264	0.5359794	-0.2545157	-0.27967295	-0.7749441	-0.32255158	0.17672418	0.20688397	-0.08694822	1.8849517	-0.93428683	2.2610748	-1.7480918	-1.1222297	0.45491922	0.17706813	1589.3406593406594	5390.394584139265	6979.735243479925
73800	Vessel cells	15	0	portal	portal	portal_15	0.10087882	-0.7127306	-0.7705304	-0.20585038	0.29478255	-1.308267	0.2394864	0.43685046	2.4739387	-0.7141094	1.2206398	-1.5471553	-0.22958253	-0.0075029405	0.37299615	0.6829012	-0.4949522	-0.45054018	-1.1237296	0.9271329	0.37741598	2.2962754	-0.5817803	0.6160903	-1.5939536	-0.4855526	-0.061793886	-0.20913891	1589.3406593406594	5390.394584139265	6979.735243479925
73755	Vessel cells	15	0	portal	portal	portal_15	0.30191892	0.3138649	-0.019287536	-0.26591522	0.5836199	-1.0156866	-0.103118636	1.1544218	-0.31407604	-0.78249764	-0.25840998	-0.5604279	0.3890131	1.2394546	-1.0999324	-0.23516217	-0.647154	-0.44738623	-1.134986	0.37510583	1.3939186	0.88948405	-2.1083238	-0.23986374	0.41929728	-0.37982252	1.2083222	0.39249638	1589.3406593406594	5390.394584139265	6979.735243479925
74593	Vessel cells	15	0	portal	portal	portal_15	1.4207278	0.8944018	0.20916873	-1.6892439	-1.0770357	-1.8436586	1.9676754	0.4949083	0.50603026	0.09360294	0.66183764	-1.1661072	0.34043792	1.7894368	0.32880804	0.2710391	-1.4806057	0.17521879	-1.6061144	0.006723047	0.76268893	-0.55940926	0.44796672	-0.07663422	-0.79709566	1.1290193	2.1643026	-1.0979341	1589.3406593406594	5390.394584139265	6979.735243479925
73190	Vessel cells	15	0	portal	portal	portal_15	0.32614532	0.2513449	-0.109530486	-0.60728943	-0.47926137	-0.7556248	-0.20538923	0.469106	-0.3893412	0.42535377	0.03663848	1.7040725	0.07201644	-0.699658	0.89745533	-0.53669405	-0.2581379	-0.48071775	-0.07247459	0.26819855	-0.4727682	-0.09080909	0.71805054	0.06021023	1.1155916	0.15378511	-0.72830915	-0.4407621	1589.3406593406594	5390.394584139265	6979.735243479925
72862	Vessel cells	15	0	portal	portal	portal_15	-1.0715503	0.9680399	0.3653998	0.11930537	1.540531	-0.80179214	-0.449243	0.92290473	-0.6997138	0.24163766	0.08838844	-1.3090751	0.2776163	0.64146554	-0.14638731	0.6479245	-0.05029806	0.43730026	-1.3053149	0.10049203	0.29470715	0.7373948	0.01001965	0.5460649	-1.7367786	0.23179099	0.63342386	-1.3199029	1589.3406593406594	5390.394584139265	6979.735243479925
72911	Hepatocytes	15	0	portal	portal	portal_15	-0.07057762	0.27002174	-0.0063410904	0.11167353	-0.7796302	-0.7829692	-0.11747988	-0.59042	-0.07888755	0.62180084	0.08698582	-0.23017018	0.14468665	1.364029	-0.4673363	0.3254902	-0.9451419	-0.9149113	-0.84182143	-0.07667295	0.28908178	-0.46710822	-0.42972732	-0.0051944186	0.4451988	0.1697807	1.9312762	-0.124184385	1589.3406593406594	5390.394584139265	6979.735243479925
73034	Hepatocytes	15	0	portal	portal	portal_15	0.8314718	0.87264794	0.26165926	-0.92685384	-0.04363207	-0.27229667	-0.36400294	-0.14940903	-0.6080437	0.3535824	-0.33317873	-0.61269116	1.3532728	1.5688319	1.2918973	0.26435533	-0.7605369	-0.11485876	-0.58180094	-0.40000647	-0.12015393	-0.61433846	0.08970285	-0.40809333	-0.4044296	0.92670584	2.2468026	-1.3590292	1589.3406593406594	5390.394584139265	6979.735243479925
73133	Vessel cells	15	0	portal	portal	portal_15	-0.9855028	1.7218103	-0.10644482	-0.15965657	-1.3845981	-1.4228393	-0.7451257	0.11890422	2.2980466	-0.7193804	-0.94149923	-0.07212415	1.0891395	0.7020611	0.83953506	0.70244664	0.073458254	0.08930783	-0.8484485	-0.5641906	-0.20998068	2.133909	-0.55828047	-1.2920314	-0.29022726	0.07302018	0.626274	0.13792886	1589.3406593406594	5390.394584139265	6979.735243479925
73165	Vessel cells	15	0	portal	portal	portal_15	-1.5499946	-1.108385	0.18341403	0.9810663	-0.37248865	-1.0713785	0.1541672	0.60798424	0.44948646	-0.58978945	-0.63408935	0.5352614	-1.3330034	0.50874186	-0.72491336	0.41552752	0.836673	0.15593284	-1.7478147	0.5789924	0.75308657	0.08570014	-0.79478246	-0.32167807	0.319132	-1.3407183	0.94014496	0.15226161	1589.3406593406594	5390.394584139265	6979.735243479925
73166	Vessel cells	15	0	portal	portal	portal_15	0.8662325	1.569817	0.33584854	-0.2946563	-0.39457232	-0.99550736	-0.33958974	-0.09925234	1.4869217	-0.80899626	1.3799495	-0.9850982	-0.71433234	1.0442991	1.2772052	0.3969793	-0.4327956	-1.0637624	-1.6898388	-0.37747103	0.6443403	2.1176667	-1.6502937	0.6078951	-0.5230431	-0.4345857	1.3536382	0.16577959	1589.3406593406594	5390.394584139265	6979.735243479925
73189	LSEC	15	0	portal	portal	portal_15	0.15866111	0.19516353	0.50013924	0.074535005	0.12093265	0.49464035	-0.11040148	-1.2819777	-0.2596915	0.33928844	-0.13613458	-0.8074059	-0.20703934	1.6976918	0.54238266	0.45758343	-0.146295	0.7060641	0.5616618	-0.4674933	-0.9125079	-0.2718727	0.58977574	-0.21456787	-1.0041745	-0.2245863	1.7398638	-0.09124263	1589.3406593406594	5390.394584139265	6979.735243479925
73243	Vessel cells	15	0	portal	portal	portal_15	0.48394522	0.5506444	-1.1236962	-1.1009396	-0.8903947	-1.0555997	-0.12748809	-0.20001717	-0.5753387	-0.52690417	1.5892766	1.604658	0.11619529	1.0926076	0.12664226	-2.4396586	-0.43686152	-1.336955	-1.4441038	0.4933956	-0.04888907	0.073340535	-1.2235359	1.5858107	1.2800506	0.3013083	1.3067381	0.023817558	1589.3406593406594	5390.394584139265	6979.735243479925
73595	Vessel cells	15	0	portal	portal	portal_15	-1.3875742	-0.8592536	-0.15111709	1.2019423	-1.651443	-1.6706122	-0.6743337	1.4513744	-0.6296865	-0.47194582	-0.6259797	1.2276958	-0.32573652	0.79956186	-3.7814171	0.24492891	-0.09100433	-0.41322613	-0.46173933	-0.6808278	1.6413827	-0.8991772	-1.0194802	-0.8513671	1.4342139	-0.26259777	0.61745065	0.43250394	1589.3406593406594	5390.394584139265	6979.735243479925
73370	Vessel cells	15	0	portal	portal	portal_15	-0.37261647	1.3287462	0.9175716	0.74293697	0.3186293	-0.71233773	-0.18856737	-0.42688367	1.9408779	1.0447687	-1.3775665	-1.7363169	-0.04883654	0.21634349	0.48093158	1.1663142	0.9638784	-0.964606	-1.4771485	-0.030008009	0.24781826	2.2845194	0.27358788	-0.996688	-1.4139197	-0.18414778	0.22246271	-0.03987647	1589.3406593406594	5390.394584139265	6979.735243479925
73431	Vessel cells	15	0	portal	portal	portal_15	1.6777228	0.989423	0.24437307	-0.35989085	-0.74355763	-0.6825901	0.75475484	0.950925	0.41000858	0.30216748	0.5207217	-1.3323692	-1.0355983	1.3291394	1.963746	0.34380195	0.015186204	-0.9668634	-0.7356064	1.1906023	0.83121383	0.6988511	0.5578682	0.48426569	-1.9732777	-1.2378787	1.2555093	-0.094540775	1589.3406593406594	5390.394584139265	6979.735243479925
73432	Vessel cells	15	0	portal	portal	portal_15	-0.089113824	-1.7008338	0.24709255	0.68817633	-0.5368796	-1.7167038	0.56288564	1.1417867	-0.5851624	0.28414905	-0.3202591	0.32346112	-0.39904287	0.10828099	0.15178236	0.2522995	0.46744284	-0.20978259	-1.7450722	0.44464973	0.9339602	0.25844395	-1.2482175	-0.39600462	0.6471358	-0.68926245	0.73834866	0.35011762	1589.3406593406594	5390.394584139265	6979.735243479925
73500	Vessel cells	15	0	portal	portal	portal_15	0.863988	0.05178791	0.66432863	-0.75684476	-0.7202936	-1.7017238	0.30090472	1.4472506	0.1929536	-1.0707849	0.9649224	-1.0715605	-0.16031833	1.6588306	0.3005981	0.6107355	-0.7132372	-0.08429996	-1.9426475	0.21868879	1.4552468	0.32391545	-1.0550486	0.637679	-1.3954198	-0.25473538	2.2031496	-0.18107402	1589.3406593406594	5390.394584139265	6979.735243479925
73522	Hepatocytes	15	0	portal	portal	portal_15	-2.7998319	0.45776203	0.5745076	0.3909763	0.121318065	-1.1101195	1.151682	0.5073159	-0.5725993	0.033521324	0.10584516	0.28203213	-0.43902868	-0.7603865	-1.3717408	0.84888834	0.11366299	0.2304233	-0.25493664	0.22083311	-0.12369208	-0.051225398	0.0834161	1.1904175	-1.0969795	-0.6413391	-0.06097542	0.29527137	1589.3406593406594	5390.394584139265	6979.735243479925
73523	Vessel cells	15	0	portal	portal	portal_15	1.3977135	0.6622357	0.12518638	0.32328174	-1.0725843	-1.725362	-0.39495942	1.2723582	-0.120030396	-0.47745407	-0.6156671	0.70338625	0.15448362	0.80390155	0.0671333	0.33051643	-0.3527735	-0.98430777	-1.6673898	-0.41905868	1.442942	-0.13004927	-1.5722572	-0.6173932	1.4209096	0.62644553	0.67713916	0.38899836	1589.3406593406594	5390.394584139265	6979.735243479925
73556	Vessel cells	15	0	portal	portal	portal_15	-0.45481592	0.24656317	-0.22772054	0.95819396	-1.1743308	-1.9169055	0.13229473	1.0399412	-0.16822249	-1.8018783	-0.80502594	0.63294554	0.9627381	0.83454645	-0.6697692	0.07533055	-0.79622245	-1.325659	-2.0196264	0.34764773	1.1850694	-0.19063379	-0.89560264	-0.85176516	1.2581416	1.1403841	1.0387168	0.5623934	1589.3406593406594	5390.394584139265	6979.735243479925
74569	Vessel cells	15	0	portal	portal	portal_15	-1.2481664	-2.104394	-1.5229034	-1.2391983	0.10856037	-0.72608376	0.5063586	1.020808	-0.4196346	-1.7338225	0.5696476	1.5505325	-0.1506665	1.0853456	-1.2569952	-1.0859638	-0.71568817	-0.6690004	-0.9268881	-0.40782478	0.5407456	0.6416697	-0.8620702	1.546821	0.56002367	-0.72680855	0.9226437	-0.04451044	1589.3406593406594	5390.394584139265	6979.735243479925
74617	Vessel cells	15	0	portal	portal	portal_15	0.23969978	-1.5075743	-1.0249511	0.4401128	0.24994715	-1.9408389	-0.48225784	0.9689471	1.2949711	-0.8374125	0.6894031	0.02275195	0.01954092	-0.2356646	0.431941	0.0863735	-1.597471	0.21629737	-1.6115865	-0.8798244	1.2865298	1.485868	0.33130708	-0.52755755	0.7618861	-0.00067090185	0.23203775	-1.4156375	1589.3406593406594	5390.394584139265	6979.735243479925
70380	Vessel cells	15	0	portal	portal	portal_15	0.12923492	-1.2122103	0.87624687	-0.7912775	-0.43701178	-1.0780823	0.13702407	1.1344936	-0.29779404	-0.57735634	0.23148522	-0.9878148	-0.06790756	1.9556507	-1.675657	1.085767	-0.33062783	-0.5803973	-0.6357179	0.24759175	0.6678503	-0.6361956	0.79016006	-0.018717479	-1.32984	-0.35050303	1.7253282	-1.3456684	1589.3406593406594	5390.394584139265	6979.735243479925
75475	Hepatocytes	15	0	portal	portal	portal_15	0.27653834	0.78340095	-1.4364526	0.14191611	-0.3261408	-1.1274683	0.4860021	-0.85047996	0.5017699	-0.6964951	-0.24431527	0.37992564	1.010558	1.249451	-0.31212592	-0.20940448	-1.3819743	0.36495993	-0.7925643	1.2556556	-0.7532844	0.67008835	0.5645884	0.5330997	-0.6384837	-0.25155148	1.2396383	0.095863864	1589.3406593406594	5390.394584139265	6979.735243479925
75159	Vessel cells	15	0	portal	portal	portal_15	-0.6142517	-0.070652716	0.31450137	-1.062779	-1.0459282	-1.7218578	0.21825913	1.291814	1.6021869	-1.1035913	0.24972357	-0.3612033	0.7795234	0.08066474	-2.2951357	0.20425978	-1.6640855	-1.686859	-1.6006973	0.8345204	1.6300709	1.3456738	-1.8079085	0.34771067	-0.5464415	0.9494256	0.95837986	-0.781435	1589.3406593406594	5390.394584139265	6979.735243479925
75196	Vessel cells	15	0	portal	portal	portal_15	-0.101077326	1.2415535	-0.49326214	-1.1950908	-1.0230193	-1.4338095	0.27642637	1.6441075	0.21958104	-0.9014009	-0.26558098	-0.895806	1.6680878	1.820083	0.5672247	-0.007026508	-1.1277236	-0.6829375	-1.551209	-0.3272667	1.4923753	0.03678532	-0.91324306	-0.17497864	0.042087235	0.89382154	1.655791	-1.8394653	1589.3406593406594	5390.394584139265	6979.735243479925
75239	Hepatocytes	15	0	portal	portal	portal_15	0.12881424	-0.92270744	0.3736354	-0.24678311	0.32608235	-0.7678596	0.6776249	0.48352417	0.47058794	0.2504111	0.9489765	-1.694593	-0.5064133	0.47911072	-1.552366	-0.055275783	-1.3002366	-0.61322415	0.16270645	0.51051575	0.543831	1.5590318	-0.20726117	0.23252353	-1.3025765	-0.2420569	0.7876014	-0.6395599	1589.3406593406594	5390.394584139265	6979.735243479925
75261	Vessel cells	15	0	portal	portal	portal_15	0.42080536	1.4438106	0.026393402	-0.80207807	-0.23175971	-0.4901867	0.022053698	0.16877851	1.4422652	0.27547303	0.2648146	-0.2792679	-0.30199802	-0.086688966	0.1911246	-0.36215377	-0.49574617	-1.3267092	-1.2632554	-0.5778294	0.78660285	1.7631447	-0.6672077	0.9887116	-0.08067114	-0.26744008	0.31936452	-0.7159938	1589.3406593406594	5390.394584139265	6979.735243479925
75399	Vessel cells	15	0	portal	portal	portal_15	-1.0780011	1.0559254	0.3914139	-0.7771299	0.81498617	-0.19206491	-1.0951518	1.1928982	-0.48311025	-0.034481484	0.10779883	-0.06965826	-0.14310394	0.5822974	-0.9814945	0.24092232	0.09869454	-0.6116563	-0.591013	-1.3090556	1.5016192	0.44810715	-0.709893	0.48063508	-0.15276581	-0.6142673	0.4884215	-1.485727	1589.3406593406594	5390.394584139265	6979.735243479925
75400	Vessel cells	15	0	portal	portal	portal_15	-0.5090455	1.397111	0.08397693	1.3998016	0.5288271	0.06512071	-0.41132042	-1.2732054	2.160749	-0.42642704	1.8291819	-1.6508907	-0.940286	-1.2751057	-0.45240414	-0.45063925	1.380151	-0.16454017	0.132778	-0.59310675	-0.87551206	2.3134212	-0.036672335	2.0230799	-1.752839	-0.98313636	-1.292994	-0.8056839	1589.3406593406594	5390.394584139265	6979.735243479925
75443	Vessel cells	15	0	portal	portal	portal_15	-0.656614	-0.14567503	-0.1344852	0.07812697	-1.6598626	-1.8611959	0.78712165	0.9490231	0.15910995	-1.373511	-0.747638	-0.13093548	1.6224573	1.1242267	-0.9569336	-0.09323549	-0.92381644	-2.1180365	-1.9584036	0.42275694	1.4021367	0.58188206	-0.8318696	-0.6471552	0.15534541	1.5567191	1.2915407	-0.607891	1589.3406593406594	5390.394584139265	6979.735243479925
75493	Vessel cells	15	0	portal	portal	portal_15	-0.2398392	-0.065942876	0.4761426	0.20611307	0.14514217	0.36359057	-0.080773085	-0.20409037	0.9983114	-0.2500378	0.5700243	-1.4441777	-0.1540756	-0.2595867	-0.6972635	-1.1898555	0.5678344	-0.91546315	-0.019941408	0.3269758	0.38996685	1.4349685	0.046330657	0.9309798	-0.9998128	-0.70410097	-0.37178165	-0.7194248	1589.3406593406594	5390.394584139265	6979.735243479925
75121	Hepatocytes	15	0	portal	portal	portal_15	0.380145	-0.24324505	-0.64729017	-1.0177637	-0.32515743	-0.29433838	0.04631358	-0.38096952	0.68962324	-0.63460976	0.638882	1.0606508	-0.6715442	0.8391268	0.76583636	-0.20481957	-0.7027084	-0.13537715	-0.7654589	0.14322759	-0.21695895	0.73963594	0.106886886	0.72707003	0.22099273	-0.65593266	0.52592576	0.45126063	1589.3406593406594	5390.394584139265	6979.735243479925
75548	Hepatocytes	15	0	portal	portal	portal_15	-0.0193852	-0.4110323	0.2970248	-0.20109461	-0.6231602	-1.1500236	0.9778195	0.41682804	-0.17229792	-1.2074664	1.0622609	0.30746573	0.14628011	-0.36683264	0.40306792	0.26132333	-0.8136628	-1.3104486	-1.3867348	0.36376756	0.6725257	0.3637717	-1.4776376	0.9676064	0.13960464	0.3037514	0.85203016	-0.24395688	1589.3406593406594	5390.394584139265	6979.735243479925
75610	Vessel cells	15	0	portal	portal	portal_15	-2.709629	0.95440286	0.19390257	1.0694317	0.0013956205	0.29190516	-1.1856743	0.030428989	0.44528347	1.1927929	1.9499531	-0.76093906	-1.3555756	-1.5977234	-1.1874896	0.08602096	1.0203171	-0.03758464	-0.4457133	-1.20632	0.5196557	0.8094465	-0.39908072	1.4992841	-0.318518	-1.0304492	-1.0664873	-2.0883508	1589.3406593406594	5390.394584139265	6979.735243479925
75611	Vessel cells	15	0	portal	portal	portal_15	0.731999	0.54825246	0.5205695	0.86591256	0.28571704	-0.35770828	0.36388153	-0.30762738	-0.22232875	-0.51973563	1.1143361	-1.3522882	-0.79572725	0.7665441	1.2400202	-0.060461678	0.0023114078	0.29881325	-0.99373794	0.59545994	0.27626997	-0.09307915	-0.27985716	0.9077396	-0.87434137	-0.33722642	0.76059836	-0.57924396	1589.3406593406594	5390.394584139265	6979.735243479925
75612	Vessel cells	15	0	portal	portal	portal_15	-0.40473515	-1.6072989	0.31863844	1.2713213	0.35942954	0.07351179	-0.2867396	-0.3853096	-0.73268914	-0.057133473	1.7188946	-1.7004124	-0.7967594	0.68772715	0.08781394	0.45155662	0.49302697	0.22643787	-0.88344663	-0.4892234	-0.06349876	-0.561539	-0.17449248	1.7916954	-1.3527321	-0.37973326	1.0542668	-0.16631295	1589.3406593406594	5390.394584139265	6979.735243479925
75646	Vessel cells	15	0	portal	portal	portal_15	0.30991095	0.057114962	-2.0911398	-0.08037162	-0.46117118	-1.1853803	-0.10008592	-0.18074094	0.27370644	-1.0411941	0.13597107	1.7256738	0.5928502	0.8213177	-0.39254335	-1.1807144	-1.7129383	0.2578113	-0.9291251	-0.06624292	0.25221056	0.62342423	-0.20657715	0.9999378	1.293357	-0.40249506	0.427029	0.16548821	1589.3406593406594	5390.394584139265	6979.735243479925
75746	Vessel cells	15	0	portal	portal	portal_15	1.8028924	-0.17336385	0.18402754	0.26401955	-0.17110348	0.055743273	-0.20810081	-1.2464494	0.9222532	-0.21707	1.2112293	-0.022382779	-1.2578558	0.2310046	1.0694971	0.07901175	0.11437519	-0.5931921	-0.57594836	-0.52033335	-1.0672354	0.7445746	0.24243654	1.198804	0.28715274	-1.1734926	0.737697	0.7124907	1589.3406593406594	5390.394584139265	6979.735243479925
75778	Vessel cells	15	0	portal	portal	portal_15	0.30412513	-0.34819582	0.47472197	-0.5522441	0.5661895	-0.55211794	-0.2760131	0.18811488	-0.62078875	-0.17304745	-0.5371025	0.8667154	0.06146905	0.5648292	-1.8264716	0.19293071	-1.4396822	-0.549791	-0.6455207	-0.4240448	0.8574063	0.8903166	-0.26593333	-0.5979075	1.314907	-0.5583148	0.6383451	0.689842	1589.3406593406594	5390.394584139265	6979.735243479925
75122	Vessel cells	15	0	portal	portal	portal_15	-0.12506564	-1.4565917	-0.24575189	-0.32652178	-0.60742825	-1.3653656	-0.15830952	1.2121398	-0.009851006	-0.637784	-0.36156848	0.9116127	0.019747352	0.72368646	-0.41094428	-0.13362178	-0.70323116	0.80628276	-0.6883651	-0.40131837	0.8333423	0.7721871	-0.6121301	-0.627419	0.6506718	-0.14232689	0.15514043	0.7891466	1589.3406593406594	5390.394584139265	6979.735243479925
75097	Vessel cells	15	0	portal	portal	portal_15	-0.043266147	-0.34124207	0.1415226	0.04972276	-1.4094976	-1.584596	0.53410125	1.0579032	-0.18668027	-0.5183491	0.8267782	-0.38871673	0.55050224	0.27964383	-1.7668579	0.46527305	-1.7063279	1.2524366	-0.3969721	0.3160398	0.9629064	0.2685548	0.5455154	0.49284524	-1.1796825	0.251783	-0.18312365	-0.38699716	1589.3406593406594	5390.394584139265	6979.735243479925
74631	Hepatocytes	15	0	portal	portal	portal_15	0.44393528	1.0175545	0.9027295	1.3043193	0.00935742	-0.6965579	1.0401826	-1.1977258	1.3995973	0.069073126	0.29166433	-0.71468407	-0.91406465	-1.205216	1.051926	0.12450793	0.3029649	0.4862292	0.3664403	0.47595295	-0.9279952	1.5997412	-0.14527635	-0.18518162	-0.6998608	-0.5824383	-0.4219335	0.09914451	1589.3406593406594	5390.394584139265	6979.735243479925
74926	Hepatocytes	15	0	portal	portal	portal_15	-1.0513891	-0.13566498	0.5792759	0.8804784	-0.42262825	-0.9991402	0.817557	-0.89086884	0.9921498	-0.08706212	0.33976483	-0.26539436	-0.74928373	-0.3248474	-1.0540178	0.047006357	-0.9520559	-0.1774636	-0.26822123	0.4621145	-0.27508062	0.37478834	0.58286816	-0.1173665	0.70691574	-0.73843634	0.4339737	0.477704	1589.3406593406594	5390.394584139265	6979.735243479925
74692	Vessel cells	15	0	portal	portal	portal_15	-0.8885161	1.4531229	0.31131083	-1.4345714	-1.0299523	-1.6100681	-0.73974913	1.0754751	2.7598143	-1.5563926	-0.7471936	0.1340874	0.031628307	1.536175	0.12126063	0.5025967	-1.3939648	-0.9907577	-1.6948969	-0.6393633	1.3403376	2.8039258	-1.6420747	-0.8665566	0.092003986	0.38875788	1.0582733	-1.9787917	1589.3406593406594	5390.394584139265	6979.735243479925
74735	Vessel cells	15	0	portal	portal	portal_15	-0.6754169	-2.6834197	-0.34885713	-2.082091	-1.1807481	-1.4505616	1.9423915	0.154654	0.017942388	-1.0976958	-0.20752448	1.0309521	1.250303	1.2634752	-1.3084844	-0.017468814	-1.4472358	-0.56263256	-1.1783903	0.88334787	0.41023922	0.25727051	-1.4696784	-0.75223404	1.0775627	0.55922097	1.5628076	-1.1198015	1589.3406593406594	5390.394584139265	6979.735243479925
74770	Vessel cells	15	0	portal	portal	portal_15	0.68397486	1.3304367	0.5489823	-0.08429659	-0.88754123	-1.6668528	-1.0183235	1.1337675	1.837898	-1.2125689	-1.5045103	0.6255324	0.47090653	0.42699793	1.5932211	0.30405676	-1.1329173	-0.7636876	-1.7308539	-1.2136227	1.5781839	1.6443342	-1.1165196	-1.484001	1.0199115	1.0077001	0.8139633	-0.4502392	1589.3406593406594	5390.394584139265	6979.735243479925
74802	LSEC	15	0	portal	portal	portal_15	0.32253143	-0.11467637	0.77665347	0.59127	0.16847159	-0.40998757	0.5624298	-0.56207246	0.039482012	0.030102517	-0.41833737	-0.5261356	-0.5670787	0.68080753	-0.7328194	0.38597226	-0.2990051	0.9669932	-0.53196	0.4831424	-0.54354465	0.48814663	-0.19733405	-0.23984614	-0.32135454	-0.69406897	1.1012188	-0.07812585	1589.3406593406594	5390.394584139265	6979.735243479925
74838	Hepatocytes	15	0	portal	portal	portal_15	0.0064685764	0.7660031	0.88293946	1.3643996	1.1142613	-1.7850547	1.9264618	0.6134338	0.64476883	0.37469947	0.5550436	-1.6893901	-1.0505669	-1.6625601	-0.5077226	-0.17276518	-0.3002099	1.5710272	-0.581761	1.6809412	0.087467514	1.1582179	0.5741875	0.354549	-0.58290505	-1.1914558	-1.4629896	0.6345445	1589.3406593406594	5390.394584139265	6979.735243479925
74924	Vessel cells	15	0	portal	portal	portal_15	-0.5420281	1.3070871	0.11189988	-0.7896111	-1.5750866	-1.9240141	-0.1467971	1.434025	2.543855	-2.0477724	0.3692217	-0.49232417	-0.11983146	1.1898384	0.35880435	-0.039443832	-0.7756243	-1.1797643	-2.1077607	-0.4127473	1.5913055	2.59736	-2.0081017	-0.33385292	0.1627195	0.2895717	0.79599535	-2.1363373	1589.3406593406594	5390.394584139265	6979.735243479925
74925	Vessel cells	15	0	portal	portal	portal_15	-0.6471695	1.1577126	-1.1071401	-0.7137617	-0.8510652	-1.7483635	-0.3230811	0.54388	1.0589678	-1.6390626	-0.6751565	1.1827053	1.3625869	1.1917851	0.21667081	0.6092081	-0.64065593	-1.3084074	-1.1234258	-0.7125295	-0.08458622	1.1146818	-1.2079297	-1.0592834	1.0329033	0.7633522	1.4639797	-0.88953656	1589.3406593406594	5390.394584139265	6979.735243479925
74941	Vessel cells	15	0	portal	portal	portal_15	0.52886015	1.4035212	-0.6933549	-0.28462917	-2.0855644	-2.0935228	0.31340343	1.345119	1.6368071	-0.89437073	0.30962357	0.44049662	0.21747714	0.1996863	0.56350344	0.103974186	-0.5808315	-1.9447339	-1.9077936	-0.40048516	1.5060276	1.7865032	-0.5350203	0.11113121	0.65818554	-0.31447008	0.13984337	-0.36163008	1589.3406593406594	5390.394584139265	6979.735243479925
75080	Vessel cells	15	0	portal	portal	portal_15	-0.39212194	1.5402116	-0.03180679	0.8172644	-2.208708	-2.0019927	-0.38639286	1.0966734	2.0186253	-1.786472	-0.56898636	0.73973185	-0.15116858	0.31087115	0.43310356	-0.37355462	-0.95116127	-1.226636	-1.776733	-0.49200544	1.3995477	2.134151	-0.69215786	-0.92124957	1.0751132	0.040278107	0.55854315	-0.6788234	1589.3406593406594	5390.394584139265	6979.735243479925
74951	Vessel cells	15	0	portal	portal	portal_15	-1.1272031	-0.6830497	0.55092233	-0.04363205	0.6828778	0.21587509	-0.116662025	-0.34856272	-0.11299431	-0.016571507	0.95406604	-0.562811	-0.9528464	0.29203406	-1.8993897	0.24076355	0.41916248	-0.21676369	-0.9183266	-0.038773272	0.12105185	0.90548086	0.008285525	1.0908408	-0.49213582	-1.2636484	-0.013627828	0.18983307	1589.3406593406594	5390.394584139265	6979.735243479925
74952	Vessel cells	15	0	portal	portal	portal_15	0.33382928	-0.5654878	-0.18237373	-0.7696422	-0.44645676	-1.8026662	0.21936858	1.1034379	0.43102732	-0.20091386	-0.84711146	0.89669573	0.24350663	0.7583237	0.32001367	-0.10130428	-0.04494378	-0.88668346	-1.4293858	-0.009416032	0.8722778	1.3740371	0.21408811	-0.74634236	0.5294151	-0.47857594	0.1824038	0.9538499	1589.3406593406594	5390.394584139265	6979.735243479925
74973	Vessel cells	15	0	portal	portal	portal_15	-0.9501438	0.99719256	-1.8537085	-1.5004127	-1.8036009	-1.7036599	0.6184727	2.2628775	2.4770663	-0.8985937	-0.2392344	-0.9149771	1.8744208	0.48711538	-0.90279543	-0.6736245	-0.9332836	-1.6198268	-1.7597667	0.13436647	2.3233309	2.4569268	-1.8517765	-0.041041635	-0.26349995	0.47297114	0.28494287	-0.571847	1589.3406593406594	5390.394584139265	6979.735243479925
74990	Vessel cells	15	0	portal	portal	portal_15	0.52988225	0.19913426	-0.096316755	0.63399583	-0.28573596	-0.79552436	0.64540476	0.6406183	0.09660611	-0.6529348	1.3820655	-1.323515	-0.38185942	0.15209311	1.004947	-0.4478532	-0.077738665	-1.0652174	-1.1922632	0.7656513	0.860692	0.9362813	-0.8569347	0.79228497	-0.9937151	0.35666838	0.301305	-0.32771719	1589.3406593406594	5390.394584139265	6979.735243479925
75030	Vessel cells	15	0	portal	portal	portal_15	1.2092942	1.4438118	-0.1646711	-0.67480135	-0.6667823	-0.5267002	-0.23603325	0.9030706	-0.35584942	-0.050421186	-0.59247917	-0.30067253	0.81720734	1.5769304	1.531606	0.0677396	-0.9499347	-0.88888866	-1.3769281	-0.68799245	1.3121473	-0.6531373	-0.42778265	-0.88927346	0.33364785	1.8873705	1.6333514	-1.3068187	1589.3406593406594	5390.394584139265	6979.735243479925
75078	Vessel cells	15	0	portal	portal	portal_15	0.011291244	1.3206414	-0.12272027	-0.19473411	-1.8526856	-1.9542571	-0.68156457	1.5636579	2.4517684	-1.2979856	-0.23893392	-0.3309988	1.1066667	-0.0762403	0.7552421	-0.34635118	-1.0979302	-2.0509272	-1.9184005	-1.0194398	1.4695454	2.522186	-1.1044878	-0.5109156	0.3009699	1.3513007	0.6887931	-2.083614	1589.3406593406594	5390.394584139265	6979.735243479925
75079	Vessel cells	15	0	portal	portal	portal_15	0.6807255	1.0762366	-0.30686706	0.5516547	-0.08942086	-0.111143574	-0.31557012	-0.58082587	-0.4009987	-0.083520606	0.32126814	-0.9494066	0.21319543	1.6857395	1.3703489	-0.41621238	-0.97353	0.022389412	-0.5799085	-0.09969946	0.7532116	0.0789847	0.13074607	0.51847994	-0.93578	0.28567585	1.3308742	-2.411951	1589.3406593406594	5390.394584139265	6979.735243479925
72786	Vessel cells	15	0	portal	portal	portal_15	-0.63207096	-1.480756	-2.657366	-1.1705726	-0.6712942	-1.6124806	1.1525319	1.2916905	-0.43763533	-0.42378023	0.4266497	1.7035005	0.6749509	0.6248192	-0.033978567	-1.7389855	-0.84276724	-0.70130736	-1.9232433	1.7987826	0.88688415	-0.8699656	-1.0726948	1.034536	1.155052	0.74728346	0.4682769	0.08856555	1589.3406593406594	5390.394584139265	6979.735243479925
72697	Vessel cells	15	0	portal	portal	portal_15	-1.0910618	1.1508149	-0.013426994	1.3918582	-0.87823725	-1.7059968	0.34311777	1.4299983	-0.16952342	-1.9454247	-0.14175549	-1.371504	0.96196073	1.2313607	-0.02566228	-0.90981925	1.227464	-0.94741994	-1.3063043	-0.41051376	0.9853078	0.14344269	-1.3662694	-0.013858624	-0.2599316	0.37153077	1.3357726	0.52577245	1589.3406593406594	5390.394584139265	6979.735243479925
72696	Vessel cells	15	0	portal	portal	portal_15	0.94028246	0.099692	0.5597026	0.48469928	0.22033592	-1.2935263	-0.015153514	0.78481466	0.08973851	-0.9856621	0.14731362	-0.44020432	-0.2795586	0.5412719	0.37576735	0.050535012	0.35962003	0.6076386	-1.9010819	-0.1948232	1.1554914	0.20554079	-0.774394	0.034930155	-0.031481113	0.04360483	0.27447745	-1.1640413	1589.3406593406594	5390.394584139265	6979.735243479925
71106	Vessel cells	15	0	portal	portal	portal_15	-2.624994	1.6081142	0.12474662	0.092488125	0.6687504	-1.6640528	-0.11579064	2.0386136	0.20860212	-1.2235364	-1.1538688	0.4101678	-1.1487108	1.4456854	-1.0513396	0.18544431	-0.24409167	0.1201153	-2.0019398	0.53027904	2.2097876	0.6175529	-1.0884947	-1.2997886	0.75419074	-1.4019477	1.3763826	-0.23060088	1589.3406593406594	5390.394584139265	6979.735243479925
71007	Vessel cells	15	0	portal	portal	portal_15	1.5927534	0.39254856	0.10435143	-0.9996518	-1.0844306	-1.8720411	0.72780144	1.4318899	1.0809631	0.22787832	1.3564041	-0.57405144	-0.66510767	0.11573264	0.3082564	-0.28702062	-0.31893685	-1.0578394	-2.2720213	0.25081384	1.6622272	1.1097448	0.23655348	0.7673112	0.16912462	-0.6101228	-0.348072	-0.72065634	1589.3406593406594	5390.394584139265	6979.735243479925
71008	Vessel cells	15	0	portal	portal	portal_15	3.2707872	0.014509087	0.53722674	-0.6594357	-0.4488638	-1.4392104	-0.29468605	1.2375131	-0.84520715	0.59723043	-0.4430267	0.58964944	-0.174438	1.2334409	2.427677	0.682503	-0.32941958	-0.67671365	-1.425571	-0.06722017	0.77694064	-0.80159825	-0.233207	0.13761097	0.3643709	-0.25767177	1.4994323	-1.0291282	1589.3406593406594	5390.394584139265	6979.735243479925
71023	Vessel cells	15	0	portal	portal	portal_15	1.4337692	-0.11335869	0.39565992	0.10963386	-0.041474655	-1.0942363	-0.23727143	0.53972787	-0.56169593	-0.92636	-0.2986348	-0.08559412	0.54757595	1.2632978	0.9770332	0.36382914	0.6999687	-0.21654251	-0.93547374	-0.38416448	0.70280033	-0.9971053	-0.31473413	-0.6231551	0.27662718	0.03052257	1.1943461	-1.8014083	1589.3406593406594	5390.394584139265	6979.735243479925
71024	Vessel cells	15	0	portal	portal	portal_15	-1.726777	0.277527	0.70822775	-0.35493258	0.141501	-1.8069813	-0.51349694	0.40971726	-0.77454215	1.222417	-0.28415945	1.0913488	-0.71488625	0.94237745	-1.9267844	0.586613	-0.5873326	0.07831674	-1.6693991	-1.0133003	0.9918363	-0.41294622	1.07818	-0.4618507	1.3855525	-1.0103059	0.99752116	-0.8875027	1589.3406593406594	5390.394584139265	6979.735243479925
71064	Vessel cells	15	0	portal	portal	portal_15	-0.24244283	-0.7661969	0.7753006	0.45618105	-0.014195802	-1.7174315	0.9238452	0.8174752	-0.44447893	-0.5642336	0.23855564	-1.2451533	-0.43504646	1.5134295	-2.3070004	0.9169588	0.6356376	-0.4298077	-2.045282	0.13918863	1.1341387	-0.008355395	-0.08782752	0.19155449	-1.5348598	-0.6022745	1.9182668	-0.9641581	1589.3406593406594	5390.394584139265	6979.735243479925
71065	Vessel cells	15	0	portal	portal	portal_15	1.6617986	0.86254156	0.61733776	-0.5586233	-0.87951064	-1.4002241	1.6972406	-0.07035378	1.2075671	-0.45242524	-0.7207076	0.56484264	-1.3625183	1.0872922	0.43756473	0.64738667	-0.790572	-1.0808777	-1.7106789	2.3637068	0.20371403	1.4089572	-0.8049788	-0.5600979	0.17430577	-1.6312555	1.6505058	-0.3710408	1589.3406593406594	5390.394584139265	6979.735243479925
64004	Vessel cells	15	0	portal	portal	portal_15	1.6843354	1.4788359	0.46641213	0.36776185	-0.27464095	-1.22131	-0.1665055	1.0249914	0.5561977	-0.4658147	-0.029512448	-0.91437334	-0.025429292	0.51628834	2.0031233	-0.15549287	0.24773057	-0.42195904	-1.1703714	0.089071065	0.4199536	0.63230366	-0.4141257	0.10433414	-0.56437755	0.0038108805	0.91975194	-0.10778883	1589.3406593406594	5390.394584139265	6979.735243479925
71127	Vessel cells	15	0	portal	portal	portal_15	1.4191943	0.77804387	0.38171312	-0.3382549	0.24790047	-1.8419852	-0.07192504	1.2448723	0.49273196	-0.45679724	0.9548288	-1.3086433	0.01838389	0.820253	-0.6798516	0.6299941	0.5736796	-0.9398402	-1.9722273	-0.32536688	1.2921066	0.82337075	0.24980603	0.867097	-1.6595079	-0.42996645	0.74353117	-0.8791055	1589.3406593406594	5390.394584139265	6979.735243479925
70935	Vessel cells	15	0	portal	portal	portal_15	1.7059045	0.95158696	-0.1969428	-0.82845384	-1.102024	-1.2162188	-0.38165158	0.7085634	1.4269326	-0.5525422	-0.3614161	0.04163271	-0.25642568	1.8168254	2.180851	-0.804534	-0.09219831	-1.0289458	-0.7158251	-0.6519148	0.58817434	1.2294116	-1.0775021	-0.5329734	-0.568693	0.3578493	2.3634002	-2.2305334	1589.3406593406594	5390.394584139265	6979.735243479925
71189	Vessel cells	15	0	portal	portal	portal_15	0.16662233	0.2119749	0.39552134	-0.3962233	0.48444304	-1.0996243	0.2549268	0.17557019	-0.05459243	-0.6045737	0.38175565	0.31875405	-0.3502558	0.4707962	-1.1106896	0.53383595	-0.91842204	0.3864136	-1.5290065	0.05574728	0.8924285	0.20593904	-0.71269727	-0.08169921	0.09119911	0.41781023	0.63547486	-0.71859795	1589.3406593406594	5390.394584139265	6979.735243479925
71212	LSEC	15	0	portal	portal	portal_15	1.4587508	0.60943127	0.8886972	0.27436453	0.4640661	0.35827634	-0.08463699	-1.3137555	-0.5085919	0.676822	-0.29885083	0.18242292	-0.3184008	0.1792017	0.9351753	0.9094468	-0.18705304	0.2529361	0.026838113	-0.17185482	-0.70324546	-0.21223226	0.751647	-0.5218276	0.81678617	-0.5216704	-0.06290781	-0.76555395	1589.3406593406594	5390.394584139265	6979.735243479925
71213	Vessel cells	15	0	portal	portal	portal_15	1.4320309	0.98538655	-0.3676728	-0.61276346	-0.035652444	-1.0490029	0.4122201	0.5803206	0.7177906	-0.4805304	-0.30849624	-0.33395928	0.15411699	1.1554835	0.01108164	-0.9553976	-0.26966867	-0.42168778	-0.44382787	0.41282263	-0.9767324	1.3358749	-1.2325182	-0.412658	0.4720393	0.35576922	1.3243842	0.31104526	1589.3406593406594	5390.394584139265	6979.735243479925
71250	Hepatocytes	15	0	portal	portal	portal_15	0.38051286	0.52370596	0.13545935	1.1559949	0.08712349	0.84168786	-0.2959737	-0.5768109	-0.43316293	0.55571306	0.15585986	-0.7850142	0.15052108	-0.6387961	-0.6294566	-1.4297385	0.7380908	0.21000223	0.29073265	0.6622231	-0.65261394	-0.24056987	0.11515776	0.49102822	-0.6344313	0.6480067	-0.17788477	-2.0435581	1589.3406593406594	5390.394584139265	6979.735243479925
71251	Vessel cells	15	0	portal	portal	portal_15	1.2628906	0.7059034	-0.059181068	-0.20843524	0.4931551	-1.582997	-0.19886509	1.1997254	-0.7862142	0.5424598	-0.4718464	0.3868068	-0.04365037	0.86059153	0.4946432	0.18124613	-0.23320118	0.6803701	-1.6910305	0.10320857	1.0418859	-1.065523	-0.03215127	0.08125407	0.63923347	-0.5402267	0.98178446	-1.2858481	1589.3406593406594	5390.394584139265	6979.735243479925
71341	Vessel cells	15	0	portal	portal	portal_15	0.05091811	-0.81172645	0.6831893	0.11536175	-0.7157623	-0.90287316	-0.356194	0.90295225	-0.34949917	-1.2939582	-0.1604316	0.39316458	-0.3990086	1.2897348	-1.8894378	0.98706186	0.1328575	-1.7914256	-1.5935526	-0.22414495	1.0749173	-0.50428855	-0.0560417	-0.39417288	0.08176053	-0.09522796	1.7578899	-0.86848205	1589.3406593406594	5390.394584139265	6979.735243479925
71429	Vessel cells	15	0	portal	portal	portal_15	0.298745	0.000834002	0.66432804	-0.46752986	-0.54739434	-1.6860614	0.5144417	1.5440947	0.2746349	-0.6419987	0.6633053	-0.92631376	-0.38135403	0.9462724	-1.2528459	0.51473624	-0.9372936	-0.43244806	-2.1289873	1.0350745	1.2894778	1.0317037	-0.3841364	0.9685789	-1.8351706	0.18437952	0.8852839	-0.818583	1589.3406593406594	5390.394584139265	6979.735243479925
70957	Vessel cells	15	0	portal	portal	portal_15	-2.202124	1.6006081	-0.9317006	0.5197632	-2.0925455	-2.0142872	2.2371125	0.65756583	0.785018	-2.055364	-1.2291987	1.0644504	0.78201014	0.52276665	-0.6965745	-0.6975395	0.03278403	-0.8670714	-1.4476182	1.5220939	0.96166897	-0.022642143	-1.3348098	-0.79702264	1.2832369	-0.011532126	0.4932228	0.84668267	1589.3406593406594	5390.394584139265	6979.735243479925
70902	Vessel cells	15	0	portal	portal	portal_15	-0.012831658	0.2599032	0.73801184	-1.1064365	0.23587827	-0.83065355	0.09549635	0.79228127	-0.11070686	0.5073681	-0.17937627	-0.96346676	-0.25224528	1.7787215	0.040290438	1.0159882	-0.303916	0.45679834	-0.07944336	0.45617637	0.2849963	-0.8721923	0.5699405	-0.2665767	-1.0717486	-0.3337217	1.1774386	-1.4976797	1589.3406593406594	5390.394584139265	6979.735243479925
72682	Vessel cells	15	0	portal	portal	portal_15	-1.2705315	-2.3206732	-0.6873767	-1.0319699	-0.9942982	-1.829426	0.11987083	1.069811	2.6309252	-2.0348706	-0.7877928	1.3654414	-0.6190291	1.0722114	-0.5200586	0.6871619	-1.4384154	-1.0957367	-1.9638968	0.2955158	1.1391903	2.6883483	-2.2867043	-1.0954858	1.5108981	-0.8340572	1.0669521	-0.013191139	1589.3406593406594	5390.394584139265	6979.735243479925
70518	Vessel cells	15	0	portal	portal	portal_15	0.17242548	-0.3193046	0.7585717	0.7808869	-0.07605253	0.22449149	1.2576973	-0.5030118	1.5356171	-0.65422356	-0.42533693	-1.2684933	-0.6360719	-0.6061729	0.3649313	0.93547857	0.95468056	-0.52261347	0.020073429	0.6286697	-0.24748044	1.3911657	-0.7527721	-0.23814914	-1.4016345	-0.8542836	0.24355909	0.42306736	1589.3406593406594	5390.394584139265	6979.735243479925
70400	Vessel cells	15	0	portal	portal	portal_15	0.783287	1.0546503	0.94143105	-0.58033514	0.6399287	-1.6415695	0.21400727	0.96332246	0.07934559	-0.1510297	0.08424651	-1.1027708	-0.21246602	1.3628068	-0.27829212	1.0927292	0.104258895	0.4363544	-1.8002626	0.27772263	1.0936755	0.012178555	-0.27562085	0.5225705	-1.3881311	0.16712676	0.2700293	-1.2032557	1589.3406593406594	5390.394584139265	6979.735243479925
70401	Vessel cells	15	0	portal	portal	portal_15	-0.17319517	0.002292798	0.54836744	0.6611995	-0.044928014	-0.69696414	-0.25274357	0.6335083	-0.15846565	-0.44040272	-0.6360536	0.10944027	-0.4643277	0.50725293	-1.0433156	0.54815704	0.75339717	-1.5842801	-1.2791777	0.19834566	1.2862954	0.21468888	-0.80577713	-0.405057	0.42156136	-0.69482386	0.4601545	0.5254358	1589.3406593406594	5390.394584139265	6979.735243479925
70428	Vessel cells	15	0	portal	portal	portal_15	-1.3780527	0.7910289	-1.2445111	-0.79702616	-0.27909634	-1.7897584	3.2378716	0.9915693	0.7853647	-1.8664361	-1.0022025	1.0753747	-0.85595405	1.1971924	-2.129748	-0.8753942	-1.3428752	-0.7804793	-1.7637228	3.0568373	1.5784842	1.1442118	-2.1236796	-1.3960506	1.2960653	-0.9876996	1.4863065	-0.20398133	1589.3406593406594	5390.394584139265	6979.735243479925
70445	Vessel cells	15	0	portal	portal	portal_15	2.7307305	1.1914619	-0.24757452	-0.08958174	-0.11205125	-0.79901826	-0.3655102	0.80803674	0.26112637	0.38982594	-0.17550372	-0.013494853	-0.23075774	0.44968536	1.1186787	-2.44932	-0.57121885	-0.19021016	-0.957965	0.5349157	1.3322769	0.879484	0.26245415	0.3628496	-0.52800995	0.19339524	0.72880536	-2.2826488	1589.3406593406594	5390.394584139265	6979.735243479925
70479	Vessel cells	15	0	portal	portal	portal_15	0.38644007	1.2381191	-2.5584302	-0.46356708	-1.6193718	-1.6124638	-0.40013412	0.7878771	1.3375871	-0.6927921	1.2370319	0.062571384	1.2086581	0.945908	0.44636106	-2.5540648	-0.98896474	-1.907383	-1.6668954	-0.50987774	1.1529669	1.6887931	-0.67049927	-0.1819745	0.6877909	1.4427402	1.5580558	-2.1758606	1589.3406593406594	5390.394584139265	6979.735243479925
70480	Vessel cells	15	0	portal	portal	portal_15	-1.8658735	-2.2424247	0.19581036	-1.7901826	-0.13413072	-0.15318035	0.083739586	0.74499285	1.0182556	-1.081772	0.3209242	-0.49481842	0.5059076	0.67788815	-2.3780415	0.2745648	-0.15534766	-1.1121927	-1.6342279	-0.3028179	1.165365	1.009023	-0.09594487	0.7628288	-1.4854991	0.00053930376	1.1993144	-1.2734554	1589.3406593406594	5390.394584139265	6979.735243479925
70517	LSEC	15	0	portal	portal	portal_15	0.75552267	0.9993285	0.7144641	0.23420832	0.45968312	0.71991587	1.0838348	-0.88686067	-0.6864937	0.70578665	-0.38565415	-0.9183057	-0.3374088	0.4184639	1.2294453	0.92897624	0.63920826	1.1210263	0.50190294	0.17832977	-0.33799058	-1.1433535	1.1843503	-0.5292055	-1.0759628	-0.39307514	0.3657713	-1.5750407	1589.3406593406594	5390.394584139265	6979.735243479925
70598	Vessel cells	15	0	portal	portal	portal_15	1.2826927	0.5487512	0.39071003	-0.42478886	0.046946004	-1.5563834	-0.39537224	1.2651796	-0.5429728	0.4138934	-0.40080985	-0.5016989	0.08184175	1.7960595	-0.37778124	0.5319762	1.1049726	-0.04229812	-2.0106087	-0.67548347	1.0833591	-0.99747473	1.1218188	0.19687815	-0.9175178	-0.8389831	1.828969	-1.045856	1589.3406593406594	5390.394584139265	6979.735243479925
70848	Vessel cells	15	0	portal	portal	portal_15	-1.9438161	-0.04927721	0.9447013	-0.93501943	-0.49211803	-0.793429	-0.012941953	0.8742085	-0.06792681	-1.131273	1.6657679	-1.1520944	-0.34722438	1.4012791	-1.4797499	0.9620586	-0.8876734	-0.47544792	-1.1764567	0.14228152	1.0695486	-0.53900003	0.64554065	0.826425	-1.1534427	-0.4920757	1.509521	-1.1241592	1589.3406593406594	5390.394584139265	6979.735243479925
70599	Vessel cells	15	0	portal	portal	portal_15	0.59872437	1.4124103	-0.4370717	-0.26375225	-1.0790008	-1.4459387	0.83481604	0.7045653	-1.1342527	-0.35178196	1.6350335	1.2106636	-0.11136109	-0.3365974	1.2842834	-0.8263817	-0.9803178	-0.8842154	-1.0680385	0.56040806	0.5807513	-0.6989286	-0.7369518	1.3244693	1.0495391	0.08271104	0.5745246	0.17667957	1589.3406593406594	5390.394584139265	6979.735243479925
70711	Vessel cells	15	0	portal	portal	portal_15	0.14166534	-1.4875997	0.5036341	-1.0837551	0.06389111	-1.6673088	-0.35111207	0.90739137	1.5317806	-0.49421057	0.6134511	-1.3544285	-0.48175666	1.8577524	-1.4060102	0.29814222	-0.46034727	-0.34901825	-2.0522475	-0.20175849	1.1300693	1.4502565	0.86937124	0.9552798	-1.7706444	-1.1027886	1.5189637	-1.0839262	1589.3406593406594	5390.394584139265	6979.735243479925
70756	Vessel cells	15	0	portal	portal	portal_15	-0.948191	0.61707	-1.2151456	-0.5790598	-0.7445643	-1.4500468	-0.47151107	0.7443977	1.1737359	-1.5284913	1.1309606	0.7864028	-0.6119049	1.270424	0.0012728104	-1.9160664	0.057144742	-0.37635764	-0.93313843	-0.5887361	0.46587807	0.6612977	-0.77614504	0.5209537	0.09631329	-0.06962882	1.790681	-2.1466432	1589.3406593406594	5390.394584139265	6979.735243479925
70757	Vessel cells	15	0	portal	portal	portal_15	2.3195667	1.2082251	-0.10719005	-0.18210047	-0.3035529	-0.7650317	0.24881718	0.72430116	1.3145144	-0.14900889	-0.46818748	-0.59548926	-0.05051467	0.21828458	2.0553951	-0.75059015	0.40022773	-0.892232	-1.1040019	0.18007787	0.75585365	1.1156418	-0.55938035	-0.3082801	-0.020804329	0.22175482	0.18729724	0.59924823	1589.3406593406594	5390.394584139265	6979.735243479925
70808	Vessel cells	15	0	portal	portal	portal_15	-1.5487639	0.07686247	0.40360424	0.13382645	0.29478756	-1.5880141	0.092847764	0.4499588	-0.3881954	0.7411858	-0.3313109	-1.2038343	-0.38978314	2.3505852	-3.5428514	0.80224836	-0.15461014	-0.12228041	-0.31071788	0.26296413	-0.5492086	-0.5516536	1.3511828	-0.36299124	-1.5286001	-0.5476332	2.748759	-1.5427288	1589.3406593406594	5390.394584139265	6979.735243479925
70846	Vessel cells	15	0	portal	portal	portal_15	1.1407057	0.14368878	0.67020124	1.2403896	0.35222578	-0.34421706	-0.63633376	0.102512956	-0.27750865	1.3890736	-0.5658262	0.28976	-0.5606627	-1.2915605	-0.6898617	0.73633236	0.041568033	0.2971447	-1.0566243	-0.2351776	0.8926919	-0.78186363	1.9468889	-0.6603242	1.3785164	-0.57681733	-1.472259	-1.6979326	1589.3406593406594	5390.394584139265	6979.735243479925
70847	Vessel cells	15	0	portal	portal	portal_15	0.38860804	1.0112158	-1.3448156	0.9586546	-1.3826933	-1.4252454	-0.5054087	0.9610122	-0.6849523	-0.9761192	-0.40686235	0.9725291	1.4021655	0.69296825	1.0165538	-1.021196	-0.16080616	-0.49829197	-0.96846247	-0.56198853	0.99554145	0.06735303	-0.5036425	-0.52658856	0.66386545	1.4717447	0.15874985	-2.4907725	1589.3406593406594	5390.394584139265	6979.735243479925
71430	Vessel cells	15	0	portal	portal	portal_15	0.99771464	0.783673	-0.18950821	0.33935848	0.34983093	-0.8823577	0.5610889	0.65856475	1.5004891	-0.41199362	-0.42667592	-0.7304099	-0.59894884	-0.072434	-0.74637395	-0.37851804	-0.13668373	-0.5968155	-1.3029227	-0.18651134	0.6290658	2.395115	-0.4290642	-0.28303272	-0.63402164	-0.4735992	0.89411634	0.50338095	1589.3406593406594	5390.394584139265	6979.735243479925
71477	Vessel cells	15	0	portal	portal	portal_15	0.34416065	-0.048386365	0.65167296	-1.1205158	0.7279049	0.612778	0.043729413	-0.5438452	-0.4780997	0.2351506	0.4146653	-1.0188047	-0.1384344	1.5583358	0.8075072	0.88371	-0.2188746	0.09210353	0.30799145	0.22445102	-0.76036745	-0.24289395	-0.2567622	0.21719494	-1.1314327	-0.11840546	1.5072796	-1.188927	1589.3406593406594	5390.394584139265	6979.735243479925
71532	Vessel cells	15	0	portal	portal	portal_15	-0.6800203	1.2001814	0.11152411	0.19080718	0.8228194	-1.11234	-0.059479408	1.4222789	-0.09068684	-1.263644	0.058513653	-0.7533356	0.13277514	0.57345426	-0.2330277	0.15649718	0.3876429	0.051349252	-1.390477	-0.11199014	1.2287422	0.6967459	-1.3438923	-0.16079453	-0.50384974	0.1986664	0.41126537	-2.341111	1589.3406593406594	5390.394584139265	6979.735243479925
72253	Vessel cells	15	0	portal	portal	portal_15	-0.31933674	-1.568767	0.74123317	-1.3016992	0.5067525	-1.6044081	0.17913541	1.3254718	0.06720116	-1.0854696	0.9086164	-0.11580124	-0.68675494	1.1433222	-0.033658464	0.68634695	-0.9507016	-0.26021728	-2.0316634	0.4588358	1.1698599	0.4096892	-0.27703887	0.8686472	-0.49214825	-0.8605286	1.26455	-0.60555744	1589.3406593406594	5390.394584139265	6979.735243479925
72098	LSEC	15	0	portal	portal	portal_15	-0.9413231	1.3347373	0.8343833	1.4581274	0.6701452	-0.087560736	0.13299257	-0.8843284	0.42815444	0.36477768	-0.53541523	-1.4412433	-0.45816204	0.23290792	-0.66164654	0.6163201	1.333484	1.4901516	0.25232416	-0.8613058	-0.39695734	0.275191	0.914964	-0.96478707	-0.8316565	-0.31605446	-0.4358282	-1.3455448	1589.3406593406594	5390.394584139265	6979.735243479925
72099	Vessel cells	15	0	portal	portal	portal_15	1.0598048	-0.5649248	0.7262089	0.18173505	-1.0325447	-1.7061452	-0.73833275	1.4598793	2.2067094	-1.8289464	-1.0510705	0.5165271	-0.6347537	0.45611447	-0.35993466	0.37579185	-0.23097546	-1.1196901	-1.9333563	-0.096515425	1.8253942	2.346757	-1.6776315	-1.0764958	0.2873658	-0.5246183	0.76372385	0.7545712	1589.3406593406594	5390.394584139265	6979.735243479925
72153	Vessel cells	15	0	portal	portal	portal_15	-1.4933883	0.9518092	-0.19535345	1.159526	1.12298	-1.8109527	-0.6877375	1.384651	0.91511995	-0.18732618	-0.44809282	-1.3107078	-0.21862397	0.44007832	-0.46783304	-0.26638272	0.83064353	-0.88351154	-1.9102196	-0.788002	1.4584825	0.8788127	-0.5567224	-0.14031722	-0.70676875	0.76570624	0.5166507	-1.9109874	1589.3406593406594	5390.394584139265	6979.735243479925
72189	Vessel cells	15	0	portal	portal	portal_15	-0.57985044	0.9740958	-0.020961246	0.8441765	0.004088857	-0.40041336	-0.54300904	-0.83006066	0.1388088	0.23676993	1.4911863	0.2955778	-1.5423574	0.051072918	0.14758836	-0.57167715	0.75720006	-0.25958052	-0.8178862	-0.10973332	0.2697333	-0.45570713	-0.08296892	1.0314677	0.6383494	-1.3859524	0.4208165	0.29268306	1589.3406593406594	5390.394584139265	6979.735243479925
72207	Vessel cells	15	0	portal	portal	portal_15	-1.4917424	-0.8557984	-2.7882993	-1.3275696	-1.3881315	-1.4837655	0.73984283	1.1785445	0.9674303	-1.1357819	0.16314414	2.1621087	0.15673316	0.8582834	-0.5033396	-1.9537009	-1.3772953	-1.296608	-1.4517949	0.8261338	0.9408326	0.18031552	-1.1056561	0.07686662	2.15852	0.2841466	1.0636292	-0.689056	1589.3406593406594	5390.394584139265	6979.735243479925
72231	Vessel cells	15	0	portal	portal	portal_15	0.8641142	-0.00874304	0.13100709	0.31306773	-0.4622072	-0.08821207	0.927912	-0.17818105	-0.63234	0.2277633	-0.06941695	0.8635925	-0.14082673	-0.9616438	0.70691514	-0.49904674	-0.35183674	0.3634074	-0.807193	1.0449998	0.5670874	-0.3294467	-0.1706781	-0.42206892	1.1401789	0.40070286	-0.998241	-1.3474953	1589.3406593406594	5390.394584139265	6979.735243479925
72252	Vessel cells	15	0	portal	portal	portal_15	-0.24796806	-0.123820834	0.33500165	-0.17101239	-1.56431	-1.7028672	-0.6212417	0.9781221	0.5453537	-1.2693713	-0.4811064	1.2777187	0.5897306	0.4352516	0.24123752	0.43078443	-0.26469243	-1.4224311	-2.0201313	-0.34251392	1.0611627	0.79442596	-0.976679	0.14690712	1.0792619	0.22453374	-0.019024914	-1.8985658	1589.3406593406594	5390.394584139265	6979.735243479925
72254	Hepatocytes	15	0	portal	portal	portal_15	-1.4867369	0.64040536	-0.784917	-1.0526121	0.07261021	0.025824228	-0.27650815	-1.3579198	-0.5518673	0.7521142	-0.4056093	1.5507185	0.25810912	1.4740151	-1.8147624	0.22453932	-1.1320953	0.5998459	-0.9504222	-0.24845448	-0.54511595	-0.13248914	0.6176811	-0.9525346	1.8138189	-0.43040004	1.2508488	-0.7919893	1589.3406593406594	5390.394584139265	6979.735243479925
71533	Hepatocytes	15	0	portal	portal	portal_15	2.2532823	0.9424488	0.48568332	-0.2651497	0.37122187	0.079059	0.76811284	-0.70679384	-1.0541612	0.33338892	-0.49965996	-0.049783498	0.12648696	1.0175201	2.443357	0.44911358	-0.07103502	0.20797077	0.16705646	0.2714951	-0.37422723	-1.1527659	0.51943856	-0.61734384	0.22593328	-0.3856428	1.2748666	-0.9296481	1589.3406593406594	5390.394584139265	6979.735243479925
72255	Vessel cells	15	0	portal	portal	portal_15	-1.1855205	0.4172579	-1.8542747	1.1357559	-1.2528348	-1.5815133	-0.3984215	1.1564503	-0.51501626	-0.7665337	-0.30926946	0.021250295	1.2224929	1.6405307	-0.35467	-0.99138266	-0.66040814	-0.07902011	-1.5592307	0.015663149	1.1966465	-0.66113126	-0.18601091	-0.6046756	0.81158113	0.7562547	1.5046189	0.49546784	1589.3406593406594	5390.394584139265	6979.735243479925
72304	Vessel cells	15	0	portal	portal	portal_15	0.43957812	1.1381814	-0.83746326	0.051793423	-0.47241765	-0.94313985	0.2643287	0.14066097	0.055584	-0.18518916	0.24373929	-0.46681023	0.84042364	0.90234494	0.69348013	-0.97225136	0.4767524	-0.36078456	-0.5545259	0.18822066	-0.34406814	0.14910695	-0.45103538	0.6054159	-0.34475532	0.53440464	0.5524639	-1.8712552	1589.3406593406594	5390.394584139265	6979.735243479925
72424	Vessel cells	15	0	portal	portal	portal_15	0.16217054	-1.0534292	-0.12479215	-0.5845008	-1.5390431	-1.8535781	0.5928775	0.7999406	-1.0062866	-0.35810924	0.81888515	0.75429577	0.7485179	0.8365662	0.4791038	-0.20265847	-0.56639004	0.06656029	-1.1944011	0.6040709	0.3068957	-0.5378781	-0.70299196	0.8165426	0.12560573	0.14526057	0.89315647	0.527683	1589.3406593406594	5390.394584139265	6979.735243479925
72465	Hepatocytes	15	0	portal	portal	portal_15	1.491844	0.6084866	0.6237925	-0.8151721	-0.00025090654	-0.05773793	-0.20132673	-0.38017178	-0.44923228	0.3506297	-0.09246896	-0.08405687	0.00054087344	1.3803402	1.2106336	0.6691097	-0.32410097	-0.6656359	0.43914813	-0.15284005	-0.8772596	-0.75031	0.52454644	-0.255003	-0.36981642	0.0012993929	1.9820071	-0.08315003	1589.3406593406594	5390.394584139265	6979.735243479925
72485	Hepatocytes	15	0	portal	portal	portal_15	-2.2234178	0.6126316	-0.36348656	0.052704748	0.27325597	0.2155323	-0.110439174	0.019311046	1.3619597	0.87070155	0.38593748	-0.9712069	-0.25363016	-1.0092372	-2.1512134	-2.1197708	0.3274683	-0.42548805	-0.52045035	1.0048608	-0.25797945	1.8841256	0.10954153	1.0061358	0.2461201	-0.55290663	-1.4277182	-1.6913685	1589.3406593406594	5390.394584139265	6979.735243479925
72486	Vessel cells	15	0	portal	portal	portal_15	-0.82081294	-0.27774847	0.58354735	-0.3290237	-0.9360831	-1.7368442	-0.46328583	0.9026776	0.27145132	-1.9804549	-0.5200002	0.32938886	1.3440111	1.224944	-1.0195292	0.50065374	-0.9080229	-1.2793858	-2.1469886	-0.027910868	1.031262	0.53853476	-2.222265	-0.21203369	1.0022993	1.0510538	1.2260576	0.63672876	1589.3406593406594	5390.394584139265	6979.735243479925
72571	LSEC	15	0	portal	portal	portal_15	-0.1594723	0.5292039	0.52071387	0.439951	0.07087993	0.4898703	-0.4014927	0.12303014	-1.0243766	1.3161317	-0.5574061	1.1541663	-0.613645	-1.2203617	0.44974628	0.74823695	1.0996945	0.26517254	0.9912328	-0.12989493	-1.2246299	-1.0662721	1.4348085	-0.38224787	0.29598472	-0.48787403	-0.8353485	-0.39200068	1589.3406593406594	5390.394584139265	6979.735243479925
72047	Hepatocytes	15	0	portal	portal	portal_15	-0.845893	-0.37085688	0.27793625	-1.1854011	-0.0060583176	0.09374347	-0.120666854	-0.3498224	-0.28700092	0.9891268	0.06090035	-0.8011101	0.13927095	1.8282899	-0.3770482	0.5062961	-0.44692677	-0.69927615	0.14863396	-0.37058637	-1.0126108	-0.68623173	0.8528634	-0.15348244	-0.16470675	0.044300586	2.1239362	-0.4314985	1589.3406593406594	5390.394584139265	6979.735243479925
71995	Vessel cells	15	0	portal	portal	portal_15	0.17077178	-0.16902831	0.4271917	0.2747198	0.2143331	-1.3012738	-0.5021877	0.046530973	-0.4438716	0.13285242	-0.206407	0.4789996	-0.3203568	0.9999912	0.56838053	0.34533033	0.18196635	-0.65624344	-1.594338	-0.17155942	0.68200356	0.09414057	-1.788074	-0.25955755	0.2835116	0.6135264	1.3462502	0.62503827	1589.3406593406594	5390.394584139265	6979.735243479925
71975	Vessel cells	15	0	portal	portal	portal_15	-0.6851857	-0.43009576	0.49059564	-1.2691305	-0.79145384	-1.3220999	-1.0049893	1.5127227	1.6978703	-1.3463002	-1.1658922	0.38919142	1.1847767	0.5082186	-2.735283	-0.29049194	-1.2112539	-2.0248003	-1.9086637	-0.648982	2.0234952	1.9942716	-2.0752325	-0.8524995	1.5760723	0.22407317	1.1164405	0.57963896	1589.3406593406594	5390.394584139265	6979.735243479925
71928	Vessel cells	15	0	portal	portal	portal_15	1.1629261	1.2353381	0.59853506	-1.0528103	-0.18463849	-1.7381026	0.36150566	1.010939	1.0243758	-1.4107999	0.6486185	0.60452	-0.3425713	-0.11134942	0.906889	0.41294858	-1.0741464	-0.2867409	-2.3589337	1.2418374	0.94926095	1.0662152	-1.509634	1.2219864	-0.09781946	-0.25355333	0.17762093	-0.3978391	1589.3406593406594	5390.394584139265	6979.735243479925
71534	Vessel cells	15	0	portal	portal	portal_15	-0.39456078	1.4725592	-0.2382857	-1.2722788	-1.1111614	-1.7120937	-0.75549024	1.3754088	1.13255	-0.78557	1.4929442	0.21531035	-0.9830659	1.5806683	-0.84327966	-0.7336439	-0.54928505	-1.6865422	-2.2368734	-0.64743406	2.089194	1.2719262	-0.2412575	1.0565735	0.34057733	-1.1088918	1.0443702	0.006717834	1589.3406593406594	5390.394584139265	6979.735243479925
71576	LSEC	15	0	portal	portal	portal_15	0.31274173	0.80037	0.75274867	0.131741	-0.13153495	0.88917166	-0.37326887	-0.9378203	-0.57162	0.88254726	-0.23967253	-0.9466725	-0.24763359	1.4003338	-2.375402	0.79592574	0.81716824	-0.08575083	1.1983488	-0.2967772	-0.92851824	-0.9542345	0.98782295	-0.57749504	-1.2085496	-0.45334873	1.5564219	-0.62675333	1589.3406593406594	5390.394584139265	6979.735243479925
71591	Vessel cells	15	0	portal	portal	portal_15	0.3948992	-0.69530463	0.3937325	-0.77374107	-1.3562473	-1.8493476	0.084451824	0.81471014	1.5415545	-0.4605324	0.90208703	0.7725357	-0.25580227	-0.81505704	-1.2485021	0.46455503	0.756432	-1.1317098	-1.8007387	0.2696932	1.1109045	1.0844867	0.20882986	0.36962748	0.011344056	-1.1670194	-0.67322755	-0.55842704	1589.3406593406594	5390.394584139265	6979.735243479925
71592	Vessel cells	15	0	portal	portal	portal_15	-0.86405796	-1.0919528	0.6018915	-0.728477	-1.4657735	-1.7952994	-0.33054915	0.91272956	-0.6202947	0.6990751	0.3127763	0.53391254	-0.0050039957	1.3314407	-1.6040411	0.72981095	-1.175921	-1.2716677	-2.036814	-0.46183142	1.1535186	-0.62345654	0.8105059	-0.07498358	0.5861648	0.3752812	1.5881552	-0.780141	1589.3406593406594	5390.394584139265	6979.735243479925
71609	LSEC	15	0	portal	portal	portal_15	-2.1904376	-0.6749932	0.9512026	-1.1755086	0.8825662	1.0497106	0.5316968	-1.7577868	-0.39518374	0.32615653	-0.053597134	-0.9085496	0.0146543	1.7048051	-0.9864378	1.1139109	-0.61081505	0.19108805	0.60643816	0.5705865	-1.6671888	-0.5234184	0.5993162	0.0030481373	-1.1519841	-0.063592024	1.9297312	-1.2437166	1589.3406593406594	5390.394584139265	6979.735243479925
71631	Vessel cells	15	0	portal	portal	portal_15	0.30276394	1.0379905	-0.7111094	-1.3001751	-1.0003823	-1.5550822	-0.01065569	0.9568512	0.582389	-1.0233663	-0.28543606	1.740479	-0.10289344	1.34113	1.2034237	-0.8970954	-1.5136528	-0.7216615	-1.4417804	0.4203343	0.6536523	0.6021452	-0.5989529	-0.22927226	1.8062632	-0.08993816	0.9859096	-0.97174275	1589.3406593406594	5390.394584139265	6979.735243479925
71669	Vessel cells	15	0	portal	portal	portal_15	-1.8805918	0.8771889	0.5054983	0.85987824	-1.1007975	-1.699114	-0.57254714	0.9254286	-0.57247317	0.10707466	-0.40584022	-0.58178645	0.7599255	1.2036887	-0.45830542	0.6103225	0.60787535	-0.73842	-1.633394	-0.72764134	1.0657064	-0.58280635	0.6950781	-0.5464706	-0.5500489	0.8212911	0.9242558	-1.7969084	1589.3406593406594	5390.394584139265	6979.735243479925
71703	Hepatocytes	15	0	portal	portal	portal_15	1.136344	-0.40150565	0.5220612	0.08798563	-0.3882324	-0.069551	-0.2899246	-0.28549445	-0.60032004	0.5326192	-0.27217838	-0.08714979	-0.22279567	1.1446067	0.3546516	0.8908348	0.56856096	-0.05119214	0.23257315	-0.07243445	-0.448895	-0.96504104	0.57923687	-0.46422312	-0.4619531	-0.34022725	1.0848047	-0.466337	1589.3406593406594	5390.394584139265	6979.735243479925
71723	Vessel cells	15	0	portal	portal	portal_15	0.05045293	-0.60213196	0.5928111	-0.51521635	0.026339073	-0.6813695	-0.010666487	1.1330733	-0.124300666	0.19064061	0.09319369	-0.23947279	0.17704093	-0.3714757	-0.047774963	-0.15186007	-0.105849035	-0.5753922	-1.6108103	-0.28373444	1.4147948	0.71570396	-1.0379888	-0.12011009	0.42280233	0.35646328	0.10259717	-2.4533787	1589.3406593406594	5390.394584139265	6979.735243479925
71746	Hepatocytes	15	0	portal	portal	portal_15	1.1567845	1.1115812	0.5605471	-0.2936127	0.2646666	0.44544005	-0.014079124	-1.0717095	-0.7689982	0.27905983	-0.43460205	0.07505309	-0.12479065	1.4408011	1.0721823	0.56674063	-0.7447192	0.11139932	0.06781111	-0.1972279	-0.6012784	-0.7040196	0.17966767	-0.60346097	0.40592548	0.08317739	1.6837838	-0.7204173	1589.3406593406594	5390.394584139265	6979.735243479925
71762	Vessel cells	15	0	portal	portal	portal_15	0.062020116	-1.0471929	0.6084403	-0.10328662	-0.24831703	-1.8486879	-0.39446232	1.4937348	-0.8753205	-0.90420294	-0.5337938	1.2082729	-0.24505141	1.0899211	0.44893533	0.9609492	-0.2767276	0.03198955	-2.0038412	-0.07118421	1.3934987	-0.67218673	-1.0908521	-0.50242025	1.1158587	-0.50067073	1.2325039	-0.67366105	1589.3406593406594	5390.394584139265	6979.735243479925
71837	Vessel cells	15	0	portal	portal	portal_15	-0.0103800865	-0.32956955	0.74278855	-1.4346262	0.57591367	-1.2426172	-0.4933822	0.61946756	-0.045316882	-0.68378156	0.16944093	0.9888938	-0.44457522	1.0641944	-0.9377298	0.9027251	-0.47941288	0.42703882	-1.6581451	-0.23912333	0.21633275	-0.93242097	0.10447924	-0.24507499	1.1529942	-0.58577216	1.4230763	-0.6423557	1589.3406593406594	5390.394584139265	6979.735243479925
71853	Vessel cells	15	0	portal	portal	portal_15	0.10120233	0.023169974	0.4502065	0.008715821	-0.39281604	-1.2997149	-0.093372434	0.3797585	1.0267648	-0.8191978	0.5930802	-0.94499284	0.0063170083	0.73376584	-0.070942484	0.60605234	-0.28028458	0.04535114	-1.7937421	0.031227471	0.7307829	0.043529958	-0.062498357	0.5946059	-0.95760643	0.20391373	1.0140527	-0.5978058	1589.3406593406594	5390.394584139265	6979.735243479925
71885	Vessel cells	15	0	portal	portal	portal_15	-0.34810752	-2.2660828	0.47732487	-1.7327317	-1.2856097	-1.9148865	-0.13905267	1.4724553	0.53421247	-0.9882531	1.126872	1.0772388	-0.5030941	0.813861	0.10272191	0.536508	-1.9948319	-0.2865839	-1.9082361	-0.43234587	1.3922765	0.07129726	-0.11181426	0.5509969	1.1906694	-0.39316395	0.89332795	-0.4369955	1589.3406593406594	5390.394584139265	6979.735243479925
71902	Vessel cells	15	0	portal	portal	portal_15	-2.0559568	0.8700408	0.5753016	0.67724204	-1.5728434	-2.1712236	-0.8981396	1.7938405	1.8014289	-2.3522677	-1.5155168	0.72230244	0.7426844	0.13483267	-2.2865477	0.644674	-0.23267542	-1.3421258	-1.1834562	-0.5619545	1.6678883	1.9072363	-2.0560946	-1.6710654	0.72718084	0.47216347	0.3376272	0.71616304	1589.3406593406594	5390.394584139265	6979.735243479925
64060	LSEC	15	0	portal	portal	portal_15	1.1659386	0.83775026	0.72518426	0.42650828	0.41605875	0.7664927	-0.3915268	-0.87618184	-0.8735924	0.86517954	-0.42377642	1.2027045	-0.43697757	-1.1122859	-0.35852948	1.0003822	1.1032556	0.09327358	0.87881	-0.516774	-0.93813676	-0.9229105	0.709361	-0.32226574	0.68775225	-0.30006185	-1.1977823	-1.7373852	1589.3406593406594	5390.394584139265	6979.735243479925
58310	Vessel cells	15	0	portal	portal	portal_15	0.0757685	0.90629274	-0.15220624	0.2095747	-0.07471024	-0.8950123	-0.78777194	0.34730202	0.08568425	-0.5096006	2.180649	-0.5320976	-0.70513654	0.43923843	0.6502929	0.058042437	0.3645827	0.34256807	-0.562975	-0.45002416	0.40909597	0.2449339	-1.0372882	1.8498485	-0.788754	-0.9090132	0.16665271	0.31572914	1589.3406593406594	5390.394584139265	6979.735243479925
63952	Vessel cells	15	0	portal	portal	portal_15	0.053231157	-0.39741674	0.4527777	-0.35958585	-1.5032647	-1.5578337	-0.6969426	0.9262258	0.94747996	-1.6177464	-0.47916183	0.45848995	0.84784347	1.048214	-0.56218296	1.046695	-0.20021212	-1.1999831	-1.4164407	-0.17814802	0.78028387	0.73930603	-1.3502095	0.062476628	-0.15426287	0.21621285	0.8510198	0.12315014	1589.3406593406594	5390.394584139265	6979.735243479925
57144	Vessel cells	15	0	portal	portal	portal_15	-1.4899476	0.7442969	0.70522875	0.8874153	-0.54012996	-0.7006064	0.121144004	1.0323039	-0.6224991	0.059155323	-0.16938034	-1.1396447	-0.20200753	0.7422984	-2.232915	0.6118261	-0.34041184	0.14860335	-0.16127504	0.072817296	1.1557606	0.07545102	-0.13765556	-0.2253496	-0.6141634	-0.4940165	0.2750748	-0.10126658	1589.3406593406594	5390.394584139265	6979.735243479925
57019	Vessel cells	15	0	portal	portal	portal_15	-0.47400507	0.7602475	-0.07835532	-0.21149553	0.06444121	-0.021861961	-1.4587027	1.4420747	0.21057454	-0.89206135	-0.0980495	0.18290618	0.14216945	0.12804426	-2.0225582	0.33649883	-0.4321543	0.4608353	0.13796784	-1.6920202	1.2983949	0.8110923	-0.6950702	0.03352306	-0.14091839	-0.4128015	0.04465302	0.049598623	1589.3406593406594	5390.394584139265	6979.735243479925
57040	Vessel cells	15	0	portal	portal	portal_15	0.15727597	1.3434799	0.47547033	-0.39812207	0.014431903	-0.16040914	-0.5321507	-0.33635798	0.75564265	-1.2546439	1.086552	0.008675441	-0.59644204	0.47506228	1.4252691	-0.027519677	0.31325045	0.3031336	-0.38609803	-0.7334913	-0.26422238	0.474058	-1.1592714	1.2833533	-0.48602295	-0.29712808	0.51589787	-0.63605744	1589.3406593406594	5390.394584139265	6979.735243479925
57041	Vessel cells	15	0	portal	portal	portal_15	-1.3206881	-0.17123364	0.007711527	1.0663344	-1.2885458	-1.1860828	-0.2404303	0.85765636	-0.043261927	0.76126105	0.29999655	-0.2784458	-0.43962216	0.01672467	-0.57571644	-0.061001703	0.28535306	-1.0817938	-0.6077616	-0.8311121	1.127471	0.2230042	0.8101638	1.1730968	-0.4947704	-0.5614656	-0.44135943	-0.1060485	1589.3406593406594	5390.394584139265	6979.735243479925
57084	LSEC	15	0	portal	portal	portal_15	0.7409933	0.2250773	0.6848034	1.2487137	0.37447104	0.0945925	-0.5837744	-1.2859282	-0.779335	0.29630682	-0.4509921	0.055704556	-0.15070145	0.5863891	0.25025186	0.771382	0.94109	1.5656195	0.23377638	-0.30851683	-0.46002772	0.24164057	-0.72792095	-0.5116801	-0.8443468	-0.51705146	0.37725177	-0.63879967	1589.3406593406594	5390.394584139265	6979.735243479925
57085	Hepatocytes	15	0	portal	portal	portal_15	-1.1133846	1.2308639	-1.7890992	-1.7266926	0.7447724	-0.12366496	-0.7323112	1.1774566	-0.017654067	-0.40954846	-0.47443527	1.3487796	0.5984704	0.9018439	-0.4240131	-1.4803063	-1.5918872	-0.48817712	-0.03031851	-0.7934862	1.3109982	-0.46101326	-0.4805226	-0.3665922	1.1787281	1.1675041	1.0784519	-0.27134892	1589.3406593406594	5390.394584139265	6979.735243479925
57119	Vessel cells	15	0	portal	portal	portal_15	-0.08447966	1.2633506	0.22931328	-0.3281226	-0.9292694	-1.4097495	0.14691922	0.80496913	1.7614408	-1.8514585	0.3659518	0.86268055	-0.12073056	-0.8394684	0.7958773	0.25883803	-0.73389554	0.26552936	-0.88813287	-0.09500899	0.48627213	1.7773744	-1.8023897	0.787449	0.47106758	-0.2781868	-0.97232926	-0.38111058	1589.3406593406594	5390.394584139265	6979.735243479925
57143	Vessel cells	15	0	portal	portal	portal_15	1.3450625	0.8057192	0.50256175	0.27131158	0.78025085	0.14332396	-0.6157107	0.469017	-0.6150665	-0.1314973	-0.12135237	-0.6295352	-0.4535261	0.8487682	1.6549398	0.55819523	0.4784175	0.49705353	-0.37829933	-0.7733491	0.5441105	-0.37446007	-0.06276302	-0.22141664	-0.7323282	-0.06274473	0.857816	-0.7032169	1589.3406593406594	5390.394584139265	6979.735243479925
57145	Vessel cells	15	0	portal	portal	portal_15	0.7233976	0.5551453	0.37700096	0.74903053	0.79085636	-0.2672213	0.37488088	1.4284861	0.10872827	-0.44422826	0.40452564	-0.6306056	-1.2090126	-1.161521	-0.97222847	0.32951885	0.68449247	1.9714072	-0.5064402	0.42638117	1.3139216	0.7296088	-0.7489889	0.71436846	-1.4135607	-1.3955029	-1.1848756	0.22884466	1589.3406593406594	5390.394584139265	6979.735243479925
56952	LSEC	15	0	portal	portal	portal_15	0.6548491	-1.4737258	0.561635	0.36661744	0.36235872	0.06611826	-0.3971845	-0.3275636	-0.2500076	-0.8633267	-0.27073115	-0.47688615	-0.2881168	1.4944612	-1.279658	1.1371784	0.5720703	1.3401206	0.2380412	-0.32531402	-0.85415006	-0.27190837	-1.5199503	-0.15062755	-0.9934824	-0.22002791	1.6048218	-1.2831541	1589.3406593406594	5390.394584139265	6979.735243479925
57185	LSEC	15	0	portal	portal	portal_15	-0.36242348	-0.46030718	0.8600377	0.3758643	0.4779972	0.089453295	-0.52170837	0.00034415643	-0.6067995	-0.62015027	-0.20914173	-1.0487255	-0.17005435	1.681382	-4.2502513	1.1311401	2.1721904	1.2442544	0.7446207	-0.4552215	-0.98486793	-0.81473875	-1.6500617	-0.24900402	-1.1964171	-0.14772801	0.6942797	-1.1204671	1589.3406593406594	5390.394584139265	6979.735243479925
57186	Vessel cells	15	0	portal	portal	portal_15	2.3118713	1.6132171	-0.020263476	-0.4537735	-0.33517867	-1.099404	0.18442838	0.990672	1.2882044	-0.48530528	0.022932887	-0.16110827	-0.3591501	0.09917524	2.4627166	0.057905175	0.10037793	0.49876863	-0.16918948	0.07320996	1.0905288	1.0515796	-0.83142203	-0.468479	-0.6724479	-0.48557115	-0.09620934	-0.110046774	1589.3406593406594	5390.394584139265	6979.735243479925
57200	Vessel cells	15	0	portal	portal	portal_15	0.9190348	1.1823665	0.00063741935	-0.2579202	0.50499225	0.11470224	-1.2985253	1.1221156	1.9847598	-1.0727719	0.10276682	-0.87249774	-1.0002851	0.44302836	0.6405945	-0.4091899	-0.6725124	-0.95614403	-0.9383113	-1.1425388	0.7641614	2.5726557	-1.0648365	0.4121918	-0.28215504	-0.18655422	0.7354422	-0.13150905	1589.3406593406594	5390.394584139265	6979.735243479925
57201	Vessel cells	15	0	portal	portal	portal_15	1.248696	0.63814825	0.10937705	0.42948815	0.5414448	-0.61890787	0.8493966	0.63076913	0.8042279	-1.1356292	1.014879	-0.7133977	-0.89501107	-0.8559823	-0.86499876	0.22107096	0.5662004	1.3520726	-0.6773235	0.68472606	0.95316654	1.1203114	-1.4108639	0.8847419	-0.8088337	-1.7132857	-0.84894896	0.014297081	1589.3406593406594	5390.394584139265	6979.735243479925
57219	Vessel cells	15	0	portal	portal	portal_15	-1.094271	1.253907	0.29022688	-1.2071846	-0.24980071	-1.4260527	-0.02760442	1.1596931	-0.652948	-0.7151765	0.20019853	0.27060854	0.8321266	1.1770889	-0.09300687	0.03436393	-0.77362114	0.025950454	-1.3528343	0.147964	0.96928304	-0.25614616	-0.86555725	0.46096814	-0.23445639	0.6012687	0.9900379	-0.40607303	1589.3406593406594	5390.394584139265	6979.735243479925
57220	Hepatocytes	15	0	portal	portal	portal_15	1.1162282	-0.5752174	-0.7854936	-0.726856	0.05660173	-0.39794382	0.7032549	-0.20590115	-0.20754117	0.2788196	-0.2840868	1.2479831	-0.103790574	0.2663869	0.92583066	0.5734243	-0.58834004	0.8028226	0.21209553	0.3826917	-0.9302561	-0.10441758	-0.30043072	-0.6680033	0.37600684	0.31895784	0.39025524	0.78090376	1589.3406593406594	5390.394584139265	6979.735243479925
57278	LSEC	15	0	portal	portal	portal_15	-0.019193394	1.1207922	0.6976596	1.6211166	-0.24210636	-0.688216	0.32226157	-0.7721155	-0.8121571	-0.27759665	-0.7670902	-0.006274673	-0.23026828	0.947621	-0.5524002	0.79557276	1.7958578	2.0382018	0.6517844	-0.04082368	-0.48557106	-1.2709566	-0.6112719	-0.6174132	-0.634028	-1.0499406	0.537333	-0.3518348	1589.3406593406594	5390.394584139265	6979.735243479925
56953	Hepatocytes	15	0	portal	portal	portal_15	1.9872047	1.3777719	-2.109257	-0.9412432	-0.38342062	-0.9995425	-0.07222314	0.63719773	0.136055	0.78354186	-0.11624838	1.4124571	0.23092741	0.6982473	2.44816	-1.178755	-0.7386303	0.21013255	-0.7319071	0.21893226	0.119644724	0.959322	0.08490259	0.08751169	0.62831485	-0.037508722	0.05298838	0.19602232	1589.3406593406594	5390.394584139265	6979.735243479925
56853	Vessel cells	15	0	portal	portal	portal_15	-0.27518463	1.2092078	-0.18757169	-1.7630591	0.19770059	-0.38155437	0.9777624	1.264356	1.3441147	0.33435026	1.0256373	-0.6651118	-0.22905481	-1.2467029	0.58336157	-0.31421423	-1.2310675	0.43578017	-0.6748714	-0.30712098	1.6621335	0.45721632	0.4503197	0.12490855	-0.25288898	-0.16337238	0.04113275	-0.47974724	1589.3406593406594	5390.394584139265	6979.735243479925
57342	Vessel cells	15	0	portal	portal	portal_15	1.2294123	-1.0103476	0.5775437	-0.12096098	0.36009884	-0.5861574	-0.088962	1.2517821	-0.8717265	-0.12667562	-0.4803521	0.4052328	-0.41834965	0.27506757	-1.6776541	0.36832744	0.2355547	0.692843	-1.4671533	-0.02150998	1.0078042	-0.07541559	0.45120266	0.75093156	-1.0699604	0.06597342	-0.40714625	-0.08399459	1589.3406593406594	5390.394584139265	6979.735243479925
56608	Immune cells	15	0	portal	portal	portal_15	0.23702043	-0.90988266	0.0042030755	-0.13063951	0.86403525	-0.36630675	0.5798701	0.6516532	0.8539404	-1.2292365	0.36835337	0.36681134	-1.8280603	-0.10514954	-1.6934	0.10121012	-0.004454767	1.0687804	-1.1159633	-0.14347334	0.96947736	1.2251635	-1.7920554	0.7474879	0.28639206	-1.4744853	-0.22249034	-0.23022191	1589.3406593406594	5390.394584139265	6979.735243479925
56447	Vessel cells	15	0	portal	portal	portal_15	-0.54382557	0.9912344	0.3151035	0.3335334	-0.09503169	-0.6608927	-0.58265567	1.2590427	0.192839	-1.3915523	1.7298801	-0.68998796	-0.8205837	-0.009684784	-1.106543	0.6615872	0.33716437	0.41881463	-0.10568376	-0.8234907	0.6688681	-0.2017377	-0.9211299	1.8374238	-1.270502	-1.0042808	0.39334074	-0.010411773	1589.3406593406594	5390.394584139265	6979.735243479925
56502	Vessel cells	15	0	portal	portal	portal_15	-1.8422142	-0.6087312	0.00067239767	-1.583971	1.6032525	0.09189643	0.80944014	1.2153423	2.139846	-1.4351448	-1.4147196	-0.10024482	-1.4585912	0.70091295	-0.9115347	0.040450178	-1.606826	0.6680771	-1.0031534	1.7905893	1.181653	2.3178706	-1.1454307	-1.3969481	0.29039294	-1.5399339	0.7502289	-0.21220389	1589.3406593406594	5390.394584139265	6979.735243479925
56503	Vessel cells	15	0	portal	portal	portal_15	-0.45636818	-0.14851165	0.028745653	-1.3517439	-1.1644814	-1.5829747	0.66581327	1.2143078	1.5609517	-1.4938959	1.2945374	0.58699	-1.2628238	0.5187203	-1.1443741	0.03140605	-1.0472032	-0.86994255	-1.4385651	0.60805684	0.9269791	1.4806553	-0.55551404	0.65027833	0.58571535	-1.1608356	0.08843427	-0.40085512	1589.3406593406594	5390.394584139265	6979.735243479925
56520	Vessel cells	15	0	portal	portal	portal_15	-0.6337738	1.0486174	0.097605355	0.39806107	-1.4259357	0.13209787	-1.1994923	0.63045657	1.4419961	-1.0847272	0.72496754	0.05463549	-0.15492736	-0.8839743	0.3082712	-0.39675027	0.00889278	-0.21896239	-0.18184108	-1.0622982	0.72734624	1.551984	-0.3652606	0.95402575	-0.41276717	-0.3533551	-0.85963583	-0.8063592	1589.3406593406594	5390.394584139265	6979.735243479925
56544	Vessel cells	15	0	portal	portal	portal_15	-0.5215841	0.5732582	0.1794654	-1.1204703	-0.67409277	0.23624308	0.6232487	0.9658902	1.3544196	-1.2514163	0.3952782	-0.66307527	-0.9252935	0.71052927	-0.49987558	0.07409536	-0.20957726	-0.22024788	-0.40236223	0.17198445	1.1335837	0.22551848	-0.41876867	-0.19025171	0.35572124	-0.7699511	0.029165816	0.08940462	1589.3406593406594	5390.394584139265	6979.735243479925
56545	Hepatocytes	15	0	portal	portal	portal_15	-0.06326954	-1.0314757	-0.077911384	0.8628247	-0.426756	-0.6782498	1.0029583	-0.67714405	0.58098036	0.05938141	0.8070711	-1.346713	-0.24245805	0.2925095	0.34772038	0.31646135	0.7493906	1.6871065	0.13174082	1.1080406	-0.84370023	-0.10822611	0.09224975	0.2295996	-1.3408728	-0.29395932	-0.4527217	0.39404857	1589.3406593406594	5390.394584139265	6979.735243479925
56593	LSEC	15	0	portal	portal	portal_15	1.457932	0.67363083	0.66734445	0.61086327	0.3823796	-0.6231607	0.23824884	0.30119577	-0.10241971	-1.1496046	-0.45237797	-0.93095237	-0.4633975	1.6200176	-5.5903006	0.7378577	1.6903238	-0.012813481	-0.72024393	0.80003154	-0.2555081	0.7792243	-1.0530027	-0.75654936	-1.6631764	-0.79305893	1.5987688	-0.90276736	1589.3406593406594	5390.394584139265	6979.735243479925
56634	LSEC	15	0	portal	portal	portal_15	0.72487783	0.10351081	0.72894675	0.9210541	-0.054892458	0.15438022	-0.39277723	-0.16681458	-0.32875845	-0.872258	-0.17467193	-0.5065953	0.10148285	0.40485162	-1.841899	1.0486462	1.0187404	1.2339221	0.9333015	-0.6616737	-1.4263616	-0.24908999	-0.9534484	-0.03076729	-0.6935001	-0.029907286	0.31750473	-0.74078685	1589.3406593406594	5390.394584139265	6979.735243479925
56836	Vessel cells	15	0	portal	portal	portal_15	0.029783104	-0.3943473	0.13790534	-0.92194885	-0.5112505	-0.5830571	-0.41357225	0.5414943	-1.1037567	-1.3062497	0.6534473	0.6048953	1.1819866	0.9445925	-0.51474124	0.13181917	-0.44876614	-0.56474453	-0.9173008	-0.5349035	0.43693894	-1.0527204	-0.66781175	1.2786976	0.22738428	0.34530476	1.0738541	-0.560436	1589.3406593406594	5390.394584139265	6979.735243479925
56669	Hepatocytes	15	0	portal	portal	portal_15	-0.47263563	0.98529226	0.47491178	0.90275544	1.2086203	0.4648976	-0.7782575	-0.54797775	-0.5696627	-1.307207	-0.82260925	0.49267927	-0.63128656	0.970917	-2.2725947	-0.3955933	0.5352987	0.8504174	0.539044	-0.82129806	-0.41508678	0.59161127	-1.9259928	-0.6518224	-0.101896495	-0.40110344	1.8489976	-0.9841769	1589.3406593406594	5390.394584139265	6979.735243479925
56684	Vessel cells	15	0	portal	portal	portal_15	-0.2459696	0.38184232	0.475388	-0.03085612	0.53534514	0.27178085	-0.7563387	0.965298	0.21084172	-0.7260863	-0.5958879	-0.16861516	-0.6056133	0.4672617	0.342285	0.5904836	0.3866732	-0.34521538	-0.7167613	-0.50854766	0.46645117	0.6975501	-0.6174618	-0.4286958	-0.19250667	-0.29420877	0.6643232	-0.51242864	1589.3406593406594	5390.394584139265	6979.735243479925
56721	Vessel cells	15	0	portal	portal	portal_15	-1.5070947	1.6278505	0.2714021	-1.2307613	-1.4623333	0.0017243373	-0.73994535	1.3024555	0.8376541	-0.74037373	-0.9018351	1.2194638	-0.1715165	0.5171764	0.15335995	0.086299114	-0.7428153	-0.97944826	-0.6849529	-0.77151775	1.4255446	0.50201625	-1.0361999	-0.26941323	0.8758197	-0.029577876	0.5825039	-0.019761674	1589.3406593406594	5390.394584139265	6979.735243479925
56743	Immune cells	15	0	portal	portal	portal_15	0.20800252	-0.08937262	-0.96367556	-0.18399404	0.7278125	-0.95724493	-0.8090994	0.58220476	-1.0097203	-1.0073196	0.2059492	0.8513061	1.2106138	0.66310465	-0.132593	-0.6888597	-1.2633449	0.6784972	-0.6021369	-0.89006245	0.9574095	-1.0890728	-1.134384	1.1219717	0.8892038	0.7483632	0.6200804	-0.41526702	1589.3406593406594	5390.394584139265	6979.735243479925
56809	Vessel cells	15	0	portal	portal	portal_15	-0.24991149	-0.43467563	-0.22593154	-0.7548086	-0.15819936	-1.3941222	0.74609184	0.86794287	0.8951623	-1.573433	0.6113526	0.43363816	-0.7187817	0.64073867	-0.70250404	0.047317337	-0.8783909	0.10148374	-0.98641837	0.553707	0.7702976	0.7146905	-1.7350765	0.31526592	0.5694035	-0.31903285	0.2796476	-0.041314755	1589.3406593406594	5390.394584139265	6979.735243479925
56822	Vessel cells	15	0	portal	portal	portal_15	-0.9742926	1.0962335	-0.39508545	-0.98473936	-1.0654254	-0.46402884	-0.7929546	1.1798475	0.258764	-1.7071716	0.15917972	0.3200968	0.9123131	1.3052611	0.06384346	-0.3103678	-0.6983569	-1.1351019	-0.89241904	-0.70935094	0.8058049	-0.44550884	-0.85299975	0.37970915	-0.0012886266	1.2012837	1.6742688	-1.4149926	1589.3406593406594	5390.394584139265	6979.735243479925
56835	Immune cells	15	0	portal	portal	portal_15	0.26194116	-1.0797275	0.69647354	0.4898447	0.6075368	0.2713935	-0.5453441	-0.1531583	-0.53348	-1.3181543	0.10154018	0.049602896	-0.14950074	0.3253168	-2.8769627	1.2563018	1.9156183	0.81565404	0.48635048	-0.17192404	-1.1803871	-0.7765752	-1.1282816	-0.29257694	-0.9755634	-0.24910127	0.7958039	-0.8548392	1589.3406593406594	5390.394584139265	6979.735243479925
57325	Hepatocytes	15	0	portal	portal	portal_15	0.96144426	1.3549157	0.20136102	-1.4488468	0.6264235	0.8838489	0.4734417	0.0073473593	-0.48916513	-0.07837202	-0.5803411	0.74475634	-0.0784378	0.24026856	1.5789982	-0.1932253	-1.1935157	0.7917379	0.1977622	0.45303774	-0.3229892	-0.32079735	0.069592245	-0.8044695	0.5226217	0.7119657	0.5275453	0.70488125	1589.3406593406594	5390.394584139265	6979.735243479925
57360	LSEC	15	0	portal	portal	portal_15	2.090175	0.8888534	0.89431965	0.5299323	0.6003653	-0.21714634	-0.010484559	-0.570218	-0.15199539	-0.98142874	0.23601064	-0.69908005	0.28482738	0.24449094	0.17045876	1.1549053	0.8825557	1.0879788	-0.3306412	-0.18415076	-0.62327564	-0.38440558	-1.1562213	-0.06316618	-0.97463375	0.13275889	0.9641241	-1.3108006	1589.3406593406594	5390.394584139265	6979.735243479925
63951	Vessel cells	15	15	portal	portal	portal_15	-0.9690199	-0.39657488	0.32693964	0.3757337	0.12311727	-0.27454817	1.4834225	0.98230267	1.1854799	-1.2105446	1.6576438	-1.15787	-1.3699578	-1.7708362	-2.0627086	0.4160782	-0.32981336	-0.8122819	-1.9166441	0.865244	1.3065206	1.2580104	-0.8875359	1.4403387	-0.3085135	-0.6879827	-0.9503926	-3.1269953	1589.3406593406594	5390.394584139265	6979.735243479925
58214	Vessel cells	15	0	portal	portal	portal_15	1.765424	1.0124931	0.27506086	-0.22138199	0.46814305	-0.9618271	-0.21045326	1.463085	-0.33318278	0.13249324	0.64209306	0.31826535	-0.4889283	-0.90894026	-1.8499595	0.4738182	-0.2858478	0.57121044	-0.8788297	0.34589836	1.4321806	-0.6789093	-1.2312452	0.19056801	0.7700656	-0.3066151	-0.5631988	-0.6835596	1589.3406593406594	5390.394584139265	6979.735243479925
57985	Vessel cells	15	0	portal	portal	portal_15	-1.8464538	-0.4172416	0.30180317	-1.2932895	-0.7168289	-1.126851	-0.9170525	2.2094169	-0.8059784	0.6489684	-0.5141979	-0.22541265	1.5026984	0.8337037	-0.908264	-0.39583528	-1.0510677	1.0189004	-0.33813766	-1.216453	2.5400212	-0.48325422	-0.38805565	-0.5984985	0.015343853	0.23575972	0.7784643	-0.52661437	1589.3406593406594	5390.394584139265	6979.735243479925
58002	Hepatocytes	15	0	portal	portal	portal_15	1.1158174	0.9117093	0.62339514	0.3975037	0.39299786	0.4493243	-0.6760825	1.025961	-0.85420644	-0.07670095	-0.6319666	-0.5173746	0.4432716	-0.23086785	0.8510749	0.5961543	-0.48666704	0.8713826	0.3285176	-0.87516534	0.5532367	-0.8714666	-0.14308971	-0.6134768	0.3131665	0.40818214	0.27152815	-0.37210688	1589.3406593406594	5390.394584139265	6979.735243479925
58038	Vessel cells	15	0	portal	portal	portal_15	0.52584636	-0.6342897	0.19280349	-0.06974996	-0.13194571	-0.0046045105	0.58386517	1.1932616	0.35985878	0.78784907	0.13984919	-1.434033	-0.83490133	0.031263527	-0.056868248	0.19314918	0.09966308	0.93938607	-0.7254999	0.42377618	1.1008022	0.69508606	-0.2206258	0.038109533	-1.2950318	-0.34128273	-0.24216673	-0.41291332	1589.3406593406594	5390.394584139265	6979.735243479925
58039	Vessel cells	15	0	portal	portal	portal_15	-0.05518495	1.2382436	0.08177772	-0.063090794	-0.54343903	-1.3801775	-0.7931298	1.3572346	0.8522577	-0.5905117	-0.55871373	0.75288343	-0.20736352	0.17060752	-0.29161516	-0.42994288	-1.5044149	-0.42315382	-1.3354429	-0.66739196	1.1639327	0.79759824	-0.5612844	-0.5032256	1.2527789	0.34047604	1.004523	0.50085974	1589.3406593406594	5390.394584139265	6979.735243479925
58146	Vessel cells	15	0	portal	portal	portal_15	1.8856827	0.49567723	-0.011866396	-0.122027025	0.20992665	-0.34303978	0.3401868	1.1294855	-0.07135919	-1.1547745	0.120068766	-1.3222923	0.8169392	0.53675807	-0.801929	-1.8307552	-1.0746188	1.4648544	-0.45106453	0.68697196	1.3226591	0.30212212	-1.3483312	-0.070534796	-0.5455656	0.8220052	0.8198228	-0.8352416	1589.3406593406594	5390.394584139265	6979.735243479925
58168	Vessel cells	15	0	portal	portal	portal_15	1.7523664	0.8209078	-0.22096081	-0.19997755	-0.95399904	-0.73191535	0.34792733	1.1538262	0.7970138	-0.93170756	0.7630955	-0.89313686	0.33474708	0.03976212	1.0433899	-0.28910714	-0.6411755	0.46166253	-0.89149326	-0.0918503	1.3714685	1.0978658	-0.5113231	0.5167559	-1.0253274	-0.18364704	0.24939933	-1.2299119	1589.3406593406594	5390.394584139265	6979.735243479925
58169	Vessel cells	15	0	portal	portal	portal_15	1.9175843	-0.13186176	0.23191173	0.02838138	-0.026051156	-0.3485875	0.29521778	0.29509276	0.9105803	-0.41826156	-0.5585956	0.103196345	-0.42231798	-0.21451344	1.5203741	0.13628776	-0.55375135	0.13559854	-0.2177981	-0.3650937	0.3228844	1.4435292	0.3043241	-0.6033765	0.1267571	-0.37769374	-0.27586243	0.37171742	1589.3406593406594	5390.394584139265	6979.735243479925
58287	Hepatocytes	15	0	portal	portal	portal_15	0.4284387	0.085913695	-0.043357585	0.3188274	0.4428243	0.30698454	0.07661777	0.31645206	-1.0364138	-0.07858047	-0.3201714	-0.14229813	0.16566136	0.28367698	0.26668668	0.14977303	-0.11576407	0.8561537	-0.49040824	-0.102745436	0.5933907	-0.48187238	-0.40614128	-0.09999393	-0.33302665	0.3622539	0.39457846	-0.3915472	1589.3406593406594	5390.394584139265	6979.735243479925
57955	Immune cells	15	0	portal	portal	portal_15	0.78577363	0.015633723	0.23729157	0.17411457	0.59474194	0.03103492	0.34208885	0.56963795	0.31878522	-0.9106329	0.05219381	0.5321805	-1.4017471	-0.5274386	0.2682603	0.554592	-0.90845364	0.6854644	-0.20792654	0.53116083	0.9956847	-0.07780655	-0.5567823	0.20921305	0.7718161	-1.1722865	-0.61830854	-0.9152383	1589.3406593406594	5390.394584139265	6979.735243479925
58309	Vessel cells	15	0	portal	portal	portal_15	-0.85887766	0.31191733	0.4470484	-0.83625233	1.2765429	0.14098476	-0.7977275	1.0791832	-0.699688	0.021124404	0.8246594	-0.9023033	-0.5593714	0.86441493	-0.13991316	0.47977445	-0.07871672	0.022375075	-0.7135086	-0.9344924	0.9199148	-0.16313846	-0.25936675	0.88571095	-0.9138344	-0.13380454	0.8265017	-0.41902837	1589.3406593406594	5390.394584139265	6979.735243479925
76160	Vessel cells	15	0	portal	portal	portal_15	0.16046734	-1.5010498	0.35638452	-0.1127145	-0.26889986	-0.7787701	0.09896651	-0.5912953	0.92199105	0.05941804	1.8787702	-0.82265455	-0.4626874	-0.24978931	0.4817654	-0.043829937	0.49813265	-0.4846903	-0.62118363	0.16687016	-0.4220237	1.2037235	-0.28178605	1.8008044	-1.2532654	-0.56086457	-0.30297792	0.35001305	1589.3406593406594	5390.394584139265	6979.735243479925
58340	LSEC	15	0	portal	portal	portal_15	0.34020802	1.4391829	0.95750475	1.1377009	0.87782586	0.79838115	-0.4477282	-0.018753834	-0.54960406	-0.36006632	-0.16546167	-1.0090188	-0.09922796	-0.5121452	-0.13364325	1.1078961	0.12835136	1.1043497	0.54560155	-0.52450264	0.5375757	-0.63079274	-0.40204486	-0.24285603	-1.1786686	0.46026045	-0.07681798	-0.7397381	1589.3406593406594	5390.394584139265	6979.735243479925
58341	Hepatocytes	15	0	portal	portal	portal_15	-0.46851724	0.15657915	0.092192926	-2.0057635	1.7258886	-0.40036187	2.6898134	1.1593319	1.3693389	-2.0750566	1.5105252	0.46121982	-1.7905325	-1.9291327	-0.5518407	0.2527283	-2.2672355	0.0059676287	-1.5589648	2.7662542	1.1242937	1.298959	-0.88839716	1.4000094	0.6642979	-1.8882828	-0.8946447	-0.6365719	1589.3406593406594	5390.394584139265	6979.735243479925
58360	LSEC	15	0	portal	portal	portal_15	-0.53380257	-0.51715773	0.56101024	1.05409	1.3291104	0.71054596	-0.84233445	0.054627135	-1.1338855	0.024246579	-0.95422703	-1.1479678	0.60370207	0.51588476	-2.1183555	0.24470882	1.1786709	0.31301543	0.40197515	-0.6235656	-0.30888033	-1.0253488	0.43656963	-0.5680361	-0.5380525	0.44342574	0.44014117	-0.19912924	1589.3406593406594	5390.394584139265	6979.735243479925
58416	Vessel cells	15	0	portal	portal	portal_15	-0.30285817	0.9426719	0.8989317	0.5507018	-1.0422653	-0.6416823	-1.3553723	0.8937736	1.9695871	-1.4763587	-0.86040604	0.69647336	-0.7650314	-0.26357394	0.6003321	0.4136729	-0.9843451	1.1152413	-0.6371274	-1.5808915	1.0604845	1.9842179	-1.568553	-0.6612534	0.96627533	-0.11086728	-0.4993824	-0.51927805	1589.3406593406594	5390.394584139265	6979.735243479925
58441	Immune cells	15	0	portal	portal	portal_15	0.73857206	-0.059025038	0.1455568	-0.3159244	1.080687	-0.45099136	1.2627519	0.9710349	0.5639194	0.6335759	0.6390181	0.09348804	-1.9121794	-1.6893469	-2.8995998	0.028507909	0.19760853	1.4001998	-1.1083063	0.4287572	0.9791865	0.48118958	0.67349154	0.66527444	0.037077535	-1.8249736	-1.2574686	-0.52295864	1589.3406593406594	5390.394584139265	6979.735243479925
57968	LSEC	15	0	portal	portal	portal_15	0.13545826	0.33831817	0.94414955	-0.07765041	0.27898154	-0.15295789	0.08563621	0.16290985	-0.108215556	-1.182956	0.17148623	-0.8429394	0.09426009	0.7775531	-3.2686546	1.2608566	1.7628785	1.0107197	0.23055194	0.10341933	-0.7766626	-0.61650705	-1.43849	-0.058998097	-1.018402	0.085759886	-0.06150095	-1.24697	1589.3406593406594	5390.394584139265	6979.735243479925
57917	Vessel cells	15	0	portal	portal	portal_15	1.325554	1.5016603	0.8139183	0.37458166	-0.5871914	-0.3346112	-0.1900618	0.08115275	-0.4159488	-1.0887052	0.053850163	-0.2824913	0.25014946	0.8667966	1.5428427	0.6659264	0.5446819	-0.009119432	-0.36335558	-0.21837802	0.1273413	-0.5438962	-0.9934707	0.08690298	-0.17703626	0.29348275	0.39363155	-1.1277039	1589.3406593406594	5390.394584139265	6979.735243479925
57361	Immune cells	15	0	portal	portal	portal_15	0.29274848	0.22495428	0.41975027	-0.03807523	0.5596353	-0.0548478	0.12673444	1.49115	-0.6845214	-1.5572208	-0.16267304	0.54088753	-1.1035638	0.35342997	-0.2230922	0.6076749	0.79177564	0.98354495	-0.37674412	-0.1920771	1.5135826	-1.15901	-0.86096907	-0.45282906	0.015544744	-0.9186937	0.38458845	-0.28031382	1589.3406593406594	5390.394584139265	6979.735243479925
57622	Vessel cells	15	0	portal	portal	portal_15	-0.2203562	1.123385	0.262081	-0.3258668	0.79423904	0.017515793	0.9323022	0.999193	0.08077601	0.0457014	0.30920035	-0.52770054	-0.910008	-0.8046594	0.4322602	0.3220369	-0.6658327	0.64595485	-0.06798031	0.9392321	1.1711475	-0.089468196	-0.6930291	0.23498118	-0.36330184	-0.6074287	-0.38752714	-0.65206724	1589.3406593406594	5390.394584139265	6979.735243479925
57394	LSEC	15	0	portal	portal	portal_15	0.93067634	0.08552279	0.7412153	-0.48546582	0.47458446	-0.23856358	-0.40995464	-0.63196254	-0.49960902	-0.95615715	-0.13996394	0.35108653	0.48418573	1.1445818	-0.34368306	1.1315558	1.7173994	0.5643672	0.70105124	-0.45839912	-1.4910817	-0.7230153	-1.4772853	0.20394026	-0.28332636	-0.2753621	0.38949493	-0.84321487	1589.3406593406594	5390.394584139265	6979.735243479925
57406	Vessel cells	15	0	portal	portal	portal_15	2.3325944	0.36678854	-0.17190932	-0.38243678	0.06725152	0.08765289	0.9901865	1.3376055	0.87528276	0.040290635	1.0487093	-1.330093	-0.829738	-1.0486295	-3.0175457	0.20533757	0.8148439	1.8375742	-0.072421774	1.2601	0.8448004	1.4593773	-1.7371827	1.3286377	-1.5043657	-1.8972358	-1.87895	-0.127054	1589.3406593406594	5390.394584139265	6979.735243479925
57419	Hepatocytes	15	0	portal	portal	portal_15	-0.14868739	1.1181661	0.13393232	-0.2594354	-0.26887098	-0.29603213	0.03257482	-0.34899616	-0.2688602	-0.97455645	0.05860188	-0.12506568	0.07366466	1.861046	-0.4339845	0.27080244	-0.39159676	1.0591273	-0.0022835808	-0.009558095	-0.5607741	-0.76601046	-0.95025104	-0.21792887	0.028104879	-0.13449919	1.9940001	-0.77569914	1589.3406593406594	5390.394584139265	6979.735243479925
57438	Vessel cells	15	0	portal	portal	portal_15	0.57638896	1.0603431	0.33199596	-0.24684331	0.52626485	-0.4551638	1.3767672	1.1785581	0.46572003	-0.39084947	0.7742819	-0.37693292	-1.4216715	-1.1146501	-2.6324012	0.18100159	0.39472836	-0.057478435	-0.36392272	1.0688941	1.0951619	0.40112096	-0.9787856	0.67772996	-0.36277723	-1.5248443	-0.59423345	0.1353059	1589.3406593406594	5390.394584139265	6979.735243479925
57495	Vessel cells	15	0	portal	portal	portal_15	0.4196233	0.045607943	0.13009334	0.06466034	0.67010915	0.4061465	0.4146791	1.2547333	0.5763097	-1.1914167	0.505345	-1.5269938	-1.1543642	0.37670022	0.1576466	0.5961212	0.47682187	0.3548928	-0.24403629	0.54006493	0.757367	0.32574737	-1.2772418	0.13901432	-1.1322215	-0.57789254	0.2711445	-0.40019974	1589.3406593406594	5390.394584139265	6979.735243479925
57556	Vessel cells	15	0	portal	portal	portal_15	0.19180354	-0.56203157	-0.73513854	-0.32023805	0.28288066	-0.14447576	-1.2519773	0.6044573	0.5293403	-1.0163662	-0.9671875	0.09139969	1.2044235	0.9998817	0.2595501	-2.3916807	-0.79571444	0.32363293	-0.629461	-0.90693855	1.0818017	0.122868784	-0.42784768	-0.58625144	0.43100214	1.6966531	1.3248436	-0.5221566	1589.3406593406594	5390.394584139265	6979.735243479925
57584	Vessel cells	15	0	portal	portal	portal_15	0.23345356	-1.07861	-0.518281	-0.32359645	1.1546153	-0.26944438	1.9611564	1.0302892	1.1045716	-1.993811	0.9170934	-1.2805114	-0.22796611	-1.0269195	-2.8920238	-0.22160125	0.7082805	1.0761386	-0.7832904	1.5269656	0.94522524	1.0025594	-1.4304944	0.471489	-0.76430166	-0.9788195	-1.2677588	0.13082802	1589.3406593406594	5390.394584139265	6979.735243479925
57637	LSEC	15	0	portal	portal	portal_15	0.4187319	-0.51854557	0.81708384	0.3424744	0.08878796	0.35419017	-0.32141244	-0.17746411	-0.4488563	-1.2789073	-0.19764575	-0.7415644	0.077938445	1.4085373	-5.0093956	0.82473135	1.4107755	-0.08909433	0.15423268	-0.28076556	-0.7042925	-1.073274	-1.3413268	-0.5491812	0.06434384	-0.39206144	1.749095	-0.9093362	1589.3406593406594	5390.394584139265	6979.735243479925
57837	Vessel cells	15	0	portal	portal	portal_15	-0.6314769	0.50132114	0.16519839	0.69159275	-0.19263497	-1.4048207	0.09740427	1.3557317	1.8879246	-0.19243953	1.64735	-1.8792177	-1.2202961	-0.8359	-0.18859553	0.2630346	0.6757357	0.41364905	-1.0012177	-0.0782452	1.2406713	1.8376168	-0.740162	1.2624615	-2.118331	-1.3896829	-0.18167965	-1.1789105	1589.3406593406594	5390.394584139265	6979.735243479925
57673	Vessel cells	15	0	portal	portal	portal_15	0.8350454	0.8737979	0.072206005	-0.10128818	0.31304497	-0.566631	0.6989555	1.4931058	-0.17705499	-0.35313293	0.3575579	-0.50522006	-0.40025857	-0.45636332	0.32779056	0.12021932	-0.65465754	1.4158564	-1.1510501	1.2838515	1.5135225	0.13428466	-1.3387225	0.2067119	0.0329797	-0.6306419	-0.52708596	-0.32010752	1589.3406593406594	5390.394584139265	6979.735243479925
57695	Immune cells	15	0	portal	portal	portal_15	0.50874066	-1.3450104	0.40262276	0.6142199	0.7939297	-0.66198754	0.4043147	1.2117676	-0.5842485	-0.9254712	0.19354478	-0.3435833	-1.1211592	0.3079717	-1.8151286	0.6846667	0.6991173	2.4840071	-0.4524249	-0.50966257	1.2497804	-0.62843907	-1.2458403	-0.06722272	-0.9062543	-1.0506727	0.6774483	-0.49304965	1589.3406593406594	5390.394584139265	6979.735243479925
57696	LSEC	15	0	portal	portal	portal_15	2.932258	1.0479072	0.12164772	-0.0072356653	0.1817723	0.03027095	0.047852624	0.18093058	-0.47976607	-0.5165819	0.3479831	-0.8139892	0.7820976	0.28601626	-0.45242345	0.52069163	0.22348933	1.2824703	0.21717466	-0.6700711	0.2651329	-1.309449	-0.11886154	-0.2634618	-0.13599983	0.142173	0.45608166	-0.23192498	1589.3406593406594	5390.394584139265	6979.735243479925
57709	LSEC	15	0	portal	portal	portal_15	0.4007037	0.5447271	0.6594429	-0.7305486	0.47581604	0.50417197	0.19309588	-0.8248482	-0.35963795	0.7072583	-0.18194851	0.8013096	-0.2992489	-0.41845503	0.70299053	0.54840827	0.046405382	1.5989672	0.537446	0.2639626	-1.2580624	-0.40908805	0.19798267	-0.25117362	0.19815876	-0.3884921	-0.16162226	0.44090158	1589.3406593406594	5390.394584139265	6979.735243479925
57809	Immune cells	15	0	portal	portal	portal_15	2.3600936	-1.6073364	0.10659833	0.09919883	0.6274773	0.2949123	0.36836877	0.79697794	-0.5087397	-0.6130898	0.3614769	-0.6056286	-0.007200812	-0.4846224	0.53260255	0.26137513	0.9080151	1.0839168	-0.31291887	-0.004872267	0.70103204	-0.24521875	-0.8143524	-0.77789897	0.33455238	-0.10767964	-0.8118377	-0.14125806	1589.3406593406594	5390.394584139265	6979.735243479925
57835	Vessel cells	15	0	portal	portal	portal_15	0.22325885	0.090695806	0.47838083	-0.3650113	0.8477685	-0.8957185	0.79348314	1.0294213	0.056770723	-1.7704352	0.4847346	0.385128	-1.0215366	-0.03467593	-0.83535135	0.59682614	-0.7959918	1.100129	-0.78370136	1.4769808	1.3708186	0.2329604	-1.9797424	0.29297784	-0.26080692	-1.1567303	0.25232705	-0.52401674	1589.3406593406594	5390.394584139265	6979.735243479925
57836	Vessel cells	15	0	portal	portal	portal_15	2.5747101	1.0490019	0.049501497	-0.031362344	0.16429405	-0.41329113	-0.43407062	0.9835487	0.2817779	-0.66964626	-0.41991022	-0.48174313	0.10594087	0.71855974	0.43587044	-0.92986923	-0.8119535	0.74556154	-0.5821762	-0.017801637	1.1907432	0.31761163	-0.6195575	-0.16065718	-0.22227538	0.20142335	0.8787055	-0.2810405	1589.3406593406594	5390.394584139265	6979.735243479925
56446	Vessel cells	15	0	portal	portal	portal_15	-2.0289326	1.4433274	0.18893938	-1.5242126	1.9621876	0.089480095	-0.673309	2.1416225	0.09575189	-0.762859	-0.0007487372	0.052667335	-1.1950345	0.3585165	-0.69668573	0.2597459	-1.1740776	-0.3382225	-0.46210518	-0.86456716	2.299412	0.44024646	-0.7025214	1.1494185	-0.013928023	-1.4481117	0.3276563	-0.48259854	1589.3406593406594	5390.394584139265	6979.735243479925
56410	LSEC	15	0	portal	portal	portal_15	0.91241825	-0.062009905	0.60345495	0.9321607	0.0117875375	0.6015448	0.14405648	0.5313277	-0.44794136	-1.516868	-0.33767337	-0.99513674	-0.24779461	0.7102746	-4.058828	0.7709446	1.519071	0.15285106	0.3816064	0.39844236	0.6288353	-0.6776389	-0.35558715	-0.7561767	-1.3893946	-0.6487273	0.6278615	-0.94712335	1589.3406593406594	5390.394584139265	6979.735243479925
56337	Vessel cells	15	0	portal	portal	portal_15	-2.4196162	1.1137921	0.3623224	-1.0749094	-1.0887963	0.3185182	-0.43748796	0.38709888	0.796135	1.0623083	-0.37873778	1.1406295	-0.88739985	-0.4594222	-0.9894685	0.07540388	-0.89476544	-0.19198403	-0.3789579	-0.26020792	0.21919617	0.39392567	0.015642205	0.2709679	0.947596	-1.0423644	0.51171273	-0.20743372	1589.3406593406594	5390.394584139265	6979.735243479925
54774	Vessel cells	15	0	portal	portal	portal_15	-0.39773035	0.08175098	0.6299462	0.30917877	-1.2743107	-1.5393746	0.29997823	0.96409494	2.3752415	-0.7194339	-0.44507897	-1.2759461	-0.56757677	0.6902848	-0.00022663856	0.8565479	-0.4649777	-2.1855137	-1.5571916	-0.06981725	1.0019982	2.697676	-0.6550442	-0.5147765	-0.41279295	-0.38291258	0.70365286	-0.28785178	1589.3406593406594	5390.394584139265	6979.735243479925
54531	Vessel cells	15	0	portal	portal	portal_15	0.39846554	-0.004958114	0.5076065	0.40562868	0.89269114	0.13453421	-0.7527224	1.164387	0.07244386	-0.53465104	-0.5995746	-1.3968047	0.4879739	0.09091196	-1.1223619	0.09229427	0.19000727	-0.6966796	-0.40942746	-0.3175209	1.3656934	-0.05913725	0.2931532	-0.48433137	-1.452251	1.2794055	0.29340568	-0.8112431	1589.3406593406594	5390.394584139265	6979.735243479925
54532	Vessel cells	15	0	portal	portal	portal_15	-0.39352193	-0.23244289	0.17635395	0.47590056	-0.6256881	-0.261952	-1.0009803	0.78766865	-0.46292976	0.100851804	1.6425397	-0.16449024	-0.7663407	-0.26756838	0.1227961	0.12430371	0.7094929	-0.6790685	-0.655205	-1.1467782	0.6809502	-0.385044	0.2213112	1.8697685	0.24944992	-1.1209843	-0.5976195	-0.7187569	1589.3406593406594	5390.394584139265	6979.735243479925
54603	Vessel cells	15	0	portal	portal	portal_15	-0.8926628	-0.22198462	0.1608163	-1.0322537	0.72577727	0.2925579	-0.6873425	0.78877044	-0.41049358	0.452417	2.0188472	-1.1875434	-0.8564326	0.563604	-0.21268082	0.32618856	-0.38757813	-0.3680983	-0.46314943	-0.8378559	1.1451871	-0.3294783	-0.7499504	1.9735723	-0.96274847	-0.4642045	0.6808992	-0.8391452	1589.3406593406594	5390.394584139265	6979.735243479925
54662	Hepatocytes	15	0	portal	portal	portal_15	1.2116479	-0.54168046	0.5083922	1.3598665	-0.32165197	-0.20503166	-0.5542708	0.7342523	0.5635746	-0.4084359	-0.6482296	-0.9126497	-0.53809893	0.21846624	1.3607198	0.41330075	0.8362568	0.17264868	0.18703626	-0.46256915	0.8217028	0.16426985	-0.5811558	-0.92064553	-0.37281108	-0.22648768	0.03797872	-0.08114283	1589.3406593406594	5390.394584139265	6979.735243479925
54700	Vessel cells	15	0	portal	portal	portal_15	-2.235971	-0.1773784	0.61896664	0.2400013	0.18519613	-0.9828593	-0.5995715	1.3631642	-0.5511228	0.117686175	0.3601533	-1.3177975	-0.076672316	1.0046993	-1.3081833	0.5899404	0.22336927	0.27900705	-1.4170039	-0.9178644	1.3455613	0.5027724	-0.26433644	0.32445768	-1.6400679	0.36900076	0.7886565	-1.0964177	1589.3406593406594	5390.394584139265	6979.735243479925
54734	Vessel cells	15	0	portal	portal	portal_15	-0.032447524	1.1445999	-0.66303474	0.3895901	0.030638449	-0.13222472	-0.3999712	0.70111674	0.57186323	-0.8941602	0.6152666	-0.7452434	-0.48029435	0.6508848	0.4210945	-0.6665386	0.06275259	-0.0745184	-0.88392586	-0.62248695	0.60660946	0.8803529	-1.2861263	1.6603746	-0.47805795	-0.5327311	0.487532	-0.39524898	1589.3406593406594	5390.394584139265	6979.735243479925
54735	Hepatocytes	15	0	portal	portal	portal_15	0.78940886	-0.52350163	0.2141241	0.43771434	-0.94042325	0.046619155	-0.833137	-0.0013751553	0.57370996	-1.3347608	-0.89914155	-0.40006047	1.418725	0.724693	0.29361868	-0.3617381	-0.27777946	0.6360215	0.39888346	-0.5833747	-0.23830526	0.7619433	-1.1877465	-0.6448499	-0.6168319	1.122941	0.9056612	-0.6848619	1589.3406593406594	5390.394584139265	6979.735243479925
54787	Vessel cells	15	0	portal	portal	portal_15	-1.3407063	-0.03249336	-0.66848177	0.4545291	-1.218728	-1.6276143	-0.65309733	1.1384163	1.4958072	-2.0159965	0.12270245	-0.7694534	0.9734152	1.1921179	-0.4923261	-1.5667824	-0.63413703	-1.2946502	-1.3585199	-0.54889804	0.9119684	1.3011094	-1.8134434	1.1209282	0.11977342	0.7341533	1.2226819	-0.26149827	1589.3406593406594	5390.394584139265	6979.735243479925
54444	Vessel cells	15	0	portal	portal	portal_15	-0.36879647	0.51625633	1.3142859	-0.3364171	-1.6076285	-1.6007202	-0.31056583	-0.6004396	2.7200103	-1.6281024	-0.24396026	-0.94890195	0.95187557	1.0999228	0.06865062	1.1012596	-0.84741056	-0.5527298	-1.3745253	-0.1458597	0.38698006	2.7253218	-1.5989506	-0.50652546	-0.99275804	0.9478849	0.41528913	-0.20681962	1589.3406593406594	5390.394584139265	6979.735243479925
54830	Vessel cells	15	0	portal	portal	portal_15	-0.5865517	0.11146336	0.4530902	-1.1337669	-0.21834508	-0.74968106	-0.059330914	0.81917214	0.66920054	-1.4808218	-0.101934046	-0.66198677	0.52676713	1.602791	-0.62513024	0.16204229	-0.9178227	0.38593626	-0.9672882	-0.5210265	0.8423018	0.5602098	-1.1725459	-0.30527827	-0.37136534	0.63222826	1.4838439	-0.53067786	1589.3406593406594	5390.394584139265	6979.735243479925
54844	Vessel cells	15	0	portal	portal	portal_15	-0.63442534	0.5394723	0.056063883	-0.7770387	0.68096274	-0.44486213	-0.40308657	0.41599384	0.10429319	-0.9135543	2.3517282	-0.73867905	-0.51714325	0.3098246	-0.27284664	-0.29571927	-1.031898	0.0019372806	0.1101299	-0.797032	0.6627708	0.2736847	-1.3378433	2.370634	-0.82209736	-0.20619622	0.43774062	-0.86879474	1589.3406593406594	5390.394584139265	6979.735243479925
54906	Vessel cells	15	0	portal	portal	portal_15	1.0908747	0.8815756	0.43068802	-0.15197872	0.44053993	-0.51593167	-0.44639742	0.362053	-0.89805216	0.04535735	1.798636	-0.84507185	-0.73219275	0.9291269	0.7489333	0.23232639	-0.39813107	1.0475783	-0.053740274	-0.527213	0.13434769	-1.001819	-0.63113946	2.8216927	-1.2344745	-0.95949346	0.834352	-0.6968705	1589.3406593406594	5390.394584139265	6979.735243479925
54940	Vessel cells	15	0	portal	portal	portal_15	-0.90629387	0.42781496	0.7130082	-0.7080644	0.76241034	0.22034651	-0.9061671	0.3225782	1.984855	-0.08941773	-1.1266638	-0.5613056	-0.19673634	-0.08523481	-0.4745291	0.9107554	0.17403303	0.24334541	-0.53757656	-1.0701929	0.22619379	1.9588938	0.19473	-0.8825569	-0.873021	-0.054621343	-0.013216567	-1.0279468	1589.3406593406594	5390.394584139265	6979.735243479925
55036	Vessel cells	15	0	portal	portal	portal_15	-0.08797226	1.3630863	0.60694754	-0.55084646	1.4259576	0.53103113	-0.67498016	0.0101161795	1.8702712	-0.8756593	1.3171234	-1.433095	-1.3169876	-0.25383183	0.67394394	0.21742013	0.1335994	0.48875776	-0.6803877	-0.1900869	0.028911823	1.7221209	-0.19296296	1.465486	-1.1961526	-1.3462018	-0.3086206	-0.6772794	1589.3406593406594	5390.394584139265	6979.735243479925
55093	LSEC	15	0	portal	portal	portal_15	2.142764	0.6969105	0.49119294	1.0917398	-0.20023642	0.4826058	-0.7541844	0.08187792	0.12341326	-0.7443687	-0.6222246	-1.1195884	0.30821273	0.6759483	0.65082556	0.67307216	-0.097625226	-0.38217354	0.1774352	-0.41125947	0.40693703	0.40272698	-0.35600358	-0.30607682	-1.4501173	0.79055864	0.71348006	-0.40697426	1589.3406593406594	5390.394584139265	6979.735243479925
55121	Vessel cells	15	0	portal	portal	portal_15	-1.687717	0.60088557	-2.9897738	-1.611586	-1.0011976	-1.18944	-0.55769706	1.2122984	1.0814881	-1.7889749	0.92100286	1.0852187	1.7686316	1.0241692	-0.68212765	-2.3884668	-2.2160194	-0.37713522	-0.78759366	-0.47140163	1.0742116	0.86105406	-1.2146194	0.795608	1.0601045	1.4668909	0.7171584	-0.40319794	1589.3406593406594	5390.394584139265	6979.735243479925
54499	Vessel cells	15	0	portal	portal	portal_15	-0.80373937	-1.3206668	0.50075334	0.7833171	-0.45396546	-0.748464	-0.49915245	-0.30802724	-0.43158117	-0.07418489	1.9738277	-1.3901854	-0.36648673	0.9593837	-0.39994475	-0.15005343	-0.20690241	-0.24375398	-0.50349087	-0.75364345	0.77713156	0.058496077	-0.8422132	2.4320955	-1.6950742	-0.27563307	0.98765916	-1.1249304	1589.3406593406594	5390.394584139265	6979.735243479925
54443	Vessel cells	15	0	portal	portal	portal_15	0.34858605	-1.4410313	0.12922774	0.6598668	0.21339156	-0.45186946	-0.5993809	-0.284462	0.81279767	0.13962676	1.8279091	-1.8094423	-0.49986157	0.12825312	0.7139322	-0.35868543	0.15633735	0.8025493	-0.17107448	-0.92374253	0.6265269	1.2869475	-0.10357569	1.8336328	-2.0583892	-0.65612113	-0.19869174	-0.94246775	1589.3406593406594	5390.394584139265	6979.735243479925
56291	Hepatocytes	15	0	portal	portal	portal_15	-0.7073726	-1.4436983	0.15319158	-0.6579413	-0.24076599	-1.3881537	1.9643912	0.755668	1.5355246	-2.1513748	1.3431567	0.59898007	-1.2011431	-1.2488692	-0.8859169	0.2516325	-1.6450915	1.236961	-1.0185034	1.2209598	1.06701	1.5591992	-1.4969653	1.2468739	0.7747523	-1.4700474	-1.7418219	-0.36147496	1589.3406593406594	5390.394584139265	6979.735243479925
53964	Vessel cells	15	0	portal	portal	portal_15	-0.15348391	0.915125	-0.21681307	0.69475234	0.35827628	-0.21588194	-0.60758287	-0.15051985	1.0126727	-0.6622923	-0.5428756	0.29496416	-0.46874884	0.01858507	0.17136042	-1.0914787	-0.024402985	-0.33734035	-0.4265362	-0.56422657	0.048765577	0.7944016	-0.58611006	0.59514445	0.15313935	0.2746268	0.32301423	-0.49220067	1589.3406593406594	5390.394584139265	6979.735243479925
53100	Vessel cells	15	0	portal	portal	portal_15	-0.040521167	0.78240114	0.2847668	-0.11390227	0.21005994	-0.09617241	-0.76804346	0.27857238	-0.50942534	0.24376388	2.675748	-0.96062285	-1.0204805	0.12157319	0.4272738	0.11160974	-0.21065484	1.1489677	0.03431241	-0.74420166	0.21691766	0.0067929327	-0.5569911	2.5414867	-1.4116606	-1.0463749	0.17582351	-0.9487892	1589.3406593406594	5390.394584139265	6979.735243479925
53319	Vessel cells	15	0	portal	portal	portal_15	0.09458441	0.83007395	0.11312734	-1.0109264	-0.4135327	-1.0984874	-0.8084817	0.50640917	-0.41627017	-0.042657748	2.2077503	0.10323745	-0.15227176	0.63200825	0.35142568	-0.2874426	-1.2411351	0.19789356	-0.5455692	-1.3536615	1.2322654	0.18291338	-0.67458224	2.1872938	-0.7467915	0.12837628	0.4084199	-0.8630774	1589.3406593406594	5390.394584139265	6979.735243479925
53584	Vessel cells	15	0	portal	portal	portal_15	0.55481505	0.83694583	0.29955098	0.8681124	-0.7716102	-0.7758925	2.2192848	0.8668244	1.4084023	-1.4698273	-0.7143127	-0.9522409	-0.56490976	-0.5519288	0.9922788	0.535846	0.38412726	-0.5861443	-0.7945907	0.1921125	1.1833639	1.4076453	-0.57992345	-0.5450302	-0.89194244	-0.058560934	-0.38258386	-0.39221695	1589.3406593406594	5390.394584139265	6979.735243479925
53663	Vessel cells	15	0	portal	portal	portal_15	0.06644866	0.84292775	0.10233134	-0.3227503	-0.42864156	0.64375603	0.73710144	-0.98313946	0.94385934	0.31825912	2.8605802	-1.7332375	-1.0416484	-0.5027665	0.67689544	-0.10322855	0.22505511	-0.08285838	-0.531964	-0.12662782	-0.008461986	0.7346035	-0.72714937	2.9046435	-1.8772264	-0.98009276	0.3269325	-1.2238529	1589.3406593406594	5390.394584139265	6979.735243479925
53696	Vessel cells	15	0	portal	portal	portal_15	-0.6992321	1.2525405	0.4674965	0.3401438	-0.34233993	-0.36999655	-0.66582537	-0.2615596	0.867409	-0.0070213997	-0.59855634	0.16099091	-0.21758229	0.22595206	-0.20266949	0.5523947	0.31862292	0.17666967	-0.25651693	-0.92837507	0.15338603	0.5317662	-0.13089599	0.84084725	-0.9095136	-0.20076954	-0.13161446	-0.5621376	1589.3406593406594	5390.394584139265	6979.735243479925
53792	Vessel cells	15	0	portal	portal	portal_15	0.07545062	0.091824256	-0.012904584	0.23526189	-1.0953906	-1.0951108	-0.74471235	0.5135269	-0.7561598	-1.1396132	1.9435453	0.38327986	-0.32067087	0.9210577	0.47416466	-0.37298176	-0.8572088	0.04418875	-0.3696716	-0.88147813	0.96991473	-0.041383054	-1.5793281	2.2515497	-0.5073427	0.18901345	0.33376637	-1.202571	1589.3406593406594	5390.394584139265	6979.735243479925
53803	Vessel cells	15	0	portal	portal	portal_15	-0.9565844	1.5681708	0.49658576	-1.8369734	-0.23904566	-0.92118317	-1.1152573	0.97626466	2.251242	-1.4996488	-1.3388262	0.52276075	1.0228516	0.7268864	0.044049434	0.4515553	-1.5274761	-1.2766882	-1.3662401	-1.0922748	1.1952924	2.3057275	-0.51085675	-1.1005943	0.4583021	0.83300346	0.678129	0.09662218	1589.3406593406594	5390.394584139265	6979.735243479925
54083	Vessel cells	15	0	portal	portal	portal_15	-0.3403859	-1.3989476	-0.6930884	-1.6073507	-1.0356143	-0.89542323	-0.2126743	1.0822128	0.32220295	-0.6053676	2.9845986	-1.2500691	0.22624876	1.2486491	0.044442758	-0.8841269	-1.9761063	-1.248783	-1.533366	0.3447447	1.387652	1.015694	-0.77092886	2.903972	-1.4419463	-0.0053080376	1.3118106	-1.247358	1589.3406593406594	5390.394584139265	6979.735243479925
54426	Vessel cells	15	0	portal	portal	portal_15	-0.23086797	-0.17354843	-0.93972516	-1.2791022	1.7722797	-0.24752644	-0.69300795	0.9785209	-0.47872353	-0.23762257	1.2260904	-0.6713794	1.1900437	-0.045694362	0.023308054	0.27220285	-0.31774917	0.39861867	-0.70918626	-0.81397957	0.26141205	-0.54955906	-1.3250196	1.5698415	-0.388518	0.68766725	0.46713033	-0.3880303	1589.3406593406594	5390.394584139265	6979.735243479925
54107	Vessel cells	15	0	portal	portal	portal_15	-0.2953677	0.05800962	0.31446093	-1.6256499	-1.9517226	-1.3875396	-0.80874765	0.99596995	2.2236533	-0.85340893	-0.8161345	0.199246	1.4735014	0.8154835	0.002369275	0.568508	-1.2470254	-1.6182181	-1.4886315	-0.9652544	1.263322	2.4040108	-0.52940315	-1.0268769	-0.5665683	1.3626572	0.9907822	-0.09260963	1589.3406593406594	5390.394584139265	6979.735243479925
54119	LSEC	15	0	portal	portal	portal_15	1.3916044	0.54584426	0.12786058	0.920845	1.3628404	0.1485579	0.14659768	0.5295681	1.1649836	0.47840968	-0.49862364	-1.4260521	-0.6335218	-1.2967489	0.6476162	0.8249103	0.5650777	2.6724083	0.49571934	0.2695805	0.5621028	0.81956804	-0.36694273	-0.27967674	-1.7783391	-0.7703507	-1.3726882	-0.53028595	1589.3406593406594	5390.394584139265	6979.735243479925
54134	Vessel cells	15	0	portal	portal	portal_15	-1.1571949	0.74910766	0.23970239	1.0167906	-0.9660428	-0.34373996	-1.093551	1.1044415	0.30305132	-0.70800465	0.88036114	-0.3602059	-1.1446513	0.26901516	-0.3445652	0.3249103	-0.100876756	0.29494667	-0.33334318	-1.2615576	1.1740665	0.43286216	-0.5797957	1.8549535	-1.2051983	-0.9576386	0.18509209	-0.67819846	1589.3406593406594	5390.394584139265	6979.735243479925
54167	Vessel cells	15	0	portal	portal	portal_15	0.36921808	1.138098	-0.6095252	-0.35326153	-1.7747054	-1.6219555	0.32612672	-0.16895089	0.06082374	-1.9666942	2.1344898	0.6573545	0.5982718	0.9489756	0.7351747	-0.7724864	-0.27877027	0.22049437	-0.6434427	-0.58077204	0.48517653	-0.53797936	-1.8547224	2.0583014	0.5518107	-0.06418187	0.3186256	-0.3232584	1589.3406593406594	5390.394584139265	6979.735243479925
54231	Hepatocytes	15	0	portal	portal	portal_15	-0.49019277	0.74399084	-1.6309282	-0.46119618	0.10224211	-0.27117753	0.24180132	-0.34821138	1.4729757	0.9531342	0.30606887	-0.753031	0.21268709	0.31159827	-0.98431945	-0.49264935	-0.02968187	-0.91002184	-1.163775	0.41971195	0.87057036	1.3833411	0.25562873	0.4926356	-0.9044421	0.24606405	-0.50112826	-0.7577231	1589.3406593406594	5390.394584139265	6979.735243479925
54306	LSEC	15	0	portal	portal	portal_15	1.3872236	0.5981875	0.40425295	1.0791541	0.31382388	0.476547	-0.6542889	0.39830256	0.7206048	-0.19796722	-0.7683855	-1.7599785	-0.9447369	1.3127046	1.0041946	0.33701512	0.83231306	0.85368603	0.51427174	-0.7801922	0.5586317	0.47824103	0.2631753	-0.75917923	-1.8238657	-0.4315736	0.818284	-0.5527533	1589.3406593406594	5390.394584139265	6979.735243479925
54356	Vessel cells	15	0	portal	portal	portal_15	-0.36390954	1.3964647	-0.45394146	-1.3380321	0.58807856	0.0055029737	-0.8227133	1.0671775	-0.44521862	-1.2023617	2.7286377	-0.52099943	-0.28139037	0.5960498	0.7000529	0.08614042	-0.7603982	0.15214553	-0.39535797	-0.96781874	0.9021651	-0.6008377	-1.8343426	2.7130222	-0.14059444	-0.3957836	0.37226865	-0.6752965	1589.3406593406594	5390.394584139265	6979.735243479925
55122	Vessel cells	15	0	portal	portal	portal_15	-0.02574314	1.0774316	-0.04327244	-1.0296782	-0.53392065	-0.428733	-0.6647558	1.0229034	-0.56101173	-1.7873597	2.5000398	0.21688665	-0.33485174	0.78730327	0.60492396	-0.33769342	-1.014053	0.35111472	-0.2279783	-1.0844967	0.80494064	-0.42997545	-1.6557312	2.6281326	-0.527851	-0.22353114	0.98806596	-0.24486962	1589.3406593406594	5390.394584139265	6979.735243479925
55123	Vessel cells	15	0	portal	portal	portal_15	-0.28491887	0.76836085	0.18357073	-0.7026911	-0.7392073	-0.15682429	-0.3303058	1.2093505	1.040131	-0.5359088	-0.13787179	-0.59284973	0.3059999	0.12997746	0.2155307	-0.0013790553	0.29637945	-0.7665518	-0.38602674	-0.53458476	1.3931439	0.9157537	-0.5406822	-0.45737493	-0.77055025	0.29941446	0.116511	-0.20596586	1589.3406593406594	5390.394584139265	6979.735243479925
55189	LSEC	15	0	portal	portal	portal_15	-0.49201187	0.25912943	0.8711676	1.3997648	0.068055294	0.48348847	0.42696312	-0.26969087	0.017179234	0.78503126	-0.2901792	-1.2204621	-0.38039133	-1.1040739	-1.0360149	0.67965466	0.39972258	1.5277995	0.2763301	-0.018878112	0.9344408	0.36590317	0.01866361	0.01862495	-1.4410625	-0.4776375	-1.1875737	-0.58074856	1589.3406593406594	5390.394584139265	6979.735243479925
56103	LSEC	15	0	portal	portal	portal_15	-0.37173095	0.6747596	0.36738044	-0.002425822	0.03804586	0.33476523	0.3865945	-1.1287166	0.7350356	-0.11156703	-0.3010491	0.58342826	-0.55324155	-0.38737008	-0.9965577	0.7142324	0.11850076	-0.029789485	0.35234314	-0.46289235	-0.30021697	0.42248017	0.09698882	-0.85012764	0.13011234	-0.24399586	0.19694462	0.09020234	1589.3406593406594	5390.394584139265	6979.735243479925
55953	LSEC	15	0	portal	portal	portal_15	0.15419988	1.0490333	0.53385186	1.1868008	0.2799387	0.36831132	-0.6402743	0.8919675	-0.8597602	-0.42063102	-0.5906287	-1.3520696	-0.6101604	1.533584	-0.5058569	0.67334324	1.529861	-0.44076794	-0.17322262	-0.69491816	0.9215988	-1.2551777	-0.7807557	-0.42728087	-0.7001631	-0.6441491	1.8396294	-0.7415178	1589.3406593406594	5390.394584139265	6979.735243479925
55966	Vessel cells	15	0	portal	portal	portal_15	-1.8700947	0.23472467	0.1675546	-1.8895793	-0.038338993	-1.813118	-0.7497404	2.2144058	1.5239415	-1.751065	-0.8434671	-0.02165945	1.5023191	0.8862116	-0.9222192	-0.5064505	-1.4665344	-0.6235848	-1.6717188	-1.1699779	2.0459192	0.35366943	-2.2807436	0.6172903	0.95591086	1.2480912	0.84421587	-0.58248377	1589.3406593406594	5390.394584139265	6979.735243479925
55967	Vessel cells	15	0	portal	portal	portal_15	-1.9787319	1.0408195	0.96626693	0.35768965	1.782291	-0.14873318	0.28185055	-0.4989364	2.1299562	-1.0448967	0.9100525	-1.5348798	-0.8008908	-1.5649099	-1.4952633	0.92795384	0.5501026	0.11616147	-0.011253043	0.22338462	-0.5538171	2.0469136	-0.18586348	0.5096494	-1.4498458	-0.45276776	-1.3588765	-0.67472696	1589.3406593406594	5390.394584139265	6979.735243479925
55968	LSEC	15	0	portal	portal	portal_15	-0.8859009	0.8899328	0.34480476	1.4017154	-0.9699529	-1.6866833	1.1738983	-0.4981946	0.12766555	-0.0982611	-0.43770567	-0.47385502	-0.79106396	1.5718858	-0.8689189	-0.55413496	1.2657542	0.0021830618	-0.30852854	-0.14241041	-1.0511072	0.39205742	-0.9570945	-1.4820944	0.6119708	0.1561724	1.5702987	0.47857058	1589.3406593406594	5390.394584139265	6979.735243479925
56021	Hepatocytes	15	0	portal	portal	portal_15	-0.6836338	0.27322674	-0.74562764	-0.75434256	-0.13787211	-0.6797527	0.28642806	0.30323175	0.5570243	-0.84485316	0.73944694	-0.20687094	0.92745614	0.12963192	-0.6044612	-1.3018835	-0.4618986	-0.37669614	-0.54002756	0.09598242	0.84676075	0.58233464	-0.40985358	0.8410081	-0.22607304	0.6155274	-0.3056259	-1.1598924	1589.3406593406594	5390.394584139265	6979.735243479925
56051	Vessel cells	15	0	portal	portal	portal_15	-0.3395661	-0.5580916	-0.09614649	-0.32540315	-0.22906384	-1.723452	-0.40731344	1.0560582	0.733597	0.5313428	1.2841811	0.5335749	-1.6336005	-0.033120293	-0.16424885	0.21304497	-0.19038813	0.33984306	-1.1428709	0.54420334	1.1342098	0.979355	-0.21232077	0.8247748	0.095941566	-1.8248374	-0.7246297	-0.525629	1589.3406593406594	5390.394584139265	6979.735243479925
56068	Vessel cells	15	0	portal	portal	portal_15	-0.47502795	0.6557979	0.24580398	0.94509566	1.5179482	0.73887897	-1.5168331	0.79200053	-0.6542336	-0.098637596	0.4661287	-1.5022609	-0.24467127	0.04087954	-0.5168568	0.81295466	0.69892186	0.6662548	-0.64537877	-1.4865596	0.38755232	0.45528728	-1.1560894	1.2326014	-1.3387016	-0.20170973	0.4536419	-0.31089702	1589.3406593406594	5390.394584139265	6979.735243479925
56127	Hepatocytes	15	0	portal	portal	portal_15	-0.52182734	0.705944	0.4464339	-0.80151683	0.57600164	-0.12182714	0.012567147	-0.066349395	0.81515336	1.4374443	0.4212103	-0.9364774	-0.007991763	-0.7650193	-0.28775862	-0.050722003	0.38836852	0.42559662	-0.61177	0.18486923	-0.6453746	1.4072068	0.7731105	0.92064744	-1.2809035	-0.27719614	-0.7684484	-0.43250135	1589.3406593406594	5390.394584139265	6979.735243479925
55202	Vessel cells	15	0	portal	portal	portal_15	0.055758845	0.40278825	-0.43536994	0.0224063	-0.2268212	-0.8959414	-0.37570128	0.7663091	0.4762225	-1.574836	2.4481473	-0.71772945	-0.54653454	0.37272322	-0.4885258	-0.78007746	-0.5214427	0.99763	-0.6050334	-0.9610378	0.28078422	-0.12332589	0.087285906	2.8216834	-0.6229577	-1.0838039	0.42851946	-0.30655622	1589.3406593406594	5390.394584139265	6979.735243479925
56170	Vessel cells	15	0	portal	portal	portal_15	1.9870255	0.91979057	0.33737755	0.6760994	-0.58499724	-0.3256181	0.4268906	0.16111018	-0.14490548	-1.4317231	-0.16515699	-0.6988806	0.018341642	1.2907208	0.14733987	-0.90363896	-0.29472825	0.26884025	-0.17194146	0.33141652	-0.2533761	-0.47455877	-1.1885928	-0.021807674	-0.64025027	0.5879889	2.6012216	-1.1638297	1589.3406593406594	5390.394584139265	6979.735243479925
56183	LSEC	15	0	portal	portal	portal_15	0.1635689	0.14154647	0.30453917	1.1930634	-0.017073086	-0.7843363	0.6607813	-1.0021561	-0.26125467	0.29145977	-0.2664075	0.22614446	-0.688487	0.35209608	0.120504834	0.022041244	0.2381565	2.0882943	0.3251017	0.062038884	-0.25282618	0.03453518	-1.0047513	-0.7674884	0.511012	-0.5645427	-0.120468564	0.50247574	1589.3406593406594	5390.394584139265	6979.735243479925
56217	Vessel cells	15	0	portal	portal	portal_15	1.2067342	-0.16734071	0.6110888	0.39552832	0.27487195	0.11763985	-0.35448763	0.5648542	-0.40206933	-1.5214632	-0.113344386	0.22895668	-0.04295776	-0.10629735	-0.22147585	0.61881584	-0.7130187	1.3578919	-0.30906045	-0.65799874	-0.10070415	-0.9521056	-1.3934999	-0.22711353	0.68841475	0.7068634	1.0429765	-0.7684387	1589.3406593406594	5390.394584139265	6979.735243479925
56245	Vessel cells	15	0	portal	portal	portal_15	-0.80547225	0.05163867	0.83688897	0.224172	1.1946435	0.14300981	-0.51660997	0.5673849	-0.42351073	-0.28466383	0.15601288	-1.2063714	0.06117127	0.028812576	-1.1341392	-0.04377304	0.38907546	-0.2434854	-0.2677662	-0.78756976	0.8677214	-0.44792804	0.25188318	0.9179398	-1.5097662	0.48852012	0.42383838	-0.8086729	1589.3406593406594	5390.394584139265	6979.735243479925
56246	Vessel cells	15	0	portal	portal	portal_15	-0.3735932	0.12120389	-1.0931467	0.5201837	-1.4363717	-0.30155796	-0.12554975	-0.20311758	0.23283023	0.9709802	-0.47137687	1.0037339	-0.072896	0.09361636	-1.0262306	-0.67560554	-1.362752	-0.06907307	-0.19002391	-0.36454642	0.007360823	0.61482173	1.5249784	-0.6252856	0.7081158	0.36692104	0.17627266	-0.12740055	1589.3406593406594	5390.394584139265	6979.735243479925
56271	Vessel cells	15	0	portal	portal	portal_15	-0.029229742	1.2180775	-0.27179953	0.84209704	-1.4252747	-1.8506757	-1.3076215	1.4575334	0.46344846	-0.7515041	0.55792195	0.5960377	0.069712944	0.0019266416	-0.44768628	-0.41485956	-0.5509705	-1.3542794	-1.2105485	-1.3479928	1.7870517	0.6937931	-0.9349749	0.7972097	0.5992308	0.11216458	0.30963188	0.15726031	1589.3406593406594	5390.394584139265	6979.735243479925
56272	Vessel cells	15	0	portal	portal	portal_15	-0.96977997	1.2674812	0.58669597	-0.55497813	-0.9770739	-0.8512093	-1.0287596	1.0971167	1.6599226	-1.6900126	-1.2104653	0.95236117	0.34014493	0.26166627	-0.5476006	0.56179744	-0.97370267	-0.8607821	-0.97202486	-1.124117	1.3428545	1.4413412	-0.7162134	-1.3057941	0.971308	0.16997372	0.6182428	0.2076306	1589.3406593406594	5390.394584139265	6979.735243479925
55920	Vessel cells	15	0	portal	portal	portal_15	0.2123767	-0.60526395	-0.6922526	-1.1471202	0.53020406	-0.23389353	-0.22452241	0.8483855	-1.0623533	-0.84457785	0.4948222	0.7093097	0.5414238	0.8353063	0.51991695	-1.2404193	-1.0208435	0.47047624	-0.58771336	-0.56294173	0.8288093	-0.94154584	-1.3059267	2.0459507	0.6898986	0.030655837	0.701536	-0.4026639	1589.3406593406594	5390.394584139265	6979.735243479925
55829	Vessel cells	15	0	portal	portal	portal_15	0.6521033	-0.3123202	0.19723026	0.48730105	0.40724897	0.25946188	-0.84404194	0.55797195	0.45843732	-1.0251718	-0.37572807	-1.0499629	0.43749058	0.3919113	0.80518645	0.2791171	0.69599026	0.3647525	-0.47903675	-1.1569414	0.17809908	0.7280017	-1.4552302	0.4745437	-0.8102165	0.10670851	0.6503217	-0.33186212	1589.3406593406594	5390.394584139265	6979.735243479925
55800	Vessel cells	15	0	portal	portal	portal_15	-0.066978335	-0.73482317	-0.23061782	-1.1773359	-0.23081577	-0.8336611	-0.6397133	0.85347396	-0.9063822	-0.97009856	2.1539257	1.1641346	-0.0027616476	0.040924843	0.25196588	-0.8476569	-0.9762159	-0.6256017	-0.5594135	-0.9161468	0.5291023	-0.8343763	-1.0353396	2.147828	0.96722484	0.48547068	0.30721483	0.14941344	1589.3406593406594	5390.394584139265	6979.735243479925
55738	Vessel cells	15	0	portal	portal	portal_15	0.26450244	0.3695076	0.22105756	-0.27896935	0.24548748	-0.41743147	-0.86294246	0.56694126	-0.6572922	-1.241095	-0.33893013	0.33885416	0.63893294	1.2568196	0.68716466	-0.1860857	-0.24208814	0.5034143	-0.4612333	-0.62407976	0.6350992	-0.06004998	-1.4323591	0.2613882	-0.22650923	0.32140264	1.1461617	-0.20143336	1589.3406593406594	5390.394584139265	6979.735243479925
55219	Vessel cells	15	0	portal	portal	portal_15	-0.49606788	0.33036846	-1.9295844	-0.49732292	0.12863955	-1.2490487	-0.6126698	0.4508357	0.20582798	-1.2163478	1.9544724	-0.22712728	0.94248664	1.0800152	0.17010823	-2.3610058	-0.39526668	-0.764896	-1.3351831	-0.83739275	0.6947504	1.0441302	-2.0586808	1.539449	0.48990327	0.76225895	1.2000704	-0.35593185	1589.3406593406594	5390.394584139265	6979.735243479925
55220	Vessel cells	15	0	portal	portal	portal_15	0.5248984	0.7391155	0.632103	-0.9787928	-0.86672664	-0.94518036	-0.48699197	0.97917944	2.2782815	-1.0581977	-1.0554333	-0.4861647	0.7141952	0.5591995	0.8296873	0.6922081	-0.23932065	-1.1669921	-1.3359401	-0.5805492	1.3696781	2.2985706	-0.37196663	-1.2137661	-0.47975332	0.3189222	0.18492097	0.10791733	1589.3406593406594	5390.394584139265	6979.735243479925
55259	Vessel cells	15	0	portal	portal	portal_15	-0.71606034	1.3257691	-0.8701925	1.369301	-0.6354224	-0.9943352	-0.1902805	-1.1959076	2.3748362	0.27327684	-0.9126648	-1.4213377	0.41697544	1.2179307	-0.3195024	-0.67926824	0.2875432	0.19754647	-0.8834007	-0.7416761	0.2781759	2.1206555	-0.2275125	-1.30625	-0.6157756	0.30530638	1.0851278	-1.0527081	1589.3406593406594	5390.394584139265	6979.735243479925
55277	Vessel cells	15	0	portal	portal	portal_15	-0.3597253	0.86241305	-0.13262287	-0.7597217	1.1561725	0.51945496	-0.4118013	0.6671593	1.2045711	0.24618657	-0.37722853	-0.931099	-0.30568895	-0.11550963	0.0003130842	0.5155635	0.44800252	-0.52151847	-0.6817711	0.013986309	0.36606926	1.3110905	0.33951834	-0.46587342	-0.7044235	-0.30510834	-0.23828205	-1.4393493	1589.3406593406594	5390.394584139265	6979.735243479925
55294	Hepatocytes	15	0	portal	portal	portal_15	-0.5050517	0.8564441	-0.23704426	-0.2543949	0.80202043	0.19533177	1.5248059	-0.68107885	0.5834813	1.4790293	0.6135125	-1.1947836	-0.34208348	-1.0907578	-0.72126704	0.90984744	-0.40673974	1.2047093	0.2402428	1.240438	-0.120060354	0.8962042	0.21267429	0.49251375	-1.4698527	-0.520389	-1.4070693	-0.18131386	1589.3406593406594	5390.394584139265	6979.735243479925
55350	Vessel cells	15	0	portal	portal	portal_15	0.61715275	1.103055	0.4643091	0.870573	0.793103	-0.9865463	-0.6805681	0.5445989	0.11174066	-0.90081567	-0.53196245	-1.2339518	0.4866697	1.1006085	1.2495087	0.4189603	-0.13236834	0.46406525	-0.41716853	-0.6193182	0.8910278	1.0231055	-1.0819336	-0.596109	-1.2246617	0.38214302	1.0124342	-0.3264869	1589.3406593406594	5390.394584139265	6979.735243479925
55373	Vessel cells	15	0	portal	portal	portal_15	-2.0355625	0.8709191	-0.16687286	0.36961943	1.0616039	-0.079136595	-1.5798192	-0.050023597	-0.616352	0.7479589	0.3947523	0.6002645	-0.5656645	-0.014404386	-0.9798103	-0.24551575	0.12701452	1.7177777	-0.27226996	-1.488942	0.07263937	-0.68397045	0.20493378	0.52520937	-0.049927473	0.26274726	0.19034635	-0.07236394	1589.3406593406594	5390.394584139265	6979.735243479925
55484	Vessel cells	15	0	portal	portal	portal_15	-1.7248099	-0.012982117	0.46812433	-1.2634976	-0.03254449	0.4765465	-0.92250514	0.9610261	-0.7154945	-0.74119055	0.5086796	0.6699073	-0.40703884	0.76035595	-0.84922653	0.08819829	-1.325568	0.3369961	0.05780566	-1.2308992	0.49679095	-0.08305285	-0.9033085	1.7228895	0.23105222	-0.3740272	0.46438795	0.23818718	1589.3406593406594	5390.394584139265	6979.735243479925
55533	Hepatocytes	15	0	portal	portal	portal_15	0.18599392	-0.6576249	-2.5198252	-0.087686874	-0.602963	-0.62322885	1.3429735	-0.11444733	0.5782779	0.866918	0.81855685	-0.0947001	0.25005084	-0.065436564	0.5270329	-0.84378713	-0.2851641	0.44666308	-0.13494936	1.2766554	0.11740719	0.47312194	0.85855615	0.51571643	-0.95634115	0.107097484	-0.93015593	-0.7864327	1589.3406593406594	5390.394584139265	6979.735243479925
55544	Vessel cells	15	0	portal	portal	portal_15	-0.19410692	-1.1114777	0.1194575	-1.6976929	-1.0701269	-0.85001105	-0.71843016	1.3180494	1.2235339	-0.69690806	-0.95912176	1.1480615	0.31610066	0.81366974	-3.1330628	0.7007784	-1.0307412	-1.1404221	-0.58176345	-0.97192204	1.1923789	0.8259332	-1.0350811	-0.7787739	0.87410694	-0.46238232	1.4763021	0.24934074	1589.3406593406594	5390.394584139265	6979.735243479925
55588	Vessel cells	15	0	portal	portal	portal_15	-0.3091889	-0.22189245	0.6718468	1.2059786	1.6745595	0.23530084	-0.4272512	0.36228734	-0.72346365	-0.9852201	-0.33868787	-1.1729212	-0.15353063	0.31757608	0.1126958	0.53943396	0.50458795	-0.4423799	-0.5508168	-0.53429717	1.1075189	-0.045685716	-0.19128934	-0.26101276	-1.2488784	0.63173544	0.5173688	-0.2445855	1589.3406593406594	5390.394584139265	6979.735243479925
55618	Vessel cells	15	0	portal	portal	portal_15	-0.049122196	0.26372692	-1.1492019	-0.4326876	0.25475886	-0.613002	-0.6558906	0.6938029	-0.17213674	-1.7520007	0.7404963	0.38003874	1.1998059	0.53310776	0.33910465	-0.636812	0.27156797	-0.43897322	-0.5211014	-0.36886132	0.041310325	-0.48110285	-1.6331896	1.2147089	0.09275903	0.45721656	0.9468881	-0.5569334	1589.3406593406594	5390.394584139265	6979.735243479925
55653	Vessel cells	15	0	portal	portal	portal_15	-0.46872392	0.81598455	0.18144767	0.8613656	0.023024982	-0.2764374	-0.90537596	1.153787	0.28913507	-0.3159066	2.269153	-1.8865757	-1.4546275	0.22408117	0.11187625	0.095184505	0.41506025	0.8416121	-0.18144034	-1.2232932	0.12229321	0.04578281	-0.46283486	2.4136603	-0.94934815	-1.3802215	0.19538358	-0.82157373	1589.3406593406594	5390.394584139265	6979.735243479925
55671	Vessel cells	15	0	portal	portal	portal_15	-1.8350239	1.132949	-0.7670249	-0.93883985	-0.14405422	-0.05305398	-0.6699137	2.1331134	-0.9637016	-1.9541317	-0.73666793	1.1765742	1.8680308	-0.02118583	-0.7223816	-0.33932987	-1.2440032	0.29702196	-0.33103707	-0.8795341	2.223345	-1.172863	-0.8734326	-0.98140997	1.2202542	0.92343086	0.7018989	-0.5874466	1589.3406593406594	5390.394584139265	6979.735243479925
55703	LSEC	15	0	portal	portal	portal_15	-0.35598984	0.29969123	0.5272799	-0.09202124	-0.34929574	1.1333519	-0.45593834	-0.25695857	0.1453838	0.20095657	-0.5231454	-0.9338957	-0.10239576	0.9922896	-1.1636257	0.559652	0.27789807	-0.4046575	0.5652151	-0.046349887	-0.82737607	-0.102338985	0.27112567	0.26835957	-0.87366736	-0.25871855	0.8175238	-0.44829538	1589.3406593406594	5390.394584139265	6979.735243479925
58442	Hepatocytes	15	0	portal	portal	portal_15	0.34202123	-0.15567388	-0.1133733	-1.1175162	0.00780197	-0.28403315	0.5324664	-1.5413877	1.1673338	0.21605241	-0.50197077	-0.008502602	0.044492275	1.6675146	0.6022862	-0.34969646	-0.52941597	0.49931148	-0.17108017	0.4853912	-0.73147863	0.9676786	0.3112536	-0.55910677	-0.1901466	-0.075946845	0.73659	0.24047977	1589.3406593406594	5390.394584139265	6979.735243479925
58458	Vessel cells	15	0	portal	portal	portal_15	1.1801575	1.0418234	0.4029546	-0.30566448	0.007874323	-0.45420226	0.17765008	1.5661564	-0.28436637	-1.1268669	0.21969283	0.0807503	-0.6191891	0.1911034	-1.828314	0.33373198	-0.7373918	0.46565816	-0.35284883	0.23541406	1.0820999	0.4094502	-0.80543745	-0.25337276	-0.7956544	0.20000327	0.50614345	-1.1737785	1589.3406593406594	5390.394584139265	6979.735243479925
58491	Immune cells	15	0	portal	portal	portal_15	0.3344791	-1.1527612	0.10614576	0.35845616	1.3245642	0.56008303	-0.32606888	-0.29157317	-0.8016829	-0.59439343	-0.72105545	0.22822818	0.17423372	0.28398928	-0.12143097	-0.2348845	0.0068130335	0.97997355	-0.2063562	-0.109403625	0.6225574	-0.77494466	-1.1118501	-0.42941797	0.8733481	0.18132636	0.079393454	-0.33627212	1589.3406593406594	5390.394584139265	6979.735243479925
62292	Vessel cells	15	0	portal	portal	portal_15	0.6344941	-0.038948786	0.5804663	1.3600521	-0.5454216	-0.77605027	0.56244975	1.0451691	-0.15667349	-1.6303109	-0.027559701	-0.8273821	-0.13649063	0.11498171	0.97576404	1.0318599	1.0275456	0.36260363	-0.47286156	-0.017808937	1.2917371	-0.38764358	-1.0641569	-0.039423354	-0.5940545	-0.1438099	-0.8579828	-3.2143824	1589.3406593406594	5390.394584139265	6979.735243479925
62155	Vessel cells	15	0	portal	portal	portal_15	-0.32886195	-1.4930539	0.14298639	-1.2803526	-0.092173815	-1.4292479	0.046817053	0.89832217	0.36591396	-1.7254275	0.031464677	0.17476305	0.8104486	1.3891864	-0.183313	0.14715639	-1.4902837	-0.4072713	-1.4402125	-0.090039216	1.135665	0.7584592	-1.4977263	-0.17688403	0.4475827	0.4051339	1.4664278	-0.19969037	1589.3406593406594	5390.394584139265	6979.735243479925
62195	Vessel cells	15	0	portal	portal	portal_15	-0.9729895	1.0074594	0.0325186	0.877511	-0.43249965	-0.2674676	-0.8423342	0.6599175	-1.1126475	-1.2224002	0.026549345	0.18017942	0.8044524	0.45067137	-0.63815755	-0.2610514	0.7448239	-0.22253686	-0.8543141	-1.1099494	0.0076005715	-1.3903235	-0.55789644	0.6324913	0.62328726	0.80007726	0.79160315	-0.2397896	1589.3406593406594	5390.394584139265	6979.735243479925
62224	LSEC	15	0	portal	portal	portal_15	-1.1038742	0.8672919	0.162976	1.115029	1.1216567	-0.7784189	-0.8174107	0.7148514	-1.2617182	0.54827607	-0.7565736	-0.5132001	-0.83409417	1.8068875	-0.18286014	0.51263547	1.1279091	0.3398564	-0.8352366	-0.7295428	0.68600357	-0.9133751	-0.4453647	-0.45672688	-0.87245584	-0.57643205	2.3808806	-1.66109	1589.3406593406594	5390.394584139265	6979.735243479925
62225	Vessel cells	15	0	portal	portal	portal_15	0.21442556	-2.0868325	0.66279304	0.71486956	-0.8828583	-1.8550903	0.10029272	0.8413245	-0.16123843	-0.5063587	-0.16552761	0.7861781	-0.6888855	0.36225542	-1.9851912	0.5932268	1.086171	2.187224	-2.4090304	-0.46363518	0.9659728	-0.29195532	0.28506997	0.18229727	0.95970386	-1.2536293	-1.2815391	-2.113929	1589.3406593406594	5390.394584139265	6979.735243479925
62226	Vessel cells	15	0	portal	portal	portal_15	1.1253614	1.2202255	0.55179197	-0.2152641	0.18322922	-1.0786288	-0.4777029	1.3287301	-0.6608153	-0.15893161	-0.1922677	-0.12824957	-0.3071937	1.2002186	1.4863621	0.08399722	0.182058	-0.614079	-1.2577019	-0.62052304	1.4502811	-0.9928372	-0.5730642	-0.24430239	0.2764545	0.22129734	1.5016305	-0.48614162	1589.3406593406594	5390.394584139265	6979.735243479925
62246	Vessel cells	15	0	portal	portal	portal_15	0.22903495	0.46220797	0.5631889	-0.0060557835	-0.8094092	-1.3951801	-0.34689534	1.3532014	-0.0068239854	-0.5785305	0.2550953	-0.41326407	0.5898992	0.27809018	0.09252986	0.8457939	-1.450692	-1.7521268	-1.661413	0.0899171	1.5260395	0.0318468	-0.8816255	0.2456429	-0.16308543	1.6359378	0.6765485	-2.4473143	1589.3406593406594	5390.394584139265	6979.735243479925
62247	Vessel cells	15	0	portal	portal	portal_15	1.7584249	-0.49657	0.21266736	0.037960276	-0.74755365	-1.6247566	-0.21660289	0.9585698	0.7066598	-1.0615932	0.7540813	-0.3505807	-0.10508422	0.65585977	-0.17178722	-0.017481023	0.46966803	0.30689678	-0.43802065	-0.074127115	0.35690635	0.26853022	-0.13215092	0.68957716	-1.0413644	-0.39453647	0.18639892	-1.7344724	1589.3406593406594	5390.394584139265	6979.735243479925
62346	Vessel cells	15	0	portal	portal	portal_15	-1.205019	0.19298942	0.49508172	-1.0807323	-1.8074913	-1.805447	-0.6171675	1.2028064	-0.07443599	-0.5580584	-0.55811924	0.8086872	1.6474574	1.0563138	-0.41644922	0.59886324	-1.4457725	-1.4006537	-2.1166067	-0.8836358	1.2914714	0.46781796	-0.77951837	-0.79048526	1.0149547	1.7587945	1.1290866	0.036749057	1589.3406593406594	5390.394584139265	6979.735243479925
62037	Vessel cells	15	0	portal	portal	portal_15	-0.9499372	0.017653672	0.09899709	0.42287916	-0.38483107	-1.0878841	-0.21727853	0.9899732	1.513244	0.27674255	-0.6979044	-0.7208598	-0.9622138	0.642979	-0.32316557	0.059658088	0.52654576	-0.21122967	-0.9875149	-0.4942018	1.0545504	0.928235	0.18189177	-0.57484716	-0.9854949	-0.7532652	1.3311838	-1.5341139	1589.3406593406594	5390.394584139265	6979.735243479925
62364	Vessel cells	15	0	portal	portal	portal_15	-0.8724243	-0.11253265	0.5999548	0.37482935	-1.6649923	-1.4737831	-0.5373813	1.0272057	-0.84566164	0.7073951	-0.59795314	0.5478171	0.42273664	0.70233655	-0.2253961	0.5328784	-0.120695956	-0.2820061	-1.6422727	-0.7785507	1.2139909	-1.5024087	0.5071097	-0.65188974	1.2540895	0.3284298	0.8806437	-1.5995766	1589.3406593406594	5390.394584139265	6979.735243479925
62433	Vessel cells	15	0	portal	portal	portal_15	-0.20334162	1.4489615	-1.7777338	0.8704514	-0.6392027	-0.90952665	0.6150537	0.43760663	0.50867933	-1.3062649	-0.008699988	-0.6759806	0.66802675	1.2609141	0.8391196	-0.68181974	-0.6626046	-0.30779794	-1.1230279	0.46348625	1.3750111	0.23714827	-1.8355409	-0.07233075	0.10355504	1.0798022	0.617161	-2.269944	1589.3406593406594	5390.394584139265	6979.735243479925
62479	LSEC	15	0	portal	portal	portal_15	0.92908895	-0.063429594	0.56458414	-0.8234236	0.5063675	0.20943287	-0.27021945	0.47239545	-0.4786397	0.20974925	-0.24835728	0.07539056	-0.19066478	0.44434196	-0.9022821	0.6777425	1.6675167	0.39958686	1.1340154	-0.5175286	-1.781117	-0.9644345	0.4622379	-0.43810388	-0.87911946	-0.30369627	1.2098945	-2.1018927	1589.3406593406594	5390.394584139265	6979.735243479925
62522	Vessel cells	15	0	portal	portal	portal_15	0.26418418	0.993183	-2.1509736	1.4403273	-0.31748876	-0.26563337	0.75388396	0.7242126	-0.22196443	-0.1702211	0.41425732	-1.2744069	-0.5715327	1.4217149	0.8194054	-1.9113584	0.12612726	-0.110438965	-0.77608633	1.0077745	1.2129719	-0.19808748	-0.4969265	0.26293722	-0.5020149	-0.56152225	1.6499807	-1.8278587	1589.3406593406594	5390.394584139265	6979.735243479925
62545	Immune cells	15	0	portal	portal	portal_15	-0.954047	0.2927333	0.6019519	0.434904	0.8791958	-0.97938496	-0.48309475	0.7695849	-0.9029098	0.4407426	-1.0708001	0.87821805	-0.49736634	0.15138425	-0.27306393	0.27190673	0.67184645	1.9267654	-0.31257892	-0.9805959	0.4540317	-1.4769732	0.822922	-1.3436729	0.76609075	-0.04737973	0.13979697	-0.87024164	1589.3406593406594	5390.394584139265	6979.735243479925
62556	Vessel cells	15	0	portal	portal	portal_15	1.1266408	1.0965823	0.071924135	0.9681232	-1.839033	-1.6396964	0.2169104	1.4083393	0.5694344	-2.1005704	0.5801187	0.38070804	-0.9989964	0.71768004	0.4977657	-0.6205084	-0.21531524	-1.445738	-2.050038	0.81648695	1.9129658	0.8603479	-2.1629589	0.3907436	0.75952566	-1.0972531	1.3157833	-1.9655815	1589.3406593406594	5390.394584139265	6979.735243479925
62557	Vessel cells	15	0	portal	portal	portal_15	0.16645463	0.22976278	-0.08282433	-1.0102096	-1.5048337	-1.6109451	-0.39595044	1.2409866	-0.4415801	-1.1529646	-0.054331888	-0.4109906	2.1649776	2.1594472	0.15557499	0.28092924	0.05407296	-1.3423675	-1.6464878	-0.4538561	1.3007493	-0.70256686	-1.978643	-0.15399681	-0.49920303	1.3530825	2.6812305	-2.9220173	1589.3406593406594	5390.394584139265	6979.735243479925
62059	Hepatocytes	15	0	portal	portal	portal_15	0.9184825	0.53773147	0.7368838	-0.45958677	0.17961279	1.0888767	-0.50714356	-1.0193735	-0.6402011	-0.20787601	-0.3465901	0.4863891	-0.28961852	1.0722373	-0.045959335	0.9479506	1.0524306	-0.13802247	1.4444867	-0.58259344	-1.9687778	-1.088669	0.8388088	-0.5545089	-0.18507762	-0.4399886	1.1874428	-1.8989657	1589.3406593406594	5390.394584139265	6979.735243479925
61995	Vessel cells	15	0	portal	portal	portal_15	0.4348683	-1.2596031	-0.036353435	-1.2939183	-1.4559134	-1.5275211	-0.15570344	0.9373627	1.582479	-1.7566915	0.010707359	0.4656262	0.12320071	1.6605054	-0.18623342	0.3112121	-1.3836979	-1.4184573	-1.8983699	-0.24631748	0.9927577	1.7004383	-1.4874408	0.07824534	0.7870378	-0.09377433	1.3155165	-0.042929772	1589.3406593406594	5390.394584139265	6979.735243479925
61267	Vessel cells	15	0	portal	portal	portal_15	-1.1779908	1.0009768	-1.6164757	0.7572272	-1.3604008	-1.5083499	-0.23395203	1.1358563	-0.27776498	-1.0647568	-0.0636655	0.048446883	0.61720264	2.0606658	-0.6157344	-0.747876	0.07132611	-1.1532576	-1.6018497	-0.37495327	1.0040853	-0.06342501	-0.9401667	-0.50113577	-0.20470284	1.1588403	2.3618083	-1.6320158	1589.3406593406594	5390.394584139265	6979.735243479925
61573	Vessel cells	15	0	portal	portal	portal_15	-2.2482305	1.4353036	0.63007575	-1.8136742	-0.99007875	-1.2768961	-0.8643804	1.4407629	1.4741199	-1.099055	-0.70737636	0.6697142	0.6816333	0.81762505	-0.3861523	0.77605456	-1.8204821	0.43299183	-1.2609307	-0.82174456	1.6252631	1.3492204	-0.40459812	-0.318622	-0.010752336	-0.0017071395	0.4813136	-0.020822868	1589.3406593406594	5390.394584139265	6979.735243479925
61307	LSEC	15	0	portal	portal	portal_15	-0.9248676	0.77748764	0.5920789	1.364496	1.2648388	1.0045629	-0.6282612	-0.9370425	-0.49368012	0.65980834	-0.9616731	-1.6300626	-0.8144476	1.6612811	-1.7568436	0.34250465	1.1097382	1.8064418	-2.765645e-06	-1.1538523	0.52604073	-1.5335851	-0.44887206	-1.1247188	-0.822362	0.05946277	2.0741513	-1.4071282	1589.3406593406594	5390.394584139265	6979.735243479925
61366	Vessel cells	15	0	portal	portal	portal_15	0.6217613	0.71888995	0.495124	-0.21670778	1.772771	-1.8128701	0.11414084	1.2417445	1.4553125	0.22650622	0.6442309	-0.55289954	-1.0683947	-1.4624684	0.51611435	0.6313591	0.33497688	1.2367033	-1.4789733	-0.37713447	1.466096	0.8266544	-0.081232674	1.0609959	-1.0384723	-1.2732233	-0.78647363	-1.8829944	1589.3406593406594	5390.394584139265	6979.735243479925
61398	Vessel cells	15	0	portal	portal	portal_15	0.6317472	0.8387707	0.5106631	1.0589993	0.9544932	-0.4373791	-0.80651456	1.1897283	-0.5903978	1.0690144	-0.05346309	-1.0201532	-0.6692796	-0.36179736	0.7291054	0.32717183	-0.04351608	0.5972796	-0.97744536	-0.8042517	1.3231983	-0.5433702	0.40515718	0.3283315	0.029678745	-0.12709388	-0.32705587	-1.8853334	1589.3406593406594	5390.394584139265	6979.735243479925
61511	Vessel cells	15	0	portal	portal	portal_15	-1.6513824	1.1302677	-0.04975135	0.92523587	0.82503414	-0.0513392	-1.2589793	0.5882094	-1.7288853	0.43753335	1.5625414	0.6062877	-1.4340653	-0.31464523	-0.45719048	-0.4179203	1.4664432	-0.011264831	-0.6804029	-1.1885821	0.5409022	-1.7161367	-0.17511177	0.77384603	0.9427204	-0.68159187	0.45345366	-0.056635726	1589.3406593406594	5390.394584139265	6979.735243479925
61522	Immune cells	15	0	portal	portal	portal_15	-0.09034583	0.3173845	0.6503149	0.16680685	1.0929189	0.5580841	-0.0005278506	1.2373341	0.0905469	-1.4612005	-0.32499254	-1.4689469	-0.6837537	0.7641942	0.29869664	0.3001529	-0.3815556	1.7996318	0.011622025	0.8041019	1.1543529	0.5005795	-1.6585014	0.4235419	-1.9889059	-0.94668233	0.9293158	-1.6189516	1589.3406593406594	5390.394584139265	6979.735243479925
61557	Vessel cells	15	0	portal	portal	portal_15	-0.34440026	0.9195985	0.6037417	1.3997867	-1.2503983	-0.5012182	2.4800668	0.9580865	-0.55751777	-1.459803	-0.6573245	-1.3930644	-0.6329874	1.0322676	0.19837597	0.8226107	1.8025547	-0.12671027	0.5846727	-0.15778624	1.2071539	-1.2353106	-0.7496089	-0.7769493	-1.617162	-0.48211572	1.1473055	-2.0587232	1589.3406593406594	5390.394584139265	6979.735243479925
61572	Vessel cells	15	0	portal	portal	portal_15	-1.2341725	0.11139001	0.87945443	1.6667134	-0.41987154	0.4238033	-0.554829	-0.044317883	-0.61850446	-0.8124007	-0.6195691	-1.2037524	0.25146684	0.8824403	-0.43275547	0.9446079	1.3165703	0.48110548	-0.16563648	-0.7226076	1.1439453	-0.594338	0.09868283	-1.0945226	-1.0464213	-0.1143967	0.38135675	-1.5657362	1589.3406593406594	5390.394584139265	6979.735243479925
61617	Immune cells	15	0	portal	portal	portal_15	0.021254193	0.44445747	0.2270968	0.5236192	0.74174535	-2.0876887	-0.7669228	0.6144887	0.91170466	-1.4745766	-0.8363166	0.52890617	1.1113672	-0.34068805	0.618002	0.35358658	0.8641962	1.1166861	-2.024917	-0.96113795	0.8916674	0.51960635	-1.6921599	-1.0960033	0.58054996	0.74732614	0.2859751	-0.018828385	1589.3406593406594	5390.394584139265	6979.735243479925
61994	Vessel cells	15	0	portal	portal	portal_15	-0.68826556	0.58164793	0.5461023	-0.93369746	-0.9807126	-1.2894332	-0.332915	1.0108608	-0.61968976	-0.17920601	-0.54102343	0.17076252	1.3789122	1.2572846	-0.73868203	0.6752933	-0.92959386	-0.6618735	-0.5467525	0.12733378	1.2323152	-0.43463004	-1.0918617	-0.80035996	0.07658126	0.7836837	1.2565832	-1.9753631	1589.3406593406594	5390.394584139265	6979.735243479925
61691	Vessel cells	15	0	portal	portal	portal_15	0.37282884	0.86959803	0.23124647	-0.5219442	0.11924744	-1.1223724	-0.7125244	1.0102882	-0.58896965	-1.5841359	-0.38436717	0.6293909	0.8277462	1.316913	0.23474394	-0.06717328	-0.5430855	0.28871277	-1.3783224	-1.1708474	1.0996476	-0.14399812	-2.329429	0.11920687	0.688843	1.0778381	1.2854633	-1.5989647	1589.3406593406594	5390.394584139265	6979.735243479925
61775	Vessel cells	15	0	portal	portal	portal_15	0.7356124	0.9282253	0.4733356	0.4354763	-1.4263365	-0.8411699	-0.5058008	0.89730585	-0.7278539	-0.77336127	-0.2434348	-0.5779904	0.8470849	1.6387453	1.1728815	0.63606787	0.27086762	-1.5805329	-1.3750563	-0.4432131	1.2392064	-0.9373093	-1.0328102	-0.22688285	-0.24625514	1.0357922	1.7777808	-2.1809573	1589.3406593406594	5390.394584139265	6979.735243479925
61784	Hepatocytes	15	0	portal	portal	portal_15	0.018206704	-2.3552983	0.76908267	0.39092374	0.20458713	-1.725531	0.17240486	1.352576	0.4855844	0.5520711	0.811025	-1.5314653	-0.7672707	-0.0912851	-1.6659838	0.75683206	0.8274736	1.2956527	-1.7684708	0.030403957	1.1877863	0.16577756	1.5169076	0.9709135	-1.9414921	-1.1693392	-0.5380652	-2.1644273	1589.3406593406594	5390.394584139265	6979.735243479925
61798	Hepatocytes	15	0	portal	portal	portal_15	-1.6889814	-1.033429	-1.7743142	-0.8048668	-0.74576014	-1.2389356	0.42722192	0.54270655	0.6334192	-0.8799909	0.9795109	0.16563395	0.95811015	0.72597104	-2.5283756	-1.2789943	-1.1360328	-0.45859158	-1.0090657	0.15737326	0.2345406	0.39590618	0.08809734	0.7133983	0.020305207	0.9018789	0.8233535	-0.3573491	1589.3406593406594	5390.394584139265	6979.735243479925
61845	Vessel cells	15	0	portal	portal	portal_15	0.89516044	0.45184764	0.9390221	0.7705461	-0.18336502	-1.2943939	-0.36859944	1.4038951	-0.36787015	-0.63383585	-0.35236773	-0.28016195	0.20006238	-0.09548671	-1.5251265	0.64990175	0.8185937	0.9906369	-0.40508056	-0.94821006	1.1557244	-0.6493248	1.2908592	-0.29880157	-0.054086395	-0.7767143	-1.0166277	-2.033493	1589.3406593406594	5390.394584139265	6979.735243479925
61846	Vessel cells	15	0	portal	portal	portal_15	0.6418068	0.9784296	0.517429	-0.44014275	-1.8754112	-1.8953142	-0.60333717	0.9096404	1.2681912	-1.3971246	-0.79489565	0.34857422	1.4470332	0.8811387	1.399018	0.67078376	-0.32136416	-1.5796827	-1.927984	-0.9831682	1.1064628	0.9125933	-2.1098192	-0.6935187	0.6356872	1.593778	1.0908201	0.09990045	1589.3406593406594	5390.394584139265	6979.735243479925
61878	Vessel cells	15	0	portal	portal	portal_15	-0.9737026	0.4796472	-0.012424486	-1.216435	-0.7438151	-1.3445501	-0.5176724	1.3734039	-0.44884253	-1.1087631	-0.42429134	0.65645605	1.2471492	1.5879295	-1.3230557	-0.015521848	-1.3056927	0.13808657	-1.8106651	-0.82672286	1.4194459	0.7886975	-1.5784613	-0.3586479	0.55117005	1.0876187	1.1143209	-1.83181	1589.3406593406594	5390.394584139265	6979.735243479925
62578	Vessel cells	15	0	portal	portal	portal_15	-1.8804344	-2.315321	0.19899642	1.113127	-1.3695349	-1.7645228	-1.0759732	1.9911597	-0.04018292	-0.8244107	0.46168333	0.8536578	-0.5126657	-0.48491618	-0.96241146	0.24534404	0.8776032	-0.88475233	-0.81176656	-1.0916743	1.9809799	-0.58783793	-0.8133483	0.6494034	1.033069	-0.95926917	-0.76263165	0.20618422	1589.3406593406594	5390.394584139265	6979.735243479925
62605	Vessel cells	15	0	portal	portal	portal_15	0.6557826	-0.08559434	0.4959804	0.73851925	-0.19894364	-2.0696464	-0.3797888	0.7614414	-0.26286203	0.6028691	0.43132558	0.5497573	-0.90763575	-0.04582524	-0.3783198	0.5786405	1.0476446	0.97535247	-2.3457046	-0.5554895	1.0937107	0.6321122	0.016283303	1.0028636	0.05353111	-1.4203018	-1.0302562	-1.8722531	1589.3406593406594	5390.394584139265	6979.735243479925
62666	Vessel cells	15	0	portal	portal	portal_15	-1.1669424	-0.47418588	0.30637586	0.81649935	1.029647	-0.7733855	-0.66803795	1.4986229	-0.770986	-2.237455	0.073849805	0.018545719	-0.9544684	1.2452685	-3.2930431	0.23788665	1.0705043	0.23066093	-2.108002	-0.014772621	1.8085154	0.20432109	-2.7545102	0.17497316	0.42095855	-1.3386949	1.1329749	-1.7629331	1589.3406593406594	5390.394584139265	6979.735243479925
63587	Vessel cells	15	15	portal	portal	portal_15	0.28761727	-0.20904996	0.3098795	-1.0761074	-0.81410414	-1.7639558	-0.10533791	1.3514271	1.4431578	-0.20600963	1.5542858	-0.5311084	-0.16034897	-0.37834182	-1.6127535	0.25284922	0.3980684	-0.33762357	-2.409492	-0.26283392	1.39731	1.6619003	-2.2761273	1.2999876	-1.5362133	0.6681739	0.24403368	-2.6845872	1589.3406593406594	5390.394584139265	6979.735243479925
63179	Vessel cells	15	0	portal	portal	portal_15	-1.1945136	0.64311934	-0.7939355	1.3284483	0.0021869221	-0.72433645	-0.7052811	-0.66350687	-1.0662942	-0.2192712	1.7546254	-0.27420875	0.20820902	0.6055056	-0.92257816	-0.9357319	0.91632855	-0.7039181	-1.5121859	-0.59804344	0.11911333	-0.7987886	-1.6403368	1.3134412	1.1659693	0.66687995	0.35949513	0.1125355	1589.3406593406594	5390.394584139265	6979.735243479925
63193	Vessel cells	15	15	portal	portal	portal_15	-1.0976552	0.17401512	0.7667975	-0.5996766	-0.7491682	-1.2138212	-0.07704491	1.1384364	2.11019	-1.1329738	1.3444716	-1.141189	-0.22715014	-0.63497263	-1.5847511	0.75640935	0.7914479	-1.5045058	-1.6695938	0.0068414505	1.3732653	1.8390267	-1.7576027	1.4721258	-1.4096397	-0.38864863	-0.57150334	-2.684115	1589.3406593406594	5390.394584139265	6979.735243479925
63242	Vessel cells	15	0	portal	portal	portal_15	0.38342735	-0.6175569	0.7531386	-0.7995888	-0.53237987	-1.314084	-0.31641844	1.2013776	-0.39934325	-0.40851006	-0.46369782	0.28170264	0.47065017	1.156204	-1.1690288	0.7738234	-0.80301595	0.17883755	-1.3633072	-0.12188946	0.99427277	-0.375019	-0.019719547	-0.0006686763	-0.36755407	0.20232229	1.1660384	-1.3935094	1589.3406593406594	5390.394584139265	6979.735243479925
63276	Vessel cells	15	0	portal	portal	portal_15	-2.0795665	0.9427087	-0.81199116	0.9873947	-1.8854674	-1.758759	0.27938166	0.8208436	-0.53535885	-2.0850363	-0.19486287	0.86220145	0.31463194	2.0116048	-2.6921327	-2.9210062	0.290449	-1.6624317	-1.6277832	-0.3308873	0.59968364	-0.6685163	-1.7462767	-0.047049716	1.7791984	1.5273707	2.410502	-2.6445525	1589.3406593406594	5390.394584139265	6979.735243479925
63277	Vessel cells	15	0	portal	portal	portal_15	-0.97217256	0.6106665	0.582715	0.72498024	-0.20823935	-1.6872419	-0.29660663	0.50352013	0.105173215	-1.5242362	0.41955692	1.5502843	-0.32018238	-1.013924	-1.0339363	0.6886945	0.24945569	-0.22353674	-1.8363091	-0.6329394	0.9495966	-0.41603547	-0.7995914	0.84525394	1.0844182	-0.073808625	-0.6323427	-0.7307311	1589.3406593406594	5390.394584139265	6979.735243479925
63358	Vessel cells	15	0	portal	portal	portal_15	-1.8836006	0.6393279	0.6427334	-0.5122226	-0.5150528	-1.2013952	-0.30010715	1.0380205	-0.026685745	-2.039553	-0.26726544	0.9763246	-0.08614292	1.2021807	-1.0368595	0.8427244	-0.40119565	-1.443265	-1.5030193	-0.3366369	1.3216053	0.89866287	-2.0335653	-0.22700192	0.39456177	0.029210472	1.1948279	0.037115954	1589.3406593406594	5390.394584139265	6979.735243479925
63443	Vessel cells	15	15	portal	portal	portal_15	-0.36800566	-0.64999044	0.080693096	-0.56049347	-1.7176807	-1.5662106	-1.0762254	1.3407159	1.061671	0.97721714	1.1851573	-2.0145137	1.2873193	0.6525104	-2.16453	0.23660524	-1.2505889	-2.0752258	-1.8468614	0.17158872	1.5034077	1.4104003	0.55124414	1.394503	-2.4052927	1.09935	0.8419773	-2.8365686	1589.3406593406594	5390.394584139265	6979.735243479925
63588	Vessel cells	15	0	portal	portal	portal_15	-0.9293335	0.8621911	0.5606989	0.81634325	0.24680592	-0.57474774	-0.93193775	0.39018697	-0.7950359	0.46290347	-0.818276	0.16500771	-0.25380868	0.7394782	-0.4123311	0.64145434	0.8576425	0.5883097	-1.0318023	-0.89484656	0.15867002	-0.686304	0.10774658	-0.38366526	0.25914288	-0.5181557	1.0565654	-0.92747104	1589.3406593406594	5390.394584139265	6979.735243479925
62667	Vessel cells	15	0	portal	portal	portal_15	-1.2152243	-0.36641783	0.33782595	-0.52394634	-0.21656327	-1.5219421	-0.2525147	0.69251597	-0.25969017	-1.6351203	0.04878094	1.1513276	0.19726986	0.98816913	-0.51720506	0.6201479	-1.2804637	0.48336655	-1.6078244	-0.43259642	1.1034092	-0.5459265	-1.0116551	-0.18877836	1.7322406	-0.0021244774	0.6715063	-0.06079289	1589.3406593406594	5390.394584139265	6979.735243479925
63612	Vessel cells	15	0	portal	portal	portal_15	0.021247402	0.7487688	0.021482203	0.01936846	-0.44120854	-0.7251222	-0.5549394	-0.52930266	0.23151179	-0.60656995	1.1337112	0.09322111	-0.25566652	0.9422947	0.35123864	0.06028569	-0.18823165	-0.27495676	-1.0668836	-0.47639412	0.36731535	0.11162458	-1.0577004	1.1076349	-0.25521412	-0.112557285	1.1525733	-0.2893156	1589.3406593406594	5390.394584139265	6979.735243479925
63697	Vessel cells	15	0	portal	portal	portal_15	-2.151475	-0.66367507	0.7865566	-0.32747754	0.30312374	0.33249497	-0.49975094	0.010205408	-0.8111569	-0.2947082	0.8000644	-0.90552884	0.11104189	0.9010021	-1.2831081	0.37191653	-0.9548306	-0.14714774	-0.6799641	-0.6562436	0.5655059	-0.3087386	-0.792119	0.8915533	-0.37082255	0.6338766	1.0941176	-0.1972904	1589.3406593406594	5390.394584139265	6979.735243479925
63756	Vessel cells	15	0	portal	portal	portal_15	-0.23222917	0.07119947	0.56337935	-1.2101958	-1.4096256	-1.7516682	0.730467	0.8335551	1.5365767	-1.068204	-0.18229727	0.7195809	-0.32289216	0.60704255	-0.44694942	0.8658286	-0.77997017	-1.6101879	-1.7727579	-0.35499054	1.1073271	0.82067055	-0.49814984	-0.30658874	0.74680763	-0.21461485	1.044689	0.21020462	1589.3406593406594	5390.394584139265	6979.735243479925
63775	Vessel cells	15	0	portal	portal	portal_15	0.4737613	0.7683075	-0.26308203	0.21953575	-1.8618022	-1.8399078	-0.69057417	0.8579506	-0.32416832	-0.7597643	-0.5698513	1.013379	1.7589704	0.72596234	0.9871186	0.4832757	0.86069566	-1.6311089	-1.9378483	-0.65736544	1.0482523	-0.7388082	-1.8312223	-0.60130477	0.8012382	1.7732344	0.8911311	0.39733174	1589.3406593406594	5390.394584139265	6979.735243479925
63843	Vessel cells	15	15	portal	portal	portal_15	-0.45690528	-0.324979	0.25899014	-0.7838821	0.561857	-2.0800602	0.84612894	0.778537	0.93655956	-0.5761667	1.2634428	-0.71830535	-0.92214304	0.71341604	-2.354761	0.3998572	1.036259	0.70352453	-1.2948357	0.5088812	0.5146743	1.0010858	-0.8854499	0.028437087	-2.0090158	-0.6321124	1.1507119	-2.8707457	1589.3406593406594	5390.394584139265	6979.735243479925
63898	Hepatocytes	15	0	portal	portal	portal_15	-1.035166	-2.3192148	-1.4964175	2.0497017	-0.5890701	-0.1862574	-0.37020946	-0.68390846	-0.44570208	-0.19879898	0.7366605	-0.68346226	-0.0025459407	1.1039656	-0.2877815	-0.9102481	1.8760259	0.06673203	-0.77185565	-0.23080423	-0.31394708	-0.53296185	-0.30982822	0.34953415	-0.7243507	-0.101450466	1.3307188	-2.1628082	1589.3406593406594	5390.394584139265	6979.735243479925
63928	Vessel cells	15	0	portal	portal	portal_15	-0.2935113	0.6050062	0.15127723	-1.1526515	-0.32774824	-0.7313203	-0.39577883	1.1269952	0.7781862	0.51950204	-0.16610958	-0.5902685	0.27445638	0.63311005	-0.19760518	0.40683582	-0.84187186	-0.73731834	-0.8245842	-0.45278323	1.0765737	1.9277167	-0.3442537	-0.24474216	-1.0047938	0.013638055	0.76942384	-2.7871637	1589.3406593406594	5390.394584139265	6979.735243479925
63178	Vessel cells	15	0	portal	portal	portal_15	1.165434	0.94783616	0.05368337	-0.78397095	2.7474933	-1.802991	0.16180417	1.2404056	-0.5702681	-0.37263772	-0.48507813	-0.060353484	0.65043294	0.18011336	0.7090887	-0.29780135	-0.9317488	1.4150339	-1.8987051	0.8976455	1.2977453	-0.2644715	-1.561475	-0.10693066	0.0037194153	1.1605196	0.43380657	-2.4255579	1589.3406593406594	5390.394584139265	6979.735243479925
63164	Vessel cells	15	0	portal	portal	portal_15	0.1560488	0.1100315	0.60635114	0.30688187	-0.3477104	-1.7569103	-0.40573853	1.2837876	-0.99695736	0.09215534	-0.81920624	0.87801105	-0.18958224	0.9141015	-1.1462706	0.59815466	0.7205224	0.39762324	-1.9598258	-0.10880259	1.3019613	-1.4503688	-1.1909012	-0.9253151	0.42392823	0.8731079	1.1397663	-1.3637142	1589.3406593406594	5390.394584139265	6979.735243479925
63163	Vessel cells	15	15	portal	portal	portal_15	-0.32196748	-0.48399302	0.58345354	-1.3022888	0.09166375	-1.6781951	-0.40207312	1.2135034	1.8327385	0.3967465	1.8378452	-1.3885324	-0.06543556	-0.7553424	-1.3399465	0.76928747	-0.58767134	-0.47777537	-1.9634339	-0.36430225	1.8625077	1.5714881	-0.40802407	1.4702271	-1.5507615	0.2703268	-0.84339714	-3.1887975	1589.3406593406594	5390.394584139265	6979.735243479925
63151	Vessel cells	15	0	portal	portal	portal_15	-0.3771043	-1.0251203	0.59149253	0.0007185211	-1.4550364	-1.7179492	-0.51338464	1.1410214	1.7321054	-0.1805098	-0.19241598	-0.59299827	-0.08753432	0.48348114	0.19337718	0.40731284	-0.27912292	-2.100657	-1.9807856	-0.52397156	1.3073859	0.9667187	-1.6511855	-0.3214216	0.21956848	1.1788086	1.1951666	0.3060214	1589.3406593406594	5390.394584139265	6979.735243479925
62762	Vessel cells	15	0	portal	portal	portal_15	-0.4622496	1.2394615	0.26128754	-0.49053666	3.1122375	-1.8525841	-0.8179489	1.1877904	-1.0528821	-2.214117	-0.8549414	0.15788439	1.6371531	1.1493735	0.14589974	0.3216979	0.106860325	1.700783	-1.9767934	-0.5501297	1.3911448	-1.0640193	-1.5830274	-0.8174043	-0.6284011	1.9182286	1.484797	-2.1672792	1589.3406593406594	5390.394584139265	6979.735243479925
62776	Vessel cells	15	0	portal	portal	portal_15	-0.2769614	-0.5108675	0.6876032	0.601503	-1.7993284	-1.48199	-0.024054283	1.5463885	0.21432482	-1.6861773	0.6360515	0.342837	-0.50910103	0.09979427	-1.4058429	0.39027855	0.6178222	-2.5794961	-2.4841497	1.4978545	1.4286901	0.89290196	-2.000485	1.0093492	-0.4363193	-0.79572046	0.97494406	-1.925211	1589.3406593406594	5390.394584139265	6979.735243479925
62792	Vessel cells	15	0	portal	portal	portal_15	1.129753	0.53002167	0.94189394	0.41290042	-0.3848561	-1.1629192	0.64402515	1.2337554	-0.39105356	-1.0219481	0.057899173	0.04443422	-0.22074313	-0.3848175	-0.20475057	0.93634075	-0.081686	-0.26773423	-1.0437213	0.50974417	1.2177255	-0.4230312	-0.87529373	0.28688183	-0.08905086	-0.55019915	0.28393924	-1.7702435	1589.3406593406594	5390.394584139265	6979.735243479925
62807	LSEC	15	0	portal	portal	portal_15	1.9437793	-0.46560043	0.9031434	-0.1840239	0.48063484	0.60079014	-0.03825519	-0.78271425	-0.37479675	1.1074518	-0.22989583	-0.42736906	-0.18435484	0.031629454	1.4765742	1.0255188	1.0929112	0.28319332	0.99945813	-0.13883099	-1.601095	-0.84073144	1.2975116	-0.35602963	-0.49960425	-0.24498093	-0.112473264	-2.2061672	1589.3406593406594	5390.394584139265	6979.735243479925
62822	LSEC	15	0	portal	portal	portal_15	-0.9687119	1.1220858	0.73006266	0.7053547	1.1172874	0.6718724	-0.8249942	0.14089803	-1.119789	1.2125592	-0.8069836	1.1243087	-0.7409575	-1.5666517	0.015576198	0.9711127	0.51123154	0.056720145	0.49795943	-0.76267374	0.02008074	-1.1098685	1.3775841	-0.7639575	1.6369053	-0.53274965	-1.658022	-1.5877142	1589.3406593406594	5390.394584139265	6979.735243479925
62877	Vessel cells	15	0	portal	portal	portal_15	-0.80857426	0.311792	0.7280255	0.40733027	-1.590866	-1.6426805	-0.29669484	0.09242832	1.817885	-1.3094798	-0.06887352	-0.37393823	0.22981554	0.72273517	-0.28399867	0.8864443	-1.0510508	-0.38833913	-1.2393749	-0.41959774	0.6145999	1.4337096	-0.21336874	0.018650008	-0.44472247	0.10496526	0.5610828	0.11164063	1589.3406593406594	5390.394584139265	6979.735243479925
62908	Vessel cells	15	0	portal	portal	portal_15	0.7761568	1.2000648	0.26281616	-0.65668887	-0.6907118	-1.504181	-0.029140001	1.3257039	-0.46228537	-1.5949901	-0.10653378	0.08089248	0.5892295	1.9626796	1.4345354	0.26688153	-0.23088738	-0.9669994	-1.6112515	-0.16438372	1.4652666	-0.67016166	-1.4723059	-0.117206275	0.16363804	0.42811838	2.0349975	-3.1266942	1589.3406593406594	5390.394584139265	6979.735243479925
62909	Vessel cells	15	0	portal	portal	portal_15	-1.9073545	0.5237149	-0.14101821	0.6545051	0.060370974	-1.0080385	-0.33222562	-0.037293673	0.3082706	-0.8874813	-0.5115478	0.44783875	-0.055000518	0.7973008	-1.6703198	-0.15432467	0.2984074	-1.1140153	-1.2691522	-0.13610913	0.55166537	-0.88334334	-0.50880647	-0.050131153	0.9206056	0.73910874	0.6573271	-0.2716794	1589.3406593406594	5390.394584139265	6979.735243479925
62949	Vessel cells	15	0	portal	portal	portal_15	-0.90694463	1.1413827	-0.13061267	0.6977112	-0.12462869	-0.92163265	-1.1516345	0.31420577	-0.8992286	0.13132577	0.8880871	0.65403277	-0.13933294	0.08748095	-0.36591363	0.44214526	0.7407094	-0.70289844	-1.1070268	-1.0444696	0.76366913	-1.2524213	-0.31528	-0.09532732	0.567762	0.71672887	0.6036941	0.1446293	1589.3406593406594	5390.394584139265	6979.735243479925
62973	Vessel cells	15	0	portal	portal	portal_15	1.0020185	0.8476195	0.33043936	0.8699916	-1.5409333	-1.1063125	0.0201147	1.1147197	0.14334723	-2.1052983	0.21301834	0.35358378	-0.8363516	1.093183	-0.886032	-0.04990703	1.4416407	-1.2960733	-1.6814047	0.17464042	1.1527394	0.76650226	-1.6763831	0.66470474	-0.6097017	-0.7543815	0.74203664	-2.2053308	1589.3406593406594	5390.394584139265	6979.735243479925
63050	Vessel cells	15	0	portal	portal	portal_15	-1.7970184	1.2659073	0.004837982	0.49961582	1.8587683	0.12342214	-0.13400967	-0.14511377	-1.3925294	0.6475578	-0.3307657	0.20109387	-0.38810232	-0.010381475	-0.9796885	0.63208807	0.70625186	0.54566544	-0.9443007	-0.042751487	0.09857027	-0.6824579	-0.111688755	-0.13603781	0.30859122	0.2865867	-0.4895449	-0.7055595	1589.3406593406594	5390.394584139265	6979.735243479925
63066	Vessel cells	15	0	portal	portal	portal_15	-1.8903443	1.4073694	0.45621076	0.5909823	-1.8865983	-1.6865865	-0.5611178	0.84155434	1.3637829	-2.0037656	-0.2852521	0.37132686	0.4239334	0.49890065	-0.5480003	0.7548601	-0.20475201	-1.4464688	-1.7647923	-0.52196425	0.7281977	1.6601233	-1.8167909	-0.2251581	0.35789445	0.14264268	1.000259	-0.02580237	1589.3406593406594	5390.394584139265	6979.735243479925
63123	Hepatocytes	15	0	portal	portal	portal_15	-0.30931795	0.79875433	-0.48346037	1.1422284	-0.3844934	-0.39421532	-0.22976872	-1.1879125	-0.45331597	-0.4742375	0.028717063	0.0030236256	0.03814844	1.7183707	0.5248285	-0.65400755	0.58213764	-0.6022696	-0.7992273	0.06321796	-0.8291521	-0.33214608	-0.4476022	0.24624638	1.0341886	0.17295085	0.7152517	-1.3495439	1589.3406593406594	5390.394584139265	6979.735243479925
63124	Vessel cells	15	0	portal	portal	portal_15	0.085304335	0.45158532	0.34497118	0.31846192	-0.19675301	-0.36927003	-0.53198874	0.253738	1.4559752	-0.62683547	0.9878783	-1.0037607	-0.7461971	-0.11539233	-0.09375089	0.5406705	-0.03185324	0.4516544	-0.2085984	-0.5958093	0.14698417	1.1330018	0.10644103	0.98495215	-1.0701573	-0.84752715	-0.32091725	-0.13098218	1589.3406593406594	5390.394584139265	6979.735243479925
63150	Vessel cells	15	0	portal	portal	portal_15	2.0267096	0.88044703	0.3715674	-0.2421105	1.6873974	-1.331345	-0.0027222633	1.3013215	-0.43030706	-1.1280675	-0.36214277	-0.333775	0.55607516	0.31132114	1.7100424	-0.27882147	0.38006574	0.11732843	-1.703795	0.95908016	1.452252	-0.12903905	-1.2551613	-0.14345123	-0.67257196	0.60127264	0.5264369	-2.5299351	1589.3406593406594	5390.394584139265	6979.735243479925
61285	Hepatocytes	15	0	portal	portal	portal_15	1.845167	0.61854327	0.2520875	-0.5873605	0.3023463	0.42661613	0.27531555	-1.7546262	0.70224667	0.5101112	0.7410579	-0.49250078	-0.3295754	0.44765845	1.423287	-0.6527855	-0.7271054	-0.39221555	-0.17272867	0.5624383	-1.9217054	1.359995	0.027992846	1.08081	-0.33818576	-0.32748547	1.2342379	0.10607824	1589.3406593406594	5390.394584139265	6979.735243479925
61198	Vessel cells	15	0	portal	portal	portal_15	0.5632582	1.5375222	-0.034825496	1.0613939	-0.15316342	0.0505779	-0.677126	0.03967542	-0.67778635	-0.19746858	-0.46931505	-0.90385884	-0.35017624	2.187387	1.0851715	-0.2864332	0.3118107	-0.34578305	-0.63241667	-0.6568972	0.5297775	-0.96025366	0.22086369	-0.3363115	-0.70220613	0.15154058	2.6694748	-1.6973772	1589.3406593406594	5390.394584139265	6979.735243479925
58606	Vessel cells	15	0	portal	portal	portal_15	1.1550531	-0.35282066	-0.2952297	0.3584274	-0.0036688775	-0.5489585	0.32440805	0.9703263	0.5698648	-0.51036423	-0.0585511	-0.5011683	-0.16478467	-0.24171531	-0.32386622	-0.1623455	-0.6838352	2.0327091	0.084123954	-0.052001093	1.2438948	1.0999473	-1.675049	-0.6264286	-0.63707924	-0.115810774	0.005416357	-1.1702155	1589.3406593406594	5390.394584139265	6979.735243479925
59399	Vessel cells	15	0	portal	portal	portal_15	-0.7484591	0.7938949	0.49595246	1.1641555	-0.4598403	-0.10233302	-0.8724619	-0.6190957	0.2798681	0.30599236	0.75827193	-0.89508027	-0.9216385	0.72642726	-0.050807588	0.60406196	0.43720612	0.45753917	0.19409363	-1.0004296	0.48725057	0.35801715	-0.5707273	0.3127404	-1.2147777	-0.71350765	0.8553615	-1.5241082	1589.3406593406594	5390.394584139265	6979.735243479925
59218	Vessel cells	15	0	portal	portal	portal_15	-0.21102569	-0.8230544	0.3216158	0.23592281	-0.41239613	-0.66585183	0.06406938	0.8714496	-0.24542364	-0.41834244	0.3085668	-0.86883265	-0.40162507	1.1668658	-1.5636616	0.31851324	0.3751988	0.34212762	-0.5546654	-0.40908003	1.0223551	0.48771644	0.30467525	0.2831517	-1.0884314	-1.4699006	0.8036624	-1.013497	1589.3406593406594	5390.394584139265	6979.735243479925
59233	Vessel cells	15	0	portal	portal	portal_15	-0.97084874	-0.988635	1.0460328	1.2599187	0.35785502	-0.012969961	-0.9253634	-0.080840774	2.555377	-0.26486495	-0.76759356	-1.5313609	-0.5648705	-0.928129	-0.3710646	1.2379628	-1.0175354	1.7210238	-0.26230597	-0.8298094	0.29746664	2.8111537	-1.635636	-0.4226686	-1.6204126	0.4368518	-0.11452583	-0.89938307	1589.3406593406594	5390.394584139265	6979.735243479925
59250	Vessel cells	15	0	portal	portal	portal_15	-0.004046472	-0.8926727	0.11206759	-0.066728234	-0.5290033	-0.3666149	0.36923808	1.0673468	1.8609844	-0.2894272	2.120506	-1.6237297	-0.89427984	-1.6155341	-0.60954344	0.71244717	-0.6927056	1.9341545	0.13125515	0.18107022	0.7919087	1.752418	-1.4842094	1.7330385	-1.8630471	-0.9731585	-1.4795376	-1.6422164	1589.3406593406594	5390.394584139265	6979.735243479925
59275	Vessel cells	15	0	portal	portal	portal_15	0.9083636	0.9210165	0.012330579	-0.375174	0.9801744	-0.49171796	-0.9396067	0.14023861	-0.2834346	-2.103428	-0.8589231	1.0172026	1.6443902	0.4418409	1.1509154	-1.1970246	-0.89891875	1.0569258	-0.3068789	-1.1055261	0.74765944	0.08629663	-1.4694521	-0.61533946	1.0061187	1.7019565	0.3237392	-0.9081158	1589.3406593406594	5390.394584139265	6979.735243479925
59308	Hepatocytes	15	0	portal	portal	portal_15	0.7668571	-0.5738483	-0.48306307	0.007280969	0.40763935	0.10960213	1.5059662	-0.80786127	0.5067954	0.97991353	0.69813496	-1.015525	-0.16583502	-0.8057888	0.6105947	0.47223198	-0.85207736	1.6739426	0.9547479	0.39546204	-1.1510264	-0.117221996	1.16717	-0.008888657	-0.821328	-0.156443	-0.04081699	0.15859744	1589.3406593406594	5390.394584139265	6979.735243479925
59380	Hepatocytes	15	0	portal	portal	portal_15	-0.2807666	-1.2575947	0.80600953	-1.0958558	1.0156685	1.1158934	-0.19082049	-0.5806459	-0.18127654	-0.55379176	0.13467011	-0.6874319	0.24076301	0.7181869	-2.8332677	0.98928124	-1.0466919	0.49098158	1.2560521	-0.39921045	-0.48737302	-0.5707065	0.7738586	-0.14431004	-1.0236897	0.0658637	1.0988152	-1.2895142	1589.3406593406594	5390.394584139265	6979.735243479925
59398	Vessel cells	15	0	portal	portal	portal_15	-1.4627415	0.97540337	0.21815483	-0.230857	0.6210926	0.31710488	-1.0095733	1.1877756	1.4595206	-0.85652727	-1.0093668	-1.7810973	1.0341736	0.26022542	-1.134539	-0.23487349	-0.35193342	1.2295575	0.26463273	-1.282046	1.2083306	0.45978642	-0.8882574	-0.7686094	-0.9492853	1.5142077	0.018446423	-0.7656894	1589.3406593406594	5390.394584139265	6979.735243479925
59410	Vessel cells	15	0	portal	portal	portal_15	-1.0247172	-0.18553229	-0.10420184	0.81653726	-0.47463635	-1.2640822	0.30859956	0.009244028	-0.017648574	0.311059	1.3255051	-1.3382698	-0.24720654	0.7127978	-0.6469608	-1.1475766	0.6213114	0.45303872	-0.47090027	-0.073550686	-0.10621826	-0.1484846	-0.30037695	0.8756324	-0.44875145	0.070068605	0.46619433	-0.79476416	1589.3406593406594	5390.394584139265	6979.735243479925
59142	Vessel cells	15	0	portal	portal	portal_15	-0.09254206	0.2233517	0.096282244	-1.5775824	-0.35966152	-0.012092665	-0.0999678	0.7537031	-1.0392637	-0.3094512	1.9852146	0.26503593	-0.51113915	0.77664286	0.23038751	-0.5727227	-0.9074687	0.22676001	-0.31016564	-0.54695815	0.82503194	-1.1020365	-0.9600701	1.6702129	0.7092622	-0.5240727	0.8295333	-0.44715524	1589.3406593406594	5390.394584139265	6979.735243479925
59419	Vessel cells	15	0	portal	portal	portal_15	2.7704666	1.2391839	0.5458745	-0.3440513	0.3762794	0.66426224	-0.62890947	1.1390498	-0.77576035	-0.75253874	-0.47874036	-0.62455094	-0.024165263	1.1656469	1.9244714	0.55084586	0.82744706	0.25784642	0.191269	-0.787752	0.86696064	-1.1726254	0.19884308	-0.65235376	-0.85904163	-0.22399442	1.2761806	-1.2319839	1589.3406593406594	5390.394584139265	6979.735243479925
59420	Vessel cells	15	0	portal	portal	portal_15	-1.1916276	0.14885601	-0.39651975	-0.56418765	0.40640348	0.113321885	0.1992369	1.1171474	0.05791749	-0.1850144	0.3988749	-0.42817977	-0.030824102	-0.37118578	-0.57415265	-0.2998013	-0.05295542	1.3207655	-0.84997	-0.04464335	1.2325449	0.28982857	-0.9242334	-0.027059056	-0.24541326	-0.08482535	-0.12361558	-0.075329	1589.3406593406594	5390.394584139265	6979.735243479925
59437	Vessel cells	15	0	portal	portal	portal_15	-1.1728337	0.19140202	-1.7552217	-0.79344964	-0.9605045	-1.2385116	3.4063816	-0.14641772	0.90246	-0.29789948	0.66199297	-0.27091908	0.57128537	-0.18700314	-0.9072808	-0.9509931	-0.8975256	-0.83504635	-1.3749423	1.4351625	0.281746	0.7510541	-0.4327792	0.29162693	0.4170938	0.5385541	0.15077066	-0.35179377	1589.3406593406594	5390.394584139265	6979.735243479925
59452	Immune cells	15	0	portal	portal	portal_15	0.33236244	0.36427322	0.45655674	0.8694642	0.55838066	-0.6370165	-0.4235656	1.1217408	-0.082397476	-0.7374382	0.37736562	0.44258508	-0.6242962	-1.5191457	-0.3460488	0.36980966	0.1941978	1.22242	-0.8836576	-1.0352296	1.0471592	-0.007221128	-0.45602715	-0.5722766	-0.10833298	0.6382959	-0.17807226	-0.80557024	1589.3406593406594	5390.394584139265	6979.735243479925
59479	Vessel cells	15	0	portal	portal	portal_15	1.0976472	1.0344195	0.5636842	0.9364038	1.6154695	0.5352992	-0.82260364	1.05482	-0.9715942	-0.6972016	-0.8157568	1.132069	-0.7677565	-1.5494308	0.4757274	0.60289913	0.50173384	1.818077	0.4631026	-0.6112168	0.5139224	-0.8544901	-0.24382785	-0.83567494	0.788501	-0.058673378	-1.4548641	-1.9239384	1589.3406593406594	5390.394584139265	6979.735243479925
59551	Vessel cells	15	0	portal	portal	portal_15	-0.55718076	-0.25701472	-0.7208801	1.2565297	-0.9392395	-1.1844735	-0.38811612	1.4141629	-0.2375669	-1.0334467	-0.33630732	-0.43485937	1.1950841	0.33962142	-1.7443957	-0.31999427	0.24158648	0.5393135	-1.1883564	-0.8710013	1.0257318	0.09618956	-0.8723623	-0.5814924	-0.07593051	1.1964209	0.48245582	-0.9958314	1589.3406593406594	5390.394584139265	6979.735243479925
59600	Vessel cells	15	0	portal	portal	portal_15	0.49664712	0.08643452	0.40878543	-0.8929801	0.36151943	-0.9673519	-0.44257462	1.6253736	-0.1411214	0.9204227	-0.015442687	-1.4920199	-0.13164867	1.5909669	0.58942354	0.5310135	0.01313603	1.1851181	-0.91357434	-0.32574117	1.1282938	-0.24378748	-0.9873222	-0.21528755	-1.356829	-0.1244815	1.8798939	-1.2194048	1589.3406593406594	5390.394584139265	6979.735243479925
59217	Immune cells	15	0	portal	portal	portal_15	1.0588188	-0.14975709	0.50467855	-0.9071159	0.97884864	0.11741076	-0.6698817	1.2702585	-0.50204986	-0.3475544	-0.4683203	1.362842	0.15918139	-1.3952727	-0.09697893	0.5614477	-0.5778428	2.0886924	0.17749752	-0.9740912	0.9751895	-0.48163927	0.061607994	-0.63566333	1.4946909	-0.33803454	-1.7798678	-1.6686037	1589.3406593406594	5390.394584139265	6979.735243479925
59141	Vessel cells	15	0	portal	portal	portal_15	-1.103347	-0.9475901	-0.3511447	1.0757563	0.030473664	-0.73034286	-0.42665488	-0.65354383	-0.9520599	-0.93970954	2.4488177	-0.00012244201	-0.684937	0.56171566	-0.37612197	-0.86685145	0.22826369	-0.15669723	-0.5022199	-1.0326376	0.21077952	-0.8021789	-1.3355352	1.9993745	0.32318956	-0.045590874	0.8339705	-0.7579837	1589.3406593406594	5390.394584139265	6979.735243479925
61127	Hepatocytes	15	0	portal	portal	portal_15	-0.9561703	1.2155167	-1.9658357	0.70695835	-1.1951412	1.2254403	-0.23972397	1.246442	-0.23783922	1.2434764	-1.0703077	-1.3686285	0.9873388	0.61686164	-0.08183652	-1.2276332	-0.14020672	1.3504264	0.77557176	-0.8061247	1.1390721	0.5340456	-0.911572	-1.1597301	-0.48767862	0.7014836	0.37778437	-1.2448007	1589.3406593406594	5390.394584139265	6979.735243479925
58829	Vessel cells	15	0	portal	portal	portal_15	-0.37961668	-0.70731646	-0.083613664	-0.38506606	-0.5135816	-0.73880434	1.5894606	1.0508502	1.0206131	-0.19512534	0.23176463	-0.53849155	-0.8223622	-0.4118584	-0.806663	0.06756336	-0.15679602	0.23816885	-0.37151462	0.5916928	1.2163115	1.587207	-0.6657787	0.088607736	-0.838468	-0.76258546	-0.85566014	-1.3923901	1589.3406593406594	5390.394584139265	6979.735243479925
58626	Hepatocytes	15	0	portal	portal	portal_15	-0.35726562	0.4366193	0.009701197	-0.78496283	0.017568272	-0.9262111	1.7515695	1.2257553	0.9260079	-0.14851418	1.0619919	0.10600811	-2.0170722	-0.81248844	-0.9227235	0.0023893537	-0.5692664	0.559932	-0.90710217	1.6505934	1.501584	0.7569272	-0.25697553	0.9110007	0.24324422	-2.4295988	-1.144163	-0.6545027	1589.3406593406594	5390.394584139265	6979.735243479925
58641	Vessel cells	15	0	portal	portal	portal_15	-1.6359192	-0.16313724	0.48903874	1.3632476	0.5104412	0.56859237	-0.90118265	-0.22862855	-0.0477354	-0.6406512	0.63943106	-1.4375503	-0.36520472	0.22813687	-0.76315063	0.37631994	0.5528309	0.3207751	-0.530797	-0.73199546	0.757603	0.34657064	-0.78934324	0.7043176	-0.35767817	-0.5325137	-0.3534636	0.12691744	1589.3406593406594	5390.394584139265	6979.735243479925
58688	Immune cells	15	0	portal	portal	portal_15	0.0054636346	-0.68313605	0.80991465	0.7462766	0.7500935	0.1563488	-0.32739267	0.9835885	-0.42283487	-0.41921982	-0.17200832	-0.98419374	-0.07465259	-0.5130595	-0.74547535	1.1780558	1.5665978	1.2498944	0.90836895	-0.4264323	-0.30880293	-1.0204408	0.27667066	-0.5281043	-1.3213706	-0.33586177	-0.051989816	-0.71021926	1589.3406593406594	5390.394584139265	6979.735243479925
58689	Immune cells	15	0	portal	portal	portal_15	1.0624717	-1.5557593	0.12964265	0.3739248	0.95706385	-0.37034753	0.5457241	0.8453235	-0.07370839	-0.646995	-0.14707896	-0.66688174	-0.54285765	0.08811824	-0.42675447	-0.6670255	-1.1376036	1.0347321	-0.5798672	0.17086896	1.3718405	0.21977039	-0.24010722	0.33933708	-1.597816	0.89643234	0.7687766	-0.88614917	1589.3406593406594	5390.394584139265	6979.735243479925
58702	Vessel cells	15	0	portal	portal	portal_15	-0.06350441	-0.3866846	-0.12851939	-0.3695146	-0.15259302	-0.756108	-0.23950325	0.2854937	-0.5108551	-0.88987976	1.9970328	-0.18307343	-0.24833697	0.7984679	0.34824872	-0.49019635	-0.42504197	0.51601857	-0.24200495	-0.63434774	0.2571465	-0.6254108	-1.0246791	1.2559108	0.23989367	-0.09321305	0.7957659	-0.5099	1589.3406593406594	5390.394584139265	6979.735243479925
58801	LSEC	15	0	portal	portal	portal_15	0.6342258	-0.31288186	0.584582	-0.21554738	0.31244555	0.5504469	-0.32229033	0.56815594	-0.39319196	-0.38054225	-0.16602612	-0.9069879	0.4653555	0.30703998	-2.2201617	1.15968	1.5486355	0.27876464	0.9629467	-0.6622333	-0.3164901	-0.59715414	-0.9815561	-0.57329017	-1.3414484	0.15978724	0.7197167	-0.97257227	1589.3406593406594	5390.394584139265	6979.735243479925
58828	Vessel cells	15	0	portal	portal	portal_15	0.4268315	0.25738302	-0.3719589	-0.45989338	-0.14049165	-0.48833445	-0.5446844	0.67805654	-1.0481737	-1.1351873	-0.7643441	0.82653964	1.7113324	0.9299534	0.6947648	-0.5709654	-0.13483977	-0.090151	-1.2693285	-0.39753225	0.83714265	-0.50809926	-1.0758929	-0.28353843	0.39324445	1.5124557	0.8829585	-0.7262915	1589.3406593406594	5390.394584139265	6979.735243479925
58843	Immune cells	15	0	portal	portal	portal_15	-0.66190505	0.41987064	0.40826568	1.233184	1.6938399	0.43202546	-0.812612	0.93764913	-1.4354175	-1.3035494	-1.119944	0.80431384	-1.1511036	0.40313205	-0.022596208	0.69530773	1.223681	1.8580165	0.6733669	-1.0442544	0.814462	-1.716001	-1.1299692	-1.1599752	0.81042224	-1.1551198	0.5799641	-1.117107	1589.3406593406594	5390.394584139265	6979.735243479925
59120	LSEC	15	0	portal	portal	portal_15	0.5923007	0.14981017	0.874178	-0.038968254	0.3654025	0.18089075	-0.3822845	-0.71451074	-0.42020324	-1.1621954	-0.034107707	-0.8961203	1.0604433	1.2135303	-0.49660861	1.2205803	1.0386733	0.53999025	0.92679274	-0.4380175	-1.137216	-0.6874605	-1.2961311	-0.1336486	-1.0783824	0.18068054	1.2066135	-1.1052338	1589.3406593406594	5390.394584139265	6979.735243479925
58910	Immune cells	15	0	portal	portal	portal_15	0.52085	-0.61512303	0.13547768	0.3181329	0.5996315	0.8501046	1.1001602	0.7353247	0.85330564	0.1732143	0.5128468	-1.1818198	-1.4011996	-1.6731211	-0.10223447	0.2645425	-0.8667187	0.99942505	0.039811656	0.49054715	1.1049821	0.7140426	-1.2189515	0.654321	-0.21980758	-0.9786546	-0.7631618	-1.2825114	1589.3406593406594	5390.394584139265	6979.735243479925
58960	Vessel cells	15	0	portal	portal	portal_15	-0.18436225	-1.0635613	0.44250882	0.7167569	-0.4741502	-1.2744938	-0.68398726	1.181126	0.15755905	-0.646644	2.2101886	-1.3068272	-0.4032846	-0.24720307	0.15911053	0.49304545	-0.27990633	0.9360582	-0.5773995	-0.7513747	0.83514035	1.0699956	-1.1677741	0.74382687	-1.5060807	0.17409518	0.20290408	-0.87296635	1589.3406593406594	5390.394584139265	6979.735243479925
58961	Vessel cells	15	0	portal	portal	portal_15	-0.35059628	1.4925733	-0.16043256	0.31133732	-0.30062035	-1.0870665	-1.4469615	1.7010502	0.90659744	-1.0836482	0.054237884	0.6048793	-0.2428651	-0.3833896	0.5806821	0.14473248	-0.44258848	-0.26131132	-0.45849347	-1.3810538	1.9759338	0.92665905	-0.86101615	0.044418417	0.63313913	-0.9346765	-0.17269446	-0.85665786	1589.3406593406594	5390.394584139265	6979.735243479925
58962	Vessel cells	15	0	portal	portal	portal_15	-0.2556774	-0.2264369	-0.7863307	-0.3365338	0.15170611	-1.6019851	-0.17548107	0.92610836	0.6955753	-2.131005	-0.6565585	1.2450496	0.6609318	0.68455607	0.24241064	-0.17927296	-0.38855213	-0.12581988	-1.6277541	-0.8993621	0.87817645	0.94598985	-1.1469375	-0.2883222	1.1068462	0.5229033	0.19507463	-0.16525126	1589.3406593406594	5390.394584139265	6979.735243479925
58981	Vessel cells	15	0	portal	portal	portal_15	0.3510484	0.07314227	0.35128725	0.05642507	0.35891426	-0.5929979	-0.4008647	1.3604698	-0.443025	-0.21001545	-1.0039229	0.18164541	-0.3870261	0.76777303	-1.6627408	0.05995568	-0.3720285	-0.88145214	-1.380485	-0.16550787	1.3337181	0.64643127	-1.7965531	-0.9965096	0.6663801	1.297301	0.49223065	-0.9412807	1589.3406593406594	5390.394584139265	6979.735243479925
59043	Vessel cells	15	0	portal	portal	portal_15	-0.026305424	-0.6652946	0.43212882	0.5491767	0.118469894	-0.90508866	1.1259091	1.280741	1.4244506	-1.28609	0.7781999	-1.5471706	-1.2559558	-0.47641024	-2.1440232	0.2991216	0.5599651	1.5235987	-0.34857506	2.1043022	1.2515522	1.3388771	-1.0038342	1.2137692	-2.233795	-1.9781255	-1.5928588	-1.1696179	1589.3406593406594	5390.394584139265	6979.735243479925
59044	Vessel cells	15	0	portal	portal	portal_15	-0.30635053	-0.15947214	-0.5680707	-0.33262658	-0.6988204	-0.5763855	1.6188279	1.1754464	1.8467511	-0.30529734	0.41826066	-1.8330665	-1.0912719	0.64234006	-0.30762056	-1.0641088	-0.07191428	-0.5995461	-0.6470356	1.2889643	1.4601965	1.9140695	-0.12903796	0.37852365	-1.9456352	-1.2875724	0.79007435	-1.8298352	1589.3406593406594	5390.394584139265	6979.735243479925
59645	Vessel cells	15	0	portal	portal	portal_15	1.1785731	0.9420359	0.13346584	-0.9160067	-0.0006306821	-0.4027569	-0.3644325	0.97377884	-0.7386729	-1.6074063	-0.19989446	1.2060144	0.21809691	0.962246	1.496322	-0.72359216	-0.5889129	-0.28318867	-0.4740175	-0.861019	1.0582583	-0.9109528	-1.3128191	1.1119248	0.7132529	0.39095077	0.80761623	-0.661106	1589.3406593406594	5390.394584139265	6979.735243479925
59646	Hepatocytes	15	0	portal	portal	portal_15	-0.028204577	0.25161955	-2.249011	-0.72482276	-0.1903238	-0.9150456	1.619434	-0.43813807	1.2043233	-0.6925121	0.32028258	0.3079092	0.70989263	0.43600923	-1.0170631	-1.4924861	-0.5730228	0.30926287	-1.0217721	0.66261953	0.27139387	0.4958048	0.28942388	0.08025329	0.15665719	0.5322844	0.1833791	-0.28577304	1589.3406593406594	5390.394584139265	6979.735243479925
59703	Vessel cells	15	0	portal	portal	portal_15	-0.0014248575	-0.9081816	0.58425343	0.294423	0.4798818	-0.012021957	-0.19451794	0.8829817	0.22552855	-0.25402036	0.6400507	-1.1545522	-0.79559016	-0.19443768	-0.8775819	0.7984973	1.0715926	1.1621122	-0.29011095	-0.49405697	1.0965371	-0.1079925	-1.0416831	0.036203295	-1.072769	-0.9118956	0.21490681	-1.2240483	1589.3406593406594	5390.394584139265	6979.735243479925
60695	Vessel cells	15	0	portal	portal	portal_15	-0.7858713	0.5329893	-0.48658615	-0.735474	1.2003148	-0.94182885	-0.74766976	0.9986363	-0.9290151	-0.52405995	-0.48256215	0.9508514	0.37576723	1.1641271	0.05251267	-0.86642975	-1.4428134	-0.51277107	-1.6002711	-0.0025942258	1.3026997	-0.36476102	-1.4624907	-0.30847675	1.1843257	1.4059421	1.5594907	-1.9470453	1589.3406593406594	5390.394584139265	6979.735243479925
60343	Vessel cells	15	0	portal	portal	portal_15	2.1897776	1.5328051	0.3598754	-0.9259153	-0.7727383	-1.4229649	-0.725213	0.26257724	1.2224274	-0.69008464	0.16632399	0.72856396	0.31277293	0.48212758	2.9968946	0.36406806	-0.63706243	-0.8266128	-1.5272161	-0.9322286	0.675996	1.0316164	-1.0439239	0.23758417	1.1191133	-0.015064655	0.36655366	0.3774177	1589.3406593406594	5390.394584139265	6979.735243479925
60356	Vessel cells	15	0	portal	portal	portal_15	-0.25738925	0.42958236	0.33690614	1.2093475	-0.30513895	-0.8040683	-0.8644254	-0.30583698	-0.36661446	-0.062744826	2.0795333	-1.5925416	-0.17664726	0.7276174	0.2238261	0.4622401	0.3992492	1.1644707	-0.2101506	-1.2346511	0.4572116	-1.0129184	-0.3024495	1.831566	-1.0577569	-0.6886117	0.5153963	-0.3469368	1589.3406593406594	5390.394584139265	6979.735243479925
60372	Vessel cells	15	0	portal	portal	portal_15	0.16202888	-0.093089975	-1.6334159	-1.1449734	-0.8731552	-1.2472214	0.026183907	0.14509258	1.7737981	-0.8264593	0.2161129	1.5534545	0.33806217	0.17736503	0.69871825	-1.3805615	-1.1967671	-0.7574283	-1.1977149	0.31588757	-0.07595244	0.95544195	-0.10063052	0.22955565	1.1708802	0.3836863	0.69123656	-0.13530909	1589.3406593406594	5390.394584139265	6979.735243479925
60411	Vessel cells	15	0	portal	portal	portal_15	-2.528918	-1.5552541	0.47070172	0.72041196	0.25063363	-0.6801414	-0.92425615	1.1615466	0.33570805	-2.2361937	1.5430962	0.116805844	-0.83784336	-0.76777023	-1.2679865	0.4110891	0.03815378	-0.006723355	-1.0968804	-0.48492244	1.362124	0.63126063	-2.237578	1.7317662	-0.17093039	-0.701437	-0.40061122	-1.4291518	1589.3406593406594	5390.394584139265	6979.735243479925
60456	Vessel cells	15	0	portal	portal	portal_15	-0.34163597	1.4526573	0.19304785	0.9342279	0.056680195	0.83124965	-0.59993523	0.93184054	-0.7929268	-1.2265517	-0.5593258	-0.94825304	-0.09720002	1.1692889	0.7994968	0.28144103	-0.63859105	1.6773018	0.17685126	-0.4347016	1.070086	-0.49821895	-1.647997	-0.44558212	-0.6500504	0.093324825	1.4991503	-1.366144	1589.3406593406594	5390.394584139265	6979.735243479925
60542	Immune cells	15	0	portal	portal	portal_15	-0.11584082	0.09329924	0.6833518	1.3870441	0.71411955	0.5196739	-0.90307915	0.6410423	-0.9192321	1.0100961	-1.39278	-0.27483702	-0.9138337	0.10589899	-0.62915295	0.6527572	0.2287663	2.0643148	0.9404484	-1.2482451	0.17794321	-0.33439153	0.085889146	-1.6790292	-0.10678337	-0.4446669	0.7414427	0.42732695	1589.3406593406594	5390.394584139265	6979.735243479925
60694	Hepatocytes	15	0	portal	portal	portal_15	-2.3925893	1.4872181	-1.272278	0.14278974	0.15986617	0.9457874	-0.81177187	1.0653199	-0.9955539	1.0947655	-0.55913645	-1.304987	0.9416024	1.073356	-0.47975037	-1.352925	-0.76865125	-0.6550103	0.54474574	-0.70524424	1.2888681	0.012097706	-0.33462945	-0.19281223	-0.42479733	0.72574055	1.2808355	-1.6173332	1589.3406593406594	5390.394584139265	6979.735243479925
60734	Hepatocytes	15	0	portal	portal	portal_15	-0.8414478	1.5147896	0.18775557	0.09562339	1.8271421	-0.04553575	-1.421963	0.63195467	-1.7420452	0.3745402	-1.5063579	0.37053606	1.252944	0.5089195	0.31420663	0.3666812	0.13469912	1.7825981	-0.20851286	-1.4216194	0.88719827	-1.8415856	-0.05390054	-1.3867863	-0.18220326	1.6356722	1.0430079	-1.163104	1589.3406593406594	5390.394584139265	6979.735243479925
59718	Hepatocytes	15	0	portal	portal	portal_15	0.95160794	1.0554059	-1.1809477	-0.47342914	0.43224308	-0.46171054	1.6561873	-0.66412514	0.52353835	0.35903826	0.3263615	-0.900709	0.31325445	0.63974637	-0.200581	-0.54620564	0.2995047	0.23477632	-0.21313237	0.33388445	-0.53212357	-0.33753884	0.8596688	-0.46675044	-0.39934024	0.2015429	1.0060751	0.21074137	1589.3406593406594	5390.394584139265	6979.735243479925
60749	LSEC	15	0	portal	portal	portal_15	0.94343156	-0.54260504	0.5909567	0.99002	-1.1464937	0.829782	-0.73447746	1.2184199	-0.91688734	-0.6710855	-0.55949485	-1.3023006	0.37311018	1.047983	0.3314672	0.8620278	1.7206755	-0.5918528	0.96013045	-0.8105031	1.2932012	-1.14337	-0.97194165	-0.62262416	-1.1433996	-0.4134262	0.79089844	-2.026009	1589.3406593406594	5390.394584139265	6979.735243479925
60802	LSEC	15	0	portal	portal	portal_15	-1.0580924	1.2848531	0.741585	1.2053488	-0.043818876	0.7210247	-0.70473796	0.4757241	-0.9171044	1.4412507	-0.67882645	-1.4233795	-0.63502026	0.66911185	-1.9605678	0.83515465	0.45050275	2.0034184	1.3584932	-0.99981594	0.61120236	-1.339237	1.8448011	-0.9630728	-1.5346849	-0.8569185	0.59667903	-2.3665001	1589.3406593406594	5390.394584139265	6979.735243479925
60803	Vessel cells	15	0	portal	portal	portal_15	1.2198709	1.398429	-0.5455841	-0.056777027	0.27538243	-0.42415285	-0.02649587	0.053196263	1.09365	0.015169882	0.11109874	-0.5575888	-0.019871024	0.094329685	1.7990866	-0.36567724	-0.21177168	0.51673114	-0.67890275	0.2991357	0.3053278	0.7726691	-0.07180134	0.10619848	-0.37961888	-0.047298394	-0.077262715	-0.12637967	1589.3406593406594	5390.394584139265	6979.735243479925
60850	Vessel cells	15	0	portal	portal	portal_15	0.5104924	0.82335436	0.13445774	0.40551284	-1.4433856	-2.0867343	0.28003073	0.84364116	-0.3885093	0.5711497	-0.19555257	0.39982396	0.5306947	0.26992112	0.7576343	0.24193929	-0.21997786	0.33079097	-1.6466799	-0.7866197	1.217829	0.069913514	0.13238749	-0.26993352	0.40696615	0.10845338	0.30142024	-1.266107	1589.3406593406594	5390.394584139265	6979.735243479925
60886	LSEC	15	0	portal	portal	portal_15	2.1841333	0.7772906	0.7160664	0.21123666	0.0041960697	1.0742283	-0.58698237	-0.83229977	-0.7190018	0.97617835	-0.43996236	-0.5886337	-0.26732844	1.0345078	1.9911127	0.19983442	0.83835953	-0.35697445	0.7121107	-0.70015156	-1.0300487	-0.70812255	0.61483866	-0.6336408	-0.14433977	0.099106744	1.209295	-2.6566348	1589.3406593406594	5390.394584139265	6979.735243479925
60887	Hepatocytes	15	0	portal	portal	portal_15	1.5848459	1.0522811	0.23356079	-0.49877158	-0.28220347	0.58361924	-0.27513367	-1.422795	0.41613728	1.1494615	0.1387213	-0.6192158	0.14711232	0.8132737	1.4990408	-0.24779636	-0.9762783	0.13961965	-0.03993178	-0.29501665	-0.693951	0.4724174	0.3300924	0.10646109	-0.3755794	0.58197325	1.122578	0.20391327	1589.3406593406594	5390.394584139265	6979.735243479925
61055	Hepatocytes	15	0	portal	portal	portal_15	-0.44551635	1.197097	0.006990695	-0.21243829	1.3134218	-0.036933895	-1.3335505	0.75872356	-1.4911135	1.1077174	-1.3158416	0.1880102	1.0613406	0.5708614	0.26338068	-0.11366899	-1.1478565	0.82041246	-0.912076	-1.2461375	1.0696207	-1.5774051	1.2241095	-1.1256955	0.66426814	1.6609274	1.11609	-1.3867358	1589.3406593406594	5390.394584139265	6979.735243479925
60321	Vessel cells	15	0	portal	portal	portal_15	-1.5348573	0.083076	0.28575447	-1.6869265	-0.24460307	0.8743281	-0.74139464	1.2894549	0.11336716	-0.97748756	-0.6350555	0.63608044	0.2430765	0.50319993	-1.1213653	0.31206912	-1.8340058	0.3956113	0.72826797	-0.90910685	1.3855375	1.4284117	-1.8235586	-0.7862811	-0.05713799	0.49476358	0.3468419	-1.3814785	1589.3406593406594	5390.394584139265	6979.735243479925
60299	LSEC	15	0	portal	portal	portal_15	1.7237283	-0.47774193	0.50695	0.067224935	-0.87929326	0.38685527	-0.7417367	1.0446678	-0.9585813	0.7973694	-0.692329	-1.4368309	1.0518674	1.1485533	-1.7024506	0.71901274	1.6898931	1.7784421	0.81350666	-0.9884105	1.0373285	-1.4395585	-0.6570784	-0.8953595	-1.6998748	-0.39845598	1.1351248	-1.8530129	1589.3406593406594	5390.394584139265	6979.735243479925
60298	Immune cells	15	0	portal	portal	portal_15	-1.3441937	-1.8214607	0.12927306	1.7937745	0.89666086	-1.0955843	-0.22586708	1.5249975	-0.07306581	-1.3474644	-0.11568216	-0.9815574	0.16541688	-0.7584451	-0.55851144	-1.5548916	1.1241789	2.3055427	-0.6920965	0.0070086755	1.4278641	0.9993439	-1.0438579	0.44461223	-1.5124991	0.2980541	-1.3664385	-1.6580667	1589.3406593406594	5390.394584139265	6979.735243479925
60269	Vessel cells	15	0	portal	portal	portal_15	-1.8101859	-0.6292077	0.83627594	-1.2107478	-0.23016489	-0.118772976	-0.43896082	0.7063757	-0.6148781	-0.76258916	-0.37361497	0.6999989	-0.2271454	1.4750136	-0.8637542	0.7021522	-0.8550433	0.79708284	-0.33794326	-1.080794	0.923252	-0.67768633	-1.0327203	-0.56278044	0.6559587	0.18460959	1.217812	-1.3264898	1589.3406593406594	5390.394584139265	6979.735243479925
59735	Vessel cells	15	0	portal	portal	portal_15	-0.9660912	0.77441466	0.16958076	-1.8038367	0.6463623	-0.10512056	-1.2248896	1.0454293	0.62736255	-0.8205863	-1.3669001	0.6907055	1.0562997	0.7878362	-0.23750533	0.38646144	-1.016604	-0.080573194	-0.6020401	-0.9367519	1.1449856	0.10058346	-1.066207	-1.235365	0.38077983	1.3669965	1.1359335	-1.9381322	1589.3406593406594	5390.394584139265	6979.735243479925
59736	Vessel cells	15	0	portal	portal	portal_15	-1.3615949	0.6861595	0.28799218	0.48719674	0.8588553	-0.4995793	-1.1548053	2.077997	0.7713265	-1.534146	-1.3016136	0.5504156	-1.1913011	0.15113464	-0.40423056	0.33693203	-0.052199323	0.21705209	-0.65852	-1.4057304	2.4788415	0.90412736	-1.4519601	-1.2173312	0.8347643	-0.87124544	0.23129173	-0.9586469	1589.3406593406594	5390.394584139265	6979.735243479925
59804	Vessel cells	15	0	portal	portal	portal_15	-1.0992343	0.80922973	-0.37714225	0.47352526	-1.2810057	-0.73885036	-0.60199916	1.4694636	0.09839069	-1.8674763	-0.08819396	0.72168946	-0.070065916	0.6932029	-0.37991574	-0.26225504	0.5436161	0.38577396	-1.0185117	-1.2101724	0.76653343	0.5426007	-0.8767883	0.35244265	0.27526477	-0.36788327	0.24579781	0.31801742	1589.3406593406594	5390.394584139265	6979.735243479925
59814	Vessel cells	15	0	portal	portal	portal_15	-0.05916081	-0.71289843	0.11960752	-0.89162886	0.37308124	-0.23160279	-0.67616063	0.8597588	0.33682042	-1.0155195	-0.23289938	-1.3661909	0.9444793	1.8379216	-0.06842943	0.1877528	-0.9310201	1.5805578	-0.9927844	-0.9461621	0.9766026	0.53565794	-2.0550914	-0.29660487	-1.4647409	1.6090636	1.9915254	-1.0985595	1589.3406593406594	5390.394584139265	6979.735243479925
59828	Hepatocytes	15	0	portal	portal	portal_15	-0.4244211	0.5276762	-2.1822076	-0.40074098	-0.17082575	-0.97583526	1.2053018	-0.7618986	1.0496898	-0.84728813	0.9412675	-0.16890365	0.9752739	0.6491405	-2.3254642	-2.4476473	-0.5801331	-0.9297839	-0.91632575	0.33778498	0.28820217	1.9982225	-0.23622912	0.5846985	-0.42956534	0.67947966	0.62375474	-0.5320031	1589.3406593406594	5390.394584139265	6979.735243479925
59843	Hepatocytes	15	0	portal	portal	portal_15	-0.27645168	-1.5489147	0.6935151	-1.0172926	-1.2570986	1.1461276	-0.48976156	1.0950861	-0.55675346	-0.35144556	-0.1362728	-0.9922088	0.34348193	1.5097383	-0.97808045	0.9074928	-0.50771266	-0.07597841	1.1210026	-0.47058052	0.9211912	-0.72012687	-0.73097485	-0.14562428	-1.109436	0.48594245	0.61191887	-1.4612885	1589.3406593406594	5390.394584139265	6979.735243479925
59857	Vessel cells	15	0	portal	portal	portal_15	1.059802	1.0713751	-0.22382504	-0.8734741	-0.12974977	-1.5455462	1.677474	0.9120637	0.75294167	0.43050674	0.9557864	-0.83077246	-0.09923437	-0.49213552	1.2024981	-0.034500275	-0.345314	-0.0024188173	-1.5903183	1.2089717	1.2236629	0.8768872	0.13906354	0.88430274	-1.0512803	-0.72798324	-0.2823728	-0.7133676	1589.3406593406594	5390.394584139265	6979.735243479925
59858	Immune cells	15	0	portal	portal	portal_15	-1.5689582	-0.78472906	0.23282798	-0.7283145	0.656862	-0.63763225	-1.0616378	1.0639025	-0.45363787	0.73024935	-1.2936448	0.12957305	1.2088462	0.42513826	-0.92767227	0.28674385	-0.42527196	0.9704192	-0.48304167	-1.2559824	1.4177482	-0.47776532	-0.28494295	-1.3320915	-0.080669194	1.3244371	0.6200022	-1.0338988	1589.3406593406594	5390.394584139265	6979.735243479925
59904	Vessel cells	15	0	portal	portal	portal_15	-0.2484651	-2.0154746	0.700004	-0.63254195	0.0008605087	0.088806584	-1.29737	0.44056305	1.9930301	-0.01628269	-0.76797545	0.46460155	-1.2797254	0.02519361	-0.06286252	0.93749183	-0.8666677	-0.13879612	-0.4439592	-1.3383615	0.29957202	2.2571845	-0.9479559	-0.21408413	0.32195488	-0.8963309	0.4827716	-1.6234275	1589.3406593406594	5390.394584139265	6979.735243479925
59921	Vessel cells	15	0	portal	portal	portal_15	-0.57303655	-1.7188432	-1.1881591	-1.3527212	0.15544496	-1.1945698	-0.39799526	1.0094516	2.3924832	-1.7306112	-0.09217427	0.04730218	0.0506173	1.3291034	-2.1801512	-0.19248283	-0.40025002	-1.3305951	-1.8525748	-0.4932758	1.0602419	1.963726	-1.9480791	-0.231374	-0.3382032	0.8074866	1.5769473	-0.2748345	1589.3406593406594	5390.394584139265	6979.735243479925
60089	LSEC	15	0	portal	portal	portal_15	1.0656058	1.1651862	0.42560026	-0.2824856	-0.8976731	0.68765163	-0.8329432	0.97319615	-1.0456078	0.124159805	-0.6700105	-0.99587303	1.2920288	1.2197607	-0.6859673	0.66187406	1.3860999	-1.1813257	1.0219553	-0.86336964	1.0514054	-1.2443058	-0.41739577	-0.672902	-1.4620765	0.7320465	0.8559596	-1.5501727	1589.3406593406594	5390.394584139265	6979.735243479925
60125	Vessel cells	15	0	portal	portal	portal_15	-2.19042	1.3881267	0.24097744	-0.96424925	0.8475163	-0.42205036	-0.88792497	1.3018407	0.8651881	-1.5530378	-0.8016016	0.2358089	1.1992388	-0.4256927	-1.1618749	0.35245726	-1.0224047	1.466932	-0.113506734	-0.9909876	1.3324654	1.4577409	-1.576411	-0.7846438	-0.856213	1.0974197	-0.12630507	-1.3490832	1589.3406593406594	5390.394584139265	6979.735243479925
60189	Hepatocytes	15	0	portal	portal	portal_15	-0.6654716	1.0555987	0.49401504	0.17040336	1.6186711	0.62771785	-1.0093739	0.08820716	-0.574135	1.1075665	-1.123878	-0.74188167	-0.604971	1.107081	0.08039309	0.6241298	-0.5855003	0.9564608	0.2453725	-0.94216126	0.684452	-0.6492834	0.372705	-0.7295875	-0.38176325	-0.0042164954	1.1296884	-2.0618544	1589.3406593406594	5390.394584139265	6979.735243479925
60208	Hepatocytes	15	0	portal	portal	portal_15	-0.3702039	0.9651077	0.12411784	0.042313237	1.9285461	0.9257186	-1.353368	0.9342607	-1.6820635	0.21424858	-1.4811517	0.04362181	0.55207354	0.5426963	0.1599145	0.36606896	-0.043753248	1.3997438	0.5712363	-1.4529917	0.9907584	-1.1866051	0.14378367	-1.4712731	-0.14162675	0.59973294	0.9413025	-1.9928242	1589.3406593406594	5390.394584139265	6979.735243479925
60225	Vessel cells	15	0	portal	portal	portal_15	-1.5520011	1.2698673	-0.6971583	0.72989184	-0.67463917	-1.0328863	-1.7054173	1.7055953	0.06923881	-0.35128075	1.0142266	0.017000185	0.14737217	-0.29009292	-0.5083973	-1.4068732	0.580393	-0.32397	-0.87009037	-1.7276689	2.2865036	0.12924373	-0.6264325	0.27354145	0.2788541	0.2773156	-0.024275994	-0.69781566	1589.3406593406594	5390.394584139265	6979.735243479925
76091	Vessel cells	15	0	portal	portal	portal_15	-2.692551	1.5950236	0.08715168	-0.17709754	-0.86746264	-0.39781463	-0.43425715	1.555257	1.0277501	-0.025773533	-0.2136988	-0.7482211	-0.33843955	0.2684964	-0.65054923	0.045109797	0.12809844	-1.5152032	-1.4405328	-0.9347363	2.2329085	1.0988507	-0.7085609	-0.82708687	-0.00423612	0.24916667	0.60592026	-1.930313	1589.3406593406594	5390.394584139265	6979.735243479925
66698	Vessel cells	15	0	portal	portal	portal_15	0.1323454	0.019023249	0.09662998	-1.0372947	-0.28348047	-1.6260867	-0.84057647	0.4324753	-0.2596841	-1.8823168	0.35479334	1.3035064	1.3919508	0.9943165	0.3339087	0.17072885	-0.32851183	-0.54782283	-1.1970006	-1.1287323	0.08006836	-0.0083609	-0.68360245	0.5788063	1.0583707	-0.013577349	1.0193985	0.6769675	1589.3406593406594	5390.394584139265	6979.735243479925
327905	Vessel cells	135	0	portal	portal	portal_135	-0.37947428	1.6083558	0.6079729	0.87719256	-0.977391	-1.8298199	-0.6660174	2.0114667	0.5064063	-0.39495152	-0.50033504	-0.102168836	-0.286448	-0.023096012	0.8730095	0.44785947	1.3704269	-1.6405609	-1.9938955	-0.7721292	2.4436197	0.47284126	0.16305289	-0.6282336	0.45478934	-0.6218267	-0.63345706	-1.3599857	1865.820652173913	4837.757719714964	6703.578371888877
317691	Vessel cells	135	0	portal	portal	portal_135	0.62850195	1.6928267	-0.2525622	-0.24639365	-0.40051597	0.19505414	-0.26542798	-1.2038481	-0.28707504	-0.57447237	1.6430875	0.041693132	0.35221323	0.5105473	1.4959612	-0.5103497	-0.3141316	-0.8686177	-0.5265043	-0.77490985	0.0268215	-0.9331291	-1.0187924	1.1244466	0.7464777	0.86194634	0.97461236	-0.4421737	1865.820652173913	4837.757719714964	6703.578371888877
317239	Vessel cells	135	0	portal	portal	portal_135	0.08934077	1.0750264	-0.60461575	-0.9109099	-0.58644956	-0.2796135	-0.9018632	0.6436618	1.0122461	-0.3422832	0.6824765	0.74995786	0.035200592	-0.34578258	0.6464359	-0.28081736	-1.5847718	1.0096617	0.22077672	-0.42538792	1.0140393	0.39939877	-1.7821072	-0.3663184	1.1639032	0.594432	-0.39307585	0.6014853	1865.820652173913	4837.757719714964	6703.578371888877
[truncated: 20,209 more rows]
