# Supplementary material for: Cell atlas of the regenerating human liver after portal vein embolization
Source: Nat Commun. 2024 Jul 11;15:5827. doi: 10.1038/s41467-024-49236-7 (PMC11239663; doi:10.1038/s41467-024-49236-7)
Supplement: Supplementary file 17 — Source Data [file 41467_2024_49236_MOESM17_ESM.zip › fig_data/extdatafig17h.txt]

	well	cell_type	vessel_type	condition	variable	value
0	r002	Hepatocytes	central	healthy	Hepatocytes	66.97659329650382
1	r002	Hepatocytes	portal	healthy	Hepatocytes	63.55362125662323
2	r002	Immune cells	central	healthy	Hepatocytes	46.58978525120258
3	r002	Immune cells	portal	healthy	Hepatocytes	40.87368368675084
4	r002	LSEC	central	healthy	Hepatocytes	66.49238609509926
5	r002	LSEC	portal	healthy	Hepatocytes	62.331007115489875
6	r002	Vessel cells	central	healthy	Hepatocytes	48.06401821656059
7	r002	Vessel cells	portal	healthy	Hepatocytes	27.252633584836477
8	r012	Hepatocytes	central	embolized	Hepatocytes	59.171838059044724
9	r012	Hepatocytes	portal	embolized	Hepatocytes	52.72050380921348
10	r012	Immune cells	central	embolized	Hepatocytes	46.06488506111757
11	r012	Immune cells	portal	embolized	Hepatocytes	37.337987183958745
12	r012	LSEC	central	embolized	Hepatocytes	50.81021707227039
13	r012	LSEC	portal	embolized	Hepatocytes	43.26182142216067
14	r012	Vessel cells	central	embolized	Hepatocytes	26.14766627543965
15	r012	Vessel cells	portal	embolized	Hepatocytes	13.484555252884581
16	r019	Hepatocytes	central	regenerating	Hepatocytes	57.35825012233463
17	r019	Hepatocytes	portal	regenerating	Hepatocytes	52.61092595014377
18	r019	Immune cells	central	regenerating	Hepatocytes	36.973015873015875
19	r019	Immune cells	portal	regenerating	Hepatocytes	20.13079912861832
20	r019	LSEC	central	regenerating	Hepatocytes	25.55931427188912
21	r019	LSEC	portal	regenerating	Hepatocytes	17.856356288486875
22	r019	Vessel cells	central	regenerating	Hepatocytes	30.882157138254694
23	r019	Vessel cells	portal	regenerating	Hepatocytes	13.464761804757902
24	r002	Hepatocytes	central	healthy	LSEC	13.527836885405865
25	r002	Hepatocytes	portal	healthy	LSEC	13.682893686584633
26	r002	Immune cells	central	healthy	LSEC	14.393200849893761
27	r002	Immune cells	portal	healthy	LSEC	12.192016745102045
28	r002	LSEC	central	healthy	LSEC	11.896610065214718
29	r002	LSEC	portal	healthy	LSEC	14.611322585460515
30	r002	Vessel cells	central	healthy	LSEC	7.282967816866122
31	r002	Vessel cells	portal	healthy	LSEC	5.155373722905424
32	r012	Hepatocytes	central	embolized	LSEC	22.255687439260488
33	r012	Hepatocytes	portal	embolized	LSEC	17.327292761353483
34	r012	Immune cells	central	embolized	LSEC	21.614313207424075
35	r012	Immune cells	portal	embolized	LSEC	15.226839598877515
36	r012	LSEC	central	embolized	LSEC	31.04526547379639
37	r012	LSEC	portal	embolized	LSEC	28.499948714003644
38	r012	Vessel cells	central	embolized	LSEC	8.750927932782131
39	r012	Vessel cells	portal	embolized	LSEC	4.896430470348739
40	r019	Hepatocytes	central	regenerating	LSEC	13.29401056689789
41	r019	Hepatocytes	portal	regenerating	LSEC	9.001156818918904
42	r019	Immune cells	central	regenerating	LSEC	24.575396825396826
43	r019	Immune cells	portal	regenerating	LSEC	14.004009031764781
44	r019	LSEC	central	regenerating	LSEC	38.99601770485004
45	r019	LSEC	portal	regenerating	LSEC	28.55955232243892
46	r019	Vessel cells	central	regenerating	LSEC	18.726644899815632
47	r019	Vessel cells	portal	regenerating	LSEC	9.680309506752565
48	r002	Hepatocytes	central	healthy	Vessel cells	10.667601103842715
49	r002	Hepatocytes	portal	healthy	Vessel cells	15.568557599807601
50	r002	Immune cells	central	healthy	Vessel cells	11.68921957307784
51	r002	Immune cells	portal	healthy	Vessel cells	24.857193874888974
52	r002	LSEC	central	healthy	Vessel cells	8.50598905831464
53	r002	LSEC	portal	healthy	Vessel cells	13.208159177986763
54	r002	Vessel cells	central	healthy	Vessel cells	34.7966901271986
55	r002	Vessel cells	portal	healthy	Vessel cells	59.72478625604547
56	r012	Hepatocytes	central	embolized	Vessel cells	7.983366935865044
57	r012	Hepatocytes	portal	embolized	Vessel cells	22.218027158729246
58	r012	Immune cells	central	embolized	Vessel cells	11.493079041518223
59	r012	Immune cells	portal	embolized	Vessel cells	32.485507295933836
60	r012	LSEC	central	embolized	Vessel cells	6.105015391742561
61	r012	LSEC	portal	embolized	Vessel cells	20.12058619893838
62	r012	Vessel cells	central	embolized	Vessel cells	56.569464058568656
63	r012	Vessel cells	portal	embolized	Vessel cells	77.5359359524023
64	r019	Hepatocytes	central	regenerating	Vessel cells	23.689297205142275
65	r019	Hepatocytes	portal	regenerating	Vessel cells	30.618684080118086
66	r019	Immune cells	central	regenerating	Vessel cells	32.46626984126984
67	r019	Immune cells	portal	regenerating	Vessel cells	45.73766747834948
68	r019	LSEC	central	regenerating	Vessel cells	28.44032713793193
69	r019	LSEC	portal	regenerating	Vessel cells	43.365699942160425
70	r019	Vessel cells	central	regenerating	Vessel cells	44.268423175740246
71	r019	Vessel cells	portal	regenerating	Vessel cells	69.27999607358032
72	r002	Hepatocytes	central	healthy	Immune cells	8.827968714247609
73	r002	Hepatocytes	portal	healthy	Immune cells	7.1949274569845425
74	r002	Immune cells	central	healthy	Immune cells	27.32779432582582
75	r002	Immune cells	portal	healthy	Immune cells	22.077105693258144
76	r002	LSEC	central	healthy	Immune cells	13.105014781371372
77	r002	LSEC	portal	healthy	Immune cells	9.849511121062845
78	r002	Vessel cells	central	healthy	Immune cells	9.856323839374687
79	r002	Vessel cells	portal	healthy	Immune cells	7.867206436212629
80	r012	Hepatocytes	central	embolized	Immune cells	10.589107565829746
81	r012	Hepatocytes	portal	embolized	Immune cells	7.734176270703785
82	r012	Immune cells	central	embolized	Immune cells	20.827722689940128
83	r012	Immune cells	portal	embolized	Immune cells	14.9496659212299
84	r012	LSEC	central	embolized	Immune cells	12.039502062190662
85	r012	LSEC	portal	embolized	Immune cells	8.1176436648973
86	r012	Vessel cells	central	embolized	Immune cells	8.531941733209562
87	r012	Vessel cells	portal	embolized	Immune cells	4.083078324364382
88	r019	Hepatocytes	central	regenerating	Immune cells	5.658442105625204
89	r019	Hepatocytes	portal	regenerating	Immune cells	7.769233150819245
90	r019	Immune cells	central	regenerating	Immune cells	5.98531746031746
91	r019	Immune cells	portal	regenerating	Immune cells	20.127524361267422
92	r019	LSEC	central	regenerating	Immune cells	7.00434088532891
93	r019	LSEC	portal	regenerating	Immune cells	10.218391446913785
94	r019	Vessel cells	central	regenerating	Immune cells	6.122774786189421
95	r019	Vessel cells	portal	regenerating	Immune cells	7.574932614909215
