# Supplementary material for: Cell atlas of the regenerating human liver after portal vein embolization
Source: Nat Commun. 2024 Jul 11;15:5827. doi: 10.1038/s41467-024-49236-7 (PMC11239663; doi:10.1038/s41467-024-49236-7)
Supplement: Supplementary file 17 — Source Data [file 41467_2024_49236_MOESM17_ESM.zip › fig_data/fig6h2.txt]

	ishep	islsec	ismese	isimm	isother	labs	leiden	newlabs	lab_int	UMAP_1	UMAP_2
10045	False	False	True	False	False	ismese	3	Vessel cells	0	12.067914	8.768414
10114	False	False	True	False	False	ismese	4	Vessel cells	0	9.933143	6.1142173
10334	False	False	True	False	False	ismese	3	Vessel cells	0	11.2908	8.815841
10575	False	False	True	False	False	ismese	3	Vessel cells	0	11.672232	8.83702
10595	False	False	True	False	False	ismese	3	Vessel cells	0	12.142158	8.836911
10625	False	False	True	False	False	ismese	3	Vessel cells	0	11.773304	8.556691
10757	False	False	True	False	False	ismese	3	Vessel cells	0	11.724985	8.938436
10901	False	False	True	False	False	ismese	3	Vessel cells	0	12.59479	7.174941
11087	False	False	True	False	False	ismese	2	Hepatocytes	1	7.428303	4.299978
11095	False	False	True	False	False	ismese	3	Vessel cells	0	11.933682	8.85547
11193	False	False	True	False	False	ismese	5	Vessel cells	0	10.353508	7.705936
11215	True	False	False	False	False	ishep	2	Hepatocytes	1	8.9218235	1.0460448
11293	False	False	True	False	False	ismese	3	Vessel cells	0	12.025378	8.812327
11500	False	True	False	False	False	islsec	3	Vessel cells	0	9.618962	8.144061
11607	False	False	True	False	False	ismese	2	Hepatocytes	1	7.4068317	1.480101
11668	False	False	True	False	False	ismese	3	Vessel cells	0	12.379055	8.794629
12022	False	False	True	False	False	ismese	3	Vessel cells	0	12.376189	8.527856
12023	True	False	False	False	False	ishep	2	Hepatocytes	1	8.423581	0.70502734
12215	True	False	False	False	False	ishep	1	Hepatocytes	1	10.495029	1.9587201
12261	False	True	False	False	False	islsec	3	Vessel cells	0	10.428911	7.1261435
12415	True	False	False	False	False	ishep	2	Hepatocytes	1	9.833615	3.9863179
12455	False	False	True	False	False	ismese	3	Vessel cells	0	12.9619055	7.6738415
12472	True	False	False	False	False	ishep	3	Vessel cells	0	10.042147	6.93619
12545	False	False	False	False	True	isother	3	Vessel cells	0	11.2819395	3.555703
12801	False	False	True	False	False	ismese	5	Vessel cells	0	12.614427	6.356514
12812	False	False	False	True	False	isimm	6	Immune cells	2	8.046313	4.9653044
12821	True	False	False	False	False	ishep	2	Hepatocytes	1	10.656008	3.694078
12847	True	False	False	False	False	ishep	2	Hepatocytes	1	9.7005415	2.165757
12869	False	False	True	False	False	ismese	5	Vessel cells	0	12.708092	7.3098726
13005	False	True	False	False	False	islsec	0	LSEC	3	13.426492	-0.42377585
13076	True	False	False	False	False	ishep	0	LSEC	3	10.27163	-0.22554733
13219	False	False	True	False	False	ismese	4	Vessel cells	0	11.2460375	5.4315104
13359	False	False	True	False	False	ismese	4	Vessel cells	0	8.980317	7.4509683
13388	True	False	False	False	False	ishep	3	Vessel cells	0	10.7262745	5.968345
13389	True	False	False	False	False	ishep	0	LSEC	3	10.509519	-0.7401788
13406	False	False	True	False	False	ismese	4	Vessel cells	0	10.3182955	5.7212663
13429	False	False	True	False	False	ismese	3	Vessel cells	0	13.386542	7.757798
13491	True	False	False	False	False	ishep	4	Vessel cells	0	9.795049	4.2087955
13570	True	False	False	False	False	ishep	3	Vessel cells	0	9.894843	7.895897
13601	False	False	True	False	False	ismese	6	Hepatocytes	1	6.8119545	4.2355757
13680	False	True	False	False	False	islsec	0	LSEC	3	12.698192	-0.7375053
13690	False	False	True	False	False	ismese	3	Vessel cells	0	13.4864435	7.91699
13702	False	False	False	False	True	isother	1	Hepatocytes	1	10.476682	4.548824
13898	True	False	False	False	False	ishep	4	Vessel cells	0	8.705261	4.458459
13909	False	False	False	False	True	isother	1	Hepatocytes	1	11.96644	2.6012826
13934	False	False	True	False	False	ismese	0	LSEC	3	10.1117935	-1.2503045
13948	False	False	True	False	False	ismese	3	Vessel cells	0	9.4920435	7.027323
14079	False	False	True	False	False	ismese	5	Vessel cells	0	13.365243	5.373715
14132	False	True	False	False	False	islsec	3	Vessel cells	0	11.363598	5.770376
14272	False	True	False	False	False	islsec	3	Vessel cells	0	11.712558	6.811526
14436	False	False	True	False	False	ismese	3	Vessel cells	0	11.653675	7.2365446
14574	False	False	True	False	False	ismese	4	Vessel cells	0	9.000157	5.254493
14603	True	False	False	False	False	ishep	3	Vessel cells	0	12.396592	6.4505253
14660	False	False	False	False	True	isother	3	Vessel cells	0	13.514899	7.433485
14752	True	False	False	False	False	ishep	5	Vessel cells	0	13.839353	6.092976
14765	False	False	True	False	False	ismese	3	Vessel cells	0	13.545808	7.6407366
14796	False	False	True	False	False	ismese	5	Vessel cells	0	13.590924	6.227892
14829	True	False	False	False	False	ishep	4	Vessel cells	0	8.366755	5.421406
14830	False	False	False	True	False	isimm	2	Immune cells	2	7.682593	-0.044357363
14929	False	False	True	False	False	ismese	5	Vessel cells	0	12.3418665	6.299018
15053	False	False	True	False	False	ismese	5	Vessel cells	0	12.779135	5.695722
15084	False	False	True	False	False	ismese	5	Vessel cells	0	13.630904	5.5513206
15169	False	False	True	False	False	ismese	3	Vessel cells	0	10.445443	5.933768
15194	False	False	True	False	False	ismese	3	Vessel cells	0	12.33282	7.664805
15229	False	True	False	False	False	islsec	1	Hepatocytes	1	11.414498	2.3840086
15306	True	False	False	False	False	ishep	5	Vessel cells	0	13.116944	5.8729005
15461	True	False	False	False	False	ishep	1	Hepatocytes	1	12.0844755	3.5393832
15471	False	False	False	True	False	isimm	6	Immune cells	2	9.350796	1.1186008
15522	True	False	False	False	False	ishep	2	Hepatocytes	1	7.431677	0.6524601
15555	False	False	False	True	False	isimm	3	Immune cells	2	12.896534	7.31973
15598	False	False	True	False	False	ismese	3	Vessel cells	0	12.75505	8.100152
15609	True	False	False	False	False	ishep	4	Vessel cells	0	9.657042	4.9721656
15709	False	False	True	False	False	ismese	5	Vessel cells	0	12.72691	5.4806275
15765	False	False	True	False	False	ismese	3	Vessel cells	0	13.0146475	7.470962
15777	False	False	True	False	False	ismese	4	Vessel cells	0	9.21392	5.8639836
16058	False	False	True	False	False	ismese	3	Vessel cells	0	13.285325	8.031715
16059	True	False	False	False	False	ishep	2	Hepatocytes	1	7.490573	0.98084074
16091	False	True	False	False	False	islsec	1	Hepatocytes	1	12.25869	1.8214911
16166	True	False	False	False	False	ishep	5	Vessel cells	0	12.0083475	3.4941356
16189	False	False	True	False	False	ismese	5	Vessel cells	0	11.104253	5.289396
16337	False	False	True	False	False	ismese	5	Vessel cells	0	7.2625055	-2.6034377
16382	False	False	False	True	False	isimm	0	Immune cells	2	10.586449	-2.799936
16510	True	False	False	False	False	ishep	1	Hepatocytes	1	12.255194	1.7128248
16559	False	True	False	False	False	islsec	5	Vessel cells	0	12.026744	4.987112
16560	False	False	False	True	False	isimm	1	Immune cells	2	11.816135	1.3505968
16708	False	True	False	False	False	islsec	1	Hepatocytes	1	10.570309	3.5761592
16722	False	True	False	False	False	islsec	6	Hepatocytes	1	10.036865	3.5943203
16864	False	False	True	False	False	ismese	2	Hepatocytes	1	8.687852	-0.09400985
16906	False	False	True	False	False	ismese	0	LSEC	3	8.945932	-0.9243437
16943	True	False	False	False	False	ishep	5	Vessel cells	0	14.252477	5.4661956
16963	False	False	True	False	False	ismese	3	Vessel cells	0	12.613153	8.145328
16996	False	False	True	False	False	ismese	3	Vessel cells	0	12.290376	7.731804
17085	False	False	False	True	False	isimm	1	Immune cells	2	10.7629385	1.1149528
17241	False	False	True	False	False	ismese	3	Vessel cells	0	13.2744	7.648328
17291	False	False	False	True	False	isimm	2	Immune cells	2	7.436454	-2.8358896
17324	False	False	True	False	False	ismese	3	Vessel cells	0	13.419559	7.3810287
17464	True	False	False	False	False	ishep	2	Hepatocytes	1	9.607368	1.8286
17481	False	False	True	False	False	ismese	3	Vessel cells	0	13.42013	7.7113557
17493	False	False	True	False	False	ismese	3	Vessel cells	0	11.068515	8.27609
17494	False	False	False	True	False	isimm	0	Immune cells	2	9.890461	0.13078164
17661	False	False	False	False	True	isother	1	Hepatocytes	1	10.693109	2.6303566
17718	True	False	False	False	False	ishep	2	Hepatocytes	1	8.0972395	1.8506602
17826	False	False	True	False	False	ismese	4	Vessel cells	0	9.120404	4.8721743
17849	True	False	False	False	False	ishep	1	Hepatocytes	1	11.177577	3.1497705
17850	False	False	False	True	False	isimm	0	Immune cells	2	9.444354	-1.6832335
18030	False	False	True	False	False	ismese	5	Vessel cells	0	13.579543	6.8199334
18059	True	False	False	False	False	ishep	2	Hepatocytes	1	8.449997	1.6248573
18080	False	True	False	False	False	islsec	0	LSEC	3	10.003206	-3.0962434
18089	True	False	False	False	False	ishep	1	Hepatocytes	1	10.420681	2.613827
18106	True	False	False	False	False	ishep	2	Hepatocytes	1	7.3963733	-0.8153432
18113	True	False	False	False	False	ishep	2	Hepatocytes	1	7.7899823	-0.31023276
18149	False	True	False	False	False	islsec	6	Hepatocytes	1	8.363515	1.6078767
18182	False	False	True	False	False	ismese	3	Vessel cells	0	12.809519	7.4144535
18196	False	True	False	False	False	islsec	0	LSEC	3	9.05458	-0.7438006
18268	False	True	False	False	False	islsec	0	LSEC	3	10.915282	-1.4097005
18290	True	False	False	False	False	ishep	2	Hepatocytes	1	8.455296	1.2322209
18333	True	False	False	False	False	ishep	6	Hepatocytes	1	8.194358	4.1290183
18334	True	False	False	False	False	ishep	2	Hepatocytes	1	9.6934805	3.3504918
18339	True	False	False	False	False	ishep	6	Hepatocytes	1	7.327394	3.8003886
18347	False	True	False	False	False	islsec	0	LSEC	3	10.554773	-0.91614604
18369	False	False	True	False	False	ismese	5	Vessel cells	0	13.445206	6.8277674
18381	False	True	False	False	False	islsec	1	Hepatocytes	1	11.031724	3.771589
18387	True	False	False	False	False	ishep	2	Hepatocytes	1	8.895606	0.7731567
18447	False	False	True	False	False	ismese	5	Vessel cells	0	11.066777	5.699705
18524	False	True	False	False	False	islsec	0	LSEC	3	9.301402	-0.6683936
18590	True	False	False	False	False	ishep	4	Vessel cells	0	9.886511	4.590325
18655	False	False	False	True	False	isimm	0	Immune cells	2	9.350574	-1.1864623
18711	False	True	False	False	False	islsec	5	Vessel cells	0	10.657646	4.5515056
18754	False	False	False	False	True	isother	1	Hepatocytes	1	11.232321	2.8926148
18820	False	False	True	False	False	ismese	3	Vessel cells	0	13.24746	6.7945666
18829	False	True	False	False	False	islsec	0	LSEC	3	9.181311	1.0761007
18849	False	False	False	True	False	isimm	0	Immune cells	2	11.3958435	-1.4292699
18874	False	True	False	False	False	islsec	0	LSEC	3	12.0591	-1.464671
18921	False	False	True	False	False	ismese	3	Vessel cells	0	12.086797	8.311899
18930	False	False	True	False	False	ismese	0	LSEC	3	10.421744	-1.1829685
18952	False	True	False	False	False	islsec	0	LSEC	3	9.854566	0.07522523
19020	True	False	False	False	False	ishep	5	Vessel cells	0	12.824442	5.1521354
19078	False	False	True	False	False	ismese	3	Vessel cells	0	13.53072	7.6807833
19086	True	False	False	False	False	ishep	6	Hepatocytes	1	7.173142	2.6655223
19121	False	False	True	False	False	ismese	3	Vessel cells	0	12.82119	8.156171
19155	False	False	True	False	False	ismese	7	Vessel cells	0	5.26389	3.825195
19160	True	False	False	False	False	ishep	4	Vessel cells	0	8.328527	6.4658437
19225	True	False	False	False	False	ishep	5	Vessel cells	0	12.5761175	4.772638
19238	False	False	True	False	False	ismese	3	Vessel cells	0	14.15753	7.074913
19333	False	False	False	True	False	isimm	0	Immune cells	2	9.873545	-0.021077722
19381	False	False	True	False	False	ismese	6	Hepatocytes	1	7.604534	4.622696
19399	False	True	False	False	False	islsec	1	Hepatocytes	1	11.942227	1.83089
19417	True	False	False	False	False	ishep	6	Hepatocytes	1	7.112345	1.0955079
19437	False	False	False	True	False	isimm	5	Immune cells	2	14.369277	6.558353
19462	True	False	False	False	False	ishep	5	Vessel cells	0	12.153432	5.2360277
19474	True	False	False	False	False	ishep	5	Vessel cells	0	14.20268	4.661083
19485	True	False	False	False	False	ishep	4	Vessel cells	0	7.497429	6.1028113
19503	True	False	False	False	False	ishep	5	Vessel cells	0	12.775807	3.8552706
19565	False	False	True	False	False	ismese	3	Vessel cells	0	13.845214	7.364488
19579	False	True	False	False	False	islsec	1	Hepatocytes	1	10.2472	3.290109
19602	False	False	True	False	False	ismese	5	Vessel cells	0	10.876378	6.066843
19631	True	False	False	False	False	ishep	0	LSEC	3	10.867888	-0.11501226
19660	True	False	False	False	False	ishep	1	Hepatocytes	1	11.246777	1.3779757
19792	True	False	False	False	False	ishep	2	Hepatocytes	1	8.270901	2.6792905
19862	False	True	False	False	False	islsec	3	Vessel cells	0	10.087733	8.259918
19873	True	False	False	False	False	ishep	5	Vessel cells	0	13.170071	5.557666
19882	False	False	True	False	False	ismese	5	Vessel cells	0	12.949555	6.619698
19938	False	False	False	True	False	isimm	0	Immune cells	2	11.758564	0.8680878
19961	False	False	True	False	False	ismese	3	Vessel cells	0	13.366889	7.6401024
20008	False	False	False	False	True	isother	3	Vessel cells	0	10.627013	4.9515915
20059	False	False	True	False	False	ismese	5	Vessel cells	0	11.926829	5.594479
20074	False	True	False	False	False	islsec	1	Hepatocytes	1	13.54517	1.1789323
20082	False	False	True	False	False	ismese	3	Vessel cells	0	11.735449	7.32573
20087	True	False	False	False	False	ishep	5	Vessel cells	0	12.862537	4.433426
20106	False	False	True	False	False	ismese	4	Vessel cells	0	9.566023	7.106156
20112	False	False	True	False	False	ismese	4	Vessel cells	0	8.776221	5.888572
20122	True	False	False	False	False	ishep	5	Vessel cells	0	13.2031975	5.7130194
20198	False	False	False	False	True	isother	3	Vessel cells	0	11.593338	6.8747616
20232	False	True	False	False	False	islsec	0	LSEC	3	12.212993	0.14250435
20266	True	False	False	False	False	ishep	5	Vessel cells	0	12.461713	5.4512577
20267	True	False	False	False	False	ishep	5	Vessel cells	0	14.128636	5.5609746
20413	False	False	True	False	False	ismese	3	Vessel cells	0	14.064952	7.1860023
20426	False	True	False	False	False	islsec	6	Hepatocytes	1	8.05363	4.5462193
20501	False	True	False	False	False	islsec	1	Hepatocytes	1	8.111067	3.4766066
20515	True	False	False	False	False	ishep	5	Vessel cells	0	9.93767	7.0173216
20521	False	True	False	False	False	islsec	1	Hepatocytes	1	10.715631	1.403363
20534	False	True	False	False	False	islsec	0	LSEC	3	12.323756	0.8155869
20544	False	False	True	False	False	ismese	3	Vessel cells	0	13.844572	7.605562
20562	False	False	True	False	False	ismese	4	Vessel cells	0	9.478564	6.9658427
20613	True	False	False	False	False	ishep	5	Vessel cells	0	12.925226	5.212225
20631	False	True	False	False	False	islsec	0	LSEC	3	11.932768	-0.16489905
20637	False	False	True	False	False	ismese	3	Vessel cells	0	13.251854	7.276778
20645	False	False	True	False	False	ismese	5	Vessel cells	0	11.269248	6.5705705
20671	False	False	True	False	False	ismese	3	Vessel cells	0	11.339668	7.8172536
20718	False	False	True	False	False	ismese	5	Vessel cells	0	13.396597	4.935504
20732	True	False	False	False	False	ishep	0	LSEC	3	11.830095	-1.0631062
20793	True	False	False	False	False	ishep	1	Hepatocytes	1	12.492558	2.4091008
20794	True	False	False	False	False	ishep	6	Hepatocytes	1	7.8100495	0.016137095
20800	False	False	True	False	False	ismese	1	Hepatocytes	1	12.800017	2.7916696
20852	False	False	True	False	False	ismese	3	Vessel cells	0	8.457002	5.3166075
20930	True	False	False	False	False	ishep	6	Hepatocytes	1	7.1221013	1.1360228
20942	False	False	True	False	False	ismese	5	Vessel cells	0	13.517721	6.2030168
20963	True	False	False	False	False	ishep	5	Vessel cells	0	12.330708	3.2216146
21005	True	False	False	False	False	ishep	5	Vessel cells	0	13.331144	4.145341
21038	False	False	True	False	False	ismese	3	Vessel cells	0	12.864696	7.497528
21057	True	False	False	False	False	ishep	1	Hepatocytes	1	11.705176	1.2184128
21074	False	True	False	False	False	islsec	2	Hepatocytes	1	8.0021515	-0.32829705
21173	False	False	True	False	False	ismese	3	Vessel cells	0	11.645692	7.212656
21196	False	False	True	False	False	ismese	4	Vessel cells	0	9.194934	5.4841275
21197	False	True	False	False	False	islsec	0	LSEC	3	9.830286	-0.13608228
21223	False	False	True	False	False	ismese	5	Vessel cells	0	13.402622	6.39687
21236	True	False	False	False	False	ishep	5	Vessel cells	0	12.698403	5.171538
21249	False	False	True	False	False	ismese	5	Vessel cells	0	12.958202	6.4003468
21295	False	False	True	False	False	ismese	4	Vessel cells	0	10.347757	6.011867
21330	False	False	True	False	False	ismese	4	Vessel cells	0	7.9609017	5.954739
21365	False	False	True	False	False	ismese	4	Vessel cells	0	8.36777	5.321652
21379	False	False	False	True	False	isimm	5	Immune cells	2	13.856008	5.124048
21396	True	False	False	False	False	ishep	5	Vessel cells	0	13.180312	5.074341
21423	False	False	False	True	False	isimm	0	Immune cells	2	9.763476	0.36936024
21434	False	False	True	False	False	ismese	5	Vessel cells	0	14.109227	6.475916
21439	False	False	True	False	False	ismese	3	Vessel cells	0	11.10365	7.6991053
21469	False	True	False	False	False	islsec	1	Hepatocytes	1	12.23034	1.6850448
21534	False	False	True	False	False	ismese	5	Vessel cells	0	13.699121	6.969245
21550	False	False	True	False	False	ismese	3	Vessel cells	0	13.455159	7.3977523
21572	False	False	True	False	False	ismese	5	Vessel cells	0	12.394487	6.5417504
21573	True	False	False	False	False	ishep	0	LSEC	3	11.0645685	-3.2500505
21602	False	False	True	False	False	ismese	5	Vessel cells	0	13.7697935	7.107094
21603	False	True	False	False	False	islsec	0	LSEC	3	9.074607	0.37532
21606	True	False	False	False	False	ishep	5	Vessel cells	0	12.494821	5.554445
21622	False	False	True	False	False	ismese	5	Vessel cells	0	13.036466	6.222249
21642	False	False	False	True	False	isimm	0	Immune cells	2	9.268556	0.67133814
21648	False	False	False	True	False	isimm	4	Immune cells	2	9.617995	5.5220222
21649	False	False	True	False	False	ismese	5	Vessel cells	0	11.674243	6.4834847
21673	False	False	True	False	False	ismese	3	Vessel cells	0	10.173178	7.783231
21702	False	False	True	False	False	ismese	3	Vessel cells	0	11.90417	7.304385
21703	False	True	False	False	False	islsec	0	LSEC	3	10.238223	0.18456495
21720	False	False	True	False	False	ismese	3	Vessel cells	0	9.024493	8.580662
21738	False	False	True	False	False	ismese	5	Vessel cells	0	9.250707	5.7770667
21750	False	False	False	True	False	isimm	1	Immune cells	2	9.388514	3.972603
21768	True	False	False	False	False	ishep	0	LSEC	3	11.254797	0.5298703
21774	True	False	False	False	False	ishep	2	Hepatocytes	1	8.642777	-2.0556715
21787	False	False	True	False	False	ismese	5	Vessel cells	0	12.30557	5.9631505
21806	True	False	False	False	False	ishep	5	Vessel cells	0	13.208602	4.8388004
21821	False	False	False	True	False	isimm	0	Immune cells	2	9.458116	-1.6127367
21830	False	False	True	False	False	ismese	3	Vessel cells	0	10.636852	8.073468
21895	False	False	True	False	False	ismese	3	Vessel cells	0	9.673241	8.366219
21932	False	True	False	False	False	islsec	0	LSEC	3	10.176794	-1.1903962
21952	False	False	False	True	False	isimm	0	Immune cells	2	10.06523	-2.341763
21969	True	False	False	False	False	ishep	5	Vessel cells	0	13.288264	5.182638
21970	False	False	True	False	False	ismese	5	Vessel cells	0	10.855581	5.613472
21979	True	False	False	False	False	ishep	5	Vessel cells	0	13.325999	4.962353
21980	True	False	False	False	False	ishep	4	Vessel cells	0	10.525542	5.061417
21981	False	True	False	False	False	islsec	0	LSEC	3	11.039828	-2.5485752
21985	True	False	False	False	False	ishep	7	Vessel cells	0	5.4382887	3.851708
21991	False	False	True	False	False	ismese	5	Vessel cells	0	13.689701	6.857066
21997	False	False	True	False	False	ismese	4	Vessel cells	0	8.950482	7.602855
22006	False	False	True	False	False	ismese	3	Vessel cells	0	13.066187	7.613165
22013	True	False	False	False	False	ishep	3	Vessel cells	0	10.42737	5.9964304
22031	True	False	False	False	False	ishep	4	Vessel cells	0	9.657639	5.928056
22056	False	False	True	False	False	ismese	5	Vessel cells	0	13.745175	6.5155797
22057	False	False	True	False	False	ismese	5	Vessel cells	0	12.452263	5.2274914
22066	False	False	True	False	False	ismese	5	Vessel cells	0	11.269682	6.8854485
22074	False	False	True	False	False	ismese	5	Vessel cells	0	10.89157	6.118564
22086	False	False	True	False	False	ismese	3	Vessel cells	0	10.301192	8.777911
22112	False	False	True	False	False	ismese	5	Vessel cells	0	13.033955	4.958867
22125	False	False	True	False	False	ismese	5	Vessel cells	0	13.378227	5.4286184
22140	False	False	True	False	False	ismese	3	Vessel cells	0	10.977924	7.4733524
22146	False	False	True	False	False	ismese	3	Vessel cells	0	13.389189	7.905285
22220	True	False	False	False	False	ishep	5	Vessel cells	0	14.317173	4.9999614
22236	False	False	False	False	True	isother	1	Hepatocytes	1	10.24025	1.9029635
22306	False	False	True	False	False	ismese	5	Vessel cells	0	12.130721	5.834146
22314	False	False	True	False	False	ismese	5	Vessel cells	0	13.700995	6.1493025
22435	False	False	True	False	False	ismese	4	Vessel cells	0	8.214859	5.243882
22458	False	False	True	False	False	ismese	3	Vessel cells	0	12.022198	7.131275
22494	False	False	True	False	False	ismese	6	Hepatocytes	1	6.9924226	5.474385
22495	True	False	False	False	False	ishep	1	Hepatocytes	1	11.291817	1.8511862
22496	False	True	False	False	False	islsec	0	LSEC	3	11.611378	0.52197456
22544	True	False	False	False	False	ishep	5	Vessel cells	0	13.0408745	5.8940444
22556	True	False	False	False	False	ishep	2	Hepatocytes	1	8.373897	-2.194966
22579	False	False	True	False	False	ismese	3	Vessel cells	0	13.268339	8.454345
22580	False	False	True	False	False	ismese	3	Vessel cells	0	13.237837	7.806444
22596	False	False	False	True	False	isimm	0	Immune cells	2	12.549195	0.96110755
22599	True	False	False	False	False	ishep	5	Vessel cells	0	13.525132	4.9936013
22602	False	False	True	False	False	ismese	3	Vessel cells	0	13.430558	8.381756
22621	False	False	True	False	False	ismese	5	Vessel cells	0	10.008523	6.6814294
22628	False	False	True	False	False	ismese	5	Vessel cells	0	12.988727	6.9657226
22645	True	False	False	False	False	ishep	5	Vessel cells	0	10.102368	5.779109
22646	False	False	True	False	False	ismese	3	Vessel cells	0	9.201396	6.482931
22691	False	False	True	False	False	ismese	5	Vessel cells	0	11.33114	4.5132113
22704	False	False	True	False	False	ismese	5	Vessel cells	0	13.232936	5.820069
22709	False	False	True	False	False	ismese	3	Vessel cells	0	10.374644	8.31844
22723	False	False	False	True	False	isimm	6	Immune cells	2	7.3329134	5.3109465
22767	False	False	False	True	False	isimm	1	Immune cells	2	10.521847	2.9673302
22785	False	False	True	False	False	ismese	5	Vessel cells	0	12.751444	6.595353
22792	False	False	True	False	False	ismese	5	Vessel cells	0	11.33063	6.557278
22817	False	False	True	False	False	ismese	5	Vessel cells	0	13.643294	6.169611
22842	False	False	True	False	False	ismese	5	Vessel cells	0	12.644823	6.132959
22850	True	False	False	False	False	ishep	2	Hepatocytes	1	6.9874372	0.006409724
22851	True	False	False	False	False	ishep	6	Hepatocytes	1	8.585679	1.5385256
22903	False	False	False	True	False	isimm	5	Immune cells	2	11.3118925	6.2470255
22904	False	False	False	True	False	isimm	0	Immune cells	2	10.579014	-1.2134653
22937	False	False	True	False	False	ismese	4	Vessel cells	0	9.721847	4.98016
22938	False	False	False	True	False	isimm	0	Immune cells	2	10.617335	-2.3649411
22967	False	False	True	False	False	ismese	3	Vessel cells	0	9.934159	8.266743
22985	False	False	True	False	False	ismese	3	Vessel cells	0	12.971462	7.370913
22995	False	False	True	False	False	ismese	2	Hepatocytes	1	7.732783	-1.9769261
23020	False	False	True	False	False	ismese	2	Hepatocytes	1	8.245967	-0.8644051
23080	False	False	False	True	False	isimm	6	Immune cells	2	7.2805934	2.0068042
23102	False	False	True	False	False	ismese	5	Vessel cells	0	11.494113	6.4719815
23103	False	False	True	False	False	ismese	5	Vessel cells	0	10.710429	6.7277184
23104	False	False	True	False	False	ismese	5	Vessel cells	0	11.975239	5.778618
23128	True	False	False	False	False	ishep	2	Hepatocytes	1	7.451662	1.1832163
23175	False	False	True	False	False	ismese	5	Vessel cells	0	13.723326	5.3919096
23184	False	True	False	False	False	islsec	4	Vessel cells	0	11.696449	4.7913513
23204	True	False	False	False	False	ishep	5	Vessel cells	0	13.582803	5.745881
23226	False	False	True	False	False	ismese	4	Vessel cells	0	9.4925165	6.737122
23227	False	True	False	False	False	islsec	0	LSEC	3	12.390679	-1.7443829
23298	False	False	True	False	False	ismese	5	Vessel cells	0	10.35312	6.570161
23322	False	False	True	False	False	ismese	3	Vessel cells	0	8.843303	8.68362
23340	False	False	True	False	False	ismese	5	Vessel cells	0	12.529997	5.878074
23353	False	False	True	False	False	ismese	4	Vessel cells	0	9.059	6.6783214
23398	False	False	True	False	False	ismese	4	Vessel cells	0	9.076008	6.6066413
23399	False	False	False	False	True	isother	2	Hepatocytes	1	8.597458	0.2035814
23456	False	False	True	False	False	ismese	3	Vessel cells	0	12.623413	7.707233
23464	False	False	True	False	False	ismese	3	Vessel cells	0	13.483963	6.073743
23485	False	False	False	False	True	isother	4	Vessel cells	0	9.984584	4.853219
23495	False	True	False	False	False	islsec	5	Vessel cells	0	11.797376	4.1716847
23496	False	True	False	False	False	islsec	5	Vessel cells	0	12.133166	5.242276
23497	False	False	False	True	False	isimm	2	Immune cells	2	8.68955	-0.8204925
23505	True	False	False	False	False	ishep	2	Hepatocytes	1	7.391713	-1.6561842
23511	False	True	False	False	False	islsec	1	Hepatocytes	1	12.622195	1.4494154
23517	False	False	True	False	False	ismese	4	Vessel cells	0	9.323383	5.9379387
23549	False	False	True	False	False	ismese	5	Vessel cells	0	12.084548	6.9527197
23550	False	True	False	False	False	islsec	0	LSEC	3	10.533623	1.1858943
23553	True	False	False	False	False	ishep	2	Hepatocytes	1	7.8029823	-1.7267638
23564	False	False	True	False	False	ismese	5	Vessel cells	0	12.563187	4.8910313
23608	False	False	True	False	False	ismese	5	Vessel cells	0	12.41689	6.643728
23613	False	False	True	False	False	ismese	5	Vessel cells	0	12.582348	6.0606194
23627	False	False	True	False	False	ismese	7	Vessel cells	0	4.1539865	5.2153316
23639	True	False	False	False	False	ishep	4	Vessel cells	0	8.635517	4.332367
23664	False	False	True	False	False	ismese	7	Vessel cells	0	4.1560454	5.092201
23665	False	False	False	True	False	isimm	1	Immune cells	2	10.349288	1.653648
23679	True	False	False	False	False	ishep	2	Hepatocytes	1	7.041298	-0.3524277
23734	False	False	False	True	False	isimm	2	Immune cells	2	9.50104	-0.17374943
23765	False	False	True	False	False	ismese	3	Vessel cells	0	12.439696	8.418477
23790	False	False	True	False	False	ismese	5	Vessel cells	0	13.68602	5.958261
23836	False	False	True	False	False	ismese	5	Vessel cells	0	11.931929	6.5139294
23843	False	False	False	True	False	isimm	6	Immune cells	2	7.034262	2.4618285
23880	True	False	False	False	False	ishep	4	Vessel cells	0	9.19374	4.4069414
23928	True	False	False	False	False	ishep	6	Hepatocytes	1	7.858941	3.6939201
23950	False	True	False	False	False	islsec	1	Hepatocytes	1	11.608437	1.6147596
23951	False	True	False	False	False	islsec	6	Hepatocytes	1	5.5555916	1.8970658
24010	True	False	False	False	False	ishep	0	LSEC	3	9.218948	-1.133115
24014	False	False	True	False	False	ismese	5	Vessel cells	0	12.153754	5.557693
24021	True	False	False	False	False	ishep	2	Hepatocytes	1	9.20035	0.32745406
24030	False	False	True	False	False	ismese	5	Vessel cells	0	12.739844	5.605305
24041	True	False	False	False	False	ishep	6	Hepatocytes	1	7.163809	5.263998
24080	True	False	False	False	False	ishep	2	Hepatocytes	1	7.653129	0.402876
24082	False	True	False	False	False	islsec	0	LSEC	3	10.496182	0.6870722
24131	False	False	True	False	False	ismese	5	Vessel cells	0	11.623182	6.2415814
24155	False	False	True	False	False	ismese	3	Vessel cells	0	9.274642	7.5755234
24169	False	False	True	False	False	ismese	3	Vessel cells	0	11.125429	8.208747
24192	False	False	True	False	False	ismese	4	Vessel cells	0	8.193369	7.834386
24197	True	False	False	False	False	ishep	5	Vessel cells	0	12.287041	5.516909
24224	False	False	True	False	False	ismese	7	Vessel cells	0	4.045613	4.98179
24253	True	False	False	False	False	ishep	1	Hepatocytes	1	10.447317	2.129177
24255	True	False	False	False	False	ishep	4	Vessel cells	0	9.626501	4.8426538
24256	True	False	False	False	False	ishep	5	Vessel cells	0	10.888607	4.308103
24257	False	False	False	False	True	isother	2	Hepatocytes	1	9.966604	2.1686108
24273	True	False	False	False	False	ishep	2	Hepatocytes	1	9.394661	3.903956
24274	True	False	False	False	False	ishep	3	Vessel cells	0	11.06142	6.0191097
24275	False	False	True	False	False	ismese	5	Vessel cells	0	12.0436945	4.640967
24322	False	False	True	False	False	ismese	3	Vessel cells	0	13.559874	8.13375
24340	False	False	False	False	True	isother	2	Hepatocytes	1	6.576677	-1.4381472
24342	False	False	True	False	False	ismese	5	Vessel cells	0	13.389769	6.665672
24360	False	False	True	False	False	ismese	4	Vessel cells	0	7.579946	6.20753
24361	False	False	False	True	False	isimm	0	Immune cells	2	11.272375	-1.6111507
24368	False	False	False	True	False	isimm	0	Immune cells	2	10.6029825	-2.597192
24379	True	False	False	False	False	ishep	1	Hepatocytes	1	11.745971	0.16942552
24389	False	False	False	False	True	isother	3	Vessel cells	0	8.694003	7.287915
24404	True	False	False	False	False	ishep	3	Vessel cells	0	11.937566	8.089463
24410	True	False	False	False	False	ishep	5	Vessel cells	0	12.989128	4.837767
24411	True	False	False	False	False	ishep	5	Vessel cells	0	12.721483	5.403629
24422	True	False	False	False	False	ishep	0	LSEC	3	11.258904	0.3523312
24444	False	False	False	True	False	isimm	5	Immune cells	2	14.270407	4.557305
24445	False	False	False	True	False	isimm	0	Immune cells	2	9.096332	-1.5601931
24453	True	False	False	False	False	ishep	5	Vessel cells	0	12.862169	5.1740885
24480	False	False	True	False	False	ismese	4	Vessel cells	0	9.3313465	5.9520235
24493	True	False	False	False	False	ishep	5	Vessel cells	0	13.112224	4.84688
24501	True	False	False	False	False	ishep	2	Hepatocytes	1	8.768942	1.7601491
24502	True	False	False	False	False	ishep	6	Hepatocytes	1	9.0111885	1.307848
24532	True	False	False	False	False	ishep	2	Hepatocytes	1	8.583322	3.7099116
24551	False	False	False	True	False	isimm	2	Immune cells	2	7.6919203	-2.3544726
24564	True	False	False	False	False	ishep	1	Hepatocytes	1	12.8891945	1.3630471
24575	True	False	False	False	False	ishep	2	Hepatocytes	1	9.387208	-0.592281
24583	False	False	True	False	False	ismese	3	Vessel cells	0	12.668792	6.718041
24588	True	False	False	False	False	ishep	2	Hepatocytes	1	8.014423	0.39377698
24589	True	False	False	False	False	ishep	2	Hepatocytes	1	7.8973846	1.4251076
24607	True	False	False	False	False	ishep	1	Hepatocytes	1	10.643447	1.6769197
24611	True	False	False	False	False	ishep	5	Vessel cells	0	11.509381	5.3240037
24633	False	False	True	False	False	ismese	5	Vessel cells	0	13.216298	7.442662
24642	True	False	False	False	False	ishep	5	Vessel cells	0	12.275529	5.778786
24680	False	True	False	False	False	islsec	1	Hepatocytes	1	10.357332	1.8609364
24681	True	False	False	False	False	ishep	2	Hepatocytes	1	8.613927	1.1188172
24716	False	False	True	False	False	ismese	7	Vessel cells	0	4.5529237	4.95923
24732	False	False	True	False	False	ismese	5	Vessel cells	0	10.788924	5.2930846
24733	False	True	False	False	False	islsec	1	Hepatocytes	1	11.540715	2.2852263
24748	True	False	False	False	False	ishep	2	Hepatocytes	1	8.843511	1.4189385
24751	False	False	True	False	False	ismese	6	Hepatocytes	1	6.868631	5.164687
24752	False	False	True	False	False	ismese	4	Vessel cells	0	10.842325	4.8282013
24767	False	False	True	False	False	ismese	5	Vessel cells	0	10.28298	5.9625645
24780	False	True	False	False	False	islsec	5	Vessel cells	0	12.217474	4.5348506
24791	False	False	False	False	True	isother	2	Hepatocytes	1	10.506065	2.9885
24798	True	False	False	False	False	ishep	4	Vessel cells	0	10.464596	6.4678273
24807	False	False	True	False	False	ismese	5	Vessel cells	0	10.839574	5.623088
24812	True	False	False	False	False	ishep	5	Vessel cells	0	13.430943	4.9677944
24857	True	False	False	False	False	ishep	4	Vessel cells	0	9.954002	4.8042407
24861	False	False	True	False	False	ismese	5	Vessel cells	0	11.807734	5.336667
24869	True	False	False	False	False	ishep	2	Hepatocytes	1	8.731814	1.0983407
24877	False	False	True	False	False	ismese	6	Hepatocytes	1	6.925452	5.4292693
24878	True	False	False	False	False	ishep	2	Hepatocytes	1	9.794912	1.0771885
24882	False	False	False	False	True	isother	4	Vessel cells	0	9.252702	5.952791
24893	True	False	False	False	False	ishep	1	Hepatocytes	1	10.8326845	3.1976576
24900	False	False	True	False	False	ismese	5	Vessel cells	0	12.731525	5.959632
24907	False	True	False	False	False	islsec	0	LSEC	3	10.47661	0.8445155
24917	True	False	False	False	False	ishep	5	Vessel cells	0	11.5804405	6.522929
24925	False	False	True	False	False	ismese	5	Vessel cells	0	9.921598	5.117648
24942	True	False	False	False	False	ishep	2	Hepatocytes	1	8.080853	2.4961343
24944	False	False	True	False	False	ismese	5	Vessel cells	0	13.550724	6.875469
24945	False	True	False	False	False	islsec	3	Vessel cells	0	12.173698	3.515735
24961	True	False	False	False	False	ishep	2	Hepatocytes	1	8.058527	2.5561209
24965	False	False	True	False	False	ismese	5	Vessel cells	0	10.025662	6.234732
24966	True	False	False	False	False	ishep	2	Hepatocytes	1	8.449399	-2.7452023
24989	False	True	False	False	False	islsec	0	LSEC	3	12.812181	-0.4376634
25046	False	False	True	False	False	ismese	3	Vessel cells	0	12.009546	8.433389
25058	False	False	True	False	False	ismese	5	Vessel cells	0	9.532153	6.013899
25082	True	False	False	False	False	ishep	4	Vessel cells	0	10.568915	4.9802394
25094	False	False	True	False	False	ismese	1	Hepatocytes	1	10.049415	3.8029122
25106	True	False	False	False	False	ishep	6	Hepatocytes	1	8.8549185	1.9947783
25111	False	False	True	False	False	ismese	3	Vessel cells	0	8.094696	0.34335312
25119	True	False	False	False	False	ishep	2	Hepatocytes	1	8.695258	2.1185775
25128	False	False	True	False	False	ismese	4	Vessel cells	0	8.742863	7.121771
25140	False	False	True	False	False	ismese	1	Hepatocytes	1	11.042393	3.6729562
25163	False	False	True	False	False	ismese	3	Vessel cells	0	8.947779	8.693596
25189	False	False	False	False	True	isother	2	Hepatocytes	1	6.927715	-0.4020004
25193	False	False	False	True	False	isimm	0	Immune cells	2	10.37754	1.6690941
25194	False	True	False	False	False	islsec	0	LSEC	3	9.891988	-0.09024289
25209	False	False	True	False	False	ismese	7	Vessel cells	0	5.3209205	4.18453
25221	True	False	False	False	False	ishep	1	Hepatocytes	1	10.173084	1.540141
25224	False	False	True	False	False	ismese	5	Vessel cells	0	10.9541025	6.5416837
25239	True	False	False	False	False	ishep	4	Vessel cells	0	7.510123	6.5113587
25262	True	False	False	False	False	ishep	6	Hepatocytes	1	8.191346	1.5795916
25323	True	False	False	False	False	ishep	0	LSEC	3	10.267139	-1.4166209
25345	True	False	False	False	False	ishep	6	Hepatocytes	1	6.297757	1.7198901
25357	False	False	True	False	False	ismese	5	Vessel cells	0	12.443412	6.614162
25404	False	False	True	False	False	ismese	4	Vessel cells	0	7.529369	5.5964613
25416	True	False	False	False	False	ishep	2	Hepatocytes	1	8.078579	2.9891443
25431	True	False	False	False	False	ishep	2	Hepatocytes	1	10.206155	1.294121
25435	False	False	True	False	False	ismese	4	Vessel cells	0	7.5602827	6.326793
25445	False	False	True	False	False	ismese	5	Vessel cells	0	12.351718	7.1105866
25452	False	False	True	False	False	ismese	3	Vessel cells	0	10.810707	8.376947
25459	True	False	False	False	False	ishep	2	Hepatocytes	1	10.479102	3.4738047
25463	False	False	True	False	False	ismese	5	Vessel cells	0	12.16403	6.242614
25469	False	False	True	False	False	ismese	5	Vessel cells	0	13.261913	6.354963
25487	False	False	False	False	True	isother	2	Hepatocytes	1	9.410656	0.7473522
25488	True	False	False	False	False	ishep	5	Vessel cells	0	12.120658	5.5449805
25491	False	False	True	False	False	ismese	4	Vessel cells	0	9.033072	6.4012775
25503	False	False	False	True	False	isimm	5	Immune cells	2	13.216465	6.2915354
25545	False	False	True	False	False	ismese	1	Hepatocytes	1	8.182075	4.5132456
25546	False	False	True	False	False	ismese	7	Vessel cells	0	5.1294265	3.8972175
25591	True	False	False	False	False	ishep	4	Vessel cells	0	7.7330008	4.758701
25594	False	False	True	False	False	ismese	5	Vessel cells	0	13.816742	5.471123
25602	True	False	False	False	False	ishep	5	Vessel cells	0	10.940262	3.8040612
25608	True	False	False	False	False	ishep	2	Hepatocytes	1	7.8717246	-0.19521213
25632	True	False	False	False	False	ishep	2	Hepatocytes	1	8.259374	0.8024176
25649	False	False	True	False	False	ismese	4	Vessel cells	0	9.0201235	4.0866904
25688	True	False	False	False	False	ishep	2	Hepatocytes	1	9.009378	2.766776
25712	True	False	False	False	False	ishep	2	Hepatocytes	1	6.5185537	-1.4154028
25719	False	False	True	False	False	ismese	5	Vessel cells	0	11.446073	6.5022926
25732	True	False	False	False	False	ishep	2	Hepatocytes	1	8.324621	1.8230771
25742	False	True	False	False	False	islsec	0	LSEC	3	12.045575	1.0921874
25752	False	False	True	False	False	ismese	5	Vessel cells	0	11.45921	7.1765037
25757	False	False	True	False	False	ismese	5	Vessel cells	0	12.660893	5.7453628
25758	True	False	False	False	False	ishep	5	Vessel cells	0	13.878377	4.61682
25759	False	False	True	False	False	ismese	5	Vessel cells	0	10.165032	5.757571
25760	False	False	True	False	False	ismese	2	Hepatocytes	1	9.628573	0.7186101
25761	True	False	False	False	False	ishep	1	Hepatocytes	1	8.3903885	3.36714
25793	False	False	True	False	False	ismese	5	Vessel cells	0	13.489714	5.9377947
25799	True	False	False	False	False	ishep	2	Hepatocytes	1	7.6191397	3.1252244
25800	True	False	False	False	False	ishep	2	Hepatocytes	1	7.3316536	1.7486911
25831	False	True	False	False	False	islsec	4	Vessel cells	0	10.6047125	5.4125667
25842	False	False	True	False	False	ismese	3	Vessel cells	0	9.235801	6.970787
25900	False	False	False	False	True	isother	2	Hepatocytes	1	10.798545	3.2513304
25912	True	False	False	False	False	ishep	0	LSEC	3	10.472776	-0.7809933
25913	False	True	False	False	False	islsec	1	Hepatocytes	1	9.259057	3.0260382
25914	True	False	False	False	False	ishep	1	Hepatocytes	1	8.804714	2.6778376
25928	True	False	False	False	False	ishep	2	Hepatocytes	1	7.934157	-1.0581571
25930	False	False	True	False	False	ismese	5	Vessel cells	0	12.154337	5.6798315
25966	False	False	False	False	True	isother	2	Hepatocytes	1	6.8133335	-1.3090113
26028	True	False	False	False	False	ishep	2	Hepatocytes	1	8.670553	0.071757406
26029	False	False	True	False	False	ismese	3	Vessel cells	0	11.15964	7.4441156
26030	False	False	True	False	False	ismese	5	Vessel cells	0	10.5741205	5.4127135
26049	True	False	False	False	False	ishep	0	LSEC	3	11.613966	0.3696875
26070	True	False	False	False	False	ishep	2	Hepatocytes	1	7.4672227	2.5415351
26074	True	False	False	False	False	ishep	5	Vessel cells	0	13.3999405	5.1112204
26088	True	False	False	False	False	ishep	2	Hepatocytes	1	7.7338986	-0.81772363
26099	False	False	True	False	False	ismese	5	Vessel cells	0	11.558169	5.98277
26116	False	False	True	False	False	ismese	5	Vessel cells	0	12.429014	5.435132
26128	True	False	False	False	False	ishep	2	Hepatocytes	1	8.586899	2.2718494
26140	True	False	False	False	False	ishep	1	Hepatocytes	1	11.2966385	2.3201592
26153	False	False	False	True	False	isimm	6	Immune cells	2	7.422087	2.036184
26170	True	False	False	False	False	ishep	2	Hepatocytes	1	8.448416	-0.028252216
26171	True	False	False	False	False	ishep	4	Vessel cells	0	8.808042	3.6178393
26175	True	False	False	False	False	ishep	1	Hepatocytes	1	12.756742	0.26194778
26184	True	False	False	False	False	ishep	4	Vessel cells	0	9.913686	4.94852
26186	False	False	True	False	False	ismese	3	Vessel cells	0	11.065115	7.0574746
26223	True	False	False	False	False	ishep	5	Vessel cells	0	12.102218	5.8068314
26242	True	False	False	False	False	ishep	2	Hepatocytes	1	6.6264377	-1.8800751
26269	True	False	False	False	False	ishep	2	Hepatocytes	1	7.4811416	3.5700722
26273	False	False	False	True	False	isimm	6	Immune cells	2	7.1801867	2.1863222
26286	False	False	True	False	False	ismese	3	Vessel cells	0	10.947751	5.7833357
26293	False	False	True	False	False	ismese	5	Vessel cells	0	10.661804	4.6430306
26389	False	False	True	False	False	ismese	2	Hepatocytes	1	7.614497	3.4658597
26390	True	False	False	False	False	ishep	2	Hepatocytes	1	8.11127	-1.5141275
26391	True	False	False	False	False	ishep	2	Hepatocytes	1	7.0184975	-1.5777428
26395	False	False	True	False	False	ismese	5	Vessel cells	0	12.73659	4.586933
26396	False	False	True	False	False	ismese	5	Vessel cells	0	11.57668	6.2073364
26400	False	False	False	True	False	isimm	4	Immune cells	2	11.243039	4.337224
26408	False	True	False	False	False	islsec	0	LSEC	3	10.385748	0.85601467
26409	True	False	False	False	False	ishep	1	Hepatocytes	1	9.984462	2.886865
26410	True	False	False	False	False	ishep	2	Hepatocytes	1	9.4946165	3.7122667
26412	True	False	False	False	False	ishep	5	Vessel cells	0	14.286927	5.624093
26433	False	False	True	False	False	ismese	3	Vessel cells	0	10.600188	8.301512
26445	False	False	True	False	False	ismese	5	Vessel cells	0	8.96074	5.6522684
26453	True	False	False	False	False	ishep	2	Hepatocytes	1	7.627904	2.4330697
26454	False	False	False	False	True	isother	2	Hepatocytes	1	10.683413	4.0579443
26455	True	False	False	False	False	ishep	2	Hepatocytes	1	7.6968136	-0.17036577
26467	True	False	False	False	False	ishep	5	Vessel cells	0	14.075061	5.3985124
26472	True	False	False	False	False	ishep	2	Hepatocytes	1	8.98911	-2.559756
26484	False	True	False	False	False	islsec	1	Hepatocytes	1	8.303159	3.8498883
26494	False	False	True	False	False	ismese	5	Vessel cells	0	9.94207	5.2312765
26503	False	False	False	True	False	isimm	1	Immune cells	2	9.91602	0.8538193
26508	False	True	False	False	False	islsec	3	Vessel cells	0	11.487483	4.641641
26520	False	False	True	False	False	ismese	5	Vessel cells	0	13.577861	7.1888394
26570	False	False	False	False	True	isother	5	Vessel cells	0	10.652168	4.9451456
26582	False	False	False	False	True	isother	4	Vessel cells	0	9.275659	5.428257
26591	True	False	False	False	False	ishep	2	Hepatocytes	1	6.8539286	0.70214415
26592	True	False	False	False	False	ishep	1	Hepatocytes	1	10.511901	2.6094906
26594	False	False	True	False	False	ismese	5	Vessel cells	0	13.014281	5.9849486
26626	False	False	True	False	False	ismese	4	Vessel cells	0	8.59881	5.4357715
26677	True	False	False	False	False	ishep	2	Hepatocytes	1	7.4363103	2.6511075
26678	True	False	False	False	False	ishep	2	Hepatocytes	1	9.043085	1.9244179
26679	True	False	False	False	False	ishep	2	Hepatocytes	1	8.467502	0.4558859
26683	False	False	True	False	False	ismese	6	Hepatocytes	1	7.0737643	5.062653
26696	True	False	False	False	False	ishep	2	Hepatocytes	1	9.152873	2.0840936
26712	False	False	True	False	False	ismese	5	Vessel cells	0	11.654141	6.0950575
26713	True	False	False	False	False	ishep	0	LSEC	3	10.375541	0.03489842
26743	False	False	True	False	False	ismese	5	Vessel cells	0	13.686555	5.4514537
26751	False	False	False	True	False	isimm	0	Immune cells	2	11.843809	-0.87635696
26759	False	False	True	False	False	ismese	5	Vessel cells	0	11.154451	6.414206
26768	True	False	False	False	False	ishep	2	Hepatocytes	1	7.9030128	3.2299445
26770	False	False	True	False	False	ismese	1	Hepatocytes	1	12.197113	3.454815
26771	False	False	True	False	False	ismese	3	Vessel cells	0	9.502802	7.776745
26779	False	False	True	False	False	ismese	5	Vessel cells	0	12.8254595	5.740748
26780	False	True	False	False	False	islsec	3	Vessel cells	0	11.5308895	3.9173183
26788	True	False	False	False	False	ishep	2	Hepatocytes	1	8.57656	2.4245844
26789	False	False	True	False	False	ismese	4	Vessel cells	0	7.9672427	5.6833735
26809	True	False	False	False	False	ishep	1	Hepatocytes	1	11.066721	3.0139678
26811	False	True	False	False	False	islsec	6	Hepatocytes	1	8.167108	1.8926103
26822	False	False	True	False	False	ismese	4	Vessel cells	0	8.6984215	4.769494
26838	True	False	False	False	False	ishep	5	Vessel cells	0	10.912639	5.563372
26839	False	True	False	False	False	islsec	0	LSEC	3	11.003296	-1.2702848
26846	True	False	False	False	False	ishep	0	LSEC	3	9.69449	1.3489834
26848	False	False	True	False	False	ismese	4	Vessel cells	0	7.9883614	6.763591
26886	False	False	True	False	False	ismese	4	Vessel cells	0	9.526397	6.1806817
26891	True	False	False	False	False	ishep	2	Hepatocytes	1	7.5842047	3.3901243
26907	True	False	False	False	False	ishep	0	LSEC	3	9.704743	0.16908099
26940	False	False	False	True	False	isimm	5	Immune cells	2	13.817192	4.5828032
26948	False	False	True	False	False	ismese	3	Vessel cells	0	11.670103	5.144638
26954	False	False	True	False	False	ismese	4	Vessel cells	0	8.652484	6.983056
26955	True	False	False	False	False	ishep	2	Hepatocytes	1	9.760216	0.8234932
26971	False	False	False	False	True	isother	3	Vessel cells	0	10.6796255	5.7706676
26986	True	False	False	False	False	ishep	5	Vessel cells	0	12.575497	5.385593
26992	False	False	True	False	False	ismese	4	Vessel cells	0	9.093716	7.648215
27003	False	False	True	False	False	ismese	3	Vessel cells	0	10.733765	7.0796633
27072	False	False	False	True	False	isimm	2	Immune cells	2	9.124742	-0.51547515
27078	False	False	False	True	False	isimm	3	Immune cells	2	9.048161	1.9745339
27087	False	True	False	False	False	islsec	5	Vessel cells	0	11.005036	4.8061132
27100	True	False	False	False	False	ishep	2	Hepatocytes	1	8.47079	-1.2140192
27113	False	False	True	False	False	ismese	2	Hepatocytes	1	8.91169	1.0566881
27126	True	False	False	False	False	ishep	2	Hepatocytes	1	9.141899	2.4906669
27127	True	False	False	False	False	ishep	1	Hepatocytes	1	10.088197	3.5029926
27152	False	False	True	False	False	ismese	7	Vessel cells	0	5.474643	5.0177674
27166	False	False	True	False	False	ismese	6	Hepatocytes	1	8.992621	5.131192
27181	True	False	False	False	False	ishep	4	Vessel cells	0	8.863348	4.863551
27183	False	False	True	False	False	ismese	6	Hepatocytes	1	8.322826	5.026802
27188	False	False	True	False	False	ismese	3	Vessel cells	0	8.835911	3.9133267
27193	False	False	True	False	False	ismese	2	Hepatocytes	1	7.8788486	1.7398599
27202	True	False	False	False	False	ishep	5	Vessel cells	0	13.496304	4.8235774
27211	False	False	False	False	True	isother	2	Hepatocytes	1	8.234585	-1.2300409
27219	False	False	True	False	False	ismese	5	Vessel cells	0	12.499765	6.177325
27225	False	False	True	False	False	ismese	3	Vessel cells	0	10.274193	7.2054768
27234	False	True	False	False	False	islsec	1	Hepatocytes	1	10.002559	3.2507358
27240	True	False	False	False	False	ishep	5	Vessel cells	0	13.455469	4.4941645
27241	False	False	False	True	False	isimm	0	Immune cells	2	10.508702	0.9663306
27271	True	False	False	False	False	ishep	2	Hepatocytes	1	8.046215	2.329586
27272	True	False	False	False	False	ishep	2	Hepatocytes	1	6.8739924	-0.5958913
27290	False	False	True	False	False	ismese	3	Vessel cells	0	10.971316	7.9521446
27298	False	False	True	False	False	ismese	5	Vessel cells	0	11.137923	6.301662
27332	False	False	True	False	False	ismese	5	Vessel cells	0	10.73736	6.4957237
27338	False	False	True	False	False	ismese	3	Vessel cells	0	11.501512	8.6641865
27375	True	False	False	False	False	ishep	2	Hepatocytes	1	7.2035575	3.0901806
27377	True	False	False	False	False	ishep	5	Vessel cells	0	11.464785	4.4331694
27395	False	False	True	False	False	ismese	2	Hepatocytes	1	6.7596107	-0.47342855
27414	True	False	False	False	False	ishep	1	Hepatocytes	1	9.794009	4.2048445
27417	False	False	True	False	False	ismese	3	Vessel cells	0	11.987873	7.2794294
27421	False	False	False	True	False	isimm	5	Immune cells	2	13.987504	5.238058
27422	False	False	False	True	False	isimm	0	Immune cells	2	10.918785	-0.88512933
27446	True	False	False	False	False	ishep	2	Hepatocytes	1	8.838104	1.9800223
27449	False	False	True	False	False	ismese	5	Vessel cells	0	11.726555	5.481596
27452	True	False	False	False	False	ishep	2	Hepatocytes	1	9.512393	-1.5939199
27462	False	False	True	False	False	ismese	4	Vessel cells	0	9.27756	7.2037907
27465	True	False	False	False	False	ishep	5	Vessel cells	0	13.61228	5.3416324
27466	False	True	False	False	False	islsec	2	Hepatocytes	1	7.8847857	-2.0979598
27478	False	False	True	False	False	ismese	3	Vessel cells	0	10.977366	7.0359216
27482	False	False	True	False	False	ismese	3	Vessel cells	0	10.275879	7.9635386
27484	True	False	False	False	False	ishep	1	Hepatocytes	1	9.536794	1.8929844
27485	False	False	False	True	False	isimm	0	Immune cells	2	11.495335	-1.8988934
27488	False	False	False	True	False	isimm	5	Immune cells	2	12.448614	4.740848
27512	False	False	True	False	False	ismese	5	Vessel cells	0	10.982884	5.6499295
27513	False	False	True	False	False	ismese	2	Hepatocytes	1	9.22241	-3.1865225
27544	False	False	True	False	False	ismese	3	Vessel cells	0	11.913344	8.4663315
27545	True	False	False	False	False	ishep	3	Vessel cells	0	9.992521	8.964733
27554	False	False	False	True	False	isimm	5	Immune cells	2	12.197831	5.5430255
27567	True	False	False	False	False	ishep	2	Hepatocytes	1	8.175512	0.98030365
27595	False	False	True	False	False	ismese	3	Vessel cells	0	9.421736	7.179618
27607	False	False	False	False	True	isother	3	Vessel cells	0	7.69299	-0.68698776
27622	True	False	False	False	False	ishep	6	Hepatocytes	1	5.757475	1.6431382
27644	False	False	True	False	False	ismese	4	Vessel cells	0	9.510385	6.648699
27648	True	False	False	False	False	ishep	5	Vessel cells	0	12.260931	5.450072
27654	False	False	True	False	False	ismese	4	Vessel cells	0	8.501311	7.2184157
27717	True	False	False	False	False	ishep	2	Hepatocytes	1	8.6397085	1.7047894
27718	False	False	True	False	False	ismese	1	Hepatocytes	1	8.698698	1.8473989
27726	True	False	False	False	False	ishep	2	Hepatocytes	1	6.408713	-0.81583124
27735	False	False	True	False	False	ismese	3	Vessel cells	0	11.976935	7.6079807
27759	False	False	True	False	False	ismese	4	Vessel cells	0	8.416636	7.895673
27778	True	False	False	False	False	ishep	2	Hepatocytes	1	7.637718	3.0305579
27779	False	False	True	False	False	ismese	3	Vessel cells	0	10.654505	7.3555
27780	True	False	False	False	False	ishep	0	LSEC	3	12.423729	-0.31875286
27781	True	False	False	False	False	ishep	1	Hepatocytes	1	11.736016	2.2815845
27793	False	False	True	False	False	ismese	3	Vessel cells	0	10.469802	7.9549847
27799	True	False	False	False	False	ishep	2	Hepatocytes	1	7.498202	1.741285
27800	True	False	False	False	False	ishep	3	Vessel cells	0	10.257294	6.8102803
27816	False	False	True	False	False	ismese	4	Vessel cells	0	7.1674466	6.7649307
27826	False	False	True	False	False	ismese	5	Vessel cells	0	12.307649	6.2976117
27839	False	False	False	False	True	isother	2	Hepatocytes	1	9.131429	-0.3999161
27851	True	False	False	False	False	ishep	5	Vessel cells	0	12.280762	6.73415
27870	False	False	True	False	False	ismese	5	Vessel cells	0	12.918807	6.0923815
27881	False	False	True	False	False	ismese	3	Vessel cells	0	9.471652	9.060167
27891	False	True	False	False	False	islsec	5	Vessel cells	0	10.981149	4.7996993
27899	True	False	False	False	False	ishep	0	LSEC	3	11.161604	-1.4646033
27916	False	False	True	False	False	ismese	5	Vessel cells	0	11.65778	5.8962793
27921	True	False	False	False	False	ishep	1	Hepatocytes	1	11.938687	1.1353809
27928	True	False	False	False	False	ishep	3	Vessel cells	0	9.524256	7.0634503
27934	False	False	True	False	False	ismese	3	Vessel cells	0	11.252264	8.191562
27935	False	True	False	False	False	islsec	0	LSEC	3	10.708322	1.0805585
27953	False	True	False	False	False	islsec	0	LSEC	3	11.761398	-0.8181209
27967	False	False	False	False	True	isother	2	Hepatocytes	1	10.238332	0.9427728
27973	False	True	False	False	False	islsec	0	LSEC	3	12.323562	-0.5223534
27997	False	True	False	False	False	islsec	4	Vessel cells	0	9.973325	5.527174
28016	False	False	True	False	False	ismese	3	Vessel cells	0	12.359447	6.392356
28022	False	False	True	False	False	ismese	3	Vessel cells	0	9.828397	7.173399
28044	True	False	False	False	False	ishep	1	Hepatocytes	1	9.702899	3.2253163
28075	False	True	False	False	False	islsec	1	Hepatocytes	1	10.510876	2.0095668
28076	True	False	False	False	False	ishep	2	Hepatocytes	1	8.509121	1.5162593
28097	False	False	True	False	False	ismese	4	Vessel cells	0	8.863637	6.8775244
28115	False	False	True	False	False	ismese	3	Vessel cells	0	11.08642	8.821449
28123	False	False	True	False	False	ismese	4	Vessel cells	0	8.524211	6.724721
28137	True	False	False	False	False	ishep	2	Hepatocytes	1	6.992311	0.117724195
28146	False	False	False	True	False	isimm	4	Immune cells	2	9.382332	5.3600044
28147	False	True	False	False	False	islsec	6	Hepatocytes	1	8.801025	1.6656656
28158	True	False	False	False	False	ishep	5	Vessel cells	0	12.306191	4.4700727
28168	False	False	True	False	False	ismese	4	Vessel cells	0	8.065888	6.930983
28184	True	False	False	False	False	ishep	2	Hepatocytes	1	8.010382	0.6797137
28189	False	False	True	False	False	ismese	5	Vessel cells	0	11.495278	4.7273526
28206	False	False	True	False	False	ismese	6	Hepatocytes	1	7.8934517	4.911468
28226	False	False	True	False	False	ismese	4	Vessel cells	0	10.833	5.516703
28245	True	False	False	False	False	ishep	1	Hepatocytes	1	12.878023	2.1315472
28255	False	False	True	False	False	ismese	5	Vessel cells	0	11.089202	6.143627
28256	False	False	True	False	False	ismese	6	Hepatocytes	1	7.192215	5.9442315
28275	True	False	False	False	False	ishep	2	Hepatocytes	1	10.049531	0.43642563
28290	True	False	False	False	False	ishep	6	Hepatocytes	1	6.5283027	1.1066188
28315	True	False	False	False	False	ishep	2	Hepatocytes	1	7.324241	-1.0843127
28317	False	False	True	False	False	ismese	5	Vessel cells	0	11.661303	5.292336
28325	True	False	False	False	False	ishep	2	Hepatocytes	1	8.850999	1.6759174
28335	True	False	False	False	False	ishep	1	Hepatocytes	1	10.730152	3.9154148
28337	True	False	False	False	False	ishep	0	LSEC	3	9.632719	-1.2437721
28368	False	False	True	False	False	ismese	3	Vessel cells	0	10.488623	7.4529176
28377	True	False	False	False	False	ishep	1	Hepatocytes	1	11.178038	1.7735637
28378	False	True	False	False	False	islsec	1	Hepatocytes	1	8.13785	3.4525957
28380	False	False	True	False	False	ismese	5	Vessel cells	0	11.878256	6.78492
28396	True	False	False	False	False	ishep	2	Hepatocytes	1	9.277229	-0.0705037
28399	False	True	False	False	False	islsec	0	LSEC	3	9.245399	-2.4560359
28407	False	False	True	False	False	ismese	4	Vessel cells	0	8.28709	8.155128
28420	True	False	False	False	False	ishep	2	Hepatocytes	1	9.181824	2.9279318
28437	True	False	False	False	False	ishep	5	Vessel cells	0	12.974119	5.5573483
28464	False	False	True	False	False	ismese	6	Hepatocytes	1	6.941761	1.4397287
28465	False	False	True	False	False	ismese	1	Hepatocytes	1	10.633063	3.6384742
28475	False	True	False	False	False	islsec	3	Vessel cells	0	11.210003	7.162933
28487	False	True	False	False	False	islsec	5	Vessel cells	0	10.651837	4.714788
28510	True	False	False	False	False	ishep	2	Hepatocytes	1	7.2637196	-1.398103
28529	False	True	False	False	False	islsec	1	Hepatocytes	1	11.100249	1.113025
28533	False	False	True	False	False	ismese	5	Vessel cells	0	13.115309	4.862379
28641	True	False	False	False	False	ishep	0	LSEC	3	13.783284	0.016423501
28646	True	False	False	False	False	ishep	5	Vessel cells	0	12.598075	5.3388023
28652	False	True	False	False	False	islsec	3	Vessel cells	0	10.624767	3.343157
28676	False	False	True	False	False	ismese	5	Vessel cells	0	12.555065	5.0033827
28701	False	True	False	False	False	islsec	0	LSEC	3	12.517473	0.65008914
28709	True	False	False	False	False	ishep	5	Vessel cells	0	11.941192	5.1644754
28724	False	True	False	False	False	islsec	1	Hepatocytes	1	11.491821	2.7531235
28725	True	False	False	False	False	ishep	3	Vessel cells	0	10.027022	7.717824
28748	False	True	False	False	False	islsec	3	Vessel cells	0	12.117199	7.0427413
28770	True	False	False	False	False	ishep	2	Hepatocytes	1	7.1326013	-0.089546934
28785	False	False	True	False	False	ismese	6	Hepatocytes	1	7.092794	5.245815
28822	False	False	True	False	False	ismese	4	Vessel cells	0	10.653438	5.264178
28830	False	False	True	False	False	ismese	3	Vessel cells	0	10.938168	8.6558075
28853	False	False	False	False	True	isother	2	Hepatocytes	1	9.56664	1.1856859
28868	True	False	False	False	False	ishep	2	Hepatocytes	1	8.18492	-0.9445307
28869	False	False	True	False	False	ismese	3	Vessel cells	0	11.327564	7.663132
28871	True	False	False	False	False	ishep	2	Hepatocytes	1	6.945738	-1.4983178
28872	False	False	False	True	False	isimm	2	Immune cells	2	9.414272	-2.0227609
28891	False	False	True	False	False	ismese	0	LSEC	3	9.018464	-1.8470639
28915	True	False	False	False	False	ishep	7	Vessel cells	0	7.921213	3.8223252
28925	True	False	False	False	False	ishep	2	Hepatocytes	1	9.072646	1.9420167
28990	False	False	True	False	False	ismese	4	Vessel cells	0	7.9096565	6.0866885
28993	False	False	True	False	False	ismese	5	Vessel cells	0	13.602203	7.2150187
29016	True	False	False	False	False	ishep	2	Hepatocytes	1	6.4570713	-1.2508146
29021	False	False	True	False	False	ismese	3	Vessel cells	0	11.145194	4.414476
29029	False	True	False	False	False	islsec	1	Hepatocytes	1	11.079642	2.6703007
29030	False	False	True	False	False	ismese	4	Vessel cells	0	8.599573	7.258743
29042	True	False	False	False	False	ishep	2	Hepatocytes	1	6.8498607	-2.324046
29043	False	False	True	False	False	ismese	3	Vessel cells	0	10.734765	8.336465
29090	False	False	False	False	True	isother	2	Hepatocytes	1	8.098278	-2.274205
29115	False	False	True	False	False	ismese	7	Vessel cells	0	4.300355	5.179906
29125	False	True	False	False	False	islsec	3	Vessel cells	0	11.772243	8.412643
29136	False	False	True	False	False	ismese	3	Vessel cells	0	9.6836	6.0475855
29152	False	True	False	False	False	islsec	1	Hepatocytes	1	10.078405	3.3538451
29190	True	False	False	False	False	ishep	4	Vessel cells	0	10.525855	5.0126085
29245	True	False	False	False	False	ishep	2	Hepatocytes	1	6.4996524	-0.36496383
29267	False	False	False	True	False	isimm	5	Immune cells	2	13.107437	4.6131015
29285	False	False	True	False	False	ismese	3	Vessel cells	0	10.956167	7.927231
29287	True	False	False	False	False	ishep	5	Vessel cells	0	10.31244	5.3965726
29343	False	False	True	False	False	ismese	7	Vessel cells	0	4.213779	5.61348
29344	False	False	True	False	False	ismese	0	LSEC	3	9.938842	-3.1457596
29345	True	False	False	False	False	ishep	2	Hepatocytes	1	8.1060295	-2.5683737
29355	True	False	False	False	False	ishep	3	Vessel cells	0	9.791635	3.0013766
29416	False	False	True	False	False	ismese	4	Vessel cells	0	10.136502	5.820468
29423	False	True	False	False	False	islsec	1	Hepatocytes	1	10.025701	3.4993086
29424	True	False	False	False	False	ishep	5	Vessel cells	0	13.924593	5.2736435
29434	False	True	False	False	False	islsec	0	LSEC	3	11.588616	-0.26937306
29480	False	False	False	True	False	isimm	2	Immune cells	2	7.744283	-0.17857017
29494	False	False	True	False	False	ismese	2	Hepatocytes	1	7.646881	2.2371006
29495	True	False	False	False	False	ishep	2	Hepatocytes	1	6.2870874	-0.3659499
29532	False	False	True	False	False	ismese	5	Vessel cells	0	11.854096	5.4537635
29539	True	False	False	False	False	ishep	2	Hepatocytes	1	8.075449	-3.2246456
29567	False	False	True	False	False	ismese	5	Vessel cells	0	9.126852	4.422381
29568	False	False	False	True	False	isimm	0	Immune cells	2	8.766348	-1.1404312
29579	True	False	False	False	False	ishep	2	Hepatocytes	1	6.7248073	-1.4681786
29610	True	False	False	False	False	ishep	2	Hepatocytes	1	6.3075004	-1.3437976
29621	True	False	False	False	False	ishep	6	Hepatocytes	1	6.4317904	-0.3764076
29632	True	False	False	False	False	ishep	3	Vessel cells	0	10.621793	6.6478252
29684	False	True	False	False	False	islsec	1	Hepatocytes	1	9.652791	2.5692809
29706	True	False	False	False	False	ishep	2	Hepatocytes	1	10.292841	0.055183638
29736	True	False	False	False	False	ishep	0	LSEC	3	10.7341795	0.41112772
29741	True	False	False	False	False	ishep	2	Hepatocytes	1	9.318177	1.0318255
29753	True	False	False	False	False	ishep	1	Hepatocytes	1	11.181966	2.214996
29781	True	False	False	False	False	ishep	2	Hepatocytes	1	9.916955	1.1821722
29782	True	False	False	False	False	ishep	0	LSEC	3	10.4433775	0.6148976
29819	False	False	True	False	False	ismese	6	Hepatocytes	1	7.432713	4.430965
29850	False	False	True	False	False	ismese	5	Vessel cells	0	13.52444	5.3864474
29863	True	False	False	False	False	ishep	4	Vessel cells	0	9.629585	5.5168967
29867	True	False	False	False	False	ishep	2	Hepatocytes	1	8.28416	-0.82611895
29893	False	False	True	False	False	ismese	2	Hepatocytes	1	7.988792	4.093805
29912	False	False	True	False	False	ismese	5	Vessel cells	0	8.57998	3.8522372
29936	True	False	False	False	False	ishep	2	Hepatocytes	1	8.3557	0.9169029
29937	False	False	True	False	False	ismese	4	Vessel cells	0	8.757935	6.538132
29952	True	False	False	False	False	ishep	2	Hepatocytes	1	8.193236	-0.6594723
29998	True	False	False	False	False	ishep	1	Hepatocytes	1	10.293883	3.3856127
30028	True	False	False	False	False	ishep	2	Hepatocytes	1	9.763114	2.9620395
30098	True	False	False	False	False	ishep	0	LSEC	3	9.388094	-0.7302456
30142	True	False	False	False	False	ishep	1	Hepatocytes	1	12.813283	2.7418628
30156	False	False	True	False	False	ismese	2	Hepatocytes	1	6.363152	-0.40097946
30162	False	False	False	False	True	isother	4	Vessel cells	0	10.212463	5.474915
30163	False	False	True	False	False	ismese	5	Vessel cells	0	10.236135	5.9683986
30205	True	False	False	False	False	ishep	2	Hepatocytes	1	7.1198506	3.0252614
30226	False	False	True	False	False	ismese	5	Vessel cells	0	12.9985895	5.3309307
30249	True	False	False	False	False	ishep	2	Hepatocytes	1	8.559173	3.5940094
30250	False	False	True	False	False	ismese	2	Hepatocytes	1	8.031241	2.446807
30251	False	False	True	False	False	ismese	5	Vessel cells	0	10.732403	6.8965178
30298	False	False	True	False	False	ismese	3	Vessel cells	0	11.286138	8.100723
30303	True	False	False	False	False	ishep	1	Hepatocytes	1	10.453571	1.1548736
30313	False	False	True	False	False	ismese	3	Vessel cells	0	13.324311	7.081033
30345	False	False	True	False	False	ismese	3	Vessel cells	0	10.249584	6.443924
30359	False	False	True	False	False	ismese	3	Vessel cells	0	10.354425	8.140179
30361	False	False	True	False	False	ismese	7	Vessel cells	0	4.578123	3.977646
30378	True	False	False	False	False	ishep	2	Hepatocytes	1	7.6922183	0.7545302
30379	False	False	True	False	False	ismese	5	Vessel cells	0	11.436807	4.8228555
30398	False	True	False	False	False	islsec	1	Hepatocytes	1	9.766177	1.4579978
30416	False	False	True	False	False	ismese	5	Vessel cells	0	14.120084	6.08929
30471	True	False	False	False	False	ishep	1	Hepatocytes	1	8.999785	1.8178574
30486	True	False	False	False	False	ishep	0	LSEC	3	9.042997	0.57687145
30487	False	True	False	False	False	islsec	0	LSEC	3	11.471014	0.22699945
30502	True	False	False	False	False	ishep	5	Vessel cells	0	12.885238	5.575436
30503	False	False	True	False	False	ismese	5	Vessel cells	0	12.920785	5.032836
30518	True	False	False	False	False	ishep	2	Hepatocytes	1	7.725406	2.9087465
30531	True	False	False	False	False	ishep	2	Hepatocytes	1	8.5534315	1.9008585
30532	False	False	True	False	False	ismese	5	Vessel cells	0	11.561403	6.5721183
30549	False	False	True	False	False	ismese	7	Vessel cells	0	4.5413675	5.4383516
30565	True	False	False	False	False	ishep	1	Hepatocytes	1	11.13956	1.9356998
30633	False	False	True	False	False	ismese	5	Vessel cells	0	12.688249	5.2019663
30647	True	False	False	False	False	ishep	6	Hepatocytes	1	7.222667	2.953308
30648	False	False	True	False	False	ismese	3	Vessel cells	0	11.707218	8.053047
30695	False	True	False	False	False	islsec	0	LSEC	3	12.302029	-0.16149577
30716	False	False	True	False	False	ismese	3	Vessel cells	0	10.9321785	7.4705415
30722	True	False	False	False	False	ishep	2	Hepatocytes	1	9.197188	2.1300058
30739	True	False	False	False	False	ishep	7	Vessel cells	0	4.7564487	4.19133
30751	True	False	False	False	False	ishep	2	Hepatocytes	1	9.370673	-1.0760003
30752	False	False	False	True	False	isimm	1	Immune cells	2	11.1827545	1.5590235
30754	True	False	False	False	False	ishep	5	Vessel cells	0	12.797409	4.8084226
30759	False	True	False	False	False	islsec	0	LSEC	3	10.0061245	-1.2558601
30772	True	False	False	False	False	ishep	2	Hepatocytes	1	6.9997945	-0.54134077
30825	True	False	False	False	False	ishep	2	Hepatocytes	1	6.8276925	-0.75179553
30842	False	False	True	False	False	ismese	4	Vessel cells	0	11.242642	4.050341
30859	False	False	False	False	True	isother	5	Vessel cells	0	10.731873	4.1024437
30860	True	False	False	False	False	ishep	5	Vessel cells	0	13.153209	4.7475414
30882	False	False	True	False	False	ismese	5	Vessel cells	0	12.730421	6.3039923
30917	False	False	False	True	False	isimm	4	Immune cells	2	8.634324	4.9765677
30953	True	False	False	False	False	ishep	6	Hepatocytes	1	7.9586864	4.366341
30954	False	False	True	False	False	ismese	4	Vessel cells	0	10.85077	7.0964785
30955	False	True	False	False	False	islsec	1	Hepatocytes	1	10.1612625	0.8876686
30957	False	False	True	False	False	ismese	3	Vessel cells	0	12.040173	7.116222
30973	False	False	True	False	False	ismese	3	Vessel cells	0	13.181698	8.1598835
30995	False	False	True	False	False	ismese	3	Vessel cells	0	11.813495	5.295311
31014	True	False	False	False	False	ishep	5	Vessel cells	0	14.306482	5.7671943
31015	False	False	False	True	False	isimm	0	Immune cells	2	10.586935	1.1270833
31029	False	False	True	False	False	ismese	5	Vessel cells	0	13.790066	6.6891017
31040	True	False	False	False	False	ishep	0	LSEC	3	9.601607	-0.9411446
31064	False	False	True	False	False	ismese	2	Hepatocytes	1	7.677261	2.1679535
31065	False	True	False	False	False	islsec	5	Vessel cells	0	14.229749	5.3125405
31066	False	True	False	False	False	islsec	2	Hepatocytes	1	8.3213215	0.6250105
31081	False	True	False	False	False	islsec	1	Hepatocytes	1	8.457892	3.8508515
31082	True	False	False	False	False	ishep	2	Hepatocytes	1	7.0685797	1.3920461
31083	False	False	True	False	False	ismese	2	Hepatocytes	1	8.068251	-0.752839
31107	False	False	True	False	False	ismese	3	Vessel cells	0	10.419433	8.118447
31123	False	True	False	False	False	islsec	1	Hepatocytes	1	9.497006	2.468723
31128	False	False	True	False	False	ismese	5	Vessel cells	0	13.134205	6.148437
31195	True	False	False	False	False	ishep	1	Hepatocytes	1	10.91558	2.1732898
31220	False	True	False	False	False	islsec	3	Vessel cells	0	11.306919	5.5475397
31235	False	False	True	False	False	ismese	3	Vessel cells	0	13.109204	8.120619
31256	False	False	True	False	False	ismese	1	Hepatocytes	1	9.914673	1.6736188
31326	False	False	True	False	False	ismese	2	Hepatocytes	1	8.6647625	0.75095326
31327	True	False	False	False	False	ishep	2	Hepatocytes	1	7.692577	-0.01913378
31342	True	False	False	False	False	ishep	4	Vessel cells	0	9.555358	6.5628214
31345	True	False	False	False	False	ishep	2	Hepatocytes	1	7.3305044	-1.5060333
31358	False	False	True	False	False	ismese	2	Hepatocytes	1	7.1909423	0.9702559
31359	False	True	False	False	False	islsec	0	LSEC	3	12.188225	-0.118257545
31363	False	True	False	False	False	islsec	5	Vessel cells	0	7.850639	-1.0097523
31377	False	False	True	False	False	ismese	3	Vessel cells	0	12.012807	8.059185
31382	False	False	True	False	False	ismese	5	Vessel cells	0	11.748716	6.8409047
31393	False	True	False	False	False	islsec	5	Vessel cells	0	12.927528	4.6579733
31440	False	False	True	False	False	ismese	2	Hepatocytes	1	7.7707214	0.76795673
31476	True	False	False	False	False	ishep	2	Hepatocytes	1	8.860734	-0.50244844
31497	True	False	False	False	False	ishep	2	Hepatocytes	1	9.455117	1.7116014
31501	False	True	False	False	False	islsec	3	Vessel cells	0	10.136554	6.9093666
31530	True	False	False	False	False	ishep	2	Hepatocytes	1	8.79216	1.7667153
31531	True	False	False	False	False	ishep	3	Vessel cells	0	10.211809	6.6458473
31533	False	False	True	False	False	ismese	2	Hepatocytes	1	8.2800665	3.990689
31571	False	False	True	False	False	ismese	6	Hepatocytes	1	7.2546854	4.566093
31587	False	False	True	False	False	ismese	5	Vessel cells	0	11.271158	5.6400137
31621	False	True	False	False	False	islsec	0	LSEC	3	12.765459	0.8918399
31640	True	False	False	False	False	ishep	1	Hepatocytes	1	11.040212	3.656288
31651	True	False	False	False	False	ishep	3	Vessel cells	0	9.96591	6.855819
31657	False	False	True	False	False	ismese	3	Vessel cells	0	10.3130245	6.335226
31685	True	False	False	False	False	ishep	1	Hepatocytes	1	10.835697	2.045892
31701	False	True	False	False	False	islsec	5	Vessel cells	0	12.433295	5.7204514
31702	False	False	True	False	False	ismese	3	Vessel cells	0	13.270246	6.804695
31713	False	False	True	False	False	ismese	6	Hepatocytes	1	8.791703	4.791661
31714	True	False	False	False	False	ishep	2	Hepatocytes	1	6.8523636	-1.2275126
31715	True	False	False	False	False	ishep	2	Hepatocytes	1	8.794224	0.9242103
31732	False	False	True	False	False	ismese	3	Vessel cells	0	10.583496	5.7254233
31746	True	False	False	False	False	ishep	2	Hepatocytes	1	7.076998	-0.58542114
31763	False	False	True	False	False	ismese	3	Vessel cells	0	9.666014	7.39569
31781	False	False	False	False	True	isother	4	Vessel cells	0	11.080505	4.5436125
31808	False	True	False	False	False	islsec	1	Hepatocytes	1	12.090523	1.2251724
31813	False	True	False	False	False	islsec	3	Vessel cells	0	9.827257	8.581043
31827	True	False	False	False	False	ishep	1	Hepatocytes	1	10.476735	0.6908358
31830	True	False	False	False	False	ishep	4	Vessel cells	0	10.340122	5.5324516
31831	False	False	True	False	False	ismese	5	Vessel cells	0	13.238012	6.7361035
31862	True	False	False	False	False	ishep	2	Hepatocytes	1	6.7247844	-0.29380944
31876	False	False	True	False	False	ismese	5	Vessel cells	0	6.984347	-2.2422855
31916	False	False	True	False	False	ismese	3	Vessel cells	0	10.52207	6.8199887
31927	False	True	False	False	False	islsec	1	Hepatocytes	1	11.367982	2.096751
31946	False	False	True	False	False	ismese	3	Vessel cells	0	13.1646	7.882201
31980	False	False	True	False	False	ismese	4	Vessel cells	0	10.748554	4.4563365
32024	False	False	True	False	False	ismese	3	Vessel cells	0	10.904458	7.2273765
32034	True	False	False	False	False	ishep	1	Hepatocytes	1	10.335889	4.120252
32035	False	True	False	False	False	islsec	0	LSEC	3	11.750805	0.24438848
32038	True	False	False	False	False	ishep	4	Vessel cells	0	10.137277	4.461753
32090	True	False	False	False	False	ishep	1	Hepatocytes	1	12.486783	1.4261049
32103	False	False	True	False	False	ismese	7	Vessel cells	0	4.8167048	4.8100147
32107	True	False	False	False	False	ishep	1	Hepatocytes	1	10.590655	2.2161863
32122	True	False	False	False	False	ishep	4	Vessel cells	0	9.251686	4.528802
32134	True	False	False	False	False	ishep	2	Hepatocytes	1	9.669652	2.953418
32135	True	False	False	False	False	ishep	2	Hepatocytes	1	7.678812	0.60240895
32136	True	False	False	False	False	ishep	7	Vessel cells	0	4.5138445	5.0849977
32140	False	False	True	False	False	ismese	5	Vessel cells	0	13.587751	7.0763316
32151	False	False	True	False	False	ismese	7	Vessel cells	0	4.6098886	4.8452826
32152	True	False	False	False	False	ishep	1	Hepatocytes	1	10.953307	0.957869
32156	True	False	False	False	False	ishep	1	Hepatocytes	1	9.7310505	2.0008185
32157	False	False	True	False	False	ismese	3	Vessel cells	0	9.8287525	7.6631217
32158	False	False	True	False	False	ismese	3	Vessel cells	0	12.974365	7.040764
32191	False	False	False	True	False	isimm	5	Immune cells	2	13.522186	5.04073
32219	False	False	True	False	False	ismese	3	Vessel cells	0	11.293411	7.5390105
32224	False	True	False	False	False	islsec	1	Hepatocytes	1	10.575123	0.6540158
32248	True	False	False	False	False	ishep	6	Hepatocytes	1	8.535548	1.5582166
32249	True	False	False	False	False	ishep	1	Hepatocytes	1	10.825712	1.8868482
32254	False	False	True	False	False	ismese	3	Vessel cells	0	10.344006	7.5294538
32270	False	False	True	False	False	ismese	0	LSEC	3	10.479839	0.45673546
32312	True	False	False	False	False	ishep	0	LSEC	3	11.028768	-2.0565438
32313	True	False	False	False	False	ishep	4	Vessel cells	0	8.833273	5.168591
32328	True	False	False	False	False	ishep	4	Vessel cells	0	10.45275	4.657646
32329	False	False	True	False	False	ismese	5	Vessel cells	0	13.212433	4.263353
32349	True	False	False	False	False	ishep	2	Hepatocytes	1	9.590264	0.91684306
32362	False	False	True	False	False	ismese	7	Vessel cells	0	4.835776	5.2462792
32387	True	False	False	False	False	ishep	4	Vessel cells	0	9.011994	6.5607085
32399	False	True	False	False	False	islsec	0	LSEC	3	12.032343	0.13730788
32439	False	False	True	False	False	ismese	2	Hepatocytes	1	8.480494	2.782282
32440	False	True	False	False	False	islsec	1	Hepatocytes	1	11.217494	1.7110769
32446	False	False	True	False	False	ismese	2	Hepatocytes	1	7.556399	-0.18123916
32462	True	False	False	False	False	ishep	2	Hepatocytes	1	7.9003816	0.84616816
32463	True	False	False	False	False	ishep	7	Vessel cells	0	4.6114006	5.039916
32485	True	False	False	False	False	ishep	6	Hepatocytes	1	7.938549	4.105782
32526	False	False	False	True	False	isimm	5	Immune cells	2	13.144593	4.136903
32560	False	False	True	False	False	ismese	3	Vessel cells	0	12.56077	6.5695963
32580	True	False	False	False	False	ishep	1	Hepatocytes	1	13.3347	1.8980658
32594	False	False	True	False	False	ismese	5	Vessel cells	0	13.33584	7.4391494
32595	False	False	True	False	False	ismese	4	Vessel cells	0	10.446528	4.8610516
32609	False	False	True	False	False	ismese	3	Vessel cells	0	12.206751	7.756908
32610	False	False	True	False	False	ismese	0	LSEC	3	9.578419	-1.443694
32611	False	True	False	False	False	islsec	1	Hepatocytes	1	11.934138	2.3498337
32645	False	False	True	False	False	ismese	2	Hepatocytes	1	9.083676	0.316449
32646	False	False	True	False	False	ismese	5	Vessel cells	0	12.947011	5.171631
32647	True	False	False	False	False	ishep	7	Vessel cells	0	4.255743	4.6020904
32651	False	False	False	False	True	isother	4	Vessel cells	0	10.452353	4.326276
32661	False	True	False	False	False	islsec	0	LSEC	3	10.2801895	0.41233405
32665	False	True	False	False	False	islsec	4	Vessel cells	0	11.058123	3.6204157
32666	False	False	True	False	False	ismese	5	Vessel cells	0	12.726335	5.250972
32678	False	False	True	False	False	ismese	3	Vessel cells	0	12.354434	7.9666657
32684	False	False	False	False	True	isother	4	Vessel cells	0	10.37718	4.5760465
32689	True	False	False	False	False	ishep	2	Hepatocytes	1	7.478422	3.81435
32691	False	False	True	False	False	ismese	4	Vessel cells	0	11.194859	5.298287
32708	True	False	False	False	False	ishep	2	Hepatocytes	1	9.002335	1.1206797
32742	False	False	True	False	False	ismese	5	Vessel cells	0	13.07791	6.6923456
32743	False	False	False	True	False	isimm	0	Immune cells	2	10.411837	0.92075133
32794	False	False	False	False	True	isother	2	Hepatocytes	1	7.384476	-0.14569227
32813	False	True	False	False	False	islsec	0	LSEC	3	9.969575	-0.370649
32819	False	False	True	False	False	ismese	4	Vessel cells	0	11.382565	5.0684366
32833	False	False	True	False	False	ismese	4	Vessel cells	0	10.817775	4.8504624
32841	True	False	False	False	False	ishep	1	Hepatocytes	1	10.809783	3.3425593
32842	False	False	True	False	False	ismese	3	Vessel cells	0	12.200745	6.6782956
32860	True	False	False	False	False	ishep	4	Vessel cells	0	8.361905	5.3600287
32865	True	False	False	False	False	ishep	5	Vessel cells	0	14.071254	4.5854807
32884	False	False	True	False	False	ismese	7	Vessel cells	0	3.9345436	4.1578135
32885	False	False	True	False	False	ismese	0	LSEC	3	9.705643	-0.83031887
32888	True	False	False	False	False	ishep	5	Vessel cells	0	11.325622	4.2015724
32928	False	False	False	False	True	isother	4	Vessel cells	0	10.0369	4.495137
32938	False	False	False	False	True	isother	4	Vessel cells	0	10.889478	4.13449
32950	True	False	False	False	False	ishep	5	Vessel cells	0	12.356002	6.283248
32951	True	False	False	False	False	ishep	1	Hepatocytes	1	9.891354	2.9881146
32969	False	False	False	True	False	isimm	5	Immune cells	2	14.008412	4.443366
32987	False	False	True	False	False	ismese	3	Vessel cells	0	12.268737	7.2238007
32997	False	False	False	False	True	isother	2	Hepatocytes	1	7.493877	-1.8211946
32998	True	False	False	False	False	ishep	2	Hepatocytes	1	8.073427	1.7533486
33000	False	False	False	False	True	isother	2	Hepatocytes	1	7.4863734	-0.5390534
33026	False	False	True	False	False	ismese	5	Vessel cells	0	12.132293	6.9444666
33027	True	False	False	False	False	ishep	0	LSEC	3	12.30882	-1.6256344
33067	False	False	True	False	False	ismese	4	Vessel cells	0	8.640585	8.164726
33088	False	False	True	False	False	ismese	4	Vessel cells	0	10.702296	4.319494
33090	False	False	True	False	False	ismese	3	Vessel cells	0	10.34693	6.2529798
33111	False	False	True	False	False	ismese	2	Hepatocytes	1	8.198738	0.93551916
33115	True	False	False	False	False	ishep	2	Hepatocytes	1	6.7220206	-0.6574172
33127	True	False	False	False	False	ishep	2	Hepatocytes	1	9.865774	1.5110369
33128	True	False	False	False	False	ishep	2	Hepatocytes	1	7.8745313	0.19102834
33144	True	False	False	False	False	ishep	6	Hepatocytes	1	7.685608	4.2547026
33182	True	False	False	False	False	ishep	2	Hepatocytes	1	9.2738085	0.863586
33186	False	True	False	False	False	islsec	4	Vessel cells	0	10.346245	4.657204
33187	False	False	True	False	False	ismese	5	Vessel cells	0	13.57945	6.69088
33210	True	False	False	False	False	ishep	2	Hepatocytes	1	8.966731	2.6585515
33211	True	False	False	False	False	ishep	1	Hepatocytes	1	11.459662	3.4316516
33247	True	False	False	False	False	ishep	2	Hepatocytes	1	7.4734306	2.2798588
33248	False	False	True	False	False	ismese	4	Vessel cells	0	8.183658	6.3519936
33249	True	False	False	False	False	ishep	5	Vessel cells	0	12.993339	4.2113113
33267	True	False	False	False	False	ishep	5	Vessel cells	0	12.682424	6.058783
33287	False	False	True	False	False	ismese	4	Vessel cells	0	10.201498	6.2486796
33292	False	False	True	False	False	ismese	4	Vessel cells	0	11.293649	4.863762
33293	True	False	False	False	False	ishep	5	Vessel cells	0	12.722263	4.1299186
33308	True	False	False	False	False	ishep	2	Hepatocytes	1	7.205685	-1.9874412
33328	True	False	False	False	False	ishep	2	Hepatocytes	1	7.3960834	4.0425973
33329	False	False	True	False	False	ismese	4	Vessel cells	0	9.431578	6.6997604
33333	True	False	False	False	False	ishep	5	Vessel cells	0	13.569051	5.258017
33334	True	False	False	False	False	ishep	5	Vessel cells	0	12.384161	4.254092
33347	True	False	False	False	False	ishep	3	Vessel cells	0	10.436859	4.7321033
33348	False	False	True	False	False	ismese	3	Vessel cells	0	11.262726	7.0007257
33401	True	False	False	False	False	ishep	2	Hepatocytes	1	8.077974	4.454851
33403	False	True	False	False	False	islsec	5	Vessel cells	0	14.161873	4.3159595
33416	False	True	False	False	False	islsec	3	Vessel cells	0	10.960163	6.48534
33436	False	True	False	False	False	islsec	5	Vessel cells	0	11.316763	4.1617107
33461	False	True	False	False	False	islsec	0	LSEC	3	9.838676	-1.2876588
33497	True	False	False	False	False	ishep	2	Hepatocytes	1	8.013615	-1.8050654
33510	False	False	True	False	False	ismese	7	Vessel cells	0	7.6096926	4.396085
33548	True	False	False	False	False	ishep	1	Hepatocytes	1	13.428203	1.5080235
33555	False	False	True	False	False	ismese	5	Vessel cells	0	10.309247	5.687715
33565	False	False	True	False	False	ismese	7	Vessel cells	0	4.0359416	4.3510733
33580	False	False	True	False	False	ismese	4	Vessel cells	0	10.979121	5.611525
33581	True	False	False	False	False	ishep	4	Vessel cells	0	8.337266	6.6120367
33599	False	False	True	False	False	ismese	3	Vessel cells	0	11.530485	7.779482
33600	False	False	True	False	False	ismese	6	Hepatocytes	1	8.569798	1.6354777
33635	True	False	False	False	False	ishep	2	Hepatocytes	1	11.204569	4.0465198
33652	False	False	False	True	False	isimm	0	Immune cells	2	9.02281	-1.3258529
33664	False	True	False	False	False	islsec	3	Vessel cells	0	10.448424	7.6509132
33665	False	False	True	False	False	ismese	2	Hepatocytes	1	8.073701	1.9321079
33669	True	False	False	False	False	ishep	2	Hepatocytes	1	7.5663633	0.31879336
33681	False	True	False	False	False	islsec	4	Vessel cells	0	9.755991	6.772567
33732	True	False	False	False	False	ishep	2	Hepatocytes	1	7.663065	0.917829
33733	False	False	True	False	False	ismese	4	Vessel cells	0	11.606768	4.8364367
33744	False	False	True	False	False	ismese	3	Vessel cells	0	12.495186	7.783155
33745	True	False	False	False	False	ishep	2	Hepatocytes	1	6.9451914	-0.93805766
33751	True	False	False	False	False	ishep	5	Vessel cells	0	11.240665	4.703101
33768	False	True	False	False	False	islsec	0	LSEC	3	12.486028	3.5338135
33778	False	False	True	False	False	ismese	2	Hepatocytes	1	7.22726	4.153601
33780	False	False	True	False	False	ismese	4	Vessel cells	0	8.975366	6.3673286
33781	True	False	False	False	False	ishep	5	Vessel cells	0	13.167292	4.1648192
33792	False	False	True	False	False	ismese	4	Vessel cells	0	8.0599375	6.4648666
33806	False	False	False	False	True	isother	4	Vessel cells	0	9.895761	4.616616
33864	True	False	False	False	False	ishep	2	Hepatocytes	1	6.556303	0.043896127
33869	False	False	True	False	False	ismese	2	Hepatocytes	1	7.6518826	-2.7265513
33870	False	False	True	False	False	ismese	2	Hepatocytes	1	8.40776	3.8616908
33871	False	True	False	False	False	islsec	5	Vessel cells	0	7.792438	-1.8572673
33888	False	True	False	False	False	islsec	3	Vessel cells	0	9.448762	4.75275
33918	True	False	False	False	False	ishep	4	Vessel cells	0	8.721895	6.038388
33938	True	False	False	False	False	ishep	2	Hepatocytes	1	7.019426	-0.08118401
33939	False	False	True	False	False	ismese	5	Vessel cells	0	11.363456	5.1141014
33983	False	False	False	False	True	isother	2	Hepatocytes	1	8.158934	-0.62046504
33991	False	False	True	False	False	ismese	2	Hepatocytes	1	7.563057	3.9939964
33992	False	True	False	False	False	islsec	1	Hepatocytes	1	9.70815	2.7816312
34008	False	False	False	True	False	isimm	2	Immune cells	2	9.171596	-1.6524025
34022	False	True	False	False	False	islsec	1	Hepatocytes	1	12.784074	1.3988765
34063	False	True	False	False	False	islsec	0	LSEC	3	10.564894	-1.6753335
34068	True	False	False	False	False	ishep	7	Vessel cells	0	5.0739326	3.8449373
34069	False	False	True	False	False	ismese	4	Vessel cells	0	9.011933	5.8364286
34081	True	False	False	False	False	ishep	2	Hepatocytes	1	6.570365	-0.93377507
34082	False	False	True	False	False	ismese	0	LSEC	3	9.729978	1.1382891
34083	False	False	True	False	False	ismese	7	Vessel cells	0	4.848963	4.7054987
34123	False	False	True	False	False	ismese	2	Hepatocytes	1	7.322175	3.1152267
34126	True	False	False	False	False	ishep	2	Hepatocytes	1	7.9755354	-1.7458323
34146	False	True	False	False	False	islsec	3	Vessel cells	0	11.644421	6.2706046
34167	False	False	False	False	True	isother	5	Vessel cells	0	11.00995	4.1276164
34184	True	False	False	False	False	ishep	2	Hepatocytes	1	7.8187146	3.386789
34185	True	False	False	False	False	ishep	1	Hepatocytes	1	11.733943	2.126322
34190	True	False	False	False	False	ishep	5	Vessel cells	0	10.163956	4.4325247
34205	True	False	False	False	False	ishep	2	Hepatocytes	1	7.282525	2.4431376
34206	True	False	False	False	False	ishep	2	Hepatocytes	1	7.5980477	0.6605012
34207	False	False	True	False	False	ismese	2	Hepatocytes	1	7.555908	0.8807648
34218	True	False	False	False	False	ishep	3	Vessel cells	0	8.708502	8.608837
34252	False	False	False	True	False	isimm	2	Immune cells	2	8.995628	0.6901073
34257	False	False	True	False	False	ismese	5	Vessel cells	0	11.83189	4.804834
34268	True	False	False	False	False	ishep	1	Hepatocytes	1	12.453823	0.9256361
34274	True	False	False	False	False	ishep	2	Hepatocytes	1	8.298831	1.5509129
34290	False	False	True	False	False	ismese	5	Vessel cells	0	13.315834	7.1213837
34301	False	True	False	False	False	islsec	1	Hepatocytes	1	9.467127	3.6160858
34305	False	False	True	False	False	ismese	4	Vessel cells	0	11.510261	4.1993823
34306	False	False	False	True	False	isimm	5	Immune cells	2	11.221327	4.109026
34322	True	False	False	False	False	ishep	6	Hepatocytes	1	8.259053	4.846194
34353	False	False	True	False	False	ismese	3	Vessel cells	0	10.151678	5.649372
34354	True	False	False	False	False	ishep	2	Hepatocytes	1	9.380532	2.9889057
34355	False	False	False	False	True	isother	1	Hepatocytes	1	9.42572	2.4237967
34359	False	True	False	False	False	islsec	0	LSEC	3	10.126563	-1.1171652
34373	True	False	False	False	False	ishep	2	Hepatocytes	1	10.404217	-0.7800459
34374	True	False	False	False	False	ishep	5	Vessel cells	0	10.871053	3.764604
34385	True	False	False	False	False	ishep	2	Hepatocytes	1	9.53037	0.8366688
34402	False	False	False	True	False	isimm	5	Immune cells	2	13.807228	4.36329
34420	True	False	False	False	False	ishep	5	Vessel cells	0	13.189902	4.8229947
34421	False	False	True	False	False	ismese	6	Hepatocytes	1	8.201202	4.9009666
34437	True	False	False	False	False	ishep	1	Hepatocytes	1	11.530459	3.0329416
34441	True	False	False	False	False	ishep	1	Hepatocytes	1	9.57896	0.9494315
34458	False	False	True	False	False	ismese	4	Vessel cells	0	9.765606	5.55987
34473	False	False	True	False	False	ismese	2	Hepatocytes	1	7.876001	4.676357
34491	False	False	True	False	False	ismese	2	Hepatocytes	1	10.461062	-0.80506754
34509	False	False	True	False	False	ismese	5	Vessel cells	0	13.277718	6.2578263
34533	False	False	False	True	False	isimm	0	Immune cells	2	11.519664	-1.4604124
34569	False	True	False	False	False	islsec	0	LSEC	3	12.120673	0.46853748
34590	True	False	False	False	False	ishep	1	Hepatocytes	1	10.134618	1.3004707
34606	True	False	False	False	False	ishep	2	Hepatocytes	1	9.143052	2.2186286
34628	False	False	True	False	False	ismese	2	Hepatocytes	1	7.525714	0.33571646
34659	True	False	False	False	False	ishep	3	Vessel cells	0	10.905647	6.719795
34671	False	False	False	False	True	isother	1	Hepatocytes	1	10.921821	1.4111013
34687	True	False	False	False	False	ishep	1	Hepatocytes	1	13.558212	0.7328164
34707	True	False	False	False	False	ishep	2	Hepatocytes	1	7.2879024	4.143326
34712	True	False	False	False	False	ishep	5	Vessel cells	0	13.819607	4.794548
34726	True	False	False	False	False	ishep	2	Hepatocytes	1	7.321784	0.9553328
34727	False	True	False	False	False	islsec	1	Hepatocytes	1	10.348087	0.5611253
34730	False	False	True	False	False	ismese	4	Vessel cells	0	11.007157	4.222466
34739	False	False	False	False	True	isother	2	Hepatocytes	1	8.028434	0.85231847
34743	True	False	False	False	False	ishep	4	Vessel cells	0	10.073966	5.1691136
34780	False	False	False	False	True	isother	1	Hepatocytes	1	11.29382	2.3388994
34796	True	False	False	False	False	ishep	2	Hepatocytes	1	10.396239	0.0016806776
34814	True	False	False	False	False	ishep	1	Hepatocytes	1	10.774215	3.582866
34818	True	False	False	False	False	ishep	2	Hepatocytes	1	7.8375554	-0.27120152
34819	True	False	False	False	False	ishep	2	Hepatocytes	1	9.459045	-1.3531325
34875	True	False	False	False	False	ishep	5	Vessel cells	0	12.914936	4.8022676
34886	False	False	True	False	False	ismese	3	Vessel cells	0	10.879124	8.467955
34889	False	False	True	False	False	ismese	3	Vessel cells	0	13.3775215	5.6261377
34890	False	True	False	False	False	islsec	4	Vessel cells	0	10.611921	4.08989
34940	True	False	False	False	False	ishep	5	Vessel cells	0	9.370287	4.576347
34954	False	False	True	False	False	ismese	2	Hepatocytes	1	7.815416	3.0046358
34955	True	False	False	False	False	ishep	2	Hepatocytes	1	8.579558	-0.46659976
34956	False	True	False	False	False	islsec	1	Hepatocytes	1	12.0909	2.065175
34983	True	False	False	False	False	ishep	2	Hepatocytes	1	7.1757727	1.0803704
35030	False	False	False	True	False	isimm	3	Immune cells	2	13.5960865	6.204764
35070	False	False	True	False	False	ismese	2	Hepatocytes	1	9.028841	-0.17989132
35087	True	False	False	False	False	ishep	2	Hepatocytes	1	6.543648	-0.36481288
35104	False	False	True	False	False	ismese	3	Vessel cells	0	13.59186	5.798325
35112	False	True	False	False	False	islsec	0	LSEC	3	11.897297	0.5135715
35113	True	False	False	False	False	ishep	0	LSEC	3	11.627858	-2.457523
35122	True	False	False	False	False	ishep	3	Vessel cells	0	9.087151	7.7324133
35127	True	False	False	False	False	ishep	5	Vessel cells	0	12.522859	3.6139991
35139	False	True	False	False	False	islsec	4	Vessel cells	0	10.333821	3.8736856
35156	False	False	True	False	False	ismese	4	Vessel cells	0	11.502361	4.084635
35172	True	False	False	False	False	ishep	2	Hepatocytes	1	7.094682	1.6609621
35194	False	False	True	False	False	ismese	3	Vessel cells	0	13.4788685	5.586337
35209	True	False	False	False	False	ishep	2	Hepatocytes	1	7.1110506	3.4065714
35238	False	False	True	False	False	ismese	3	Vessel cells	0	12.1592	8.181715
35239	False	False	False	True	False	isimm	1	Immune cells	2	9.932439	0.99520725
35245	False	False	False	True	False	isimm	0	Immune cells	2	9.91632	-2.4022193
35256	False	True	False	False	False	islsec	1	Hepatocytes	1	11.729873	1.8584988
35257	True	False	False	False	False	ishep	1	Hepatocytes	1	10.677062	2.4548097
35268	False	False	True	False	False	ismese	4	Vessel cells	0	10.401508	4.886573
35273	True	False	False	False	False	ishep	0	LSEC	3	11.218087	-0.10551482
35284	False	True	False	False	False	islsec	0	LSEC	3	10.354775	0.23223223
35290	False	False	True	False	False	ismese	3	Vessel cells	0	13.430542	6.3190484
35331	True	False	False	False	False	ishep	0	LSEC	3	10.87373	-0.8012159
35332	True	False	False	False	False	ishep	2	Hepatocytes	1	7.202374	1.2943889
35378	False	False	True	False	False	ismese	2	Hepatocytes	1	9.629925	-0.16304974
35385	False	True	False	False	False	islsec	5	Vessel cells	0	10.606784	4.526755
35386	False	False	False	True	False	isimm	2	Immune cells	2	9.522245	-2.526453
35399	False	False	True	False	False	ismese	4	Vessel cells	0	11.241733	3.5868638
35445	True	False	False	False	False	ishep	2	Hepatocytes	1	7.1824393	-1.9605396
35448	False	True	False	False	False	islsec	4	Vessel cells	0	10.562195	4.6639285
35462	True	False	False	False	False	ishep	2	Hepatocytes	1	7.802115	1.5306983
35478	False	False	True	False	False	ismese	6	Hepatocytes	1	7.9415894	4.3940187
35507	True	False	False	False	False	ishep	2	Hepatocytes	1	6.933762	1.7475245
35518	False	False	False	False	True	isother	1	Hepatocytes	1	11.074911	2.106107
35561	True	False	False	False	False	ishep	2	Hepatocytes	1	7.568819	3.0539353
35562	False	False	False	False	True	isother	1	Hepatocytes	1	12.095974	1.8856201
35565	False	True	False	False	False	islsec	1	Hepatocytes	1	10.411507	3.170555
35581	False	True	False	False	False	islsec	1	Hepatocytes	1	8.9348135	1.8509842
35582	True	False	False	False	False	ishep	2	Hepatocytes	1	9.761049	0.591321
35584	True	False	False	False	False	ishep	5	Vessel cells	0	12.149079	4.0588083
35585	False	False	True	False	False	ismese	3	Vessel cells	0	13.046613	4.850542
35586	False	False	True	False	False	ismese	5	Vessel cells	0	11.993679	3.405922
35606	False	False	True	False	False	ismese	2	Hepatocytes	1	7.7718534	3.5426567
35607	False	False	True	False	False	ismese	2	Hepatocytes	1	8.989327	-0.28557816
35611	False	False	True	False	False	ismese	4	Vessel cells	0	10.310455	4.935766
35612	False	True	False	False	False	islsec	0	LSEC	3	11.249251	-0.45211712
35629	True	False	False	False	False	ishep	2	Hepatocytes	1	8.547295	1.0560714
35630	False	False	True	False	False	ismese	3	Vessel cells	0	13.361496	6.508093
35643	True	False	False	False	False	ishep	2	Hepatocytes	1	9.089506	2.3219466
35659	False	False	True	False	False	ismese	2	Hepatocytes	1	8.639449	-1.1704434
35674	True	False	False	False	False	ishep	2	Hepatocytes	1	7.3608475	-1.5312015
35675	False	False	True	False	False	ismese	3	Vessel cells	0	11.195519	7.4925647
35695	True	False	False	False	False	ishep	2	Hepatocytes	1	7.992814	3.971845
35699	True	False	False	False	False	ishep	3	Vessel cells	0	9.652084	7.024518
35700	False	True	False	False	False	islsec	3	Vessel cells	0	9.827469	7.4225826
35711	False	False	True	False	False	ismese	2	Hepatocytes	1	7.228666	4.234336
35715	False	True	False	False	False	islsec	0	LSEC	3	8.450047	-0.6831409
35716	False	False	False	True	False	isimm	2	Immune cells	2	8.605498	0.32269907
35736	True	False	False	False	False	ishep	5	Vessel cells	0	11.3145075	5.7184644
35779	False	False	True	False	False	ismese	2	Hepatocytes	1	7.3422785	3.0726552
35810	False	False	True	False	False	ismese	0	LSEC	3	10.660488	-1.0231328
35813	False	False	False	True	False	isimm	4	Immune cells	2	10.049677	4.5628424
35844	True	False	False	False	False	ishep	2	Hepatocytes	1	6.8886657	-1.2727053
35858	False	False	False	True	False	isimm	1	Immune cells	2	10.735424	2.082452
35884	False	False	False	True	False	isimm	0	Immune cells	2	10.001548	-2.6990254
35902	False	False	True	False	False	ismese	5	Vessel cells	0	12.372875	6.969262
35903	False	False	True	False	False	ismese	2	Hepatocytes	1	9.609998	1.299426
35909	True	False	False	False	False	ishep	2	Hepatocytes	1	8.170018	-2.2386286
35922	True	False	False	False	False	ishep	2	Hepatocytes	1	6.4986677	-0.12953901
35924	False	True	False	False	False	islsec	5	Vessel cells	0	11.190027	3.7802346
35939	False	False	True	False	False	ismese	2	Hepatocytes	1	7.746225	4.2809978
35940	False	True	False	False	False	islsec	1	Hepatocytes	1	9.818614	1.6875817
35942	True	False	False	False	False	ishep	2	Hepatocytes	1	6.7184434	-1.1863042
35955	False	True	False	False	False	islsec	0	LSEC	3	10.405483	1.5553238
36003	False	False	False	True	False	isimm	3	Immune cells	2	11.96177	4.119121
36023	True	False	False	False	False	ishep	1	Hepatocytes	1	11.632305	3.016628
36024	False	False	False	True	False	isimm	0	Immune cells	2	10.022978	-0.06967366
36039	False	False	False	False	True	isother	2	Hepatocytes	1	9.689841	-1.0241053
36050	True	False	False	False	False	ishep	1	Hepatocytes	1	8.572972	3.2525272
36052	False	False	False	True	False	isimm	0	Immune cells	2	9.55791	0.5956626
36066	False	False	False	False	True	isother	2	Hepatocytes	1	10.400928	3.2232862
36088	False	True	False	False	False	islsec	3	Vessel cells	0	11.171922	6.2489376
36089	False	False	True	False	False	ismese	3	Vessel cells	0	13.515538	5.7745147
36102	False	False	True	False	False	ismese	2	Hepatocytes	1	7.2182727	4.1140237
36104	False	True	False	False	False	islsec	1	Hepatocytes	1	10.9317045	3.1193402
36119	False	False	True	False	False	ismese	3	Vessel cells	0	12.212679	7.8932304
36123	False	True	False	False	False	islsec	0	LSEC	3	10.753982	0.867694
36153	False	False	False	True	False	isimm	5	Immune cells	2	11.019722	4.075166
36178	True	False	False	False	False	ishep	0	LSEC	3	8.83744	-1.9705561
36210	False	False	False	True	False	isimm	1	Immune cells	2	9.609393	2.422957
36251	True	False	False	False	False	ishep	2	Hepatocytes	1	7.4809546	-1.1462742
36268	False	True	False	False	False	islsec	0	LSEC	3	10.415444	1.6602153
36281	True	False	False	False	False	ishep	2	Hepatocytes	1	7.459134	2.4051297
36298	False	False	True	False	False	ismese	2	Hepatocytes	1	7.6505246	3.0426412
36328	False	False	False	True	False	isimm	4	Immune cells	2	10.948261	5.526301
36347	True	False	False	False	False	ishep	0	LSEC	3	10.07831	0.11799174
36359	False	False	True	False	False	ismese	3	Vessel cells	0	12.37033	7.1293035
36360	True	False	False	False	False	ishep	2	Hepatocytes	1	8.078321	1.1679763
36363	True	False	False	False	False	ishep	2	Hepatocytes	1	8.945493	-0.53111255
36383	False	False	True	False	False	ismese	4	Vessel cells	0	8.888844	6.407032
36384	False	False	False	False	True	isother	3	Vessel cells	0	11.049158	4.2982774
36409	False	False	False	False	True	isother	3	Vessel cells	0	11.047918	4.2179394
36427	False	True	False	False	False	islsec	1	Hepatocytes	1	10.733329	3.438916
36445	True	False	False	False	False	ishep	2	Hepatocytes	1	8.067065	0.1697324
36460	False	True	False	False	False	islsec	0	LSEC	3	12.244998	-1.2564195
36464	True	False	False	False	False	ishep	1	Hepatocytes	1	10.109706	4.8752728
36465	False	False	False	True	False	isimm	5	Immune cells	2	11.635462	3.238702
36466	False	False	True	False	False	ismese	3	Vessel cells	0	12.07595	4.209186
36467	False	False	False	True	False	isimm	0	Immune cells	2	9.391002	-0.97870487
36485	True	False	False	False	False	ishep	0	LSEC	3	10.328583	1.8882794
36486	False	False	True	False	False	ismese	2	Hepatocytes	1	8.794238	1.9448366
36510	False	True	False	False	False	islsec	1	Hepatocytes	1	10.216196	1.3127202
36511	False	True	False	False	False	islsec	0	LSEC	3	10.269485	0.94837946
36512	False	True	False	False	False	islsec	0	LSEC	3	11.326263	-2.014647
36534	False	False	True	False	False	ismese	3	Vessel cells	0	11.506073	6.7699275
36567	False	True	False	False	False	islsec	0	LSEC	3	11.299805	-0.9028002
36596	True	False	False	False	False	ishep	2	Hepatocytes	1	9.971153	2.5953243
36597	False	False	True	False	False	ismese	3	Vessel cells	0	12.3591175	7.7916503
36598	False	False	False	False	True	isother	1	Hepatocytes	1	12.006024	1.8283762
36604	False	False	False	True	False	isimm	0	Immune cells	2	12.430712	0.41386572
36638	True	False	False	False	False	ishep	2	Hepatocytes	1	7.5420966	3.4988544
36650	False	False	True	False	False	ismese	3	Vessel cells	0	10.561363	6.007345
36658	False	True	False	False	False	islsec	1	Hepatocytes	1	9.618756	2.0353432
36666	False	False	True	False	False	ismese	2	Hepatocytes	1	6.404748	1.0466139
36668	True	False	False	False	False	ishep	1	Hepatocytes	1	9.554948	3.4597723
36680	True	False	False	False	False	ishep	2	Hepatocytes	1	10.658598	-0.48239204
36681	True	False	False	False	False	ishep	2	Hepatocytes	1	7.972978	2.8114455
36694	False	True	False	False	False	islsec	0	LSEC	3	11.387844	0.40208092
36703	False	True	False	False	False	islsec	1	Hepatocytes	1	10.697781	3.144748
36718	False	False	True	False	False	ismese	2	Hepatocytes	1	7.5358787	3.8122363
36748	False	False	True	False	False	ismese	4	Vessel cells	0	8.545682	3.5366101
36772	False	True	False	False	False	islsec	2	Hepatocytes	1	10.008582	-1.377121
36792	True	False	False	False	False	ishep	5	Vessel cells	0	11.233652	4.9236345
36801	True	False	False	False	False	ishep	1	Hepatocytes	1	9.751509	2.2397814
36820	False	False	True	False	False	ismese	4	Vessel cells	0	9.876357	5.106791
36841	True	False	False	False	False	ishep	0	LSEC	3	10.841079	-1.8201298
36852	True	False	False	False	False	ishep	2	Hepatocytes	1	7.5187936	2.9081836
36866	False	False	False	False	True	isother	0	LSEC	3	10.936943	0.009611023
36867	False	True	False	False	False	islsec	0	LSEC	3	9.9318285	1.4354883
36870	False	False	False	False	True	isother	5	Vessel cells	0	11.767359	4.371467
36909	True	False	False	False	False	ishep	6	Hepatocytes	1	5.6919575	3.1728492
36915	True	False	False	False	False	ishep	2	Hepatocytes	1	7.5327706	-1.7235018
36916	False	True	False	False	False	islsec	1	Hepatocytes	1	9.6041355	1.1423272
36963	False	False	False	False	True	isother	2	Hepatocytes	1	10.639878	-0.16754471
36981	True	False	False	False	False	ishep	2	Hepatocytes	1	7.573124	3.018889
36982	True	False	False	False	False	ishep	2	Hepatocytes	1	7.6614404	3.8313062
36985	True	False	False	False	False	ishep	4	Vessel cells	0	12.435984	3.5434911
36992	False	False	False	False	True	isother	1	Hepatocytes	1	11.14232	0.5111106
37035	True	False	False	False	False	ishep	2	Hepatocytes	1	7.542988	-0.3724308
37074	True	False	False	False	False	ishep	1	Hepatocytes	1	11.291172	2.8372266
37075	False	False	True	False	False	ismese	3	Vessel cells	0	12.791796	7.238984
37076	True	False	False	False	False	ishep	1	Hepatocytes	1	12.376912	1.3012522
37121	False	True	False	False	False	islsec	0	LSEC	3	11.986118	-2.2571695
37122	False	True	False	False	False	islsec	1	Hepatocytes	1	10.517514	0.7643706
37131	False	True	False	False	False	islsec	1	Hepatocytes	1	8.7334	3.3346627
37132	False	False	True	False	False	ismese	2	Hepatocytes	1	7.9770246	0.9904608
37136	False	False	False	False	True	isother	3	Vessel cells	0	11.253705	3.5486345
37149	True	False	False	False	False	ishep	2	Hepatocytes	1	6.866431	-1.3132572
37157	False	True	False	False	False	islsec	1	Hepatocytes	1	12.788247	1.4885796
37181	True	False	False	False	False	ishep	1	Hepatocytes	1	9.77777	3.114471
37202	False	True	False	False	False	islsec	1	Hepatocytes	1	9.558211	2.2746017
37208	False	False	False	False	True	isother	1	Hepatocytes	1	11.1352415	2.832587
37225	True	False	False	False	False	ishep	2	Hepatocytes	1	9.055174	0.0710307
37226	True	False	False	False	False	ishep	0	LSEC	3	10.520403	0.64169675
37272	False	False	True	False	False	ismese	7	Vessel cells	0	4.2474008	4.671077
37284	False	False	False	False	True	isother	0	LSEC	3	10.969097	2.837904
37287	False	True	False	False	False	islsec	3	Vessel cells	0	10.287124	6.951244
37288	True	False	False	False	False	ishep	1	Hepatocytes	1	13.304185	1.5576397
37308	True	False	False	False	False	ishep	0	LSEC	3	12.722796	-0.19343476
37328	True	False	False	False	False	ishep	7	Vessel cells	0	4.6635056	4.268246
37345	True	False	False	False	False	ishep	2	Hepatocytes	1	10.352341	3.0335205
37367	False	False	False	False	True	isother	4	Vessel cells	0	11.011703	3.6548338
37381	False	False	True	False	False	ismese	3	Vessel cells	0	12.6436825	7.488892
37395	False	False	False	False	True	isother	0	LSEC	3	11.512771	-0.6270109
37404	False	False	True	False	False	ismese	0	LSEC	3	10.084885	-2.3534787
37410	True	False	False	False	False	ishep	2	Hepatocytes	1	6.490946	-1.0291582
37448	False	True	False	False	False	islsec	0	LSEC	3	11.359176	-2.0159469
37469	True	False	False	False	False	ishep	1	Hepatocytes	1	12.425081	2.0922675
37474	True	False	False	False	False	ishep	2	Hepatocytes	1	8.089895	2.648566
37484	False	False	True	False	False	ismese	3	Vessel cells	0	12.471552	7.8949127
37487	False	False	False	False	True	isother	2	Hepatocytes	1	10.233336	3.4887197
37500	False	True	False	False	False	islsec	0	LSEC	3	10.62391	-0.9871461
37501	False	False	False	True	False	isimm	1	Immune cells	2	10.725377	0.98002905
37509	True	False	False	False	False	ishep	1	Hepatocytes	1	9.932635	1.0502441
37521	False	False	False	False	True	isother	0	LSEC	3	11.065527	-0.5075414
37551	False	True	False	False	False	islsec	1	Hepatocytes	1	8.932684	3.5483327
37561	False	True	False	False	False	islsec	3	Vessel cells	0	11.9348955	3.120155
37563	False	False	False	False	True	isother	0	LSEC	3	9.837202	-1.2392471
37568	False	False	False	False	True	isother	1	Hepatocytes	1	11.101556	3.533573
37577	False	False	True	False	False	ismese	3	Vessel cells	0	11.154025	8.00959
37585	False	True	False	False	False	islsec	0	LSEC	3	11.892114	2.224378
37591	True	False	False	False	False	ishep	1	Hepatocytes	1	11.247994	2.7505345
37592	False	False	True	False	False	ismese	7	Vessel cells	0	4.6820574	4.8087573
37604	False	False	False	False	True	isother	2	Hepatocytes	1	9.277392	1.2231007
37627	True	False	False	False	False	ishep	1	Hepatocytes	1	10.497094	1.2761081
37658	False	True	False	False	False	islsec	4	Vessel cells	0	11.35385	3.5445988
37690	False	True	False	False	False	islsec	0	LSEC	3	10.476285	-1.7379725
37701	True	False	False	False	False	ishep	2	Hepatocytes	1	7.8164515	0.054989822
37713	True	False	False	False	False	ishep	2	Hepatocytes	1	8.032487	0.51130986
37721	False	True	False	False	False	islsec	4	Vessel cells	0	11.293299	4.2843323
37731	False	False	False	True	False	isimm	0	Immune cells	2	11.9779215	-0.31172824
37767	True	False	False	False	False	ishep	2	Hepatocytes	1	7.823896	0.1019322
37786	False	True	False	False	False	islsec	4	Vessel cells	0	9.919013	5.43358
37801	True	False	False	False	False	ishep	0	LSEC	3	11.332512	-1.5571702
37820	True	False	False	False	False	ishep	0	LSEC	3	10.211466	-0.08899689
37828	True	False	False	False	False	ishep	2	Hepatocytes	1	7.753604	-1.1881719
37829	False	False	False	False	True	isother	2	Hepatocytes	1	9.398508	-0.1454486
37844	True	False	False	False	False	ishep	1	Hepatocytes	1	11.555005	1.3700833
37845	True	False	False	False	False	ishep	2	Hepatocytes	1	6.761246	-1.2268635
37851	True	False	False	False	False	ishep	1	Hepatocytes	1	11.652206	3.662682
37854	False	False	False	True	False	isimm	0	Immune cells	2	11.263552	-1.76736
37860	False	False	False	True	False	isimm	0	Immune cells	2	10.060314	-1.0707064
37874	False	False	False	True	False	isimm	1	Immune cells	2	10.298321	0.988278
37885	True	False	False	False	False	ishep	2	Hepatocytes	1	7.480008	-1.3390616
37886	True	False	False	False	False	ishep	7	Vessel cells	0	5.8523817	3.9744623
37887	True	False	False	False	False	ishep	0	LSEC	3	11.070966	-2.0349593
37894	False	False	True	False	False	ismese	4	Vessel cells	0	11.255671	4.4011374
37912	True	False	False	False	False	ishep	1	Hepatocytes	1	10.822704	1.7090577
37927	True	False	False	False	False	ishep	6	Hepatocytes	1	8.175116	4.686724
37928	False	False	True	False	False	ismese	2	Hepatocytes	1	9.101521	-2.5694354
37930	False	False	True	False	False	ismese	2	Hepatocytes	1	9.191914	0.2678728
37931	True	False	False	False	False	ishep	2	Hepatocytes	1	7.000847	-0.4605387
37942	True	False	False	False	False	ishep	1	Hepatocytes	1	10.152273	2.0119581
37955	False	True	False	False	False	islsec	1	Hepatocytes	1	9.003319	2.438175
37975	True	False	False	False	False	ishep	1	Hepatocytes	1	12.594277	1.2148323
38006	True	False	False	False	False	ishep	0	LSEC	3	10.038354	-1.7479501
38019	True	False	False	False	False	ishep	2	Hepatocytes	1	8.325696	-0.727502
38020	False	False	False	True	False	isimm	2	Immune cells	2	8.0865345	-1.2393106
38062	False	False	True	False	False	ismese	4	Vessel cells	0	9.617639	7.355334
38108	False	False	True	False	False	ismese	4	Vessel cells	0	7.7706823	5.7543206
38115	False	True	False	False	False	islsec	1	Hepatocytes	1	13.751259	0.6451547
38122	True	False	False	False	False	ishep	2	Hepatocytes	1	8.768657	1.5940015
38132	False	False	True	False	False	ismese	4	Vessel cells	0	9.479021	7.7374907
38133	False	False	True	False	False	ismese	3	Vessel cells	0	12.194517	7.4669914
38143	False	False	True	False	False	ismese	2	Hepatocytes	1	7.808637	2.1139019
38166	True	False	False	False	False	ishep	2	Hepatocytes	1	9.047897	-3.1727986
38169	True	False	False	False	False	ishep	0	LSEC	3	10.604383	-0.27572697
38198	True	False	False	False	False	ishep	1	Hepatocytes	1	7.8306284	2.410962
38199	False	False	True	False	False	ismese	0	LSEC	3	9.674906	-0.45519763
38221	True	False	False	False	False	ishep	1	Hepatocytes	1	11.98945	2.2784333
38268	False	False	False	False	True	isother	4	Vessel cells	0	9.631258	4.7057843
38305	False	False	False	False	True	isother	2	Hepatocytes	1	9.788468	0.6804965
38310	True	False	False	False	False	ishep	2	Hepatocytes	1	7.105691	-1.8377709
38318	False	False	False	False	True	isother	1	Hepatocytes	1	11.608891	1.8389822
38327	False	False	True	False	False	ismese	3	Vessel cells	0	9.735807	8.345625
38328	False	True	False	False	False	islsec	2	Hepatocytes	1	8.750905	-1.0379926
38329	True	False	False	False	False	ishep	0	LSEC	3	11.411039	0.14656138
38334	False	False	False	False	True	isother	1	Hepatocytes	1	12.924669	2.3234875
38341	False	True	False	False	False	islsec	2	Hepatocytes	1	8.903405	1.745514
38353	True	False	False	False	False	ishep	4	Vessel cells	0	8.030518	5.96455
38354	False	False	True	False	False	ismese	3	Vessel cells	0	10.673154	8.656722
38365	True	False	False	False	False	ishep	1	Hepatocytes	1	12.187419	3.071453
38385	True	False	False	False	False	ishep	1	Hepatocytes	1	13.478003	1.83786
38394	False	False	True	False	False	ismese	3	Vessel cells	0	12.056124	8.566999
38397	False	False	True	False	False	ismese	4	Vessel cells	0	10.437346	4.973909
38409	False	True	False	False	False	islsec	1	Hepatocytes	1	12.05479	1.0356107
38440	True	False	False	False	False	ishep	2	Hepatocytes	1	8.005585	-1.1601175
38450	False	False	False	True	False	isimm	1	Immune cells	2	8.472984	2.867687
38458	False	True	False	False	False	islsec	1	Hepatocytes	1	10.753426	2.9909668
38461	False	True	False	False	False	islsec	0	LSEC	3	9.552053	-1.4146866
38465	False	False	False	True	False	isimm	1	Immune cells	2	10.36821	1.3898233
38471	True	False	False	False	False	ishep	2	Hepatocytes	1	7.0297318	-1.423625
38491	False	True	False	False	False	islsec	1	Hepatocytes	1	11.797007	1.0742412
38492	False	False	True	False	False	ismese	4	Vessel cells	0	10.579495	4.9860406
38504	False	False	True	False	False	ismese	2	Hepatocytes	1	7.218558	1.7257973
38506	False	True	False	False	False	islsec	2	Hepatocytes	1	10.322138	-0.5512842
38521	False	False	False	False	True	isother	2	Hepatocytes	1	7.6746964	1.3795099
38538	True	False	False	False	False	ishep	2	Hepatocytes	1	8.072031	2.8163738
38539	False	False	True	False	False	ismese	3	Vessel cells	0	12.491523	8.053941
38553	False	False	True	False	False	ismese	2	Hepatocytes	1	8.309894	4.571112
38554	True	False	False	False	False	ishep	0	LSEC	3	10.01618	0.6323461
38558	False	False	False	False	True	isother	2	Hepatocytes	1	8.710842	-1.1276851
38573	False	True	False	False	False	islsec	1	Hepatocytes	1	9.598591	3.0416257
38574	True	False	False	False	False	ishep	2	Hepatocytes	1	7.628433	-1.1248028
38635	True	False	False	False	False	ishep	2	Hepatocytes	1	7.0538516	0.5189462
38638	False	True	False	False	False	islsec	3	Vessel cells	0	9.927284	4.4916134
38642	True	False	False	False	False	ishep	1	Hepatocytes	1	10.906539	1.9288805
38646	False	False	False	True	False	isimm	0	Immune cells	2	11.369494	0.00924112
38650	False	False	False	False	True	isother	3	Vessel cells	0	9.715282	7.7865653
38656	False	False	True	False	False	ismese	4	Vessel cells	0	11.650867	4.321088
38671	False	False	True	False	False	ismese	2	Hepatocytes	1	9.7012	0.570624
38686	True	False	False	False	False	ishep	1	Hepatocytes	1	10.1912155	1.3769445
38705	False	False	True	False	False	ismese	3	Vessel cells	0	11.020258	8.791944
38706	False	False	True	False	False	ismese	4	Vessel cells	0	9.178491	7.6911864
38715	False	False	False	True	False	isimm	2	Immune cells	2	8.715741	-1.1888672
38726	False	False	False	False	True	isother	2	Hepatocytes	1	10.208882	1.8778127
38733	False	True	False	False	False	islsec	0	LSEC	3	10.193151	1.0039583
38734	False	True	False	False	False	islsec	1	Hepatocytes	1	11.328113	1.4741092
38759	False	True	False	False	False	islsec	0	LSEC	3	12.315422	-0.47308797
38770	False	False	True	False	False	ismese	5	Vessel cells	0	11.498822	4.4615207
38771	False	True	False	False	False	islsec	3	Vessel cells	0	9.550665	8.381235
38775	True	False	False	False	False	ishep	1	Hepatocytes	1	9.978878	2.0303276
38787	True	False	False	False	False	ishep	1	Hepatocytes	1	10.59439	1.8247215
38798	False	False	True	False	False	ismese	3	Vessel cells	0	12.955592	8.401009
38802	True	False	False	False	False	ishep	2	Hepatocytes	1	8.755421	1.265688
38803	True	False	False	False	False	ishep	2	Hepatocytes	1	7.900772	-1.859116
38818	True	False	False	False	False	ishep	6	Hepatocytes	1	7.213328	3.8452775
38819	False	False	True	False	False	ismese	3	Vessel cells	0	11.756107	6.9638352
38820	False	True	False	False	False	islsec	0	LSEC	3	11.368984	-1.5781763
38832	False	False	True	False	False	ismese	2	Hepatocytes	1	8.567832	1.8193511
38833	True	False	False	False	False	ishep	1	Hepatocytes	1	11.215777	2.0798194
38838	True	False	False	False	False	ishep	6	Hepatocytes	1	6.2222414	0.3001303
38857	False	False	True	False	False	ismese	0	LSEC	3	9.962465	-1.4643545
38875	False	False	False	False	True	isother	2	Hepatocytes	1	8.267183	0.91715187
38876	False	True	False	False	False	islsec	1	Hepatocytes	1	12.984806	1.8828033
38896	True	False	False	False	False	ishep	0	LSEC	3	9.63623	-3.412225
38914	False	False	False	True	False	isimm	2	Immune cells	2	8.930831	0.13899428
38938	False	True	False	False	False	islsec	0	LSEC	3	10.749598	-2.900112
38943	True	False	False	False	False	ishep	1	Hepatocytes	1	11.321844	1.7235415
38944	False	True	False	False	False	islsec	0	LSEC	3	10.567792	-0.43610358
38953	False	False	True	False	False	ismese	4	Vessel cells	0	7.2389994	6.582348
38954	False	False	True	False	False	ismese	4	Vessel cells	0	9.366104	6.4785104
38964	False	True	False	False	False	islsec	0	LSEC	3	10.357072	-1.4655659
38968	True	False	False	False	False	ishep	1	Hepatocytes	1	10.400513	1.8125966
38977	True	False	False	False	False	ishep	4	Vessel cells	0	8.154645	6.7134514
39003	False	False	False	False	True	isother	3	Vessel cells	0	9.932256	7.6583314
39046	True	False	False	False	False	ishep	1	Hepatocytes	1	11.82664	1.5948836
39047	True	False	False	False	False	ishep	0	LSEC	3	10.166833	-1.3072021
39051	False	False	False	True	False	isimm	0	Immune cells	2	9.9586735	-1.5878263
39067	False	True	False	False	False	islsec	1	Hepatocytes	1	9.709613	3.1684804
39071	False	True	False	False	False	islsec	2	Hepatocytes	1	9.984889	-0.19703247
39072	False	True	False	False	False	islsec	1	Hepatocytes	1	10.642183	1.4930285
39081	True	False	False	False	False	ishep	1	Hepatocytes	1	12.899157	2.8999166
39109	True	False	False	False	False	ishep	2	Hepatocytes	1	7.976866	-1.6445717
39123	True	False	False	False	False	ishep	2	Hepatocytes	1	7.5635962	-1.9426308
39140	False	False	True	False	False	ismese	3	Vessel cells	0	10.358293	8.523804
39146	True	False	False	False	False	ishep	2	Hepatocytes	1	9.14822	-1.5802443
39174	True	False	False	False	False	ishep	1	Hepatocytes	1	11.541662	1.9493412
39196	False	False	False	True	False	isimm	1	Immune cells	2	11.041786	1.5232401
39203	False	False	False	False	True	isother	4	Vessel cells	0	10.855874	3.3209107
39205	False	False	False	True	False	isimm	0	Immune cells	2	9.503047	-0.29628205
39206	False	True	False	False	False	islsec	0	LSEC	3	10.3082285	0.50523686
39245	False	False	True	False	False	ismese	5	Vessel cells	0	11.249537	5.273378
39258	False	False	True	False	False	ismese	6	Hepatocytes	1	6.88426	5.267966
39259	False	False	True	False	False	ismese	3	Vessel cells	0	10.881559	8.867386
39295	False	False	False	False	True	isother	2	Hepatocytes	1	7.9721856	0.509165
39300	False	False	False	False	True	isother	6	Hepatocytes	1	7.7077484	1.5031418
39309	False	True	False	False	False	islsec	0	LSEC	3	10.254683	0.21090107
39315	False	False	False	True	False	isimm	6	Immune cells	2	8.271884	1.4959356
39316	False	True	False	False	False	islsec	3	Vessel cells	0	9.560685	6.6680365
39339	False	False	True	False	False	ismese	3	Vessel cells	0	12.513001	7.0253367
39432	True	False	False	False	False	ishep	2	Hepatocytes	1	6.672724	-0.37993503
39433	True	False	False	False	False	ishep	2	Hepatocytes	1	10.630251	1.570149
39479	True	False	False	False	False	ishep	1	Hepatocytes	1	10.839806	1.492048
39487	False	True	False	False	False	islsec	1	Hepatocytes	1	12.10813	3.0927787
39488	True	False	False	False	False	ishep	6	Hepatocytes	1	6.189827	1.8302474
39496	True	False	False	False	False	ishep	2	Hepatocytes	1	7.2734876	-0.9807514
39524	True	False	False	False	False	ishep	2	Hepatocytes	1	8.129855	-2.1032958
39550	False	True	False	False	False	islsec	0	LSEC	3	10.266809	-2.1109588
39551	False	True	False	False	False	islsec	1	Hepatocytes	1	9.048488	2.049609
39559	False	False	True	False	False	ismese	4	Vessel cells	0	8.733087	7.799698
39560	True	False	False	False	False	ishep	2	Hepatocytes	1	7.2935543	-2.4143734
39569	True	False	False	False	False	ishep	2	Hepatocytes	1	7.8046727	3.4048882
39589	False	False	True	False	False	ismese	5	Vessel cells	0	12.279552	6.893868
39599	False	True	False	False	False	islsec	0	LSEC	3	9.893948	0.77330834
39603	True	False	False	False	False	ishep	0	LSEC	3	9.0407505	-1.9697219
39604	False	True	False	False	False	islsec	1	Hepatocytes	1	10.753547	1.1746771
39609	True	False	False	False	False	ishep	2	Hepatocytes	1	9.321991	0.6104173
39610	False	True	False	False	False	islsec	0	LSEC	3	10.184803	-1.7175839
39624	True	False	False	False	False	ishep	1	Hepatocytes	1	10.544051	2.8651943
39630	False	True	False	False	False	islsec	1	Hepatocytes	1	10.067413	2.6399922
39642	True	False	False	False	False	ishep	1	Hepatocytes	1	9.04844	3.186881
39652	True	False	False	False	False	ishep	6	Hepatocytes	1	5.422619	2.8055134
39662	True	False	False	False	False	ishep	1	Hepatocytes	1	11.173588	2.3075025
39677	False	False	False	True	False	isimm	0	Immune cells	2	9.61865	-2.0189972
39686	False	True	False	False	False	islsec	6	Hepatocytes	1	7.2673564	3.1715786
39687	True	False	False	False	False	ishep	2	Hepatocytes	1	8.820542	-2.1156795
39692	False	True	False	False	False	islsec	6	Hepatocytes	1	8.120237	1.2164028
39720	False	False	True	False	False	ismese	3	Vessel cells	0	13.386976	8.307414
39721	False	True	False	False	False	islsec	2	Hepatocytes	1	9.580418	-0.60186875
39733	True	False	False	False	False	ishep	1	Hepatocytes	1	12.801737	2.3098083
39734	False	False	True	False	False	ismese	3	Vessel cells	0	10.243623	7.4162455
39757	True	False	False	False	False	ishep	4	Vessel cells	0	8.402215	5.685378
39765	True	False	False	False	False	ishep	2	Hepatocytes	1	8.267444	2.3969612
39780	False	True	False	False	False	islsec	4	Vessel cells	0	9.107015	3.6677456
39783	True	False	False	False	False	ishep	2	Hepatocytes	1	7.3884397	2.3914142
39784	False	False	True	False	False	ismese	3	Vessel cells	0	11.967729	7.6602535
39799	True	False	False	False	False	ishep	1	Hepatocytes	1	9.095503	3.829887
39805	False	False	True	False	False	ismese	3	Vessel cells	0	10.54876	8.35163
39834	False	False	False	False	True	isother	1	Hepatocytes	1	12.142095	2.309312
39840	False	True	False	False	False	islsec	6	Hepatocytes	1	7.2216535	2.4793878
39884	False	False	False	True	False	isimm	0	Immune cells	2	11.931943	0.57704526
39895	False	False	True	False	False	ismese	4	Vessel cells	0	7.7462773	7.787192
39906	False	False	False	True	False	isimm	1	Immune cells	2	10.786539	0.6282741
39918	False	False	True	False	False	ismese	4	Vessel cells	0	8.9098835	6.2960253
39924	False	False	False	True	False	isimm	1	Immune cells	2	11.520786	2.2925484
39944	False	False	True	False	False	ismese	4	Vessel cells	0	8.512727	7.7715187
39954	False	True	False	False	False	islsec	0	LSEC	3	9.74774	-1.9331005
39964	False	True	False	False	False	islsec	0	LSEC	3	11.124405	-1.4728142
39973	False	False	True	False	False	ismese	2	Hepatocytes	1	9.493544	0.8682547
39985	False	False	True	False	False	ismese	4	Vessel cells	0	7.801638	7.299575
40023	False	True	False	False	False	islsec	0	LSEC	3	12.2435255	-1.8731297
40064	True	False	False	False	False	ishep	6	Hepatocytes	1	5.4866843	1.9181355
40074	False	False	False	True	False	isimm	0	Immune cells	2	11.79106	-1.5919404
40088	False	False	False	False	True	isother	1	Hepatocytes	1	10.511995	2.2216396
40089	False	False	False	False	True	isother	1	Hepatocytes	1	10.296422	1.6820542
40102	False	False	True	False	False	ismese	3	Vessel cells	0	10.651036	8.4753895
40109	True	False	False	False	False	ishep	0	LSEC	3	10.903927	0.17592974
40110	False	False	False	True	False	isimm	1	Immune cells	2	10.680004	2.0263457
40116	True	False	False	False	False	ishep	6	Hepatocytes	1	7.0598874	3.5647423
40128	True	False	False	False	False	ishep	6	Hepatocytes	1	5.8443727	1.337548
40129	False	False	True	False	False	ismese	1	Hepatocytes	1	9.017871	3.372113
40149	False	False	True	False	False	ismese	2	Hepatocytes	1	9.616075	1.2573819
40159	True	False	False	False	False	ishep	2	Hepatocytes	1	7.1927285	2.3854666
40160	True	False	False	False	False	ishep	2	Hepatocytes	1	7.454362	3.0137327
40161	False	False	True	False	False	ismese	4	Vessel cells	0	11.016888	5.6463404
40173	False	True	False	False	False	islsec	0	LSEC	3	12.835313	-0.4076041
40182	False	False	True	False	False	ismese	4	Vessel cells	0	8.521936	6.5164976
40198	False	False	True	False	False	ismese	4	Vessel cells	0	8.669281	7.26293
40207	False	False	False	True	False	isimm	0	Immune cells	2	10.389952	0.096087456
40223	True	False	False	False	False	ishep	2	Hepatocytes	1	7.278488	2.9043484
40224	True	False	False	False	False	ishep	1	Hepatocytes	1	9.49256	1.6314058
40252	False	True	False	False	False	islsec	1	Hepatocytes	1	9.943452	1.5439523
40260	False	True	False	False	False	islsec	1	Hepatocytes	1	8.923265	3.6820827
40261	True	False	False	False	False	ishep	0	LSEC	3	10.793656	-0.5150174
40264	False	True	False	False	False	islsec	1	Hepatocytes	1	8.578603	1.9560943
40273	True	False	False	False	False	ishep	0	LSEC	3	10.991808	-1.8857269
40280	False	True	False	False	False	islsec	3	Vessel cells	0	11.660238	7.397369
40293	True	False	False	False	False	ishep	4	Vessel cells	0	10.532237	4.7356057
40294	True	False	False	False	False	ishep	4	Vessel cells	0	9.301138	5.1467395
40301	True	False	False	False	False	ishep	2	Hepatocytes	1	8.840144	1.7578061
40315	True	False	False	False	False	ishep	0	LSEC	3	12.055883	-0.7225542
40316	False	False	True	False	False	ismese	3	Vessel cells	0	10.652007	6.8499684
40333	False	True	False	False	False	islsec	0	LSEC	3	9.586222	1.2015939
40334	False	True	False	False	False	islsec	4	Vessel cells	0	11.52595	3.8110802
40343	False	False	False	True	False	isimm	0	Immune cells	2	10.416925	0.015714398
40396	True	False	False	False	False	ishep	1	Hepatocytes	1	11.725738	1.375031
40400	False	False	False	True	False	isimm	2	Immune cells	2	9.337607	0.30778828
40416	False	False	True	False	False	ismese	3	Vessel cells	0	12.553126	7.711203
40446	True	False	False	False	False	ishep	6	Hepatocytes	1	8.44259	4.079387
40470	False	False	True	False	False	ismese	5	Vessel cells	0	8.242451	3.5113895
40478	True	False	False	False	False	ishep	5	Vessel cells	0	10.230067	4.901548
40496	False	False	True	False	False	ismese	4	Vessel cells	0	8.179987	7.81981
40499	False	False	False	False	True	isother	2	Hepatocytes	1	9.824066	-0.41825607
40516	False	True	False	False	False	islsec	1	Hepatocytes	1	9.755589	1.6270179
40555	True	False	False	False	False	ishep	2	Hepatocytes	1	7.4137044	-0.8862413
40556	False	False	False	True	False	isimm	0	Immune cells	2	10.5253315	0.0111429505
40565	True	False	False	False	False	ishep	2	Hepatocytes	1	6.840646	-0.45087007
40596	False	True	False	False	False	islsec	1	Hepatocytes	1	10.348914	2.9397001
40603	True	False	False	False	False	ishep	2	Hepatocytes	1	8.475008	-1.0646703
40608	False	False	True	False	False	ismese	4	Vessel cells	0	8.078246	6.0592
40612	False	False	False	True	False	isimm	1	Immune cells	2	8.681412	1.9949955
40619	False	False	True	False	False	ismese	3	Vessel cells	0	9.865661	5.540452
40620	True	False	False	False	False	ishep	2	Hepatocytes	1	8.973265	-2.3700397
40631	False	True	False	False	False	islsec	0	LSEC	3	10.745405	0.5045411
40640	False	True	False	False	False	islsec	0	LSEC	3	12.192765	0.233763
40655	True	False	False	False	False	ishep	4	Vessel cells	0	8.053377	6.489827
40656	False	False	True	False	False	ismese	7	Vessel cells	0	4.791617	5.7847977
40661	False	False	True	False	False	ismese	0	LSEC	3	10.306921	-2.6744988
40699	True	False	False	False	False	ishep	2	Hepatocytes	1	6.5961075	-1.1412808
40733	False	False	True	False	False	ismese	3	Vessel cells	0	10.594697	6.334969
40734	True	False	False	False	False	ishep	3	Vessel cells	0	10.352405	6.3836784
40741	True	False	False	False	False	ishep	1	Hepatocytes	1	11.048755	1.6432521
40742	False	False	False	False	True	isother	1	Hepatocytes	1	10.372193	1.7990277
40750	False	False	True	False	False	ismese	2	Hepatocytes	1	8.432582	-1.8140926
40759	True	False	False	False	False	ishep	0	LSEC	3	11.699144	-1.1720042
40767	True	False	False	False	False	ishep	2	Hepatocytes	1	7.887622	2.0114615
40768	False	True	False	False	False	islsec	2	Hepatocytes	1	8.251851	1.4503316
40775	True	False	False	False	False	ishep	1	Hepatocytes	1	9.797167	2.9060357
40776	True	False	False	False	False	ishep	5	Vessel cells	0	12.850941	4.9412193
40783	True	False	False	False	False	ishep	6	Hepatocytes	1	7.982919	1.6971271
40846	False	True	False	False	False	islsec	1	Hepatocytes	1	10.242725	2.611995
40855	True	False	False	False	False	ishep	7	Vessel cells	0	5.3172708	3.4819767
40866	False	True	False	False	False	islsec	1	Hepatocytes	1	8.947915	1.6965911
40885	False	True	False	False	False	islsec	0	LSEC	3	13.585467	-0.10026711
40896	False	True	False	False	False	islsec	1	Hepatocytes	1	12.015986	2.6158319
40897	False	False	True	False	False	ismese	3	Vessel cells	0	10.837855	7.9911003
40910	True	False	False	False	False	ishep	6	Hepatocytes	1	5.739462	1.3817244
40983	True	False	False	False	False	ishep	6	Hepatocytes	1	6.5909967	1.2505434
40988	True	False	False	False	False	ishep	0	LSEC	3	10.95151	-0.628248
41015	False	True	False	False	False	islsec	1	Hepatocytes	1	11.145828	1.1264218
41031	False	True	False	False	False	islsec	3	Vessel cells	0	10.627784	-2.0146337
41032	False	False	False	True	False	isimm	6	Immune cells	2	8.147517	2.097165
41040	True	False	False	False	False	ishep	1	Hepatocytes	1	11.788104	1.4192104
41068	False	False	True	False	False	ismese	4	Vessel cells	0	9.863074	7.08851
41093	True	False	False	False	False	ishep	1	Hepatocytes	1	8.801032	2.9157834
41111	True	False	False	False	False	ishep	3	Vessel cells	0	11.317685	5.5653424
41129	True	False	False	False	False	ishep	0	LSEC	3	11.724363	-1.513543
41150	True	False	False	False	False	ishep	1	Hepatocytes	1	11.130677	2.5471
41154	False	True	False	False	False	islsec	0	LSEC	3	10.140088	0.6445931
41192	True	False	False	False	False	ishep	2	Hepatocytes	1	9.284774	-2.7648075
41249	True	False	False	False	False	ishep	2	Hepatocytes	1	8.391043	4.004771
41266	False	True	False	False	False	islsec	3	Vessel cells	0	10.7499895	3.570355
41283	False	False	True	False	False	ismese	1	Hepatocytes	1	10.249351	3.9294527
41301	True	False	False	False	False	ishep	1	Hepatocytes	1	9.810065	1.6930219
41318	False	True	False	False	False	islsec	0	LSEC	3	10.232485	-0.73282665
41364	False	False	False	True	False	isimm	1	Immune cells	2	10.742017	0.64165425
41383	False	True	False	False	False	islsec	0	LSEC	3	10.848634	-0.107693456
41396	False	False	True	False	False	ismese	3	Vessel cells	0	10.9590435	3.8697548
41407	False	True	False	False	False	islsec	0	LSEC	3	9.89338	0.12470322
41425	True	False	False	False	False	ishep	2	Hepatocytes	1	7.9867024	-1.4261144
41428	True	False	False	False	False	ishep	4	Vessel cells	0	10.11527	4.6394916
41437	True	False	False	False	False	ishep	6	Hepatocytes	1	5.7467003	1.8386539
41440	True	False	False	False	False	ishep	1	Hepatocytes	1	11.464174	1.5390381
41441	False	True	False	False	False	islsec	1	Hepatocytes	1	9.368134	2.6654577
41451	False	True	False	False	False	islsec	0	LSEC	3	10.652005	-0.89342386
41499	True	False	False	False	False	ishep	6	Hepatocytes	1	6.821397	1.6253884
41500	False	True	False	False	False	islsec	0	LSEC	3	9.395499	0.67636675
41520	False	False	True	False	False	ismese	2	Hepatocytes	1	8.046035	4.1268888
41548	False	False	True	False	False	ismese	3	Vessel cells	0	10.801404	6.788118
41561	False	False	True	False	False	ismese	2	Hepatocytes	1	8.533956	1.3702894
41572	False	True	False	False	False	islsec	0	LSEC	3	10.382376	0.25693086
41588	True	False	False	False	False	ishep	1	Hepatocytes	1	8.388725	2.92218
41630	False	True	False	False	False	islsec	2	Hepatocytes	1	8.05489	-0.62093496
41646	True	False	False	False	False	ishep	6	Hepatocytes	1	7.373604	1.1656832
41664	False	True	False	False	False	islsec	0	LSEC	3	11.531309	-1.5952528
41731	True	False	False	False	False	ishep	1	Hepatocytes	1	10.93371	2.2508726
41755	False	True	False	False	False	islsec	1	Hepatocytes	1	12.926661	0.93212956
41792	False	True	False	False	False	islsec	0	LSEC	3	11.792123	-2.2644112
41811	False	False	True	False	False	ismese	5	Vessel cells	0	13.049634	6.526674
41831	True	False	False	False	False	ishep	2	Hepatocytes	1	8.692667	0.4795629
41848	True	False	False	False	False	ishep	2	Hepatocytes	1	7.4933896	-0.8594713
41877	False	True	False	False	False	islsec	0	LSEC	3	11.609992	-1.2025281
41893	False	True	False	False	False	islsec	3	Vessel cells	0	11.5016	7.4592466
41979	False	True	False	False	False	islsec	0	LSEC	3	9.182306	0.6987476
42049	True	False	False	False	False	ishep	4	Vessel cells	0	9.327199	5.359495
42065	False	False	False	False	True	isother	2	Hepatocytes	1	8.579907	-1.6218454
42080	False	True	False	False	False	islsec	0	LSEC	3	11.9348545	0.9613841
42097	False	False	False	True	False	isimm	6	Immune cells	2	8.857942	1.1787874
42098	False	False	True	False	False	ismese	2	Hepatocytes	1	8.745867	0.36888355
42119	True	False	False	False	False	ishep	0	LSEC	3	9.460718	-0.5761136
42120	True	False	False	False	False	ishep	6	Hepatocytes	1	8.040809	1.2275541
42134	True	False	False	False	False	ishep	1	Hepatocytes	1	11.921907	2.726412
42155	False	True	False	False	False	islsec	1	Hepatocytes	1	9.914455	2.4143162
42185	False	False	True	False	False	ismese	3	Vessel cells	0	8.866051	6.1253123
42196	False	False	False	True	False	isimm	0	Immune cells	2	10.900669	-0.8582686
42217	False	True	False	False	False	islsec	2	Hepatocytes	1	9.659775	0.3058312
42302	False	False	True	False	False	ismese	3	Vessel cells	0	9.573526	9.281984
42304	False	False	False	False	True	isother	2	Hepatocytes	1	10.232688	0.7856914
42330	False	False	False	True	False	isimm	1	Immune cells	2	11.421041	0.043108404
42347	False	False	True	False	False	ismese	3	Vessel cells	0	11.938089	8.068647
42348	False	True	False	False	False	islsec	1	Hepatocytes	1	9.756461	2.6901493
42371	True	False	False	False	False	ishep	1	Hepatocytes	1	12.95794	0.9582021
42389	False	False	False	False	True	isother	3	Vessel cells	0	12.352755	4.9014006
42397	False	True	False	False	False	islsec	6	Hepatocytes	1	9.174402	3.458364
42412	False	False	True	False	False	ismese	4	Vessel cells	0	10.503608	5.262879
42460	False	True	False	False	False	islsec	0	LSEC	3	11.845042	-0.6311256
42461	False	True	False	False	False	islsec	1	Hepatocytes	1	12.628466	1.2199094
42487	False	False	True	False	False	ismese	3	Vessel cells	0	8.758545	8.446337
42494	False	False	False	False	True	isother	2	Hepatocytes	1	9.61571	1.315027
42500	False	False	True	False	False	ismese	4	Vessel cells	0	11.87064	3.915611
42535	False	False	True	False	False	ismese	3	Vessel cells	0	11.922332	7.7887907
42552	False	False	True	False	False	ismese	5	Vessel cells	0	13.100878	7.583363
42553	True	False	False	False	False	ishep	1	Hepatocytes	1	9.268271	0.9742102
42584	True	False	False	False	False	ishep	4	Vessel cells	0	10.105192	5.584587
42585	False	False	False	False	True	isother	1	Hepatocytes	1	11.301052	1.2042902
42586	False	False	False	True	False	isimm	2	Immune cells	2	9.649317	-2.2796705
42598	True	False	False	False	False	ishep	1	Hepatocytes	1	10.693859	3.069134
42657	False	False	True	False	False	ismese	3	Vessel cells	0	11.244856	7.2917295
42687	False	False	True	False	False	ismese	3	Vessel cells	0	11.844872	6.0917363
42722	True	False	False	False	False	ishep	1	Hepatocytes	1	11.641657	0.93622494
42763	False	False	True	False	False	ismese	7	Vessel cells	0	5.184514	5.769219
42770	False	True	False	False	False	islsec	1	Hepatocytes	1	10.376008	0.92267203
42781	False	True	False	False	False	islsec	1	Hepatocytes	1	9.233664	2.7413807
42782	True	False	False	False	False	ishep	5	Vessel cells	0	13.3964615	5.099098
42805	False	False	True	False	False	ismese	3	Vessel cells	0	12.771831	7.033898
42815	False	False	False	True	False	isimm	2	Immune cells	2	6.942835	-1.8599057
42825	False	True	False	False	False	islsec	1	Hepatocytes	1	9.378069	2.2538657
42838	True	False	False	False	False	ishep	3	Vessel cells	0	11.101317	4.512189
42891	False	True	False	False	False	islsec	1	Hepatocytes	1	11.49243	1.4731328
42903	True	False	False	False	False	ishep	0	LSEC	3	13.171702	-0.40306923
42915	False	True	False	False	False	islsec	0	LSEC	3	12.815537	-0.47071815
42958	False	False	True	False	False	ismese	7	Vessel cells	0	5.9890184	6.0910997
42960	False	False	True	False	False	ismese	3	Vessel cells	0	11.641316	8.100617
42967	False	True	False	False	False	islsec	2	Hepatocytes	1	10.044917	0.9729202
42985	False	False	True	False	False	ismese	4	Vessel cells	0	8.239498	7.700944
42996	False	True	False	False	False	islsec	0	LSEC	3	10.976855	0.80245394
43017	False	False	False	False	True	isother	1	Hepatocytes	1	11.259653	1.2283293
43030	False	False	False	False	True	isother	3	Vessel cells	0	9.810044	7.8597937
43061	False	False	True	False	False	ismese	7	Vessel cells	0	4.8900805	4.9657645
43067	False	False	True	False	False	ismese	2	Hepatocytes	1	9.945211	-2.8246918
43068	True	False	False	False	False	ishep	1	Hepatocytes	1	11.788847	1.4192643
43085	False	True	False	False	False	islsec	1	Hepatocytes	1	10.501702	1.2485026
43096	False	True	False	False	False	islsec	4	Vessel cells	0	9.362489	7.4938216
43115	False	True	False	False	False	islsec	0	LSEC	3	10.596769	-2.3675501
43116	False	False	True	False	False	ismese	3	Vessel cells	0	10.435751	6.502017
43129	False	False	True	False	False	ismese	5	Vessel cells	0	11.86929	6.181774
43165	True	False	False	False	False	ishep	0	LSEC	3	11.175133	2.706261
43178	True	False	False	False	False	ishep	2	Hepatocytes	1	8.007415	-1.536149
43211	False	False	True	False	False	ismese	3	Vessel cells	0	11.399123	8.74726
43284	False	True	False	False	False	islsec	0	LSEC	3	12.31694	-0.19133924
43289	False	False	True	False	False	ismese	5	Vessel cells	0	11.39545	5.8398848
43301	False	False	False	False	True	isother	2	Hepatocytes	1	9.651772	-0.40357384
43327	False	True	False	False	False	islsec	3	Vessel cells	0	10.484109	5.0067973
43353	True	False	False	False	False	ishep	0	LSEC	3	10.973235	0.124415755
43354	False	False	True	False	False	ismese	3	Vessel cells	0	11.201002	6.406334
43382	True	False	False	False	False	ishep	0	LSEC	3	11.792384	-0.64873284
43403	False	False	True	False	False	ismese	3	Vessel cells	0	11.072795	8.850609
43436	False	True	False	False	False	islsec	0	LSEC	3	12.263837	0.10862494
43464	False	True	False	False	False	islsec	1	Hepatocytes	1	8.122549	2.2381353
43471	False	False	True	False	False	ismese	3	Vessel cells	0	12.198146	6.4867797
43472	False	False	True	False	False	ismese	2	Hepatocytes	1	8.982729	0.93565845
43500	True	False	False	False	False	ishep	1	Hepatocytes	1	8.573466	3.4646592
43533	False	False	True	False	False	ismese	4	Vessel cells	0	9.416055	6.2917466
43543	False	False	True	False	False	ismese	3	Vessel cells	0	11.227332	8.187579
43576	False	False	True	False	False	ismese	3	Vessel cells	0	8.963062	8.466976
43606	False	False	True	False	False	ismese	4	Vessel cells	0	9.593705	7.594859
43613	False	False	False	False	True	isother	1	Hepatocytes	1	10.070431	2.4637542
43625	True	False	False	False	False	ishep	3	Vessel cells	0	9.518945	8.6921625
43640	False	False	True	False	False	ismese	4	Vessel cells	0	8.846409	6.8636813
43658	False	False	True	False	False	ismese	4	Vessel cells	0	9.366314	6.294479
43674	False	False	True	False	False	ismese	6	Hepatocytes	1	7.537692	1.0373441
43704	False	False	True	False	False	ismese	5	Vessel cells	0	12.479636	4.5189843
43718	False	False	True	False	False	ismese	6	Hepatocytes	1	7.060896	0.26409802
43735	False	False	True	False	False	ismese	3	Vessel cells	0	11.026615	7.8775
43757	False	True	False	False	False	islsec	1	Hepatocytes	1	12.925392	1.2022427
43776	False	True	False	False	False	islsec	2	Hepatocytes	1	8.707677	0.85562485
43790	False	False	True	False	False	ismese	0	LSEC	3	9.754532	-3.4343493
43818	False	False	False	True	False	isimm	0	Immune cells	2	10.8973465	0.77257556
43823	False	True	False	False	False	islsec	0	LSEC	3	12.806559	-0.06297791
43839	True	False	False	False	False	ishep	0	LSEC	3	10.614717	0.3161356
43857	False	True	False	False	False	islsec	0	LSEC	3	10.757432	-2.364502
43901	False	False	False	False	True	isother	2	Hepatocytes	1	8.033385	-0.5340853
43950	True	False	False	False	False	ishep	1	Hepatocytes	1	10.955678	3.0206697
43951	True	False	False	False	False	ishep	1	Hepatocytes	1	9.930347	3.6036062
44039	False	True	False	False	False	islsec	0	LSEC	3	10.872983	-0.6727551
44073	False	True	False	False	False	islsec	2	Hepatocytes	1	8.6267605	1.5597982
44088	True	False	False	False	False	ishep	1	Hepatocytes	1	11.496847	2.149123
44155	False	False	False	True	False	isimm	6	Immune cells	2	6.78873	4.4690576
44207	False	True	False	False	False	islsec	5	Vessel cells	0	12.888405	5.5059857
44224	False	False	True	False	False	ismese	3	Vessel cells	0	10.606782	9.0867605
44239	False	False	False	True	False	isimm	0	Immune cells	2	11.73517	-0.39135948
44276	False	False	True	False	False	ismese	7	Vessel cells	0	4.847631	4.976204
44356	True	False	False	False	False	ishep	2	Hepatocytes	1	9.29775	0.9434313
44367	False	True	False	False	False	islsec	1	Hepatocytes	1	8.524886	3.6891227
44389	True	False	False	False	False	ishep	6	Hepatocytes	1	5.625855	1.0299436
44390	True	False	False	False	False	ishep	2	Hepatocytes	1	8.565722	0.67487794
44404	True	False	False	False	False	ishep	7	Vessel cells	0	5.4110775	5.603788
44440	True	False	False	False	False	ishep	6	Hepatocytes	1	7.3541174	3.325277
44554	False	False	False	True	False	isimm	2	Immune cells	2	8.970607	-2.8235366
44566	True	False	False	False	False	ishep	0	LSEC	3	12.662147	0.16013357
44573	False	True	False	False	False	islsec	0	LSEC	3	10.691742	-0.25224862
44611	False	False	True	False	False	ismese	3	Vessel cells	0	13.681874	6.8348794
44639	True	False	False	False	False	ishep	1	Hepatocytes	1	9.633227	3.3348684
44645	False	True	False	False	False	islsec	4	Vessel cells	0	9.174779	7.4755464
44646	True	False	False	False	False	ishep	7	Vessel cells	0	4.8552427	4.95964
44647	False	True	False	False	False	islsec	0	LSEC	3	11.498561	-0.804679
44676	False	False	True	False	False	ismese	5	Vessel cells	0	11.553735	5.994837
44677	False	True	False	False	False	islsec	1	Hepatocytes	1	9.9158125	3.19777
44691	False	True	False	False	False	islsec	4	Vessel cells	0	8.386836	7.2523203
44693	False	False	True	False	False	ismese	3	Vessel cells	0	10.973824	7.3350506
44707	True	False	False	False	False	ishep	0	LSEC	3	9.982312	-0.8367293
44708	False	False	True	False	False	ismese	3	Vessel cells	0	9.75756	9.070256
44724	True	False	False	False	False	ishep	6	Hepatocytes	1	5.5877957	2.1248846
44730	False	False	True	False	False	ismese	5	Vessel cells	0	13.689533	7.361823
44731	False	True	False	False	False	islsec	1	Hepatocytes	1	13.472517	0.2797792
44772	True	False	False	False	False	ishep	5	Vessel cells	0	12.70249	5.122212
44848	False	False	True	False	False	ismese	3	Vessel cells	0	9.470239	6.380075
44888	False	True	False	False	False	islsec	1	Hepatocytes	1	10.908211	1.3623525
44903	False	False	True	False	False	ismese	3	Vessel cells	0	9.886555	8.329363
44935	False	False	True	False	False	ismese	3	Vessel cells	0	10.030955	7.8533344
44942	False	False	True	False	False	ismese	2	Hepatocytes	1	9.606454	0.6483083
44962	False	True	False	False	False	islsec	0	LSEC	3	12.714681	0.42040378
44973	False	False	True	False	False	ismese	4	Vessel cells	0	7.6294613	6.598238
44974	False	False	False	False	True	isother	2	Hepatocytes	1	9.061649	0.70529455
44994	False	False	True	False	False	ismese	3	Vessel cells	0	10.739538	8.022846
45034	False	False	False	False	True	isother	0	LSEC	3	9.951345	-0.47004268
45051	False	True	False	False	False	islsec	1	Hepatocytes	1	13.176544	1.4933459
45064	False	True	False	False	False	islsec	0	LSEC	3	11.995667	-2.0265474
45082	False	True	False	False	False	islsec	0	LSEC	3	11.220924	-0.15692638
45158	False	False	False	False	True	isother	1	Hepatocytes	1	9.383827	2.8846977
45159	False	False	True	False	False	ismese	2	Hepatocytes	1	7.3011227	-1.5242047
45199	False	False	True	False	False	ismese	3	Vessel cells	0	11.669458	8.870648
45228	True	False	False	False	False	ishep	0	LSEC	3	10.534699	0.09350027
45238	False	True	False	False	False	islsec	5	Vessel cells	0	12.375318	4.853506
45249	False	False	False	True	False	isimm	1	Immune cells	2	10.4368	1.3926498
45264	True	False	False	False	False	ishep	1	Hepatocytes	1	13.37304	2.309301
45294	False	False	True	False	False	ismese	3	Vessel cells	0	13.683274	6.4900575
45306	False	False	True	False	False	ismese	3	Vessel cells	0	10.54062	8.741712
45329	False	False	False	True	False	isimm	1	Immune cells	2	11.145292	2.6918697
45330	True	False	False	False	False	ishep	0	LSEC	3	12.776177	-0.042682815
45355	True	False	False	False	False	ishep	6	Hepatocytes	1	6.7860975	3.625009
45364	False	False	True	False	False	ismese	2	Hepatocytes	1	6.8726645	-1.8526634
45388	False	False	True	False	False	ismese	3	Vessel cells	0	12.118397	7.5489974
45403	False	True	False	False	False	islsec	1	Hepatocytes	1	10.09897	3.662178
45433	True	False	False	False	False	ishep	1	Hepatocytes	1	9.502949	3.5765648
45477	True	False	False	False	False	ishep	0	LSEC	3	10.321469	-3.0736034
45481	True	False	False	False	False	ishep	1	Hepatocytes	1	12.916876	1.1757355
45528	False	False	True	False	False	ismese	3	Vessel cells	0	10.929491	8.5164585
45529	False	True	False	False	False	islsec	3	Vessel cells	0	9.091878	4.093764
45551	False	True	False	False	False	islsec	1	Hepatocytes	1	8.462304	1.4447973
45598	True	False	False	False	False	ishep	2	Hepatocytes	1	6.658593	0.19951066
45607	False	True	False	False	False	islsec	6	Hepatocytes	1	7.903834	1.979871
45609	False	True	False	False	False	islsec	0	LSEC	3	9.646486	-1.5151092
45622	False	True	False	False	False	islsec	1	Hepatocytes	1	9.214138	3.564715
45625	False	True	False	False	False	islsec	0	LSEC	3	10.314774	1.1432495
45651	True	False	False	False	False	ishep	5	Vessel cells	0	12.005433	5.104923
45666	False	True	False	False	False	islsec	0	LSEC	3	12.262019	0.059895616
45673	False	True	False	False	False	islsec	5	Vessel cells	0	12.384917	3.2971067
45704	False	True	False	False	False	islsec	1	Hepatocytes	1	11.695223	2.843402
45709	False	True	False	False	False	islsec	0	LSEC	3	12.032489	-0.8332692
45720	False	False	False	False	True	isother	2	Hepatocytes	1	8.920172	-0.69921136
45734	False	True	False	False	False	islsec	1	Hepatocytes	1	13.407537	1.785612
45735	True	False	False	False	False	ishep	1	Hepatocytes	1	12.339491	2.152461
45751	False	True	False	False	False	islsec	0	LSEC	3	10.770262	0.2594278
45755	False	True	False	False	False	islsec	0	LSEC	3	11.725224	-2.5623791
45760	False	False	False	False	True	isother	2	Hepatocytes	1	8.789377	-1.611096
45830	False	False	False	False	True	isother	6	Hepatocytes	1	6.172428	0.17275228
45847	True	False	False	False	False	ishep	4	Vessel cells	0	7.194829	5.5376725
45882	False	True	False	False	False	islsec	0	LSEC	3	10.075775	-1.3941026
45883	False	False	False	True	False	isimm	0	Immune cells	2	9.367685	-1.1549822
45928	True	False	False	False	False	ishep	1	Hepatocytes	1	10.184293	1.4732996
45936	False	True	False	False	False	islsec	6	Hepatocytes	1	7.3946905	3.5394776
45937	False	True	False	False	False	islsec	0	LSEC	3	10.588319	0.76104665
45940	False	True	False	False	False	islsec	0	LSEC	3	9.506118	-1.5129427
45945	False	False	True	False	False	ismese	3	Vessel cells	0	12.073911	7.877839
45969	True	False	False	False	False	ishep	0	LSEC	3	12.723737	-0.08746181
45994	True	False	False	False	False	ishep	2	Hepatocytes	1	8.389229	-1.201585
45995	False	False	True	False	False	ismese	3	Vessel cells	0	13.297102	8.289185
45996	False	True	False	False	False	islsec	1	Hepatocytes	1	11.629673	1.6962718
46003	True	False	False	False	False	ishep	0	LSEC	3	13.635076	0.3744156
46010	False	True	False	False	False	islsec	1	Hepatocytes	1	9.874169	3.236729
46011	False	False	True	False	False	ismese	1	Hepatocytes	1	9.594362	3.3503056
46012	False	False	False	True	False	isimm	6	Immune cells	2	7.242147	2.704958
46039	False	True	False	False	False	islsec	1	Hepatocytes	1	13.142808	1.0871344
46046	True	False	False	False	False	ishep	2	Hepatocytes	1	7.338593	2.8997114
46064	False	False	False	False	True	isother	2	Hepatocytes	1	9.822422	1.7987865
46090	False	True	False	False	False	islsec	1	Hepatocytes	1	12.877419	1.9905479
46093	False	True	False	False	False	islsec	0	LSEC	3	12.590263	0.8010332
46094	False	False	False	True	False	isimm	0	Immune cells	2	12.279615	0.6972379
46124	False	True	False	False	False	islsec	0	LSEC	3	12.487737	-1.3780699
46154	False	True	False	False	False	islsec	0	LSEC	3	11.281848	3.25306
46158	True	False	False	False	False	ishep	2	Hepatocytes	1	7.3980713	3.3566175
46187	True	False	False	False	False	ishep	6	Hepatocytes	1	6.804727	4.464693
46188	False	True	False	False	False	islsec	0	LSEC	3	11.09562	-3.037534
46232	False	False	False	False	True	isother	1	Hepatocytes	1	11.093247	1.9172757
46257	False	True	False	False	False	islsec	0	LSEC	3	10.1319895	-3.0610583
46274	False	False	False	True	False	isimm	0	Immune cells	2	9.176079	-1.3227967
46275	False	False	False	True	False	isimm	2	Immune cells	2	9.107139	-3.4681349
46278	False	True	False	False	False	islsec	1	Hepatocytes	1	8.633578	3.1683595
46299	True	False	False	False	False	ishep	2	Hepatocytes	1	8.299048	-0.69029504
46306	False	True	False	False	False	islsec	0	LSEC	3	10.643925	-0.94607157
46338	False	True	False	False	False	islsec	1	Hepatocytes	1	12.543824	2.092711
46344	False	False	False	False	True	isother	2	Hepatocytes	1	8.239583	0.33271807
46345	False	True	False	False	False	islsec	1	Hepatocytes	1	10.173185	2.2921903
46374	False	True	False	False	False	islsec	6	Hepatocytes	1	6.609552	3.2624154
46377	False	False	True	False	False	ismese	3	Vessel cells	0	10.520203	7.3387685
46390	True	False	False	False	False	ishep	2	Hepatocytes	1	7.0808306	0.9110828
46394	False	True	False	False	False	islsec	0	LSEC	3	11.701973	-1.7922645
46440	False	True	False	False	False	islsec	0	LSEC	3	11.198782	-3.0209675
46456	False	False	False	True	False	isimm	2	Immune cells	2	8.896541	-1.7209996
46494	False	True	False	False	False	islsec	1	Hepatocytes	1	10.212791	3.7713842
46495	False	True	False	False	False	islsec	0	LSEC	3	13.080875	-0.6907233
46505	False	False	True	False	False	ismese	0	LSEC	3	10.604843	-0.5997445
46523	False	False	True	False	False	ismese	2	Hepatocytes	1	8.764192	-2.8724327
46527	True	False	False	False	False	ishep	5	Vessel cells	0	11.830195	4.482766
46543	False	True	False	False	False	islsec	0	LSEC	3	9.903102	-0.029038176
46561	True	False	False	False	False	ishep	2	Hepatocytes	1	7.002756	-1.686971
46574	False	True	False	False	False	islsec	6	Hepatocytes	1	8.586038	-0.7287767
46575	False	False	False	False	True	isother	1	Hepatocytes	1	9.056438	3.2682674
46582	True	False	False	False	False	ishep	1	Hepatocytes	1	11.043792	1.7464947
46583	False	False	False	True	False	isimm	0	Immune cells	2	12.348794	0.84745514
46630	True	False	False	False	False	ishep	1	Hepatocytes	1	13.702069	1.5722286
46637	True	False	False	False	False	ishep	5	Vessel cells	0	13.146493	5.8685355
46649	False	False	True	False	False	ismese	0	LSEC	3	9.903621	-3.419626
46655	False	True	False	False	False	islsec	1	Hepatocytes	1	9.043837	3.1025357
46668	False	True	False	False	False	islsec	0	LSEC	3	12.689068	-0.78817123
46721	True	False	False	False	False	ishep	2	Hepatocytes	1	9.980431	-0.071267925
46738	False	True	False	False	False	islsec	1	Hepatocytes	1	10.9189415	1.6081069
46777	True	False	False	False	False	ishep	1	Hepatocytes	1	10.253215	1.1984922
46781	True	False	False	False	False	ishep	2	Hepatocytes	1	6.3881173	0.63876957
46815	True	False	False	False	False	ishep	1	Hepatocytes	1	13.292743	1.8908453
46818	True	False	False	False	False	ishep	2	Hepatocytes	1	7.9285264	2.1744056
46851	False	False	True	False	False	ismese	2	Hepatocytes	1	8.448452	1.5802872
46921	False	False	False	True	False	isimm	2	Immune cells	2	9.210805	0.19816557
46938	True	False	False	False	False	ishep	6	Hepatocytes	1	6.753374	2.496644
46950	False	True	False	False	False	islsec	1	Hepatocytes	1	11.0514965	2.068165
47011	True	False	False	False	False	ishep	0	LSEC	3	13.620545	-0.23748462
47016	True	False	False	False	False	ishep	2	Hepatocytes	1	6.8567863	0.5588223
47017	False	True	False	False	False	islsec	0	LSEC	3	12.846547	0.048968893
47018	False	False	False	True	False	isimm	2	Immune cells	2	9.0991745	0.8102751
47052	False	True	False	False	False	islsec	0	LSEC	3	12.408283	-0.84910303
47053	True	False	False	False	False	ishep	0	LSEC	3	10.24262	-1.990577
47057	False	False	False	False	True	isother	2	Hepatocytes	1	7.445338	0.4498459
47058	False	False	False	True	False	isimm	0	Immune cells	2	10.523786	0.008985729
47109	True	False	False	False	False	ishep	5	Vessel cells	0	12.353835	4.6860294
47125	False	True	False	False	False	islsec	1	Hepatocytes	1	12.968117	0.39629123
47144	False	True	False	False	False	islsec	0	LSEC	3	10.976519	-0.77571094
47172	False	True	False	False	False	islsec	1	Hepatocytes	1	10.422172	1.7438874
47213	False	False	False	True	False	isimm	0	Immune cells	2	9.635022	-3.3241422
47227	False	True	False	False	False	islsec	0	LSEC	3	12.577588	-0.9466509
47228	True	False	False	False	False	ishep	6	Hepatocytes	1	6.2404704	1.7854844
47249	False	True	False	False	False	islsec	0	LSEC	3	11.126533	-1.7644316
47293	False	False	True	False	False	ismese	3	Vessel cells	0	13.234486	8.123455
47312	True	False	False	False	False	ishep	2	Hepatocytes	1	6.6893125	-1.7159059
47326	False	False	True	False	False	ismese	7	Vessel cells	0	5.7678967	3.7396436
47327	True	False	False	False	False	ishep	1	Hepatocytes	1	9.460639	2.74766
47348	False	True	False	False	False	islsec	1	Hepatocytes	1	12.384373	1.3169298
47395	False	True	False	False	False	islsec	0	LSEC	3	10.664675	-2.5423954
47437	False	True	False	False	False	islsec	1	Hepatocytes	1	10.42479	2.608246
47474	True	False	False	False	False	ishep	6	Hepatocytes	1	7.025652	3.329375
47485	False	True	False	False	False	islsec	1	Hepatocytes	1	12.616084	1.79115
47486	False	True	False	False	False	islsec	2	Hepatocytes	1	8.866403	-0.39791885
47505	True	False	False	False	False	ishep	4	Vessel cells	0	8.89274	7.249379
47521	True	False	False	False	False	ishep	6	Hepatocytes	1	8.683659	2.0968857
47522	False	True	False	False	False	islsec	2	Hepatocytes	1	8.449342	-1.1561433
47527	False	False	False	False	True	isother	4	Vessel cells	0	12.385076	3.961324
47562	False	True	False	False	False	islsec	0	LSEC	3	9.837328	-2.4617536
47570	True	False	False	False	False	ishep	2	Hepatocytes	1	10.350502	0.17527646
47603	False	True	False	False	False	islsec	1	Hepatocytes	1	9.83428	2.0086987
47618	False	True	False	False	False	islsec	0	LSEC	3	10.741361	-2.9724445
47651	False	True	False	False	False	islsec	0	LSEC	3	13.194211	0.28808
47652	False	True	False	False	False	islsec	1	Hepatocytes	1	12.197509	1.5937316
47675	False	False	True	False	False	ismese	4	Vessel cells	0	9.812269	6.075686
47691	False	False	True	False	False	ismese	3	Vessel cells	0	9.655894	8.685326
47706	False	False	True	False	False	ismese	6	Hepatocytes	1	7.6984515	4.4152994
47721	True	False	False	False	False	ishep	2	Hepatocytes	1	10.631603	0.6325843
47722	False	False	True	False	False	ismese	3	Vessel cells	0	10.395783	7.9531937
47733	False	False	False	True	False	isimm	1	Immune cells	2	10.655833	2.0152516
47734	True	False	False	False	False	ishep	2	Hepatocytes	1	8.187767	-0.6933368
47738	False	False	True	False	False	ismese	3	Vessel cells	0	12.558111	7.683182
47763	True	False	False	False	False	ishep	4	Vessel cells	0	8.156885	4.507828
47764	False	True	False	False	False	islsec	2	Hepatocytes	1	9.490499	1.5332427
47775	True	False	False	False	False	ishep	2	Hepatocytes	1	10.269513	-0.6694184
47776	False	False	True	False	False	ismese	4	Vessel cells	0	9.052091	7.4652452
47808	False	False	True	False	False	ismese	1	Hepatocytes	1	11.9617815	3.1521735
47811	False	False	True	False	False	ismese	3	Vessel cells	0	13.181642	8.39255
47830	True	False	False	False	False	ishep	6	Hepatocytes	1	6.939642	3.1897633
47840	False	False	True	False	False	ismese	3	Vessel cells	0	9.46186	9.007842
47845	False	True	False	False	False	islsec	0	LSEC	3	9.798128	0.12797248
47864	True	False	False	False	False	ishep	0	LSEC	3	11.210737	-0.11019547
47946	False	False	True	False	False	ismese	5	Vessel cells	0	12.09706	6.263691
47947	False	False	False	True	False	isimm	0	Immune cells	2	12.436021	-1.9057536
47990	False	False	False	False	True	isother	2	Hepatocytes	1	9.997489	1.2295903
48039	False	True	False	False	False	islsec	1	Hepatocytes	1	11.442169	3.0920212
48082	False	False	True	False	False	ismese	3	Vessel cells	0	10.509746	7.676844
48087	False	False	False	True	False	isimm	0	Immune cells	2	11.923316	-1.0757784
48099	False	True	False	False	False	islsec	1	Hepatocytes	1	10.981727	3.07143
48120	True	False	False	False	False	ishep	1	Hepatocytes	1	8.327381	1.8636016
48130	True	False	False	False	False	ishep	2	Hepatocytes	1	7.814622	3.61683
48131	True	False	False	False	False	ishep	1	Hepatocytes	1	10.96954	2.6038692
48149	True	False	False	False	False	ishep	0	LSEC	3	12.593622	0.06274391
48150	True	False	False	False	False	ishep	0	LSEC	3	12.008956	-0.06815725
48151	False	False	False	True	False	isimm	0	Immune cells	2	10.258747	-0.8414869
48159	False	True	False	False	False	islsec	4	Vessel cells	0	10.708125	4.468121
48221	True	False	False	False	False	ishep	4	Vessel cells	0	7.41325	6.4182167
48240	False	False	False	False	True	isother	1	Hepatocytes	1	12.027287	2.5874188
48241	True	False	False	False	False	ishep	2	Hepatocytes	1	7.107209	-0.73957986
48258	False	False	True	False	False	ismese	4	Vessel cells	0	7.4397345	7.2073407
48277	False	True	False	False	False	islsec	0	LSEC	3	12.252956	-0.6946867
48281	False	False	False	False	True	isother	1	Hepatocytes	1	11.266001	1.1054904
48282	False	False	True	False	False	ismese	4	Vessel cells	0	10.087843	5.974449
48297	True	False	False	False	False	ishep	0	LSEC	3	9.982965	-0.41581783
48299	True	False	False	False	False	ishep	6	Hepatocytes	1	7.1970706	2.897758
48300	True	False	False	False	False	ishep	1	Hepatocytes	1	8.5040865	3.4096115
48314	False	True	False	False	False	islsec	0	LSEC	3	10.540477	-2.56629
48329	False	True	False	False	False	islsec	1	Hepatocytes	1	11.178116	0.925182
48340	True	False	False	False	False	ishep	0	LSEC	3	11.889719	-0.454955
48391	True	False	False	False	False	ishep	6	Hepatocytes	1	7.2449045	4.3376904
48438	False	True	False	False	False	islsec	3	Vessel cells	0	10.201643	7.6797953
48460	False	True	False	False	False	islsec	0	LSEC	3	11.839436	-1.5819923
48464	False	False	True	False	False	ismese	3	Vessel cells	0	11.785296	8.908301
48496	False	False	True	False	False	ismese	3	Vessel cells	0	10.072844	7.760001
48518	True	False	False	False	False	ishep	4	Vessel cells	0	9.13845	5.0016127
48526	False	False	False	True	False	isimm	1	Immune cells	2	8.3507595	2.0161765
48559	True	False	False	False	False	ishep	1	Hepatocytes	1	13.782523	0.8783364
48560	True	False	False	False	False	ishep	1	Hepatocytes	1	9.204172	2.9969397
48571	False	False	True	False	False	ismese	3	Vessel cells	0	10.075945	7.195922
48592	False	True	False	False	False	islsec	0	LSEC	3	9.75279	1.2621194
48593	False	True	False	False	False	islsec	0	LSEC	3	9.844882	-1.7856034
48621	False	True	False	False	False	islsec	1	Hepatocytes	1	9.397193	1.8889202
48693	False	True	False	False	False	islsec	0	LSEC	3	10.13811	1.2431045
48718	False	True	False	False	False	islsec	0	LSEC	3	10.5798	-1.6150016
48730	False	False	True	False	False	ismese	4	Vessel cells	0	11.166645	5.7556925
48765	False	False	True	False	False	ismese	3	Vessel cells	0	11.824759	7.867718
48766	False	False	True	False	False	ismese	2	Hepatocytes	1	6.266932	-1.6477461
48767	False	True	False	False	False	islsec	6	Hepatocytes	1	7.2340107	4.3575654
48796	False	False	False	False	True	isother	2	Hepatocytes	1	8.496591	-0.8997477
48845	False	False	True	False	False	ismese	0	LSEC	3	11.794927	-1.7962213
48882	False	True	False	False	False	islsec	0	LSEC	3	11.592334	0.28363544
48903	True	False	False	False	False	ishep	4	Vessel cells	0	9.046461	4.0972724
48913	False	True	False	False	False	islsec	0	LSEC	3	13.061118	0.89368373
48924	True	False	False	False	False	ishep	1	Hepatocytes	1	11.47051	1.3618041
48925	False	False	True	False	False	ismese	3	Vessel cells	0	9.62985	8.459093
48926	False	False	True	False	False	ismese	3	Vessel cells	0	9.554903	7.553198
48941	True	False	False	False	False	ishep	6	Hepatocytes	1	7.405835	1.5237224
[truncated: 19,177 more rows]
