# Supplementary material for: Cell atlas of the regenerating human liver after portal vein embolization
Source: Nat Commun. 2024 Jul 11;15:5827. doi: 10.1038/s41467-024-49236-7 (PMC11239663; doi:10.1038/s41467-024-49236-7)
Supplement: Supplementary file 17 — Source Data [file 41467_2024_49236_MOESM17_ESM.zip › fig_data/fig6h3.txt]

	ishep	islsec	ismese	isimm	isother	labs	leiden	newlabs	lab_int	UMAP_1	UMAP_2
15813	True	False	False	False	False	ishep	1	LSEC	0	2.8559654	2.0974255
16199	True	False	False	False	False	ishep	6	Hepatocytes	1	2.7176516	1.3547906
16304	True	False	False	False	False	ishep	6	Hepatocytes	1	2.552001	1.2597429
16366	True	False	False	False	False	ishep	6	Hepatocytes	1	1.6847794	1.432714
16423	True	False	False	False	False	ishep	2	Hepatocytes	1	4.250921	-0.8588118
16498	True	False	False	False	False	ishep	6	Hepatocytes	1	0.84450597	0.66109365
16538	True	False	False	False	False	ishep	3	Vessel cells	2	8.863775	0.6365123
16582	True	False	False	False	False	ishep	6	Hepatocytes	1	1.241235	2.5302565
16604	True	False	False	False	False	ishep	8	Vessel cells	2	5.1478796	2.3233764
17061	False	True	False	False	False	islsec	8	Vessel cells	2	6.4592323	4.8804746
17112	True	False	False	False	False	ishep	5	Vessel cells	2	6.8085585	4.136796
17148	True	False	False	False	False	ishep	2	Hepatocytes	1	4.4279013	0.7718186
17170	False	True	False	False	False	islsec	1	LSEC	0	5.3685555	3.6651075
17171	False	True	False	False	False	islsec	1	LSEC	0	1.8545649	4.569831
17282	True	False	False	False	False	ishep	2	Hepatocytes	1	2.4607272	-0.11298842
17361	True	False	False	False	False	ishep	1	LSEC	0	2.722906	2.4052942
17438	True	False	False	False	False	ishep	2	Hepatocytes	1	3.0826745	-0.028335452
17476	True	False	False	False	False	ishep	2	Hepatocytes	1	2.6845398	1.4249959
17541	True	False	False	False	False	ishep	1	LSEC	0	0.769469	4.2944646
17756	True	False	False	False	False	ishep	5	Vessel cells	2	7.590014	5.1195726
17849	False	True	False	False	False	islsec	1	LSEC	0	2.0790677	5.6986747
17884	True	False	False	False	False	ishep	8	Vessel cells	2	4.267525	3.0407298
17911	False	True	False	False	False	islsec	5	Vessel cells	2	5.994906	4.746322
17995	False	True	False	False	False	islsec	5	Vessel cells	2	8.726105	4.9408646
18038	False	True	False	False	False	islsec	1	LSEC	0	0.9332388	4.391099
18144	False	True	False	False	False	islsec	1	LSEC	0	3.7706647	5.047846
18320	False	True	False	False	False	islsec	1	LSEC	0	2.1957438	6.0156345
18586	True	False	False	False	False	ishep	6	Hepatocytes	1	0.68652886	1.5102711
18921	False	True	False	False	False	islsec	1	LSEC	0	1.7369463	3.382781
19030	False	False	False	False	True	isother	1	LSEC	0	5.3798566	3.4105797
19158	True	False	False	False	False	ishep	5	Vessel cells	2	9.178873	4.5475693
19185	False	False	False	True	False	isimm	2	Immune cells	3	2.294414	1.4840751
19289	True	False	False	False	False	ishep	8	Vessel cells	2	7.7926073	5.317731
19359	False	True	False	False	False	islsec	5	Vessel cells	2	6.773511	5.519699
19417	False	False	False	True	False	isimm	1	Immune cells	3	0.9611907	4.2577825
19445	True	False	False	False	False	ishep	6	Hepatocytes	1	1.2578827	2.126344
19515	False	False	False	True	False	isimm	6	Immune cells	3	1.8530895	2.4044116
19728	False	False	False	True	False	isimm	1	Immune cells	3	4.853163	3.5995266
19729	True	False	False	False	False	ishep	6	Hepatocytes	1	0.41666156	1.1830659
19754	False	True	False	False	False	islsec	5	Vessel cells	2	6.644352	3.176391
19800	True	False	False	False	False	ishep	1	LSEC	0	3.1542144	5.197659
19842	True	False	False	False	False	ishep	8	Vessel cells	2	5.0176396	3.9377449
19896	True	False	False	False	False	ishep	4	Vessel cells	2	6.3793917	5.4789395
19920	False	False	False	False	True	isother	5	Vessel cells	2	6.076963	3.8440235
19949	True	False	False	False	False	ishep	6	Hepatocytes	1	0.6366511	1.4838022
20056	False	True	False	False	False	islsec	0	Vessel cells	2	7.173321	3.9704595
20120	False	True	False	False	False	islsec	1	LSEC	0	4.031511	5.4427915
20156	True	False	False	False	False	ishep	6	Hepatocytes	1	0.8652377	0.4772228
20216	False	False	True	False	False	ismese	4	Vessel cells	2	7.7698345	7.0240235
20217	False	False	False	False	True	isother	1	LSEC	0	5.188612	4.510275
20284	True	False	False	False	False	ishep	2	Hepatocytes	1	3.5569031	1.6100127
20382	False	True	False	False	False	islsec	1	LSEC	0	5.704223	3.4334927
20432	False	False	False	False	True	isother	1	LSEC	0	4.8947263	5.8943043
20433	True	False	False	False	False	ishep	2	Hepatocytes	1	3.228983	-0.84487706
20516	False	False	True	False	False	ismese	4	Vessel cells	2	8.935281	6.062683
20550	False	True	False	False	False	islsec	1	LSEC	0	4.9470716	5.2171326
20561	False	True	False	False	False	islsec	7	Hepatocytes	1	10.246848	4.3013916
20825	True	False	False	False	False	ishep	6	Hepatocytes	1	0.8464601	1.9886454
20861	True	False	False	False	False	ishep	7	Hepatocytes	1	9.088145	3.5851145
20862	True	False	False	False	False	ishep	1	LSEC	0	0.6327986	4.4170194
20974	False	True	False	False	False	islsec	1	LSEC	0	3.6270473	5.702679
21031	True	False	False	False	False	ishep	6	Hepatocytes	1	0.782982	1.4940643
21319	False	False	True	False	False	ismese	8	Vessel cells	2	5.5526943	3.7161078
21320	False	False	True	False	False	ismese	8	Vessel cells	2	5.81226	3.9254687
21349	False	False	True	False	False	ismese	8	Vessel cells	2	6.759259	5.0918827
21417	False	False	True	False	False	ismese	0	Vessel cells	2	7.4421644	2.1472898
21486	False	True	False	False	False	islsec	1	LSEC	0	2.3280325	6.192692
21562	True	False	False	False	False	ishep	6	Hepatocytes	1	0.4207696	1.7434504
21662	False	False	True	False	False	ismese	8	Vessel cells	2	6.212552	4.418068
21726	True	False	False	False	False	ishep	1	LSEC	0	0.8192057	3.5897872
21750	True	False	False	False	False	ishep	1	LSEC	0	1.589569	4.299713
21806	True	False	False	False	False	ishep	1	LSEC	0	1.8667595	5.7395015
21823	False	False	True	False	False	ismese	5	Vessel cells	2	7.5992002	3.4579544
21842	False	False	False	False	True	isother	5	Vessel cells	2	7.065433	2.951902
21867	False	True	False	False	False	islsec	1	LSEC	0	3.1473198	4.166733
21900	False	False	False	False	True	isother	4	Vessel cells	2	8.6969185	5.099599
21979	True	False	False	False	False	ishep	1	LSEC	0	3.9794643	3.9822996
21980	False	False	True	False	False	ismese	4	Vessel cells	2	10.2052765	4.9849916
22017	False	True	False	False	False	islsec	5	Vessel cells	2	5.2316184	3.4392643
22018	True	False	False	False	False	ishep	3	Vessel cells	2	6.024018	1.1346172
22033	False	True	False	False	False	islsec	1	LSEC	0	3.797252	4.01082
22055	False	True	False	False	False	islsec	1	LSEC	0	4.9219975	3.1702578
22079	False	False	False	True	False	isimm	1	Immune cells	3	2.632354	5.7673774
22120	False	False	True	False	False	ismese	3	Vessel cells	2	8.280724	1.8829288
22124	False	True	False	False	False	islsec	8	Vessel cells	2	5.732549	5.1239743
22149	False	True	False	False	False	islsec	1	LSEC	0	4.7152524	5.961615
22170	False	False	True	False	False	ismese	5	Vessel cells	2	7.982267	4.8272896
22173	False	False	False	False	True	isother	1	LSEC	0	4.7980027	3.9242835
22193	False	False	False	True	False	isimm	0	Immune cells	3	10.988622	1.0315393
22213	False	True	False	False	False	islsec	3	Vessel cells	2	9.170435	3.157216
22300	False	False	False	False	True	isother	0	Vessel cells	2	9.120128	-0.2785256
22326	False	False	True	False	False	ismese	5	Vessel cells	2	11.12402	3.1335957
22330	True	False	False	False	False	ishep	8	Vessel cells	2	6.377471	4.8023787
22368	False	False	False	False	True	isother	0	Vessel cells	2	6.7647643	0.8414431
22375	False	False	True	False	False	ismese	8	Vessel cells	2	8.464417	5.575395
22413	False	True	False	False	False	islsec	5	Vessel cells	2	6.533002	4.4622903
22468	False	True	False	False	False	islsec	3	Vessel cells	2	8.215176	2.2083097
22474	False	True	False	False	False	islsec	5	Vessel cells	2	5.7952857	4.548397
22499	False	True	False	False	False	islsec	0	Vessel cells	2	11.118408	0.8606717
22545	True	False	False	False	False	ishep	1	LSEC	0	0.623096	4.056519
22608	True	False	False	False	False	ishep	5	Vessel cells	2	5.158429	4.064873
22620	False	True	False	False	False	islsec	1	LSEC	0	4.965154	4.5379195
22625	False	False	False	False	True	isother	1	LSEC	0	4.257266	5.290131
22666	False	False	True	False	False	ismese	4	Vessel cells	2	9.384876	5.286397
22674	False	True	False	False	False	islsec	1	LSEC	0	2.8080816	5.1404157
22717	True	False	False	False	False	ishep	1	LSEC	0	2.3619938	5.3307567
22758	False	True	False	False	False	islsec	3	Vessel cells	2	6.1034203	2.4126475
22772	False	False	True	False	False	ismese	5	Vessel cells	2	9.254538	3.5870173
22774	True	False	False	False	False	ishep	1	LSEC	0	4.0508237	5.1401772
22789	False	False	True	False	False	ismese	0	Vessel cells	2	8.363871	0.2881813
22810	False	True	False	False	False	islsec	3	Vessel cells	2	9.087952	0.9912596
22832	False	False	True	False	False	ismese	0	Vessel cells	2	9.207016	1.577058
22872	False	True	False	False	False	islsec	8	Vessel cells	2	6.1440277	1.6836742
22906	True	False	False	False	False	ishep	3	Vessel cells	2	6.363145	1.2923666
22946	False	True	False	False	False	islsec	1	LSEC	0	4.6515026	6.3723464
22974	False	True	False	False	False	islsec	1	LSEC	0	2.0861766	5.045048
22978	False	False	False	True	False	isimm	2	Immune cells	3	6.1173296	-0.19206174
22993	False	False	False	False	True	isother	8	Vessel cells	2	7.4154844	5.616814
22998	True	False	False	False	False	ishep	0	Vessel cells	2	9.276379	1.1668339
22999	False	False	True	False	False	ismese	4	Vessel cells	2	8.400148	7.3214564
23012	True	False	False	False	False	ishep	3	Vessel cells	2	7.2046742	1.7546718
23081	False	True	False	False	False	islsec	3	Vessel cells	2	9.710246	1.2408092
23106	False	True	False	False	False	islsec	6	Hepatocytes	1	0.2984018	1.3798411
23146	False	False	False	True	False	isimm	1	Immune cells	3	1.0488147	5.704938
23164	False	True	False	False	False	islsec	0	Vessel cells	2	11.389457	1.4920876
23239	False	False	False	True	False	isimm	1	Immune cells	3	1.7948327	4.988094
23257	True	False	False	False	False	ishep	1	LSEC	0	1.6425117	6.2274966
23258	True	False	False	False	False	ishep	1	LSEC	0	0.763443	4.984634
23286	False	False	True	False	False	ismese	4	Vessel cells	2	9.192149	6.4149632
23300	False	False	True	False	False	ismese	0	Vessel cells	2	7.2955027	2.2964005
23304	False	True	False	False	False	islsec	1	LSEC	0	5.0142756	4.0203533
23327	True	False	False	False	False	ishep	3	Vessel cells	2	7.1185474	1.3397615
23339	True	False	False	False	False	ishep	1	LSEC	0	1.611903	3.6022515
23341	False	False	True	False	False	ismese	4	Vessel cells	2	8.491885	5.597855
23342	False	False	True	False	False	ismese	3	Vessel cells	2	7.354679	3.973135
23395	False	False	True	False	False	ismese	4	Vessel cells	2	9.450892	5.9571958
23416	True	False	False	False	False	ishep	5	Vessel cells	2	5.887973	2.7663412
23440	False	True	False	False	False	islsec	1	LSEC	0	6.2441764	4.366422
23459	False	False	True	False	False	ismese	4	Vessel cells	2	8.366561	7.082743
23462	False	False	True	False	False	ismese	3	Vessel cells	2	9.249176	1.2034963
23479	False	False	False	False	True	isother	3	Vessel cells	2	6.781523	1.2290663
23480	False	False	True	False	False	ismese	4	Vessel cells	2	8.331461	6.8315434
23505	True	False	False	False	False	ishep	1	LSEC	0	0.78669894	4.3805146
23508	False	False	True	False	False	ismese	0	Vessel cells	2	7.106133	2.883888
23564	False	True	False	False	False	islsec	0	Vessel cells	2	10.904763	1.9579391
23646	False	True	False	False	False	islsec	8	Vessel cells	2	7.0542626	4.5084248
23676	False	True	False	False	False	islsec	3	Vessel cells	2	7.8086557	2.0653536
23750	False	False	True	False	False	ismese	4	Vessel cells	2	9.068805	5.6972237
23814	False	True	False	False	False	islsec	0	Vessel cells	2	5.6885314	3.0870826
23820	False	True	False	False	False	islsec	1	LSEC	0	2.5684476	5.0359087
23821	True	False	False	False	False	ishep	2	Hepatocytes	1	4.860804	-0.999798
23861	False	True	False	False	False	islsec	4	Vessel cells	2	7.892393	6.9237823
23880	True	False	False	False	False	ishep	2	Hepatocytes	1	3.9898634	-0.62456626
23932	False	False	False	True	False	isimm	0	Immune cells	3	11.566816	1.4635352
23933	False	False	False	False	True	isother	1	LSEC	0	4.707893	4.6776643
23956	False	False	True	False	False	ismese	4	Vessel cells	2	8.0786085	6.607383
23957	True	False	False	False	False	ishep	3	Vessel cells	2	6.390818	1.2848924
24050	False	False	True	False	False	ismese	3	Vessel cells	2	8.776541	4.876016
24056	True	False	False	False	False	ishep	6	Hepatocytes	1	1.3672973	2.0689287
24057	False	True	False	False	False	islsec	4	Vessel cells	2	6.9965997	6.472856
24059	False	False	True	False	False	ismese	3	Vessel cells	2	6.295406	3.337636
24073	False	False	True	False	False	ismese	8	Vessel cells	2	4.9445157	3.656644
24074	False	False	True	False	False	ismese	8	Vessel cells	2	6.987742	5.0789294
24101	False	False	False	True	False	isimm	1	Immune cells	3	4.6938095	5.3200307
24103	True	False	False	False	False	ishep	3	Vessel cells	2	7.2863746	0.75641346
24210	False	True	False	False	False	islsec	1	LSEC	0	0.58319145	5.333131
24232	False	False	True	False	False	ismese	4	Vessel cells	2	9.410013	5.063303
24238	True	False	False	False	False	ishep	2	Hepatocytes	1	3.9760265	-1.3874547
24259	False	True	False	False	False	islsec	8	Vessel cells	2	5.834143	4.3766184
24260	False	False	True	False	False	ismese	3	Vessel cells	2	8.58899	4.052701
24282	False	True	False	False	False	islsec	3	Vessel cells	2	5.613946	3.1765442
24313	True	False	False	False	False	ishep	0	Vessel cells	2	8.300367	0.2271996
24316	True	False	False	False	False	ishep	5	Vessel cells	2	6.7758923	3.330457
24317	True	False	False	False	False	ishep	3	Vessel cells	2	7.635978	2.5649266
24329	True	False	False	False	False	ishep	0	Vessel cells	2	8.769454	0.22321914
24483	False	False	False	True	False	isimm	4	Immune cells	3	7.4894395	6.1588078
24485	True	False	False	False	False	ishep	1	LSEC	0	1.1050884	5.729832
24495	False	False	True	False	False	ismese	3	Vessel cells	2	5.928033	3.945224
24501	False	False	True	False	False	ismese	4	Vessel cells	2	7.4958196	6.8798914
24561	True	False	False	False	False	ishep	2	Hepatocytes	1	4.371067	2.2971153
24637	False	False	True	False	False	ismese	0	Vessel cells	2	6.444101	2.3694506
24644	True	False	False	False	False	ishep	1	LSEC	0	1.2360001	5.019987
24674	False	False	False	False	True	isother	3	Vessel cells	2	6.1435876	0.79182434
24701	False	True	False	False	False	islsec	5	Vessel cells	2	7.5119567	3.1677365
24702	False	True	False	False	False	islsec	5	Vessel cells	2	8.761677	4.6412196
24703	True	False	False	False	False	ishep	1	LSEC	0	0.72012556	5.2084365
24722	True	False	False	False	False	ishep	3	Vessel cells	2	9.641355	0.5170915
24766	True	False	False	False	False	ishep	0	Vessel cells	2	7.77979	0.67966026
24786	False	True	False	False	False	islsec	1	LSEC	0	4.5356207	4.820404
24787	True	False	False	False	False	ishep	2	Hepatocytes	1	3.3576603	-1.1938891
24808	False	True	False	False	False	islsec	3	Vessel cells	2	7.6559777	1.8835967
24829	False	False	False	True	False	isimm	3	Immune cells	3	7.5678363	0.46027604
24834	True	False	False	False	False	ishep	2	Hepatocytes	1	6.6825166	0.62171113
24835	False	False	False	True	False	isimm	8	Immune cells	3	6.397836	2.849006
24836	False	False	True	False	False	ismese	3	Vessel cells	2	7.826824	5.039695
24855	False	False	True	False	False	ismese	4	Vessel cells	2	10.680687	5.6437664
24856	False	False	True	False	False	ismese	4	Vessel cells	2	7.2004876	6.021118
24864	False	False	False	False	True	isother	8	Vessel cells	2	6.1607585	3.5668132
24940	False	False	True	False	False	ismese	4	Vessel cells	2	7.16396	6.6622105
24947	True	False	False	False	False	ishep	1	LSEC	0	1.5767595	5.5964413
24962	False	True	False	False	False	islsec	4	Vessel cells	2	7.2600145	5.3430777
24963	False	False	False	False	True	isother	5	Vessel cells	2	9.263877	4.277683
24980	True	False	False	False	False	ishep	1	LSEC	0	5.1795444	4.9278293
24981	True	False	False	False	False	ishep	2	Hepatocytes	1	3.418254	-0.094123445
25034	False	False	True	False	False	ismese	5	Vessel cells	2	5.4894614	3.3243394
25061	False	False	True	False	False	ismese	3	Vessel cells	2	7.022357	5.4150796
25083	False	True	False	False	False	islsec	6	Hepatocytes	1	4.38598	2.1070075
25084	False	True	False	False	False	islsec	1	LSEC	0	1.1379671	5.615728
25118	False	False	True	False	False	ismese	4	Vessel cells	2	7.067878	6.9237375
25141	False	False	True	False	False	ismese	7	Hepatocytes	1	10.124332	3.9663472
25189	False	False	True	False	False	ismese	5	Vessel cells	2	10.4391165	1.9190136
25190	False	False	True	False	False	ismese	0	Vessel cells	2	7.0251193	1.7075918
25194	False	True	False	False	False	islsec	5	Vessel cells	2	7.3748302	3.5372558
25218	False	True	False	False	False	islsec	3	Vessel cells	2	9.941439	4.215632
25236	False	True	False	False	False	islsec	7	Hepatocytes	1	8.920625	4.013811
25256	False	True	False	False	False	islsec	4	Vessel cells	2	6.2392035	5.9923277
25293	False	True	False	False	False	islsec	2	Hepatocytes	1	4.473662	2.3152235
25319	False	True	False	False	False	islsec	7	Hepatocytes	1	10.573793	4.06792
25335	False	False	True	False	False	ismese	3	Vessel cells	2	6.8126144	2.7923527
25361	False	True	False	False	False	islsec	5	Vessel cells	2	10.002881	4.763345
25374	False	False	False	False	True	isother	2	Hepatocytes	1	4.6534834	-0.28933957
25378	False	True	False	False	False	islsec	1	LSEC	0	4.777246	4.5361795
25401	False	True	False	False	False	islsec	1	LSEC	0	4.2433257	4.398864
25416	False	True	False	False	False	islsec	4	Vessel cells	2	6.5992575	5.942136
25417	False	True	False	False	False	islsec	1	LSEC	0	1.0700862	5.8543825
25434	False	True	False	False	False	islsec	1	LSEC	0	3.2757845	4.8761888
25470	False	True	False	False	False	islsec	5	Vessel cells	2	8.820723	3.9988768
25495	False	True	False	False	False	islsec	3	Vessel cells	2	6.372863	2.8212051
25496	False	False	True	False	False	ismese	3	Vessel cells	2	8.249916	0.7170804
25512	True	False	False	False	False	ishep	1	LSEC	0	1.3615257	5.696436
25534	False	False	True	False	False	ismese	4	Vessel cells	2	10.385327	5.8129363
25538	False	True	False	False	False	islsec	7	Hepatocytes	1	6.6569233	4.411015
25541	True	False	False	False	False	ishep	6	Hepatocytes	1	2.260871	-0.22920817
25542	True	False	False	False	False	ishep	2	Hepatocytes	1	4.8950443	-0.9256171
25601	False	True	False	False	False	islsec	4	Vessel cells	2	6.0298667	6.4252353
25620	True	False	False	False	False	ishep	6	Hepatocytes	1	2.3327024	-0.010697361
25644	False	False	False	False	True	isother	4	Vessel cells	2	7.1054735	6.8800206
25660	False	True	False	False	False	islsec	3	Vessel cells	2	6.187774	0.7017081
25689	False	True	False	False	False	islsec	3	Vessel cells	2	6.8788023	3.353254
25705	True	False	False	False	False	ishep	3	Vessel cells	2	6.6672564	1.9666765
25717	False	True	False	False	False	islsec	1	LSEC	0	3.7879913	2.6643097
25720	False	True	False	False	False	islsec	1	LSEC	0	1.3418964	5.607354
25721	False	True	False	False	False	islsec	8	Vessel cells	2	6.4109473	3.2813685
25722	True	False	False	False	False	ishep	2	Hepatocytes	1	5.851404	-0.64319444
25739	False	True	False	False	False	islsec	1	LSEC	0	4.149902	4.8642225
25789	False	False	True	False	False	ismese	3	Vessel cells	2	7.673984	1.9714233
25790	False	True	False	False	False	islsec	8	Vessel cells	2	5.615488	2.881057
25792	False	True	False	False	False	islsec	5	Vessel cells	2	10.295402	3.6710644
25793	False	True	False	False	False	islsec	4	Vessel cells	2	6.601047	5.791043
25794	False	True	False	False	False	islsec	1	LSEC	0	5.0553007	4.1751065
25819	False	True	False	False	False	islsec	8	Vessel cells	2	5.302111	4.4551783
25849	False	True	False	False	False	islsec	6	Hepatocytes	1	2.325768	1.9945478
25866	False	False	False	True	False	isimm	1	Immune cells	3	2.9425848	5.336479
25889	True	False	False	False	False	ishep	3	Vessel cells	2	6.3711815	0.09393622
25917	True	False	False	False	False	ishep	5	Vessel cells	2	8.1711	1.3364332
25921	False	True	False	False	False	islsec	0	Vessel cells	2	11.070411	1.6376016
25943	False	True	False	False	False	islsec	1	LSEC	0	3.3473685	5.1733313
25944	False	True	False	False	False	islsec	5	Vessel cells	2	6.2982874	5.513531
25964	False	True	False	False	False	islsec	3	Vessel cells	2	7.186553	2.4872544
25983	False	False	True	False	False	ismese	4	Vessel cells	2	9.270115	6.127102
25989	False	True	False	False	False	islsec	3	Vessel cells	2	7.5541544	2.571137
25998	False	False	False	True	False	isimm	0	Immune cells	3	8.809037	1.1632544
26006	True	False	False	False	False	ishep	0	Vessel cells	2	8.039587	0.7463748
26007	False	True	False	False	False	islsec	5	Vessel cells	2	6.953532	2.6913815
26008	True	False	False	False	False	ishep	2	Hepatocytes	1	4.2149887	-1.12238
26042	False	False	False	False	True	isother	0	Vessel cells	2	7.850184	0.12133647
26063	True	False	False	False	False	ishep	5	Vessel cells	2	5.0353003	3.1773582
26064	False	True	False	False	False	islsec	2	Hepatocytes	1	5.1403084	1.3134838
26076	False	True	False	False	False	islsec	5	Vessel cells	2	6.5680633	5.6187177
26090	False	False	False	True	False	isimm	4	Immune cells	3	8.083259	6.7286177
26097	False	False	False	True	False	isimm	2	Immune cells	3	5.2896028	-0.44795337
26111	False	True	False	False	False	islsec	1	LSEC	0	1.2134364	5.677019
26135	False	False	False	False	True	isother	4	Vessel cells	2	7.192356	6.690312
26138	False	False	False	False	True	isother	1	LSEC	0	3.481429	5.387882
26165	False	False	False	False	True	isother	3	Vessel cells	2	7.0185857	2.3457
26167	True	False	False	False	False	ishep	6	Hepatocytes	1	0.9206302	1.9814807
26183	False	True	False	False	False	islsec	5	Vessel cells	2	8.870374	1.7876154
26209	False	False	False	False	True	isother	3	Vessel cells	2	9.357327	1.1526457
26213	False	True	False	False	False	islsec	1	LSEC	0	3.953491	5.5272045
26214	False	True	False	False	False	islsec	5	Vessel cells	2	10.252162	4.4457064
26216	False	True	False	False	False	islsec	3	Vessel cells	2	8.51238	1.811366
26232	False	False	True	False	False	ismese	4	Vessel cells	2	8.888206	4.7251186
26249	False	False	False	False	True	isother	3	Vessel cells	2	8.99009	0.5305121
26255	True	False	False	False	False	ishep	1	LSEC	0	3.851281	5.1606607
26283	True	False	False	False	False	ishep	0	Vessel cells	2	9.2699175	1.3256017
26328	False	True	False	False	False	islsec	1	LSEC	0	5.8498178	5.0105467
26329	False	False	True	False	False	ismese	3	Vessel cells	2	7.5719886	2.8142369
26330	False	False	True	False	False	ismese	4	Vessel cells	2	8.645639	6.13136
26331	False	True	False	False	False	islsec	3	Vessel cells	2	7.2731924	1.0914447
26336	False	True	False	False	False	islsec	1	LSEC	0	2.8912725	5.862855
26339	False	False	True	False	False	ismese	0	Vessel cells	2	8.022451	0.26401463
26357	False	False	True	False	False	ismese	4	Vessel cells	2	9.595649	6.0177684
26362	False	True	False	False	False	islsec	1	LSEC	0	4.160319	5.869009
26363	True	False	False	False	False	ishep	6	Hepatocytes	1	1.0638969	1.8339264
26384	False	True	False	False	False	islsec	5	Vessel cells	2	5.371688	4.440573
26421	False	False	True	False	False	ismese	3	Vessel cells	2	9.108012	3.0964234
26425	False	True	False	False	False	islsec	1	LSEC	0	5.281779	5.4863954
26477	False	False	True	False	False	ismese	5	Vessel cells	2	8.446652	2.5404806
26516	False	True	False	False	False	islsec	5	Vessel cells	2	5.498686	4.2152753
26519	True	False	False	False	False	ishep	6	Hepatocytes	1	2.738679	-0.06272675
26536	False	False	True	False	False	ismese	3	Vessel cells	2	7.82498	0.7520366
26544	False	False	True	False	False	ismese	0	Vessel cells	2	10.331694	1.0128669
26569	False	True	False	False	False	islsec	1	LSEC	0	6.252249	5.7567844
26586	False	True	False	False	False	islsec	1	LSEC	0	4.6771255	3.8316903
26614	False	True	False	False	False	islsec	4	Vessel cells	2	5.522098	6.3556485
26619	True	False	False	False	False	ishep	1	LSEC	0	3.4205375	5.1483355
26661	False	True	False	False	False	islsec	1	LSEC	0	5.736612	5.539148
26680	False	True	False	False	False	islsec	0	Vessel cells	2	6.7084537	1.8023576
26696	False	True	False	False	False	islsec	2	Hepatocytes	1	5.3196526	1.0895549
26712	True	False	False	False	False	ishep	3	Vessel cells	2	8.398742	-0.38721183
26731	False	False	True	False	False	ismese	8	Vessel cells	2	6.863819	4.4201784
26732	True	False	False	False	False	ishep	6	Hepatocytes	1	1.8555707	1.8917671
26733	True	False	False	False	False	ishep	1	LSEC	0	0.80407554	4.0572886
26766	False	False	True	False	False	ismese	3	Vessel cells	2	7.169514	2.3253071
26772	False	False	False	False	True	isother	5	Vessel cells	2	10.624868	2.195952
26792	False	False	True	False	False	ismese	8	Vessel cells	2	7.012897	3.4540622
26796	False	True	False	False	False	islsec	0	Vessel cells	2	9.733922	4.1077795
26820	False	True	False	False	False	islsec	5	Vessel cells	2	5.1859484	4.4434233
26822	True	False	False	False	False	ishep	3	Vessel cells	2	7.055596	2.1554053
26840	False	True	False	False	False	islsec	3	Vessel cells	2	6.486058	1.0623274
26844	True	False	False	False	False	ishep	6	Hepatocytes	1	2.489966	1.8300337
26845	False	False	True	False	False	ismese	3	Vessel cells	2	9.196252	1.605136
26864	False	True	False	False	False	islsec	1	LSEC	0	2.4792848	5.9170423
26867	False	False	True	False	False	ismese	8	Vessel cells	2	6.0342355	2.9375412
26888	False	True	False	False	False	islsec	1	LSEC	0	4.394312	4.5082483
26889	True	False	False	False	False	ishep	2	Hepatocytes	1	4.76488	0.78851867
26905	False	True	False	False	False	islsec	1	LSEC	0	3.0263197	4.8486147
26921	False	False	True	False	False	ismese	3	Vessel cells	2	9.299325	4.672043
26927	False	False	True	False	False	ismese	5	Vessel cells	2	8.227601	4.320251
26946	False	True	False	False	False	islsec	3	Vessel cells	2	6.339927	2.3552485
26975	False	False	True	False	False	ismese	3	Vessel cells	2	8.788391	1.92101
27005	True	False	False	False	False	ishep	1	LSEC	0	4.0365863	4.898476
27016	False	False	True	False	False	ismese	4	Vessel cells	2	9.599266	6.3252645
27046	True	False	False	False	False	ishep	5	Vessel cells	2	10.001892	1.9891183
27065	False	False	True	False	False	ismese	4	Vessel cells	2	10.015175	5.2820225
27068	True	False	False	False	False	ishep	6	Hepatocytes	1	2.8588305	1.9036322
27093	False	False	True	False	False	ismese	0	Vessel cells	2	5.6778493	2.2885683
27115	True	False	False	False	False	ishep	3	Vessel cells	2	10.69082	-0.09362358
27118	False	True	False	False	False	islsec	5	Vessel cells	2	10.519268	3.336783
27119	False	True	False	False	False	islsec	1	LSEC	0	4.1794753	5.3093743
27141	False	True	False	False	False	islsec	1	LSEC	0	4.3793583	5.8889327
27144	True	False	False	False	False	ishep	2	Hepatocytes	1	5.6100025	0.37929466
27161	False	True	False	False	False	islsec	5	Vessel cells	2	5.6376505	4.664178
27162	True	False	False	False	False	ishep	7	Hepatocytes	1	9.515468	3.5504909
27163	True	False	False	False	False	ishep	2	Hepatocytes	1	3.425226	2.1124196
27197	False	False	True	False	False	ismese	4	Vessel cells	2	9.215419	6.8194633
27198	True	False	False	False	False	ishep	3	Vessel cells	2	8.803463	0.81376463
27218	False	False	True	False	False	ismese	3	Vessel cells	2	7.6444144	3.5385146
27222	False	True	False	False	False	islsec	5	Vessel cells	2	8.405557	4.178189
27223	True	False	False	False	False	ishep	1	LSEC	0	3.6725693	5.4125953
27224	False	True	False	False	False	islsec	5	Vessel cells	2	8.736745	3.378628
27234	True	False	False	False	False	ishep	4	Vessel cells	2	7.0481396	6.847056
27235	True	False	False	False	False	ishep	3	Vessel cells	2	9.298866	0.28639996
27259	True	False	False	False	False	ishep	3	Vessel cells	2	9.451995	0.0054847742
27260	True	False	False	False	False	ishep	2	Hepatocytes	1	5.4898334	0.09594488
27264	True	False	False	False	False	ishep	8	Vessel cells	2	5.0174108	3.34984
27266	False	True	False	False	False	islsec	3	Vessel cells	2	5.677677	3.0713468
27279	False	False	True	False	False	ismese	8	Vessel cells	2	5.82281	3.6893559
27280	False	True	False	False	False	islsec	8	Vessel cells	2	4.6217785	3.4359424
27284	True	False	False	False	False	ishep	2	Hepatocytes	1	3.0665731	-1.2954297
27316	False	False	True	False	False	ismese	3	Vessel cells	2	9.7097645	4.971324
27357	True	False	False	False	False	ishep	2	Hepatocytes	1	5.8071027	0.57032806
27386	False	False	False	True	False	isimm	3	Immune cells	3	8.387087	0.522965
27387	True	False	False	False	False	ishep	3	Vessel cells	2	7.1256657	-0.25113943
27391	False	True	False	False	False	islsec	8	Vessel cells	2	6.23831	5.24905
27410	True	False	False	False	False	ishep	1	LSEC	0	1.5242753	5.407157
27430	True	False	False	False	False	ishep	3	Vessel cells	2	6.672221	2.4863155
27447	True	False	False	False	False	ishep	2	Hepatocytes	1	3.2636473	-1.092316
27469	False	False	True	False	False	ismese	3	Vessel cells	2	8.238978	3.2510095
27470	True	False	False	False	False	ishep	6	Hepatocytes	1	0.942388	-0.09107502
27484	False	True	False	False	False	islsec	7	Hepatocytes	1	8.041493	3.5765533
27485	True	False	False	False	False	ishep	1	LSEC	0	0.996242	4.9508224
27497	True	False	False	False	False	ishep	8	Vessel cells	2	4.826579	0.3137202
27501	False	True	False	False	False	islsec	1	LSEC	0	4.448881	4.8095164
27550	False	False	False	False	True	isother	5	Vessel cells	2	6.464799	4.908246
27551	True	False	False	False	False	ishep	5	Vessel cells	2	8.885583	3.6002123
27568	False	True	False	False	False	islsec	1	LSEC	0	4.000123	6.0786824
27589	True	False	False	False	False	ishep	7	Hepatocytes	1	8.853665	3.6685226
27610	False	True	False	False	False	islsec	0	Vessel cells	2	10.111029	2.8061585
27626	False	False	True	False	False	ismese	8	Vessel cells	2	6.7185707	3.6401424
27628	True	False	False	False	False	ishep	1	LSEC	0	2.3093414	5.080128
27654	False	False	False	False	True	isother	7	Hepatocytes	1	10.067371	3.8669872
27694	False	False	True	False	False	ismese	3	Vessel cells	2	6.5706997	1.6980532
27711	True	False	False	False	False	ishep	3	Vessel cells	2	8.851529	0.1005821
27729	False	False	True	False	False	ismese	4	Vessel cells	2	9.5192585	5.7128644
27731	True	False	False	False	False	ishep	1	LSEC	0	1.8993387	5.473909
27734	False	False	True	False	False	ismese	3	Vessel cells	2	8.295533	2.9745884
27747	False	False	False	False	True	isother	3	Vessel cells	2	6.530895	1.7274733
27748	True	False	False	False	False	ishep	3	Vessel cells	2	7.0303874	0.40705276
27750	False	True	False	False	False	islsec	1	LSEC	0	3.1779525	4.857401
27773	True	False	False	False	False	ishep	3	Vessel cells	2	6.961498	0.40603158
27782	False	False	False	False	True	isother	8	Vessel cells	2	6.9892883	4.298773
27803	False	False	True	False	False	ismese	3	Vessel cells	2	7.4899235	0.99122864
27805	False	True	False	False	False	islsec	1	LSEC	0	4.9200625	5.3425283
27809	False	True	False	False	False	islsec	3	Vessel cells	2	5.697307	1.3306243
27876	True	False	False	False	False	ishep	6	Hepatocytes	1	2.9057314	1.6926233
27879	True	False	False	False	False	ishep	1	LSEC	0	4.257029	5.7161684
27901	True	False	False	False	False	ishep	2	Hepatocytes	1	4.54328	-0.2392091
27957	True	False	False	False	False	ishep	6	Hepatocytes	1	2.1385791	1.974795
27959	False	True	False	False	False	islsec	1	LSEC	0	3.8736992	4.5242968
27975	True	False	False	False	False	ishep	6	Hepatocytes	1	0.6163061	2.831561
27990	False	False	False	True	False	isimm	7	Immune cells	3	10.131062	3.4655898
27991	False	True	False	False	False	islsec	5	Vessel cells	2	7.4198747	5.008959
27993	True	False	False	False	False	ishep	2	Hepatocytes	1	4.120305	-1.1136469
28007	False	False	True	False	False	ismese	8	Vessel cells	2	6.6095552	3.9129248
28009	False	False	False	True	False	isimm	5	Immune cells	3	9.121283	3.5195494
28010	False	True	False	False	False	islsec	1	LSEC	0	5.887139	4.4997435
28032	True	False	False	False	False	ishep	0	Vessel cells	2	7.1110473	3.712964
28070	True	False	False	False	False	ishep	3	Vessel cells	2	6.8273964	0.31434688
28072	True	False	False	False	False	ishep	6	Hepatocytes	1	1.0130423	0.28723255
28088	True	False	False	False	False	ishep	2	Hepatocytes	1	5.795137	-0.65285724
28118	True	False	False	False	False	ishep	7	Hepatocytes	1	9.593812	3.474784
28147	False	True	False	False	False	islsec	3	Vessel cells	2	6.018909	1.8723748
28152	False	True	False	False	False	islsec	1	LSEC	0	2.4535947	6.3335056
28183	True	False	False	False	False	ishep	3	Vessel cells	2	7.6058474	1.0859857
28216	True	False	False	False	False	ishep	0	Vessel cells	2	5.2917275	3.2767758
28238	False	True	False	False	False	islsec	8	Vessel cells	2	5.6048827	2.1111407
28239	False	True	False	False	False	islsec	5	Vessel cells	2	5.1401587	4.520353
28256	True	False	False	False	False	ishep	3	Vessel cells	2	6.3371053	1.4430978
28257	False	True	False	False	False	islsec	8	Vessel cells	2	5.4170837	4.0109997
28289	False	False	True	False	False	ismese	8	Vessel cells	2	7.03532	4.4091067
28296	True	False	False	False	False	ishep	2	Hepatocytes	1	4.4350977	0.16093124
28321	False	True	False	False	False	islsec	1	LSEC	0	3.6574879	4.967073
28338	False	False	True	False	False	ismese	3	Vessel cells	2	7.0677395	1.8231341
28374	False	False	True	False	False	ismese	3	Vessel cells	2	6.000503	1.4246924
28379	True	False	False	False	False	ishep	6	Hepatocytes	1	1.6717409	1.5367974
28402	False	True	False	False	False	islsec	1	LSEC	0	5.0436916	3.7953575
28418	False	False	True	False	False	ismese	8	Vessel cells	2	6.929434	5.7496915
28420	True	False	False	False	False	ishep	6	Hepatocytes	1	2.0756774	2.0309048
28426	False	False	True	False	False	ismese	8	Vessel cells	2	5.8712487	4.6266823
28427	False	False	True	False	False	ismese	3	Vessel cells	2	6.107372	1.8426914
28445	False	False	True	False	False	ismese	3	Vessel cells	2	8.836385	0.89058477
28467	False	True	False	False	False	islsec	3	Vessel cells	2	5.854423	2.6620836
28468	True	False	False	False	False	ishep	1	LSEC	0	4.1864433	3.012275
28474	False	False	True	False	False	ismese	2	Hepatocytes	1	4.486963	-0.32497153
28489	True	False	False	False	False	ishep	1	LSEC	0	3.5722055	5.177908
28545	False	True	False	False	False	islsec	5	Vessel cells	2	9.096364	4.2592907
28556	False	False	True	False	False	ismese	8	Vessel cells	2	5.432416	2.0739808
28563	False	False	False	True	False	isimm	0	Immune cells	3	8.909855	0.31314322
28564	True	False	False	False	False	ishep	2	Hepatocytes	1	2.1445026	-0.516505
28580	False	True	False	False	False	islsec	1	LSEC	0	3.6457705	4.836106
28582	False	False	False	True	False	isimm	0	Immune cells	3	9.947664	0.2914483
28606	False	False	False	False	True	isother	0	Vessel cells	2	9.762347	-0.110786
28623	False	False	True	False	False	ismese	8	Vessel cells	2	7.0783176	3.8532708
28718	False	False	True	False	False	ismese	8	Vessel cells	2	7.8691864	6.071269
28772	False	False	True	False	False	ismese	8	Vessel cells	2	6.312618	3.7943249
28787	False	False	True	False	False	ismese	0	Vessel cells	2	6.4668813	0.6447706
28835	True	False	False	False	False	ishep	1	LSEC	0	5.720642	3.4945874
28840	False	True	False	False	False	islsec	5	Vessel cells	2	6.299784	4.276533
28843	False	False	True	False	False	ismese	0	Vessel cells	2	10.636039	0.20682208
28844	True	False	False	False	False	ishep	2	Hepatocytes	1	4.5917935	-0.13908212
28858	False	True	False	False	False	islsec	1	LSEC	0	3.6290321	4.3335667
28888	False	False	False	False	True	isother	3	Vessel cells	2	8.4513235	3.168465
28924	False	True	False	False	False	islsec	5	Vessel cells	2	9.408945	4.605899
28925	False	False	True	False	False	ismese	8	Vessel cells	2	6.8730254	5.6797442
28947	False	False	True	False	False	ismese	8	Vessel cells	2	6.864641	4.6885347
28963	False	False	False	True	False	isimm	0	Immune cells	3	10.604907	0.15126246
28978	False	False	True	False	False	ismese	8	Vessel cells	2	6.7702236	4.6706142
28999	True	False	False	False	False	ishep	3	Vessel cells	2	6.580847	0.8690517
29015	False	False	True	False	False	ismese	4	Vessel cells	2	7.9899244	5.8640594
29036	False	True	False	False	False	islsec	5	Vessel cells	2	5.8019757	4.5126557
29037	True	False	False	False	False	ishep	6	Hepatocytes	1	1.1483425	1.7754772
29039	False	True	False	False	False	islsec	0	Vessel cells	2	7.3039303	2.3670318
29053	True	False	False	False	False	ishep	2	Hepatocytes	1	4.0343213	-0.90445673
29076	False	False	True	False	False	ismese	3	Vessel cells	2	8.208149	3.9237936
29087	False	True	False	False	False	islsec	1	LSEC	0	2.1701636	5.6604524
29102	False	False	True	False	False	ismese	3	Vessel cells	2	9.225407	1.4584656
29103	True	False	False	False	False	ishep	8	Vessel cells	2	6.443452	4.6680565
29109	False	False	False	True	False	isimm	0	Immune cells	3	10.82999	0.23187314
29110	False	False	False	False	True	isother	0	Vessel cells	2	9.463915	2.9876127
29118	True	False	False	False	False	ishep	8	Vessel cells	2	6.006531	3.2294815
29119	False	False	True	False	False	ismese	8	Vessel cells	2	6.6387987	5.4895616
29138	False	False	True	False	False	ismese	8	Vessel cells	2	6.0217857	-0.48386255
29144	True	False	False	False	False	ishep	0	Vessel cells	2	9.831035	0.4724924
29192	False	False	True	False	False	ismese	3	Vessel cells	2	7.413008	2.408548
29193	True	False	False	False	False	ishep	3	Vessel cells	2	8.513671	1.255994
29194	False	False	True	False	False	ismese	8	Vessel cells	2	6.647965	0.9390993
29198	False	False	False	True	False	isimm	0	Immune cells	3	7.8077455	0.8889786
29199	True	False	False	False	False	ishep	6	Hepatocytes	1	1.7101079	-0.8502002
29217	False	False	True	False	False	ismese	8	Vessel cells	2	7.615206	-1.4484988
29223	False	True	False	False	False	islsec	5	Vessel cells	2	6.3694587	3.7518234
29227	True	False	False	False	False	ishep	1	LSEC	0	4.5842824	4.6931148
29249	False	False	True	False	False	ismese	3	Vessel cells	2	7.4718423	1.6855425
29250	True	False	False	False	False	ishep	4	Vessel cells	2	9.766124	5.041346
29272	True	False	False	False	False	ishep	3	Vessel cells	2	6.4802437	0.2300426
29273	False	False	False	False	True	isother	3	Vessel cells	2	8.187126	3.0771315
29278	False	True	False	False	False	islsec	0	Vessel cells	2	9.837528	1.8332603
29343	False	False	True	False	False	ismese	0	Vessel cells	2	7.3368735	1.0366534
29344	True	False	False	False	False	ishep	2	Hepatocytes	1	3.8186617	-1.0895557
29377	True	False	False	False	False	ishep	6	Hepatocytes	1	0.73804903	0.1329826
29411	False	False	True	False	False	ismese	8	Vessel cells	2	6.83983	3.6777437
29430	False	True	False	False	False	islsec	3	Vessel cells	2	6.746375	3.724028
29458	True	False	False	False	False	ishep	0	Vessel cells	2	8.248699	1.3021066
29459	True	False	False	False	False	ishep	2	Hepatocytes	1	4.7321906	-1.1447284
29493	False	True	False	False	False	islsec	1	LSEC	0	4.2491274	5.749362
29508	False	False	True	False	False	ismese	8	Vessel cells	2	6.929091	4.5138397
29535	True	False	False	False	False	ishep	8	Vessel cells	2	4.6480703	2.5846024
29536	True	False	False	False	False	ishep	2	Hepatocytes	1	4.736983	0.5938897
29624	True	False	False	False	False	ishep	6	Hepatocytes	1	0.7565952	0.512622
29643	False	True	False	False	False	islsec	8	Vessel cells	2	7.0332084	3.5801487
29669	True	False	False	False	False	ishep	8	Vessel cells	2	7.3748665	5.484375
29690	False	False	True	False	False	ismese	3	Vessel cells	2	8.235539	1.4392389
29704	True	False	False	False	False	ishep	6	Hepatocytes	1	1.6854539	1.5313574
29763	False	False	True	False	False	ismese	3	Vessel cells	2	7.459471	2.0639117
29769	True	False	False	False	False	ishep	2	Hepatocytes	1	2.8672771	-0.6187909
29779	False	False	True	False	False	ismese	3	Vessel cells	2	7.7386074	1.4572992
29794	False	False	True	False	False	ismese	3	Vessel cells	2	6.7488756	0.24134079
29795	True	False	False	False	False	ishep	1	LSEC	0	4.648932	3.6603322
29818	False	False	True	False	False	ismese	4	Vessel cells	2	9.755384	5.3553925
29840	True	False	False	False	False	ishep	7	Hepatocytes	1	10.551995	3.4563
29866	False	False	True	False	False	ismese	8	Vessel cells	2	6.661098	3.9367633
29867	False	False	True	False	False	ismese	3	Vessel cells	2	6.5717773	1.8797473
29868	False	False	True	False	False	ismese	8	Vessel cells	2	6.7541676	5.2413454
29871	False	True	False	False	False	islsec	4	Vessel cells	2	8.317343	4.8551836
29891	False	False	True	False	False	ismese	8	Vessel cells	2	7.4077306	4.067929
29896	False	True	False	False	False	islsec	1	LSEC	0	4.008625	4.9086175
29910	False	True	False	False	False	islsec	3	Vessel cells	2	7.595361	1.597325
29911	False	True	False	False	False	islsec	3	Vessel cells	2	7.1278934	5.955722
29916	True	False	False	False	False	ishep	3	Vessel cells	2	6.871048	2.756948
29953	False	True	False	False	False	islsec	3	Vessel cells	2	9.077287	0.48621845
29954	True	False	False	False	False	ishep	2	Hepatocytes	1	4.250645	-1.7313073
29958	True	False	False	False	False	ishep	1	LSEC	0	3.6047049	3.1423786
29959	True	False	False	False	False	ishep	2	Hepatocytes	1	2.93394	-0.9035118
29975	False	False	True	False	False	ismese	7	Hepatocytes	1	11.410561	1.4191688
29989	True	False	False	False	False	ishep	2	Hepatocytes	1	4.925826	-0.21139719
29993	False	True	False	False	False	islsec	0	Vessel cells	2	9.487124	0.42613283
30005	False	True	False	False	False	islsec	8	Vessel cells	2	5.4548717	2.886693
30028	False	True	False	False	False	islsec	1	LSEC	0	4.2398076	4.904284
30110	False	False	True	False	False	ismese	3	Vessel cells	2	7.91117	1.5068964
30111	False	True	False	False	False	islsec	7	Hepatocytes	1	9.582163	3.7449234
30137	False	False	True	False	False	ismese	3	Vessel cells	2	8.126957	2.521632
30138	True	False	False	False	False	ishep	2	Hepatocytes	1	5.287623	1.0544329
30153	False	True	False	False	False	islsec	1	LSEC	0	3.7999299	5.829719
30179	False	False	True	False	False	ismese	4	Vessel cells	2	9.152523	6.602114
30184	False	False	True	False	False	ismese	3	Vessel cells	2	8.291029	1.2607914
30185	True	False	False	False	False	ishep	2	Hepatocytes	1	2.8768988	-0.8787844
30215	True	False	False	False	False	ishep	2	Hepatocytes	1	4.9808307	0.53696036
30230	False	False	True	False	False	ismese	7	Hepatocytes	1	10.442989	1.2962873
30231	True	False	False	False	False	ishep	2	Hepatocytes	1	4.624784	-0.4825997
30288	False	True	False	False	False	islsec	3	Vessel cells	2	7.8462358	1.0996661
30317	False	False	False	True	False	isimm	5	Immune cells	3	8.332082	3.8944771
30377	True	False	False	False	False	ishep	1	LSEC	0	5.5028067	4.53159
30379	True	False	False	False	False	ishep	1	LSEC	0	3.4258363	3.9788334
30380	False	True	False	False	False	islsec	0	Vessel cells	2	7.1762776	2.8675928
30395	False	False	True	False	False	ismese	0	Vessel cells	2	8.85022	0.1856215
30400	False	False	False	False	True	isother	3	Vessel cells	2	7.3541493	2.9526188
30401	False	False	False	False	True	isother	7	Hepatocytes	1	11.8784895	1.7303557
30418	False	True	False	False	False	islsec	1	LSEC	0	4.295074	3.4368358
30459	False	False	False	True	False	isimm	0	Immune cells	3	8.142014	0.47347653
30460	False	False	False	False	True	isother	4	Vessel cells	2	9.174805	4.810626
30480	False	False	True	False	False	ismese	6	Hepatocytes	1	1.5603553	1.3156329
30501	False	True	False	False	False	islsec	3	Vessel cells	2	7.4509263	2.4444923
30532	True	False	False	False	False	ishep	2	Hepatocytes	1	3.2718108	1.7843318
30551	True	False	False	False	False	ishep	3	Vessel cells	2	7.032147	0.32535985
30552	False	False	True	False	False	ismese	0	Vessel cells	2	9.286237	1.356146
30575	True	False	False	False	False	ishep	6	Hepatocytes	1	1.4782189	0.5553852
30576	False	True	False	False	False	islsec	1	LSEC	0	2.2711046	5.368841
30578	False	True	False	False	False	islsec	1	LSEC	0	5.075787	4.2562437
30594	True	False	False	False	False	ishep	2	Hepatocytes	1	4.066941	0.11760625
30641	True	False	False	False	False	ishep	2	Hepatocytes	1	3.84202	-1.0750598
30666	False	True	False	False	False	islsec	1	LSEC	0	3.4319553	4.5002346
30683	False	False	True	False	False	ismese	3	Vessel cells	2	8.43763	1.7872288
30686	False	True	False	False	False	islsec	1	LSEC	0	5.2709365	4.3324914
30688	True	False	False	False	False	ishep	1	LSEC	0	2.9705093	3.4384282
30735	False	True	False	False	False	islsec	8	Vessel cells	2	6.6959386	5.7700763
30768	True	False	False	False	False	ishep	3	Vessel cells	2	6.744572	1.6925561
30790	False	True	False	False	False	islsec	5	Vessel cells	2	7.8579783	5.213036
30792	True	False	False	False	False	ishep	3	Vessel cells	2	6.667	1.9624351
30793	True	False	False	False	False	ishep	1	LSEC	0	2.672254	5.23111
30822	False	True	False	False	False	islsec	5	Vessel cells	2	10.236441	3.2151263
30839	False	True	False	False	False	islsec	1	LSEC	0	3.88705	5.4921894
30853	False	True	False	False	False	islsec	5	Vessel cells	2	9.891374	4.8205647
30888	False	False	False	True	False	isimm	3	Immune cells	3	8.54372	1.7445806
30980	False	False	True	False	False	ismese	8	Vessel cells	2	6.246358	1.3341678
30981	False	True	False	False	False	islsec	3	Vessel cells	2	6.2313337	2.7630923
30982	False	False	False	False	True	isother	2	Hepatocytes	1	4.250648	0.3119774
31006	False	False	True	False	False	ismese	8	Vessel cells	2	6.131719	4.5128684
31029	True	False	False	False	False	ishep	2	Hepatocytes	1	3.4187381	-0.4627671
31044	True	False	False	False	False	ishep	3	Vessel cells	2	8.458095	2.2501261
31067	False	False	True	False	False	ismese	0	Vessel cells	2	9.7231655	0.5702294
31070	False	False	True	False	False	ismese	6	Hepatocytes	1	3.060815	1.0973337
31075	True	False	False	False	False	ishep	2	Hepatocytes	1	4.0241084	-0.49385518
31112	False	False	False	True	False	isimm	5	Immune cells	3	6.982916	3.807443
31134	False	True	False	False	False	islsec	7	Hepatocytes	1	7.8853736	4.5958357
31152	False	True	False	False	False	islsec	3	Vessel cells	2	7.9270396	0.113505095
31192	True	False	False	False	False	ishep	2	Hepatocytes	1	5.0905495	-0.62113094
31200	False	True	False	False	False	islsec	8	Vessel cells	2	6.3489485	5.151239
31227	True	False	False	False	False	ishep	2	Hepatocytes	1	4.8047113	-0.3639785
31232	True	False	False	False	False	ishep	5	Vessel cells	2	10.414076	4.107373
31249	False	True	False	False	False	islsec	0	Vessel cells	2	11.161427	3.3443303
31291	True	False	False	False	False	ishep	1	LSEC	0	5.2018194	3.6244783
31326	True	False	False	False	False	ishep	2	Hepatocytes	1	4.022328	-1.405265
31330	True	False	False	False	False	ishep	2	Hepatocytes	1	3.2855644	-0.58231723
31380	False	False	False	True	False	isimm	1	Immune cells	3	3.1740603	5.4474516
31449	False	True	False	False	False	islsec	0	Vessel cells	2	6.4094987	3.3129094
31474	True	False	False	False	False	ishep	2	Hepatocytes	1	3.2789886	-0.80436903
31475	True	False	False	False	False	ishep	0	Vessel cells	2	8.335872	1.9050128
31550	False	False	False	True	False	isimm	0	Immune cells	3	6.821458	1.4369189
31570	True	False	False	False	False	ishep	2	Hepatocytes	1	3.8925207	-1.2758195
31624	True	False	False	False	False	ishep	2	Hepatocytes	1	2.5532382	-0.5677191
31643	False	True	False	False	False	islsec	5	Vessel cells	2	6.098086	4.9940777
31677	False	False	False	True	False	isimm	2	Immune cells	3	5.532022	-0.81904906
31683	True	False	False	False	False	ishep	2	Hepatocytes	1	2.5561476	2.5949981
31723	False	False	False	True	False	isimm	3	Immune cells	3	6.7983894	1.8317554
31739	False	False	True	False	False	ismese	8	Vessel cells	2	6.4357476	4.411878
31742	False	False	True	False	False	ismese	8	Vessel cells	2	7.7926297	4.331937
31759	False	True	False	False	False	islsec	0	Vessel cells	2	10.194635	1.9916708
31775	True	False	False	False	False	ishep	0	Vessel cells	2	6.9606156	1.0538901
31798	False	True	False	False	False	islsec	2	Hepatocytes	1	2.8551185	2.2311916
31880	False	True	False	False	False	islsec	8	Vessel cells	2	5.508371	3.3327656
31881	False	False	True	False	False	ismese	3	Vessel cells	2	8.728224	1.156051
31882	False	True	False	False	False	islsec	1	LSEC	0	3.8171518	4.6174974
31945	False	True	False	False	False	islsec	1	LSEC	0	3.512708	4.4286747
31964	False	False	True	False	False	ismese	3	Vessel cells	2	7.178927	4.3845725
31989	False	True	False	False	False	islsec	3	Vessel cells	2	6.713291	2.5067282
32020	True	False	False	False	False	ishep	4	Vessel cells	2	7.177878	6.2301555
32041	False	False	True	False	False	ismese	4	Vessel cells	2	7.636955	6.5723658
32071	True	False	False	False	False	ishep	2	Hepatocytes	1	5.0279737	-0.8684126
32077	True	False	False	False	False	ishep	2	Hepatocytes	1	4.7706237	-1.0161532
32130	True	False	False	False	False	ishep	2	Hepatocytes	1	2.995834	-0.80325484
32198	True	False	False	False	False	ishep	3	Vessel cells	2	6.257635	1.4526408
32199	True	False	False	False	False	ishep	3	Vessel cells	2	6.7291884	1.9107596
32207	True	False	False	False	False	ishep	2	Hepatocytes	1	4.6220865	-1.3038685
32257	True	False	False	False	False	ishep	2	Hepatocytes	1	3.679719	-0.22047278
32300	True	False	False	False	False	ishep	2	Hepatocytes	1	1.9766927	3.1997852
32340	True	False	False	False	False	ishep	2	Hepatocytes	1	4.0908165	-0.3193638
32390	True	False	False	False	False	ishep	1	LSEC	0	4.1294336	4.722586
32391	True	False	False	False	False	ishep	2	Hepatocytes	1	4.2492824	-0.3648243
32403	True	False	False	False	False	ishep	0	Vessel cells	2	6.27789	0.037856013
32473	False	True	False	False	False	islsec	3	Vessel cells	2	8.792655	1.2686028
32492	False	True	False	False	False	islsec	5	Vessel cells	2	9.215233	3.5986874
32509	True	False	False	False	False	ishep	2	Hepatocytes	1	5.2913575	-0.50939786
32534	True	False	False	False	False	ishep	3	Vessel cells	2	8.063959	1.1498731
32558	True	False	False	False	False	ishep	6	Hepatocytes	1	5.149635	-1.7097198
32576	True	False	False	False	False	ishep	6	Hepatocytes	1	1.5739689	-1.2375559
32580	True	False	False	False	False	ishep	3	Vessel cells	2	6.6115284	1.892679
32669	True	False	False	False	False	ishep	2	Hepatocytes	1	3.2434359	-0.9993024
32685	False	False	True	False	False	ismese	4	Vessel cells	2	7.3853574	4.735795
32703	True	False	False	False	False	ishep	2	Hepatocytes	1	4.5245447	-0.75608
32708	True	False	False	False	False	ishep	7	Hepatocytes	1	7.491342	3.2356238
32726	False	False	True	False	False	ismese	4	Vessel cells	2	10.134734	5.517764
32743	True	False	False	False	False	ishep	8	Vessel cells	2	5.637804	2.1302612
32773	True	False	False	False	False	ishep	1	LSEC	0	4.107427	4.257769
32790	False	False	True	False	False	ismese	3	Vessel cells	2	7.034549	3.565911
32811	False	False	True	False	False	ismese	0	Vessel cells	2	8.461512	0.6629005
32834	True	False	False	False	False	ishep	1	LSEC	0	4.456769	3.840731
32856	False	True	False	False	False	islsec	3	Vessel cells	2	5.602486	3.2231305
32905	False	False	False	False	True	isother	2	Hepatocytes	1	4.3878183	1.0290059
32915	False	False	False	False	True	isother	3	Vessel cells	2	5.827185	0.46106282
32948	True	False	False	False	False	ishep	3	Vessel cells	2	7.0394363	3.649936
32975	False	True	False	False	False	islsec	7	Hepatocytes	1	9.541368	4.1930876
33020	True	False	False	False	False	ishep	2	Hepatocytes	1	4.59875	-1.104629
33058	False	True	False	False	False	islsec	3	Vessel cells	2	8.544163	1.7884281
33059	False	False	True	False	False	ismese	8	Vessel cells	2	7.0816307	5.380468
33060	True	False	False	False	False	ishep	1	LSEC	0	4.1091647	3.4116483
33099	True	False	False	False	False	ishep	2	Hepatocytes	1	4.2520347	-0.7566688
33102	False	True	False	False	False	islsec	1	LSEC	0	4.7334557	3.3871453
33103	False	False	True	False	False	ismese	0	Vessel cells	2	10.231792	0.82491785
33125	False	False	True	False	False	ismese	3	Vessel cells	2	7.8522396	5.0402794
33136	False	True	False	False	False	islsec	8	Vessel cells	2	6.8711796	2.9794657
33157	True	False	False	False	False	ishep	0	Vessel cells	2	10.384389	3.4738176
33161	False	True	False	False	False	islsec	3	Vessel cells	2	7.50226	1.8522388
33179	False	True	False	False	False	islsec	1	LSEC	0	6.173594	5.1025963
33180	False	True	False	False	False	islsec	1	LSEC	0	3.647409	4.578563
33232	True	False	False	False	False	ishep	6	Hepatocytes	1	1.932876	0.14928909
33256	False	False	False	True	False	isimm	5	Immune cells	3	10.55145	3.7612498
33360	False	True	False	False	False	islsec	3	Vessel cells	2	6.5717454	2.922639
33361	False	False	True	False	False	ismese	3	Vessel cells	2	7.198639	1.8203039
33390	False	True	False	False	False	islsec	3	Vessel cells	2	8.499373	1.2844552
33391	True	False	False	False	False	ishep	2	Hepatocytes	1	4.564001	1.6750631
33474	False	True	False	False	False	islsec	3	Vessel cells	2	7.1484947	2.4986212
33489	True	False	False	False	False	ishep	2	Hepatocytes	1	5.750945	-1.2363648
33503	True	False	False	False	False	ishep	2	Hepatocytes	1	4.246067	0.41038847
33565	True	False	False	False	False	ishep	2	Hepatocytes	1	2.8982337	-0.51577777
33566	False	True	False	False	False	islsec	1	LSEC	0	2.9923468	3.8542254
33587	True	False	False	False	False	ishep	3	Vessel cells	2	6.0488343	3.196202
33644	False	False	True	False	False	ismese	4	Vessel cells	2	7.2485127	5.722652
33674	True	False	False	False	False	ishep	2	Hepatocytes	1	4.44841	-1.338278
33760	True	False	False	False	False	ishep	6	Hepatocytes	1	2.8133624	-0.6098384
33764	True	False	False	False	False	ishep	2	Hepatocytes	1	3.98669	-0.61669374
33809	False	False	True	False	False	ismese	3	Vessel cells	2	6.3547654	2.4673588
33868	False	True	False	False	False	islsec	3	Vessel cells	2	8.920956	1.2688574
33869	False	False	True	False	False	ismese	4	Vessel cells	2	8.721202	4.9089594
33924	True	False	False	False	False	ishep	2	Hepatocytes	1	4.187934	-1.5778618
33946	True	False	False	False	False	ishep	2	Hepatocytes	1	3.2361336	2.3022296
33957	True	False	False	False	False	ishep	2	Hepatocytes	1	2.5514753	-1.7270548
33979	False	False	True	False	False	ismese	3	Vessel cells	2	7.1402497	2.5183928
33992	True	False	False	False	False	ishep	6	Hepatocytes	1	3.4175594	-0.5853215
33993	False	True	False	False	False	islsec	5	Vessel cells	2	6.226964	5.7586193
34026	False	False	False	True	False	isimm	6	Immune cells	3	8.945674	0.041828413
34030	True	False	False	False	False	ishep	2	Hepatocytes	1	4.6383677	0.5215808
34102	False	False	False	True	False	isimm	3	Immune cells	3	8.950396	1.4356029
34124	False	False	True	False	False	ismese	3	Vessel cells	2	6.98991	4.2384477
34217	True	False	False	False	False	ishep	3	Vessel cells	2	9.485453	3.155165
34243	False	False	True	False	False	ismese	5	Vessel cells	2	7.400482	2.7525702
34259	True	False	False	False	False	ishep	2	Hepatocytes	1	4.894537	-0.42692122
34260	False	True	False	False	False	islsec	3	Vessel cells	2	5.78298	1.1988591
34283	True	False	False	False	False	ishep	3	Vessel cells	2	7.2860622	1.5571759
34284	True	False	False	False	False	ishep	2	Hepatocytes	1	3.8339498	0.98781157
34443	True	False	False	False	False	ishep	1	LSEC	0	4.6653614	3.2774909
34577	True	False	False	False	False	ishep	2	Hepatocytes	1	3.9937484	-0.3711932
34617	True	False	False	False	False	ishep	2	Hepatocytes	1	3.9988167	1.0288832
34695	False	False	False	True	False	isimm	2	Immune cells	3	5.296286	1.4408315
34696	False	True	False	False	False	islsec	4	Vessel cells	2	7.3284726	5.8720655
34718	True	False	False	False	False	ishep	8	Vessel cells	2	7.709996	2.8570957
34764	True	False	False	False	False	ishep	6	Hepatocytes	1	2.81449	1.8510877
34765	False	False	True	False	False	ismese	8	Vessel cells	2	6.9578366	3.158049
34787	False	False	True	False	False	ismese	3	Vessel cells	2	8.051885	2.5756717
34810	False	False	True	False	False	ismese	3	Vessel cells	2	6.402718	2.5614696
34853	False	False	False	False	True	isother	6	Hepatocytes	1	2.6689866	-0.750483
34854	True	False	False	False	False	ishep	3	Vessel cells	2	7.2152796	2.1488268
34945	False	False	True	False	False	ismese	8	Vessel cells	2	6.621569	3.895834
34957	False	True	False	False	False	islsec	0	Vessel cells	2	6.896388	2.4174962
34995	True	False	False	False	False	ishep	3	Vessel cells	2	5.974241	2.1423295
35017	True	False	False	False	False	ishep	2	Hepatocytes	1	2.7349021	-0.615565
35064	False	True	False	False	False	islsec	6	Hepatocytes	1	10.046545	0.8034174
35081	True	False	False	False	False	ishep	6	Hepatocytes	1	1.1393262	1.0317557
35118	False	True	False	False	False	islsec	3	Vessel cells	2	9.528642	1.2155082
35139	True	False	False	False	False	ishep	6	Hepatocytes	1	1.2470294	-0.67811865
35234	False	True	False	False	False	islsec	1	LSEC	0	3.6317232	5.0321937
35235	False	True	False	False	False	islsec	0	Vessel cells	2	8.88251	3.4096732
35280	False	False	True	False	False	ismese	3	Vessel cells	2	7.651413	3.467118
35281	True	False	False	False	False	ishep	6	Hepatocytes	1	1.6732129	0.32259482
35282	True	False	False	False	False	ishep	6	Hepatocytes	1	5.113239	-1.8645303
35316	True	False	False	False	False	ishep	2	Hepatocytes	1	4.6634564	-0.328981
35356	True	False	False	False	False	ishep	3	Vessel cells	2	4.609866	3.1472156
35357	False	True	False	False	False	islsec	1	LSEC	0	5.819923	3.8316295
35389	True	False	False	False	False	ishep	8	Vessel cells	2	6.9145427	1.1485859
35390	True	False	False	False	False	ishep	1	LSEC	0	4.5674267	3.9154608
35438	True	False	False	False	False	ishep	1	LSEC	0	3.4139829	2.994796
35530	False	True	False	False	False	islsec	3	Vessel cells	2	7.889337	3.1350403
35571	True	False	False	False	False	ishep	8	Vessel cells	2	6.070002	2.2658904
35639	False	True	False	False	False	islsec	0	Vessel cells	2	10.488	0.55551827
35668	True	False	False	False	False	ishep	2	Hepatocytes	1	5.766141	0.78970236
35704	False	False	True	False	False	ismese	5	Vessel cells	2	7.1221733	3.6675775
35705	True	False	False	False	False	ishep	6	Hepatocytes	1	4.018038	2.2322347
35729	True	False	False	False	False	ishep	4	Vessel cells	2	9.741394	4.880317
35757	False	False	False	True	False	isimm	2	Immune cells	3	3.36714	1.905888
35771	False	True	False	False	False	islsec	1	LSEC	0	2.1122782	5.829425
35773	False	True	False	False	False	islsec	8	Vessel cells	2	5.241025	3.0447342
35792	True	False	False	False	False	ishep	2	Hepatocytes	1	3.0606964	-1.3136042
35829	True	False	False	False	False	ishep	2	Hepatocytes	1	2.4724677	-0.65525216
35851	False	False	False	True	False	isimm	3	Immune cells	3	8.592422	0.80529344
35889	True	False	False	False	False	ishep	2	Hepatocytes	1	3.0646987	2.3600404
35890	True	False	False	False	False	ishep	3	Vessel cells	2	7.8531218	3.3162518
35932	False	False	False	False	True	isother	0	Vessel cells	2	11.244363	0.7077329
35965	False	False	True	False	False	ismese	0	Vessel cells	2	9.818476	2.8692703
35985	True	False	False	False	False	ishep	6	Hepatocytes	1	2.6477423	-0.02530818
36027	False	False	True	False	False	ismese	8	Vessel cells	2	6.452741	2.1346548
36028	False	False	True	False	False	ismese	3	Vessel cells	2	8.846487	1.5426213
36046	True	False	False	False	False	ishep	6	Hepatocytes	1	2.8179305	-0.041740496
36071	False	False	False	True	False	isimm	0	Immune cells	3	8.007883	1.5623448
36072	True	False	False	False	False	ishep	3	Vessel cells	2	6.466032	2.0642505
36073	False	True	False	False	False	islsec	8	Vessel cells	2	6.239466	4.264995
36109	True	False	False	False	False	ishep	6	Hepatocytes	1	1.5312669	-1.0330595
36132	False	False	True	False	False	ismese	0	Vessel cells	2	8.394946	4.2780085
36133	True	False	False	False	False	ishep	6	Hepatocytes	1	1.1425596	-0.20712397
36152	False	False	True	False	False	ismese	3	Vessel cells	2	5.726024	1.4954691
36171	False	True	False	False	False	islsec	3	Vessel cells	2	7.4526167	2.4687724
36186	True	False	False	False	False	ishep	0	Vessel cells	2	9.119106	1.8318238
36228	True	False	False	False	False	ishep	3	Vessel cells	2	7.919895	1.4065433
36230	False	True	False	False	False	islsec	3	Vessel cells	2	7.316923	2.0742338
36231	True	False	False	False	False	ishep	5	Vessel cells	2	5.4862676	4.3331776
36249	False	True	False	False	False	islsec	3	Vessel cells	2	7.437763	1.5973556
36250	False	False	True	False	False	ismese	3	Vessel cells	2	9.967317	4.7691483
36263	False	False	True	False	False	ismese	5	Vessel cells	2	8.103549	2.2387471
36265	False	True	False	False	False	islsec	1	LSEC	0	1.455206	4.6253705
36266	False	True	False	False	False	islsec	1	LSEC	0	3.730065	4.731024
36307	False	True	False	False	False	islsec	3	Vessel cells	2	7.475633	2.6109424
36309	False	False	True	False	False	ismese	0	Vessel cells	2	10.228	0.7612507
36387	True	False	False	False	False	ishep	2	Hepatocytes	1	6.110045	0.5478173
36405	True	False	False	False	False	ishep	2	Hepatocytes	1	3.8769765	0.33676073
36423	False	True	False	False	False	islsec	0	Vessel cells	2	10.329391	0.9647938
36485	False	False	False	True	False	isimm	0	Immune cells	3	9.709991	0.42065266
36486	False	False	True	False	False	ismese	3	Vessel cells	2	7.396647	1.7782748
36487	False	False	True	False	False	ismese	0	Vessel cells	2	7.771497	1.9666221
36511	True	False	False	False	False	ishep	6	Hepatocytes	1	2.5261877	0.20578922
36527	True	False	False	False	False	ishep	2	Hepatocytes	1	2.3259065	2.9325442
36637	False	False	False	True	False	isimm	1	Immune cells	3	3.1826522	3.4162574
36811	False	True	False	False	False	islsec	1	LSEC	0	4.7074986	4.614512
36851	False	True	False	False	False	islsec	7	Hepatocytes	1	11.202401	1.712266
36872	True	False	False	False	False	ishep	3	Vessel cells	2	6.751821	2.5584347
36873	False	False	True	False	False	ismese	0	Vessel cells	2	8.275671	2.164893
36874	False	True	False	False	False	islsec	3	Vessel cells	2	6.93556	5.8769546
36876	False	True	False	False	False	islsec	1	LSEC	0	3.823135	4.5491652
36900	True	False	False	False	False	ishep	2	Hepatocytes	1	5.836227	-0.6475785
36902	False	False	True	False	False	ismese	4	Vessel cells	2	9.030576	4.6482263
36903	True	False	False	False	False	ishep	1	LSEC	0	3.1477256	3.263638
36921	True	False	False	False	False	ishep	6	Hepatocytes	1	1.620182	-0.09791107
36922	False	False	False	True	False	isimm	0	Immune cells	3	10.577914	0.4412621
36923	False	False	False	True	False	isimm	3	Immune cells	3	8.340282	1.0659846
36924	False	False	False	True	False	isimm	3	Immune cells	3	6.5303235	3.0582972
36947	False	False	True	False	False	ismese	3	Vessel cells	2	8.058219	3.4469876
36985	False	True	False	False	False	islsec	8	Vessel cells	2	6.0549755	3.3867419
37025	False	True	False	False	False	islsec	8	Vessel cells	2	6.2027783	3.3292704
37039	False	True	False	False	False	islsec	2	Hepatocytes	1	3.634453	0.09133966
37055	True	False	False	False	False	ishep	6	Hepatocytes	1	1.4981047	0.41745728
37056	False	True	False	False	False	islsec	3	Vessel cells	2	7.0884	2.7657824
37116	False	False	True	False	False	ismese	3	Vessel cells	2	7.5029964	1.2745177
37176	False	False	True	False	False	ismese	3	Vessel cells	2	9.9144945	1.7939732
37235	False	False	False	True	False	isimm	5	Immune cells	3	9.864406	4.1359406
37240	False	False	False	False	True	isother	8	Vessel cells	2	4.381419	2.3427198
37272	False	True	False	False	False	islsec	3	Vessel cells	2	9.72022	1.8376317
37273	False	False	False	False	True	isother	2	Hepatocytes	1	2.0267298	-1.1627088
37309	True	False	False	False	False	ishep	2	Hepatocytes	1	4.327576	-2.1218634
37310	True	False	False	False	False	ishep	2	Hepatocytes	1	3.0697446	1.3664399
37364	False	True	False	False	False	islsec	3	Vessel cells	2	6.3218846	4.2242627
37383	False	True	False	False	False	islsec	3	Vessel cells	2	6.690596	1.7561783
37467	False	True	False	False	False	islsec	0	Vessel cells	2	9.457346	0.51098263
37469	True	False	False	False	False	ishep	3	Vessel cells	2	7.528252	1.5391141
37488	False	True	False	False	False	islsec	3	Vessel cells	2	6.619325	2.2393749
37511	True	False	False	False	False	ishep	2	Hepatocytes	1	4.1674175	-0.6904135
37521	True	False	False	False	False	ishep	2	Hepatocytes	1	3.4145188	1.170008
37522	False	False	True	False	False	ismese	3	Vessel cells	2	8.347201	2.2738326
37540	True	False	False	False	False	ishep	8	Vessel cells	2	5.8416615	4.266991
37541	False	False	True	False	False	ismese	8	Vessel cells	2	6.858952	4.61225
37581	False	True	False	False	False	islsec	3	Vessel cells	2	7.375902	3.947431
37601	False	False	True	False	False	ismese	8	Vessel cells	2	8.027725	4.673037
37679	False	False	True	False	False	ismese	3	Vessel cells	2	7.299882	2.8271286
37681	False	True	False	False	False	islsec	2	Hepatocytes	1	4.860054	-0.1290442
37749	True	False	False	False	False	ishep	0	Vessel cells	2	8.003568	1.1923823
37751	True	False	False	False	False	ishep	2	Hepatocytes	1	3.2610102	-1.2745478
37752	False	True	False	False	False	islsec	1	LSEC	0	3.6183074	4.8365574
37805	True	False	False	False	False	ishep	2	Hepatocytes	1	6.038158	-0.9548879
37846	True	False	False	False	False	ishep	6	Hepatocytes	1	2.3263795	-0.4479149
37847	False	True	False	False	False	islsec	0	Vessel cells	2	4.827729	3.2233405
37851	True	False	False	False	False	ishep	3	Vessel cells	2	8.982128	4.046136
37871	False	False	False	True	False	isimm	0	Immune cells	3	9.957237	0.011110586
37872	True	False	False	False	False	ishep	0	Vessel cells	2	7.184219	2.2078142
37873	True	False	False	False	False	ishep	8	Vessel cells	2	5.9784455	3.2649212
37894	False	True	False	False	False	islsec	3	Vessel cells	2	8.05171	2.1117299
37934	True	False	False	False	False	ishep	2	Hepatocytes	1	4.676355	-0.7548285
37950	False	False	True	False	False	ismese	3	Vessel cells	2	8.289505	1.5720923
38019	True	False	False	False	False	ishep	8	Vessel cells	2	5.7487073	3.6248853
38054	True	False	False	False	False	ishep	3	Vessel cells	2	8.848085	3.1898313
38073	False	True	False	False	False	islsec	1	LSEC	0	2.837741	4.218344
38099	False	True	False	False	False	islsec	1	LSEC	0	1.5465404	5.2507396
38100	True	False	False	False	False	ishep	2	Hepatocytes	1	4.747178	0.7088511
38101	True	False	False	False	False	ishep	3	Vessel cells	2	8.089035	1.7076826
38103	True	False	False	False	False	ishep	2	Hepatocytes	1	3.8029926	-0.4503288
38130	False	True	False	False	False	islsec	0	Vessel cells	2	6.8349075	0.84363306
38144	True	False	False	False	False	ishep	2	Hepatocytes	1	2.742026	1.2672008
38165	True	False	False	False	False	ishep	3	Vessel cells	2	7.2357407	1.2499045
38193	True	False	False	False	False	ishep	2	Hepatocytes	1	3.2652485	-1.7488226
38201	True	False	False	False	False	ishep	2	Hepatocytes	1	3.0178344	2.2458065
38243	True	False	False	False	False	ishep	0	Vessel cells	2	8.076436	0.08499731
38262	False	False	True	False	False	ismese	0	Vessel cells	2	7.9156575	0.9139537
38273	True	False	False	False	False	ishep	6	Hepatocytes	1	0.6139252	0.01874601
38342	True	False	False	False	False	ishep	2	Hepatocytes	1	4.656051	-0.244935
38354	False	True	False	False	False	islsec	1	LSEC	0	5.3983803	3.0055804
38365	True	False	False	False	False	ishep	2	Hepatocytes	1	3.1707919	0.10938295
38370	False	False	True	False	False	ismese	0	Vessel cells	2	6.796202	2.1404638
38371	False	False	True	False	False	ismese	3	Vessel cells	2	8.310471	2.0705688
38372	True	False	False	False	False	ishep	8	Vessel cells	2	4.519219	2.5731726
38411	False	True	False	False	False	islsec	3	Vessel cells	2	6.1908045	1.139361
38428	False	False	False	False	True	isother	5	Vessel cells	2	9.039383	3.5617087
38449	True	False	False	False	False	ishep	2	Hepatocytes	1	4.7150006	-1.4239117
38450	False	False	False	True	False	isimm	5	Immune cells	3	8.469603	2.2474606
38451	False	True	False	False	False	islsec	0	Vessel cells	2	10.408005	0.5059253
38470	False	True	False	False	False	islsec	3	Vessel cells	2	6.153719	2.2281432
38471	True	False	False	False	False	ishep	2	Hepatocytes	1	5.042369	-0.7881407
38472	True	False	False	False	False	ishep	1	LSEC	0	4.2598596	4.597657
38508	False	False	True	False	False	ismese	3	Vessel cells	2	8.0063505	1.996476
38510	False	True	False	False	False	islsec	3	Vessel cells	2	6.170381	1.9983673
38527	True	False	False	False	False	ishep	3	Vessel cells	2	6.0116544	1.6090095
38529	True	False	False	False	False	ishep	6	Hepatocytes	1	1.2536718	-0.32981774
38559	False	True	False	False	False	islsec	8	Vessel cells	2	4.776918	3.9486325
38577	True	False	False	False	False	ishep	2	Hepatocytes	1	5.855564	0.20322075
38604	True	False	False	False	False	ishep	2	Hepatocytes	1	3.5626392	0.64273053
38633	False	False	True	False	False	ismese	8	Vessel cells	2	5.501318	3.9721398
38647	False	False	False	False	True	isother	2	Hepatocytes	1	5.4505506	0.982944
38648	True	False	False	False	False	ishep	3	Vessel cells	2	9.200834	1.2066846
38673	False	False	True	False	False	ismese	0	Vessel cells	2	8.801312	0.38257056
38676	True	False	False	False	False	ishep	8	Vessel cells	2	5.9206686	3.5874188
38696	False	True	False	False	False	islsec	1	LSEC	0	3.4897094	4.3679028
38737	True	False	False	False	False	ishep	2	Hepatocytes	1	3.938673	-0.8071187
38758	False	True	False	False	False	islsec	8	Vessel cells	2	5.567359	4.0964
38766	False	True	False	False	False	islsec	8	Vessel cells	2	6.2892427	3.9892416
38774	True	False	False	False	False	ishep	6	Hepatocytes	1	1.9620802	-1.1736155
38775	False	True	False	False	False	islsec	3	Vessel cells	2	6.421216	1.5845139
38834	True	False	False	False	False	ishep	2	Hepatocytes	1	3.675995	0.13861242
38837	False	True	False	False	False	islsec	1	LSEC	0	3.997437	4.599357
38861	False	False	False	True	False	isimm	3	Immune cells	3	7.758857	1.331873
38871	False	False	False	True	False	isimm	3	Immune cells	3	8.02141	0.8979374
38879	True	False	False	False	False	ishep	2	Hepatocytes	1	4.2874074	0.5139089
38890	True	False	False	False	False	ishep	2	Hepatocytes	1	5.3811936	0.43582973
38891	True	False	False	False	False	ishep	3	Vessel cells	2	8.890101	0.9058769
38923	False	False	True	False	False	ismese	4	Vessel cells	2	8.8583355	6.287749
38924	True	False	False	False	False	ishep	8	Vessel cells	2	5.4517913	4.019708
38943	True	False	False	False	False	ishep	3	Vessel cells	2	7.4635205	0.87937737
38998	False	False	True	False	False	ismese	0	Vessel cells	2	6.966252	3.1154802
39008	True	False	False	False	False	ishep	8	Vessel cells	2	5.485943	3.353262
39019	False	False	False	True	False	isimm	7	Immune cells	3	11.254143	1.7209156
39024	True	False	False	False	False	ishep	2	Hepatocytes	1	4.9856625	1.8546131
39045	False	False	True	False	False	ismese	3	Vessel cells	2	8.352407	1.1117301
39048	True	False	False	False	False	ishep	1	LSEC	0	1.5448859	5.405004
39067	True	False	False	False	False	ishep	2	Hepatocytes	1	3.0699291	-1.0869074
39082	True	False	False	False	False	ishep	2	Hepatocytes	1	3.5496736	0.44308147
39098	True	False	False	False	False	ishep	5	Vessel cells	2	10.070738	1.7603705
39108	False	True	False	False	False	islsec	1	LSEC	0	5.7629776	4.583802
39109	False	False	False	True	False	isimm	0	Immune cells	3	7.799939	1.3559401
39110	False	False	False	True	False	isimm	0	Immune cells	3	10.338221	0.90889245
39112	False	True	False	False	False	islsec	8	Vessel cells	2	5.8475056	4.6700425
39135	False	False	True	False	False	ismese	8	Vessel cells	2	7.2984653	2.3656507
39152	False	False	False	False	True	isother	8	Vessel cells	2	6.262607	4.4795775
39170	False	True	False	False	False	islsec	3	Vessel cells	2	9.863389	2.2937384
39180	False	False	False	False	True	isother	5	Vessel cells	2	9.6683655	3.1688166
39190	True	False	False	False	False	ishep	2	Hepatocytes	1	4.936141	-0.9383842
39208	False	False	False	False	True	isother	2	Hepatocytes	1	6.843306	-0.5174709
39252	False	False	True	False	False	ismese	3	Vessel cells	2	10.1084585	1.636893
39254	False	False	False	True	False	isimm	1	Immune cells	3	1.8282965	5.086981
39272	False	False	False	True	False	isimm	3	Immune cells	3	7.944865	0.7953155
39361	True	False	False	False	False	ishep	2	Hepatocytes	1	3.472521	-0.8245681
39362	True	False	False	False	False	ishep	3	Vessel cells	2	5.7554255	2.262488
39401	False	False	False	False	True	isother	5	Vessel cells	2	9.156347	4.0754933
39411	False	True	False	False	False	islsec	6	Hepatocytes	1	1.5020154	0.56160986
39413	False	False	True	False	False	ismese	2	Hepatocytes	1	4.4890866	-1.0496006
39434	False	False	True	False	False	ismese	3	Vessel cells	2	9.402203	0.70366514
39435	True	False	False	False	False	ishep	0	Vessel cells	2	8.25598	-0.04889717
39455	True	False	False	False	False	ishep	3	Vessel cells	2	7.660052	1.7195635
39456	False	True	False	False	False	islsec	1	LSEC	0	3.0485191	4.040422
39529	False	True	False	False	False	islsec	1	LSEC	0	5.1994834	4.211059
39550	False	True	False	False	False	islsec	1	LSEC	0	5.411683	4.589518
39567	True	False	False	False	False	ishep	6	Hepatocytes	1	1.0425957	0.72364193
39608	True	False	False	False	False	ishep	3	Vessel cells	2	7.259495	1.7787951
39609	True	False	False	False	False	ishep	2	Hepatocytes	1	5.4910307	0.76868707
39622	False	True	False	False	False	islsec	5	Vessel cells	2	8.953067	5.080924
39633	True	False	False	False	False	ishep	6	Hepatocytes	1	2.1697102	-1.3759323
39704	False	False	False	False	True	isother	7	Hepatocytes	1	11.766455	0.44872165
39735	True	False	False	False	False	ishep	2	Hepatocytes	1	5.92393	-0.90938085
39736	True	False	False	False	False	ishep	8	Vessel cells	2	5.764331	4.5948534
39749	True	False	False	False	False	ishep	2	Hepatocytes	1	3.01076	0.5745682
39758	True	False	False	False	False	ishep	8	Vessel cells	2	6.405956	4.4691625
39775	False	True	False	False	False	islsec	1	LSEC	0	4.879927	3.5300078
39797	True	False	False	False	False	ishep	8	Vessel cells	2	5.0167556	3.9708965
39798	False	True	False	False	False	islsec	1	LSEC	0	4.430503	3.4878664
39818	False	True	False	False	False	islsec	3	Vessel cells	2	7.742644	2.5959775
39835	True	False	False	False	False	ishep	2	Hepatocytes	1	5.1622105	0.37653372
39836	True	False	False	False	False	ishep	2	Hepatocytes	1	4.107079	0.3690982
39850	True	False	False	False	False	ishep	6	Hepatocytes	1	2.151197	0.8631081
39851	True	False	False	False	False	ishep	1	LSEC	0	5.085403	3.9876475
39860	True	False	False	False	False	ishep	6	Hepatocytes	1	1.8216704	0.047659505
39861	False	False	True	False	False	ismese	8	Vessel cells	2	7.0247836	5.467854
39877	False	True	False	False	False	islsec	8	Vessel cells	2	5.889328	4.0806026
39890	False	True	False	False	False	islsec	0	Vessel cells	2	10.686082	1.5463935
39891	True	False	False	False	False	ishep	0	Vessel cells	2	7.927386	0.21857066
39892	True	False	False	False	False	ishep	2	Hepatocytes	1	4.7871547	-1.0301071
39905	True	False	False	False	False	ishep	6	Hepatocytes	1	3.7042148	1.7834058
39927	False	True	False	False	False	islsec	3	Vessel cells	2	9.5894165	4.1511116
39954	False	True	False	False	False	islsec	1	LSEC	0	5.190813	5.086123
39964	False	False	False	True	False	isimm	7	Immune cells	3	11.767147	0.90880674
39965	True	False	False	False	False	ishep	2	Hepatocytes	1	2.876888	-0.51472163
39968	True	False	False	False	False	ishep	8	Vessel cells	2	5.745624	3.2738788
39969	False	True	False	False	False	islsec	8	Vessel cells	2	4.137572	3.7838674
39993	True	False	False	False	False	ishep	2	Hepatocytes	1	4.2178597	-0.6161763
39994	False	False	False	True	False	isimm	1	Immune cells	3	1.7128305	5.3230925
40004	True	False	False	False	False	ishep	2	Hepatocytes	1	2.4785056	-1.5374972
40005	True	False	False	False	False	ishep	2	Hepatocytes	1	2.3600664	-1.2679169
40016	False	False	False	False	True	isother	0	Vessel cells	2	10.374827	0.51524067
40040	True	False	False	False	False	ishep	1	LSEC	0	1.4639792	4.5462008
40049	True	False	False	False	False	ishep	1	LSEC	0	3.323615	3.9267888
40069	True	False	False	False	False	ishep	8	Vessel cells	2	5.219285	4.065225
40082	True	False	False	False	False	ishep	7	Hepatocytes	1	9.073622	3.2328308
40105	True	False	False	False	False	ishep	2	Hepatocytes	1	5.0372	-1.3173591
40120	True	False	False	False	False	ishep	2	Hepatocytes	1	3.785452	0.44696054
40126	False	True	False	False	False	islsec	8	Vessel cells	2	5.564769	4.4053974
40157	False	False	True	False	False	ismese	0	Vessel cells	2	8.576815	-0.18425822
40169	True	False	False	False	False	ishep	6	Hepatocytes	1	1.8454571	0.11153605
40198	False	False	True	False	False	ismese	3	Vessel cells	2	9.24837	1.6441144
40200	False	True	False	False	False	islsec	1	LSEC	0	3.229701	4.0853615
40217	True	False	False	False	False	ishep	2	Hepatocytes	1	4.857797	-1.1569395
40219	False	True	False	False	False	islsec	3	Vessel cells	2	5.830954	2.8360734
40242	False	True	False	False	False	islsec	3	Vessel cells	2	6.4697113	5.2172103
40264	True	False	False	False	False	ishep	2	Hepatocytes	1	2.5051033	1.6148063
40300	False	True	False	False	False	islsec	8	Vessel cells	2	5.3935184	3.1126845
40311	True	False	False	False	False	ishep	2	Hepatocytes	1	3.4108765	0.024543004
40317	True	False	False	False	False	ishep	2	Hepatocytes	1	2.2700245	-0.9741345
40398	True	False	False	False	False	ishep	3	Vessel cells	2	8.4625635	1.3175353
40406	True	False	False	False	False	ishep	2	Hepatocytes	1	4.379002	-0.13461909
40421	True	False	False	False	False	ishep	6	Hepatocytes	1	1.7941455	-0.18916205
40422	False	False	False	False	True	isother	2	Hepatocytes	1	5.860256	-0.59946674
40440	False	False	True	False	False	ismese	3	Vessel cells	2	8.182001	1.2587848
40441	False	False	False	True	False	isimm	5	Immune cells	3	10.091417	1.102627
40461	True	False	False	False	False	ishep	3	Vessel cells	2	8.193174	1.7793504
40462	False	False	True	False	False	ismese	0	Vessel cells	2	9.13668	-0.04039023
40463	True	False	False	False	False	ishep	8	Vessel cells	2	5.3933086	3.5696328
40503	False	False	False	True	False	isimm	0	Immune cells	3	9.661543	0.8959243
40521	False	False	True	False	False	ismese	3	Vessel cells	2	7.7951202	2.4834037
40556	True	False	False	False	False	ishep	2	Hepatocytes	1	3.8429694	-0.57929385
40571	False	True	False	False	False	islsec	1	LSEC	0	3.1342268	5.0319085
40584	True	False	False	False	False	ishep	8	Vessel cells	2	4.276454	3.2973194
40609	False	False	False	True	False	isimm	0	Immune cells	3	8.90123	1.7739869
40648	False	True	False	False	False	islsec	8	Vessel cells	2	5.8488545	3.5982382
40649	False	True	False	False	False	islsec	8	Vessel cells	2	6.179916	4.3229814
40680	True	False	False	False	False	ishep	8	Vessel cells	2	4.480422	3.6204357
40692	True	False	False	False	False	ishep	6	Hepatocytes	1	1.5489377	-0.6845736
40705	True	False	False	False	False	ishep	2	Hepatocytes	1	3.008719	-1.2585692
40713	True	False	False	False	False	ishep	3	Vessel cells	2	6.761371	0.80935454
40714	True	False	False	False	False	ishep	2	Hepatocytes	1	5.0654645	0.59643924
40725	True	False	False	False	False	ishep	6	Hepatocytes	1	2.0204148	1.4869956
40776	True	False	False	False	False	ishep	5	Vessel cells	2	6.4480023	4.370476
40825	True	False	False	False	False	ishep	0	Vessel cells	2	10.1019335	0.76844764
40826	False	False	False	True	False	isimm	2	Immune cells	3	4.954682	-0.81899685
40827	False	False	False	False	True	isother	1	LSEC	0	5.035555	4.484681
40844	True	False	False	False	False	ishep	1	LSEC	0	2.0960279	4.9453115
40862	True	False	False	False	False	ishep	2	Hepatocytes	1	2.7176957	-1.5942702
40873	False	True	False	False	False	islsec	5	Vessel cells	2	6.408273	3.9991157
40888	False	True	False	False	False	islsec	0	Vessel cells	2	9.142191	1.5072803
40889	True	False	False	False	False	ishep	3	Vessel cells	2	7.8265805	0.38616762
40941	True	False	False	False	False	ishep	2	Hepatocytes	1	4.5285907	1.6657574
40947	False	False	False	True	False	isimm	0	Immune cells	3	9.245897	-0.10700454
40961	True	False	False	False	False	ishep	6	Hepatocytes	1	0.62839365	0.6757204
40971	False	False	True	False	False	ismese	0	Vessel cells	2	9.447648	0.258882
40973	True	False	False	False	False	ishep	2	Hepatocytes	1	5.019116	-1.2480569
40992	True	False	False	False	False	ishep	8	Vessel cells	2	5.66149	3.2139695
41005	True	False	False	False	False	ishep	2	Hepatocytes	1	3.427919	0.030188313
41012	True	False	False	False	False	ishep	6	Hepatocytes	1	1.2722906	0.08010973
41013	True	False	False	False	False	ishep	8	Vessel cells	2	4.7243376	2.301788
41024	True	False	False	False	False	ishep	6	Hepatocytes	1	2.4621513	0.8028863
41080	True	False	False	False	False	ishep	2	Hepatocytes	1	3.3101954	0.6458992
41085	True	False	False	False	False	ishep	6	Hepatocytes	1	1.8653749	-0.8665055
41097	False	True	False	False	False	islsec	8	Vessel cells	2	6.487783	4.8926964
41115	True	False	False	False	False	ishep	8	Vessel cells	2	5.2247496	2.4291415
41131	True	False	False	False	False	ishep	7	Hepatocytes	1	8.051704	3.7868826
41132	True	False	False	False	False	ishep	8	Vessel cells	2	4.069323	3.2361212
41163	False	True	False	False	False	islsec	8	Vessel cells	2	6.2464523	4.3324633
41190	True	False	False	False	False	ishep	8	Vessel cells	2	5.684926	3.3271546
41220	False	True	False	False	False	islsec	5	Vessel cells	2	7.165058	5.3824434
41227	False	False	True	False	False	ismese	3	Vessel cells	2	8.687612	1.7260909
41231	True	False	False	False	False	ishep	8	Vessel cells	2	5.9365788	4.241665
41243	True	False	False	False	False	ishep	6	Hepatocytes	1	1.8232081	1.2155521
41248	False	False	False	False	True	isother	6	Hepatocytes	1	3.1519327	0.6590409
41264	False	False	True	False	False	ismese	3	Vessel cells	2	8.227524	0.9566979
41285	True	False	False	False	False	ishep	8	Vessel cells	2	5.914438	1.6223598
41308	True	False	False	False	False	ishep	0	Vessel cells	2	10.766631	0.8909038
41309	False	False	False	False	True	isother	2	Hepatocytes	1	4.253956	0.15768199
41327	False	True	False	False	False	islsec	3	Vessel cells	2	9.674298	1.2854196
41328	False	False	True	False	False	ismese	3	Vessel cells	2	7.6753407	2.3205638
41351	False	False	True	False	False	ismese	3	Vessel cells	2	9.303244	0.37808797
41359	True	False	False	False	False	ishep	2	Hepatocytes	1	2.8404129	2.075002
41366	False	True	False	False	False	islsec	8	Vessel cells	2	6.302095	4.357931
41385	False	True	False	False	False	islsec	1	LSEC	0	5.438258	4.0855455
41386	False	True	False	False	False	islsec	1	LSEC	0	4.407451	4.516317
41387	False	True	False	False	False	islsec	1	LSEC	0	4.869405	4.040392
41400	True	False	False	False	False	ishep	2	Hepatocytes	1	4.6564837	1.1105905
41401	True	False	False	False	False	ishep	6	Hepatocytes	1	0.9653869	2.572278
41421	True	False	False	False	False	ishep	6	Hepatocytes	1	0.525019	0.6012712
41427	True	False	False	False	False	ishep	6	Hepatocytes	1	3.7864552	-0.4519597
41445	False	False	True	False	False	ismese	5	Vessel cells	2	7.5953927	3.3904257
41468	False	False	True	False	False	ismese	8	Vessel cells	2	6.714626	4.1762404
41486	True	False	False	False	False	ishep	2	Hepatocytes	1	3.5725226	-1.326174
41505	False	False	False	True	False	isimm	5	Immune cells	3	9.7515955	4.3965664
41506	True	False	False	False	False	ishep	3	Vessel cells	2	8.484707	2.3641
41519	False	False	True	False	False	ismese	0	Vessel cells	2	10.906248	0.8183666
41520	False	True	False	False	False	islsec	1	LSEC	0	3.6983497	2.6554766
41521	True	False	False	False	False	ishep	2	Hepatocytes	1	4.017963	-1.1023138
41542	False	False	False	False	True	isother	2	Hepatocytes	1	4.810328	-0.71737903
41565	False	False	True	False	False	ismese	2	Hepatocytes	1	4.57576	-1.3047764
41566	False	False	True	False	False	ismese	8	Vessel cells	2	5.9520316	2.6006665
41589	False	True	False	False	False	islsec	5	Vessel cells	2	8.137125	5.209954
41609	True	False	False	False	False	ishep	6	Hepatocytes	1	0.5203045	1.1469471
41616	False	True	False	False	False	islsec	1	LSEC	0	4.5510907	4.797238
41626	True	False	False	False	False	ishep	1	LSEC	0	1.8127747	4.5555453
41645	True	False	False	False	False	ishep	6	Hepatocytes	1	1.6993216	-0.557217
41656	False	False	True	False	False	ismese	0	Vessel cells	2	9.420909	2.9318128
41659	False	False	True	False	False	ismese	8	Vessel cells	2	6.364692	4.5686154
41674	True	False	False	False	False	ishep	2	Hepatocytes	1	3.318732	2.8471675
41675	True	False	False	False	False	ishep	6	Hepatocytes	1	5.3044677	-0.7165763
41676	False	True	False	False	False	islsec	3	Vessel cells	2	7.8231125	1.3356372
41677	True	False	False	False	False	ishep	8	Vessel cells	2	4.996647	1.8955652
41679	True	False	False	False	False	ishep	6	Hepatocytes	1	4.514956	1.0491844
41698	False	True	False	False	False	islsec	4	Vessel cells	2	8.527517	4.8320374
41699	False	False	True	False	False	ismese	4	Vessel cells	2	7.697663	6.3911085
41700	False	False	False	True	False	isimm	8	Immune cells	3	6.7337894	2.387137
41718	False	True	False	False	False	islsec	7	Hepatocytes	1	10.896886	3.031494
41749	True	False	False	False	False	ishep	8	Vessel cells	2	5.622839	3.7301123
41765	True	False	False	False	False	ishep	6	Hepatocytes	1	1.106274	-0.34174404
41766	True	False	False	False	False	ishep	6	Hepatocytes	1	1.975404	0.33786526
41806	True	False	False	False	False	ishep	2	Hepatocytes	1	6.4159355	-0.4588511
41831	False	False	True	False	False	ismese	8	Vessel cells	2	6.307334	2.8054855
41842	True	False	False	False	False	ishep	5	Vessel cells	2	11.199575	2.1937568
41848	False	False	False	True	False	isimm	5	Immune cells	3	10.4835	1.0865406
41871	True	False	False	False	False	ishep	2	Hepatocytes	1	5.0555735	-1.0463336
41885	True	False	False	False	False	ishep	2	Hepatocytes	1	5.0886	0.37815526
41886	False	True	False	False	False	islsec	8	Vessel cells	2	5.265982	2.3677375
41891	False	False	True	False	False	ismese	7	Hepatocytes	1	5.4524174	-0.42566597
41963	False	True	False	False	False	islsec	5	Vessel cells	2	9.97709	3.6543465
41970	True	False	False	False	False	ishep	8	Vessel cells	2	4.323805	2.821024
42009	False	False	False	False	True	isother	5	Vessel cells	2	5.7773805	3.4537275
42010	True	False	False	False	False	ishep	7	Hepatocytes	1	7.787425	2.4538388
42011	False	False	True	False	False	ismese	8	Vessel cells	2	6.2601933	4.252045
42030	False	False	True	False	False	ismese	3	Vessel cells	2	7.6435256	2.4997969
42033	False	False	True	False	False	ismese	4	Vessel cells	2	7.549134	6.247086
42039	False	True	False	False	False	islsec	1	LSEC	0	5.1966996	3.604592
42045	True	False	False	False	False	ishep	2	Hepatocytes	1	4.903365	-1.5822295
42046	False	True	False	False	False	islsec	4	Vessel cells	2	6.9627843	6.1825857
42076	False	False	True	False	False	ismese	3	Vessel cells	2	8.391007	0.84597015
42078	False	False	True	False	False	ismese	4	Vessel cells	2	8.806963	5.672012
42089	True	False	False	False	False	ishep	2	Hepatocytes	1	3.2161508	-0.9855895
42099	False	False	False	False	True	isother	0	Vessel cells	2	10.383584	1.8998386
42106	False	False	True	False	False	ismese	0	Vessel cells	2	9.535294	-0.50368404
42107	False	False	True	False	False	ismese	7	Hepatocytes	1	5.2440743	0.29243764
42118	False	True	False	False	False	islsec	3	Vessel cells	2	8.665986	3.6213446
42130	True	False	False	False	False	ishep	2	Hepatocytes	1	2.1570168	-0.11810942
42139	True	False	False	False	False	ishep	3	Vessel cells	2	7.8028564	0.52814347
42140	False	False	True	False	False	ismese	3	Vessel cells	2	5.694741	0.7675449
42150	True	False	False	False	False	ishep	2	Hepatocytes	1	2.47974	0.0029900419
42162	True	False	False	False	False	ishep	3	Vessel cells	2	5.9900956	0.8108301
42204	True	False	False	False	False	ishep	2	Hepatocytes	1	2.5857408	-1.2304791
42215	False	False	True	False	False	ismese	8	Vessel cells	2	5.9270945	4.6135335
42216	True	False	False	False	False	ishep	8	Vessel cells	2	5.7960143	4.128006
42240	True	False	False	False	False	ishep	2	Hepatocytes	1	3.0252733	-0.4091513
42303	True	False	False	False	False	ishep	3	Vessel cells	2	9.76107	2.4526477
42324	False	False	True	False	False	ismese	0	Vessel cells	2	10.29716	2.3996208
42345	False	False	False	False	True	isother	0	Vessel cells	2	10.006276	2.1798754
42347	True	False	False	False	False	ishep	2	Hepatocytes	1	5.1654916	1.9839056
42378	True	False	False	False	False	ishep	3	Vessel cells	2	9.16203	1.176018
42379	False	False	False	False	True	isother	0	Vessel cells	2	8.109324	1.1227871
42397	False	True	False	False	False	islsec	1	LSEC	0	5.8296256	5.3340235
42421	False	True	False	False	False	islsec	0	Vessel cells	2	9.832648	0.20176364
42443	False	False	True	False	False	ismese	8	Vessel cells	2	6.1415453	3.9399827
42457	False	False	False	False	True	isother	5	Vessel cells	2	7.1161075	2.9514253
42476	True	False	False	False	False	ishep	2	Hepatocytes	1	5.664142	0.071497925
42477	True	False	False	False	False	ishep	8	Vessel cells	2	4.874371	2.5365694
42489	False	False	True	False	False	ismese	4	Vessel cells	2	7.2728243	4.204188
42501	True	False	False	False	False	ishep	6	Hepatocytes	1	1.0864514	0.6361163
42510	False	False	True	False	False	ismese	0	Vessel cells	2	8.407846	0.49183482
42512	True	False	False	False	False	ishep	3	Vessel cells	2	7.6094155	-0.102577604
42513	False	False	True	False	False	ismese	4	Vessel cells	2	8.02383	7.2251425
42549	False	False	True	False	False	ismese	3	Vessel cells	2	6.302626	2.6195908
42601	True	False	False	False	False	ishep	1	LSEC	0	2.0918434	4.74796
42614	False	False	True	False	False	ismese	3	Vessel cells	2	8.137006	3.052357
42671	True	False	False	False	False	ishep	2	Hepatocytes	1	2.2651942	1.522063
42676	True	False	False	False	False	ishep	2	Hepatocytes	1	4.543232	0.19555603
42693	False	False	True	False	False	ismese	7	Hepatocytes	1	11.116981	1.264461
42706	False	True	False	False	False	islsec	1	LSEC	0	4.127224	4.2989163
42712	False	True	False	False	False	islsec	3	Vessel cells	2	7.1681433	2.2253628
42713	False	True	False	False	False	islsec	8	Vessel cells	2	5.791754	3.8079526
42723	False	False	False	False	True	isother	3	Vessel cells	2	7.1280637	3.7944582
42754	True	False	False	False	False	ishep	3	Vessel cells	2	6.0894737	0.5512394
42795	False	False	True	False	False	ismese	3	Vessel cells	2	6.948612	1.9245567
42798	False	False	True	False	False	ismese	8	Vessel cells	2	6.4192395	-0.8065387
42816	False	False	True	False	False	ismese	8	Vessel cells	2	6.8518987	5.6877346
42832	True	False	False	False	False	ishep	6	Hepatocytes	1	1.5012378	-1.0863212
42842	True	False	False	False	False	ishep	6	Hepatocytes	1	4.1689262	0.97844297
42849	False	True	False	False	False	islsec	3	Vessel cells	2	9.093555	2.5494833
42869	False	False	True	False	False	ismese	0	Vessel cells	2	8.923973	1.3058966
42880	False	False	True	False	False	ismese	7	Hepatocytes	1	9.991022	4.2752566
42881	True	False	False	False	False	ishep	2	Hepatocytes	1	3.4228106	0.82245296
42886	False	False	True	False	False	ismese	7	Hepatocytes	1	7.0926023	1.6744642
42887	True	False	False	False	False	ishep	6	Hepatocytes	1	2.0544355	-1.4225928
42888	True	False	False	False	False	ishep	8	Vessel cells	2	5.816778	3.0527785
42894	True	False	False	False	False	ishep	1	LSEC	0	2.3742118	4.7846947
42895	True	False	False	False	False	ishep	1	LSEC	0	2.1791117	2.6544619
42902	False	False	True	False	False	ismese	2	Hepatocytes	1	4.733749	-0.4946126
42913	False	False	False	False	True	isother	5	Vessel cells	2	9.703109	4.4556036
42919	False	False	True	False	False	ismese	8	Vessel cells	2	6.8229394	5.3307195
42964	True	False	False	False	False	ishep	2	Hepatocytes	1	5.754093	-0.31228492
42991	True	False	False	False	False	ishep	6	Hepatocytes	1	1.995331	0.09816472
43014	True	False	False	False	False	ishep	2	Hepatocytes	1	3.7061152	0.4787861
43024	True	False	False	False	False	ishep	6	Hepatocytes	1	1.9398421	2.6022494
43055	True	False	False	False	False	ishep	2	Hepatocytes	1	3.9083142	-1.8769957
43065	True	False	False	False	False	ishep	2	Hepatocytes	1	2.8107932	0.8020634
43088	False	True	False	False	False	islsec	5	Vessel cells	2	9.627477	4.337593
43089	False	True	False	False	False	islsec	1	LSEC	0	2.5821376	4.9535336
43120	True	False	False	False	False	ishep	3	Vessel cells	2	8.056901	-0.0944081
43121	True	False	False	False	False	ishep	3	Vessel cells	2	6.5560756	2.8857386
43144	False	False	True	False	False	ismese	3	Vessel cells	2	8.398196	1.3944979
43145	False	False	True	False	False	ismese	3	Vessel cells	2	9.058342	0.54460114
43201	False	False	True	False	False	ismese	4	Vessel cells	2	8.813403	5.8414655
43202	True	False	False	False	False	ishep	3	Vessel cells	2	7.658341	-0.36313838
43219	False	False	True	False	False	ismese	8	Vessel cells	2	7.514216	5.3382497
43220	True	False	False	False	False	ishep	2	Hepatocytes	1	4.7492933	-1.1829059
43263	False	False	True	False	False	ismese	3	Vessel cells	2	7.926453	3.1872313
43287	False	True	False	False	False	islsec	1	LSEC	0	1.6409209	6.280933
43299	True	False	False	False	False	ishep	6	Hepatocytes	1	0.9310043	1.3012142
43309	True	False	False	False	False	ishep	2	Hepatocytes	1	4.7432146	-1.3122082
43310	True	False	False	False	False	ishep	8	Vessel cells	2	6.294926	3.169175
43341	True	False	False	False	False	ishep	3	Vessel cells	2	4.8921876	0.77395284
43343	False	False	True	False	False	ismese	4	Vessel cells	2	7.9142127	5.7953997
43355	True	False	False	False	False	ishep	7	Hepatocytes	1	11.050076	3.020342
43356	False	False	False	False	True	isother	7	Hepatocytes	1	11.821679	2.6582716
43367	True	False	False	False	False	ishep	3	Vessel cells	2	8.070635	1.3388094
43368	False	False	True	False	False	ismese	8	Vessel cells	2	5.883744	2.8626783
43369	True	False	False	False	False	ishep	2	Hepatocytes	1	4.747452	-0.089839056
43381	True	False	False	False	False	ishep	6	Hepatocytes	1	1.7289865	2.5595133
43382	True	False	False	False	False	ishep	1	LSEC	0	3.0816264	3.9518297
43403	False	False	True	False	False	ismese	8	Vessel cells	2	5.5846043	1.998548
43433	False	False	False	False	True	isother	5	Vessel cells	2	7.3666224	4.985561
43434	False	False	False	False	True	isother	7	Hepatocytes	1	11.735642	2.473866
43435	True	False	False	False	False	ishep	2	Hepatocytes	1	2.8514287	-0.6036968
43436	True	False	False	False	False	ishep	1	LSEC	0	2.3862457	3.8862011
43464	False	False	True	False	False	ismese	4	Vessel cells	2	8.078541	4.091916
43465	False	False	True	False	False	ismese	4	Vessel cells	2	8.084562	6.712046
43489	False	False	True	False	False	ismese	0	Vessel cells	2	10.197181	1.8334404
43490	True	False	False	False	False	ishep	0	Vessel cells	2	7.909103	0.74153376
43491	False	False	True	False	False	ismese	3	Vessel cells	2	7.0599604	3.5459688
43504	False	False	False	True	False	isimm	1	Immune cells	3	2.115986	6.162294
43515	False	False	False	True	False	isimm	0	Immune cells	3	8.668038	2.2320614
43576	False	False	True	False	False	ismese	4	Vessel cells	2	9.99456	6.351472
43584	False	False	True	False	False	ismese	3	Vessel cells	2	9.772509	4.096755
43585	False	False	True	False	False	ismese	3	Vessel cells	2	6.8554864	-0.20309795
43586	True	False	False	False	False	ishep	2	Hepatocytes	1	3.4113612	-0.79691607
43607	True	False	False	False	False	ishep	6	Hepatocytes	1	1.4909211	-0.50642616
43608	False	False	False	False	True	isother	1	LSEC	0	4.8468776	5.896941
43635	True	False	False	False	False	ishep	3	Vessel cells	2	5.9919977	0.27498615
43673	True	False	False	False	False	ishep	3	Vessel cells	2	8.029551	0.8796569
43676	True	False	False	False	False	ishep	2	Hepatocytes	1	4.445928	-1.0498049
43685	False	False	False	True	False	isimm	1	Immune cells	3	3.47229	3.0977173
43694	False	False	True	False	False	ismese	0	Vessel cells	2	9.119807	1.0869181
43697	False	False	True	False	False	ismese	8	Vessel cells	2	6.629486	4.3348026
43718	False	True	False	False	False	islsec	8	Vessel cells	2	6.0728087	2.6191335
43723	False	False	True	False	False	ismese	3	Vessel cells	2	5.6386294	2.6136258
43735	True	False	False	False	False	ishep	2	Hepatocytes	1	4.2657247	-0.39134747
43758	False	False	True	False	False	ismese	3	Vessel cells	2	8.220464	3.3709354
43768	False	False	False	False	True	isother	0	Vessel cells	2	9.77092	2.005101
43770	True	False	False	False	False	ishep	2	Hepatocytes	1	4.154356	-0.7396275
43776	False	False	True	False	False	ismese	8	Vessel cells	2	6.779706	4.774332
43795	False	True	False	False	False	islsec	5	Vessel cells	2	6.4948435	4.125989
43818	False	False	True	False	False	ismese	0	Vessel cells	2	8.990965	-0.31740218
43850	False	False	True	False	False	ismese	0	Vessel cells	2	7.9323707	0.8996023
43854	False	True	False	False	False	islsec	7	Hepatocytes	1	9.80111	3.2330277
43874	True	False	False	False	False	ishep	6	Hepatocytes	1	2.5923843	-1.0753044
43899	False	False	True	False	False	ismese	0	Vessel cells	2	10.027944	3.0663948
43914	True	False	False	False	False	ishep	6	Hepatocytes	1	3.0977702	0.1000256
43921	True	False	False	False	False	ishep	3	Vessel cells	2	6.956914	2.3276396
43990	True	False	False	False	False	ishep	6	Hepatocytes	1	6.1914463	-1.4798247
44054	True	False	False	False	False	ishep	2	Hepatocytes	1	4.82102	-1.0984337
44079	True	False	False	False	False	ishep	2	Hepatocytes	1	2.3423219	2.0501184
44087	True	False	False	False	False	ishep	6	Hepatocytes	1	1.6293807	-0.2549472
44088	True	False	False	False	False	ishep	3	Vessel cells	2	6.106674	2.8938403
44111	False	True	False	False	False	islsec	2	Hepatocytes	1	5.3469954	-0.37059644
44128	True	False	False	False	False	ishep	6	Hepatocytes	1	2.1900475	-1.4047396
44137	True	False	False	False	False	ishep	7	Hepatocytes	1	10.193706	1.2632449
44138	False	True	False	False	False	islsec	4	Vessel cells	2	9.639767	4.803566
44139	False	False	False	False	True	isother	5	Vessel cells	2	9.874447	1.0957707
44151	False	True	False	False	False	islsec	1	LSEC	0	3.633832	4.4766855
44170	False	False	True	False	False	ismese	6	Hepatocytes	1	2.506514	-1.6842035
44171	False	True	False	False	False	islsec	3	Vessel cells	2	5.714939	1.5200295
44192	False	False	True	False	False	ismese	3	Vessel cells	2	5.4502	0.956077
44217	False	True	False	False	False	islsec	3	Vessel cells	2	6.7354846	2.1821172
44222	True	False	False	False	False	ishep	2	Hepatocytes	1	3.1477675	1.3836645
44223	False	True	False	False	False	islsec	6	Hepatocytes	1	1.4240997	0.68784034
44224	True	False	False	False	False	ishep	2	Hepatocytes	1	2.9673476	-1.0518141
44236	True	False	False	False	False	ishep	2	Hepatocytes	1	2.7310176	-0.52072424
44237	True	False	False	False	False	ishep	1	LSEC	0	1.8986293	4.546774
44238	True	False	False	False	False	ishep	6	Hepatocytes	1	1.4744225	2.861353
44262	False	True	False	False	False	islsec	1	LSEC	0	2.8611689	5.5190716
44292	False	True	False	False	False	islsec	3	Vessel cells	2	6.288433	1.3544755
44330	False	False	True	False	False	ismese	4	Vessel cells	2	8.673382	4.813001
44331	False	False	True	False	False	ismese	8	Vessel cells	2	6.9511347	2.9567444
44332	True	False	False	False	False	ishep	3	Vessel cells	2	6.1648088	0.7872992
44333	True	False	False	False	False	ishep	8	Vessel cells	2	5.6870475	3.2502635
44352	True	False	False	False	False	ishep	2	Hepatocytes	1	2.3016443	-0.66523975
44360	True	False	False	False	False	ishep	2	Hepatocytes	1	5.370824	0.017219594
44361	False	False	False	False	True	isother	0	Vessel cells	2	9.368444	2.9506419
44369	False	False	True	False	False	ismese	5	Vessel cells	2	10.005574	4.058435
44436	True	False	False	False	False	ishep	7	Hepatocytes	1	10.889631	1.019793
44437	False	True	False	False	False	islsec	5	Vessel cells	2	7.910357	4.910505
44447	True	False	False	False	False	ishep	8	Vessel cells	2	4.70097	2.4830868
44458	False	True	False	False	False	islsec	1	LSEC	0	4.1240926	2.9573631
44460	True	False	False	False	False	ishep	6	Hepatocytes	1	1.5764283	3.1507773
44468	False	True	False	False	False	islsec	1	LSEC	0	3.5644817	4.623255
44485	True	False	False	False	False	ishep	2	Hepatocytes	1	4.60924	-1.7735765
44486	True	False	False	False	False	ishep	2	Hepatocytes	1	2.7661495	2.7806664
44506	True	False	False	False	False	ishep	0	Vessel cells	2	7.2286973	1.4586298
44518	True	False	False	False	False	ishep	2	Hepatocytes	1	4.515225	0.24985303
44565	True	False	False	False	False	ishep	2	Hepatocytes	1	5.2694626	0.4941158
44567	False	False	False	True	False	isimm	7	Immune cells	3	10.932888	2.661986
44579	False	True	False	False	False	islsec	1	LSEC	0	3.47807	3.575788
44597	True	False	False	False	False	ishep	2	Hepatocytes	1	4.147716	0.49516916
44604	False	False	True	False	False	ismese	7	Hepatocytes	1	10.857125	3.040452
44622	False	False	True	False	False	ismese	3	Vessel cells	2	9.097415	0.8511807
44641	True	False	False	False	False	ishep	3	Vessel cells	2	8.005175	3.505194
44642	False	False	False	False	True	isother	8	Vessel cells	2	7.1969366	4.927724
44664	True	False	False	False	False	ishep	2	Hepatocytes	1	3.0452332	-0.85333884
44702	True	False	False	False	False	ishep	1	LSEC	0	5.3378077	5.3600497
44724	True	False	False	False	False	ishep	6	Hepatocytes	1	2.596012	-1.2021215
44781	False	False	True	False	False	ismese	5	Vessel cells	2	7.87739	1.9966401
44782	True	False	False	False	False	ishep	8	Vessel cells	2	6.7191806	3.5158136
44792	True	False	False	False	False	ishep	5	Vessel cells	2	8.400756	3.876996
44800	False	True	False	False	False	islsec	0	Vessel cells	2	7.3522334	1.6683779
44801	False	False	False	True	False	isimm	7	Immune cells	3	11.546697	1.4914119
44804	True	False	False	False	False	ishep	3	Vessel cells	2	6.112231	0.83727396
44814	False	False	True	False	False	ismese	0	Vessel cells	2	6.5669274	1.7119083
44841	False	False	True	False	False	ismese	5	Vessel cells	2	10.206697	3.5285232
44853	False	True	False	False	False	islsec	0	Vessel cells	2	8.321699	2.2480369
44864	False	True	False	False	False	islsec	2	Hepatocytes	1	5.206218	0.9151417
44865	False	True	False	False	False	islsec	3	Vessel cells	2	8.937636	2.8916638
44889	False	False	True	False	False	ismese	0	Vessel cells	2	7.796551	1.6580671
44910	False	True	False	False	False	islsec	0	Vessel cells	2	8.189806	1.1468874
44911	False	False	True	False	False	ismese	0	Vessel cells	2	9.960238	4.163107
44914	False	False	False	True	False	isimm	7	Immune cells	3	11.491447	1.4085385
44934	False	True	False	False	False	islsec	1	LSEC	0	4.2124333	3.8183846
44954	True	False	False	False	False	ishep	1	LSEC	0	5.192677	3.029698
44974	True	False	False	False	False	ishep	5	Vessel cells	2	9.979458	1.7463781
44983	True	False	False	False	False	ishep	2	Hepatocytes	1	4.0991125	-0.66866034
45009	False	False	False	False	True	isother	0	Vessel cells	2	7.987688	-0.13116601
45019	False	True	False	False	False	islsec	5	Vessel cells	2	5.7928834	4.922328
45026	True	False	False	False	False	ishep	2	Hepatocytes	1	4.3160477	-0.73084325
45027	True	False	False	False	False	ishep	6	Hepatocytes	1	1.2951558	-1.0364436
45071	True	False	False	False	False	ishep	3	Vessel cells	2	5.6137767	1.5689029
45078	True	False	False	False	False	ishep	6	Hepatocytes	1	1.9917841	0.12055133
45079	True	False	False	False	False	ishep	0	Vessel cells	2	9.461295	1.0155467
45105	False	False	True	False	False	ismese	0	Vessel cells	2	7.5150127	0.82737464
45106	False	False	False	False	True	isother	0	Vessel cells	2	10.109945	0.25536674
45126	False	False	True	False	False	ismese	0	Vessel cells	2	8.828405	2.218527
45127	False	False	True	False	False	ismese	8	Vessel cells	2	5.691135	3.1240847
45137	True	False	False	False	False	ishep	2	Hepatocytes	1	5.465079	-1.5131286
45146	False	False	True	False	False	ismese	4	Vessel cells	2	8.833919	4.4855895
45147	False	False	False	True	False	isimm	3	Immune cells	3	7.7829103	0.43890175
45164	True	False	False	False	False	ishep	3	Vessel cells	2	10.27409	0.19880696
45176	False	False	True	False	False	ismese	3	Vessel cells	2	7.571204	4.269359
45184	False	True	False	False	False	islsec	0	Vessel cells	2	9.888697	3.5090296
45199	True	False	False	False	False	ishep	3	Vessel cells	2	8.339302	3.310728
45242	False	False	True	False	False	ismese	6	Hepatocytes	1	3.339083	-1.1955456
45251	True	False	False	False	False	ishep	1	LSEC	0	5.0227737	2.5549026
45264	True	False	False	False	False	ishep	2	Hepatocytes	1	3.877061	-0.85109216
45265	False	False	True	False	False	ismese	3	Vessel cells	2	8.505777	2.0088692
45287	True	False	False	False	False	ishep	2	Hepatocytes	1	4.1183996	0.9074655
45300	True	False	False	False	False	ishep	7	Hepatocytes	1	9.545037	3.2267008
45307	True	False	False	False	False	ishep	2	Hepatocytes	1	4.3645196	-1.3929409
45324	False	True	False	False	False	islsec	0	Vessel cells	2	9.621101	2.113733
45336	True	False	False	False	False	ishep	6	Hepatocytes	1	1.8749783	-1.4095366
45350	False	False	False	False	True	isother	8	Vessel cells	2	4.646485	3.154011
45360	False	True	False	False	False	islsec	5	Vessel cells	2	7.9426413	4.64009
45363	True	False	False	False	False	ishep	2	Hepatocytes	1	3.7535808	2.3427556
45364	False	False	True	False	False	ismese	6	Hepatocytes	1	3.3465772	-1.5144236
45365	True	False	False	False	False	ishep	2	Hepatocytes	1	4.9805093	-0.4867533
45381	True	False	False	False	False	ishep	3	Vessel cells	2	6.387403	0.43637025
45394	False	False	True	False	False	ismese	0	Vessel cells	2	8.679841	2.6132927
45405	False	False	True	False	False	ismese	0	Vessel cells	2	7.5308914	0.99373645
45406	True	False	False	False	False	ishep	2	Hepatocytes	1	3.240511	-0.44734466
45419	False	True	False	False	False	islsec	1	LSEC	0	2.2885535	6.1081285
45463	True	False	False	False	False	ishep	5	Vessel cells	2	4.8571844	3.1384504
45464	False	False	False	False	True	isother	7	Hepatocytes	1	10.24374	2.2937489
45465	False	False	False	True	False	isimm	1	Immune cells	3	4.266932	2.8654547
45473	True	False	False	False	False	ishep	6	Hepatocytes	1	1.821592	-1.087977
45486	False	False	False	True	False	isimm	0	Immune cells	3	10.270407	-0.8974462
45500	False	False	False	True	False	isimm	0	Immune cells	3	8.84686	1.5509161
45532	True	False	False	False	False	ishep	6	Hepatocytes	1	1.9555725	-1.4434346
45566	True	False	False	False	False	ishep	3	Vessel cells	2	8.777251	1.6223902
45573	False	False	False	False	True	isother	0	Vessel cells	2	9.341147	2.8325686
45575	True	False	False	False	False	ishep	5	Vessel cells	2	7.733041	2.1327236
45576	True	False	False	False	False	ishep	3	Vessel cells	2	8.308694	-0.6636142
45607	True	False	False	False	False	ishep	2	Hepatocytes	1	5.8436503	-0.5147178
45608	True	False	False	False	False	ishep	6	Hepatocytes	1	1.7177961	-0.12522858
45627	True	False	False	False	False	ishep	2	Hepatocytes	1	4.3256793	-1.333368
45628	False	False	True	False	False	ismese	8	Vessel cells	2	6.5191245	5.1679835
45639	False	True	False	False	False	islsec	8	Vessel cells	2	5.4247622	3.0383258
45640	False	False	True	False	False	ismese	0	Vessel cells	2	8.194008	1.2306666
45647	True	False	False	False	False	ishep	3	Vessel cells	2	7.1078835	-0.001395218
45655	False	False	True	False	False	ismese	3	Vessel cells	2	7.199129	3.110023
45686	False	True	False	False	False	islsec	0	Vessel cells	2	7.408486	2.394964
45695	False	True	False	False	False	islsec	1	LSEC	0	6.0930133	3.0953636
45705	False	True	False	False	False	islsec	1	LSEC	0	3.7755978	4.6630526
45706	False	False	True	False	False	ismese	3	Vessel cells	2	8.088277	1.5908498
45718	False	False	True	False	False	ismese	3	Vessel cells	2	8.544844	1.7461281
45724	False	True	False	False	False	islsec	1	LSEC	0	3.4000068	2.6997633
45725	True	False	False	False	False	ishep	1	LSEC	0	3.3827415	4.3552475
45745	False	False	False	True	False	isimm	0	Immune cells	3	8.573987	0.21471174
45755	False	False	False	False	True	isother	8	Vessel cells	2	5.864142	2.9002752
45774	False	False	False	False	True	isother	5	Vessel cells	2	11.035258	1.1472713
45779	False	False	True	False	False	ismese	8	Vessel cells	2	5.8982506	3.6234136
45797	False	False	True	False	False	ismese	3	Vessel cells	2	7.931878	3.2831633
45798	True	False	False	False	False	ishep	2	Hepatocytes	1	3.0208135	-1.6064066
45799	False	False	True	False	False	ismese	6	Hepatocytes	1	3.522666	0.7508305
45825	True	False	False	False	False	ishep	0	Vessel cells	2	9.922075	-0.22762263
45837	True	False	False	False	False	ishep	7	Hepatocytes	1	10.857083	1.8389895
45838	True	False	False	False	False	ishep	3	Vessel cells	2	7.433005	0.1831722
45848	True	False	False	False	False	ishep	0	Vessel cells	2	6.338931	-0.07019939
45891	True	False	False	False	False	ishep	2	Hepatocytes	1	2.4917896	2.211334
45913	True	False	False	False	False	ishep	6	Hepatocytes	1	3.2778702	-0.6126225
45914	False	True	False	False	False	islsec	1	LSEC	0	1.2487137	4.5961366
45915	True	False	False	False	False	ishep	2	Hepatocytes	1	4.23815	0.3745947
45916	False	True	False	False	False	islsec	4	Vessel cells	2	6.3771696	5.7044244
45924	False	False	False	False	True	isother	3	Vessel cells	2	8.791197	3.0932763
45925	True	False	False	False	False	ishep	2	Hepatocytes	1	4.7318616	-1.260901
45933	False	False	True	False	False	ismese	5	Vessel cells	2	9.793817	1.3791173
45940	True	False	False	False	False	ishep	1	LSEC	0	3.8848495	3.3189933
45945	True	False	False	False	False	ishep	3	Vessel cells	2	7.4501133	2.6917915
45957	False	False	True	False	False	ismese	7	Hepatocytes	1	7.8125086	3.6281543
45974	False	False	False	False	True	isother	0	Vessel cells	2	8.279265	0.95076525
45984	True	False	False	False	False	ishep	2	Hepatocytes	1	4.9604034	-1.4702538
45986	True	False	False	False	False	ishep	2	Hepatocytes	1	4.4049573	-1.776119
45987	False	False	True	False	False	ismese	0	Vessel cells	2	8.586126	0.9877751
46003	False	True	False	False	False	islsec	0	Vessel cells	2	8.847154	2.7076905
46018	True	False	False	False	False	ishep	3	Vessel cells	2	6.5826707	1.7119473
46057	True	False	False	False	False	ishep	0	Vessel cells	2	6.623927	-0.64248204
46100	False	False	True	False	False	ismese	8	Vessel cells	2	6.1680155	3.9898732
46112	True	False	False	False	False	ishep	2	Hepatocytes	1	4.3417044	-1.6844866
46121	False	False	True	False	False	ismese	8	Vessel cells	2	6.7019267	5.2194114
46122	True	False	False	False	False	ishep	2	Hepatocytes	1	4.061794	1.8370572
46130	False	False	True	False	False	ismese	0	Vessel cells	2	7.1955633	-0.01751703
46153	True	False	False	False	False	ishep	2	Hepatocytes	1	4.831578	-1.4148853
46165	True	False	False	False	False	ishep	6	Hepatocytes	1	1.2254725	1.0280833
46210	True	False	False	False	False	ishep	1	LSEC	0	2.7556727	3.642094
46223	False	True	False	False	False	islsec	4	Vessel cells	2	6.654069	5.19784
46235	True	False	False	False	False	ishep	8	Vessel cells	2	5.789261	5.0869226
46236	True	False	False	False	False	ishep	2	Hepatocytes	1	2.2323277	2.2422235
46241	False	False	True	False	False	ismese	5	Vessel cells	2	8.458714	2.773223
46243	False	False	True	False	False	ismese	9	Hepatocytes	1	10.8690195	0.04872389
46262	True	False	False	False	False	ishep	6	Hepatocytes	1	1.1873232	0.9742189
46269	False	False	False	True	False	isimm	1	Immune cells	3	1.2072237	5.612527
46288	False	True	False	False	False	islsec	3	Vessel cells	2	6.9808526	-0.17577352
46289	True	False	False	False	False	ishep	0	Vessel cells	2	6.817508	0.54227936
46316	False	False	True	False	False	ismese	0	Vessel cells	2	7.115228	1.6432599
46326	False	True	False	False	False	islsec	5	Vessel cells	2	6.441959	5.4496713
46395	True	False	False	False	False	ishep	2	Hepatocytes	1	4.740716	0.31950897
46436	False	False	True	False	False	ismese	3	Vessel cells	2	9.9746895	0.43002602
46445	False	True	False	False	False	islsec	0	Vessel cells	2	8.226664	1.6193528
46446	True	False	False	False	False	ishep	2	Hepatocytes	1	4.179511	-1.6657444
46465	False	False	True	False	False	ismese	3	Vessel cells	2	6.7459164	2.8789554
46474	False	False	True	False	False	ismese	8	Vessel cells	2	7.431255	5.78752
46483	True	False	False	False	False	ishep	2	Hepatocytes	1	4.3848877	-1.5459906
46486	True	False	False	False	False	ishep	3	Vessel cells	2	6.12123	0.45563015
46501	True	False	False	False	False	ishep	2	Hepatocytes	1	5.0464044	0.64840615
46511	True	False	False	False	False	ishep	3	Vessel cells	2	7.8218875	1.5812242
46525	False	True	False	False	False	islsec	1	LSEC	0	2.7737005	4.794425
46534	False	False	True	False	False	ismese	0	Vessel cells	2	7.5974164	0.5190009
46535	False	False	True	False	False	ismese	0	Vessel cells	2	7.2550635	1.4829928
46552	False	False	False	True	False	isimm	2	Immune cells	3	5.2642093	-0.16560861
46553	True	False	False	False	False	ishep	1	LSEC	0	2.000617	2.8646834
46582	True	False	False	False	False	ishep	2	Hepatocytes	1	4.635518	-1.2812116
46609	True	False	False	False	False	ishep	7	Hepatocytes	1	7.6572375	2.670425
46620	True	False	False	False	False	ishep	3	Vessel cells	2	6.5130606	1.8775239
46627	True	False	False	False	False	ishep	2	Hepatocytes	1	2.1939878	2.010115
46635	True	False	False	False	False	ishep	6	Hepatocytes	1	2.1838624	0.8498715
46648	False	True	False	False	False	islsec	8	Vessel cells	2	7.015523	5.7905445
46658	False	False	True	False	False	ismese	3	Vessel cells	2	7.902183	1.6511416
46660	True	False	False	False	False	ishep	2	Hepatocytes	1	3.5096958	2.4049046
46676	True	False	False	False	False	ishep	6	Hepatocytes	1	3.4045715	1.372842
46683	True	False	False	False	False	ishep	5	Vessel cells	2	8.437662	3.9538887
46687	True	False	False	False	False	ishep	2	Hepatocytes	1	5.7273507	-0.43020716
46698	True	False	False	False	False	ishep	6	Hepatocytes	1	0.33155105	0.48432124
46699	True	False	False	False	False	ishep	6	Hepatocytes	1	2.2627199	0.4677503
46732	True	False	False	False	False	ishep	1	LSEC	0	5.447978	5.2130656
46748	False	False	False	False	True	isother	7	Hepatocytes	1	11.315614	-0.0898977
46762	True	False	False	False	False	ishep	6	Hepatocytes	1	1.2119544	0.8425805
46787	False	False	False	True	False	isimm	2	Immune cells	3	4.315034	0.8921731
46833	False	False	True	False	False	ismese	0	Vessel cells	2	6.7117906	1.0753208
46845	True	False	False	False	False	ishep	2	Hepatocytes	1	4.8043327	-1.6471456
46859	True	False	False	False	False	ishep	2	Hepatocytes	1	4.301228	2.771541
46881	False	False	False	False	True	isother	8	Vessel cells	2	8.196536	4.4263678
46893	True	False	False	False	False	ishep	2	Hepatocytes	1	4.5077295	-1.8184144
46906	False	True	False	False	False	islsec	5	Vessel cells	2	8.995451	5.0700426
46919	True	False	False	False	False	ishep	1	LSEC	0	1.3301262	5.637984
46920	True	False	False	False	False	ishep	6	Hepatocytes	1	1.4903424	-1.2503312
46921	True	False	False	False	False	ishep	2	Hepatocytes	1	4.656601	-1.0438337
46930	True	False	False	False	False	ishep	6	Hepatocytes	1	1.2111015	1.4723629
46937	True	False	False	False	False	ishep	6	Hepatocytes	1	0.8849196	2.566582
46940	False	False	True	False	False	ismese	8	Vessel cells	2	6.9381323	4.4622526
46958	False	True	False	False	False	islsec	0	Vessel cells	2	9.055573	1.1040788
46967	False	False	False	True	False	isimm	1	Immune cells	3	3.9838178	4.0105553
46977	False	True	False	False	False	islsec	0	Vessel cells	2	6.8106046	1.6395574
46990	True	False	False	False	False	ishep	2	Hepatocytes	1	5.0189953	1.6737694
46996	True	False	False	False	False	ishep	6	Hepatocytes	1	2.2878275	0.4291573
47006	True	False	False	False	False	ishep	7	Hepatocytes	1	11.000225	3.440915
47007	True	False	False	False	False	ishep	6	Hepatocytes	1	1.1742873	0.26138082
47013	True	False	False	False	False	ishep	0	Vessel cells	2	8.61616	1.3106618
47014	True	False	False	False	False	ishep	0	Vessel cells	2	10.079814	1.5348856
47015	True	False	False	False	False	ishep	6	Hepatocytes	1	2.8636997	1.3100837
47038	False	True	False	False	False	islsec	3	Vessel cells	2	7.04741	2.1145937
47046	True	False	False	False	False	ishep	6	Hepatocytes	1	1.9605948	0.6591316
47056	False	False	True	False	False	ismese	8	Vessel cells	2	5.9600163	3.195652
47084	True	False	False	False	False	ishep	6	Hepatocytes	1	4.747535	0.8621887
47118	True	False	False	False	False	ishep	8	Vessel cells	2	6.183554	2.5472848
47119	True	False	False	False	False	ishep	6	Hepatocytes	1	2.4449267	2.543457
47141	False	False	True	False	False	ismese	7	Hepatocytes	1	10.583089	3.853834
47147	True	False	False	False	False	ishep	3	Vessel cells	2	7.0887227	1.4963998
47172	False	False	True	False	False	ismese	8	Vessel cells	2	6.366817	2.0183587
47181	False	False	True	False	False	ismese	3	Vessel cells	2	5.478847	1.511959
47201	True	False	False	False	False	ishep	6	Hepatocytes	1	1.7900685	1.056899
47217	True	False	False	False	False	ishep	1	LSEC	0	3.2999606	3.3500195
47253	True	False	False	False	False	ishep	6	Hepatocytes	1	3.622483	1.737048
47260	False	False	True	False	False	ismese	3	Vessel cells	2	7.233817	2.026305
47275	False	False	True	False	False	ismese	4	Vessel cells	2	8.704478	4.710544
47286	True	False	False	False	False	ishep	7	Hepatocytes	1	9.145887	2.1689851
47287	True	False	False	False	False	ishep	6	Hepatocytes	1	1.4162939	0.28228965
47294	True	False	False	False	False	ishep	6	Hepatocytes	1	2.8270266	0.82924455
47298	False	False	False	False	True	isother	0	Vessel cells	2	7.7021475	1.1407999
47323	False	True	False	False	False	islsec	4	Vessel cells	2	7.931208	5.0142803
47334	False	False	True	False	False	ismese	3	Vessel cells	2	7.8240757	1.484721
47335	True	False	False	False	False	ishep	7	Hepatocytes	1	9.093403	2.4179924
47356	True	False	False	False	False	ishep	2	Hepatocytes	1	2.865265	-1.7212436
47357	False	True	False	False	False	islsec	5	Vessel cells	2	6.2880716	5.1516886
47361	True	False	False	False	False	ishep	6	Hepatocytes	1	3.718589	1.4200282
47376	False	False	True	False	False	ismese	5	Vessel cells	2	10.454594	3.120747
47383	True	False	False	False	False	ishep	6	Hepatocytes	1	3.2093582	2.4799592
47384	True	False	False	False	False	ishep	5	Vessel cells	2	3.6848683	2.1958704
47401	False	False	True	False	False	ismese	7	Hepatocytes	1	11.487703	3.4593859
47406	False	False	True	False	False	ismese	8	Vessel cells	2	6.715275	1.6081085
47418	True	False	False	False	False	ishep	2	Hepatocytes	1	4.44477	-2.0747275
47422	True	False	False	False	False	ishep	2	Hepatocytes	1	7.055052	-0.98183024
47423	True	False	False	False	False	ishep	8	Vessel cells	2	5.06199	2.2689059
47439	True	False	False	False	False	ishep	2	Hepatocytes	1	3.5931134	-1.5536281
47451	False	True	False	False	False	islsec	7	Hepatocytes	1	10.727905	4.035569
47452	True	False	False	False	False	ishep	6	Hepatocytes	1	4.163648	2.4498324
47463	True	False	False	False	False	ishep	2	Hepatocytes	1	4.1691685	-1.8058798
47473	True	False	False	False	False	ishep	2	Hepatocytes	1	3.348869	-0.42194566
47474	False	True	False	False	False	islsec	5	Vessel cells	2	6.6160216	5.028073
47475	True	False	False	False	False	ishep	7	Hepatocytes	1	8.7706585	1.9646423
47476	True	False	False	False	False	ishep	7	Hepatocytes	1	9.123687	1.8602326
47477	True	False	False	False	False	ishep	6	Hepatocytes	1	2.4049075	0.69655436
47478	True	False	False	False	False	ishep	8	Vessel cells	2	5.089103	1.5854362
47484	True	False	False	False	False	ishep	5	Vessel cells	2	4.781097	3.8699133
47489	False	False	True	False	False	ismese	8	Vessel cells	2	6.467063	4.068495
47490	False	True	False	False	False	islsec	1	LSEC	0	5.447072	4.6178303
47503	True	False	False	False	False	ishep	6	Hepatocytes	1	1.5375183	-1.0596888
47519	True	False	False	False	False	ishep	3	Vessel cells	2	6.1982694	0.9173671
47552	True	False	False	False	False	ishep	2	Hepatocytes	1	6.299243	-1.05045
47562	False	False	True	False	False	ismese	7	Hepatocytes	1	10.341475	2.4705606
47563	True	False	False	False	False	ishep	6	Hepatocytes	1	3.0521803	0.91851765
47584	False	True	False	False	False	islsec	1	LSEC	0	4.7283626	5.040368
47603	False	True	False	False	False	islsec	2	Hepatocytes	1	3.7101734	1.304268
47615	False	False	True	False	False	ismese	0	Vessel cells	2	8.651723	0.9071433
47630	True	False	False	False	False	ishep	6	Hepatocytes	1	1.0685436	0.5066196
47662	True	False	False	False	False	ishep	2	Hepatocytes	1	4.1549754	-1.9049321
47677	True	False	False	False	False	ishep	7	Hepatocytes	1	8.085232	1.7138728
47678	True	False	False	False	False	ishep	2	Hepatocytes	1	2.6785731	2.550341
47698	True	False	False	False	False	ishep	5	Vessel cells	2	8.676199	2.2919042
47715	True	False	False	False	False	ishep	5	Vessel cells	2	9.375342	4.0606074
47735	False	True	False	False	False	islsec	1	LSEC	0	2.3222423	3.169144
47736	True	False	False	False	False	ishep	2	Hepatocytes	1	3.0794744	0.5197299
47756	True	False	False	False	False	ishep	1	LSEC	0	2.0931926	4.826296
47757	True	False	False	False	False	ishep	5	Vessel cells	2	3.7892852	1.8506789
47762	True	False	False	False	False	ishep	6	Hepatocytes	1	1.9885681	-0.978191
47772	True	False	False	False	False	ishep	3	Vessel cells	2	7.0687146	1.7959327
47773	False	True	False	False	False	islsec	1	LSEC	0	2.1212363	5.0823245
47791	True	False	False	False	False	ishep	7	Hepatocytes	1	8.666147	3.2122827
47792	False	False	False	True	False	isimm	0	Immune cells	3	10.066248	0.22734608
47804	False	False	False	False	True	isother	8	Vessel cells	2	6.203925	2.2807446
47826	True	False	False	False	False	ishep	2	Hepatocytes	1	2.3343403	0.37301776
47827	False	True	False	False	False	islsec	3	Vessel cells	2	7.2585764	0.80287635
47856	True	False	False	False	False	ishep	7	Hepatocytes	1	11.064448	2.116696
47863	True	False	False	False	False	ishep	2	Hepatocytes	1	4.8086066	-1.4548199
47877	False	True	False	False	False	islsec	8	Vessel cells	2	5.534384	4.197992
47883	False	False	False	True	False	isimm	5	Immune cells	3	9.818419	3.5599477
47890	False	True	False	False	False	islsec	1	LSEC	0	3.0496316	4.8546567
47913	True	False	False	False	False	ishep	6	Hepatocytes	1	1.9428828	1.8257246
47936	True	False	False	False	False	ishep	6	Hepatocytes	1	3.1627676	-1.2251147
47937	True	False	False	False	False	ishep	6	Hepatocytes	1	5.426949	-1.416139
47938	True	False	False	False	False	ishep	2	Hepatocytes	1	4.699731	-1.5053777
47939	False	True	False	False	False	islsec	8	Vessel cells	2	5.828937	2.9935231
47950	True	False	False	False	False	ishep	6	Hepatocytes	1	3.081422	1.0363125
47960	True	False	False	False	False	ishep	1	LSEC	0	3.6000512	4.864063
47978	True	False	False	False	False	ishep	7	Hepatocytes	1	9.3146515	1.2518641
47995	True	False	False	False	False	ishep	0	Vessel cells	2	6.3229947	0.74935055
47996	False	False	True	False	False	ismese	7	Hepatocytes	1	10.225016	1.7792261
47997	True	False	False	False	False	ishep	6	Hepatocytes	1	1.9086927	0.9556483
48002	True	False	False	False	False	ishep	2	Hepatocytes	1	4.809106	-1.4403454
48016	True	False	False	False	False	ishep	1	LSEC	0	2.259785	2.9938188
48020	True	False	False	False	False	ishep	5	Vessel cells	2	10.788514	3.818118
48032	False	True	False	False	False	islsec	7	Hepatocytes	1	7.6573405	2.3950222
48069	True	False	False	False	False	ishep	6	Hepatocytes	1	4.5699396	1.3472049
48135	False	False	True	False	False	ismese	4	Vessel cells	2	8.126486	6.023037
48148	True	False	False	False	False	ishep	7	Hepatocytes	1	8.17371	2.2850661
48161	True	False	False	False	False	ishep	2	Hepatocytes	1	4.4409094	-0.38797364
48162	True	False	False	False	False	ishep	2	Hepatocytes	1	3.6193094	1.597691
48163	False	True	False	False	False	islsec	5	Vessel cells	2	5.493721	4.468752
48189	True	False	False	False	False	ishep	7	Hepatocytes	1	9.833981	3.6803153
48201	True	False	False	False	False	ishep	7	Hepatocytes	1	7.5898542	2.079962
48228	True	False	False	False	False	ishep	2	Hepatocytes	1	4.574852	0.7859893
48243	True	False	False	False	False	ishep	6	Hepatocytes	1	0.76717585	2.9761205
48256	True	False	False	False	False	ishep	2	Hepatocytes	1	4.4806447	-0.21691652
48257	True	False	False	False	False	ishep	7	Hepatocytes	1	6.8729353	2.5694041
48296	False	False	True	False	False	ismese	5	Vessel cells	2	9.319915	4.535435
48359	False	False	True	False	False	ismese	5	Vessel cells	2	10.43164	3.7755287
48364	False	False	False	True	False	isimm	2	Immune cells	3	6.2454796	-1.3564752
48374	True	False	False	False	False	ishep	6	Hepatocytes	1	2.539089	1.7016593
48385	True	False	False	False	False	ishep	2	Hepatocytes	1	3.682693	-0.85809594
48386	False	True	False	False	False	islsec	6	Hepatocytes	1	1.0546021	1.2459015
48432	True	False	False	False	False	ishep	7	Hepatocytes	1	10.162375	1.4790007
48436	True	False	False	False	False	ishep	6	Hepatocytes	1	3.2798088	0.9339895
48458	False	True	False	False	False	islsec	3	Vessel cells	2	6.5479846	1.3778684
48468	False	False	True	False	False	ismese	5	Vessel cells	2	9.543704	3.6743705
48471	False	True	False	False	False	islsec	3	Vessel cells	2	8.463139	4.477628
48487	True	False	False	False	False	ishep	7	Hepatocytes	1	9.416337	2.745101
48488	False	True	False	False	False	islsec	3	Vessel cells	2	5.3385267	1.423283
48492	True	False	False	False	False	ishep	5	Vessel cells	2	9.586743	4.4046817
48507	True	False	False	False	False	ishep	0	Vessel cells	2	7.623824	0.82624143
48549	True	False	False	False	False	ishep	2	Hepatocytes	1	5.776834	-1.8571155
48550	True	False	False	False	False	ishep	2	Hepatocytes	1	4.4193487	-2.021377
48553	False	True	False	False	False	islsec	4	Vessel cells	2	6.5935655	3.9835498
48554	True	False	False	False	False	ishep	7	Hepatocytes	1	7.5818315	2.5802672
48560	False	True	False	False	False	islsec	1	LSEC	0	1.9098253	5.9835134
48573	False	True	False	False	False	islsec	6	Hepatocytes	1	3.1960943	1.7625247
48574	False	True	False	False	False	islsec	2	Hepatocytes	1	4.878833	2.113677
48576	True	False	False	False	False	ishep	5	Vessel cells	2	3.7686489	2.4993746
48595	False	False	True	False	False	ismese	8	Vessel cells	2	5.448714	1.1265188
48611	True	False	False	False	False	ishep	6	Hepatocytes	1	2.1482372	0.40191352
48612	False	False	False	False	True	isother	3	Vessel cells	2	7.092068	1.1405202
48613	True	False	False	False	False	ishep	6	Hepatocytes	1	2.707591	2.1804972
48638	True	False	False	False	False	ishep	5	Vessel cells	2	10.237748	3.6038566
48657	False	False	True	False	False	ismese	8	Vessel cells	2	6.736332	5.020684
48665	True	False	False	False	False	ishep	6	Hepatocytes	1	3.4847932	1.9260117
48695	True	False	False	False	False	ishep	2	Hepatocytes	1	5.7217236	-0.8437692
48704	True	False	False	False	False	ishep	7	Hepatocytes	1	10.517155	2.0472267
48713	True	False	False	False	False	ishep	6	Hepatocytes	1	1.9349039	1.3183693
48714	False	True	False	False	False	islsec	8	Vessel cells	2	5.2086897	4.108108
48732	True	False	False	False	False	ishep	1	LSEC	0	3.0701401	2.8114586
48733	False	True	False	False	False	islsec	7	Hepatocytes	1	9.424939	1.6955076
48750	True	False	False	False	False	ishep	2	Hepatocytes	1	3.903835	-0.39392015
48767	True	False	False	False	False	ishep	6	Hepatocytes	1	0.6423397	1.5876831
48812	False	False	True	False	False	ismese	5	Vessel cells	2	11.260438	2.5839002
48821	False	False	True	False	False	ismese	0	Vessel cells	2	10.764391	2.1287677
48829	True	False	False	False	False	ishep	6	Hepatocytes	1	2.465711	-1.5302484
48871	True	False	False	False	False	ishep	2	Hepatocytes	1	4.1800103	2.000729
48908	True	False	False	False	False	ishep	6	Hepatocytes	1	2.5041192	-1.2303044
48909	False	True	False	False	False	islsec	0	Vessel cells	2	9.118324	4.194155
48910	False	True	False	False	False	islsec	1	LSEC	0	2.1515536	5.7501674
48990	True	False	False	False	False	ishep	2	Hepatocytes	1	4.442897	0.24889834
49013	True	False	False	False	False	ishep	1	LSEC	0	1.3706248	3.7253966
49018	True	False	False	False	False	ishep	2	Hepatocytes	1	3.5962548	2.6669807
49023	False	False	True	False	False	ismese	8	Vessel cells	2	7.4426584	4.5943356
49042	True	False	False	False	False	ishep	5	Vessel cells	2	10.073672	3.3618023
49056	True	False	False	False	False	ishep	3	Vessel cells	2	9.652917	3.445897
49077	False	True	False	False	False	islsec	3	Vessel cells	2	5.9949303	1.8195773
49097	True	False	False	False	False	ishep	2	Hepatocytes	1	3.567393	-1.2282676
49116	False	True	False	False	False	islsec	6	Hepatocytes	1	2.320726	1.0965594
49124	False	False	False	False	True	isother	5	Vessel cells	2	9.73457	3.549273
49125	False	False	True	False	False	ismese	7	Hepatocytes	1	9.532334	3.4450493
49126	True	False	False	False	False	ishep	2	Hepatocytes	1	5.2874365	-1.982515
49145	False	False	False	True	False	isimm	6	Immune cells	3	2.401482	1.8672537
49161	True	False	False	False	False	ishep	6	Hepatocytes	1	1.8250736	1.0848758
49207	False	True	False	False	False	islsec	6	Hepatocytes	1	2.3834922	2.178624
49208	False	False	True	False	False	ismese	3	Vessel cells	2	7.4858217	1.2392514
49228	False	False	True	False	False	ismese	0	Vessel cells	2	7.417302	2.942461
49273	True	False	False	False	False	ishep	0	Vessel cells	2	8.513499	3.015569
49280	False	False	True	False	False	ismese	5	Vessel cells	2	7.6120396	3.6694357
49298	False	True	False	False	False	islsec	1	LSEC	0	3.832922	5.364346
49318	True	False	False	False	False	ishep	6	Hepatocytes	1	2.3788037	0.29256457
49319	True	False	False	False	False	ishep	4	Vessel cells	2	8.728652	4.284114
49320	False	False	False	True	False	isimm	0	Immune cells	3	9.345592	3.2008607
49339	False	True	False	False	False	islsec	3	Vessel cells	2	6.861855	1.395623
49346	True	False	False	False	False	ishep	5	Vessel cells	2	4.0375557	2.8424625
49347	False	True	False	False	False	islsec	5	Vessel cells	2	10.135604	4.167177
49361	True	False	False	False	False	ishep	6	Hepatocytes	1	3.8099608	1.4559783
49375	False	False	True	False	False	ismese	5	Vessel cells	2	7.735285	3.611025
49423	True	False	False	False	False	ishep	5	Vessel cells	2	7.2678475	2.4717236
49453	True	False	False	False	False	ishep	7	Hepatocytes	1	11.6265955	2.0353806
49454	False	False	True	False	False	ismese	3	Vessel cells	2	9.60101	0.9354398
49510	True	False	False	False	False	ishep	5	Vessel cells	2	3.9439192	2.4512208
49613	False	False	True	False	False	ismese	5	Vessel cells	2	10.0426035	3.7156742
49633	True	False	False	False	False	ishep	6	Hepatocytes	1	1.1388259	0.63314295
49643	True	False	False	False	False	ishep	6	Hepatocytes	1	0.88502675	2.2146204
49669	True	False	False	False	False	ishep	6	Hepatocytes	1	0.666688	0.64837515
49692	False	False	True	False	False	ismese	5	Vessel cells	2	10.775388	4.4255223
49705	False	False	False	True	False	isimm	3	Immune cells	3	6.313314	0.40272513
49729	False	False	True	False	False	ismese	8	Vessel cells	2	7.87788	5.6325264
49730	True	False	False	False	False	ishep	2	Hepatocytes	1	3.4816241	0.44804454
49731	False	False	False	False	True	isother	5	Vessel cells	2	8.9814005	3.4410062
49732	False	False	False	True	False	isimm	6	Immune cells	3	3.0402746	2.0241566
49736	False	False	True	False	False	ismese	5	Vessel cells	2	10.815182	4.1001954
49737	True	False	False	False	False	ishep	6	Hepatocytes	1	2.5029855	1.8525808
49800	False	False	True	False	False	ismese	3	Vessel cells	2	8.955002	1.8723809
49840	True	False	False	False	False	ishep	2	Hepatocytes	1	5.595985	0.5755033
49845	True	False	False	False	False	ishep	6	Hepatocytes	1	1.8433311	1.3912154
49857	True	False	False	False	False	ishep	2	Hepatocytes	1	4.392556	-0.09869868
49898	False	False	True	False	False	ismese	3	Vessel cells	2	8.360097	2.0135531
49919	True	False	False	False	False	ishep	5	Vessel cells	2	10.583514	4.1672745
49939	True	False	False	False	False	ishep	2	Hepatocytes	1	5.381436	0.22216107
49952	True	False	False	False	False	ishep	2	Hepatocytes	1	3.2328913	0.93034756
50037	True	False	False	False	False	ishep	6	Hepatocytes	1	1.5134516	-0.21973905
50085	True	False	False	False	False	ishep	5	Vessel cells	2	7.266649	4.0158234
50088	True	False	False	False	False	ishep	5	Vessel cells	2	10.78887	4.142741
50119	True	False	False	False	False	ishep	2	Hepatocytes	1	3.0377393	-0.50481427
50164	True	False	False	False	False	ishep	2	Hepatocytes	1	4.401169	-0.8151502
50183	False	True	False	False	False	islsec	1	LSEC	0	5.150221	3.1481566
50184	True	False	False	False	False	ishep	6	Hepatocytes	1	0.8671678	2.2453008
50190	False	True	False	False	False	islsec	5	Vessel cells	2	5.57538	3.3887439
50237	False	True	False	False	False	islsec	5	Vessel cells	2	8.667612	4.319943
50259	False	False	True	False	False	ismese	5	Vessel cells	2	10.1693325	3.1998563
50275	False	False	True	False	False	ismese	7	Hepatocytes	1	9.227389	2.7371628
50276	True	False	False	False	False	ishep	6	Hepatocytes	1	2.42898	-0.119199716
50313	False	False	False	True	False	isimm	3	Immune cells	3	7.308401	0.4065018
50354	False	False	False	True	False	isimm	5	Immune cells	3	10.198771	3.91814
50355	False	False	False	True	False	isimm	5	Immune cells	3	9.960379	3.6856859
50376	True	False	False	False	False	ishep	5	Vessel cells	2	8.45931	3.7852793
50398	True	False	False	False	False	ishep	7	Hepatocytes	1	8.949041	3.298588
50421	True	False	False	False	False	ishep	6	Hepatocytes	1	2.3155613	1.831079
50461	True	False	False	False	False	ishep	6	Hepatocytes	1	2.32878	1.4134048
50478	False	False	True	False	False	ismese	4	Vessel cells	2	9.508389	6.8897796
50480	True	False	False	False	False	ishep	6	Hepatocytes	1	1.2045487	0.6905136
50534	False	True	False	False	False	islsec	1	LSEC	0	3.5806868	5.5689945
50535	True	False	False	False	False	ishep	6	Hepatocytes	1	3.1272538	1.6888459
50536	True	False	False	False	False	ishep	3	Vessel cells	2	5.3098683	1.2892591
50555	True	False	False	False	False	ishep	2	Hepatocytes	1	4.077763	-0.8659554
50578	True	False	False	False	False	ishep	6	Hepatocytes	1	0.9620892	0.64798194
50579	True	False	False	False	False	ishep	2	Hepatocytes	1	3.6153264	2.2323139
50595	False	False	True	False	False	ismese	0	Vessel cells	2	8.3786545	3.366276
50596	False	False	False	True	False	isimm	2	Immune cells	3	3.9752948	0.36025524
50603	True	False	False	False	False	ishep	6	Hepatocytes	1	1.590316	2.3247414
50624	False	True	False	False	False	islsec	5	Vessel cells	2	10.216797	4.202569
50640	True	False	False	False	False	ishep	6	Hepatocytes	1	3.238802	-0.8863479
50691	False	False	True	False	False	ismese	5	Vessel cells	2	8.140104	3.320837
50696	False	True	False	False	False	islsec	5	Vessel cells	2	10.413729	4.06216
50710	True	False	False	False	False	ishep	5	Vessel cells	2	7.050727	4.4095597
50728	True	False	False	False	False	ishep	6	Hepatocytes	1	2.7208352	0.7369711
50779	True	False	False	False	False	ishep	6	Hepatocytes	1	1.1325155	0.101933785
50782	False	False	True	False	False	ismese	5	Vessel cells	2	10.1216755	3.3628864
50818	True	False	False	False	False	ishep	7	Hepatocytes	1	8.529435	0.78023416
50858	True	False	False	False	False	ishep	5	Vessel cells	2	6.4621773	5.278857
50877	True	False	False	False	False	ishep	6	Hepatocytes	1	3.5601377	0.58239156
50886	True	False	False	False	False	ishep	6	Hepatocytes	1	2.465289	1.3590436
50887	True	False	False	False	False	ishep	6	Hepatocytes	1	1.6429504	-0.6631444
50952	True	False	False	False	False	ishep	5	Vessel cells	2	7.4685717	4.2439575
50953	True	False	False	False	False	ishep	6	Hepatocytes	1	1.4159118	-0.4057136
51041	False	False	True	False	False	ismese	5	Vessel cells	2	10.193913	4.4529023
51072	False	False	True	False	False	ismese	2	Hepatocytes	1	4.8472247	-0.8392008
51080	True	False	False	False	False	ishep	6	Hepatocytes	1	1.8809744	1.1134573
51081	True	False	False	False	False	ishep	6	Hepatocytes	1	0.7365367	1.0873231
51116	False	False	False	True	False	isimm	6	Immune cells	3	2.0725183	0.3327175
51158	True	False	False	False	False	ishep	2	Hepatocytes	1	3.624025	0.957919
51159	False	True	False	False	False	islsec	3	Vessel cells	2	6.553916	1.4401819
51164	True	False	False	False	False	ishep	5	Vessel cells	2	10.470842	4.4231668
51165	False	False	False	True	False	isimm	4	Immune cells	3	11.052765	5.195799
51187	True	False	False	False	False	ishep	6	Hepatocytes	1	0.7135086	2.290073
51226	True	False	False	False	False	ishep	6	Hepatocytes	1	0.17418617	1.1015255
51227	True	False	False	False	False	ishep	6	Hepatocytes	1	1.6139594	-0.23273587
51361	True	False	False	False	False	ishep	2	Hepatocytes	1	3.9434245	0.60952604
51362	False	True	False	False	False	islsec	5	Vessel cells	2	7.099263	5.4758744
51365	False	False	True	False	False	ismese	8	Vessel cells	2	6.4729524	5.84587
51370	True	False	False	False	False	ishep	2	Hepatocytes	1	2.7994034	-0.13269474
51381	False	False	True	False	False	ismese	4	Vessel cells	2	11.28474	5.0654745
51428	False	False	False	True	False	isimm	4	Immune cells	3	11.260456	5.1973147
51429	True	False	False	False	False	ishep	5	Vessel cells	2	9.792657	3.5920262
51446	True	False	False	False	False	ishep	6	Hepatocytes	1	2.2517717	-1.0906818
51451	False	False	False	False	True	isother	5	Vessel cells	2	11.069858	4.6916795
51481	True	False	False	False	False	ishep	2	Hepatocytes	1	3.0099556	1.1391015
51506	False	False	True	False	False	ismese	5	Vessel cells	2	9.725964	5.2027392
51525	True	False	False	False	False	ishep	6	Hepatocytes	1	1.5244818	-0.9002938
51572	True	False	False	False	False	ishep	6	Hepatocytes	1	1.2991828	-0.56908077
51583	False	False	False	False	True	isother	2	Hepatocytes	1	5.229799	0.54082644
51588	False	True	False	False	False	islsec	1	LSEC	0	5.818727	5.063457
51589	True	False	False	False	False	ishep	2	Hepatocytes	1	5.012949	-0.036404174
51645	True	False	False	False	False	ishep	2	Hepatocytes	1	5.599922	-0.68490285
51653	True	False	False	False	False	ishep	6	Hepatocytes	1	1.3624979	0.514458
51668	True	False	False	False	False	ishep	6	Hepatocytes	1	1.055526	-0.52541924
51765	False	False	False	True	False	isimm	0	Immune cells	3	8.322221	2.0735197
51766	False	False	False	True	False	isimm	5	Immune cells	3	11.263351	2.6710477
51784	False	False	True	False	False	ismese	5	Vessel cells	2	9.872472	4.2679896
51785	True	False	False	False	False	ishep	2	Hepatocytes	1	3.375867	1.2171042
51876	True	False	False	False	False	ishep	7	Hepatocytes	1	11.214184	2.6052153
51895	False	False	True	False	False	ismese	4	Vessel cells	2	11.333576	4.9624224
51914	False	False	False	True	False	isimm	5	Immune cells	3	8.877824	3.068496
51949	True	False	False	False	False	ishep	2	Hepatocytes	1	2.8145902	-0.35351112
51977	False	True	False	False	False	islsec	5	Vessel cells	2	8.679296	4.3980784
52018	True	False	False	False	False	ishep	2	Hepatocytes	1	2.9174616	0.80253655
52079	True	False	False	False	False	ishep	3	Vessel cells	2	9.005419	1.4771194
52109	True	False	False	False	False	ishep	4	Vessel cells	2	8.16951	6.000995
52137	True	False	False	False	False	ishep	6	Hepatocytes	1	0.7806962	1.7691593
52138	True	False	False	False	False	ishep	6	Hepatocytes	1	1.137783	-0.40269795
52205	True	False	False	False	False	ishep	2	Hepatocytes	1	3.5185084	0.39381978
52243	True	False	False	False	False	ishep	6	Hepatocytes	1	0.89763314	1.7392013
52271	True	False	False	False	False	ishep	2	Hepatocytes	1	2.9518714	0.39598554
52310	False	False	False	False	True	isother	5	Vessel cells	2	6.9815545	2.0342674
52314	True	False	False	False	False	ishep	6	Hepatocytes	1	2.3288198	0.14738058
52315	True	False	False	False	False	ishep	2	Hepatocytes	1	2.7182515	-0.43052715
52342	True	False	False	False	False	ishep	6	Hepatocytes	1	1.6089057	1.5633583
52345	True	False	False	False	False	ishep	6	Hepatocytes	1	1.7279174	-0.028017335
52379	True	False	False	False	False	ishep	6	Hepatocytes	1	2.2552006	1.9348544
52399	False	False	True	False	False	ismese	5	Vessel cells	2	9.8160095	2.8597686
52422	False	False	True	False	False	ismese	4	Vessel cells	2	10.94582	5.059537
52435	False	False	True	False	False	ismese	3	Vessel cells	2	10.348092	4.4621143
52470	True	False	False	False	False	ishep	2	Hepatocytes	1	4.2841244	-1.4687986
52486	True	False	False	False	False	ishep	6	Hepatocytes	1	1.1229223	0.18755437
52563	True	False	False	False	False	ishep	2	Hepatocytes	1	3.0473728	0.36316136
52564	True	False	False	False	False	ishep	2	Hepatocytes	1	2.4400916	2.3351216
52612	False	False	True	False	False	ismese	5	Vessel cells	2	9.920545	3.1509776
52629	False	False	False	True	False	isimm	5	Immune cells	3	10.327398	4.0105834
52649	True	False	False	False	False	ishep	6	Hepatocytes	1	1.6108532	0.34620556
52672	False	False	True	False	False	ismese	4	Vessel cells	2	10.8050375	4.5945125
52720	True	False	False	False	False	ishep	2	Hepatocytes	1	2.468252	1.0312366
52744	True	False	False	False	False	ishep	2	Hepatocytes	1	2.5634367	-1.3292497
52745	False	True	False	False	False	islsec	1	LSEC	0	5.6079297	4.6679015
52770	False	False	True	False	False	ismese	4	Vessel cells	2	11.352142	4.943286
52771	True	False	False	False	False	ishep	7	Hepatocytes	1	6.3117003	3.287452
52851	False	False	False	True	False	isimm	6	Immune cells	3	2.2242754	2.0706782
52856	False	False	True	False	False	ismese	5	Vessel cells	2	9.727262	5.1666017
52872	True	False	False	False	False	ishep	6	Hepatocytes	1	0.7341768	0.5802203
52905	True	False	False	False	False	ishep	6	Hepatocytes	1	2.7504246	1.8988459
52906	True	False	False	False	False	ishep	2	Hepatocytes	1	3.3397431	-0.2484742
52916	True	False	False	False	False	ishep	2	Hepatocytes	1	3.3801868	0.4973514
52952	True	False	False	False	False	ishep	3	Vessel cells	2	9.330963	1.24725
52979	True	False	False	False	False	ishep	2	Hepatocytes	1	3.3694334	0.7801198
52983	True	False	False	False	False	ishep	6	Hepatocytes	1	1.2601464	-0.38051066
53021	True	False	False	False	False	ishep	2	Hepatocytes	1	1.38802	3.0019326
53022	True	False	False	False	False	ishep	8	Vessel cells	2	6.73958	6.2265997
53112	False	True	False	False	False	islsec	6	Hepatocytes	1	3.3916783	1.6704508
53158	True	False	False	False	False	ishep	1	LSEC	0	1.7509339	2.8439047
53195	False	True	False	False	False	islsec	5	Vessel cells	2	8.487249	3.9899876
53213	True	False	False	False	False	ishep	2	Hepatocytes	1	4.167863	2.0113854
53234	False	False	True	False	False	ismese	4	Vessel cells	2	10.050689	6.1290193
53235	True	False	False	False	False	ishep	6	Hepatocytes	1	1.5204844	0.66830134
53302	False	True	False	False	False	islsec	1	LSEC	0	5.187767	4.7289643
53303	False	False	False	True	False	isimm	5	Immune cells	3	10.675948	2.4795823
53329	True	False	False	False	False	ishep	6	Hepatocytes	1	1.3279939	0.94475067
53350	True	False	False	False	False	ishep	6	Hepatocytes	1	0.6350591	1.0494262
53362	True	False	False	False	False	ishep	2	Hepatocytes	1	4.275276	1.9360399
53367	True	False	False	False	False	ishep	6	Hepatocytes	1	2.1746616	1.7402412
53384	False	True	False	False	False	islsec	8	Vessel cells	2	5.886774	4.4890604
53391	False	False	True	False	False	ismese	4	Vessel cells	2	10.6022	5.7233124
53405	True	False	False	False	False	ishep	6	Hepatocytes	1	5.2139044	2.2755804
53436	True	False	False	False	False	ishep	6	Hepatocytes	1	2.315948	0.11248764
53461	False	True	False	False	False	islsec	6	Hepatocytes	1	2.0247626	2.6151662
53529	True	False	False	False	False	ishep	6	Hepatocytes	1	1.1095451	0.88570166
53554	False	False	True	False	False	ismese	5	Vessel cells	2	10.707488	2.7326596
53590	True	False	False	False	False	ishep	2	Hepatocytes	1	3.05056	0.49641246
53636	True	False	False	False	False	ishep	2	Hepatocytes	1	2.0736268	0.02367321
53667	True	False	False	False	False	ishep	6	Hepatocytes	1	1.0400196	2.2615244
53679	True	False	False	False	False	ishep	6	Hepatocytes	1	2.2982354	2.3346817
53699	True	False	False	False	False	ishep	2	Hepatocytes	1	2.8888898	1.9090139
53710	True	False	False	False	False	ishep	6	Hepatocytes	1	1.709156	0.9480326
53738	False	True	False	False	False	islsec	6	Hepatocytes	1	1.7846804	2.0927167
53815	False	True	False	False	False	islsec	1	LSEC	0	4.6903358	4.868809
53844	False	False	False	False	True	isother	5	Vessel cells	2	8.197585	4.4149704
53845	False	True	False	False	False	islsec	6	Hepatocytes	1	1.3087301	1.6630005
53846	True	False	False	False	False	ishep	6	Hepatocytes	1	1.8361613	1.594436
53866	True	False	False	False	False	ishep	2	Hepatocytes	1	3.8451912	1.091336
53942	False	False	False	True	False	isimm	5	Immune cells	3	9.037801	4.7306914
53956	True	False	False	False	False	ishep	6	Hepatocytes	1	1.2226046	1.0112592
53957	False	False	True	False	False	ismese	5	Vessel cells	2	9.7428255	4.3753357
54024	True	False	False	False	False	ishep	6	Hepatocytes	1	1.6284903	1.4451758
54059	False	True	False	False	False	islsec	5	Vessel cells	2	5.918627	4.6656914
54060	True	False	False	False	False	ishep	6	Hepatocytes	1	0.7109585	1.4797785
54117	False	False	True	False	False	ismese	5	Vessel cells	2	8.473055	4.141517
54206	True	False	False	False	False	ishep	2	Hepatocytes	1	3.9291897	0.9121436
54207	False	True	False	False	False	islsec	5	Vessel cells	2	10.363136	3.8299015
54219	True	False	False	False	False	ishep	5	Vessel cells	2	10.261236	4.758698
54252	False	True	False	False	False	islsec	1	LSEC	0	2.5230815	5.2926908
54261	True	False	False	False	False	ishep	6	Hepatocytes	1	0.7882513	0.92198414
54297	False	False	False	False	True	isother	5	Vessel cells	2	10.233555	3.4730945
54298	False	False	False	True	False	isimm	5	Immune cells	3	9.5025	2.5037231
54310	True	False	False	False	False	ishep	2	Hepatocytes	1	4.9257927	0.24212125
54366	False	True	False	False	False	islsec	5	Vessel cells	2	7.346741	5.141651
54402	False	True	False	False	False	islsec	3	Vessel cells	2	5.3967543	3.2746856
54465	True	False	False	False	False	ishep	2	Hepatocytes	1	4.506599	0.9360041
54491	False	True	False	False	False	islsec	5	Vessel cells	2	6.5403438	3.759796
54512	True	False	False	False	False	ishep	6	Hepatocytes	1	0.2059181	1.2749081
54530	False	True	False	False	False	islsec	5	Vessel cells	2	10.991876	3.1103976
54546	True	False	False	False	False	ishep	2	Hepatocytes	1	2.206766	1.4893744
54547	True	False	False	False	False	ishep	6	Hepatocytes	1	1.9474924	2.05148
54556	True	False	False	False	False	ishep	6	Hepatocytes	1	0.53562343	1.1208886
54578	True	False	False	False	False	ishep	2	Hepatocytes	1	2.2045345	1.255878
54580	False	True	False	False	False	islsec	4	Vessel cells	2	7.4253907	5.384906
54603	False	False	True	False	False	ismese	5	Vessel cells	2	9.519236	5.2284803
54604	True	False	False	False	False	ishep	6	Hepatocytes	1	0.92098427	1.2865503
54605	True	False	False	False	False	ishep	6	Hepatocytes	1	1.0032464	1.1538246
54652	True	False	False	False	False	ishep	5	Vessel cells	2	9.347357	4.1029
54653	True	False	False	False	False	ishep	6	Hepatocytes	1	0.70554554	0.9944432
54667	True	False	False	False	False	ishep	2	Hepatocytes	1	2.648046	1.4456512
54668	False	True	False	False	False	islsec	5	Vessel cells	2	7.080908	5.227388
54726	True	False	False	False	False	ishep	2	Hepatocytes	1	3.9038043	0.76276696
54738	False	False	False	True	False	isimm	5	Immune cells	3	9.966791	3.9346862
54739	False	True	False	False	False	islsec	5	Vessel cells	2	6.6153274	5.6390505
54811	False	True	False	False	False	islsec	1	LSEC	0	3.2588348	5.03128
54849	False	False	True	False	False	ismese	4	Vessel cells	2	8.633692	6.349273
54857	False	False	False	True	False	isimm	6	Immune cells	3	3.8912308	1.995264
54876	True	False	False	False	False	ishep	2	Hepatocytes	1	3.5491385	0.72135776
54885	False	False	True	False	False	ismese	4	Vessel cells	2	11.399446	4.8730636
54901	True	False	False	False	False	ishep	6	Hepatocytes	1	1.1209433	1.0207946
54957	True	False	False	False	False	ishep	2	Hepatocytes	1	7.1056447	2.2220993
54989	True	False	False	False	False	ishep	6	Hepatocytes	1	0.98649937	-0.1814143
55034	False	False	True	False	False	ismese	8	Vessel cells	2	7.286869	5.370981
55035	False	False	True	False	False	ismese	5	Vessel cells	2	10.6904335	4.505431
55042	True	False	False	False	False	ishep	6	Hepatocytes	1	0.86923563	1.9530555
55059	True	False	False	False	False	ishep	6	Hepatocytes	1	1.6742107	1.7273892
55064	True	False	False	False	False	ishep	6	Hepatocytes	1	0.6957027	0.8125156
55075	True	False	False	False	False	ishep	6	Hepatocytes	1	1.1326911	1.5440959
55099	True	False	False	False	False	ishep	2	Hepatocytes	1	3.274773	2.0213287
55169	False	False	False	False	True	isother	7	Hepatocytes	1	10.284744	0.44777086
55207	True	False	False	False	False	ishep	7	Hepatocytes	1	6.2840734	3.0417516
55223	True	False	False	False	False	ishep	6	Hepatocytes	1	0.9021134	1.3225064
55231	True	False	False	False	False	ishep	2	Hepatocytes	1	3.2399132	0.07109571
55236	True	False	False	False	False	ishep	6	Hepatocytes	1	1.1796194	1.6332699
55271	True	False	False	False	False	ishep	6	Hepatocytes	1	0.98942715	1.1305006
55284	False	False	False	False	True	isother	8	Vessel cells	2	5.090646	2.9505286
55302	True	False	False	False	False	ishep	2	Hepatocytes	1	3.9964757	0.54209465
55318	True	False	False	False	False	ishep	2	Hepatocytes	1	2.0981457	2.1316364
55342	True	False	False	False	False	ishep	2	Hepatocytes	1	2.0198426	-0.026982512
55355	True	False	False	False	False	ishep	6	Hepatocytes	1	1.9766072	1.317321
55429	True	False	False	False	False	ishep	5	Vessel cells	2	8.896426	3.8854501
55435	True	False	False	False	False	ishep	6	Hepatocytes	1	2.5412633	-0.5336388
55473	True	False	False	False	False	ishep	2	Hepatocytes	1	2.1240783	-0.26481447
55489	False	True	False	False	False	islsec	5	Vessel cells	2	6.4383807	5.3608866
55516	False	False	True	False	False	ismese	5	Vessel cells	2	10.641109	4.376763
55537	True	False	False	False	False	ishep	5	Vessel cells	2	5.7864714	4.273136
55585	False	True	False	False	False	islsec	5	Vessel cells	2	5.452625	4.638122
55586	True	False	False	False	False	ishep	6	Hepatocytes	1	1.1574973	1.9620124
55589	True	False	False	False	False	ishep	6	Hepatocytes	1	0.752572	2.172623
55604	True	False	False	False	False	ishep	1	LSEC	0	2.937869	2.972453
55647	False	False	True	False	False	ismese	4	Vessel cells	2	10.107903	6.1945243
55648	True	False	False	False	False	ishep	6	Hepatocytes	1	0.8345142	0.9069715
55706	True	False	False	False	False	ishep	1	LSEC	0	3.2025433	3.8368194
55716	True	False	False	False	False	ishep	6	Hepatocytes	1	1.5399077	-0.1592618
55782	True	False	False	False	False	ishep	6	Hepatocytes	1	0.35242024	1.1049361
55805	False	True	False	False	False	islsec	5	Vessel cells	2	9.733949	4.8982115
55830	False	True	False	False	False	islsec	1	LSEC	0	2.412057	3.2342653
55842	False	True	False	False	False	islsec	1	LSEC	0	4.9259224	4.1847925
55851	True	False	False	False	False	ishep	6	Hepatocytes	1	2.276501	1.8697348
55878	True	False	False	False	False	ishep	6	Hepatocytes	1	0.89495635	0.7084205
55892	True	False	False	False	False	ishep	6	Hepatocytes	1	3.0077698	2.1621928
55918	False	True	False	False	False	islsec	5	Vessel cells	2	10.372634	4.5532694
55933	False	True	False	False	False	islsec	1	LSEC	0	1.5258389	5.9104314
55934	True	False	False	False	False	ishep	6	Hepatocytes	1	1.1688564	1.0753975
55978	True	False	False	False	False	ishep	6	Hepatocytes	1	1.7347479	1.6918548
55994	True	False	False	False	False	ishep	2	Hepatocytes	1	3.076771	1.5601443
56011	True	False	False	False	False	ishep	2	Hepatocytes	1	5.0234604	0.9693758
56018	True	False	False	False	False	ishep	6	Hepatocytes	1	1.4807999	0.47848284
56044	False	False	True	False	False	ismese	5	Vessel cells	2	7.981441	4.5106797
56050	True	False	False	False	False	ishep	6	Hepatocytes	1	2.3424482	0.29058447
56108	True	False	False	False	False	ishep	2	Hepatocytes	1	2.3467107	-0.5934877
56109	False	True	False	False	False	islsec	6	Hepatocytes	1	1.7415375	-0.09295785
56157	True	False	False	False	False	ishep	5	Vessel cells	2	9.189849	4.349122
56162	False	True	False	False	False	islsec	5	Vessel cells	2	4.7880206	5.2255154
56217	True	False	False	False	False	ishep	2	Hepatocytes	1	3.278934	1.0693194
56225	False	False	True	False	False	ismese	3	Vessel cells	2	8.601375	3.7766917
56240	True	False	False	False	False	ishep	6	Hepatocytes	1	1.2991878	1.1286268
56281	True	False	False	False	False	ishep	6	Hepatocytes	1	2.0777755	0.44688174
56282	False	True	False	False	False	islsec	1	LSEC	0	1.8181524	6.055321
56296	False	False	False	True	False	isimm	2	Immune cells	3	3.091178	1.1963838
56307	False	True	False	False	False	islsec	5	Vessel cells	2	10.265879	4.669864
56318	True	False	False	False	False	ishep	2	Hepatocytes	1	3.3118062	1.9690294
56326	False	False	False	True	False	isimm	5	Immune cells	3	7.234139	1.0675422
56333	True	False	False	False	False	ishep	6	Hepatocytes	1	3.14715	1.3937941
56334	True	False	False	False	False	ishep	2	Hepatocytes	1	2.0438025	1.3234416
56348	True	False	False	False	False	ishep	1	LSEC	0	3.41629	3.2217832
56370	True	False	False	False	False	ishep	6	Hepatocytes	1	1.2053763	0.91399723
56396	False	True	False	False	False	islsec	5	Vessel cells	2	9.815525	3.5417228
56404	False	False	True	False	False	ismese	8	Vessel cells	2	6.9733396	4.3558025
56406	True	False	False	False	False	ishep	6	Hepatocytes	1	1.81368	1.6378493
56407	True	False	False	False	False	ishep	2	Hepatocytes	1	4.211261	-0.7017151
56458	False	False	False	False	True	isother	6	Hepatocytes	1	1.8000759	2.4621847
56465	False	False	True	False	False	ismese	4	Vessel cells	2	7.1888165	6.38289
56466	True	False	False	False	False	ishep	2	Hepatocytes	1	4.2404413	1.9907641
56469	True	False	False	False	False	ishep	6	Hepatocytes	1	0.81665444	1.0848122
56470	False	False	True	False	False	ismese	5	Vessel cells	2	10.198137	5.0158043
56493	True	False	False	False	False	ishep	6	Hepatocytes	1	1.3490431	1.6186254
56507	True	False	False	False	False	ishep	2	Hepatocytes	1	2.0552049	0.65114164
56530	True	False	False	False	False	ishep	0	Vessel cells	2	10.796079	1.5736462
56537	False	True	False	False	False	islsec	4	Vessel cells	2	7.859324	5.74868
56549	True	False	False	False	False	ishep	6	Hepatocytes	1	0.6363018	1.6364517
56593	False	True	False	False	False	islsec	1	LSEC	0	4.097	3.6330326
56594	False	True	False	False	False	islsec	1	LSEC	0	4.4918027	4.8922
56632	True	False	False	False	False	ishep	2	Hepatocytes	1	4.038701	-0.36167064
56652	False	True	False	False	False	islsec	6	Hepatocytes	1	4.024282	3.332942
56673	False	True	False	False	False	islsec	3	Vessel cells	2	6.6611695	3.1899006
56680	True	False	False	False	False	ishep	2	Hepatocytes	1	3.4066057	0.10686567
56681	True	False	False	False	False	ishep	2	Hepatocytes	1	2.9491754	1.9292631
56711	True	False	False	False	False	ishep	0	Vessel cells	2	10.260582	1.7763941
56736	True	False	False	False	False	ishep	0	Vessel cells	2	10.498237	1.9174111
56769	False	True	False	False	False	islsec	5	Vessel cells	2	8.742207	5.0251975
56794	False	False	True	False	False	ismese	4	Vessel cells	2	7.8160653	6.0131836
56800	True	False	False	False	False	ishep	2	Hepatocytes	1	2.9483356	-1.1864243
56813	True	False	False	False	False	ishep	6	Hepatocytes	1	2.4405377	1.8339986
56820	True	False	False	False	False	ishep	5	Vessel cells	2	7.9418106	5.1219244
56821	True	False	False	False	False	ishep	6	Hepatocytes	1	0.47407064	1.1773157
56901	False	False	True	False	False	ismese	0	Vessel cells	2	8.88161	2.3521512
56939	True	False	False	False	False	ishep	2	Hepatocytes	1	2.5562112	0.20092636
56964	False	True	False	False	False	islsec	3	Vessel cells	2	6.799338	3.3674886
56981	True	False	False	False	False	ishep	1	LSEC	0	3.7665896	2.7514105
56984	False	False	True	False	False	ismese	5	Vessel cells	2	8.476506	4.706098
56999	False	False	True	False	False	ismese	0	Vessel cells	2	11.409002	1.494057
57006	False	True	False	False	False	islsec	1	LSEC	0	3.1997597	2.6774108
57022	False	False	True	False	False	ismese	5	Vessel cells	2	7.073023	5.006048
57046	False	False	False	True	False	isimm	5	Immune cells	3	4.025648	4.8134594
57053	False	False	True	False	False	ismese	4	Vessel cells	2	10.528822	5.132573
57063	False	False	False	False	True	isother	0	Vessel cells	2	10.360666	1.3100553
57064	False	True	False	False	False	islsec	7	Hepatocytes	1	8.379745	3.2412596
57070	True	False	False	False	False	ishep	6	Hepatocytes	1	2.0548854	0.94802845
57090	True	False	False	False	False	ishep	6	Hepatocytes	1	2.3203192	1.9352478
57099	False	False	False	True	False	isimm	5	Immune cells	3	9.989924	3.4528127
57115	True	False	False	False	False	ishep	5	Vessel cells	2	5.6757116	4.5680966
57129	True	False	False	False	False	ishep	6	Hepatocytes	1	0.79314655	1.3519353
57161	False	False	False	True	False	isimm	0	Immune cells	3	6.6572404	3.3233893
57165	True	False	False	False	False	ishep	6	Hepatocytes	1	3.0920362	1.7844344
57178	True	False	False	False	False	ishep	5	Vessel cells	2	9.249992	1.9861274
57182	True	False	False	False	False	ishep	6	Hepatocytes	1	3.2041204	1.6179466
57198	True	False	False	False	False	ishep	5	Vessel cells	2	10.564528	3.64085
57200	True	False	False	False	False	ishep	2	Hepatocytes	1	3.4080634	1.1468999
57207	True	False	False	False	False	ishep	8	Vessel cells	2	5.5368624	3.9400685
57212	True	False	False	False	False	ishep	8	Vessel cells	2	4.8806596	3.0928617
57248	True	False	False	False	False	ishep	2	Hepatocytes	1	3.419525	2.3356166
57287	True	False	False	False	False	ishep	2	Hepatocytes	1	2.7440696	0.95539594
57301	True	False	False	False	False	ishep	6	Hepatocytes	1	1.7605927	1.7353197
57306	True	False	False	False	False	ishep	2	Hepatocytes	1	3.328216	-1.0728796
57318	False	False	True	False	False	ismese	5	Vessel cells	2	9.633015	4.4170876
57327	False	False	True	False	False	ismese	5	Vessel cells	2	8.63955	4.254521
57329	True	False	False	False	False	ishep	6	Hepatocytes	1	1.8272803	-0.09647146
57342	True	False	False	False	False	ishep	5	Vessel cells	2	10.538307	3.69836
57346	False	False	True	False	False	ismese	4	Vessel cells	2	7.30977	6.154029
57360	True	False	False	False	False	ishep	2	Hepatocytes	1	3.30136	0.30033666
57374	False	True	False	False	False	islsec	0	Vessel cells	2	8.336192	-0.18477511
57393	True	False	False	False	False	ishep	6	Hepatocytes	1	1.1331115	2.2549071
57394	True	False	False	False	False	ishep	0	Vessel cells	2	9.721364	1.418907
57395	False	False	True	False	False	ismese	0	Vessel cells	2	11.216489	1.1099494
57428	False	True	False	False	False	islsec	1	LSEC	0	5.1167145	4.8610144
57431	False	True	False	False	False	islsec	5	Vessel cells	2	6.320421	5.596001
[truncated: 19,019 more rows]
