# Supplementary material for: Cell atlas of the regenerating human liver after portal vein embolization
Source: Nat Commun. 2024 Jul 11;15:5827. doi: 10.1038/s41467-024-49236-7 (PMC11239663; doi:10.1038/s41467-024-49236-7)
Supplement: Supplementary file 17 — Source Data [file 41467_2024_49236_MOESM17_ESM.zip › fig_data/extdatafig6a.txt]

UMAP_1 UMAP_2 annotation
sc_H1.EKS.Exp1_ACCGTAAAGAGATGAG -0.117359809654275 -2.11071451254652 Stellate cells
sc_H1.EKS.Exp1_CACCAGGCAGGTCCAC -4.44856505848698 -6.04690583296583 VSMC
sc_H1.EKS.Exp1_CAGATCACATGCCACG 0.879947014076194 3.24135176591112 Fibroblasts 1
sc_H1.EKS.Exp1_CATCGAAGTGAGGGTT 2.21085245154568 1.24082354954912 Fibroblasts 2
sc_H2.NPC.Exp1_CTGAAGTAGGGTATCG -7.7867166326218 -0.845565753658278 Hep/Chol
doublets
sc_H2.NPC.Exp1_AACCGCGCACGACGAA 0.87174016974636 3.19169728211595 Fibroblasts 1
sc_H3.NPC.Exp1_AACTCTTGTTGCGTTA -7.87501924492649 -0.408509480436309 Hep/Chol
doublets
sc_H3.NPC.Exp1_CTTAACTGTCAGGACA -8.21792285897068 -1.01168729611204 Hep/Chol
doublets
sc_H3.NPC.Exp1_CTTAGGAAGCGCCTTG -7.7131196782761 -1.40890111275481 Hep/Chol
doublets
sc_H3.NPC.Exp1_ACAGCTAAGTGTGGCA -0.0607041642837918 -2.2820455605583 Stellate cells
sc_H3.NPC.Exp1_ACAGCTATCCAGGGCT 3.42664081595608 0.487522763530748 Fibroblasts 2
sc_H3.NPC.Exp1_AGCGGTCCACTTAAGC 3.00853569052883 0.910606307308214 Fibroblasts 2
sc_H3.NPC.Exp1_AGCTTGAAGGGTCGAT 1.5604546739883 3.4843403523369 Fibroblasts 1
sc_H3.NPC.Exp1_CCATGTCTCTGAGTGT 0.810052700263938 -2.79235060759352 Stellate cells
sc_H3.NPC.Exp1_CCTAAAGAGAGGTTGC 4.44939596198269 3.22836892060472 Fibroblasts 3
sc_H3.NPC.Exp1_CGCGGTACACAAGTAA 4.35191328070827 3.91033999375536 Fibroblasts 3
sc_H3.NPC.Exp1_CGTAGCGAGGATGGTC 3.12356264136501 0.586436552326219 Fibroblasts 2
sc_H3.NPC.Exp1_TGCGGGTTCCCTTGCA -5.21601050354771 -5.71214516707228 VSMC
sc_H1.NPC.Exp1_CGTGAGCGTACAGACG -7.23116176583103 -0.424651342113478 Hep/Chol
doublets
sc_H1.NPC.Exp1_ACTATCTAGTGGGTTG -5.13317482926182 -6.34829075880812 VSMC
sc_H1.NPC.Exp1_CCTTCCCGTACGAAAT 0.974754877311667 -2.2914439017372 Stellate cells
sc_H1.NPC.Exp1_GAGTCCGTCAGAGGTG 3.4032657816238 1.02291981629564 Fibroblasts 2
sc_H1.NPC.Exp1_TAAGTGCCAATGGATA 1.47154361746975 -2.60412688799666 Stellate cells
sc_E5.NPC.Exp1_CTCCTCCTCACTAGCA-1 1.25119382880398 2.84550611428453 Fibroblasts 1
sc_E5.NPC.Exp1_TCCCATGTCTCGCCTA-1 1.22312814734646 2.8781654065056 Fibroblasts 1
sc_E5.NPC.Exp1_TCAAGTGAGTGTCATC-1 2.85378677390285 1.48174302033617 Fibroblasts 2
sc_E5.NPC.Exp1_GAAACCTTCGTGGCGT-1 -8.11257188774876 -0.857807191689475 Hep/Chol
doublets
sc_E5.NPC.Exp1_ATTCTACTCTAAGCGT-1 -8.01304452873997 -1.38052691765593 Hep/Chol
doublets
sc_R5.NPC.Exp1_ACCGTTCCATAGATCC-1 1.50723630927273 3.1379732315941 Fibroblasts 1
sc_R5.NPC.Exp1_ACTATGGCAATAGTAG-1 -0.508931569831887 -2.48013194151686 Stellate cells
sc_R5.NPC.Exp1_CCTCTCCGTGCAGATG-1 -4.67190127827458 -5.91027672835158 VSMC
sc_R5.NPC.Exp1_CGGAACCAGCGCAATG-1 -5.0616521165543 -4.95076401778029 Hep/Chol
doublets
sc_R5.NPC.Exp1_CGGTCAGCAGGGATAC-1 3.58137161277004 4.05098406724169 Fibroblasts 3
sc_R5.NPC.Exp1_GAAATGAGTGTGTGGA-1 1.05033332846828 3.36433712891771 Fibroblasts 1
sc_R5.NPC.Exp1_GCTACCTTCTGTTGGA-1 0.816361971122702 -1.57874860115813 Stellate cells
sc_R5.NPC.Exp1_GGGTTATCACTTCAGA-1 1.33270723365017 2.06287209443285 Fibroblasts 1
sc_R5.NPC.Exp1_GTGTAACCAGTCAGCC-1 0.3442316725082 -3.56470425673292 Stellate cells
sc_R5.NPC.Exp1_TCTACATAGAAATGGG-1 2.56507093451687 3.19837586335375 Fibroblasts 1
sc_R5.NPC.Exp1_TCTCCGACACACTTAG-1 3.53433782599636 4.17872826508714 Fibroblasts 3
sc_R5.NPC.Exp1_TTTACGTTCGCAATGT-1 3.65251667044826 0.363621515552537 Fibroblasts 2
sc_R5.NPC.Exp1_ACACAGTGTCCGCAGT-1 -7.19160812355808 -0.978816019971831 Hep/Chol
doublets
sc_E6.NPC.Exp1_CCTTGTGGTAACTAAG-1 -7.31090753533176 -0.935841577728255 Hep/Chol
doublets
sc_E6.NPC.Exp1_TGCTCGTGTGCCCAGT-1 -7.53183572747044 -0.528933214624388 Hep/Chol
doublets
sc_E6.NPC.Exp1_TGCACGGCACGACGAA-1 -7.80279272057346 -1.57681901999281 Hep/Chol
doublets
sc_E6.NPC.Exp1_ATCACTTCAAAGGCTG-1 -7.66248958565525 -1.05685816951559 Hep/Chol
doublets
sc_E6.NPC.Exp1_AACCATGTCAAGCCAT-1 1.13935882590481 2.45297662667467 Fibroblasts 1
sc_E6.NPC.Exp1_AATGCCATCACGGAGA-1 4.66434652350613 3.67935435227586 Fibroblasts 3
sc_E6.NPC.Exp1_ACAAAGATCAACTGGT-1 3.35079128287502 -0.160352605064376 Fibroblasts 2
sc_E6.NPC.Exp1_ACCCAAACATCCTATT-1 1.41143638632961 0.0413348501129316 Fibroblasts 2
sc_E6.NPC.Exp1_ACGTAACAGCACCTGC-1 3.93195135138698 4.29166714600755 Fibroblasts 3
sc_E6.NPC.Exp1_ATCACAGAGCGCAATG-1 0.766724176628073 -3.51676352568434 Stellate cells
sc_E6.NPC.Exp1_ATCAGGTCACGCCAGT-1 0.730048961860617 -3.16696222372816 Stellate cells
sc_E6.NPC.Exp1_ATGCGATTCCTTCACG-1 -1.07872837044529 -1.80356677122877 Stellate cells
sc_E6.NPC.Exp1_ATTTCACTCTTGGTGA-1 -4.86159127213291 -5.93082364149855 VSMC
sc_E6.NPC.Exp1_CAACCAATCTTGGATG-1 1.87626106284328 2.10734073571398 Fibroblasts 1
sc_E6.NPC.Exp1_CAGCAGCGTGATCATC-1 3.99091035865017 0.564255041400926 Fibroblasts 2
sc_E6.NPC.Exp1_CGAGAAGTCCAAGCAT-1 0.892741270286521 3.02741853646471 Fibroblasts 1
sc_E6.NPC.Exp1_CTCCCAAAGCTAAATG-1 0.423033304435691 2.49946443490221 Fibroblasts 1
sc_E6.NPC.Exp1_GAACGTTTCTAGTTCT-1 -5.31452339150242 -5.95696909971998 VSMC
sc_E6.NPC.Exp1_GACCCTTAGGAAGTGA-1 2.1221378519363 3.17424075059129 Fibroblasts 1
sc_E6.NPC.Exp1_GACTGATGTAACTTCG-1 0.935765094978293 2.94218151025011 Fibroblasts 1
sc_E6.NPC.Exp1_GATCAGTGTTACACAC-1 -4.82272713639072 -6.33231242247389 VSMC
sc_E6.NPC.Exp1_GCAGGCTTCTGCGTCT-1 0.726898975593528 2.60538427285387 Fibroblasts 1
sc_E6.NPC.Exp1_GCCCAGATCATTGTTC-1 -4.93467109658054 -6.06523926802443 VSMC
sc_E6.NPC.Exp1_GGGTATTGTAGTCGGA-1 0.877847738487204 -3.31322129317091 Stellate cells
sc_E6.NPC.Exp1_GTAAGTCTCCGAAATC-1 1.35650951407619 1.74620525292589 Fibroblasts 1
sc_E6.NPC.Exp1_GTCGAATCACATACTG-1 -4.98541682221226 -6.28164179869459 VSMC
sc_E6.NPC.Exp1_GTGGTTATCGCCGAAC-1 0.249952144844016 -3.49937923498915 Stellate cells
sc_E6.NPC.Exp1_TGGGTTATCATGAGTC-1 -5.22865074135593 -6.10366519041823 VSMC
sc_R6.NPC.Exp1_ATCCTATGTTGTGTTG-1 -4.94731610276035 -5.55356152602003 VSMC
sc_R6.NPC.Exp1_ACCTGAAAGCCGAACA-1 -7.66419952370457 -0.827739956458075 Hep/Chol
doublets
sc_R6.NPC.Exp1_AAGACTCTCACTTATC-1 3.27921945594021 1.57003800324632 Fibroblasts 2
sc_R6.NPC.Exp1_AAGATAGCACAGCATT-1 -0.103738240974466 -2.77083499975966 Stellate cells
sc_R6.NPC.Exp1_AAGTTCGCACTACAGT-1 -0.415215902107278 -1.93404741831587 Stellate cells
sc_R6.NPC.Exp1_ACCAAACCAAGTGACG-1 0.786899156791648 -2.12784464903639 Stellate cells
sc_R6.NPC.Exp1_ACTGTCCGTAGCGCCT-1 2.57909185431667 0.629946154872911 Fibroblasts 2
sc_R6.NPC.Exp1_AGTTAGCCACTACCCT-1 1.79664213202663 0.0554171030922102 Fibroblasts 2
sc_R6.NPC.Exp1_CAGATCATCAGCTGTA-1 2.45038158438869 0.461506408969896 Fibroblasts 2
sc_R6.NPC.Exp1_CAGCAATTCCTCTGCA-1 0.897736377937278 -0.717462146207666 Stellate cells
sc_R6.NPC.Exp1_CATACAGTCTCCGCAT-1 3.42768890402981 1.38840596131517 Fibroblasts 2
sc_R6.NPC.Exp1_CCATAAGAGCGGCTCT-1 0.469722099525412 -2.41263242312239 Stellate cells
sc_R6.NPC.Exp1_CCGATGGGTCGCAACC-1 1.79062921546169 0.487102669994371 Fibroblasts 2
sc_R6.NPC.Exp1_CCTTCAGAGTAGTCCT-1 3.89448673270412 0.604388994495408 Fibroblasts 2
sc_R6.NPC.Exp1_CCTTCAGCAACTGCTA-1 0.926481790763816 0.0723750417633222 Fibroblasts 2
sc_R6.NPC.Exp1_CTAACCCAGTAAATGC-1 3.79323799155422 1.06622378281786 Fibroblasts 2
sc_R6.NPC.Exp1_CTCCCTCGTACGTTCA-1 3.67734176657863 1.06764535359575 Fibroblasts 2
sc_R6.NPC.Exp1_CTGGCAGTCTATTGTC-1 3.37749321006008 1.18536059312059 Fibroblasts 2
sc_R6.NPC.Exp1_CTGTGAATCTGAGGCC-1 0.511312551719626 -2.84419329710768 Stellate cells
sc_R6.NPC.Exp1_CTGTGGGGTGTAAACA-1 3.02213413260647 0.187305671493547 Fibroblasts 2
sc_R6.NPC.Exp1_GAGTGTTAGCCGTAAG-1 0.417933292610129 -0.0593921715812518 Stellate cells
sc_R6.NPC.Exp1_GAGTTTGTCATCTACT-1 2.80231983206936 1.34896652154161 Fibroblasts 2
sc_R6.NPC.Exp1_GGGTATTCAGAGTGTG-1 3.01606494925686 1.85373918465807 Fibroblasts 2
sc_R6.NPC.Exp1_GTGCTTCGTACAACGG-1 3.11673433325954 3.27355782441332 Fibroblasts 3
sc_R6.NPC.Exp1_GTTACAGTCTGTGTGA-1 0.880077667457541 1.60129253319933 Fibroblasts 1
sc_R6.NPC.Exp1_TCATATCTCTCCGAGG-1 -0.358744315879861 -1.84583409376906 Stellate cells
sc_R6.NPC.Exp1_TCATTACCACCAACAT-1 0.877011842948874 0.962843579570787 Fibroblasts 1
sc_R6.NPC.Exp1_TCCGATCCATACTGTG-1 2.26915294669338 0.996097487728135 Fibroblasts 2
sc_R6.NPC.Exp1_TCCTTCTGTTCAAAGA-1 1.7026255800552 3.27820841721727 Fibroblasts 1
sc_R6.NPC.Exp1_TCGAAGTTCTCCTGAC-1 3.86682588599392 4.0001513188286 Fibroblasts 3
sc_R6.NPC.Exp1_TCTCACGTCTGACGCG-1 3.25466758750149 -0.0101081902580096 Fibroblasts 2
sc_R6.NPC.Exp1_TGTCCACTCTCCTGAC-1 3.14616138480373 3.65830580643846 Fibroblasts 1
sc_R6.NPC.Exp1_TTCGGTCCACGCTATA-1 0.460665054542502 1.73320238045885 Fibroblasts 1
sc_R6.NPC.Exp1_TTGATGGTCTAAGCGT-1 3.61931449912258 4.14989106110765 Fibroblasts 3
sc_R6.NPC.Exp1_AGAACAAGTAGTCTTG-1 -7.95575731255344 -1.17812617369459 Hep/Chol
doublets
sc_E7.NPC.Exp1_AACCTGACAGTCCGTG-1 4.35070735953518 3.47271458558275 Fibroblasts 3
sc_E7.NPC.Exp1_GGGTGAACACATACTG-1 -7.71037500359348 -0.317618357618315 Hep/Chol
doublets
sc_E7.NPC.Exp1_GTGCAGCGTTGTGGAG-1 -7.55945604302219 -1.10969360419081 Hep/Chol
doublets
sc_E7.NPC.Exp1_CCTCCTCCAATACAGA-1 2.52411968253322 0.282228392879503 Fibroblasts 2
sc_E7.NPC.Exp1_GCCCAGAGTTGAGAGC-1 2.07572109244533 2.62765161446764 Fibroblasts 1
sc_E7.NPC.Exp1_TCAATTCCAGTAGGAC-1 3.60353929541775 0.76902965954973 Fibroblasts 2
sc_E7.NPC.Exp1_TCTACCGTCCGTAGGC-1 -4.78690700985722 -5.50450690336989 VSMC
sc_E7.NPC.Exp1_TGTAACGAGGGAGGGT-1 1.12874133132168 -2.70085771628187 Stellate cells
sc_R7.NPC.Exp1_GGGACTCGTTTCCCAC-1 0.775368519050559 2.29386512688829 Fibroblasts 1
sc_E2.NPC.Exp1_ACACCCTCAGGGATTG -0.160286359565774 -2.34993691988753 Stellate cells
sc_E2.NPC.Exp1_ACTATCTTCCCGGATG -0.188267164009134 -2.81235535689162 Stellate cells
sc_E2.NPC.Exp1_CACAAACAGTACTTGC -4.5474702642136 -5.90284474440382 VSMC
sc_E2.NPC.Exp1_CACCACTTCGTTGACA 0.427223987800559 -2.8864761168556 Stellate cells
sc_E2.NPC.Exp1_CCAGCGACAGCGTAAG -0.358100108879129 -3.12334187575148 Stellate cells
sc_E2.NPC.Exp1_CCTACACTCTGCTGTC -0.461727790611306 -2.70799441881941 Stellate cells
sc_E2.NPC.Exp1_CTGATAGAGCGTGAGT -0.537967138069192 -2.83540423460768 Stellate cells
sc_E2.NPC.Exp1_CTGTGCTGTGAACCTT -0.217423610466043 -3.06501420088576 Stellate cells
sc_E2.NPC.Exp1_GACGGCTCAGCCTGTG 0.317015238029441 -3.11025579520033 Stellate cells
sc_E2.NPC.Exp1_GACGTGCAGTACCGGA 0.242085046989402 -2.66621299334334 Stellate cells
sc_E2.NPC.Exp1_GACTGCGGTGCGATAG 0.89258486769863 -2.35385234900282 Stellate cells
sc_E2.NPC.Exp1_GCTCTGTAGAGACTTA -5.34978883721165 -5.8190773303108 VSMC
sc_E2.NPC.Exp1_GCTTCCATCACAATGC -0.317509345787088 -3.10872538634108 Stellate cells
sc_E2.NPC.Exp1_TGCCCATCACAGACTT -0.00250905014804959 -3.27294571944044 Stellate cells
sc_E2.NPC.Exp1_TTTGGTTTCCGTTGCT -0.00442355133823513 -2.93047721930311 Stellate cells
sc_E2.NPC.Exp1_CTCGAGGGTAAATACG -8.06965606667332 -0.638413491328223 Hep/Chol
doublets
sc_R2.NPC.Exp1_TCTCTAATCGTTTGCC -7.34968584038548 -0.648495952268107 Hep/Chol
doublets
sc_R2.NPC.Exp1_GAGCAGATCTGAGGGA 2.90101177237697 0.668697160999315 Fibroblasts 2
sc_R2.NPC.Exp1_GGACGTCAGCACACAG 0.709080524665793 -2.00315471239851 Stellate cells
sc_R2.NPC.Exp1_GGTATTGTCCTCAACC 1.01232201598354 -2.25913830347822 Stellate cells
sc_R2.NPC.Exp1_TCATTACGTAAACGCG 0.200128622276267 -1.95788403101729 Stellate cells
sc_R2.NPC.Exp1_TTATGCTCAATCAGAA 0.693078346473655 -1.8059291417198 Stellate cells
sc_R3.NPC.Exp1_ATTACTCCATACAGCT -7.42668502785496 -1.25568743296431 Hep/Chol
doublets
sc_R3.NPC.Exp1_GTTTCTAAGGATGCGT -8.07251232125095 -0.894073414285643 Hep/Chol
doublets
sc_R3.NPC.Exp1_TTCTCCTGTGGCGAAT -7.55827110268406 -0.472856002529128 Hep/Chol
doublets
sc_R3.NPC.Exp1_ACACCGGTCCAGGGCT 4.0790641977615 3.61623970917894 Fibroblasts 3
sc_R3.NPC.Exp1_ACGTCAATCTGCGTAA 1.13125354788967 2.85880629471971 Fibroblasts 1
sc_R3.NPC.Exp1_ACTGTCCAGAGTACAT 0.612688846809348 2.35225502900316 Fibroblasts 1
sc_R3.NPC.Exp1_AGCGTATTCTTTAGTC 3.61202222846218 3.10120527199938 Fibroblasts 3
sc_R3.NPC.Exp1_AGCGTCGAGAAGGTGA 2.86949378989406 3.41838757447435 Fibroblasts 3
sc_R3.NPC.Exp1_AGGGTGACAAGCCGCT 1.23854381583401 2.11237661294176 Fibroblasts 1
sc_R3.NPC.Exp1_AGGTCATCATCCGCGA 4.04829484961697 4.45800368241503 Fibroblasts 3
sc_R3.NPC.Exp1_AGTGTCAAGCCCGAAA 3.95089132331081 3.33628193787767 Fibroblasts 3
sc_R3.NPC.Exp1_CAAGATCTCGAGAACG 2.77677185080715 0.12691186122133 Fibroblasts 2
sc_R3.NPC.Exp1_CCATGTCTCGGCTTGG 1.98878747962185 3.38782183579637 Fibroblasts 1
sc_R3.NPC.Exp1_CCGTACTTCGCGCCAA 3.73581439994045 3.31010453156664 Fibroblasts 3
sc_R3.NPC.Exp1_CGACTTCCACTGTCGG 0.960776872856101 2.99491135529711 Fibroblasts 1
sc_R3.NPC.Exp1_CGCCAAGCATGTAGTC -4.86438482262425 -5.43678792067335 VSMC
sc_R3.NPC.Exp1_CGCGTTTCAGTTCCCT 2.92850381873318 1.02279917649461 Fibroblasts 2
sc_R3.NPC.Exp1_CGGACTGGTACTTAGC 4.09664089225002 3.1278356736107 Fibroblasts 3
sc_R3.NPC.Exp1_CTTAGGACAGCTTCGG -7.03475301720432 -1.26670266934202 Fibroblasts 2
sc_R3.NPC.Exp1_GACACGCTCTCTTATG 3.89829237006374 3.59088246278002 Fibroblasts 3
sc_R3.NPC.Exp1_GAGGTGACACCTATCC 3.01390964530178 2.56185118607713 Fibroblasts 3
sc_R3.NPC.Exp1_GATGAGGCAAAGGTGC -4.3260279224091 -5.75025160857008 VSMC
sc_R3.NPC.Exp1_GCTGCGACAATAGCAA 1.71657211325832 2.70185677460863 Fibroblasts 1
sc_R3.NPC.Exp1_GGAACTTAGGTGGGTT -5.01794093109898 -5.99207766600416 VSMC
sc_R3.NPC.Exp1_GGCAATTAGACTGTAA 0.673684663993796 2.69099561623766 Fibroblasts 1
sc_R3.NPC.Exp1_GGGAGATGTTCAGACT 0.680659361106833 -2.64083977289961 Stellate cells
sc_R3.NPC.Exp1_GGTATTGCATTCCTCG 4.05458671591946 4.15478484086229 Fibroblasts 3
sc_R3.NPC.Exp1_GGTGAAGCAGATGGCA 3.77774459860988 3.36601225785448 Fibroblasts 3
sc_R3.NPC.Exp1_GGTGTTAAGATATACG 0.17734033606716 -2.393510657032 Stellate cells
sc_R3.NPC.Exp1_GTAACTGGTATAATGG 3.21239263556667 3.52171008042528 Fibroblasts 3
sc_R3.NPC.Exp1_GTCAAGTAGGTGTTAA 4.4991343691177 4.08831660203172 Fibroblasts 3
sc_R3.NPC.Exp1_GTGGGTCTCACCTCGT 1.67646009467312 0.846007270137803 Fibroblasts 2
sc_R3.NPC.Exp1_GTTCATTAGACAGACC 4.56157142661282 3.59609143189623 Fibroblasts 3
sc_R3.NPC.Exp1_TACTTACAGACTCGGA 2.00121576331325 3.08780257157518 Fibroblasts 1
sc_R3.NPC.Exp1_TATGCCCGTTACGACT 0.121975965721091 -2.99828513212965 Stellate cells
sc_R3.NPC.Exp1_TCAATCTTCCTATTCA 1.66458875678249 2.73192755631639 Fibroblasts 1
sc_R3.NPC.Exp1_TCAGGTAAGCGGATCA 3.43278533957668 3.7959801381035 Fibroblasts 3
sc_R3.NPC.Exp1_TCATTTGGTACCGGCT 4.22491104148098 3.82995049409105 Fibroblasts 3
sc_R3.NPC.Exp1_TCGAGGCGTTGTACAC 3.03119594596096 0.506944937030809 Fibroblasts 2
sc_R3.NPC.Exp1_TCGCGAGCACTTCTGC 1.61349803946682 1.6402925675316 Fibroblasts 1
sc_R3.NPC.Exp1_TGAGAGGAGATGTCGG 3.44646245978542 1.31209008149339 Fibroblasts 2
sc_R3.NPC.Exp1_TGAGAGGAGCGATCCC 1.07964212439724 2.32191769532396 Fibroblasts 1
sc_R3.NPC.Exp1_TGGTTCCTCAAGAAGT 1.5165060236282 2.34438578538133 Fibroblasts 1
sc_R3.NPC.Exp1_TTCCCAGAGATGGCGT 3.77920181296535 3.66971985749437 Fibroblasts 3
sc_R3.NPC.Exp1_TTCCCAGCACTCAGGC 4.30655891440578 3.93655983857347 Fibroblasts 3
sc_R3.NPC.Exp1_TTGCCGTTCAACACAC 3.67566711447903 0.626688880245225 Fibroblasts 2
sc_R3.NPC.Exp1_TTTACTGAGGCAGGTT 3.21015865348049 1.0179883664055 Fibroblasts 2
sc_R3.NPC.Exp1_TTTGTCACAATAGAGT -4.53754525639347 -5.64292319365309 VSMC
sc_E1.NPC.Exp1_CAGATCATCAGTTAGC -7.87277381874851 -0.43085049339102 Hep/Chol
doublets
sc_E1.NPC.Exp1_TAGTGGTCAAGGTGTG -7.35157506920628 -1.20932303615378 Hep/Chol
doublets
sc_E1.NPC.Exp1_AGAGTGGAGGTGCACA 3.38914043448635 3.79949347428514 Fibroblasts 3
sc_E1.NPC.Exp1_CGGTTAATCTATGTGG 1.51594669364162 2.5476366703911 Fibroblasts 1
sc_E1.NPC.Exp1_GATTCAGTCCGCAAGC 3.65891391776272 2.06427781037523 Fibroblasts 2
sc_E1.NPC.Exp1_GCAGCCAAGCGACGTA 4.0712607576675 3.67084757737352 Fibroblasts 3
sc_E1.NPC.Exp1_TCTGGAATCATATCGG 3.59990674994655 3.1765429203911 Fibroblasts 3
sc_E1.NPC.Exp1_TTAGTTCCATAAGACA -7.18689077355198 -0.48458251603411 Hep/Chol
doublets
sc_R1.NPC.Exp1_CTTCTCTGTCGAAAGC 0.0344451143569553 -2.18768759318159 Stellate cells
sc_E1.HEP.Exp2_CTACACCCACCTATCC 2.19592363379665 2.5695032303734 Fibroblasts 1
sc_E1.HEP.Exp2_GCAATCAAGTACGATA -7.99655073143772 -1.29040946312712 Hep/Chol
doublets
