# Supplementary material for: Cell atlas of the regenerating human liver after portal vein embolization
Source: Nat Commun. 2024 Jul 11;15:5827. doi: 10.1038/s41467-024-49236-7 (PMC11239663; doi:10.1038/s41467-024-49236-7)
Supplement: Supplementary file 17 — Source Data [file 41467_2024_49236_MOESM17_ESM.zip › fig_data/extdatafig13bc.txt]

ct1 ct2 variable value L1
1 Fibroblasts 3 B cells Freq 10 healthy
2 B cells Fibroblasts 3 Freq 10 healthy
3 IgG+ Plasma cells Fibroblasts 3 Freq 10 healthy
4 Fibroblasts 3 IgG+ Plasma cells Freq 10 healthy
5 IgA+ Plasma cells Fibroblasts 3 Freq 11 healthy
6 Fibroblasts 3 IgA+ Plasma cells Freq 11 healthy
7 Naive CD4+ T cells Fibroblasts 3 Freq 12 healthy
8 Fibroblasts 3 Naive CD4+ T cells Freq 12 healthy
9 Fibroblasts 3 ab-T cells (stress) Freq 14 healthy
10 ab-T cells (stress) Fibroblasts 3 Freq 14 healthy
11 VSMC ab-T cells (stress) Freq 15 healthy
12 VSMC B cells Freq 15 healthy
13 VSMC Naive CD4+ T cells Freq 15 healthy
14 ab-T cells (stress) VSMC Freq 15 healthy
15 B cells VSMC Freq 15 healthy
16 Naive CD4+ T cells VSMC Freq 15 healthy
17 Fibroblasts 3 CD8 ab-T cells (stress) Freq 16 healthy
18 CD8 ab-T cells (stress) Fibroblasts 3 Freq 16 healthy
19 TRM cells Fibroblasts 3 Freq 16 healthy
20 IgG+ Plasma cells IgG+ Plasma cells Freq 16 healthy
21 VSMC IgG+ Plasma cells Freq 16 healthy
22 Fibroblasts 3 TRM cells Freq 16 healthy
23 IgG+ Plasma cells VSMC Freq 16 healthy
24 IgG+ Plasma cells ab-T cells (stress) Freq 17 healthy
25 Fibroblasts 3 CD8 ab-T cells 1 Freq 17 healthy
26 CD8 ab-T cells 1 Fibroblasts 3 Freq 17 healthy
27 MAIT cells 1 Fibroblasts 3 Freq 17 healthy
28 VSMC IgA+ Plasma cells Freq 17 healthy
29 ab-T cells (stress) IgG+ Plasma cells Freq 17 healthy
30 Fibroblasts 3 MAIT cells 1 Freq 17 healthy
31 IgA+ Plasma cells VSMC Freq 17 healthy
32 MAIT cells 2 Fibroblasts 3 Freq 18 healthy
33 Fibroblasts 3 MAIT cells 2 Freq 18 healthy
34 IgA+ Plasma cells ab-T cells (stress) Freq 19 healthy
35 NK cells 2 Fibroblasts 3 Freq 19 healthy
36 ab-T cells (stress) IgA+ Plasma cells Freq 19 healthy
37 VSMC MAIT cells 1 Freq 19 healthy
38 VSMC MAIT cells 2 Freq 19 healthy
39 Fibroblasts 3 NK cells 2 Freq 19 healthy
40 VSMC NK cells 2 Freq 19 healthy
41 MAIT cells 1 VSMC Freq 19 healthy
42 MAIT cells 2 VSMC Freq 19 healthy
43 NK cells 2 VSMC Freq 19 healthy
44 Naive CD4+ T cells ab-T cells (stress) Freq 20 healthy
45 ILC3 Fibroblasts 3 Freq 20 healthy
46 NK cells 1 Fibroblasts 3 Freq 20 healthy
47 Treg Fibroblasts 3 Freq 20 healthy
48 Fibroblasts 3 ILC3 Freq 20 healthy
49 ab-T cells (stress) Naive CD4+ T cells Freq 20 healthy
50 Naive CD4+ T cells Naive CD4+ T cells Freq 20 healthy
51 Fibroblasts 3 NK cells 1 Freq 20 healthy
52 VSMC NK cells 1 Freq 20 healthy
53 Fibroblasts 3 Treg Freq 20 healthy
54 NK cells 1 VSMC Freq 20 healthy
55 Fibroblasts 2 ab-T cells (stress) Freq 21 healthy
56 IgG+ Plasma cells CD8 ab-T cells 1 Freq 21 healthy
57 ab-T cells (stress) Fibroblasts 2 Freq 21 healthy
58 IgG+ Plasma cells IgA+ Plasma cells Freq 21 healthy
59 CD8 ab-T cells 1 IgG+ Plasma cells Freq 21 healthy
60 IgA+ Plasma cells IgG+ Plasma cells Freq 21 healthy
61 LSEC (high MT 2) IgG+ Plasma cells Freq 21 healthy
62 MAIT cells 1 IgG+ Plasma cells Freq 21 healthy
63 IgG+ Plasma cells LSEC (high MT 2) Freq 21 healthy
64 IgG+ Plasma cells MAIT cells 1 Freq 21 healthy
65 VSMC TRM cells Freq 21 healthy
66 TRM cells VSMC Freq 21 healthy
67 ab-T cells (stress) ab-T cells (stress) Freq 22 healthy
68 Hepatocytes ab-T cells (stress) Freq 22 healthy
69 VSMC CD8 ab-T cells (stress) Freq 22 healthy
70 VSMC CD8 ab-T cells 1 Freq 22 healthy
71 IgA+ Plasma cells Fibroblasts 2 Freq 22 healthy
72 pDCs Fibroblasts 3 Freq 22 healthy
73 ab-T cells (stress) Hepatocytes Freq 22 healthy
74 Fibroblasts 2 IgA+ Plasma cells Freq 22 healthy
75 LSEC (high MT 2) IgA+ Plasma cells Freq 22 healthy
76 LSEC (remodelling) IgG+ Plasma cells Freq 22 healthy
77 IgA+ Plasma cells LSEC (high MT 2) Freq 22 healthy
78 IgG+ Plasma cells LSEC (remodelling) Freq 22 healthy
79 Fibroblasts 3 pDCs Freq 22 healthy
80 CD8 ab-T cells (stress) VSMC Freq 22 healthy
81 CD8 ab-T cells 1 VSMC Freq 22 healthy
82 Fibroblasts 3 activated DCs Freq 23 healthy
83 Naive CD4+ T cells CD8 ab-T cells 1 Freq 23 healthy
84 Fibroblasts 3 CD8 ab-T cells 2 Freq 23 healthy
85 IgG+ Plasma cells Cholangiocytes Freq 23 healthy
86 activated DCs Fibroblasts 3 Freq 23 healthy
87 CD8 ab-T cells 2 Fibroblasts 3 Freq 23 healthy
88 IgG+ Plasma cells Hepatocytes Freq 23 healthy
89 Cholangiocytes IgG+ Plasma cells Freq 23 healthy
90 Hepatocytes IgG+ Plasma cells Freq 23 healthy
91 LSEC (high MT 1) IgG+ Plasma cells Freq 23 healthy
92 MAIT cells 2 IgG+ Plasma cells Freq 23 healthy
93 Pericentral LSEC IgG+ Plasma cells Freq 23 healthy
94 VSMC Infiltrating NK cells Freq 23 healthy
95 IgG+ Plasma cells LSEC (high MT 1) Freq 23 healthy
96 IgG+ Plasma cells MAIT cells 2 Freq 23 healthy
97 CD8 ab-T cells 1 Naive CD4+ T cells Freq 23 healthy
98 IgG+ Plasma cells Pericentral LSEC Freq 23 healthy
99 Infiltrating NK cells VSMC Freq 23 healthy
100 CD8 ab-T cells 1 ab-T cells (stress) Freq 24 healthy
101 LSEC (remodelling) ab-T cells (stress) Freq 24 healthy
102 Fibroblasts 1 B cells Freq 24 healthy
103 Fibroblasts 2 B cells Freq 24 healthy
104 IgG+ Plasma cells B cells Freq 24 healthy
105 ab-T cells (stress) CD8 ab-T cells 1 Freq 24 healthy
106 VSMC Dividing T/NK cells Freq 24 healthy
107 B cells Fibroblasts 1 Freq 24 healthy
108 B cells Fibroblasts 2 Freq 24 healthy
109 Fibroblasts 3 Fibroblasts 3 Freq 24 healthy
110 gd-T cells Fibroblasts 3 Freq 24 healthy
111 LSEC (remodelling) Fibroblasts 3 Freq 24 healthy
112 Fibroblasts 3 gd-T cells Freq 24 healthy
113 VSMC gd-T cells Freq 24 healthy
114 IgA+ Plasma cells IgA+ Plasma cells Freq 24 healthy
115 LSEC (remodelling) IgA+ Plasma cells Freq 24 healthy
116 B cells IgG+ Plasma cells Freq 24 healthy
117 ab-T cells (stress) LSEC (remodelling) Freq 24 healthy
118 Fibroblasts 3 LSEC (remodelling) Freq 24 healthy
119 IgA+ Plasma cells LSEC (remodelling) Freq 24 healthy
120 Dividing T/NK cells VSMC Freq 24 healthy
121 gd-T cells VSMC Freq 24 healthy
122 Fibroblasts 1 ab-T cells (stress) Freq 25 healthy
123 LSEC (high MT 1) ab-T cells (stress) Freq 25 healthy
124 MAIT cells 1 ab-T cells (stress) Freq 25 healthy
125 Pericentral LSEC ab-T cells (stress) Freq 25 healthy
126 IgG+ Plasma cells activated DCs Freq 25 healthy
127 VSMC activated DCs Freq 25 healthy
128 LSEC (remodelling) B cells Freq 25 healthy
129 Hepatocytes CD8 ab-T cells 1 Freq 25 healthy
130 ab-T cells (stress) Fibroblasts 1 Freq 25 healthy
131 IgG+ Plasma cells Fibroblasts 2 Freq 25 healthy
132 LSEC (high MT 1) Fibroblasts 3 Freq 25 healthy
133 NK cells 3 Fibroblasts 3 Freq 25 healthy
134 Naive CD4+ T cells gd-T cells Freq 25 healthy
135 CD8 ab-T cells 1 Hepatocytes Freq 25 healthy
136 LSEC (high MT 1) IgA+ Plasma cells Freq 25 healthy
137 activated DCs IgG+ Plasma cells Freq 25 healthy
138 Fibroblasts 2 IgG+ Plasma cells Freq 25 healthy
139 Naive CD4+ T cells IgG+ Plasma cells Freq 25 healthy
140 ab-T cells (stress) LSEC (high MT 1) Freq 25 healthy
141 Fibroblasts 3 LSEC (high MT 1) Freq 25 healthy
142 IgA+ Plasma cells LSEC (high MT 1) Freq 25 healthy
143 B cells LSEC (remodelling) Freq 25 healthy
144 ab-T cells (stress) MAIT cells 1 Freq 25 healthy
145 gd-T cells Naive CD4+ T cells Freq 25 healthy
146 IgG+ Plasma cells Naive CD4+ T cells Freq 25 healthy
147 Fibroblasts 3 NK cells 3 Freq 25 healthy
148 VSMC NK cells 3 Freq 25 healthy
149 ab-T cells (stress) Pericentral LSEC Freq 25 healthy
150 activated DCs VSMC Freq 25 healthy
151 NK cells 3 VSMC Freq 25 healthy
152 pDCs ab-T cells (stress) Freq 26 healthy
153 CD8 ab-T cells 1 CD8 ab-T cells 1 Freq 26 healthy
154 IgA+ Plasma cells CD8 ab-T cells 1 Freq 26 healthy
155 LSEC (high MT 1) CD8 ab-T cells 1 Freq 26 healthy
156 Fibroblasts 3 cDC1 Freq 26 healthy
157 IgA+ Plasma cells Cholangiocytes Freq 26 healthy
158 Fibroblasts 3 Dividing T/NK cells Freq 26 healthy
159 Naive CD4+ T cells Fibroblasts 2 Freq 26 healthy
160 cDC1 Fibroblasts 3 Freq 26 healthy
161 Dividing T/NK cells Fibroblasts 3 Freq 26 healthy
162 IgG+ Plasma cells gd-T cells Freq 26 healthy
163 CD8 ab-T cells 1 IgA+ Plasma cells Freq 26 healthy
164 Cholangiocytes IgA+ Plasma cells Freq 26 healthy
165 MAIT cells 1 IgA+ Plasma cells Freq 26 healthy
166 Pericentral LSEC IgA+ Plasma cells Freq 26 healthy
167 gd-T cells IgG+ Plasma cells Freq 26 healthy
168 CD8 ab-T cells 1 LSEC (high MT 1) Freq 26 healthy
169 IgA+ Plasma cells MAIT cells 1 Freq 26 healthy
170 Fibroblasts 2 Naive CD4+ T cells Freq 26 healthy
171 pDCs Naive CD4+ T cells Freq 26 healthy
172 ab-T cells (stress) pDCs Freq 26 healthy
173 Naive CD4+ T cells pDCs Freq 26 healthy
174 IgA+ Plasma cells Pericentral LSEC Freq 26 healthy
175 Hepatocytes B cells Freq 27 healthy
176 Fibroblasts 2 CD8 ab-T cells 1 Freq 27 healthy
177 LSEC (high MT 2) CD8 ab-T cells 1 Freq 27 healthy
178 VSMC cDC1 Freq 27 healthy
179 VSMC cDC2 Freq 27 healthy
180 CD8 ab-T cells 1 Fibroblasts 2 Freq 27 healthy
181 Hepatocytes Fibroblasts 3 Freq 27 healthy
182 Pericentral LSEC Fibroblasts 3 Freq 27 healthy
183 pDCs gd-T cells Freq 27 healthy
184 B cells Hepatocytes Freq 27 healthy
185 Fibroblasts 3 Hepatocytes Freq 27 healthy
186 CD8 ab-T cells 1 LSEC (high MT 2) Freq 27 healthy
187 pDCs MAIT cells 1 Freq 27 healthy
188 gd-T cells pDCs Freq 27 healthy
189 MAIT cells 1 pDCs Freq 27 healthy
190 Fibroblasts 3 Pericentral LSEC Freq 27 healthy
191 cDC1 VSMC Freq 27 healthy
192 cDC2 VSMC Freq 27 healthy
193 Lymphatic EC ab-T cells (stress) Freq 28 healthy
194 LSEC (high MT 2) B cells Freq 28 healthy
195 Hepatocytes CD8 ab-T cells (stress) Freq 28 healthy
196 gd-T cells CD8 ab-T cells 1 Freq 28 healthy
197 Pericentral LSEC CD8 ab-T cells 1 Freq 28 healthy
198 IgG+ Plasma cells CD8 ab-T cells 2 Freq 28 healthy
199 IgG+ Plasma cells Fibroblasts 1 Freq 28 healthy
200 Infiltrating NK cells Fibroblasts 3 Freq 28 healthy
201 LSEC (fenestr.) Fibroblasts 3 Freq 28 healthy
202 CD8 ab-T cells 1 gd-T cells Freq 28 healthy
203 IgA+ Plasma cells gd-T cells Freq 28 healthy
204 CD8 ab-T cells (stress) Hepatocytes Freq 28 healthy
205 IgA+ Plasma cells Hepatocytes Freq 28 healthy
206 gd-T cells IgA+ Plasma cells Freq 28 healthy
207 Hepatocytes IgA+ Plasma cells Freq 28 healthy
208 Naive CD4+ T cells IgA+ Plasma cells Freq 28 healthy
209 CD8 ab-T cells 2 IgG+ Plasma cells Freq 28 healthy
210 Fibroblasts 1 IgG+ Plasma cells Freq 28 healthy
211 ILC3 IgG+ Plasma cells Freq 28 healthy
212 LSEC (fenestr.) IgG+ Plasma cells Freq 28 healthy
213 LSEC (stress) IgG+ Plasma cells Freq 28 healthy
214 Stellate cells IgG+ Plasma cells Freq 28 healthy
215 Treg IgG+ Plasma cells Freq 28 healthy
216 TRM cells IgG+ Plasma cells Freq 28 healthy
217 IgG+ Plasma cells ILC3 Freq 28 healthy
218 Fibroblasts 3 Infiltrating NK cells Freq 28 healthy
219 Fibroblasts 3 LSEC (fenestr.) Freq 28 healthy
220 IgG+ Plasma cells LSEC (fenestr.) Freq 28 healthy
221 B cells LSEC (high MT 2) Freq 28 healthy
222 LSEC (high MT 2) LSEC (high MT 2) Freq 28 healthy
223 Naive CD4+ T cells LSEC (high MT 2) Freq 28 healthy
224 IgG+ Plasma cells LSEC (stress) Freq 28 healthy
225 ab-T cells (stress) Lymphatic EC Freq 28 healthy
226 VSMC Macrophages Freq 28 healthy
227 VSMC Monocytes (IGSF21+ GPR34+) Freq 28 healthy
228 IgA+ Plasma cells Naive CD4+ T cells Freq 28 healthy
229 LSEC (high MT 2) Naive CD4+ T cells Freq 28 healthy
230 TRM cells Naive CD4+ T cells Freq 28 healthy
231 CD8 ab-T cells 1 Pericentral LSEC Freq 28 healthy
232 IgG+ Plasma cells Stellate cells Freq 28 healthy
233 IgG+ Plasma cells Treg Freq 28 healthy
234 VSMC Treg Freq 28 healthy
235 IgG+ Plasma cells TRM cells Freq 28 healthy
236 Naive CD4+ T cells TRM cells Freq 28 healthy
237 Macrophages VSMC Freq 28 healthy
238 Monocytes (IGSF21+ GPR34+) VSMC Freq 28 healthy
239 Treg VSMC Freq 28 healthy
240 IgA+ Plasma cells B cells Freq 29 healthy
241 Pericentral LSEC B cells Freq 29 healthy
242 Fibroblasts 1 CD8 ab-T cells 1 Freq 29 healthy
243 MAIT cells 1 CD8 ab-T cells 1 Freq 29 healthy
244 pDCs CD8 ab-T cells 1 Freq 29 healthy
245 Naive CD4+ T cells CD8 ab-T cells 2 Freq 29 healthy
246 IgA+ Plasma cells Dividing endothelial cells Freq 29 healthy
247 IgG+ Plasma cells Dividing endothelial cells Freq 29 healthy
248 CD8 ab-T cells 1 Fibroblasts 1 Freq 29 healthy
249 LSEC (high MT 2) Fibroblasts 3 Freq 29 healthy
250 LSEC (stress) Fibroblasts 3 Freq 29 healthy
251 B cells IgA+ Plasma cells Freq 29 healthy
252 Dividing endothelial cells IgA+ Plasma cells Freq 29 healthy
253 MAIT cells 2 IgA+ Plasma cells Freq 29 healthy
254 Stellate cells IgA+ Plasma cells Freq 29 healthy
255 Dividing endothelial cells IgG+ Plasma cells Freq 29 healthy
256 Lymphatic EC IgG+ Plasma cells Freq 29 healthy
257 Midzonal LSEC IgG+ Plasma cells Freq 29 healthy
258 pDCs IgG+ Plasma cells Freq 29 healthy
259 Naive CD4+ T cells ILC3 Freq 29 healthy
260 VSMC ILC3 Freq 29 healthy
261 Fibroblasts 3 LSEC (high MT 2) Freq 29 healthy
262 Fibroblasts 3 LSEC (stress) Freq 29 healthy
263 IgG+ Plasma cells Lymphatic EC Freq 29 healthy
264 VSMC Macrophages (HES4+) Freq 29 healthy
265 CD8 ab-T cells 1 MAIT cells 1 Freq 29 healthy
266 IgA+ Plasma cells MAIT cells 2 Freq 29 healthy
267 IgG+ Plasma cells Midzonal LSEC Freq 29 healthy
268 CD8 ab-T cells 2 Naive CD4+ T cells Freq 29 healthy
269 ILC3 Naive CD4+ T cells Freq 29 healthy
270 CD8 ab-T cells 1 pDCs Freq 29 healthy
271 IgG+ Plasma cells pDCs Freq 29 healthy
272 B cells Pericentral LSEC Freq 29 healthy
273 IgA+ Plasma cells Stellate cells Freq 29 healthy
274 ILC3 VSMC Freq 29 healthy
275 Macrophages (HES4+) VSMC Freq 29 healthy
276 Cholangiocytes B cells Freq 30 healthy
277 IgG+ Plasma cells CD8 ab-T cells (stress) Freq 30 healthy
278 pDCs CD8 ab-T cells (stress) Freq 30 healthy
279 LSEC (remodelling) CD8 ab-T cells 1 Freq 30 healthy
280 TRM cells CD8 ab-T cells 1 Freq 30 healthy
281 B cells Cholangiocytes Freq 30 healthy
282 MAIT cells 2 Fibroblasts 2 Freq 30 healthy
283 VSMC Fibroblasts 3 Freq 30 healthy
284 LSEC (stress) IgA+ Plasma cells Freq 30 healthy
285 Lymphatic EC IgA+ Plasma cells Freq 30 healthy
286 pDCs IgA+ Plasma cells Freq 30 healthy
287 CD8 ab-T cells (stress) IgG+ Plasma cells Freq 30 healthy
288 VSMC Kupffer cells Freq 30 healthy
289 pDCs LSEC (high MT 2) Freq 30 healthy
290 CD8 ab-T cells 1 LSEC (remodelling) Freq 30 healthy
291 IgA+ Plasma cells LSEC (stress) Freq 30 healthy
292 IgA+ Plasma cells Lymphatic EC Freq 30 healthy
293 Fibroblasts 2 MAIT cells 2 Freq 30 healthy
294 NK cells 1 Naive CD4+ T cells Freq 30 healthy
295 Naive CD4+ T cells NK cells 1 Freq 30 healthy
296 CD8 ab-T cells (stress) pDCs Freq 30 healthy
297 IgA+ Plasma cells pDCs Freq 30 healthy
298 LSEC (high MT 2) pDCs Freq 30 healthy
299 VSMC pDCs Freq 30 healthy
300 CD8 ab-T cells 1 TRM cells Freq 30 healthy
301 Fibroblasts 3 VSMC Freq 30 healthy
302 Kupffer cells VSMC Freq 30 healthy
303 pDCs VSMC Freq 30 healthy
304 Cholangiocytes ab-T cells (stress) Freq 31 healthy
305 gd-T cells ab-T cells (stress) Freq 31 healthy
306 LSEC (fenestr.) ab-T cells (stress) Freq 31 healthy
307 LSEC (stress) ab-T cells (stress) Freq 31 healthy
308 TRM cells ab-T cells (stress) Freq 31 healthy
309 Hepatocytes activated DCs Freq 31 healthy
310 IgA+ Plasma cells activated DCs Freq 31 healthy
311 CD8 ab-T cells 1 B cells Freq 31 healthy
312 CD8 ab-T cells 1 CD8 ab-T cells (stress) Freq 31 healthy
313 Naive CD4+ T cells CD8 ab-T cells (stress) Freq 31 healthy
314 B cells CD8 ab-T cells 1 Freq 31 healthy
315 CD8 ab-T cells (stress) CD8 ab-T cells 1 Freq 31 healthy
316 ab-T cells (stress) Cholangiocytes Freq 31 healthy
317 IgA+ Plasma cells Fibroblasts 1 Freq 31 healthy
318 MAIT cells 1 Fibroblasts 2 Freq 31 healthy
319 ab-T cells (stress) gd-T cells Freq 31 healthy
320 TRM cells gd-T cells Freq 31 healthy
321 activated DCs Hepatocytes Freq 31 healthy
322 activated DCs IgA+ Plasma cells Freq 31 healthy
323 Fibroblasts 1 IgA+ Plasma cells Freq 31 healthy
324 LSEC (fenestr.) IgA+ Plasma cells Freq 31 healthy
325 pDCs ILC3 Freq 31 healthy
326 ab-T cells (stress) LSEC (fenestr.) Freq 31 healthy
327 IgA+ Plasma cells LSEC (fenestr.) Freq 31 healthy
328 Naive CD4+ T cells LSEC (high MT 1) Freq 31 healthy
329 ab-T cells (stress) LSEC (stress) Freq 31 healthy
330 Fibroblasts 2 MAIT cells 1 Freq 31 healthy
331 Naive CD4+ T cells MAIT cells 1 Freq 31 healthy
332 pDCs MAIT cells 2 Freq 31 healthy
333 CD8 ab-T cells (stress) Naive CD4+ T cells Freq 31 healthy
334 LSEC (high MT 1) Naive CD4+ T cells Freq 31 healthy
335 MAIT cells 1 Naive CD4+ T cells Freq 31 healthy
336 ILC3 pDCs Freq 31 healthy
337 MAIT cells 2 pDCs Freq 31 healthy
338 ab-T cells (stress) TRM cells Freq 31 healthy
339 gd-T cells TRM cells Freq 31 healthy
340 B cells ab-T cells (stress) Freq 32 healthy
341 ab-T cells (stress) B cells Freq 32 healthy
342 LSEC (high MT 1) B cells Freq 32 healthy
343 LSEC (stress) B cells Freq 32 healthy
344 Stellate cells B cells Freq 32 healthy
345 LSEC (high MT 1) CD8 ab-T cells (stress) Freq 32 healthy
346 LSEC (stress) CD8 ab-T cells 1 Freq 32 healthy
347 IgA+ Plasma cells CD8 ab-T cells 2 Freq 32 healthy
348 Fibroblasts 3 cDC2 Freq 32 healthy
349 cDC2 Fibroblasts 3 Freq 32 healthy
350 Kupffer cells Fibroblasts 3 Freq 32 healthy
351 CD8 ab-T cells 2 IgA+ Plasma cells Freq 32 healthy
352 ILC3 IgA+ Plasma cells Freq 32 healthy
353 NK cells 3 IgG+ Plasma cells Freq 32 healthy
354 Periportal LSEC IgG+ Plasma cells Freq 32 healthy
355 IgA+ Plasma cells ILC3 Freq 32 healthy
356 Fibroblasts 3 Kupffer cells Freq 32 healthy
357 B cells LSEC (high MT 1) Freq 32 healthy
358 CD8 ab-T cells (stress) LSEC (high MT 1) Freq 32 healthy
359 B cells LSEC (stress) Freq 32 healthy
360 CD8 ab-T cells 1 LSEC (stress) Freq 32 healthy
361 VSMC Monocytes (TREM2+ CD9+) Freq 32 healthy
362 Pericentral LSEC Naive CD4+ T cells Freq 32 healthy
363 IgG+ Plasma cells NK cells 3 Freq 32 healthy
364 Naive CD4+ T cells Pericentral LSEC Freq 32 healthy
365 IgG+ Plasma cells Periportal LSEC Freq 32 healthy
366 B cells Stellate cells Freq 32 healthy
367 Monocytes (TREM2+ CD9+) VSMC Freq 32 healthy
368 Stellate cells ab-T cells (stress) Freq 33 healthy
369 LSEC (remodelling) activated DCs Freq 33 healthy
370 Dividing endothelial cells B cells Freq 33 healthy
371 MAIT cells 1 B cells Freq 33 healthy
372 Fibroblasts 2 CD8 ab-T cells (stress) Freq 33 healthy
373 LSEC (high MT 2) CD8 ab-T cells (stress) Freq 33 healthy
374 ILC3 CD8 ab-T cells 1 Freq 33 healthy
375 LSEC (high MT 2) Cholangiocytes Freq 33 healthy
376 B cells Dividing endothelial cells Freq 33 healthy
377 CD8 ab-T cells (stress) Fibroblasts 2 Freq 33 healthy
378 Macrophages Fibroblasts 3 Freq 33 healthy
379 Macrophages (HES4+) Fibroblasts 3 Freq 33 healthy
380 MAIT cells 1 gd-T cells Freq 33 healthy
381 MAIT cells 2 gd-T cells Freq 33 healthy
382 Naive CD4+ T cells Hepatocytes Freq 33 healthy
383 Midzonal LSEC IgA+ Plasma cells Freq 33 healthy
384 CD8 ab-T cells 1 ILC3 Freq 33 healthy
385 CD8 ab-T cells (stress) LSEC (high MT 2) Freq 33 healthy
386 Cholangiocytes LSEC (high MT 2) Freq 33 healthy
387 MAIT cells 1 LSEC (high MT 2) Freq 33 healthy
388 Monocytes (IGSF21+ GPR34+) LSEC (high MT 2) Freq 33 healthy
389 TRM cells LSEC (high MT 2) Freq 33 healthy
390 activated DCs LSEC (remodelling) Freq 33 healthy
391 Fibroblasts 3 Macrophages Freq 33 healthy
392 Fibroblasts 3 Macrophages (HES4+) Freq 33 healthy
393 B cells MAIT cells 1 Freq 33 healthy
394 gd-T cells MAIT cells 1 Freq 33 healthy
395 LSEC (high MT 2) MAIT cells 1 Freq 33 healthy
396 gd-T cells MAIT cells 2 Freq 33 healthy
397 Naive CD4+ T cells MAIT cells 2 Freq 33 healthy
398 IgA+ Plasma cells Midzonal LSEC Freq 33 healthy
399 LSEC (high MT 2) Monocytes (IGSF21+ GPR34+) Freq 33 healthy
400 Hepatocytes Naive CD4+ T cells Freq 33 healthy
401 MAIT cells 2 Naive CD4+ T cells Freq 33 healthy
402 NK cells 3 Naive CD4+ T cells Freq 33 healthy
403 Naive CD4+ T cells NK cells 3 Freq 33 healthy
404 ab-T cells (stress) Stellate cells Freq 33 healthy
405 LSEC (high MT 2) TRM cells Freq 33 healthy
406 Dividing endothelial cells ab-T cells (stress) Freq 34 healthy
407 LSEC (high MT 2) ab-T cells (stress) Freq 34 healthy
408 MAIT cells 2 ab-T cells (stress) Freq 34 healthy
409 NK cells 2 ab-T cells (stress) Freq 34 healthy
410 B cells B cells Freq 34 healthy
411 gd-T cells B cells Freq 34 healthy
412 gd-T cells CD8 ab-T cells (stress) Freq 34 healthy
413 Cholangiocytes CD8 ab-T cells 1 Freq 34 healthy
414 VSMC CD8 ab-T cells 2 Freq 34 healthy
415 IgG+ Plasma cells cDC1 Freq 34 healthy
416 CD8 ab-T cells 1 Cholangiocytes Freq 34 healthy
417 ab-T cells (stress) Dividing endothelial cells Freq 34 healthy
418 Fibroblasts 3 Dividing endothelial cells Freq 34 healthy
419 Dividing endothelial cells Fibroblasts 3 Freq 34 healthy
420 Monocytes (IGSF21+ GPR34+) Fibroblasts 3 Freq 34 healthy
421 B cells gd-T cells Freq 34 healthy
422 CD8 ab-T cells (stress) gd-T cells Freq 34 healthy
423 VSMC Hepatocytes Freq 34 healthy
424 TRM cells IgA+ Plasma cells Freq 34 healthy
425 cDC1 IgG+ Plasma cells Freq 34 healthy
426 LSEC (high MT 2) LSEC (high MT 1) Freq 34 healthy
427 ab-T cells (stress) LSEC (high MT 2) Freq 34 healthy
428 LSEC (high MT 1) LSEC (high MT 2) Freq 34 healthy
429 NK cells 2 LSEC (high MT 2) Freq 34 healthy
430 Pericentral LSEC LSEC (high MT 2) Freq 34 healthy
431 Naive CD4+ T cells LSEC (remodelling) Freq 34 healthy
432 ab-T cells (stress) MAIT cells 2 Freq 34 healthy
433 Fibroblasts 3 Monocytes (IGSF21+ GPR34+) Freq 34 healthy
434 LSEC (remodelling) Naive CD4+ T cells Freq 34 healthy
435 NK cells 2 Naive CD4+ T cells Freq 34 healthy
436 Stellate cells Naive CD4+ T cells Freq 34 healthy
437 TRM cells NK cells 1 Freq 34 healthy
438 ab-T cells (stress) NK cells 2 Freq 34 healthy
439 LSEC (high MT 2) NK cells 2 Freq 34 healthy
440 Naive CD4+ T cells NK cells 2 Freq 34 healthy
441 LSEC (high MT 2) Pericentral LSEC Freq 34 healthy
442 Naive CD4+ T cells Stellate cells Freq 34 healthy
443 IgA+ Plasma cells TRM cells Freq 34 healthy
444 NK cells 1 TRM cells Freq 34 healthy
445 CD8 ab-T cells 2 VSMC Freq 34 healthy
446 Hepatocytes VSMC Freq 34 healthy
447 CD8 ab-T cells (stress) ab-T cells (stress) Freq 35 healthy
448 CD8 ab-T cells 2 ab-T cells (stress) Freq 35 healthy
449 Midzonal LSEC ab-T cells (stress) Freq 35 healthy
450 NK cells 3 ab-T cells (stress) Freq 35 healthy
451 Lymphatic EC B cells Freq 35 healthy
452 MAIT cells 2 B cells Freq 35 healthy
453 Naive CD4+ T cells B cells Freq 35 healthy
454 ab-T cells (stress) CD8 ab-T cells (stress) Freq 35 healthy
455 IgA+ Plasma cells CD8 ab-T cells (stress) Freq 35 healthy
456 Pericentral LSEC CD8 ab-T cells (stress) Freq 35 healthy
457 CD8 ab-T cells 2 CD8 ab-T cells 1 Freq 35 healthy
458 Lymphatic EC CD8 ab-T cells 1 Freq 35 healthy
459 MAIT cells 2 CD8 ab-T cells 1 Freq 35 healthy
460 Midzonal LSEC CD8 ab-T cells 1 Freq 35 healthy
461 NK cells 1 CD8 ab-T cells 1 Freq 35 healthy
462 ab-T cells (stress) CD8 ab-T cells 2 Freq 35 healthy
463 CD8 ab-T cells 1 CD8 ab-T cells 2 Freq 35 healthy
464 gd-T cells Cholangiocytes Freq 35 healthy
465 Cholangiocytes gd-T cells Freq 35 healthy
466 LSEC (high MT 2) gd-T cells Freq 35 healthy
467 CD8 ab-T cells (stress) IgA+ Plasma cells Freq 35 healthy
468 Periportal LSEC IgA+ Plasma cells Freq 35 healthy
469 Infiltrating NK cells IgG+ Plasma cells Freq 35 healthy
470 NK cells 1 IgG+ Plasma cells Freq 35 healthy
471 MAIT cells 1 ILC3 Freq 35 healthy
472 IgG+ Plasma cells Infiltrating NK cells Freq 35 healthy
473 VSMC Kupffer cells (SUCNR1+) Freq 35 healthy
474 gd-T cells LSEC (high MT 2) Freq 35 healthy
475 LSEC (remodelling) LSEC (high MT 2) Freq 35 healthy
476 MAIT cells 2 LSEC (high MT 2) Freq 35 healthy
477 LSEC (high MT 2) LSEC (remodelling) Freq 35 healthy
478 B cells Lymphatic EC Freq 35 healthy
479 CD8 ab-T cells 1 Lymphatic EC Freq 35 healthy
480 ILC3 MAIT cells 1 Freq 35 healthy
481 Stellate cells MAIT cells 1 Freq 35 healthy
482 B cells MAIT cells 2 Freq 35 healthy
483 CD8 ab-T cells 1 MAIT cells 2 Freq 35 healthy
484 LSEC (high MT 2) MAIT cells 2 Freq 35 healthy
485 ab-T cells (stress) Midzonal LSEC Freq 35 healthy
486 CD8 ab-T cells 1 Midzonal LSEC Freq 35 healthy
487 B cells Naive CD4+ T cells Freq 35 healthy
488 CD8 ab-T cells 1 NK cells 1 Freq 35 healthy
489 IgG+ Plasma cells NK cells 1 Freq 35 healthy
490 ab-T cells (stress) NK cells 3 Freq 35 healthy
491 CD8 ab-T cells (stress) Pericentral LSEC Freq 35 healthy
492 IgA+ Plasma cells Periportal LSEC Freq 35 healthy
493 MAIT cells 1 Stellate cells Freq 35 healthy
494 Kupffer cells (SUCNR1+) VSMC Freq 35 healthy
495 NK cells 1 ab-T cells (stress) Freq 36 healthy
496 Periportal LSEC ab-T cells (stress) Freq 36 healthy
497 activated DCs activated DCs Freq 36 healthy
498 Cholangiocytes activated DCs Freq 36 healthy
499 LSEC (high MT 2) activated DCs Freq 36 healthy
500 ILC3 B cells Freq 36 healthy
501 pDCs B cells Freq 36 healthy
502 LSEC (fenestr.) CD8 ab-T cells 1 Freq 36 healthy
503 NK cells 3 CD8 ab-T cells 1 Freq 36 healthy
504 Stellate cells CD8 ab-T cells 1 Freq 36 healthy
505 Treg CD8 ab-T cells 1 Freq 36 healthy
506 activated DCs Cholangiocytes Freq 36 healthy
507 Naive CD4+ T cells Cholangiocytes Freq 36 healthy
508 IgG+ Plasma cells Dividing T/NK cells Freq 36 healthy
509 MAIT cells 1 Fibroblasts 1 Freq 36 healthy
510 Hepatocytes gd-T cells Freq 36 healthy
511 Pericentral LSEC gd-T cells Freq 36 healthy
512 gd-T cells Hepatocytes Freq 36 healthy
513 LSEC (high MT 2) Hepatocytes Freq 36 healthy
514 Treg IgA+ Plasma cells Freq 36 healthy
515 Dividing T/NK cells IgG+ Plasma cells Freq 36 healthy
516 NK cells 2 IgG+ Plasma cells Freq 36 healthy
517 B cells ILC3 Freq 36 healthy
518 TRM cells ILC3 Freq 36 healthy
519 CD8 ab-T cells 1 LSEC (fenestr.) Freq 36 healthy
520 activated DCs LSEC (high MT 2) Freq 36 healthy
521 Hepatocytes LSEC (high MT 2) Freq 36 healthy
522 MAIT cells 1 LSEC (remodelling) Freq 36 healthy
523 Fibroblasts 1 MAIT cells 1 Freq 36 healthy
524 LSEC (remodelling) MAIT cells 1 Freq 36 healthy
525 Cholangiocytes Naive CD4+ T cells Freq 36 healthy
526 ab-T cells (stress) NK cells 1 Freq 36 healthy
527 IgG+ Plasma cells NK cells 2 Freq 36 healthy
528 pDCs NK cells 2 Freq 36 healthy
529 CD8 ab-T cells 1 NK cells 3 Freq 36 healthy
530 B cells pDCs Freq 36 healthy
531 NK cells 2 pDCs Freq 36 healthy
532 Treg pDCs Freq 36 healthy
533 TRM cells pDCs Freq 36 healthy
534 gd-T cells Pericentral LSEC Freq 36 healthy
535 ab-T cells (stress) Periportal LSEC Freq 36 healthy
536 CD8 ab-T cells 1 Stellate cells Freq 36 healthy
537 CD8 ab-T cells 1 Treg Freq 36 healthy
538 IgA+ Plasma cells Treg Freq 36 healthy
539 pDCs Treg Freq 36 healthy
540 ILC3 TRM cells Freq 36 healthy
541 pDCs TRM cells Freq 36 healthy
542 TRM cells TRM cells Freq 36 healthy
543 EC non-LSEC ab-T cells (stress) Freq 37 healthy
544 ILC3 ab-T cells (stress) Freq 37 healthy
545 B cells activated DCs Freq 37 healthy
546 Fibroblasts 1 activated DCs Freq 37 healthy
547 activated DCs B cells Freq 37 healthy
548 Cholangiocytes CD8 ab-T cells (stress) Freq 37 healthy
549 Fibroblasts 1 CD8 ab-T cells (stress) Freq 37 healthy
550 LSEC (remodelling) CD8 ab-T cells (stress) Freq 37 healthy
551 MAIT cells 1 CD8 ab-T cells (stress) Freq 37 healthy
552 TRM cells CD8 ab-T cells (stress) Freq 37 healthy
553 Infiltrating NK cells CD8 ab-T cells 1 Freq 37 healthy
554 pDCs CD8 ab-T cells 2 Freq 37 healthy
555 IgG+ Plasma cells cDC2 Freq 37 healthy
556 CD8 ab-T cells (stress) Cholangiocytes Freq 37 healthy
557 ab-T cells (stress) EC non-LSEC Freq 37 healthy
558 Fibroblasts 3 EC non-LSEC Freq 37 healthy
559 activated DCs Fibroblasts 1 Freq 37 healthy
560 CD8 ab-T cells (stress) Fibroblasts 1 Freq 37 healthy
561 Naive CD4+ T cells Fibroblasts 1 Freq 37 healthy
562 NK cells 2 Fibroblasts 1 Freq 37 healthy
563 TRM cells Fibroblasts 2 Freq 37 healthy
564 EC non-LSEC Fibroblasts 3 Freq 37 healthy
565 Midzonal LSEC Fibroblasts 3 Freq 37 healthy
566 NK cells 2 gd-T cells Freq 37 healthy
567 MAIT cells 1 Hepatocytes Freq 37 healthy
568 cDC2 IgG+ Plasma cells Freq 37 healthy
569 ab-T cells (stress) ILC3 Freq 37 healthy
570 CD8 ab-T cells 1 Infiltrating NK cells Freq 37 healthy
571 MAIT cells 1 LSEC (high MT 1) Freq 37 healthy
572 CD8 ab-T cells (stress) LSEC (remodelling) Freq 37 healthy
573 CD8 ab-T cells (stress) MAIT cells 1 Freq 37 healthy
574 Hepatocytes MAIT cells 1 Freq 37 healthy
575 LSEC (high MT 1) MAIT cells 1 Freq 37 healthy
576 Fibroblasts 3 Midzonal LSEC Freq 37 healthy
577 Fibroblasts 1 Naive CD4+ T cells Freq 37 healthy
578 Treg Naive CD4+ T cells Freq 37 healthy
579 pDCs NK cells 1 Freq 37 healthy
580 Fibroblasts 1 NK cells 2 Freq 37 healthy
581 gd-T cells NK cells 2 Freq 37 healthy
582 CD8 ab-T cells 2 pDCs Freq 37 healthy
583 NK cells 1 pDCs Freq 37 healthy
584 Naive CD4+ T cells Treg Freq 37 healthy
585 CD8 ab-T cells (stress) TRM cells Freq 37 healthy
586 Fibroblasts 2 TRM cells Freq 37 healthy
587 activated DCs ab-T cells (stress) Freq 38 healthy
588 Infiltrating NK cells ab-T cells (stress) Freq 38 healthy
589 ab-T cells (stress) activated DCs Freq 38 healthy
590 TRM cells B cells Freq 38 healthy
591 NK cells 2 CD8 ab-T cells 1 Freq 38 healthy
592 Naive CD4+ T cells Dividing endothelial cells Freq 38 healthy
593 IgG+ Plasma cells EC non-LSEC Freq 38 healthy
594 Hepatocytes Fibroblasts 1 Freq 38 healthy
595 Fibroblasts 3 Fibroblasts 2 Freq 38 healthy
596 Fibroblasts 2 Fibroblasts 3 Freq 38 healthy
597 Periportal LSEC Fibroblasts 3 Freq 38 healthy
598 gd-T cells gd-T cells Freq 38 healthy
599 LSEC (high MT 1) gd-T cells Freq 38 healthy
600 LSEC (remodelling) gd-T cells Freq 38 healthy
601 Fibroblasts 1 Hepatocytes Freq 38 healthy
602 pDCs Hepatocytes Freq 38 healthy
603 NK cells 3 IgA+ Plasma cells Freq 38 healthy
604 EC non-LSEC IgG+ Plasma cells Freq 38 healthy
605 Kupffer cells IgG+ Plasma cells Freq 38 healthy
606 LSEC (interferon) IgG+ Plasma cells Freq 38 healthy
607 LSEC (high MT 2) ILC3 Freq 38 healthy
608 ab-T cells (stress) Infiltrating NK cells Freq 38 healthy
609 Naive CD4+ T cells Infiltrating NK cells Freq 38 healthy
610 IgG+ Plasma cells Kupffer cells Freq 38 healthy
611 gd-T cells LSEC (high MT 1) Freq 38 healthy
612 ILC3 LSEC (high MT 2) Freq 38 healthy
613 IgG+ Plasma cells LSEC (interferon) Freq 38 healthy
614 gd-T cells LSEC (remodelling) Freq 38 healthy
615 pDCs LSEC (remodelling) Freq 38 healthy
616 Naive CD4+ T cells Lymphatic EC Freq 38 healthy
617 Pericentral LSEC MAIT cells 1 Freq 38 healthy
618 TRM cells MAIT cells 1 Freq 38 healthy
619 VSMC Monocytes (secretory) Freq 38 healthy
620 Dividing endothelial cells Naive CD4+ T cells Freq 38 healthy
621 Infiltrating NK cells Naive CD4+ T cells Freq 38 healthy
622 Lymphatic EC Naive CD4+ T cells Freq 38 healthy
623 CD8 ab-T cells 1 NK cells 2 Freq 38 healthy
624 IgA+ Plasma cells NK cells 3 Freq 38 healthy
625 Hepatocytes pDCs Freq 38 healthy
626 LSEC (remodelling) pDCs Freq 38 healthy
627 MAIT cells 1 Pericentral LSEC Freq 38 healthy
628 Fibroblasts 3 Periportal LSEC Freq 38 healthy
629 B cells TRM cells Freq 38 healthy
630 MAIT cells 1 TRM cells Freq 38 healthy
631 Monocytes (secretory) VSMC Freq 38 healthy
632 CD8 ab-T cells 1 activated DCs Freq 39 healthy
633 Fibroblasts 2 activated DCs Freq 39 healthy
634 Pericentral LSEC activated DCs Freq 39 healthy
635 CD8 ab-T cells 2 B cells Freq 39 healthy
636 LSEC (fenestr.) B cells Freq 39 healthy
637 Stellate cells CD8 ab-T cells (stress) Freq 39 healthy
638 activated DCs CD8 ab-T cells 1 Freq 39 healthy
639 Dividing endothelial cells CD8 ab-T cells 1 Freq 39 healthy
640 B cells CD8 ab-T cells 2 Freq 39 healthy
641 Hepatocytes CD8 ab-T cells 2 Freq 39 healthy
642 MAIT cells 1 CD8 ab-T cells 2 Freq 39 healthy
643 TRM cells CD8 ab-T cells 2 Freq 39 healthy
644 IgA+ Plasma cells cDC1 Freq 39 healthy
645 LSEC (high MT 2) cDC1 Freq 39 healthy
646 Fibroblasts 3 Cholangiocytes Freq 39 healthy
647 CD8 ab-T cells 1 Dividing endothelial cells Freq 39 healthy
648 LSEC (high MT 1) Fibroblasts 1 Freq 39 healthy
649 pDCs Fibroblasts 1 Freq 39 healthy
650 activated DCs Fibroblasts 2 Freq 39 healthy
651 Cholangiocytes Fibroblasts 3 Freq 39 healthy
652 ILC3 gd-T cells Freq 39 healthy
653 NK cells 3 gd-T cells Freq 39 healthy
654 CD8 ab-T cells 2 Hepatocytes Freq 39 healthy
655 ILC3 Hepatocytes Freq 39 healthy
656 cDC1 IgA+ Plasma cells Freq 39 healthy
657 gd-T cells ILC3 Freq 39 healthy
658 Hepatocytes ILC3 Freq 39 healthy
659 B cells LSEC (fenestr.) Freq 39 healthy
660 Fibroblasts 1 LSEC (high MT 1) Freq 39 healthy
661 cDC1 LSEC (high MT 2) Freq 39 healthy
662 Naive CD4+ T cells LSEC (stress) Freq 39 healthy
663 CD8 ab-T cells 2 MAIT cells 1 Freq 39 healthy
664 NK cells 1 MAIT cells 1 Freq 39 healthy
665 Stellate cells MAIT cells 2 Freq 39 healthy
666 LSEC (stress) Naive CD4+ T cells Freq 39 healthy
667 MAIT cells 1 NK cells 1 Freq 39 healthy
668 gd-T cells NK cells 3 Freq 39 healthy
669 pDCs NK cells 3 Freq 39 healthy
670 Fibroblasts 1 pDCs Freq 39 healthy
671 NK cells 3 pDCs Freq 39 healthy
672 activated DCs Pericentral LSEC Freq 39 healthy
673 CD8 ab-T cells (stress) Stellate cells Freq 39 healthy
674 MAIT cells 2 Stellate cells Freq 39 healthy
675 CD8 ab-T cells 2 TRM cells Freq 39 healthy
676 LSEC (high MT 1) activated DCs Freq 40 healthy
677 LSEC (stress) CD8 ab-T cells (stress) Freq 40 healthy
678 MAIT cells 2 CD8 ab-T cells (stress) Freq 40 healthy
679 NK cells 3 CD8 ab-T cells (stress) Freq 40 healthy
680 Periportal LSEC CD8 ab-T cells 1 Freq 40 healthy
681 MAIT cells 1 Cholangiocytes Freq 40 healthy
682 pDCs Cholangiocytes Freq 40 healthy
683 LSEC (high MT 2) Fibroblasts 1 Freq 40 healthy
684 LSEC (remodelling) Fibroblasts 1 Freq 40 healthy
685 NK cells 1 Fibroblasts 2 Freq 40 healthy
686 NK cells 3 Fibroblasts 2 Freq 40 healthy
687 Infiltrating NK cells gd-T cells Freq 40 healthy
688 Infiltrating NK cells IgA+ Plasma cells Freq 40 healthy
689 NK cells 2 ILC3 Freq 40 healthy
690 gd-T cells Infiltrating NK cells Freq 40 healthy
691 IgA+ Plasma cells Infiltrating NK cells Freq 40 healthy
692 LSEC (high MT 2) Infiltrating NK cells Freq 40 healthy
693 activated DCs LSEC (high MT 1) Freq 40 healthy
694 pDCs LSEC (high MT 1) Freq 40 healthy
695 TRM cells LSEC (high MT 1) Freq 40 healthy
696 Fibroblasts 1 LSEC (high MT 2) Freq 40 healthy
697 Infiltrating NK cells LSEC (high MT 2) Freq 40 healthy
698 NK cells 1 LSEC (high MT 2) Freq 40 healthy
699 Fibroblasts 1 LSEC (remodelling) Freq 40 healthy
700 CD8 ab-T cells (stress) LSEC (stress) Freq 40 healthy
701 Cholangiocytes MAIT cells 1 Freq 40 healthy
702 MAIT cells 1 MAIT cells 1 Freq 40 healthy
703 CD8 ab-T cells (stress) MAIT cells 2 Freq 40 healthy
704 NK cells 1 MAIT cells 2 Freq 40 healthy
705 TRM cells MAIT cells 2 Freq 40 healthy
706 Fibroblasts 2 NK cells 1 Freq 40 healthy
707 LSEC (high MT 2) NK cells 1 Freq 40 healthy
708 MAIT cells 2 NK cells 1 Freq 40 healthy
709 ILC3 NK cells 2 Freq 40 healthy
710 TRM cells NK cells 2 Freq 40 healthy
711 CD8 ab-T cells (stress) NK cells 3 Freq 40 healthy
712 Fibroblasts 2 NK cells 3 Freq 40 healthy
713 TRM cells NK cells 3 Freq 40 healthy
714 Cholangiocytes pDCs Freq 40 healthy
715 LSEC (high MT 1) pDCs Freq 40 healthy
716 TRM cells Pericentral LSEC Freq 40 healthy
717 CD8 ab-T cells 1 Periportal LSEC Freq 40 healthy
718 LSEC (high MT 1) TRM cells Freq 40 healthy
719 MAIT cells 2 TRM cells Freq 40 healthy
720 NK cells 2 TRM cells Freq 40 healthy
721 NK cells 3 TRM cells Freq 40 healthy
722 Pericentral LSEC TRM cells Freq 40 healthy
723 LSEC (stress) activated DCs Freq 41 healthy
724 Naive CD4+ T cells activated DCs Freq 41 healthy
725 EC non-LSEC B cells Freq 41 healthy
726 Midzonal LSEC B cells Freq 41 healthy
727 Treg B cells Freq 41 healthy
728 Dividing endothelial cells CD8 ab-T cells (stress) Freq 41 healthy
729 ILC3 CD8 ab-T cells (stress) Freq 41 healthy
730 Lymphatic EC CD8 ab-T cells (stress) Freq 41 healthy
731 NK cells 1 CD8 ab-T cells (stress) Freq 41 healthy
732 NK cells 2 CD8 ab-T cells (stress) Freq 41 healthy
733 cDC1 CD8 ab-T cells 1 Freq 41 healthy
734 Dividing T/NK cells CD8 ab-T cells 1 Freq 41 healthy
735 NK cells 1 CD8 ab-T cells 2 Freq 41 healthy
736 CD8 ab-T cells 1 cDC1 Freq 41 healthy
737 VSMC Dividing cDCs Freq 41 healthy
738 CD8 ab-T cells (stress) Dividing endothelial cells Freq 41 healthy
739 CD8 ab-T cells 1 Dividing T/NK cells Freq 41 healthy
740 B cells EC non-LSEC Freq 41 healthy
741 IgA+ Plasma cells EC non-LSEC Freq 41 healthy
742 MAIT cells 2 Fibroblasts 1 Freq 41 healthy
743 NK cells 2 Fibroblasts 2 Freq 41 healthy
744 Lymphatic EC Fibroblasts 3 Freq 41 healthy
745 Monocytes (TREM2+ CD9+) Fibroblasts 3 Freq 41 healthy
746 LSEC (stress) gd-T cells Freq 41 healthy
747 NK cells 1 gd-T cells Freq 41 healthy
748 NK cells 1 Hepatocytes Freq 41 healthy
749 EC non-LSEC IgA+ Plasma cells Freq 41 healthy
750 Macrophages (HES4+) IgG+ Plasma cells Freq 41 healthy
751 CD8 ab-T cells (stress) ILC3 Freq 41 healthy
752 MAIT cells 2 ILC3 Freq 41 healthy
753 TRM cells Infiltrating NK cells Freq 41 healthy
754 NK cells 3 LSEC (high MT 2) Freq 41 healthy
755 TRM cells LSEC (remodelling) Freq 41 healthy
756 activated DCs LSEC (stress) Freq 41 healthy
757 gd-T cells LSEC (stress) Freq 41 healthy
758 CD8 ab-T cells (stress) Lymphatic EC Freq 41 healthy
759 Fibroblasts 3 Lymphatic EC Freq 41 healthy
760 IgG+ Plasma cells Macrophages (HES4+) Freq 41 healthy
761 Fibroblasts 1 MAIT cells 2 Freq 41 healthy
762 ILC3 MAIT cells 2 Freq 41 healthy
763 B cells Midzonal LSEC Freq 41 healthy
764 Fibroblasts 3 Monocytes (TREM2+ CD9+) Freq 41 healthy
765 activated DCs Naive CD4+ T cells Freq 41 healthy
766 CD8 ab-T cells (stress) NK cells 1 Freq 41 healthy
767 CD8 ab-T cells 2 NK cells 1 Freq 41 healthy
768 gd-T cells NK cells 1 Freq 41 healthy
769 Hepatocytes NK cells 1 Freq 41 healthy
770 CD8 ab-T cells (stress) NK cells 2 Freq 41 healthy
771 Fibroblasts 2 NK cells 2 Freq 41 healthy
772 LSEC (high MT 2) NK cells 3 Freq 41 healthy
773 Pericentral LSEC pDCs Freq 41 healthy
774 pDCs Pericentral LSEC Freq 41 healthy
775 B cells Treg Freq 41 healthy
776 Infiltrating NK cells TRM cells Freq 41 healthy
777 LSEC (remodelling) TRM cells Freq 41 healthy
778 Dividing cDCs VSMC Freq 41 healthy
779 Dividing T/NK cells ab-T cells (stress) Freq 42 healthy
780 MAIT cells 1 activated DCs Freq 42 healthy
781 Midzonal LSEC activated DCs Freq 42 healthy
782 NK cells 2 B cells Freq 42 healthy
783 CD8 ab-T cells (stress) CD8 ab-T cells (stress) Freq 42 healthy
784 Midzonal LSEC CD8 ab-T cells (stress) Freq 42 healthy
785 Naive CD4+ T cells cDC1 Freq 42 healthy
786 NK cells 1 Cholangiocytes Freq 42 healthy
787 ab-T cells (stress) Dividing T/NK cells Freq 42 healthy
788 LSEC (high MT 2) EC non-LSEC Freq 42 healthy
789 Pericentral LSEC Fibroblasts 1 Freq 42 healthy
790 Hepatocytes Fibroblasts 2 Freq 42 healthy
791 Monocytes (secretory) Fibroblasts 3 Freq 42 healthy
792 Fibroblasts 2 Hepatocytes Freq 42 healthy
793 Macrophages IgG+ Plasma cells Freq 42 healthy
794 NK cells 3 ILC3 Freq 42 healthy
795 pDCs Infiltrating NK cells Freq 42 healthy
796 EC non-LSEC LSEC (high MT 2) Freq 42 healthy
797 LSEC (stress) LSEC (high MT 2) Freq 42 healthy
798 LSEC (high MT 2) LSEC (stress) Freq 42 healthy
799 IgG+ Plasma cells Macrophages Freq 42 healthy
800 activated DCs MAIT cells 1 Freq 42 healthy
801 activated DCs Midzonal LSEC Freq 42 healthy
802 CD8 ab-T cells (stress) Midzonal LSEC Freq 42 healthy
803 Fibroblasts 3 Monocytes (secretory) Freq 42 healthy
804 cDC1 Naive CD4+ T cells Freq 42 healthy
805 Cholangiocytes NK cells 1 Freq 42 healthy
806 B cells NK cells 2 Freq 42 healthy
807 ILC3 NK cells 3 Freq 42 healthy
808 Infiltrating NK cells pDCs Freq 42 healthy
809 pDCs pDCs Freq 42 healthy
810 Fibroblasts 1 Pericentral LSEC Freq 42 healthy
811 TRM cells Stellate cells Freq 42 healthy
812 Stellate cells TRM cells Freq 42 healthy
813 LSEC (interferon) ab-T cells (stress) Freq 43 healthy
814 cDC1 B cells Freq 43 healthy
815 NK cells 1 B cells Freq 43 healthy
816 NK cells 3 B cells Freq 43 healthy
817 EC non-LSEC CD8 ab-T cells 1 Freq 43 healthy
818 B cells cDC1 Freq 43 healthy
819 Fibroblasts 2 cDC1 Freq 43 healthy
820 LSEC (high MT 2) cDC2 Freq 43 healthy
821 Naive CD4+ T cells Dividing T/NK cells Freq 43 healthy
822 CD8 ab-T cells 1 EC non-LSEC Freq 43 healthy
823 Fibroblasts 3 Fibroblasts 1 Freq 43 healthy
824 NK cells 1 Fibroblasts 1 Freq 43 healthy
825 cDC1 Fibroblasts 2 Freq 43 healthy
826 Fibroblasts 1 Fibroblasts 3 Freq 43 healthy
827 Kupffer cells (SUCNR1+) Fibroblasts 3 Freq 43 healthy
828 Treg Hepatocytes Freq 43 healthy
829 LSEC (interferon) IgA+ Plasma cells Freq 43 healthy
830 NK cells 1 IgA+ Plasma cells Freq 43 healthy
831 Monocytes (IGSF21+ GPR34+) IgG+ Plasma cells Freq 43 healthy
832 NK cells 1 ILC3 Freq 43 healthy
833 Fibroblasts 3 Kupffer cells (SUCNR1+) Freq 43 healthy
834 NK cells 1 LSEC (high MT 1) Freq 43 healthy
835 cDC2 LSEC (high MT 2) Freq 43 healthy
836 ab-T cells (stress) LSEC (interferon) Freq 43 healthy
837 IgA+ Plasma cells LSEC (interferon) Freq 43 healthy
838 MAIT cells 1 LSEC (stress) Freq 43 healthy
839 LSEC (stress) MAIT cells 1 Freq 43 healthy
840 IgG+ Plasma cells Monocytes (IGSF21+ GPR34+) Freq 43 healthy
841 Dividing T/NK cells Naive CD4+ T cells Freq 43 healthy
842 B cells NK cells 1 Freq 43 healthy
843 Fibroblasts 1 NK cells 1 Freq 43 healthy
844 IgA+ Plasma cells NK cells 1 Freq 43 healthy
845 ILC3 NK cells 1 Freq 43 healthy
846 LSEC (high MT 1) NK cells 1 Freq 43 healthy
847 B cells NK cells 3 Freq 43 healthy
848 Hepatocytes Treg Freq 43 healthy
849 cDC1 ab-T cells (stress) Freq 44 healthy
850 Lymphatic EC activated DCs Freq 44 healthy
851 MAIT cells 2 activated DCs Freq 44 healthy
852 CD8 ab-T cells (stress) B cells Freq 44 healthy
853 Periportal LSEC B cells Freq 44 healthy
854 B cells CD8 ab-T cells (stress) Freq 44 healthy
855 CD8 ab-T cells 2 CD8 ab-T cells (stress) Freq 44 healthy
856 Infiltrating NK cells CD8 ab-T cells (stress) Freq 44 healthy
857 LSEC (fenestr.) CD8 ab-T cells (stress) Freq 44 healthy
858 CD8 ab-T cells (stress) CD8 ab-T cells 2 Freq 44 healthy
859 gd-T cells CD8 ab-T cells 2 Freq 44 healthy
860 LSEC (high MT 2) CD8 ab-T cells 2 Freq 44 healthy
861 ab-T cells (stress) cDC1 Freq 44 healthy
862 IgA+ Plasma cells Dividing T/NK cells Freq 44 healthy
863 LSEC (high MT 2) Dividing T/NK cells Freq 44 healthy
864 gd-T cells Fibroblasts 1 Freq 44 healthy
865 LSEC (stress) Fibroblasts 1 Freq 44 healthy
866 TRM cells Fibroblasts 1 Freq 44 healthy
867 gd-T cells Fibroblasts 2 Freq 44 healthy
868 CD8 ab-T cells 2 gd-T cells Freq 44 healthy
869 Fibroblasts 1 gd-T cells Freq 44 healthy
870 Fibroblasts 2 gd-T cells Freq 44 healthy
871 Dividing T/NK cells IgA+ Plasma cells Freq 44 healthy
872 NK cells 2 IgA+ Plasma cells Freq 44 healthy
873 ILC3 ILC3 Freq 44 healthy
874 CD8 ab-T cells (stress) Infiltrating NK cells Freq 44 healthy
875 CD8 ab-T cells (stress) LSEC (fenestr.) Freq 44 healthy
876 LSEC (high MT 2) LSEC (fenestr.) Freq 44 healthy
877 CD8 ab-T cells 2 LSEC (high MT 2) Freq 44 healthy
878 Dividing T/NK cells LSEC (high MT 2) Freq 44 healthy
879 LSEC (fenestr.) LSEC (high MT 2) Freq 44 healthy
880 Fibroblasts 1 LSEC (stress) Freq 44 healthy
881 activated DCs Lymphatic EC Freq 44 healthy
882 MAIT cells 2 MAIT cells 1 Freq 44 healthy
883 activated DCs MAIT cells 2 Freq 44 healthy
884 MAIT cells 1 MAIT cells 2 Freq 44 healthy
885 Naive CD4+ T cells Midzonal LSEC Freq 44 healthy
886 Midzonal LSEC Naive CD4+ T cells Freq 44 healthy
887 IgA+ Plasma cells NK cells 2 Freq 44 healthy
888 B cells Periportal LSEC Freq 44 healthy
889 Fibroblasts 1 TRM cells Freq 44 healthy
890 LSEC (fenestr.) activated DCs Freq 45 healthy
891 Dividing T/NK cells CD8 ab-T cells (stress) Freq 45 healthy
892 MAIT cells 2 CD8 ab-T cells 2 Freq 45 healthy
893 Cholangiocytes cDC1 Freq 45 healthy
894 cDC1 Cholangiocytes Freq 45 healthy
895 Treg Cholangiocytes Freq 45 healthy
896 pDCs Dividing endothelial cells Freq 45 healthy
897 CD8 ab-T cells (stress) Dividing T/NK cells Freq 45 healthy
898 Fibroblasts 2 Dividing T/NK cells Freq 45 healthy
899 gd-T cells Dividing T/NK cells Freq 45 healthy
900 Dividing T/NK cells Fibroblasts 2 Freq 45 healthy
901 ILC3 Fibroblasts 2 Freq 45 healthy
902 Infiltrating NK cells Fibroblasts 2 Freq 45 healthy
903 pDCs Fibroblasts 2 Freq 45 healthy
904 Dividing T/NK cells gd-T cells Freq 45 healthy
905 Fibroblasts 2 ILC3 Freq 45 healthy
906 Fibroblasts 2 Infiltrating NK cells Freq 45 healthy
907 MAIT cells 1 Infiltrating NK cells Freq 45 healthy
908 activated DCs LSEC (fenestr.) Freq 45 healthy
909 NK cells 2 LSEC (high MT 1) Freq 45 healthy
910 Treg LSEC (high MT 1) Freq 45 healthy
911 Infiltrating NK cells MAIT cells 1 Freq 45 healthy
912 NK cells 3 MAIT cells 1 Freq 45 healthy
913 CD8 ab-T cells 2 MAIT cells 2 Freq 45 healthy
914 LSEC (high MT 1) NK cells 2 Freq 45 healthy
915 MAIT cells 1 NK cells 3 Freq 45 healthy
916 Dividing endothelial cells pDCs Freq 45 healthy
917 Fibroblasts 2 pDCs Freq 45 healthy
918 Cholangiocytes Treg Freq 45 healthy
919 LSEC (high MT 1) Treg Freq 45 healthy
920 TRM cells Treg Freq 45 healthy
921 Treg TRM cells Freq 45 healthy
922 CD8 ab-T cells (stress) activated DCs Freq 46 healthy
923 NK cells 2 activated DCs Freq 46 healthy
924 pDCs activated DCs Freq 46 healthy
925 Dividing T/NK cells B cells Freq 46 healthy
926 LSEC (interferon) B cells Freq 46 healthy
927 activated DCs CD8 ab-T cells (stress) Freq 46 healthy
928 Treg CD8 ab-T cells (stress) Freq 46 healthy
929 Cholangiocytes CD8 ab-T cells 2 Freq 46 healthy
930 NK cells 2 CD8 ab-T cells 2 Freq 46 healthy
931 Fibroblasts 1 cDC1 Freq 46 healthy
932 Fibroblasts 2 cDC2 Freq 46 healthy
933 IgA+ Plasma cells cDC2 Freq 46 healthy
934 CD8 ab-T cells 2 Cholangiocytes Freq 46 healthy
935 LSEC (high MT 2) Dividing endothelial cells Freq 46 healthy
936 B cells Dividing T/NK cells Freq 46 healthy
937 cDC1 Fibroblasts 1 Freq 46 healthy
938 NK cells 3 Fibroblasts 1 Freq 46 healthy
939 cDC2 Fibroblasts 2 Freq 46 healthy
940 Macrophages Fibroblasts 2 Freq 46 healthy
941 Hepatocytes Hepatocytes Freq 46 healthy
942 TRM cells Hepatocytes Freq 46 healthy
943 cDC2 IgA+ Plasma cells Freq 46 healthy
944 LSEC (high MT 1) ILC3 Freq 46 healthy
945 LSEC (remodelling) ILC3 Freq 46 healthy
946 Naive CD4+ T cells LSEC (fenestr.) Freq 46 healthy
947 ILC3 LSEC (high MT 1) Freq 46 healthy
948 MAIT cells 2 LSEC (high MT 1) Freq 46 healthy
949 Dividing endothelial cells LSEC (high MT 2) Freq 46 healthy
950 Midzonal LSEC LSEC (high MT 2) Freq 46 healthy
951 VSMC LSEC (high MT 2) Freq 46 healthy
952 B cells LSEC (interferon) Freq 46 healthy
953 ILC3 LSEC (remodelling) Freq 46 healthy
954 MAIT cells 1 Lymphatic EC Freq 46 healthy
955 Fibroblasts 2 Macrophages Freq 46 healthy
956 Lymphatic EC MAIT cells 1 Freq 46 healthy
957 Midzonal LSEC MAIT cells 1 Freq 46 healthy
958 NK cells 2 MAIT cells 1 Freq 46 healthy
959 LSEC (high MT 1) MAIT cells 2 Freq 46 healthy
960 LSEC (high MT 2) Midzonal LSEC Freq 46 healthy
961 MAIT cells 1 Midzonal LSEC Freq 46 healthy
962 LSEC (fenestr.) Naive CD4+ T cells Freq 46 healthy
963 NK cells 1 NK cells 1 Freq 46 healthy
964 NK cells 3 NK cells 1 Freq 46 healthy
965 activated DCs NK cells 2 Freq 46 healthy
966 CD8 ab-T cells 2 NK cells 2 Freq 46 healthy
967 MAIT cells 1 NK cells 2 Freq 46 healthy
968 Fibroblasts 1 NK cells 3 Freq 46 healthy
969 NK cells 1 NK cells 3 Freq 46 healthy
970 activated DCs pDCs Freq 46 healthy
971 CD8 ab-T cells (stress) Treg Freq 46 healthy
972 Hepatocytes TRM cells Freq 46 healthy
973 LSEC (high MT 2) VSMC Freq 46 healthy
974 Treg ab-T cells (stress) Freq 47 healthy
975 Dividing endothelial cells activated DCs Freq 47 healthy
976 NK cells 3 activated DCs Freq 47 healthy
977 ILC3 CD8 ab-T cells 2 Freq 47 healthy
978 LSEC (high MT 1) CD8 ab-T cells 2 Freq 47 healthy
979 LSEC (remodelling) CD8 ab-T cells 2 Freq 47 healthy
980 NK cells 3 CD8 ab-T cells 2 Freq 47 healthy
981 ILC3 Cholangiocytes Freq 47 healthy
982 TRM cells Cholangiocytes Freq 47 healthy
983 VSMC Cholangiocytes Freq 47 healthy
984 IgG+ Plasma cells Dividing cDCs Freq 47 healthy
985 activated DCs Dividing endothelial cells Freq 47 healthy
986 MAIT cells 1 Dividing T/NK cells Freq 47 healthy
987 pDCs Dividing T/NK cells Freq 47 healthy
988 TRM cells Dividing T/NK cells Freq 47 healthy
989 LSEC (remodelling) Hepatocytes Freq 47 healthy
990 Kupffer cells IgA+ Plasma cells Freq 47 healthy
991 Dividing cDCs IgG+ Plasma cells Freq 47 healthy
992 CD8 ab-T cells 2 ILC3 Freq 47 healthy
993 Cholangiocytes ILC3 Freq 47 healthy
994 Pericentral LSEC ILC3 Freq 47 healthy
995 IgA+ Plasma cells Kupffer cells Freq 47 healthy
996 CD8 ab-T cells 2 LSEC (high MT 1) Freq 47 healthy
997 VSMC LSEC (high MT 1) Freq 47 healthy
998 CD8 ab-T cells 2 LSEC (remodelling) Freq 47 healthy
999 Hepatocytes LSEC (remodelling) Freq 47 healthy
1000 NK cells 1 LSEC (stress) Freq 47 healthy
1001 Dividing T/NK cells MAIT cells 1 Freq 47 healthy
1002 NK cells 2 MAIT cells 2 Freq 47 healthy
1003 Pericentral LSEC MAIT cells 2 Freq 47 healthy
1004 LSEC (stress) NK cells 1 Freq 47 healthy
1005 NK cells 2 NK cells 1 Freq 47 healthy
1006 Pericentral LSEC NK cells 1 Freq 47 healthy
1007 MAIT cells 2 NK cells 2 Freq 47 healthy
1008 NK cells 1 NK cells 2 Freq 47 healthy
1009 Pericentral LSEC NK cells 2 Freq 47 healthy
1010 activated DCs NK cells 3 Freq 47 healthy
1011 CD8 ab-T cells 2 NK cells 3 Freq 47 healthy
1012 Dividing T/NK cells pDCs Freq 47 healthy
1013 ILC3 Pericentral LSEC Freq 47 healthy
1014 MAIT cells 2 Pericentral LSEC Freq 47 healthy
1015 NK cells 1 Pericentral LSEC Freq 47 healthy
1016 NK cells 2 Pericentral LSEC Freq 47 healthy
1017 ab-T cells (stress) Treg Freq 47 healthy
1018 Cholangiocytes TRM cells Freq 47 healthy
1019 Dividing T/NK cells TRM cells Freq 47 healthy
1020 Cholangiocytes VSMC Freq 47 healthy
1021 LSEC (high MT 1) VSMC Freq 47 healthy
1022 Stellate cells activated DCs Freq 48 healthy
1023 Infiltrating NK cells B cells Freq 48 healthy
1024 cDC1 CD8 ab-T cells (stress) Freq 48 healthy
1025 Periportal LSEC CD8 ab-T cells (stress) Freq 48 healthy
1026 cDC2 CD8 ab-T cells 1 Freq 48 healthy
1027 CD8 ab-T cells (stress) cDC1 Freq 48 healthy
1028 LSEC (remodelling) cDC1 Freq 48 healthy
1029 CD8 ab-T cells 1 cDC2 Freq 48 healthy
1030 MAIT cells 2 Cholangiocytes Freq 48 healthy
1031 Fibroblasts 3 Dividing cDCs Freq 48 healthy
1032 Fibroblasts 1 Dividing T/NK cells Freq 48 healthy
1033 Dividing T/NK cells Fibroblasts 1 Freq 48 healthy
1034 Treg Fibroblasts 2 Freq 48 healthy
1035 Dividing cDCs Fibroblasts 3 Freq 48 healthy
1036 NK cells 3 Hepatocytes Freq 48 healthy
1037 Monocytes (secretory) IgG+ Plasma cells Freq 48 healthy
1038 B cells Infiltrating NK cells Freq 48 healthy
1039 NK cells 1 LSEC (fenestr.) Freq 48 healthy
1040 Periportal LSEC LSEC (high MT 2) Freq 48 healthy
1041 cDC1 LSEC (remodelling) Freq 48 healthy
1042 MAIT cells 2 LSEC (remodelling) Freq 48 healthy
1043 Treg LSEC (remodelling) Freq 48 healthy
1044 VSMC LSEC (remodelling) Freq 48 healthy
1045 pDCs LSEC (stress) Freq 48 healthy
1046 Cholangiocytes MAIT cells 2 Freq 48 healthy
1047 LSEC (remodelling) MAIT cells 2 Freq 48 healthy
1048 IgG+ Plasma cells Monocytes (secretory) Freq 48 healthy
1049 LSEC (fenestr.) NK cells 1 Freq 48 healthy
1050 Treg NK cells 1 Freq 48 healthy
1051 Stellate cells NK cells 2 Freq 48 healthy
1052 Hepatocytes NK cells 3 Freq 48 healthy
1053 LSEC (stress) pDCs Freq 48 healthy
1054 CD8 ab-T cells (stress) Periportal LSEC Freq 48 healthy
1055 LSEC (high MT 2) Periportal LSEC Freq 48 healthy
1056 activated DCs Stellate cells Freq 48 healthy
1057 NK cells 2 Stellate cells Freq 48 healthy
1058 Fibroblasts 2 Treg Freq 48 healthy
1059 LSEC (remodelling) Treg Freq 48 healthy
1060 NK cells 1 Treg Freq 48 healthy
1061 LSEC (remodelling) VSMC Freq 48 healthy
1062 Infiltrating NK cells activated DCs Freq 49 healthy
1063 Periportal LSEC activated DCs Freq 49 healthy
1064 cDC2 CD8 ab-T cells (stress) Freq 49 healthy
1065 Fibroblasts 2 CD8 ab-T cells 2 Freq 49 healthy
1066 Pericentral LSEC CD8 ab-T cells 2 Freq 49 healthy
1067 pDCs cDC1 Freq 49 healthy
1068 CD8 ab-T cells (stress) cDC2 Freq 49 healthy
1069 NK cells 2 Cholangiocytes Freq 49 healthy
1070 MAIT cells 1 Dividing endothelial cells Freq 49 healthy
1071 VSMC Dividing endothelial cells Freq 49 healthy
1072 ILC3 Dividing T/NK cells Freq 49 healthy
1073 Kupffer cells Fibroblasts 1 Freq 49 healthy
1074 CD8 ab-T cells 2 Fibroblasts 2 Freq 49 healthy
1075 MAIT cells 2 Hepatocytes Freq 49 healthy
1076 NK cells 2 Hepatocytes Freq 49 healthy
1077 Dividing T/NK cells ILC3 Freq 49 healthy
1078 Infiltrating NK cells ILC3 Freq 49 healthy
1079 activated DCs Infiltrating NK cells Freq 49 healthy
1080 ILC3 Infiltrating NK cells Freq 49 healthy
1081 Fibroblasts 1 Kupffer cells Freq 49 healthy
1082 LSEC (high MT 2) Kupffer cells Freq 49 healthy
1083 MAIT cells 1 LSEC (fenestr.) Freq 49 healthy
1084 NK cells 3 LSEC (high MT 1) Freq 49 healthy
1085 Kupffer cells LSEC (high MT 2) Freq 49 healthy
1086 NK cells 1 LSEC (remodelling) Freq 49 healthy
1087 NK cells 2 LSEC (remodelling) Freq 49 healthy
1088 NK cells 2 LSEC (stress) Freq 49 healthy
1089 NK cells 1 Lymphatic EC Freq 49 healthy
1090 Dividing endothelial cells MAIT cells 1 Freq 49 healthy
1091 LSEC (fenestr.) MAIT cells 1 Freq 49 healthy
1092 Treg MAIT cells 1 Freq 49 healthy
1093 Hepatocytes MAIT cells 2 Freq 49 healthy
1094 LSEC (remodelling) NK cells 1 Freq 49 healthy
1095 Lymphatic EC NK cells 1 Freq 49 healthy
1096 Stellate cells NK cells 1 Freq 49 healthy
1097 Cholangiocytes NK cells 2 Freq 49 healthy
1098 Hepatocytes NK cells 2 Freq 49 healthy
1099 LSEC (remodelling) NK cells 2 Freq 49 healthy
1100 LSEC (stress) NK cells 2 Freq 49 healthy
1101 NK cells 3 NK cells 2 Freq 49 healthy
1102 LSEC (high MT 1) NK cells 3 Freq 49 healthy
1103 NK cells 2 NK cells 3 Freq 49 healthy
1104 Pericentral LSEC NK cells 3 Freq 49 healthy
1105 cDC1 pDCs Freq 49 healthy
1106 CD8 ab-T cells 2 Pericentral LSEC Freq 49 healthy
1107 NK cells 3 Pericentral LSEC Freq 49 healthy
1108 VSMC Pericentral LSEC Freq 49 healthy
1109 activated DCs Periportal LSEC Freq 49 healthy
1110 NK cells 1 Stellate cells Freq 49 healthy
1111 MAIT cells 1 Treg Freq 49 healthy
1112 Dividing endothelial cells VSMC Freq 49 healthy
1113 Pericentral LSEC VSMC Freq 49 healthy
1114 cDC2 ab-T cells (stress) Freq 50 healthy
1115 EC non-LSEC activated DCs Freq 50 healthy
1116 cDC2 B cells Freq 50 healthy
1117 MAIT cells 2 cDC1 Freq 50 healthy
1118 Pericentral LSEC cDC1 Freq 50 healthy
1119 ab-T cells (stress) cDC2 Freq 50 healthy
1120 B cells cDC2 Freq 50 healthy
1121 LSEC (high MT 1) Cholangiocytes Freq 50 healthy
1122 NK cells 3 Cholangiocytes Freq 50 healthy
1123 NK cells 2 Dividing endothelial cells Freq 50 healthy
1124 LSEC (high MT 1) Dividing T/NK cells Freq 50 healthy
1125 activated DCs EC non-LSEC Freq 50 healthy
1126 Naive CD4+ T cells EC non-LSEC Freq 50 healthy
1127 Infiltrating NK cells Fibroblasts 1 Freq 50 healthy
1128 Treg Fibroblasts 1 Freq 50 healthy
1129 Kupffer cells Fibroblasts 2 Freq 50 healthy
1130 Macrophages (HES4+) Fibroblasts 2 Freq 50 healthy
1131 LSEC (interferon) Fibroblasts 3 Freq 50 healthy
1132 Kupffer cells (SUCNR1+) IgG+ Plasma cells Freq 50 healthy
1133 Fibroblasts 1 Infiltrating NK cells Freq 50 healthy
1134 MAIT cells 2 Infiltrating NK cells Freq 50 healthy
1135 Pericentral LSEC Infiltrating NK cells Freq 50 healthy
1136 Fibroblasts 2 Kupffer cells Freq 50 healthy
1137 IgG+ Plasma cells Kupffer cells (SUCNR1+) Freq 50 healthy
1138 Cholangiocytes LSEC (high MT 1) Freq 50 healthy
1139 Dividing T/NK cells LSEC (high MT 1) Freq 50 healthy
1140 Macrophages LSEC (high MT 2) Freq 50 healthy
1141 Macrophages (HES4+) LSEC (high MT 2) Freq 50 healthy
1142 Treg LSEC (high MT 2) Freq 50 healthy
1143 Fibroblasts 3 LSEC (interferon) Freq 50 healthy
1144 Monocytes (IGSF21+ GPR34+) LSEC (remodelling) Freq 50 healthy
1145 VSMC LSEC (stress) Freq 50 healthy
1146 LSEC (high MT 2) Macrophages Freq 50 healthy
1147 Fibroblasts 2 Macrophages (HES4+) Freq 50 healthy
1148 LSEC (high MT 2) Macrophages (HES4+) Freq 50 healthy
1149 Periportal LSEC MAIT cells 1 Freq 50 healthy
1150 cDC1 MAIT cells 2 Freq 50 healthy
1151 Infiltrating NK cells MAIT cells 2 Freq 50 healthy
1152 NK cells 3 MAIT cells 2 Freq 50 healthy
1153 Treg MAIT cells 2 Freq 50 healthy
1154 TRM cells Midzonal LSEC Freq 50 healthy
1155 LSEC (remodelling) Monocytes (IGSF21+ GPR34+) Freq 50 healthy
1156 EC non-LSEC Naive CD4+ T cells Freq 50 healthy
1157 Periportal LSEC Naive CD4+ T cells Freq 50 healthy
1158 Dividing endothelial cells NK cells 2 Freq 50 healthy
1159 Cholangiocytes NK cells 3 Freq 50 healthy
1160 MAIT cells 2 NK cells 3 Freq 50 healthy
1161 cDC1 Pericentral LSEC Freq 50 healthy
1162 Infiltrating NK cells Pericentral LSEC Freq 50 healthy
1163 Pericentral LSEC Pericentral LSEC Freq 50 healthy
1164 Treg Pericentral LSEC Freq 50 healthy
1165 MAIT cells 1 Periportal LSEC Freq 50 healthy
1166 Naive CD4+ T cells Periportal LSEC Freq 50 healthy
1167 Fibroblasts 1 Treg Freq 50 healthy
1168 LSEC (high MT 2) Treg Freq 50 healthy
1169 MAIT cells 2 Treg Freq 50 healthy
1170 Pericentral LSEC Treg Freq 50 healthy
1171 Midzonal LSEC TRM cells Freq 50 healthy
1172 LSEC (stress) VSMC Freq 50 healthy
1173 Macrophages (HES4+) ab-T cells (stress) Freq 51 healthy
1174 TRM cells activated DCs Freq 51 healthy
1175 Macrophages (HES4+) B cells Freq 51 healthy
1176 EC non-LSEC CD8 ab-T cells (stress) Freq 51 healthy
1177 LSEC (interferon) CD8 ab-T cells (stress) Freq 51 healthy
1178 LSEC (interferon) CD8 ab-T cells 1 Freq 51 healthy
1179 gd-T cells cDC1 Freq 51 healthy
1180 Stellate cells cDC1 Freq 51 healthy
1181 MAIT cells 2 Dividing T/NK cells Freq 51 healthy
1182 Pericentral LSEC Dividing T/NK cells Freq 51 healthy
1183 CD8 ab-T cells (stress) EC non-LSEC Freq 51 healthy
1184 gd-T cells EC non-LSEC Freq 51 healthy
1185 cDC1 gd-T cells Freq 51 healthy
1186 EC non-LSEC gd-T cells Freq 51 healthy
1187 Lymphatic EC gd-T cells Freq 51 healthy
1188 Midzonal LSEC gd-T cells Freq 51 healthy
1189 LSEC (high MT 1) Hepatocytes Freq 51 healthy
1190 Monocytes (IGSF21+ GPR34+) IgA+ Plasma cells Freq 51 healthy
1191 LSEC (high MT 1) Infiltrating NK cells Freq 51 healthy
1192 Hepatocytes LSEC (high MT 1) Freq 51 healthy
1193 Infiltrating NK cells LSEC (high MT 1) Freq 51 healthy
1194 CD8 ab-T cells (stress) LSEC (interferon) Freq 51 healthy
1195 CD8 ab-T cells 1 LSEC (interferon) Freq 51 healthy
1196 Naive CD4+ T cells LSEC (interferon) Freq 51 healthy
1197 NK cells 3 LSEC (remodelling) Freq 51 healthy
1198 gd-T cells Lymphatic EC Freq 51 healthy
1199 NK cells 2 Lymphatic EC Freq 51 healthy
1200 TRM cells Lymphatic EC Freq 51 healthy
1201 ab-T cells (stress) Macrophages (HES4+) Freq 51 healthy
1202 B cells Macrophages (HES4+) Freq 51 healthy
1203 Dividing T/NK cells MAIT cells 2 Freq 51 healthy
1204 gd-T cells Midzonal LSEC Freq 51 healthy
1205 pDCs Midzonal LSEC Freq 51 healthy
1206 IgA+ Plasma cells Monocytes (IGSF21+ GPR34+) Freq 51 healthy
1207 LSEC (interferon) Naive CD4+ T cells Freq 51 healthy
1208 Lymphatic EC NK cells 2 Freq 51 healthy
1209 LSEC (remodelling) NK cells 3 Freq 51 healthy
1210 Midzonal LSEC pDCs Freq 51 healthy
1211 Dividing T/NK cells Pericentral LSEC Freq 51 healthy
1212 cDC1 Stellate cells Freq 51 healthy
1213 activated DCs TRM cells Freq 51 healthy
1214 Lymphatic EC TRM cells Freq 51 healthy
1215 Monocytes (IGSF21+ GPR34+) B cells Freq 52 healthy
1216 Monocytes (IGSF21+ GPR34+) CD8 ab-T cells (stress) Freq 52 healthy
1217 Macrophages (HES4+) CD8 ab-T cells 1 Freq 52 healthy
1218 cDC1 CD8 ab-T cells 2 Freq 52 healthy
1219 CD8 ab-T cells 2 cDC1 Freq 52 healthy
1220 ILC3 cDC1 Freq 52 healthy
1221 TRM cells cDC1 Freq 52 healthy
1222 Infiltrating NK cells Cholangiocytes Freq 52 healthy
1223 LSEC (remodelling) Cholangiocytes Freq 52 healthy
1224 NK cells 1 Dividing endothelial cells Freq 52 healthy
1225 LSEC (high MT 2) Fibroblasts 2 Freq 52 healthy
1226 Macrophages IgA+ Plasma cells Freq 52 healthy
1227 Macrophages (HES4+) IgA+ Plasma cells Freq 52 healthy
1228 cDC1 ILC3 Freq 52 healthy
1229 LSEC (stress) ILC3 Freq 52 healthy
1230 Cholangiocytes Infiltrating NK cells Freq 52 healthy
1231 NK cells 1 Infiltrating NK cells Freq 52 healthy
1232 NK cells 3 Infiltrating NK cells Freq 52 healthy
1233 Fibroblasts 2 LSEC (high MT 2) Freq 52 healthy
1234 Cholangiocytes LSEC (remodelling) Freq 52 healthy
1235 ILC3 LSEC (stress) Freq 52 healthy
1236 TRM cells LSEC (stress) Freq 52 healthy
1237 IgA+ Plasma cells Macrophages Freq 52 healthy
1238 CD8 ab-T cells 1 Macrophages (HES4+) Freq 52 healthy
1239 IgA+ Plasma cells Macrophages (HES4+) Freq 52 healthy
1240 MAIT cells 2 MAIT cells 2 Freq 52 healthy
1241 B cells Monocytes (IGSF21+ GPR34+) Freq 52 healthy
1242 CD8 ab-T cells (stress) Monocytes (IGSF21+ GPR34+) Freq 52 healthy
1243 Dividing endothelial cells NK cells 1 Freq 52 healthy
1244 Infiltrating NK cells NK cells 1 Freq 52 healthy
1245 Infiltrating NK cells NK cells 3 Freq 52 healthy
1246 NK cells 3 NK cells 3 Freq 52 healthy
1247 Stellate cells NK cells 3 Freq 52 healthy
1248 NK cells 3 Stellate cells Freq 52 healthy
1249 cDC1 TRM cells Freq 52 healthy
1250 LSEC (stress) TRM cells Freq 52 healthy
1251 Kupffer cells ab-T cells (stress) Freq 53 healthy
1252 Monocytes (IGSF21+ GPR34+) ab-T cells (stress) Freq 53 healthy
1253 CD8 ab-T cells 2 activated DCs Freq 53 healthy
1254 cDC1 activated DCs Freq 53 healthy
1255 Dividing T/NK cells activated DCs Freq 53 healthy
1256 gd-T cells activated DCs Freq 53 healthy
1257 NK cells 1 activated DCs Freq 53 healthy
1258 Kupffer cells CD8 ab-T cells (stress) Freq 53 healthy
1259 Monocytes (IGSF21+ GPR34+) CD8 ab-T cells 1 Freq 53 healthy
1260 activated DCs CD8 ab-T cells 2 Freq 53 healthy
1261 activated DCs cDC1 Freq 53 healthy
1262 LSEC (high MT 1) cDC1 Freq 53 healthy
1263 MAIT cells 1 cDC1 Freq 53 healthy
1264 gd-T cells cDC2 Freq 53 healthy
1265 ILC3 cDC2 Freq 53 healthy
1266 Naive CD4+ T cells cDC2 Freq 53 healthy
1267 Dividing T/NK cells Cholangiocytes Freq 53 healthy
1268 Fibroblasts 1 Cholangiocytes Freq 53 healthy
1269 activated DCs Dividing T/NK cells Freq 53 healthy
1270 Cholangiocytes Dividing T/NK cells Freq 53 healthy
1271 Fibroblasts 1 EC non-LSEC Freq 53 healthy
1272 MAIT cells 1 EC non-LSEC Freq 53 healthy
1273 Cholangiocytes Fibroblasts 1 Freq 53 healthy
1274 EC non-LSEC Fibroblasts 1 Freq 53 healthy
1275 Monocytes (IGSF21+ GPR34+) Fibroblasts 1 Freq 53 healthy
1276 activated DCs gd-T cells Freq 53 healthy
1277 cDC2 gd-T cells Freq 53 healthy
1278 Monocytes (TREM2+ CD9+) IgG+ Plasma cells Freq 53 healthy
1279 cDC2 ILC3 Freq 53 healthy
1280 LSEC (remodelling) Infiltrating NK cells Freq 53 healthy
1281 ab-T cells (stress) Kupffer cells Freq 53 healthy
1282 CD8 ab-T cells (stress) Kupffer cells Freq 53 healthy
1283 NK cells 2 LSEC (fenestr.) Freq 53 healthy
1284 pDCs LSEC (fenestr.) Freq 53 healthy
1285 cDC1 LSEC (high MT 1) Freq 53 healthy
1286 Infiltrating NK cells LSEC (remodelling) Freq 53 healthy
1287 Pericentral LSEC LSEC (remodelling) Freq 53 healthy
1288 MAIT cells 2 Lymphatic EC Freq 53 healthy
1289 cDC1 MAIT cells 1 Freq 53 healthy
1290 EC non-LSEC MAIT cells 1 Freq 53 healthy
1291 Lymphatic EC MAIT cells 2 Freq 53 healthy
1292 NK cells 1 Midzonal LSEC Freq 53 healthy
1293 ab-T cells (stress) Monocytes (IGSF21+ GPR34+) Freq 53 healthy
1294 CD8 ab-T cells 1 Monocytes (IGSF21+ GPR34+) Freq 53 healthy
1295 Fibroblasts 1 Monocytes (IGSF21+ GPR34+) Freq 53 healthy
1296 IgG+ Plasma cells Monocytes (TREM2+ CD9+) Freq 53 healthy
1297 cDC2 Naive CD4+ T cells Freq 53 healthy
1298 activated DCs NK cells 1 Freq 53 healthy
1299 Midzonal LSEC NK cells 1 Freq 53 healthy
1300 LSEC (fenestr.) NK cells 2 Freq 53 healthy
1301 Treg NK cells 2 Freq 53 healthy
1302 LSEC (fenestr.) pDCs Freq 53 healthy
1303 LSEC (remodelling) Pericentral LSEC Freq 53 healthy
1304 NK cells 2 Treg Freq 53 healthy
1305 Macrophages ab-T cells (stress) Freq 54 healthy
1306 ILC3 activated DCs Freq 54 healthy
1307 Kupffer cells B cells Freq 54 healthy
1308 Macrophages B cells Freq 54 healthy
1309 Macrophages (HES4+) CD8 ab-T cells (stress) Freq 54 healthy
1310 Kupffer cells CD8 ab-T cells 1 Freq 54 healthy
1311 CD8 ab-T cells 2 CD8 ab-T cells 2 Freq 54 healthy
1312 Fibroblasts 1 CD8 ab-T cells 2 Freq 54 healthy
1313 Hepatocytes cDC1 Freq 54 healthy
1314 Cholangiocytes cDC2 Freq 54 healthy
1315 cDC2 Cholangiocytes Freq 54 healthy
1316 Dividing endothelial cells Cholangiocytes Freq 54 healthy
1317 IgA+ Plasma cells Dividing cDCs Freq 54 healthy
1318 Cholangiocytes Dividing endothelial cells Freq 54 healthy
1319 ILC3 Dividing endothelial cells Freq 54 healthy
1320 MAIT cells 2 Dividing endothelial cells Freq 54 healthy
1321 NK cells 3 Dividing endothelial cells Freq 54 healthy
1322 TRM cells Dividing endothelial cells Freq 54 healthy
1323 LSEC (remodelling) Dividing T/NK cells Freq 54 healthy
1324 CD8 ab-T cells 2 Fibroblasts 1 Freq 54 healthy
1325 Macrophages (HES4+) Fibroblasts 1 Freq 54 healthy
1326 LSEC (fenestr.) gd-T cells Freq 54 healthy
1327 Periportal LSEC gd-T cells Freq 54 healthy
1328 Treg gd-T cells Freq 54 healthy
1329 cDC1 Hepatocytes Freq 54 healthy
1330 Infiltrating NK cells Hepatocytes Freq 54 healthy
1331 Dividing cDCs IgA+ Plasma cells Freq 54 healthy
1332 activated DCs ILC3 Freq 54 healthy
1333 Dividing endothelial cells ILC3 Freq 54 healthy
1334 Hepatocytes Infiltrating NK cells Freq 54 healthy
1335 NK cells 2 Infiltrating NK cells Freq 54 healthy
1336 B cells Kupffer cells Freq 54 healthy
1337 CD8 ab-T cells 1 Kupffer cells Freq 54 healthy
1338 gd-T cells LSEC (fenestr.) Freq 54 healthy
1339 Dividing T/NK cells LSEC (remodelling) Freq 54 healthy
1340 ab-T cells (stress) Macrophages Freq 54 healthy
1341 B cells Macrophages Freq 54 healthy
1342 CD8 ab-T cells (stress) Macrophages (HES4+) Freq 54 healthy
1343 Fibroblasts 1 Macrophages (HES4+) Freq 54 healthy
1344 Dividing endothelial cells MAIT cells 2 Freq 54 healthy
1345 Pericentral LSEC Monocytes (IGSF21+ GPR34+) Freq 54 healthy
1346 Infiltrating NK cells NK cells 2 Freq 54 healthy
1347 Dividing endothelial cells NK cells 3 Freq 54 healthy
1348 Monocytes (IGSF21+ GPR34+) Pericentral LSEC Freq 54 healthy
1349 gd-T cells Periportal LSEC Freq 54 healthy
1350 gd-T cells Treg Freq 54 healthy
1351 Dividing endothelial cells TRM cells Freq 54 healthy
1352 cDC2 activated DCs Freq 55 healthy
1353 Dividing cDCs B cells Freq 55 healthy
1354 Dividing T/NK cells CD8 ab-T cells 2 Freq 55 healthy
1355 activated DCs cDC2 Freq 55 healthy
1356 Fibroblasts 1 cDC2 Freq 55 healthy
1357 B cells Dividing cDCs Freq 55 healthy
1358 Fibroblasts 1 Dividing endothelial cells Freq 55 healthy
1359 CD8 ab-T cells 2 Dividing T/NK cells Freq 55 healthy
1360 Hepatocytes Dividing T/NK cells Freq 55 healthy
1361 pDCs EC non-LSEC Freq 55 healthy
1362 VSMC EC non-LSEC Freq 55 healthy
1363 cDC2 Fibroblasts 1 Freq 55 healthy
1364 Dividing endothelial cells Fibroblasts 1 Freq 55 healthy
1365 LSEC (remodelling) Fibroblasts 2 Freq 55 healthy
1366 Dividing T/NK cells Hepatocytes Freq 55 healthy
1367 LSEC (fenestr.) ILC3 Freq 55 healthy
1368 Naive CD4+ T cells Kupffer cells Freq 55 healthy
1369 ILC3 LSEC (fenestr.) Freq 55 healthy
1370 TRM cells LSEC (fenestr.) Freq 55 healthy
1371 Fibroblasts 2 LSEC (remodelling) Freq 55 healthy
1372 Naive CD4+ T cells Macrophages (HES4+) Freq 55 healthy
1373 Kupffer cells Naive CD4+ T cells Freq 55 healthy
1374 Macrophages (HES4+) Naive CD4+ T cells Freq 55 healthy
1375 Treg NK cells 3 Freq 55 healthy
1376 EC non-LSEC pDCs Freq 55 healthy
1377 Stellate cells pDCs Freq 55 healthy
1378 pDCs Stellate cells Freq 55 healthy
1379 NK cells 3 Treg Freq 55 healthy
1380 LSEC (fenestr.) TRM cells Freq 55 healthy
1381 EC non-LSEC VSMC Freq 55 healthy
1382 LSEC (stress) cDC1 Freq 56 healthy
1383 Monocytes (IGSF21+ GPR34+) Fibroblasts 2 Freq 56 healthy
1384 Lymphatic EC ILC3 Freq 56 healthy
1385 Treg ILC3 Freq 56 healthy
1386 Infiltrating NK cells Infiltrating NK cells Freq 56 healthy
1387 LSEC (stress) Infiltrating NK cells Freq 56 healthy
1388 MAIT cells 1 Kupffer cells Freq 56 healthy
1389 Monocytes (IGSF21+ GPR34+) LSEC (high MT 1) Freq 56 healthy
1390 Monocytes (secretory) LSEC (high MT 2) Freq 56 healthy
1391 LSEC (remodelling) LSEC (remodelling) Freq 56 healthy
1392 Macrophages (HES4+) LSEC (remodelling) Freq 56 healthy
1393 cDC1 LSEC (stress) Freq 56 healthy
1394 Infiltrating NK cells LSEC (stress) Freq 56 healthy
1395 MAIT cells 2 LSEC (stress) Freq 56 healthy
1396 NK cells 3 LSEC (stress) Freq 56 healthy
1397 ILC3 Lymphatic EC Freq 56 healthy
1398 NK cells 3 Lymphatic EC Freq 56 healthy
1399 Naive CD4+ T cells Macrophages Freq 56 healthy
1400 LSEC (remodelling) Macrophages (HES4+) Freq 56 healthy
1401 Kupffer cells MAIT cells 1 Freq 56 healthy
1402 LSEC (stress) MAIT cells 2 Freq 56 healthy
1403 Fibroblasts 2 Monocytes (IGSF21+ GPR34+) Freq 56 healthy
1404 LSEC (high MT 1) Monocytes (IGSF21+ GPR34+) Freq 56 healthy
1405 LSEC (high MT 2) Monocytes (secretory) Freq 56 healthy
1406 Macrophages Naive CD4+ T cells Freq 56 healthy
1407 NK cells 2 NK cells 2 Freq 56 healthy
1408 LSEC (stress) NK cells 3 Freq 56 healthy
1409 Lymphatic EC NK cells 3 Freq 56 healthy
1410 ILC3 Treg Freq 56 healthy
1411 VSMC VSMC Freq 56 healthy
1412 Macrophages (HES4+) activated DCs Freq 57 healthy
1413 Macrophages CD8 ab-T cells (stress) Freq 57 healthy
1414 Macrophages CD8 ab-T cells 1 Freq 57 healthy
1415 Infiltrating NK cells CD8 ab-T cells 2 Freq 57 healthy
1416 LSEC (stress) CD8 ab-T cells 2 Freq 57 healthy
1417 Hepatocytes cDC2 Freq 57 healthy
1418 MAIT cells 1 cDC2 Freq 57 healthy
1419 Monocytes (IGSF21+ GPR34+) Cholangiocytes Freq 57 healthy
1420 Stellate cells Dividing T/NK cells Freq 57 healthy
1421 ILC3 Fibroblasts 1 Freq 57 healthy
1422 LSEC (high MT 1) Fibroblasts 2 Freq 57 healthy
1423 Stellate cells gd-T cells Freq 57 healthy
1424 cDC2 Hepatocytes Freq 57 healthy
1425 LSEC (stress) Hepatocytes Freq 57 healthy
1426 Kupffer cells (SUCNR1+) IgA+ Plasma cells Freq 57 healthy
1427 Fibroblasts 1 ILC3 Freq 57 healthy
1428 Macrophages (HES4+) ILC3 Freq 57 healthy
1429 Midzonal LSEC ILC3 Freq 57 healthy
1430 CD8 ab-T cells 2 Infiltrating NK cells Freq 57 healthy
1431 Stellate cells Infiltrating NK cells Freq 57 healthy
1432 IgA+ Plasma cells Kupffer cells (SUCNR1+) Freq 57 healthy
1433 Fibroblasts 2 LSEC (high MT 1) Freq 57 healthy
1434 LSEC (remodelling) LSEC (high MT 1) Freq 57 healthy
1435 Pericentral LSEC LSEC (high MT 1) Freq 57 healthy
1436 Lymphatic EC LSEC (high MT 2) Freq 57 healthy
1437 Monocytes (TREM2+ CD9+) LSEC (high MT 2) Freq 57 healthy
1438 MAIT cells 1 LSEC (interferon) Freq 57 healthy
1439 LSEC (high MT 1) LSEC (remodelling) Freq 57 healthy
1440 CD8 ab-T cells 2 LSEC (stress) Freq 57 healthy
1441 Hepatocytes LSEC (stress) Freq 57 healthy
1442 Pericentral LSEC LSEC (stress) Freq 57 healthy
1443 LSEC (high MT 2) Lymphatic EC Freq 57 healthy
1444 pDCs Lymphatic EC Freq 57 healthy
1445 CD8 ab-T cells (stress) Macrophages Freq 57 healthy
1446 CD8 ab-T cells 1 Macrophages Freq 57 healthy
1447 pDCs Macrophages Freq 57 healthy
1448 activated DCs Macrophages (HES4+) Freq 57 healthy
1449 ILC3 Macrophages (HES4+) Freq 57 healthy
1450 cDC2 MAIT cells 1 Freq 57 healthy
1451 LSEC (interferon) MAIT cells 1 Freq 57 healthy
1452 Midzonal LSEC MAIT cells 2 Freq 57 healthy
1453 ILC3 Midzonal LSEC Freq 57 healthy
1454 MAIT cells 2 Midzonal LSEC Freq 57 healthy
1455 NK cells 2 Midzonal LSEC Freq 57 healthy
1456 Cholangiocytes Monocytes (IGSF21+ GPR34+) Freq 57 healthy
1457 Naive CD4+ T cells Monocytes (IGSF21+ GPR34+) Freq 57 healthy
1458 LSEC (high MT 2) Monocytes (TREM2+ CD9+) Freq 57 healthy
1459 Monocytes (IGSF21+ GPR34+) Naive CD4+ T cells Freq 57 healthy
1460 Midzonal LSEC NK cells 2 Freq 57 healthy
1461 Lymphatic EC pDCs Freq 57 healthy
1462 Macrophages pDCs Freq 57 healthy
1463 Periportal LSEC pDCs Freq 57 healthy
1464 LSEC (high MT 1) Pericentral LSEC Freq 57 healthy
1465 LSEC (stress) Pericentral LSEC Freq 57 healthy
1466 pDCs Periportal LSEC Freq 57 healthy
1467 Dividing T/NK cells Stellate cells Freq 57 healthy
1468 gd-T cells Stellate cells Freq 57 healthy
1469 Infiltrating NK cells Stellate cells Freq 57 healthy
1470 Kupffer cells activated DCs Freq 58 healthy
1471 Macrophages activated DCs Freq 58 healthy
1472 Monocytes (IGSF21+ GPR34+) activated DCs Freq 58 healthy
1473 Monocytes (secretory) B cells Freq 58 healthy
1474 pDCs cDC2 Freq 58 healthy
1475 gd-T cells Dividing endothelial cells Freq 58 healthy
1476 Hepatocytes Dividing endothelial cells Freq 58 healthy
1477 LSEC (stress) Dividing T/NK cells Freq 58 healthy
1478 Lymphatic EC Dividing T/NK cells Freq 58 healthy
1479 Macrophages Fibroblasts 1 Freq 58 healthy
1480 Dividing endothelial cells gd-T cells Freq 58 healthy
1481 Monocytes (IGSF21+ GPR34+) gd-T cells Freq 58 healthy
1482 Dividing endothelial cells Hepatocytes Freq 58 healthy
1483 Pericentral LSEC Hepatocytes Freq 58 healthy
1484 Monocytes (secretory) IgA+ Plasma cells Freq 58 healthy
1485 activated DCs Kupffer cells Freq 58 healthy
1486 LSEC (remodelling) Kupffer cells Freq 58 healthy
1487 Kupffer cells LSEC (remodelling) Freq 58 healthy
1488 Dividing T/NK cells LSEC (stress) Freq 58 healthy
1489 Treg LSEC (stress) Freq 58 healthy
1490 Dividing T/NK cells Lymphatic EC Freq 58 healthy
1491 Treg Lymphatic EC Freq 58 healthy
1492 activated DCs Macrophages Freq 58 healthy
1493 Fibroblasts 1 Macrophages Freq 58 healthy
1494 activated DCs Monocytes (IGSF21+ GPR34+) Freq 58 healthy
1495 gd-T cells Monocytes (IGSF21+ GPR34+) Freq 58 healthy
1496 B cells Monocytes (secretory) Freq 58 healthy
1497 IgA+ Plasma cells Monocytes (secretory) Freq 58 healthy
1498 Periportal LSEC NK cells 1 Freq 58 healthy
1499 cDC2 pDCs Freq 58 healthy
1500 Hepatocytes Pericentral LSEC Freq 58 healthy
1501 NK cells 1 Periportal LSEC Freq 58 healthy
1502 LSEC (stress) Treg Freq 58 healthy
1503 Lymphatic EC Treg Freq 58 healthy
1504 Monocytes (secretory) ab-T cells (stress) Freq 59 healthy
1505 Dividing endothelial cells CD8 ab-T cells 2 Freq 59 healthy
1506 Stellate cells CD8 ab-T cells 2 Freq 59 healthy
1507 LSEC (stress) Cholangiocytes Freq 59 healthy
1508 Macrophages Cholangiocytes Freq 59 healthy
1509 CD8 ab-T cells 2 Dividing endothelial cells Freq 59 healthy
1510 NK cells 1 Dividing T/NK cells Freq 59 healthy
1511 NK cells 3 Dividing T/NK cells Freq 59 healthy
1512 LSEC (remodelling) EC non-LSEC Freq 59 healthy
1513 LSEC (high MT 2) Kupffer cells (SUCNR1+) Freq 59 healthy
1514 NK cells 3 LSEC (fenestr.) Freq 59 healthy
1515 Treg LSEC (fenestr.) Freq 59 healthy
1516 Macrophages (HES4+) LSEC (high MT 1) Freq 59 healthy
1517 Kupffer cells (SUCNR1+) LSEC (high MT 2) Freq 59 healthy
1518 EC non-LSEC LSEC (remodelling) Freq 59 healthy
1519 LSEC (stress) LSEC (remodelling) Freq 59 healthy
1520 Cholangiocytes LSEC (stress) Freq 59 healthy
1521 LSEC (remodelling) LSEC (stress) Freq 59 healthy
1522 Cholangiocytes Macrophages Freq 59 healthy
1523 LSEC (high MT 1) Macrophages (HES4+) Freq 59 healthy
1524 Pericentral LSEC Macrophages (HES4+) Freq 59 healthy
1525 Monocytes (IGSF21+ GPR34+) MAIT cells 1 Freq 59 healthy
1526 NK cells 3 Midzonal LSEC Freq 59 healthy
1527 MAIT cells 1 Monocytes (IGSF21+ GPR34+) Freq 59 healthy
1528 ab-T cells (stress) Monocytes (secretory) Freq 59 healthy
1529 Dividing T/NK cells NK cells 1 Freq 59 healthy
1530 Dividing T/NK cells NK cells 3 Freq 59 healthy
1531 LSEC (fenestr.) NK cells 3 Freq 59 healthy
1532 Midzonal LSEC NK cells 3 Freq 59 healthy
1533 Macrophages (HES4+) Pericentral LSEC Freq 59 healthy
1534 CD8 ab-T cells 2 Stellate cells Freq 59 healthy
1535 LSEC (fenestr.) Treg Freq 59 healthy
1536 cDC2 CD8 ab-T cells 2 Freq 60 healthy
1537 LSEC (fenestr.) CD8 ab-T cells 2 Freq 60 healthy
1538 Dividing endothelial cells cDC1 Freq 60 healthy
1539 Treg cDC1 Freq 60 healthy
1540 CD8 ab-T cells 2 cDC2 Freq 60 healthy
1541 Macrophages (HES4+) Cholangiocytes Freq 60 healthy
1542 Pericentral LSEC Cholangiocytes Freq 60 healthy
1543 cDC1 Dividing endothelial cells Freq 60 healthy
1544 Dividing T/NK cells Dividing endothelial cells Freq 60 healthy
1545 LSEC (remodelling) Dividing endothelial cells Freq 60 healthy
1546 Pericentral LSEC Dividing endothelial cells Freq 60 healthy
1547 Dividing endothelial cells Dividing T/NK cells Freq 60 healthy
1548 Treg Dividing T/NK cells Freq 60 healthy
1549 NK cells 2 EC non-LSEC Freq 60 healthy
1550 Pericentral LSEC EC non-LSEC Freq 60 healthy
1551 Kupffer cells (SUCNR1+) Fibroblasts 1 Freq 60 healthy
1552 Kupffer cells gd-T cells Freq 60 healthy
1553 Stellate cells Hepatocytes Freq 60 healthy
1554 Monocytes (TREM2+ CD9+) IgA+ Plasma cells Freq 60 healthy
1555 Macrophages ILC3 Freq 60 healthy
1556 Monocytes (IGSF21+ GPR34+) ILC3 Freq 60 healthy
1557 Treg Infiltrating NK cells Freq 60 healthy
1558 gd-T cells Kupffer cells Freq 60 healthy
1559 Fibroblasts 1 Kupffer cells (SUCNR1+) Freq 60 healthy
1560 CD8 ab-T cells 2 LSEC (fenestr.) Freq 60 healthy
1561 Dividing endothelial cells LSEC (remodelling) Freq 60 healthy
1562 ILC3 Macrophages Freq 60 healthy
1563 Cholangiocytes Macrophages (HES4+) Freq 60 healthy
1564 Treg Midzonal LSEC Freq 60 healthy
1565 ILC3 Monocytes (IGSF21+ GPR34+) Freq 60 healthy
1566 IgA+ Plasma cells Monocytes (TREM2+ CD9+) Freq 60 healthy
1567 EC non-LSEC NK cells 2 Freq 60 healthy
1568 Periportal LSEC NK cells 2 Freq 60 healthy
1569 Cholangiocytes Pericentral LSEC Freq 60 healthy
1570 Dividing endothelial cells Pericentral LSEC Freq 60 healthy
1571 EC non-LSEC Pericentral LSEC Freq 60 healthy
1572 NK cells 2 Periportal LSEC Freq 60 healthy
1573 TRM cells Periportal LSEC Freq 60 healthy
1574 Hepatocytes Stellate cells Freq 60 healthy
1575 cDC1 Treg Freq 60 healthy
1576 Dividing T/NK cells Treg Freq 60 healthy
1577 Infiltrating NK cells Treg Freq 60 healthy
1578 Midzonal LSEC Treg Freq 60 healthy
1579 Periportal LSEC TRM cells Freq 60 healthy
1580 Kupffer cells (SUCNR1+) ab-T cells (stress) Freq 61 healthy
1581 Monocytes (secretory) CD8 ab-T cells 1 Freq 61 healthy
1582 Macrophages (HES4+) CD8 ab-T cells 2 Freq 61 healthy
1583 Midzonal LSEC CD8 ab-T cells 2 Freq 61 healthy
1584 LSEC (remodelling) cDC2 Freq 61 healthy
1585 Pericentral LSEC cDC2 Freq 61 healthy
1586 Fibroblasts 2 Cholangiocytes Freq 61 healthy
1587 LSEC (high MT 1) Dividing endothelial cells Freq 61 healthy
1588 LSEC (high MT 1) EC non-LSEC Freq 61 healthy
1589 LSEC (fenestr.) Fibroblasts 1 Freq 61 healthy
1590 VSMC Fibroblasts 1 Freq 61 healthy
1591 Cholangiocytes Fibroblasts 2 Freq 61 healthy
1592 Kupffer cells (SUCNR1+) Fibroblasts 2 Freq 61 healthy
1593 LSEC (stress) Fibroblasts 2 Freq 61 healthy
1594 Macrophages (HES4+) gd-T cells Freq 61 healthy
1595 Monocytes (IGSF21+ GPR34+) Hepatocytes Freq 61 healthy
1596 Kupffer cells ILC3 Freq 61 healthy
1597 ILC3 Kupffer cells Freq 61 healthy
1598 ab-T cells (stress) Kupffer cells (SUCNR1+) Freq 61 healthy
1599 Fibroblasts 2 Kupffer cells (SUCNR1+) Freq 61 healthy
1600 Fibroblasts 1 LSEC (fenestr.) Freq 61 healthy
1601 MAIT cells 2 LSEC (fenestr.) Freq 61 healthy
1602 VSMC LSEC (fenestr.) Freq 61 healthy
1603 Dividing endothelial cells LSEC (high MT 1) Freq 61 healthy
1604 EC non-LSEC LSEC (high MT 1) Freq 61 healthy
1605 cDC2 LSEC (remodelling) Freq 61 healthy
1606 Macrophages LSEC (remodelling) Freq 61 healthy
1607 Fibroblasts 2 LSEC (stress) Freq 61 healthy
1608 Macrophages (HES4+) LSEC (stress) Freq 61 healthy
1609 Monocytes (IGSF21+ GPR34+) LSEC (stress) Freq 61 healthy
1610 LSEC (remodelling) Macrophages Freq 61 healthy
1611 CD8 ab-T cells 2 Macrophages (HES4+) Freq 61 healthy
1612 gd-T cells Macrophages (HES4+) Freq 61 healthy
1613 LSEC (stress) Macrophages (HES4+) Freq 61 healthy
1614 pDCs Macrophages (HES4+) Freq 61 healthy
1615 LSEC (fenestr.) MAIT cells 2 Freq 61 healthy
1616 CD8 ab-T cells 2 Midzonal LSEC Freq 61 healthy
1617 Hepatocytes Monocytes (IGSF21+ GPR34+) Freq 61 healthy
1618 LSEC (stress) Monocytes (IGSF21+ GPR34+) Freq 61 healthy
1619 CD8 ab-T cells 1 Monocytes (secretory) Freq 61 healthy
1620 Macrophages (HES4+) pDCs Freq 61 healthy
1621 cDC2 Pericentral LSEC Freq 61 healthy
1622 Treg Stellate cells Freq 61 healthy
1623 Stellate cells Treg Freq 61 healthy
1624 Fibroblasts 1 VSMC Freq 61 healthy
1625 LSEC (fenestr.) VSMC Freq 61 healthy
1626 LSEC (interferon) activated DCs Freq 62 healthy
1627 Treg activated DCs Freq 62 healthy
1628 Kupffer cells (SUCNR1+) B cells Freq 62 healthy
1629 Monocytes (secretory) CD8 ab-T cells (stress) Freq 62 healthy
1630 Treg CD8 ab-T cells 2 Freq 62 healthy
1631 cDC1 cDC1 Freq 62 healthy
1632 TRM cells cDC2 Freq 62 healthy
1633 Monocytes (secretory) Cholangiocytes Freq 62 healthy
1634 ILC3 EC non-LSEC Freq 62 healthy
1635 Midzonal LSEC Fibroblasts 1 Freq 62 healthy
1636 Monocytes (TREM2+ CD9+) Fibroblasts 2 Freq 62 healthy
1637 Pericentral LSEC Fibroblasts 2 Freq 62 healthy
1638 Macrophages gd-T cells Freq 62 healthy
1639 LSEC (fenestr.) Hepatocytes Freq 62 healthy
1640 EC non-LSEC ILC3 Freq 62 healthy
1641 Periportal LSEC ILC3 Freq 62 healthy
1642 Stellate cells ILC3 Freq 62 healthy
1643 B cells Kupffer cells (SUCNR1+) Freq 62 healthy
1644 Hepatocytes LSEC (fenestr.) Freq 62 healthy
1645 LSEC (high MT 1) LSEC (high MT 1) Freq 62 healthy
1646 activated DCs LSEC (interferon) Freq 62 healthy
1647 NK cells 2 LSEC (interferon) Freq 62 healthy
1648 pDCs LSEC (interferon) Freq 62 healthy
1649 gd-T cells Macrophages Freq 62 healthy
1650 Fibroblasts 1 Midzonal LSEC Freq 62 healthy
1651 CD8 ab-T cells (stress) Monocytes (secretory) Freq 62 healthy
1652 Cholangiocytes Monocytes (secretory) Freq 62 healthy
1653 Naive CD4+ T cells Monocytes (secretory) Freq 62 healthy
1654 Fibroblasts 2 Monocytes (TREM2+ CD9+) Freq 62 healthy
1655 Monocytes (secretory) Naive CD4+ T cells Freq 62 healthy
1656 LSEC (interferon) NK cells 2 Freq 62 healthy
1657 LSEC (interferon) pDCs Freq 62 healthy
1658 Fibroblasts 2 Pericentral LSEC Freq 62 healthy
1659 ILC3 Periportal LSEC Freq 62 healthy
1660 ILC3 Stellate cells Freq 62 healthy
1661 activated DCs Treg Freq 62 healthy
1662 CD8 ab-T cells 2 Treg Freq 62 healthy
1663 cDC2 TRM cells Freq 62 healthy
1664 Monocytes (TREM2+ CD9+) CD8 ab-T cells 1 Freq 63 healthy
1665 Midzonal LSEC cDC1 Freq 63 healthy
1666 NK cells 1 cDC1 Freq 63 healthy
1667 Hepatocytes Cholangiocytes Freq 63 healthy
1668 LSEC (high MT 2) Dividing cDCs Freq 63 healthy
1669 LSEC (stress) Dividing endothelial cells Freq 63 healthy
1670 Midzonal LSEC Dividing T/NK cells Freq 63 healthy
1671 MAIT cells 2 EC non-LSEC Freq 63 healthy
1672 NK cells 1 EC non-LSEC Freq 63 healthy
1673 NK cells 3 EC non-LSEC Freq 63 healthy
1674 Monocytes (secretory) Fibroblasts 1 Freq 63 healthy
1675 Monocytes (TREM2+ CD9+) Fibroblasts 1 Freq 63 healthy
1676 Cholangiocytes Hepatocytes Freq 63 healthy
1677 Kupffer cells Hepatocytes Freq 63 healthy
1678 Hepatocytes Kupffer cells Freq 63 healthy
1679 Dividing cDCs LSEC (high MT 2) Freq 63 healthy
1680 LSEC (interferon) LSEC (high MT 2) Freq 63 healthy
1681 LSEC (high MT 2) LSEC (interferon) Freq 63 healthy
1682 Dividing endothelial cells LSEC (stress) Freq 63 healthy
1683 EC non-LSEC MAIT cells 2 Freq 63 healthy
1684 Periportal LSEC MAIT cells 2 Freq 63 healthy
1685 cDC1 Midzonal LSEC Freq 63 healthy
1686 Dividing T/NK cells Midzonal LSEC Freq 63 healthy
1687 pDCs Monocytes (IGSF21+ GPR34+) Freq 63 healthy
1688 Fibroblasts 1 Monocytes (secretory) Freq 63 healthy
1689 CD8 ab-T cells 1 Monocytes (TREM2+ CD9+) Freq 63 healthy
1690 Fibroblasts 1 Monocytes (TREM2+ CD9+) Freq 63 healthy
1691 cDC1 NK cells 1 Freq 63 healthy
1692 EC non-LSEC NK cells 1 Freq 63 healthy
1693 EC non-LSEC NK cells 3 Freq 63 healthy
1694 Monocytes (IGSF21+ GPR34+) pDCs Freq 63 healthy
1695 MAIT cells 2 Periportal LSEC Freq 63 healthy
1696 Dividing cDCs ab-T cells (stress) Freq 64 healthy
1697 Dividing cDCs activated DCs Freq 64 healthy
1698 Monocytes (TREM2+ CD9+) CD8 ab-T cells (stress) Freq 64 healthy
1699 Dividing cDCs CD8 ab-T cells 1 Freq 64 healthy
1700 Kupffer cells (SUCNR1+) CD8 ab-T cells 1 Freq 64 healthy
1701 Lymphatic EC CD8 ab-T cells 2 Freq 64 healthy
1702 Infiltrating NK cells cDC1 Freq 64 healthy
1703 NK cells 3 cDC1 Freq 64 healthy
1704 MAIT cells 2 cDC2 Freq 64 healthy
1705 Kupffer cells Cholangiocytes Freq 64 healthy
1706 ab-T cells (stress) Dividing cDCs Freq 64 healthy
1707 activated DCs Dividing cDCs Freq 64 healthy
1708 CD8 ab-T cells 1 Dividing cDCs Freq 64 healthy
1709 Infiltrating NK cells Dividing endothelial cells Freq 64 healthy
1710 Treg Dividing endothelial cells Freq 64 healthy
1711 Infiltrating NK cells Dividing T/NK cells Freq 64 healthy
1712 Fibroblasts 2 Fibroblasts 1 Freq 64 healthy
1713 Fibroblasts 1 Fibroblasts 2 Freq 64 healthy
1714 LSEC (interferon) gd-T cells Freq 64 healthy
1715 Monocytes (secretory) gd-T cells Freq 64 healthy
1716 cDC1 Infiltrating NK cells Freq 64 healthy
1717 Dividing endothelial cells Infiltrating NK cells Freq 64 healthy
1718 Dividing T/NK cells Infiltrating NK cells Freq 64 healthy
1719 Midzonal LSEC Infiltrating NK cells Freq 64 healthy
1720 Cholangiocytes Kupffer cells Freq 64 healthy
1721 Pericentral LSEC Kupffer cells Freq 64 healthy
1722 CD8 ab-T cells 1 Kupffer cells (SUCNR1+) Freq 64 healthy
1723 LSEC (stress) LSEC (high MT 1) Freq 64 healthy
1724 Macrophages LSEC (high MT 1) Freq 64 healthy
1725 gd-T cells LSEC (interferon) Freq 64 healthy
1726 LSEC (high MT 1) LSEC (stress) Freq 64 healthy
1727 LSEC (stress) LSEC (stress) Freq 64 healthy
1728 CD8 ab-T cells 2 Lymphatic EC Freq 64 healthy
1729 LSEC (high MT 1) Macrophages Freq 64 healthy
1730 MAIT cells 1 Macrophages Freq 64 healthy
1731 MAIT cells 1 Macrophages (HES4+) Freq 64 healthy
1732 MAIT cells 2 Macrophages (HES4+) Freq 64 healthy
1733 TRM cells Macrophages (HES4+) Freq 64 healthy
1734 Macrophages MAIT cells 1 Freq 64 healthy
1735 Macrophages (HES4+) MAIT cells 1 Freq 64 healthy
1736 cDC2 MAIT cells 2 Freq 64 healthy
1737 Macrophages (HES4+) MAIT cells 2 Freq 64 healthy
1738 Infiltrating NK cells Midzonal LSEC Freq 64 healthy
1739 VSMC Midzonal LSEC Freq 64 healthy
1740 gd-T cells Monocytes (secretory) Freq 64 healthy
1741 CD8 ab-T cells (stress) Monocytes (TREM2+ CD9+) Freq 64 healthy
1742 cDC1 NK cells 3 Freq 64 healthy
1743 Periportal LSEC NK cells 3 Freq 64 healthy
1744 Kupffer cells Pericentral LSEC Freq 64 healthy
1745 NK cells 3 Periportal LSEC Freq 64 healthy
1746 Dividing endothelial cells Treg Freq 64 healthy
1747 Macrophages (HES4+) TRM cells Freq 64 healthy
1748 Midzonal LSEC VSMC Freq 64 healthy
1749 Kupffer cells (SUCNR1+) CD8 ab-T cells (stress) Freq 65 healthy
1750 Lymphatic EC cDC1 Freq 65 healthy
1751 NK cells 3 cDC2 Freq 65 healthy
1752 Naive CD4+ T cells Dividing cDCs Freq 65 healthy
1753 Monocytes (IGSF21+ GPR34+) Dividing endothelial cells Freq 65 healthy
1754 NK cells 2 Dividing T/NK cells Freq 65 healthy
1755 Lymphatic EC Infiltrating NK cells Freq 65 healthy
1756 LSEC (high MT 1) Kupffer cells Freq 65 healthy
1757 CD8 ab-T cells (stress) Kupffer cells (SUCNR1+) Freq 65 healthy
1758 Kupffer cells LSEC (high MT 1) Freq 65 healthy
1759 Lymphatic EC LSEC (remodelling) Freq 65 healthy
1760 Monocytes (secretory) LSEC (remodelling) Freq 65 healthy
1761 cDC1 Lymphatic EC Freq 65 healthy
1762 Infiltrating NK cells Lymphatic EC Freq 65 healthy
1763 LSEC (remodelling) Lymphatic EC Freq 65 healthy
1764 Pericentral LSEC Macrophages Freq 65 healthy
1765 Dividing endothelial cells Monocytes (IGSF21+ GPR34+) Freq 65 healthy
1766 LSEC (remodelling) Monocytes (secretory) Freq 65 healthy
1767 Dividing cDCs Naive CD4+ T cells Freq 65 healthy
1768 Dividing T/NK cells NK cells 2 Freq 65 healthy
1769 cDC2 NK cells 3 Freq 65 healthy
1770 Macrophages Pericentral LSEC Freq 65 healthy
1771 Monocytes (TREM2+ CD9+) ab-T cells (stress) Freq 66 healthy
1772 Kupffer cells (SUCNR1+) activated DCs Freq 66 healthy
1773 Monocytes (secretory) activated DCs Freq 66 healthy
1774 Monocytes (TREM2+ CD9+) B cells Freq 66 healthy
1775 EC non-LSEC CD8 ab-T cells 2 Freq 66 healthy
1776 Monocytes (IGSF21+ GPR34+) CD8 ab-T cells 2 Freq 66 healthy
1777 LSEC (high MT 1) cDC2 Freq 66 healthy
1778 EC non-LSEC Cholangiocytes Freq 66 healthy
1779 Monocytes (TREM2+ CD9+) Cholangiocytes Freq 66 healthy
1780 LSEC (fenestr.) Dividing T/NK cells Freq 66 healthy
1781 CD8 ab-T cells 2 EC non-LSEC Freq 66 healthy
1782 Cholangiocytes EC non-LSEC Freq 66 healthy
1783 Hepatocytes EC non-LSEC Freq 66 healthy
1784 TRM cells EC non-LSEC Freq 66 healthy
1785 Periportal LSEC Fibroblasts 1 Freq 66 healthy
1786 Monocytes (secretory) Fibroblasts 2 Freq 66 healthy
1787 VSMC Fibroblasts 2 Freq 66 healthy
1788 Stellate cells Fibroblasts 3 Freq 66 healthy
1789 EC non-LSEC Hepatocytes Freq 66 healthy
1790 Lymphatic EC Hepatocytes Freq 66 healthy
1791 LSEC (fenestr.) Infiltrating NK cells Freq 66 healthy
1792 Periportal LSEC Infiltrating NK cells Freq 66 healthy
1793 activated DCs Kupffer cells (SUCNR1+) Freq 66 healthy
1794 LSEC (remodelling) Kupffer cells (SUCNR1+) Freq 66 healthy
1795 MAIT cells 1 Kupffer cells (SUCNR1+) Freq 66 healthy
1796 Dividing T/NK cells LSEC (fenestr.) Freq 66 healthy
1797 Infiltrating NK cells LSEC (fenestr.) Freq 66 healthy
1798 cDC2 LSEC (high MT 1) Freq 66 healthy
1799 Kupffer cells (SUCNR1+) LSEC (remodelling) Freq 66 healthy
1800 Hepatocytes Lymphatic EC Freq 66 healthy
1801 Stellate cells Macrophages (HES4+) Freq 66 healthy
1802 Kupffer cells (SUCNR1+) MAIT cells 1 Freq 66 healthy
1803 Monocytes (IGSF21+ GPR34+) MAIT cells 2 Freq 66 healthy
1804 CD8 ab-T cells 2 Monocytes (IGSF21+ GPR34+) Freq 66 healthy
1805 MAIT cells 2 Monocytes (IGSF21+ GPR34+) Freq 66 healthy
1806 TRM cells Monocytes (IGSF21+ GPR34+) Freq 66 healthy
1807 activated DCs Monocytes (secretory) Freq 66 healthy
1808 Fibroblasts 2 Monocytes (secretory) Freq 66 healthy
1809 ab-T cells (stress) Monocytes (TREM2+ CD9+) Freq 66 healthy
1810 B cells Monocytes (TREM2+ CD9+) Freq 66 healthy
1811 Cholangiocytes Monocytes (TREM2+ CD9+) Freq 66 healthy
1812 Fibroblasts 1 Periportal LSEC Freq 66 healthy
1813 Infiltrating NK cells Periportal LSEC Freq 66 healthy
1814 Fibroblasts 3 Stellate cells Freq 66 healthy
1815 Macrophages (HES4+) Stellate cells Freq 66 healthy
1816 EC non-LSEC TRM cells Freq 66 healthy
1817 Monocytes (IGSF21+ GPR34+) TRM cells Freq 66 healthy
1818 Fibroblasts 2 VSMC Freq 66 healthy
1819 NK cells 2 cDC1 Freq 67 healthy
1820 Dividing cDCs Cholangiocytes Freq 67 healthy
1821 Lymphatic EC Cholangiocytes Freq 67 healthy
1822 Cholangiocytes Dividing cDCs Freq 67 healthy
1823 Fibroblasts 2 Dividing cDCs Freq 67 healthy
1824 pDCs Dividing cDCs Freq 67 healthy
1825 LSEC (stress) EC non-LSEC Freq 67 healthy
1826 Treg EC non-LSEC Freq 67 healthy
1827 Dividing cDCs Fibroblasts 2 Freq 67 healthy
1828 MAIT cells 2 Kupffer cells Freq 67 healthy
1829 pDCs Kupffer cells Freq 67 healthy
1830 Stellate cells Kupffer cells Freq 67 healthy
1831 Naive CD4+ T cells Kupffer cells (SUCNR1+) Freq 67 healthy
1832 Monocytes (TREM2+ CD9+) LSEC (remodelling) Freq 67 healthy
1833 EC non-LSEC LSEC (stress) Freq 67 healthy
1834 Cholangiocytes Lymphatic EC Freq 67 healthy
1835 VSMC Lymphatic EC Freq 67 healthy
1836 TRM cells Macrophages Freq 67 healthy
1837 Monocytes (secretory) MAIT cells 1 Freq 67 healthy
1838 Kupffer cells MAIT cells 2 Freq 67 healthy
1839 Pericentral LSEC Midzonal LSEC Freq 67 healthy
1840 NK cells 3 Monocytes (IGSF21+ GPR34+) Freq 67 healthy
1841 MAIT cells 1 Monocytes (secretory) Freq 67 healthy
1842 LSEC (remodelling) Monocytes (TREM2+ CD9+) Freq 67 healthy
1843 Kupffer cells (SUCNR1+) Naive CD4+ T cells Freq 67 healthy
1844 cDC1 NK cells 2 Freq 67 healthy
1845 Monocytes (IGSF21+ GPR34+) NK cells 3 Freq 67 healthy
1846 Dividing cDCs pDCs Freq 67 healthy
1847 Kupffer cells pDCs Freq 67 healthy
1848 Midzonal LSEC Pericentral LSEC Freq 67 healthy
1849 Treg Periportal LSEC Freq 67 healthy
1850 Kupffer cells Stellate cells Freq 67 healthy
1851 EC non-LSEC Treg Freq 67 healthy
1852 Periportal LSEC Treg Freq 67 healthy
1853 Macrophages TRM cells Freq 67 healthy
1854 Lymphatic EC VSMC Freq 67 healthy
1855 Periportal LSEC CD8 ab-T cells 2 Freq 68 healthy
1856 LSEC (stress) cDC2 Freq 68 healthy
1857 NK cells 1 cDC2 Freq 68 healthy
1858 Stellate cells cDC2 Freq 68 healthy
1859 Fibroblasts 1 Dividing cDCs Freq 68 healthy
1860 LSEC (remodelling) Dividing cDCs Freq 68 healthy
1861 Periportal LSEC Dividing T/NK cells Freq 68 healthy
1862 Dividing cDCs Fibroblasts 1 Freq 68 healthy
1863 Fibroblasts 1 Fibroblasts 1 Freq 68 healthy
1864 Lymphatic EC Fibroblasts 1 Freq 68 healthy
1865 Monocytes (secretory) ILC3 Freq 68 healthy
1866 LSEC (stress) Kupffer cells Freq 68 healthy
1867 TRM cells Kupffer cells Freq 68 healthy
1868 Stellate cells LSEC (high MT 2) Freq 68 healthy
1869 NK cells 1 LSEC (interferon) Freq 68 healthy
1870 Dividing cDCs LSEC (remodelling) Freq 68 healthy
1871 Midzonal LSEC LSEC (remodelling) Freq 68 healthy
1872 cDC2 LSEC (stress) Freq 68 healthy
1873 Kupffer cells LSEC (stress) Freq 68 healthy
1874 Fibroblasts 1 Lymphatic EC Freq 68 healthy
1875 LSEC (remodelling) Midzonal LSEC Freq 68 healthy
1876 NK cells 1 Monocytes (IGSF21+ GPR34+) Freq 68 healthy
1877 ILC3 Monocytes (secretory) Freq 68 healthy
1878 pDCs Monocytes (secretory) Freq 68 healthy
1879 Naive CD4+ T cells Monocytes (TREM2+ CD9+) Freq 68 healthy
1880 Monocytes (TREM2+ CD9+) Naive CD4+ T cells Freq 68 healthy
1881 cDC2 NK cells 1 Freq 68 healthy
1882 LSEC (interferon) NK cells 1 Freq 68 healthy
1883 Monocytes (IGSF21+ GPR34+) NK cells 1 Freq 68 healthy
1884 Monocytes (secretory) pDCs Freq 68 healthy
1885 CD8 ab-T cells 2 Periportal LSEC Freq 68 healthy
1886 Dividing T/NK cells Periportal LSEC Freq 68 healthy
1887 VSMC Periportal LSEC Freq 68 healthy
1888 cDC2 Stellate cells Freq 68 healthy
1889 LSEC (high MT 2) Stellate cells Freq 68 healthy
1890 Kupffer cells TRM cells Freq 68 healthy
1891 Periportal LSEC VSMC Freq 68 healthy
1892 Macrophages CD8 ab-T cells 2 Freq 69 healthy
1893 Dividing T/NK cells cDC1 Freq 69 healthy
1894 Infiltrating NK cells cDC2 Freq 69 healthy
1895 NK cells 2 cDC2 Freq 69 healthy
1896 Midzonal LSEC Cholangiocytes Freq 69 healthy
1897 MAIT cells 1 Dividing cDCs Freq 69 healthy
1898 Macrophages (HES4+) Dividing endothelial cells Freq 69 healthy
1899 cDC1 Dividing T/NK cells Freq 69 healthy
1900 Infiltrating NK cells EC non-LSEC Freq 69 healthy
1901 Monocytes (TREM2+ CD9+) gd-T cells Freq 69 healthy
1902 Macrophages (HES4+) Hepatocytes Freq 69 healthy
1903 Midzonal LSEC Hepatocytes Freq 69 healthy
1904 cDC2 Infiltrating NK cells Freq 69 healthy
1905 EC non-LSEC Infiltrating NK cells Freq 69 healthy
1906 CD8 ab-T cells 2 Macrophages Freq 69 healthy
1907 Dividing endothelial cells Macrophages (HES4+) Freq 69 healthy
1908 Hepatocytes Macrophages (HES4+) Freq 69 healthy
1909 Dividing cDCs MAIT cells 1 Freq 69 healthy
1910 Cholangiocytes Midzonal LSEC Freq 69 healthy
1911 Hepatocytes Midzonal LSEC Freq 69 healthy
1912 Monocytes (IGSF21+ GPR34+) Midzonal LSEC Freq 69 healthy
1913 Midzonal LSEC Monocytes (IGSF21+ GPR34+) Freq 69 healthy
1914 Stellate cells Monocytes (IGSF21+ GPR34+) Freq 69 healthy
1915 gd-T cells Monocytes (TREM2+ CD9+) Freq 69 healthy
1916 cDC2 NK cells 2 Freq 69 healthy
1917 Monocytes (IGSF21+ GPR34+) Stellate cells Freq 69 healthy
1918 Cholangiocytes Cholangiocytes Freq 70 healthy
1919 EC non-LSEC Dividing T/NK cells Freq 70 healthy
1920 Dividing T/NK cells EC non-LSEC Freq 70 healthy
1921 Kupffer cells (SUCNR1+) gd-T cells Freq 70 healthy
1922 gd-T cells Kupffer cells (SUCNR1+) Freq 70 healthy
1923 Pericentral LSEC Kupffer cells (SUCNR1+) Freq 70 healthy
1924 Macrophages LSEC (stress) Freq 70 healthy
1925 Pericentral LSEC Lymphatic EC Freq 70 healthy
1926 LSEC (stress) Macrophages Freq 70 healthy
1927 MAIT cells 2 Macrophages Freq 70 healthy
1928 Macrophages MAIT cells 2 Freq 70 healthy
1929 NK cells 2 Monocytes (IGSF21+ GPR34+) Freq 70 healthy
1930 Monocytes (IGSF21+ GPR34+) NK cells 2 Freq 70 healthy
1931 Kupffer cells (SUCNR1+) Pericentral LSEC Freq 70 healthy
1932 Lymphatic EC Pericentral LSEC Freq 70 healthy
1933 Dividing cDCs CD8 ab-T cells (stress) Freq 71 healthy
1934 LSEC (fenestr.) Cholangiocytes Freq 71 healthy
1935 CD8 ab-T cells (stress) Dividing cDCs Freq 71 healthy
1936 ILC3 Dividing cDCs Freq 71 healthy
1937 EC non-LSEC Dividing endothelial cells Freq 71 healthy
1938 Dividing endothelial cells EC non-LSEC Freq 71 healthy
1939 Periportal LSEC Hepatocytes Freq 71 healthy
1940 Dividing cDCs ILC3 Freq 71 healthy
1941 Monocytes (TREM2+ CD9+) ILC3 Freq 71 healthy
1942 Cholangiocytes LSEC (fenestr.) Freq 71 healthy
1943 NK cells 3 LSEC (interferon) Freq 71 healthy
1944 Monocytes (TREM2+ CD9+) MAIT cells 1 Freq 71 healthy
1945 Pericentral LSEC Monocytes (secretory) Freq 71 healthy
1946 ILC3 Monocytes (TREM2+ CD9+) Freq 71 healthy
1947 MAIT cells 1 Monocytes (TREM2+ CD9+) Freq 71 healthy
1948 Pericentral LSEC Monocytes (TREM2+ CD9+) Freq 71 healthy
1949 LSEC (interferon) NK cells 3 Freq 71 healthy
1950 Monocytes (secretory) Pericentral LSEC Freq 71 healthy
1951 Monocytes (TREM2+ CD9+) Pericentral LSEC Freq 71 healthy
1952 Hepatocytes Periportal LSEC Freq 71 healthy
1953 Kupffer cells CD8 ab-T cells 2 Freq 72 healthy
1954 Periportal LSEC cDC1 Freq 72 healthy
1955 Periportal LSEC Cholangiocytes Freq 72 healthy
1956 gd-T cells Dividing cDCs Freq 72 healthy
1957 Dividing endothelial cells Dividing endothelial cells Freq 72 healthy
1958 Midzonal LSEC Dividing endothelial cells Freq 72 healthy
1959 Dividing T/NK cells Dividing T/NK cells Freq 72 healthy
1960 EC non-LSEC EC non-LSEC Freq 72 healthy
1961 Dividing cDCs gd-T cells Freq 72 healthy
1962 LSEC (interferon) ILC3 Freq 72 healthy
1963 Monocytes (IGSF21+ GPR34+) Infiltrating NK cells Freq 72 healthy
1964 CD8 ab-T cells 2 Kupffer cells Freq 72 healthy
1965 NK cells 1 Kupffer cells Freq 72 healthy
1966 NK cells 2 Kupffer cells Freq 72 healthy
1967 Lymphatic EC LSEC (high MT 1) Freq 72 healthy
1968 ILC3 LSEC (interferon) Freq 72 healthy
1969 LSEC (high MT 1) Lymphatic EC Freq 72 healthy
1970 Monocytes (IGSF21+ GPR34+) Lymphatic EC Freq 72 healthy
1971 Midzonal LSEC Macrophages (HES4+) Freq 72 healthy
1972 Treg Macrophages (HES4+) Freq 72 healthy
1973 Dividing endothelial cells Midzonal LSEC Freq 72 healthy
1974 Macrophages (HES4+) Midzonal LSEC Freq 72 healthy
1975 Infiltrating NK cells Monocytes (IGSF21+ GPR34+) Freq 72 healthy
1976 Lymphatic EC Monocytes (IGSF21+ GPR34+) Freq 72 healthy
1977 Kupffer cells NK cells 1 Freq 72 healthy
1978 Kupffer cells NK cells 2 Freq 72 healthy
1979 cDC1 Periportal LSEC Freq 72 healthy
1980 Cholangiocytes Periportal LSEC Freq 72 healthy
1981 Macrophages (HES4+) Treg Freq 72 healthy
1982 Treg Treg Freq 72 healthy
1983 Monocytes (TREM2+ CD9+) activated DCs Freq 73 healthy
1984 cDC2 cDC1 Freq 73 healthy
1985 EC non-LSEC cDC1 Freq 73 healthy
1986 cDC1 cDC2 Freq 73 healthy
1987 Treg cDC2 Freq 73 healthy
1988 cDC1 EC non-LSEC Freq 73 healthy
1989 Monocytes (IGSF21+ GPR34+) EC non-LSEC Freq 73 healthy
1990 Macrophages Hepatocytes Freq 73 healthy
1991 Monocytes (TREM2+ CD9+) Hepatocytes Freq 73 healthy
1992 Stellate cells Kupffer cells (SUCNR1+) Freq 73 healthy
1993 Monocytes (TREM2+ CD9+) LSEC (high MT 1) Freq 73 healthy
1994 TRM cells LSEC (interferon) Freq 73 healthy
1995 Lymphatic EC LSEC (stress) Freq 73 healthy
1996 LSEC (stress) Lymphatic EC Freq 73 healthy
1997 Hepatocytes Macrophages Freq 73 healthy
1998 Stellate cells Macrophages Freq 73 healthy
1999 EC non-LSEC Monocytes (IGSF21+ GPR34+) Freq 73 healthy
2000 activated DCs Monocytes (TREM2+ CD9+) Freq 73 healthy
2001 Hepatocytes Monocytes (TREM2+ CD9+) Freq 73 healthy
2002 LSEC (high MT 1) Monocytes (TREM2+ CD9+) Freq 73 healthy
2003 Kupffer cells (SUCNR1+) Stellate cells Freq 73 healthy
2004 Macrophages Stellate cells Freq 73 healthy
2005 cDC2 Treg Freq 73 healthy
2006 LSEC (interferon) TRM cells Freq 73 healthy
2007 Kupffer cells (SUCNR1+) Cholangiocytes Freq 74 healthy
2008 LSEC (interferon) Dividing T/NK cells Freq 74 healthy
2009 Fibroblasts 2 EC non-LSEC Freq 74 healthy
2010 EC non-LSEC Fibroblasts 2 Freq 74 healthy
2011 NK cells 3 Kupffer cells Freq 74 healthy
2012 Cholangiocytes Kupffer cells (SUCNR1+) Freq 74 healthy
2013 LSEC (high MT 1) Kupffer cells (SUCNR1+) Freq 74 healthy
2014 LSEC (remodelling) LSEC (fenestr.) Freq 74 healthy
2015 Kupffer cells (SUCNR1+) LSEC (high MT 1) Freq 74 healthy
2016 Midzonal LSEC LSEC (high MT 1) Freq 74 healthy
2017 Monocytes (secretory) LSEC (high MT 1) Freq 74 healthy
2018 Dividing T/NK cells LSEC (interferon) Freq 74 healthy
2019 LSEC (fenestr.) LSEC (remodelling) Freq 74 healthy
2020 Stellate cells LSEC (remodelling) Freq 74 healthy
2021 Midzonal LSEC LSEC (stress) Freq 74 healthy
2022 Monocytes (secretory) LSEC (stress) Freq 74 healthy
2023 Treg Macrophages Freq 74 healthy
2024 LSEC (high MT 1) Midzonal LSEC Freq 74 healthy
2025 LSEC (stress) Midzonal LSEC Freq 74 healthy
2026 LSEC (high MT 1) Monocytes (secretory) Freq 74 healthy
2027 LSEC (stress) Monocytes (secretory) Freq 74 healthy
2028 Kupffer cells NK cells 3 Freq 74 healthy
2029 LSEC (remodelling) Stellate cells Freq 74 healthy
2030 Macrophages Treg Freq 74 healthy
2031 Hepatocytes Dividing cDCs Freq 75 healthy
2032 Pericentral LSEC Dividing cDCs Freq 75 healthy
2033 Lymphatic EC Dividing endothelial cells Freq 75 healthy
2034 Macrophages Dividing endothelial cells Freq 75 healthy
2035 Dividing cDCs Hepatocytes Freq 75 healthy
2036 Kupffer cells (SUCNR1+) Hepatocytes Freq 75 healthy
2037 Kupffer cells Infiltrating NK cells Freq 75 healthy
2038 Infiltrating NK cells Kupffer cells Freq 75 healthy
2039 Hepatocytes Kupffer cells (SUCNR1+) Freq 75 healthy
2040 MAIT cells 2 LSEC (interferon) Freq 75 healthy
2041 Monocytes (TREM2+ CD9+) LSEC (stress) Freq 75 healthy
2042 Dividing endothelial cells Lymphatic EC Freq 75 healthy
2043 Dividing endothelial cells Macrophages Freq 75 healthy
2044 NK cells 2 Macrophages Freq 75 healthy
2045 LSEC (interferon) MAIT cells 2 Freq 75 healthy
2046 Periportal LSEC Monocytes (IGSF21+ GPR34+) Freq 75 healthy
2047 TRM cells Monocytes (secretory) Freq 75 healthy
2048 LSEC (stress) Monocytes (TREM2+ CD9+) Freq 75 healthy
2049 Macrophages NK cells 2 Freq 75 healthy
2050 Dividing cDCs Pericentral LSEC Freq 75 healthy
2051 Periportal LSEC Pericentral LSEC Freq 75 healthy
2052 Monocytes (IGSF21+ GPR34+) Periportal LSEC Freq 75 healthy
2053 Pericentral LSEC Periportal LSEC Freq 75 healthy
2054 Monocytes (secretory) TRM cells Freq 75 healthy
2055 LSEC (fenestr.) cDC1 Freq 76 healthy
2056 Monocytes (IGSF21+ GPR34+) cDC1 Freq 76 healthy
2057 Dividing endothelial cells cDC2 Freq 76 healthy
2058 cDC2 Dividing endothelial cells Freq 76 healthy
2059 Kupffer cells Dividing endothelial cells Freq 76 healthy
2060 Kupffer cells (SUCNR1+) ILC3 Freq 76 healthy
2061 LSEC (interferon) Infiltrating NK cells Freq 76 healthy
2062 Macrophages (HES4+) Infiltrating NK cells Freq 76 healthy
2063 Dividing endothelial cells Kupffer cells Freq 76 healthy
2064 Midzonal LSEC Kupffer cells Freq 76 healthy
2065 ILC3 Kupffer cells (SUCNR1+) Freq 76 healthy
2066 cDC1 LSEC (fenestr.) Freq 76 healthy
2067 Periportal LSEC LSEC (high MT 1) Freq 76 healthy
2068 Infiltrating NK cells LSEC (interferon) Freq 76 healthy
2069 VSMC LSEC (interferon) Freq 76 healthy
2070 Periportal LSEC LSEC (remodelling) Freq 76 healthy
2071 NK cells 1 Macrophages Freq 76 healthy
2072 Infiltrating NK cells Macrophages (HES4+) Freq 76 healthy
2073 NK cells 3 Macrophages (HES4+) Freq 76 healthy
2074 Monocytes (TREM2+ CD9+) MAIT cells 2 Freq 76 healthy
2075 Kupffer cells Midzonal LSEC Freq 76 healthy
2076 cDC1 Monocytes (IGSF21+ GPR34+) Freq 76 healthy
2077 Treg Monocytes (IGSF21+ GPR34+) Freq 76 healthy
2078 MAIT cells 2 Monocytes (TREM2+ CD9+) Freq 76 healthy
2079 Stellate cells Monocytes (TREM2+ CD9+) Freq 76 healthy
2080 Macrophages NK cells 1 Freq 76 healthy
2081 Macrophages (HES4+) NK cells 3 Freq 76 healthy
2082 LSEC (high MT 1) Periportal LSEC Freq 76 healthy
2083 LSEC (remodelling) Periportal LSEC Freq 76 healthy
2084 Monocytes (TREM2+ CD9+) Stellate cells Freq 76 healthy
2085 Monocytes (IGSF21+ GPR34+) Treg Freq 76 healthy
2086 LSEC (interferon) VSMC Freq 76 healthy
2087 Midzonal LSEC cDC2 Freq 77 healthy
2088 LSEC (high MT 1) Dividing cDCs Freq 77 healthy
2089 LSEC (fenestr.) Dividing endothelial cells Freq 77 healthy
2090 Monocytes (secretory) Hepatocytes Freq 77 healthy
2091 LSEC (stress) Kupffer cells (SUCNR1+) Freq 77 healthy
2092 Dividing endothelial cells LSEC (fenestr.) Freq 77 healthy
2093 Dividing cDCs LSEC (high MT 1) Freq 77 healthy
2094 Kupffer cells (SUCNR1+) LSEC (stress) Freq 77 healthy
2095 NK cells 2 Macrophages (HES4+) Freq 77 healthy
2096 cDC2 Midzonal LSEC Freq 77 healthy
2097 Hepatocytes Monocytes (secretory) Freq 77 healthy
2098 pDCs Monocytes (TREM2+ CD9+) Freq 77 healthy
2099 Macrophages (HES4+) NK cells 2 Freq 77 healthy
2100 Monocytes (TREM2+ CD9+) pDCs Freq 77 healthy
2101 Kupffer cells cDC1 Freq 78 healthy
2102 Macrophages (HES4+) cDC1 Freq 78 healthy
2103 Dividing T/NK cells cDC2 Freq 78 healthy
2104 TRM cells Dividing cDCs Freq 78 healthy
2105 Fibroblasts 2 Dividing endothelial cells Freq 78 healthy
2106 cDC2 Dividing T/NK cells Freq 78 healthy
2107 Monocytes (IGSF21+ GPR34+) Dividing T/NK cells Freq 78 healthy
2108 LSEC (fenestr.) EC non-LSEC Freq 78 healthy
2109 Macrophages EC non-LSEC Freq 78 healthy
2110 Macrophages (HES4+) EC non-LSEC Freq 78 healthy
2111 Midzonal LSEC EC non-LSEC Freq 78 healthy
2112 Dividing endothelial cells Fibroblasts 2 Freq 78 healthy
2113 Fibroblasts 2 Fibroblasts 2 Freq 78 healthy
2114 cDC1 Kupffer cells Freq 78 healthy
2115 pDCs Kupffer cells (SUCNR1+) Freq 78 healthy
2116 EC non-LSEC LSEC (fenestr.) Freq 78 healthy
2117 Pericentral LSEC LSEC (fenestr.) Freq 78 healthy
2118 EC non-LSEC Macrophages Freq 78 healthy
2119 Midzonal LSEC Macrophages Freq 78 healthy
2120 NK cells 3 Macrophages Freq 78 healthy
2121 cDC1 Macrophages (HES4+) Freq 78 healthy
2122 EC non-LSEC Macrophages (HES4+) Freq 78 healthy
2123 NK cells 1 Macrophages (HES4+) Freq 78 healthy
2124 Monocytes (secretory) MAIT cells 2 Freq 78 healthy
2125 EC non-LSEC Midzonal LSEC Freq 78 healthy
2126 Macrophages Midzonal LSEC Freq 78 healthy
2127 Dividing T/NK cells Monocytes (IGSF21+ GPR34+) Freq 78 healthy
2128 MAIT cells 2 Monocytes (secretory) Freq 78 healthy
2129 NK cells 3 Monocytes (secretory) Freq 78 healthy
2130 Stellate cells Monocytes (secretory) Freq 78 healthy
2131 TRM cells Monocytes (TREM2+ CD9+) Freq 78 healthy
2132 Macrophages (HES4+) NK cells 1 Freq 78 healthy
2133 Macrophages NK cells 3 Freq 78 healthy
2134 Monocytes (secretory) NK cells 3 Freq 78 healthy
2135 Kupffer cells (SUCNR1+) pDCs Freq 78 healthy
2136 LSEC (fenestr.) Pericentral LSEC Freq 78 healthy
2137 Stellate cells Pericentral LSEC Freq 78 healthy
2138 Monocytes (secretory) Stellate cells Freq 78 healthy
2139 Pericentral LSEC Stellate cells Freq 78 healthy
2140 Dividing cDCs TRM cells Freq 78 healthy
2141 Monocytes (TREM2+ CD9+) TRM cells Freq 78 healthy
2142 MAIT cells 2 Dividing cDCs Freq 79 healthy
2143 Lymphatic EC EC non-LSEC Freq 79 healthy
2144 LSEC (fenestr.) Fibroblasts 2 Freq 79 healthy
2145 Fibroblasts 2 LSEC (fenestr.) Freq 79 healthy
2146 Treg LSEC (interferon) Freq 79 healthy
2147 Periportal LSEC LSEC (stress) Freq 79 healthy
2148 Stellate cells LSEC (stress) Freq 79 healthy
2149 EC non-LSEC Lymphatic EC Freq 79 healthy
2150 Dividing cDCs MAIT cells 2 Freq 79 healthy
2151 LSEC (stress) Periportal LSEC Freq 79 healthy
2152 LSEC (stress) Stellate cells Freq 79 healthy
2153 LSEC (interferon) Treg Freq 79 healthy
2154 Monocytes (secretory) CD8 ab-T cells 2 Freq 80 healthy
2155 Macrophages cDC1 Freq 80 healthy
2156 Monocytes (secretory) cDC1 Freq 80 healthy
2157 EC non-LSEC cDC2 Freq 80 healthy
2158 Lymphatic EC cDC2 Freq 80 healthy
2159 LSEC (stress) Dividing cDCs Freq 80 healthy
2160 cDC2 EC non-LSEC Freq 80 healthy
2161 Kupffer cells EC non-LSEC Freq 80 healthy
2162 Midzonal LSEC Fibroblasts 2 Freq 80 healthy
2163 Macrophages Infiltrating NK cells Freq 80 healthy
2164 EC non-LSEC Kupffer cells Freq 80 healthy
2165 Treg Kupffer cells Freq 80 healthy
2166 LSEC (high MT 1) LSEC (fenestr.) Freq 80 healthy
2167 Monocytes (IGSF21+ GPR34+) LSEC (fenestr.) Freq 80 healthy
2168 LSEC (fenestr.) LSEC (high MT 1) Freq 80 healthy
2169 Dividing cDCs LSEC (stress) Freq 80 healthy
2170 cDC2 Lymphatic EC Freq 80 healthy
2171 Macrophages (HES4+) Lymphatic EC Freq 80 healthy
2172 cDC1 Macrophages Freq 80 healthy
2173 Infiltrating NK cells Macrophages Freq 80 healthy
2174 Lymphatic EC Macrophages (HES4+) Freq 80 healthy
2175 Fibroblasts 2 Midzonal LSEC Freq 80 healthy
2176 Monocytes (secretory) Midzonal LSEC Freq 80 healthy
2177 LSEC (fenestr.) Monocytes (IGSF21+ GPR34+) Freq 80 healthy
2178 CD8 ab-T cells 2 Monocytes (secretory) Freq 80 healthy
2179 cDC1 Monocytes (secretory) Freq 80 healthy
2180 Midzonal LSEC Monocytes (secretory) Freq 80 healthy
2181 NK cells 2 Monocytes (secretory) Freq 80 healthy
2182 Monocytes (secretory) NK cells 2 Freq 80 healthy
2183 Kupffer cells Treg Freq 80 healthy
2184 LSEC (interferon) cDC1 Freq 81 healthy
2185 LSEC (interferon) Cholangiocytes Freq 81 healthy
2186 Periportal LSEC Dividing endothelial cells Freq 81 healthy
2187 Kupffer cells Dividing T/NK cells Freq 81 healthy
2188 Periportal LSEC Fibroblasts 2 Freq 81 healthy
2189 Dividing T/NK cells Kupffer cells Freq 81 healthy
2190 Stellate cells LSEC (high MT 1) Freq 81 healthy
2191 cDC1 LSEC (interferon) Freq 81 healthy
2192 Cholangiocytes LSEC (interferon) Freq 81 healthy
2193 Dividing endothelial cells Periportal LSEC Freq 81 healthy
2194 Fibroblasts 2 Periportal LSEC Freq 81 healthy
2195 LSEC (high MT 1) Stellate cells Freq 81 healthy
2196 LSEC (interferon) Hepatocytes Freq 82 healthy
2197 Monocytes (secretory) Infiltrating NK cells Freq 82 healthy
2198 Lymphatic EC Kupffer cells Freq 82 healthy
2199 Hepatocytes LSEC (interferon) Freq 82 healthy
2200 Kupffer cells Lymphatic EC Freq 82 healthy
2201 Macrophages Lymphatic EC Freq 82 healthy
2202 Lymphatic EC Macrophages Freq 82 healthy
2203 Infiltrating NK cells Monocytes (secretory) Freq 82 healthy
2204 Dividing cDCs cDC1 Freq 83 healthy
2205 cDC1 Dividing cDCs Freq 83 healthy
2206 TRM cells Kupffer cells (SUCNR1+) Freq 83 healthy
2207 LSEC (stress) LSEC (fenestr.) Freq 83 healthy
2208 Macrophages (HES4+) LSEC (fenestr.) Freq 83 healthy
2209 LSEC (fenestr.) LSEC (stress) Freq 83 healthy
2210 Midzonal LSEC Lymphatic EC Freq 83 healthy
2211 LSEC (fenestr.) Macrophages (HES4+) Freq 83 healthy
2212 Periportal LSEC Macrophages (HES4+) Freq 83 healthy
2213 Lymphatic EC Midzonal LSEC Freq 83 healthy
2214 Macrophages (HES4+) Periportal LSEC Freq 83 healthy
2215 Kupffer cells (SUCNR1+) TRM cells Freq 83 healthy
2216 LSEC (interferon) CD8 ab-T cells 2 Freq 84 healthy
2217 Monocytes (TREM2+ CD9+) CD8 ab-T cells 2 Freq 84 healthy
2218 Periportal LSEC cDC2 Freq 84 healthy
2219 NK cells 3 Dividing cDCs Freq 84 healthy
2220 Monocytes (secretory) Dividing T/NK cells Freq 84 healthy
2221 CD8 ab-T cells 2 LSEC (interferon) Freq 84 healthy
2222 LSEC (remodelling) LSEC (interferon) Freq 84 healthy
2223 Pericentral LSEC LSEC (interferon) Freq 84 healthy
2224 LSEC (interferon) LSEC (remodelling) Freq 84 healthy
2225 Dividing T/NK cells Monocytes (secretory) Freq 84 healthy
2226 CD8 ab-T cells 2 Monocytes (TREM2+ CD9+) Freq 84 healthy
2227 NK cells 3 Monocytes (TREM2+ CD9+) Freq 84 healthy
2228 Dividing cDCs NK cells 3 Freq 84 healthy
2229 Monocytes (TREM2+ CD9+) NK cells 3 Freq 84 healthy
2230 LSEC (interferon) Pericentral LSEC Freq 84 healthy
2231 cDC2 Periportal LSEC Freq 84 healthy
2232 Macrophages Dividing T/NK cells Freq 85 healthy
2233 Macrophages (HES4+) Dividing T/NK cells Freq 85 healthy
2234 Periportal LSEC EC non-LSEC Freq 85 healthy
2235 LSEC (interferon) Fibroblasts 1 Freq 85 healthy
2236 NK cells 1 Kupffer cells (SUCNR1+) Freq 85 healthy
2237 NK cells 3 Kupffer cells (SUCNR1+) Freq 85 healthy
2238 Fibroblasts 1 LSEC (interferon) Freq 85 healthy
2239 Macrophages (HES4+) LSEC (interferon) Freq 85 healthy
2240 Dividing T/NK cells Macrophages Freq 85 healthy
2241 Periportal LSEC Macrophages Freq 85 healthy
2242 Dividing T/NK cells Macrophages (HES4+) Freq 85 healthy
2243 LSEC (interferon) Macrophages (HES4+) Freq 85 healthy
2244 Monocytes (TREM2+ CD9+) Midzonal LSEC Freq 85 healthy
2245 NK cells 1 Monocytes (secretory) Freq 85 healthy
2246 Midzonal LSEC Monocytes (TREM2+ CD9+) Freq 85 healthy
2247 Treg Monocytes (TREM2+ CD9+) Freq 85 healthy
2248 Kupffer cells (SUCNR1+) NK cells 1 Freq 85 healthy
2249 Monocytes (secretory) NK cells 1 Freq 85 healthy
2250 Kupffer cells (SUCNR1+) NK cells 3 Freq 85 healthy
2251 EC non-LSEC Periportal LSEC Freq 85 healthy
2252 Macrophages Periportal LSEC Freq 85 healthy
2253 Monocytes (TREM2+ CD9+) Treg Freq 85 healthy
2254 Dividing cDCs CD8 ab-T cells 2 Freq 86 healthy
2255 CD8 ab-T cells 2 Dividing cDCs Freq 86 healthy
2256 Infiltrating NK cells Dividing cDCs Freq 86 healthy
2257 Dividing cDCs Infiltrating NK cells Freq 86 healthy
2258 Monocytes (TREM2+ CD9+) Infiltrating NK cells Freq 86 healthy
2259 Kupffer cells Kupffer cells Freq 86 healthy
2260 LSEC (fenestr.) Kupffer cells Freq 86 healthy
2261 MAIT cells 2 Kupffer cells (SUCNR1+) Freq 86 healthy
2262 NK cells 2 Kupffer cells (SUCNR1+) Freq 86 healthy
2263 Kupffer cells LSEC (fenestr.) Freq 86 healthy
2264 Kupffer cells (SUCNR1+) MAIT cells 2 Freq 86 healthy
2265 Midzonal LSEC Midzonal LSEC Freq 86 healthy
2266 Periportal LSEC Monocytes (secretory) Freq 86 healthy
2267 Infiltrating NK cells Monocytes (TREM2+ CD9+) Freq 86 healthy
2268 NK cells 1 Monocytes (TREM2+ CD9+) Freq 86 healthy
2269 Monocytes (TREM2+ CD9+) NK cells 1 Freq 86 healthy
2270 Kupffer cells (SUCNR1+) NK cells 2 Freq 86 healthy
2271 Monocytes (secretory) Periportal LSEC Freq 86 healthy
2272 NK cells 2 Dividing cDCs Freq 87 healthy
2273 Monocytes (secretory) Dividing endothelial cells Freq 87 healthy
2274 Periportal LSEC Kupffer cells Freq 87 healthy
2275 Macrophages LSEC (fenestr.) Freq 87 healthy
2276 Monocytes (secretory) Lymphatic EC Freq 87 healthy
2277 LSEC (fenestr.) Macrophages Freq 87 healthy
2278 Dividing endothelial cells Monocytes (secretory) Freq 87 healthy
2279 Lymphatic EC Monocytes (secretory) Freq 87 healthy
2280 NK cells 2 Monocytes (TREM2+ CD9+) Freq 87 healthy
2281 Dividing cDCs NK cells 2 Freq 87 healthy
2282 Monocytes (TREM2+ CD9+) NK cells 2 Freq 87 healthy
2283 Kupffer cells Periportal LSEC Freq 87 healthy
2284 Kupffer cells (SUCNR1+) cDC1 Freq 88 healthy
2285 cDC2 cDC2 Freq 88 healthy
2286 LSEC (fenestr.) cDC2 Freq 88 healthy
2287 Monocytes (TREM2+ CD9+) Dividing endothelial cells Freq 88 healthy
2288 Monocytes (secretory) EC non-LSEC Freq 88 healthy
2289 cDC1 Kupffer cells (SUCNR1+) Freq 88 healthy
2290 Midzonal LSEC Kupffer cells (SUCNR1+) Freq 88 healthy
2291 cDC2 LSEC (fenestr.) Freq 88 healthy
2292 Kupffer cells (SUCNR1+) Midzonal LSEC Freq 88 healthy
2293 EC non-LSEC Monocytes (secretory) Freq 88 healthy
2294 Dividing endothelial cells Monocytes (TREM2+ CD9+) Freq 88 healthy
2295 Stellate cells Dividing cDCs Freq 89 healthy
2296 Kupffer cells (SUCNR1+) Infiltrating NK cells Freq 89 healthy
2297 Monocytes (IGSF21+ GPR34+) Kupffer cells Freq 89 healthy
2298 Infiltrating NK cells Kupffer cells (SUCNR1+) Freq 89 healthy
2299 Kupffer cells Monocytes (IGSF21+ GPR34+) Freq 89 healthy
2300 Dividing cDCs Stellate cells Freq 89 healthy
2301 NK cells 1 Dividing cDCs Freq 90 healthy
2302 Kupffer cells (SUCNR1+) Dividing endothelial cells Freq 90 healthy
2303 Lymphatic EC Fibroblasts 2 Freq 90 healthy
2304 Dividing endothelial cells Kupffer cells (SUCNR1+) Freq 90 healthy
2305 Lymphatic EC LSEC (fenestr.) Freq 90 healthy
2306 LSEC (stress) LSEC (interferon) Freq 90 healthy
2307 LSEC (interferon) LSEC (stress) Freq 90 healthy
2308 Fibroblasts 2 Lymphatic EC Freq 90 healthy
2309 LSEC (fenestr.) Lymphatic EC Freq 90 healthy
2310 Periportal LSEC Midzonal LSEC Freq 90 healthy
2311 Dividing cDCs NK cells 1 Freq 90 healthy
2312 Midzonal LSEC Periportal LSEC Freq 90 healthy
2313 Kupffer cells cDC2 Freq 91 healthy
2314 Macrophages (HES4+) cDC2 Freq 91 healthy
2315 Midzonal LSEC Dividing cDCs Freq 91 healthy
2316 Monocytes (TREM2+ CD9+) EC non-LSEC Freq 91 healthy
2317 cDC2 Kupffer cells Freq 91 healthy
2318 Midzonal LSEC LSEC (fenestr.) Freq 91 healthy
2319 LSEC (interferon) LSEC (high MT 1) Freq 91 healthy
2320 LSEC (high MT 1) LSEC (interferon) Freq 91 healthy
2321 Monocytes (IGSF21+ GPR34+) LSEC (interferon) Freq 91 healthy
2322 cDC2 Macrophages (HES4+) Freq 91 healthy
2323 Dividing cDCs Midzonal LSEC Freq 91 healthy
2324 LSEC (fenestr.) Midzonal LSEC Freq 91 healthy
2325 LSEC (interferon) Monocytes (IGSF21+ GPR34+) Freq 91 healthy
2326 EC non-LSEC Monocytes (TREM2+ CD9+) Freq 91 healthy
2327 Monocytes (TREM2+ CD9+) cDC1 Freq 92 healthy
2328 LSEC (interferon) cDC2 Freq 92 healthy
2329 Stellate cells Cholangiocytes Freq 92 healthy
2330 Monocytes (secretory) LSEC (fenestr.) Freq 92 healthy
2331 cDC2 LSEC (interferon) Freq 92 healthy
2332 LSEC (fenestr.) Monocytes (secretory) Freq 92 healthy
2333 Treg Monocytes (secretory) Freq 92 healthy
2334 cDC1 Monocytes (TREM2+ CD9+) Freq 92 healthy
2335 Cholangiocytes Stellate cells Freq 92 healthy
2336 Monocytes (secretory) Treg Freq 92 healthy
2337 Kupffer cells (SUCNR1+) CD8 ab-T cells 2 Freq 93 healthy
2338 Macrophages cDC2 Freq 93 healthy
2339 Monocytes (IGSF21+ GPR34+) cDC2 Freq 93 healthy
2340 Dividing T/NK cells Dividing cDCs Freq 93 healthy
2341 Treg Dividing cDCs Freq 93 healthy
2342 Dividing cDCs Dividing T/NK cells Freq 93 healthy
2343 Macrophages (HES4+) Kupffer cells Freq 93 healthy
2344 CD8 ab-T cells 2 Kupffer cells (SUCNR1+) Freq 93 healthy
2345 cDC2 Macrophages Freq 93 healthy
2346 Kupffer cells Macrophages (HES4+) Freq 93 healthy
2347 Monocytes (IGSF21+ GPR34+) Macrophages (HES4+) Freq 93 healthy
2348 cDC2 Monocytes (IGSF21+ GPR34+) Freq 93 healthy
2349 Macrophages (HES4+) Monocytes (IGSF21+ GPR34+) Freq 93 healthy
2350 Periportal LSEC Monocytes (TREM2+ CD9+) Freq 93 healthy
2351 Monocytes (TREM2+ CD9+) Periportal LSEC Freq 93 healthy
2352 Dividing cDCs Treg Freq 93 healthy
2353 Monocytes (TREM2+ CD9+) Lymphatic EC Freq 94 healthy
2354 Lymphatic EC Monocytes (TREM2+ CD9+) Freq 94 healthy
2355 Monocytes (TREM2+ CD9+) Dividing T/NK cells Freq 95 healthy
2356 Macrophages Kupffer cells Freq 95 healthy
2357 Lymphatic EC Kupffer cells (SUCNR1+) Freq 95 healthy
2358 Monocytes (TREM2+ CD9+) LSEC (fenestr.) Freq 95 healthy
2359 Kupffer cells (SUCNR1+) Lymphatic EC Freq 95 healthy
2360 Kupffer cells Macrophages Freq 95 healthy
2361 Monocytes (IGSF21+ GPR34+) Macrophages Freq 95 healthy
2362 Macrophages Monocytes (IGSF21+ GPR34+) Freq 95 healthy
2363 Dividing T/NK cells Monocytes (TREM2+ CD9+) Freq 95 healthy
2364 LSEC (fenestr.) Monocytes (TREM2+ CD9+) Freq 95 healthy
2365 Dividing endothelial cells Dividing cDCs Freq 96 healthy
2366 Dividing cDCs Dividing endothelial cells Freq 96 healthy
2367 Stellate cells Dividing endothelial cells Freq 96 healthy
2368 LSEC (interferon) EC non-LSEC Freq 96 healthy
2369 Stellate cells EC non-LSEC Freq 96 healthy
2370 EC non-LSEC LSEC (interferon) Freq 96 healthy
2371 Lymphatic EC Lymphatic EC Freq 96 healthy
2372 Periportal LSEC Lymphatic EC Freq 96 healthy
2373 Monocytes (IGSF21+ GPR34+) Monocytes (IGSF21+ GPR34+) Freq 96 healthy
2374 Lymphatic EC Periportal LSEC Freq 96 healthy
2375 Periportal LSEC Periportal LSEC Freq 96 healthy
2376 Dividing endothelial cells Stellate cells Freq 96 healthy
2377 EC non-LSEC Stellate cells Freq 96 healthy
2378 LSEC (interferon) Dividing endothelial cells Freq 97 healthy
2379 Kupffer cells (SUCNR1+) Dividing T/NK cells Freq 97 healthy
2380 Dividing T/NK cells Kupffer cells (SUCNR1+) Freq 97 healthy
2381 Periportal LSEC LSEC (fenestr.) Freq 97 healthy
2382 Dividing endothelial cells LSEC (interferon) Freq 97 healthy
2383 Macrophages LSEC (interferon) Freq 97 healthy
2384 LSEC (interferon) Macrophages Freq 97 healthy
2385 LSEC (fenestr.) Periportal LSEC Freq 97 healthy
2386 EC non-LSEC Dividing cDCs Freq 98 healthy
2387 Dividing cDCs EC non-LSEC Freq 98 healthy
2388 Kupffer cells (SUCNR1+) EC non-LSEC Freq 98 healthy
2389 LSEC (interferon) Kupffer cells Freq 98 healthy
2390 EC non-LSEC Kupffer cells (SUCNR1+) Freq 98 healthy
2391 Periportal LSEC Kupffer cells (SUCNR1+) Freq 98 healthy
2392 Kupffer cells LSEC (interferon) Freq 98 healthy
2393 Macrophages (HES4+) Macrophages (HES4+) Freq 98 healthy
2394 Kupffer cells (SUCNR1+) Periportal LSEC Freq 98 healthy
2395 Monocytes (secretory) cDC2 Freq 99 healthy
2396 Macrophages (HES4+) Macrophages Freq 99 healthy
2397 Macrophages Macrophages (HES4+) Freq 99 healthy
2398 cDC2 Monocytes (secretory) Freq 99 healthy
2399 Dividing cDCs cDC2 Freq 100 healthy
2400 cDC2 Dividing cDCs Freq 100 healthy
2401 Lymphatic EC Dividing cDCs Freq 100 healthy
2402 Stellate cells Fibroblasts 1 Freq 100 healthy
2403 Dividing cDCs Lymphatic EC Freq 100 healthy
2404 Macrophages Macrophages Freq 100 healthy
2405 Fibroblasts 1 Stellate cells Freq 100 healthy
2406 VSMC Stellate cells Freq 100 healthy
2407 Stellate cells VSMC Freq 100 healthy
2408 LSEC (fenestr.) Dividing cDCs Freq 101 healthy
2409 Periportal LSEC Dividing cDCs Freq 101 healthy
2410 Kupffer cells (SUCNR1+) Kupffer cells Freq 101 healthy
2411 Kupffer cells Kupffer cells (SUCNR1+) Freq 101 healthy
2412 LSEC (fenestr.) Kupffer cells (SUCNR1+) Freq 101 healthy
2413 Dividing cDCs LSEC (fenestr.) Freq 101 healthy
2414 Kupffer cells (SUCNR1+) LSEC (fenestr.) Freq 101 healthy
2415 Stellate cells LSEC (fenestr.) Freq 101 healthy
2416 Dividing cDCs Periportal LSEC Freq 101 healthy
2417 LSEC (fenestr.) Stellate cells Freq 101 healthy
2418 Monocytes (secretory) Kupffer cells Freq 102 healthy
2419 Treg Kupffer cells (SUCNR1+) Freq 102 healthy
2420 LSEC (fenestr.) LSEC (fenestr.) Freq 102 healthy
2421 Kupffer cells Monocytes (secretory) Freq 102 healthy
2422 Kupffer cells (SUCNR1+) Treg Freq 102 healthy
2423 Kupffer cells (SUCNR1+) cDC2 Freq 103 healthy
2424 cDC2 Kupffer cells (SUCNR1+) Freq 103 healthy
2425 Midzonal LSEC LSEC (interferon) Freq 103 healthy
2426 Monocytes (secretory) Macrophages (HES4+) Freq 103 healthy
2427 LSEC (interferon) Midzonal LSEC Freq 103 healthy
2428 Macrophages (HES4+) Monocytes (secretory) Freq 103 healthy
2429 Stellate cells Midzonal LSEC Freq 104 healthy
2430 Monocytes (secretory) Monocytes (IGSF21+ GPR34+) Freq 104 healthy
2431 Monocytes (IGSF21+ GPR34+) Monocytes (secretory) Freq 104 healthy
2432 Stellate cells Periportal LSEC Freq 104 healthy
2433 Midzonal LSEC Stellate cells Freq 104 healthy
2434 Periportal LSEC Stellate cells Freq 104 healthy
2435 Macrophages (HES4+) Kupffer cells (SUCNR1+) Freq 105 healthy
2436 Monocytes (IGSF21+ GPR34+) Kupffer cells (SUCNR1+) Freq 105 healthy
2437 Kupffer cells (SUCNR1+) Macrophages (HES4+) Freq 105 healthy
2438 Kupffer cells (SUCNR1+) Monocytes (IGSF21+ GPR34+) Freq 105 healthy
2439 Kupffer cells Dividing cDCs Freq 106 healthy
2440 Monocytes (IGSF21+ GPR34+) Dividing cDCs Freq 106 healthy
2441 Dividing cDCs Kupffer cells Freq 106 healthy
2442 Dividing cDCs Monocytes (IGSF21+ GPR34+) Freq 106 healthy
2443 Monocytes (secretory) LSEC (interferon) Freq 107 healthy
2444 LSEC (interferon) Monocytes (secretory) Freq 107 healthy
2445 Monocytes (TREM2+ CD9+) cDC2 Freq 108 healthy
2446 cDC2 Monocytes (TREM2+ CD9+) Freq 108 healthy
2447 Macrophages Dividing cDCs Freq 109 healthy
2448 Macrophages (HES4+) Dividing cDCs Freq 109 healthy
2449 Monocytes (TREM2+ CD9+) Kupffer cells Freq 109 healthy
2450 Monocytes (TREM2+ CD9+) LSEC (interferon) Freq 109 healthy
2451 Dividing cDCs Macrophages Freq 109 healthy
2452 Dividing cDCs Macrophages (HES4+) Freq 109 healthy
2453 Monocytes (TREM2+ CD9+) Monocytes (IGSF21+ GPR34+) Freq 109 healthy
2454 Kupffer cells Monocytes (TREM2+ CD9+) Freq 109 healthy
2455 LSEC (interferon) Monocytes (TREM2+ CD9+) Freq 109 healthy
2456 Monocytes (IGSF21+ GPR34+) Monocytes (TREM2+ CD9+) Freq 109 healthy
2457 Monocytes (secretory) Macrophages Freq 110 healthy
2458 Macrophages Monocytes (secretory) Freq 110 healthy
2459 LSEC (interferon) Kupffer cells (SUCNR1+) Freq 112 healthy
2460 Macrophages Kupffer cells (SUCNR1+) Freq 112 healthy
2461 Kupffer cells (SUCNR1+) LSEC (interferon) Freq 112 healthy
2462 Periportal LSEC LSEC (interferon) Freq 112 healthy
2463 Kupffer cells (SUCNR1+) Macrophages Freq 112 healthy
2464 LSEC (interferon) Periportal LSEC Freq 112 healthy
2465 LSEC (interferon) Fibroblasts 2 Freq 113 healthy
2466 Stellate cells Fibroblasts 2 Freq 113 healthy
2467 Fibroblasts 2 LSEC (interferon) Freq 113 healthy
2468 Monocytes (TREM2+ CD9+) Macrophages (HES4+) Freq 113 healthy
2469 Macrophages (HES4+) Monocytes (TREM2+ CD9+) Freq 113 healthy
2470 Fibroblasts 2 Stellate cells Freq 113 healthy
2471 Monocytes (secretory) Dividing cDCs Freq 114 healthy
2472 Dividing cDCs Monocytes (secretory) Freq 114 healthy
2473 Lymphatic EC LSEC (interferon) Freq 115 healthy
2474 LSEC (interferon) Lymphatic EC Freq 115 healthy
2475 Monocytes (TREM2+ CD9+) Macrophages Freq 115 healthy
2476 Macrophages Monocytes (TREM2+ CD9+) Freq 115 healthy
2477 Kupffer cells (SUCNR1+) Kupffer cells (SUCNR1+) Freq 116 healthy
2478 Stellate cells Lymphatic EC Freq 116 healthy
2479 Monocytes (secretory) Monocytes (secretory) Freq 116 healthy
2480 Lymphatic EC Stellate cells Freq 116 healthy
2481 LSEC (interferon) LSEC (fenestr.) Freq 118 healthy
2482 LSEC (fenestr.) LSEC (interferon) Freq 118 healthy
2483 Dividing cDCs Dividing cDCs Freq 120 healthy
2484 Monocytes (TREM2+ CD9+) Dividing cDCs Freq 120 healthy
2485 Monocytes (secretory) Kupffer cells (SUCNR1+) Freq 120 healthy
2486 Kupffer cells (SUCNR1+) Monocytes (secretory) Freq 120 healthy
2487 Dividing cDCs Monocytes (TREM2+ CD9+) Freq 120 healthy
2488 LSEC (interferon) Dividing cDCs Freq 121 healthy
2489 Dividing cDCs LSEC (interferon) Freq 121 healthy
2490 Kupffer cells (SUCNR1+) Dividing cDCs Freq 122 healthy
2491 Dividing cDCs Kupffer cells (SUCNR1+) Freq 122 healthy
2492 Monocytes (TREM2+ CD9+) Kupffer cells (SUCNR1+) Freq 126 healthy
2493 Kupffer cells (SUCNR1+) Monocytes (TREM2+ CD9+) Freq 126 healthy
2494 Monocytes (TREM2+ CD9+) Monocytes (secretory) Freq 127 healthy
2495 Monocytes (secretory) Monocytes (TREM2+ CD9+) Freq 127 healthy
2496 LSEC (interferon) LSEC (interferon) Freq 134 healthy
2497 Monocytes (TREM2+ CD9+) Monocytes (TREM2+ CD9+) Freq 134 healthy
2498 Stellate cells LSEC (interferon) Freq 138 healthy
2499 LSEC (interferon) Stellate cells Freq 138 healthy
2500 Stellate cells Stellate cells Freq 168 healthy
2501 ILC3 ab-T cells (stress) Freq 9 embolised
2502 ab-T cells (stress) ILC3 Freq 9 embolised
2503 CD8 ab-T cells 2 CD8 ab-T cells 2 Freq 10 embolised
2504 ILC3 CD8 ab-T cells 2 Freq 10 embolised
2505 CD8 ab-T cells 2 ILC3 Freq 10 embolised
2506 ILC3 ILC3 Freq 10 embolised
2507 Naive CD4+ T cells Naive CD4+ T cells Freq 10 embolised
2508 IgA+ Plasma cells ab-T cells (stress) Freq 11 embolised
2509 Naive CD4+ T cells CD8 ab-T cells 2 Freq 11 embolised
2510 ab-T cells (stress) IgA+ Plasma cells Freq 11 embolised
2511 Naive CD4+ T cells ILC3 Freq 11 embolised
2512 CD8 ab-T cells 2 Naive CD4+ T cells Freq 11 embolised
2513 ILC3 Naive CD4+ T cells Freq 11 embolised
2514 IgG+ Plasma cells CD8 ab-T cells 2 Freq 12 embolised
2515 IgA+ Plasma cells IgA+ Plasma cells Freq 12 embolised
2516 ILC3 IgA+ Plasma cells Freq 12 embolised
2517 CD8 ab-T cells 2 IgG+ Plasma cells Freq 12 embolised
2518 IgA+ Plasma cells ILC3 Freq 12 embolised
2519 TRM cells ILC3 Freq 12 embolised
2520 ILC3 TRM cells Freq 12 embolised
2521 CD8 ab-T cells 2 ab-T cells (stress) Freq 13 embolised
2522 IgG+ Plasma cells ab-T cells (stress) Freq 13 embolised
2523 ab-T cells (stress) CD8 ab-T cells 2 Freq 13 embolised
2524 IgA+ Plasma cells CD8 ab-T cells 2 Freq 13 embolised
2525 CD8 ab-T cells 2 IgA+ Plasma cells Freq 13 embolised
2526 IgG+ Plasma cells IgA+ Plasma cells Freq 13 embolised
2527 ab-T cells (stress) IgG+ Plasma cells Freq 13 embolised
2528 IgA+ Plasma cells IgG+ Plasma cells Freq 13 embolised
2529 TRM cells Naive CD4+ T cells Freq 13 embolised
2530 Naive CD4+ T cells TRM cells Freq 13 embolised
2531 TRM cells CD8 ab-T cells 2 Freq 14 embolised
2532 IgG+ Plasma cells IgG+ Plasma cells Freq 14 embolised
2533 CD8 ab-T cells 2 TRM cells Freq 14 embolised
2534 Hepatocytes ab-T cells (stress) Freq 15 embolised
2535 Naive CD4+ T cells ab-T cells (stress) Freq 15 embolised
2536 ab-T cells (stress) Hepatocytes Freq 15 embolised
2537 Naive CD4+ T cells IgA+ Plasma cells Freq 15 embolised
2538 ILC3 IgG+ Plasma cells Freq 15 embolised
2539 Naive CD4+ T cells IgG+ Plasma cells Freq 15 embolised
2540 IgG+ Plasma cells ILC3 Freq 15 embolised
2541 MAIT cells 1 ILC3 Freq 15 embolised
2542 ILC3 MAIT cells 1 Freq 15 embolised
2543 ab-T cells (stress) Naive CD4+ T cells Freq 15 embolised
2544 IgA+ Plasma cells Naive CD4+ T cells Freq 15 embolised
2545 IgG+ Plasma cells Naive CD4+ T cells Freq 15 embolised
2546 Hepatocytes CD8 ab-T cells 2 Freq 16 embolised
2547 CD8 ab-T cells 2 Hepatocytes Freq 16 embolised
2548 TRM cells IgA+ Plasma cells Freq 16 embolised
2549 MAIT cells 2 ILC3 Freq 16 embolised
2550 NK cells 1 ILC3 Freq 16 embolised
2551 ILC3 MAIT cells 2 Freq 16 embolised
2552 ILC3 NK cells 1 Freq 16 embolised
2553 IgA+ Plasma cells TRM cells Freq 16 embolised
2554 ILC3 Hepatocytes Freq 17 embolised
2555 TRM cells IgG+ Plasma cells Freq 17 embolised
2556 Hepatocytes ILC3 Freq 17 embolised
2557 LSEC (high MT 2) ILC3 Freq 17 embolised
2558 NK cells 2 ILC3 Freq 17 embolised
2559 ILC3 LSEC (high MT 2) Freq 17 embolised
2560 ILC3 NK cells 2 Freq 17 embolised
2561 IgG+ Plasma cells TRM cells Freq 17 embolised
2562 ab-T cells (stress) ab-T cells (stress) Freq 18 embolised
2563 LSEC (high MT 2) ab-T cells (stress) Freq 18 embolised
2564 TRM cells ab-T cells (stress) Freq 18 embolised
2565 ILC3 CD8 ab-T cells (stress) Freq 18 embolised
2566 ILC3 gd-T cells Freq 18 embolised
2567 CD8 ab-T cells (stress) ILC3 Freq 18 embolised
2568 gd-T cells ILC3 Freq 18 embolised
2569 NK cells 3 ILC3 Freq 18 embolised
2570 ab-T cells (stress) LSEC (high MT 2) Freq 18 embolised
2571 ILC3 NK cells 3 Freq 18 embolised
2572 ab-T cells (stress) TRM cells Freq 18 embolised
2573 TRM cells TRM cells Freq 18 embolised
2574 B cells ab-T cells (stress) Freq 19 embolised
2575 ab-T cells (stress) B cells Freq 19 embolised
2576 IgG+ Plasma cells B cells Freq 19 embolised
2577 ILC3 CD8 ab-T cells 1 Freq 19 embolised
2578 Naive CD4+ T cells Hepatocytes Freq 19 embolised
2579 B cells IgG+ Plasma cells Freq 19 embolised
2580 CD8 ab-T cells 1 ILC3 Freq 19 embolised
2581 Hepatocytes Naive CD4+ T cells Freq 19 embolised
2582 CD8 ab-T cells 2 B cells Freq 20 embolised
2583 IgA+ Plasma cells B cells Freq 20 embolised
2584 B cells CD8 ab-T cells 2 Freq 20 embolised
2585 MAIT cells 2 CD8 ab-T cells 2 Freq 20 embolised
2586 B cells IgA+ Plasma cells Freq 20 embolised
2587 Naive CD4+ T cells MAIT cells 1 Freq 20 embolised
2588 CD8 ab-T cells 2 MAIT cells 2 Freq 20 embolised
2589 Naive CD4+ T cells MAIT cells 2 Freq 20 embolised
2590 MAIT cells 1 Naive CD4+ T cells Freq 20 embolised
2591 MAIT cells 2 Naive CD4+ T cells Freq 20 embolised
2592 NK cells 1 Naive CD4+ T cells Freq 20 embolised
2593 Naive CD4+ T cells NK cells 1 Freq 20 embolised
2594 Naive CD4+ T cells CD8 ab-T cells (stress) Freq 21 embolised
2595 CD8 ab-T cells 2 CD8 ab-T cells 1 Freq 21 embolised
2596 Naive CD4+ T cells CD8 ab-T cells 1 Freq 21 embolised
2597 CD8 ab-T cells 1 CD8 ab-T cells 2 Freq 21 embolised
2598 gd-T cells CD8 ab-T cells 2 Freq 21 embolised
2599 MAIT cells 1 CD8 ab-T cells 2 Freq 21 embolised
2600 NK cells 1 CD8 ab-T cells 2 Freq 21 embolised
2601 ILC3 Dividing T/NK cells Freq 21 embolised
2602 CD8 ab-T cells 2 gd-T cells Freq 21 embolised
2603 VSMC IgA+ Plasma cells Freq 21 embolised
2604 MAIT cells 1 IgG+ Plasma cells Freq 21 embolised
2605 Dividing T/NK cells ILC3 Freq 21 embolised
2606 Infiltrating NK cells ILC3 Freq 21 embolised
2607 pDCs ILC3 Freq 21 embolised
2608 ILC3 Infiltrating NK cells Freq 21 embolised
2609 CD8 ab-T cells 2 MAIT cells 1 Freq 21 embolised
2610 IgG+ Plasma cells MAIT cells 1 Freq 21 embolised
2611 CD8 ab-T cells (stress) Naive CD4+ T cells Freq 21 embolised
2612 CD8 ab-T cells 1 Naive CD4+ T cells Freq 21 embolised
2613 CD8 ab-T cells 2 NK cells 1 Freq 21 embolised
2614 ILC3 pDCs Freq 21 embolised
2615 IgA+ Plasma cells VSMC Freq 21 embolised
2616 MAIT cells 2 ab-T cells (stress) Freq 22 embolised
2617 NK cells 1 ab-T cells (stress) Freq 22 embolised
2618 LSEC (high MT 2) B cells Freq 22 embolised
2619 IgA+ Plasma cells CD8 ab-T cells 1 Freq 22 embolised
2620 IgG+ Plasma cells CD8 ab-T cells 1 Freq 22 embolised
2621 NK cells 3 CD8 ab-T cells 2 Freq 22 embolised
2622 IgA+ Plasma cells gd-T cells Freq 22 embolised
2623 CD8 ab-T cells 1 IgA+ Plasma cells Freq 22 embolised
2624 gd-T cells IgA+ Plasma cells Freq 22 embolised
2625 CD8 ab-T cells 1 IgG+ Plasma cells Freq 22 embolised
2626 VSMC IgG+ Plasma cells Freq 22 embolised
2627 LSEC (high MT 1) ILC3 Freq 22 embolised
2628 ILC3 LSEC (high MT 1) Freq 22 embolised
2629 B cells LSEC (high MT 2) Freq 22 embolised
2630 TRM cells MAIT cells 1 Freq 22 embolised
2631 ab-T cells (stress) MAIT cells 2 Freq 22 embolised
2632 ab-T cells (stress) NK cells 1 Freq 22 embolised
2633 CD8 ab-T cells 2 NK cells 3 Freq 22 embolised
2634 MAIT cells 1 TRM cells Freq 22 embolised
2635 IgG+ Plasma cells VSMC Freq 22 embolised
2636 MAIT cells 1 ab-T cells (stress) Freq 23 embolised
2637 pDCs ab-T cells (stress) Freq 23 embolised
2638 IgG+ Plasma cells activated DCs Freq 23 embolised
2639 ILC3 B cells Freq 23 embolised
2640 Naive CD4+ T cells B cells Freq 23 embolised
2641 TRM cells B cells Freq 23 embolised
2642 IgA+ Plasma cells Hepatocytes Freq 23 embolised
2643 MAIT cells 1 Hepatocytes Freq 23 embolised
2644 Hepatocytes IgA+ Plasma cells Freq 23 embolised
2645 LSEC (high MT 2) IgA+ Plasma cells Freq 23 embolised
2646 MAIT cells 2 IgA+ Plasma cells Freq 23 embolised
2647 activated DCs IgG+ Plasma cells Freq 23 embolised
2648 MAIT cells 2 IgG+ Plasma cells Freq 23 embolised
2649 B cells ILC3 Freq 23 embolised
2650 IgA+ Plasma cells LSEC (high MT 2) Freq 23 embolised
2651 ab-T cells (stress) MAIT cells 1 Freq 23 embolised
2652 Hepatocytes MAIT cells 1 Freq 23 embolised
2653 IgA+ Plasma cells MAIT cells 2 Freq 23 embolised
2654 IgG+ Plasma cells MAIT cells 2 Freq 23 embolised
2655 TRM cells MAIT cells 2 Freq 23 embolised
2656 B cells Naive CD4+ T cells Freq 23 embolised
2657 ab-T cells (stress) pDCs Freq 23 embolised
2658 B cells TRM cells Freq 23 embolised
2659 MAIT cells 2 TRM cells Freq 23 embolised
2660 VSMC ab-T cells (stress) Freq 24 embolised
2661 IgA+ Plasma cells activated DCs Freq 24 embolised
2662 NK cells 2 CD8 ab-T cells 2 Freq 24 embolised
2663 pDCs CD8 ab-T cells 2 Freq 24 embolised
2664 Naive CD4+ T cells gd-T cells Freq 24 embolised
2665 IgG+ Plasma cells Hepatocytes Freq 24 embolised
2666 activated DCs IgA+ Plasma cells Freq 24 embolised
2667 MAIT cells 1 IgA+ Plasma cells Freq 24 embolised
2668 Hepatocytes IgG+ Plasma cells Freq 24 embolised
2669 Pericentral LSEC ILC3 Freq 24 embolised
2670 Naive CD4+ T cells LSEC (high MT 2) Freq 24 embolised
2671 IgA+ Plasma cells MAIT cells 1 Freq 24 embolised
2672 gd-T cells Naive CD4+ T cells Freq 24 embolised
2673 LSEC (high MT 2) Naive CD4+ T cells Freq 24 embolised
2674 NK cells 2 Naive CD4+ T cells Freq 24 embolised
2675 NK cells 3 Naive CD4+ T cells Freq 24 embolised
2676 TRM cells NK cells 1 Freq 24 embolised
2677 CD8 ab-T cells 2 NK cells 2 Freq 24 embolised
2678 Naive CD4+ T cells NK cells 2 Freq 24 embolised
2679 Naive CD4+ T cells NK cells 3 Freq 24 embolised
2680 CD8 ab-T cells 2 pDCs Freq 24 embolised
2681 ILC3 Pericentral LSEC Freq 24 embolised
2682 NK cells 1 TRM cells Freq 24 embolised
2683 ab-T cells (stress) VSMC Freq 24 embolised
2684 CD8 ab-T cells 1 ab-T cells (stress) Freq 25 embolised
2685 LSEC (high MT 1) ab-T cells (stress) Freq 25 embolised
2686 NK cells 2 ab-T cells (stress) Freq 25 embolised
2687 Hepatocytes B cells Freq 25 embolised
2688 VSMC B cells Freq 25 embolised
2689 CD8 ab-T cells 2 CD8 ab-T cells (stress) Freq 25 embolised
2690 ab-T cells (stress) CD8 ab-T cells 1 Freq 25 embolised
2691 CD8 ab-T cells (stress) CD8 ab-T cells 2 Freq 25 embolised
2692 Infiltrating NK cells CD8 ab-T cells 2 Freq 25 embolised
2693 ILC3 cDC1 Freq 25 embolised
2694 B cells Hepatocytes Freq 25 embolised
2695 NK cells 1 IgA+ Plasma cells Freq 25 embolised
2696 LSEC (high MT 2) IgG+ Plasma cells Freq 25 embolised
2697 cDC1 ILC3 Freq 25 embolised
2698 CD8 ab-T cells 2 Infiltrating NK cells Freq 25 embolised
2699 ab-T cells (stress) LSEC (high MT 1) Freq 25 embolised
2700 IgG+ Plasma cells LSEC (high MT 2) Freq 25 embolised
2701 IgA+ Plasma cells NK cells 1 Freq 25 embolised
2702 ab-T cells (stress) NK cells 2 Freq 25 embolised
2703 B cells VSMC Freq 25 embolised
2704 CD8 ab-T cells (stress) ab-T cells (stress) Freq 26 embolised
2705 B cells B cells Freq 26 embolised
2706 CD8 ab-T cells 1 B cells Freq 26 embolised
2707 ab-T cells (stress) CD8 ab-T cells (stress) Freq 26 embolised
2708 IgG+ Plasma cells CD8 ab-T cells (stress) Freq 26 embolised
2709 TRM cells CD8 ab-T cells (stress) Freq 26 embolised
2710 B cells CD8 ab-T cells 1 Freq 26 embolised
2711 TRM cells CD8 ab-T cells 1 Freq 26 embolised
2712 Dividing T/NK cells CD8 ab-T cells 2 Freq 26 embolised
2713 LSEC (high MT 2) CD8 ab-T cells 2 Freq 26 embolised
2714 CD8 ab-T cells 2 Dividing T/NK cells Freq 26 embolised
2715 TRM cells gd-T cells Freq 26 embolised
2716 Stellate cells IgA+ Plasma cells Freq 26 embolised
2717 CD8 ab-T cells (stress) IgG+ Plasma cells Freq 26 embolised
2718 Treg ILC3 Freq 26 embolised
2719 CD8 ab-T cells 2 LSEC (high MT 2) Freq 26 embolised
2720 IgA+ Plasma cells Stellate cells Freq 26 embolised
2721 ILC3 Treg Freq 26 embolised
2722 CD8 ab-T cells (stress) TRM cells Freq 26 embolised
2723 CD8 ab-T cells 1 TRM cells Freq 26 embolised
2724 gd-T cells TRM cells Freq 26 embolised
2725 ILC3 activated DCs Freq 27 embolised
2726 IgA+ Plasma cells CD8 ab-T cells (stress) Freq 27 embolised
2727 IgG+ Plasma cells gd-T cells Freq 27 embolised
2728 TRM cells Hepatocytes Freq 27 embolised
2729 CD8 ab-T cells (stress) IgA+ Plasma cells Freq 27 embolised
2730 NK cells 2 IgA+ Plasma cells Freq 27 embolised
2731 gd-T cells IgG+ Plasma cells Freq 27 embolised
2732 activated DCs ILC3 Freq 27 embolised
2733 LSEC (remodelling) ILC3 Freq 27 embolised
2734 LSEC (stress) ILC3 Freq 27 embolised
2735 ILC3 LSEC (remodelling) Freq 27 embolised
2736 ILC3 LSEC (stress) Freq 27 embolised
2737 IgA+ Plasma cells NK cells 2 Freq 27 embolised
2738 TRM cells NK cells 2 Freq 27 embolised
2739 Hepatocytes TRM cells Freq 27 embolised
2740 NK cells 2 TRM cells Freq 27 embolised
2741 gd-T cells ab-T cells (stress) Freq 28 embolised
2742 Pericentral LSEC ab-T cells (stress) Freq 28 embolised
2743 LSEC (high MT 1) B cells Freq 28 embolised
2744 MAIT cells 2 B cells Freq 28 embolised
2745 Naive CD4+ T cells Dividing T/NK cells Freq 28 embolised
2746 IgA+ Plasma cells Fibroblasts 1 Freq 28 embolised
2747 ab-T cells (stress) gd-T cells Freq 28 embolised
2748 Fibroblasts 1 IgA+ Plasma cells Freq 28 embolised
2749 LSEC (high MT 1) IgA+ Plasma cells Freq 28 embolised
2750 NK cells 1 IgG+ Plasma cells Freq 28 embolised
2751 Stellate cells IgG+ Plasma cells Freq 28 embolised
2752 Naive CD4+ T cells Infiltrating NK cells Freq 28 embolised
2753 B cells LSEC (high MT 1) Freq 28 embolised
2754 IgA+ Plasma cells LSEC (high MT 1) Freq 28 embolised
2755 B cells MAIT cells 2 Freq 28 embolised
2756 Dividing T/NK cells Naive CD4+ T cells Freq 28 embolised
2757 Infiltrating NK cells Naive CD4+ T cells Freq 28 embolised
2758 pDCs Naive CD4+ T cells Freq 28 embolised
2759 VSMC Naive CD4+ T cells Freq 28 embolised
2760 IgG+ Plasma cells NK cells 1 Freq 28 embolised
2761 NK cells 1 NK cells 1 Freq 28 embolised
2762 Naive CD4+ T cells pDCs Freq 28 embolised
2763 TRM cells pDCs Freq 28 embolised
2764 ab-T cells (stress) Pericentral LSEC Freq 28 embolised
2765 IgG+ Plasma cells Stellate cells Freq 28 embolised
2766 pDCs TRM cells Freq 28 embolised
2767 Naive CD4+ T cells VSMC Freq 28 embolised
2768 Infiltrating NK cells ab-T cells (stress) Freq 29 embolised
2769 NK cells 3 ab-T cells (stress) Freq 29 embolised
2770 MAIT cells 1 B cells Freq 29 embolised
2771 NK cells 1 CD8 ab-T cells 1 Freq 29 embolised
2772 IgA+ Plasma cells cDC1 Freq 29 embolised
2773 IgA+ Plasma cells Fibroblasts 3 Freq 29 embolised
2774 NK cells 1 Hepatocytes Freq 29 embolised
2775 cDC1 IgA+ Plasma cells Freq 29 embolised
2776 Fibroblasts 3 IgA+ Plasma cells Freq 29 embolised
2777 NK cells 3 IgA+ Plasma cells Freq 29 embolised
2778 pDCs IgA+ Plasma cells Freq 29 embolised
2779 Treg IgA+ Plasma cells Freq 29 embolised
2780 VSMC ILC3 Freq 29 embolised
2781 ab-T cells (stress) Infiltrating NK cells Freq 29 embolised
2782 TRM cells Infiltrating NK cells Freq 29 embolised
2783 Naive CD4+ T cells LSEC (high MT 1) Freq 29 embolised
2784 MAIT cells 1 LSEC (high MT 2) Freq 29 embolised
2785 B cells MAIT cells 1 Freq 29 embolised
2786 LSEC (high MT 2) MAIT cells 1 Freq 29 embolised
2787 LSEC (high MT 1) Naive CD4+ T cells Freq 29 embolised
2788 CD8 ab-T cells 1 NK cells 1 Freq 29 embolised
2789 Hepatocytes NK cells 1 Freq 29 embolised
2790 ab-T cells (stress) NK cells 3 Freq 29 embolised
2791 IgA+ Plasma cells NK cells 3 Freq 29 embolised
2792 IgA+ Plasma cells pDCs Freq 29 embolised
2793 IgA+ Plasma cells Treg Freq 29 embolised
2794 Infiltrating NK cells TRM cells Freq 29 embolised
2795 ILC3 VSMC Freq 29 embolised
2796 Cholangiocytes ab-T cells (stress) Freq 30 embolised
2797 Dividing T/NK cells ab-T cells (stress) Freq 30 embolised
2798 Fibroblasts 1 ab-T cells (stress) Freq 30 embolised
2799 LSEC (stress) ab-T cells (stress) Freq 30 embolised
2800 CD8 ab-T cells 1 CD8 ab-T cells 1 Freq 30 embolised
2801 cDC1 CD8 ab-T cells 2 Freq 30 embolised
2802 CD8 ab-T cells 2 cDC1 Freq 30 embolised
2803 ab-T cells (stress) Cholangiocytes Freq 30 embolised
2804 IgA+ Plasma cells Cholangiocytes Freq 30 embolised
2805 ILC3 Cholangiocytes Freq 30 embolised
2806 ab-T cells (stress) Dividing T/NK cells Freq 30 embolised
2807 IgA+ Plasma cells Dividing T/NK cells Freq 30 embolised
2808 ab-T cells (stress) Fibroblasts 1 Freq 30 embolised
2809 IgG+ Plasma cells Fibroblasts 1 Freq 30 embolised
2810 ILC3 Fibroblasts 3 Freq 30 embolised
2811 Naive CD4+ T cells Fibroblasts 3 Freq 30 embolised
2812 NK cells 1 gd-T cells Freq 30 embolised
2813 Hepatocytes Hepatocytes Freq 30 embolised
2814 MAIT cells 2 Hepatocytes Freq 30 embolised
2815 Cholangiocytes IgA+ Plasma cells Freq 30 embolised
2816 Dividing T/NK cells IgA+ Plasma cells Freq 30 embolised
2817 LSEC (remodelling) IgA+ Plasma cells Freq 30 embolised
2818 Pericentral LSEC IgA+ Plasma cells Freq 30 embolised
2819 Fibroblasts 1 IgG+ Plasma cells Freq 30 embolised
2820 LSEC (high MT 1) IgG+ Plasma cells Freq 30 embolised
2821 NK cells 2 IgG+ Plasma cells Freq 30 embolised
2822 NK cells 3 IgG+ Plasma cells Freq 30 embolised
2823 Treg IgG+ Plasma cells Freq 30 embolised
2824 Cholangiocytes ILC3 Freq 30 embolised
2825 Fibroblasts 3 ILC3 Freq 30 embolised
2826 IgG+ Plasma cells LSEC (high MT 1) Freq 30 embolised
2827 TRM cells LSEC (high MT 2) Freq 30 embolised
2828 IgA+ Plasma cells LSEC (remodelling) Freq 30 embolised
2829 ab-T cells (stress) LSEC (stress) Freq 30 embolised
2830 Hepatocytes MAIT cells 2 Freq 30 embolised
2831 Fibroblasts 3 Naive CD4+ T cells Freq 30 embolised
2832 gd-T cells NK cells 1 Freq 30 embolised
2833 IgG+ Plasma cells NK cells 2 Freq 30 embolised
2834 IgG+ Plasma cells NK cells 3 Freq 30 embolised
2835 TRM cells NK cells 3 Freq 30 embolised
2836 IgA+ Plasma cells Pericentral LSEC Freq 30 embolised
2837 IgG+ Plasma cells Treg Freq 30 embolised
2838 LSEC (high MT 2) TRM cells Freq 30 embolised
2839 NK cells 3 TRM cells Freq 30 embolised
2840 CD8 ab-T cells (stress) B cells Freq 31 embolised
2841 LSEC (stress) B cells Freq 31 embolised
2842 NK cells 1 B cells Freq 31 embolised
2843 Pericentral LSEC B cells Freq 31 embolised
2844 B cells CD8 ab-T cells (stress) Freq 31 embolised
2845 LSEC (high MT 2) CD8 ab-T cells 1 Freq 31 embolised
2846 IgA+ Plasma cells Fibroblasts 2 Freq 31 embolised
2847 Hepatocytes gd-T cells Freq 31 embolised
2848 gd-T cells Hepatocytes Freq 31 embolised
2849 Fibroblasts 2 IgA+ Plasma cells Freq 31 embolised
2850 LSEC (interferon) ILC3 Freq 31 embolised
2851 Macrophages ILC3 Freq 31 embolised
2852 CD8 ab-T cells 1 LSEC (high MT 2) Freq 31 embolised
2853 ILC3 LSEC (interferon) Freq 31 embolised
2854 B cells LSEC (stress) Freq 31 embolised
2855 ILC3 Macrophages Freq 31 embolised
2856 Treg Naive CD4+ T cells Freq 31 embolised
2857 B cells NK cells 1 Freq 31 embolised
2858 VSMC NK cells 1 Freq 31 embolised
2859 B cells Pericentral LSEC Freq 31 embolised
2860 Naive CD4+ T cells Treg Freq 31 embolised
2861 NK cells 1 VSMC Freq 31 embolised
2862 activated DCs ab-T cells (stress) Freq 32 embolised
2863 LSEC (remodelling) ab-T cells (stress) Freq 32 embolised
2864 ab-T cells (stress) activated DCs Freq 32 embolised
2865 CD8 ab-T cells 2 activated DCs Freq 32 embolised
2866 LSEC (remodelling) B cells Freq 32 embolised
2867 gd-T cells CD8 ab-T cells 1 Freq 32 embolised
2868 MAIT cells 1 CD8 ab-T cells 1 Freq 32 embolised
2869 activated DCs CD8 ab-T cells 2 Freq 32 embolised
2870 Treg CD8 ab-T cells 2 Freq 32 embolised
2871 IgG+ Plasma cells Dividing T/NK cells Freq 32 embolised
2872 TRM cells Dividing T/NK cells Freq 32 embolised
2873 Naive CD4+ T cells Fibroblasts 1 Freq 32 embolised
2874 CD8 ab-T cells 1 gd-T cells Freq 32 embolised
2875 Infiltrating NK cells IgA+ Plasma cells Freq 32 embolised
2876 LSEC (fenestr.) IgA+ Plasma cells Freq 32 embolised
2877 Midzonal LSEC IgA+ Plasma cells Freq 32 embolised
2878 Dividing T/NK cells IgG+ Plasma cells Freq 32 embolised
2879 pDCs IgG+ Plasma cells Freq 32 embolised
2880 Pericentral LSEC IgG+ Plasma cells Freq 32 embolised
2881 IgA+ Plasma cells Infiltrating NK cells Freq 32 embolised
2882 IgA+ Plasma cells LSEC (fenestr.) Freq 32 embolised
2883 LSEC (high MT 2) LSEC (high MT 2) Freq 32 embolised
2884 MAIT cells 2 LSEC (high MT 2) Freq 32 embolised
2885 ab-T cells (stress) LSEC (remodelling) Freq 32 embolised
2886 B cells LSEC (remodelling) Freq 32 embolised
2887 CD8 ab-T cells 1 MAIT cells 1 Freq 32 embolised
2888 NK cells 1 MAIT cells 1 Freq 32 embolised
2889 pDCs MAIT cells 1 Freq 32 embolised
2890 VSMC MAIT cells 1 Freq 32 embolised
2891 LSEC (high MT 2) MAIT cells 2 Freq 32 embolised
2892 pDCs MAIT cells 2 Freq 32 embolised
2893 IgA+ Plasma cells Midzonal LSEC Freq 32 embolised
2894 Fibroblasts 1 Naive CD4+ T cells Freq 32 embolised
2895 MAIT cells 1 NK cells 1 Freq 32 embolised
2896 IgG+ Plasma cells pDCs Freq 32 embolised
2897 MAIT cells 1 pDCs Freq 32 embolised
2898 MAIT cells 2 pDCs Freq 32 embolised
2899 IgG+ Plasma cells Pericentral LSEC Freq 32 embolised
2900 CD8 ab-T cells 2 Treg Freq 32 embolised
2901 Dividing T/NK cells TRM cells Freq 32 embolised
2902 MAIT cells 1 VSMC Freq 32 embolised
2903 Fibroblasts 3 ab-T cells (stress) Freq 33 embolised
2904 gd-T cells B cells Freq 33 embolised
2905 Stellate cells B cells Freq 33 embolised
2906 Hepatocytes CD8 ab-T cells 1 Freq 33 embolised
2907 MAIT cells 2 CD8 ab-T cells 1 Freq 33 embolised
2908 IgG+ Plasma cells Cholangiocytes Freq 33 embolised
2909 IgG+ Plasma cells Fibroblasts 2 Freq 33 embolised
2910 ab-T cells (stress) Fibroblasts 3 Freq 33 embolised
2911 IgG+ Plasma cells Fibroblasts 3 Freq 33 embolised
2912 B cells gd-T cells Freq 33 embolised
2913 LSEC (high MT 2) gd-T cells Freq 33 embolised
2914 CD8 ab-T cells 1 Hepatocytes Freq 33 embolised
2915 LSEC (stress) IgA+ Plasma cells Freq 33 embolised
2916 Cholangiocytes IgG+ Plasma cells Freq 33 embolised
2917 Fibroblasts 2 IgG+ Plasma cells Freq 33 embolised
2918 Fibroblasts 3 IgG+ Plasma cells Freq 33 embolised
2919 LSEC (remodelling) IgG+ Plasma cells Freq 33 embolised
2920 gd-T cells LSEC (high MT 2) Freq 33 embolised
2921 IgG+ Plasma cells LSEC (remodelling) Freq 33 embolised
2922 IgA+ Plasma cells LSEC (stress) Freq 33 embolised
2923 CD8 ab-T cells 1 MAIT cells 2 Freq 33 embolised
2924 Pericentral LSEC Naive CD4+ T cells Freq 33 embolised
2925 NK cells 2 NK cells 1 Freq 33 embolised
2926 NK cells 1 NK cells 2 Freq 33 embolised
2927 VSMC NK cells 2 Freq 33 embolised
2928 Naive CD4+ T cells Pericentral LSEC Freq 33 embolised
2929 B cells Stellate cells Freq 33 embolised
2930 NK cells 2 VSMC Freq 33 embolised
2931 cDC1 ab-T cells (stress) Freq 34 embolised
2932 Fibroblasts 2 ab-T cells (stress) Freq 34 embolised
2933 Periportal LSEC ab-T cells (stress) Freq 34 embolised
2934 Stellate cells ab-T cells (stress) Freq 34 embolised
2935 NK cells 3 B cells Freq 34 embolised
2936 ab-T cells (stress) cDC1 Freq 34 embolised
2937 IgG+ Plasma cells cDC1 Freq 34 embolised
2938 ILC3 Dividing cDCs Freq 34 embolised
2939 IgA+ Plasma cells Dividing endothelial cells Freq 34 embolised
2940 ILC3 Fibroblasts 1 Freq 34 embolised
2941 ab-T cells (stress) Fibroblasts 2 Freq 34 embolised
2942 gd-T cells gd-T cells Freq 34 embolised
2943 LSEC (high MT 2) Hepatocytes Freq 34 embolised
2944 Treg Hepatocytes Freq 34 embolised
2945 Dividing endothelial cells IgA+ Plasma cells Freq 34 embolised
2946 cDC1 IgG+ Plasma cells Freq 34 embolised
2947 LSEC (stress) IgG+ Plasma cells Freq 34 embolised
2948 Dividing cDCs ILC3 Freq 34 embolised
2949 Fibroblasts 1 ILC3 Freq 34 embolised
2950 Midzonal LSEC ILC3 Freq 34 embolised
2951 Monocytes (IGSF21+ GPR34+) ILC3 Freq 34 embolised
2952 Hepatocytes LSEC (high MT 2) Freq 34 embolised
2953 IgG+ Plasma cells LSEC (stress) Freq 34 embolised
2954 MAIT cells 1 MAIT cells 1 Freq 34 embolised
2955 VSMC MAIT cells 2 Freq 34 embolised
2956 ILC3 Midzonal LSEC Freq 34 embolised
2957 ILC3 Monocytes (IGSF21+ GPR34+) Freq 34 embolised
2958 B cells NK cells 3 Freq 34 embolised
2959 ab-T cells (stress) Periportal LSEC Freq 34 embolised
2960 ab-T cells (stress) Stellate cells Freq 34 embolised
2961 Hepatocytes Treg Freq 34 embolised
2962 MAIT cells 2 VSMC Freq 34 embolised
2963 Midzonal LSEC ab-T cells (stress) Freq 35 embolised
2964 Cholangiocytes B cells Freq 35 embolised
2965 Fibroblasts 1 B cells Freq 35 embolised
2966 NK cells 2 B cells Freq 35 embolised
2967 Treg B cells Freq 35 embolised
2968 NK cells 2 CD8 ab-T cells 1 Freq 35 embolised
2969 B cells Cholangiocytes Freq 35 embolised
2970 ILC3 Dividing endothelial cells Freq 35 embolised
2971 B cells Fibroblasts 1 Freq 35 embolised
2972 MAIT cells 2 gd-T cells Freq 35 embolised
2973 NK cells 2 Hepatocytes Freq 35 embolised
2974 LSEC (fenestr.) IgG+ Plasma cells Freq 35 embolised
2975 Midzonal LSEC IgG+ Plasma cells Freq 35 embolised
2976 Dividing endothelial cells ILC3 Freq 35 embolised
2977 Kupffer cells ILC3 Freq 35 embolised
2978 Macrophages (HES4+) ILC3 Freq 35 embolised
2979 ILC3 Kupffer cells Freq 35 embolised
2980 IgG+ Plasma cells LSEC (fenestr.) Freq 35 embolised
2981 ILC3 Macrophages (HES4+) Freq 35 embolised
2982 MAIT cells 2 MAIT cells 1 Freq 35 embolised
2983 gd-T cells MAIT cells 2 Freq 35 embolised
2984 MAIT cells 1 MAIT cells 2 Freq 35 embolised
2985 NK cells 1 MAIT cells 2 Freq 35 embolised
2986 ab-T cells (stress) Midzonal LSEC Freq 35 embolised
2987 IgG+ Plasma cells Midzonal LSEC Freq 35 embolised
2988 MAIT cells 2 NK cells 1 Freq 35 embolised
2989 B cells NK cells 2 Freq 35 embolised
2990 CD8 ab-T cells 1 NK cells 2 Freq 35 embolised
2991 Hepatocytes NK cells 2 Freq 35 embolised
2992 B cells Treg Freq 35 embolised
2993 TRM cells Treg Freq 35 embolised
2994 Treg TRM cells Freq 35 embolised
2995 Treg ab-T cells (stress) Freq 36 embolised
2996 Hepatocytes activated DCs Freq 36 embolised
2997 LSEC (high MT 2) activated DCs Freq 36 embolised
2998 CD8 ab-T cells 1 CD8 ab-T cells (stress) Freq 36 embolised
2999 CD8 ab-T cells (stress) CD8 ab-T cells 1 Freq 36 embolised
3000 LSEC (high MT 1) CD8 ab-T cells 2 Freq 36 embolised
3001 ILC3 cDC2 Freq 36 embolised
3002 IgG+ Plasma cells Dividing endothelial cells Freq 36 embolised
3003 IgA+ Plasma cells EC non-LSEC Freq 36 embolised
3004 MAIT cells 1 Fibroblasts 1 Freq 36 embolised
3005 MAIT cells 1 gd-T cells Freq 36 embolised
3006 NK cells 2 gd-T cells Freq 36 embolised
3007 activated DCs Hepatocytes Freq 36 embolised
3008 NK cells 3 Hepatocytes Freq 36 embolised
3009 EC non-LSEC IgA+ Plasma cells Freq 36 embolised
3010 Dividing endothelial cells IgG+ Plasma cells Freq 36 embolised
3011 cDC2 ILC3 Freq 36 embolised
3012 CD8 ab-T cells 2 LSEC (high MT 1) Freq 36 embolised
3013 activated DCs LSEC (high MT 2) Freq 36 embolised
3014 Fibroblasts 1 MAIT cells 1 Freq 36 embolised
3015 gd-T cells MAIT cells 1 Freq 36 embolised
3016 NK cells 2 MAIT cells 1 Freq 36 embolised
3017 NK cells 3 MAIT cells 1 Freq 36 embolised
3018 MAIT cells 2 MAIT cells 2 Freq 36 embolised
3019 gd-T cells NK cells 2 Freq 36 embolised
3020 MAIT cells 1 NK cells 2 Freq 36 embolised
3021 Hepatocytes NK cells 3 Freq 36 embolised
3022 MAIT cells 1 NK cells 3 Freq 36 embolised
3023 VSMC NK cells 3 Freq 36 embolised
3024 ab-T cells (stress) Treg Freq 36 embolised
3025 NK cells 3 VSMC Freq 36 embolised
3026 Dividing endothelial cells ab-T cells (stress) Freq 37 embolised
3027 LSEC (fenestr.) ab-T cells (stress) Freq 37 embolised
3028 B cells activated DCs Freq 37 embolised
3029 activated DCs B cells Freq 37 embolised
3030 pDCs B cells Freq 37 embolised
3031 Hepatocytes CD8 ab-T cells (stress) Freq 37 embolised
3032 Infiltrating NK cells CD8 ab-T cells 1 Freq 37 embolised
3033 pDCs CD8 ab-T cells 1 Freq 37 embolised
3034 VSMC CD8 ab-T cells 1 Freq 37 embolised
3035 Cholangiocytes CD8 ab-T cells 2 Freq 37 embolised
3036 Macrophages CD8 ab-T cells 2 Freq 37 embolised
3037 Naive CD4+ T cells cDC1 Freq 37 embolised
3038 CD8 ab-T cells 2 Cholangiocytes Freq 37 embolised
3039 ab-T cells (stress) Dividing endothelial cells Freq 37 embolised
3040 pDCs gd-T cells Freq 37 embolised
3041 CD8 ab-T cells (stress) Hepatocytes Freq 37 embolised
3042 Periportal LSEC IgA+ Plasma cells Freq 37 embolised
3043 Infiltrating NK cells IgG+ Plasma cells Freq 37 embolised
3044 CD8 ab-T cells 1 Infiltrating NK cells Freq 37 embolised
3045 IgG+ Plasma cells Infiltrating NK cells Freq 37 embolised
3046 ab-T cells (stress) LSEC (fenestr.) Freq 37 embolised
3047 NK cells 1 LSEC (high MT 2) Freq 37 embolised
3048 Naive CD4+ T cells LSEC (remodelling) Freq 37 embolised
3049 Naive CD4+ T cells LSEC (stress) Freq 37 embolised
3050 CD8 ab-T cells 2 Macrophages Freq 37 embolised
3051 NK cells 2 MAIT cells 2 Freq 37 embolised
3052 cDC1 Naive CD4+ T cells Freq 37 embolised
3053 LSEC (remodelling) Naive CD4+ T cells Freq 37 embolised
3054 LSEC (stress) Naive CD4+ T cells Freq 37 embolised
3055 Stellate cells Naive CD4+ T cells Freq 37 embolised
3056 LSEC (high MT 2) NK cells 1 Freq 37 embolised
3057 MAIT cells 2 NK cells 2 Freq 37 embolised
3058 B cells pDCs Freq 37 embolised
3059 CD8 ab-T cells 1 pDCs Freq 37 embolised
3060 gd-T cells pDCs Freq 37 embolised
3061 IgA+ Plasma cells Periportal LSEC Freq 37 embolised
3062 Naive CD4+ T cells Stellate cells Freq 37 embolised
3063 CD8 ab-T cells 1 VSMC Freq 37 embolised
3064 LSEC (interferon) ab-T cells (stress) Freq 38 embolised
3065 Lymphatic EC ab-T cells (stress) Freq 38 embolised
3066 Naive CD4+ T cells activated DCs Freq 38 embolised
3067 Dividing T/NK cells B cells Freq 38 embolised
3068 Fibroblasts 3 B cells Freq 38 embolised
3069 LSEC (interferon) B cells Freq 38 embolised
3070 NK cells 3 CD8 ab-T cells 1 Freq 38 embolised
3071 IgA+ Plasma cells Dividing cDCs Freq 38 embolised
3072 B cells Dividing T/NK cells Freq 38 embolised
3073 B cells Fibroblasts 3 Freq 38 embolised
3074 NK cells 3 gd-T cells Freq 38 embolised
3075 Dividing cDCs IgA+ Plasma cells Freq 38 embolised
3076 LSEC (interferon) IgA+ Plasma cells Freq 38 embolised
3077 MAIT cells 1 Infiltrating NK cells Freq 38 embolised
3078 MAIT cells 2 Infiltrating NK cells Freq 38 embolised
3079 MAIT cells 1 LSEC (high MT 1) Freq 38 embolised
3080 TRM cells LSEC (high MT 1) Freq 38 embolised
3081 NK cells 3 LSEC (high MT 2) Freq 38 embolised
3082 ab-T cells (stress) LSEC (interferon) Freq 38 embolised
3083 B cells LSEC (interferon) Freq 38 embolised
3084 IgA+ Plasma cells LSEC (interferon) Freq 38 embolised
3085 ab-T cells (stress) Lymphatic EC Freq 38 embolised
3086 Infiltrating NK cells MAIT cells 1 Freq 38 embolised
3087 LSEC (high MT 1) MAIT cells 1 Freq 38 embolised
3088 Infiltrating NK cells MAIT cells 2 Freq 38 embolised
3089 NK cells 3 MAIT cells 2 Freq 38 embolised
3090 activated DCs Naive CD4+ T cells Freq 38 embolised
3091 NK cells 3 NK cells 1 Freq 38 embolised
3092 CD8 ab-T cells 1 NK cells 3 Freq 38 embolised
3093 gd-T cells NK cells 3 Freq 38 embolised
3094 LSEC (high MT 2) NK cells 3 Freq 38 embolised
3095 MAIT cells 2 NK cells 3 Freq 38 embolised
3096 NK cells 1 NK cells 3 Freq 38 embolised
3097 LSEC (high MT 1) TRM cells Freq 38 embolised
3098 EC non-LSEC B cells Freq 39 embolised
3099 Infiltrating NK cells B cells Freq 39 embolised
3100 gd-T cells CD8 ab-T cells (stress) Freq 39 embolised
3101 MAIT cells 1 CD8 ab-T cells (stress) Freq 39 embolised
3102 NK cells 1 CD8 ab-T cells (stress) Freq 39 embolised
3103 pDCs CD8 ab-T cells (stress) Freq 39 embolised
3104 Naive CD4+ T cells Cholangiocytes Freq 39 embolised
3105 B cells EC non-LSEC Freq 39 embolised
3106 IgG+ Plasma cells EC non-LSEC Freq 39 embolised
3107 CD8 ab-T cells (stress) gd-T cells Freq 39 embolised
3108 Infiltrating NK cells Hepatocytes Freq 39 embolised
3109 Macrophages IgA+ Plasma cells Freq 39 embolised
3110 Macrophages (HES4+) IgA+ Plasma cells Freq 39 embolised
3111 EC non-LSEC IgG+ Plasma cells Freq 39 embolised
3112 LSEC (interferon) IgG+ Plasma cells Freq 39 embolised
3113 Lymphatic EC ILC3 Freq 39 embolised
3114 Stellate cells ILC3 Freq 39 embolised
3115 B cells Infiltrating NK cells Freq 39 embolised
3116 Hepatocytes Infiltrating NK cells Freq 39 embolised
3117 Treg LSEC (high MT 2) Freq 39 embolised
3118 IgG+ Plasma cells LSEC (interferon) Freq 39 embolised
3119 ILC3 Lymphatic EC Freq 39 embolised
3120 IgA+ Plasma cells Macrophages Freq 39 embolised
3121 IgA+ Plasma cells Macrophages (HES4+) Freq 39 embolised
3122 CD8 ab-T cells (stress) MAIT cells 1 Freq 39 embolised
3123 Cholangiocytes Naive CD4+ T cells Freq 39 embolised
3124 CD8 ab-T cells (stress) NK cells 1 Freq 39 embolised
3125 pDCs NK cells 1 Freq 39 embolised
3126 CD8 ab-T cells (stress) pDCs Freq 39 embolised
3127 NK cells 1 pDCs Freq 39 embolised
3128 ILC3 Stellate cells Freq 39 embolised
3129 LSEC (high MT 2) Treg Freq 39 embolised
3130 Dividing endothelial cells B cells Freq 40 embolised
3131 Fibroblasts 2 B cells Freq 40 embolised
3132 Midzonal LSEC B cells Freq 40 embolised
3133 Dividing cDCs CD8 ab-T cells 2 Freq 40 embolised
3134 CD8 ab-T cells 2 Dividing cDCs Freq 40 embolised
3135 Naive CD4+ T cells Dividing cDCs Freq 40 embolised
3136 B cells Dividing endothelial cells Freq 40 embolised
3137 NK cells 1 Dividing T/NK cells Freq 40 embolised
3138 MAIT cells 2 Fibroblasts 1 Freq 40 embolised
3139 B cells Fibroblasts 2 Freq 40 embolised
3140 MAIT cells 1 Fibroblasts 3 Freq 40 embolised
3141 Infiltrating NK cells gd-T cells Freq 40 embolised
3142 Lymphatic EC IgA+ Plasma cells Freq 40 embolised
3143 Lymphatic EC IgG+ Plasma cells Freq 40 embolised
3144 Periportal LSEC IgG+ Plasma cells Freq 40 embolised
3145 gd-T cells Infiltrating NK cells Freq 40 embolised
3146 NK cells 1 Infiltrating NK cells Freq 40 embolised
3147 NK cells 2 LSEC (high MT 2) Freq 40 embolised
3148 pDCs LSEC (high MT 2) Freq 40 embolised
3149 IgA+ Plasma cells Lymphatic EC Freq 40 embolised
3150 IgG+ Plasma cells Lymphatic EC Freq 40 embolised
3151 Naive CD4+ T cells Macrophages Freq 40 embolised
3152 Fibroblasts 3 MAIT cells 1 Freq 40 embolised
3153 Fibroblasts 1 MAIT cells 2 Freq 40 embolised
3154 B cells Midzonal LSEC Freq 40 embolised
3155 Dividing cDCs Naive CD4+ T cells Freq 40 embolised
3156 Macrophages Naive CD4+ T cells Freq 40 embolised
3157 Dividing T/NK cells NK cells 1 Freq 40 embolised
3158 Infiltrating NK cells NK cells 1 Freq 40 embolised
3159 LSEC (high MT 2) NK cells 2 Freq 40 embolised
3160 NK cells 2 NK cells 2 Freq 40 embolised
3161 LSEC (high MT 2) pDCs Freq 40 embolised
3162 IgG+ Plasma cells Periportal LSEC Freq 40 embolised
3163 TRM cells activated DCs Freq 41 embolised
3164 cDC1 B cells Freq 41 embolised
3165 Lymphatic EC B cells Freq 41 embolised
3166 LSEC (high MT 2) CD8 ab-T cells (stress) Freq 41 embolised
3167 MAIT cells 2 CD8 ab-T cells (stress) Freq 41 embolised
3168 VSMC CD8 ab-T cells (stress) Freq 41 embolised
3169 Pericentral LSEC CD8 ab-T cells 2 Freq 41 embolised
3170 B cells cDC1 Freq 41 embolised
3171 MAIT cells 1 cDC1 Freq 41 embolised
3172 TRM cells cDC1 Freq 41 embolised
3173 gd-T cells Dividing T/NK cells Freq 41 embolised
3174 Hepatocytes Dividing T/NK cells Freq 41 embolised
3175 MAIT cells 1 Dividing T/NK cells Freq 41 embolised
3176 MAIT cells 2 Dividing T/NK cells Freq 41 embolised
3177 ILC3 Fibroblasts 2 Freq 41 embolised
3178 MAIT cells 2 Fibroblasts 3 Freq 41 embolised
3179 Dividing T/NK cells gd-T cells Freq 41 embolised
3180 VSMC gd-T cells Freq 41 embolised
3181 Dividing T/NK cells Hepatocytes Freq 41 embolised
3182 pDCs Hepatocytes Freq 41 embolised
3183 Fibroblasts 2 ILC3 Freq 41 embolised
3184 Periportal LSEC ILC3 Freq 41 embolised
3185 MAIT cells 2 LSEC (high MT 1) Freq 41 embolised
3186 CD8 ab-T cells (stress) LSEC (high MT 2) Freq 41 embolised
3187 B cells Lymphatic EC Freq 41 embolised
3188 cDC1 MAIT cells 1 Freq 41 embolised
3189 Dividing T/NK cells MAIT cells 1 Freq 41 embolised
3190 Stellate cells MAIT cells 1 Freq 41 embolised
3191 CD8 ab-T cells (stress) MAIT cells 2 Freq 41 embolised
3192 Dividing T/NK cells MAIT cells 2 Freq 41 embolised
3193 Fibroblasts 3 MAIT cells 2 Freq 41 embolised
3194 LSEC (high MT 1) MAIT cells 2 Freq 41 embolised
3195 pDCs NK cells 2 Freq 41 embolised
3196 Hepatocytes pDCs Freq 41 embolised
3197 NK cells 2 pDCs Freq 41 embolised
3198 CD8 ab-T cells 2 Pericentral LSEC Freq 41 embolised
3199 ILC3 Periportal LSEC Freq 41 embolised
3200 MAIT cells 1 Stellate cells Freq 41 embolised
3201 activated DCs TRM cells Freq 41 embolised
3202 cDC1 TRM cells Freq 41 embolised
3203 CD8 ab-T cells (stress) VSMC Freq 41 embolised
3204 gd-T cells VSMC Freq 41 embolised
3205 Macrophages ab-T cells (stress) Freq 42 embolised
3206 Monocytes (IGSF21+ GPR34+) ab-T cells (stress) Freq 42 embolised
3207 MAIT cells 1 activated DCs Freq 42 embolised
3208 NK cells 3 CD8 ab-T cells (stress) Freq 42 embolised
3209 Dividing T/NK cells CD8 ab-T cells 1 Freq 42 embolised
3210 Stellate cells CD8 ab-T cells 1 Freq 42 embolised
3211 Stellate cells CD8 ab-T cells 2 Freq 42 embolised
3212 IgA+ Plasma cells cDC2 Freq 42 embolised
3213 IgG+ Plasma cells Dividing cDCs Freq 42 embolised
3214 Naive CD4+ T cells Dividing endothelial cells Freq 42 embolised
3215 CD8 ab-T cells 1 Dividing T/NK cells Freq 42 embolised
3216 VSMC Dividing T/NK cells Freq 42 embolised
3217 ILC3 EC non-LSEC Freq 42 embolised
3218 Naive CD4+ T cells Fibroblasts 2 Freq 42 embolised
3219 Stellate cells Hepatocytes Freq 42 embolised
3220 cDC2 IgA+ Plasma cells Freq 42 embolised
3221 Dividing cDCs IgG+ Plasma cells Freq 42 embolised
3222 EC non-LSEC ILC3 Freq 42 embolised
3223 LSEC (fenestr.) ILC3 Freq 42 embolised
3224 Monocytes (secretory) ILC3 Freq 42 embolised
3225 Monocytes (TREM2+ CD9+) ILC3 Freq 42 embolised
3226 LSEC (high MT 2) Infiltrating NK cells Freq 42 embolised
3227 ILC3 LSEC (fenestr.) Freq 42 embolised
3228 Infiltrating NK cells LSEC (high MT 2) Freq 42 embolised
3229 ab-T cells (stress) Macrophages Freq 42 embolised
3230 activated DCs MAIT cells 1 Freq 42 embolised
3231 Pericentral LSEC MAIT cells 1 Freq 42 embolised
3232 Stellate cells MAIT cells 2 Freq 42 embolised
3233 ab-T cells (stress) Monocytes (IGSF21+ GPR34+) Freq 42 embolised
3234 ILC3 Monocytes (secretory) Freq 42 embolised
3235 ILC3 Monocytes (TREM2+ CD9+) Freq 42 embolised
3236 Dividing endothelial cells Naive CD4+ T cells Freq 42 embolised
3237 Fibroblasts 2 Naive CD4+ T cells Freq 42 embolised
3238 CD8 ab-T cells (stress) NK cells 3 Freq 42 embolised
3239 NK cells 3 NK cells 3 Freq 42 embolised
3240 MAIT cells 1 Pericentral LSEC Freq 42 embolised
3241 TRM cells Pericentral LSEC Freq 42 embolised
3242 CD8 ab-T cells 1 Stellate cells Freq 42 embolised
3243 CD8 ab-T cells 2 Stellate cells Freq 42 embolised
3244 Hepatocytes Stellate cells Freq 42 embolised
3245 MAIT cells 2 Stellate cells Freq 42 embolised
3246 Pericentral LSEC TRM cells Freq 42 embolised
3247 Dividing T/NK cells VSMC Freq 42 embolised
3248 Dividing cDCs ab-T cells (stress) Freq 43 embolised
3249 EC non-LSEC ab-T cells (stress) Freq 43 embolised
3250 MAIT cells 2 activated DCs Freq 43 embolised
3251 NK cells 2 CD8 ab-T cells (stress) Freq 43 embolised
3252 LSEC (high MT 1) CD8 ab-T cells 1 Freq 43 embolised
3253 LSEC (remodelling) CD8 ab-T cells 2 Freq 43 embolised
3254 Macrophages (HES4+) CD8 ab-T cells 2 Freq 43 embolised
3255 VSMC CD8 ab-T cells 2 Freq 43 embolised
3256 ab-T cells (stress) Dividing cDCs Freq 43 embolised
3257 ab-T cells (stress) EC non-LSEC Freq 43 embolised
3258 gd-T cells Fibroblasts 3 Freq 43 embolised
3259 Fibroblasts 3 gd-T cells Freq 43 embolised
3260 LSEC (high MT 1) gd-T cells Freq 43 embolised
3261 Kupffer cells (SUCNR1+) ILC3 Freq 43 embolised
3262 ILC3 Kupffer cells (SUCNR1+) Freq 43 embolised
3263 CD8 ab-T cells 1 LSEC (high MT 1) Freq 43 embolised
3264 gd-T cells LSEC (high MT 1) Freq 43 embolised
3265 CD8 ab-T cells 2 LSEC (remodelling) Freq 43 embolised
3266 CD8 ab-T cells 2 Macrophages (HES4+) Freq 43 embolised
3267 activated DCs MAIT cells 2 Freq 43 embolised
3268 Treg MAIT cells 2 Freq 43 embolised
3269 CD8 ab-T cells (stress) NK cells 2 Freq 43 embolised
3270 MAIT cells 2 Treg Freq 43 embolised
3271 CD8 ab-T cells 2 VSMC Freq 43 embolised
3272 activated DCs activated DCs Freq 44 embolised
3273 Periportal LSEC B cells Freq 44 embolised
3274 Infiltrating NK cells CD8 ab-T cells (stress) Freq 44 embolised
3275 LSEC (stress) CD8 ab-T cells 2 Freq 44 embolised
3276 LSEC (high MT 2) cDC1 Freq 44 embolised
3277 MAIT cells 2 cDC1 Freq 44 embolised
3278 IgG+ Plasma cells cDC2 Freq 44 embolised
3279 Kupffer cells IgA+ Plasma cells Freq 44 embolised
3280 Monocytes (IGSF21+ GPR34+) IgA+ Plasma cells Freq 44 embolised
3281 cDC2 IgG+ Plasma cells Freq 44 embolised
3282 CD8 ab-T cells (stress) Infiltrating NK cells Freq 44 embolised
3283 IgA+ Plasma cells Kupffer cells Freq 44 embolised
3284 cDC1 LSEC (high MT 2) Freq 44 embolised
3285 TRM cells LSEC (remodelling) Freq 44 embolised
3286 CD8 ab-T cells 2 LSEC (stress) Freq 44 embolised
3287 Treg MAIT cells 1 Freq 44 embolised
3288 cDC1 MAIT cells 2 Freq 44 embolised
3289 IgA+ Plasma cells Monocytes (IGSF21+ GPR34+) Freq 44 embolised
3290 Stellate cells NK cells 1 Freq 44 embolised
3291 Stellate cells NK cells 2 Freq 44 embolised
3292 Treg pDCs Freq 44 embolised
3293 B cells Periportal LSEC Freq 44 embolised
3294 NK cells 1 Stellate cells Freq 44 embolised
3295 NK cells 2 Stellate cells Freq 44 embolised
3296 MAIT cells 1 Treg Freq 44 embolised
3297 pDCs Treg Freq 44 embolised
3298 LSEC (remodelling) TRM cells Freq 44 embolised
3299 pDCs activated DCs Freq 45 embolised
3300 LSEC (fenestr.) B cells Freq 45 embolised
3301 cDC2 CD8 ab-T cells 2 Freq 45 embolised
3302 Fibroblasts 1 CD8 ab-T cells 2 Freq 45 embolised
3303 Kupffer cells CD8 ab-T cells 2 Freq 45 embolised
3304 CD8 ab-T cells 2 cDC2 Freq 45 embolised
3305 TRM cells Dividing cDCs Freq 45 embolised
3306 CD8 ab-T cells 2 Fibroblasts 1 Freq 45 embolised
3307 MAIT cells 1 Fibroblasts 2 Freq 45 embolised
3308 NK cells 1 Fibroblasts 3 Freq 45 embolised
3309 Kupffer cells IgG+ Plasma cells Freq 45 embolised
3310 Macrophages IgG+ Plasma cells Freq 45 embolised
3311 Macrophages (HES4+) IgG+ Plasma cells Freq 45 embolised
3312 NK cells 2 Infiltrating NK cells Freq 45 embolised
3313 CD8 ab-T cells 2 Kupffer cells Freq 45 embolised
3314 IgG+ Plasma cells Kupffer cells Freq 45 embolised
3315 Naive CD4+ T cells Kupffer cells Freq 45 embolised
3316 B cells LSEC (fenestr.) Freq 45 embolised
3317 Naive CD4+ T cells LSEC (interferon) Freq 45 embolised
3318 Naive CD4+ T cells Lymphatic EC Freq 45 embolised
3319 IgG+ Plasma cells Macrophages Freq 45 embolised
3320 TRM cells Macrophages Freq 45 embolised
3321 IgG+ Plasma cells Macrophages (HES4+) Freq 45 embolised
3322 Fibroblasts 2 MAIT cells 1 Freq 45 embolised
3323 Naive CD4+ T cells Midzonal LSEC Freq 45 embolised
3324 Naive CD4+ T cells Monocytes (IGSF21+ GPR34+) Freq 45 embolised
3325 Kupffer cells Naive CD4+ T cells Freq 45 embolised
3326 LSEC (interferon) Naive CD4+ T cells Freq 45 embolised
3327 Lymphatic EC Naive CD4+ T cells Freq 45 embolised
3328 Midzonal LSEC Naive CD4+ T cells Freq 45 embolised
3329 Monocytes (IGSF21+ GPR34+) Naive CD4+ T cells Freq 45 embolised
3330 Fibroblasts 3 NK cells 1 Freq 45 embolised
3331 Infiltrating NK cells NK cells 2 Freq 45 embolised
3332 NK cells 3 NK cells 2 Freq 45 embolised
3333 NK cells 2 NK cells 3 Freq 45 embolised
3334 activated DCs pDCs Freq 45 embolised
3335 Dividing cDCs TRM cells Freq 45 embolised
3336 Macrophages TRM cells Freq 45 embolised
3337 VSMC TRM cells Freq 45 embolised
3338 TRM cells VSMC Freq 45 embolised
3339 Kupffer cells ab-T cells (stress) Freq 46 embolised
3340 Macrophages (HES4+) ab-T cells (stress) Freq 46 embolised
3341 CD8 ab-T cells 1 activated DCs Freq 46 embolised
3342 LSEC (high MT 1) activated DCs Freq 46 embolised
3343 NK cells 1 activated DCs Freq 46 embolised
3344 CD8 ab-T cells (stress) CD8 ab-T cells (stress) Freq 46 embolised
3345 activated DCs CD8 ab-T cells 1 Freq 46 embolised
3346 Midzonal LSEC CD8 ab-T cells 2 Freq 46 embolised
3347 Monocytes (IGSF21+ GPR34+) CD8 ab-T cells 2 Freq 46 embolised
3348 LSEC (high MT 2) Dividing T/NK cells Freq 46 embolised
3349 NK cells 2 Dividing T/NK cells Freq 46 embolised
3350 gd-T cells Fibroblasts 1 Freq 46 embolised
3351 NK cells 1 Fibroblasts 1 Freq 46 embolised
3352 NK cells 1 Fibroblasts 2 Freq 46 embolised
3353 Fibroblasts 1 gd-T cells Freq 46 embolised
3354 Pericentral LSEC gd-T cells Freq 46 embolised
3355 VSMC Hepatocytes Freq 46 embolised
3356 Monocytes (IGSF21+ GPR34+) IgG+ Plasma cells Freq 46 embolised
3357 ab-T cells (stress) Kupffer cells Freq 46 embolised
3358 activated DCs LSEC (high MT 1) Freq 46 embolised
3359 Dividing T/NK cells LSEC (high MT 2) Freq 46 embolised
3360 MAIT cells 1 LSEC (remodelling) Freq 46 embolised
3361 ab-T cells (stress) Macrophages (HES4+) Freq 46 embolised
3362 Naive CD4+ T cells Macrophages (HES4+) Freq 46 embolised
3363 LSEC (remodelling) MAIT cells 1 Freq 46 embolised
3364 CD8 ab-T cells 2 Midzonal LSEC Freq 46 embolised
3365 CD8 ab-T cells 2 Monocytes (IGSF21+ GPR34+) Freq 46 embolised
3366 IgG+ Plasma cells Monocytes (IGSF21+ GPR34+) Freq 46 embolised
3367 Macrophages (HES4+) Naive CD4+ T cells Freq 46 embolised
3368 activated DCs NK cells 1 Freq 46 embolised
3369 Fibroblasts 1 NK cells 1 Freq 46 embolised
3370 Fibroblasts 2 NK cells 1 Freq 46 embolised
3371 Dividing T/NK cells NK cells 2 Freq 46 embolised
3372 pDCs NK cells 3 Freq 46 embolised
3373 NK cells 3 pDCs Freq 46 embolised
3374 gd-T cells Pericentral LSEC Freq 46 embolised
3375 Hepatocytes VSMC Freq 46 embolised
3376 gd-T cells activated DCs Freq 47 embolised
3377 Dividing T/NK cells CD8 ab-T cells (stress) Freq 47 embolised
3378 Fibroblasts 1 CD8 ab-T cells 1 Freq 47 embolised
3379 Naive CD4+ T cells cDC2 Freq 47 embolised
3380 CD8 ab-T cells (stress) Dividing T/NK cells Freq 47 embolised
3381 CD8 ab-T cells 1 Fibroblasts 1 Freq 47 embolised
3382 activated DCs gd-T cells Freq 47 embolised
3383 Monocytes (secretory) IgA+ Plasma cells Freq 47 embolised
3384 NK cells 3 Infiltrating NK cells Freq 47 embolised
3385 VSMC Infiltrating NK cells Freq 47 embolised
3386 NK cells 1 LSEC (high MT 1) Freq 47 embolised
3387 pDCs LSEC (high MT 1) Freq 47 embolised
3388 TRM cells LSEC (stress) Freq 47 embolised
3389 Pericentral LSEC MAIT cells 2 Freq 47 embolised
3390 IgA+ Plasma cells Monocytes (secretory) Freq 47 embolised
3391 cDC2 Naive CD4+ T cells Freq 47 embolised
3392 LSEC (high MT 1) NK cells 1 Freq 47 embolised
3393 Infiltrating NK cells NK cells 3 Freq 47 embolised
3394 LSEC (high MT 1) pDCs Freq 47 embolised
3395 Stellate cells pDCs Freq 47 embolised
3396 MAIT cells 2 Pericentral LSEC Freq 47 embolised
3397 pDCs Stellate cells Freq 47 embolised
3398 LSEC (stress) TRM cells Freq 47 embolised
3399 Infiltrating NK cells VSMC Freq 47 embolised
3400 cDC2 ab-T cells (stress) Freq 48 embolised
3401 NK cells 3 activated DCs Freq 48 embolised
3402 Dividing cDCs B cells Freq 48 embolised
3403 Macrophages B cells Freq 48 embolised
3404 Fibroblasts 2 CD8 ab-T cells 1 Freq 48 embolised
3405 Treg CD8 ab-T cells 1 Freq 48 embolised
3406 Dividing endothelial cells CD8 ab-T cells 2 Freq 48 embolised
3407 ab-T cells (stress) cDC2 Freq 48 embolised
3408 TRM cells cDC2 Freq 48 embolised
3409 B cells Dividing cDCs Freq 48 embolised
3410 CD8 ab-T cells 2 Dividing endothelial cells Freq 48 embolised
3411 CD8 ab-T cells 1 Fibroblasts 2 Freq 48 embolised
3412 MAIT cells 2 Fibroblasts 2 Freq 48 embolised
3413 B cells Macrophages Freq 48 embolised
3414 Fibroblasts 2 MAIT cells 2 Freq 48 embolised
3415 Periportal LSEC Naive CD4+ T cells Freq 48 embolised
3416 Treg NK cells 1 Freq 48 embolised
3417 activated DCs NK cells 3 Freq 48 embolised
3418 Naive CD4+ T cells Periportal LSEC Freq 48 embolised
3419 CD8 ab-T cells 1 Treg Freq 48 embolised
3420 NK cells 1 Treg Freq 48 embolised
3421 cDC2 TRM cells Freq 48 embolised
3422 Fibroblasts 1 activated DCs Freq 49 embolised
3423 NK cells 2 activated DCs Freq 49 embolised
3424 Stellate cells activated DCs Freq 49 embolised
3425 cDC2 B cells Freq 49 embolised
3426 Pericentral LSEC CD8 ab-T cells 1 Freq 49 embolised
3427 Fibroblasts 3 CD8 ab-T cells 2 Freq 49 embolised
3428 Periportal LSEC CD8 ab-T cells 2 Freq 49 embolised
3429 Hepatocytes cDC1 Freq 49 embolised
3430 B cells cDC2 Freq 49 embolised
3431 NK cells 3 Dividing T/NK cells Freq 49 embolised
3432 activated DCs Fibroblasts 1 Freq 49 embolised
3433 NK cells 2 Fibroblasts 1 Freq 49 embolised
3434 NK cells 2 Fibroblasts 2 Freq 49 embolised
3435 CD8 ab-T cells 2 Fibroblasts 3 Freq 49 embolised
3436 LSEC (remodelling) gd-T cells Freq 49 embolised
3437 cDC1 Hepatocytes Freq 49 embolised
3438 pDCs Infiltrating NK cells Freq 49 embolised
3439 Naive CD4+ T cells LSEC (fenestr.) Freq 49 embolised
3440 NK cells 2 LSEC (high MT 1) Freq 49 embolised
3441 gd-T cells LSEC (remodelling) Freq 49 embolised
3442 MAIT cells 1 LSEC (stress) Freq 49 embolised
3443 LSEC (stress) MAIT cells 1 Freq 49 embolised
3444 LSEC (fenestr.) Naive CD4+ T cells Freq 49 embolised
3445 activated DCs NK cells 2 Freq 49 embolised
3446 Fibroblasts 1 NK cells 2 Freq 49 embolised
3447 Fibroblasts 2 NK cells 2 Freq 49 embolised
3448 LSEC (high MT 1) NK cells 2 Freq 49 embolised
3449 Dividing T/NK cells NK cells 3 Freq 49 embolised
3450 Infiltrating NK cells pDCs Freq 49 embolised
3451 CD8 ab-T cells 1 Pericentral LSEC Freq 49 embolised
3452 CD8 ab-T cells 2 Periportal LSEC Freq 49 embolised
3453 activated DCs Stellate cells Freq 49 embolised
3454 CD8 ab-T cells (stress) activated DCs Freq 50 embolised
3455 VSMC activated DCs Freq 50 embolised
3456 Macrophages (HES4+) B cells Freq 50 embolised
3457 activated DCs CD8 ab-T cells (stress) Freq 50 embolised
3458 Fibroblasts 1 CD8 ab-T cells (stress) Freq 50 embolised
3459 Fibroblasts 3 CD8 ab-T cells (stress) Freq 50 embolised
3460 Treg CD8 ab-T cells (stress) Freq 50 embolised
3461 Fibroblasts 3 CD8 ab-T cells 1 Freq 50 embolised
3462 LSEC (high MT 2) Cholangiocytes Freq 50 embolised
3463 MAIT cells 1 Cholangiocytes Freq 50 embolised
3464 TRM cells Cholangiocytes Freq 50 embolised
3465 pDCs Dividing T/NK cells Freq 50 embolised
3466 CD8 ab-T cells (stress) Fibroblasts 1 Freq 50 embolised
3467 pDCs Fibroblasts 1 Freq 50 embolised
3468 TRM cells Fibroblasts 1 Freq 50 embolised
3469 CD8 ab-T cells (stress) Fibroblasts 3 Freq 50 embolised
3470 CD8 ab-T cells 1 Fibroblasts 3 Freq 50 embolised
3471 Infiltrating NK cells Infiltrating NK cells Freq 50 embolised
3472 TRM cells Kupffer cells Freq 50 embolised
3473 MAIT cells 1 LSEC (fenestr.) Freq 50 embolised
3474 Cholangiocytes LSEC (high MT 2) Freq 50 embolised
3475 Macrophages (HES4+) LSEC (high MT 2) Freq 50 embolised
3476 MAIT cells 2 LSEC (remodelling) Freq 50 embolised
3477 MAIT cells 1 Macrophages Freq 50 embolised
3478 B cells Macrophages (HES4+) Freq 50 embolised
3479 LSEC (high MT 2) Macrophages (HES4+) Freq 50 embolised
3480 TRM cells Macrophages (HES4+) Freq 50 embolised
3481 Cholangiocytes MAIT cells 1 Freq 50 embolised
3482 LSEC (fenestr.) MAIT cells 1 Freq 50 embolised
3483 Macrophages MAIT cells 1 Freq 50 embolised
3484 Midzonal LSEC MAIT cells 1 Freq 50 embolised
3485 LSEC (remodelling) MAIT cells 2 Freq 50 embolised
3486 MAIT cells 1 Midzonal LSEC Freq 50 embolised
3487 TRM cells Monocytes (IGSF21+ GPR34+) Freq 50 embolised
3488 Pericentral LSEC NK cells 1 Freq 50 embolised
3489 Stellate cells NK cells 3 Freq 50 embolised
3490 Dividing T/NK cells pDCs Freq 50 embolised
3491 Fibroblasts 1 pDCs Freq 50 embolised
3492 pDCs pDCs Freq 50 embolised
3493 NK cells 1 Pericentral LSEC Freq 50 embolised
3494 NK cells 3 Stellate cells Freq 50 embolised
3495 CD8 ab-T cells (stress) Treg Freq 50 embolised
3496 VSMC Treg Freq 50 embolised
3497 Cholangiocytes TRM cells Freq 50 embolised
3498 Fibroblasts 1 TRM cells Freq 50 embolised
3499 Kupffer cells TRM cells Freq 50 embolised
3500 Macrophages (HES4+) TRM cells Freq 50 embolised
3501 Monocytes (IGSF21+ GPR34+) TRM cells Freq 50 embolised
3502 activated DCs VSMC Freq 50 embolised
3503 Treg VSMC Freq 50 embolised
3504 Kupffer cells B cells Freq 51 embolised
3505 cDC1 CD8 ab-T cells (stress) Freq 51 embolised
3506 Lymphatic EC CD8 ab-T cells 2 Freq 51 embolised
3507 CD8 ab-T cells (stress) cDC1 Freq 51 embolised
3508 MAIT cells 2 Cholangiocytes Freq 51 embolised
3509 MAIT cells 1 Dividing cDCs Freq 51 embolised
3510 MAIT cells 1 Dividing endothelial cells Freq 51 embolised
3511 TRM cells Fibroblasts 3 Freq 51 embolised
3512 Monocytes (secretory) IgG+ Plasma cells Freq 51 embolised
3513 B cells Kupffer cells Freq 51 embolised
3514 Pericentral LSEC LSEC (high MT 2) Freq 51 embolised
3515 CD8 ab-T cells 2 Lymphatic EC Freq 51 embolised
3516 MAIT cells 1 Lymphatic EC Freq 51 embolised
3517 Dividing cDCs MAIT cells 1 Freq 51 embolised
3518 Dividing endothelial cells MAIT cells 1 Freq 51 embolised
3519 Lymphatic EC MAIT cells 1 Freq 51 embolised
3520 Cholangiocytes MAIT cells 2 Freq 51 embolised
3521 IgG+ Plasma cells Monocytes (secretory) Freq 51 embolised
3522 Pericentral LSEC pDCs Freq 51 embolised
3523 LSEC (high MT 2) Pericentral LSEC Freq 51 embolised
3524 pDCs Pericentral LSEC Freq 51 embolised
3525 TRM cells Stellate cells Freq 51 embolised
3526 Fibroblasts 3 TRM cells Freq 51 embolised
3527 Stellate cells TRM cells Freq 51 embolised
3528 Fibroblasts 3 activated DCs Freq 52 embolised
3529 Pericentral LSEC activated DCs Freq 52 embolised
3530 Monocytes (IGSF21+ GPR34+) B cells Freq 52 embolised
3531 LSEC (high MT 1) CD8 ab-T cells (stress) Freq 52 embolised
3532 LSEC (remodelling) CD8 ab-T cells 1 Freq 52 embolised
3533 Macrophages CD8 ab-T cells 1 Freq 52 embolised
3534 LSEC (interferon) CD8 ab-T cells 2 Freq 52 embolised
3535 Monocytes (secretory) CD8 ab-T cells 2 Freq 52 embolised
3536 Fibroblasts 1 cDC1 Freq 52 embolised
3537 Fibroblasts 3 cDC1 Freq 52 embolised
3538 NK cells 1 cDC1 Freq 52 embolised
3539 Stellate cells cDC1 Freq 52 embolised
3540 cDC1 Fibroblasts 1 Freq 52 embolised
3541 gd-T cells Fibroblasts 2 Freq 52 embolised
3542 activated DCs Fibroblasts 3 Freq 52 embolised
3543 cDC1 Fibroblasts 3 Freq 52 embolised
3544 Fibroblasts 2 gd-T cells Freq 52 embolised
3545 LSEC (stress) gd-T cells Freq 52 embolised
3546 Stellate cells gd-T cells Freq 52 embolised
3547 Treg gd-T cells Freq 52 embolised
3548 LSEC (high MT 2) Kupffer cells Freq 52 embolised
3549 CD8 ab-T cells (stress) LSEC (high MT 1) Freq 52 embolised
3550 LSEC (high MT 2) LSEC (high MT 1) Freq 52 embolised
3551 NK cells 3 LSEC (high MT 1) Freq 52 embolised
3552 Kupffer cells LSEC (high MT 2) Freq 52 embolised
3553 LSEC (high MT 1) LSEC (high MT 2) Freq 52 embolised
3554 LSEC (remodelling) LSEC (high MT 2) Freq 52 embolised
3555 Monocytes (IGSF21+ GPR34+) LSEC (high MT 2) Freq 52 embolised
3556 CD8 ab-T cells 2 LSEC (interferon) Freq 52 embolised
3557 CD8 ab-T cells 1 LSEC (remodelling) Freq 52 embolised
3558 LSEC (high MT 2) LSEC (remodelling) Freq 52 embolised
3559 gd-T cells LSEC (stress) Freq 52 embolised
3560 CD8 ab-T cells 1 Macrophages Freq 52 embolised
3561 TRM cells Midzonal LSEC Freq 52 embolised
3562 B cells Monocytes (IGSF21+ GPR34+) Freq 52 embolised
3563 LSEC (high MT 2) Monocytes (IGSF21+ GPR34+) Freq 52 embolised
3564 CD8 ab-T cells 2 Monocytes (secretory) Freq 52 embolised
3565 cDC1 NK cells 1 Freq 52 embolised
3566 LSEC (high MT 1) NK cells 3 Freq 52 embolised
3567 activated DCs Pericentral LSEC Freq 52 embolised
3568 cDC1 Stellate cells Freq 52 embolised
3569 gd-T cells Stellate cells Freq 52 embolised
3570 gd-T cells Treg Freq 52 embolised
3571 Midzonal LSEC TRM cells Freq 52 embolised
3572 LSEC (stress) activated DCs Freq 53 embolised
3573 LSEC (fenestr.) CD8 ab-T cells 2 Freq 53 embolised
3574 LSEC (high MT 1) cDC1 Freq 53 embolised
3575 VSMC cDC1 Freq 53 embolised
3576 gd-T cells Cholangiocytes Freq 53 embolised
3577 TRM cells Dividing endothelial cells Freq 53 embolised
3578 Infiltrating NK cells Dividing T/NK cells Freq 53 embolised
3579 Naive CD4+ T cells EC non-LSEC Freq 53 embolised
3580 NK cells 2 Fibroblasts 3 Freq 53 embolised
3581 Cholangiocytes gd-T cells Freq 53 embolised
3582 Macrophages gd-T cells Freq 53 embolised
3583 Kupffer cells Hepatocytes Freq 53 embolised
3584 LSEC (high MT 1) Hepatocytes Freq 53 embolised
3585 LSEC (remodelling) Hepatocytes Freq 53 embolised
3586 Dividing T/NK cells Infiltrating NK cells Freq 53 embolised
3587 LSEC (high MT 1) Infiltrating NK cells Freq 53 embolised
3588 Hepatocytes Kupffer cells Freq 53 embolised
3589 CD8 ab-T cells 2 LSEC (fenestr.) Freq 53 embolised
3590 cDC1 LSEC (high MT 1) Freq 53 embolised
3591 Hepatocytes LSEC (high MT 1) Freq 53 embolised
3592 Infiltrating NK cells LSEC (high MT 1) Freq 53 embolised
3593 Treg LSEC (high MT 1) Freq 53 embolised
3594 Hepatocytes LSEC (remodelling) Freq 53 embolised
3595 pDCs LSEC (remodelling) Freq 53 embolised
3596 activated DCs LSEC (stress) Freq 53 embolised
3597 gd-T cells Macrophages Freq 53 embolised
3598 Naive CD4+ T cells Monocytes (secretory) Freq 53 embolised
3599 EC non-LSEC Naive CD4+ T cells Freq 53 embolised
3600 Monocytes (secretory) Naive CD4+ T cells Freq 53 embolised
3601 Fibroblasts 3 NK cells 2 Freq 53 embolised
3602 Treg NK cells 2 Freq 53 embolised
3603 LSEC (remodelling) pDCs Freq 53 embolised
3604 LSEC (high MT 1) Treg Freq 53 embolised
3605 NK cells 2 Treg Freq 53 embolised
3606 Dividing endothelial cells TRM cells Freq 53 embolised
3607 cDC1 VSMC Freq 53 embolised
3608 Infiltrating NK cells activated DCs Freq 54 embolised
3609 LSEC (remodelling) activated DCs Freq 54 embolised
3610 cDC1 CD8 ab-T cells 1 Freq 54 embolised
3611 Cholangiocytes CD8 ab-T cells 1 Freq 54 embolised
3612 LSEC (stress) CD8 ab-T cells 1 Freq 54 embolised
3613 EC non-LSEC CD8 ab-T cells 2 Freq 54 embolised
3614 CD8 ab-T cells 1 cDC1 Freq 54 embolised
3615 gd-T cells cDC1 Freq 54 embolised
3616 Hepatocytes cDC2 Freq 54 embolised
3617 CD8 ab-T cells 1 Cholangiocytes Freq 54 embolised
3618 Dividing T/NK cells Dividing T/NK cells Freq 54 embolised
3619 CD8 ab-T cells 2 EC non-LSEC Freq 54 embolised
3620 NK cells 3 Fibroblasts 1 Freq 54 embolised
3621 NK cells 3 Fibroblasts 3 Freq 54 embolised
3622 cDC1 gd-T cells Freq 54 embolised
3623 cDC2 Hepatocytes Freq 54 embolised
3624 activated DCs Infiltrating NK cells Freq 54 embolised
3625 Macrophages LSEC (high MT 2) Freq 54 embolised
3626 activated DCs LSEC (remodelling) Freq 54 embolised
3627 CD8 ab-T cells 1 LSEC (stress) Freq 54 embolised
3628 MAIT cells 2 LSEC (stress) Freq 54 embolised
3629 TRM cells Lymphatic EC Freq 54 embolised
3630 LSEC (high MT 2) Macrophages Freq 54 embolised
3631 NK cells 1 Macrophages Freq 54 embolised
3632 Periportal LSEC MAIT cells 1 Freq 54 embolised
3633 LSEC (stress) MAIT cells 2 Freq 54 embolised
3634 Macrophages NK cells 1 Freq 54 embolised
3635 Pericentral LSEC NK cells 2 Freq 54 embolised
3636 Fibroblasts 1 NK cells 3 Freq 54 embolised
3637 Fibroblasts 3 NK cells 3 Freq 54 embolised
3638 NK cells 2 Pericentral LSEC Freq 54 embolised
3639 MAIT cells 1 Periportal LSEC Freq 54 embolised
3640 Lymphatic EC TRM cells Freq 54 embolised
3641 Monocytes (secretory) ab-T cells (stress) Freq 55 embolised
3642 Cholangiocytes activated DCs Freq 55 embolised
3643 Monocytes (secretory) B cells Freq 55 embolised
3644 activated DCs Cholangiocytes Freq 55 embolised
3645 Fibroblasts 1 Dividing T/NK cells Freq 55 embolised
3646 Dividing T/NK cells Fibroblasts 1 Freq 55 embolised
3647 Treg Fibroblasts 1 Freq 55 embolised
3648 Pericentral LSEC Hepatocytes Freq 55 embolised
3649 Monocytes (TREM2+ CD9+) IgA+ Plasma cells Freq 55 embolised
3650 MAIT cells 1 Kupffer cells Freq 55 embolised
3651 LSEC (stress) LSEC (high MT 2) Freq 55 embolised
3652 TRM cells LSEC (interferon) Freq 55 embolised
3653 NK cells 1 LSEC (remodelling) Freq 55 embolised
3654 LSEC (high MT 2) LSEC (stress) Freq 55 embolised
3655 Kupffer cells MAIT cells 1 Freq 55 embolised
3656 Midzonal LSEC MAIT cells 2 Freq 55 embolised
3657 MAIT cells 2 Midzonal LSEC Freq 55 embolised
3658 ab-T cells (stress) Monocytes (secretory) Freq 55 embolised
3659 B cells Monocytes (secretory) Freq 55 embolised
3660 IgA+ Plasma cells Monocytes (TREM2+ CD9+) Freq 55 embolised
3661 LSEC (remodelling) NK cells 1 Freq 55 embolised
3662 Pericentral LSEC NK cells 3 Freq 55 embolised
3663 Treg NK cells 3 Freq 55 embolised
3664 VSMC pDCs Freq 55 embolised
3665 Hepatocytes Pericentral LSEC Freq 55 embolised
3666 NK cells 3 Pericentral LSEC Freq 55 embolised
3667 Fibroblasts 1 Treg Freq 55 embolised
3668 NK cells 3 Treg Freq 55 embolised
3669 LSEC (interferon) TRM cells Freq 55 embolised
3670 pDCs VSMC Freq 55 embolised
3671 Dividing T/NK cells activated DCs Freq 56 embolised
3672 Midzonal LSEC activated DCs Freq 56 embolised
3673 Pericentral LSEC CD8 ab-T cells (stress) Freq 56 embolised
3674 Fibroblasts 2 CD8 ab-T cells 2 Freq 56 embolised
3675 NK cells 2 cDC1 Freq 56 embolised
3676 pDCs cDC1 Freq 56 embolised
3677 Pericentral LSEC cDC1 Freq 56 embolised
3678 gd-T cells cDC2 Freq 56 embolised
3679 gd-T cells Dividing cDCs Freq 56 embolised
3680 LSEC (high MT 2) Dividing cDCs Freq 56 embolised
3681 MAIT cells 2 Dividing cDCs Freq 56 embolised
3682 MAIT cells 2 Dividing endothelial cells Freq 56 embolised
3683 activated DCs Dividing T/NK cells Freq 56 embolised
3684 CD8 ab-T cells 2 Fibroblasts 2 Freq 56 embolised
3685 NK cells 3 Fibroblasts 2 Freq 56 embolised
3686 cDC2 gd-T cells Freq 56 embolised
3687 Dividing cDCs gd-T cells Freq 56 embolised
3688 Kupffer cells (SUCNR1+) IgA+ Plasma cells Freq 56 embolised
3689 IgA+ Plasma cells Kupffer cells (SUCNR1+) Freq 56 embolised
3690 Dividing cDCs LSEC (high MT 2) Freq 56 embolised
3691 MAIT cells 1 LSEC (interferon) Freq 56 embolised
3692 MAIT cells 2 Macrophages Freq 56 embolised
3693 LSEC (interferon) MAIT cells 1 Freq 56 embolised
3694 Monocytes (IGSF21+ GPR34+) MAIT cells 1 Freq 56 embolised
3695 Dividing cDCs MAIT cells 2 Freq 56 embolised
3696 Dividing endothelial cells MAIT cells 2 Freq 56 embolised
3697 Macrophages MAIT cells 2 Freq 56 embolised
3698 activated DCs Midzonal LSEC Freq 56 embolised
3699 MAIT cells 1 Monocytes (IGSF21+ GPR34+) Freq 56 embolised
3700 cDC1 NK cells 2 Freq 56 embolised
3701 Fibroblasts 2 NK cells 3 Freq 56 embolised
3702 cDC1 pDCs Freq 56 embolised
3703 CD8 ab-T cells (stress) Pericentral LSEC Freq 56 embolised
3704 cDC1 Pericentral LSEC Freq 56 embolised
3705 TRM cells Periportal LSEC Freq 56 embolised
3706 Treg Stellate cells Freq 56 embolised
3707 Stellate cells Treg Freq 56 embolised
3708 Periportal LSEC TRM cells Freq 56 embolised
3709 cDC1 activated DCs Freq 57 embolised
3710 Fibroblasts 2 CD8 ab-T cells (stress) Freq 57 embolised
3711 Stellate cells CD8 ab-T cells (stress) Freq 57 embolised
3712 LSEC (fenestr.) CD8 ab-T cells 1 Freq 57 embolised
3713 Macrophages (HES4+) CD8 ab-T cells 1 Freq 57 embolised
3714 activated DCs cDC1 Freq 57 embolised
3715 LSEC (high MT 2) cDC2 Freq 57 embolised
3716 Treg Cholangiocytes Freq 57 embolised
3717 NK cells 1 Dividing cDCs Freq 57 embolised
3718 gd-T cells Dividing endothelial cells Freq 57 embolised
3719 Fibroblasts 3 Dividing T/NK cells Freq 57 embolised
3720 Stellate cells Dividing T/NK cells Freq 57 embolised
3721 Hepatocytes Fibroblasts 1 Freq 57 embolised
3722 Infiltrating NK cells Fibroblasts 1 Freq 57 embolised
3723 CD8 ab-T cells (stress) Fibroblasts 2 Freq 57 embolised
3724 Dividing T/NK cells Fibroblasts 3 Freq 57 embolised
3725 Infiltrating NK cells Fibroblasts 3 Freq 57 embolised
3726 Dividing endothelial cells gd-T cells Freq 57 embolised
3727 LSEC (interferon) gd-T cells Freq 57 embolised
3728 Midzonal LSEC gd-T cells Freq 57 embolised
3729 Fibroblasts 1 Hepatocytes Freq 57 embolised
3730 Fibroblasts 1 Infiltrating NK cells Freq 57 embolised
3731 Fibroblasts 3 Infiltrating NK cells Freq 57 embolised
3732 Pericentral LSEC Infiltrating NK cells Freq 57 embolised
3733 CD8 ab-T cells 1 LSEC (fenestr.) Freq 57 embolised
3734 MAIT cells 2 LSEC (fenestr.) Freq 57 embolised
3735 TRM cells LSEC (fenestr.) Freq 57 embolised
3736 cDC2 LSEC (high MT 2) Freq 57 embolised
3737 gd-T cells LSEC (interferon) Freq 57 embolised
3738 pDCs LSEC (stress) Freq 57 embolised
3739 MAIT cells 2 Lymphatic EC Freq 57 embolised
3740 CD8 ab-T cells 1 Macrophages (HES4+) Freq 57 embolised
3741 MAIT cells 1 Macrophages (HES4+) Freq 57 embolised
3742 Macrophages (HES4+) MAIT cells 1 Freq 57 embolised
3743 LSEC (fenestr.) MAIT cells 2 Freq 57 embolised
3744 Lymphatic EC MAIT cells 2 Freq 57 embolised
3745 gd-T cells Midzonal LSEC Freq 57 embolised
3746 Dividing cDCs NK cells 1 Freq 57 embolised
3747 LSEC (stress) pDCs Freq 57 embolised
3748 Infiltrating NK cells Pericentral LSEC Freq 57 embolised
3749 CD8 ab-T cells (stress) Stellate cells Freq 57 embolised
3750 Dividing T/NK cells Stellate cells Freq 57 embolised
3751 Cholangiocytes Treg Freq 57 embolised
3752 LSEC (fenestr.) TRM cells Freq 57 embolised
3753 Fibroblasts 2 activated DCs Freq 58 embolised
3754 Kupffer cells activated DCs Freq 58 embolised
3755 Dividing cDCs CD8 ab-T cells 1 Freq 58 embolised
3756 Midzonal LSEC CD8 ab-T cells 1 Freq 58 embolised
3757 LSEC (remodelling) cDC1 Freq 58 embolised
3758 MAIT cells 1 cDC2 Freq 58 embolised
3759 NK cells 1 Cholangiocytes Freq 58 embolised
3760 CD8 ab-T cells 1 Dividing cDCs Freq 58 embolised
3761 Hepatocytes Dividing cDCs Freq 58 embolised
3762 activated DCs Fibroblasts 2 Freq 58 embolised
3763 Infiltrating NK cells Fibroblasts 2 Freq 58 embolised
3764 Hepatocytes Fibroblasts 3 Freq 58 embolised
3765 Monocytes (IGSF21+ GPR34+) gd-T cells Freq 58 embolised
3766 Dividing cDCs Hepatocytes Freq 58 embolised
3767 Fibroblasts 3 Hepatocytes Freq 58 embolised
3768 Fibroblasts 2 Infiltrating NK cells Freq 58 embolised
3769 Stellate cells Infiltrating NK cells Freq 58 embolised
3770 activated DCs Kupffer cells Freq 58 embolised
3771 cDC1 LSEC (remodelling) Freq 58 embolised
3772 NK cells 2 LSEC (remodelling) Freq 58 embolised
3773 NK cells 1 LSEC (stress) Freq 58 embolised
3774 cDC2 MAIT cells 1 Freq 58 embolised
3775 CD8 ab-T cells 1 Midzonal LSEC Freq 58 embolised
3776 gd-T cells Monocytes (IGSF21+ GPR34+) Freq 58 embolised
3777 TRM cells Monocytes (secretory) Freq 58 embolised
3778 Cholangiocytes NK cells 1 Freq 58 embolised
3779 LSEC (stress) NK cells 1 Freq 58 embolised
3780 LSEC (remodelling) NK cells 2 Freq 58 embolised
3781 Treg Pericentral LSEC Freq 58 embolised
3782 Infiltrating NK cells Stellate cells Freq 58 embolised
3783 Pericentral LSEC Treg Freq 58 embolised
3784 Monocytes (secretory) TRM cells Freq 58 embolised
3785 Monocytes (TREM2+ CD9+) ab-T cells (stress) Freq 59 embolised
3786 LSEC (interferon) activated DCs Freq 59 embolised
3787 Cholangiocytes CD8 ab-T cells (stress) Freq 59 embolised
3788 LSEC (interferon) CD8 ab-T cells 1 Freq 59 embolised
3789 Lymphatic EC CD8 ab-T cells 1 Freq 59 embolised
3790 Periportal LSEC CD8 ab-T cells 1 Freq 59 embolised
3791 Monocytes (TREM2+ CD9+) CD8 ab-T cells 2 Freq 59 embolised
3792 CD8 ab-T cells (stress) Cholangiocytes Freq 59 embolised
3793 MAIT cells 1 EC non-LSEC Freq 59 embolised
3794 TRM cells Fibroblasts 2 Freq 59 embolised
3795 pDCs Fibroblasts 3 Freq 59 embolised
3796 Kupffer cells gd-T cells Freq 59 embolised
3797 Lymphatic EC gd-T cells Freq 59 embolised
3798 Macrophages (HES4+) gd-T cells Freq 59 embolised
3799 Monocytes (IGSF21+ GPR34+) Hepatocytes Freq 59 embolised
3800 gd-T cells Kupffer cells Freq 59 embolised
3801 LSEC (high MT 2) LSEC (fenestr.) Freq 59 embolised
3802 LSEC (fenestr.) LSEC (high MT 2) Freq 59 embolised
3803 Midzonal LSEC LSEC (high MT 2) Freq 59 embolised
3804 activated DCs LSEC (interferon) Freq 59 embolised
3805 CD8 ab-T cells 1 LSEC (interferon) Freq 59 embolised
3806 Treg LSEC (remodelling) Freq 59 embolised
3807 CD8 ab-T cells 1 Lymphatic EC Freq 59 embolised
3808 gd-T cells Lymphatic EC Freq 59 embolised
3809 gd-T cells Macrophages (HES4+) Freq 59 embolised
3810 EC non-LSEC MAIT cells 1 Freq 59 embolised
3811 Periportal LSEC MAIT cells 2 Freq 59 embolised
3812 LSEC (high MT 2) Midzonal LSEC Freq 59 embolised
3813 Hepatocytes Monocytes (IGSF21+ GPR34+) Freq 59 embolised
3814 VSMC Monocytes (IGSF21+ GPR34+) Freq 59 embolised
3815 ab-T cells (stress) Monocytes (TREM2+ CD9+) Freq 59 embolised
3816 CD8 ab-T cells 2 Monocytes (TREM2+ CD9+) Freq 59 embolised
3817 Fibroblasts 3 pDCs Freq 59 embolised
3818 CD8 ab-T cells 1 Periportal LSEC Freq 59 embolised
3819 MAIT cells 2 Periportal LSEC Freq 59 embolised
3820 LSEC (remodelling) Treg Freq 59 embolised
3821 Fibroblasts 2 TRM cells Freq 59 embolised
3822 Monocytes (IGSF21+ GPR34+) VSMC Freq 59 embolised
3823 Treg activated DCs Freq 60 embolised
3824 cDC2 CD8 ab-T cells 1 Freq 60 embolised
3825 Dividing endothelial cells CD8 ab-T cells 1 Freq 60 embolised
3826 Monocytes (IGSF21+ GPR34+) CD8 ab-T cells 1 Freq 60 embolised
3827 CD8 ab-T cells 1 cDC2 Freq 60 embolised
3828 CD8 ab-T cells 1 Dividing endothelial cells Freq 60 embolised
3829 Fibroblasts 2 Dividing T/NK cells Freq 60 embolised
3830 LSEC (high MT 1) Dividing T/NK cells Freq 60 embolised
3831 Pericentral LSEC Dividing T/NK cells Freq 60 embolised
3832 LSEC (high MT 2) EC non-LSEC Freq 60 embolised
3833 TRM cells EC non-LSEC Freq 60 embolised
3834 Dividing T/NK cells Fibroblasts 2 Freq 60 embolised
3835 Treg Infiltrating NK cells Freq 60 embolised
3836 Dividing T/NK cells LSEC (high MT 1) Freq 60 embolised
3837 EC non-LSEC LSEC (high MT 2) Freq 60 embolised
3838 NK cells 1 LSEC (interferon) Freq 60 embolised
3839 NK cells 3 LSEC (remodelling) Freq 60 embolised
3840 NK cells 2 LSEC (stress) Freq 60 embolised
3841 NK cells 2 Macrophages Freq 60 embolised
3842 NK cells 1 Macrophages (HES4+) Freq 60 embolised
3843 NK cells 1 Midzonal LSEC Freq 60 embolised
3844 CD8 ab-T cells 1 Monocytes (IGSF21+ GPR34+) Freq 60 embolised
3845 LSEC (interferon) NK cells 1 Freq 60 embolised
3846 Macrophages (HES4+) NK cells 1 Freq 60 embolised
3847 Midzonal LSEC NK cells 1 Freq 60 embolised
3848 LSEC (stress) NK cells 2 Freq 60 embolised
3849 Macrophages NK cells 2 Freq 60 embolised
3850 LSEC (remodelling) NK cells 3 Freq 60 embolised
3851 Dividing T/NK cells Pericentral LSEC Freq 60 embolised
3852 activated DCs Treg Freq 60 embolised
3853 Infiltrating NK cells Treg Freq 60 embolised
3854 Treg Treg Freq 60 embolised
3855 EC non-LSEC TRM cells Freq 60 embolised
3856 Kupffer cells (SUCNR1+) ab-T cells (stress) Freq 61 embolised
3857 Dividing cDCs activated DCs Freq 61 embolised
3858 Macrophages activated DCs Freq 61 embolised
3859 Monocytes (IGSF21+ GPR34+) activated DCs Freq 61 embolised
3860 Kupffer cells (SUCNR1+) B cells Freq 61 embolised
3861 LSEC (remodelling) CD8 ab-T cells (stress) Freq 61 embolised
3862 Kupffer cells (SUCNR1+) CD8 ab-T cells 2 Freq 61 embolised
3863 NK cells 3 cDC1 Freq 61 embolised
3864 NK cells 1 cDC2 Freq 61 embolised
3865 activated DCs Dividing cDCs Freq 61 embolised
3866 NK cells 2 Dividing cDCs Freq 61 embolised
3867 LSEC (stress) Hepatocytes Freq 61 embolised
3868 ab-T cells (stress) Kupffer cells (SUCNR1+) Freq 61 embolised
3869 B cells Kupffer cells (SUCNR1+) Freq 61 embolised
3870 CD8 ab-T cells 2 Kupffer cells (SUCNR1+) Freq 61 embolised
3871 Periportal LSEC LSEC (high MT 2) Freq 61 embolised
3872 MAIT cells 2 LSEC (interferon) Freq 61 embolised
3873 CD8 ab-T cells (stress) LSEC (remodelling) Freq 61 embolised
3874 Hepatocytes LSEC (stress) Freq 61 embolised
3875 activated DCs Macrophages Freq 61 embolised
3876 LSEC (interferon) MAIT cells 2 Freq 61 embolised
3877 activated DCs Monocytes (IGSF21+ GPR34+) Freq 61 embolised
3878 NK cells 1 Monocytes (IGSF21+ GPR34+) Freq 61 embolised
3879 cDC2 NK cells 1 Freq 61 embolised
3880 Monocytes (IGSF21+ GPR34+) NK cells 1 Freq 61 embolised
3881 Dividing cDCs NK cells 2 Freq 61 embolised
3882 cDC1 NK cells 3 Freq 61 embolised
3883 LSEC (high MT 2) Periportal LSEC Freq 61 embolised
3884 LSEC (fenestr.) activated DCs Freq 62 embolised
3885 Dividing cDCs CD8 ab-T cells (stress) Freq 62 embolised
3886 Macrophages CD8 ab-T cells (stress) Freq 62 embolised
3887 Kupffer cells CD8 ab-T cells 1 Freq 62 embolised
3888 LSEC (stress) cDC1 Freq 62 embolised
3889 CD8 ab-T cells (stress) Dividing cDCs Freq 62 embolised
3890 NK cells 1 Dividing endothelial cells Freq 62 embolised
3891 gd-T cells EC non-LSEC Freq 62 embolised
3892 Kupffer cells Fibroblasts 1 Freq 62 embolised
3893 Hepatocytes Fibroblasts 2 Freq 62 embolised
3894 EC non-LSEC gd-T cells Freq 62 embolised
3895 Periportal LSEC gd-T cells Freq 62 embolised
3896 Fibroblasts 2 Hepatocytes Freq 62 embolised
3897 Kupffer cells (SUCNR1+) IgG+ Plasma cells Freq 62 embolised
3898 CD8 ab-T cells 1 Kupffer cells Freq 62 embolised
3899 Fibroblasts 1 Kupffer cells Freq 62 embolised
3900 LSEC (high MT 1) Kupffer cells Freq 62 embolised
3901 MAIT cells 2 Kupffer cells Freq 62 embolised
3902 IgG+ Plasma cells Kupffer cells (SUCNR1+) Freq 62 embolised
3903 activated DCs LSEC (fenestr.) Freq 62 embolised
3904 Kupffer cells LSEC (high MT 1) Freq 62 embolised
3905 Monocytes (IGSF21+ GPR34+) LSEC (high MT 1) Freq 62 embolised
3906 cDC1 LSEC (stress) Freq 62 embolised
3907 CD8 ab-T cells (stress) Macrophages Freq 62 embolised
3908 MAIT cells 2 Macrophages (HES4+) Freq 62 embolised
3909 Kupffer cells MAIT cells 2 Freq 62 embolised
3910 Macrophages (HES4+) MAIT cells 2 Freq 62 embolised
3911 NK cells 2 Midzonal LSEC Freq 62 embolised
3912 LSEC (high MT 1) Monocytes (IGSF21+ GPR34+) Freq 62 embolised
3913 Naive CD4+ T cells Monocytes (TREM2+ CD9+) Freq 62 embolised
3914 Monocytes (TREM2+ CD9+) Naive CD4+ T cells Freq 62 embolised
3915 Dividing endothelial cells NK cells 1 Freq 62 embolised
3916 Midzonal LSEC NK cells 2 Freq 62 embolised
3917 gd-T cells Periportal LSEC Freq 62 embolised
3918 cDC2 activated DCs Freq 63 embolised
3919 Macrophages (HES4+) activated DCs Freq 63 embolised
3920 Periportal LSEC activated DCs Freq 63 embolised
3921 Monocytes (TREM2+ CD9+) B cells Freq 63 embolised
3922 EC non-LSEC CD8 ab-T cells 1 Freq 63 embolised
3923 Dividing T/NK cells cDC1 Freq 63 embolised
3924 activated DCs cDC2 Freq 63 embolised
3925 NK cells 2 Cholangiocytes Freq 63 embolised
3926 pDCs Cholangiocytes Freq 63 embolised
3927 cDC1 Dividing T/NK cells Freq 63 embolised
3928 CD8 ab-T cells 1 EC non-LSEC Freq 63 embolised
3929 Monocytes (TREM2+ CD9+) IgG+ Plasma cells Freq 63 embolised
3930 LSEC (remodelling) Infiltrating NK cells Freq 63 embolised
3931 NK cells 1 Kupffer cells Freq 63 embolised
3932 Naive CD4+ T cells Kupffer cells (SUCNR1+) Freq 63 embolised
3933 NK cells 1 LSEC (fenestr.) Freq 63 embolised
3934 Lymphatic EC LSEC (high MT 2) Freq 63 embolised
3935 Monocytes (secretory) LSEC (high MT 2) Freq 63 embolised
3936 Infiltrating NK cells LSEC (remodelling) Freq 63 embolised
3937 Treg LSEC (stress) Freq 63 embolised
3938 LSEC (high MT 2) Lymphatic EC Freq 63 embolised
3939 NK cells 1 Lymphatic EC Freq 63 embolised
3940 activated DCs Macrophages (HES4+) Freq 63 embolised
3941 Monocytes (IGSF21+ GPR34+) MAIT cells 2 Freq 63 embolised
3942 MAIT cells 2 Monocytes (IGSF21+ GPR34+) Freq 63 embolised
3943 LSEC (high MT 2) Monocytes (secretory) Freq 63 embolised
3944 B cells Monocytes (TREM2+ CD9+) Freq 63 embolised
3945 IgG+ Plasma cells Monocytes (TREM2+ CD9+) Freq 63 embolised
3946 Kupffer cells (SUCNR1+) Naive CD4+ T cells Freq 63 embolised
3947 Kupffer cells NK cells 1 Freq 63 embolised
3948 LSEC (fenestr.) NK cells 1 Freq 63 embolised
3949 Lymphatic EC NK cells 1 Freq 63 embolised
3950 Cholangiocytes NK cells 2 Freq 63 embolised
3951 Cholangiocytes pDCs Freq 63 embolised
3952 activated DCs Periportal LSEC Freq 63 embolised
3953 LSEC (stress) Treg Freq 63 embolised
3954 Lymphatic EC activated DCs Freq 64 embolised
3955 LSEC (stress) CD8 ab-T cells (stress) Freq 64 embolised
3956 Midzonal LSEC CD8 ab-T cells (stress) Freq 64 embolised
3957 Cholangiocytes cDC1 Freq 64 embolised
3958 Fibroblasts 2 cDC1 Freq 64 embolised
3959 Infiltrating NK cells cDC1 Freq 64 embolised
3960 Treg cDC1 Freq 64 embolised
3961 NK cells 2 cDC2 Freq 64 embolised
3962 cDC1 Cholangiocytes Freq 64 embolised
3963 NK cells 3 Cholangiocytes Freq 64 embolised
3964 Treg Dividing T/NK cells Freq 64 embolised
3965 MAIT cells 2 EC non-LSEC Freq 64 embolised
3966 NK cells 1 EC non-LSEC Freq 64 embolised
3967 cDC1 Fibroblasts 2 Freq 64 embolised
3968 LSEC (fenestr.) gd-T cells Freq 64 embolised
3969 Monocytes (secretory) gd-T cells Freq 64 embolised
3970 Macrophages (HES4+) Hepatocytes Freq 64 embolised
3971 Midzonal LSEC Hepatocytes Freq 64 embolised
3972 cDC1 Infiltrating NK cells Freq 64 embolised
3973 LSEC (stress) Infiltrating NK cells Freq 64 embolised
3974 gd-T cells LSEC (fenestr.) Freq 64 embolised
3975 Macrophages (HES4+) LSEC (high MT 1) Freq 64 embolised
3976 pDCs LSEC (interferon) Freq 64 embolised
3977 CD8 ab-T cells (stress) LSEC (stress) Freq 64 embolised
3978 Infiltrating NK cells LSEC (stress) Freq 64 embolised
3979 NK cells 3 LSEC (stress) Freq 64 embolised
3980 activated DCs Lymphatic EC Freq 64 embolised
3981 Hepatocytes Macrophages (HES4+) Freq 64 embolised
3982 LSEC (high MT 1) Macrophages (HES4+) Freq 64 embolised
3983 NK cells 2 Macrophages (HES4+) Freq 64 embolised
3984 EC non-LSEC MAIT cells 2 Freq 64 embolised
3985 CD8 ab-T cells (stress) Midzonal LSEC Freq 64 embolised
3986 Hepatocytes Midzonal LSEC Freq 64 embolised
3987 gd-T cells Monocytes (secretory) Freq 64 embolised
3988 EC non-LSEC NK cells 1 Freq 64 embolised
3989 Periportal LSEC NK cells 1 Freq 64 embolised
3990 cDC2 NK cells 2 Freq 64 embolised
3991 Macrophages (HES4+) NK cells 2 Freq 64 embolised
3992 Cholangiocytes NK cells 3 Freq 64 embolised
3993 LSEC (stress) NK cells 3 Freq 64 embolised
3994 LSEC (interferon) pDCs Freq 64 embolised
3995 NK cells 1 Periportal LSEC Freq 64 embolised
3996 cDC1 Treg Freq 64 embolised
3997 Dividing T/NK cells Treg Freq 64 embolised
3998 Dividing endothelial cells activated DCs Freq 65 embolised
3999 EC non-LSEC activated DCs Freq 65 embolised
4000 Monocytes (IGSF21+ GPR34+) CD8 ab-T cells (stress) Freq 65 embolised
4001 MAIT cells 2 cDC2 Freq 65 embolised
4002 VSMC cDC2 Freq 65 embolised
4003 NK cells 3 Dividing cDCs Freq 65 embolised
4004 activated DCs Dividing endothelial cells Freq 65 embolised
4005 pDCs Dividing endothelial cells Freq 65 embolised
4006 activated DCs EC non-LSEC Freq 65 embolised
4007 pDCs Fibroblasts 2 Freq 65 embolised
4008 Macrophages Hepatocytes Freq 65 embolised
4009 Periportal LSEC Hepatocytes Freq 65 embolised
4010 Pericentral LSEC Kupffer cells Freq 65 embolised
4011 TRM cells Kupffer cells (SUCNR1+) Freq 65 embolised
4012 VSMC LSEC (high MT 2) Freq 65 embolised
4013 Hepatocytes Macrophages Freq 65 embolised
4014 VSMC Macrophages (HES4+) Freq 65 embolised
4015 cDC2 MAIT cells 2 Freq 65 embolised
4016 pDCs Midzonal LSEC Freq 65 embolised
4017 CD8 ab-T cells (stress) Monocytes (IGSF21+ GPR34+) Freq 65 embolised
4018 Dividing cDCs NK cells 3 Freq 65 embolised
4019 Dividing endothelial cells pDCs Freq 65 embolised
4020 Fibroblasts 2 pDCs Freq 65 embolised
4021 Midzonal LSEC pDCs Freq 65 embolised
4022 Kupffer cells Pericentral LSEC Freq 65 embolised
4023 Hepatocytes Periportal LSEC Freq 65 embolised
4024 Kupffer cells (SUCNR1+) TRM cells Freq 65 embolised
4025 cDC2 VSMC Freq 65 embolised
4026 LSEC (high MT 2) VSMC Freq 65 embolised
4027 Macrophages (HES4+) VSMC Freq 65 embolised
4028 Kupffer cells CD8 ab-T cells (stress) Freq 66 embolised
4029 cDC1 cDC1 Freq 66 embolised
4030 Midzonal LSEC cDC1 Freq 66 embolised
4031 Dividing T/NK cells Cholangiocytes Freq 66 embolised
4032 Hepatocytes Cholangiocytes Freq 66 embolised
4033 NK cells 2 Dividing endothelial cells Freq 66 embolised
4034 Cholangiocytes Dividing T/NK cells Freq 66 embolised
4035 NK cells 2 EC non-LSEC Freq 66 embolised
4036 Monocytes (IGSF21+ GPR34+) Fibroblasts 1 Freq 66 embolised
4037 Cholangiocytes Hepatocytes Freq 66 embolised
4038 Macrophages Infiltrating NK cells Freq 66 embolised
4039 CD8 ab-T cells (stress) Kupffer cells Freq 66 embolised
4040 LSEC (remodelling) Kupffer cells Freq 66 embolised
4041 NK cells 3 Kupffer cells Freq 66 embolised
4042 VSMC Kupffer cells Freq 66 embolised
4043 NK cells 2 LSEC (fenestr.) Freq 66 embolised
4044 Macrophages LSEC (high MT 1) Freq 66 embolised
4045 LSEC (interferon) LSEC (high MT 2) Freq 66 embolised
4046 LSEC (high MT 2) LSEC (interferon) Freq 66 embolised
4047 NK cells 2 LSEC (interferon) Freq 66 embolised
4048 Kupffer cells LSEC (remodelling) Freq 66 embolised
4049 NK cells 2 Lymphatic EC Freq 66 embolised
4050 Infiltrating NK cells Macrophages Freq 66 embolised
4051 LSEC (high MT 1) Macrophages Freq 66 embolised
4052 pDCs Macrophages Freq 66 embolised
4053 Monocytes (secretory) MAIT cells 1 Freq 66 embolised
4054 cDC1 Midzonal LSEC Freq 66 embolised
4055 NK cells 3 Midzonal LSEC Freq 66 embolised
4056 Fibroblasts 1 Monocytes (IGSF21+ GPR34+) Freq 66 embolised
4057 NK cells 2 Monocytes (IGSF21+ GPR34+) Freq 66 embolised
4058 MAIT cells 1 Monocytes (secretory) Freq 66 embolised
4059 NK cells 1 Monocytes (secretory) Freq 66 embolised
4060 Monocytes (secretory) NK cells 1 Freq 66 embolised
4061 Dividing endothelial cells NK cells 2 Freq 66 embolised
4062 EC non-LSEC NK cells 2 Freq 66 embolised
4063 LSEC (fenestr.) NK cells 2 Freq 66 embolised
4064 LSEC (interferon) NK cells 2 Freq 66 embolised
4065 Lymphatic EC NK cells 2 Freq 66 embolised
4066 Monocytes (IGSF21+ GPR34+) NK cells 2 Freq 66 embolised
4067 Kupffer cells NK cells 3 Freq 66 embolised
4068 Midzonal LSEC NK cells 3 Freq 66 embolised
4069 Macrophages pDCs Freq 66 embolised
4070 Kupffer cells VSMC Freq 66 embolised
4071 Macrophages (HES4+) CD8 ab-T cells (stress) Freq 67 embolised
4072 LSEC (high MT 1) cDC2 Freq 67 embolised
4073 Infiltrating NK cells Cholangiocytes Freq 67 embolised
4074 LSEC (high MT 2) Dividing endothelial cells Freq 67 embolised
4075 Macrophages (HES4+) Fibroblasts 1 Freq 67 embolised
4076 Treg Fibroblasts 3 Freq 67 embolised
4077 Cholangiocytes Infiltrating NK cells Freq 67 embolised
4078 NK cells 2 Kupffer cells Freq 67 embolised
4079 cDC2 LSEC (high MT 1) Freq 67 embolised
4080 Dividing endothelial cells LSEC (high MT 2) Freq 67 embolised
4081 NK cells 3 Lymphatic EC Freq 67 embolised
4082 NK cells 3 Macrophages Freq 67 embolised
4083 CD8 ab-T cells (stress) Macrophages (HES4+) Freq 67 embolised
4084 Fibroblasts 1 Macrophages (HES4+) Freq 67 embolised
4085 NK cells 3 Monocytes (IGSF21+ GPR34+) Freq 67 embolised
4086 TRM cells Monocytes (TREM2+ CD9+) Freq 67 embolised
4087 Kupffer cells NK cells 2 Freq 67 embolised
4088 Periportal LSEC NK cells 2 Freq 67 embolised
4089 Lymphatic EC NK cells 3 Freq 67 embolised
4090 Macrophages NK cells 3 Freq 67 embolised
4091 Monocytes (IGSF21+ GPR34+) NK cells 3 Freq 67 embolised
4092 NK cells 2 Periportal LSEC Freq 67 embolised
4093 Fibroblasts 3 Treg Freq 67 embolised
4094 Monocytes (TREM2+ CD9+) TRM cells Freq 67 embolised
4095 Dividing endothelial cells CD8 ab-T cells (stress) Freq 68 embolised
4096 Stellate cells Dividing cDCs Freq 68 embolised
4097 CD8 ab-T cells (stress) Dividing endothelial cells Freq 68 embolised
4098 Treg Fibroblasts 2 Freq 68 embolised
4099 LSEC (interferon) Hepatocytes Freq 68 embolised
4100 Monocytes (secretory) Hepatocytes Freq 68 embolised
4101 Stellate cells Kupffer cells Freq 68 embolised
4102 pDCs LSEC (fenestr.) Freq 68 embolised
4103 Hepatocytes LSEC (interferon) Freq 68 embolised
4104 NK cells 3 LSEC (interferon) Freq 68 embolised
4105 Monocytes (IGSF21+ GPR34+) LSEC (remodelling) Freq 68 embolised
4106 Stellate cells Macrophages Freq 68 embolised
4107 Pericentral LSEC Macrophages (HES4+) Freq 68 embolised
4108 Stellate cells Macrophages (HES4+) Freq 68 embolised
4109 Treg Midzonal LSEC Freq 68 embolised
4110 LSEC (remodelling) Monocytes (IGSF21+ GPR34+) Freq 68 embolised
4111 Stellate cells Monocytes (IGSF21+ GPR34+) Freq 68 embolised
4112 Hepatocytes Monocytes (secretory) Freq 68 embolised
4113 LSEC (interferon) NK cells 3 Freq 68 embolised
4114 LSEC (fenestr.) pDCs Freq 68 embolised
4115 Macrophages (HES4+) Pericentral LSEC Freq 68 embolised
4116 Dividing cDCs Stellate cells Freq 68 embolised
4117 Kupffer cells Stellate cells Freq 68 embolised
4118 Macrophages Stellate cells Freq 68 embolised
4119 Macrophages (HES4+) Stellate cells Freq 68 embolised
4120 Monocytes (IGSF21+ GPR34+) Stellate cells Freq 68 embolised
4121 Fibroblasts 2 Treg Freq 68 embolised
4122 Midzonal LSEC Treg Freq 68 embolised
4123 cDC2 CD8 ab-T cells (stress) Freq 69 embolised
4124 Monocytes (secretory) CD8 ab-T cells 1 Freq 69 embolised
4125 CD8 ab-T cells (stress) cDC2 Freq 69 embolised
4126 Fibroblasts 1 cDC2 Freq 69 embolised
4127 Fibroblasts 1 Dividing cDCs Freq 69 embolised
4128 Infiltrating NK cells Dividing cDCs Freq 69 embolised
4129 LSEC (high MT 1) Dividing cDCs Freq 69 embolised
4130 Hepatocytes Dividing endothelial cells Freq 69 embolised
4131 Infiltrating NK cells Dividing endothelial cells Freq 69 embolised
4132 Hepatocytes EC non-LSEC Freq 69 embolised
4133 cDC2 Fibroblasts 1 Freq 69 embolised
4134 Dividing cDCs Fibroblasts 1 Freq 69 embolised
4135 Macrophages Fibroblasts 1 Freq 69 embolised
4136 Dividing endothelial cells Hepatocytes Freq 69 embolised
4137 EC non-LSEC Hepatocytes Freq 69 embolised
4138 Dividing cDCs Infiltrating NK cells Freq 69 embolised
4139 Dividing endothelial cells Infiltrating NK cells Freq 69 embolised
4140 LSEC (interferon) Infiltrating NK cells Freq 69 embolised
4141 LSEC (stress) Kupffer cells Freq 69 embolised
4142 pDCs Kupffer cells Freq 69 embolised
4143 NK cells 3 LSEC (fenestr.) Freq 69 embolised
4144 Dividing cDCs LSEC (high MT 1) Freq 69 embolised
4145 Stellate cells LSEC (high MT 2) Freq 69 embolised
4146 Infiltrating NK cells LSEC (interferon) Freq 69 embolised
4147 Kupffer cells LSEC (stress) Freq 69 embolised
4148 Fibroblasts 1 Macrophages Freq 69 embolised
4149 Pericentral LSEC Macrophages Freq 69 embolised
4150 Treg Macrophages Freq 69 embolised
4151 VSMC Macrophages Freq 69 embolised
4152 pDCs Macrophages (HES4+) Freq 69 embolised
4153 CD8 ab-T cells 1 Monocytes (secretory) Freq 69 embolised
4154 LSEC (fenestr.) NK cells 3 Freq 69 embolised
4155 Kupffer cells pDCs Freq 69 embolised
4156 Macrophages (HES4+) pDCs Freq 69 embolised
4157 Macrophages Pericentral LSEC Freq 69 embolised
4158 LSEC (high MT 2) Stellate cells Freq 69 embolised
4159 Macrophages Treg Freq 69 embolised
4160 Macrophages VSMC Freq 69 embolised
4161 LSEC (fenestr.) CD8 ab-T cells (stress) Freq 70 embolised
4162 Lymphatic EC CD8 ab-T cells (stress) Freq 70 embolised
4163 Dividing endothelial cells cDC1 Freq 70 embolised
4164 LSEC (interferon) cDC1 Freq 70 embolised
4165 NK cells 3 cDC2 Freq 70 embolised
4166 Stellate cells cDC2 Freq 70 embolised
4167 cDC1 Dividing endothelial cells Freq 70 embolised
4168 NK cells 3 Dividing endothelial cells Freq 70 embolised
4169 LSEC (remodelling) Dividing T/NK cells Freq 70 embolised
4170 NK cells 3 EC non-LSEC Freq 70 embolised
4171 LSEC (fenestr.) Hepatocytes Freq 70 embolised
4172 Macrophages (HES4+) Infiltrating NK cells Freq 70 embolised
4173 Midzonal LSEC Infiltrating NK cells Freq 70 embolised
4174 Midzonal LSEC Kupffer cells Freq 70 embolised
4175 CD8 ab-T cells (stress) LSEC (fenestr.) Freq 70 embolised
4176 Hepatocytes LSEC (fenestr.) Freq 70 embolised
4177 cDC1 LSEC (interferon) Freq 70 embolised
4178 Dividing T/NK cells LSEC (remodelling) Freq 70 embolised
4179 Macrophages LSEC (remodelling) Freq 70 embolised
4180 Macrophages (HES4+) LSEC (remodelling) Freq 70 embolised
4181 CD8 ab-T cells (stress) Lymphatic EC Freq 70 embolised
4182 LSEC (remodelling) Macrophages Freq 70 embolised
4183 Infiltrating NK cells Macrophages (HES4+) Freq 70 embolised
4184 LSEC (remodelling) Macrophages (HES4+) Freq 70 embolised
4185 Infiltrating NK cells Midzonal LSEC Freq 70 embolised
4186 Kupffer cells Midzonal LSEC Freq 70 embolised
4187 pDCs Monocytes (IGSF21+ GPR34+) Freq 70 embolised
4188 Pericentral LSEC Monocytes (IGSF21+ GPR34+) Freq 70 embolised
4189 NK cells 2 Monocytes (secretory) Freq 70 embolised
4190 Monocytes (secretory) NK cells 2 Freq 70 embolised
4191 cDC2 NK cells 3 Freq 70 embolised
4192 Dividing endothelial cells NK cells 3 Freq 70 embolised
4193 EC non-LSEC NK cells 3 Freq 70 embolised
4194 Periportal LSEC NK cells 3 Freq 70 embolised
4195 Monocytes (IGSF21+ GPR34+) pDCs Freq 70 embolised
4196 Monocytes (IGSF21+ GPR34+) Pericentral LSEC Freq 70 embolised
4197 NK cells 3 Periportal LSEC Freq 70 embolised
4198 cDC2 Stellate cells Freq 70 embolised
4199 Infiltrating NK cells cDC2 Freq 71 embolised
4200 pDCs cDC2 Freq 71 embolised
4201 pDCs Dividing cDCs Freq 71 embolised
4202 Macrophages Dividing T/NK cells Freq 71 embolised
4203 cDC2 Infiltrating NK cells Freq 71 embolised
4204 LSEC (fenestr.) Infiltrating NK cells Freq 71 embolised
4205 LSEC (high MT 2) Kupffer cells (SUCNR1+) Freq 71 embolised
4206 Infiltrating NK cells LSEC (fenestr.) Freq 71 embolised
4207 Kupffer cells (SUCNR1+) LSEC (high MT 2) Freq 71 embolised
4208 Treg LSEC (interferon) Freq 71 embolised
4209 Dividing T/NK cells Macrophages Freq 71 embolised
4210 Monocytes (secretory) MAIT cells 2 Freq 71 embolised
4211 MAIT cells 2 Monocytes (secretory) Freq 71 embolised
4212 cDC2 pDCs Freq 71 embolised
4213 Dividing cDCs pDCs Freq 71 embolised
4214 Periportal LSEC pDCs Freq 71 embolised
4215 pDCs Periportal LSEC Freq 71 embolised
4216 LSEC (interferon) Treg Freq 71 embolised
4217 LSEC (interferon) CD8 ab-T cells (stress) Freq 72 embolised
4218 Periportal LSEC CD8 ab-T cells (stress) Freq 72 embolised
4219 Treg Dividing endothelial cells Freq 72 embolised
4220 LSEC (stress) Dividing T/NK cells Freq 72 embolised
4221 Lymphatic EC Hepatocytes Freq 72 embolised
4222 Treg LSEC (fenestr.) Freq 72 embolised
4223 CD8 ab-T cells (stress) LSEC (interferon) Freq 72 embolised
4224 Dividing T/NK cells LSEC (stress) Freq 72 embolised
4225 Hepatocytes Lymphatic EC Freq 72 embolised
4226 NK cells 3 Macrophages (HES4+) Freq 72 embolised
4227 Macrophages (HES4+) NK cells 3 Freq 72 embolised
4228 CD8 ab-T cells (stress) Periportal LSEC Freq 72 embolised
4229 Treg Periportal LSEC Freq 72 embolised
4230 Dividing endothelial cells Treg Freq 72 embolised
4231 LSEC (fenestr.) Treg Freq 72 embolised
4232 Periportal LSEC Treg Freq 72 embolised
4233 Kupffer cells cDC1 Freq 73 embolised
4234 Lymphatic EC cDC1 Freq 73 embolised
4235 Macrophages cDC1 Freq 73 embolised
4236 Pericentral LSEC cDC2 Freq 73 embolised
4237 LSEC (high MT 2) Fibroblasts 1 Freq 73 embolised
4238 Macrophages (HES4+) Fibroblasts 3 Freq 73 embolised
4239 Kupffer cells (SUCNR1+) Hepatocytes Freq 73 embolised
4240 Monocytes (IGSF21+ GPR34+) Infiltrating NK cells Freq 73 embolised
4241 Periportal LSEC Infiltrating NK cells Freq 73 embolised
4242 cDC1 Kupffer cells Freq 73 embolised
4243 Hepatocytes Kupffer cells (SUCNR1+) Freq 73 embolised
4244 Pericentral LSEC LSEC (high MT 1) Freq 73 embolised
4245 Fibroblasts 1 LSEC (high MT 2) Freq 73 embolised
4246 Macrophages (HES4+) LSEC (stress) Freq 73 embolised
4247 Monocytes (IGSF21+ GPR34+) LSEC (stress) Freq 73 embolised
4248 cDC1 Lymphatic EC Freq 73 embolised
4249 cDC1 Macrophages Freq 73 embolised
4250 Fibroblasts 3 Macrophages (HES4+) Freq 73 embolised
4251 LSEC (stress) Macrophages (HES4+) Freq 73 embolised
4252 Infiltrating NK cells Monocytes (IGSF21+ GPR34+) Freq 73 embolised
4253 LSEC (stress) Monocytes (IGSF21+ GPR34+) Freq 73 embolised
4254 Treg Monocytes (IGSF21+ GPR34+) Freq 73 embolised
4255 cDC2 Pericentral LSEC Freq 73 embolised
4256 LSEC (high MT 1) Pericentral LSEC Freq 73 embolised
4257 Infiltrating NK cells Periportal LSEC Freq 73 embolised
4258 Monocytes (IGSF21+ GPR34+) Treg Freq 73 embolised
4259 Monocytes (secretory) activated DCs Freq 74 embolised
4260 Periportal LSEC cDC1 Freq 74 embolised
4261 Kupffer cells Cholangiocytes Freq 74 embolised
4262 Pericentral LSEC Dividing cDCs Freq 74 embolised
4263 pDCs EC non-LSEC Freq 74 embolised
4264 Kupffer cells Fibroblasts 3 Freq 74 embolised
4265 Monocytes (IGSF21+ GPR34+) Fibroblasts 3 Freq 74 embolised
4266 Kupffer cells (SUCNR1+) gd-T cells Freq 74 embolised
4267 Monocytes (TREM2+ CD9+) gd-T cells Freq 74 embolised
4268 Lymphatic EC Infiltrating NK cells Freq 74 embolised
4269 Cholangiocytes Kupffer cells Freq 74 embolised
4270 Fibroblasts 3 Kupffer cells Freq 74 embolised
4271 Treg Kupffer cells Freq 74 embolised
4272 gd-T cells Kupffer cells (SUCNR1+) Freq 74 embolised
4273 MAIT cells 1 Kupffer cells (SUCNR1+) Freq 74 embolised
4274 LSEC (high MT 1) LSEC (high MT 1) Freq 74 embolised
4275 Monocytes (TREM2+ CD9+) LSEC (high MT 2) Freq 74 embolised
4276 LSEC (remodelling) LSEC (remodelling) Freq 74 embolised
4277 Infiltrating NK cells Lymphatic EC Freq 74 embolised
4278 Treg Lymphatic EC Freq 74 embolised
4279 Kupffer cells (SUCNR1+) MAIT cells 1 Freq 74 embolised
4280 Monocytes (TREM2+ CD9+) MAIT cells 1 Freq 74 embolised
4281 Monocytes (IGSF21+ GPR34+) Midzonal LSEC Freq 74 embolised
4282 Fibroblasts 3 Monocytes (IGSF21+ GPR34+) Freq 74 embolised
4283 Midzonal LSEC Monocytes (IGSF21+ GPR34+) Freq 74 embolised
4284 activated DCs Monocytes (secretory) Freq 74 embolised
4285 gd-T cells Monocytes (TREM2+ CD9+) Freq 74 embolised
4286 LSEC (high MT 2) Monocytes (TREM2+ CD9+) Freq 74 embolised
4287 MAIT cells 1 Monocytes (TREM2+ CD9+) Freq 74 embolised
4288 EC non-LSEC pDCs Freq 74 embolised
4289 Dividing cDCs Pericentral LSEC Freq 74 embolised
4290 cDC1 Periportal LSEC Freq 74 embolised
4291 Kupffer cells Treg Freq 74 embolised
4292 Lymphatic EC Treg Freq 74 embolised
4293 EC non-LSEC CD8 ab-T cells (stress) Freq 75 embolised
4294 cDC2 cDC1 Freq 75 embolised
4295 Monocytes (IGSF21+ GPR34+) cDC1 Freq 75 embolised
4296 cDC1 cDC2 Freq 75 embolised
4297 LSEC (remodelling) cDC2 Freq 75 embolised
4298 Midzonal LSEC Dividing T/NK cells Freq 75 embolised
4299 CD8 ab-T cells (stress) EC non-LSEC Freq 75 embolised
4300 Kupffer cells Infiltrating NK cells Freq 75 embolised
4301 Infiltrating NK cells Kupffer cells Freq 75 embolised
4302 cDC2 LSEC (remodelling) Freq 75 embolised
4303 Pericentral LSEC LSEC (remodelling) Freq 75 embolised
4304 pDCs Lymphatic EC Freq 75 embolised
4305 Dividing T/NK cells Midzonal LSEC Freq 75 embolised
4306 cDC1 Monocytes (IGSF21+ GPR34+) Freq 75 embolised
4307 Lymphatic EC pDCs Freq 75 embolised
4308 LSEC (remodelling) Pericentral LSEC Freq 75 embolised
4309 Kupffer cells (SUCNR1+) activated DCs Freq 76 embolised
4310 LSEC (fenestr.) cDC1 Freq 76 embolised
4311 Treg cDC2 Freq 76 embolised
4312 Monocytes (IGSF21+ GPR34+) Cholangiocytes Freq 76 embolised
4313 Dividing T/NK cells Dividing cDCs Freq 76 embolised
4314 Dividing cDCs Dividing T/NK cells Freq 76 embolised
4315 LSEC (fenestr.) Dividing T/NK cells Freq 76 embolised
4316 Macrophages (HES4+) Dividing T/NK cells Freq 76 embolised
4317 Infiltrating NK cells EC non-LSEC Freq 76 embolised
4318 Kupffer cells Fibroblasts 2 Freq 76 embolised
4319 EC non-LSEC Infiltrating NK cells Freq 76 embolised
4320 Fibroblasts 2 Kupffer cells Freq 76 embolised
4321 Kupffer cells Kupffer cells Freq 76 embolised
4322 LSEC (interferon) Kupffer cells Freq 76 embolised
4323 activated DCs Kupffer cells (SUCNR1+) Freq 76 embolised
4324 cDC1 LSEC (fenestr.) Freq 76 embolised
4325 Dividing T/NK cells LSEC (fenestr.) Freq 76 embolised
4326 LSEC (remodelling) LSEC (high MT 1) Freq 76 embolised
4327 Kupffer cells LSEC (interferon) Freq 76 embolised
4328 LSEC (high MT 1) LSEC (remodelling) Freq 76 embolised
4329 Macrophages LSEC (stress) Freq 76 embolised
4330 LSEC (stress) Macrophages Freq 76 embolised
4331 Dividing T/NK cells Macrophages (HES4+) Freq 76 embolised
4332 Cholangiocytes Monocytes (IGSF21+ GPR34+) Freq 76 embolised
4333 cDC2 Treg Freq 76 embolised
4334 Monocytes (secretory) CD8 ab-T cells (stress) Freq 77 embolised
4335 Dividing T/NK cells cDC2 Freq 77 embolised
4336 LSEC (remodelling) Dividing cDCs Freq 77 embolised
4337 Treg Dividing cDCs Freq 77 embolised
4338 VSMC Dividing cDCs Freq 77 embolised
4339 Kupffer cells Dividing endothelial cells Freq 77 embolised
4340 cDC2 Dividing T/NK cells Freq 77 embolised
4341 LSEC (interferon) Dividing T/NK cells Freq 77 embolised
4342 Monocytes (IGSF21+ GPR34+) Fibroblasts 2 Freq 77 embolised
4343 Macrophages Fibroblasts 3 Freq 77 embolised
4344 Dividing endothelial cells Kupffer cells Freq 77 embolised
4345 Dividing T/NK cells LSEC (interferon) Freq 77 embolised
4346 Dividing cDCs LSEC (remodelling) Freq 77 embolised
4347 Fibroblasts 3 Macrophages Freq 77 embolised
4348 Fibroblasts 2 Monocytes (IGSF21+ GPR34+) Freq 77 embolised
4349 CD8 ab-T cells (stress) Monocytes (secretory) Freq 77 embolised
4350 NK cells 3 Monocytes (secretory) Freq 77 embolised
4351 NK cells 1 Monocytes (TREM2+ CD9+) Freq 77 embolised
4352 Monocytes (TREM2+ CD9+) NK cells 1 Freq 77 embolised
4353 Monocytes (secretory) NK cells 3 Freq 77 embolised
4354 Dividing cDCs Treg Freq 77 embolised
4355 Dividing cDCs VSMC Freq 77 embolised
4356 Fibroblasts 3 cDC2 Freq 78 embolised
4357 LSEC (high MT 1) Cholangiocytes Freq 78 embolised
4358 Macrophages Cholangiocytes Freq 78 embolised
4359 EC non-LSEC Dividing T/NK cells Freq 78 embolised
4360 Dividing T/NK cells EC non-LSEC Freq 78 embolised
4361 cDC2 Fibroblasts 3 Freq 78 embolised
4362 Monocytes (TREM2+ CD9+) Hepatocytes Freq 78 embolised
4363 Monocytes (secretory) Infiltrating NK cells Freq 78 embolised
4364 Cholangiocytes LSEC (high MT 1) Freq 78 embolised
4365 Cholangiocytes Macrophages Freq 78 embolised
4366 Treg Macrophages (HES4+) Freq 78 embolised
4367 Infiltrating NK cells Monocytes (secretory) Freq 78 embolised
4368 Hepatocytes Monocytes (TREM2+ CD9+) Freq 78 embolised
4369 Pericentral LSEC Pericentral LSEC Freq 78 embolised
4370 Macrophages (HES4+) Treg Freq 78 embolised
4371 Monocytes (TREM2+ CD9+) activated DCs Freq 79 embolised
4372 Cholangiocytes cDC2 Freq 79 embolised
4373 LSEC (stress) cDC2 Freq 79 embolised
4374 cDC2 Cholangiocytes Freq 79 embolised
4375 Periportal LSEC Dividing T/NK cells Freq 79 embolised
4376 Treg EC non-LSEC Freq 79 embolised
4377 NK cells 1 Kupffer cells (SUCNR1+) Freq 79 embolised
4378 NK cells 2 Kupffer cells (SUCNR1+) Freq 79 embolised
4379 Monocytes (IGSF21+ GPR34+) LSEC (interferon) Freq 79 embolised
4380 cDC2 LSEC (stress) Freq 79 embolised
4381 LSEC (interferon) Monocytes (IGSF21+ GPR34+) Freq 79 embolised
4382 activated DCs Monocytes (TREM2+ CD9+) Freq 79 embolised
4383 Kupffer cells (SUCNR1+) NK cells 1 Freq 79 embolised
4384 Kupffer cells (SUCNR1+) NK cells 2 Freq 79 embolised
4385 Dividing T/NK cells Periportal LSEC Freq 79 embolised
4386 EC non-LSEC Treg Freq 79 embolised
4387 Kupffer cells (SUCNR1+) CD8 ab-T cells 1 Freq 80 embolised
4388 Monocytes (TREM2+ CD9+) CD8 ab-T cells 1 Freq 80 embolised
4389 Macrophages (HES4+) cDC1 Freq 80 embolised
4390 Macrophages (HES4+) Cholangiocytes Freq 80 embolised
4391 Fibroblasts 3 Dividing cDCs Freq 80 embolised
4392 Dividing T/NK cells Dividing endothelial cells Freq 80 embolised
4393 Dividing endothelial cells Dividing T/NK cells Freq 80 embolised
4394 Kupffer cells Dividing T/NK cells Freq 80 embolised
4395 Lymphatic EC Dividing T/NK cells Freq 80 embolised
4396 Monocytes (IGSF21+ GPR34+) Dividing T/NK cells Freq 80 embolised
4397 Macrophages (HES4+) Fibroblasts 2 Freq 80 embolised
4398 Dividing cDCs Fibroblasts 3 Freq 80 embolised
4399 Dividing T/NK cells Kupffer cells Freq 80 embolised
4400 CD8 ab-T cells 1 Kupffer cells (SUCNR1+) Freq 80 embolised
4401 MAIT cells 2 Kupffer cells (SUCNR1+) Freq 80 embolised
4402 Monocytes (secretory) LSEC (high MT 1) Freq 80 embolised
4403 Dividing T/NK cells Lymphatic EC Freq 80 embolised
4404 Midzonal LSEC Macrophages Freq 80 embolised
4405 cDC1 Macrophages (HES4+) Freq 80 embolised
4406 Cholangiocytes Macrophages (HES4+) Freq 80 embolised
4407 Fibroblasts 2 Macrophages (HES4+) Freq 80 embolised
4408 Midzonal LSEC Macrophages (HES4+) Freq 80 embolised
4409 Kupffer cells (SUCNR1+) MAIT cells 2 Freq 80 embolised
4410 Monocytes (TREM2+ CD9+) MAIT cells 2 Freq 80 embolised
4411 Macrophages Midzonal LSEC Freq 80 embolised
4412 Macrophages (HES4+) Midzonal LSEC Freq 80 embolised
4413 Dividing T/NK cells Monocytes (IGSF21+ GPR34+) Freq 80 embolised
4414 LSEC (high MT 1) Monocytes (secretory) Freq 80 embolised
4415 CD8 ab-T cells 1 Monocytes (TREM2+ CD9+) Freq 80 embolised
4416 MAIT cells 2 Monocytes (TREM2+ CD9+) Freq 80 embolised
4417 Dividing cDCs cDC1 Freq 81 embolised
4418 LSEC (remodelling) Cholangiocytes Freq 81 embolised
4419 Pericentral LSEC Cholangiocytes Freq 81 embolised
4420 cDC1 Dividing cDCs Freq 81 embolised
4421 Kupffer cells EC non-LSEC Freq 81 embolised
4422 Macrophages Fibroblasts 2 Freq 81 embolised
4423 EC non-LSEC Kupffer cells Freq 81 embolised
4424 LSEC (fenestr.) Kupffer cells Freq 81 embolised
4425 Kupffer cells LSEC (fenestr.) Freq 81 embolised
4426 LSEC (stress) LSEC (high MT 1) Freq 81 embolised
4427 Cholangiocytes LSEC (remodelling) Freq 81 embolised
4428 LSEC (high MT 1) LSEC (stress) Freq 81 embolised
4429 Fibroblasts 2 Macrophages Freq 81 embolised
4430 Cholangiocytes Pericentral LSEC Freq 81 embolised
4431 EC non-LSEC cDC1 Freq 82 embolised
4432 VSMC Cholangiocytes Freq 82 embolised
4433 LSEC (stress) Dividing cDCs Freq 82 embolised
4434 cDC1 EC non-LSEC Freq 82 embolised
4435 LSEC (high MT 2) Fibroblasts 3 Freq 82 embolised
4436 Monocytes (IGSF21+ GPR34+) Kupffer cells Freq 82 embolised
4437 Fibroblasts 3 LSEC (high MT 2) Freq 82 embolised
4438 Macrophages (HES4+) LSEC (interferon) Freq 82 embolised
4439 Dividing cDCs LSEC (stress) Freq 82 embolised
4440 LSEC (interferon) Macrophages (HES4+) Freq 82 embolised
4441 Kupffer cells Monocytes (IGSF21+ GPR34+) Freq 82 embolised
4442 pDCs Monocytes (secretory) Freq 82 embolised
4443 Stellate cells Monocytes (secretory) Freq 82 embolised
4444 NK cells 2 Monocytes (TREM2+ CD9+) Freq 82 embolised
4445 Monocytes (TREM2+ CD9+) NK cells 2 Freq 82 embolised
4446 Monocytes (secretory) pDCs Freq 82 embolised
4447 Monocytes (secretory) Stellate cells Freq 82 embolised
4448 Cholangiocytes VSMC Freq 82 embolised
4449 Monocytes (secretory) Dividing T/NK cells Freq 83 embolised
4450 Kupffer cells (SUCNR1+) Fibroblasts 1 Freq 83 embolised
4451 LSEC (high MT 2) Fibroblasts 2 Freq 83 embolised
4452 Fibroblasts 1 Kupffer cells (SUCNR1+) Freq 83 embolised
4453 Fibroblasts 2 LSEC (high MT 2) Freq 83 embolised
4454 Macrophages LSEC (interferon) Freq 83 embolised
4455 LSEC (interferon) Macrophages Freq 83 embolised
4456 Dividing T/NK cells Monocytes (secretory) Freq 83 embolised
4457 Fibroblasts 2 cDC2 Freq 84 embolised
4458 Dividing cDCs Cholangiocytes Freq 84 embolised
4459 Monocytes (secretory) Cholangiocytes Freq 84 embolised
4460 Cholangiocytes Dividing cDCs Freq 84 embolised
4461 Monocytes (TREM2+ CD9+) Fibroblasts 1 Freq 84 embolised
4462 cDC2 Fibroblasts 2 Freq 84 embolised
4463 Macrophages Kupffer cells Freq 84 embolised
4464 Periportal LSEC Kupffer cells Freq 84 embolised
4465 Pericentral LSEC LSEC (stress) Freq 84 embolised
4466 Kupffer cells Macrophages Freq 84 embolised
4467 Cholangiocytes Monocytes (secretory) Freq 84 embolised
4468 Fibroblasts 1 Monocytes (TREM2+ CD9+) Freq 84 embolised
4469 LSEC (stress) Pericentral LSEC Freq 84 embolised
4470 Kupffer cells Periportal LSEC Freq 84 embolised
4471 LSEC (interferon) cDC2 Freq 85 embolised
4472 Midzonal LSEC cDC2 Freq 85 embolised
4473 Fibroblasts 2 Dividing cDCs Freq 85 embolised
4474 Monocytes (IGSF21+ GPR34+) Dividing endothelial cells Freq 85 embolised
4475 Dividing cDCs Fibroblasts 2 Freq 85 embolised
4476 cDC2 LSEC (interferon) Freq 85 embolised
4477 cDC2 Midzonal LSEC Freq 85 embolised
4478 Dividing endothelial cells Monocytes (IGSF21+ GPR34+) Freq 85 embolised
4479 Pericentral LSEC Monocytes (secretory) Freq 85 embolised
4480 VSMC Monocytes (secretory) Freq 85 embolised
4481 Monocytes (secretory) Pericentral LSEC Freq 85 embolised
4482 Monocytes (secretory) VSMC Freq 85 embolised
4483 Stellate cells Cholangiocytes Freq 86 embolised
4484 Midzonal LSEC Dividing cDCs Freq 86 embolised
4485 Monocytes (IGSF21+ GPR34+) EC non-LSEC Freq 86 embolised
4486 NK cells 3 Kupffer cells (SUCNR1+) Freq 86 embolised
4487 Stellate cells Kupffer cells (SUCNR1+) Freq 86 embolised
4488 Monocytes (IGSF21+ GPR34+) LSEC (fenestr.) Freq 86 embolised
4489 LSEC (stress) LSEC (remodelling) Freq 86 embolised
4490 Monocytes (secretory) LSEC (remodelling) Freq 86 embolised
4491 LSEC (remodelling) LSEC (stress) Freq 86 embolised
4492 Dividing cDCs Midzonal LSEC Freq 86 embolised
4493 EC non-LSEC Monocytes (IGSF21+ GPR34+) Freq 86 embolised
4494 LSEC (fenestr.) Monocytes (IGSF21+ GPR34+) Freq 86 embolised
4495 LSEC (remodelling) Monocytes (secretory) Freq 86 embolised
4496 Kupffer cells (SUCNR1+) NK cells 3 Freq 86 embolised
4497 Cholangiocytes Stellate cells Freq 86 embolised
4498 Kupffer cells (SUCNR1+) Stellate cells Freq 86 embolised
4499 Monocytes (secretory) cDC1 Freq 87 embolised
4500 Macrophages EC non-LSEC Freq 87 embolised
4501 Macrophages (HES4+) EC non-LSEC Freq 87 embolised
4502 Lymphatic EC Kupffer cells Freq 87 embolised
4503 Macrophages (HES4+) Kupffer cells Freq 87 embolised
4504 Kupffer cells Lymphatic EC Freq 87 embolised
4505 EC non-LSEC Macrophages Freq 87 embolised
4506 EC non-LSEC Macrophages (HES4+) Freq 87 embolised
4507 Kupffer cells Macrophages (HES4+) Freq 87 embolised
4508 cDC1 Monocytes (secretory) Freq 87 embolised
4509 NK cells 3 Monocytes (TREM2+ CD9+) Freq 87 embolised
4510 VSMC Monocytes (TREM2+ CD9+) Freq 87 embolised
4511 Monocytes (TREM2+ CD9+) NK cells 3 Freq 87 embolised
4512 Monocytes (TREM2+ CD9+) VSMC Freq 87 embolised
4513 LSEC (interferon) Dividing cDCs Freq 88 embolised
4514 Monocytes (secretory) Fibroblasts 1 Freq 88 embolised
4515 Dividing cDCs LSEC (interferon) Freq 88 embolised
4516 Midzonal LSEC LSEC (remodelling) Freq 88 embolised
4517 LSEC (remodelling) Midzonal LSEC Freq 88 embolised
4518 Monocytes (IGSF21+ GPR34+) Monocytes (IGSF21+ GPR34+) Freq 88 embolised
4519 Fibroblasts 1 Monocytes (secretory) Freq 88 embolised
4520 Monocytes (TREM2+ CD9+) CD8 ab-T cells (stress) Freq 89 embolised
4521 Midzonal LSEC Cholangiocytes Freq 89 embolised
4522 Kupffer cells (SUCNR1+) Infiltrating NK cells Freq 89 embolised
4523 Monocytes (TREM2+ CD9+) Infiltrating NK cells Freq 89 embolised
4524 Infiltrating NK cells Kupffer cells (SUCNR1+) Freq 89 embolised
4525 VSMC LSEC (high MT 1) Freq 89 embolised
4526 Cholangiocytes Midzonal LSEC Freq 89 embolised
4527 Periportal LSEC Monocytes (IGSF21+ GPR34+) Freq 89 embolised
4528 Treg Monocytes (secretory) Freq 89 embolised
4529 CD8 ab-T cells (stress) Monocytes (TREM2+ CD9+) Freq 89 embolised
4530 Infiltrating NK cells Monocytes (TREM2+ CD9+) Freq 89 embolised
4531 Monocytes (IGSF21+ GPR34+) Periportal LSEC Freq 89 embolised
4532 Monocytes (secretory) Treg Freq 89 embolised
4533 LSEC (high MT 1) VSMC Freq 89 embolised
4534 Kupffer cells (SUCNR1+) CD8 ab-T cells (stress) Freq 90 embolised
4535 LSEC (stress) Cholangiocytes Freq 90 embolised
4536 Macrophages Dividing endothelial cells Freq 90 embolised
4537 CD8 ab-T cells (stress) Kupffer cells (SUCNR1+) Freq 90 embolised
4538 VSMC Kupffer cells (SUCNR1+) Freq 90 embolised
4539 LSEC (interferon) LSEC (high MT 1) Freq 90 embolised
4540 Monocytes (TREM2+ CD9+) LSEC (high MT 1) Freq 90 embolised
4541 LSEC (high MT 1) LSEC (interferon) Freq 90 embolised
4542 Stellate cells LSEC (remodelling) Freq 90 embolised
4543 Cholangiocytes LSEC (stress) Freq 90 embolised
4544 Monocytes (IGSF21+ GPR34+) Lymphatic EC Freq 90 embolised
4545 Dividing endothelial cells Macrophages Freq 90 embolised
4546 Monocytes (IGSF21+ GPR34+) Macrophages Freq 90 embolised
4547 Monocytes (secretory) Midzonal LSEC Freq 90 embolised
4548 Pericentral LSEC Midzonal LSEC Freq 90 embolised
4549 Lymphatic EC Monocytes (IGSF21+ GPR34+) Freq 90 embolised
4550 Macrophages Monocytes (IGSF21+ GPR34+) Freq 90 embolised
4551 Midzonal LSEC Monocytes (secretory) Freq 90 embolised
4552 LSEC (high MT 1) Monocytes (TREM2+ CD9+) Freq 90 embolised
4553 Stellate cells Monocytes (TREM2+ CD9+) Freq 90 embolised
4554 Midzonal LSEC Pericentral LSEC Freq 90 embolised
4555 LSEC (remodelling) Stellate cells Freq 90 embolised
4556 Monocytes (TREM2+ CD9+) Stellate cells Freq 90 embolised
4557 Kupffer cells (SUCNR1+) VSMC Freq 90 embolised
4558 Kupffer cells cDC2 Freq 91 embolised
4559 Pericentral LSEC EC non-LSEC Freq 91 embolised
4560 cDC2 Kupffer cells Freq 91 embolised
4561 pDCs Kupffer cells (SUCNR1+) Freq 91 embolised
4562 Macrophages LSEC (fenestr.) Freq 91 embolised
4563 Midzonal LSEC LSEC (high MT 1) Freq 91 embolised
4564 Stellate cells LSEC (high MT 1) Freq 91 embolised
4565 Macrophages Lymphatic EC Freq 91 embolised
4566 Macrophages (HES4+) Lymphatic EC Freq 91 embolised
4567 LSEC (fenestr.) Macrophages Freq 91 embolised
4568 Lymphatic EC Macrophages Freq 91 embolised
4569 Lymphatic EC Macrophages (HES4+) Freq 91 embolised
4570 LSEC (high MT 1) Midzonal LSEC Freq 91 embolised
4571 Kupffer cells (SUCNR1+) pDCs Freq 91 embolised
4572 EC non-LSEC Pericentral LSEC Freq 91 embolised
4573 Stellate cells Pericentral LSEC Freq 91 embolised
4574 LSEC (high MT 1) Stellate cells Freq 91 embolised
4575 Pericentral LSEC Stellate cells Freq 91 embolised
4576 Dividing endothelial cells cDC2 Freq 92 embolised
4577 Macrophages cDC2 Freq 92 embolised
4578 cDC2 Dividing endothelial cells Freq 92 embolised
4579 Macrophages (HES4+) Dividing endothelial cells Freq 92 embolised
4580 LSEC (high MT 1) Kupffer cells (SUCNR1+) Freq 92 embolised
4581 Kupffer cells (SUCNR1+) LSEC (high MT 1) Freq 92 embolised
4582 cDC2 Macrophages Freq 92 embolised
4583 Macrophages Macrophages Freq 92 embolised
4584 Periportal LSEC Macrophages Freq 92 embolised
4585 Dividing endothelial cells Macrophages (HES4+) Freq 92 embolised
4586 Macrophages (HES4+) Macrophages (HES4+) Freq 92 embolised
4587 Periportal LSEC Macrophages (HES4+) Freq 92 embolised
4588 Macrophages Periportal LSEC Freq 92 embolised
4589 Macrophages (HES4+) Periportal LSEC Freq 92 embolised
4590 LSEC (high MT 1) EC non-LSEC Freq 93 embolised
4591 EC non-LSEC LSEC (high MT 1) Freq 93 embolised
4592 Monocytes (secretory) LSEC (stress) Freq 93 embolised
4593 Macrophages (HES4+) Macrophages Freq 93 embolised
4594 Macrophages Macrophages (HES4+) Freq 93 embolised
4595 Monocytes (IGSF21+ GPR34+) Macrophages (HES4+) Freq 93 embolised
4596 Macrophages (HES4+) Monocytes (IGSF21+ GPR34+) Freq 93 embolised
4597 LSEC (stress) Monocytes (secretory) Freq 93 embolised
4598 pDCs Monocytes (TREM2+ CD9+) Freq 93 embolised
4599 Monocytes (TREM2+ CD9+) pDCs Freq 93 embolised
4600 Monocytes (TREM2+ CD9+) Cholangiocytes Freq 94 embolised
4601 Macrophages (HES4+) LSEC (fenestr.) Freq 94 embolised
4602 LSEC (stress) LSEC (stress) Freq 94 embolised
4603 LSEC (fenestr.) Macrophages (HES4+) Freq 94 embolised
4604 Cholangiocytes Monocytes (TREM2+ CD9+) Freq 94 embolised
4605 Pericentral LSEC Monocytes (TREM2+ CD9+) Freq 94 embolised
4606 Monocytes (TREM2+ CD9+) Pericentral LSEC Freq 94 embolised
4607 EC non-LSEC cDC2 Freq 95 embolised
4608 Macrophages (HES4+) cDC2 Freq 95 embolised
4609 Kupffer cells (SUCNR1+) Cholangiocytes Freq 95 embolised
4610 Kupffer cells Dividing cDCs Freq 95 embolised
4611 cDC2 EC non-LSEC Freq 95 embolised
4612 LSEC (remodelling) EC non-LSEC Freq 95 embolised
4613 Dividing cDCs Kupffer cells Freq 95 embolised
4614 Cholangiocytes Kupffer cells (SUCNR1+) Freq 95 embolised
4615 Pericentral LSEC Kupffer cells (SUCNR1+) Freq 95 embolised
4616 EC non-LSEC LSEC (remodelling) Freq 95 embolised
4617 Monocytes (TREM2+ CD9+) LSEC (remodelling) Freq 95 embolised
4618 cDC2 Macrophages (HES4+) Freq 95 embolised
4619 LSEC (remodelling) Monocytes (TREM2+ CD9+) Freq 95 embolised
4620 Kupffer cells (SUCNR1+) Pericentral LSEC Freq 95 embolised
4621 Kupffer cells (SUCNR1+) cDC1 Freq 96 embolised
4622 cDC2 cDC2 Freq 96 embolised
4623 LSEC (fenestr.) cDC2 Freq 96 embolised
4624 Lymphatic EC cDC2 Freq 96 embolised
4625 Periportal LSEC cDC2 Freq 96 embolised
4626 Macrophages Dividing cDCs Freq 96 embolised
4627 Kupffer cells (SUCNR1+) Dividing T/NK cells Freq 96 embolised
4628 LSEC (remodelling) Fibroblasts 1 Freq 96 embolised
4629 Monocytes (TREM2+ CD9+) Fibroblasts 3 Freq 96 embolised
4630 Monocytes (secretory) Kupffer cells Freq 96 embolised
4631 cDC1 Kupffer cells (SUCNR1+) Freq 96 embolised
4632 Dividing T/NK cells Kupffer cells (SUCNR1+) Freq 96 embolised
4633 cDC2 LSEC (fenestr.) Freq 96 embolised
4634 LSEC (remodelling) LSEC (fenestr.) Freq 96 embolised
4635 Pericentral LSEC LSEC (interferon) Freq 96 embolised
4636 Fibroblasts 1 LSEC (remodelling) Freq 96 embolised
4637 LSEC (fenestr.) LSEC (remodelling) Freq 96 embolised
4638 Periportal LSEC LSEC (remodelling) Freq 96 embolised
4639 VSMC LSEC (remodelling) Freq 96 embolised
4640 cDC2 Lymphatic EC Freq 96 embolised
4641 Dividing cDCs Macrophages Freq 96 embolised
4642 Kupffer cells Monocytes (secretory) Freq 96 embolised
4643 Fibroblasts 3 Monocytes (TREM2+ CD9+) Freq 96 embolised
4644 LSEC (interferon) Pericentral LSEC Freq 96 embolised
4645 cDC2 Periportal LSEC Freq 96 embolised
4646 LSEC (remodelling) Periportal LSEC Freq 96 embolised
4647 LSEC (remodelling) VSMC Freq 96 embolised
4648 EC non-LSEC Cholangiocytes Freq 97 embolised
4649 LSEC (interferon) Cholangiocytes Freq 97 embolised
4650 EC non-LSEC Dividing cDCs Freq 97 embolised
4651 Macrophages (HES4+) Dividing cDCs Freq 97 embolised
4652 Monocytes (TREM2+ CD9+) Dividing T/NK cells Freq 97 embolised
4653 Cholangiocytes EC non-LSEC Freq 97 embolised
4654 Dividing cDCs EC non-LSEC Freq 97 embolised
4655 LSEC (high MT 1) Fibroblasts 1 Freq 97 embolised
4656 Pericentral LSEC LSEC (fenestr.) Freq 97 embolised
4657 Fibroblasts 1 LSEC (high MT 1) Freq 97 embolised
4658 Cholangiocytes LSEC (interferon) Freq 97 embolised
4659 LSEC (remodelling) LSEC (interferon) Freq 97 embolised
4660 Monocytes (secretory) LSEC (interferon) Freq 97 embolised
4661 LSEC (interferon) LSEC (remodelling) Freq 97 embolised
4662 Dividing cDCs Macrophages (HES4+) Freq 97 embolised
4663 LSEC (interferon) Monocytes (secretory) Freq 97 embolised
4664 Dividing T/NK cells Monocytes (TREM2+ CD9+) Freq 97 embolised
4665 LSEC (fenestr.) Pericentral LSEC Freq 97 embolised
4666 Treg Kupffer cells (SUCNR1+) Freq 98 embolised
4667 Treg Monocytes (TREM2+ CD9+) Freq 98 embolised
4668 Kupffer cells (SUCNR1+) Treg Freq 98 embolised
4669 Monocytes (TREM2+ CD9+) Treg Freq 98 embolised
4670 Monocytes (TREM2+ CD9+) cDC1 Freq 99 embolised
4671 Monocytes (IGSF21+ GPR34+) cDC2 Freq 99 embolised
4672 LSEC (fenestr.) Cholangiocytes Freq 99 embolised
4673 Dividing endothelial cells Dividing cDCs Freq 99 embolised
4674 Dividing cDCs Dividing endothelial cells Freq 99 embolised
4675 LSEC (remodelling) Kupffer cells (SUCNR1+) Freq 99 embolised
4676 Cholangiocytes LSEC (fenestr.) Freq 99 embolised
4677 Periportal LSEC LSEC (high MT 1) Freq 99 embolised
4678 Kupffer cells (SUCNR1+) LSEC (remodelling) Freq 99 embolised
4679 cDC2 Monocytes (IGSF21+ GPR34+) Freq 99 embolised
4680 cDC1 Monocytes (TREM2+ CD9+) Freq 99 embolised
4681 LSEC (high MT 1) Periportal LSEC Freq 99 embolised
4682 Cholangiocytes Cholangiocytes Freq 100 embolised
4683 Lymphatic EC Dividing cDCs Freq 100 embolised
4684 Kupffer cells (SUCNR1+) Fibroblasts 3 Freq 100 embolised
4685 Fibroblasts 3 Kupffer cells (SUCNR1+) Freq 100 embolised
4686 LSEC (stress) Kupffer cells (SUCNR1+) Freq 100 embolised
4687 LSEC (high MT 1) LSEC (fenestr.) Freq 100 embolised
4688 LSEC (fenestr.) LSEC (high MT 1) Freq 100 embolised
4689 Kupffer cells (SUCNR1+) LSEC (stress) Freq 100 embolised
4690 Monocytes (TREM2+ CD9+) LSEC (stress) Freq 100 embolised
4691 Stellate cells LSEC (stress) Freq 100 embolised
4692 Dividing cDCs Lymphatic EC Freq 100 embolised
4693 LSEC (stress) Monocytes (TREM2+ CD9+) Freq 100 embolised
4694 Periportal LSEC Pericentral LSEC Freq 100 embolised
4695 Pericentral LSEC Periportal LSEC Freq 100 embolised
4696 LSEC (stress) Stellate cells Freq 100 embolised
4697 Dividing cDCs cDC2 Freq 101 embolised
4698 Fibroblasts 1 Cholangiocytes Freq 101 embolised
4699 Periportal LSEC Cholangiocytes Freq 101 embolised
4700 cDC2 Dividing cDCs Freq 101 embolised
4701 LSEC (fenestr.) Dividing cDCs Freq 101 embolised
4702 Monocytes (IGSF21+ GPR34+) Dividing cDCs Freq 101 embolised
4703 Cholangiocytes Fibroblasts 1 Freq 101 embolised
4704 Kupffer cells (SUCNR1+) Kupffer cells Freq 101 embolised
4705 Kupffer cells Kupffer cells (SUCNR1+) Freq 101 embolised
4706 Dividing cDCs LSEC (fenestr.) Freq 101 embolised
4707 Monocytes (secretory) LSEC (fenestr.) Freq 101 embolised
4708 Midzonal LSEC LSEC (stress) Freq 101 embolised
4709 LSEC (stress) Midzonal LSEC Freq 101 embolised
4710 Monocytes (TREM2+ CD9+) Midzonal LSEC Freq 101 embolised
4711 Dividing cDCs Monocytes (IGSF21+ GPR34+) Freq 101 embolised
4712 LSEC (fenestr.) Monocytes (secretory) Freq 101 embolised
4713 Periportal LSEC Monocytes (secretory) Freq 101 embolised
4714 Midzonal LSEC Monocytes (TREM2+ CD9+) Freq 101 embolised
4715 VSMC Pericentral LSEC Freq 101 embolised
4716 Cholangiocytes Periportal LSEC Freq 101 embolised
4717 Monocytes (secretory) Periportal LSEC Freq 101 embolised
4718 Pericentral LSEC VSMC Freq 101 embolised
4719 Periportal LSEC Dividing cDCs Freq 102 embolised
4720 Monocytes (secretory) Macrophages (HES4+) Freq 102 embolised
4721 Midzonal LSEC Midzonal LSEC Freq 102 embolised
4722 Macrophages (HES4+) Monocytes (secretory) Freq 102 embolised
4723 Dividing cDCs Periportal LSEC Freq 102 embolised
4724 Fibroblasts 3 Cholangiocytes Freq 103 embolised
4725 LSEC (high MT 1) Dividing endothelial cells Freq 103 embolised
4726 Pericentral LSEC Dividing endothelial cells Freq 103 embolised
4727 Monocytes (secretory) EC non-LSEC Freq 103 embolised
4728 Cholangiocytes Fibroblasts 3 Freq 103 embolised
4729 Monocytes (secretory) Fibroblasts 3 Freq 103 embolised
4730 Dividing endothelial cells LSEC (high MT 1) Freq 103 embolised
4731 VSMC LSEC (stress) Freq 103 embolised
4732 EC non-LSEC Monocytes (secretory) Freq 103 embolised
4733 Fibroblasts 3 Monocytes (secretory) Freq 103 embolised
4734 Dividing endothelial cells Pericentral LSEC Freq 103 embolised
4735 LSEC (stress) VSMC Freq 103 embolised
4736 Dividing endothelial cells Cholangiocytes Freq 104 embolised
4737 Cholangiocytes Dividing endothelial cells Freq 104 embolised
4738 Stellate cells EC non-LSEC Freq 104 embolised
4739 Pericentral LSEC Fibroblasts 1 Freq 104 embolised
4740 Monocytes (TREM2+ CD9+) Fibroblasts 2 Freq 104 embolised
4741 Midzonal LSEC Kupffer cells (SUCNR1+) Freq 104 embolised
4742 LSEC (stress) LSEC (interferon) Freq 104 embolised
4743 LSEC (interferon) LSEC (stress) Freq 104 embolised
4744 Kupffer cells (SUCNR1+) Midzonal LSEC Freq 104 embolised
4745 Monocytes (secretory) Monocytes (IGSF21+ GPR34+) Freq 104 embolised
4746 Monocytes (IGSF21+ GPR34+) Monocytes (secretory) Freq 104 embolised
4747 Fibroblasts 2 Monocytes (TREM2+ CD9+) Freq 104 embolised
4748 Fibroblasts 1 Pericentral LSEC Freq 104 embolised
4749 EC non-LSEC Stellate cells Freq 104 embolised
4750 Monocytes (secretory) Dividing endothelial cells Freq 105 embolised
4751 LSEC (stress) EC non-LSEC Freq 105 embolised
4752 EC non-LSEC LSEC (stress) Freq 105 embolised
4753 Pericentral LSEC Lymphatic EC Freq 105 embolised
4754 Dividing endothelial cells Monocytes (secretory) Freq 105 embolised
4755 Lymphatic EC Pericentral LSEC Freq 105 embolised
4756 Monocytes (secretory) cDC2 Freq 106 embolised
4757 Dividing cDCs Dividing cDCs Freq 106 embolised
4758 LSEC (high MT 1) Fibroblasts 3 Freq 106 embolised
4759 Fibroblasts 3 LSEC (high MT 1) Freq 106 embolised
4760 Monocytes (secretory) Lymphatic EC Freq 106 embolised
4761 Monocytes (secretory) Macrophages Freq 106 embolised
4762 cDC2 Monocytes (secretory) Freq 106 embolised
4763 Lymphatic EC Monocytes (secretory) Freq 106 embolised
4764 Macrophages Monocytes (secretory) Freq 106 embolised
4765 LSEC (remodelling) Fibroblasts 3 Freq 107 embolised
4766 Monocytes (TREM2+ CD9+) Kupffer cells Freq 107 embolised
4767 Fibroblasts 3 LSEC (remodelling) Freq 107 embolised
4768 Kupffer cells Monocytes (TREM2+ CD9+) Freq 107 embolised
4769 LSEC (remodelling) Dividing endothelial cells Freq 108 embolised
4770 Midzonal LSEC EC non-LSEC Freq 108 embolised
4771 Lymphatic EC LSEC (high MT 1) Freq 108 embolised
4772 Dividing endothelial cells LSEC (remodelling) Freq 108 embolised
4773 LSEC (high MT 1) Lymphatic EC Freq 108 embolised
4774 EC non-LSEC Midzonal LSEC Freq 108 embolised
4775 Lymphatic EC Cholangiocytes Freq 109 embolised
4776 Monocytes (secretory) Dividing cDCs Freq 109 embolised
4777 Monocytes (IGSF21+ GPR34+) Kupffer cells (SUCNR1+) Freq 109 embolised
4778 Monocytes (TREM2+ CD9+) LSEC (interferon) Freq 109 embolised
4779 Lymphatic EC LSEC (remodelling) Freq 109 embolised
4780 Cholangiocytes Lymphatic EC Freq 109 embolised
4781 LSEC (remodelling) Lymphatic EC Freq 109 embolised
4782 Kupffer cells (SUCNR1+) Monocytes (IGSF21+ GPR34+) Freq 109 embolised
4783 Dividing cDCs Monocytes (secretory) Freq 109 embolised
4784 LSEC (interferon) Monocytes (TREM2+ CD9+) Freq 109 embolised
4785 Kupffer cells (SUCNR1+) Fibroblasts 2 Freq 110 embolised
4786 Fibroblasts 2 Kupffer cells (SUCNR1+) Freq 110 embolised
4787 LSEC (interferon) Kupffer cells (SUCNR1+) Freq 110 embolised
4788 LSEC (stress) LSEC (fenestr.) Freq 110 embolised
4789 Kupffer cells (SUCNR1+) LSEC (interferon) Freq 110 embolised
4790 LSEC (fenestr.) LSEC (stress) Freq 110 embolised
4791 Fibroblasts 2 Cholangiocytes Freq 111 embolised
4792 LSEC (fenestr.) EC non-LSEC Freq 111 embolised
4793 LSEC (stress) Fibroblasts 1 Freq 111 embolised
4794 Cholangiocytes Fibroblasts 2 Freq 111 embolised
4795 Monocytes (secretory) Fibroblasts 2 Freq 111 embolised
4796 EC non-LSEC LSEC (fenestr.) Freq 111 embolised
4797 Monocytes (TREM2+ CD9+) LSEC (fenestr.) Freq 111 embolised
4798 Fibroblasts 1 LSEC (stress) Freq 111 embolised
4799 Periportal LSEC LSEC (stress) Freq 111 embolised
4800 Fibroblasts 2 Monocytes (secretory) Freq 111 embolised
4801 LSEC (fenestr.) Monocytes (TREM2+ CD9+) Freq 111 embolised
4802 LSEC (stress) Periportal LSEC Freq 111 embolised
4803 EC non-LSEC EC non-LSEC Freq 112 embolised
4804 Macrophages (HES4+) Kupffer cells (SUCNR1+) Freq 112 embolised
4805 Midzonal LSEC LSEC (interferon) Freq 112 embolised
4806 Kupffer cells (SUCNR1+) Macrophages (HES4+) Freq 112 embolised
4807 LSEC (interferon) Midzonal LSEC Freq 112 embolised
4808 Periportal LSEC Monocytes (TREM2+ CD9+) Freq 112 embolised
4809 Monocytes (TREM2+ CD9+) Periportal LSEC Freq 112 embolised
4810 Macrophages Kupffer cells (SUCNR1+) Freq 113 embolised
4811 Midzonal LSEC LSEC (fenestr.) Freq 113 embolised
4812 VSMC LSEC (interferon) Freq 113 embolised
4813 Kupffer cells (SUCNR1+) Macrophages Freq 113 embolised
4814 LSEC (fenestr.) Midzonal LSEC Freq 113 embolised
4815 Stellate cells Midzonal LSEC Freq 113 embolised
4816 Midzonal LSEC Stellate cells Freq 113 embolised
4817 LSEC (interferon) VSMC Freq 113 embolised
4818 Pericentral LSEC Fibroblasts 3 Freq 114 embolised
4819 LSEC (interferon) LSEC (interferon) Freq 114 embolised
4820 Periportal LSEC Midzonal LSEC Freq 114 embolised
4821 Fibroblasts 3 Pericentral LSEC Freq 114 embolised
4822 Midzonal LSEC Periportal LSEC Freq 114 embolised
4823 Stellate cells Stellate cells Freq 114 embolised
4824 Fibroblasts 1 EC non-LSEC Freq 115 embolised
4825 LSEC (interferon) EC non-LSEC Freq 115 embolised
4826 Monocytes (TREM2+ CD9+) EC non-LSEC Freq 115 embolised
4827 EC non-LSEC Fibroblasts 1 Freq 115 embolised
4828 EC non-LSEC LSEC (interferon) Freq 115 embolised
4829 Stellate cells LSEC (interferon) Freq 115 embolised
4830 EC non-LSEC Monocytes (TREM2+ CD9+) Freq 115 embolised
4831 LSEC (interferon) Stellate cells Freq 115 embolised
4832 Monocytes (TREM2+ CD9+) Dividing endothelial cells Freq 116 embolised
4833 LSEC (high MT 1) Fibroblasts 2 Freq 116 embolised
4834 LSEC (fenestr.) Kupffer cells (SUCNR1+) Freq 116 embolised
4835 Kupffer cells (SUCNR1+) LSEC (fenestr.) Freq 116 embolised
4836 Fibroblasts 2 LSEC (high MT 1) Freq 116 embolised
4837 Monocytes (TREM2+ CD9+) Monocytes (IGSF21+ GPR34+) Freq 116 embolised
4838 Dividing endothelial cells Monocytes (TREM2+ CD9+) Freq 116 embolised
4839 Monocytes (IGSF21+ GPR34+) Monocytes (TREM2+ CD9+) Freq 116 embolised
4840 LSEC (stress) Dividing endothelial cells Freq 117 embolised
4841 Periportal LSEC Kupffer cells (SUCNR1+) Freq 117 embolised
4842 Dividing endothelial cells LSEC (stress) Freq 117 embolised
4843 Monocytes (TREM2+ CD9+) Lymphatic EC Freq 117 embolised
4844 Lymphatic EC Monocytes (TREM2+ CD9+) Freq 117 embolised
4845 Kupffer cells (SUCNR1+) Periportal LSEC Freq 117 embolised
4846 VSMC Stellate cells Freq 117 embolised
4847 Stellate cells VSMC Freq 117 embolised
4848 Periportal LSEC EC non-LSEC Freq 118 embolised
4849 LSEC (interferon) LSEC (fenestr.) Freq 118 embolised
4850 LSEC (fenestr.) LSEC (interferon) Freq 118 embolised
4851 Monocytes (TREM2+ CD9+) Macrophages (HES4+) Freq 118 embolised
4852 Macrophages (HES4+) Monocytes (TREM2+ CD9+) Freq 118 embolised
4853 EC non-LSEC Periportal LSEC Freq 118 embolised
4854 Kupffer cells (SUCNR1+) EC non-LSEC Freq 119 embolised
4855 EC non-LSEC Kupffer cells (SUCNR1+) Freq 119 embolised
4856 Kupffer cells (SUCNR1+) Dividing endothelial cells Freq 120 embolised
4857 Fibroblasts 3 EC non-LSEC Freq 120 embolised
4858 LSEC (interferon) Fibroblasts 1 Freq 120 embolised
4859 EC non-LSEC Fibroblasts 3 Freq 120 embolised
4860 LSEC (stress) Fibroblasts 3 Freq 120 embolised
4861 Dividing endothelial cells Kupffer cells (SUCNR1+) Freq 120 embolised
4862 Fibroblasts 1 LSEC (interferon) Freq 120 embolised
4863 Fibroblasts 3 LSEC (stress) Freq 120 embolised
4864 Lymphatic EC LSEC (stress) Freq 120 embolised
4865 LSEC (stress) Lymphatic EC Freq 120 embolised
4866 Kupffer cells (SUCNR1+) cDC2 Freq 121 embolised
4867 cDC2 Kupffer cells (SUCNR1+) Freq 121 embolised
4868 Midzonal LSEC Lymphatic EC Freq 121 embolised
4869 Monocytes (TREM2+ CD9+) Macrophages Freq 121 embolised
4870 Lymphatic EC Midzonal LSEC Freq 121 embolised
4871 Macrophages Monocytes (TREM2+ CD9+) Freq 121 embolised
4872 Stellate cells Periportal LSEC Freq 121 embolised
4873 Periportal LSEC Stellate cells Freq 121 embolised
4874 Monocytes (TREM2+ CD9+) cDC2 Freq 122 embolised
4875 Midzonal LSEC Dividing endothelial cells Freq 122 embolised
4876 Lymphatic EC Kupffer cells (SUCNR1+) Freq 122 embolised
4877 Periportal LSEC LSEC (interferon) Freq 122 embolised
4878 Kupffer cells (SUCNR1+) Lymphatic EC Freq 122 embolised
4879 Dividing endothelial cells Midzonal LSEC Freq 122 embolised
4880 cDC2 Monocytes (TREM2+ CD9+) Freq 122 embolised
4881 LSEC (interferon) Periportal LSEC Freq 122 embolised
4882 Stellate cells Fibroblasts 3 Freq 123 embolised
4883 Monocytes (secretory) Kupffer cells (SUCNR1+) Freq 123 embolised
4884 Kupffer cells (SUCNR1+) Monocytes (secretory) Freq 123 embolised
4885 Fibroblasts 3 Stellate cells Freq 123 embolised
4886 Kupffer cells (SUCNR1+) Dividing cDCs Freq 124 embolised
4887 VSMC EC non-LSEC Freq 124 embolised
4888 Stellate cells Fibroblasts 1 Freq 124 embolised
4889 LSEC (remodelling) Fibroblasts 2 Freq 124 embolised
4890 Dividing cDCs Kupffer cells (SUCNR1+) Freq 124 embolised
4891 Stellate cells LSEC (fenestr.) Freq 124 embolised
4892 Fibroblasts 2 LSEC (remodelling) Freq 124 embolised
4893 Fibroblasts 1 Stellate cells Freq 124 embolised
4894 LSEC (fenestr.) Stellate cells Freq 124 embolised
4895 EC non-LSEC VSMC Freq 124 embolised
4896 EC non-LSEC Dividing endothelial cells Freq 125 embolised
4897 Dividing endothelial cells EC non-LSEC Freq 125 embolised
4898 Midzonal LSEC Fibroblasts 1 Freq 125 embolised
4899 Fibroblasts 1 Midzonal LSEC Freq 125 embolised
4900 LSEC (interferon) Dividing endothelial cells Freq 126 embolised
4901 LSEC (fenestr.) LSEC (fenestr.) Freq 126 embolised
4902 Periportal LSEC LSEC (fenestr.) Freq 126 embolised
4903 Dividing endothelial cells LSEC (interferon) Freq 126 embolised
4904 Monocytes (secretory) Monocytes (secretory) Freq 126 embolised
4905 LSEC (fenestr.) Periportal LSEC Freq 126 embolised
4906 Periportal LSEC Periportal LSEC Freq 126 embolised
4907 VSMC VSMC Freq 126 embolised
4908 Monocytes (TREM2+ CD9+) Dividing cDCs Freq 127 embolised
4909 Pericentral LSEC Fibroblasts 2 Freq 127 embolised
4910 Dividing cDCs Monocytes (TREM2+ CD9+) Freq 127 embolised
4911 Fibroblasts 2 Pericentral LSEC Freq 127 embolised
4912 VSMC Fibroblasts 3 Freq 129 embolised
4913 Fibroblasts 3 VSMC Freq 129 embolised
4914 LSEC (interferon) Fibroblasts 3 Freq 130 embolised
4915 Fibroblasts 3 LSEC (interferon) Freq 130 embolised
4916 LSEC (fenestr.) Fibroblasts 1 Freq 132 embolised
4917 LSEC (stress) Fibroblasts 2 Freq 132 embolised
4918 Fibroblasts 1 LSEC (fenestr.) Freq 132 embolised
4919 Fibroblasts 2 LSEC (stress) Freq 132 embolised
4920 VSMC Midzonal LSEC Freq 132 embolised
4921 Midzonal LSEC VSMC Freq 132 embolised
4922 Periportal LSEC Fibroblasts 1 Freq 133 embolised
4923 Fibroblasts 1 Periportal LSEC Freq 133 embolised
4924 Lymphatic EC LSEC (interferon) Freq 134 embolised
4925 LSEC (interferon) Lymphatic EC Freq 134 embolised
4926 Periportal LSEC Lymphatic EC Freq 134 embolised
4927 Lymphatic EC Periportal LSEC Freq 134 embolised
4928 LSEC (fenestr.) Dividing endothelial cells Freq 135 embolised
4929 Dividing endothelial cells LSEC (fenestr.) Freq 135 embolised
4930 Lymphatic EC LSEC (fenestr.) Freq 135 embolised
4931 LSEC (fenestr.) Lymphatic EC Freq 135 embolised
4932 Monocytes (TREM2+ CD9+) Monocytes (secretory) Freq 135 embolised
4933 Monocytes (secretory) Monocytes (TREM2+ CD9+) Freq 135 embolised
4934 Stellate cells Dividing endothelial cells Freq 136 embolised
4935 Fibroblasts 3 Fibroblasts 3 Freq 136 embolised
4936 Midzonal LSEC Fibroblasts 3 Freq 136 embolised
4937 Fibroblasts 3 Midzonal LSEC Freq 136 embolised
4938 Dividing endothelial cells Stellate cells Freq 136 embolised
4939 Periportal LSEC Dividing endothelial cells Freq 137 embolised
4940 Dividing endothelial cells Periportal LSEC Freq 137 embolised
4941 Lymphatic EC EC non-LSEC Freq 138 embolised
4942 Stellate cells Fibroblasts 2 Freq 138 embolised
4943 Kupffer cells (SUCNR1+) Kupffer cells (SUCNR1+) Freq 138 embolised
4944 EC non-LSEC Lymphatic EC Freq 138 embolised
4945 Fibroblasts 2 Stellate cells Freq 138 embolised
4946 Fibroblasts 1 Dividing endothelial cells Freq 139 embolised
4947 Fibroblasts 2 EC non-LSEC Freq 139 embolised
4948 Dividing endothelial cells Fibroblasts 1 Freq 139 embolised
4949 EC non-LSEC Fibroblasts 2 Freq 139 embolised
4950 VSMC Periportal LSEC Freq 140 embolised
4951 Periportal LSEC VSMC Freq 140 embolised
4952 Stellate cells Lymphatic EC Freq 141 embolised
4953 Lymphatic EC Stellate cells Freq 141 embolised
4954 Dividing endothelial cells Dividing endothelial cells Freq 142 embolised
4955 Periportal LSEC Fibroblasts 3 Freq 142 embolised
4956 Monocytes (TREM2+ CD9+) Kupffer cells (SUCNR1+) Freq 142 embolised
4957 Kupffer cells (SUCNR1+) Monocytes (TREM2+ CD9+) Freq 142 embolised
4958 Fibroblasts 3 Periportal LSEC Freq 142 embolised
4959 LSEC (interferon) Fibroblasts 2 Freq 143 embolised
4960 Fibroblasts 2 LSEC (interferon) Freq 143 embolised
4961 Lymphatic EC Dividing endothelial cells Freq 144 embolised
4962 Dividing endothelial cells Lymphatic EC Freq 144 embolised
4963 VSMC Fibroblasts 1 Freq 145 embolised
4964 Fibroblasts 1 VSMC Freq 145 embolised
4965 Fibroblasts 1 Fibroblasts 1 Freq 148 embolised
4966 Fibroblasts 3 Fibroblasts 1 Freq 148 embolised
4967 Fibroblasts 1 Fibroblasts 3 Freq 148 embolised
4968 Monocytes (TREM2+ CD9+) Monocytes (TREM2+ CD9+) Freq 148 embolised
4969 Midzonal LSEC Fibroblasts 2 Freq 149 embolised
4970 LSEC (fenestr.) Fibroblasts 3 Freq 149 embolised
4971 Fibroblasts 3 LSEC (fenestr.) Freq 149 embolised
4972 Fibroblasts 2 Midzonal LSEC Freq 149 embolised
4973 Lymphatic EC Fibroblasts 1 Freq 150 embolised
4974 VSMC LSEC (fenestr.) Freq 150 embolised
4975 Fibroblasts 1 Lymphatic EC Freq 150 embolised
4976 LSEC (fenestr.) VSMC Freq 150 embolised
4977 VSMC Dividing endothelial cells Freq 151 embolised
4978 Dividing endothelial cells VSMC Freq 151 embolised
4979 Fibroblasts 2 Fibroblasts 1 Freq 154 embolised
4980 Fibroblasts 1 Fibroblasts 2 Freq 154 embolised
4981 VSMC Lymphatic EC Freq 155 embolised
4982 Lymphatic EC VSMC Freq 155 embolised
4983 Lymphatic EC Lymphatic EC Freq 156 embolised
4984 Periportal LSEC Fibroblasts 2 Freq 157 embolised
4985 Fibroblasts 2 Periportal LSEC Freq 157 embolised
4986 Fibroblasts 3 Dividing endothelial cells Freq 159 embolised
4987 VSMC Fibroblasts 2 Freq 159 embolised
4988 Dividing endothelial cells Fibroblasts 3 Freq 159 embolised
4989 Fibroblasts 2 VSMC Freq 159 embolised
4990 LSEC (fenestr.) Fibroblasts 2 Freq 160 embolised
4991 Fibroblasts 2 LSEC (fenestr.) Freq 160 embolised
4992 Lymphatic EC Fibroblasts 3 Freq 171 embolised
4993 Fibroblasts 3 Lymphatic EC Freq 171 embolised
4994 Fibroblasts 2 Dividing endothelial cells Freq 177 embolised
4995 Dividing endothelial cells Fibroblasts 2 Freq 177 embolised
4996 Fibroblasts 3 Fibroblasts 2 Freq 178 embolised
4997 Fibroblasts 2 Fibroblasts 3 Freq 178 embolised
4998 Fibroblasts 2 Fibroblasts 2 Freq 188 embolised
4999 Lymphatic EC Fibroblasts 2 Freq 192 embolised
5000 Fibroblasts 2 Lymphatic EC Freq 192 embolised
5001 ILC3 ILC3 Freq 10 regenerating
5002 ILC3 ab-T cells (stress) Freq 11 regenerating
5003 ab-T cells (stress) ILC3 Freq 11 regenerating
5004 IgA+ Plasma cells ab-T cells (stress) Freq 12 regenerating
5005 IgG+ Plasma cells ab-T cells (stress) Freq 12 regenerating
5006 ab-T cells (stress) IgA+ Plasma cells Freq 12 regenerating
5007 ab-T cells (stress) IgG+ Plasma cells Freq 12 regenerating
5008 IgG+ Plasma cells IgG+ Plasma cells Freq 12 regenerating
5009 Treg IgG+ Plasma cells Freq 12 regenerating
5010 Naive CD4+ T cells ILC3 Freq 12 regenerating
5011 ILC3 Naive CD4+ T cells Freq 12 regenerating
5012 IgG+ Plasma cells Treg Freq 12 regenerating
5013 IgG+ Plasma cells IgA+ Plasma cells Freq 13 regenerating
5014 Treg IgA+ Plasma cells Freq 13 regenerating
5015 IgA+ Plasma cells IgG+ Plasma cells Freq 13 regenerating
5016 IgA+ Plasma cells Treg Freq 13 regenerating
5017 IgA+ Plasma cells IgA+ Plasma cells Freq 14 regenerating
5018 Naive CD4+ T cells IgG+ Plasma cells Freq 15 regenerating
5019 IgG+ Plasma cells Naive CD4+ T cells Freq 15 regenerating
5020 IgA+ Plasma cells Hepatocytes Freq 16 regenerating
5021 Hepatocytes IgA+ Plasma cells Freq 16 regenerating
5022 ILC3 IgA+ Plasma cells Freq 16 regenerating
5023 VSMC IgA+ Plasma cells Freq 16 regenerating
5024 ILC3 IgG+ Plasma cells Freq 16 regenerating
5025 IgA+ Plasma cells ILC3 Freq 16 regenerating
5026 IgG+ Plasma cells ILC3 Freq 16 regenerating
5027 IgA+ Plasma cells VSMC Freq 16 regenerating
5028 Treg ab-T cells (stress) Freq 17 regenerating
5029 IgG+ Plasma cells B cells Freq 17 regenerating
5030 IgG+ Plasma cells Hepatocytes Freq 17 regenerating
5031 B cells IgG+ Plasma cells Freq 17 regenerating
5032 Hepatocytes IgG+ Plasma cells Freq 17 regenerating
5033 MAIT cells 2 ILC3 Freq 17 regenerating
5034 ILC3 MAIT cells 2 Freq 17 regenerating
5035 ab-T cells (stress) Treg Freq 17 regenerating
5036 Hepatocytes ab-T cells (stress) Freq 18 regenerating
5037 Naive CD4+ T cells ab-T cells (stress) Freq 18 regenerating
5038 IgG+ Plasma cells CD8 ab-T cells 1 Freq 18 regenerating
5039 IgG+ Plasma cells CD8 ab-T cells 2 Freq 18 regenerating
5040 ab-T cells (stress) Hepatocytes Freq 18 regenerating
5041 ILC3 Hepatocytes Freq 18 regenerating
5042 Naive CD4+ T cells IgA+ Plasma cells Freq 18 regenerating
5043 CD8 ab-T cells 1 IgG+ Plasma cells Freq 18 regenerating
5044 CD8 ab-T cells 2 IgG+ Plasma cells Freq 18 regenerating
5045 MAIT cells 2 IgG+ Plasma cells Freq 18 regenerating
5046 TRM cells IgG+ Plasma cells Freq 18 regenerating
5047 Hepatocytes ILC3 Freq 18 regenerating
5048 MAIT cells 1 ILC3 Freq 18 regenerating
5049 ILC3 MAIT cells 1 Freq 18 regenerating
5050 IgG+ Plasma cells MAIT cells 2 Freq 18 regenerating
5051 ab-T cells (stress) Naive CD4+ T cells Freq 18 regenerating
5052 IgA+ Plasma cells Naive CD4+ T cells Freq 18 regenerating
5053 IgG+ Plasma cells TRM cells Freq 18 regenerating
5054 ILC3 CD8 ab-T cells 1 Freq 19 regenerating
5055 IgA+ Plasma cells CD8 ab-T cells 2 Freq 19 regenerating
5056 CD8 ab-T cells 2 IgA+ Plasma cells Freq 19 regenerating
5057 TRM cells IgA+ Plasma cells Freq 19 regenerating
5058 CD8 ab-T cells 1 ILC3 Freq 19 regenerating
5059 Treg ILC3 Freq 19 regenerating
5060 ILC3 Treg Freq 19 regenerating
5061 IgA+ Plasma cells TRM cells Freq 19 regenerating
5062 ab-T cells (stress) ab-T cells (stress) Freq 20 regenerating
5063 B cells ab-T cells (stress) Freq 20 regenerating
5064 ab-T cells (stress) B cells Freq 20 regenerating
5065 IgA+ Plasma cells CD8 ab-T cells (stress) Freq 20 regenerating
5066 IgG+ Plasma cells CD8 ab-T cells (stress) Freq 20 regenerating
5067 ILC3 CD8 ab-T cells (stress) Freq 20 regenerating
5068 Hepatocytes Hepatocytes Freq 20 regenerating
5069 CD8 ab-T cells (stress) IgA+ Plasma cells Freq 20 regenerating
5070 MAIT cells 2 IgA+ Plasma cells Freq 20 regenerating
5071 CD8 ab-T cells (stress) IgG+ Plasma cells Freq 20 regenerating
5072 VSMC IgG+ Plasma cells Freq 20 regenerating
5073 CD8 ab-T cells (stress) ILC3 Freq 20 regenerating
5074 IgA+ Plasma cells MAIT cells 2 Freq 20 regenerating
5075 Naive CD4+ T cells Naive CD4+ T cells Freq 20 regenerating
5076 IgG+ Plasma cells VSMC Freq 20 regenerating
5077 IgG+ Plasma cells activated DCs Freq 21 regenerating
5078 Hepatocytes B cells Freq 21 regenerating
5079 IgA+ Plasma cells B cells Freq 21 regenerating
5080 B cells Hepatocytes Freq 21 regenerating
5081 B cells IgA+ Plasma cells Freq 21 regenerating
5082 activated DCs IgG+ Plasma cells Freq 21 regenerating
5083 LSEC (high MT 1) IgG+ Plasma cells Freq 21 regenerating
5084 MAIT cells 1 IgG+ Plasma cells Freq 21 regenerating
5085 TRM cells ILC3 Freq 21 regenerating
5086 IgG+ Plasma cells LSEC (high MT 1) Freq 21 regenerating
5087 IgG+ Plasma cells MAIT cells 1 Freq 21 regenerating
5088 ILC3 TRM cells Freq 21 regenerating
5089 VSMC B cells Freq 22 regenerating
5090 ILC3 CD8 ab-T cells 2 Freq 22 regenerating
5091 MAIT cells 1 IgA+ Plasma cells Freq 22 regenerating
5092 LSEC (high MT 2) IgG+ Plasma cells Freq 22 regenerating
5093 CD8 ab-T cells 2 ILC3 Freq 22 regenerating
5094 IgG+ Plasma cells LSEC (high MT 2) Freq 22 regenerating
5095 IgA+ Plasma cells MAIT cells 1 Freq 22 regenerating
5096 Treg Naive CD4+ T cells Freq 22 regenerating
5097 Naive CD4+ T cells Treg Freq 22 regenerating
5098 Treg Treg Freq 22 regenerating
5099 B cells VSMC Freq 22 regenerating
5100 IgA+ Plasma cells CD8 ab-T cells 1 Freq 23 regenerating
5101 IgG+ Plasma cells Cholangiocytes Freq 23 regenerating
5102 CD8 ab-T cells 1 IgA+ Plasma cells Freq 23 regenerating
5103 Cholangiocytes IgG+ Plasma cells Freq 23 regenerating
5104 NK cells 1 ILC3 Freq 23 regenerating
5105 NK cells 2 ILC3 Freq 23 regenerating
5106 ILC3 NK cells 1 Freq 23 regenerating
5107 ILC3 NK cells 2 Freq 23 regenerating
5108 NK cells 1 ab-T cells (stress) Freq 24 regenerating
5109 NK cells 2 ab-T cells (stress) Freq 24 regenerating
5110 IgA+ Plasma cells activated DCs Freq 24 regenerating
5111 B cells B cells Freq 24 regenerating
5112 IgA+ Plasma cells gd-T cells Freq 24 regenerating
5113 activated DCs IgA+ Plasma cells Freq 24 regenerating
5114 gd-T cells IgA+ Plasma cells Freq 24 regenerating
5115 LSEC (high MT 1) IgA+ Plasma cells Freq 24 regenerating
5116 NK cells 1 IgA+ Plasma cells Freq 24 regenerating
5117 NK cells 3 ILC3 Freq 24 regenerating
5118 IgA+ Plasma cells LSEC (high MT 1) Freq 24 regenerating
5119 ab-T cells (stress) NK cells 1 Freq 24 regenerating
5120 IgA+ Plasma cells NK cells 1 Freq 24 regenerating
5121 ab-T cells (stress) NK cells 2 Freq 24 regenerating
5122 ILC3 NK cells 3 Freq 24 regenerating
5123 ILC3 B cells Freq 25 regenerating
5124 Treg B cells Freq 25 regenerating
5125 Naive CD4+ T cells CD8 ab-T cells (stress) Freq 25 regenerating
5126 IgG+ Plasma cells gd-T cells Freq 25 regenerating
5127 ILC3 gd-T cells Freq 25 regenerating
5128 Naive CD4+ T cells Hepatocytes Freq 25 regenerating
5129 NK cells 2 IgA+ Plasma cells Freq 25 regenerating
5130 gd-T cells IgG+ Plasma cells Freq 25 regenerating
5131 NK cells 2 IgG+ Plasma cells Freq 25 regenerating
5132 B cells ILC3 Freq 25 regenerating
5133 gd-T cells ILC3 Freq 25 regenerating
5134 Infiltrating NK cells ILC3 Freq 25 regenerating
5135 ILC3 Infiltrating NK cells Freq 25 regenerating
5136 CD8 ab-T cells (stress) Naive CD4+ T cells Freq 25 regenerating
5137 Hepatocytes Naive CD4+ T cells Freq 25 regenerating
5138 IgA+ Plasma cells NK cells 2 Freq 25 regenerating
5139 IgG+ Plasma cells NK cells 2 Freq 25 regenerating
5140 B cells Treg Freq 25 regenerating
5141 CD8 ab-T cells 1 ab-T cells (stress) Freq 26 regenerating
5142 Infiltrating NK cells ab-T cells (stress) Freq 26 regenerating
5143 ab-T cells (stress) CD8 ab-T cells 1 Freq 26 regenerating
5144 IgA+ Plasma cells Cholangiocytes Freq 26 regenerating
5145 Cholangiocytes IgA+ Plasma cells Freq 26 regenerating
5146 NK cells 3 IgA+ Plasma cells Freq 26 regenerating
5147 LSEC (fenestr.) IgG+ Plasma cells Freq 26 regenerating
5148 LSEC (stress) IgG+ Plasma cells Freq 26 regenerating
5149 Pericentral LSEC IgG+ Plasma cells Freq 26 regenerating
5150 ab-T cells (stress) Infiltrating NK cells Freq 26 regenerating
5151 IgG+ Plasma cells LSEC (fenestr.) Freq 26 regenerating
5152 IgG+ Plasma cells LSEC (stress) Freq 26 regenerating
5153 Treg MAIT cells 2 Freq 26 regenerating
5154 NK cells 1 Naive CD4+ T cells Freq 26 regenerating
5155 VSMC Naive CD4+ T cells Freq 26 regenerating
5156 Naive CD4+ T cells NK cells 1 Freq 26 regenerating
5157 IgA+ Plasma cells NK cells 3 Freq 26 regenerating
5158 IgG+ Plasma cells Pericentral LSEC Freq 26 regenerating
5159 MAIT cells 2 Treg Freq 26 regenerating
5160 TRM cells Treg Freq 26 regenerating
5161 Treg TRM cells Freq 26 regenerating
5162 Naive CD4+ T cells VSMC Freq 26 regenerating
5163 CD8 ab-T cells 2 ab-T cells (stress) Freq 27 regenerating
5164 Hepatocytes activated DCs Freq 27 regenerating
5165 Naive CD4+ T cells CD8 ab-T cells 1 Freq 27 regenerating
5166 Treg CD8 ab-T cells 1 Freq 27 regenerating
5167 ab-T cells (stress) CD8 ab-T cells 2 Freq 27 regenerating
5168 IgA+ Plasma cells cDC1 Freq 27 regenerating
5169 activated DCs Hepatocytes Freq 27 regenerating
5170 cDC1 IgA+ Plasma cells Freq 27 regenerating
5171 Infiltrating NK cells IgA+ Plasma cells Freq 27 regenerating
5172 LSEC (high MT 2) IgA+ Plasma cells Freq 27 regenerating
5173 LSEC (remodelling) IgG+ Plasma cells Freq 27 regenerating
5174 NK cells 1 IgG+ Plasma cells Freq 27 regenerating
5175 IgA+ Plasma cells Infiltrating NK cells Freq 27 regenerating
5176 Naive CD4+ T cells Infiltrating NK cells Freq 27 regenerating
5177 IgA+ Plasma cells LSEC (high MT 2) Freq 27 regenerating
5178 IgG+ Plasma cells LSEC (remodelling) Freq 27 regenerating
5179 CD8 ab-T cells 1 Naive CD4+ T cells Freq 27 regenerating
5180 Infiltrating NK cells Naive CD4+ T cells Freq 27 regenerating
5181 IgG+ Plasma cells NK cells 1 Freq 27 regenerating
5182 CD8 ab-T cells 1 Treg Freq 27 regenerating
5183 CD8 ab-T cells (stress) ab-T cells (stress) Freq 28 regenerating
5184 gd-T cells ab-T cells (stress) Freq 28 regenerating
5185 MAIT cells 2 ab-T cells (stress) Freq 28 regenerating
5186 TRM cells ab-T cells (stress) Freq 28 regenerating
5187 LSEC (high MT 2) B cells Freq 28 regenerating
5188 Naive CD4+ T cells B cells Freq 28 regenerating
5189 ab-T cells (stress) CD8 ab-T cells (stress) Freq 28 regenerating
5190 Treg CD8 ab-T cells (stress) Freq 28 regenerating
5191 VSMC CD8 ab-T cells 1 Freq 28 regenerating
5192 Naive CD4+ T cells CD8 ab-T cells 2 Freq 28 regenerating
5193 IgG+ Plasma cells cDC1 Freq 28 regenerating
5194 ab-T cells (stress) gd-T cells Freq 28 regenerating
5195 Treg Hepatocytes Freq 28 regenerating
5196 cDC1 IgG+ Plasma cells Freq 28 regenerating
5197 Midzonal LSEC IgG+ Plasma cells Freq 28 regenerating
5198 NK cells 3 IgG+ Plasma cells Freq 28 regenerating
5199 LSEC (high MT 2) ILC3 Freq 28 regenerating
5200 Treg Infiltrating NK cells Freq 28 regenerating
5201 B cells LSEC (high MT 2) Freq 28 regenerating
5202 ILC3 LSEC (high MT 2) Freq 28 regenerating
5203 ab-T cells (stress) MAIT cells 2 Freq 28 regenerating
5204 Naive CD4+ T cells MAIT cells 2 Freq 28 regenerating
5205 IgG+ Plasma cells Midzonal LSEC Freq 28 regenerating
5206 B cells Naive CD4+ T cells Freq 28 regenerating
5207 CD8 ab-T cells 2 Naive CD4+ T cells Freq 28 regenerating
5208 MAIT cells 2 Naive CD4+ T cells Freq 28 regenerating
5209 NK cells 2 Naive CD4+ T cells Freq 28 regenerating
5210 TRM cells Naive CD4+ T cells Freq 28 regenerating
5211 Naive CD4+ T cells NK cells 2 Freq 28 regenerating
5212 IgG+ Plasma cells NK cells 3 Freq 28 regenerating
5213 CD8 ab-T cells (stress) Treg Freq 28 regenerating
5214 Hepatocytes Treg Freq 28 regenerating
5215 Infiltrating NK cells Treg Freq 28 regenerating
5216 ab-T cells (stress) TRM cells Freq 28 regenerating
5217 Naive CD4+ T cells TRM cells Freq 28 regenerating
5218 CD8 ab-T cells 1 VSMC Freq 28 regenerating
5219 CD8 ab-T cells (stress) B cells Freq 29 regenerating
5220 B cells CD8 ab-T cells (stress) Freq 29 regenerating
5221 IgG+ Plasma cells Dividing endothelial cells Freq 29 regenerating
5222 NK cells 1 Hepatocytes Freq 29 regenerating
5223 NK cells 2 Hepatocytes Freq 29 regenerating
5224 Pericentral LSEC IgA+ Plasma cells Freq 29 regenerating
5225 Dividing endothelial cells IgG+ Plasma cells Freq 29 regenerating
5226 Infiltrating NK cells IgG+ Plasma cells Freq 29 regenerating
5227 IgG+ Plasma cells Infiltrating NK cells Freq 29 regenerating
5228 Hepatocytes NK cells 1 Freq 29 regenerating
5229 Treg NK cells 1 Freq 29 regenerating
5230 Hepatocytes NK cells 2 Freq 29 regenerating
5231 Treg NK cells 2 Freq 29 regenerating
5232 IgA+ Plasma cells Pericentral LSEC Freq 29 regenerating
5233 NK cells 1 Treg Freq 29 regenerating
5234 NK cells 2 Treg Freq 29 regenerating
5235 VSMC ab-T cells (stress) Freq 30 regenerating
5236 NK cells 1 B cells Freq 30 regenerating
5237 NK cells 2 B cells Freq 30 regenerating
5238 TRM cells B cells Freq 30 regenerating
5239 Hepatocytes CD8 ab-T cells (stress) Freq 30 regenerating
5240 CD8 ab-T cells 1 CD8 ab-T cells 1 Freq 30 regenerating
5241 Treg CD8 ab-T cells 2 Freq 30 regenerating
5242 ILC3 Dividing T/NK cells Freq 30 regenerating
5243 IgA+ Plasma cells Fibroblasts 3 Freq 30 regenerating
5244 CD8 ab-T cells (stress) Hepatocytes Freq 30 regenerating
5245 Fibroblasts 3 IgA+ Plasma cells Freq 30 regenerating
5246 LSEC (fenestr.) IgA+ Plasma cells Freq 30 regenerating
5247 Dividing T/NK cells ILC3 Freq 30 regenerating
5248 IgA+ Plasma cells LSEC (fenestr.) Freq 30 regenerating
5249 Naive CD4+ T cells MAIT cells 1 Freq 30 regenerating
5250 MAIT cells 1 Naive CD4+ T cells Freq 30 regenerating
5251 B cells NK cells 1 Freq 30 regenerating
5252 B cells NK cells 2 Freq 30 regenerating
5253 CD8 ab-T cells 2 Treg Freq 30 regenerating
5254 B cells TRM cells Freq 30 regenerating
5255 ab-T cells (stress) VSMC Freq 30 regenerating
5256 MAIT cells 1 ab-T cells (stress) Freq 31 regenerating
5257 CD8 ab-T cells 2 B cells Freq 31 regenerating
5258 MAIT cells 2 B cells Freq 31 regenerating
5259 Hepatocytes CD8 ab-T cells 1 Freq 31 regenerating
5260 Infiltrating NK cells CD8 ab-T cells 1 Freq 31 regenerating
5261 B cells CD8 ab-T cells 2 Freq 31 regenerating
5262 IgG+ Plasma cells Fibroblasts 1 Freq 31 regenerating
5263 IgG+ Plasma cells Fibroblasts 3 Freq 31 regenerating
5264 Naive CD4+ T cells gd-T cells Freq 31 regenerating
5265 CD8 ab-T cells 1 Hepatocytes Freq 31 regenerating
5266 LSEC (remodelling) IgA+ Plasma cells Freq 31 regenerating
5267 LSEC (stress) IgA+ Plasma cells Freq 31 regenerating
5268 Midzonal LSEC IgA+ Plasma cells Freq 31 regenerating
5269 Fibroblasts 1 IgG+ Plasma cells Freq 31 regenerating
5270 Fibroblasts 3 IgG+ Plasma cells Freq 31 regenerating
5271 Periportal LSEC IgG+ Plasma cells Freq 31 regenerating
5272 VSMC ILC3 Freq 31 regenerating
5273 CD8 ab-T cells 1 Infiltrating NK cells Freq 31 regenerating
5274 IgA+ Plasma cells LSEC (remodelling) Freq 31 regenerating
5275 IgA+ Plasma cells LSEC (stress) Freq 31 regenerating
5276 ab-T cells (stress) MAIT cells 1 Freq 31 regenerating
5277 B cells MAIT cells 2 Freq 31 regenerating
5278 VSMC MAIT cells 2 Freq 31 regenerating
5279 IgA+ Plasma cells Midzonal LSEC Freq 31 regenerating
5280 gd-T cells Naive CD4+ T cells Freq 31 regenerating
5281 IgG+ Plasma cells Periportal LSEC Freq 31 regenerating
5282 VSMC Treg Freq 31 regenerating
5283 ILC3 VSMC Freq 31 regenerating
5284 MAIT cells 2 VSMC Freq 31 regenerating
5285 Treg VSMC Freq 31 regenerating
5286 LSEC (high MT 1) ab-T cells (stress) Freq 32 regenerating
5287 NK cells 3 ab-T cells (stress) Freq 32 regenerating
5288 CD8 ab-T cells 1 B cells Freq 32 regenerating
5289 LSEC (high MT 1) B cells Freq 32 regenerating
5290 B cells CD8 ab-T cells 1 Freq 32 regenerating
5291 NK cells 2 CD8 ab-T cells 1 Freq 32 regenerating
5292 IgA+ Plasma cells Dividing T/NK cells Freq 32 regenerating
5293 IgG+ Plasma cells Fibroblasts 2 Freq 32 regenerating
5294 Treg gd-T cells Freq 32 regenerating
5295 TRM cells Hepatocytes Freq 32 regenerating
5296 Dividing T/NK cells IgA+ Plasma cells Freq 32 regenerating
5297 Stellate cells IgA+ Plasma cells Freq 32 regenerating
5298 Fibroblasts 2 IgG+ Plasma cells Freq 32 regenerating
5299 Stellate cells IgG+ Plasma cells Freq 32 regenerating
5300 ab-T cells (stress) LSEC (high MT 1) Freq 32 regenerating
5301 B cells LSEC (high MT 1) Freq 32 regenerating
5302 Naive CD4+ T cells LSEC (high MT 2) Freq 32 regenerating
5303 VSMC MAIT cells 1 Freq 32 regenerating
5304 LSEC (high MT 2) Naive CD4+ T cells Freq 32 regenerating
5305 CD8 ab-T cells 1 NK cells 2 Freq 32 regenerating
5306 ab-T cells (stress) NK cells 3 Freq 32 regenerating
5307 IgA+ Plasma cells Stellate cells Freq 32 regenerating
5308 IgG+ Plasma cells Stellate cells Freq 32 regenerating
5309 gd-T cells Treg Freq 32 regenerating
5310 Hepatocytes TRM cells Freq 32 regenerating
5311 MAIT cells 1 VSMC Freq 32 regenerating
5312 LSEC (high MT 2) ab-T cells (stress) Freq 33 regenerating
5313 B cells activated DCs Freq 33 regenerating
5314 ILC3 activated DCs Freq 33 regenerating
5315 activated DCs B cells Freq 33 regenerating
5316 CD8 ab-T cells 1 CD8 ab-T cells (stress) Freq 33 regenerating
5317 Infiltrating NK cells CD8 ab-T cells (stress) Freq 33 regenerating
5318 CD8 ab-T cells (stress) CD8 ab-T cells 1 Freq 33 regenerating
5319 gd-T cells CD8 ab-T cells 1 Freq 33 regenerating
5320 NK cells 1 CD8 ab-T cells 1 Freq 33 regenerating
5321 IgA+ Plasma cells Dividing endothelial cells Freq 33 regenerating
5322 IgG+ Plasma cells Dividing T/NK cells Freq 33 regenerating
5323 IgG+ Plasma cells EC non-LSEC Freq 33 regenerating
5324 IgA+ Plasma cells Fibroblasts 1 Freq 33 regenerating
5325 IgA+ Plasma cells Fibroblasts 2 Freq 33 regenerating
5326 CD8 ab-T cells 1 gd-T cells Freq 33 regenerating
5327 Dividing endothelial cells IgA+ Plasma cells Freq 33 regenerating
5328 Fibroblasts 1 IgA+ Plasma cells Freq 33 regenerating
5329 Fibroblasts 2 IgA+ Plasma cells Freq 33 regenerating
5330 Dividing T/NK cells IgG+ Plasma cells Freq 33 regenerating
5331 EC non-LSEC IgG+ Plasma cells Freq 33 regenerating
5332 pDCs IgG+ Plasma cells Freq 33 regenerating
5333 activated DCs ILC3 Freq 33 regenerating
5334 LSEC (high MT 1) ILC3 Freq 33 regenerating
5335 CD8 ab-T cells (stress) Infiltrating NK cells Freq 33 regenerating
5336 ILC3 LSEC (high MT 1) Freq 33 regenerating
5337 ab-T cells (stress) LSEC (high MT 2) Freq 33 regenerating
5338 Treg LSEC (high MT 2) Freq 33 regenerating
5339 NK cells 3 Naive CD4+ T cells Freq 33 regenerating
5340 CD8 ab-T cells 1 NK cells 1 Freq 33 regenerating
5341 Naive CD4+ T cells NK cells 3 Freq 33 regenerating
5342 IgG+ Plasma cells pDCs Freq 33 regenerating
5343 LSEC (high MT 2) Treg Freq 33 regenerating
5344 NK cells 1 CD8 ab-T cells (stress) Freq 34 regenerating
5345 NK cells 2 CD8 ab-T cells (stress) Freq 34 regenerating
5346 CD8 ab-T cells 2 CD8 ab-T cells 1 Freq 34 regenerating
5347 CD8 ab-T cells 1 CD8 ab-T cells 2 Freq 34 regenerating
5348 MAIT cells 1 Hepatocytes Freq 34 regenerating
5349 MAIT cells 2 Hepatocytes Freq 34 regenerating
5350 NK cells 3 Hepatocytes Freq 34 regenerating
5351 Periportal LSEC IgA+ Plasma cells Freq 34 regenerating
5352 Lymphatic EC IgG+ Plasma cells Freq 34 regenerating
5353 Infiltrating NK cells Infiltrating NK cells Freq 34 regenerating
5354 IgG+ Plasma cells Lymphatic EC Freq 34 regenerating
5355 Hepatocytes MAIT cells 1 Freq 34 regenerating
5356 Treg MAIT cells 1 Freq 34 regenerating
5357 Hepatocytes MAIT cells 2 Freq 34 regenerating
5358 CD8 ab-T cells (stress) NK cells 1 Freq 34 regenerating
5359 VSMC NK cells 1 Freq 34 regenerating
5360 CD8 ab-T cells (stress) NK cells 2 Freq 34 regenerating
5361 Hepatocytes NK cells 3 Freq 34 regenerating
5362 IgA+ Plasma cells Periportal LSEC Freq 34 regenerating
5363 MAIT cells 1 Treg Freq 34 regenerating
5364 NK cells 1 VSMC Freq 34 regenerating
5365 gd-T cells B cells Freq 35 regenerating
5366 MAIT cells 1 B cells Freq 35 regenerating
5367 Hepatocytes CD8 ab-T cells 2 Freq 35 regenerating
5368 NK cells 1 CD8 ab-T cells 2 Freq 35 regenerating
5369 B cells gd-T cells Freq 35 regenerating
5370 CD8 ab-T cells 2 Hepatocytes Freq 35 regenerating
5371 Infiltrating NK cells Hepatocytes Freq 35 regenerating
5372 Hepatocytes Infiltrating NK cells Freq 35 regenerating
5373 B cells MAIT cells 1 Freq 35 regenerating
5374 CD8 ab-T cells 2 NK cells 1 Freq 35 regenerating
5375 VSMC NK cells 2 Freq 35 regenerating
5376 Treg NK cells 3 Freq 35 regenerating
5377 NK cells 3 Treg Freq 35 regenerating
5378 NK cells 2 VSMC Freq 35 regenerating
5379 VSMC activated DCs Freq 36 regenerating
5380 TRM cells CD8 ab-T cells 1 Freq 36 regenerating
5381 Infiltrating NK cells CD8 ab-T cells 2 Freq 36 regenerating
5382 NK cells 2 CD8 ab-T cells 2 Freq 36 regenerating
5383 IgA+ Plasma cells EC non-LSEC Freq 36 regenerating
5384 Infiltrating NK cells gd-T cells Freq 36 regenerating
5385 EC non-LSEC IgA+ Plasma cells Freq 36 regenerating
5386 LSEC (remodelling) ILC3 Freq 36 regenerating
5387 CD8 ab-T cells 2 Infiltrating NK cells Freq 36 regenerating
5388 gd-T cells Infiltrating NK cells Freq 36 regenerating
5389 ILC3 LSEC (remodelling) Freq 36 regenerating
5390 CD8 ab-T cells 2 NK cells 2 Freq 36 regenerating
5391 TRM cells NK cells 2 Freq 36 regenerating
5392 CD8 ab-T cells 1 TRM cells Freq 36 regenerating
5393 NK cells 2 TRM cells Freq 36 regenerating
5394 activated DCs VSMC Freq 36 regenerating
5395 activated DCs ab-T cells (stress) Freq 37 regenerating
5396 ab-T cells (stress) activated DCs Freq 37 regenerating
5397 Naive CD4+ T cells activated DCs Freq 37 regenerating
5398 NK cells 3 B cells Freq 37 regenerating
5399 gd-T cells CD8 ab-T cells (stress) Freq 37 regenerating
5400 MAIT cells 2 CD8 ab-T cells 1 Freq 37 regenerating
5401 CD8 ab-T cells (stress) gd-T cells Freq 37 regenerating
5402 NK cells 2 gd-T cells Freq 37 regenerating
5403 LSEC (stress) ILC3 Freq 37 regenerating
5404 NK cells 2 Infiltrating NK cells Freq 37 regenerating
5405 VSMC Infiltrating NK cells Freq 37 regenerating
5406 Treg LSEC (high MT 1) Freq 37 regenerating
5407 ILC3 LSEC (stress) Freq 37 regenerating
5408 CD8 ab-T cells 1 MAIT cells 2 Freq 37 regenerating
5409 activated DCs Naive CD4+ T cells Freq 37 regenerating
5410 gd-T cells NK cells 2 Freq 37 regenerating
5411 Infiltrating NK cells NK cells 2 Freq 37 regenerating
5412 B cells NK cells 3 Freq 37 regenerating
5413 LSEC (high MT 1) Treg Freq 37 regenerating
5414 Infiltrating NK cells VSMC Freq 37 regenerating
5415 pDCs ab-T cells (stress) Freq 38 regenerating
5416 Infiltrating NK cells B cells Freq 38 regenerating
5417 gd-T cells CD8 ab-T cells 2 Freq 38 regenerating
5418 CD8 ab-T cells 2 gd-T cells Freq 38 regenerating
5419 gd-T cells gd-T cells Freq 38 regenerating
5420 Hepatocytes gd-T cells Freq 38 regenerating
5421 NK cells 1 gd-T cells Freq 38 regenerating
5422 gd-T cells Hepatocytes Freq 38 regenerating
5423 pDCs IgA+ Plasma cells Freq 38 regenerating
5424 LSEC (interferon) IgG+ Plasma cells Freq 38 regenerating
5425 pDCs ILC3 Freq 38 regenerating
5426 B cells Infiltrating NK cells Freq 38 regenerating
5427 TRM cells Infiltrating NK cells Freq 38 regenerating
5428 IgG+ Plasma cells LSEC (interferon) Freq 38 regenerating
5429 gd-T cells NK cells 1 Freq 38 regenerating
5430 TRM cells NK cells 1 Freq 38 regenerating
5431 ab-T cells (stress) pDCs Freq 38 regenerating
5432 IgA+ Plasma cells pDCs Freq 38 regenerating
5433 ILC3 pDCs Freq 38 regenerating
5434 Infiltrating NK cells TRM cells Freq 38 regenerating
5435 NK cells 1 TRM cells Freq 38 regenerating
5436 cDC1 ab-T cells (stress) Freq 39 regenerating
5437 LSEC (remodelling) ab-T cells (stress) Freq 39 regenerating
5438 LSEC (remodelling) B cells Freq 39 regenerating
5439 ab-T cells (stress) cDC1 Freq 39 regenerating
5440 ILC3 Cholangiocytes Freq 39 regenerating
5441 IgG+ Plasma cells Dividing cDCs Freq 39 regenerating
5442 Lymphatic EC IgA+ Plasma cells Freq 39 regenerating
5443 Dividing cDCs IgG+ Plasma cells Freq 39 regenerating
5444 Cholangiocytes ILC3 Freq 39 regenerating
5445 Pericentral LSEC ILC3 Freq 39 regenerating
5446 NK cells 1 Infiltrating NK cells Freq 39 regenerating
5447 NK cells 2 LSEC (high MT 2) Freq 39 regenerating
5448 ab-T cells (stress) LSEC (remodelling) Freq 39 regenerating
5449 B cells LSEC (remodelling) Freq 39 regenerating
5450 IgA+ Plasma cells Lymphatic EC Freq 39 regenerating
5451 NK cells 2 MAIT cells 2 Freq 39 regenerating
5452 Infiltrating NK cells NK cells 1 Freq 39 regenerating
5453 LSEC (high MT 2) NK cells 2 Freq 39 regenerating
5454 MAIT cells 2 NK cells 2 Freq 39 regenerating
5455 ILC3 Pericentral LSEC Freq 39 regenerating
5456 cDC1 B cells Freq 40 regenerating
5457 Cholangiocytes B cells Freq 40 regenerating
5458 Dividing T/NK cells B cells Freq 40 regenerating
5459 CD8 ab-T cells (stress) CD8 ab-T cells (stress) Freq 40 regenerating
5460 CD8 ab-T cells 2 CD8 ab-T cells (stress) Freq 40 regenerating
5461 LSEC (high MT 2) CD8 ab-T cells 1 Freq 40 regenerating
5462 CD8 ab-T cells (stress) CD8 ab-T cells 2 Freq 40 regenerating
5463 MAIT cells 2 CD8 ab-T cells 2 Freq 40 regenerating
5464 B cells cDC1 Freq 40 regenerating
5465 B cells Cholangiocytes Freq 40 regenerating
5466 B cells Dividing T/NK cells Freq 40 regenerating
5467 MAIT cells 2 gd-T cells Freq 40 regenerating
5468 TRM cells gd-T cells Freq 40 regenerating
5469 LSEC (interferon) IgA+ Plasma cells Freq 40 regenerating
5470 Macrophages IgG+ Plasma cells Freq 40 regenerating
5471 Macrophages (HES4+) IgG+ Plasma cells Freq 40 regenerating
5472 CD8 ab-T cells 1 LSEC (high MT 2) Freq 40 regenerating
5473 IgA+ Plasma cells LSEC (interferon) Freq 40 regenerating
5474 IgG+ Plasma cells Macrophages Freq 40 regenerating
5475 IgG+ Plasma cells Macrophages (HES4+) Freq 40 regenerating
5476 CD8 ab-T cells 2 MAIT cells 2 Freq 40 regenerating
5477 gd-T cells MAIT cells 2 Freq 40 regenerating
5478 NK cells 1 MAIT cells 2 Freq 40 regenerating
5479 MAIT cells 2 NK cells 1 Freq 40 regenerating
5480 NK cells 1 NK cells 1 Freq 40 regenerating
5481 NK cells 2 NK cells 2 Freq 40 regenerating
5482 gd-T cells TRM cells Freq 40 regenerating
5483 TRM cells TRM cells Freq 40 regenerating
5484 Dividing T/NK cells ab-T cells (stress) Freq 41 regenerating
5485 NK cells 2 activated DCs Freq 41 regenerating
5486 Treg activated DCs Freq 41 regenerating
5487 LSEC (stress) B cells Freq 41 regenerating
5488 Pericentral LSEC B cells Freq 41 regenerating
5489 MAIT cells 1 CD8 ab-T cells 1 Freq 41 regenerating
5490 NK cells 3 CD8 ab-T cells 1 Freq 41 regenerating
5491 IgA+ Plasma cells Dividing cDCs Freq 41 regenerating
5492 ab-T cells (stress) Dividing T/NK cells Freq 41 regenerating
5493 Dividing cDCs IgA+ Plasma cells Freq 41 regenerating
5494 MAIT cells 2 Infiltrating NK cells Freq 41 regenerating
5495 B cells LSEC (stress) Freq 41 regenerating
5496 CD8 ab-T cells 1 MAIT cells 1 Freq 41 regenerating
5497 NK cells 1 MAIT cells 1 Freq 41 regenerating
5498 NK cells 2 MAIT cells 1 Freq 41 regenerating
5499 Infiltrating NK cells MAIT cells 2 Freq 41 regenerating
5500 MAIT cells 1 NK cells 1 Freq 41 regenerating
5501 NK cells 2 NK cells 1 Freq 41 regenerating
5502 activated DCs NK cells 2 Freq 41 regenerating
5503 MAIT cells 1 NK cells 2 Freq 41 regenerating
5504 NK cells 1 NK cells 2 Freq 41 regenerating
5505 CD8 ab-T cells 1 NK cells 3 Freq 41 regenerating
5506 VSMC NK cells 3 Freq 41 regenerating
5507 B cells Pericentral LSEC Freq 41 regenerating
5508 activated DCs Treg Freq 41 regenerating
5509 NK cells 3 VSMC Freq 41 regenerating
5510 LSEC (stress) ab-T cells (stress) Freq 42 regenerating
5511 Pericentral LSEC ab-T cells (stress) Freq 42 regenerating
5512 NK cells 1 activated DCs Freq 42 regenerating
5513 CD8 ab-T cells 2 CD8 ab-T cells 2 Freq 42 regenerating
5514 TRM cells CD8 ab-T cells 2 Freq 42 regenerating
5515 ILC3 cDC1 Freq 42 regenerating
5516 Hepatocytes Dividing T/NK cells Freq 42 regenerating
5517 Dividing T/NK cells Hepatocytes Freq 42 regenerating
5518 VSMC Hepatocytes Freq 42 regenerating
5519 Macrophages IgA+ Plasma cells Freq 42 regenerating
5520 cDC1 ILC3 Freq 42 regenerating
5521 Midzonal LSEC ILC3 Freq 42 regenerating
5522 NK cells 1 LSEC (high MT 2) Freq 42 regenerating
5523 Naive CD4+ T cells LSEC (remodelling) Freq 42 regenerating
5524 ab-T cells (stress) LSEC (stress) Freq 42 regenerating
5525 IgA+ Plasma cells Macrophages Freq 42 regenerating
5526 TRM cells MAIT cells 2 Freq 42 regenerating
5527 ILC3 Midzonal LSEC Freq 42 regenerating
5528 LSEC (remodelling) Naive CD4+ T cells Freq 42 regenerating
5529 activated DCs NK cells 1 Freq 42 regenerating
5530 LSEC (high MT 2) NK cells 1 Freq 42 regenerating
5531 ab-T cells (stress) Pericentral LSEC Freq 42 regenerating
5532 CD8 ab-T cells 2 TRM cells Freq 42 regenerating
5533 MAIT cells 2 TRM cells Freq 42 regenerating
5534 Hepatocytes VSMC Freq 42 regenerating
5535 Cholangiocytes ab-T cells (stress) Freq 43 regenerating
5536 Fibroblasts 1 ab-T cells (stress) Freq 43 regenerating
5537 Fibroblasts 3 ab-T cells (stress) Freq 43 regenerating
5538 Infiltrating NK cells activated DCs Freq 43 regenerating
5539 MAIT cells 2 CD8 ab-T cells (stress) Freq 43 regenerating
5540 TRM cells CD8 ab-T cells (stress) Freq 43 regenerating
5541 VSMC CD8 ab-T cells (stress) Freq 43 regenerating
5542 ab-T cells (stress) Cholangiocytes Freq 43 regenerating
5543 Treg Dividing T/NK cells Freq 43 regenerating
5544 ab-T cells (stress) Fibroblasts 1 Freq 43 regenerating
5545 ab-T cells (stress) Fibroblasts 3 Freq 43 regenerating
5546 Macrophages (HES4+) IgA+ Plasma cells Freq 43 regenerating
5547 Macrophages (HES4+) ILC3 Freq 43 regenerating
5548 activated DCs Infiltrating NK cells Freq 43 regenerating
5549 LSEC (high MT 2) Infiltrating NK cells Freq 43 regenerating
5550 MAIT cells 1 Infiltrating NK cells Freq 43 regenerating
5551 Naive CD4+ T cells LSEC (high MT 1) Freq 43 regenerating
5552 Infiltrating NK cells LSEC (high MT 2) Freq 43 regenerating
5553 IgA+ Plasma cells Macrophages (HES4+) Freq 43 regenerating
5554 ILC3 Macrophages (HES4+) Freq 43 regenerating
5555 Infiltrating NK cells MAIT cells 1 Freq 43 regenerating
5556 CD8 ab-T cells (stress) MAIT cells 2 Freq 43 regenerating
5557 LSEC (high MT 1) Naive CD4+ T cells Freq 43 regenerating
5558 Dividing T/NK cells Treg Freq 43 regenerating
5559 CD8 ab-T cells (stress) TRM cells Freq 43 regenerating
5560 CD8 ab-T cells (stress) VSMC Freq 43 regenerating
5561 CD8 ab-T cells 1 activated DCs Freq 44 regenerating
5562 MAIT cells 2 activated DCs Freq 44 regenerating
5563 NK cells 3 CD8 ab-T cells (stress) Freq 44 regenerating
5564 activated DCs CD8 ab-T cells 1 Freq 44 regenerating
5565 MAIT cells 1 CD8 ab-T cells 2 Freq 44 regenerating
5566 Naive CD4+ T cells Dividing T/NK cells Freq 44 regenerating
5567 MAIT cells 1 gd-T cells Freq 44 regenerating
5568 Kupffer cells IgG+ Plasma cells Freq 44 regenerating
5569 IgG+ Plasma cells Kupffer cells Freq 44 regenerating
5570 CD8 ab-T cells 2 MAIT cells 1 Freq 44 regenerating
5571 gd-T cells MAIT cells 1 Freq 44 regenerating
5572 activated DCs MAIT cells 2 Freq 44 regenerating
5573 MAIT cells 2 MAIT cells 2 Freq 44 regenerating
5574 Dividing T/NK cells Naive CD4+ T cells Freq 44 regenerating
5575 CD8 ab-T cells (stress) NK cells 3 Freq 44 regenerating
5576 Macrophages (HES4+) ab-T cells (stress) Freq 45 regenerating
5577 LSEC (high MT 1) activated DCs Freq 45 regenerating
5578 Midzonal LSEC B cells Freq 45 regenerating
5579 NK cells 3 CD8 ab-T cells 2 Freq 45 regenerating
5580 Hepatocytes cDC1 Freq 45 regenerating
5581 IgG+ Plasma cells cDC2 Freq 45 regenerating
5582 ILC3 Dividing endothelial cells Freq 45 regenerating
5583 cDC1 Hepatocytes Freq 45 regenerating
5584 cDC2 IgG+ Plasma cells Freq 45 regenerating
5585 Dividing endothelial cells ILC3 Freq 45 regenerating
5586 LSEC (interferon) ILC3 Freq 45 regenerating
5587 Macrophages ILC3 Freq 45 regenerating
5588 activated DCs LSEC (high MT 1) Freq 45 regenerating
5589 ILC3 LSEC (interferon) Freq 45 regenerating
5590 Treg LSEC (remodelling) Freq 45 regenerating
5591 ILC3 Macrophages Freq 45 regenerating
5592 ab-T cells (stress) Macrophages (HES4+) Freq 45 regenerating
5593 B cells Midzonal LSEC Freq 45 regenerating
5594 CD8 ab-T cells 2 NK cells 3 Freq 45 regenerating
5595 LSEC (remodelling) Treg Freq 45 regenerating
5596 CD8 ab-T cells (stress) activated DCs Freq 46 regenerating
5597 LSEC (high MT 2) activated DCs Freq 46 regenerating
5598 activated DCs CD8 ab-T cells (stress) Freq 46 regenerating
5599 MAIT cells 1 CD8 ab-T cells (stress) Freq 46 regenerating
5600 Naive CD4+ T cells cDC1 Freq 46 regenerating
5601 IgA+ Plasma cells cDC2 Freq 46 regenerating
5602 LSEC (high MT 2) Hepatocytes Freq 46 regenerating
5603 cDC2 IgA+ Plasma cells Freq 46 regenerating
5604 Monocytes (IGSF21+ GPR34+) IgG+ Plasma cells Freq 46 regenerating
5605 activated DCs LSEC (high MT 2) Freq 46 regenerating
5606 Hepatocytes LSEC (high MT 2) Freq 46 regenerating
5607 NK cells 3 LSEC (high MT 2) Freq 46 regenerating
5608 CD8 ab-T cells (stress) MAIT cells 1 Freq 46 regenerating
5609 IgG+ Plasma cells Monocytes (IGSF21+ GPR34+) Freq 46 regenerating
5610 cDC1 Naive CD4+ T cells Freq 46 regenerating
5611 LSEC (high MT 2) NK cells 3 Freq 46 regenerating
5612 Midzonal LSEC ab-T cells (stress) Freq 47 regenerating
5613 gd-T cells activated DCs Freq 47 regenerating
5614 EC non-LSEC B cells Freq 47 regenerating
5615 Fibroblasts 1 B cells Freq 47 regenerating
5616 LSEC (interferon) B cells Freq 47 regenerating
5617 B cells EC non-LSEC Freq 47 regenerating
5618 ILC3 EC non-LSEC Freq 47 regenerating
5619 B cells Fibroblasts 1 Freq 47 regenerating
5620 activated DCs gd-T cells Freq 47 regenerating
5621 NK cells 3 gd-T cells Freq 47 regenerating
5622 LSEC (high MT 1) Hepatocytes Freq 47 regenerating
5623 pDCs Hepatocytes Freq 47 regenerating
5624 EC non-LSEC ILC3 Freq 47 regenerating
5625 Lymphatic EC ILC3 Freq 47 regenerating
5626 NK cells 3 Infiltrating NK cells Freq 47 regenerating
5627 Hepatocytes LSEC (high MT 1) Freq 47 regenerating
5628 MAIT cells 2 LSEC (high MT 2) Freq 47 regenerating
5629 B cells LSEC (interferon) Freq 47 regenerating
5630 ILC3 Lymphatic EC Freq 47 regenerating
5631 LSEC (high MT 2) MAIT cells 2 Freq 47 regenerating
5632 NK cells 3 MAIT cells 2 Freq 47 regenerating
5633 ab-T cells (stress) Midzonal LSEC Freq 47 regenerating
5634 gd-T cells NK cells 3 Freq 47 regenerating
5635 Infiltrating NK cells NK cells 3 Freq 47 regenerating
5636 MAIT cells 2 NK cells 3 Freq 47 regenerating
5637 TRM cells NK cells 3 Freq 47 regenerating
5638 Hepatocytes pDCs Freq 47 regenerating
5639 NK cells 3 TRM cells Freq 47 regenerating
5640 Dividing endothelial cells ab-T cells (stress) Freq 48 regenerating
5641 Fibroblasts 2 ab-T cells (stress) Freq 48 regenerating
5642 Macrophages ab-T cells (stress) Freq 48 regenerating
5643 Stellate cells ab-T cells (stress) Freq 48 regenerating
5644 Cholangiocytes activated DCs Freq 48 regenerating
5645 Dividing endothelial cells B cells Freq 48 regenerating
5646 LSEC (fenestr.) B cells Freq 48 regenerating
5647 pDCs B cells Freq 48 regenerating
5648 Dividing T/NK cells CD8 ab-T cells 1 Freq 48 regenerating
5649 activated DCs Cholangiocytes Freq 48 regenerating
5650 ILC3 Dividing cDCs Freq 48 regenerating
5651 ab-T cells (stress) Dividing endothelial cells Freq 48 regenerating
5652 B cells Dividing endothelial cells Freq 48 regenerating
5653 CD8 ab-T cells 1 Dividing T/NK cells Freq 48 regenerating
5654 ab-T cells (stress) Fibroblasts 2 Freq 48 regenerating
5655 ILC3 Fibroblasts 3 Freq 48 regenerating
5656 LSEC (high MT 2) gd-T cells Freq 48 regenerating
5657 Kupffer cells IgA+ Plasma cells Freq 48 regenerating
5658 Monocytes (IGSF21+ GPR34+) IgA+ Plasma cells Freq 48 regenerating
5659 Monocytes (TREM2+ CD9+) IgG+ Plasma cells Freq 48 regenerating
5660 Dividing cDCs ILC3 Freq 48 regenerating
5661 Fibroblasts 3 ILC3 Freq 48 regenerating
5662 IgA+ Plasma cells Kupffer cells Freq 48 regenerating
5663 B cells LSEC (fenestr.) Freq 48 regenerating
5664 gd-T cells LSEC (high MT 2) Freq 48 regenerating
5665 ab-T cells (stress) Macrophages Freq 48 regenerating
5666 MAIT cells 2 MAIT cells 1 Freq 48 regenerating
5667 TRM cells MAIT cells 1 Freq 48 regenerating
5668 MAIT cells 1 MAIT cells 2 Freq 48 regenerating
5669 IgA+ Plasma cells Monocytes (IGSF21+ GPR34+) Freq 48 regenerating
5670 IgG+ Plasma cells Monocytes (TREM2+ CD9+) Freq 48 regenerating
5671 B cells pDCs Freq 48 regenerating
5672 Treg Pericentral LSEC Freq 48 regenerating
5673 ab-T cells (stress) Stellate cells Freq 48 regenerating
5674 Pericentral LSEC Treg Freq 48 regenerating
5675 MAIT cells 1 TRM cells Freq 48 regenerating
5676 MAIT cells 1 activated DCs Freq 49 regenerating
5677 NK cells 3 activated DCs Freq 49 regenerating
5678 TRM cells activated DCs Freq 49 regenerating
5679 LSEC (remodelling) CD8 ab-T cells 1 Freq 49 regenerating
5680 Treg cDC1 Freq 49 regenerating
5681 VSMC Dividing T/NK cells Freq 49 regenerating
5682 ILC3 Fibroblasts 1 Freq 49 regenerating
5683 Treg Fibroblasts 1 Freq 49 regenerating
5684 Fibroblasts 1 ILC3 Freq 49 regenerating
5685 NK cells 2 LSEC (high MT 1) Freq 49 regenerating
5686 CD8 ab-T cells 1 LSEC (remodelling) Freq 49 regenerating
5687 NK cells 2 LSEC (remodelling) Freq 49 regenerating
5688 activated DCs MAIT cells 1 Freq 49 regenerating
5689 NK cells 3 NK cells 1 Freq 49 regenerating
5690 LSEC (high MT 1) NK cells 2 Freq 49 regenerating
5691 LSEC (remodelling) NK cells 2 Freq 49 regenerating
5692 NK cells 3 NK cells 2 Freq 49 regenerating
5693 activated DCs NK cells 3 Freq 49 regenerating
5694 NK cells 1 NK cells 3 Freq 49 regenerating
5695 NK cells 2 NK cells 3 Freq 49 regenerating
5696 cDC1 Treg Freq 49 regenerating
5697 Fibroblasts 1 Treg Freq 49 regenerating
5698 activated DCs TRM cells Freq 49 regenerating
5699 Dividing T/NK cells VSMC Freq 49 regenerating
5700 Fibroblasts 3 B cells Freq 50 regenerating
5701 LSEC (high MT 1) CD8 ab-T cells 1 Freq 50 regenerating
5702 LSEC (high MT 2) CD8 ab-T cells 2 Freq 50 regenerating
5703 VSMC CD8 ab-T cells 2 Freq 50 regenerating
5704 Treg Fibroblasts 2 Freq 50 regenerating
5705 B cells Fibroblasts 3 Freq 50 regenerating
5706 NK cells 1 Fibroblasts 3 Freq 50 regenerating
5707 Monocytes (TREM2+ CD9+) IgA+ Plasma cells Freq 50 regenerating
5708 Monocytes (secretory) IgG+ Plasma cells Freq 50 regenerating
5709 LSEC (high MT 1) Infiltrating NK cells Freq 50 regenerating
5710 CD8 ab-T cells 1 LSEC (high MT 1) Freq 50 regenerating
5711 Infiltrating NK cells LSEC (high MT 1) Freq 50 regenerating
5712 CD8 ab-T cells 2 LSEC (high MT 2) Freq 50 regenerating
5713 Treg LSEC (stress) Freq 50 regenerating
5714 IgG+ Plasma cells Monocytes (secretory) Freq 50 regenerating
5715 IgA+ Plasma cells Monocytes (TREM2+ CD9+) Freq 50 regenerating
5716 Pericentral LSEC Naive CD4+ T cells Freq 50 regenerating
5717 Fibroblasts 3 NK cells 1 Freq 50 regenerating
5718 Naive CD4+ T cells Pericentral LSEC Freq 50 regenerating
5719 Treg Stellate cells Freq 50 regenerating
5720 Fibroblasts 2 Treg Freq 50 regenerating
5721 LSEC (stress) Treg Freq 50 regenerating
5722 Stellate cells Treg Freq 50 regenerating
5723 CD8 ab-T cells 2 VSMC Freq 50 regenerating
5724 Lymphatic EC ab-T cells (stress) Freq 51 regenerating
5725 Monocytes (IGSF21+ GPR34+) ab-T cells (stress) Freq 51 regenerating
5726 CD8 ab-T cells 2 activated DCs Freq 51 regenerating
5727 Midzonal LSEC activated DCs Freq 51 regenerating
5728 Pericentral LSEC activated DCs Freq 51 regenerating
5729 LSEC (high MT 2) CD8 ab-T cells (stress) Freq 51 regenerating
5730 activated DCs CD8 ab-T cells 2 Freq 51 regenerating
5731 ILC3 cDC2 Freq 51 regenerating
5732 Treg Cholangiocytes Freq 51 regenerating
5733 Naive CD4+ T cells Fibroblasts 3 Freq 51 regenerating
5734 Monocytes (secretory) IgA+ Plasma cells Freq 51 regenerating
5735 cDC2 ILC3 Freq 51 regenerating
5736 LSEC (fenestr.) ILC3 Freq 51 regenerating
5737 ILC3 LSEC (fenestr.) Freq 51 regenerating
5738 CD8 ab-T cells (stress) LSEC (high MT 2) Freq 51 regenerating
5739 TRM cells LSEC (high MT 2) Freq 51 regenerating
5740 Naive CD4+ T cells LSEC (stress) Freq 51 regenerating
5741 ab-T cells (stress) Lymphatic EC Freq 51 regenerating
5742 NK cells 3 MAIT cells 1 Freq 51 regenerating
5743 activated DCs Midzonal LSEC Freq 51 regenerating
5744 ab-T cells (stress) Monocytes (IGSF21+ GPR34+) Freq 51 regenerating
5745 IgA+ Plasma cells Monocytes (secretory) Freq 51 regenerating
5746 Fibroblasts 3 Naive CD4+ T cells Freq 51 regenerating
5747 LSEC (stress) Naive CD4+ T cells Freq 51 regenerating
5748 pDCs Naive CD4+ T cells Freq 51 regenerating
5749 MAIT cells 1 NK cells 3 Freq 51 regenerating
5750 Naive CD4+ T cells pDCs Freq 51 regenerating
5751 activated DCs Pericentral LSEC Freq 51 regenerating
5752 Cholangiocytes Treg Freq 51 regenerating
5753 LSEC (high MT 2) TRM cells Freq 51 regenerating
5754 VSMC TRM cells Freq 51 regenerating
5755 TRM cells VSMC Freq 51 regenerating
5756 Dividing T/NK cells activated DCs Freq 52 regenerating
5757 LSEC (remodelling) activated DCs Freq 52 regenerating
5758 Fibroblasts 2 B cells Freq 52 regenerating
5759 Lymphatic EC B cells Freq 52 regenerating
5760 Macrophages (HES4+) B cells Freq 52 regenerating
5761 Dividing T/NK cells CD8 ab-T cells (stress) Freq 52 regenerating
5762 MAIT cells 2 cDC1 Freq 52 regenerating
5763 Naive CD4+ T cells Cholangiocytes Freq 52 regenerating
5764 activated DCs Dividing T/NK cells Freq 52 regenerating
5765 CD8 ab-T cells (stress) Dividing T/NK cells Freq 52 regenerating
5766 NK cells 2 Dividing T/NK cells Freq 52 regenerating
5767 NK cells 2 Fibroblasts 1 Freq 52 regenerating
5768 B cells Fibroblasts 2 Freq 52 regenerating
5769 NK cells 2 Fibroblasts 3 Freq 52 regenerating
5770 Treg Fibroblasts 3 Freq 52 regenerating
5771 Periportal LSEC ILC3 Freq 52 regenerating
5772 LSEC (high MT 2) LSEC (high MT 2) Freq 52 regenerating
5773 MAIT cells 1 LSEC (high MT 2) Freq 52 regenerating
5774 activated DCs LSEC (remodelling) Freq 52 regenerating
5775 B cells Lymphatic EC Freq 52 regenerating
5776 B cells Macrophages (HES4+) Freq 52 regenerating
5777 Naive CD4+ T cells Macrophages (HES4+) Freq 52 regenerating
5778 LSEC (high MT 2) MAIT cells 1 Freq 52 regenerating
5779 MAIT cells 1 MAIT cells 1 Freq 52 regenerating
5780 cDC1 MAIT cells 2 Freq 52 regenerating
5781 Treg Midzonal LSEC Freq 52 regenerating
5782 Cholangiocytes Naive CD4+ T cells Freq 52 regenerating
5783 Macrophages (HES4+) Naive CD4+ T cells Freq 52 regenerating
5784 Dividing T/NK cells NK cells 2 Freq 52 regenerating
5785 Fibroblasts 1 NK cells 2 Freq 52 regenerating
5786 Fibroblasts 3 NK cells 2 Freq 52 regenerating
5787 Treg pDCs Freq 52 regenerating
5788 ILC3 Periportal LSEC Freq 52 regenerating
5789 Fibroblasts 3 Treg Freq 52 regenerating
5790 Midzonal LSEC Treg Freq 52 regenerating
5791 pDCs Treg Freq 52 regenerating
5792 LSEC (stress) activated DCs Freq 53 regenerating
5793 Periportal LSEC B cells Freq 53 regenerating
5794 Stellate cells B cells Freq 53 regenerating
5795 Fibroblasts 3 CD8 ab-T cells 1 Freq 53 regenerating
5796 LSEC (high MT 2) Dividing T/NK cells Freq 53 regenerating
5797 CD8 ab-T cells 1 Fibroblasts 3 Freq 53 regenerating
5798 Kupffer cells (SUCNR1+) IgG+ Plasma cells Freq 53 regenerating
5799 Stellate cells ILC3 Freq 53 regenerating
5800 LSEC (remodelling) Infiltrating NK cells Freq 53 regenerating
5801 IgG+ Plasma cells Kupffer cells (SUCNR1+) Freq 53 regenerating
5802 Dividing T/NK cells LSEC (high MT 2) Freq 53 regenerating
5803 Infiltrating NK cells LSEC (remodelling) Freq 53 regenerating
5804 activated DCs LSEC (stress) Freq 53 regenerating
5805 B cells Periportal LSEC Freq 53 regenerating
5806 B cells Stellate cells Freq 53 regenerating
5807 ILC3 Stellate cells Freq 53 regenerating
5808 Monocytes (TREM2+ CD9+) ab-T cells (stress) Freq 54 regenerating
5809 LSEC (fenestr.) activated DCs Freq 54 regenerating
5810 Macrophages B cells Freq 54 regenerating
5811 Cholangiocytes CD8 ab-T cells 1 Freq 54 regenerating
5812 CD8 ab-T cells 1 Cholangiocytes Freq 54 regenerating
5813 Hepatocytes Dividing cDCs Freq 54 regenerating
5814 Infiltrating NK cells Dividing T/NK cells Freq 54 regenerating
5815 TRM cells Dividing T/NK cells Freq 54 regenerating
5816 MAIT cells 2 Fibroblasts 1 Freq 54 regenerating
5817 Naive CD4+ T cells Fibroblasts 1 Freq 54 regenerating
5818 Dividing cDCs Hepatocytes Freq 54 regenerating
5819 LSEC (remodelling) Hepatocytes Freq 54 regenerating
5820 Monocytes (IGSF21+ GPR34+) ILC3 Freq 54 regenerating
5821 Dividing T/NK cells Infiltrating NK cells Freq 54 regenerating
5822 activated DCs LSEC (fenestr.) Freq 54 regenerating
5823 MAIT cells 2 LSEC (high MT 1) Freq 54 regenerating
5824 NK cells 1 LSEC (high MT 1) Freq 54 regenerating
5825 Hepatocytes LSEC (remodelling) Freq 54 regenerating
5826 NK cells 2 LSEC (stress) Freq 54 regenerating
5827 B cells Macrophages Freq 54 regenerating
5828 Naive CD4+ T cells Macrophages Freq 54 regenerating
5829 Fibroblasts 1 MAIT cells 2 Freq 54 regenerating
5830 LSEC (high MT 1) MAIT cells 2 Freq 54 regenerating
5831 ILC3 Monocytes (IGSF21+ GPR34+) Freq 54 regenerating
5832 ab-T cells (stress) Monocytes (TREM2+ CD9+) Freq 54 regenerating
5833 Fibroblasts 1 Naive CD4+ T cells Freq 54 regenerating
5834 Macrophages Naive CD4+ T cells Freq 54 regenerating
5835 LSEC (high MT 1) NK cells 1 Freq 54 regenerating
5836 LSEC (stress) NK cells 2 Freq 54 regenerating
5837 Dividing T/NK cells TRM cells Freq 54 regenerating
5838 Dividing cDCs ab-T cells (stress) Freq 55 regenerating
5839 LSEC (fenestr.) ab-T cells (stress) Freq 55 regenerating
5840 Periportal LSEC ab-T cells (stress) Freq 55 regenerating
5841 Fibroblasts 1 CD8 ab-T cells 1 Freq 55 regenerating
5842 Dividing T/NK cells CD8 ab-T cells 2 Freq 55 regenerating
5843 LSEC (high MT 1) CD8 ab-T cells 2 Freq 55 regenerating
5844 VSMC cDC1 Freq 55 regenerating
5845 ab-T cells (stress) Dividing cDCs Freq 55 regenerating
5846 CD8 ab-T cells 2 Dividing T/NK cells Freq 55 regenerating
5847 gd-T cells Dividing T/NK cells Freq 55 regenerating
5848 CD8 ab-T cells 1 Fibroblasts 1 Freq 55 regenerating
5849 Dividing T/NK cells gd-T cells Freq 55 regenerating
5850 ab-T cells (stress) LSEC (fenestr.) Freq 55 regenerating
5851 CD8 ab-T cells 2 LSEC (high MT 1) Freq 55 regenerating
5852 NK cells 1 LSEC (remodelling) Freq 55 regenerating
5853 LSEC (remodelling) NK cells 1 Freq 55 regenerating
5854 pDCs NK cells 2 Freq 55 regenerating
5855 NK cells 2 pDCs Freq 55 regenerating
5856 ab-T cells (stress) Periportal LSEC Freq 55 regenerating
5857 cDC1 VSMC Freq 55 regenerating
5858 Fibroblasts 1 activated DCs Freq 56 regenerating
5859 Fibroblasts 3 activated DCs Freq 56 regenerating
5860 cDC2 B cells Freq 56 regenerating
5861 Dividing cDCs B cells Freq 56 regenerating
5862 Infiltrating NK cells cDC1 Freq 56 regenerating
5863 B cells cDC2 Freq 56 regenerating
5864 B cells Dividing cDCs Freq 56 regenerating
5865 Naive CD4+ T cells Dividing cDCs Freq 56 regenerating
5866 Naive CD4+ T cells Dividing endothelial cells Freq 56 regenerating
5867 activated DCs Fibroblasts 1 Freq 56 regenerating
5868 NK cells 1 Fibroblasts 1 Freq 56 regenerating
5869 ILC3 Fibroblasts 2 Freq 56 regenerating
5870 activated DCs Fibroblasts 3 Freq 56 regenerating
5871 MAIT cells 1 Fibroblasts 3 Freq 56 regenerating
5872 VSMC gd-T cells Freq 56 regenerating
5873 Kupffer cells (SUCNR1+) IgA+ Plasma cells Freq 56 regenerating
5874 Fibroblasts 2 ILC3 Freq 56 regenerating
5875 cDC1 Infiltrating NK cells Freq 56 regenerating
5876 IgA+ Plasma cells Kupffer cells (SUCNR1+) Freq 56 regenerating
5877 Treg Macrophages Freq 56 regenerating
5878 Fibroblasts 3 MAIT cells 1 Freq 56 regenerating
5879 Naive CD4+ T cells Monocytes (IGSF21+ GPR34+) Freq 56 regenerating
5880 Dividing cDCs Naive CD4+ T cells Freq 56 regenerating
5881 Dividing endothelial cells Naive CD4+ T cells Freq 56 regenerating
5882 Monocytes (IGSF21+ GPR34+) Naive CD4+ T cells Freq 56 regenerating
5883 Stellate cells Naive CD4+ T cells Freq 56 regenerating
5884 Fibroblasts 1 NK cells 1 Freq 56 regenerating
5885 Naive CD4+ T cells Stellate cells Freq 56 regenerating
5886 Macrophages Treg Freq 56 regenerating
5887 gd-T cells VSMC Freq 56 regenerating
5888 Kupffer cells ab-T cells (stress) Freq 57 regenerating
5889 LSEC (interferon) ab-T cells (stress) Freq 57 regenerating
5890 LSEC (high MT 1) CD8 ab-T cells (stress) Freq 57 regenerating
5891 cDC1 CD8 ab-T cells 1 Freq 57 regenerating
5892 Pericentral LSEC CD8 ab-T cells 1 Freq 57 regenerating
5893 CD8 ab-T cells 1 cDC1 Freq 57 regenerating
5894 Treg Dividing endothelial cells Freq 57 regenerating
5895 NK cells 1 Dividing T/NK cells Freq 57 regenerating
5896 MAIT cells 2 Fibroblasts 3 Freq 57 regenerating
5897 NK cells 3 Fibroblasts 3 Freq 57 regenerating
5898 Monocytes (TREM2+ CD9+) ILC3 Freq 57 regenerating
5899 ab-T cells (stress) Kupffer cells Freq 57 regenerating
5900 CD8 ab-T cells (stress) LSEC (high MT 1) Freq 57 regenerating
5901 Macrophages (HES4+) LSEC (high MT 2) Freq 57 regenerating
5902 ab-T cells (stress) LSEC (interferon) Freq 57 regenerating
5903 Treg Lymphatic EC Freq 57 regenerating
5904 LSEC (high MT 2) Macrophages (HES4+) Freq 57 regenerating
5905 Fibroblasts 3 MAIT cells 2 Freq 57 regenerating
5906 ILC3 Monocytes (TREM2+ CD9+) Freq 57 regenerating
5907 Dividing T/NK cells NK cells 1 Freq 57 regenerating
5908 Pericentral LSEC NK cells 2 Freq 57 regenerating
5909 Fibroblasts 3 NK cells 3 Freq 57 regenerating
5910 CD8 ab-T cells 1 Pericentral LSEC Freq 57 regenerating
5911 NK cells 2 Pericentral LSEC Freq 57 regenerating
5912 Dividing endothelial cells Treg Freq 57 regenerating
5913 Lymphatic EC Treg Freq 57 regenerating
5914 EC non-LSEC ab-T cells (stress) Freq 58 regenerating
5915 Fibroblasts 2 CD8 ab-T cells 1 Freq 58 regenerating
5916 LSEC (stress) CD8 ab-T cells 1 Freq 58 regenerating
5917 pDCs CD8 ab-T cells 1 Freq 58 regenerating
5918 MAIT cells 2 Dividing T/NK cells Freq 58 regenerating
5919 ab-T cells (stress) EC non-LSEC Freq 58 regenerating
5920 CD8 ab-T cells 1 Fibroblasts 2 Freq 58 regenerating
5921 Naive CD4+ T cells Fibroblasts 2 Freq 58 regenerating
5922 NK cells 1 Fibroblasts 2 Freq 58 regenerating
5923 NK cells 2 Fibroblasts 2 Freq 58 regenerating
5924 Treg LSEC (fenestr.) Freq 58 regenerating
5925 MAIT cells 2 LSEC (remodelling) Freq 58 regenerating
5926 CD8 ab-T cells 1 LSEC (stress) Freq 58 regenerating
5927 Naive CD4+ T cells Lymphatic EC Freq 58 regenerating
5928 Treg Macrophages (HES4+) Freq 58 regenerating
5929 Dividing T/NK cells MAIT cells 2 Freq 58 regenerating
5930 LSEC (remodelling) MAIT cells 2 Freq 58 regenerating
5931 pDCs MAIT cells 2 Freq 58 regenerating
5932 Naive CD4+ T cells Midzonal LSEC Freq 58 regenerating
5933 Fibroblasts 2 Naive CD4+ T cells Freq 58 regenerating
5934 Lymphatic EC Naive CD4+ T cells Freq 58 regenerating
5935 Midzonal LSEC Naive CD4+ T cells Freq 58 regenerating
5936 Fibroblasts 2 NK cells 1 Freq 58 regenerating
5937 Fibroblasts 2 NK cells 2 Freq 58 regenerating
5938 CD8 ab-T cells 1 pDCs Freq 58 regenerating
5939 MAIT cells 2 pDCs Freq 58 regenerating
5940 LSEC (fenestr.) Treg Freq 58 regenerating
5941 Macrophages (HES4+) Treg Freq 58 regenerating
5942 LSEC (high MT 1) cDC1 Freq 59 regenerating
5943 MAIT cells 1 Dividing T/NK cells Freq 59 regenerating
5944 Hepatocytes Fibroblasts 1 Freq 59 regenerating
5945 Infiltrating NK cells Fibroblasts 1 Freq 59 regenerating
5946 Fibroblasts 1 Hepatocytes Freq 59 regenerating
5947 LSEC (stress) Hepatocytes Freq 59 regenerating
5948 Macrophages (HES4+) Hepatocytes Freq 59 regenerating
5949 Kupffer cells ILC3 Freq 59 regenerating
5950 Fibroblasts 1 Infiltrating NK cells Freq 59 regenerating
5951 ILC3 Kupffer cells Freq 59 regenerating
5952 cDC1 LSEC (high MT 1) Freq 59 regenerating
5953 Hepatocytes LSEC (stress) Freq 59 regenerating
5954 NK cells 1 LSEC (stress) Freq 59 regenerating
5955 Hepatocytes Macrophages (HES4+) Freq 59 regenerating
5956 Dividing T/NK cells MAIT cells 1 Freq 59 regenerating
5957 Treg Monocytes (IGSF21+ GPR34+) Freq 59 regenerating
5958 LSEC (stress) NK cells 1 Freq 59 regenerating
5959 Stellate cells NK cells 2 Freq 59 regenerating
5960 NK cells 2 Stellate cells Freq 59 regenerating
5961 Monocytes (IGSF21+ GPR34+) Treg Freq 59 regenerating
5962 cDC2 ab-T cells (stress) Freq 60 regenerating
5963 Kupffer cells B cells Freq 60 regenerating
5964 Cholangiocytes CD8 ab-T cells (stress) Freq 60 regenerating
5965 Stellate cells CD8 ab-T cells 1 Freq 60 regenerating
5966 LSEC (high MT 2) cDC1 Freq 60 regenerating
5967 ab-T cells (stress) cDC2 Freq 60 regenerating
5968 CD8 ab-T cells (stress) Cholangiocytes Freq 60 regenerating
5969 Hepatocytes Cholangiocytes Freq 60 regenerating
5970 NK cells 2 Cholangiocytes Freq 60 regenerating
5971 Infiltrating NK cells Fibroblasts 3 Freq 60 regenerating
5972 Cholangiocytes Hepatocytes Freq 60 regenerating
5973 Monocytes (secretory) ILC3 Freq 60 regenerating
5974 Fibroblasts 3 Infiltrating NK cells Freq 60 regenerating
5975 pDCs Infiltrating NK cells Freq 60 regenerating
5976 Pericentral LSEC Infiltrating NK cells Freq 60 regenerating
5977 B cells Kupffer cells Freq 60 regenerating
5978 TRM cells LSEC (high MT 1) Freq 60 regenerating
5979 cDC1 LSEC (high MT 2) Freq 60 regenerating
5980 NK cells 3 LSEC (remodelling) Freq 60 regenerating
5981 NK cells 2 Midzonal LSEC Freq 60 regenerating
5982 ILC3 Monocytes (secretory) Freq 60 regenerating
5983 pDCs NK cells 1 Freq 60 regenerating
5984 Cholangiocytes NK cells 2 Freq 60 regenerating
5985 Midzonal LSEC NK cells 2 Freq 60 regenerating
5986 LSEC (remodelling) NK cells 3 Freq 60 regenerating
5987 Infiltrating NK cells pDCs Freq 60 regenerating
5988 NK cells 1 pDCs Freq 60 regenerating
5989 Infiltrating NK cells Pericentral LSEC Freq 60 regenerating
5990 CD8 ab-T cells 1 Stellate cells Freq 60 regenerating
5991 LSEC (high MT 1) TRM cells Freq 60 regenerating
5992 cDC1 activated DCs Freq 61 regenerating
5993 Dividing endothelial cells activated DCs Freq 61 regenerating
5994 Stellate cells activated DCs Freq 61 regenerating
5995 Monocytes (IGSF21+ GPR34+) B cells Freq 61 regenerating
5996 Monocytes (TREM2+ CD9+) B cells Freq 61 regenerating
5997 pDCs CD8 ab-T cells (stress) Freq 61 regenerating
5998 Macrophages (HES4+) CD8 ab-T cells 1 Freq 61 regenerating
5999 pDCs CD8 ab-T cells 2 Freq 61 regenerating
6000 activated DCs cDC1 Freq 61 regenerating
6001 Infiltrating NK cells Cholangiocytes Freq 61 regenerating
6002 MAIT cells 2 Cholangiocytes Freq 61 regenerating
6003 activated DCs Dividing endothelial cells Freq 61 regenerating
6004 NK cells 2 Dividing endothelial cells Freq 61 regenerating
6005 MAIT cells 1 Fibroblasts 1 Freq 61 regenerating
6006 Hepatocytes Fibroblasts 2 Freq 61 regenerating
6007 Fibroblasts 2 Hepatocytes Freq 61 regenerating
6008 Kupffer cells Hepatocytes Freq 61 regenerating
6009 LSEC (fenestr.) Hepatocytes Freq 61 regenerating
6010 Stellate cells Hepatocytes Freq 61 regenerating
6011 Cholangiocytes Infiltrating NK cells Freq 61 regenerating
6012 Hepatocytes Kupffer cells Freq 61 regenerating
6013 Hepatocytes LSEC (fenestr.) Freq 61 regenerating
6014 MAIT cells 1 LSEC (high MT 1) Freq 61 regenerating
6015 CD8 ab-T cells 1 Macrophages (HES4+) Freq 61 regenerating
6016 Fibroblasts 1 MAIT cells 1 Freq 61 regenerating
6017 LSEC (high MT 1) MAIT cells 1 Freq 61 regenerating
6018 Cholangiocytes MAIT cells 2 Freq 61 regenerating
6019 B cells Monocytes (IGSF21+ GPR34+) Freq 61 regenerating
6020 B cells Monocytes (TREM2+ CD9+) Freq 61 regenerating
6021 Pericentral LSEC NK cells 1 Freq 61 regenerating
6022 Stellate cells NK cells 1 Freq 61 regenerating
6023 Dividing endothelial cells NK cells 2 Freq 61 regenerating
6024 CD8 ab-T cells (stress) pDCs Freq 61 regenerating
6025 CD8 ab-T cells 2 pDCs Freq 61 regenerating
6026 NK cells 1 Pericentral LSEC Freq 61 regenerating
6027 Treg Periportal LSEC Freq 61 regenerating
6028 activated DCs Stellate cells Freq 61 regenerating
6029 Hepatocytes Stellate cells Freq 61 regenerating
6030 NK cells 1 Stellate cells Freq 61 regenerating
6031 Periportal LSEC Treg Freq 61 regenerating
6032 activated DCs activated DCs Freq 62 regenerating
6033 Lymphatic EC activated DCs Freq 62 regenerating
6034 pDCs activated DCs Freq 62 regenerating
6035 LSEC (remodelling) CD8 ab-T cells (stress) Freq 62 regenerating
6036 Macrophages (HES4+) CD8 ab-T cells (stress) Freq 62 regenerating
6037 LSEC (fenestr.) CD8 ab-T cells 1 Freq 62 regenerating
6038 cDC1 CD8 ab-T cells 2 Freq 62 regenerating
6039 CD8 ab-T cells 2 cDC1 Freq 62 regenerating
6040 gd-T cells cDC1 Freq 62 regenerating
6041 NK cells 1 cDC1 Freq 62 regenerating
6042 NK cells 2 cDC1 Freq 62 regenerating
6043 cDC1 gd-T cells Freq 62 regenerating
6044 LSEC (high MT 1) gd-T cells Freq 62 regenerating
6045 LSEC (remodelling) gd-T cells Freq 62 regenerating
6046 Monocytes (IGSF21+ GPR34+) Hepatocytes Freq 62 regenerating
6047 LSEC (stress) Infiltrating NK cells Freq 62 regenerating
6048 CD8 ab-T cells 1 LSEC (fenestr.) Freq 62 regenerating
6049 Naive CD4+ T cells LSEC (fenestr.) Freq 62 regenerating
6050 gd-T cells LSEC (high MT 1) Freq 62 regenerating
6051 Treg LSEC (interferon) Freq 62 regenerating
6052 CD8 ab-T cells (stress) LSEC (remodelling) Freq 62 regenerating
6053 gd-T cells LSEC (remodelling) Freq 62 regenerating
6054 TRM cells LSEC (remodelling) Freq 62 regenerating
6055 Infiltrating NK cells LSEC (stress) Freq 62 regenerating
6056 activated DCs Lymphatic EC Freq 62 regenerating
6057 CD8 ab-T cells (stress) Macrophages (HES4+) Freq 62 regenerating
6058 Hepatocytes Monocytes (IGSF21+ GPR34+) Freq 62 regenerating
6059 Naive CD4+ T cells Monocytes (TREM2+ CD9+) Freq 62 regenerating
6060 LSEC (fenestr.) Naive CD4+ T cells Freq 62 regenerating
6061 Monocytes (TREM2+ CD9+) Naive CD4+ T cells Freq 62 regenerating
6062 cDC1 NK cells 1 Freq 62 regenerating
6063 cDC1 NK cells 2 Freq 62 regenerating
6064 NK cells 3 NK cells 3 Freq 62 regenerating
6065 activated DCs pDCs Freq 62 regenerating
6066 LSEC (interferon) Treg Freq 62 regenerating
6067 LSEC (remodelling) TRM cells Freq 62 regenerating
6068 EC non-LSEC activated DCs Freq 63 regenerating
6069 Macrophages (HES4+) activated DCs Freq 63 regenerating
6070 Periportal LSEC activated DCs Freq 63 regenerating
6071 Monocytes (secretory) B cells Freq 63 regenerating
6072 cDC1 CD8 ab-T cells (stress) Freq 63 regenerating
6073 Dividing cDCs CD8 ab-T cells 1 Freq 63 regenerating
6074 Midzonal LSEC CD8 ab-T cells 1 Freq 63 regenerating
6075 CD8 ab-T cells (stress) cDC1 Freq 63 regenerating
6076 TRM cells cDC1 Freq 63 regenerating
6077 NK cells 1 Cholangiocytes Freq 63 regenerating
6078 CD8 ab-T cells 1 Dividing cDCs Freq 63 regenerating
6079 activated DCs EC non-LSEC Freq 63 regenerating
6080 Hepatocytes Fibroblasts 3 Freq 63 regenerating
6081 Fibroblasts 3 Hepatocytes Freq 63 regenerating
6082 Kupffer cells (SUCNR1+) ILC3 Freq 63 regenerating
6083 ILC3 Kupffer cells (SUCNR1+) Freq 63 regenerating
6084 NK cells 3 LSEC (high MT 1) Freq 63 regenerating
6085 pDCs LSEC (high MT 2) Freq 63 regenerating
6086 MAIT cells 1 LSEC (remodelling) Freq 63 regenerating
6087 activated DCs Macrophages (HES4+) Freq 63 regenerating
6088 LSEC (remodelling) MAIT cells 1 Freq 63 regenerating
6089 Pericentral LSEC MAIT cells 2 Freq 63 regenerating
6090 CD8 ab-T cells 1 Midzonal LSEC Freq 63 regenerating
6091 B cells Monocytes (secretory) Freq 63 regenerating
6092 Treg Monocytes (TREM2+ CD9+) Freq 63 regenerating
6093 Cholangiocytes NK cells 1 Freq 63 regenerating
6094 LSEC (high MT 1) NK cells 3 Freq 63 regenerating
6095 LSEC (high MT 2) pDCs Freq 63 regenerating
6096 TRM cells pDCs Freq 63 regenerating
6097 MAIT cells 2 Pericentral LSEC Freq 63 regenerating
6098 activated DCs Periportal LSEC Freq 63 regenerating
6099 Monocytes (TREM2+ CD9+) Treg Freq 63 regenerating
6100 cDC1 TRM cells Freq 63 regenerating
6101 pDCs TRM cells Freq 63 regenerating
6102 LSEC (stress) CD8 ab-T cells (stress) Freq 64 regenerating
6103 Dividing endothelial cells CD8 ab-T cells 1 Freq 64 regenerating
6104 Lymphatic EC CD8 ab-T cells 1 Freq 64 regenerating
6105 Macrophages CD8 ab-T cells 1 Freq 64 regenerating
6106 Pericentral LSEC CD8 ab-T cells 2 Freq 64 regenerating
6107 Naive CD4+ T cells cDC2 Freq 64 regenerating
6108 Treg Dividing cDCs Freq 64 regenerating
6109 CD8 ab-T cells 1 Dividing endothelial cells Freq 64 regenerating
6110 Treg EC non-LSEC Freq 64 regenerating
6111 MAIT cells 2 Fibroblasts 2 Freq 64 regenerating
6112 pDCs gd-T cells Freq 64 regenerating
6113 Lymphatic EC Hepatocytes Freq 64 regenerating
6114 Midzonal LSEC Hepatocytes Freq 64 regenerating
6115 Monocytes (TREM2+ CD9+) Hepatocytes Freq 64 regenerating
6116 Pericentral LSEC Hepatocytes Freq 64 regenerating
6117 Periportal LSEC Hepatocytes Freq 64 regenerating
6118 Macrophages Infiltrating NK cells Freq 64 regenerating
6119 Naive CD4+ T cells Kupffer cells Freq 64 regenerating
6120 CD8 ab-T cells (stress) LSEC (stress) Freq 64 regenerating
6121 CD8 ab-T cells 1 Lymphatic EC Freq 64 regenerating
6122 Hepatocytes Lymphatic EC Freq 64 regenerating
6123 CD8 ab-T cells 1 Macrophages Freq 64 regenerating
6124 Infiltrating NK cells Macrophages Freq 64 regenerating
6125 Fibroblasts 2 MAIT cells 2 Freq 64 regenerating
6126 Hepatocytes Midzonal LSEC Freq 64 regenerating
6127 NK cells 1 Midzonal LSEC Freq 64 regenerating
6128 Hepatocytes Monocytes (TREM2+ CD9+) Freq 64 regenerating
6129 cDC2 Naive CD4+ T cells Freq 64 regenerating
6130 Kupffer cells Naive CD4+ T cells Freq 64 regenerating
6131 Midzonal LSEC NK cells 1 Freq 64 regenerating
6132 gd-T cells pDCs Freq 64 regenerating
6133 CD8 ab-T cells 2 Pericentral LSEC Freq 64 regenerating
6134 Hepatocytes Pericentral LSEC Freq 64 regenerating
6135 Hepatocytes Periportal LSEC Freq 64 regenerating
6136 Dividing cDCs Treg Freq 64 regenerating
6137 EC non-LSEC Treg Freq 64 regenerating
6138 Macrophages CD8 ab-T cells (stress) Freq 65 regenerating
6139 LSEC (remodelling) CD8 ab-T cells 2 Freq 65 regenerating
6140 LSEC (stress) CD8 ab-T cells 2 Freq 65 regenerating
6141 MAIT cells 1 cDC1 Freq 65 regenerating
6142 Treg cDC2 Freq 65 regenerating
6143 Infiltrating NK cells Dividing cDCs Freq 65 regenerating
6144 NK cells 3 Fibroblasts 1 Freq 65 regenerating
6145 Dividing cDCs Infiltrating NK cells Freq 65 regenerating
6146 Macrophages (HES4+) Infiltrating NK cells Freq 65 regenerating
6147 NK cells 2 LSEC (fenestr.) Freq 65 regenerating
6148 Macrophages (HES4+) LSEC (high MT 1) Freq 65 regenerating
6149 Naive CD4+ T cells LSEC (interferon) Freq 65 regenerating
6150 CD8 ab-T cells 2 LSEC (remodelling) Freq 65 regenerating
6151 CD8 ab-T cells 2 LSEC (stress) Freq 65 regenerating
6152 CD8 ab-T cells (stress) Macrophages Freq 65 regenerating
6153 Infiltrating NK cells Macrophages (HES4+) Freq 65 regenerating
6154 LSEC (high MT 1) Macrophages (HES4+) Freq 65 regenerating
6155 cDC1 MAIT cells 1 Freq 65 regenerating
6156 LSEC (interferon) Naive CD4+ T cells Freq 65 regenerating
6157 LSEC (fenestr.) NK cells 2 Freq 65 regenerating
6158 Fibroblasts 1 NK cells 3 Freq 65 regenerating
6159 cDC2 Treg Freq 65 regenerating
6160 Monocytes (secretory) ab-T cells (stress) Freq 66 regenerating
6161 Fibroblasts 2 activated DCs Freq 66 regenerating
6162 LSEC (interferon) activated DCs Freq 66 regenerating
6163 Macrophages activated DCs Freq 66 regenerating
6164 Kupffer cells (SUCNR1+) B cells Freq 66 regenerating
6165 NK cells 3 Dividing T/NK cells Freq 66 regenerating
6166 activated DCs Fibroblasts 2 Freq 66 regenerating
6167 Macrophages (HES4+) gd-T cells Freq 66 regenerating
6168 Midzonal LSEC Infiltrating NK cells Freq 66 regenerating
6169 B cells Kupffer cells (SUCNR1+) Freq 66 regenerating
6170 activated DCs LSEC (interferon) Freq 66 regenerating
6171 MAIT cells 2 LSEC (stress) Freq 66 regenerating
6172 NK cells 2 Lymphatic EC Freq 66 regenerating
6173 activated DCs Macrophages Freq 66 regenerating
6174 gd-T cells Macrophages (HES4+) Freq 66 regenerating
6175 pDCs MAIT cells 1 Freq 66 regenerating
6176 LSEC (stress) MAIT cells 2 Freq 66 regenerating
6177 Stellate cells MAIT cells 2 Freq 66 regenerating
6178 Infiltrating NK cells Midzonal LSEC Freq 66 regenerating
6179 ab-T cells (stress) Monocytes (secretory) Freq 66 regenerating
6180 Lymphatic EC NK cells 2 Freq 66 regenerating
6181 Dividing T/NK cells NK cells 3 Freq 66 regenerating
6182 MAIT cells 1 pDCs Freq 66 regenerating
6183 MAIT cells 2 Stellate cells Freq 66 regenerating
6184 Pericentral LSEC CD8 ab-T cells (stress) Freq 67 regenerating
6185 Macrophages (HES4+) CD8 ab-T cells 2 Freq 67 regenerating
6186 gd-T cells Dividing cDCs Freq 67 regenerating
6187 NK cells 1 Dividing endothelial cells Freq 67 regenerating
6188 Infiltrating NK cells Fibroblasts 2 Freq 67 regenerating
6189 Dividing cDCs gd-T cells Freq 67 regenerating
6190 Macrophages Hepatocytes Freq 67 regenerating
6191 Fibroblasts 2 Infiltrating NK cells Freq 67 regenerating
6192 Treg Kupffer cells Freq 67 regenerating
6193 Macrophages LSEC (high MT 2) Freq 67 regenerating
6194 Hepatocytes Macrophages Freq 67 regenerating
6195 LSEC (high MT 2) Macrophages Freq 67 regenerating
6196 CD8 ab-T cells 2 Macrophages (HES4+) Freq 67 regenerating
6197 MAIT cells 2 Macrophages (HES4+) Freq 67 regenerating
6198 NK cells 2 Macrophages (HES4+) Freq 67 regenerating
6199 Macrophages (HES4+) MAIT cells 2 Freq 67 regenerating
6200 Dividing endothelial cells NK cells 1 Freq 67 regenerating
6201 Macrophages (HES4+) NK cells 2 Freq 67 regenerating
6202 Periportal LSEC NK cells 2 Freq 67 regenerating
6203 VSMC pDCs Freq 67 regenerating
6204 CD8 ab-T cells (stress) Pericentral LSEC Freq 67 regenerating
6205 TRM cells Pericentral LSEC Freq 67 regenerating
6206 NK cells 2 Periportal LSEC Freq 67 regenerating
6207 Kupffer cells Treg Freq 67 regenerating
6208 Pericentral LSEC TRM cells Freq 67 regenerating
6209 pDCs VSMC Freq 67 regenerating
6210 Kupffer cells (SUCNR1+) ab-T cells (stress) Freq 68 regenerating
6211 Periportal LSEC CD8 ab-T cells 1 Freq 68 regenerating
6212 Hepatocytes cDC2 Freq 68 regenerating
6213 MAIT cells 1 Cholangiocytes Freq 68 regenerating
6214 NK cells 1 Dividing cDCs Freq 68 regenerating
6215 NK cells 2 Dividing cDCs Freq 68 regenerating
6216 LSEC (high MT 1) Dividing T/NK cells Freq 68 regenerating
6217 Naive CD4+ T cells EC non-LSEC Freq 68 regenerating
6218 Macrophages gd-T cells Freq 68 regenerating
6219 cDC2 Hepatocytes Freq 68 regenerating
6220 Kupffer cells (SUCNR1+) Hepatocytes Freq 68 regenerating
6221 ab-T cells (stress) Kupffer cells (SUCNR1+) Freq 68 regenerating
6222 Hepatocytes Kupffer cells (SUCNR1+) Freq 68 regenerating
6223 Dividing T/NK cells LSEC (high MT 1) Freq 68 regenerating
6224 pDCs LSEC (high MT 1) Freq 68 regenerating
6225 gd-T cells Macrophages Freq 68 regenerating
6226 NK cells 2 Macrophages Freq 68 regenerating
6227 NK cells 1 Macrophages (HES4+) Freq 68 regenerating
6228 Cholangiocytes MAIT cells 1 Freq 68 regenerating
6229 Midzonal LSEC MAIT cells 2 Freq 68 regenerating
6230 MAIT cells 2 Midzonal LSEC Freq 68 regenerating
6231 EC non-LSEC Naive CD4+ T cells Freq 68 regenerating
6232 Dividing cDCs NK cells 1 Freq 68 regenerating
6233 Macrophages (HES4+) NK cells 1 Freq 68 regenerating
6234 Dividing cDCs NK cells 2 Freq 68 regenerating
6235 Macrophages NK cells 2 Freq 68 regenerating
6236 LSEC (high MT 1) pDCs Freq 68 regenerating
6237 CD8 ab-T cells 1 Periportal LSEC Freq 68 regenerating
6238 Monocytes (IGSF21+ GPR34+) CD8 ab-T cells (stress) Freq 69 regenerating
6239 Monocytes (IGSF21+ GPR34+) CD8 ab-T cells 1 Freq 69 regenerating
6240 Cholangiocytes CD8 ab-T cells 2 Freq 69 regenerating
6241 Cholangiocytes cDC1 Freq 69 regenerating
6242 LSEC (remodelling) cDC1 Freq 69 regenerating
6243 CD8 ab-T cells 2 Cholangiocytes Freq 69 regenerating
6244 cDC1 Cholangiocytes Freq 69 regenerating
6245 NK cells 2 EC non-LSEC Freq 69 regenerating
6246 MAIT cells 1 Fibroblasts 2 Freq 69 regenerating
6247 NK cells 1 LSEC (fenestr.) Freq 69 regenerating
6248 cDC1 LSEC (remodelling) Freq 69 regenerating
6249 TRM cells LSEC (stress) Freq 69 regenerating
6250 NK cells 1 Macrophages Freq 69 regenerating
6251 TRM cells Macrophages (HES4+) Freq 69 regenerating
6252 VSMC Macrophages (HES4+) Freq 69 regenerating
6253 Fibroblasts 2 MAIT cells 1 Freq 69 regenerating
6254 CD8 ab-T cells (stress) Monocytes (IGSF21+ GPR34+) Freq 69 regenerating
6255 CD8 ab-T cells 1 Monocytes (IGSF21+ GPR34+) Freq 69 regenerating
6256 Treg Monocytes (secretory) Freq 69 regenerating
6257 Periportal LSEC Naive CD4+ T cells Freq 69 regenerating
6258 LSEC (fenestr.) NK cells 1 Freq 69 regenerating
6259 Macrophages NK cells 1 Freq 69 regenerating
6260 EC non-LSEC NK cells 2 Freq 69 regenerating
6261 Naive CD4+ T cells Periportal LSEC Freq 69 regenerating
6262 Monocytes (secretory) Treg Freq 69 regenerating
6263 LSEC (stress) TRM cells Freq 69 regenerating
6264 Macrophages (HES4+) TRM cells Freq 69 regenerating
6265 Macrophages (HES4+) VSMC Freq 69 regenerating
6266 Kupffer cells activated DCs Freq 70 regenerating
6267 Monocytes (IGSF21+ GPR34+) activated DCs Freq 70 regenerating
6268 Fibroblasts 1 cDC1 Freq 70 regenerating
6269 TRM cells Cholangiocytes Freq 70 regenerating
6270 cDC1 Fibroblasts 1 Freq 70 regenerating
6271 NK cells 3 Fibroblasts 2 Freq 70 regenerating
6272 LSEC (stress) gd-T cells Freq 70 regenerating
6273 Stellate cells Infiltrating NK cells Freq 70 regenerating
6274 activated DCs Kupffer cells Freq 70 regenerating
6275 gd-T cells LSEC (stress) Freq 70 regenerating
6276 NK cells 3 LSEC (stress) Freq 70 regenerating
6277 MAIT cells 2 Macrophages Freq 70 regenerating
6278 Macrophages MAIT cells 2 Freq 70 regenerating
6279 activated DCs Monocytes (IGSF21+ GPR34+) Freq 70 regenerating
6280 Fibroblasts 2 NK cells 3 Freq 70 regenerating
6281 LSEC (stress) NK cells 3 Freq 70 regenerating
6282 Infiltrating NK cells Stellate cells Freq 70 regenerating
6283 Cholangiocytes TRM cells Freq 70 regenerating
6284 Dividing cDCs CD8 ab-T cells (stress) Freq 71 regenerating
6285 cDC2 CD8 ab-T cells 1 Freq 71 regenerating
6286 EC non-LSEC CD8 ab-T cells 1 Freq 71 regenerating
6287 Macrophages CD8 ab-T cells 2 Freq 71 regenerating
6288 CD8 ab-T cells 1 cDC2 Freq 71 regenerating
6289 NK cells 2 cDC2 Freq 71 regenerating
6290 NK cells 3 Cholangiocytes Freq 71 regenerating
6291 CD8 ab-T cells (stress) Dividing cDCs Freq 71 regenerating
6292 Fibroblasts 1 Dividing T/NK cells Freq 71 regenerating
6293 CD8 ab-T cells 1 EC non-LSEC Freq 71 regenerating
6294 Dividing T/NK cells Fibroblasts 1 Freq 71 regenerating
6295 Pericentral LSEC gd-T cells Freq 71 regenerating
6296 LSEC (high MT 2) LSEC (high MT 1) Freq 71 regenerating
6297 LSEC (high MT 1) LSEC (high MT 2) Freq 71 regenerating
6298 MAIT cells 1 LSEC (stress) Freq 71 regenerating
6299 CD8 ab-T cells 2 Macrophages Freq 71 regenerating
6300 LSEC (stress) MAIT cells 1 Freq 71 regenerating
6301 Pericentral LSEC MAIT cells 1 Freq 71 regenerating
6302 Stellate cells MAIT cells 1 Freq 71 regenerating
6303 NK cells 2 Monocytes (IGSF21+ GPR34+) Freq 71 regenerating
6304 Naive CD4+ T cells Monocytes (secretory) Freq 71 regenerating
6305 Monocytes (secretory) Naive CD4+ T cells Freq 71 regenerating
6306 cDC2 NK cells 2 Freq 71 regenerating
6307 Monocytes (IGSF21+ GPR34+) NK cells 2 Freq 71 regenerating
6308 Cholangiocytes NK cells 3 Freq 71 regenerating
6309 Stellate cells NK cells 3 Freq 71 regenerating
6310 gd-T cells Pericentral LSEC Freq 71 regenerating
6311 MAIT cells 1 Pericentral LSEC Freq 71 regenerating
6312 MAIT cells 1 Stellate cells Freq 71 regenerating
6313 NK cells 3 Stellate cells Freq 71 regenerating
6314 Dividing cDCs activated DCs Freq 72 regenerating
6315 Dividing endothelial cells CD8 ab-T cells (stress) Freq 72 regenerating
6316 Fibroblasts 1 CD8 ab-T cells (stress) Freq 72 regenerating
6317 Lymphatic EC CD8 ab-T cells (stress) Freq 72 regenerating
6318 Midzonal LSEC CD8 ab-T cells (stress) Freq 72 regenerating
6319 Kupffer cells CD8 ab-T cells 1 Freq 72 regenerating
6320 Fibroblasts 3 cDC1 Freq 72 regenerating
6321 NK cells 3 cDC1 Freq 72 regenerating
6322 Infiltrating NK cells cDC2 Freq 72 regenerating
6323 gd-T cells Cholangiocytes Freq 72 regenerating
6324 activated DCs Dividing cDCs Freq 72 regenerating
6325 CD8 ab-T cells (stress) Dividing endothelial cells Freq 72 regenerating
6326 Hepatocytes Dividing endothelial cells Freq 72 regenerating
6327 Infiltrating NK cells Dividing endothelial cells Freq 72 regenerating
6328 Hepatocytes EC non-LSEC Freq 72 regenerating
6329 NK cells 1 EC non-LSEC Freq 72 regenerating
6330 CD8 ab-T cells (stress) Fibroblasts 1 Freq 72 regenerating
6331 cDC1 Fibroblasts 3 Freq 72 regenerating
6332 Cholangiocytes gd-T cells Freq 72 regenerating
6333 Dividing endothelial cells Hepatocytes Freq 72 regenerating
6334 EC non-LSEC Hepatocytes Freq 72 regenerating
6335 Monocytes (secretory) Hepatocytes Freq 72 regenerating
6336 cDC2 Infiltrating NK cells Freq 72 regenerating
6337 Dividing endothelial cells Infiltrating NK cells Freq 72 regenerating
6338 Lymphatic EC Infiltrating NK cells Freq 72 regenerating
6339 Monocytes (IGSF21+ GPR34+) Infiltrating NK cells Freq 72 regenerating
6340 CD8 ab-T cells 1 Kupffer cells Freq 72 regenerating
6341 LSEC (remodelling) LSEC (high MT 2) Freq 72 regenerating
6342 LSEC (high MT 2) LSEC (remodelling) Freq 72 regenerating
6343 CD8 ab-T cells (stress) Lymphatic EC Freq 72 regenerating
6344 Infiltrating NK cells Lymphatic EC Freq 72 regenerating
6345 VSMC Macrophages Freq 72 regenerating
6346 Monocytes (IGSF21+ GPR34+) MAIT cells 2 Freq 72 regenerating
6347 CD8 ab-T cells (stress) Midzonal LSEC Freq 72 regenerating
6348 Infiltrating NK cells Monocytes (IGSF21+ GPR34+) Freq 72 regenerating
6349 MAIT cells 2 Monocytes (IGSF21+ GPR34+) Freq 72 regenerating
6350 NK cells 1 Monocytes (IGSF21+ GPR34+) Freq 72 regenerating
6351 Hepatocytes Monocytes (secretory) Freq 72 regenerating
6352 EC non-LSEC NK cells 1 Freq 72 regenerating
6353 Monocytes (IGSF21+ GPR34+) NK cells 1 Freq 72 regenerating
6354 Periportal LSEC NK cells 1 Freq 72 regenerating
6355 cDC1 NK cells 3 Freq 72 regenerating
6356 NK cells 1 Periportal LSEC Freq 72 regenerating
6357 Macrophages VSMC Freq 72 regenerating
6358 Monocytes (TREM2+ CD9+) CD8 ab-T cells 1 Freq 73 regenerating
6359 LSEC (stress) cDC1 Freq 73 regenerating
6360 pDCs cDC1 Freq 73 regenerating
6361 MAIT cells 2 Dividing endothelial cells Freq 73 regenerating
6362 LSEC (remodelling) Dividing T/NK cells Freq 73 regenerating
6363 Monocytes (IGSF21+ GPR34+) gd-T cells Freq 73 regenerating
6364 LSEC (interferon) Hepatocytes Freq 73 regenerating
6365 LSEC (fenestr.) Infiltrating NK cells Freq 73 regenerating
6366 NK cells 2 Kupffer cells Freq 73 regenerating
6367 Infiltrating NK cells LSEC (fenestr.) Freq 73 regenerating
6368 MAIT cells 2 LSEC (fenestr.) Freq 73 regenerating
6369 Macrophages LSEC (high MT 1) Freq 73 regenerating
6370 Monocytes (TREM2+ CD9+) LSEC (high MT 2) Freq 73 regenerating
6371 Hepatocytes LSEC (interferon) Freq 73 regenerating
6372 NK cells 2 LSEC (interferon) Freq 73 regenerating
6373 Dividing T/NK cells LSEC (remodelling) Freq 73 regenerating
6374 cDC1 LSEC (stress) Freq 73 regenerating
6375 NK cells 1 Lymphatic EC Freq 73 regenerating
6376 LSEC (high MT 1) Macrophages Freq 73 regenerating
6377 TRM cells Macrophages Freq 73 regenerating
6378 MAIT cells 1 Macrophages (HES4+) Freq 73 regenerating
6379 Macrophages (HES4+) MAIT cells 1 Freq 73 regenerating
6380 Midzonal LSEC MAIT cells 1 Freq 73 regenerating
6381 Dividing endothelial cells MAIT cells 2 Freq 73 regenerating
6382 LSEC (fenestr.) MAIT cells 2 Freq 73 regenerating
6383 MAIT cells 1 Midzonal LSEC Freq 73 regenerating
6384 gd-T cells Monocytes (IGSF21+ GPR34+) Freq 73 regenerating
6385 CD8 ab-T cells 1 Monocytes (TREM2+ CD9+) Freq 73 regenerating
6386 LSEC (high MT 2) Monocytes (TREM2+ CD9+) Freq 73 regenerating
6387 Lymphatic EC NK cells 1 Freq 73 regenerating
6388 Kupffer cells NK cells 2 Freq 73 regenerating
6389 LSEC (interferon) NK cells 2 Freq 73 regenerating
6390 pDCs NK cells 3 Freq 73 regenerating
6391 Pericentral LSEC NK cells 3 Freq 73 regenerating
6392 cDC1 pDCs Freq 73 regenerating
6393 NK cells 3 pDCs Freq 73 regenerating
6394 NK cells 3 Pericentral LSEC Freq 73 regenerating
6395 Macrophages TRM cells Freq 73 regenerating
6396 Fibroblasts 3 CD8 ab-T cells (stress) Freq 74 regenerating
6397 LSEC (interferon) CD8 ab-T cells 1 Freq 74 regenerating
6398 Midzonal LSEC CD8 ab-T cells 2 Freq 74 regenerating
6399 cDC1 cDC1 Freq 74 regenerating
6400 Pericentral LSEC cDC1 Freq 74 regenerating
6401 MAIT cells 2 Dividing cDCs Freq 74 regenerating
6402 Fibroblasts 3 Dividing T/NK cells Freq 74 regenerating
6403 CD8 ab-T cells (stress) Fibroblasts 3 Freq 74 regenerating
6404 Dividing T/NK cells Fibroblasts 3 Freq 74 regenerating
6405 Monocytes (TREM2+ CD9+) Infiltrating NK cells Freq 74 regenerating
6406 Periportal LSEC Infiltrating NK cells Freq 74 regenerating
6407 VSMC Kupffer cells Freq 74 regenerating
6408 Naive CD4+ T cells Kupffer cells (SUCNR1+) Freq 74 regenerating
6409 CD8 ab-T cells 1 LSEC (interferon) Freq 74 regenerating
6410 Macrophages (HES4+) LSEC (remodelling) Freq 74 regenerating
6411 MAIT cells 2 Lymphatic EC Freq 74 regenerating
6412 LSEC (remodelling) Macrophages (HES4+) Freq 74 regenerating
6413 Dividing cDCs MAIT cells 2 Freq 74 regenerating
6414 Lymphatic EC MAIT cells 2 Freq 74 regenerating
6415 CD8 ab-T cells 2 Midzonal LSEC Freq 74 regenerating
6416 Infiltrating NK cells Monocytes (TREM2+ CD9+) Freq 74 regenerating
6417 NK cells 2 Monocytes (TREM2+ CD9+) Freq 74 regenerating
6418 Kupffer cells (SUCNR1+) Naive CD4+ T cells Freq 74 regenerating
6419 Monocytes (TREM2+ CD9+) NK cells 2 Freq 74 regenerating
6420 cDC1 Pericentral LSEC Freq 74 regenerating
6421 Infiltrating NK cells Periportal LSEC Freq 74 regenerating
6422 Kupffer cells VSMC Freq 74 regenerating
6423 Kupffer cells CD8 ab-T cells (stress) Freq 75 regenerating
6424 Monocytes (secretory) CD8 ab-T cells 1 Freq 75 regenerating
6425 Dividing endothelial cells CD8 ab-T cells 2 Freq 75 regenerating
6426 Monocytes (IGSF21+ GPR34+) CD8 ab-T cells 2 Freq 75 regenerating
6427 gd-T cells cDC2 Freq 75 regenerating
6428 NK cells 1 cDC2 Freq 75 regenerating
6429 LSEC (high MT 2) Cholangiocytes Freq 75 regenerating
6430 CD8 ab-T cells 2 Dividing endothelial cells Freq 75 regenerating
6431 cDC2 gd-T cells Freq 75 regenerating
6432 CD8 ab-T cells (stress) Kupffer cells Freq 75 regenerating
6433 NK cells 1 Kupffer cells Freq 75 regenerating
6434 Cholangiocytes LSEC (high MT 2) Freq 75 regenerating
6435 CD8 ab-T cells 2 Monocytes (IGSF21+ GPR34+) Freq 75 regenerating
6436 CD8 ab-T cells 1 Monocytes (secretory) Freq 75 regenerating
6437 cDC2 NK cells 1 Freq 75 regenerating
6438 Kupffer cells NK cells 1 Freq 75 regenerating
6439 cDC2 activated DCs Freq 76 regenerating
6440 Monocytes (TREM2+ CD9+) activated DCs Freq 76 regenerating
6441 cDC2 CD8 ab-T cells (stress) Freq 76 regenerating
6442 LSEC (fenestr.) CD8 ab-T cells (stress) Freq 76 regenerating
6443 Dividing cDCs CD8 ab-T cells 2 Freq 76 regenerating
6444 activated DCs cDC2 Freq 76 regenerating
6445 CD8 ab-T cells (stress) cDC2 Freq 76 regenerating
6446 pDCs Cholangiocytes Freq 76 regenerating
6447 CD8 ab-T cells 2 Dividing cDCs Freq 76 regenerating
6448 Kupffer cells Infiltrating NK cells Freq 76 regenerating
6449 Infiltrating NK cells Kupffer cells Freq 76 regenerating
6450 LSEC (high MT 2) Kupffer cells Freq 76 regenerating
6451 CD8 ab-T cells (stress) LSEC (fenestr.) Freq 76 regenerating
6452 MAIT cells 1 LSEC (fenestr.) Freq 76 regenerating
6453 Kupffer cells LSEC (high MT 2) Freq 76 regenerating
6454 NK cells 1 LSEC (interferon) Freq 76 regenerating
6455 MAIT cells 1 Macrophages Freq 76 regenerating
6456 LSEC (fenestr.) MAIT cells 1 Freq 76 regenerating
6457 Macrophages MAIT cells 1 Freq 76 regenerating
6458 NK cells 3 Midzonal LSEC Freq 76 regenerating
6459 TRM cells Midzonal LSEC Freq 76 regenerating
6460 TRM cells Monocytes (IGSF21+ GPR34+) Freq 76 regenerating
6461 activated DCs Monocytes (TREM2+ CD9+) Freq 76 regenerating
6462 LSEC (interferon) NK cells 1 Freq 76 regenerating
6463 Midzonal LSEC NK cells 3 Freq 76 regenerating
6464 Cholangiocytes pDCs Freq 76 regenerating
6465 Midzonal LSEC TRM cells Freq 76 regenerating
6466 Monocytes (IGSF21+ GPR34+) TRM cells Freq 76 regenerating
6467 Fibroblasts 1 CD8 ab-T cells 2 Freq 77 regenerating
6468 Lymphatic EC CD8 ab-T cells 2 Freq 77 regenerating
6469 Midzonal LSEC cDC1 Freq 77 regenerating
6470 MAIT cells 1 Dividing endothelial cells Freq 77 regenerating
6471 CD8 ab-T cells 2 Fibroblasts 1 Freq 77 regenerating
6472 Monocytes (TREM2+ CD9+) gd-T cells Freq 77 regenerating
6473 LSEC (interferon) Infiltrating NK cells Freq 77 regenerating
6474 LSEC (stress) LSEC (high MT 2) Freq 77 regenerating
6475 Monocytes (IGSF21+ GPR34+) LSEC (high MT 2) Freq 77 regenerating
6476 Pericentral LSEC LSEC (high MT 2) Freq 77 regenerating
6477 Infiltrating NK cells LSEC (interferon) Freq 77 regenerating
6478 pDCs LSEC (remodelling) Freq 77 regenerating
6479 LSEC (high MT 2) LSEC (stress) Freq 77 regenerating
6480 Macrophages (HES4+) LSEC (stress) Freq 77 regenerating
6481 CD8 ab-T cells 2 Lymphatic EC Freq 77 regenerating
6482 MAIT cells 1 Lymphatic EC Freq 77 regenerating
6483 LSEC (stress) Macrophages (HES4+) Freq 77 regenerating
6484 Dividing endothelial cells MAIT cells 1 Freq 77 regenerating
6485 Lymphatic EC MAIT cells 1 Freq 77 regenerating
6486 cDC1 Midzonal LSEC Freq 77 regenerating
6487 LSEC (high MT 2) Monocytes (IGSF21+ GPR34+) Freq 77 regenerating
6488 gd-T cells Monocytes (TREM2+ CD9+) Freq 77 regenerating
6489 NK cells 1 Monocytes (TREM2+ CD9+) Freq 77 regenerating
6490 Monocytes (TREM2+ CD9+) NK cells 1 Freq 77 regenerating
6491 LSEC (remodelling) pDCs Freq 77 regenerating
6492 LSEC (high MT 2) Pericentral LSEC Freq 77 regenerating
6493 Monocytes (TREM2+ CD9+) CD8 ab-T cells (stress) Freq 78 regenerating
6494 Periportal LSEC CD8 ab-T cells (stress) Freq 78 regenerating
6495 MAIT cells 2 cDC2 Freq 78 regenerating
6496 TRM cells Dividing cDCs Freq 78 regenerating
6497 VSMC Dividing cDCs Freq 78 regenerating
6498 NK cells 3 Dividing endothelial cells Freq 78 regenerating
6499 Dividing T/NK cells Dividing T/NK cells Freq 78 regenerating
6500 Monocytes (secretory) Infiltrating NK cells Freq 78 regenerating
6501 MAIT cells 2 Kupffer cells Freq 78 regenerating
6502 NK cells 3 LSEC (fenestr.) Freq 78 regenerating
6503 NK cells 3 Lymphatic EC Freq 78 regenerating
6504 Pericentral LSEC Macrophages (HES4+) Freq 78 regenerating
6505 cDC2 MAIT cells 2 Freq 78 regenerating
6506 Kupffer cells MAIT cells 2 Freq 78 regenerating
6507 VSMC Monocytes (IGSF21+ GPR34+) Freq 78 regenerating
6508 Infiltrating NK cells Monocytes (secretory) Freq 78 regenerating
6509 CD8 ab-T cells (stress) Monocytes (TREM2+ CD9+) Freq 78 regenerating
6510 VSMC Monocytes (TREM2+ CD9+) Freq 78 regenerating
6511 Dividing endothelial cells NK cells 3 Freq 78 regenerating
6512 LSEC (fenestr.) NK cells 3 Freq 78 regenerating
6513 Lymphatic EC NK cells 3 Freq 78 regenerating
6514 Macrophages (HES4+) Pericentral LSEC Freq 78 regenerating
6515 CD8 ab-T cells (stress) Periportal LSEC Freq 78 regenerating
6516 Dividing cDCs TRM cells Freq 78 regenerating
6517 Dividing cDCs VSMC Freq 78 regenerating
6518 Monocytes (IGSF21+ GPR34+) VSMC Freq 78 regenerating
6519 Monocytes (TREM2+ CD9+) VSMC Freq 78 regenerating
6520 Fibroblasts 3 CD8 ab-T cells 2 Freq 79 regenerating
6521 TRM cells Dividing endothelial cells Freq 79 regenerating
6522 pDCs Dividing T/NK cells Freq 79 regenerating
6523 Infiltrating NK cells EC non-LSEC Freq 79 regenerating
6524 TRM cells Fibroblasts 1 Freq 79 regenerating
6525 CD8 ab-T cells 2 Fibroblasts 3 Freq 79 regenerating
6526 Kupffer cells gd-T cells Freq 79 regenerating
6527 EC non-LSEC Infiltrating NK cells Freq 79 regenerating
6528 gd-T cells Kupffer cells Freq 79 regenerating
6529 Treg Kupffer cells (SUCNR1+) Freq 79 regenerating
6530 TRM cells LSEC (fenestr.) Freq 79 regenerating
6531 Midzonal LSEC LSEC (high MT 2) Freq 79 regenerating
6532 VSMC LSEC (high MT 2) Freq 79 regenerating
6533 NK cells 3 Macrophages (HES4+) Freq 79 regenerating
6534 Periportal LSEC MAIT cells 2 Freq 79 regenerating
6535 LSEC (high MT 2) Midzonal LSEC Freq 79 regenerating
6536 NK cells 2 Monocytes (secretory) Freq 79 regenerating
6537 Monocytes (secretory) NK cells 2 Freq 79 regenerating
6538 Macrophages (HES4+) NK cells 3 Freq 79 regenerating
6539 Dividing T/NK cells pDCs Freq 79 regenerating
6540 MAIT cells 2 Periportal LSEC Freq 79 regenerating
6541 Kupffer cells (SUCNR1+) Treg Freq 79 regenerating
6542 Dividing endothelial cells TRM cells Freq 79 regenerating
6543 Fibroblasts 1 TRM cells Freq 79 regenerating
6544 LSEC (fenestr.) TRM cells Freq 79 regenerating
6545 LSEC (high MT 2) VSMC Freq 79 regenerating
6546 Kupffer cells CD8 ab-T cells 2 Freq 80 regenerating
6547 LSEC (fenestr.) CD8 ab-T cells 2 Freq 80 regenerating
6548 Dividing T/NK cells cDC1 Freq 80 regenerating
6549 Dividing T/NK cells Cholangiocytes Freq 80 regenerating
6550 cDC1 Dividing T/NK cells Freq 80 regenerating
6551 Cholangiocytes Dividing T/NK cells Freq 80 regenerating
6552 MAIT cells 2 EC non-LSEC Freq 80 regenerating
6553 pDCs Fibroblasts 1 Freq 80 regenerating
6554 CD8 ab-T cells 2 Kupffer cells Freq 80 regenerating
6555 CD8 ab-T cells 2 LSEC (fenestr.) Freq 80 regenerating
6556 Monocytes (IGSF21+ GPR34+) MAIT cells 1 Freq 80 regenerating
6557 EC non-LSEC MAIT cells 2 Freq 80 regenerating
6558 MAIT cells 1 Monocytes (IGSF21+ GPR34+) Freq 80 regenerating
6559 Fibroblasts 1 pDCs Freq 80 regenerating
6560 pDCs pDCs Freq 80 regenerating
6561 Kupffer cells (SUCNR1+) CD8 ab-T cells 1 Freq 81 regenerating
6562 Fibroblasts 2 cDC1 Freq 81 regenerating
6563 LSEC (high MT 2) cDC2 Freq 81 regenerating
6564 Macrophages (HES4+) Fibroblasts 1 Freq 81 regenerating
6565 cDC1 Fibroblasts 2 Freq 81 regenerating
6566 TRM cells Fibroblasts 3 Freq 81 regenerating
6567 Midzonal LSEC gd-T cells Freq 81 regenerating
6568 CD8 ab-T cells 1 Kupffer cells (SUCNR1+) Freq 81 regenerating
6569 NK cells 2 Kupffer cells (SUCNR1+) Freq 81 regenerating
6570 Monocytes (TREM2+ CD9+) LSEC (high MT 1) Freq 81 regenerating
6571 cDC2 LSEC (high MT 2) Freq 81 regenerating
6572 TRM cells Lymphatic EC Freq 81 regenerating
6573 NK cells 3 Macrophages Freq 81 regenerating
6574 Fibroblasts 1 Macrophages (HES4+) Freq 81 regenerating
6575 Monocytes (TREM2+ CD9+) MAIT cells 2 Freq 81 regenerating
6576 gd-T cells Midzonal LSEC Freq 81 regenerating
6577 LSEC (high MT 1) Monocytes (TREM2+ CD9+) Freq 81 regenerating
6578 MAIT cells 2 Monocytes (TREM2+ CD9+) Freq 81 regenerating
6579 Kupffer cells (SUCNR1+) NK cells 2 Freq 81 regenerating
6580 Macrophages NK cells 3 Freq 81 regenerating
6581 Fibroblasts 3 TRM cells Freq 81 regenerating
6582 Lymphatic EC TRM cells Freq 81 regenerating
6583 Kupffer cells (SUCNR1+) activated DCs Freq 82 regenerating
6584 Monocytes (secretory) activated DCs Freq 82 regenerating
6585 Fibroblasts 2 CD8 ab-T cells (stress) Freq 82 regenerating
6586 cDC2 CD8 ab-T cells 2 Freq 82 regenerating
6587 Monocytes (TREM2+ CD9+) CD8 ab-T cells 2 Freq 82 regenerating
6588 CD8 ab-T cells 2 cDC2 Freq 82 regenerating
6589 gd-T cells Dividing endothelial cells Freq 82 regenerating
6590 CD8 ab-T cells (stress) Fibroblasts 2 Freq 82 regenerating
6591 Dividing endothelial cells gd-T cells Freq 82 regenerating
6592 Kupffer cells (SUCNR1+) Infiltrating NK cells Freq 82 regenerating
6593 TRM cells Kupffer cells Freq 82 regenerating
6594 activated DCs Kupffer cells (SUCNR1+) Freq 82 regenerating
6595 Infiltrating NK cells Kupffer cells (SUCNR1+) Freq 82 regenerating
6596 Periportal LSEC MAIT cells 1 Freq 82 regenerating
6597 activated DCs Monocytes (secretory) Freq 82 regenerating
6598 CD8 ab-T cells 2 Monocytes (TREM2+ CD9+) Freq 82 regenerating
6599 Periportal LSEC NK cells 3 Freq 82 regenerating
6600 MAIT cells 1 Periportal LSEC Freq 82 regenerating
6601 NK cells 3 Periportal LSEC Freq 82 regenerating
6602 Kupffer cells TRM cells Freq 82 regenerating
6603 Dividing endothelial cells cDC1 Freq 83 regenerating
6604 Lymphatic EC cDC1 Freq 83 regenerating
6605 MAIT cells 1 Dividing cDCs Freq 83 regenerating
6606 NK cells 3 Dividing cDCs Freq 83 regenerating
6607 cDC1 Dividing endothelial cells Freq 83 regenerating
6608 Macrophages (HES4+) Dividing T/NK cells Freq 83 regenerating
6609 Pericentral LSEC Dividing T/NK cells Freq 83 regenerating
6610 NK cells 3 EC non-LSEC Freq 83 regenerating
6611 Lymphatic EC gd-T cells Freq 83 regenerating
6612 Monocytes (secretory) gd-T cells Freq 83 regenerating
6613 Macrophages LSEC (remodelling) Freq 83 regenerating
6614 cDC1 Lymphatic EC Freq 83 regenerating
6615 gd-T cells Lymphatic EC Freq 83 regenerating
6616 LSEC (remodelling) Macrophages Freq 83 regenerating
6617 Dividing T/NK cells Macrophages (HES4+) Freq 83 regenerating
6618 Dividing cDCs MAIT cells 1 Freq 83 regenerating
6619 gd-T cells Monocytes (secretory) Freq 83 regenerating
6620 TRM cells Monocytes (TREM2+ CD9+) Freq 83 regenerating
6621 Dividing cDCs NK cells 3 Freq 83 regenerating
6622 EC non-LSEC NK cells 3 Freq 83 regenerating
6623 Dividing T/NK cells Pericentral LSEC Freq 83 regenerating
6624 Monocytes (TREM2+ CD9+) TRM cells Freq 83 regenerating
6625 EC non-LSEC CD8 ab-T cells (stress) Freq 84 regenerating
6626 Stellate cells CD8 ab-T cells (stress) Freq 84 regenerating
6627 Periportal LSEC CD8 ab-T cells 2 Freq 84 regenerating
6628 CD8 ab-T cells (stress) EC non-LSEC Freq 84 regenerating
6629 NK cells 1 Kupffer cells (SUCNR1+) Freq 84 regenerating
6630 Monocytes (IGSF21+ GPR34+) LSEC (high MT 1) Freq 84 regenerating
6631 MAIT cells 2 LSEC (interferon) Freq 84 regenerating
6632 LSEC (interferon) MAIT cells 2 Freq 84 regenerating
6633 LSEC (high MT 1) Monocytes (IGSF21+ GPR34+) Freq 84 regenerating
6634 NK cells 1 Monocytes (secretory) Freq 84 regenerating
6635 Kupffer cells (SUCNR1+) NK cells 1 Freq 84 regenerating
6636 Monocytes (secretory) NK cells 1 Freq 84 regenerating
6637 CD8 ab-T cells 2 Periportal LSEC Freq 84 regenerating
6638 CD8 ab-T cells (stress) Stellate cells Freq 84 regenerating
6639 Monocytes (secretory) CD8 ab-T cells (stress) Freq 85 regenerating
6640 TRM cells cDC2 Freq 85 regenerating
6641 VSMC cDC2 Freq 85 regenerating
6642 Macrophages (HES4+) Cholangiocytes Freq 85 regenerating
6643 LSEC (high MT 2) Dividing cDCs Freq 85 regenerating
6644 gd-T cells Fibroblasts 1 Freq 85 regenerating
6645 Fibroblasts 1 gd-T cells Freq 85 regenerating
6646 LSEC (high MT 1) Kupffer cells Freq 85 regenerating
6647 Kupffer cells LSEC (high MT 1) Freq 85 regenerating
6648 Dividing cDCs LSEC (high MT 2) Freq 85 regenerating
6649 Cholangiocytes Macrophages (HES4+) Freq 85 regenerating
6650 Midzonal LSEC Macrophages (HES4+) Freq 85 regenerating
6651 Macrophages (HES4+) Midzonal LSEC Freq 85 regenerating
6652 NK cells 3 Monocytes (IGSF21+ GPR34+) Freq 85 regenerating
6653 CD8 ab-T cells (stress) Monocytes (secretory) Freq 85 regenerating
6654 NK cells 3 Monocytes (TREM2+ CD9+) Freq 85 regenerating
6655 Monocytes (IGSF21+ GPR34+) NK cells 3 Freq 85 regenerating
6656 Monocytes (TREM2+ CD9+) NK cells 3 Freq 85 regenerating
6657 TRM cells Periportal LSEC Freq 85 regenerating
6658 cDC2 TRM cells Freq 85 regenerating
6659 Periportal LSEC TRM cells Freq 85 regenerating
6660 cDC2 VSMC Freq 85 regenerating
6661 Kupffer cells (SUCNR1+) CD8 ab-T cells (stress) Freq 86 regenerating
6662 LSEC (fenestr.) cDC1 Freq 86 regenerating
6663 LSEC (high MT 1) Cholangiocytes Freq 86 regenerating
6664 Fibroblasts 2 Dividing T/NK cells Freq 86 regenerating
6665 LSEC (stress) Dividing T/NK cells Freq 86 regenerating
6666 Monocytes (TREM2+ CD9+) Fibroblasts 1 Freq 86 regenerating
6667 Dividing T/NK cells Fibroblasts 2 Freq 86 regenerating
6668 LSEC (fenestr.) gd-T cells Freq 86 regenerating
6669 CD8 ab-T cells (stress) Kupffer cells (SUCNR1+) Freq 86 regenerating
6670 cDC1 LSEC (fenestr.) Freq 86 regenerating
6671 gd-T cells LSEC (fenestr.) Freq 86 regenerating
6672 LSEC (high MT 2) LSEC (fenestr.) Freq 86 regenerating
6673 Cholangiocytes LSEC (high MT 1) Freq 86 regenerating
6674 VSMC LSEC (high MT 1) Freq 86 regenerating
6675 LSEC (fenestr.) LSEC (high MT 2) Freq 86 regenerating
6676 Monocytes (secretory) LSEC (high MT 2) Freq 86 regenerating
6677 Monocytes (TREM2+ CD9+) LSEC (remodelling) Freq 86 regenerating
6678 Dividing T/NK cells LSEC (stress) Freq 86 regenerating
6679 pDCs LSEC (stress) Freq 86 regenerating
6680 LSEC (high MT 2) Monocytes (secretory) Freq 86 regenerating
6681 Fibroblasts 1 Monocytes (TREM2+ CD9+) Freq 86 regenerating
6682 LSEC (remodelling) Monocytes (TREM2+ CD9+) Freq 86 regenerating
6683 LSEC (stress) pDCs Freq 86 regenerating
6684 Pericentral LSEC pDCs Freq 86 regenerating
6685 pDCs Pericentral LSEC Freq 86 regenerating
6686 LSEC (high MT 1) VSMC Freq 86 regenerating
6687 Stellate cells cDC1 Freq 87 regenerating
6688 MAIT cells 1 cDC2 Freq 87 regenerating
6689 NK cells 3 cDC2 Freq 87 regenerating
6690 Macrophages (HES4+) Fibroblasts 3 Freq 87 regenerating
6691 Periportal LSEC gd-T cells Freq 87 regenerating
6692 LSEC (high MT 2) Kupffer cells (SUCNR1+) Freq 87 regenerating
6693 Kupffer cells (SUCNR1+) LSEC (high MT 2) Freq 87 regenerating
6694 Monocytes (IGSF21+ GPR34+) LSEC (remodelling) Freq 87 regenerating
6695 Fibroblasts 3 Macrophages (HES4+) Freq 87 regenerating
6696 cDC2 MAIT cells 1 Freq 87 regenerating
6697 LSEC (remodelling) Monocytes (IGSF21+ GPR34+) Freq 87 regenerating
6698 cDC2 NK cells 3 Freq 87 regenerating
6699 gd-T cells Periportal LSEC Freq 87 regenerating
6700 cDC1 Stellate cells Freq 87 regenerating
6701 LSEC (interferon) CD8 ab-T cells (stress) Freq 88 regenerating
6702 Fibroblasts 2 CD8 ab-T cells 2 Freq 88 regenerating
6703 Stellate cells CD8 ab-T cells 2 Freq 88 regenerating
6704 Macrophages cDC1 Freq 88 regenerating
6705 Macrophages Dividing T/NK cells Freq 88 regenerating
6706 LSEC (high MT 2) Fibroblasts 1 Freq 88 regenerating
6707 CD8 ab-T cells 2 Fibroblasts 2 Freq 88 regenerating
6708 Kupffer cells (SUCNR1+) gd-T cells Freq 88 regenerating
6709 MAIT cells 1 Kupffer cells Freq 88 regenerating
6710 NK cells 3 Kupffer cells Freq 88 regenerating
6711 gd-T cells Kupffer cells (SUCNR1+) Freq 88 regenerating
6712 Fibroblasts 1 LSEC (high MT 2) Freq 88 regenerating
6713 CD8 ab-T cells (stress) LSEC (interferon) Freq 88 regenerating
6714 NK cells 3 LSEC (interferon) Freq 88 regenerating
6715 Macrophages LSEC (stress) Freq 88 regenerating
6716 cDC1 Macrophages Freq 88 regenerating
6717 Dividing T/NK cells Macrophages Freq 88 regenerating
6718 LSEC (stress) Macrophages Freq 88 regenerating
6719 Kupffer cells MAIT cells 1 Freq 88 regenerating
6720 Kupffer cells NK cells 3 Freq 88 regenerating
6721 LSEC (interferon) NK cells 3 Freq 88 regenerating
6722 CD8 ab-T cells 2 Stellate cells Freq 88 regenerating
6723 LSEC (interferon) CD8 ab-T cells 2 Freq 89 regenerating
6724 Periportal LSEC cDC1 Freq 89 regenerating
6725 VSMC Cholangiocytes Freq 89 regenerating
6726 LSEC (high MT 2) Dividing endothelial cells Freq 89 regenerating
6727 Macrophages Fibroblasts 1 Freq 89 regenerating
6728 TRM cells Fibroblasts 2 Freq 89 regenerating
6729 VSMC Kupffer cells (SUCNR1+) Freq 89 regenerating
6730 Dividing endothelial cells LSEC (high MT 2) Freq 89 regenerating
6731 CD8 ab-T cells 2 LSEC (interferon) Freq 89 regenerating
6732 Fibroblasts 1 Macrophages Freq 89 regenerating
6733 Pericentral LSEC Macrophages Freq 89 regenerating
6734 Macrophages Pericentral LSEC Freq 89 regenerating
6735 cDC1 Periportal LSEC Freq 89 regenerating
6736 TRM cells Stellate cells Freq 89 regenerating
6737 Fibroblasts 2 TRM cells Freq 89 regenerating
6738 Stellate cells TRM cells Freq 89 regenerating
6739 Cholangiocytes VSMC Freq 89 regenerating
6740 Kupffer cells (SUCNR1+) VSMC Freq 89 regenerating
6741 Monocytes (secretory) CD8 ab-T cells 2 Freq 90 regenerating
6742 LSEC (interferon) cDC1 Freq 90 regenerating
6743 Macrophages (HES4+) cDC1 Freq 90 regenerating
6744 MAIT cells 1 EC non-LSEC Freq 90 regenerating
6745 Kupffer cells Fibroblasts 1 Freq 90 regenerating
6746 gd-T cells Fibroblasts 3 Freq 90 regenerating
6747 pDCs Fibroblasts 3 Freq 90 regenerating
6748 Fibroblasts 3 gd-T cells Freq 90 regenerating
6749 Fibroblasts 1 Kupffer cells Freq 90 regenerating
6750 cDC1 LSEC (interferon) Freq 90 regenerating
6751 MAIT cells 1 LSEC (interferon) Freq 90 regenerating
6752 cDC1 Macrophages (HES4+) Freq 90 regenerating
6753 EC non-LSEC MAIT cells 1 Freq 90 regenerating
6754 LSEC (interferon) MAIT cells 1 Freq 90 regenerating
6755 Monocytes (TREM2+ CD9+) MAIT cells 1 Freq 90 regenerating
6756 CD8 ab-T cells 2 Monocytes (secretory) Freq 90 regenerating
6757 MAIT cells 1 Monocytes (TREM2+ CD9+) Freq 90 regenerating
6758 Fibroblasts 3 pDCs Freq 90 regenerating
6759 EC non-LSEC CD8 ab-T cells 2 Freq 91 regenerating
6760 LSEC (remodelling) Cholangiocytes Freq 91 regenerating
6761 Monocytes (TREM2+ CD9+) Cholangiocytes Freq 91 regenerating
6762 Midzonal LSEC Dividing T/NK cells Freq 91 regenerating
6763 CD8 ab-T cells 2 EC non-LSEC Freq 91 regenerating
6764 LSEC (remodelling) LSEC (high MT 1) Freq 91 regenerating
6765 Cholangiocytes LSEC (remodelling) Freq 91 regenerating
6766 LSEC (high MT 1) LSEC (remodelling) Freq 91 regenerating
6767 Monocytes (secretory) MAIT cells 2 Freq 91 regenerating
6768 Dividing T/NK cells Midzonal LSEC Freq 91 regenerating
6769 pDCs Midzonal LSEC Freq 91 regenerating
6770 MAIT cells 2 Monocytes (secretory) Freq 91 regenerating
6771 Cholangiocytes Monocytes (TREM2+ CD9+) Freq 91 regenerating
6772 Midzonal LSEC pDCs Freq 91 regenerating
6773 Dividing cDCs cDC1 Freq 92 regenerating
6774 Kupffer cells Cholangiocytes Freq 92 regenerating
6775 cDC1 Dividing cDCs Freq 92 regenerating
6776 Monocytes (IGSF21+ GPR34+) Dividing T/NK cells Freq 92 regenerating
6777 Stellate cells Dividing T/NK cells Freq 92 regenerating
6778 Cholangiocytes Kupffer cells Freq 92 regenerating
6779 LSEC (high MT 1) LSEC (high MT 1) Freq 92 regenerating
6780 Dividing T/NK cells Monocytes (IGSF21+ GPR34+) Freq 92 regenerating
6781 Dividing T/NK cells Stellate cells Freq 92 regenerating
6782 Kupffer cells (SUCNR1+) CD8 ab-T cells 2 Freq 93 regenerating
6783 Dividing cDCs Cholangiocytes Freq 93 regenerating
6784 Cholangiocytes Dividing cDCs Freq 93 regenerating
6785 LSEC (high MT 1) Dividing cDCs Freq 93 regenerating
6786 TRM cells EC non-LSEC Freq 93 regenerating
6787 Macrophages (HES4+) Fibroblasts 2 Freq 93 regenerating
6788 LSEC (high MT 2) Fibroblasts 3 Freq 93 regenerating
6789 LSEC (interferon) gd-T cells Freq 93 regenerating
6790 LSEC (remodelling) Kupffer cells Freq 93 regenerating
6791 CD8 ab-T cells 2 Kupffer cells (SUCNR1+) Freq 93 regenerating
6792 Dividing cDCs LSEC (high MT 1) Freq 93 regenerating
6793 Fibroblasts 3 LSEC (high MT 2) Freq 93 regenerating
6794 gd-T cells LSEC (interferon) Freq 93 regenerating
6795 TRM cells LSEC (interferon) Freq 93 regenerating
6796 Kupffer cells LSEC (remodelling) Freq 93 regenerating
6797 Midzonal LSEC Macrophages Freq 93 regenerating
6798 Fibroblasts 2 Macrophages (HES4+) Freq 93 regenerating
6799 Macrophages Midzonal LSEC Freq 93 regenerating
6800 EC non-LSEC TRM cells Freq 93 regenerating
6801 LSEC (interferon) TRM cells Freq 93 regenerating
6802 Dividing T/NK cells cDC2 Freq 94 regenerating
6803 LSEC (high MT 1) cDC2 Freq 94 regenerating
6804 pDCs Dividing endothelial cells Freq 94 regenerating
6805 cDC2 Dividing T/NK cells Freq 94 regenerating
6806 gd-T cells EC non-LSEC Freq 94 regenerating
6807 Monocytes (IGSF21+ GPR34+) Fibroblasts 1 Freq 94 regenerating
6808 EC non-LSEC gd-T cells Freq 94 regenerating
6809 MAIT cells 2 Kupffer cells (SUCNR1+) Freq 94 regenerating
6810 cDC2 LSEC (high MT 1) Freq 94 regenerating
6811 Periportal LSEC LSEC (high MT 2) Freq 94 regenerating
6812 pDCs Macrophages (HES4+) Freq 94 regenerating
6813 Kupffer cells (SUCNR1+) MAIT cells 2 Freq 94 regenerating
6814 Fibroblasts 1 Monocytes (IGSF21+ GPR34+) Freq 94 regenerating
6815 TRM cells Monocytes (secretory) Freq 94 regenerating
6816 Pericentral LSEC Monocytes (TREM2+ CD9+) Freq 94 regenerating
6817 Dividing endothelial cells pDCs Freq 94 regenerating
6818 Macrophages (HES4+) pDCs Freq 94 regenerating
6819 Monocytes (TREM2+ CD9+) Pericentral LSEC Freq 94 regenerating
6820 LSEC (high MT 2) Periportal LSEC Freq 94 regenerating
6821 Monocytes (secretory) TRM cells Freq 94 regenerating
6822 EC non-LSEC cDC1 Freq 95 regenerating
6823 Monocytes (IGSF21+ GPR34+) cDC1 Freq 95 regenerating
6824 Monocytes (TREM2+ CD9+) cDC1 Freq 95 regenerating
6825 Macrophages Cholangiocytes Freq 95 regenerating
6826 Monocytes (IGSF21+ GPR34+) Cholangiocytes Freq 95 regenerating
6827 Dividing T/NK cells Dividing endothelial cells Freq 95 regenerating
6828 Dividing endothelial cells Dividing T/NK cells Freq 95 regenerating
6829 cDC1 EC non-LSEC Freq 95 regenerating
6830 LSEC (high MT 2) EC non-LSEC Freq 95 regenerating
6831 TRM cells Kupffer cells (SUCNR1+) Freq 95 regenerating
6832 EC non-LSEC LSEC (high MT 2) Freq 95 regenerating
6833 Lymphatic EC LSEC (high MT 2) Freq 95 regenerating
6834 Monocytes (TREM2+ CD9+) LSEC (stress) Freq 95 regenerating
6835 LSEC (high MT 2) Lymphatic EC Freq 95 regenerating
6836 Cholangiocytes Macrophages Freq 95 regenerating
6837 cDC1 Monocytes (IGSF21+ GPR34+) Freq 95 regenerating
6838 Cholangiocytes Monocytes (IGSF21+ GPR34+) Freq 95 regenerating
6839 cDC1 Monocytes (TREM2+ CD9+) Freq 95 regenerating
6840 LSEC (stress) Monocytes (TREM2+ CD9+) Freq 95 regenerating
6841 Kupffer cells (SUCNR1+) TRM cells Freq 95 regenerating
6842 cDC2 cDC1 Freq 96 regenerating
6843 cDC1 cDC2 Freq 96 regenerating
6844 Dividing T/NK cells Dividing cDCs Freq 96 regenerating
6845 LSEC (remodelling) Dividing cDCs Freq 96 regenerating
6846 Dividing cDCs Dividing T/NK cells Freq 96 regenerating
6847 Macrophages Fibroblasts 3 Freq 96 regenerating
6848 NK cells 3 Kupffer cells (SUCNR1+) Freq 96 regenerating
6849 LSEC (stress) LSEC (high MT 1) Freq 96 regenerating
6850 Dividing cDCs LSEC (remodelling) Freq 96 regenerating
6851 LSEC (high MT 1) LSEC (stress) Freq 96 regenerating
6852 Fibroblasts 3 Macrophages Freq 96 regenerating
6853 pDCs Macrophages Freq 96 regenerating
6854 Monocytes (TREM2+ CD9+) Midzonal LSEC Freq 96 regenerating
6855 VSMC Monocytes (secretory) Freq 96 regenerating
6856 Midzonal LSEC Monocytes (TREM2+ CD9+) Freq 96 regenerating
6857 Kupffer cells (SUCNR1+) NK cells 3 Freq 96 regenerating
6858 Macrophages pDCs Freq 96 regenerating
6859 Monocytes (secretory) VSMC Freq 96 regenerating
6860 Macrophages (HES4+) Dividing endothelial cells Freq 97 regenerating
6861 Monocytes (TREM2+ CD9+) Dividing T/NK cells Freq 97 regenerating
6862 gd-T cells Fibroblasts 2 Freq 97 regenerating
6863 Fibroblasts 2 gd-T cells Freq 97 regenerating
6864 pDCs LSEC (fenestr.) Freq 97 regenerating
6865 Pericentral LSEC LSEC (high MT 1) Freq 97 regenerating
6866 Dividing endothelial cells Macrophages (HES4+) Freq 97 regenerating
6867 Stellate cells Macrophages (HES4+) Freq 97 regenerating
6868 Pericentral LSEC Monocytes (IGSF21+ GPR34+) Freq 97 regenerating
6869 NK cells 3 Monocytes (secretory) Freq 97 regenerating
6870 Dividing T/NK cells Monocytes (TREM2+ CD9+) Freq 97 regenerating
6871 Monocytes (secretory) NK cells 3 Freq 97 regenerating
6872 LSEC (fenestr.) pDCs Freq 97 regenerating
6873 LSEC (high MT 1) Pericentral LSEC Freq 97 regenerating
6874 Monocytes (IGSF21+ GPR34+) Pericentral LSEC Freq 97 regenerating
6875 Macrophages (HES4+) Stellate cells Freq 97 regenerating
6876 Cholangiocytes cDC2 Freq 98 regenerating
6877 cDC2 Cholangiocytes Freq 98 regenerating
6878 Fibroblasts 3 Dividing cDCs Freq 98 regenerating
6879 Kupffer cells Dividing T/NK cells Freq 98 regenerating
6880 LSEC (fenestr.) Dividing T/NK cells Freq 98 regenerating
6881 Macrophages (HES4+) EC non-LSEC Freq 98 regenerating
6882 Dividing cDCs Fibroblasts 3 Freq 98 regenerating
6883 Monocytes (TREM2+ CD9+) Fibroblasts 3 Freq 98 regenerating
6884 Dividing T/NK cells Kupffer cells Freq 98 regenerating
6885 Pericentral LSEC Kupffer cells Freq 98 regenerating
6886 LSEC (high MT 1) Kupffer cells (SUCNR1+) Freq 98 regenerating
6887 Dividing T/NK cells LSEC (fenestr.) Freq 98 regenerating
6888 Kupffer cells (SUCNR1+) LSEC (high MT 1) Freq 98 regenerating
6889 Macrophages (HES4+) Lymphatic EC Freq 98 regenerating
6890 EC non-LSEC Macrophages (HES4+) Freq 98 regenerating
6891 Lymphatic EC Macrophages (HES4+) Freq 98 regenerating
6892 Periportal LSEC Macrophages (HES4+) Freq 98 regenerating
6893 Fibroblasts 3 Monocytes (TREM2+ CD9+) Freq 98 regenerating
6894 Kupffer cells Pericentral LSEC Freq 98 regenerating
6895 Macrophages (HES4+) Periportal LSEC Freq 98 regenerating
6896 Kupffer cells cDC1 Freq 99 regenerating
6897 Kupffer cells Fibroblasts 3 Freq 99 regenerating
6898 Stellate cells gd-T cells Freq 99 regenerating
6899 cDC1 Kupffer cells Freq 99 regenerating
6900 Fibroblasts 3 Kupffer cells Freq 99 regenerating
6901 LSEC (interferon) LSEC (high MT 2) Freq 99 regenerating
6902 LSEC (high MT 2) LSEC (interferon) Freq 99 regenerating
6903 Macrophages (HES4+) LSEC (interferon) Freq 99 regenerating
6904 Monocytes (IGSF21+ GPR34+) LSEC (stress) Freq 99 regenerating
6905 VSMC LSEC (stress) Freq 99 regenerating
6906 LSEC (interferon) Macrophages (HES4+) Freq 99 regenerating
6907 LSEC (stress) Monocytes (IGSF21+ GPR34+) Freq 99 regenerating
6908 pDCs Monocytes (TREM2+ CD9+) Freq 99 regenerating
6909 Monocytes (TREM2+ CD9+) pDCs Freq 99 regenerating
6910 gd-T cells Stellate cells Freq 99 regenerating
6911 LSEC (stress) VSMC Freq 99 regenerating
6912 Fibroblasts 1 Dividing cDCs Freq 100 regenerating
6913 Dividing cDCs Fibroblasts 1 Freq 100 regenerating
6914 LSEC (stress) Kupffer cells Freq 100 regenerating
6915 Macrophages (HES4+) LSEC (fenestr.) Freq 100 regenerating
6916 LSEC (stress) LSEC (remodelling) Freq 100 regenerating
6917 Kupffer cells LSEC (stress) Freq 100 regenerating
6918 LSEC (remodelling) LSEC (stress) Freq 100 regenerating
6919 LSEC (fenestr.) Macrophages (HES4+) Freq 100 regenerating
6920 Monocytes (secretory) MAIT cells 1 Freq 100 regenerating
6921 MAIT cells 1 Monocytes (secretory) Freq 100 regenerating
6922 Stellate cells pDCs Freq 100 regenerating
6923 pDCs Stellate cells Freq 100 regenerating
6924 pDCs Dividing cDCs Freq 101 regenerating
6925 Monocytes (IGSF21+ GPR34+) Fibroblasts 3 Freq 101 regenerating
6926 Monocytes (secretory) LSEC (high MT 1) Freq 101 regenerating
6927 Fibroblasts 3 Monocytes (IGSF21+ GPR34+) Freq 101 regenerating
6928 LSEC (high MT 1) Monocytes (secretory) Freq 101 regenerating
6929 Dividing cDCs pDCs Freq 101 regenerating
6930 Periportal LSEC pDCs Freq 101 regenerating
6931 pDCs Periportal LSEC Freq 101 regenerating
6932 LSEC (remodelling) cDC2 Freq 102 regenerating
6933 Kupffer cells (SUCNR1+) Cholangiocytes Freq 102 regenerating
6934 EC non-LSEC Dividing T/NK cells Freq 102 regenerating
6935 Dividing T/NK cells EC non-LSEC Freq 102 regenerating
6936 Macrophages Fibroblasts 2 Freq 102 regenerating
6937 pDCs Fibroblasts 2 Freq 102 regenerating
6938 Cholangiocytes Kupffer cells (SUCNR1+) Freq 102 regenerating
6939 MAIT cells 1 Kupffer cells (SUCNR1+) Freq 102 regenerating
6940 cDC2 LSEC (remodelling) Freq 102 regenerating
6941 Fibroblasts 2 Macrophages Freq 102 regenerating
6942 Stellate cells Macrophages Freq 102 regenerating
6943 Macrophages (HES4+) Macrophages (HES4+) Freq 102 regenerating
6944 Kupffer cells (SUCNR1+) MAIT cells 1 Freq 102 regenerating
6945 pDCs Monocytes (IGSF21+ GPR34+) Freq 102 regenerating
6946 Fibroblasts 2 pDCs Freq 102 regenerating
6947 Monocytes (IGSF21+ GPR34+) pDCs Freq 102 regenerating
6948 Macrophages Stellate cells Freq 102 regenerating
6949 Monocytes (secretory) Cholangiocytes Freq 103 regenerating
6950 LSEC (high MT 1) Fibroblasts 1 Freq 103 regenerating
6951 Fibroblasts 1 LSEC (high MT 1) Freq 103 regenerating
6952 Midzonal LSEC LSEC (high MT 1) Freq 103 regenerating
6953 Midzonal LSEC LSEC (remodelling) Freq 103 regenerating
6954 LSEC (high MT 1) Midzonal LSEC Freq 103 regenerating
6955 LSEC (remodelling) Midzonal LSEC Freq 103 regenerating
6956 Monocytes (IGSF21+ GPR34+) Midzonal LSEC Freq 103 regenerating
6957 Midzonal LSEC Monocytes (IGSF21+ GPR34+) Freq 103 regenerating
6958 Cholangiocytes Monocytes (secretory) Freq 103 regenerating
6959 LSEC (interferon) Dividing T/NK cells Freq 104 regenerating
6960 Periportal LSEC Dividing T/NK cells Freq 104 regenerating
6961 Kupffer cells (SUCNR1+) Fibroblasts 1 Freq 104 regenerating
6962 Midzonal LSEC Kupffer cells Freq 104 regenerating
6963 Fibroblasts 1 Kupffer cells (SUCNR1+) Freq 104 regenerating
6964 Dividing T/NK cells LSEC (interferon) Freq 104 regenerating
6965 Monocytes (secretory) LSEC (remodelling) Freq 104 regenerating
6966 Pericentral LSEC LSEC (remodelling) Freq 104 regenerating
6967 Periportal LSEC Macrophages Freq 104 regenerating
6968 Kupffer cells Midzonal LSEC Freq 104 regenerating
6969 LSEC (remodelling) Monocytes (secretory) Freq 104 regenerating
6970 LSEC (remodelling) Pericentral LSEC Freq 104 regenerating
6971 Dividing T/NK cells Periportal LSEC Freq 104 regenerating
6972 Macrophages Periportal LSEC Freq 104 regenerating
6973 Pericentral LSEC Cholangiocytes Freq 105 regenerating
6974 Lymphatic EC Dividing T/NK cells Freq 105 regenerating
6975 Monocytes (secretory) Fibroblasts 1 Freq 105 regenerating
6976 pDCs Kupffer cells Freq 105 regenerating
6977 Dividing T/NK cells Lymphatic EC Freq 105 regenerating
6978 Macrophages (HES4+) Macrophages Freq 105 regenerating
6979 Macrophages Macrophages (HES4+) Freq 105 regenerating
6980 Fibroblasts 1 Monocytes (secretory) Freq 105 regenerating
6981 Kupffer cells pDCs Freq 105 regenerating
6982 Cholangiocytes Pericentral LSEC Freq 105 regenerating
6983 Monocytes (secretory) cDC1 Freq 106 regenerating
6984 Fibroblasts 1 cDC2 Freq 106 regenerating
6985 LSEC (fenestr.) Cholangiocytes Freq 106 regenerating
6986 Monocytes (secretory) Dividing T/NK cells Freq 106 regenerating
6987 cDC2 Fibroblasts 1 Freq 106 regenerating
6988 Cholangiocytes LSEC (fenestr.) Freq 106 regenerating
6989 Monocytes (TREM2+ CD9+) LSEC (fenestr.) Freq 106 regenerating
6990 pDCs LSEC (interferon) Freq 106 regenerating
6991 LSEC (remodelling) LSEC (remodelling) Freq 106 regenerating
6992 VSMC LSEC (remodelling) Freq 106 regenerating
6993 LSEC (stress) LSEC (stress) Freq 106 regenerating
6994 cDC1 Monocytes (secretory) Freq 106 regenerating
6995 Dividing T/NK cells Monocytes (secretory) Freq 106 regenerating
6996 LSEC (fenestr.) Monocytes (TREM2+ CD9+) Freq 106 regenerating
6997 LSEC (interferon) pDCs Freq 106 regenerating
6998 Pericentral LSEC Pericentral LSEC Freq 106 regenerating
6999 LSEC (remodelling) VSMC Freq 106 regenerating
7000 LSEC (stress) Cholangiocytes Freq 107 regenerating
7001 Macrophages LSEC (fenestr.) Freq 107 regenerating
7002 Cholangiocytes LSEC (stress) Freq 107 regenerating
7003 LSEC (fenestr.) Macrophages Freq 107 regenerating
7004 pDCs cDC2 Freq 108 regenerating
7005 Midzonal LSEC Cholangiocytes Freq 108 regenerating
7006 Macrophages (HES4+) Dividing cDCs Freq 108 regenerating
7007 Pericentral LSEC LSEC (stress) Freq 108 regenerating
7008 Dividing cDCs Macrophages (HES4+) Freq 108 regenerating
7009 Cholangiocytes Midzonal LSEC Freq 108 regenerating
7010 cDC2 pDCs Freq 108 regenerating
7011 LSEC (stress) Pericentral LSEC Freq 108 regenerating
7012 Kupffer cells (SUCNR1+) cDC1 Freq 109 regenerating
7013 Stellate cells Dividing cDCs Freq 109 regenerating
7014 Macrophages EC non-LSEC Freq 109 regenerating
7015 pDCs EC non-LSEC Freq 109 regenerating
7016 Monocytes (TREM2+ CD9+) Fibroblasts 2 Freq 109 regenerating
7017 LSEC (high MT 1) Fibroblasts 3 Freq 109 regenerating
7018 Stellate cells Kupffer cells Freq 109 regenerating
7019 cDC1 Kupffer cells (SUCNR1+) Freq 109 regenerating
7020 Fibroblasts 3 LSEC (high MT 1) Freq 109 regenerating
7021 Macrophages LSEC (interferon) Freq 109 regenerating
7022 pDCs Lymphatic EC Freq 109 regenerating
7023 EC non-LSEC Macrophages Freq 109 regenerating
7024 LSEC (interferon) Macrophages Freq 109 regenerating
7025 Fibroblasts 2 Monocytes (TREM2+ CD9+) Freq 109 regenerating
7026 Stellate cells Monocytes (TREM2+ CD9+) Freq 109 regenerating
7027 EC non-LSEC pDCs Freq 109 regenerating
7028 Lymphatic EC pDCs Freq 109 regenerating
7029 Dividing cDCs Stellate cells Freq 109 regenerating
7030 Kupffer cells Stellate cells Freq 109 regenerating
7031 Monocytes (TREM2+ CD9+) Stellate cells Freq 109 regenerating
7032 Cholangiocytes Cholangiocytes Freq 110 regenerating
7033 LSEC (stress) Dividing cDCs Freq 110 regenerating
7034 Kupffer cells Fibroblasts 2 Freq 110 regenerating
7035 Monocytes (IGSF21+ GPR34+) Fibroblasts 2 Freq 110 regenerating
7036 Kupffer cells (SUCNR1+) Fibroblasts 3 Freq 110 regenerating
7037 Fibroblasts 2 Kupffer cells Freq 110 regenerating
7038 Macrophages (HES4+) Kupffer cells Freq 110 regenerating
7039 Fibroblasts 3 Kupffer cells (SUCNR1+) Freq 110 regenerating
7040 LSEC (remodelling) Kupffer cells (SUCNR1+) Freq 110 regenerating
7041 Kupffer cells (SUCNR1+) LSEC (remodelling) Freq 110 regenerating
7042 Dividing cDCs LSEC (stress) Freq 110 regenerating
7043 Kupffer cells Macrophages (HES4+) Freq 110 regenerating
7044 Fibroblasts 2 Monocytes (IGSF21+ GPR34+) Freq 110 regenerating
7045 Stellate cells Monocytes (IGSF21+ GPR34+) Freq 110 regenerating
7046 Periportal LSEC Monocytes (TREM2+ CD9+) Freq 110 regenerating
7047 Monocytes (TREM2+ CD9+) Periportal LSEC Freq 110 regenerating
7048 Monocytes (IGSF21+ GPR34+) Stellate cells Freq 110 regenerating
7049 Pericentral LSEC cDC2 Freq 111 regenerating
7050 Pericentral LSEC Dividing cDCs Freq 111 regenerating
7051 Kupffer cells (SUCNR1+) Dividing T/NK cells Freq 111 regenerating
7052 LSEC (fenestr.) Kupffer cells Freq 111 regenerating
7053 Dividing T/NK cells Kupffer cells (SUCNR1+) Freq 111 regenerating
7054 Kupffer cells LSEC (fenestr.) Freq 111 regenerating
7055 Macrophages Lymphatic EC Freq 111 regenerating
7056 Lymphatic EC Macrophages Freq 111 regenerating
7057 cDC2 Pericentral LSEC Freq 111 regenerating
7058 Dividing cDCs Pericentral LSEC Freq 111 regenerating
7059 Fibroblasts 3 cDC2 Freq 112 regenerating
7060 Macrophages Dividing endothelial cells Freq 112 regenerating
7061 cDC2 Fibroblasts 3 Freq 112 regenerating
7062 Monocytes (IGSF21+ GPR34+) LSEC (fenestr.) Freq 112 regenerating
7063 Dividing endothelial cells Macrophages Freq 112 regenerating
7064 Macrophages Macrophages Freq 112 regenerating
7065 LSEC (fenestr.) Monocytes (IGSF21+ GPR34+) Freq 112 regenerating
7066 Pericentral LSEC Monocytes (secretory) Freq 112 regenerating
7067 Monocytes (secretory) Pericentral LSEC Freq 112 regenerating
7068 LSEC (stress) cDC2 Freq 113 regenerating
7069 LSEC (high MT 2) Fibroblasts 2 Freq 113 regenerating
7070 Fibroblasts 2 LSEC (high MT 2) Freq 113 regenerating
7071 cDC2 LSEC (stress) Freq 113 regenerating
7072 Midzonal LSEC LSEC (stress) Freq 113 regenerating
7073 Monocytes (TREM2+ CD9+) Macrophages (HES4+) Freq 113 regenerating
7074 LSEC (stress) Midzonal LSEC Freq 113 regenerating
7075 Macrophages (HES4+) Monocytes (TREM2+ CD9+) Freq 113 regenerating
7076 VSMC Pericentral LSEC Freq 113 regenerating
7077 Pericentral LSEC VSMC Freq 113 regenerating
7078 LSEC (high MT 1) Dividing endothelial cells Freq 114 regenerating
7079 Monocytes (TREM2+ CD9+) Dividing endothelial cells Freq 114 regenerating
7080 LSEC (remodelling) Fibroblasts 1 Freq 114 regenerating
7081 Pericentral LSEC Kupffer cells (SUCNR1+) Freq 114 regenerating
7082 LSEC (high MT 1) LSEC (fenestr.) Freq 114 regenerating
7083 Dividing endothelial cells LSEC (high MT 1) Freq 114 regenerating
7084 LSEC (fenestr.) LSEC (high MT 1) Freq 114 regenerating
7085 Fibroblasts 1 LSEC (remodelling) Freq 114 regenerating
7086 Monocytes (secretory) LSEC (stress) Freq 114 regenerating
7087 Monocytes (IGSF21+ GPR34+) Macrophages (HES4+) Freq 114 regenerating
7088 Macrophages (HES4+) Monocytes (IGSF21+ GPR34+) Freq 114 regenerating
7089 LSEC (stress) Monocytes (secretory) Freq 114 regenerating
7090 pDCs Monocytes (secretory) Freq 114 regenerating
7091 Dividing endothelial cells Monocytes (TREM2+ CD9+) Freq 114 regenerating
7092 Monocytes (secretory) pDCs Freq 114 regenerating
7093 Kupffer cells (SUCNR1+) Pericentral LSEC Freq 114 regenerating
7094 Macrophages Kupffer cells Freq 115 regenerating
7095 LSEC (remodelling) LSEC (fenestr.) Freq 115 regenerating
7096 LSEC (fenestr.) LSEC (remodelling) Freq 115 regenerating
7097 Kupffer cells Macrophages Freq 115 regenerating
7098 Pericentral LSEC Midzonal LSEC Freq 115 regenerating
7099 Midzonal LSEC Pericentral LSEC Freq 115 regenerating
7100 Fibroblasts 2 Dividing cDCs Freq 116 regenerating
7101 Macrophages Dividing cDCs Freq 116 regenerating
7102 Monocytes (IGSF21+ GPR34+) Dividing endothelial cells Freq 116 regenerating
7103 Dividing cDCs Fibroblasts 2 Freq 116 regenerating
7104 LSEC (stress) Kupffer cells (SUCNR1+) Freq 116 regenerating
7105 Monocytes (TREM2+ CD9+) LSEC (interferon) Freq 116 regenerating
7106 Kupffer cells (SUCNR1+) LSEC (stress) Freq 116 regenerating
7107 Dividing cDCs Macrophages Freq 116 regenerating
7108 Monocytes (IGSF21+ GPR34+) Macrophages Freq 116 regenerating
7109 Monocytes (secretory) Midzonal LSEC Freq 116 regenerating
7110 Dividing endothelial cells Monocytes (IGSF21+ GPR34+) Freq 116 regenerating
7111 Macrophages Monocytes (IGSF21+ GPR34+) Freq 116 regenerating
7112 Midzonal LSEC Monocytes (secretory) Freq 116 regenerating
7113 LSEC (interferon) Monocytes (TREM2+ CD9+) Freq 116 regenerating
7114 LSEC (high MT 1) EC non-LSEC Freq 117 regenerating
7115 Monocytes (TREM2+ CD9+) EC non-LSEC Freq 117 regenerating
7116 Monocytes (secretory) Fibroblasts 3 Freq 117 regenerating
7117 EC non-LSEC LSEC (high MT 1) Freq 117 regenerating
7118 Periportal LSEC LSEC (high MT 1) Freq 117 regenerating
7119 Monocytes (TREM2+ CD9+) Lymphatic EC Freq 117 regenerating
7120 Fibroblasts 3 Monocytes (secretory) Freq 117 regenerating
7121 EC non-LSEC Monocytes (TREM2+ CD9+) Freq 117 regenerating
7122 Lymphatic EC Monocytes (TREM2+ CD9+) Freq 117 regenerating
7123 LSEC (high MT 1) Periportal LSEC Freq 117 regenerating
7124 Macrophages (HES4+) cDC2 Freq 118 regenerating
7125 Midzonal LSEC cDC2 Freq 118 regenerating
7126 Periportal LSEC Cholangiocytes Freq 118 regenerating
7127 Midzonal LSEC Dividing cDCs Freq 118 regenerating
7128 LSEC (stress) Fibroblasts 1 Freq 118 regenerating
7129 pDCs Kupffer cells (SUCNR1+) Freq 118 regenerating
7130 Lymphatic EC LSEC (high MT 1) Freq 118 regenerating
7131 Stellate cells LSEC (high MT 2) Freq 118 regenerating
7132 Fibroblasts 1 LSEC (stress) Freq 118 regenerating
7133 LSEC (high MT 1) Lymphatic EC Freq 118 regenerating
7134 cDC2 Macrophages (HES4+) Freq 118 regenerating
7135 cDC2 Midzonal LSEC Freq 118 regenerating
7136 Dividing cDCs Midzonal LSEC Freq 118 regenerating
7137 Kupffer cells (SUCNR1+) pDCs Freq 118 regenerating
7138 Cholangiocytes Periportal LSEC Freq 118 regenerating
7139 LSEC (high MT 2) Stellate cells Freq 118 regenerating
7140 Stellate cells cDC2 Freq 119 regenerating
7141 Lymphatic EC Cholangiocytes Freq 119 regenerating
7142 Midzonal LSEC Kupffer cells (SUCNR1+) Freq 119 regenerating
7143 Cholangiocytes Lymphatic EC Freq 119 regenerating
7144 Kupffer cells (SUCNR1+) Midzonal LSEC Freq 119 regenerating
7145 Periportal LSEC Monocytes (IGSF21+ GPR34+) Freq 119 regenerating
7146 Monocytes (IGSF21+ GPR34+) Periportal LSEC Freq 119 regenerating
7147 cDC2 Stellate cells Freq 119 regenerating
7148 EC non-LSEC Cholangiocytes Freq 120 regenerating
7149 Fibroblasts 3 Cholangiocytes Freq 120 regenerating
7150 Kupffer cells Dividing endothelial cells Freq 120 regenerating
7151 Cholangiocytes EC non-LSEC Freq 120 regenerating
7152 Cholangiocytes Fibroblasts 3 Freq 120 regenerating
7153 Dividing endothelial cells Kupffer cells Freq 120 regenerating
7154 LSEC (interferon) Kupffer cells Freq 120 regenerating
7155 Periportal LSEC Kupffer cells Freq 120 regenerating
7156 Macrophages (HES4+) Kupffer cells (SUCNR1+) Freq 120 regenerating
7157 Kupffer cells LSEC (interferon) Freq 120 regenerating
7158 Monocytes (TREM2+ CD9+) Macrophages Freq 120 regenerating
7159 Kupffer cells (SUCNR1+) Macrophages (HES4+) Freq 120 regenerating
7160 Macrophages Monocytes (TREM2+ CD9+) Freq 120 regenerating
7161 Kupffer cells Periportal LSEC Freq 120 regenerating
7162 Fibroblasts 1 Cholangiocytes Freq 121 regenerating
7163 Cholangiocytes Fibroblasts 1 Freq 121 regenerating
7164 LSEC (remodelling) Fibroblasts 3 Freq 121 regenerating
7165 LSEC (interferon) LSEC (high MT 1) Freq 121 regenerating
7166 LSEC (high MT 1) LSEC (interferon) Freq 121 regenerating
7167 Fibroblasts 3 LSEC (remodelling) Freq 121 regenerating
7168 Dividing cDCs Dividing cDCs Freq 122 regenerating
7169 Monocytes (IGSF21+ GPR34+) EC non-LSEC Freq 122 regenerating
7170 Lymphatic EC Kupffer cells Freq 122 regenerating
7171 Monocytes (secretory) LSEC (fenestr.) Freq 122 regenerating
7172 Monocytes (IGSF21+ GPR34+) LSEC (interferon) Freq 122 regenerating
7173 Kupffer cells Lymphatic EC Freq 122 regenerating
7174 EC non-LSEC Monocytes (IGSF21+ GPR34+) Freq 122 regenerating
7175 LSEC (interferon) Monocytes (IGSF21+ GPR34+) Freq 122 regenerating
7176 LSEC (fenestr.) Monocytes (secretory) Freq 122 regenerating
7177 Fibroblasts 2 cDC2 Freq 123 regenerating
7178 Monocytes (IGSF21+ GPR34+) Dividing cDCs Freq 123 regenerating
7179 Kupffer cells EC non-LSEC Freq 123 regenerating
7180 cDC2 Fibroblasts 2 Freq 123 regenerating
7181 EC non-LSEC Kupffer cells Freq 123 regenerating
7182 Stellate cells Kupffer cells (SUCNR1+) Freq 123 regenerating
7183 Monocytes (IGSF21+ GPR34+) Lymphatic EC Freq 123 regenerating
7184 Monocytes (secretory) Macrophages (HES4+) Freq 123 regenerating
7185 Dividing cDCs Monocytes (IGSF21+ GPR34+) Freq 123 regenerating
7186 Lymphatic EC Monocytes (IGSF21+ GPR34+) Freq 123 regenerating
7187 Macrophages (HES4+) Monocytes (secretory) Freq 123 regenerating
7188 Kupffer cells (SUCNR1+) Stellate cells Freq 123 regenerating
7189 LSEC (remodelling) EC non-LSEC Freq 124 regenerating
7190 EC non-LSEC LSEC (remodelling) Freq 124 regenerating
7191 Midzonal LSEC Midzonal LSEC Freq 124 regenerating
7192 LSEC (fenestr.) cDC2 Freq 125 regenerating
7193 Macrophages cDC2 Freq 125 regenerating
7194 LSEC (interferon) Cholangiocytes Freq 125 regenerating
7195 LSEC (remodelling) Dividing endothelial cells Freq 125 regenerating
7196 Kupffer cells (SUCNR1+) Fibroblasts 2 Freq 125 regenerating
7197 LSEC (stress) Fibroblasts 3 Freq 125 regenerating
7198 Fibroblasts 2 Kupffer cells (SUCNR1+) Freq 125 regenerating
7199 cDC2 LSEC (fenestr.) Freq 125 regenerating
7200 Cholangiocytes LSEC (interferon) Freq 125 regenerating
7201 Dividing endothelial cells LSEC (remodelling) Freq 125 regenerating
7202 Periportal LSEC LSEC (remodelling) Freq 125 regenerating
7203 Fibroblasts 3 LSEC (stress) Freq 125 regenerating
7204 cDC2 Macrophages Freq 125 regenerating
7205 LSEC (remodelling) Periportal LSEC Freq 125 regenerating
7206 LSEC (fenestr.) Kupffer cells (SUCNR1+) Freq 126 regenerating
7207 Kupffer cells (SUCNR1+) LSEC (fenestr.) Freq 126 regenerating
7208 LSEC (remodelling) LSEC (interferon) Freq 126 regenerating
7209 LSEC (interferon) LSEC (remodelling) Freq 126 regenerating
7210 LSEC (stress) Dividing endothelial cells Freq 127 regenerating
7211 Monocytes (secretory) Fibroblasts 2 Freq 127 regenerating
7212 Monocytes (TREM2+ CD9+) Kupffer cells Freq 127 regenerating
7213 LSEC (stress) LSEC (fenestr.) Freq 127 regenerating
7214 Midzonal LSEC LSEC (fenestr.) Freq 127 regenerating
7215 Dividing endothelial cells LSEC (stress) Freq 127 regenerating
7216 LSEC (fenestr.) LSEC (stress) Freq 127 regenerating
7217 LSEC (fenestr.) Midzonal LSEC Freq 127 regenerating
7218 Fibroblasts 2 Monocytes (secretory) Freq 127 regenerating
7219 Kupffer cells Monocytes (TREM2+ CD9+) Freq 127 regenerating
7220 Periportal LSEC cDC2 Freq 128 regenerating
7221 Kupffer cells Kupffer cells Freq 128 regenerating
7222 Monocytes (IGSF21+ GPR34+) Kupffer cells Freq 128 regenerating
7223 Macrophages Kupffer cells (SUCNR1+) Freq 128 regenerating
7224 Kupffer cells (SUCNR1+) Macrophages Freq 128 regenerating
7225 VSMC Midzonal LSEC Freq 128 regenerating
7226 Kupffer cells Monocytes (IGSF21+ GPR34+) Freq 128 regenerating
7227 Stellate cells Monocytes (secretory) Freq 128 regenerating
7228 cDC2 Periportal LSEC Freq 128 regenerating
7229 Monocytes (secretory) Stellate cells Freq 128 regenerating
7230 Midzonal LSEC VSMC Freq 128 regenerating
7231 Periportal LSEC Monocytes (secretory) Freq 129 regenerating
7232 Monocytes (secretory) Periportal LSEC Freq 129 regenerating
7233 Dividing endothelial cells Cholangiocytes Freq 130 regenerating
7234 Dividing endothelial cells Dividing cDCs Freq 130 regenerating
7235 Kupffer cells Dividing cDCs Freq 130 regenerating
7236 Monocytes (TREM2+ CD9+) Dividing cDCs Freq 130 regenerating
7237 Cholangiocytes Dividing endothelial cells Freq 130 regenerating
7238 Dividing cDCs Dividing endothelial cells Freq 130 regenerating
7239 Pericentral LSEC Dividing endothelial cells Freq 130 regenerating
7240 LSEC (stress) EC non-LSEC Freq 130 regenerating
7241 Dividing cDCs Kupffer cells Freq 130 regenerating
7242 LSEC (fenestr.) LSEC (fenestr.) Freq 130 regenerating
7243 Pericentral LSEC LSEC (fenestr.) Freq 130 regenerating
7244 Stellate cells LSEC (high MT 1) Freq 130 regenerating
7245 EC non-LSEC LSEC (stress) Freq 130 regenerating
7246 Monocytes (secretory) Macrophages Freq 130 regenerating
7247 Monocytes (IGSF21+ GPR34+) Monocytes (IGSF21+ GPR34+) Freq 130 regenerating
7248 Macrophages Monocytes (secretory) Freq 130 regenerating
7249 Dividing cDCs Monocytes (TREM2+ CD9+) Freq 130 regenerating
7250 Dividing endothelial cells Pericentral LSEC Freq 130 regenerating
7251 LSEC (fenestr.) Pericentral LSEC Freq 130 regenerating
7252 LSEC (high MT 1) Stellate cells Freq 130 regenerating
7253 Fibroblasts 2 Cholangiocytes Freq 131 regenerating
7254 LSEC (fenestr.) Dividing cDCs Freq 131 regenerating
7255 Pericentral LSEC EC non-LSEC Freq 131 regenerating
7256 Cholangiocytes Fibroblasts 2 Freq 131 regenerating
7257 Dividing cDCs LSEC (fenestr.) Freq 131 regenerating
7258 Lymphatic EC LSEC (remodelling) Freq 131 regenerating
7259 Periportal LSEC LSEC (stress) Freq 131 regenerating
7260 LSEC (remodelling) Lymphatic EC Freq 131 regenerating
7261 EC non-LSEC Pericentral LSEC Freq 131 regenerating
7262 LSEC (stress) Periportal LSEC Freq 131 regenerating
7263 Dividing cDCs cDC2 Freq 132 regenerating
7264 Dividing endothelial cells cDC2 Freq 132 regenerating
7265 cDC2 Dividing cDCs Freq 132 regenerating
7266 LSEC (interferon) Dividing cDCs Freq 132 regenerating
7267 cDC2 Dividing endothelial cells Freq 132 regenerating
7268 Dividing cDCs LSEC (interferon) Freq 132 regenerating
7269 LSEC (stress) LSEC (interferon) Freq 132 regenerating
7270 Pericentral LSEC LSEC (interferon) Freq 132 regenerating
7271 VSMC LSEC (interferon) Freq 132 regenerating
7272 LSEC (interferon) LSEC (stress) Freq 132 regenerating
7273 Lymphatic EC LSEC (stress) Freq 132 regenerating
7274 LSEC (stress) Lymphatic EC Freq 132 regenerating
7275 LSEC (interferon) Pericentral LSEC Freq 132 regenerating
7276 Periportal LSEC Pericentral LSEC Freq 132 regenerating
7277 Pericentral LSEC Periportal LSEC Freq 132 regenerating
7278 LSEC (interferon) VSMC Freq 132 regenerating
7279 VSMC VSMC Freq 132 regenerating
7280 EC non-LSEC cDC2 Freq 133 regenerating
7281 Lymphatic EC cDC2 Freq 133 regenerating
7282 Lymphatic EC Dividing cDCs Freq 133 regenerating
7283 cDC2 EC non-LSEC Freq 133 regenerating
7284 Pericentral LSEC Fibroblasts 1 Freq 133 regenerating
7285 LSEC (high MT 1) Fibroblasts 2 Freq 133 regenerating
7286 Periportal LSEC Kupffer cells (SUCNR1+) Freq 133 regenerating
7287 Fibroblasts 2 LSEC (high MT 1) Freq 133 regenerating
7288 cDC2 Lymphatic EC Freq 133 regenerating
7289 Dividing cDCs Lymphatic EC Freq 133 regenerating
7290 Monocytes (TREM2+ CD9+) Monocytes (IGSF21+ GPR34+) Freq 133 regenerating
7291 Monocytes (IGSF21+ GPR34+) Monocytes (TREM2+ CD9+) Freq 133 regenerating
7292 Fibroblasts 1 Pericentral LSEC Freq 133 regenerating
7293 Kupffer cells (SUCNR1+) Periportal LSEC Freq 133 regenerating
7294 Kupffer cells cDC2 Freq 134 regenerating
7295 Periportal LSEC Dividing cDCs Freq 134 regenerating
7296 cDC2 Kupffer cells Freq 134 regenerating
7297 VSMC LSEC (fenestr.) Freq 134 regenerating
7298 Dividing cDCs Periportal LSEC Freq 134 regenerating
7299 LSEC (fenestr.) VSMC Freq 134 regenerating
7300 Monocytes (IGSF21+ GPR34+) cDC2 Freq 135 regenerating
7301 EC non-LSEC Dividing cDCs Freq 135 regenerating
7302 Dividing cDCs EC non-LSEC Freq 135 regenerating
7303 Midzonal LSEC EC non-LSEC Freq 135 regenerating
7304 VSMC EC non-LSEC Freq 135 regenerating
7305 Midzonal LSEC Lymphatic EC Freq 135 regenerating
7306 EC non-LSEC Midzonal LSEC Freq 135 regenerating
7307 Lymphatic EC Midzonal LSEC Freq 135 regenerating
7308 cDC2 Monocytes (IGSF21+ GPR34+) Freq 135 regenerating
7309 EC non-LSEC VSMC Freq 135 regenerating
7310 Monocytes (secretory) Dividing endothelial cells Freq 136 regenerating
7311 Pericentral LSEC Lymphatic EC Freq 136 regenerating
7312 Dividing endothelial cells Monocytes (secretory) Freq 136 regenerating
7313 Lymphatic EC Pericentral LSEC Freq 136 regenerating
7314 LSEC (interferon) cDC2 Freq 137 regenerating
7315 Monocytes (secretory) Dividing cDCs Freq 137 regenerating
7316 Kupffer cells (SUCNR1+) Dividing endothelial cells Freq 137 regenerating
7317 Kupffer cells (SUCNR1+) Kupffer cells Freq 137 regenerating
7318 Dividing endothelial cells Kupffer cells (SUCNR1+) Freq 137 regenerating
7319 Kupffer cells Kupffer cells (SUCNR1+) Freq 137 regenerating
7320 cDC2 LSEC (interferon) Freq 137 regenerating
7321 Dividing cDCs Monocytes (secretory) Freq 137 regenerating
7322 Midzonal LSEC Dividing endothelial cells Freq 138 regenerating
7323 Monocytes (secretory) Kupffer cells Freq 138 regenerating
7324 Lymphatic EC Kupffer cells (SUCNR1+) Freq 138 regenerating
7325 Monocytes (IGSF21+ GPR34+) Kupffer cells (SUCNR1+) Freq 138 regenerating
7326 Kupffer cells (SUCNR1+) Lymphatic EC Freq 138 regenerating
7327 Dividing endothelial cells Midzonal LSEC Freq 138 regenerating
7328 Kupffer cells (SUCNR1+) Monocytes (IGSF21+ GPR34+) Freq 138 regenerating
7329 Kupffer cells Monocytes (secretory) Freq 138 regenerating
7330 Monocytes (TREM2+ CD9+) cDC2 Freq 139 regenerating
7331 Monocytes (secretory) EC non-LSEC Freq 139 regenerating
7332 Monocytes (secretory) Lymphatic EC Freq 139 regenerating
7333 Periportal LSEC Midzonal LSEC Freq 139 regenerating
7334 Monocytes (secretory) Monocytes (IGSF21+ GPR34+) Freq 139 regenerating
7335 EC non-LSEC Monocytes (secretory) Freq 139 regenerating
7336 Lymphatic EC Monocytes (secretory) Freq 139 regenerating
7337 Monocytes (IGSF21+ GPR34+) Monocytes (secretory) Freq 139 regenerating
7338 cDC2 Monocytes (TREM2+ CD9+) Freq 139 regenerating
7339 Midzonal LSEC Periportal LSEC Freq 139 regenerating
7340 LSEC (fenestr.) EC non-LSEC Freq 140 regenerating
7341 VSMC Fibroblasts 3 Freq 140 regenerating
7342 Monocytes (TREM2+ CD9+) Kupffer cells (SUCNR1+) Freq 140 regenerating
7343 EC non-LSEC LSEC (fenestr.) Freq 140 regenerating
7344 Kupffer cells (SUCNR1+) Monocytes (TREM2+ CD9+) Freq 140 regenerating
7345 Monocytes (TREM2+ CD9+) Monocytes (TREM2+ CD9+) Freq 140 regenerating
7346 Fibroblasts 3 VSMC Freq 140 regenerating
7347 Stellate cells Cholangiocytes Freq 141 regenerating
7348 Kupffer cells (SUCNR1+) EC non-LSEC Freq 141 regenerating
7349 Pericentral LSEC Fibroblasts 3 Freq 141 regenerating
7350 EC non-LSEC Kupffer cells (SUCNR1+) Freq 141 regenerating
7351 LSEC (interferon) Kupffer cells (SUCNR1+) Freq 141 regenerating
7352 Kupffer cells (SUCNR1+) LSEC (interferon) Freq 141 regenerating
7353 Monocytes (secretory) LSEC (interferon) Freq 141 regenerating
7354 LSEC (interferon) Monocytes (secretory) Freq 141 regenerating
7355 Fibroblasts 3 Pericentral LSEC Freq 141 regenerating
7356 VSMC Periportal LSEC Freq 141 regenerating
7357 Cholangiocytes Stellate cells Freq 141 regenerating
7358 Periportal LSEC VSMC Freq 141 regenerating
7359 cDC2 cDC2 Freq 142 regenerating
7360 VSMC Dividing endothelial cells Freq 142 regenerating
7361 LSEC (fenestr.) Fibroblasts 1 Freq 142 regenerating
7362 Midzonal LSEC Fibroblasts 1 Freq 142 regenerating
7363 Fibroblasts 1 LSEC (fenestr.) Freq 142 regenerating
7364 Fibroblasts 1 Midzonal LSEC Freq 142 regenerating
7365 Monocytes (TREM2+ CD9+) Monocytes (secretory) Freq 142 regenerating
7366 Monocytes (secretory) Monocytes (TREM2+ CD9+) Freq 142 regenerating
7367 Dividing endothelial cells VSMC Freq 142 regenerating
7368 Kupffer cells (SUCNR1+) Dividing cDCs Freq 143 regenerating
7369 LSEC (remodelling) Fibroblasts 2 Freq 143 regenerating
7370 Dividing cDCs Kupffer cells (SUCNR1+) Freq 143 regenerating
7371 Lymphatic EC LSEC (fenestr.) Freq 143 regenerating
7372 Periportal LSEC LSEC (fenestr.) Freq 143 regenerating
7373 Midzonal LSEC LSEC (interferon) Freq 143 regenerating
7374 Fibroblasts 2 LSEC (remodelling) Freq 143 regenerating
7375 LSEC (fenestr.) Lymphatic EC Freq 143 regenerating
7376 LSEC (interferon) Midzonal LSEC Freq 143 regenerating
7377 LSEC (fenestr.) Periportal LSEC Freq 143 regenerating
7378 LSEC (fenestr.) Dividing endothelial cells Freq 145 regenerating
7379 Dividing endothelial cells LSEC (fenestr.) Freq 145 regenerating
7380 LSEC (interferon) Fibroblasts 1 Freq 146 regenerating
7381 LSEC (stress) Fibroblasts 2 Freq 146 regenerating
7382 Fibroblasts 1 LSEC (interferon) Freq 146 regenerating
7383 Fibroblasts 2 LSEC (stress) Freq 146 regenerating
7384 Fibroblasts 1 EC non-LSEC Freq 147 regenerating
7385 EC non-LSEC Fibroblasts 1 Freq 147 regenerating
7386 VSMC Fibroblasts 1 Freq 147 regenerating
7387 Midzonal LSEC Fibroblasts 3 Freq 147 regenerating
7388 Stellate cells LSEC (remodelling) Freq 147 regenerating
7389 Fibroblasts 3 Midzonal LSEC Freq 147 regenerating
7390 LSEC (remodelling) Stellate cells Freq 147 regenerating
7391 Fibroblasts 1 VSMC Freq 147 regenerating
7392 EC non-LSEC EC non-LSEC Freq 148 regenerating
7393 Fibroblasts 3 Fibroblasts 3 Freq 148 regenerating
7394 Stellate cells LSEC (stress) Freq 148 regenerating
7395 LSEC (stress) Stellate cells Freq 148 regenerating
7396 Kupffer cells (SUCNR1+) cDC2 Freq 150 regenerating
7397 Monocytes (secretory) cDC2 Freq 150 regenerating
7398 cDC2 Kupffer cells (SUCNR1+) Freq 150 regenerating
7399 cDC2 Monocytes (secretory) Freq 150 regenerating
7400 Periportal LSEC EC non-LSEC Freq 152 regenerating
7401 Kupffer cells (SUCNR1+) Kupffer cells (SUCNR1+) Freq 152 regenerating
7402 LSEC (interferon) LSEC (fenestr.) Freq 152 regenerating
7403 LSEC (fenestr.) LSEC (interferon) Freq 152 regenerating
7404 Monocytes (secretory) Monocytes (secretory) Freq 152 regenerating
7405 EC non-LSEC Periportal LSEC Freq 152 regenerating
7406 LSEC (fenestr.) Fibroblasts 3 Freq 153 regenerating
7407 LSEC (interferon) Fibroblasts 3 Freq 153 regenerating
7408 Fibroblasts 3 LSEC (fenestr.) Freq 153 regenerating
7409 Fibroblasts 3 LSEC (interferon) Freq 153 regenerating
7410 Dividing endothelial cells Dividing endothelial cells Freq 154 regenerating
7411 Monocytes (secretory) Kupffer cells (SUCNR1+) Freq 154 regenerating
7412 Periportal LSEC Lymphatic EC Freq 154 regenerating
7413 Kupffer cells (SUCNR1+) Monocytes (secretory) Freq 154 regenerating
7414 Lymphatic EC Periportal LSEC Freq 154 regenerating
7415 Periportal LSEC Periportal LSEC Freq 154 regenerating
7416 Periportal LSEC Fibroblasts 1 Freq 155 regenerating
7417 Fibroblasts 1 Periportal LSEC Freq 155 regenerating
7418 Fibroblasts 3 Fibroblasts 1 Freq 156 regenerating
7419 Fibroblasts 1 Fibroblasts 3 Freq 156 regenerating
7420 Fibroblasts 3 EC non-LSEC Freq 157 regenerating
7421 Lymphatic EC EC non-LSEC Freq 157 regenerating
7422 EC non-LSEC Fibroblasts 3 Freq 157 regenerating
7423 EC non-LSEC Lymphatic EC Freq 157 regenerating
7424 EC non-LSEC Dividing endothelial cells Freq 158 regenerating
7425 Fibroblasts 1 Dividing endothelial cells Freq 158 regenerating
7426 Lymphatic EC Dividing endothelial cells Freq 158 regenerating
7427 Dividing endothelial cells EC non-LSEC Freq 158 regenerating
7428 Dividing endothelial cells Fibroblasts 1 Freq 158 regenerating
7429 Fibroblasts 1 Fibroblasts 1 Freq 158 regenerating
7430 Dividing endothelial cells Lymphatic EC Freq 158 regenerating
7431 Lymphatic EC Lymphatic EC Freq 158 regenerating
7432 VSMC Lymphatic EC Freq 158 regenerating
7433 Lymphatic EC VSMC Freq 158 regenerating
7434 VSMC Fibroblasts 2 Freq 159 regenerating
7435 Fibroblasts 2 VSMC Freq 159 regenerating
7436 Periportal LSEC Dividing endothelial cells Freq 161 regenerating
7437 LSEC (interferon) EC non-LSEC Freq 161 regenerating
7438 EC non-LSEC LSEC (interferon) Freq 161 regenerating
7439 Dividing endothelial cells Periportal LSEC Freq 161 regenerating
7440 LSEC (interferon) Dividing endothelial cells Freq 162 regenerating
7441 Dividing endothelial cells LSEC (interferon) Freq 162 regenerating
7442 Periportal LSEC Fibroblasts 3 Freq 163 regenerating
7443 Stellate cells Pericentral LSEC Freq 163 regenerating
7444 Fibroblasts 3 Periportal LSEC Freq 163 regenerating
7445 Pericentral LSEC Stellate cells Freq 163 regenerating
7446 Periportal LSEC LSEC (interferon) Freq 165 regenerating
7447 LSEC (interferon) Periportal LSEC Freq 165 regenerating
7448 VSMC Stellate cells Freq 165 regenerating
7449 Stellate cells VSMC Freq 165 regenerating
7450 Pericentral LSEC Fibroblasts 2 Freq 168 regenerating
7451 LSEC (interferon) LSEC (interferon) Freq 168 regenerating
7452 Lymphatic EC LSEC (interferon) Freq 168 regenerating
7453 LSEC (interferon) Lymphatic EC Freq 168 regenerating
7454 Fibroblasts 2 Pericentral LSEC Freq 168 regenerating
7455 Fibroblasts 3 Dividing endothelial cells Freq 169 regenerating
7456 Lymphatic EC Fibroblasts 1 Freq 169 regenerating
7457 Dividing endothelial cells Fibroblasts 3 Freq 169 regenerating
7458 Stellate cells LSEC (fenestr.) Freq 169 regenerating
7459 Fibroblasts 1 Lymphatic EC Freq 169 regenerating
7460 LSEC (fenestr.) Stellate cells Freq 169 regenerating
7461 Stellate cells Fibroblasts 1 Freq 172 regenerating
7462 Fibroblasts 1 Stellate cells Freq 172 regenerating
7463 Fibroblasts 3 Fibroblasts 2 Freq 174 regenerating
7464 LSEC (fenestr.) Fibroblasts 2 Freq 174 regenerating
7465 Fibroblasts 2 Fibroblasts 3 Freq 174 regenerating
7466 Stellate cells Fibroblasts 3 Freq 174 regenerating
7467 Fibroblasts 2 LSEC (fenestr.) Freq 174 regenerating
7468 Stellate cells Midzonal LSEC Freq 174 regenerating
7469 Fibroblasts 3 Stellate cells Freq 174 regenerating
7470 Midzonal LSEC Stellate cells Freq 174 regenerating
7471 Fibroblasts 2 Fibroblasts 1 Freq 178 regenerating
7472 Fibroblasts 1 Fibroblasts 2 Freq 178 regenerating
7473 Midzonal LSEC Fibroblasts 2 Freq 179 regenerating
7474 Stellate cells LSEC (interferon) Freq 179 regenerating
7475 Fibroblasts 2 Midzonal LSEC Freq 179 regenerating
7476 LSEC (interferon) Stellate cells Freq 179 regenerating
7477 Fibroblasts 2 EC non-LSEC Freq 182 regenerating
7478 EC non-LSEC Fibroblasts 2 Freq 182 regenerating
7479 Lymphatic EC Fibroblasts 3 Freq 182 regenerating
7480 Fibroblasts 3 Lymphatic EC Freq 182 regenerating
7481 Stellate cells EC non-LSEC Freq 185 regenerating
7482 EC non-LSEC Stellate cells Freq 185 regenerating
7483 LSEC (interferon) Fibroblasts 2 Freq 188 regenerating
7484 Fibroblasts 2 LSEC (interferon) Freq 188 regenerating
7485 Stellate cells Periportal LSEC Freq 191 regenerating
7486 Periportal LSEC Stellate cells Freq 191 regenerating
7487 Periportal LSEC Fibroblasts 2 Freq 196 regenerating
7488 Fibroblasts 2 Periportal LSEC Freq 196 regenerating
7489 Stellate cells Stellate cells Freq 196 regenerating
7490 Stellate cells Dividing endothelial cells Freq 201 regenerating
7491 Dividing endothelial cells Stellate cells Freq 201 regenerating
7492 Fibroblasts 2 Fibroblasts 2 Freq 202 regenerating
7493 Stellate cells Lymphatic EC Freq 204 regenerating
7494 Lymphatic EC Stellate cells Freq 204 regenerating
7495 Fibroblasts 2 Dividing endothelial cells Freq 205 regenerating
7496 Dividing endothelial cells Fibroblasts 2 Freq 205 regenerating
7497 Lymphatic EC Fibroblasts 2 Freq 205 regenerating
7498 Fibroblasts 2 Lymphatic EC Freq 205 regenerating
7499 Stellate cells Fibroblasts 2 Freq 206 regenerating
7500 Fibroblasts 2 Stellate cells Freq 206 regenerating
