# Supplementary material for: Cell atlas of the regenerating human liver after portal vein embolization
Source: Nat Commun. 2024 Jul 11;15:5827. doi: 10.1038/s41467-024-49236-7 (PMC11239663; doi:10.1038/s41467-024-49236-7)
Supplement: Supplementary file 17 — Source Data [file 41467_2024_49236_MOESM17_ESM.zip › fig_data/fig6h1.txt]

	ishep	islsec	ismese	isimm	isother	labs	leiden	newlabs	lab_int	UMAP_1	UMAP_2
7	False	False	True	False	False	ismese	1	Hepatocytes	0	9.691882	0.82377434
25	True	False	False	False	False	ishep	3	Hepatocytes	0	6.515571	2.7296689
38	False	False	True	False	False	ismese	1	Hepatocytes	0	9.433515	0.42696056
53	False	False	True	False	False	ismese	1	Hepatocytes	0	9.675309	0.46308184
60	False	False	True	False	False	ismese	0	Vessel cells	1	4.3611107	2.1822093
79	False	False	True	False	False	ismese	1	Hepatocytes	0	9.28208	-0.95103043
83	False	False	False	False	True	isother	1	Hepatocytes	0	11.583139	-1.3030578
88	False	False	False	False	True	isother	5	Hepatocytes	0	12.118966	0.3254411
90	False	False	False	True	False	isimm	5	Immune cells	2	12.019667	1.1752332
94	False	False	False	True	False	isimm	5	Immune cells	2	11.91679	0.36822808
95	False	False	False	True	False	isimm	5	Immune cells	2	11.989963	0.7875146
96	False	False	True	False	False	ismese	1	Hepatocytes	0	11.354897	-0.98587394
102	False	False	False	True	False	isimm	5	Immune cells	2	10.246206	2.885459
108	False	False	False	False	True	isother	0	Vessel cells	1	3.7464888	2.646183
111	False	False	False	True	False	isimm	0	Immune cells	2	4.106937	2.0348864
119	True	False	False	False	False	ishep	3	Hepatocytes	0	8.764724	1.9371021
128	False	False	True	False	False	ismese	6	Hepatocytes	0	5.8245473	3.3708787
129	False	False	True	False	False	ismese	0	Vessel cells	1	2.2111862	1.7738395
133	False	False	True	False	False	ismese	3	Hepatocytes	0	6.216285	2.7727802
138	False	False	False	True	False	isimm	2	Immune cells	2	5.946898	-0.32108584
143	False	False	True	False	False	ismese	0	Vessel cells	1	4.150096	2.4650872
148	False	True	False	False	False	islsec	0	Vessel cells	1	3.6325343	1.9393914
150	True	False	False	False	False	ishep	0	Vessel cells	1	4.694257	2.7292938
153	True	False	False	False	False	ishep	6	Hepatocytes	0	10.049325	1.9354057
157	False	True	False	False	False	islsec	3	Hepatocytes	0	6.5348616	2.2848728
159	False	True	False	False	False	islsec	0	Vessel cells	1	3.0173855	1.578322
171	False	False	True	False	False	ismese	0	Vessel cells	1	3.594189	2.4849489
176	False	False	True	False	False	ismese	5	Hepatocytes	0	5.8553643	2.930729
187	True	False	False	False	False	ishep	5	Hepatocytes	0	9.290082	3.5850806
188	True	False	False	False	False	ishep	0	Vessel cells	1	5.0307517	2.2873611
206	False	False	False	True	False	isimm	5	Immune cells	2	11.369182	0.9514612
210	False	False	False	True	False	isimm	5	Immune cells	2	11.4283695	0.8633045
222	False	False	True	False	False	ismese	0	Vessel cells	1	4.8136263	2.0629015
238	True	False	False	False	False	ishep	4	Hepatocytes	0	6.5260854	0.8640212
240	False	False	True	False	False	ismese	0	Vessel cells	1	5.0302863	3.1243758
241	False	True	False	False	False	islsec	2	LSEC	3	3.6993768	-2.2395334
245	True	False	False	False	False	ishep	3	Hepatocytes	0	6.778995	1.2458196
248	False	False	False	False	True	isother	0	Vessel cells	1	5.567204	2.8884797
252	False	False	False	True	False	isimm	5	Immune cells	2	12.280487	0.25226662
263	True	False	False	False	False	ishep	0	Vessel cells	1	4.8053513	2.851816
267	True	False	False	False	False	ishep	3	Hepatocytes	0	6.8980737	1.3658997
285	True	False	False	False	False	ishep	1	Hepatocytes	0	12.643122	-0.67191726
291	False	True	False	False	False	islsec	6	Hepatocytes	0	7.583796	0.5565003
295	False	False	True	False	False	ismese	8	Vessel cells	1	5.991203	1.7227145
300	False	False	False	True	False	isimm	8	Immune cells	2	5.945838	1.9044294
304	True	False	False	False	False	ishep	1	Hepatocytes	0	10.951678	-1.8995821
310	True	False	False	False	False	ishep	5	Hepatocytes	0	6.279475	3.6209955
321	False	False	True	False	False	ismese	4	Hepatocytes	0	6.4711576	1.8259495
324	False	True	False	False	False	islsec	1	Hepatocytes	0	10.607338	-1.8368721
331	False	False	True	False	False	ismese	4	Hepatocytes	0	9.266784	-2.144553
342	False	False	False	True	False	isimm	5	Immune cells	2	11.572842	0.22363622
343	False	False	False	True	False	isimm	5	Immune cells	2	12.368152	0.4639841
346	True	False	False	False	False	ishep	1	Hepatocytes	0	12.473416	-0.93149585
350	False	True	False	False	False	islsec	0	Vessel cells	1	6.069848	1.1363986
352	False	False	False	True	False	isimm	5	Immune cells	2	12.093244	1.0681548
353	False	False	True	False	False	ismese	0	Vessel cells	1	5.857657	3.1017659
355	False	False	False	True	False	isimm	5	Immune cells	2	12.434042	0.52958846
360	True	False	False	False	False	ishep	1	Hepatocytes	0	10.999834	-2.0811303
375	False	False	False	True	False	isimm	4	Immune cells	2	7.1246696	1.447557
376	False	False	True	False	False	ismese	0	Vessel cells	1	3.0413003	2.7222388
380	True	False	False	False	False	ishep	3	Hepatocytes	0	7.238234	1.970182
385	False	False	True	False	False	ismese	0	Vessel cells	1	4.471346	1.541113
388	False	True	False	False	False	islsec	8	Vessel cells	1	5.6858816	1.9647821
392	False	False	True	False	False	ismese	0	Vessel cells	1	5.112974	2.6632226
398	False	False	True	False	False	ismese	4	Hepatocytes	0	8.537092	-2.877039
399	False	True	False	False	False	islsec	2	LSEC	3	3.472395	-1.9731967
404	False	False	True	False	False	ismese	0	Vessel cells	1	2.98232	0.72675365
405	True	False	False	False	False	ishep	3	Hepatocytes	0	6.2707314	1.7597203
408	False	True	False	False	False	islsec	2	LSEC	3	6.012411	-0.6676409
410	False	False	False	True	False	isimm	1	Immune cells	2	12.658204	-0.90922815
419	False	False	True	False	False	ismese	0	Vessel cells	1	3.309527	2.9753103
420	False	False	False	True	False	isimm	0	Immune cells	2	4.017108	2.758742
428	False	False	False	False	True	isother	1	Hepatocytes	0	11.616953	-2.0397396
434	False	True	False	False	False	islsec	0	Vessel cells	1	5.1248927	-1.3314335
435	False	False	True	False	False	ismese	1	Hepatocytes	0	9.7435	-2.7460551
437	True	False	False	False	False	ishep	4	Hepatocytes	0	6.464813	1.2380124
441	False	False	False	True	False	isimm	1	Immune cells	2	12.323757	-1.5123551
442	False	False	False	True	False	isimm	2	Immune cells	2	6.1823883	0.23905301
443	False	True	False	False	False	islsec	2	LSEC	3	5.4454927	-3.0731342
444	False	True	False	False	False	islsec	0	Vessel cells	1	6.065843	2.3553402
447	False	False	True	False	False	ismese	3	Hepatocytes	0	6.014014	2.9043064
449	False	False	False	True	False	isimm	4	Immune cells	2	6.8150663	1.4875875
452	False	True	False	False	False	islsec	3	Hepatocytes	0	6.034743	3.1770725
456	False	False	True	False	False	ismese	1	Hepatocytes	0	11.224625	-1.3525381
461	False	False	True	False	False	ismese	1	Hepatocytes	0	10.273138	-2.1341364
463	False	False	False	True	False	isimm	8	Immune cells	2	5.7636194	2.1928165
465	True	False	False	False	False	ishep	1	Hepatocytes	0	12.9315605	-0.16241504
466	True	False	False	False	False	ishep	3	Hepatocytes	0	7.392384	2.6678395
467	False	False	False	False	True	isother	1	Hepatocytes	0	11.620136	-1.3406092
482	False	False	True	False	False	ismese	0	Vessel cells	1	4.3287272	1.4719852
486	False	False	False	False	True	isother	2	LSEC	3	3.9558876	0.54579437
487	False	False	True	False	False	ismese	4	Hepatocytes	0	10.566317	-3.5365086
488	False	False	False	True	False	isimm	1	Immune cells	2	12.449166	-1.5044501
489	False	False	True	False	False	ismese	0	Vessel cells	1	4.5855346	2.8492043
495	False	False	True	False	False	ismese	0	Vessel cells	1	2.933884	2.3649242
506	False	True	False	False	False	islsec	3	Hepatocytes	0	6.2453856	2.860994
511	False	True	False	False	False	islsec	2	LSEC	3	3.8098648	-2.900555
517	False	True	False	False	False	islsec	0	Vessel cells	1	4.95057	2.9823618
519	False	False	True	False	False	ismese	0	Vessel cells	1	3.2940915	2.8700342
522	False	False	True	False	False	ismese	0	Vessel cells	1	3.3525708	2.7899601
528	False	False	True	False	False	ismese	0	Vessel cells	1	5.7937336	2.0697584
529	False	False	False	False	True	isother	4	Hepatocytes	0	9.011575	-1.198805
534	False	True	False	False	False	islsec	7	Hepatocytes	0	7.2199283	-3.378241
540	True	False	False	False	False	ishep	1	Hepatocytes	0	12.830848	-1.4672668
541	False	True	False	False	False	islsec	2	LSEC	3	5.3901124	-3.1089356
556	False	True	False	False	False	islsec	5	Hepatocytes	0	10.702039	0.63456196
558	False	True	False	False	False	islsec	3	Hepatocytes	0	6.100743	3.1011567
561	False	False	False	False	True	isother	5	Hepatocytes	0	10.790957	1.1500123
562	False	True	False	False	False	islsec	6	Hepatocytes	0	8.6257105	0.48707587
565	False	False	False	True	False	isimm	1	Immune cells	2	11.93191	-1.3207973
566	False	False	False	True	False	isimm	4	Immune cells	2	6.9352145	1.6444763
567	False	False	True	False	False	ismese	0	Vessel cells	1	5.703225	2.3748522
572	False	False	False	False	True	isother	1	Hepatocytes	0	11.67897	-2.5038528
576	False	False	True	False	False	ismese	4	Hepatocytes	0	9.711013	-2.96175
580	False	False	False	False	True	isother	0	Vessel cells	1	4.746718	2.8856175
581	False	False	True	False	False	ismese	0	Vessel cells	1	3.9382985	1.6450897
587	False	True	False	False	False	islsec	1	Hepatocytes	0	11.47417	-1.2829906
588	False	False	False	True	False	isimm	2	Immune cells	2	4.266943	1.2355962
589	True	False	False	False	False	ishep	0	Vessel cells	1	6.046345	1.6111343
594	False	True	False	False	False	islsec	1	Hepatocytes	0	12.236518	-1.0115479
598	False	True	False	False	False	islsec	5	Hepatocytes	0	10.931565	0.72064716
599	False	False	True	False	False	ismese	0	Vessel cells	1	4.5609465	2.825903
610	False	False	False	True	False	isimm	2	Immune cells	2	5.626931	-2.5647933
611	False	True	False	False	False	islsec	7	Hepatocytes	0	6.1591616	-0.5059636
616	False	True	False	False	False	islsec	7	Hepatocytes	0	6.117934	-0.6472244
617	False	False	True	False	False	ismese	10	Vessel cells	1	4.4064474	3.1934924
619	False	True	False	False	False	islsec	4	Hepatocytes	0	7.615698	-2.7537699
620	True	False	False	False	False	ishep	7	Hepatocytes	0	6.738986	-0.27597636
624	False	False	False	False	True	isother	1	Hepatocytes	0	10.632752	0.103919014
625	True	False	False	False	False	ishep	4	Hepatocytes	0	10.350218	-3.3778968
635	True	False	False	False	False	ishep	2	LSEC	3	4.853675	-1.4538099
636	False	True	False	False	False	islsec	7	Hepatocytes	0	7.518168	-3.2328794
637	False	False	True	False	False	ismese	0	Vessel cells	1	2.6744738	0.24719292
639	True	False	False	False	False	ishep	4	Hepatocytes	0	7.213025	0.9504148
646	False	True	False	False	False	islsec	2	LSEC	3	4.3662477	-2.8615317
648	False	False	False	False	True	isother	7	Hepatocytes	0	8.340187	-2.722479
649	False	True	False	False	False	islsec	3	Hepatocytes	0	6.2339325	2.8220615
665	False	True	False	False	False	islsec	0	Vessel cells	1	4.6857767	2.244338
666	False	True	False	False	False	islsec	2	LSEC	3	6.458529	-2.8245625
667	False	False	False	True	False	isimm	2	Immune cells	2	4.864171	-0.009393939
672	False	True	False	False	False	islsec	2	LSEC	3	5.7574615	-1.6327937
673	False	False	True	False	False	ismese	1	Hepatocytes	0	11.343339	-2.5151339
685	True	False	False	False	False	ishep	1	Hepatocytes	0	11.681377	0.6384142
686	False	True	False	False	False	islsec	4	Hepatocytes	0	8.086869	-0.9551322
696	False	False	True	False	False	ismese	0	Vessel cells	1	3.289996	-0.76186544
702	True	False	False	False	False	ishep	1	Hepatocytes	0	11.9772625	-1.5566123
711	False	True	False	False	False	islsec	2	LSEC	3	4.5496736	-2.8902748
718	False	True	False	False	False	islsec	1	Hepatocytes	0	12.669512	-0.8150307
727	False	False	False	True	False	isimm	2	Immune cells	2	6.061212	0.17611763
729	False	False	True	False	False	ismese	0	Vessel cells	1	3.5426672	0.40992454
732	False	True	False	False	False	islsec	0	Vessel cells	1	3.8618693	-0.34984675
738	False	False	False	True	False	isimm	2	Immune cells	2	6.6324286	-0.627413
747	True	False	False	False	False	ishep	8	Vessel cells	1	9.141558	1.8354647
750	True	False	False	False	False	ishep	1	Hepatocytes	0	11.994349	-1.3200668
751	False	True	False	False	False	islsec	7	Hepatocytes	0	6.8545322	-2.4909449
752	False	True	False	False	False	islsec	3	Hepatocytes	0	6.8791895	1.9740515
756	True	False	False	False	False	ishep	1	Hepatocytes	0	11.049671	-2.9320633
757	True	False	False	False	False	ishep	1	Hepatocytes	0	10.6342125	-3.3240407
758	False	False	False	True	False	isimm	0	Immune cells	2	4.0297503	0.59805125
766	False	False	False	False	True	isother	1	Hepatocytes	0	11.676702	-2.7862968
774	True	False	False	False	False	ishep	1	Hepatocytes	0	10.736843	-3.3629744
775	True	False	False	False	False	ishep	5	Hepatocytes	0	10.326076	1.7556044
777	False	True	False	False	False	islsec	1	Hepatocytes	0	9.285917	-2.9434092
781	False	False	False	False	True	isother	1	Hepatocytes	0	11.752428	-2.5488472
785	False	True	False	False	False	islsec	4	Hepatocytes	0	7.498285	-2.2829852
792	False	True	False	False	False	islsec	5	Hepatocytes	0	7.7157044	0.7696405
794	False	False	False	True	False	isimm	2	Immune cells	2	5.1444354	-3.2081363
795	False	True	False	False	False	islsec	0	Vessel cells	1	5.774001	-0.7755786
799	False	False	False	False	True	isother	3	Hepatocytes	0	8.933454	2.4257007
800	True	False	False	False	False	ishep	8	Vessel cells	1	6.992484	0.48484057
803	False	True	False	False	False	islsec	0	Vessel cells	1	6.065073	-1.2257696
804	False	False	True	False	False	ismese	4	Hepatocytes	0	10.570243	-3.5103464
811	False	False	True	False	False	ismese	7	Hepatocytes	0	10.049493	-3.6829057
812	False	True	False	False	False	islsec	4	Hepatocytes	0	8.3998575	-1.9007485
815	False	False	True	False	False	ismese	0	Vessel cells	1	3.793534	-0.18859105
819	False	True	False	False	False	islsec	7	Hepatocytes	0	10.078063	-2.2978334
820	False	False	False	True	False	isimm	6	Immune cells	2	9.896621	0.8148334
828	True	False	False	False	False	ishep	1	Hepatocytes	0	12.001032	0.6429094
829	False	True	False	False	False	islsec	8	Vessel cells	1	5.9557877	1.6174747
837	False	False	False	False	True	isother	8	Vessel cells	1	6.4939237	1.0842791
840	False	False	True	False	False	ismese	2	LSEC	3	3.8868084	2.1933386
842	False	True	False	False	False	islsec	2	LSEC	3	7.6620793	-0.31120306
850	True	False	False	False	False	ishep	5	Hepatocytes	0	11.462857	1.3533899
852	False	True	False	False	False	islsec	2	LSEC	3	5.7402725	-2.2626615
854	False	True	False	False	False	islsec	8	Vessel cells	1	6.860719	-0.019776806
856	False	False	False	True	False	isimm	5	Immune cells	2	10.519657	4.073654
858	True	False	False	False	False	ishep	7	Hepatocytes	0	10.418199	-3.6436439
862	True	False	False	False	False	ishep	1	Hepatocytes	0	10.681541	-1.5780995
872	True	False	False	False	False	ishep	7	Hepatocytes	0	10.197425	-3.8213813
881	False	False	True	False	False	ismese	1	Hepatocytes	0	11.43038	-2.4640675
892	False	True	False	False	False	islsec	8	Vessel cells	1	8.221817	1.4807755
893	False	True	False	False	False	islsec	8	Vessel cells	1	6.2726192	-0.32306457
898	False	False	False	False	True	isother	5	Hepatocytes	0	9.455032	1.9336201
901	True	False	False	False	False	ishep	7	Hepatocytes	0	10.673769	-3.4984393
902	False	False	False	False	True	isother	8	Vessel cells	1	6.7622547	0.42906892
905	True	False	False	False	False	ishep	1	Hepatocytes	0	10.838508	-0.80873394
906	True	False	False	False	False	ishep	1	Hepatocytes	0	9.985141	0.37262398
915	False	False	False	True	False	isimm	2	Immune cells	2	5.7112007	0.3861581
916	True	False	False	False	False	ishep	9	Hepatocytes	0	6.1820774	3.7779355
918	False	False	True	False	False	ismese	8	Vessel cells	1	8.0863085	1.5339662
920	False	False	True	False	False	ismese	4	Hepatocytes	0	10.68132	-3.211594
926	False	False	True	False	False	ismese	3	Hepatocytes	0	7.5265436	2.828202
927	True	False	False	False	False	ishep	8	Vessel cells	1	7.976867	1.3873951
939	False	True	False	False	False	islsec	2	LSEC	3	5.076627	-0.601705
940	False	False	False	False	True	isother	5	Hepatocytes	0	8.312849	2.4099414
945	False	False	False	False	True	isother	8	Vessel cells	1	7.5382624	0.72463995
957	True	False	False	False	False	ishep	4	Hepatocytes	0	8.333246	1.4182448
963	False	False	False	True	False	isimm	2	Immune cells	2	6.8127723	0.050765395
966	False	False	False	True	False	isimm	1	Immune cells	2	8.43194	-0.41189742
968	False	True	False	False	False	islsec	7	Hepatocytes	0	9.909841	-4.0958066
969	False	True	False	False	False	islsec	8	Vessel cells	1	10.369264	0.346462
971	True	False	False	False	False	ishep	8	Vessel cells	1	8.615016	0.12723203
975	True	False	False	False	False	ishep	5	Hepatocytes	0	11.524236	0.15539712
981	False	False	True	False	False	ismese	8	Vessel cells	1	7.3680797	-1.2389159
988	False	True	False	False	False	islsec	1	Hepatocytes	0	10.973178	-0.85771483
992	False	False	False	False	True	isother	8	Vessel cells	1	6.836385	0.15574345
1007	True	False	False	False	False	ishep	4	Hepatocytes	0	9.3636	-1.6441147
1008	True	False	False	False	False	ishep	0	Vessel cells	1	5.7140822	0.098974265
1011	False	False	True	False	False	ismese	0	Vessel cells	1	5.989794	2.148069
1012	True	False	False	False	False	ishep	1	Hepatocytes	0	10.003678	-1.3382921
1022	True	False	False	False	False	ishep	8	Vessel cells	1	7.9945593	0.90074515
1024	True	False	False	False	False	ishep	8	Vessel cells	1	7.9431477	1.1754521
1025	False	True	False	False	False	islsec	4	Hepatocytes	0	6.0893636	-0.8114714
1035	False	True	False	False	False	islsec	6	Hepatocytes	0	10.956202	1.3535247
1053	True	False	False	False	False	ishep	5	Hepatocytes	0	9.67181	2.871542
1058	False	True	False	False	False	islsec	2	LSEC	3	6.6665654	-2.9218595
1062	False	False	False	False	True	isother	0	Vessel cells	1	4.2879786	2.3553634
1067	False	False	True	False	False	ismese	0	Vessel cells	1	4.6848364	1.9815891
1072	False	False	True	False	False	ismese	0	Vessel cells	1	3.2727365	-0.40027618
1073	False	False	True	False	False	ismese	0	Vessel cells	1	6.095695	-0.26862982
1074	True	False	False	False	False	ishep	1	Hepatocytes	0	9.873313	-2.9540606
1076	True	False	False	False	False	ishep	7	Hepatocytes	0	10.226007	-3.8687487
1085	True	False	False	False	False	ishep	6	Hepatocytes	0	11.573505	0.8445213
1087	True	False	False	False	False	ishep	1	Hepatocytes	0	10.603431	-1.9757754
1095	False	False	True	False	False	ismese	0	Vessel cells	1	3.3627596	0.36095214
1096	False	True	False	False	False	islsec	1	Hepatocytes	0	11.057289	-0.27538866
1100	False	True	False	False	False	islsec	1	Hepatocytes	0	10.680565	-1.7102876
1104	True	False	False	False	False	ishep	1	Hepatocytes	0	10.212676	-3.2927241
1118	True	False	False	False	False	ishep	7	Hepatocytes	0	6.941685	-2.6931517
1123	True	False	False	False	False	ishep	2	LSEC	3	5.213354	-1.9826424
1124	False	True	False	False	False	islsec	7	Hepatocytes	0	8.023465	-3.558563
1132	True	False	False	False	False	ishep	7	Hepatocytes	0	8.037476	-0.18354416
1137	True	False	False	False	False	ishep	7	Hepatocytes	0	10.280271	-3.3381047
1144	False	False	False	True	False	isimm	2	Immune cells	2	5.5996156	1.3522092
1148	False	False	True	False	False	ismese	0	Vessel cells	1	2.5955806	2.0817475
1149	False	False	True	False	False	ismese	4	Hepatocytes	0	9.572581	-1.1827972
1150	True	False	False	False	False	ishep	5	Hepatocytes	0	11.302181	0.73427415
1153	True	False	False	False	False	ishep	4	Hepatocytes	0	10.461139	-0.93385726
1156	True	False	False	False	False	ishep	7	Hepatocytes	0	10.227008	-3.97798
1160	True	False	False	False	False	ishep	7	Hepatocytes	0	9.565502	-4.050614
1164	False	False	True	False	False	ismese	0	Vessel cells	1	2.1921525	0.6540944
1165	False	False	True	False	False	ismese	8	Vessel cells	1	5.515616	-0.42551938
1166	False	False	False	False	True	isother	1	Hepatocytes	0	11.819348	0.25622994
1171	True	False	False	False	False	ishep	2	LSEC	3	6.1146097	1.7907367
1173	True	False	False	False	False	ishep	5	Hepatocytes	0	12.546085	0.9331404
1175	False	False	True	False	False	ismese	5	Hepatocytes	0	7.9901066	2.8042603
1178	False	True	False	False	False	islsec	2	LSEC	3	6.0131884	0.33748528
1179	True	False	False	False	False	ishep	1	Hepatocytes	0	8.603438	-2.226408
1180	False	False	False	False	True	isother	8	Vessel cells	1	7.742349	0.85984373
1182	True	False	False	False	False	ishep	7	Hepatocytes	0	9.510667	-4.09216
1183	False	True	False	False	False	islsec	8	Vessel cells	1	6.5209727	1.569153
1193	True	False	False	False	False	ishep	8	Vessel cells	1	6.431327	2.6244254
1200	True	False	False	False	False	ishep	0	Vessel cells	1	7.2674627	-2.5763538
1201	True	False	False	False	False	ishep	8	Vessel cells	1	7.658992	1.6504902
1205	False	False	False	True	False	isimm	4	Immune cells	2	6.5877857	2.4096346
1206	False	False	False	True	False	isimm	2	Immune cells	2	5.7043	1.6922623
1209	False	True	False	False	False	islsec	2	LSEC	3	5.8373733	2.2030516
1212	True	False	False	False	False	ishep	5	Hepatocytes	0	11.614332	0.09816779
1216	False	False	False	True	False	isimm	8	Immune cells	2	5.742628	2.6994338
1223	True	False	False	False	False	ishep	7	Hepatocytes	0	9.005417	-3.9201481
1228	True	False	False	False	False	ishep	7	Hepatocytes	0	10.000209	-3.95179
1232	False	True	False	False	False	islsec	2	LSEC	3	5.5288877	1.0679017
1233	True	False	False	False	False	ishep	7	Hepatocytes	0	7.505557	-3.062556
1236	True	False	False	False	False	ishep	8	Vessel cells	1	7.434035	0.93754876
1238	False	False	True	False	False	ismese	2	LSEC	3	3.5469773	1.4838532
1240	False	False	False	False	True	isother	2	LSEC	3	6.481601	0.8132309
1243	False	False	True	False	False	ismese	8	Vessel cells	1	5.776467	2.208518
1245	True	False	False	False	False	ishep	4	Hepatocytes	0	7.6580453	1.9683948
1246	False	False	False	False	True	isother	5	Hepatocytes	0	8.359633	2.084885
1247	False	False	False	False	True	isother	5	Hepatocytes	0	11.320066	1.275261
1253	True	False	False	False	False	ishep	7	Hepatocytes	0	10.065281	-3.724594
1254	False	False	True	False	False	ismese	0	Vessel cells	1	4.6733522	2.1090753
1257	False	False	False	True	False	isimm	2	Immune cells	2	5.9505577	0.43837625
1260	False	False	True	False	False	ismese	8	Vessel cells	1	7.0901384	1.1181451
1261	True	False	False	False	False	ishep	7	Hepatocytes	0	8.9859915	-3.9860437
1263	False	False	True	False	False	ismese	0	Vessel cells	1	2.1644585	0.8953373
1264	True	False	False	False	False	ishep	0	Vessel cells	1	4.2135115	-0.023527797
1275	False	False	True	False	False	ismese	0	Vessel cells	1	4.0593653	0.9937881
1276	False	False	True	False	False	ismese	8	Vessel cells	1	7.159002	0.7758255
1283	False	True	False	False	False	islsec	8	Vessel cells	1	7.1303535	0.44261837
1284	False	False	True	False	False	ismese	5	Hepatocytes	0	9.253848	1.7271588
1289	False	False	True	False	False	ismese	8	Vessel cells	1	6.5450163	0.91675496
1295	True	False	False	False	False	ishep	7	Hepatocytes	0	9.729446	-3.726685
1300	True	False	False	False	False	ishep	1	Hepatocytes	0	9.738917	-1.3389773
1301	False	False	False	False	True	isother	8	Vessel cells	1	6.8370385	0.69389397
1306	False	True	False	False	False	islsec	2	LSEC	3	4.710117	-2.6516638
1307	False	True	False	False	False	islsec	7	Hepatocytes	0	8.882129	-3.9956596
1308	False	False	True	False	False	ismese	1	Hepatocytes	0	10.787398	-0.88366616
1312	False	False	True	False	False	ismese	0	Vessel cells	1	2.6247203	1.2427845
1321	True	False	False	False	False	ishep	5	Hepatocytes	0	11.486928	0.97712946
1326	False	True	False	False	False	islsec	2	LSEC	3	5.755531	-0.67333925
1328	False	False	True	False	False	ismese	0	Vessel cells	1	4.040139	1.0154312
1329	False	False	True	False	False	ismese	8	Vessel cells	1	6.791874	0.8338945
1332	False	False	True	False	False	ismese	8	Vessel cells	1	7.0388675	0.86927193
1333	False	True	False	False	False	islsec	7	Hepatocytes	0	7.250287	-2.8722713
1337	False	False	True	False	False	ismese	0	Vessel cells	1	2.2479477	0.35589814
1350	False	False	True	False	False	ismese	0	Vessel cells	1	2.7497377	1.7834526
1351	False	False	True	False	False	ismese	8	Vessel cells	1	6.7804465	1.3766415
1359	True	False	False	False	False	ishep	1	Hepatocytes	0	10.2058325	-1.9951859
1361	False	False	False	True	False	isimm	2	Immune cells	2	4.763194	1.3906149
1364	False	True	False	False	False	islsec	8	Vessel cells	1	7.1489596	0.8477102
1366	False	True	False	False	False	islsec	2	LSEC	3	6.856183	-0.17649022
1368	False	True	False	False	False	islsec	0	Vessel cells	1	4.492957	1.4644414
1374	False	False	True	False	False	ismese	8	Vessel cells	1	6.4461007	-3.767545
1377	False	False	False	True	False	isimm	8	Immune cells	2	5.170035	1.4653668
1380	False	False	False	False	True	isother	8	Vessel cells	1	6.8221936	0.9960557
1383	False	True	False	False	False	islsec	0	Vessel cells	1	5.197949	-0.70108706
1395	False	True	False	False	False	islsec	8	Vessel cells	1	7.9577923	-0.2043578
1399	False	False	True	False	False	ismese	8	Vessel cells	1	6.126668	1.7342621
1400	False	False	False	False	True	isother	8	Vessel cells	1	6.89297	0.64752716
1411	False	False	True	False	False	ismese	0	Vessel cells	1	3.5475218	0.775163
1412	False	False	True	False	False	ismese	0	Vessel cells	1	1.990355	0.9897257
1416	False	True	False	False	False	islsec	8	Vessel cells	1	7.4360166	-0.6686329
1422	False	True	False	False	False	islsec	0	Vessel cells	1	4.0756893	0.33490658
1423	True	False	False	False	False	ishep	4	Hepatocytes	0	8.3366785	-2.2868893
1427	False	False	True	False	False	ismese	1	Hepatocytes	0	10.043208	-2.9247015
1437	False	True	False	False	False	islsec	8	Vessel cells	1	5.8627353	-0.34812307
1442	False	False	False	False	True	isother	4	Hepatocytes	0	8.591532	0.06427894
1448	False	True	False	False	False	islsec	8	Vessel cells	1	6.4726415	-0.08437845
1449	False	False	True	False	False	ismese	8	Vessel cells	1	5.396189	1.6730875
1450	False	False	False	True	False	isimm	8	Immune cells	2	5.2414155	1.7925084
1451	True	False	False	False	False	ishep	8	Vessel cells	1	7.291796	0.95044667
1459	False	False	False	True	False	isimm	8	Immune cells	2	9.025936	-0.2202851
1460	False	False	True	False	False	ismese	8	Vessel cells	1	6.6595783	-3.8499858
1461	True	False	False	False	False	ishep	5	Hepatocytes	0	11.513043	0.37533104
1463	False	False	False	True	False	isimm	8	Immune cells	2	6.124609	1.4921778
1471	False	False	True	False	False	ismese	8	Vessel cells	1	6.338694	0.181051
1476	False	False	False	True	False	isimm	8	Immune cells	2	6.2395926	0.91240823
1480	True	False	False	False	False	ishep	8	Vessel cells	1	6.9763637	1.331063
1481	True	False	False	False	False	ishep	1	Hepatocytes	0	11.549605	-0.5434899
1486	False	True	False	False	False	islsec	8	Vessel cells	1	6.309748	0.58310866
1490	False	False	True	False	False	ismese	0	Vessel cells	1	1.6664903	0.57663006
1497	False	False	True	False	False	ismese	8	Vessel cells	1	6.2775593	0.7186247
1498	False	False	True	False	False	ismese	8	Vessel cells	1	6.8515067	-3.6093102
1507	True	False	False	False	False	ishep	4	Hepatocytes	0	8.462973	-0.1328191
1508	False	False	True	False	False	ismese	8	Vessel cells	1	6.383544	-4.3295107
1518	False	True	False	False	False	islsec	0	Vessel cells	1	5.5584817	-0.6127396
1527	False	False	False	True	False	isimm	8	Immune cells	2	7.1791453	0.83720404
1530	False	False	False	True	False	isimm	8	Immune cells	2	7.4907207	0.18464886
1534	False	False	False	False	True	isother	8	Vessel cells	1	7.605334	0.68091655
1535	True	False	False	False	False	ishep	7	Hepatocytes	0	9.264737	-3.8044105
1541	False	True	False	False	False	islsec	1	Hepatocytes	0	10.663814	-1.9728194
1555	False	False	True	False	False	ismese	1	Hepatocytes	0	10.61678	-1.8793999
1560	False	True	False	False	False	islsec	8	Vessel cells	1	7.689479	-0.10014035
1563	False	False	False	False	True	isother	5	Hepatocytes	0	10.944602	0.5089893
1568	False	False	False	True	False	isimm	2	Immune cells	2	5.8447685	0.5623384
1576	False	True	False	False	False	islsec	1	Hepatocytes	0	9.732423	-0.3666792
1583	True	False	False	False	False	ishep	1	Hepatocytes	0	10.787913	-0.91415685
1595	True	False	False	False	False	ishep	7	Hepatocytes	0	8.972834	-3.7189322
1601	False	False	True	False	False	ismese	0	Vessel cells	1	3.9286828	-0.14563364
1606	True	False	False	False	False	ishep	8	Vessel cells	1	6.526191	1.0170914
1609	False	False	False	True	False	isimm	1	Immune cells	2	11.470506	-2.5204127
1613	False	True	False	False	False	islsec	7	Hepatocytes	0	8.209958	-3.3692086
1615	False	False	True	False	False	ismese	1	Hepatocytes	0	11.66517	-3.0597115
1616	True	False	False	False	False	ishep	1	Hepatocytes	0	11.185194	-1.8873543
1619	True	False	False	False	False	ishep	1	Hepatocytes	0	11.22357	-1.4863499
1632	False	True	False	False	False	islsec	1	Hepatocytes	0	11.1899805	-2.040007
1633	True	False	False	False	False	ishep	1	Hepatocytes	0	11.27759	-0.35808623
1670	False	False	False	True	False	isimm	2	Immune cells	2	6.2905493	0.837419
1678	False	False	False	True	False	isimm	2	Immune cells	2	4.6985126	-2.9905
1682	False	False	False	False	True	isother	1	Hepatocytes	0	11.0262985	-0.13792391
1683	True	False	False	False	False	ishep	1	Hepatocytes	0	10.701326	0.029019473
1697	False	True	False	False	False	islsec	1	Hepatocytes	0	10.629753	-0.9187442
1698	True	False	False	False	False	ishep	4	Hepatocytes	0	8.882943	-2.2297404
1700	True	False	False	False	False	ishep	1	Hepatocytes	0	10.982364	-1.9262573
1714	False	False	True	False	False	ismese	2	LSEC	3	2.8324113	-0.34723413
1731	False	False	False	True	False	isimm	2	Immune cells	2	4.0765305	-0.7469706
1743	False	True	False	False	False	islsec	2	LSEC	3	6.3651147	-0.5604541
1745	True	False	False	False	False	ishep	4	Hepatocytes	0	10.403318	-0.21819699
1751	True	False	False	False	False	ishep	1	Hepatocytes	0	11.4537	-0.84048384
1764	False	False	True	False	False	ismese	4	Hepatocytes	0	8.5503	-1.4409523
1766	False	False	False	False	True	isother	1	Hepatocytes	0	11.239623	-0.23032509
1792	True	False	False	False	False	ishep	1	Hepatocytes	0	11.377929	-0.1547415
1801	False	False	False	False	True	isother	1	Hepatocytes	0	11.483148	-0.334459
1826	False	False	False	True	False	isimm	5	Immune cells	2	11.13083	0.3668968
1831	False	False	False	False	True	isother	5	Hepatocytes	0	11.131138	0.6183997
5866	True	False	False	False	False	ishep	3	Hepatocytes	0	7.562276	3.1520998
5898	True	False	False	False	False	ishep	3	Hepatocytes	0	9.087842	4.9718695
5916	True	False	False	False	False	ishep	6	Hepatocytes	0	12.682419	3.124201
5934	True	False	False	False	False	ishep	3	Hepatocytes	0	8.827243	4.378142
5978	True	False	False	False	False	ishep	3	Hepatocytes	0	9.501797	4.7784333
6025	True	False	False	False	False	ishep	5	Hepatocytes	0	11.023613	1.8605148
6066	True	False	False	False	False	ishep	6	Hepatocytes	0	12.018079	2.5188048
6085	False	True	False	False	False	islsec	3	Hepatocytes	0	6.924791	2.9615886
6086	True	False	False	False	False	ishep	3	Hepatocytes	0	11.476025	2.3400495
6107	True	False	False	False	False	ishep	3	Hepatocytes	0	10.73884	3.7156732
6126	True	False	False	False	False	ishep	6	Hepatocytes	0	11.031461	1.7735052
6139	True	False	False	False	False	ishep	6	Hepatocytes	0	12.483519	3.0592632
6166	True	False	False	False	False	ishep	3	Hepatocytes	0	7.9854913	4.8408484
6186	False	True	False	False	False	islsec	2	LSEC	3	3.3937488	-2.3044071
6198	True	False	False	False	False	ishep	3	Hepatocytes	0	7.4201756	4.165435
6220	True	False	False	False	False	ishep	3	Hepatocytes	0	7.9069166	5.5591173
6256	False	False	True	False	False	ismese	2	LSEC	3	3.7620347	0.37301818
6275	True	False	False	False	False	ishep	3	Hepatocytes	0	10.714586	3.4657319
6284	True	False	False	False	False	ishep	3	Hepatocytes	0	9.514199	5.2144847
6305	True	False	False	False	False	ishep	6	Hepatocytes	0	12.033364	4.030368
6351	False	False	True	False	False	ismese	2	LSEC	3	2.908168	-0.7774725
6359	False	False	False	True	False	isimm	4	Immune cells	2	9.626202	1.4417078
6389	True	False	False	False	False	ishep	6	Hepatocytes	0	12.983377	1.58815
6393	True	False	False	False	False	ishep	3	Hepatocytes	0	11.374249	3.342953
6404	False	True	False	False	False	islsec	2	LSEC	3	5.578631	-1.282695
6415	True	False	False	False	False	ishep	3	Hepatocytes	0	11.330687	2.5000305
6442	True	False	False	False	False	ishep	2	LSEC	3	7.063902	-0.8960431
6451	True	False	False	False	False	ishep	3	Hepatocytes	0	7.89027	3.507669
6456	False	False	True	False	False	ismese	2	LSEC	3	2.5291953	-0.84481424
6459	True	False	False	False	False	ishep	3	Hepatocytes	0	9.436094	5.130057
6467	False	True	False	False	False	islsec	4	Hepatocytes	0	6.3794765	-2.5437436
6471	True	False	False	False	False	ishep	3	Hepatocytes	0	9.545948	2.781698
6472	False	False	True	False	False	ismese	7	Hepatocytes	0	9.708118	-2.3658059
6476	True	False	False	False	False	ishep	3	Hepatocytes	0	9.758823	4.027569
6482	True	False	False	False	False	ishep	6	Hepatocytes	0	11.540326	3.611594
6496	False	False	True	False	False	ismese	2	LSEC	3	3.7456245	-0.689745
6510	True	False	False	False	False	ishep	6	Hepatocytes	0	11.622129	2.6155722
6512	True	False	False	False	False	ishep	3	Hepatocytes	0	11.698314	2.5127618
6548	True	False	False	False	False	ishep	6	Hepatocytes	0	12.453651	3.2087283
6551	False	True	False	False	False	islsec	0	Vessel cells	1	3.228308	-0.23816185
6552	True	False	False	False	False	ishep	3	Hepatocytes	0	11.932663	2.0362859
6555	True	False	False	False	False	ishep	6	Hepatocytes	0	12.618411	2.4223354
6570	False	True	False	False	False	islsec	2	LSEC	3	5.460298	-2.5359628
6575	False	False	True	False	False	ismese	2	LSEC	3	4.0526505	-1.8811706
6577	True	False	False	False	False	ishep	5	Hepatocytes	0	12.368989	1.5570785
6590	True	False	False	False	False	ishep	4	Hepatocytes	0	9.595168	1.3858784
6598	False	False	False	False	True	isother	6	Hepatocytes	0	10.052291	0.4150998
6604	True	False	False	False	False	ishep	3	Hepatocytes	0	8.3249035	2.2335904
6613	True	False	False	False	False	ishep	4	Hepatocytes	0	10.604424	-0.9885538
6619	True	False	False	False	False	ishep	3	Hepatocytes	0	8.296319	4.4046664
6620	False	False	False	True	False	isimm	2	Immune cells	2	4.858273	-0.25840124
6627	True	False	False	False	False	ishep	3	Hepatocytes	0	9.488506	5.0640306
6629	False	False	False	False	True	isother	5	Hepatocytes	0	12.21065	1.3863823
6654	False	False	False	True	False	isimm	2	Immune cells	2	5.006733	0.20234759
6655	False	False	True	False	False	ismese	2	LSEC	3	3.2830536	-1.0472795
6656	True	False	False	False	False	ishep	2	LSEC	3	5.7850876	2.1133237
6657	True	False	False	False	False	ishep	3	Hepatocytes	0	9.392732	4.9897647
6661	False	True	False	False	False	islsec	4	Hepatocytes	0	9.882088	0.6820104
6666	True	False	False	False	False	ishep	4	Hepatocytes	0	8.226201	1.1459284
6667	True	False	False	False	False	ishep	5	Hepatocytes	0	9.566099	2.4706178
6669	True	False	False	False	False	ishep	3	Hepatocytes	0	9.658954	5.0912547
6678	True	False	False	False	False	ishep	6	Hepatocytes	0	12.312747	2.1733375
6679	False	False	False	True	False	isimm	6	Immune cells	2	10.563182	2.568102
6688	False	True	False	False	False	islsec	0	Vessel cells	1	7.057323	-0.13372236
6696	True	False	False	False	False	ishep	3	Hepatocytes	0	11.560721	2.3283823
6703	False	False	True	False	False	ismese	2	LSEC	3	6.502514	-1.021427
6706	True	False	False	False	False	ishep	5	Hepatocytes	0	11.289867	1.2396077
6711	True	False	False	False	False	ishep	6	Hepatocytes	0	10.951022	3.48696
6716	True	False	False	False	False	ishep	3	Hepatocytes	0	9.293481	2.5686514
6718	True	False	False	False	False	ishep	4	Hepatocytes	0	8.595131	1.8504491
6723	True	False	False	False	False	ishep	5	Hepatocytes	0	10.667095	2.4580846
6724	False	False	True	False	False	ismese	5	Hepatocytes	0	9.994685	3.3234107
6732	False	False	True	False	False	ismese	2	LSEC	3	4.783165	-0.19363533
6735	True	False	False	False	False	ishep	1	Hepatocytes	0	10.445273	-0.48209533
6758	False	False	False	True	False	isimm	4	Immune cells	2	10.220446	1.3597456
6763	True	False	False	False	False	ishep	3	Hepatocytes	0	7.9325314	4.2286897
6768	False	False	True	False	False	ismese	3	Hepatocytes	0	8.216207	2.2701766
6772	False	True	False	False	False	islsec	2	LSEC	3	4.9200864	-1.8608766
6774	True	False	False	False	False	ishep	4	Hepatocytes	0	8.482075	1.782745
6781	True	False	False	False	False	ishep	1	Hepatocytes	0	11.354267	0.04264801
6783	False	False	False	False	True	isother	3	Hepatocytes	0	8.496075	2.995118
6785	False	False	True	False	False	ismese	1	Hepatocytes	0	9.424965	-2.9094782
6796	True	False	False	False	False	ishep	3	Hepatocytes	0	7.779992	4.5936065
6798	True	False	False	False	False	ishep	5	Hepatocytes	0	11.30053	1.5625129
6801	True	False	False	False	False	ishep	4	Hepatocytes	0	8.0710945	-0.6573396
6805	False	True	False	False	False	islsec	2	LSEC	3	4.7214336	-2.498686
6806	True	False	False	False	False	ishep	3	Hepatocytes	0	9.700976	4.9283996
6808	True	False	False	False	False	ishep	4	Hepatocytes	0	7.6654897	0.16148482
6811	True	False	False	False	False	ishep	5	Hepatocytes	0	10.242774	2.7576947
6829	True	False	False	False	False	ishep	3	Hepatocytes	0	8.939845	4.971081
6830	False	True	False	False	False	islsec	2	LSEC	3	4.7867913	-0.79429847
6835	True	False	False	False	False	ishep	3	Hepatocytes	0	7.72098	4.484632
6836	True	False	False	False	False	ishep	3	Hepatocytes	0	9.249885	2.174549
6843	False	False	True	False	False	ismese	4	Hepatocytes	0	7.749642	1.6807368
6857	True	False	False	False	False	ishep	1	Hepatocytes	0	11.119892	-2.676824
6860	False	False	True	False	False	ismese	4	Hepatocytes	0	9.3938265	-2.7442892
6861	True	False	False	False	False	ishep	6	Hepatocytes	0	10.849564	2.0625668
6862	False	True	False	False	False	islsec	2	LSEC	3	4.467001	0.240309
6863	True	False	False	False	False	ishep	4	Hepatocytes	0	8.437318	1.1785094
6871	False	False	True	False	False	ismese	0	Vessel cells	1	3.7806027	-1.1616735
6874	True	False	False	False	False	ishep	3	Hepatocytes	0	9.855476	3.4442537
6877	True	False	False	False	False	ishep	3	Hepatocytes	0	9.46034	3.184677
6882	False	False	False	True	False	isimm	5	Immune cells	2	10.248837	3.6660936
6883	False	True	False	False	False	islsec	2	LSEC	3	4.1975317	-2.5491068
6884	False	True	False	False	False	islsec	4	Hepatocytes	0	7.9266253	0.39909777
6893	False	False	False	True	False	isimm	5	Immune cells	2	10.128251	3.083007
6894	True	False	False	False	False	ishep	5	Hepatocytes	0	10.840385	2.514176
6904	False	True	False	False	False	islsec	2	LSEC	3	3.6301558	-1.0395871
6915	True	False	False	False	False	ishep	3	Hepatocytes	0	8.389139	4.824439
6916	False	False	False	False	True	isother	3	Hepatocytes	0	10.69867	1.5239295
6919	True	False	False	False	False	ishep	4	Hepatocytes	0	8.529514	0.9593357
6928	False	False	True	False	False	ismese	3	Hepatocytes	0	8.817194	2.526171
6930	False	True	False	False	False	islsec	1	Hepatocytes	0	11.587719	-0.15910743
6931	True	False	False	False	False	ishep	4	Hepatocytes	0	8.039372	2.0385368
6936	False	False	True	False	False	ismese	2	LSEC	3	4.7028446	-0.68401384
6937	False	False	True	False	False	ismese	4	Hepatocytes	0	8.447402	0.651365
6938	False	True	False	False	False	islsec	2	LSEC	3	6.1523695	-1.6907188
6947	True	False	False	False	False	ishep	6	Hepatocytes	0	11.566535	1.6588724
6950	True	False	False	False	False	ishep	5	Hepatocytes	0	10.440746	2.4668493
6953	False	False	True	False	False	ismese	5	Hepatocytes	0	10.004765	3.600192
6954	False	False	True	False	False	ismese	5	Hepatocytes	0	9.966349	2.5571692
6955	True	False	False	False	False	ishep	4	Hepatocytes	0	9.088561	1.8775893
6956	False	True	False	False	False	islsec	4	Hepatocytes	0	9.519288	0.8802434
6957	True	False	False	False	False	ishep	6	Hepatocytes	0	12.460439	3.5500424
6964	True	False	False	False	False	ishep	3	Hepatocytes	0	7.4823446	4.061728
6965	True	False	False	False	False	ishep	3	Hepatocytes	0	8.860124	1.6112199
6967	False	True	False	False	False	islsec	7	Hepatocytes	0	8.134828	-2.6093934
6971	False	True	False	False	False	islsec	2	LSEC	3	6.3085546	0.37162676
6975	False	True	False	False	False	islsec	2	LSEC	3	4.9678564	-1.2569357
6980	True	False	False	False	False	ishep	5	Hepatocytes	0	9.475201	2.9112837
6986	False	True	False	False	False	islsec	5	Hepatocytes	0	9.862526	0.8935591
6988	False	True	False	False	False	islsec	2	LSEC	3	5.7094545	0.7267221
6989	True	False	False	False	False	ishep	6	Hepatocytes	0	12.412249	3.5221364
7000	False	True	False	False	False	islsec	2	LSEC	3	4.960024	-2.3750966
7001	True	False	False	False	False	ishep	5	Hepatocytes	0	9.256457	1.9818313
7004	True	False	False	False	False	ishep	5	Hepatocytes	0	10.372774	0.86783284
7008	True	False	False	False	False	ishep	3	Hepatocytes	0	8.920534	3.10876
7009	False	True	False	False	False	islsec	6	Hepatocytes	0	10.135667	1.0410706
7010	True	False	False	False	False	ishep	5	Hepatocytes	0	11.114511	3.0017881
7033	True	False	False	False	False	ishep	3	Hepatocytes	0	9.54324	2.910816
7035	False	False	True	False	False	ismese	3	Hepatocytes	0	8.139373	1.9858708
7036	True	False	False	False	False	ishep	3	Hepatocytes	0	9.55	5.021403
7039	False	False	True	False	False	ismese	4	Hepatocytes	0	8.236193	-0.20752846
7041	True	False	False	False	False	ishep	6	Hepatocytes	0	10.302062	1.944783
7042	False	True	False	False	False	islsec	4	Hepatocytes	0	8.063631	1.8116442
7043	False	False	False	False	True	isother	5	Hepatocytes	0	10.35875	1.1173702
7048	False	True	False	False	False	islsec	4	Hepatocytes	0	7.6573524	-1.5449967
7057	False	False	True	False	False	ismese	0	Vessel cells	1	4.5590496	0.712616
7069	False	False	False	False	True	isother	3	Hepatocytes	0	8.557631	1.009755
7071	False	False	True	False	False	ismese	0	Vessel cells	1	3.8466218	1.211816
7084	True	False	False	False	False	ishep	4	Hepatocytes	0	10.343419	-0.2293069
7085	True	False	False	False	False	ishep	3	Hepatocytes	0	9.989648	4.7145834
7096	False	False	True	False	False	ismese	5	Hepatocytes	0	9.834504	2.5080853
7097	True	False	False	False	False	ishep	4	Hepatocytes	0	8.148661	-0.8334594
7101	False	False	False	False	True	isother	5	Hepatocytes	0	10.121006	1.578164
7115	True	False	False	False	False	ishep	3	Hepatocytes	0	9.750152	3.6501877
7116	False	False	False	True	False	isimm	2	Immune cells	2	4.0688496	-1.7944402
7118	False	True	False	False	False	islsec	2	LSEC	3	6.0524807	-2.79509
7119	False	True	False	False	False	islsec	2	LSEC	3	4.6552215	-0.3786503
7123	True	False	False	False	False	ishep	6	Hepatocytes	0	10.702594	1.2087529
7130	True	False	False	False	False	ishep	3	Hepatocytes	0	9.221621	5.3669434
7135	True	False	False	False	False	ishep	4	Hepatocytes	0	8.127479	0.46008286
7137	False	False	False	True	False	isimm	5	Immune cells	2	12.612226	0.41985366
7141	False	False	False	False	True	isother	1	Hepatocytes	0	8.786215	0.8623729
7142	True	False	False	False	False	ishep	5	Hepatocytes	0	10.118464	3.0171013
7150	False	False	False	False	True	isother	2	LSEC	3	5.0460744	-0.35586524
7151	True	False	False	False	False	ishep	3	Hepatocytes	0	9.337112	2.9741478
7153	False	False	False	False	True	isother	1	Hepatocytes	0	8.952838	0.6219927
7155	True	False	False	False	False	ishep	5	Hepatocytes	0	9.903546	2.5942223
7156	False	False	True	False	False	ismese	2	LSEC	3	3.8997962	-1.3523047
7166	True	False	False	False	False	ishep	5	Hepatocytes	0	10.201838	3.432939
7176	True	False	False	False	False	ishep	1	Hepatocytes	0	10.812833	-2.3119085
7178	True	False	False	False	False	ishep	3	Hepatocytes	0	9.595773	3.604084
7185	True	False	False	False	False	ishep	6	Hepatocytes	0	12.100506	2.7726562
7187	False	True	False	False	False	islsec	2	LSEC	3	5.43103	-2.1261883
7188	True	False	False	False	False	ishep	0	Vessel cells	1	4.900112	2.507569
7189	True	False	False	False	False	ishep	3	Hepatocytes	0	8.394492	4.4048634
7191	False	True	False	False	False	islsec	4	Hepatocytes	0	7.2178583	-0.82358557
7193	True	False	False	False	False	ishep	3	Hepatocytes	0	8.464991	5.022826
7198	False	False	False	True	False	isimm	5	Immune cells	2	10.3141365	2.6170819
7201	False	False	False	True	False	isimm	5	Immune cells	2	10.183601	3.5405617
7202	True	False	False	False	False	ishep	6	Hepatocytes	0	9.921078	2.3366857
7212	True	False	False	False	False	ishep	1	Hepatocytes	0	11.357428	-1.7939204
7220	False	False	False	False	True	isother	5	Hepatocytes	0	10.024324	0.9897679
7221	False	False	False	True	False	isimm	5	Immune cells	2	10.139597	3.1947718
7222	False	False	True	False	False	ismese	2	LSEC	3	4.7147636	-1.2198288
7223	True	False	False	False	False	ishep	2	LSEC	3	6.539065	-0.9176007
7225	True	False	False	False	False	ishep	5	Hepatocytes	0	11.157605	3.1602619
7231	True	False	False	False	False	ishep	3	Hepatocytes	0	9.135657	5.047933
7235	True	False	False	False	False	ishep	4	Hepatocytes	0	6.5040393	1.0341105
7236	True	False	False	False	False	ishep	1	Hepatocytes	0	11.826235	-0.46352592
7241	False	False	True	False	False	ismese	5	Hepatocytes	0	9.700496	3.3035529
7242	False	False	False	False	True	isother	5	Hepatocytes	0	11.469893	1.3372024
7249	True	False	False	False	False	ishep	4	Hepatocytes	0	7.912959	1.6847583
7251	False	False	False	True	False	isimm	5	Immune cells	2	10.105073	3.6985412
7253	False	False	False	False	True	isother	1	Hepatocytes	0	11.722379	0.32809106
7258	False	False	True	False	False	ismese	7	Hepatocytes	0	9.05562	-3.4583006
7266	True	False	False	False	False	ishep	0	Vessel cells	1	4.849528	2.124453
7268	True	False	False	False	False	ishep	4	Hepatocytes	0	8.858393	-2.2890842
7271	True	False	False	False	False	ishep	5	Hepatocytes	0	10.272349	1.4809141
7274	True	False	False	False	False	ishep	6	Hepatocytes	0	11.053355	1.2522128
7280	True	False	False	False	False	ishep	6	Hepatocytes	0	11.284388	3.2059007
7287	True	False	False	False	False	ishep	4	Hepatocytes	0	9.791184	0.8575228
7297	False	False	True	False	False	ismese	1	Hepatocytes	0	10.058151	0.066057
7299	False	False	True	False	False	ismese	3	Hepatocytes	0	9.092287	2.7932947
7303	False	False	False	True	False	isimm	3	Immune cells	2	9.477594	3.379108
7304	True	False	False	False	False	ishep	1	Hepatocytes	0	9.921844	-1.1128112
7305	True	False	False	False	False	ishep	3	Hepatocytes	0	10.110883	4.093103
7309	False	False	True	False	False	ismese	1	Hepatocytes	0	9.374818	-1.8108957
7310	True	False	False	False	False	ishep	3	Hepatocytes	0	9.927163	4.400916
7314	False	True	False	False	False	islsec	6	Hepatocytes	0	10.083141	2.066539
7315	False	False	False	False	True	isother	5	Hepatocytes	0	11.408776	0.7498741
7318	True	False	False	False	False	ishep	7	Hepatocytes	0	7.417538	-0.64353967
7322	False	False	False	True	False	isimm	2	Immune cells	2	3.938211	2.7649124
7328	True	False	False	False	False	ishep	5	Hepatocytes	0	10.576343	2.7587643
7329	True	False	False	False	False	ishep	5	Hepatocytes	0	9.234694	2.8691454
7337	False	False	False	True	False	isimm	5	Immune cells	2	12.278609	0.8784053
7343	False	False	True	False	False	ismese	5	Hepatocytes	0	10.4730835	2.9234912
7344	True	False	False	False	False	ishep	7	Hepatocytes	0	6.777098	-0.8163476
7349	True	False	False	False	False	ishep	6	Hepatocytes	0	12.250337	3.0314007
7350	True	False	False	False	False	ishep	4	Hepatocytes	0	7.7797446	-0.99306965
7358	True	False	False	False	False	ishep	3	Hepatocytes	0	9.634181	3.4327023
7359	True	False	False	False	False	ishep	6	Hepatocytes	0	11.2505245	3.476744
7360	False	True	False	False	False	islsec	1	Hepatocytes	0	9.032453	-0.9114937
7362	False	True	False	False	False	islsec	2	LSEC	3	5.6760316	-2.848259
7367	True	False	False	False	False	ishep	6	Hepatocytes	0	11.895864	1.8648359
7368	True	False	False	False	False	ishep	3	Hepatocytes	0	8.810374	3.2215562
7371	True	False	False	False	False	ishep	1	Hepatocytes	0	11.76891	-0.65587866
7375	False	False	False	True	False	isimm	3	Immune cells	2	10.481725	4.711297
7379	False	False	False	True	False	isimm	5	Immune cells	2	12.280411	1.0657523
7382	True	False	False	False	False	ishep	6	Hepatocytes	0	9.775718	2.1152413
7383	True	False	False	False	False	ishep	5	Hepatocytes	0	8.610202	2.815463
7387	False	True	False	False	False	islsec	7	Hepatocytes	0	6.8334694	-0.18626113
7394	True	False	False	False	False	ishep	6	Hepatocytes	0	11.803222	2.3803012
7400	True	False	False	False	False	ishep	4	Hepatocytes	0	9.708953	0.6743574
7403	False	False	False	False	True	isother	1	Hepatocytes	0	9.159607	0.45593953
7422	True	False	False	False	False	ishep	6	Hepatocytes	0	12.465386	3.3749962
7426	False	False	True	False	False	ismese	2	LSEC	3	6.1671596	-1.3269846
7429	False	False	False	True	False	isimm	2	Immune cells	2	4.8418665	-1.6625854
7430	True	False	False	False	False	ishep	5	Hepatocytes	0	11.722033	3.5371878
7449	False	True	False	False	False	islsec	2	LSEC	3	5.760347	-2.7868273
7451	False	False	False	True	False	isimm	3	Immune cells	2	7.1601796	4.2722754
7456	False	False	True	False	False	ismese	3	Hepatocytes	0	7.109407	3.3792374
7457	True	False	False	False	False	ishep	3	Hepatocytes	0	7.427832	3.8715198
7462	True	False	False	False	False	ishep	3	Hepatocytes	0	9.655771	3.0381637
7463	True	False	False	False	False	ishep	6	Hepatocytes	0	12.180351	2.5839596
7465	True	False	False	False	False	ishep	5	Hepatocytes	0	10.67704	1.2073205
7469	False	False	False	True	False	isimm	5	Immune cells	2	11.003298	0.54788846
7473	False	False	False	False	True	isother	3	Hepatocytes	0	9.23857	3.255427
7474	False	False	False	True	False	isimm	3	Immune cells	2	9.12469	3.4735518
7478	False	False	False	False	True	isother	3	Hepatocytes	0	6.2992125	2.907949
7479	False	True	False	False	False	islsec	2	LSEC	3	5.1438823	-1.6768658
7482	False	True	False	False	False	islsec	2	LSEC	3	5.0900707	2.425567
7484	True	False	False	False	False	ishep	3	Hepatocytes	0	8.745725	3.1996405
7485	True	False	False	False	False	ishep	5	Hepatocytes	0	10.915904	1.5159605
7486	False	False	True	False	False	ismese	7	Hepatocytes	0	7.828402	-1.1836644
7490	True	False	False	False	False	ishep	6	Hepatocytes	0	11.997423	1.6069275
7496	False	False	False	True	False	isimm	6	Immune cells	2	12.141084	1.4857215
7497	True	False	False	False	False	ishep	3	Hepatocytes	0	8.330708	3.9597301
7499	False	True	False	False	False	islsec	2	LSEC	3	4.8434496	-0.6483327
7500	False	True	False	False	False	islsec	1	Hepatocytes	0	9.079445	-2.059551
7504	True	False	False	False	False	ishep	6	Hepatocytes	0	11.011933	0.93735623
7510	True	False	False	False	False	ishep	3	Hepatocytes	0	7.5281878	5.324521
7514	True	False	False	False	False	ishep	3	Hepatocytes	0	7.2545276	4.2478023
7516	False	False	True	False	False	ismese	3	Hepatocytes	0	8.252846	2.4072812
7524	True	False	False	False	False	ishep	3	Hepatocytes	0	6.97959	2.6487956
7529	True	False	False	False	False	ishep	1	Hepatocytes	0	10.564881	-2.8246891
7530	True	False	False	False	False	ishep	4	Hepatocytes	0	9.808441	0.86948097
7531	True	False	False	False	False	ishep	5	Hepatocytes	0	12.139851	1.4720176
7535	True	False	False	False	False	ishep	4	Hepatocytes	0	9.193673	1.2510574
7536	True	False	False	False	False	ishep	6	Hepatocytes	0	12.986007	2.3351488
7547	True	False	False	False	False	ishep	3	Hepatocytes	0	7.82577	2.803786
7548	False	True	False	False	False	islsec	4	Hepatocytes	0	8.032122	0.01236452
7549	True	False	False	False	False	ishep	3	Hepatocytes	0	7.8110123	4.5984716
7556	True	False	False	False	False	ishep	5	Hepatocytes	0	10.087109	3.8299859
7557	True	False	False	False	False	ishep	6	Hepatocytes	0	11.3343725	0.8053604
7559	True	False	False	False	False	ishep	6	Hepatocytes	0	11.5321865	3.2260435
7561	False	False	True	False	False	ismese	7	Hepatocytes	0	9.207327	-2.8013382
7562	False	False	True	False	False	ismese	10	Vessel cells	1	4.686218	3.3630016
7563	False	False	True	False	False	ismese	3	Hepatocytes	0	7.103613	5.0583935
7574	False	False	False	True	False	isimm	2	Immune cells	2	4.9438567	-1.5113189
7576	True	False	False	False	False	ishep	5	Hepatocytes	0	11.649546	1.6443453
7579	True	False	False	False	False	ishep	3	Hepatocytes	0	7.857772	1.6562694
7580	False	True	False	False	False	islsec	4	Hepatocytes	0	7.195963	-2.0583808
7583	False	False	True	False	False	ismese	4	Hepatocytes	0	7.621876	-2.0525494
7584	True	False	False	False	False	ishep	4	Hepatocytes	0	9.690744	-0.54497415
7588	False	False	True	False	False	ismese	10	Vessel cells	1	4.4020348	3.6115894
7589	True	False	False	False	False	ishep	6	Hepatocytes	0	11.996558	3.6365607
7590	False	True	False	False	False	islsec	4	Hepatocytes	0	7.2883463	-1.216427
7591	True	False	False	False	False	ishep	6	Hepatocytes	0	11.009584	1.3001198
7595	True	False	False	False	False	ishep	5	Hepatocytes	0	11.30865	2.9768548
7598	False	False	True	False	False	ismese	10	Vessel cells	1	4.238364	3.5462065
7603	True	False	False	False	False	ishep	3	Hepatocytes	0	8.513356	2.8029373
7610	True	False	False	False	False	ishep	1	Hepatocytes	0	11.347831	1.123748
7616	False	True	False	False	False	islsec	4	Hepatocytes	0	7.9722867	-0.68687975
7622	False	False	False	True	False	isimm	2	Immune cells	2	3.4006948	-1.0403925
7627	True	False	False	False	False	ishep	5	Hepatocytes	0	10.142992	2.7713714
7628	False	False	False	False	True	isother	4	Hepatocytes	0	9.006667	1.2245317
7630	True	False	False	False	False	ishep	6	Hepatocytes	0	11.779384	2.6887178
7633	False	True	False	False	False	islsec	0	Vessel cells	1	5.774388	0.64579844
7636	False	True	False	False	False	islsec	2	LSEC	3	4.86296	-1.9148937
7637	False	False	True	False	False	ismese	7	Hepatocytes	0	7.356952	-1.0522606
7638	True	False	False	False	False	ishep	2	LSEC	3	4.2397747	-2.7802618
7645	False	True	False	False	False	islsec	7	Hepatocytes	0	8.301561	-2.6944835
7646	True	False	False	False	False	ishep	5	Hepatocytes	0	11.423222	2.5338323
7649	False	True	False	False	False	islsec	3	Hepatocytes	0	8.90734	3.2704544
7650	False	False	True	False	False	ismese	2	LSEC	3	3.5907853	-2.0038145
7657	False	False	True	False	False	ismese	2	LSEC	3	5.6262484	-2.0938535
7662	False	False	True	False	False	ismese	0	Vessel cells	1	3.1468673	1.5854688
7664	False	True	False	False	False	islsec	0	Vessel cells	1	3.9101043	-0.97106224
7665	False	True	False	False	False	islsec	2	LSEC	3	5.912671	-1.7784714
7670	True	False	False	False	False	ishep	5	Hepatocytes	0	10.515289	2.8228624
7677	False	False	False	True	False	isimm	2	Immune cells	2	5.0625267	0.5722044
7679	True	False	False	False	False	ishep	5	Hepatocytes	0	10.856207	0.9775481
7680	True	False	False	False	False	ishep	4	Hepatocytes	0	8.2431135	1.0109028
7683	True	False	False	False	False	ishep	2	LSEC	3	6.9678106	-0.64702106
7690	True	False	False	False	False	ishep	6	Hepatocytes	0	9.8137665	2.0453823
7691	True	False	False	False	False	ishep	4	Hepatocytes	0	9.214257	0.2849024
7693	True	False	False	False	False	ishep	3	Hepatocytes	0	7.869179	2.4542062
7699	True	False	False	False	False	ishep	3	Hepatocytes	0	9.632311	4.408448
7702	False	True	False	False	False	islsec	4	Hepatocytes	0	10.294136	0.13474713
7703	False	False	False	True	False	isimm	5	Immune cells	2	11.476717	2.286623
7704	True	False	False	False	False	ishep	6	Hepatocytes	0	11.773746	1.3053588
7707	True	False	False	False	False	ishep	6	Hepatocytes	0	12.201969	2.582546
7712	True	False	False	False	False	ishep	1	Hepatocytes	0	10.258102	-1.5317894
7713	True	False	False	False	False	ishep	7	Hepatocytes	0	9.658866	-3.2144864
7717	False	True	False	False	False	islsec	7	Hepatocytes	0	8.357658	-3.1416078
7724	True	False	False	False	False	ishep	6	Hepatocytes	0	12.569237	0.9202071
7736	True	False	False	False	False	ishep	6	Hepatocytes	0	12.792547	3.1988523
7741	True	False	False	False	False	ishep	2	LSEC	3	5.4372272	-0.31414387
7750	False	False	True	False	False	ismese	3	Hepatocytes	0	5.9244275	3.284451
7758	True	False	False	False	False	ishep	5	Hepatocytes	0	9.802562	2.4744384
7768	False	False	True	False	False	ismese	4	Hepatocytes	0	9.175983	-1.5751618
7769	False	True	False	False	False	islsec	2	LSEC	3	6.3748736	-2.1278825
7780	True	False	False	False	False	ishep	4	Hepatocytes	0	8.792833	0.25936845
7781	False	True	False	False	False	islsec	4	Hepatocytes	0	9.12273	-1.597254
7782	False	False	True	False	False	ismese	10	Vessel cells	1	4.0576572	3.7019265
7784	False	False	True	False	False	ismese	2	LSEC	3	3.8156972	-2.154145
7792	True	False	False	False	False	ishep	3	Hepatocytes	0	5.9024544	3.3710601
7795	True	False	False	False	False	ishep	6	Hepatocytes	0	12.278232	3.444554
7797	True	False	False	False	False	ishep	6	Hepatocytes	0	12.335494	3.124983
7798	False	False	False	True	False	isimm	2	Immune cells	2	4.646593	0.6767388
7803	True	False	False	False	False	ishep	6	Hepatocytes	0	12.562352	3.0129907
7804	False	False	False	True	False	isimm	6	Immune cells	2	11.920992	2.178222
7822	False	False	True	False	False	ismese	0	Vessel cells	1	4.1532907	2.8880534
7829	True	False	False	False	False	ishep	4	Hepatocytes	0	8.480208	-0.29393995
7834	True	False	False	False	False	ishep	3	Hepatocytes	0	7.3664007	3.2737284
7836	False	False	True	False	False	ismese	3	Hepatocytes	0	7.040892	4.12136
7837	True	False	False	False	False	ishep	4	Hepatocytes	0	8.835202	0.26875722
7838	True	False	False	False	False	ishep	4	Hepatocytes	0	8.538629	-1.6693767
7843	False	False	True	False	False	ismese	10	Vessel cells	1	4.0257907	3.6368902
7844	False	False	False	True	False	isimm	2	Immune cells	2	5.135379	-0.6350995
7845	True	False	False	False	False	ishep	7	Hepatocytes	0	10.4480095	-1.468385
7846	True	False	False	False	False	ishep	6	Hepatocytes	0	11.491384	3.0586588
7848	False	False	False	False	True	isother	4	Hepatocytes	0	8.153702	1.6729424
7849	True	False	False	False	False	ishep	6	Hepatocytes	0	11.63216	3.048983
7851	True	False	False	False	False	ishep	6	Hepatocytes	0	10.505229	1.2976081
7854	False	False	True	False	False	ismese	2	LSEC	3	3.7593863	0.06672639
7858	True	False	False	False	False	ishep	3	Hepatocytes	0	8.945003	0.16914427
7859	True	False	False	False	False	ishep	4	Hepatocytes	0	7.7474856	0.7114712
7860	False	True	False	False	False	islsec	2	LSEC	3	4.871696	-1.5358323
7862	False	False	False	False	True	isother	4	Hepatocytes	0	10.3915615	0.18750924
7867	False	False	False	True	False	isimm	5	Immune cells	2	12.003324	2.647799
7868	False	True	False	False	False	islsec	0	Vessel cells	1	5.4991636	-1.3584301
7879	True	False	False	False	False	ishep	0	Vessel cells	1	5.6065836	1.954963
7882	False	False	True	False	False	ismese	2	LSEC	3	5.838239	0.84442806
7883	False	False	False	True	False	isimm	5	Immune cells	2	11.453237	2.636367
7884	True	False	False	False	False	ishep	5	Hepatocytes	0	10.292449	1.8010776
7890	False	False	True	False	False	ismese	0	Vessel cells	1	3.9867165	2.2132716
7891	False	True	False	False	False	islsec	5	Hepatocytes	0	9.681595	1.1875775
7892	False	False	True	False	False	ismese	2	LSEC	3	5.3325114	-2.57331
7893	False	False	True	False	False	ismese	2	LSEC	3	4.472371	-0.46763232
7896	False	True	False	False	False	islsec	0	Vessel cells	1	5.174883	0.34331894
7899	False	False	False	False	True	isother	4	Hepatocytes	0	7.8178725	-1.542058
7901	False	False	False	False	True	isother	3	Hepatocytes	0	9.115887	1.5735153
7910	True	False	False	False	False	ishep	3	Hepatocytes	0	9.620554	4.715768
7918	False	False	True	False	False	ismese	3	Hepatocytes	0	6.132614	2.8170476
7930	False	True	False	False	False	islsec	2	LSEC	3	4.5895953	-2.4661944
7934	False	True	False	False	False	islsec	2	LSEC	3	4.5022626	-0.37629324
7939	True	False	False	False	False	ishep	6	Hepatocytes	0	11.807825	2.8525558
7942	True	False	False	False	False	ishep	2	LSEC	3	4.1953497	-1.3654023
7947	True	False	False	False	False	ishep	4	Hepatocytes	0	8.571341	0.27289298
7952	True	False	False	False	False	ishep	6	Hepatocytes	0	11.654164	2.4959433
7966	True	False	False	False	False	ishep	6	Hepatocytes	0	12.075122	3.09836
7968	False	False	True	False	False	ismese	10	Vessel cells	1	4.5618553	3.5888052
7976	False	False	True	False	False	ismese	3	Hepatocytes	0	7.3770704	4.241201
7977	False	False	True	False	False	ismese	3	Hepatocytes	0	7.065427	3.5675225
7982	False	True	False	False	False	islsec	2	LSEC	3	4.0054574	-1.545338
7983	True	False	False	False	False	ishep	6	Hepatocytes	0	11.274751	3.7476068
7988	True	False	False	False	False	ishep	3	Hepatocytes	0	8.345185	3.8736389
7992	True	False	False	False	False	ishep	5	Hepatocytes	0	11.583843	1.7787129
8000	False	False	True	False	False	ismese	4	Hepatocytes	0	8.58161	1.564451
8001	False	False	True	False	False	ismese	0	Vessel cells	1	4.725452	2.4465919
8006	True	False	False	False	False	ishep	3	Hepatocytes	0	7.500191	2.7783287
8007	False	False	False	False	True	isother	3	Hepatocytes	0	7.072165	1.8421946
8013	True	False	False	False	False	ishep	3	Hepatocytes	0	10.59049	1.4823823
8020	True	False	False	False	False	ishep	3	Hepatocytes	0	6.782495	2.2996714
8022	False	True	False	False	False	islsec	1	Hepatocytes	0	11.3708315	-0.2659193
8032	True	False	False	False	False	ishep	6	Hepatocytes	0	10.471226	2.8003428
8036	False	False	False	True	False	isimm	3	Immune cells	2	7.7570925	3.3247902
8044	True	False	False	False	False	ishep	3	Hepatocytes	0	8.152463	4.1537905
8060	False	False	True	False	False	ismese	3	Hepatocytes	0	5.368258	3.0259044
8061	True	False	False	False	False	ishep	3	Hepatocytes	0	9.614154	2.464788
8069	False	False	True	False	False	ismese	10	Vessel cells	1	4.051931	3.5427256
8070	False	False	False	False	True	isother	1	Hepatocytes	0	10.91623	1.1633387
8071	True	False	False	False	False	ishep	1	Hepatocytes	0	11.407037	-3.2155228
8074	False	False	False	False	True	isother	5	Hepatocytes	0	9.845594	1.8674572
8076	False	False	False	True	False	isimm	3	Immune cells	2	8.809306	3.9871955
8083	False	False	True	False	False	ismese	10	Vessel cells	1	3.8770146	3.444705
8087	True	False	False	False	False	ishep	3	Hepatocytes	0	7.3907743	2.93145
8091	False	True	False	False	False	islsec	4	Hepatocytes	0	8.119601	-1.690859
8092	True	False	False	False	False	ishep	1	Hepatocytes	0	10.918588	0.5083757
8097	False	False	True	False	False	ismese	3	Hepatocytes	0	8.421922	0.26707318
8103	True	False	False	False	False	ishep	3	Hepatocytes	0	9.508069	4.148897
8107	False	False	True	False	False	ismese	2	LSEC	3	6.0057955	-0.09571612
8111	False	False	False	True	False	isimm	3	Immune cells	2	9.146254	4.4543285
8118	True	False	False	False	False	ishep	3	Hepatocytes	0	9.360754	3.998631
8121	True	False	False	False	False	ishep	3	Hepatocytes	0	7.3188925	4.6070185
8122	True	False	False	False	False	ishep	6	Hepatocytes	0	11.536825	1.1761869
8125	False	False	True	False	False	ismese	10	Vessel cells	1	3.9245894	3.579426
8131	True	False	False	False	False	ishep	3	Hepatocytes	0	7.5463114	2.9136424
8134	True	False	False	False	False	ishep	6	Hepatocytes	0	12.169247	1.1841758
8140	True	False	False	False	False	ishep	6	Hepatocytes	0	10.674059	1.8989064
8141	False	False	True	False	False	ismese	5	Hepatocytes	0	6.990389	2.2074382
8145	False	False	False	True	False	isimm	2	Immune cells	2	3.7068112	-0.5034612
8148	True	False	False	False	False	ishep	4	Hepatocytes	0	8.139984	-1.5247782
8157	True	False	False	False	False	ishep	1	Hepatocytes	0	11.747284	0.35166198
8159	True	False	False	False	False	ishep	7	Hepatocytes	0	8.895552	-0.747168
8163	False	False	True	False	False	ismese	10	Vessel cells	1	4.3245063	3.6869733
8166	False	False	True	False	False	ismese	2	LSEC	3	4.3091974	0.7550646
8169	False	False	True	False	False	ismese	7	Hepatocytes	0	9.1504545	-2.9275057
8170	False	False	True	False	False	ismese	2	LSEC	3	3.012469	0.13190211
8174	False	False	True	False	False	ismese	2	LSEC	3	3.781127	2.4886315
8178	True	False	False	False	False	ishep	6	Hepatocytes	0	10.918412	2.6250167
8184	True	False	False	False	False	ishep	6	Hepatocytes	0	11.005176	3.2014225
8185	False	False	True	False	False	ismese	0	Vessel cells	1	4.6288166	1.8163185
8191	False	False	True	False	False	ismese	0	Vessel cells	1	5.63288	-0.93317693
8195	True	False	False	False	False	ishep	1	Hepatocytes	0	10.376569	-1.916334
8196	True	False	False	False	False	ishep	1	Hepatocytes	0	10.225245	1.6158804
8203	True	False	False	False	False	ishep	10	Vessel cells	1	4.850761	3.6215067
8204	False	False	True	False	False	ismese	7	Hepatocytes	0	9.286573	-1.9946247
8207	False	False	True	False	False	ismese	10	Vessel cells	1	4.063602	3.4242644
8211	True	False	False	False	False	ishep	4	Hepatocytes	0	8.324563	-1.7995801
8212	True	False	False	False	False	ishep	3	Hepatocytes	0	8.05224	3.73466
8215	False	False	False	False	True	isother	10	Vessel cells	1	5.018998	2.869167
8216	True	False	False	False	False	ishep	7	Hepatocytes	0	9.535177	-3.175181
8222	True	False	False	False	False	ishep	1	Hepatocytes	0	10.445118	-2.7176423
8223	True	False	False	False	False	ishep	7	Hepatocytes	0	10.187931	-2.273487
8226	False	True	False	False	False	islsec	2	LSEC	3	3.530926	-2.2899497
8229	True	False	False	False	False	ishep	6	Hepatocytes	0	11.835937	3.0172606
8234	False	False	False	True	False	isimm	2	Immune cells	2	5.0059414	-0.84831923
8239	False	False	True	False	False	ismese	0	Vessel cells	1	4.9294543	-0.24279283
8255	False	False	True	False	False	ismese	10	Vessel cells	1	4.3117695	3.6891763
8270	False	False	True	False	False	ismese	7	Hepatocytes	0	8.230462	-2.9638927
8272	True	False	False	False	False	ishep	4	Hepatocytes	0	7.7948685	1.3077338
8283	True	False	False	False	False	ishep	3	Hepatocytes	0	7.2110043	3.1962283
8292	False	False	False	False	True	isother	3	Hepatocytes	0	9.322754	3.4465976
8293	True	False	False	False	False	ishep	3	Hepatocytes	0	8.638318	4.8250117
8296	True	False	False	False	False	ishep	7	Hepatocytes	0	9.0128565	-1.9333074
8303	True	False	False	False	False	ishep	10	Vessel cells	1	4.60355	3.7014003
8304	False	True	False	False	False	islsec	7	Hepatocytes	0	8.335902	-2.5711524
8309	True	False	False	False	False	ishep	3	Hepatocytes	0	10.282284	4.236422
8311	False	False	True	False	False	ismese	0	Vessel cells	1	3.670406	2.2950015
8322	True	False	False	False	False	ishep	7	Hepatocytes	0	9.417798	-2.536559
8323	False	False	False	False	True	isother	3	Hepatocytes	0	9.013982	2.7215836
8333	True	False	False	False	False	ishep	3	Hepatocytes	0	8.791454	3.6204276
8337	False	True	False	False	False	islsec	7	Hepatocytes	0	6.8086686	-1.1220818
8346	True	False	False	False	False	ishep	3	Hepatocytes	0	7.587264	2.5145016
8347	False	False	True	False	False	ismese	0	Vessel cells	1	3.6690474	2.9188054
8351	False	False	True	False	False	ismese	7	Hepatocytes	0	7.883706	-2.92012
8359	False	False	False	True	False	isimm	5	Immune cells	2	11.620312	1.287742
8364	False	False	False	True	False	isimm	5	Immune cells	2	10.331801	2.2517445
8369	False	True	False	False	False	islsec	2	LSEC	3	5.1585274	-1.4704311
8372	True	False	False	False	False	ishep	7	Hepatocytes	0	8.761511	-1.612313
8375	False	False	True	False	False	ismese	3	Hepatocytes	0	7.7630377	2.1555588
8385	False	False	False	True	False	isimm	1	Immune cells	2	12.997808	-0.038589057
8389	False	False	True	False	False	ismese	7	Hepatocytes	0	8.988947	-1.9032526
8399	False	True	False	False	False	islsec	0	Vessel cells	1	5.184375	1.4007638
8403	False	False	False	True	False	isimm	5	Immune cells	2	11.199603	3.9343452
8404	True	False	False	False	False	ishep	1	Hepatocytes	0	10.824956	0.7761311
8407	True	False	False	False	False	ishep	1	Hepatocytes	0	10.738387	-2.4985306
8408	False	False	False	True	False	isimm	2	Immune cells	2	5.867129	-0.21158144
8409	False	False	False	True	False	isimm	3	Immune cells	2	10.389083	3.5644996
8411	False	False	True	False	False	ismese	7	Hepatocytes	0	8.988694	-2.4200823
8412	True	False	False	False	False	ishep	7	Hepatocytes	0	8.60067	-2.131158
8437	False	False	False	True	False	isimm	3	Immune cells	2	9.410396	4.1861773
8438	True	False	False	False	False	ishep	3	Hepatocytes	0	9.824025	4.884343
8442	False	False	True	False	False	ismese	3	Hepatocytes	0	5.9386635	2.8619316
8443	False	False	True	False	False	ismese	7	Hepatocytes	0	9.195318	-2.9265823
8451	True	False	False	False	False	ishep	5	Hepatocytes	0	10.920514	2.5725937
8462	False	False	False	False	True	isother	1	Hepatocytes	0	10.3035555	-1.2496965
8463	True	False	False	False	False	ishep	4	Hepatocytes	0	8.638431	-0.37026325
8486	True	False	False	False	False	ishep	6	Hepatocytes	0	11.893955	2.6403491
8492	True	False	False	False	False	ishep	10	Vessel cells	1	4.775529	3.5707753
8508	False	False	True	False	False	ismese	7	Hepatocytes	0	9.094578	-1.5723909
8517	True	False	False	False	False	ishep	3	Hepatocytes	0	8.336548	4.0189633
8522	False	False	False	True	False	isimm	2	Immune cells	2	4.313711	-1.7777892
8532	False	False	True	False	False	ismese	0	Vessel cells	1	2.4674556	2.264022
8534	True	False	False	False	False	ishep	6	Hepatocytes	0	12.273258	2.9282274
8543	True	False	False	False	False	ishep	3	Hepatocytes	0	7.6447997	4.6983747
8547	True	False	False	False	False	ishep	4	Hepatocytes	0	8.349333	0.10113889
8548	False	True	False	False	False	islsec	2	LSEC	3	5.0369263	1.533102
8553	True	False	False	False	False	ishep	7	Hepatocytes	0	8.086105	-0.6027671
8561	False	False	True	False	False	ismese	2	LSEC	3	3.7936356	0.055711567
8574	False	False	True	False	False	ismese	7	Hepatocytes	0	8.619724	-2.156295
8580	False	False	True	False	False	ismese	3	Hepatocytes	0	7.4567375	3.4577267
8588	False	True	False	False	False	islsec	2	LSEC	3	3.7996817	-0.9085594
8599	False	False	False	False	True	isother	5	Hepatocytes	0	10.021749	1.5509979
8602	True	False	False	False	False	ishep	3	Hepatocytes	0	7.718785	4.341463
8604	False	False	False	False	True	isother	1	Hepatocytes	0	10.246584	-0.22336447
8628	True	False	False	False	False	ishep	3	Hepatocytes	0	8.742575	4.1305285
8636	False	True	False	False	False	islsec	2	LSEC	3	5.741	-2.7873106
8639	False	False	True	False	False	ismese	0	Vessel cells	1	3.735567	2.167458
8643	True	False	False	False	False	ishep	6	Hepatocytes	0	12.365618	3.0970328
8655	False	True	False	False	False	islsec	2	LSEC	3	4.563059	-1.2070599
8668	True	False	False	False	False	ishep	3	Hepatocytes	0	7.2600694	3.270242
8673	True	False	False	False	False	ishep	5	Hepatocytes	0	11.146231	1.8620584
8683	False	True	False	False	False	islsec	2	LSEC	3	5.8996906	-2.1619766
8689	False	True	False	False	False	islsec	2	LSEC	3	6.0820904	-2.5335636
8693	True	False	False	False	False	ishep	6	Hepatocytes	0	10.2495365	1.4298571
8701	False	False	False	False	True	isother	6	Hepatocytes	0	10.353282	0.8854127
8703	True	False	False	False	False	ishep	3	Hepatocytes	0	7.8047614	4.023643
8704	False	False	False	True	False	isimm	0	Immune cells	2	4.8323927	1.6178716
8714	False	False	True	False	False	ismese	0	Vessel cells	1	2.2000618	0.85845464
8724	True	False	False	False	False	ishep	6	Hepatocytes	0	12.025576	1.2358857
8729	True	False	False	False	False	ishep	6	Hepatocytes	0	10.839297	4.2791843
8731	False	False	True	False	False	ismese	4	Hepatocytes	0	7.603873	1.490394
8732	False	False	True	False	False	ismese	7	Hepatocytes	0	9.563548	-2.748705
8739	False	False	True	False	False	ismese	0	Vessel cells	1	1.8922197	1.1076975
8759	False	False	False	False	True	isother	1	Hepatocytes	0	10.969076	0.54911464
8760	False	False	True	False	False	ismese	0	Vessel cells	1	2.3247979	0.6598472
8768	False	False	True	False	False	ismese	0	Vessel cells	1	3.6671836	2.9493306
8769	True	False	False	False	False	ishep	3	Hepatocytes	0	9.846693	4.603267
8776	False	True	False	False	False	islsec	0	Vessel cells	1	2.4727793	0.2735385
8786	False	False	False	False	True	isother	4	Hepatocytes	0	8.593727	0.39813802
8809	True	False	False	False	False	ishep	3	Hepatocytes	0	7.7133865	5.1193438
8810	False	False	True	False	False	ismese	0	Vessel cells	1	2.1920915	0.99197286
8812	False	False	True	False	False	ismese	0	Vessel cells	1	3.6850147	-0.28036156
8814	False	True	False	False	False	islsec	2	LSEC	3	6.999042	-2.7902064
8824	False	False	True	False	False	ismese	0	Vessel cells	1	4.55964	-0.030623924
8836	True	False	False	False	False	ishep	6	Hepatocytes	0	10.447613	1.1456808
8843	True	False	False	False	False	ishep	3	Hepatocytes	0	9.436561	4.843982
8847	False	False	True	False	False	ismese	7	Hepatocytes	0	9.628037	-2.7199614
8848	False	False	True	False	False	ismese	0	Vessel cells	1	3.2278242	2.0543869
8849	True	False	False	False	False	ishep	7	Hepatocytes	0	10.295674	-1.535687
8852	False	True	False	False	False	islsec	0	Vessel cells	1	4.1839647	-1.4789233
8856	False	False	True	False	False	ismese	0	Vessel cells	1	1.686961	0.85743546
8860	False	False	True	False	False	ismese	0	Vessel cells	1	3.5578797	2.209778
8861	False	False	False	False	True	isother	10	Vessel cells	1	4.9442186	3.0581875
8865	True	False	False	False	False	ishep	1	Hepatocytes	0	11.746695	-1.5033959
8867	False	False	True	False	False	ismese	0	Vessel cells	1	1.9960428	0.11823402
8871	False	True	False	False	False	islsec	6	Hepatocytes	0	8.556276	1.0901836
8877	False	True	False	False	False	islsec	0	Vessel cells	1	4.976221	0.8951214
8880	False	False	True	False	False	ismese	0	Vessel cells	1	2.0986087	0.5513713
8883	True	False	False	False	False	ishep	7	Hepatocytes	0	8.614214	-2.3890448
8884	True	False	False	False	False	ishep	3	Hepatocytes	0	9.887807	4.083163
8885	False	False	False	False	True	isother	2	LSEC	3	6.224699	-0.54265267
8888	False	True	False	False	False	islsec	3	Hepatocytes	0	7.3897367	2.1929123
8890	False	False	False	True	False	isimm	2	Immune cells	2	2.6807117	-1.6948863
8898	True	False	False	False	False	ishep	3	Hepatocytes	0	7.456924	3.8597283
8907	False	True	False	False	False	islsec	0	Vessel cells	1	6.729068	1.2641157
8919	False	True	False	False	False	islsec	1	Hepatocytes	0	11.224947	-0.7812143
8923	True	False	False	False	False	ishep	0	Vessel cells	1	7.7216086	1.4912508
8924	True	False	False	False	False	ishep	4	Hepatocytes	0	9.226555	-0.14173467
8926	False	False	True	False	False	ismese	0	Vessel cells	1	1.572814	0.8951545
8927	False	True	False	False	False	islsec	4	Hepatocytes	0	7.8565993	-0.2886912
8929	False	False	True	False	False	ismese	0	Vessel cells	1	2.4806504	0.64769447
8934	False	False	False	False	True	isother	1	Hepatocytes	0	12.054259	0.3335579
8943	False	False	True	False	False	ismese	0	Vessel cells	1	6.436184	2.1037972
8944	False	False	False	False	True	isother	4	Hepatocytes	0	8.9231825	-0.5800451
8947	False	False	True	False	False	ismese	0	Vessel cells	1	5.587737	1.0726534
8948	True	False	False	False	False	ishep	3	Hepatocytes	0	9.358248	5.2731934
8951	False	False	True	False	False	ismese	3	Hepatocytes	0	7.090508	1.0224442
8955	False	False	False	True	False	isimm	3	Immune cells	2	8.715359	3.74362
8963	True	False	False	False	False	ishep	7	Hepatocytes	0	9.068934	-1.4865133
8965	False	False	False	True	False	isimm	0	Immune cells	2	1.9387519	1.9885123
8966	False	False	False	True	False	isimm	2	Immune cells	2	3.132766	-1.6215053
8971	False	False	True	False	False	ismese	0	Vessel cells	1	2.3125675	1.0301878
8987	True	False	False	False	False	ishep	6	Hepatocytes	0	11.935605	4.0531015
8989	False	True	False	False	False	islsec	0	Vessel cells	1	2.3329215	1.0182301
8992	True	False	False	False	False	ishep	1	Hepatocytes	0	10.914162	-2.2067747
8999	False	False	True	False	False	ismese	2	LSEC	3	5.6350985	0.7837067
9006	False	True	False	False	False	islsec	1	Hepatocytes	0	10.66688	0.28930458
9007	False	False	False	True	False	isimm	2	Immune cells	2	6.2663555	0.14617644
9010	False	False	False	True	False	isimm	5	Immune cells	2	12.781645	0.23723169
9014	True	False	False	False	False	ishep	6	Hepatocytes	0	10.017377	0.23801443
9017	True	False	False	False	False	ishep	4	Hepatocytes	0	8.5392275	-1.8863959
9018	True	False	False	False	False	ishep	1	Hepatocytes	0	9.996087	-2.8564012
9023	True	False	False	False	False	ishep	5	Hepatocytes	0	10.675617	3.2430243
9026	False	True	False	False	False	islsec	3	Hepatocytes	0	6.67839	1.9077649
9029	False	True	False	False	False	islsec	4	Hepatocytes	0	9.631806	-1.0830084
9032	False	False	True	False	False	ismese	7	Hepatocytes	0	9.681443	-3.0064447
9036	False	True	False	False	False	islsec	2	LSEC	3	3.8712983	-1.0712541
9038	False	False	False	False	True	isother	3	Hepatocytes	0	8.616688	3.4367273
9044	False	False	False	False	True	isother	0	Vessel cells	1	3.8295894	0.034072854
9055	False	False	True	False	False	ismese	7	Hepatocytes	0	8.44295	-3.6541471
9057	True	False	False	False	False	ishep	3	Hepatocytes	0	8.904595	3.0369856
9066	False	False	True	False	False	ismese	0	Vessel cells	1	1.6580137	0.6776695
9067	True	False	False	False	False	ishep	7	Hepatocytes	0	9.143733	-1.4823375
9068	False	False	False	True	False	isimm	6	Immune cells	2	12.217076	2.4199162
9072	True	False	False	False	False	ishep	3	Hepatocytes	0	8.494405	3.8550496
9073	True	False	False	False	False	ishep	2	LSEC	3	5.1905055	-0.1313597
9077	False	False	False	True	False	isimm	3	Immune cells	2	7.3608813	5.0425525
9078	False	False	False	False	True	isother	3	Hepatocytes	0	8.738038	3.514292
9079	False	True	False	False	False	islsec	3	Hepatocytes	0	9.0489855	3.880339
9086	True	False	False	False	False	ishep	3	Hepatocytes	0	8.0800705	4.1798954
9095	True	False	False	False	False	ishep	3	Hepatocytes	0	7.79636	2.7296407
9097	False	False	False	False	True	isother	7	Hepatocytes	0	8.941769	-2.9728756
9102	False	True	False	False	False	islsec	7	Hepatocytes	0	10.394744	-1.6143906
9103	False	False	False	False	True	isother	6	Hepatocytes	0	11.099184	1.9368047
9104	False	False	False	True	False	isimm	1	Immune cells	2	12.023799	-0.88025147
9105	False	False	True	False	False	ismese	0	Vessel cells	1	4.2206645	0.9273438
9108	True	False	False	False	False	ishep	1	Hepatocytes	0	11.901595	-1.8143624
9110	True	False	False	False	False	ishep	4	Hepatocytes	0	8.697793	-0.41692275
9112	False	False	True	False	False	ismese	0	Vessel cells	1	2.2709	0.8428498
9114	False	False	True	False	False	ismese	0	Vessel cells	1	3.436896	2.1581676
9119	True	False	False	False	False	ishep	7	Hepatocytes	0	9.13745	-2.4142516
9121	True	False	False	False	False	ishep	4	Hepatocytes	0	8.948258	-0.7555088
9122	True	False	False	False	False	ishep	3	Hepatocytes	0	9.375359	4.479318
9128	True	False	False	False	False	ishep	3	Hepatocytes	0	9.275348	4.82376
9134	True	False	False	False	False	ishep	7	Hepatocytes	0	9.691382	-3.4728594
9135	True	False	False	False	False	ishep	6	Hepatocytes	0	11.415134	4.2418876
9136	True	False	False	False	False	ishep	4	Hepatocytes	0	8.302047	-0.6227141
9140	True	False	False	False	False	ishep	7	Hepatocytes	0	9.834956	-2.4807866
9142	False	True	False	False	False	islsec	7	Hepatocytes	0	6.935868	-1.6115822
9152	False	True	False	False	False	islsec	2	LSEC	3	4.106343	-2.3365238
9156	False	False	True	False	False	ismese	3	Hepatocytes	0	10.330371	2.1280973
9157	True	False	False	False	False	ishep	7	Hepatocytes	0	9.835667	-3.5551238
9173	False	False	True	False	False	ismese	4	Hepatocytes	0	7.7471914	-0.08196906
9183	False	False	False	True	False	isimm	0	Immune cells	2	2.1696947	0.63322914
9184	True	False	False	False	False	ishep	1	Hepatocytes	0	11.065811	-2.0431476
9188	True	False	False	False	False	ishep	3	Hepatocytes	0	8.409586	2.4456582
9193	True	False	False	False	False	ishep	3	Hepatocytes	0	8.802089	4.5646133
9196	False	False	True	False	False	ismese	0	Vessel cells	1	2.4628532	0.02107824
9197	True	False	False	False	False	ishep	3	Hepatocytes	0	7.4183755	3.5716949
9205	False	False	True	False	False	ismese	0	Vessel cells	1	2.0939968	0.7960882
9207	False	True	False	False	False	islsec	1	Hepatocytes	0	12.146807	-0.999401
9213	True	False	False	False	False	ishep	3	Hepatocytes	0	11.336757	1.6006248
9214	True	False	False	False	False	ishep	3	Hepatocytes	0	10.590038	2.443965
9215	False	False	False	True	False	isimm	2	Immune cells	2	2.454616	-1.1327481
9218	True	False	False	False	False	ishep	7	Hepatocytes	0	8.364203	-0.39921856
9219	False	False	True	False	False	ismese	7	Hepatocytes	0	9.527336	-1.8463384
9220	False	False	True	False	False	ismese	0	Vessel cells	1	2.692404	1.0444715
9221	False	True	False	False	False	islsec	2	LSEC	3	5.6106853	-2.8892694
9224	False	True	False	False	False	islsec	7	Hepatocytes	0	6.6045814	-0.07552269
9229	False	True	False	False	False	islsec	4	Hepatocytes	0	8.535874	-1.7627525
9233	True	False	False	False	False	ishep	3	Hepatocytes	0	7.399398	3.1121967
9234	False	False	False	True	False	isimm	0	Immune cells	2	2.093571	-0.04183152
9237	True	False	False	False	False	ishep	2	LSEC	3	5.8891864	1.5101932
9238	False	False	False	True	False	isimm	5	Immune cells	2	9.289314	4.0719295
9239	False	True	False	False	False	islsec	1	Hepatocytes	0	11.234455	-0.75251013
9241	True	False	False	False	False	ishep	4	Hepatocytes	0	8.589023	1.7973331
9247	False	False	True	False	False	ismese	0	Vessel cells	1	1.9054188	0.7552107
9248	True	False	False	False	False	ishep	3	Hepatocytes	0	7.464889	3.9022129
9254	False	False	False	True	False	isimm	3	Immune cells	2	9.074817	3.7493548
9255	True	False	False	False	False	ishep	4	Hepatocytes	0	8.527554	-0.3881543
9260	False	True	False	False	False	islsec	3	Hepatocytes	0	8.001476	1.3932185
9261	True	False	False	False	False	ishep	3	Hepatocytes	0	8.771346	4.8873043
9264	True	False	False	False	False	ishep	3	Hepatocytes	0	7.2353396	3.257902
9265	True	False	False	False	False	ishep	3	Hepatocytes	0	9.307393	3.6504169
9267	True	False	False	False	False	ishep	3	Hepatocytes	0	8.738513	4.3829355
9271	True	False	False	False	False	ishep	3	Hepatocytes	0	7.7457623	2.4688601
9282	False	False	True	False	False	ismese	2	LSEC	3	3.8391385	2.0958092
9283	True	False	False	False	False	ishep	3	Hepatocytes	0	7.5743637	3.224447
9285	True	False	False	False	False	ishep	4	Hepatocytes	0	8.92157	1.0244689
9292	True	False	False	False	False	ishep	4	Hepatocytes	0	9.356794	-1.6089797
9293	True	False	False	False	False	ishep	4	Hepatocytes	0	8.129336	-1.8949906
9298	False	True	False	False	False	islsec	4	Hepatocytes	0	6.9217386	0.94538957
9299	True	False	False	False	False	ishep	3	Hepatocytes	0	8.316573	0.79790086
9303	True	False	False	False	False	ishep	3	Hepatocytes	0	8.603353	-0.24641605
9307	False	True	False	False	False	islsec	7	Hepatocytes	0	9.429019	-3.1946118
9317	True	False	False	False	False	ishep	1	Hepatocytes	0	9.49177	-2.6077268
9324	True	False	False	False	False	ishep	3	Hepatocytes	0	6.905102	2.27712
9325	False	True	False	False	False	islsec	3	Hepatocytes	0	7.2942615	4.7210217
9332	True	False	False	False	False	ishep	3	Hepatocytes	0	7.996361	3.4183602
9333	False	False	False	True	False	isimm	3	Immune cells	2	7.247877	3.732353
9338	True	False	False	False	False	ishep	6	Hepatocytes	0	9.455331	0.8099773
9339	False	True	False	False	False	islsec	2	LSEC	3	5.278645	-2.7664967
9344	False	False	False	True	False	isimm	7	Immune cells	2	8.934116	-3.3715107
9345	False	True	False	False	False	islsec	3	Hepatocytes	0	7.815348	3.5135221
9346	True	False	False	False	False	ishep	3	Hepatocytes	0	8.091432	3.6604795
9348	False	True	False	False	False	islsec	5	Hepatocytes	0	10.975078	1.6427165
9349	True	False	False	False	False	ishep	3	Hepatocytes	0	10.454818	4.601554
9350	False	False	False	True	False	isimm	5	Immune cells	2	12.454209	1.1068484
9352	False	True	False	False	False	islsec	6	Hepatocytes	0	10.630014	2.3023512
9355	False	False	True	False	False	ismese	7	Hepatocytes	0	9.151683	-3.0190303
9356	True	False	False	False	False	ishep	4	Hepatocytes	0	7.659266	0.8293686
9361	False	False	True	False	False	ismese	0	Vessel cells	1	4.78107	-0.5288052
9362	True	False	False	False	False	ishep	7	Hepatocytes	0	6.358342	-0.72013927
9372	True	False	False	False	False	ishep	1	Hepatocytes	0	11.409014	-1.2046291
9373	False	False	True	False	False	ismese	0	Vessel cells	1	4.086683	1.7091334
9375	True	False	False	False	False	ishep	3	Hepatocytes	0	9.500822	1.5757583
9376	False	False	True	False	False	ismese	4	Hepatocytes	0	8.589004	1.5072699
9377	False	True	False	False	False	islsec	2	LSEC	3	4.953426	-1.1172098
9381	False	False	True	False	False	ismese	7	Hepatocytes	0	8.190326	-3.4747963
9382	False	False	False	False	True	isother	6	Hepatocytes	0	11.070013	1.0056967
9386	False	True	False	False	False	islsec	2	LSEC	3	5.538619	-2.5051608
9387	False	False	False	True	False	isimm	1	Immune cells	2	12.7211485	-0.581791
9388	False	False	False	True	False	isimm	3	Immune cells	2	7.4217267	4.989982
9389	False	False	True	False	False	ismese	0	Vessel cells	1	5.0181527	0.6307281
9390	False	False	True	False	False	ismese	2	LSEC	3	3.3068745	-0.5534602
9391	False	True	False	False	False	islsec	2	LSEC	3	6.3142076	-0.98778665
9397	True	False	False	False	False	ishep	3	Hepatocytes	0	7.61405	3.2643209
9398	False	False	False	False	True	isother	6	Hepatocytes	0	11.474083	1.286776
9404	True	False	False	False	False	ishep	4	Hepatocytes	0	7.944748	1.9475178
9405	True	False	False	False	False	ishep	4	Hepatocytes	0	9.130602	-2.5488195
9411	False	True	False	False	False	islsec	1	Hepatocytes	0	10.503725	-0.44591326
9412	True	False	False	False	False	ishep	7	Hepatocytes	0	8.731585	-1.0771779
9419	False	True	False	False	False	islsec	4	Hepatocytes	0	9.292301	-3.151219
9420	False	False	False	True	False	isimm	2	Immune cells	2	3.7612998	-2.6086216
9423	False	False	True	False	False	ismese	0	Vessel cells	1	3.8200653	3.0236866
9424	False	True	False	False	False	islsec	2	LSEC	3	5.2090383	-3.1156404
9428	True	False	False	False	False	ishep	6	Hepatocytes	0	10.097877	3.6944785
9431	False	False	True	False	False	ismese	5	Hepatocytes	0	10.562515	0.40969282
9433	False	False	True	False	False	ismese	0	Vessel cells	1	5.832109	2.0659487
9434	False	False	False	False	True	isother	3	Hepatocytes	0	8.620396	3.215713
9435	True	False	False	False	False	ishep	7	Hepatocytes	0	9.334991	-1.9590622
9436	False	True	False	False	False	islsec	2	LSEC	3	6.5858583	-2.2333958
9441	False	False	False	False	True	isother	5	Hepatocytes	0	10.534694	1.9959447
9461	False	False	False	False	True	isother	5	Hepatocytes	0	9.9474125	2.0940502
9463	True	False	False	False	False	ishep	8	Vessel cells	1	7.651988	-0.8400899
9465	False	False	False	True	False	isimm	1	Immune cells	2	12.168948	-1.0399909
9469	True	False	False	False	False	ishep	7	Hepatocytes	0	8.893055	-1.5617151
9470	False	False	False	True	False	isimm	3	Immune cells	2	8.617553	4.8457055
9472	False	False	False	True	False	isimm	6	Immune cells	2	10.883922	0.4916147
9474	True	False	False	False	False	ishep	1	Hepatocytes	0	10.253988	0.97589797
9490	False	False	False	False	True	isother	1	Hepatocytes	0	11.291115	-1.59126
9491	True	False	False	False	False	ishep	6	Hepatocytes	0	11.3514	2.5218105
9492	False	True	False	False	False	islsec	2	LSEC	3	4.1555433	-2.8264828
9493	True	False	False	False	False	ishep	5	Hepatocytes	0	10.461573	3.703338
9498	True	False	False	False	False	ishep	1	Hepatocytes	0	12.305147	-0.42045978
9505	True	False	False	False	False	ishep	4	Hepatocytes	0	9.6732645	0.19952747
9506	True	False	False	False	False	ishep	3	Hepatocytes	0	10.2764225	3.984394
9510	False	False	True	False	False	ismese	7	Hepatocytes	0	8.660538	-1.0398864
9516	False	True	False	False	False	islsec	2	LSEC	3	4.9828672	-0.2245583
9517	False	False	False	True	False	isimm	1	Immune cells	2	12.592248	-0.38448328
9519	False	False	True	False	False	ismese	1	Hepatocytes	0	9.693473	-1.8292173
9522	False	True	False	False	False	islsec	2	LSEC	3	7.464315	-0.7815206
9524	False	True	False	False	False	islsec	2	LSEC	3	5.8249583	-2.1502275
9527	True	False	False	False	False	ishep	4	Hepatocytes	0	8.647714	1.0640917
9528	True	False	False	False	False	ishep	6	Hepatocytes	0	10.347867	1.6866751
9531	True	False	False	False	False	ishep	3	Hepatocytes	0	7.0141935	4.8130274
9536	False	False	True	False	False	ismese	2	LSEC	3	2.5848427	-1.6011938
9539	True	False	False	False	False	ishep	5	Hepatocytes	0	10.933901	2.3228343
9540	False	True	False	False	False	islsec	2	LSEC	3	6.1287265	-1.0279763
9541	True	False	False	False	False	ishep	3	Hepatocytes	0	9.018482	4.1932716
9545	False	False	False	False	True	isother	1	Hepatocytes	0	10.907635	-0.93915117
9548	False	True	False	False	False	islsec	2	LSEC	3	7.8025	-2.8181767
9550	True	False	False	False	False	ishep	5	Hepatocytes	0	11.318606	4.0826545
9556	False	False	False	False	True	isother	2	LSEC	3	5.2035956	-0.18350992
9564	False	True	False	False	False	islsec	1	Hepatocytes	0	10.280214	0.6551533
9571	True	False	False	False	False	ishep	5	Hepatocytes	0	11.654709	1.0997008
9578	True	False	False	False	False	ishep	5	Hepatocytes	0	11.452551	2.2523377
9579	True	False	False	False	False	ishep	6	Hepatocytes	0	11.803101	0.26036918
9580	True	False	False	False	False	ishep	2	LSEC	3	7.1631336	1.6597428
9582	False	True	False	False	False	islsec	8	Vessel cells	1	7.3564653	-0.6170797
9589	False	True	False	False	False	islsec	2	LSEC	3	5.681828	-1.7393765
9608	False	False	False	True	False	isimm	3	Immune cells	2	7.184642	5.0910683
9610	False	True	False	False	False	islsec	1	Hepatocytes	0	11.410177	-1.5041806
9617	True	False	False	False	False	ishep	6	Hepatocytes	0	10.960247	0.5570866
9619	True	False	False	False	False	ishep	3	Hepatocytes	0	9.484632	2.7955256
9620	True	False	False	False	False	ishep	3	Hepatocytes	0	8.958557	3.555954
9623	False	True	False	False	False	islsec	2	LSEC	3	4.951462	-2.6986477
9624	False	True	False	False	False	islsec	1	Hepatocytes	0	9.8737755	-1.9524163
9626	True	False	False	False	False	ishep	2	LSEC	3	5.3458543	-1.8263482
9627	True	False	False	False	False	ishep	1	Hepatocytes	0	10.584375	-2.9167042
9628	True	False	False	False	False	ishep	3	Hepatocytes	0	8.250955	2.749726
9629	False	True	False	False	False	islsec	4	Hepatocytes	0	7.9734664	-0.39794692
9640	True	False	False	False	False	ishep	1	Hepatocytes	0	9.864713	-2.8443246
9641	False	False	True	False	False	ismese	2	LSEC	3	5.3137665	-1.5924134
9642	False	True	False	False	False	islsec	6	Hepatocytes	0	11.142503	2.425251
9646	True	False	False	False	False	ishep	3	Hepatocytes	0	10.034769	2.2948244
9648	True	False	False	False	False	ishep	6	Hepatocytes	0	12.509489	3.1635058
9649	True	False	False	False	False	ishep	6	Hepatocytes	0	12.374952	2.3483977
9664	True	False	False	False	False	ishep	3	Hepatocytes	0	9.220906	4.9297686
9666	False	False	False	True	False	isimm	1	Immune cells	2	11.857917	-0.53980154
9670	True	False	False	False	False	ishep	3	Hepatocytes	0	7.890767	3.2851825
9672	False	True	False	False	False	islsec	1	Hepatocytes	0	11.979059	-1.1608706
9673	True	False	False	False	False	ishep	6	Hepatocytes	0	12.49371	3.0518584
9677	True	False	False	False	False	ishep	4	Hepatocytes	0	9.033735	-2.257234
9678	False	False	False	True	False	isimm	3	Immune cells	2	8.832627	3.0800467
9679	True	False	False	False	False	ishep	4	Hepatocytes	0	9.519663	0.44190228
9681	True	False	False	False	False	ishep	3	Hepatocytes	0	8.157294	-0.36115187
9682	True	False	False	False	False	ishep	4	Hepatocytes	0	8.055731	0.4456559
9683	False	True	False	False	False	islsec	2	LSEC	3	6.0888906	-2.6361227
9685	False	False	False	True	False	isimm	3	Immune cells	2	7.5395722	3.690521
9686	True	False	False	False	False	ishep	6	Hepatocytes	0	10.323526	0.4042238
9694	False	True	False	False	False	islsec	6	Hepatocytes	0	10.421811	1.6181456
9695	True	False	False	False	False	ishep	3	Hepatocytes	0	8.152114	4.252037
9703	False	True	False	False	False	islsec	4	Hepatocytes	0	6.6393633	-1.225335
9706	False	True	False	False	False	islsec	6	Hepatocytes	0	8.811474	1.6714839
9713	True	False	False	False	False	ishep	1	Hepatocytes	0	12.029277	-1.6656309
9719	False	False	True	False	False	ismese	4	Hepatocytes	0	8.421963	-2.0969615
9723	True	False	False	False	False	ishep	1	Hepatocytes	0	11.786311	-1.4051794
9733	False	False	False	True	False	isimm	2	Immune cells	2	5.0010314	0.2034323
9738	False	True	False	False	False	islsec	1	Hepatocytes	0	10.978183	-1.6805775
9747	True	False	False	False	False	ishep	1	Hepatocytes	0	8.387382	-1.1074346
9748	True	False	False	False	False	ishep	6	Hepatocytes	0	12.358201	1.8539068
9757	False	False	True	False	False	ismese	2	LSEC	3	4.198391	0.18921787
9760	False	False	False	True	False	isimm	2	Immune cells	2	6.3715186	-2.9526613
9774	True	False	False	False	False	ishep	4	Hepatocytes	0	8.316858	-1.6982214
9783	False	False	False	True	False	isimm	1	Immune cells	2	11.303491	-1.5589676
9788	True	False	False	False	False	ishep	2	LSEC	3	5.3846407	-2.622113
9791	True	False	False	False	False	ishep	6	Hepatocytes	0	9.623151	3.244229
9794	True	False	False	False	False	ishep	4	Hepatocytes	0	8.767942	1.5624341
9796	True	False	False	False	False	ishep	4	Hepatocytes	0	10.135883	0.7745611
9809	True	False	False	False	False	ishep	5	Hepatocytes	0	10.366497	3.3139236
9810	False	True	False	False	False	islsec	7	Hepatocytes	0	7.5186653	0.21716593
9813	True	False	False	False	False	ishep	4	Hepatocytes	0	10.094227	0.9645889
9816	False	True	False	False	False	islsec	2	LSEC	3	4.4815807	-2.972043
9826	False	False	True	False	False	ismese	4	Hepatocytes	0	8.491634	1.6638047
9827	False	False	False	True	False	isimm	2	Immune cells	2	5.3178463	0.11015324
9831	True	False	False	False	False	ishep	6	Hepatocytes	0	10.720229	3.1753302
9832	False	True	False	False	False	islsec	4	Hepatocytes	0	8.249395	0.28184178
9835	False	False	False	True	False	isimm	5	Immune cells	2	11.713771	0.6038688
9838	True	False	False	False	False	ishep	2	LSEC	3	3.3802824	-1.6572479
9839	True	False	False	False	False	ishep	4	Hepatocytes	0	8.171312	1.2319357
9849	True	False	False	False	False	ishep	7	Hepatocytes	0	8.847783	-1.5211445
9865	False	True	False	False	False	islsec	2	LSEC	3	4.4573636	-0.6222758
9868	True	False	False	False	False	ishep	5	Hepatocytes	0	10.378596	1.6094187
9869	True	False	False	False	False	ishep	4	Hepatocytes	0	9.462308	0.99361664
9870	True	False	False	False	False	ishep	6	Hepatocytes	0	11.706218	2.7994552
9871	True	False	False	False	False	ishep	3	Hepatocytes	0	8.547534	3.7659018
9872	True	False	False	False	False	ishep	3	Hepatocytes	0	7.312886	2.2916741
9888	True	False	False	False	False	ishep	4	Hepatocytes	0	8.567801	1.3157027
9902	True	False	False	False	False	ishep	5	Hepatocytes	0	10.516982	2.415432
9905	False	False	False	True	False	isimm	2	Immune cells	2	6.439945	-1.511913
9906	True	False	False	False	False	ishep	5	Hepatocytes	0	10.35658	2.1366792
9910	True	False	False	False	False	ishep	5	Hepatocytes	0	12.1813	1.0449353
9919	False	False	False	True	False	isimm	5	Immune cells	2	10.329658	3.1627045
9925	True	False	False	False	False	ishep	6	Hepatocytes	0	13.27023	1.4273223
9936	False	False	True	False	False	ismese	3	Hepatocytes	0	10.292333	3.2920187
9939	False	True	False	False	False	islsec	1	Hepatocytes	0	12.181293	0.0627001
9944	False	False	False	True	False	isimm	1	Immune cells	2	12.194818	-0.40204117
9949	True	False	False	False	False	ishep	1	Hepatocytes	0	10.583448	0.110148005
9953	True	False	False	False	False	ishep	7	Hepatocytes	0	9.374572	-2.2537987
9960	True	False	False	False	False	ishep	4	Hepatocytes	0	10.368295	0.72711706
9961	False	False	True	False	False	ismese	0	Vessel cells	1	4.6563516	1.3077784
9967	False	False	False	True	False	isimm	6	Immune cells	2	11.634406	3.769775
9976	False	False	False	False	True	isother	3	Hepatocytes	0	9.325975	2.144447
9980	False	True	False	False	False	islsec	6	Hepatocytes	0	10.306891	1.5838835
9992	False	True	False	False	False	islsec	2	LSEC	3	4.178823	-1.2532828
9998	False	False	True	False	False	ismese	4	Hepatocytes	0	8.129759	-1.8983986
10000	True	False	False	False	False	ishep	1	Hepatocytes	0	11.492611	-1.0993553
10011	False	False	False	False	True	isother	5	Hepatocytes	0	10.321599	1.1939346
10012	True	False	False	False	False	ishep	6	Hepatocytes	0	9.9417	2.305922
10016	True	False	False	False	False	ishep	3	Hepatocytes	0	9.043974	1.297041
10017	True	False	False	False	False	ishep	1	Hepatocytes	0	10.705461	-0.24744222
10019	False	False	True	False	False	ismese	2	LSEC	3	3.3060849	-1.8011415
10030	False	False	False	False	True	isother	1	Hepatocytes	0	10.69973	-0.11262616
10031	False	False	False	True	False	isimm	3	Immune cells	2	8.449337	4.4416413
10034	False	True	False	False	False	islsec	4	Hepatocytes	0	6.9780803	-1.4019661
10037	False	False	False	True	False	isimm	2	Immune cells	2	4.8220625	-0.5206779
10048	False	False	True	False	False	ismese	4	Hepatocytes	0	8.155014	2.0055559
10049	False	True	False	False	False	islsec	4	Hepatocytes	0	9.153701	-1.4654093
10051	True	False	False	False	False	ishep	3	Hepatocytes	0	6.5491	0.28411508
10058	False	False	True	False	False	ismese	2	LSEC	3	3.261025	-1.4487307
10059	True	False	False	False	False	ishep	3	Hepatocytes	0	8.62716	3.4290884
10064	False	True	False	False	False	islsec	2	LSEC	3	4.562139	-0.9184062
10071	False	False	True	False	False	ismese	1	Hepatocytes	0	11.241471	-1.2889789
10075	False	True	False	False	False	islsec	4	Hepatocytes	0	8.902603	0.042505514
10076	True	False	False	False	False	ishep	6	Hepatocytes	0	11.796653	0.97050023
10087	False	False	False	True	False	isimm	5	Immune cells	2	12.598023	0.10975669
10091	True	False	False	False	False	ishep	6	Hepatocytes	0	10.473713	2.802622
10094	False	True	False	False	False	islsec	2	LSEC	3	4.351074	-3.2656288
10107	True	False	False	False	False	ishep	6	Hepatocytes	0	10.979172	2.5027745
10112	False	False	True	False	False	ismese	0	Vessel cells	1	3.5961196	-0.17405593
10113	True	False	False	False	False	ishep	1	Hepatocytes	0	12.108741	-0.108715095
10118	False	True	False	False	False	islsec	4	Hepatocytes	0	8.505562	1.9763858
10121	False	True	False	False	False	islsec	2	LSEC	3	4.8081264	-0.25059414
10122	True	False	False	False	False	ishep	6	Hepatocytes	0	11.952102	3.0238101
10126	True	False	False	False	False	ishep	4	Hepatocytes	0	9.3971815	0.690929
10134	True	False	False	False	False	ishep	4	Hepatocytes	0	10.176495	-1.7963133
10135	False	False	False	True	False	isimm	5	Immune cells	2	11.89522	0.19054936
10136	False	False	False	True	False	isimm	5	Immune cells	2	10.861526	2.660041
10145	False	True	False	False	False	islsec	2	LSEC	3	6.5274653	-0.907847
10165	False	True	False	False	False	islsec	4	Hepatocytes	0	7.604862	0.41885787
10167	False	False	False	False	True	isother	4	Hepatocytes	0	8.563985	-1.6318973
10174	False	True	False	False	False	islsec	2	LSEC	3	5.1421175	-2.9774609
10178	True	False	False	False	False	ishep	6	Hepatocytes	0	11.067275	2.1500077
10188	False	False	False	True	False	isimm	2	Immune cells	2	5.6785045	-1.3788439
10191	True	False	False	False	False	ishep	1	Hepatocytes	0	11.921503	0.15166913
10204	False	False	False	False	True	isother	5	Hepatocytes	0	11.644447	0.71665674
10217	False	False	False	True	False	isimm	5	Immune cells	2	11.5343275	0.5473399
10218	False	True	False	False	False	islsec	2	LSEC	3	6.694771	-0.98343575
10219	True	False	False	False	False	ishep	6	Hepatocytes	0	11.871202	1.9675676
10227	True	False	False	False	False	ishep	4	Hepatocytes	0	9.642305	0.48490122
10233	False	True	False	False	False	islsec	1	Hepatocytes	0	11.114738	-1.0806051
10238	False	False	False	True	False	isimm	1	Immune cells	2	12.507527	-0.75414693
10252	True	False	False	False	False	ishep	5	Hepatocytes	0	11.04441	2.0793347
10253	False	False	True	False	False	ismese	2	LSEC	3	4.217559	-2.7104187
10254	False	False	False	False	True	isother	4	Hepatocytes	0	10.323325	0.042753704
10259	False	False	False	True	False	isimm	5	Immune cells	2	12.651232	0.17344771
10272	False	True	False	False	False	islsec	2	LSEC	3	2.913204	-1.5447139
10273	False	False	False	True	False	isimm	2	Immune cells	2	5.006127	-2.5030441
10308	False	False	True	False	False	ismese	4	Hepatocytes	0	9.386938	-1.7476308
10329	True	False	False	False	False	ishep	6	Hepatocytes	0	10.408471	2.7770932
10333	True	False	False	False	False	ishep	6	Hepatocytes	0	12.388271	1.3598037
10341	False	True	False	False	False	islsec	2	LSEC	3	4.300805	-0.8760098
10355	True	False	False	False	False	ishep	1	Hepatocytes	0	11.508628	0.6070262
10366	True	False	False	False	False	ishep	3	Hepatocytes	0	8.957428	4.8725157
10388	True	False	False	False	False	ishep	4	Hepatocytes	0	9.955421	-1.0167764
10389	False	False	False	True	False	isimm	3	Immune cells	2	9.338299	5.239116
10453	False	True	False	False	False	islsec	4	Hepatocytes	0	7.930084	-1.3606132
10471	False	False	False	False	True	isother	6	Hepatocytes	0	11.392907	1.2255375
10505	False	False	False	True	False	isimm	2	Immune cells	2	5.468193	0.5071767
10517	False	False	True	False	False	ismese	2	LSEC	3	4.9764075	0.195873
10527	False	True	False	False	False	islsec	2	LSEC	3	5.288812	-2.8453667
10528	True	False	False	False	False	ishep	6	Hepatocytes	0	11.420857	2.5952296
10533	False	True	False	False	False	islsec	2	LSEC	3	3.237777	-1.0632154
10635	True	False	False	False	False	ishep	3	Hepatocytes	0	9.283881	3.4898937
10647	False	False	False	False	True	isother	1	Hepatocytes	0	11.818482	-0.021384105
10649	True	False	False	False	False	ishep	6	Hepatocytes	0	11.808414	3.2438655
10704	False	False	False	False	True	isother	2	LSEC	3	5.713135	-0.68719035
10711	False	True	False	False	False	islsec	4	Hepatocytes	0	8.2183	-0.09365661
10736	False	True	False	False	False	islsec	2	LSEC	3	4.8993025	-1.1124424
10751	True	False	False	False	False	ishep	3	Hepatocytes	0	8.235432	4.425298
10754	True	False	False	False	False	ishep	3	Hepatocytes	0	10.02589	5.014589
10798	False	True	False	False	False	islsec	4	Hepatocytes	0	8.452799	-1.538317
10802	True	False	False	False	False	ishep	6	Hepatocytes	0	12.254504	3.1585085
10829	False	False	False	True	False	isimm	3	Immune cells	2	8.415496	5.609774
10832	True	False	False	False	False	ishep	3	Hepatocytes	0	8.796791	4.446916
10860	False	True	False	False	False	islsec	2	LSEC	3	5.0508127	-2.5856235
10900	True	False	False	False	False	ishep	1	Hepatocytes	0	11.047523	0.5583428
10925	False	False	False	True	False	isimm	3	Immune cells	2	8.879486	4.4231687
10957	True	False	False	False	False	ishep	6	Hepatocytes	0	10.111739	1.8474978
10958	True	False	False	False	False	ishep	2	LSEC	3	7.259958	1.7574786
10971	False	False	False	False	True	isother	6	Hepatocytes	0	10.734788	1.5768064
10972	True	False	False	False	False	ishep	3	Hepatocytes	0	8.477252	4.4638777
10988	True	False	False	False	False	ishep	3	Hepatocytes	0	7.5988135	2.9135032
11000	True	False	False	False	False	ishep	6	Hepatocytes	0	9.901498	1.63417
11015	True	False	False	False	False	ishep	6	Hepatocytes	0	10.352926	1.7690183
11019	True	False	False	False	False	ishep	4	Hepatocytes	0	8.03626	0.1357106
11045	False	False	True	False	False	ismese	2	LSEC	3	3.5681453	0.13861844
11054	False	False	True	False	False	ismese	2	LSEC	3	6.231331	0.6769533
11058	False	False	False	True	False	isimm	3	Immune cells	2	8.073436	5.3568687
11089	True	False	False	False	False	ishep	3	Hepatocytes	0	7.598639	3.5528345
11099	False	True	False	False	False	islsec	2	LSEC	3	5.5405564	-2.6653845
11105	True	False	False	False	False	ishep	6	Hepatocytes	0	12.027394	2.9530056
11127	True	False	False	False	False	ishep	3	Hepatocytes	0	7.640463	5.3965573
11132	True	False	False	False	False	ishep	3	Hepatocytes	0	8.399789	5.191578
11153	True	False	False	False	False	ishep	6	Hepatocytes	0	12.358728	1.5930583
11210	True	False	False	False	False	ishep	3	Hepatocytes	0	7.9795995	4.8481426
11216	True	False	False	False	False	ishep	3	Hepatocytes	0	7.9600954	4.128428
11248	True	False	False	False	False	ishep	5	Hepatocytes	0	11.71294	1.0885079
11249	True	False	False	False	False	ishep	1	Hepatocytes	0	12.2277565	-0.08375895
11275	False	False	True	False	False	ismese	0	Vessel cells	1	3.543426	-0.77984804
11286	True	False	False	False	False	ishep	3	Hepatocytes	0	8.416789	5.5669985
11295	True	False	False	False	False	ishep	3	Hepatocytes	0	8.236169	5.067099
11317	True	False	False	False	False	ishep	3	Hepatocytes	0	8.553449	5.4329076
11330	False	False	False	True	False	isimm	2	Immune cells	2	2.987186	-1.6116022
11331	True	False	False	False	False	ishep	3	Hepatocytes	0	8.365859	4.250792
11341	True	False	False	False	False	ishep	3	Hepatocytes	0	8.478982	5.4973936
11342	False	False	False	True	False	isimm	3	Immune cells	2	8.581802	5.377477
11354	True	False	False	False	False	ishep	1	Hepatocytes	0	11.180938	-1.3494152
11378	False	False	False	True	False	isimm	1	Immune cells	2	11.503705	-0.31233028
11379	False	False	False	True	False	isimm	3	Immune cells	2	8.420689	5.639998
11427	False	False	False	False	True	isother	4	Hepatocytes	0	8.908149	-0.21716267
11435	False	False	False	True	False	isimm	3	Immune cells	2	9.028265	5.0292473
11455	False	True	False	False	False	islsec	3	Hepatocytes	0	7.2648225	1.9599566
11467	False	False	False	False	True	isother	0	Vessel cells	1	4.9013963	2.799096
11504	False	True	False	False	False	islsec	3	Hepatocytes	0	8.323037	4.8083296
11523	False	True	False	False	False	islsec	4	Hepatocytes	0	8.516341	-1.4197524
11524	True	False	False	False	False	ishep	3	Hepatocytes	0	8.3042965	4.7490993
11531	True	False	False	False	False	ishep	3	Hepatocytes	0	8.552931	4.720415
11533	False	True	False	False	False	islsec	2	LSEC	3	4.809553	-2.4129655
11550	False	True	False	False	False	islsec	4	Hepatocytes	0	6.7089896	-1.1373237
11584	True	False	False	False	False	ishep	6	Hepatocytes	0	11.251512	2.658427
11591	False	False	False	True	False	isimm	6	Immune cells	2	12.334077	3.1128714
11605	True	False	False	False	False	ishep	4	Hepatocytes	0	9.002654	0.079325974
11629	False	True	False	False	False	islsec	2	LSEC	3	5.1834865	-2.12484
11632	True	False	False	False	False	ishep	4	Hepatocytes	0	8.659161	0.23763798
11641	False	False	False	True	False	isimm	6	Immune cells	2	12.223221	2.8839169
11685	True	False	False	False	False	ishep	3	Hepatocytes	0	8.238124	4.8874645
11712	False	False	False	True	False	isimm	3	Immune cells	2	8.64464	5.613092
11741	False	False	False	True	False	isimm	3	Immune cells	2	8.143412	5.429332
11804	False	False	False	True	False	isimm	2	Immune cells	2	4.8284044	-1.2307335
11806	True	False	False	False	False	ishep	2	LSEC	3	3.3180757	-0.21424662
11817	False	False	False	True	False	isimm	2	Immune cells	2	3.6713297	-2.6191308
11821	False	True	False	False	False	islsec	2	LSEC	3	5.907193	-2.921292
11851	False	False	False	True	False	isimm	3	Immune cells	2	9.463961	4.7630386
11852	False	True	False	False	False	islsec	2	LSEC	3	6.0469265	-2.913011
11884	False	False	True	False	False	ismese	2	LSEC	3	9.162452	1.9676774
11911	True	False	False	False	False	ishep	4	Hepatocytes	0	10.024774	1.650187
11912	False	True	False	False	False	islsec	2	LSEC	3	6.145546	-0.91252375
11934	True	False	False	False	False	ishep	3	Hepatocytes	0	8.983852	3.3746057
11946	True	False	False	False	False	ishep	6	Hepatocytes	0	11.531928	3.9436173
11954	False	False	False	True	False	isimm	5	Immune cells	2	10.514507	2.68072
11955	True	False	False	False	False	ishep	4	Hepatocytes	0	9.375873	0.28875735
11962	True	False	False	False	False	ishep	6	Hepatocytes	0	11.809869	2.9178145
11979	True	False	False	False	False	ishep	3	Hepatocytes	0	8.119303	4.138028
11990	True	False	False	False	False	ishep	6	Hepatocytes	0	11.430331	2.5567863
12000	False	False	False	True	False	isimm	3	Immune cells	2	8.367749	5.6325903
12017	False	False	True	False	False	ismese	2	LSEC	3	2.6635594	-0.93625146
12065	False	False	False	True	False	isimm	2	Immune cells	2	6.511586	-0.84991664
12066	False	False	True	False	False	ismese	0	Vessel cells	1	2.647359	-0.16143498
12149	True	False	False	False	False	ishep	3	Hepatocytes	0	9.714509	4.2062864
12150	True	False	False	False	False	ishep	6	Hepatocytes	0	10.723593	3.7156596
12165	True	False	False	False	False	ishep	3	Hepatocytes	0	8.388366	4.971618
12181	True	False	False	False	False	ishep	3	Hepatocytes	0	8.8119135	4.0697536
12191	False	False	False	False	True	isother	7	Hepatocytes	0	7.7837977	-1.9794228
12202	False	True	False	False	False	islsec	0	Vessel cells	1	3.6200507	-0.4150903
12203	True	False	False	False	False	ishep	3	Hepatocytes	0	7.898255	3.78782
12232	True	False	False	False	False	ishep	3	Hepatocytes	0	8.207631	5.271584
12244	True	False	False	False	False	ishep	3	Hepatocytes	0	8.152244	4.3406715
12252	True	False	False	False	False	ishep	3	Hepatocytes	0	8.733611	5.2562294
12258	True	False	False	False	False	ishep	6	Hepatocytes	0	11.11277	3.5672603
12276	True	False	False	False	False	ishep	3	Hepatocytes	0	9.212411	4.9608874
12283	False	False	False	False	True	isother	4	Hepatocytes	0	8.598523	-1.7325112
12304	True	False	False	False	False	ishep	1	Hepatocytes	0	11.833538	0.32747844
12309	True	False	False	False	False	ishep	3	Hepatocytes	0	7.958072	3.7851686
12315	False	False	False	True	False	isimm	5	Immune cells	2	11.303741	1.1831943
12332	True	False	False	False	False	ishep	3	Hepatocytes	0	9.976382	4.0780797
12337	True	False	False	False	False	ishep	3	Hepatocytes	0	8.92281	5.343728
12352	False	False	False	True	False	isimm	2	Immune cells	2	4.234812	-0.8071895
12397	True	False	False	False	False	ishep	6	Hepatocytes	0	12.043432	2.4762435
12409	False	True	False	False	False	islsec	2	LSEC	3	3.7764618	-1.1675323
12446	True	False	False	False	False	ishep	3	Hepatocytes	0	8.862467	3.44075
12463	True	False	False	False	False	ishep	3	Hepatocytes	0	8.036441	3.4164004
12484	True	False	False	False	False	ishep	3	Hepatocytes	0	9.038104	5.5316377
12489	True	False	False	False	False	ishep	3	Hepatocytes	0	9.444207	5.1163383
12490	True	False	False	False	False	ishep	3	Hepatocytes	0	9.132563	4.688097
12511	True	False	False	False	False	ishep	6	Hepatocytes	0	11.20248	3.955956
12512	False	True	False	False	False	islsec	3	Hepatocytes	0	7.132555	4.665478
12552	True	False	False	False	False	ishep	3	Hepatocytes	0	9.048058	3.4001014
12572	True	False	False	False	False	ishep	4	Hepatocytes	0	8.623298	0.53335154
12579	True	False	False	False	False	ishep	4	Hepatocytes	0	9.22707	0.90842265
12585	True	False	False	False	False	ishep	3	Hepatocytes	0	9.895893	3.9421055
12614	True	False	False	False	False	ishep	3	Hepatocytes	0	7.677992	3.1850505
12631	False	False	False	True	False	isimm	2	Immune cells	2	6.503677	-1.4496818
12641	True	False	False	False	False	ishep	3	Hepatocytes	0	10.514025	1.559886
12681	False	False	False	True	False	isimm	2	Immune cells	2	4.864739	-0.3332071
12716	False	False	False	True	False	isimm	3	Immune cells	2	7.961822	4.7883277
12728	False	True	False	False	False	islsec	5	Hepatocytes	0	10.57174	1.6444442
12734	False	False	False	False	True	isother	1	Hepatocytes	0	11.677005	-0.67060196
12759	True	False	False	False	False	ishep	3	Hepatocytes	0	9.065928	5.315479
12794	True	False	False	False	False	ishep	6	Hepatocytes	0	12.263299	2.9379053
12812	False	True	False	False	False	islsec	2	LSEC	3	5.8620253	-2.840393
12827	True	False	False	False	False	ishep	3	Hepatocytes	0	9.549424	5.1085362
12841	True	False	False	False	False	ishep	6	Hepatocytes	0	11.528794	3.5671496
12894	True	False	False	False	False	ishep	3	Hepatocytes	0	9.890284	3.5083702
12926	True	False	False	False	False	ishep	5	Hepatocytes	0	10.3311615	3.0728605
12938	True	False	False	False	False	ishep	6	Hepatocytes	0	11.039548	1.8005096
13009	True	False	False	False	False	ishep	6	Hepatocytes	0	11.269729	4.1877675
13010	True	False	False	False	False	ishep	3	Hepatocytes	0	9.859647	3.7384107
16137	False	False	True	False	False	ismese	8	Vessel cells	1	6.805085	0.6445294
16149	True	False	False	False	False	ishep	8	Vessel cells	1	6.7391195	1.3793725
16150	False	False	False	True	False	isimm	8	Immune cells	2	6.6320257	2.1879368
16188	False	False	False	True	False	isimm	8	Immune cells	2	6.564519	1.9358987
16207	False	False	False	True	False	isimm	8	Immune cells	2	6.12761	1.8117713
16222	False	False	False	True	False	isimm	8	Immune cells	2	7.18846	1.0934172
16227	False	True	False	False	False	islsec	0	Vessel cells	1	3.3895392	1.4517771
16229	False	False	True	False	False	ismese	8	Vessel cells	1	6.537951	1.6293426
16250	False	False	False	True	False	isimm	8	Immune cells	2	6.205314	2.0211
16255	False	False	False	True	False	isimm	8	Immune cells	2	5.6631947	1.9928212
16260	False	False	True	False	False	ismese	8	Vessel cells	1	6.7413573	1.1184561
16261	True	False	False	False	False	ishep	8	Vessel cells	1	6.489665	1.8455641
16273	False	True	False	False	False	islsec	0	Vessel cells	1	6.0537653	1.2617013
16274	True	False	False	False	False	ishep	0	Vessel cells	1	4.868618	2.4276664
16286	False	True	False	False	False	islsec	5	Hepatocytes	0	9.700731	2.063878
16302	False	False	True	False	False	ismese	0	Vessel cells	1	5.1897945	0.9310332
16303	False	False	False	False	True	isother	0	Vessel cells	1	5.783846	0.5868096
16312	True	False	False	False	False	ishep	4	Hepatocytes	0	8.85852	1.4437373
16322	False	False	False	True	False	isimm	8	Immune cells	2	5.420262	1.3757197
16326	True	False	False	False	False	ishep	0	Vessel cells	1	6.1691003	1.2320069
16340	False	False	True	False	False	ismese	0	Vessel cells	1	5.4366426	1.2955312
16372	False	False	True	False	False	ismese	8	Vessel cells	1	6.407205	2.10155
16373	True	False	False	False	False	ishep	8	Vessel cells	1	6.551901	1.4246502
16374	True	False	False	False	False	ishep	8	Vessel cells	1	6.165444	2.301444
16383	False	False	True	False	False	ismese	0	Vessel cells	1	5.1528106	1.9355276
16389	True	False	False	False	False	ishep	4	Hepatocytes	0	7.884094	1.6410649
16394	False	False	True	False	False	ismese	8	Vessel cells	1	6.371472	1.7153779
16395	False	False	True	False	False	ismese	8	Vessel cells	1	6.530012	1.7644707
16410	True	False	False	False	False	ishep	8	Vessel cells	1	6.8010297	2.1046212
16411	True	False	False	False	False	ishep	8	Vessel cells	1	7.8495135	2.5128129
16415	False	False	True	False	False	ismese	8	Vessel cells	1	6.1199903	0.86753327
16429	True	False	False	False	False	ishep	3	Hepatocytes	0	9.7777195	2.5722134
16430	False	True	False	False	False	islsec	8	Vessel cells	1	5.832022	1.029378
16431	False	False	False	True	False	isimm	8	Immune cells	2	7.281954	0.8954814
16448	False	False	True	False	False	ismese	8	Vessel cells	1	4.2709	0.96990824
16471	True	False	False	False	False	ishep	8	Vessel cells	1	6.311258	1.5034698
16476	False	False	False	True	False	isimm	8	Immune cells	2	6.105457	1.605398
16477	False	False	False	True	False	isimm	8	Immune cells	2	6.9053655	2.2610407
16481	False	False	False	False	True	isother	0	Vessel cells	1	3.9131663	1.4210016
16487	False	True	False	False	False	islsec	0	Vessel cells	1	4.2496514	0.7729985
16496	False	False	True	False	False	ismese	4	Hepatocytes	0	7.9233613	0.7550808
16497	True	False	False	False	False	ishep	0	Vessel cells	1	4.794854	0.22209464
16498	True	False	False	False	False	ishep	4	Hepatocytes	0	8.030723	1.1444024
16511	False	False	False	True	False	isimm	8	Immune cells	2	6.046923	1.8992772
16512	False	True	False	False	False	islsec	8	Vessel cells	1	5.7076015	1.6283797
16520	False	False	True	False	False	ismese	3	Hepatocytes	0	6.645195	1.8168015
16526	False	True	False	False	False	islsec	8	Vessel cells	1	6.7025046	0.8205127
16527	True	False	False	False	False	ishep	8	Vessel cells	1	8.11307	2.318266
16528	True	False	False	False	False	ishep	8	Vessel cells	1	7.47567	2.0355842
16551	False	False	True	False	False	ismese	0	Vessel cells	1	4.8700666	1.2767321
16552	False	False	False	True	False	isimm	0	Immune cells	2	4.489243	1.4963098
16577	False	False	True	False	False	ismese	0	Vessel cells	1	3.8825572	2.4195566
16584	False	False	False	False	True	isother	8	Vessel cells	1	6.4325824	1.7822164
16591	True	False	False	False	False	ishep	8	Vessel cells	1	6.6524296	1.8950112
16597	False	False	False	True	False	isimm	5	Immune cells	2	8.718817	2.8282282
16603	False	False	True	False	False	ismese	0	Vessel cells	1	2.0013623	1.6149374
16608	False	False	False	True	False	isimm	1	Immune cells	2	11.914323	-0.38049236
16609	False	True	False	False	False	islsec	0	Vessel cells	1	6.318228	-0.5029889
16614	False	False	True	False	False	ismese	8	Vessel cells	1	6.116059	0.30070055
16615	True	False	False	False	False	ishep	8	Vessel cells	1	6.9922695	2.3414733
16638	False	True	False	False	False	islsec	2	LSEC	3	6.8751645	-2.4805036
16639	False	False	False	True	False	isimm	8	Immune cells	2	6.8813505	2.3087647
16645	False	False	True	False	False	ismese	0	Vessel cells	1	4.573516	1.1444377
16650	False	False	False	True	False	isimm	8	Immune cells	2	6.151314	1.9624679
16661	False	True	False	False	False	islsec	8	Vessel cells	1	6.8575864	1.1262199
16662	True	False	False	False	False	ishep	0	Vessel cells	1	5.049481	2.0797374
16667	False	False	False	True	False	isimm	8	Immune cells	2	6.49071	2.4295948
16668	True	False	False	False	False	ishep	5	Hepatocytes	0	10.192912	2.866176
16673	True	False	False	False	False	ishep	8	Vessel cells	1	7.6497235	2.1141124
16678	True	False	False	False	False	ishep	8	Vessel cells	1	5.970965	1.6444749
16682	True	False	False	False	False	ishep	1	Hepatocytes	0	11.058789	-1.8103247
16684	False	False	False	True	False	isimm	8	Immune cells	2	5.1621675	1.3778235
16685	True	False	False	False	False	ishep	8	Vessel cells	1	7.219424	1.9560198
16692	True	False	False	False	False	ishep	8	Vessel cells	1	6.2336574	1.7321209
16697	False	False	False	True	False	isimm	8	Immune cells	2	6.9760737	2.393916
16712	False	False	True	False	False	ismese	0	Vessel cells	1	6.353942	2.5746648
16716	False	True	False	False	False	islsec	2	LSEC	3	6.0780225	-0.43643853
16717	False	False	False	True	False	isimm	8	Immune cells	2	6.4492016	1.9605473
16718	True	False	False	False	False	ishep	8	Vessel cells	1	7.5244145	1.2054828
16726	True	False	False	False	False	ishep	4	Hepatocytes	0	10.36248	-2.393172
16727	True	False	False	False	False	ishep	1	Hepatocytes	0	11.369308	-1.5005492
16730	True	False	False	False	False	ishep	8	Vessel cells	1	7.9421015	1.618389
16731	False	False	True	False	False	ismese	0	Vessel cells	1	2.6260185	1.8859714
16736	True	False	False	False	False	ishep	8	Vessel cells	1	7.587959	2.0809512
16737	False	False	True	False	False	ismese	0	Vessel cells	1	5.510357	-0.11374568
16757	False	True	False	False	False	islsec	8	Vessel cells	1	6.2984767	0.9294752
16762	False	False	True	False	False	ismese	8	Vessel cells	1	7.41608	-0.43820664
16763	False	False	False	True	False	isimm	8	Immune cells	2	6.164659	1.8883193
16764	False	False	False	True	False	isimm	8	Immune cells	2	6.633651	2.2847757
16770	True	False	False	False	False	ishep	8	Vessel cells	1	8.363602	2.3325646
16773	False	False	True	False	False	ismese	8	Vessel cells	1	4.97999	1.467408
16780	True	False	False	False	False	ishep	7	Hepatocytes	0	6.674289	-0.9414894
16789	False	True	False	False	False	islsec	0	Vessel cells	1	5.7820053	0.7594719
16792	True	False	False	False	False	ishep	1	Hepatocytes	0	12.527278	-1.5707611
16794	False	False	False	True	False	isimm	0	Immune cells	2	1.8413811	1.3424208
16799	False	False	True	False	False	ismese	0	Vessel cells	1	2.4994574	1.2122351
16800	False	True	False	False	False	islsec	8	Vessel cells	1	6.915078	0.7496763
16807	True	False	False	False	False	ishep	0	Vessel cells	1	5.3054876	0.5076406
16808	False	True	False	False	False	islsec	8	Vessel cells	1	5.6994843	1.7280866
16812	True	False	False	False	False	ishep	1	Hepatocytes	0	12.604084	-0.71495914
16817	False	False	True	False	False	ismese	0	Vessel cells	1	2.0808067	2.1237338
16818	True	False	False	False	False	ishep	4	Hepatocytes	0	8.521937	2.1285536
16823	False	True	False	False	False	islsec	0	Vessel cells	1	4.6914186	-0.46202755
16824	False	True	False	False	False	islsec	0	Vessel cells	1	6.04285	0.6495336
16825	False	False	False	True	False	isimm	0	Immune cells	2	2.451289	2.6022727
16826	False	False	True	False	False	ismese	0	Vessel cells	1	5.404226	0.34528717
16832	False	True	False	False	False	islsec	0	Vessel cells	1	5.770457	0.317227
16838	True	False	False	False	False	ishep	1	Hepatocytes	0	11.114579	0.028439764
16841	False	False	True	False	False	ismese	0	Vessel cells	1	2.0827525	2.4179256
16845	False	False	True	False	False	ismese	0	Vessel cells	1	2.6415312	2.9950254
16857	True	False	False	False	False	ishep	1	Hepatocytes	0	12.353396	-2.2048278
16883	False	True	False	False	False	islsec	0	Vessel cells	1	6.659268	-2.028239
16884	False	False	True	False	False	ismese	0	Vessel cells	1	2.0483637	1.9257569
16885	False	False	True	False	False	ismese	0	Vessel cells	1	4.83968	2.0922894
16895	True	False	False	False	False	ishep	1	Hepatocytes	0	11.298532	-2.6032684
16902	False	True	False	False	False	islsec	1	Hepatocytes	0	11.280093	-2.1726897
16904	True	False	False	False	False	ishep	8	Vessel cells	1	7.249558	2.1249948
16913	False	True	False	False	False	islsec	1	Hepatocytes	0	5.635839	-1.083091
16916	True	False	False	False	False	ishep	8	Vessel cells	1	6.116223	1.9277893
16922	False	False	False	True	False	isimm	0	Immune cells	2	5.161696	2.5373147
16928	False	True	False	False	False	islsec	0	Vessel cells	1	5.6683073	0.713283
16934	True	False	False	False	False	ishep	1	Hepatocytes	0	11.480578	-0.8857316
16946	False	True	False	False	False	islsec	8	Vessel cells	1	7.2570596	-1.0207816
16947	False	False	False	True	False	isimm	0	Immune cells	2	3.1823595	1.4604036
16948	False	False	True	False	False	ismese	8	Vessel cells	1	7.470228	0.82637477
16949	False	False	True	False	False	ismese	8	Vessel cells	1	7.721699	0.98314613
16954	False	False	True	False	False	ismese	8	Vessel cells	1	7.8705482	0.63375235
16967	False	False	True	False	False	ismese	8	Vessel cells	1	7.6318693	1.3454968
16972	True	False	False	False	False	ishep	1	Hepatocytes	0	11.988518	0.12977932
16974	True	False	False	False	False	ishep	2	LSEC	3	4.649126	0.48632818
16979	False	False	False	True	False	isimm	5	Immune cells	2	8.196139	2.6591835
16985	True	False	False	False	False	ishep	1	Hepatocytes	0	10.781529	-2.2935033
16995	False	False	True	False	False	ismese	0	Vessel cells	1	3.9488137	2.6762087
16996	True	False	False	False	False	ishep	3	Hepatocytes	0	7.948276	2.128824
17000	True	False	False	False	False	ishep	4	Hepatocytes	0	8.0668745	-0.20472969
17002	False	False	True	False	False	ismese	0	Vessel cells	1	5.0109434	1.1243807
17003	False	False	True	False	False	ismese	8	Vessel cells	1	7.1807284	1.2866694
17004	False	False	False	True	False	isimm	8	Immune cells	2	6.8852086	1.2388995
17009	False	False	False	False	True	isother	0	Vessel cells	1	5.3772078	-0.88814723
17012	False	False	True	False	False	ismese	0	Vessel cells	1	1.9742748	1.811355
17013	False	False	True	False	False	ismese	8	Vessel cells	1	6.922777	1.2550234
17027	True	False	False	False	False	ishep	1	Hepatocytes	0	12.567643	-1.9622405
17029	False	False	False	False	True	isother	5	Hepatocytes	0	8.02597	2.245711
17030	True	False	False	False	False	ishep	8	Vessel cells	1	6.936345	1.8000321
17034	False	False	False	False	True	isother	0	Vessel cells	1	4.2523746	-0.34404862
17035	True	False	False	False	False	ishep	8	Vessel cells	1	6.5448127	-3.9572926
17038	False	True	False	False	False	islsec	2	LSEC	3	5.226407	-2.318764
17043	False	False	True	False	False	ismese	0	Vessel cells	1	3.131239	2.698492
17045	False	False	True	False	False	ismese	8	Vessel cells	1	6.2620826	1.8901956
17046	False	False	True	False	False	ismese	8	Vessel cells	1	6.101909	0.44295427
17050	True	False	False	False	False	ishep	1	Hepatocytes	0	12.46024	-1.8881066
17052	False	False	True	False	False	ismese	0	Vessel cells	1	1.9860055	1.1171455
17053	False	True	False	False	False	islsec	0	Vessel cells	1	5.0642414	0.9425243
17063	False	True	False	False	False	islsec	8	Vessel cells	1	7.5351825	0.7823634
17066	False	False	True	False	False	ismese	1	Hepatocytes	0	11.040175	-1.2133057
17068	False	True	False	False	False	islsec	8	Vessel cells	1	6.191216	-0.26426739
17069	False	False	True	False	False	ismese	8	Vessel cells	1	6.4271545	1.5513797
17074	True	False	False	False	False	ishep	8	Vessel cells	1	7.722233	1.5859401
17075	True	False	False	False	False	ishep	8	Vessel cells	1	8.078475	1.9069995
17083	True	False	False	False	False	ishep	0	Vessel cells	1	5.289146	2.3457887
17086	False	False	False	False	True	isother	8	Vessel cells	1	6.826764	1.1049658
17094	False	True	False	False	False	islsec	1	Hepatocytes	0	11.1262665	-0.22251588
17096	False	False	True	False	False	ismese	0	Vessel cells	1	2.8220477	2.719658
17097	False	False	False	False	True	isother	8	Vessel cells	1	7.108321	1.1645383
17115	True	False	False	False	False	ishep	1	Hepatocytes	0	9.598854	-0.6664496
17119	False	False	False	True	False	isimm	8	Immune cells	2	6.6042504	1.4177433
17121	True	False	False	False	False	ishep	0	Vessel cells	1	4.9665146	-0.1476033
17131	False	False	True	False	False	ismese	0	Vessel cells	1	2.4209485	2.1562757
17137	False	False	True	False	False	ismese	0	Vessel cells	1	2.2712624	1.5902635
17142	False	False	True	False	False	ismese	0	Vessel cells	1	1.3473321	1.0922563
17153	False	False	True	False	False	ismese	8	Vessel cells	1	6.6403217	1.1797636
17168	True	False	False	False	False	ishep	1	Hepatocytes	0	11.938888	-0.24481173
17169	False	True	False	False	False	islsec	2	LSEC	3	4.8430057	-2.0096488
17170	False	False	True	False	False	ismese	0	Vessel cells	1	1.8171923	1.1098347
17174	True	False	False	False	False	ishep	4	Hepatocytes	0	7.978376	1.5753756
17175	True	False	False	False	False	ishep	8	Vessel cells	1	6.22561	1.0089101
17176	False	False	True	False	False	ismese	8	Vessel cells	1	7.2281327	0.29469514
17181	True	False	False	False	False	ishep	8	Vessel cells	1	7.31957	0.49352264
17182	False	False	True	False	False	ismese	8	Vessel cells	1	7.054045	1.2194312
17188	False	False	False	False	True	isother	8	Vessel cells	1	7.547106	0.92085785
17198	False	False	True	False	False	ismese	8	Vessel cells	1	4.109632	0.8179498
17199	True	False	False	False	False	ishep	1	Hepatocytes	0	9.847447	-2.7078733
17200	True	False	False	False	False	ishep	1	Hepatocytes	0	11.095608	-2.203448
17201	True	False	False	False	False	ishep	8	Vessel cells	1	8.063852	0.9764754
17202	False	False	True	False	False	ismese	8	Vessel cells	1	7.1956916	1.2637142
17211	False	True	False	False	False	islsec	4	Hepatocytes	0	6.956237	-2.774336
17214	False	False	False	False	True	isother	8	Vessel cells	1	7.2703843	1.4559499
17216	True	False	False	False	False	ishep	1	Hepatocytes	0	11.600439	-2.037429
17220	False	False	False	False	True	isother	8	Vessel cells	1	7.035245	1.1226251
17221	False	True	False	False	False	islsec	0	Vessel cells	1	5.710835	0.26751676
17231	False	True	False	False	False	islsec	2	LSEC	3	3.0161371	-0.60857433
17248	False	False	True	False	False	ismese	8	Vessel cells	1	7.588852	1.3738234
17251	True	False	False	False	False	ishep	1	Hepatocytes	0	9.986064	-1.863687
17264	True	False	False	False	False	ishep	1	Hepatocytes	0	11.817377	-1.8028494
17279	False	True	False	False	False	islsec	8	Vessel cells	1	7.7787943	0.8001541
17280	False	False	True	False	False	ismese	8	Vessel cells	1	8.082557	0.99282306
17287	True	False	False	False	False	ishep	4	Hepatocytes	0	7.9856386	0.9916133
17292	False	True	False	False	False	islsec	4	Hepatocytes	0	9.054148	-2.890458
17300	True	False	False	False	False	ishep	1	Hepatocytes	0	10.806863	-0.45301914
17301	False	False	False	True	False	isimm	1	Immune cells	2	11.122283	-0.0364237
17304	False	True	False	False	False	islsec	8	Vessel cells	1	6.297296	0.6056691
17305	False	False	False	True	False	isimm	8	Immune cells	2	6.9328127	1.0071336
17315	False	False	True	False	False	ismese	0	Vessel cells	1	4.9387317	1.7802355
17316	False	True	False	False	False	islsec	8	Vessel cells	1	6.2934484	1.570844
17317	True	False	False	False	False	ishep	1	Hepatocytes	0	12.458057	-2.111536
17318	False	True	False	False	False	islsec	0	Vessel cells	1	3.4371526	-0.88156325
17320	True	False	False	False	False	ishep	8	Vessel cells	1	6.615718	2.1772354
17321	True	False	False	False	False	ishep	8	Vessel cells	1	7.71687	1.1897286
17326	True	False	False	False	False	ishep	1	Hepatocytes	0	9.286715	-0.773682
17327	False	True	False	False	False	islsec	0	Vessel cells	1	4.4406986	0.13002601
17328	True	False	False	False	False	ishep	0	Vessel cells	1	5.882113	0.23882817
17329	False	True	False	False	False	islsec	7	Hepatocytes	0	6.736809	-3.0296364
17333	True	False	False	False	False	ishep	8	Vessel cells	1	7.9196467	1.611404
17349	False	False	False	True	False	isimm	8	Immune cells	2	7.50344	0.27773908
17350	False	False	True	False	False	ismese	8	Vessel cells	1	5.4930654	1.7870868
17356	False	True	False	False	False	islsec	2	LSEC	3	5.308707	-0.65602803
17359	False	False	True	False	False	ismese	0	Vessel cells	1	2.9471836	1.6830033
17360	False	False	False	True	False	isimm	8	Immune cells	2	6.615791	0.7388021
17365	False	False	False	True	False	isimm	2	Immune cells	2	5.2213955	-2.02323
17366	True	False	False	False	False	ishep	1	Hepatocytes	0	10.9772625	-1.9241974
17369	True	False	False	False	False	ishep	1	Hepatocytes	0	11.048986	-0.05570861
17372	False	True	False	False	False	islsec	0	Vessel cells	1	4.594897	1.9167476
17374	True	False	False	False	False	ishep	8	Vessel cells	1	5.933612	1.414681
17376	True	False	False	False	False	ishep	5	Hepatocytes	0	10.43285	1.3513952
17385	False	False	False	False	True	isother	5	Hepatocytes	0	9.313705	0.99448436
17386	False	False	True	False	False	ismese	8	Vessel cells	1	6.819224	0.5116014
17389	True	False	False	False	False	ishep	1	Hepatocytes	0	12.410339	-1.8530066
17398	False	True	False	False	False	islsec	8	Vessel cells	1	6.045681	0.64164364
17399	False	False	False	True	False	isimm	8	Immune cells	2	7.4612436	0.2652442
17404	False	False	True	False	False	ismese	8	Vessel cells	1	5.4579644	1.4573498
17416	True	False	False	False	False	ishep	1	Hepatocytes	0	11.377126	-1.8265945
17418	False	False	False	False	True	isother	8	Vessel cells	1	6.626379	1.8250074
17420	False	False	True	False	False	ismese	5	Hepatocytes	0	10.124921	1.8788635
17427	False	False	False	True	False	isimm	8	Immune cells	2	7.008857	0.7213488
17428	False	False	False	True	False	isimm	8	Immune cells	2	7.7396717	1.5309523
17433	True	False	False	False	False	ishep	1	Hepatocytes	0	9.847659	-3.0128691
17435	True	False	False	False	False	ishep	8	Vessel cells	1	5.513997	1.7446152
17436	True	False	False	False	False	ishep	8	Vessel cells	1	7.1536784	0.6678349
17442	True	False	False	False	False	ishep	1	Hepatocytes	0	10.186323	0.9690999
17449	True	False	False	False	False	ishep	7	Hepatocytes	0	8.718548	-3.1623714
17453	True	False	False	False	False	ishep	1	Hepatocytes	0	12.37507	-1.854628
17459	True	False	False	False	False	ishep	3	Hepatocytes	0	7.6067643	2.5294087
17464	False	True	False	False	False	islsec	1	Hepatocytes	0	11.925496	-1.4523853
17465	True	False	False	False	False	ishep	8	Vessel cells	1	6.9225945	1.4395223
17466	True	False	False	False	False	ishep	8	Vessel cells	1	6.5091705	1.0754439
17468	True	False	False	False	False	ishep	0	Vessel cells	1	5.844032	-0.201894
17469	True	False	False	False	False	ishep	5	Hepatocytes	0	9.25255	1.350169
17473	True	False	False	False	False	ishep	1	Hepatocytes	0	11.476228	-2.759871
17475	False	False	True	False	False	ismese	0	Vessel cells	1	3.932322	0.24789292
17476	False	True	False	False	False	islsec	8	Vessel cells	1	6.294978	0.6752707
17479	False	False	True	False	False	ismese	8	Vessel cells	1	7.6004314	0.3905454
17482	True	False	False	False	False	ishep	0	Vessel cells	1	5.3131876	1.2728233
17485	False	True	False	False	False	islsec	0	Vessel cells	1	5.024623	-1.3198999
17491	False	False	True	False	False	ismese	8	Vessel cells	1	7.4532547	-0.5697985
17492	True	False	False	False	False	ishep	7	Hepatocytes	0	9.293431	-2.6078715
17504	False	False	False	False	True	isother	0	Vessel cells	1	5.504864	2.0764008
17507	False	False	False	True	False	isimm	0	Immune cells	2	5.405738	-0.7566904
17508	False	True	False	False	False	islsec	5	Hepatocytes	0	9.912474	3.054386
17515	False	False	True	False	False	ismese	5	Hepatocytes	0	8.319202	2.0199878
17522	False	False	False	True	False	isimm	8	Immune cells	2	6.2334943	1.8797934
17527	False	False	True	False	False	ismese	0	Vessel cells	1	3.3248734	0.9895056
17530	False	True	False	False	False	islsec	4	Hepatocytes	0	6.946043	-2.6508904
17534	True	False	False	False	False	ishep	4	Hepatocytes	0	8.817805	0.9900924
17540	True	False	False	False	False	ishep	8	Vessel cells	1	7.459147	0.90004736
17544	True	False	False	False	False	ishep	1	Hepatocytes	0	10.877959	-1.4268278
17545	False	True	False	False	False	islsec	7	Hepatocytes	0	6.0200853	0.48676366
17552	False	False	False	False	True	isother	4	Hepatocytes	0	7.560468	-0.39222157
17554	False	False	True	False	False	ismese	0	Vessel cells	1	3.7876449	2.621252
17555	False	False	True	False	False	ismese	1	Hepatocytes	0	9.742166	-3.1360614
17571	False	False	True	False	False	ismese	8	Vessel cells	1	5.588062	0.44351974
17578	False	False	True	False	False	ismese	8	Vessel cells	1	7.650811	0.136357
17579	True	False	False	False	False	ishep	8	Vessel cells	1	6.370578	0.5251339
17589	False	False	True	False	False	ismese	0	Vessel cells	1	6.5019245	1.479523
17590	False	False	True	False	False	ismese	0	Vessel cells	1	6.2739716	1.2077489
17591	False	True	False	False	False	islsec	8	Vessel cells	1	5.6178384	0.09432968
17596	True	False	False	False	False	ishep	1	Hepatocytes	0	9.963442	-1.1509751
17598	True	False	False	False	False	ishep	8	Vessel cells	1	6.3289948	0.48991087
17600	True	False	False	False	False	ishep	5	Hepatocytes	0	9.54121	1.0864307
17602	False	False	True	False	False	ismese	0	Vessel cells	1	5.6146536	1.3668619
17606	True	False	False	False	False	ishep	3	Hepatocytes	0	7.9901233	2.9868958
17609	True	False	False	False	False	ishep	4	Hepatocytes	0	6.572241	-0.9009275
17612	False	True	False	False	False	islsec	8	Vessel cells	1	5.260681	1.2778937
17613	True	False	False	False	False	ishep	2	LSEC	3	5.6587353	-0.3347574
17620	False	False	True	False	False	ismese	8	Vessel cells	1	6.9476013	1.8007833
17621	False	True	False	False	False	islsec	2	LSEC	3	5.5885644	-1.739181
17625	False	False	True	False	False	ismese	8	Vessel cells	1	6.8247514	1.8064349
17628	True	False	False	False	False	ishep	1	Hepatocytes	0	10.648868	-0.8846541
17629	True	False	False	False	False	ishep	1	Hepatocytes	0	11.804015	-2.1880407
17632	True	False	False	False	False	ishep	6	Hepatocytes	0	10.668226	1.7644597
17633	False	False	True	False	False	ismese	0	Vessel cells	1	5.2839746	1.5777621
17635	True	False	False	False	False	ishep	1	Hepatocytes	0	11.356754	-2.720393
17637	False	False	True	False	False	ismese	8	Vessel cells	1	8.863589	2.4512596
17638	True	False	False	False	False	ishep	1	Hepatocytes	0	10.85247	-2.9627657
17649	False	True	False	False	False	islsec	8	Vessel cells	1	6.522404	-0.47176114
17650	True	False	False	False	False	ishep	1	Hepatocytes	0	10.159857	-2.9147701
17651	False	False	True	False	False	ismese	0	Vessel cells	1	4.1542854	1.5165592
17652	False	False	True	False	False	ismese	8	Vessel cells	1	4.8753734	0.8503884
17653	False	False	True	False	False	ismese	8	Vessel cells	1	6.5120635	-4.4022512
17658	False	False	False	False	True	isother	0	Vessel cells	1	6.289712	1.661895
17660	False	False	True	False	False	ismese	0	Vessel cells	1	5.0911417	1.9410422
17661	False	True	False	False	False	islsec	0	Vessel cells	1	5.124226	0.14328869
17664	False	False	False	True	False	isimm	1	Immune cells	2	11.836817	-0.5593661
17667	True	False	False	False	False	ishep	4	Hepatocytes	0	7.7052636	0.16032466
17668	True	False	False	False	False	ishep	5	Hepatocytes	0	9.743331	1.4398721
17678	False	False	True	False	False	ismese	0	Vessel cells	1	3.7213511	2.1965575
17679	True	False	False	False	False	ishep	1	Hepatocytes	0	12.401972	-1.2085686
17681	False	False	True	False	False	ismese	0	Vessel cells	1	4.8930736	1.6141436
17682	False	False	True	False	False	ismese	8	Vessel cells	1	6.7064495	-4.0037346
17683	True	False	False	False	False	ishep	8	Vessel cells	1	6.9070125	-0.035551608
17684	True	False	False	False	False	ishep	8	Vessel cells	1	7.308711	1.2022892
17687	False	True	False	False	False	islsec	2	LSEC	3	4.350284	-0.18851362
17688	False	False	True	False	False	ismese	0	Vessel cells	1	4.4970217	1.6683749
17689	True	False	False	False	False	ishep	1	Hepatocytes	0	10.733061	-0.6865553
17700	False	False	True	False	False	ismese	0	Vessel cells	1	5.4645524	1.2078533
17708	True	False	False	False	False	ishep	2	LSEC	3	3.172267	-2.1216347
17711	True	False	False	False	False	ishep	4	Hepatocytes	0	8.8854685	-2.9454865
17712	True	False	False	False	False	ishep	7	Hepatocytes	0	7.360691	0.4830091
17718	False	False	True	False	False	ismese	0	Vessel cells	1	2.535421	0.0392321
17724	True	False	False	False	False	ishep	7	Hepatocytes	0	9.316234	-3.8730798
17729	False	True	False	False	False	islsec	0	Vessel cells	1	4.166928	-1.1257025
17731	True	False	False	False	False	ishep	1	Hepatocytes	0	8.847542	0.1843738
17733	False	False	True	False	False	ismese	0	Vessel cells	1	3.9478307	2.642236
17734	False	False	True	False	False	ismese	0	Vessel cells	1	5.564933	0.24471422
17736	False	False	True	False	False	ismese	0	Vessel cells	1	3.6678047	2.1049225
17737	False	False	True	False	False	ismese	8	Vessel cells	1	6.409288	-4.0642176
17739	False	False	True	False	False	ismese	0	Vessel cells	1	3.4026115	2.4429078
17740	False	False	True	False	False	ismese	0	Vessel cells	1	2.9634132	2.7034104
17741	False	False	True	False	False	ismese	0	Vessel cells	1	3.8668709	2.5540318
17745	False	False	True	False	False	ismese	0	Vessel cells	1	5.8472395	1.2625005
17746	True	False	False	False	False	ishep	8	Vessel cells	1	7.5254445	1.1845003
17752	True	False	False	False	False	ishep	0	Vessel cells	1	5.916025	1.8853728
17761	False	False	True	False	False	ismese	0	Vessel cells	1	2.6433237	2.6528924
17762	True	False	False	False	False	ishep	8	Vessel cells	1	6.589019	-4.1417212
17764	True	False	False	False	False	ishep	1	Hepatocytes	0	11.246994	-0.49611473
17766	True	False	False	False	False	ishep	8	Vessel cells	1	5.823503	0.28667712
17769	False	False	False	False	True	isother	0	Vessel cells	1	4.852893	2.3067348
17773	False	False	True	False	False	ismese	0	Vessel cells	1	3.40051	2.5762403
17774	False	False	True	False	False	ismese	0	Vessel cells	1	5.117496	2.192482
17775	False	False	True	False	False	ismese	8	Vessel cells	1	6.115589	1.2108661
17776	False	False	True	False	False	ismese	8	Vessel cells	1	6.066781	1.3030409
17778	False	False	True	False	False	ismese	5	Hepatocytes	0	9.628816	2.9526203
17782	False	False	True	False	False	ismese	0	Vessel cells	1	5.0991406	1.1917852
17783	False	False	True	False	False	ismese	0	Vessel cells	1	5.605068	1.8543414
17784	True	False	False	False	False	ishep	8	Vessel cells	1	6.488168	-3.810549
17790	False	False	True	False	False	ismese	0	Vessel cells	1	5.658454	-0.1365944
17801	False	True	False	False	False	islsec	7	Hepatocytes	0	7.2735786	0.59493375
17813	False	False	True	False	False	ismese	0	Vessel cells	1	3.2575257	2.9871516
17814	False	False	True	False	False	ismese	0	Vessel cells	1	4.600618	2.2239337
17821	False	False	True	False	False	ismese	0	Vessel cells	1	4.7639565	2.489809
17831	False	False	True	False	False	ismese	0	Vessel cells	1	3.108369	1.5528892
17832	False	False	True	False	False	ismese	0	Vessel cells	1	2.644147	1.8940139
17834	True	False	False	False	False	ishep	1	Hepatocytes	0	9.783391	-3.0498054
17839	True	False	False	False	False	ishep	0	Vessel cells	1	6.0200963	0.28590113
17840	True	False	False	False	False	ishep	8	Vessel cells	1	6.3275833	1.1414682
17846	False	False	True	False	False	ismese	0	Vessel cells	1	2.8023396	2.932695
17856	False	False	True	False	False	ismese	0	Vessel cells	1	4.6214657	2.6385746
17861	False	False	False	True	False	isimm	0	Immune cells	2	1.938217	1.457633
17867	True	False	False	False	False	ishep	8	Vessel cells	1	6.5175385	-4.4905953
17868	True	False	False	False	False	ishep	8	Vessel cells	1	6.28022	1.2695076
17869	False	False	True	False	False	ismese	5	Hepatocytes	0	9.345217	1.5527707
17879	True	False	False	False	False	ishep	1	Hepatocytes	0	8.731073	-2.371417
17885	False	True	False	False	False	islsec	0	Vessel cells	1	5.352511	1.4213655
17886	True	False	False	False	False	ishep	0	Vessel cells	1	5.5618734	2.066033
17887	False	False	True	False	False	ismese	0	Vessel cells	1	2.1416566	1.7000859
17891	False	False	True	False	False	ismese	0	Vessel cells	1	2.4355674	2.2104485
17894	True	False	False	False	False	ishep	8	Vessel cells	1	6.7556963	2.1388733
17902	False	True	False	False	False	islsec	0	Vessel cells	1	3.2294695	1.2024659
17903	False	False	True	False	False	ismese	8	Vessel cells	1	8.320149	1.0951675
17907	False	False	True	False	False	ismese	0	Vessel cells	1	3.6201813	2.4438245
17911	False	False	True	False	False	ismese	0	Vessel cells	1	3.0298035	-0.44847676
17912	True	False	False	False	False	ishep	8	Vessel cells	1	6.351257	1.2612122
17920	False	False	False	True	False	isimm	0	Immune cells	2	2.2159185	1.1965032
17921	False	True	False	False	False	islsec	1	Hepatocytes	0	11.710428	-1.7449008
17923	False	False	True	False	False	ismese	0	Vessel cells	1	2.7003493	0.51433897
17926	False	True	False	False	False	islsec	7	Hepatocytes	0	6.07854	0.13387716
17930	False	False	True	False	False	ismese	0	Vessel cells	1	3.1342788	1.7549292
17931	False	False	True	False	False	ismese	7	Hepatocytes	0	7.706229	-3.3882792
17932	False	False	True	False	False	ismese	5	Hepatocytes	0	9.514601	1.6028849
17937	True	False	False	False	False	ishep	0	Vessel cells	1	5.192649	2.4481754
17942	False	False	True	False	False	ismese	0	Vessel cells	1	4.3144393	2.666363
17943	False	False	True	False	False	ismese	8	Vessel cells	1	6.390629	-4.64483
17950	True	False	False	False	False	ishep	0	Vessel cells	1	4.747041	2.5116787
17953	True	False	False	False	False	ishep	4	Hepatocytes	0	10.237685	-1.612777
17954	True	False	False	False	False	ishep	1	Hepatocytes	0	11.13394	-1.793012
17959	True	False	False	False	False	ishep	1	Hepatocytes	0	10.627852	-0.32304454
17963	True	False	False	False	False	ishep	8	Vessel cells	1	6.439948	2.3630812
17964	True	False	False	False	False	ishep	0	Vessel cells	1	6.072269	2.2062242
17967	False	False	False	True	False	isimm	0	Immune cells	2	2.8471296	0.890541
17968	False	True	False	False	False	islsec	7	Hepatocytes	0	6.929376	1.001651
17978	True	False	False	False	False	ishep	8	Vessel cells	1	6.401909	-4.4797506
17983	False	False	False	False	True	isother	3	Hepatocytes	0	7.52337	3.333486
17984	False	False	True	False	False	ismese	0	Vessel cells	1	2.3258543	2.8887022
17987	True	False	False	False	False	ishep	8	Vessel cells	1	6.534727	-4.368261
17988	False	False	False	False	True	isother	0	Vessel cells	1	5.258701	2.062315
17989	True	False	False	False	False	ishep	0	Vessel cells	1	4.7236953	1.8693106
17993	False	False	True	False	False	ismese	8	Vessel cells	1	6.312976	-4.489135
17998	False	False	True	False	False	ismese	0	Vessel cells	1	3.9586575	2.2745676
18002	False	False	False	True	False	isimm	1	Immune cells	2	8.950066	-1.5224618
18003	False	False	False	False	True	isother	4	Hepatocytes	0	8.664812	-1.4394381
18011	False	False	False	True	False	isimm	8	Immune cells	2	6.8997593	0.9891168
18012	False	True	False	False	False	islsec	0	Vessel cells	1	4.130938	0.8437053
18013	True	False	False	False	False	ishep	1	Hepatocytes	0	10.584789	-1.7584754
18015	False	False	False	False	True	isother	5	Hepatocytes	0	8.318535	2.1510777
18018	False	False	True	False	False	ismese	0	Vessel cells	1	3.0601392	0.52575016
18019	False	False	True	False	False	ismese	0	Vessel cells	1	2.5003808	-0.04063666
18020	False	True	False	False	False	islsec	0	Vessel cells	1	4.3514633	0.5299164
18028	False	False	True	False	False	ismese	0	Vessel cells	1	2.8434663	2.937796
18031	True	False	False	False	False	ishep	8	Vessel cells	1	6.412189	-4.5490103
18034	False	True	False	False	False	islsec	0	Vessel cells	1	4.4315195	0.081398875
18035	False	False	True	False	False	ismese	2	LSEC	3	3.3316553	-1.0344838
18036	True	False	False	False	False	ishep	1	Hepatocytes	0	9.602535	-0.91123205
18039	False	False	True	False	False	ismese	0	Vessel cells	1	4.9530435	2.2587771
18046	True	False	False	False	False	ishep	0	Vessel cells	1	6.2770324	1.3694557
18047	False	False	True	False	False	ismese	8	Vessel cells	1	6.376837	-4.322795
18048	False	False	False	True	False	isimm	8	Immune cells	2	6.480262	1.520404
18052	True	False	False	False	False	ishep	1	Hepatocytes	0	12.136309	-2.0001535
18055	False	False	True	False	False	ismese	0	Vessel cells	1	4.9087667	2.0162544
18059	False	False	True	False	False	ismese	8	Vessel cells	1	6.2189937	-4.381545
18060	False	False	True	False	False	ismese	8	Vessel cells	1	5.7578754	0.8358009
18061	False	False	True	False	False	ismese	5	Hepatocytes	0	9.506534	2.469383
18066	False	True	False	False	False	islsec	8	Vessel cells	1	6.390402	0.13200922
18069	False	False	True	False	False	ismese	1	Hepatocytes	0	10.551851	-1.7589878
18070	False	False	True	False	False	ismese	0	Vessel cells	1	3.647092	0.6106938
18071	False	False	False	True	False	isimm	0	Immune cells	2	3.1940591	-0.49858922
18074	False	False	True	False	False	ismese	8	Vessel cells	1	6.804763	-3.6598754
18084	False	True	False	False	False	islsec	0	Vessel cells	1	5.3861012	1.2447507
18090	False	True	False	False	False	islsec	2	LSEC	3	5.1460238	-0.8523275
18098	True	False	False	False	False	ishep	8	Vessel cells	1	6.2062716	-4.3837347
18108	False	False	True	False	False	ismese	0	Vessel cells	1	5.2602158	0.5697411
18109	False	False	True	False	False	ismese	3	Hepatocytes	0	8.502544	2.8867426
18113	False	False	True	False	False	ismese	0	Vessel cells	1	2.3639207	1.0168493
18123	True	False	False	False	False	ishep	8	Vessel cells	1	6.5035257	-4.0872064
18137	False	False	False	False	True	isother	0	Vessel cells	1	5.6957984	0.69487906
18138	False	False	True	False	False	ismese	0	Vessel cells	1	2.4600804	3.180365
18152	False	False	True	False	False	ismese	0	Vessel cells	1	4.488509	2.020786
18156	False	False	True	False	False	ismese	0	Vessel cells	1	6.089922	1.4344773
18157	True	False	False	False	False	ishep	8	Vessel cells	1	6.4084454	-4.6140504
18158	False	False	True	False	False	ismese	8	Vessel cells	1	6.632015	-3.7129433
18170	False	True	False	False	False	islsec	2	LSEC	3	3.2420871	-1.813589
18171	False	True	False	False	False	islsec	0	Vessel cells	1	6.0150514	-1.0738951
18172	True	False	False	False	False	ishep	2	LSEC	3	5.484798	2.136147
18182	False	False	True	False	False	ismese	3	Hepatocytes	0	6.2134967	1.6652995
18183	False	False	True	False	False	ismese	8	Vessel cells	1	7.3899713	-2.406576
18184	False	True	False	False	False	islsec	0	Vessel cells	1	3.4751012	0.5531089
18185	False	False	True	False	False	ismese	0	Vessel cells	1	2.5105095	2.9917939
18191	False	True	False	False	False	islsec	2	LSEC	3	4.4503584	2.54091
18194	False	False	False	False	True	isother	8	Vessel cells	1	6.591284	-3.2598698
18198	True	False	False	False	False	ishep	8	Vessel cells	1	6.6976657	0.47213513
18200	False	False	True	False	False	ismese	0	Vessel cells	1	3.1358142	2.2154865
18201	False	False	True	False	False	ismese	0	Vessel cells	1	2.6884944	2.8021228
18210	True	False	False	False	False	ishep	7	Hepatocytes	0	7.0843954	0.17616306
18214	False	False	True	False	False	ismese	8	Vessel cells	1	6.4331274	-4.2662044
18219	False	False	False	False	True	isother	3	Hepatocytes	0	7.313236	2.2029893
18223	False	True	False	False	False	islsec	8	Vessel cells	1	6.3416767	0.9973487
18224	False	False	True	False	False	ismese	0	Vessel cells	1	2.0538783	1.634576
18227	False	False	False	True	False	isimm	5	Immune cells	2	10.542994	2.5335698
18230	False	True	False	False	False	islsec	7	Hepatocytes	0	6.576097	-1.6351442
18232	True	False	False	False	False	ishep	8	Vessel cells	1	6.413741	0.38117525
18233	True	False	False	False	False	ishep	8	Vessel cells	1	7.4540763	1.2707952
18235	True	False	False	False	False	ishep	1	Hepatocytes	0	9.779944	-1.7614689
18236	False	False	False	False	True	isother	0	Vessel cells	1	4.7411866	0.15848365
18239	False	False	True	False	False	ismese	0	Vessel cells	1	2.675247	3.0081372
18249	False	False	True	False	False	ismese	8	Vessel cells	1	6.804199	0.19200034
18250	False	False	True	False	False	ismese	0	Vessel cells	1	2.7172513	2.8004384
18251	False	False	True	False	False	ismese	0	Vessel cells	1	2.001714	1.7484772
18257	False	False	False	True	False	isimm	0	Immune cells	2	2.4280457	0.93903404
18258	False	False	True	False	False	ismese	8	Vessel cells	1	4.306199	1.1601629
18260	False	False	True	False	False	ismese	8	Vessel cells	1	6.549929	-3.981467
18261	False	False	True	False	False	ismese	0	Vessel cells	1	3.4123974	2.471209
18262	False	False	False	True	False	isimm	0	Immune cells	2	2.1259122	2.6111457
18264	False	False	False	True	False	isimm	2	Immune cells	2	4.8644853	0.33777806
18266	True	False	False	False	False	ishep	4	Hepatocytes	0	7.9353266	0.3117379
18267	False	True	False	False	False	islsec	2	LSEC	3	2.883159	-0.18398117
18268	True	False	False	False	False	ishep	8	Vessel cells	1	6.4346867	-4.4900064
18269	True	False	False	False	False	ishep	2	LSEC	3	5.1620307	0.44421068
18270	False	False	False	False	True	isother	0	Vessel cells	1	5.7137356	2.0395885
18271	False	True	False	False	False	islsec	7	Hepatocytes	0	6.9258733	-0.6199805
18272	False	True	False	False	False	islsec	3	Hepatocytes	0	7.459588	2.3869064
18275	False	False	True	False	False	ismese	8	Vessel cells	1	7.12804	0.11158283
18276	False	False	True	False	False	ismese	8	Vessel cells	1	6.2056103	0.3358316
18277	False	False	True	False	False	ismese	0	Vessel cells	1	1.9175667	2.088783
18281	True	False	False	False	False	ishep	3	Hepatocytes	0	6.72893	-0.220191
18287	False	False	True	False	False	ismese	0	Vessel cells	1	5.017978	3.1413903
18288	True	False	False	False	False	ishep	1	Hepatocytes	0	12.267127	-2.1640735
18292	False	True	False	False	False	islsec	0	Vessel cells	1	2.8305116	2.635317
18300	False	False	True	False	False	ismese	0	Vessel cells	1	4.9766994	-0.09702308
18306	True	False	False	False	False	ishep	8	Vessel cells	1	6.1317854	-4.2570996
18307	False	False	True	False	False	ismese	8	Vessel cells	1	6.319646	-4.5806446
18311	True	False	False	False	False	ishep	1	Hepatocytes	0	11.544615	-2.14659
18318	False	False	True	False	False	ismese	0	Vessel cells	1	3.8923948	2.0134792
18320	False	False	True	False	False	ismese	8	Vessel cells	1	5.5646706	2.2272356
18325	False	False	False	True	False	isimm	0	Immune cells	2	3.001429	2.4657204
18326	False	False	False	True	False	isimm	8	Immune cells	2	5.827262	2.3788662
18331	False	False	False	False	True	isother	8	Vessel cells	1	6.7473354	-3.6485994
18336	False	True	False	False	False	islsec	8	Vessel cells	1	7.1672745	1.2676655
18341	True	False	False	False	False	ishep	7	Hepatocytes	0	6.163089	-0.5182045
18342	False	False	False	False	True	isother	3	Hepatocytes	0	6.4650955	1.7036694
18344	True	False	False	False	False	ishep	8	Vessel cells	1	6.4862466	-4.1830673
18345	False	False	True	False	False	ismese	8	Vessel cells	1	7.2659645	0.41589296
18347	False	False	True	False	False	ismese	0	Vessel cells	1	2.4031549	2.2718089
18351	True	False	False	False	False	ishep	4	Hepatocytes	0	8.505693	1.5670418
18357	False	False	False	False	True	isother	3	Hepatocytes	0	7.3166804	1.0499852
18361	False	False	True	False	False	ismese	8	Vessel cells	1	6.903572	-3.5826745
18363	False	True	False	False	False	islsec	7	Hepatocytes	0	7.662178	-0.8397998
18364	False	False	True	False	False	ismese	0	Vessel cells	1	4.2799487	2.4708416
18365	False	False	True	False	False	ismese	0	Vessel cells	1	2.4321303	1.0981594
18366	False	False	True	False	False	ismese	8	Vessel cells	1	6.197313	-4.608891
18370	False	False	True	False	False	ismese	0	Vessel cells	1	2.3410423	2.776413
18371	False	False	True	False	False	ismese	0	Vessel cells	1	3.0463603	2.9203432
18376	True	False	False	False	False	ishep	8	Vessel cells	1	6.1979723	-4.615418
18384	False	False	True	False	False	ismese	0	Vessel cells	1	3.5944195	1.5003307
18385	False	False	True	False	False	ismese	0	Vessel cells	1	5.547287	2.725129
18386	False	False	True	False	False	ismese	0	Vessel cells	1	4.1257715	2.4335163
18392	True	False	False	False	False	ishep	8	Vessel cells	1	6.0176	-4.5783544
18393	False	False	False	False	True	isother	4	Hepatocytes	0	6.821492	0.45401397
18398	False	False	True	False	False	ismese	0	Vessel cells	1	4.664901	0.7347755
18399	False	True	False	False	False	islsec	8	Vessel cells	1	5.924637	1.3399305
18400	False	False	True	False	False	ismese	0	Vessel cells	1	2.4664812	2.7907977
18405	False	False	True	False	False	ismese	0	Vessel cells	1	5.4306793	0.58798707
18407	False	False	False	True	False	isimm	0	Immune cells	2	4.596523	2.2257035
18411	True	False	False	False	False	ishep	3	Hepatocytes	0	7.505379	1.5470521
18420	False	False	True	False	False	ismese	0	Vessel cells	1	1.8569846	1.554488
18425	False	False	True	False	False	ismese	0	Vessel cells	1	2.267971	1.4395492
18428	False	True	False	False	False	islsec	8	Vessel cells	1	8.286111	1.2598487
18440	False	False	True	False	False	ismese	8	Vessel cells	1	6.7412987	-3.712028
18441	False	True	False	False	False	islsec	4	Hepatocytes	0	7.099386	-0.4024988
18442	False	False	True	False	False	ismese	0	Vessel cells	1	6.517601	-0.7083546
18444	False	False	False	False	True	isother	0	Vessel cells	1	5.340221	1.1122139
18445	False	False	True	False	False	ismese	8	Vessel cells	1	6.4536066	-4.55879
18452	False	False	True	False	False	ismese	0	Vessel cells	1	2.331061	1.3133092
18457	False	True	False	False	False	islsec	0	Vessel cells	1	4.3852115	0.8074496
18459	False	True	False	False	False	islsec	5	Hepatocytes	0	9.410354	2.9995255
18460	False	True	False	False	False	islsec	3	Hepatocytes	0	9.520192	2.7922013
18465	False	False	True	False	False	ismese	0	Vessel cells	1	3.68737	1.6434149
18466	False	False	True	False	False	ismese	0	Vessel cells	1	2.443535	2.2477202
18471	True	False	False	False	False	ishep	6	Hepatocytes	0	9.851329	2.0693564
18472	False	False	True	False	False	ismese	0	Vessel cells	1	2.506796	2.7393053
18476	False	False	True	False	False	ismese	3	Hepatocytes	0	5.793472	3.4614885
18479	False	True	False	False	False	islsec	1	Hepatocytes	0	10.998821	-1.5407343
18480	False	False	True	False	False	ismese	0	Vessel cells	1	2.074613	0.64166063
18481	False	False	True	False	False	ismese	0	Vessel cells	1	2.3627946	2.7866597
18482	False	False	True	False	False	ismese	0	Vessel cells	1	3.0275457	1.4207618
18485	False	True	False	False	False	islsec	0	Vessel cells	1	4.6418457	0.0074197487
18486	False	False	True	False	False	ismese	8	Vessel cells	1	8.243909	1.7694011
18487	False	False	True	False	False	ismese	0	Vessel cells	1	2.6834285	2.8749888
18492	False	False	True	False	False	ismese	2	LSEC	3	4.094077	1.5492299
18493	False	True	False	False	False	islsec	0	Vessel cells	1	3.2278697	-0.4417484
18495	True	False	False	False	False	ishep	8	Vessel cells	1	6.753491	-4.0497093
18499	False	True	False	False	False	islsec	0	Vessel cells	1	5.195629	2.0780578
18500	False	False	True	False	False	ismese	0	Vessel cells	1	2.0181239	1.5041565
18506	True	False	False	False	False	ishep	1	Hepatocytes	0	12.888809	-0.5219797
18511	True	False	False	False	False	ishep	0	Vessel cells	1	5.9021764	1.6132766
18519	False	False	True	False	False	ismese	0	Vessel cells	1	3.4963987	3.1177235
18520	False	True	False	False	False	islsec	0	Vessel cells	1	3.869436	-0.55839074
18522	False	False	True	False	False	ismese	0	Vessel cells	1	4.8713274	2.766531
18523	True	False	False	False	False	ishep	8	Vessel cells	1	6.254657	-4.2506523
18524	False	False	True	False	False	ismese	8	Vessel cells	1	6.433358	-4.3548203
18526	False	False	True	False	False	ismese	0	Vessel cells	1	2.6933346	0.7598447
18527	False	False	True	False	False	ismese	3	Hepatocytes	0	7.102387	3.44415
18530	False	False	True	False	False	ismese	3	Hepatocytes	0	6.6708035	2.7970223
18536	False	True	False	False	False	islsec	8	Vessel cells	1	6.125342	-0.024492847
18537	True	False	False	False	False	ishep	0	Vessel cells	1	4.8094635	2.1385365
18540	False	False	True	False	False	ismese	3	Hepatocytes	0	8.4110565	3.7115753
18543	False	True	False	False	False	islsec	4	Hepatocytes	0	8.322401	-0.4471477
18547	False	False	True	False	False	ismese	0	Vessel cells	1	2.9151132	2.3834126
18552	True	False	False	False	False	ishep	8	Vessel cells	1	5.9852705	-4.55938
18553	True	False	False	False	False	ishep	8	Vessel cells	1	6.8451843	-4.184228
18554	False	False	True	False	False	ismese	0	Vessel cells	1	2.628667	2.712128
[truncated: 22,996 more rows]
