# Supplementary material for: Cell atlas of the regenerating human liver after portal vein embolization
Source: Nat Commun. 2024 Jul 11;15:5827. doi: 10.1038/s41467-024-49236-7 (PMC11239663; doi:10.1038/s41467-024-49236-7)
Supplement: Supplementary file 17 — Source Data [file 41467_2024_49236_MOESM17_ESM.zip › fig_data/extdatafig6b.txt]

UMAP_1 UMAP_2 annotation
AAACGAAAGTATCCTG-1_1 -0.101930599087356 -3.2765355337359 LSEC
doublets
AAAGGGCCAGGAATCG-1_1 -5.18833575713026 1.12216190211997 VSMC
AAAGGTACAGGTGTTT-1_1 2.76891793740404 -0.650331758330016 Stellate cells
AACAAAGAGTAGGATT-1_1 1.00095101130617 0.222526646783204 Stellate cells
AACACACTCGATACTG-1_1 2.20552815926683 -0.752771877119689 Stellate cells
AACAGGGCATTCTGTT-1_1 2.02065648568285 -0.377800487349181 Stellate cells
AACCATGCAATATCCG-1_1 -5.60310874449599 -0.728281282255797 VSMC
AACCCAAGTTCGAACT-1_1 2.54478873742235 0.0171025764249277 Stellate cells
AACCTGACATGAAAGT-1_1 0.254468087679269 -1.51358392126337 Stellate cells
AACCTTTCAGTCAGCC-1_1 0.161431341073038 0.758044995000215 Stellate cells
AACCTTTTCTTAGGAC-1_1 0.977623183852555 -0.49323680288568 Stellate cells
AACTTCTCAATAGGAT-1_1 -1.46750758158552 -0.0652405250765371 Stellate cells
AAGCATCCAATGGCCC-1_1 -0.337422172897933 1.19684772901759 Stellate cells
AAGCCATCAAGCTACT-1_1 3.29365171921861 -1.50679852850214 Stellate cells
AAGTACCGTTATCTGG-1_1 1.90233590138567 0.899216927220674 Stellate cells
AAGTCGTAGATAGCAT-1_1 3.17090429795396 1.05112335794196 Stellate cells
AAGTCGTGTGATTAGA-1_1 -0.218796084993957 -3.37886288053766 LSEC
doublets
AATCACGAGAACTGAT-1_1 -1.70550141798842 0.786444939305635 Stellate cells
AATGAAGTCATGCTAG-1_1 -1.87873278128493 -0.0257438648439932 Stellate cells
AATGCCACACCGTGAC-1_1 1.67948700917375 0.55378011577353 Stellate cells
AATGCCAGTATAGGGC-1_1 -1.57082257735121 -0.268645666906981 Stellate cells
AATGGAAAGCGCTTCG-1_1 -1.85988221632826 -2.70664551145807 Fibroblasts
AATGGCTTCTAGGCAT-1_1 -0.00341765152799914 -1.16451432592645 Stellate cells
AATTCCTGTGCACGCT-1_1 -1.70498905646193 1.33784099631533 Stellate cells
AATTTCCCAAAGCTAA-1_1 -4.81653342711317 0.629560447862 VSMC
ACAAAGAGTCTCGCGA-1_1 3.07391824257982 0.864592887093873 Stellate cells
ACACCAACAAGACAAT-1_1 -1.1920499609648 -1.78940393812433 Stellate cells
ACAGAAAGTGTTACAC-1_1 3.21365775597704 0.583568907906861 Stellate cells
ACAGCCGCATAGATGA-1_1 -3.49170980917799 0.89163491838202 VSMC
ACATCCCGTAGGAAAG-1_1 1.88044347298753 0.545080102612824 Stellate cells
ACCAAACCAAATTGCC-1_1 2.30221261513841 0.53629622571692 Stellate cells
ACCAACAGTACGCTAT-1_1 1.78454687131059 0.193850494553895 Stellate cells
ACCAACAGTATCGTTG-1_1 -0.353449444645522 -1.28697278387323 Stellate cells
ACCTACCCACTAGTAC-1_1 -0.0955318020521385 -3.36129953748956 LSEC
doublets
ACCTGAAAGGGTTTCT-1_1 -5.00652633177626 1.55053790621981 VSMC
ACGGTCGCACGACAGA-1_1 3.23506321442735 -0.455304406950622 Stellate cells
ACGGTTAGTCTCTCCA-1_1 -0.325403730744003 0.226516820123048 Fibroblasts
ACGTAACTCCGAAGGA-1_1 0.565042336112382 1.51576438509449 Stellate cells
ACGTCCTAGTCGTCTA-1_1 0.00385563505304029 2.61878690831885 Hepatocyte
doublets
ACTATCTTCTTTCAGT-1_1 -0.243806700581191 3.41442260854468 Hepatocyte
doublets
ACTATGGAGTGGAAGA-1_1 0.321108777648331 -3.78719761259332 LSEC
doublets
ACTATTCAGCATCTTG-1_1 -5.11324820982802 0.724796689679475 VSMC
ACTCTCGAGCAGTAAT-1_1 1.98701931965959 1.67642553858981 Stellate cells
ACTCTCGTCTATCCAT-1_1 -4.50254617201674 0.638672805955262 VSMC
ACTTTGTAGCCAGACA-1_1 1.31974591744554 -0.237871192763 Stellate cells
AGAAATGCAGTCAGCC-1_1 0.651875306493165 -0.0434254635073232 Stellate cells
AGAAATGTCGTTCTCG-1_1 -2.19498477446425 0.0416254770062876 Stellate cells
AGAACAACAGTGAGCA-1_1 -0.313959460133193 1.51839709990248 Stellate cells
AGACAAACAAGACTGG-1_1 3.4988702727617 -0.204964302847533 Stellate cells
AGAGAGCCAAGTGATA-1_1 0.418427024608971 0.0846715938352061 Stellate cells
AGAGCCCAGAGGGTGG-1_1 0.631968696242692 -3.15954782850519 LSEC
doublets
AGATCGTAGACGTCGA-1_1 2.28818144333971 2.15609798543677 Stellate cells
AGATGAAAGTCGTTAC-1_1 0.332529742843034 -1.18087031728998 Stellate cells
AGCCAATCAGTGAGCA-1_1 2.0462119771303 1.53796233945117 Stellate cells
AGCCACGGTCCACTCT-1_1 -2.17838249670851 0.960854000975938 Stellate cells
AGCCACGTCACGATCA-1_1 1.31388868821275 -1.23236563093439 Stellate cells
AGCCAGCTCTTAGCCC-1_1 0.373067934638383 1.25814937763438 Stellate cells
AGCGATTGTACTTCCC-1_1 0.528510768538834 -3.11581518537775 LSEC
doublets
AGCGCCATCATAGAGA-1_1 2.31563725007188 1.3387976434134 Stellate cells
AGCGCTGAGAAACCCG-1_1 0.937601227885606 -1.55992748625055 Stellate cells
AGCGTATTCTCGGTAA-1_1 1.31384005082262 1.38483255319819 Stellate cells
AGCTACACACTACACA-1_1 -1.33198807703841 0.340896822144837 Stellate cells
AGCTACACAGAGGGTT-1_1 1.56005873215807 2.05023518913016 Stellate cells
AGCTACACATGGTGGA-1_1 -5.06234345900404 0.554249383141847 VSMC
AGCTCAATCTAAGGAA-1_1 3.05241837037218 -1.55059220678583 Stellate cells
AGCTTCCTCGAGAATA-1_1 1.55162193310869 0.102326728036256 Stellate cells
AGGCATTCAGCTGAGA-1_1 -1.85747943388808 -0.872427486250548 Stellate cells
AGGCCACCAAATACGA-1_1 -1.04021702277052 -1.36482932455316 Stellate cells
AGGCCACGTTCTCTAT-1_1 -1.9170106457411 0.61545482986197 Stellate cells
AGGCTGCAGATACGAT-1_1 2.70229687226427 0.0372959148190928 Stellate cells
AGGGCTCAGGTAGATT-1_1 -4.53257642256605 0.293426014115663 VSMC
AGGGCTCCAACGAGGT-1_1 0.858509380942704 1.85392529480681 Stellate cells
AGGGTCCCATAGGAGC-1_1 -4.98027787672865 1.3874447528325 VSMC
AGGGTGAAGCCGTAAG-1_1 3.33795847428453 -0.74552180654779 Stellate cells
AGGGTGACAGAGACTG-1_1 0.235127516663195 -0.434275292227416 Stellate cells
AGGTAGGCATAACTCG-1_1 -2.14551911818373 -0.112291001150756 Stellate cells
AGGTTACGTATCATGC-1_1 -0.998304586285232 -0.186751149962096 Stellate cells
AGTACCATCACTTGGA-1_1 2.37204470170152 0.543671406438203 Stellate cells
AGTAGCTCATTACTCT-1_1 -1.24548349844801 -0.651638768980651 Stellate cells
AGTCACATCCAAGGGA-1_1 2.59828652871263 -2.10679223425165 Stellate cells
AGTGTTGCAGAGAAAG-1_1 -5.40839181410658 -0.968251251051574 VSMC
AGTTCCCTCCGACAGC-1_1 -5.5591176556288 -0.255646132300048 VSMC
ATACCTTAGTGGTGAC-1_1 3.22615565789354 0.0651998292706919 Stellate cells
ATACCTTTCGCTACGG-1_1 -0.0527580486475212 1.43656311869212 Stellate cells
ATCACAGGTGTTAAAG-1_1 -5.0470417545973 1.17409346215949 VSMC
ATCACAGGTTGGTGTT-1_1 2.89192118180406 -0.215270661184936 Stellate cells
ATCACTTTCGTACCTC-1_1 1.55065311921251 -1.32864334471002 Stellate cells
ATCAGGTCAAAGTGTA-1_1 -0.603102009171127 0.689724064996095 Stellate cells
ATCGTAGCACATTACG-1_1 -1.22126219736922 -1.03785755522027 Stellate cells
ATCTCTAAGACGGTTG-1_1 2.88222517502916 0.992595500876756 Stellate cells
ATCTCTATCTGTTCAT-1_1 0.781755645400407 -0.581412576506286 Stellate cells
ATCTTCACAAGAGTTA-1_1 2.28029670251024 -0.0163408745028066 Stellate cells
ATGAGGGTCAATCAGC-1_1 -4.93418059813368 0.330002404382081 VSMC
ATGATCGGTCTTCCGT-1_1 -1.17404816614973 -0.995845578978209 Stellate cells
ATGCGATAGACATAAC-1_1 -2.06231532561171 -2.5735588300921 Fibroblasts
ATGCGATCACACCTAA-1_1 3.16180433762682 1.5691303830646 Stellate cells
ATGGGTTTCATGAGAA-1_1 0.214006396582844 -3.56210949308649 LSEC
doublets
ATGTCCCGTTCTAACG-1_1 -1.99203858839857 -0.466110133001952 Stellate cells
ATGTCCCTCCCTATTA-1_1 -1.83131800162184 0.963468499114366 Stellate cells
ATGTCTTGTCGCTTGG-1_1 -1.30567727553236 0.35987279527411 Stellate cells
ATTCAGGGTTCTCTCG-1_1 1.51684965623033 -0.668076776335387 Stellate cells
ATTCTACTCGACATAC-1_1 0.14124115241182 -1.14432146436944 Stellate cells
ATTTACCCAAGTCATC-1_1 0.481677849418046 -1.1359424818255 Stellate cells
ATTTACCTCTGGGCAC-1_1 -1.83692465292799 1.0666400563024 Stellate cells
ATTTCACCAGATCCAT-1_1 -0.459408383244155 1.43034271766022 Stellate cells
ATTTCACCATGGTACT-1_1 -5.24561343657362 -0.790071510145812 VSMC
ATTTCTGTCATTGGTG-1_1 0.950610478049638 -0.861209653685241 Stellate cells
CAAGAGGGTTCGTTCC-1_1 -5.30865416991103 1.08023828976378 VSMC
CAATTTCGTAGCGATG-1_1 -1.87534080016005 -0.125183605024962 Stellate cells
CACAACAGTTTAAGGA-1_1 -0.154840956801055 -1.7895708311297 Stellate cells
CACCGTTCATAAGCGG-1_1 -1.12165294157851 -0.240019224951415 Stellate cells
CACGAATCAACGACTT-1_1 -5.04335246550429 1.38453740589842 VSMC
CACGTGGGTATGGAGC-1_1 0.756345827704789 0.317123986413331 Stellate cells
CACTGAACAACGATCT-1_1 -1.26912961470473 0.760428703954072 Stellate cells
CACTGAACAGCAATTC-1_1 3.34143414033067 1.30814180486426 Stellate cells
CAGAGCCAGGTGGTTG-1_1 2.43663515580309 0.148032284905763 Stellate cells
CAGAGCCAGTGCGTCC-1_1 2.15684749615801 1.28537403755412 Stellate cells
CAGAGCCCACTTGTCC-1_1 -5.66137109267104 -0.732722066710143 VSMC
CAGCAGCAGTCTAGAA-1_1 0.73211314213884 1.59683836214766 Stellate cells
CAGCCAGTCTTCCAGC-1_1 -0.36591718661177 -0.0896167982317495 Stellate cells
CAGCGTGCAAGTGGAC-1_1 -0.609334211224197 1.58605591171011 Stellate cells
CAGCGTGGTCCGGCAT-1_1 -0.252358000153182 3.07362959497199 Hepatocyte
doublets
CAGGCCAAGGGCAACT-1_1 3.82143058312547 0.00105843656286719 Stellate cells
CAGGTATTCGCTAATG-1_1 2.95934428704393 -1.23644664175287 Stellate cells
CAGTGCGAGATAACAC-1_1 0.0662792889536636 -2.43583228475824 LSEC
doublets
CAGTTAGCATGGGAAC-1_1 -5.10729680525648 1.0603058408998 VSMC
CAGTTCCCACCCTAGG-1_1 2.81033291352403 -1.24139668829217 Stellate cells
CAGTTCCCATATGCGT-1_1 3.13189544213426 0.252050019433351 Stellate cells
CATACTTAGGCCCGTT-1_1 3.06215419304979 -0.0988605249620962 Stellate cells
CATCGGGGTGCTCTTC-1_1 -0.765306751602767 1.02332846038565 Stellate cells
CATGCAATCTTGCAAG-1_1 -5.67701564299452 -0.815805219481139 VSMC
CATGCCTCACATACGT-1_1 -4.74771295058119 1.15709689967856 VSMC
CATGCGGGTCTCGCGA-1_1 -4.82359347807753 0.162515259911866 VSMC
CATTCCGTCATTTCGT-1_1 -1.95399294363844 -2.67214586622491 Fibroblasts
CCAATGATCTGCGGCA-1_1 -4.62226806151259 1.16710875146613 VSMC
CCACAAAAGCTGGCCT-1_1 2.08135439885271 1.02507001869902 Stellate cells
CCACCATAGGTCACTT-1_1 -4.41112266051161 1.07598710768446 VSMC
CCACGAGTCCTTATAC-1_1 0.563708801394822 -3.45052006132379 LSEC
doublets
CCATAAGCAACTCCCT-1_1 -4.61078677641737 0.854308880498261 VSMC
CCCATTGTCGGCATTA-1_1 3.41123237145555 1.44278238630444 Stellate cells
CCCGAAGAGTGATTCC-1_1 1.9690668774904 -2.85678341276422 Hepatocyte
doublets
CCCGAAGTCGTGCACG-1_1 -5.02999339568007 1.09350389950499 VSMC
CCCTAACGTGAATGTA-1_1 1.28271450532091 1.01876816861853 Stellate cells
CCCTAACTCTCCGATC-1_1 1.07188399565828 -0.378101729223876 Stellate cells
CCGAACGCACCAAAGG-1_1 1.90591635239732 -0.119216703245788 Stellate cells
CCGAACGTCACCTGTC-1_1 2.78057183755052 -1.61843874342218 Stellate cells
CCGATCTAGAGCAGCT-1_1 -5.45860896574843 1.27571738474593 VSMC
CCGCAAGCAAATGGAT-1_1 -1.31681786047804 -0.973044179747252 Stellate cells
CCGGACAAGTTTCGAC-1_1 0.476556677943589 -2.6897812116839 Stellate cells
CCGGGTACACGGCTAC-1_1 3.15509213936937 0.92594603412375 Stellate cells
CCGTAGGAGACTTGTC-1_1 -1.99968133437025 -2.67452957517877 Fibroblasts
CCGTGAGTCGCTGTTC-1_1 1.29928721917284 -1.75081922895685 Stellate cells
CCTCATGTCTCAGGCG-1_1 1.00265850556505 -0.26225318796411 Stellate cells
CCTCATGTCTCCGAGG-1_1 -1.06602237688887 1.73544938080534 Stellate cells
CCTTGTGCAATGGCCC-1_1 2.43220557702196 -0.929644130537658 Stellate cells
CGAAGGACACTGTCCT-1_1 -4.16400847899306 1.05759412758574 VSMC
CGAAGTTAGGATTTAG-1_1 3.05321182740343 0.40067598932013 Stellate cells
CGAAGTTAGTAGAGTT-1_1 -4.23335681425917 0.670999921490998 VSMC
CGAATTGAGAGCAAGA-1_1 2.78228082192552 -0.218478344748168 Stellate cells
CGACAGCCAAGAGGCT-1_1 -0.976152281635879 0.62566880099997 Stellate cells
CGACAGCCACCCTGAG-1_1 2.61463274491441 0.0149185430310679 Stellate cells
CGAGGCTGTAACATAG-1_1 -1.85152230727064 -0.0117504823900747 Stellate cells
CGAGTGCAGACTACCT-1_1 -0.774892012947677 0.0849782001279307 Stellate cells
CGAGTGCGTGATACCT-1_1 1.47969104779375 -2.32807161695734 Hepatocyte
doublets
CGGCAGTAGCACAAAT-1_1 0.514716048365952 -3.92665054685846 LSEC
doublets
CGGGACTCAGCCTATA-1_1 -5.29168544279921 0.376574970414491 VSMC
CGGGTCAGTTTAGAGA-1_1 3.59109963906419 1.07756442539916 Stellate cells
CGTAGTAAGTCATGGG-1_1 1.72215833199632 -3.07099583036676 Hepatocyte
doublets
CGTAGTATCACCATCC-1_1 -4.81834159361708 0.00473389737829688 VSMC
CGTCAAAAGAAATTCG-1_1 1.59405114186418 -0.423549317190795 Stellate cells
CGTCAAAGTGCACAAG-1_1 0.814335067397477 -1.34849741346612 Stellate cells
CGTCCATAGGACTATA-1_1 -4.83766208159315 0.292056180169435 VSMC
CGTGAATCAGAAGTTA-1_1 1.26832606328142 1.7290757071279 Stellate cells
CGTGAATGTTACACTG-1_1 1.54996623528612 0.606744683911653 Stellate cells
CGTGCTTCAATTGCAC-1_1 -0.284055333012222 2.55111250989661 Stellate cells
CGTGCTTGTGGTTCTA-1_1 2.30161752236498 -1.10466220266595 Stellate cells
CGTGTCTGTGGACCTC-1_1 2.16429032815111 -0.513985179731994 Stellate cells
CGTTAGAGTCAAAGTA-1_1 -1.77647254931319 -0.158378266165404 Stellate cells
CGTTCTGCACGAGGTA-1_1 0.611813624030473 -1.34881784803644 Stellate cells
CGTTCTGGTAGCGTAG-1_1 3.37710752022875 -0.628700040648131 Stellate cells
CTAACCCGTTGGACCC-1_1 2.61710538399828 -1.35787608511224 Stellate cells
CTAACCCTCCATCAGA-1_1 -1.14909980761397 0.290369845559449 Stellate cells
CTAACCCTCTGGACCG-1_1 -5.54735265242445 -0.316879295179992 VSMC
CTAACTTTCAAGAATG-1_1 -0.855244378918288 1.33418495171294 Stellate cells
CTACCTGGTCCGGATC-1_1 1.20001103413713 -1.09475352651849 Stellate cells
CTATAGGTCCGCATAA-1_1 -1.57059464918959 1.04286343567595 Stellate cells
CTATCCGAGACTACCT-1_1 -0.184663187140105 0.578242875268312 Stellate cells
CTATCCGAGATGCCGA-1_1 0.336601619249703 -1.48180320150629 Stellate cells
CTATCTAAGAACCCGA-1_1 -5.40835795866835 -0.211006306479125 VSMC
CTATCTAAGCGCGTTC-1_1 -2.04050288664687 -0.389576219389586 Stellate cells
CTATCTATCGAGAACG-1_1 -5.64857755171645 -0.761873267958312 VSMC
CTCAGAAAGCCTCTGG-1_1 -1.27620933520186 0.0617211829923106 Stellate cells
CTCATCGAGAGTCACG-1_1 3.29402675164354 0.76620779149756 Stellate cells
CTCCACACATCTAGAC-1_1 -0.650239925259231 -0.442583702871947 Stellate cells
CTCCCTCAGCCTCTCT-1_1 -0.747226755493758 1.46352412701175 Stellate cells
CTCCCTCGTAACCCTA-1_1 2.16578104031694 0.685465909173341 Stellate cells
CTCTGGTCATCGATCA-1_1 -0.114040593975661 -1.54226138479486 Stellate cells
CTGAGCGCAACAGAGC-1_1 -0.362929861420272 -0.0950930345751333 Stellate cells
CTGAGGCTCACAGAGG-1_1 -1.24262426363814 -1.33552720434442 Stellate cells
CTGAGGCTCTTGCGCT-1_1 1.06432863009584 1.98820457570776 Stellate cells
CTGATCCAGACCAGAC-1_1 1.13451882136476 -0.755996249983458 Stellate cells
CTGATCCAGTTTGTCG-1_1 3.42334570420396 -0.491761230299621 Stellate cells
CTGATCCCAGGTTCCG-1_1 -1.62759027945387 1.20641464703307 Stellate cells
CTGCATCAGGACATCG-1_1 -5.20730624663222 0.697149730851502 VSMC
CTGCATCGTTAGAAAC-1_1 -1.58457348811018 0.285629488160462 Stellate cells
CTGGACGCAATCTAGC-1_1 -0.542141954773544 0.718271053960176 Stellate cells
CTGTACCTCAGGAAAT-1_1 -0.710841576927779 -0.824778579542785 Stellate cells
CTGTAGAGTTGGACCC-1_1 -0.0697019802271111 -0.496269844839721 Stellate cells
CTTAGGATCGACCACG-1_1 -1.69852779375899 0.202232695748658 Stellate cells
CTTCAATAGCGTGTTT-1_1 -5.08802400099623 -0.742299579451232 VSMC
CTTCCGAAGGGCAGGA-1_1 3.14416565430772 0.224455095460267 Stellate cells
CTTCCGACAGCGTGAA-1_1 -0.049590508812545 -1.60442521459833 Stellate cells
CTTGATTCAACCGCTG-1_1 -5.02813754546034 -0.787223838637023 VSMC
CTTGATTCACGCTGCA-1_1 -0.8200982617079 -0.804743074247985 Stellate cells
CTTTCGGCATGACTAC-1_1 -0.0359081582962258 3.37537834756598 Hepatocyte
doublets
GAAATGAGTTTCCAAG-1_1 1.67134894860399 1.92941511385664 Stellate cells
GAACACTCACTCCTTG-1_1 1.51540293229234 -0.715321563551574 Stellate cells
GAAGAATCAAGGTTGG-1_1 -1.65307150351393 0.121341324975343 Stellate cells
GAAGAATTCGGTGCAC-1_1 -4.93069539534438 0.377398348977418 VSMC
GAAGCGATCTGATTCT-1_1 -1.18016062247145 -0.202841185400634 Stellate cells
GAAGTAAGTTATCTTC-1_1 -0.783152084225295 0.522155619790406 Stellate cells
GAATCACCAACGGCTC-1_1 -2.06493006216872 -2.77043106443658 Fibroblasts
GAATCACGTAAGCAAT-1_1 -0.222575466507552 0.321359969308229 Stellate cells
GAATCACTCCACACCT-1_1 1.88379969132555 0.228069640328736 Stellate cells
GAATCGTCAAGGCTTT-1_1 0.324101869589211 0.347484208276124 Stellate cells
GACCGTGAGGCTTCCG-1_1 2.44456328881395 -1.68866231329217 Stellate cells
GACGCTGTCGGACTTA-1_1 0.379519481784226 -0.963599227736144 Stellate cells
GACTATGCAGCACACC-1_1 1.06492980254305 0.00397203080877784 Stellate cells
GACTATGTCAGTGATC-1_1 -1.70070622431624 -0.417163633177428 Stellate cells
GAGCTGCCAACCGCTG-1_1 -1.02518389689314 1.22433368079886 Stellate cells
GAGGCCTTCTCGGGAC-1_1 -2.07315478789198 -2.81290390379205 Fibroblasts
GAGGGATGTTCGTGCG-1_1 3.51443233025682 -0.291568421194701 Stellate cells
GAGTTACTCTCGTCGT-1_1 0.433352251178147 -3.00632622129694 LSEC
doublets
GAGTTGTAGCCATTCA-1_1 0.299739901548745 -0.858344339201598 Stellate cells
GATCGTAAGGGTTAAT-1_1 3.85039009583604 -0.344921015570312 Stellate cells
GATGACTAGTGGTGGT-1_1 1.27755143178117 0.0887268554471445 Stellate cells
GATGAGGTCCGAGATT-1_1 1.07650705111635 -0.0699748028017568 Stellate cells
GATGCTATCCTACAAG-1_1 -0.549988429421066 -1.48455669767633 Stellate cells
GATTGGTTCCGTGCGA-1_1 -1.48691270815718 0.452841080357881 Stellate cells
GATTGGTTCTCCCAAC-1_1 2.35446419251573 -0.449432395765929 Stellate cells
GATTTCTCACTCCTGT-1_1 -0.369117777222274 0.844324327638001 Stellate cells
GATTTCTTCTATCCAT-1_1 3.15493502152574 -1.26833989507928 Stellate cells
GCAACATTCTTCACAT-1_1 0.413709212666871 1.87788624279723 Stellate cells
GCACATATCGCTCTAC-1_1 2.08982743752611 1.67509774081931 Stellate cells
GCACGGTAGAATTCAG-1_1 0.0223758710683601 -1.01043107397333 Stellate cells
GCACGGTGTAGGTAGC-1_1 -1.04449115263808 1.50278002359495 Stellate cells
GCACTAACACATCATG-1_1 -1.92921171652663 -2.69130279905572 Fibroblasts
GCAGCCAAGATGTTCC-1_1 2.08399953377855 -2.64375021345392 Hepatocyte
doublets
GCAGCCATCGCTGACG-1_1 -1.95468554961073 -0.737823985884337 Stellate cells
GCAGCTGTCCTGGGAC-1_1 0.632223833924653 -1.64454343206659 Stellate cells
GCATCGGTCGAACTCA-1_1 -1.1375734614073 -0.742784761259704 Stellate cells
GCATGATCAACAGCCC-1_1 0.841552991992356 0.441086507966371 Stellate cells
GCCAACGCAGACAATA-1_1 1.54552819264543 2.24831346385703 Stellate cells
GCCAACGCATCGGCCA-1_1 2.58430494797838 -0.488479994604735 Stellate cells
GCCAGCAGTGCCGTAC-1_1 3.36306037438524 0.271103359391542 Stellate cells
GCCAGTGCAATGTCTG-1_1 -1.763287644261 0.931285656621308 Stellate cells
GCCGATGGTCGAATTC-1_1 0.308187220817925 1.37489415668473 Stellate cells
GCCGTGATCCGCGGAT-1_1 0.290111069208504 0.00558838956579688 Stellate cells
GCGGATCCACCTGCAG-1_1 3.22161807549608 1.34799693488106 Stellate cells
GCGTGCAAGGGATCAC-1_1 -5.33255753981459 -0.809766315291076 VSMC
GCGTTTCAGAAGCGAA-1_1 -5.52879653441298 -0.339582704374938 VSMC
GCGTTTCTCCTCTAGC-1_1 0.238102675056578 -3.75258686430231 LSEC
doublets
GCTACAATCACCGGTG-1_1 2.99012960923326 -0.40888085253015 Stellate cells
GCTACCTCATATACCG-1_1 0.776511390334489 1.08659047596678 Stellate cells
GCTACCTGTTCGTAAC-1_1 -1.80256364809859 0.784495092561097 Stellate cells
GCTGAATGTACGGGAT-1_1 -4.96078286635268 -0.543656014273314 VSMC
GCTTCACCAGGTGAGT-1_1 0.867645521289231 1.05135542862639 Stellate cells
GGAAGTGAGAGGACTC-1_1 1.49782003892076 -2.84140016920343 Hepatocyte
doublets
GGAAGTGCAAGCGAGT-1_1 -4.98893247115004 0.280824757745118 VSMC
GGACGTCAGGTTCTTG-1_1 -4.67100558745253 0.390105940034242 VSMC
GGAGGATGTCTGTGTA-1_1 3.46498860848558 0.755503333737702 Stellate cells
GGAGGTAAGCATGCAG-1_1 2.76012076867235 -1.59668519384637 Stellate cells
GGAGGTAAGGCTCAAG-1_1 -1.88015852438795 -0.646290324995666 Stellate cells
GGATGTTAGGGCAGGA-1_1 -1.01557705866682 -0.53403487093225 Stellate cells
GGATGTTCACGGAAGT-1_1 3.06003202927721 0.317903615166993 Stellate cells
GGATGTTGTGCAACAG-1_1 0.472601671344163 -0.380138300726562 Stellate cells
GGCAGTCAGAAGATCT-1_1 0.216644183373572 1.26322326772437 Stellate cells
GGCAGTCAGTAACCTC-1_1 1.53647734654558 1.12523443215117 Stellate cells
GGCTGTGCAGTTGCGC-1_1 -4.57668052183974 0.923835433652253 VSMC
GGGAAGTTCCTACTGC-1_1 0.879661400443436 0.346402145554872 Stellate cells
GGGACCTGTACCCAGC-1_1 1.30486108792436 1.1744386624597 Stellate cells
GGGAGATAGTCATCGT-1_1 1.76713563931596 -2.75948669798151 Hepatocyte
doublets
GGGCGTTAGCCACCGT-1_1 -5.22526059615004 0.892503298451753 VSMC
GGGCTCATCCTACAAG-1_1 -1.9750476883589 -2.79002430326715 Fibroblasts
GGGCTCATCTGCGTCT-1_1 -5.2576883839308 1.23139297180399 VSMC
GGGTCACCACGCCACA-1_1 -0.947787861698745 1.51593959294781 Stellate cells
GGGTGTCGTACTGACT-1_1 0.78119625580919 0.410512305428834 Stellate cells
GGGTTATCAGGAGACT-1_1 0.701449890262009 0.984244949748368 Stellate cells
GGGTTATGTCGTACTA-1_1 -1.24927494990218 1.19002816789374 Stellate cells
GGGTTATTCAGGAACG-1_1 2.77941026223314 0.764756597211213 Stellate cells
GGTAACTGTCGCACGT-1_1 2.68090190423143 1.65684478693232 Stellate cells
GGTAATCCAACGCCCA-1_1 -5.16931615340102 0.0667686235211802 VSMC
GGTAATCGTATCGTTG-1_1 -1.31742010580885 -0.451262735197692 Stellate cells
GGTGAAGAGTCACGCC-1_1 -1.41862009035933 1.06077269428 Stellate cells
GGTGGCTGTGTTATCG-1_1 1.50458695424211 -1.21544244177118 Stellate cells
GGTGTTAAGCCTTCTC-1_1 1.26721837056291 -0.919255756209044 Stellate cells
GGTGTTACACTATCGA-1_1 -5.68611083495009 -0.693399213621764 VSMC
GGTGTTATCCTGGGAC-1_1 -2.04131994711745 -0.473538898298888 Stellate cells
GGTTCTCTCAGGACAG-1_1 0.300675880736234 -1.41946723348871 Stellate cells
GTAACACTCGCTGATA-1_1 3.16298594010484 1.67880890481696 Stellate cells
GTAAGTCTCTACCAGA-1_1 1.63954152596605 0.619047261407228 Stellate cells
GTAATGCCAAACTGCT-1_1 1.38690413964403 1.40854197331295 Stellate cells
GTAGAAATCCCTGTTG-1_1 1.16485311520708 -1.64988615400568 Stellate cells
GTAGAGGAGAGGCCAT-1_1 -5.45824704634535 1.22072710805163 VSMC
GTAGATCAGGTCATTC-1_1 -0.0400615738569481 1.66025776379332 Stellate cells
GTAGCTAAGAGGATGA-1_1 2.64700259698045 -1.9677307832934 Stellate cells
GTAGCTAAGATAGCTA-1_1 2.98990454209459 2.09652475230917 Stellate cells
GTAGCTAAGTCCCAGC-1_1 2.37361373437059 0.299454547097535 Stellate cells
GTCACGGGTGGCCTCA-1_1 2.68983306420458 0.0885197889111948 Stellate cells
GTCAGCGGTCGCACAC-1_1 3.31958283913744 0.523104466130586 Stellate cells
GTCATCCCAATTGCCA-1_1 3.70821680558336 0.283430553605409 Stellate cells
GTCATCCCAGCCCACA-1_1 3.32926501763475 1.53144430332407 Stellate cells
GTCATGATCTCGCCTA-1_1 1.36517169011247 0.112063504388185 Stellate cells
GTCCCATGTACGCTTA-1_1 -5.52642856108534 0.900708831479402 VSMC
GTCTACCTCTATGCCC-1_1 -0.566685240143417 -1.42050387747064 Stellate cells
GTGACGCGTTCCTAAG-1_1 3.32684053910387 1.03209177367911 Stellate cells
GTGAGGACAACACGAG-1_1 1.26466598046434 1.5971780639194 Stellate cells
GTGCAGCTCCATTGGA-1_1 0.69580270779741 0.455496050050111 Stellate cells
GTGCTTCTCAGGACAG-1_1 1.39224280846727 0.941784269740434 Stellate cells
GTGCTTCTCGGCTGAC-1_1 -4.8105333851515 0.702053762605042 VSMC
GTGGAGAGTAACACGG-1_1 -1.05658779608595 0.813888646294923 Stellate cells
GTGGCGTAGGGAGGTG-1_1 2.35976614487779 -0.470244668791442 Stellate cells
GTGGCGTCACGATTCA-1_1 -1.99132357107985 1.07147673480734 Stellate cells
GTGTGGCGTAACACCT-1_1 0.379171867495896 0.142389632394166 Stellate cells
GTGTTCCAGACCAAAT-1_1 2.58533229363573 1.89839953892455 Stellate cells
GTTACGATCCGCTTAC-1_1 -0.237646858566879 -0.0709501732088613 Stellate cells
GTTACGATCTATCGCC-1_1 0.00689726007592847 -2.98273422605768 Stellate cells
GTTAGACCACAGTGAG-1_1 -0.713530461662887 0.324872828652711 Stellate cells
GTTCGCTCAGCTATTG-1_1 -0.759946744316695 1.10851726644263 Stellate cells
GTTGCTCGTCCTACGG-1_1 1.85940923226488 0.140381432702394 Stellate cells
GTTGTCCCAATACGCT-1_1 -5.22822175490248 0.79541967027411 VSMC
GTTGTCCTCTACACTT-1_1 -1.14732323157179 0.543938256432862 Stellate cells
TAACCAGCATAATCGC-1_1 -1.86051068770277 -2.06251027471796 Stellate cells
TAACTTCCATGACTGT-1_1 -5.04177175032484 0.946401603152604 VSMC
TAATTCCCAACAAGAT-1_1 0.999165554171922 1.75423429124579 Stellate cells
TACAACGAGGCTCTAT-1_1 -0.762925844067214 1.23552452736125 Stellate cells
TACACCCAGTTCTCTT-1_1 0.480073858624818 -3.60826017744318 LSEC
doublets
TACACCCGTAGCGTAG-1_1 2.23475493920458 1.71408457272276 Stellate cells
TACAGGTGTCTAGGCC-1_1 1.89792086613786 -0.687000297377257 Stellate cells
TACATTCGTACACGTT-1_1 -4.94889436232436 1.28487218134627 VSMC
TACCCACTCAGCGCGT-1_1 2.33639039528978 0.977248407533021 Stellate cells
TACCGGGCATCCAATG-1_1 2.63646687996996 -1.43953158743158 Stellate cells
TACTTACTCCATTGCC-1_1 1.18661798966539 -0.584744952986388 Stellate cells
TAGACTGAGCGAGTAC-1_1 1.68671502602709 -0.634474300215392 Stellate cells
TAGCACAAGTTGTACC-1_1 -1.26428292261946 -0.6770642030932 Stellate cells
TAGGGTTAGTACCGGA-1_1 -2.53697000014174 0.126932002236695 Stellate cells
TAGGTACTCTAACACG-1_1 0.0954043833674209 1.8795165192388 Stellate cells
TAGGTTGAGCAAGCCA-1_1 2.575171132213 0.6295102607511 Stellate cells
TAGTGCACACTGTCCT-1_1 2.31641306412828 0.907424904038758 Stellate cells
TATCCTACATCGTCCT-1_1 -5.56670270430434 -0.89895870573297 VSMC
TATCCTATCACCCTGT-1_1 1.23917891514909 0.761389232804627 Stellate cells
TATTCCAGTGTTAGCT-1_1 -5.64141116606581 -0.733820461104064 VSMC
TATTGGGAGTATTCCG-1_1 3.50188745988023 -0.163328908751159 Stellate cells
TCACACCAGTAATACG-1_1 1.73953558934343 0.75381103866324 Stellate cells
TCACATTGTAGGGAGG-1_1 2.0599739743532 0.334192014863343 Stellate cells
TCACATTTCTCTTGCG-1_1 -5.66653810011732 -0.894371532271056 VSMC
TCACGCTCAGAGTGTG-1_1 1.5708085490526 0.113927937676759 Stellate cells
TCACGCTCAGCGGTTC-1_1 3.26401938927782 0.498325205972047 Stellate cells
TCACGCTGTCAAGCCC-1_1 0.248239342695596 -0.46447338945642 Stellate cells
TCACTATCAAATCAGA-1_1 0.381899927383782 -2.03329064733758 Stellate cells
TCAGGTAGTGGAACAC-1_1 1.67562891972673 -1.1776151884295 Stellate cells
TCATCCGAGAAGGGAT-1_1 -0.0549337671934349 -3.24733736402765 LSEC
doublets
TCATTGTTCAGAGCAG-1_1 -1.74178777205336 -2.78259041197076 Fibroblasts
TCCATGCTCCTGTTAT-1_1 1.97869398129594 1.90270543806777 Stellate cells
TCCCACAGTTTCGGCG-1_1 0.0746875448287742 2.39210251682028 Hepatocyte
doublets
TCCCAGTAGATACTGA-1_1 0.830321092730882 -1.53556015379205 Stellate cells
TCCCAGTTCTCCCATG-1_1 -1.29961071478712 0.924465514352174 Stellate cells
TCCGAAAGTAGACTGG-1_1 -1.80793545710432 -0.266834162542968 Stellate cells
TCCGATCCATACATCG-1_1 1.65083994401109 0.802582420041413 Stellate cells
TCCGATCGTGCCCACA-1_1 2.03972651494157 1.09474084489569 Stellate cells
TCCTCTTCACTAACCA-1_1 -5.03330359923231 1.49916778095588 VSMC
TCCTTCTAGTTCTACG-1_1 -1.61661301123488 -0.68615033514276 Stellate cells
TCCTTCTTCGCTAGCG-1_1 -5.47549996840346 -0.48858215696588 VSMC
TCGAAGTGTATGAGCG-1_1 1.90280296338213 -1.93603780157342 Hepatocyte
doublets
TCGAAGTTCGACCTAA-1_1 0.133724280274035 -3.61978628523126 LSEC
doublets
TCGACGGTCTTAGCTT-1_1 -0.689745466583846 -0.145726107428222 Stellate cells
TCGCAGGTCGACACCG-1_1 -2.22177944647658 0.0330902110837412 Stellate cells
TCGCTCAAGCTCTTCC-1_1 -1.48331032263624 -0.487437628576903 Stellate cells
TCGCTCAGTGACACGA-1_1 -3.89523826109755 0.778098381688447 VSMC
TCGGATAAGAGGTTTA-1_1 -1.584785442227 0.600712395837159 Stellate cells
TCGGGTGTCACCGACG-1_1 -2.2861958550154 -0.294917486975341 Stellate cells
TCGGTCTGTTCTGAGT-1_1 2.30766644013536 1.44765040241704 Stellate cells
TCGTCCACAAATGCGG-1_1 -0.380222718590377 3.40553567521796 Hepatocyte
doublets
TCGTCCATCATCGCAA-1_1 -0.0391714231907112 -3.58155300504938 LSEC
doublets
TCGTGCTCATCACGGC-1_1 0.321258146888139 -3.55304672605768 LSEC
doublets
TCGTGGGTCCCGTAAA-1_1 -0.476531307572005 3.06331143491492 Hepatocyte
doublets
TCTAACTTCCATCTGC-1_1 0.649282593852403 -0.763489030668883 Stellate cells
TCTACATGTCGAGTTT-1_1 1.26129199994219 1.83479527347311 Stellate cells
TCTACATTCAGCGGAA-1_1 -4.96134124266493 1.6874097954534 VSMC
TCTACCGGTCGCGTTG-1_1 0.941421647197129 -1.96603157408014 Stellate cells
TCTCTGGCAATGTTGC-1_1 0.996830959445359 -1.13847353346124 Stellate cells
TCTCTGGTCATGAAAG-1_1 2.24202742112291 -0.650835298369079 Stellate cells
TCTGCCAAGTCAGGGT-1_1 3.7574278308214 0.735471345116944 Stellate cells
TCTGCCACATACTTTC-1_1 3.33881392014635 1.12709192149863 Stellate cells
TCTGCCAGTCATAGTC-1_1 -4.3044298695265 0.93213031404242 VSMC
TCTGTCGCAAACTAGA-1_1 2.36241688264024 1.45180561729297 Stellate cells
TCTTGCGCATGATAGA-1_1 0.191204867898049 0.940547681977601 Stellate cells
TGAACGTCAAATGATG-1_1 -1.12835381495344 0.990212775399537 Stellate cells
TGAACGTCACCGTGCA-1_1 0.520206858044984 -1.56835176832452 Stellate cells
TGAATGCCAAACAGGC-1_1 -0.342784027927993 1.00530526750311 Stellate cells
TGACAGTGTCGAAACG-1_1 2.6565166903795 0.218068815400453 Stellate cells
TGACCCTCAAACTGCT-1_1 2.2310766173662 0.809351183106751 Stellate cells
TGAGCATAGCACCGTC-1_1 1.79677178395403 1.35566166751608 Stellate cells
TGAGCATCAATAGTAG-1_1 -5.44711909758437 -0.579557441542296 VSMC
TGAGCATGTTCAAACC-1_1 -3.91364369856703 1.09339145534262 VSMC
TGAGGGAAGCGCCATC-1_1 1.67878272069109 -0.270359300444274 Stellate cells
TGAGGTTGTCGAGCAA-1_1 -5.35067687498915 -0.492884539435058 VSMC
TGAGTCAAGCAAGCCA-1_1 -0.105944405668853 1.20942770652995 Stellate cells
TGATGCAAGCCTCATA-1_1 -5.46796546446669 1.01968134157881 VSMC
TGATGGTTCAAATGAG-1_1 1.34153034222734 -0.27545013315454 Stellate cells
TGATTTCTCATGTCTT-1_1 -4.70199857222426 1.17007846348509 VSMC
TGCACGGGTATACGGG-1_1 2.51650609505785 -0.585492156813292 Stellate cells
TGCATCCAGGCGCTTC-1_1 -5.63053832518446 -0.455462478468566 VSMC
TGCATGAAGGCGAAGG-1_1 2.56969108117235 0.305039621522279 Stellate cells
TGCATGAGTAGCTCGC-1_1 -0.194566886299728 -1.0292210806109 Stellate cells
TGCCGAGAGAATTCAG-1_1 2.03578593266618 -1.35879971868768 Stellate cells
TGCTTGCTCGTCTACC-1_1 0.933229286795975 -0.91695096380487 Stellate cells
TGGAACTGTACGACAG-1_1 0.0134775234521644 -3.67764046079889 LSEC
doublets
TGGAGGAAGACGCCAA-1_1 -5.34566197859633 1.06355068795905 VSMC
TGGATCAAGGTCGACA-1_1 -0.60869107710707 0.297745562722535 Stellate cells
TGGGAGAGTCTCGCGA-1_1 1.30029310715807 -1.62738444692865 Stellate cells
TGGGAGATCCATTTCA-1_1 1.02280427945268 -0.626490377257018 Stellate cells
TGGTACACAATGTCTG-1_1 2.8977059317888 1.00677470081076 Stellate cells
TGGTGATGTAGAATAC-1_1 1.20857216847551 0.938531912495942 Stellate cells
TGGTTAGTCATGACAC-1_1 1.76311053765428 0.152024723222108 Stellate cells
TGTAACGGTCCTGGGT-1_1 -5.35521493422377 0.912041462590547 VSMC
TGTAAGCCAGAGAGGG-1_1 1.15101267827165 1.35186839812026 Stellate cells
TGTAGACCATCGTTCC-1_1 0.13061029521239 -0.348098419973998 Stellate cells
TGTCAGACAGGAGGAG-1_1 -0.359922211044906 -1.25198628790155 Stellate cells
TGTCCCAAGCGGTAGT-1_1 2.18593277466905 1.00634644143805 Stellate cells
TGTGAGTGTATTTCGG-1_1 -5.34343133437025 0.164629555871339 VSMC
TGTGATGCAGAGGAAA-1_1 1.16360582841051 0.448470450570436 Stellate cells
TGTGCGGCATGATAGA-1_1 3.02778448594225 -0.0317586887575674 Stellate cells
TGTGGCGTCAAGAGGC-1_1 -3.74367008673537 0.528927243878694 VSMC
TGTTGAGAGTCAAGCG-1_1 -1.57556949126112 0.999968386819215 Stellate cells
TGTTGAGGTCCAGCCA-1_1 -0.705719213360427 2.12915155999884 Stellate cells
TGTTGGATCTACTGCC-1_1 2.16097821725023 -1.354410671065 Stellate cells
TTACCATGTGCCTACG-1_1 3.16998638642442 -1.02331712133661 Stellate cells
TTACCGCTCTCACTCG-1_1 2.65078463090074 1.56872484796271 Stellate cells
TTACGTTTCTGCACCT-1_1 -0.456899981373428 3.2929601442121 Hepatocyte
doublets
TTAGGGTCAATCTCGA-1_1 -0.567416171902297 1.76276142113432 Stellate cells
TTATTGCGTAGATTAG-1_1 2.2822433902086 -0.374200962851195 Stellate cells
TTATTGCGTCAAGGCA-1_1 1.90870286954057 0.224356747796388 Stellate cells
TTCACGCTCCAATCCC-1_1 1.50190701020372 1.52546132319197 Stellate cells
TTCATTGGTTGATGTC-1_1 1.7781580878557 1.6596341352962 Stellate cells
TTCCACGTCACGAGGA-1_1 2.50105204117906 2.19360993020758 Stellate cells
TTCCGTGGTTGCGTAT-1_1 2.30910148156297 1.72704283111319 Stellate cells
TTCGATTGTGATACTC-1_1 2.00840057862413 -1.58838846571222 Stellate cells
TTCGCTGCAACGGCCT-1_1 3.33391346467149 0.610465086629243 Stellate cells
TTCGCTGGTTCCAGGC-1_1 -0.826713423603652 1.72271484844908 Stellate cells
TTCTAGTAGGTATTGA-1_1 -4.37774119841444 0.212281085183473 VSMC
TTCTGTAAGCGTGAGT-1_1 -2.63588247763502 0.615627504517884 Stellate cells
TTCTTGATCGAACACT-1_1 -4.69885192381728 1.1030215393804 VSMC
TTGCTGCCAAATACGA-1_1 1.88701774609697 2.15613905303702 Stellate cells
TTGGGATTCCAATGCA-1_1 -1.92079005705702 -0.980158351729064 Stellate cells
TTGGGTATCGGCTGAC-1_1 -0.695144872540115 0.613220966985078 Stellate cells
TTGGTTTAGCGTGCCT-1_1 -4.09237037169325 0.892768777539582 VSMC
TTGTGGATCGGTCGGT-1_1 2.37077869904649 2.29070673101172 Stellate cells
TTGTTCACAAATACGA-1_1 1.92564835084093 -1.51572563535944 Stellate cells
TTGTTTGGTCAAATCC-1_1 -1.66440461146223 1.12982050292716 Stellate cells
TTTACGTGTCACTTAG-1_1 0.81653286946428 1.18329725377783 Stellate cells
TTTACTGTCATCGGGC-1_1 1.72765078080309 1.21715361588225 Stellate cells
TTTACTGTCGGCTCTT-1_1 -0.533837776058791 1.56801959090456 Stellate cells
TTTCACAGTTGGAGGT-1_1 -4.69177327620375 0.00807438009008887 VSMC
TTTCATGGTCAGTCTA-1_1 1.25789870751512 -0.616028093168883 Stellate cells
TTTGATCAGCAACAGC-1_1 2.25783099663866 1.27248298340067 Stellate cells
TTTGGAGTCCACAAGT-1_1 2.12427725327623 0.107626773049684 Stellate cells
TTTGTTGCAGGCCCTA-1_1 -5.46798596846449 1.41771345362589 VSMC
AAACGCTTCACTTCTA-1_2 0.0164250029386299 2.91123268716559 Hepatocyte
doublets
AAAGTGACACGGCTAC-1_2 -5.39174113737929 -0.789365552733092 VSMC
AACAGGGGTGGCAGAT-1_2 2.14986266625536 2.00784454457983 Stellate cells
AACCAACAGGACCCAA-1_2 -1.22366223799574 1.32619667761549 Stellate cells
AACGGGATCCACAGGC-1_2 0.299250130182626 2.4981785785459 Hepatocyte
doublets
AATCGACCAATGAAAC-1_2 3.44399823678148 -1.25303628332391 Stellate cells
AATTCCTAGGTTAAAC-1_2 0.625957090979935 -0.613074325392394 Stellate cells
ACACCAATCGGCTGGT-1_2 0.260245163565995 3.28297708146796 Hepatocyte
doublets
ACATCGAAGGACTTCT-1_2 2.02774812710893 0.610854185750337 Stellate cells
ACATGCAGTGAAAGTT-1_2 2.28936018479479 -1.28063418752923 Stellate cells
ACCATTTCAACCGACC-1_2 -4.71157870756972 0.647506452729554 VSMC
ACCGTTCGTGAGCTCC-1_2 -0.179967801445602 -1.8734708059527 Stellate cells
ACTGTCCAGTGCCCGT-1_2 2.45711698067796 -1.18979527838006 Stellate cells
AGAACAAAGTTTCGAC-1_2 2.00424971116197 -2.4533572424151 Stellate cells
AGACACTTCTACCAGA-1_2 -0.704210977429031 -1.17312552816644 Stellate cells
AGACCATAGACGGTCA-1_2 1.5872606231035 -1.89129354841485 Stellate cells
AGCGCCAGTGTGGTCC-1_2 1.76099111569536 -2.19250371343866 Hepatocyte
doublets
AGCTACAGTACCGTGC-1_2 -1.09654400812971 -0.866104863951354 Stellate cells
AGCTCAACAGTCAACT-1_2 0.746263404017808 0.883502520253511 Stellate cells
AGGGCCTAGTCCGTCG-1_2 0.125767905837418 -3.45824386961236 LSEC
doublets
AGTGCCGGTAGATCGG-1_2 0.255745243853452 -3.43638994581476 LSEC
doublets
ATCGCCTTCTCATTGT-1_2 -0.499262313717483 1.85788480155692 Stellate cells
ATCGTCCTCATTCATC-1_2 0.526221890574815 0.622247196366639 Stellate cells
ATCTCTATCGAGCTGC-1_2 2.08913399708879 -1.32783939726129 Stellate cells
ATGCATGCATTGAGCT-1_2 -0.0890078948675377 0.174093938996644 Stellate cells
ATTCGTTCATAGATGA-1_2 2.45683040154588 1.20554219894633 Stellate cells
ATTTCTGGTCAACCTA-1_2 -1.06229565607893 -0.65205838567987 Stellate cells
CAAAGAATCGCCCAGA-1_2 1.8376827431978 0.295822836091371 Stellate cells
CAACGGCCAATTGGTC-1_2 0.765675623542191 -0.493405603239684 Stellate cells
CAATACGGTGATGGCA-1_2 1.81503166688097 -0.00833537466302392 Stellate cells
CAATGACAGGTTTGAA-1_2 0.278175552016618 -1.35714104063287 Stellate cells
CAATGACCATGGTGGA-1_2 -0.409944872730849 -0.247526072333007 Stellate cells
CACTAAGCATTATGCG-1_2 1.3947180701555 1.19823081009612 Stellate cells
CAGATACAGATGGGCT-1_2 -1.19614778029311 -1.23578145391717 Stellate cells
CAGCACGCAGCACAGA-1_2 0.0649507982791679 -0.184785269568114 Stellate cells
CATAAGCAGCAATAAC-1_2 3.31539430153978 -0.192986749479918 Stellate cells
CATCCCACACGCTGCA-1_2 0.865026791221024 -0.0587651956774282 Stellate cells
CATGCAAAGTGGTTCT-1_2 2.80657519829881 1.69539738409743 Stellate cells
CATGGTATCAAGATAG-1_2 -1.2188677595793 -0.0873157013155508 Stellate cells
CCAATGAGTGTGAATA-1_2 2.61474384797228 -1.86264064199701 Hepatocyte
doublets
CCACCATAGCATGGGT-1_2 1.04817046654833 -2.24408891088739 Stellate cells
CCGGACACAGGTGACA-1_2 1.75699796212328 -1.59049131757989 Stellate cells
CGTCAAATCCAAGCCG-1_2 0.518289287215592 2.20795801990256 Hepatocyte
doublets
CGTGATACAGCGACCT-1_2 2.14960910809648 -0.211920284102111 Stellate cells
CGTGTCTTCTGGTGCG-1_2 -0.251369486921905 -1.38040377981439 Stellate cells
CTAACTTCATGAATCC-1_2 3.84895958436144 -0.336069964239745 Stellate cells
CTACCCATCAAGATAG-1_2 0.262684126025559 -3.26631405241266 LSEC
doublets
CTCCCAAGTCTGCCTT-1_2 -1.5477331684767 1.33766423129067 Stellate cells
CTCCCTCAGCTATCTG-1_2 -0.726277689808486 0.784557319810243 Stellate cells
CTCCTTTCATCGATGT-1_2 -0.820218663090347 -0.0919941890932607 Stellate cells
CTGAGCGAGCCGTTAT-1_2 -2.24085627066481 -0.0945480097033071 Stellate cells
CTGCGAGTCTTGGGCG-1_2 2.65950192940843 1.26469414644465 Stellate cells
CTTACCGGTAAGAACT-1_2 0.935930450087907 1.45970975198373 Stellate cells
CTTCCTTTCGACCACG-1_2 1.92678977978838 -0.644830011198668 Stellate cells
CTTGATTGTCACTTCC-1_2 -0.42617086636412 3.11938891523108 Hepatocyte
doublets
GAACACTTCCGGCAAC-1_2 0.611501027470948 1.83327151053175 Stellate cells
GAACGTTCAGATCACT-1_2 0.0595953283966797 -0.636033796141295 Stellate cells
GAAGGACCAACTCCCT-1_2 1.77990796101701 2.20650557391867 Stellate cells
GAAGTAACAAATGATG-1_2 -1.09327421652663 -1.34174587614313 Stellate cells
GACCAATTCTACTGAG-1_2 0.564496804601075 2.42127320878729 Hepatocyte
doublets
GACGTTATCTCCCATG-1_2 1.70783748162401 -2.43798282034173 Hepatocyte
doublets
GAGGCAATCCTTCTTC-1_2 -0.132785867327331 1.18321851604208 Stellate cells
GAGTCTACAAGGGCAT-1_2 0.157657774737598 -0.220039867231994 Stellate cells
GAGTTTGTCTTCTGTA-1_2 -5.47579513060438 0.896316565205903 VSMC
GATGGAGCAAGTGGGT-1_2 1.73031725419176 -2.62102033979669 Hepatocyte
doublets
GCAACCGTCCAGGACC-1_2 1.17185046208513 1.35547421090827 Stellate cells
GCCAGGTTCGAAGCAG-1_2 -1.39897094237196 -0.525010608503966 Stellate cells
GCCATGGGTCGTTGCG-1_2 2.10901810658586 -2.57214023954645 Stellate cells
GCCATGGTCCCAAGTA-1_2 1.96661569607866 -2.24831392652765 Stellate cells
GCCATTCTCGTTAGTG-1_2 2.35797419083727 -2.01797129995599 Stellate cells
GCTGGGTTCACCGCTT-1_2 0.150797546482207 2.9402590762876 Hepatocyte
doublets
GGCAGTCGTATGATCC-1_2 0.976499874717118 0.32391772382483 Stellate cells
GGCAGTCTCCGGACTG-1_2 0.51448722613466 0.0873760949872446 Stellate cells
GGCTGTGGTCCACACG-1_2 -0.690511326664565 -0.669374727080016 Stellate cells
GGGAAGTAGTTGCCTA-1_2 0.513742048865678 -0.864633821318297 Stellate cells
GGGCCATGTGGCTGAA-1_2 1.92826475632799 0.977828509738297 Stellate cells
GTAACACCATAGGTTC-1_2 3.20460571778429 -1.09124734289423 Stellate cells
GTAAGTCGTGCCTACG-1_2 -0.461283247345565 3.41936514489874 Hepatocyte
doublets
GTATTGGGTATAGGAT-1_2 1.28469528687608 0.608430660893769 Stellate cells
GTATTTCAGCAATTAG-1_2 1.0333095384897 -1.12318518049493 Stellate cells
GTCATCCGTTCGGCTG-1_2 -1.156194310063 -0.0857874382235098 Stellate cells
GTCATGATCGAGAAGC-1_2 0.323598910695435 -1.90653874761835 Stellate cells
GTGAGGACAAGTCATC-1_2 -0.366515915268539 2.53079459779486 Stellate cells
GTGCAGCCATACCACA-1_2 0.808762331134202 -0.839583896467833 Stellate cells
GTGGGAATCAACCTCC-1_2 -0.0840529309450371 1.6727341335319 Stellate cells
GTGTGGCGTGCCTGCA-1_2 1.936179776317 0.992337531974168 Stellate cells
GTGTGGCGTTAATCGC-1_2 -0.156288395994781 -0.318593763182311 Stellate cells
GTTAGACCAACAGTGG-1_2 -4.88644395338881 1.69871953838095 VSMC
GTTGCGGAGTAGTGCG-1_2 -0.0373606638847573 -3.67767193205133 LSEC
doublets
TAGACCACACAATCTG-1_2 0.141152039742591 -1.13321592695489 Stellate cells
TCAAGACAGAACAGGA-1_2 -1.41781769263136 1.28249802403674 Stellate cells
TCAGCCTTCAAACCCA-1_2 1.71118499768388 -1.05309607870355 Stellate cells
TCAGTGATCATGTCTT-1_2 2.85751833451402 1.27439521961436 Stellate cells
TCATACTCAGCTTCCT-1_2 1.18752564919603 1.9900153052114 Stellate cells
TCATGAGCAAAGGTTA-1_2 1.55954911244524 -2.78682186491266 Hepatocyte
doublets
TCCGGGAGTACCGCGT-1_2 -1.79950676428664 -2.61720564253107 Fibroblasts
TCGACGGCAGGTCAAG-1_2 2.04341711533678 -2.79524710066095 Hepatocyte
doublets
TCGGGACTCTATTCGT-1_2 2.36948790085924 1.47153875567541 Stellate cells
TCGGTCTCACTTGTGA-1_2 2.15128542912614 -2.05439093000665 Stellate cells
TCGGTCTGTGGATGAC-1_2 1.64519025815141 -0.145101808378844 Stellate cells
TCTACATAGCAAGCCA-1_2 0.763268609172227 1.71351451390013 Stellate cells
TCTATCAGTGTCTTCC-1_2 3.29188932908189 1.37961874865517 Stellate cells
TGATGGTCAACCGTGC-1_2 1.2209857894243 -1.17880561239496 Stellate cells
TGATGGTCAATCAAGA-1_2 -1.74261579977858 -0.657687686751037 Stellate cells
TGATGGTGTTCTTCAT-1_2 -0.843110422962783 -1.79008510000482 Stellate cells
TGATTTCTCACTGCTC-1_2 -0.363515357845901 3.28354761712775 Hepatocyte
doublets
TGCAGATTCCGGCAGT-1_2 -0.994863014095901 1.76786453240141 Stellate cells
TGCAGTATCATCAGTG-1_2 0.0996466322006004 0.45919433944449 Stellate cells
TGCGATAGTACCCGAC-1_2 2.98471560013902 0.869454599549623 Stellate cells
TGCTTGCTCCGACGGT-1_2 -0.360385279530166 -1.47849728948846 Stellate cells
TGGGCTGAGAAATCCA-1_2 -0.284674357050536 1.50208171420321 Stellate cells
TGGTACAGTACGGCAA-1_2 1.4806989623369 -0.270750902960448 Stellate cells
TGGTACAGTTCAGGTT-1_2 2.05610396397722 1.89751244299635 Stellate cells
TGGTAGTAGGCATCTT-1_2 2.84651579392564 1.10154835098013 Stellate cells
TGTGTGATCTCGTGGG-1_2 -0.233182560080169 3.16875956170783 Hepatocyte
doublets
TTACAGGCAAATGCTC-1_2 -0.355434696549056 -0.776078485319762 Stellate cells
TTATTGCCAATGTTGC-1_2 3.11089863312853 -0.555001519987731 Stellate cells
TTCACGCAGGTTATAG-1_2 1.91322865021837 1.0517155300878 Stellate cells
TTCCGTGGTTGCATTG-1_2 1.55289926064623 -0.59838726408258 Stellate cells
TTGCCTGGTCAGACTT-1_2 1.05601491463792 1.34815890305266 Stellate cells
TTTCGATTCCACCTGT-1_2 3.21688355935228 0.770826555421205 Stellate cells
TTTGACTTCCCGAAAT-1_2 2.16239346993578 -1.11021282560602 Stellate cells
TTTGATCAGCACTTTG-1_2 -0.481929461830733 -0.185143612692504 Stellate cells
TTTGGAGCAGTCAGCC-1_2 -0.68902919756758 -0.626045965025573 Stellate cells
AAAGGATAGTCGCCCA-1_3 3.51869716179979 0.903408325841279 Stellate cells
AAAGGTATCTTGAGCA-1_3 2.87860908043993 -0.865719341108947 Stellate cells
AACAAAGAGGATTTCC-1_3 3.25202121270311 0.249155141045899 Stellate cells
AACAAGAAGAGTCCGA-1_3 3.00400890839708 -1.63455083257928 Stellate cells
AACACACTCTGAGAGG-1_3 -0.683701257580398 -0.390815161535888 Stellate cells
AACCAACCAACCAACT-1_3 -1.23613880144942 1.42249612846002 Stellate cells
AACCATGAGAAATGGG-1_3 -5.42323956953871 -0.415562533209472 VSMC
AACCATGCAATGAACA-1_3 -1.26200685965407 1.36969180368409 Stellate cells
AACCTGAAGGCGCTCT-1_3 -1.54205236899245 -0.0959741104342031 Stellate cells
AAGAACAGTAGCTTTG-1_3 0.313980136639001 -3.51355745680109 LSEC
doublets
AAGACTCAGCAACAAT-1_3 0.634443332082154 -0.38760092146173 Stellate cells
AAGATAGCACTGGAAG-1_3 -4.02945552336562 0.700473047425599 VSMC
AAGCATCCATTACTCT-1_3 -0.817290406101821 -0.296488546202331 Stellate cells
AAGCGAGGTTGATCGT-1_3 -1.29343150126326 0.338734723260255 Stellate cells
AAGCGTTTCTAAGCGT-1_3 -4.69660697447646 0.214131809403749 VSMC
AAGGTAAGTGAAAGTT-1_3 2.0375141097368 -0.141454480955749 Stellate cells
AAGTCGTAGCAAGTCG-1_3 -5.15794167982924 1.04275045507178 VSMC
AAGTGAAAGTGGGAAA-1_3 2.01343073380602 0.369753576447816 Stellate cells
AAGTTCGTCATCACTT-1_3 -4.75457940565932 1.0237029861711 VSMC
AATGCCACAAGTTCGT-1_3 0.187336057065548 1.03035599701628 Stellate cells
AATGGAAAGAGCCGTA-1_3 -0.839322786205886 1.49956709854826 Stellate cells
AATTCCTGTGCTCTTC-1_3 -5.46206365095961 0.620397247006745 VSMC
AATTTCCAGTCAGAGC-1_3 -5.31720290648329 1.43119766619578 VSMC
AATTTCCGTACACGTT-1_3 0.997819025641801 -0.487868689367919 Stellate cells
ACAACCAAGTAATACG-1_3 0.167030832371237 0.515702284505219 Stellate cells
ACAACCACATAGATCC-1_3 -4.34458146559584 0.528765774895997 VSMC
ACACTGATCGTTACCC-1_3 3.18061270249498 0.75264600627646 Stellate cells
ACAGAAAAGCATCCCG-1_3 -3.81798778044569 -0.164572619269042 Stellate cells
ACAGGGACAGCTCTGG-1_3 -1.84226332175124 -2.74958326704278 Fibroblasts
ACATCCCAGATCCTAC-1_3 -1.52336166369307 -1.11350490934625 Stellate cells
ACATTTCAGGAAAGGT-1_3 2.02301051152361 -0.440047763655333 Stellate cells
ACATTTCGTGTCCAAT-1_3 -0.982250909680007 0.554228461911531 Stellate cells
ACCAAACTCTGGCCAG-1_3 -4.46495852934706 -0.128964089224486 VSMC
ACCACAAAGTGTTCAC-1_3 0.539526988393189 0.111890054871888 Stellate cells
ACCACAACATAGTCGT-1_3 2.7717715693773 -1.10282065756097 Stellate cells
ACCGTTCCAGACTGCC-1_3 1.25444271100176 1.80681300871596 Stellate cells
ACCTACCTCTGGCCGA-1_3 -1.97758422362196 -2.74286987669244 Fibroblasts
ACCTGAAAGACTTAAG-1_3 -0.28733510839331 -3.37581541425958 LSEC
doublets
ACGATCATCCCGTGTT-1_3 2.49253048432481 -1.2364006269671 Stellate cells
ACGATCATCGGTGAAG-1_3 1.85677065384996 0.115686513116212 Stellate cells
ACGGAAGAGGTTCTTG-1_3 1.00809182656419 -1.01131369955316 Stellate cells
ACGTTCCAGCTGTACT-1_3 -5.619399886006 -0.895299457380919 VSMC
ACGTTCCGTTGCTGAT-1_3 -2.0397621201216 -2.74884798414484 Fibroblasts
ACTATCTAGTGGAAGA-1_3 1.38553609383714 -2.93822767622247 Hepatocyte
doublets
ACTATCTCAAACCGGA-1_3 2.61518182290208 2.03337208144888 Stellate cells
ACTATTCCACAGTACT-1_3 -1.72946665751326 -2.5880737531878 Fibroblasts
ACTCTCGCATCACAGT-1_3 2.77264608872545 -0.876357816527038 Stellate cells
ACTCTCGGTGTTAGCT-1_3 -1.18653009402144 1.70306266062483 Stellate cells
ACTGCAAAGTTGCCCG-1_3 2.62153520119798 0.755600131680818 Stellate cells
ACTGCAAGTTGTGGAG-1_3 0.268493313914658 -0.0158897865511465 Stellate cells
ACTGTCCGTATGCAAA-1_3 3.21984734070909 -0.238338731596618 Stellate cells
ACTTCCGAGCCGATAG-1_3 0.28818497491491 -0.719284318754821 Stellate cells
ACTTCGCCAGTACTAC-1_3 0.631066281920792 0.82571694963202 Stellate cells
AGAACAAGTTCACGAT-1_3 1.92729999554765 1.16147641055808 Stellate cells
AGAACCTAGTGTAGAT-1_3 2.15718438161028 2.12186036222205 Stellate cells
AGAAGTAGTCAGGAGT-1_3 2.27458228600633 0.714781917264314 Stellate cells
AGACAAAGTCATACCA-1_3 0.411624227291467 2.5685983669065 Hepatocyte
doublets
AGACTCATCCTCTTTC-1_3 -1.94459019171583 -0.0882853496767568 Stellate cells
AGATAGACACAAGTGG-1_3 2.28853668702257 -0.927167438337951 Stellate cells
AGATGCTCAAATCAGA-1_3 0.502893228656174 1.71416095607504 Stellate cells
AGCCACGCATTCAGGT-1_3 3.10521282685411 -0.00339987165704247 Stellate cells
AGCCACGGTAGACAAT-1_3 1.03823538554323 0.0716800462506724 Stellate cells
AGCCAGCTCAAACCCA-1_3 -1.05699656473982 0.160986877610536 Stellate cells
AGCCAGCTCACTACTT-1_3 -5.33924422728407 -0.907761358091979 VSMC
AGCGTATTCACCCATC-1_3 -5.75216231810438 -0.549532197783141 VSMC
AGGAATATCCGAAGGA-1_3 2.96613325608385 1.61255352907404 Stellate cells
AGGAGGTCAGATCATC-1_3 2.48680986893785 0.500527716805787 Stellate cells
AGGATCTAGTAGGCCA-1_3 0.355209891325356 -0.942639373610167 Stellate cells
AGGATCTGTCGGATTT-1_3 -0.266751210564254 3.15616164319739 Hepatocyte
doublets
AGGCCACAGCCGTTAT-1_3 3.18017639649522 -1.16331078893915 Stellate cells
AGGGCTCAGCAAGGAA-1_3 2.61431135666979 1.07328758352026 Stellate cells
AGGGTCCCATCGGATT-1_3 3.41645898354662 -0.896656535933166 Stellate cells
AGGTAGGAGAACGCGT-1_3 -5.38213334547865 -0.0616243112780142 VSMC
AGGTAGGTCTGCGGAC-1_3 2.42760552895677 0.586807109048219 Stellate cells
AGGTGTTGTAGCGTTT-1_3 -1.34864972102034 -2.20335056669488 Stellate cells
AGTACCAGTCCTCCTA-1_3 1.52843656075609 0.168345428635926 Stellate cells
AGTCACAAGCCGCACT-1_3 0.725625832206132 1.59747115485892 Stellate cells
AGTCACAAGGTGAGCT-1_3 -1.9127930210768 -0.467275523016601 Stellate cells
AGTCACATCTCTCTAA-1_3 3.7122823191942 -0.259883307287841 Stellate cells
AGTCATGTCTGAATGC-1_3 -0.174730222099899 1.046667910745 Stellate cells
AGTCTCCGTGCCTGCA-1_3 -5.42772803770888 -0.548228882620482 VSMC
AGTGCCGGTGCGCTCA-1_3 2.35640325081957 -1.68112947828546 Stellate cells
AGTTCGAAGCTCGACC-1_3 0.982664008265855 0.504529453446717 Stellate cells
ATACCTTAGCGTTCAT-1_3 0.823546726828934 -2.85946037657037 LSEC
doublets
ATCACAGCAAGCACAG-1_3 0.686001796847703 0.217031456162782 Stellate cells
ATCCACCTCTTACCAT-1_3 0.817539711123826 -0.330330871412902 Stellate cells
ATCCATTAGAACGTGC-1_3 3.4644636107744 0.779797590901704 Stellate cells
ATGCATGCAACAGCCC-1_3 0.0740596247972267 -3.67048885710016 LSEC
doublets
ATGCATGGTACCTTCC-1_3 2.81831779015672 -0.620181821653991 Stellate cells
ATGCGATAGCAAATGT-1_3 0.853467483645798 1.21012946181521 Stellate cells
ATGCGATGTGACAGGT-1_3 2.79527940285814 -0.947112106154113 Stellate cells
ATGGATCGTTGCATTG-1_3 1.08141090405595 0.748791612317414 Stellate cells
ATGGGTTGTTGCGGCT-1_3 0.40621872676027 0.777040041615815 Stellate cells
ATGTCCCCAACGATCT-1_3 1.90916432870042 1.35156206749901 Stellate cells
ATGTCTTGTCTCGGGT-1_3 -4.63093410002577 0.458012021710725 VSMC
ATGTCTTGTGCATTTG-1_3 -0.484383563870071 -0.914034150908141 Stellate cells
ATTCATCTCTTACGGA-1_3 -0.124546478861449 1.99935493581519 Stellate cells
ATTCGTTGTACTGTTG-1_3 2.08282794488084 -1.76231410391107 Stellate cells
ATTGGGTTCTCGTCGT-1_3 0.137601543790223 -1.33885910398736 Stellate cells
ATTGTTCAGAATCCCT-1_3 -1.11155138480055 -1.20631124861017 Stellate cells
ATTGTTCAGGATTCAA-1_3 1.54208507073534 -0.506884478399901 Stellate cells
ATTGTTCGTCGCATGC-1_3 2.84403361809862 1.85435495488867 Stellate cells
CAAAGAAAGCAGCAGT-1_3 -5.34978042113173 -0.473406695196776 VSMC
CAACAACGTCAGCTTA-1_3 1.48991443646562 1.41768876612708 Stellate cells
CAACAGTAGGTAAAGG-1_3 -0.271025072210906 1.44241547501236 Stellate cells
CAACGGCAGTGCTACT-1_3 2.66243924630296 0.772816337277741 Stellate cells
CAAGCTAGTTTCGACA-1_3 0.334848184710862 0.661707199742646 Stellate cells
CACAACATCTGTAACG-1_3 -1.26259491907942 1.13608819954619 Stellate cells
CACCGTTCACCAGTAT-1_3 0.0741877077282684 1.11540988795981 Stellate cells
CACCGTTGTCGAATGG-1_3 -1.36560366618025 1.06828580014929 Stellate cells
CACGAATGTTATGGTC-1_3 -0.932020048969863 -0.781623624632506 Stellate cells
CACTGTCCAGGGAGAG-1_3 0.720743734961869 -1.07976415045038 Stellate cells
CACTTCGAGAGAAGGT-1_3 0.372926194793107 -1.83082129843011 LSEC
doublets
CACTTCGCATGAAAGT-1_3 2.58325662148607 0.48769900911078 Stellate cells
CAGATACAGCGTCAGA-1_3 -4.89186463820326 0.632026172807069 VSMC
CAGCAGCTCATTATCC-1_3 2.66935386193407 0.151858307053895 Stellate cells
CATACCCGTCTTACTT-1_3 -0.580059449547408 0.501270390679688 Stellate cells
CATACTTCACAACGTT-1_3 0.620162118798615 -1.26867844946161 Stellate cells
CATCGGGAGGCGCTTC-1_3 3.44466032517564 0.015322662522645 Stellate cells
CATCGGGTCTCTATGT-1_3 2.67687143815172 -0.873242162535338 Stellate cells
CATCGGGTCTGGGTCG-1_3 -0.0376260088621361 -0.510854505369811 Stellate cells
CATGCAACACCTGCGA-1_3 2.51954259408128 -0.177159332106261 Stellate cells
CATGCAATCCCTCTTT-1_3 -5.43111453520644 -0.210098050902038 VSMC
CATGGATGTTGGCCTG-1_3 -1.00337932574141 -0.658314012358336 Stellate cells
CATGGTAGTTAGTTCG-1_3 -1.28868601786482 0.674736536671968 Stellate cells
CATTCTACACTACCGG-1_3 -2.01630673872816 -0.245950483153014 Stellate cells
CATTCTACAGTCGGAA-1_3 -5.08888993727553 0.0043102275632334 VSMC
CATTTCAAGAGAGCAA-1_3 -1.71338794695723 -0.786065601179748 Stellate cells
CATTTCAGTAGCGCTC-1_3 1.91446234715593 -2.43541362173334 Hepatocyte
doublets
CCAATGATCCCTCGTA-1_3 2.15436651242387 -1.64523961431756 Stellate cells
CCACAAAGTGGCCCAT-1_3 1.37590779793871 1.7961952161096 Stellate cells
CCACTTGGTCGACTTA-1_3 -1.84892306792128 -2.53699900991693 Fibroblasts
CCACTTGTCTTAGTTC-1_3 0.443987388736131 1.67527473681197 Stellate cells
CCATAAGCAGTTGGTT-1_3 1.71635796559465 0.617948509385438 Stellate cells
CCATCACTCTGTTCAT-1_3 1.0078584743799 -1.02061941511407 Stellate cells
CCCTAACTCGCTGTCT-1_3 -0.255764345997451 3.23671791665778 Hepatocyte
doublets
CCCTCTCGTACTCGAT-1_3 3.25194468033922 -0.038302563498168 Stellate cells
CCCTTAGAGCACTCGC-1_3 1.89017393124712 1.92052445523963 Stellate cells
CCGATGGTCGAGAACG-1_3 2.70619430077684 1.3861980173789 Stellate cells
CCGCAAGTCCATTCGC-1_3 3.05084051621568 -0.968729041884093 Stellate cells
CCGTTCACATCGCTCT-1_3 -5.27379737364638 1.42973122709021 VSMC
CCTACGTCAACTCCCT-1_3 -0.403109233254073 0.390949584176393 Stellate cells
CCTATCGTCGAAGAAT-1_3 1.75277640355241 -0.891190074751525 Stellate cells
CCTCCTCTCTTCCCGA-1_3 1.64191915524614 2.46040318124518 Stellate cells
CCTCTCCGTGGTCTTA-1_3 -0.383959691399215 0.618904687096925 Stellate cells
CCTCTCCTCTCCTACG-1_3 -1.67992899882185 -0.438684486220031 Stellate cells
CCTGTTGCAAACACCT-1_3 2.94618787301195 0.813434220483155 Stellate cells
CCTGTTGCAAGGTCAG-1_3 0.267397601729752 0.994166440894456 Stellate cells
CCTTGTGCAGCGTTTA-1_3 -0.0295411901413185 -0.807459853956847 Stellate cells
CGAAGGACAAGCGCTC-1_3 1.78015496266496 -2.94872619993463 VSMC
CGACAGCAGTGATTCC-1_3 2.824354310161 -0.472092412779479 Stellate cells
CGAGAAGAGCGAACTG-1_3 2.0132153226198 -2.63263132459894 Hepatocyte
doublets
CGAGGCTCACTGCGAC-1_3 -1.60125956999647 -0.222981714079528 Stellate cells
CGATCGGTCGATTCCC-1_3 -0.426898817890762 3.3583144914411 Hepatocyte
doublets
CGATGGCAGTGGAAAG-1_3 1.48937894833696 0.787446297337861 Stellate cells
CGGAACCTCGGCGATC-1_3 0.669247348433854 -1.64668872244134 Stellate cells
CGGACACCAGTTGTCA-1_3 -0.038639541143058 1.16189751737341 Stellate cells
CGGCAGTGTAGGGAGG-1_3 2.47681202424181 -1.64765360243097 Stellate cells
CGGCAGTGTTCCCACT-1_3 3.16159739030016 1.10101533644423 Stellate cells
CGGGACTGTTCGTTCC-1_3 1.72323205006731 -0.614488147566466 Stellate cells
CGGGCATAGATCCAAA-1_3 1.22829868329179 -0.125119470427184 Stellate cells
CGGGTCATCGATTGGT-1_3 1.49264862073076 0.787255204846711 Stellate cells
CGTCAAATCACGGAGA-1_3 -4.61531720625746 0.635407365491242 VSMC
CGTGAATCAAGAAACT-1_3 -4.57467828261244 -0.411213301489501 VSMC
CGTGTCTGTTTCTATC-1_3 1.33633675110948 -0.559929870436339 Stellate cells
CGTTAGATCGTTCCCA-1_3 3.68318690789354 0.358745433022828 Stellate cells
CTACAGATCGAACGGA-1_3 1.85454811585558 2.13029847257361 Stellate cells
CTACCCAGTCCAACGC-1_3 0.802692551738145 0.852847195794435 Stellate cells
CTACCTGGTATGTCCA-1_3 0.322569165951134 0.228060222794862 Stellate cells
CTACTATTCTAGATCG-1_3 2.47822894585741 0.510480261971803 Stellate cells
CTAGGTAGTTTACTGG-1_3 2.99870886338365 -0.211591266462951 Stellate cells
CTATCCGAGGTAAGGA-1_3 -0.179234783524154 3.35485670678839 Hepatocyte
doublets
CTCAAGATCACCATGA-1_3 -2.62661085593092 -0.194857381651549 Stellate cells
CTCAGGGAGGAAAGGT-1_3 -0.473670761459945 0.239896513154359 Stellate cells
CTCAGGGGTGATATAG-1_3 -0.345071177357314 0.457429922749848 Stellate cells
CTCATGCTCATACGGT-1_3 0.22346773428333 0.49382374398932 Stellate cells
CTCCAACAGATAGCAT-1_3 2.81555857194078 -0.73640086538568 Stellate cells
CTCCATGAGAGTCACG-1_3 -4.81655774580824 1.11952770464644 VSMC
CTCCCAAAGAGTTGCG-1_3 3.38919605744493 -0.648125909636168 Stellate cells
CTCCTCCAGGCCCACT-1_3 0.45897831452501 -3.69188930876031 LSEC
doublets
CTCCTCCCAGGAGGAG-1_3 3.23151268494737 -0.647414468596129 Stellate cells
CTCCTCCGTTACACTG-1_3 -2.03097544180739 -2.45748498327508 Fibroblasts
CTCCTCCTCTAGTACG-1_3 0.52117188704622 1.77584902160391 Stellate cells
CTCCTTTGTCCTACGG-1_3 0.184045195977231 -3.73194410688653 LSEC
doublets
CTCTCGATCCGGGACT-1_3 0.330998126989724 -0.172725819418578 Stellate cells
CTGAATGTCAGACATC-1_3 1.76246716511858 1.97716746442542 Stellate cells
CTGCATCCATGACACT-1_3 1.01370521319521 -0.258388542006164 Stellate cells
CTGCTCATCGAGAAAT-1_3 1.18657030594957 -0.694130920241027 Stellate cells
CTGGTCTTCCGAACGC-1_3 -5.08042035567152 1.52474012189135 VSMC
CTGTACCAGAGTTCGG-1_3 -1.15663490759718 1.34082265906558 Stellate cells
CTGTATTGTGGCCTCA-1_3 1.56964101327074 -2.1274991262652 Stellate cells
CTGTGAAGTCTTACAG-1_3 -0.109168927544234 3.15540454499945 Hepatocyte
doublets
CTGTGAATCTCCGAAA-1_3 -1.32636580931532 0.980890817572923 Stellate cells
CTTACCGCAAGTGTCT-1_3 -0.252061973684905 -3.1034660566546 LSEC
doublets
CTTCAATGTCCAGCAC-1_3 -1.39675782191145 0.559799052407594 Stellate cells
CTTCCTTAGAAACTAC-1_3 2.34146394265306 -1.58288504965082 Stellate cells
CTTCTAAAGCCTCCAG-1_3 0.180393458683537 -2.16291525251642 Stellate cells
CTTTCAAGTAGAGACC-1_3 -1.68347642886031 -2.58108284361139 Stellate cells
GAAACCTAGTGGAAAG-1_3 1.32538892758501 -1.08543445951715 Stellate cells
GAAATGATCACATTGG-1_3 1.30129458439958 -0.89203264601007 Stellate cells
GAACACTTCAACTACG-1_3 -1.19861636626112 0.122075415780396 Stellate cells
GAACTGTGTATGGGAC-1_3 2.10032357705248 -0.153525613615661 Stellate cells
GAACTGTTCCGCGATG-1_3 0.161632937020184 -3.42911007292047 LSEC
doublets
GAAGCCCCACCCAATA-1_3 -1.58712814318526 0.674925781419129 Stellate cells
GAAGCCCGTCCAACGC-1_3 3.21903099549425 0.538883424928041 Stellate cells
GAAGGACAGTCAAGCG-1_3 2.96986522210252 -0.526009701559691 Stellate cells
GAAGGGTCAGTTGTCA-1_3 0.244991150325658 2.03973833434805 Stellate cells
GAATCGTAGTCTGTAC-1_3 2.08208622468126 -1.30912425405756 Stellate cells
GACATCAGTAAGTTAG-1_3 3.19625963700426 -1.10154750234857 Stellate cells
GACCCTTCAGGTCAGA-1_3 -0.190196196907638 0.707912005116792 Stellate cells
GACGCTGGTTGTGCCG-1_3 -0.503312210911391 -0.113110326597838 Stellate cells
GACTCAAAGTAACGTA-1_3 -0.500708143585799 -1.36592199690118 Stellate cells
GAGATGGGTCTTGTCC-1_3 2.18142582905901 -2.61848499662652 Hepatocyte
doublets
GAGGCCTAGTCATCCA-1_3 3.49833287728441 -0.907947801420836 Stellate cells
GAGGGTAGTCCGAAGA-1_3 -0.0157663034139855 0.0573388110898447 Stellate cells
GAGTGAGAGCTCCATA-1_3 0.753674407130601 1.83724633567557 Stellate cells
GAGTTTGAGAAGCCAC-1_3 -1.10485218035567 -1.38656451589838 Stellate cells
GATAGAAGTAGGCTGA-1_3 0.392195780402543 0.716407157113404 Stellate cells
GATCGTAAGGCCTGCT-1_3 -0.857312660091994 0.358462787797303 Stellate cells
GATGATCGTCTTGCTC-1_3 2.94779219163072 1.37206833772883 Stellate cells
GATTCGACATTGAAGA-1_3 -5.45440087782729 1.16434628479704 VSMC
GATTTCTAGTCGGGAT-1_3 -5.09312377440321 -0.306098245451598 VSMC
GCAACCGTCATAGGCT-1_3 2.13789715302599 0.896590031316133 Stellate cells
GCAGCCATCTGTGTGA-1_3 0.614821006184937 1.81169352643713 Stellate cells
GCAGCTGGTTCCTTGC-1_3 1.98167159093034 0.699899948766084 Stellate cells
GCAGGCTCATCGGCCA-1_3 2.90815939438951 -0.767574571440368 Stellate cells
GCCATTCTCTTAAGGC-1_3 -0.127165596359847 3.11329290979132 Hepatocyte
doublets
GCCCAGACACCGTCTT-1_3 -0.267490129345535 0.377686120202394 Stellate cells
GCCCGAATCAGTCATG-1_3 2.40779699814928 -0.204985283682494 Stellate cells
GCCGTGAAGTTGGGAC-1_3 1.18029924166811 0.74084488265738 Stellate cells
GCCGTGACACATGGTT-1_3 -1.56033561694014 -0.634547971556334 Stellate cells
GCGGAAATCCGCTAGG-1_3 -5.29281697737563 1.28927569799647 VSMC
GCTGAATCACAAGCAG-1_3 -0.0618627475439293 1.04865796082243 Stellate cells
GCTGCAGCACCGTACG-1_3 0.415659491545083 -3.79400827772394 LSEC
doublets
GCTTCACAGTTAGTGA-1_3 2.38923038972032 -1.27646376974359 Stellate cells
GCTTCACCATCGTGGC-1_3 1.63639010918749 1.00860790126547 Stellate cells
GCTTGGGAGGCCTGCT-1_3 0.385050912028672 -3.41770508177057 LSEC
doublets
GGAATGGGTGCATACT-1_3 0.184004238913329 -3.48194601423517 LSEC
doublets
GGACGTCAGAAGAGCA-1_3 0.812933702594163 -2.46430661566034 Stellate cells
GGAGATGAGGTCGTAG-1_3 -5.12505279051649 0.813716150452943 VSMC
GGAGGATTCCTCTCGA-1_3 -5.67024312483656 -0.705034755537658 VSMC
GGATCTACATTGGGAG-1_3 -0.997293691509841 -0.358006142447143 Stellate cells
GGCACGTAGTTCAACC-1_3 1.58368005288255 0.0135407220624399 Stellate cells
GGCACGTCACTGTGTA-1_3 0.682548661357285 -0.688133739302306 Stellate cells
GGCAGTCGTACTGCGC-1_3 1.56447448266161 -1.45979835874811 Stellate cells
GGCAGTCTCAGACCGC-1_3 2.74681248200548 0.263859845330567 Stellate cells
GGCAGTCTCGCCTATC-1_3 -5.42891345488417 1.19247864895091 VSMC
GGCTTGGCAAGAGTTA-1_3 -0.49011037814009 0.775781429936738 Stellate cells
GGCTTGGCAGTAGTTC-1_3 2.24779285920274 -0.386678956816344 Stellate cells
GGGACCTAGCCGGATA-1_3 -0.127666811817764 -3.26673700697198 LSEC
doublets
GGGACTCCATGGGATG-1_3 0.0349349124492424 -3.79307176954523 LSEC
doublets
GGGAGATAGGTTGGTG-1_3 -0.556144516342757 1.72230515592322 Stellate cells
GGGATGAGTTGAGGAC-1_3 -0.0130285875736458 0.225458241631837 Stellate cells
GGGCTACGTGCCTAAT-1_3 -1.94141016470778 0.742172337701173 Stellate cells
GGGTGAATCCCTTGGT-1_3 0.235999327725293 1.83940378539786 Stellate cells
GGTGATTGTTAATCGC-1_3 -1.54453704821455 0.634795046975465 Stellate cells
GTAAGTCTCGTTCTGC-1_3 2.65613021386278 -0.208443902800231 Stellate cells
GTAATGCCAAGCCTGC-1_3 1.70710100663316 1.27948058359847 Stellate cells
GTAGGAGTCCCTAGGG-1_3 1.76255764496935 0.803318656613679 Stellate cells
GTCAAACCACGGATCC-1_3 -4.06685290800917 0.353346682717652 Stellate cells
GTCAGCGAGCACTCCG-1_3 -2.66198120581496 0.0322454940579844 Stellate cells
GTCAGCGAGGATTTCC-1_3 1.17661823762071 0.992582000424714 Stellate cells
GTCTCACGTGAGACCA-1_3 0.761503715640427 1.58628130667433 Stellate cells
GTCTTTAGTCATCTAG-1_3 -0.145978580587981 -0.503615163633971 Stellate cells
GTGACGCGTCTTTCAT-1_3 -1.91258941161024 0.191366769006104 Stellate cells
GTGAGCCTCCAGCTCT-1_3 1.65902854931963 1.84101877324805 Stellate cells
GTGCGTGCAAGCAGGT-1_3 -0.344049911373733 3.34466014020667 Hepatocyte
doublets
GTGCTTCAGGACCCAA-1_3 3.05688490403307 -1.39245846159235 Stellate cells
GTGGGAACAGTTCTAG-1_3 1.60414006245744 0.944168366124482 Stellate cells
GTGGGAATCGGCTATA-1_3 2.55131210816515 0.521711505582185 Stellate cells
GTGTCCTGTACGACTT-1_3 0.537624288922669 -3.36627485639825 LSEC
doublets
GTGTGATTCCTAACAG-1_3 2.10771383774889 1.53674290292487 Stellate cells
GTGTTAGAGACCAAAT-1_3 -4.30730042921889 0.800158597161622 VSMC
GTTACCCAGATACTGA-1_3 -0.984760980480788 1.12422314994559 Stellate cells
GTTAGACAGCGTGTTT-1_3 2.53137197030199 0.606625057389588 Stellate cells
GTTAGACTCGAGAAAT-1_3 0.15498473738742 -3.46562149412408 LSEC
doublets
GTTCTATCAGCATTGT-1_3 1.84875859749925 1.43751938138679 Stellate cells
GTTCTATCATGAATAG-1_3 -1.02240775095808 -0.0408191908098745 Stellate cells
GTTGAACAGGACTAAT-1_3 1.14532484543932 1.39112733640298 Stellate cells
GTTGCTCGTACGATCT-1_3 -1.40119300352919 0.0906122695706797 Stellate cells
GTTGTAGTCCATTGTT-1_3 -5.29606042372572 -0.519210003683715 VSMC
TAAGCACAGTGTTGAA-1_3 2.07901682389391 -1.96358063108697 Stellate cells
TAATCTCGTTAGGAGC-1_3 0.694995243674638 1.71510244124159 Stellate cells
TAATTCCAGTCGCGAA-1_3 -1.82277522551405 0.431435681512208 Stellate cells
TACACCCGTGATTCTG-1_3 -2.08052621352064 -0.678951047728209 Stellate cells
TACAGGTTCTGGCCAG-1_3 3.19946469796312 1.29295854978785 Stellate cells
TACATTCCATCACCAA-1_3 2.06091417801988 -0.926490329573302 Stellate cells
TACCCACAGCCGTTGC-1_3 -2.1055670784651 -2.55124595052972 Fibroblasts
TACCGAATCTAGCAAC-1_3 0.452253897315385 -0.976359628508239 Stellate cells
TACCTCGGTAACAGTA-1_3 -0.499217669838546 -0.345238469908385 Stellate cells
TACGTCCCACGTAGAG-1_3 -5.39386735426771 0.815775371720643 VSMC
TACTGCCCAGGCGATA-1_3 -0.222470532530425 3.220660306146 Hepatocyte
doublets
TACTTCAAGGGCAGTT-1_3 3.22114862931383 0.198918558289857 Stellate cells
TACTTCACAAATACGA-1_3 2.4106739951433 -0.509104989836364 Stellate cells
TAGATCGCAGCTACCG-1_3 0.184821785068633 0.970598198106141 Stellate cells
TAGCACACAGAACCGA-1_3 -2.13700566756117 0.25396893136725 Stellate cells
TAGGGTTTCATTGAGC-1_3 -0.299031804674743 -1.48388912565485 Stellate cells
TAGGTACGTATATGGA-1_3 3.31284513009203 -0.420394085714965 Stellate cells
TAGGTACGTGAATAAC-1_3 2.90552200806749 0.433735347916932 Stellate cells
TAGGTTGGTAGACGTG-1_3 -0.910507063740371 0.618319667508454 Stellate cells
TATCTGTCATACATCG-1_3 1.12701400054109 -1.93247606642023 Stellate cells
TATCTGTTCTATCACT-1_3 -1.38913975226271 -0.918880723784118 Stellate cells
TATTGCTAGTTGGCTT-1_3 -0.194573770636199 -0.359981440374999 Stellate cells
TCAAGCACACATTGTG-1_3 -4.48777471052992 0.788685358693452 VSMC
TCAAGTGAGCAGATAT-1_3 1.38721599114549 0.849059559037538 Stellate cells
TCACTCGGTTCGTGCG-1_3 -4.53591571318495 -0.142805479834228 VSMC
TCAGCAATCATTTCGT-1_3 2.3522604895891 -0.838117622206359 Stellate cells
TCAGCAATCTTGGATG-1_3 -0.860387902134536 -1.3960001695849 Stellate cells
TCAGGTAAGTGACACG-1_3 0.16822808572513 -0.0287449587084341 Stellate cells
TCAGTCCAGCCGTAAG-1_3 1.83111323845995 -0.0522195327974844 Stellate cells
TCAGTTTTCACTGTTT-1_3 -0.581972222202895 -0.352876566717772 Stellate cells
TCATGAGGTCATCCCT-1_3 0.0251675142110603 1.49412728436813 Stellate cells
TCATGGAAGGAACGTC-1_3 1.89657225144518 -0.67490126974359 Stellate cells
TCATGTTTCGTACCTC-1_3 3.00525416863573 1.59280290417895 Stellate cells
TCATTACGTATAGCTC-1_3 2.60789455903185 -0.406340860197692 Stellate cells
TCATTACGTTGCACGC-1_3 0.306336831873776 0.454019404580445 Stellate cells
TCATTCAGTGGATCAG-1_3 -0.26502345072615 -0.0419666994310903 Stellate cells
TCATTGTGTACGGCAA-1_3 -5.32146678435194 1.0477738749288 VSMC
TCATTTGAGGATTCCT-1_3 -1.00943181979048 1.46978909858093 Stellate cells
TCATTTGGTATAGGGC-1_3 1.12284137738359 0.376383639504762 Stellate cells
TCCATGCTCTATTGTC-1_3 3.19329514039171 1.62282200865969 Stellate cells
TCCGAAACAAACCACT-1_3 -5.64476285445082 -0.687000535795836 VSMC
TCCGATCTCCGGCAGT-1_3 -2.10180864798415 -2.22980406172052 Stellate cells
TCCTCGAGTACCATAC-1_3 2.11155845654619 0.607829548051209 Stellate cells
TCCTTCTTCCGTGTAA-1_3 -0.404347400539993 1.27199720554575 Stellate cells
TCGACGGCAATTTCTC-1_3 -4.36443458067763 0.478256083657594 VSMC
TCGACGGTCACTCACC-1_3 -1.27714739310133 0.83813617341742 Stellate cells
TCGATTTCATTGAAGA-1_3 -2.57296905981886 0.256807900597901 Stellate cells
TCGCAGGTCATCGGGC-1_3 3.62878026497972 0.551576889684052 Stellate cells
TCGCTCACAACTCGAT-1_3 1.42056145203722 -1.40707399732843 Stellate cells
TCGGGTGCACAAGTTC-1_3 0.317035470730187 1.10119170658812 Stellate cells
TCGTGCTCAAACCGGA-1_3 1.65311517251146 0.553683019807191 Stellate cells
TCGTGCTTCGCTTTAT-1_3 2.5989200068773 0.200800634553285 Stellate cells
TCGTGGGCACAGCCAC-1_3 -0.569776873463271 -0.847276948759704 Stellate cells
TCTAACTGTCCCTAAA-1_3 -0.307152669304488 3.20011601560339 Hepatocyte
doublets
TCTAACTTCTTCGCTG-1_3 -0.229103665226577 1.55099346451983 Stellate cells
TCTCCGACAATACCTG-1_3 1.45418264401567 0.0848308574460459 Stellate cells
TCTGTCGAGTACAGCG-1_3 -1.29931829439986 -0.65773203260675 Stellate cells
TCTTGCGCATAGGTAA-1_3 1.35836948884142 -2.04835941679254 Stellate cells
TCTTTGAAGTTTGAGA-1_3 1.56765737069261 -1.22184398062006 Stellate cells
TGAATGCCACACCTTC-1_3 -0.38806508051741 2.99504325502142 Hepatocyte
doublets
TGAGCATTCGTGGGTC-1_3 3.23402800095689 1.14475972168669 Stellate cells
TGAGGAGGTTGGGTTT-1_3 2.42661275399339 -1.61146786100641 Stellate cells
TGATCTTGTTGCATGT-1_3 -1.29063008295882 1.48694306202755 Stellate cells
TGATCTTTCCTGTTGC-1_3 1.371961732036 -0.324517630407958 Stellate cells
TGCAGTAGTCTTGAGT-1_3 -0.960463504665969 -0.0446506965853262 Stellate cells
TGCATGATCCTGTTAT-1_3 1.48847546113146 0.104857898881288 Stellate cells
TGCCGAGTCGGTCTAA-1_3 -0.0264448629556877 -3.39008190519586 LSEC
doublets
TGCGACGGTTCCACGG-1_3 -5.41741071211684 -0.592585347960143 VSMC
TGCGATACAAGACGGT-1_3 0.270123657411458 -3.71367885954156 LSEC
doublets
TGCGGGTAGCTATCCA-1_3 1.39884378445757 -1.03507687933221 Stellate cells
TGCTGAAAGTCAGAGC-1_3 -0.829744081371902 0.152529336144776 Stellate cells
TGGGAGAGTCATAAAG-1_3 -0.87533770071852 1.2194049280189 Stellate cells
TGGGATTAGACGAAGA-1_3 -0.402981738918899 3.39774820916876 Hepatocyte
doublets
TGGTTAGTCTAGCCAA-1_3 2.1637667609514 -0.971092723677306 Stellate cells
TGTCAGAGTCCGGTGT-1_3 1.11791946423662 -0.140691779921203 Stellate cells
TGTCCCAAGCAGCGAT-1_3 0.461073894626023 -3.54037334806695 LSEC
doublets
TGTCCCAAGGTAGACC-1_3 -0.32624683844435 3.18031642549262 Hepatocyte
doublets
TGTGTGAAGACCCTTA-1_3 -0.571569959992049 2.06644014232382 Stellate cells
TGTGTGATCATTACGG-1_3 -5.36624751555312 -0.389081024000792 VSMC
TGTTCATCACACGGAA-1_3 1.95373560917986 -0.605583690474181 Stellate cells
TGTTCTATCGTTCAGA-1_3 -0.388008873337386 0.890691078832002 Stellate cells
TGTTGGAGTCTACATG-1_3 -4.95421634184706 1.02898151390776 VSMC
TTCAATCCAGGTACGA-1_3 -1.806584935063 -0.99348094351068 Stellate cells
TTCACCGAGTGCACCC-1_3 -5.16178927885878 1.55868862532601 VSMC
TTCCAATTCTGCCTCA-1_3 1.17235173714769 -0.0102228153444814 Stellate cells
TTCCACGAGTCGAGGT-1_3 2.20063056481493 -1.35626151449457 Stellate cells
TTCCGGTCAATCGCCG-1_3 3.00956906808031 -0.352750204870849 Stellate cells
TTCCGTGTCACGGTCG-1_3 -4.60133634077895 0.961232490470262 VSMC
TTCGATTTCTGAGAGG-1_3 1.71624471676958 -1.20930364019647 Stellate cells
TTCGCTGGTATCTCGA-1_3 -4.632667879933 0.901780224969239 VSMC
TTCTCTCGTAGCGATG-1_3 -5.14318500029433 -0.459439657995849 VSMC
TTGCTGCCAGTGCCTG-1_3 -5.5868013905226 -0.633873246977477 VSMC
TTGGTTTGTTGGCCTG-1_3 2.30428637993944 -1.07860805876031 Stellate cells
TTGTTGTCAAAGTATG-1_3 -0.455912153595565 -0.839628957579284 Stellate cells
TTTACCATCCAGCAAT-1_3 -5.58053098189223 -0.660245918104796 VSMC
TTTACGTGTACGACTT-1_3 1.42360260022295 1.82628945224509 Stellate cells
TTTCAGTGTGTTCCTC-1_3 2.67718638909471 -0.994631789992003 Stellate cells
TTTGATCTCATTGTGG-1_3 2.84524669182909 1.903083271911 Stellate cells
TTTGGAGGTCAAGCGA-1_3 1.91453315747392 -1.08410885221735 Stellate cells
TTTGGTTCATTAGGAA-1_3 1.80729236138475 0.405019379784913 Stellate cells
