# Supplementary material for: Cell atlas of the regenerating human liver after portal vein embolization
Source: Nat Commun. 2024 Jul 11;15:5827. doi: 10.1038/s41467-024-49236-7 (PMC11239663; doi:10.1038/s41467-024-49236-7)
Supplement: Supplementary file 17 — Source Data [file 41467_2024_49236_MOESM17_ESM.zip › fig_data/fig1c.txt]

Cholangiocytes_fresh Endothelial_fresh Hepatocytes_fresh Immune_fresh Mesenchymal_fresh Cholangiocytes_frozen Endothelial_frozen Hepatocytes_frozen Immune_frozen Mesenchymal_frozen
AKAP12 -0.578953812467592 1.71656509838751 -0.618298571588328 -0.576737399460764 0.0574246851291741 -0.495699432916394 1.78562977200054 -0.500588736845982 -0.437619745126298 -0.351721857111861
DNASE1L3 -0.492694575003363 1.78341560292556 -0.549543471882863 -0.372905103409769 -0.368272452629564 -0.488499584434595 1.78821523936987 -0.452350774477976 -0.420554325335221 -0.426810555122075
FCN3 -0.481348593112118 1.78087340415432 -0.561590015363081 -0.436555205883257 -0.301379589795861 -0.499760031808629 1.7869683746808 -0.373209486052945 -0.456087594006694 -0.457911262812534
FCN2 -0.454840722481883 1.78743153527741 -0.504446513058216 -0.434451658421481 -0.39369264131583 -0.462468555841693 1.78859981515293 -0.448883268861227 -0.458057582834783 -0.419190407615226
CLEC4G -0.464224379565402 1.78606815574044 -0.516561108097239 -0.443755822453441 -0.361526845624354 -0.505537640012531 1.7852911269092 -0.513163076568856 -0.383802626568302 -0.382787783759506
STAB1 -0.52994244760515 1.77227617675124 -0.576058508420551 -0.443576316317995 -0.222698904407544 -0.496588038963875 1.7872268497955 -0.464632223406823 -0.379882585194099 -0.446124002230704
CLEC4M -0.459684345265932 1.78717740397054 -0.501073139307701 -0.445828949036724 -0.38059097036018 -0.475136996050427 1.78840054571489 -0.463330662543226 -0.424787679749022 -0.425145207372214
LIFR -0.57393656060427 1.73737567941629 -0.576383704795079 -0.565177636382579 -0.0218777776343642 -0.743045457093567 1.35132639894456 -0.692224284960184 -0.712714590773444 0.796657933882638
EGFL7 -0.638200503368711 1.74427682381062 -0.573516674415892 -0.465612729599338 -0.0669469164266801 -0.498863187535954 1.78603615516934 -0.478117029959695 -0.456145422616396 -0.352910515057299
PTPRB -0.439944777058303 1.78872975367176 -0.457316470341566 -0.431626478940513 -0.459842027331378 -0.459180662331946 1.78825870739529 -0.425363969051249 -0.483478573445309 -0.42023550256679
DCN -0.448287314425975 -0.443093536103065 -0.450424405836688 -0.447042760378166 1.78884801674389 -0.468352261744538 -0.462895523792464 -0.442453475084102 -0.414757566518446 1.78845882713955
IGFBP3 -0.463525782065779 -0.176867712357184 -0.559436985228187 -0.566509925218177 1.76634040486933 -0.442595474725455 -0.424708186879368 -0.436498670520061 -0.484595831680462 1.78839816380535
COL3A1 -0.460449474458482 -0.409617938408165 -0.459662675883452 -0.458704845738855 1.78843493448895 -0.453359672321178 -0.437557148332816 -0.459864127090147 -0.437989324237502 1.78877027198164
COL1A1 -0.420281802602367 -0.453797645273989 -0.457708741884699 -0.456848912212792 1.78863710197385 -0.324984527493016 -0.502755609766461 -0.445510412569706 -0.510666938235639 1.78391748806482
C7 -0.557596268012631 -0.069213028262972 -0.562820503569502 -0.558423910783858 1.74805371062896 -0.507927335838856 -0.207102750444922 -0.542033493912319 -0.51497455912247 1.77203813931857
IGFBP7 -0.682249290622929 0.519818328025859 -0.707576315776822 -0.657059599923509 1.5270668782974 -0.5667729094156 -0.0429874512408929 -0.557348285457743 -0.575154471456931 1.74226311757117
COL6A2 -0.541891993441161 -0.141165521459263 -0.545403115004861 -0.533463687280716 1.761924317186 -0.502064086613675 -0.348539091379555 -0.503886821990313 -0.430732582206958 1.7852225821905
MYL9 -0.274752672917079 -0.457233332888826 -0.527166817465051 -0.520382474240113 1.77953529751107 -0.392983648695949 -0.474201370996778 -0.45641879584491 -0.464345343737169 1.78794915927481
COL6A1 -0.453120002256804 -0.334747576250967 -0.461904846024988 -0.534489628521733 1.78426205305449 -0.44644002634067 -0.39802697072389 -0.43905085905981 -0.504057622071626 1.787575478196
C11orf96 -0.722059362733207 0.720701740149297 -0.731906240741953 -0.671321484095282 1.40458534742115 -0.675282765966948 0.321722513126612 -0.615149607475277 -0.654258124005502 1.62296798432111
CCL3 -0.42931638551706 -0.410341643761972 -0.522499249726839 1.78709977044525 -0.424942491439381 -0.452757865968824 -0.458284405216406 -0.494277686540451 1.78737496344081 -0.382055005715128
CD163 -0.456467359858289 -0.456307118557886 -0.488123209547046 1.78762406655811 -0.386726378594893 -0.456214905842072 -0.44158298740859 -0.445110497616804 1.78882781170964 -0.445919420842178
MS4A7 -0.445902464562335 -0.418211609363032 -0.491691279238581 1.78817418616374 -0.432368832999789 -0.455488630340697 -0.440656905834015 -0.443717177768361 1.7888260390165 -0.448963325073422
PTPRC -0.388519866546708 -0.44005001772678 -0.47733581829463 1.78760344943536 -0.481697746867245 -0.467045084929237 -0.445427693640313 -0.454671690692723 1.78860497445089 -0.421460505188623
RGS1 -0.406267694424509 -0.421386421722852 -0.47501218005142 1.78783517916473 -0.485168882965947 -0.490362513366467 -0.463266444417858 -0.429455364994446 1.78790792482799 -0.404823602049221
RNASET2 -0.402384114043093 -0.576689558156087 -0.515291113065516 1.77757750892405 -0.283212723659357 -0.460010061829291 -0.465532472955789 -0.443327428554715 1.78857006454327 -0.419700101203479
HCLS1 -0.503444935503404 -0.287581187572863 -0.548086356944814 1.7801485337275 -0.441036053706422 -0.58576145232302 -0.40922402786364 -0.603685682991273 1.76035276878036 -0.161681605602423
CELF2 -0.473244161516212 -0.501262852963845 -0.539754373737801 1.77863618991807 -0.264374801700208 -0.512228168026883 -0.533758088834117 -0.483415938423152 1.77699999112474 -0.247597795840586
SLA -0.404451013041509 -0.429982707466805 -0.474542254006267 1.78798585835447 -0.479009883839887 -0.462522052571865 -0.435746127553643 -0.440154891620347 1.78875925149263 -0.450336179746775
ARL4C 0.639766648793017 -0.824756086550222 -0.8650985815001 1.42246755873553 -0.372379539478224 0.539443901216592 -0.726723389270474 -0.579245791839199 1.51276855033534 -0.746243270442258
FGG -0.0156400535526891 -0.5772550016571 1.73588963989261 -0.570826623602274 -0.572167961080546 -0.394356376815605 -0.452044147732557 1.78718416640913 -0.512670429620418 -0.428113212240553
FGB -0.440409608676578 -0.460690655443558 1.78876378315217 -0.452617063873737 -0.435046455158294 -0.450809606551788 -0.4428169880171 1.78824860373656 -0.483892935606643 -0.410729073561033
TF -0.270771054099883 -0.510039454088985 1.77973254156754 -0.508741577962708 -0.490180455415965 -0.386450730523524 -0.462236852663585 1.78734064458872 -0.438736007010029 -0.499917054391586
HP -0.451409919708731 -0.462470400644568 1.78835334639921 -0.467161291201141 -0.407311734844766 -0.469247513341101 -0.432216678567916 1.78763996728747 -0.491487830424505 -0.394687944953949
CYP3A4 -0.416591760209451 -0.451175078464459 1.78842634475083 -0.442771275962165 -0.477888230114753 -0.44051199805923 -0.445708148149994 1.78883617128435 -0.451913892939477 -0.450702132135645
CP -0.418053049349853 -0.449121068009062 1.78855003044444 -0.452205144809643 -0.46917076827588 -0.420473819222468 -0.419206610603059 1.78814473572123 -0.484569447287522 -0.463894858608177
CYP2E1 -0.435349635258552 -0.456361974209996 1.78878243937627 -0.441687378052818 -0.455383451854909 -0.389948474527891 -0.440844080803208 1.78765774330873 -0.484795865190536 -0.47206932278709
FGA -0.0966153836942982 -0.555636553662586 1.75366959185976 -0.547878135755979 -0.553539518746896 -0.433622574681854 -0.436979142642979 1.7887268355537 -0.459320464096722 -0.458804654132143
PCK1 -0.428806751777918 -0.461171336526065 1.78868253385876 -0.459975801154742 -0.438728644400036 -0.421087025678004 -0.45236538202154 1.78862533495874 -0.450517315738943 -0.464655611520256
APOC3 -0.472749153174212 -0.400051295555135 1.7881565974321 -0.461195365481991 -0.454160783220765 -0.418091149692035 -0.412553408853064 1.78676617979322 -0.529934777269103 -0.426186843979019
KRT7 1.7888091175637 -0.444596011870367 -0.456328293658625 -0.450691325767799 -0.437193486266909 1.7880272342266 -0.45470685246403 -0.462515920674411 -0.39584779726906 -0.474956663819099
ANXA4 1.78290385615366 -0.486734962970702 -0.305571018347631 -0.482508443561593 -0.508089431273737 1.78864169901661 -0.457635956631719 -0.442742013984645 -0.464175406723738 -0.424088321676514
BICC1 1.77801616635837 -0.509354107967294 -0.506959804432651 -0.507566358328977 -0.254135895629451 1.78608128548165 -0.440076918500583 -0.493476360982899 -0.494546607301735 -0.357981398696436
SLC12A2 1.78491213388716 -0.453764432134896 -0.524400698106177 -0.465703503874539 -0.341043499771545 1.77977176438573 -0.441485015553739 -0.532100905772052 -0.524345276225182 -0.281840566834752
SH3YL1 1.78609148853152 -0.437207912224045 -0.509969488612684 -0.47763407325618 -0.361280014438615 1.77986759860659 -0.421234982995337 -0.569541287995902 -0.491814826805058 -0.297276500810292
DCDC2 1.78882750805439 -0.444192920459803 -0.440739035905764 -0.448461094847226 -0.455434456841597 1.78853117868768 -0.423167166544895 -0.474056118077745 -0.43723706155832 -0.454070832506716
ELF3 1.75569761095264 -0.543933549376501 -0.107295938622416 -0.541630830776631 -0.562837292177089 1.72721902217478 -0.586238500663193 0.0185864122673839 -0.565717939881331 -0.593848993897636
MUC6 1.78878640313825 -0.442245098030839 -0.445960199959956 -0.438914837369691 -0.46166626777776 1.78782561530629 -0.405022108735344 -0.499694306473993 -0.440738781499127 -0.442370418597822
FGFR2 1.7541475413902 -0.582143643535943 -0.479615423325141 -0.585300204571596 -0.107088269957524 1.74642886232125 -0.530541620969931 -0.524687379556392 -0.623391531320768 -0.0678083304741591
PKHD1 1.78757292796437 -0.468981481917376 -0.381471306023219 -0.465246379520901 -0.471873760502871 1.78862188812113 -0.447079682494182 -0.421162420258594 -0.463671267376716 -0.456708517991634
