# Supplementary material for: Cell atlas of the regenerating human liver after portal vein embolization
Source: Nat Commun. 2024 Jul 11;15:5827. doi: 10.1038/s41467-024-49236-7 (PMC11239663; doi:10.1038/s41467-024-49236-7)
Supplement: Supplementary file 17 — Source Data [file 41467_2024_49236_MOESM17_ESM.zip › fig_data/extdatafig12a.txt]

MS4A1 HLA-DRB1 HLA-DRA IGHA1 IGHM IGLC7 IGHG1 IGHG2 IGHG3 GNLY PTGDS FGFBP2 HLA-DPB1 RGS1 LMNA ANXA1 CRIP1 KLRC2 SELL KIT PCDH9 LST1 CXCR4 S100B CCL20 LTB SLC4A10 NCR3 MAL CCR7 LEF1 FCER1G IL2RB PLCG2 AREG HSPA6 HSPA1A CCL4L2 CCL3 CCL3L3 CTLA4 TNFRSF4 TNFRSF18 THEMIS ITGA1 CX3CR1 AHR RORC CD3E MKI67 CD44 IL7R CD9 CD8A CD4 FOXP3 CD79A TRAC TRBC1 TRDC CXCR6 CCR6 CCR5 ZBTB16
B cells 3.74946353981454 3.61824403856031 3.72793912890225 -0.253240054152021 -0.211365202540396 -0.207718058238526 -0.247795881591505 -0.267899919670273 -0.259595082647104 -0.385167093378717 -0.250481132515739 -0.294742133291228 3.63988295252929 -0.918286148253402 -0.462118356888735 -0.625523604686478 -0.1824859705299 -0.564174626125114 2.10024469959933 -0.258161610288126 1.60548801505356 -0.299681066826746 0.0681810843193188 -0.41640820866027 -0.518915884626388 0.483684369708961 -0.625942704543045 -0.500692114192891 -0.428948147590486 2.56769069984465 -0.481967196824126 -0.626254642531364 -0.77100309739298 -0.0646369749256261 -0.643521957054177 -0.451310386394072 -0.606694531997604 -0.326745012704769 -0.440426927129832 -0.403699307432285 -0.274759683823235 -0.355470053553618 -0.489870515078186 -0.819723985525794 -0.720545948332822 -0.28477454877882 -0.460689402781384 -0.664325902225753 -1.34257298992375 -0.173406310796577 -0.503672293308839 -0.825515200659496 -0.0507487318096891 -0.754884824046297 -0.68214291239277 -0.261722774271263 3.05677708901229 -0.864184511750913 -1.62619910253577 -0.807936964761604 -1.15457512585136 0.277777171848727 -1.15934502956085 -0.831053093777719
IgA+ Plasma cells -0.228187282940746 -0.537555886160222 -0.412052508701945 3.7494566235317 3.74955245688156 3.7496910099942 -0.218847452272367 -0.261538291090034 -0.139405554893148 -0.403181501072715 -0.247323133299303 -0.290501057612991 -0.572811463954587 0.0130507962965439 0.657353898045501 -0.616522011885034 -0.468168125634876 -0.584419742753249 -0.63146650839755 -0.258161610288126 -0.353668740831531 -0.496428529677004 -0.328225387061816 -0.432592068530935 -0.476048216121528 -0.963534893651742 -0.581202926549542 -0.747696525369504 -0.318022840182856 -0.48628867031384 -0.508775838437346 -0.743158086911642 -0.763389572114857 -0.784542259232877 -0.145747855686736 0.15638077077288 0.141229337180934 -0.334959449767275 -0.39582260438659 -0.397963499320613 -0.283159464574584 -0.137202708042016 -0.0764172186579287 -0.80617338489103 -0.575419957199626 -0.28477454877882 -0.588344698564995 -0.664325902225753 -1.26974926706615 -0.383283965061024 -1.01296726256611 -0.784551593282831 1.74963102606805 -0.705327065854071 -0.579858331168986 -0.261722774271263 1.23099774723475 -0.848121007656727 -1.57803157618085 -0.822815599988854 -1.09769740550732 -0.954237521075939 -1.0249682773211 -0.975305107778855
IgG+ Plasma cells -0.23279552597159 -0.54347653057419 -0.420227883263606 -0.190633060095181 -0.21583960705258 -0.230250427199406 3.74910746021203 3.74659855105037 3.74496649096891 -0.405680354157323 -0.254269249046726 -0.290949059067057 -0.59380311233323 -0.235608731303547 0.88547233069582 -0.633357066874509 -0.384758012452802 -0.608053168874366 -0.553381675526061 -0.235777774923477 -0.335964228026584 -0.509286367530658 -0.430244320718245 -0.551659037579402 -0.518915884626388 -1.04506734956346 -0.641049642566825 -0.762996249559738 -0.358077097943017 -0.48320039164017 -0.477658202718478 -0.720425670399459 -0.756175626559986 -0.901326488980645 0.000113789813915926 0.388838626580785 0.336160284529259 -0.336895551199009 -0.458899517060606 -0.40326225879452 -0.283159464574584 -0.183003991278204 0.048997301655359 -0.860929330491097 -0.622451241762149 -0.270713552055569 -0.586300015563149 -0.469648079091603 -1.31867276090479 0.511814699648876 -1.03520735932752 -0.820776213237663 3.05172263860366 -0.768112165461934 -0.632841874545452 -0.261722774271263 1.3113429455644 -0.901208112663643 -1.60531532817042 -0.79488737935397 -1.14231066782651 -0.898171168405854 -1.03299483130897 -0.946383406049938
Infiltrating NK cells -0.266144484545082 -0.276187653956276 -0.226360704958684 -0.232675613223344 -0.233784819408746 -0.254495904649658 -0.200743258971551 -0.180667236670316 -0.136991188868579 1.84394128641123 3.74990406921444 3.69884166483127 -0.182711468583297 -0.684452283467874 -0.490945165077793 -0.0465102330308754 -0.284817439339583 -0.120884573607475 0.354109404501546 -0.248976086812157 -0.35116034892753 -0.327356283273253 -0.818985348342964 0.521444528004474 -0.364376138503825 -0.962003850354621 -0.510292111772762 0.286047547935244 -0.428948147590486 -0.513102468917475 -0.492576736932989 0.834887480427382 0.318089046699031 0.670024400183331 0.102242843073754 0.589626687253185 0.823761912714183 0.0702476963412047 0.222769650438061 -0.134608415251733 -0.275889066109131 -0.30899724811034 -0.353653767253863 -0.755994018683545 -0.655890947293571 3.73123517079976 -0.509649271982232 -0.664325902225753 -0.949938974503693 1.34761601695343 -0.788572041474952 -0.757510825587048 -0.536118885674492 -0.525506466701943 -0.534235974594486 -0.261722774271263 -0.359505093172714 -0.834738329553872 0.114495025644923 0.728636572260569 -0.917934664312143 -0.912802334422769 -1.06611390350139 0.589285207437605
CD8 ab-T cells 1 -0.234835647716729 0.393343492997636 -0.0377234128693954 -0.248248405541913 -0.255699733441728 -0.254884713411791 -0.206165489419718 -0.122236666124164 -0.169559997089605 -0.366426072406242 -0.251390901485886 -0.249668331694511 0.383873040169172 1.68242238739321 -0.458439451160219 -0.265475641518265 -0.256660164719083 0.38556196192383 -0.549679596174567 -0.258161610288126 -0.361736271549804 -0.302859643749927 0.23160453278587 -0.423198465440021 -0.503499335809579 -0.696752704477962 -0.564524333561119 -0.372139925332226 -0.428948147590486 -0.351222442799031 -0.28607049047364 -0.355508649939119 -0.38095602292578 -0.288344679748735 -0.635164577442087 -0.140616079558407 -0.119965758460312 -0.217973639552967 -0.269792658302968 -0.133989495504926 -0.214016187365221 -0.351568621229513 -0.498422996929102 0.873186193540276 0.0589788526251106 -0.251005105828717 -0.468681345956106 -0.508477262394316 0.873729912159918 1.1646367671099 0.267535088596442 -0.689245289714694 -0.533661873125315 0.858330917556608 -0.487369463812117 -0.248480306547951 -0.434638121624854 0.119925002429931 0.740414278204919 0.524105874127381 0.228241101506841 -0.869530843629932 0.63094799097515 -0.840104787095988
CD8 ab-T cells 2 -0.269608300589235 -0.343294624784381 -0.270358353065719 -0.256822285739388 -0.257599366656456 -0.254884713411791 -0.263623390933461 -0.270455008054446 -0.279966088140454 -0.283427905303716 -0.250646462924415 -0.277508599730784 -0.291337038106053 -0.561088896351208 3.34789752949723 3.59424151355682 3.70574113107117 -0.536909664856253 -0.559203477129063 -0.242693535378121 -0.361736271549804 -0.238443598202084 0.301518523037446 -0.354524574673685 1.03068967002925 0.0201687869516076 0.43788502072589 0.00474923390539479 0.84439066423597 0.061842459125143 0.129201116321976 -0.633091844317455 -0.54860120735247 -0.56300488078533 -0.621975686295764 -0.483892147572096 -0.55514400948643 -0.192441814501233 -0.417638625846016 -0.323045640584269 -0.27091638791342 -0.254191225291271 -0.288732173395794 0.586009156574119 1.51121540558383 -0.245907831421155 1.00427655665925 0.950030763197999 0.597863435198503 -0.791159406367401 2.97733142939301 0.671115554901793 -0.158620554661841 0.196213443720377 0.633859207611754 -0.200757451167713 -0.447960866115162 0.375242299381913 0.340944497374443 -0.59640504007828 -0.547177981758246 0.909570158476664 -0.111316535914032 -0.587966738626735
gd-T cells -0.234829510909878 -0.123986164968491 -0.187547710879344 -0.25718796679287 -0.257662934248735 -0.254884713411791 -0.264085726780444 -0.270200842306791 -0.279624185647755 3.12953417255623 -0.225405802706567 0.367471127582349 0.00955316005907667 -0.703220742583118 -0.378702985293288 -0.0720100013757882 -0.115943350101318 3.26992041756567 1.9607348496838 -0.232238828620765 -0.331889596639513 -0.336518325442268 -0.545062234345685 -0.441533856720346 -0.479267527195016 -0.771183047757387 -0.548795811552041 -0.0852029962129365 -0.346872188907844 -0.35772132271738 0.210119208977857 0.228825344865861 0.373046906622089 1.41883480623473 -0.278561465687222 -0.399459695237814 -0.447794932579873 -0.254889122492867 -0.283246081069251 -0.251393277092434 -0.283159464574584 -0.322582074878453 -0.103437938642194 -0.108402761185555 1.29723144598773 0.12232743144969 -0.347685892067523 -0.589173593690435 0.196488675157131 -0.0366704477453277 0.139551111075625 -0.397690393583136 -0.293615516454181 0.200521770461621 -0.129456842890485 -0.261722774271263 -0.447960866115162 -0.357962130701141 -0.0573490973297003 1.59222246561358 -0.392993207789306 -0.932526667883751 -0.147984169716569 -0.444327546679585
ILC3 -0.248694148610377 -0.0839122570948804 -0.0870879446363987 -0.255803508587967 -0.256861249580574 -0.254884713411791 -0.244293814914518 -0.268864390616424 -0.245276548282094 -0.372687333355707 -0.256322806955629 -0.301260436796695 -0.297264589271072 -0.167913549090479 -0.450250074182554 0.224885143347219 -0.348873790681743 -0.623764026011699 -0.149924262020707 3.7497884663933 3.27403090548527 3.66147904300521 0.293260504981834 0.222276261235636 -0.1473960909176 1.59996879390426 0.396293435066081 -0.417792082981824 -0.0444070819107016 0.566742116970852 -0.109343939181253 -0.152548769712228 -0.519302976940083 -0.339089839222034 2.49231544903932 -0.579012539908722 -0.191958118068964 -0.334872430635583 -0.448441507209236 -0.3750647305027 -0.283159464574584 0.108447428691196 0.428697772367082 -0.906894859712319 -0.302930791556309 -0.28477454877882 3.38808545160369 2.8566989235956 -0.725581062738818 -0.791159406367401 0.668392309328173 1.76538795511789 -0.637730930081148 -0.574101577168166 -0.726589694205891 -0.261722774271263 -0.413561398859765 -0.148873664619962 0.166254016285258 -0.736070349324321 -0.862343450858981 1.01296773956137 0.118793735475381 0.175092905732927
MAIT cells 1 -0.244987843196402 -0.483696758583696 -0.346612399247193 -0.256644723837842 -0.257249344415813 -0.254884713411791 -0.263866700281951 -0.270377626665569 -0.279474204050633 -0.376166264293145 -0.251277167816773 -0.299149162390836 -0.446741966475864 -0.64110852942913 -0.48041170410784 -0.033518204947965 -0.23183029223716 -0.594812572293217 -0.721267058950493 -0.251286910328124 -0.361736271549804 0.216247279460751 3.31825971521547 3.24500469245663 3.43461550502939 0.792232338736535 2.44162082398379 2.70916012344525 -0.385415196758812 -0.518337867499617 -0.560875651383793 -0.705022552526961 -0.621209865330996 -1.0967349557797 -0.643521957054177 -0.445063304912004 -0.308204481094351 -0.133723603054269 -0.399806735965173 0.209415542268502 -0.266835362359698 -0.311097598685442 -0.373059382210599 1.28128596794156 -0.465249135510954 -0.28477454877882 -0.465194679950345 1.20912504283391 1.4605745327817 -0.791159406367401 -0.217460423289633 1.86599313037878 -0.227064894007456 2.74938220983821 -0.525041708751425 -0.248174924692696 -0.447960866115162 0.631808469830974 0.0611436420705801 -0.613863203734035 1.95854352010206 1.92787966915942 1.12749629499061 1.39916775189322
MAIT cells 2 -0.242593708022157 -0.397071839593642 -0.295544007560737 -0.257138371110224 -0.257336703132166 -0.254884713411791 -0.263823797908908 -0.270370150202876 -0.279244726034953 -0.304431140528499 -0.245664808339856 -0.280178290917902 -0.340617510740737 -0.912054528984708 -0.452294276722247 -0.116651045513267 -0.198019642723323 -0.542224424476071 -0.630979610271789 -0.247600477016238 -0.355656393327337 0.263188604042363 0.492773150762837 1.31027226101909 0.0464403231913329 1.82534893622747 2.3582249079805 2.19444360405721 -0.295194733440996 -0.426240377658978 -0.403821142791605 -0.604483110851849 -0.514084556568374 -0.667063102696837 -0.693172059236607 0.19359835834922 -0.453636598495801 -0.285294226214382 -0.428000058794792 -0.183113311889927 -0.253902257223267 -0.315517720517707 -0.348579108882422 1.08834959389036 -0.148915176192695 -0.278140294286207 -0.342645337054859 0.958407278370174 1.02380613291468 -0.791159406367401 -0.214548737586417 1.09209642836034 -0.193779563117962 1.32668560456371 -0.107340811360286 -0.240910135788247 -0.438987092048537 0.660183849919145 0.188428250159702 -0.551684309264443 1.59204890658616 1.25363843773835 1.9783149756252 0.217830696804401
Naive CD4+ T cells -0.255636322464427 -0.398272541014023 -0.311794282636429 -0.257119766754514 -0.257673196764872 -0.254884713411791 -0.263915234986484 -0.270515672906353 -0.279621108208867 -0.395687067016667 -0.250033338656236 -0.294242472395338 -0.318443394637977 -0.585358489031144 -0.256777343918828 0.108231850473489 0.0738873533487061 -0.55960679756238 1.51387619057702 -0.258161610288126 -0.335425439660244 -0.163762747179082 0.017472333352485 -0.211882564928898 -0.326683517498322 1.15805135885749 -0.332015380763294 -0.594137806643859 3.55044894324213 2.33948744878408 3.60202647575183 -0.677732435936136 -0.699024829062246 -0.5841376838814 -0.613964205829594 -0.544715625845519 -0.574519183747102 -0.336843247206997 -0.461889697767284 -0.394468844009726 -0.0841988041297364 -0.0827722931793335 -0.223435656036917 0.54782605288824 -0.142475498895262 -0.28477454877882 -0.0542924717012522 -0.0680826738810918 0.707976204030552 -0.791159406367401 0.289240310010972 1.09167167515588 -0.359660896363421 -0.723810074802036 1.11578361534042 -0.23920596504138 -0.447960866115162 0.776879041184995 0.872691468778194 -0.815460892325078 -0.788583401789419 0.894930082852698 -0.903396266799922 -0.573509815922186
NK cells 1 -0.266969203677132 -0.231564493704655 -0.215025078319012 -0.256919677810023 -0.257920936576502 -0.254735300356806 -0.255733253761647 -0.211327713893474 -0.27763101913586 -0.34709539080627 -0.25308441907991 -0.300176391703482 -0.248979751185534 -0.26899774012282 -0.508755194877243 -0.445357211776672 -0.436924941269471 0.694290638756319 -0.687122266064505 -0.258161610288126 -0.345479632685857 -0.344330561317214 -1.04898288336781 -0.476681452118312 -0.516216467395458 -0.855329052670303 -0.505379907440455 -0.255440577489702 -0.428948147590486 -0.509921499348379 -0.324659922502809 1.80393638780874 2.45215489690228 2.88902064330342 -0.160786756271687 -0.42509657419459 -0.374431860510922 -0.242604424817462 0.611410135597931 -0.0288964750895871 -0.280365565487214 -0.30354515401792 -0.303449809459373 -0.870651856316683 -0.544244816612416 -0.267035594893298 -0.339251895590083 -0.643859234777491 -0.621351354719362 2.70190519108528 -0.753502590430169 -0.823670715205344 -0.606492609432557 -0.731463948231405 -0.497442372899172 -0.261722774271263 -0.440962481495926 -0.795483506852336 -0.308238234414671 1.6716316996192 0.63020583055562 -0.896128610283345 -0.479695877877469 1.08248396761932
NK cells 2 -0.275412780420696 -0.374791697973714 -0.312716165298113 -0.25630479206707 -0.257352900827883 -0.253900282716179 -0.263873171275262 -0.270381742696892 -0.279376026577791 -0.311459734995517 -0.253122315108243 -0.297689238599551 -0.365560287476711 0.4357189350294 -0.499267441464136 -0.48525500071195 -0.448421966333221 0.396466723376305 -0.695084410318686 -0.258161610288126 -0.341653269548997 -0.405718155787388 -0.759195358188901 -0.465208818030914 -0.341060664233883 -0.919185001301569 -0.53345288717405 -0.281949077292778 -0.410539266786667 -0.53391317828149 -0.301485093309993 2.33735589595056 1.76178514926545 -0.16602808225954 1.75145409654815 3.48286556580414 3.44616095798119 -0.191661157521742 0.574348412398125 -0.153872367878597 -0.283159464574584 -0.321875860479749 -0.356180138940467 -0.883015604283563 -0.663626936351642 -0.270165073459981 -0.297184586716482 -0.630613962404059 -0.605069365265325 0.224190096459112 -0.830974087676505 -0.799312881229405 -0.534821710639514 -0.622701857326992 -0.617009463512373 -0.261722774271263 -0.446314083108254 -0.696389000264024 -0.0906277691840384 1.34827652479935 0.606757858921194 -0.937386633239588 -0.481934244948685 1.9162032345436
NK cells 3 -0.247399774684832 -0.234201382891647 -0.260832549567433 -0.256954150230769 -0.257786947035332 -0.254628616127508 -0.26408565625008 -0.270596350443722 -0.279761503772047 -0.224024013351997 -0.250772138438022 -0.29197005034287 -0.264402009765482 0.717503168737585 -0.434201952768541 -0.249942286270511 -0.23965930102986 0.667193046808003 -0.683905975543539 -0.258161610288126 -0.319939913142219 -0.376820710640875 -0.48865802872419 -0.500253740979142 -0.366229474942564 -0.686829072825285 -0.356832950632348 -0.164008418162648 -0.428948147590486 -0.465376063494098 -0.380929433974663 1.21434183585786 1.3197497193418 0.31012094401089 1.46520713242196 -0.216838952956274 -0.0685937325907648 3.72889019339986 3.49257234630411 3.69486611226912 -0.24484902542821 -0.288715495670413 -0.298727927696408 -0.385075853627116 0.0229214342011317 -0.277173308852782 -0.356689540280707 -0.383683333082796 -0.329944874316013 -0.0867841055135835 -0.254298095938073 -0.679628164464408 -0.517258790347353 -0.171651576342471 -0.46052404182089 -0.261722774271263 -0.447960866115162 -0.493779591141881 -0.0692063873837074 1.33194496233618 0.493071874275459 -0.814335637394252 -0.0858779692897254 1.49254107514886
Treg -0.276756175316187 0.285148544326594 -0.0957831083462755 -0.257175194903942 -0.257799470115263 -0.254884713411791 -0.26418656817544 -0.270687152221076 -0.279779511416729 -0.40465922279849 -0.256322806955629 -0.301260436796695 0.062583089550358 2.75619776673775 0.418747474415346 -0.485566443611008 -0.1920690219444 -0.623764026011699 0.532807647838361 -0.258161610288126 -0.361736271549804 -0.129558669020684 -0.531656955103018 -0.551659037579402 0.259354028056676 0.903955168012342 -0.560566127922893 -0.589101489170964 -0.0709271554058592 -0.53391317828149 0.27990753685542 -0.62774494054801 -0.118879186176476 -0.159110084222191 -0.781343792422647 -0.5820162672008 -0.348225715006171 -0.335184499245788 -0.452871580532415 -0.394647125905605 3.74439058189126 3.72198290109622 3.64852086373936 -0.326381926013263 -0.808982099179613 -0.28477454877882 0.567435561093636 -0.664325902225753 1.32965291140066 -0.791159406367401 1.03401666107157 -0.504418115951346 -0.512642999552954 -0.616974194453626 2.82532123172195 3.74937503543814 -0.383906685708562 2.95685987722308 2.32194833621913 -0.779941510579947 0.911255875596267 0.566316119703283 1.27097553836994 -0.957984885137347
TRM cells -0.22461283074907 -0.268724244584717 -0.248273019551967 -0.256589052684633 -0.257620045084511 -0.254884713411791 -0.264068062688689 -0.270479787487962 -0.279659746203294 -0.393382365502449 -0.253787585885508 -0.297017131073684 -0.173219649777349 0.0731965844229347 -0.437307286192473 0.148330244824796 0.00900353457686489 -0.0548191658586048 -0.599757951803099 -0.225921971009407 -0.361736271549804 -0.210150267861142 0.227940671397368 -0.473395917474511 -0.212490324436099 0.116475220203675 0.126030596722115 -0.423243246934032 -0.020643308188917 -0.356525263772773 0.106909310623616 -0.573376241236173 -0.532198778406405 0.326018238002538 -0.593572997916395 -0.543288434979908 -0.698143570367274 -0.27504971082672 -0.444264550674066 -0.326256905280697 -0.162860919179209 -0.293890284853431 -0.412249304578551 2.34658661589541 2.76038541048925 -0.28477454877882 -0.143188431147457 -0.0234202597728775 0.972788845794759 -0.523061503935681 0.235135982122433 0.596054649000691 0.360864290596173 0.863399804248412 1.40488943728021 -0.216341283758789 -0.441438495217018 0.419841315234461 0.528647980462009 -0.67775284934573 0.48349093814969 0.372040036994915 1.36709857080243 -0.715969458111576
