# Supplementary material for: Cell atlas of the regenerating human liver after portal vein embolization
Source: Nat Commun. 2024 Jul 11;15:5827. doi: 10.1038/s41467-024-49236-7 (PMC11239663; doi:10.1038/s41467-024-49236-7)
Supplement: Supplementary file 17 — Source Data [file 41467_2024_49236_MOESM17_ESM.zip › fig_data/extdatafig8e2]

Description qvalue geneID cl
1 cotranslational protein targeting to membrane 4.07115423579948e-24 RPS8/RPS18/RPL32/RPS15A/RPS29/RPL39/RPL26/RPL10/RPS12/RPS6/RPL29/SRP9/RPL5/RPS4X/RPL37/RPS14/RPL11/RPS23/RPL12/RPS16/RPL3/RPL14/RPL31/ARL6IP1/RPS20/TRAM2/RPL6/RPL37A/RPL41/RPS17/RPL34/RPL36A/RPS26/RPL21/RPS25/RPL7/RPS28/RPLP1/RPS19/RPL38/RPL35/RPS27A/SEC62/RPL9 1
8 monocarboxylic acid metabolic process 2.69081950332386e-18 CYP2E1/CYP3A4/CYP2A7/C3/FBP1/CYP1A2/FABP1/CYP3A5/CYP7A1/ANGPTL3/HAL/UGT2B7/DCXR/SCD/ENO3/AKR1C1/CYP26A1/AKR1C2/LDHA/DECR1/NUPR1/INSIG1/BAAT/ADH1C/UGT2B17/ALDOB/SULT2A1/ADH1B/UGT2B4/GPAM/PON3/AVPR1A/GAPDH/CYP3A7/AKR1C3/ACAT1/ADH1A/VNN1/AGXT/BCO2/UGT2B15/AMDHD1/DGAT2/PON1/GLYAT/CYP2C19/ACAT2/MPC1/PHYH/FASN/PRKCE/LONP2/CBR1/IRS2/IGF1/UROC1/NIT2/PER2/AKR1D1/ACSM2B/ACSM2A/CYP2C8/SORD/IDH2/CYP8B1/FAH/IRS1/PHGDH/ZBTB20/ABHD2/PC/GSTZ1/INSIG2/SLC5A6/PCCA/ACSM3/CYP2C9/MIF/ALDOC/GALK1/GLO1/ECI2/CPT1A/RGN/CREM/NR1H4/PRKAB2/GRHPR/SCAP/STAT3/LPGAT1/ERLIN1/ELOVL2/OGDHL/ADH6/GSTM4/HAGH/MGLL/PECR/ASNSD1/ETFA/ALDH3A2/UGT2A3/TNFRSF1A/GCDH/VDAC1/GPAT4/NUDT7/CEACAM1/AGXT2/ELOVL5/PRKAG2/UGT1A1/HADHA/ZBTB7A/PRODH2/APOC2/CPT2/AKT1/APOC1/ENTPD5/GPD1/IDH1/ALDH8A1/HSD3B7/SEC13/ACOX2/SCP2/IDNK/GPI/IVD/MPC2/CYP4F2/CRYL1 2
19 regulation of hormone levels 6.2092883028701e-13 CYP3A4/CYP1A2/CYP3A5/FGA/FGG/NR0B2/UGT2B7/AKR1C1/CYP26A1/AKR1C2/ADH1C/ADH4/ADH1B/PON3/CYP3A7/AKR1C3/HSD11B1/ADH1A/FGB/BCO2/INHBB/DGAT2/SERPINA7/AGT/MIDN/HSD17B14/ALDH1A1/COMT/SYT7/HNF4A/PRKCE/SULT1A1/PCSK6/IRS2/PIM3/SLC25A5/PER2/AKR1D1/CYP2C8/NFKB1/TRPM4/IRS1/TFR2/FURIN/DIO1/ECE1/SULT1E1/GLUD1/CYP2C9/DPP4/SRD5A2/ITPR2/LRP5/CPT1A/NR1H4/HSD17B2/AFP/LRP1/PPP3CA/APOA1/ADH6/NADK/FOXA2/ANXA5/AIMP1/NDUFAF2/SRD5A1/SCARB1/SLC2A2/ITSN1/TM7SF3/UGT1A1/ENSA/PLEKHA1/GPLD1/UBE2Q1/RETSAT/ALDH8A1/JAGN1/ZMPSTE24/EGFR/BAD/SLC16A2/TTR/PNPLA4/MPC2/SYBU 3
26 cellular ketone metabolic process 3.37024420912614e-11 FABP1/CYP7A1/AKR1C1/AKR1C2/INSIG1/ADH4/BHMT/AVPR1A/AKR1C3/DGAT2/COMT/ODC1/PSMA2/PSMA4/PSMA3/PSME2/PRKCE/LONP2/IRS2/PSMA7/AFMID/IRS1/GSTZ1/INSIG2/SRD5A2/GLO1/PSME1/CPT1A/RGN/NR1H4/AFP/PRKAB2/SCAP/LPGAT1/ERLIN1/PSMA1/HAGH/AADAT/PSMC5/SRD5A1/PSMD6/PSMD12/CEACAM1/PSMC1/ELOVL5/PRKAG2/KDSR/APOC2/AKT1/APOC1/PSMD13/NMT1/GPD1/PSMD2/ALDH8A1/CYP4F2/PSMD7/PSMD4 4
33 steroid metabolic process 1.02044217834875e-10 CYP2E1/CYP3A4/CYP1A2/CYP3A5/CYP7A1/ANGPTL3/NR0B2/UGT2B7/SCD/APOB/AKR1C1/CYP26A1/AKR1C2/INSIG1/BAAT/UGT2B17/SULT2A1/SORL1/LEPR/G6PC/GPAM/CYP3A7/AKR1C3/ACAT1/HSD11B1/UGT2B15/DGAT2/PON1/AGT/SOD1/HSD17B14/CYP2C19/ACAT2/APOA2/DHCR24/COMT/FASN/ABCA1/SULT1A1/IDI1/APOF/SULT1A2/AKR1D1/CYP2C8/NFKB1/CYP8B1/INSIG2/HMGCS2/SULT1E1/CYP2C9/SRD5A2/RXRA/NR1H4/HSD17B2/AFP/SMPD1/SCAP/ERLIN1/APOA1/LCAT/MBTPS1/SRD5A1/SCARB1/PRKAG2/UGT1A1/PLEKHA1/APOC1/HSD3B7/ACOX2/CYB5R3/SCP2/NSDHL 5
50 platelet degranulation 3.58372280352908e-08 A2M/TF/FGA/ALB/FGG/A1BG/ITIH3/APOH/FN1/SPP2/PLG/IGF2/FGB/AHSG/KNG1/SOD1/ORM1/VEGFA/HRG/IGF1/SERPING1/LAMP2/APOA1/CALM1/ACTN1/ANXA5/VTI1B 6
60 regulation of peptide hormone secretion 4.6823608592234e-07 FGA/FGG/NR0B2/FGB/INHBB/MIDN/SYT7/HNF4A/PRKCE/IRS2/PIM3/SLC25A5/PER2/TRPM4/IRS1/TFR2/GLUD1/DPP4/ITPR2/LRP5/CPT1A/NR1H4/LRP1/PPP3CA/NADK/FOXA2/ANXA5/AIMP1/NDUFAF2/SLC2A2/ITSN1/TM7SF3/ENSA/GPLD1/JAGN1/EGFR/BAD/MPC2/SYBU 7
70 monosaccharide metabolic process 1.75919928244189e-06 FBP1/UGT2B7/DCXR/ENO3/UGT2B17/ALDOB/LEPR/G6PC/UGT2B4/GAPDH/IGF2/UGT2B15/DGAT2/MIDN/MST1/PPP1R3B/ALDH1A1/H6PD/PRKCE/MDH1/IRS2/IGF1/PER2/SORD/GCLC/IRS1/PC/IGFBP4/ENPP1/ALDOC/GALK1/DDB1/LRP5/CPT1A/RGN/CREM/PPP1CB/GCGR/FOXA2/UGT2A3/KHK/TALDO1/UGT1A1/SLC37A4/GPLD1/AKT1/PMM1/PGP/GALM/GPD1/ZMPSTE24/PPP1CA/ARPP19/CYB5R3/BAD/GPI/CRYL1 8
76 antigen processing and presentation of peptide antigen via MHC class I 2.61637388819895e-06 PSMA2/PSMA4/PSMA3/PSME2/PSMA7/HLA-C/PSME1/SEC22B/ITGB5/CALR/PDIA3/PSMA1/PSMC5/PSMD6/PSMD12/PSMC1/TAPBP/SEC24A/PSMD13/PSMD2/SEC23A/SEC13/PSMD7/PSMD4 9
190 nucleotide metabolic process 0.000266050527744253 NNMT/FBP1/SCD/ENO3/LDHA/NUPR1/BAAT/ALDOB/SULT2A1/NTHL1/GPAM/GAPDH/ACAT1/EPHA2/DGAT2/TJP2/GLYAT/MPC1/DHODH/SUCLG1/FASN/SULT1A1/AASS/IGF1/GPAT3/SULT1A2/ACSM2B/ACSM2A/AFMID/IDH2/ZBTB20/GSTZ1/UMPS/ENPP1/HMGCS2/SULT1E1/ACSM3/ALDOC/GALK1/NAPRT/MTHFD2L/NADK2/ACOT13/PARP1/STAT3/PPCS/TPST1/ELOVL2/OGDHL/XDH/ADK/NADK/AADAT/GCDH/GPAT4/NUDT7/PANK3/ELOVL5/PRKAG2/ZBTB7A/CDA/PINK1/ENTPD5/GPD1/SEC13/BAD/NUDT3/GPI/MPC2/STOML2/DUT 10
