# Supplementary material for: Cell atlas of the regenerating human liver after portal vein embolization
Source: Nat Commun. 2024 Jul 11;15:5827. doi: 10.1038/s41467-024-49236-7 (PMC11239663; doi:10.1038/s41467-024-49236-7)
Supplement: Supplementary file 17 — Source Data [file 41467_2024_49236_MOESM17_ESM.zip › fig_data/fig2n.txt]

Description qval_embolized qval_regenerating genes_embolized genes_regenerating cl qval_max
19 chromosome organization 0.457107889478838 0.000116238290243426 SETD2/XRN1/HNRNPD/TET2/SAP30/NIPBL/JARID2/VEGFA/HNRNPA2B1/PRKDC/SETX/TAF10/KMT2A/ZMIZ1/LRRK2/USP15/SUPT16H/HSP90AA1/RCOR1/BPTF/MBD2/TOP1/ZBTB7A PRDM2/HP1BP3/NASP/MIER1/ANP32E/TPR/ARID4B/NCOA1/RIF1/XRCC5/CUL3/SP100/SETD2/DTX3L/XRN1/DHX36/REST/CENPC/HNRNPD/SMARCA5/SAP30/CCT5/NIPBL/APC/PURA/DEK/UBR2/HSP90AB1/SENP6/ASCC3/SHPRH/HNRNPA2B1/IKZF1/KMT2C/SMC1A/HUWE1/OGT/ATRX/PRKDC/RAD21/SMC5/SETX/NAP1L4/TAF10/KDM2A/NUMA1/ATM/KMT2A/KAT6B/SMC3/KDM5A/CHD4/ATF7IP/RECQL/USP15/MPHOSPH8/SUPT16H/CHD8/ACIN1/ARID4A/ZBTB1/HSP90AA1/RCOR1/LEO1/CHD2/CREBBP/USP7/SMG1/BRD7/RBL2/CTCF/TERF2IP/CHD3/SUZ12/MLLT6/KANSL1/BPTF/SMCHD1/MBD2/ZBTB7A/MAPK1/EP300/ASXL1/BRD1/HELB/KMT2B/MYSM1/PAXBP1/SLF2/TLK2 8 0.000116238290243426
45 innate immune response 0.0725826167914204 0.000116238290243426 ISG15/PRDX1/GBP1/GBP2/GBP5/FCGR1A/S100A9/S100A8/MNDA/SLAMF7/STAT1/SLC11A1/PSMD1/SETD2/PARP9/PARP14/NFKB1/CD14/HLA-F/CYBB/PRKDC/FCN1/PPP1R14B/VIM/A2M/PSME2/LGALS3/PLCG2/XAF1/RIOK3/MX1/CD300E/FCGR1B JAK1/GBP1/GBP2/GBP5/PSMA5/PTPN22/CD160/FCGR1A/S100A9/S100A8/PYHIN1/SLAMF7/XCL2/XCL1/LYST/EIF2AK2/IFIH1/STAT1/XRCC5/SLC11A1/SP100/PSMD1/SETD2/CD96/PARP9/DTX3L/PARP14/DHX36/PAK2/TXK/NFKB1/OTULIN/PJA2/IRF1/CD14/HLA-F/HLA-A/HSP90AB1/FYN/TRBC1/TRBC2/CUL1/NUB1/XIAP/SH2D1A/PRKDC/TRIM14/FCN1/IFITM1/PPP1R14B/OPTN/IFIT3/KLRG1/A2M/KLRD1/KRAS/TRDC/PSME2/GCH1/ZBTB1/EVL/RAB27A/PSTPIP1/CREBBP/SOCS1/ITGAM/CYLD/PLCG2/XAF1/CCL5/CCL4/RIOK3/ITCH/GZMM/LILRB1/APOBEC3G/EP300/MX1/CD226/FCGR1B/GBP3/IFNG/NCR3/NLRC5/PIK3CD/RASGRP1/SPON2 7 0.000116238290243426
4 biological adhesion 0.144775730339177 0.000235548682966527 MACF1/GBP1/S100A9/S100A8/SLAMF7/PTPRC/PLEK/ALCAM/PIK3R1/VCAN/VEGFA/DST/TLN1/CD81/FERMT3/APBB1IP/ZMIZ1/SLK/CD63/LRP1/PPP1R12A/PLXNC1/LGALS3/TMOD3/ITGAX/VMP1/EMILIN2/GNAS/LILRB2/MYH9 RUNX3/LCK/MACF1/GBP1/PTPN22/CD2/CD160/S100A9/S100A8/SLAMF7/XCL1/PTPRC/MIA3/PLEK/MAP4K4/ITGA4/CD96/PAK2/CASP3/IL7R/EMB/PIK3R1/VCAN/APC/IRF1/STK10/HSP90AB1/FYN/UTRN/CDK6/CD99/MSN/DOCK8/TLN1/SEMA4D/AKNA/CD81/FERMT3/SIPA1/PPFIA1/ATM/CD3E/APBB1IP/SPOCK2/SLK/WNK1/LRP1/PPP1R12A/PNN/ZBTB1/AKT1/TRPM7/TMOD3/NPTN/PSTPIP1/IQGAP1/IL32/SOCS1/ITGAL/ITGAM/CYLD/NFAT5/CCL5/CCL4/SKAP1/CYTH1/EMILIN2/MBP/PREX1/GNAS/ADGRE5/RASAL3/LILRB2/LILRB1/MYH9/CD226/CYFIP2/IFNG/RASA1/RASGRP1/ROCK2/SPON2/TIGIT/TNFSF14/VAV3 4 0.000235548682966527
54 lymphocyte activation 0.310023637288231 0.000239217570880311 PRDX1/MNDA/SLAMF7/PTPRC/CASP8/SLC11A1/PIK3R1/DOCK2/HLA-F/PRKDC/CD81/APBB1IP/ZMIZ1/P2RX7/LCP1/LGALS3/PLCG2/ZBTB7A/LILRB2/MYH9 RUNX3/LCK/PTPN22/CD2/CD160/GON4L/SLAMF7/XCL1/PTPRC/RIF1/ITGA4/CASP8/SLC11A1/DOCK10/PAK2/CASP3/IL7R/PIK3R1/IRF1/PURA/DOCK2/HLA-F/FYN/IKZF1/CDK6/TRBC1/TRBC2/MSN/PRKDC/DOCK8/CD81/ATM/CD3E/CD3D/CD3G/APBB1IP/PRF1/P2RX7/LCP1/TRDC/ZBTB1/AKT1/RAB27A/RORA/SOCS1/ITGAL/CYLD/EXOSC6/PLCG2/CCL5/IKZF3/CD7/PREX1/ZBTB7A/RASAL3/LILRB2/LILRB1/MYH9/EP300/BTN3A1/CD8A/EOMES/IFNG/KIF13B/NCR3/PIK3CD/RASGRP1/SOS1/TIGIT/TNFSF14/VAV3 10 0.000239217570880311
27 DNA metabolic process 0.239527308915309 0.000974402283362703 ISG15/PTPRC/SETD2/PARP9/XRN1/BOD1L1/HNRNPD/TET2/NIPBL/HNRNPA2B1/PRKDC/SETX/KMT2A/SUPT16H/DICER1/HSP90AA1/MBD2/TOP1/GNAS/ZBTB7A/BACH1 PTPRC/RIF1/INO80D/XRCC5/SP100/SETD2/PARP9/DTX3L/XRN1/DHX36/BOD1L1/HNRNPD/CASP3/CCT5/IL7R/NIPBL/GZMA/PURA/DEK/DDX39B/UBR2/HSP90AB1/ASCC3/SHPRH/HNRNPA2B1/SMC1A/HUWE1/ATRX/PRKDC/RAD21/SMC5/SETX/USP47/KDM2A/ATM/KMT2A/SMC3/ATF7IP/RECQL/MPHOSPH8/PARP4/SUPT16H/ZBTB1/DICER1/HSP90AA1/AKT1/USP7/SMG1/CTCF/EXOSC6/TERF2IP/TAOK1/SMCHD1/MBD2/GNAS/ZBTB7A/CDKN2D/DNASE2/GATAD2A/MAPK1/APOBEC3G/EP300/HELB/RNF169/SLF2/ZNF91 9 0.000974402283362703
51 leukocyte mediated cytotoxicity 0.354540244054986 0.00424488623905127 PRDX1/SLAMF7/PTPRC/HLA-F/P2RX7 CD160/SLAMF7/XCL1/PTPRC/LYST/IL7R/HLA-F/HLA-A/SH2D1A/CTSC/PRF1/P2RX7/RAB27A/ITGAM/GZMM/LILRB1/CD226/NCR3/RASGRP1 1 0.00424488623905127
127 regulation of lymphocyte migration 1 0.00600685769166327  XCL2/XCL1/MIA3/ITGA4/STK10/MSN/DOCK8/WNK1/AKT1/CCL5/CCL4/TNFSF14 5 0.00600685769166327
50 leukocyte cell-cell adhesion 0.593475106046723 0.00662440790025287 S100A9/S100A8/PTPRC/PIK3R1/CD81/FERMT3/ZMIZ1/LGALS3/LILRB2 RUNX3/LCK/PTPN22/CD160/S100A9/S100A8/XCL1/PTPRC/MIA3/ITGA4/PAK2/CASP3/IL7R/PIK3R1/IRF1/STK10/FYN/MSN/DOCK8/SEMA4D/CD81/FERMT3/CD3E/WNK1/ZBTB1/AKT1/SOCS1/ITGAL/CYLD/NFAT5/CCL5/SKAP1/RASAL3/LILRB2/LILRB1/IFNG/RASGRP1/TIGIT/TNFSF14 2 0.00662440790025287
84 positive regulation of cell killing 0.414280668642758 0.00820206480092982 PTPRC/HLA-F/P2RX7 CD160/XCL1/PTPRC/HLA-F/HLA-A/SH2D1A/PRF1/P2RX7/ITGAM/CD226/IFNG/NCR3/RASGRP1 11 0.00820206480092982
42 immune response-regulating cell surface receptor signaling pathway 0.22681275262915 0.0105981861626273 GBP1/FCGR1A/MNDA/PTPRC/PSMD1/NFKB1/PIK3R1/FCN1/CD81/PSME2/LGALS3/CALM1/HSP90AA1/PLCG2/C5AR1/LILRB2/FCGR1B LCK/GBP1/PSMA5/PTPN22/CD160/FCGR1A/CD247/PTPRC/WIPF1/PSMD1/PAK2/TXK/NFKB1/PIK3R1/BTN3A2/HSP90AB1/FYN/TRBC1/TRBC2/CUL1/FCN1/CD81/CD3E/CD3D/CD3G/WNK1/KRAS/TRDC/PSME2/PRKCH/CALM1/HSP90AA1/CREBBP/CYLD/NFATC3/PLCG2/SKAP1/C5AR1/LILRB2/LILRB1/MAPK1/EP300/BTN3A1/CD226/CYFIP2/FCGR1B/NCR3/PIK3CD/SOS1/VAV3 3 0.0105981861626273
73 negative regulation of nucleobase-containing compound metabolic process 0.334285114389894 0.0127079870752764 SPEN/TXNIP/ZEB2/STAT1/SLC11A1/MITF/PARP9/XRN1/HNRNPD/NFKB1/SAP30/NIPBL/JARID2/VEGFA/GCLC/HNRNPA2B1/TRPS1/TXN/KMT2A/ETV6/DICER1/RCOR1/BPTF/MBD2/ZBTB7A/JUND/NRIP1/BACH1 SPEN/RUNX3/THRAP3/MIER1/TXNIP/GON4L/XCL1/TPR/LBH/XPO1/ZEB2/RIF1/STAT1/XRCC5/SLC11A1/CUL3/SP100/PARP9/ZNF148/ZBTB38/XRN1/DHX36/MXD4/REST/HNRNPD/NFKB1/SMARCA5/SAP30/NIPBL/GZMA/IRF1/CXXC5/PURA/LARP1/UBR2/HNRNPA2B1/IKZF1/CDK6/MDFIC/ATRX/TRPS1/SEMA4D/PTBP3/USP47/KDM2A/CREBZF/ATM/KMT2A/KAT6B/PDCD4/KDM5A/ATF7IP/SFSWAP/MPHOSPH8/N4BP2L2/CHD8/ARID4A/ZBTB1/DICER1/RCOR1/CREBBP/BRD7/CTCF/NFATC3/TERF2IP/SUZ12/BPTF/SMCHD1/MBD2/ZNF217/ZBTB7A/JUND/GATAD2A/URI1/EP300/NRIP1/CASP8AP2/EOMES/HELB/HIVEP1/IFNG/MGA/PAXBP1/RBM38/RNF169/SMURF2/ZNF91 12 0.0127079870752764
63 myoblast fusion 0.130844118094675 0.0231320627563369 PLEKHO1/CD81/MYOF/MYH9 PLEKHO1/CFLAR/CD81/EHD1/MYOF/MYH9/TNFSF14 6 0.0231320627563369
