# Supplementary material for: Cell atlas of the regenerating human liver after portal vein embolization
Source: Nat Commun. 2024 Jul 11;15:5827. doi: 10.1038/s41467-024-49236-7 (PMC11239663; doi:10.1038/s41467-024-49236-7)
Supplement: Supplementary file 17 — Source Data [file 41467_2024_49236_MOESM17_ESM.zip › fig_data/fig2l.txt]

Description qval_embolized qval_regenerating genes_embolized genes_regenerating cl qval_max
26 cell morphogenesis 4.14535738612626e-05 3.72588118069694e-07 EPHA2/RCC2/HSPG2/YTHDF2/ZMYM4/MACF1/GBP1/PALMD/PLEKHO1/NES/LAMC1/KIDINS220/RAB10/RHOQ/SPTBN1/B3GNT2/MAP4K4/LIMS1/PRPF40A/NCKAP1/ITGAV/BMPR2/GOLGA4/LAMB2/SEMA3F/FLNB/SKIL/ADD1/KDR/RUFY3/PDLIM5/GPM6A/TRIO/ITGA1/ZSWIM6/PIK3R1/WDR36/DIAPH1/CSNK1A1/DBN1/VEGFA/HSP90AB1/RELN/WASL/MSN/DLC1/STC1/PREX2/PTK2/SPTAN1/CAPRIN1/PICALM/ITGB1/DNMBP/DNM1L/LARP4/CORO1C/SSH1/PTPN11/ZMYM2/MYCBP2/NIN/FERMT2/ACTN1/DICER1/CYFIP1/EIF2AK4/NEDD4/ADAM10/NPTN/PEAK1/FES/MEF2A/CDH5/CDH13/C1QBP/MYH10/PECAM1/PREX1/B4GALT5/SEMA6B/KLF2/MAP1S/VASP/CDC42EP5/MYH9/EP300/PACSIN2/SHANK3/COL18A1/AP1AR/EXT1 EPHA2/RCC2/HSPG2/LYPLA2/WASF2/YTHDF2/ZMYM4/MACF1/USP33/GBP1/PALMD/PLEKHO1/SHC1/ARHGEF2/NES/LAMC1/SRGAP2/PLXNA2/KIDINS220/ITSN2/RAB10/RHOQ/SPTBN1/B3GNT2/ACTR2/SEMA4C/MAP4K4/LIMS1/MERTK/LIMS2/FMNL2/PRPF40A/NCKAP1/ITGAV/HECW2/BMPR2/KLF7/CREB1/CUL3/STK25/TOP2B/GOLGA4/LAMB2/SEMA3F/FLNB/ROBO1/ARL13B/GSK3B/KALRN/HEG1/PLXND1/RYK/SKIL/ADD1/APBB2/FRYL/KDR/RUFY3/SEC24B/RAPGEF2/TRIO/ITGA1/ZSWIM6/PIK3R1/RASA1/WDR36/SEMA6A/SNX2/DIAPH1/CSNK1A1/SPARC/DBN1/HSP90AB1/SGK1/LATS1/GNA12/EPHB4/PLOD3/CUX1/RELN/WASL/USP9X/MSN/EFNB1/C1GALT1C1/FMR1/DLC1/STC1/KIF13B/PREX2/PTK2/TEK/SPTAN1/NOTCH1/CAPRIN1/PICALM/FZD4/ROBO4/FEZ1/ITGB1/NRP1/ANXA7/ZSWIM8/PTEN/DNMBP/DOCK1/CLEC1B/DNM1L/LARP4/FGD6/SSH1/PTPN11/PXN/ZMYM2/RB1/MYCBP2/FARP1/EFNB2/NIN/FERMT2/RHOJ/ACTN1/DICER1/HSP90AA1/CYFIP1/UBE3A/EIF2AK4/SPG11/NEDD4/ADAM10/SNX1/MYO9A/NPTN/PEAK1/FES/MEF2A/TAOK2/CDH5/CRK/PITPNA/PAFAH1B1/C1QBP/MYH10/MED1/PECAM1/PRKCA/GRB2/PTPRM/AFG3L2/ROCK1/SS18/SMAD4/TBC1D20/PTPRA/ASXL1/PREX1/B4GALT5/YTHDF1/PALM/STK11/SEMA6B/ICAM1/DNM2/RAB8A/KLF2/MAP1S/SCN1B/VASP/CDC42EP5/MAPK1/RBFOX2/MYH9/TRIOBP/EP300/PACSIN2/SHANK3/APP/TIAM1/BRWD1/COL18A1/ADARB1/AP1AR/DAG1/EMB/ITGB3/LAMA5/MAP2/METRN/MOV10/MSX1/MYO7A/RANBP9/RILPL1/STRIP1/TBCD/YAP1 6 3.72588118069694e-07
191 vasculature development 0.0122899088346306 7.56740174286547e-06 EPHA2/HSPG2/ARID1A/JAK1/ECM1/PTGS2/PTPN14/MIA3/ROCK2/ITGAV/CALCRL/STAT1/CFLAR/BMPR2/NCL/ACKR3/UBP1/SETD2/STAB1/ADAMTS9/KDR/ANKRD17/NAA15/FOXC1/VEGFA/ADGRF5/TNFAIP3/QKI/AHR/CAV1/NOS3/LOXL2/CHD7/HEY1/AGO2/PTK2/PIK3C2A/VEGFB/MCAM/ETS1/JAM3/ITGB1/ITGA5/ELK3/FOXO1/COL4A1/HIF1A/AKT1/ADAM10/SMAD6/NR2F2/ADGRG1/CDH5/CDH13/MYH10/PECAM1/RNF213/MIB1/SMAD7/SOX18/ANGPTL4/KLF2/TGFB1/GPR4/MYH9/PDGFB/COL18A1/LEPR/PKD2/SHB EPHA2/HSPG2/LUZP1/CLIC4/ARID1A/WASF2/GJA4/TIE1/PIK3R3/JAK1/TGFBR3/HIPK1/ECM1/SHC1/ADAM15/PTGS2/CD34/PTPN14/MIA3/LGALS8/ROCK2/DYSF/HS6ST1/ITGAV/CALCRL/STAT1/CFLAR/BMPR2/SP100/NCL/ACKR3/TGFBR2/UBP1/SETD2/STAB1/ADAMTS9/ROBO1/HEG1/GATA2/PLXND1/SGCB/KDR/ANKRD17/SEC24B/NAA15/FBXW7/RAPGEF2/PDCD6/PLK2/RASA1/ERAP1/SEMA6A/SPARC/FLT4/FOXC1/ADGRF5/TNFAIP3/SASH1/QKI/AHR/CCM2/GTF2I/KRIT1/EPHB4/CAV1/NOS3/PGK1/GATA4/LOXL2/ADGRA2/CHD7/HEY1/AGO2/PTK2/TEK/B4GALT1/RAPGEF1/NOTCH1/EGFL7/PIK3C2A/APLNR/VEGFB/LRP5/PRCP/FZD4/AMOTL1/MCAM/ROBO4/ETS1/JAM3/ITGB1/NRP1/ZMIZ1/MMRN2/PTEN/HDAC7/ACVRL1/ITGA5/LEMD3/MDM2/PTPRB/ELK3/STAB2/FOXO1/SPRY2/EFNB2/COL4A1/COL4A2/MMP14/HECTD1/CLEC14A/HIF1A/RHOJ/TNFAIP2/AKT1/ADAM10/SMAD6/PML/NR2F2/TMEM204/EMP2/DCTN5/ADGRG1/CDH5/NFATC3/ARHGEF15/MYH10/EPN2/NF1/MED1/MAP3K3/PECAM1/PRKCA/RNF213/HGS/PTPRM/ROCK1/MIB1/SMAD7/NFATC1/PTGIS/SOX18/STK11/ANGPTL4/DNMT1/DNM2/KLF2/TGFB1/CEACAM1/GPR4/PRKD2/RASIP1/BAX/RRAS/MAPK1/MYH9/COL18A1/DAG1/ITGB3/LAMA5/LYL1/NRARP/SHB/STIM1/TBX2/YAP1 3 7.56740174286547e-06
12 biological adhesion 2.94747051385209e-05 0.0021989552854306 EPHA2/RCC2/HSPG2/YTHDF2/MACF1/PLPP3/GBP1/CSF1/DDR2/SELP/ABL2/LAMC1/CD46/MIA3/ROCK2/RAB10/SOCS5/MAP4K4/LIMS1/ITGAV/HSPD1/ACKR3/FBLN2/LAMB2/STAB1/ADAMTS9/PAK2/PCDH7/KDR/IGFBP7/SPARCL1/MMRN1/PDLIM5/ITGA1/PIK3R1/APC/CTNNA1/BMP6/VEGFA/HSP90AB1/DST/LAMA4/UTRN/RELN/CAV1/ZYX/MSN/DLC1/LOXL2/ADAM9/PTK2/MPDZ/TLN1/CD81/SWAP70/PPFIA1/MCAM/ETS1/JAM3/GTPBP4/ITGB1/SLK/WNK1/VWF/CD9/CD4/ITGA5/PPP1R12A/CORO1C/SH2B3/PTPN11/FNDC3A/PCDH17/PNP/PNN/FERMT2/ACTN1/AKT1/TRPM7/ADAM10/C2CD4B/SMAD6/SMAD3/NPTN/PEAK1/FES/ADGRG1/CDH5/NFAT5/BCAR1/CDH13/C1QBP/MYH10/VMP1/PECAM1/SMAD7/SERPINB8/CD93/TGM2/PREX1/GNAS/CLEC4M/TGFB1/PVR/MYH9/COL18A1/AP1AR/CDK6/TRIP6 TNFRSF14/CLSTN1/EPHA2/RCC2/HSPG2/YTHDF2/MACF1/PLPP3/PKN2/GBP1/CSF1/SHC1/ADAM15/FCGR2B/DDR2/RC3H1/LAMC1/SRGAP2/CD55/CD46/CD34/PLXNA2/MIA3/NID1/ROCK2/RAB10/DYSF/MAP4K4/LIMS1/MERTK/CLASP1/LIMS2/ITGAV/HSPD1/ACKR3/FBLN2/TGFBR2/ITGA9/LAMB2/STAB1/ADAMTS9/ROBO1/CD47/PHLDB2/GSK3B/ITGB5/PLXND1/RAP2B/PAK2/PCDH7/KDR/IGFBP7/FAT4/ITGA1/IL6ST/PIK3R1/AP3B1/RASA1/APC/SEMA6A/CTNNA1/PCDH12/BMP6/CLIC1/HSP90AB1/CD2AP/DST/NT5E/UTRN/EPHB4/RELN/CAV1/PODXL/CD99/BMX/MSN/EFNB1/DLC1/LOXL2/ADAM9/MTSS1/PTK2/MPDZ/TEK/B4GALT1/TLN1/PGM5/RAPGEF1/NOTCH1/EGFL7/CD81/DCHS1/SWAP70/SIPA1/RELA/PPFIA1/LRRC32/FZD4/ATM/MCAM/ROBO4/FEZ1/ETS1/JAM3/GTPBP4/ITGB1/NRP1/ZMIZ1/MMRN2/PTEN/SORBS1/SLK/DOCK1/WNK1/CD9/PPFIBP1/AMIGO2/ACVRL1/ITGA5/PPP1R12A/STAB2/ATP2A2/SH2B3/PTPN11/PXN/FNDC3A/PCDH17/EFNB2/GAS6/PNP/MMP14/PNN/FERMT2/ZBTB1/ACTN1/AKT1/TRPM7/ADAM10/C2CD4B/SMAD6/SMAD3/NPTN/PML/PEAK1/FES/EMP2/IL4R/TAOK2/ADGRG1/CDH5/CBFB/NFAT5/BCAR1/PIEZO1/CRK/SCARF1/C1QBP/MYH10/NF1/AOC3/ICAM2/PECAM1/PRKCA/GRB2/CYTH1/PTPRM/ROCK1/SMAD7/SERPINB8/SIRPA/CD93/TM9SF4/TGM2/PREX1/GNAS/AP3D1/PIP5K1C/ICAM1/DNM2/SCN1B/TGFB1/CEACAM1/PVR/PRKD2/CLDN5/PPM1F/BCR/MYH9/TRIOBP/APP/TIAM1/COL18A1/ADA/AP1AR/CCM2L/DAG1/EMB/GCNT2/IRAK1/ITGB3/LAMA5/NRARP/PPARA/STK10/TBCD/TFE3 2 2.94747051385209e-05
54 defense response to virus 0.000116234950325243 0.0164950377516331 ISG15/PUM1/GBP3/GBP1/ADAR/IFI16/DHX9/RSAD2/EIF2AK2/IFIH1/STAT1/SETD2/HYAL2/PARP9/DTX3L/ANKRD17/ABCE1/DDX60/G3BP1/TNFAIP3/TRIM22/ZMYND11/DDIT4/IFIT3/IFIT1/IFIT5/OAS3/OAS2/EIF2AK4/ISG20/C1QBP/TRIM25/RIOK3/ITCH/DDX17/IFNAR2/MX1 ISG15/IFI6/PUM1/IFI44L/GBP3/GBP1/ADAR/IFI16/DHX9/RSAD2/EIF2AK2/IFIH1/STAT1/SETD2/HYAL2/PARP9/DTX3L/ANKRD17/ABCE1/DDX60/G3BP1/TNFAIP3/RNF216/IFITM1/IRF7/FAM111A/RELA/ZMYND11/DDX21/DDIT4/IFIT3/IFIT1/IFIT5/STAT2/TBK1/OAS3/OAS2/DNAJC3/IFI27/EIF2AK4/PML/ISG20/NCBP3/C1QBP/SLFN11/TRIM25/NPLOC4/RIOK3/ZCCHC3/ITCH/ILF3/DDX17/IFNAR2/MX1/ADARB1/DDX58/IFIT2/MX2 10 0.000116234950325243
183 system process 0.000126904391499293 0.000267842688907236 GNB1/ENO1/ECE1/PRKACB/TPM3/PTGS2/ATP2B4/ROCK2/FBXO11/B3GNT2/TANC1/CALCRL/GLS/STAT1/CFLAR/BMPR2/GIGYF2/ITPR1/LAMB2/GNAI2/HYAL2/CRYBG3/CCDC50/UBA6/PDLIM5/NIPBL/ITGA1/ERAP2/PJA2/WDR36/SMAD5/DIAPH1/SYNPO/FOXC1/BMP6/VEGFA/ADGRF5/UTRN/AKAP9/RELN/NAMPT/DOCK4/CAV1/NOS3/STC1/CHD7/ASPH/TMEM65/PTK2/TLN1/TPP1/PIK3C2A/VEGFB/PICALM/MCAM/JAM3/ITGB1/WNK1/DNM1L/ITGA5/NTS/ATP2B1/SSH1/PTPN11/FOXO1/MYCBP2/HIF1A/CALM1/LGMN/DICER1/AKT1/CYFIP1/EIF2AK4/C2CD4B/RAB8B/SMAD3/NPTN/NR2F2/MEF2A/ACSM3/CDH5/NFAT5/MYH10/SREBF1/MAP2K3/EIF4A3/PIEZO2/SMAD7/ATP8B1/PLCB1/GNAS/CTSZ/SH3GL1/TPM4/TGFB1/PDGFB/EP300/SHANK3/COL18A1/CAMK2D/NPR3 GNB1/ENO1/AGTRAP/ECE1/PRKACB/GCLM/AHCYL1/TPM3/COPA/PTGS2/ATP2B4/CD34/PARP1/ROCK2/EHD3/FBXO11/B3GNT2/ACTR2/DYSF/CALCRL/GLS/STAT1/CFLAR/BMPR2/CREB1/GIGYF2/ITPR1/PRKAR2A/LAMB2/GNAI2/HYAL2/SLMAP/TMF1/CRYBG3/GSK3B/KALRN/ITGB5/HEG1/CCDC50/HTT/UBA6/ADH5/NIPBL/ITGA1/IL6ST/PLK2/PDE4D/ERAP1/ERAP2/WDR36/SMAD5/HBEGF/DIAPH1/SYNPO/FLT4/FOXC1/BMP6/DDX39B/ADGRF5/MYO6/SGK1/UTRN/AKAP9/PLOD3/RELN/NAMPT/DOCK4/CAV1/MTPN/NOS3/RPGR/MAGED2/CHM/FMR1/CLIC2/GATA4/STC1/CHD7/ASPH/SNTB1/TMEM65/PTK2/TEK/TLN1/TLR4/PTGS1/CDK9/NOTCH1/TPP1/PIK3C2A/VEGFB/LRP5/PRCP/PICALM/FZD4/MCAM/ST3GAL4/JAM3/ITGB1/PTEN/SORBS1/GSTO1/WNK1/TNFRSF1A/ITPR2/DNM1L/LIMA1/ACVRL1/ITGA5/MDM2/NTS/SSH1/ATP2A2/PTPN11/PXN/P2RX4/FOXO1/MYCBP2/EDNRB/SPRY2/GAS6/CHD8/ADCY4/HIF1A/CALM1/LGMN/DICER1/SETD3/YY1/AKT1/CYFIP1/EIF2AK4/C2CD4B/RAB8B/HERC1/SMAD3/MYO9A/NPTN/AKAP13/NR2F2/MEF2A/EMP2/CDH5/E2F4/NFAT5/PITPNA/PAFAH1B1/MYH10/MAP2K4/SREBF1/MAP2K3/NF1/PRKCA/EIF4A3/PTPRM/PIEZO2/ROCK1/SMAD7/SMAD4/ATP8B1/PLCB1/SULF2/GNAS/CTSZ/YTHDF1/SH3GL1/ICAM1/PKN1/TPM4/SCN1B/KCNK6/TGFB1/CEACAM1/CLDN5/MAPK1/BCR/TIMP3/RBFOX2/TRIOBP/EP300/SHANK3/APP/TIAM1/COL18A1/ADA/ADARB1/ATP8A1/CDKN2D/DAG1/GABRE/GBA/GPR155/HTR2B/KMT2B/MYO7A/NR2F6/PPARA/RAB11FIP5/RP9/SCN9A/STIM1/STK40/SYNJ1/TBX2/WFS1/YAP1 5 0.000126904391499293
34 cell-matrix adhesion 0.0006054496689012 0.0486152993184623 RCC2/MACF1/CSF1/DDR2/ROCK2/MAP4K4/LIMS1/ITGAV/ADAMTS9/KDR/ITGA1/PIK3R1/VEGFA/UTRN/ZYX/DLC1/ADAM9/PTK2/PPFIA1/JAM3/ITGB1/SLK/CORO1C/FERMT2/ACTN1/TRPM7/SMAD3/PEAK1/CDH13/PECAM1/CDK6/TRIP6 RCC2/MACF1/CSF1/ADAM15/DDR2/CD34/NID1/ROCK2/MAP4K4/LIMS1/CLASP1/ITGAV/ADAMTS9/PHLDB2/GSK3B/ITGB5/KDR/ITGA1/PIK3R1/RASA1/UTRN/DLC1/ADAM9/PTK2/TEK/PPFIA1/JAM3/ITGB1/NRP1/PTEN/SORBS1/SLK/ACVRL1/MMP14/FERMT2/ACTN1/TRPM7/SMAD3/PEAK1/EMP2/TAOK2/NF1/PECAM1/ROCK1/PPM1F/BCR/TIAM1/DAG1/ITGB3/LAMA5 9 0.0006054496689012
134 regulation of cell development 0.0102689980773836 0.000782559909358913 SPEN/RCC2/YTHDF2/MACF1/GBP1/CSF1/ABL2/CAMSAP2/KIDINS220/ROCK2/CCDC88A/MAP4K4/LIMS1/CFLAR/BMPR2/XRCC5/GOLGA4/SEMA3F/SKIL/EIF4G1/ADD1/REST/RUFY3/SCARB2/PDLIM5/NIPBL/ZSWIM6/WDR36/CTNNA1/DPYSL3/DBN1/BMP6/VEGFA/TMEM30A/YWHAG/RELN/CHD7/HEY1/PTK2/HSPA5/SETX/CAPRIN1/ZEB1/DNM1L/CORO1C/MYCBP2/NIN/HIF1A/DICER1/AKT1/CYFIP1/EIF2AK4/NEDD4/TCF12/ADAM10/NPTN/FES/ADGRG1/CDH5/C1QBP/SPAG9/NME1/TIMP2/MIB1/PREX1/CTSZ/SEMA6B/TGFB1/CSNK1E/EP300/SHANK3/AP1AR SPEN/RCC2/YTHDF2/HDAC1/MACF1/GBP1/CSF1/CERS2/ARHGEF2/CAMSAP2/SRGAP2/PLXNA2/KIDINS220/ROCK2/ITSN2/NCOA1/CCDC88A/ACTR2/SEMA4C/MAP4K4/LIMS1/LIMS2/FRZB/HECW2/CFLAR/BMPR2/CREB1/XRCC5/STK25/GOLGA4/SEMA3F/PTPRG/ROBO1/GSK3B/KALRN/GATA2/PLXND1/RYK/SKIL/EIF4G1/GAK/ADD1/CLOCK/REST/RUFY3/SCARB2/FBXW7/RAPGEF2/NIPBL/IL6ST/PLK2/ZSWIM6/WDR36/SEMA6A/CTNNA1/DPYSL3/DBN1/BMP6/DDX39B/TMEM30A/DDX56/YWHAG/SRRT/CUX1/RELN/FMR1/ATP6AP1/PCM1/KIF13B/ADGRA2/IKBKB/HOOK3/CHD7/HEY1/ASAP1/PTK2/HSPA5/RAPGEF1/SETX/NOTCH1/CAPRIN1/PRPF19/RELA/GDPD5/FZD4/FEZ1/ZEB1/NRP1/ZSWIM8/PTEN/DOCK1/FKBP4/TNFRSF1A/DNM1L/MDM2/P2RX4/MYCBP2/EDNRB/EFNB2/NIN/HIF1A/SNW1/DICER1/YY1/BAG5/AKT1/CYFIP1/UBE3A/EIF2AK4/NEDD4/TCF12/ADAM10/ZNF609/MYO9A/NPTN/AKAP13/FES/ADGRG1/CDH5/CRK/SCARF1/PAFAH1B1/C1QBP/NF1/MED1/SPAG9/NME1/TIMP2/ROCK1/MIB1/SMAD4/PREX1/CTSZ/YTHDF1/STK11/SEMA6B/DNM2/SCN1B/TGFB1/CLDN5/TRIOBP/CSNK1E/EP300/SHANK3/APP/TIAM1/ITSN1/AP1AR/DAG1/FBXO22/KDM1A/MAP2/METRN/MOV10/PPARA/YAP1 12 0.000782559909358913
96 ossification 0.00107893983730075 0.00308094908617611 ISG15/EPHA2/CSF1/ECM1/ADAR/DDR2/DHX9/PTGS2/SNRNP200/BMPR2/DNAJC13/REST/BMP2K/NIPBL/SMAD5/FOXC1/BMP6/SYNCRIP/STC1/IMPAD1/PTK2/GTPBP4/MGP/ATP2B1/HIF1A/AKT1/SMAD6/SMAD3/CHSY1/RSL1D1/CLTC/CCDC47/RRBP1/GNAS/TPM4/JUND/TGFB1/CDK6/CSGALNACT1/EXT1 ISG15/EPHA2/ALPL/CSF1/ECM1/ADAR/MEF2D/DDR2/SUCO/DHX9/PTGS2/HNRNPU/RDH14/SNRNP200/SP3/HSPE1/BMPR2/CLEC3B/DNAJC13/REST/BMP2K/FAT4/NIPBL/IL6ST/HSD17B4/SMAD5/SLC26A2/SPARC/FOXC1/BMP6/CLIC1/SYNCRIP/SND1/BCOR/ATP6AP1/STC1/IMPAD1/PTK2/TEK/NOTCH1/IFITM1/DCHS1/TCIRG1/LRP5/GTPBP4/DDX21/MGP/ANO6/HDAC7/MMP14/HIF1A/AKT1/SMAD6/SMAD3/CHSY1/RSL1D1/CBFB/NF1/CLTC/CCDC47/RRBP1/GNAS/SBNO2/ACP5/TPM4/JUND/TGFB1/MAPK1/ESRRA/TGFB3 8 0.00107893983730075
52 cytoskeleton organization 0.00225567931072653 1 ZMYM4/MACF1/TPM3/NES/PFDN2/ABL2/TPR/CAMSAP2/NAV1/ROCK2/EML4/RHOQ/SPTBN1/CCDC88A/XPO1/GCC2/PRPF40A/NCKAP1/CFLAR/AGFG1/DYNC1LI1/SETD2/MAP4/FLNB/ADD1/RUFY3/PDLIM5/SPRY1/PDLIM3/KIF2A/PIK3R1/IQGAP2/APC/DIAPH1/DPYSL3/CSNK1A1/SYNPO/DBN1/TUBB2A/DST/SENP6/MARCKS/EPB41L2/TNFAIP3/RALA/AKAP9/WASL/ZYX/MSN/ATRX/PLS3/DLC1/PTK2/PLEC/TLN1/SPTAN1/SWAP70/PPFIA1/FCHSD2/JAM3/SVIL/ITGB1/SLK/SMC3/TUBA1C/LARP4/PPP1R12A/HSP90B1/CORO1C/SSH1/CLIP1/MYCBP2/NIN/SYNE2/ACTN1/DYNC1H1/CDC42BPB/CYFIP1/TRPM7/SMAD3/FES/MEF2A/CDH5/FHOD1/BCAR1/MYH10/TAOK1/KPNB1/CLTC/TUBB6/SPIRE1/PREX1/TPM4/MAP1S/TGFB1/VASP/EHD2/NUP62/CDC42EP5/MYH9/PACSIN2/SHANK3/SON/DYRK1A/AP1AR/PKD2  1 0.00225567931072653
69 glycosaminoglycan metabolic process 0.00372092383482962 0.0565817422368634 HSPG2/B3GNT2/HYAL2/NFKB1/FOXC1/DSE/IMPAD1/CHST15/GNS/AKT1/CHSY1/NAGLU/CLTC/B4GALT5/TGFB1/PDGFB/CSGALNACT1/EXT1 HSPG2/B3GNT2/HS6ST1/GLB1/HYAL2/NFKB1/NDST1/FOXC1/DSE/GUSB/IMPAD1/B4GALT1/ST3GAL4/CHST15/GNS/STAB2/CHST11/AKT1/HEXA/CHSY1/NAGLU/CLTC/B4GALT5/TGFB1/B3GALT6/CHPF2/GCNT2 4 0.00372092383482962
130 regulation of biomineral tissue development 0.0102689980773836 0.168232789807392 ISG15/ECM1/DDR2/ROCK2/BMPR2/BMP2K/BMP6/NOS3/HEY1/MGP/ATP2B1/HIF1A/SMAD3/TGFB1 ISG15/ECM1/DDR2/ROCK2/BMPR2/BMP2K/BMP6/NOS3/BCOR/HEY1/NOTCH1/MGP/ANO6/GAS6/HIF1A/SMAD3/ROCK1/TGFB1/TGFB3 7 0.0102689980773836
95 nitric oxide metabolic process 0.0920582798536356 0.0105807724799293 PTGS2/ATP2B4/ROCK2/HSP90AB1/POR/CAV1/NOS3/AKT1/SMAD3/KLF2/PKD2 PTGS2/ATP2B4/CD34/ROCK2/CD47/HSP90AB1/POR/CAV1/NOS3/TLR4/P2RX4/HSP90AA1/AKT1/SMAD3/SIRPA/PTGIS/KHSRP/ICAM1/DNM2/ACP5/KLF2/NQO1 11 0.0105807724799293
