# Supplementary material for: Cell atlas of the regenerating human liver after portal vein embolization
Source: Nat Commun. 2024 Jul 11;15:5827. doi: 10.1038/s41467-024-49236-7 (PMC11239663; doi:10.1038/s41467-024-49236-7)
Supplement: Supplementary file 17 — Source Data [file 41467_2024_49236_MOESM17_ESM.zip › fig_data/extdatafig1b.txt]

UMACSS_1 UMACSS_2 Donor
sc_H1.EKS.Exp1_AAACCTGAGTGACATA -2.38494421399867 -11.675636323973 sc_H1
sc_H1.EKS.Exp1_AAACCTGTCCAGAAGG -1.65359820283686 -10.9196510639632 sc_H1
sc_H1.EKS.Exp1_AAACGGGTCTTGACGA -0.789582981241098 -11.7970075931991 sc_H1
sc_H1.EKS.Exp1_AAGACCTCATTAACCG -0.882104648721566 -11.6287479725326 sc_H1
sc_H1.EKS.Exp1_ACACCGGCACCATCCT -2.52361060537135 -10.989806207701 sc_H1
sc_H1.EKS.Exp1_ACACTGAAGATGCCAG -3.01034761823451 -11.7507095661605 sc_H1
sc_H1.EKS.Exp1_ACGGAGATCGAGAGCA -1.74514056600367 -11.3645420399154 sc_H1
sc_H1.EKS.Exp1_ACGGGTCGTGGGTATG -1.87194634832179 -11.1305313435042 sc_H1
sc_H1.EKS.Exp1_ACTGTCCAGTAACCCT -3.63971330083643 -11.2609320011581 sc_H1
sc_H1.EKS.Exp1_ATCTGCCGTAAACCTC 0.147332207786688 -11.4810905781234 sc_H1
sc_H1.EKS.Exp1_CAAGGCCGTACGACCC -3.42710949338709 -12.1158142414535 sc_H1
sc_H1.EKS.Exp1_CACAAACAGCCCTAAT -1.45732535280024 -11.4549951878036 sc_H1
sc_H1.EKS.Exp1_CAGCGACTCCGCATAA -0.189112333210347 -11.3881798115218 sc_H1
sc_H1.EKS.Exp1_CAGTCCTGTTGGAGGT -2.4005596772555 -11.4303636875594 sc_H1
sc_H1.EKS.Exp1_CCGTTCATCCATGAGT -4.87151051915919 -11.7041092243636 sc_H1
sc_H1.EKS.Exp1_CGCTTCATCGGCTACG -0.51999996460711 -11.4121923771346 sc_H1
sc_H1.EKS.Exp1_CGTAGCGTCATACGGT -2.93002964414393 -11.7099657383407 sc_H1
sc_H1.EKS.Exp1_CGTCACTGTCTCCCTA -0.116048990261903 -11.4812527027572 sc_H1
sc_H1.EKS.Exp1_CGTCAGGCAGACAAGC -1.4333281651858 -11.2842340794051 sc_H1
sc_H1.EKS.Exp1_CGTGTCTGTACTCAAC -2.24183536924159 -11.5882664051498 sc_H1
sc_H1.EKS.Exp1_CTACCCACATGGGACA -1.65112294114863 -10.8029747333968 sc_H1
sc_H1.EKS.Exp1_CTACCCATCTCGCTTG -5.3863949910525 -10.99501136212 sc_H1
sc_H1.EKS.Exp1_CTCTGGTAGATAGTCA -2.82964326299464 -10.7640772190536 sc_H1
sc_H1.EKS.Exp1_CTGAAACCACGTCAGC -1.82555593408381 -11.1888799992049 sc_H1
sc_H1.EKS.Exp1_CTGATCCCATTCGACA -3.49208976186549 -12.0834360447372 sc_H1
sc_H1.EKS.Exp1_CTGGTCTCAAAGCAAT -1.97905875600611 -11.0720005360091 sc_H1
sc_H1.EKS.Exp1_CTTGGCTAGGCGTACA -0.213695195016613 -11.4153776493514 sc_H1
sc_H1.EKS.Exp1_GAACCTAGTATTCGTG -1.59418202794825 -11.8175011005843 sc_H1
sc_H1.EKS.Exp1_GACCTGGTCCAAGTAC -2.02529789365565 -10.8614549961532 sc_H1
sc_H1.EKS.Exp1_GCACTCTCATGCAATC -2.81389810003077 -11.740125688597 sc_H1
sc_H1.EKS.Exp1_GCATGCGCAATGAATG -1.57841361917292 -10.9936886158431 sc_H1
sc_H1.EKS.Exp1_GCCAAATCACCACCAG -2.47103716291224 -11.1523399677718 sc_H1
sc_H1.EKS.Exp1_GCCAAATCAGGATCGA -1.77905966199671 -10.7814989414657 sc_H1
sc_H1.EKS.Exp1_GCGGGTTAGGCTCATT -2.17011298097407 -11.6171837177718 sc_H1
sc_H1.EKS.Exp1_GCTCTGTAGCTACCTA -3.08095265783106 -11.5108347263778 sc_H1
sc_H1.EKS.Exp1_GGATTACAGCTGTTCA -3.60146953023707 -11.8642883625472 sc_H1
sc_H1.EKS.Exp1_GGCCGATGTAGAGTGC -0.764396740568033 -11.4307031956161 sc_H1
sc_H1.EKS.Exp1_GGGCACTTCGCGTAGC -2.72948767102992 -11.5542116489852 sc_H1
sc_H1.EKS.Exp1_GTACTCCAGTGTTAGA -1.22443784631526 -11.1150837269271 sc_H1
sc_H1.EKS.Exp1_GTAGTCACACTTAAGC -0.0802551046732572 -11.4163818684066 sc_H1
sc_H1.EKS.Exp1_GTATCTTGTCCTAGCG -1.99197579778468 -11.4968614902938 sc_H1
sc_H1.EKS.Exp1_GTCACGGAGACTTGAA -1.28621019281184 -11.0668487873519 sc_H1
sc_H1.EKS.Exp1_GTCACGGCAAAGAATC -0.599843545329919 -11.4460630741561 sc_H1
sc_H1.EKS.Exp1_GTGAAGGAGTTCGATC -1.95667506612574 -12.2214279499496 sc_H1
sc_H1.EKS.Exp1_GTTCTCGCAAACTGCT -1.65620840944087 -11.1214924183333 sc_H1
sc_H1.EKS.Exp1_TCAGATGAGTGTACCT 0.150093869793067 -11.430422815367 sc_H1
sc_H1.EKS.Exp1_TCGCGAGCACGACTCG -4.05022550977503 -11.3373747196639 sc_H1
sc_H1.EKS.Exp1_TCGGGACAGCGTGAGT 0.090412662851462 -11.3799743977035 sc_H1
sc_H1.EKS.Exp1_TCGGGACCAACAACCT -2.21925212301051 -11.0766716328109 sc_H1
sc_H1.EKS.Exp1_TCGGGACTCGGCTACG -2.76028396047389 -11.8947382297958 sc_H1
sc_H1.EKS.Exp1_TCTTCGGAGTTGCAGG -3.79354192174708 -10.6857853260482 sc_H1
sc_H1.EKS.Exp1_TCTTTCCCATATGGTC -1.28855527795588 -10.9337644901717 sc_H1
sc_H1.EKS.Exp1_TGACAACGTCCGAGTC -1.70659984506403 -11.2717123356307 sc_H1
sc_H1.EKS.Exp1_TGGCCAGCAGCTGTAT -2.11744691289698 -11.5402651157821 sc_H1
sc_H1.EKS.Exp1_TGTGTTTCAGGAATCG -3.39860893644129 -11.7174167957748 sc_H1
sc_H1.EKS.Exp1_TTAACTCGTGTTTGTG -2.04875804342066 -11.2450256672347 sc_H1
sc_H1.EKS.Exp1_TTAGTTCCACAGATTC -4.35968638814723 -10.7134914722884 sc_H1
sc_H1.EKS.Exp1_TTCGGTCCACATTCGA -1.2566217318896 -11.1565304127181 sc_H1
sc_H1.EKS.Exp1_TTCTACACATGACATC -4.08106948293482 -12.0201168384994 sc_H1
sc_H1.EKS.Exp1_TTCTCCTGTTACCAGT -2.22503878034388 -11.0468559589828 sc_H1
sc_H1.EKS.Exp1_TTGCCGTAGACGCACA -1.40643586076533 -11.1481848087752 sc_H1
sc_H1.EKS.Exp1_AAACCTGGTACGACCC -3.31083775914942 -1.02565738825446 sc_H1
sc_H1.EKS.Exp1_AACACGTAGATCCCGC -3.32928587354456 -1.05344763664847 sc_H1
sc_H1.EKS.Exp1_CAACCAAAGGCATGGT -3.24375106252467 -0.924207123800573 sc_H1
sc_H1.EKS.Exp1_CATCCACAGTTACGGG -3.24886990941798 -1.09635117916709 sc_H1
sc_H1.EKS.Exp1_CCCAATCTCAACGCTA -3.30493117727076 -1.01235857872611 sc_H1
sc_H1.EKS.Exp1_CGTCACTCAACACCCG -3.30041791356837 -0.931977840944585 sc_H1
sc_H1.EKS.Exp1_CTACATTAGGCAGGTT -3.36457039274012 -1.04084971813804 sc_H1
sc_H1.EKS.Exp1_GAAACTCTCCTCAACC -3.34337927259242 -0.990564736410436 sc_H1
sc_H1.EKS.Exp1_GAGTCCGAGACATAAC -3.14199258245265 -0.851130875631627 sc_H1
sc_H1.EKS.Exp1_GATGAAAAGTGCCAGA -9.89405585683619 8.42163845630044 sc_H1
sc_H1.EKS.Exp1_GCTGCTTAGGAACTGC -3.16896225370204 -0.856532784982976 sc_H1
sc_H1.EKS.Exp1_GGCTGGTCATGCCCGA -3.25053574003016 -0.933111938520726 sc_H1
sc_H1.EKS.Exp1_GGGACCTCAGCGATCC -3.32643319524561 -1.05618313221579 sc_H1
sc_H1.EKS.Exp1_TAGACCATCAGGCCCA -3.38378430761134 -1.0611411657775 sc_H1
sc_H1.EKS.Exp1_TCATTACCATTCCTCG -3.26167274869715 -0.924507173582372 sc_H1
sc_H1.EKS.Exp1_TCGGTAAAGCTACCTA -3.11410547651087 -0.904149385973272 sc_H1
sc_H1.EKS.Exp1_TCGTAGATCGCTTGTC -3.3373501435641 -1.08850160507804 sc_H1
sc_H1.EKS.Exp1_TGACTTTCATTAGGCT -3.30599905408656 -1.0142199721778 sc_H1
sc_H1.EKS.Exp1_TGAGAGGAGGTAGCTG -3.20360256589686 -0.927353474184331 sc_H1
sc_H1.EKS.Exp1_TGTGGTAGTCGCCATG -3.17956782735621 -0.875457438513097 sc_H1
sc_H1.EKS.Exp1_TTTGCGCCAGCGTTCG -3.3448648587588 -1.00708529619819 sc_H1
sc_H1.EKS.Exp1_TTTGCGCTCGGAATCT -3.25865675367152 -0.942730638071355 sc_H1
sc_H1.EKS.Exp1_AAACCTGGTCGAATCT -8.46372748769557 0.229764399245921 sc_H1
sc_H1.EKS.Exp1_AAAGCAATCGGAAATA -9.16963054097926 -0.140522430523691 sc_H1
sc_H1.EKS.Exp1_AAATGCCCAGACACTT -7.83814670003687 0.283787635282221 sc_H1
sc_H1.EKS.Exp1_AACTCCCAGAGTCGGT -7.44320537008082 -0.0363808859730333 sc_H1
sc_H1.EKS.Exp1_AACTTTCAGCCAGTAG -7.89146806157862 -1.399073990866 sc_H1
sc_H1.EKS.Exp1_AAGGAGCAGTTCGATC -8.29037047780787 0.59037556977624 sc_H1
sc_H1.EKS.Exp1_AATCGGTAGACTACAA -8.06845284856593 0.207934019283 sc_H1
sc_H1.EKS.Exp1_ACACCAAAGACTAGGC -8.71608497060572 0.237933603242579 sc_H1
sc_H1.EKS.Exp1_ACCTTTACAGTCGATT -8.46249534047877 -0.842617603823003 sc_H1
sc_H1.EKS.Exp1_ACGGGCTGTTGGACCC -7.13041545308863 -1.41965618996268 sc_H1
sc_H1.EKS.Exp1_AGATCTGGTCCGTCAG -7.6540837422732 0.313797501043025 sc_H1
sc_H1.EKS.Exp1_AGATTGCTCAGTTCGA -7.4773488179568 0.248357948974314 sc_H1
sc_H1.EKS.Exp1_AGCTCCTTCTTAGCCC -7.16728307164942 -0.0312743139112562 sc_H1
sc_H1.EKS.Exp1_AGCTTGATCATTGCCC -7.42317439473902 -1.02340790896064 sc_H1
sc_H1.EKS.Exp1_ATCATGGGTTTGCATG -7.38636018193995 0.0954312506472498 sc_H1
sc_H1.EKS.Exp1_ATCGAGTAGTCACGCC -7.95061017431056 2.69590183825845 sc_H1
sc_H1.EKS.Exp1_ATGAGGGCACAACTGT -8.41830684102809 0.539146450475398 sc_H1
sc_H1.EKS.Exp1_CAACTAGCACTACAGT -7.76829720891749 0.363883701280299 sc_H1
sc_H1.EKS.Exp1_CAAGATCGTAGGGTAC -7.71095801748072 0.328581628516856 sc_H1
sc_H1.EKS.Exp1_CAAGTTGCAGTAAGAT -8.19687701619898 0.231526491359416 sc_H1
sc_H1.EKS.Exp1_CACAGTATCGAGCCCA -7.1627359525088 -1.54689792065268 sc_H1
sc_H1.EKS.Exp1_CACCTTGCATCATCCC -6.93342925466334 -1.02245840696937 sc_H1
sc_H1.EKS.Exp1_CAGCTAATCTCAAACG -6.7518997327212 -1.18840161232596 sc_H1
sc_H1.EKS.Exp1_CATCAGAGTCTTGTCC -9.12308169759547 0.0854976448571116 sc_H1
sc_H1.EKS.Exp1_CCGGGATCATTCTCAT -8.4094834462527 -0.589578720613775 sc_H1
sc_H1.EKS.Exp1_CCTTTCTCAAGCTGTT -8.4955201283816 0.324196932033244 sc_H1
sc_H1.EKS.Exp1_CGAGCCAGTAGCGTCC -7.6483054295901 -0.185055228754339 sc_H1
sc_H1.EKS.Exp1_CGATGTATCGGAAATA -7.80994511998927 -0.419543090149221 sc_H1
sc_H1.EKS.Exp1_CGATTGACAAACCCAT -8.5505967275027 0.576545325235072 sc_H1
sc_H1.EKS.Exp1_CGGACACCATATACCG -7.76639939702784 -0.174708741589841 sc_H1
sc_H1.EKS.Exp1_CGTCACTTCACTTCAT -8.6075110570315 -0.809051903768834 sc_H1
sc_H1.EKS.Exp1_CGTCCATGTCTCGTTC -7.82633782781397 0.199820173100176 sc_H1
sc_H1.EKS.Exp1_CGTGAGCGTACATCCA -8.55386496938502 0.390959915832225 sc_H1
sc_H1.EKS.Exp1_CTAAGACGTCTCTCGT -9.08974219716822 0.254315284208003 sc_H1
sc_H1.EKS.Exp1_CTACGTCCAGCCACCA -8.24610186971461 -0.0708317299032777 sc_H1
sc_H1.EKS.Exp1_CTAGAGTAGAAGCCCA -7.13250209249293 -0.798362764402684 sc_H1
sc_H1.EKS.Exp1_CTCTGGTGTTCTCATT -7.46215535558497 -0.251063617750463 sc_H1
sc_H1.EKS.Exp1_CTCTGGTTCCAACCAA -8.62105990804469 -2.08259156612998 sc_H1
sc_H1.EKS.Exp1_CTGAAACAGATAGTCA -7.57112552083766 0.186799538448992 sc_H1
sc_H1.EKS.Exp1_CTGAAGTTCTCTAGGA -8.42865516103541 0.243311223701182 sc_H1
sc_H1.EKS.Exp1_CTGCGGATCGCAGGCT -8.51239921010768 -0.284694763704595 sc_H1
sc_H1.EKS.Exp1_CTGCTGTAGCTAGTGG -7.78259231008326 -0.0801464848811 sc_H1
sc_H1.EKS.Exp1_CTTAGGAGTGAAAGAG -9.75122691549098 -1.09060016541129 sc_H1
sc_H1.EKS.Exp1_GAATAAGAGATGTCGG -7.69700385488307 -1.16708782581931 sc_H1
sc_H1.EKS.Exp1_GAATGAACACGGACAA -8.25120402730738 0.427265432790461 sc_H1
sc_H1.EKS.Exp1_GACGCGTAGATGTGGC -8.59744693197047 0.390584197953883 sc_H1
sc_H1.EKS.Exp1_GACTACAGTACCGAGA -8.0808210507754 0.456987348512355 sc_H1
sc_H1.EKS.Exp1_GCAATCAGTTTGTTGG -8.10678531087672 -0.307367059274968 sc_H1
sc_H1.EKS.Exp1_GCGACCAGTCTAGGTT -8.06256915487086 0.24507060380334 sc_H1
sc_H1.EKS.Exp1_GCTCCTACACGGATAG -8.01326323903834 -0.172495896800813 sc_H1
sc_H1.EKS.Exp1_GGAGCAATCGCGCCAA -7.68791819967066 -0.47496575383788 sc_H1
sc_H1.EKS.Exp1_GGCGTGTAGGTGATTA -8.560025705469 0.154921603516284 sc_H1
sc_H1.EKS.Exp1_GGGAATGCACGGCGTT -8.15218306936061 0.344512012914363 sc_H1
sc_H1.EKS.Exp1_GGGACCTGTTGAGGTG -7.90853549398219 0.167476278856936 sc_H1
sc_H1.EKS.Exp1_GTACGTAGTACGCTGC -7.87406302846705 0.00833673508519234 sc_H1
sc_H1.EKS.Exp1_GTATTCTAGCAAATCA -8.10817672170436 0.161261734679881 sc_H1
sc_H1.EKS.Exp1_GTCACAAGTCTAGTCA -7.6779046193484 -0.883637043520269 sc_H1
sc_H1.EKS.Exp1_GTCTTCGCAGCTGCTG -8.08200742162501 -1.30952731041556 sc_H1
sc_H1.EKS.Exp1_GTGTGCGGTTCTGGTA -7.73953391469752 0.211614576295558 sc_H1
sc_H1.EKS.Exp1_GTTACAGCAGTATGCT -8.55426551259791 -0.349274220749196 sc_H1
sc_H1.EKS.Exp1_GTTCATTTCCCAACGG -8.8320565358523 0.531828669027034 sc_H1
sc_H1.EKS.Exp1_TACTCATTCAGTTGAC -7.78263045705592 0.259624508336726 sc_H1
sc_H1.EKS.Exp1_TACTTACTCGTGGACC -8.72792579091822 0.124135655478182 sc_H1
sc_H1.EKS.Exp1_TACTTGTAGGACGAAA -8.20787288106715 0.414372530893031 sc_H1
sc_H1.EKS.Exp1_TCAGCAACACGGCCAT -7.37733651555811 -0.85910865931159 sc_H1
sc_H1.EKS.Exp1_TCCACACGTCTCTCTG -8.68440200246607 0.612136510327998 sc_H1
sc_H1.EKS.Exp1_TCGAGGCAGATGCCAG -8.07355786718165 0.485718635038081 sc_H1
sc_H1.EKS.Exp1_TCGCGTTCAATGGTCT -8.11185027517115 -0.382775130554494 sc_H1
sc_H1.EKS.Exp1_TCGTAGATCCAAAGTC -7.07607318319117 -0.494088861032781 sc_H1
sc_H1.EKS.Exp1_TGAAAGATCGTTTATC -7.3318410054568 -1.14805272488242 sc_H1
sc_H1.EKS.Exp1_TGCGTGGGTACAGTTC -8.42491580404078 0.453987148717585 sc_H1
sc_H1.EKS.Exp1_TGGCTGGCAAACCTAC -7.47387172139918 -0.189387875481901 sc_H1
sc_H1.EKS.Exp1_TTCTACATCGTGGTCG -8.71795703328883 0.0310446220790774 sc_H1
sc_H1.EKS.Exp1_TTCTTAGAGTCATGCT -8.81266356862818 0.50987282128686 sc_H1
sc_H1.EKS.Exp1_TTGACTTCAACACGCC -9.1521477834109 0.00600824610942902 sc_H1
sc_H1.EKS.Exp1_TTGACTTTCCGCATAA -7.41342784322535 -0.24188022582179 sc_H1
sc_H1.EKS.Exp1_AAACCTGGTTATGCGT -4.64341498769557 9.56972023578042 sc_H1
sc_H1.EKS.Exp1_AACACGTTCATCACCC -3.35567213453089 8.52686592669839 sc_H1
sc_H1.EKS.Exp1_AACTCCCGTTTGTTTC -3.66934348501002 9.12367054553384 sc_H1
sc_H1.EKS.Exp1_AAGGCAGCAATGGAGC -3.25808502591883 9.4010934505021 sc_H1
sc_H1.EKS.Exp1_AAGGTTCGTACCGGCT -3.17735887922083 9.62267014117593 sc_H1
sc_H1.EKS.Exp1_AATCCAGAGGCAGTCA -2.68259717382227 9.03657719226235 sc_H1
sc_H1.EKS.Exp1_AATCGGTGTCAAACTC -4.22064258016383 8.1181287440812 sc_H1
sc_H1.EKS.Exp1_ACACCGGGTGAACCTT -3.56721521772181 9.735891309694 sc_H1
sc_H1.EKS.Exp1_ACACCGGTCGGTCCGA -3.18762709058558 8.04800983996743 sc_H1
sc_H1.EKS.Exp1_ACGTCAAGTCCCTTGT -3.54804922498499 8.4562053355729 sc_H1
sc_H1.EKS.Exp1_ACGTCAAGTGTTGGGA -3.88993741430079 8.29174229236001 sc_H1
sc_H1.EKS.Exp1_AGACGTTAGGTCATCT -3.71514941610133 8.98973175616616 sc_H1
sc_H1.EKS.Exp1_AGAGCGAAGCTGGAAC -5.16483546651637 6.87534948916787 sc_H1
sc_H1.EKS.Exp1_AGCATACGTTGGTGGA -3.13523770726954 8.19761177630776 sc_H1
sc_H1.EKS.Exp1_AGCGTATCACCAACCG -3.42278243459498 8.07002827258462 sc_H1
sc_H1.EKS.Exp1_AGCGTATGTAGAGGAA -3.46819664396082 10.2641229304826 sc_H1
sc_H1.EKS.Exp1_AGGGATGAGACGACGT -3.7799394265536 9.32037350268716 sc_H1
sc_H1.EKS.Exp1_AGGTCCGCAAGTAGTA -3.39479662336146 8.67984768481607 sc_H1
sc_H1.EKS.Exp1_ATCACGACATGTCGAT -5.16589595235621 6.80477377505654 sc_H1
sc_H1.EKS.Exp1_ATCATCTAGATGTGTA -5.22341014303004 6.76852413745278 sc_H1
sc_H1.EKS.Exp1_ATGGGAGAGTTAGCGG -2.81990481771266 10.564637151674 sc_H1
sc_H1.EKS.Exp1_ATTGGACTCTGTACGA -4.03406049169337 8.25078960986489 sc_H1
sc_H1.EKS.Exp1_ATTGGTGAGACTCGGA -3.80881453908717 8.69014546008462 sc_H1
sc_H1.EKS.Exp1_ATTTCTGAGCCTTGAT -4.82070351995265 8.70700546832437 sc_H1
sc_H1.EKS.Exp1_CACAAACCAAGTTCTG -4.39117289937769 9.40960690112466 sc_H1
sc_H1.EKS.Exp1_CACAAACTCTTCGAGA -3.89050437368189 8.70220562548989 sc_H1
sc_H1.EKS.Exp1_CACACCTCAGCTGCTG -3.90605570234095 8.64928337664956 sc_H1
sc_H1.EKS.Exp1_CACCACTGTGTTTGTG -3.44363881505763 9.12468716235513 sc_H1
sc_H1.EKS.Exp1_CACTCCATCGTTACAG -3.73993326581751 8.74225517840737 sc_H1
sc_H1.EKS.Exp1_CAGAGAGCAAAGGTGC -3.37924124158656 8.37685867877359 sc_H1
sc_H1.EKS.Exp1_CATCCACTCGGTTAAC -2.7059579030398 9.24789139361734 sc_H1
sc_H1.EKS.Exp1_CCCAATCCATGGTCTA -5.20841313756739 6.80152460666055 sc_H1
sc_H1.EKS.Exp1_CCCATACAGGCACATG -3.63362718976771 8.91217991443032 sc_H1
sc_H1.EKS.Exp1_CCGGTAGGTGAACCTT -3.8049159184817 9.80733009906167 sc_H1
sc_H1.EKS.Exp1_CCGTACTCATGATCCA -3.91967727102076 8.87124725909585 sc_H1
sc_H1.EKS.Exp1_CCTTTCTGTCAAACTC -5.16762734807765 6.83519169421548 sc_H1
sc_H1.EKS.Exp1_CGGGTCACAGTCTTCC -3.70974732793604 9.23736378283853 sc_H1
sc_H1.EKS.Exp1_CGGTTAATCGAGCCCA -3.87468887723719 8.46184918017739 sc_H1
sc_H1.EKS.Exp1_CTAGAGTGTTGGGACA -3.62351800359522 9.9125270518815 sc_H1
sc_H1.EKS.Exp1_CTCAGAAAGTAGCCGA -2.87971927083766 9.24294182391519 sc_H1
sc_H1.EKS.Exp1_CTTTGCGGTCCGACGT -3.67793752111231 8.34654423327798 sc_H1
sc_H1.EKS.Exp1_GACCAATCAGCTGCAC -2.46799446500575 9.58471485705728 sc_H1
sc_H1.EKS.Exp1_GACGCGTGTCGGCACT -3.37863518155848 9.06037899585122 sc_H1
sc_H1.EKS.Exp1_GACTACAAGATCCCAT -5.07127524770533 6.82005211444253 sc_H1
sc_H1.EKS.Exp1_GAGCAGATCTTTCCTC -3.28295041478907 8.82888695330972 sc_H1
sc_H1.EKS.Exp1_GAGGTGATCATCTGCC -4.51721192754542 8.14900204272622 sc_H1
sc_H1.EKS.Exp1_GATCAGTCAAGACGTG -3.38727642453944 10.5064668330705 sc_H1
sc_H1.EKS.Exp1_GATCGATCATTACGAC -3.42544890798365 8.70415684314126 sc_H1
sc_H1.EKS.Exp1_GATTCAGGTTACCAGT -2.70352746404444 9.12993046374673 sc_H1
sc_H1.EKS.Exp1_GATTCAGGTTACTGAC -2.8060248032931 9.06214329333657 sc_H1
sc_H1.EKS.Exp1_GGTGCGTCAGCTGCTG -3.37842704213893 9.97764107318276 sc_H1
sc_H1.EKS.Exp1_GTATTCTCAAGACGTG -3.23463274396693 8.54605671496743 sc_H1
sc_H1.EKS.Exp1_GTCACGGAGAGCTGGT -3.4716856614474 8.88428398700112 sc_H1
sc_H1.EKS.Exp1_GTGAAGGCACCAGATT -3.62992788709437 8.94717117877359 sc_H1
sc_H1.EKS.Exp1_GTGGGTCTCAGCGACC -2.63747288144862 9.31065746875161 sc_H1
sc_H1.EKS.Exp1_GTTCGGGGTGGTCCGT -3.64271308339869 8.85003658862466 sc_H1
sc_H1.EKS.Exp1_TCACAAGGTGAGCGAT -3.63248659528529 10.0564622554337 sc_H1
sc_H1.EKS.Exp1_TCAGATGTCGAGCCCA -3.36839057363307 9.33418652148599 sc_H1
sc_H1.EKS.Exp1_TCCACACCACAACTGT -2.38110662854945 9.56946274371499 sc_H1
sc_H1.EKS.Exp1_TCGGGACTCATTATCC -3.48655892766749 8.7207259807145 sc_H1
sc_H1.EKS.Exp1_TCGTACCGTATCTGCA -3.64261723912989 8.06667610736245 sc_H1
sc_H1.EKS.Exp1_TGCCCTAAGCCTTGAT -3.66411949552332 9.32124611468667 sc_H1
sc_H1.EKS.Exp1_TGCTGCTCAAACTGTC -5.08533288396632 8.87989422412271 sc_H1
sc_H1.EKS.Exp1_TGTGGTACAGTATGCT -3.17346717275416 9.09521481128091 sc_H1
sc_H1.EKS.Exp1_TTAACTCAGTTAACGA -3.33447553075587 8.63226696582193 sc_H1
sc_H1.EKS.Exp1_TTAGGCATCTTGAGAC -3.11081577695643 8.47140785785073 sc_H1
sc_H1.EKS.Exp1_TTGACTTAGTCCTCCT -3.74101878560816 8.06131741137857 sc_H1
sc_H1.EKS.Exp1_TTGGAACAGAAGATTC -3.52910877622401 8.43363281817788 sc_H1
sc_H1.EKS.Exp1_TTGTAGGCACCAGTTA -3.69797707952296 8.79964539142007 sc_H1
sc_H1.EKS.Exp1_TTTGGTTAGAGCTGCA -5.19739629186427 6.72352739901895 sc_H1
sc_H1.EKS.Exp1_AAACCTGGTTCCCGAG -8.65749885000025 0.900782731488887 sc_H1
sc_H1.EKS.Exp1_AACACGTGTCACAAGG -8.05058957494532 -0.75996098189002 sc_H1
sc_H1.EKS.Exp1_AACGTTGTCGAGAGCA -9.83267070211207 -0.24723871318942 sc_H1
sc_H1.EKS.Exp1_AACTTTCAGAATGTTG -10.5984282628421 -0.392317685171422 sc_H1
sc_H1.EKS.Exp1_AAGCCGCCACCAACCG -7.9983916417483 -1.39294639496451 sc_H1
sc_H1.EKS.Exp1_AAGGAGCGTACAGACG -8.02307177938258 0.197139469102564 sc_H1
sc_H1.EKS.Exp1_ACACCCTTCATAGCAC -9.21995021261012 -1.09789255528098 sc_H1
sc_H1.EKS.Exp1_ACGAGCCAGCCACGTC -7.60286189473902 0.892329123929682 sc_H1
sc_H1.EKS.Exp1_ACGAGCCTCTCACATT -8.60671664632594 -0.634785028978643 sc_H1
sc_H1.EKS.Exp1_ACGCCAGAGCGCTCCA -8.01289273656642 0.305886057332698 sc_H1
sc_H1.EKS.Exp1_AGATCTGCAAAGCGGT -9.87150336660182 -0.694167825266179 sc_H1
sc_H1.EKS.Exp1_CAACCAAAGGAGCGAG -9.35851146138941 0.144596335605326 sc_H1
sc_H1.EKS.Exp1_CATGCCTGTACAGACG -9.96553374685084 -0.972695025488195 sc_H1
sc_H1.EKS.Exp1_CCTTCGATCGCGATCG -10.4727616444949 -0.286853718444166 sc_H1
sc_H1.EKS.Exp1_CGTCACTGTCAACATC -9.32362605489527 0.0213414478456408 sc_H1
sc_H1.EKS.Exp1_CGTGAGCAGAGGGATA -9.22422076619898 0.36337259145135 sc_H1
sc_H1.EKS.Exp1_CTCTACGGTAAAGGAG -10.5526538030032 -0.505792054220495 sc_H1
sc_H1.EKS.Exp1_CTGCTGTTCGCGTAGC -10.8358950749758 -0.491311880632696 sc_H1
sc_H1.EKS.Exp1_GACTACAGTCTTCAAG -8.23470260061061 -1.38434127239829 sc_H1
sc_H1.EKS.Exp1_GACTGCGTCAGAAATG -8.51461268819605 0.154142302588168 sc_H1
sc_H1.EKS.Exp1_GATGAAATCGTGGGAA -8.3574471608523 0.138520193413439 sc_H1
sc_H1.EKS.Exp1_GATGAGGTCCAGAAGG -9.75844718374049 -1.05199948219901 sc_H1
sc_H1.EKS.Exp1_GCGAGAAAGGAGTAGA -10.5917916432742 -0.341442051216421 sc_H1
sc_H1.EKS.Exp1_GCTCTGTAGTCTTGCA -8.43389846242701 -0.756817790552434 sc_H1
sc_H1.EKS.Exp1_GCTGCAGGTACTTAGC -9.37925292409693 -0.638312968298253 sc_H1
sc_H1.EKS.Exp1_GCTGCAGTCATGTGGT -8.29245616353785 -0.0678235803390115 sc_H1
sc_H1.EKS.Exp1_GGGCACTTCACTTATC -9.01858855642115 -0.295356097503957 sc_H1
sc_H1.EKS.Exp1_GTATCTTGTTCAGACT -8.86594916738307 -0.810891124292669 sc_H1
sc_H1.EKS.Exp1_GTCTCGTAGGCAATTA -9.09756137288844 0.13599703939313 sc_H1
sc_H1.EKS.Exp1_GTGCGGTAGGGTATCG -10.2846198216799 -0.126957367047128 sc_H1
sc_H1.EKS.Exp1_GTGTTAGAGGCGACAT -7.42046548284327 -0.706961962267217 sc_H1
sc_H1.EKS.Exp1_GTTCTCGGTTACGACT -9.10513259328639 -0.41781112818366 sc_H1
sc_H1.EKS.Exp1_TACACGAAGAATCTCC -9.4294161931399 -0.587840649172124 sc_H1
sc_H1.EKS.Exp1_TCTTCGGCAAGCCCAC -9.35308219350611 -0.161160248204526 sc_H1
sc_H1.EKS.Exp1_TGAAAGAGTTACAGAA -9.88625003255641 -0.387050839945135 sc_H1
sc_H1.EKS.Exp1_TGCGGGTAGAATAGGG -9.68957282460963 -0.440239908977804 sc_H1
sc_H1.EKS.Exp1_TGGCGCATCATATCGG -10.5948672429446 -0.364989998623189 sc_H1
sc_H1.EKS.Exp1_TTCTACACACGCGAAA -8.04828406728541 -0.878474089189824 sc_H1
sc_H1.EKS.Exp1_TTTATGCGTGAGGGAG -10.1437249318484 0.502862540200892 sc_H1
sc_H1.EKS.Exp1_AAACCTGTCAAGATCC -6.64434243596827 -10.8403568592513 sc_H1
sc_H1.EKS.Exp1_ACACCGGGTCAAAGCG -6.46632434285914 -10.8746662464583 sc_H1
sc_H1.EKS.Exp1_ACAGCCGCAGTCGTGC -6.74186183370387 -10.6658830967391 sc_H1
sc_H1.EKS.Exp1_ACTGCTCCAAATCCGT -6.71477605260645 -10.7174454060042 sc_H1
sc_H1.EKS.Exp1_AGCAGCCTCACCTTAT -6.65102673925196 -10.7421188679183 sc_H1
sc_H1.EKS.Exp1_ATTGGACAGGGCATGT -6.54489184774195 -10.3809452381576 sc_H1
sc_H1.EKS.Exp1_GCGCAGTAGAACTCGG -4.5405321256045 -11.9957456913436 sc_H1
sc_H1.EKS.Exp1_GTAGTCATCAGTTTGG -6.55828524984156 -10.7254877415145 sc_H1
sc_H1.EKS.Exp1_GTCTCGTTCGCGTAGC -6.68662549413477 -10.7508735981429 sc_H1
sc_H1.EKS.Exp1_TGCCCATAGAGACTAT -4.07597400106226 -11.4211349811996 sc_H1
sc_H1.EKS.Exp1_TGGTTCCGTCTGCCAG -6.41221810735499 -10.8944511738265 sc_H1
sc_H1.EKS.Exp1_AACTTTCAGGTTCCTA 6.5494656427976 -2.55382254986411 sc_H1
sc_H1.EKS.Exp1_ACATGGTCAAGGTTTC 7.55685185037817 -1.1507225361312 sc_H1
sc_H1.EKS.Exp1_AGGGAGTTCACAATGC 2.15504191957677 0.231813189700785 sc_H1
sc_H1.EKS.Exp1_ATTTCTGGTTTACTCT 6.83275507532323 -3.33277824787742 sc_H1
sc_H1.EKS.Exp1_CAACTAGTCCAACCAA 2.7299871309873 0.13570210070962 sc_H1
sc_H1.EKS.Exp1_CATCAGATCCTGCCAT 2.65536593042577 8.79895016284341 sc_H1
sc_H1.EKS.Exp1_CGAGCCAAGACGCACA 2.05669473253454 -0.411159845873174 sc_H1
sc_H1.EKS.Exp1_CGCGGTATCGGATGTT 2.04135798059667 0.222604957536402 sc_H1
sc_H1.EKS.Exp1_CGGACGTTCCTTTCGG 1.68467401109899 -0.343948307319936 sc_H1
sc_H1.EKS.Exp1_CTGAAGTAGATAGGAG 1.97301601015295 0.217342225030604 sc_H1
sc_H1.EKS.Exp1_GCACTCTTCACCACCT 6.82182739816869 0.334487316325846 sc_H1
sc_H1.EKS.Exp1_GCATGATAGGTGTTAA 1.58849142633642 -0.393052044197378 sc_H1
sc_H1.EKS.Exp1_GCGAGAATCGTACCGG 1.72953830801214 0.319680449680033 sc_H1
sc_H1.EKS.Exp1_TAGAGCTGTCTGATCA 2.34764622293676 -0.00164950160628257 sc_H1
sc_H1.EKS.Exp1_TGCCCTAGTGCTAGCC 7.15333651148046 1.22012814612741 sc_H1
sc_H1.EKS.Exp1_TTGCCGTTCATCGGAT 1.40282665334905 -0.134286786302385 sc_H1
sc_H1.EKS.Exp1_AAACGGGAGTGGTAAT -8.51827956594264 -0.0376756162041992 sc_H1
sc_H1.EKS.Exp1_AACACGTCAACGCACC -8.26205111898219 0.0169069069778353 sc_H1
sc_H1.EKS.Exp1_AAGCCGCGTGCTAGCC -8.55268527425562 -0.779039236589727 sc_H1
sc_H1.EKS.Exp1_AGCGTATTCCTATTCA -8.57441474355494 -0.15563730417138 sc_H1
sc_H1.EKS.Exp1_AGGGAGTAGTGGACGT -8.83537341512477 0.422377524093333 sc_H1
sc_H1.EKS.Exp1_AGGTCATCACATGTGT -7.99136210836207 -0.351098122879323 sc_H1
sc_H1.EKS.Exp1_AGGTCCGCATGTAAGA -8.94932319082057 -1.06102684406882 sc_H1
sc_H1.EKS.Exp1_AGTAGTCGTACACCGC -8.56106807149684 0.387116548732463 sc_H1
sc_H1.EKS.Exp1_ATAACGCGTTGACGTT -8.05601169027125 -0.31524098186141 sc_H1
sc_H1.EKS.Exp1_ATTTCTGTCTTCTGGC -7.9181332723025 -0.934431823774633 sc_H1
sc_H1.EKS.Exp1_CACACAATCTCGGACG -8.28046847738062 0.122489941433612 sc_H1
sc_H1.EKS.Exp1_CACACTCGTCTGGAGA -8.84853221334254 0.215585944369975 sc_H1
sc_H1.EKS.Exp1_CACACTCTCCCAACGG -8.41480590261256 -0.787256630941686 sc_H1
sc_H1.EKS.Exp1_CATCCACGTATGAATG -8.50402690328395 0.217049953654948 sc_H1
sc_H1.EKS.Exp1_CCCAATCTCACGGTTA -8.28677607930934 -0.914209755941686 sc_H1
sc_H1.EKS.Exp1_CCTACCATCACATACG -8.26593257344996 -0.138371008321103 sc_H1
sc_H1.EKS.Exp1_CGAACATAGCTTTGGT -9.27712012685572 -0.498671176716146 sc_H1
sc_H1.EKS.Exp1_CGCCAAGAGATGTTAG -9.79924155629908 1.80145582290048 sc_H1
sc_H1.EKS.Exp1_CGGACGTTCGCAAACT -8.62638617910182 0.0378833460962206 sc_H1
sc_H1.EKS.Exp1_CGGGTCAAGGACCACA -7.65004779256617 -0.276814374014196 sc_H1
sc_H1.EKS.Exp1_CTACCCAGTCCAAGTT -7.59734298146998 -0.955184253736791 sc_H1
sc_H1.EKS.Exp1_CTAGAGTCAAACTGCT -8.46841861165797 -0.429082366510686 sc_H1
sc_H1.EKS.Exp1_CTCGGAGTCCATTCTA -8.1333956853274 0.321551290467921 sc_H1
sc_H1.EKS.Exp1_CTGAAGTTCTTGCAAG -8.52842189229762 -0.0487564435353696 sc_H1
sc_H1.EKS.Exp1_CTTAGGAAGTGTGGCA -8.66261149801051 0.261762675956431 sc_H1
sc_H1.EKS.Exp1_CTTAGGACACTTCTGC -8.94798900045191 -0.557805213018712 sc_H1
sc_H1.EKS.Exp1_CTTAGGATCAGATAAG -7.41532088674342 -0.644699248358068 sc_H1
sc_H1.EKS.Exp1_GACAGAGTCTTACCGC -8.376187814844 -0.039498824499008 sc_H1
sc_H1.EKS.Exp1_GACTGCGCAAGCGATG -8.26296092428004 -0.782900306268987 sc_H1
sc_H1.EKS.Exp1_GATCGATTCCGTACAA -8.7291741505984 -0.14506061641818 sc_H1
sc_H1.EKS.Exp1_GCTGGGTCATAGAAAC -8.57145835317408 0.496286717370692 sc_H1
sc_H1.EKS.Exp1_GCTTGAACACGTAAGG -8.5636353627566 0.338700172618571 sc_H1
sc_H1.EKS.Exp1_GGAACTTTCTACTTAC -8.10269023336207 -0.370931717439947 sc_H1
sc_H1.EKS.Exp1_GGGCACTGTTCCAACA -7.56649924672877 0.10950603814477 sc_H1
sc_H1.EKS.Exp1_GGGTTGCCAATGGTCT -9.00873423970973 0.224084106401148 sc_H1
sc_H1.EKS.Exp1_GTACTTTCACACGCTG -8.489375604761 0.178921428636256 sc_H1
sc_H1.EKS.Exp1_GTAGGCCAGAGTCGGT -8.61906863607203 -0.16735717175847 sc_H1
sc_H1.EKS.Exp1_GTCGTAAGTCTCGTTC -7.76731206334864 0.182531771377268 sc_H1
sc_H1.EKS.Exp1_GTTCTCGTCGGTTAAC -9.04551268972193 -0.357205930038747 sc_H1
sc_H1.EKS.Exp1_GTTTCTATCATCATTC -8.89630366719996 -0.453372749372777 sc_H1
sc_H1.EKS.Exp1_TCAGATGTCTCCAACC -8.85457755483424 -0.477908554359731 sc_H1
sc_H1.EKS.Exp1_TCAGCTCAGATGTGGC -8.86823417104518 -0.536215814634618 sc_H1
sc_H1.EKS.Exp1_TCAGCTCTCCCTCAGT -9.37385322011744 -1.6471892919982 sc_H1
sc_H1.EKS.Exp1_TCCCGATCACACGCTG -7.92590667165553 0.34005254240388 sc_H1
sc_H1.EKS.Exp1_TCTTCGGAGGCGATAC -8.93237067617213 -0.0600194445470542 sc_H1
sc_H1.EKS.Exp1_TGAAAGACACAGGCCT -7.70805360235011 0.18113521964902 sc_H1
sc_H1.EKS.Exp1_TGAGGGATCACTTACT -8.40766383565699 0.218225297645274 sc_H1
sc_H1.EKS.Exp1_TGCGGGTAGACCGGAT -8.67430163778102 -0.674528035208043 sc_H1
sc_H1.EKS.Exp1_TGCGGGTAGTGTACCT -7.90404082692896 -0.431750091596898 sc_H1
sc_H1.EKS.Exp1_TGGACGCCAAGGCTCC -7.86852551854884 -0.740061494394597 sc_H1
sc_H1.EKS.Exp1_TGGGCGTCACCAGCAC -8.20979834951197 -0.162294107362089 sc_H1
sc_H1.EKS.Exp1_TTAACTCCAAGTAATG -8.72367335714137 -0.561870667024907 sc_H1
sc_H1.EKS.Exp1_TTCGGTCAGACTTGAA -8.35150481618678 0.0636905777608782 sc_H1
sc_H1.EKS.Exp1_TTGACTTGTATTCTCT -8.76388980306422 -0.288136991545019 sc_H1
sc_H1.EKS.Exp1_TTTACTGGTCAGCTAT -8.51680804647242 0.19904111059064 sc_H1
sc_H1.EKS.Exp1_TTTACTGTCTGGAGCC -8.6247344151858 0.187721965030375 sc_H1
sc_H1.EKS.Exp1_AAACGGGCAGTCAGAG 5.38411663614477 9.12921234698648 sc_H1
sc_H1.EKS.Exp1_AAGTCTGTCACCCGAG 4.36398743234838 9.88428970904702 sc_H1
sc_H1.EKS.Exp1_ACGGAGAGTTATGCGT 5.0214624270078 9.09417435260171 sc_H1
sc_H1.EKS.Exp1_AGCCTAATCAAACCGT 4.28318165384496 9.6132402095353 sc_H1
sc_H1.EKS.Exp1_AGTGTCACACCCATTC 4.44868515573705 9.31800839038247 sc_H1
sc_H1.EKS.Exp1_AGTTGGTCAAGGTGTG 5.4401807650205 9.10248753161782 sc_H1
sc_H1.EKS.Exp1_CAAGATCAGCCAGTAG 5.13327406488622 9.29549023242349 sc_H1
sc_H1.EKS.Exp1_CAGCTGGGTAAATGTG 5.23440693460668 9.13439079852456 sc_H1
sc_H1.EKS.Exp1_CATCCACTCCAAAGTC 3.67013190828527 9.69861408801431 sc_H1
sc_H1.EKS.Exp1_CATTATCCAAGAGTCG 4.59662293039526 9.13947865100259 sc_H1
sc_H1.EKS.Exp1_CCATTCGCAAGAGGCT 3.90004442774023 9.71065899463052 sc_H1
sc_H1.EKS.Exp1_CCTTACGTCTGCTGCT 4.42216156564916 9.7441577586686 sc_H1
sc_H1.EKS.Exp1_CGATGTACATGCCTAA 4.64307974420751 9.58352562518472 sc_H1
sc_H1.EKS.Exp1_CTCGAAAAGGCAGTCA 5.15865372263158 8.98705288501138 sc_H1
sc_H1.EKS.Exp1_CTCGTACAGATACACA 4.8791890009519 9.43907543750161 sc_H1
sc_H1.EKS.Exp1_CTCTACGAGATGAGAG 4.67782305322851 9.9187240275895 sc_H1
sc_H1.EKS.Exp1_CTGGTCTGTACCGAGA 5.85048578821386 9.05101009936685 sc_H1
sc_H1.EKS.Exp1_CTGTGCTGTAAGGGAA 4.67573832117284 9.42175003619546 sc_H1
sc_H1.EKS.Exp1_GACCAATAGCGCCTTG 4.37053297601903 9.56635281176919 sc_H1
sc_H1.EKS.Exp1_GACCAATCAGACGTAG 4.61367558084692 9.631248441652 sc_H1
sc_H1.EKS.Exp1_GACGGCTTCGCACTCT 5.2150773867246 8.81620403857583 sc_H1
sc_H1.EKS.Exp1_GACGTTAAGCATCATC 4.53117655359472 9.49442764850015 sc_H1
sc_H1.EKS.Exp1_GAGTCCGAGAGTCGGT 4.41680859171117 9.97730156512612 sc_H1
sc_H1.EKS.Exp1_GATCGCGAGAACAACT 4.87976978861059 9.60000511737222 sc_H1
sc_H1.EKS.Exp1_GATCTAGAGCGCTTAT 5.5083484514829 8.75394245715493 sc_H1
sc_H1.EKS.Exp1_GATTCAGAGCTTCGCG 5.29523180566991 8.86821648211831 sc_H1
sc_H1.EKS.Exp1_GATTCAGCATAGTAAG 4.45943163477148 9.93629261584634 sc_H1
sc_H1.EKS.Exp1_GCATGTATCACAATGC 4.23464821420873 9.56436440081948 sc_H1
sc_H1.EKS.Exp1_GCGCCAAGTATTAGCC 4.65167330347265 9.16092392535562 sc_H1
sc_H1.EKS.Exp1_GCTGCTTGTGCGATAG 4.64766691766942 9.39209839434976 sc_H1
sc_H1.EKS.Exp1_GGAACTTCATTCGACA 4.79138039194311 9.9737891826188 sc_H1
sc_H1.EKS.Exp1_GGATTACGTGTGGTTT 4.25342606149877 9.17259117694253 sc_H1
sc_H1.EKS.Exp1_GGCGTGTCATCGGGTC 5.13977049432958 9.05096813769693 sc_H1
sc_H1.EKS.Exp1_GGGAGATCAATCGAAA 5.56578682504858 9.3929900798356 sc_H1
sc_H1.EKS.Exp1_GTCACGGAGCCGGTAA 5.1056818827268 9.19308373065347 sc_H1
sc_H1.EKS.Exp1_GTGGGTCTCCGCATAA 5.02205418192113 8.7473315867936 sc_H1
sc_H1.EKS.Exp1_TACACGATCGTTGACA 4.50771425806249 9.06862255664224 sc_H1
sc_H1.EKS.Exp1_TATCTCATCATAGCAC 5.84289883218969 8.78195950122232 sc_H1
sc_H1.EKS.Exp1_TCAACGATCACCTTAT 4.37029932581151 9.12189194293374 sc_H1
sc_H1.EKS.Exp1_TCTTTCCTCAAGGTAA 4.31392191492284 9.29531284900064 sc_H1
sc_H1.EKS.Exp1_TGGGAAGCAAGTCTAC 5.44750784479345 9.31249329181069 sc_H1
sc_H1.EKS.Exp1_TTAGTTCCATCCTTGC 5.4688558443662 8.77906033130044 sc_H1
sc_H1.EKS.Exp1_TTTGGTTTCCACTGGG 5.62277506433691 8.92301651568765 sc_H1
sc_H1.EKS.Exp1_AAAGATGAGCTGCAAG 5.75284861170019 9.05482956500405 sc_H1
sc_H1.EKS.Exp1_AAATGCCAGATCCCAT 5.05835245691503 9.62240883441323 sc_H1
sc_H1.EKS.Exp1_AACGTTGTCCAGTATG 5.55666111551488 9.63401123614663 sc_H1
sc_H1.EKS.Exp1_AACTCCCGTAGTAGTA 5.91852902017797 8.96583935351724 sc_H1
sc_H1.EKS.Exp1_AAGCCGCTCTATCCCG 4.80729244791234 8.9216127070939 sc_H1
sc_H1.EKS.Exp1_AAGGTTCGTGCGCTTG 5.77432535730566 8.97739979358071 sc_H1
sc_H1.EKS.Exp1_ACCGTAAGTGTGAATA 5.933870778906 9.3776673945939 sc_H1
sc_H1.EKS.Exp1_ACGGAGATCACGCATA 5.83548258386816 9.14181992144937 sc_H1
sc_H1.EKS.Exp1_ACTTGTTGTGAAAGAG 5.62041662775243 9.42853733630532 sc_H1
sc_H1.EKS.Exp1_AGGCCGTAGCTCCTCT 5.22770975671972 9.08179470630044 sc_H1
sc_H1.EKS.Exp1_AGGCCGTCATGCCTAA 6.14318560205663 8.19059654803628 sc_H1
sc_H1.EKS.Exp1_AGGGATGCAATGAAAC 5.32225941263402 9.45536038012857 sc_H1
sc_H1.EKS.Exp1_ATCCGAAGTGCTTCTC 5.47593830667699 9.36631962390298 sc_H1
sc_H1.EKS.Exp1_ATTGGACCACCACGTG 5.49843357645238 8.76175591082925 sc_H1
sc_H1.EKS.Exp1_ATTGGACCATCTACGA 5.1753144129392 9.20648571582193 sc_H1
sc_H1.EKS.Exp1_CACATAGTCTAAGCCA 5.20491884790624 9.80819985003823 sc_H1
sc_H1.EKS.Exp1_CACCACTCAGCTGTTA 5.42810295664037 9.4587106380021 sc_H1
sc_H1.EKS.Exp1_CAGATCAGTCCAGTTA 4.9813971384641 9.16609474749917 sc_H1
sc_H1.EKS.Exp1_CAGCATAAGTTGTCGT 5.80145929895605 9.27755066485757 sc_H1
sc_H1.EKS.Exp1_CAGCCGAGTACTCTCC 5.96055744730199 9.21990200610513 sc_H1
sc_H1.EKS.Exp1_CATCAGAGTTACGACT 5.23349951349462 8.81766411395425 sc_H1
sc_H1.EKS.Exp1_CCACCTATCGTGTAGT 5.56455229364599 8.90472408862466 sc_H1
sc_H1.EKS.Exp1_CCATGTCAGAACAACT 6.32305811487401 9.32316109271401 sc_H1
sc_H1.EKS.Exp1_CCGGGATCATGCCACG 5.44981382929052 8.67278286548013 sc_H1
sc_H1.EKS.Exp1_CCGGGATTCGCCAGCA 5.67145823084081 9.21580120654458 sc_H1
sc_H1.EKS.Exp1_CCTAAAGAGACTGTAA 5.72029303156103 8.6461467418229 sc_H1
sc_H1.EKS.Exp1_CCTAGCTGTGGTGTAG 5.21136902414526 9.1137923869645 sc_H1
sc_H1.EKS.Exp1_CCTCAGTGTTGAGTTC 5.54150675379003 8.74998280139321 sc_H1
sc_H1.EKS.Exp1_CGATTGAAGAAACCTA 5.71100376688207 9.32329556079263 sc_H1
sc_H1.EKS.Exp1_CGCGTTTTCAGAAATG 5.92466782175268 8.76183220477456 sc_H1
sc_H1.EKS.Exp1_CGTTAGACAGTTCCCT 4.5362648829099 9.29901119799966 sc_H1
sc_H1.EKS.Exp1_CTACACCGTTAAGATG 5.62026117883886 9.161916700319 sc_H1
sc_H1.EKS.Exp1_CTCGTCACAACACCCG 5.76303766809667 9.38395306201333 sc_H1
sc_H1.EKS.Exp1_CTGCGGATCTGCGTAA 5.63101910196508 8.93389984698648 sc_H1
sc_H1.EKS.Exp1_GAACATCCAAGTAGTA 5.28667973123754 9.12985798449868 sc_H1
sc_H1.EKS.Exp1_GACGTTAAGTCCCACG 5.70079849802221 8.85509678454751 sc_H1
sc_H1.EKS.Exp1_GACTACACAGGGAGAG 5.74774263941015 9.51115700335855 sc_H1
sc_H1.EKS.Exp1_GACTGCGGTGTCTGAT 4.61076782785619 9.13435741992349 sc_H1
sc_H1.EKS.Exp1_GATCGATGTAAGTGTA 3.6569936140653 9.51186272235269 sc_H1
sc_H1.EKS.Exp1_GATCTAGTCTAACTTC 5.75852726541723 9.23198792071694 sc_H1
sc_H1.EKS.Exp1_GCAGCCAAGGGTTTCT 5.82587669931615 8.69786163897866 sc_H1
sc_H1.EKS.Exp1_GCTCCTAGTCCGAAGA 5.00820635400976 9.03562447162026 sc_H1
sc_H1.EKS.Exp1_GCTCTGTAGTCACGCC 5.79281328760351 8.64220043750161 sc_H1
sc_H1.EKS.Exp1_GGAAAGCGTCTAGAGG 4.87488030039037 9.5602149638688 sc_H1
sc_H1.EKS.Exp1_GGATTACAGAGTGACC 6.00678394876684 8.87571808429116 sc_H1
sc_H1.EKS.Exp1_GGCAATTCACTGTTAG 5.54441402994359 9.3593339595353 sc_H1
sc_H1.EKS.Exp1_GGTATTGTCACCGGGT 5.11639450632299 9.38858696551675 sc_H1
sc_H1.EKS.Exp1_GTAACTGCATGCTAGT 5.941692338812 9.27138039203042 sc_H1
sc_H1.EKS.Exp1_GTACTTTGTCTGCGGT 5.56155346475805 8.59895035357827 sc_H1
sc_H1.EKS.Exp1_GTCAAGTGTCGAAAGC 5.294222341406 8.85239979358071 sc_H1
sc_H1.EKS.Exp1_GTTCGGGCACCACGTG 5.43377111993993 8.67157360644693 sc_H1
sc_H1.EKS.Exp1_TACCTATTCTCATTCA 5.2538261278745 8.89565178485269 sc_H1
sc_H1.EKS.Exp1_TCGCGTTAGTCAAGCG 5.73948334299291 8.96680161090249 sc_H1
sc_H1.EKS.Exp1_TCTGAGAGTGCGGTAA 5.07524679743017 9.6136874827897 sc_H1
sc_H1.EKS.Exp1_TGAAAGAAGTACGATA 4.70659350000585 9.6805934581315 sc_H1
sc_H1.EKS.Exp1_TGGGAAGGTACATGTC 5.80875586115087 8.85383221240396 sc_H1
sc_H1.EKS.Exp1_TTAACTCCATTCGACA 5.72631548486913 8.97266003222818 sc_H1
sc_H1.EKS.Exp1_TTATGCTCATGATCCA 4.79999588571752 9.56941982837075 sc_H1
sc_H1.EKS.Exp1_TTGTAGGGTCGAGTTT 5.4872245653745 9.1760539683854 sc_H1
sc_H1.EKS.Exp1_TTTACTGGTGTGAAAT 6.03738783441747 9.24656673999185 sc_H1
sc_H1.EKS.Exp1_AAAGATGAGTGTCTCA -7.33920480169093 7.99896046252603 sc_H1
sc_H1.EKS.Exp1_AACCATGAGAATGTTG -6.59513045705592 10.1742295894181 sc_H1
sc_H1.EKS.Exp1_AAGACCTCAGGAACGT -6.22738791860377 9.10583683581704 sc_H1
sc_H1.EKS.Exp1_AATCCAGCATCGGACC -6.61894322789942 9.52343651385659 sc_H1
sc_H1.EKS.Exp1_ACACCAAAGACGCAAC -7.07722808278834 9.31940933795327 sc_H1
sc_H1.EKS.Exp1_ACATCAGCAGCGTTCG -6.70577145971095 6.8905200633561 sc_H1
sc_H1.EKS.Exp1_ACGAGGATCGTGGACC -6.14603949941432 9.0135841044938 sc_H1
sc_H1.EKS.Exp1_ACTGCTCCAATACGCT -6.47773600972926 9.23755928607339 sc_H1
sc_H1.EKS.Exp1_AGATTGCGTTACGGAG -7.14774705327784 9.26635071368569 sc_H1
sc_H1.EKS.Exp1_AGCGTATTCACCCGAG -7.17806626714503 9.76520248980874 sc_H1
sc_H1.EKS.Exp1_AGTGTCAGTCGCATAT -7.25935889638697 9.35202595324868 sc_H1
sc_H1.EKS.Exp1_ATCGAGTTCTCCTATA -7.62256575979029 9.00900742144937 sc_H1
sc_H1.EKS.Exp1_ATGCGATTCCGTCATC -6.09719611562525 9.21782776446694 sc_H1
sc_H1.EKS.Exp1_ATGTGTGGTTCTCATT -7.91588117040431 9.48827072711343 sc_H1
sc_H1.EKS.Exp1_ATTTCTGAGTGGGTTG -8.68397666372096 8.71160980792398 sc_H1
sc_H1.EKS.Exp1_CAAGATCGTCAGAAGC -7.17171956456934 9.4200029048478 sc_H1
sc_H1.EKS.Exp1_CACCAGGGTTCTCATT -7.5320625440005 9.64232727618569 sc_H1
sc_H1.EKS.Exp1_CACTCCATCCTATTCA -7.4760584966067 9.60723969073648 sc_H1
sc_H1.EKS.Exp1_CAGCAGCAGCTGATAA -6.59245397008692 9.38967415423745 sc_H1
sc_H1.EKS.Exp1_CATATTCTCACTTATC -6.45068599141871 9.18370434375161 sc_H1
sc_H1.EKS.Exp1_CATCAAGGTGGACGAT -6.60401584066187 9.10464665027017 sc_H1
sc_H1.EKS.Exp1_CATCGGGGTGGTGTAG -6.56747485555445 8.82861897082681 sc_H1
sc_H1.EKS.Exp1_CATGCCTTCCTGTAGA -6.61409093297755 9.62469479174966 sc_H1
sc_H1.EKS.Exp1_CCAATCCCAGATTGCT -6.63907243169581 7.64280220599526 sc_H1
sc_H1.EKS.Exp1_CCCATACTCTCCAGGG -7.79388142980372 9.72001453967446 sc_H1
sc_H1.EKS.Exp1_CCTACCATCGTGGTCG -6.59999514974391 9.07657906146401 sc_H1
sc_H1.EKS.Exp1_CGAACATCAGCTGGCT -5.06156779683863 9.06951138110513 sc_H1
sc_H1.EKS.Exp1_CGATGTAAGATGGGTC -4.92135192312037 8.91217896075601 sc_H1
sc_H1.EKS.Exp1_CGGAGCTTCTCAAACG -6.97729159749781 9.21849247546548 sc_H1
sc_H1.EKS.Exp1_CGTAGGCAGCCACGTC -7.18638802922999 8.80560490222329 sc_H1
sc_H1.EKS.Exp1_CTAGCCTGTGGTCCGT -6.33813477910792 9.45111843676919 sc_H1
sc_H1.EKS.Exp1_CTCGGAGCAAAGCGGT -6.27011825002467 7.00349327655191 sc_H1
sc_H1.EKS.Exp1_CTGCCTACAATGGAAT -6.4320321217898 9.56791302295083 sc_H1
sc_H1.EKS.Exp1_CTGTGCTTCGGCGGTT -7.76159717000758 9.60973641009683 sc_H1
sc_H1.EKS.Exp1_GAACGGATCCAATGGT -7.99012376226222 9.79835220904702 sc_H1
sc_H1.EKS.Exp1_GAAGCAGTCAGGCGAA -7.83874703801905 9.47372814746255 sc_H1
sc_H1.EKS.Exp1_GACGTTATCCGCATCT -6.68732215322291 5.7606658610856 sc_H1
sc_H1.EKS.Exp1_GACTGCGTCCTGTACC -5.49377108968531 9.06837078662271 sc_H1
sc_H1.EKS.Exp1_GATTCAGGTATGCTTG -7.08845282949244 9.19802757830972 sc_H1
sc_H1.EKS.Exp1_GATTCAGTCCGTAGGC -6.92152024663722 9.2923459682023 sc_H1
sc_H1.EKS.Exp1_GCATGATCAGGTCGTC -7.72730256475245 8.18538281054849 sc_H1
sc_H1.EKS.Exp1_GCGACCAGTCGCGGTT -6.64787341512476 9.11909576983804 sc_H1
sc_H1.EKS.Exp1_GCGCAGTGTCGACTGC -6.76375962652003 9.19067856402749 sc_H1
sc_H1.EKS.Exp1_GCGCAGTGTTGTCTTT -6.06376601613795 9.22760578723306 sc_H1
sc_H1.EKS.Exp1_GCGCGATAGGCGCTCT -6.63572551168238 8.520972219423 sc_H1
sc_H1.EKS.Exp1_GCGCGATTCGGAGCAA -8.20770598806178 9.37803455920571 sc_H1
sc_H1.EKS.Exp1_GCGGGTTCATAAGACA -7.20101214803492 9.57750603289956 sc_H1
sc_H1.EKS.Exp1_GGAACTTTCATCGGAT -6.5110697881106 9.28996941180581 sc_H1
sc_H1.EKS.Exp1_GGATGTTCACTATCTT -6.4395103589419 8.7743091258561 sc_H1
sc_H1.EKS.Exp1_GGCGTGTCACACTGCG -6.4006133214358 9.1199016246354 sc_H1
sc_H1.EKS.Exp1_GGCTGGTCAGCTTAAC -8.34007312215602 8.79762932391519 sc_H1
sc_H1.EKS.Exp1_GGGATGATCACGAAGG -6.53238107122218 9.40657135577554 sc_H1
sc_H1.EKS.Exp1_GGGATGATCATTGCGA -6.65994693197047 6.59968229861611 sc_H1
sc_H1.EKS.Exp1_GGGTTGCAGGCTAGAC -6.67998362935816 8.99651810260171 sc_H1
sc_H1.EKS.Exp1_GGTGCGTCATGCCCGA -6.94963599599635 9.73270889850015 sc_H1
sc_H1.EKS.Exp1_GTAGTCAAGGGTGTTG -6.93558741964137 8.94161316485757 sc_H1
sc_H1.EKS.Exp1_GTCAAGTCACCTCGGA -8.105670942438 9.7372111949479 sc_H1
sc_H1.EKS.Exp1_GTCCTCATCACAACGT -6.97525264180933 9.33777424426431 sc_H1
sc_H1.EKS.Exp1_TACCTTATCCCAGGTG -6.99356271184718 9.36162182422036 sc_H1
sc_H1.EKS.Exp1_TATCTCAAGCCACGTC -7.23358680166041 9.44978710742349 sc_H1
sc_H1.EKS.Exp1_TCACAAGTCCTGTAGA -6.47159720815455 9.34695908160562 sc_H1
sc_H1.EKS.Exp1_TCGAGGCAGACTTGAA -6.91053534902369 9.53534695239419 sc_H1
sc_H1.EKS.Exp1_TCGCGTTCATATGGTC -5.49382974065577 8.98451038928384 sc_H1
sc_H1.EKS.Exp1_TCTCTAATCCAACCAA -6.28512479223048 9.252905813173 sc_H1
sc_H1.EKS.Exp1_TGACGGCTCGGTGTCG -6.84990359700953 9.31193729968423 sc_H1
sc_H1.EKS.Exp1_TGACTTTGTTCCCGAG -6.55592538274561 9.71011826129312 sc_H1
sc_H1.EKS.Exp1_TGAGCATAGCCCAACC -6.31344510473048 9.0205478343522 sc_H1
sc_H1.EKS.Exp1_TGCCAAACACACTGCG -8.63002730764186 10.1271381053483 sc_H1
sc_H1.EKS.Exp1_TGCGTGGGTCTGATTG -6.89929248250758 9.73568436236734 sc_H1
sc_H1.EKS.Exp1_TGGCGCACAGGCTGAA -5.37738896764552 9.1944284114396 sc_H1
sc_H1.EKS.Exp1_TGGGAAGAGTCCATAC -6.01117421544825 9.18665405841226 sc_H1
sc_H1.EKS.Exp1_TGGGAAGGTACAGTGG -6.22491456426417 8.85401722522134 sc_H1
sc_H1.EKS.Exp1_TTAACTCTCTATCGCC -7.32939340032374 9.39476009936685 sc_H1
sc_H1.EKS.Exp1_TTCTCCTCACAGGCCT -5.89888478673731 8.82179352374429 sc_H1
sc_H1.EKS.Exp1_TTGGAACGTTGCCTCT -6.33813001073634 9.30919643969888 sc_H1
sc_H1.EKS.Exp1_TTTACTGAGTTATCGC -6.57847930349146 9.19298645587319 sc_H1
sc_H1.EKS.Exp1_TTTGGTTAGCAGGCTA -6.31099225438868 9.5133866939103 sc_H1
sc_H1.EKS.Exp1_AAAGATGCATCCGTGG -9.97308684743678 9.32249638171548 sc_H1
sc_H1.EKS.Exp1_AAAGATGTCGTCGTTC -8.20907832540309 9.8237123164689 sc_H1
sc_H1.EKS.Exp1_AAGGAGCAGCTAAGAT -9.58316279805934 9.70736881823892 sc_H1
sc_H1.EKS.Exp1_AAGGCAGAGAACTGTA -9.33678485311305 9.46735569568032 sc_H1
sc_H1.EKS.Exp1_ACATGGTCATGAGCGA -9.91371680654322 8.27253243060464 sc_H1
sc_H1.EKS.Exp1_ACCCACTTCCTTTCTC -9.3110947743777 8.57676788897866 sc_H1
sc_H1.EKS.Exp1_ACGATGTGTCCTCTTG -9.57680274404322 9.12081333728189 sc_H1
sc_H1.EKS.Exp1_ACGGGTCGTTTGGGCC -10.1038823262576 9.12712475390786 sc_H1
sc_H1.EKS.Exp1_ACTGAACTCCGCAAGC -9.81827689565455 8.45301910968179 sc_H1
sc_H1.EKS.Exp1_ACTGAGTTCGTAGGAG -8.71386100209986 9.06248661609048 sc_H1
sc_H1.EKS.Exp1_AGAGTGGCACATAACC -9.87453509725367 8.67236801715249 sc_H1
sc_H1.EKS.Exp1_AGATCTGCAGGCGATA -9.12791301168238 9.41310402484292 sc_H1
sc_H1.EKS.Exp1_AGGGAGTAGGACATTA -10.2522053853396 8.35157772631997 sc_H1
sc_H1.EKS.Exp1_AGTGAGGCAAGTCTGT -9.69935847677027 8.67738911242837 sc_H1
sc_H1.EKS.Exp1_ATCCGAACAAGCGTAG -9.90068007863795 8.92911907763833 sc_H1
sc_H1.EKS.Exp1_ATGAGGGCAGACACTT -10.0291113988284 8.43743797870034 sc_H1
sc_H1.EKS.Exp1_ATGAGGGTCGTGGGAA -9.34870006002223 9.89796730609292 sc_H1
sc_H1.EKS.Exp1_ATTGGTGCAGGTCGTC -9.16081096090113 8.77729031176919 sc_H1
sc_H1.EKS.Exp1_CACAAACTCAGTGCAT -9.36217452443873 9.52032372088784 sc_H1
sc_H1.EKS.Exp1_CATATTCCACAACGCC -8.13376618779933 9.02065178485269 sc_H1
sc_H1.EKS.Exp1_CATCCACAGGAATGGA -9.25308753408228 9.01741692157144 sc_H1
sc_H1.EKS.Exp1_CCACGGAAGTGTTTGC -9.03640414632594 9.09953686328286 sc_H1
sc_H1.EKS.Exp1_CCACTACGTGGCAAAC -8.14928008474146 9.83770844073648 sc_H1
sc_H1.EKS.Exp1_CCTTCCCGTAAGGGCT -8.85872889913355 8.93865200610513 sc_H1
sc_H1.EKS.Exp1_CCTTCGACATGCCTAA -10.1157803670291 8.37448975177163 sc_H1
sc_H1.EKS.Exp1_CGAATGTGTGACGGTA -8.16695310033595 9.83952805133218 sc_H1
sc_H1.EKS.Exp1_CGACCTTTCCTAGTGA -9.68213893331324 8.85522648425454 sc_H1
sc_H1.EKS.Exp1_CGACTTCCAAGTTCTG -6.96899606145655 5.98690411181802 sc_H1
sc_H1.EKS.Exp1_CGAGCACCACCATGTA -10.4414782658938 9.0030336055314 sc_H1
sc_H1.EKS.Exp1_CGATGGCCAGCGTAAG -9.64858008779322 8.98590275378579 sc_H1
sc_H1.EKS.Exp1_CGATTGAAGAGCAATT -10.0772948399905 9.424217191652 sc_H1
sc_H1.EKS.Exp1_CGATTGACAGTTCCCT -8.58497001088893 9.27746483416909 sc_H1
sc_H1.EKS.Exp1_CGGACGTAGTAGTGCG -9.62341643728053 8.49805542559976 sc_H1
sc_H1.EKS.Exp1_CGGCTAGGTCTCACCT -10.0496621266726 9.34668728442544 sc_H1
sc_H1.EKS.Exp1_CGTTGGGAGTCTCCTC -8.54909278310572 9.35124394030923 sc_H1
sc_H1.EKS.Exp1_CTAGTGAAGCCACCTG -8.92538119710719 9.66694065661782 sc_H1
sc_H1.EKS.Exp1_CTCGAAACACCATCCT -9.73388339437281 9.26337238879556 sc_H1
sc_H1.EKS.Exp1_CTGTGCTCATAAAGGT -9.90574790395533 9.36947628589028 sc_H1
sc_H1.EKS.Exp1_CTTAGGATCGCAAACT -8.36124946035182 9.10742661090249 sc_H1
sc_H1.EKS.Exp1_GACACGCCAGTACACT -10.3436799184207 9.27928539843911 sc_H1
sc_H1.EKS.Exp1_GACAGAGCACGGTAGA -9.19057608999049 9.26118465991372 sc_H1
sc_H1.EKS.Exp1_GAGCAGAGTCGAACAG -9.48685599721705 8.8462199840104 sc_H1
sc_H1.EKS.Exp1_GCAAACTTCACCTCGT -9.53381110585963 8.5591220531022 sc_H1
sc_H1.EKS.Exp1_GCATGCGGTCGGCTCA -9.3414902821902 9.08785912127847 sc_H1
sc_H1.EKS.Exp1_GCATGTAGTTATGTGC -9.66966296590602 8.36407658191079 sc_H1
sc_H1.EKS.Exp1_GCGACCACACGGCGTT -9.39460231221949 8.5347022685563 sc_H1
sc_H1.EKS.Exp1_GCTGCTTGTTCTGGTA -9.86946822561061 8.42541691394204 sc_H1
sc_H1.EKS.Exp1_GCTGGGTTCGGCATCG -10.1976838246707 9.18551632495278 sc_H1
sc_H1.EKS.Exp1_GGACAAGGTTTGACTG -9.44677497304713 9.66740509600991 sc_H1
sc_H1.EKS.Exp1_GGGATGACACTGAAGG -8.90358115590846 8.7436170253312 sc_H1
sc_H1.EKS.Exp1_GTCACAAAGGTGATAT -9.88094378865992 8.91708561511392 sc_H1
sc_H1.EKS.Exp1_GTCACGGTCCTATTCA -9.90100242055689 8.73542782397622 sc_H1
sc_H1.EKS.Exp1_GTCGGGTGTGCACGAA -8.97181655324732 9.25008293719644 sc_H1
sc_H1.EKS.Exp1_GTGTTAGCAAACCCAT -9.72472525991236 9.59950539203042 sc_H1
sc_H1.EKS.Exp1_GTGTTAGGTTTGGGCC -9.69411040700709 8.82014748187417 sc_H1
sc_H1.EKS.Exp1_TACAGTGAGATCTGCT -10.0259843007449 8.38363834948892 sc_H1
sc_H1.EKS.Exp1_TACCTTACAAGGTGTG -9.52448226369654 8.98449703784341 sc_H1
sc_H1.EKS.Exp1_TACCTTATCGGTTCGG -10.2052378789309 8.57152649493569 sc_H1
sc_H1.EKS.Exp1_TATCTCAAGTTACCCA -9.8647771016482 9.55071350665444 sc_H1
sc_H1.EKS.Exp1_TATGCCCTCCAAACAC -10.0319485799197 9.3503703746354 sc_H1
sc_H1.EKS.Exp1_TCACAAGTCATGTAGC -10.2185778752688 8.75550362201089 sc_H1
sc_H1.EKS.Exp1_TCAGGATAGAGGTAGA -10.5615019933108 8.8238811168229 sc_H1
sc_H1.EKS.Exp1_TCATTACGTCGTCTTC -8.59558440603053 9.32110401721353 sc_H1
sc_H1.EKS.Exp1_TCCACACCAGGAATCG -10.0089335576419 8.37003132434243 sc_H1
sc_H1.EKS.Exp1_TCGCGAGAGCAGGCTA -9.1009888783816 8.95645615191812 sc_H1
sc_H1.EKS.Exp1_TCTGAGATCTTGTATC -9.64001799978053 9.39981075854653 sc_H1
sc_H1.EKS.Exp1_TCTTTCCCATTATCTC -9.06484748281275 9.4640817317521 sc_H1
sc_H1.EKS.Exp1_TGCGTGGGTTCGGCAC -9.27093173421656 10.0515050563371 sc_H1
sc_H1.EKS.Exp1_TGGCCAGAGTGAATTG -10.0553612843875 8.35343262286538 sc_H1
sc_H1.EKS.Exp1_TGGTTAGGTGAGGGTT -10.0982461110476 8.82281395526284 sc_H1
sc_H1.EKS.Exp1_TGGTTCCCAGTATGCT -9.43321849263941 9.61421391101235 sc_H1
sc_H1.EKS.Exp1_TGGTTCCGTTTAGGAA -7.05956555761134 5.73545643420571 sc_H1
sc_H1.EKS.Exp1_TGTATTCTCACTATTC -10.3397278920535 8.57122513385171 sc_H1
sc_H1.EKS.Exp1_TGTGGTACACCAGATT -10.0125308171633 8.92147537799234 sc_H1
sc_H1.EKS.Exp1_TGTGTTTCAAGTTGTC -8.75015021718775 9.00582119555825 sc_H1
sc_H1.EKS.Exp1_TTCCCAGGTGTAATGA -10.1784281865481 9.04627319903726 sc_H1
sc_H1.EKS.Exp1_TTCCCAGTCTACTCAT -9.35003234304225 8.85550972552651 sc_H1
sc_H1.EKS.Exp1_TTTACTGAGCTCCCAG -9.68361331380641 9.52142235370034 sc_H1
sc_H1.EKS.Exp1_TTTATGCAGATCCTGT -9.72402717031275 8.59078308673257 sc_H1
sc_H1.EKS.Exp1_AAAGATGCATTTGCTT -9.98278094686305 -0.198234173342046 sc_H1
sc_H1.EKS.Exp1_AAGACCTAGAGTACAT -10.8514580861453 -1.52553919224387 sc_H1
sc_H1.EKS.Exp1_AAGGCAGAGTGGTCCC -9.87645007528102 -1.50104227928763 sc_H1
sc_H1.EKS.Exp1_AAGTCTGGTTACAGAA -9.69173671163355 -0.239761727734861 sc_H1
sc_H1.EKS.Exp1_ACGAGCCCAGGTCGTC -9.90322734273707 -0.446177038236913 sc_H1
sc_H1.EKS.Exp1_ACGATACGTGAGGGTT -10.8849492207888 -0.746000739618596 sc_H1
sc_H1.EKS.Exp1_ACGCAGCTCGACAGCC -10.0628733769778 -2.50835112003928 sc_H1
sc_H1.EKS.Exp1_ACGCCGAAGAGTACCG -10.2198634282473 -1.8472100820983 sc_H1
sc_H1.EKS.Exp1_AGTGTCACATTATCTC -11.0165534154299 -0.504706623836812 sc_H1
sc_H1.EKS.Exp1_ATAACGCGTTGTGGCC -9.76214553273951 -2.24961617855674 sc_H1
sc_H1.EKS.Exp1_ATTACTCTCCTCAACC -10.0829644338015 -2.26818254856711 sc_H1
sc_H1.EKS.Exp1_ATTATCCCAAAGTCAA -10.6103119984988 -1.97845271496421 sc_H1
sc_H1.EKS.Exp1_CAAGAAACAAAGCAAT -10.1338400975588 -0.638144883199987 sc_H1
sc_H1.EKS.Exp1_CACACAATCATGCAAC -11.1162400380496 -1.10162714390403 sc_H1
sc_H1.EKS.Exp1_CAGTCCTTCGCGCCAA -11.0922656194094 -0.869221302553472 sc_H1
sc_H1.EKS.Exp1_CATATTCGTAAATGTG -10.1653494969729 1.33335730166787 sc_H1
sc_H1.EKS.Exp1_CATGACAGTGCTTCTC -10.8713383809451 -0.400276663585958 sc_H1
sc_H1.EKS.Exp1_CATTATCTCAACGAAA -10.9781832829837 -1.37978628544455 sc_H1
sc_H1.EKS.Exp1_CCTACACAGAAGGGTA -10.1182446614627 1.76220008464212 sc_H1
sc_H1.EKS.Exp1_CCTCAGTTCGTGGTCG -10.1417546407107 -0.152285198553857 sc_H1
sc_H1.EKS.Exp1_CGAGAAGAGTAGCGGT -10.6564965382937 1.117700901941 sc_H1
sc_H1.EKS.Exp1_CGAGCCAAGATGGCGT -10.9836526051882 -1.79737881092673 sc_H1
sc_H1.EKS.Exp1_CTAACTTAGTTAGGTA -11.3442092076663 -0.865265878721532 sc_H1
sc_H1.EKS.Exp1_CTCGAAATCCCTCAGT -10.4416279927615 -2.18737724690085 sc_H1
sc_H1.EKS.Exp1_CTCTAATTCGCTGATA -10.3747573033694 -0.433973434253988 sc_H1
sc_H1.EKS.Exp1_CTTCTCTTCTGAGGGA -10.5124631062869 -0.573591920419988 sc_H1
sc_H1.EKS.Exp1_GACCTGGCAGCTGCTG -10.8986296788577 1.68923899264688 sc_H1
sc_H1.EKS.Exp1_GATCTAGCAACACCCG -10.3763404027346 -0.511406901165304 sc_H1
sc_H1.EKS.Exp1_GATGAAACATGCCTTC -8.51025439657008 -1.45137360958701 sc_H1
sc_H1.EKS.Exp1_GCACATAAGAGACTAT -10.0894637242678 -2.37141040234214 sc_H1
sc_H1.EKS.Exp1_GCATGTACAATGAATG -9.29019309438502 -0.0684943430716365 sc_H1
sc_H1.EKS.Exp1_GCGCGATAGGATGCGT -10.4715037480715 -1.93241957096702 sc_H1
sc_H1.EKS.Exp1_GCGCGATTCCTACAGA -9.6523747578982 0.872868267015162 sc_H1
sc_H1.EKS.Exp1_GGACGTCCAAGAAGAG -10.279411806238 -0.566273185297307 sc_H1
sc_H1.EKS.Exp1_GGCTGGTTCTCCAGGG -10.888620866907 1.55986806483621 sc_H1
sc_H1.EKS.Exp1_GTCACAATCTGGGCCA -10.7729964391116 -1.77207044033652 sc_H1
sc_H1.EKS.Exp1_GTCATTTAGGTAGCTG -10.0187888280276 -0.658667656465825 sc_H1
sc_H1.EKS.Exp1_GTGGGTCAGCCCAATT -8.94517947591578 0.0620196807538897 sc_H1
sc_H1.EKS.Exp1_GTGTTAGGTCATCGGC -10.6790328160647 -1.99368444351798 sc_H1
sc_H1.EKS.Exp1_GTTACAGTCATAAAGG -11.1532168523196 -1.5140973654235 sc_H1
sc_H1.EKS.Exp1_GTTCTCGTCCAAAGTC -10.7139887944583 -1.14515510468131 sc_H1
sc_H1.EKS.Exp1_GTTCTCGTCTGAGTGT -10.7040581838015 0.970491138414088 sc_H1
sc_H1.EKS.Exp1_TACGGATCACATAACC -10.529526247156 -0.55843612818366 sc_H1
sc_H1.EKS.Exp1_TACGGATGTCAATACC -10.8143534795169 1.61362251372689 sc_H1
sc_H1.EKS.Exp1_TACGGGCGTTGCCTCT -10.4474034444216 -0.930592748209295 sc_H1
sc_H1.EKS.Exp1_TAGGCATAGGCCGAAT -10.8672642842654 -1.65007463364249 sc_H1
sc_H1.EKS.Exp1_TCACAAGCACGGATAG -10.7472100392703 1.42507573695535 sc_H1
sc_H1.EKS.Exp1_TCCACACTCAACACGT -9.77311564840113 -0.833094092890081 sc_H1
sc_H1.EKS.Exp1_TGAGCATTCACGGTTA -10.8201441899661 1.76886829467172 sc_H1
sc_H1.EKS.Exp1_TGAGCCGGTCCGAAGA -10.6833691731814 -0.846104117914495 sc_H1
sc_H1.EKS.Exp1_TGCCCATAGCGTTTAC -10.8443589345339 -0.839247974439916 sc_H1
sc_H1.EKS.Exp1_TGCGCAGGTCAGAGGT -9.95924045003687 -2.44049385456687 sc_H1
sc_H1.EKS.Exp1_TGGGCGTTCGGGAGTA -10.967442049158 -1.23402348427421 sc_H1
sc_H1.EKS.Exp1_TGGTTAGGTCGAGTTT -10.6945634023074 -0.411481651350316 sc_H1
sc_H1.EKS.Exp1_TGTCCCACACTAAGTC -10.6155619756106 -1.03120169310218 sc_H1
sc_H1.EKS.Exp1_TTAGGACAGCACACAG -10.35355807699 -0.200932401105222 sc_H1
sc_H1.EKS.Exp1_TTGTAGGAGCAACGGT -10.2872157231692 -0.38607558874732 sc_H1
sc_H1.EKS.Exp1_TTTATGCCACAAGACG -10.7352471486453 -1.03817162184363 sc_H1
sc_H1.EKS.Exp1_TTTATGCCAGTATGCT -8.97508860982691 -1.12419644264823 sc_H1
sc_H1.EKS.Exp1_TTTATGCTCCTGTACC -10.6708588734988 -1.93718818096763 sc_H1
sc_H1.EKS.Exp1_TTTGGTTCAATTCCTT -9.03503467000758 0.0601756844078928 sc_H1
sc_H1.EKS.Exp1_AAAGCAACAGATTGCT -6.98155690587794 -6.19460252194053 sc_H1
sc_H1.EKS.Exp1_AAATGCCGTGAGGGAG -6.22644568837916 -5.94439223675376 sc_H1
sc_H1.EKS.Exp1_AAGCCGCTCGGAATCT -6.86344481862818 -6.12084105877524 sc_H1
sc_H1.EKS.Exp1_AATCGGTAGTATTGGA -6.96729327596461 -6.17875674633628 sc_H1
sc_H1.EKS.Exp1_ACACCCTAGTTAGGTA -10.0204253331546 2.8860890540635 sc_H1
sc_H1.EKS.Exp1_ACAGCTATCAATACCG -6.64340878881251 -6.15553763775474 sc_H1
sc_H1.EKS.Exp1_ACTGATGGTCTAAAGA -5.99867011464869 -5.82215550808555 sc_H1
sc_H1.EKS.Exp1_AGCGTCGTCTTGACGA -6.85577298558985 -6.27681592373496 sc_H1
sc_H1.EKS.Exp1_AGGCCGTAGGACCACA -6.9501681462649 -6.13155463604575 sc_H1
sc_H1.EKS.Exp1_AGGGTGAAGTAGTGCG -6.82571841634547 -6.15204909710532 sc_H1
sc_H1.EKS.Exp1_ATGTGTGAGACCGGAT -7.06785251058375 -6.52911475567466 sc_H1
sc_H1.EKS.Exp1_CAAGTTGCACTAAGTC -10.4589429036502 2.93999644847268 sc_H1
sc_H1.EKS.Exp1_CACACTCCATCCGCGA -6.46449996389185 -6.04389766125327 sc_H1
sc_H1.EKS.Exp1_CACATAGAGTAATCCC -6.83887387670313 -6.28363707928306 sc_H1
sc_H1.EKS.Exp1_CATCAGACACTGTCGG -5.68508435643946 -5.60034993557578 sc_H1
sc_H1.EKS.Exp1_CATGACAGTATGAAAC -6.79707766927516 -5.99161723522788 sc_H1
sc_H1.EKS.Exp1_CCACCTAAGCCCAATT -6.95999051488673 -6.25452807812339 sc_H1
sc_H1.EKS.Exp1_CCGTGGAGTCTCTTAT -6.9052519933108 -6.18487933544761 sc_H1
sc_H1.EKS.Exp1_CCTTACGCACTCAGGC -6.77591658986842 -6.16469911007529 sc_H1
sc_H1.EKS.Exp1_CGAGCCAAGTAGGCCA -6.4748172894839 -5.9646554317916 sc_H1
sc_H1.EKS.Exp1_CGTGTAATCGCCCTTA -6.9797730580691 -6.16327289013511 sc_H1
sc_H1.EKS.Exp1_CGTGTCTGTTATGCGT -6.50484801687037 -6.27731231121665 sc_H1
sc_H1.EKS.Exp1_CGTGTCTTCAGAGGTG -6.95006085790431 -6.18656924633628 sc_H1
sc_H1.EKS.Exp1_CTACACCTCATCGATG -7.02553845800196 -6.315528902098 sc_H1
sc_H1.EKS.Exp1_CTACCCAGTGGACGAT -6.8688750401858 -6.16070130734092 sc_H1
sc_H1.EKS.Exp1_CTCCTAGGTCGCCATG -6.42849685109889 -6.24205878643638 sc_H1
sc_H1.EKS.Exp1_CTCTAATCAACGCACC -6.87994386113917 -6.37863973049765 sc_H1
sc_H1.EKS.Exp1_GACAGAGTCCATGCTC -7.03572656072413 -6.29686740307456 sc_H1
sc_H1.EKS.Exp1_GACTACAAGTCCAGGA -7.02912093557154 -6.38820842175132 sc_H1
sc_H1.EKS.Exp1_GAGGTGAGTCTAGAGG -7.21539832509791 -6.56384709744101 sc_H1
sc_H1.EKS.Exp1_GCAAACTAGCTGTCTA -6.79269458211695 -6.19694569973594 sc_H1
sc_H1.EKS.Exp1_GCACTCTTCTACTTAC -6.37382222570216 -5.89877942471152 sc_H1
sc_H1.EKS.Exp1_GCAGTTACATACTACG -6.90886594213282 -6.452500852629 sc_H1
sc_H1.EKS.Exp1_GCGAGAAAGGCTCATT -7.07071496404444 -6.41353181271201 sc_H1
sc_H1.EKS.Exp1_GCGCAACGTAATCACC -6.90639020360743 -6.19273951916343 sc_H1
sc_H1.EKS.Exp1_GCGCGATTCATAACCG -6.60582639135157 -6.28055098919516 sc_H1
sc_H1.EKS.Exp1_GCTGCGATCTCGCATC -6.96327067769801 -6.25385812191611 sc_H1
sc_H1.EKS.Exp1_GGCCGATAGTAACCCT -6.42777062810694 -6.05283788113242 sc_H1
sc_H1.EKS.Exp1_GGCGACTGTTGATTCG -6.85774136937891 -6.24692681698447 sc_H1
sc_H1.EKS.Exp1_GTCATTTCAGGACCCT -6.47438670553004 -5.94968560604697 sc_H1
sc_H1.EKS.Exp1_GTCTTCGTCCTAGAAC -10.0506529942874 2.74825331302041 sc_H1
sc_H1.EKS.Exp1_GTGCATATCATTGCGA -6.41688729680811 -6.12816146282798 sc_H1
sc_H1.EKS.Exp1_GTTTCTACACCCATGG -6.44115067876612 -6.23172143368369 sc_H1
sc_H1.EKS.Exp1_TAAGTGCAGTGAACGC -6.79301263250147 -6.32674172787314 sc_H1
sc_H1.EKS.Exp1_TAGCCGGAGTCTCCTC -7.05081178106104 -6.47593072323447 sc_H1
sc_H1.EKS.Exp1_TCATTTGGTTGTTTGG -6.34303714193141 -6.08967831997519 sc_H1
sc_H1.EKS.Exp1_TCCCGATGTAACGTTC -10.0422921315554 2.65209719272012 sc_H1
sc_H1.EKS.Exp1_TCGTACCGTTCGCGAC -6.50683022893702 -6.27136996655112 sc_H1
sc_H1.EKS.Exp1_TGCGTGGGTGCAACTT -6.89324141896998 -6.29165080456382 sc_H1
sc_H1.EKS.Exp1_TGGTTCCGTAGGACAC -6.12076713002955 -5.90590670971518 sc_H1
sc_H1.EKS.Exp1_TTAGGACGTAATAGCA -6.90685082830225 -6.1570120182479 sc_H1
sc_H1.EKS.Exp1_TTGCCGTTCCGTACAA -6.26779891408717 -5.95335820583945 sc_H1
sc_H1.EKS.Exp1_TTTCCTCGTTAAGATG -6.69986869252955 -6.46680739788657 sc_H1
sc_H1.EKS.Exp1_AAAGCAAGTGTGGCTC -11.0194726125125 -0.607775839849767 sc_H1
sc_H1.EKS.Exp1_AAAGTAGGTCCGAATT -11.2680888310794 -1.02952680258399 sc_H1
sc_H1.EKS.Exp1_AACACGTGTAAATGTG -11.1221470967654 -1.21626678375846 sc_H1
sc_H1.EKS.Exp1_AACCATGCACAAGCCC -9.9291024342898 -0.946961256548223 sc_H1
sc_H1.EKS.Exp1_AACCATGTCCCTCAGT -10.3249240056399 1.57934900851602 sc_H1
sc_H1.EKS.Exp1_AACGTTGAGACGCTTT -10.5170693532351 -0.520666095300969 sc_H1
sc_H1.EKS.Exp1_AACTCTTTCCACGCAG -10.1936259404544 -1.19287541775351 sc_H1
sc_H1.EKS.Exp1_AAGTCTGTCCTCAATT -10.2622656957034 -0.790369841142949 sc_H1
sc_H1.EKS.Exp1_ACACTGAGTACTTGAC -10.1552386418704 -0.556841823145208 sc_H1
sc_H1.EKS.Exp1_ACCCACTAGCCAGTAG -11.0643105641726 -1.21201721100455 sc_H1
sc_H1.EKS.Exp1_ACCGTAACACTAGTAC -10.1819501057986 -0.486726674124059 sc_H1
sc_H1.EKS.Exp1_ACGAGGAGTCGTTGTA -11.3379101888064 -1.11470333008414 sc_H1
sc_H1.EKS.Exp1_ACGGCCAGTCCATCCT -11.1584630147341 -1.90523699192649 sc_H1
sc_H1.EKS.Exp1_ACGGGCTAGTACACCT -10.5311360494021 -0.430366339966115 sc_H1
sc_H1.EKS.Exp1_ACTTACTAGGCCATAG -10.5568404332522 -1.99845138458854 sc_H1
sc_H1.EKS.Exp1_AGATCTGTCGTGACAT -10.4191851750735 -0.819366487547216 sc_H1
sc_H1.EKS.Exp1_AGATCTGTCTGATACG -10.2088866368655 -0.0904234972441763 sc_H1
sc_H1.EKS.Exp1_AGGGATGGTTAAGATG -10.8762660161379 1.5023708018815 sc_H1
sc_H1.EKS.Exp1_AGTAGTCTCCGCGGTA -11.130808366907 -0.566051813646612 sc_H1
sc_H1.EKS.Exp1_ATCGAGTTCTTCAACT -7.45185281194483 1.07190498443002 sc_H1
sc_H1.EKS.Exp1_ATGAGGGCAACGATCT -11.2246956960086 -1.61896661190635 sc_H1
sc_H1.EKS.Exp1_CAACCAAGTGCGCTTG -11.3415188924197 -1.59312024979239 sc_H1
sc_H1.EKS.Exp1_CAACCTCGTCCAAGTT -10.7383637563113 -1.14803722767478 sc_H1
sc_H1.EKS.Exp1_CAAGGCCTCATTCACT -10.4806447163943 -1.73500481514579 sc_H1
sc_H1.EKS.Exp1_CACAGTACATGCGCAC -11.184106363428 -0.74093523888236 sc_H1
sc_H1.EKS.Exp1_CAGAGAGCATCACGTA -10.6338544026736 -1.8750410404647 sc_H1
sc_H1.EKS.Exp1_CATCGAAAGCGATTCT -10.2578435078982 -0.741101416631994 sc_H1
sc_H1.EKS.Exp1_CATGCCTAGTGGGATC -10.5890317098025 -1.12211302189475 sc_H1
sc_H1.EKS.Exp1_CCACCTATCTTACCTA -10.2176823750857 -0.500326934143361 sc_H1
sc_H1.EKS.Exp1_CCTACACCATCGTCGG -10.9330773488406 -0.690395626112279 sc_H1
sc_H1.EKS.Exp1_CCTATTACACAAGACG -11.0493312016848 -0.925715836569127 sc_H1
sc_H1.EKS.Exp1_CGAATGTCACGCCAGT -11.2138943807009 -1.50723007588035 sc_H1
sc_H1.EKS.Exp1_CGCGTTTTCTAACTGG -9.73461200155055 -1.17444470791465 sc_H1
sc_H1.EKS.Exp1_CGCTGGAAGGCCATAG -11.4390597478274 -0.972351464315709 sc_H1
sc_H1.EKS.Exp1_CGGACTGAGCGTGTCC -10.4068818227175 1.66349503131265 sc_H1
sc_H1.EKS.Exp1_CGGAGTCGTTGACGTT -11.1003461018923 -0.99655446676856 sc_H1
sc_H1.EKS.Exp1_CGTGAGCGTAATTGGA -10.3745570317629 -1.19611421494132 sc_H1
sc_H1.EKS.Exp1_CTACACCTCAGCTCGG -8.1718478337649 2.30150148005837 sc_H1
sc_H1.EKS.Exp1_CTGCGGAAGACTGTAA -10.6581587926272 -1.09701219467765 sc_H1
sc_H1.EKS.Exp1_CTTAGGAAGATGGCGT -10.9177479878787 -0.315155180975255 sc_H1
sc_H1.EKS.Exp1_CTTAGGATCTGCCAGG -10.3904271260623 -0.495045604988393 sc_H1
sc_H1.EKS.Exp1_CTTGGCTTCTCAAGTG -10.6853518620852 -1.85679295925742 sc_H1
sc_H1.EKS.Exp1_CTTTGCGAGCTGCAAG -10.6191935674075 -2.19700983433371 sc_H1
sc_H1.EKS.Exp1_GAAACTCGTGCTAGCC -11.2573380605105 -0.743997189089116 sc_H1
sc_H1.EKS.Exp1_GACGGCTGTAGCTCCG -10.7610488072756 -0.48440984158164 sc_H1
sc_H1.EKS.Exp1_GATCAGTAGATGCGAC -10.8405575887087 -0.970690223261174 sc_H1
sc_H1.EKS.Exp1_GATCGTAAGTTATCGC -11.1011424199465 -0.471757533832845 sc_H1
sc_H1.EKS.Exp1_GCAGTTATCTGCGACG -10.509150995386 -1.19108000664359 sc_H1
sc_H1.EKS.Exp1_GCATGATAGAAAGTGG -10.6832499638919 -0.939503165766057 sc_H1
sc_H1.EKS.Exp1_GCTGCAGCACGTCTCT -10.5934510365847 -1.95610633759147 sc_H1
sc_H1.EKS.Exp1_GCTTGAAAGGGAAACA -9.86392737783228 -0.401797029062566 sc_H1
sc_H1.EKS.Exp1_GGACAAGCAAGCGTAG -11.1266074315432 -0.750203522726354 sc_H1
sc_H1.EKS.Exp1_GGACATTTCTTCGGTC -10.3686051503543 -0.487986299082097 sc_H1
sc_H1.EKS.Exp1_GGCTGGTGTAAGCACG -10.6852231160525 -0.307798626705465 sc_H1
sc_H1.EKS.Exp1_GGGATGAAGAGCTGGT -10.7800088063601 -0.63913122086173 sc_H1
sc_H1.EKS.Exp1_GTATCTTCATGTTCCC -9.7334933415774 -1.42845407395011 sc_H1
sc_H1.EKS.Exp1_GTTCATTCACGCCAGT -10.6968350545291 -0.486207160040197 sc_H1
sc_H1.EKS.Exp1_TAGTTGGAGACTCGGA -11.1206917897586 -1.95122877030021 sc_H1
sc_H1.EKS.Exp1_TAGTTGGGTATTCTCT -10.9912858144168 -1.4301482763732 sc_H1
sc_H1.EKS.Exp1_TCACAAGTCCGTAGGC -10.7268376485232 -1.31885031132346 sc_H1
sc_H1.EKS.Exp1_TCTGAGAAGAAGGTTT -10.62699557699 -2.09295276074058 sc_H1
sc_H1.EKS.Exp1_TCTGGAAAGTGGACGT -10.6180815831546 -1.13172784714347 sc_H1
sc_H1.EKS.Exp1_TGCGTGGTCGCGATCG -11.017322076929 -0.688520463987645 sc_H1
sc_H1.EKS.Exp1_TGGACGCTCAGGATCT -10.4800057546023 -2.12937143711692 sc_H1
sc_H1.EKS.Exp1_TGGGAAGTCGGAGCAA -11.3708233968142 -1.92338279156333 sc_H1
sc_H1.EKS.Exp1_TGTGTTTAGCCTATGT -10.689965738428 -0.44873324303275 sc_H1
sc_H1.EKS.Exp1_TTCCCAGTCTTAGCCC -10.1246209279421 -0.192674520298299 sc_H1
sc_H1.EKS.Exp1_TTCTTAGGTCTTGATG -11.05974532522 -0.961969646498021 sc_H1
sc_H1.EKS.Exp1_TTTGCGCGTTGGTGGA -10.9087557927493 -0.488187107130346 sc_H1
sc_H1.EKS.Exp1_AAAGCAAGTTATCGGT -3.28109790242945 -3.66871980099326 sc_H1
sc_H1.EKS.Exp1_AAAGTAGCAATGACCT -3.60394121564662 -3.49314406780845 sc_H1
sc_H1.EKS.Exp1_ACACCAACATGTAAGA -3.58374310888087 -3.57567265896445 sc_H1
sc_H1.EKS.Exp1_ACACTGACAGACAAGC -3.51606799520289 -4.04248884586936 sc_H1
sc_H1.EKS.Exp1_ACATGGTTCGGTCCGA -6.74985219396388 -10.4209080067123 sc_H1
sc_H1.EKS.Exp1_ACCAGTACATGCCACG -3.74928928769862 -4.00897506146079 sc_H1
sc_H1.EKS.Exp1_AGACGTTGTTTGGGCC -2.97990514196192 -3.7238860455001 sc_H1
sc_H1.EKS.Exp1_AGCGGTCGTTGACGTT -2.72106815732752 -3.96363428501731 sc_H1
sc_H1.EKS.Exp1_AGCTTGAAGGCCCGTT -3.89040113843714 -3.6334946480239 sc_H1
sc_H1.EKS.Exp1_AGGTCATCATCATCCC -4.04423738874232 -3.50048426060325 sc_H1
sc_H1.EKS.Exp1_AGTGAGGAGGCATTGG -10.764256967676 3.27037879557962 sc_H1
sc_H1.EKS.Exp1_AGTGGGACACCAGTTA -3.69275809682643 -3.84772971539145 sc_H1
sc_H1.EKS.Exp1_ATCATCTCACAAGTAA -3.82081033147608 -3.73603418736106 sc_H1
sc_H1.EKS.Exp1_ATCCGAAAGTAGCGGT -3.78977657712733 -3.58004406361228 sc_H1
sc_H1.EKS.Exp1_CACATTTGTCTCAACA -3.89200593389308 -3.72922256855613 sc_H1
sc_H1.EKS.Exp1_CAGAATCTCAGCCTAA -3.58104182637965 -3.46004823116904 sc_H1
sc_H1.EKS.Exp1_CAGCAGCTCAGAAATG -3.36066032804286 -4.00056436924582 sc_H1
sc_H1.EKS.Exp1_CCCAGTTCAAATTGCC -3.68836904920374 -3.98541048435813 sc_H1
sc_H1.EKS.Exp1_CCGTTCAGTCCGAATT -9.27789832509791 8.22233769030923 sc_H1
sc_H1.EKS.Exp1_CGACTTCTCCCTCAGT -3.66452266134059 -3.91551950840598 sc_H1
sc_H1.EKS.Exp1_CGAGAAGGTTAGGGTG -2.44103218473231 -4.09366801647788 sc_H1
sc_H1.EKS.Exp1_CGCCAAGCAAGTTCTG -11.0525660649661 2.32144495578164 sc_H1
sc_H1.EKS.Exp1_CGGAGCTAGCTGAAAT -3.07106853879725 -3.54769209293967 sc_H1
sc_H1.EKS.Exp1_CGTCAGGGTCCCGACA -3.93741632856165 -3.51405528454429 sc_H1
sc_H1.EKS.Exp1_CTAATGGGTCCGTTAA -2.35201121724879 -4.0649071064437 sc_H1
sc_H1.EKS.Exp1_CTAATGGGTGAGGGTT -10.7683997289065 3.10886975856179 sc_H1
sc_H1.EKS.Exp1_CTTCTCTCATGTCCTC -3.45789433873927 -3.30268815426475 sc_H1
sc_H1.EKS.Exp1_GACTGCGGTTATGTGC -3.58342839635645 -3.59877279667502 sc_H1
sc_H1.EKS.Exp1_GCCTCTACAAAGCAAT -3.03531719602381 -3.45672634510642 sc_H1
sc_H1.EKS.Exp1_GGTGAAGCAGTATCTG -3.17418004430567 -3.90360811619407 sc_H1
sc_H1.EKS.Exp1_GGTGCGTAGTGGTCCC -2.66147495664393 -3.84934667019492 sc_H1
sc_H1.EKS.Exp1_GTTCGGGCAACAACCT -2.78689910329615 -3.66597584156638 sc_H1
sc_H1.EKS.Exp1_TAAGAGACAGAGCCAA -2.9046301976565 -3.3955681648696 sc_H1
sc_H1.EKS.Exp1_TACGGGCAGATGTAAC -2.9076602593783 -3.74094036488181 sc_H1
sc_H1.EKS.Exp1_TACTTGTGTATGGTTC -2.8181519643191 -3.73068264393455 sc_H1
sc_H1.EKS.Exp1_TCACGAACAGTAAGAT -2.78074742711817 -3.10806373028403 sc_H1
sc_H1.EKS.Exp1_TCATTTGCACTGCCAG -3.47385789312159 -3.36667183308249 sc_H1
sc_H1.EKS.Exp1_TCTCATAAGGTGTTAA -3.8855199948672 -3.97394469647056 sc_H1
sc_H1.EKS.Exp1_TCTCATATCATTTGGG -1.83599485315119 -2.08877519039756 sc_H1
sc_H1.EKS.Exp1_TGCCAAATCCCGGATG -3.57961679853236 -3.74249819187766 sc_H1
sc_H1.EKS.Exp1_TGCTGCTCATATACGC -3.57669879354273 -3.92074039845115 sc_H1
sc_H1.EKS.Exp1_TTCTCAACAGATCCAT -3.84605981267726 -3.59436348347312 sc_H1
sc_H1.EKS.Exp1_AAAGTAGAGCTTTGGT 2.9582950934049 0.188976955727282 sc_H1
sc_H1.EKS.Exp1_AAGGAGCGTGAGGGAG 1.93736146532262 0.0330094221388728 sc_H1
sc_H1.EKS.Exp1_ACACCCTTCCAAATGC 3.87158535562719 0.0186606544410616 sc_H1
sc_H1.EKS.Exp1_ACGAGGAAGTACGTTC 7.42681978784765 2.34684273333901 sc_H1
sc_H1.EKS.Exp1_ACTGTCCTCGTTGACA 2.56750510774816 -0.251504259988126 sc_H1
sc_H1.EKS.Exp1_ATCTGCCTCGGTTAAC 2.722041116583 -0.826967093035039 sc_H1
sc_H1.EKS.Exp1_ATGAGGGGTCGCGAAA 2.43981789194311 0.048874695912543 sc_H1
sc_H1.EKS.Exp1_CAACTAGCACGGCTAC 2.23318813883031 -0.134451898618993 sc_H1
sc_H1.EKS.Exp1_CCATGTCAGATGTGGC 2.60624502741064 0.56042727561349 sc_H1
sc_H1.EKS.Exp1_CTAGAGTCATTACGAC 5.22103499017919 3.02604004474038 sc_H1
sc_H1.EKS.Exp1_CTAGTGACATGCAACT 2.2152531012174 -0.121969546064195 sc_H1
sc_H1.EKS.Exp1_CTCAGAAAGTGTCTCA 2.78454493128026 0.231218543962184 sc_H1
sc_H1.EKS.Exp1_CTCGAGGAGATAGTCA 7.12307070337499 1.64901885123605 sc_H1
sc_H1.EKS.Exp1_CTTACCGAGCTGTCTA 2.29983137689794 -0.290687280579862 sc_H1
sc_H1.EKS.Exp1_CTTGGCTTCTGAGGGA 2.44517086588109 0.534545806363764 sc_H1
sc_H1.EKS.Exp1_GAACGGATCGGAATCT 2.13069556795324 0.0464225831782252 sc_H1
sc_H1.EKS.Exp1_GACGTTATCTCGGACG 2.56951211534704 0.62392642827386 sc_H1
sc_H1.EKS.Exp1_GAGCAGAGTAAATGTG 2.2847783430692 0.346889582589808 sc_H1
sc_H1.EKS.Exp1_GCAATCAGTCGGCATC 1.86259125314916 0.0676637712275416 sc_H1
sc_H1.EKS.Exp1_GCCAAATGTCCTCCAT 2.45460890375341 -0.022529409139809 sc_H1
sc_H1.EKS.Exp1_GCGCGATGTAAACGCG 2.30208467088903 -0.064076945058462 sc_H1
sc_H1.EKS.Exp1_GCGCGATTCGAGGTAG 2.53765247904027 -0.375128480478582 sc_H1
sc_H1.EKS.Exp1_GGACGTCAGCGATATA 7.08578632913793 2.12293359370584 sc_H1
sc_H1.EKS.Exp1_GGACGTCTCTGAAAGA 2.59046815477575 -0.0717203941786855 sc_H1
sc_H1.EKS.Exp1_GGAGCAAAGTGTGAAT 2.13428686701024 -0.170501562639531 sc_H1
sc_H1.EKS.Exp1_GGGATGATCTAAGCCA 5.20017479501928 1.45929082961434 sc_H1
sc_H1.EKS.Exp1_GGTGAAGGTTGGACCC 2.03735493265356 0.240202811673823 sc_H1
sc_H1.EKS.Exp1_GTAACTGCAATCACAC 2.12305472933019 -0.104434179946241 sc_H1
sc_H1.EKS.Exp1_GTAACTGGTCCATGAT 3.86734007440771 -0.199745240494069 sc_H1
sc_H1.EKS.Exp1_GTCTTCGGTATTCGTG 2.43711279474462 -0.410081568046865 sc_H1
sc_H1.EKS.Exp1_GTGGGTCGTCTCATCC 3.06137274347509 -0.417330416723546 sc_H1
sc_H1.EKS.Exp1_TAGAGCTGTTCCACTC 3.24018834673131 -0.378373267933187 sc_H1
sc_H1.EKS.Exp1_TGACTTTCAATCGAAA 2.29486702524389 -0.380899193569478 sc_H1
sc_H1.EKS.Exp1_TGCCAAACATCACAAC 5.91422937952245 3.48366901011819 sc_H1
sc_H1.EKS.Exp1_TTCTCAATCATGTCCC 2.28900598131383 -0.149475681468305 sc_H1
sc_H1.EKS.Exp1_TTGAACGAGGATCGCA 2.6961200102445 -0.356025281235036 sc_H1
sc_H1.EKS.Exp1_TTGAACGGTCGATTGT 2.32811425768102 -0.21494512526637 sc_H1
sc_H1.EKS.Exp1_TTTGCGCTCATCTGCC 2.33545158945287 0.565844980195704 sc_H1
sc_H1.EKS.Exp1_AAAGTAGCAGACACTT -3.13205529607569 -3.86670759586936 sc_H1
sc_H1.EKS.Exp1_AACCATGAGAGTGAGA -3.33212686933314 -4.01202610401755 sc_H1
sc_H1.EKS.Exp1_ACACCAACACGAAACG -3.14888049520289 -3.86040118603354 sc_H1
sc_H1.EKS.Exp1_ACACCAACACGAAAGC -3.45351458944117 -3.79938677219993 sc_H1
sc_H1.EKS.Exp1_ACGGGTCGTTACGTCA -3.47164775289332 -3.92639306454307 sc_H1
sc_H1.EKS.Exp1_AGCAGCCAGTGGAGTC -2.76189090169703 -3.61256340412742 sc_H1
sc_H1.EKS.Exp1_AGCTCTCTCGCCTGAG -2.583369745386 -2.96790889172202 sc_H1
sc_H1.EKS.Exp1_AGGGATGGTAGCGTGA -3.33387042440211 -3.66364482311851 sc_H1
sc_H1.EKS.Exp1_AGTGAGGTCCAGAAGG -2.87769771970545 -3.23358229069358 sc_H1
sc_H1.EKS.Exp1_AGTGGGAGTGATAAAC -3.36066485799586 -3.96082404522544 sc_H1
sc_H1.EKS.Exp1_ATCGAGTTCCCAAGAT -3.49723960317408 -4.07834390072471 sc_H1
sc_H1.EKS.Exp1_ATGGGAGCAAGTCTAC -3.29918838895594 -3.78910711674338 sc_H1
sc_H1.EKS.Exp1_CACATAGAGCGGCTTC -3.70267654813563 -3.67282441525107 sc_H1
sc_H1.EKS.Exp1_CACCACTCACGTCTCT -3.91662670530116 -3.69041279224997 sc_H1
sc_H1.EKS.Exp1_CAGATCAAGGGTTTCT -3.75941468633448 -4.07143643765098 sc_H1
sc_H1.EKS.Exp1_CAGTCCTCAACCGCCA -3.68459512151515 -3.95987466244346 sc_H1
sc_H1.EKS.Exp1_CATCAGATCAAGGTAA -3.28264881528651 -3.79655054478293 sc_H1
sc_H1.EKS.Exp1_CATCGGGGTAGAGTGC -3.21281076825892 -3.87628320126182 sc_H1
sc_H1.EKS.Exp1_CATTATCCAGCTGCTG -3.79618455327784 -3.87627294926291 sc_H1
sc_H1.EKS.Exp1_CATTATCTCGATAGAA -3.38508106626307 -3.37414101032859 sc_H1
sc_H1.EKS.Exp1_CCCAGTTTCAGTCAGT -3.00683475889002 -3.87209204105979 sc_H1
sc_H1.EKS.Exp1_CGAGCACCATCACAAC -10.7778878346804 3.29662462802285 sc_H1
sc_H1.EKS.Exp1_CGCGGTATCGAGCCCA -2.71745683110987 -3.04888609318381 sc_H1
sc_H1.EKS.Exp1_CGCTTCAGTTGCGTTA -2.70152903951441 -3.74328330425864 sc_H1
sc_H1.EKS.Exp1_CGGTTAAGTCCTCTTG -3.56979466832911 -4.02329972653037 sc_H1
sc_H1.EKS.Exp1_CGTCCATGTCTAGAGG -2.98063351072108 -3.47915819553977 sc_H1
sc_H1.EKS.Exp1_CGTGTAAAGGGAGTAA -3.49889613546168 -3.79719904331809 sc_H1
sc_H1.EKS.Exp1_CTGCCTAAGCCGCCTA -3.54298139966761 -3.87969950108176 sc_H1
sc_H1.EKS.Exp1_GACCAATCAAGCCATT -3.25254942334925 -3.89896086125022 sc_H1
sc_H1.EKS.Exp1_GACGGCTAGATCCCGC -3.36736990369593 -3.52025440601951 sc_H1
sc_H1.EKS.Exp1_GACTACAGTAGTGAAT -3.20680142797267 -3.92848518757468 sc_H1
sc_H1.EKS.Exp1_GACTGCGTCTACCAGA -2.81373168386256 -3.19679740337974 sc_H1
sc_H1.EKS.Exp1_GATCGATTCACTTACT -3.77823783315455 -3.35979607967978 sc_H1
sc_H1.EKS.Exp1_GCAGTTAAGAGCTATA -3.75311304487025 -3.35344818501121 sc_H1
sc_H1.EKS.Exp1_GCCTCTAGTGACTACT -3.03965331472193 -3.64052823452598 sc_H1
sc_H1.EKS.Exp1_GCGCAGTGTGCGCTTG -3.72302605069911 -3.96090463070517 sc_H1
sc_H1.EKS.Exp1_GCTGGGTAGATACACA -3.36508752263819 -3.70242074398642 sc_H1
sc_H1.EKS.Exp1_GCTTGAAGTATATGAG -3.63737560666834 -3.96497658161765 sc_H1
sc_H1.EKS.Exp1_GTACTCCCACCGTTGG -3.03955508626734 -3.94136885075217 sc_H1
sc_H1.EKS.Exp1_GTATTCTAGGACAGCT -3.36796332753932 -3.59022048382407 sc_H1
sc_H1.EKS.Exp1_GTCTTCGTCAGCGATT -3.5877835885409 -4.0464744892562 sc_H1
sc_H1.EKS.Exp1_TACAGTGTCGCCGTGA -3.36127497113978 -3.74778536228782 sc_H1
sc_H1.EKS.Exp1_TACAGTGTCTAGCACA -3.16813041127955 -3.79155853657371 sc_H1
sc_H1.EKS.Exp1_TACCTATAGGCTATCT -3.93697644628321 -4.06862977413779 sc_H1
sc_H1.EKS.Exp1_TACGGTACACCATCCT -3.36119200147425 -3.62779930500632 sc_H1
sc_H1.EKS.Exp1_TAGTTGGTCATCACCC -3.27172781385218 -4.10929206280356 sc_H1
sc_H1.EKS.Exp1_TATGCCCTCTCGAGTA -3.15664626516139 -3.72815183071738 sc_H1
sc_H1.EKS.Exp1_TGCTGCTTCTAACCGA -3.62848688520228 -4.0919690456832 sc_H1
sc_H1.EKS.Exp1_TGGTTAGGTCAGCTAT -3.56764508641993 -3.51766065029746 sc_H1
sc_H1.EKS.Exp1_TTATGCTAGGGAAACA -10.7672219411257 3.25809594722146 sc_H1
sc_H1.EKS.Exp1_TTCTCAACAATGACCT -3.97546388067042 -3.73481324581748 sc_H1
sc_H1.EKS.Exp1_TTCTCCTGTGTTAAGA -3.20161892331873 -3.88688829807883 sc_H1
sc_H1.EKS.Exp1_TTTGTCAAGGAATTAC -3.71238328374659 -3.35312679676658 sc_H1
sc_H1.EKS.Exp1_AAAGTAGGTTCAACCA 6.24199198328222 -2.35313013462668 sc_H1
sc_H1.EKS.Exp1_AAAGTAGTCCTGCTTG 2.09211348139013 0.197809410408679 sc_H1
sc_H1.EKS.Exp1_ACACCCTAGACTACAA 1.72152911268438 -0.445621701761541 sc_H1
sc_H1.EKS.Exp1_ACACCCTCAACACCTA 7.46363400064672 -4.27117589382773 sc_H1
sc_H1.EKS.Exp1_ACACCCTTCTGGTGTA 7.89805649362768 -0.203793349548635 sc_H1
sc_H1.EKS.Exp1_ACGTCAAAGTTCGCGC 7.5641870363828 0.164522406772318 sc_H1
sc_H1.EKS.Exp1_AGAATAGTCTGGCGAC 2.02042101465429 -0.320750537201223 sc_H1
sc_H1.EKS.Exp1_AGCCTAAGTTCCAACA 7.81932781778539 0.136056986764613 sc_H1
sc_H1.EKS.Exp1_ATCCGAAAGGTGATAT 7.78679941736425 0.866773930505458 sc_H1
sc_H1.EKS.Exp1_CAAGATCTCGGTGTTA 7.74889849268163 -0.119414198085126 sc_H1
sc_H1.EKS.Exp1_CAGTAACTCATCGATG 2.05426453195775 -0.238298254891691 sc_H1
sc_H1.EKS.Exp1_CCAATCCTCTTGGGTA 6.75151299082006 -2.87380484013205 sc_H1
sc_H1.EKS.Exp1_CCACTACGTATTCGTG 8.03218029581273 -0.810195001646337 sc_H1
sc_H1.EKS.Exp1_CCGTACTTCCAACCAA 7.91238545023168 -0.531224134250936 sc_H1
sc_H1.EKS.Exp1_CCGTGGATCGCGCCAA 7.78172062479223 1.28775033088082 sc_H1
sc_H1.EKS.Exp1_CCTTTCTCACGGCGTT 7.63987587534154 -0.185528593941984 sc_H1
sc_H1.EKS.Exp1_CGCCAAGGTTAAGACA 2.00298975549901 0.334480610803309 sc_H1
sc_H1.EKS.Exp1_CGCTGGACATGAACCT 7.75022934519018 2.14730545611733 sc_H1
sc_H1.EKS.Exp1_CTAGAGTAGAGGGCTT 1.44085131727422 -0.262246089860257 sc_H1
sc_H1.EKS.Exp1_CTAGCCTTCCACGTTC 7.74443338953222 -0.0509965016864434 sc_H1
sc_H1.EKS.Exp1_CTCCTAGAGGGTCGAT 1.29270146928991 -0.213796946092901 sc_H1
sc_H1.EKS.Exp1_CTCTACGTCAGCTGGC 7.55581949793066 0.811986294702235 sc_H1
sc_H1.EKS.Exp1_GACACGCAGATATACG 1.77095805250371 -0.302118721290883 sc_H1
sc_H1.EKS.Exp1_GAGTCCGGTTATCACG 2.09366153322423 0.06524468691701 sc_H1
sc_H1.EKS.Exp1_GATCGTAGTGTGGTTT 5.90369366251195 -1.83477238087302 sc_H1
sc_H1.EKS.Exp1_GGACAGATCTCGGACG 7.63780354105199 0.965396371797267 sc_H1
sc_H1.EKS.Exp1_GGTGCGTAGAGATGAG 5.9509491785642 -0.316245796963033 sc_H1
sc_H1.EKS.Exp1_GTATCTTTCTTGTCAT 4.83717154108251 -1.59460762409812 sc_H1
sc_H1.EKS.Exp1_GTCGGGTTCAACACAC 2.36340521417821 -0.0834653627718061 sc_H1
sc_H1.EKS.Exp1_GTCGTAACAAACCTAC 1.78980647169317 -0.281152355357465 sc_H1
sc_H1.EKS.Exp1_GTGCTTCAGTGTCTCA 8.62691067301 -0.182886513754186 sc_H1
sc_H1.EKS.Exp1_TAGAGCTCATCACAAC 7.44920586191381 0.139899817422572 sc_H1
sc_H1.EKS.Exp1_TAGTGGTAGAGCAATT 1.59930156313146 -0.426500203892049 sc_H1
sc_H1.EKS.Exp1_TAGTGGTAGTGTGGCA 2.45721386514867 -0.202417927666959 sc_H1
sc_H1.EKS.Exp1_TCTCTAATCACATGCA 7.80234907709325 0.87264868350381 sc_H1
sc_H1.EKS.Exp1_TGAGGGAAGAGTGAGA 4.78629969202245 -1.17777291206962 sc_H1
sc_H1.EKS.Exp1_TGGACGCCATGACATC 1.42378543459142 -0.331854554697332 sc_H1
sc_H1.EKS.Exp1_TTATGCTCATTGTGCA 1.49132011972631 -0.295097249432859 sc_H1
sc_H1.EKS.Exp1_TTGAACGAGTCGAGTG 3.0886342390653 -0.120326491876897 sc_H1
sc_H1.EKS.Exp1_TTTGCGCTCACAGTAC 4.76662777506078 -4.19232610134726 sc_H1
sc_H1.EKS.Exp1_AAAGTAGTCCCATTTA -3.22600580610072 -11.7220297184432 sc_H1
sc_H1.EKS.Exp1_AACTCTTGTGCACTTA -4.29991580404078 -11.2288942661727 sc_H1
sc_H1.EKS.Exp1_AAGACCTAGGATTCGG -2.83554722226893 -11.303641351744 sc_H1
sc_H1.EKS.Exp1_ACACCAACATTTCACT -5.2271366254214 -11.358967813536 sc_H1
sc_H1.EKS.Exp1_ACGATACTCACGATGT -4.38219310201441 -11.6143617954696 sc_H1
sc_H1.EKS.Exp1_AGAATAGTCAACGCTA -3.97112800039088 -11.7140713062728 sc_H1
sc_H1.EKS.Exp1_AGCGTCGGTTCCCTTG -4.82546712316309 -11.1513614979232 sc_H1
sc_H1.EKS.Exp1_AGGGATGGTTACGGAG -4.587369455469 -11.7450495090926 sc_H1
sc_H1.EKS.Exp1_AGGGTGAAGCGATAGC -5.89311553396021 -11.291997942015 sc_H1
sc_H1.EKS.Exp1_AGGGTGATCTTCGAGA -4.07877446569239 -11.8630075779403 sc_H1
sc_H1.EKS.Exp1_AGTCTTTTCGCACTCT -6.48728419698512 -10.6677332249129 sc_H1
sc_H1.EKS.Exp1_ATAACGCCATGTAAGA -4.96104527868067 -11.6826839771712 sc_H1
sc_H1.EKS.Exp1_ATCCGAAAGGTACTCT -4.81629277623927 -10.9770727482284 sc_H1
sc_H1.EKS.Exp1_CACAAACAGACCACGA -5.41765214360987 -10.8711824741805 sc_H1
sc_H1.EKS.Exp1_CACAGTACAGCGTCCA -3.77045227445399 -12.0194874134505 sc_H1
sc_H1.EKS.Exp1_CAGATCAAGTATGACA -5.56693698324 -11.1835823383773 sc_H1
sc_H1.EKS.Exp1_CAGCAGCAGAGGGATA -4.33743144429957 -11.7786732044662 sc_H1
sc_H1.EKS.Exp1_CAGCTGGGTAATCACC -5.40032388128077 -11.1195144978011 sc_H1
sc_H1.EKS.Exp1_CATATGGCACGCATCG -4.87248088277613 -11.4424200382674 sc_H1
sc_H1.EKS.Exp1_CCATGTCGTCATGCAT -4.60630704320704 -11.6730127659286 sc_H1
sc_H1.EKS.Exp1_CCCAATCTCTCGTTTA -3.15676618970667 -11.7319727268661 sc_H1
sc_H1.EKS.Exp1_CCCAGTTTCTACGAGT -4.67535354055201 -10.8008060780013 sc_H1
sc_H1.EKS.Exp1_CCGGTAGAGCTACCTA -4.28275586522852 -11.6248932209457 sc_H1
sc_H1.EKS.Exp1_CCGTTCAGTCATACTG -5.23455811895167 -11.0017338123763 sc_H1
sc_H1.EKS.Exp1_CCGTTCAGTTCAACCA -4.21747256673609 -11.583972009703 sc_H1
sc_H1.EKS.Exp1_CCTTCCCCATTAGGCT -3.64473773397242 -11.7423172321761 sc_H1
sc_H1.EKS.Exp1_CCTTCGACAATACGCT -4.56803609288966 -10.6506824818099 sc_H1
sc_H1.EKS.Exp1_CGTCACTCACCCATGG -4.04987765706812 -11.8766222324813 sc_H1
sc_H1.EKS.Exp1_CTACCCAGTAACGACG -5.51420308507716 -11.2473526325667 sc_H1
sc_H1.EKS.Exp1_CTCAGAAAGCTGAACG -6.66128302968775 -10.7757778492416 sc_H1
sc_H1.EKS.Exp1_CTCGTACGTTCGTCTC -5.35723401464259 -11.5005188312972 sc_H1
sc_H1.EKS.Exp1_CTGATCCCAGGCTGAA -4.07258201993739 -12.0261278477157 sc_H1
sc_H1.EKS.Exp1_CTTAGGACAGTTTACG -4.1071026460055 -11.2269659367049 sc_H1
sc_H1.EKS.Exp1_GAACGGAAGCCCGAAA -3.33752538121974 -11.4905224171126 sc_H1
sc_H1.EKS.Exp1_GACTAACCAGACGCAA -3.8216166631106 -11.8507471409286 sc_H1
sc_H1.EKS.Exp1_GCGCAGTTCGCCGTGA -4.87879420675074 -11.7025966968978 sc_H1
sc_H1.EKS.Exp1_GCTGCAGAGGTGTGGT -4.8916063443545 -11.1098604526961 sc_H1
sc_H1.EKS.Exp1_GGAATAAAGACTAGAT -3.96873642362391 -10.6640434589828 sc_H1
sc_H1.EKS.Exp1_GGATTACAGCTCAACT -4.93112565435206 -11.6292353001083 sc_H1
sc_H1.EKS.Exp1_GGGTTGCCAGTAAGCG -3.89785458005702 -11.1154489841903 sc_H1
sc_H1.EKS.Exp1_GGTGTTAGTACCAGTT -5.57547570623194 -11.0685663547958 sc_H1
sc_H1.EKS.Exp1_GTACGTAAGGGAAACA -5.7582998410586 -11.4013586369002 sc_H1
sc_H1.EKS.Exp1_GTACGTATCAACACCA -4.72346450246607 -11.734775575682 sc_H1
sc_H1.EKS.Exp1_GTATTCTTCCCAAGAT -4.12934328473841 -11.507628473326 sc_H1
sc_H1.EKS.Exp1_GTCACGGCATGACGGA -5.25105620778834 -11.5328903522933 sc_H1
sc_H1.EKS.Exp1_GTCTCGTGTTACAGAA -4.42360736287867 -11.7102938023055 sc_H1
sc_H1.EKS.Exp1_GTGCATACAAACAACA -3.26237799085414 -10.9832115498031 sc_H1
sc_H1.EKS.Exp1_GTGTTAGCATGAAGTA -5.03536130346095 -11.8616619434798 sc_H1
sc_H1.EKS.Exp1_TCACGAATCAGAAATG -6.12523986257349 -11.1599293079818 sc_H1
sc_H1.EKS.Exp1_TCAGGTAGTGACGGTA -5.4807987347964 -11.6720209446395 sc_H1
sc_H1.EKS.Exp1_TCTGGAATCTGGCGAC -5.322711958063 -11.7343941059554 sc_H1
sc_H1.EKS.Exp1_TGACGGCTCACTTCAT -5.79940511144434 -11.2804184284652 sc_H1
sc_H1.EKS.Exp1_TGCCAAACACTTACGA -5.02330161489283 -10.5869484272445 sc_H1
sc_H1.EKS.Exp1_TGCCAAACAGCTGTGC -4.24751712240016 -11.6373586979354 sc_H1
sc_H1.EKS.Exp1_TGGCCAGAGAAGAAGC -6.01814223684107 -11.1958399143661 sc_H1
sc_H1.EKS.Exp1_TGGGCGTAGCAGACTG -5.16107798970973 -11.7146149006332 sc_H1
sc_H1.EKS.Exp1_TGTCCCATCTTTAGTC -4.88732148565089 -11.8317909565414 sc_H1
sc_H1.EKS.Exp1_TTCTCCTTCGTAGGTT -4.69048262990748 -11.1463451710189 sc_H1
sc_H1.EKS.Exp1_TTCTTAGCAATCCGAT -5.15783215917384 -11.526822122618 sc_H1
sc_H1.EKS.Exp1_TTGCGTCCAAGTACCT -3.92308665670191 -11.6801987019027 sc_H1
sc_H1.EKS.Exp1_TTTCCTCCAAGCCGTC -5.70613385595118 -11.3233738270248 sc_H1
sc_H1.EKS.Exp1_AAGCCGCAGGGATACC -9.39881946004664 1.76958259673471 sc_H1
sc_H1.EKS.Exp1_CATGGCGAGTGTCCCG -10.0494437352542 1.15287741752023 sc_H1
sc_H1.EKS.Exp1_CCCAATCCATATGGTC -10.1746592656497 2.113496986345 sc_H1
sc_H1.EKS.Exp1_CGATGGCAGCAACGGT -10.7529072896365 2.53451224894876 sc_H1
sc_H1.EKS.Exp1_CTAAGACCACCACCAG -9.60345889486109 2.14748283954019 sc_H1
sc_H1.EKS.Exp1_CTACACCGTCTGATTG -10.0554881230715 2.20565458865518 sc_H1
sc_H1.EKS.Exp1_CTCAGAATCGCGGATC -9.60737277425562 1.87780758471841 sc_H1
sc_H1.EKS.Exp1_GAAGCAGCATCACCCT -10.0388379231814 1.69587561221475 sc_H1
sc_H1.EKS.Exp1_GACGTGCCAGGTGGAT -10.0122599736575 1.73831268878335 sc_H1
sc_H1.EKS.Exp1_GATGAGGAGGATGGAA -10.2598061696414 1.78786763282174 sc_H1
sc_H1.EKS.Exp1_GCAAACTGTGAGGGAG -10.4315076009158 2.17572447390908 sc_H1
sc_H1.EKS.Exp1_GGATGTTGTATAGGTA -10.1044821874026 1.98869415850991 sc_H1
sc_H1.EKS.Exp1_GGGTTGCAGACGACGT -10.0886054173831 1.77055570216531 sc_H1
sc_H1.EKS.Exp1_GTCTTCGTCTTGAGGT -9.95667697347437 1.70472416015023 sc_H1
sc_H1.EKS.Exp1_TACACGATCCTTTACA -10.8822169438723 2.25302383036965 sc_H1
sc_H1.EKS.Exp1_TACGGATAGAAACCTA -10.1296734944705 2.43262049289102 sc_H1
sc_H1.EKS.Exp1_TAGACCATCATTGCCC -10.3512997762087 1.72277566523904 sc_H1
sc_H1.EKS.Exp1_AAATGCCAGGCTCATT 4.88107966028417 8.9532985362565 sc_H1
sc_H1.EKS.Exp1_ACATCAGGTGCAGGTA 4.11174915872777 9.63866039843911 sc_H1
sc_H1.EKS.Exp1_ACCCACTAGAAACGAG 5.36826561533178 9.41389462085122 sc_H1
sc_H1.EKS.Exp1_ACGGGCTCACTTCTGC 6.34649036966527 9.46926781268472 sc_H1
sc_H1.EKS.Exp1_ACTTACTCAACAACCT 3.90310572229589 9.51446816058511 sc_H1
sc_H1.EKS.Exp1_AGCGGTCTCGGATGGA 5.85063074670995 8.70486637683267 sc_H1
sc_H1.EKS.Exp1_AGGTCATTCTACCTGC 4.49971960626806 9.53662296862954 sc_H1
sc_H1.EKS.Exp1_CACACTCGTACAGTGG 4.93410490595067 8.94245812030191 sc_H1
sc_H1.EKS.Exp1_CACATAGCATCGGACC 5.65024708353246 9.09527584643716 sc_H1
sc_H1.EKS.Exp1_CAGCCGACAGACGCCT 4.6220598085996 9.33721729846353 sc_H1
sc_H1.EKS.Exp1_CCTATTAGTGCACGAA 4.8540401323911 10.1878080043351 sc_H1
sc_H1.EKS.Exp1_CCTCAGTAGGAATCGC 4.20267628275121 9.32269379229898 sc_H1
sc_H1.EKS.Exp1_CGAACATCATTTGCCC 6.01744268976415 9.58084198565835 sc_H1
sc_H1.EKS.Exp1_CTACCCAAGGCGCTCT 5.15291260324682 9.15989491076821 sc_H1
sc_H1.EKS.Exp1_CTTAACTAGCTTATCG 4.76230763040746 8.94383427234048 sc_H1
sc_H1.EKS.Exp1_GACGTTAGTAGCTAAA 5.62801359735692 9.12514111132974 sc_H1
sc_H1.EKS.Exp1_GACTAACAGGTAAACT 4.74226521097387 9.07000156970376 sc_H1
sc_H1.EKS.Exp1_GAGCAGAAGAGTGAGA 5.73596714578832 9.31831451983804 sc_H1
sc_H1.EKS.Exp1_GATCGCGAGATGTGGC 4.115427003729 9.40731712909097 sc_H1
sc_H1.EKS.Exp1_GATGAGGAGATGAGAG 4.45394705377782 9.43681522937173 sc_H1
sc_H1.EKS.Exp1_GCATGCGGTCTCTTTA 4.48236940942968 9.10824581714028 sc_H1
sc_H1.EKS.Exp1_GCGCAGTAGCAAATCA 5.19184731088842 8.87708469958657 sc_H1
sc_H1.EKS.Exp1_TATTACCGTTACCGAT 5.63523815714086 8.96061321826333 sc_H1
sc_H1.EKS.Exp1_TCCACACCACCGATAT 4.99084375940526 9.8161906871354 sc_H1
sc_H1.EKS.Exp1_TCGGTAAGTTGCGCAC 5.45958613001073 9.8144988688981 sc_H1
sc_H1.EKS.Exp1_TGCCCATTCAGTACGT 5.6455669268247 9.48946472735757 sc_H1
sc_H1.EKS.Exp1_TGGGAAGTCGTCACGG 5.99959753595556 9.30740925402993 sc_H1
sc_H1.EKS.Exp1_TGGTTCCTCAGCTCTC 4.34114931665624 9.77667900653237 sc_H1
sc_H1.EKS.Exp1_TGTGGTAGTGTGAAAT 4.42464207254613 9.12088581652993 sc_H1
sc_H1.EKS.Exp1_TTATGCTTCTTGTCAT 4.64313076578344 9.31936165423745 sc_H1
sc_H1.EKS.Exp1_TTCCCAGAGACCTTTG 4.30578278146947 9.07933708758706 sc_H1
sc_H1.EKS.Exp1_AAATGCCCAACCGCCA 5.95361612879003 9.49750801654214 sc_H1
sc_H1.EKS.Exp1_AACTTTCGTGAGGCTA 6.1519522532102 9.6395139369523 sc_H1
sc_H1.EKS.Exp1_AAGGTTCCAACAACCT 5.28010796152318 9.06052395434732 sc_H1
sc_H1.EKS.Exp1_ACACTGAGTAACGCGA 5.44608448587621 10.0817155513322 sc_H1
sc_H1.EKS.Exp1_ACCCACTGTCGAATCT 4.33265684686864 9.39399429889077 sc_H1
sc_H1.EKS.Exp1_ACCGTAAGTTCAGTAC 5.79107330881322 9.69197270007485 sc_H1
sc_H1.EKS.Exp1_ACGGGTCGTCCGTCAG 5.45426701151098 9.24825474353189 sc_H1
sc_H1.EKS.Exp1_ACGTCAATCAGGATCT 4.01200865350927 9.65570351214761 sc_H1
sc_H1.EKS.Exp1_ACTGCTCAGCAGGTCA 5.36584518991674 9.88288685412759 sc_H1
sc_H1.EKS.Exp1_AGCGTCGCACTCAGGC 5.76628349863256 9.36538979144448 sc_H1
sc_H1.EKS.Exp1_AGCTCTCCACTTAAGC 5.15200851999486 10.0263938579118 sc_H1
sc_H1.EKS.Exp1_AGTGAGGAGACATAAC 6.01910303674901 9.48609444232339 sc_H1
sc_H1.EKS.Exp1_ATAAGAGCACTACAGT 6.33743046365942 9.17685886950845 sc_H1
sc_H1.EKS.Exp1_CACTCCAGTACGACCC 4.96528099619115 10.07019516559 sc_H1
sc_H1.EKS.Exp1_CAGAATCAGTACGACG 5.42354773126806 10.0844821605241 sc_H1
sc_H1.EKS.Exp1_CCACTACTCCATTCTA 5.11247728906835 10.0514955195939 sc_H1
sc_H1.EKS.Exp1_CCCAGTTAGGTGCTTT 6.01070736490453 9.55323883624429 sc_H1
sc_H1.EKS.Exp1_CCGTACTTCCGTAGGC 5.4725122316953 9.51356884570474 sc_H1
sc_H1.EKS.Exp1_CCGTGGAAGGCGACAT 4.93796061121191 9.97690006823892 sc_H1
sc_H1.EKS.Exp1_CGACCTTCATAACCTG 5.70005081735815 9.75757023425454 sc_H1
sc_H1.EKS.Exp1_CTCAGAACAATCAGAA 5.62063454233373 9.14742275805825 sc_H1
sc_H1.EKS.Exp1_GACGGCTGTAAACACA 5.33518694483007 10.0105476054704 sc_H1
sc_H1.EKS.Exp1_GACTAACAGCGATCCC 4.15334032617773 9.73243519397134 sc_H1
sc_H1.EKS.Exp1_GACTAACAGGTGATAT 4.72667740427221 9.92281338305825 sc_H1
sc_H1.EKS.Exp1_GAGCAGAAGCCACGCT 5.70439814172948 9.6302308711564 sc_H1
sc_H1.EKS.Exp1_GAGCAGACAGTCACTA 5.26649569116796 9.19058415027017 sc_H1
sc_H1.EKS.Exp1_GCATGATAGGTGTGGT 5.77125643335546 9.87109276385659 sc_H1
sc_H1.EKS.Exp1_GCGCAACGTACCGTTA 5.58141134821142 9.52733418078775 sc_H1
sc_H1.EKS.Exp1_GGGAATGGTAAGAGGA 5.08495234094823 9.63657948108071 sc_H1
sc_H1.EKS.Exp1_GGGCACTCATTTGCCC 5.05235432230199 9.83623406024331 sc_H1
sc_H1.EKS.Exp1_GGTGCGTGTACCAGTT 6.13008211694921 9.36937996478433 sc_H1
sc_H1.EKS.Exp1_GGTGCGTTCTGATACG 4.73723648630346 10.0251388225114 sc_H1
sc_H1.EKS.Exp1_GTCTCGTAGCACCGCT 4.66406439386571 9.89334961505288 sc_H1
sc_H1.EKS.Exp1_GTCTCGTGTCTCTCGT 5.22790907465185 9.70032402606362 sc_H1
sc_H1.EKS.Exp1_TCAACGAAGAAGAAGC 6.30933950983251 9.57906147570962 sc_H1
sc_H1.EKS.Exp1_TCGGTAACATGCAACT 4.21567677103246 10.0406884822404 sc_H1
sc_H1.EKS.Exp1_TGTGGTAAGAGCTATA 5.2653589113828 9.96680828662271 sc_H1
sc_H1.EKS.Exp1_TTTGTCAAGGGCTTCC 5.11227224909032 9.9403943690812 sc_H1
sc_H1.EKS.Exp1_AAATGCCGTAAAGGAG -8.23599101461207 -0.0987963554108709 sc_H1
sc_H1.EKS.Exp1_AAGCCGCTCCGCATCT -7.62434817708766 -1.99866786865836 sc_H1
sc_H1.EKS.Exp1_AAGTCTGCACCAGATT -8.58140708364283 -1.98775950340873 sc_H1
sc_H1.EKS.Exp1_ACACCGGGTCTCCACT -10.0064950124148 -1.62094810871726 sc_H1
sc_H1.EKS.Exp1_ACGATACAGCTTATCG -7.82318974889552 3.16403028102273 sc_H1
sc_H1.EKS.Exp1_ACGTCAATCAGCAACT -7.18091346181666 -1.60433271793967 sc_H1
sc_H1.EKS.Exp1_ACTTGTTCATCGTCGG -7.65089227117335 3.18977638812417 sc_H1
sc_H1.EKS.Exp1_ACTTTCACACTTACGA -7.77865792669093 2.7456180724656 sc_H1
sc_H1.EKS.Exp1_AGAGCGAGTTGGTTTG -7.60477782644068 -1.93105259804374 sc_H1
sc_H1.EKS.Exp1_ATAAGAGCACCGATAT -8.91388942159449 -1.10509589581138 sc_H1
sc_H1.EKS.Exp1_ATAAGAGCATCCTAGA -7.69552327550684 -1.6623100367034 sc_H1
sc_H1.EKS.Exp1_ATAGACCAGTATTGGA -8.33625556386744 -0.950200172945318 sc_H1
sc_H1.EKS.Exp1_ATCATGGCAAGGACAC -7.82666398443018 -1.68455246357566 sc_H1
sc_H1.EKS.Exp1_ATCTGCCTCATGGTCA -7.21222402013575 -1.36110928921348 sc_H1
sc_H1.EKS.Exp1_ATTATCCCATAGGATA -7.88154460347926 -1.66009834675437 sc_H1
sc_H1.EKS.Exp1_ATTGGACTCGGTGTCG -8.37663127340113 -0.327629300638494 sc_H1
sc_H1.EKS.Exp1_CACATAGAGATGTTAG -8.03135682500636 -1.16743555931693 sc_H1
sc_H1.EKS.Exp1_CAGGTGCAGCACGCCT -7.68506480611598 -1.41878465084678 sc_H1
sc_H1.EKS.Exp1_CAGGTGCGTCACTTCC -9.37165976918971 1.09019347758645 sc_H1
sc_H1.EKS.Exp1_CCAGCGAAGAACAACT -7.6589288846377 -1.55010071663505 sc_H1
sc_H1.EKS.Exp1_CCATGTCAGTCTCAAC -7.99738122381007 -1.08186510471946 sc_H1
sc_H1.EKS.Exp1_CGTGTAATCTATCCCG -7.65689278997218 -1.60466054348594 sc_H1
sc_H1.EKS.Exp1_CTACACCGTAGCGCAA -7.28335334218775 -1.07722154526359 sc_H1
sc_H1.EKS.Exp1_CTACATTTCAATCTCT -8.02787209905421 -0.959050330206212 sc_H1
sc_H1.EKS.Exp1_CTGATCCAGGCTCATT -7.35013247884547 -0.88309410481101 sc_H1
sc_H1.EKS.Exp1_CTGCGGAGTCTTCTCG -10.0791192189578 -2.05356720356589 sc_H1
sc_H1.EKS.Exp1_CTGTGCTCATTGGGCC -7.22073556340968 -1.15983656315452 sc_H1
sc_H1.EKS.Exp1_CTTAACTCACCCAGTG -8.29120017446314 -1.83692410854941 sc_H1
sc_H1.EKS.Exp1_GAATGAAGTGTGAATA -10.1567492619876 -1.60107949642783 sc_H1
sc_H1.EKS.Exp1_GACCAATAGGAATGGA -8.34389258779322 -0.432178261562642 sc_H1
sc_H1.EKS.Exp1_GATCGCGCAGTGAGTG -7.59583140767848 3.32215854258889 sc_H1
sc_H1.EKS.Exp1_GCGACCAAGCATGGCA -8.60992766774928 -2.49279359249717 sc_H1
sc_H1.EKS.Exp1_GGATGTTCACCCATGG -7.68519498266016 -1.4965032663787 sc_H1
sc_H1.EKS.Exp1_GGATTACGTACAGACG -7.90742732442652 -1.68541506199485 sc_H1
sc_H1.EKS.Exp1_GGCGTGTCAGTATGCT -8.21278144277369 -1.17790749935752 sc_H1
sc_H1.EKS.Exp1_GGCTGGTGTTCGTCTC -9.607220186365 1.51647326083535 sc_H1
sc_H1.EKS.Exp1_GGGACCTTCGCAGGCT -7.67758466161524 -1.8303633060897 sc_H1
sc_H1.EKS.Exp1_GGTGCGTAGTTAAGTG -7.70208217061793 -1.96950724987632 sc_H1
sc_H1.EKS.Exp1_GTAACGTTCGAGAGCA -7.64181996740138 3.33622285457009 sc_H1
sc_H1.EKS.Exp1_GTACTCCCACGACTCG -7.64642239965235 3.25244804950112 sc_H1
sc_H1.EKS.Exp1_GTAGGCCCACTTAACG -7.80606843389308 2.74489924044961 sc_H1
sc_H1.EKS.Exp1_GTCATTTCATCAGTCA -8.17206241048609 -0.988231154962835 sc_H1
sc_H1.EKS.Exp1_GTCTTCGAGACCTAGG -8.90942431844508 -0.901469322725591 sc_H1
sc_H1.EKS.Exp1_GTCTTCGGTAGGCATG -7.01814700521266 -0.873748871370611 sc_H1
sc_H1.EKS.Exp1_GTGCGGTTCAGCTCGG -7.54822541631495 3.30458447070474 sc_H1
sc_H1.EKS.Exp1_GTGTTAGGTGGGTCAA -7.8582925931338 2.77285024257058 sc_H1
sc_H1.EKS.Exp1_GTTCATTTCGAACGGA -7.85965539373194 -1.54841712383872 sc_H1
sc_H1.EKS.Exp1_TAAGAGAAGATTACCC -7.3245463506106 -1.98118022350913 sc_H1
sc_H1.EKS.Exp1_TAAGAGACAGGTCGTC -9.61226989187037 -0.0736953847700924 sc_H1
sc_H1.EKS.Exp1_TAAGAGATCGCTTAGA -8.60549117482936 -0.0732886985534996 sc_H1
sc_H1.EKS.Exp1_TAAGTGCCAGCTTCGG -8.88405753530299 0.206180987075511 sc_H1
sc_H1.EKS.Exp1_TACGGATGTCCAGTTA -7.45181800283228 -1.77886012463218 sc_H1
sc_H1.EKS.Exp1_TACTCGCAGTGGAGTC -9.08429099477564 -0.114367830439863 sc_H1
sc_H1.EKS.Exp1_TACTCGCCATCAGTCA -7.69532777227198 -1.85455182461387 sc_H1
sc_H1.EKS.Exp1_TAGAGCTGTGCTCTTC -9.56961203969752 1.47038563819284 sc_H1
sc_H1.EKS.Exp1_TATGCCCTCGGCTACG -7.86833239949976 -1.45920017628318 sc_H1
sc_H1.EKS.Exp1_TCACAAGAGCTATGCT -7.40577746785914 -1.99883130459433 sc_H1
sc_H1.EKS.Exp1_TCATTACAGGCCCGTT -7.25321151174342 -1.14754358200675 sc_H1
sc_H1.EKS.Exp1_TCTGAGATCAACTCTT -7.87606955922877 -0.396890225693044 sc_H1
sc_H1.EKS.Exp1_TGAAAGATCATCTGTT -8.01012374318873 -1.63536516098624 sc_H1
sc_H1.EKS.Exp1_TGACTTTCAGGCGATA -8.39796306051051 -1.15023902325278 sc_H1
sc_H1.EKS.Exp1_TGAGGGACATGAACCT -8.40452624715602 -0.774309608026799 sc_H1
sc_H1.EKS.Exp1_TGCCAAAAGGCGACAT -7.58896972097193 -1.69254270462638 sc_H1
sc_H1.EKS.Exp1_TGCGCAGCATAGTAAG -7.90283538259303 -1.3023932304824 sc_H1
sc_H1.EKS.Exp1_TGCGTGGCAGCCTATA -8.55145598806178 -1.31502941517478 sc_H1
sc_H1.EKS.Exp1_TGTCCCATCTTGAGGT -9.64018107808863 1.28179117770547 sc_H1
sc_H1.EKS.Exp1_TTTATGCGTGGCGAAT -7.97959472097193 -1.2622685757125 sc_H1
sc_H1.EKS.Exp1_TTTGCGCAGAGGGATA -8.94899321950709 -0.903256091162023 sc_H1
sc_H1.EKS.Exp1_ACATGGTGTTACGGAG -6.43622256673609 -6.24297955898887 sc_H1
sc_H1.EKS.Exp1_ACCAGTAGTCACCTAA -6.36579944051539 -6.10656121639853 sc_H1
sc_H1.EKS.Exp1_ACGATACAGCACCGCT -6.50793982900416 -6.30603030590659 sc_H1
sc_H1.EKS.Exp1_ACTGCTCCAATAAGCA -6.17960263646876 -6.09346917538291 sc_H1
sc_H1.EKS.Exp1_AGAGTGGAGGCTAGCA -6.19793225683009 -6.0685110416854 sc_H1
sc_H1.EKS.Exp1_AGAGTGGCAGACGCAA -6.67974282659327 -6.41827586559897 sc_H1
sc_H1.EKS.Exp1_AGATCTGGTTTAGGAA -5.88429023183619 -5.76969817547446 sc_H1
sc_H1.EKS.Exp1_ATGCGATAGCAGGCTA -6.43828250325953 -6.24060252575522 sc_H1
sc_H1.EKS.Exp1_ATTGGACCACAACGTT -6.00317717946803 -5.86807301907187 sc_H1
sc_H1.EKS.Exp1_CAAGATCCACAGGAGT -6.50257636464869 -6.27644112972861 sc_H1
sc_H1.EKS.Exp1_CATATGGCATCTATGG -6.11934710897242 -5.95197299389487 sc_H1
sc_H1.EKS.Exp1_CCACGGAGTTCGTTGA -5.93717147268092 -5.82963803677207 sc_H1
sc_H1.EKS.Exp1_CCCATACAGCGATCCC -6.25426913656031 -6.0992088642562 sc_H1
sc_H1.EKS.Exp1_CGACTTCAGATATGCA -6.68535901464259 -6.46806338696128 sc_H1
sc_H1.EKS.Exp1_CGATCGGGTAGTAGTA -6.3920741216067 -6.2516918507064 sc_H1
sc_H1.EKS.Exp1_CTACACCGTCAATACC -6.23914290822779 -6.04154876141196 sc_H1
sc_H1.EKS.Exp1_CTGATAGGTCGCGTGT -5.97757483876978 -5.86749843029624 sc_H1
sc_H1.EKS.Exp1_CTGGTCTCAGAGTGTG -6.5973906651858 -6.34831050305015 sc_H1
sc_H1.EKS.Exp1_CTGGTCTGTTCAGGCC -6.40275956548487 -6.14355185894614 sc_H1
sc_H1.EKS.Exp1_CTTACCGTCAGAAATG -6.13481427587306 -5.97818282513266 sc_H1
sc_H1.EKS.Exp1_CTTGGCTTCTTGGGTA -6.33696462072169 -6.04880097775107 sc_H1
sc_H1.EKS.Exp1_GATCGTAGTGTCTGAT -6.12144948400294 -5.96488431362754 sc_H1
sc_H1.EKS.Exp1_GCACATACATCAGTAC -6.25404597677027 -6.09942487148887 sc_H1
sc_H1.EKS.Exp1_GCACTCTGTGACTCAT 2.58383296571935 8.84844967456216 sc_H1
sc_H1.EKS.Exp1_GCAGTTACACTCAGGC -6.64640666402613 -6.43801167873984 sc_H1
sc_H1.EKS.Exp1_GCCAAATTCGTCTGCT -6.08342887319361 -6.0421643581832 sc_H1
sc_H1.EKS.Exp1_GCTGCTTGTCTGGTCG -5.9943633214358 -5.80780557064658 sc_H1
sc_H1.EKS.Exp1_GGTGAAGTCATTGCCC -6.23152400411402 -6.22974446682578 sc_H1
sc_H1.EKS.Exp1_TACCTTAAGCAGCCTC -6.15805579580103 -6.09350589184409 sc_H1
sc_H1.EKS.Exp1_TCAGATGTCCACGCAG -7.1854729787234 -6.59844211010581 sc_H1
sc_H1.EKS.Exp1_TCAGGATCAATCGAAA -6.38479567922389 -6.2328119602645 sc_H1
sc_H1.EKS.Exp1_TCAGGATCACTTGGAT -6.03487826741969 -5.95306018261557 sc_H1
sc_H1.EKS.Exp1_TCAGGATCATGCCCGA -6.04967881597315 -5.93492511181479 sc_H1
sc_H1.EKS.Exp1_TCGCGTTGTTACGACT -6.55450202382838 -6.38564685253745 sc_H1
sc_H1.EKS.Exp1_TCGGTAAGTCTCCCTA -5.96912576116358 -5.85678628353721 sc_H1
sc_H1.EKS.Exp1_TCGTACCTCTTATCTG -10.1338324681643 2.65474912257546 sc_H1
sc_H1.EKS.Exp1_TCTGAGAGTCGCATAT -6.33810426152979 -6.18667081265098 sc_H1
sc_H1.EKS.Exp1_TCTGGAAAGACCGGAT -6.18900491155421 -6.0547228184188 sc_H1
sc_H1.EKS.Exp1_TGATTTCTCGGCATCG -6.59303141988551 -6.33086589245444 sc_H1
sc_H1.EKS.Exp1_TGCACCTGTACTCAAC -6.22411538518702 -6.03032401470786 sc_H1
sc_H1.EKS.Exp1_TGGCGCAAGATGCCTT -6.64505578435694 -6.42712596325522 sc_H1
sc_H1.EKS.Exp1_TTGTAGGCAGACTCGC -6.18266679204737 -5.99238351254111 sc_H1
sc_H1.EKS.Exp1_TTGTAGGGTTCCGGCA -6.26154805578028 -6.10433104900962 sc_H1
sc_H1.EKS.Exp1_CATGCCTTCATAAAGG 2.83284162126745 -0.762465271040258 sc_H1
sc_H1.EKS.Exp1_CATGGCGCAAGTCTAC 2.41065834604467 -0.388401481195745 sc_H1
sc_H1.EKS.Exp1_CGACTTCAGTGACATA 2.87213777147497 -0.665318163915929 sc_H1
sc_H1.EKS.Exp1_GAAATGAAGGACTGGT 2.21350835405553 -0.359619620128927 sc_H1
sc_H1.EKS.Exp1_GATTCAGTCGAGAGCA 3.88349293314184 0.202932474330607 sc_H1
sc_H1.EKS.Exp1_GCATGATTCCATGCTC 2.91081188760961 -0.694751235529241 sc_H1
sc_H1.EKS.Exp1_GCTGCAGGTTTGACAC 4.69320105158056 -0.858541461511907 sc_H1
sc_H1.EKS.Exp1_TAAACCGGTCCAGTTA 4.48267696939672 -4.58855489163047 sc_H1
sc_H1.EKS.Exp1_TACTTACGTATATGAG 2.42292688928808 -0.249580043240842 sc_H1
sc_H1.EKS.Exp1_TGCCCTAAGTTGCAGG 4.07474135004247 -0.319207819982824 sc_H1
sc_H1.EKS.Exp1_TGGGCGTTCCCTCAGT 4.05218361459936 -1.53592303661948 sc_H1
sc_H1.EKS.Exp1_TTAGGACTCCCACTTG 4.51270960413183 -3.81637457279807 sc_H1
sc_H1.EKS.Exp1_AACCATGAGGATTCGG 3.88879726968969 9.58881756396646 sc_H1
sc_H1.EKS.Exp1_AACTCAGTCTGTTGAG 5.83200262628759 9.56310841174478 sc_H1
sc_H1.EKS.Exp1_ACAGCTATCACATAGC 5.22636126123632 9.82612415881509 sc_H1
sc_H1.EKS.Exp1_ACCGTAAAGGCCCTTG 6.13014601312841 9.34321877093667 sc_H1
sc_H1.EKS.Exp1_ACCTTTAGTGAGTATA 4.10665415369237 9.66987320514077 sc_H1
sc_H1.EKS.Exp1_ACTGTCCCAGATGGCA 5.79512642465795 8.75589653582925 sc_H1
sc_H1.EKS.Exp1_AGTCTTTAGCGTAATA 4.21379993997777 9.95187946887368 sc_H1
sc_H1.EKS.Exp1_CAAGTTGTCTCCAGGG 5.85924433313573 8.90787884326333 sc_H1
sc_H1.EKS.Exp1_CACCTTGTCAAAGACA 5.08813379846776 9.80972763629312 sc_H1
sc_H1.EKS.Exp1_CCCAATCGTCCATCCT 5.06456183038915 9.69626614184732 sc_H1
sc_H1.EKS.Exp1_CCCAATCTCAACACGT 5.87325953088964 9.37014290423745 sc_H1
sc_H1.EKS.Exp1_CCCAGTTCACCAGTTA 4.89235447488988 10.289171186403 sc_H1
sc_H1.EKS.Exp1_CCGTACTGTTCCGGCA 5.99552963815893 9.04051682086343 sc_H1
sc_H1.EKS.Exp1_CTCTAATTCGGAAACG 5.4011502131101 9.99372288318032 sc_H1
sc_H1.EKS.Exp1_CTGCTGTTCGAATGCT 4.47158287607397 10.1372928294694 sc_H1
sc_H1.EKS.Exp1_GAAACTCTCCGTCAAA 4.95623682581151 9.48847672076577 sc_H1
sc_H1.EKS.Exp1_GAAATGAGTTGGACCC 5.36360453211034 9.91647049517984 sc_H1
sc_H1.EKS.Exp1_GAATAAGGTTGCGCAC 6.12633942209447 9.14020153613443 sc_H1
sc_H1.EKS.Exp1_GACGTTAAGAATGTTG 5.15799234949316 9.78650566668862 sc_H1
sc_H1.EKS.Exp1_GCATGTAGTGATAAGT 5.11446236215795 9.81815144152993 sc_H1
sc_H1.EKS.Exp1_GCGCCAAGTTATCGGT 6.11121939264501 9.41045376391763 sc_H1
sc_H1.EKS.Exp1_GCGCGATAGTAACCCT 5.1266722544309 9.0865182551896 sc_H1
sc_H1.EKS.Exp1_GGAACTTTCATCACCC 5.78102491937841 8.94393059344644 sc_H1
sc_H1.EKS.Exp1_GGACAAGGTTTACTCT 5.99900959573949 9.09172531695718 sc_H1
sc_H1.EKS.Exp1_GGACATTAGTAGCGGT 6.05226992212499 9.5102882060563 sc_H1
sc_H1.EKS.Exp1_GTCACGGGTGGCCCTA 4.8002824648496 10.1703529033219 sc_H1
sc_H1.EKS.Exp1_GTGCATACACGTTGGC 6.17574690424169 9.12699791522378 sc_H1
sc_H1.EKS.Exp1_GTTACAGTCAGCTCTC 6.15705679498876 9.32345387072915 sc_H1
sc_H1.EKS.Exp1_TACTCGCCAATCAGAA 5.98526953302587 9.21997448535318 sc_H1
sc_H1.EKS.Exp1_TGGCCAGAGTCAAGCG 5.20021723352636 10.0505666408097 sc_H1
sc_H1.EKS.Exp1_TTAGGCAGTCTTCGTC 4.68661068521703 9.24455353350991 sc_H1
sc_H1.EKS.Exp1_TTCTACATCAGGTTCA 4.77513264261449 9.46187779040689 sc_H1
sc_H1.EKS.Exp1_TTTACTGGTGTTGAGG 4.87817667566503 8.85072132678384 sc_H1
sc_H1.EKS.Exp1_AACGTTGAGTCGATAA -7.63285256780421 -0.750275346323308 sc_H1
sc_H1.EKS.Exp1_AACTTTCCAAGTCATC -8.75545741475855 -0.66839489607459 sc_H1
sc_H1.EKS.Exp1_AAGTCTGAGGCCCTTG -8.07287742055689 -0.24286352364665 sc_H1
sc_H1.EKS.Exp1_AATCGGTAGACGCACA -7.75566960729395 -0.297881933733281 sc_H1
sc_H1.EKS.Exp1_ACACCGGAGTACGACG -8.84676410115992 0.175884631589594 sc_H1
sc_H1.EKS.Exp1_ACCAGTATCTTTAGGG -8.8750252858523 0.411984679416361 sc_H1
sc_H1.EKS.Exp1_ACGATGTGTTCGCTAA -8.76145697988307 0.499995437577906 sc_H1
sc_H1.EKS.Exp1_ACGCCGATCCGTTGTC -7.45165683187281 0.0230424079453379 sc_H1
sc_H1.EKS.Exp1_ACGGAGAGTAAAGTCA -7.15472651876246 -0.383607867046651 sc_H1
sc_H1.EKS.Exp1_ACGTCAACAAGCCCAC -8.92487765706812 -0.411006304308233 sc_H1
sc_H1.EKS.Exp1_ACTGAACAGATGCCTT -8.38238192952906 0.141593826130572 sc_H1
sc_H1.EKS.Exp1_ACTGAGTGTGAGTGAC -8.24406005300318 -0.279246928974447 sc_H1
sc_H1.EKS.Exp1_AGGCCACCATGCAATC -9.06174708761012 0.301394370511714 sc_H1
sc_H1.EKS.Exp1_AGTGAGGTCCAGTAGT -7.884160055292 0.044069294944945 sc_H1
sc_H1.EKS.Exp1_ATCATGGTCGTTTATC -8.48647262014186 -0.143681730016527 sc_H1
sc_H1.EKS.Exp1_CAACCAAGTAGGACAC -8.48751307882105 0.333201644138041 sc_H1
sc_H1.EKS.Exp1_CACACAATCCACGCAG -8.81054736532008 0.478579965547267 sc_H1
sc_H1.EKS.Exp1_CACATAGAGTTACCCA -8.11123753942286 -0.194865914865789 sc_H1
sc_H1.EKS.Exp1_CACTCCAAGAGCTTCT -7.16297627843653 -0.820099505468664 sc_H1
sc_H1.EKS.Exp1_CACTCCAGTCTCTCGT -8.25992728627955 -0.922188731714544 sc_H1
sc_H1.EKS.Exp1_CACTCCATCCGAACGC -8.19409800924098 0.146911529020014 sc_H1
sc_H1.EKS.Exp1_CAGTAACCAGTTCATG -8.30915118612086 -0.139630998357591 sc_H1
sc_H1.EKS.Exp1_CATCGGGTCCTTTCGG -8.42984343923365 0.164056507066432 sc_H1
sc_H1.EKS.Exp1_CATTATCAGTGCAAGC -8.21621371663844 -0.726444157644567 sc_H1
sc_H1.EKS.Exp1_CATTATCAGTGCCATT -8.77975894368922 0.331568357661906 sc_H1
sc_H1.EKS.Exp1_CCCTCCTAGAGTCTGG -8.26953936971461 0.466782358602229 sc_H1
sc_H1.EKS.Exp1_CCGTGGAAGCAGACTG -7.41723348058497 -0.948249372526464 sc_H1
sc_H1.EKS.Exp1_CGAGCCATCGAGAGCA -8.87960482991969 0.0584808635866076 sc_H1
sc_H1.EKS.Exp1_CGATGTAGTCCGAACC -9.24818755544459 0.145943281367961 sc_H1
sc_H1.EKS.Exp1_CGTGAGCAGACGCACA -7.91951848424708 -0.819673332258519 sc_H1
sc_H1.EKS.Exp1_CGTTAGAAGAAACCGC -8.13775206960475 -0.365618768020925 sc_H1
sc_H1.EKS.Exp1_CTAGTGAAGGGTATCG -8.12853814519679 -0.519592049404439 sc_H1
sc_H1.EKS.Exp1_CTAGTGACAGGATTGG -7.74989797033106 1.4058713588273 sc_H1
sc_H1.EKS.Exp1_CTCATTATCCAAGCCG -8.89076568044459 0.461804536298457 sc_H1
sc_H1.EKS.Exp1_CTGAAACAGTCTCCTC -7.6473379269961 -0.632271739527044 sc_H1
sc_H1.EKS.Exp1_CTGCGGAAGCCCGAAA -8.86489058889186 0.53938075633401 sc_H1
sc_H1.EKS.Exp1_CTGTGCTCATGCCTTC -8.79136706746852 0.405142304614726 sc_H1
sc_H1.EKS.Exp1_CTGTGCTGTGATAAGT -8.05482674993311 0.191262346819583 sc_H1
sc_H1.EKS.Exp1_CTTCTCTTCTTTAGTC -8.46248675740992 -0.217706668063459 sc_H1
sc_H1.EKS.Exp1_GAAACTCTCTGAAAGA -7.37461329854762 -0.930415007158574 sc_H1
sc_H1.EKS.Exp1_GACACGCCACAGCGTC -8.125699533594 0.129334611014071 sc_H1
sc_H1.EKS.Exp1_GACGTGCAGAAAGTGG -7.36363889135157 -0.844277652784643 sc_H1
sc_H1.EKS.Exp1_GACTAACAGGAGTCTG -8.01968337453639 -0.0301494960332483 sc_H1
sc_H1.EKS.Exp1_GATCGATGTCTTCGTC -8.12738276876246 0.155376074031535 sc_H1
sc_H1.EKS.Exp1_GATGAGGTCACAAACC -9.90453196920191 -0.323826524301824 sc_H1
sc_H1.EKS.Exp1_GCACATAAGAAGGTGA -8.36524630941187 -0.100514377340135 sc_H1
sc_H1.EKS.Exp1_GCATGCGCAATCACAC -8.13791133321559 0.20786088438386 sc_H1
sc_H1.EKS.Exp1_GCATGTATCTCTAAGG -8.61183501638209 0.0502408567225367 sc_H1
sc_H1.EKS.Exp1_GCTGCGAGTGTGGCTC -8.70037032521998 0.516752806619349 sc_H1
sc_H1.EKS.Exp1_GGATGTTGTGATGTCT -8.07875443853175 -0.137687246187982 sc_H1
sc_H1.EKS.Exp1_GGGTCTGAGGAGTACC -8.64582206167018 -0.451115759893712 sc_H1
sc_H1.EKS.Exp1_GGTGCGTCAGCGTTCG -8.40622092641627 -0.208106073423681 sc_H1
sc_H1.EKS.Exp1_GGTGCGTGTTAGGGTG -8.58620215810572 0.378797558263484 sc_H1
sc_H1.EKS.Exp1_GTAACTGGTGTCGCTG -7.29914332784449 -0.608192953153905 sc_H1
sc_H1.EKS.Exp1_GTGCATAAGTACATGA -7.18877412236964 -0.814820083662328 sc_H1
sc_H1.EKS.Exp1_TACACGATCAATAAGG -7.84451104558741 -0.716149422212896 sc_H1
sc_H1.EKS.Exp1_TACAGTGTCTGTTTGT -8.76581622518336 0.278140721038523 sc_H1
sc_H1.EKS.Exp1_TACGGATTCCGCGGTA -7.48877812780177 -0.868886264845189 sc_H1
sc_H1.EKS.Exp1_TACTCATAGAGTACCG -8.60453177846705 0.509816733316127 sc_H1
sc_H1.EKS.Exp1_TATCTCATCGGCCGAT -8.13699246801173 -0.0108192850494951 sc_H1
sc_H1.EKS.Exp1_TCAGCAACACAGCGTC -8.6511826650027 0.336328503802958 sc_H1
sc_H1.EKS.Exp1_TCTTTCCGTGCTGTAT -7.14516068853175 -0.736659320875463 sc_H1
sc_H1.EKS.Exp1_TGAGCCGTCCTTGACC -7.94314147390162 0.0674847188746363 sc_H1
sc_H1.EKS.Exp1_TGCACCTCATCTGGTA -8.52793647207057 -0.278324591800031 sc_H1
sc_H1.EKS.Exp1_TGGTTCCAGCTACCTA -8.38886119283473 -0.101707762911376 sc_H1
sc_H1.EKS.Exp1_TGTATTCGTACAGTGG -8.24351550496852 -0.285279768391904 sc_H1
sc_H1.EKS.Exp1_TGTTCCGTCGGTTAAC -7.81227017797266 -0.399910899683294 sc_H1
sc_H1.EKS.Exp1_TTGCGTCAGACGCTTT -8.22453929342066 0.112500992730799 sc_H1
sc_H1.EKS.Exp1_TTGGCAAGTCAATACC -8.07535315908228 -0.926056357904729 sc_H1
sc_H1.EKS.Exp1_TTTGCGCGTACGACCC -7.48681498922144 -0.74361816315299 sc_H1
sc_H1.EKS.Exp1_AACGTTGGTAGGAGTC -2.95283676542079 -4.00786021618491 sc_H1
sc_H1.EKS.Exp1_AAGGTTCAGGCATGTG -2.04192294038569 -2.34948233036643 sc_H1
sc_H1.EKS.Exp1_ACATCAGGTCGGCATC -3.18351484693324 -3.69286898045188 sc_H1
sc_H1.EKS.Exp1_ACGGCCAGTTGCCTCT -3.89599300779139 -3.5113444652999 sc_H1
sc_H1.EKS.Exp1_ACGGGCTAGCTGCCCA -3.10506416715418 -3.91244223980552 sc_H1
sc_H1.EKS.Exp1_ACTTACTTCGGCCGAT -3.27555252469813 -3.67616251377707 sc_H1
sc_H1.EKS.Exp1_AGCAGCCTCAGTTGAC -2.66424466527735 -3.52389624981528 sc_H1
sc_H1.EKS.Exp1_AGCTCTCTCCCATTAT -3.17444087423121 -3.6516101685012 sc_H1
sc_H1.EKS.Exp1_AGGGTGAAGTCACGCC -2.84833122648036 -3.99464443592673 sc_H1
sc_H1.EKS.Exp1_AGTGAGGGTGGACGAT -3.14227987684046 -3.76816037563926 sc_H1
sc_H1.EKS.Exp1_ATGGGAGAGTTGCAGG -2.93624116338526 -4.10976127056724 sc_H1
sc_H1.EKS.Exp1_CAACCAAGTATATGAG -2.53114272512232 -2.88588789372092 sc_H1
sc_H1.EKS.Exp1_CAAGTTGGTAGAGGAA -10.7395043507937 3.2499429854905 sc_H1
sc_H1.EKS.Exp1_CACACTCGTTCAGACT -3.25378824628626 -1.54234281448966 sc_H1
sc_H1.EKS.Exp1_CACAGTAGTAGCACGA -3.05528355993067 -3.63759663967734 sc_H1
sc_H1.EKS.Exp1_CACATAGGTTTCGCTC -3.60133768476283 -2.91046431927329 sc_H1
sc_H1.EKS.Exp1_CATCAAGTCTGGCGAC -3.60562397397791 -3.88767031101829 sc_H1
sc_H1.EKS.Exp1_CCGGGATTCGACCAGC -3.3025441304568 -1.51674631504661 sc_H1
sc_H1.EKS.Exp1_CGGTTAAGTTAGATGA -3.37034012235438 -3.30766538052207 sc_H1
sc_H1.EKS.Exp1_CTGCTGTAGCCAGGAT -3.2315926686648 -3.6332083073104 sc_H1
sc_H1.EKS.Exp1_CTTACCGTCGAGAGCA -2.67577172673976 -3.97231892017966 sc_H1
sc_H1.EKS.Exp1_GACGCGTTCTGCGGCA -2.93956185735499 -4.10245278744346 sc_H1
sc_H1.EKS.Exp1_GACTACAAGAGTGAGA -3.1934166089419 -1.65220931439048 sc_H1
sc_H1.EKS.Exp1_GACTGCGTCCTCAACC -3.28974486745631 -4.04480389027244 sc_H1
sc_H1.EKS.Exp1_GCGGGTTGTCAGAATA -2.67393065847193 -3.3202462521041 sc_H1
sc_H1.EKS.Exp1_GGCGTGTAGTCTCAAC -3.2841115132693 -1.30791381268149 sc_H1
sc_H1.EKS.Exp1_GGGATGACAGGTGGAT -3.19679023183619 -1.76716020969993 sc_H1
sc_H1.EKS.Exp1_TAAGAGAGTGTGGTTT -2.62041832364832 -3.62346962360984 sc_H1
sc_H1.EKS.Exp1_TACTCGCGTTTAGCTG -3.09181953824793 -4.0229673710311 sc_H1
sc_H1.EKS.Exp1_TCGAGGCTCCCAAGAT -3.28769017614161 -3.87760880856162 sc_H1
sc_H1.EKS.Exp1_TGAGCATAGTAAGTAC -3.60036565221583 -3.99751094250327 sc_H1
sc_H1.EKS.Exp1_TGCGGGTAGCTCCTCT -3.17423654950892 -4.04245499043113 sc_H1
sc_H1.EKS.Exp1_TTCTACATCCAGGGCT -1.78352452672755 -1.98698678879386 sc_H1
sc_H1.EKS.Exp1_AACGTTGTCGATCCCT 4.98868845545019 10.1774634990251 sc_H1
sc_H1.EKS.Exp1_AAGCCGCGTATTCTCT 5.11182402216161 10.3978213939225 sc_H1
sc_H1.EKS.Exp1_ACAGCCGGTGCAACGA 4.94908855997289 10.0710382136857 sc_H1
sc_H1.EKS.Exp1_ACATCAGAGACAAGCC 5.34111975275243 10.3336457881486 sc_H1
sc_H1.EKS.Exp1_ACGCCAGCAGGTCGTC 3.85595987879003 9.84215828509683 sc_H1
sc_H1.EKS.Exp1_ACGCCGAAGTGTCCCG 5.50982998453344 10.3851384791886 sc_H1
sc_H1.EKS.Exp1_ACGGAGACAAGGGTCA 5.43645285211767 10.4237279567277 sc_H1
sc_H1.EKS.Exp1_AGAGTGGGTTTAGGAA 5.50645683847631 10.218258825258 sc_H1
sc_H1.EKS.Exp1_AGCATACTCGGTCTAA 5.68595312677587 10.1572742137467 sc_H1
sc_H1.EKS.Exp1_AGGGTGATCTGTTTGT 4.67026089273656 10.2813596400773 sc_H1
sc_H1.EKS.Exp1_AGTGTCACACTGAAGG 4.6983651980039 10.2989205989396 sc_H1
sc_H1.EKS.Exp1_ATAGACCAGGGATGGG 5.51236008249486 10.1671514186417 sc_H1
sc_H1.EKS.Exp1_ATTGGTGTCAGCGATT 4.81348608576025 10.3313426646745 sc_H1
sc_H1.EKS.Exp1_CAAGATCGTGGCCCTA 4.62993811212743 9.71539494128579 sc_H1
sc_H1.EKS.Exp1_CACATTTAGCTATGCT 5.20051191889013 9.46783157916421 sc_H1
sc_H1.EKS.Exp1_CACTCCATCGCCTGAG 5.13749598108495 10.0650386485612 sc_H1
sc_H1.EKS.Exp1_CAGCAGCAGGGCTTGA 6.15992115579809 9.64421555133218 sc_H1
sc_H1.EKS.Exp1_CAGCAGCGTCTGCGGT 5.44041775308813 10.4550447139298 sc_H1
sc_H1.EKS.Exp1_CATCCACGTAAACCTC 5.5649251803037 10.2150582942521 sc_H1
sc_H1.EKS.Exp1_CATGGCGGTGTCCTCT 5.85354612909521 9.8042277965104 sc_H1
sc_H1.EKS.Exp1_CATGGCGTCTTAACCT 5.74983738504613 9.65986248584146 sc_H1
sc_H1.EKS.Exp1_CCAATCCAGCCCAGCT 5.63460348688329 10.0826558742082 sc_H1
sc_H1.EKS.Exp1_CCTTCCCCAAGACGTG 4.75871656976903 8.96832844348306 sc_H1
sc_H1.EKS.Exp1_CGAATGTGTCTAGTGT 4.47073458276952 9.86533638568276 sc_H1
sc_H1.EKS.Exp1_CGAGCACGTAAAGTCA 2.83889387689794 8.98579117389077 sc_H1
sc_H1.EKS.Exp1_CGATGGCAGAGACTAT 5.23891399942602 10.038025823549 sc_H1
sc_H1.EKS.Exp1_CGCGTTTGTTAAAGTG 4.98804949365819 10.4036855372941 sc_H1
sc_H1.EKS.Exp1_CGCTATCGTTTACTCT 5.2001733645078 9.87288185687417 sc_H1
sc_H1.EKS.Exp1_CGCTTCACAGATGAGC 5.01834629617895 10.181221929506 sc_H1
sc_H1.EKS.Exp1_CGGAGCTGTCAGAAGC 5.20748661600317 10.4170932445084 sc_H1
sc_H1.EKS.Exp1_CTCGGGACACAGTCGC 5.6114864214536 10.1534404429948 sc_H1
sc_H1.EKS.Exp1_CTCGTACCATGCTAGT 4.94051550470556 10.1329536113297 sc_H1
sc_H1.EKS.Exp1_CTGCCTACACATCTTT 4.96140812479223 10.3884143504655 sc_H1
sc_H1.EKS.Exp1_GACGCGTTCCTAGAAC 4.37397144876684 9.95578381152505 sc_H1
sc_H1.EKS.Exp1_GACGTGCGTGTGTGCC 5.01474760614599 10.2510041865861 sc_H1
sc_H1.EKS.Exp1_GACGTTAGTCGAAAGC 4.96828602396215 9.9327907237565 sc_H1
sc_H1.EKS.Exp1_GATGAGGTCAGGTAAA 5.6458635195371 10.2929038676774 sc_H1
sc_H1.EKS.Exp1_GATGAGGTCTTTCCTC 5.30989311777318 10.0911311778581 sc_H1
sc_H1.EKS.Exp1_GATGCTAGTTCGTTGA 4.99388502680028 10.3754214915788 sc_H1
sc_H1.EKS.Exp1_GCACATATCGCTGATA 5.14639710031713 10.0517253551042 sc_H1
sc_H1.EKS.Exp1_GCGCCAATCACCAGGC 5.44770811639989 10.3923444423234 sc_H1
sc_H1.EKS.Exp1_GGACATTGTCCAGTAT 3.93932436548437 9.6043462428605 sc_H1
sc_H1.EKS.Exp1_GGAGCAACAAGCTGAG 5.4718026980039 9.98495480151528 sc_H1
sc_H1.EKS.Exp1_GGGTTGCCATTTCAGG 4.30941246591772 9.81238552661294 sc_H1
sc_H1.EKS.Exp1_GGTGCGTAGCGCTCCA 4.80889080606664 9.95492550464028 sc_H1
sc_H1.EKS.Exp1_GTGGGTCTCCCTTGCA 4.9934673174497 10.3330611857926 sc_H1
sc_H1.EKS.Exp1_TAAACCGCAGGACCCT 4.03221653543676 9.81770607562417 sc_H1
sc_H1.EKS.Exp1_TACCTTATCGTATCAG 5.10803173624242 10.3971709880387 sc_H1
sc_H1.EKS.Exp1_TACTTGTCACAAGCCC 4.41815851770605 9.96875855059976 sc_H1
sc_H1.EKS.Exp1_TAGACCACACTATCTT 4.86957024179662 10.0907277736222 sc_H1
sc_H1.EKS.Exp1_TATTACCAGTGCTGCC 5.3632502421018 10.3829288157975 sc_H1
sc_H1.EKS.Exp1_TGACAACTCCGCATAA 4.96324537836278 10.0722865733659 sc_H1
sc_H1.EKS.Exp1_TGAGAGGTCTGCCAGG 4.1106023653623 9.82944676013345 sc_H1
sc_H1.EKS.Exp1_TGCTACCAGGGCTTGA 4.7748074396726 10.2794894847428 sc_H1
sc_H1.EKS.Exp1_TGGACGCCAGGATTGG 5.3133382662412 10.2004394206559 sc_H1
sc_H1.EKS.Exp1_TGGTTCCTCGCCAAAT 5.43675421320165 10.3203410777604 sc_H1
sc_H1.EKS.Exp1_TGTATTCGTCTCCCTA 5.6185688837644 9.99533650012368 sc_H1
sc_H1.EKS.Exp1_TTCGAAGAGAACAACT 5.36961983286108 10.2513818416154 sc_H1
sc_H1.EKS.Exp1_TTCTCAAGTGATAAAC 5.0676803454038 10.3360080394303 sc_H1
sc_H1.EKS.Exp1_TTGACTTAGAGCAATT 5.23482464395727 10.3740157756364 sc_H1
sc_H1.EKS.Exp1_AACTCAGAGTAGTGCG 4.86290024362768 9.01233097644204 sc_H1
sc_H1.EKS.Exp1_AAGGCAGAGCAACGGT 5.37045429788793 9.21937462420816 sc_H1
sc_H1.EKS.Exp1_ACACCCTAGTTACCCA 6.4206905230161 9.00235745044107 sc_H1
sc_H1.EKS.Exp1_ACGATACAGGAGTAGA 3.88002108179296 9.45420452685708 sc_H1
sc_H1.EKS.Exp1_ACTTGTTCATCCGCGA 5.76257036768163 8.81720825763101 sc_H1
sc_H1.EKS.Exp1_ACTTTCAAGCTTCGCG 5.83588074289526 9.00806233020181 sc_H1
sc_H1.EKS.Exp1_AGAGTGGAGTGTCTCA 4.67830179773534 9.2543763789689 sc_H1
sc_H1.EKS.Exp1_AGCGTATAGTCAATAG 4.23394678674901 9.3008155498063 sc_H1
sc_H1.EKS.Exp1_AGCTCCTCATCCGTGG 5.27890680872167 8.6795529994523 sc_H1
sc_H1.EKS.Exp1_AGCTTGACACGACGAA 5.47418259226049 8.54122253985757 sc_H1
sc_H1.EKS.Exp1_AGGCCACAGTGCCAGA 5.73470209680761 8.57914444537515 sc_H1
sc_H1.EKS.Exp1_AGGTCATAGAGGTACC 5.98126410089696 9.11837574572915 sc_H1
sc_H1.EKS.Exp1_ATAAGAGTCACATGCA 4.56867931925024 9.17419048877114 sc_H1
sc_H1.EKS.Exp1_ATGGGAGAGTTAAGTG 5.579462991583 9.57252499194497 sc_H1
sc_H1.EKS.Exp1_ATTACTCGTAGCACGA 5.94220732294286 8.71279522509927 sc_H1
sc_H1.EKS.Exp1_ATTGGTGAGGCCCTTG 3.84784077249731 9.37103268237466 sc_H1
sc_H1.EKS.Exp1_CAACCTCGTAGGCTGA 5.23009584985937 8.93448921771401 sc_H1
sc_H1.EKS.Exp1_CAGCATAAGGTGGGTT 4.85617111765111 9.31650158496255 sc_H1
sc_H1.EKS.Exp1_CAGCGACGTGAAAGAG 4.72325228296484 9.29445168109292 sc_H1
sc_H1.EKS.Exp1_CAGCGACTCCCAACGG 4.94996212564672 9.33632465930337 sc_H1
sc_H1.EKS.Exp1_CCCAGTTTCAGAGCTT 5.17062996469701 9.02895638079995 sc_H1
sc_H1.EKS.Exp1_CCGGGATAGATGCGAC 5.64497421823705 8.582739797548 sc_H1
sc_H1.EKS.Exp1_CCGTTCAAGCGGATCA 5.81214665018285 9.18048187823648 sc_H1
sc_H1.EKS.Exp1_CCTATTAGTTTAGGAA 4.16228579126562 9.87711998553628 sc_H1
sc_H1.EKS.Exp1_CGACCTTCACGGCTAC 4.77587078653539 9.22535797686929 sc_H1
sc_H1.EKS.Exp1_CGAGCACAGGATGTAT 4.74693869196142 9.22986981006021 sc_H1
sc_H1.EKS.Exp1_CGTGTCTAGTGTACCT 3.90486239038671 9.74084755511636 sc_H1
sc_H1.EKS.Exp1_CTACGTCAGATGTCGG 5.14788244806493 8.88488861651773 sc_H1
sc_H1.EKS.Exp1_CTCACACCAAGCCGCT 5.09093712412084 8.69699474902505 sc_H1
sc_H1.EKS.Exp1_CTCGAGGGTTCCATGA 4.46614454828466 9.28287598224038 sc_H1
sc_H1.EKS.Exp1_CTCGTCAAGGGTTTCT 5.6558003290769 9.56952091784829 sc_H1
sc_H1.EKS.Exp1_CTCTAATGTCCGTGAC 5.98478029810155 8.94661804767007 sc_H1
sc_H1.EKS.Exp1_CTCTACGTCATGCTCC 6.12767933450902 9.07368370623941 sc_H1
sc_H1.EKS.Exp1_CTGAAACTCTCTTGAT 6.03546999536718 9.29541966052407 sc_H1
sc_H1.EKS.Exp1_CTGAAGTAGACTGGGT 5.22536848627294 8.76802631945962 sc_H1
sc_H1.EKS.Exp1_CTGATAGCACCGTTGG 4.4696431025144 9.48626324267739 sc_H1
sc_H1.EKS.Exp1_CTGATAGCATCACGTA 5.77222012125219 8.54807850451821 sc_H1
sc_H1.EKS.Exp1_CTTCTCTTCTCAAACG 4.26571558557714 9.56982513995523 sc_H1
sc_H1.EKS.Exp1_GACTGCGTCTATCGCC 4.5738363131162 9.04345127673501 sc_H1
sc_H1.EKS.Exp1_GAGCAGATCGTTGCCT 5.85910843454565 8.98113533587808 sc_H1
sc_H1.EKS.Exp1_GATCGCGGTGTATGGG 4.69027708612646 9.41953846545571 sc_H1
sc_H1.EKS.Exp1_GCACTCTAGACTGTAA 5.30328129373754 8.73575398059243 sc_H1
sc_H1.EKS.Exp1_GCAGCCAGTATAAACG 5.10078857980932 9.2179298076188 sc_H1
sc_H1.EKS.Exp1_GCGCAACCATCCCACT 5.78385876260961 9.07937332721109 sc_H1
sc_H1.EKS.Exp1_GCTGCAGCAGGCTGAA 5.39583347879613 8.87383743853921 sc_H1
sc_H1.EKS.Exp1_GCTGGGTGTTCGGGCT 4.05361841760839 9.35369869799966 sc_H1
sc_H1.EKS.Exp1_GCTTCCATCTTCATGT 4.25910757623876 9.43566414447183 sc_H1
sc_H1.EKS.Exp1_GGAGCAATCTCTAAGG 6.35304401956762 9.2187204036271 sc_H1
sc_H1.EKS.Exp1_GGATGTTAGCCCTAAT 5.92854164682592 9.24652096362466 sc_H1
sc_H1.EKS.Exp1_GGGATGAAGTACGACG 4.62644909464086 9.08741470904702 sc_H1
sc_H1.EKS.Exp1_GGTGTTACAAGGACAC 3.91092251383031 9.40027710528726 sc_H1
sc_H1.EKS.Exp1_GTACGTATCCTTTCGG 6.10015295587743 9.06770035357827 sc_H1
sc_H1.EKS.Exp1_GTCACAAGTCCAGTTA 4.87097500406469 9.75117775531167 sc_H1
sc_H1.EKS.Exp1_GTTACAGAGAGGTAGA 5.45755957208837 8.79031368823403 sc_H1
sc_H1.EKS.Exp1_TAAGAGACACGCATCG 5.59578178964818 9.13219162555093 sc_H1
sc_H1.EKS.Exp1_TACTTGTAGAATAGGG 5.75540159784521 9.15149876208657 sc_H1
sc_H1.EKS.Exp1_TAGACCACAGATGAGC 4.47378729425634 9.81184670062417 sc_H1
sc_H1.EKS.Exp1_TAGTTGGCACGACGAA 5.04779671274389 8.71510407061929 sc_H1
sc_H1.EKS.Exp1_TCACAAGCACAGGTTT 5.46738146387304 9.20557304950112 sc_H1
sc_H1.EKS.Exp1_TCGCGTTCAGCGATCC 4.87065456949438 9.15012547107095 sc_H1
sc_H1.EKS.Exp1_TGAGAGGAGACCGGAT 5.56854008280004 9.33570858569497 sc_H1
sc_H1.EKS.Exp1_TGAGGGAAGGCGCTCT 5.21537779413427 8.93041988940591 sc_H1
sc_H1.EKS.Exp1_TGCCAAAGTAGGGTAC 5.77212570749486 9.21297833056802 sc_H1
sc_H1.EKS.Exp1_TGCCCATCATGCCACG 5.2099447115537 8.99065395923013 sc_H1
sc_H1.EKS.Exp1_TGCTACCAGTCACGCC 4.15336369119848 9.50726982684487 sc_H1
sc_H1.EKS.Exp1_TGGTTAGAGCAGCGTA 2.55518101297582 8.77495953173989 sc_H1
sc_H1.EKS.Exp1_TGTGGTATCCAAACAC 4.47540854059423 9.37335678668374 sc_H1
sc_H1.EKS.Exp1_TGTGTTTGTGCACCAC 5.91521833978857 8.47297951312417 sc_H1
sc_H1.EKS.Exp1_TTCTCAAGTCTCAACA 5.03879784189428 8.72511574359292 sc_H1
sc_H1.EKS.Exp1_TTGCGTCTCCGTTGTC 5.1676559313413 9.34704777331704 sc_H1
sc_H1.EKS.Exp1_AACTCAGTCTGCTTGC -3.07082535184657 -11.7946634617293 sc_H1
sc_H1.EKS.Exp1_AATCGGTTCTACTCAT -3.90346075452601 -11.3867369022811 sc_H1
sc_H1.EKS.Exp1_ACCCACTCACCTGGTG -3.95998026288783 -10.8714399662459 sc_H1
sc_H1.EKS.Exp1_AGTAGTCAGCACAGGT -1.64044250406062 -11.3859014835799 sc_H1
sc_H1.EKS.Exp1_AGTTGGTCAATGTAAG -4.07227302945887 -11.5547304478133 sc_H1
sc_H1.EKS.Exp1_ATCTGCCGTACTCGCG -4.02855612195765 -11.8247204151595 sc_H1
sc_H1.EKS.Exp1_ATGCGATAGAGGACGG -3.85967399038111 -11.8448496189559 sc_H1
sc_H1.EKS.Exp1_CAACTAGCAAAGGAAG -2.06672622121607 -11.2080822315658 sc_H1
sc_H1.EKS.Exp1_CACATAGCACTTCGAA -4.75520850576197 -11.2831106510604 sc_H1
sc_H1.EKS.Exp1_CATGCCTGTTGATTGC -3.39394141591822 -11.6664142933333 sc_H1
sc_H1.EKS.Exp1_CCTACACAGCTGCGAA -2.36355973638331 -11.2697372761214 sc_H1
sc_H1.EKS.Exp1_CGCTGGAGTGTTCTTT -3.24220658696925 -11.5272226658309 sc_H1
sc_H1.EKS.Exp1_CGCTTCAGTCTAGGTT -4.01612283147608 -11.3716507282699 sc_H1
sc_H1.EKS.Exp1_CGGACACTCCTTTCGG -2.33038355268275 -11.5774326649154 sc_H1
sc_H1.EKS.Exp1_CTAACTTCAACTTGAC -3.97854830182826 -11.09240249066 sc_H1
sc_H1.EKS.Exp1_CTCACACAGCTGTCTA 0.100699083435187 -11.6347790089095 sc_H1
sc_H1.EKS.Exp1_CTCATTAAGCAGATCG -3.13234545148646 -11.7214622822249 sc_H1
sc_H1.EKS.Exp1_CTCTAATAGTCAAGGC -2.51731969274317 -11.7074642506087 sc_H1
sc_H1.EKS.Exp1_CTGAAGTTCGATGAGG -2.95001937307154 -11.5910940494979 sc_H1
sc_H1.EKS.Exp1_CTGCCTAAGTCAAGCG -4.95206738866602 -11.6673498478377 sc_H1
sc_H1.EKS.Exp1_CTTAACTTCGCCAAAT -2.43256713308131 -12.011929544493 sc_H1
sc_H1.EKS.Exp1_CTTACCGAGTGGACGT -3.81608749784266 -11.049620660826 sc_H1
sc_H1.EKS.Exp1_GACGTTACACATCCGG -4.01489616788661 -11.5342693653548 sc_H1
sc_H1.EKS.Exp1_GATCAGTGTTCGTGAT -4.08415128148829 -10.8673143711532 sc_H1
sc_H1.EKS.Exp1_GATCGTAGTACAAGTA -4.78965093053614 -11.672706636473 sc_H1
sc_H1.EKS.Exp1_GATGAGGGTCTTTCAT -3.76680756963526 -10.9856844273055 sc_H1
sc_H1.EKS.Exp1_GCCAAATCAAGTAGTA -2.45246149457728 -11.6557684269393 sc_H1
sc_H1.EKS.Exp1_GCTGCAGTCGGAAACG -2.41130782521998 -11.4544697132552 sc_H1
sc_H1.EKS.Exp1_GCTTCCATCACGAAGG -1.86453701413905 -11.1658621159041 sc_H1
sc_H1.EKS.Exp1_GGACAAGAGGGCTTCC -3.45395947850977 -11.0188360538924 sc_H1
sc_H1.EKS.Exp1_GGCAATTGTCTCACCT -2.42797805227076 -12.1984234180892 sc_H1
sc_H1.EKS.Exp1_GTCAAGTTCCTGTAGA -5.46148158468043 -11.4331856098617 sc_H1
sc_H1.EKS.Exp1_TACAGTGGTGAAGGCT -4.19433070577418 -11.351119073912 sc_H1
sc_H1.EKS.Exp1_TCAGGATCAGCATACT -0.878587676656595 -11.4082622852767 sc_H1
sc_H1.EKS.Exp1_TCGAGGCCATGTCGAT -2.04059816755091 -11.0333509769881 sc_H1
sc_H1.EKS.Exp1_TCTCATAAGCTAGTTC -3.57176066793238 -11.6795540180648 sc_H1
sc_H1.EKS.Exp1_TGAGAGGAGGCTAGCA -4.10077120221888 -12.0869036045516 sc_H1
sc_H1.EKS.Exp1_TGGCTGGAGAGGTTGC -3.43281771100794 -11.6049232807601 sc_H1
sc_H1.EKS.Exp1_TTGAACGCAAAGTCAA -1.4257450238589 -11.4293423023666 sc_H1
sc_H1.EKS.Exp1_AACTCCCAGGCTAGAC 5.4765314921018 9.09168049426431 sc_H1
sc_H1.EKS.Exp1_AACTCTTAGGTGCACA 5.70601843439306 9.02602669329995 sc_H1
sc_H1.EKS.Exp1_AAGGTTCTCGTTGACA 5.33701513849462 9.2476510676896 sc_H1
sc_H1.EKS.Exp1_ACGATACGTGGTACAG 5.53896282755102 9.00996586413735 sc_H1
sc_H1.EKS.Exp1_ACGCCGACACCACGTG 5.58234881006444 9.6145419749772 sc_H1
sc_H1.EKS.Exp1_ACGTCAATCGCCGTGA 4.50159977518285 9.16645332904214 sc_H1
sc_H1.EKS.Exp1_AGAGCGATCGGATGGA 4.51711033426488 9.3644313487565 sc_H1
sc_H1.EKS.Exp1_AGCAGCCAGAGCCTAG 5.5775828226682 9.19143005938882 sc_H1
sc_H1.EKS.Exp1_AGCAGCCGTACAGTTC 5.3589253290769 9.70074364276284 sc_H1
sc_H1.EKS.Exp1_AGCGTATGTAGCACGA 4.98571632944311 8.8619088801896 sc_H1
sc_H1.EKS.Exp1_AGGCCGTCACCAACCG 5.03984688364233 8.70972057910318 sc_H1
sc_H1.EKS.Exp1_AGGCCGTTCGAACTGT 5.84279869638647 8.85517975421304 sc_H1
sc_H1.EKS.Exp1_AGGGTGAGTGTGGTTT 4.37467096887792 9.13579174609536 sc_H1
sc_H1.EKS.Exp1_ATGGGAGCACAGGTTT 5.60579918466772 9.36323353381509 sc_H1
sc_H1.EKS.Exp1_ATTGGACGTAGCAAAT 5.35965870462621 8.77998634906167 sc_H1
sc_H1.EKS.Exp1_CAGATCAGTTCCACGG 5.03966997705663 8.94818779559487 sc_H1
sc_H1.EKS.Exp1_CAGTAACGTAGCCTCG 5.45332859598363 9.00759407611245 sc_H1
sc_H1.EKS.Exp1_CCTTTCTCAGGACGTA 5.53940914713109 8.73737999530191 sc_H1
sc_H1.EKS.Exp1_CGACTTCGTATATGGA 5.96091173731054 9.34807011218423 sc_H1
sc_H1.EKS.Exp1_CGATCGGAGTACCGGA 5.5903477533933 9.76438995929116 sc_H1
sc_H1.EKS.Exp1_CGGAGTCGTTCCCGAG 4.53446529947484 9.41235729785318 sc_H1
sc_H1.EKS.Exp1_CGGGTCACACAGCCCA 4.5296115740415 9.52848431201333 sc_H1
sc_H1.EKS.Exp1_GACTGCGCACTCAGGC 5.8858709200498 9.29510494799966 sc_H1
sc_H1.EKS.Exp1_GAGTCCGTCACATACG 5.35429905496801 8.89886280627603 sc_H1
sc_H1.EKS.Exp1_GCGCAACTCGCGCCAA 4.54280518137182 9.2282361659562 sc_H1
sc_H1.EKS.Exp1_GCTCTGTAGAGGGATA 5.43639420114721 9.54912182422036 sc_H1
sc_H1.EKS.Exp1_GCTGCGAGTAAGTTCC 4.02820585809911 9.50464722247476 sc_H1
sc_H1.EKS.Exp1_GCTTGAAAGTGTTAGA 4.13096378885473 9.87771317096109 sc_H1
sc_H1.EKS.Exp1_GGAATAATCGTTGACA 4.12553928934301 9.53282829852456 sc_H1
sc_H1.EKS.Exp1_GGACAAGCAAGAAGAG 5.23962353311742 9.28906532855386 sc_H1
sc_H1.EKS.Exp1_GGAGCAAAGTGACATA 5.20860813699926 8.93685719104165 sc_H1
sc_H1.EKS.Exp1_GGCTGGTGTTGGTGGA 4.21608255945409 9.43810268969888 sc_H1
sc_H1.EKS.Exp1_TAGTGGTAGTACGATA 4.93334244333471 8.83610149951333 sc_H1
sc_H1.EKS.Exp1_TCGTAGAGTACCCAAT 5.40409849725927 8.76175972552651 sc_H1
sc_H1.EKS.Exp1_TGCCAAAGTAGCGTCC 4.64123724542821 9.14269062610025 sc_H1
sc_H1.EKS.Exp1_TGCCCATTCCTCAACC 5.6261668070432 8.89807793231362 sc_H1
sc_H1.EKS.Exp1_TGCGGGTAGGACACCA 4.06910084329809 9.45007607074136 sc_H1
sc_H1.EKS.Exp1_TGGCTGGGTCACTGGC 5.12236403070653 9.3423309001481 sc_H1
sc_H1.EKS.Exp1_TGTGTTTTCTTCCTTC 5.73736189447607 9.42766663165444 sc_H1
sc_H1.EKS.Exp1_TTATGCTTCGTTTGCC 3.95827959619726 9.55597015948648 sc_H1
sc_H1.EKS.Exp1_TTCCCAGTCTCCAGGG 5.18365048013891 9.07369801135415 sc_H1
sc_H1.EKS.Exp1_TTTGGTTAGGCAAAGA 5.35208653055395 9.42319676013345 sc_H1
sc_H1.EKS.Exp1_AACTCTTTCATAAAGG -4.12530447400843 -11.0388393726791 sc_H1
sc_H1.EKS.Exp1_ACACCGGTCGGCTTGG -4.9272451535586 -11.6732406940902 sc_H1
sc_H1.EKS.Exp1_ACGGGCTAGCCAACAG -4.50185204900538 -11.7968893375838 sc_H1
sc_H1.EKS.Exp1_AGCTTGATCTGTCTAT -4.10464311994349 -11.4667711582625 sc_H1
sc_H1.EKS.Exp1_AGGCCGTGTCAAAGCG -1.90020085729395 -11.2808046665633 sc_H1
sc_H1.EKS.Exp1_AGGTCCGTCCGTAGGC -4.60060836232935 -11.5232754078353 sc_H1
sc_H1.EKS.Exp1_ATCATCTGTGATAAGT -4.09223557866847 -11.3928594913924 sc_H1
sc_H1.EKS.Exp1_CACAAACCAAGCCGTC -2.84853245176112 -10.8424539890731 sc_H1
sc_H1.EKS.Exp1_CACACCTAGCTAGTGG -3.18649341024195 -11.7873421040023 sc_H1
sc_H1.EKS.Exp1_CACATAGAGAGTAATC -2.64680696882044 -11.6397810306991 sc_H1
sc_H1.EKS.Exp1_CAGAATCTCAATCACG -2.29506398595606 -11.075406106993 sc_H1
sc_H1.EKS.Exp1_CATGACAGTCACACGC -3.73476935781275 -11.86118033795 sc_H1
sc_H1.EKS.Exp1_CCTTTCTCAGGGTACA -1.9795996085528 -11.0252552357162 sc_H1
sc_H1.EKS.Exp1_CGGACACAGCTGCAAG -3.58010293401515 -11.4286938038314 sc_H1
sc_H1.EKS.Exp1_CTGCGGAAGACTACAA -4.06639315046107 -11.7583217945541 sc_H1
sc_H1.EKS.Exp1_GATTCAGGTCGGCATC -2.85953856862818 -10.9895038929427 sc_H1
sc_H1.EKS.Exp1_GCAGTTAGTTACCAGT -2.71992660917079 -10.90121940045 sc_H1
sc_H1.EKS.Exp1_GCCTCTATCAGTTCGA -3.74697066701685 -10.9480743732894 sc_H1
sc_H1.EKS.Exp1_GCGCGATTCAAGCCTA -3.53622342504298 -11.2022695866073 sc_H1
sc_H1.EKS.Exp1_GCTGCTTGTACGCTGC -3.61919499791895 -12.1262379017318 sc_H1
sc_H1.EKS.Exp1_GGGAATGTCTCTAGGA -3.996699823511 -11.0051966038192 sc_H1
sc_H1.EKS.Exp1_GGGCATCCAAAGTCAA -4.0105941430453 -11.0628061619247 sc_H1
sc_H1.EKS.Exp1_GGTGCGTCATCGATTG -3.18231059469019 -11.2443762150252 sc_H1
sc_H1.EKS.Exp1_GTAGTCATCCCAGGTG -2.33883572973048 -11.0906315174544 sc_H1
sc_H1.EKS.Exp1_GTCATTTGTAGCTAAA -3.08652998365199 -11.7231159534896 sc_H1
sc_H1.EKS.Exp1_TAGAGCTCACCGGAAA -2.97002960599696 -11.4604444828475 sc_H1
sc_H1.EKS.Exp1_TATGCCCCACATCCGG -4.1055476800326 -11.2546091404403 sc_H1
sc_H1.EKS.Exp1_TCAGGATGTAGGAGTC -2.21010042585169 -11.3954992619002 sc_H1
sc_H1.EKS.Exp1_TGTATTCAGCGAAGGG -3.49287058271205 -11.7402096119369 sc_H1
sc_H1.EKS.Exp1_TTCCCAGCACATGACT -3.57551170743739 -10.8277559605086 sc_H1
sc_H1.EKS.Exp1_AACTCTTTCCTATGTT 7.4820017679807 1.9647514495408 sc_H1
sc_H1.EKS.Exp1_AAGCCGCAGCTAGGCA 7.2899441584226 2.72200390429849 sc_H1
sc_H1.EKS.Exp1_AAGCCGCGTAAAGTCA 2.14592336260045 0.399034437850657 sc_H1
sc_H1.EKS.Exp1_ACGATGTCACGACTCG 7.44637201868261 2.45845958323831 sc_H1
sc_H1.EKS.Exp1_ACGCCGACAATGACCT 1.83903335176671 0.541059699968043 sc_H1
sc_H1.EKS.Exp1_ACTTTCAGTACGACCC 2.19459174715246 0.0225084918891818 sc_H1
sc_H1.EKS.Exp1_AGGGATGGTCTTGTCC 2.1788966520902 0.437267211393061 sc_H1
sc_H1.EKS.Exp1_AGTGGGACACACCGAC 2.19131063066686 0.378572699741068 sc_H1
sc_H1.EKS.Exp1_ATCCGAAAGTGGTAAT 2.18735121332372 0.313795623496714 sc_H1
sc_H1.EKS.Exp1_ATCCGAAGTCAAGCGA 6.7806873186704 -0.238788205071744 sc_H1
sc_H1.EKS.Exp1_ATTCTACGTCACACGC 1.97405146204198 -0.194751250430402 sc_H1
sc_H1.EKS.Exp1_CAAGTTGCAAGGACTG 2.17903755747045 0.45978679986352 sc_H1
sc_H1.EKS.Exp1_CACCAGGAGCTCTCGG 7.50055168710912 1.90504500003213 sc_H1
sc_H1.EKS.Exp1_CCACCTAAGGGCTTCC 7.20955465875829 2.03975483508462 sc_H1
sc_H1.EKS.Exp1_CGAGAAGAGGTGCTAG 6.06436680399145 7.83773180575723 sc_H1
sc_H1.EKS.Exp1_CGAGAAGTCAACACAC 7.56502579294408 2.32829782100076 sc_H1
sc_H1.EKS.Exp1_CGATTGAGTGAACCTT 2.15912340723241 -0.050222332112883 sc_H1
sc_H1.EKS.Exp1_CGCGGTATCAAAGACA 2.02534864984716 -0.149569096847829 sc_H1
sc_H1.EKS.Exp1_CGTCTACCAGTAAGCG 7.55815552316869 2.2404808673417 sc_H1
sc_H1.EKS.Exp1_CGTGTAATCCGCATAA 7.57018755518163 2.30746313662881 sc_H1
sc_H1.EKS.Exp1_CTAGCCTCAAGACACG 7.64769171320165 2.04761048884744 sc_H1
sc_H1.EKS.Exp1_CTCTGGTAGAGTGACC 2.14803098283971 0.536387768701258 sc_H1
sc_H1.EKS.Exp1_CTTTGCGTCATGCAAC 1.96917270265783 -0.0698694054627985 sc_H1
sc_H1.EKS.Exp1_GAACCTAAGTGAACAT 2.08410237871374 0.512548235372248 sc_H1
sc_H1.EKS.Exp1_GATGAAATCCCGGATG 5.65234230600561 -0.98533448843604 sc_H1
sc_H1.EKS.Exp1_GCTCCTAAGACGCACA 7.51758049570287 1.93174537749642 sc_H1
sc_H1.EKS.Exp1_GCTCCTAAGCAGCGTA 1.95725415788854 -0.0480490255760222 sc_H1
sc_H1.EKS.Exp1_GGAAAGCTCTCAACTT 7.49466894708837 2.23616358371133 sc_H1
sc_H1.EKS.Exp1_GGGAGATCAGTAACGG 6.39385412775243 3.48524042697305 sc_H1
sc_H1.EKS.Exp1_GTACTTTTCAGAGGTG 7.26627777658666 2.62001844973916 sc_H1
sc_H1.EKS.Exp1_TACTTGTTCTCGTATT 6.93536232553686 1.50864442916268 sc_H1
sc_H1.EKS.Exp1_TATTACCAGCAGGCTA 2.16829632364477 0.358928171113673 sc_H1
sc_H1.EKS.Exp1_TCCCGATCACCGATAT 1.75429462038244 0.389697429851237 sc_H1
sc_H1.EKS.Exp1_TGAGCCGCATGGAATA 5.46890019022192 1.96492525668496 sc_H1
sc_H1.EKS.Exp1_TGATTTCGTAGAAGGA 2.12175201021398 0.222513613418284 sc_H1
sc_H1.EKS.Exp1_TTCTACATCTACGAGT 2.31373523317541 0.494721260980311 sc_H1
sc_H1.EKS.Exp1_TTTCCTCTCCGTTGTC 2.1630115374204 -0.117832640990075 sc_H1
sc_H1.EKS.Exp1_AACTGGTCATCCCACT 3.88982246957982 -0.340767267032918 sc_H1
sc_H1.EKS.Exp1_ACGGGTCTCCTTCAAT 7.66768072687353 1.75097951026315 sc_H1
sc_H1.EKS.Exp1_ACGTCAACATAAAGGT 3.32140563570226 -0.336240502878484 sc_H1
sc_H1.EKS.Exp1_ACTGATGTCGGTGTTA 6.53918217264379 0.0681156414901644 sc_H1
sc_H1.EKS.Exp1_ATCCACCAGATGCGAC 7.55200098596776 1.68887230487222 sc_H1
sc_H1.EKS.Exp1_CAAGATCGTGGGTCAA 7.69475601755346 1.63924964995736 sc_H1
sc_H1.EKS.Exp1_CCCAATCGTAAGTTCC 6.60535763345922 3.09072324366921 sc_H1
sc_H1.EKS.Exp1_CTACCCAAGGTTACCT 2.02372191988195 -0.595226439520177 sc_H1
sc_H1.EKS.Exp1_CTCTGGTTCCGGCACA 7.6650981768247 1.80614337058419 sc_H1
sc_H1.EKS.Exp1_CTGAAACGTTGGAGGT 8.37913464151586 1.39605256648416 sc_H1
sc_H1.EKS.Exp1_CTTACCGCATGAAGTA 6.59972761713232 1.68195387454385 sc_H1
sc_H1.EKS.Exp1_GCAGTTAGTGCGATAG 2.18842886530126 0.0452510091816813 sc_H1
sc_H1.EKS.Exp1_GCATGCGAGAGGACGG 7.31027697168554 2.44332620234841 sc_H1
sc_H1.EKS.Exp1_GCGAGAAGTCGCGAAA 7.44112204157079 1.57353576751107 sc_H1
sc_H1.EKS.Exp1_GCTCTGTTCTCTTGAT 7.46115397058691 1.99663969607705 sc_H1
sc_H1.EKS.Exp1_GCTGGGTCAGCTCGAC 7.42260407053197 1.99820133777017 sc_H1
sc_H1.EKS.Exp1_GCTGGGTTCTGTCAAG 7.22305201135839 2.17118021579141 sc_H1
sc_H1.EKS.Exp1_GGCTCGATCCATTCTA 7.26738403879369 2.53577896685952 sc_H1
sc_H1.EKS.Exp1_GGCTGGTGTAGCCTCG 1.64458619199956 0.398601588920298 sc_H1
sc_H1.EKS.Exp1_GTGCATAAGGCAATTA 7.60002564035619 1.26073524089212 sc_H1
sc_H1.EKS.Exp1_GTTCGGGTCACGCATA 3.09581612192357 -0.123145940586385 sc_H1
sc_H1.EKS.Exp1_TATGCCCCATGTCGAT 5.74379108988012 3.94197174640054 sc_H1
sc_H1.EKS.Exp1_TCCACACCATCGATGT 2.65950296961034 -0.172583314462957 sc_H1
sc_H1.EKS.Exp1_TCTCTAAGTTGGTTTG 2.30620978914464 0.587437478021327 sc_H1
sc_H1.EKS.Exp1_TCTGGAACACGTAAGG 7.05123518549169 1.47821387381906 sc_H1
sc_H1.EKS.Exp1_AACTGGTGTAAGGATT 6.0546245440122 9.05242916674966 sc_H1
sc_H1.EKS.Exp1_AAGCCGCAGAGTCTGG 4.9806499346372 8.7301835689103 sc_H1
sc_H1.EKS.Exp1_ACACTGAAGCTACCGC 5.99959658228124 9.20286461444253 sc_H1
sc_H1.EKS.Exp1_ACGGAGAAGATGGCGT 4.74061106287206 9.30901810260171 sc_H1
sc_H1.EKS.Exp1_AGAGCTTTCTTACCGC 4.86382006250585 9.17838379474038 sc_H1
sc_H1.EKS.Exp1_ATAGACCAGGCACATG 4.87304495416845 9.40070530505532 sc_H1
sc_H1.EKS.Exp1_ATCCGAACAGGGTTAG 5.38542460046972 8.79763218493814 sc_H1
sc_H1.EKS.Exp1_ATTGGACAGGCGATAC 4.92705677591527 9.36110302539224 sc_H1
sc_H1.EKS.Exp1_ATTGGACTCAAAGACA 5.07708738886083 9.46854302020425 sc_H1
sc_H1.EKS.Exp1_CAACTAGCAAAGAATC 4.39409445368017 10.0097350749528 sc_H1
sc_H1.EKS.Exp1_CACAAACGTTGGAGGT 5.36470411859716 9.04880043597573 sc_H1
sc_H1.EKS.Exp1_CAGCAGCAGTGTACCT 5.30922363840307 9.61726948352212 sc_H1
sc_H1.EKS.Exp1_CAGCCGAAGAAACCGC 4.94311140619482 9.8658094081437 sc_H1
sc_H1.EKS.Exp1_CAGTCCTAGTGACATA 5.41053484522069 9.15652653308267 sc_H1
sc_H1.EKS.Exp1_CAGTCCTTCCTTGACC 5.87105368219579 9.09653469653482 sc_H1
sc_H1.EKS.Exp1_CATGCCTCATCGGACC 5.19071434580053 8.91037174792642 sc_H1
sc_H1.EKS.Exp1_CCACCTAGTCCGTGAC 5.34842680536474 9.03657909961099 sc_H1
sc_H1.EKS.Exp1_CCACGGACAGCCTTTC 5.17041157327856 9.19255158038491 sc_H1
sc_H1.EKS.Exp1_CCACTACAGGTGTGGT 4.22887466989721 9.5394105586564 sc_H1
sc_H1.EKS.Exp1_CCGTGGACAAGAAAGG 4.77264116846288 9.46054264636392 sc_H1
sc_H1.EKS.Exp1_CGAACATCACGGATAG 4.84036396585668 9.12410732837075 sc_H1
sc_H1.EKS.Exp1_CGTAGCGGTCTAAAGA 5.92635582529272 9.30255409808511 sc_H1
sc_H1.EKS.Exp1_CGTAGGCGTACCGGCT 5.05214022241796 9.46049686999673 sc_H1
sc_H1.EKS.Exp1_GACGCGTGTTAGTGGG 5.35775040231908 9.64280029864663 sc_H1
sc_H1.EKS.Exp1_GGACATTAGTCCGTAT 5.44005631052221 9.26309963794107 sc_H1
sc_H1.EKS.Exp1_GGTGAAGGTCCATCCT 4.08643530451025 9.58907410235757 sc_H1
sc_H1.EKS.Exp1_GTAACGTCAAATACAG 5.86007593713964 8.47413155169839 sc_H1
sc_H1.EKS.Exp1_GTACTTTGTACGACCC 4.89912890039648 9.04216953845376 sc_H1
sc_H1.EKS.Exp1_TAAGTGCGTGCCTGCA 4.12040136896337 9.43210980029458 sc_H1
sc_H1.EKS.Exp1_TACGGATGTTAGTGGG 5.8794855936643 9.33784672351235 sc_H1
sc_H1.EKS.Exp1_TAGAGCTGTCGTGGCT 5.07554863535131 9.38120075793618 sc_H1
sc_H1.EKS.Exp1_TATTACCCAATTGCTG 5.75242756448949 9.1012830409562 sc_H1
sc_H1.EKS.Exp1_TCTGGAAGTACCGCTG 5.74084757410253 8.69608017535562 sc_H1
sc_H1.EKS.Exp1_TGAGCATGTGTTTGGT 5.34151838861669 9.23589226336831 sc_H1
sc_H1.EKS.Exp1_TGCGGGTCAACGATGG 4.98016499124731 9.03279110522622 sc_H1
sc_H1.EKS.Exp1_TGCGTGGAGGATGCGT 5.3450240954038 8.83851715655679 sc_H1
sc_H1.EKS.Exp1_TGGGCGTGTGATGCCC 5.2243170603391 9.23161694140786 sc_H1
sc_H1.EKS.Exp1_TGTCCCATCGAACGGA 5.48219584070409 9.78090378375405 sc_H1
sc_H1.EKS.Exp1_AAGACCTCAGCTGGCT 5.93395899378026 9.2044324550187 sc_H1
sc_H1.EKS.Exp1_AAGCCGCTCTAACCGA 5.03858851038183 8.88871666522378 sc_H1
sc_H1.EKS.Exp1_ACATCAGTCAAGGCTT 5.37424467645849 9.29263493152017 sc_H1
sc_H1.EKS.Exp1_ACATGGTGTGTTGGGA 5.54119633280004 9.39552303881997 sc_H1
sc_H1.EKS.Exp1_ACCAGTACACATTTCT 5.77872465692724 9.37235066027993 sc_H1
sc_H1.EKS.Exp1_ACTGAACCAAACCCAT 4.53437279306615 9.34817597003335 sc_H1
sc_H1.EKS.Exp1_ACTGTCCAGAGTCGGT 4.78953407846654 8.89077183337564 sc_H1
sc_H1.EKS.Exp1_ACTGTCCTCTTATCTG 5.53168581567968 8.84496780963296 sc_H1
sc_H1.EKS.Exp1_AGACGTTGTACTCTCC 5.37035749994482 9.35699173541421 sc_H1
sc_H1.EKS.Exp1_AGCTCCTTCAGGCGAA 5.69914339624609 9.63833519549722 sc_H1
sc_H1.EKS.Exp1_AGCTTGATCAGCTGGC 4.98408745371068 9.05494400592202 sc_H1
sc_H1.EKS.Exp1_AGGGATGAGTGAACAT 5.12306021295751 9.19324776263589 sc_H1
sc_H1.EKS.Exp1_AGTGAGGTCTTTAGGG 5.34109304987157 9.24982544513101 sc_H1
sc_H1.EKS.Exp1_AGTTGGTCAAGGCTCC 5.11676691614355 8.90760704608316 sc_H1
sc_H1.EKS.Exp1_ATCGAGTAGCGTAATA 5.74377440057958 9.56085392566079 sc_H1
sc_H1.EKS.Exp1_ATGTGTGAGAGCAATT 4.67166279398168 9.53759285540933 sc_H1
sc_H1.EKS.Exp1_ATTTCTGTCCCATTAT 5.96518515192235 8.98590847583169 sc_H1
sc_H1.EKS.Exp1_CACCACTTCCACTCCA 4.64129065118993 9.73004433246011 sc_H1
sc_H1.EKS.Exp1_CAGAGAGCATATGCTG 4.71630428873266 9.04251286120767 sc_H1
sc_H1.EKS.Exp1_CAGCCGACACATGGGA 4.96469019495214 9.21429535479898 sc_H1
sc_H1.EKS.Exp1_CATTCGCAGACAAGCC 5.8442163332578 8.91991898150796 sc_H1
sc_H1.EKS.Exp1_CCAGCGAAGCGTCTAT 5.25138710581029 8.62172981829995 sc_H1
sc_H1.EKS.Exp1_CCGTTCATCCTACAGA 5.76566933237279 9.20172401996011 sc_H1
sc_H1.EKS.Exp1_CCTCAGTTCAGTTCGA 4.09093426309789 9.44093224139566 sc_H1
sc_H1.EKS.Exp1_CGATCGGGTCAGATAA 5.39027021967138 9.56781765551919 sc_H1
sc_H1.EKS.Exp1_CGATTGATCAATAAGG 5.46063469492162 9.85974976153726 sc_H1
sc_H1.EKS.Exp1_CTAAGACGTTCCAACA 5.35071419321264 9.8688201579606 sc_H1
sc_H1.EKS.Exp1_CTACGTCGTTGATTCG 5.53798578821386 9.47091385455484 sc_H1
sc_H1.EKS.Exp1_CTAGCCTCAGCCTATA 4.94670628153051 9.36603352160806 sc_H1
sc_H1.EKS.Exp1_CTCACACAGCGTTTAC 5.04253052316869 9.4361972484147 sc_H1
sc_H1.EKS.Exp1_CTCGTCATCGTGGACC 4.7073869570371 9.49351021380776 sc_H1
sc_H1.EKS.Exp1_CTGATCCCACGGTTTA 5.81173275552953 9.12336536975259 sc_H1
sc_H1.EKS.Exp1_CTGGTCTCACAGACAG 4.4406518801328 9.90049549670571 sc_H1
sc_H1.EKS.Exp1_CTTCTCTAGACCACGA 4.04872559152807 9.44731995196694 sc_H1
sc_H1.EKS.Exp1_GAAGCAGAGCGTCTAT 4.21795033060277 9.50167843432778 sc_H1
sc_H1.EKS.Exp1_GACAGAGGTGTGAAAT 5.76334236704076 9.60632702441568 sc_H1
sc_H1.EKS.Exp1_GACCAATAGCTCCTTC 4.93775747858251 9.48235317798013 sc_H1
sc_H1.EKS.Exp1_GACGCGTCACGACTCG 4.67661808572973 9.0835303935563 sc_H1
sc_H1.EKS.Exp1_GACTAACGTAGCAAAT 5.87768601022924 8.50597092242593 sc_H1
sc_H1.EKS.Exp1_GACTGCGGTTCGCTAA 5.77719544016088 8.75855347247476 sc_H1
sc_H1.EKS.Exp1_GAGGTGAAGCTGAACG 3.77589438997472 9.41979309649819 sc_H1
sc_H1.EKS.Exp1_GATCAGTGTCGGCACT 5.16361902795995 9.23498436541909 sc_H1
sc_H1.EKS.Exp1_GATGAGGCACTTAACG 5.64202402673925 9.60356518359536 sc_H1
sc_H1.EKS.Exp1_GATTCAGGTAGGACAC 4.86094139658178 9.2610673579728 sc_H1
sc_H1.EKS.Exp1_GCGACCAGTGGCCCTA 4.4677891596433 9.57699486346597 sc_H1
sc_H1.EKS.Exp1_GCGCCAAAGCGTTGCC 4.99766825281347 9.43232437701577 sc_H1
sc_H1.EKS.Exp1_GGACAGAAGGAGTCTG 4.56040524088109 9.39252754779214 sc_H1
sc_H1.EKS.Exp1_GGATGTTCACTTCTGC 3.89721726022924 9.71155830951089 sc_H1
sc_H1.EKS.Exp1_GGCAATTGTTAGTGGG 5.35010527216161 9.07158276172036 sc_H1
sc_H1.EKS.Exp1_GGCGTGTTCCGTTGCT 5.4680561884519 9.45088955493325 sc_H1
sc_H1.EKS.Exp1_GGGTCTGTCCGCAAGC 5.72704123102392 8.81091591449136 sc_H1
sc_H1.EKS.Exp1_GGTGAAGGTCTGCCAG 5.14850758157934 8.94699379535073 sc_H1
sc_H1.EKS.Exp1_GTCACGGAGGTGCAAC 5.27318190180028 8.82458206744546 sc_H1
sc_H1.EKS.Exp1_GTCGGGTGTAGTACCT 5.93137930475439 9.06413075061196 sc_H1
sc_H1.EKS.Exp1_GTCGGGTTCAGTACGT 4.21603392206396 9.64646145434732 sc_H1
sc_H1.EKS.Exp1_GTGCAGCCACATAACC 4.4714193209287 9.18284031482095 sc_H1
sc_H1.EKS.Exp1_GTGGGTCTCCACGCAG 4.62272451959814 9.09183880420083 sc_H1
sc_H1.EKS.Exp1_GTGTGCGCAAAGTCAA 4.06616543375219 9.59863278003091 sc_H1
sc_H1.EKS.Exp1_GTGTGCGCAATGGTCT 4.83484171472753 9.01058193774575 sc_H1
sc_H1.EKS.Exp1_GTTCTCGTCAGTCAGT 4.96866701685155 8.7526673945939 sc_H1
sc_H1.EKS.Exp1_TACGGTAGTTACGGAG 5.92511747919286 9.41740223498696 sc_H1
sc_H1.EKS.Exp1_TCAATCTTCACTGGGC 3.71271537386144 9.44260784716958 sc_H1
sc_H1.EKS.Exp1_TCGAGGCGTATAATGG 4.73606871210302 9.28654572100991 sc_H1
sc_H1.EKS.Exp1_TCGCGTTGTGTTCGAT 5.7731041773435 8.94261070819253 sc_H1
sc_H1.EKS.Exp1_TCGGTAATCTGGTATG 5.52591274820531 9.3203935298478 sc_H1
sc_H1.EKS.Exp1_TCTGGAAAGGATATAC 5.45034788690771 9.1382932338273 sc_H1
sc_H1.EKS.Exp1_TCTTCGGCACTCAGGC 5.34718988977636 9.55328461261148 sc_H1
sc_H1.EKS.Exp1_TGACAACAGCCACGTC 4.45646093927587 9.25301357837075 sc_H1
sc_H1.EKS.Exp1_TGAGGGATCATAAAGG 5.33354614816869 8.76529976458901 sc_H1
sc_H1.EKS.Exp1_TGGTTAGTCCTCTAGC 5.49933861337865 9.26910492511148 sc_H1
sc_H1.EKS.Exp1_TTAGGACCAATGAATG 4.61845348917211 9.45322128863687 sc_H1
sc_H1.EKS.Exp1_TTGCCGTGTCAATACC 5.40726135812963 9.14178368182534 sc_H1
sc_H1.EKS.Exp1_TTTCCTCCACGCGAAA 5.86309956155981 9.74963661761636 sc_H1
sc_H1.EKS.Exp1_AAGCCGCAGTGCCATT -4.2612877026919 -10.6096592274154 sc_H1
sc_H1.EKS.Exp1_AAGTCTGCATCTCGCT -5.08571101583277 -11.1289244022811 sc_H1
sc_H1.EKS.Exp1_AATCCAGTCATGTGGT -3.29944564260279 -11.4282818165267 sc_H1
sc_H1.EKS.Exp1_ACACCAATCTGCCCTA -4.39616490758692 -10.5421295490707 sc_H1
sc_H1.EKS.Exp1_ACACCCTTCGGCCGAT -4.36497689641749 -11.6064682331527 sc_H1
sc_H1.EKS.Exp1_ACAGCCGTCCCTCAGT -3.80465651906764 -10.4928036060775 sc_H1
sc_H1.EKS.Exp1_ACAGCCGTCCGCATAA -3.03747369207179 -11.4014082279647 sc_H1
sc_H1.EKS.Exp1_ACATGGTCACATTTCT -4.25187589086329 -10.7060928669417 sc_H1
sc_H1.EKS.Exp1_ACCAGTATCGCAGGCT -4.15439392484461 -11.4095650043929 sc_H1
sc_H1.EKS.Exp1_ACGTCAAAGAGTTGGC -5.08734132207667 -10.8854732838119 sc_H1
sc_H1.EKS.Exp1_ACTTACTGTTAAGGGC -3.27591968930995 -10.8406076755965 sc_H1
sc_H1.EKS.Exp1_AGCATACAGACGCACA -3.53483272947108 -9.9125166264022 sc_H1
sc_H1.EKS.Exp1_ATCCACCGTAGTACCT -3.85673309720789 -10.4516716328109 sc_H1
sc_H1.EKS.Exp1_ATCCACCGTTTGTTTC -5.43227054036891 -10.6847458210433 sc_H1
sc_H1.EKS.Exp1_ATCTGCCCAGCCAATT -3.75897146619593 -10.1936750736678 sc_H1
sc_H1.EKS.Exp1_CAACCAACAATCAGAA -3.37248445905482 -11.7901439991439 sc_H1
sc_H1.EKS.Exp1_CAAGAAAAGTAGATGT -4.00301839269434 -9.85713008312827 sc_H1
sc_H1.EKS.Exp1_CACACTCTCATGCTCC -4.56785441793238 -10.6958990421737 sc_H1
sc_H1.EKS.Exp1_CACATAGAGTCTCGGC -4.11604405797755 -10.6923094120467 sc_H1
sc_H1.EKS.Exp1_CAGCTGGCATTGGTAC -5.05540515340601 -10.7495451298202 sc_H1
sc_H1.EKS.Exp1_CAGTAACTCATGTAGC -4.16119553006922 -10.5541849461043 sc_H1
sc_H1.EKS.Exp1_CATGGCGTCGGGAGTA -2.73590637601649 -11.0868711796249 sc_H1
sc_H1.EKS.Exp1_CCTACCAAGTCCTCCT -5.13923837102686 -10.2506742802108 sc_H1
sc_H1.EKS.Exp1_CCTAGCTGTAGAAGGA -3.63637043393885 -10.3487511005843 sc_H1
sc_H1.EKS.Exp1_CGATGTATCGGTCCGA -3.76063848890101 -10.4812298145736 sc_H1
sc_H1.EKS.Exp1_CGCGGTATCATCGGAT -4.57870532430445 -10.5865478840316 sc_H1
sc_H1.EKS.Exp1_CGGACACAGTTTAGGA -2.12490297712122 -10.4580335941756 sc_H1
sc_H1.EKS.Exp1_CGGAGCTTCATCGATG -0.941676928174844 -11.0676498737777 sc_H1
sc_H1.EKS.Exp1_CGTCTACGTTGTCGCG -4.53410817540919 -11.0532303181136 sc_H1
sc_H1.EKS.Exp1_CTAGCCTCAACTGCTA -4.9797206059817 -10.6072187748397 sc_H1
sc_H1.EKS.Exp1_CTCAGAAAGACTAAGT -4.31775142110621 -10.5058679905379 sc_H1
sc_H1.EKS.Exp1_CTCGTCAGTAAGTGGC -3.07488657392298 -10.8193540897811 sc_H1
sc_H1.EKS.Exp1_CTCTAATCATCACGTA -3.75057555593287 -10.136402162596 sc_H1
sc_H1.EKS.Exp1_CTGAAACAGCTAAACA -5.04537774480616 -10.8550644245589 sc_H1
sc_H1.EKS.Exp1_CTGCCTATCACGATGT -5.30451585210597 -10.7805900898421 sc_H1
sc_H1.EKS.Exp1_GAAATGAAGATCTGAA -3.55939437307154 -10.1716251697982 sc_H1
sc_H1.EKS.Exp1_GAAATGATCGCAAACT -3.05712009824549 -10.7911825504745 sc_H1
sc_H1.EKS.Exp1_GATCAGTCAAGCGATG -4.76124287999903 -11.1199226704085 sc_H1
sc_H1.EKS.Exp1_GATCAGTTCTGCAGTA -4.14395262159144 -10.4123573627914 sc_H1
sc_H1.EKS.Exp1_GATCGCGCAGTGGAGT -3.51288010038172 -10.3756304111922 sc_H1
sc_H1.EKS.Exp1_GATGCTACATCCGCGA -5.58283902562891 -10.3834877338851 sc_H1
sc_H1.EKS.Exp1_GCCAAATTCGGTGTTA -3.73868442930018 -10.1534548130477 sc_H1
sc_H1.EKS.Exp1_GCTCCTACAGCCTGTG -3.23978949941432 -11.8233290043319 sc_H1
sc_H1.EKS.Exp1_GCTTCCAGTCGCTTTC -4.30752993978297 -11.3624391880477 sc_H1
sc_H1.EKS.Exp1_GGAGCAACACCCAGTG -4.72235442556178 -10.3138084736312 sc_H1
sc_H1.EKS.Exp1_GGATGTTTCCGGCACA -3.33486868299281 -10.201551469847 sc_H1
sc_H1.EKS.Exp1_GGGATGAAGAACAACT -4.02843381322657 -10.571686777159 sc_H1
sc_H1.EKS.Exp1_GTCAAGTTCTCGAGTA -4.81910945333277 -10.8037042942489 sc_H1
sc_H1.EKS.Exp1_GTCACAACACATTAGC -2.95473767675196 -10.9925937977279 sc_H1
sc_H1.EKS.Exp1_GTCGTAACATACCATG -5.11778165258204 -10.6950092640365 sc_H1
sc_H1.EKS.Exp1_GTGAAGGGTCAGGACA -4.24218846715724 -11.2490663853133 sc_H1
sc_H1.EKS.Exp1_GTGCGGTAGAGGACGG -2.56799699224268 -10.7402916279281 sc_H1
sc_H1.EKS.Exp1_TAAGAGATCTGATTCT -5.3492274419192 -11.2658014622176 sc_H1
sc_H1.EKS.Exp1_TACCTATTCAGGTTCA -3.70636273778712 -10.5750665989364 sc_H1
sc_H1.EKS.Exp1_TACTTACTCTCTTATG -5.19327737249171 -10.7116155949081 sc_H1
sc_H1.EKS.Exp1_TCAATCTAGAGTCGGT -4.85147000707423 -10.8232946720565 sc_H1
sc_H1.EKS.Exp1_TCTATTGTCCGTAGTA -4.65827514089381 -10.3934603062118 sc_H1
sc_H1.EKS.Exp1_TCTTCGGGTCTTCTCG -6.00965501226222 -10.6397524204696 sc_H1
sc_H1.EKS.Exp1_TCTTCGGTCGTGGTCG -4.73983336843287 -11.3097734775985 sc_H1
sc_H1.EKS.Exp1_TGGCGCAAGTGTGGCA -4.76489211477076 -11.2218132343734 sc_H1
sc_H1.EKS.Exp1_TTAGGCATCCAAACAC -1.6176440850619 -11.7312555637801 sc_H1
sc_H1.EKS.Exp1_TTCTACACAGATCTGT -4.21140862859522 -11.3917150822127 sc_H1
sc_H1.EKS.Exp1_TTGGCAACAAGTCTGT -4.16770268834864 -10.6207275715316 sc_H1
sc_H1.EKS.Exp1_TTTCCTCAGTTGTAGA -5.23735810674464 -10.7426891651595 sc_H1
sc_H1.EKS.Exp1_TTTCCTCGTTCGTCTC -4.88715459264552 -10.3120470371688 sc_H1
sc_H1.EKS.Exp1_AAGCCGCCATCGGAAG -4.00878979123866 -3.84725335507041 sc_H1
sc_H1.EKS.Exp1_ACATCAGTCTACTCAT -3.99523998655116 -3.91471246151572 sc_H1
sc_H1.EKS.Exp1_AGGTCATTCCAACCAA -3.77278281606471 -4.00459674267417 sc_H1
sc_H1.EKS.Exp1_AGTGGGACAACCGCCA -3.34560657895838 -3.65853169827109 sc_H1
sc_H1.EKS.Exp1_AGTGGGAGTGAGCGAT -3.62005258954798 -3.73341349033957 sc_H1
sc_H1.EKS.Exp1_ATAAGAGAGGGTGTTG -2.38838507093226 -3.96467522053367 sc_H1
sc_H1.EKS.Exp1_ATCATCTCAGTCAGCC -6.99996329702174 6.0619764003312 sc_H1
sc_H1.EKS.Exp1_ATCCGAAAGGCTCAGA -3.7017607823733 -3.97957113651877 sc_H1
sc_H1.EKS.Exp1_ATCTACTTCAACACCA -4.02282668508326 -3.84779623417502 sc_H1
sc_H1.EKS.Exp1_ATGCGATGTTAGTGGG -3.7082088128451 -4.06506255535727 sc_H1
sc_H1.EKS.Exp1_CAGCGACGTATCTGCA -3.07296611226832 -3.93374064831382 sc_H1
sc_H1.EKS.Exp1_CGAATGTGTCCAAGTT -3.78509451307093 -3.71876004604941 sc_H1
sc_H1.EKS.Exp1_CTACCCAAGTTAAGTG -3.99713207639491 -3.62665465740806 sc_H1
sc_H1.EKS.Exp1_CTGATAGCACCAGGTC -3.71896029866969 -3.8518145409072 sc_H1
sc_H1.EKS.Exp1_CTGATCCCACCTGGTG -3.72422839559351 -4.01597932247764 sc_H1
sc_H1.EKS.Exp1_CTGCGGAAGTGAACAT -3.30081464208399 -4.05384639172202 sc_H1
sc_H1.EKS.Exp1_GACTAACAGCTCAACT -3.8488989011172 -4.01454809574729 sc_H1
sc_H1.EKS.Exp1_GAGGTGATCCATGAGT -1.78835810579096 -2.01984873680716 sc_H1
sc_H1.EKS.Exp1_GATCGATAGAGGTTAT -3.66242028631007 -3.5506522980178 sc_H1
sc_H1.EKS.Exp1_GCACTCTCACATTAGC -3.52790094770228 -3.47119096188193 sc_H1
sc_H1.EKS.Exp1_GGAAAGCTCCGTAGGC -3.33570052541529 -3.60957983402854 sc_H1
sc_H1.EKS.Exp1_GTCACAACACCTTGTC -3.64612246907984 -3.98188832668906 sc_H1
sc_H1.EKS.Exp1_GTCACGGCATTACGAC -3.92610598958766 -3.9347334232772 sc_H1
sc_H1.EKS.Exp1_GTCATTTGTGCGCTTG -3.78625632680689 -4.0613465633834 sc_H1
sc_H1.EKS.Exp1_GTCGTAACAGACGCCT -3.96559597409998 -3.82827404408103 sc_H1
sc_H1.EKS.Exp1_TCTGGAACACCGAATT -3.89230467237269 -3.98422268299705 sc_H1
sc_H1.EKS.Exp1_TGCCAAAGTATAGGGC -3.24047161496913 -3.89144352345115 sc_H1
sc_H1.EKS.Exp1_AAGGAGCCATTACCTT -3.68737031377589 -12.1186466541732 sc_H1
sc_H1.EKS.Exp1_AAGGTTCGTGTAACGG -2.92711473859583 -11.5952358570541 sc_H1
sc_H1.EKS.Exp1_ACACTGATCGTACGGC -2.44677378095423 -11.8630228367293 sc_H1
sc_H1.EKS.Exp1_ACGGCCATCACCGTAA -2.71861816800868 -11.2518549290145 sc_H1
sc_H1.EKS.Exp1_ACTGAGTAGTCTCAAC -2.34503389753138 -11.0615806904281 sc_H1
sc_H1.EKS.Exp1_AGAGTGGCACAGGTTT -5.42822266973292 -11.1349335041488 sc_H1
sc_H1.EKS.Exp1_AGATTGCGTACCGGCT -2.47562052167689 -10.8178778019393 sc_H1
sc_H1.EKS.Exp1_AGCATACCAAACTGTC -2.49112917341029 -11.207299264952 sc_H1
sc_H1.EKS.Exp1_AGCCTAAGTGCTTCTC -1.88806964315211 -11.4423876133407 sc_H1
sc_H1.EKS.Exp1_ATTACTCGTGCCTGGT -1.62726439393794 -11.2064276066268 sc_H1
sc_H1.EKS.Exp1_CAACCAACATTCTCAT -4.73650933660304 -11.0984621372665 sc_H1
sc_H1.EKS.Exp1_CAACCAAGTTTGTTTC -3.06618191159998 -10.7213564243758 sc_H1
sc_H1.EKS.Exp1_CAAGGCCCATGGTCTA -3.0733325616244 -11.7469864216292 sc_H1
sc_H1.EKS.Exp1_CACACTCGTCTTCTCG -2.9184184209231 -11.0458336201156 sc_H1
sc_H1.EKS.Exp1_CAGAGAGGTGCAACTT -2.9719970361117 -10.8368187275374 sc_H1
sc_H1.EKS.Exp1_CAGTCCTTCATCACCC -2.75230981267726 -11.7968225803817 sc_H1
sc_H1.EKS.Exp1_CATTATCAGCCTTGAT -3.59621693052088 -12.2506437626327 sc_H1
sc_H1.EKS.Exp1_CCTCTGACATTGCGGC -3.90276576436793 -11.7265940037215 sc_H1
sc_H1.EKS.Exp1_CTCCTAGTCTATCCCG -2.77634860433375 -10.6524896946395 sc_H1
sc_H1.EKS.Exp1_CTCGTCAAGTGCCAGA -2.94158269323145 -11.9929933872665 sc_H1
sc_H1.EKS.Exp1_CTGCTGTCAAGCCTAT -3.20986105359828 -11.8886528339828 sc_H1
sc_H1.EKS.Exp1_CTTCTCTGTGACTCAT -5.4680428639773 -11.5974245396102 sc_H1
sc_H1.EKS.Exp1_GAACCTATCCAAACAC -5.59284545339381 -10.7641153660262 sc_H1
sc_H1.EKS.Exp1_GACACGCAGCGATTCT -2.88424469388758 -11.2956476536239 sc_H1
sc_H1.EKS.Exp1_GATCGTAAGACAGAGA -4.35297728933131 -12.2469177570785 sc_H1
sc_H1.EKS.Exp1_GATCTAGAGGAGTTTA -4.7151360646609 -11.1219749775374 sc_H1
sc_H1.EKS.Exp1_GCGCAACGTGTAATGA -3.22910739339625 -11.8909387913192 sc_H1
sc_H1.EKS.Exp1_GCGGGTTGTCTTGTCC -1.5771976844195 -11.0102081623519 sc_H1
sc_H1.EKS.Exp1_GGATTACCATATGGTC -2.73349572576319 -11.6543617573226 sc_H1
sc_H1.EKS.Exp1_GGATTACGTCAGAATA -2.54948259748255 -11.4027014103377 sc_H1
sc_H1.EKS.Exp1_GGCAATTAGATGTCGG -2.07361973680293 -11.2727718677962 sc_H1
sc_H1.EKS.Exp1_GGTGTTATCTGTGCAA -2.72651411451136 -11.437035593077 sc_H1
sc_H1.EKS.Exp1_GTATCTTTCTCATTCA -3.25548459447657 -11.3031215992416 sc_H1
sc_H1.EKS.Exp1_GTATTCTAGCTCAACT -4.28619290746485 -10.7295332279647 sc_H1
sc_H1.EKS.Exp1_GTGGGTCCAGACGCTC -4.15686537183558 -11.6633196201766 sc_H1
sc_H1.EKS.Exp1_TACACGAAGGAGTTTA -5.86515571035182 -10.9024362888778 sc_H1
sc_H1.EKS.Exp1_TACCTATCATCCTAGA -1.82729329026972 -10.8308878269637 sc_H1
sc_H1.EKS.Exp1_TAGCCGGCAGACAAAT -2.80769492543971 -11.6657495823348 sc_H1
sc_H1.EKS.Exp1_TAGTGGTCATGTCTCC -3.72711087621485 -11.8487177219833 sc_H1
sc_H1.EKS.Exp1_TCGCGAGGTCCTAGCG -4.36052895940577 -12.0232515659774 sc_H1
sc_H1.EKS.Exp1_TGAGAGGAGCGATGAC -4.93605328954493 -11.9161033955062 sc_H1
sc_H1.EKS.Exp1_TGAGCATAGTTCGCAT -2.94363356984889 -11.3447304096664 sc_H1
sc_H1.EKS.Exp1_TGATTTCGTAGTGAAT -3.68905545629298 -11.504098924681 sc_H1
sc_H1.EKS.Exp1_TGATTTCTCGAACTGT -2.78025247014796 -11.410309824034 sc_H1
sc_H1.EKS.Exp1_TTAACTCTCACATGCA -5.36902429021632 -11.0305347767318 sc_H1
sc_H1.EKS.Exp1_TTAGGCAAGGATCGCA -3.25601793683802 -11.5725174274886 sc_H1
sc_H1.EKS.Exp1_AAGGAGCGTTACCGAT -1.78779841817652 -2.01594010262137 sc_H1
sc_H1.EKS.Exp1_ACAGCCGGTGTTTGGT 2.52858351312841 8.79954048724526 sc_H1
sc_H1.EKS.Exp1_ACGCCGACAAGGACAC -1.70030356801783 -1.88068262009269 sc_H1
sc_H1.EKS.Exp1_ACTTACTCAGTTAACC -1.7122680083636 -1.89740589527732 sc_H1
sc_H1.EKS.Exp1_AGAGCGACAAGGACAC -1.69559694684779 -1.88782540230399 sc_H1
sc_H1.EKS.Exp1_AGCGTCGTCCGCATAA 3.08459876619543 9.19284245105142 sc_H1
sc_H1.EKS.Exp1_AGGGATGCACACAGAG 2.41920088373388 8.7211093577897 sc_H1
sc_H1.EKS.Exp1_AGGGTGAGTGATGTGG 2.74882911287511 8.95146080584878 sc_H1
sc_H1.EKS.Exp1_ATAGACCGTCTGGAGA 2.4136493071195 8.71483322711343 sc_H1
sc_H1.EKS.Exp1_ATCTGCCTCTTGCCGT 2.91126750551427 9.05744930835122 sc_H1
sc_H1.EKS.Exp1_ATTGGACAGTTAAGTG 2.45136116586889 8.74017426104898 sc_H1
sc_H1.EKS.Exp1_ATTGGACCAAACCCAT 3.94056604944433 9.47573467822427 sc_H1
sc_H1.EKS.Exp1_CAACTAGCATTAGGCT 2.62545107446874 8.88033482165689 sc_H1
sc_H1.EKS.Exp1_CATATTCCAAGCGATG 2.4138250216123 8.71563145251626 sc_H1
sc_H1.EKS.Exp1_CCAGCGACACACCGCA -1.72969485677516 -1.92793754009849 sc_H1
sc_H1.EKS.Exp1_CCCTCCTCACGGCTAC 2.7668306692716 8.9673194560563 sc_H1
sc_H1.EKS.Exp1_CGAGCCACAGCATGAG -1.85870350755488 -2.12626651196128 sc_H1
sc_H1.EKS.Exp1_CGCTGGATCACTTACT 3.06867145143712 9.15044972033853 sc_H1
sc_H1.EKS.Exp1_CGCTTCAGTAGCTGCC 3.7196054323789 9.46620461078042 sc_H1
sc_H1.EKS.Exp1_CGGGTCAGTGGACGAT 2.84386585794652 9.01513573260659 sc_H1
sc_H1.EKS.Exp1_CGGTTAAGTTCCCGAG 2.82346843324865 8.99798485370034 sc_H1
sc_H1.EKS.Exp1_CGTTCTGAGGCAATTA 2.56766580187047 8.82733341784829 sc_H1
sc_H1.EKS.Exp1_CTAACTTTCCTTGCCA 2.33931516252721 8.64772888751382 sc_H1
sc_H1.EKS.Exp1_CTAGTGAGTGTGACCC 2.95510839067663 9.09078785510415 sc_H1
sc_H1.EKS.Exp1_CTCGTACTCGTTACGA 3.00640534006322 9.09250637622232 sc_H1
sc_H1.EKS.Exp1_CTGCCTATCAGGTTCA 2.33199118219579 8.64827629657144 sc_H1
sc_H1.EKS.Exp1_CTGTTTAGTGCACCAC 3.09218786798681 9.18378159137124 sc_H1
sc_H1.EKS.Exp1_CTTGGCTCATGAAGTA 2.67791246019567 8.88560101123208 sc_H1
sc_H1.EKS.Exp1_GCGGGTTGTTGTTTGG 3.22995923601354 9.26366612048501 sc_H1
sc_H1.EKS.Exp1_GGCTCGAAGAGACTAT 2.41769074045385 8.71645638079995 sc_H1
sc_H1.EKS.Exp1_GTGTGCGTCACTCTTA 3.37655042253698 9.30050369830484 sc_H1
sc_H1.EKS.Exp1_GTTCGGGGTACTTGAC -1.80619694150721 -2.04579142002707 sc_H1
sc_H1.EKS.Exp1_GTTCGGGTCTCATTCA 3.74532102190221 9.63784977527017 sc_H1
sc_H1.EKS.Exp1_TACGGTACACTGTTAG 3.0551481112119 9.15492626757974 sc_H1
sc_H1.EKS.Exp1_TCGGTAAAGACAGACC 2.78065465532506 8.97244545550698 sc_H1
sc_H1.EKS.Exp1_TGAGGGATCGAATGGG -1.94590283788477 -2.24725917248374 sc_H1
sc_H1.EKS.Exp1_TGCCAAAGTATCAGTC 3.22126458727086 9.22217461200112 sc_H1
sc_H1.EKS.Exp1_TGCCCTATCTCTAAGG 2.86122439943517 9.01513954730386 sc_H1
sc_H1.EKS.Exp1_TGGACGCAGCACGCCT 2.18287371240819 8.54157826037759 sc_H1
sc_H1.EKS.Exp1_AAGGCAGCAGTGGGAT -4.85058928884303 -10.1387396183456 sc_H1
sc_H1.EKS.Exp1_ACGAGCCGTCGAGATG -3.7455155984286 -9.80684092907554 sc_H1
sc_H1.EKS.Exp1_ACGCCGAAGATACACA -4.56382752813136 -9.94608405499106 sc_H1
sc_H1.EKS.Exp1_AGAGTGGAGTATGACA -3.297330392969 -9.88403323559409 sc_H1
sc_H1.EKS.Exp1_AGCATACCAAGTTGTC -4.49076177037989 -9.93492225079184 sc_H1
sc_H1.EKS.Exp1_AGGGTGAGTCTAGTCA -3.83046080030238 -10.0605221119369 sc_H1
sc_H1.EKS.Exp1_AGGTCCGGTGAGTATA -3.53604890264308 -9.82031348614341 sc_H1
sc_H1.EKS.Exp1_AGTCTTTTCGGAAACG -4.03925420202052 -9.92992213635093 sc_H1
sc_H1.EKS.Exp1_CACACAAAGTGAACGC -5.74470521367823 -10.4789877262557 sc_H1
sc_H1.EKS.Exp1_CACAGGCCATTAGCCA -3.56875063337122 -9.83307460217124 sc_H1
sc_H1.EKS.Exp1_CAGCCGACATGGGACA -4.26023007787501 -9.92327693371421 sc_H1
sc_H1.EKS.Exp1_CATATGGAGGGTTTCT -3.45315123952662 -9.96202853588706 sc_H1
sc_H1.EKS.Exp1_CATCAGACATAACCTG -5.60125829137599 -10.6237392750228 sc_H1
sc_H1.EKS.Exp1_CGTAGGCCAACGATCT -3.49340654767787 -10.1258249607528 sc_H1
sc_H1.EKS.Exp1_CGTTCTGTCTTCGGTC -4.46722270406519 -9.93116763500815 sc_H1
sc_H1.EKS.Exp1_CTACATTCAATGCCAT -4.53443623937403 -9.94707873730307 sc_H1
sc_H1.EKS.Exp1_CTCGAGGGTTACAGAA -4.64061690725123 -10.0512733784164 sc_H1
sc_H1.EKS.Exp1_CTGGTCTGTTCGCGAC -4.81863976873194 -10.0556259479964 sc_H1
sc_H1.EKS.Exp1_GACTAACTCATCACCC -5.64296771444117 -10.2049436893905 sc_H1
sc_H1.EKS.Exp1_GCAGTTAGTACCGCTG -4.61186124242579 -9.93203547863608 sc_H1
sc_H1.EKS.Exp1_GCATGATTCAGAAATG -4.26048709310328 -9.88763144878989 sc_H1
sc_H1.EKS.Exp1_GCATGTACAGGGTATG -5.50303412832057 -10.4839849796737 sc_H1
sc_H1.EKS.Exp1_GGCTCGAGTGCGGTAA -3.28843571103846 -10.0887937870467 sc_H1
sc_H1.EKS.Exp1_GTCATTTCACACCGAC -5.18669845021998 -10.5852566090072 sc_H1
sc_H1.EKS.Exp1_GTCCTCACAACACGCC -4.44239570058619 -9.89598086743003 sc_H1
sc_H1.EKS.Exp1_TACGGTAAGCCTATGT -4.25287343419825 -9.9820738163436 sc_H1
sc_H1.EKS.Exp1_TAGAGCTAGATGCCAG -3.72825886167323 -10.0585985508407 sc_H1
sc_H1.EKS.Exp1_TGATTTCTCTTGTATC -4.39520551122462 -9.86843684582358 sc_H1
sc_H1.EKS.Exp1_TGCTACCTCAAGATCC -5.11204291738307 -10.2005434360946 sc_H1
sc_H1.EKS.Exp1_TGTCCCAAGGCCCTCA -4.19838811315333 -10.2411661472762 sc_H1
sc_H1.EKS.Exp1_TTTGGTTGTCGAGTTT -4.43062354482447 -9.9037046757186 sc_H1
sc_H1.EKS.Exp1_AAGGTTCCAGCCTGTG -5.83023501790797 -11.1619491901839 sc_H1
sc_H1.EKS.Exp1_ACACCAAAGGATGGAA -5.00452042974268 -11.0411033955062 sc_H1
sc_H1.EKS.Exp1_ACCAGTAGTAGAGTGC -6.05482150472437 -11.1728020039046 sc_H1
sc_H1.EKS.Exp1_ACGATGTCACAGCCCA -4.03059388555323 -11.369915041014 sc_H1
sc_H1.EKS.Exp1_ACGGAGATCCTCTAGC -5.1893530026797 -11.6113033619369 sc_H1
sc_H1.EKS.Exp1_ACGGAGATCTCAAACG -6.04418088353907 -11.2292909946883 sc_H1
sc_H1.EKS.Exp1_AGATTGCGTTGTCGCG -4.3483295575503 -10.8682527866805 sc_H1
sc_H1.EKS.Exp1_AGCTCTCTCTCGTATT -5.50020982183253 -10.5123186436141 sc_H1
sc_H1.EKS.Exp1_ATCTACTAGCAGCGTA -4.01856614507472 -10.9444494572127 sc_H1
sc_H1.EKS.Exp1_CAACTAGGTTAAGATG -4.43657542623316 -11.4695415821517 sc_H1
sc_H1.EKS.Exp1_CACCTTGCATGCCTAA -4.29105998433863 -10.7029896107162 sc_H1
sc_H1.EKS.Exp1_CAGTCCTCAAGAGTCG -4.56727744497096 -11.5568552341903 sc_H1
sc_H1.EKS.Exp1_CAGTCCTCACCGTTGG -5.18650580800807 -11.4859218922103 sc_H1
sc_H1.EKS.Exp1_CATTCGCGTCTTCAAG -5.76356173909937 -10.9045801487411 sc_H1
sc_H1.EKS.Exp1_CCAATCCCAGCTCGCA -5.50374270833766 -11.2644501057113 sc_H1
sc_H1.EKS.Exp1_CCTAGCTCAAACGTGG -4.74167729772364 -11.0609894123519 sc_H1
sc_H1.EKS.Exp1_CCTTTCTAGCTCCTCT -5.28872968114649 -10.6452246036971 sc_H1
sc_H1.EKS.Exp1_CGAGCCAGTACCGTTA -6.08719111837183 -11.1754970875228 sc_H1
sc_H1.EKS.Exp1_CGCGGTAGTGTGAATA -5.5949173108462 -11.3221903171981 sc_H1
sc_H1.EKS.Exp1_CGGAGTCCACGAAACG -5.4091434613589 -11.6388788547958 sc_H1
sc_H1.EKS.Exp1_CGTCACTTCTTACCGC -6.71898890889918 -10.7775669422591 sc_H1
sc_H1.EKS.Exp1_CGTGAGCCATCACAAC -3.97197271741664 -11.5104723301375 sc_H1
sc_H1.EKS.Exp1_CTAAGACTCAAGGCTT 0.0820141597863528 -11.4863605823958 sc_H1
sc_H1.EKS.Exp1_CTCACACGTAAGGATT -3.92627216733729 -11.760802301451 sc_H1
sc_H1.EKS.Exp1_CTCATTAAGGTGATAT -5.75350476659571 -11.0972833958114 sc_H1
sc_H1.EKS.Exp1_CTCGGAGAGTTGAGAT -4.92635346807276 -10.8600359287704 sc_H1
sc_H1.EKS.Exp1_CTCTAATGTTACAGAA -5.64945603765284 -11.1067304935897 sc_H1
sc_H1.EKS.Exp1_CTGATCCGTGCTTCTC -5.84396220601832 -11.3587246265853 sc_H1
sc_H1.EKS.Exp1_CTTAACTGTTCAACCA -5.59174062169825 -10.2202034321273 sc_H1
sc_H1.EKS.Exp1_CTTACCGCAGACAGGT -5.52735759176051 -11.0778370228255 sc_H1
sc_H1.EKS.Exp1_GACACGCCACCTGGTG -5.51385737813746 -10.7664413776839 sc_H1
sc_H1.EKS.Exp1_GACTACACATACGCCG -5.27349711812769 -11.0100479450667 sc_H1
sc_H1.EKS.Exp1_GATTCAGAGTGAAGTT -5.87128116048609 -11.1446180668319 sc_H1
sc_H1.EKS.Exp1_GCATACAAGACGCAAC -5.50564528859889 -10.9533710804427 sc_H1
sc_H1.EKS.Exp1_GCATGCGTCATGGTCA -5.15271092809474 -11.6605635014022 sc_H1
sc_H1.EKS.Exp1_GCGCAGTCATTAACCG -4.97554351247584 -11.2969446506942 sc_H1
sc_H1.EKS.Exp1_GGAATAACAGTCCTTC -4.70916177190577 -11.6509676304305 sc_H1
sc_H1.EKS.Exp1_GGCGACTTCGCAAACT -4.27270699895655 -11.1099996891463 sc_H1
sc_H1.EKS.Exp1_GGGTCTGTCCATTCTA -4.32822514928614 -11.833387407347 sc_H1
sc_H1.EKS.Exp1_GTTCATTAGGTGCACA -4.61708356298243 -10.5406742420638 sc_H1
sc_H1.EKS.Exp1_TACAGTGGTGTGTGCC -4.54306174672877 -11.7922163334334 sc_H1
sc_H1.EKS.Exp1_TACGGGCTCTGACCTC -5.53103782094752 -10.3114109363998 sc_H1
sc_H1.EKS.Exp1_TACTTGTAGAGAGCTC -6.04536057866847 -11.2963619556869 sc_H1
sc_H1.EKS.Exp1_TAGACCATCGGCCGAT -6.69943953908717 -10.7039118137801 sc_H1
sc_H1.EKS.Exp1_TAGCCGGTCCAGTAGT -3.31903578199183 -11.2520151462997 sc_H1
sc_H1.EKS.Exp1_TAGTTGGAGGGTTCCC -4.23575259603297 -11.044083627745 sc_H1
sc_H1.EKS.Exp1_TCCCGATCAAACAACA -5.32975341237818 -11.1627292957748 sc_H1
sc_H1.EKS.Exp1_TGACAACGTACAGCAG -5.71439935125147 -11.1840753879989 sc_H1
sc_H1.EKS.Exp1_TGACTAGGTTCATGGT -6.07910777486598 -11.0390405979598 sc_H1
sc_H1.EKS.Exp1_TGAGCATAGGTGATAT -5.37183476842677 -11.3872680988753 sc_H1
sc_H1.EKS.Exp1_TGTATTCTCTACTTAC -4.84525062001978 -11.7469444599593 sc_H1
sc_H1.EKS.Exp1_TGTCCCACAGCTATTG -5.17611218847071 -10.9605198231185 sc_H1
sc_H1.EKS.Exp1_TTATGCTAGTAACCCT -5.1284170285586 -11.2550812092269 sc_H1
sc_H1.EKS.Exp1_TTCTCAAAGACGCTTT -5.26701308645045 -11.3660698261703 sc_H1
sc_H1.EKS.Exp1_TTTGTCACATCCAACA -4.61342479146754 -11.1795826282943 sc_H1
sc_H1.EKS.Exp1_AAGTCTGAGCAACGGT -3.11808921254908 -3.31267121700889 sc_H1
sc_H1.EKS.Exp1_ACGAGGACACCTCGTT -3.97031499303614 -3.83991888432151 sc_H1
sc_H1.EKS.Exp1_ACGCAGCAGCACACAG -3.49968959249293 -3.79300025372153 sc_H1
sc_H1.EKS.Exp1_AGAGCTTTCTCGATGA -3.82328893102442 -4.00382259754783 sc_H1
sc_H1.EKS.Exp1_AGCATACTCTAACTGG -3.78861810125147 -3.69430950550681 sc_H1
sc_H1.EKS.Exp1_ATTGGACAGCTCCTTC -4.00473190702235 -3.8404255238021 sc_H1
sc_H1.EKS.Exp1_CAGAATCAGCGTAATA -3.67296220220362 -3.94173744587546 sc_H1
sc_H1.EKS.Exp1_CATGACAAGTATCTCG -3.47232748426234 -4.00132492451316 sc_H1
sc_H1.EKS.Exp1_CCATGTCAGAGCTTCT -4.01023317731654 -3.70511558918601 sc_H1
sc_H1.EKS.Exp1_CGAGCCAGTAGCTTGT -3.84076644338404 -3.93489006428367 sc_H1
sc_H1.EKS.Exp1_CGAGCCAGTGGTAACG -10.7530360356692 3.26926371188516 sc_H1
sc_H1.EKS.Exp1_CGTCACTTCGCTTGTC -3.91097761548792 -3.6872489777053 sc_H1
sc_H1.EKS.Exp1_CGTCACTTCTCATTCA -3.90935112394129 -3.66621426014548 sc_H1
sc_H1.EKS.Exp1_CGTGTCTCAGGACCCT -3.51081682599818 -3.71965173153525 sc_H1
sc_H1.EKS.Exp1_CGTTGGGGTTTAGCTG -4.10434485830103 -3.57914808659202 sc_H1
sc_H1.EKS.Exp1_CTGATAGTCAAACCGT -3.946406854761 -3.72881368069297 sc_H1
sc_H1.EKS.Exp1_GACGGCTTCACCCTCA -10.8440833226565 2.7341217669999 sc_H1
sc_H1.EKS.Exp1_GCGCCAATCCTTTCGG -3.65404297269618 -3.80704859165793 sc_H1
sc_H1.EKS.Exp1_GGAAAGCCACACCGCA -3.96591426290309 -3.55653241543418 sc_H1
sc_H1.EKS.Exp1_GGAGCAACACCAGCAC -3.92620707906519 -3.98861483006125 sc_H1
sc_H1.EKS.Exp1_GGGTTGCTCACTTATC -3.77686239637171 -3.72841623692161 sc_H1
sc_H1.EKS.Exp1_GTCCTCATCCCTCTTT -10.7955136433962 3.35085651011819 sc_H1
sc_H1.EKS.Exp1_GTGCATATCTAACTCT -3.97704388059413 -3.81122949986106 sc_H1
sc_H1.EKS.Exp1_GTTCATTAGAACAATC -3.46909262098109 -3.72471598057395 sc_H1
sc_H1.EKS.Exp1_TAGTTGGGTAACGTTC -4.10284520543849 -3.80055597691184 sc_H1
sc_H1.EKS.Exp1_TCCCGATAGAGCTTCT -3.7637040749911 -3.86133578686362 sc_H1
sc_H1.EKS.Exp1_TCTGAGATCACGCATA -3.81640387929713 -3.95590570835715 sc_H1
sc_H1.EKS.Exp1_TCTTCGGGTACGAAAT -3.86020709432398 -3.72394636540061 sc_H1
sc_H1.EKS.Exp1_TGAGGGATCCAACCAA -3.9295165673617 -3.89198544888144 sc_H1
sc_H1.EKS.Exp1_TGCTACCTCCACTCCA -4.01020695127284 -3.66980842022544 sc_H1
sc_H1.EKS.Exp1_TTGAACGGTGTATGGG -3.5161819592837 -3.93698218731528 sc_H1
sc_H1.EKS.Exp1_AATCGGTCATCCTTGC -6.27102185643946 5.24445005984658 sc_H1
sc_H1.EKS.Exp1_AGCAGCCCATACAGCT -5.38218022741114 6.60438534350747 sc_H1
sc_H1.EKS.Exp1_ATCTGCCAGCCTCGTG -6.83883191503321 4.84866186709756 sc_H1
sc_H1.EKS.Exp1_CAACCAATCGTCCGTT -7.08207656301295 4.14739128680581 sc_H1
sc_H1.EKS.Exp1_CAAGGCCCACCGGAAA -6.85067655004298 4.50664135547036 sc_H1
sc_H1.EKS.Exp1_CAAGTTGGTGTTTGTG -5.89028598226344 5.7168836268937 sc_H1
sc_H1.EKS.Exp1_CACACCTAGGGCACTA -7.663869871271 3.16242000193948 sc_H1
sc_H1.EKS.Exp1_CCTTCCCAGCACACAG -6.68761683858668 4.56476589770669 sc_H1
sc_H1.EKS.Exp1_CCTTCGAGTTGGTAAA -5.4397282735232 6.78856846423501 sc_H1
sc_H1.EKS.Exp1_CGAACATTCATGTGGT -5.72283698476588 6.24963423343057 sc_H1
sc_H1.EKS.Exp1_CGAATGTAGATCTGCT -5.52787829793726 6.19199511142129 sc_H1
sc_H1.EKS.Exp1_CGCGGTACAGCTTAAC -6.90726376928126 4.4443177852189 sc_H1
sc_H1.EKS.Exp1_CGCGGTAGTGCAGTAG -6.30341245092188 5.1563596400773 sc_H1
sc_H1.EKS.Exp1_CGCTATCTCTGCGTAA -5.68243504918849 6.10766073794717 sc_H1
sc_H1.EKS.Exp1_CGGACTGCAGACGTAG -6.58681632436549 4.8076309833085 sc_H1
sc_H1.EKS.Exp1_GACCAATAGGCAATTA -5.38125277913844 6.75478264422769 sc_H1
sc_H1.EKS.Exp1_GAGCAGATCCTTGCCA -5.35733319677149 6.86151167483682 sc_H1
sc_H1.EKS.Exp1_GCAGTTAGTCTGATTG -5.71013022817408 6.04487368197793 sc_H1
sc_H1.EKS.Exp1_GCTGGGTCAGACAAAT -7.02966357625758 4.29128977389688 sc_H1
sc_H1.EKS.Exp1_GGAATAAGTTGATTGC -5.49841500676905 6.65029045672769 sc_H1
sc_H1.EKS.Exp1_GTATCTTAGATGCGAC -5.6829562322024 6.08794018359536 sc_H1
sc_H1.EKS.Exp1_TCACGAATCATCGCTC -6.04011393941676 5.54134031863565 sc_H1
sc_H1.EKS.Exp1_TCAGCTCGTTAAGGGC -7.30436517156397 3.56767818065042 sc_H1
sc_H1.EKS.Exp1_TCGGGACTCTGGCGAC -5.74387313283717 5.92386719317788 sc_H1
sc_H1.EKS.Exp1_TCTATTGTCGTTTAGG -5.54944611943995 6.22169062228555 sc_H1
sc_H1.EKS.Exp1_TCTGAGACAAGTTCTG -6.6154685155276 5.48956200213784 sc_H1
sc_H1.EKS.Exp1_TGACTAGTCTGTACGA -5.70351268209254 6.05528065295571 sc_H1
sc_H1.EKS.Exp1_TGTGTTTAGGTAGCCA -7.16888858236109 4.32340952487344 sc_H1
sc_H1.EKS.Exp1_TTGGAACGTGCGGTAA -5.22803927816187 6.69653460116738 sc_H1
sc_H1.EKS.Exp1_CATCCACCAAAGAATC 2.49633453928197 -0.679007860704717 sc_H1
sc_H1.EKS.Exp1_TCGAGGCTCCGTCATC 1.75183139883245 -0.0272121940398782 sc_H1
sc_H1.EKS.Exp1_ACACTGACACATTAGC -8.16515876210963 9.55435749621743 sc_H1
sc_H1.EKS.Exp1_AGAATAGAGCTAGTCT -8.2303776875857 9.00389191241616 sc_H1
sc_H1.EKS.Exp1_AGATCTGTCCAACCAA -8.70047522939478 9.55347725482339 sc_H1
sc_H1.EKS.Exp1_CACAAACCATCACGTA -9.28963328756129 8.24523064227456 sc_H1
sc_H1.EKS.Exp1_CATTCGCCAGTATGCT -7.66979266561305 9.64415833087319 sc_H1
sc_H1.EKS.Exp1_CCTACACAGCCAGAAC -7.91564370549952 9.73720356555337 sc_H1
sc_H1.EKS.Exp1_CGATCGGGTATTCTCT -8.70985843099391 9.52762123675698 sc_H1
sc_H1.EKS.Exp1_CTTCTCTAGACAAGCC -8.75482322133814 8.80302712054605 sc_H1
sc_H1.EKS.Exp1_GCTGGGTGTTGGTTTG -8.07572556890284 9.03465649218911 sc_H1
sc_H1.EKS.Exp1_GTAACGTAGTGCCAGA -9.2793450490359 8.61564919085855 sc_H1
sc_H1.EKS.Exp1_GTCATTTGTGCCTGGT -8.4194817677859 9.18900772662515 sc_H1
sc_H1.EKS.Exp1_TAAGTGCGTCGAGTTT -7.63507987417017 9.83782860370034 sc_H1
sc_H1.EKS.Exp1_TAGGCATGTTCGGCAC -7.51294900335108 9.85240933032388 sc_H1
sc_H1.EKS.Exp1_TCGTACCGTACTCGCG -8.45708323873316 9.6070146235978 sc_H1
sc_H1.EKS.Exp1_TGAGGGACATCCGCGA -9.23076011098658 8.16318604083413 sc_H1
sc_H1.EKS.Exp1_TTAACTCGTGGTTTCA -7.47729493535792 9.63646027179116 sc_H1
sc_H1.EKS.Exp1_TTCTTAGGTAAGAGAG -9.73564578450953 9.55524536700601 sc_H1
sc_H1.EKS.Exp1_ACAGCTAAGAGGGCTT -10.6231312886599 -1.92021742729789 sc_H1
sc_H1.EKS.Exp1_ACAGCTACACGAGGTA -10.6305041448001 -1.40814343361503 sc_H1
sc_H1.EKS.Exp1_ACATACGAGGTTCCTA -11.0341162816409 -2.27328875927573 sc_H1
sc_H1.EKS.Exp1_ACCCACTCACAGCCCA -11.6045756474856 -1.63588038353568 sc_H1
sc_H1.EKS.Exp1_ACCGTAAAGAGATGAG -11.6670231953982 -2.25424531368857 sc_H1
sc_H1.EKS.Exp1_ACTTTCAGTAACGTTC -11.1477790013674 -1.43717506794578 sc_H1
sc_H1.EKS.Exp1_AGAGCGATCAAGGTAA -11.4612498418215 -0.986788782163915 sc_H1
sc_H1.EKS.Exp1_AGAGCTTAGTGTTAGA -10.9840884343508 -1.89606932072287 sc_H1
sc_H1.EKS.Exp1_AGATCTGTCTTTAGTC -11.0707698003176 -2.238460334822 sc_H1
sc_H1.EKS.Exp1_AGTAGTCAGAGGTAGA -10.7799792424563 -1.29610100655204 sc_H1
sc_H1.EKS.Exp1_ATTCTACAGTACCGGA -11.5004258290652 -1.73100212483054 sc_H1
sc_H1.EKS.Exp1_CACATTTTCACAATGC -10.8231482640628 -2.145522626921 sc_H1
sc_H1.EKS.Exp1_CACCAGGCAGGTCCAC -11.638885988367 -2.36801031498557 sc_H1
sc_H1.EKS.Exp1_CACCAGGTCCTAGTGA -11.586564554346 -1.86418906120902 sc_H1
sc_H1.EKS.Exp1_CAGATCACATGCCACG -11.6255679265383 -2.27618149189597 sc_H1
sc_H1.EKS.Exp1_CATCGAAGTGAGGGTT -11.7455201283816 -2.19511631397849 sc_H1
sc_H1.EKS.Exp1_CCGTACTGTTACGGAG -11.4936642781619 -1.5757668343032 sc_H1
sc_H1.EKS.Exp1_CGCGGTAGTTTCGCTC -11.2626013890628 -1.40204432873374 sc_H1
sc_H1.EKS.Exp1_CGCTTCAGTATCGCAT -10.5238480702761 -2.23375395207053 sc_H1
sc_H1.EKS.Exp1_CGTCACTGTGTGACGA -11.2598509923342 -1.86121872334128 sc_H1
sc_H1.EKS.Exp1_CTGATAGTCTTTAGGG -10.0303034917239 -2.65065267948752 sc_H1
sc_H1.EKS.Exp1_GAAATGAAGTTGCAGG -11.2889323369387 -1.38616922764426 sc_H1
sc_H1.EKS.Exp1_GAATAAGGTCTCCACT -10.6904606953982 -1.7400380697692 sc_H1
sc_H1.EKS.Exp1_GATCTAGAGTGGCACA -11.6573643819216 -1.350853952452 sc_H1
sc_H1.EKS.Exp1_GCCTCTATCTCTAAGG -11.1748709813479 -2.15723684696799 sc_H1
sc_H1.EKS.Exp1_GCGCCAAGTCGACTAT -11.5369629994754 -1.89658490090018 sc_H1
sc_H1.EKS.Exp1_GCTTCCACACGGACAA -10.9022212163333 -2.08160999683982 sc_H1
sc_H1.EKS.Exp1_GGACAGACAAGTACCT -11.5846409932498 -1.50640264420157 sc_H1
sc_H1.EKS.Exp1_GGCTCGAGTTCACCTC -10.5223870412234 1.24851855368966 sc_H1
sc_H1.EKS.Exp1_GTGCATATCCACGAAT -11.2937836781863 -1.77591005234366 sc_H1
sc_H1.EKS.Exp1_GTTCGGGGTCATTAGC -11.3792510167483 -1.99702754883414 sc_H1
sc_H1.EKS.Exp1_TAAACCGTCATCACCC -7.89364625371729 0.802091327623072 sc_H1
sc_H1.EKS.Exp1_TCGGTAATCGATAGAA -11.0950989858035 -1.44757905869132 sc_H1
sc_H1.EKS.Exp1_TCGTACCGTCTGCGGT -10.8652615682009 -1.95977178482657 sc_H1
sc_H1.EKS.Exp1_TGAAAGATCATGTGGT -11.2288890019778 -1.80061581997519 sc_H1
sc_H1.EKS.Exp1_TGAGCATTCCTTAATC -10.0038094655398 -1.85892036823874 sc_H1
sc_H1.EKS.Exp1_TTCTCCTAGGCTAGAC -9.88001395620143 -1.18940332798606 sc_H1
sc_H1.EKS.Exp1_TTTCCTCTCGCATGAT -11.5221696034793 -1.98049965767508 sc_H1
sc_H1.EKS.Exp1_AGACGTTCACAGACTT -9.97278930105006 1.80255850882882 sc_H1
sc_H1.EKS.Exp1_AGAGTGGGTTAGGGTG -10.6609273091677 1.97961923213357 sc_H1
sc_H1.EKS.Exp1_AGTCTTTTCGTCGTTC -10.6702723637942 1.99732014270181 sc_H1
sc_H1.EKS.Exp1_ATAACGCAGCGGATCA -9.74867392934596 1.74766501517648 sc_H1
sc_H1.EKS.Exp1_ATCCGAAAGACACGAC -10.702923311365 1.47796424956674 sc_H1
sc_H1.EKS.Exp1_ATGCGATGTCTCTCGT -10.3429417744998 1.60823008151406 sc_H1
sc_H1.EKS.Exp1_CAACTAGTCCCTTGCA -10.1218218938235 2.33250376315469 sc_H1
sc_H1.EKS.Exp1_CACAAACAGCCCAGCT -10.8128180638674 2.13643380732888 sc_H1
sc_H1.EKS.Exp1_CACAAACTCCAAGCCG -9.67932750142848 2.0110206279313 sc_H1
sc_H1.EKS.Exp1_CACAGTAGTGCATCTA -9.9772734776858 1.79387113185281 sc_H1
sc_H1.EKS.Exp1_CACATAGAGATGTGTA -9.43136264241969 1.74211653800363 sc_H1
sc_H1.EKS.Exp1_CACCACTAGGTAGCCA -11.0231089726809 1.61890086264962 sc_H1
sc_H1.EKS.Exp1_CAGCTGGCAGCCACCA -10.8914590016726 1.68774732680673 sc_H1
sc_H1.EKS.Exp1_CCCATACTCGGCCGAT -10.7008528844241 2.51960274310464 sc_H1
sc_H1.EKS.Exp1_CCTAGCTGTGCAACTT -10.6665558949832 2.25498625369424 sc_H1
sc_H1.EKS.Exp1_CGAGCCACACTTGGAT -10.1545319692019 1.76072081656808 sc_H1
sc_H1.EKS.Exp1_CGTCAGGAGGATGGTC -10.1410460606936 1.28082665534371 sc_H1
sc_H1.EKS.Exp1_CGTGTCTCAGGCGATA -10.3524613515261 2.31242772670144 sc_H1
sc_H1.EKS.Exp1_CTCGAAACAAGCCGCT -9.73853160299098 2.10851856799478 sc_H1
sc_H1.EKS.Exp1_CTCGGGAGTCTAACGT -10.9436268941287 1.42047092051858 sc_H1
sc_H1.EKS.Exp1_CTCGGGATCGCCTGAG -10.1073985234622 1.77090772719735 sc_H1
sc_H1.EKS.Exp1_CTGCCTAGTCCGAGTC -9.8918414250735 1.8791060123002 sc_H1
sc_H1.EKS.Exp1_CTGCCTATCGGACAAG -10.4256634847048 2.11419197650308 sc_H1
sc_H1.EKS.Exp1_CTGCGGAGTCAAAGCG -10.2719369069461 1.6803333434617 sc_H1
sc_H1.EKS.Exp1_CTGCGGAGTCGAATCT -10.759714616907 2.4974765452897 sc_H1
sc_H1.EKS.Exp1_CTGCTGTCAAAGCGGT -10.3171858922366 1.87346836657876 sc_H1
sc_H1.EKS.Exp1_CTGGTCTCAGGTCGTC -10.1462731496218 1.59037229152078 sc_H1
sc_H1.EKS.Exp1_GAACCTATCACCTTAT -10.7519450322512 1.38516458602304 sc_H1
sc_H1.EKS.Exp1_GAAGCAGGTCGAACAG -10.3926282063845 2.03395721049661 sc_H1
sc_H1.EKS.Exp1_GAATGAATCACGCATA -10.9201712743167 1.51897379489297 sc_H1
sc_H1.EKS.Exp1_GACGGCTGTGTTAAGA -10.8362908498171 2.91366526217813 sc_H1
sc_H1.EKS.Exp1_GCATGCGAGGTCATCT -10.6175694600466 2.51988145442361 sc_H1
sc_H1.EKS.Exp1_GCCTCTACACAGTCGC -10.8448510304812 1.4972015294587 sc_H1
sc_H1.EKS.Exp1_GGACAAGCAAAGGCGT -10.8407807484988 2.46284314723367 sc_H1
sc_H1.EKS.Exp1_GGATTACGTAAGGGCT -10.2305188313845 1.53573032946939 sc_H1
sc_H1.EKS.Exp1_GGATTACGTTATCGGT -10.5089097157839 2.3980040225541 sc_H1
sc_H1.EKS.Exp1_GGCAATTCAAGTAGTA -10.9387717381838 1.82517084212655 sc_H1
sc_H1.EKS.Exp1_GGCCGATTCGGAAACG -10.0135865346316 1.76482006640786 sc_H1
sc_H1.EKS.Exp1_GGGAATGGTCAAAGAT -9.92231513417994 2.40214964480752 sc_H1
sc_H1.EKS.Exp1_GGGACCTTCAAGGCTT -10.8116736546878 2.33961364360208 sc_H1
sc_H1.EKS.Exp1_GTATCTTTCCAAACAC -10.2835593358401 1.80348321528787 sc_H1
sc_H1.EKS.Exp1_GTCTCGTGTCCGTGAC -10.4609818593386 1.70587309928292 sc_H1
sc_H1.EKS.Exp1_GTGAAGGGTCACCCAG -10.7589659825686 2.36430617900247 sc_H1
sc_H1.EKS.Exp1_GTGAAGGTCACCTTAT -9.53560305990016 1.75102016063088 sc_H1
sc_H1.EKS.Exp1_TAAACCGAGTACCGGA -10.7667441502932 2.34134217830056 sc_H1
sc_H1.EKS.Exp1_TAGTGGTAGGATTCGG -10.6897530690554 2.95321461291665 sc_H1
sc_H1.EKS.Exp1_TCGTACCTCTGTCTCG -9.94113875783717 1.98383637996072 sc_H1
sc_H1.EKS.Exp1_TGAGCATAGCGTGAGT -10.9004092351321 1.66176590056771 sc_H1
sc_H1.EKS.Exp1_TGAGCCGAGTAGCCGA -10.2645211354617 1.6748127612626 sc_H1
sc_H1.EKS.Exp1_TGCCCATAGATCCTGT -10.2016520635012 1.80448278518075 sc_H1
sc_H1.EKS.Exp1_TGGACGCAGCCGGTAA -10.1555495396975 2.00583025546426 sc_H1
sc_H1.EKS.Exp1_TGGACGCCAATACGCT -10.9635434285525 1.72709199519509 sc_H1
sc_H1.EKS.Exp1_TTCCCAGGTGTGGTTT -9.64456035054957 1.18225404353494 sc_H1
sc_H1.EKS.Exp1_TTGAACGCACGCGAAA -10.909954561365 1.6122169169938 sc_H1
sc_H1.EKS.Exp1_ACGAGGACAGACGCAA -7.42224551595484 11.0265464458024 sc_H1
sc_H1.EKS.Exp1_AGACGTTAGAGAACAG -7.07849790014063 10.5824079188859 sc_H1
sc_H1.EKS.Exp1_AGAGCGACAGGAATCG -7.77650166906153 3.20104166598672 sc_H1
sc_H1.EKS.Exp1_ATTCTACCAATCTACG -7.55134011663233 11.28490635486 sc_H1
sc_H1.EKS.Exp1_ATTGGACGTGAGGGAG -7.62544394887721 11.3074159297501 sc_H1
sc_H1.EKS.Exp1_ATTGGTGTCTTATCTG -7.09963942922389 4.34285732837075 sc_H1
sc_H1.EKS.Exp1_ATTTCTGCAATAGAGT -7.70484544194972 11.3686990413224 sc_H1
sc_H1.EKS.Exp1_CAAGTTGGTCCGTGAC -6.95847417272364 10.4647245082414 sc_H1
sc_H1.EKS.Exp1_CACAGTACAATGACCT -7.04856540120875 10.4478788051164 sc_H1
sc_H1.EKS.Exp1_CACCACTTCCACTGGG -6.98777009404933 10.6755427989518 sc_H1
sc_H1.EKS.Exp1_CAGGTGCCACGCTTTC -7.24336768544947 10.8541917476212 sc_H1
sc_H1.EKS.Exp1_CATCAAGAGTCCAGGA -6.89903737462794 9.9528684291398 sc_H1
sc_H1.EKS.Exp1_CATCGAATCAGAGGTG -7.02796794332301 10.7048358592545 sc_H1
sc_H1.EKS.Exp1_CATCGGGCAAGGACTG -7.23176146901881 10.100767103151 sc_H1
sc_H1.EKS.Exp1_CCCTCCTAGGGATACC -7.35864354528224 3.97659250827188 sc_H1
sc_H1.EKS.Exp1_CCGGTAGCAATGGACG -7.5814051762942 11.262743917421 sc_H1
sc_H1.EKS.Exp1_CCTTCCCGTAACGTTC -6.8531279698733 10.3416337642228 sc_H1
sc_H1.EKS.Exp1_CGAGCCAAGCGCCTTG -7.64801455892359 11.1920652064835 sc_H1
sc_H1.EKS.Exp1_CGATGGCAGAAAGTGG -6.71281148351466 10.152826276735 sc_H1
sc_H1.EKS.Exp1_CGCTATCAGGTACTCT -7.04228021062647 4.3386425647294 sc_H1
sc_H1.EKS.Exp1_CGCTTCACATCGATGT -7.0578513280276 4.60574099154824 sc_H1
sc_H1.EKS.Exp1_CGTAGGCTCAACGGGA -6.86187745488917 6.45547005267495 sc_H1
sc_H1.EKS.Exp1_CGTCCATCAATGACCT -7.1279549733523 9.78641316027993 sc_H1
sc_H1.EKS.Exp1_CGTCTACGTCATTAGC -7.37929202474391 10.9865607890641 sc_H1
sc_H1.EKS.Exp1_CTAATGGAGATGTTAG -6.89821959890162 4.81959292025918 sc_H1
sc_H1.EKS.Exp1_CTCGAGGTCGTAGGTT -7.15536691106593 4.3931851062333 sc_H1
sc_H1.EKS.Exp1_CTCGTACGTCAATACC -6.91764880574976 6.63533207507485 sc_H1
sc_H1.EKS.Exp1_GAAACTCTCTCAAGTG -7.07396508611475 10.7105836543595 sc_H1
sc_H1.EKS.Exp1_GCTGCAGCAGAGCCAA -7.04418612874781 4.73455950351113 sc_H1
sc_H1.EKS.Exp1_GGACATTAGCTAACTC -7.98265792287623 9.94158932299966 sc_H1
sc_H1.EKS.Exp1_GTCGGGTTCTCAAACG -6.19873620427882 6.87091299624795 sc_H1
sc_H1.EKS.Exp1_GTCGTAAAGGCGACAT -7.1889114514712 10.9894923839127 sc_H1
sc_H1.EKS.Exp1_GTGCATAAGGTGGGTT -7.41066028035914 3.71101829142922 sc_H1
sc_H1.EKS.Exp1_GTGCATAGTCATTAGC -7.05463458455836 10.9618672999894 sc_H1
sc_H1.EKS.Exp1_TACACGAAGAAACCTA -7.62224294103419 10.1488456401383 sc_H1
sc_H1.EKS.Exp1_TAGCCGGAGGGTCGAT -7.17638923085963 11.1362561854875 sc_H1
sc_H1.EKS.Exp1_TCAATCTAGAGACTAT -10.0635600224856 2.42238351436013 sc_H1
sc_H1.EKS.Exp1_TCTGAGAGTGTCGCTG -7.17950583852564 4.9658112201249 sc_H1
sc_H1.EKS.Exp1_TGAAAGATCCTGTACC -7.15214635289942 10.1623735103166 sc_H1
sc_H1.EKS.Exp1_TGAGCATAGATCTGAA -7.11365605748927 4.70873972506875 sc_H1
sc_H1.EKS.Exp1_TGTATTCTCAGCTTAG -7.61959744848048 9.60499378772134 sc_H1
sc_H1.EKS.Exp1_TTCGAAGTCAGAGGTG -7.37120868123805 4.13888117404336 sc_H1
sc_H1.EKS.Exp1_TTCGAAGTCTGCAGTA -7.15574933446681 10.6316604289567 sc_H1
sc_H1.EKS.Exp1_TTTGCGCCAAGTCATC -7.3774633542422 10.8774585399186 sc_H1
sc_H1.EKS.Exp1_ACGAGGAGTACAGTGG -2.36638213552271 -4.10436728863364 sc_H1
sc_H1.EKS.Exp1_ACTATCTGTAAGGGAA -2.22956825650965 -4.10698893932944 sc_H1
sc_H1.EKS.Exp1_CACACCTCAAAGAATC -2.37866069234644 -4.12314179806357 sc_H1
sc_H1.EKS.Exp1_CATCGGGCAATGACCT -2.43231011785304 -4.06397632031089 sc_H1
sc_H1.EKS.Exp1_CATGCCTAGTGATCGG -2.28077269948756 -3.8857078876937 sc_H1
sc_H1.EKS.Exp1_CTAGAGTAGATCACGG -10.3028006688479 8.3093137416398 sc_H1
sc_H1.EKS.Exp1_CTGCGGACAATCAGAA -2.26656772054469 -4.14804891018515 sc_H1
sc_H1.EKS.Exp1_GGATGTTTCTTAACCT -2.68641115583216 -3.97583392529136 sc_H1
sc_H1.EKS.Exp1_TACGGTAAGTCACGCC -2.13790692247187 -4.17672780422812 sc_H1
sc_H1.EKS.Exp1_TAGTTGGGTCCATGAT -2.27037955678736 -4.10762456326133 sc_H1
sc_H1.EKS.Exp1_TCTTCGGAGCTTTGGT -2.4989175931338 -4.06366351513511 sc_H1
sc_H1.EKS.Exp1_TTAGTTCTCATGCTCC -2.19268824018275 -4.08571341900474 sc_H1
sc_H1.EKS.Exp1_ACGATACAGACTAAGT 6.21295212351049 9.51207634539956 sc_H1
sc_H1.EKS.Exp1_ACTATCTGTCGAACAG 4.67297266565526 9.57746979327554 sc_H1
sc_H1.EKS.Exp1_AGCGTCGCACGAAGCA 6.09797667108739 9.64920136065835 sc_H1
sc_H1.EKS.Exp1_AGTGGGATCGGTTCGG 5.01365183435644 10.3973750743424 sc_H1
sc_H1.EKS.Exp1_AGTGTCAGTACATGTC 5.49873922907079 9.7730474147355 sc_H1
sc_H1.EKS.Exp1_ATGTGTGCACATTCGA 5.04460714899267 10.373794523195 sc_H1
sc_H1.EKS.Exp1_CAACTAGAGGCATTGG 4.67421959482397 10.0093660029923 sc_H1
sc_H1.EKS.Exp1_CACACCTGTACACCGC 4.64715050302709 10.2625837001359 sc_H1
sc_H1.EKS.Exp1_CACACCTTCAATACCG 5.04624508463109 8.95241638751382 sc_H1
sc_H1.EKS.Exp1_CACTCCAAGGAGTTTA 5.21630810342992 10.1997089061295 sc_H1
sc_H1.EKS.Exp1_CATGCCTGTCAGATAA 5.39617251001562 9.54835030169839 sc_H1
sc_H1.EKS.Exp1_CCACGGATCATCGGAT 4.7800359591123 10.2246627482926 sc_H1
sc_H1.EKS.Exp1_CCCTCCTAGGGTTTCT 5.19929407678808 10.3675164851701 sc_H1
sc_H1.EKS.Exp1_CCTAGCTAGAGACTAT 4.83864401422704 10.0988397273576 sc_H1
sc_H1.EKS.Exp1_CGAGCACTCAGTACGT 5.89728067957128 9.75763794513101 sc_H1
sc_H1.EKS.Exp1_CGATTGACAATCACAC 5.57627676569189 9.3099240932023 sc_H1
sc_H1.EKS.Exp1_CGCGTTTCACTGAAGG 5.4287905558225 8.86618420215005 sc_H1
sc_H1.EKS.Exp1_CGGCTAGTCTTATCTG 5.69703339182104 9.7483367595231 sc_H1
sc_H1.EKS.Exp1_CGGGTCACAGGCTCAC 5.99740265451635 9.75725742907876 sc_H1
sc_H1.EKS.Exp1_CGTCCATGTGTTGGGA 5.94238089166845 9.81715485186929 sc_H1
sc_H1.EKS.Exp1_CGTTAGAGTCCGAAGA 4.41898487650121 9.85565182299966 sc_H1
sc_H1.EKS.Exp1_CTACACCGTCATCGGC 5.67772339426244 9.71858402819985 sc_H1
sc_H1.EKS.Exp1_CTCGGGAGTCATACTG 5.09992502771581 10.0868501338517 sc_H1
sc_H1.EKS.Exp1_CTCGGGAGTGTTCGAT 5.93930195413793 9.89462849231118 sc_H1
sc_H1.EKS.Exp1_CTTAGGACACACATGT 6.11757229410375 9.40174767108316 sc_H1
sc_H1.EKS.Exp1_GAACCTACACAGACTT 5.35408495508398 10.3426961574113 sc_H1
sc_H1.EKS.Exp1_GACAGAGGTGCACGAA 4.87883041940893 10.3246593150651 sc_H1
sc_H1.EKS.Exp1_GACGCGTCACTAAGTC 5.12137936197484 10.2335986766374 sc_H1
sc_H1.EKS.Exp1_GCATGATAGAGATGAG 4.9375066622373 10.2525758418595 sc_H1
sc_H1.EKS.Exp1_GCGACCAGTCACCTAA 4.90862463556493 10.0936040553605 sc_H1
sc_H1.EKS.Exp1_GCGCAGTCAGCGTCCA 5.65647600733007 10.2168216380631 sc_H1
sc_H1.EKS.Exp1_GCTTCCACAGTTCCCT 5.78944777094091 9.6278590831315 sc_H1
sc_H1.EKS.Exp1_GCTTCCATCCATTCTA 6.02778433405126 9.73406883807534 sc_H1
sc_H1.EKS.Exp1_GGGAATGGTGGACGAT 5.32871721826757 9.9505262050187 sc_H1
sc_H1.EKS.Exp1_GGTGCGTCAAGCTGTT 4.72069977365697 9.70499989123696 sc_H1
sc_H1.EKS.Exp1_GTACGTAAGAGGTTAT 5.74026249490942 9.61278435321206 sc_H1
sc_H1.EKS.Exp1_GTACTTTGTTCCTCCA 5.69993256174291 9.93086430163735 sc_H1
sc_H1.EKS.Exp1_GTCGGGTGTTTACTCT 5.01986406885351 9.75575539203042 sc_H1
sc_H1.EKS.Exp1_GTGCATATCAGTACGT 5.77288817011083 9.48874088855142 sc_H1
sc_H1.EKS.Exp1_GTGCGGTGTTCACGGC 5.37251375757421 10.3333310756242 sc_H1
sc_H1.EKS.Exp1_GTTCATTAGTTGTAGA 5.00002096735204 9.93890091510171 sc_H1
sc_H1.EKS.Exp1_TACACGAAGGGTATCG 5.221468435156 9.90480515094155 sc_H1
sc_H1.EKS.Exp1_TACGGTACACAGCGTC 4.66739986978734 10.1596879634416 sc_H1
sc_H1.EKS.Exp1_TCATTTGCAATGGAGC 5.61626719080175 10.1005525264298 sc_H1
sc_H1.EKS.Exp1_TCTTTCCGTGTAAGTA 5.6187844141599 10.2395763072526 sc_H1
sc_H1.EKS.Exp1_TGGGCGTTCAGTTGAC 5.68487166010107 10.1172275218522 sc_H1
sc_H1.EKS.Exp1_TGGTTAGCATCGACGC 4.73901699625219 9.90140244098062 sc_H1
sc_H1.EKS.Exp1_TGTATTCAGTGAATTG 5.23389576517309 10.1805381450211 sc_H1
sc_H1.EKS.Exp1_ACGGCCAAGCGCTTAT -7.77110959447657 3.71170851321572 sc_H1
sc_H1.EKS.Exp1_ACTGCTCGTACCCAAT -7.30310250676905 5.0633306178605 sc_H1
sc_H1.EKS.Exp1_AGCAGCCGTCCAACTA -6.52336980260645 6.83401676745767 sc_H1
sc_H1.EKS.Exp1_AGCGTATGTCATATGC -7.28688765920435 4.87904497714395 sc_H1
sc_H1.EKS.Exp1_ATGCGATAGTCTCGGC -7.1126642362002 4.47443100543374 sc_H1
sc_H1.EKS.Exp1_ATGCGATTCACCCTCA -7.1557459966067 4.02791925998086 sc_H1
sc_H1.EKS.Exp1_CAGGTGCCATTCTCAT -6.93474151052271 6.29244276614541 sc_H1
sc_H1.EKS.Exp1_CATGGCGCATACAGCT -7.79768802083766 3.53143855662698 sc_H1
sc_H1.EKS.Exp1_CCGGGATCAAAGCAAT -6.81309367574488 5.31316944690103 sc_H1
sc_H1.EKS.Exp1_CCTCTGAGTGTTAAGA -6.92838813222682 5.2071499499833 sc_H1
sc_H1.EKS.Exp1_CGGCTAGTCAAGGCTT -6.88277532018458 4.82462593646401 sc_H1
sc_H1.EKS.Exp1_CTCGGGAGTTACGGAG -7.28433085836207 4.94642683596963 sc_H1
sc_H1.EKS.Exp1_CTGCCTAAGAAGGTTT -6.71080352224146 4.50408741565103 sc_H1
sc_H1.EKS.Exp1_CTTAACTTCGCCGTGA -7.22548819936549 4.46251389117593 sc_H1
sc_H1.EKS.Exp1_GACAGAGAGCATGGCA -6.69366027272974 4.93314072223062 sc_H1
sc_H1.EKS.Exp1_GACGGCTTCAGCAACT -6.72211839116847 6.7236294421708 sc_H1
sc_H1.EKS.Exp1_GACGTGCGTGTGGTTT -6.8760132924441 5.92957302661294 sc_H1
sc_H1.EKS.Exp1_GAGGTGACATTCGACA -7.84539319433009 3.4191221866166 sc_H1
sc_H1.EKS.Exp1_GATCGATCAGCCACCA -6.81215287603175 4.72571894259805 sc_H1
sc_H1.EKS.Exp1_GATGAGGTCTTGCAAG -6.85401536382472 6.53242346377725 sc_H1
sc_H1.EKS.Exp1_GCAAACTGTATAAACG -7.35200358785426 4.18704887957925 sc_H1
sc_H1.EKS.Exp1_GCTCCTAGTACCCAAT -7.6349392072085 2.86259624095315 sc_H1
sc_H1.EKS.Exp1_GCTCTGTGTGCGGTAA -7.49966384328639 3.92065855594033 sc_H1
sc_H1.EKS.Exp1_GGACAAGTCGTAGATC -7.48236514486109 4.76692244143838 sc_H1
sc_H1.EKS.Exp1_GGACATTCAAAGCGGT -6.90512515462672 4.86269613833779 sc_H1
sc_H1.EKS.Exp1_GGCCGATCAAGGTGTG -7.04393817342555 4.41309496493692 sc_H1
sc_H1.EKS.Exp1_GGCTGGTTCATAACCG -7.04080583013331 4.97700544925088 sc_H1
sc_H1.EKS.Exp1_GGGTTGCCAGGGTTAG -6.88827420629298 4.71648928256387 sc_H1
sc_H1.EKS.Exp1_GGTGAAGTCTGGCGAC -7.54706288732325 3.67898699374551 sc_H1
sc_H1.EKS.Exp1_GTACGTATCGGTCTAA -6.80982877172266 6.04349896045083 sc_H1
sc_H1.EKS.Exp1_GTTACAGAGATGAGAG -5.74380589879786 5.95646711917276 sc_H1
sc_H1.EKS.Exp1_TACGGATCACAAGACG -7.28715707219874 4.20292469592446 sc_H1
sc_H1.EKS.Exp1_TAGCCGGTCTAACCGA -7.15359212316309 4.47303196521157 sc_H1
sc_H1.EKS.Exp1_TCGTACCGTTACCGAT -7.23170854009425 4.33071371646279 sc_H1
sc_H1.EKS.Exp1_TGGACGCGTGGCAAAC -7.27201701558863 4.99836727710122 sc_H1
sc_H1.EKS.Exp1_TTTGCGCTCGATCCCT -6.75381566442286 6.43993136020059 sc_H1
sc_H2.HEP.Exp1_AAACCTGAGACTAGAT 4.02160786234106 -4.77016642956382 sc_H2
sc_H2.HEP.Exp1_AATCCAGTCGTACCGG 4.25749634348119 -4.52364209560996 sc_H2
sc_H2.HEP.Exp1_ACCCACTTCGAATCCA 4.41791008554662 -4.28589585690146 sc_H2
sc_H2.HEP.Exp1_ACGGAGACAGCATGAG 4.52965591989721 -3.70802644161826 sc_H2
sc_H2.HEP.Exp1_ACTTTCATCTACCAGA 4.23273752771581 -4.09685424236899 sc_H2
sc_H2.HEP.Exp1_AGGGAGTCACCGAAAG 4.25244377695287 -4.9527826633895 sc_H2
sc_H2.HEP.Exp1_ATCGAGTGTAGCTCCG 4.24582241617406 -4.02237060932761 sc_H2
sc_H2.HEP.Exp1_ATTGGACTCTGCAGTA 4.61400602899755 -4.42595103649741 sc_H2
sc_H2.HEP.Exp1_CGAATGTCATAGAAAC 4.99792669855321 -4.45408490566855 sc_H2
sc_H2.HEP.Exp1_CGATCGGAGTGGCACA 4.11712120615209 -4.50873616604453 sc_H2
sc_H2.HEP.Exp1_CTCCTAGCAGGTCGTC 4.69260452829565 -5.03865960507041 sc_H2
sc_H2.HEP.Exp1_CTCGTCATCAACACGT 4.38813017450536 -3.86411097912436 sc_H2
sc_H2.HEP.Exp1_GAATGAAAGCGTTGCC 4.33226297937597 -4.70988515286094 sc_H2
sc_H2.HEP.Exp1_GACCAATCACCCAGTG 3.95985649667943 -4.16947749523765 sc_H2
sc_H2.HEP.Exp1_GATCAGTGTTCGTTGA 4.79774473749364 -4.14258101849204 sc_H2
sc_H2.HEP.Exp1_GATGCTATCGGACAAG 4.1793598993894 -4.10600570110923 sc_H2
sc_H2.HEP.Exp1_GGCTGGTTCGGAAATA 5.11590241037572 -4.80882266430503 sc_H2
sc_H2.HEP.Exp1_GGGTCTGCATACGCTA 4.31767653070653 -4.17132237820273 sc_H2
sc_H2.HEP.Exp1_TCAGGTAGTCACACGC 4.44499634348119 -4.69735577969199 sc_H2
sc_H2.HEP.Exp1_TCAGGTAGTGTGCCTG 4.11867712579931 -4.44883778957969 sc_H2
sc_H2.HEP.Exp1_TCGTAGAAGTCCAGGA 4.33810137354101 -4.03495362667685 sc_H2
sc_H2.HEP.Exp1_TGACAACTCTCGCTTG 4.28053568445409 -4.97493604092246 sc_H2
sc_H2.HEP.Exp1_TGCCCTAGTTCACCTC 4.98805187784399 -4.30492738155967 sc_H2
sc_H2.HEP.Exp1_TGGTTCCAGAGCTATA 4.57320593439306 -4.90185836224204 sc_H2
sc_H2.HEP.Exp1_TGTTCCGCACGGCGTT 4.44778536401952 -4.41172507671958 sc_H2
sc_H2.HEP.Exp1_TTCTCCTAGGCATGGT 4.76790379129613 -4.92104342846518 sc_H2
sc_H2.HEP.Exp1_AAACCTGCAACGCACC 8.57572601877416 -5.02429250149375 sc_H2
sc_H2.HEP.Exp1_AAGACCTGTCTTGATG 8.51046799265111 -4.65011313824302 sc_H2
sc_H2.HEP.Exp1_AAGTCTGAGGTAGCCA 8.68146942697729 -5.08087113766318 sc_H2
sc_H2.HEP.Exp1_ACATACGTCCCTTGCA 8.71071671091283 -5.32797053722983 sc_H2
sc_H2.HEP.Exp1_ACTGCTCTCGATCCCT 7.52760981165136 -4.19748643307334 sc_H2
sc_H2.HEP.Exp1_AGAGCGATCTTGGGTA 7.33260439478124 -4.89947942165976 sc_H2
sc_H2.HEP.Exp1_ATCACGAAGTTCGCGC 8.70827053629125 -5.30292514233237 sc_H2
sc_H2.HEP.Exp1_ATGTGTGGTGGCTCCA 8.51915405832494 -5.05119613079673 sc_H2
sc_H2.HEP.Exp1_CAGCGACAGCCAGGAT 8.39111469827855 -5.45602134136802 sc_H2
sc_H2.HEP.Exp1_CATATTCAGAGATGAG 8.66460465036596 -5.04687026409751 sc_H2
sc_H2.HEP.Exp1_CATGCCTCAATCCAAC 8.58408402048314 -5.51967433361655 sc_H2
sc_H2.HEP.Exp1_CCCAATCTCTTGAGGT 8.71247242532934 -5.03190425305015 sc_H2
sc_H2.HEP.Exp1_CCTTACGTCGTCCGTT 8.08271835886205 -5.30790761379844 sc_H2
sc_H2.HEP.Exp1_CGAGCCAGTCTCTCTG 8.77013729654516 -5.46108773617392 sc_H2
sc_H2.HEP.Exp1_CGGACTGTCTTATCTG 8.68852852426732 -5.29443505673057 sc_H2
sc_H2.HEP.Exp1_CGGCTAGAGACATAAC 8.33653496347631 -5.35341361431724 sc_H2
sc_H2.HEP.Exp1_CTACCCAGTGGGTCAA 8.46719883524145 -5.21223023800498 sc_H2
sc_H2.HEP.Exp1_CTCAGAACAAGGACTG 8.81477783762182 -5.2066774692977 sc_H2
sc_H2.HEP.Exp1_CTCCTAGCAAACCCAT 7.94196079813207 -5.34856513409263 sc_H2
sc_H2.HEP.Exp1_CTCTAATTCCCGACTT 8.45483158670629 -4.50388720898276 sc_H2
sc_H2.HEP.Exp1_CTGGTCTCACTTAAGC 7.45134972177709 -5.53373816876059 sc_H2
sc_H2.HEP.Exp1_GAAGCAGCAGCATACT 8.37887047373022 -5.43911937145835 sc_H2
sc_H2.HEP.Exp1_GACGTTATCACCGTAA 8.66790245615209 -5.36617711453086 sc_H2
sc_H2.HEP.Exp1_GACTGCGTCTTCAACT 8.59454392038549 -5.10536292461997 sc_H2
sc_H2.HEP.Exp1_GATGCTACACACTGCG 8.24878071390355 -4.31716874508506 sc_H2
sc_H2.HEP.Exp1_GCAAACTTCATCTGTT 8.62050388895238 -5.34638455776816 sc_H2
sc_H2.HEP.Exp1_GCAGTTATCCGTCATC 8.46686600290502 -5.26552918820029 sc_H2
sc_H2.HEP.Exp1_GCCTCTAGTATTCTCT 8.82586906992162 -4.91808036236411 sc_H2
sc_H2.HEP.Exp1_GGAATAAGTGATAAAC 8.68287991129125 -5.46608880428916 sc_H2
sc_H2.HEP.Exp1_GTATCTTGTCAAAGCG 7.33440874658788 -5.32518866924888 sc_H2
sc_H2.HEP.Exp1_GTGCAGCGTGCAACTT 8.48424194894994 -4.27063992886191 sc_H2
sc_H2.HEP.Exp1_TCAGGATAGAACAATC 8.31282757364477 -5.20119098095542 sc_H2
sc_H2.HEP.Exp1_TCGCGTTTCTGCAAGT 8.77807663522924 -5.02633336453086 sc_H2
sc_H2.HEP.Exp1_TCGGGACGTGGGTATG 8.38806770883764 -5.31194022564536 sc_H2
sc_H2.HEP.Exp1_TGCTGCTGTCTAACGT 8.68080948435033 -5.19811967281943 sc_H2
sc_H2.HEP.Exp1_TGGACGCCACGGTAAG 8.69163273416723 -4.99243596462851 sc_H2
sc_H2.HEP.Exp1_TGGCTGGGTCATCCCT 8.2969603403684 -5.14760259060508 sc_H2
sc_H2.HEP.Exp1_TGGGAAGTCAGGCAAG 8.84534405313695 -4.79026463894492 sc_H2
sc_H2.HEP.Exp1_TGGGCGTCAATAGCGG 8.75907753549779 -4.8152585354293 sc_H2
sc_H2.HEP.Exp1_TTATGCTTCTGCCAGG 8.35812805734838 -5.35175803570395 sc_H2
sc_H2.HEP.Exp1_TTCTCAAAGTGTACTC 8.47929047189916 -5.34750464825278 sc_H2
sc_H2.HEP.Exp1_TTCTCAAGTCGACTAT 8.73394630991186 -4.88743022350913 sc_H2
sc_H2.HEP.Exp1_AAACCTGCAAGCCTAT 7.73954247080053 -4.17867806820517 sc_H2
sc_H2.HEP.Exp1_AAAGCAACACCGATAT 7.60722921930517 -4.51100686459189 sc_H2
sc_H2.HEP.Exp1_AAAGTAGTCACTATTC 7.37501762949193 -4.84911254315024 sc_H2
sc_H2.HEP.Exp1_AACACGTCAATAGCGG 7.30891512476171 -4.62234500317222 sc_H2
sc_H2.HEP.Exp1_AACGTTGCATTTGCCC 8.34721516214574 -5.23194650082236 sc_H2
sc_H2.HEP.Exp1_AACGTTGGTCATCCCT 7.08943937860692 -4.85190776257163 sc_H2
sc_H2.HEP.Exp1_ACGCAGCCACAACGTT 6.82532499872411 -4.68627456097251 sc_H2
sc_H2.HEP.Exp1_ACGGGCTCACGTCTCT 8.05761574350561 -5.39877036480552 sc_H2
sc_H2.HEP.Exp1_ACTGAGTGTCGTCTTC 6.16926430307592 -2.24635961918479 sc_H2
sc_H2.HEP.Exp1_AGAGCTTGTGGCGAAT 7.62383888803686 -4.2498116817916 sc_H2
sc_H2.HEP.Exp1_AGGCCACTCATTATCC 6.80096052728857 -3.695500644728 sc_H2
sc_H2.HEP.Exp1_AGTTGGTAGTGTGAAT 6.20558880411352 -3.95747879414206 sc_H2
sc_H2.HEP.Exp1_ATGTGTGAGGATGGTC 7.10003279291357 -4.47401765255576 sc_H2
sc_H2.HEP.Exp1_ATGTGTGTCGTCTGAA 7.2746100290891 -4.60407594112998 sc_H2
sc_H2.HEP.Exp1_ATTATCCGTCTTCAAG 6.53018902384008 -4.93333629040366 sc_H2
sc_H2.HEP.Exp1_CAGCTGGGTGCACGAA 6.48991249643529 -3.25043157009726 sc_H2
sc_H2.HEP.Exp1_CCTAGCTCAAGCGATG 6.27585552774633 -4.69709971813804 sc_H2
sc_H2.HEP.Exp1_CCTATTACACTGAAGG 8.56793163858617 -5.27548650173789 sc_H2
sc_H2.HEP.Exp1_CCTTACGTCAACACTG 7.34600590311254 -4.47897628216391 sc_H2
sc_H2.HEP.Exp1_CCTTCCCGTCCATCCT 7.22756002985204 -4.38798859982139 sc_H2
sc_H2.HEP.Exp1_CGCTTCACAAGGTGTG 7.04154108606542 -4.3799500790084 sc_H2
sc_H2.HEP.Exp1_CGTCACTCAGGTGCCT 8.4481825693723 -5.32859328655845 sc_H2
sc_H2.HEP.Exp1_CGTCAGGCATCACCCT 7.24581097208227 -4.60017350582724 sc_H2
sc_H2.HEP.Exp1_CTCGGGAAGTAAGTAC 6.21119354807104 -4.2850146618331 sc_H2
sc_H2.HEP.Exp1_CTGATCCAGGATGGAA 7.64346836649145 -4.63149789242392 sc_H2
sc_H2.HEP.Exp1_CTGATCCAGGGATCTG 8.58343170725072 -5.37260058788901 sc_H2
sc_H2.HEP.Exp1_GAATAAGAGTGGTCCC 7.31591223322118 -5.22689631847983 sc_H2
sc_H2.HEP.Exp1_GACAGAGGTTCCACAA 7.3292507990476 -4.71788218884116 sc_H2
sc_H2.HEP.Exp1_GCACATACATGTTCCC 7.332561479437 -4.66888287930137 sc_H2
sc_H2.HEP.Exp1_GCTGGGTTCCAGTAGT 6.93506239496435 -4.8348627415145 sc_H2
sc_H2.HEP.Exp1_GGAACTTTCATATCGG 7.23768614374364 -4.64517644314414 sc_H2
sc_H2.HEP.Exp1_GGGAGATAGCAGATCG 7.31877134882177 -4.79456523327475 sc_H2
sc_H2.HEP.Exp1_GGTGCGTGTAGCTGCC 8.15439938150609 -4.6885586109603 sc_H2
sc_H2.HEP.Exp1_GTCTCGTTCGGCCGAT 6.61320160471166 -5.009301218077 sc_H2
sc_H2.HEP.Exp1_GTCTTCGTCGAATGCT 7.82492493234838 -4.07137063412314 sc_H2
sc_H2.HEP.Exp1_TATGCCCAGGAATCGC 7.22822426401342 -4.67813638119346 sc_H2
sc_H2.HEP.Exp1_TCGCGAGAGCGCCTCA 8.04254387460912 -4.29197934536582 sc_H2
sc_H2.HEP.Exp1_TCGGGACTCTCTGCTG 7.27658175073827 -4.35972264675742 sc_H2
sc_H2.HEP.Exp1_TCGTAGATCAGCTTAG 7.65765856348241 -5.08895448116904 sc_H2
sc_H2.HEP.Exp1_TGAAAGACAATCTGCA 7.94437836252416 -5.3995075550521 sc_H2
sc_H2.HEP.Exp1_TGACTAGAGTTCGATC 8.22933243356908 -4.34118607906943 sc_H2
sc_H2.HEP.Exp1_TGCTGCTAGGCAATTA 8.12446831308568 -5.34020045666343 sc_H2
sc_H2.HEP.Exp1_TGGTTAGCAGATCCAT 7.03691481195653 -5.2022362080062 sc_H2
sc_H2.HEP.Exp1_TTCTCCTTCAACACGT 7.52318047128881 -5.31463578610068 sc_H2
sc_H2.HEP.Exp1_AAACCTGCAATAAGCA 3.64895390115941 -3.59958747295981 sc_H2
sc_H2.HEP.Exp1_AACCGCGTCCTATGTT 3.67995833002294 -4.07602265743857 sc_H2
sc_H2.HEP.Exp1_AAGCCGCTCACTCTTA 3.26274012170995 -3.73676565556174 sc_H2
sc_H2.HEP.Exp1_AAGGAGCCACCGAAAG 3.38269160829748 -4.21310380367881 sc_H2
sc_H2.HEP.Exp1_ACACCCTAGCGGATCA 3.74061821542943 -4.00020125774985 sc_H2
sc_H2.HEP.Exp1_ACATACGAGTATGACA 3.54673598848546 -4.23752501873618 sc_H2
sc_H2.HEP.Exp1_ACCAGTAGTTGTCTTT 3.56217812143529 -3.83292201428061 sc_H2
sc_H2.HEP.Exp1_ACCCACTAGATCGGGT 3.53578375421728 -3.80693057446128 sc_H2
sc_H2.HEP.Exp1_ACCCACTAGGCAATTA 3.26954101167882 -3.33893016247397 sc_H2
sc_H2.HEP.Exp1_ACTGCTCCAGGATTGG 3.64133142076696 -4.36894515423423 sc_H2
sc_H2.HEP.Exp1_AGAGCGAAGTTAACGA 3.26891850076879 -3.08331063656455 sc_H2
sc_H2.HEP.Exp1_AGAGTGGAGAGTTGGC 3.65821741663183 -3.31478455929404 sc_H2
sc_H2.HEP.Exp1_AGAGTGGGTAGCTTGT 3.43327497087682 -3.34611800579673 sc_H2
sc_H2.HEP.Exp1_AGCTTGAGTTATGCGT 3.62728117548192 -4.11109879879599 sc_H2
sc_H2.HEP.Exp1_AGTAGTCGTATCAGTC 3.75396011911596 -4.53749564556724 sc_H2
sc_H2.HEP.Exp1_AGTGGGAGTGCTTCTC 3.6109194620725 -4.12663510708457 sc_H2
sc_H2.HEP.Exp1_ATCACGAAGCTGCCCA 3.61697457872594 -4.08228543667441 sc_H2
sc_H2.HEP.Exp1_ATCGAGTAGAACTCGG 3.31304977976049 -3.33475521473533 sc_H2
sc_H2.HEP.Exp1_ATTACTCAGAGGTTGC 4.1774158342954 -3.75092485813743 sc_H2
sc_H2.HEP.Exp1_ATTATCCAGATAGTCA 3.64465569101537 -4.00211838154441 sc_H2
sc_H2.HEP.Exp1_ATTATCCGTACGCTGC 3.20988916002477 -2.98223188786155 sc_H2
sc_H2.HEP.Exp1_CACAAACTCGCACTCT 3.36326836191381 -3.87380937008506 sc_H2
sc_H2.HEP.Exp1_CACACAACACCTATCC 3.12030504785741 -3.23387459187156 sc_H2
sc_H2.HEP.Exp1_CAGCATACACAGGAGT 3.51582406603063 -4.36303809551841 sc_H2
sc_H2.HEP.Exp1_CAGCATAGTAGCTAAA 4.10757301889623 -4.48414519695884 sc_H2
sc_H2.HEP.Exp1_CAGCTAAAGACCTTTG 3.48802279077733 -3.71298483280784 sc_H2
sc_H2.HEP.Exp1_CATGACAGTGTGACGA 3.15914033495153 -3.18428996472007 sc_H2
sc_H2.HEP.Exp1_CATTATCGTCGCGTGT 3.96169947229589 -4.07724145321494 sc_H2
sc_H2.HEP.Exp1_CCACTACGTCATATGC 3.58939574800695 -4.03895929722434 sc_H2
sc_H2.HEP.Exp1_CCCTCCTCACACAGAG 3.39888952814306 -4.24797824291831 sc_H2
sc_H2.HEP.Exp1_CCTCAGTAGCCAGGAT 3.34964750848974 -4.20120385555869 sc_H2
sc_H2.HEP.Exp1_CCTTCCCGTCTGATCA 3.59804676614965 -4.20602944759971 sc_H2
sc_H2.HEP.Exp1_CGCGTTTGTATATGGA 3.55911444269384 -4.21945479778891 sc_H2
sc_H2.HEP.Exp1_CGCTGGAGTTGCCTCT 3.88313911997045 -4.01142171291953 sc_H2
sc_H2.HEP.Exp1_CGTGTAAGTAGCCTAT 5.10914276682104 -4.63161948589927 sc_H2
sc_H2.HEP.Exp1_CTAAGACGTAACGACG 3.40961145006383 -3.7752809849227 sc_H2
sc_H2.HEP.Exp1_CTAATGGGTGTTCGAT 3.67566751085485 -3.79127553372031 sc_H2
sc_H2.HEP.Exp1_CTAGAGTAGGGTTCCC 3.33953260027135 -4.40603116421348 sc_H2
sc_H2.HEP.Exp1_CTAGCCTTCAATAAGG 4.05630539499486 -4.36967423824912 sc_H2
sc_H2.HEP.Exp1_CTCATTAAGGGTTCCC 3.7706181868192 -3.73364165691977 sc_H2
sc_H2.HEP.Exp1_CTCGGGAGTCCATGAT 3.71743153177465 -4.08219674496299 sc_H2
sc_H2.HEP.Exp1_CTCGTCATCTCGATGA 3.41668366037572 -3.91706922917014 sc_H2
sc_H2.HEP.Exp1_CTGAAGTCACTAGTAC 4.57427071176733 -3.72986033825522 sc_H2
sc_H2.HEP.Exp1_CTGTGCTAGAAGCCCA 3.68710182748998 -4.03849295048362 sc_H2
sc_H2.HEP.Exp1_GAATAAGAGGGTGTTG 3.89250563226903 -4.36158564953452 sc_H2
sc_H2.HEP.Exp1_GAATGAACATACAGCT 3.18892429910863 -3.0398781624282 sc_H2
sc_H2.HEP.Exp1_GATCGATCAAGTTCTG 3.69528769098485 -3.85991266636496 sc_H2
sc_H2.HEP.Exp1_GATCGATGTAGAGCTG 3.51737807832921 -3.92845323948508 sc_H2
sc_H2.HEP.Exp1_GATCGTACACGTCTCT 3.54502962671483 -3.84331801800376 sc_H2
sc_H2.HEP.Exp1_GATCGTAGTGTGACCC 3.480919109213 -4.37543967632895 sc_H2
sc_H2.HEP.Exp1_GCATGCGGTCTACCTC 3.40845964990819 -4.41712954907065 sc_H2
sc_H2.HEP.Exp1_GCGCAACGTTGGGACA 3.20315574251378 -2.89377883343345 sc_H2
sc_H2.HEP.Exp1_GCTCCTAAGTATCTCG 3.49572180353368 -3.50575855641013 sc_H2
sc_H2.HEP.Exp1_GGACAGAGTGCCTGGT 3.40911291681493 -3.5926342335189 sc_H2
sc_H2.HEP.Exp1_GGGACCTGTGACGGTA 3.67309783540929 -4.92274335293418 sc_H2
sc_H2.HEP.Exp1_GTGCGGTTCCACGTGG 3.91742991052831 -4.18652060894614 sc_H2
sc_H2.HEP.Exp1_GTGTTAGGTCACCTAA 3.46104382120336 -3.14483073620444 sc_H2
sc_H2.HEP.Exp1_TACTCGCGTTTGTGTG 4.34583471857275 -4.3943486538375 sc_H2
sc_H2.HEP.Exp1_TAGCCGGCAAACGTGG 3.72986792169774 -3.76648882298118 sc_H2
sc_H2.HEP.Exp1_TAGTTGGAGTACGATA 3.48045681558813 -3.69906094936973 sc_H2
sc_H2.HEP.Exp1_TCACAAGGTCATACTG 3.24091576181615 -2.55442455677634 sc_H2
sc_H2.HEP.Exp1_TCTATTGTCGACCAGC 3.62539766870702 -4.01586368946677 sc_H2
sc_H2.HEP.Exp1_TCTCATACATGGTCAT 3.47353457056249 -5.10097649960166 sc_H2
sc_H2.HEP.Exp1_TCTGGAACACCCATTC 3.19868181787694 -3.46729210285788 sc_H2
sc_H2.HEP.Exp1_TGACGGCTCCGCAAGC 3.78195808969701 -3.87485435871726 sc_H2
sc_H2.HEP.Exp1_TGGACGCGTATCTGCA 3.49818705164159 -3.42220428852683 sc_H2
sc_H2.HEP.Exp1_TGGGCGTGTCATGCCG 3.62209151827062 -4.53276875881797 sc_H2
sc_H2.HEP.Exp1_TTCGGTCAGATGCCTT 3.41306542001928 -4.0731759396041 sc_H2
sc_H2.HEP.Exp1_TTGAACGCATGCCTAA 3.55450676523412 -3.92313221363669 sc_H2
sc_H2.HEP.Exp1_TTGCGTCGTAAGTGGC 4.10011814676488 -3.92176226048118 sc_H2
sc_H2.HEP.Exp1_TTGGAACCAATGGACG 3.46155284486974 -3.66075685886985 sc_H2
sc_H2.HEP.Exp1_AAACCTGCACGAAATA 4.58914183222021 -0.718218359037694 sc_H2
sc_H2.HEP.Exp1_AAACGGGCAGTATGCT 4.74698971353734 -1.71334246067649 sc_H2
sc_H2.HEP.Exp1_AACCATGTCGCATGAT 4.60728453241552 -2.6081679192031 sc_H2
sc_H2.HEP.Exp1_AACTCAGAGCACAGGT 5.00055788599218 -1.00300142435676 sc_H2
sc_H2.HEP.Exp1_AACTTTCGTAGCGTAG 4.38663147531713 3.66905590625161 sc_H2
sc_H2.HEP.Exp1_ACACCGGCACCCAGTG 4.63328026376928 -5.153757127806 sc_H2
sc_H2.HEP.Exp1_ACATACGCACTCGACG 3.79624937616552 -4.64135411648398 sc_H2
sc_H2.HEP.Exp1_ACCAGTAAGGAATCGC 3.88296412073339 -0.870074423834142 sc_H2
sc_H2.HEP.Exp1_ACGGGTCCACCGAAAG 7.24199818216527 0.185335395053568 sc_H2
sc_H2.HEP.Exp1_ACTGAGTGTAAGTTCC 4.118600831854 -2.47354391483909 sc_H2
sc_H2.HEP.Exp1_AGAATAGAGAGCTGCA 4.33480833612646 -2.82898834614402 sc_H2
sc_H2.HEP.Exp1_AGAGCGACATTGGGCC 5.48977230631078 1.70274552436227 sc_H2
sc_H2.HEP.Exp1_AGAGCTTGTAGTGAAT 4.73364399515356 -0.686279865785894 sc_H2
sc_H2.HEP.Exp1_AGCATACGTCTGCGGT 5.07276104532445 -1.6019275513137 sc_H2
sc_H2.HEP.Exp1_AGCGGTCTCTTCGGTC 4.78434895120824 -0.683508488222417 sc_H2
sc_H2.HEP.Exp1_AGCTCCTTCAGAGACG 4.50849293314184 -4.49338010220176 sc_H2
sc_H2.HEP.Exp1_AGGTCATGTACCGGCT 4.14352749429906 -1.4043994274581 sc_H2
sc_H2.HEP.Exp1_ATAACGCAGACCTTTG 3.86559961878026 -4.04962113766318 sc_H2
sc_H2.HEP.Exp1_ATTGGTGAGAAACGCC 3.9424214228269 0.346840229943934 sc_H2
sc_H2.HEP.Exp1_CACAAACGTTCGGCAC 4.14512346826757 -5.20617535977012 sc_H2
sc_H2.HEP.Exp1_CAGCAGCGTTGTCGCG 4.15745924555028 -5.16171267895347 sc_H2
sc_H2.HEP.Exp1_CATATGGCAACACCTA 4.16148518167699 -2.52154806522971 sc_H2
sc_H2.HEP.Exp1_CATCCACGTTAAAGTG 4.84642408930028 -3.84607032208091 sc_H2
sc_H2.HEP.Exp1_CATGACAAGGAATGGA 3.84847496591772 -2.19300177960044 sc_H2
sc_H2.HEP.Exp1_CATGACACACCCATTC 5.19781778894628 -0.0718816396439642 sc_H2
sc_H2.HEP.Exp1_CCCAATCTCCTTTCTC 5.47071503244604 -4.3327613201583 sc_H2
sc_H2.HEP.Exp1_CCCTCCTGTCTAGGTT 4.84739159189428 -2.26837829022056 sc_H2
sc_H2.HEP.Exp1_CGACTTCGTGCGGTAA 4.38114451013769 -2.87640670208579 sc_H2
sc_H2.HEP.Exp1_CGAGAAGTCATTATCC 3.65992401682104 -3.74732068447715 sc_H2
sc_H2.HEP.Exp1_CGATTGACAATCTACG 4.02939127527441 -5.38106110958701 sc_H2
sc_H2.HEP.Exp1_CGCTTCAGTGACGCCT 5.49428604685033 -1.85746136574393 sc_H2
sc_H2.HEP.Exp1_CGGGTCAAGTCATGCT 4.12262152277196 -3.36977532772666 sc_H2
sc_H2.HEP.Exp1_CGTCACTGTGATAAAC 4.05762909494604 -4.03356150059348 sc_H2
sc_H2.HEP.Exp1_CTAAGACGTGCACTTA 4.60141752802099 1.85414418311471 sc_H2
sc_H2.HEP.Exp1_CTAATGGAGGAGTAGA 3.41113685213293 -3.5670187797988 sc_H2
sc_H2.HEP.Exp1_CTACCCAGTCCGTGAC 5.89347742639745 -4.53784659771567 sc_H2
sc_H2.HEP.Exp1_CTCATTAAGTACGCGA 3.83987234674657 -0.459246697708425 sc_H2
sc_H2.HEP.Exp1_CTCCTAGCAATAACGA 5.05857657037939 1.92734750838632 sc_H2
sc_H2.HEP.Exp1_CTCTGGTCAAACTGCT 4.78054188333715 -2.97642973332053 sc_H2
sc_H2.HEP.Exp1_GACACGCAGGAGCGAG 6.0297107561704 -4.25192359356528 sc_H2
sc_H2.HEP.Exp1_GACGGCTAGTCTCAAC 4.52874277673925 -0.436294111295995 sc_H2
sc_H2.HEP.Exp1_GACGTTACAGCGTCCA 5.29478262506689 -0.110121442809162 sc_H2
sc_H2.HEP.Exp1_GAGTCCGAGAGCTTCT 4.32266710840429 -4.33424285320884 sc_H2
sc_H2.HEP.Exp1_GCATACAGTAAACGCG 3.56826947771276 -5.10203174023276 sc_H2
sc_H2.HEP.Exp1_GCTCCTACAGTGGAGT 3.91687248789037 -2.25108102230674 sc_H2
sc_H2.HEP.Exp1_GGACAAGAGTGTACGG 3.65198610864843 -1.25696459679252 sc_H2
sc_H2.HEP.Exp1_GGCGTGTCAAGCCATT 3.93332384668554 0.732324329332057 sc_H2
sc_H2.HEP.Exp1_GGCTGGTGTGGTCCGT 4.3911495073911 -2.83649376301413 sc_H2
sc_H2.HEP.Exp1_GGTGCGTCAACCGCCA 6.32175634943212 -1.11901870636588 sc_H2
sc_H2.HEP.Exp1_GTAGGCCAGAGGTAGA 3.68702195726598 -4.8040256824935 sc_H2
sc_H2.HEP.Exp1_GTCAAGTTCCAGTAGT 4.65145681940282 -4.52571156887656 sc_H2
sc_H2.HEP.Exp1_GTCTTCGGTAGCTAAA 3.99523733698095 -3.88927129177695 sc_H2
sc_H2.HEP.Exp1_GTGCGGTAGTGACATA 4.9474353655454 0.147126314357463 sc_H2
sc_H2.HEP.Exp1_GTGTTAGGTTAAAGTG 5.04554461084569 -0.607417079492864 sc_H2
sc_H2.HEP.Exp1_TAAGCGTTCTGGTATG 3.76691340051855 -2.51143983273154 sc_H2
sc_H2.HEP.Exp1_TACCTATAGCATGGCA 4.65220354639257 -2.47132662205344 sc_H2
sc_H2.HEP.Exp1_TAGAGCTAGGAGTCTG 4.51801107965673 -4.75780681042319 sc_H2
sc_H2.HEP.Exp1_TCAGATGCATCGTCGG 3.99289272867406 2.91034218402261 sc_H2
sc_H2.HEP.Exp1_TGAAAGAAGCAACGGT 4.28119705759252 -3.11320188908225 sc_H2
sc_H2.HEP.Exp1_TGACTTTCATAGTAAG 4.80820749841894 -2.47562364010459 sc_H2
sc_H2.HEP.Exp1_TGAGCCGGTGCGATAG 4.20440577112401 -4.00258329777366 sc_H2
sc_H2.HEP.Exp1_TGCACCTCATCTCCCA 3.84642838083471 -0.762785407587346 sc_H2
sc_H2.HEP.Exp1_TGCGTGGTCTTCCTTC 4.55686758600439 -3.82467559246665 sc_H2
sc_H2.HEP.Exp1_TGGGAAGAGCTAACTC 5.75194643579687 -0.161580900534448 sc_H2
sc_H2.HEP.Exp1_TGTTCCGAGGGTCGAT 5.33602188669408 -0.129115293606576 sc_H2
sc_H2.HEP.Exp1_TTATGCTAGCACAGGT 6.20904301248754 -0.358650448604879 sc_H2
sc_H2.HEP.Exp1_TTGAACGCAAACCCAT 4.63735960565771 -4.47020629315024 sc_H2
sc_H2.HEP.Exp1_AAACCTGCACGAGGTA 5.35558365427221 2.20161267848367 sc_H2
sc_H2.HEP.Exp1_AACTGGTTCTTCATGT 4.50460003458227 2.70764633746499 sc_H2
sc_H2.HEP.Exp1_ACGGGCTCATGTCGAT 4.37800692163671 2.76155206294412 sc_H2
sc_H2.HEP.Exp1_AGTCTTTCAGTTTACG 4.38294743143285 3.50333949656838 sc_H2
sc_H2.HEP.Exp1_AGTGAGGGTACACCGC 5.03190849863256 3.04517051310891 sc_H2
sc_H2.HEP.Exp1_ATCGAGTTCTTGAGGT 4.90399263941015 2.30811974139566 sc_H2
sc_H2.HEP.Exp1_ATTGGACTCTCTAGGA 4.43008755289281 3.07652422519082 sc_H2
sc_H2.HEP.Exp1_CAACCAAGTCCGAGTC 4.2266592844602 3.32161780925149 sc_H2
sc_H2.HEP.Exp1_CAAGGCCAGACTGGGT 4.73449038110937 3.17465445132608 sc_H2
sc_H2.HEP.Exp1_CAAGGCCGTGTAACGG 4.28779266916479 2.92950746150369 sc_H2
sc_H2.HEP.Exp1_CACACCTCACTTAAGC 4.16833780847753 3.07949802012795 sc_H2
sc_H2.HEP.Exp1_CAGTAACAGACCGGAT 4.53386829935277 3.23570391269082 sc_H2
sc_H2.HEP.Exp1_CATGGCGTCCTAAGTG 4.62279985986913 2.84571596713418 sc_H2
sc_H2.HEP.Exp1_CCATTCGGTTGCTCCT 4.18362616144384 2.43432900042886 sc_H2
sc_H2.HEP.Exp1_CGAGCACTCTATCGCC 4.58389996134008 2.95124026866311 sc_H2
sc_H2.HEP.Exp1_CGTCAGGAGCCTTGAT 4.66542290292943 2.96147557826394 sc_H2
sc_H2.HEP.Exp1_CTAACTTCAAAGGTGC 4.21623371683324 2.56905242534036 sc_H2
sc_H2.HEP.Exp1_CTACATTTCGTAGGTT 4.35854052149023 3.06113192172402 sc_H2
sc_H2.HEP.Exp1_CTCTAATAGAGTCGGT 4.53168057047094 3.6134068641221 sc_H2
sc_H2.HEP.Exp1_CTGGTCTGTCCTGCTT 4.82720373712743 1.09885593982095 sc_H2
sc_H2.HEP.Exp1_CTGTGCTCACCAGGCT 4.55078028284276 3.27237555117959 sc_H2
sc_H2.HEP.Exp1_GAAGCAGAGTCGTTTG 4.30109118066991 3.08873793216104 sc_H2
sc_H2.HEP.Exp1_GAATAAGCAGTATGCT 4.06575869165624 2.79619499774331 sc_H2
sc_H2.HEP.Exp1_GACACGCGTTGAACTC 4.43041657053197 3.18090697856301 sc_H2
sc_H2.HEP.Exp1_GACTACAAGCTCAACT 4.90451859079565 2.56065556140298 sc_H2
sc_H2.HEP.Exp1_GATGAGGGTTACGTCA 4.88252495371068 2.54173084826821 sc_H2
sc_H2.HEP.Exp1_GCCAAATAGGCGCTCT 4.2717442377683 3.27460452647561 sc_H2
sc_H2.HEP.Exp1_GCGCAACTCCTTTCTC 8.22052525125707 1.87979945273751 sc_H2
sc_H2.HEP.Exp1_GGCAATTGTCGAACAG 4.60140846811498 3.52874418826455 sc_H2
sc_H2.HEP.Exp1_GGGACCTGTATCACCA 4.93617628656591 2.73655697436685 sc_H2
sc_H2.HEP.Exp1_GGTGAAGAGGACAGCT 4.56800173364843 3.18166610331887 sc_H2
sc_H2.HEP.Exp1_GTACTCCCAGTCTTCC 4.36027430139745 1.97167822451943 sc_H2
sc_H2.HEP.Exp1_GTGCTTCGTGAAATCA 6.56339834772314 2.73883220286721 sc_H2
sc_H2.HEP.Exp1_GTTCGGGAGTAATCCC 4.6126923426267 3.4419755610978 sc_H2
sc_H2.HEP.Exp1_TAGGCATGTTCCACTC 5.26182936273778 1.58741566272134 sc_H2
sc_H2.HEP.Exp1_TATCTCATCAGCTGGC 4.39243839822973 3.27930900187844 sc_H2
sc_H2.HEP.Exp1_TATGCCCTCTTAGCCC 4.77986429773534 2.28324123950357 sc_H2
sc_H2.HEP.Exp1_TCATTACAGTGTGGCA 4.51052187524999 2.78292891116494 sc_H2
sc_H2.HEP.Exp1_TCTCATACAGACGCTC 4.27584265314306 3.09870645137185 sc_H2
sc_H2.HEP.Exp1_TGTGTTTCAGTTCATG 5.00423334680761 2.93404361338967 sc_H2
sc_H2.HEP.Exp1_TTGAACGTCGATAGAA 4.94825171076025 2.8526303443467 sc_H2
sc_H2.HEP.Exp1_TTGACTTGTGTCGCTG 4.78199528299535 2.52173563571328 sc_H2
sc_H2.HEP.Exp1_AAATGCCCATCGATTG 3.96588896356786 -2.92309072880393 sc_H2
sc_H2.HEP.Exp1_ACCTTTATCCTTAATC 4.31190107904638 -2.74338272480613 sc_H2
sc_H2.HEP.Exp1_AGGGTGACATCCCATC 3.50290678583349 -3.14537456898337 sc_H2
sc_H2.HEP.Exp1_AGTAGTCCAATCACAC 3.28867171846593 -3.35507229237205 sc_H2
sc_H2.HEP.Exp1_ATAGACCGTCATATCG 4.45180271707738 -3.67912796406394 sc_H2
sc_H2.HEP.Exp1_ATGCGATCACGTTGGC 4.55860422693456 -3.24719217686301 sc_H2
sc_H2.HEP.Exp1_CAGAGAGCATGCCTTC 3.84671019159521 -3.77221945194846 sc_H2
sc_H2.HEP.Exp1_CATCGAATCATGCAAC 3.41361425958837 -1.94086912541037 sc_H2
sc_H2.HEP.Exp1_CATGCCTTCCATGAAC 3.65540574632848 -3.71299341587668 sc_H2
sc_H2.HEP.Exp1_CCAGCGAAGAAGGGTA 3.94807718836034 -2.73164776234275 sc_H2
sc_H2.HEP.Exp1_CCTATTATCTGAGTGT 3.97273539148534 -3.42168930439597 sc_H2
sc_H2.HEP.Exp1_CGAGCCACATAAAGGT 3.48847030245031 -2.9538596001113 sc_H2
sc_H2.HEP.Exp1_CGCTGGAAGGGTCTCC 3.41490696512426 -3.46663168339377 sc_H2
sc_H2.HEP.Exp1_CGTGAGCTCAGCACAT 3.5372004374143 -2.74561146168357 sc_H2
sc_H2.HEP.Exp1_CTCGAGGAGGTGATTA 3.98229597650732 -4.132676633879 sc_H2
sc_H2.HEP.Exp1_GAACGGATCAATAAGG 3.27275703989232 -2.32993391422873 sc_H2
sc_H2.HEP.Exp1_GCGACCAAGCAGGTCA 4.30433319650854 -2.58691194920188 sc_H2
sc_H2.HEP.Exp1_GCTTGAACAAGACGTG 3.65236352525915 -3.4840851154769 sc_H2
sc_H2.HEP.Exp1_GTATTCTAGGCCCGTT 4.23680733286108 -3.75840118794089 sc_H2
sc_H2.HEP.Exp1_GTCTCGTGTAAACACA 4.42880056940282 -3.51495531468039 sc_H2
sc_H2.HEP.Exp1_GTGAAGGTCGTTGACA 3.79813908182348 -3.6977196064437 sc_H2
sc_H2.HEP.Exp1_GTTTCTATCAAGATCC 3.78806613527502 -3.91853812603599 sc_H2
sc_H2.HEP.Exp1_TACTCATGTAGCAAAT 3.40858934961523 -4.10908082394248 sc_H2
sc_H2.HEP.Exp1_TATGCCCGTGTTCGAT 3.78789757333959 -1.55618253616935 sc_H2
sc_H2.HEP.Exp1_TCAACGAAGTGTCCAT 4.89187620722021 -3.86957314877158 sc_H2
sc_H2.HEP.Exp1_TGCCCATAGCTTATCG 4.5378427370664 -4.90396455196982 sc_H2
sc_H2.HEP.Exp1_TGCTACCCACTATCTT 3.90368317209447 -3.52323869137412 sc_H2
sc_H2.HEP.Exp1_TGGACGCAGTAATCCC 3.99937819086278 -2.82831171421653 sc_H2
sc_H2.HEP.Exp1_TGGCTGGAGGAATCGC 3.52273295961584 -2.03495076565391 sc_H2
sc_H2.HEP.Exp1_TGGCTGGCAAACAACA 4.28930042825902 -2.57351759342795 sc_H2
sc_H2.HEP.Exp1_TTAGGACAGTGTACTC 3.71347783647741 -2.24916532902366 sc_H2
sc_H2.HEP.Exp1_TTAGGCAGTGTGTGCC 3.3693275316831 -2.92037824062949 sc_H2
sc_H2.HEP.Exp1_TTAGTTCAGAAGCCCA 3.49741099916662 -3.03263142971641 sc_H2
sc_H2.HEP.Exp1_TTCTCCTCAATGCCAT 4.03831528269018 -2.49700382618552 sc_H2
sc_H2.HEP.Exp1_TTTATGCGTGCACCAC 4.18643473230566 -3.67526653675681 sc_H2
sc_H2.HEP.Exp1_AAACCTGTCTCTGCTG 4.76550625406469 3.14122101397866 sc_H2
sc_H2.HEP.Exp1_AACTTTCAGGCTCAGA 4.58477543436254 3.4370517406022 sc_H2
sc_H2.HEP.Exp1_AGCAGCCCAATGGACG 4.68594502054418 3.24381252856607 sc_H2
sc_H2.HEP.Exp1_AGCCTAAAGGAATCGC 4.61532734476293 3.45163961978311 sc_H2
sc_H2.HEP.Exp1_AGCTTGAGTTCTGAAC 4.54678152643407 3.4880189570939 sc_H2
sc_H2.HEP.Exp1_AGGTCATGTTTGGCGC 5.35678337656225 2.27213641734475 sc_H2
sc_H2.HEP.Exp1_AGTAGTCAGTGAACAT 6.25611113153661 0.030048196331206 sc_H2
sc_H2.HEP.Exp1_AGTGGGAGTACTCAAC 4.58254908167089 3.55627700419778 sc_H2
sc_H2.HEP.Exp1_CCCATACTCCACTGGG 4.53612993799413 3.49908539386148 sc_H2
sc_H2.HEP.Exp1_CTACCCAGTACAGTGG 4.52923630319799 3.40402981372232 sc_H2
sc_H2.HEP.Exp1_CTGCTGTCAAGCCTAT 4.551471219885 3.56243821711892 sc_H2
sc_H2.HEP.Exp1_GAGCAGACACCCTATC 4.81778238855566 2.57797547908181 sc_H2
sc_H2.HEP.Exp1_GATGAGGTCAGGCGAA 4.3833165033933 2.62344094844216 sc_H2
sc_H2.HEP.Exp1_GATGCTAAGAGCTTCT 4.35497234903539 3.72327729792947 sc_H2
sc_H2.HEP.Exp1_GCCAAATGTCGTGGCT 4.40414808832372 3.46959849925393 sc_H2
sc_H2.HEP.Exp1_GCTGCAGGTTCCCTTG 4.61731480203832 2.08154770465249 sc_H2
sc_H2.HEP.Exp1_GTGAAGGCACCCATGG 4.34504412256444 3.2558993968522 sc_H2
sc_H2.HEP.Exp1_GTTAAGCAGAATTCCC 4.33565949045385 3.20003553958291 sc_H2
sc_H2.HEP.Exp1_GTTTCTATCTAAGCCA 4.56821583353246 2.37516423793191 sc_H2
sc_H2.HEP.Exp1_TAAGAGAGTGAAATCA 4.52312754236425 3.59094521136636 sc_H2
sc_H2.HEP.Exp1_TACACGAAGGAATGGA 4.35714052759374 3.34742328257913 sc_H2
sc_H2.HEP.Exp1_TACGGTATCGCTTAGA 4.57941435419286 2.26249190898294 sc_H2
sc_H2.HEP.Exp1_TACTTACAGGATGTAT 4.37411593042577 2.43279549212808 sc_H2
sc_H2.HEP.Exp1_TAGAGCTAGTGGTAGC 4.60795830332006 3.37512108416909 sc_H2
sc_H2.HEP.Exp1_TAGAGCTGTGACAAAT 4.45709465585912 3.21730825038308 sc_H2
sc_H2.HEP.Exp1_TCACGAATCTCGTTTA 4.40809963785375 3.38156053157205 sc_H2
sc_H2.HEP.Exp1_TCCACACGTCAAAGCG 5.17443464838232 1.63087758155221 sc_H2
sc_H2.HEP.Exp1_TGAAAGAGTTCAACCA 5.28995941721166 1.42522737117166 sc_H2
sc_H2.HEP.Exp1_TGACTAGGTCGAACAG 5.83579300485815 0.706774679139796 sc_H2
sc_H2.HEP.Exp1_TTCCCAGTCTAACTGG 4.41378496729101 2.89944120974893 sc_H2
sc_H2.HEP.Exp1_TTCTCCTGTACTCAAC 4.10729025446142 3.1794788512742 sc_H2
sc_H2.HEP.Exp1_TTCTTAGGTCCGACGT 4.559762941229 3.48308583827371 sc_H2
sc_H2.HEP.Exp1_AAACGGGAGAGACGAA 5.36082314096654 -3.89311006931907 sc_H2
sc_H2.HEP.Exp1_AACCATGGTCCAGTAT 8.07618473612035 -3.68085816769248 sc_H2
sc_H2.HEP.Exp1_AACCGCGAGTGATCGG 5.81384466730321 -4.23208955196982 sc_H2
sc_H2.HEP.Exp1_AACCGCGCATGCAATC 4.22791479669775 -3.83807900814658 sc_H2
sc_H2.HEP.Exp1_AACGTTGAGTTACCCA 6.80965517603124 -3.88093307881003 sc_H2
sc_H2.HEP.Exp1_AACTCTTAGTGTGAAT 4.88201521478857 -4.20241120724326 sc_H2
sc_H2.HEP.Exp1_ACTTTCACATACTACG 7.04152868829931 -4.70799115566855 sc_H2
sc_H2.HEP.Exp1_AGCATACAGGGATCTG 6.25980137430395 -4.21321061520224 sc_H2
sc_H2.HEP.Exp1_AGCTCTCTCCTATGTT 4.30666445337499 -4.23140004543906 sc_H2
sc_H2.HEP.Exp1_AGCTTGAGTGTTCTTT 3.46066282831396 -3.23927381901389 sc_H2
sc_H2.HEP.Exp1_AGCTTGATCTAACTGG 6.95637510858739 -2.89945295719748 sc_H2
sc_H2.HEP.Exp1_AGGGAGTTCTGCTGTC 5.5460305079099 -4.49887374310141 sc_H2
sc_H2.HEP.Exp1_AGGTCCGAGGATGGTC 6.0107579096433 -4.60299495129233 sc_H2
sc_H2.HEP.Exp1_ATCACGATCGAGCCCA 5.62760971628393 -4.4241018619979 sc_H2
sc_H2.HEP.Exp1_ATTACTCGTCATGCAT 5.72280024133886 -4.38357785610801 sc_H2
sc_H2.HEP.Exp1_CAACCTCTCGTCGTTC 5.41825102411474 -3.27723840145713 sc_H2
sc_H2.HEP.Exp1_CACCAGGTCCCAAGAT 5.04985283457006 -3.7416751709426 sc_H2
sc_H2.HEP.Exp1_CAGTCCTCACCTGGTG 6.68538187586034 -4.24032357601767 sc_H2
sc_H2.HEP.Exp1_CATGACAAGGTTCCTA 5.47236822687353 -4.16967252163535 sc_H2
sc_H2.HEP.Exp1_CCGGGATGTATATGAG 5.40223215662206 -4.49898055462485 sc_H2
sc_H2.HEP.Exp1_CGACTTCGTGAGGGTT 6.45971582971776 -2.97560003666526 sc_H2
sc_H2.HEP.Exp1_CGGACTGTCTGCAAGT 5.80358217798437 -3.01123026280051 sc_H2
sc_H2.HEP.Exp1_CGTTGGGTCGCGTAGC 5.73240898691381 -3.85824683575278 sc_H2
sc_H2.HEP.Exp1_CTGCTGTTCTGATTCT 5.37792919717992 -4.20475104717856 sc_H2
sc_H2.HEP.Exp1_CTTTGCGAGAGTACCG 5.47568129144872 -4.64588502316123 sc_H2
sc_H2.HEP.Exp1_GAGTCCGCAATGGTCT 7.55312679849828 -3.27456811337119 sc_H2
sc_H2.HEP.Exp1_GCATACATCAACGGGA 4.64926050745214 -2.50280121235496 sc_H2
sc_H2.HEP.Exp1_GGAACTTTCATTCACT 4.5864643915769 -2.86526087193137 sc_H2
sc_H2.HEP.Exp1_GGACAGAGTTCGGGCT 6.14564417444433 -4.34985640911704 sc_H2
sc_H2.HEP.Exp1_GGACAGATCAGGCCCA 4.98888920389379 -2.80545118717795 sc_H2
sc_H2.HEP.Exp1_GGCCGATTCTTGTCAT 5.52461813532079 -4.56622508434897 sc_H2
sc_H2.HEP.Exp1_GGGAGATTCTTGAGAC 5.89688728891576 -4.01340320973044 sc_H2
sc_H2.HEP.Exp1_GTCGGGTGTGTGAAAT 5.9243697985288 -2.88434294132834 sc_H2
sc_H2.HEP.Exp1_GTGCAGCCATTCACTT 5.78787230097021 -4.73192933468467 sc_H2
sc_H2.HEP.Exp1_TACTTGTAGGTAAACT 4.34354017816747 -4.10778668789512 sc_H2
sc_H2.HEP.Exp1_TCAATCTCATGGTTGT 4.96055649362768 -3.65618017582541 sc_H2
sc_H2.HEP.Exp1_TCAGATGGTATATGAG 4.85372017465795 -3.6555791225875 sc_H2
sc_H2.HEP.Exp1_TCAGCTCGTTCAGACT 4.94641064249242 -3.97546866802817 sc_H2
sc_H2.HEP.Exp1_TCCCGATGTAAGGGAA 3.71200178705419 -3.61773088841086 sc_H2
sc_H2.HEP.Exp1_TCTGGAAAGCCACCTG 4.97888563715185 -4.14513162045127 sc_H2
sc_H2.HEP.Exp1_TCTGGAAGTTCACGGC 5.33476685129369 -4.39387372402793 sc_H2
sc_H2.HEP.Exp1_TCTTTCCTCACCTTAT 5.19893883310522 -3.00619438557273 sc_H2
sc_H2.HEP.Exp1_TGAGCATGTGGACGAT 5.47202919565404 -3.06856993107444 sc_H2
sc_H2.HEP.Exp1_TGAGGGACAGTCACTA 5.06286524378026 -4.35149434475547 sc_H2
sc_H2.HEP.Exp1_TGGCCAGAGCCCAACC 4.51389740549291 -4.21641066937095 sc_H2
sc_H2.HEP.Exp1_TGGCTGGCAGTAGAGC 5.80775021158422 -4.27379849819785 sc_H2
sc_H2.HEP.Exp1_TTCTTAGCACACTGCG 4.39094399057592 -4.1193881359542 sc_H2
sc_H2.HEP.Exp1_TTGCCGTGTATAATGG 5.27865265451635 -4.2951169338668 sc_H2
sc_H2.HEP.Exp1_TTGCGTCCATCAGTAC 6.35320232950414 -4.21208480267173 sc_H2
sc_H2.HEP.Exp1_TTTGTCAGTCAGGACA 4.27806137644018 -2.85644367603904 sc_H2
sc_H2.HEP.Exp1_AAACGGGGTATAATGG 7.54625938974584 -3.47923258213645 sc_H2
sc_H2.HEP.Exp1_AAAGATGCATTGGGCC 8.56862877451147 -5.11186412243491 sc_H2
sc_H2.HEP.Exp1_AAGCCGCCATCGGACC 7.83011959634984 -2.3148603764022 sc_H2
sc_H2.HEP.Exp1_ACATACGTCATCACCC 7.69806812845434 -4.25686076550132 sc_H2
sc_H2.HEP.Exp1_ACGGGCTAGGTGGGTT 7.54887770258153 -4.05202773480063 sc_H2
sc_H2.HEP.Exp1_ACTGAACAGGACAGAA 7.31353281580175 -2.95269325642234 sc_H2
sc_H2.HEP.Exp1_AGCGTATGTATCGCAT 8.84128521524633 -4.77230933575278 sc_H2
sc_H2.HEP.Exp1_AGTAGTCGTATAGGTA 7.52565096460546 -3.99095943836814 sc_H2
sc_H2.HEP.Exp1_AGTGGGAAGGCCCGTT 8.38252400003637 -3.82931545643455 sc_H2
sc_H2.HEP.Exp1_CAAGAAACACTGTCGG 7.63815210901464 -4.12050822643882 sc_H2
sc_H2.HEP.Exp1_CACACTCCAGAGTGTG 8.35386608682836 -3.55966165928489 sc_H2
sc_H2.HEP.Exp1_CAGCATAGTGACCAAG 7.91197155557836 -2.84135249523765 sc_H2
sc_H2.HEP.Exp1_CAGCCGACATATGGTC 8.8514561518308 -4.80747750668174 sc_H2
sc_H2.HEP.Exp1_CATCGGGGTTTGACTG 7.5004048212644 -3.63273456959372 sc_H2
sc_H2.HEP.Exp1_CATGACAAGTGTCCAT 6.06121204935277 -1.66942850021964 sc_H2
sc_H2.HEP.Exp1_CCCAGTTGTTACGCGC 8.29144619547094 -4.70078376202231 sc_H2
sc_H2.HEP.Exp1_CCGTACTTCAAGCCTA 8.36809109293188 -5.18323615460044 sc_H2
sc_H2.HEP.Exp1_CCTCTGAGTACTCGCG 7.22959898554052 -3.48225453762656 sc_H2
sc_H2.HEP.Exp1_CGATTGAGTTGTCTTT 8.50867413126195 -4.64793256191855 sc_H2
sc_H2.HEP.Exp1_CGCGGTACATTGGTAC 8.18708466135229 -4.20994523434287 sc_H2
sc_H2.HEP.Exp1_CGCTGGATCGTACCGG 7.71212767206396 -4.31378892330771 sc_H2
sc_H2.HEP.Exp1_CGGACTGAGCATGGCA 8.31527851663793 -4.60339454083091 sc_H2
sc_H2.HEP.Exp1_CGGAGTCGTCCGAAGA 7.00447224222387 -2.71876767544394 sc_H2
sc_H2.HEP.Exp1_CGTAGCGTCACTCTTA 7.55144833170141 -3.64641335873252 sc_H2
sc_H2.HEP.Exp1_CGTGAGCGTGATAAAC 7.62442110620702 -3.80563572315818 sc_H2
sc_H2.HEP.Exp1_CGTGTAACACGTCTCT 8.84897659860814 -4.22127011685019 sc_H2
sc_H2.HEP.Exp1_CTACACCAGATCGGGT 7.15023087106908 -2.99463847546226 sc_H2
sc_H2.HEP.Exp1_CTACGTCGTGAAGGCT 7.77137611948217 -1.60287919907218 sc_H2
sc_H2.HEP.Exp1_CTAGTGACATACGCTA 7.52404640756811 -4.25934413342124 sc_H2
sc_H2.HEP.Exp1_CTCGAAACAGATTGCT 8.15367840372289 -4.80652335552817 sc_H2
sc_H2.HEP.Exp1_CTCGTCAGTAAAGGAG 8.38779877268041 -4.14456942944175 sc_H2
sc_H2.HEP.Exp1_CTCTAATAGAGCTGCA 7.51864431940282 -3.70058945088035 sc_H2
sc_H2.HEP.Exp1_CTCTAATTCATGTCTT 7.21249960504735 -3.05100921063071 sc_H2
sc_H2.HEP.Exp1_CTGATCCAGCGAAGGG 7.9520535334226 -4.23345902828818 sc_H2
sc_H2.HEP.Exp1_CTGCTGTCAGCGTAAG 8.46554039560522 -5.37877467541343 sc_H2
sc_H2.HEP.Exp1_CTGGTCTAGTTCGCGC 7.59537218652929 -4.02909019856101 sc_H2
sc_H2.HEP.Exp1_CTTCTCTTCCCATTTA 8.30556820474828 -4.80740931896811 sc_H2
sc_H2.HEP.Exp1_CTTTGCGGTCTAACGT 8.60838554941381 -4.5148148861373 sc_H2
sc_H2.HEP.Exp1_GACCAATGTGTGACCC 8.38846253000463 -5.13767531780845 sc_H2
sc_H2.HEP.Exp1_GATGCTACATGCCTAA 8.47820232950414 -4.97056630520469 sc_H2
sc_H2.HEP.Exp1_GGACATTCAGACGCTC 8.62754200540746 -4.32126000790244 sc_H2
sc_H2.HEP.Exp1_GGAGCAATCAGCGATT 8.46744583688939 -5.37186101345664 sc_H2
sc_H2.HEP.Exp1_GGGTCTGGTAAAGGAG 7.30947588525976 -3.06381276516562 sc_H2
sc_H2.HEP.Exp1_GTATTCTAGTCCATAC 8.25303696237768 -4.40747311977988 sc_H2
sc_H2.HEP.Exp1_TACACGACACGACGAA 7.18346785150732 -4.72148898510581 sc_H2
sc_H2.HEP.Exp1_TACGGATCAAGCCGTC 7.45949696146215 -3.31659963993674 sc_H2
sc_H2.HEP.Exp1_TAGGCATTCTTGTCAT 8.53297184549535 -5.1658854809249 sc_H2
sc_H2.HEP.Exp1_TAGTTGGGTATCTGCA 7.41345738016332 -3.90380004315024 sc_H2
sc_H2.HEP.Exp1_TATCTCACAGATCGGA 8.12750099741186 -3.63023332028037 sc_H2
sc_H2.HEP.Exp1_TCACAAGTCTCGTTTA 7.31699179254735 -4.24851992993003 sc_H2
sc_H2.HEP.Exp1_TCAGATGTCTCAAACG 7.22379635416234 -4.36694768337851 sc_H2
sc_H2.HEP.Exp1_TCAGGATTCCAGTATG 7.42227266870702 -4.41524699597007 sc_H2
sc_H2.HEP.Exp1_TCGTACCCATGCCTAA 8.21006535135473 -4.51274779705649 sc_H2
sc_H2.HEP.Exp1_TCTGGAATCACCAGGC 7.18562124811376 -4.27557853130942 sc_H2
sc_H2.HEP.Exp1_TGATTTCGTTCCCGAG 8.59374855600561 -5.11778214840537 sc_H2
sc_H2.HEP.Exp1_TGCCAAAGTTAAAGTG 6.70725678049291 -1.67478361992484 sc_H2
sc_H2.HEP.Exp1_TGCGTGGAGTCCATAC 8.15606545053686 -4.22699359326011 sc_H2
sc_H2.HEP.Exp1_TGTATTCAGTCAATAG 7.8133702143308 -4.45461133389121 sc_H2
sc_H2.HEP.Exp1_TGTGGTATCGGTTAAC 7.63247679315771 -2.84970191387778 sc_H2
sc_H2.HEP.Exp1_TTCCCAGCAGGGCATA 7.40563820444311 -3.99404910473472 sc_H2
sc_H2.HEP.Exp1_AAACGGGTCCTTGGTC 4.02355049692358 3.00673624606484 sc_H2
sc_H2.HEP.Exp1_AACTTTCGTACAGACG 3.96203421198095 2.30139586062783 sc_H2
sc_H2.HEP.Exp1_ACGCAGCGTGCTAGCC 3.98271273218358 2.36905643077249 sc_H2
sc_H2.HEP.Exp1_AGACGTTTCATAAAGG 4.00895355783666 3.29550739856118 sc_H2
sc_H2.HEP.Exp1_AGGCCACGTAACGTTC 3.7011773451444 1.72308239074105 sc_H2
sc_H2.HEP.Exp1_CACTCCAAGATCGATA 6.39491699777807 -3.30739477543479 sc_H2
sc_H2.HEP.Exp1_CACTCCAGTTCTGTTT 3.94171570383275 1.86723252864236 sc_H2
sc_H2.HEP.Exp1_CAGGTGCCATTCCTGC 3.96829365335668 1.39078828425759 sc_H2
sc_H2.HEP.Exp1_CATCAAGGTTTGCATG 3.78912542902196 1.91091701121682 sc_H2
sc_H2.HEP.Exp1_CCGGGATAGGACCACA 3.90892122827733 2.63533851237649 sc_H2
sc_H2.HEP.Exp1_CCGTGGAAGTACGCCC 4.00997971140111 2.70724984736795 sc_H2
sc_H2.HEP.Exp1_CTAGCCTGTGGCTCCA 3.82698534570898 2.49306866259927 sc_H2
sc_H2.HEP.Exp1_CTCGTACAGCTCCTCT 4.00765560709203 2.13062998385781 sc_H2
sc_H2.HEP.Exp1_GACCAATCAGGGCATA 4.03667543970312 3.08582302661294 sc_H2
sc_H2.HEP.Exp1_GCACTCTTCCAAATGC 4.21282671533788 0.217532304242793 sc_H2
sc_H2.HEP.Exp1_GCGCCAAAGCTGCCCA 3.96666954599584 1.15248927207345 sc_H2
sc_H2.HEP.Exp1_GCTGCGAAGTAGATGT 4.05727289758886 2.61337181659097 sc_H2
sc_H2.HEP.Exp1_GGTATTGGTGTTTGTG 3.9885468348142 0.875910190061274 sc_H2
sc_H2.HEP.Exp1_TCAGGATAGCCTCGTG 3.94799231134618 3.23280855746621 sc_H2
sc_H2.HEP.Exp1_TCCCGATCAGTTAACC 4.38706253610815 3.71868201823587 sc_H2
sc_H2.HEP.Exp1_TTTACTGCAGGAATCG 3.83369396768774 1.56339367957467 sc_H2
sc_H2.HEP.Exp1_AAACGGGTCTGTGCAA 4.08697365366186 -0.152755143925008 sc_H2
sc_H2.HEP.Exp1_ACCAGTATCGGCCGAT 3.47508071504796 -0.115704375191984 sc_H2
sc_H2.HEP.Exp1_ACTGAACCACATGTGT 3.63428686701024 -0.542746755167302 sc_H2
sc_H2.HEP.Exp1_AGATCTGGTCGTGGCT 3.50097297273839 -1.68987778095847 sc_H2
sc_H2.HEP.Exp1_AGCATACTCTACTATC 3.43901442133153 -0.184265333100614 sc_H2
sc_H2.HEP.Exp1_ATTATCCGTAACGACG 3.7107786997434 -0.764261993452367 sc_H2
sc_H2.HEP.Exp1_ATTTCTGAGATCTGAA 3.94752882562841 -0.953282746359166 sc_H2
sc_H2.HEP.Exp1_ATTTCTGTCCAAATGC 3.69802354418004 0.0855942341839701 sc_H2
sc_H2.HEP.Exp1_CACACTCTCTACTCAT 3.61198376260961 -1.91712430386191 sc_H2
sc_H2.HEP.Exp1_CAGCGACTCCTCATTA 4.45519159876073 1.00050613017434 sc_H2
sc_H2.HEP.Exp1_CATCGGGAGTAATCCC 4.61518095575536 0.191886601165476 sc_H2
sc_H2.HEP.Exp1_CCAATCCAGACCTTTG 3.84849690042699 -1.42898038296348 sc_H2
sc_H2.HEP.Exp1_CCCAATCGTTAAAGTG 4.16683386408056 -1.20905128388053 sc_H2
sc_H2.HEP.Exp1_CCGTGGAGTTCGTTGA 3.55942677103246 -0.453186723276433 sc_H2
sc_H2.HEP.Exp1_CCTACACGTCGACTAT 3.83438490472997 -0.798381659075078 sc_H2
sc_H2.HEP.Exp1_CGATCGGCACCGAAAG 4.63275717340673 1.44650825591439 sc_H2
sc_H2.HEP.Exp1_CGGCTAGCACGGACAA 3.91582010828222 -1.44788316158896 sc_H2
sc_H2.HEP.Exp1_CGTCACTGTTGTTTGG 3.56083487116064 -0.420751782938299 sc_H2
sc_H2.HEP.Exp1_CTCGGGAAGTTAGGTA 4.32701634012426 -0.538001659199056 sc_H2
sc_H2.HEP.Exp1_CTTAACTAGCTCCTCT 4.29415606104101 -1.68173542885428 sc_H2
sc_H2.HEP.Exp1_GACCAATCATAACCTG 3.65596316896642 -0.291510525032338 sc_H2
sc_H2.HEP.Exp1_GACGCGTGTGAAATCA 4.06497095667089 -1.94509819416648 sc_H2
sc_H2.HEP.Exp1_GACTACATCAACGGGA 4.04017590128149 -0.0999230992639631 sc_H2
sc_H2.HEP.Exp1_GATCGTATCGGTTCGG 4.06858633600439 -1.03082803158408 sc_H2
sc_H2.HEP.Exp1_GCAAACTTCGTCCGTT 4.44187544428075 2.81264754863137 sc_H2
sc_H2.HEP.Exp1_GCATACACATGTAAGA 4.01801060281957 -0.844723555132207 sc_H2
sc_H2.HEP.Exp1_GCGCCAAGTTGTGGAG 3.94047831140722 -0.231267186685857 sc_H2
sc_H2.HEP.Exp1_GGCGTGTAGTGAAGAG 4.20253323160375 -0.860910567327794 sc_H2
sc_H2.HEP.Exp1_TCAGGTATCTTGTCAT 3.90012787424291 -0.319267156406698 sc_H2
sc_H2.HEP.Exp1_TGACTAGGTAATAGCA 3.73165892206396 -0.560005458875951 sc_H2
sc_H2.HEP.Exp1_TGAGGGACAGTAAGAT 3.45263503633703 -1.44729021458274 sc_H2
sc_H2.HEP.Exp1_TGTGTTTGTTCTGGTA 3.9983968599912 -0.609657022043523 sc_H2
sc_H2.HEP.Exp1_TTAGTTCCACCACGTG 3.73914669595922 -0.438903155609426 sc_H2
sc_H2.HEP.Exp1_TTATGCTTCAGAGGTG 4.44188116632665 1.45454856486672 sc_H2
sc_H2.HEP.Exp1_TTGACTTGTTGATTGC 4.66950844370092 -0.329403969332036 sc_H2
sc_H2.HEP.Exp1_TTTACTGCAAAGCAAT 4.49291037164892 -0.693918379827794 sc_H2
sc_H2.HEP.Exp1_TTTGCGCAGAGCTTCT 3.96500538431371 -0.745878728910741 sc_H2
sc_H2.HEP.Exp1_TTTGTCAGTAAGGGCT 3.4355511530515 -0.279013755604085 sc_H2
sc_H2.HEP.Exp1_AAAGATGAGAGATGAG 5.30955027185644 -0.415690484329519 sc_H2
sc_H2.HEP.Exp1_AACTCTTAGATACACA 5.12363337122167 0.48394086690301 sc_H2
sc_H2.HEP.Exp1_ACACCGGCAGGATCGA 4.74533365808691 -0.122950720473585 sc_H2
sc_H2.HEP.Exp1_ACACTGAGTCATCCCT 4.83529852472509 -0.150493922516164 sc_H2
sc_H2.HEP.Exp1_ACATCAGCAGTTCATG 5.26789663873876 -0.584418865724859 sc_H2
sc_H2.HEP.Exp1_ACGGGTCCAACTGCGC 5.18135307871068 1.08387776942605 sc_H2
sc_H2.HEP.Exp1_ACGTCAATCCCGACTT 5.49668930612768 0.0912076506173045 sc_H2
sc_H2.HEP.Exp1_AGAGTGGTCAAGATCC 5.91978691660131 -1.12076714901572 sc_H2
sc_H2.HEP.Exp1_AGCAGCCGTACAGTGG 4.95679520212377 0.698073712304774 sc_H2
sc_H2.HEP.Exp1_AGCAGCCGTCCGTTAA 4.95701263986791 -0.320263507648763 sc_H2
sc_H2.HEP.Exp1_ATAACGCCATTCCTGC 4.59962462030614 0.212820676282588 sc_H2
sc_H2.HEP.Exp1_ATCTGCCTCTGTTGAG 5.13873289667333 -0.258163648530301 sc_H2
sc_H2.HEP.Exp1_ATGGGAGCACATGGGA 5.53908918939794 -0.703351530119237 sc_H2
sc_H2.HEP.Exp1_CAAGATCGTTCCACAA 5.54136227213109 0.109982294157687 sc_H2
sc_H2.HEP.Exp1_CAAGTTGTCGGTGTCG 5.23432587228979 1.49295565219277 sc_H2
sc_H2.HEP.Exp1_CACAAACTCCGTCAAA 5.47223757349218 -0.730022522493657 sc_H2
sc_H2.HEP.Exp1_CACAGGCGTGACTCAT 4.8644389971372 2.33068749041909 sc_H2
sc_H2.HEP.Exp1_CACAGGCGTTGAGTTC 5.72834728800024 -0.19650963215476 sc_H2
sc_H2.HEP.Exp1_CACATAGGTCTAGCGC 5.52479504190649 -1.84436920551902 sc_H2
sc_H2.HEP.Exp1_CACCACTGTCAATGTC 4.69971226297582 -0.368729385420141 sc_H2
sc_H2.HEP.Exp1_CACCAGGGTTGTGGCC 5.95207737528051 1.67575999827737 sc_H2
sc_H2.HEP.Exp1_CAGGTGCCAGTGGGAT 5.2605686052915 0.954493490174952 sc_H2
sc_H2.HEP.Exp1_CAGTCCTGTGATAAAC 5.09016893945898 0.619142261460963 sc_H2
sc_H2.HEP.Exp1_CATATGGCATACTACG 4.830279813635 0.374481377319041 sc_H2
sc_H2.HEP.Exp1_CATATGGTCGGAGGTA 6.10745333276952 -2.02479747204429 sc_H2
sc_H2.HEP.Exp1_CCATGTCTCAGGATCT 5.29785774790014 -1.13549390701896 sc_H2
sc_H2.HEP.Exp1_CGACTTCTCAGAGGTG 5.49617432199682 -1.02063516049033 sc_H2
sc_H2.HEP.Exp1_CGTCAGGAGTGTCTCA 5.03239153467382 0.817937282041255 sc_H2
sc_H2.HEP.Exp1_CGTGAGCGTATTAGCC 4.64806126199926 2.4951035651719 sc_H2
sc_H2.HEP.Exp1_CGTTGGGCAAAGGTGC 5.17456482492651 -1.13221314816123 sc_H2
sc_H2.HEP.Exp1_CTAAGACCAGTTCATG 5.27531765543188 -0.889406892343816 sc_H2
sc_H2.HEP.Exp1_CTCATTAAGGGCACTA 5.07083653055395 -0.254568996712026 sc_H2
sc_H2.HEP.Exp1_CTCGTCAAGTCAAGGC 4.75669478021825 -0.306611779018697 sc_H2
sc_H2.HEP.Exp1_CTCTGGTTCCAGTATG 5.07792423807348 -0.85948011545783 sc_H2
sc_H2.HEP.Exp1_CTGCCTATCTTTACAC 5.49137638651098 -1.07038989929801 sc_H2
sc_H2.HEP.Exp1_GACGCGTGTACGCACC 5.1004066332456 -0.507551583334264 sc_H2
sc_H2.HEP.Exp1_GACGGCTCATGTAGTC 4.99093626581396 -0.130592490419206 sc_H2
sc_H2.HEP.Exp1_GCACATACACCATGTA 5.36586521707738 0.161513325885478 sc_H2
sc_H2.HEP.Exp1_GCAGCCAAGGGTATCG 5.14843128763402 -0.591637822672185 sc_H2
sc_H2.HEP.Exp1_GCATGCGAGCGCTTAT 5.11724375330175 0.878770318940821 sc_H2
sc_H2.HEP.Exp1_GCGCAGTGTCATATCG 5.08465288721288 0.764160600618067 sc_H2
sc_H2.HEP.Exp1_GCTCCTATCCACGACG 5.35638617120946 -0.316495957657155 sc_H2
sc_H2.HEP.Exp1_GTATCTTCAAGACGTG 5.16979168497289 0.570178118661586 sc_H2
sc_H2.HEP.Exp1_GTCATTTGTCTGCAAT 4.15480755411352 1.40608963103646 sc_H2
sc_H2.HEP.Exp1_GTGCATATCTCACATT 4.57055519663061 2.58703109355325 sc_H2
sc_H2.HEP.Exp1_GTGTGCGCATTGGCGC 5.17460011087621 0.283014771655741 sc_H2
sc_H2.HEP.Exp1_TAGGCATCAGACAAGC 4.32632444940771 3.0229470405137 sc_H2
sc_H2.HEP.Exp1_TCAGCTCAGGCAGGTT 5.1998939379331 -1.0445897903884 sc_H2
sc_H2.HEP.Exp1_TCATTACCAACTTGAC 5.11312721811498 0.91248342128152 sc_H2
sc_H2.HEP.Exp1_TGACTAGGTTCATGGT 4.4804639681455 1.07020613284463 sc_H2
sc_H2.HEP.Exp1_TGAGAGGTCATTTGGG 5.02144812189306 0.495818165258113 sc_H2
sc_H2.HEP.Exp1_TGCGCAGTCCGCGGTA 4.85656212412084 0.00335506083125176 sc_H2
sc_H2.HEP.Exp1_TGGCTGGAGATATGCA 4.48179482065404 -0.222190427466688 sc_H2
sc_H2.HEP.Exp1_TGTTCCGGTCATCCCT 5.99038837991918 -1.68886080650931 sc_H2
sc_H2.HEP.Exp1_TTAGGACGTGGGTCAA 5.10377405725683 1.20546862216348 sc_H2
sc_H2.HEP.Exp1_TTCTACATCATGTCCC 5.49541185938085 -0.731709393545446 sc_H2
sc_H2.HEP.Exp1_TTTCCTCAGGTCGGAT 5.02304504953588 -0.934505018278417 sc_H2
sc_H2.HEP.Exp1_AAAGATGAGTGCGTGA 5.12584541879858 1.5699737939393 sc_H2
sc_H2.HEP.Exp1_AGGGTGAAGGTGGGTT 6.08770750604833 -0.0706478682005972 sc_H2
sc_H2.HEP.Exp1_ATCATCTCACCTTGTC 4.10133217416967 1.90034803481454 sc_H2
sc_H2.HEP.Exp1_ATCATGGTCGGCGGTT 6.33077667795385 0.34273260565156 sc_H2
sc_H2.HEP.Exp1_ATCTGCCAGAGCTGGT 5.12181757532323 1.22575732798928 sc_H2
sc_H2.HEP.Exp1_ATCTGCCCACCATGTA 4.16837261759008 3.05368467898721 sc_H2
sc_H2.HEP.Exp1_ATCTGCCCACGGCTAC 4.9261689051267 2.20633026690835 sc_H2
sc_H2.HEP.Exp1_ATGTGTGGTCATCGGC 4.67196177087987 3.85346361728066 sc_H2
sc_H2.HEP.Exp1_CATGGCGGTTTACTCT 4.27718781076635 2.9144777926957 sc_H2
sc_H2.HEP.Exp1_CCTACACTCTACCTGC 5.73213766657079 0.492578414395991 sc_H2
sc_H2.HEP.Exp1_CCTTCGACATGCATGT 4.09343527399267 3.09313127131814 sc_H2
sc_H2.HEP.Exp1_CGGGTCACAATCAGAA 4.53694771372045 2.84664699168557 sc_H2
sc_H2.HEP.Exp1_CGTTAGAGTCACCTAA 5.23338507257665 0.819505182222071 sc_H2
sc_H2.HEP.Exp1_CGTTAGATCGTAGGTT 4.64260099970067 3.12394544215554 sc_H2
sc_H2.HEP.Exp1_CGTTGGGCACCAGCAC 5.06698368631567 1.10670467944497 sc_H2
sc_H2.HEP.Exp1_CTGAAACCATGCGCAC 4.85281752191747 2.32457467646951 sc_H2
sc_H2.HEP.Exp1_CTGTGCTAGGTGCTAG 4.05706356607641 3.11102530093545 sc_H2
sc_H2.HEP.Exp1_GAGGTGAGTAGCTTGT 4.90753697000707 2.68678661914224 sc_H2
sc_H2.HEP.Exp1_GCCTCTATCTCTGCTG 5.77834032617773 3.522685733751 sc_H2
sc_H2.HEP.Exp1_GGAACTTAGGTTCCTA 4.48513506494726 3.6435615691697 sc_H2
sc_H2.HEP.Exp1_GGAACTTTCATGTGGT 4.61908482156957 2.56820532412881 sc_H2
sc_H2.HEP.Exp1_GGTGCGTAGCGAGAAA 4.6715154512998 2.8475422534501 sc_H2
sc_H2.HEP.Exp1_GTTACAGGTGAGGCTA 5.42695425592626 2.11778923602456 sc_H2
sc_H2.HEP.Exp1_TACTTGTTCATCATTC 4.23301170908178 1.92750987143869 sc_H2
sc_H2.HEP.Exp1_TCATTTGAGGAGTCTG 4.86624668680395 1.48117634387368 sc_H2
sc_H2.HEP.Exp1_TCGCGTTCATCCGCGA 5.86717604242528 0.104758230165187 sc_H2
sc_H2.HEP.Exp1_TCGCGTTGTGACAAAT 4.65112684808935 3.60784050555581 sc_H2
sc_H2.HEP.Exp1_TCGTAGAAGTTGCAGG 5.00121782861913 2.31555625529641 sc_H2
sc_H2.HEP.Exp1_TGACTTTCAAGTCTAC 4.73702524744237 3.50582214923257 sc_H2
sc_H2.HEP.Exp1_TGGGCGTGTGAGTATA 4.57256744943822 3.69136544795388 sc_H2
sc_H2.HEP.Exp1_TGTGGTACATGCCTAA 5.24026106439794 1.72121008963937 sc_H2
sc_H2.HEP.Exp1_AAAGATGCATCCTTGC 7.71464775644506 -4.45398810772544 sc_H2
sc_H2.HEP.Exp1_AACCATGTCAAACCGT 8.59613560281957 -5.44669154553061 sc_H2
sc_H2.HEP.Exp1_ACGCAGCGTGCAGGTA 8.54723785959447 -4.73033383755332 sc_H2
sc_H2.HEP.Exp1_ATTCTACTCAACACTG 8.68908928476537 -4.91998866467124 sc_H2
sc_H2.HEP.Exp1_CAGCATACAGGCTCAC 8.10387848459447 -4.81900027660972 sc_H2
sc_H2.HEP.Exp1_CAGGTGCGTTATCCGA 8.51450298868383 -5.37816146282798 sc_H2
sc_H2.HEP.Exp1_CATTATCGTGGGTATG 8.62153671823705 -5.42218020825034 sc_H2
sc_H2.HEP.Exp1_CCTCAGTAGATATGCA 8.63834522806371 -3.98284366993552 sc_H2
sc_H2.HEP.Exp1_CTAAGACTCAACGCTA 7.31983707987035 -5.52059272198325 sc_H2
sc_H2.HEP.Exp1_CTGAAACGTGTTTGGT 7.1925263270017 -4.36837485699302 sc_H2
sc_H2.HEP.Exp1_GCATGTAGTCTCGTTC 8.24611042581762 -4.66131261257773 sc_H2
sc_H2.HEP.Exp1_GTCAAGTTCCTTTCTC 8.4821877344724 -5.08145144848472 sc_H2
sc_H2.HEP.Exp1_TCAACGACAACCGCCA 8.48845051370824 -4.91933730511313 sc_H2
sc_H2.HEP.Exp1_TGACTAGGTAGGACAC 8.52555893503393 -5.14397624401694 sc_H2
sc_H2.HEP.Exp1_TGCTGCTTCAGGCCCA 7.75304506860937 -4.59180787472373 sc_H2
sc_H2.HEP.Exp1_AAAGATGGTTAAGTAG 3.94421194635595 3.11057325930947 sc_H2
sc_H2.HEP.Exp1_AACTCAGTCCGTTGTC 4.05470131479467 3.30883666606301 sc_H2
sc_H2.HEP.Exp1_AATCGGTGTCATCCCT 4.31069420419897 3.04681321711892 sc_H2
sc_H2.HEP.Exp1_ACATACGGTGAAAGAG 4.29803703867162 3.1029772433793 sc_H2
sc_H2.HEP.Exp1_ACGTCAAAGACTACAA 4.10943363748754 3.35954686732644 sc_H2
sc_H2.HEP.Exp1_AGAATAGCAGGTTTCA 3.82262466989721 1.15947994323129 sc_H2
sc_H2.HEP.Exp1_ATCTGCCGTAGGGTAC 5.09633730493749 0.858357695058528 sc_H2
sc_H2.HEP.Exp1_ATTGGACTCATAACCG 4.11737631403173 2.91652151675576 sc_H2
sc_H2.HEP.Exp1_CAAGAAACAAGTAGTA 4.24648760400976 3.33581635089273 sc_H2
sc_H2.HEP.Exp1_CAGAGAGTCTGCGTAA 4.06017492853368 2.23876544566506 sc_H2
sc_H2.HEP.Exp1_CAGCCGATCAGCTCGG 4.01595543466772 1.68328055472726 sc_H2
sc_H2.HEP.Exp1_CCAATCCCAGTGGGAT 3.85431240640844 1.52899393172616 sc_H2
sc_H2.HEP.Exp1_CGGACTGGTCCGTGAC 3.94713257394994 2.81247994037026 sc_H2
sc_H2.HEP.Exp1_CGGCTAGTCTCCAACC 6.59149502359594 -2.41968754200583 sc_H2
sc_H2.HEP.Exp1_CGTCAGGAGAGTCTGG 4.30506418787206 2.75179168315286 sc_H2
sc_H2.HEP.Exp1_CTACCCATCGTCGTTC 4.14087055765356 3.24131342501992 sc_H2
sc_H2.HEP.Exp1_CTCATTAAGAAACCGC 3.9758458002683 2.13847514720315 sc_H2
sc_H2.HEP.Exp1_CTCGGAGGTCATCCCT 4.0756673678037 0.331160036042872 sc_H2
sc_H2.HEP.Exp1_CTTTGCGAGTGCGATG 4.29066752039159 3.41560074420327 sc_H2
sc_H2.HEP.Exp1_GACGCGTTCCGGGTGT 4.18189571939672 2.02836963267678 sc_H2
sc_H2.HEP.Exp1_GAGCAGATCATCTGTT 4.21354673944677 3.14924928279275 sc_H2
sc_H2.HEP.Exp1_GCGACCATCGTGGGAA 4.64203356348241 2.62810370059365 sc_H2
sc_H2.HEP.Exp1_GCGCGATAGTCTTGCA 4.63961933695043 2.14367386432046 sc_H2
sc_H2.HEP.Exp1_GCTCTGTAGACTGGGT 4.24452494226659 3.06004234881753 sc_H2
sc_H2.HEP.Exp1_GCTTGAATCCGTCAAA 4.62183664880956 2.83532187075967 sc_H2
sc_H2.HEP.Exp1_GGCTGGTGTTCCATGA 3.82622955881322 2.41351672740335 sc_H2
sc_H2.HEP.Exp1_GGTATTGAGGAGTACC 3.8229818209287 1.66177484126443 sc_H2
sc_H2.HEP.Exp1_GTATCTTTCTCTGAGA 4.24307297311986 0.568417933896723 sc_H2
sc_H2.HEP.Exp1_GTCACAAGTCGGCACT 4.32485483728612 1.67999395461434 sc_H2
sc_H2.HEP.Exp1_GTGTTAGCACTTGGAT 4.1770086153623 3.28257414431924 sc_H2
sc_H2.HEP.Exp1_GTTCTCGTCCTCAATT 4.05391501032079 0.50897326798791 sc_H2
sc_H2.HEP.Exp1_TAGACCAGTGTATGGG 4.55408285700048 3.13516851992959 sc_H2
sc_H2.HEP.Exp1_TCGCGAGCATCGTCGG 4.65710877023901 0.989195791200343 sc_H2
sc_H2.HEP.Exp1_TCGCGAGGTCATCCCT 7.03522823892797 -2.92497828869468 sc_H2
sc_H2.HEP.Exp1_TCGGGACTCGAATGGG 3.91268108926977 1.82866891951913 sc_H2
sc_H2.HEP.Exp1_TGAGAGGGTGACGCCT 4.12347982965673 1.94910570712442 sc_H2
sc_H2.HEP.Exp1_TGAGAGGTCTCGGACG 7.42882393442358 -3.65791109470969 sc_H2
sc_H2.HEP.Exp1_TGCCAAAAGAGTCGGT 4.03748701654638 2.95281216235513 sc_H2
sc_H2.HEP.Exp1_TGCCAAACAAGAGGCT 3.98427532755102 1.47706028552407 sc_H2
sc_H2.HEP.Exp1_TGGCCAGTCTAACTGG 4.28471373163427 2.86704918475503 sc_H2
sc_H2.HEP.Exp1_TGGGAAGCAAATCCGT 3.68815039240087 1.51133450599069 sc_H2
sc_H2.HEP.Exp1_TGTGGTAGTCATCCCT 4.11844919763769 2.36093899340982 sc_H2
sc_H2.HEP.Exp1_TTCTCAACACAACGTT 4.05017899118627 2.7735254439866 sc_H2
sc_H2.HEP.Exp1_TTCTCCTCATATGAGA 4.68806313120092 2.45199438662881 sc_H2
sc_H2.HEP.Exp1_TTTGCGCTCGAACGGA 3.9169440134641 2.63424178691262 sc_H2
sc_H2.HEP.Exp1_AAAGCAAAGCGTGAGT 4.20968721948827 -4.07879737286216 sc_H2
sc_H2.HEP.Exp1_AACACGTTCTGTCTCG 3.73302434526647 -2.06628969578391 sc_H2
sc_H2.HEP.Exp1_AACCGCGCACAGACAG 3.91358326517309 -3.92047503857261 sc_H2
sc_H2.HEP.Exp1_AACTTTCAGGTGATTA 3.41943405710424 -2.87793544201499 sc_H2
sc_H2.HEP.Exp1_ACATCAGGTCTCAACA 5.16028975092138 -1.61373546986228 sc_H2
sc_H2.HEP.Exp1_ACGATACCACAGGTTT 3.96823834024633 -2.97516063122397 sc_H2
sc_H2.HEP.Exp1_ACTGAACCATGAGCGA 4.41315935693944 -3.69747141270286 sc_H2
sc_H2.HEP.Exp1_ACTGTCCCAGATGAGC 3.46091435991491 -2.82895043758994 sc_H2
sc_H2.HEP.Exp1_AGTCTTTTCTATCCCG 4.15003298364843 -4.95987561611777 sc_H2
sc_H2.HEP.Exp1_ATCTGCCGTTTGTGTG 4.84779118143285 -3.66245463757163 sc_H2
sc_H2.HEP.Exp1_ATGCGATCAGGTTTCA 4.55567740045751 -4.25481751827842 sc_H2
sc_H2.HEP.Exp1_CACACTCCAAGCCGCT 5.34781979166234 -3.44305756954795 sc_H2
sc_H2.HEP.Exp1_CAGATCAGTTAAGGGC 4.08130262933935 -3.55644968418723 sc_H2
sc_H2.HEP.Exp1_CAGGTGCCAGGTCCAC 3.85407398782934 -4.25390294460898 sc_H2
sc_H2.HEP.Exp1_CGCGTTTGTGCAGGTA 3.57933877550329 -3.53076604275351 sc_H2
sc_H2.HEP.Exp1_CGCTATCGTGTAATGA 4.47691010080541 -4.30931428341514 sc_H2
sc_H2.HEP.Exp1_CGGAGTCGTGCGCTTG 4.70477961145605 -4.88921788601523 sc_H2
sc_H2.HEP.Exp1_CGTCACTCACCAACCG 4.47355173670019 -2.90636113552695 sc_H2
sc_H2.HEP.Exp1_CTCGGGATCTGTCCGT 4.47085045419897 -4.37051204113608 sc_H2
sc_H2.HEP.Exp1_CTGATAGAGCCGCCTA 4.23560808740819 -2.99399069218284 sc_H2
sc_H2.HEP.Exp1_GACGTTATCAGTGCAT 3.98673580728734 -3.06524518398887 sc_H2
sc_H2.HEP.Exp1_GAGGTGAGTGTCTGAT 4.77079104028905 -4.15206817059165 sc_H2
sc_H2.HEP.Exp1_GGATGTTGTGGTCTCG 4.37117575250829 -4.5308380451644 sc_H2
sc_H2.HEP.Exp1_GGCAATTTCGCTAGCG 4.4281163080808 -2.29423550037986 sc_H2
sc_H2.HEP.Exp1_GTGAAGGGTCGAACAG 4.07657145105566 -3.86938503651267 sc_H2
sc_H2.HEP.Exp1_TACTTACAGTGGACGT 4.10850285135473 -3.46116546063071 sc_H2
sc_H2.HEP.Exp1_TCGAGGCGTACAGCAG 3.97175596796239 -4.6077423420394 sc_H2
sc_H2.HEP.Exp1_TGAGGGACAGTAGAGC 4.39417599283422 -4.86182168392783 sc_H2
sc_H2.HEP.Exp1_TGCTGCTTCCGTTGTC 4.12544630609716 -3.97158506779319 sc_H2
sc_H2.HEP.Exp1_TGGGCGTCACAGGAGT 3.91767023645605 -3.36810115246421 sc_H2
sc_H2.HEP.Exp1_ACGGGTCCAGTAGAGC 7.97369240366186 -4.02501276402121 sc_H2
sc_H2.HEP.Exp1_AGTGTCATCAGTACGT 6.78210781656469 -3.71704724697715 sc_H2
sc_H2.HEP.Exp1_ATCACGACAATCACAC 8.51335285745824 -4.94830706982261 sc_H2
sc_H2.HEP.Exp1_CCAGCGATCACGCGGT 6.38834999643529 -4.73443416027671 sc_H2
sc_H2.HEP.Exp1_GTATTCTTCGTCACGG 7.63325308405126 -3.60864499477988 sc_H2
sc_H2.HEP.Exp1_TGTGTTTCATGTAAGA 8.42076347910131 -3.76509931950217 sc_H2
sc_H2.HEP.Exp1_TTTGTCAGTGCAACGA 6.21041344248022 -3.6216481056655 sc_H2
sc_H2.HEP.Exp1_AAAGTAGAGCCAGGAT 3.67249272905553 0.00809964270943703 sc_H2
sc_H2.HEP.Exp1_AACTGGTTCTGGGCCA 6.35590647302831 -3.36017540363913 sc_H2
sc_H2.HEP.Exp1_ACACCCTCAGCGATCC 6.01727484308446 -0.793220969721135 sc_H2
sc_H2.HEP.Exp1_ACGATGTGTTAGGGTG 5.43719910227026 -0.701215180441198 sc_H2
sc_H2.HEP.Exp1_ACGGCCAGTGCACTTA 5.56988476358617 -1.68442037968284 sc_H2
sc_H2.HEP.Exp1_ACGGGTCCAGGATTGG 5.54218052469457 -0.241924735590276 sc_H2
sc_H2.HEP.Exp1_ACTTTCAAGGGTGTTG 7.70344828211034 -1.66746798424369 sc_H2
sc_H2.HEP.Exp1_AGAATAGTCGAGCCCA 5.56111334406103 0.019996342376414 sc_H2
sc_H2.HEP.Exp1_AGATCTGTCGCCGTGA 5.69794891916479 -1.04777011541968 sc_H2
sc_H2.HEP.Exp1_AGGGAGTAGAATGTGT 5.93590115152563 -2.72135237125998 sc_H2
sc_H2.HEP.Exp1_AGGTCCGCACCGATAT 5.24637697778905 0.961910692170802 sc_H2
sc_H2.HEP.Exp1_ATGTGTGTCCTGCAGG 5.54920528970922 -0.702458592935857 sc_H2
sc_H2.HEP.Exp1_ATTATCCGTTGATTGC 6.06122921549047 0.533133295491877 sc_H2
sc_H2.HEP.Exp1_CAACCAACACTCTGTC 7.37249706827367 -1.74409190086966 sc_H2
sc_H2.HEP.Exp1_CACTCCAGTCTCAACA 5.51404760919775 -0.200417789503393 sc_H2
sc_H2.HEP.Exp1_CCATTCGAGTGTTTGC 5.67161654077734 -1.22537008194571 sc_H2
sc_H2.HEP.Exp1_CCTATTATCAGGTAAA 5.66274736963476 0.429451582149211 sc_H2
sc_H2.HEP.Exp1_CCTTACGAGCGTAATA 6.02413080774511 7.78885981173867 sc_H2
sc_H2.HEP.Exp1_CGAATGTAGATCGATA 5.52329491220678 1.24453875155801 sc_H2
sc_H2.HEP.Exp1_CGAATGTCAGACAAGC 6.24557016931737 -2.32058218388205 sc_H2
sc_H2.HEP.Exp1_CGAGCACCAGGTCCAC 5.14581822000707 1.63102003665322 sc_H2
sc_H2.HEP.Exp1_CGATCGGTCAAAGTAG 5.70074747644628 -0.502642157360372 sc_H2
sc_H2.HEP.Exp1_CGTGTAACATTGAGCT 6.31050060831274 -2.26966169743186 sc_H2
sc_H2.HEP.Exp1_CGTTGGGTCAGCATGT 4.98654364191259 -0.132498810871896 sc_H2
sc_H2.HEP.Exp1_CTAGAGTGTCATACTG 5.33040379129613 -1.91421130566245 sc_H2
sc_H2.HEP.Exp1_CTCATTACAATAGCGG 5.79531048380102 -0.494333776518163 sc_H2
sc_H2.HEP.Exp1_CTCGGGATCATCATTC 3.57958911501134 -1.64254883198386 sc_H2
sc_H2.HEP.Exp1_CTGATAGGTGTTTGTG 4.63317822061742 2.43114611239785 sc_H2
sc_H2.HEP.Exp1_CTGATCCGTGGTTTCA 5.02036427103246 1.1230377826249 sc_H2
sc_H2.HEP.Exp1_CTTCTCTCATGGTTGT 6.27744673334325 -0.98718539147025 sc_H2
sc_H2.HEP.Exp1_GAATGAAGTTGGACCC 4.27327583872045 2.11506768794412 sc_H2
sc_H2.HEP.Exp1_GACACGCGTTATGCGT 4.11100147806371 -0.3022058036769 sc_H2
sc_H2.HEP.Exp1_GATGAAAGTAAATACG 5.91538618646825 -1.18208423523551 sc_H2
sc_H2.HEP.Exp1_GATTCAGAGGTAGCCA 5.19258545480932 0.375199732497874 sc_H2
sc_H2.HEP.Exp1_GCATGCGAGAGCCCAA 4.87317656122411 0.444963571742716 sc_H2
sc_H2.HEP.Exp1_GCCTCTATCCGCATAA 5.45880411707128 -0.42276084689742 sc_H2
sc_H2.HEP.Exp1_GGAGCAAGTGTGTGCC 5.20702503763402 -2.80550053982383 sc_H2
sc_H2.HEP.Exp1_GTGCGGTCAGGGTTAG 6.94609592996801 -2.83527758984214 sc_H2
sc_H2.HEP.Exp1_GTGCTTCAGTACCGGA 6.1447181566831 -0.876494916960058 sc_H2
sc_H2.HEP.Exp1_GTGCTTCAGTCCGTAT 4.36981342874731 1.69255086512918 sc_H2
sc_H2.HEP.Exp1_GTGCTTCGTAGCCTAT 5.61598204218114 -0.86160162357932 sc_H2
sc_H2.HEP.Exp1_GTTACAGAGATCACGG 4.16016195856298 -1.47565260796195 sc_H2
sc_H2.HEP.Exp1_TACGGGCGTGAACCTT 6.41732834421361 0.205599782184306 sc_H2
sc_H2.HEP.Exp1_TACTCATCAAAGAATC 5.14269112192358 -0.610749157949743 sc_H2
sc_H2.HEP.Exp1_TAGACCACATGCTGGC 6.46380661569799 0.572795120195094 sc_H2
sc_H2.HEP.Exp1_TAGGCATGTTTAGCTG 5.34019993387426 -0.210861640855131 sc_H2
sc_H2.HEP.Exp1_TCAGATGGTGCACGAA 5.83404158197607 -1.17992952732688 sc_H2
sc_H2.HEP.Exp1_TCATTTGGTGGCCCTA 5.76322840295995 0.472791937307063 sc_H2
sc_H2.HEP.Exp1_TCCCGATAGAGTCTGG 5.85195063196386 -0.628729435488042 sc_H2
sc_H2.HEP.Exp1_TCGCGAGCAGCCTATA 8.51703690134252 -1.48738029865867 sc_H2
sc_H2.HEP.Exp1_TCGGGACAGGCAGTCA 5.24135540567602 0.740888145879451 sc_H2
sc_H2.HEP.Exp1_TCGGGACTCACCAGGC 4.54304026209081 -0.780125710054693 sc_H2
sc_H2.HEP.Exp1_TCTGAGAGTGAAATCA 5.07537554346288 -0.0794350270772546 sc_H2
sc_H2.HEP.Exp1_TGAGAGGTCGACCAGC 6.96480415903295 -2.2173581448043 sc_H2
sc_H2.HEP.Exp1_TGATTTCAGACAAGCC 6.44388149820531 -1.78052071003562 sc_H2
sc_H2.HEP.Exp1_TGGTTCCCAGTCACTA 7.90358685098852 -3.43887856869346 sc_H2
sc_H2.HEP.Exp1_TTCGGTCTCTTCATGT 4.59820269190038 1.4346992644822 sc_H2
sc_H2.HEP.Exp1_TTTCCTCGTCGCATCG 3.25233982645238 -2.39848855404502 sc_H2
sc_H2.HEP.Exp1_TTTGTCAGTGTCCTCT 5.23463724695409 -0.889134677931127 sc_H2
sc_H2.HEP.Exp1_AAAGTAGAGTGACATA 4.60059641443456 -2.59924152760154 sc_H2
sc_H2.HEP.Exp1_AAGCCGCGTAGAAGGA 4.1272244318601 -4.0975637760604 sc_H2
sc_H2.HEP.Exp1_AGCGGTCGTTCGTTGA 3.87654255472387 -2.28701332478171 sc_H2
sc_H2.HEP.Exp1_AGGTCATAGAGGTTAT 3.13666986070836 -3.04735377697593 sc_H2
sc_H2.HEP.Exp1_CACAGGCGTAGGCTGA 4.75477360330785 -3.57936647801047 sc_H2
sc_H2.HEP.Exp1_CAGCGACCATGGTCAT 4.17492531381811 -4.60628941921836 sc_H2
sc_H2.HEP.Exp1_CAGTAACCACAGACAG 4.37440346323217 -3.15552214054709 sc_H2
sc_H2.HEP.Exp1_CATATTCAGTTCGATC 4.51417397104467 -2.43850973515159 sc_H2
sc_H2.HEP.Exp1_CATTATCTCTTAACCT 4.85352848612035 -4.18636802105552 sc_H2
sc_H2.HEP.Exp1_CCGTTCATCCGCTGTT 4.73390482507909 -4.95506289868003 sc_H2
sc_H2.HEP.Exp1_CGAGCACAGTGTTAGA 4.64685534082616 -4.13018706707602 sc_H2
sc_H2.HEP.Exp1_CGTCACTGTATAATGG 4.60519026361669 -4.78987458614951 sc_H2
sc_H2.HEP.Exp1_CTCGAGGAGGCAAAGA 4.72392796121801 -2.40867093472129 sc_H2
sc_H2.HEP.Exp1_CTCGGGAGTCAATGTC 3.8127336367246 -3.99565318493491 sc_H2
sc_H2.HEP.Exp1_CTGAAACGTAAAGTCA 4.01535223566259 -1.20750358967429 sc_H2
sc_H2.HEP.Exp1_CTGATAGGTAACGACG 4.52247522913183 -3.9670431938613 sc_H2
sc_H2.HEP.Exp1_CTGGTCTAGATCTGAA 4.50578306757177 -3.76153353123313 sc_H2
sc_H2.HEP.Exp1_CTTAACTGTCAGCTAT 4.17941855035985 -2.93531444935447 sc_H2
sc_H2.HEP.Exp1_GAAATGACAGTGGAGT 4.13134001337255 -4.26365044979697 sc_H2
sc_H2.HEP.Exp1_GAAATGATCGCCAAAT 4.23639343820776 -2.86358765034324 sc_H2
sc_H2.HEP.Exp1_GAGGTGATCCTAGTGA 4.50848387323583 -3.93679741291648 sc_H2
sc_H2.HEP.Exp1_GATGAAAAGTATCTCG 4.64889286600317 -3.90075925259238 sc_H2
sc_H2.HEP.Exp1_GTGCTTCTCGCTTGTC 4.59172342859472 -4.19997743038779 sc_H2
sc_H2.HEP.Exp1_TACGGTACACGCTTTC 5.0800413950559 -4.64520123867637 sc_H2
sc_H2.HEP.Exp1_TACGGTAGTAGCGCTC 4.46768520914281 -4.46156314282065 sc_H2
sc_H2.HEP.Exp1_TGCTACCAGGATATAC 4.70089815698827 -3.50983479885703 sc_H2
sc_H2.HEP.Exp1_AAAGTAGTCACTCCTG 4.53229425989355 2.79269095988626 sc_H2
sc_H2.HEP.Exp1_ACAGCTATCCTAGGGC 4.05230234705175 3.09901377292031 sc_H2
sc_H2.HEP.Exp1_ACATACGAGGGAGTAA 4.55602024637426 3.82437488170022 sc_H2
sc_H2.HEP.Exp1_ACTGATGTCGAACTGT 4.10927532755102 2.57363769145364 sc_H2
sc_H2.HEP.Exp1_AGGTCCGGTCTGCGGT 5.42888926111425 3.78138705821389 sc_H2
sc_H2.HEP.Exp1_ATAAGAGTCACTCTTA 4.02820252023901 2.90615603061074 sc_H2
sc_H2.HEP.Exp1_ATAGACCTCATCGGAT 4.91065500818456 2.65405031772012 sc_H2
sc_H2.HEP.Exp1_ATCATCTTCAACGGCC 6.59572313867773 2.78606363864297 sc_H2
sc_H2.HEP.Exp1_CAGCATATCTCTGCTG 4.8402633532163 3.35353991122598 sc_H2
sc_H2.HEP.Exp1_CAGCTAAAGATGTAAC 4.62589739404882 2.64462706179971 sc_H2
sc_H2.HEP.Exp1_CAGGTGCCATATACGC 4.67371462427343 3.57563063235635 sc_H2
sc_H2.HEP.Exp1_CCAGCGAAGCTATGCT 4.78075455270971 3.22907754512185 sc_H2
sc_H2.HEP.Exp1_CCATTCGGTCAAAGCG 5.37325142465795 3.01920339198464 sc_H2
sc_H2.HEP.Exp1_CCCAATCAGGCGCTCT 3.97676561914648 3.17710610957498 sc_H2
sc_H2.HEP.Exp1_CCTCAGTAGAGCCCAA 4.37574194513525 2.46036001773233 sc_H2
sc_H2.HEP.Exp1_CCTTACGCACAGACAG 4.5901880129453 3.70225783915872 sc_H2
sc_H2.HEP.Exp1_CGATGGCCACATTCGA 4.24521874033178 3.3528117808854 sc_H2
sc_H2.HEP.Exp1_CGTGTAAAGCCCTAAT 5.15040825449193 2.93140384288186 sc_H2
sc_H2.HEP.Exp1_CTAACTTGTCTCGTTC 4.15414761148656 1.28236636252755 sc_H2
sc_H2.HEP.Exp1_CTCGGGACAGCTTAAC 4.3529963358518 3.25654503436441 sc_H2
sc_H2.HEP.Exp1_CTGAAGTCACCTCGTT 4.49264668070043 2.15782925219888 sc_H2
sc_H2.HEP.Exp1_GATCGTAGTCCGTCAG 5.57899235330785 3.40650412173623 sc_H2
sc_H2.HEP.Exp1_GATCGTATCACGGTTA 5.92960928522314 1.0352292928254 sc_H2
sc_H2.HEP.Exp1_GCGCAACCACGAGGTA 4.05223988138402 2.28938409419412 sc_H2
sc_H2.HEP.Exp1_GCGCAGTTCGTTTGCC 4.50773142420019 2.7801205787217 sc_H2
sc_H2.HEP.Exp1_GCTCCTAAGTAGCGGT 6.43971251093114 2.88788839907998 sc_H2
sc_H2.HEP.Exp1_GGGTTGCGTATATGAG 4.64260099970067 0.842109409288111 sc_H2
sc_H2.HEP.Exp1_GTGTGCGCAGACGCAA 4.40805386148656 3.47659870715493 sc_H2
sc_H2.HEP.Exp1_GTTAAGCTCCGCATAA 4.09468458734716 0.637815085366908 sc_H2
sc_H2.HEP.Exp1_TAAACCGCAATCAGAA 3.99270628534521 1.36175211997384 sc_H2
sc_H2.HEP.Exp1_TACTCATGTTCCACGG 3.85144280039037 2.3638882312333 sc_H2
sc_H2.HEP.Exp1_TCAGCAATCTGGTGTA 5.03715609155859 3.3689319762742 sc_H2
sc_H2.HEP.Exp1_TCGCGTTAGCGATGAC 5.1657347544309 2.60768648715371 sc_H2
sc_H2.HEP.Exp1_TCTCTAAAGTGGTCCC 3.90460203729833 0.91449746222848 sc_H2
sc_H2.HEP.Exp1_TGGCCAGCAAGCCGTC 4.19421337686742 3.42363688083047 sc_H2
sc_H2.HEP.Exp1_AAATGCCAGGCTATCT 4.99338959299291 0.279095349029246 sc_H2
sc_H2.HEP.Exp1_AACTCTTTCGATGAGG 5.97134874902929 -4.2127194729293 sc_H2
sc_H2.HEP.Exp1_AAGGCAGCACCGCTAG 6.27940176569189 2.13797327609414 sc_H2
sc_H2.HEP.Exp1_AATCCAGTCGATGAGG 7.38599060617651 -4.00424459843284 sc_H2
sc_H2.HEP.Exp1_ACCTTTATCGGTGTCG 4.74983929239477 2.77753373713845 sc_H2
sc_H2.HEP.Exp1_ACGATACAGACACTAA 5.50571011148656 -1.59249964623099 sc_H2
sc_H2.HEP.Exp1_ACGATGTCATCGGACC 5.31378124796117 1.17324098677987 sc_H2
sc_H2.HEP.Exp1_ACGCCGAGTAGCTCCG 5.42100475870336 1.29657467933053 sc_H2
sc_H2.HEP.Exp1_AGATCTGTCTGTCCGT 6.7197275026914 -2.2065303650344 sc_H2
sc_H2.HEP.Exp1_AGCAGCCAGGCGTACA 4.14319180093969 -1.25290003685599 sc_H2
sc_H2.HEP.Exp1_AGGGATGTCTTGGGTA 6.81950758539403 -2.30167296795493 sc_H2
sc_H2.HEP.Exp1_AGTAGTCGTTAGGGTG 4.91895674310888 -2.44965914158469 sc_H2
sc_H2.HEP.Exp1_AGTCTTTGTTAAGTAG 5.78182123743261 -1.54835203556662 sc_H2
sc_H2.HEP.Exp1_AGTGGGAGTGCAACTT 7.08308838449682 -3.20520976452476 sc_H2
sc_H2.HEP.Exp1_ATTCTACGTAGCACGA 5.78692244135107 -2.03843966393119 sc_H2
sc_H2.HEP.Exp1_ATTGGACGTCCGAGTC 5.47421597086156 0.412379172757807 sc_H2
sc_H2.HEP.Exp1_ATTGGTGAGCCGATTT 6.51357267938817 -2.38248756794578 sc_H2
sc_H2.HEP.Exp1_CAAGGCCTCGCCCTTA 5.95963858209814 2.46323510737771 sc_H2
sc_H2.HEP.Exp1_CAAGTTGCAAGGACTG 8.36956356607641 0.130461630538645 sc_H2
sc_H2.HEP.Exp1_CACCAGGCAACGCACC 5.79600475870336 0.281466242984477 sc_H2
sc_H2.HEP.Exp1_CAGTCCTAGTCAATAG 5.39244650446142 -0.153265836521444 sc_H2
sc_H2.HEP.Exp1_CATATGGCACCCTATC 5.44655035577978 -3.22625592617637 sc_H2
sc_H2.HEP.Exp1_CCGGTAGCAGGTGCCT 6.2094507082578 0.932576921895686 sc_H2
sc_H2.HEP.Exp1_CCGTGGAAGCGGATCA 5.67388342462743 -0.360904994293508 sc_H2
sc_H2.HEP.Exp1_CCTAAAGAGCTAAACA 6.23540114008153 -1.71610346703177 sc_H2
sc_H2.HEP.Exp1_CGAATGTTCATTCACT 4.32458685480321 1.30179032416696 sc_H2
sc_H2.HEP.Exp1_CGCGGTAAGCAGACTG 4.63505219064916 3.398657766298 sc_H2
sc_H2.HEP.Exp1_CGCTGGATCAGTACGT 5.25205610834325 -0.479121926113424 sc_H2
sc_H2.HEP.Exp1_CGGACTGCAGGTGGAT 5.49478243433202 -0.980193826242742 sc_H2
sc_H2.HEP.Exp1_CGGAGTCTCTCCAGGG 6.11993073068822 0.136322167829219 sc_H2
sc_H2.HEP.Exp1_CGTCAGGTCTCATTCA 6.65750025354589 -2.70037821201926 sc_H2
sc_H2.HEP.Exp1_CGTGTCTTCGGTCTAA 6.08417652689184 -0.287480252667722 sc_H2
sc_H2.HEP.Exp1_CGTTCTGCAGCCACCA 5.42939041696752 -1.83862045673972 sc_H2
sc_H2.HEP.Exp1_CGTTGGGGTGTCTGAT 4.8757424219724 -0.54855779080039 sc_H2
sc_H2.HEP.Exp1_CTCCTAGCAGCGTAAG 7.20418070398534 -0.993500324770269 sc_H2
sc_H2.HEP.Exp1_CTCGGAGTCTTCCTTC 5.15926312051977 -0.363874318882284 sc_H2
sc_H2.HEP.Exp1_CTCTGGTCATATACCG 5.96811483942235 -1.85542741684562 sc_H2
sc_H2.HEP.Exp1_CTTTGCGAGGTCATCT 6.15971277795995 0.363920089915934 sc_H2
sc_H2.HEP.Exp1_GAACATCCACCTCGTT 4.61769388757909 0.930837241128627 sc_H2
sc_H2.HEP.Exp1_GACTAACTCCTATGTT 5.19255636774267 0.0173095140015513 sc_H2
sc_H2.HEP.Exp1_GAGGTGATCACTCTTA 5.50393150888647 -0.630255075975713 sc_H2
sc_H2.HEP.Exp1_GCCTCTAAGCGCCTTG 5.53535650812353 -3.7240126457656 sc_H2
sc_H2.HEP.Exp1_GCGCAACCACCAGATT 5.44622419916357 0.843847063497248 sc_H2
sc_H2.HEP.Exp1_GGAAAGCTCCATGAGT 5.86783503137792 -2.18377331165915 sc_H2
sc_H2.HEP.Exp1_GGACAGAAGAAACGCC 5.33845709406103 0.832280126527491 sc_H2
sc_H2.HEP.Exp1_GGACAGAGTGTTCGAT 4.77351759515966 -0.208246785088834 sc_H2
sc_H2.HEP.Exp1_GTAGGCCGTTGTGGAG 4.5004253252622 3.65636369319314 sc_H2
sc_H2.HEP.Exp1_GTAGTCACAAGAGTCG 6.09515570245946 0.792635646775904 sc_H2
sc_H2.HEP.Exp1_GTGAAGGGTACGAAAT 8.08079765878881 -1.64704063801413 sc_H2
sc_H2.HEP.Exp1_TACAGTGTCCATTCTA 7.27053783975805 -0.489977928682622 sc_H2
sc_H2.HEP.Exp1_TCAATCTGTTATGCGT 5.22412012659276 -0.21017988292819 sc_H2
sc_H2.HEP.Exp1_TCAGCTCAGCCTTGAT 5.35824345194067 -4.14314559368735 sc_H2
sc_H2.HEP.Exp1_TCCCGATTCCGAGCCA 5.36973045908178 -0.0911895435894102 sc_H2
sc_H2.HEP.Exp1_TCGGGACGTGACTCAT 5.57805441461767 -0.2869370308364 sc_H2
sc_H2.HEP.Exp1_TCGTAGAGTCGCGGTT 4.86636303507055 1.20860966773385 sc_H2
sc_H2.HEP.Exp1_TGACTAGGTTCTGGTA 4.89669273935522 -1.03243896631843 sc_H2
sc_H2.HEP.Exp1_TGAGCATCAAGCGAGT 5.22576855264867 0.0225266862069994 sc_H2
sc_H2.HEP.Exp1_TGCCCATTCTTCCTTC 5.31278132044042 -2.01356175808555 sc_H2
sc_H2.HEP.Exp1_TGCGTGGAGTGGACGT 6.95744608484472 -0.689218255564031 sc_H2
sc_H2.HEP.Exp1_TGGGCGTTCTGGCGAC 6.94616077982152 -1.68320408730155 sc_H2
sc_H2.HEP.Exp1_TGTGGTATCCTCCTAG 5.82883785806859 -1.46268537907248 sc_H2
sc_H2.HEP.Exp1_TTCTCCTCACTGAAGG 5.501995073187 -0.516752335115728 sc_H2
sc_H2.HEP.Exp1_TTGCGTCGTCCAAGTT 5.59377907358373 -1.7888582077468 sc_H2
sc_H2.HEP.Exp1_AAATGCCAGTTACCCA 6.53511093698705 -2.03091207413321 sc_H2
sc_H2.HEP.Exp1_AACTGGTCAAATTGCC 6.17834042154516 -1.04460719494468 sc_H2
sc_H2.HEP.Exp1_ACCTTTATCGACAGCC 6.31578920923437 -0.707343253179845 sc_H2
sc_H2.HEP.Exp1_ACGGAGACAATGGAAT 6.29997871957983 -0.31591013340598 sc_H2
sc_H2.HEP.Exp1_AGACGTTCACAGACAG 5.65813540064062 -0.739069255873021 sc_H2
sc_H2.HEP.Exp1_AGGCCGTAGCGATGAC 6.51173065744604 -1.06522575287467 sc_H2
sc_H2.HEP.Exp1_AGTTGGTAGTAGCCGA 6.42469070993627 0.00789213286394181 sc_H2
sc_H2.HEP.Exp1_ATCATCTAGTAGCGGT 5.77003239237035 -0.450717630668935 sc_H2
sc_H2.HEP.Exp1_ATCATGGGTAGCGTGA 6.97803019129003 -1.17821565537101 sc_H2
sc_H2.HEP.Exp1_ATCCACCCAATGCCAT 8.43092106424535 -2.71348884968406 sc_H2
sc_H2.HEP.Exp1_CAAGAAAGTGTCAATC 6.76729916177953 -2.16062763599997 sc_H2
sc_H2.HEP.Exp1_CAAGATCTCTTAACCT 5.04198549829687 0.926403847650233 sc_H2
sc_H2.HEP.Exp1_CACAGGCCAATCGGTT 5.63124893747533 -0.93010828165656 sc_H2
sc_H2.HEP.Exp1_CACCAGGAGATTACCC 6.07409523569311 1.13913580508584 sc_H2
sc_H2.HEP.Exp1_CAGATCACACACCGAC 6.34014175974096 -0.941117676779088 sc_H2
sc_H2.HEP.Exp1_CATATGGGTAAGGGCT 5.40374039255346 0.666961995080653 sc_H2
sc_H2.HEP.Exp1_CATCAGATCGCAAGCC 6.54542921625341 -1.62503341107016 sc_H2
sc_H2.HEP.Exp1_CATTATCCACTTCTGC 5.2468795641538 -0.483594450041112 sc_H2
sc_H2.HEP.Exp1_CCACGGACAATCCGAT 5.09742592416967 1.41947599978799 sc_H2
sc_H2.HEP.Exp1_CGATCGGAGCACAGGT 5.77527092539037 0.502292839006129 sc_H2
sc_H2.HEP.Exp1_CGATCGGGTCCGACGT 6.84191845499242 -2.89144185452109 sc_H2
sc_H2.HEP.Exp1_CGATGTACACGGACAA 6.15476130090917 -0.895352396055517 sc_H2
sc_H2.HEP.Exp1_CTACCCATCCCATTAT 6.7134003504392 -1.73664215473777 sc_H2
sc_H2.HEP.Exp1_CTCATTACAGGATCGA 5.34555433832372 0.0280522826468379 sc_H2
sc_H2.HEP.Exp1_CTCGGGATCCACGCAG 6.78667162500585 -1.34993437199241 sc_H2
sc_H2.HEP.Exp1_CTCGTACAGGCTATCT 5.1252827509519 0.40670755238885 sc_H2
sc_H2.HEP.Exp1_CTTTGCGAGGTGGGTT 6.29439400278295 -0.311809691473302 sc_H2
sc_H2.HEP.Exp1_GATCTAGGTCGGATCC 5.67885397516454 -0.433629783674535 sc_H2
sc_H2.HEP.Exp1_GCAAACTAGTTTCCTT 5.43427942835058 1.05521639914865 sc_H2
sc_H2.HEP.Exp1_GCATGATGTTATGCGT 6.05170343958105 0.831823495343867 sc_H2
sc_H2.HEP.Exp1_GCATGTATCAGGCCCA 6.79617165170873 -1.16341236500388 sc_H2
sc_H2.HEP.Exp1_GCGAGAATCCGCATAA 6.21047876917089 -0.173267620488462 sc_H2
sc_H2.HEP.Exp1_GCTGCGAAGTGTACGG 8.23807667337621 -0.202120038553533 sc_H2
sc_H2.HEP.Exp1_GCTGCGACAAAGTCAA 6.72208546243871 -2.83076456455832 sc_H2
sc_H2.HEP.Exp1_GCTGCGAGTGAGTATA 6.88729427896703 -0.447933348699865 sc_H2
sc_H2.HEP.Exp1_GCTGCGATCCGAAGAG 6.08642004572118 0.0754098567521006 sc_H2
sc_H2.HEP.Exp1_GGAATAACATGCATGT 6.45371149622167 -2.15988710789329 sc_H2
sc_H2.HEP.Exp1_GGAATAAGTGGCTCCA 7.19780205332006 -0.843744191213903 sc_H2
sc_H2.HEP.Exp1_GGACAAGGTGATGTGG 5.5951256617185 0.418739793018046 sc_H2
sc_H2.HEP.Exp1_GGGCACTCAAGCGAGT 5.17672203623022 1.56071909995431 sc_H2
sc_H2.HEP.Exp1_GTATCTTGTCCTCCAT 6.21510313593114 -0.333749803587255 sc_H2
sc_H2.HEP.Exp1_GTCACGGAGCACCGTC 6.73366068445409 -0.487569334789571 sc_H2
sc_H2.HEP.Exp1_TCGAGGCGTGTGTGCC 6.03807304941381 -0.796643945261297 sc_H2
sc_H2.HEP.Exp1_TCGTACCTCTGCCAGG 6.19051931940282 0.31518938870782 sc_H2
sc_H2.HEP.Exp1_TGAAAGAGTTAGTGGG 7.02917383753026 -0.848844620271978 sc_H2
sc_H2.HEP.Exp1_TGCACCTCACGAAGCA 4.44056652628149 3.30741807551736 sc_H2
sc_H2.HEP.Exp1_TGGTTCCTCATCGGAT 5.09537933908666 0.622411635831538 sc_H2
sc_H2.HEP.Exp1_TGTATTCTCACCTCGT 5.6600122316953 -1.2172942486251 sc_H2
sc_H2.HEP.Exp1_TTATGCTCACACATGT 6.47330902658666 -0.0247779626989931 sc_H2
sc_H2.HEP.Exp1_TTGGAACGTTCCCTTG 5.4015426500913 1.76525577636117 sc_H2
sc_H2.HEP.Exp1_TTTATGCGTCCGAATT 6.45384405695165 0.529962805226985 sc_H2
sc_H2.HEP.Exp1_TTTCCTCCAGCTGTAT 5.10967300974096 -0.832352730318364 sc_H2
sc_H2.HEP.Exp1_CCTATTACACATCTTT 2.15063117586339 8.52024838061685 sc_H2
sc_H2.HEP.Exp1_TCTGAGAAGAAGATTC -6.9967990056399 -6.55101111797934 sc_H2
sc_H2.HEP.Exp1_AAATGCCCAATCTACG 5.12519644342626 -0.243371101900396 sc_H2
sc_H2.HEP.Exp1_ACCTTTAGTAAGGATT 8.11973808847631 -4.23089316753989 sc_H2
sc_H2.HEP.Exp1_ACGCAGCAGATGCGAC 5.32025145136083 -0.191741379782018 sc_H2
sc_H2.HEP.Exp1_ACGCAGCGTACGCACC 5.78425119959081 -1.12781837849265 sc_H2
sc_H2.HEP.Exp1_ATTCTACAGCCAACAG 4.9881052836057 0.464302566960993 sc_H2
sc_H2.HEP.Exp1_CAAGAAAAGTGGGTTG 7.91410587869848 -5.39529040722495 sc_H2
sc_H2.HEP.Exp1_CACATTTAGATGTGTA 7.94423245035375 -4.18327573208457 sc_H2
sc_H2.HEP.Exp1_CATCGGGAGATATGGT 5.28770207010473 -1.36144569782859 sc_H2
sc_H2.HEP.Exp1_CGCTGGAGTCCCGACA 6.61334990106786 -2.74929526714927 sc_H2
sc_H2.HEP.Exp1_CTCGAAACACATGTGT 5.45576952539648 -0.432107361837682 sc_H2
sc_H2.HEP.Exp1_CTTACCGCAAGCGAGT 7.91635845743383 -2.87391069798118 sc_H2
sc_H2.HEP.Exp1_GATGAGGAGCCCTAAT 8.15677975259984 -5.38257697491294 sc_H2
sc_H2.HEP.Exp1_GCATGATCAGGGCATA 8.0863308771726 -5.07603982357627 sc_H2
sc_H2.HEP.Exp1_GCATGCGGTCTGATTG 8.52466057382787 -5.3501100864852 sc_H2
sc_H2.HEP.Exp1_GCATGTAAGACGCTTT 5.05156849466527 1.42746945948953 sc_H2
sc_H2.HEP.Exp1_GCCTCTAAGGAGTAGA 4.69422148309911 -0.180047902151403 sc_H2
sc_H2.HEP.Exp1_GCGCAGTTCTCAACTT 5.13488815866674 0.201806721404734 sc_H2
sc_H2.HEP.Exp1_GGTGAAGCATACCATG 5.46566008173192 -3.92168525128013 sc_H2
sc_H2.HEP.Exp1_GTTCGGGAGGTAGCTG 7.32323645197118 -3.30862286953574 sc_H2
sc_H2.HEP.Exp1_TACAGTGGTTGACGTT 5.01508425317968 -0.449798229023275 sc_H2
sc_H2.HEP.Exp1_TCATTACTCAATCTCT 7.7307867869016 -5.38476804165488 sc_H2
sc_H2.HEP.Exp1_TCCCGATTCAGAGACG 8.46856354318822 -5.35141900448447 sc_H2
sc_H2.HEP.Exp1_TCTCATAAGACATAAC 4.31028746210302 1.83430334658975 sc_H2
sc_H2.HEP.Exp1_TCTTCGGGTGGTCCGT 8.24376820169652 -4.86149361996299 sc_H2
sc_H2.HEP.Exp1_TGCCCATTCTGCAAGT 7.90350006662572 -4.31126931576377 sc_H2
sc_H2.HEP.Exp1_TGCGCAGCACCTCGTT 8.71263454996313 -5.22528317837363 sc_H2
sc_H2.HEP.Exp1_TGGCTGGGTACAAGTA 4.90486858926977 -0.110782633408365 sc_H2
sc_H2.HEP.Exp1_TGGTTCCTCCTCCTAG 4.81343124948705 1.08093830676431 sc_H2
sc_H2.HEP.Exp1_TGTATTCTCTATCCTA 7.14657257639135 -4.78459170727378 sc_H2
sc_H2.HEP.Exp1_TTTCCTCAGACATAAC 7.20560644708837 -5.1936593380416 sc_H2
sc_H2.HEP.Exp1_AACACGTAGTAGCCGA 4.80477379404272 -3.32791641621238 sc_H2
sc_H2.HEP.Exp1_AACGTTGGTTCTGAAC 4.53698586069311 -4.94470694927817 sc_H2
sc_H2.HEP.Exp1_AACTCCCCAGAAGCAC 6.12010048471654 -3.45123270420676 sc_H2
sc_H2.HEP.Exp1_ACACCGGGTCGCTTCT 5.11925552927221 -2.89677647022849 sc_H2
sc_H2.HEP.Exp1_ACGAGCCGTAGCCTAT 4.07445620142187 -3.57635954289084 sc_H2
sc_H2.HEP.Exp1_ACGATGTTCGGGAGTA 4.99269388757909 -4.16154387859946 sc_H2
sc_H2.HEP.Exp1_ACGCCAGTCTAGAGTC 3.86595200144018 -2.28949526219016 sc_H2
sc_H2.HEP.Exp1_ACTATCTGTACGCACC 5.19022987924779 -4.84474900631553 sc_H2
sc_H2.HEP.Exp1_ACTGATGAGAGAGCTC 4.50855253778661 -3.21676305203086 sc_H2
sc_H2.HEP.Exp1_AGCCTAAGTACAGACG 5.69977472864355 -4.02195957569724 sc_H2
sc_H2.HEP.Exp1_AGGTCATCACCCAGTG 4.87738131128515 -3.89997437862998 sc_H2
sc_H2.HEP.Exp1_AGTCTTTAGTTATCGC 4.04250572763647 -2.62355807690268 sc_H2
sc_H2.HEP.Exp1_AGTGTCAGTTATCGGT 3.60903118692602 -1.64961090950614 sc_H2
sc_H2.HEP.Exp1_ATCACGAAGTCTCAAC 5.75775717340673 -4.37284043697959 sc_H2
sc_H2.HEP.Exp1_CAGCAGCAGTACGACG 4.71070622049535 -2.56890419392234 sc_H2
sc_H2.HEP.Exp1_CATTATCTCGTGGTCG 3.94062756143774 -1.67629876999503 sc_H2
sc_H2.HEP.Exp1_CCAATCCGTAGCACGA 3.74782084070409 -2.26822975544578 sc_H2
sc_H2.HEP.Exp1_CGTAGCGGTGCCTGTG 6.03268860422338 -4.46774247555381 sc_H2
sc_H2.HEP.Exp1_CTACACCGTCTGCAAT 5.6019034250852 -4.36966327099448 sc_H2
sc_H2.HEP.Exp1_CTGCCTACAACTGCTA 4.34096764169897 -2.38174060253745 sc_H2
sc_H2.HEP.Exp1_GAAGCAGAGTGTACGG 5.17168902002538 -1.99439481167441 sc_H2
sc_H2.HEP.Exp1_GAGGTGAAGCTCTCGG 5.6124367579099 -4.32275870709067 sc_H2
sc_H2.HEP.Exp1_GATGAGGTCCTATGTT 4.53464554392065 -4.0093663063491 sc_H2
sc_H2.HEP.Exp1_GCGAGAACAAAGGTGC 6.11197851740087 -4.01805189518577 sc_H2
sc_H2.HEP.Exp1_GCGCGATGTCTGCCAG 3.96531342111791 -3.41603401569968 sc_H2
sc_H2.HEP.Exp1_GGTGAAGCATAGGATA 4.26562880121435 -2.73825815586692 sc_H2
sc_H2.HEP.Exp1_GTCAAGTAGACCCACC 4.94874428354467 -4.1589479771102 sc_H2
sc_H2.HEP.Exp1_GTCATTTCAGGTCTCG 4.78758190714086 -3.92016151814109 sc_H2
sc_H2.HEP.Exp1_TACGGATGTCGCATAT 5.61308525644506 -4.43483785061484 sc_H2
sc_H2.HEP.Exp1_TCACGAAAGTGGTAGC 6.58594606958593 -3.15713766483909 sc_H2
sc_H2.HEP.Exp1_TCGGGACCACCATGTA 3.68363045297826 -3.44447377590781 sc_H2
sc_H2.HEP.Exp1_TCTCTAAAGTAGCCGA 4.79794453226293 -4.80859950451499 sc_H2
sc_H2.HEP.Exp1_TCTGAGACAGATTGCT 3.66158770166601 -3.38302281765586 sc_H2
sc_H2.HEP.Exp1_TCTTCGGAGGGTCGAT 5.20147179208959 -2.86233905224448 sc_H2
sc_H2.HEP.Exp1_TGACGGCAGAGCTGCA 3.92590187631811 -1.84879234699851 sc_H2
sc_H2.HEP.Exp1_TGCTGCTAGTAATCCC 7.75333641611303 -3.61293104557639 sc_H2
sc_H2.HEP.Exp1_TTCGAAGCAAGCCTAT 6.26146553598608 -3.82146171002036 sc_H2
sc_H2.HEP.Exp1_AACACGTCAAGCTGAG 4.02037094675268 -4.04608753590232 sc_H2
sc_H2.HEP.Exp1_AACTCAGGTGCAGTAG 3.31467817865575 -3.91751387982017 sc_H2
sc_H2.HEP.Exp1_AAGGCAGCAGTTCCCT 3.81364773355688 -4.3480782833541 sc_H2
sc_H2.HEP.Exp1_AAGGCAGGTAAGTGTA 4.38511465631689 -4.93579200176841 sc_H2
sc_H2.HEP.Exp1_ACGTCAACACGTTGGC 4.47206972681249 -4.81271031765586 sc_H2
sc_H2.HEP.Exp1_ACGTCAATCCACTGGG 3.63040469728673 -4.21619227795249 sc_H2
sc_H2.HEP.Exp1_ACTATCTCATTGCGGC 4.23801945291723 -4.78559974102622 sc_H2
sc_H2.HEP.Exp1_ACTGAGTTCTTCAACT 4.17892931543554 -4.92423585323935 sc_H2
sc_H2.HEP.Exp1_AGGGAGTAGTGTTTGC 3.25568603121007 -3.7313037243331 sc_H2
sc_H2.HEP.Exp1_ATAACGCGTTGGGACA 4.53723953806127 -4.42284301190024 sc_H2
sc_H2.HEP.Exp1_ATCCACCTCTCTAAGG 3.18846272073949 -4.62461903957969 sc_H2
sc_H2.HEP.Exp1_CAAGAAACACGACGAA 3.67619441591466 -3.61602118878013 sc_H2
sc_H2.HEP.Exp1_CACTCCACAAACCTAC 4.5258798464414 -5.23660233883506 sc_H2
sc_H2.HEP.Exp1_CAGAATCAGTGGAGTC 4.1363944872495 -4.66676190762168 sc_H2
sc_H2.HEP.Exp1_CAGAGAGAGTCGAGTG 3.47173832498754 -4.11790374188071 sc_H2
sc_H2.HEP.Exp1_CAGGTGCTCCTGTACC 4.44342325769628 -4.97907880215293 sc_H2
sc_H2.HEP.Exp1_CATCGAATCAACCAAC 3.15145276628698 -4.56542304424888 sc_H2
sc_H2.HEP.Exp1_CATTATCAGCGAAGGG 4.50958775125707 -5.22084477810508 sc_H2
sc_H2.HEP.Exp1_CGATCGGGTATTCTCT 4.50656555734838 -4.61281350521689 sc_H2
sc_H2.HEP.Exp1_CGATTGAGTTTCCACC 4.01181839548315 -4.70159629253989 sc_H2
sc_H2.HEP.Exp1_CGCGTTTGTCCATGAT 4.2934465273496 -5.11507132916099 sc_H2
sc_H2.HEP.Exp1_CGGACGTAGTCGCCGT 4.77535246454442 -4.95647767452842 sc_H2
sc_H2.HEP.Exp1_CGGAGTCCATTATCTC 4.22527550302709 -5.10742286114341 sc_H2
sc_H2.HEP.Exp1_CGGAGTCTCTGTCCGT 4.2834629877683 -4.78833964733725 sc_H2
sc_H2.HEP.Exp1_CGTTCTGTCAGTCCCT 4.23477266870702 -4.88839677242881 sc_H2
sc_H2.HEP.Exp1_CTAAGACGTCACAAGG 4.15391920648778 -4.94760611920005 sc_H2
sc_H2.HEP.Exp1_CTAGTGAGTAGCGTCC 3.92843054376806 -5.2250314083541 sc_H2
sc_H2.HEP.Exp1_CTAGTGAGTCTAAAGA 4.27707718454565 -4.35076335339194 sc_H2
sc_H2.HEP.Exp1_CTCGGGAAGCACACAG 3.66111014925207 -5.2803759899581 sc_H2
sc_H2.HEP.Exp1_CTCTGGTCAGAAGCAC 3.97939537607397 -5.12559798626548 sc_H2
sc_H2.HEP.Exp1_CTGATCCTCACCCGAG 3.94335268579687 -5.24665597347861 sc_H2
sc_H2.HEP.Exp1_CTTCTCTAGCTTATCG 3.31333039842809 -4.70408872036582 sc_H2
sc_H2.HEP.Exp1_GACCTGGCAAGGACAC 4.50849865518774 -5.15745929150229 sc_H2
sc_H2.HEP.Exp1_GATGCTACATCCCATC 3.62496708475316 -4.15705111889487 sc_H2
sc_H2.HEP.Exp1_GCACATAAGCCGCCTA 4.53693483911718 -5.0951485958541 sc_H2
sc_H2.HEP.Exp1_GCGCGATGTTCCATGA 3.85957382761205 -5.05579474835044 sc_H2
sc_H2.HEP.Exp1_GCTGCGAGTCTTGTCC 3.7062153681394 -4.42988541988974 sc_H2
sc_H2.HEP.Exp1_GCTTCCATCGATGAGG 4.4262761934873 -5.10731891064292 sc_H2
sc_H2.HEP.Exp1_GGAGCAAGTCATTAGC 3.19253824793065 -4.67894223599082 sc_H2
sc_H2.HEP.Exp1_GGCGTGTGTCGAACAG 4.25057457529272 -4.84029820828086 sc_H2
sc_H2.HEP.Exp1_GGGATGATCAGCACAT 3.53714083276952 -4.25474742321616 sc_H2
sc_H2.HEP.Exp1_GTACTTTCATCAGTCA 3.8878707750913 -5.4192829456771 sc_H2
sc_H2.HEP.Exp1_GTAGTCACAGGAACGT 4.43906544290746 -5.25715688137656 sc_H2
sc_H2.HEP.Exp1_GTCACAACAGCCACCA 4.30428932748998 -4.46468404202109 sc_H2
sc_H2.HEP.Exp1_GTCATTTGTCGCATAT 4.18457554422582 -4.7943501797164 sc_H2
sc_H2.HEP.Exp1_GTCGTAATCGTAGATC 3.2566599711057 -4.04732874302512 sc_H2
sc_H2.HEP.Exp1_GTCTCGTAGTTTCCTT 3.18048189722265 -3.22706869511252 sc_H2
sc_H2.HEP.Exp1_GTTCATTTCCACGTGG 4.19085692011083 -5.13909009365683 sc_H2
sc_H2.HEP.Exp1_GTTTCTAGTTGTTTGG 4.0664973124143 -4.49745658306724 sc_H2
sc_H2.HEP.Exp1_TACCTTACAAGTTAAG 3.90997980676855 -5.3158984508956 sc_H2
sc_H2.HEP.Exp1_TACGGGCGTGCACGAA 4.02680967889989 -4.50216821102744 sc_H2
sc_H2.HEP.Exp1_TACTCATGTGTCGCTG 4.20214079462255 -4.81802800564414 sc_H2
sc_H2.HEP.Exp1_TAGCCGGTCCCAAGAT 3.15841601930822 -3.82179025082236 sc_H2
sc_H2.HEP.Exp1_TAGGCATCAGGAATCG 4.12025402628149 -4.48897126583701 sc_H2
sc_H2.HEP.Exp1_TATGCCCGTCAAAGAT 4.47833298288549 -4.96142676739341 sc_H2
sc_H2.HEP.Exp1_TCATTACCAAGGTTTC 3.19572566591466 -4.51273206143027 sc_H2
sc_H2.HEP.Exp1_TCATTACGTTGGTAAA 3.94910811029638 -4.95690825848227 sc_H2
sc_H2.HEP.Exp1_TCGCGTTAGTTGAGAT 4.35884140573705 -5.11586383251792 sc_H2
sc_H2.HEP.Exp1_TCTATTGGTTAGATGA 3.84194849573339 -4.89824632076865 sc_H2
sc_H2.HEP.Exp1_TCTGAGACATTGCGGC 3.43590425096715 -3.73573330311423 sc_H2
sc_H2.HEP.Exp1_TCTTCGGGTGGCTCCA 4.14342068277563 -5.12673381237632 sc_H2
sc_H2.HEP.Exp1_TCTTCGGTCCAACCAA 4.50847004495824 -5.27218917278891 sc_H2
sc_H2.HEP.Exp1_TGACTAGTCTTCTGGC 3.46192668520177 -3.70139149098044 sc_H2
sc_H2.HEP.Exp1_TGCGCAGAGGATGGAA 4.03867815576757 -5.07336381344443 sc_H2
sc_H2.HEP.Exp1_TGCTACCCAAGAGGCT 4.23142670236791 -5.15168479351645 sc_H2
sc_H2.HEP.Exp1_TGGGCGTGTCAACTGT 4.34585760675634 -5.03522017864829 sc_H2
sc_H2.HEP.Exp1_TGTGGTAGTAGCACGA 4.34099339090551 -5.07105163006431 sc_H2
sc_H2.HEP.Exp1_TTGGAACAGAATCTCC 3.29056690775121 -4.35223153500205 sc_H2
sc_H2.HEP.Exp1_AACCATGCATTGGGCC 3.41841696344579 -0.382488819643316 sc_H2
sc_H2.HEP.Exp1_AACTCCCGTCCTCTTG 3.34157131754125 -2.14995077519065 sc_H2
sc_H2.HEP.Exp1_AACTCTTCACAAGACG 3.40690492235387 -1.12748483090049 sc_H2
sc_H2.HEP.Exp1_AACTTTCAGCGATATA 3.3328969343778 -1.14198163418418 sc_H2
sc_H2.HEP.Exp1_ACATCAGAGGTCGGAT 3.32262157045568 -1.5019051161254 sc_H2
sc_H2.HEP.Exp1_ACGAGCCAGACTGTAA 3.68799208246435 0.241399494126979 sc_H2
sc_H2.HEP.Exp1_ACGCAGCCAGCTGTAT 3.62814663492406 -1.33454802899009 sc_H2
sc_H2.HEP.Exp1_ACGGCCATCTCTAAGG 3.4682364328977 -1.29453686146384 sc_H2
sc_H2.HEP.Exp1_ACTTACTAGGGTGTGT 3.78452371202672 -1.72420278458243 sc_H2
sc_H2.HEP.Exp1_AGACGTTGTTTAAGCC 3.6732871397611 -2.84937289623862 sc_H2
sc_H2.HEP.Exp1_AGCCTAACATTGGTAC 3.52015899263586 -2.17768934635764 sc_H2
sc_H2.HEP.Exp1_AGGCCACCAATGGACG 3.09495709978307 -3.26537350086814 sc_H2
sc_H2.HEP.Exp1_AGGCCGTCATTGGGCC 3.47536729418004 -2.05518725781089 sc_H2
sc_H2.HEP.Exp1_AGGGATGGTTCAGTAC 3.35058783136571 -2.17633894352561 sc_H2
sc_H2.HEP.Exp1_CACACTCAGTCCAGGA 4.07376383386816 -1.69954338936454 sc_H2
sc_H2.HEP.Exp1_CACATTTTCCGTAGGC 3.59962128244604 -0.46056956319457 sc_H2
sc_H2.HEP.Exp1_CAGTCCTAGACCGGAT 3.46614240251745 -0.304947587534246 sc_H2
sc_H2.HEP.Exp1_CATGACACACTGTCGG 3.52171848856176 -2.88220575718528 sc_H2
sc_H2.HEP.Exp1_CATGCCTCACAGGCCT 3.77575634561742 -3.24947932629233 sc_H2
sc_H2.HEP.Exp1_CCTACCAGTCTGATTG 3.7332019671079 -3.14861610798484 sc_H2
sc_H2.HEP.Exp1_CCTATTAGTTTACTCT 3.46774147592748 -1.78329292206412 sc_H2
sc_H2.HEP.Exp1_CGCGGTATCGCGCCAA 3.36966870866979 -2.7999871101821 sc_H2
sc_H2.HEP.Exp1_CGCTGGATCGCGATCG 3.43835066400732 -1.0427045550788 sc_H2
sc_H2.HEP.Exp1_CGCTTCAAGGTCATCT 3.63766192041601 -4.08870461849814 sc_H2
sc_H2.HEP.Exp1_CGGACGTTCACGACTA 3.37685512148107 -0.218430104538259 sc_H2
sc_H2.HEP.Exp1_CGTGTAATCAAGGCTT 3.93505190454687 -2.58605125813132 sc_H2
sc_H2.HEP.Exp1_CTTCTCTAGTTACCCA 3.40899394594396 -0.177176820918378 sc_H2
sc_H2.HEP.Exp1_GACAGAGTCCAAACAC 3.20022367082799 -2.61169865994101 sc_H2
sc_H2.HEP.Exp1_GAGCAGAAGAAGATTC 3.62875102602209 -0.475122365042028 sc_H2
sc_H2.HEP.Exp1_GATCGATGTCGGCTCA 3.11222551904882 -3.39879468350059 sc_H2
sc_H2.HEP.Exp1_GATCGTAAGAAGATTC 3.4886541231748 -1.16964331535941 sc_H2
sc_H2.HEP.Exp1_GCAAACTAGTTGCAGG 3.38573788248266 -2.36305716900474 sc_H2
sc_H2.HEP.Exp1_GCACATAAGTTACGGG 3.21602700792516 -2.94022134213096 sc_H2
sc_H2.HEP.Exp1_GCATACAAGGTCGGAT 3.44213317476476 -1.12329235939628 sc_H2
sc_H2.HEP.Exp1_GCATACAGTCTCCCTA 3.40795491777624 -0.179266082927045 sc_H2
sc_H2.HEP.Exp1_GCCAAATCAGCCTATA 3.67491267763341 0.439087179616633 sc_H2
sc_H2.HEP.Exp1_GCTGGGTAGCCTTGAT 3.47582720361913 -1.96578756241446 sc_H2
sc_H2.HEP.Exp1_GGCCGATAGTAATCCC 3.52658079706396 -0.606998118444738 sc_H2
sc_H2.HEP.Exp1_GGGCATCAGTGCCATT 3.15700863443578 -2.857441219374 sc_H2
sc_H2.HEP.Exp1_GTATCTTCAGGAATCG 3.72452448450292 -2.79088858036643 sc_H2
sc_H2.HEP.Exp1_TAGAGCTAGTGTCCAT 3.8230776651975 -1.4323774900878 sc_H2
sc_H2.HEP.Exp1_TAGGCATGTGTCCTCT 3.32900904260839 -1.51014378933555 sc_H2
sc_H2.HEP.Exp1_TCACAAGTCTTGAGGT 3.97845362268651 0.298893151000682 sc_H2
sc_H2.HEP.Exp1_TCGTAGAGTCAAACTC 3.57529519640172 -0.545364918991384 sc_H2
sc_H2.HEP.Exp1_TCGTAGATCCGTCATC 3.36619995676244 -2.96602610020286 sc_H2
sc_H2.HEP.Exp1_TCTATTGAGCCCAATT 3.31325529657567 -2.75023225216514 sc_H2
sc_H2.HEP.Exp1_TCTCATATCACGACTA 3.46521805368627 -0.414227845951375 sc_H2
sc_H2.HEP.Exp1_TGGCGCACATGAACCT 3.15921495996679 -3.23015097050315 sc_H2
sc_H2.HEP.Exp1_TTAGTTCGTGGCCCTA 3.22500036798681 -2.71878460316306 sc_H2
sc_H2.HEP.Exp1_TTAGTTCGTGTTGAGG 3.32257269464696 -1.83886912731772 sc_H2
sc_H2.HEP.Exp1_TTCTACACAATGGAAT 4.58737181268896 -2.09782007603293 sc_H2
sc_H2.HEP.Exp1_TTCTACACAGTCGATT 3.14093946062292 -3.35978797344809 sc_H2
sc_H2.HEP.Exp1_TTGAACGTCGGCGGTT 3.66613386713232 -0.15787787257081 sc_H2
sc_H2.HEP.Exp1_TTGGCAACAACACGCC 3.29169868074621 -1.51807859806662 sc_H2
sc_H2.HEP.Exp1_TTTACTGTCAACTCTT 3.46416281305517 -0.130227210804281 sc_H2
sc_H2.HEP.Exp1_AACCATGGTATATGAG 3.48394487940038 -5.32833436398154 sc_H2
sc_H2.HEP.Exp1_AACTGGTGTACATGTC 3.87512587152685 -4.44121173290854 sc_H2
sc_H2.HEP.Exp1_AACTGGTGTCAGAAGC 3.24234603487218 -4.99095252422934 sc_H2
sc_H2.HEP.Exp1_ACGAGCCGTGTAATGA 4.48147533975805 -5.06068948177939 sc_H2
sc_H2.HEP.Exp1_ACGATACCAGTACACT 3.06991456590856 -4.75158122448569 sc_H2
sc_H2.HEP.Exp1_ACGATGTAGAGGGATA 3.61701797090734 -5.29970363049155 sc_H2
sc_H2.HEP.Exp1_ACGCCAGAGAAGGCCT 4.23025654398168 -5.17902520565635 sc_H2
sc_H2.HEP.Exp1_ACTGCTCCACACCGCA 3.55900024019445 -5.36709693340903 sc_H2
sc_H2.HEP.Exp1_AGCGGTCCATTGGGCC 3.76267241083349 -5.4125314083541 sc_H2
sc_H2.HEP.Exp1_AGCGGTCGTACCGCTG 4.06407927118505 -5.18118003277427 sc_H2
sc_H2.HEP.Exp1_AGCTCTCGTACATCCA 3.6595251425382 -4.43418649105674 sc_H2
sc_H2.HEP.Exp1_AGGGTGACATTTCAGG 4.00208710275854 -5.28389647869712 sc_H2
sc_H2.HEP.Exp1_ATCACGAGTACATGTC 3.90009640299047 -5.40585044293052 sc_H2
sc_H2.HEP.Exp1_ATCTGCCTCAGCTGGC 3.37578104578222 -3.77155497936851 sc_H2
sc_H2.HEP.Exp1_ATTGGACCATCATCCC 4.01582478128637 -5.31913712887412 sc_H2
sc_H2.HEP.Exp1_CAAGAAAGTACCTACA 3.92187880121435 -5.30619815258628 sc_H2
sc_H2.HEP.Exp1_CAAGAAAGTCAGAATA 3.86428688608373 -5.17183545498496 sc_H2
sc_H2.HEP.Exp1_CAGAATCTCCGGGTGT 4.02240131937231 -5.31303218273765 sc_H2
sc_H2.HEP.Exp1_CAGTCCTGTGCACTTA 3.8287682398435 -5.07866576580649 sc_H2
sc_H2.HEP.Exp1_CATATGGTCACATACG 4.59564636789526 -5.29558041958457 sc_H2
sc_H2.HEP.Exp1_CATATGGTCAGCGACC 3.84034918390478 -4.86191180615073 sc_H2
sc_H2.HEP.Exp1_CATGGCGAGTCACGCC 3.5566608770963 -5.29124310879355 sc_H2
sc_H2.HEP.Exp1_CCTACACTCATCATTC 3.85016869150365 -5.25434354214316 sc_H2
sc_H2.HEP.Exp1_CGACTTCTCGGTCTAA 4.29748009287084 -5.33814195065146 sc_H2
sc_H2.HEP.Exp1_CGAGCACGTTTGGGCC 4.24383019052709 -5.38082984356528 sc_H2
sc_H2.HEP.Exp1_CGGACACAGAGCAATT 3.33229015909399 -4.55129483608848 sc_H2
sc_H2.HEP.Exp1_CGGACACTCAGCATGT 3.59738825403417 -5.23385718731528 sc_H2
sc_H2.HEP.Exp1_CGGAGTCTCAGGCGAA 3.47376273714269 -4.43376067547446 sc_H2
sc_H2.HEP.Exp1_CTAACTTTCCGGCACA 3.32354806505407 -5.15897277264243 sc_H2
sc_H2.HEP.Exp1_CTAGAGTCAATCGAAA 4.47014568887914 -5.27886060146933 sc_H2
sc_H2.HEP.Exp1_CTCAGAAAGAGGTTGC 3.19769023500646 -4.67565444378501 sc_H2
sc_H2.HEP.Exp1_CTGAAACAGAAGGTGA 3.44423841081823 -5.21548417477256 sc_H2
sc_H2.HEP.Exp1_CTGAAGTCATATACCG 4.41270302377904 -5.26006225018149 sc_H2
sc_H2.HEP.Exp1_GAAACTCTCCTGTAGA 3.87736509882177 -5.33640578655845 sc_H2
sc_H2.HEP.Exp1_GAACCTATCTCAAGTG 3.86404942117895 -5.36208537487632 sc_H2
sc_H2.HEP.Exp1_GAGCAGATCCTTGCCA 4.23401640497411 -4.98814395336753 sc_H2
sc_H2.HEP.Exp1_GATCAGTCAATCCGAT 3.54774831377233 -5.1666236248458 sc_H2
sc_H2.HEP.Exp1_GATGAGGAGCCTATGT 3.76871584497655 -5.13099769024497 sc_H2
sc_H2.HEP.Exp1_GCATACAAGGAGTCTG 3.33317707620824 -5.2176695194686 sc_H2
sc_H2.HEP.Exp1_GCTCCTAAGTAGGTGC 3.40490578256811 -5.30034354595786 sc_H2
sc_H2.HEP.Exp1_GGACAAGCAAGCCATT 3.55262373529638 -5.24465945629722 sc_H2
sc_H2.HEP.Exp1_GGACAAGGTCAATACC 4.43458460413183 -5.33105185894614 sc_H2
sc_H2.HEP.Exp1_GGATGTTGTACCAGTT 4.06702850900854 -5.30627349285727 sc_H2
sc_H2.HEP.Exp1_GGGCATCTCTATGTGG 3.56795738779272 -4.74210599331504 sc_H2
sc_H2.HEP.Exp1_GGTATTGCATCAGTCA 3.72478793703283 -5.36041263012534 sc_H2
sc_H2.HEP.Exp1_GGTGTTACATGTCTCC 3.66476200662816 -5.10867026714927 sc_H2
sc_H2.HEP.Exp1_GTACGTAAGGATATAC 3.72484944902624 -4.23340466885215 sc_H2
sc_H2.HEP.Exp1_GTAGGCCTCGGCATCG 4.06230972849096 -5.03078225521689 sc_H2
sc_H2.HEP.Exp1_GTCGGGTCATCGGAAG 4.538935647833 -5.29417184261924 sc_H2
sc_H2.HEP.Exp1_GTTCATTGTCATATGC 3.5061306818601 -5.32678225903159 sc_H2
sc_H2.HEP.Exp1_TACCTTAGTTACGCGC 4.26270006738866 -5.32178834347373 sc_H2
sc_H2.HEP.Exp1_TACGGTACATTATCTC 3.23064373575414 -5.06002858547812 sc_H2
sc_H2.HEP.Exp1_TAGCCGGAGGGTATCG 3.78980897508825 -4.82909110455161 sc_H2
sc_H2.HEP.Exp1_TATCAGGCACTTCTGC 3.80205343805517 -4.85855296520835 sc_H2
sc_H2.HEP.Exp1_TCAGCTCGTACTCAAC 4.39088915430273 -5.34260276226645 sc_H2
sc_H2.HEP.Exp1_TCTATTGGTGTTGAGG 4.06063364587987 -5.08540395168906 sc_H2
sc_H2.HEP.Exp1_TGACGGCAGCGCCTTG 3.91045521341527 -5.3534698811019 sc_H2
sc_H2.HEP.Exp1_TGACGGCGTGTCCTCT 4.10074900232519 -5.05401996044761 sc_H2
sc_H2.HEP.Exp1_TGGCCAGGTCTCTTAT 3.53468273721899 -5.13218978314048 sc_H2
sc_H2.HEP.Exp1_TTAGTTCGTACCGTTA 3.92094896875585 -5.3710651722396 sc_H2
sc_H2.HEP.Exp1_ACACCAACATGTCGAT 4.62340448938573 0.916887310460749 sc_H2
sc_H2.HEP.Exp1_AGAGTGGAGGAGTACC 5.86270187936986 1.40188809962625 sc_H2
sc_H2.HEP.Exp1_AGATTGCTCGGAAATA 6.21571825586523 2.96594688029641 sc_H2
sc_H2.HEP.Exp1_AGCAGCCGTAAATGTG 4.49512241922582 3.00905415149087 sc_H2
sc_H2.HEP.Exp1_AGCGTATTCTTGGGTA 5.07862185083593 2.35191890330667 sc_H2
sc_H2.HEP.Exp1_AGGCCACTCTCGAGTA 4.28951500498022 3.17322298617715 sc_H2
sc_H2.HEP.Exp1_ATTACTCAGAGGTTAT 4.91367291055883 1.29355463118905 sc_H2
sc_H2.HEP.Exp1_CAACTAGAGCTGTTCA 6.59758566461767 0.416579988912287 sc_H2
sc_H2.HEP.Exp1_CAAGAAAAGCGGCTTC 4.73996161066259 2.38842841716165 sc_H2
sc_H2.HEP.Exp1_CACACCTCACCTGGTG 4.49716518961156 2.77190395923013 sc_H2
sc_H2.HEP.Exp1_CAGAATCCACGGTAAG 4.51834391199316 1.45436903567666 sc_H2
sc_H2.HEP.Exp1_CAGTCCTGTCTGGAGA 4.56520985208715 2.82656547160501 sc_H2
sc_H2.HEP.Exp1_CATGCCTGTTAAGAAC 4.53865765176977 2.81262847514504 sc_H2
sc_H2.HEP.Exp1_CCAATCCCATGCGCAC 4.65767716013158 1.84659883113259 sc_H2
sc_H2.HEP.Exp1_CCTATTAGTGACTCAT 5.17471932016576 0.633775022939387 sc_H2
sc_H2.HEP.Exp1_CGAATGTCAGTTCCCT 4.40684317194189 2.2069434794938 sc_H2
sc_H2.HEP.Exp1_CGCTTCAGTCGGGTCT 5.40740679346288 1.34056278796548 sc_H2
sc_H2.HEP.Exp1_CTAACTTCACGCTTTC 4.18035648905004 2.32748838992471 sc_H2
sc_H2.HEP.Exp1_CTACATTCAATCTACG 4.35578917108739 2.33927556605691 sc_H2
sc_H2.HEP.Exp1_CTACATTGTGTTCTTT 4.2084970339414 2.16979953379983 sc_H2
sc_H2.HEP.Exp1_CTCAGAAGTTTGTTTC 4.87715385996068 2.19448229403848 sc_H2
sc_H2.HEP.Exp1_CTCATTAGTTTGTTTC 3.94534681879247 2.5137655410325 sc_H2
sc_H2.HEP.Exp1_GAAATGAAGCTGTCTA 4.57754658304418 2.94272133441323 sc_H2
sc_H2.HEP.Exp1_GACTACAAGGACAGCT 4.30585955225194 1.65359136195535 sc_H2
sc_H2.HEP.Exp1_GATCTAGCACGGTTTA 4.0347680910703 2.79014584155435 sc_H2
sc_H2.HEP.Exp1_GCAGCCATCTTAGAGC 5.03456924997533 2.42695089907998 sc_H2
sc_H2.HEP.Exp1_GCCTCTAAGGATGCGT 6.19232748590673 2.75408813090676 sc_H2
sc_H2.HEP.Exp1_GCGACCACACAAGTAA 4.79869030557836 2.73892375560159 sc_H2
sc_H2.HEP.Exp1_GCTGCGAGTACCGGCT 5.10268925272192 2.50963541598672 sc_H2
sc_H2.HEP.Exp1_GGATGTTTCACTTCAT 4.19514177881444 1.98003408046121 sc_H2
sc_H2.HEP.Exp1_GGGAGATAGGCTATCT 4.72249649606908 2.57362910838479 sc_H2
sc_H2.HEP.Exp1_GTAACGTAGAGGTTAT 4.70699833475317 2.17431184382791 sc_H2
sc_H2.HEP.Exp1_TAAACCGAGTGCAAGC 5.6259865625974 3.06603571505899 sc_H2
sc_H2.HEP.Exp1_TACACGAGTCAGGACA 4.40343569360937 3.42236992450112 sc_H2
sc_H2.HEP.Exp1_TACTTACTCGCGTAGC 4.80575703226293 1.99904438586587 sc_H2
sc_H2.HEP.Exp1_TATCTCAGTCATCCCT 5.23668049417699 2.12510344119424 sc_H2
sc_H2.HEP.Exp1_TCAGATGTCATATCGG 4.16866396509374 2.77377029986733 sc_H2
sc_H2.HEP.Exp1_TCGTAGACACAGCCCA 6.96377657495702 1.69035729499215 sc_H2
sc_H2.HEP.Exp1_TGTTCCGTCTGCTGCT 4.38911293588842 3.13326617808694 sc_H2
sc_H2.HEP.Exp1_TTCTACAGTGATGATA 4.77414082132543 1.2679466876542 sc_H2
sc_H2.HEP.Exp1_TTGAACGAGGCTAGGT 4.59021137796606 3.12850853534097 sc_H2
sc_H2.HEP.Exp1_TTGACTTAGCGCCTCA 3.9430613382932 2.79194637866372 sc_H2
sc_H2.HEP.Exp1_TTTGGTTTCGGTCCGA 4.5446991785642 2.7464508685624 sc_H2
sc_H2.HEP.Exp1_AACCATGTCGACCAGC 4.22046135507787 -0.703764947935399 sc_H2
sc_H2.HEP.Exp1_AACTGGTTCGTAGGAG 5.30825375162328 -0.282922121568975 sc_H2
sc_H2.HEP.Exp1_AACTTTCGTGGGTATG 4.74062822900976 0.630617288068476 sc_H2
sc_H2.HEP.Exp1_AATCGGTTCTCGTTTA 4.46729897104467 0.120628980115595 sc_H2
sc_H2.HEP.Exp1_ACACCAACATCATCCC 5.22934101663793 -1.96128359703666 sc_H2
sc_H2.HEP.Exp1_ACACCAATCTTGAGAC 6.0117835863706 -0.728886040731725 sc_H2
sc_H2.HEP.Exp1_ACACCCTTCCATGCTC 4.9044575556394 -1.20458045868522 sc_H2
sc_H2.HEP.Exp1_ACGCCAGAGGATTCGG 6.78730295740331 -2.09548357395774 sc_H2
sc_H2.HEP.Exp1_ACGGAGACACCAACCG 4.33015345178808 0.89369234176034 sc_H2
sc_H2.HEP.Exp1_ACTGAGTGTAAACACA 5.22750757776464 -2.32517341045981 sc_H2
sc_H2.HEP.Exp1_ACTTACTCACGCCAGT 5.10427902780736 1.19987031550759 sc_H2
sc_H2.HEP.Exp1_AGAGCTTGTAAGAGGA 5.06667469583715 -0.0604691150257557 sc_H2
sc_H2.HEP.Exp1_AGAGCTTTCATGGTCA 4.6328019960996 -0.67335722117072 sc_H2
sc_H2.HEP.Exp1_AGAGTGGGTTTGGGCC 4.96542786203588 -0.588013264223394 sc_H2
sc_H2.HEP.Exp1_AGGGAGTTCCGCATAA 5.47557447992528 -2.9960275021041 sc_H2
sc_H2.HEP.Exp1_AGGTCATTCACTCCTG 4.29722164713109 -1.40512720017081 sc_H2
sc_H2.HEP.Exp1_AGGTCCGGTTAAGAAC 4.68487404428686 -0.451221587940511 sc_H2
sc_H2.HEP.Exp1_ATCATGGAGAGGTTAT 4.7273950441953 -0.945389482065496 sc_H2
sc_H2.HEP.Exp1_ATTGGACTCTTGTACT 4.50624464594091 -0.200235712214765 sc_H2
sc_H2.HEP.Exp1_CAAGAAATCTCCCTGA 4.30245159708227 -1.6233970251525 sc_H2
sc_H2.HEP.Exp1_CAAGTTGTCGGCGCAT 4.73358057581151 -0.961607071443853 sc_H2
sc_H2.HEP.Exp1_CAGCCGAGTACAAGTA 7.10761927210058 -3.10469320683127 sc_H2
sc_H2.HEP.Exp1_CAGCGACTCGTAGATC 5.17109821878637 -0.844296130224523 sc_H2
sc_H2.HEP.Exp1_CATGACAGTCCGTTAA 5.73146294199193 -0.892625721975622 sc_H2
sc_H2.HEP.Exp1_CCTTCGACATTGCGGC 4.94017599664892 -1.22918823628074 sc_H2
sc_H2.HEP.Exp1_CGAACATCAATCTACG 4.56230591379369 0.199800935701075 sc_H2
sc_H2.HEP.Exp1_CGAACATGTATTAGCC 6.44276856027807 -1.95756188301688 sc_H2
sc_H2.HEP.Exp1_CGAACATTCTGCTTGC 5.06930063806737 -1.70316568283683 sc_H2
sc_H2.HEP.Exp1_CGATGTACATAAGACA 4.46868418298925 -0.859921189829168 sc_H2
sc_H2.HEP.Exp1_CGCTTCAGTATAGGGC 4.77170942865575 3.47583147616738 sc_H2
sc_H2.HEP.Exp1_CGGAGCTGTGTCAATC 4.73721169077123 -2.4905994263137 sc_H2
sc_H2.HEP.Exp1_CGTAGGCAGCGTTGCC 5.43360279642309 0.836723116353694 sc_H2
sc_H2.HEP.Exp1_CGTGTCTTCTGGCGAC 4.90860127054418 -1.38823703198081 sc_H2
sc_H2.HEP.Exp1_CTACATTTCCAGAGGA 4.28946302972997 2.06685706706399 sc_H2
sc_H2.HEP.Exp1_CTCAGAAAGCAGCCTC 4.64797590814794 0.278147515968028 sc_H2
sc_H2.HEP.Exp1_CTCGGGAAGGAATGGA 4.87709997736181 -0.466190549417791 sc_H2
sc_H2.HEP.Exp1_CTGGTCTAGGTGGGTT 5.70785187326635 -1.01538619665748 sc_H2
sc_H2.HEP.Exp1_CTTAACTGTGCACTTA 5.3477620943662 -1.12941077618247 sc_H2
sc_H2.HEP.Exp1_GAAACTCCAAGTCTGT 4.89055727564062 0.256067303136531 sc_H2
sc_H2.HEP.Exp1_GAAATGACACAGCGTC 4.51177166544164 0.565311935857478 sc_H2
sc_H2.HEP.Exp1_GAAATGACACCTTGTC 4.57153748117651 -1.30546763805991 sc_H2
sc_H2.HEP.Exp1_GATGAAATCGTTACGA 3.87273739420141 -1.27674344448691 sc_H2
sc_H2.HEP.Exp1_GATTCAGGTCGCATAT 4.65511511408056 -0.0926325869405836 sc_H2
sc_H2.HEP.Exp1_GATTCAGGTCTTCGTC 6.02724503122533 -0.47286883263236 sc_H2
sc_H2.HEP.Exp1_GCACATAGTAGTAGTA 3.76681040369237 -0.696566018148717 sc_H2
sc_H2.HEP.Exp1_GCAGCCAGTCGCGAAA 5.47533987604345 0.08915586502904 sc_H2
sc_H2.HEP.Exp1_GCATACATCATTTGGG 4.85563467584814 -2.76554563908225 sc_H2
sc_H2.HEP.Exp1_GCATGTACAATGGATA 4.93516682230199 0.542605129197779 sc_H2
sc_H2.HEP.Exp1_GCTCTGTCAGTCACTA 4.24542187296117 -1.44921878246909 sc_H2
sc_H2.HEP.Exp1_GGAACTTAGACAAGCC 5.02412890039648 -1.59820810227042 sc_H2
sc_H2.HEP.Exp1_GGACATTTCTACGAGT 5.33260439478124 -2.89561441807395 sc_H2
sc_H2.HEP.Exp1_GGCAATTAGACGACGT 4.56178663812841 -0.378568711563405 sc_H2
sc_H2.HEP.Exp1_GTACGTAAGTTAGGTA 5.24349688135351 -1.84310499100333 sc_H2
sc_H2.HEP.Exp1_GTACTTTAGAATGTTG 4.51930044733251 0.655531373933497 sc_H2
sc_H2.HEP.Exp1_GTAGGCCAGATCCGAG 4.7845296724912 -1.28969779877311 sc_H2
sc_H2.HEP.Exp1_GTGCATAGTCTGCGGT 4.8169159754392 -1.34126940636283 sc_H2
sc_H2.HEP.Exp1_GTGCGGTAGATAGGAG 8.1860394343015 0.291875747159663 sc_H2
sc_H2.HEP.Exp1_GTTAAGCGTCCTCTTG 8.02778862558568 -2.11816385655051 sc_H2
sc_H2.HEP.Exp1_GTTACAGGTCTCTTTA 5.31070898615087 -0.155329088553247 sc_H2
sc_H2.HEP.Exp1_GTTCTCGCAGTAAGAT 5.76498697839941 -0.892615946813878 sc_H2
sc_H2.HEP.Exp1_TAGTTGGGTTTAGGAA 4.78366755090917 -1.76351788906699 sc_H2
sc_H2.HEP.Exp1_TCAGATGAGCCCGAAA 4.00452564798559 -0.0725926429623932 sc_H2
sc_H2.HEP.Exp1_TCAGGTAGTTCGGCAC 4.54592846475805 -1.79862347511893 sc_H2
sc_H2.HEP.Exp1_TCATTACTCTCCAACC 4.25023029886449 -1.44913509754783 sc_H2
sc_H2.HEP.Exp1_TCCACACTCCCGACTT 5.96770046793188 -0.873171779199895 sc_H2
sc_H2.HEP.Exp1_TCGAGGCTCAACCAAC 4.60230110727514 -1.15305033592826 sc_H2
sc_H2.HEP.Exp1_TCGTACCAGCTAACTC 4.94530867181982 -2.70877579121238 sc_H2
sc_H2.HEP.Exp1_TCGTACCGTTGATTCG 4.35030459009374 -2.57533362774497 sc_H2
sc_H2.HEP.Exp1_TGAGCCGCACTAAGTC 5.6738962992307 -0.772050949617681 sc_H2
sc_H2.HEP.Exp1_TGGCGCATCCCTCTTT 4.41090248666967 0.0434805798684985 sc_H2
sc_H2.HEP.Exp1_TGTGTTTAGTTTAGGA 5.89629696451391 0.815561977342311 sc_H2
sc_H2.HEP.Exp1_TGTTCCGAGATGCCAG 5.43935440622533 -0.532507094427404 sc_H2
sc_H2.HEP.Exp1_AACCATGTCTACCTGC 3.20348309122289 -2.62154391674643 sc_H2
sc_H2.HEP.Exp1_AAGACCTCAGCCACCA 4.8171977861997 -2.49237588314658 sc_H2
sc_H2.HEP.Exp1_ACACCAACAGAGTGTG 4.18650625787939 -1.39241639046317 sc_H2
sc_H2.HEP.Exp1_ACATACGCACCTCGTT 3.99874065958227 -1.14371672539359 sc_H2
sc_H2.HEP.Exp1_ACGAGCCGTTAAGGGC 4.74302528940404 -3.88787082104331 sc_H2
sc_H2.HEP.Exp1_AGAGCTTCAGCCTTTC 4.70573471628393 -2.85923937229758 sc_H2
sc_H2.HEP.Exp1_AGGTCATAGATAGTCA 4.40822266184057 -2.74579552082663 sc_H2
sc_H2.HEP.Exp1_ATAGACCAGTGTACTC 4.53376148782934 -3.1611738529647 sc_H2
sc_H2.HEP.Exp1_ATCCACCTCACATAGC 3.883586870062 -3.30565765766746 sc_H2
sc_H2.HEP.Exp1_ATCCGAATCGTCTGAA 3.95985411249364 -2.07061651615745 sc_H2
sc_H2.HEP.Exp1_ATGAGGGGTTTGACTG 4.13775394998754 -1.55041447548514 sc_H2
sc_H2.HEP.Exp1_ATTTCTGGTTGGGACA 4.02524994455541 -3.13164595036155 sc_H2
sc_H2.HEP.Exp1_ATTTCTGTCCCGGATG 3.78227971636022 -3.50125101475364 sc_H2
sc_H2.HEP.Exp1_CACCAGGCAGGCTGAA 4.98479174219335 -3.19872191815024 sc_H2
sc_H2.HEP.Exp1_CACCTTGGTAGATTAG 4.50255440317358 -2.31417969135886 sc_H2
sc_H2.HEP.Exp1_CATATGGTCTACTTAC 3.18346427522863 -2.79665044216758 sc_H2
sc_H2.HEP.Exp1_CCATGTCCATTTGCTT 4.10670326791967 -1.34064081577903 sc_H2
sc_H2.HEP.Exp1_CCTCTGATCCTAGTGA 4.39339922510351 -1.85853234200126 sc_H2
sc_H2.HEP.Exp1_CCTCTGATCCTTCAAT 3.93865870081151 -1.50402573017722 sc_H2
sc_H2.HEP.Exp1_CGGAGTCGTGTGACCC 4.23716734491552 -0.814754697367009 sc_H2
sc_H2.HEP.Exp1_CGTAGCGGTGTGACGA 4.93401001535619 -2.41599467663413 sc_H2
sc_H2.HEP.Exp1_CTTAGGATCGGCTTGG 4.77741144739355 -2.08063963322288 sc_H2
sc_H2.HEP.Exp1_GAATGAATCAACCATG 3.58354233347143 -1.22661915688163 sc_H2
sc_H2.HEP.Exp1_GACTACACAGGTCCAC 4.98722313486303 -2.97517112164145 sc_H2
sc_H2.HEP.Exp1_GAGTCCGGTACGCTGC 4.02788494669164 -0.707761796995458 sc_H2
sc_H2.HEP.Exp1_GATCGCGCAGCCTTTC 3.54017304025854 -1.94362917809134 sc_H2
sc_H2.HEP.Exp1_GGGACCTAGACTTTCG 3.87555407129491 -1.13136390118247 sc_H2
sc_H2.HEP.Exp1_GGTGAAGTCCAAGCCG 4.29726074777807 -1.85520270733481 sc_H2
sc_H2.HEP.Exp1_GTGTTAGGTTCAGACT 4.00459955774511 -0.805336865469274 sc_H2
sc_H2.HEP.Exp1_GTTACAGCATATGAGA 3.96902369104589 -0.85292813448554 sc_H2
sc_H2.HEP.Exp1_GTTCTCGTCTTACCTA 5.15625475488866 -3.71157363323813 sc_H2
sc_H2.HEP.Exp1_TCAATCTAGGTGCTAG 4.66662977777685 -2.71178368000632 sc_H2
sc_H2.HEP.Exp1_TCTCATACAGAGCCAA 4.21057461343969 -2.96806291012412 sc_H2
sc_H2.HEP.Exp1_TCTCATATCACATACG 3.4201030596372 -1.55466357140189 sc_H2
sc_H2.HEP.Exp1_TTTCCTCGTCCGAAGA 3.90466641031469 -2.84887436298972 sc_H2
sc_H2.HEP.Exp1_AACCATGTCTACTATC 5.6878352030393 -1.21528807549125 sc_H2
sc_H2.HEP.Exp1_AACCGCGCACCAACCG 5.76958988748754 -1.66032830147391 sc_H2
sc_H2.HEP.Exp1_AACGTTGAGATCCCGC 5.67044066034521 -0.196291911288556 sc_H2
sc_H2.HEP.Exp1_AAGCCGCGTATCTGCA 6.09839724146093 0.304199245885554 sc_H2
sc_H2.HEP.Exp1_AAGGAGCTCAACTCTT 5.70369242273534 -0.57675728468543 sc_H2
sc_H2.HEP.Exp1_AAGGCAGAGCCGGTAA 5.6195134981748 0.222080794290248 sc_H2
sc_H2.HEP.Exp1_AGGCCACAGAGTGAGA 6.54106949411596 -1.0164719548667 sc_H2
sc_H2.HEP.Exp1_ATGCGATAGACTGTAA 7.74413536630834 -1.27099874882346 sc_H2
sc_H2.HEP.Exp1_ATGTGTGAGCCCAACC 5.49137257181371 0.560652283147517 sc_H2
sc_H2.HEP.Exp1_ATGTGTGTCTAACTTC 5.65804241739477 0.243152287915888 sc_H2
sc_H2.HEP.Exp1_CAACCTCCACAACGTT 5.13971851907934 0.748586026147547 sc_H2
sc_H2.HEP.Exp1_CACACCTGTTCACGGC 5.46796701990331 -0.588746937795934 sc_H2
sc_H2.HEP.Exp1_CAGATCAAGAGGTACC 6.61723803125585 -1.29978159336692 sc_H2
sc_H2.HEP.Exp1_CATGCCTAGACCTAGG 6.54109095178808 -0.8713235583747 sc_H2
sc_H2.HEP.Exp1_CGAATGTGTACCGTTA 5.24705885492528 0.957081166223231 sc_H2
sc_H2.HEP.Exp1_CGACTTCAGCAGACTG 6.93056772791112 -1.22939566044455 sc_H2
sc_H2.HEP.Exp1_CGATGGCGTGCACTTA 5.27310370050634 0.378076371864024 sc_H2
sc_H2.HEP.Exp1_CGATGTAGTAAATGAC 6.41499661051 -1.06186870007163 sc_H2
sc_H2.HEP.Exp1_CGTGTCTCAGCTGGCT 7.15415047250951 -0.690861794039068 sc_H2
sc_H2.HEP.Exp1_CTACCCAAGCGCCTCA 5.30060909830297 -0.478392126842794 sc_H2
sc_H2.HEP.Exp1_CTGTTTATCATTATCC 5.35218523584569 0.676067915872279 sc_H2
sc_H2.HEP.Exp1_GAAACTCAGTTCGCAT 5.08249615274633 0.908772614911738 sc_H2
sc_H2.HEP.Exp1_GAACATCGTCAAACTC 5.5394649370786 0.142594737127963 sc_H2
sc_H2.HEP.Exp1_GACGTGCTCCAGGGCT 6.9612727030393 -1.55096343426352 sc_H2
sc_H2.HEP.Exp1_GATCTAGCATATACGC 5.31906412683691 0.349969116166773 sc_H2
sc_H2.HEP.Exp1_GGAAAGCCAAGGACTG 5.43361853204931 -0.231923105999288 sc_H2
sc_H2.HEP.Exp1_GGAAAGCCAAGTTGTC 7.02772663675512 -0.740785810037908 sc_H2
sc_H2.HEP.Exp1_GGAACTTGTCCATGAT 5.74166678034032 -0.0664388228798479 sc_H2
sc_H2.HEP.Exp1_GGCGACTTCTGGCGAC 5.65337894998754 -0.747149738355932 sc_H2
sc_H2.HEP.Exp1_GTTAAGCGTTGGACCC 5.46812771402563 0.353048888162318 sc_H2
sc_H2.HEP.Exp1_GTTCATTTCTGGTATG 5.48767231546606 -0.550994607492742 sc_H2
sc_H2.HEP.Exp1_TAAACCGAGATACACA 6.11192177377904 -1.83389571575766 sc_H2
sc_H2.HEP.Exp1_TAAACCGAGTCAAGCG 5.41649435602392 1.51908918948525 sc_H2
sc_H2.HEP.Exp1_TAAGTGCTCAGCTCGG 6.88191794000829 -0.215026157780942 sc_H2
sc_H2.HEP.Exp1_TCGCGAGGTGACGCCT 5.60165785394872 -0.426004263445196 sc_H2
sc_H2.HEP.Exp1_TCTGGAAGTTACGGAG 5.53565310083593 3.72783538432473 sc_H2
sc_H2.HEP.Exp1_TCTTCGGAGTCATGCT 5.62168024622167 0.893011001065913 sc_H2
sc_H2.HEP.Exp1_TGACAACCAAGAAGAG 6.73359058939184 -1.41976252464896 sc_H2
sc_H2.HEP.Exp1_TGCGCAGTCACGCGGT 6.4842538698789 -1.32779899506217 sc_H2
sc_H2.HEP.Exp1_TTAGGCATCGCAGGCT 6.18746613107885 0.268626955465022 sc_H2
sc_H2.HEP.Exp1_TTAGTTCAGCCTATGT 5.09728382669652 -0.573285135313329 sc_H2
sc_H2.HEP.Exp1_TTCGAAGGTACAGACG 6.64427136026586 -0.861545118376073 sc_H2
sc_H2.HEP.Exp1_TTCTACAGTTCGTTGA 5.96607779108251 0.325107333377543 sc_H2
sc_H2.HEP.Exp1_TTGGAACGTTACGGAG 5.8584370478269 -1.11754718689567 sc_H2
sc_H2.HEP.Exp1_AACCGCGAGCGTTCCG 4.76509903513158 -4.04802921681052 sc_H2
sc_H2.HEP.Exp1_AACTCTTGTAAGGGAA 4.03542660318578 -4.89060166744834 sc_H2
sc_H2.HEP.Exp1_AACTCTTGTGAAATCA 4.32351587854589 -4.10031417278891 sc_H2
sc_H2.HEP.Exp1_ACATACGGTACCGGCT 4.02340553842748 -4.85414174465781 sc_H2
sc_H2.HEP.Exp1_ACGAGCCAGATGCGAC 4.5050902231809 -4.5638141956771 sc_H2
sc_H2.HEP.Exp1_ACTGAGTAGATCCGAG 4.29821251474584 -4.88712647823935 sc_H2
sc_H2.HEP.Exp1_ACTGTCCAGCCCAGCT 3.91437862955297 -3.56870439915305 sc_H2
sc_H2.HEP.Exp1_AGCTCTCCACATTCGA 4.60111569009984 -4.97458747295981 sc_H2
sc_H2.HEP.Exp1_AGGGAGTAGTGTTGAA 4.30116556726659 -5.07922461895591 sc_H2
sc_H2.HEP.Exp1_AGGTCCGGTCTCTTTA 3.62692307077611 -4.92968848614341 sc_H2
sc_H2.HEP.Exp1_AGGTCCGTCATTATCC 4.64795063577856 -4.86802438168174 sc_H2
sc_H2.HEP.Exp1_ATCCACCTCTTCAACT 4.19290255151952 -4.97839454083091 sc_H2
sc_H2.HEP.Exp1_ATCTACTGTCTAAAGA 4.03579519830907 -5.05784324078208 sc_H2
sc_H2.HEP.Exp1_ATTCTACAGTTTGCGT 4.41653870187963 -4.96805575756675 sc_H2
sc_H2.HEP.Exp1_CAACCTCCATGGAATA 4.22479866586889 -4.47905496029502 sc_H2
sc_H2.HEP.Exp1_CAAGAAAGTTCGTTGA 4.66963862024511 -4.46232942013389 sc_H2
sc_H2.HEP.Exp1_CACAAACTCGGCGGTT 4.28474281870092 -4.74154809383994 sc_H2
sc_H2.HEP.Exp1_CAGCGACAGACTGGGT 3.95924805246557 -4.00251749424582 sc_H2
sc_H2.HEP.Exp1_CCCATACCAAGTCTAC 3.92932032190526 -4.74076274304038 sc_H2
sc_H2.HEP.Exp1_CCTAGCTTCTATCCCG 3.70692370973791 -4.59384253887778 sc_H2
sc_H2.HEP.Exp1_CCTTTCTGTGAAGGCT 4.11826370798315 -4.21758607296592 sc_H2
sc_H2.HEP.Exp1_CGGACTGTCGTCACGG 6.03027819238866 -4.39392188458091 sc_H2
sc_H2.HEP.Exp1_CGGAGTCGTACAGTGG 3.90175865732397 -4.44464352993613 sc_H2
sc_H2.HEP.Exp1_CGTGTAAGTGTTGGGA 4.4817862375852 -4.17144158749228 sc_H2
sc_H2.HEP.Exp1_CTAACTTTCTGATACG 4.93558977686132 -4.77259353069907 sc_H2
sc_H2.HEP.Exp1_CTCGGAGTCTACTTAC 5.14806173883642 -4.40048745541221 sc_H2
sc_H2.HEP.Exp1_CTGAAGTAGCTGCAAG 4.88955067239965 -4.63259843258506 sc_H2
sc_H2.HEP.Exp1_CTGTTTATCACTCTTA 5.17760418497289 -4.69798615841514 sc_H2
sc_H2.HEP.Exp1_CTTCTCTTCCACTCCA 4.59676216684545 -4.80683473019248 sc_H2
sc_H2.HEP.Exp1_GAACATCGTCTGCAAT 4.51444243036474 -4.51005843548423 sc_H2
sc_H2.HEP.Exp1_GACGGCTCATATACCG 4.18676041208471 -4.2470474567855 sc_H2
sc_H2.HEP.Exp1_GACGGCTGTCCAAGTT 4.36461590372289 -4.93460420040732 sc_H2
sc_H2.HEP.Exp1_GCCAAATGTGACGCCT 4.1063446863767 -4.1970830288375 sc_H2
sc_H2.HEP.Exp1_GCCTCTATCAAACGGG 3.59086321436132 -4.16428855328208 sc_H2
sc_H2.HEP.Exp1_GCGCAGTTCCCACTTG 3.92010735117162 -4.1463599529708 sc_H2
sc_H2.HEP.Exp1_GCTCCTAAGTACGCGA 4.03760956369604 -4.77796843914634 sc_H2
sc_H2.HEP.Exp1_GCTGCGATCTGCAAGT 3.39821861826147 -3.06034544376975 sc_H2
sc_H2.HEP.Exp1_GCTGCTTGTGTTGGGA 4.0869617327329 -4.56585791973716 sc_H2
sc_H2.HEP.Exp1_GGAATAAAGAGTACCG 4.80329989038671 -3.7874584522689 sc_H2
sc_H2.HEP.Exp1_GGGAGATCATACGCTA 3.84254454218114 -4.64608481793052 sc_H2
sc_H2.HEP.Exp1_GTAGGCCCAGTCTTCC 4.26287840448583 -5.03802064327842 sc_H2
sc_H2.HEP.Exp1_GTCAAGTAGCGATAGC 3.99136160455907 -4.68211081890708 sc_H2
sc_H2.HEP.Exp1_TAAGCGTGTGTGGTTT 4.03160141550268 -3.89792779354697 sc_H2
sc_H2.HEP.Exp1_TAAGTGCCAGCCACCA 3.83361004434789 -4.35596660046225 sc_H2
sc_H2.HEP.Exp1_TACCTATCAGACACTT 4.17826078973974 -4.00304034618979 sc_H2
sc_H2.HEP.Exp1_TACTTGTCAAGGCTCC 3.74608968340124 -4.11060193447715 sc_H2
sc_H2.HEP.Exp1_TAGAGCTTCCATGCTC 3.67295454584325 -4.60836556820517 sc_H2
sc_H2.HEP.Exp1_TCACGAAGTTCGCGAC 4.5118770464536 -4.85810664562827 sc_H2
sc_H2.HEP.Exp1_TCGGGACGTCCATCCT 4.40524195276464 -4.75097850231772 sc_H2
sc_H2.HEP.Exp1_TGACAACGTAGCTGCC 4.0915365084287 -4.33758738903647 sc_H2
sc_H2.HEP.Exp1_TGCCAAACAAACGCGA 3.67305229746068 -3.99543503193503 sc_H2
sc_H2.HEP.Exp1_TTCTACAGTTACTGAC 4.04438875757421 -4.13498261837607 sc_H2
sc_H2.HEP.Exp1_TTGAACGAGACTCGGA 4.13601158701147 -4.43987420467978 sc_H2
sc_H2.HEP.Exp1_TTGCCGTGTGTGCCTG 5.29362200342382 -4.19230988888389 sc_H2
sc_H2.HEP.Exp1_AACCGCGGTTAAGTAG 3.47013519846166 -5.18614676861411 sc_H2
sc_H2.HEP.Exp1_AACTCAGGTGCAGGTA 3.15748451791967 -5.19535210995322 sc_H2
sc_H2.HEP.Exp1_AACTCCCGTGAGTATA 3.44889997087682 -5.07772067455893 sc_H2
sc_H2.HEP.Exp1_ACAGCTACATGCGCAC 3.01000760637487 -4.71493962673789 sc_H2
sc_H2.HEP.Exp1_ACGGAGATCACCAGGC 3.11818836771215 -4.76637938885337 sc_H2
sc_H2.HEP.Exp1_ACGGGCTCAGGGATTG 3.50663469873632 -4.81567529110557 sc_H2
sc_H2.HEP.Exp1_ACTATCTTCACTATTC 3.31715415559972 -5.10177710919028 sc_H2
sc_H2.HEP.Exp1_ACTTGTTAGCTGCCCA 3.267287002432 -5.29057696728354 sc_H2
sc_H2.HEP.Exp1_AGCTCTCGTCTTTCAT 3.2654285296079 -4.89807084469443 sc_H2
sc_H2.HEP.Exp1_AGCTTGACATGGTCAT 3.25123141847814 -5.25594666866904 sc_H2
sc_H2.HEP.Exp1_AGGCCACGTAAGTAGT 3.13746260248388 -4.63977626232749 sc_H2
sc_H2.HEP.Exp1_AGGTCCGAGTCAAGCG 3.65786002718175 -5.23614838986045 sc_H2
sc_H2.HEP.Exp1_AGTTGGTAGCGAGAAA 3.35896228395666 -4.88868382839805 sc_H2
sc_H2.HEP.Exp1_ATCATCTCAGCTGCTG 3.17350457750524 -4.76518586544639 sc_H2
sc_H2.HEP.Exp1_ATCGAGTAGGTGATAT 3.32427166544164 -4.98630193142539 sc_H2
sc_H2.HEP.Exp1_ATTACTCCATCCAACA 3.24036573015417 -4.28112653164512 sc_H2
sc_H2.HEP.Exp1_ATTCTACGTCCGAAGA 3.13881610475744 -5.04646018414145 sc_H2
sc_H2.HEP.Exp1_CAACCAACACTCGACG 3.27779553972448 -4.50229695706015 sc_H2
sc_H2.HEP.Exp1_CAACCAAGTTTACTCT 3.39886211000646 -5.02248671917563 sc_H2
sc_H2.HEP.Exp1_CAACTAGCATGTTCCC 3.20645426355565 -4.91919949917441 sc_H2
sc_H2.HEP.Exp1_CAACTAGTCCAAATGC 3.59218762956823 -5.1171999302352 sc_H2
sc_H2.HEP.Exp1_CAAGTTGGTGCAGTAG 3.09549473367895 -4.51618007092124 sc_H2
sc_H2.HEP.Exp1_CACCAGGGTGACCAAG 3.11200474344457 -4.50030282406455 sc_H2
sc_H2.HEP.Exp1_CAGCTAATCGGATGGA 3.21094130121435 -4.41939595608359 sc_H2
sc_H2.HEP.Exp1_CAGGTGCGTATTCTCT 3.03976510606969 -5.12375501064902 sc_H2
sc_H2.HEP.Exp1_CATCAAGCAGCTGTGC 3.18979786478246 -5.05626252560264 sc_H2
sc_H2.HEP.Exp1_CATCGAAGTCAGAAGC 3.36683558069433 -4.95342687039023 sc_H2
sc_H2.HEP.Exp1_CATGCCTAGCTGCAAG 3.20042298876012 -5.153588327452 sc_H2
sc_H2.HEP.Exp1_CCACCTACAAGTTAAG 3.12127469621862 -4.7822766628707 sc_H2
sc_H2.HEP.Exp1_CCACGGATCCTGCCAT 3.16903017603124 -4.9596038189376 sc_H2
sc_H2.HEP.Exp1_CCCAATCGTAGAGCTG 3.51154159151281 -4.49278119473105 sc_H2
sc_H2.HEP.Exp1_CCCTCCTTCTGATACG 3.43401645265783 -5.00236657528525 sc_H2
sc_H2.HEP.Exp1_CCGGGATGTAAGAGAG 3.61174844347204 -5.0059733715499 sc_H2
sc_H2.HEP.Exp1_CCGTTCAAGCAGCCTC 3.07073281847204 -4.22992375759726 sc_H2
sc_H2.HEP.Exp1_CCGTTCACAAGAAGAG 3.25148843370641 -5.10902360348349 sc_H2
sc_H2.HEP.Exp1_CCTAAAGGTTCCACTC 3.2797119482633 -5.12581637768393 sc_H2
sc_H2.HEP.Exp1_CCTACCATCCCAAGTA 3.31707428537572 -5.18984130291587 sc_H2
sc_H2.HEP.Exp1_CGAACATGTGTGACCC 3.1301848753568 -4.90692857174521 sc_H2
sc_H2.HEP.Exp1_CGACCTTTCTAACTTC 3.36879108988012 -4.95489362148887 sc_H2
sc_H2.HEP.Exp1_CGACTTCAGCTTCGCG 3.15944717966283 -4.81811955837851 sc_H2
sc_H2.HEP.Exp1_CGACTTCCAACTGCGC 3.04239367090429 -5.06391623882895 sc_H2
sc_H2.HEP.Exp1_CGATGGCCACCCATGG 3.14991401277746 -4.29281619457847 sc_H2
sc_H2.HEP.Exp1_CGCGTTTCACCCTATC 3.20504616342748 -5.05680087475425 sc_H2
sc_H2.HEP.Exp1_CGTGTCTGTTCGTGAT 3.31206010423864 -5.13160184292441 sc_H2
sc_H2.HEP.Exp1_CGTTCTGTCAAACCGT 3.08145307146276 -5.0059151974166 sc_H2
sc_H2.HEP.Exp1_CGTTGGGGTGTCGCTG 3.28788541399206 -4.64575055508262 sc_H2
sc_H2.HEP.Exp1_CTACACCCAAACTGTC 3.68849729143346 -4.71166709332114 sc_H2
sc_H2.HEP.Exp1_CTACCCACAATGGAGC 3.70683525644506 -4.90271237759238 sc_H2
sc_H2.HEP.Exp1_CTAGTGACAAGCCTAT 3.18026875101293 -5.16793397335654 sc_H2
sc_H2.HEP.Exp1_CTCCTAGCAGGGTACA 3.17417119585241 -4.92109874157554 sc_H2
sc_H2.HEP.Exp1_CTGCTGTGTTAAGAAC 3.22259830080236 -5.10016015438682 sc_H2
sc_H2.HEP.Exp1_CTGGTCTCAGATAATG 3.34452532373632 -5.06607345013266 sc_H2
sc_H2.HEP.Exp1_CTTACCGCAAACCCAT 3.16966055475439 -4.84908393292075 sc_H2
sc_H2.HEP.Exp1_CTTAGGAAGATACACA 3.58542417131628 -5.14624551205283 sc_H2
sc_H2.HEP.Exp1_GAACGGACACCTGGTG 3.25096868120397 -4.72664645580893 sc_H2
sc_H2.HEP.Exp1_GACGGCTCAGTGGGAT 3.61350105844701 -4.52301362423545 sc_H2
sc_H2.HEP.Exp1_GAGTCCGGTCACCCAG 3.49140666567052 -4.48461392788535 sc_H2
sc_H2.HEP.Exp1_GATCGATAGTGCCAGA 3.31054352365697 -4.90613559155112 sc_H2
sc_H2.HEP.Exp1_GATCTAGTCGCTAGCG 3.32931207262243 -4.64731362728721 sc_H2
sc_H2.HEP.Exp1_GCAGCCACACAACTGT 3.26944302164281 -5.10187581448203 sc_H2
sc_H2.HEP.Exp1_GCAGTTATCCTTTCTC 3.14171551309789 -4.65414575008994 sc_H2
sc_H2.HEP.Exp1_GCTCTGTTCGCTGATA 3.54115961633886 -5.13509276775962 sc_H2
sc_H2.HEP.Exp1_GGATGTTCAGACAAAT 3.31322883211339 -4.73346427349692 sc_H2
sc_H2.HEP.Exp1_GGGTTGCTCCCTAATT 3.17512320123876 -4.57299044994956 sc_H2
sc_H2.HEP.Exp1_GTAACGTTCAACGCTA 3.20972012125219 -4.58192923931724 sc_H2
sc_H2.HEP.Exp1_GTATCTTGTGCACTTA 3.29619549356664 -5.25585320858603 sc_H2
sc_H2.HEP.Exp1_TAAGCGTCACCGTTGG 3.21436880670751 -4.82963803677207 sc_H2
sc_H2.HEP.Exp1_TACCTTATCCTCGCAT 3.27400301538671 -5.21883490948325 sc_H2
sc_H2.HEP.Exp1_TAGCCGGCAGCGTCCA 3.16865490518774 -4.48832705883628 sc_H2
sc_H2.HEP.Exp1_TAGGCATAGCCTTGAT 3.36568330370153 -4.48042205242759 sc_H2
sc_H2.HEP.Exp1_TATGCCCCACCTCGGA 3.07708881937231 -4.87070611385947 sc_H2
sc_H2.HEP.Exp1_TCAATCTAGACCCACC 3.06947420679296 -4.88550237087851 sc_H2
sc_H2.HEP.Exp1_TCAGGTAAGATCCCGC 3.38809345804418 -5.00136712460166 sc_H2
sc_H2.HEP.Exp1_TCATTTGAGTTCCACA 3.27961467348302 -4.57779506115561 sc_H2
sc_H2.HEP.Exp1_TCCCGATGTGATGTGG 3.13362215601171 -4.47863963513022 sc_H2
sc_H2.HEP.Exp1_TCGCGTTCAGGTGCCT 3.35888479791845 -4.87713530926352 sc_H2
sc_H2.HEP.Exp1_TCGCGTTGTAACGTTC 2.97633694254125 -4.59598973660117 sc_H2
sc_H2.HEP.Exp1_TCTATTGGTATGGTTC 3.62883924089635 -5.34239819912558 sc_H2
sc_H2.HEP.Exp1_TGAGCCGGTCCGACGT 3.3842553957578 -4.65952924160605 sc_H2
sc_H2.HEP.Exp1_TGTCCCATCTGTCTCG 3.40176080309118 -5.0690746632064 sc_H2
sc_H2.HEP.Exp1_TGTGGTATCCATTCTA 3.16993497453893 -4.93977788357383 sc_H2
sc_H2.HEP.Exp1_TTCCCAGAGTGGTAGC 3.28579042993749 -5.10384133724814 sc_H2
sc_H2.HEP.Exp1_TTCGGTCCAATGGAAT 3.87820004068578 -4.27127269177085 sc_H2
sc_H2.HEP.Exp1_TTCTCCTGTCGAGTTT 3.58427570902074 -5.36666539578086 sc_H2
sc_H2.HEP.Exp1_TTGGAACGTATAGTAG 3.16680048547948 -4.7743010845626 sc_H2
sc_H2.HEP.Exp1_TTGTAGGCACGCGAAA 3.15299485765661 -4.91415074734336 sc_H2
sc_H2.HEP.Exp1_TTTCCTCAGGATATAC 3.26076553903783 -4.97611812023765 sc_H2
sc_H2.HEP.Exp1_AACGTTGAGAGCTGGT 5.28419684015478 0.834405866578761 sc_H2
sc_H2.HEP.Exp1_AATCGGTTCGCGATCG 5.97109173380102 -0.736355694814977 sc_H2
sc_H2.HEP.Exp1_ACATACGTCATGCTCC 4.82537363611425 2.04378768535012 sc_H2
sc_H2.HEP.Exp1_ACTTGTTAGCCCAACC 6.77948521219457 -0.569776031061467 sc_H2
sc_H2.HEP.Exp1_AGATCTGGTCGTTGTA 5.49421881281103 1.23267957301492 sc_H2
sc_H2.HEP.Exp1_AGCATACCAGTGAGTG 6.31397722803319 -1.01846877007132 sc_H2
sc_H2.HEP.Exp1_ATAACGCGTCGAGTTT 5.84115885339941 0.238361475185099 sc_H2
sc_H2.HEP.Exp1_ATGCGATCAAGGTTCT 6.14278124414648 -0.471779498144445 sc_H2
sc_H2.HEP.Exp1_ATTGGTGTCGTCTGCT 6.1158342226621 0.320009288505259 sc_H2
sc_H2.HEP.Exp1_CAAGATCCAAGCGTAG 6.44569157205785 0.428819713309947 sc_H2
sc_H2.HEP.Exp1_CAGAATCGTATTCTCT 4.76237009607519 1.5446446809327 sc_H2
sc_H2.HEP.Exp1_CCATTCGAGTCGTACT 5.83957956873144 3.75728079409951 sc_H2
sc_H2.HEP.Exp1_CCCAATCTCCAAGCCG 7.66570423685277 -3.40243438152915 sc_H2
sc_H2.HEP.Exp1_CCGGTAGGTGCGAAAC 7.69151686273778 -1.76861766247397 sc_H2
sc_H2.HEP.Exp1_CCGTTCACAAGCGTAG 5.52662561975683 0.87916996808404 sc_H2
sc_H2.HEP.Exp1_CCTCTGATCTTCGGTC 5.29451082788671 1.4291981133973 sc_H2
sc_H2.HEP.Exp1_CCTTACGTCGCGTTTC 8.16384171091283 -3.29694322018271 sc_H2
sc_H2.HEP.Exp1_CCTTCGAGTCAAGCGA 5.18843172632421 0.548335281327906 sc_H2
sc_H2.HEP.Exp1_CGAGCCAGTCCGAATT 6.02698515497411 -0.588704380079564 sc_H2
sc_H2.HEP.Exp1_CGATGGCTCCTTGACC 5.84860037409032 -1.31637206940299 sc_H2
sc_H2.HEP.Exp1_CGGGTCAGTCTCTCTG 5.54992102228368 0.667926457837763 sc_H2
sc_H2.HEP.Exp1_CGTCACTGTCGAACAG 6.48127125345434 -0.553939076944646 sc_H2
sc_H2.HEP.Exp1_CGTCACTTCCAGATCA 5.21542929254735 0.897038963750544 sc_H2
sc_H2.HEP.Exp1_CGTCCATCACTTAAGC 8.24587200723852 -2.25304153828269 sc_H2
sc_H2.HEP.Exp1_CGTGTCTAGCTGATAA 6.79467199884618 -0.0502939767794877 sc_H2
sc_H2.HEP.Exp1_CTCATTATCATCGGAT 5.3826069697019 0.97300907702798 sc_H2
sc_H2.HEP.Exp1_CTCCTAGAGTCATCCA 4.91800068460668 2.18589874835366 sc_H2
sc_H2.HEP.Exp1_CTCGTACCAAGTTGTC 5.64074181162084 0.672259119466487 sc_H2
sc_H2.HEP.Exp1_CTGAAACGTACACCGC 6.22660349451269 -0.631635340734777 sc_H2
sc_H2.HEP.Exp1_CTGCGGAGTGCCTGGT 4.89494894586767 0.855645564511958 sc_H2
sc_H2.HEP.Exp1_CTGCTGTCAATAGAGT 6.34927414499486 -1.76215508846885 sc_H2
sc_H2.HEP.Exp1_CTGGTCTAGTGCGTGA 6.02758501611913 1.10359379382485 sc_H2
sc_H2.HEP.Exp1_GAAATGATCATTGCGA 7.2070960863706 -1.81522897152549 sc_H2
sc_H2.HEP.Exp1_GACGCGTCAGCTGTGC 6.99147795282567 -1.85334733395225 sc_H2
sc_H2.HEP.Exp1_GACGTTAGTATGCTTG 7.78829477869237 -1.41118005184775 sc_H2
sc_H2.HEP.Exp1_GACTGCGTCGCGGATC 6.12672566019262 -1.21358230976706 sc_H2
sc_H2.HEP.Exp1_GCATACACAATTCCTT 4.91825007044042 1.12242755027169 sc_H2
sc_H2.HEP.Exp1_GCCAAATCACAGATTC 7.32146166406835 -2.23292115597373 sc_H2
sc_H2.HEP.Exp1_GGAACTTGTAAGAGAG 6.65508173547948 -1.17884186176902 sc_H2
sc_H2.HEP.Exp1_GGACAGAGTTCGTCTC 6.43190477930273 -0.632633778139409 sc_H2
sc_H2.HEP.Exp1_GGCGTGTCAAAGGAAG 5.96831654154027 1.46713980765695 sc_H2
sc_H2.HEP.Exp1_GGGACCTAGACGCACA 6.43966291986669 -2.16085270313865 sc_H2
sc_H2.HEP.Exp1_GGGACCTCAAACCCAT 5.83553932748998 0.218745348170939 sc_H2
sc_H2.HEP.Exp1_GGGCACTCAGCTCCGA 5.65441559396947 -0.919508549257573 sc_H2
sc_H2.HEP.Exp1_GTAGGCCCACTTACGA 6.18914745889867 -0.674062403723058 sc_H2
sc_H2.HEP.Exp1_GTGGGTCGTCCGAAGA 7.47912167154516 -2.45860198406821 sc_H2
sc_H2.HEP.Exp1_GTTCTCGTCCGGCACA 6.30572508417333 0.538212624505702 sc_H2
sc_H2.HEP.Exp1_GTTTCTATCTACTATC 7.36852263056005 -0.194795208855924 sc_H2
sc_H2.HEP.Exp1_TAAGTGCTCCCGACTT 6.09162996851171 -0.0345330134624809 sc_H2
sc_H2.HEP.Exp1_TACTCATTCTCCAGGG 6.53515003763402 -2.96478441624289 sc_H2
sc_H2.HEP.Exp1_TAGTTGGTCAGTCAGT 6.16531418405736 0.669721094087306 sc_H2
sc_H2.HEP.Exp1_TCAATCTTCAAAGTAG 5.62914751611913 0.903472867921534 sc_H2
sc_H2.HEP.Exp1_TCTGGAACATTCTTAC 6.60055636011327 -1.05652550129538 sc_H2
sc_H2.HEP.Exp1_TGACTAGTCCTTGACC 5.85435246072973 -1.35854795841819 sc_H2
sc_H2.HEP.Exp1_TGCCAAAGTGAGTGAC 6.29669712625707 -1.19291427998191 sc_H2
sc_H2.HEP.Exp1_TGCTACCCAAACCTAC 5.14450691782201 -0.210493105336484 sc_H2
sc_H2.HEP.Exp1_TGCTGCTCATCGTCGG 5.46403978906835 -0.428543898149785 sc_H2
sc_H2.HEP.Exp1_TGGTTCCTCTTGAGAC 8.47056721292699 -2.79950598148948 sc_H2
sc_H2.HEP.Exp1_TTAGTTCCACTGAAGG 4.77379797540868 1.88753446669931 sc_H2
sc_H2.HEP.Exp1_TTCTCCTGTTGCGTTA 6.36684797846044 -1.46620086102134 sc_H2
sc_H2.HEP.Exp1_TTGGCAAGTTCCATGA 7.71353624902929 -0.867435845419225 sc_H2
sc_H2.HEP.Exp1_ACTGATGCAATGAAAC 4.00383280359472 0.284936991647425 sc_H2
sc_H2.HEP.Exp1_AGCTTGATCGCCAAAT 3.88167427622045 1.45863899321908 sc_H2
sc_H2.HEP.Exp1_AGTAGTCCACACCGAC 4.08913038812841 0.387665418103877 sc_H2
sc_H2.HEP.Exp1_ATAGACCTCTTAACCT 4.48526667200292 -0.0219150789672702 sc_H2
sc_H2.HEP.Exp1_CCACGGACACATTCGA 4.58605192743505 2.02189346881265 sc_H2
sc_H2.HEP.Exp1_CCATGTCTCAACTCTT 3.93644856058324 1.64766391845101 sc_H2
sc_H2.HEP.Exp1_CCCATACGTGAACCTT 4.20060967050756 1.54112478824014 sc_H2
sc_H2.HEP.Exp1_CGAGCCATCTCCTATA 4.39265297495092 -0.0263093568975299 sc_H2
sc_H2.HEP.Exp1_CTAACTTGTACTTCTT 3.88563965402807 0.159113255456629 sc_H2
sc_H2.HEP.Exp1_CTACGTCTCACATACG 4.50145529352392 -0.0529504826883048 sc_H2
sc_H2.HEP.Exp1_CTTCTCTTCGCATGGC 3.98729895197118 1.32185873122567 sc_H2
sc_H2.HEP.Exp1_GACTGCGAGACACGAC 4.49158905588354 0.00544691564196648 sc_H2
sc_H2.HEP.Exp1_GCTCCTACAAGTTAAG 3.90215681635107 1.06598815055245 sc_H2
sc_H2.HEP.Exp1_GGGCACTGTAAAGGAG 4.91844700418676 -0.165883186146077 sc_H2
sc_H2.HEP.Exp1_GGGTCTGGTATCTGCA 5.78662108026708 -1.78971126942283 sc_H2
sc_H2.HEP.Exp1_GTAGTCACATTACCTT 7.16704510294164 -0.395400347992238 sc_H2
sc_H2.HEP.Exp1_GTCTCGTAGGGAGTAA 4.40674351297582 -0.197573873087224 sc_H2
sc_H2.HEP.Exp1_GTCTTCGGTCCTGCTT 4.33426235758031 1.45910379023904 sc_H2
sc_H2.HEP.Exp1_GTGGGTCGTTATGTGC 4.71139811121191 0.0769645396029383 sc_H2
sc_H2.HEP.Exp1_TACCTATAGTCGATAA 4.76795147501195 -0.242110001727399 sc_H2
sc_H2.HEP.Exp1_TGACGGCGTGCACTTA 4.18149803720678 0.480028298810664 sc_H2
sc_H2.HEP.Exp1_TGCCAAATCCCTAACC 5.90854500375951 -1.41663816837912 sc_H2
sc_H2.HEP.Exp1_TGCCCTACAGCATACT 3.84555052362646 0.86568256945962 sc_H2
sc_H2.HEP.Exp1_TTAGTTCGTGGTCTCG 4.24125145517553 -0.0786030915225118 sc_H2
sc_H2.HEP.Exp1_AACGTTGGTGTAATGA 7.28306339822973 -4.37131789593345 sc_H2
sc_H2.HEP.Exp1_AGCATACCAGTCAGAG 7.62279079996313 -4.28047898678428 sc_H2
sc_H2.HEP.Exp1_AGTGTCAGTAAACCTC 8.73384712778295 -4.89027360348349 sc_H2
sc_H2.HEP.Exp1_AGTTGGTCAAGCCATT 7.30468605600561 -3.19228509335166 sc_H2
sc_H2.HEP.Exp1_ATCTACTCATCCAACA 5.03921507440771 -0.53223943977004 sc_H2
sc_H2.HEP.Exp1_CAACTAGTCACCACCT 7.16853331171239 -2.99729517368918 sc_H2
sc_H2.HEP.Exp1_CCGGTAGTCTACTCAT 8.55307148538793 -4.70171931652671 sc_H2
sc_H2.HEP.Exp1_CCTTTCTCACTGTCGG 7.68875645242895 -3.69997766880637 sc_H2
sc_H2.HEP.Exp1_CGAGCACTCTTTAGGG 7.42264889322484 -2.33101633457786 sc_H2
sc_H2.HEP.Exp1_CGGACTGTCCGCGCAA 7.81056164346899 -3.53116277126914 sc_H2
sc_H2.HEP.Exp1_CGGTTAATCCCTAACC 8.20128868662084 -4.76196101574546 sc_H2
sc_H2.HEP.Exp1_CGTCCATAGATATGGT 7.67727707468236 -3.29496148495322 sc_H2
sc_H2.HEP.Exp1_CTAGAGTTCTTGCAAG 7.63721893869604 -4.11492923168784 sc_H2
sc_H2.HEP.Exp1_CTCGGGACATTAGCCA 7.91980408273901 -3.69818929104453 sc_H2
sc_H2.HEP.Exp1_CTGATCCAGATGTGTA 6.56237696253026 -4.39471391110068 sc_H2
sc_H2.HEP.Exp1_CTGCGGAAGTCGTACT 8.38802288614477 -3.40340855984336 sc_H2
sc_H2.HEP.Exp1_GACTACAGTAAACCTC 4.35096882425512 1.78088602156991 sc_H2
sc_H2.HEP.Exp1_GATCTAGTCTCGCTTG 8.21048592172826 -4.59173873333579 sc_H2
sc_H2.HEP.Exp1_GCATGATTCTAGAGTC 8.4716315134641 -4.85258963970786 sc_H2
sc_H2.HEP.Exp1_GCGACCACACCAGGTC 8.52974651895727 -4.07876637844687 sc_H2
sc_H2.HEP.Exp1_GGAATAAAGTGTACGG 7.12008188806737 -2.87352112202292 sc_H2
sc_H2.HEP.Exp1_GGACAAGCACGCATCG 7.59241436563695 -4.3582306232894 sc_H2
sc_H2.HEP.Exp1_GGGACCTGTATTCTCT 7.16043804727758 -3.31547144322043 sc_H2
sc_H2.HEP.Exp1_GGGTTGCAGCGTAATA 8.41913937174047 -2.63107231526023 sc_H2
sc_H2.HEP.Exp1_GGTGAAGTCCATGCTC 7.62326716028417 -3.32408073811179 sc_H2
sc_H2.HEP.Exp1_GGTGCGTGTTGTGGCC 8.39034508310522 -4.33638766674643 sc_H2
sc_H2.HEP.Exp1_GTGCATAGTGGCCCTA 8.00828503214086 -4.67408994106894 sc_H2
sc_H2.HEP.Exp1_GTGCGGTCATATGAGA 4.90711067758764 -0.112058590039071 sc_H2
sc_H2.HEP.Exp1_GTGTGCGCAGATTGCT 6.97949503504003 -1.01150182156211 sc_H2
sc_H2.HEP.Exp1_TATTACCAGGTGTTAA 8.54019878946508 -3.91025689510947 sc_H2
sc_H2.HEP.Exp1_TCAGCTCAGGGTTCCC 6.74603460870946 -2.59159758953696 sc_H2
sc_H2.HEP.Exp1_TCGTACCGTGATAAAC 8.56328342996801 -2.97936442761069 sc_H2
sc_H2.HEP.Exp1_TTAACTCAGTTAGGTA 8.46453331552709 -3.89979055790549 sc_H2
sc_H2.HEP.Exp1_TTCGAAGCATTAGCCA 7.06189344965185 -2.54646924404746 sc_H2
sc_H2.HEP.Exp1_TTCTACACACAACGTT 8.23427055917943 -4.60323527722007 sc_H2
sc_H2.HEP.Exp1_TTCTACAGTCTGCGGT 7.61440991007055 -4.42643454937583 sc_H2
sc_H2.HEP.Exp1_TTCTCAAGTCAGAAGC 5.06504009805883 -1.16668227581626 sc_H2
sc_H2.HEP.Exp1_TTGTAGGCATACTCTT 7.48386286340917 -4.04383185772544 sc_H2
sc_H2.HEP.Exp1_AACGTTGTCTGTCAAG 1.69027494035924 8.20868584246987 sc_H2
sc_H2.HEP.Exp1_ACGAGCCTCACCACCT 1.43782983862127 8.04016872973794 sc_H2
sc_H2.HEP.Exp1_ACGCAGCGTCCATCCT -0.47347281731402 7.45546528430337 sc_H2
sc_H2.HEP.Exp1_ACTGAGTTCTACCAGA -0.251699993831268 7.29128738971109 sc_H2
sc_H2.HEP.Exp1_CAACCTCGTGGGTATG -0.232122118097892 7.28762003512735 sc_H2
sc_H2.HEP.Exp1_CAACTAGTCTGATTCT 1.14250551305974 7.83634707064981 sc_H2
sc_H2.HEP.Exp1_CAGAATCAGCCCAATT 0.411818967687735 7.3305277499711 sc_H2
sc_H2.HEP.Exp1_CAGTAACGTACGAAAT 0.336076424944052 7.29092880816812 sc_H2
sc_H2.HEP.Exp1_CGAGAAGCAGAGCCAA 1.21079181276525 7.88266035647744 sc_H2
sc_H2.HEP.Exp1_CTACCCATCGCCGTGA 0.0710126920815798 7.27162644000405 sc_H2
sc_H2.HEP.Exp1_CTGCTGTTCTCTGCTG 0.910995946752677 7.67268940539712 sc_H2
sc_H2.HEP.Exp1_CTTTGCGCATAGACTC 0.435746358263144 7.38374134631509 sc_H2
sc_H2.HEP.Exp1_GAACATCAGATCTGCT 0.564926133978018 7.51314589114541 sc_H2
sc_H2.HEP.Exp1_GAATGAATCCGCAGTG 1.32975362383092 7.96093746753091 sc_H2
sc_H2.HEP.Exp1_GACTACACACGGCCAT 0.340682135450492 7.34705683322305 sc_H2
sc_H2.HEP.Exp1_GCAAACTAGATGCCAG 0.378315494882712 7.31113669009561 sc_H2
sc_H2.HEP.Exp1_GCTCCTAGTTATGTGC 0.369290457594046 7.31393953891152 sc_H2
sc_H2.HEP.Exp1_GCTTGAACACACTGCG -0.132833259624591 7.26578327746743 sc_H2
sc_H2.HEP.Exp1_GGACGTCGTAGGAGTC -0.228628183228126 7.34638973803872 sc_H2
sc_H2.HEP.Exp1_GGCGTGTGTCGGGTCT -0.771257294786325 7.60483929248208 sc_H2
sc_H2.HEP.Exp1_GGGAATGCATATGGTC 0.626230345594535 7.5086226138627 sc_H2
sc_H2.HEP.Exp1_GTCAAGTCAGTGGAGT -3.1088059083346 -3.67499736218101 sc_H2
sc_H2.HEP.Exp1_GTGCAGCTCTGTGCAA 0.217952386963019 7.26770207019204 sc_H2
sc_H2.HEP.Exp1_GTGCTTCAGTGGACGT 2.42527531229223 8.69591137500161 sc_H2
sc_H2.HEP.Exp1_GTGTTAGTCGCAAGCC 0.491084919798026 7.38127323718423 sc_H2
sc_H2.HEP.Exp1_GTTCATTAGTCCGTAT 1.31516622148717 7.95358273120278 sc_H2
sc_H2.HEP.Exp1_TACCTATTCTTGTCAT 0.491733656751761 7.41038319201821 sc_H2
sc_H2.HEP.Exp1_TCGTAGATCCAAATGC 0.232374356615195 7.36877485843057 sc_H2
sc_H2.HEP.Exp1_TGATTTCTCTCATTCA -4.99912787832057 6.63682791324014 sc_H2
sc_H2.HEP.Exp1_TGGTTAGGTCTGATCA 0.803322242128501 7.60414692492837 sc_H2
sc_H2.HEP.Exp1_TGTCCCACATTAACCG 1.2758878334638 7.91943499179238 sc_H2
sc_H2.HEP.Exp1_TTAGTTCTCACTGGGC 1.87212322794164 8.3299321803605 sc_H2
sc_H2.HEP.Exp1_TTCGAAGGTATAGGGC 0.881252513754019 7.64866825671548 sc_H2
sc_H2.HEP.Exp1_AACTCAGCACGCCAGT 5.07958124719823 -4.48610309033042 sc_H2
sc_H2.HEP.Exp1_ACAGCCGAGATGGGTC 4.43174503885473 -3.79954579739219 sc_H2
sc_H2.HEP.Exp1_ACATCAGTCATCGGAT 3.19015501581396 -3.12205794720298 sc_H2
sc_H2.HEP.Exp1_ACGCAGCTCTTCAACT 4.72781275354589 -3.60814407734519 sc_H2
sc_H2.HEP.Exp1_ACTGCTCTCTAGCACA 4.40942143045629 -3.68900397686606 sc_H2
sc_H2.HEP.Exp1_ACTTACTAGCGATGAC 4.82116268717016 -4.81047538189536 sc_H2
sc_H2.HEP.Exp1_ACTTTCAGTCCGACGT 3.65018437944616 -3.78293541340476 sc_H2
sc_H2.HEP.Exp1_AGGTCCGTCCCAACGG 4.52080677591527 -2.69894650845176 sc_H2
sc_H2.HEP.Exp1_AGTCTTTCATGTCCTC 4.10643194757665 -4.89754441647178 sc_H2
sc_H2.HEP.Exp1_CCACTACCAGGGTTAG 3.76983808122838 -3.26223185925132 sc_H2
sc_H2.HEP.Exp1_CCCAGTTTCACAGGCC 3.57412646852697 -5.03872874645835 sc_H2
sc_H2.HEP.Exp1_CCTAGCTAGGATGGAA 4.5488986834165 -3.8386354771102 sc_H2
sc_H2.HEP.Exp1_CGGAGTCAGAGGGCTT 4.64564465128149 -4.8592653599227 sc_H2
sc_H2.HEP.Exp1_CTAGCCTGTACCATCA 3.86072586618627 -4.55871299175864 sc_H2
sc_H2.HEP.Exp1_CTGATCCCAGGGTACA 3.94844721399511 -3.9388883438552 sc_H2
sc_H2.HEP.Exp1_GAACATCTCCGTAGGC 6.08375500284399 -4.28665116696006 sc_H2
sc_H2.HEP.Exp1_GACACGCGTTCGTTGA 4.94255875192846 -3.429875644728 sc_H2
sc_H2.HEP.Exp1_GACGCGTGTGCGATAG 4.71242903314794 -3.88495329289084 sc_H2
sc_H2.HEP.Exp1_GAGTCCGTCGATGAGG 5.92378805719579 -4.35009387402182 sc_H2
sc_H2.HEP.Exp1_GCGCGATGTACGAAAT 3.62307475649084 -4.54655078320151 sc_H2
sc_H2.HEP.Exp1_GGGCATCGTCAGAAGC 3.55410741411413 -1.87456038860923 sc_H2
sc_H2.HEP.Exp1_GTACTCCTCCTGCCAT 3.09879611574377 -4.13373092083579 sc_H2
sc_H2.HEP.Exp1_GTAGGCCCACTAGTAC 4.51224182687963 -4.64798978237754 sc_H2
sc_H2.HEP.Exp1_GTGCAGCTCAACACCA 4.5164689882871 -2.90513971714621 sc_H2
sc_H2.HEP.Exp1_TACCTATAGGACACCA 3.47535108171667 -3.62144330410605 sc_H2
sc_H2.HEP.Exp1_TACTTGTAGAGGGCTT 3.96458099924291 -3.97604540257102 sc_H2
sc_H2.HEP.Exp1_TATGCCCAGTACGTAA 4.17628429971899 -4.5769453373397 sc_H2
sc_H2.HEP.Exp1_TCTATTGTCGCGTAGC 4.85730742059911 -4.62596801190024 sc_H2
sc_H2.HEP.Exp1_TGCCCTAGTTCCATGA 4.66944073282445 -5.02481082348472 sc_H2
sc_H2.HEP.Exp1_TGCGCAGTCAGGATCT 4.40327786051 -4.28320601849204 sc_H2
sc_H2.HEP.Exp1_TGCTGCTCATAACCTG 3.72070644937719 -4.13300898937827 sc_H2
sc_H2.HEP.Exp1_TTAACTCGTTTAAGCC 4.16412018381322 -5.13272813229209 sc_H2
sc_H2.HEP.Exp1_TTATGCTCATGGATGG 3.5701365336057 -3.9966640797103 sc_H2
sc_H2.HEP.Exp1_TTGCCGTCAAACTGCT 3.74033640466894 -4.06759694485312 sc_H2
sc_H2.HEP.Exp1_AACTCAGCAGTGGAGT 5.25684879862035 -0.472592267080602 sc_H2
sc_H2.HEP.Exp1_AACTTTCAGCAAATCA 8.17551945291723 -3.98836568264609 sc_H2
sc_H2.HEP.Exp1_ACACCAAGTACCTACA 6.22980736337865 -3.12804058460837 sc_H2
sc_H2.HEP.Exp1_ACGCAGCGTTCCACGG 6.43344687067235 -3.15495708851462 sc_H2
sc_H2.HEP.Exp1_ACTGATGGTAAACACA 5.53144692026342 -1.48846641449576 sc_H2
sc_H2.HEP.Exp1_AGAATAGCACTCGACG 4.73422096811498 -1.60483303932792 sc_H2
sc_H2.HEP.Exp1_AGAGCGATCTCCTATA 5.70730541788305 -2.18391064076072 sc_H2
sc_H2.HEP.Exp1_AGCCTAAGTAAGTTCC 4.34937666498388 -3.03203490643149 sc_H2
sc_H2.HEP.Exp1_AGTAGTCGTACCCAAT 4.16909741007055 -0.785551580473241 sc_H2
sc_H2.HEP.Exp1_AGTCTTTAGTGTACTC 4.6001682146665 -1.58159628777152 sc_H2
sc_H2.HEP.Exp1_AGTCTTTGTAAATGTG 5.10494850717748 -3.71758845715171 sc_H2
sc_H2.HEP.Exp1_ATCACGATCTTGTCAT 5.89505480371679 -4.34016707806235 sc_H2
sc_H2.HEP.Exp1_ATCCGAACAAACCTAC 4.79553936563695 -3.14459207920676 sc_H2
sc_H2.HEP.Exp1_ATCCGAAGTTGACGTT 4.92320870004858 -1.31860259441977 sc_H2
sc_H2.HEP.Exp1_ATCTACTTCCCATTTA 4.85385321222509 -3.25855139164573 sc_H2
sc_H2.HEP.Exp1_ATGCGATCAGTGACAG 4.95165299020971 -4.10363486675864 sc_H2
sc_H2.HEP.Exp1_CACACCTTCAGTTAGC 5.311077104437 -2.1639495220626 sc_H2
sc_H2.HEP.Exp1_CACAGTACATGCTAGT 4.61850641809667 -3.059678587004 sc_H2
sc_H2.HEP.Exp1_CACTCCAGTACGCTGC 4.76482819162572 -2.0522265758956 sc_H2
sc_H2.HEP.Exp1_CAGCAGCGTGTCAATC 4.75607489191259 -2.762066635176 sc_H2
sc_H2.HEP.Exp1_CAGCTGGAGGAATTAC 5.34341000162328 -1.00162408022529 sc_H2
sc_H2.HEP.Exp1_CATTCGCCACTGTCGG 4.9679283960935 -3.48001244930869 sc_H2
sc_H2.HEP.Exp1_CGAGCACTCGAATGCT 4.9727210863706 -3.88179448513633 sc_H2
sc_H2.HEP.Exp1_CGCGTTTGTTGGACCC 5.198039995062 -4.16054824261313 sc_H2
sc_H2.HEP.Exp1_CGCTATCCAGGTGGAT 4.77722929559911 -1.5434911575759 sc_H2
sc_H2.HEP.Exp1_CGTAGGCCACTTCTGC 4.74828814111913 -2.2404544678176 sc_H2
sc_H2.HEP.Exp1_CGTCACTTCTCCTATA 4.0173029764768 -1.63061335949546 sc_H2
sc_H2.HEP.Exp1_CGTGAGCCAGGCTGAA 4.93786905847753 -1.63547566799766 sc_H2
sc_H2.HEP.Exp1_CTAACTTAGTCTTGCA 5.37870787225927 -2.07798174290305 sc_H2
sc_H2.HEP.Exp1_CTCTGGTCAGTAACGG 4.85539578043188 -2.13511494068747 sc_H2
sc_H2.HEP.Exp1_CTGGTCTGTGGCAAAC 5.2005452974912 -1.07853737740165 sc_H2
sc_H2.HEP.Exp1_GAAATGAGTTGATTGC 5.15190695368017 -2.79844501881247 sc_H2
sc_H2.HEP.Exp1_GAAATGATCTCGGACG 5.18903349481786 -2.70158651737815 sc_H2
sc_H2.HEP.Exp1_GAACATCCATGGTCTA 5.08530043207372 -1.06060317425376 sc_H2
sc_H2.HEP.Exp1_GACTACAGTTATGCGT 5.68459318720067 -1.27073279289847 sc_H2
sc_H2.HEP.Exp1_GATCTAGCAGTAAGCG 5.52911566339696 -2.60643700031882 sc_H2
sc_H2.HEP.Exp1_GATCTAGTCCTTGGTC 4.94404553018774 -1.01424178747779 sc_H2
sc_H2.HEP.Exp1_GATGAAATCCGTACAA 4.72164629541601 -2.13824799923545 sc_H2
sc_H2.HEP.Exp1_GATTCAGGTCGCTTTC 3.46006845079626 -2.63006809620505 sc_H2
sc_H2.HEP.Exp1_GCAGTTAGTTAAAGTG 3.14223860346044 -2.72969606785422 sc_H2
sc_H2.HEP.Exp1_GCATGATTCCCTAACC 4.26066683374609 -2.09328940777427 sc_H2
sc_H2.HEP.Exp1_GCGCAACGTCCGAGTC 5.34582279764379 0.737247971013728 sc_H2
sc_H2.HEP.Exp1_GCTGCTTAGGACAGCT 4.70774983011449 -4.08940986065513 sc_H2
sc_H2.HEP.Exp1_GCTGCTTAGGCATGTG 4.87725304208959 -2.69263842968589 sc_H2
sc_H2.HEP.Exp1_GCTGCTTCAAATACAG 5.16418932520116 -3.15097454456931 sc_H2
sc_H2.HEP.Exp1_GGACGTCCACGTTGGC 4.42510412775243 -3.87631133465415 sc_H2
sc_H2.HEP.Exp1_GGGATGAGTACTCTCC 4.96357058130468 -2.06058195500022 sc_H2
sc_H2.HEP.Exp1_GTACGTATCAAAGACA 4.75758074365819 -2.71680715946799 sc_H2
sc_H2.HEP.Exp1_GTAGGCCGTGCGGTAA 5.27055739008153 0.604038384870234 sc_H2
sc_H2.HEP.Exp1_GTATCTTTCTCCAGGG 5.15134094797338 -2.53273347286826 sc_H2
sc_H2.HEP.Exp1_GTATTCTGTCCATCCT 6.21738957010473 -3.10092476276999 sc_H2
sc_H2.HEP.Exp1_GTCTTCGAGAGTGAGA 5.13578556619848 -0.49015102057105 sc_H2
sc_H2.HEP.Exp1_GTCTTCGTCTTAACCT 6.59268711649145 -3.35142401127463 sc_H2
sc_H2.HEP.Exp1_TATCTCACATTGGGCC 5.17932509027685 -2.81997803120261 sc_H2
sc_H2.HEP.Exp1_TATTACCCAAGCGATG 4.82868765436376 -2.78946593670493 sc_H2
sc_H2.HEP.Exp1_TCACAAGAGGATGCGT 4.89372967325414 -2.54204371838218 sc_H2
sc_H2.HEP.Exp1_TCACGAAGTGCTTCTC 3.78009842478002 -0.621048721357641 sc_H2
sc_H2.HEP.Exp1_TCGAGGCAGAAGGTTT 5.29287861429418 -4.36848596005088 sc_H2
sc_H2.HEP.Exp1_TCTCATAGTCTAGTGT 5.02599333368505 -0.149582113012132 sc_H2
sc_H2.HEP.Exp1_TCTTCGGGTGCTGTAT 4.30689333521093 -3.77646211056357 sc_H2
sc_H2.HEP.Exp1_TGACTTTCACGCATCG 3.63686536394323 -0.859306069895086 sc_H2
sc_H2.HEP.Exp1_TGCTGCTTCACAAACC 5.85542772852148 -3.76184347538596 sc_H2
sc_H2.HEP.Exp1_TGGCTGGAGATAGCAT 5.03075550638402 -2.64916709332114 sc_H2
sc_H2.HEP.Exp1_TGGCTGGTCAAGGCTT 4.04597424112524 -1.42007175354606 sc_H2
sc_H2.HEP.Exp1_TGTGTTTTCTCGTATT 6.41710327707494 -1.81835106281882 sc_H2
sc_H2.HEP.Exp1_TTCTACACATTCACTT 5.84273861490453 -2.43954137234336 sc_H2
sc_H2.HEP.Exp1_TTCTCAATCTGTCAAG 4.28930948816503 -3.54686478047019 sc_H2
sc_H2.HEP.Exp1_TTGTAGGTCTGATTCT 4.95332716547216 -1.15201536087638 sc_H2
sc_H2.HEP.Exp1_AACTCAGTCGCAAGCC 3.79391168199743 -3.03342917828208 sc_H2
sc_H2.HEP.Exp1_AAGGTTCGTCAAGCGA 3.80538557611669 -3.93167165188437 sc_H2
sc_H2.HEP.Exp1_AATCCAGTCAAACCAC 3.52042363725866 -2.62920311360007 sc_H2
sc_H2.HEP.Exp1_ACACTGAGTCTACCTC 4.48644112192358 -2.42994430927878 sc_H2
sc_H2.HEP.Exp1_AGATTGCAGACTAGGC 4.04883144937719 -3.98031142620688 sc_H2
sc_H2.HEP.Exp1_AGCGTCGAGTGTTGAA 4.23027180277074 -2.67182305721885 sc_H2
sc_H2.HEP.Exp1_ATCCGAAGTCGACTAT 3.39823173128332 -3.09533170132285 sc_H2
sc_H2.HEP.Exp1_ATCTACTCAAGTCTGT 4.69187544428075 -3.73606661228782 sc_H2
sc_H2.HEP.Exp1_CAGCTGGAGTCAAGGC 3.48318265520299 -3.87916806606894 sc_H2
sc_H2.HEP.Exp1_CAGCTGGTCCACGTGG 3.71516321741308 -4.04994634060508 sc_H2
sc_H2.HEP.Exp1_CATATTCTCGACGGAA 3.51862453066076 -3.18647912411338 sc_H2
sc_H2.HEP.Exp1_CCACTACTCGCGCCAA 3.70763896547521 -4.44388154415732 sc_H2
sc_H2.HEP.Exp1_CCGTGGATCAGGTAAA 3.4356150492307 -1.87978938488608 sc_H2
sc_H2.HEP.Exp1_CGCCAAGAGAACTCGG 3.43166540704931 -2.62132481007224 sc_H2
sc_H2.HEP.Exp1_CGGAGCTGTAACGTTC 3.15901254259313 -3.07188061146384 sc_H2
sc_H2.HEP.Exp1_CGGAGTCGTCGCATCG 3.52296231828893 -2.81995252041465 sc_H2
sc_H2.HEP.Exp1_CGTGAGCAGAGTAAGG 3.59136580072607 -2.56758430866843 sc_H2
sc_H2.HEP.Exp1_CTAACTTCATGCCCGA 3.37700890146459 -3.3588524189437 sc_H2
sc_H2.HEP.Exp1_GACGTTAAGCCTATGT 3.28746889673437 -4.59064963726645 sc_H2
sc_H2.HEP.Exp1_GCAATCACACATCCAA 3.77824925028051 -1.23406365780478 sc_H2
sc_H2.HEP.Exp1_GCTTGAACAGACAAAT 3.42014692865575 -3.10687330631858 sc_H2
sc_H2.HEP.Exp1_GCTTGAACAGTGAGTG 3.62039612375463 -3.80289891628867 sc_H2
sc_H2.HEP.Exp1_GGCGTGTAGTTAGCGG 4.71853827081884 -3.89300349621421 sc_H2
sc_H2.HEP.Exp1_GGGATGATCTCCGGTT 3.60529540621007 -4.14311364559775 sc_H2
sc_H2.HEP.Exp1_TACAGTGCAGCGTTCG 4.11885260187353 -3.2455175247634 sc_H2
sc_H2.HEP.Exp1_TCAGGATCATGTTGAC 3.43167565904821 -2.3709841099227 sc_H2
sc_H2.HEP.Exp1_TCGCGTTGTCTGCCAG 3.44697974764074 -2.77936914829856 sc_H2
sc_H2.HEP.Exp1_TCTCTAAGTAACGCGA 3.70263265215124 -3.89709738163596 sc_H2
sc_H2.HEP.Exp1_TCTTCGGGTTACCGAT 5.70884178720678 -3.19373324780112 sc_H2
sc_H2.HEP.Exp1_TGAAAGATCCCAGGTG 3.22916744791234 -3.16688588528281 sc_H2
sc_H2.HEP.Exp1_TGACAACTCCCGACTT 3.33035777651037 -4.21824077038413 sc_H2
sc_H2.HEP.Exp1_TGACTAGAGGTAAACT 3.58982132517065 -2.78792885212546 sc_H2
sc_H2.HEP.Exp1_TTCTCAAGTTAGTGGG 3.44313477121557 -3.44701078800803 sc_H2
sc_H2.HEP.Exp1_AACTCCCAGCAATATG 5.77652739130224 -0.280793326779661 sc_H2
sc_H2.HEP.Exp1_AACTGGTAGGATTCGG 8.17062424265111 0.428725776389781 sc_H2
sc_H2.HEP.Exp1_ACCCACTCAGTTAACC 6.57779453836645 -1.46521082787162 sc_H2
sc_H2.HEP.Exp1_ACTGAACTCGAGAACG 6.26868914209569 -0.262074011250791 sc_H2
sc_H2.HEP.Exp1_ACTGATGAGACCTTTG 8.04871986948217 -2.09206679730063 sc_H2
sc_H2.HEP.Exp1_AGCCTAATCCTCCTAG 7.38661764703954 -0.363181772514638 sc_H2
sc_H2.HEP.Exp1_AGCGTATGTTGAACTC 5.95975159250463 -2.81474474339133 sc_H2
sc_H2.HEP.Exp1_AGCTCCTGTCGGCATC 5.44979380212987 -0.364126863762197 sc_H2
sc_H2.HEP.Exp1_AGGGTGATCACATAGC 7.67425488077367 -1.37122753529197 sc_H2
sc_H2.HEP.Exp1_ATTGGTGCAAAGGTGC 6.29639433466161 -0.931505950971898 sc_H2
sc_H2.HEP.Exp1_CCACTACAGCTCTCGG 5.55520723901952 0.606485215142909 sc_H2
sc_H2.HEP.Exp1_CCCATACCATGCCTAA 5.36668585382665 0.427699622825328 sc_H2
sc_H2.HEP.Exp1_CCGTACTGTTTCGCTC 6.45911835275854 -2.27715638546592 sc_H2
sc_H2.HEP.Exp1_CCTTACGCAGGCTGAA 6.38203524194921 -1.93902352718955 sc_H2
sc_H2.HEP.Exp1_CGTGTAAGTCTGATTG 4.89128826700414 0.601827350572291 sc_H2
sc_H2.HEP.Exp1_CGTTCTGGTAAATGTG 5.14196346842016 0.136776385024729 sc_H2
sc_H2.HEP.Exp1_CTACCCATCGTACGGC 5.55221890054906 0.355682191566172 sc_H2
sc_H2.HEP.Exp1_CTCCTAGTCCTCCTAG 5.70703171335424 -0.359970870300588 sc_H2
sc_H2.HEP.Exp1_CTGATCCCACCCAGTG 6.11201666437353 0.804856387094203 sc_H2
sc_H2.HEP.Exp1_CTGATCCCACGTCTCT 7.26562450967992 -2.14518621830588 sc_H2
sc_H2.HEP.Exp1_CTGATCCCAGGACGTA 5.61498211466039 -0.495449545666036 sc_H2
sc_H2.HEP.Exp1_GAATAAGTCCTCTAGC 4.70306109033788 0.164282766297999 sc_H2
sc_H2.HEP.Exp1_GATTCAGCAAGTCATC 5.61194561563695 -0.412086042448339 sc_H2
sc_H2.HEP.Exp1_GCATGTAGTGGGTATG 7.04747246347631 -2.55211904911643 sc_H2
sc_H2.HEP.Exp1_GCGCCAACACTGAAGG 5.4844021662351 -1.87645510105735 sc_H2
sc_H2.HEP.Exp1_GCTGCTTAGCTAGTGG 5.95329569421972 -0.257324266120252 sc_H2
sc_H2.HEP.Exp1_GGACATTGTCAACATC 5.48294161401952 0.589534548238459 sc_H2
sc_H2.HEP.Exp1_GGCGTGTAGGCTAGGT 8.43202446542943 -2.45590666203147 sc_H2
sc_H2.HEP.Exp1_GGGACCTGTAAATACG 6.79241036020483 -1.20426586537009 sc_H2
sc_H2.HEP.Exp1_GTATCTTCATCTCGCT 7.52641867243017 -1.82771447567588 sc_H2
sc_H2.HEP.Exp1_GTGCATATCCGTAGTA 5.82883404337133 0.500391212419215 sc_H2
sc_H2.HEP.Exp1_GTTTCTACACAACGCC 4.97228430353368 -0.458897712513265 sc_H2
sc_H2.HEP.Exp1_TACGGATGTGCAGTAG 6.65319679819311 -2.40171197323447 sc_H2
sc_H2.HEP.Exp1_TATTACCAGCTAGTGG 6.70950459085668 -1.39423635868674 sc_H2
sc_H2.HEP.Exp1_TCTCATACAGCTGCTG 5.85529230676855 -0.247755142732915 sc_H2
sc_H2.HEP.Exp1_TGACAACTCGATGAGG 6.92989634119237 -0.780603381677923 sc_H2
sc_H2.HEP.Exp1_TGCTACCCACGGACAA 5.97513292871679 0.204536792949381 sc_H2
sc_H2.HEP.Exp1_TGGCGCATCGTTGACA 6.49293230615819 -1.13555541901236 sc_H2
sc_H2.HEP.Exp1_TTCTACACACAGACAG 6.50859736047948 -0.139689939900693 sc_H2
sc_H2.HEP.Exp1_AACTCTTAGCAGACTG 3.76273892961706 2.53733059497232 sc_H2
sc_H2.HEP.Exp1_AACTCTTGTTGTTTGG 4.48035095773901 1.60682233901376 sc_H2
sc_H2.HEP.Exp1_AAGGCAGCATGACATC 5.49238108240331 0.142345664218608 sc_H2
sc_H2.HEP.Exp1_ACATACGCATCCTTGC 7.33884237848485 -1.34903815655356 sc_H2
sc_H2.HEP.Exp1_ACGGGTCAGGCTCATT 3.42882107340063 0.885685590223017 sc_H2
sc_H2.HEP.Exp1_ATAAGAGCAAATCCGT 5.34145735346044 -1.49294510750419 sc_H2
sc_H2.HEP.Exp1_CAACCAAAGGCATGTG 4.22874210916723 1.77490839095468 sc_H2
sc_H2.HEP.Exp1_CAAGATCAGACCTTTG 7.38830708109106 -3.04662421612388 sc_H2
sc_H2.HEP.Exp1_CACCTTGTCACTTACT 4.33545778833593 1.33661469550485 sc_H2
sc_H2.HEP.Exp1_CATGGCGGTAACGTTC 4.91747759424413 2.01040813060159 sc_H2
sc_H2.HEP.Exp1_CCAGCGAAGATCTGAA 4.14322613321508 2.56394931407327 sc_H2
sc_H2.HEP.Exp1_CCTTCGACAAGAGGCT 3.78292869173253 1.31365939708108 sc_H2
sc_H2.HEP.Exp1_CGCGTTTAGGCTAGGT 4.74242971979345 3.67748996348733 sc_H2
sc_H2.HEP.Exp1_CGCTATCCACAAGCCC 4.15469359003271 0.87167587609643 sc_H2
sc_H2.HEP.Exp1_CGTCTACCAGGCTCAC 6.91475580774511 -0.171318451746759 sc_H2
sc_H2.HEP.Exp1_CTACACCCATTTGCCC 3.77155111871923 2.55090638728494 sc_H2
sc_H2.HEP.Exp1_CTAGTGAGTGCGAAAC 3.74028705202306 1.94401272864694 sc_H2
sc_H2.HEP.Exp1_CTGAAACAGCGTTTAC 3.92160700403417 1.27215215297097 sc_H2
sc_H2.HEP.Exp1_GACGTGCTCTCTGAGA 4.37542294107641 3.76209327311868 sc_H2
sc_H2.HEP.Exp1_GATCGATGTTCGGGCT 4.12505625330175 0.365796384528819 sc_H2
sc_H2.HEP.Exp1_GATCGTAGTAGGACAC 3.61541198335851 0.264383223966303 sc_H2
sc_H2.HEP.Exp1_GATTCAGTCCCTTGCA 7.0513400896665 -4.055274995848 sc_H2
sc_H2.HEP.Exp1_GCGAGAAAGGTGATAT 4.16498612009252 2.43953677745217 sc_H2
sc_H2.HEP.Exp1_GCTGCGATCATGTAGC 5.18209646784032 1.65857299895639 sc_H2
sc_H2.HEP.Exp1_GGAGCAAGTTAAGGGC 5.53219841562475 0.892542806581202 sc_H2
sc_H2.HEP.Exp1_GTCATTTAGGAATGGA 4.77908705316747 3.36092683406228 sc_H2
sc_H2.HEP.Exp1_GTCATTTTCTGCAGTA 7.53055523477758 -3.65038445858603 sc_H2
sc_H2.HEP.Exp1_GTGCTTCAGGCCATAG 3.67883752428258 1.82619163127297 sc_H2
sc_H2.HEP.Exp1_GTTCGGGAGACTCGGA 6.83808897577489 -2.70068720249778 sc_H2
sc_H2.HEP.Exp1_TATCAGGAGCTCCTCT 3.89405916773046 2.98786040873879 sc_H2
sc_H2.HEP.Exp1_TCAGCAAGTGAAATCA 4.29252861582006 1.76755544276589 sc_H2
sc_H2.HEP.Exp1_TCCACACAGAGACGAA 4.48994587503637 1.89802559943551 sc_H2
sc_H2.HEP.Exp1_TGGCTGGAGATGTGGC 5.7144031389829 -0.0982379343951315 sc_H2
sc_H2.HEP.Exp1_TGTGTTTCAAACGTGG 4.4958505495664 1.70876642794961 sc_H2
sc_H2.HEP.Exp1_TTTATGCTCGAGAGCA 4.16083620630468 1.30936118693704 sc_H2
sc_H2.HEP.Exp1_AACTGGTAGAAGGGTA 8.21879623972143 -3.89467051891929 sc_H2
sc_H2.HEP.Exp1_ACATACGAGTGAAGTT 7.6504006250974 -3.50006893543845 sc_H2
sc_H2.HEP.Exp1_ACTGTCCCATGGTTGT 7.8673367365476 -4.14483025936728 sc_H2
sc_H2.HEP.Exp1_AGAGCGACAGATTGCT 5.99845360361303 -0.191045584961233 sc_H2
sc_H2.HEP.Exp1_AGCCTAAAGACTGTAA 7.75985621057714 -3.29822638897544 sc_H2
sc_H2.HEP.Exp1_ATCCGAATCTCCCTGA 7.81835411630834 -4.54402354626304 sc_H2
sc_H2.HEP.Exp1_ATTACTCAGTGGACGT 5.42279957376684 -1.14307812122947 sc_H2
sc_H2.HEP.Exp1_ATTTCTGGTCTAGAGG 7.55712889276708 -4.05505326656943 sc_H2
sc_H2.HEP.Exp1_CACAGTATCGTAGGTT 6.76482771478857 -2.9119575348342 sc_H2
sc_H2.HEP.Exp1_CAGCTAATCACTATTC 7.49689339243139 -3.98512533573752 sc_H2
sc_H2.HEP.Exp1_CATATGGAGGCCGAAT 7.25819395624364 -2.9656262722457 sc_H2
sc_H2.HEP.Exp1_CCTAAAGGTAGCTAAA 6.62197350107397 -2.14078215031272 sc_H2
sc_H2.HEP.Exp1_CCTAGCTTCCGTTGTC 7.3766870363828 -3.00782969860679 sc_H2
sc_H2.HEP.Exp1_CCTTTCTAGGCAAAGA 7.92493008218969 -3.47130516438132 sc_H2
sc_H2.HEP.Exp1_CGTTCTGGTTATTCTC 7.4085965021726 -3.72099545864707 sc_H2
sc_H2.HEP.Exp1_CTAGTGACAAGCCATT 8.22813652597631 -3.67415979771262 sc_H2
sc_H2.HEP.Exp1_CTCAGAACACATCCAA 7.01624630533422 -3.13482859997397 sc_H2
sc_H2.HEP.Exp1_CTCGTCAAGAAGGTTT 6.75441788278783 -3.16995051769858 sc_H2
sc_H2.HEP.Exp1_GACGTTATCTTGTACT 8.14139984689916 -3.86404827503806 sc_H2
sc_H2.HEP.Exp1_GCAAACTAGGTGCTAG 6.65120218836034 -2.48627952007895 sc_H2
sc_H2.HEP.Exp1_GCAGTTATCCTCTAGC 7.64887093149389 -3.87210038571006 sc_H2
sc_H2.HEP.Exp1_GCATGTATCGCCAGCA 7.50816725336278 -4.07611277966147 sc_H2
sc_H2.HEP.Exp1_GCGCGATTCAAACGGG 7.19319008432592 -2.81633451847678 sc_H2
sc_H2.HEP.Exp1_GGAACTTCACGCATCG 7.06459711633886 -3.92803171543723 sc_H2
sc_H2.HEP.Exp1_GTCGGGTGTCCAAGTT 7.50594996057714 -3.14481142429954 sc_H2
sc_H2.HEP.Exp1_TACTCGCTCATCATTC 7.26368950449193 -1.03571817545539 sc_H2
sc_H2.HEP.Exp1_TAGAGCTCATGGTCAT 8.37506626688207 -5.01554063229209 sc_H2
sc_H2.HEP.Exp1_TAGAGCTTCACGACTA 6.18878697000707 -0.445943149610814 sc_H2
sc_H2.HEP.Exp1_TAGCCGGGTTAGATGA 7.48558853708471 -3.61473372845298 sc_H2
sc_H2.HEP.Exp1_TCAGGTAAGAATTGTG 7.6580910547849 -3.21182540325767 sc_H2
sc_H2.HEP.Exp1_TCATTACGTGGCAAAC 7.57121370874609 -4.17227366833335 sc_H2
sc_H2.HEP.Exp1_TGACAACTCATGTCTT 6.1089253290769 -0.20360619096404 sc_H2
sc_H2.HEP.Exp1_TGAGGGAGTCAGATAA 7.85442017160619 -2.58730295567161 sc_H2
sc_H2.HEP.Exp1_TGGTTAGAGGACTGGT 8.37946938120092 -4.34981206326133 sc_H2
sc_H2.HEP.Exp1_TTGCGTCAGTGTCTCA 7.25257443033422 -3.02969649700767 sc_H2
sc_H2.HEP.Exp1_TTTCCTCCAGTTCCCT 7.42648886285985 -4.40203002361899 sc_H2
sc_H2.HEP.Exp1_AACTGGTTCTCCAACC 7.30671785913671 -4.97947171597129 sc_H2
sc_H2.HEP.Exp1_ACCCACTAGCTAACTC 8.51454018198217 -4.04488542942649 sc_H2
sc_H2.HEP.Exp1_ACGAGCCCAGACGCCT 6.83901499353612 -3.77351907162314 sc_H2
sc_H2.HEP.Exp1_AGAGCTTGTAGCCTCG 8.21716164194311 -3.67831877140647 sc_H2
sc_H2.HEP.Exp1_ATTACTCAGATTACCC 6.82434366785253 -2.53427604107505 sc_H2
sc_H2.HEP.Exp1_CACAGGCTCCCGGATG 8.16425560556615 -4.49030879406577 sc_H2
sc_H2.HEP.Exp1_CACAGTAGTAAGAGGA 7.41761301599706 -2.86519149212485 sc_H2
sc_H2.HEP.Exp1_CACATAGTCCTTGGTC 8.44584129892553 -4.95369628338462 sc_H2
sc_H2.HEP.Exp1_CACCAGGGTCATCCCT 6.33869551264013 -2.9056794968093 sc_H2
sc_H2.HEP.Exp1_CATATTCCACACCGAC 8.42718075357641 -4.46324733166343 sc_H2
sc_H2.HEP.Exp1_CCAATCCGTACGCTGC 7.46002052866186 -4.07163194088584 sc_H2
sc_H2.HEP.Exp1_CCCAGTTTCTGGCGTG 8.47795818887914 -3.9215691414321 sc_H2
sc_H2.HEP.Exp1_CCGTACTCACGAAACG 8.03484200082982 -3.25113204388267 sc_H2
sc_H2.HEP.Exp1_CCTACCATCCCATTAT 6.96091507517065 -5.05590966610557 sc_H2
sc_H2.HEP.Exp1_CCTATTACATTCCTGC 8.67944191538061 -4.3487673130477 sc_H2
sc_H2.HEP.Exp1_CCTTCCCCATCACGAT 7.07784269891942 -3.56071976093894 sc_H2
sc_H2.HEP.Exp1_CGATCGGAGGCTAGCA 7.95808838449682 -4.91454747585898 sc_H2
sc_H2.HEP.Exp1_CGGACTGAGACTTGAA 7.58167742334569 -4.52666667370444 sc_H2
sc_H2.HEP.Exp1_CGGCTAGAGGATCGCA 6.29065655313695 -3.90609148411399 sc_H2
sc_H2.HEP.Exp1_CTAACTTAGCGTTCCG 7.30533312402929 -4.61697724728232 sc_H2
sc_H2.HEP.Exp1_CTGCCTAAGACAGACC 8.42480515085424 -4.01521113781577 sc_H2
sc_H2.HEP.Exp1_CTGGTCTCACCATGTA 7.76708363138402 -5.41545108227378 sc_H2
sc_H2.HEP.Exp1_GAAATGAGTTGTGGCC 8.41405247293676 -4.08147815136557 sc_H2
sc_H2.HEP.Exp1_GGGTTGCTCAACACAC 7.86692379556859 -5.11611703304892 sc_H2
sc_H2.HEP.Exp1_GTATCTTGTGCTTCTC 7.8577399119016 -4.27798608212119 sc_H2
sc_H2.HEP.Exp1_GTCACAATCATCATTC 7.02566956125463 -2.40955260662681 sc_H2
sc_H2.HEP.Exp1_GTCTTCGGTCTAAACC 7.83802078806127 -3.96013668446189 sc_H2
sc_H2.HEP.Exp1_GTGCTTCGTCTGGTCG 6.66474579416479 -2.87544849781638 sc_H2
sc_H2.HEP.Exp1_GTGTTAGGTCCTCCAT 7.0885372027036 -4.62679055599814 sc_H2
sc_H2.HEP.Exp1_TAAGTGCCAACCGCCA 7.5599374636289 -3.20173505215293 sc_H2
sc_H2.HEP.Exp1_TCACAAGCAAGCTGGA 7.49637936197484 -4.69712499050742 sc_H2
sc_H2.HEP.Exp1_TCAGCTCAGGCTATCT 7.82768009744848 -4.41602996258384 sc_H2
sc_H2.HEP.Exp1_TCGCGTTCACCAACCG 7.87791012369359 -3.80992368130332 sc_H2
sc_H2.HEP.Exp1_TGCACCTTCCAAGCCG 7.84845779978002 -4.28032067684775 sc_H2
sc_H2.HEP.Exp1_TGCTACCAGGATCGCA 8.40217636667455 -4.32342675594932 sc_H2
sc_H2.HEP.Exp1_TGGCTGGTCGGCTACG 7.30984400354589 -4.04695919422751 sc_H2
sc_H2.HEP.Exp1_TTCTTAGGTGAACCTT 8.48690270029272 -5.15232327847129 sc_H2
sc_H2.HEP.Exp1_TTGACTTCACTATCTT 6.60141323648656 -3.08538130192405 sc_H2
sc_H2.HEP.Exp1_TTGCCGTTCTACCAGA 8.31806419931615 -4.87222054867392 sc_H2
sc_H2.HEP.Exp1_AACTTTCCATGATCCA 3.83471439920629 -3.05416015057212 sc_H2
sc_H2.HEP.Exp1_ACATACGGTGTAATGA 4.26328800760473 -3.51725223927146 sc_H2
sc_H2.HEP.Exp1_ACCCACTTCATCTGTT 3.8028254374143 -2.68786052136069 sc_H2
sc_H2.HEP.Exp1_ACGAGCCTCCAATGGT 3.81783579431737 -4.06101611523276 sc_H2
sc_H2.HEP.Exp1_ACTGAACGTTGCGTTA 3.15478991113866 -3.24783829121238 sc_H2
sc_H2.HEP.Exp1_AGAGCGAAGGAATCGC 4.84765766702856 -3.60785082249289 sc_H2
sc_H2.HEP.Exp1_AGCGGTCTCATGTAGC 4.61529301248754 -2.8443637218917 sc_H2
sc_H2.HEP.Exp1_AGCTTGAGTAGCGTCC 3.68885992609228 -3.3416085567916 sc_H2
sc_H2.HEP.Exp1_ATAAGAGCAAGGACAC 4.59051369272436 -4.07041600613242 sc_H2
sc_H2.HEP.Exp1_ATCACGAAGTTAGGTA 4.10433147989477 -3.41870406536704 sc_H2
sc_H2.HEP.Exp1_ATTGGACGTACTCAAC 4.15663574777807 -4.79425528912192 sc_H2
sc_H2.HEP.Exp1_CACACTCGTCGCCATG 3.89371346079076 -2.25487545399314 sc_H2
sc_H2.HEP.Exp1_CACAGTACACAACGTT 4.38642738901342 -3.2255790558303 sc_H2
sc_H2.HEP.Exp1_CACTCCAAGTGAAGAG 3.63658403001989 -3.27378562359458 sc_H2
sc_H2.HEP.Exp1_CAGCTGGGTATAGGTA 4.0951256617185 -3.98161128430015 sc_H2
sc_H2.HEP.Exp1_CGGACTGTCCTACAGA 3.55701492868627 -2.77434304623252 sc_H2
sc_H2.HEP.Exp1_CGTGTCTTCCTTGACC 3.55264733873571 -2.39681127934104 sc_H2
sc_H2.HEP.Exp1_CTAATGGTCAACCATG 3.57523773752416 -2.98532322315818 sc_H2
sc_H2.HEP.Exp1_CTACATTAGACGCACA 3.46098350130285 -2.79343942074424 sc_H2
sc_H2.HEP.Exp1_CTCGGGAGTCCGAGTC 3.82512568079198 -3.63795808224326 sc_H2
sc_H2.HEP.Exp1_GACCAATAGAGGTTAT 3.1159517630216 -3.62655762104636 sc_H2
sc_H2.HEP.Exp1_GACCTGGCAAGCTGTT 4.12409494959081 -3.73194626240378 sc_H2
sc_H2.HEP.Exp1_GACGCGTGTTAAGTAG 4.75483845316137 -2.79482510952598 sc_H2
sc_H2.HEP.Exp1_GCATACAAGAGATGAG 3.73502324663366 -3.2336299744094 sc_H2
sc_H2.HEP.Exp1_GCGAGAACAAGCGCTC 4.09736679636205 -4.50810960201865 sc_H2
sc_H2.HEP.Exp1_GCTGCAGGTCCTGCTT 3.81476257883275 -3.40812471775657 sc_H2
sc_H2.HEP.Exp1_GCTGCTTTCGTTTATC 3.86525915704931 -2.80861404804831 sc_H2
sc_H2.HEP.Exp1_GGAATAATCACCATAG 3.9504461153623 -3.05384949116355 sc_H2
sc_H2.HEP.Exp1_GGTGAAGAGTTAAGTG 3.52850483499731 -1.45316902069693 sc_H2
sc_H2.HEP.Exp1_GTACTCCTCACCATAG 3.53813098512853 -3.54215958981162 sc_H2
sc_H2.HEP.Exp1_GTAGGCCAGAAGGGTA 4.34176777445043 -4.06572440533286 sc_H2
sc_H2.HEP.Exp1_GTCACAAGTCGTGGCT 4.00279234491552 -4.11073497204429 sc_H2
sc_H2.HEP.Exp1_GTCGTAATCATCATTC 4.0883536203977 -2.98806193737632 sc_H2
sc_H2.HEP.Exp1_TAAGCGTGTCTCTCTG 4.87129448496068 -4.0148697224105 sc_H2
sc_H2.HEP.Exp1_TACGGATCAGATCTGT 4.11800049387182 -3.78601435093528 sc_H2
sc_H2.HEP.Exp1_TAGCCGGCAGGACGTA 3.28213404260839 -3.06255057720786 sc_H2
sc_H2.HEP.Exp1_TCACAAGCAGCGTAAG 4.26414249979223 -4.30327990917807 sc_H2
sc_H2.HEP.Exp1_TCAGCTCGTAATCGTC 4.41583107553686 -3.3245494690383 sc_H2
sc_H2.HEP.Exp1_TCAGCTCGTACAGTTC 3.74037455164159 -3.06328013805991 sc_H2
sc_H2.HEP.Exp1_TCGAGGCTCCGTTGCT 3.26283048235143 -3.12047294048911 sc_H2
sc_H2.HEP.Exp1_TCGTACCTCGAGCCCA 3.98834990106786 -3.26627758412009 sc_H2
sc_H2.HEP.Exp1_TTCCCAGCACTTAAGC 4.33708284937109 -4.71858552364951 sc_H2
sc_H2.HEP.Exp1_TTTGGTTGTTGGTAAA 3.46769093118871 -3.24660924343711 sc_H2
sc_H2.HEP.Exp1_AAGACCTCACTTCTGC 3.2517144545194 -3.22899058727866 sc_H2
sc_H2.HEP.Exp1_ACAGCCGGTATGGTTC 3.31973098360265 -3.69113281635886 sc_H2
sc_H2.HEP.Exp1_ACCAGTAGTCACTGGC 3.21231101595128 -4.24687245754844 sc_H2
sc_H2.HEP.Exp1_ACGTCAATCAGCACAT 3.60508392893041 -4.40654614834433 sc_H2
sc_H2.HEP.Exp1_ACTTTCAGTGCCTGCA 3.18874548517431 -3.6704511967147 sc_H2
sc_H2.HEP.Exp1_AGAGTGGCACGTCAGC 3.2425055369016 -4.68532899288779 sc_H2
sc_H2.HEP.Exp1_AGAGTGGCATGTAAGA 3.58886502824987 -4.34785846142417 sc_H2
sc_H2.HEP.Exp1_AGAGTGGGTCGGATCC 3.15599821649755 -4.91859820751792 sc_H2
sc_H2.HEP.Exp1_AGATCTGGTCCGCTGA 3.29893325411046 -3.3419747677291 sc_H2
sc_H2.HEP.Exp1_CAGAGAGCAAGCCATT 3.32701634012426 -0.179714071437177 sc_H2
sc_H2.HEP.Exp1_CAGGTGCAGCTCTCGG 3.74381683908666 -5.09544661907798 sc_H2
sc_H2.HEP.Exp1_CCGTGGACAATACGCT 3.42079828821386 0.108882409647647 sc_H2
sc_H2.HEP.Exp1_CCGTGGATCACCATAG 3.13468121134008 -4.05563357739097 sc_H2
sc_H2.HEP.Exp1_CGACTTCGTTACCGAT 3.18355606638158 -3.44005421070701 sc_H2
sc_H2.HEP.Exp1_CGGAGCTGTCCGTGAC 3.12753556810583 -4.87605622677451 sc_H2
sc_H2.HEP.Exp1_CGTTAGACACGTCAGC 3.09090279184545 -4.15780595211631 sc_H2
sc_H2.HEP.Exp1_CTCGGGAGTAGAAAGG 3.0237567289945 -4.53835490612632 sc_H2
sc_H2.HEP.Exp1_CTCTGGTGTATCGCAT 3.11104940019811 -4.20991042523032 sc_H2
sc_H2.HEP.Exp1_CTTAGGAGTCGACTAT 3.22567318521703 -2.4452679481948 sc_H2
sc_H2.HEP.Exp1_GACGCGTAGAGTAATC 3.6256112917539 -4.58626321224814 sc_H2
sc_H2.HEP.Exp1_GATCGTAGTTACCAGT 3.11748002611364 -3.35174897579795 sc_H2
sc_H2.HEP.Exp1_GCGCAGTTCTCTAGGA 3.14523194872106 -4.07583192257529 sc_H2
sc_H2.HEP.Exp1_GGACGTCTCTAACTTC 3.37637375436986 -4.94201854138022 sc_H2
sc_H2.HEP.Exp1_TGAGGGAGTACAGTGG 3.32286690317357 -4.7014513340438 sc_H2
sc_H2.HEP.Exp1_TTGACTTCAAGGGTCA 3.10898088060583 -4.84637931255942 sc_H2
sc_H2.HEP.Exp1_TTGCCGTTCATGTGGT 3.12153910242284 -4.27893451122886 sc_H2
sc_H2.HEP.Exp1_AAGACCTGTACCGTTA 5.47137354456151 1.69509133429879 sc_H2
sc_H2.HEP.Exp1_ACCAGTAAGTCAAGCG 5.62287424646581 0.46627923579568 sc_H2
sc_H2.HEP.Exp1_ACGATGTGTACACCGC 5.80139492593969 2.17775174708718 sc_H2
sc_H2.HEP.Exp1_ACTGAACGTTAAAGAC 6.06756352030004 -0.114433768078145 sc_H2
sc_H2.HEP.Exp1_ACTTTCACAAGCCCAC 5.14900015436376 0.0833493444477946 sc_H2
sc_H2.HEP.Exp1_AGCGGTCCATGTTCCC 4.66861866556371 -0.0626231514508098 sc_H2
sc_H2.HEP.Exp1_AGCTCTCCAGTCGATT 5.31385706506933 0.94839045138711 sc_H2
sc_H2.HEP.Exp1_AGTTGGTAGGCCCTCA 4.92903994165624 1.22792944045419 sc_H2
sc_H2.HEP.Exp1_ATAACGCCATCCGCGA 5.52446220957006 2.09925386042947 sc_H2
sc_H2.HEP.Exp1_ATCTGCCGTCGATTGT 4.86487196527685 1.38942643733377 sc_H2
sc_H2.HEP.Exp1_CACAGTAAGGCTCTTA 5.43701122842992 1.30387374492044 sc_H2
sc_H2.HEP.Exp1_CACAGTATCTATGTGG 5.21311234079565 1.01091965766305 sc_H2
sc_H2.HEP.Exp1_CAGAATCGTTCTCATT 5.18445871912206 1.08438631625527 sc_H2
sc_H2.HEP.Exp1_CATATTCTCACGACTA 4.56237028681005 2.64756580920571 sc_H2
sc_H2.HEP.Exp1_CATCAGAGTGGCGAAT 4.88421104990209 0.365704027131739 sc_H2
sc_H2.HEP.Exp1_CCATTCGCACGAAACG 5.63743351541723 0.560363975480738 sc_H2
sc_H2.HEP.Exp1_CCTTTCTAGCATGGCA 4.85734079920019 2.07984468074197 sc_H2
sc_H2.HEP.Exp1_CCTTTCTCAGCGTTCG 5.44273327432836 0.990808573678675 sc_H2
sc_H2.HEP.Exp1_CGATCGGAGCCGATTT 5.1973304613706 1.10859974952096 sc_H2
sc_H2.HEP.Exp1_CGTAGCGCACAACGCC 4.36541317545141 2.54682704539651 sc_H2
sc_H2.HEP.Exp1_CGTGAGCGTGGTTTCA 4.1519203051206 2.40632173152322 sc_H2
sc_H2.HEP.Exp1_CGTGTAATCATGTGGT 6.52837513529027 0.266127285674754 sc_H2
sc_H2.HEP.Exp1_CTAACTTTCACGACTA 8.51468609415258 -3.95709303288108 sc_H2
sc_H2.HEP.Exp1_CTAGCCTAGGAGTTGC 6.19759558283056 1.44062110514993 sc_H2
sc_H2.HEP.Exp1_CTAGTGAGTGTAATGA 4.6550564631101 3.22532674403543 sc_H2
sc_H2.HEP.Exp1_CTCACACAGGGTCGAT 5.59427164636816 1.52114149661416 sc_H2
sc_H2.HEP.Exp1_CTCATTAGTTAGTGGG 5.6535277231809 0.250933882907572 sc_H2
sc_H2.HEP.Exp1_CTCCTAGGTCTCCCTA 4.80243443094457 2.57105371089334 sc_H2
sc_H2.HEP.Exp1_CTCCTAGTCGCGTTTC 7.05395744882787 -0.630986484571752 sc_H2
sc_H2.HEP.Exp1_CTCTAATTCGAGGTAG 4.51228617273534 3.39775296779031 sc_H2
sc_H2.HEP.Exp1_CTCTGGTGTGTTAAGA 7.21646307550634 -1.48507920174247 sc_H2
sc_H2.HEP.Exp1_CTGATCCTCTCGATGA 5.76206778131689 -0.0224225249732107 sc_H2
sc_H2.HEP.Exp1_CTGTGCTCAGCGAACA 5.10990093790258 1.7609247836625 sc_H2
sc_H2.HEP.Exp1_GAATAAGGTCCGTGAC 4.95970152460302 2.38173457713479 sc_H2
sc_H2.HEP.Exp1_GAATGAACACACCGAC 5.10112284265722 1.07615849109048 sc_H2
sc_H2.HEP.Exp1_GACTGCGCACGGTGTC 5.40567682825292 0.707587686494532 sc_H2
sc_H2.HEP.Exp1_GCACATACAGGGTATG 6.27628944956029 0.225804385856333 sc_H2
sc_H2.HEP.Exp1_GCACTCTGTCTACCTC 5.19508789621557 1.43746182055825 sc_H2
sc_H2.HEP.Exp1_GCCAAATCAGACGCTC 5.09119270883764 1.10047217936868 sc_H2
sc_H2.HEP.Exp1_GCCTCTAGTCCGACGT 5.82615326486791 0.174405154899302 sc_H2
sc_H2.HEP.Exp1_GCGCCAATCTCTTGAT 5.57599733911718 1.17818101973886 sc_H2
sc_H2.HEP.Exp1_GCTGCGACAGTCAGAG 5.12694929681982 1.56149479480142 sc_H2
sc_H2.HEP.Exp1_GGACATTCATGTCCTC 5.16061638437475 0.822759834245387 sc_H2
sc_H2.HEP.Exp1_GGGATGACATTCCTGC 4.89503668390478 0.128381324127856 sc_H2
sc_H2.HEP.Exp1_GGGCACTGTCCGAGTC 4.55776213251317 1.97604533763284 sc_H2
sc_H2.HEP.Exp1_GGGCATCCACGAAAGC 5.46149681650365 1.48047622771615 sc_H2
sc_H2.HEP.Exp1_GGGTTGCGTTTGACTG 4.99195431314672 2.19339868159646 sc_H2
sc_H2.HEP.Exp1_GGTGCGTCATTCACTT 4.96306322656835 2.27638169856423 sc_H2
sc_H2.HEP.Exp1_GGTGCGTTCGGAAATA 5.78069256387914 1.59222122760171 sc_H2
sc_H2.HEP.Exp1_GTCATTTCAGCTGTTA 4.87740658365453 1.79810008139962 sc_H2
sc_H2.HEP.Exp1_GTCTCGTCAATCACAC 6.45412539087499 1.81816979976052 sc_H2
sc_H2.HEP.Exp1_TAAACCGCACACGCTG 5.7718400820371 -0.352758320852575 sc_H2
sc_H2.HEP.Exp1_TAAACCGTCCATGAGT 5.10527752481664 0.690750328019801 sc_H2
sc_H2.HEP.Exp1_TAAGCGTTCAACCATG 5.47913931452001 1.29957160086984 sc_H2
sc_H2.HEP.Exp1_TACGGTAAGATAGCAT 4.22227238260473 2.83398458094949 sc_H2
sc_H2.HEP.Exp1_TCACAAGCAGTTTACG 5.4353880747434 1.48773213954324 sc_H2
sc_H2.HEP.Exp1_TCCACACGTACTTCTT 5.50528811060155 1.04990598292703 sc_H2
sc_H2.HEP.Exp1_TCGGGACCATCAGTAC 4.77283047281469 2.02016898723001 sc_H2
sc_H2.HEP.Exp1_TCGGGACGTGTGAAAT 4.53693293176855 3.29423209758157 sc_H2
sc_H2.HEP.Exp1_TCTGAGATCTGAGTGT 6.03977440439428 0.960640278772059 sc_H2
sc_H2.HEP.Exp1_TGAAAGACAATGTAAG 5.86799000345434 0.375632492021266 sc_H2
sc_H2.HEP.Exp1_TGAGGGAAGAAACGCC 5.81023501001562 -0.634994241281804 sc_H2
sc_H2.HEP.Exp1_TGCGGGTTCTTTACGT 4.86508797250951 1.3690300855195 sc_H2
sc_H2.HEP.Exp1_TGTTCCGCAATAGCAA 5.66587303720678 1.91157027812356 sc_H2
sc_H2.HEP.Exp1_TTAGGCAGTACCGCTG 4.71740006052221 2.56720420451516 sc_H2
sc_H2.HEP.Exp1_TTCGGTCCATGCCTAA 5.71145437799657 0.0886716219937235 sc_H2
sc_H2.HEP.Exp1_TTCTCAACACTACAGT 6.44368647180761 1.63955971331948 sc_H2
sc_H2.HEP.Exp1_TTCTCCTGTCCCGACA 5.87807844721044 0.8015359911477 sc_H2
sc_H2.HEP.Exp1_TTGCGTCAGATAGTCA 6.29878185831274 -1.34825185207969 sc_H2
sc_H2.HEP.Exp1_TTTGGTTGTCACCCAG 6.12065552316869 -0.498469832226095 sc_H2
sc_H2.HEP.Exp1_TTTGTCAGTTCGGCAC 6.98085449777807 1.45595738025064 sc_H2
sc_H2.HEP.Exp1_AAGACCTGTTCGCGAC 7.16687344156469 -3.34150627522117 sc_H2
sc_H2.HEP.Exp1_AATCGGTCAGATCCAT 8.63164375864232 -5.03273728756553 sc_H2
sc_H2.HEP.Exp1_AGGTCCGAGCGATTCT 7.05580948435033 -5.35301211743003 sc_H2
sc_H2.HEP.Exp1_AGTAGTCAGAAGATTC 6.36639879785741 -2.7977602806533 sc_H2
sc_H2.HEP.Exp1_ATGAGGGGTAAGAGAG 7.3125738962766 -4.73049643902427 sc_H2
sc_H2.HEP.Exp1_ATTTCTGTCTAACCGA 6.86261128030981 -3.69841912655478 sc_H2
sc_H2.HEP.Exp1_CAAGATCGTCGACTAT 6.46734331690038 -2.45540312199241 sc_H2
sc_H2.HEP.Exp1_CACATAGGTCAAAGAT 8.31581448160375 -5.30771735577231 sc_H2
sc_H2.HEP.Exp1_CACATAGGTCCATGAT 7.02193449579442 -3.87626651196128 sc_H2
sc_H2.HEP.Exp1_CGGTTAATCCCTCTTT 5.21549700342382 -0.894230636640844 sc_H2
sc_H2.HEP.Exp1_CGTCAGGTCAAACCAC 7.48945091806615 -5.3488860455001 sc_H2
sc_H2.HEP.Exp1_CGTGTAACAGGACCCT 8.35676239572729 -5.32723382382041 sc_H2
sc_H2.HEP.Exp1_CTAACTTTCATAGCAC 6.67269514642919 -2.37674191860801 sc_H2
sc_H2.HEP.Exp1_CTCACACGTCTCCACT 6.95760677896703 -4.7782073345626 sc_H2
sc_H2.HEP.Exp1_CTGCTGTAGACACGAC 8.31719826303686 -4.81145480541831 sc_H2
sc_H2.HEP.Exp1_GAACGGAGTGCAGACA 7.52689694009984 -3.8593566742385 sc_H2
sc_H2.HEP.Exp1_GAGCAGATCCTAGAAC 4.81871269785131 1.22877534957284 sc_H2
sc_H2.HEP.Exp1_GATCAGTTCCGAGCCA 7.67740868173803 -4.46211150555259 sc_H2
sc_H2.HEP.Exp1_GGACAAGCACTAAGTC 7.2684802874204 -5.40767148403769 sc_H2
sc_H2.HEP.Exp1_GGGATGAGTAAGCACG 7.54809950433935 -5.48930934338218 sc_H2
sc_H2.HEP.Exp1_GTAGTCACAGATAATG 7.94843720041479 -4.59918883709556 sc_H2
sc_H2.HEP.Exp1_GTGCATACAAACCCAT 7.88942478738988 -5.54510453610068 sc_H2
sc_H2.HEP.Exp1_TAAGTGCCATCGTCGG 5.89390753351415 -1.64458087353354 sc_H2
sc_H2.HEP.Exp1_TACACGAAGTCTCGGC 7.03556583963598 -5.50855496792441 sc_H2
sc_H2.HEP.Exp1_TACTCGCTCTCGCATC 8.32013271890844 -5.19495442776328 sc_H2
sc_H2.HEP.Exp1_TGGTTAGTCACAATGC 4.57877920709814 -0.210408824368772 sc_H2
sc_H2.HEP.Exp1_TGTCCCACAATCAGAA 7.89536808572973 -4.29614928631431 sc_H2
sc_H2.HEP.Exp1_AAGGAGCAGATACACA 4.52012299143041 -3.42778471378928 sc_H2
sc_H2.HEP.Exp1_ACTATCTAGGGCTTCC 4.97254370294775 -0.284327509685811 sc_H2
sc_H2.HEP.Exp1_ACTGCTCAGAGCTTCT 6.16466854654516 -4.3196997967208 sc_H2
sc_H2.HEP.Exp1_AGACGTTAGACCGGAT 5.97605036340917 -3.12540796665793 sc_H2
sc_H2.HEP.Exp1_CACAAACCAAGTCTGT 6.12161444269384 -3.9647717800582 sc_H2
sc_H2.HEP.Exp1_CCGGTAGGTGATAAAC 4.01215361200536 -2.05021289257651 sc_H2
sc_H2.HEP.Exp1_CGCTGGATCACTCCTG 4.5010299547788 -1.71838763622886 sc_H2
sc_H2.HEP.Exp1_CGGACGTAGTTCGATC 4.61633919321264 -0.297046813055333 sc_H2
sc_H2.HEP.Exp1_CTCGGGACAGCCACCA 7.09624003015722 -4.04213694004661 sc_H2
sc_H2.HEP.Exp1_CTTAACTGTACTCAAC 4.32851790033544 -3.53684094814902 sc_H2
sc_H2.HEP.Exp1_GAGCAGACACTGAAGG 5.26125572763647 0.761978534177485 sc_H2
sc_H2.HEP.Exp1_GCTGCGAAGAGGGCTT 5.63736628137792 -3.95055249600059 sc_H2
sc_H2.HEP.Exp1_TACTTGTGTCTGCAAT 4.15630148493017 -2.64294269947654 sc_H2
sc_H2.HEP.Exp1_TCAGATGGTACCATCA 5.25761412225927 -1.77922776608115 sc_H2
sc_H2.HEP.Exp1_TGGACGCCAATCTACG 4.25256775461401 0.628609505609217 sc_H2
sc_H2.HEP.Exp1_AAGGAGCTCGAACTGT 5.75237225137914 -4.39376738934165 sc_H2
sc_H2.HEP.Exp1_ACGATGTCATGAACCT 6.24448917947973 -4.60823729900962 sc_H2
sc_H2.HEP.Exp1_ACGCAGCGTAAGCACG 6.11972664438451 -4.36375716595298 sc_H2
sc_H2.HEP.Exp1_ACGGGTCTCGAATCCA 5.02311943613256 -5.1355424251998 sc_H2
sc_H2.HEP.Exp1_AGAATAGTCAACACCA 6.522334085333 -4.57304290203696 sc_H2
sc_H2.HEP.Exp1_AGATTGCCAGGTCTCG 4.47355793558324 -4.85469249157554 sc_H2
sc_H2.HEP.Exp1_AGCCTAAGTTCACCTC 5.72713469110692 -3.85482242970115 sc_H2
sc_H2.HEP.Exp1_AGCTCCTTCGGTCCGA 4.67841003977026 -5.0062699642623 sc_H2
sc_H2.HEP.Exp1_AGTCTTTTCCAGATCA 4.3430127962705 -5.1958942738021 sc_H2
sc_H2.HEP.Exp1_ATCCGAACACATCTTT 5.3699846132871 -4.14792779354697 sc_H2
sc_H2.HEP.Exp1_CAAGGCCAGGCAGTCA 5.03148554407323 -5.02774098782187 sc_H2
sc_H2.HEP.Exp1_CACACCTCACTCTGTC 6.29554842554296 -4.75633672146445 sc_H2
sc_H2.HEP.Exp1_CACAGGCCAAATTGCC 4.18031977258886 -4.10130599407798 sc_H2
sc_H2.HEP.Exp1_CAGCTGGAGCGGATCA 4.54285763345922 -5.20228150753623 sc_H2
sc_H2.HEP.Exp1_CCCAGTTGTCGGCTCA 5.2470335825559 -5.0348835316146 sc_H2
sc_H2.HEP.Exp1_CGCTGGACATACTACG 7.52198408685888 -5.07341674236899 sc_H2
sc_H2.HEP.Exp1_CGGCTAGTCTAGAGTC 5.97369144998754 -4.99841168789512 sc_H2
sc_H2.HEP.Exp1_CGTCAGGAGTTGCAGG 5.44623373590673 -4.24287942318564 sc_H2
sc_H2.HEP.Exp1_CGTGTCTTCTAACGGT 7.06983660303319 -5.27364257244712 sc_H2
sc_H2.HEP.Exp1_CTACCCACACTTCTGC 5.3752336367246 -3.99860504536277 sc_H2
sc_H2.HEP.Exp1_CTCTAATCACAAGTAA 4.69783066354955 -4.77003243832236 sc_H2
sc_H2.HEP.Exp1_CTGCCTAAGACAATAC 6.30965708337987 -4.62512687115317 sc_H2
sc_H2.HEP.Exp1_CTTAGGAAGATCTGCT 6.05664824091161 -4.01893738178855 sc_H2
sc_H2.HEP.Exp1_GAGGTGAGTTGCGCAC 5.31755541406835 -4.51655057339316 sc_H2
sc_H2.HEP.Exp1_GATGAGGTCGCCAAAT 4.79296492181982 -4.74728349117881 sc_H2
sc_H2.HEP.Exp1_GCAAACTGTTCGAATC 5.72233103357519 -4.84356788067466 sc_H2
sc_H2.HEP.Exp1_GCTCCTAGTAGCTCCG 5.91483448587621 -4.27452090649253 sc_H2
sc_H2.HEP.Exp1_GGACAGATCTTTAGGG 5.20691059671606 -5.03780129818564 sc_H2
sc_H2.HEP.Exp1_GGCCGATAGAGACTTA 6.5767249926206 -4.70795253185874 sc_H2
sc_H2.HEP.Exp1_GGCCGATCAGGACCCT 4.96377752863134 -5.15125802425986 sc_H2
sc_H2.HEP.Exp1_GGCTGGTAGGTGTGGT 5.26794384561742 -4.95360759167319 sc_H2
sc_H2.HEP.Exp1_GTGAAGGAGACAAAGG 5.95444058023656 -4.72692778973227 sc_H2
sc_H2.HEP.Exp1_GTGGGTCAGATGGCGT 7.36185692392553 -4.77712443737632 sc_H2
sc_H2.HEP.Exp1_TACCTATAGGCCCTTG 4.31226442896093 -4.95114758877402 sc_H2
sc_H2.HEP.Exp1_TGGCCAGTCCTTTACA 4.05220888696874 -5.11998561291343 sc_H2
sc_H2.HEP.Exp1_TTGGAACAGACCTAGG 4.44796370111669 -5.28232959179526 sc_H2
sc_H2.HEP.Exp1_AAGGCAGAGGTGCACA 5.9840154512998 -0.299080344721135 sc_H2
sc_H2.HEP.Exp1_ACATGGTGTATGCTTG 5.54383371912206 0.559024659112635 sc_H2
sc_H2.HEP.Exp1_ACCTTTAAGCGTTGCC 5.08751772485937 1.34943660827035 sc_H2
sc_H2.HEP.Exp1_AGCCTAACACGCCAGT 5.70507238947118 1.73560520739907 sc_H2
sc_H2.HEP.Exp1_ATCCACCCACAGACAG 6.01755426965917 -0.179135042115507 sc_H2
sc_H2.HEP.Exp1_ATTGGACTCTGCGGCA 5.35938356958593 1.27670845122689 sc_H2
sc_H2.HEP.Exp1_ATTGGTGCATGTTCCC 6.24027489267553 -0.866704079195318 sc_H2
sc_H2.HEP.Exp1_CAGAATCGTCTGCGGT 5.66124342523778 -1.03379723696357 sc_H2
sc_H2.HEP.Exp1_CAGCTGGCAGCTGCTG 5.53651712976659 -0.936520072504339 sc_H2
sc_H2.HEP.Exp1_CATGCCTGTAAGGGAA 5.15699289880956 0.247874138072673 sc_H2
sc_H2.HEP.Exp1_CATTATCAGTTTCCTT 4.95718906961645 1.89761146636361 sc_H2
sc_H2.HEP.Exp1_CGAACATAGGCCATAG 6.94286821924413 -2.0603540268386 sc_H2
sc_H2.HEP.Exp1_CGATCGGTCCTTGACC 5.38512943826879 1.08214232058877 sc_H2
sc_H2.HEP.Exp1_CGATTGACACTTAAGC 5.43402765833105 -0.734431776090917 sc_H2
sc_H2.HEP.Exp1_CGCTGGATCAGGATCT 5.66580580316747 0.901353922799769 sc_H2
sc_H2.HEP.Exp1_CTACACCCAGGATTGG 5.37405155740942 0.992420044854823 sc_H2
sc_H2.HEP.Exp1_CTACATTGTTAAGATG 5.42512940012182 -1.20496788887626 sc_H2
sc_H2.HEP.Exp1_CTACGTCGTCCATCCT 5.63975189768041 -0.0798199389720529 sc_H2
sc_H2.HEP.Exp1_CTCATTATCCTAGAAC 5.70182655893529 0.315225687936488 sc_H2
sc_H2.HEP.Exp1_GATCTAGAGGCTAGAC 7.32339380823339 -2.64772036938315 sc_H2
sc_H2.HEP.Exp1_GCATGTATCGGTGTTA 5.56053684793676 1.01067241759652 sc_H2
sc_H2.HEP.Exp1_GTCAAGTGTCTCAACA 6.77687548242773 -1.08772877125388 sc_H2
sc_H2.HEP.Exp1_GTCTTCGGTCGAGATG 5.50972412668432 0.484943655446711 sc_H2
sc_H2.HEP.Exp1_TGGTTAGTCCGTTGTC 5.30860184274877 1.09407838912362 sc_H2
sc_H2.HEP.Exp1_TTCGAAGGTGACGGTA 6.53201149545873 -1.59245291618949 sc_H2
sc_H2.HEP.Exp1_AAGGCAGTCGAATGCT 4.56952522836889 -0.276320415421781 sc_H2
sc_H2.HEP.Exp1_AATCCAGGTGTGTGCC 4.68587826334203 -1.51485565571433 sc_H2
sc_H2.HEP.Exp1_ACCCACTAGACCCACC 3.48084567629064 -1.31699839501029 sc_H2
sc_H2.HEP.Exp1_ACCGTAAGTATGGTTC 4.85468386255468 -1.16688517002707 sc_H2
sc_H2.HEP.Exp1_AGAATAGTCGCCAAAT 3.91988276087011 -2.05347612766868 sc_H2
sc_H2.HEP.Exp1_AGCGGTCGTAGCGTAG 5.26953457437719 -1.76205852894431 sc_H2
sc_H2.HEP.Exp1_ATAGACCAGCTTCGCG 5.33540247522558 -3.46656993298179 sc_H2
sc_H2.HEP.Exp1_ATCACGACACAACGCC 3.45589493356908 -1.97106078533774 sc_H2
sc_H2.HEP.Exp1_ATTACTCCAGCATGAG 4.46197269998754 0.406197753862086 sc_H2
sc_H2.HEP.Exp1_ATTGGACAGGTAAACT 4.60070990167821 -0.407066914125738 sc_H2
sc_H2.HEP.Exp1_CAACCTCAGTCAAGCG 4.49348496042455 -1.65127769379264 sc_H2
sc_H2.HEP.Exp1_CAAGTTGGTGTAAGTA 3.75606964670385 -1.41450432209617 sc_H2
sc_H2.HEP.Exp1_CACACTCAGGAGCGAG 4.32252787195409 -1.47682610420829 sc_H2
sc_H2.HEP.Exp1_CATCGAAAGGATGGTC 4.91728066049779 -3.32903316883689 sc_H2
sc_H2.HEP.Exp1_CATGGCGGTGGTTTCA 4.3682002886411 -1.58997991947776 sc_H2
sc_H2.HEP.Exp1_CATTCGCGTAACGTTC 4.39591692529882 -0.41466126112586 sc_H2
sc_H2.HEP.Exp1_CCGTTCATCCGTAGTA 3.48992251001562 -1.24615291027671 sc_H2
sc_H2.HEP.Exp1_CCTTCGACAGAGCCAA 4.317988382208 -2.90351680187827 sc_H2
sc_H2.HEP.Exp1_CGAGAAGAGTGTTAGA 3.9952812059995 -2.27463487057334 sc_H2
sc_H2.HEP.Exp1_CGAGAAGCATGCCTTC 4.07359026514257 -1.31572464375144 sc_H2
sc_H2.HEP.Exp1_CGCTTCAGTCATATGC 4.18324755274023 -0.350931378885564 sc_H2
sc_H2.HEP.Exp1_CGGACACCACGCATCG 4.12608383737768 -1.46998456387168 sc_H2
sc_H2.HEP.Exp1_CGGTTAAGTGATAAAC 4.40492199503149 -1.60459199814444 sc_H2
sc_H2.HEP.Exp1_CTCTGGTCAGGTGGAT 5.57122896753515 -4.40068248180991 sc_H2
sc_H2.HEP.Exp1_GACACGCCAATTCCTT 3.64849518381322 -1.49968567757255 sc_H2
sc_H2.HEP.Exp1_GACGCGTGTGATGATA 4.22192524515356 -0.936663183256444 sc_H2
sc_H2.HEP.Exp1_GATGCTAAGTTTCCTT 3.69679664217199 -0.910410794302282 sc_H2
sc_H2.HEP.Exp1_GCACATACAGACGCAA 3.93311928354467 -0.191333073064145 sc_H2
sc_H2.HEP.Exp1_GCAGCCATCATAGCAC 4.97973822199071 0.823545602277461 sc_H2
sc_H2.HEP.Exp1_GCGCAGTCAGACGCAA 5.13311718546117 -4.24121573834067 sc_H2
sc_H2.HEP.Exp1_GCTTCCATCGGCGCTA 3.93986366831029 -2.26600435642844 sc_H2
sc_H2.HEP.Exp1_GGACATTAGCCAGAAC 4.45797298990453 -1.27404979138022 sc_H2
sc_H2.HEP.Exp1_GGGTTGCAGGCAATTA 4.88687132440771 0.0537406775509745 sc_H2
sc_H2.HEP.Exp1_GTAACTGAGTTCCACA 4.25351523004735 -0.467762294098195 sc_H2
sc_H2.HEP.Exp1_GTGGGTCTCCACTGGG 4.45254610620702 -0.494894894644079 sc_H2
sc_H2.HEP.Exp1_TAAGAGATCTGGTTCC 5.0907950266477 -3.38014391331321 sc_H2
sc_H2.HEP.Exp1_TCATTACGTCGAATCT 3.72417973123754 -2.36932638554221 sc_H2
sc_H2.HEP.Exp1_TCGGGACAGTGTCTCA 5.06556223474706 -1.26174667744285 sc_H2
sc_H2.HEP.Exp1_TGACAACCAGGAATGC 5.34742544733251 -2.89851621060019 sc_H2
sc_H2.HEP.Exp1_TGACGGCTCCGAACGC 5.43898199640478 -2.80655172733909 sc_H2
sc_H2.HEP.Exp1_TGAGCCGCAAATACAG 3.790808902609 -1.95181194214469 sc_H2
sc_H2.HEP.Exp1_TGAGCCGGTGAAATCA 3.7942154272672 -1.87417629627829 sc_H2
sc_H2.HEP.Exp1_TGCGTGGGTTCCCTTG 4.01251696191991 -1.18881824879294 sc_H2
sc_H2.HEP.Exp1_TGGACGCAGTGATCGG 4.81810091577734 -0.588202985807714 sc_H2
sc_H2.HEP.Exp1_TGTTCCGAGTACGACG 5.72197483621801 -1.06906476883536 sc_H2
sc_H2.HEP.Exp1_AATCCAGAGTGATCGG 3.82593725763524 -4.80722335247641 sc_H2
sc_H2.HEP.Exp1_ACATACGTCCGAGCCA 3.15102051340307 -3.63840273289329 sc_H2
sc_H2.HEP.Exp1_ACGAGCCGTCTCTCTG 3.78368710123266 -4.41487077145224 sc_H2
sc_H2.HEP.Exp1_ACGCCAGTCCGAAGAG 6.93221853815282 -4.2442078915084 sc_H2
sc_H2.HEP.Exp1_ACTGATGAGCCCTAAT 5.04854010187353 -4.13723567394858 sc_H2
sc_H2.HEP.Exp1_AGCGGTCCACATTCGA 3.43682311617101 -4.65346911816245 sc_H2
sc_H2.HEP.Exp1_AGCGTATGTCCTCCAT 3.66211651407445 -4.70632127194053 sc_H2
sc_H2.HEP.Exp1_CAGCGACGTGAGTATA 3.64035199724401 0.341207918838206 sc_H2
sc_H2.HEP.Exp1_CCCATACCAGATGGCA 3.82549141489232 -4.64118340878135 sc_H2
sc_H2.HEP.Exp1_CGCCAAGAGGAGTAGA 3.37182925783361 -3.1885655250991 sc_H2
sc_H2.HEP.Exp1_GAACGGACAAACGCGA 3.80218266092504 -4.32758382229453 sc_H2
sc_H2.HEP.Exp1_GAATAAGTCCCTAACC 6.69125984750951 -3.84796384243613 sc_H2
sc_H2.HEP.Exp1_GCGACCACAGCTCCGA 4.01343058191503 -5.06655982403403 sc_H2
sc_H2.HEP.Exp1_GCTGCAGTCGTTTAGG 7.08978222452367 -4.33019402889853 sc_H2
sc_H2.HEP.Exp1_GGCTGGTCAACTGCGC 4.17918156229223 -4.43854621319419 sc_H2
sc_H2.HEP.Exp1_TAGTTGGGTGGTACAG 4.99412344537939 -3.4869361248458 sc_H2
sc_H2.HEP.Exp1_TCACGAACACGGTAAG 3.9419307573911 -4.19671061901694 sc_H2
sc_H2.HEP.Exp1_TGCGTGGCAATGTAAG 5.31397245966161 -2.79769566921836 sc_H2
sc_H2.HEP.Exp1_TGTATTCGTCTCTTTA 4.99498318277563 -4.56706479458457 sc_H2
sc_H2.HEP.Exp1_TTGTAGGGTGGCGAAT 3.41391800485815 -3.41751984028464 sc_H2
sc_H2.HEP.Exp1_TTTGCGCGTTCCGGCA 3.59038613878454 -2.72421244053489 sc_H2
sc_H2.HEP.Exp1_ACACCAAGTAGTAGTA 6.91733454309667 -4.93281033901816 sc_H2
sc_H2.HEP.Exp1_ACATGGTTCTCGGACG 4.51866959177221 0.11014134915227 sc_H2
sc_H2.HEP.Exp1_ACCAGTACACTCAGGC 7.13869522653783 -4.26756909756308 sc_H2
sc_H2.HEP.Exp1_ACCAGTATCACTCCTG 7.7197856768247 -5.5483785000289 sc_H2
sc_H2.HEP.Exp1_ACGTCAACATCCTTGC 7.76735781274999 -5.28345445065146 sc_H2
sc_H2.HEP.Exp1_ACTGTCCCAGCTGTAT 7.02884005151952 -4.21618131069785 sc_H2
sc_H2.HEP.Exp1_ACTTTCATCCAGTAGT 7.55658482156957 -5.4243893948043 sc_H2
sc_H2.HEP.Exp1_AGCTCTCTCATCATTC 8.32274006448949 -5.30267909435874 sc_H2
sc_H2.HEP.Exp1_AGGCCGTAGTGGGTTG 5.13732241235937 -4.61058619885093 sc_H2
sc_H2.HEP.Exp1_ATCCACCCATGCTGGC 8.03916214548314 -5.28874448208457 sc_H2
sc_H2.HEP.Exp1_CACACAAAGACTAGAT 8.01527927957738 -5.46180776028281 sc_H2
sc_H2.HEP.Exp1_CATATTCGTAAGTGGC 7.33789442621435 -5.50976088909751 sc_H2
sc_H2.HEP.Exp1_CATTCGCCACTCGACG 7.3552894457456 -5.28569844631797 sc_H2
sc_H2.HEP.Exp1_CCCATACCATACTACG 7.12954424463476 -4.99363473324424 sc_H2
sc_H2.HEP.Exp1_CCTTACGGTTTACTCT 4.0953731402036 0.189104688481036 sc_H2
sc_H2.HEP.Exp1_CCTTCGATCCTATGTT 7.10735176645483 -4.40067675976401 sc_H2
sc_H2.HEP.Exp1_CGAGCACTCAGCTTAG 8.67484139047826 -5.20974830059653 sc_H2
sc_H2.HEP.Exp1_CGCTGGACATTAACCG 7.03367374979223 -4.52862313656455 sc_H2
sc_H2.HEP.Exp1_CGCTTCAGTGAAATCA 7.48447941385473 -5.51719144253379 sc_H2
sc_H2.HEP.Exp1_CGTCCATTCCGAACGC 8.45633267008031 -5.43654206661826 sc_H2
sc_H2.HEP.Exp1_CGTCTACGTACGAAAT 4.83820341669286 -4.52504352001792 sc_H2
sc_H2.HEP.Exp1_CGTTAGATCTTCGAGA 6.60497616373266 -4.76854470638877 sc_H2
sc_H2.HEP.Exp1_CTAACTTAGGCTAGCA 6.46845100961889 -3.50606969265586 sc_H2
sc_H2.HEP.Exp1_CTCGAGGAGCACACAG 6.67825411401952 -2.56424859432822 sc_H2
sc_H2.HEP.Exp1_CTCGAGGTCATGTCTT 8.47102020822729 -5.42682126431113 sc_H2
sc_H2.HEP.Exp1_CTCGTACGTCCGTCAG 7.72115896784032 -5.06984427837974 sc_H2
sc_H2.HEP.Exp1_CTGAAACGTTCAGTAC 8.43490742288793 -5.31779197125083 sc_H2
sc_H2.HEP.Exp1_CTGAAGTGTCCTAGCG 7.67252825342382 -5.36068490414267 sc_H2
sc_H2.HEP.Exp1_GATCGTACACGAAACG 8.51924847208227 -4.82889417080527 sc_H2
sc_H2.HEP.Exp1_GCATGTATCCAAGCCG 7.28788660608495 -5.16729119686728 sc_H2
sc_H2.HEP.Exp1_GCGCCAAGTCTAGCGC 7.72967241846288 -5.36974767117148 sc_H2
sc_H2.HEP.Exp1_GCTGGGTTCGCGTAGC 8.4127354487058 -5.33388188748008 sc_H2
sc_H2.HEP.Exp1_GGTATTGCAATCGGTT 7.18167780481542 -4.9947109547103 sc_H2
sc_H2.HEP.Exp1_GGTATTGGTGTCCTCT 8.15067146860326 -5.25428250698691 sc_H2
sc_H2.HEP.Exp1_GTACTCCCAAGCCGTC 8.75558708749975 -5.071144136473 sc_H2
sc_H2.HEP.Exp1_GTCACGGGTCATGCCG 7.03914068781103 -4.24004081158286 sc_H2
sc_H2.HEP.Exp1_GTCTCGTCAAGGACTG 5.22779797159399 -4.47200921444541 sc_H2
sc_H2.HEP.Exp1_GTGCATACATTTCAGG 8.09299610696996 -4.95294431118613 sc_H2
sc_H2.HEP.Exp1_GTGCTTCCACCAGGCT 4.02108095728124 0.429766354278269 sc_H2
sc_H2.HEP.Exp1_GTGTTAGGTTGTCGCG 5.54056166254247 -4.7688718166793 sc_H2
sc_H2.HEP.Exp1_GTTCTCGCAAGCGAGT 7.13516901575292 -5.38102391628867 sc_H2
sc_H2.HEP.Exp1_TAGCCGGAGATGCGAC 8.33583210550512 -5.39782002834922 sc_H2
sc_H2.HEP.Exp1_TCGCGAGAGTACGCGA 8.44254349313939 -5.17493394283896 sc_H2
sc_H2.HEP.Exp1_TGAAAGATCGTTGCCT 3.80938147150243 -4.48826602368003 sc_H2
sc_H2.HEP.Exp1_TGGACGCGTAGCTCCG 7.08809565149511 -4.25595525173789 sc_H2
sc_H2.HEP.Exp1_TTCGAAGCATACAGCT 5.51715754114355 -4.48553899197226 sc_H2
sc_H2.HEP.Exp1_TTCGGTCAGCTCCTCT 7.9846348627683 -5.19210294155723 sc_H2
sc_H2.HEP.Exp1_ACACCCTCAACAACCT 4.6813745363828 1.83826932044381 sc_H2
sc_H2.HEP.Exp1_ACCAGTACAATAGCGG 7.73216770731176 -2.92979815868979 sc_H2
sc_H2.HEP.Exp1_ACCCACTCAGTATCTG 7.71852873407567 -3.67358544735557 sc_H2
sc_H2.HEP.Exp1_ACTGAACCACGGCGTT 7.38812826715673 -4.48198846249228 sc_H2
sc_H2.HEP.Exp1_ACTTTCAGTCTAAACC 3.93775509439672 2.88882443042153 sc_H2
sc_H2.HEP.Exp1_AGAATAGAGCGTCAAG 8.77835892282689 -4.325951608702 sc_H2
sc_H2.HEP.Exp1_AGAGCGAGTATGAATG 8.78491543375219 -4.61491301922446 sc_H2
sc_H2.HEP.Exp1_AGAGTGGCACGGCTAC 4.37570236765111 3.63558312983865 sc_H2
sc_H2.HEP.Exp1_AGGTCCGGTCTGGAGA 4.16985605798925 3.44994136424417 sc_H2
sc_H2.HEP.Exp1_ATCATCTAGATATACG 4.20363854013647 0.723161545709315 sc_H2
sc_H2.HEP.Exp1_ATGGGAGCACCATCCT 6.63040779672826 -2.34174636273032 sc_H2
sc_H2.HEP.Exp1_CACTCCAAGCCTCGTG 7.50872229181493 -3.52445104984885 sc_H2
sc_H2.HEP.Exp1_CATCGAAGTCTGCAAT 7.41656254373754 -3.83545759586936 sc_H2
sc_H2.HEP.Exp1_CCCATACAGACTACAA 8.11619423471654 -3.96090820698386 sc_H2
sc_H2.HEP.Exp1_CCGTACTGTTTGGCGC 7.47518061243261 -3.17705634503013 sc_H2
sc_H2.HEP.Exp1_CGTGTCTGTTCCGTCT 7.40819119058813 -4.11430171398765 sc_H2
sc_H2.HEP.Exp1_CTCTACGGTCACAAGG 4.24588774286474 1.0467347774064 sc_H2
sc_H2.HEP.Exp1_CTGCGGAAGATGTGGC 5.91349838815893 -0.402505847498235 sc_H2
sc_H2.HEP.Exp1_GAAATGAAGCTGATAA 4.83915232263769 0.705440607980433 sc_H2
sc_H2.HEP.Exp1_GATCAGTCACACAGAG 7.2517828806516 -4.11570742993003 sc_H2
sc_H2.HEP.Exp1_GCGCAACAGCGCTCCA 4.68456123911108 -0.266017961188611 sc_H2
sc_H2.HEP.Exp1_GGACGTCCACACCGAC 4.9617061480161 0.666840699628535 sc_H2
sc_H2.HEP.Exp1_GGCGACTGTGTGACCC 6.76943777643407 -2.20463255314475 sc_H2
sc_H2.HEP.Exp1_TCAGGATTCTTTACGT 7.34291313730443 -4.14829781918174 sc_H2
sc_H2.HEP.Exp1_TGAGAGGGTACCGGCT 7.33695410333837 -0.96116319565421 sc_H2
sc_H2.HEP.Exp1_TGCCCATTCTACCTGC 4.04761551462377 0.909437206700984 sc_H2
sc_H2.HEP.Exp1_TTTCCTCCATTGGCGC 7.95155094705785 -4.17896178631431 sc_H2
sc_H2.HEP.Exp1_ACAGCCGCAAGTCTAC 6.22608851038183 -0.891205581709203 sc_H2
sc_H2.HEP.Exp1_ACGAGCCCAGCTCGAC 5.48228071771825 1.89857431979531 sc_H2
sc_H2.HEP.Exp1_AGACGTTAGAGATGAG 5.53008411966527 1.78166457743997 sc_H2
sc_H2.HEP.Exp1_AGGCCACGTGTTGGGA 5.24716662012304 0.655549374536219 sc_H2
sc_H2.HEP.Exp1_AGGCCGTCATCTATGG 5.51533697687353 0.61185732217187 sc_H2
sc_H2.HEP.Exp1_ATAAGAGCAGTTCCCT 5.22103069864477 1.22439214320535 sc_H2
sc_H2.HEP.Exp1_CACACTCAGACCGGAT 4.78613279901708 1.07324513526315 sc_H2
sc_H2.HEP.Exp1_CAGAATCAGCGGCTTC 5.83683203302587 0.501740125135127 sc_H2
sc_H2.HEP.Exp1_CAGAATCGTGCCTTGG 5.40901754938329 1.11897811026925 sc_H2
sc_H2.HEP.Exp1_CAGCCGATCTCGCATC 5.25861357294286 1.10509142012948 sc_H2
sc_H2.HEP.Exp1_CATATGGGTACGACCC 5.1925115450498 1.18755325408334 sc_H2
sc_H2.HEP.Exp1_CATTCGCCATCACGTA 5.50239895426 -0.234983640595731 sc_H2
sc_H2.HEP.Exp1_CCACGGATCTTGAGAC 5.95575235925878 0.896402862981501 sc_H2
sc_H2.HEP.Exp1_CCCAATCCAAACCTAC 4.86623524271215 1.63038512797708 sc_H2
sc_H2.HEP.Exp1_CCCAATCGTAGCTTGT 5.12780569635595 1.35693356128091 sc_H2
sc_H2.HEP.Exp1_CCGGGATAGTTAACGA 5.41391609750951 1.68226286502236 sc_H2
sc_H2.HEP.Exp1_CCGTGGACAGACTCGC 4.65881680093969 1.46582469077462 sc_H2
sc_H2.HEP.Exp1_CGATTGACACCTCGTT 4.81362818323339 0.600900736764613 sc_H2
sc_H2.HEP.Exp1_CGTCTACGTCTCGTTC 5.64068840585912 -0.181720691605863 sc_H2
sc_H2.HEP.Exp1_CTCGGGAAGGATCGCA 6.09796093546117 -0.0502602058587789 sc_H2
sc_H2.HEP.Exp1_CTCGGGACAGGGATTG 5.7514338358518 1.94294199080819 sc_H2
sc_H2.HEP.Exp1_CTCTGGTAGGGCTTCC 4.9530129297849 1.16663488479013 sc_H2
sc_H2.HEP.Exp1_CTGAAGTGTAGCTTGT 5.35821579538549 0.471328404859248 sc_H2
sc_H2.HEP.Exp1_GAAACTCTCAGTCCCT 4.9646792276975 1.05100545020455 sc_H2
sc_H2.HEP.Exp1_GAATGAATCGGCGCAT 5.51493691049779 -0.599562498613653 sc_H2
sc_H2.HEP.Exp1_GACACGCTCCTTAATC 4.80767153345312 0.920638290361109 sc_H2
sc_H2.HEP.Exp1_GACCTGGCAGCCAGAA 5.07804058634008 1.15737828345651 sc_H2
sc_H2.HEP.Exp1_GACGTGCCACACGCTG 6.23930452905859 0.653286543801966 sc_H2
sc_H2.HEP.Exp1_GCAATCAGTGCCTGTG 5.57024572931493 1.66754075618142 sc_H2
sc_H2.HEP.Exp1_GCACATATCCTTTACA 6.25697134577001 0.101284843996707 sc_H2
sc_H2.HEP.Exp1_GCATACACAGGCGATA 5.62392233453954 -0.667317661329564 sc_H2
sc_H2.HEP.Exp1_GCTGGGTTCACCGGGT 5.09867094598974 -0.0608005336145133 sc_H2
sc_H2.HEP.Exp1_GGACAAGTCCCTTGTG 6.40503452860082 1.60624286265725 sc_H2
sc_H2.HEP.Exp1_GGACAGAGTAGCGTGA 4.73537920557226 2.97181626887673 sc_H2
sc_H2.HEP.Exp1_GGGTCTGAGAGAACAG 5.99530886255468 -0.732017728372869 sc_H2
sc_H2.HEP.Exp1_GTGCAGCTCACCAGGC 4.95822952829565 0.0994140479123026 sc_H2
sc_H2.HEP.Exp1_TACGGATGTACGCACC 4.61215065561498 1.84181937308663 sc_H2
sc_H2.HEP.Exp1_TACTCGCAGTGTGGCA 4.32559631906713 0.521599856332484 sc_H2
sc_H2.HEP.Exp1_TAGCCGGAGTCCGGTC 4.86633585535253 2.13346978755349 sc_H2
sc_H2.HEP.Exp1_TGCCAAAAGTGTTGAA 5.36555193506444 0.602472034410182 sc_H2
sc_H2.HEP.Exp1_TGGTTAGAGGAGTCTG 5.83464764200414 0.0482218462383181 sc_H2
sc_H2.HEP.Exp1_TGTTCCGAGGAGTTTA 5.50330017648901 0.448976394847575 sc_H2
sc_H2.HEP.Exp1_TTGACTTTCATCACCC 4.60806797586645 0.953869667962733 sc_H2
sc_H2.HEP.Exp1_TTGCCGTGTCTCCATC 5.86708019815649 -0.471708658024129 sc_H2
sc_H2.HEP.Exp1_TTGGCAACAAAGCAAT 5.38660048090185 1.942692008928 sc_H2
sc_H2.HEP.Exp1_TTTCCTCAGAAGCCCA 5.19255446039403 0.546233561948481 sc_H2
sc_H2.HEP.Exp1_TTTGCGCAGAATTGTG 4.94760416589941 1.9188723239457 sc_H2
sc_H2.HEP.Exp1_ACAGCTAAGTTGAGAT -7.308805002344 1.10692140193338 sc_H2
sc_H2.HEP.Exp1_ACGTCAACATTAACCG -7.24393369115626 1.1846639785325 sc_H2
sc_H2.HEP.Exp1_AGGGATGTCAGCACAT -9.97287036336695 -2.61816481022483 sc_H2
sc_H2.HEP.Exp1_AGTGTCATCTGCCCTA -7.36044026769434 -0.414351018949804 sc_H2
sc_H2.HEP.Exp1_ATCATCTAGAAGGTGA -10.5844226018313 -1.93897453217154 sc_H2
sc_H2.HEP.Exp1_ATGGGAGGTACTTCTT -10.0313906804446 -2.5187542763198 sc_H2
sc_H2.HEP.Exp1_CAAGATCAGGGATCTG 3.93568323694433 8.91293331714028 sc_H2
sc_H2.HEP.Exp1_CGAGCACAGCGATCCC 1.99472330652441 8.40476509662026 sc_H2
sc_H2.HEP.Exp1_CTAATGGAGAAGGCCT -10.0477967397097 1.40558072657937 sc_H2
sc_H2.HEP.Exp1_CTCTGGTTCGTACGGC -6.97784997381007 1.46700653167123 sc_H2
sc_H2.HEP.Exp1_GCACTCTAGGAGTACC -9.9987692967776 -2.61245706944114 sc_H2
sc_H2.HEP.Exp1_GTACTTTAGAGGGCTT 5.05998514734472 -3.66414717106467 sc_H2
sc_H2.HEP.Exp1_TACTCGCAGTACGTAA -6.71216012395655 1.66663774581307 sc_H2
sc_H2.HEP.Exp1_TCTCTAACACGGCCAT -6.92612935460841 1.50404187770242 sc_H2
sc_H2.HEP.Exp1_TGTCCCAAGCTGTTCA -7.3493175641421 1.00484773249978 sc_H2
sc_H2.HEP.Exp1_TTTACTGAGATCCTGT -7.34706880010401 1.04328080745095 sc_H2
sc_H2.HEP.Exp1_ACATCAGCACATGACT 5.96495674692358 -1.02233377365714 sc_H2
sc_H2.HEP.Exp1_AGGCCACGTCCGTCAG 5.44344042383398 0.0480842042123705 sc_H2
sc_H2.HEP.Exp1_ATCGAGTAGATGTTAG 5.60497521005834 -1.6272086229766 sc_H2
sc_H2.HEP.Exp1_ATCGAGTCAGGTGGAT 5.5640649660703 -0.502854469105062 sc_H2
sc_H2.HEP.Exp1_CATGACATCAGTTCGA 6.13005922876562 -2.5960190620864 sc_H2
sc_H2.HEP.Exp1_CATGGCGGTCTACCTC 5.68854616724218 -2.20821336178428 sc_H2
sc_H2.HEP.Exp1_CTAGAGTCAGCTGTAT 6.02498863779272 -4.15861895947104 sc_H2
sc_H2.HEP.Exp1_CTCGGGAGTAGGAGTC 5.42584322534765 -1.39549342064506 sc_H2
sc_H2.HEP.Exp1_GACCTGGTCTATCCTA 5.50829933725561 -1.36673549084311 sc_H2
sc_H2.HEP.Exp1_GCATGATAGACCCACC 5.47604654871191 -1.29928425221091 sc_H2
sc_H2.HEP.Exp1_GGAATAACACATAACC 5.79439257227148 -1.47630480198508 sc_H2
sc_H2.HEP.Exp1_TCACAAGAGAATGTGT 7.10973356806005 -4.43531564144736 sc_H2
sc_H2.HEP.Exp1_TCAGGATGTTTGGCGC 4.915729032385 0.226498034909907 sc_H2
sc_H2.HEP.Exp1_TCTTCGGCACACATGT 5.44551561914648 -0.976519974752721 sc_H2
sc_H2.HEP.Exp1_ACATGGTTCGATGAGG 4.68440817438329 3.26880809398049 sc_H2
sc_H2.HEP.Exp1_ACCGTAAGTACTCTCC 4.27787779413427 1.98335000605935 sc_H2
sc_H2.HEP.Exp1_ACGCAGCGTCTGCCAG 4.42150066934789 1.59042116732949 sc_H2
sc_H2.HEP.Exp1_AGAGTGGGTAGCACGA 4.67155264459814 -0.201716082974729 sc_H2
sc_H2.HEP.Exp1_AGCAGCCTCCACGCAG 6.0808319910642 -2.04926684765464 sc_H2
sc_H2.HEP.Exp1_AGCCTAACAGGGTATG 4.23129461847509 1.59681340785379 sc_H2
sc_H2.HEP.Exp1_AGCGGTCGTTGTCGCG 7.01668213449682 -1.31202093033439 sc_H2
sc_H2.HEP.Exp1_AGCTCTCGTCGTTGTA 3.71521924577917 0.121708539441767 sc_H2
sc_H2.HEP.Exp1_AGCTTGATCAAACCGT 5.25315617166723 1.57259949775094 sc_H2
sc_H2.HEP.Exp1_AGCTTGATCAGCACAT 3.5152973993894 0.216373411134425 sc_H2
sc_H2.HEP.Exp1_ATAACGCCAAAGAATC 4.07240627847875 3.19954821200723 sc_H2
sc_H2.HEP.Exp1_ATAAGAGGTAAGTAGT 4.91038797937597 3.00950428576821 sc_H2
sc_H2.HEP.Exp1_CAACTAGCAGGCAGTA 3.99941538416112 1.57215365500802 sc_H2
sc_H2.HEP.Exp1_CACAAACCAGCGTCCA 7.72290180765356 -3.20019582180625 sc_H2
sc_H2.HEP.Exp1_CAGTAACCACCACGTG 7.23024176202978 3.43055650325173 sc_H2
sc_H2.HEP.Exp1_CATATGGAGGCTATCT 4.0034885271665 2.87529226870889 sc_H2
sc_H2.HEP.Exp1_CCACTACAGCTAGGCA 3.6110849245664 -0.863884719892797 sc_H2
sc_H2.HEP.Exp1_CCATTCGGTAAATGAC 3.91000460230077 2.77966114611978 sc_H2
sc_H2.HEP.Exp1_CCGGTAGCATTGGCGC 4.76027010523046 0.649238911584559 sc_H2
sc_H2.HEP.Exp1_CCTACCAAGTACACCT 4.07955931268896 2.55019828410501 sc_H2
sc_H2.HEP.Exp1_CCTAGCTTCTCGGACG 3.98807858072484 1.78433200450296 sc_H2
sc_H2.HEP.Exp1_CGCTTCAAGGCAGTCA 4.80714653574193 2.32041784854287 sc_H2
sc_H2.HEP.Exp1_CGTTGGGGTCTGCGGT 4.18459652506078 -0.156269694551286 sc_H2
sc_H2.HEP.Exp1_CTACCCAAGAGTAATC 4.1326217516538 1.9012669000184 sc_H2
sc_H2.HEP.Exp1_CTACGTCAGGACATTA 4.24236153207983 2.54175182910317 sc_H2
sc_H2.HEP.Exp1_CTCGAAATCAAACCGT 6.06402586542333 7.9265160235917 sc_H2
sc_H2.HEP.Exp1_CTGAAGTAGGATGGAA 4.34759186350072 2.10998579593057 sc_H2
sc_H2.HEP.Exp1_GAAACTCAGTTGAGTA 3.68450401865209 1.46329924197549 sc_H2
sc_H2.HEP.Exp1_GATCGATCACTTCTGC 3.85799740396703 -0.207407000347432 sc_H2
sc_H2.HEP.Exp1_GCGCAACAGGCGCTCT 4.75977896295751 0.950947133020106 sc_H2
sc_H2.HEP.Exp1_GCTTCCATCCTCTAGC 4.36920403085912 2.76051899524087 sc_H2
sc_H2.HEP.Exp1_GGATTACGTTGGACCC 4.60349606119359 2.79050203891152 sc_H2
sc_H2.HEP.Exp1_GGCCGATCATAGACTC 3.92000626169408 1.09706696601266 sc_H2
sc_H2.HEP.Exp1_GGCGTGTTCCGCAGTG 4.577754007208 2.51069447131509 sc_H2
sc_H2.HEP.Exp1_GGTGCGTAGATGCCAG 5.05884741388525 2.38211104007119 sc_H2
sc_H2.HEP.Exp1_GTAGTCATCCATTCTA 4.4502224787351 2.71580931277627 sc_H2
sc_H2.HEP.Exp1_GTGCTTCAGCGTCTAT 4.1157007082578 2.32299157710427 sc_H2
sc_H2.HEP.Exp1_TACTTGTCATTGGGCC 4.16824482523168 3.00224253268594 sc_H2
sc_H2.HEP.Exp1_TCAGATGGTACATGTC 4.60191391550268 2.3978249702012 sc_H2
sc_H2.HEP.Exp1_TCTATTGAGTACACCT 3.44215200983251 -0.0899576608682245 sc_H2
sc_H2.HEP.Exp1_TGAGAGGAGGGATGGG 5.04142283045019 2.8455047282731 sc_H2
sc_H2.HEP.Exp1_TGCGGGTCAAGTCTAC 5.32018850885595 2.77953168483132 sc_H2
sc_H2.HEP.Exp1_TGGTTCCCAAGCCATT 3.8198251589414 2.73912235827798 sc_H2
sc_H2.HEP.Exp1_TGTATTCTCTTGTATC 7.63330219827856 0.970634427980128 sc_H2
sc_H2.HEP.Exp1_TTAGTTCAGAATCTCC 4.26252745233739 2.90134140582437 sc_H2
sc_H2.HEP.Exp1_TTCTTAGTCTTGACGA 4.59495161615575 2.73757120700234 sc_H2
sc_H2.HEP.Exp1_TTGCCGTTCTTTAGGG 3.88045166574682 2.54364677996987 sc_H2
sc_H2.HEP.Exp1_TTGCGTCGTAAGGGCT 4.84925936304296 3.26715323062295 sc_H2
sc_H2.HEP.Exp1_TTTGTCAAGCCAACAG 3.7888820036527 2.55152412982339 sc_H2
sc_H2.HEP.Exp1_ACATGGTTCTCTTATG 3.3318085535642 -3.65606788067466 sc_H2
sc_H2.HEP.Exp1_ACCTTTAAGTATCGAA 3.58925889574254 -3.31456855206138 sc_H2
sc_H2.HEP.Exp1_ACGGCCAAGATCGATA 3.47074602686132 -3.93206361202842 sc_H2
sc_H2.HEP.Exp1_AGCAGCCAGGCCCTCA 3.28989838205541 -4.62545064358359 sc_H2
sc_H2.HEP.Exp1_AGGCCGTTCTGACCTC 3.35698364816869 -4.2931900349105 sc_H2
sc_H2.HEP.Exp1_ATTATCCAGATCGATA 3.35067604623998 -3.08147886662131 sc_H2
sc_H2.HEP.Exp1_CAGCATAAGTGAAGTT 3.26039408289159 -2.5107193317855 sc_H2
sc_H2.HEP.Exp1_CCTTCGATCATTTGGG 3.1236262186643 -4.09171536831504 sc_H2
sc_H2.HEP.Exp1_CGCGGTATCAGTTTGG 3.45209311090673 -3.51272848515159 sc_H2
sc_H2.HEP.Exp1_CGTTAGACACGGCCAT 3.80949829660619 -3.86275628475791 sc_H2
sc_H2.HEP.Exp1_CTGCTGTAGTCAAGGC 3.39851640306676 -3.89241293339377 sc_H2
sc_H2.HEP.Exp1_GATCGATCAATGGAGC 3.49204324327672 -3.9303799000228 sc_H2
sc_H2.HEP.Exp1_GCAAACTTCTCTGTCG 3.37261389337743 -4.55997661022788 sc_H2
sc_H2.HEP.Exp1_GCACATACATCGACGC 3.39103506647314 -4.45173457531577 sc_H2
sc_H2.HEP.Exp1_GCGGGTTAGCTGGAAC 3.65389202676977 -3.8910048332656 sc_H2
sc_H2.HEP.Exp1_GCTCCTAAGATGTGTA 3.59002207361425 -3.61715582279807 sc_H2
sc_H2.HEP.Exp1_GCTCTGTGTGCGATAG 4.13461636148656 -3.38853958515769 sc_H2
sc_H2.HEP.Exp1_GCTGCTTAGCCTATGT 3.33973215662206 -3.18168428806907 sc_H2
sc_H2.HEP.Exp1_GTGTGCGTCGGTTCGG 3.76492308222021 -3.46992948917991 sc_H2
sc_H2.HEP.Exp1_GTTAAGCCACTATCTT 3.37592862688268 -4.36600068478232 sc_H2
sc_H2.HEP.Exp1_TACTTACTCCAGAGGA 3.78036354623998 -3.54240229992515 sc_H2
sc_H2.HEP.Exp1_TCAATCTTCACTCTTA 3.29161785684789 -3.92883542446738 sc_H2
sc_H2.HEP.Exp1_TCAGGATCACAACTGT 3.23502992235387 -3.07599142460471 sc_H2
sc_H2.HEP.Exp1_TCTTTCCCAGTCGATT 3.26633046709264 -4.55138448147422 sc_H2
sc_H2.HEP.Exp1_TTAGGACAGGTAGCCA 3.4276976450559 -4.70942738918906 sc_H2
sc_H2.HEP.Exp1_TTCTACACACCTTGTC 3.29245256029333 -2.65679005055076 sc_H2
sc_H2.HEP.Exp1_TTTATGCAGAAAGTGG 3.96416805826391 -2.3994391289199 sc_H2
sc_H2.HEP.Exp1_TTTGTCACATTAACCG 4.45737932764257 -3.22487715153342 sc_H2
sc_H2.HEP.Exp1_ACGGGCTAGTGTCCCG 3.38253925882543 -3.44494822888022 sc_H2
sc_H2.HEP.Exp1_ACGGGCTCAAGGTGTG 4.46892689310277 -4.77995398907309 sc_H2
sc_H2.HEP.Exp1_AGAATAGTCTCGGACG 3.74821351610387 -4.3701672878707 sc_H2
sc_H2.HEP.Exp1_AGTAGTCGTAAACACA 4.92512177072729 -4.77408793835288 sc_H2
sc_H2.HEP.Exp1_CATCAAGTCACTTACT 4.20111082636083 -4.80247167019492 sc_H2
sc_H2.HEP.Exp1_CATTATCAGGTCATCT 4.47789429269994 -4.99238446621543 sc_H2
sc_H2.HEP.Exp1_CCTAAAGCAGCCACCA 4.52465723596776 -5.0051393833602 sc_H2
sc_H2.HEP.Exp1_CCTACCATCGCGTTTC 4.43479488931859 -4.39894727139121 sc_H2
sc_H2.HEP.Exp1_CGAACATAGGAGTACC 4.3614191874143 -4.75521758465415 sc_H2
sc_H2.HEP.Exp1_CGTCCATTCGCCGTGA 5.15108202539648 -4.79850867657309 sc_H2
sc_H2.HEP.Exp1_CTACATTCAAGAGTCG 5.56054066263402 -4.63082030682212 sc_H2
sc_H2.HEP.Exp1_CTACCCAAGACTGTAA 4.00740049921239 -4.17146113781577 sc_H2
sc_H2.HEP.Exp1_CTAGAGTAGTCCGGTC 4.50974558435644 -5.11564258007651 sc_H2
sc_H2.HEP.Exp1_CTCGAGGTCAACACAC 4.36174868189062 -5.05906299023276 sc_H2
sc_H2.HEP.Exp1_CTGCGGACAAGCGCTC 3.93677090250219 -3.60844591526633 sc_H2
sc_H2.HEP.Exp1_GAAATGATCTCCAGGG 4.57704685770238 -4.02806833653098 sc_H2
sc_H2.HEP.Exp1_GACGTTAAGCGATCCC 4.55689667307104 -4.4393024769271 sc_H2
sc_H2.HEP.Exp1_GAGCAGATCGGACAAG 5.24971626840795 -4.71547988323813 sc_H2
sc_H2.HEP.Exp1_GATCAGTAGGGTGTTG 4.50614069544042 -4.01327780155784 sc_H2
sc_H2.HEP.Exp1_GCAAACTCAACTGCTA 4.44261454187597 -4.87197116284018 sc_H2
sc_H2.HEP.Exp1_GCACTCTAGGTAAACT 4.57691954218114 -4.82415345577842 sc_H2
sc_H2.HEP.Exp1_GCCTCTAAGATGTTAG 4.49328421198095 -4.82181075482016 sc_H2
sc_H2.HEP.Exp1_GGACATTCACCCTATC 5.25473354898656 -4.12330439953452 sc_H2
sc_H2.HEP.Exp1_GGATTACCATGCCACG 5.38110636316503 -4.20049718289023 sc_H2
sc_H2.HEP.Exp1_GGGTCTGCATGCTGGC 4.42407129846776 -5.02876952557212 sc_H2
sc_H2.HEP.Exp1_GTATCTTAGTGCAAGC 4.23336981378759 -4.94048884777671 sc_H2
sc_H2.HEP.Exp1_GTATCTTGTTAAGTAG 5.82363890253271 -4.36964419750815 sc_H2
sc_H2.HEP.Exp1_GTCAAGTCAGGGATTG 4.31233452402318 -4.5868478146041 sc_H2
sc_H2.HEP.Exp1_GTCTCGTCATTTCACT 4.78569840036596 -4.72511247067099 sc_H2
sc_H2.HEP.Exp1_TAGACCAGTCGCATAT 4.4028100832578 -4.87052157787925 sc_H2
sc_H2.HEP.Exp1_TAGCCGGTCATAACCG 4.01338575922216 -3.53379252819663 sc_H2
sc_H2.HEP.Exp1_TCAGATGTCACCGGGT 4.07651327692235 -4.6926188793624 sc_H2
sc_H2.HEP.Exp1_TCAGATGTCGGTGTCG 5.15413664423192 -4.63048699764853 sc_H2
sc_H2.HEP.Exp1_TCTGGAAGTCTAGCCG 4.42392157160009 -4.17240050701743 sc_H2
sc_H2.HEP.Exp1_TGTTCCGTCGTGACAT 4.46931599222387 -4.38608697323447 sc_H2
sc_H2.HEP.Exp1_TTGAACGGTCTGATCA 4.38729666315282 -4.80176738171225 sc_H2
sc_H2.HEP.Exp1_TTGCCGTCACAGGAGT 4.15261553369726 -4.84816792873984 sc_H2
sc_H2.HEP.Exp1_TTGGAACCATTCGACA 4.08624790750707 -3.21395758061057 sc_H2
sc_H2.HEP.Exp1_TTGGCAACACGTTGGC 4.19527481638158 -4.5748701420272 sc_H2
sc_H2.HEP.Exp1_TTTATGCGTTTGGCGC 4.25922630869115 -5.16673711208945 sc_H2
sc_H2.HEP.Exp1_AGCAGCCGTAAGGGCT 4.74660776697362 -1.52045586971885 sc_H2
sc_H2.HEP.Exp1_AGCGTATCAATCGGTT 4.61374710642065 -1.28838327793723 sc_H2
sc_H2.HEP.Exp1_AGCTTGACAGCGAACA 5.37761734567846 -2.51041606335288 sc_H2
sc_H2.HEP.Exp1_ATTTCTGAGCCGGTAA -4.64040090001856 -10.3526306477035 sc_H2
sc_H2.HEP.Exp1_CACAGTAGTAACGTTC 6.49364660822118 -4.76835778622275 sc_H2
sc_H2.HEP.Exp1_CAGGTGCAGTTGTCGT 0.950297103750357 -11.6747656193221 sc_H2
sc_H2.HEP.Exp1_CATCCACAGTGTACCT -2.66570497907435 -11.0223741856063 sc_H2
sc_H2.HEP.Exp1_CATTATCTCGGTGTTA -0.0677194357637075 -11.6006164875472 sc_H2
sc_H2.HEP.Exp1_CCAATCCAGATCGATA -3.77718521512782 -10.4795275059188 sc_H2
sc_H2.HEP.Exp1_CTAAGACCAAGAAAGG -5.04006863988673 -10.1668501224959 sc_H2
sc_H2.HEP.Exp1_CTACGTCCACGAAAGC 4.6221556528684 -1.49537280468589 sc_H2
sc_H2.HEP.Exp1_CTTACCGTCCATTCTA -4.38344193853175 -10.4891186085189 sc_H2
sc_H2.HEP.Exp1_GAAATGATCAACACTG -4.05463434613978 -9.98802092938071 sc_H2
sc_H2.HEP.Exp1_GACCTGGAGGCTCTTA -5.17956162847315 -10.1999903049911 sc_H2
sc_H2.HEP.Exp1_GCAAACTAGTGTCTCA 4.55321167551244 -1.2894708242858 sc_H2
sc_H2.HEP.Exp1_TAGAGCTTCCCAAGAT -4.78155757344996 -10.6157503452743 sc_H2
sc_H2.HEP.Exp1_TCTTTCCGTAGCTAAA 4.5653233393308 -1.45023730663901 sc_H2
sc_H2.HEP.Exp1_TGACGGCGTTGGTTTG 0.411001370775351 -11.6627521839583 sc_H2
sc_H3.HEP.Exp1_AAACCTGAGATAGGAG 5.97716425501073 -1.13216522602683 sc_H3
sc_H3.HEP.Exp1_AACGTTGGTACTTGAC 5.35942886911596 -2.75724557308799 sc_H3
sc_H3.HEP.Exp1_AACTCTTAGCTAAGAT 7.67319868646825 -0.939678582235631 sc_H3
sc_H3.HEP.Exp1_AAGACCTAGCCAGTAG 5.45585011087621 -1.79518237976676 sc_H3
sc_H3.HEP.Exp1_AAGACCTGTTACTGAC 5.23268936716283 -4.21789267925864 sc_H3
sc_H3.HEP.Exp1_AAGGTTCTCGCCATAA 5.71462582193578 -0.889126214071569 sc_H3
sc_H3.HEP.Exp1_ACAGCCGAGAATGTTG 6.29782866083349 -1.77274242310172 sc_H3
sc_H3.HEP.Exp1_ACGCCGAAGATCTGCT 6.52814911447729 -2.02753749756461 sc_H3
sc_H3.HEP.Exp1_ACTGAGTGTGGTAACG 6.42905853830541 3.36127659411782 sc_H3
sc_H3.HEP.Exp1_AGCGGTCCATTACCTT 6.30722378336156 0.00374880538934769 sc_H3
sc_H3.HEP.Exp1_AGCGTATAGCTGCGAA 5.70075605951513 -1.60406354336387 sc_H3
sc_H3.HEP.Exp1_AGGGATGTCACTTACT 7.17952393137182 -1.09975865749961 sc_H3
sc_H3.HEP.Exp1_AGGTCCGCATATGGTC 5.65361641489233 -2.11617592243796 sc_H3
sc_H3.HEP.Exp1_ATCTGCCGTAGTGAAT 5.2296209200498 -2.39764383701926 sc_H3
sc_H3.HEP.Exp1_ATGCGATTCTGTCAAG 3.95977066599096 -0.63538810877448 sc_H3
sc_H3.HEP.Exp1_ATTACTCTCGAATGCT 6.32164381586278 -0.849225911184606 sc_H3
sc_H3.HEP.Exp1_CAACCTCTCCCAAGTA 5.52116964899267 -2.81547883419639 sc_H3
sc_H3.HEP.Exp1_CAAGGCCAGTAGCCGA 4.3948550089475 -3.13327077297812 sc_H3
sc_H3.HEP.Exp1_CACATAGTCCTAGAAC 4.24478863321508 -0.643534812017736 sc_H3
sc_H3.HEP.Exp1_CAGCGACAGTCCTCCT 5.54616545282567 -4.13864568142539 sc_H3
sc_H3.HEP.Exp1_CAGCTGGTCGTTTAGG 5.15248678766454 -2.59813025860434 sc_H3
sc_H3.HEP.Exp1_CAGTAACCACATGACT 4.46261023126806 -2.00871697334891 sc_H3
sc_H3.HEP.Exp1_CATCGAAGTGCACTTA 7.50457094751562 1.04679342837686 sc_H3
sc_H3.HEP.Exp1_CCAGCGAAGACGCACA 6.27277372919286 -4.47212413220054 sc_H3
sc_H3.HEP.Exp1_CCTAAAGCAGTCAGCC 5.22880886636938 -3.31778100399619 sc_H3
sc_H3.HEP.Exp1_CGAACATAGGGCTTGA 5.0948233469602 -2.42211368946677 sc_H3
sc_H3.HEP.Exp1_CGATCGGGTACGACCC 6.17814158045019 -2.92268708614951 sc_H3
sc_H3.HEP.Exp1_CTACGTCTCATTATCC 4.08759687982763 -0.644433232828435 sc_H3
sc_H3.HEP.Exp1_CTGAAGTAGGTAAACT 5.13718699060644 -1.64374581246024 sc_H3
sc_H3.HEP.Exp1_GAAGCAGAGTAGCCGA 4.98534964166845 -2.2946274605239 sc_H3
sc_H3.HEP.Exp1_GACACGCTCAACGGCC 4.20260809503759 -3.81098059086448 sc_H3
sc_H3.HEP.Exp1_GATCGTAGTGCACTTA 5.55801914774145 -0.418173882051763 sc_H3
sc_H3.HEP.Exp1_GATGAGGTCCGTCAAA 2.96868680559362 9.02592083545083 sc_H3
sc_H3.HEP.Exp1_GATTCAGTCAAGATCC 5.21485565744604 -2.23147872357017 sc_H3
sc_H3.HEP.Exp1_GCAAACTGTGGACGAT 7.5345787867185 -2.77386024860984 sc_H3
sc_H3.HEP.Exp1_GCAATCAGTAAACCTC 4.58451794229711 -2.70354607967978 sc_H3
sc_H3.HEP.Exp1_GCAGCCACACTGTCGG 4.50894640527929 -0.336840840860662 sc_H3
sc_H3.HEP.Exp1_GCATGATCAATACGCT 5.84403847299779 0.299978640989009 sc_H3
sc_H3.HEP.Exp1_GCATGATGTATATGGA 4.42374180399145 -1.19621005921012 sc_H3
sc_H3.HEP.Exp1_GCTGCAGTCCAGATCA 4.15874384485448 -2.98852136997825 sc_H3
sc_H3.HEP.Exp1_GCTGCTTTCTCAAGTG 5.77664183222021 -2.80952957539206 sc_H3
sc_H3.HEP.Exp1_GCTTCCAGTAGAAAGG 7.78752468668188 0.455785480455104 sc_H3
sc_H3.HEP.Exp1_GCTTGAACAGGGTATG 5.60345982156957 -1.62232199577933 sc_H3
sc_H3.HEP.Exp1_GGATGTTCAAACTGCT 5.06474875055517 -0.584302457853612 sc_H3
sc_H3.HEP.Exp1_GGATTACAGGATGGTC 6.17204950891698 -1.80875256924277 sc_H3
sc_H3.HEP.Exp1_GGCGACTCACTGTCGG 5.89388464533056 -3.60103634266501 sc_H3
sc_H3.HEP.Exp1_GGCGTGTAGTTCCACA 8.1884865625974 -1.28081432251578 sc_H3
sc_H3.HEP.Exp1_GGCTGGTAGCTAACTC 4.58648346506322 -2.71619799999839 sc_H3
sc_H3.HEP.Exp1_GGGACCTCAGGATCGA 5.38361834131444 -3.83020523457175 sc_H3
sc_H3.HEP.Exp1_GGGTCTGGTAGATTAG 5.21928404413427 -3.00903895763999 sc_H3
sc_H3.HEP.Exp1_GTACGTACATCGTCGG 5.06416033350194 -4.61502221493369 sc_H3
sc_H3.HEP.Exp1_GTCACGGAGGATGTAT 5.68681858621801 -3.50950268177634 sc_H3
sc_H3.HEP.Exp1_GTCATTTGTGTAATGA 6.39302776895727 -4.58562520413047 sc_H3
sc_H3.HEP.Exp1_GTGAAGGTCATCTGCC 5.55614231668676 -0.106894354208764 sc_H3
sc_H3.HEP.Exp1_GTGCTTCGTACCAGTT 5.40981863580907 -3.28010729221946 sc_H3
sc_H3.HEP.Exp1_GTGGGTCCACCACGTG 5.95482491098608 -3.81343177227622 sc_H3
sc_H3.HEP.Exp1_TACAGTGAGGCCCTTG 5.35819719873632 -4.20465854076987 sc_H3
sc_H3.HEP.Exp1_TACTTGTTCTTCGGTC 4.71730230890478 -2.78979805378562 sc_H3
sc_H3.HEP.Exp1_TAGAGCTTCTTGTACT 8.64086960397924 -3.38595488934165 sc_H3
sc_H3.HEP.Exp1_TAGTGGTGTTAAGACA 4.45713804804052 -1.9553848829711 sc_H3
sc_H3.HEP.Exp1_TATGCCCTCTTGTTTG 5.47636746011938 -0.812932046934423 sc_H3
sc_H3.HEP.Exp1_TCAGATGGTGGCCCTA 5.05141066156591 -3.78354409603721 sc_H3
sc_H3.HEP.Exp1_TCAGCTCGTCGTGGCT 7.10509823404516 -1.79128209023124 sc_H3
sc_H3.HEP.Exp1_TCATTACCAGTAAGAT 5.09290026270116 -3.29773810772544 sc_H3
sc_H3.HEP.Exp1_TCGGTAAGTATAGTAG 8.27774475656713 -0.656520756765661 sc_H3
sc_H3.HEP.Exp1_TGACTAGGTACAGACG 5.05108021341527 -4.1185975399459 sc_H3
sc_H3.HEP.Exp1_TGAGCATCACATCCGG 7.40510223947729 -2.34829190640098 sc_H3
sc_H3.HEP.Exp1_TGCCCTACAGCGATCC 7.37964962564672 -2.070247444197 sc_H3
sc_H3.HEP.Exp1_TGCCCTATCTACTATC 5.06941507898534 -2.63470366863852 sc_H3
sc_H3.HEP.Exp1_TGCGGGTGTGCTCTTC 7.18954561792577 -1.87269500164634 sc_H3
sc_H3.HEP.Exp1_TTAGGACCACAAGTAA 6.5931086405393 -2.63858774571067 sc_H3
sc_H3.HEP.Exp1_TTCGGTCGTACAGTTC 5.55185507379735 -4.07334664730674 sc_H3
sc_H3.HEP.Exp1_TTCTCCTCACGACTCG 5.02886150919164 -3.54358628658896 sc_H3
sc_H3.HEP.Exp1_TTGCCGTAGTATTGGA 7.5999822481748 -1.33515492348319 sc_H3
sc_H3.HEP.Exp1_TTGGAACCATCACAAC 5.54464768015111 -2.19708636669761 sc_H3
sc_H3.HEP.Exp1_TTTGGTTAGTGTCCAT 3.9776334627744 -1.59286442665702 sc_H3
sc_H3.HEP.Exp1_AACCATGGTCCTCCAT 3.96704815469945 0.111516905144396 sc_H3
sc_H3.HEP.Exp1_AACTCAGCATGCTGGC 7.47219561182226 -2.87736419109946 sc_H3
sc_H3.HEP.Exp1_AAGCCGCGTTAAGACA 8.13936089121068 -4.24315646557456 sc_H3
sc_H3.HEP.Exp1_AAGGCAGGTGGCCCTA 7.55684994302953 -3.35350635914451 sc_H3
sc_H3.HEP.Exp1_ACACCAAAGCTGATAA 8.54775856577123 -4.40217355160361 sc_H3
sc_H3.HEP.Exp1_ACAGCTAGTTGGTGGA 6.72699116312231 -4.29077819256431 sc_H3
sc_H3.HEP.Exp1_ACGATGTGTCAAAGCG 8.15963505350316 -3.18467596439963 sc_H3
sc_H3.HEP.Exp1_ACGGGCTAGATGCCAG 8.53537415109838 -3.82102278141623 sc_H3
sc_H3.HEP.Exp1_ACGGGTCGTATGAATG 8.79444073282445 -4.38813403515464 sc_H3
sc_H3.HEP.Exp1_ACTTGTTCAAGGTTCT 8.32378719888891 -4.59234145550376 sc_H3
sc_H3.HEP.Exp1_AGCGTATTCAGCACAT 6.8905768259641 -2.1255932178939 sc_H3
sc_H3.HEP.Exp1_ATGTGTGCAGGCAGTA 7.98877762399877 -3.22445205120688 sc_H3
sc_H3.HEP.Exp1_CAAGGCCAGATCGATA 8.15586994730199 -5.15249637035972 sc_H3
sc_H3.HEP.Exp1_CAAGGCCAGGAATGGA 8.51421211801732 -3.80573895840293 sc_H3
sc_H3.HEP.Exp1_CACACAAGTCTTCAAG 8.11829517923559 -3.52530363468772 sc_H3
sc_H3.HEP.Exp1_CAGAATCGTGACGCCT 8.44003437601293 -4.23700049786216 sc_H3
sc_H3.HEP.Exp1_CAGCATATCAATAAGG 6.35481260858739 -4.12951615719443 sc_H3
sc_H3.HEP.Exp1_CAGCCGAAGTCGTTTG 8.081819997656 -3.37357142834311 sc_H3
sc_H3.HEP.Exp1_CAGCCGATCATGCAAC 8.4207339151975 -3.48943141369468 sc_H3
sc_H3.HEP.Exp1_CAGCTAATCCCATTAT 7.76284550272192 -3.20491650967246 sc_H3
sc_H3.HEP.Exp1_CAGTCCTAGGTAGCTG 7.11744402490819 -3.08011129765159 sc_H3
sc_H3.HEP.Exp1_CAGTCCTGTATTACCG 8.85110424600805 -4.46265700726157 sc_H3
sc_H3.HEP.Exp1_CATATGGAGGACTGGT 8.30603550516332 -4.69843629269248 sc_H3
sc_H3.HEP.Exp1_CATTATCAGATGGGTC 7.98924683176244 -3.42345574764853 sc_H3
sc_H3.HEP.Exp1_CCAGCGACATGTCTCC 8.71702049814428 -3.98725155262595 sc_H3
sc_H3.HEP.Exp1_CCAGCGATCACGAAGG 6.41109465204442 -4.12079194454795 sc_H3
sc_H3.HEP.Exp1_CCATTCGAGTGACATA 8.43228767954076 -4.02839425472861 sc_H3
sc_H3.HEP.Exp1_CCGGGATTCACGATGT 6.28215931497777 -4.2163815823043 sc_H3
sc_H3.HEP.Exp1_CCTCAGTTCAGGCGAA 6.89926575266088 -3.75666979221946 sc_H3
sc_H3.HEP.Exp1_CGAGCCATCGACGGAA 7.81396244608129 -4.29229882626182 sc_H3
sc_H3.HEP.Exp1_CGGACTGTCAAGGCTT 8.52745770059789 -4.14446643261557 sc_H3
sc_H3.HEP.Exp1_CGTAGGCAGTCACGCC 8.13188217722143 -4.24742654232627 sc_H3
sc_H3.HEP.Exp1_CGTAGGCTCTTCTGGC 8.73007534586156 -4.45095971493369 sc_H3
sc_H3.HEP.Exp1_CGTCAGGCAGCTCCGA 8.48393677316869 -4.28266051678306 sc_H3
sc_H3.HEP.Exp1_CTCATTAAGTGTCCAT 7.97802780710424 -3.47605541615134 sc_H3
sc_H3.HEP.Exp1_CTCGGGATCGCCATAA 6.87352226816381 -3.99257424740439 sc_H3
sc_H3.HEP.Exp1_CTCGTCAAGCAAATCA 8.32155750833715 -3.89151671795493 sc_H3
sc_H3.HEP.Exp1_CTGAAACCACATAACC 7.46211718164648 -4.55816415218955 sc_H3
sc_H3.HEP.Exp1_CTGGTCTAGCTAAGAT 7.81945179544652 -3.74482468037253 sc_H3
sc_H3.HEP.Exp1_CTGGTCTGTTGGAGGT 7.01644371591772 0.574069586709681 sc_H3
sc_H3.HEP.Exp1_CTTAACTAGAACAACT 7.57674835764135 -3.75139525799399 sc_H3
sc_H3.HEP.Exp1_CTTAGGATCCCAGGTG 7.93193195902074 -2.88514235882407 sc_H3
sc_H3.HEP.Exp1_GAATAAGCAGCTGTGC 6.68048428140844 -3.96326807407981 sc_H3
sc_H3.HEP.Exp1_GAATGAAAGAAGAAGC 7.72667549692358 -2.96286800770408 sc_H3
sc_H3.HEP.Exp1_GACAGAGCACCCATTC 7.15671967111791 -4.413185152098 sc_H3
sc_H3.HEP.Exp1_GACGCGTTCATCATTC 8.28734539591039 -3.75201490788108 sc_H3
sc_H3.HEP.Exp1_GACGTGCTCCAGTAGT 7.53292845331396 -4.70479300884849 sc_H3
sc_H3.HEP.Exp1_GATCGATTCTGAAAGA 7.18722723566259 -3.0087650146926 sc_H3
sc_H3.HEP.Exp1_GATGAGGGTCAAAGAT 7.2504629953977 -4.05242923168784 sc_H3
sc_H3.HEP.Exp1_GATTCAGCATACGCCG 7.28347681604589 -0.127645152493772 sc_H3
sc_H3.HEP.Exp1_GCAAACTGTACAGTTC 8.17149971567357 -4.79569581417685 sc_H3
sc_H3.HEP.Exp1_GCAATCATCCACGCAG 7.64266155801977 -3.72059896855002 sc_H3
sc_H3.HEP.Exp1_GCAGTTAAGAGCAATT 8.44891022287572 -4.25975469021445 sc_H3
sc_H3.HEP.Exp1_GCGACCAGTGACTACT 8.59065674387182 -3.57377103237754 sc_H3
sc_H3.HEP.Exp1_GCTGCGAAGTGACATA 8.53020142160619 -2.93318608669883 sc_H3
sc_H3.HEP.Exp1_GCTGCTTTCTTAACCT 8.4823269709226 -4.3385420170272 sc_H3
sc_H3.HEP.Exp1_GGATGTTCAAGCTGTT 7.91894386850561 -3.48479464916831 sc_H3
sc_H3.HEP.Exp1_GGGCATCAGACCACGA 6.98550222955907 -3.2386827793563 sc_H3
sc_H3.HEP.Exp1_GGTGCGTTCTCTTATG 6.78326510034765 -2.07337859539634 sc_H3
sc_H3.HEP.Exp1_GTACTTTAGTATTGGA 7.64175556741918 -3.93764499096518 sc_H3
sc_H3.HEP.Exp1_GTGAAGGAGCTAAGAT 7.03893660150732 -3.99989488987571 sc_H3
sc_H3.HEP.Exp1_GTGTGCGAGATCCGAG 6.70312403284276 -3.82333973316794 sc_H3
sc_H3.HEP.Exp1_GTTCTCGAGCCCAACC 8.06514404855932 -3.79893282322532 sc_H3
sc_H3.HEP.Exp1_TACGGATAGTAAGTAC 7.6455087526914 -3.82692340283042 sc_H3
sc_H3.HEP.Exp1_TAGAGCTCAGTGACAG 8.67388104044164 -4.33518460659629 sc_H3
sc_H3.HEP.Exp1_TAGGCATAGAACAACT 7.18638132654394 -3.75633338360434 sc_H3
sc_H3.HEP.Exp1_TCAACGAAGGAGCGTT 8.11504028879369 -3.80017903713828 sc_H3
sc_H3.HEP.Exp1_TCAGCTCGTATCTGCA 8.03533886514867 -4.98491099743491 sc_H3
sc_H3.HEP.Exp1_TCCACACCATCACAAC 4.83846472345556 -2.61462977795249 sc_H3
sc_H3.HEP.Exp1_TCGAGGCCAGCCTTTC 8.18119953714574 -5.00161174206382 sc_H3
sc_H3.HEP.Exp1_TCGCGTTAGGTGCTAG 8.86991833292211 -4.02482870487815 sc_H3
sc_H3.HEP.Exp1_TGACGGCTCAGTTGAC 7.928499685156 -5.25808576016074 sc_H3
sc_H3.HEP.Exp1_TGCCAAATCGGTTAAC 8.17150066934789 -3.43793395428306 sc_H3
sc_H3.HEP.Exp1_TGTCCCACAGGTCCAC 6.61742828928197 -3.96852925686484 sc_H3
sc_H3.HEP.Exp1_TGTCCCAGTAAGCACG 6.96167372308935 -3.98299387364036 sc_H3
sc_H3.HEP.Exp1_TTAGTTCGTAACGCGA 8.62464665018285 -3.29665974049216 sc_H3
sc_H3.HEP.Exp1_TTCGGTCAGCTCCTCT 8.88520191751684 -3.84374836353904 sc_H3
sc_H3.HEP.Exp1_TTCTCCTAGGAATCGC 8.2598395212766 -3.60834887890464 sc_H3
sc_H3.HEP.Exp1_TTGCCGTAGATGTGGC 6.91379164301122 -4.57705214886313 sc_H3
sc_H3.HEP.Exp1_AAACCTGAGCTATGCT 6.91888426386083 -4.09089759258872 sc_H3
sc_H3.HEP.Exp1_AAATGCCTCATCGCTC 7.57505415521825 -3.63166526226645 sc_H3
sc_H3.HEP.Exp1_AACTCTTGTTCCATGA 7.90846584879125 -3.45408872036582 sc_H3
sc_H3.HEP.Exp1_AGTGTCAAGATACACA 7.5941490992185 -4.39391425518638 sc_H3
sc_H3.HEP.Exp1_ATCACGAAGCTGCCCA 7.56933163248266 -4.52225926785117 sc_H3
sc_H3.HEP.Exp1_ATTGGTGGTAAGTTCC 7.94743679605688 -4.12255862621909 sc_H3
sc_H3.HEP.Exp1_CAAGATCCAGGTCCAC 6.67439936243261 -4.23163274197226 sc_H3
sc_H3.HEP.Exp1_CACAAACGTCGGCACT 7.47343872629369 -2.77586439518577 sc_H3
sc_H3.HEP.Exp1_CACACAAAGTGCTGCC 7.82519959055151 -2.46192601589805 sc_H3
sc_H3.HEP.Exp1_CACATTTGTTCTGGTA 7.7271213396665 -3.57318809895163 sc_H3
sc_H3.HEP.Exp1_CACTCCAAGTCCGTAT 6.76337336145605 -0.526767018123922 sc_H3
sc_H3.HEP.Exp1_CAGAATCAGTATGACA 7.45070646845067 -4.42509463696128 sc_H3
sc_H3.HEP.Exp1_CAGCAGCCATTGGTAC 8.37710522257055 -4.69873145489341 sc_H3
sc_H3.HEP.Exp1_CAGCTAAAGTCTTGCA 7.6872248514768 -3.66861728100425 sc_H3
sc_H3.HEP.Exp1_CCATTCGCAGAAGCAC 6.14787720285619 -3.89734128384238 sc_H3
sc_H3.HEP.Exp1_CCGGTAGCAGTCAGAG 8.10511635385717 -4.72576573757773 sc_H3
sc_H3.HEP.Exp1_CGAATGTGTCTTGTCC 7.31979845606054 -3.07421329884177 sc_H3
sc_H3.HEP.Exp1_CGATGTATCCAGAAGG 7.62286423288549 -5.11770680813437 sc_H3
sc_H3.HEP.Exp1_CGCTTCAAGCTTATCG 8.73014210306371 -4.4069948521102 sc_H3
sc_H3.HEP.Exp1_CGTAGGCCACTTAAGC 7.7945656641599 -2.73385718731528 sc_H3
sc_H3.HEP.Exp1_CGTAGGCTCCACGACG 6.26906250559057 -3.11203173069602 sc_H3
sc_H3.HEP.Exp1_CTAAGACGTAGCCTAT 8.5637945994016 -4.69911244778281 sc_H3
sc_H3.HEP.Exp1_CTCTACGCACGGTAAG 7.50655554376806 -4.62781623272544 sc_H3
sc_H3.HEP.Exp1_GACTACACAGGGTACA 8.21824120126928 -3.92064574627524 sc_H3
sc_H3.HEP.Exp1_GCCAAATAGGCGACAT 7.5572724207517 -3.52993706135398 sc_H3
sc_H3.HEP.Exp1_GCGAGAAGTAACGTTC 8.04688786112035 -4.0934887257064 sc_H3
sc_H3.HEP.Exp1_GGAATAATCGAGAGCA 6.81496475778783 0.140709531620684 sc_H3
sc_H3.HEP.Exp1_GGACATTTCGAGCCCA 8.08493851267064 -4.53974965481406 sc_H3
sc_H3.HEP.Exp1_GGAGCAAGTCAAAGCG 8.32778404794897 -4.90074065594321 sc_H3
sc_H3.HEP.Exp1_GGCCGATGTGGTAACG 7.66790865503515 -3.00571516422873 sc_H3
sc_H3.HEP.Exp1_GTCACAACAGACACTT 6.46778296076025 -1.83228519825583 sc_H3
sc_H3.HEP.Exp1_GTCTTCGCATACGCTA 8.36039970957006 -4.29175618557578 sc_H3
sc_H3.HEP.Exp1_TACCTTACAGTAAGAT 7.33780668817724 -4.11534408001548 sc_H3
sc_H3.HEP.Exp1_TACGGGCAGAGACGAA 7.43984936319555 -3.82034638790732 sc_H3
sc_H3.HEP.Exp1_TCACGAACATGGGAAC 8.77944706522191 -3.66390636829978 sc_H3
sc_H3.HEP.Exp1_TCACGAAGTCGCGTGT 8.29986427866186 -4.49007609753257 sc_H3
sc_H3.HEP.Exp1_TCGTAGAGTACGCACC 7.65527342401708 -3.89770701794272 sc_H3
sc_H3.HEP.Exp1_TGTGGTAAGCAACGGT 8.24193905435766 -4.34347823528891 sc_H3
sc_H3.HEP.Exp1_TTCTACATCAGTTTGG 6.67324446283544 -4.45768836407309 sc_H3
sc_H3.HEP.Exp1_TTTATGCTCCACGTGG 7.32417439066137 -2.24991372494346 sc_H3
sc_H3.HEP.Exp1_AAACCTGAGTATGACA 6.57581614099706 0.73377361626977 sc_H3
sc_H3.HEP.Exp1_AAACCTGTCTGGTTCC 7.93238113962377 1.02699646087045 sc_H3
sc_H3.HEP.Exp1_AACACGTTCCTCATTA 8.22009514414037 -1.84498849777823 sc_H3
sc_H3.HEP.Exp1_AACCATGCAGGCTGAA 7.65601395212377 0.83023699851388 sc_H3
sc_H3.HEP.Exp1_AACGTTGAGGCGATAC 8.11913441263402 -1.35031226544028 sc_H3
sc_H3.HEP.Exp1_AAGGCAGAGGATATAC 8.34289311014379 -3.55423978237754 sc_H3
sc_H3.HEP.Exp1_AATCCAGCAGGTGCCT 8.20908497415746 -0.130194964691457 sc_H3
sc_H3.HEP.Exp1_ACATGGTTCTTGACGA 5.71055363260473 1.0177949342286 sc_H3
sc_H3.HEP.Exp1_ACGATGTTCCCAACGG 7.27031801782812 2.47295328708047 sc_H3
sc_H3.HEP.Exp1_ACGCAGCCAGGAACGT 8.52322243295873 -0.215112822934446 sc_H3
sc_H3.HEP.Exp1_ACGCCGATCGAGAGCA 7.39790915094579 -0.459983262106237 sc_H3
sc_H3.HEP.Exp1_ACTGTCCGTAGCTTGT 7.51343487344945 -1.67889359860068 sc_H3
sc_H3.HEP.Exp1_AGCAGCCAGGTAAACT 6.74566935144628 1.03636702628488 sc_H3
sc_H3.HEP.Exp1_AGCGGTCCAACTTGAC 5.11880873285497 2.6793920669114 sc_H3
sc_H3.HEP.Exp1_AGGGAGTAGGCACATG 7.6778721674558 1.92787381739968 sc_H3
sc_H3.HEP.Exp1_ATAACGCCAGGGCATA 7.69037674509252 0.0709189820444018 sc_H3
sc_H3.HEP.Exp1_ATCATGGAGCCCAGCT 6.79596947275365 1.35898706050271 sc_H3
sc_H3.HEP.Exp1_ATCTACTTCAGCTCGG 6.89457510553564 -0.755223306700048 sc_H3
sc_H3.HEP.Exp1_ATTACTCCAGAAGCAC 5.89755009256567 2.42393752665872 sc_H3
sc_H3.HEP.Exp1_ATTACTCGTTAAGACA 6.84246967874731 1.07098731131906 sc_H3
sc_H3.HEP.Exp1_CACAAACAGGTGCTTT 7.77853296838964 -0.790110799356756 sc_H3
sc_H3.HEP.Exp1_CACATAGGTCCGAATT 7.22507427774633 0.893844572023097 sc_H3
sc_H3.HEP.Exp1_CACATAGTCCGCGGTA 8.15403793894018 -0.110567322804984 sc_H3
sc_H3.HEP.Exp1_CACATAGTCTCGTATT 7.37136458002294 -1.02539113430625 sc_H3
sc_H3.HEP.Exp1_CACATTTAGCCACGCT 7.7874069079038 0.0818994912659556 sc_H3
sc_H3.HEP.Exp1_CACATTTAGCCCTAAT 7.40130566202367 -0.459756913467702 sc_H3
sc_H3.HEP.Exp1_CACCAGGTCCGGGTGT 7.9625401362058 1.09961935611123 sc_H3
sc_H3.HEP.Exp1_CACCTTGAGTTACGGG 5.87761353098119 3.24399372668618 sc_H3
sc_H3.HEP.Exp1_CAGCAGCGTCAGAAGC 7.57296608530248 -1.22166493801719 sc_H3
sc_H3.HEP.Exp1_CAGGTGCTCAAACCGT 7.73501680933202 0.451488998845759 sc_H3
sc_H3.HEP.Exp1_CAGTCCTTCACCCTCA 7.95231102548803 -0.351033630653676 sc_H3
sc_H3.HEP.Exp1_CATATGGAGCGAGAAA 6.64411972604955 -0.352978649421987 sc_H3
sc_H3.HEP.Exp1_CATGGCGAGCCTCGTG 8.08501480661596 -0.63023343948966 sc_H3
sc_H3.HEP.Exp1_CATTATCCAGTAAGAT 7.68832300745214 -1.55868044762259 sc_H3
sc_H3.HEP.Exp1_CCACGGAAGGACATTA 7.33625792108739 0.80897578330392 sc_H3
sc_H3.HEP.Exp1_CCCAATCGTTCGTGAT 7.03434895120824 0.531453934625331 sc_H3
sc_H3.HEP.Exp1_CCGTTCACATGGTCAT 7.87363098703588 0.62383606763238 sc_H3
sc_H3.HEP.Exp1_CCTACACCAGGATCGA 6.52434872232641 1.50020178885812 sc_H3
sc_H3.HEP.Exp1_CCTTCCCAGTTACCCA 7.80546616159643 0.12895677717084 sc_H3
sc_H3.HEP.Exp1_CGCGGTAGTTTGACTG 8.14441822611059 -0.839816721960363 sc_H3
sc_H3.HEP.Exp1_CGCGTTTAGTCGTTTG 7.78054188333715 0.0255800458943278 sc_H3
sc_H3.HEP.Exp1_CGCGTTTTCCTCCTAG 7.99128960214818 0.596233514264765 sc_H3
sc_H3.HEP.Exp1_CGCTGGACAAACCTAC 8.0111412867185 -1.48384538559562 sc_H3
sc_H3.HEP.Exp1_CGCTGGAGTCCGCTGA 7.22139786325658 2.77646061511392 sc_H3
sc_H3.HEP.Exp1_CGGACGTGTAAGGGCT 7.52492712579931 0.937484470323268 sc_H3
sc_H3.HEP.Exp1_CGTCCATCAATCTGCA 7.1399664744016 0.196369079068843 sc_H3
sc_H3.HEP.Exp1_CGTCTACGTTGGAGGT 7.34084652506078 0.608836379960719 sc_H3
sc_H3.HEP.Exp1_CGTGTAATCGTCCAGG 8.46651314340795 -0.161013404711542 sc_H3
sc_H3.HEP.Exp1_CGTTGGGGTCTTCAAG 8.61259220682348 -2.29354766277915 sc_H3
sc_H3.HEP.Exp1_CTACATTTCGCAAACT 6.65126036249364 0.127057132438365 sc_H3
sc_H3.HEP.Exp1_CTAGTGAGTTGGTAAA 6.31806324564184 2.86304089160317 sc_H3
sc_H3.HEP.Exp1_CTCAGAAGTGGTTTCA 7.80385922037328 -1.2757898893798 sc_H3
sc_H3.HEP.Exp1_CTGAAACGTGCAGGTA 7.3050169809934 0.40431731672639 sc_H3
sc_H3.HEP.Exp1_CTGATCCGTTAGAACA 8.12694691263402 -1.22926882176047 sc_H3
sc_H3.HEP.Exp1_CTGATCCGTTGACGTT 7.14810608469213 -1.81688311962729 sc_H3
sc_H3.HEP.Exp1_CTTAGGATCCACGACG 7.8201365336057 0.860597578004542 sc_H3
sc_H3.HEP.Exp1_CTTCTCTGTCATCCCT 7.93913220010961 -1.31371656326896 sc_H3
sc_H3.HEP.Exp1_CTTTGCGGTTGTGGCC 8.19023464761938 0.0116385343825251 sc_H3
sc_H3.HEP.Exp1_GACCAATTCCAAACTG 6.67119167886938 0.759924140886012 sc_H3
sc_H3.HEP.Exp1_GACTAACCAGCGTAAG 5.88282536112035 2.39405294986123 sc_H3
sc_H3.HEP.Exp1_GATCGCGCAAAGCGGT 8.47420166574682 -1.90051940350181 sc_H3
sc_H3.HEP.Exp1_GATGCTAGTCTAACGT 8.00799320780004 -1.30344882874137 sc_H3
sc_H3.HEP.Exp1_GCAATCAAGACAGAGA 7.80481432520116 0.363200691655818 sc_H3
sc_H3.HEP.Exp1_GCATGCGCACTTACGA 7.81411503397192 0.646774199918452 sc_H3
sc_H3.HEP.Exp1_GCCAAATAGTGCCAGA 5.94663284860815 2.28751083941812 sc_H3
sc_H3.HEP.Exp1_GGACAGAGTGATGCCC 7.86013077341283 -1.03371081022864 sc_H3
sc_H3.HEP.Exp1_GGACATTTCGTTGACA 6.99753759943212 0.529482809022608 sc_H3
sc_H3.HEP.Exp1_GGCAATTAGCAGGTCA 6.429973588812 1.32485028834695 sc_H3
sc_H3.HEP.Exp1_GGGTTGCCAGTGGAGT 8.1870970591184 -1.41766301064139 sc_H3
sc_H3.HEP.Exp1_GGTATTGAGGTAGCCA 6.19164131723608 3.18999334903115 sc_H3
sc_H3.HEP.Exp1_GGTGAAGCAATAGAGT 6.60611723505224 2.51493760676736 sc_H3
sc_H3.HEP.Exp1_GGTGTTACATGTTCCC 6.03451346002782 0.406437871173564 sc_H3
sc_H3.HEP.Exp1_GTCATTTCAATAAGCA 6.38113163553442 3.69019624324197 sc_H3
sc_H3.HEP.Exp1_GTCGTAATCTCCGGTT 7.84137295328344 -0.0636189159596532 sc_H3
sc_H3.HEP.Exp1_GTGCAGCAGAGACGAA 6.97553728662694 1.59594484897012 sc_H3
sc_H3.HEP.Exp1_GTTCATTAGATGCCAG 7.35806034647192 1.76639350982064 sc_H3
sc_H3.HEP.Exp1_GTTTCTAGTCGGATCC 6.16752289377416 0.770049956754389 sc_H3
sc_H3.HEP.Exp1_TAAGTGCAGATGTAAC 7.74099920831884 0.563831952527705 sc_H3
sc_H3.HEP.Exp1_TACTTACTCTTCCTTC 8.72097252451147 -3.54091933636313 sc_H3
sc_H3.HEP.Exp1_TAGCCGGCAGGGTATG 8.17012451730932 -2.80572131542808 sc_H3
sc_H3.HEP.Exp1_TATCAGGAGTGTCCAT 7.95746277414526 -0.184813695832548 sc_H3
sc_H3.HEP.Exp1_TATCAGGGTTCAACCA 7.89072559915746 0.130376902536097 sc_H3
sc_H3.HEP.Exp1_TCAACGATCAGTGTTG 7.92286633096899 0.178039220288935 sc_H3
sc_H3.HEP.Exp1_TCAATCTGTACCGCTG 7.70956514917577 -0.615963193460759 sc_H3
sc_H3.HEP.Exp1_TCACAAGCAGTGGGAT 7.82199333749975 -1.09915128616935 sc_H3
sc_H3.HEP.Exp1_TCGCGAGTCTTGAGGT 7.54723356806005 0.648125019982997 sc_H3
sc_H3.HEP.Exp1_TCGTAGATCGACAGCC 7.10886906229223 0.645348754838649 sc_H3
sc_H3.HEP.Exp1_TCGTAGATCTCAACTT 8.04075001321996 0.289741006807032 sc_H3
sc_H3.HEP.Exp1_TCTGGAACAGCATGAG 7.26367567621435 2.70216318698281 sc_H3
sc_H3.HEP.Exp1_TCTTTCCTCCGTAGTA 6.82811211191381 1.71052679152841 sc_H3
sc_H3.HEP.Exp1_TGACTAGAGTACGTTC 8.14987896524633 -0.412925007625875 sc_H3
sc_H3.HEP.Exp1_TGAGAGGTCAGCTGGC 8.0437922342893 -1.64153090386039 sc_H3
sc_H3.HEP.Exp1_TGAGCATCACATAACC 6.64728306375707 1.01055070491189 sc_H3
sc_H3.HEP.Exp1_TGCCCATAGTCCGTAT 7.55699728571142 0.296048996165934 sc_H3
sc_H3.HEP.Exp1_TGCCCTATCGGCATCG 7.58291433893407 -0.352073910518941 sc_H3
sc_H3.HEP.Exp1_TGCTGCTGTTTGGCGC 7.84757946573461 -1.99243489174491 sc_H3
sc_H3.HEP.Exp1_TGGCTGGAGAGCCCAA 6.92793367944921 2.13229605288858 sc_H3
sc_H3.HEP.Exp1_TGGGCGTGTCGGCTCA 6.96474121652807 0.685333219484034 sc_H3
sc_H3.HEP.Exp1_TGTGGTACATGATCCA 5.888704763281 1.38116475673074 sc_H3
sc_H3.HEP.Exp1_TTCTACAAGCCACTAT 6.59815405451025 2.57834812732095 sc_H3
sc_H3.HEP.Exp1_TTTACTGAGTACTTGC 7.82523106180395 -0.563763650938329 sc_H3
sc_H3.HEP.Exp1_TTTATGCAGACAGAGA 7.07809256159032 2.74160238833779 sc_H3
sc_H3.HEP.Exp1_TTTGCGCTCATTCACT 6.64714430414403 -0.381473484321889 sc_H3
sc_H3.HEP.Exp1_AAACCTGAGTGCGATG 6.23013495050634 0.0560841161167056 sc_H3
sc_H3.HEP.Exp1_AAATGCCTCTAACGGT 5.46166466318334 -1.1971229639495 sc_H3
sc_H3.HEP.Exp1_AACCATGAGTCGTACT 6.98701189600194 -2.5487311211074 sc_H3
sc_H3.HEP.Exp1_AACTCTTAGCTTCGCG 6.41979263864721 -2.69576838879233 sc_H3
sc_H3.HEP.Exp1_AACTGGTGTACTCAAC 7.47187708460058 -2.78786066441184 sc_H3
sc_H3.HEP.Exp1_ACACCGGCATGGTCTA 7.82063816629613 -1.65743485359794 sc_H3
sc_H3.HEP.Exp1_ACATACGAGACATAAC 7.89581440530981 -1.16224316029197 sc_H3
sc_H3.HEP.Exp1_ACATACGTCTCCGGTT 7.60428570352758 -0.919853362127599 sc_H3
sc_H3.HEP.Exp1_ACCCACTCAAGAGGCT 8.44875286661352 -0.678446742578801 sc_H3
sc_H3.HEP.Exp1_ACGAGGACACGACTCG 6.38143585764135 -1.26529792217856 sc_H3
sc_H3.HEP.Exp1_ACGATACAGAGGTACC 6.75861834131444 -2.51825788883811 sc_H3
sc_H3.HEP.Exp1_ACGCCGACAGTCGATT 6.74390600763525 -3.1281280842269 sc_H3
sc_H3.HEP.Exp1_ACGGGTCGTGTGAATA 7.11055134378637 -0.857930931135473 sc_H3
sc_H3.HEP.Exp1_ACTGAACTCTGCTGCT 6.32963656030859 -1.73979905514365 sc_H3
sc_H3.HEP.Exp1_ACTGATGAGACTTGAA 7.95558403574193 -2.16945007710105 sc_H3
sc_H3.HEP.Exp1_ACTTACTAGCGGATCA 7.75711105905736 -1.13774481682425 sc_H3
sc_H3.HEP.Exp1_AGCAGCCGTATATGAG 7.08075855814184 -1.59750274090415 sc_H3
sc_H3.HEP.Exp1_AGCCTAAAGGATGGAA 7.70108507715429 0.612850275949183 sc_H3
sc_H3.HEP.Exp1_AGCTCTCCACCAGCAC 8.43061112009252 -2.81991485027915 sc_H3
sc_H3.HEP.Exp1_AGTGTCAGTCTGGAGA 6.34343384348119 -3.48364761738425 sc_H3
sc_H3.HEP.Exp1_ATTATCCTCACAGGCC 5.76080177866186 -0.769829842134771 sc_H3
sc_H3.HEP.Exp1_ATTGGTGCATGCCTTC 7.82217262827123 -1.63348308472281 sc_H3
sc_H3.HEP.Exp1_CAACTAGGTTCCGGCA 6.1647319658872 -2.05706814198142 sc_H3
sc_H3.HEP.Exp1_CACACAAGTCAGAGGT 6.94357107721532 -3.12429812817222 sc_H3
sc_H3.HEP.Exp1_CACACAATCTAACTTC 7.33368395410741 -0.342086109205541 sc_H3
sc_H3.HEP.Exp1_CACACCTAGTCAATAG 7.4704050882932 -1.21924928097373 sc_H3
sc_H3.HEP.Exp1_CACACCTGTGACCAAG 8.3203282221433 -1.15729800133353 sc_H3
sc_H3.HEP.Exp1_CACACTCGTGCCTGCA 6.35832499109472 -3.37049368290549 sc_H3
sc_H3.HEP.Exp1_CACAGGCCAAGCCATT 6.45074223123754 -2.46144870190268 sc_H3
sc_H3.HEP.Exp1_CAGCGACCAGGTGGAT 6.03833054147924 -0.257086056157407 sc_H3
sc_H3.HEP.Exp1_CAGTAACTCCTATTCA 5.16547297083105 -1.01864478258735 sc_H3
sc_H3.HEP.Exp1_CATGACACAGCTGCAC 7.30986403070653 -3.41396907238608 sc_H3
sc_H3.HEP.Exp1_CCACCTAGTAGAAGGA 7.93405769907201 -2.22998598484641 sc_H3
sc_H3.HEP.Exp1_CCACGGAAGACACGAC 6.11390303217138 -1.38707319168693 sc_H3
sc_H3.HEP.Exp1_CCCAATCAGACCACGA 8.64675282083715 -3.21493748097068 sc_H3
sc_H3.HEP.Exp1_CCGTGGAAGCCTCGTG 7.14617680155004 -1.91596439747458 sc_H3
sc_H3.HEP.Exp1_CCTCTGAAGTGGAGAA 8.15789841257299 -2.35895183949119 sc_H3
sc_H3.HEP.Exp1_CCTTCCCAGACTAGAT 6.49496792398656 -0.416594537779149 sc_H3
sc_H3.HEP.Exp1_CCTTCGAAGAGAACAG 6.8914427622434 -2.93173101811057 sc_H3
sc_H3.HEP.Exp1_CGCGGTAGTAGGGTAC 7.49473761163915 -3.37857225803977 sc_H3
sc_H3.HEP.Exp1_CGCGTTTTCAAGATCC 6.98304031931127 -0.121606538876352 sc_H3
sc_H3.HEP.Exp1_CGCTTCATCTCGTTTA 6.43793629251684 -4.40440991787558 sc_H3
sc_H3.HEP.Exp1_CGGCTAGTCAAGGCTT 7.99568794809545 -4.45195773510581 sc_H3
sc_H3.HEP.Exp1_CGGTTAATCCAATGGT 8.24675606332982 -0.0995721061373323 sc_H3
sc_H3.HEP.Exp1_CGTAGCGGTGCTAGCC 5.56547545038427 0.540140953973475 sc_H3
sc_H3.HEP.Exp1_CGTCCATCATATACGC 7.7735810145017 -1.98594597248679 sc_H3
sc_H3.HEP.Exp1_CTAATGGGTACCAGTT 6.56165646158422 0.439969507173243 sc_H3
sc_H3.HEP.Exp1_CTACGTCAGAAGGTGA 8.00099323831762 0.27310222120637 sc_H3
sc_H3.HEP.Exp1_CTAGAGTTCGCAAACT 7.86006115518774 -4.42446759609824 sc_H3
sc_H3.HEP.Exp1_CTCAGAATCAATACCG 8.92293594919408 -3.9008753624404 sc_H3
sc_H3.HEP.Exp1_CTCATTATCGAGAGCA 6.48769854150976 -1.93267563252097 sc_H3
sc_H3.HEP.Exp1_CTCGAGGCACGTCTCT 7.76864288889135 -3.56349543003684 sc_H3
sc_H3.HEP.Exp1_CTCGAGGGTTGTGGAG 7.63627718530859 -1.07493153481131 sc_H3
sc_H3.HEP.Exp1_CTCGGGACATTACCTT 6.86282681070531 -1.98576858906394 sc_H3
sc_H3.HEP.Exp1_CTCTAATAGATGCCTT 6.34979866586889 0.186731380537692 sc_H3
sc_H3.HEP.Exp1_CTCTACGCAAATCCGT 8.32829140268529 -1.49170771507865 sc_H3
sc_H3.HEP.Exp1_CTGCTGTAGAATAGGG 6.9757294520017 0.0493962738072306 sc_H3
sc_H3.HEP.Exp1_CTTACCGGTAAGTGGC 6.38436649881567 0.797530916646662 sc_H3
sc_H3.HEP.Exp1_CTTGGCTTCTTAGCCC 7.29198788248266 -4.06674340633994 sc_H3
sc_H3.HEP.Exp1_GAATGAAGTCTGATCA 6.92251490198339 -3.01616624264365 sc_H3
sc_H3.HEP.Exp1_GACACGCGTAACGTTC 5.18400858484472 -1.7851926413024 sc_H3
sc_H3.HEP.Exp1_GACCAATCATGGTCTA 8.52642105661596 -3.43478229908591 sc_H3
sc_H3.HEP.Exp1_GACGGCTGTGTAAGTA 8.32253883920873 -2.31287935642844 sc_H3
sc_H3.HEP.Exp1_GATCAGTTCGCAAGCC 4.71673773370946 -0.890725704714116 sc_H3
sc_H3.HEP.Exp1_GCAAACTCACCAGGTC 8.28833912454809 -1.11891988186484 sc_H3
sc_H3.HEP.Exp1_GCAATCAGTCTGCAAT 7.82392262064184 -1.89508167175895 sc_H3
sc_H3.HEP.Exp1_GCAGCCACAGATAATG 7.32117174707616 -0.523161354347524 sc_H3
sc_H3.HEP.Exp1_GCATACACAAGCCGCT 7.1858444079038 -1.6586183634246 sc_H3
sc_H3.HEP.Exp1_GCATACATCGTTTATC 5.61704825006689 -2.15213206677085 sc_H3
sc_H3.HEP.Exp1_GCATGTAAGCTTCGCG 5.57825945459569 -2.51166251568442 sc_H3
sc_H3.HEP.Exp1_GCCTCTAGTGCACCAC 7.67597673975194 0.686857727483454 sc_H3
sc_H3.HEP.Exp1_GCGACCATCACTATTC 6.52999352060522 -2.45174363522178 sc_H3
sc_H3.HEP.Exp1_GCGAGAAAGATCCCGC 7.4615111216184 -0.0233764060432285 sc_H3
sc_H3.HEP.Exp1_GCGCAACCACCTTGTC 7.49087427698339 0.124239367560092 sc_H3
sc_H3.HEP.Exp1_GCTCTGTGTTGAGTTC 7.0812301500913 -2.09202245144492 sc_H3
sc_H3.HEP.Exp1_GCTGCTTAGTTCGCAT 7.02219914041723 0.10634992750043 sc_H3
sc_H3.HEP.Exp1_GGAAAGCTCCAGTAGT 6.02292917810644 -0.228931772395429 sc_H3
sc_H3.HEP.Exp1_GGAAAGCTCGGCCGAT 7.21098993860448 -1.72874012856131 sc_H3
sc_H3.HEP.Exp1_GGAACTTAGCCAGTTT 5.95775745950902 0.65547099442834 sc_H3
sc_H3.HEP.Exp1_GGACAGATCCTGTAGA 6.33358667932714 -1.13338771729117 sc_H3
sc_H3.HEP.Exp1_GGACGTCCAAGGCTCC 5.69388292871679 -2.09028104214316 sc_H3
sc_H3.HEP.Exp1_GGGACCTCATCTACGA 8.37114475809301 -1.72293833164817 sc_H3
sc_H3.HEP.Exp1_GGGCATCCACATAACC 7.67034195505346 -0.0701964412475198 sc_H3
sc_H3.HEP.Exp1_GGGTTGCCACCGTTGG 5.20165728174413 -0.824664506002721 sc_H3
sc_H3.HEP.Exp1_GGTGAAGGTATCAGTC 8.16459129892553 -2.68672660259849 sc_H3
sc_H3.HEP.Exp1_GGTGCGTGTCTCTCGT 6.68282793604101 -0.282111900731382 sc_H3
sc_H3.HEP.Exp1_GTACGTAGTCGAACAG 6.6944908960935 -2.71373728184348 sc_H3
sc_H3.HEP.Exp1_GTAGTCATCTATCGCC 6.57459066950048 -1.85071662335044 sc_H3
sc_H3.HEP.Exp1_GTATCTTGTACCCAAT 5.98138140283788 -3.83672979740745 sc_H3
sc_H3.HEP.Exp1_GTCACGGTCCGAACGC 7.10358570657934 -1.05156842140799 sc_H3
sc_H3.HEP.Exp1_GTCGTAAGTGGGTCAA 7.5629949434873 -3.30989507107383 sc_H3
sc_H3.HEP.Exp1_GTCGTAATCACTGGGC 7.80759762369359 -0.373806985899267 sc_H3
sc_H3.HEP.Exp1_GTGGGTCCAAAGCGGT 7.46569441400732 -0.960116418882665 sc_H3
sc_H3.HEP.Exp1_GTTCTCGTCAGTTAGC 7.97991703592504 -1.54124465851432 sc_H3
sc_H3.HEP.Exp1_GTTTCTAGTATGAATG 7.09534786783422 -1.56985119251853 sc_H3
sc_H3.HEP.Exp1_TAAGAGAGTCCAGTAT 5.77285288416112 -1.05480483441001 sc_H3
sc_H3.HEP.Exp1_TAAGCGTTCCAAACAC 7.82731960855688 -1.92469516663199 sc_H3
sc_H3.HEP.Exp1_TACACGATCCAAACTG 6.58328150354589 0.844552067235652 sc_H3
sc_H3.HEP.Exp1_TACCTATCATTCTTAC 7.52787111841405 -0.683794173284826 sc_H3
sc_H3.HEP.Exp1_TACGGGCCAAGTCTGT 7.26723717294897 -1.40232971577292 sc_H3
sc_H3.HEP.Exp1_TACTTGTCAACGATCT 7.18398617349828 -2.58669021992331 sc_H3
sc_H3.HEP.Exp1_TAGACCACAATAAGCA 7.4601945742246 -3.35504010586387 sc_H3
sc_H3.HEP.Exp1_TAGTGGTCAGCTATTG 6.62164829813207 -2.05383828549033 sc_H3
sc_H3.HEP.Exp1_TCAGATGCATTTCAGG 7.13471268259252 -1.57164219288474 sc_H3
sc_H3.HEP.Exp1_TCATTTGAGTCGATAA 8.08618973337377 -1.37641766934043 sc_H3
sc_H3.HEP.Exp1_TCGGTAAAGCGTCAAG 7.33977316461767 -2.47944930462485 sc_H3
sc_H3.HEP.Exp1_TCGTAGAGTGACTACT 6.37135313593114 -0.403515490576085 sc_H3
sc_H3.HEP.Exp1_TGAGCCGCACCAACCG 7.39989994608129 -2.6593907204116 sc_H3
sc_H3.HEP.Exp1_TGGCGCACATTAGCCA 7.41988371454442 -0.940294179006872 sc_H3
sc_H3.HEP.Exp1_TGGCTGGAGCTCTCGG 7.63103531442846 -2.47693828014976 sc_H3
sc_H3.HEP.Exp1_TGGGCGTAGGCGCTCT 7.71550558649267 -1.63457241921073 sc_H3
sc_H3.HEP.Exp1_TGTATTCGTGTGACGA 7.96912144266332 -0.337580206676778 sc_H3
sc_H3.HEP.Exp1_TGTCCCAGTGCAGGTA 7.12190435968603 -2.42181566624289 sc_H3
sc_H3.HEP.Exp1_TGTGTTTCAATCTACG 8.07325028024877 -1.96910539536124 sc_H3
sc_H3.HEP.Exp1_TTAGGACGTATGCTTG 6.75270603738988 -0.946149322077092 sc_H3
sc_H3.HEP.Exp1_TTAGTTCGTGGTCTCG 6.15276430689062 -1.68542805580741 sc_H3
sc_H3.HEP.Exp1_TTCGAAGCATCCAACA 6.83235548578466 -1.74392810730582 sc_H3
sc_H3.HEP.Exp1_TTCGAAGTCTTGTATC 7.20136498056615 -0.759073945566472 sc_H3
sc_H3.HEP.Exp1_TTGCGTCGTACCGTTA 8.14032505594457 -0.920711132570562 sc_H3
sc_H3.HEP.Exp1_TTGGAACAGAATAGGG 8.08299492441381 -0.78502247004157 sc_H3
sc_H3.HEP.Exp1_TTGGAACTCAGGATCT 7.39103649698461 -1.65182701019889 sc_H3
sc_H3.HEP.Exp1_TTTGCGCCACGAAGCA 5.73579071603979 -1.85291078953391 sc_H3
sc_H3.HEP.Exp1_AAACCTGAGTGTACCT 7.47793577753271 -3.7490210857833 sc_H3
sc_H3.HEP.Exp1_AAATGCCCAGCGTTCG 8.99759529672826 -3.69478586582786 sc_H3
sc_H3.HEP.Exp1_ACCAGTACAGCCTTGG 7.38920544229711 -2.93823674587851 sc_H3
sc_H3.HEP.Exp1_ACGTCAAAGGTAAACT 3.94016073785985 0.676043895200434 sc_H3
sc_H3.HEP.Exp1_AGTGAGGCACAGCCCA 6.91526554666723 1.06011351676339 sc_H3
sc_H3.HEP.Exp1_ATAGACCCAGTCCTTC 5.98129271112646 -0.980859848543462 sc_H3
sc_H3.HEP.Exp1_ATCACGATCAACGGCC 7.96861790262426 -2.91089967159873 sc_H3
sc_H3.HEP.Exp1_ATGAGGGTCCGTTGTC 8.26580189310277 -3.74501017002707 sc_H3
sc_H3.HEP.Exp1_ATTGGTGCAGTCAGAG 5.80575131021703 -0.815489086195287 sc_H3
sc_H3.HEP.Exp1_CAAGATCTCTCATTCA 8.71137474619115 -3.84272149471885 sc_H3
sc_H3.HEP.Exp1_CAGTAACGTCGCGAAA 8.77241943918432 -4.13265231518393 sc_H3
sc_H3.HEP.Exp1_CCCATACTCTCTGAGA 8.12801216684545 -1.7461917725051 sc_H3
sc_H3.HEP.Exp1_CCTTACGGTGCTCTTC 7.4506091936704 -3.85935715107566 sc_H3
sc_H3.HEP.Exp1_CGATGTAGTAGCGTCC 8.45379971109594 -4.59712031750327 sc_H3
sc_H3.HEP.Exp1_CGGACTGCAGGACCCT 8.73685120187963 -4.34126809506064 sc_H3
sc_H3.HEP.Exp1_CGTCCATCACCAGGCT 7.98273609720434 -3.46497157482749 sc_H3
sc_H3.HEP.Exp1_CGTGAGCCAAATACAG 7.46563576303686 -0.664306136652288 sc_H3
sc_H3.HEP.Exp1_CTACGTCGTAGCGCAA 7.17905996881689 0.190259528473559 sc_H3
sc_H3.HEP.Exp1_GCATACACATCCCACT 8.48212765299047 -4.07524922756797 sc_H3
sc_H3.HEP.Exp1_GCGCCAAGTCCTAGCG 8.36893509470189 -3.9565041389907 sc_H3
sc_H3.HEP.Exp1_GGCAATTGTGCCTTGG 8.38330792032445 -3.31316092877036 sc_H3
sc_H3.HEP.Exp1_GGGCATCCACAGCGTC 8.81802509866918 -4.29020598797446 sc_H3
sc_H3.HEP.Exp1_GTGCTTCAGCGACGTA 8.01185272775854 -4.87198880581504 sc_H3
sc_H3.HEP.Exp1_TCTCTAAGTAATCGTC 8.50565289102758 -3.96857431797629 sc_H3
sc_H3.HEP.Exp1_TGCGCAGTCGCATGAT 8.71748493753637 -3.15016535191184 sc_H3
sc_H3.HEP.Exp1_TTAACTCTCGTGACAT 8.57400368295873 -2.96703723339683 sc_H3
sc_H3.HEP.Exp1_TTGGCAAAGTAGGTGC 7.39735411249364 -1.63580456642753 sc_H3
sc_H3.HEP.Exp1_TTGTAGGAGTCACGCC 8.58011768900121 -3.41708496479636 sc_H3
sc_H3.HEP.Exp1_AAACCTGCACTACAGT 7.66916798196996 -0.922814461275396 sc_H3
sc_H3.HEP.Exp1_AAACGGGTCATAACCG 6.72803114496435 0.949571636632624 sc_H3
sc_H3.HEP.Exp1_AACGTTGGTTGTCGCG 8.86160610758031 -3.472924264952 sc_H3
sc_H3.HEP.Exp1_AACTCCCGTCATGCCG 6.26696060739721 0.835615542844477 sc_H3
sc_H3.HEP.Exp1_AAGGCAGGTATATCCG 7.49951075159276 0.481308248952571 sc_H3
sc_H3.HEP.Exp1_ACACCGGCATATGCTG 6.04455278955663 0.829718736127558 sc_H3
sc_H3.HEP.Exp1_ACCAGTACAATGTAAG 5.88971041284765 0.716683474496546 sc_H3
sc_H3.HEP.Exp1_ACTGTCCTCCGGCACA 7.67783735834325 -1.67390516667014 sc_H3
sc_H3.HEP.Exp1_AGAGTGGGTTAAGACA 7.10853384577001 -0.0226003312165111 sc_H3
sc_H3.HEP.Exp1_ATGCGATAGGCCCTCA 8.18584869943822 -1.72095695404654 sc_H3
sc_H3.HEP.Exp1_CAACCAATCCGTTGTC 7.09638689600194 0.594993082002345 sc_H3
sc_H3.HEP.Exp1_CAACCTCCAGGACGTA 7.62571476541723 -1.51071420578605 sc_H3
sc_H3.HEP.Exp1_CAACTAGCAACGATCT 5.5762252672788 0.815327909902278 sc_H3
sc_H3.HEP.Exp1_CAACTAGCAGCGATCC 7.05073593698705 -0.228385197802839 sc_H3
sc_H3.HEP.Exp1_CAAGATCCACGAGGTA 8.02907322488988 -3.78202918438559 sc_H3
sc_H3.HEP.Exp1_CAAGATCCATCCGCGA 6.75127504907812 -0.894662472292241 sc_H3
sc_H3.HEP.Exp1_CACACAAGTCACTGGC 6.77177141748632 0.221807506993952 sc_H3
sc_H3.HEP.Exp1_CACACCTTCCAAAGTC 8.54165600382055 -4.14173129467612 sc_H3
sc_H3.HEP.Exp1_CACAGGCAGACACGAC 6.20746992670263 0.940305438951197 sc_H3
sc_H3.HEP.Exp1_CACAGTACAAACTGTC 6.1796884401914 -1.82380417256003 sc_H3
sc_H3.HEP.Exp1_CACCACTTCTCGTATT 6.21654890619482 0.826315072492305 sc_H3
sc_H3.HEP.Exp1_CATATGGAGTGTCCAT 8.84280155740941 -3.13517549900657 sc_H3
sc_H3.HEP.Exp1_CATGCCTCACACAGAG 5.84693716608251 -1.40290811924582 sc_H3
sc_H3.HEP.Exp1_CCGGTAGTCTAACCGA 7.11820171915258 0.39369445772523 sc_H3
sc_H3.HEP.Exp1_CCTACCAAGATACACA 6.0580105646726 0.0873817327773005 sc_H3
sc_H3.HEP.Exp1_CCTTACGGTTATTCTC 6.20134972177709 0.833211210683528 sc_H3
sc_H3.HEP.Exp1_CGAACATAGTAGTGCG 7.11615084253515 1.61387464137429 sc_H3
sc_H3.HEP.Exp1_CGAACATGTAATCGTC 7.0618905886289 -0.696962925478277 sc_H3
sc_H3.HEP.Exp1_CGAGCCAGTAATCGTC 6.10144280039037 2.16160794825906 sc_H3
sc_H3.HEP.Exp1_CGATGGCAGGAGCGTT 8.65502689920629 -2.89120605854636 sc_H3
sc_H3.HEP.Exp1_CGCTTCAAGCAGGTCA 5.53214214884008 1.12994238467568 sc_H3
sc_H3.HEP.Exp1_CGGCTAGCACATGGGA 5.7711338862058 0.00989315019601884 sc_H3
sc_H3.HEP.Exp1_CGTCCATGTTCGGGCT 7.39435671411718 -1.13396182922965 sc_H3
sc_H3.HEP.Exp1_CGTGTCTCAAGCCCAC 4.95639227472509 1.49390443892831 sc_H3
sc_H3.HEP.Exp1_CTACGTCCACGCCAGT 6.76542948328222 -1.16612580685264 sc_H3
sc_H3.HEP.Exp1_CTCGTACTCCCTTGCA 7.41381214700902 -0.862018915697393 sc_H3
sc_H3.HEP.Exp1_CTGATCCCATTCCTCG 7.11624477945531 -2.07406071095115 sc_H3
sc_H3.HEP.Exp1_CTGCTGTAGAGCCTAG 7.02321432672704 -1.32378450302726 sc_H3
sc_H3.HEP.Exp1_CTGTTTAAGTAGGCCA 5.88728426538671 0.958960500672999 sc_H3
sc_H3.HEP.Exp1_GAAACTCAGCTATGCT 7.03175591074193 -0.235730606004056 sc_H3
sc_H3.HEP.Exp1_GAAACTCAGGAGTCTG 5.95320652567113 -0.193236621900854 sc_H3
sc_H3.HEP.Exp1_GCCAAATTCCAAACAC 7.64388702951635 -1.91924014954215 sc_H3
sc_H3.HEP.Exp1_GCGCAGTTCACATAGC 7.13164948068822 -0.524133893534002 sc_H3
sc_H3.HEP.Exp1_GCTGCAGAGTAGGCCA 7.90012024484838 0.278026429132167 sc_H3
sc_H3.HEP.Exp1_GCTTGAATCGCCAAAT 5.52384184442724 1.47098323436135 sc_H3
sc_H3.HEP.Exp1_GGGACCTCAATAGCGG 6.36437748514379 0.480027106717768 sc_H3
sc_H3.HEP.Exp1_GGTGAAGAGATCCGAG 7.66434429727758 -1.86477485565787 sc_H3
sc_H3.HEP.Exp1_GTACTCCCAGTGGAGT 5.59141110025609 1.02225622268075 sc_H3
sc_H3.HEP.Exp1_GTACTTTAGGCTCATT 5.83025168024267 -0.297496902629194 sc_H3
sc_H3.HEP.Exp1_GTCACGGCAAGGCTCC 7.29775189005102 -1.20419767765647 sc_H3
sc_H3.HEP.Exp1_GTGTGCGAGAAGAAGC 7.05500506006444 -1.1620693531478 sc_H3
sc_H3.HEP.Exp1_GTTCGGGTCCGTCAAA 7.10254095636571 -1.31547883419639 sc_H3
sc_H3.HEP.Exp1_GTTTCTACACAGGTTT 6.57173679910863 -0.877382728143987 sc_H3
sc_H3.HEP.Exp1_TAGACCAGTCAACTGT 5.89416216455663 -0.315939876123723 sc_H3
sc_H3.HEP.Exp1_TAGTTGGCAGGTCTCG 6.59778021417821 -0.276252108498868 sc_H3
sc_H3.HEP.Exp1_TATGCCCCACACGCTG 7.18067263208593 -0.787632974668798 sc_H3
sc_H3.HEP.Exp1_TCAGGTACATCGGGTC 6.1648630961057 -1.08141783146506 sc_H3
sc_H3.HEP.Exp1_TCGTACCAGTAGGTGC 7.41644285761083 -2.69246772198325 sc_H3
sc_H3.HEP.Exp1_TGACGGCGTGGTACAG 7.50471781336034 -0.734533938452062 sc_H3
sc_H3.HEP.Exp1_TGAGCATAGCCGGTAA 5.767526613104 0.0502228486692339 sc_H3
sc_H3.HEP.Exp1_TGCACCTTCAGGTTCA 7.14539717279638 0.524084416345301 sc_H3
sc_H3.HEP.Exp1_TGCCAAAGTTCCACGG 7.56227778040136 -0.786436828657445 sc_H3
sc_H3.HEP.Exp1_TGCCCATAGTCGAGTG 7.55244396768774 -1.05387178330069 sc_H3
sc_H3.HEP.Exp1_TGCTACCGTCAGCTAT 6.74736927591527 0.148296159819308 sc_H3
sc_H3.HEP.Exp1_TGGCGCATCGTACGGC 7.62498520456518 -1.30880001454001 sc_H3
sc_H3.HEP.Exp1_TGGTTCCCATCGTCGG 7.88883923135961 -0.64230117468482 sc_H3
sc_H3.HEP.Exp1_TTAACTCCACAGACAG 6.04259346567358 0.851662066892329 sc_H3
sc_H3.HEP.Exp1_TTAGGACTCCTAGAAC 7.40731571756567 0.325478074268046 sc_H3
sc_H3.HEP.Exp1_TTCGAAGCAACGATCT 5.62205313287939 1.34679087729806 sc_H3
sc_H3.HEP.Exp1_TTGGAACTCGCTAGCG 6.27028988443578 0.181141180113497 sc_H3
sc_H3.HEP.Exp1_TTGTAGGGTGTAAGTA 5.53510044656957 0.667108980134669 sc_H3
sc_H3.HEP.Exp1_TTTACTGGTTCACGGC 7.55905293070043 -1.02067229418403 sc_H3
sc_H3.HEP.Exp1_AAACCTGCAGGGATTG 3.93340967737401 -2.75230482487327 sc_H3
sc_H3.HEP.Exp1_AAACCTGGTGTCCTCT 4.02569817148412 -2.61404064564353 sc_H3
sc_H3.HEP.Exp1_AAAGTAGTCCGCATAA 5.19536779962743 -3.49498155979758 sc_H3
sc_H3.HEP.Exp1_AAATGCCAGTACGCCC 4.9939613207456 -4.31110099224692 sc_H3
sc_H3.HEP.Exp1_AACTCAGAGGCGACAT 5.08009003244604 -3.62418583302146 sc_H3
sc_H3.HEP.Exp1_AAGGTTCCACTAGTAC 3.57559751116003 -1.12449768452292 sc_H3
sc_H3.HEP.Exp1_AATCCAGCAAAGTGCG 4.12227009378637 -2.03899339108115 sc_H3
sc_H3.HEP.Exp1_ACACCAAGTGTATGGG 4.4125723703977 -2.99744656948691 sc_H3
sc_H3.HEP.Exp1_ACACCCTAGGTGCAAC 4.03494785867895 -3.04066351322776 sc_H3
sc_H3.HEP.Exp1_ACAGCCGCAGTATGCT 3.65350936495031 -2.96055057911521 sc_H3
sc_H3.HEP.Exp1_ACAGCTACACGAGGTA 4.21910904489721 -2.29309180645591 sc_H3
sc_H3.HEP.Exp1_ACATGGTAGTGTGAAT 3.74667261682714 -2.48829892544394 sc_H3
sc_H3.HEP.Exp1_ACGCCAGTCTAACTGG 4.2014865740415 -3.08261922268516 sc_H3
sc_H3.HEP.Exp1_ACGGGTCTCATAGCAC 4.16895960413183 -3.34337285427695 sc_H3
sc_H3.HEP.Exp1_ACTGCTCAGTACGCGA 3.74266098581518 -1.4229541149581 sc_H3
sc_H3.HEP.Exp1_ACTGTCCGTACATCCA 4.18371914468969 -3.21862390904075 sc_H3
sc_H3.HEP.Exp1_AGGGAGTCATATACGC 4.34635876260961 -2.66123608021384 sc_H3
sc_H3.HEP.Exp1_ATAGACCTCAGGCGAA 4.39718149744237 -3.09323671726829 sc_H3
sc_H3.HEP.Exp1_ATCATGGGTTGGAGGT 4.03255985819067 -2.89427021412497 sc_H3
sc_H3.HEP.Exp1_ATGAGGGTCCTACAGA 5.00012157999242 -4.36854747204429 sc_H3
sc_H3.HEP.Exp1_ATGGGAGCAAGTCTGT 4.1654438837644 -2.87520817188865 sc_H3
sc_H3.HEP.Exp1_ATTACTCAGGCTCAGA 6.48520468317235 -2.97365024952537 sc_H3
sc_H3.HEP.Exp1_ATTATCCTCGCAGGCT 3.53936861597265 -1.50628629593497 sc_H3
sc_H3.HEP.Exp1_CAAGAAAAGCCGTCGT 4.01758669458593 -3.74270060925132 sc_H3
sc_H3.HEP.Exp1_CACAGGCCAAAGAATC 4.92574642740453 -3.938744577452 sc_H3
sc_H3.HEP.Exp1_CAGATCAAGCTACCGC 3.72173808656896 -1.60401132969504 sc_H3
sc_H3.HEP.Exp1_CAGCCGACATCACGAT 3.85689018808568 -2.27919367222434 sc_H3
sc_H3.HEP.Exp1_CAGGTGCGTATGAAAC 5.54080723367895 -2.96769789127952 sc_H3
sc_H3.HEP.Exp1_CATGACAAGGTGTTAA 3.78989695154394 -3.17409590153342 sc_H3
sc_H3.HEP.Exp1_CATGCCTCAATGGAAT 3.90522430978979 -1.89502218632346 sc_H3
sc_H3.HEP.Exp1_CATGCCTTCACAGTAC 4.22914932810033 -1.78144219784385 sc_H3
sc_H3.HEP.Exp1_CATGGCGAGACAAAGG 4.16484592996801 -3.5129838314498 sc_H3
sc_H3.HEP.Exp1_CATTATCTCGGCTTGG 4.01703737817968 -1.83123567967063 sc_H3
[truncated: 1,274,876 more chars]
