# Supplementary material for: Cell atlas of the regenerating human liver after portal vein embolization
Source: Nat Commun. 2024 Jul 11;15:5827. doi: 10.1038/s41467-024-49236-7 (PMC11239663; doi:10.1038/s41467-024-49236-7)
Supplement: Supplementary file 17 — Source Data [file 41467_2024_49236_MOESM17_ESM.zip › fig_data/extdatafig12b.txt]

CLEC9A IDO1 DNASE1L3 KIAA0101 MKI67 HIST1H4C VCAM1 IFI27 CCL8 S100A8 S100A9 S100A12 GZMB PTGDS CCR7 CCL19 BIRC3 FCER1A AREG NRARP SDC3 CD52 LYPD2 CXCL10 FCGBP STAB1 RNASE1 CCL4L2 CCL3L3 CCL4 FABP5 FABP4 SPP1 CX3CR1 IL7R CD80 TREM2 CD9 HES4 IGSF21 GPR34 CD5L CTLA4 LYVE1 MARCO LYZ SELL S100B CCR5 ZBTB16
cDC1 3.16101978877211 1.39897086241836 3.01752441402759 -0.20545255473753 -0.266543577533266 -0.255005713770926 -0.401440910368647 -0.442985318630668 -0.528650078957202 -0.307131160265041 -0.325608058024092 -0.301378928023335 -0.291741994166044 -0.292490579352033 -0.293741500045425 -0.293095455291869 -0.156216955302961 -0.586459212385705 -0.546754068736359 1.81683018064016 -0.516882801310216 0.162685603182426 -0.335379674292565 -0.741772349553863 -0.576624083822775 -0.760905273957511 -0.629364588260015 -0.466381928695199 -0.463260706113589 -0.521622361827327 -0.539473102321197 -0.498339065468964 -0.498246904899668 -0.764390723072986 -0.31132878697301 -0.51520851149742 -0.630342927780279 -0.599277303159102 -0.877428920784931 -0.718604263877206 -0.858118677427125 -0.487155153733754 0.0399799076332986 -0.574934674154883 -0.48227191006148 0.73928841217407 0.451767531968204 3.07463459864319 -1.04812746484873 -0.214306868430553
Dividing cDCs -0.0563041858722323 -0.192498660254122 -0.244793912427804 3.17426323498821 3.17529012107657 3.17249870999889 -0.424052902267055 -0.391175478625298 -0.454684124473192 -0.303879548826104 -0.305714728485944 -0.285193877485341 -0.29394512034711 -0.290687355456526 -0.292756758752583 -0.294147456852884 -0.321842057011093 1.52251027185111 0.735712253134412 0.204525651794858 -0.434370710479032 0.1519719274333 -0.335379674292565 -0.572845883651258 0.879556971354586 0.354184970081913 -0.226572270740637 -0.299401484722703 -0.277272484466126 -0.410144498159672 -0.222811794294323 0.0482176543290921 1.56213540678511 1.77193512462824 -0.308379492045821 -0.296794028116279 0.0304057535501156 -0.27703014478644 -0.104713283573797 -0.00666132194943825 -0.232750975032602 -0.39267146164368 0.808889578448272 -0.410873455006958 -0.363217816298727 0.214188195588387 -0.131827071564684 0.311590621974888 0.0569407336838607 -0.392492104897284
Kupffer cells -0.362795535969615 -0.471305944791368 -0.459187164395689 -0.292207755123332 -0.29355226250659 -0.313163547943931 2.39929964443585 0.631344217379265 -0.344765339363181 -0.304773961879849 -0.292237188073519 -0.300106798198199 -0.293388108900792 -0.29294205729879 -0.296526772843258 -0.291705080761727 -0.32475959241847 -0.590116863962896 -0.976327825289716 -0.901480093690154 0.796487963321487 -0.724306742631475 -0.282954541667393 -0.647315768738855 -0.511555474232354 -0.600648194720128 -0.393576512567132 -0.364262017710225 -0.399758120188113 -0.292736082830181 -0.199988623155352 -0.465471803062537 -0.483891947571042 -0.746997226359838 -0.333232369079952 -0.507071172062587 -0.45088383517901 -0.625380684619359 -0.860657808146015 -0.239329376963771 0.654658976568142 1.93870842939745 -1.02197389101208 2.49304668776236 2.08079440719587 -0.763331519783661 -0.530752817101982 -0.424298581430714 -1.00065984346669 0.0767011583013655
Macrophages -0.366328384181475 -0.447972509039986 -0.463937681651544 -0.301947309558577 -0.290898044848859 -0.328715391537797 -0.497229620295792 -0.313384657671488 -0.371349517352522 3.17207762389575 3.16898412686692 3.17477622182079 -0.293683105372808 -0.28662482842086 -0.296272964592568 -0.293202305338395 -0.306587326455981 -0.451101080219492 1.39891481591085 -0.609460378566376 -0.493315713804478 1.18335987884701 -0.270169867934544 -0.249158946169198 -0.59787656368716 -0.226513870676857 -0.533096114654093 -0.377928087628763 -0.243510733848541 -0.393852853382093 -0.24797462633174 -0.504890634470303 -0.40564188383743 0.406793038804636 -0.31680631935395 -0.673791514333359 -0.580689160287397 -0.420202930222323 -0.318260588479813 -0.708155252293241 -0.902164534673177 -0.486726576454956 -0.986269085499406 -0.572447007344071 -0.427372220228016 2.82431976657687 1.08807419559602 -0.466321906625166 0.155750891703241 0.0409071305724493
pDCs -0.368054805924019 -0.46701709117209 0.0167246562369218 -0.303441865644561 -0.296232790693844 -0.173180092377097 -0.504891871123742 -0.501631223698802 -0.522170890696199 -0.307036502116805 -0.325919112768556 -0.302527653441652 3.1753074414473 3.17534538774028 -0.27647357601082 -0.292512369155337 -0.33391514011148 0.0562911014093473 0.633996128824904 -0.897670634924047 -0.510950303256707 -0.357781810908463 -0.200006138302813 -0.785950911497765 -0.599417828166185 -0.835937320179895 -0.644633983456726 -0.458281017785144 -0.461675662434202 -0.501445141301649 -0.616586901167859 -0.507691465141451 -0.490805813935435 -0.722471047661221 -0.289704011247902 -0.82010607197069 -0.628173016222707 -0.596905214767719 -0.649145795916547 -0.718604263877206 -0.960187107619245 -0.487445871405011 -1.04898447552138 -0.606601415770599 -0.480387378493939 -0.837464761707299 2.72068034950339 -0.458514241077822 -0.608124975651468 -1.60756954186202
activated DCs -0.29611330258799 2.6983484898208 0.609678950851608 -0.305054444693017 -0.296232790693844 -0.307367615879989 -0.507440438727489 -0.342968621550176 -0.528650078957202 -0.307713007617447 -0.328802217432969 -0.278412573874704 -0.263641237556055 -0.294819314211374 3.17530386277051 3.1753751607946 3.17109356933393 -0.573295066465278 -0.750546864806499 1.20183847201976 -0.521338651376608 -0.440758430124366 -0.216582489648497 0.0453019971426323 -0.542312428192127 -0.746712529513674 -0.632865863818658 -0.475764480765214 -0.452039034935535 -0.516082778795046 -0.0227032392302194 0.678631803518501 -0.503835846584595 -0.764390723072986 3.17186253306626 2.86970270837192 -0.0540026090469112 -0.553053996915876 -0.0257649233428435 -0.718604263877206 -0.96794624326039 -0.488387946378888 1.00756835483197 -0.567327986844904 -0.480639790785125 -0.48649982153996 -0.662022883871152 0.140016577275447 -0.584777904796103 -0.0311887873732169
cDC2 -0.25775673615712 -0.4107093700295 -0.380401378652579 -0.280886769768116 -0.284598874266426 -0.274178275059024 -0.497781719466426 -0.411267905713537 -0.489627215456897 -0.301058075571878 -0.308799954439839 -0.290824124570608 -0.290517141598426 -0.268140476827501 -0.284322948907044 -0.288651005700219 -0.303400339566771 2.53379545701307 2.02882401292196 1.58863875473879 -0.44907139143719 -0.0206982140142715 -0.322738931518278 -0.626205147720847 -0.436005112030985 -0.322312164289531 -0.515769627914043 -0.302727078180779 -0.19112611570431 -0.431033069037616 -0.187613585303034 -0.406909457921573 -0.39899666604769 0.688801933505875 -0.18326892344403 -0.0506575621488061 -0.326989812840377 0.387616898789169 -0.121810249964134 -0.198300780707505 -0.200676406798236 -0.483979859355149 1.61344385389372 -0.532248244625496 -0.48003788613343 0.0281077880175185 -0.410034424842979 -0.220440196148723 0.49876076508809 0.0270133362618702
Kupffer cells (SUCNR1+) -0.357793490203616 -0.470329883861247 -0.465595563873488 -0.293124827646377 -0.274896994139379 -0.303354833426367 1.83557976360651 3.03510256175947 2.69717751820666 -0.304977285557241 -0.298164863751652 -0.301100584532852 -0.293360081924486 -0.291472279521067 -0.296504819557712 -0.292333036956251 -0.288727539670261 -0.593618463923149 -0.998970594330862 -0.795838289668863 2.94594194935331 -0.753704815039494 -0.24357797891887 1.44841764134374 -0.482231543228774 -0.600327653733035 -0.317818767417642 0.64594084314851 0.202355135602604 0.920227989029621 -0.262864651329152 -0.461988734985653 -0.467955775796323 -0.741132064457426 -0.325680691128718 0.455352852977334 -0.549328530003854 -0.627150981450281 -0.263014131640703 -0.322436918227264 0.342229697108275 2.31689389485326 -1.04898447552138 1.53278329976621 2.19489998919134 -0.730060288311349 -0.448991333405595 -0.45534411142879 -1.00743906262188 -1.4840043242264
Macrophages (HES4+) -0.364483042545259 -0.280811207026629 -0.478582099812623 -0.298091341856171 -0.294572347949438 -0.340560839772064 -0.494169627109596 -0.336681839056496 -0.164948029963025 -0.144276453342768 -0.0910050010503239 -0.229181852424759 -0.292453182509865 -0.292377309298728 -0.292347847414597 -0.277967614155402 -0.232244341572722 -0.544492020873542 -0.33077538617023 -0.396407948693737 -0.449069362085025 2.63682000800133 3.17187109913231 2.48211774865464 -0.588948695239985 -0.533462400669149 -0.586408161148993 -0.289954234164022 -0.232584757485419 -0.234045241677992 -0.425262908327199 -0.257932175282529 -0.446009397645088 1.97336749241757 -0.319950191986057 -0.431297422531938 -0.564705080926985 -0.462386543860787 2.67431257502084 -0.679577132744909 -0.773902922226399 -0.477097878310281 -0.81474205644348 -0.586973230233551 -0.441096342627429 0.00893811619187341 -0.386443953871258 -0.396010168764134 0.163076039933188 1.38470950063402
Monocytes (IGSF21+ GPR34+) -0.267760109639883 -0.469996026375905 -0.38470996203472 -0.294687411911994 -0.289206668051449 -0.284456693781284 -0.330782917085286 -0.348389362700372 -0.364227399809141 -0.3035429433566 -0.306246079208558 -0.302015467645014 -0.292365128930492 -0.288695886810747 -0.296327339219727 -0.289168212743109 -0.327403206840599 -0.387233985992591 -0.852203842025847 -0.889757524091033 -0.149919442924501 -0.763013960939329 -0.308660045221801 -0.508970458214438 2.6975305881928 2.42960409123825 2.41998451642655 -0.371141961395757 -0.352812861568599 -0.372770236547814 -0.382307846168688 -0.255621296263836 -0.317194513346402 -0.275043797381024 -0.313561111347601 -0.510700280126694 0.592778140728567 0.0241140673938007 -0.845251454553632 2.22643423448871 2.13788565913498 -0.324963449560753 -0.200965477824861 0.337077349694636 -0.373582882973073 -0.49569368191449 -0.560123506152035 -0.340322527212226 -0.288841857916591 1.61031259115015
Monocytes (secretory) -0.163460657343971 -0.420063960552705 -0.33815950304471 -0.301829286596106 -0.296232790693844 -0.296261130579436 -0.340793605001486 -0.32012614575446 1.38918964629951 -0.28625411292867 -0.29111792988032 -0.290510986674393 -0.280932433192781 -0.293009580338126 -0.272424535599397 -0.277796579877416 -0.250691293694552 0.0905250988064609 0.200661667878472 0.0202649028017635 -0.161209249886718 -0.642969698374683 -0.335379674292565 0.30013552589391 0.758389408449937 1.29360491608991 0.478643239568843 3.02945455646405 3.12293840318475 2.92333735572633 -0.0142127564127313 -0.355062477463145 -0.141890495219049 -0.177515267308274 -0.25900831190005 0.597616451433582 0.241961518363293 0.995517963152478 0.830409743832605 1.80307028169708 1.22013000754251 -0.36226167148648 1.29452921488127 -0.103860757256372 -0.381441760348706 -0.29896743969023 -0.586733857213374 -0.359829033593288 1.63588771925456 1.10726625920031
Monocytes (TREM2+ CD9+) -0.300169538346924 -0.466614699135606 -0.428560755222965 -0.29753966745243 -0.292322979699627 -0.296254575870971 -0.236295796596837 -0.257836225737436 -0.317294489477606 -0.301434572433352 -0.295368993751148 -0.293523374949929 -0.289279906948441 -0.284085720204528 -0.277604799827382 -0.284796043961988 -0.325305776689039 -0.476805235257327 -0.542530297311093 -0.341483092361118 -0.0563022861143229 -0.431603745431986 -0.321042083042419 -0.143753447488701 -0.000505239396977565 0.549425430329705 1.58147813398254 -0.269553108564757 -0.251253062042926 -0.169833081196557 3.12180003404149 2.9870576522124 2.59233383809761 -0.648956740042559 -0.21094232455917 -0.11704544999506 2.91996955964554 2.75413887044644 0.561324837548969 0.280769058331957 0.540842526683267 -0.264912455921754 0.357508552134067 -0.407640565986367 -0.365646408437282 -0.202824765601727 -0.543592229044555 -0.405161031612661 2.02755495963852 -0.517348349330684
