# Supplementary material for: Cell atlas of the regenerating human liver after portal vein embolization
Source: Nat Commun. 2024 Jul 11;15:5827. doi: 10.1038/s41467-024-49236-7 (PMC11239663; doi:10.1038/s41467-024-49236-7)
Supplement: Supplementary file 17 — Source Data [file 41467_2024_49236_MOESM17_ESM.zip › fig_data/fig4bc.txt]

endo_simp Condition Donor UMAP_1 UMAP_2
sc_H3.NPC.Exp1_GTGCGGTCAATCTACG Pericentral LSEC healthy sc_H3 -2.46862399753816 3.94735851075709
sc_R7.NPC.Exp1_CGGGTCAGTTGGAGAC-1 EC non-LSEC regenerating sc_E6/sc_R6 0.752234934003282 -3.65270672056615
sc_R5.NPC.Exp1_TCGGGCACACTGAGGA-1 LSEC (stress) regenerating sc_E4/sc_R4 -1.23012912449129 -0.0193880579227181
sc_R1.NPC.Exp1_TAGAGCTAGCCCAACC Pericentral LSEC regenerating sc_E1/sc_R1 -1.52383625683076 4.16998281266749
sc_E1.NPC.Exp1_AGTGTCATCAACACCA Periportal LSEC embolised sc_E1/sc_R1 4.57379090610259 0.780457637572887
sc_R1.NPC.Exp1_AGAATAGGTGAAATCA Pericentral LSEC regenerating sc_E1/sc_R1 -1.97902000126131 2.6742118814236
sc_E2.NPC.Exp1_AATCCAGTCAGGCAAG Periportal LSEC embolised sc_E2/sc_R2 4.24729764285796 0.0328675725704459
sc_R5.NPC.Exp1_AAGCGAGGTCGCAACC-1 Midzonal LSEC regenerating sc_E4/sc_R4 -0.0552889126229994 1.59114613320887
sc_E2.NPC.Exp1_ATTGGACGTACCGTAT LSEC (stress) embolised sc_E2/sc_R2 -2.75581085857637 0.0846384980922965
sc_H3.NPC.Exp1_AGAGCGACATCTCGCT Midzonal LSEC healthy sc_H3 0.541367469460893 2.64876355912745
sc_E2.NPC.Exp1_GCGCCAAGTACCGTTA Midzonal LSEC embolised sc_E2/sc_R2 0.942553905875612 0.811115882659557
sc_H3.NPC.Exp1_GCTGCTTTCTAACGGT Periportal LSEC healthy sc_H3 4.30118071857207 -1.94303611729085
sc_E1.NPC.Exp1_GGAACTTCATGTTGAC LSEC (remodelling) embolised sc_E1/sc_R1 -4.9186135548044 2.08215274598658
sc_E3.NPC.Exp1_CGAGCACGTAAGTAGT EC non-LSEC embolised sc_E3/sc_R3 0.409864066274095 -5.65423927519262
sc_H3.NPC.Exp1_CTAAGACTCCTTGCCA LSEC (high MT 1) healthy sc_H3 -2.66733753856904 1.18770041253627
sc_E2.NPC.Exp1_GTCGTAAAGCTAGCCC LSEC (high MT 1) embolised sc_E2/sc_R2 -2.83865225490816 0.672975681090954
sc_H3.NPC.Exp1_ATCCGAATCGCAAACT LSEC (remodelling) healthy sc_H3 -1.7640279549051 -0.509385862087605
sc_E2.NPC.Exp1_CGCTGGAAGCAACGGT Cycling cells embolised sc_E2/sc_R2 -2.8589621799875 1.69939460542262
sc_E7.NPC.Exp1_CCCGAAGTCACTCTTA-1 Periportal LSEC embolised sc_E6/sc_R6 5.21345674815886 -3.0691678306812
sc_R6.NPC.Exp1_GTTAGTGTCCCTGGTT-1 LSEC (high MT 1) regenerating sc_E5/sc_R5 -3.35702860531099 0.0060698011165885
sc_R6.NPC.Exp1_TCGTCCAGTGACCTGC-1 Pericentral LSEC regenerating sc_E5/sc_R5 -0.447586418955397 2.69890751626551
sc_E6.NPC.Exp1_GGGTCTGAGGTTAAAC-1 LSEC (interferon) embolised sc_E5/sc_R5 -1.48416388210542 2.59788431909144
sc_E5.NPC.Exp1_GAGTCTACAGAGATGC-1 Midzonal LSEC embolised sc_E4/sc_R4 3.97565233531706 0.314618966842297
sc_E7.NPC.Exp1_AGAAGCGCAAAGGGTC-1 LSEC (high MT 2) embolised sc_E6/sc_R6 -3.20404780086763 -1.24121462337464
sc_R1.NPC.Exp1_TTGGAACTCGTTACGA Pericentral LSEC regenerating sc_E1/sc_R1 -0.956509472696852 2.35805501725734
sc_R5.NPC.Exp1_ATCGTGACAGAACATA-1 Midzonal LSEC regenerating sc_E4/sc_R4 0.715247033269335 1.52056422021449
sc_E1.NPC.Exp1_ACGCCGAGTGATAAAC LSEC (stress) embolised sc_E1/sc_R1 0.375949619443346 -1.79199258301198
sc_H1.NPC.Exp1_CTCGTACAGTCAATAG LSEC (stress) healthy sc_H1 -1.60801923450715 -0.283430196976063
sc_E5.NPC.Exp1_AAAGGGCCAATTGAAG-1 EC non-LSEC embolised sc_E4/sc_R4 -0.193446995585036 -3.47919426176488
sc_H3.NPC.Exp1_GACAGAGAGAACTCGG LSEC (remodelling) healthy sc_H3 0.848381308944155 -0.205466606354115
sc_H1.NPC.Exp1_TGAGGGAAGCTGTCTA LSEC (fenestr.) healthy sc_H1 6.25682627979033 0.398949525619152
sc_H3.NPC.Exp1_GGGATGATCACTTACT Periportal LSEC healthy sc_H3 4.41052448573821 0.924376628661755
sc_E7.NPC.Exp1_TAAGCACAGCCGCACT-1 LSEC (stress) embolised sc_E6/sc_R6 -0.811469914286207 1.12339796807826
sc_R5.NPC.Exp1_TCCTCTTAGGTTAAAC-1 Periportal LSEC regenerating sc_E4/sc_R4 4.34641587558501 -2.13116798613012
sc_R6.NPC.Exp1_TCATTTGCAGCATTGT-1 LSEC (interferon) regenerating sc_E5/sc_R5 -1.81485784229524 1.7028435685879
sc_R5.NPC.Exp1_TATTGCTGTCTGCGCA-1 Pericentral LSEC regenerating sc_E4/sc_R4 -2.95652353939302 2.61588372972071
sc_H3.NPC.Exp1_TTGAACGGTGGGTCAA LSEC (stress) healthy sc_H3 -2.08318841633089 -0.0331818840259286
sc_R1.NPC.Exp1_AGTTGGTCAAGTCATC Midzonal LSEC regenerating sc_E1/sc_R1 2.86767971339934 -1.14346949074208
sc_R1.NPC.Exp1_GTAACTGGTTAAAGAC Midzonal LSEC regenerating sc_E1/sc_R1 2.43541061702483 0.796353481078747
sc_R1.NPC.Exp1_TACGGTACACAACGTT Midzonal LSEC regenerating sc_E1/sc_R1 3.80852711024993 1.18804397370875
sc_E5.NPC.Exp1_AGCTTCCGTTCATCGA-1 Periportal LSEC embolised sc_E4/sc_R4 4.38738739314787 -1.07246396753728
sc_E6.NPC.Exp1_GCCAGGTCATGACGGA-1 LSEC (interferon) embolised sc_E5/sc_R5 -1.63896000561006 1.43924536492884
sc_E1.NPC.Exp1_AACTCCCTCTTGCCGT LSEC (stress) embolised sc_E1/sc_R1 -0.838392378656935 -0.517356552814838
sc_H2.NPC.Exp1_TGAGCCGGTGTGACGA LSEC (stress) healthy sc_H2 -2.73331749614961 3.42395391252101
sc_H3.NPC.Exp1_GGCCGATCAGGACGTA LSEC (high MT 1) healthy sc_H3 -3.39174568828828 -0.0847521803134652
sc_E6.NPC.Exp1_ATTCCTACACGATTCA-1 LSEC (interferon) embolised sc_E5/sc_R5 -0.755213858454298 2.22192039277613
sc_E3.NPC.Exp1_AGTGGGATCCACGACG LSEC (remodelling) embolised sc_E3/sc_R3 3.04737484279387 -3.76655755255162
sc_E6.NPC.Exp1_TCACGCTCACGCTGAC-1 Midzonal LSEC embolised sc_E5/sc_R5 2.67151570144408 0.687942526603344
sc_R6.NPC.Exp1_ATACCTTCAGAACTTC-1 EC non-LSEC regenerating sc_E5/sc_R5 -1.11093557056672 -0.513532378410694
sc_R6.NPC.Exp1_TTCGGTCCAGGTAGTG-1 Periportal LSEC regenerating sc_E5/sc_R5 4.54709279361479 -2.88257334444463
sc_E6.NPC.Exp1_TCCATCGAGTACCCTA-1 LSEC (high MT 2) embolised sc_E5/sc_R5 -4.2986184376169 -0.69658998463094
sc_R3.NPC.Exp1_TACTCGCGTGTCGCTG Periportal LSEC regenerating sc_E3/sc_R3 3.94820487323515 -1.26182335445448
sc_E7.NPC.Exp1_CCTAAGATCGAGTGGA-1 EC non-LSEC embolised sc_E6/sc_R6 0.691260753304888 -4.07580790731847
sc_R3.NPC.Exp1_AATCCAGTCGCGGATC LSEC (stress) regenerating sc_E3/sc_R3 -0.348128797380995 -1.10656023833692
sc_H3.NPC.Exp1_GAATAAGTCCTTTACA Periportal LSEC healthy sc_H3 4.01721179309599 -1.68815497372091
sc_E1.NPC.Exp1_TACTTGTAGCTGAACG Pericentral LSEC embolised sc_E1/sc_R1 -2.003286959498 3.34757652070582
sc_E6.NPC.Exp1_CCACGTTAGTCAACAA-1 EC non-LSEC embolised sc_E5/sc_R5 0.549945650727678 -4.30435977194249
sc_H2.NPC.Exp1_GGTGAAGAGCATCATC Pericentral LSEC healthy sc_H2 -2.18910849270112 4.26538409974635
sc_R7.NPC.Exp1_TACTGCCGTTTCCCAC-1 LSEC (interferon) regenerating sc_E6/sc_R6 -1.06868636783845 1.33273949410975
sc_R3.NPC.Exp1_ACGCCAGAGTCTCCTC Lymphatic EC regenerating sc_E3/sc_R3 8.62348162952178 2.68877377297938
sc_R5.NPC.Exp1_AGCGCCAGTCATGACT-1 LSEC (stress) regenerating sc_E4/sc_R4 -0.0636193769860975 -2.25701043817937
sc_R3.NPC.Exp1_TGACAACTCAGCAACT Periportal LSEC regenerating sc_E3/sc_R3 6.29524075809233 -2.53827450487554
sc_E3.NPC.Exp1_ACTTTCAGTTCCCGAG LSEC (remodelling) embolised sc_E3/sc_R3 -5.00373852428682 2.81870784547389
sc_H3.NPC.Exp1_AGGCCACTCCAGGGCT LSEC (remodelling) healthy sc_H3 4.73888790431731 -1.17424502286851
sc_E5.NPC.Exp1_AACCTGAAGATAACAC-1 Periportal LSEC embolised sc_E4/sc_R4 5.53933226886504 -3.55520043585241
sc_R1.NPC.Exp1_TTCGGTCCATCCAACA Midzonal LSEC regenerating sc_E1/sc_R1 2.96651959243529 -0.444878914093372
sc_R5.NPC.Exp1_CGATCGGAGATGAACT-1 EC non-LSEC regenerating sc_E4/sc_R4 1.77180898013823 0.521826527381542
sc_E7.NPC.Exp1_CCGCAAGGTAGTGGCA-1 LSEC (interferon) embolised sc_E6/sc_R6 -3.07391464885957 1.40954699304164
sc_E1.NPC.Exp1_CAAGTTGGTAAGCACG LSEC (remodelling) embolised sc_E1/sc_R1 5.46167075458281 -1.6729652664417
sc_E7.NPC.Exp1_ACTGTCCCAAGCCATT-1 LSEC (remodelling) embolised sc_E6/sc_R6 -6.3730207699228 1.30688729074061
sc_H3.NPC.Exp1_GCAATCAAGTGAACGC LSEC (remodelling) healthy sc_H3 1.64557730975859 2.73835768487513
sc_E2.NPC.Exp1_GCCTCTAAGTAAGTAC Pericentral LSEC embolised sc_E2/sc_R2 -1.41132962879426 4.08055963304103
sc_E2.NPC.Exp1_CAGAATCTCAACGAAA Midzonal LSEC embolised sc_E2/sc_R2 4.25297128978484 -0.338793852066395
sc_R6.NPC.Exp1_GCACGGTAGACGGTTG-1 LSEC (interferon) regenerating sc_E5/sc_R5 -1.60269582447297 1.35414733674586
sc_E7.NPC.Exp1_CTCATTAAGGGCAATC-1 LSEC (remodelling) embolised sc_E6/sc_R6 -4.99450171169527 1.43220677163661
sc_E1.NPC.Exp1_AACCGCGCAATAGAGT LSEC (fenestr.) embolised sc_E1/sc_R1 5.88997208896391 0.35837747838557
sc_H3.NPC.Exp1_TTGACTTAGTGACATA EC non-LSEC healthy sc_H3 -0.634831668703627 -4.69045195791661
sc_E7.NPC.Exp1_ACTGCAAAGGGTATAT-1 Pericentral LSEC embolised sc_E6/sc_R6 -2.88554060634859 2.207152507568
sc_R3.NPC.Exp1_CGAACATTCATGCTCC LSEC (stress) regenerating sc_E3/sc_R3 -0.422440053789686 1.06323208596766
sc_H1.EKS.Exp1_TGCGCAGCATAGTAAG LSEC (stress) healthy sc_H1 -0.467954160540175 0.581607244277599
sc_H2.NPC.Exp1_CTGATCCAGTTTAGGA Periportal LSEC healthy sc_H2 4.65335070911162 -2.35662374708593
sc_R6.NPC.Exp1_GGGTGAAAGGCCTAGA-1 Midzonal LSEC regenerating sc_E5/sc_R5 3.25359284702056 0.35148598935664
sc_E6.NPC.Exp1_AAGCGAGGTCTACACA-1 EC non-LSEC embolised sc_E5/sc_R5 0.495082734258104 -4.71047196600377
sc_E6.NPC.Exp1_CTCTGGTAGCGGATCA-1 LSEC (interferon) embolised sc_E5/sc_R5 0.121986148984361 2.18795718934596
sc_H1.NPC.Exp1_TTCTTAGGTTGGTGGA Pericentral LSEC healthy sc_H1 -3.73723519024141 0.867450378203991
sc_R3.NPC.Exp1_ACTGATGGTACGCTGC LSEC (stress) regenerating sc_E3/sc_R3 -0.0560264604974501 0.786124370360973
sc_R6.NPC.Exp1_CACTGGGGTACAGGTG-1 LSEC (interferon) regenerating sc_E5/sc_R5 -1.55940926250703 2.19561686303675
sc_R5.NPC.Exp1_CGCCAGACAGAACTTC-1 Midzonal LSEC regenerating sc_E4/sc_R4 0.418819723756243 1.2074138143307
sc_H3.NPC.Exp1_TGCGTGGCAGTCCTTC LSEC (remodelling) healthy sc_H3 -5.7755733745981 2.04137840058863
sc_H2.NPC.Exp1_CCGGTAGAGTCCTCCT Pericentral LSEC healthy sc_H2 -2.10033929523714 3.75952043321193
sc_R6.NPC.Exp1_GTCACGGGTGCCTTCT-1 LSEC (high MT 1) regenerating sc_E5/sc_R5 -2.32254636463411 -1.13844569835603
sc_H2.NPC.Exp1_AAGGCAGGTCCTCCAT Midzonal LSEC healthy sc_H2 4.69229924503081 1.2566925504452
sc_E7.NPC.Exp1_CCTCTCCAGCCTATCA-1 LSEC (stress) embolised sc_E6/sc_R6 -1.18150890049226 -1.26383248127788
sc_E7.NPC.Exp1_GACGCTGAGTCTAACC-1 EC non-LSEC embolised sc_E6/sc_R6 1.53121276024096 -4.57161293241918
sc_E7.NPC.Exp1_GCTGCAGGTGGATCGA-1 EC non-LSEC embolised sc_E6/sc_R6 0.949554352195192 -3.66362152311742
sc_E5.NPC.Exp1_CGAATTGAGTATCTGC-1 EC non-LSEC embolised sc_E4/sc_R4 -0.641084434359144 -5.13128409597814
sc_E6.NPC.Exp1_CCCGAAGTCGCTCCTA-1 LSEC (interferon) embolised sc_E5/sc_R5 -1.37959253963716 -1.51542995188176
sc_H1.EKS.Exp1_CGTCCATGTCTCGTTC EC non-LSEC healthy sc_H1 -1.60076701816804 -3.43115744802892
sc_H3.NPC.Exp1_CTTCTCTAGTGTTTGC LSEC (remodelling) healthy sc_H3 -6.76783526119478 0.755061767364147
sc_E6.NPC.Exp1_CACGAATGTACGATTC-1 EC non-LSEC embolised sc_E5/sc_R5 0.397525129945207 -4.21198854658544
sc_H3.NPC.Exp1_TCACGAATCGCGTTTC Midzonal LSEC healthy sc_H3 2.68185615363829 -1.40337429258764
sc_H1.NPC.Exp1_TTGGCAATCCAACCAA Midzonal LSEC healthy sc_H1 3.65382277789824 -0.954218544697163
sc_E1.NPC.Exp1_AGGGATGGTAACGCGA LSEC (stress) embolised sc_E1/sc_R1 0.0980654937338121 -1.92809716675222
sc_H3.NPC.Exp1_GGAAAGCGTTTAAGCC LSEC (remodelling) healthy sc_H3 -6.57597315487153 1.51074089791835
sc_E2.NPC.Exp1_CAGCTAATCAGAGGTG Periportal LSEC embolised sc_E2/sc_R2 4.55891001048796 -2.9934100887531
sc_R1.NPC.Exp1_TTTGTCAGTCGAGATG Periportal LSEC regenerating sc_E1/sc_R1 4.0979036075186 -1.94219175789296
sc_R5.NPC.Exp1_GAAGGGTTCCAACTGA-1 Midzonal LSEC regenerating sc_E4/sc_R4 3.06268489185088 -0.249646165108082
sc_E6.NPC.Exp1_TCAATTCAGCACACAG-1 LSEC (interferon) embolised sc_E5/sc_R5 -2.49318874058015 2.28319086816371
sc_E6.NPC.Exp1_TGTGCGGGTAGACGTG-1 Periportal LSEC embolised sc_E5/sc_R5 4.193077443273 -0.605531491970417
sc_E2.NPC.Exp1_TTGGAACCACGGCTAC Periportal LSEC embolised sc_E2/sc_R2 4.28899252238982 0.792635581756237
sc_R6.NPC.Exp1_TGCTCCAAGCATGTTC-1 LSEC (interferon) regenerating sc_E5/sc_R5 -1.61253178295381 1.97315420892298
sc_E7.NPC.Exp1_AACCAACAGATTCGCT-1 LSEC (remodelling) embolised sc_E6/sc_R6 -5.22319519695527 1.49342646386683
sc_R3.NPC.Exp1_CAGTCCTGTTGTCGCG LSEC (interferon) regenerating sc_E3/sc_R3 -1.66119969066865 -0.793463357424137
sc_E2.NPC.Exp1_AGGGTGAGTGTCCTCT LSEC (remodelling) embolised sc_E2/sc_R2 -6.67130148586519 0.872770211959484
sc_E1.NPC.Exp1_AAAGCAACACTTACGA EC non-LSEC embolised sc_E1/sc_R1 0.0295113307546861 -4.81919346067846
sc_E1.NPC.Exp1_CGCTTCAAGCACCGCT Midzonal LSEC embolised sc_E1/sc_R1 3.66903054538481 -0.0577099106067391
sc_E7.NPC.Exp1_GAATCACGTGAGTTTC-1 LSEC (interferon) embolised sc_E6/sc_R6 -2.97483360943086 1.74516405847132
sc_E1.NPC.Exp1_TCTGGAATCTACCAGA Periportal LSEC embolised sc_E1/sc_R1 4.86154973331206 -0.693667032455799
sc_E5.NPC.Exp1_CAAGACTAGGGAGGCA-1 Midzonal LSEC embolised sc_E4/sc_R4 3.38737618747466 -0.7838290712589
sc_R2.NPC.Exp1_CACCAGGCAACTGGCC Pericentral LSEC regenerating sc_E2/sc_R2 0.260887025029588 1.75412931230128
sc_H1.EKS.Exp1_ACCCACTAGCCAGTAG Periportal LSEC healthy sc_H1 3.35406029048674 -1.39219626102388
sc_E3.NPC.Exp1_AGTAGTCAGATAGTCA EC non-LSEC embolised sc_E3/sc_R3 -1.49409544643648 -5.39312277052343
sc_H2.NPC.Exp1_TTTCCTCGTACTCTCC Pericentral LSEC healthy sc_H2 -0.0378922241616957 3.34070052888453
sc_E5.NPC.Exp1_ATCCGTCTCGGAGTGA-1 Periportal LSEC embolised sc_E4/sc_R4 4.48561465564482 -1.4265620193237
sc_R3.NPC.Exp1_GACTGCGAGCACGCCT Midzonal LSEC regenerating sc_E3/sc_R3 0.951447157294679 0.938315532470348
sc_R6.NPC.Exp1_GGGAAGTAGAACGCGT-1 LSEC (stress) regenerating sc_E5/sc_R5 -0.57435822662599 -0.189248659347889
sc_H1.NPC.Exp1_TACCTATTCATGTAGC Pericentral LSEC healthy sc_H1 -1.91780197796113 1.46242275025904
sc_R6.NPC.Exp1_TGAGACTTCAACTACG-1 LSEC (interferon) regenerating sc_E5/sc_R5 -1.08179319080598 1.31785120751918
sc_E7.NPC.Exp1_ATTCTACTCAGATGCT-1 LSEC (interferon) embolised sc_E6/sc_R6 0.389838812978197 1.90093936708033
sc_R6.NPC.Exp1_TCCTGCAAGTTCTACG-1 LSEC (interferon) regenerating sc_E5/sc_R5 -1.03824818310029 0.996586225295666
sc_R5.NPC.Exp1_GATGCTAAGAGGATCC-1 Pericentral LSEC regenerating sc_E4/sc_R4 -2.54121530231721 2.86446323182643
sc_H1.NPC.Exp1_CTAAGACCAACTGCTA Pericentral LSEC healthy sc_H1 -3.27543556865938 2.24180879380763
sc_H3.NPC.Exp1_GCACTCTTCAGGATCT Pericentral LSEC healthy sc_H3 -0.965268256037306 3.87351693894923
sc_H3.NPC.Exp1_AGATTGCCACGAAATA LSEC (remodelling) healthy sc_H3 -4.85587990459688 2.52203502442897
sc_H3.NPC.Exp1_ATCTGCCTCACCTCGT LSEC (stress) healthy sc_H3 -0.612358214228224 -0.713482298588154
sc_H3.NPC.Exp1_TGACTAGGTGTTCGAT Pericentral LSEC healthy sc_H3 -2.69085586246736 2.88017358567775
sc_R5.NPC.Exp1_GTCCTCACAGGCACTC-1 LSEC (high MT 2) regenerating sc_E4/sc_R4 -4.58658516582735 -1.2432420064488
sc_E2.NPC.Exp1_ACATGGTCACGGCTAC Midzonal LSEC embolised sc_E2/sc_R2 2.89759683433287 2.00837220933497
sc_H1.HEP.Exp1_CATGGCGGTCCTGCTT Periportal LSEC healthy sc_H1 5.44671523395293 -3.67415914747655
sc_R6.NPC.Exp1_AAGCCATAGGATTCCT-1 LSEC (high MT 1) regenerating sc_E5/sc_R5 -2.80245173153169 -1.20903831038415
sc_H3.NPC.Exp1_ACCCACTTCAGCTCTC LSEC (stress) healthy sc_H3 0.172321794660021 -2.06080458376348
sc_R5.NPC.Exp1_TCCGAAATCACCTACC-1 Pericentral LSEC regenerating sc_E4/sc_R4 -3.16336596187837 3.11338557984889
sc_E5.NPC.Exp1_CCTCAACTCTTTCGAT-1 LSEC (stress) embolised sc_E4/sc_R4 -0.24730527576692 0.684940717483166
sc_E1.NPC.Exp1_TTTGGTTAGGTGTTAA LSEC (remodelling) embolised sc_E1/sc_R1 -5.36148321804292 1.82650174882472
sc_R6.NPC.Exp1_GATGACTGTCATCTAG-1 LSEC (interferon) regenerating sc_E5/sc_R5 -1.80428087887056 -0.701263048385975
sc_H3.NPC.Exp1_GCCAAATGTAAATGTG EC non-LSEC healthy sc_H3 -1.48195827183015 -3.89394912931859
sc_R5.NPC.Exp1_TGAGGGATCATGGCCG-1 EC non-LSEC regenerating sc_E4/sc_R4 -0.706335903971266 -5.25652799818456
sc_H2.NPC.Exp1_GCATACATCAGGCAAG Periportal LSEC healthy sc_H2 3.94658219638579 -2.03681860182225
sc_H2.NPC.Exp1_AGATTGCCAGCTTAAC Midzonal LSEC healthy sc_H2 2.86648773971312 -0.612473287319538
sc_H2.NPC.Exp1_CCCATACGTACAAGTA LSEC (stress) healthy sc_H2 -1.2977103012491 -0.615315892433521
sc_E5.NPC.Exp1_TCAAGCAAGGCTTAAA-1 Pericentral LSEC embolised sc_E4/sc_R4 -3.17021000561006 2.6008259275204
sc_E7.NPC.Exp1_TATGTTCCATTCCTAT-1 LSEC (remodelling) embolised sc_E6/sc_R6 -6.19822371181734 1.27409710671962
sc_R6.NPC.Exp1_TACTTACTCCGTGACG-1 LSEC (interferon) regenerating sc_E5/sc_R5 -0.360989453165602 2.23103632714808
sc_E2.NPC.Exp1_CGGACACGTCAGAAGC LSEC (fenestr.) embolised sc_E2/sc_R2 6.18647372546904 0.378969214225414
sc_R3.HEP.Exp1_GCGGGTTCAGTCGTGC Midzonal LSEC regenerating sc_E3/sc_R3 5.17391669574492 -0.467207410072682
sc_E2.NPC.Exp1_CGAGAAGCATGTCTCC Periportal LSEC embolised sc_E2/sc_R2 4.29015910449736 -1.2593983911702
sc_R3.NPC.Exp1_CCGTACTGTAGGGACT LSEC (stress) regenerating sc_E3/sc_R3 -0.0323579328943007 0.718892476821545
sc_E5.NPC.Exp1_AGGTGTTCAACCGCCA-1 Pericentral LSEC embolised sc_E4/sc_R4 -0.149544598429274 2.98172273423732
sc_E5.NPC.Exp1_AGGATAAAGTATAGAC-1 EC non-LSEC embolised sc_E4/sc_R4 0.194391248853136 -3.91637048933446
sc_E6.NPC.Exp1_AGGTAGGAGACGAGCT-1 EC non-LSEC embolised sc_E5/sc_R5 -0.177776815264296 -3.97856555197179
sc_R1.NPC.Exp1_CGCTGGATCGCCAAAT Midzonal LSEC regenerating sc_E1/sc_R1 1.20347780558579 2.08150639321864
sc_R3.NPC.Exp1_CGACTTCCAGGATTGG Midzonal LSEC regenerating sc_E3/sc_R3 1.64206242385619 1.29882683541835
sc_E2.NPC.Exp1_AAATGCCTCCCACTTG Midzonal LSEC embolised sc_E2/sc_R2 1.7219601852011 -0.314045526718495
sc_H3.NPC.Exp1_CATGCCTAGACAAAGG EC non-LSEC healthy sc_H3 0.655350802571703 -5.53492269728124
sc_E7.NPC.Exp1_CTCAATTGTTGAGTCT-1 Midzonal LSEC embolised sc_E6/sc_R6 1.51341047707312 1.77259554650843
sc_E7.NPC.Exp1_GAGCTGCTCCTACCAC-1 EC non-LSEC embolised sc_E6/sc_R6 0.332333026559282 -4.29230628225744
sc_R7.NPC.Exp1_CCGTTCATCATGGCCG-1 LSEC (stress) regenerating sc_E6/sc_R6 -0.535413624613356 0.387362501884106
sc_H3.NPC.Exp1_CCGTGGAAGGAGTCTG LSEC (stress) healthy sc_H3 -1.31440127071626 2.18386807229579
sc_R5.NPC.Exp1_CACGAATAGACCAGCA-1 Pericentral LSEC regenerating sc_E4/sc_R4 -3.21872723278291 3.14603605058253
sc_H3.NPC.Exp1_TGCGTGGAGAACTGTA Periportal LSEC healthy sc_H3 3.82806455913298 -1.76089427683294
sc_H1.NPC.Exp1_TCGGGACAGGTGACCA Midzonal LSEC healthy sc_H1 3.33495247188323 -0.470441498493549
sc_R5.NPC.Exp1_TGACGCGTCCGTATAG-1 Midzonal LSEC regenerating sc_E4/sc_R4 3.1894141418051 0.173721454406383
sc_H1.EKS.Exp1_TACTCGCCATCAGTCA LSEC (interferon) healthy sc_H1 -1.84388649639375 1.13836684014857
sc_E7.NPC.Exp1_TGGTTAGAGGCCTGAA-1 EC non-LSEC embolised sc_E6/sc_R6 0.727006970078874 -5.08069668028295
sc_R5.NPC.Exp1_TCGAAGTAGGTTCTAC-1 Midzonal LSEC regenerating sc_E4/sc_R4 -0.461611034243178 2.15238871362269
sc_E7.NPC.Exp1_GTCAAACCAAGGACAC-1 LSEC (stress) embolised sc_E6/sc_R6 -0.702548148005079 -1.61877704474866
sc_E2.NPC.Exp1_GGAAAGCTCACGCATA LSEC (fenestr.) embolised sc_E2/sc_R2 6.46352612796538 0.447212598586681
sc_E5.NPC.Exp1_TACAACGTCTTCGATT-1 Periportal LSEC embolised sc_E4/sc_R4 3.98160970035307 -0.174865939354298
sc_H2.NPC.Exp1_TACTCATGTAAGTTCC Pericentral LSEC healthy sc_H2 -3.00510037121065 2.42797388818324
sc_H3.NPC.Exp1_AACTGGTAGCTTTGGT Midzonal LSEC healthy sc_H3 3.05219125571959 -1.4753699085468
sc_H3.NPC.Exp1_TCATTACAGTCATGCT Midzonal LSEC healthy sc_H3 2.81688618484252 -1.25138723308012
sc_H3.NPC.Exp1_GAACATCGTACGCACC Midzonal LSEC healthy sc_H3 2.64579069438689 -1.66113538358152
sc_E2.NPC.Exp1_TCGCGTTTCATAGCAC Midzonal LSEC embolised sc_E2/sc_R2 4.05627071681731 1.40187492158473
sc_R7.NPC.Exp1_GATCATGAGAAACCCG-1 LSEC (interferon) regenerating sc_E6/sc_R6 -2.00652325329072 0.442461035514477
sc_E5.NPC.Exp1_CCACACTGTACGTTCA-1 Midzonal LSEC embolised sc_E4/sc_R4 2.11866092506163 -0.0832599184268685
sc_R3.NPC.Exp1_AGTTGGTCAAGTTAAG Midzonal LSEC regenerating sc_E3/sc_R3 0.849034605653215 1.11252393510402
sc_R5.NPC.Exp1_TACTTCAAGAGGTGCT-1 LSEC (stress) regenerating sc_E4/sc_R4 -0.260622264711928 -0.427532472347614
sc_E1.NPC.Exp1_CGAACATAGATACACA LSEC (stress) embolised sc_E1/sc_R1 0.985588519008089 -1.85863671514928
sc_E2.NPC.Exp1_ACGATGTGTAAGTTCC Pericentral LSEC embolised sc_E2/sc_R2 -1.08790981945283 3.69580497529567
sc_R1.NPC.Exp1_CCCTCCTCAGGAATGC Pericentral LSEC regenerating sc_E1/sc_R1 -1.75202119526155 2.74804820802272
sc_E6.NPC.Exp1_CTCAACCAGATGGTCG-1 LSEC (interferon) embolised sc_E5/sc_R5 -0.918882014124464 2.53609885957301
sc_H2.NPC.Exp1_GACGGCTTCGCTGATA Pericentral LSEC healthy sc_H2 -2.56062281307466 1.45426859643519
sc_R6.NPC.Exp1_GTTCATTAGTCACTGT-1 LSEC (stress) regenerating sc_E5/sc_R5 -1.10209953960664 -1.02795570406854
sc_E7.NPC.Exp1_GACCGTGCAGTAACAA-1 Midzonal LSEC embolised sc_E6/sc_R6 3.45086657825224 1.80545892503321
sc_E5.NPC.Exp1_TGGATGTAGTATAGAC-1 LSEC (remodelling) embolised sc_E4/sc_R4 -5.92001927074678 1.33572163369715
sc_R6.NPC.Exp1_ATCACGAAGCGCTGAA-1 Periportal LSEC regenerating sc_E5/sc_R5 4.59050381007903 -2.85528574202001
sc_E3.NPC.Exp1_ACAGCTACAAGCTGAG EC non-LSEC embolised sc_E3/sc_R3 -0.336849810450148 -5.5536204359287
sc_R5.NPC.Exp1_CAACGATCAGCTGAGA-1 Midzonal LSEC regenerating sc_E4/sc_R4 1.73660817566626 -0.0428962490314218
sc_R5.NPC.Exp1_TAATTCCAGCATGCAG-1 Pericentral LSEC regenerating sc_E4/sc_R4 -0.365365030138563 2.56657280709803
sc_E1.NPC.Exp1_TTCGGTCGTCGTTGTA Pericentral LSEC embolised sc_E1/sc_R1 -1.89164412197359 3.15782537248194
sc_R3.NPC.Exp1_TAGACCAAGCGTTGCC Periportal LSEC regenerating sc_E3/sc_R3 6.34220921817534 -2.91260156843602
sc_R6.NPC.Exp1_AAACGCTGTGGGCTCT-1 LSEC (interferon) regenerating sc_E5/sc_R5 -0.0440583246637098 2.12487759378016
sc_E1.HEP.Exp2_TGCACCTTCCTGCAGG Midzonal LSEC embolised sc_E1/sc_R1 3.19346356216185 1.63256802346766
sc_E6.NPC.Exp1_TGGTGATCATTGAGCT-1 LSEC (interferon) embolised sc_E5/sc_R5 -1.87521445926912 0.832644126678112
sc_E7.NPC.Exp1_GTCTGTCTCCAGTGCG-1 Midzonal LSEC embolised sc_E6/sc_R6 3.03960692706816 -0.216698028778431
sc_E3.NPC.Exp1_CTCACACCACAACGTT EC non-LSEC embolised sc_E3/sc_R3 0.331263242394853 -4.73982224676549
sc_R5.NPC.Exp1_CACCAAACATAAGCGG-1 LSEC (high MT 2) regenerating sc_E4/sc_R4 -4.57691538509614 -1.24978402087256
sc_R1.NPC.Exp1_CGCTTCACATTAACCG Pericentral LSEC regenerating sc_E1/sc_R1 -1.43696534809358 3.07880821015895
sc_E7.NPC.Exp1_CGTAGTATCTGGACCG-1 LSEC (stress) embolised sc_E6/sc_R6 -0.895149351923537 -0.99361414525449
sc_R5.NPC.Exp1_ACGTAGTGTCCTCATC-1 Pericentral LSEC regenerating sc_E4/sc_R4 -4.06209767040498 -1.6445371291393
sc_H1.NPC.Exp1_TGTATTCTCATCACCC Pericentral LSEC healthy sc_H1 -2.23971808132417 4.11055650498927
sc_H3.NPC.Exp1_TGCGTGGTCGAACGGA EC non-LSEC healthy sc_H3 -2.44946682628877 1.49921145227015
sc_H3.NPC.Exp1_CGCGTTTCAGCTGCAC EC non-LSEC healthy sc_H3 0.333380757005144 -5.24010286543309
sc_R1.NPC.Exp1_CAACTAGCAATCGGTT Pericentral LSEC regenerating sc_E1/sc_R1 -0.361233355372023 1.8337520578152
sc_E1.NPC.Exp1_CTCGAAAAGCAGCGTA Midzonal LSEC embolised sc_E1/sc_R1 1.96375852647536 1.88274397637904
sc_R5.NPC.Exp1_GGGATGACAATTCACG-1 Midzonal LSEC regenerating sc_E4/sc_R4 0.51049113097899 1.34590806748927
sc_E6.NPC.Exp1_GAAGGACAGGTAGTAT-1 LSEC (interferon) embolised sc_E5/sc_R5 -0.937433602182936 1.61498012330592
sc_E7.NPC.Exp1_TGTCCACAGAAACACT-1 Periportal LSEC embolised sc_E6/sc_R6 4.15437733951323 0.0499158122783927
sc_R1.NPC.Exp1_GAATAAGTCTTGCCGT Midzonal LSEC regenerating sc_E1/sc_R1 2.1669018251013 1.41855945375026
sc_E6.NPC.Exp1_CTGTATTTCGTTGCCT-1 LSEC (stress) embolised sc_E5/sc_R5 -0.456834675638746 1.16254033830226
sc_H1.NPC.Exp1_GGGTCTGTCTCACATT EC non-LSEC healthy sc_H1 0.100487707288194 -4.18553719732702
sc_E2.NPC.Exp1_GACGCGTCATTTCACT LSEC (stress) embolised sc_E2/sc_R2 -1.97151816066987 0.119085095191601
sc_H3.NPC.Exp1_CTGCTGTTCAATACCG LSEC (stress) healthy sc_H3 -2.35191571888215 2.32134737756312
sc_E7.NPC.Exp1_TTGCCTGTCCCTTGTG-1 Midzonal LSEC embolised sc_E6/sc_R6 3.77265941920989 -0.943101920818684
sc_R1.NPC.Exp1_TGACGGCTCATGTGGT Pericentral LSEC regenerating sc_E1/sc_R1 -1.41859972652681 3.97038640763819
sc_H1.NPC.Exp1_TCACAAGGTTAAGTAG Midzonal LSEC healthy sc_H1 2.33684015098326 -0.16119609091222
sc_H1.NPC.Exp1_CTACCCATCGCAAACT LSEC (high MT 1) healthy sc_H1 -2.34589278873689 1.36151160981715
sc_R6.NPC.Exp1_ATCGCCTAGGATTCCT-1 LSEC (interferon) regenerating sc_E5/sc_R5 -2.28203880962617 1.98230256822169
sc_E6.NPC.Exp1_GAATCACCAAATGGTA-1 LSEC (stress) embolised sc_E5/sc_R5 0.00772416415922716 -0.592339136337635
sc_R1.NPC.Exp1_GACCTGGAGACGCTTT Pericentral LSEC regenerating sc_E1/sc_R1 -2.88487971004732 3.04111804750026
sc_E7.NPC.Exp1_GTTCCGTAGAATCGCG-1 LSEC (stress) embolised sc_E6/sc_R6 -0.994227768747877 -1.66666544291913
sc_E6.NPC.Exp1_TTGCATTGTATGTCTG-1 LSEC (stress) embolised sc_E5/sc_R5 -0.101497055857252 0.166978738570812
sc_E6.NPC.Exp1_TATTGCTCAAGTGCAG-1 Midzonal LSEC embolised sc_E5/sc_R5 3.86336481395476 -0.775450803970692
sc_H3.NPC.Exp1_CCACGGATCACAGGCC Periportal LSEC healthy sc_H3 4.08579194370024 -0.866171695923206
sc_E6.NPC.Exp1_GACTTCCTCTTCACAT-1 Periportal LSEC embolised sc_E5/sc_R5 5.82356774631255 -1.09451545093
sc_E6.NPC.Exp1_CCTCATGGTAGAATAC-1 Periportal LSEC embolised sc_E5/sc_R5 4.41510379138701 -2.43469867918432
sc_R5.NPC.Exp1_CTGGACGAGTATGAAC-1 Midzonal LSEC regenerating sc_E4/sc_R4 1.49821311059706 -0.249524452423451
sc_R5.NPC.Exp1_TCAAGTGTCCAACCGG-1 LSEC (high MT 1) regenerating sc_E4/sc_R4 -1.99967777904756 2.0027441003567
sc_E6.NPC.Exp1_CAATGACTCAGGAACG-1 LSEC (high MT 2) embolised sc_E5/sc_R5 -0.959137322275709 2.1345390298611
sc_E7.NPC.Exp1_GTCTTTAGTGCCTACG-1 EC non-LSEC embolised sc_E6/sc_R6 1.71316695037596 -4.30832824919164
sc_R5.NPC.Exp1_TATTGGGCATCTCGTC-1 Midzonal LSEC regenerating sc_E4/sc_R4 2.70339202705138 -0.49324468586385
sc_R1.NPC.Exp1_ATTTCTGAGGGCACTA LSEC (remodelling) regenerating sc_E1/sc_R1 -6.33637058910615 1.44374480035365
sc_E5.NPC.Exp1_TGCGATATCCTGTAAG-1 Pericentral LSEC embolised sc_E4/sc_R4 -2.90866291698701 3.67342319276393
sc_E6.NPC.Exp1_AAGCATCCACAGAAGC-1 LSEC (interferon) embolised sc_E5/sc_R5 -2.15892899212129 0.876973531509045
sc_E7.NPC.Exp1_TCGCTCAGTGGCCACT-1 Midzonal LSEC embolised sc_E6/sc_R6 2.20857560458891 1.23452176835597
sc_E1.NPC.Exp1_CTAGTGACAACGATCT LSEC (stress) embolised sc_E1/sc_R1 0.224829791219164 -2.14098373863637
sc_R3.NPC.Exp1_GATCAGTCACGGTTTA EC non-LSEC regenerating sc_E3/sc_R3 0.705771563680101 -4.24958286497533
sc_H2.NPC.Exp1_GCTGCTTGTCGAAAGC Pericentral LSEC healthy sc_H2 -2.7796369808603 4.03607692506373
sc_E1.NPC.Exp1_CTACCCAAGCCACCTG Midzonal LSEC embolised sc_E1/sc_R1 5.45648371997588 -1.63711012217939
sc_R6.NPC.Exp1_CCTCACACATTGAGCT-1 LSEC (interferon) regenerating sc_E5/sc_R5 -0.855891110270094 2.64857067849696
sc_R1.NPC.Exp1_GCTGCAGCACCAGGTC Midzonal LSEC regenerating sc_E1/sc_R1 2.74406039539092 0.203985832000378
sc_R5.NPC.Exp1_AAGAACAGTATTGCCA-1 Midzonal LSEC regenerating sc_E4/sc_R4 0.130042312772203 1.63516034867823
sc_R6.NPC.Exp1_TAATCTCCAGCTTCCT-1 LSEC (high MT 1) regenerating sc_E5/sc_R5 -2.19840276417024 -1.25210760946177
sc_E1.NPC.Exp1_CCTAGCTGTGCCTGGT Pericentral LSEC embolised sc_E1/sc_R1 -0.297740580408644 2.85924901750148
sc_R1.NPC.Exp1_AACTTTCTCCTGTAGA LSEC (stress) regenerating sc_E1/sc_R1 -1.1650780456949 -1.51755822513044
sc_R1.NPC.Exp1_CAACCTCGTTGGTGGA LSEC (high MT 1) regenerating sc_E1/sc_R1 -3.57432186779268 0.688637993598583
sc_E7.NPC.Exp1_TGATCTTCAAGGTCGA-1 Periportal LSEC embolised sc_E6/sc_R6 4.69395339313262 -2.57395467970311
sc_H3.NPC.Exp1_TGCGTGGCAATCTGCA LSEC (high MT 1) healthy sc_H3 -3.36623871502168 1.44705619599879
sc_H2.NPC.Exp1_CGTGTCTGTCGCATAT Midzonal LSEC healthy sc_H2 2.49703407111876 -0.836886682247517
sc_E7.NPC.Exp1_TGAGCATCAAGAGAGA-1 LSEC (interferon) embolised sc_E6/sc_R6 -2.70771038707979 1.74444761064112
sc_E5.NPC.Exp1_CTGTCGTCAATTGTGC-1 Midzonal LSEC embolised sc_E4/sc_R4 3.64530026736968 0.538348458076122
sc_E5.NPC.Exp1_TTGAGTGGTCGATTTG-1 EC non-LSEC embolised sc_E4/sc_R4 0.682461259992052 -5.26735744688451
sc_R5.NPC.Exp1_TATACCTCACTGTCCT-1 EC non-LSEC regenerating sc_E4/sc_R4 -1.31111991581209 -0.500017502045033
sc_H3.NPC.Exp1_ATGAGGGTCATAACCG Midzonal LSEC healthy sc_H3 1.61520322981589 0.985030553603771
sc_R3.NPC.Exp1_CCCTCCTCAGGGTACA LSEC (interferon) regenerating sc_E3/sc_R3 0.352886913449693 1.5407833078152
sc_R6.NPC.Exp1_AAGTCGTAGTAGTGCG-1 Periportal LSEC regenerating sc_E5/sc_R5 5.03925716701262 -1.10756661806047
sc_R1.NPC.Exp1_CTCTACGCATCTACGA Pericentral LSEC regenerating sc_E1/sc_R1 -2.85000717815645 2.21921052720607
sc_E6.NPC.Exp1_GTGCTTCAGACCGTTT-1 LSEC (interferon) embolised sc_E5/sc_R5 -2.81051361736543 1.0869361379391
sc_E6.NPC.Exp1_TAATTCCAGCTACGTT-1 Midzonal LSEC embolised sc_E5/sc_R5 5.5608319026541 -0.631974079346058
sc_E2.NPC.Exp1_CAGCTGGCAATGGAGC Midzonal LSEC embolised sc_E2/sc_R2 2.91069614711516 1.99372615602076
sc_R5.NPC.Exp1_CGATCGGTCAATGTCG-1 LSEC (stress) regenerating sc_E4/sc_R4 -1.44597613987214 -0.55101165983617
sc_E2.NPC.Exp1_GCGCAACAGTTCCACA EC non-LSEC embolised sc_E2/sc_R2 -1.14547240909822 -4.88782820913732
sc_H1.NPC.Exp1_ACGGGCTAGCAGGTCA EC non-LSEC healthy sc_H1 -0.528339864580702 -4.7355519315952
sc_E7.NPC.Exp1_CGGAGAATCTGCTTTA-1 LSEC (interferon) embolised sc_E6/sc_R6 -2.93079388317354 1.16024746682704
sc_E5.NPC.Exp1_CGCATAAAGCTTGTGT-1 Pericentral LSEC embolised sc_E4/sc_R4 -3.60299265560396 2.40970864083827
sc_E5.NPC.Exp1_GTCATGAGTGATAGAT-1 Pericentral LSEC embolised sc_E4/sc_R4 -2.31925499614961 3.70774307038844
sc_H1.NPC.Exp1_GGAGCAATCTTCTGGC LSEC (high MT 1) healthy sc_H1 -3.100774409144 0.15918543126643
sc_E5.NPC.Exp1_CGAAGTTGTAATGATG-1 Midzonal LSEC embolised sc_E4/sc_R4 3.42885768237822 0.909547708297375
sc_H1.EKS.Exp1_GTTCATTTCCCAACGG Pericentral LSEC healthy sc_H1 -1.48335373577363 2.28698816087306
sc_E7.NPC.Exp1_TGTTTGTTCTCTGGTC-1 LSEC (high MT 1) embolised sc_E6/sc_R6 -2.4354010837961 -1.112337254619
sc_H3.NPC.Exp1_TAGTTGGAGGATGTAT LSEC (remodelling) healthy sc_H3 -6.34447491344697 1.49122204568446
sc_E7.NPC.Exp1_TCTTTGAAGGATATAC-1 Pericentral LSEC embolised sc_E6/sc_R6 -3.00157988247163 1.37766184594691
sc_R7.NPC.Exp1_CGGAATTCATTGAAAG-1 LSEC (high MT 1) regenerating sc_E6/sc_R6 -2.29071700748689 -1.36568129870832
sc_R5.NPC.Exp1_TACAGGTCAGGCTCTG-1 Midzonal LSEC regenerating sc_E4/sc_R4 3.0283497554373 -0.0535515329593392
sc_E7.NPC.Exp1_TCAGGGCGTCGTCAGC-1 Lymphatic EC embolised sc_E6/sc_R6 6.43499409976714 -1.01112028274476
sc_E5.NPC.Exp1_CTTAGGAAGCATCCTA-1 Pericentral LSEC embolised sc_E4/sc_R4 -3.68473160442598 1.31346764352382
sc_R1.NPC.Exp1_TTCTCAACAGAGTGTG EC non-LSEC regenerating sc_E1/sc_R1 1.58148297491782 -4.3459685823673
sc_E6.NPC.Exp1_ACATCCCAGAAGTATC-1 LSEC (stress) embolised sc_E5/sc_R5 -0.492766262857985 -0.830660351251957
sc_E7.NPC.Exp1_GGCTGTGGTTCAACGT-1 LSEC (remodelling) embolised sc_E6/sc_R6 -1.01370847400911 1.68982972886622
sc_R5.NPC.Exp1_CACAGATCATTGTCGA-1 Periportal LSEC regenerating sc_E4/sc_R4 4.38518535915129 -2.20904425594747
sc_H1.EKS.Exp1_CTAGAGTCAAACTGCT LSEC (stress) healthy sc_H1 0.0376458150457628 0.27806319978297
sc_H2.NPC.Exp1_ACGATACGTTAAGTAG Midzonal LSEC healthy sc_H2 3.42341577831023 -1.37918168369472
sc_E1.NPC.Exp1_CAGAATCCATATGCTG LSEC (stress) embolised sc_E1/sc_R1 -0.0501710194040053 -1.75132075760305
sc_E7.NPC.Exp1_GATCACATCATCTGTT-1 LSEC (high MT 2) embolised sc_E6/sc_R6 -4.07713234600313 -1.15083605114162
sc_E7.NPC.Exp1_TGCTTCGCAGAGAAAG-1 Midzonal LSEC embolised sc_E6/sc_R6 3.27117967429869 0.406016609931591
sc_H2.NPC.Exp1_TAAGCGTGTGCCTTGG Midzonal LSEC healthy sc_H2 3.06938409629576 -0.961827137207386
sc_R1.NPC.Exp1_AAACCTGCAAGGTTTC LSEC (remodelling) regenerating sc_E1/sc_R1 -2.16869938549287 -0.377890982365009
sc_R1.NPC.Exp1_CTCAGAAAGTATTGGA Pericentral LSEC regenerating sc_E1/sc_R1 -1.85264289554841 2.74967088487208
sc_E6.NPC.Exp1_TACGCTCAGCGAGTCA-1 Midzonal LSEC embolised sc_E5/sc_R5 4.13920414272063 -0.215511538719532
sc_H1.EKS.Exp1_TCCCGATCACACGCTG LSEC (stress) healthy sc_H1 -0.654523016779494 0.453437588477734
sc_H1.EKS.Exp1_CCCAATCTCACGGTTA LSEC (stress) healthy sc_H1 -2.02409446415193 1.05815615441859
sc_E3.NPC.Exp1_TACCTATCAAGCTGTT EC non-LSEC embolised sc_E3/sc_R3 -0.951574923365187 -4.22232113096654
sc_E2.NPC.Exp1_CAAGAAATCACGAAGG LSEC (stress) embolised sc_E2/sc_R2 -0.530306937067579 1.48826255586207
sc_H3.NPC.Exp1_TACTCATGTTCGGCAC Midzonal LSEC healthy sc_H3 2.83902120414488 -1.25000925145834
sc_E5.NPC.Exp1_GAGATGGTCAAACCTG-1 Midzonal LSEC embolised sc_E4/sc_R4 3.30015623393767 1.78010406282008
sc_E1.NPC.Exp1_AAATGCCTCCTGCCAT Midzonal LSEC embolised sc_E1/sc_R1 1.30108735255264 2.48983850266993
sc_H3.NPC.Exp1_CCATTCGAGAAGGTGA Pericentral LSEC healthy sc_H3 -1.58691466030366 3.76870622422755
sc_R6.NPC.Exp1_TATTGCTAGAGAGGGC-1 Periportal LSEC regenerating sc_E5/sc_R5 5.21744334522002 -1.11184837732255
sc_E5.NPC.Exp1_CCGTTCACAGGAACCA-1 Midzonal LSEC embolised sc_E4/sc_R4 1.67446335974448 2.89590730454982
sc_E5.NPC.Exp1_CTCCTTTAGGTATCTC-1 EC non-LSEC embolised sc_E4/sc_R4 -2.044795395701 -1.58617142651021
sc_R1.NPC.Exp1_CGGAGTCAGAAACCAT Pericentral LSEC regenerating sc_E1/sc_R1 -1.27985799488313 3.81045236375392
sc_E1.NPC.Exp1_ACTGATGTCAAGATCC Periportal LSEC embolised sc_E1/sc_R1 3.76192605319731 -1.54868359181821
sc_R6.NPC.Exp1_TCGACCTTCTCCGCAT-1 Pericentral LSEC regenerating sc_E5/sc_R5 -2.51647007641084 2.49533667352259
sc_H2.NPC.Exp1_CAGCGACAGATCGGGT Pericentral LSEC healthy sc_H2 -2.07674539264924 3.90980472352565
sc_H1.NPC.Exp1_CCCAGTTCACGGTTTA LSEC (stress) healthy sc_H1 -1.74171865162141 -0.210500337814686
sc_E3.HEP.Exp1_CTAATGGCATCGACGC LSEC (stress) embolised sc_E3/sc_R3 -1.61460888561494 -1.11493704531133
sc_H2.NPC.Exp1_AAAGCAAGTGTCTGAT LSEC (fenestr.) healthy sc_H2 2.37096535983794 1.17627038743556
sc_E1.NPC.Exp1_TCAATCTCAAGGTTTC EC non-LSEC embolised sc_E1/sc_R1 -0.260643722384047 -3.17021880361974
sc_H1.NPC.Exp1_CAGCTAAAGTAAGTAC EC non-LSEC healthy sc_H1 0.02970933738463 -4.3045285722965
sc_E6.NPC.Exp1_GTGGAAGTCAGTCCGG-1 LSEC (interferon) embolised sc_E5/sc_R5 -2.06495487865693 2.24172081735194
sc_R2.NPC.Exp1_CTCGTCAGTCCTCTTG Pericentral LSEC regenerating sc_E2/sc_R2 -1.44782912906892 1.55822863366664
sc_E6.NPC.Exp1_GCGATCGCAACGTAAA-1 LSEC (stress) embolised sc_E5/sc_R5 -2.05217182811983 0.0667283752208976
sc_R6.NPC.Exp1_CTTAGGACAAACACGG-1 LSEC (interferon) regenerating sc_E5/sc_R5 -1.56986868557222 0.913814685607555
sc_E2.NPC.Exp1_AAAGATGGTTCATGGT EC non-LSEC embolised sc_E2/sc_R2 -0.476590158312391 -4.35296330664098
sc_R2.NPC.Exp1_TCGTACCCATAACCTG Pericentral LSEC regenerating sc_E2/sc_R2 -3.02127278026826 3.60914172914088
sc_E5.NPC.Exp1_GTGTTCCCAACTTGCA-1 EC non-LSEC embolised sc_E4/sc_R4 -1.31589329418428 -2.74904272768438
sc_H2.NPC.Exp1_GATCAGTCAGCTCGAC Midzonal LSEC healthy sc_H2 2.33116185489409 1.31675972726405
sc_E7.NPC.Exp1_CAAGACTCACGGCACT-1 Pericentral LSEC embolised sc_E6/sc_R6 -1.23457324680574 0.983456752563122
sc_H3.NPC.Exp1_CCCATACAGAACAACT LSEC (remodelling) healthy sc_H3 0.545612452657152 -0.352922537063953
sc_E6.NPC.Exp1_AGGATCTTCTCAATCT-1 Periportal LSEC embolised sc_E5/sc_R5 3.47570884052031 -1.50957752082288
sc_H3.NPC.Exp1_GTTCTCGAGAAACCAT Midzonal LSEC healthy sc_H3 3.22420167747252 -1.2816553457433
sc_E7.NPC.Exp1_CAAGAGGTCGTTCCTG-1 LSEC (high MT 1) embolised sc_E6/sc_R6 -2.36016190227754 -0.674207129215595
sc_E5.NPC.Exp1_TCAGGTACATTGTAGC-1 Pericentral LSEC embolised sc_E4/sc_R4 -0.0126703995156996 1.89250721719325
sc_E7.NPC.Exp1_TCATGCCGTCACATTG-1 Lymphatic EC embolised sc_E6/sc_R6 6.61357676807158 -1.05832492623269
sc_E6.NPC.Exp1_CTCTCGATCTTGGGCG-1 Midzonal LSEC embolised sc_E5/sc_R5 5.59760224643462 0.582815430427196
sc_R7.NPC.Exp1_TCATGCCGTACGAAAT-1 LSEC (interferon) regenerating sc_E6/sc_R6 -2.13590943989046 0.263803980613354
sc_R1.NPC.Exp1_AGGGTGAGTCTACCTC Pericentral LSEC regenerating sc_E1/sc_R1 -2.28780377086885 2.88191737916529
sc_E1.NPC.Exp1_CCTAGCTTCAATCTCT EC non-LSEC embolised sc_E1/sc_R1 -0.530806066362929 -5.25692663404882
sc_E6.NPC.Exp1_CCATAAGTCGATACGT-1 LSEC (stress) embolised sc_E5/sc_R5 -1.42404091533906 1.01770581986964
sc_E7.NPC.Exp1_ACTGATGGTTGGCCGT-1 LSEC (stress) embolised sc_E6/sc_R6 -2.39128387150056 0.206638357902172
sc_E2.NPC.Exp1_AGGCCACAGGCTCTTA Midzonal LSEC embolised sc_E2/sc_R2 3.38564097705596 1.58437456872523
sc_R5.NPC.Exp1_CAACGATAGCCGCACT-1 LSEC (stress) regenerating sc_E4/sc_R4 -0.941577317087721 1.56630124833644
sc_R7.NPC.Exp1_CTCATCGTCTGGTCAA-1 LSEC (high MT 2) regenerating sc_E6/sc_R6 -4.36308777508027 -1.91993812534749
sc_R1.NPC.Exp1_TGTTCCGTCAGGCAAG Periportal LSEC regenerating sc_E1/sc_R1 4.79856049838774 -1.76288739654958
sc_H2.NPC.Exp1_ATAGACCTCCAGTATG Midzonal LSEC healthy sc_H2 3.42417943301909 -0.557542302345631
sc_R1.NPC.Exp1_TCTTTCCCATAAGACA Pericentral LSEC regenerating sc_E1/sc_R1 -3.92717659649141 -1.79297510597646
sc_H3.NPC.Exp1_TTGTAGGCATCGTCGG Midzonal LSEC healthy sc_H3 1.05492736223452 1.67932357575953
sc_E2.NPC.Exp1_GGAGCAAGTTGAGGTG Pericentral LSEC embolised sc_E2/sc_R2 1.09960003021472 2.88619985368312
sc_R6.NPC.Exp1_TGGGCTGTCGAGTCTA-1 LSEC (high MT 2) regenerating sc_E5/sc_R5 -4.62764561352022 -1.86582646582067
sc_E5.NPC.Exp1_CATTCCGTCCTCTAGC-1 LSEC (remodelling) embolised sc_E4/sc_R4 -4.19726097759492 1.90517892625392
sc_R1.NPC.Exp1_GATCGCGTCCCTCTTT LSEC (high MT 1) regenerating sc_E1/sc_R1 -3.67386877712495 1.16202177789271
sc_E6.NPC.Exp1_GGATCTACAAATGGTA-1 LSEC (high MT 1) embolised sc_E5/sc_R5 -2.81545698818452 0.835212610030773
sc_E1.NPC.Exp1_CACAGTAGTGTGCCTG Midzonal LSEC embolised sc_E1/sc_R1 1.85842478099578 -1.20697352725804
sc_E2.NPC.Exp1_CTAAGACCAGATCCAT Midzonal LSEC embolised sc_E2/sc_R2 1.97533833804839 0.779545924926403
sc_R6.NPC.Exp1_CGTAAGTTCTATTCGT-1 Midzonal LSEC regenerating sc_E5/sc_R5 1.96233975711577 -0.15115175459325
sc_R1.NPC.Exp1_CATATGGGTCTTCGTC EC non-LSEC regenerating sc_E1/sc_R1 -0.300106646387648 -4.8687637827152
sc_E1.NPC.Exp1_ATAAGAGCATGTCTCC Midzonal LSEC embolised sc_E1/sc_R1 1.57092273059599 1.56253852632106
sc_H3.NPC.Exp1_GCAAACTGTCTTGCGG LSEC (interferon) healthy sc_H3 -1.65897023853547 -1.16333117399156
sc_R1.NPC.Exp1_ATTGGACAGCCAGGAT Pericentral LSEC regenerating sc_E1/sc_R1 -2.91309464153535 0.577992222571972
sc_H1.EKS.Exp1_CTTAGGATCAGATAAG LSEC (stress) healthy sc_H1 -1.33227122005708 2.12037625100672
sc_R6.NPC.Exp1_AAAGGTAGTGGCACTC-1 Periportal LSEC regenerating sc_E5/sc_R5 4.25088608089202 -2.09984330151021
sc_E6.NPC.Exp1_TCGACGGTCCACAGCG-1 LSEC (interferon) embolised sc_E5/sc_R5 -0.877213360636305 2.85398664262355
sc_H3.NPC.Exp1_CGACCTTGTACTCTCC LSEC (remodelling) healthy sc_H3 -4.9243975895334 2.29915871408046
sc_R1.NPC.Exp1_AAAGATGGTTGGTTTG EC non-LSEC regenerating sc_E1/sc_R1 -1.42891848263032 -3.96088299963414
sc_R6.NPC.Exp1_TGTTCTAGTGTGACCC-1 Midzonal LSEC regenerating sc_E5/sc_R5 1.44325040105097 1.06479325082362
sc_R6.NPC.Exp1_CCACCATGTGTTGCCG-1 LSEC (interferon) regenerating sc_E5/sc_R5 -1.88600766834505 0.259019396567943
sc_E1.NPC.Exp1_GATCGTATCTTGTACT LSEC (stress) embolised sc_E1/sc_R1 0.460553286702562 2.30943407800257
sc_H1.NPC.Exp1_GATCAGTTCATGCTCC LSEC (stress) healthy sc_H1 -1.89897740062959 0.108580968642834
sc_R6.NPC.Exp1_TCTCCGACAGTGTGGA-1 Periportal LSEC regenerating sc_E5/sc_R5 5.49616944614165 -1.62122786853254
sc_E6.NPC.Exp1_CCACAAATCTCATTTG-1 LSEC (interferon) embolised sc_E5/sc_R5 -2.02296269115693 1.90966882493556
sc_H3.NPC.Exp1_TTCGGTCTCTCCGGTT Midzonal LSEC healthy sc_H3 3.46820270839446 -0.49900458071172
sc_E5.NPC.Exp1_TGATCAGTCCCAAGTA-1 LSEC (high MT 1) embolised sc_E4/sc_R4 -2.01844513592012 -1.25446422327334
sc_H3.NPC.Exp1_TTCCCAGTCAACGAAA Periportal LSEC healthy sc_H3 3.69888627353423 -1.45346855435312
sc_E1.NPC.Exp1_ATAAGAGCACGCGAAA LSEC (stress) embolised sc_E1/sc_R1 -1.16995561298616 -1.43145407054364
sc_E6.NPC.Exp1_ACAGGGAAGTAGACCG-1 Periportal LSEC embolised sc_E5/sc_R5 5.25975096050017 -2.04026649210393
sc_E1.NPC.Exp1_CCCTCCTTCGCCGTGA Midzonal LSEC embolised sc_E1/sc_R1 5.02537429157012 0.677905223632458
sc_E2.NPC.Exp1_GAACCTAAGGGTGTTG Midzonal LSEC embolised sc_E2/sc_R2 3.78138625446074 0.859064243102672
sc_R5.NPC.Exp1_TATTGGGAGGCCTGCT-1 Midzonal LSEC regenerating sc_E4/sc_R4 2.68977296176665 -0.614481010174152
sc_E1.NPC.Exp1_GCTGCGAGTCATGCCG LSEC (remodelling) embolised sc_E1/sc_R1 -6.47084868129976 0.947384498382214
sc_R6.NPC.Exp1_CTAGACACACAACCGC-1 LSEC (stress) regenerating sc_E5/sc_R5 -1.33325278934724 -1.22887217689097
sc_E1.NPC.Exp1_AAATGCCGTGGACGAT Periportal LSEC embolised sc_E1/sc_R1 4.63483607593291 -0.752742805218098
sc_E7.NPC.Exp1_CGCAGGTGTCGTTATG-1 Pericentral LSEC embolised sc_E6/sc_R6 -1.95245921787507 3.15006007936061
sc_R6.NPC.Exp1_TACACCCCATTGTACG-1 Midzonal LSEC regenerating sc_E5/sc_R5 3.4612704497885 0.752729318404797
sc_H1.NPC.Exp1_GCATGATTCCTAGTGA Pericentral LSEC healthy sc_H1 -1.03286230739839 3.29900207307399
sc_H1.NPC.Exp1_ATCATGGGTTCCGTCT Midzonal LSEC healthy sc_H1 1.66086768928282 -1.131399728989
sc_R1.NPC.Exp1_CTGCGGACACGGCCAT LSEC (stress) regenerating sc_E1/sc_R1 -2.68835079845674 1.4894167402035
sc_E1.NPC.Exp1_GCGGGTTCAAACCTAC Periportal LSEC embolised sc_E1/sc_R1 4.56770980182402 0.54566790845454
sc_R6.NPC.Exp1_GTCATTTGTCAAATCC-1 LSEC (high MT 1) regenerating sc_E5/sc_R5 -2.87487328228242 0.245771906638744
sc_E3.NPC.Exp1_CTTACCGGTGTTGAGG LSEC (remodelling) embolised sc_E3/sc_R3 2.8470959645819 -4.45350513670385
sc_E5.NPC.Exp1_GACCAATTCATCTATC-1 EC non-LSEC embolised sc_E4/sc_R4 0.974659649760652 -5.1960137865299
sc_R6.NPC.Exp1_TCGAAGTCATCCTTGC-1 Midzonal LSEC regenerating sc_E5/sc_R5 2.88796615424864 0.641554854179027
sc_H1.NPC.Exp1_AAGGAGCGTAACGTTC Midzonal LSEC healthy sc_H1 0.877545891435076 2.60898890283168
sc_R2.NPC.Exp1_CAGCAGCTCATGTGGT Midzonal LSEC regenerating sc_E2/sc_R2 0.660276411206651 1.00734152581752
sc_R1.NPC.Exp1_CGATTGAAGGTCATCT Pericentral LSEC regenerating sc_E1/sc_R1 -1.43024981197603 3.96381320741236
sc_R7.NPC.Exp1_TATACCTCAAGAGGCT-1 LSEC (high MT 2) regenerating sc_E6/sc_R6 -4.55839741405733 -1.4975329867357
sc_H1.EKS.Exp1_AGTAGTCAGAGGTAGA Periportal LSEC healthy sc_H1 4.54364144626372 -1.83197263691365
sc_E2.NPC.Exp1_GGGAGATTCCTGCCAT Midzonal LSEC embolised sc_E2/sc_R2 4.93544089618437 0.321548602843883
sc_E7.NPC.Exp1_TGTAAGCTCGTCGATA-1 LSEC (interferon) embolised sc_E6/sc_R6 -2.68234598812349 2.02941384103358
sc_R7.NPC.Exp1_GAGTGAGCAACTCGTA-1 LSEC (high MT 2) regenerating sc_E6/sc_R6 -4.10721695598848 -2.31650266859472
sc_R5.NPC.Exp1_TAATCTCTCAATCGGT-1 Midzonal LSEC regenerating sc_E4/sc_R4 3.08012115779631 0.973408839965465
sc_E6.NPC.Exp1_ATTCCATAGAGTCGAC-1 LSEC (stress) embolised sc_E5/sc_R5 -1.26986754116304 0.246810219550732
sc_R5.NPC.Exp1_CAGCAGCAGCATGTTC-1 LSEC (high MT 1) regenerating sc_E4/sc_R4 -3.14778387722261 0.708681009078625
sc_R6.NPC.Exp1_AGGTGTTCAAGGCAAC-1 LSEC (interferon) regenerating sc_E5/sc_R5 -1.80494535145051 1.50034084107936
sc_R5.NPC.Exp1_ATATCCTAGCACACAG-1 Periportal LSEC regenerating sc_E4/sc_R4 4.08426725688689 -1.79311738226354
sc_E1.NPC.Exp1_ACGCAGCAGAGGGATA Lymphatic EC embolised sc_E1/sc_R1 6.80783688846343 -1.09587370667398
sc_R1.NPC.Exp1_GGGCACTAGAGACGAA LSEC (stress) regenerating sc_E1/sc_R1 -1.62940490421541 0.115571639800671
sc_E5.NPC.Exp1_AAGCGAGAGGGCAACT-1 Midzonal LSEC embolised sc_E4/sc_R4 0.874674437673021 2.07101120736659
sc_R1.NPC.Exp1_GATGAAAAGTGATCGG Midzonal LSEC regenerating sc_E1/sc_R1 2.56090652766936 0.269726536536816
sc_E7.NPC.Exp1_GTGACGCTCCTAGCGG-1 LSEC (high MT 2) embolised sc_E6/sc_R6 -4.02888167080171 -1.29331984806597
sc_R6.NPC.Exp1_ATTCACTCAATGTCTG-1 LSEC (high MT 2) regenerating sc_E5/sc_R5 -4.20517599758394 -2.1241074583286
sc_E7.NPC.Exp1_GAAGGACTCTGCGGAC-1 LSEC (remodelling) embolised sc_E6/sc_R6 -5.92868435558565 0.854116342330578
sc_R3.NPC.Exp1_TTTCCTCAGTGAAGAG Periportal LSEC regenerating sc_E3/sc_R3 4.2849005443167 -1.01621698651254
sc_R5.NPC.Exp1_CTGAGGCTCCACGTCT-1 Pericentral LSEC regenerating sc_E4/sc_R4 -0.469780446856093 3.27430095460475
sc_R6.NPC.Exp1_CATCCGTTCAACACGT-1 Periportal LSEC regenerating sc_E5/sc_R5 4.31210148158782 -1.60959637973249
sc_E6.NPC.Exp1_CCCTCTCGTAGTGATA-1 Midzonal LSEC embolised sc_E5/sc_R5 4.39836585345976 -0.688146986698505
sc_H1.EKS.Exp1_GTGTTAGAGGCGACAT Midzonal LSEC healthy sc_H1 2.05989891114943 0.584121248984936
sc_E7.NPC.Exp1_CACTGGGCAATCGCGC-1 LSEC (remodelling) embolised sc_E6/sc_R6 -5.41842091259248 1.4253891923672
sc_R7.NPC.Exp1_TCCACGTGTCACCGCA-1 LSEC (stress) regenerating sc_E6/sc_R6 -1.04616201099641 -0.0709013721698495
sc_E5.NPC.Exp1_TCCAGAATCAGATTGC-1 Periportal LSEC embolised sc_E4/sc_R4 4.23251902881377 0.246686837936047
sc_E5.NPC.Exp1_CGATGGCGTATCAGGG-1 LSEC (stress) embolised sc_E4/sc_R4 -0.840382220118117 0.290796182418468
sc_R7.NPC.Exp1_TGTAACGTCCATTGCC-1 LSEC (high MT 1) regenerating sc_E6/sc_R6 -2.46943795856721 1.89020361688197
sc_E7.NPC.Exp1_CGAGGCTAGAGCCCAA-1 LSEC (interferon) embolised sc_E6/sc_R6 -2.36705362972505 2.19639982965052
sc_E6.NPC.Exp1_CAACGGCGTGGCTCTG-1 Midzonal LSEC embolised sc_E5/sc_R5 1.43671846214049 -1.04270484361589
sc_E7.NPC.Exp1_TCAAGACGTCAGTCCG-1 Periportal LSEC embolised sc_E6/sc_R6 4.57065999332182 -0.294724442695973
sc_H3.NPC.Exp1_CCAATCCCAAACCTAC LSEC (stress) healthy sc_H3 -2.88768255886323 2.61044611718714
sc_H3.NPC.Exp1_CCTAAAGTCGTCCGTT Midzonal LSEC healthy sc_H3 3.60169088664763 -0.696343698238728
sc_E6.NPC.Exp1_AACGTCACAGCCTACG-1 LSEC (remodelling) embolised sc_E5/sc_R5 -5.77139961895235 1.19705285813868
sc_H3.NPC.Exp1_CGTCTACTCACCCTCA Midzonal LSEC healthy sc_H3 1.61889386001341 -1.70974627945363
sc_H1.EKS.Exp1_ATTTCTGTCTTCTGGC LSEC (stress) healthy sc_H1 0.0355031472753771 0.0249333598858146
sc_E7.NPC.Exp1_AACGGGAGTATCTCTT-1 Midzonal LSEC embolised sc_E6/sc_R6 0.875122664601732 1.36963882234156
sc_R1.NPC.Exp1_TGCGTGGCAGTCGTGC Midzonal LSEC regenerating sc_E1/sc_R1 0.727998374135423 -1.20297639135062
sc_E5.NPC.Exp1_CTTCTCTCAGCACAAG-1 LSEC (fenestr.) embolised sc_E4/sc_R4 4.93426382365935 0.242419860625866
sc_H3.NPC.Exp1_CAGCTAAGTCGCATAT Midzonal LSEC healthy sc_H3 3.51457011523955 -0.0286476394885751
sc_H3.NPC.Exp1_GACCTGGAGTTACCCA LSEC (remodelling) healthy sc_H3 -6.09515583690889 1.52758040216029
sc_H3.NPC.Exp1_ACGGCCAGTCACCTAA Pericentral LSEC healthy sc_H3 -2.84558594402559 2.25477065827906
sc_R3.NPC.Exp1_TGCACCTAGTGTACTC EC non-LSEC regenerating sc_E3/sc_R3 -0.52571332630403 -5.75493059370458
sc_H3.NPC.Exp1_GTTAAGCCAGGACCCT Pericentral LSEC healthy sc_H3 -2.64655673679597 2.0485798337704
sc_R1.NPC.Exp1_TATCAGGGTCAAGCGA Periportal LSEC regenerating sc_E1/sc_R1 4.03053724590056 -1.74064404580533
sc_H1.EKS.Exp1_TTGGCAAGTCAATACC Pericentral LSEC healthy sc_H1 -2.31530749973543 3.02606239106715
sc_E2.NPC.Exp1_GTCGTAAAGATGTGGC LSEC (remodelling) embolised sc_E2/sc_R2 -5.63806593593843 1.89591469552577
sc_H3.NPC.Exp1_ATCATCTAGGTGGGTT EC non-LSEC healthy sc_H3 -2.30815804180391 -0.0173523208850594
sc_E6.NPC.Exp1_GTCAAACTCTAAACGC-1 LSEC (remodelling) embolised sc_E5/sc_R5 -4.38390505489595 1.01945938851893
sc_H2.NPC.Exp1_CTCGAGGGTTCTGTTT EC non-LSEC healthy sc_H2 -0.11609029945619 -4.94693503591954
sc_R5.NPC.Exp1_ACCTGTCAGTGAACAT-1 Periportal LSEC regenerating sc_E4/sc_R4 4.17968809428923 -2.27582130644262
sc_R6.NPC.Exp1_CTAACCCCAATTCTCT-1 LSEC (high MT 1) regenerating sc_E5/sc_R5 -3.93087780651338 0.561304114127758
sc_R5.NPC.Exp1_CCGTTCAAGGAGACCT-1 LSEC (high MT 1) regenerating sc_E4/sc_R4 -3.93608200725801 0.216234348083141
sc_H1.NPC.Exp1_GATTCAGCATCTGGTA Midzonal LSEC healthy sc_H1 2.90441798988097 1.43644275453151
sc_E1.NPC.Exp1_AGATTGCCAAGAAAGG LSEC (stress) embolised sc_E1/sc_R1 -1.71563780483491 -0.165197231506703
sc_H1.EKS.Exp1_TACTTACTCGTGGACC LSEC (high MT 2) healthy sc_H1 -3.51360523876436 0.907667777801159
sc_E1.NPC.Exp1_GAGGTGACATTAGCCA LSEC (remodelling) embolised sc_E1/sc_R1 -5.18555653270967 1.88798632409632
sc_R5.NPC.Exp1_CCTCAACGTAAGATAC-1 Pericentral LSEC regenerating sc_E4/sc_R4 -2.27325236973054 2.06103076722682
sc_H3.NPC.Exp1_GGAACTTTCGAACTGT LSEC (remodelling) healthy sc_H3 -5.45923245128877 1.92390098359645
sc_R1.NPC.Exp1_CACTCCATCAGAGGTG LSEC (stress) regenerating sc_E1/sc_R1 -0.899608494608473 0.323170445228222
sc_H1.NPC.Exp1_GCTGCGAAGATCCGAG Pericentral LSEC healthy sc_H1 -1.75812232670076 2.03637900140345
sc_H3.NPC.Exp1_GGAGCAAGTCGGCATC Midzonal LSEC healthy sc_H3 2.72650170150511 -1.39981170806825
sc_E1.NPC.Exp1_CTGATCCCACCTGGTG LSEC (stress) embolised sc_E1/sc_R1 0.127402899892259 2.23891892221034
sc_H3.NPC.Exp1_CGTAGGCCAGATAATG Pericentral LSEC healthy sc_H3 -3.30446541485078 3.44663896348536
sc_H1.EKS.Exp1_TGAAAGATCATCTGTT LSEC (remodelling) healthy sc_H1 -5.32110703167207 1.72400631692469
sc_E7.NPC.Exp1_CTCATGCAGGTTCTAC-1 LSEC (remodelling) embolised sc_E6/sc_R6 -5.89998018917329 1.43736161973536
sc_R1.NPC.Exp1_AGCTTGAGTGGCCCTA LSEC (stress) regenerating sc_E1/sc_R1 -1.25119555172212 2.9450196244961
sc_H3.NPC.Exp1_GGACGTCCACCAGTTA EC non-LSEC healthy sc_H3 -0.388139011232924 -3.41524992201268
sc_R6.NPC.Exp1_TCCGATCAGATGAATC-1 LSEC (stress) regenerating sc_E5/sc_R5 -1.54047835048921 -1.16046202245891
sc_E6.NPC.Exp1_CCTCTAGCAATGGCCC-1 Pericentral LSEC embolised sc_E5/sc_R5 -0.904649378626417 2.2796052911526
sc_E6.NPC.Exp1_AGACCATGTACACGTT-1 LSEC (interferon) embolised sc_E5/sc_R5 -1.37661040004976 -1.43383245978296
sc_E5.NPC.Exp1_CCTCATGGTAGCTCGC-1 Pericentral LSEC embolised sc_E4/sc_R4 -3.81133902248628 2.00868692185939
sc_R1.NPC.Exp1_GCTCTGTTCATCACCC EC non-LSEC regenerating sc_E1/sc_R1 -1.63557446178682 0.367898843551281
sc_H1.EKS.Exp1_CAACCAAAGGAGCGAG Midzonal LSEC healthy sc_H1 2.12406754317992 1.46659006860316
sc_E5.NPC.Exp1_CTGAGCGGTTGGCTAT-1 Midzonal LSEC embolised sc_E4/sc_R4 2.82095396342986 0.422210238242748
sc_E5.NPC.Exp1_ATCGGATCAGAACTAA-1 LSEC (fenestr.) embolised sc_E4/sc_R4 4.70544707599394 0.123227498794201
sc_H1.NPC.Exp1_AGGGAGTGTCCAGTTA EC non-LSEC healthy sc_H1 -1.28607952770479 -4.536988117432
sc_E6.NPC.Exp1_TGAACGTAGGACGGAG-1 LSEC (stress) embolised sc_E5/sc_R5 -0.627688171236586 -1.62685281846463
sc_E6.NPC.Exp1_AGACCATAGGCGTTGA-1 Midzonal LSEC embolised sc_E5/sc_R5 4.48612868610137 -0.0207108041995736
sc_E5.NPC.Exp1_CATACCCGTACATACC-1 Midzonal LSEC embolised sc_E4/sc_R4 1.01779958430045 1.20703496720851
sc_R6.NPC.Exp1_GCACATAGTGTGACCC-1 LSEC (interferon) regenerating sc_E5/sc_R5 -0.48102498230226 2.26017536904872
sc_R5.HEP.Exp1_GTTTACTTCTAGCATG-1 LSEC (remodelling) regenerating sc_E4/sc_R4 4.52122008624785 -3.50615296575963
sc_E7.NPC.Exp1_TGCTGAAAGGCGTTAG-1 LSEC (stress) embolised sc_E6/sc_R6 -4.11289621107258e-05 -1.16684302750766
sc_H3.NPC.Exp1_GAGGTGATCACGCGGT Periportal LSEC healthy sc_H3 3.67258488956206 -1.94109240982473
sc_E2.NPC.Exp1_GCACATACACCGATAT LSEC (fenestr.) embolised sc_E2/sc_R2 6.4157918674063 0.469860217834118
sc_E6.NPC.Exp1_TCACGGGCACAAAGTA-1 LSEC (interferon) embolised sc_E5/sc_R5 -0.84035217937715 2.2891963937527
sc_R7.NPC.Exp1_ATGGAGGCAAGATGTA-1 Pericentral LSEC regenerating sc_E6/sc_R6 -3.41301644024141 3.24407663133204
sc_E1.NPC.Exp1_ATCATCTAGAAGGTTT Midzonal LSEC embolised sc_E1/sc_R1 3.47424375835173 0.532915971542004
sc_E5.NPC.Exp1_ACTGTCCAGATCGACG-1 Pericentral LSEC embolised sc_E4/sc_R4 -0.215579153864454 3.7632593133694
sc_E2.NPC.Exp1_CCTAGCTTCCTAAGTG EC non-LSEC embolised sc_E2/sc_R2 0.569457410008837 -5.43346080992162
sc_H3.NPC.Exp1_CTACGTCCAGATCTGT Midzonal LSEC healthy sc_H3 4.95726191821807 -1.5222349247688
sc_E7.NPC.Exp1_AACAAGAAGGTAGGCT-1 LSEC (high MT 1) embolised sc_E6/sc_R6 -3.87606966671235 0.369733116889599
sc_R5.NPC.Exp1_GATTCGAAGCTGGCTC-1 Periportal LSEC regenerating sc_E4/sc_R4 4.30687534633391 -2.34316871378362
sc_E3.NPC.Exp1_TACCTTAGTCAAAGAT LSEC (stress) embolised sc_E3/sc_R3 -0.633510233728956 -4.26445613119542
sc_R5.NPC.Exp1_CAAGGGACAACCGATT-1 Periportal LSEC regenerating sc_E4/sc_R4 4.45103299442046 -2.245837249493
sc_H3.NPC.Exp1_TTTATGCGTTCCACGG LSEC (high MT 1) healthy sc_H3 -3.31118643459566 1.0225833871609
sc_E2.NPC.Exp1_GGGATGAAGGATATAC Periportal LSEC embolised sc_E2/sc_R2 4.38956939998381 0.40441396024287
sc_H3.NPC.Exp1_CGTCCATAGGTAGCTG Pericentral LSEC healthy sc_H3 -2.57526958164461 2.60206236627162
sc_R1.NPC.Exp1_CTGCCTATCGATAGAA Pericentral LSEC regenerating sc_E1/sc_R1 -2.35687864002473 3.2199014642483
sc_R1.NPC.Exp1_AGCATACGTTATTCTC EC non-LSEC regenerating sc_E1/sc_R1 0.556042192609239 -5.00707731459081
sc_E7.NPC.Exp1_AGGGTTTGTCGGAACA-1 Midzonal LSEC embolised sc_E6/sc_R6 1.81181174340956 2.31565298821986
sc_E7.NPC.Exp1_TGGTTAGGTACGTGTT-1 Periportal LSEC embolised sc_E6/sc_R6 5.23793351474516 -2.55110297415197
sc_R1.NPC.Exp1_CCACTACCAGACAAAT Pericentral LSEC regenerating sc_E1/sc_R1 0.713910101087023 3.14769782807887
sc_E5.NPC.Exp1_CGGGCATCATCCCGTT-1 Pericentral LSEC embolised sc_E4/sc_R4 -2.37265837368257 3.08858670976222
sc_E5.NPC.Exp1_TGGAGAGCAACTCGAT-1 EC non-LSEC embolised sc_E4/sc_R4 -0.497395397989821 -5.40906391355932
sc_R6.NPC.Exp1_ACCGTTCTCTAAGGAA-1 LSEC (stress) regenerating sc_E5/sc_R5 -1.31171000179536 1.16641082551539
sc_H3.NPC.Exp1_TTCTTAGTCTTGGGTA Pericentral LSEC healthy sc_H3 -2.70473778423555 3.17546310212672
sc_E3.NPC.Exp1_ACGAGGACAAGCGATG EC non-LSEC embolised sc_E3/sc_R3 -0.845432164042067 -4.3636802217716
sc_H3.NPC.Exp1_CTCATTAAGTATGACA LSEC (high MT 1) healthy sc_H3 -3.1284238117624 0.321206949020031
sc_E5.NPC.Exp1_CTGGTCTCACTGGCCA-1 EC non-LSEC embolised sc_E4/sc_R4 0.852503208548952 -5.17566356871068
sc_R6.NPC.Exp1_CCGAACGAGAGCTGAC-1 LSEC (interferon) regenerating sc_E5/sc_R5 -1.28999722179658 2.84030713822902
sc_E7.NPC.Exp1_CTTACCGAGATCCAAA-1 LSEC (stress) embolised sc_E6/sc_R6 1.18156758520119 -2.18546805593908
sc_H1.NPC.Exp1_GTAACTGTCTTCGGTC Midzonal LSEC healthy sc_H1 3.14063799205535 0.791315696502331
sc_H3.NPC.Exp1_GAAGCAGTCCACGACG LSEC (fenestr.) healthy sc_H3 5.85438859287016 0.436999819541576
sc_R6.NPC.Exp1_ATTCTTGTCTTAAGGC-1 LSEC (interferon) regenerating sc_E5/sc_R5 -3.16681921657808 1.55020513322413
sc_E6.NPC.Exp1_TTGCTGCTCGGAGATG-1 Midzonal LSEC embolised sc_E5/sc_R5 4.5929192287039 0.663301012778881
sc_H1.NPC.Exp1_GCGCAACGTTAGAACA Pericentral LSEC healthy sc_H1 -1.71107733425386 3.26856126573146
sc_R1.NPC.Exp1_GCAGCCACAGCTGCAC Periportal LSEC regenerating sc_E1/sc_R1 3.7684677821707 -1.35147184941709
sc_R2.NPC.Exp1_AGTGGGACAAGTAGTA Midzonal LSEC regenerating sc_E2/sc_R2 5.5038307887625 0.435598752761486
sc_E7.NPC.Exp1_GGACGTCAGTTGGGAC-1 LSEC (high MT 1) embolised sc_E6/sc_R6 -2.55838144001253 1.31435408380091
sc_E2.NPC.Exp1_TCACAAGTCCATTCTA Pericentral LSEC embolised sc_E2/sc_R2 -1.16338026699312 3.86990203645289
sc_E5.NPC.Exp1_GTTCCGTGTCCGGATC-1 Pericentral LSEC embolised sc_E4/sc_R4 -3.39569533046968 3.33549966600001
sc_R6.NPC.Exp1_GGGACTCCAGGCCTGT-1 LSEC (interferon) regenerating sc_E5/sc_R5 -1.29454982456453 2.14451255586207
sc_E5.NPC.Exp1_GGAGGTACAGTAGAAT-1 LSEC (high MT 1) embolised sc_E4/sc_R4 -3.62788164791353 -0.0905154726260873
sc_R5.NPC.Exp1_TGAGGGAGTAACGTTC-1 LSEC (high MT 1) regenerating sc_E4/sc_R4 -2.37221563038118 -1.54698429319799
sc_E7.NPC.Exp1_CCAATTTCAGAGCTAG-1 Periportal LSEC embolised sc_E6/sc_R6 4.9721814376425 -1.13356200668752
sc_H1.NPC.Exp1_CTCCTAGGTTATGTGC EC non-LSEC healthy sc_H1 -1.94302904781587 0.476178310180309
sc_E7.NPC.Exp1_ACGTTCCGTGAGGATC-1 LSEC (high MT 2) embolised sc_E6/sc_R6 -3.78684532818086 -1.75383354041517
sc_E5.NPC.Exp1_GTAGATCGTGTCATCA-1 Midzonal LSEC embolised sc_E4/sc_R4 2.58648729148619 1.33577265527308
sc_R6.NPC.Exp1_GCTGGGTCATATAGCC-1 LSEC (fenestr.) regenerating sc_E5/sc_R5 6.1550530177664 0.227667114997509
sc_H3.NPC.Exp1_GCACTCTAGAGTACCG LSEC (stress) healthy sc_H3 -1.0202854889322 2.75873365190089
sc_E1.NPC.Exp1_TTAGGACGTAGCTGCC Midzonal LSEC embolised sc_E1/sc_R1 1.54848693135493 1.41279663827479
sc_E6.NPC.Exp1_CAGCAGCTCGATACTG-1 LSEC (interferon) embolised sc_E5/sc_R5 -1.73035490688569 2.1546749093777
sc_E6.NPC.Exp1_TTGAACGGTCAAATCC-1 EC non-LSEC embolised sc_E5/sc_R5 -0.509293796389174 -5.2565012953037
sc_R7.NPC.Exp1_CTAGACATCCGATAGT-1 LSEC (high MT 1) regenerating sc_E6/sc_R6 -2.29902041134126 -1.14341358903587
sc_H1.EKS.Exp1_GCATGCGCAATCACAC LSEC (stress) healthy sc_H1 -1.28183973011262 2.99409141328395
sc_E2.NPC.Exp1_ACTGCTCAGGCTCAGA Pericentral LSEC embolised sc_E2/sc_R2 0.373563883931566 3.24441280152858
sc_H1.NPC.Exp1_TACTCGCAGCCACGTC Midzonal LSEC healthy sc_H1 3.26931845966094 -0.256693043445942
sc_E1.NPC.Exp1_CGGACTGTCCTGCCAT Midzonal LSEC embolised sc_E1/sc_R1 2.86176645580046 0.995776794219616
sc_R1.NPC.Exp1_TGAGCATGTCTCTTTA LSEC (stress) regenerating sc_E1/sc_R1 -2.64516818699129 0.117162130141857
sc_E5.NPC.Exp1_CTGGACGGTCCGGATC-1 LSEC (remodelling) embolised sc_E4/sc_R4 -6.36942112621553 1.2592891671902
sc_H1.NPC.Exp1_GGTGTTATCAATCACG Pericentral LSEC healthy sc_H1 -3.38400232967622 1.15021934297145
sc_H2.NPC.Exp1_CGACTTCTCGGTGTCG Midzonal LSEC healthy sc_H2 2.74314021888487 1.98079051759303
sc_H3.NPC.Exp1_ATCCGAACAAGCTGTT Midzonal LSEC healthy sc_H3 2.89614391151183 -1.20888137880504
sc_H3.NPC.Exp1_ACGATGTAGTCATGCT Pericentral LSEC healthy sc_H3 -1.51662528690584 4.33319034364283
sc_H1.NPC.Exp1_TGAGCCGAGGGAAACA Midzonal LSEC healthy sc_H1 4.44591796222441 1.00559749391139
sc_R1.NPC.Exp1_AGAGCTTTCAACACGT Pericentral LSEC regenerating sc_E1/sc_R1 -1.14088332828767 3.07792033937037
sc_E1.NPC.Exp1_TGGGAAGAGCGTGTCC LSEC (stress) embolised sc_E1/sc_R1 0.212866066129137 -2.14615867350042
sc_E2.NPC.Exp1_TTTGGTTTCGCATGAT EC non-LSEC embolised sc_E2/sc_R2 0.632537243993212 -5.42922268125951
sc_E6.NPC.Exp1_CACCAAATCCTGATAG-1 LSEC (interferon) embolised sc_E5/sc_R5 -0.895686270563673 2.26864352014125
sc_R1.NPC.Exp1_TGCTGCTGTCCGTCAG Pericentral LSEC regenerating sc_E1/sc_R1 0.354509590299059 3.43335714128077
sc_H2.NPC.Exp1_TGACGGCCAATAGCGG Periportal LSEC healthy sc_H2 4.38273274722807 -0.802349009250996
sc_H2.NPC.Exp1_GAAGCAGAGCATGGCA Periportal LSEC healthy sc_H2 3.97021758380644 0.940183542037609
sc_R1.NPC.Exp1_GGTGCGTGTAGAGGAA Cycling cells regenerating sc_E1/sc_R1 -7.66025507625825 -2.42385981295049
sc_E1.NPC.Exp1_CCATGTCAGACACTAA Midzonal LSEC embolised sc_E1/sc_R1 2.48741662326567 2.11608853128016
sc_H1.NPC.Exp1_ATAACGCTCTGCTTGC Midzonal LSEC healthy sc_H1 -2.67493999180086 -1.03243804786145
sc_E5.NPC.Exp1_ATCAGGTCAAGTGGGT-1 LSEC (high MT 2) embolised sc_E4/sc_R4 -4.28957855877168 -0.425827779507038
sc_E6.NPC.Exp1_TACCCACTCCGATAGT-1 Periportal LSEC embolised sc_E5/sc_R5 5.47770917239897 -3.22130332205236
sc_E6.NPC.Exp1_CAGATCAAGCTTAGTC-1 Periportal LSEC embolised sc_E5/sc_R5 4.72714197459929 -2.87403724405706
sc_H1.EKS.Exp1_CTGCTGTTCGCGTAGC Midzonal LSEC healthy sc_H1 2.77368295016997 1.50421156671107
sc_R5.NPC.Exp1_ATCGTCCTCTGAGGCC-1 LSEC (stress) regenerating sc_E4/sc_R4 -2.71953308758027 2.52574457910121
sc_E6.NPC.Exp1_TTCCAATAGGCATGCA-1 LSEC (interferon) embolised sc_E5/sc_R5 -1.70000231441743 0.513556621337536
sc_H3.NPC.Exp1_TTTCCTCTCACCGTAA EC non-LSEC healthy sc_H3 -0.688984038202833 -4.30872760031163
sc_E6.NPC.Exp1_TGACCCTAGAGGCGGA-1 LSEC (interferon) embolised sc_E5/sc_R5 -3.21310341533906 1.88202991273463
sc_E7.NPC.Exp1_TTCCGGTAGATAGTCA-1 Periportal LSEC embolised sc_E6/sc_R6 4.04627740207427 -0.0627072832339974
sc_R6.NPC.Exp1_GCACGTGTCCGAACGC-1 LSEC (high MT 2) regenerating sc_E5/sc_R5 -4.87522328075654 -1.68756652686536
sc_H1.NPC.Exp1_GGCTCGAAGGATGTAT Midzonal LSEC healthy sc_H1 3.57583916011565 1.33761801507533
sc_H2.NPC.Exp1_GTCATTTTCATCGGAT Midzonal LSEC healthy sc_H2 0.645012555749346 1.92871298577845
sc_E6.NPC.Exp1_AGGTTACGTCAACATC-1 LSEC (interferon) embolised sc_E5/sc_R5 -2.21553719219453 1.51110162522853
sc_H3.NPC.Exp1_ATTACTCTCTGCTGTC Pericentral LSEC healthy sc_H3 -2.39772737201936 3.71391382005275
sc_H3.NPC.Exp1_TCCACACGTCGGCACT Midzonal LSEC healthy sc_H3 2.70711803260558 -0.678450979923603
sc_R5.NPC.Exp1_ATTACCTCACAGAAGC-1 LSEC (stress) regenerating sc_E4/sc_R4 -0.280955435602736 1.09916295793116
sc_R5.NPC.Exp1_GTTGAACTCAAGAGTA-1 LSEC (high MT 1) regenerating sc_E4/sc_R4 -2.39503419574983 0.0296020725017814
sc_E1.NPC.Exp1_TCGAGGCTCCCTCAGT Pericentral LSEC embolised sc_E1/sc_R1 -2.23379600223787 4.01793517854274
sc_R5.NPC.Exp1_TTGCGTCGTCGTCGGT-1 LSEC (stress) regenerating sc_E4/sc_R4 0.032826898724962 -1.92752031300008
sc_E5.NPC.Exp1_CTGGACGGTACGGTTT-1 Midzonal LSEC embolised sc_E4/sc_R4 0.639134524495531 2.73059477593959
sc_H3.NPC.Exp1_CTGCGGATCACTCTTA Midzonal LSEC healthy sc_H3 0.936201421649385 -1.19333685997665
sc_H1.NPC.Exp1_GTTCGGGAGCTCCCAG Periportal LSEC healthy sc_H1 3.39812195125334 -1.68949303839147
sc_R5.NPC.Exp1_AAGGTAACAGGATGAC-1 LSEC (stress) regenerating sc_E4/sc_R4 -1.85179388698823 0.423542759681347
sc_R1.NPC.Exp1_GGATGTTTCGTCCAGG EC non-LSEC regenerating sc_E1/sc_R1 -0.576633216707777 -4.76914129469335
sc_E2.NPC.Exp1_CAGATCAAGGTCATCT Pericentral LSEC embolised sc_E2/sc_R2 -1.90009772953279 0.0726856210476188
sc_E6.NPC.Exp1_CACAACAGTATGGAAT-1 EC non-LSEC embolised sc_E5/sc_R5 0.632390914590288 -4.10968384954869
sc_H1.NPC.Exp1_GGCAATTCACAGCGTC Midzonal LSEC healthy sc_H1 4.30285584750884 1.49419941690028
sc_R3.NPC.Exp1_CGTTGGGAGAAACCGC EC non-LSEC regenerating sc_E3/sc_R3 0.759674606950212 -4.56521377775609
sc_R5.NPC.Exp1_CAGCCAGGTTTCCCAC-1 LSEC (stress) regenerating sc_E4/sc_R4 -1.01283204731233 -0.483395018314716
sc_H1.NPC.Exp1_CCCAATCTCGCGGATC Midzonal LSEC healthy sc_H1 2.19612872424834 1.08130588319361
sc_H1.EKS.Exp1_CTCGGAGTCCATTCTA LSEC (stress) healthy sc_H1 0.201012609631944 0.622097752357128
sc_E7.NPC.Exp1_ACGCACGGTATAATGG-1 LSEC (interferon) embolised sc_E6/sc_R6 -2.53820860561616 1.77141394403041
sc_H3.NPC.Exp1_ACGCAGCCAATGGATA Midzonal LSEC healthy sc_H3 1.61658161702864 0.175885341430309
sc_H1.EKS.Exp1_TCTTCGGCAAGCCCAC Midzonal LSEC healthy sc_H1 2.85225057426207 1.3809555986172
sc_E7.NPC.Exp1_CGAGTGCGTTCAACGT-1 Pericentral LSEC embolised sc_E6/sc_R6 -1.89730799373872 2.43025913026393
sc_R5.NPC.Exp1_CATCGCTCAACGGCTC-1 LSEC (stress) regenerating sc_E4/sc_R4 -0.178462387888502 1.30121006753505
sc_E5.NPC.Exp1_TGCGACGGTACTCGAT-1 Pericentral LSEC embolised sc_E4/sc_R4 -0.533836008875441 3.91266240861476
sc_H2.NPC.Exp1_GAATGAACATCACAAC Pericentral LSEC healthy sc_H2 -2.13030350384004 2.14995374467433
sc_R5.NPC.Exp1_GAGTGAGAGTAGCTCT-1 LSEC (high MT 2) regenerating sc_E4/sc_R4 -4.24156534847505 -2.2641860029453
sc_R6.NPC.Exp1_GGAGCAATCGAGCCAC-1 LSEC (high MT 2) regenerating sc_E5/sc_R5 -4.78460848507173 -1.40508361968934
sc_R3.NPC.Exp1_TAGAGCTGTTGGTAAA Periportal LSEC regenerating sc_E3/sc_R3 5.53145682636015 -2.7831879636997
sc_E3.HEP.Exp1_TTCTTAGGTTGACGTT EC non-LSEC embolised sc_E3/sc_R3 -2.308551670878 -1.23876286361158
sc_R6.NPC.Exp1_TACACCCGTATCGAGG-1 Midzonal LSEC regenerating sc_E5/sc_R5 0.629295406968523 1.78705944802821
sc_H3.NPC.Exp1_GATCTAGCAGGTTTCA EC non-LSEC healthy sc_H3 1.33025944057219 -5.27364883634984
sc_E2.NPC.Exp1_TCGGTAAGTTGTCTTT Pericentral LSEC embolised sc_E2/sc_R2 -1.63551366504915 3.29296293046534
sc_H2.NPC.Exp1_AGAGCGAGTCATTAGC Periportal LSEC healthy sc_H2 4.3375915271353 -1.97141955110967
sc_E7.NPC.Exp1_CAATCGAAGCTGACCC-1 LSEC (interferon) embolised sc_E6/sc_R6 -2.54137790378816 1.79525842454493
sc_E3.NPC.Exp1_CTGCCTATCCTCGCAT Midzonal LSEC embolised sc_E3/sc_R3 5.24943220439665 -1.02110243651807
sc_E2.HEP.Exp1_GAGTCCGGTCTGCGGT LSEC (stress) embolised sc_E2/sc_R2 -0.54838383373506 0.528484246993664
sc_E5.NPC.Exp1_TATCCTACACGAGAAC-1 Pericentral LSEC embolised sc_E4/sc_R4 -2.52632081684358 2.69521178987086
sc_E7.NPC.Exp1_CTCGAGGGTGTCATCA-1 LSEC (stress) embolised sc_E6/sc_R6 0.403851388127733 -2.51685056898534
sc_R3.NPC.Exp1_CGAATGTGTCATATCG LSEC (stress) regenerating sc_E3/sc_R3 -0.65705025371797 0.662545106673839
sc_H1.NPC.Exp1_CAGAATCAGGATGTAT Midzonal LSEC healthy sc_H1 -0.117451431124281 1.5686198690182
sc_E1.NPC.Exp1_AGGCCGTCAGCCACCA Periportal LSEC embolised sc_E1/sc_R1 5.52314841571562 -0.668227889274952
sc_R5.NPC.Exp1_AACACACGTCCATAGT-1 Pericentral LSEC regenerating sc_E4/sc_R4 -1.80438578304536 3.20974483277858
sc_H3.NPC.Exp1_GATGAAAAGTTAACGA LSEC (stress) healthy sc_H3 -0.165462138025831 1.05384268548548
sc_E7.NPC.Exp1_AGAGCCCAGTGGTGAC-1 Midzonal LSEC embolised sc_E6/sc_R6 3.94401538196318 1.30866017129481
sc_E5.NPC.Exp1_AACCCAAAGAAACTAC-1 Pericentral LSEC embolised sc_E4/sc_R4 -1.34502661403902 3.56115426805079
sc_R2.NPC.Exp1_TTAGGCAAGTGCCAGA Midzonal LSEC regenerating sc_E2/sc_R2 2.60213661018126 -0.495123841499683
sc_E1.NPC.Exp1_CGTCTACGTGTCCTCT Periportal LSEC embolised sc_E1/sc_R1 4.46753227535002 0.762273214126232
sc_E5.NPC.Exp1_GACCGTGGTCTCAAGT-1 Midzonal LSEC embolised sc_E4/sc_R4 2.78396546664946 -0.195679523681995
sc_R1.NPC.Exp1_CACAAACTCGTTGACA Pericentral LSEC regenerating sc_E1/sc_R1 -1.7962979095865 1.4932979562527
sc_H3.NPC.Exp1_TCAGGATCAGCTTCGG Periportal LSEC healthy sc_H3 4.70104563060515 -3.4277294656986
sc_R1.NPC.Exp1_CGGGTCATCGTTTATC EC non-LSEC regenerating sc_E1/sc_R1 -0.11338901695497 -4.8325933000797
sc_R7.NPC.Exp1_CGACAGCTCAAATGCC-1 LSEC (high MT 2) regenerating sc_E6/sc_R6 -4.12030375179536 -1.77402762386739
sc_E2.NPC.Exp1_CACCTTGAGTACCGGA LSEC (stress) embolised sc_E2/sc_R2 -0.765575291483473 0.0600233295208243
sc_H3.NPC.Exp1_CCAATCCGTCCGTCAG Periportal LSEC healthy sc_H3 3.50773632350676 -1.74539829108655
sc_E2.NPC.Exp1_CTGCTGTGTGGTGTAG LSEC (remodelling) embolised sc_E2/sc_R2 -5.11853850063569 2.06957449700892
sc_H1.NPC.Exp1_TGCGGGTGTGTCGCTG Pericentral LSEC healthy sc_H1 -2.31643212017305 3.86713208940089
sc_H3.NPC.Exp1_GTTCATTGTTCATGGT Pericentral LSEC healthy sc_H3 -1.69351709064729 4.49749698426783
sc_H3.NPC.Exp1_GCTTCCAGTTCGTGAT LSEC (stress) healthy sc_H3 -0.210355045168471 0.90359391954005
sc_E2.NPC.Exp1_AGTAGTCCACAAGTAA Pericentral LSEC embolised sc_E2/sc_R2 -0.481580497591566 1.77178301599086
sc_E7.NPC.Exp1_TGGGATTGTAAGTTGA-1 LSEC (high MT 2) embolised sc_E6/sc_R6 1.5417549890589 -0.533548035358784
sc_R1.NPC.Exp1_CACACTCTCAAGATCC LSEC (stress) regenerating sc_E1/sc_R1 -0.952499987452101 -0.675252058243153
sc_H1.EKS.Exp1_GGATTACGTACAGACG LSEC (stress) healthy sc_H1 -0.658939244120192 0.766504428649547
sc_E6.NPC.Exp1_ATGAGTCTCACAAGGG-1 LSEC (stress) embolised sc_E5/sc_R5 -1.53280842479951 -0.229174353813526
sc_R6.NPC.Exp1_ACCCTTGCATTCAGCA-1 LSEC (interferon) regenerating sc_E5/sc_R5 -0.960023285715651 -2.0263890406841
sc_E1.NPC.Exp1_TGCCCTAGTATAATGG Periportal LSEC embolised sc_E1/sc_R1 5.30482184711211 -0.674588896965382
sc_H3.NPC.Exp1_ACTTACTTCGTCTGCT EC non-LSEC healthy sc_H3 -1.00860870060213 -4.53159079763829
sc_E6.NPC.Exp1_GATCAGTTCCTACACC-1 LSEC (interferon) embolised sc_E5/sc_R5 -1.54903924640901 1.98792328622401
sc_E1.NPC.Exp1_TATCAGGAGCAGATCG LSEC (stress) embolised sc_E1/sc_R1 -0.408784510462355 -1.23399554069876
sc_E1.NPC.Exp1_CGCCAAGTCGAGCCCA EC non-LSEC embolised sc_E1/sc_R1 -0.16486799892671 -2.86215183947026
sc_E3.NPC.Exp1_TAGTGGTTCCGTAGTA LSEC (remodelling) embolised sc_E3/sc_R3 3.42889749828093 -4.13825926992833
sc_E5.NPC.Exp1_TCACGCTCACTGTGAT-1 Pericentral LSEC embolised sc_E4/sc_R4 -0.652319909899306 2.34916534211695
sc_E2.NPC.Exp1_TCGTACCTCAGTTTGG LSEC (stress) embolised sc_E2/sc_R2 -0.35881650623567 0.00641574647486487
sc_H3.NPC.Exp1_ATCACGAAGACAGACC Pericentral LSEC healthy sc_H3 -0.316562773554396 3.38342513825953
sc_H1.EKS.Exp1_TCAGCAACACAGCGTC Pericentral LSEC healthy sc_H1 -2.68949282345064 3.85388364579737
sc_R5.NPC.Exp1_TCCTTTCAGGGTCTTT-1 LSEC (high MT 1) regenerating sc_E4/sc_R4 -3.34614813503511 -0.676370956634876
sc_R6.NPC.Exp1_ATCGGATGTCGTCTCT-1 LSEC (high MT 2) regenerating sc_E5/sc_R5 -4.85734522518403 -1.47353189501703
sc_H3.NPC.Exp1_GCGCAGTCACTTCTGC LSEC (stress) healthy sc_H3 0.0296982509207018 -2.13013843510091
sc_R1.NPC.Exp1_ATCCGAATCCAACCAA Pericentral LSEC regenerating sc_E1/sc_R1 -1.14043224033601 3.159287355209
sc_H3.NPC.Exp1_GTAACGTCACAGGTTT Midzonal LSEC healthy sc_H3 2.47395443740599 -1.35088112268388
sc_R6.NPC.Exp1_CCGTGAGGTGATTCTG-1 LSEC (high MT 2) regenerating sc_E5/sc_R5 -4.64171374019868 -1.64762470934331
sc_R6.NPC.Exp1_ACTGTGAAGATTGTGA-1 Midzonal LSEC regenerating sc_E5/sc_R5 0.189914343984056 2.49309506204188
sc_E6.NPC.Exp1_AGAAATGCAACTGAAA-1 LSEC (fenestr.) embolised sc_E5/sc_R5 6.3649238330435 0.467008135581615
sc_E1.NPC.Exp1_GCATACAGTTCCACAA EC non-LSEC embolised sc_E1/sc_R1 -0.107050897448134 -4.52092633459508
sc_E7.NPC.Exp1_TACCTCGGTTCAAGTC-1 LSEC (interferon) embolised sc_E6/sc_R6 -2.49777805980928 1.33686270501673
sc_H3.NPC.Exp1_TTCTCCTCAAGTTCTG EC non-LSEC healthy sc_H3 -1.22071325954683 -4.40631041738927
sc_E2.NPC.Exp1_TCGCGAGTCTAGCACA Midzonal LSEC embolised sc_E2/sc_R2 3.88790595355742 -1.27277076866269
sc_E1.NPC.Exp1_CTCGAAATCAGAGACG Periportal LSEC embolised sc_E1/sc_R1 4.83021342578642 -0.280396201347706
sc_R1.NPC.Exp1_TCTCTAAGTACAGTTC Pericentral LSEC regenerating sc_E1/sc_R1 -1.68798005756624 4.25818195130885
sc_H1.EKS.Exp1_AACACGTCAACGCACC LSEC (stress) healthy sc_H1 -0.130541684000563 0.451659343505505
sc_R1.NPC.Exp1_ATTGGACTCATGCATG LSEC (stress) regenerating sc_E1/sc_R1 -1.09143006977327 -1.00751776311338
sc_R5.NPC.Exp1_AGAGCCCAGTAGCAAT-1 LSEC (high MT 1) regenerating sc_E4/sc_R4 -2.81352484401948 1.38400234963954
sc_E5.NPC.Exp1_GATCGTAAGGCCCACT-1 Pericentral LSEC embolised sc_E4/sc_R4 -2.18340361294038 3.22223462846339
sc_H1.NPC.Exp1_ACCAGTAGTCGATTGT LSEC (high MT 1) healthy sc_H1 -3.6436735409189 0.781863591933849
sc_E2.NPC.Exp1_TTGTAGGGTAGGACAC Periportal LSEC embolised sc_E2/sc_R2 4.56719982448332 -2.13430813763082
sc_H1.EKS.Exp1_GTTTCTATCATCATTC Pericentral LSEC healthy sc_H1 -2.31597817119844 2.01001086022914
sc_E1.NPC.Exp1_TAAGCGTCAAGCTGTT Periportal LSEC embolised sc_E1/sc_R1 4.14402830425017 -1.64568526360929
sc_E5.NPC.Exp1_AGTAGCTTCCATACAG-1 EC non-LSEC embolised sc_E4/sc_R4 -1.07961118397005 -4.4812589666599
sc_E6.NPC.Exp1_AACCTTTAGCTCCACG-1 Periportal LSEC embolised sc_E5/sc_R5 4.77259099307768 -1.98459885332524
sc_R1.NPC.Exp1_CCTACCACAACACCTA Pericentral LSEC regenerating sc_E1/sc_R1 -1.85857832607515 0.577807567382458
sc_E2.NPC.Exp1_GGCCGATCAGAAGCAC LSEC (remodelling) embolised sc_E2/sc_R2 -6.66772043880708 1.03156199243129
sc_H1.NPC.Exp1_CGTCTACTCCGCAAGC Pericentral LSEC healthy sc_H1 -2.64247238811738 4.07599057939112
sc_E6.NPC.Exp1_GAGTTTGTCCATACTT-1 EC non-LSEC embolised sc_E5/sc_R5 1.84456217113249 -4.19988284323156
sc_H1.EKS.Exp1_GACTGCGCAAGCGATG LSEC (remodelling) healthy sc_H1 -5.69873917278535 1.84090127732814
sc_R1.NPC.Exp1_TGGGAAGGTAGAAAGG Pericentral LSEC regenerating sc_E1/sc_R1 -2.29986179050691 3.35191955354274
sc_E1.NPC.Exp1_CCTAAAGCATTTGCCC Midzonal LSEC embolised sc_E1/sc_R1 4.03751385036223 0.915785453582409
sc_E1.NPC.Exp1_TGACTAGGTCTCCATC Pericentral LSEC embolised sc_E1/sc_R1 -1.82330048259981 3.47356834199488
sc_H1.EKS.Exp1_ACAGCTACACGAGGTA Periportal LSEC healthy sc_H1 3.63724171939604 -1.75654736969411
sc_H3.NPC.Exp1_GGACGTCTCGCCCTTA Midzonal LSEC healthy sc_H3 3.27967798534148 -0.767751672005055
sc_E2.NPC.Exp1_CAGCTAAAGGCAATTA LSEC (high MT 1) embolised sc_E2/sc_R2 0.525588570268083 0.831804178023937
sc_R2.NPC.Exp1_TCGGTAATCTGATACG Pericentral LSEC regenerating sc_E2/sc_R2 -0.398075939982008 3.16098680284083
sc_E6.NPC.Exp1_AGGTAGGAGCGCTGCT-1 Midzonal LSEC embolised sc_E5/sc_R5 2.10030811849349 -0.961851098274586
sc_E7.NPC.Exp1_CTACTATCACTATCCC-1 EC non-LSEC embolised sc_E6/sc_R6 1.59036215964072 -4.39822468969762
sc_R3.NPC.Exp1_CGACCTTCATGGTCTA Midzonal LSEC regenerating sc_E3/sc_R3 5.74107920947783 -0.912502118086216
sc_H1.NPC.Exp1_CTCATTAGTCAAAGAT LSEC (interferon) healthy sc_H1 -2.73117458996065 2.69341387536586
sc_R5.NPC.Exp1_TTGACCCGTATGTCTG-1 Periportal LSEC regenerating sc_E4/sc_R4 4.30871951404326 -1.39859422359407
sc_H2.NPC.Exp1_GGTGTTACAAGTAGTA EC non-LSEC healthy sc_H2 -0.510416151850294 -5.2846413633579
sc_E7.NPC.Exp1_ATAGACCAGACATCCT-1 Periportal LSEC embolised sc_E6/sc_R6 4.37997877422087 0.0873513438946036
sc_E5.NPC.Exp1_CATACAGAGCGACATG-1 Pericentral LSEC embolised sc_E4/sc_R4 -3.56607163128145 3.13162603166163
sc_H3.NPC.Exp1_TGACTTTGTAGGCTGA Midzonal LSEC healthy sc_H3 2.11184960427992 -1.3065423301214
sc_H3.NPC.Exp1_CTCCTAGTCACAATGC Midzonal LSEC healthy sc_H3 2.71189415279143 1.81704034593165
sc_E5.NPC.Exp1_AGGTCTATCTCTCGAC-1 Pericentral LSEC embolised sc_E4/sc_R4 -2.8850795048166 2.84355582978785
sc_E1.NPC.Exp1_CCATGTCCAGTAGAGC Midzonal LSEC embolised sc_E1/sc_R1 3.62095296207182 -0.580706038212177
sc_H1.EKS.Exp1_GAAACTCGTGCTAGCC LSEC (fenestr.) healthy sc_H1 4.78850042644255 0.249066851401928
sc_R7.NPC.Exp1_CCTACGTGTGCTCTCT-1 LSEC (high MT 1) regenerating sc_E6/sc_R6 -2.63549030002839 1.0850399949795
sc_E2.NPC.Exp1_TCAGCAAAGGCAGGTT LSEC (fenestr.) embolised sc_E2/sc_R2 6.06472194019072 0.213912151122692
sc_R3.NPC.Exp1_CGCGTTTTCGTTGCCT LSEC (stress) regenerating sc_E3/sc_R3 -1.29554546055086 0.660046003127697
sc_R6.NPC.Exp1_TCGTGGGTCAAGTGGG-1 Cycling cells regenerating sc_E5/sc_R5 -7.78431570705659 -2.41801247808873
sc_E2.NPC.Exp1_ACACTGATCACAAACC LSEC (stress) embolised sc_E2/sc_R2 -0.251911761133742 -0.26414654467046
sc_H2.NPC.Exp1_ATCATGGCAGTAACGG Periportal LSEC healthy sc_H2 4.37865125957244 -1.35861773106992
sc_H1.NPC.Exp1_TCTCATAGTCGATTGT LSEC (stress) healthy sc_H1 -0.895252110331129 0.420348308349255
sc_H2.NPC.Exp1_AACGTTGCAGTAAGCG Cycling cells healthy sc_H2 -3.18836271938569 1.63283600595057
sc_E5.NPC.Exp1_TTGGATGAGGTCGCCT-1 EC non-LSEC embolised sc_E4/sc_R4 0.185901997716356 -5.44087801191747
sc_E5.NPC.Exp1_AAGCATCTCTCGACGG-1 Midzonal LSEC embolised sc_E4/sc_R4 2.83106648746245 0.524804375434521
sc_H3.NPC.Exp1_TGATTTCGTCCTCTTG LSEC (stress) healthy sc_H3 0.406359611184526 0.150572083259228
sc_E7.NPC.Exp1_TCTTCCTAGCGCACAA-1 LSEC (high MT 2) embolised sc_E6/sc_R6 1.6909234506201 -0.496455290054676
sc_E5.NPC.Exp1_ATTCAGGTCTCTGCTG-1 Periportal LSEC embolised sc_E4/sc_R4 4.53004705730193 -1.06754935595929
sc_E6.NPC.Exp1_TCCTTCTGTATGGTTC-1 LSEC (stress) embolised sc_E5/sc_R5 -0.655271770327162 1.14621557977259
sc_H2.NPC.Exp1_CCGGGATCAGCGTAAG Midzonal LSEC healthy sc_H2 1.99023085656874 0.442692778373363
sc_E1.NPC.Exp1_ACGGGCTTCGACAGCC Periportal LSEC embolised sc_E1/sc_R1 4.50194847408049 0.223802469039562
sc_H3.NPC.Exp1_CTACACCGTAAAGTCA Pericentral LSEC healthy sc_H3 -0.976784111826491 3.4991778352505
sc_H3.NPC.Exp1_ATCATGGAGAACTCGG Midzonal LSEC healthy sc_H3 1.59833615842574 -1.26974359683484
sc_E6.NPC.Exp1_TGATGCACATCTGTTT-1 LSEC (stress) embolised sc_E5/sc_R5 -1.00382626232393 -0.433781184887287
sc_E7.NPC.Exp1_TGAGCATAGGTAAAGG-1 Midzonal LSEC embolised sc_E6/sc_R6 3.03887808147185 0.2161629417187
sc_E7.NPC.Exp1_AAGTCGTCACAAGCTT-1 LSEC (interferon) embolised sc_E6/sc_R6 -2.74635756191499 1.78735365655482
sc_E1.NPC.Exp1_ATCTACTGTTCAGACT Periportal LSEC embolised sc_E1/sc_R1 5.02271258655303 -1.12441308114469
sc_H3.NPC.Exp1_TGGGCGTTCCTTGCCA Midzonal LSEC healthy sc_H3 0.906640587479997 2.04903354432643
sc_R5.NPC.Exp1_GCCATGGAGGCCCACT-1 Pericentral LSEC regenerating sc_E4/sc_R4 -3.11551249202974 3.14887895371974
sc_H1.NPC.Exp1_TTAGTTCAGCACCGTC EC non-LSEC healthy sc_H1 -0.645701767771315 -4.40124855253637
sc_E5.NPC.Exp1_GGTTCTCCAGCTGTGC-1 Pericentral LSEC embolised sc_E4/sc_R4 -1.54022896465547 3.12023725297511
sc_R1.NPC.Exp1_AAACCTGTCGGACAAG LSEC (high MT 2) regenerating sc_E1/sc_R1 -4.25050175365693 -1.87705234501302
sc_H3.NPC.Exp1_GACACGCCATTCACTT Midzonal LSEC healthy sc_H3 0.673476992280412 2.2231437185055
sc_R1.NPC.Exp1_CACTCCATCTTAGCCC LSEC (stress) regenerating sc_E1/sc_R1 -1.04753267940767 1.10526957299769
sc_H3.NPC.Exp1_CCCAATCCATCTGGTA Pericentral LSEC healthy sc_H3 -1.98432314571626 4.18035259034693
sc_E5.NPC.Exp1_GATGATCGTGTTAGCT-1 Pericentral LSEC embolised sc_E4/sc_R4 -3.16626656231172 3.54077091004908
sc_E7.NPC.Exp1_TCATCATGTGCAGATG-1 LSEC (remodelling) embolised sc_E6/sc_R6 -6.54088556942232 1.2897325971371
sc_E6.NPC.Exp1_CTACAGAGTCGGCACT-1 Periportal LSEC embolised sc_E5/sc_R5 4.38818991008513 -0.712322869037983
sc_E6.NPC.Exp1_GGACGTCGTCGAGTTT-1 LSEC (stress) embolised sc_E5/sc_R5 -1.44551718410737 -0.478584804272053
sc_E7.NPC.Exp1_GCCAGCAGTAGGACCA-1 Periportal LSEC embolised sc_E6/sc_R6 6.13309991183989 -2.89463422510564
sc_H3.NPC.Exp1_AAGGTTCGTCCCTACT LSEC (remodelling) healthy sc_H3 -5.56581795391328 1.4509018876797
sc_R7.NPC.Exp1_ATAGACCAGCTACTGT-1 EC non-LSEC regenerating sc_E6/sc_R6 0.21616387191527 -5.05847726080358
sc_E2.NPC.Exp1_CATTCGCCAAAGTGCG LSEC (high MT 1) embolised sc_E2/sc_R2 -3.89129984554536 0.098068497443798
sc_E6.NPC.Exp1_CACGGGTAGGTAAGAG-1 Pericentral LSEC embolised sc_E5/sc_R5 -2.11936700519807 2.34985794808924
sc_H1.NPC.Exp1_CCAGCGATCGCCAGCA LSEC (interferon) healthy sc_H1 -2.93569290813692 1.41611900117457
sc_R1.NPC.Exp1_CATTCGCGTCAGGACA Midzonal LSEC regenerating sc_E1/sc_R1 3.31163775745146 1.81495442178309
sc_E6.NPC.Exp1_ATTCCCGCATAAGCGG-1 LSEC (stress) embolised sc_E5/sc_R5 -1.20860111889131 0.864233634734753
sc_E3.NPC.Exp1_CGTTCTGGTAAGTGTA EC non-LSEC embolised sc_E3/sc_R3 -1.36062538799531 -5.39059744093358
sc_H3.NPC.Exp1_CTCGTCAGTCCGAACC LSEC (fenestr.) healthy sc_H3 5.16713726344817 0.407961151862743
sc_R2.NPC.Exp1_ACGAGGAAGACGCACA Periportal LSEC regenerating sc_E2/sc_R2 4.75609242740386 -3.25147412035405
sc_R5.NPC.Exp1_TGCGATATCCAATCCC-1 LSEC (stress) regenerating sc_E4/sc_R4 -0.518881203501295 -0.0955420515292855
sc_H3.NPC.Exp1_GTCGGGTTCACATACG EC non-LSEC healthy sc_H3 -0.406032921640944 -5.46053467009008
sc_E6.NPC.Exp1_CTCCTTTTCGTGGAAG-1 Periportal LSEC embolised sc_E5/sc_R5 4.29387104335539 -1.32103126559198
sc_E1.NPC.Exp1_GACACGCAGTTAAGTG Midzonal LSEC embolised sc_E1/sc_R1 0.777536211640764 2.76118316438258
sc_H1.NPC.Exp1_CCTATTAGTGACAAAT Pericentral LSEC healthy sc_H1 -1.92351138767488 4.18250312593043
sc_H1.NPC.Exp1_AGTCTTTCAGCCTTTC LSEC (stress) healthy sc_H1 -2.27441513714082 0.455125711227062
sc_E2.NPC.Exp1_CCGGGATTCTCTGTCG Periportal LSEC embolised sc_E2/sc_R2 4.39611875835173 0.15741004731715
sc_R6.NPC.Exp1_TGTTGAGAGTAGCTCT-1 LSEC (high MT 2) regenerating sc_E5/sc_R5 -4.8188239353586 -1.48044458839833
sc_R2.NPC.Exp1_CTTAGGAAGATATGGT Midzonal LSEC regenerating sc_E2/sc_R2 3.30939018550627 2.04070415284693
sc_E1.NPC.Exp1_GCTGCAGTCCGCTGTT Pericentral LSEC embolised sc_E1/sc_R1 -1.93656742748506 3.75482311036647
sc_E7.NPC.Exp1_GGCGTCAGTCAACCTA-1 Midzonal LSEC embolised sc_E6/sc_R6 2.2623397690367 1.48277535226405
sc_H3.NPC.Exp1_CTAGTGAGTTGTGGAG Pericentral LSEC healthy sc_H3 -2.37293279346712 3.49469747331202
sc_R5.NPC.Exp1_GGGCTCATCTAAGAAG-1 LSEC (high MT 1) regenerating sc_E4/sc_R4 -4.0884429233957 0.713768384719494
sc_H3.NPC.Exp1_ACGCCAGAGGCGACAT LSEC (remodelling) healthy sc_H3 -6.47070992168672 1.27100195672572
sc_R3.NPC.Exp1_CCTTCGATCAGTCAGT Lymphatic EC regenerating sc_E3/sc_R3 8.63320004764311 2.69862308290065
sc_E6.NPC.Exp1_TCAGTGATCGCTGATA-1 Periportal LSEC embolised sc_E5/sc_R5 5.71292245212309 -3.13785312387883
sc_R5.NPC.Exp1_CAGAGCCGTGCTCTCT-1 Pericentral LSEC regenerating sc_E4/sc_R4 -2.89943421062715 3.52761211183131
sc_E5.NPC.Exp1_CTCAGAAGTTGAGAGC-1 LSEC (remodelling) embolised sc_E4/sc_R4 -5.02493584331758 2.45434441354335
sc_E7.NPC.Exp1_TCTTCCTAGGGTTTCT-1 LSEC (stress) embolised sc_E6/sc_R6 -2.13202560123689 0.845068118835094
sc_R6.NPC.Exp1_ACTTAGGTCTTGGAAC-1 LSEC (interferon) regenerating sc_E5/sc_R5 -1.6045140045572 2.76167526032985
sc_R1.NPC.Exp1_GCACATACAGCATGAG Periportal LSEC regenerating sc_E1/sc_R1 4.06051552119963 -1.30220121208369
sc_E3.NPC.Exp1_ACGATACAGCGGATCA Periportal LSEC embolised sc_E3/sc_R3 5.36099469485991 1.70878996636927
sc_R5.NPC.Exp1_CATTCCGCACTACTTT-1 LSEC (stress) regenerating sc_E4/sc_R4 -0.665580632059645 1.98840417649806
sc_H3.NPC.Exp1_GCTGCGACACGGACAA EC non-LSEC healthy sc_H3 -2.14722240146882 0.276251576209667
sc_H1.NPC.Exp1_CAGAATCTCATGTGGT Midzonal LSEC healthy sc_H1 3.03478550735228 0.326650760436657
sc_E6.NPC.Exp1_AACCTGAGTACGATCT-1 Midzonal LSEC embolised sc_E5/sc_R5 5.77739274326079 -0.928347774481175
sc_H3.NPC.Exp1_GGACATTCAGTCCTTC LSEC (remodelling) healthy sc_H3 -6.7224031704355 1.01996125962794
sc_R5.NPC.Exp1_GCATTAGCACGGGCTT-1 Periportal LSEC regenerating sc_E4/sc_R4 3.8793498260092 -1.61512181971013
sc_R1.NPC.Exp1_CCTTTCTCAAGCCGTC Periportal LSEC regenerating sc_E1/sc_R1 4.41487252536528 -0.493738987182972
sc_E2.NPC.Exp1_TCCCGATTCCGAATGT Midzonal LSEC embolised sc_E2/sc_R2 2.24008852067702 -0.786382862066624
sc_R5.NPC.Exp1_TCAAGCACAGCACAAG-1 Pericentral LSEC regenerating sc_E4/sc_R4 -0.320470215647291 3.9792164781338
sc_R6.NPC.Exp1_TTGAACGCATGCCGCA-1 LSEC (interferon) regenerating sc_E5/sc_R5 -2.81544935878999 1.25218548562587
sc_E2.NPC.Exp1_ACTTTCACAGTGACAG Pericentral LSEC embolised sc_E2/sc_R2 -1.59575045284517 1.94484843995631
sc_E6.NPC.Exp1_GACCCAGCACTAAACC-1 EC non-LSEC embolised sc_E5/sc_R5 1.75511067929976 -4.62451610777318
sc_R6.NPC.Exp1_CCCGAAGCAGAAGTTA-1 LSEC (high MT 2) regenerating sc_E5/sc_R5 -3.98485338863618 -1.42070566925943
sc_H1.NPC.Exp1_GAATGAAAGATGCCTT LSEC (stress) healthy sc_H1 -1.40235507663972 0.450933954978588
sc_E6.NPC.Exp1_TGTAGACCATTGAAGA-1 LSEC (high MT 1) embolised sc_E5/sc_R5 -2.90089857753999 0.704446575904491
sc_R5.NPC.Exp1_TAGGTTGCAGTCTACA-1 Midzonal LSEC regenerating sc_E4/sc_R4 2.89639031711333 0.524678132796886
sc_E2.NPC.Exp1_TGCTACCAGGGATCTG Pericentral LSEC embolised sc_E2/sc_R2 -0.559691669313978 2.51299371507228
sc_H3.NPC.Exp1_TCTCATACAAGCCTAT Pericentral LSEC healthy sc_H3 -1.98865521129854 2.88187494065821
sc_H1.NPC.Exp1_ACACCCTCACAACTGT Midzonal LSEC healthy sc_H1 2.86346113506072 1.34073033120692
sc_E2.NPC.Exp1_CCATTCGCACTTGGAT LSEC (remodelling) embolised sc_E2/sc_R2 -6.48298609432466 0.659021160865429
sc_E1.NPC.Exp1_GGCAATTGTCACTGGC LSEC (stress) embolised sc_E1/sc_R1 -0.786968113749098 -1.94009194586217
sc_E1.NPC.Exp1_CAACCTCTCAGTTGAC Midzonal LSEC embolised sc_E1/sc_R1 3.82220279994719 0.331253669524792
sc_E1.NPC.Exp1_ACGATGTGTCGGCACT Midzonal LSEC embolised sc_E1/sc_R1 1.37297884944193 2.30878248002589
sc_H1.EKS.Exp1_CTGAAGTTCTTGCAAG Pericentral LSEC healthy sc_H1 -1.14231956180818 3.26480045106471
sc_H1.NPC.Exp1_CGAGCCACAATGGATA Midzonal LSEC healthy sc_H1 2.99186360660307 0.989090583587292
sc_E5.NPC.Exp1_CCGATGGAGAAGCTGC-1 Lymphatic EC embolised sc_E4/sc_R4 8.72798192325347 2.58218230989039
sc_E5.NPC.Exp1_ATTATCCGTTGAATCC-1 LSEC (high MT 1) embolised sc_E4/sc_R4 -3.38290941890962 0.539456508422497
sc_H1.EKS.Exp1_TGACTTTCAGGCGATA LSEC (stress) healthy sc_H1 -0.392926456301283 1.07221474435389
sc_R5.NPC.Exp1_GAAGGACTCGCTCTCA-1 LSEC (high MT 1) regenerating sc_E4/sc_R4 -4.09290898021943 0.842473171020153
sc_E2.NPC.Exp1_TCACGAAGTAACGACG Pericentral LSEC embolised sc_E2/sc_R2 -1.35093915638215 3.92714395310939
sc_R7.NPC.Exp1_ACACTGATCGCTTGCT-1 LSEC (high MT 1) regenerating sc_E6/sc_R6 -2.77080166515596 -1.20292935583532
sc_H3.NPC.Exp1_GGAGCAAAGGTGATTA EC non-LSEC healthy sc_H3 -0.966084839670729 -4.85257754537999
sc_E1.NPC.Exp1_CTCAGAACATCTATGG Periportal LSEC embolised sc_E1/sc_R1 4.80039441409819 -0.777191855644581
sc_E3.NPC.Exp1_AGCTCCTAGACGCAAC EC non-LSEC embolised sc_E3/sc_R3 -1.44733393368013 -5.65825042936742
sc_H1.EKS.Exp1_GCTTCCACACGGACAA Periportal LSEC healthy sc_H1 4.95394527736418 -1.65939072582662
sc_E6.NPC.Exp1_ATCGATGCATCGGCCA-1 LSEC (interferon) embolised sc_E5/sc_R5 -2.02704441723115 1.92556562211573
sc_R1.NPC.Exp1_CGTGAGCCATGACGGA LSEC (stress) regenerating sc_E1/sc_R1 -1.02457153972871 0.98859467294276
sc_H1.EKS.Exp1_ATAAGAGCATCCTAGA LSEC (remodelling) healthy sc_H1 -4.71952545818574 1.98608484056056
sc_E5.NPC.Exp1_TGTCCACAGGATACGC-1 LSEC (stress) embolised sc_E4/sc_R4 -1.17466938671358 0.11988415505946
sc_R3.NPC.Exp1_ACAGCCGAGACTCGGA LSEC (stress) regenerating sc_E3/sc_R3 0.17211758914702 -2.86918113443792
sc_H2.NPC.Exp1_GGCCGATCAAAGCGGT LSEC (stress) healthy sc_H2 -2.47247517284639 1.20626463677943
sc_E5.NPC.Exp1_TGAGACTGTTGTGGCC-1 EC non-LSEC embolised sc_E4/sc_R4 0.172834871442247 -4.22461900923192
sc_E5.NPC.Exp1_ACAAAGAAGAGAACCC-1 Midzonal LSEC embolised sc_E4/sc_R4 1.97294539037459 1.90168418672145
sc_E2.NPC.Exp1_CACCTTGGTTAAGAAC LSEC (remodelling) embolised sc_E2/sc_R2 -5.90224564251192 1.20465078141749
sc_H3.NPC.Exp1_TGAGCATGTCTCACCT EC non-LSEC healthy sc_H3 -1.05413162884004 -4.68755827162206
sc_R1.NPC.Exp1_ATGTGTGTCGCTTAGA Pericentral LSEC regenerating sc_E1/sc_R1 -1.53783500370271 3.88180913713038
sc_E5.NPC.Exp1_TTAGTCTAGCTGGCCT-1 LSEC (stress) embolised sc_E4/sc_R4 -3.34687435802705 2.10984792497218
sc_E1.NPC.Exp1_AGTGTCAGTCTCCATC Midzonal LSEC embolised sc_E1/sc_R1 4.50212204280608 -2.21383503887593
sc_R6.NPC.Exp1_TCATGAGAGCACAAAT-1 Periportal LSEC regenerating sc_E5/sc_R5 4.48653876605742 -2.68392727587163
sc_E7.NPC.Exp1_TTCTCTCAGAACTGAT-1 LSEC (stress) embolised sc_E6/sc_R6 -1.31869471248872 -0.472496130203602
sc_H3.NPC.Exp1_CCTACACGTGTGGTTT EC non-LSEC healthy sc_H3 -0.341391207544874 -4.59271679136693
sc_H2.NPC.Exp1_CGGACGTGTCTGCAAT LSEC (interferon) healthy sc_H2 2.47901308360808 1.98897232797206
sc_H1.EKS.Exp1_ACCAGTATCTTTAGGG Pericentral LSEC healthy sc_H1 -1.71336162266023 4.35023250367701
sc_E2.NPC.Exp1_CCTTACGAGCTGATAA EC non-LSEC embolised sc_E2/sc_R2 0.434856532246996 -5.22934160444677
sc_E5.NPC.Exp1_GGAAGTGCATACCGTA-1 Periportal LSEC embolised sc_E4/sc_R4 3.45677816692107 0.63226630475581
sc_E1.NPC.Exp1_TGCTGCTCAGCTCGCA Periportal LSEC embolised sc_E1/sc_R1 5.6155046207022 -0.507185497021076
sc_E5.NPC.Exp1_CGCATGGGTATAGGAT-1 Pericentral LSEC embolised sc_E4/sc_R4 -2.1892160194803 3.72441615846217
sc_H1.NPC.Exp1_TGCGGGTAGTCGATAA Pericentral LSEC healthy sc_H1 -1.56032836612947 3.83340253617823
sc_H3.NPC.Exp1_CCACGGATCACCGGGT EC non-LSEC healthy sc_H3 -0.306728364794325 -5.12376628134191
sc_R7.NPC.Exp1_GATTGGTTCATGGTAC-1 LSEC (stress) regenerating sc_E6/sc_R6 -1.74366796192415 0.811594388747814
sc_E1.NPC.Exp1_CCACCTAGTCCGAGTC Midzonal LSEC embolised sc_E1/sc_R1 0.946366725594927 2.48224725511134
sc_H3.NPC.Exp1_AGTGAGGCATGGAATA Midzonal LSEC healthy sc_H3 2.53722166839354 0.678524396682384
sc_H3.NPC.Exp1_GCATGCGAGCTCCTTC LSEC (stress) healthy sc_H3 0.0920927506994493 -1.52485103223264
sc_H2.NPC.Exp1_CTGAAGTTCTATGTGG Midzonal LSEC healthy sc_H2 4.69224726978057 0.92414440896571
sc_E6.NPC.Exp1_TTGCCTGCAGGCACAA-1 EC non-LSEC embolised sc_E5/sc_R5 1.65195980492346 -4.09729800436437
sc_H3.NPC.Exp1_ACACCGGTCCGGCACA LSEC (stress) healthy sc_H3 -0.667323591082167 1.87943401124537
sc_R6.NPC.Exp1_CACATGATCCAGCAAT-1 LSEC (stress) regenerating sc_E5/sc_R5 -1.46231854137666 -0.340471901630756
sc_E1.NPC.Exp1_TACTTACGTGCAGTAG Pericentral LSEC embolised sc_E1/sc_R1 -2.12013924297578 0.997238300109508
sc_H1.EKS.Exp1_TCGTAGATCCAAAGTC LSEC (interferon) healthy sc_H1 -1.39511978801973 -2.11843619558751
sc_H1.NPC.Exp1_CACCACTAGGCATGTG LSEC (high MT 1) healthy sc_H1 -3.53998863872774 0.49181380059779
sc_R3.NPC.Exp1_TAGAGCTCACGAAGCA Midzonal LSEC regenerating sc_E3/sc_R3 2.36565232101195 2.07720889833033
sc_H2.NPC.Exp1_GGCTGGTTCAGTGTTG LSEC (stress) healthy sc_H2 -0.617537261812758 -0.171844460701344
sc_E2.NPC.Exp1_CGAGAAGGTTAAGGGC Midzonal LSEC embolised sc_E2/sc_R2 3.70195782008879 -0.384375550484058
sc_E7.NPC.Exp1_ACTGTCCGTATTTCGG-1 LSEC (stress) embolised sc_E6/sc_R6 -1.07125008281953 0.0348046043163566
sc_E6.NPC.Exp1_TCCCAGTCAGAAGCGT-1 LSEC (high MT 1) embolised sc_E5/sc_R5 -2.39107310947664 -0.120327450966236
sc_E6.NPC.Exp1_AAGAACAAGGACTATA-1 LSEC (interferon) embolised sc_E5/sc_R5 -1.11532771763093 2.11206068780482
sc_R6.HEP.Exp1_CTGAGCGCAAATGGTA-1 Periportal LSEC regenerating sc_E5/sc_R5 4.38975989642851 -3.63531003210485
sc_H1.NPC.Exp1_CGGTTAATCTGGTATG EC non-LSEC healthy sc_H1 1.05055481019728 -4.96515093061864
sc_R6.NPC.Exp1_GTTCGCTAGATCCCGC-1 LSEC (fenestr.) regenerating sc_E5/sc_R5 6.48117101016753 0.270740411544445
sc_R7.NPC.Exp1_TCCTTCTCAAGACAAT-1 LSEC (high MT 2) regenerating sc_E6/sc_R6 -4.43178999599702 -2.20153401110112
sc_E2.NPC.Exp1_CGATTGACACATAACC EC non-LSEC embolised sc_E2/sc_R2 6.67078578296416 -1.31799690488517
sc_R6.NPC.Exp1_GTGGCGTCACGCAAAG-1 LSEC (interferon) regenerating sc_E5/sc_R5 -1.30408275303132 0.853548429275158
sc_H1.EKS.Exp1_CACATAGAGATGTTAG LSEC (interferon) healthy sc_H1 0.252889154584337 2.69687213685572
sc_E7.NPC.Exp1_TGACCCTTCAAGCCCG-1 LSEC (interferon) embolised sc_E6/sc_R6 -1.83651673969514 1.45495166566432
sc_H3.NPC.Exp1_CTAAGACTCGTCCGTT Pericentral LSEC healthy sc_H3 -2.02528560337312 4.10583724763453
sc_H3.NPC.Exp1_GACCTGGTCGCGATCG LSEC (remodelling) healthy sc_H3 0.411978064210344 -4.65911445829808
sc_R7.NPC.Exp1_TTGGTTTAGTATGGAT-1 Pericentral LSEC regenerating sc_E6/sc_R6 -2.75546658214815 2.34071244981349
sc_E2.NPC.Exp1_CATCCACCAATGGATA Midzonal LSEC embolised sc_E2/sc_R2 5.14709698978179 0.386060498023632
sc_E3.NPC.Exp1_CAAGGCCAGGCCCGTT EC non-LSEC embolised sc_E3/sc_R3 -1.54478657421358 -5.53572473738134
sc_E5.NPC.Exp1_TTCCTAAGTCGTCATA-1 Periportal LSEC embolised sc_E4/sc_R4 4.50212275806182 -2.86873791429937
sc_R5.NPC.Exp1_GCTGGGTTCATGAAAG-1 LSEC (stress) regenerating sc_E4/sc_R4 -1.29294932064302 -1.3719656399244
sc_E1.NPC.Exp1_AACCGCGAGACTAGAT LSEC (remodelling) embolised sc_E1/sc_R1 -5.1474930065561 1.91985931184352
sc_E6.NPC.Exp1_GTGAGCCGTCGTTGCG-1 EC non-LSEC embolised sc_E5/sc_R5 0.957916198403765 -4.69108782026708
sc_E1.NPC.Exp1_CGTCCATTCAGGCCCA EC non-LSEC embolised sc_E1/sc_R1 0.39451521459334 -4.05775866720617
sc_R3.NPC.Exp1_CTTCTCTGTCCCTACT Periportal LSEC regenerating sc_E3/sc_R3 4.37042033496611 -2.49162934038579
sc_R5.NPC.Exp1_TACATTCAGCAGGCAT-1 Midzonal LSEC regenerating sc_E4/sc_R4 1.6324811858248 0.543110630775097
sc_R1.NPC.Exp1_GAGTCCGAGACACTAA Pericentral LSEC regenerating sc_E1/sc_R1 -1.60359156307466 2.17734517839015
sc_R1.NPC.Exp1_CTGTGCTCAATCACAC Pericentral LSEC regenerating sc_E1/sc_R1 -2.94042265590913 2.78118600633204
sc_E7.NPC.Exp1_TGCATGATCTTAAGGC-1 LSEC (stress) embolised sc_E6/sc_R6 -1.47943461117036 -0.661092021202442
sc_E7.NPC.Exp1_ACATCGATCCACGTGG-1 LSEC (stress) embolised sc_E6/sc_R6 -1.75499141392 1.80562939431727
sc_R1.NPC.Exp1_CCTTACGCACCATGTA Pericentral LSEC regenerating sc_E1/sc_R1 -0.292903186647963 3.73833312776149
sc_R1.NPC.Exp1_GCAATCACATGGTTGT Midzonal LSEC regenerating sc_E1/sc_R1 2.93590748134368 1.02452196862757
sc_R5.NPC.Exp1_GTGGAAGTCCGTGGGT-1 Midzonal LSEC regenerating sc_E4/sc_R4 2.44907736602538 -0.219140865539906
sc_E5.NPC.Exp1_ACTCTCGTCGCCAATA-1 EC non-LSEC embolised sc_E4/sc_R4 -0.148156763880324 -5.52645168516576
sc_E7.NPC.Exp1_ACTATCTTCCACTTCG-1 LSEC (interferon) embolised sc_E6/sc_R6 -2.66256201442964 1.27611603524745
sc_R3.NPC.Exp1_TCGGTAAGTTGGTTTG EC non-LSEC regenerating sc_E3/sc_R3 -1.16563999828584 -6.1823669454807
sc_R5.NPC.Exp1_CACCAAAAGTTGTAAG-1 Pericentral LSEC regenerating sc_E4/sc_R4 -1.04752004322297 3.15273513581813
sc_E6.NPC.Exp1_AGGATAACAGCATCTA-1 LSEC (interferon) embolised sc_E5/sc_R5 -0.91353595432527 2.01773967530787
sc_E7.NPC.Exp1_TGGCGTGAGTACAGAT-1 Periportal LSEC embolised sc_E6/sc_R6 4.85753047290557 -0.667092063164112
sc_H1.EKS.Exp1_TTTGCGCGTACGACCC Pericentral LSEC healthy sc_H1 -2.05643284496553 3.1219486215359
sc_E7.NPC.Exp1_ATTGTTCTCTAGCCAA-1 LSEC (remodelling) embolised sc_E6/sc_R6 -0.431813361017775 -0.42407325718343
sc_E6.NPC.Exp1_TATACCTTCAGACCTA-1 Periportal LSEC embolised sc_E5/sc_R5 5.88793742480986 -3.65734920713842
sc_R1.NPC.Exp1_CCCATACGTAATCACC Pericentral LSEC regenerating sc_E1/sc_R1 -2.34340965923555 3.84825410630763
sc_R6.NPC.Exp1_AAACGAAAGTTAACGA-1 Pericentral LSEC regenerating sc_E5/sc_R5 -2.06360185322053 0.848525188232067
sc_E1.NPC.Exp1_TCGAGGCGTCTGCCAG LSEC (fenestr.) embolised sc_E1/sc_R1 6.22066438022368 0.411238692069652
sc_R6.NPC.Exp1_TGTGGCGTCATTCCTA-1 Lymphatic EC regenerating sc_E5/sc_R5 8.34739339175933 3.00749721314967
sc_E1.NPC.Exp1_CGTCTACAGAGAGCTC Midzonal LSEC embolised sc_E1/sc_R1 3.35632788959258 -0.187083937858936
sc_E2.NPC.Exp1_GTTCGGGAGCACACAG LSEC (fenestr.) embolised sc_E2/sc_R2 6.1303013545584 -0.587087609505055
sc_H2.NPC.Exp1_GCGAGAACATCGGTTA Midzonal LSEC healthy sc_H2 2.93748664680235 0.385073683524731
sc_H3.NPC.Exp1_TCCACACAGTGAAGTT LSEC (stress) healthy sc_H3 -0.556301237909865 1.84035649087489
sc_E6.NPC.Exp1_CCGTGAGCAGGTAGTG-1 LSEC (interferon) embolised sc_E5/sc_R5 -1.36782801326997 -1.32441969278991
sc_E3.NPC.Exp1_CTGATAGCAGCTCCGA EC non-LSEC embolised sc_E3/sc_R3 -1.64243066486604 -5.14522991392553
sc_H3.NPC.Exp1_TCCCGATTCATGTGGT LSEC (remodelling) healthy sc_H3 -5.248723627894 1.98885168817103
sc_E5.NPC.Exp1_TAAGCACTCGCGGTAC-1 EC non-LSEC embolised sc_E4/sc_R4 0.394300697476793 -4.82042250845372
sc_H2.NPC.Exp1_TTAGTTCTCCGATATG Pericentral LSEC healthy sc_H2 -2.27586734470613 3.67066850450099
sc_H3.NPC.Exp1_CATATGGTCGCACTCT LSEC (remodelling) healthy sc_H3 -6.39309942898042 1.34301771905482
sc_R7.NPC.Exp1_CCAATTTGTTCCTACC-1 LSEC (high MT 2) regenerating sc_E6/sc_R6 -3.98272860225923 -2.22546849462926
sc_E2.NPC.Exp1_TGGTTAGGTGCACGAA Midzonal LSEC embolised sc_E2/sc_R2 2.5207654220175 -0.38747725698888
sc_E1.NPC.Exp1_AACTGGTGTGTTCTTT LSEC (remodelling) embolised sc_E1/sc_R1 -5.49503910717256 1.81050696160853
sc_E3.NPC.Exp1_CCCAATCTCCGTAGGC Periportal LSEC embolised sc_E3/sc_R3 5.40364444080107 1.76357807900965
sc_R5.NPC.Exp1_AAAGAACTCATAGACC-1 EC non-LSEC regenerating sc_E4/sc_R4 -3.91873705562837 -1.82213101599157
sc_E5.NPC.Exp1_TCATATCTCTAAGAAG-1 LSEC (remodelling) embolised sc_E4/sc_R4 -5.54146921810396 1.68703427102626
sc_R1.NPC.Exp1_TGGTTCCTCAGTGTTG Pericentral LSEC regenerating sc_E1/sc_R1 -2.4470285194803 2.91058864381373
sc_R6.NPC.Exp1_ATCCCTGTCTCCCATG-1 LSEC (interferon) regenerating sc_E5/sc_R5 -2.80325424846895 1.35038103845179
sc_R5.NPC.Exp1_GCAGTTATCTTGGCTC-1 Periportal LSEC regenerating sc_E4/sc_R4 5.34956300082915 -1.70890770170629
sc_R5.NPC.Exp1_CAATCGATCATGAGGG-1 Midzonal LSEC regenerating sc_E4/sc_R4 0.358288226754595 0.900634668136242
sc_E6.NPC.Exp1_ATTTCTGGTCCCAAAT-1 Periportal LSEC embolised sc_E5/sc_R5 5.66756760898345 -0.657154955601093
sc_H1.NPC.Exp1_TCTTCGGTCCGCGCAA LSEC (stress) healthy sc_H1 -2.8560553806711 2.51469292428553
sc_R2.NPC.Exp1_TCAATCTTCAGCAACT LSEC (fenestr.) regenerating sc_E2/sc_R2 5.16665041270964 0.929567477965954
sc_E2.NPC.Exp1_CCTCTGACACCGGAAA Midzonal LSEC embolised sc_E2/sc_R2 2.66948866668456 2.02229561593592
sc_H1.EKS.Exp1_GATCAGTAGATGCGAC Periportal LSEC healthy sc_H1 3.52339494052641 -0.835788675283787
sc_R1.NPC.Exp1_CGACTTCGTAAGGATT LSEC (stress) regenerating sc_E1/sc_R1 -1.13921821293123 1.75550260331691
sc_E7.NPC.Exp1_CAATGACAGACCAAGC-1 LSEC (high MT 1) embolised sc_E6/sc_R6 -2.83442938503511 0.212649963164928
sc_H1.EKS.Exp1_TACACGAAGAATCTCC Midzonal LSEC healthy sc_H1 1.07594291690104 -0.0667055628055306
sc_R7.NPC.Exp1_CGAAGTTCAGCTTCGG-1 LSEC (stress) regenerating sc_E6/sc_R6 -1.41070044216402 0.485912583137157
sc_E5.NPC.Exp1_TACGGGCTCCAGCACG-1 Midzonal LSEC embolised sc_E4/sc_R4 0.558920143277574 0.660842082763317
sc_H2.NPC.Exp1_TAAACCGCAATCCAAC LSEC (stress) healthy sc_H2 -0.717919709055495 1.22858228471339
sc_E6.NPC.Exp1_ATTTCACAGCACTAGG-1 Midzonal LSEC embolised sc_E5/sc_R5 5.76641690555327 -0.892476924394962
sc_E3.NPC.Exp1_TACTTGTGTTCACGGC LSEC (remodelling) embolised sc_E3/sc_R3 2.21136528077834 -4.57915530416906
sc_E1.NPC.Exp1_GCAAACTCAGACGCTC Periportal LSEC embolised sc_E1/sc_R1 5.49758851352446 0.0818186023479728
sc_E5.NPC.Exp1_GGGTTATAGCTAGCCC-1 Pericentral LSEC embolised sc_E4/sc_R4 -2.09075033840425 3.38643302705348
sc_E7.NPC.Exp1_TCATACTCATCCAATG-1 Midzonal LSEC embolised sc_E6/sc_R6 1.72976258221381 1.11742701318324
sc_H2.NPC.Exp1_CAGCTAACATTTGCTT Midzonal LSEC healthy sc_H2 4.07356607738249 -0.939839699005482
sc_H2.NPC.Exp1_GAATGAAAGCTGCAAG LSEC (remodelling) healthy sc_H2 -6.26793873485811 0.896252296233776
sc_R5.NPC.Exp1_GTATTGGCAGCTACCG-1 Pericentral LSEC regenerating sc_E4/sc_R4 -1.46207654651887 2.25348915841639
sc_H3.NPC.Exp1_ACCAGTAAGAGGGCTT Pericentral LSEC healthy sc_H3 -2.92589390453584 3.62395562913478
sc_R5.NPC.Exp1_TCTTGCGGTGACCGAA-1 Midzonal LSEC regenerating sc_E4/sc_R4 2.22275113883727 -0.0151700756305428
sc_E5.NPC.Exp1_TCTCACGAGGTAGTAT-1 LSEC (stress) embolised sc_E4/sc_R4 -0.00521505054719373 0.274485371375683
sc_E7.NPC.Exp1_AGGCCACTCGATTCCC-1 LSEC (stress) embolised sc_E6/sc_R6 -2.50061381038911 0.953490636611584
sc_H3.NPC.Exp1_TTTGTCAGTTGGACCC Periportal LSEC healthy sc_H3 3.79194676700347 -0.915347375606892
sc_E7.NPC.Exp1_TCATTCACAACAGATA-1 LSEC (interferon) embolised sc_E6/sc_R6 -1.66626870807893 2.34053458955348
sc_R5.NPC.Exp1_CTTTCGGTCTTTACAC-1 Pericentral LSEC regenerating sc_E4/sc_R4 -4.21422541317232 -1.4006837687248
sc_E6.NPC.Exp1_CGAATTGTCCCGAATA-1 EC non-LSEC embolised sc_E5/sc_R5 0.921037642390657 -4.35321984503209
sc_E6.NPC.Exp1_AGAAGTATCGACATTG-1 LSEC (interferon) embolised sc_E5/sc_R5 -1.02246558841951 0.381780884528759
sc_E1.NPC.Exp1_ACATCAGAGGCATGGT Midzonal LSEC embolised sc_E1/sc_R1 3.27142679515593 0.366529367232922
sc_E5.NPC.Exp1_TCATACTTCATTCACT-1 LSEC (remodelling) embolised sc_E4/sc_R4 -6.33892309841402 0.632706425452831
sc_R6.NPC.Exp1_ATCCGTCGTACCTAAC-1 EC non-LSEC regenerating sc_E5/sc_R5 -1.32874620136506 -3.94442210409581
sc_R3.NPC.Exp1_CTCGGGAGTAGAAAGG Midzonal LSEC regenerating sc_E3/sc_R3 1.04047986689322 0.129067561889294
sc_E1.NPC.Exp1_CAAGGCCTCTGAGGGA Midzonal LSEC embolised sc_E1/sc_R1 3.88476168933623 -1.78356633398473
sc_E6.NPC.Exp1_TCTCCGACACTGGCGT-1 Periportal LSEC embolised sc_E5/sc_R5 5.59624135318511 -2.59428630087316
sc_R5.NPC.Exp1_CTGTCGTGTTCACCGG-1 LSEC (stress) regenerating sc_E4/sc_R4 0.33559906306975 -0.275671758388874
sc_E1.NPC.Exp1_GACGGCTCAGTAACGG Midzonal LSEC embolised sc_E1/sc_R1 2.35323178592436 1.96385922219813
sc_E2.NPC.Exp1_ACGGGTCGTAGCACGA Pericentral LSEC embolised sc_E2/sc_R2 -2.35795438465364 3.02518596437037
sc_H3.NPC.Exp1_GACGTGCGTAGCTTGT EC non-LSEC healthy sc_H3 -1.41125548061616 -4.46151218626439
sc_H1.NPC.Exp1_ACCGTAATCATTATCC EC non-LSEC healthy sc_H1 0.81221797886603 -5.27734432432592
sc_R6.NPC.Exp1_AAGCGTTAGTTAGTGA-1 LSEC (high MT 2) regenerating sc_E5/sc_R5 -5.01692164119966 -1.83156839821279
sc_E1.NPC.Exp1_GGACAGAGTTACCAGT LSEC (fenestr.) embolised sc_E1/sc_R1 6.39118468585723 0.427855990195873
sc_E1.NPC.Exp1_CTACACCTCGCCTGTT Pericentral LSEC embolised sc_E1/sc_R1 -1.91563999828584 2.9410928704983
sc_H1.EKS.Exp1_CACTCCAGTCTCTCGT LSEC (stress) healthy sc_H1 -1.85486829456575 1.32934989717067
sc_E7.NPC.Exp1_TCTCAGCAGATGACAT-1 Midzonal LSEC embolised sc_E6/sc_R6 3.63506519618743 1.77730932023585
sc_R6.NPC.Exp1_AAACCCAAGACTTCAC-1 LSEC (high MT 1) regenerating sc_E5/sc_R5 -2.05119002041109 -1.26625180121302
sc_R6.NPC.Exp1_TAGCACACACGTGAGA-1 LSEC (interferon) regenerating sc_E5/sc_R5 -0.463612081377577 2.73653259065211
sc_E3.NPC.Exp1_GGATGTTCAGTTAACC Periportal LSEC embolised sc_E3/sc_R3 5.36498629871123 1.60906376626551
sc_E2.NPC.Exp1_GGCCGATAGTTAGGTA LSEC (fenestr.) embolised sc_E2/sc_R2 5.89805352512114 -0.0858167192691537
sc_R5.NPC.Exp1_TGGGAAGCACTCTAGA-1 LSEC (stress) regenerating sc_E4/sc_R4 -1.76172268566377 -1.70539075944364
sc_E3.HEP.Exp1_TTCTTAGTCGGTCTAA LSEC (remodelling) embolised sc_E3/sc_R3 2.96502709213011 -4.14457736227453
sc_H1.NPC.Exp1_TCGAGGCTCGATGAGG Midzonal LSEC healthy sc_H1 2.35146033588164 0.697796962524059
sc_E7.NPC.Exp1_GTAGCTACAAGACGAC-1 LSEC (stress) embolised sc_E6/sc_R6 0.0290021878790148 -0.270102240776417
sc_E2.NPC.Exp1_AGACGTTAGAAGATTC LSEC (stress) embolised sc_E2/sc_R2 -0.450180413096022 -2.84035310957372
sc_R1.NPC.Exp1_CCACCTAAGGAATTAC LSEC (stress) regenerating sc_E1/sc_R1 -1.31855952915437 -0.229140140747425
sc_E7.NPC.Exp1_TTGACCCGTGCACGCT-1 LSEC (interferon) embolised sc_E6/sc_R6 -2.66539609607942 1.7682835080868
sc_H3.NPC.Exp1_AGTCTTTTCAGGCAAG Midzonal LSEC healthy sc_H3 2.03381073299162 -1.21832755643666
sc_E1.NPC.Exp1_CAAGAAAGTTCACGGC Pericentral LSEC embolised sc_E1/sc_R1 -1.66668117222078 4.0351680734402
sc_R6.NPC.Exp1_TGAGGTTTCGAGTCTA-1 Midzonal LSEC regenerating sc_E5/sc_R5 1.22057837072127 1.43536653306544
sc_R6.NPC.Exp1_ACGGTTATCATCGTAG-1 LSEC (high MT 2) regenerating sc_E5/sc_R5 -4.88566267666109 -1.64579794619024
sc_R2.NPC.Exp1_GCGCCAAAGCGCTTAT Periportal LSEC regenerating sc_E2/sc_R2 4.27717602077239 -1.54775241825521
sc_E5.NPC.Exp1_GGGACCTTCACAACCA-1 LSEC (interferon) embolised sc_E4/sc_R4 -0.952148558466505 2.45120038774073
sc_H1.EKS.Exp1_ACCGTAACACTAGTAC Periportal LSEC healthy sc_H1 3.26199590984099 -1.33961279008329
sc_E7.NPC.Exp1_CATGGATAGCACTCGC-1 LSEC (stress) embolised sc_E6/sc_R6 0.539887366921831 -2.5504214546436
sc_R6.NPC.Exp1_TTGATGGTCGCTGATA-1 Pericentral LSEC regenerating sc_E5/sc_R5 -2.46652734455354 2.65338792588771
sc_E6.NPC.Exp1_GTAGGAGAGCGTGAAC-1 LSEC (stress) embolised sc_E5/sc_R5 -0.712748410074782 0.245742700362804
sc_R6.NPC.Exp1_CCCTGATTCTCCACTG-1 LSEC (interferon) regenerating sc_E5/sc_R5 -1.45340192493684 1.01588811662257
sc_R5.NPC.Exp1_TGTTTGTTCACTTTGT-1 EC non-LSEC regenerating sc_E4/sc_R4 -0.932562710611891 -3.35351453039586
sc_H1.NPC.Exp1_TGTGTTTAGTACGCGA EC non-LSEC healthy sc_H1 -1.49314081844575 -4.20155391905248
sc_R5.NPC.Exp1_TTTAGTCTCCTGGGTG-1 Midzonal LSEC regenerating sc_E4/sc_R4 2.73550808253996 -0.810634144281742
sc_E1.NPC.Exp1_AGCGTATTCGGAATCT LSEC (interferon) embolised sc_E1/sc_R1 -2.68075525936372 0.899602077270153
sc_E2.NPC.Exp1_CTGATAGCATGCATGT Pericentral LSEC embolised sc_E2/sc_R2 -0.316583873598646 2.96977987077296
sc_E5.NPC.Exp1_TAACACGCACTTCAAG-1 Midzonal LSEC embolised sc_E4/sc_R4 2.20390665355437 2.49077834870875
sc_R6.NPC.Exp1_CCACAAAGTATTTCCT-1 LSEC (high MT 1) regenerating sc_E5/sc_R5 -3.16269314464815 -0.685575761532185
sc_E2.NPC.Exp1_TCACGAAGTACTCTCC Midzonal LSEC embolised sc_E2/sc_R2 5.51481377902739 -0.168200828766224
sc_H2.NPC.Exp1_CGTTGGGGTCTAGCCG Midzonal LSEC healthy sc_H2 0.355255304009844 1.83652605798304
sc_E7.NPC.Exp1_AGAGCCCCAATAGAGT-1 LSEC (stress) embolised sc_E6/sc_R6 -1.75471389469392 1.3813365915066
sc_H1.EKS.Exp1_AAGTCTGTCCTCAATT Midzonal LSEC healthy sc_H1 4.35323297801726 1.18118610169947
sc_E1.NPC.Exp1_CGATCGGTCGCGCCAA EC non-LSEC embolised sc_E1/sc_R1 -0.641062619059157 -4.35280523512304
sc_E2.NPC.Exp1_TGCTACCGTGGCTCCA LSEC (fenestr.) embolised sc_E2/sc_R2 6.06106889072173 0.028277180457714
sc_R5.NPC.Exp1_GGGTCACGTAGCTGAG-1 Pericentral LSEC regenerating sc_E4/sc_R4 -2.67980539974458 2.51128258493006
sc_R6.NPC.Exp1_CATTGTTTCGTAACTG-1 Periportal LSEC regenerating sc_E5/sc_R5 3.46293771091216 -1.36768965486228
sc_E7.NPC.Exp1_TTATTGCTCTGGTTGA-1 LSEC (interferon) embolised sc_E6/sc_R6 -0.247427822916578 2.40972914483607
sc_E5.NPC.Exp1_CTCTCGAAGAAATGGG-1 Cycling cells embolised sc_E4/sc_R4 -7.53849184688814 -2.3761336586231
sc_R6.NPC.Exp1_TATTGGGGTCAAACGG-1 LSEC (high MT 1) regenerating sc_E5/sc_R5 -3.81727326092012 0.527772329116466
sc_R6.NPC.Exp1_TCTGCCACAAGTGCAG-1 LSEC (interferon) regenerating sc_E5/sc_R5 -1.50591671642549 2.59507002618373
sc_E7.NPC.Exp1_AGATCGTGTTTGGAGG-1 Periportal LSEC embolised sc_E6/sc_R6 5.17955338779204 -2.97677014086187
sc_H1.EKS.Exp1_TTTGCGCGTTGGTGGA Midzonal LSEC healthy sc_H1 3.2048873883795 1.22334208276332
sc_H3.NPC.Exp1_ACACCAATCAAAGACA Pericentral LSEC healthy sc_H3 -2.39379131969697 2.97513427522242
sc_R1.NPC.Exp1_CTACACCTCTTGTACT Periportal LSEC regenerating sc_E1/sc_R1 4.06981813731902 -1.83890435907781
sc_E5.NPC.Exp1_CATCCACAGAGAATCT-1 Periportal LSEC embolised sc_E4/sc_R4 4.13597261729949 -1.37411323252856
sc_E7.NPC.Exp1_GCCCAGATCTCATGGA-1 LSEC (remodelling) embolised sc_E6/sc_R6 -6.02162182506807 1.40551008966029
sc_E7.NPC.Exp1_AAGTCGTAGCTCGACC-1 Periportal LSEC embolised sc_E6/sc_R6 4.37645184818022 -0.453414060806629
sc_R5.NPC.Exp1_CGAGTGCAGAGAGGTA-1 LSEC (high MT 1) regenerating sc_E4/sc_R4 -2.33557951626069 -0.923610665535328
sc_E7.NPC.Exp1_TGAACGTAGCCAGACA-1 LSEC (interferon) embolised sc_E6/sc_R6 -2.27973091778047 1.75348343637049
sc_R6.NPC.Exp1_AAGTGAATCGAGCACC-1 LSEC (high MT 2) regenerating sc_E5/sc_R5 -4.63059628185518 -1.70399326894223
sc_E6.NPC.Exp1_TCGCTCACAAGTTCCA-1 LSEC (fenestr.) embolised sc_E5/sc_R5 5.8714483958792 -0.501337923740742
sc_R5.NPC.Exp1_TGTGAGTCACACGGAA-1 EC non-LSEC regenerating sc_E4/sc_R4 -0.483217598764967 -5.43063698027074
sc_H1.EKS.Exp1_CGGACACCATATACCG LSEC (stress) healthy sc_H1 -0.602700831263136 -1.40765873405873
sc_E2.NPC.Exp1_GGACGTCCAGATAATG LSEC (stress) embolised sc_E2/sc_R2 -0.854163767664503 0.358218214774731
sc_R6.NPC.Exp1_CGTGCTTGTGAGTAGC-1 LSEC (interferon) regenerating sc_E5/sc_R5 -1.5030645149637 -0.0985142967456551
sc_R5.NPC.Exp1_AGGTCTAAGACGCCCT-1 Cycling cells regenerating sc_E4/sc_R4 -7.25093805965669 -2.65778932783544
sc_R5.NPC.Exp1_AGTAGCTAGTATGGCG-1 Pericentral LSEC regenerating sc_E4/sc_R4 -2.72744143184907 3.47585143830836
sc_E1.NPC.Exp1_GGAAAGCAGCAGGTCA LSEC (stress) embolised sc_E1/sc_R1 -0.78592455562837 -1.16966506156862
sc_E5.NPC.Exp1_AAACCCACAGGACGAT-1 Pericentral LSEC embolised sc_E4/sc_R4 -2.43007409748323 2.34516658570826
sc_R5.NPC.Exp1_TCTTAGTCATGATAGA-1 Periportal LSEC regenerating sc_E4/sc_R4 4.60781276050322 -2.6924315473789
sc_E5.NPC.Exp1_GATGGAGTCGGCACTG-1 EC non-LSEC embolised sc_E4/sc_R4 -0.766656758158278 -3.62256560537755
sc_R3.NPC.Exp1_TTAGGACCAATGTAAG LSEC (stress) regenerating sc_E3/sc_R3 -0.0308223980355971 -0.0163659832233163
sc_E7.NPC.Exp1_ATCATTCAGCTGTTCA-1 LSEC (interferon) embolised sc_E6/sc_R6 -1.3601247089792 2.55048146035731
sc_E7.NPC.Exp1_CTGAGGCTCCATCAGA-1 LSEC (interferon) embolised sc_E6/sc_R6 -2.40340674099214 2.00631394174159
sc_R1.NPC.Exp1_CCCAGTTAGGTGCTAG Periportal LSEC regenerating sc_E1/sc_R1 4.06072056117766 -0.926128395532963
sc_E2.NPC.Exp1_GGACGTCTCAGAGACG EC non-LSEC embolised sc_E2/sc_R2 -0.568432332842421 -5.45867405149877
sc_E6.NPC.Exp1_GAGACCCCACGCTATA-1 LSEC (interferon) embolised sc_E5/sc_R5 -1.8207222240854 2.24889507081568
sc_R3.NPC.Exp1_ACATACGTCACATAGC Midzonal LSEC regenerating sc_E3/sc_R3 1.75957101407759 0.701414964461925
sc_E5.NPC.Exp1_AGGAGGTCATGGCCCA-1 Periportal LSEC embolised sc_E4/sc_R4 4.19488942447417 -2.71485755655706
sc_H1.NPC.Exp1_AGTGTCAGTCGAGATG Midzonal LSEC healthy sc_H1 3.36829888644927 -1.61957079980314
sc_R6.NPC.Exp1_GTATTTCGTTCCTACC-1 LSEC (interferon) regenerating sc_E5/sc_R5 -1.66267287906892 -1.47625524613797
sc_E1.NPC.Exp1_CACAAACCATTCCTCG LSEC (remodelling) embolised sc_E1/sc_R1 -5.055213572352 1.9641550996548
sc_H3.NPC.Exp1_GGTATTGAGTACGTTC LSEC (stress) healthy sc_H3 0.428239761025835 -0.707338728641865
sc_E3.NPC.Exp1_TCTGAGAGTTAAAGTG Periportal LSEC embolised sc_E3/sc_R3 5.39989793124907 1.76781978395045
sc_E6.NPC.Exp1_GCCTGTTGTACCAATC-1 LSEC (interferon) embolised sc_E5/sc_R5 -2.05941498455293 2.16132130410731
sc_R6.NPC.Exp1_TGACCCTTCGTTCTAT-1 LSEC (interferon) regenerating sc_E5/sc_R5 -2.24824679073579 1.37504186418116
sc_E2.NPC.Exp1_TGCTGCTTCTTCGAGA Pericentral LSEC embolised sc_E2/sc_R2 -1.09709489521272 3.61797513749659
sc_H3.NPC.Exp1_TTCCCAGTCTTCGAGA Pericentral LSEC healthy sc_H3 -0.938371302454542 3.40417947557032
sc_R5.NPC.Exp1_TACTTGTCAGAGTCAG-1 EC non-LSEC regenerating sc_E4/sc_R4 -0.967021109430861 -3.36928901884496
sc_H1.NPC.Exp1_GGCGACTTCCAAACAC EC non-LSEC healthy sc_H1 -1.29579723057039 -4.89935479376256
sc_R3.NPC.Exp1_TACGGTAGTGTCGCTG Midzonal LSEC regenerating sc_E3/sc_R3 1.2891968508374 0.786621234679821
sc_R2.NPC.Exp1_TCTTTCCAGACTGGGT Pericentral LSEC regenerating sc_E2/sc_R2 -1.85230601009614 3.98869075563014
sc_E5.NPC.Exp1_TGACGCGCACGTTGGC-1 Pericentral LSEC embolised sc_E4/sc_R4 -3.24290812191255 0.859859369063976
sc_H3.NPC.Exp1_GTCAAGTGTGAGCGAT Pericentral LSEC healthy sc_H3 -2.68204987224824 3.46896066453517
sc_R6.NPC.Exp1_ACGGGTCTCACTCTTA-1 LSEC (high MT 1) regenerating sc_E5/sc_R5 -2.25301420864351 1.9206923463589
sc_R1.NPC.Exp1_TACTTGTGTTCCTCCA Periportal LSEC regenerating sc_E1/sc_R1 3.89387786212676 -1.39827931735456
sc_H2.NPC.Exp1_CGAGAAGTCCATGCTC Pericentral LSEC healthy sc_H2 -0.704115034906935 2.18083205010951
sc_H1.NPC.Exp1_AGCGTATGTATAGGTA Periportal LSEC healthy sc_H1 3.7949844581198 -1.83335033867299
sc_E6.NPC.Exp1_AGCGTATAGAGGGTAA-1 LSEC (high MT 2) embolised sc_E5/sc_R5 -4.43272364315278 -0.573099531864521
sc_H1.NPC.Exp1_GCAGCCACAATGAAAC Midzonal LSEC healthy sc_H1 2.97842013660185 1.3554052331692
sc_R6.NPC.Exp1_AGATCGTCACACCTAA-1 LSEC (interferon) regenerating sc_E5/sc_R5 -1.81566536602266 0.923339984679821
sc_E5.NPC.Exp1_ATTGGGTTCGTTCTGC-1 Midzonal LSEC embolised sc_E4/sc_R4 3.27080261531584 -1.0811830988878
sc_H3.NPC.Exp1_CATTATCAGCAGCGTA Pericentral LSEC healthy sc_H3 -1.94696891483552 4.27209653642237
sc_E5.NPC.Exp1_CTACGGGGTCTTCATT-1 Periportal LSEC embolised sc_E4/sc_R4 4.44399273219817 -1.22900848526299
sc_E1.NPC.Exp1_GCGCAACGTGCCTGGT LSEC (stress) embolised sc_E1/sc_R1 -0.684757115213942 -2.20379779550969
sc_H1.NPC.Exp1_ACATCAGCATACTACG LSEC (stress) healthy sc_H1 -2.26651084598787 -0.127606489395496
sc_H2.NPC.Exp1_CGGACGTAGTTTCCTT Midzonal LSEC healthy sc_H2 0.252951620252062 1.53019037034571
sc_E1.NPC.Exp1_GACGTTAAGATCCCAT LSEC (stress) embolised sc_E1/sc_R1 -0.19780862507112 0.213855645919445
sc_E2.NPC.Exp1_GCTCCTAGTCGTGGCT LSEC (stress) embolised sc_E2/sc_R2 0.0348803979467638 0.55118765618861
sc_E7.NPC.Exp1_ATGCGATGTGCATACT-1 LSEC (remodelling) embolised sc_E6/sc_R6 -3.40155470546968 0.0884076574093131
sc_R6.NPC.Exp1_ATGGGAGGTGCGAGTA-1 Periportal LSEC regenerating sc_E5/sc_R5 5.00490128818266 -1.14566389534414
sc_H1.NPC.Exp1_TTTGTCACACCTGGTG Pericentral LSEC healthy sc_H1 -2.91605055507905 3.19035949494899
sc_H2.NPC.Exp1_CTAATGGAGCCAGTAG LSEC (fenestr.) healthy sc_H2 5.7619398814749 0.345327399039867
sc_R1.HEP.Exp2_TACTCATCAGTCGTGC Midzonal LSEC regenerating sc_E1/sc_R1 3.15497767749541 1.82412066247523
sc_R5.NPC.Exp1_GATCATGTCGACGATT-1 LSEC (high MT 1) regenerating sc_E4/sc_R4 -3.99245178875215 0.452592990661266
sc_E5.NPC.Exp1_CACGTGGAGCCATTGT-1 EC non-LSEC embolised sc_E4/sc_R4 -1.11049306568391 -5.05467782232702
sc_R6.NPC.Exp1_TAAGCCAGTCTGTCCT-1 EC non-LSEC regenerating sc_E5/sc_R5 0.629592655332018 -5.1297443887943
sc_E6.NPC.Exp1_AGGCATTTCGTGGGAA-1 LSEC (stress) embolised sc_E5/sc_R5 -0.890862109034132 -0.316104807590839
sc_E6.NPC.Exp1_CGGAATTCATCCGGCA-1 EC non-LSEC embolised sc_E5/sc_R5 -2.03124463733919 -1.76537386391103
sc_E7.NPC.Exp1_CAGCCAGGTGTTCCAA-1 EC non-LSEC embolised sc_E6/sc_R6 1.70781475129836 -4.31528029653966
sc_H3.NPC.Exp1_CCTTCCCCACAACTGT LSEC (stress) healthy sc_H3 -1.89768421825654 -0.323604740833637
sc_E5.NPC.Exp1_GGTGATTCATCTAACG-1 Pericentral LSEC embolised sc_E4/sc_R4 -0.408271314470839 1.57193889405787
sc_E1.NPC.Exp1_AGGTCATCAATGACCT LSEC (fenestr.) embolised sc_E1/sc_R1 5.41284882846587 -0.0410507700198861
sc_H1.NPC.Exp1_TTTACTGAGGATATAC LSEC (stress) healthy sc_H1 -1.59758436855562 1.40516700532496
sc_H1.NPC.Exp1_ACGCCAGCACGGCCAT LSEC (stress) healthy sc_H1 -1.42039382633455 2.58690585877955
sc_E1.NPC.Exp1_TGGCTGGTCTATGTGG EC non-LSEC embolised sc_E1/sc_R1 -0.322671295969557 -4.95811591360509
sc_H1.EKS.Exp1_TGAAAGATCATGTGGT Periportal LSEC healthy sc_H1 4.57091629329436 -1.89941749784887
sc_E3.NPC.Exp1_GACGCGTCATCACAAC Periportal LSEC embolised sc_E3/sc_R3 5.41492068591826 1.5051809766537
sc_E2.NPC.Exp1_ATTACTCGTTGCGTTA LSEC (stress) embolised sc_E2/sc_R2 0.194607136876512 0.976572177672985
sc_R6.NPC.Exp1_TATTGGGTCCAGTGTA-1 LSEC (high MT 1) regenerating sc_E5/sc_R5 -2.45562565502412 -0.822205283378956
sc_E7.NPC.Exp1_CCCTCTCTCCGTGTCT-1 Midzonal LSEC embolised sc_E6/sc_R6 3.88866984668486 0.75398626115382
sc_E1.NPC.Exp1_CCTTCGAAGAGGGATA Periportal LSEC embolised sc_E1/sc_R1 4.25618994060271 0.7020586946255
sc_R3.NPC.Exp1_CATGCCTTCACATAGC Periportal LSEC regenerating sc_E3/sc_R3 6.41508185687773 -2.88604042742192
sc_R7.NPC.Exp1_TGCAGGCTCGTAGCTA-1 LSEC (high MT 1) regenerating sc_E6/sc_R6 0.726987002522875 0.532760522628429
sc_E3.NPC.Exp1_CATATGGGTACGCTGC EC non-LSEC embolised sc_E3/sc_R3 -1.37598622020967 -4.9894126436466
sc_H3.NPC.Exp1_CTAATGGGTTGAACTC LSEC (stress) healthy sc_H3 -0.624312044947218 -0.915443786119816
sc_E6.NPC.Exp1_GCAGCTGCATCTTAGG-1 LSEC (interferon) embolised sc_E5/sc_R5 -0.862991692392897 1.80222501542628
sc_E7.NPC.Exp1_TATACCTAGTCTGGTT-1 LSEC (high MT 1) embolised sc_E6/sc_R6 -2.80480539974458 -1.19985778320372
sc_E1.NPC.Exp1_TGGTTAGCAAAGGAAG Midzonal LSEC embolised sc_E1/sc_R1 0.971791474254061 1.83120598580897
sc_E6.NPC.Exp1_TTTGATCTCGAAGAAT-1 Periportal LSEC embolised sc_E5/sc_R5 3.74877178493254 -1.09517804596364
sc_R5.NPC.Exp1_CTGCCATCACATGACT-1 LSEC (high MT 2) regenerating sc_E4/sc_R4 -4.17412293133027 -2.08919964048803
sc_R1.NPC.Exp1_GTTCTCGGTCTGATCA Midzonal LSEC regenerating sc_E1/sc_R1 1.0815835875582 0.252500674987438
sc_E6.NPC.Exp1_TGCGGGTTCATCCTGC-1 LSEC (fenestr.) embolised sc_E5/sc_R5 6.36316096606963 0.331765077376964
sc_E7.NPC.Exp1_GCCAGCAAGCATTGAA-1 Periportal LSEC embolised sc_E6/sc_R6 4.46273577037566 -1.25566042685207
sc_H3.NPC.Exp1_CCGTTCATCGGTCCGA Pericentral LSEC healthy sc_H3 -2.54340183910615 2.72612085130275
sc_H2.NPC.Exp1_AATCCAGAGCTAGGCA Pericentral LSEC healthy sc_H2 -2.36522662815339 4.00420751359523
sc_R2.NPC.Exp1_ATCGAGTAGAGCAATT EC non-LSEC regenerating sc_E2/sc_R2 -1.37313521084077 -4.98914823744237
sc_E1.NPC.Exp1_TTGACTTGTCTAACGT Periportal LSEC embolised sc_E1/sc_R1 5.18938743892424 -1.32302067491948
sc_E3.HEP.Exp1_CACCAGGGTGGACGAT Periportal LSEC embolised sc_E3/sc_R3 3.93345033946745 -3.93423924658239
sc_H2.NPC.Exp1_TGTGTTTGTGAACCTT Midzonal LSEC healthy sc_H2 3.04067969146483 0.680199287200573
sc_E2.NPC.Exp1_TGACTAGTCACCAGGC Pericentral LSEC embolised sc_E2/sc_R2 -1.31406557735689 3.9189719178921
sc_R7.NPC.Exp1_ATGCATGTCTTCGTGC-1 LSEC (stress) regenerating sc_E6/sc_R6 -0.580589892237257 -0.19473633978307
sc_H3.NPC.Exp1_TACTTGTCAGGCGATA Midzonal LSEC healthy sc_H3 5.20626747432463 0.37822999742091
sc_H1.EKS.Exp1_AGATCTGTCGTGACAT Periportal LSEC healthy sc_H1 3.81260335269682 -1.16846985433042
sc_R6.NPC.Exp1_CGTCCATCATGATAGA-1 Midzonal LSEC regenerating sc_E5/sc_R5 1.09648357156031 -1.38960338447034
sc_E6.NPC.Exp1_GGAGATGGTTCCATTT-1 LSEC (interferon) embolised sc_E5/sc_R5 -1.7232691067148 2.05797686364711
sc_E3.NPC.Exp1_ACATGGTTCCAGATCA Periportal LSEC embolised sc_E3/sc_R3 5.3781884891104 1.73475446488917
sc_E5.NPC.Exp1_TTACTGTCAGGTCTCG-1 Midzonal LSEC embolised sc_E4/sc_R4 1.29216112719216 0.866515538955334
sc_H1.NPC.Exp1_CGTTGGGTCATTGCGA Midzonal LSEC healthy sc_H1 2.29526871267073 1.89140143182338
sc_R5.NPC.Exp1_CATTCCGGTAACAGGC-1 Periportal LSEC regenerating sc_E4/sc_R4 3.9761584979605 -1.62915191862523
sc_E6.NPC.Exp1_CATCGGGCACTTGTGA-1 Midzonal LSEC embolised sc_E5/sc_R5 5.10158788982146 -0.786877729629871
sc_E2.NPC.Exp1_GCATGCGAGTCATGCT EC non-LSEC embolised sc_E2/sc_R2 -0.876595618097853 -3.92944393370092
sc_R3.NPC.Exp1_GTGTGCGCATTCCTGC Periportal LSEC regenerating sc_E3/sc_R3 5.95222222629302 -3.02982101652562
sc_E5.NPC.Exp1_TCGGGCACACCTTCCA-1 Pericentral LSEC embolised sc_E4/sc_R4 0.229607103497911 2.25242199685633
sc_E5.NPC.Exp1_TCATACTAGGCATCGA-1 LSEC (stress) embolised sc_E4/sc_R4 -0.979543330042433 0.892149350906017
sc_E5.NPC.Exp1_TTCCGTGAGGTCATCT-1 Periportal LSEC embolised sc_E4/sc_R4 5.39380967441313 -0.847337581848499
sc_H2.NPC.Exp1_CTGCCTATCGGCGGTT Pericentral LSEC healthy sc_H2 -2.11098897632844 2.42238678720057
sc_R6.NPC.Exp1_CACTAAGAGTAGCAAT-1 LSEC (interferon) regenerating sc_E5/sc_R5 0.651753900678087 1.6762482145077
sc_H2.NPC.Exp1_GCATGCGCAAGTTCTG LSEC (fenestr.) healthy sc_H2 6.07396447482817 0.359512231612804
sc_H3.NPC.Exp1_GAACATCCAAAGTGCG Midzonal LSEC healthy sc_H3 2.58132660213225 2.26055826928675
sc_E2.NPC.Exp1_GCTGCAGCACCAACCG LSEC (high MT 1) embolised sc_E2/sc_R2 -2.94880974468477 0.261772773528698
sc_H3.NPC.Exp1_AAAGATGCACTCAGGC Pericentral LSEC healthy sc_H3 -1.96864664730318 3.69099941041529
sc_E6.NPC.Exp1_CAAGAGGGTGATACAA-1 Periportal LSEC embolised sc_E5/sc_R5 5.34999120059722 -2.96505460951268
sc_E6.NPC.Exp1_AACCTGAAGTGGAATT-1 Periportal LSEC embolised sc_E5/sc_R5 5.99032723727934 -2.01926175568044
sc_E1.NPC.Exp1_AGACGTTTCTACCAGA Midzonal LSEC embolised sc_E1/sc_R1 2.57389724078887 0.362533114219311
sc_E5.NPC.Exp1_TCCATGCAGGTAAGTT-1 EC non-LSEC embolised sc_E4/sc_R4 -0.367232682077955 -5.2586928388828
sc_R5.NPC.Exp1_TGATGCATCAACTACG-1 Pericentral LSEC regenerating sc_E4/sc_R4 -2.80954134639985 2.19397678163111
sc_R6.NPC.Exp1_CCCTCAACACGACGTC-1 LSEC (high MT 1) regenerating sc_E5/sc_R5 -3.33535635647066 0.0349284627681998
sc_R5.NPC.Exp1_GGTCTGGAGACCACGA-1 LSEC (high MT 2) regenerating sc_E4/sc_R4 -3.74911749538667 -2.524754740929
sc_R5.NPC.Exp1_TTTACGTGTGTCCCTT-1 Midzonal LSEC regenerating sc_E4/sc_R4 -3.84573614773042 -2.49444232199132
sc_H1.NPC.Exp1_AGCGGTCCAGGTCTCG Midzonal LSEC healthy sc_H1 1.61238142672293 -1.51871530029714
sc_E3.NPC.Exp1_CGATGGCTCGACAGCC EC non-LSEC embolised sc_E3/sc_R3 -1.51981556591279 -5.50938234541356
sc_E7.NPC.Exp1_GGACGTCAGGTGCAGT-1 Pericentral LSEC embolised sc_E6/sc_R6 -3.89178097423799 -1.26260801141873
sc_H3.NPC.Exp1_ACTGTCCCATATGGTC LSEC (stress) healthy sc_H3 0.322129963071276 -0.786379554008839
sc_H2.NPC.Exp1_AGGTCCGTCGCCCTTA Midzonal LSEC healthy sc_H2 3.22331034961455 -1.67186973307073
sc_E6.NPC.Exp1_ATGTCCCTCGTGGCTG-1 Midzonal LSEC embolised sc_E5/sc_R5 2.95536458316557 -0.291008033489582
sc_E1.NPC.Exp1_CTCCTAGTCCTCTAGC LSEC (stress) embolised sc_E1/sc_R1 -0.915207030146193 -1.33333410385787
sc_E7.NPC.Exp1_TGTTCCGTCCCTTTGG-1 EC non-LSEC embolised sc_E6/sc_R6 1.0663395059418 -3.74978385183751
sc_E1.NPC.Exp1_TCAGCAATCGTTTATC Pericentral LSEC embolised sc_E1/sc_R1 -0.194604756205153 2.36715235498011
sc_E2.NPC.Exp1_TATTACCGTCTGCAAT Periportal LSEC embolised sc_E2/sc_R2 4.87395345988982 -3.62680182669103
sc_E6.NPC.Exp1_CAAGACTGTGCACAAG-1 LSEC (high MT 2) embolised sc_E5/sc_R5 -4.26821053203828 -0.593922950958607
sc_E6.NPC.Exp1_TGGAGAGAGGAACGCT-1 Midzonal LSEC embolised sc_E5/sc_R5 3.44822585407012 0.000472209716442018
sc_E7.NPC.Exp1_CGCATGGGTTCAGGTT-1 LSEC (interferon) embolised sc_E6/sc_R6 -3.21108591732271 1.43345083978236
sc_E6.NPC.Exp1_CATAGACGTAGCACAG-1 Midzonal LSEC embolised sc_E5/sc_R5 4.44160401645415 0.520118615890148
sc_R3.NPC.Exp1_CGCGGTAAGTGCCATT Periportal LSEC regenerating sc_E3/sc_R3 6.03467738452666 -3.21686933252752
sc_R6.NPC.Exp1_ATCGTAGAGATACAGT-1 LSEC (interferon) regenerating sc_E5/sc_R5 -1.70990574535615 2.05497445848048
sc_R1.NPC.Exp1_CAGCCGAGTATAGGGC Midzonal LSEC regenerating sc_E1/sc_R1 2.66946506324523 0.666132948661449
sc_H1.EKS.Exp1_ACGGAGAGTAAAGTCA Pericentral LSEC healthy sc_H1 -2.37820017513521 3.86226644303859
sc_E1.NPC.Exp1_TTGAACGTCAGCACAT LSEC (remodelling) embolised sc_E1/sc_R1 -4.97647011455781 1.81467857148707
sc_E7.HEP.Exp1_GTTGCTCAGAGTCAAT-1 Midzonal LSEC embolised sc_E6/sc_R6 0.88873797479384 -0.343904533123371
sc_R2.NPC.Exp1_TTGCGTCCAAACAACA Midzonal LSEC regenerating sc_E2/sc_R2 1.91313510957472 0.709306977058056
sc_H3.NPC.Exp1_GATGAAACATATGCTG Pericentral LSEC healthy sc_H3 -4.2351738232065 2.87895097520411
sc_E5.NPC.Exp1_ATACTTCCATTGCCGG-1 LSEC (remodelling) embolised sc_E4/sc_R4 -5.71730721172578 1.18705096032679
sc_H3.NPC.Exp1_CGCCAAGCATCCAACA Periportal LSEC healthy sc_H3 3.58386242213957 -1.87884954426229
sc_R5.NPC.Exp1_TGTCCTGCATGCAGCC-1 Midzonal LSEC regenerating sc_E4/sc_R4 3.50792038264983 0.894304178023937
sc_E7.NPC.Exp1_GAATCACTCAATCCGA-1 LSEC (remodelling) embolised sc_E6/sc_R6 -5.53964579281099 1.50643553521693
sc_E6.NPC.Exp1_CTCATCGAGATAGCTA-1 LSEC (interferon) embolised sc_E5/sc_R5 0.564059076936174 1.84104528214991
sc_H1.NPC.Exp1_CATATGGCATTGGGCC Pericentral LSEC healthy sc_H1 -3.53471625026948 1.64030518319667
sc_E7.NPC.Exp1_TGGATCAAGCGCAATG-1 LSEC (high MT 2) embolised sc_E6/sc_R6 1.46705387356989 -0.675212719177601
sc_R1.NPC.Exp1_AGTAGTCAGTGCGATG Pericentral LSEC regenerating sc_E1/sc_R1 -1.78561866459138 4.27611245896876
sc_E7.NPC.Exp1_AACCTGATCATTTGCT-1 LSEC (remodelling) embolised sc_E6/sc_R6 -4.71365416225679 -0.247099497055409
sc_E5.NPC.Exp1_ACCATTTCAACAGATA-1 LSEC (remodelling) embolised sc_E4/sc_R4 1.02496766868346 -0.541435041164753
sc_R6.NPC.Exp1_TCCTTCTAGTATGGCG-1 LSEC (high MT 2) regenerating sc_E5/sc_R5 -4.51392567333467 -1.16153226110875
sc_H3.NPC.Exp1_TAGTTGGCACAGGCCT EC non-LSEC healthy sc_H3 0.536085842282701 -5.07451925489843
sc_E7.NPC.Exp1_TCCGTGTTCTGATTCT-1 LSEC (stress) embolised sc_E6/sc_R6 -0.102221252291273 -2.19573406193197
sc_H1.NPC.Exp1_ATGTGTGCACCGTTGG EC non-LSEC healthy sc_H1 -0.591685296862196 -4.77747354719579
sc_R5.NPC.Exp1_GTCCCATAGCGGTATG-1 Pericentral LSEC regenerating sc_E4/sc_R4 -3.59131634411104 2.05491342332423
sc_R5.NPC.Exp1_CACCAAAAGTATTAGG-1 EC non-LSEC regenerating sc_E4/sc_R4 0.899389801652361 -4.87243709776342
sc_E6.NPC.Exp1_GATGAGGTCGTGCTCT-1 LSEC (interferon) embolised sc_E5/sc_R5 -1.14700043377168 1.68529572274745
sc_R5.NPC.Exp1_ATCGTGACACGCACCA-1 Midzonal LSEC regenerating sc_E4/sc_R4 0.592588363320757 -0.955471732353565
sc_R5.NPC.Exp1_GTTGTGAAGGTGCTAG-1 Periportal LSEC regenerating sc_E4/sc_R4 5.75762212100737 -1.59296832296788
sc_R5.NPC.Exp1_CACTGGGCAGTTACCA-1 Midzonal LSEC regenerating sc_E4/sc_R4 0.758981822163988 1.30716838624537
sc_H2.NPC.Exp1_CGGACACAGGAGCGAG Midzonal LSEC healthy sc_H2 2.36421632591002 0.243533871436718
sc_R5.NPC.Exp1_TCGCTCAAGCTACGTT-1 LSEC (high MT 1) regenerating sc_E4/sc_R4 -3.87203753170259 0.946434638763073
sc_H1.EKS.Exp1_TAAGAGATCGCTTAGA Pericentral LSEC healthy sc_H1 -1.94588625606782 3.10854902055323
sc_H3.NPC.Exp1_TTAGGCATCGAGAGCA LSEC (remodelling) healthy sc_H3 -6.15035879787691 1.00609221246302
sc_R5.HEP.Exp1_ACAAAGATCTGAGGTT-1 LSEC (high MT 1) regenerating sc_E4/sc_R4 -4.03299534496553 -0.322273053860066
sc_R5.NPC.Exp1_GTTTGGAGTAAGATAC-1 Pericentral LSEC regenerating sc_E4/sc_R4 -3.33749735531099 2.09816016938746
sc_H3.NPC.Exp1_GTTCATTCATGCGCAC LSEC (stress) healthy sc_H3 -1.9573770779062 -0.110399582123158
sc_R7.NPC.Exp1_AACACACGTGATCATC-1 LSEC (high MT 1) regenerating sc_E6/sc_R6 -1.73580634769685 0.2867834785229
sc_R2.NPC.Exp1_AGTCTTTCATATGGTC LSEC (stress) regenerating sc_E2/sc_R2 0.715760408074785 0.195701263213756
sc_R5.NPC.Exp1_GTCTACCTCGAGTGAG-1 Periportal LSEC regenerating sc_E4/sc_R4 4.62430941882842 -2.25113115522802
sc_E2.NPC.Exp1_AGGTCATCACTAGTAC EC non-LSEC embolised sc_E2/sc_R2 0.64998704019301 -4.03150615904271
sc_E1.NPC.Exp1_GTGTTAGAGGCTCAGA Midzonal LSEC embolised sc_E1/sc_R1 2.15282529416792 2.14496221330226
sc_E7.NPC.Exp1_TGATTTCAGACAACAT-1 LSEC (interferon) embolised sc_E6/sc_R6 -2.98416102108247 1.73566856172145
sc_R1.NPC.Exp1_CCTAAAGTCCGCAGTG LSEC (stress) regenerating sc_E1/sc_R1 -1.89270460781343 1.07490505960048
sc_E6.NPC.Exp1_AAAGGTATCGCAGAGA-1 EC non-LSEC embolised sc_E5/sc_R5 1.00865956965201 -5.12892470571935
sc_E2.NPC.Exp1_AGAGCTTCATTTCAGG Periportal LSEC embolised sc_E2/sc_R2 4.4732607585501 -1.7161576530689
sc_H1.NPC.Exp1_TAGGCATCATGCATGT EC non-LSEC healthy sc_H1 -0.552746178476881 -5.5987978956455
sc_H1.NPC.Exp1_CGGAGTCCAATGAATG Midzonal LSEC healthy sc_H1 2.95680689635985 -1.100080304479
sc_R5.NPC.Exp1_GGGTTTAGTACCGCGT-1 LSEC (high MT 2) regenerating sc_E4/sc_R4 -4.29389202770479 -1.67730621311605
sc_H2.NPC.Exp1_AAATGCCGTTACGACT Midzonal LSEC healthy sc_H2 0.619305191667009 2.58937206056178
sc_H1.NPC.Exp1_CGAGAAGGTCTGATCA Midzonal LSEC healthy sc_H1 4.34205019298308 1.06269063737452
sc_R6.NPC.Exp1_GCTGCAGTCGCGCCAA-1 Periportal LSEC regenerating sc_E5/sc_R5 3.31939565959685 -1.05962064180314
sc_R1.NPC.Exp1_CAGCCGATCAAGAAGT Midzonal LSEC regenerating sc_E1/sc_R1 2.68387174430602 -0.129820801948902
sc_H3.NPC.Exp1_GATCGCGTCTGAGTGT LSEC (fenestr.) healthy sc_H3 5.99110114398711 0.247643730903271
sc_H1.NPC.Exp1_TTCTCAAAGGCTCTTA LSEC (stress) healthy sc_H1 -1.09236490902193 1.57467736985743
sc_E6.NPC.Exp1_TTTGATCGTTAAGTCC-1 Periportal LSEC embolised sc_E5/sc_R5 4.68667590442412 -2.97090444776952
sc_H1.EKS.Exp1_CTGATAGTCTTTAGGG Periportal LSEC healthy sc_H1 5.93814599338286 -3.29471597883641
sc_E7.NPC.Exp1_CCTTTGGCAATCAGCT-1 LSEC (interferon) embolised sc_E6/sc_R6 -1.60565793689973 -0.769553222393391
sc_R5.NPC.Exp1_TTAGTCTAGTATGACA-1 LSEC (stress) regenerating sc_E4/sc_R4 -1.68255841907747 -1.10896235022485
sc_R5.NPC.Exp1_TACCTGCAGCAGCCCT-1 Midzonal LSEC regenerating sc_E4/sc_R4 2.88067245307677 0.767302177215221
sc_H1.EKS.Exp1_CTCTGGTGTTCTCATT LSEC (stress) healthy sc_H1 -2.25969827350862 0.598199031615856
sc_R6.NPC.Exp1_AAGTCGTTCTGTCTCG-1 LSEC (stress) regenerating sc_E5/sc_R5 -1.24653256115205 1.24511470582545
sc_E5.NPC.Exp1_ACTCCCATCTGTCTCG-1 EC non-LSEC embolised sc_E4/sc_R4 -0.274957300989699 -3.71557436201513
sc_R1.NPC.Exp1_GTAACGTCACGTTGGC LSEC (stress) regenerating sc_E1/sc_R1 -0.882125498621535 -0.633620002006886
sc_R6.NPC.Exp1_AGGTCTAGTTGATCGT-1 LSEC (high MT 2) regenerating sc_E5/sc_R5 -4.7430182712961 -1.56026528093755
sc_H1.NPC.Exp1_AGATCTGGTGATGATA EC non-LSEC healthy sc_H1 -1.18047154125459 -3.75240788671911
sc_R2.NPC.Exp1_TACGGGCTCAACGGGA Cycling cells regenerating sc_E2/sc_R2 -7.51121485409028 -2.65049133512914
sc_R7.NPC.Exp1_TCGCACTGTACTCCCT-1 Midzonal LSEC regenerating sc_E6/sc_R6 0.686830876500536 1.85570277955592
sc_H1.EKS.Exp1_CGTGAGCAGACGCACA Pericentral LSEC healthy sc_H1 -2.82620203670747 3.38952054765284
sc_R5.NPC.Exp1_CCCTAACGTAAGCAAT-1 Midzonal LSEC regenerating sc_E4/sc_R4 0.420574305684496 1.35701098229945
sc_H3.NPC.Exp1_AGCTCCTCAGGTCGTC LSEC (remodelling) healthy sc_H3 -5.07714808162935 1.53783907678187
sc_E2.NPC.Exp1_TATGCCCAGGGATGGG Pericentral LSEC embolised sc_E2/sc_R2 -1.05502927479036 3.73575391557277
sc_E6.NPC.Exp1_CATTGAGCACTCTAGA-1 Midzonal LSEC embolised sc_E5/sc_R5 3.23587655845397 -0.116307356094715
sc_R2.NPC.Exp1_GGTGTTAGTAGCTGCC Pericentral LSEC regenerating sc_E2/sc_R2 -2.02155745205171 3.74940385606349
sc_E5.NPC.Exp1_TGTGCGGTCTTCCGTG-1 LSEC (high MT 1) embolised sc_E4/sc_R4 -2.89207327541597 -0.344937898849842
sc_E6.NPC.Exp1_GAGTCTAAGGGTAATT-1 LSEC (interferon) embolised sc_E5/sc_R5 -1.04470598873384 2.2476695993191
sc_E7.NPC.Exp1_TGTAACGTCCCTCTAG-1 Periportal LSEC embolised sc_E6/sc_R6 4.68522250476592 -0.588769294952747
sc_E6.NPC.Exp1_TATCGCCCAGTCCGTG-1 Periportal LSEC embolised sc_E5/sc_R5 4.33481347385161 0.456257722640636
sc_E1.NPC.Exp1_ATTACTCCAGGCTGAA Pericentral LSEC embolised sc_E1/sc_R1 -2.10991347011812 3.07570066239894
sc_E6.NPC.Exp1_GTGCTGGCACAGTCGC-1 LSEC (stress) embolised sc_E5/sc_R5 -0.830134751169752 0.126344464088085
sc_H1.EKS.Exp1_TTCTACATCGTGGTCG EC non-LSEC healthy sc_H1 0.317559955747057 0.862323425078991
sc_R5.NPC.Exp1_GCCGATGTCGCAGTCG-1 Periportal LSEC regenerating sc_E4/sc_R4 4.03136789623015 -1.39587358448446
sc_E1.NPC.Exp1_CATCAGATCCCTCAGT EC non-LSEC embolised sc_E1/sc_R1 -0.107563020556044 -3.44350967619359
sc_E6.NPC.Exp1_GAGCTGCTCAGTCACA-1 Midzonal LSEC embolised sc_E5/sc_R5 1.71805924001448 -0.64977601978719
sc_E3.NPC.Exp1_TCAATCTAGGGCATGT EC non-LSEC embolised sc_E3/sc_R3 -1.34463012394197 -5.116577961182
sc_H1.EKS.Exp1_AGAGCTTAGTGTTAGA Periportal LSEC healthy sc_H1 4.63053667369597 -2.09833911869466
sc_H1.NPC.Exp1_CGTTAGAGTCAAGCGA LSEC (interferon) healthy sc_H1 -1.51730716404207 -1.58427814457357
sc_H2.NPC.Exp1_CGCGGTAGTAAGGGAA Pericentral LSEC healthy sc_H2 -2.70864355739839 4.12689437654078
sc_R5.NPC.Exp1_GTCGAATAGAGGGTAA-1 Pericentral LSEC regenerating sc_E4/sc_R4 -3.3064080494333 3.58476819779933
sc_R5.NPC.Exp1_CCCGGAATCGAATCCA-1 LSEC (stress) regenerating sc_E4/sc_R4 0.462671456963945 0.456882021690014
sc_R1.NPC.Exp1_GACAGAGTCGAATGCT Periportal LSEC regenerating sc_E1/sc_R1 5.82302939716094 -1.20285034615338
sc_E5.NPC.Exp1_GAAATGAGTGGCTACC-1 Pericentral LSEC embolised sc_E4/sc_R4 -3.42180550274141 1.2669464566952
sc_H3.NPC.Exp1_TATGCCCAGTTCGCAT LSEC (remodelling) healthy sc_H3 5.57268702808135 -1.17680852178275
sc_H3.NPC.Exp1_CGGACACAGCTGCGAA LSEC (remodelling) healthy sc_H3 -4.90944397625215 2.0452200391537
sc_E6.NPC.Exp1_TGCTCCATCCACGGGT-1 LSEC (stress) embolised sc_E5/sc_R5 -1.58907878574617 1.28925003793299
sc_E7.NPC.Exp1_AGATGAATCTACGCAA-1 LSEC (stress) embolised sc_E6/sc_R6 -1.15470850643403 0.455698154235485
sc_E1.NPC.Exp1_GACCAATAGCGTTTAC LSEC (stress) embolised sc_E1/sc_R1 -0.93242776569612 -1.24525254469156
sc_R5.NPC.Exp1_TCATTTGCAATGAAAC-1 LSEC (stress) regenerating sc_E4/sc_R4 -0.909057261316847 0.0486868837124137
sc_E6.NPC.Exp1_CAGTTAGTCGCACTCT-1 LSEC (interferon) embolised sc_E5/sc_R5 -1.27938902553804 -1.67104349348485
sc_H1.NPC.Exp1_ATTATCCGTCTCTCTG Midzonal LSEC healthy sc_H1 3.217948911817 -0.269473054146168
sc_H1.EKS.Exp1_GATGAGGTCCAGAAGG Midzonal LSEC healthy sc_H1 1.11664393368476 2.21426095750392
sc_H1.NPC.Exp1_AGCTCTCGTGATGTGG LSEC (high MT 1) healthy sc_H1 0.629742620618273 3.27250661637843
sc_H1.NPC.Exp1_CCTTCGACAGCTGGCT EC non-LSEC healthy sc_H1 -0.455066682665419 -4.78438816282689
sc_H3.NPC.Exp1_GTGGGTCTCCCTAATT LSEC (remodelling) healthy sc_H3 -6.1565057056833 1.89920129563868
sc_E6.NPC.Exp1_TGAGCATGTCAGCGTC-1 LSEC (interferon) embolised sc_E5/sc_R5 -1.40835440334566 2.41613116052211
sc_H3.NPC.Exp1_GATCGATGTCTGCAAT LSEC (remodelling) healthy sc_H3 4.90622317615264 -3.6298995992893
sc_E5.NPC.Exp1_CGAAGGATCCACAGCG-1 LSEC (high MT 1) embolised sc_E4/sc_R4 -4.04913675960786 0.187084458137157
sc_R5.NPC.Exp1_AGATAGACAGCTTTGA-1 Midzonal LSEC regenerating sc_E4/sc_R4 1.87385791364424 -0.693593837952015
sc_H3.NPC.Exp1_AGCGTATAGACTAAGT Lymphatic EC healthy sc_H3 6.25856721225493 -0.773650862907765
sc_H3.NPC.Exp1_CAACTAGAGCCTCGTG EC non-LSEC healthy sc_H3 -0.962101580469679 -5.55379924986303
sc_E5.NPC.Exp1_CACGTGGCACGTCGGT-1 Pericentral LSEC embolised sc_E4/sc_R4 -2.72466099437959 2.1340118863827
sc_H1.NPC.Exp1_CGAATGTCACGCCAGT Pericentral LSEC healthy sc_H1 -2.72963202175386 2.53356256272853
sc_H1.EKS.Exp1_GAATAAGAGATGTCGG LSEC (stress) healthy sc_H1 -1.65035069164522 0.717793724799755
sc_H1.EKS.Exp1_GAATGAACACGGACAA LSEC (stress) healthy sc_H1 -0.467089535563063 -0.117660262321827
sc_E6.NPC.Exp1_CCACGAGCACATGAAA-1 Periportal LSEC embolised sc_E5/sc_R5 5.89823996845 -3.53355369780004
sc_R5.NPC.Exp1_TTGTGTTTCCTTGGAA-1 Midzonal LSEC regenerating sc_E4/sc_R4 3.51867329898589 -0.4860995790714
sc_H1.EKS.Exp1_AGGTCCGCATGTAAGA LSEC (stress) healthy sc_H1 -0.0565171259332411 0.00810303475916663
sc_R5.NPC.Exp1_CGGACACTCGTGGTAT-1 LSEC (stress) regenerating sc_E4/sc_R4 -0.923059822886061 1.04535999085963
sc_E7.HEP.Exp1_CGTTCTGGTACGAGTG-1 Midzonal LSEC embolised sc_E6/sc_R6 1.1822022033047 0.9749599912411
sc_H1.NPC.Exp1_GGAATAAGTCCGAAGA Midzonal LSEC healthy sc_H1 2.61082064929717 0.450390360618236
sc_E5.NPC.Exp1_CTTGAGATCGTTCTGC-1 Periportal LSEC embolised sc_E4/sc_R4 4.79380070987456 -1.14073702756107
sc_R6.NPC.Exp1_GCATGATAGCCGCTTG-1 Periportal LSEC regenerating sc_E5/sc_R5 4.22601783099883 -1.91437182638585
sc_E3.NPC.Exp1_AAGGCAGGTCTAGGTT EC non-LSEC embolised sc_E3/sc_R3 -0.109625102846693 -5.77624712202489
sc_E7.NPC.Exp1_GATCATGTCACCATAG-1 LSEC (high MT 1) embolised sc_E6/sc_R6 -2.51057970699556 1.1612118699795
sc_E6.NPC.Exp1_TCTGGCTTCAAGCGTT-1 Periportal LSEC embolised sc_E5/sc_R5 5.31631886783354 -2.43987903807103
sc_H3.NPC.Exp1_CAAGAAAAGCTAAGAT LSEC (remodelling) healthy sc_H3 -5.28232681926973 1.73437394883693
sc_R5.NPC.Exp1_TTTACGTCATTGACTG-1 Pericentral LSEC regenerating sc_E4/sc_R4 -3.62112486538179 2.71961202409327
sc_R2.NPC.Exp1_AGGGAGTGTACCTACA Lymphatic EC regenerating sc_E2/sc_R2 6.73133933368437 -1.16062897506892
sc_R1.NPC.Exp1_ATCGAGTGTTACCGAT LSEC (high MT 1) regenerating sc_E1/sc_R1 -3.1429935711313 0.841997049117687
sc_E7.NPC.Exp1_ACCATTTCAATCCTTT-1 LSEC (high MT 1) embolised sc_E6/sc_R6 -2.3397241848398 -0.450003781055805
sc_E6.NPC.Exp1_GAGCCTGCAACAGTGG-1 LSEC (interferon) embolised sc_E5/sc_R5 -2.0970791595865 1.15576805856288
sc_E6.NPC.Exp1_ATGTCCCGTATCAAGA-1 LSEC (high MT 2) embolised sc_E5/sc_R5 -3.7868710773874 -0.721635260319111
sc_R5.NPC.Exp1_CCTCACATCTTTCAGT-1 Periportal LSEC regenerating sc_E4/sc_R4 4.05350601497405 -2.3422208807224
sc_R1.NPC.Exp1_AGCTCTCGTCGCGAAA LSEC (stress) regenerating sc_E1/sc_R1 -0.230684282152724 2.6902543523556
sc_E5.NPC.Exp1_GACCAATCACACAGAG-1 Periportal LSEC embolised sc_E4/sc_R4 4.54424249950163 -2.36773309919774
sc_R6.NPC.Exp1_ACAGAAATCATCTCTA-1 LSEC (fenestr.) regenerating sc_E5/sc_R5 6.21229255023711 -0.445633389686939
sc_H1.NPC.Exp1_CTCAGAACACTTCGAA LSEC (stress) healthy sc_H1 0.0727443677496202 2.41323342111171
sc_R6.NPC.Exp1_GCTTGGGCATCCTTCG-1 LSEC (interferon) regenerating sc_E5/sc_R5 -1.48240506824739 -0.660306670402882
sc_H3.NPC.Exp1_TGACGGCCAGACGCTC Periportal LSEC healthy sc_H3 4.757530568273 -3.37258348677098
sc_E1.NPC.Exp1_CTCGGGATCACAAACC EC non-LSEC embolised sc_E1/sc_R1 0.00264084163420275 -3.90974984381139
sc_E7.NPC.Exp1_ACTATGGTCCTCTTTC-1 LSEC (interferon) embolised sc_E6/sc_R6 -2.57387125667818 1.07333578851283
sc_H3.NPC.Exp1_CTCGAGGGTACAGACG LSEC (stress) healthy sc_H3 0.127579806477953 1.01800455834925
sc_R6.NPC.Exp1_ACAGGGAGTCATCCGG-1 LSEC (high MT 2) regenerating sc_E5/sc_R5 -4.84718811687715 -1.53957933995664
sc_E6.NPC.Exp1_TTGCCTGGTCATTCCC-1 EC non-LSEC embolised sc_E5/sc_R5 0.776462731988359 -4.16410193655431
sc_E5.NPC.Exp1_GCCCAGATCCATTTAC-1 Midzonal LSEC embolised sc_E4/sc_R4 2.1509791595053 0.0605616786724357
sc_R5.NPC.Exp1_TGTCCCAAGATGAAGG-1 LSEC (stress) regenerating sc_E4/sc_R4 -0.294983627169203 -0.409010150169727
sc_H2.NPC.Exp1_GGATGTTGTTTAGGAA Periportal LSEC healthy sc_H2 4.17598473850005 -1.63093150470197
sc_E5.NPC.Exp1_TAGCACACAAAGGCGT-1 Pericentral LSEC embolised sc_E4/sc_R4 -0.987160803644728 2.43994226243556
sc_R5.NPC.Exp1_GAAGAATTCTTCTAAC-1 LSEC (stress) regenerating sc_E4/sc_R4 -1.28913605388887 1.84754314210475
sc_R5.NPC.Exp1_CCCTGATCAGCTCCTT-1 Periportal LSEC regenerating sc_E4/sc_R4 5.55692469897978 -1.41434308204591
sc_R2.NPC.Exp1_CAACTAGGTGCTTCTC Midzonal LSEC regenerating sc_E2/sc_R2 0.972542254359651 0.990486524367931
sc_E6.NPC.Exp1_ACATGCAGTCCTCAGG-1 EC non-LSEC embolised sc_E5/sc_R5 6.02814280811064 -3.20964834902227
sc_H3.NPC.Exp1_CGTTAGAAGGTGCAAC Periportal LSEC healthy sc_H3 4.70919763866179 -1.38073859426915
sc_E5.NPC.Exp1_CTCATTAAGCCTTCTC-1 Midzonal LSEC embolised sc_E4/sc_R4 2.78275883022063 -0.0537723085635873
sc_R6.NPC.Exp1_GGCACGTTCGTCCTTG-1 LSEC (high MT 2) regenerating sc_E5/sc_R5 -4.1908656376291 -1.64876288983762
sc_R1.NPC.Exp1_GCCTCTATCTGTCTCG LSEC (stress) regenerating sc_E1/sc_R1 -1.11783349689729 -0.324982859825489
sc_E2.NPC.Exp1_TGACTTTCAACTGCGC LSEC (stress) embolised sc_E2/sc_R2 -2.61160051998384 0.845978162551525
sc_E1.NPC.Exp1_GCAGTTATCCACGTGG Periportal LSEC embolised sc_E1/sc_R1 5.35086381259673 -1.07858309957921
sc_E7.NPC.Exp1_TGTAACGGTAGTACGG-1 Midzonal LSEC embolised sc_E6/sc_R6 -4.0585061329294 -0.527333416675922
sc_H3.NPC.Exp1_CAAGTTGTCACATGCA Pericentral LSEC healthy sc_H3 -1.90265810665376 4.2404469468838
sc_R5.NPC.Exp1_TTGATGGCAAGAAACT-1 Periportal LSEC regenerating sc_E4/sc_R4 3.45222651782744 -0.971166946625111
sc_E1.NPC.Exp1_CGAGAAGGTTGTACAC Midzonal LSEC embolised sc_E1/sc_R1 2.06439077678435 2.08336772706568
sc_R7.NPC.Exp1_TAGACCACAGCCCAGT-1 LSEC (high MT 1) regenerating sc_E6/sc_R6 -2.56085455593355 -1.32038958433807
sc_H3.NPC.Exp1_GAATGAAAGTACACCT Periportal LSEC healthy sc_H3 4.05513822856658 -1.56900907370984
sc_E7.NPC.Exp1_TCACACCTCGTGTGAT-1 LSEC (interferon) embolised sc_E6/sc_R6 -1.47431194957979 2.80780591752589
sc_E7.NPC.Exp1_CTATAGGTCGATCCCT-1 LSEC (stress) embolised sc_E6/sc_R6 -3.23451197323091 0.958674094939831
sc_E7.NPC.Exp1_CTGCATCAGTGTTCCA-1 LSEC (remodelling) embolised sc_E6/sc_R6 -4.7327905910898 1.27234401490748
sc_H3.NPC.Exp1_AACTCTTCACATCTTT EC non-LSEC healthy sc_H3 -0.199585677950453 -3.58561477873265
sc_H3.NPC.Exp1_ATTGGACAGTGAACGC LSEC (high MT 1) healthy sc_H3 -2.62035787281282 -0.48285261604726
sc_R6.NPC.Exp1_AGGGCCTGTAGACGTG-1 Periportal LSEC regenerating sc_E5/sc_R5 4.41762387576811 -1.65092320058286
sc_R6.NPC.Exp1_CTGCCTACACTTGAGT-1 Periportal LSEC regenerating sc_E5/sc_R5 4.38742863956206 -1.58559674832761
sc_H3.NPC.Exp1_CGTGTCTCATCATCCC Pericentral LSEC healthy sc_H3 -2.28478825268037 3.41463365342677
sc_R1.NPC.Exp1_CTCTGGTAGTGGGATC Pericentral LSEC regenerating sc_E1/sc_R1 -2.3735421913553 2.87012090470851
sc_R5.NPC.Exp1_GACTTCCTCGCATTAG-1 LSEC (high MT 2) regenerating sc_E4/sc_R4 -4.12293446239717 -2.09625784370839
sc_R6.NPC.Exp1_CATTGCCTCGGACTGC-1 Periportal LSEC regenerating sc_E5/sc_R5 4.45100462260954 -0.783445545172093
sc_R6.NPC.Exp1_TTGTTCAGTGCAAGAC-1 LSEC (interferon) regenerating sc_E5/sc_R5 -1.51393997844942 -1.06658852908551
sc_H1.NPC.Exp1_CCTCTGAGTCTTCTCG Pericentral LSEC healthy sc_H1 0.343246696622301 3.53157748963893
sc_R5.NPC.Exp1_GTCATCCAGACTACGG-1 LSEC (high MT 1) regenerating sc_E4/sc_R4 -2.4795950668741 1.36383476045192
sc_H2.NPC.Exp1_CAGCTGGAGCTAGCCC Midzonal LSEC healthy sc_H2 2.99910259071105 2.20736160066188
sc_E2.NPC.Exp1_GGTATTGGTCACTGGC Midzonal LSEC embolised sc_E2/sc_R2 2.61734056297057 -0.045757152771351
sc_E1.NPC.Exp1_CATGCCTTCTTACCTA Periportal LSEC embolised sc_E1/sc_R1 4.74248134914153 0.664828322196606
sc_E5.NPC.Exp1_TCTCTGGGTCTCGGAC-1 EC non-LSEC embolised sc_E4/sc_R4 1.19263619753831 -4.72486410353124
sc_E5.NPC.Exp1_GTTCATTAGTTAGTGA-1 Pericentral LSEC embolised sc_E4/sc_R4 -3.57732451137788 1.67291416909755
sc_R1.NPC.Exp1_GCTGCGAAGTGGTCCC Pericentral LSEC regenerating sc_E1/sc_R1 -2.336942793696 4.08806123521388
sc_E7.NPC.Exp1_TTACCGCCAGCCGGTT-1 LSEC (remodelling) embolised sc_E6/sc_R6 0.410792050988603 -2.07657001230657
sc_E5.NPC.Exp1_AGATCCAGTCTTGCTC-1 LSEC (stress) embolised sc_E4/sc_R4 -0.407953860132765 0.770903966689709
sc_R6.NPC.Exp1_AACAAGAAGTAATCCC-1 LSEC (stress) regenerating sc_E5/sc_R5 -0.476631047098707 1.69554009225428
sc_E6.NPC.Exp1_GATCACACAGGCAATG-1 LSEC (high MT 1) embolised sc_E5/sc_R5 -3.04205954250581 -0.578432061409351
sc_H1.NPC.Exp1_CCAATCCTCCCTTGTG Midzonal LSEC healthy sc_H1 3.3388806563925 -0.642155387138722
sc_R5.NPC.Exp1_CGGAGAATCACCGACG-1 Midzonal LSEC regenerating sc_E4/sc_R4 1.20524192425721 1.90325965669215
sc_H3.NPC.Exp1_ATCCACCGTGATAAAC Midzonal LSEC healthy sc_H3 2.84982073131316 -0.480820157265064
sc_R1.NPC.Exp1_TCGCGTTTCCTTCAAT LSEC (high MT 1) regenerating sc_E1/sc_R1 -2.91040384945161 0.270827195907238
sc_E5.NPC.Exp1_TGCATGAAGTCATCCA-1 LSEC (stress) embolised sc_E4/sc_R4 -0.472771527140211 0.167713663840893
sc_E7.NPC.Exp1_GCGGATCTCGTTCTAT-1 Lymphatic EC embolised sc_E6/sc_R6 6.70122706714385 -1.11485510382592
sc_R5.NPC.Exp1_AAACGCTTCCATTGTT-1 LSEC (fenestr.) regenerating sc_E4/sc_R4 2.23208463016265 0.208356282973888
sc_E6.NPC.Exp1_CGTGTCTCAACCGGAA-1 EC non-LSEC embolised sc_E5/sc_R5 0.820284513862062 -3.85018501493871
sc_H3.NPC.Exp1_AGATCTGAGATCCCGC Pericentral LSEC healthy sc_H3 -2.69841420826204 2.61217131402552
sc_E6.NPC.Exp1_TACAGGTCAGCTACCG-1 Midzonal LSEC embolised sc_E5/sc_R5 4.95811664882414 -0.554655709003803
sc_E1.NPC.Exp1_ACAGCCGTCAGCATGT Periportal LSEC embolised sc_E1/sc_R1 5.79018914523833 -1.46960527512967
sc_E5.NPC.Exp1_TTGTTCAAGTTGGAAT-1 Midzonal LSEC embolised sc_E4/sc_R4 3.13108944717162 0.94374980714381
sc_H1.NPC.Exp1_ACGATACGTACGCTGC Periportal LSEC healthy sc_H1 3.97441088977568 -1.5265253565067
sc_R2.NPC.Exp1_GCCAAATTCCAAGTAC Midzonal LSEC regenerating sc_E2/sc_R2 2.17300981107466 -0.179253198837635
sc_R5.NPC.Exp1_TCACTCGAGAATGTTG-1 EC non-LSEC regenerating sc_E4/sc_R4 0.0578784925054796 -4.11750016424596
sc_H3.NPC.Exp1_GCATGTACATACTACG Pericentral LSEC healthy sc_H3 -0.214990736811232 3.88777293946803
sc_E6.NPC.Exp1_TATGTTCGTTCGAACT-1 Periportal LSEC embolised sc_E5/sc_R5 4.46341121021025 -2.68632350180089
sc_R6.NPC.Exp1_TTCCACGAGTAAGAGG-1 Lymphatic EC regenerating sc_E5/sc_R5 8.71832597079985 2.6101922014004
sc_R6.NPC.Exp1_GCTGAATAGCAACAAT-1 LSEC (interferon) regenerating sc_E5/sc_R5 0.0914435369085558 1.95661940362513
sc_R1.NPC.Exp1_TGCGTGGGTCTAACGT Periportal LSEC regenerating sc_E1/sc_R1 4.09844648662322 -1.92838487837255
sc_R1.NPC.Exp1_CAAGTTGCACGTCTCT Periportal LSEC regenerating sc_E1/sc_R1 4.29945027652495 -1.56863758776128
sc_R7.NPC.Exp1_TGTTCCGAGACCTTTG-1 LSEC (high MT 2) regenerating sc_E6/sc_R6 -4.26748097118623 -1.87916681978643
sc_H2.NPC.Exp1_GACTACACACCAGTTA LSEC (stress) healthy sc_H2 -1.72995340999849 2.93539800431788
sc_E6.NPC.Exp1_GCTCAAATCGTCGACG-1 LSEC (stress) embolised sc_E5/sc_R5 -1.02631342586763 -0.953178354238865
sc_H3.NPC.Exp1_GATCTAGAGCCACGTC Pericentral LSEC healthy sc_H3 -2.97692692455537 3.03276386048854
sc_H1.NPC.Exp1_TCAGCAACATTGGGCC LSEC (stress) healthy sc_H1 -2.36958182033784 0.459233305717113
sc_H3.NPC.Exp1_AGATTGCGTCTGATTG LSEC (remodelling) healthy sc_H3 -5.93307268795259 1.87567081239283
sc_E1.NPC.Exp1_AAGCCGCCATGCCACG Midzonal LSEC embolised sc_E1/sc_R1 2.97368323627226 0.86656703736842
sc_H1.NPC.Exp1_TTTGTCAGTCATCGGC Periportal LSEC healthy sc_H1 4.12445342365019 -2.14257583830297
sc_H1.NPC.Exp1_TGAGCATTCATTGCCC LSEC (stress) healthy sc_H1 -1.71750009235628 -0.0861835262531014
sc_E7.NPC.Exp1_GTAGAAAAGTTCAACC-1 LSEC (remodelling) embolised sc_E6/sc_R6 -5.35032093700654 1.4387382486111
sc_R5.NPC.Exp1_CACAGATTCACCGGGT-1 LSEC (fenestr.) regenerating sc_E4/sc_R4 6.10423028293364 -0.291590013241169
sc_E5.NPC.Exp1_ATGAAAGGTTCCATTT-1 LSEC (stress) embolised sc_E4/sc_R4 -1.64952624019868 0.639195463920238
sc_R6.NPC.Exp1_CTTGATTCACCAGTTA-1 LSEC (interferon) regenerating sc_E5/sc_R5 -1.27831924137361 1.05804576661647
sc_E7.NPC.Exp1_ACCCTCAAGCCGAATG-1 Midzonal LSEC embolised sc_E6/sc_R6 1.58395862403624 -0.0327049276584359
sc_R1.NPC.Exp1_ATGGGAGCATCTACGA Midzonal LSEC regenerating sc_E1/sc_R1 2.15903770747893 0.518234632278088
sc_R6.NPC.Exp1_CGTTAGACACGTTCGG-1 LSEC (high MT 2) regenerating sc_E5/sc_R5 -3.47623026546724 -1.48550856921613
sc_E6.NPC.Exp1_GCAGTTACAGAAGCGT-1 Periportal LSEC embolised sc_E5/sc_R5 5.86482369724028 -2.69594941351354
sc_R1.NPC.Exp1_AGCGGTCCACCTGGTG Pericentral LSEC regenerating sc_E1/sc_R1 -1.46546375927217 3.13983382966578
sc_E5.NPC.Exp1_GGTGTCGCAACTTCTT-1 LSEC (high MT 1) embolised sc_E4/sc_R4 -3.88951456722505 0.107574365401867
sc_H1.NPC.Exp1_CAAGATCAGAAACCTA Pericentral LSEC healthy sc_H1 -2.50383484539277 1.63161601808131
sc_E2.NPC.Exp1_CGTCTACCAGTATGCT Midzonal LSEC embolised sc_E2/sc_R2 3.97486650768035 1.12675657060206
sc_H3.NPC.Exp1_GCGCGATTCTTCTGGC Periportal LSEC healthy sc_H3 4.49004995647185 -1.2414821541661
sc_H3.NPC.Exp1_ATTGGTGAGTACGCGA Midzonal LSEC healthy sc_H3 3.19773340049498 -0.963665493463871
sc_H1.EKS.Exp1_TATGCCCTCGGCTACG LSEC (interferon) healthy sc_H1 -2.51185071644075 1.36952962663234
sc_E6.NPC.Exp1_AGGGCTCAGAGTAACT-1 LSEC (interferon) embolised sc_E5/sc_R5 -0.647452594606947 1.00539555337489
sc_E7.NPC.Exp1_ACAGGGAAGCCGTTGC-1 LSEC (remodelling) embolised sc_E6/sc_R6 -4.45960343059785 1.58390512254298
sc_H2.NPC.Exp1_GAATAAGAGTATCTCG LSEC (stress) healthy sc_H2 -0.704607607691359 -1.00616069946229
sc_E1.NPC.Exp1_CATTATCGTTAAGATG Midzonal LSEC embolised sc_E1/sc_R1 3.60333621326201 1.46688833024562
sc_H3.NPC.Exp1_AACTCAGTCCCGGATG Pericentral LSEC healthy sc_H3 -2.5939053314615 4.09685506608546
sc_R5.NPC.Exp1_AGAAATGAGCGAGTAC-1 LSEC (high MT 2) regenerating sc_E4/sc_R4 -3.77214253124483 -1.96658370706975
sc_R6.NPC.Exp1_TCTCCGATCGCAATTG-1 Midzonal LSEC regenerating sc_E5/sc_R5 1.09433546486609 1.43881215837062
sc_H1.NPC.Exp1_TACTTGTGTCGGCATC EC non-LSEC healthy sc_H1 -0.424727560846876 -4.70712194654882
sc_R5.NPC.Exp1_TAGGAGGCACATAACC-1 Pericentral LSEC regenerating sc_E4/sc_R4 -3.87357247051485 -1.60649535868108
sc_E1.NPC.Exp1_TCCACACTCAGAGGTG LSEC (remodelling) embolised sc_E1/sc_R1 -6.37210905727632 0.866333148742321
sc_E2.NPC.Exp1_CCATTCGGTCCGACGT Pericentral LSEC embolised sc_E2/sc_R2 -1.23710239109285 4.01166953828395
sc_R1.NPC.Exp1_ACACCGGGTTAAGACA LSEC (stress) regenerating sc_E1/sc_R1 -1.33187639889009 0.56512489106715
sc_H2.NPC.Exp1_GTGCAGCTCTGCGGCA Cycling cells healthy sc_H2 -7.62583601650484 -2.47101805422246
sc_E7.NPC.Exp1_GGCTTGGTCGCCTTTG-1 LSEC (interferon) embolised sc_E6/sc_R6 -0.777442814676832 2.21588148858607
sc_H3.NPC.Exp1_TACTTGTCATGGGACA Periportal LSEC healthy sc_H3 4.48341643634551 0.81646766450465
sc_H3.NPC.Exp1_CTCGGGATCTTAGCCC Periportal LSEC healthy sc_H3 4.75910866084807 -1.24328053246975
sc_H3.NPC.Exp1_CTCGGGAGTCATACTG LSEC (high MT 1) healthy sc_H3 -2.94272673305757 0.517267487311962
sc_R7.NPC.Exp1_AATTCCTGTCGGCACT-1 Periportal LSEC regenerating sc_E6/sc_R6 4.85017716708891 -2.55432841989934
sc_R3.NPC.Exp1_TCGCGAGGTGTATGGG Midzonal LSEC regenerating sc_E3/sc_R3 1.81804281297438 0.923498533034923
sc_E7.NPC.Exp1_AGGGCTCCACTTACAG-1 LSEC (interferon) embolised sc_E6/sc_R6 -2.08256614383943 1.62583746697963
sc_R7.NPC.Exp1_CTGATCCGTTATAGCC-1 LSEC (high MT 2) regenerating sc_E6/sc_R6 2.58600568595641 0.100611589217785
sc_R6.NPC.Exp1_ACCTGTCGTGTTAGCT-1 Midzonal LSEC regenerating sc_E5/sc_R5 3.26661979976409 -0.151601650452015
sc_R6.NPC.Exp1_GCGTGCAGTCCAGCGT-1 Midzonal LSEC regenerating sc_E5/sc_R5 3.85102426830046 -1.27711446460128
sc_E2.NPC.Exp1_CTCGTCAAGGACTGGT EC non-LSEC embolised sc_E2/sc_R2 -0.290835143892836 -5.53204879972875
sc_H3.NPC.Exp1_TGAGCCGAGCGATATA LSEC (stress) healthy sc_H3 -0.250222803919386 -0.0528381845706674
sc_E7.NPC.Exp1_ATCGGCGAGCCAGAGT-1 EC non-LSEC embolised sc_E6/sc_R6 -2.96395123180635 1.23524298455775
sc_R5.NPC.Exp1_TATTGCTAGATGGTCG-1 LSEC (interferon) regenerating sc_E4/sc_R4 -1.70029509243257 -0.758592643474934
sc_E7.NPC.Exp1_AACGAAAGTACTGGGA-1 LSEC (remodelling) embolised sc_E6/sc_R6 -5.28967297252901 1.32461657311976
sc_E5.NPC.Exp1_TTCATGTCATTCCTAT-1 LSEC (remodelling) embolised sc_E4/sc_R4 -5.84979164776094 1.24498643662989
sc_E1.NPC.Exp1_CTGGTCTGTATCGCAT LSEC (stress) embolised sc_E1/sc_R1 -0.256039263575148 -0.00402674887120447
sc_E6.NPC.Exp1_AGGCCACAGCCGGATA-1 LSEC (high MT 2) embolised sc_E5/sc_R5 -4.54136479076631 -0.814931937193272
sc_H3.NPC.Exp1_CCTCTGATCACATGCA LSEC (remodelling) healthy sc_H3 -6.43329918560274 1.10724963929713
sc_R6.NPC.Exp1_GAGGGTAAGGGCAGTT-1 LSEC (high MT 2) regenerating sc_E5/sc_R5 -3.81483757671602 -1.53510955784261
sc_H2.NPC.Exp1_ATGGGAGCAGATCTGT Periportal LSEC healthy sc_H2 5.01287352863066 -2.28892562601506
sc_H1.NPC.Exp1_AGGGAGTTCGGCGGTT LSEC (remodelling) healthy sc_H1 0.781833527715135 2.97435369279444
sc_E2.NPC.Exp1_ACGGGTCTCCAGTAGT Periportal LSEC embolised sc_E2/sc_R2 5.1325784904074 -0.644802369808552
sc_H3.NPC.Exp1_ATCTGCCTCAACACTG Pericentral LSEC healthy sc_H3 -2.79940235790498 3.85916461732447
sc_E6.NPC.Exp1_AGGCTGCCAGAGGCTA-1 Periportal LSEC embolised sc_E5/sc_R5 5.83348977390044 -1.46932708535135
sc_H1.EKS.Exp1_GTGTGCGGTTCTGGTA EC non-LSEC healthy sc_H1 -2.39839494404085 3.54913034226954
sc_R2.NPC.Exp1_GCTTGAACAAAGGCGT Lymphatic EC regenerating sc_E2/sc_R2 6.65818440738432 -1.23669950913429
sc_R5.NPC.Exp1_TCTCTGGTCAACTTTC-1 Periportal LSEC regenerating sc_E4/sc_R4 3.93299758258574 -1.84174243423879
sc_E5.NPC.Exp1_CCCATTGGTCCACTTC-1 LSEC (remodelling) embolised sc_E4/sc_R4 -5.63080513653047 1.65414275910914
sc_E1.NPC.Exp1_CCTACCAGTTGGACCC LSEC (remodelling) embolised sc_E1/sc_R1 0.104076145322252 -0.830791123842594
sc_R1.NPC.Exp1_TCAGCTCGTGATGTGG LSEC (high MT 1) regenerating sc_E1/sc_R1 -3.04202902492769 0.252164862418774
sc_E6.NPC.Exp1_TTACCATTCATTCGGA-1 LSEC (stress) embolised sc_E5/sc_R5 -1.29727137264497 0.27049495961726
sc_R6.NPC.Exp1_CCTATCGGTGGGATTG-1 LSEC (stress) regenerating sc_E5/sc_R5 -0.465474964945387 0.149554155135754
sc_H1.NPC.Exp1_ACGGAGAGTTATGTGC Midzonal LSEC healthy sc_H1 1.70251235190146 2.1809028604275
sc_E5.NPC.Exp1_CGTTGGGCAGCGGTTC-1 LSEC (remodelling) embolised sc_E4/sc_R4 -6.46025479015596 1.2007318952328
sc_R3.NPC.Exp1_CAAGGCCAGTGGGTTG EC non-LSEC regenerating sc_E3/sc_R3 0.497276900441576 -4.32784209463536
sc_H3.NPC.Exp1_GTGGGTCAGAGGTTGC EC non-LSEC healthy sc_H3 0.189190147550035 -4.85646996710241
sc_E1.NPC.Exp1_GTCTCGTGTGATGTGG LSEC (fenestr.) embolised sc_E1/sc_R1 6.43398129764311 0.322151086593273
sc_H2.NPC.Exp1_GAGTCCGCAATCCAAC Midzonal LSEC healthy sc_H2 1.94426870170348 0.490978501105907
sc_H2.NPC.Exp1_CGGGTCACAATCCGAT Pericentral LSEC healthy sc_H2 -2.6364861744333 4.08928575303614
sc_H3.NPC.Exp1_TACGGTATCGCAGGCT Periportal LSEC healthy sc_H3 4.40078961673491 -1.07870630237996
sc_H1.EKS.Exp1_AATCGGTAGACTACAA LSEC (stress) healthy sc_H1 -0.510303737490248 -0.721543469166157
sc_E1.NPC.Exp1_AGTGAGGTCGACCAGC Periportal LSEC embolised sc_E1/sc_R1 5.47513711276763 -1.43883978638589
sc_H1.EKS.Exp1_CAACCAAGTGCGCTTG Midzonal LSEC healthy sc_H1 4.48434984508269 0.32811488893092
sc_E6.NPC.Exp1_GGTTAACTCAGCTGTA-1 Lymphatic EC embolised sc_E5/sc_R5 8.67481839481108 2.64198913362086
sc_E5.NPC.Exp1_TTCTGTAAGGTGCATG-1 Midzonal LSEC embolised sc_E4/sc_R4 3.85192787471526 1.18823923852504
sc_E1.NPC.Exp1_TAGCCGGCAGCGTTCG LSEC (stress) embolised sc_E1/sc_R1 -0.617352606623244 -1.47060106012761
sc_E3.NPC.Exp1_GAAATGATCTTACCGC EC non-LSEC embolised sc_E3/sc_R3 -1.5882114189554 -5.47959861967504
sc_R1.NPC.Exp1_TTCCCAGCATGGTAGG Midzonal LSEC regenerating sc_E1/sc_R1 2.8506565076422 -0.806997515892384
sc_E6.NPC.Exp1_GGCTTTCGTCGCTTGG-1 LSEC (stress) embolised sc_E5/sc_R5 -1.34477794346101 -0.762088634704945
sc_H1.NPC.Exp1_CGGAGTCGTCGAAAGC Pericentral LSEC healthy sc_H1 -3.62589371380098 0.891507051253918
sc_R3.NPC.Exp1_CAAGATCGTTTAGCTG Cycling cells regenerating sc_E3/sc_R3 -7.64409411129243 -2.38250813696325
sc_H3.NPC.Exp1_ACGAGGAGTTGGTAAA Midzonal LSEC healthy sc_H3 3.41994297328703 0.361464760566357
sc_R6.NPC.Exp1_GTCTTTACACGTAACT-1 Periportal LSEC regenerating sc_E5/sc_R5 4.17399012866728 -2.4626164219135
sc_R2.NPC.Exp1_ATCGAGTCAAAGAATC Periportal LSEC regenerating sc_E2/sc_R2 5.71485888782256 -2.87589142534673
sc_H1.NPC.Exp1_ATTGGACTCAAACCGT Midzonal LSEC healthy sc_H1 3.45838486972563 1.60603990342677
sc_R5.NPC.Exp1_GCCCGAAAGGCCCACT-1 LSEC (high MT 2) regenerating sc_E4/sc_R4 -4.62063086208589 -1.48186665091455
sc_H3.NPC.Exp1_GACGGCTGTACCGGCT LSEC (remodelling) healthy sc_H3 -6.7223917263437 0.938196323180797
sc_H1.NPC.Exp1_AGCTCCTAGTGAACAT Pericentral LSEC healthy sc_H1 -1.63002598461397 3.35709609773219
sc_R6.NPC.Exp1_CACTGTCCAAGTACCT-1 LSEC (interferon) regenerating sc_E5/sc_R5 -0.327829601137709 2.21650733735621
sc_H2.NPC.Exp1_GTAGGCCAGAAGGTGA Periportal LSEC healthy sc_H2 3.91643702808135 -1.45058303389489
sc_H1.NPC.Exp1_TATCTCAAGGATGTAT EC non-LSEC healthy sc_H1 -0.452799202768873 -4.80731806967199
sc_H1.NPC.Exp1_GTTACAGGTAGATTAG LSEC (stress) healthy sc_H1 -0.668219925730299 1.39766611840785
sc_H3.NPC.Exp1_AATCCAGTCAACCAAC LSEC (stress) healthy sc_H3 -1.14180958446748 -0.523285128807423
sc_R6.NPC.Exp1_GGGTATTTCATACAGC-1 LSEC (interferon) regenerating sc_E5/sc_R5 -1.80948817905672 1.73321499612391
sc_E2.NPC.Exp1_TGGCTGGCACAGGTTT LSEC (fenestr.) embolised sc_E2/sc_R2 6.04736983600371 0.23673190858424
sc_H3.NPC.Exp1_GCCTCTACATCGTCGG LSEC (remodelling) healthy sc_H3 -6.68998825725801 1.24199547555507
sc_H3.NPC.Exp1_ACGGCCACATCACCCT LSEC (remodelling) healthy sc_H3 -6.56104815181978 0.984413049483898
sc_R7.NPC.Exp1_GTGTGATTCTCGGTCT-1 LSEC (stress) regenerating sc_E6/sc_R6 -0.810108305780958 -0.897550441955921
sc_H1.EKS.Exp1_CACACAATCCACGCAG LSEC (stress) healthy sc_H1 -1.24198138889558 2.70769705560267
sc_E7.NPC.Exp1_CTGTCGTTCGGCTATA-1 LSEC (interferon) embolised sc_E6/sc_R6 -2.14040315326936 1.98301353242457
sc_E6.NPC.Exp1_GTAGCTAGTCTCACAA-1 Periportal LSEC embolised sc_E5/sc_R5 5.00750577274077 -0.61287895653188
sc_R1.NPC.Exp1_CATCGAAAGCTGGAAC Pericentral LSEC regenerating sc_E1/sc_R1 -2.41401922878511 1.79517378594935
sc_R1.NPC.Exp1_ACGCCGAAGACAGACC Midzonal LSEC regenerating sc_E1/sc_R1 3.88528835597746 0.94142784860194
sc_H3.NPC.Exp1_ATTCTACGTCACTGGC Pericentral LSEC healthy sc_H3 -1.53192579921968 4.0966629007107
sc_R5.NPC.Exp1_AGTAGCTTCTTCGGTC-1 Midzonal LSEC regenerating sc_E4/sc_R4 2.83405613723509 -0.140601255630848
sc_E5.NPC.Exp1_CATGCGGGTGTGAATA-1 Pericentral LSEC embolised sc_E4/sc_R4 -0.681657673685621 2.56014075067103
sc_E6.NPC.Exp1_TATATCCCACAAGTTC-1 Lymphatic EC embolised sc_E5/sc_R5 8.45856654468291 2.89628782060206
sc_H1.NPC.Exp1_TTAGGCACAGCCAATT LSEC (high MT 1) healthy sc_H1 -3.25994885143526 1.73018111970485
sc_E5.NPC.Exp1_TCATGAGCACGCGTCA-1 Pericentral LSEC embolised sc_E4/sc_R4 -2.76622688946016 2.8381613710171
sc_R3.NPC.Exp1_ACACTGAAGTCCGGTC Periportal LSEC regenerating sc_E3/sc_R3 6.24229466739409 -3.05304954264104
sc_H1.EKS.Exp1_GCAATCAGTTTGTTGG LSEC (stress) healthy sc_H1 -0.658199073641371 -0.567724325394032
sc_E7.NPC.Exp1_TCCACGTCAAGCGCAA-1 LSEC (high MT 1) embolised sc_E6/sc_R6 -2.68752086338289 -0.271418370937702
sc_R6.NPC.Exp1_TCATTGTGTGTTGAGG-1 LSEC (stress) regenerating sc_E5/sc_R5 -0.754076363413405 -0.137997963165638
sc_R6.NPC.Exp1_GGGTTATTCCCGTTCA-1 LSEC (fenestr.) regenerating sc_E5/sc_R5 6.5106667262625 0.27979614522517
sc_H3.NPC.Exp1_CTGCCTAGTAGCCTCG Lymphatic EC healthy sc_H3 8.75513684573882 2.5802861669308
sc_H3.NPC.Exp1_CGTGTCTAGGCTCTTA Periportal LSEC healthy sc_H3 4.63602888408415 -0.820415922140476
sc_R1.NPC.Exp1_TTTGGTTCATCCAACA Pericentral LSEC regenerating sc_E1/sc_R1 -2.18214094814546 3.55801334168971
sc_H1.NPC.Exp1_TACAGTGGTTCCACTC EC non-LSEC healthy sc_H1 -1.35354602512605 -3.34055123541295
sc_E7.NPC.Exp1_TCCGATCTCACTCCGT-1 Midzonal LSEC embolised sc_E6/sc_R6 3.34266841235869 0.882052324081066
sc_R6.NPC.Exp1_ATGGATCAGTAACCGG-1 LSEC (high MT 1) regenerating sc_E5/sc_R5 -3.9805761593271 0.478272102141979
sc_E6.NPC.Exp1_AAGTTCGTCGAAACAA-1 Periportal LSEC embolised sc_E5/sc_R5 5.04267751994841 -2.48820076200902
sc_E7.NPC.Exp1_CTCTCAGTCGAACCTA-1 Midzonal LSEC embolised sc_E6/sc_R6 2.14219319644682 1.6152655103451
sc_E5.NPC.Exp1_TTCTGTACAGCACAAG-1 EC non-LSEC embolised sc_E4/sc_R4 -0.716310622065138 -4.79429779264867
sc_E2.NPC.Exp1_CACCAGGAGGTCGGAT LSEC (high MT 1) embolised sc_E2/sc_R2 -3.10718786892183 0.568699858451488
sc_E6.NPC.Exp1_TACGGTACAAGTGATA-1 Midzonal LSEC embolised sc_E5/sc_R5 2.08170622411482 -0.860699780916569
sc_E5.NPC.Exp1_AGGGCCTAGTCATCCA-1 LSEC (remodelling) embolised sc_E4/sc_R4 -5.40408575710542 1.67332162644923
sc_E6.NPC.Exp1_GTAGCTATCGTTAGAC-1 Periportal LSEC embolised sc_E5/sc_R5 5.85720097842925 -2.62510130617559
sc_E1.NPC.Exp1_CGAACATCACGTTGGC LSEC (stress) embolised sc_E1/sc_R1 -0.565476061670851 2.34321822907985
sc_R7.NPC.Exp1_ACCACAATCCGGTAAT-1 Periportal LSEC regenerating sc_E6/sc_R6 4.16621649089568 -1.34657343540132
sc_E5.NPC.Exp1_CGAGTGCCAACATACC-1 LSEC (remodelling) embolised sc_E4/sc_R4 -5.87088501629121 1.08504237916529
sc_E6.NPC.Exp1_AGTTAGCCACATACGT-1 LSEC (stress) embolised sc_E5/sc_R5 -1.24008691486604 -0.624011614059803
sc_E1.NPC.Exp1_GCCAAATAGGAACTGC Lymphatic EC embolised sc_E1/sc_R1 6.67519318881743 -1.25084285780579
sc_E2.NPC.Exp1_GCTGCGAAGTCTCAAC Midzonal LSEC embolised sc_E2/sc_R2 3.35040247264617 1.97501721170008
sc_H3.NPC.Exp1_CTAATGGCATTACCTT LSEC (remodelling) healthy sc_H3 -6.47096884426362 1.15656342294276
sc_H3.NPC.Exp1_GACCAATTCAAAGTAG LSEC (remodelling) healthy sc_H3 -6.28374779400117 1.00816979196132
sc_E5.NPC.Exp1_TGCATGAAGCTGTACT-1 LSEC (stress) embolised sc_E4/sc_R4 -0.916310669748854 0.322625420356396
sc_E1.NPC.Exp1_ATAACGCAGGAGCGAG LSEC (stress) embolised sc_E1/sc_R1 -0.719787241785597 2.87638273027003
sc_R5.NPC.Exp1_CAGGCCATCCACGAAT-1 LSEC (high MT 1) regenerating sc_E4/sc_R4 -2.38783300098665 -0.637860514854786
sc_R7.NPC.Exp1_TCATACTAGTCACGAG-1 LSEC (high MT 2) regenerating sc_E6/sc_R6 -4.0279713886667 -2.17222914907872
sc_E6.NPC.Exp1_CGAATTGGTTGCTCAA-1 Periportal LSEC embolised sc_E5/sc_R5 5.91962945285552 -0.915671773886082
sc_R3.NPC.Exp1_TAAGTGCCACCACGTG LSEC (stress) regenerating sc_E3/sc_R3 -0.12315452274568 0.704143784309032
sc_R2.NPC.Exp1_AGATCTGCATGCCCGA Cycling cells regenerating sc_E2/sc_R2 -7.69193422970064 -2.44167659494817
sc_R2.NPC.Exp1_GGAAAGCAGTTCCACA Pericentral LSEC regenerating sc_E2/sc_R2 -2.52681434330232 3.78371181275904
sc_H1.NPC.Exp1_CTTACCGGTCCTGCTT LSEC (stress) healthy sc_H1 -0.0359563845086806 -0.628880061840412
sc_E1.NPC.Exp1_ACCAGTAAGCTGCCCA Midzonal LSEC embolised sc_E1/sc_R1 3.25178909126036 2.10122670915187
sc_E2.NPC.Exp1_TCAGCTCCAGACAAGC LSEC (remodelling) embolised sc_E2/sc_R2 -6.42662775692232 0.53426494386256
sc_E7.NPC.Exp1_GTAGGTTGTTGTTGAC-1 EC non-LSEC embolised sc_E6/sc_R6 1.63042881909125 -4.56852040502965
sc_H1.EKS.Exp1_GCGCCAAGTCGACTAT Periportal LSEC healthy sc_H1 5.19631016078703 -3.56064305517614
sc_E6.NPC.Exp1_CACTAAGTCAAATAGG-1 Periportal LSEC embolised sc_E5/sc_R5 5.31629121127837 -1.00197000119626
sc_E6.NPC.Exp1_GAGGGATAGGTTCACT-1 LSEC (stress) embolised sc_E5/sc_R5 -0.987512232630324 0.712603113914135
sc_R5.NPC.Exp1_CGAAGTTCAAAGAGTT-1 LSEC (high MT 1) regenerating sc_E4/sc_R4 -3.40173256572969 1.00961842324794
sc_E5.NPC.Exp1_CAAGGGAAGGGCAATC-1 LSEC (remodelling) embolised sc_E4/sc_R4 -5.64777767833955 0.696662090087536
sc_H2.NPC.Exp1_AGACGTTCATGCAATC Midzonal LSEC healthy sc_H2 1.50896547559016 1.75756253984034
sc_R5.NPC.Exp1_GGGACTCTCTGCATAG-1 LSEC (high MT 1) regenerating sc_E4/sc_R4 -3.84771835979707 -0.0244576713794442
sc_E5.NPC.Exp1_TCGCTTGTCGTGGTAT-1 Pericentral LSEC embolised sc_E4/sc_R4 -2.44254148182161 4.01548518922389
sc_E5.NPC.Exp1_TGATCAGCAAGACAAT-1 Periportal LSEC embolised sc_E4/sc_R4 5.49043214145415 -1.27235777180433
sc_H1.NPC.Exp1_GATGAAAGTAGGCATG Pericentral LSEC healthy sc_H1 -1.51948034939058 4.11241998460353
sc_E5.NPC.Exp1_TCTGCCATCTCTCTTC-1 Midzonal LSEC embolised sc_E4/sc_R4 3.58851134601348 1.54591383721888
sc_H3.NPC.Exp1_GCTGGGTGTTGTTTGG Pericentral LSEC healthy sc_H3 -2.47368443187959 3.88872756745875
sc_H3.NPC.Exp1_CAGCAGCCAGCTGTTA Midzonal LSEC healthy sc_H3 2.87411522689574 -1.57844961497724
sc_E1.NPC.Exp1_GTATCTTCACGGTTTA Pericentral LSEC embolised sc_E1/sc_R1 -0.805087448923659 1.95091118600428
sc_H2.NPC.Exp1_TTAGTTCGTCAGGACA Periportal LSEC healthy sc_H2 5.83449590030425 -1.33588807347953
sc_R5.NPC.Exp1_GACTCAATCTGGACCG-1 LSEC (high MT 1) regenerating sc_E4/sc_R4 -2.48484957393892 1.55254854943812
sc_E7.NPC.Exp1_AGTACCAAGGACATCG-1 LSEC (stress) embolised sc_E6/sc_R6 -2.37638843235261 0.588481567168835
sc_R1.NPC.Exp1_TTTCCTCTCCGCTGTT Pericentral LSEC regenerating sc_E1/sc_R1 -3.20078861889131 2.96505965974391
sc_E6.NPC.Exp1_TCGCTCATCGCGTTTC-1 LSEC (fenestr.) embolised sc_E5/sc_R5 5.73340070071929 0.154622576499584
sc_H3.NPC.Exp1_TTTGTCAGTGAAGGCT Pericentral LSEC healthy sc_H3 -1.18207466778047 3.94426812913478
sc_E7.NPC.Exp1_AGAGAGCAGTTTCAGC-1 LSEC (interferon) embolised sc_E6/sc_R6 -2.09628164943941 2.28094949510157
sc_E5.NPC.Exp1_GTTGCGGGTGTCTTCC-1 Midzonal LSEC embolised sc_E4/sc_R4 0.539309797913957 1.73231949594081
sc_E6.NPC.Exp1_TCGACGGGTAACATGA-1 LSEC (interferon) embolised sc_E5/sc_R5 -1.56733834919221 2.90856447007716
sc_R5.NPC.Exp1_ATGAGTCCAGTTGTTG-1 LSEC (high MT 2) regenerating sc_E4/sc_R4 -4.16297972378023 -0.554379381870625
sc_E7.NPC.Exp1_ATTGTTCGTCACTAGT-1 LSEC (high MT 2) embolised sc_E6/sc_R6 -3.51371491131074 -2.14652184460103
sc_E5.NPC.Exp1_AGAGAATTCTTTACAC-1 EC non-LSEC embolised sc_E4/sc_R4 -0.777338387339186 -4.93713269445836
sc_H3.NPC.Exp1_CCGGGATTCATGCATG Midzonal LSEC healthy sc_H3 3.77651369395964 -0.159769394134876
sc_E6.NPC.Exp1_TTCCGGTAGAGTTGTA-1 EC non-LSEC embolised sc_E5/sc_R5 0.562046287686754 -3.8768261453861
sc_E5.NPC.Exp1_TCGCAGGGTACGGGAT-1 Pericentral LSEC embolised sc_E4/sc_R4 -3.58979618725068 3.09834708955348
sc_E2.NPC.Exp1_TAAACCGTCGTACCGG Pericentral LSEC embolised sc_E2/sc_R2 -3.21739924129732 2.78666009690821
sc_H1.NPC.Exp1_AGAGTGGCAGTAAGCG Pericentral LSEC healthy sc_H1 -0.86347115215547 4.12782611634791
sc_E5.NPC.Exp1_AGTAGCTTCAAACTGC-1 Midzonal LSEC embolised sc_E4/sc_R4 0.477255998284746 1.07189955499232
sc_E7.NPC.Exp1_TAATCTCAGCAAGCCA-1 LSEC (remodelling) embolised sc_E6/sc_R6 -4.77585900005586 1.55795421388209
sc_E5.NPC.Exp1_TCAGTGAGTTGGGAAC-1 Pericentral LSEC embolised sc_E4/sc_R4 -3.7596141117502 2.33377661492884
sc_E7.NPC.Exp1_GGTAGAGTCACCATAG-1 Periportal LSEC embolised sc_E6/sc_R6 4.5049670917105 -0.0594116232150765
sc_R1.NPC.Exp1_CAAGATCCAAGGTGTG Midzonal LSEC regenerating sc_E1/sc_R1 2.98021399799101 -0.330277182793018
sc_E1.NPC.Exp1_CCGGTAGTCAACGGGA Midzonal LSEC embolised sc_E1/sc_R1 2.24756175103896 0.928497693801525
sc_R7.NPC.Exp1_GTCCTCATCGGCTTGG-1 LSEC (stress) regenerating sc_E6/sc_R6 -1.06756794628389 -1.45077578041494
sc_E2.NPC.Exp1_ACACTGAAGAAGGTGA EC non-LSEC embolised sc_E2/sc_R2 -0.835952879755568 -5.18899545881688
sc_E5.NPC.Exp1_CAATACGTCGTAGTCA-1 LSEC (remodelling) embolised sc_E4/sc_R4 -5.89781153377778 2.0338093259579
sc_E7.NPC.Exp1_ACTTTGTAGTGACCTT-1 EC non-LSEC embolised sc_E6/sc_R6 1.38280586722605 -3.82252607557714
sc_E6.NPC.Exp1_TCACTCGGTGACAGCA-1 LSEC (stress) embolised sc_E5/sc_R5 -0.861946942179274 -0.868229903911945
sc_E1.NPC.Exp1_CTCGAGGTCGATCCCT Midzonal LSEC embolised sc_E1/sc_R1 2.95508980575316 0.756663224959972
sc_H2.NPC.Exp1_CCATTCGCAGCCACCA Midzonal LSEC healthy sc_H2 -0.258914710848402 2.30953850534022
sc_E2.NPC.Exp1_GCGCAGTGTCGAGATG Pericentral LSEC embolised sc_E2/sc_R2 -1.01535833057649 3.92867030885279
sc_E5.NPC.Exp1_CATCGGGGTGGAATGC-1 LSEC (fenestr.) embolised sc_E4/sc_R4 5.57208239856474 -0.0963610193484994
sc_H3.NPC.Exp1_TGCGTGGGTAAACCTC LSEC (high MT 1) healthy sc_H3 -4.0624066608835 0.93049206521571
sc_E5.NPC.Exp1_AGTCTCCGTGGCCCAT-1 Pericentral LSEC embolised sc_E4/sc_R4 -2.64713347133882 3.631624124313
sc_R3.NPC.Exp1_CATCGGGGTATCTGCA EC non-LSEC regenerating sc_E3/sc_R3 -0.849489571421217 -6.56688747618139
sc_E1.NPC.Exp1_GTACGTACATTGGTAC Periportal LSEC embolised sc_E1/sc_R1 4.7173727733206 0.206830523276928
sc_R1.NPC.Exp1_TCAACGAAGCTCCTTC LSEC (stress) regenerating sc_E1/sc_R1 -0.954754235117506 1.33332528855861
sc_E5.NPC.Exp1_AAATGGATCAAAGACA-1 Midzonal LSEC embolised sc_E4/sc_R4 3.93452846828215 0.7937015512234
sc_E5.NPC.Exp1_ACGTTCCCACCGGCTA-1 LSEC (remodelling) embolised sc_E4/sc_R4 -6.46095001873262 0.893526456618908
sc_R1.NPC.Exp1_CACAGGCGTCAAACTC Pericentral LSEC regenerating sc_E1/sc_R1 -1.74695480045564 4.15865173127711
sc_E2.NPC.Exp1_GGACAAGCATGTCTCC Pericentral LSEC embolised sc_E2/sc_R2 -2.36051309284456 3.56037940766871
sc_E5.NPC.Exp1_ACCATTTGTATGTCAC-1 Pericentral LSEC embolised sc_E4/sc_R4 -3.9873596447397 2.23284044053614
sc_E6.NPC.Exp1_TGTGAGTCACATTGTG-1 Midzonal LSEC embolised sc_E5/sc_R5 2.96341764751189 -1.57182300898969
sc_H3.NPC.Exp1_GGGAGATCAGCTGCAC Periportal LSEC healthy sc_H3 4.20880758586638 -1.75847414944112
sc_E7.NPC.Exp1_AGAACCTGTGTGCCTG-1 LSEC (stress) embolised sc_E6/sc_R6 -0.805057408182692 2.94250573899806
sc_E5.NPC.Exp1_GTTGTCCTCATAGCAC-1 Pericentral LSEC embolised sc_E4/sc_R4 -2.83826792415864 2.906686208511
sc_R5.NPC.Exp1_GGAGGATAGAGCAACC-1 EC non-LSEC regenerating sc_E4/sc_R4 0.790479598672319 -4.93115482542455
sc_E6.NPC.Exp1_ATACCTTTCGTTGTGA-1 Periportal LSEC embolised sc_E5/sc_R5 5.97909438434355 -2.89423380110204
sc_R6.NPC.Exp1_TTTCATGAGTAGTCCT-1 LSEC (stress) regenerating sc_E5/sc_R5 -1.97424113926179 0.952052495742443
sc_R1.NPC.Exp1_GATGCTATCTTGTTTG LSEC (stress) regenerating sc_E1/sc_R1 -1.27859246906526 -1.04916121873796
sc_H3.NPC.Exp1_CACAGTAGTTCCAACA LSEC (remodelling) healthy sc_H3 -3.49133837398775 1.40954675462306
sc_E1.NPC.Exp1_ATTCTACTCCTACAGA Midzonal LSEC embolised sc_E1/sc_R1 3.62428915324919 0.000941894317272096
sc_R5.NPC.Exp1_TCATCCGTCTGATTCT-1 Periportal LSEC regenerating sc_E4/sc_R4 3.87077271762602 -1.70889768812597
sc_R3.NPC.Exp1_CTCTACGAGCAGGCTA Periportal LSEC regenerating sc_E3/sc_R3 5.53971993747466 -3.43837723944127
sc_R5.NPC.Exp1_CTCAGTCTCTAGCCAA-1 LSEC (high MT 1) regenerating sc_E4/sc_R4 -3.67441904720552 0.536743901038769
sc_R6.NPC.Exp1_TGCGATAAGAGTCCGA-1 LSEC (interferon) regenerating sc_E5/sc_R5 -1.06339490589387 2.74875440385402
sc_H3.NPC.Exp1_GTACTCCGTGGCGAAT LSEC (high MT 1) healthy sc_H3 -2.70874226269014 0.900009534621838
sc_R3.NPC.Exp1_ACATACGCATCGATGT Midzonal LSEC regenerating sc_E3/sc_R3 1.6362708193373 0.924719236159923
sc_E5.NPC.Exp1_GATAGAACATACTGTG-1 EC non-LSEC embolised sc_E4/sc_R4 -0.158758761255812 -4.88765344831884
sc_H3.NPC.Exp1_CAGCCGAGTCTACCTC Pericentral LSEC healthy sc_H3 -1.49288070377595 3.48246516969264
sc_E2.NPC.Exp1_TGAGAGGCAGACACTT LSEC (fenestr.) embolised sc_E2/sc_R2 6.47944962802641 0.395867727065685
sc_E7.NPC.Exp1_CGTCAAACAGTTGAAA-1 LSEC (stress) embolised sc_E6/sc_R6 0.317338166863848 -1.95036593887746
sc_R6.NPC.Exp1_AGGACTTAGGATTTGA-1 Periportal LSEC regenerating sc_E5/sc_R5 4.05079924884551 -1.33956088933885
sc_E6.NPC.Exp1_GAGGCCTTCCAGTGTA-1 LSEC (interferon) embolised sc_E5/sc_R5 -0.557351948587965 1.83721318032801
sc_R1.NPC.Exp1_TTTGCGCCACATTCGA Midzonal LSEC regenerating sc_E1/sc_R1 2.70503103557341 1.09548392083705
sc_E6.NPC.Exp1_TGTGCGGTCGTGCATA-1 Midzonal LSEC embolised sc_E5/sc_R5 1.24315494123213 2.16519393708766
sc_E1.NPC.Exp1_CAGTAACCAGTAAGAT Pericentral LSEC embolised sc_E1/sc_R1 -1.41093838390596 3.25859393861354
sc_E5.NPC.Exp1_CTACATTTCTGGGATT-1 Midzonal LSEC embolised sc_E4/sc_R4 4.0586768371176 0.0192535140758781
sc_R1.NPC.Exp1_CGCCAAGAGATGGCGT Pericentral LSEC regenerating sc_E1/sc_R1 -0.776012780039381 2.82256212022364
sc_R6.NPC.Exp1_GTTGCGGGTTCCGTTC-1 LSEC (stress) regenerating sc_E5/sc_R5 -0.787569405405592 -0.438233651852009
sc_H3.NPC.Exp1_TCATTACGTAATAGCA LSEC (stress) healthy sc_H3 -1.16399204906709 -0.125173427795765
sc_R6.NPC.Exp1_CTCCTTTCAGACCAAG-1 LSEC (interferon) regenerating sc_E5/sc_R5 -2.72476256069429 1.08978690888942
sc_H2.NPC.Exp1_GGCAATTAGACCTTTG Pericentral LSEC healthy sc_H2 -2.58107245144136 4.19216480042994
sc_E2.NPC.Exp1_CTTTGCGCATCACGAT Pericentral LSEC embolised sc_E2/sc_R2 -1.52468669590242 3.69360914018214
sc_R1.NPC.Exp1_TCGTAGAGTCTCTCTG Pericentral LSEC regenerating sc_E1/sc_R1 -2.14918005642183 3.8320201852566
sc_R7.NPC.Exp1_AAACCCACACAATTCG-1 LSEC (high MT 2) regenerating sc_E6/sc_R6 -4.1719185131479 -2.20625654671132
sc_E5.NPC.Exp1_AGGATCTCACGGCGTT-1 Midzonal LSEC embolised sc_E4/sc_R4 4.09177601161711 -2.37236926767766
sc_E1.NPC.Exp1_CCTTCCCAGTGCTGCC LSEC (high MT 1) embolised sc_E1/sc_R1 -2.78306782421358 0.64213540341914
sc_H3.NPC.Exp1_TAAGTGCCAATACGCT Pericentral LSEC healthy sc_H3 -0.528460623591017 2.49575891282618
sc_E2.NPC.Exp1_GATGAAACATGCATGT Midzonal LSEC embolised sc_E2/sc_R2 3.85789596858733 1.45295252587855
sc_H1.EKS.Exp1_TCACAAGTCCGTAGGC Periportal LSEC healthy sc_H1 3.61943328204863 -1.49751188669145
sc_E5.NPC.Exp1_GCTCAAAAGTCAGGGT-1 EC non-LSEC embolised sc_E4/sc_R4 -0.5824307220865 -5.35633478376806
sc_H3.NPC.Exp1_CATGCCTGTCGGCACT Midzonal LSEC healthy sc_H3 2.36906325641387 -1.26326896406501
sc_R1.NPC.Exp1_AAGTCTGAGCCCGAAA Pericentral LSEC regenerating sc_E1/sc_R1 -1.66070211109407 3.5026973703152
sc_E1.NPC.Exp1_AGAATAGCAAACAACA Midzonal LSEC embolised sc_E1/sc_R1 3.81555735889189 -0.174752452110645
sc_H1.NPC.Exp1_TAGGCATGTGCGGTAA LSEC (stress) healthy sc_H1 -1.51716244396455 2.15334048059047
sc_R5.NPC.Exp1_CGAGTGCAGTACCCTA-1 LSEC (interferon) regenerating sc_E4/sc_R4 -1.95398104366548 1.44060768868983
sc_E1.NPC.Exp1_CTCCTAGAGGATCGCA Pericentral LSEC embolised sc_E1/sc_R1 -1.42982614216096 3.78704395082057
sc_R3.NPC.Exp1_CCTATTATCCCGGATG EC non-LSEC regenerating sc_E3/sc_R3 0.849845586450029 -3.88939795706212
sc_E3.HEP.Exp1_CCGGGATTCGAATGGG Periportal LSEC embolised sc_E3/sc_R3 3.99318277660124 -3.93494711134374
sc_E5.NPC.Exp1_TAGAGTCCATCGGCCA-1 Pericentral LSEC embolised sc_E4/sc_R4 -4.0311886089731 1.26890029695094
sc_E7.NPC.Exp1_CCTATCGCACTTTATC-1 Midzonal LSEC embolised sc_E6/sc_R6 1.44643696966879 -1.60561970684468
sc_E1.NPC.Exp1_GTTACAGAGGGTATCG Periportal LSEC embolised sc_E1/sc_R1 4.96591698947661 -1.47532803628385
sc_E2.NPC.Exp1_TTCTACAGTGAGGGTT Midzonal LSEC embolised sc_E2/sc_R2 2.51316869083159 0.430017135406139
sc_H1.EKS.Exp1_CTGAAACAGATAGTCA Pericentral LSEC healthy sc_H1 -1.34698403057344 4.24359407212794
sc_H3.NPC.Exp1_CTAGAGTTCCCATTTA Pericentral LSEC healthy sc_H3 -1.85223424610383 1.89843501832545
sc_E1.NPC.Exp1_TGGACGCAGCTAGTTC Periportal LSEC embolised sc_E1/sc_R1 5.37030017200224 -3.65956864569127
sc_E1.NPC.Exp1_ACGGCCATCCGTAGGC EC non-LSEC embolised sc_E1/sc_R1 1.14889728847258 -5.13819728109777
sc_R6.NPC.Exp1_TCTAACTAGCGCGTTC-1 Midzonal LSEC regenerating sc_E5/sc_R5 0.872596291930605 1.99945249345362
sc_H3.NPC.Exp1_TAGGCATCAGCGATCC LSEC (remodelling) healthy sc_H3 -6.7275997417856 1.09414090898097
sc_E3.NPC.Exp1_TACTCGCCAAGACGTG LSEC (stress) embolised sc_E3/sc_R3 0.0712070447515734 -0.204930879806873
sc_E2.NPC.Exp1_GGACATTAGTTACGGG Pericentral LSEC embolised sc_E2/sc_R2 -1.20951974567659 3.17847480561793
sc_E6.NPC.Exp1_ACACAGTGTCCAGAAG-1 Midzonal LSEC embolised sc_E5/sc_R5 3.98233353915923 -0.0542723915332528
sc_R3.NPC.Exp1_GGACATTTCTCGATGA Midzonal LSEC regenerating sc_E3/sc_R3 5.14553558650725 0.00273718621790686
sc_H3.NPC.Exp1_TCGTAGACAGATGAGC Periportal LSEC healthy sc_H3 3.97093760791533 -1.56209168646276
sc_E6.NPC.Exp1_TCGAAGTGTTGCTCGG-1 Midzonal LSEC embolised sc_E5/sc_R5 1.99131655517333 1.96522965219081
sc_E3.NPC.Exp1_TTCTTAGTCGAATGGG Periportal LSEC embolised sc_E3/sc_R3 5.44998967471831 1.81780471589625
sc_R6.NPC.Exp1_TATATCCTCCATACTT-1 Pericentral LSEC regenerating sc_E5/sc_R5 -2.16221583065278 2.62394585397303
sc_H1.NPC.Exp1_GGAGCAAGTCCGAAGA Midzonal LSEC healthy sc_H1 1.49535681131594 2.60680928018153
sc_H1.NPC.Exp1_GTGCAGCTCATACGGT LSEC (stress) healthy sc_H1 -0.554775597422194 -1.71080277178228
sc_E5.NPC.Exp1_TTCTCTCTCGTGGAAG-1 Periportal LSEC embolised sc_E4/sc_R4 4.34416496577971 -0.757198133205769
sc_E1.NPC.Exp1_GCTTCCAAGAATGTGT EC non-LSEC embolised sc_E1/sc_R1 -0.432181479303908 -4.64118943426549
sc_R6.NPC.Exp1_TCAGGGCAGGTCGTCC-1 Periportal LSEC regenerating sc_E5/sc_R5 4.29183089557402 -1.88445160601079
sc_E6.NPC.Exp1_TCACTATGTATGAGCG-1 LSEC (interferon) embolised sc_E5/sc_R5 0.342427192361284 2.02516689088404
sc_H3.NPC.Exp1_AAGGCAGAGTCTCAAC Midzonal LSEC healthy sc_H3 3.63338053050749 -0.270728864406941
sc_E2.NPC.Exp1_TCGCGTTTCAGATAAG Periportal LSEC embolised sc_E2/sc_R2 3.81825625720732 -1.38487195286691
sc_E3.NPC.Exp1_ACACTGATCCACGTTC LSEC (remodelling) embolised sc_E3/sc_R3 -4.92774689373262 2.83494272019923
sc_E1.NPC.Exp1_CCTTCGATCTATCCCG Periportal LSEC embolised sc_E1/sc_R1 5.04370629611723 0.476954601073864
sc_E7.NPC.Exp1_TCTTCCTCAGCAGTTT-1 LSEC (interferon) embolised sc_E6/sc_R6 0.431262610585619 2.02274527337611
sc_E6.NPC.Exp1_GTAATCGCACCCTGTT-1 LSEC (stress) embolised sc_E5/sc_R5 -1.64805066761262 0.310361883903149
sc_E7.NPC.Exp1_CGTAAGTCATCTCAAG-1 Periportal LSEC embolised sc_E6/sc_R6 4.49168670001738 -0.169025518631336
sc_H3.NPC.Exp1_ACCCACTGTTAAGATG LSEC (stress) healthy sc_H3 -0.660467507212233 0.559109232688549
sc_E1.NPC.Exp1_CAGAATCTCGAATGCT LSEC (stress) embolised sc_E1/sc_R1 -1.28783047374971 -0.559642412399647
sc_R6.NPC.Exp1_AAATGGACACGATAGG-1 LSEC (interferon) regenerating sc_E5/sc_R5 -3.39594328579194 1.64127030160487
sc_E2.NPC.Exp1_AGAATAGAGACACTAA LSEC (stress) embolised sc_E2/sc_R2 -2.76302826580293 0.856119535232189
sc_H3.NPC.Exp1_AAGGAGCTCGAATCCA LSEC (remodelling) healthy sc_H3 -6.47317612346895 0.751890561843517
sc_R5.NPC.Exp1_TGACGCGCAGAGATTA-1 Pericentral LSEC regenerating sc_E4/sc_R4 -3.33996164974458 3.29634275224269
sc_E7.NPC.Exp1_CAGATTGTCTTTCCAA-1 LSEC (remodelling) embolised sc_E6/sc_R6 5.41417586627715 -0.835262217258808
sc_E5.NPC.Exp1_GGGTATTCATTGAGGG-1 Pericentral LSEC embolised sc_E4/sc_R4 -3.88258707699068 2.18591322686732
sc_R5.NPC.Exp1_TTAGTCTTCTTTCGAT-1 EC non-LSEC regenerating sc_E4/sc_R4 0.0352883321356066 -5.51843939039647
sc_H1.NPC.Exp1_CCATTCGCATGGTTGT Midzonal LSEC healthy sc_H1 1.21203530404084 -1.69470978591382
sc_H3.NPC.Exp1_AGAGCTTCAAGCGCTC Pericentral LSEC healthy sc_H3 -3.11649382290132 3.01171960618556
sc_R6.NPC.Exp1_CTCATTAAGTAGGCCA-1 LSEC (high MT 2) regenerating sc_E5/sc_R5 -4.40676653560884 -2.20416925165593
sc_H1.NPC.Exp1_GAACCTAAGAAGGGTA LSEC (remodelling) healthy sc_H1 -0.599129320948195 -5.22019372198522
sc_E7.NPC.Exp1_ATTCTTGAGGGAGGCA-1 Midzonal LSEC embolised sc_E6/sc_R6 2.68160009208434 0.763103387618664
sc_H3.NPC.Exp1_TACTTGTTCACCCGAG LSEC (remodelling) healthy sc_H3 -6.16497242626436 1.91925110604823
sc_H1.EKS.Exp1_AGTGTCACATTATCTC EC non-LSEC healthy sc_H1 -0.603607656328749 -4.92161689016759
sc_R6.NPC.Exp1_TGCTTCGCAATCTCTT-1 LSEC (interferon) regenerating sc_E5/sc_R5 -1.52539956745393 -1.84896013948858
sc_E2.NPC.Exp1_CCTACACGTAAATGAC EC non-LSEC embolised sc_E2/sc_R2 -0.840336920588087 -5.17268262121618
sc_E1.NPC.Exp1_GCTTCCAGTTAGGGTG LSEC (fenestr.) embolised sc_E1/sc_R1 5.92550408664458 -0.0721136114352914
sc_R7.NPC.Exp1_GTTACGACAAGTATAG-1 EC non-LSEC regenerating sc_E6/sc_R6 0.653214870126177 -4.52780471060216
sc_R1.NPC.Exp1_CACAGTACAGACAAGC LSEC (high MT 1) regenerating sc_E1/sc_R1 -2.98668730434663 0.40109684255183
sc_H3.NPC.Exp1_AGAATAGTCGGCGCAT Periportal LSEC healthy sc_H3 4.81976830783598 -1.6216862878555
sc_H2.NPC.Exp1_CTTACCGGTAAATGAC LSEC (stress) healthy sc_H2 -0.915475489466261 -1.41109689388215
sc_E6.NPC.Exp1_CAGTGCGAGCACTAGG-1 LSEC (interferon) embolised sc_E5/sc_R5 -1.40146649059541 2.13265957620204
sc_E7.NPC.Exp1_CTACTATTCGAAACAA-1 LSEC (stress) embolised sc_E6/sc_R6 0.0462512952398546 -1.98984686348378
sc_H3.NPC.Exp1_AGAATAGAGGCACATG Periportal LSEC healthy sc_H3 3.62735664668791 -1.80060867283284
sc_E2.NPC.Exp1_CGACTTCTCTGTTGAG Midzonal LSEC embolised sc_E2/sc_R2 2.48864698234313 -1.29807584050834
sc_E2.NPC.Exp1_GATGAAATCTGGAGCC LSEC (fenestr.) embolised sc_E2/sc_R2 6.35616528812163 0.429671070838573
sc_R5.NPC.Exp1_CCTGTTGTCCTAAACG-1 Pericentral LSEC regenerating sc_E4/sc_R4 -2.88696968731172 3.07470836427272
sc_H1.NPC.Exp1_GTGCAGCAGGCTAGGT Periportal LSEC healthy sc_H1 3.8194361907553 -1.73503965947568
sc_H3.NPC.Exp1_ATTATCCGTCATGCAT Pericentral LSEC healthy sc_H3 -1.96297872242219 4.29534282472193
sc_E5.NPC.Exp1_CCGTTCATCACCGCTT-1 LSEC (interferon) embolised sc_E4/sc_R4 -0.0824234503198378 2.13843669679225
sc_R6.NPC.Exp1_TAGTGCAAGACTCTAC-1 EC non-LSEC regenerating sc_E5/sc_R5 0.17124974551909 -4.69102273199498
sc_H3.NPC.Exp1_CAACTAGGTTGGACCC LSEC (remodelling) healthy sc_H3 0.417005894811083 -1.55741638753354
sc_E2.NPC.Exp1_CACATAGGTTAGATGA Midzonal LSEC embolised sc_E2/sc_R2 4.89690935436003 0.986024043822887
sc_R1.NPC.Exp1_CTAGAGTTCTTCATGT LSEC (remodelling) regenerating sc_E1/sc_R1 -2.96112168010957 2.67752756860316
sc_E6.NPC.Exp1_CATCAAGCAACACTAC-1 LSEC (stress) embolised sc_E5/sc_R5 -0.83243358310945 0.0885997035747794
sc_R3.NPC.Exp1_CGATGGCAGTGTGGCA Periportal LSEC regenerating sc_E3/sc_R3 5.9455918056082 -2.99526891920507
sc_E7.NPC.Exp1_TAGAGTCGTATCAAGA-1 LSEC (interferon) embolised sc_E6/sc_R6 -3.21450770076997 1.89942731645167
sc_E1.NPC.Exp1_AAGCCGCTCGTGGGAA LSEC (stress) embolised sc_E1/sc_R1 -5.02738583263643 1.23656954553187
sc_E7.NPC.Exp1_AACCTTTCAGCGTATT-1 EC non-LSEC embolised sc_E6/sc_R6 0.721006391675401 -3.84799275610387
sc_H1.NPC.Exp1_ACGGGCTCATCCCATC LSEC (stress) healthy sc_H1 -0.935909869043898 -0.661159970497486
sc_R1.NPC.Exp1_CCTTCCCTCCTTGGTC LSEC (stress) regenerating sc_E1/sc_R1 -0.995641114084791 -0.560077764725086
sc_H3.NPC.Exp1_CTCATTAAGCCTATGT Periportal LSEC healthy sc_H3 4.38000070873015 -1.49061151657045
sc_E2.NPC.Exp1_GGTATTGTCATCTGCC Pericentral LSEC embolised sc_E2/sc_R2 -1.16999471363313 3.5431436517483
sc_E7.NPC.Exp1_CTGATCCGTTTCGTGA-1 EC non-LSEC embolised sc_E6/sc_R6 0.211436627538133 -3.30969605657994
sc_E6.NPC.Exp1_AGATCCATCATGAGAA-1 Midzonal LSEC embolised sc_E5/sc_R5 2.36671936336272 0.647114775443676
sc_E1.NPC.Exp1_TACTCGCGTCGGATCC Midzonal LSEC embolised sc_E1/sc_R1 4.47005140605681 0.447338245177868
sc_H1.EKS.Exp1_GTATCTTCATGTTCCC Midzonal LSEC healthy sc_H1 4.59202873531096 1.19286098268092
sc_R3.NPC.Exp1_GGGTCTGAGTTTGCGT LSEC (stress) regenerating sc_E3/sc_R3 -0.379497291414808 0.744768283630016
sc_E6.NPC.Exp1_TCTGCCACAGGTTTAC-1 LSEC (interferon) embolised sc_E5/sc_R5 -0.958742262690138 1.35893525865138
sc_E6.NPC.Exp1_TCCTAATAGTCACTCA-1 LSEC (interferon) embolised sc_E5/sc_R5 -3.45814287838228 1.27152385499537
sc_R6.NPC.Exp1_TGGTTAGTCAACCTTT-1 LSEC (interferon) regenerating sc_E5/sc_R5 -0.760691286890578 1.63913478639186
sc_H1.NPC.Exp1_GGAAAGCTCTTTAGTC Periportal LSEC healthy sc_H1 3.79841935458891 -1.70842892739713
sc_R3.NPC.Exp1_GCATGTAGTCCAACTA Midzonal LSEC regenerating sc_E3/sc_R3 0.767489967973161 1.38933958795131
sc_E6.NPC.Exp1_GGGCCATGTTATGGTC-1 EC non-LSEC embolised sc_E5/sc_R5 1.4456426483702 -5.18334708425939
sc_H1.EKS.Exp1_CACCAGGTCCTAGTGA Lymphatic EC healthy sc_H1 8.785615800054 2.46784987237513
sc_E7.NPC.Exp1_AGGTTGTAGCGGTATG-1 Periportal LSEC embolised sc_E6/sc_R6 4.64241540256255 0.0262499072796134
sc_E2.NPC.Exp1_CTAACTTCATTACGAC Midzonal LSEC embolised sc_E2/sc_R2 0.980863956839968 0.408606550956371
sc_E6.NPC.Exp1_TGATGCAGTCTGTGCG-1 LSEC (stress) embolised sc_E5/sc_R5 -0.37804532226808 0.266586444640758
sc_H3.NPC.Exp1_CGGACACGTCAACATC Midzonal LSEC healthy sc_H3 3.69013917270415 -0.515315630173084
sc_R6.NPC.Exp1_AAATGGAAGCGAATGC-1 LSEC (stress) regenerating sc_E5/sc_R5 -0.45329106029756 0.126827619338634
sc_R6.NPC.Exp1_TCCTTCTAGATACGAT-1 LSEC (interferon) regenerating sc_E5/sc_R5 -0.507720352976393 1.64282645967067
sc_R3.NPC.Exp1_CACAGTATCGCTTAGA Midzonal LSEC regenerating sc_E3/sc_R3 0.777825472981859 0.983810327315929
sc_R6.NPC.Exp1_CATGCCTGTTATCTGG-1 LSEC (interferon) regenerating sc_E5/sc_R5 -3.09100258526094 1.78858985688746
sc_E5.NPC.Exp1_CGCCATTTCGTCGACG-1 EC non-LSEC embolised sc_E4/sc_R4 -0.785230757563185 -4.7068244001621
sc_E7.NPC.Exp1_TAGTGCAGTCACCGAC-1 LSEC (high MT 1) embolised sc_E6/sc_R6 -3.23675930675752 -0.387203075622913
sc_E1.NPC.Exp1_TATTACCCAGTATCTG Midzonal LSEC embolised sc_E1/sc_R1 0.709864435822893 2.30596508767665
sc_R3.NPC.Exp1_ACGGCCACAGAAGCAC Periportal LSEC regenerating sc_E3/sc_R3 6.17546546283476 -3.09365651819646
sc_E7.NPC.Exp1_AGACAGGTCAAACCCA-1 LSEC (high MT 1) embolised sc_E6/sc_R6 -3.66623699840791 0.847321651244762
sc_H1.NPC.Exp1_CACACAAGTGCTTCTC LSEC (stress) healthy sc_H1 1.57970684591048 0.0415500619655875
sc_R6.NPC.Exp1_TAGACCACAACCAGAG-1 Periportal LSEC regenerating sc_E5/sc_R5 3.9997750503134 -0.729180731510517
sc_E7.NPC.Exp1_GATCACAGTTGTGGCC-1 Midzonal LSEC embolised sc_E6/sc_R6 1.13084941926711 1.52859630372584
sc_E7.NPC.Exp1_CCTATCGTCCTCTTTC-1 LSEC (remodelling) embolised sc_E6/sc_R6 -5.59289896663911 1.36796011712611
sc_R5.NPC.Exp1_CAACAGTTCAGAATAG-1 LSEC (stress) regenerating sc_E4/sc_R4 -1.21191275295503 0.776116512084606
sc_R6.NPC.Exp1_TGAATCGAGCCGTTGC-1 Midzonal LSEC regenerating sc_E5/sc_R5 2.55116808238738 0.694572351241711
sc_E6.NPC.Exp1_GGAAGTGCAGAGGTTG-1 Midzonal LSEC embolised sc_E5/sc_R5 3.58866369548552 -0.292894162868855
sc_H3.NPC.Exp1_CAGCATAAGTGTACGG LSEC (remodelling) healthy sc_H3 -6.63592159923799 1.1598063924557
sc_E5.NPC.Exp1_ACGGGTCAGTCTGCAT-1 EC non-LSEC embolised sc_E4/sc_R4 -1.09550440487153 -5.48582039091527
sc_R1.NPC.Exp1_GACTGCGCAAGCGATG Pericentral LSEC regenerating sc_E1/sc_R1 -0.155395628779005 1.36862315919459
sc_R6.NPC.Exp1_CGAATTGCATAGGAGC-1 LSEC (stress) regenerating sc_E5/sc_R5 -1.77477610286958 -0.85444013092458
sc_R6.NPC.Exp1_CATCGGGCATGAATAG-1 Periportal LSEC regenerating sc_E5/sc_R5 4.32376849475615 -1.63823790166318
sc_E3.NPC.Exp1_CATCGAATCTCCCTGA EC non-LSEC embolised sc_E3/sc_R3 0.373019633920122 -4.16523895475805
sc_E1.NPC.Exp1_ATCACGACAGCTGTGC LSEC (remodelling) embolised sc_E1/sc_R1 -4.64535105404146 2.17570867326319
sc_E1.NPC.Exp1_ACCGTAAGTCGCATCG LSEC (fenestr.) embolised sc_E1/sc_R1 6.11319339099639 -0.254666902756092
sc_R7.NPC.Exp1_TACTGCCGTAATGCGG-1 LSEC (high MT 2) regenerating sc_E6/sc_R6 -4.46739113506563 -1.59440783474385
sc_R3.NPC.Exp1_TACCTATGTCAATGTC EC non-LSEC regenerating sc_E3/sc_R3 -1.1394592541147 -5.47075853559911
sc_E7.NPC.Exp1_TGACAGTCAACTCGTA-1 LSEC (interferon) embolised sc_E6/sc_R6 -4.16445791897066 1.49685158517421
sc_R6.NPC.Exp1_AGTTCGACAAGTGGCA-1 LSEC (interferon) regenerating sc_E5/sc_R5 0.0928583127569444 2.05630030419886
sc_E6.NPC.Exp1_CCCTGATTCCCGTGAG-1 LSEC (remodelling) embolised sc_E5/sc_R5 -4.04296696361787 0.723632238174084
sc_H3.NPC.Exp1_GTTCGGGCAAGTTCTG Midzonal LSEC healthy sc_H3 2.84458315196745 1.48930682923854
sc_H1.NPC.Exp1_GACCAATTCGTGACAT Midzonal LSEC healthy sc_H1 2.50207829299681 1.42415609147609
sc_H1.NPC.Exp1_GACTACATCTCGCATC Midzonal LSEC healthy sc_H1 1.23404279920571 -1.31748583603441
sc_E5.NPC.Exp1_AGTCACAAGATGACAT-1 Periportal LSEC embolised sc_E4/sc_R4 4.44391333881133 -0.679707863067982
sc_R5.NPC.Exp1_AGGAGGTAGTAAACGT-1 LSEC (high MT 1) regenerating sc_E4/sc_R4 -2.13659608539827 -1.44175874504983
sc_E5.NPC.Exp1_TACCTGCCAATCACGT-1 LSEC (fenestr.) embolised sc_E4/sc_R4 4.65930902782195 0.205793402457836
sc_E7.NPC.Exp1_TGTACAGGTATTCCTT-1 Midzonal LSEC embolised sc_E6/sc_R6 3.89586317363494 0.0421236970669059
sc_H1.NPC.Exp1_CTCGTCAAGTCCGTAT Midzonal LSEC healthy sc_H1 1.36700272384398 0.356845877433422
sc_E6.NPC.Exp1_CATCAAGTCGGTGTTA-1 Midzonal LSEC embolised sc_E5/sc_R5 4.83259284320586 -0.473635949825642
sc_E1.NPC.Exp1_TGAGAGGGTCGGGTCT LSEC (fenestr.) embolised sc_E1/sc_R1 5.57024943652861 0.298787138724926
sc_R7.NPC.Exp1_TTGCATTAGTGCAGCA-1 LSEC (high MT 1) regenerating sc_E6/sc_R6 -2.7884227055002 -1.31000033456623
sc_H3.NPC.Exp1_GCTGCGATCGCGCCAA LSEC (stress) healthy sc_H3 -1.98688924488313 -0.274474241470692
sc_E5.NPC.Exp1_TAGGTTGGTCATCCCT-1 LSEC (stress) embolised sc_E4/sc_R4 -0.190651180117201 -1.50517612013757
sc_R5.NPC.Exp1_CATTGCCGTCGCGGTT-1 Pericentral LSEC regenerating sc_E4/sc_R4 -0.503351094095778 2.53589501168788
sc_E7.NPC.Exp1_TCCTCCCCATGGTACT-1 LSEC (stress) embolised sc_E6/sc_R6 -2.37499702152498 0.957418105865124
sc_E1.NPC.Exp1_GCTGGGTCATGGTCAT Midzonal LSEC embolised sc_E1/sc_R1 5.74789225879424 -0.941953041290638
sc_H1.NPC.Exp1_TGGGAAGTCTGAGTGT Pericentral LSEC healthy sc_H1 -2.78515017208345 3.7623032548672
sc_E7.NPC.Exp1_GTCAGCGTCGACCAAT-1 Periportal LSEC embolised sc_E6/sc_R6 4.58597576442473 -2.66296706411779
sc_H1.NPC.Exp1_GTACGTACACCAGATT Midzonal LSEC healthy sc_H1 2.83986151042693 1.57412924554408
sc_R5.NPC.Exp1_CTAACCCGTATGAAAC-1 Pericentral LSEC regenerating sc_E4/sc_R4 -2.10236561474092 3.23948612001002
sc_H1.NPC.Exp1_AGCGTCGAGTGACTCT EC non-LSEC healthy sc_H1 0.381630001695085 -5.1470054170841
sc_H1.NPC.Exp1_GTCTTCGAGCAACGGT LSEC (stress) healthy sc_H1 0.27201103988402 1.77359142091334
sc_H1.EKS.Exp1_TCTTCGGAGGCGATAC LSEC (stress) healthy sc_H1 0.0940335971426256 0.636822006965282
sc_E7.NPC.Exp1_CTCATTACAAATACAG-1 LSEC (stress) embolised sc_E6/sc_R6 -0.732687594263624 -1.05360851499974
sc_E7.NPC.Exp1_GAGGCCTTCGGCTGTG-1 LSEC (interferon) embolised sc_E6/sc_R6 0.328282890946794 1.95998396661341
sc_E5.NPC.Exp1_TCTCAGCCAGTCGAGA-1 Periportal LSEC embolised sc_E4/sc_R4 4.60735308948271 -1.54438070270955
sc_E1.NPC.Exp1_CACACAACATATGAGA LSEC (interferon) embolised sc_E1/sc_R1 -0.589613677828383 2.53598155763209
sc_R5.NPC.Exp1_AGACACTTCTCAGAAC-1 Midzonal LSEC regenerating sc_E4/sc_R4 1.64732459011786 0.403577707076672
sc_E7.NPC.Exp1_ATCGTCCTCCATTGCC-1 Periportal LSEC embolised sc_E6/sc_R6 4.05992519679778 -1.27408860500693
sc_R6.NPC.Exp1_TCACACCTCTCGGCTT-1 Periportal LSEC regenerating sc_E5/sc_R5 4.77679264369719 -2.80526123259008
sc_H3.NPC.Exp1_ATTGGACAGAATAGGG LSEC (remodelling) healthy sc_H3 -6.53095162090547 1.22668423440516
sc_H1.EKS.Exp1_GCACATAAGAGACTAT EC non-LSEC healthy sc_H1 -0.0297462957788222 -3.81164107534826
sc_E7.NPC.Exp1_CTCCAACCAAGTATCC-1 LSEC (high MT 2) embolised sc_E6/sc_R6 -4.45035851177461 -1.18784984264314
sc_R1.NPC.Exp1_GCTCTGTAGTGAAGTT LSEC (stress) regenerating sc_E1/sc_R1 0.275115488202501 -0.932629593347904
sc_E6.NPC.Exp1_TCTGTCGCAGCTGTGC-1 LSEC (interferon) embolised sc_E5/sc_R5 -1.52461993870027 -1.87984214041173
sc_E2.NPC.Exp1_AAGACCTCACCGAAAG Midzonal LSEC embolised sc_E2/sc_R2 2.6685492974829 1.86414875772059
sc_H3.NPC.Exp1_CTACACCGTCCAGTAT LSEC (remodelling) healthy sc_H3 -6.53572476085908 1.51052536752284
sc_H3.NPC.Exp1_CCCATACCACAGACTT Pericentral LSEC healthy sc_H3 -2.27316749271638 3.79506625917018
sc_E6.NPC.Exp1_AAGTACCGTGACAGCA-1 LSEC (interferon) embolised sc_E5/sc_R5 -1.45493805584199 2.35220494058192
sc_E1.NPC.Exp1_CTGATAGGTATCGCAT LSEC (stress) embolised sc_E1/sc_R1 -1.40751326259859 0.551530382896068
sc_R1.NPC.Exp1_GGATGTTGTTGAGTTC LSEC (stress) regenerating sc_E1/sc_R1 -1.65214979824312 0.956860683227184
sc_H3.NPC.Exp1_ACTTTCATCACTTCAT Cycling cells healthy sc_H3 -7.46609366115816 -2.63338635179937
sc_E7.NPC.Exp1_CCTATCGGTTGCACGC-1 LSEC (stress) embolised sc_E6/sc_R6 -0.683365704386305 -1.06917300138414
sc_H1.NPC.Exp1_ATGTGTGTCCGTCAAA LSEC (stress) healthy sc_H1 -1.44240439113862 1.18739046838343
sc_E2.NPC.Exp1_CTCGTCACATAGAAAC LSEC (remodelling) embolised sc_E2/sc_R2 -5.33061421093233 2.15453543450892
sc_R5.NPC.Exp1_TCGTGGGCAATTGCTG-1 Midzonal LSEC regenerating sc_E4/sc_R4 1.6683216673445 0.0528500297313956
sc_E7.NPC.Exp1_AGCGATTGTGCCCTTT-1 LSEC (remodelling) embolised sc_E6/sc_R6 -3.71701204952485 1.28065409448207
sc_E6.NPC.Exp1_GCGGAAAGTACCTTCC-1 LSEC (stress) embolised sc_E5/sc_R5 -0.273654939501356 1.07432546403468
sc_H3.NPC.Exp1_AGCTCCTTCGAACTGT Periportal LSEC healthy sc_H3 5.26317989650481 -3.60983000013768
sc_R5.NPC.Exp1_GATGACTGTGAGTTGG-1 Midzonal LSEC regenerating sc_E4/sc_R4 3.33986103358977 -0.389553107952473
sc_H3.NPC.Exp1_CATCGAACATTCGACA Pericentral LSEC healthy sc_H3 -1.63776219066865 3.9264091470486
sc_E7.NPC.Exp1_GGAGGTATCCGTGTGG-1 LSEC (interferon) embolised sc_E6/sc_R6 -2.15739596065767 2.39719452645839
sc_E3.HEP.Exp1_CTGATCCCAAGCCCAC LSEC (remodelling) embolised sc_E3/sc_R3 2.88652813258879 -4.18466744635045
sc_R5.NPC.Exp1_CTACTATTCGGTCAGC-1 Midzonal LSEC regenerating sc_E4/sc_R4 2.80865919414275 -0.614382424091694
sc_H1.EKS.Exp1_CTGCTGTAGCTAGTGG EC non-LSEC healthy sc_H1 -0.616346718638014 -3.3287521383518
sc_E2.NPC.Exp1_ACACCCTGTCATCGGC EC non-LSEC embolised sc_E2/sc_R2 -0.25845897373445 -5.54906997892797
sc_R7.NPC.Exp1_CACTTCGAGTGGTCAG-1 LSEC (high MT 2) regenerating sc_E6/sc_R6 -4.01194727596528 -2.44398174498021
sc_E6.NPC.Exp1_TGAGCATAGTATGGAT-1 LSEC (remodelling) embolised sc_E5/sc_R5 -4.98445475277193 1.54799380090297
sc_E7.NPC.Exp1_TACGTCCCACTACACA-1 LSEC (stress) embolised sc_E6/sc_R6 -1.6514540928293 -0.217306592201588
sc_R6.NPC.Exp1_TAACCAGTCATAGCAC-1 Midzonal LSEC regenerating sc_E5/sc_R5 3.84459793391936 -0.709283568596241
sc_R6.NPC.Exp1_CCTTGTGCACCGGTCA-1 LSEC (interferon) regenerating sc_E5/sc_R5 -0.28517365631349 2.16230621125758
sc_E5.NPC.Exp1_TATCCTACAAGACTGG-1 Midzonal LSEC embolised sc_E4/sc_R4 3.26271188083403 0.110228798652294
sc_R5.NPC.Exp1_CTGAGCGAGTAGTGCG-1 Pericentral LSEC regenerating sc_E4/sc_R4 -3.0389634388376 2.52301182534755
sc_H1.EKS.Exp1_ATTACTCTCCTCAACC EC non-LSEC healthy sc_H1 -1.03042400058992 -3.97957644674718
sc_E7.NPC.Exp1_CTCATGCTCAACACGT-1 LSEC (stress) embolised sc_E6/sc_R6 -0.724795224039625 -1.34969710621774
sc_R6.NPC.Exp1_TATACCTTCAAGAGGC-1 LSEC (interferon) regenerating sc_E5/sc_R5 0.607262371213365 2.20700921800196
sc_H1.EKS.Exp1_CAACCAAGTAGGACAC Pericentral LSEC healthy sc_H1 -1.53500592884309 4.22404899385035
sc_H3.NPC.Exp1_CCTATTAGTCGACTAT Pericentral LSEC healthy sc_H3 -1.97414195713289 2.40572323587001
sc_H3.NPC.Exp1_TGGCTGGAGCTGTCTA Midzonal LSEC healthy sc_H3 3.01601373973601 -0.992412515615818
sc_E6.NPC.Exp1_TGAACGTCATATGAAG-1 LSEC (interferon) embolised sc_E5/sc_R5 -2.30426490482576 2.31332435395777
sc_R6.NPC.Exp1_ACCATTTTCTACCAGA-1 Pericentral LSEC regenerating sc_E5/sc_R5 -2.91446173366792 2.32478632714808
sc_R3.NPC.Exp1_TAAGCGTGTGACGGTA LSEC (stress) regenerating sc_E3/sc_R3 0.0778300744604357 0.775676152969005
sc_E7.NPC.Exp1_TACACCCAGTTATGGA-1 Periportal LSEC embolised sc_E6/sc_R6 4.37463271442168 -0.714692928528187
sc_E5.NPC.Exp1_GGGCGTTCATCTATCT-1 Pericentral LSEC embolised sc_E4/sc_R4 -0.863781096308302 3.39156236436427
sc_H1.NPC.Exp1_GTTCTCGCAAGCGATG Midzonal LSEC healthy sc_H1 1.96128511253111 -0.0384361526721688
sc_R6.NPC.Exp1_CTGGCAGGTGGCACTC-1 EC non-LSEC regenerating sc_E5/sc_R5 0.346255717904497 -3.90844855520665
sc_E1.NPC.Exp1_ACGAGCCGTGGCCCTA Midzonal LSEC embolised sc_E1/sc_R1 0.977707682282854 2.30986656930506
sc_E5.NPC.Exp1_TCATGGAAGTTGTACC-1 Pericentral LSEC embolised sc_E4/sc_R4 -1.22627079662568 3.64126386430323
sc_H1.NPC.Exp1_CTCGAAAAGTCTCAAC Midzonal LSEC healthy sc_H1 1.81140553775542 0.311574957633617
sc_E5.NPC.Exp1_CTCAACCTCAGCCTCT-1 LSEC (high MT 1) embolised sc_E4/sc_R4 -2.6098600643564 -0.441081680988667
sc_R3.NPC.Exp1_GATGCTAGTAGGCATG Midzonal LSEC regenerating sc_E3/sc_R3 2.54323959174864 1.5576061227566
sc_H3.NPC.Exp1_GTCTTCGGTGAAGGCT LSEC (high MT 1) healthy sc_H3 -3.11105168041475 -0.149568059181568
sc_E2.NPC.Exp1_CGTAGCGAGCGTTTAC LSEC (stress) embolised sc_E2/sc_R2 -2.48016727146394 0.929349801803234
sc_R1.NPC.Exp1_CTAATGGGTATTAGCC Periportal LSEC regenerating sc_E1/sc_R1 3.90154993358367 -1.1817795938605
sc_E7.NPC.Exp1_AAAGTGACACACGGAA-1 EC non-LSEC embolised sc_E6/sc_R6 1.38363662931435 -3.89875612471044
sc_R1.NPC.Exp1_AGCGGTCTCGCATGAT EC non-LSEC regenerating sc_E1/sc_R1 -0.790619255869459 -4.99046240065038
sc_H3.NPC.Exp1_GATGAGGCAAGCGATG LSEC (remodelling) healthy sc_H3 -5.37765658077485 2.29735078599513
sc_R5.NPC.Exp1_TCTGTCGGTCTCAGAT-1 Pericentral LSEC regenerating sc_E4/sc_R4 -1.7014926689554 3.04153671052516
sc_E5.NPC.Exp1_GTCCCATAGTGCGACA-1 LSEC (remodelling) embolised sc_E4/sc_R4 -4.6907926815439 1.89532890107692
sc_E6.NPC.Exp1_GAGGCCTAGACGCAGT-1 LSEC (interferon) embolised sc_E5/sc_R5 -1.33403217968233 2.02233781602443
sc_H3.NPC.Exp1_CCATTCGCACAACGTT LSEC (remodelling) healthy sc_H3 -6.44510853466279 1.45208825852931
sc_R3.NPC.Exp1_TGGGCGTAGCTACCGC Midzonal LSEC regenerating sc_E3/sc_R3 0.96602833095305 0.973454616332653
sc_E1.NPC.Exp1_CTCGTCATCCACGCAG Periportal LSEC embolised sc_E1/sc_R1 4.11438047710173 0.324098370338085
sc_E1.NPC.Exp1_CCATGTCGTATCACCA Pericentral LSEC embolised sc_E1/sc_R1 -2.03169977840669 3.50770463731349
sc_H3.NPC.Exp1_TGAGCATTCGTGGGAA Periportal LSEC healthy sc_H3 4.77101909938567 -2.02931258890569
sc_E1.NPC.Exp1_CTAGAGTTCGGAAATA LSEC (fenestr.) embolised sc_E1/sc_R1 5.91221892657988 0.387914083266857
sc_R6.NPC.Exp1_CTCTCAGAGGGAGTGG-1 LSEC (high MT 1) regenerating sc_E5/sc_R5 -2.59107315716035 -0.951683559154865
sc_H3.NPC.Exp1_CCAATCCTCTGCGTAA LSEC (stress) healthy sc_H3 -0.582967283098768 0.22165097978175
sc_E7.NPC.Exp1_CATAAGCTCTTGGTCC-1 LSEC (interferon) embolised sc_E6/sc_R6 -3.03389418300874 1.63557233598292
sc_H1.NPC.Exp1_CGGAGCTAGGAGCGTT LSEC (high MT 1) healthy sc_H1 -3.10903704342134 0.608128688598278
sc_R3.NPC.Exp1_ACCAGTAGTAATAGCA Periportal LSEC regenerating sc_E3/sc_R3 6.39694773975127 -2.75653479311406
sc_H3.NPC.Exp1_TAGTTGGGTTCGGCAC Pericentral LSEC healthy sc_H3 -3.40011894878633 2.35975374963343
sc_R5.NPC.Exp1_TGATCTTAGCGAATGC-1 LSEC (high MT 2) regenerating sc_E4/sc_R4 -4.45600903209932 -1.97876183006704
sc_R3.NPC.Exp1_CGTTAGAAGACGCTTT Periportal LSEC regenerating sc_E3/sc_R3 5.65295493427031 -2.85995195124089
sc_H1.NPC.Exp1_CACATTTAGGAATCGC Pericentral LSEC healthy sc_H1 -2.10154593166597 4.04422416474879
sc_H1.NPC.Exp1_CGCTGGATCGTTGCCT Midzonal LSEC healthy sc_H1 2.43947982612364 0.417688510680797
sc_E5.NPC.Exp1_TCGCTTGGTGCTAGCC-1 Pericentral LSEC embolised sc_E4/sc_R4 -3.08854830440767 3.11212768342555
sc_E7.NPC.Exp1_CTACAGATCTACGGGC-1 LSEC (stress) embolised sc_E6/sc_R6 -3.46919644054658 1.58632793214381
sc_E1.NPC.Exp1_GACCAATCAGACGTAG Pericentral LSEC embolised sc_E1/sc_R1 0.458258329064775 3.47250022676051
sc_R6.NPC.Exp1_CGCAGGTAGCACGGAT-1 Pericentral LSEC regenerating sc_E5/sc_R5 -4.05383742031343 -1.18412102076947
sc_E1.NPC.Exp1_AGCGGTCAGTTATCGC Pericentral LSEC embolised sc_E1/sc_R1 -1.65442741092927 3.10923471238673
sc_R6.NPC.Exp1_GGGCTACGTCGAGTGA-1 Pericentral LSEC regenerating sc_E5/sc_R5 -1.2659810799051 2.94936074998439
sc_E1.NPC.Exp1_ACCAGTAGTCAAGCGA Pericentral LSEC embolised sc_E1/sc_R1 -1.55334198650606 2.43939127709925
sc_E7.NPC.Exp1_GTGGAGAGTCTCGCGA-1 Midzonal LSEC embolised sc_E6/sc_R6 3.29016589942687 1.5699798085934
sc_R1.NPC.Exp1_GTCATTTAGTGGGATC Pericentral LSEC regenerating sc_E1/sc_R1 -2.23361599621065 4.20069207933009
sc_H2.NPC.Exp1_TATTACCTCTGTCCGT EC non-LSEC healthy sc_H2 -1.33202827152498 -5.36519203398168
sc_E5.NPC.Exp1_CCACACTTCCACACCT-1 LSEC (interferon) embolised sc_E4/sc_R4 -2.00452006038911 2.2616437890774
sc_R6.NPC.Exp1_AACCACATCGTTGTGA-1 Pericentral LSEC regenerating sc_E5/sc_R5 -1.99266874965913 3.02156772401393
sc_R5.NPC.Exp1_GTAGAGGCATGACGTT-1 Pericentral LSEC regenerating sc_E4/sc_R4 -1.95174086269624 3.3826416948086
sc_H2.NPC.Exp1_AGCTCTCAGACCTAGG Lymphatic EC healthy sc_H2 6.24879443469756 -0.71598968717992
sc_E7.NPC.Exp1_CTTTCGGGTGGTTTAC-1 LSEC (remodelling) embolised sc_E6/sc_R6 -5.14019787487276 1.14352931764186
sc_E1.NPC.Exp1_CCTTCCCCAGACAAGC Periportal LSEC embolised sc_E1/sc_R1 5.6838525516104 -1.89770636770665
sc_H1.NPC.Exp1_CCACCTACACGCCAGT LSEC (remodelling) healthy sc_H1 -5.31387055095918 1.78805174615443
sc_E5.NPC.Exp1_TACCCACAGTAATACG-1 Pericentral LSEC embolised sc_E4/sc_R4 -2.66379487690217 3.17008724000514
sc_E1.NPC.Exp1_GCGCGATAGCACGCCT EC non-LSEC embolised sc_E1/sc_R1 -0.672131659357619 -5.54728660795629
sc_E7.NPC.Exp1_CCTAACCCACAGCTTA-1 LSEC (remodelling) embolised sc_E6/sc_R6 -5.39453947719819 1.33753909852565
sc_E2.NPC.Exp1_CTCGTACTCAACGCTA LSEC (high MT 1) embolised sc_E2/sc_R2 -3.16387856182344 0.706823132300976
sc_R5.NPC.Exp1_CTCGAGGGTTTGCAGT-1 Midzonal LSEC regenerating sc_E4/sc_R4 2.66505849185698 -0.474550285076496
sc_E5.NPC.Exp1_ACGATGTTCCGTTTCG-1 EC non-LSEC embolised sc_E4/sc_R4 -0.386212469904494 -5.38010368559301
sc_E6.NPC.Exp1_AAAGTCCGTTGCCGCA-1 LSEC (interferon) embolised sc_E5/sc_R5 -2.10494935688264 1.0858170011288
sc_E1.NPC.Exp1_CTGTTTAAGGGATGGG Periportal LSEC embolised sc_E1/sc_R1 5.11995303455107 -3.71739111158788
sc_E7.NPC.Exp1_GTGAGTTCATTGCCTC-1 LSEC (interferon) embolised sc_E6/sc_R6 -2.23995888408906 2.12241663720668
sc_E7.NPC.Exp1_GATGCTAGTGTTTCTT-1 Pericentral LSEC embolised sc_E6/sc_R6 1.556777088077 2.63487281587184
sc_H1.NPC.Exp1_GGCCGATTCTGAAAGA LSEC (stress) healthy sc_H1 -0.403580905764174 -0.244894363617298
sc_E6.NPC.Exp1_GCCAGCAAGATGTAGT-1 EC non-LSEC embolised sc_E5/sc_R5 2.1964063626837 -4.50387916777074
sc_E1.NPC.Exp1_AACCGCGCAAGCCCAC LSEC (stress) embolised sc_E1/sc_R1 -2.11239278492219 1.05745496537745
sc_R1.NPC.Exp1_GGTATTGAGTGGACGT LSEC (high MT 2) regenerating sc_E1/sc_R1 -4.08211624798067 -2.00935063574254
sc_E6.NPC.Exp1_GGACGTCTCGCTACAA-1 LSEC (stress) embolised sc_E5/sc_R5 -0.780598284571242 -0.389747001861927
sc_E7.NPC.Exp1_GTTACGAGTCTAACTG-1 LSEC (high MT 1) embolised sc_E6/sc_R6 -2.75456631359346 -0.895406641697285
sc_H2.NPC.Exp1_TCTCATACACGAAACG Pericentral LSEC healthy sc_H2 -2.15990460094697 2.86781492021144
sc_E1.NPC.Exp1_ATAACGCCAAATCCGT Pericentral LSEC embolised sc_E1/sc_R1 0.628093002469469 2.72020544793666
sc_H3.NPC.Exp1_CTAGAGTCACAGACAG Pericentral LSEC healthy sc_H3 -3.1671315449167 2.37531151559413
sc_E7.NPC.Exp1_CCGGTGAGTGCTATTG-1 LSEC (interferon) embolised sc_E6/sc_R6 -1.66369807895906 -0.451917686199543
sc_H1.NPC.Exp1_ACTGCTCCAGTTCATG Midzonal LSEC healthy sc_H1 2.44315862479918 0.0711175420528678
sc_E1.NPC.Exp1_AAAGCAAGTCTTGATG Pericentral LSEC embolised sc_E1/sc_R1 0.0780278426718004 2.62997307565272
sc_E3.NPC.Exp1_CGATCGGTCCGCATCT Periportal LSEC embolised sc_E3/sc_R3 5.39921653095 1.65138211038173
sc_H3.NPC.Exp1_CCACGGATCTTGGGTA LSEC (stress) healthy sc_H3 -0.876440169184279 -1.40664387557447
sc_R6.NPC.Exp1_GAGTTACAGCAATTCC-1 Periportal LSEC regenerating sc_E5/sc_R5 4.11956703487151 -1.84848544809758
sc_E1.NPC.Exp1_GACGTTACAGCCACCA EC non-LSEC embolised sc_E1/sc_R1 -0.723428847162794 -5.61134443495214
sc_H3.NPC.Exp1_TAGACCACAGGTCGTC LSEC (remodelling) healthy sc_H3 -5.85234892544038 2.25674023416102
sc_R5.NPC.Exp1_TCAATCTCATAGGTAA-1 EC non-LSEC regenerating sc_E4/sc_R4 0.524799166352678 -5.14679227087438
sc_H1.EKS.Exp1_AGATCTGTCTGATACG Midzonal LSEC healthy sc_H1 1.97156101289504 -0.493535675739643
sc_R3.NPC.Exp1_CGCGGTACAGACAAGC LSEC (interferon) regenerating sc_E3/sc_R3 -1.28817832645662 1.13374485757411
sc_E5.NPC.Exp1_GTGTTCCAGTTAACAG-1 LSEC (fenestr.) embolised sc_E4/sc_R4 5.03035175624602 0.0569381931072501
sc_R7.NPC.Exp1_TAAGCACTCCCTTGGT-1 EC non-LSEC regenerating sc_E6/sc_R6 1.74037357989066 -4.17621216986119
sc_E1.NPC.Exp1_GCAATCATCTCGAGTA Midzonal LSEC embolised sc_E1/sc_R1 5.41868007007353 -1.35126750979364
sc_R2.NPC.Exp1_TTCTCAACACAGATTC Periportal LSEC regenerating sc_E2/sc_R2 4.22742235484831 -1.83629605982244
sc_H1.EKS.Exp1_GTCTCGTAGGCAATTA LSEC (stress) healthy sc_H1 0.498088000447679 3.18910732057154
sc_E6.NPC.Exp1_AAACCCATCATTGTGG-1 Periportal LSEC embolised sc_E5/sc_R5 3.21133947196715 0.201707623267773
sc_E7.NPC.Exp1_TGTAACGGTCGTACAT-1 Periportal LSEC embolised sc_E6/sc_R6 4.63707673373931 -0.993473388885853
sc_H2.NPC.Exp1_CTCGGGAAGTCCGTAT Pericentral LSEC healthy sc_H2 -2.40437710460908 3.12193240907252
sc_R5.NPC.Exp1_TTTAGTCAGACTAGAT-1 Midzonal LSEC regenerating sc_E4/sc_R4 2.33046948734038 -0.250568248962757
sc_H3.NPC.Exp1_TCAGATGCATTCTCAT EC non-LSEC healthy sc_H3 0.0237814170431383 -4.61768136236608
sc_H3.NPC.Exp1_CTAACTTAGGGTGTGT LSEC (stress) healthy sc_H3 0.239149449498583 0.459156654143932
sc_H3.NPC.Exp1_TAGAGCTGTTCCTCCA LSEC (stress) healthy sc_H3 -1.56178987201936 2.39148821618617
sc_E1.NPC.Exp1_AGCTCTCCACATTCGA Midzonal LSEC embolised sc_E1/sc_R1 3.02257978740447 1.88829364564479
sc_R5.NPC.Exp1_GTTATGGGTCTACGTA-1 Pericentral LSEC regenerating sc_E4/sc_R4 -1.04007470783479 2.98874988343776
sc_E6.NPC.Exp1_TTCACGCGTTCGAACT-1 LSEC (interferon) embolised sc_E5/sc_R5 -0.679449440805983 1.97447933938563
sc_E2.NPC.Exp1_CATTATCTCACAACGT Cycling cells embolised sc_E2/sc_R2 -7.68898260769136 -2.45033607695043
sc_E6.NPC.Exp1_TCTTCCTAGGCACGAT-1 LSEC (interferon) embolised sc_E5/sc_R5 -0.991057278482985 2.00721182611048
sc_E1.NPC.Exp1_CTGTTTATCTGCTGTC Midzonal LSEC embolised sc_E1/sc_R1 2.49767231765502 2.09187330987513
sc_H3.NPC.Exp1_GCGAGAACAGCTATTG LSEC (high MT 1) healthy sc_H3 -3.55858385738618 0.83358135011256
sc_E7.NPC.Exp1_ATTCGTTCATCCGTGG-1 Periportal LSEC embolised sc_E6/sc_R6 4.15755116763823 -0.893859007095692
sc_E7.NPC.Exp1_AGGGTGACACACAGAG-1 LSEC (remodelling) embolised sc_E6/sc_R6 -5.32228005108125 1.41307916429103
sc_R3.NPC.Exp1_TGGTTAGAGAAGGGTA Periportal LSEC regenerating sc_E3/sc_R3 6.03590857806914 -2.7042484066242
sc_E5.NPC.Exp1_ACTGATGTCGGCTTCT-1 LSEC (stress) embolised sc_E4/sc_R4 -1.77827084240205 -0.0547945282214852
sc_E2.NPC.Exp1_CTTTGCGCAAGCTGTT Periportal LSEC embolised sc_E2/sc_R2 4.45129549327605 -1.58336857769429
sc_E7.NPC.Exp1_TGTAGACAGCCTCCAG-1 LSEC (remodelling) embolised sc_E6/sc_R6 -5.18946278270967 1.26765813615382
sc_H1.NPC.Exp1_GATCAGTTCCAAACTG LSEC (stress) healthy sc_H1 -0.948874832956862 0.026920340324047
sc_H3.NPC.Exp1_AAGACCTGTACGCACC LSEC (stress) healthy sc_H3 -2.37444508251436 0.542440078521374
sc_E7.NPC.Exp1_CAACAACCAGCCTATA-1 Periportal LSEC embolised sc_E6/sc_R6 4.2203572970938 0.28225626733363
sc_R7.NPC.Exp1_TTGCTGCGTTGCCTAA-1 EC non-LSEC regenerating sc_E6/sc_R6 -1.23954165157564 -3.24822650167882
sc_E7.NPC.Exp1_GCAGCCAAGCACCGAA-1 Periportal LSEC embolised sc_E6/sc_R6 4.38491236987822 -0.306149162983296
sc_H1.NPC.Exp1_TGGTTCCTCCACGCAG EC non-LSEC healthy sc_H1 1.15252364996188 -3.85673032019078
sc_E1.NPC.Exp1_AGTGGGACAACAACCT Midzonal LSEC embolised sc_E1/sc_R1 3.45101320567839 1.55333342340052
sc_H1.NPC.Exp1_TTGGAACTCGCGTAGC Pericentral LSEC healthy sc_H1 -0.884984137384962 2.29599585321009
sc_R5.NPC.Exp1_GTCGTAATCCTCTAGC-1 LSEC (stress) regenerating sc_E4/sc_R4 -2.04051315960176 0.119784496093395
sc_H2.NPC.Exp1_TCGGGACGTCTTGCGG Midzonal LSEC healthy sc_H2 0.225592134625841 2.38259424951136
sc_R5.NPC.Exp1_GCCGATGGTACCCGAC-1 EC non-LSEC regenerating sc_E4/sc_R4 -2.37627899822481 -1.73882857773244
sc_E7.NPC.Exp1_TTCACCGCAATAGTGA-1 Midzonal LSEC embolised sc_E6/sc_R6 3.31204664531462 0.0822499015575675
sc_R6.NPC.Exp1_TCATGTTCAATAACGA-1 LSEC (high MT 2) regenerating sc_E5/sc_R5 -4.71807968792207 -1.33774143520534
sc_E5.NPC.Exp1_CTCTCGATCATGGGAG-1 LSEC (fenestr.) embolised sc_E4/sc_R4 2.73246490779631 0.114328525329235
sc_R5.NPC.Exp1_TGTCAGAAGCGATGCA-1 LSEC (stress) regenerating sc_E4/sc_R4 -0.217443944780897 1.21229805734217
sc_E7.NPC.Exp1_TGGTAGTCATCGAGCC-1 LSEC (stress) embolised sc_E6/sc_R6 -0.507829071848463 -1.8462492010349
sc_E6.NPC.Exp1_CAAGACTCAGAGGCAT-1 Pericentral LSEC embolised sc_E5/sc_R5 -2.30871379551179 3.47621860292018
sc_H3.NPC.Exp1_GGACAAGGTTCCACAA Periportal LSEC healthy sc_H3 3.81841289821379 -1.82435939524114
sc_R5.NPC.Exp1_CATTCCGAGGACAGCT-1 Midzonal LSEC regenerating sc_E4/sc_R4 2.04318785491698 0.0707607486492423
sc_E5.NPC.Exp1_ATGGAGGAGGGTGAAA-1 Cycling cells embolised sc_E4/sc_R4 -7.47817957576997 -2.67231056902349
sc_E1.NPC.Exp1_CAGAGAGCAGGCAGTA LSEC (remodelling) embolised sc_E1/sc_R1 -4.81929791149385 1.96734251763881
sc_R1.NPC.Exp1_TACTCATAGTCCGTAT LSEC (stress) regenerating sc_E1/sc_R1 -1.74992072757966 -0.0403052351230355
sc_E3.NPC.Exp1_GGACATTAGATGTAAC EC non-LSEC embolised sc_E3/sc_R3 0.0361996871542223 -4.90970120642125
sc_E7.NPC.Exp1_CTGGACGAGAGTGACC-1 Pericentral LSEC embolised sc_E6/sc_R6 -2.45725190815217 3.02264251496852
sc_H1.NPC.Exp1_GGAGCAATCACGACTA Midzonal LSEC healthy sc_H1 2.76891660514586 0.713585875297192
sc_E6.NPC.Exp1_GTTGAACTCTCCATAT-1 LSEC (interferon) embolised sc_E5/sc_R5 -1.77266037639863 2.8979553201443
sc_H3.NPC.Exp1_TCCACACTCAGGTAAA Pericentral LSEC healthy sc_H3 -0.564525248377394 2.61065282609523
sc_E5.NPC.Exp1_CCTCAACTCAGGGATG-1 LSEC (high MT 1) embolised sc_E4/sc_R4 -3.30975353893526 0.392213962340954
sc_E5.NPC.Exp1_GCACTAAGTCGGAACA-1 Periportal LSEC embolised sc_E4/sc_R4 4.35631882968657 -0.551507212852833
sc_H3.NPC.Exp1_CGGGTCACACGGTTTA LSEC (stress) healthy sc_H3 0.128722427518297 -1.23536839771807
sc_E2.NPC.Exp1_CTCATTACACTGTTAG Midzonal LSEC embolised sc_E2/sc_R2 1.90031325641387 0.0629273870235709
sc_E5.NPC.Exp1_TGATTTCGTTATGGTC-1 Pericentral LSEC embolised sc_E4/sc_R4 -3.64972126659639 1.59468402650416
sc_R1.NPC.Exp1_GTGCATACATTCTTAC Pericentral LSEC regenerating sc_E1/sc_R1 -2.25449860271699 3.44214572694361
sc_E2.NPC.Exp1_CTCTACGAGAACAATC Periportal LSEC embolised sc_E2/sc_R2 4.96608507457488 -3.58717570517003
sc_E2.NPC.Exp1_CAGAGAGAGGACAGCT Midzonal LSEC embolised sc_E2/sc_R2 3.03037380996459 1.73379983689845
sc_H3.NPC.Exp1_ACACCCTAGCGAAGGG Pericentral LSEC healthy sc_H3 -2.61570894893892 1.98573627259791
sc_E2.NPC.Exp1_AAAGATGCAGCGTCCA Periportal LSEC embolised sc_E2/sc_R2 4.11304485622161 -1.38496109161317
sc_H1.EKS.Exp1_GCTCCTACACGGATAG LSEC (remodelling) healthy sc_H1 -4.77504503902681 1.92458119180262
sc_R6.NPC.Exp1_GTGACGCCACGACAGA-1 LSEC (interferon) regenerating sc_E5/sc_R5 -1.691768051951 0.616010568404797
sc_E3.NPC.Exp1_CACATTTCATCTCGCT EC non-LSEC embolised sc_E3/sc_R3 0.517569420964647 -5.59302101347387
sc_H2.NPC.Exp1_CATTCGCAGGGATCTG Periportal LSEC healthy sc_H2 3.43964874568694 -1.66996068570554
sc_H1.NPC.Exp1_GTCACGGCAGCTCCGA LSEC (remodelling) healthy sc_H1 -6.18080961879976 1.16179241921962
sc_E5.NPC.Exp1_CTCCCAAGTAACGGTG-1 Midzonal LSEC embolised sc_E4/sc_R4 2.01021915498488 -0.456436671947834
sc_E2.NPC.Exp1_TATCTCAAGAATAGGG Pericentral LSEC embolised sc_E2/sc_R2 -1.31336224254854 3.78583802964747
sc_H3.NPC.Exp1_TCACAAGTCCTTTCTC LSEC (stress) healthy sc_H3 -0.39360940632112 2.06599631097377
sc_R3.NPC.Exp1_TGTTCCGTCACGGTTA Cycling cells regenerating sc_E3/sc_R3 -7.76582110103853 -2.53116939279973
sc_E3.NPC.Exp1_GATCGCGAGCTAGTTC LSEC (remodelling) embolised sc_E3/sc_R3 0.139883874089647 -4.36296115133703
sc_R5.NPC.Exp1_TTGAACGTCACCTCTG-1 LSEC (stress) regenerating sc_E4/sc_R4 -1.68881833729036 0.197763107085827
sc_E6.NPC.Exp1_CCTTTGGGTGACGTCC-1 Midzonal LSEC embolised sc_E5/sc_R5 0.266227481992174 1.96848525788844
sc_R5.NPC.Exp1_GTGGCGTTCATAAGGA-1 Pericentral LSEC regenerating sc_E4/sc_R4 -2.21105873760469 3.63602580812037
sc_E2.NPC.Exp1_ATCCGAAGTCATCGGC Lymphatic EC embolised sc_E2/sc_R2 6.66797911945098 -1.02268832240045
sc_E7.NPC.Exp1_ATGACCAAGCTTAAGA-1 LSEC (interferon) embolised sc_E6/sc_R6 -2.7945319431711 1.94180121209681
sc_E7.NPC.Exp1_TGGGCTGGTACCCGCA-1 Periportal LSEC embolised sc_E6/sc_R6 4.23890554729216 0.79942812707484
sc_E5.NPC.Exp1_TTGCGTCCATCCGAAT-1 Periportal LSEC embolised sc_E4/sc_R4 3.87221300426238 -0.106762149071095
sc_H1.EKS.Exp1_ATTATCCCATAGGATA LSEC (stress) healthy sc_H1 0.0869723540853746 1.32175268914759
sc_H2.NPC.Exp1_GATTCAGTCCACGTTC Pericentral LSEC healthy sc_H2 -2.62420857128389 4.10524978425563
sc_H3.NPC.Exp1_GGCGTGTCAACAACCT LSEC (stress) healthy sc_H3 -2.21564757999666 1.03127279069484
sc_E1.NPC.Exp1_AGTGAGGGTCCTAGCG LSEC (fenestr.) embolised sc_E1/sc_R1 6.20922839465849 0.505731485152843
sc_H1.EKS.Exp1_ATCATGGTCGTTTATC Pericentral LSEC healthy sc_H1 -3.87959349331148 2.19969644334376
sc_E2.NPC.Exp1_CACACCTGTCGCGAAA LSEC (stress) embolised sc_E2/sc_R2 -2.45232570347078 0.384834549689892
sc_R5.NPC.Exp1_TGTGTGATCAGCCCAG-1 Midzonal LSEC regenerating sc_E4/sc_R4 0.452484069497515 1.46516408708155
sc_E7.NPC.Exp1_CTTACCGTCAGTGTTG-1 LSEC (stress) embolised sc_E6/sc_R6 0.174864648015428 -1.48701957676351
sc_E7.NPC.Exp1_TGATGGTAGCCGTAAG-1 LSEC (stress) embolised sc_E6/sc_R6 -2.95960152324922 1.11111368920863
sc_R6.NPC.Exp1_GCGTGCAGTTCGAAGG-1 LSEC (high MT 1) regenerating sc_E5/sc_R5 -3.51131642040498 -0.0404761812442513
sc_H1.EKS.Exp1_AGATCTGTCTTTAGTC Periportal LSEC healthy sc_H1 5.89336716953032 -3.20988426420629
sc_R5.NPC.Exp1_TCAAGACGTCTAATCG-1 Periportal LSEC regenerating sc_E4/sc_R4 3.66777169528716 -1.08873591635167
sc_E3.NPC.Exp1_TAGTGGTAGGCTAGGT EC non-LSEC embolised sc_E3/sc_R3 -1.18017852482088 -5.26660976622045
sc_H3.NPC.Exp1_ACTATCTTCAGCCTAA Periportal LSEC healthy sc_H3 5.12716162029021 -1.71317756984174
sc_H3.NPC.Exp1_GTCATTTCAAGTACCT Pericentral LSEC healthy sc_H3 -2.24059379276521 3.11956300523341
sc_H2.NPC.Exp1_CCGTACTGTGTTCTTT Midzonal LSEC healthy sc_H2 2.97466099086516 -1.36612338635862
sc_E6.NPC.Exp1_GGGACCTAGATACGAT-1 Midzonal LSEC embolised sc_E5/sc_R5 0.456760404736925 0.489555976653698
sc_H3.NPC.Exp1_ATAACGCTCACCCGAG Pericentral LSEC healthy sc_H3 -2.41523826298006 3.63377179887355
sc_E6.NPC.Exp1_CGAAGTTTCAAGAAAC-1 LSEC (interferon) embolised sc_E5/sc_R5 -1.342891098826 2.55141725328028
sc_E7.NPC.Exp1_TCATGCCCAGCAAGAC-1 LSEC (stress) embolised sc_E6/sc_R6 -1.32539761242158 1.2146433809048
sc_H1.NPC.Exp1_TCCACACAGAAGAAGC Pericentral LSEC healthy sc_H1 -2.07452976879365 4.13825597550929
sc_H1.NPC.Exp1_GTGCAGCGTGTATGGG LSEC (stress) healthy sc_H1 -0.55905687984712 -1.42887304041326
sc_H1.NPC.Exp1_GCAATCAGTAAGAGAG Midzonal LSEC healthy sc_H1 2.19499134841673 1.65292992379725
sc_R5.NPC.Exp1_CAGCAATGTATACGGG-1 LSEC (high MT 1) regenerating sc_E4/sc_R4 -2.6489316242624 1.7239150026089
sc_R5.NPC.Exp1_GCCCGAAGTGTGTTTG-1 Midzonal LSEC regenerating sc_E4/sc_R4 1.93928384605162 0.200714490676525
sc_R1.NPC.Exp1_CCTACCACATCCGGGT LSEC (stress) regenerating sc_E1/sc_R1 -1.55687987980134 -1.87082509014547
sc_E5.NPC.Exp1_TCGGGTGGTGAGCTCC-1 Periportal LSEC embolised sc_E4/sc_R4 4.60334265056365 -0.33987245771825
sc_H1.NPC.Exp1_TCCACACTCTTGTCAT LSEC (remodelling) healthy sc_H1 -6.74026930507905 1.06493892457545
sc_E5.NPC.Exp1_CATCCGTGTACCGGAA-1 Midzonal LSEC embolised sc_E4/sc_R4 1.23163217130416 0.47096349980891
sc_E5.NPC.Exp1_TATCGCCCAACACAGG-1 Midzonal LSEC embolised sc_E4/sc_R4 2.30077183070891 2.12212648179591
sc_E7.NPC.Exp1_TCTAACTTCTTGTGCC-1 EC non-LSEC embolised sc_E6/sc_R6 0.720998285443712 -5.43105850431859
sc_H3.NPC.Exp1_CTACCCAAGGGAGTAA LSEC (stress) healthy sc_H3 -2.12503421482332 0.663676045203808
sc_E7.NPC.Exp1_ACAGCCGTCTTCTAAC-1 LSEC (high MT 1) embolised sc_E6/sc_R6 -2.51081955608613 -0.541749515270588
sc_H3.NPC.Exp1_GTCCTCAAGGCCCTCA Midzonal LSEC healthy sc_H3 2.79075860801451 -1.3701964474076
sc_R6.NPC.Exp1_TCCTCGACATGTAACC-1 EC non-LSEC regenerating sc_E5/sc_R5 -2.54654395756013 -0.189955093597767
sc_E7.HEP.Exp1_CTGGACGCAGCGTTGC-1 LSEC (interferon) embolised sc_E6/sc_R6 -2.43545782741792 1.79087652947963
sc_E5.NPC.Exp1_TATCTTGTCTGGCTGG-1 Pericentral LSEC embolised sc_E4/sc_R4 -2.32252729114778 2.06461252954066
sc_H1.NPC.Exp1_ACGCCGAAGGTGCTAG Midzonal LSEC healthy sc_H1 2.34246277633421 1.17204251077235
sc_E5.NPC.Exp1_GTAGAAAGTTCTTGTT-1 LSEC (remodelling) embolised sc_E4/sc_R4 -5.08317721065767 2.39604749467433
sc_E2.NPC.Exp1_TCACGAAAGAACTGTA Midzonal LSEC embolised sc_E2/sc_R2 3.68527376476042 -1.50937736842572
sc_E6.NPC.Exp1_CACACAATCTCATTTG-1 Midzonal LSEC embolised sc_E5/sc_R5 4.4277752620291 0.480194828773144
sc_H1.EKS.Exp1_GCAGTTATCTGCGACG Periportal LSEC healthy sc_H1 3.35264670673125 -1.4490656188482
sc_R6.NPC.Exp1_TACAACGTCGGAGATG-1 LSEC (interferon) regenerating sc_E5/sc_R5 -1.80354392704256 2.44068732049525
sc_H3.NPC.Exp1_TACCTATGTCAAAGCG Pericentral LSEC healthy sc_H3 -0.156764270632338 3.32461347367823
sc_E7.NPC.Exp1_TTCCTTCTCAATCGGT-1 LSEC (stress) embolised sc_E6/sc_R6 0.192867634923387 -2.18014583799779
sc_R6.NPC.Exp1_CTGTGAATCAAGTTGC-1 Pericentral LSEC regenerating sc_E5/sc_R5 -2.1097949760843 2.39895858552516
sc_E1.NPC.Exp1_TACAGTGCAAATACAG Pericentral LSEC embolised sc_E1/sc_R1 0.541327534348894 3.09696044709742
sc_E6.NPC.Exp1_ACCTGAAAGATCGCCC-1 Periportal LSEC embolised sc_E5/sc_R5 5.67721450153105 -2.64719495985448
sc_R7.NPC.Exp1_CACGTTCAGGTTGCCC-1 Pericentral LSEC regenerating sc_E6/sc_R6 -2.58799970325715 2.05668940331996
sc_E7.NPC.Exp1_GAACACTTCTAGTCAG-1 LSEC (remodelling) embolised sc_E6/sc_R6 -5.30654061016328 1.56098332192958
sc_H1.NPC.Exp1_GATCGTATCTTTACGT LSEC (stress) healthy sc_H1 -0.700129987566542 0.346032045150402
sc_E6.NPC.Exp1_CAGCACGAGATGCCGA-1 LSEC (interferon) embolised sc_E5/sc_R5 -1.08575332340486 1.37575068261683
sc_H3.NPC.Exp1_TGACTTTGTCTCAACA Midzonal LSEC healthy sc_H3 3.14210176292174 -1.43273595783651
sc_R6.NPC.Exp1_GGAATGGGTATTTCGG-1 LSEC (high MT 2) regenerating sc_E5/sc_R5 -3.9648929851938 -2.37225160810888
sc_E1.NPC.Exp1_CTCGGGAAGTGTTAGA Midzonal LSEC embolised sc_E1/sc_R1 4.02673947635405 0.15003003861964
sc_R1.NPC.Exp1_CGCTATCGTATAATGG EC non-LSEC regenerating sc_E1/sc_R1 0.622508404881883 -2.11328408930242
sc_H3.NPC.Exp1_CTACACCTCAACACGT Pericentral LSEC healthy sc_H3 -1.8230620640207 4.33164586808741
sc_E7.NPC.Exp1_ATGAGTCGTGTCTTGA-1 LSEC (stress) embolised sc_E6/sc_R6 0.391459761292864 -1.98200003120839
sc_R5.NPC.Exp1_TTCTCTCTCGACGACC-1 Midzonal LSEC regenerating sc_E4/sc_R4 1.53615394058936 0.111513040328625
sc_R5.NPC.Exp1_AGAGAGCTCTTACTGT-1 LSEC (stress) regenerating sc_E4/sc_R4 -0.391639949648451 1.5232085206753
sc_H3.NPC.Exp1_TGCTGCTAGCAGCGTA LSEC (high MT 1) healthy sc_H3 -3.45345652279146 0.221090100074413
sc_R1.NPC.Exp1_CGCGTTTCACCACGTG Midzonal LSEC regenerating sc_E1/sc_R1 0.714772222669054 -1.94755534145772
sc_E5.NPC.Exp1_ATGAAAGAGTTTAGGA-1 Pericentral LSEC embolised sc_E4/sc_R4 -4.1437317150522 0.367040179038647
sc_E2.NPC.Exp1_GAAACTCCACTAAGTC EC non-LSEC embolised sc_E2/sc_R2 -1.24109733280427 -4.57428989622533
sc_R6.NPC.Exp1_CCTCTCCCAAATGGAT-1 Lymphatic EC regenerating sc_E5/sc_R5 8.33500563922637 3.00531568315089
sc_E5.NPC.Exp1_CCTTGTGAGTTTCGAC-1 Cycling cells embolised sc_E4/sc_R4 -3.344839693873 3.1726078012234
sc_H3.NPC.Exp1_ACTGCTCCAATAGCGG Cycling cells healthy sc_H3 -7.63522017177827 -2.51659844133794
sc_H3.NPC.Exp1_TACGGGCCAAACAACA LSEC (remodelling) healthy sc_H3 -5.53979313549287 1.86933078553736
sc_E2.NPC.Exp1_CTAGTGACATGAACCT Periportal LSEC embolised sc_E2/sc_R2 5.35415637317412 -3.28570256445348
sc_R5.NPC.Exp1_AACCAACCAGAACATA-1 LSEC (interferon) regenerating sc_E4/sc_R4 -2.96226227459199 1.41392268922389
sc_H1.NPC.Exp1_TTGACTTGTCATATCG LSEC (remodelling) healthy sc_H1 -6.79134047207124 1.19906201150477
sc_E7.NPC.Exp1_AGCCACGGTCTACTGA-1 EC non-LSEC embolised sc_E6/sc_R6 1.43789499822371 -4.65044508192479
sc_R6.NPC.Exp1_CCGTGAGCAGACAAAT-1 EC non-LSEC regenerating sc_E5/sc_R5 0.829948185117174 -5.00618443701207
sc_H3.NPC.Exp1_CGTGAGCGTGCAACGA LSEC (remodelling) healthy sc_H3 -5.04800141033418 2.39316572930873
sc_E6.NPC.Exp1_CGTGATAGTAGGACCA-1 LSEC (interferon) embolised sc_E5/sc_R5 -2.3938423412729 2.2319385030514
sc_R1.NPC.Exp1_TACTTGTAGCAGGCTA Midzonal LSEC regenerating sc_E1/sc_R1 1.12392268899195 2.33270849969447
sc_R5.NPC.Exp1_CTGGCAGGTTAAACAG-1 Periportal LSEC regenerating sc_E4/sc_R4 4.43756592097991 -2.27656779501378
sc_E6.NPC.Exp1_ATCGGATCAACGTTAC-1 Midzonal LSEC embolised sc_E5/sc_R5 3.30951011005156 0.472379586959484
sc_E6.NPC.Exp1_AGCGTATTCGTACCTC-1 EC non-LSEC embolised sc_E5/sc_R5 -0.580675722925734 -5.89299259397924
sc_E7.NPC.Exp1_GGCGTCAAGGGTAGCT-1 LSEC (high MT 1) embolised sc_E6/sc_R6 -2.92364609417207 -0.17794893000066
sc_H1.NPC.Exp1_TAGGCATTCATTATCC LSEC (stress) healthy sc_H1 -1.91752898868806 -1.15161914441526
sc_E7.NPC.Exp1_AAGCATCCATCAGCGC-1 LSEC (stress) embolised sc_E6/sc_R6 -1.76102149662263 0.0793169954067496
sc_H3.NPC.Exp1_GTCATTTGTAACGCGA EC non-LSEC healthy sc_H3 -1.32761681255586 -4.13305316183507
sc_H1.NPC.Exp1_GACAGAGGTGCCTGGT LSEC (stress) healthy sc_H1 -2.64322269138582 1.10889329698146
sc_R5.NPC.Exp1_CGTAGTAGTAGGAAAG-1 Pericentral LSEC regenerating sc_E4/sc_R4 -3.05694353756196 3.74796237733424
sc_E3.NPC.Exp1_TACTTGTGTTCGAATC Pericentral LSEC embolised sc_E3/sc_R3 -1.62163818058259 1.10965122964442
sc_R5.NPC.Exp1_GATAGAACAACAAGAT-1 Midzonal LSEC regenerating sc_E4/sc_R4 1.30845815046989 1.24686684396327
sc_H1.NPC.Exp1_CGGCTAGAGACACGAC EC non-LSEC healthy sc_H1 -0.667754294245314 -5.37916765425145
sc_R5.NPC.Exp1_AGCGTCGAGATGCTTC-1 Midzonal LSEC regenerating sc_E4/sc_R4 3.05389296832793 0.56573786523402
sc_R5.NPC.Exp1_TACCGAAGTGTAACGG-1 Pericentral LSEC regenerating sc_E4/sc_R4 -2.71323025402315 3.33734740998805
sc_H1.NPC.Exp1_CGGACTGCAAACGTGG Pericentral LSEC healthy sc_H1 -1.76054418262727 3.66872062470973
sc_H3.NPC.Exp1_GTCTCGTGTGGTGTAG LSEC (remodelling) healthy sc_H3 -6.56195843395479 1.43711628701747
sc_R2.NPC.Exp1_GTCTCGTCAATGCCAT Pericentral LSEC regenerating sc_E2/sc_R2 0.125029085309435 1.8892985799557
sc_R6.NPC.Exp1_TATACCTGTCGCAGTC-1 Midzonal LSEC regenerating sc_E5/sc_R5 3.63821518245452 -0.795658715700504
sc_E2.NPC.Exp1_GCATGCGGTCTCAACA Midzonal LSEC embolised sc_E2/sc_R2 3.01348984065764 -0.98258874628484
sc_E6.NPC.Exp1_TGGGAAGCAACCGTGC-1 LSEC (remodelling) embolised sc_E5/sc_R5 -4.39340031322725 1.61215748574794
sc_E5.NPC.Exp1_CTAACCCTCTTTCCGG-1 EC non-LSEC embolised sc_E4/sc_R4 -1.03115332302339 -3.87339315626561
sc_H3.NPC.Exp1_GTAACGTAGTTAAGTG LSEC (stress) healthy sc_H3 0.0125851613592394 -2.65481505606115
sc_E3.NPC.Exp1_TTGGCAACAAGCGAGT EC non-LSEC embolised sc_E3/sc_R3 -1.43558609661348 -5.25646076414525
sc_E6.NPC.Exp1_GTGCACGAGGAAAGAC-1 Periportal LSEC embolised sc_E5/sc_R5 6.01338040652983 -3.61578641149938
sc_E7.NPC.Exp1_TGTCCCAGTTACGCCG-1 EC non-LSEC embolised sc_E6/sc_R6 -0.19115579303987 -5.05854568693578
sc_R5.NPC.Exp1_GTGAGTTCAGACAATA-1 Periportal LSEC regenerating sc_E4/sc_R4 4.09371149364226 -1.87640158150136
sc_E2.NPC.Exp1_GGGCATCGTCAATGTC Midzonal LSEC embolised sc_E2/sc_R2 1.87732052627318 0.1228111007458
sc_E7.NPC.Exp1_TATTTCGTCTGCACCT-1 EC non-LSEC embolised sc_E6/sc_R6 1.39440614554398 -4.28802881452977
sc_H1.NPC.Exp1_CACCAGGCAATACGCT Midzonal LSEC healthy sc_H1 1.86584979120009 1.02766837861598
sc_H3.NPC.Exp1_CTCGAAACAACAACCT Pericentral LSEC healthy sc_H3 -1.95730841335542 3.42581882264674
sc_R5.NPC.Exp1_GCAACCGAGGGTCTTT-1 Pericentral LSEC regenerating sc_E4/sc_R4 -3.16277420696504 3.76628341462672
sc_E5.NPC.Exp1_ATCGGCGCAACTCATG-1 Pericentral LSEC embolised sc_E4/sc_R4 -2.85751259502656 2.82611455705226
sc_E3.NPC.Exp1_GATCTAGAGTGCGTGA Periportal LSEC embolised sc_E3/sc_R3 3.93148958507292 -3.97860703680455
sc_R6.NPC.Exp1_AGGATAAAGGACTATA-1 Midzonal LSEC regenerating sc_E5/sc_R5 3.27834999385588 -0.146305896973011
sc_E6.NPC.Exp1_TCCCAGTCAACCAATC-1 LSEC (stress) embolised sc_E5/sc_R5 -0.746014477579664 -0.185886838173267
sc_H1.NPC.Exp1_GGAGCAAAGGAGCGAG LSEC (remodelling) healthy sc_H1 2.11199611249678 1.68396701600611
sc_R5.NPC.Exp1_TCGCTCATCTTTCAGT-1 Midzonal LSEC regenerating sc_E4/sc_R4 3.53547346416228 -0.902039476370213
sc_E7.NPC.Exp1_TGATGGTCACCGGCTA-1 LSEC (interferon) embolised sc_E6/sc_R6 -1.85802614864595 2.35640611436427
sc_H1.EKS.Exp1_AACCATGCACAAGCCC Midzonal LSEC healthy sc_H1 3.53406941714995 1.34030809190333
sc_E6.NPC.Exp1_ATGAGTCTCGCTCTAC-1 Periportal LSEC embolised sc_E5/sc_R5 5.22486746135466 -1.93717495415151
sc_H1.NPC.Exp1_GGACGTCAGAAACCGC Periportal LSEC healthy sc_H1 4.47725355449431 -1.38148697528779
sc_E1.NPC.Exp1_AAGGCAGCAGTAAGCG Midzonal LSEC embolised sc_E1/sc_R1 1.85401570621245 1.50684394624293
sc_E5.NPC.Exp1_TAGGAGGTCATACGGT-1 Periportal LSEC embolised sc_E4/sc_R4 3.97865140262358 -0.188732483124134
sc_R3.NPC.Exp1_GCGCAGTGTCCTAGCG Midzonal LSEC regenerating sc_E3/sc_R3 1.45815329077952 -1.32614205095708
sc_E5.NPC.Exp1_TTCATTGTCTAACACG-1 Midzonal LSEC embolised sc_E4/sc_R4 3.50614988628142 0.127642653251293
sc_H3.NPC.Exp1_CCTACACCAAGTCTAC LSEC (remodelling) healthy sc_H3 -5.82322848018892 1.97974982049525
sc_R1.NPC.Exp1_CAAGAAATCCACGACG LSEC (stress) regenerating sc_E1/sc_R1 -0.663935424654555 -0.275176861023304
sc_H3.NPC.Exp1_GGACAGACATTTGCCC Pericentral LSEC healthy sc_H3 -1.70873511013277 3.23657884385646
sc_R5.NPC.Exp1_TAAGCACGTGACTATC-1 Pericentral LSEC regenerating sc_E4/sc_R4 -1.93103659328706 3.64569940354884
sc_E5.NPC.Exp1_AGGACTTTCTCATGCC-1 Midzonal LSEC embolised sc_E4/sc_R4 3.43295633617156 1.05463137414515
sc_E5.NPC.Exp1_ACAGCCGCATAGATGA-1 Pericentral LSEC embolised sc_E4/sc_R4 -0.0545688885141127 2.82724323060572
sc_R5.NPC.Exp1_GCAGTTAAGTGCCGAA-1 Midzonal LSEC regenerating sc_E4/sc_R4 2.17171782079451 1.7258886316067
sc_R3.NPC.Exp1_AGCTCTCCACTGTGTA EC non-LSEC regenerating sc_E3/sc_R3 -0.973105789988112 -6.59920606825292
sc_E1.NPC.Exp1_GGAGCAACAAGGCTCC LSEC (remodelling) embolised sc_E1/sc_R1 1.85473912778609 0.270947001243236
sc_H3.NPC.Exp1_CATGCCTGTACCATCA Pericentral LSEC healthy sc_H3 -0.544882776110243 2.23795499589503
sc_E5.NPC.Exp1_TGTTGAGAGGACAAGA-1 Pericentral LSEC embolised sc_E4/sc_R4 -4.12668669399507 0.339225313926342
sc_R5.NPC.Exp1_GCCGTGAAGGCTGGAT-1 LSEC (high MT 1) regenerating sc_E4/sc_R4 -2.45079982456453 -1.56781313631475
sc_E2.NPC.Exp1_GCTGGGTCATAGAAAC LSEC (high MT 1) embolised sc_E2/sc_R2 -0.0356081741739027 2.44666948106349
sc_E2.NPC.Exp1_CTTACCGAGGATGGAA Periportal LSEC embolised sc_E2/sc_R2 4.22038996043913 0.71470358159602
sc_E1.NPC.Exp1_GTCTTCGAGGGCTTCC LSEC (stress) embolised sc_E1/sc_R1 -1.73875773128755 0.193639300132397
sc_R5.NPC.Exp1_TCAGTGAAGGATTCAA-1 Periportal LSEC regenerating sc_E4/sc_R4 4.52976715389006 -2.23107514593541
sc_E5.NPC.Exp1_GCTTCACGTACTGCCG-1 Pericentral LSEC embolised sc_E4/sc_R4 -2.74905741390474 2.51250591065943
sc_E1.NPC.Exp1_TGGTTCCAGATGGCGT Pericentral LSEC embolised sc_E1/sc_R1 -1.72194540676362 3.9516605355984
sc_E3.NPC.Exp1_CCTACCAAGCTAGCCC Pericentral LSEC embolised sc_E3/sc_R3 -3.59562599834688 1.2871986844784
sc_H3.NPC.Exp1_GATGCTAGTTCAGGCC Pericentral LSEC healthy sc_H3 -2.30635178264863 3.8703559854275
sc_H3.NPC.Exp1_CATCGGGTCGTCCAGG Lymphatic EC healthy sc_H3 8.69451224628203 2.64460363175929
sc_E7.NPC.Exp1_TCCTGCACACATGTTG-1 LSEC (interferon) embolised sc_E6/sc_R6 -3.20280420955903 1.02034249093592
sc_R6.NPC.Exp1_TCATGGAAGCTGAAAT-1 Periportal LSEC regenerating sc_E5/sc_R5 6.0504730922293 -3.60499582502782
sc_E6.NPC.Exp1_ATCCTATGTGGTATGG-1 LSEC (high MT 2) embolised sc_E5/sc_R5 -4.18813145336397 -0.764288940166828
sc_E6.NPC.Exp1_ACGATCAAGTAGTCTC-1 LSEC (fenestr.) embolised sc_E5/sc_R5 6.07192694965117 -0.151972868179676
sc_E1.NPC.Exp1_GCTTCCACACACCGCA Periportal LSEC embolised sc_E1/sc_R1 5.36507355991118 -1.60600934240758
sc_E2.NPC.Exp1_GACTGCGGTTGAACTC LSEC (high MT 1) embolised sc_E2/sc_R2 -3.50454724010713 0.864709995055797
sc_R6.NPC.Exp1_GAAGCGATCTTGCAAG-1 LSEC (stress) regenerating sc_E5/sc_R5 -1.1969863193918 -1.24459305841267
sc_R1.NPC.Exp1_CTAAGACGTCTCTTTA Midzonal LSEC regenerating sc_E1/sc_R1 3.04939257922881 0.0941730954891471
sc_E5.NPC.Exp1_AGGACGAAGGTCGTCC-1 Midzonal LSEC embolised sc_E4/sc_R4 3.22068917575591 0.89626707818568
sc_E2.NPC.Exp1_TGGTTAGAGCCGCCTA Periportal LSEC embolised sc_E2/sc_R2 3.73436772647612 -1.87183026287496
sc_H1.EKS.Exp1_CTGCGGAAGCCCGAAA Pericentral LSEC healthy sc_H1 -1.86571610149629 4.38496818330348
sc_E6.NPC.Exp1_ATTCCTAAGATTGTGA-1 LSEC (stress) embolised sc_E5/sc_R5 -0.362075569002699 1.2361368158108
sc_R5.NPC.Exp1_ATGCCTCGTATCGATC-1 LSEC (high MT 2) regenerating sc_E4/sc_R4 -4.05070507702119 -1.89927593681752
sc_H3.NPC.Exp1_AGGCCACGTAATTGGA Pericentral LSEC healthy sc_H3 -2.79474365886934 1.82433166291774
sc_R5.NPC.Exp1_GTGCAGCCAGGGAGAG-1 EC non-LSEC regenerating sc_E4/sc_R4 -0.162071825831007 -5.13143811438024
sc_E3.NPC.Exp1_GGGAGATCACTAGTAC Midzonal LSEC embolised sc_E3/sc_R3 5.33122241321318 0.920670888686779
sc_E7.NPC.Exp1_AGAGCCCGTGGATCAG-1 LSEC (interferon) embolised sc_E6/sc_R6 -2.32003820118196 2.26604785707057
sc_H3.NPC.Exp1_AGGGTGATCTGGAGCC LSEC (stress) healthy sc_H3 0.24194717231505 -1.81879941437185
sc_R2.NPC.Exp1_ACTTGTTAGTCGTTTG Lymphatic EC regenerating sc_E2/sc_R2 6.53335845294707 -0.822859563564655
sc_H1.EKS.Exp1_ACCCACTCACAGCCCA Periportal LSEC healthy sc_H1 5.2481037360739 -1.41864871296823
sc_R1.NPC.Exp1_TTGCGTCTCCAGTATG EC non-LSEC regenerating sc_E1/sc_R1 -0.704685808985304 -2.87071535799443
sc_R2.NPC.Exp1_CGGTTAATCTTAACCT Periportal LSEC regenerating sc_E2/sc_R2 4.08465921703093 -2.11869040939748
sc_H1.EKS.Exp1_CTGTGCTGTGATAAGT LSEC (stress) healthy sc_H1 -1.33322489437349 1.89613141801417
sc_E5.NPC.Exp1_CGATGGCTCAACACGT-1 EC non-LSEC embolised sc_E4/sc_R4 -1.73610484775789 -0.181199886535999
sc_H3.NPC.Exp1_CGCGTTTAGATGTCGG LSEC (stress) healthy sc_H3 -1.98492705997713 1.00724663522303
sc_R7.NPC.Exp1_ACGTAGTAGGGTTGCA-1 LSEC (stress) regenerating sc_E6/sc_R6 -0.463424922792982 -0.388198830818531
sc_E5.NPC.Exp1_TCAGGTATCGCAGTTA-1 Pericentral LSEC embolised sc_E4/sc_R4 -3.14053785976655 3.23678149964869
sc_E6.NPC.Exp1_TACTGCCCAGAGTAAT-1 LSEC (interferon) embolised sc_E5/sc_R5 -2.15751898464448 2.23866166856349
sc_E6.NPC.Exp1_TGGGAGACAGAACTCT-1 LSEC (interferon) embolised sc_E5/sc_R5 -0.0859594362664931 2.23213686730922
sc_R5.NPC.Exp1_AGGTCTAGTCCTACAA-1 LSEC (high MT 1) regenerating sc_E4/sc_R4 -2.07547462162263 1.46976055886805
sc_E2.NPC.Exp1_ACGGAGACATACGCTA LSEC (fenestr.) embolised sc_E2/sc_R2 6.56328666034453 0.451154969001415
sc_H1.NPC.Exp1_AGCCTAAGTCATGCAT LSEC (stress) healthy sc_H1 -2.80113613781221 0.512936852241161
sc_E6.NPC.Exp1_CGGAACCAGTGAGGTC-1 EC non-LSEC embolised sc_E5/sc_R5 0.585198519856859 -5.12628541204869
sc_R1.NPC.Exp1_TAGTTGGTCACCATAG Pericentral LSEC regenerating sc_E1/sc_R1 -2.58648479160554 0.967256925368908
sc_R5.NPC.Exp1_CTTGATTGTCTTACAG-1 Pericentral LSEC regenerating sc_E4/sc_R4 -2.75363505062349 2.36545791413844
sc_R2.NPC.Exp1_GGACAAGGTCTAGGTT Pericentral LSEC regenerating sc_E2/sc_R2 -0.373198391764235 1.38083567407191
sc_R5.NPC.Exp1_CATCCCAGTACGGGAT-1 LSEC (stress) regenerating sc_E4/sc_R4 -0.44529807743318 -0.643171169494984
sc_R6.NPC.Exp1_TTCATTGAGCACCCAC-1 LSEC (interferon) regenerating sc_E5/sc_R5 -1.47613465961702 0.947504184508922
sc_E5.NPC.Exp1_GTCATTTCATCCAACA-1 Midzonal LSEC embolised sc_E4/sc_R4 3.3298224193167 -0.376707055305836
sc_H1.EKS.Exp1_GTCTTCGAGACCTAGG LSEC (remodelling) healthy sc_H1 -4.91132843670137 1.63374914910853
sc_H1.NPC.Exp1_GAAACTCTCACGACTA Pericentral LSEC healthy sc_H1 -1.14015114483125 1.59269251611293
sc_R2.NPC.Exp1_TTAGGCAAGGAATGGA Pericentral LSEC regenerating sc_E2/sc_R2 -1.39372050937898 2.80250634934962
sc_H3.NPC.Exp1_CTGATCCAGTTACGGG Periportal LSEC healthy sc_H3 3.75342094722502 -1.2299184414351
sc_E6.NPC.Exp1_GATGGAGGTGGACTGA-1 LSEC (interferon) embolised sc_E5/sc_R5 -1.14406669315584 1.65156521585048
sc_E5.NPC.Exp1_ACTATCTAGTTCACTG-1 LSEC (remodelling) embolised sc_E4/sc_R4 -6.51748764690645 0.996679923797253
sc_R6.NPC.Exp1_CAGGTATGTAATCAAG-1 EC non-LSEC regenerating sc_E5/sc_R5 1.18361374560111 -4.42991099569738
sc_E1.NPC.Exp1_ATGCGATAGGCACATG Pericentral LSEC embolised sc_E1/sc_R1 -1.89032352146394 4.20979108598292
sc_H3.NPC.Exp1_GGAAAGCGTAGAAAGG Midzonal LSEC healthy sc_H3 0.997448084981371 -1.31725551251113
sc_H2.NPC.Exp1_TGTGGTAAGTGTACTC Pericentral LSEC healthy sc_H2 -2.11646425899751 3.5816163041836
sc_R1.NPC.Exp1_CAGTCCTGTCAAAGCG Pericentral LSEC regenerating sc_E1/sc_R1 -2.53426873859651 3.16583957459986
sc_R1.NPC.Exp1_CTGCCTAGTGCACTTA Pericentral LSEC regenerating sc_E1/sc_R1 -1.28258717235811 3.47145499970973
sc_H1.EKS.Exp1_GATCGATTCCGTACAA LSEC (stress) healthy sc_H1 -1.12362325367219 2.89864148881495
sc_E6.NPC.Exp1_CTCCCTCTCGCTCATC-1 Pericentral LSEC embolised sc_E5/sc_R5 -0.905576111643385 1.7491036870724
sc_H1.NPC.Exp1_TTATGCTAGCTTATCG LSEC (stress) healthy sc_H1 -2.0801478641916 -0.125781275963184
sc_H1.NPC.Exp1_CTCTGGTGTCTCAACA Pericentral LSEC healthy sc_H1 -1.83072984394319 3.51337518479884
sc_E1.NPC.Exp1_ATTATCCTCCCAAGAT Midzonal LSEC embolised sc_E1/sc_R1 4.79238521877043 0.746173522735241
sc_E6.NPC.Exp1_CTGATCCCAGTTGAAA-1 Pericentral LSEC embolised sc_E5/sc_R5 -0.992076517908644 2.76611652162135
sc_E6.NPC.Exp1_TGACAGTGTCGTTGGC-1 LSEC (interferon) embolised sc_E5/sc_R5 -2.95914137539155 1.95310392167628
sc_E5.NPC.Exp1_GCCAGTGGTTCCCACT-1 LSEC (remodelling) embolised sc_E4/sc_R4 -4.85073006328828 2.5354966142422
sc_H1.NPC.Exp1_CCATGTCCAATCGAAA Pericentral LSEC healthy sc_H1 0.350420890481401 3.33314265992701
sc_R3.NPC.Exp1_TTAGTTCAGCGCCTCA Periportal LSEC regenerating sc_E3/sc_R3 4.73183953586333 -2.03282252762258
sc_R7.NPC.Exp1_CATCCACAGGCAGGGA-1 LSEC (high MT 1) regenerating sc_E6/sc_R6 -3.85763180431611 0.808170459533337
sc_H2.NPC.Exp1_AACCGCGCAGGGATTG Pericentral LSEC healthy sc_H2 -2.8756710308481 3.70155944612086
sc_H1.NPC.Exp1_GGACAAGGTACATGTC Pericentral LSEC healthy sc_H1 -0.262037875025343 3.80127801683009
sc_E6.NPC.Exp1_TAGGTTGTCCTCTAGC-1 Midzonal LSEC embolised sc_E5/sc_R5 5.46752536121123 -1.12606991145551
sc_R5.NPC.Exp1_CTTCCGACAATGGCCC-1 LSEC (stress) regenerating sc_E4/sc_R4 -1.26480448421724 1.83753838326991
sc_E1.NPC.Exp1_GTACGTATCTGAGTGT LSEC (remodelling) embolised sc_E1/sc_R1 -4.66193545040376 2.2026063421017
sc_R6.NPC.Exp1_CATGGTAGTTGGGACA-1 Pericentral LSEC regenerating sc_E5/sc_R5 -1.44495165523775 2.96022214677394
sc_E1.NPC.Exp1_TACAGTGGTAGGACAC LSEC (fenestr.) embolised sc_E1/sc_R1 6.23344361606352 -0.0643939754718514
sc_H3.NPC.Exp1_GTCTTCGAGCACAGGT LSEC (remodelling) healthy sc_H3 2.9477069360327 0.628808281684521
sc_R5.NPC.Exp1_ATCCCTGGTATCGCTA-1 Pericentral LSEC regenerating sc_E4/sc_R4 -2.58318579372652 2.39665045526088
sc_E1.NPC.Exp1_AAGGAGCTCTTGTTTG EC non-LSEC embolised sc_E1/sc_R1 -1.44869053539522 -4.95553598616063
sc_R6.NPC.Exp1_GTCGTAAAGCTCCATA-1 Pericentral LSEC regenerating sc_E5/sc_R5 -0.804674507944655 2.43626060273707
sc_E1.NPC.Exp1_TGACTTTGTATAGTAG LSEC (stress) embolised sc_E1/sc_R1 -2.31069410022981 2.28017201211512
sc_E7.NPC.Exp1_GGGATCCAGTTCAACC-1 LSEC (high MT 1) embolised sc_E6/sc_R6 -2.28533971485383 1.55697788980067
sc_E6.NPC.Exp1_CTGTCGTTCAGCTCTC-1 LSEC (interferon) embolised sc_E5/sc_R5 -0.785794855921339 1.80121078279078
sc_R5.NPC.Exp1_AGTACTGGTTACGGAG-1 LSEC (high MT 2) regenerating sc_E4/sc_R4 -3.69490969356782 -1.5976536056751
sc_R6.NPC.Exp1_TTGATGGCATGGCACC-1 LSEC (interferon) regenerating sc_E5/sc_R5 -1.99615204509981 -0.457136430477497
sc_E5.NPC.Exp1_GAAATGAAGGCGCTTC-1 LSEC (remodelling) embolised sc_E4/sc_R4 -3.65656626400239 1.88526501443446
sc_E5.NPC.Exp1_CTATCTATCGAACGGA-1 Midzonal LSEC embolised sc_E4/sc_R4 2.48607611480467 1.0491627671963
sc_E5.NPC.Exp1_GGGAAGTTCGAGTTGT-1 LSEC (stress) embolised sc_E4/sc_R4 -1.58691132244356 1.64364542748988
sc_R6.NPC.Exp1_AGGAAATAGCTGAAGC-1 LSEC (stress) regenerating sc_E5/sc_R5 -1.25294530567415 0.788256309295299
sc_H1.EKS.Exp1_GTACTTTCACACGCTG LSEC (stress) healthy sc_H1 -0.343351842730116 0.399215123916271
sc_R1.HEP.Exp2_TCATTTGTCCCAAGAT EC non-LSEC regenerating sc_E1/sc_R1 -1.30058825191743 -5.30261574003637
sc_E6.NPC.Exp1_TACTTGTTCGGCGATC-1 LSEC (high MT 1) embolised sc_E5/sc_R5 -2.77949488338716 -0.569294967388508
sc_E1.NPC.Exp1_CATCCACTCCCTCTTT Midzonal LSEC embolised sc_E1/sc_R1 3.80867349925749 1.7348464944607
sc_H3.NPC.Exp1_GCTTCCACAGCTCGCA LSEC (stress) healthy sc_H3 -0.316958429186415 0.356938741469982
sc_E7.NPC.Exp1_AGATCCAGTAGTAAGT-1 LSEC (high MT 2) embolised sc_E6/sc_R6 -4.7158843296457 -1.33580777857244
sc_E3.NPC.Exp1_AGGCCACCACACAGAG Periportal LSEC embolised sc_E3/sc_R3 5.17327487292998 1.62197556283534
sc_R2.NPC.Exp1_TGTGTTTCATGCTGGC Midzonal LSEC regenerating sc_E2/sc_R2 3.30616080585234 -1.47689960215032
sc_E5.NPC.Exp1_CAGGGCTCACCAGTTA-1 Midzonal LSEC embolised sc_E4/sc_R4 2.23022281947844 0.479883692527416
sc_E5.NPC.Exp1_TCTATACCACCATTCC-1 Midzonal LSEC embolised sc_E4/sc_R4 2.33056032481902 0.903452775741222
sc_R1.NPC.Exp1_ACACTGACATCGGAAG EC non-LSEC regenerating sc_E1/sc_R1 0.0153686982702501 -4.0521920702213
sc_E1.NPC.Exp1_GCCTCTACACCAACCG EC non-LSEC embolised sc_E1/sc_R1 -0.302303912012648 -3.42916760656774
sc_E7.NPC.Exp1_TAGATCGTCAGAATAG-1 Periportal LSEC embolised sc_E6/sc_R6 0.990424094827104 -0.00183234426915369
sc_E7.NPC.Exp1_TAAGCCAGTCTGTGCG-1 LSEC (stress) embolised sc_E6/sc_R6 -2.61031592067964 1.23295345094264
sc_R5.NPC.Exp1_GTAATGCAGACTAAGT-1 LSEC (stress) regenerating sc_E4/sc_R4 -1.06399619755037 -0.929201342796681
sc_E2.NPC.Exp1_GTCACAATCTCGCTTG Midzonal LSEC embolised sc_E2/sc_R2 3.8555313331198 -0.0175177833789559
sc_E7.NPC.Exp1_GTCTGTCTCCTCACCA-1 LSEC (stress) embolised sc_E6/sc_R6 -0.130701066820692 -2.52288029406011
sc_H3.NPC.Exp1_CCAATCCCACATGGGA Lymphatic EC healthy sc_H3 8.49837338748686 2.85482158448756
sc_H3.NPC.Exp1_GATCGCGTCCAGTAGT EC non-LSEC healthy sc_H3 -1.29290759739168 -5.25179562780797
sc_R6.NPC.Exp1_TAAGCACTCGAAGCAG-1 LSEC (high MT 2) regenerating sc_E5/sc_R5 -4.85051119503267 -1.64150101754605
sc_E1.NPC.Exp1_TATCAGGAGGATATAC LSEC (stress) embolised sc_E1/sc_R1 -0.435624362795424 -1.3202576718086
sc_H1.EKS.Exp1_GCGAGAAAGGAGTAGA Midzonal LSEC healthy sc_H1 3.31310617748015 1.36470618035853
sc_R5.NPC.Exp1_GTTCCGTGTCTAACTG-1 EC non-LSEC regenerating sc_E4/sc_R4 -1.49845373806245 -3.97245726797521
sc_E1.NPC.Exp1_AAAGCAACATACTCTT LSEC (remodelling) embolised sc_E1/sc_R1 -6.23089230236299 0.76078238275111
sc_E7.NPC.Exp1_CGTTGGGCATGTGACT-1 LSEC (remodelling) embolised sc_E6/sc_R6 -4.89252054867036 1.30052795198024
sc_H1.NPC.Exp1_GATGAGGTCTCCGGTT LSEC (stress) healthy sc_H1 -0.661968590586256 1.06249060418666
sc_R6.NPC.Exp1_TGTTCTACACCCTCTA-1 LSEC (interferon) regenerating sc_E5/sc_R5 -0.901937844126295 1.07398381021083
sc_E5.NPC.Exp1_GGGTGAATCAGTGCGC-1 LSEC (remodelling) embolised sc_E4/sc_R4 -4.6455718296457 2.14142598893702
sc_H3.NPC.Exp1_ATCCACCAGTTCGATC LSEC (remodelling) healthy sc_H3 -6.10200607952363 1.31376709725917
sc_E7.NPC.Exp1_ATGATCGGTAACAGTA-1 LSEC (high MT 1) embolised sc_E6/sc_R6 -2.83221352276094 -1.05441940638959
sc_E1.NPC.Exp1_ACTTTCAGTACCATCA LSEC (stress) embolised sc_E1/sc_R1 -1.48559606251008 0.272087714934948
sc_R1.NPC.Exp1_TAGCCGGGTGACCAAG Pericentral LSEC regenerating sc_E1/sc_R1 -0.214307429163527 2.72346510675013
sc_E7.NPC.Exp1_CTTCTAACAGACCAGA-1 LSEC (interferon) embolised sc_E6/sc_R6 -3.81094420131929 1.54738511827052
sc_E5.NPC.Exp1_AGTACCAAGGTGCTGA-1 Pericentral LSEC embolised sc_E4/sc_R4 0.0348966104101427 2.2818607309109
sc_R5.NPC.Exp1_AGGAAATAGAGGATCC-1 LSEC (high MT 1) regenerating sc_E4/sc_R4 -2.63553869899995 -1.44851488683164
sc_E6.NPC.Exp1_TCACGCTGTACTCCGG-1 LSEC (interferon) embolised sc_E5/sc_R5 -2.66742789921052 1.65335025575221
sc_R1.NPC.Exp1_CTAGCCTAGCTACCTA Midzonal LSEC regenerating sc_E1/sc_R1 2.16814452234023 1.6863595464474
sc_E6.NPC.Exp1_GATGTTGCATCCTCAC-1 LSEC (interferon) embolised sc_E5/sc_R5 -0.664070011942457 1.48154392030299
sc_R6.NPC.Exp1_CCCTTAGTCGGTTAGT-1 LSEC (interferon) regenerating sc_E5/sc_R5 -1.17946016964204 2.02978052880824
sc_R2.NPC.Exp1_TGCACCTTCGTACCGG Midzonal LSEC regenerating sc_E2/sc_R2 2.63953280273192 -0.104993202423451
sc_R1.NPC.Exp1_CGGACACGTTCGTCTC Cycling cells regenerating sc_E1/sc_R1 -7.65296900448091 -2.41805610868871
sc_R6.NPC.Exp1_GTTGCTCCACTTGTGA-1 LSEC (interferon) regenerating sc_E5/sc_R5 -1.56833994564302 1.25799479272425
sc_E6.NPC.Exp1_CAGTGCGCATCTAACG-1 LSEC (interferon) embolised sc_E5/sc_R5 -2.62471163448579 1.4220887639767
sc_R6.NPC.Exp1_AGATCCACACCTTCGT-1 LSEC (interferon) regenerating sc_E5/sc_R5 -2.04896652874238 1.98100700166285
sc_R5.NPC.Exp1_AGAAATGTCAGCACCG-1 Pericentral LSEC regenerating sc_E4/sc_R4 -1.29257977184541 1.85900082376063
sc_E6.NPC.Exp1_TTGGATGCAAGGTACG-1 LSEC (high MT 2) embolised sc_E5/sc_R5 -4.4393016117502 -0.830798514818546
sc_E5.NPC.Exp1_TACATTCGTACATACC-1 LSEC (high MT 1) embolised sc_E4/sc_R4 -3.61264956173189 0.759117028976086
sc_E6.NPC.Exp1_GTCATCCCACAGAGAC-1 LSEC (stress) embolised sc_E5/sc_R5 -0.629555703966688 -0.227186300491688
sc_E5.NPC.Exp1_CTAGACAAGATTGACA-1 Midzonal LSEC embolised sc_E4/sc_R4 2.02177494588606 0.0513487079387931
sc_H1.HEP.Exp1_TGGACGCTCCCATTTA LSEC (interferon) healthy sc_H1 0.471714792878557 1.05854382302821
sc_R2.NPC.Exp1_GTGCGGTGTACCAGTT Midzonal LSEC regenerating sc_E2/sc_R2 3.02645313564055 -0.442520835136768
sc_E6.NPC.Exp1_GTAGAAACAATTTCTC-1 EC non-LSEC embolised sc_E5/sc_R5 1.46518903794997 -4.49186358663976
sc_H1.NPC.Exp1_TATCAGGGTCTTGCGG EC non-LSEC healthy sc_H1 -0.28849077400453 -5.34228954527318
sc_H3.NPC.Exp1_ACGCCGATCATATCGG Midzonal LSEC healthy sc_H3 2.93408095660918 -0.988907553886768
sc_R6.NPC.Exp1_GTATTGGAGAACTTCC-1 LSEC (high MT 1) regenerating sc_E5/sc_R5 -2.74716961559541 -0.948592760300037
sc_E7.NPC.Exp1_TTAGTCTTCACCTTAT-1 LSEC (high MT 1) embolised sc_E6/sc_R6 -2.96647083935029 -0.666053452228901
sc_H3.NPC.Exp1_TCGGGACGTGCAACGA LSEC (stress) healthy sc_H3 0.393200872571398 0.709330938125255
sc_R6.NPC.Exp1_CTTACCGTCCCTGTTG-1 Pericentral LSEC regenerating sc_E5/sc_R5 -0.548587562410902 2.92432918336451
sc_E5.NPC.Exp1_CTCAATTCATAAGATG-1 Periportal LSEC embolised sc_E4/sc_R4 4.30056726756804 -0.9233554384464
sc_H1.NPC.Exp1_CAGCTGGGTCTCCCTA Midzonal LSEC healthy sc_H1 3.66784727397673 1.37101616647303
sc_E5.NPC.Exp1_CCAATGACATCTTCGC-1 Midzonal LSEC embolised sc_E4/sc_R4 1.03813099685423 -0.275764085983631
sc_E2.NPC.Exp1_CGAGCCAAGTCACGCC Periportal LSEC embolised sc_E2/sc_R2 4.13204729381316 -2.03591201517522
sc_E5.NPC.Exp1_TCACGGGTCGGACTTA-1 EC non-LSEC embolised sc_E4/sc_R4 -0.803773762552809 -4.92650280210912
sc_E6.NPC.Exp1_AGAAGTATCGACCATA-1 Midzonal LSEC embolised sc_E5/sc_R5 3.58086812320464 -0.0758715650790902
sc_R6.NPC.Exp1_TTCCTCTCACAACATC-1 Periportal LSEC regenerating sc_E5/sc_R5 5.86268985095732 -3.35450802061498
sc_R1.NPC.Exp1_CTCGAAAGTATGCTTG LSEC (stress) regenerating sc_E1/sc_R1 -1.01083433803804 -0.380713679527638
sc_E1.NPC.Exp1_CGAGAAGTCGTTACGA Pericentral LSEC embolised sc_E1/sc_R1 -1.74504149135835 4.09377469804347
sc_R1.NPC.Exp1_TGCCCTATCTAGCACA Midzonal LSEC regenerating sc_E1/sc_R1 2.50559031787627 1.53688826348841
sc_E5.NPC.Exp1_TTCCGGTGTCCTGTTC-1 Pericentral LSEC embolised sc_E4/sc_R4 -2.67187154468782 2.73195900704921
sc_E7.NPC.Exp1_AAGATAGCATGTTTGG-1 Midzonal LSEC embolised sc_E6/sc_R6 1.28607579890006 0.588804743552807
sc_E1.NPC.Exp1_AGCAGCCTCGGTCTAA Periportal LSEC embolised sc_E1/sc_R1 3.7914558631491 0.120781562591198
sc_E7.NPC.Exp1_TAAGCCAGTAAGCGGT-1 LSEC (remodelling) embolised sc_E6/sc_R6 -6.45802605327852 1.51153960015834
sc_E7.NPC.Exp1_TGGGATTCAATCTAGC-1 Midzonal LSEC embolised sc_E6/sc_R6 -4.37683212932832 -2.07926134083211
sc_H3.NPC.Exp1_AAGTCTGAGATCTGCT Pericentral LSEC healthy sc_H3 -2.4692920463968 2.91553058412135
sc_H2.NPC.Exp1_AGAGTGGAGTGGACGT LSEC (high MT 1) healthy sc_H2 -3.3444587009836 0.565807125831249
sc_E1.NPC.Exp1_ACTGAGTGTTGACGTT EC non-LSEC embolised sc_E1/sc_R1 -0.297751190035414 -4.74492273542821
sc_E3.NPC.Exp1_AGGGAGTTCCAGGGCT LSEC (remodelling) embolised sc_E3/sc_R3 1.64927103939765 -5.00424108717382
sc_R1.NPC.Exp1_TTTGTCAGTAGTGAAT Midzonal LSEC regenerating sc_E1/sc_R1 3.54683410945647 -1.28467722486496
sc_E7.NPC.Exp1_TTTAGTCGTAATCAAG-1 LSEC (interferon) embolised sc_E6/sc_R6 -3.0803829449106 1.55850257661403
sc_R6.NPC.Exp1_GTCAGCGGTGTGAATA-1 Midzonal LSEC regenerating sc_E5/sc_R5 1.4251811039757 1.29006876733363
sc_E3.NPC.Exp1_CGATCGGCACAGCCCA EC non-LSEC embolised sc_E3/sc_R3 -1.05288636860139 -4.75105962965429
sc_E1.NPC.Exp1_CACATAGCAGGCAGTA Midzonal LSEC embolised sc_E1/sc_R1 1.60730641904585 2.23041572358668
sc_H3.NPC.Exp1_GCTCCTAGTACAGTTC Pericentral LSEC healthy sc_H3 -2.11978495296724 2.89314641740382
sc_H1.NPC.Exp1_CAGCATATCTCACATT LSEC (stress) healthy sc_H1 -2.42179978069551 1.53765096452296
sc_H3.NPC.Exp1_GTGTTAGGTGATGTCT EC non-LSEC healthy sc_H3 -1.26549112972505 -4.35623965475499
sc_E6.NPC.Exp1_TGCTCGTGTGCATCTA-1 Periportal LSEC embolised sc_E5/sc_R5 5.31160342517607 -3.19217679712713
sc_H3.NPC.Exp1_GCAATCAGTTTGACAC LSEC (high MT 1) healthy sc_H3 -3.61923134502656 0.599557898307445
sc_H3.NPC.Exp1_TTTCCTCGTTAAGAAC Pericentral LSEC healthy sc_H3 -1.86561405834443 4.07177915360987
sc_E5.NPC.Exp1_TCGGGACAGACAACAT-1 LSEC (remodelling) embolised sc_E4/sc_R4 -5.35526001629121 1.89856877114833
sc_E5.NPC.Exp1_TCCTGCAGTCAAGCGA-1 Midzonal LSEC embolised sc_E4/sc_R4 0.426437435777117 1.69895067002833
sc_E7.NPC.Exp1_GACCAATGTCGTACAT-1 LSEC (stress) embolised sc_E6/sc_R6 -0.0365699547219984 -1.47112485084474
sc_R1.NPC.Exp1_CAACTAGCAGGGTTAG Midzonal LSEC regenerating sc_E1/sc_R1 1.84564798894637 -0.939853616690037
sc_E6.NPC.Exp1_GACTATGGTTCGGTCG-1 LSEC (stress) embolised sc_E5/sc_R5 -0.267184616892409 1.49928631570399
sc_H1.NPC.Exp1_CAACCAAAGGTGTTAA LSEC (stress) healthy sc_H1 -5.68526852306611 1.27494087007106
sc_E6.NPC.Exp1_TTACGTTTCGGAATTC-1 LSEC (stress) embolised sc_E5/sc_R5 -0.905063273279738 0.607169411445263
sc_E6.NPC.Exp1_TCCGGGAAGAGCAGAA-1 LSEC (stress) embolised sc_E5/sc_R5 -1.62869322475679 -0.0883701822513314
sc_R1.NPC.Exp1_CAGTAACAGTTTCCTT Periportal LSEC regenerating sc_E1/sc_R1 5.99685990634673 -1.14351044658363
sc_E1.NPC.Exp1_AGTGGGAAGTCAAGCG Periportal LSEC embolised sc_E1/sc_R1 4.89561903300994 -0.700030662750599
sc_R3.NPC.Exp1_TGCACCTCAGGCAGTA Midzonal LSEC regenerating sc_E3/sc_R3 1.51196524325125 1.34985437181056
sc_R6.NPC.Exp1_TGGGCGTTCCCTGGTT-1 Midzonal LSEC regenerating sc_E5/sc_R5 0.986564694077898 1.72073116090358
sc_H1.NPC.Exp1_TTGAACGAGATCACGG EC non-LSEC healthy sc_H1 -0.945204378931593 -4.74760804388463
sc_E1.NPC.Exp1_CTCACACAGTGCCAGA Midzonal LSEC embolised sc_E1/sc_R1 0.767124651105333 2.61821212556422
sc_R6.NPC.Exp1_GTAGAGGAGCGCCATC-1 LSEC (interferon) regenerating sc_E5/sc_R5 -2.13744914707429 2.82111396577418
sc_E3.NPC.Exp1_CAAGTTGTCATGTCCC Periportal LSEC embolised sc_E3/sc_R3 5.43089234653227 1.76374616410792
sc_E6.NPC.Exp1_GGGCTCATCTTTCCAA-1 EC non-LSEC embolised sc_E5/sc_R5 -1.45311939892061 -4.31096492025792
sc_H1.NPC.Exp1_CGTGTCTTCTTATCTG EC non-LSEC healthy sc_H1 -0.493042113154005 -5.56922588560521
sc_H3.NPC.Exp1_CGGGTCACAGGCAGTA EC non-LSEC healthy sc_H3 -0.862373711435866 -5.20609245512426
sc_E5.NPC.Exp1_AAGTACCAGGCGCTTC-1 EC non-LSEC embolised sc_E4/sc_R4 0.261320827634264 -5.52717218611181
sc_E7.NPC.Exp1_ATGCCTCGTGTCCCTT-1 LSEC (stress) embolised sc_E6/sc_R6 -0.374113084642958 -1.52603093597829
sc_H3.NPC.Exp1_CCACTACTCGGTGTCG LSEC (remodelling) healthy sc_H3 -4.19538843807466 2.36313452508509
sc_H1.NPC.Exp1_CCTTACGCACAGCCCA LSEC (remodelling) healthy sc_H1 1.12314028862231 1.47571148660243
sc_E5.NPC.Exp1_TAGACCAGTATGTCTG-1 EC non-LSEC embolised sc_E4/sc_R4 -0.316462876169752 -5.3217335722202
sc_E5.NPC.Exp1_GTATTGGCACTGTGTA-1 LSEC (fenestr.) embolised sc_E4/sc_R4 6.56142794910185 0.260575912261608
sc_E1.NPC.Exp1_ACACCCTTCAAAGACA Periportal LSEC embolised sc_E1/sc_R1 5.63083207431548 -1.05802162799775
sc_H1.NPC.Exp1_ATCATCTAGAATGTGT Midzonal LSEC healthy sc_H1 1.80818080726378 1.91853108193934
sc_H3.NPC.Exp1_CTCGGAGAGGGTTCCC Midzonal LSEC healthy sc_H3 3.41616332355254 0.470050475860241
sc_H3.NPC.Exp1_GTACGTAAGAGTACAT LSEC (stress) healthy sc_H3 -1.84940803226716 1.55392017152369
sc_E1.NPC.Exp1_TTGACTTGTGGAAAGA LSEC (stress) embolised sc_E1/sc_R1 -0.222690345614027 -1.52566651318013
sc_E3.NPC.Exp1_GTACTTTTCGTGGACC LSEC (remodelling) embolised sc_E3/sc_R3 1.34906799170487 -5.0606571218723
sc_R3.NPC.Exp1_TTTGTCACATCGTCGG Midzonal LSEC regenerating sc_E3/sc_R3 1.25874892446511 1.22806110169947
sc_R5.NPC.Exp1_TCTCTGGAGGTCATCT-1 LSEC (high MT 1) regenerating sc_E4/sc_R4 -3.0005694645334 0.415194294715526
sc_E7.NPC.Exp1_GTAGAGGAGGAAGAAC-1 LSEC (interferon) embolised sc_E6/sc_R6 -2.58829987224824 1.757281205917
sc_H3.NPC.Exp1_TCGCGAGAGAAGAAGC LSEC (remodelling) healthy sc_H3 -3.0389839428354 2.15480389382899
sc_E5.NPC.Exp1_GCGTTTCCATACATCG-1 Pericentral LSEC embolised sc_E4/sc_R4 -1.68089282688386 4.0480903604275
sc_E6.NPC.Exp1_GTGGAGATCGCGGTAC-1 LSEC (stress) embolised sc_E5/sc_R5 -0.630944849817824 1.43911185052455
sc_H1.EKS.Exp1_CACATTTTCACAATGC Periportal LSEC healthy sc_H1 5.91245972934477 -3.38442692968786
sc_H3.NPC.Exp1_AGTCTTTAGCTAGCCC LSEC (remodelling) healthy sc_H3 -5.96361172374971 1.63145580079615
sc_H1.NPC.Exp1_CAACCTCGTTTAGGAA Periportal LSEC healthy sc_H1 5.43894994083159 -1.6619923791641
sc_E7.NPC.Exp1_CACGTGGGTATGGAGC-1 Periportal LSEC embolised sc_E6/sc_R6 4.68007027927153 -0.151459195351002
sc_H3.NPC.Exp1_TATCTCAAGGCAATTA EC non-LSEC healthy sc_H3 -1.21224034008272 -4.45571718428075
sc_R3.HEP.Exp1_CTGATCCAGCAGGCTA EC non-LSEC regenerating sc_E3/sc_R3 -0.934662224619459 -6.44751129362523
sc_E2.NPC.Exp1_CCTTCGAGTGTCCTCT Periportal LSEC embolised sc_E2/sc_R2 4.36448609653227 -1.38154951546132
sc_E5.NPC.Exp1_GAGCCTGCACCAGCCA-1 Midzonal LSEC embolised sc_E4/sc_R4 1.52939291122668 2.60200705316127
sc_H1.NPC.Exp1_TAGACCAGTATGGTTC LSEC (stress) healthy sc_H1 -1.4472726601053 0.397730968261364
sc_E1.NPC.Exp1_ACACTGAGTCTCGTTC EC non-LSEC embolised sc_E1/sc_R1 0.0224765521597154 -5.1739805719608
sc_E7.NPC.Exp1_ATTCAGGGTTCGGACC-1 LSEC (high MT 2) embolised sc_E6/sc_R6 1.2937038462732 -0.715580501293537
sc_R3.NPC.Exp1_GTCACGGAGCCAGTAG Midzonal LSEC regenerating sc_E3/sc_R3 1.42291892889254 1.17790140893519
sc_H3.NPC.Exp1_ATGAGGGAGCACGCCT LSEC (fenestr.) healthy sc_H3 5.59132611575835 0.502251646781567
sc_R3.NPC.Exp1_CTGAAACTCAGGCAAG LSEC (stress) regenerating sc_E3/sc_R3 -1.37389147457368 1.86507358338893
sc_R3.NPC.Exp1_GCTCCTAAGGCGATAC Lymphatic EC regenerating sc_E3/sc_R3 8.61538302722686 2.69874586846888
sc_E7.NPC.Exp1_AGCTACAGTCGACGCT-1 Periportal LSEC embolised sc_E6/sc_R6 4.29209768596404 0.666655323768261
sc_E7.NPC.Exp1_AGATGCTGTTCTCCAC-1 LSEC (high MT 2) embolised sc_E6/sc_R6 1.49020005586855 -0.695560433601734
sc_R3.NPC.Exp1_AGCGGTCAGAAACCGC Periportal LSEC regenerating sc_E3/sc_R3 5.39061009708159 -3.62920890066564
sc_R5.NPC.Exp1_GTTACGAAGTTCATCG-1 EC non-LSEC regenerating sc_E4/sc_R4 0.181311844022203 -5.50735864851415
sc_E6.NPC.Exp1_AGGAATAAGACGCTCC-1 LSEC (stress) embolised sc_E5/sc_R5 -0.308803083269667 -0.746105291580555
sc_E7.NPC.Exp1_CTCCTCCGTAGGACCA-1 LSEC (high MT 2) embolised sc_E6/sc_R6 1.50293566110842 -0.791214802002308
sc_H3.NPC.Exp1_AGCTTGAGTTTCCACC LSEC (stress) healthy sc_H3 -1.93680608448274 2.30147590425074
sc_E7.NPC.Exp1_TGGAGGACATTCACCC-1 LSEC (high MT 2) embolised sc_E6/sc_R6 1.5719160718035 -0.871392228340504
sc_R5.NPC.Exp1_AGTAGTCCACGTGAGA-1 Pericentral LSEC regenerating sc_E4/sc_R4 -3.21198332485444 3.44623317506373
sc_E2.NPC.Exp1_CCTTACGGTACGCACC LSEC (fenestr.) embolised sc_E2/sc_R2 6.42038047137969 0.449166558051708
sc_E6.NPC.Exp1_CTGTATTGTCAGGAGT-1 LSEC (fenestr.) embolised sc_E5/sc_R5 6.19196355167143 0.130680105949047
sc_H2.NPC.Exp1_TCGCGAGCAGGGTACA Pericentral LSEC healthy sc_H2 -2.42202198681123 3.81724538590968
sc_H1.NPC.Exp1_GTGTGCGAGGCTCAGA Midzonal LSEC healthy sc_H1 1.9197944981169 0.689719937110546
sc_E5.NPC.Exp1_TGGATCATCTTCTTCC-1 Pericentral LSEC embolised sc_E4/sc_R4 -2.11557924923189 3.19673003938258
sc_R1.NPC.Exp1_TCAGATGTCGTATCAG Pericentral LSEC regenerating sc_E1/sc_R1 -0.070222737162184 2.82668533113063
sc_E3.NPC.Exp1_GGGTCTGCAAAGGAAG LSEC (remodelling) embolised sc_E3/sc_R3 3.05734264674895 -3.82468829367101
sc_E7.NPC.Exp1_ACATCGATCCGTATGA-1 Midzonal LSEC embolised sc_E6/sc_R6 2.93849015060179 2.09088506486476
sc_R5.NPC.Exp1_TGTGATGTCTGTCGTC-1 Pericentral LSEC regenerating sc_E4/sc_R4 -3.55480349239595 3.1020626046902
sc_H3.NPC.Exp1_ACCCACTGTTTGCATG Midzonal LSEC healthy sc_H3 0.863207129867006 -1.62855095479428
sc_H3.NPC.Exp1_CTAGAGTTCTGCAGTA EC non-LSEC healthy sc_H3 -2.2569056766916 0.0497294881588248
sc_E2.NPC.Exp1_GGAAAGCGTTACGTCA Pericentral LSEC embolised sc_E2/sc_R2 -1.26837623295076 3.82510652329982
sc_E7.NPC.Exp1_CAATTTCTCGATTGAC-1 LSEC (interferon) embolised sc_E6/sc_R6 -2.72126257595308 1.35988154199183
sc_E3.NPC.Exp1_GTCTCGTGTCGCTTTC EC non-LSEC embolised sc_E3/sc_R3 -0.295192601053786 -5.10111556265294
sc_R6.NPC.Exp1_GAAGCCCCAAAGGCTG-1 Midzonal LSEC regenerating sc_E5/sc_R5 0.634194491536547 1.83739175584376
sc_H1.NPC.Exp1_TTAGTTCAGGGTGTTG EC non-LSEC healthy sc_H1 -0.598971130220961 -4.72167763922155
sc_E6.NPC.Exp1_TCTCCGATCGAGAAGC-1 LSEC (interferon) embolised sc_E5/sc_R5 -2.61703264889009 1.37208118226588
sc_H2.NPC.Exp1_AACGTTGGTAGCGTCC LSEC (stress) healthy sc_H2 2.50544762435668 0.694509885573986
sc_R3.NPC.Exp1_CATCAGAAGGAATGGA EC non-LSEC regenerating sc_E3/sc_R3 1.59432121935599 -4.40597686979711
sc_R5.NPC.Exp1_AAAGGTAGTAGGTTTC-1 Periportal LSEC regenerating sc_E4/sc_R4 4.16401612582915 -1.56130642507016
sc_H3.NPC.Exp1_GCGCAACAGCACCGTC Pericentral LSEC healthy sc_H3 -1.60217797931917 3.0104197480923
sc_R1.NPC.Exp1_TCAGATGGTTCGTGAT Pericentral LSEC regenerating sc_E1/sc_R1 -2.2009724396158 3.43622579362452
sc_E6.NPC.Exp1_TGGATGTAGTATTCCG-1 Periportal LSEC embolised sc_E5/sc_R5 4.27344095531218 -0.690372385715839
sc_R5.NPC.Exp1_CAGCACGCAAATGAGT-1 LSEC (high MT 2) regenerating sc_E4/sc_R4 -4.53689921077974 -1.31830001685559
sc_H1.NPC.Exp1_ACGTCAACAGTGACAG Midzonal LSEC healthy sc_H1 3.20473718467467 1.10350336816371
sc_E7.NPC.Exp1_GGTTGTATCATTCTTG-1 LSEC (interferon) embolised sc_E6/sc_R6 -3.79986298259981 1.64015688684047
sc_H1.EKS.Exp1_ACACCCTTCATAGCAC Midzonal LSEC healthy sc_H1 2.25465422693007 0.833663842940929
sc_H3.NPC.Exp1_CCAATCCGTTGGACCC LSEC (high MT 1) healthy sc_H3 -0.846947790949415 0.367713115478161
sc_R6.NPC.Exp1_TTCAATCTCGGTAACT-1 Midzonal LSEC regenerating sc_E5/sc_R5 0.496560035378862 1.39743246820033
sc_R5.NPC.Exp1_CCACGTTGTTGAAGTA-1 Pericentral LSEC regenerating sc_E4/sc_R4 -3.12170756038911 2.52496971871913
sc_E2.NPC.Exp1_CTCCTAGCAGCTCGCA Midzonal LSEC embolised sc_E2/sc_R2 5.73769509616606 -0.595215179657337
sc_H1.NPC.Exp1_GAACGGAAGTAGGCCA LSEC (high MT 1) healthy sc_H1 -3.10644591030366 0.595465920234325
sc_E7.NPC.Exp1_TGCAGGCCAATGAAAC-1 Midzonal LSEC embolised sc_E6/sc_R6 2.53437888446562 0.253501198554638
sc_E1.NPC.Exp1_AGGCCGTTCCCTCTTT LSEC (remodelling) embolised sc_E1/sc_R1 -0.624313713877272 0.175302527213695
sc_R5.NPC.Exp1_TGTAACGAGTCGAGGT-1 EC non-LSEC regenerating sc_E4/sc_R4 0.836864380271364 -4.46569023344457
sc_H3.NPC.Exp1_CTACGTCTCAAGGCTT LSEC (high MT 1) healthy sc_H3 -3.62221729931123 0.97453822877467
sc_H1.EKS.Exp1_CCTTCGATCGCGATCG Periportal LSEC healthy sc_H1 1.93984246078246 0.16351630475581
sc_H3.NPC.Exp1_TTGCCGTTCGGAGCAA Midzonal LSEC healthy sc_H3 1.57193127098792 -1.54490760776937
sc_H2.NPC.Exp1_CACCTTGGTCCGTGAC Cycling cells healthy sc_H2 -7.74108183559663 -2.35917995188176
sc_E5.NPC.Exp1_AAGTGAAAGATGAAGG-1 Pericentral LSEC embolised sc_E4/sc_R4 -1.12057888683565 3.00552263047755
sc_R1.NPC.Exp1_GGAAAGCGTTCCGTCT EC non-LSEC regenerating sc_E1/sc_R1 -0.310989381640028 -5.09817919943273
sc_E5.NPC.Exp1_GTTGCTCAGGAAAGGT-1 LSEC (high MT 2) embolised sc_E4/sc_R4 -4.2833219784189 1.36967506196559
sc_R5.NPC.Exp1_ACTTCGCAGCGATTCT-1 LSEC (stress) regenerating sc_E4/sc_R4 -0.359815956919264 1.98547591950953
sc_E1.NPC.Exp1_TGACTTTAGAAGGCCT Pericentral LSEC embolised sc_E1/sc_R1 -1.92634880718477 3.98873939302027
sc_H1.NPC.Exp1_ACTGAGTAGCCCGAAA EC non-LSEC healthy sc_H1 -0.587679030268263 -4.74872026655614
sc_H1.NPC.Exp1_GGGCATCTCAAGATCC Midzonal LSEC healthy sc_H1 2.4387547952246 -1.16785598609388
sc_H1.NPC.Exp1_TGGCGCAAGAGCTTCT LSEC (stress) healthy sc_H1 0.175909517438341 -2.08005074474752
sc_H2.NPC.Exp1_CTGCGGAGTGCTGTAT Midzonal LSEC healthy sc_H2 0.874400464923311 1.03232588555873
sc_E3.NPC.Exp1_CGAATGTGTCACCTAA Periportal LSEC embolised sc_E3/sc_R3 5.42018687549346 1.7723711946255
sc_R2.NPC.Exp1_TCGTACCGTTAGGGTG EC non-LSEC regenerating sc_E2/sc_R2 -0.689855100481581 -5.73166523191869
sc_H1.NPC.Exp1_TCAGCTCAGATGTCGG EC non-LSEC healthy sc_H1 0.0221320373129137 -5.6176606199497
sc_H1.NPC.Exp1_AAGTCTGTCCTACAGA Midzonal LSEC healthy sc_H1 3.87403523746245 0.381403110290172
sc_E6.NPC.Exp1_AAGTGAAAGAAGCCAC-1 LSEC (high MT 1) embolised sc_E5/sc_R5 -2.29126393970735 0.803616426253918
sc_R5.NPC.Exp1_TCAAGACAGCGCCTCA-1 Midzonal LSEC regenerating sc_E4/sc_R4 2.31968116584532 -0.167629101013538
sc_R5.NPC.Exp1_TAGACCACAACGACTT-1 Cycling cells regenerating sc_E4/sc_R4 -7.66775191005952 -2.30892727587163
sc_R1.NPC.Exp1_ACCAGTAAGCTCAACT Pericentral LSEC regenerating sc_E1/sc_R1 -1.77310407337434 1.93114270951808
sc_E6.NPC.Exp1_AAGTACCTCACTTTGT-1 Pericentral LSEC embolised sc_E5/sc_R5 -1.15626323398836 2.8111633279568
sc_H3.NPC.Exp1_CGGGTCAGTCCGTCAG LSEC (stress) healthy sc_H3 -2.50418198284395 3.51979341294825
sc_H1.NPC.Exp1_CATCGAAGTGTTAAGA LSEC (remodelling) healthy sc_H1 -6.22926104244478 1.59472479608119
sc_E1.NPC.Exp1_AGCTCCTCAGATGGGT LSEC (stress) embolised sc_E1/sc_R1 -1.83092177089937 2.41237273004115
sc_R6.NPC.Exp1_TGCCGAGTCCACAGGC-1 EC non-LSEC regenerating sc_E5/sc_R5 0.065888045461107 -4.92788992140233
sc_R2.NPC.Exp1_GCGCCAAGTACAAGTA Midzonal LSEC regenerating sc_E2/sc_R2 0.660279927880693 1.11659588601649
sc_R7.NPC.Exp1_TGGAGGATCATAGGCT-1 LSEC (high MT 2) regenerating sc_E6/sc_R6 -4.11796868023164 -1.8248691937679
sc_H3.NPC.Exp1_AGTGGGATCGGCCGAT EC non-LSEC healthy sc_H3 -1.1958328503061 -4.91770444128453
sc_R6.NPC.Exp1_CCCTCTCCATCGGATT-1 LSEC (interferon) regenerating sc_E5/sc_R5 -2.29670655903108 2.20655979898036
sc_E6.NPC.Exp1_GTCTAGACACATGACT-1 LSEC (stress) embolised sc_E5/sc_R5 -0.269990088312697 1.35135307099879
sc_E2.NPC.Exp1_TGCCCTAGTTCGAATC Midzonal LSEC embolised sc_E2/sc_R2 1.63904508772605 -0.608283915256855
sc_E1.NPC.Exp1_TCATTTGAGCGTTTAC LSEC (fenestr.) embolised sc_E1/sc_R1 6.11989772144072 -0.0378303310626718
sc_H1.NPC.Exp1_AACCGCGCATACTACG Midzonal LSEC healthy sc_H1 -0.0770214813638441 1.71334709909022
sc_H3.NPC.Exp1_CTCTAATAGCTGTCTA EC non-LSEC healthy sc_H3 -1.03383171734102 -5.42258415434301
sc_R1.NPC.Exp1_TCACAAGCACCAGCAC LSEC (stress) regenerating sc_E1/sc_R1 -2.05447399791963 0.746498487258556
sc_E1.NPC.Exp1_CTAACTTAGATATGCA Midzonal LSEC embolised sc_E1/sc_R1 1.90061336580031 2.24104656961024
sc_R5.NPC.Exp1_GTGAGGAGTCCGCAGT-1 Pericentral LSEC regenerating sc_E4/sc_R4 -1.55101144489534 3.24230184342921
sc_R5.NPC.Exp1_AGATGAAGTTGCTCCT-1 Midzonal LSEC regenerating sc_E4/sc_R4 0.743068693311144 1.78752436425746
sc_E6.NPC.Exp1_TCTTCCTGTACAGTCT-1 LSEC (stress) embolised sc_E5/sc_R5 -1.02908241924531 -0.00304386827885827
sc_R5.NPC.Exp1_CCATCACGTGTTCATG-1 Pericentral LSEC regenerating sc_E4/sc_R4 -2.6444276588846 3.3656124093777
sc_H1.EKS.Exp1_CGTGAGCGTAATTGGA Midzonal LSEC healthy sc_H1 4.54567944827788 0.959535501266125
sc_E2.NPC.Exp1_CGACTTCCAGTGACAG Periportal LSEC embolised sc_E2/sc_R2 4.57564794841521 -3.01352439138829
sc_R5.NPC.Exp1_TGAATGCTCTACGGGC-1 Pericentral LSEC regenerating sc_E4/sc_R4 -2.31143891987092 1.8873568990475
sc_R6.NPC.Exp1_CTGCAGGAGCCGATAG-1 LSEC (interferon) regenerating sc_E5/sc_R5 -1.40390384372957 2.17567195680201
sc_H1.NPC.Exp1_CGTGTAAGTCTGCCAG Periportal LSEC healthy sc_H1 4.59717905345671 -2.03779432985723
sc_E5.NPC.Exp1_AAAGGATGTGGTCTTA-1 Pericentral LSEC embolised sc_E4/sc_R4 -2.75542462047822 3.98617782380641
sc_E1.NPC.Exp1_TAAGAGATCGTTACAG Midzonal LSEC embolised sc_E1/sc_R1 2.3465882522177 1.54277195718348
sc_R6.NPC.Exp1_GTTTACTCACACTGGC-1 LSEC (high MT 2) regenerating sc_E5/sc_R5 -4.79261505779512 -1.4772243878597
sc_E5.NPC.Exp1_TGCTCCAGTACCGTCG-1 Pericentral LSEC embolised sc_E4/sc_R4 -2.41045582470186 3.2556532838589
sc_R5.NPC.Exp1_TCTATACGTCTTACTT-1 EC non-LSEC regenerating sc_E4/sc_R4 0.246831772954393 -5.30188856337011
sc_R1.NPC.Exp1_ATTTCTGGTTATCACG LSEC (stress) regenerating sc_E1/sc_R1 -0.638447644083571 -0.235129692291615
sc_E7.NPC.Exp1_CCTATCGAGACGGTTG-1 EC non-LSEC embolised sc_E6/sc_R6 1.54668457630389 -4.24273381445348
sc_R3.NPC.Exp1_CATTATCCACTTAAGC Periportal LSEC regenerating sc_E3/sc_R3 4.7813183051657 -2.32218752119481
sc_R5.NPC.Exp1_CATCCACGTTAATGAG-1 Midzonal LSEC regenerating sc_E4/sc_R4 2.59437525096648 -0.386336602901814
sc_E6.NPC.Exp1_TGAGGGAAGGGTATAT-1 LSEC (interferon) embolised sc_E5/sc_R5 -1.16139161762483 2.40836539056361
sc_R6.NPC.Exp1_TCATGCCGTTGGGTTT-1 Midzonal LSEC regenerating sc_E5/sc_R5 2.1977770906996 0.243966720367077
sc_E3.NPC.Exp1_ATTGGACGTAGCACGA LSEC (stress) embolised sc_E3/sc_R3 0.892002461583544 -2.13236705276906
sc_E3.NPC.Exp1_GGTGAAGGTGCCTTGG EC non-LSEC embolised sc_E3/sc_R3 -0.887931467859816 -5.23800740454137
sc_H1.EKS.Exp1_TCTGAGATCAACTCTT Pericentral LSEC healthy sc_H1 -2.16589439090974 3.28388252046168
sc_H3.NPC.Exp1_GAAATGAGTGGCGAAT Periportal LSEC healthy sc_H3 4.19115936580412 -0.601763643955586
sc_H3.NPC.Exp1_GGGCATCCACGTGAGA Periportal LSEC healthy sc_H3 4.88703381839507 -0.0351651689761849
sc_H2.NPC.Exp1_GACAGAGTCGACCAGC LSEC (stress) healthy sc_H2 -1.21843540844209 0.966438434386852
sc_H3.NPC.Exp1_GAATGAAAGCAGACTG Midzonal LSEC healthy sc_H3 2.58870339217894 -0.550010421013233
sc_E7.NPC.Exp1_CGATGCGAGGCCCGTT-1 Midzonal LSEC embolised sc_E6/sc_R6 3.59354412379973 0.455361984038952
sc_R6.NPC.Exp1_CACCAAATCGTGCATA-1 Periportal LSEC regenerating sc_E5/sc_R5 4.77650558772795 -0.887398966287968
sc_R5.NPC.Exp1_AGGGTCCCACCGCTAG-1 LSEC (high MT 1) regenerating sc_E4/sc_R4 -3.98553478893526 0.406660220885876
sc_E1.NPC.Exp1_TTCGAAGTCTGCTGTC EC non-LSEC embolised sc_E1/sc_R1 -0.267564536898207 -4.89865837309301
sc_E3.NPC.Exp1_CGGACACGTGGCCCTA LSEC (interferon) embolised sc_E3/sc_R3 -0.230847718088698 -4.59304294798314
sc_E6.NPC.Exp1_AAACGAATCTTACACT-1 LSEC (interferon) embolised sc_E5/sc_R5 -1.94646823581941 1.68142523553431
sc_E5.NPC.Exp1_AAAGGTAGTACTGGGA-1 Pericentral LSEC embolised sc_E4/sc_R4 -3.47606480297334 2.05432715203822
sc_E2.NPC.Exp1_CGTCCATTCTGTCTCG LSEC (high MT 1) embolised sc_E2/sc_R2 -3.50323927578218 0.477861306930187
sc_E7.NPC.Exp1_CCACAAAAGCTCACTA-1 Midzonal LSEC embolised sc_E6/sc_R6 1.63406205001586 -0.212671615814564
sc_E5.NPC.Exp1_CATCCGTAGGGACAGG-1 LSEC (interferon) embolised sc_E4/sc_R4 -2.11885464367158 1.71490707185328
sc_R5.NPC.Exp1_CTACTATTCACTTGGA-1 EC non-LSEC regenerating sc_E4/sc_R4 0.932215212018419 -4.87610922071874
sc_H3.NPC.Exp1_CACATAGAGTTAGCGG Midzonal LSEC healthy sc_H3 1.22429222437852 2.62753143098414
sc_R2.NPC.Exp1_ATTGGTGAGCGTGAAC Pericentral LSEC regenerating sc_E2/sc_R2 -2.09188234981782 4.31140508439601
sc_H1.EKS.Exp1_CTTTGCGAGCTGCAAG Periportal LSEC healthy sc_H1 3.94080698314421 -1.8522164008373
sc_E5.NPC.Exp1_ATCCATTCATTGTCGA-1 EC non-LSEC embolised sc_E4/sc_R4 -0.8123210686136 -5.25755462858617
sc_H3.NPC.Exp1_CAGTCCTAGAAGATTC Periportal LSEC healthy sc_H3 4.22646224323027 -0.206889369224903
sc_H1.NPC.Exp1_GCATGATAGAGGGCTT LSEC (remodelling) healthy sc_H1 -6.07669842418916 1.70746388223231
sc_R5.NPC.Exp1_ATTCAGGGTGCGGTAA-1 Pericentral LSEC regenerating sc_E4/sc_R4 -2.66818177875764 2.32618560578883
sc_H1.NPC.Exp1_AGACGTTCAAGCTGTT Pericentral LSEC healthy sc_H1 -2.57313406643159 1.57983841683924
sc_R1.NPC.Exp1_CGAGCACGTATATGAG Periportal LSEC regenerating sc_E1/sc_R1 3.72699987712615 -0.598750867580769
sc_R5.NPC.Exp1_GTCTAGAAGGGCAACT-1 Midzonal LSEC regenerating sc_E4/sc_R4 0.892469076545168 0.760927818084362
sc_R6.NPC.Exp1_ATTTCACGTACCTAGT-1 LSEC (interferon) regenerating sc_E5/sc_R5 -1.56892073330171 1.68953408982814
sc_E6.NPC.Exp1_GAGGGTACAATGTTGC-1 Pericentral LSEC embolised sc_E5/sc_R5 -0.777161719172072 2.47561898019374
sc_H3.NPC.Exp1_ACTTGTTCATCCCATC LSEC (stress) healthy sc_H3 -1.75965798076875 0.899943492675426
sc_E5.NPC.Exp1_GCCAACGGTAGCGTTT-1 Midzonal LSEC embolised sc_E4/sc_R4 3.70086347881072 1.29473271157801
sc_H3.NPC.Exp1_CTCGTACAGTCCAGGA Periportal LSEC healthy sc_H3 4.37581789317839 -0.513178326820728
sc_H1.NPC.Exp1_TAAGAGAGTCTCGTTC EC non-LSEC healthy sc_H1 -0.897131563990187 -4.92182741377294
sc_H3.NPC.Exp1_AGGTCCGAGAGCTATA LSEC (remodelling) healthy sc_H3 0.897457568080354 -0.475066938137409
sc_E2.NPC.Exp1_TTTCCTCCAGCAGTTT Pericentral LSEC embolised sc_E2/sc_R2 -1.68198430713899 1.57330050256312
sc_R3.NPC.Exp1_GCTCTGTAGGTGTTAA Midzonal LSEC regenerating sc_E3/sc_R3 0.636315761239458 1.16905965592921
sc_R3.NPC.Exp1_CATGACAAGGACGAAA Lymphatic EC regenerating sc_E3/sc_R3 8.64224517169707 2.69360484864772
sc_H3.NPC.Exp1_CGGAGTCTCTGAGGGA Pericentral LSEC healthy sc_H3 -3.61098873790986 1.57999052789271
sc_E7.NPC.Exp1_GTAGATCTCTACTCAT-1 LSEC (high MT 2) embolised sc_E6/sc_R6 -3.84776032146699 -1.31592485744297
sc_R3.NPC.Exp1_ACGTCAAGTGGTGTAG Periportal LSEC regenerating sc_E3/sc_R3 6.20934998813384 -3.12998495314061
sc_H1.NPC.Exp1_GGGTCTGCAGGTCTCG Pericentral LSEC healthy sc_H1 -1.59684479412324 4.01346387651027
sc_R5.NPC.Exp1_CCGGTAGGTCCATAGT-1 EC non-LSEC regenerating sc_E4/sc_R4 0.231954572827745 -5.20582566473424
sc_R6.NPC.Exp1_TAAGCACTCAAACCCA-1 LSEC (stress) regenerating sc_E5/sc_R5 0.416236935288835 -0.688886680340168
sc_E3.NPC.Exp1_GCTGCAGCAAGCTGTT EC non-LSEC embolised sc_E3/sc_R3 -0.239465476839613 -5.79397020552098
sc_H2.NPC.Exp1_ACTTTCAAGGGAAACA Midzonal LSEC healthy sc_H2 1.7569090408396 -1.14100026402414
sc_R1.NPC.Exp1_CTGGTCTGTCATGCCG Pericentral LSEC regenerating sc_E1/sc_R1 -1.17939055141694 3.37519349839747
sc_H2.NPC.Exp1_TTCTCCTCAGCTCCGA EC non-LSEC healthy sc_H2 0.595909534127641 -4.42926941130101
sc_E7.NPC.Exp1_TTACGTTAGGTTCACT-1 Periportal LSEC embolised sc_E6/sc_R6 3.90313207927458 0.766994855666759
sc_R3.NPC.Exp1_CAGCTGGAGGTGACCA Midzonal LSEC regenerating sc_E3/sc_R3 0.758720932633806 1.28076829698146
sc_E5.NPC.Exp1_CCGATGGAGGGCCAAT-1 EC non-LSEC embolised sc_E4/sc_R4 0.621375499398638 -5.34122190687597
sc_H2.NPC.Exp1_TATCTCATCAACGGGA Midzonal LSEC healthy sc_H2 4.00364577594512 1.28030028131068
sc_E5.NPC.Exp1_TAACCAGGTCTACGTA-1 Midzonal LSEC embolised sc_E4/sc_R4 3.37211477580779 1.57189430978358
sc_E1.NPC.Exp1_AACGTTGAGAGGTTAT LSEC (stress) embolised sc_E1/sc_R1 -0.425597431032728 -1.688538619017
sc_E3.NPC.Exp1_ACATCAGGTCATGCAT EC non-LSEC embolised sc_E3/sc_R3 -1.54116618808992 -5.39734230253637
sc_H3.NPC.Exp1_CAAGTTGGTCCGCTGA LSEC (remodelling) healthy sc_H3 -5.69953358349092 1.89871420648158
sc_R1.NPC.Exp1_CGGGTCACAGTGGGAT Pericentral LSEC regenerating sc_E1/sc_R1 -1.62061488804109 1.43248500611842
sc_R7.NPC.Exp1_TTCCTAAGTCGGTGTC-1 LSEC (interferon) regenerating sc_E6/sc_R6 -1.78302800831087 1.95455469873011
sc_E6.NPC.Exp1_ACTGCAAAGTTGAAGT-1 LSEC (interferon) embolised sc_E5/sc_R5 -1.05664098438508 1.93237390306056
sc_R1.NPC.Exp1_CTCGGGACACATCTTT LSEC (interferon) regenerating sc_E1/sc_R1 -2.15483176883943 1.2207662084347
sc_R6.NPC.Exp1_CTTCCTTAGGTTCACT-1 Periportal LSEC regenerating sc_E5/sc_R5 5.03397857967131 -1.16560741577089
sc_R6.NPC.Exp1_TTTCGATCATGGGTTT-1 LSEC (interferon) regenerating sc_E5/sc_R5 -1.85264599498994 0.527296684051159
sc_E1.NPC.Exp1_GAGTCCGCAGCTCCGA LSEC (stress) embolised sc_E1/sc_R1 -0.963282467691969 -1.52142707321584
sc_R6.NPC.Exp1_CAATTTCGTTGCCATA-1 LSEC (remodelling) regenerating sc_E5/sc_R5 -5.52782261547334 0.525846741462353
sc_E2.NPC.Exp1_TGGCGCACATGTAAGA Midzonal LSEC embolised sc_E2/sc_R2 5.0205966216635 0.419425151610973
sc_E6.NPC.Exp1_CGGGTCAAGCGCCGTT-1 LSEC (fenestr.) embolised sc_E5/sc_R5 5.78707253757231 -0.166200020050404
sc_E7.NPC.Exp1_TTGGGTACAACGTAAA-1 Lymphatic EC embolised sc_E6/sc_R6 8.7215288859915 2.57693900849879
sc_R6.NPC.Exp1_CGTAATGCAGAGGGTT-1 Pericentral LSEC regenerating sc_E5/sc_R5 -2.17676127132661 2.8580473878628
sc_R3.NPC.Exp1_GTATTCTGTTATCGGT LSEC (stress) regenerating sc_E3/sc_R3 0.409316359193254 -1.44205964419782
sc_R1.NPC.Exp1_TCGGTAAGTGAAATCA Midzonal LSEC regenerating sc_E1/sc_R1 0.89304700318091 2.3302313306576
sc_H2.NPC.Exp1_CTCTGGTAGTTATCGC LSEC (fenestr.) healthy sc_H2 4.8809174281668 0.0936035135036735
sc_R1.NPC.Exp1_CATCCACTCTGCCAGG LSEC (stress) regenerating sc_E1/sc_R1 -1.039006831019 -1.16546578023374
sc_E6.NPC.Exp1_GCCTGTTCAACTGCTA-1 LSEC (interferon) embolised sc_E5/sc_R5 -2.62815988239534 2.10206308152735
sc_R1.NPC.Exp1_GAAACTCTCTTCAACT EC non-LSEC regenerating sc_E1/sc_R1 1.13154126528018 -4.82405100080907
sc_E6.NPC.Exp1_GTTACAGGTAGAGACC-1 LSEC (high MT 2) embolised sc_E5/sc_R5 -4.18017208751924 -0.410956420635578
sc_E7.NPC.Exp1_AGATAGAGTTCGTTCC-1 Periportal LSEC embolised sc_E6/sc_R6 4.32539117160552 0.217992565894726
sc_E2.NPC.Exp1_ACGGGCTTCTTGTCAT LSEC (stress) embolised sc_E2/sc_R2 -3.47454273876436 1.79001512315333
sc_R5.NPC.Exp1_GCCTGTTCAACGCATT-1 Periportal LSEC regenerating sc_E4/sc_R4 3.90411913219206 -1.92717192385137
sc_E6.NPC.Exp1_TAGGAGGTCAAGGACG-1 LSEC (high MT 1) embolised sc_E5/sc_R5 -2.53314793285615 0.506534240508678
sc_E5.NPC.Exp1_GGGTCACAGGAGAGTA-1 EC non-LSEC embolised sc_E4/sc_R4 -0.345053197710585 -4.39458403799474
sc_H1.NPC.Exp1_GTAACTGAGTACGTTC Pericentral LSEC healthy sc_H1 -1.87073815044649 1.93946113374293
sc_H1.EKS.Exp1_CTGCGGAAGACTGTAA Periportal LSEC healthy sc_H1 3.27583825412505 -0.244313695167896
sc_E6.NPC.Exp1_GCAGCCAGTTGGCTAT-1 Midzonal LSEC embolised sc_E5/sc_R5 3.34728109660857 1.14522876527369
sc_H1.NPC.Exp1_TGGCGCAAGTTCGATC LSEC (high MT 1) healthy sc_H1 -4.28499090847261 1.20740737702906
sc_H1.NPC.Exp1_CAGCCGAGTTAGATGA Pericentral LSEC healthy sc_H1 -0.515785457460951 3.04557885911525
sc_E6.NPC.Exp1_TTTACCAAGTGGAAAG-1 LSEC (high MT 2) embolised sc_E5/sc_R5 -4.37927115139253 -0.776220091318485
sc_E6.NPC.Exp1_TTTACCAGTTGGTACT-1 Periportal LSEC embolised sc_E5/sc_R5 4.84053575816863 -0.570535161232349
sc_H1.EKS.Exp1_TGAGCATTCCTTAATC Periportal LSEC healthy sc_H1 5.36366164508574 -1.79172215673864
sc_H1.EKS.Exp1_CACACAATCATGCAAC EC non-LSEC healthy sc_H1 -0.691441776125502 -4.7632630846256
sc_E6.NPC.Exp1_TGGGAGATCCAAGCTA-1 LSEC (interferon) embolised sc_E5/sc_R5 -1.0668536442209 0.909068248534801
sc_R6.NPC.Exp1_ATCGATGCACTAGGCC-1 LSEC (high MT 2) regenerating sc_E5/sc_R5 -3.8338271397043 -1.8790204903835
sc_E7.NPC.Exp1_GAAGAATAGAAGCGCT-1 LSEC (high MT 2) embolised sc_E6/sc_R6 1.47365668240302 -0.658790566658375
sc_H3.NPC.Exp1_AACTGGTTCTGCGTAA Pericentral LSEC healthy sc_H3 -2.46865809139497 3.94821538713038
sc_E1.NPC.Exp1_GATCTAGAGTACGTTC Midzonal LSEC embolised sc_E1/sc_R1 4.78818833652251 0.970491073394421
sc_E7.NPC.Exp1_AACCACACAAGGCTTT-1 LSEC (remodelling) embolised sc_E6/sc_R6 -4.66039478954561 1.48657431390345
sc_H3.NPC.Exp1_GCGAGAAAGCGTTGCC LSEC (stress) healthy sc_H3 1.39835216674321 -0.342657365536091
sc_E1.NPC.Exp1_AGCCTAACAAGCCGTC LSEC (remodelling) embolised sc_E1/sc_R1 -5.03480065044649 1.88068237092555
sc_H3.NPC.Exp1_GCACTCTGTCTAGAGG EC non-LSEC healthy sc_H3 -0.131878020136427 -4.1791361353153
sc_E7.NPC.Exp1_GTTATGGCAGGCTCTG-1 Midzonal LSEC embolised sc_E6/sc_R6 1.86392307105773 1.46100678231776
sc_H2.NPC.Exp1_AAACCTGCACCCAGTG Pericentral LSEC healthy sc_H2 -2.59307468113191 3.83918609407008
sc_R6.NPC.Exp1_GAGTCATGTCCAAGAG-1 LSEC (interferon) regenerating sc_E5/sc_R5 -1.63956058201082 0.89116682794154
sc_E5.NPC.Exp1_CATTCTACATGATCTG-1 Midzonal LSEC embolised sc_E4/sc_R4 0.746037004620958 1.24192347314418
sc_R5.NPC.Exp1_GTAACCACATGCACTA-1 LSEC (stress) regenerating sc_E4/sc_R4 -0.0794674175668471 -0.337158717846272
sc_R1.NPC.Exp1_TCAGCTCAGGGCTCTC Pericentral LSEC regenerating sc_E1/sc_R1 -1.31551754650361 3.62265147950709
sc_E3.NPC.Exp1_TACCTTACATGGATGG EC non-LSEC embolised sc_E3/sc_R3 -1.30821669277437 -5.80098257276952
sc_H3.NPC.Exp1_AGCATACAGTCATCCA LSEC (stress) healthy sc_H3 -2.45896017727144 -0.401013233398792
sc_H3.NPC.Exp1_TTTATGCAGGTGCACA LSEC (stress) healthy sc_H3 -0.367483379213881 -1.64657060120046
sc_E6.NPC.Exp1_TAGGAGGAGAAGCCTG-1 Periportal LSEC embolised sc_E5/sc_R5 5.88351762119048 -1.58145050022542
sc_H3.NPC.Exp1_CTCGAAAAGAGTAATC LSEC (remodelling) healthy sc_H3 4.1028035861563 -3.05144236299932
sc_E7.NPC.Exp1_GTTTGGACAACTTCTT-1 Midzonal LSEC embolised sc_E6/sc_R6 0.375015257031847 1.90585961129725
sc_R6.NPC.Exp1_TTCATTGGTAGGGAGG-1 LSEC (high MT 2) regenerating sc_E5/sc_R5 -4.96578180965669 -1.67419124457776
sc_E5.NPC.Exp1_GCACTAAAGATTAGAC-1 LSEC (stress) embolised sc_E4/sc_R4 0.476271806390215 0.63715686585963
sc_E7.NPC.Exp1_AGTCATGTCAAGAGTA-1 Midzonal LSEC embolised sc_E6/sc_R6 2.35585272136443 1.02379073884547
sc_E5.NPC.Exp1_TGGAGGAGTTCGGCTG-1 Midzonal LSEC embolised sc_E4/sc_R4 2.56149530235045 1.76370634820521
sc_R1.NPC.Exp1_CCGGGATAGCAATATG LSEC (stress) regenerating sc_E1/sc_R1 -2.35072958645112 1.92498292710841
sc_R6.NPC.Exp1_AAAGGATTCGGACAAG-1 Midzonal LSEC regenerating sc_E5/sc_R5 2.04660874429457 -1.39390597555577
sc_R6.NPC.Exp1_GTGGTTAAGTGATTCC-1 Midzonal LSEC regenerating sc_E5/sc_R5 2.36224901500456 0.800096414352062
sc_R3.NPC.Exp1_GGTGAAGTCTAAGCCA EC non-LSEC regenerating sc_E3/sc_R3 0.303412376077104 -4.37379799101293
sc_E5.NPC.Exp1_CAAGACTTCTTCGTGC-1 LSEC (remodelling) embolised sc_E4/sc_R4 -5.23520481762178 1.3424076059109
sc_R7.NPC.Exp1_ACTTAGGAGTTGTACC-1 Periportal LSEC regenerating sc_E6/sc_R6 5.18400370898955 -2.69966778967321
sc_E7.NPC.Exp1_TCCATCGCAAGAGTAT-1 LSEC (interferon) embolised sc_E6/sc_R6 -2.3430451172281 2.38340058114589
sc_E6.NPC.Exp1_AACGAAACACAACCGC-1 LSEC (interferon) embolised sc_E5/sc_R5 0.472902057797838 1.89883579995692
sc_E7.NPC.Exp1_CAGCAATTCAATGCAC-1 LSEC (remodelling) embolised sc_E6/sc_R6 -5.97274124798067 1.54820289399684
sc_H3.NPC.Exp1_TTGGAACTCACATGCA LSEC (high MT 1) healthy sc_H3 -2.52593529400117 0.686227104926708
sc_E2.NPC.Exp1_AATCCAGTCACAGGCC Midzonal LSEC embolised sc_E2/sc_R2 2.24842577996962 1.24585857179225
sc_E6.NPC.Exp1_CTACATTTCTGCTTAT-1 Midzonal LSEC embolised sc_E5/sc_R5 3.505182622106 -0.843216457104084
sc_H3.NPC.Exp1_ACTTACTTCCAATGGT LSEC (stress) healthy sc_H3 0.168360231549669 0.913021705413464
sc_R5.NPC.Exp1_CCTTCAGTCGTTCTGC-1 Periportal LSEC regenerating sc_E4/sc_R4 4.36219417873137 -2.33849725935399
sc_R5.NPC.Exp1_TCGACGGGTTTCGTTT-1 Pericentral LSEC regenerating sc_E4/sc_R4 -3.26542818722017 2.98222722795069
sc_E2.NPC.Exp1_CATTATCTCAAGGCTT Periportal LSEC embolised sc_E2/sc_R2 4.34585511508696 -0.232041337227223
sc_E1.NPC.Exp1_AATCCAGTCGCGTAGC LSEC (remodelling) embolised sc_E1/sc_R1 -5.16581547436006 2.3776916482693
sc_E1.NPC.Exp1_CTGGTCTTCTAACTTC LSEC (stress) embolised sc_E1/sc_R1 -0.844550015299391 -0.735971369480488
sc_R3.NPC.Exp1_TAGAGCTAGAGCCCAA Periportal LSEC regenerating sc_E3/sc_R3 6.27709233585112 -2.39530859205663
sc_E5.NPC.Exp1_TGCTTCGGTATCATGC-1 EC non-LSEC embolised sc_E4/sc_R4 -1.20057451900728 -4.7212708971256
sc_R5.NPC.Exp1_TGTCCCATCGCAGTGC-1 Pericentral LSEC regenerating sc_E4/sc_R4 -0.571552039949965 3.22569265153468
sc_R6.NPC.Exp1_AGATAGATCACGTAGT-1 Pericentral LSEC regenerating sc_E5/sc_R5 -0.00956535515077039 1.78231110360682
sc_R3.NPC.Exp1_CTAGTGATCTACGAGT Periportal LSEC regenerating sc_E3/sc_R3 6.22300040546172 -3.0157751819843
sc_E1.NPC.Exp1_CATGGCGCACAGACTT Periportal LSEC embolised sc_E1/sc_R1 4.63906276050322 0.792513273025158
sc_E5.NPC.Exp1_GATGTTGAGAGGTCAC-1 Periportal LSEC embolised sc_E4/sc_R4 4.9207967502188 -0.336534478401539
sc_E1.NPC.Exp1_CTAGTGAGTATAGGTA EC non-LSEC embolised sc_E1/sc_R1 0.0764932614874132 -4.95729694578588
sc_R1.NPC.Exp1_GGGACCTCACATGTGT Pericentral LSEC regenerating sc_E1/sc_R1 -2.47491777118928 3.13989343431056
sc_R1.NPC.Exp1_GAAACTCAGTCACGCC EC non-LSEC regenerating sc_E1/sc_R1 -1.1774972694803 -4.85532245848119
sc_H1.NPC.Exp1_GACGTGCTCTGTCAAG EC non-LSEC healthy sc_H1 0.136444090039659 -4.95312175962865
sc_E7.NPC.Exp1_GAGACCCCACTTGAAC-1 EC non-LSEC embolised sc_E6/sc_R6 1.34846056076996 -4.64955482695043
sc_E1.NPC.Exp1_AAAGATGCAGATGAGC EC non-LSEC embolised sc_E1/sc_R1 0.985562650592256 -4.7875276586765
sc_R3.NPC.Exp1_AGAGCGATCGGCGCAT EC non-LSEC regenerating sc_E3/sc_R3 -1.01147449192293 -6.65611229155004
sc_R5.NPC.Exp1_TTACGTTTCTGCTAGA-1 LSEC (interferon) regenerating sc_E4/sc_R4 0.778445003659654 1.71427907731593
sc_E3.NPC.Exp1_GCGCCAACACTAAGTC EC non-LSEC embolised sc_E3/sc_R3 -1.40920603451021 -5.83594427320897
sc_R1.NPC.Exp1_TCAACGAGTGCGAAAC EC non-LSEC regenerating sc_E1/sc_R1 -0.233569623797011 -4.42161998960912
sc_E2.NPC.Exp1_CGAATGTCACACCGAC Cycling cells embolised sc_E2/sc_R2 -7.66697943386323 -2.41139350149572
sc_R6.NPC.Exp1_CAGCAGCAGAATGTTG-1 LSEC (interferon) regenerating sc_E5/sc_R5 -2.15145933803804 -1.50949636909902
sc_E5.NPC.Exp1_GAGTGTTCAAATACGA-1 Pericentral LSEC embolised sc_E4/sc_R4 -3.38781941112764 3.09246387269557
sc_E2.NPC.Exp1_AGTGAGGAGATGGCGT LSEC (stress) embolised sc_E2/sc_R2 -2.16177594837434 0.6382740953213
sc_R6.NPC.Exp1_GGTAGAGGTGCTGTCG-1 LSEC (interferon) regenerating sc_E5/sc_R5 -1.41623389896638 2.31251086976588
sc_E7.NPC.Exp1_GTCATGATCGAGTCTA-1 LSEC (interferon) embolised sc_E6/sc_R6 -2.50408637699373 2.13114800241053
sc_R3.NPC.Exp1_AGTGGGACAGGATCGA EC non-LSEC regenerating sc_E3/sc_R3 -0.782983900873732 -4.29470858786046
sc_H3.NPC.Exp1_AGCCTAAGTTGATTCG LSEC (remodelling) healthy sc_H3 0.945263920457292 -2.20024744484365
sc_E5.NPC.Exp1_GGGAGATCAGGAGGAG-1 Periportal LSEC embolised sc_E4/sc_R4 4.61505043330901 -1.88466534826696
sc_R5.NPC.Exp1_CCACAAACAAGTCCCG-1 LSEC (high MT 1) regenerating sc_E4/sc_R4 -2.42457473453767 0.900070569778088
sc_E6.NPC.Exp1_TCAGTGACAAAGACGC-1 Midzonal LSEC embolised sc_E5/sc_R5 5.10200631442778 -2.04501239273488
sc_H1.EKS.Exp1_CATGACAGTGCTTCTC EC non-LSEC healthy sc_H1 -0.707337023584913 -4.98332057211339
sc_E6.NPC.Exp1_TCGGATAGTCTTCGAA-1 LSEC (interferon) embolised sc_E5/sc_R5 -0.986823441355299 1.72040595796168
sc_E7.NPC.Exp1_TTCCGGTTCAAAGACA-1 LSEC (interferon) embolised sc_E6/sc_R6 -3.35420477566011 0.881847999358776
sc_E7.HEP.Exp1_GAGCCTGTCGATACTG-1 Periportal LSEC embolised sc_E6/sc_R6 4.58114135089629 -2.5794925472492
sc_R6.NPC.Exp1_TATGTTCGTGCACATT-1 Periportal LSEC regenerating sc_E5/sc_R5 5.47158419910185 -2.90779493067205
sc_E5.NPC.Exp1_TACAGGTAGGCATGGT-1 EC non-LSEC embolised sc_E4/sc_R4 -1.19556081470735 -3.85219631407201
sc_R5.NPC.Exp1_TGTCAGAAGTGAGGTC-1 LSEC (stress) regenerating sc_E4/sc_R4 -0.0391100662637465 -2.49585125658452
sc_H1.NPC.Exp1_TAAACCGAGTGACTCT Pericentral LSEC healthy sc_H1 -1.60218799289949 3.75746288087428
sc_R5.NPC.Exp1_GTTGCGGGTAATGCTC-1 Pericentral LSEC regenerating sc_E4/sc_R4 -1.54977619823701 1.77214112069667
sc_E5.NPC.Exp1_CACGTGGTCTCGGGAC-1 LSEC (high MT 1) embolised sc_E4/sc_R4 -3.73771488842256 -0.154791452621815
sc_H1.EKS.Exp1_GGTGCGTAGTTAAGTG LSEC (high MT 1) healthy sc_H1 -0.985660673945021 -0.0808263799899789
sc_H3.NPC.Exp1_GCGCAGTTCGAGGTAG Periportal LSEC healthy sc_H3 4.09768307033293 -2.15458605501592
sc_R5.NPC.Exp1_ATCATTCCATGTGGTT-1 Pericentral LSEC regenerating sc_E4/sc_R4 -2.40732848819978 2.71593632485926
sc_R6.NPC.Exp1_CCCATTGTCCTAACAG-1 Midzonal LSEC regenerating sc_E5/sc_R5 -3.6413689869333 -1.30933021072089
sc_E7.NPC.Exp1_CAGGCCAGTTTCGGCG-1 LSEC (high MT 2) embolised sc_E6/sc_R6 -3.90729725536592 -1.29559518087446
sc_E1.NPC.Exp1_ACAGCCGCAATACGCT Pericentral LSEC embolised sc_E1/sc_R1 -1.82759344753511 3.55465831544459
sc_R5.NPC.Exp1_GTTATGGCATAGAAAC-1 LSEC (high MT 1) regenerating sc_E4/sc_R4 -3.56310284313447 -0.249171354507801
sc_H2.NPC.Exp1_CGTTGGGCAGACTCGC Pericentral LSEC healthy sc_H2 -2.12966787990816 3.62814178254664
sc_R1.NPC.Exp1_GGACAGACATACGCCG Midzonal LSEC regenerating sc_E1/sc_R1 4.20323121371977 1.0558766343838
sc_E6.NPC.Exp1_TACGCTCTCTCCGTGT-1 Midzonal LSEC embolised sc_E5/sc_R5 5.19927751842253 -0.681045391296742
sc_E2.NPC.Exp1_TACTCGCAGAATGTTG LSEC (stress) embolised sc_E2/sc_R2 -0.583795191614699 1.67502345826686
sc_R5.NPC.Exp1_ACGCACGGTCGTCATA-1 LSEC (high MT 1) regenerating sc_E4/sc_R4 -3.71719849285371 0.162057659888866
sc_E6.NPC.Exp1_AACAAGATCCTTCACG-1 LSEC (interferon) embolised sc_E5/sc_R5 -1.00867998775728 1.58658733155787
sc_E7.NPC.Exp1_CTACCTGTCCTTATAC-1 LSEC (stress) embolised sc_E6/sc_R6 -1.47591531452424 -0.147080518936512
sc_E7.HEP.Exp1_CATTGCCGTCCTACGG-1 LSEC (interferon) embolised sc_E6/sc_R6 -0.237863661615919 1.88697638299525
sc_H3.NPC.Exp1_GAATGAACAGCGATCC LSEC (remodelling) healthy sc_H3 -5.2740446346689 2.12889661576808
sc_R5.NPC.Exp1_TGAGGAGAGAGAATCT-1 LSEC (high MT 2) regenerating sc_E4/sc_R4 -4.11583197292573 -1.71535972568929
sc_E3.NPC.Exp1_GGATTACCATCGTCGG EC non-LSEC embolised sc_E3/sc_R3 0.00942861858122424 -5.81912718031347
sc_E3.NPC.Exp1_CCACCTACAGGGTTAG Periportal LSEC embolised sc_E3/sc_R3 5.18712961498015 1.6900798299557
sc_H3.NPC.Exp1_TGCTGCTAGCGATAGC LSEC (fenestr.) healthy sc_H3 5.80522477451079 0.340116284156444
sc_R1.NPC.Exp1_GTCTCGTTCTCGGACG Midzonal LSEC regenerating sc_E1/sc_R1 1.91498082700484 0.99940337922633
sc_E5.NPC.Exp1_TAGACTGAGAATTGCA-1 Pericentral LSEC embolised sc_E4/sc_R4 0.686997233064104 3.20413436677516
sc_E3.NPC.Exp1_TGACAACAGAGCTATA LSEC (remodelling) embolised sc_E3/sc_R3 3.14881717983 -4.0400272390598
sc_E6.NPC.Exp1_TCGGGCAAGGATTCAA-1 EC non-LSEC embolised sc_E5/sc_R5 1.4855776858639 -4.39656815741002
sc_R7.NPC.Exp1_AGGAAATGTGTATACC-1 LSEC (stress) regenerating sc_E6/sc_R6 -2.54815781292207 0.933720252776745
sc_H2.NPC.Exp1_TGCACCTTCTGTCTCG Periportal LSEC healthy sc_H2 3.7898472529959 -1.8702034733051
sc_R6.NPC.Exp1_CCCAACTCATATACCG-1 Midzonal LSEC regenerating sc_E5/sc_R5 0.858940510184694 1.5227796056515
sc_E1.HEP.Exp2_GCTGCAGAGGGTCTCC LSEC (interferon) embolised sc_E1/sc_R1 -3.26986086544282 1.34865584161341
sc_E1.HEP.Exp1_TACGGTATCGGTTCGG LSEC (interferon) embolised sc_E1/sc_R1 0.833341298730303 1.66923060205043
sc_R3.NPC.Exp1_CACAAACTCGTCTGAA Periportal LSEC regenerating sc_E3/sc_R3 5.85233866992705 -2.07628307554662
sc_E1.NPC.Exp1_CCCAGTTAGGGCACTA LSEC (stress) embolised sc_E1/sc_R1 -0.221810819475722 -1.94359532806813
sc_R5.NPC.Exp1_CTCAACCAGCGTACAG-1 Pericentral LSEC regenerating sc_E4/sc_R4 -3.4589434879709 2.50228967454493
sc_H3.NPC.Exp1_GTGTGCGTCTCTTATG LSEC (remodelling) healthy sc_H3 -6.18604624447114 1.31525220658839
sc_H1.EKS.Exp1_AAGTCTGGTTACAGAA LSEC (stress) healthy sc_H1 -0.298236252634596 -2.38172278616369
sc_R1.NPC.Exp1_GCAATCAAGACTAGAT Pericentral LSEC regenerating sc_E1/sc_R1 -1.34139287647493 2.92066325929225
sc_H1.EKS.Exp1_TCTGGAAAGTGGACGT Periportal LSEC healthy sc_H1 2.02007382932417 -1.4589695564264
sc_E1.NPC.Exp1_GGGAGATGTACAGCAG LSEC (stress) embolised sc_E1/sc_R1 0.28837632957213 -2.30259034845769
sc_E7.NPC.Exp1_CCTGTTGGTATGGTTC-1 EC non-LSEC embolised sc_E6/sc_R6 0.631008206040788 -3.42619428846776
sc_H1.NPC.Exp1_AACTGGTGTTCGCTAA LSEC (high MT 1) healthy sc_H1 -2.7856355923105 -0.443123080467579
sc_H1.EKS.Exp1_CATGCCTAGTGGGATC Periportal LSEC healthy sc_H1 3.47668015781157 -1.1198113045448
sc_H3.NPC.Exp1_CTGCCTAGTATAGTAG LSEC (stress) healthy sc_H3 0.0584403258871324 -2.16844437334478
sc_H1.NPC.Exp1_GTGTTAGAGGGTGTGT Pericentral LSEC healthy sc_H1 -2.04676592525728 1.74522890832484
sc_R6.NPC.Exp1_GTTGTAGAGTCTGTAC-1 LSEC (interferon) regenerating sc_E5/sc_R5 -1.46909964260347 0.825348041320446
sc_R5.NPC.Exp1_AACACACAGGTTGGAC-1 LSEC (interferon) regenerating sc_E4/sc_R4 -2.73380100902803 2.75653686311305
sc_H3.NPC.Exp1_ATAACGCTCTCTGTCG EC non-LSEC healthy sc_H3 -1.20684898075349 -4.64067397329747
sc_E6.NPC.Exp1_ATCCCTGAGCAAGTGC-1 LSEC (interferon) embolised sc_E5/sc_R5 -2.10271108326204 1.40139760758937
sc_H3.NPC.Exp1_AGGTCCGAGGTGTGGT Cycling cells healthy sc_H3 -7.34072745022066 -2.60201177809179
sc_E2.NPC.Exp1_GGGCACTGTCGCCATG Midzonal LSEC embolised sc_E2/sc_R2 3.24264859977477 0.840538881087902
sc_E7.NPC.Exp1_ACACCAACATCGTGGC-1 LSEC (high MT 1) embolised sc_E6/sc_R6 -4.06492769893892 -0.362668730949757
sc_H3.NPC.Exp1_ATCATCTCACCACCAG Midzonal LSEC healthy sc_H3 1.81007170501463 -0.368661918377277
sc_E6.NPC.Exp1_GCACTAATCACGGGCT-1 LSEC (stress) embolised sc_E5/sc_R5 0.599962113530565 1.74341454293788
sc_H1.NPC.Exp1_TGACTAGCAGTTCCCT Periportal LSEC healthy sc_H1 4.32760870280974 -1.49480008397042
sc_H3.NPC.Exp1_GACAGAGGTCACTGGC Midzonal LSEC healthy sc_H3 -0.0693386810708754 1.84931459214747
sc_E5.NPC.Exp1_TCGGGTGGTGGCTTGC-1 Pericentral LSEC embolised sc_E4/sc_R4 -2.8425842541147 3.98148574616969
sc_R1.NPC.Exp1_GTCATTTTCCGTCATC Pericentral LSEC regenerating sc_E1/sc_R1 -2.23461663898714 3.97021236207545
sc_H2.NPC.Exp1_AGCAGCCCAATCCAAC Midzonal LSEC healthy sc_H2 0.701259134442735 1.48749151017726
sc_R5.NPC.Exp1_CTGAGGCCAGAACTAA-1 Pericentral LSEC regenerating sc_E4/sc_R4 -2.3715194481302 2.39087738778651
sc_E7.NPC.Exp1_CCACGTTTCCTACACC-1 LSEC (high MT 2) embolised sc_E6/sc_R6 1.4246508908581 -0.586408235763905
sc_E1.NPC.Exp1_AATCGGTGTCCAACTA Midzonal LSEC embolised sc_E1/sc_R1 2.2269279343199 1.8855144002682
sc_E1.NPC.Exp1_TACGGGCCAAACGCGA LSEC (remodelling) embolised sc_E1/sc_R1 -4.68134510692842 2.10973300721705
sc_R6.NPC.Exp1_GAGTGAGGTCCGGATC-1 Periportal LSEC regenerating sc_E5/sc_R5 5.56409680667632 -3.28123841497838
sc_R7.NPC.Exp1_ATTTACCCATCGATGT-1 LSEC (high MT 1) regenerating sc_E6/sc_R6 -3.16991245922334 -0.465244092678425
sc_R7.NPC.Exp1_GGTGGCTCAGTTCCAA-1 Midzonal LSEC regenerating sc_E6/sc_R6 2.89230358424895 0.15626110818446
sc_E6.NPC.Exp1_AGAACAACAAATAGCA-1 Midzonal LSEC embolised sc_E5/sc_R5 2.94590687576048 0.231811425948742
sc_R1.NPC.Exp1_AAGGTTCGTTATGTGC Pericentral LSEC regenerating sc_E1/sc_R1 -2.16577232059724 4.20902910020411
sc_R3.NPC.Exp1_ATCACGAGTCAAACTC LSEC (interferon) regenerating sc_E3/sc_R3 -1.03778779682405 2.16217388894618
sc_H1.NPC.Exp1_AGCTTGAAGTGAACAT LSEC (high MT 1) healthy sc_H1 -2.82047045406587 0.379787466788891
sc_H3.NPC.Exp1_AGACGTTCAAACTGTC LSEC (stress) healthy sc_H3 0.222044227750231 0.729679367805126
sc_E5.NPC.Exp1_CCACACTTCAAACCTG-1 Midzonal LSEC embolised sc_E4/sc_R4 3.33022725406401 0.549511931205395
sc_H1.EKS.Exp1_AACTCCCAGAGTCGGT EC non-LSEC healthy sc_H1 -1.91003644642122 0.723480484748485
sc_H3.NPC.Exp1_GAGGTGACATCTACGA Midzonal LSEC healthy sc_H3 3.03607594791167 -1.46726226124704
sc_H1.EKS.Exp1_CACACTCGTCTGGAGA Pericentral LSEC healthy sc_H1 -2.30018150982149 3.85576333787501
sc_E2.NPC.Exp1_GGGAGATGTGTAACGG Pericentral LSEC embolised sc_E2/sc_R2 -0.893961550562453 3.87058439042628
sc_R1.NPC.Exp1_GCTCTGTAGCACAGGT Midzonal LSEC regenerating sc_E1/sc_R1 3.68848717036955 0.0842282989269523
sc_H3.NPC.Exp1_GTTCTCGTCTTCTGGC LSEC (high MT 1) healthy sc_H3 -3.20085108455903 0.149667284751537
sc_E1.HEP.Exp1_GCTGCAGAGAAACGCC Periportal LSEC embolised sc_E1/sc_R1 5.91536414447539 -3.67031893942296
sc_E5.NPC.Exp1_TCCTTCTCAGGGTTGA-1 Midzonal LSEC embolised sc_E4/sc_R4 3.76102673831694 1.11630787637294
sc_R1.NPC.Exp1_AGCGTATAGCGCTTAT Midzonal LSEC regenerating sc_E1/sc_R1 2.67006623569243 1.76956119325221
sc_R3.NPC.Exp1_GGGTTGCAGGCTCTTA Periportal LSEC regenerating sc_E3/sc_R3 5.74693953815215 -1.55206606600225
sc_E5.NPC.Exp1_CAGGTATGTTGGCCGT-1 LSEC (stress) embolised sc_E4/sc_R4 -0.0838578957010023 -2.58644089910924
sc_H1.NPC.Exp1_TTTGCGCCACGGTGTC LSEC (remodelling) healthy sc_H1 -5.59562742885835 1.61462654855311
sc_H3.NPC.Exp1_TACAGTGTCCTCAATT Midzonal LSEC healthy sc_H3 0.413560627133776 1.34621777322352
sc_E5.NPC.Exp1_TCGCTTGAGCAACTCT-1 LSEC (high MT 1) embolised sc_E4/sc_R4 -3.95118534740693 0.219124934936169
sc_E5.NPC.Exp1_CAACCTCAGACTGGGT-1 LSEC (high MT 1) embolised sc_E4/sc_R4 -3.77093708690889 0.930536411071422
sc_E5.NPC.Exp1_CGAAGTTAGACATAAC-1 Midzonal LSEC embolised sc_E4/sc_R4 3.39910280528777 -0.522866644596455
sc_E7.NPC.Exp1_CTTCGGTGTTAAGCAA-1 LSEC (interferon) embolised sc_E6/sc_R6 -3.45798838314302 1.39729394700587
sc_R1.NPC.Exp1_TGCGCAGCAATAGAGT Pericentral LSEC regenerating sc_E1/sc_R1 -2.62795341190584 3.58608999040187
sc_R7.NPC.Exp1_CCGAACGAGTATAGAC-1 LSEC (high MT 2) regenerating sc_E6/sc_R6 -4.82200443920381 -1.98677579376638
sc_E2.NPC.Exp1_GCAATCATCGAATGGG LSEC (high MT 1) embolised sc_E2/sc_R2 -2.94947064098604 0.607332370544079
sc_E7.NPC.Exp1_AGTCTCCTCATCTACT-1 EC non-LSEC embolised sc_E6/sc_R6 1.01574411812537 -3.89013276312291
sc_E6.NPC.Exp1_TATCTGTCAAACACGG-1 LSEC (stress) embolised sc_E5/sc_R5 -0.948526980249953 -0.119725563263294
sc_H1.NPC.Exp1_CGGGTCAGTATGCTTG LSEC (high MT 1) healthy sc_H1 -2.13081419643648 1.85537090089381
sc_E1.NPC.Exp1_GACCTGGGTTATGTGC LSEC (stress) embolised sc_E1/sc_R1 -0.701392175524306 -1.76823250267446
sc_E7.NPC.Exp1_TTAGGGTCATGGCACC-1 Pericentral LSEC embolised sc_E6/sc_R6 -1.96610820469148 2.24742831971705
sc_E2.NPC.Exp1_GTGCAGCAGGTGATAT Midzonal LSEC embolised sc_E2/sc_R2 1.6059349459719 -0.0204660675281259
sc_H2.NPC.Exp1_CAGTAACTCAATACCG LSEC (stress) healthy sc_H2 0.219989536435533 -0.0685393593066903
sc_R5.NPC.Exp1_GTTCCGTCACGTCATA-1 Midzonal LSEC regenerating sc_E4/sc_R4 2.07160794559233 1.27139987733424
sc_E6.NPC.Exp1_GGGATGAAGTCCCAAT-1 Midzonal LSEC embolised sc_E5/sc_R5 1.61987677040808 0.476760409141186
sc_E5.NPC.Exp1_TGGGATTAGTGGCCTC-1 Pericentral LSEC embolised sc_E4/sc_R4 -3.67570316967256 2.89160241868556
sc_R6.NPC.Exp1_TAAGCACTCTCGGTCT-1 Midzonal LSEC regenerating sc_E5/sc_R5 3.10760748210661 -0.486269929146168
sc_R3.NPC.Exp1_GTGCATACAACTTGAC EC non-LSEC regenerating sc_E3/sc_R3 -0.512712599604201 -5.69423351499974
sc_R6.NPC.Exp1_CCAATTTGTTCGGTTA-1 LSEC (interferon) regenerating sc_E5/sc_R5 -0.679715754358839 2.27149667527735
sc_R5.NPC.Exp1_TGGGCGTAGCGTCGAA-1 Midzonal LSEC regenerating sc_E4/sc_R4 2.76962828460448 -0.389975049232838
sc_E7.NPC.Exp1_TCGACCTGTTCGGCTG-1 Periportal LSEC embolised sc_E6/sc_R6 3.77774679485076 -0.920851179098484
sc_H1.EKS.Exp1_TCCACACGTCTCTCTG LSEC (stress) healthy sc_H1 -0.476015927164625 0.0902605273968009
sc_H1.NPC.Exp1_CTAGTGATCTTCCTTC Periportal LSEC healthy sc_H1 4.4515310508322 -3.35596308920324
sc_H3.NPC.Exp1_CAGCCGATCGTACGGC EC non-LSEC healthy sc_H3 -0.78358137783296 -5.04725442144811
sc_R1.NPC.Exp1_ATCATGGGTTCAGTAC LSEC (stress) regenerating sc_E1/sc_R1 -0.83068478283174 0.771120450759533
sc_R6.NPC.Exp1_GCCAGTGCATGGCACC-1 LSEC (high MT 2) regenerating sc_E5/sc_R5 -3.84827149090059 -1.44717238161504
sc_E5.NPC.Exp1_ACTTTGTTCAGGTAAA-1 Midzonal LSEC embolised sc_E4/sc_R4 2.16727953973525 -0.156163789963123
sc_H2.NPC.Exp1_TTCGAAGGTCTTCTCG Cycling cells healthy sc_H2 -7.62182676967866 -2.29968652937352
sc_E1.NPC.Exp1_GCTGCAGGTATAGTAG Pericentral LSEC embolised sc_E1/sc_R1 0.28081321540587 3.22303619172633
sc_H3.NPC.Exp1_TCTCTAACATTAGGCT Midzonal LSEC healthy sc_H3 0.228078601987291 0.852635762954357
sc_H1.NPC.Exp1_TAAGCGTGTCGGCATC LSEC (high MT 1) healthy sc_H1 -3.9539762752939 0.300938031936291
sc_R6.NPC.Exp1_AACCAACTCTGAGCAT-1 Pericentral LSEC regenerating sc_E5/sc_R5 -2.63254630741365 2.67473020341456
sc_H2.NPC.Exp1_TGTTCCGCACCGAAAG Midzonal LSEC healthy sc_H2 2.50272178474181 1.395216129089
sc_E1.NPC.Exp1_CTAATGGTCACGAAGG Periportal LSEC embolised sc_E1/sc_R1 4.22979366603606 -0.00491914961278161
sc_E6.NPC.Exp1_TTTCCTCAGACTTCGT-1 EC non-LSEC embolised sc_E5/sc_R5 0.810767052800585 -3.97553930494725
sc_R6.NPC.Exp1_ATCACTTCATCATCCC-1 Midzonal LSEC regenerating sc_E5/sc_R5 3.40216195407622 -0.836156137918827
sc_R6.NPC.Exp1_AACCTGACATAGGTAA-1 LSEC (fenestr.) regenerating sc_E5/sc_R5 6.10625397983306 -0.812061198686955
sc_H3.NPC.Exp1_CATATTCTCACTGGGC LSEC (stress) healthy sc_H3 -1.11732065853364 0.0202357986217765
sc_H3.NPC.Exp1_TTCTCCTTCTACCAGA LSEC (remodelling) healthy sc_H3 -6.7278267162729 0.848552606368664
sc_E3.NPC.Exp1_AGTAGTCTCCATGAGT LSEC (remodelling) embolised sc_E3/sc_R3 3.35258066478484 -4.12274966452062
sc_R3.NPC.Exp1_CTACGTCAGTGTCCCG Lymphatic EC regenerating sc_E3/sc_R3 8.60048520389311 2.72444858338893
sc_R5.NPC.Exp1_AGAAGTATCATCTATC-1 Pericentral LSEC regenerating sc_E4/sc_R4 -2.34517181095369 1.93755116250575
sc_R7.NPC.Exp1_TTGGGTAGTACGGATG-1 LSEC (high MT 2) regenerating sc_E6/sc_R6 -4.5554519909311 -1.60191399667203
sc_H1.NPC.Exp1_GCATGATAGCGATAGC Pericentral LSEC healthy sc_H1 -1.00975072559602 3.7177156427151
sc_H1.NPC.Exp1_CAACTAGGTTTGGCGC Periportal LSEC healthy sc_H1 3.71728432002776 -1.72556025597989
sc_R6.NPC.Exp1_ACGTACAGTGGAAGTC-1 EC non-LSEC regenerating sc_E5/sc_R5 0.566508470208574 -4.66167054388463
sc_R6.NPC.Exp1_CACAGGCAGGTAGTAT-1 Periportal LSEC regenerating sc_E5/sc_R5 4.2064732295584 -1.99563709709584
sc_R5.NPC.Exp1_AAACCCATCCATCTGC-1 LSEC (high MT 1) regenerating sc_E4/sc_R4 -3.4092870968271 -0.323069252704975
sc_E5.NPC.Exp1_TCTTAGTGTGACATCT-1 Pericentral LSEC embolised sc_E4/sc_R4 -2.05776536640413 4.25486173417628
sc_H1.NPC.Exp1_GAACCTATCTCGGACG Pericentral LSEC healthy sc_H1 0.177402494580675 3.51799907472193
sc_E6.NPC.Exp1_TGGGTTATCTGGCCTT-1 LSEC (interferon) embolised sc_E5/sc_R5 -1.02056944545991 2.04883255746424
sc_H3.NPC.Exp1_GGTGCGTCAGCTATTG LSEC (remodelling) healthy sc_H3 -5.36279595073945 1.71837916162074
sc_E1.NPC.Exp1_CTTACCGCAGTCGATT Pericentral LSEC embolised sc_E1/sc_R1 -1.34543454822786 3.02275981690943
sc_E2.NPC.Exp1_ACCCACTGTCTCCACT LSEC (remodelling) embolised sc_E2/sc_R2 0.730365632207323 -0.0497983476871224
sc_R5.NPC.Exp1_TCGGTCTAGGCTGTAG-1 Pericentral LSEC regenerating sc_E4/sc_R4 -1.8047093170572 3.81198539521754
sc_E6.NPC.Exp1_GGAATGGAGGCGTTGA-1 Periportal LSEC embolised sc_E5/sc_R5 5.27102839771025 -1.81289760086477
sc_H1.EKS.Exp1_AACGTTGAGTCGATAA Pericentral LSEC healthy sc_H1 -3.30608141597993 3.22783174302638
sc_R5.NPC.Exp1_GAAATGAAGGTCATAA-1 Midzonal LSEC regenerating sc_E4/sc_R4 2.65354251685851 -0.57504902098119
sc_R6.NPC.Exp1_ACGTCCTGTGAGAACC-1 LSEC (interferon) regenerating sc_E5/sc_R5 -1.58326995548494 -1.62927628371656
sc_E3.NPC.Exp1_CCTTACGAGGGTCGAT LSEC (stress) embolised sc_E3/sc_R3 5.26315581622832 1.85227241303981
sc_E6.NPC.Exp1_TTACGCCAGCAACTCT-1 LSEC (high MT 1) embolised sc_E5/sc_R5 -1.54093015369661 0.655922315383556
sc_R5.NPC.Exp1_AGAACAAGTCGATTCA-1 LSEC (high MT 1) regenerating sc_E4/sc_R4 -4.25989496883638 -0.210209824776051
sc_R5.NPC.Exp1_GATCATGTCAATGCAC-1 LSEC (stress) regenerating sc_E4/sc_R4 -0.123142482607435 -0.150556900238392
sc_H3.NPC.Exp1_CAGCATATCGGTGTTA LSEC (stress) healthy sc_H3 -0.0589628237176649 -1.94445297930181
sc_E7.HEP.Exp1_CTTGAGAAGGCCACCT-1 LSEC (interferon) embolised sc_E6/sc_R6 -2.28875219997652 1.81356444146693
sc_R5.NPC.Exp1_CAAGGGAAGTGTTCCA-1 Midzonal LSEC regenerating sc_E4/sc_R4 2.82521629157775 -0.626573064064381
sc_R1.NPC.Exp1_AGACGTTAGTGGGCTA Pericentral LSEC regenerating sc_E1/sc_R1 -0.599071504442763 3.28280820634425
sc_H1.EKS.Exp1_TTTGCGCAGAGGGATA LSEC (stress) healthy sc_H1 -1.6209410446573 1.30432929780543
sc_R1.NPC.Exp1_TAGGCATAGATGAGAG Midzonal LSEC regenerating sc_E1/sc_R1 2.37083327594512 0.47147848393977
sc_H3.NPC.Exp1_TGATTTCAGAAGGTTT Midzonal LSEC healthy sc_H3 0.716755448014665 1.07851280953944
sc_R1.NPC.Exp1_TACTTGTAGCGCCTCA Midzonal LSEC regenerating sc_E1/sc_R1 2.16975438419097 2.42801418092311
sc_E6.NPC.Exp1_CCTCACACAATGGCCC-1 Midzonal LSEC embolised sc_E5/sc_R5 5.08345210376494 -1.11340003523767
sc_E6.NPC.Exp1_CTCCACACAGCTGAAG-1 LSEC (interferon) embolised sc_E5/sc_R5 -1.86116159137971 1.3203460195309
sc_E2.NPC.Exp1_CATCCACAGATCTGCT Periportal LSEC embolised sc_E2/sc_R2 4.67428409877532 -1.2609841685535
sc_E6.NPC.Exp1_TACTTGTTCCTACGGG-1 LSEC (interferon) embolised sc_E5/sc_R5 -2.14988601383455 1.66337170388758
sc_H3.NPC.Exp1_GCTTCCATCAGAGCTT Periportal LSEC healthy sc_H3 3.6206201297354 -1.09480383310258
sc_R2.NPC.Exp1_AGAGCGACATTGGTAC Midzonal LSEC regenerating sc_E2/sc_R2 2.7623392325949 1.22834958818019
sc_H3.NPC.Exp1_CAGCCGACACAGCGTC Pericentral LSEC healthy sc_H3 -2.88552773174531 3.29238261964381
sc_R1.NPC.Exp1_CTAATGGGTCGAACAG LSEC (stress) regenerating sc_E1/sc_R1 -2.91416132625825 1.52195801522792
sc_E2.NPC.Exp1_ATTTCTGCATTTCAGG Midzonal LSEC embolised sc_E2/sc_R2 3.23179805103057 -1.15909686002671
sc_E2.NPC.Exp1_TAAGTGCGTAAACACA Midzonal LSEC embolised sc_E2/sc_R2 3.6065603477072 1.51694121148646
sc_E7.NPC.Exp1_TAACACGAGCGTGAAC-1 EC non-LSEC embolised sc_E6/sc_R6 1.4369447809767 -4.47829017851293
sc_R1.NPC.Exp1_AGCAGCCTCCAAGCCG Pericentral LSEC regenerating sc_E1/sc_R1 0.285288093717027 2.7990349748379
sc_E7.NPC.Exp1_CCCGGAACAATTGCGT-1 LSEC (stress) embolised sc_E6/sc_R6 -2.43686855015047 0.196608803535107
sc_E7.NPC.Exp1_GCCAGGTGTTCGGTTA-1 Midzonal LSEC embolised sc_E6/sc_R6 2.16738110604994 1.04379668023646
sc_H3.NPC.Exp1_GACAGAGTCCGATATG LSEC (remodelling) healthy sc_H3 0.0867489558767565 -1.49152954730928
sc_E2.NPC.Exp1_GCGCAACTCCTTGACC Pericentral LSEC embolised sc_E2/sc_R2 0.00544142547361925 2.74347915437281
sc_R3.NPC.Exp1_TCTCATAGTAGCACGA Periportal LSEC regenerating sc_E3/sc_R3 4.00762092891448 -1.40330039772927
sc_E2.NPC.Exp1_GGTGTTATCTGTGCAA Periportal LSEC embolised sc_E2/sc_R2 4.94897663417571 -3.33637485716283
sc_H3.NPC.Exp1_GATCGCGAGGACACCA LSEC (high MT 1) healthy sc_H3 -3.13611281093843 0.685912392402294
sc_R6.NPC.Exp1_CTGGTCTGTCCCTGAG-1 LSEC (interferon) regenerating sc_E5/sc_R5 -0.661930205195021 2.29976548936427
sc_E2.NPC.Exp1_GTGCGGTCAATCCGAT EC non-LSEC embolised sc_E2/sc_R2 0.0259898883413561 -5.40073738310277
sc_E2.NPC.Exp1_AGGCCACCAGCTTCGG Pericentral LSEC embolised sc_E2/sc_R2 -7.32720625576265 -2.05175391647756
sc_E1.NPC.Exp1_TGAGCCGAGCCCAACC LSEC (remodelling) embolised sc_E1/sc_R1 -5.13852513012178 2.14302172448695
sc_R7.NPC.Exp1_CCCGAAGCATCACGGC-1 LSEC (high MT 2) regenerating sc_E6/sc_R6 -3.91676342663057 -1.90432623836934
sc_R6.NPC.Exp1_TGATGCACAGGCTACC-1 LSEC (interferon) regenerating sc_E5/sc_R5 -3.08939755138643 1.78665151383937
sc_E5.NPC.Exp1_GTCACGGGTAACATGA-1 Cycling cells embolised sc_E4/sc_R4 -7.49841654476411 -2.45752845022619
sc_R5.NPC.Exp1_GCAGGCTTCAAGCTTG-1 EC non-LSEC regenerating sc_E4/sc_R4 -0.838640333979201 -3.68472657415807
sc_E7.NPC.Exp1_CACAGGCGTGGCAACA-1 LSEC (stress) embolised sc_E6/sc_R6 -4.54246437725313 1.20259108331263
sc_E7.NPC.Exp1_TCTCTGGGTGATACAA-1 Midzonal LSEC embolised sc_E6/sc_R6 2.96123885932677 2.01767744805873
sc_R5.NPC.Exp1_AATGACCTCCATTTGT-1 LSEC (stress) regenerating sc_E4/sc_R4 0.0106426459860094 0.253030202651623
sc_R3.NPC.Exp1_AACTCTTTCCCTAATT LSEC (stress) regenerating sc_E3/sc_R3 -0.0441472547937147 0.905260942245129
sc_H1.EKS.Exp1_GCATGTATCTCTAAGG Pericentral LSEC healthy sc_H1 -2.48890817341096 3.47948493745387
sc_H1.EKS.Exp1_TACTCGCAGTGGAGTC LSEC (stress) healthy sc_H1 -1.26664889034517 3.30884923722804
sc_R6.NPC.Exp1_GGCAGTCTCGAAGCAG-1 LSEC (high MT 2) regenerating sc_E5/sc_R5 -4.26849281963594 -1.44278494331777
sc_H3.NPC.Exp1_ACGGCCAGTCCAGTTA Pericentral LSEC healthy sc_H3 -3.14423811611421 3.50340642716944
sc_E1.NPC.Exp1_CTACCCATCACTCCTG Pericentral LSEC embolised sc_E1/sc_R1 -0.556443693010878 2.98200025346339
sc_R3.NPC.Exp1_GGACAGATCCCAAGAT LSEC (fenestr.) regenerating sc_E3/sc_R3 5.87543952289336 -0.0261103889697762
sc_E3.NPC.Exp1_ACATCAGCATGATCCA EC non-LSEC embolised sc_E3/sc_R3 -0.540538908808302 -5.50075540754735
sc_H3.NPC.Exp1_ACCAGTACAGCAGTTT Periportal LSEC healthy sc_H3 3.74974214854949 -1.43313539836347
sc_R5.NPC.Exp1_TGCATCCGTTCGGCTG-1 LSEC (fenestr.) regenerating sc_E4/sc_R4 4.99671709361785 0.184096119666698
sc_H3.NPC.Exp1_TCTATTGCACAACGTT LSEC (stress) healthy sc_H3 -2.14413964924104 0.161923072600964
sc_R3.NPC.Exp1_TAGTGGTTCGGATGTT Periportal LSEC regenerating sc_E3/sc_R3 5.99711501422637 -2.50028071615636
sc_R1.NPC.Exp1_GGCTCGAAGACACTAA Pericentral LSEC regenerating sc_E1/sc_R1 -4.07453978237398 -1.45281126413285
sc_R5.NPC.Exp1_TTGCCTGTCTACGCGG-1 Pericentral LSEC regenerating sc_E4/sc_R4 -2.80817377743013 2.83850755479396
sc_E3.NPC.Exp1_CGTAGGCAGGCCATAG LSEC (high MT 1) embolised sc_E3/sc_R3 -4.00728380855806 2.28474583413661
sc_H3.NPC.Exp1_AGCGGTCGTCTCTCGT Periportal LSEC healthy sc_H3 3.82760488811247 -1.67622429940641
sc_E2.NPC.Exp1_GTCTTCGAGACGCAAC LSEC (high MT 1) embolised sc_E2/sc_R2 -2.51827371296174 0.946444413924816
sc_H3.NPC.Exp1_CACCACTAGCTGCGAA LSEC (remodelling) healthy sc_H3 -6.41100800213106 1.43843903329432
sc_R3.NPC.Exp1_GGAATAAAGAGTACAT Midzonal LSEC regenerating sc_E3/sc_R3 1.71917870465033 1.13522400643885
sc_E3.NPC.Exp1_CATTATCAGACACTAA Periportal LSEC embolised sc_E3/sc_R3 3.62483179393523 -4.03315577719152
sc_R6.NPC.Exp1_GACTATGCACGGAAGT-1 Midzonal LSEC regenerating sc_E5/sc_R5 3.02322792831175 0.335980079436901
sc_E5.NPC.Exp1_TCATTCACACACAGCC-1 EC non-LSEC embolised sc_E4/sc_R4 -0.454405428736281 -4.92679319593847
sc_E3.NPC.Exp1_CGTGTAAAGGGATCTG EC non-LSEC embolised sc_E3/sc_R3 -1.2025216835428 -4.52790389273107
sc_R5.NPC.Exp1_AAGACTCAGTCCTGCG-1 Midzonal LSEC regenerating sc_E4/sc_R4 1.07618324282878 1.76677551057399
sc_E6.NPC.Exp1_TGGGTTATCTCCAAGA-1 Periportal LSEC embolised sc_E5/sc_R5 6.09291636768096 -3.56255636427343
sc_E5.NPC.Exp1_AGGACGATCTCGGCTT-1 Midzonal LSEC embolised sc_E4/sc_R4 2.7749272567343 -0.283754267429707
sc_H2.NPC.Exp1_AGTCTTTGTTTGTTTC Pericentral LSEC healthy sc_H2 -2.55179870304353 2.32655205514491
sc_R3.NPC.Exp1_ACGATGTTCTATCGCC Midzonal LSEC regenerating sc_E3/sc_R3 1.44170541885607 -1.19433599028527
sc_E1.NPC.Exp1_CCGTACTCACGCGAAA Periportal LSEC embolised sc_E1/sc_R1 3.81439602199309 -0.72963772032201
sc_E6.NPC.Exp1_TATATCCGTTGCACGC-1 EC non-LSEC embolised sc_E5/sc_R5 0.795300303132463 -4.49907455656469
sc_E5.NPC.Exp1_CTCGAGGTCGCCAACG-1 EC non-LSEC embolised sc_E4/sc_R4 -0.373813869326185 -4.7943545362705
sc_R3.NPC.Exp1_CACCTTGTCGGTGTTA LSEC (stress) regenerating sc_E3/sc_R3 -1.17916929897554 0.719197175765636
sc_R6.NPC.Exp1_CATCAAGTCTGTTCAT-1 LSEC (interferon) regenerating sc_E5/sc_R5 -1.57226717647798 -0.67798087809026
sc_R2.NPC.Exp1_ACATGGTCACTTAACG Midzonal LSEC regenerating sc_E2/sc_R2 3.45237576785796 1.88855924394191
sc_R5.NPC.Exp1_TTAATCCAGTGGTCAG-1 LSEC (high MT 2) regenerating sc_E4/sc_R4 -3.84702646908052 -2.03175453159749
sc_R6.NPC.Exp1_TTGGGTAAGCTGAGCA-1 Pericentral LSEC regenerating sc_E5/sc_R5 -0.913154007761549 3.16449680116236
sc_E5.NPC.Exp1_TAGACCAAGAATTGCA-1 Midzonal LSEC embolised sc_E4/sc_R4 3.71731173816435 0.303092263007763
sc_H2.NPC.Exp1_CAAGTTGGTGTCCTCT LSEC (stress) healthy sc_H2 -0.064748408167433 0.333364269996288
sc_E5.NPC.Exp1_GTTCGCTAGCGTACAG-1 Midzonal LSEC embolised sc_E4/sc_R4 1.30595198237636 0.675391218925121
sc_E5.NPC.Exp1_GTGGGAACAAGAAATC-1 LSEC (remodelling) embolised sc_E4/sc_R4 -5.19770586666353 2.44721617486537
sc_E6.NPC.Exp1_GTGTGGCCACCATTCC-1 LSEC (stress) embolised sc_E5/sc_R5 0.718855617673326 -1.35601451311052
sc_E7.NPC.Exp1_CCGGACATCCACATAG-1 EC non-LSEC embolised sc_E6/sc_R6 1.34233873161786 -4.93282780859411
sc_H3.NPC.Exp1_AAGCCGCAGCACAGGT LSEC (stress) healthy sc_H3 -1.99403321918733 2.66649141099513
sc_E5.NPC.Exp1_ACACAGTAGGGAACAA-1 Pericentral LSEC embolised sc_E4/sc_R4 -3.49011337932832 2.03333558824122
sc_H3.NPC.Exp1_CCGGGATGTCGACTGC EC non-LSEC healthy sc_H3 -0.151494147150587 -5.32327327940404
sc_E7.NPC.Exp1_CGATGGCTCCGTAGGC-1 LSEC (stress) embolised sc_E6/sc_R6 0.166159747273851 -2.05223665449559
sc_E2.NPC.Exp1_TACTTACAGCCCAGCT Periportal LSEC embolised sc_E2/sc_R2 5.57492053333037 -0.523495831226704
sc_E7.NPC.Exp1_ACTTCCGAGTAACCTC-1 LSEC (stress) embolised sc_E6/sc_R6 -1.20459759411104 -0.249834634994862
sc_R3.NPC.Exp1_GTACTTTTCCCTCAGT LSEC (stress) regenerating sc_E3/sc_R3 0.497844157845903 -0.351367869114277
sc_R5.NPC.Exp1_TGCGACGTCCAAGCTA-1 Pericentral LSEC regenerating sc_E4/sc_R4 -2.8275204914499 2.70891823556483
sc_E6.NPC.Exp1_ACTGTGAAGTGCACCC-1 Periportal LSEC embolised sc_E5/sc_R5 4.74881684604399 -1.42831089410722
sc_E7.NPC.Exp1_GTAGAAATCCAATCTT-1 LSEC (remodelling) embolised sc_E6/sc_R6 3.78946578326933 -0.754326679443714
sc_H3.NPC.Exp1_TAAGTGCCATTAGCCA Midzonal LSEC healthy sc_H3 4.443570254476 1.36045493867457
sc_E7.NPC.Exp1_TGACTCCGTTCCACGG-1 EC non-LSEC embolised sc_E6/sc_R6 1.61565610590689 -4.19129739019811
sc_R6.NPC.Exp1_AGAAGTAAGCGTCAGA-1 Periportal LSEC regenerating sc_E5/sc_R5 5.65132796588652 -3.13921663973272
sc_E7.NPC.Exp1_TCCTCGATCTCCTGTG-1 LSEC (stress) embolised sc_E6/sc_R6 0.531286118657518 -1.94605759594381
sc_H3.NPC.Exp1_AACCATGCAGGCTCAC LSEC (stress) healthy sc_H3 -1.23830163654573 -0.263162710403797
sc_H1.EKS.Exp1_TGGCTGGCAAACCTAC LSEC (stress) healthy sc_H1 -1.9089802521158 -1.00256047460973
sc_R5.NPC.Exp1_ATTCTTGCAACTCGTA-1 Midzonal LSEC regenerating sc_E4/sc_R4 1.73026144328826 -0.0926697036975594
sc_E2.NPC.Exp1_TTGACTTCAATGAATG Midzonal LSEC embolised sc_E2/sc_R2 1.5540635866236 -0.691674747204182
sc_H3.NPC.Exp1_TACAGTGCAGATCTGT LSEC (remodelling) healthy sc_H3 -6.69947302517183 0.970503232741955
sc_E7.NPC.Exp1_CATGAGTGTAGGAGTC-1 LSEC (stress) embolised sc_E6/sc_R6 0.847750751407076 -0.214482285713551
sc_E5.NPC.Exp1_GATGCTATCTCGTGAA-1 Pericentral LSEC embolised sc_E4/sc_R4 -2.80566227611787 3.91298236634791
sc_R5.NPC.Exp1_CATCCGTCATTAGGAA-1 LSEC (stress) regenerating sc_E4/sc_R4 0.37205290618651 -0.246117093300221
sc_E5.NPC.Exp1_TGCTTGCCATCCTAAG-1 LSEC (stress) embolised sc_E4/sc_R4 -3.29037773784883 2.12670078065455
sc_E7.NPC.Exp1_ATTCAGGGTACAGCGA-1 LSEC (stress) embolised sc_E6/sc_R6 0.858966289193559 -3.05704448435247
sc_E7.NPC.Exp1_CATAAGCGTGTTTGCA-1 LSEC (interferon) embolised sc_E6/sc_R6 -2.12355935749299 2.30720772531092
sc_E7.NPC.Exp1_ATGAAAGAGCACAAAT-1 LSEC (high MT 1) embolised sc_E6/sc_R6 -3.22731888469942 1.28350486543238
sc_H1.NPC.Exp1_CACATAGCACGAAAGC Pericentral LSEC healthy sc_H1 -2.19422948536165 3.59187927033961
sc_R6.NPC.Exp1_GAATCACGTTAGAAGT-1 LSEC (high MT 1) regenerating sc_E5/sc_R5 -2.28012716945894 -0.124770261978504
sc_E7.NPC.Exp1_GGGTATTCATACTGAC-1 LSEC (interferon) embolised sc_E6/sc_R6 -1.96089637455232 1.26630439546168
sc_E1.NPC.Exp1_AGCTTGACATATGCTG LSEC (stress) embolised sc_E1/sc_R1 -1.29874265369661 -0.156610109543202
sc_R3.NPC.Exp1_AAGACCTAGCGTCTAT Periportal LSEC regenerating sc_E3/sc_R3 6.47146022144072 -2.76075372908056
sc_R5.NPC.Exp1_ACTTCCGTCATTGGTG-1 LSEC (high MT 2) regenerating sc_E4/sc_R4 -4.15326416668184 -2.06510547611654
sc_E2.NPC.Exp1_TCCCGATGTTCGGGCT LSEC (high MT 1) embolised sc_E2/sc_R2 -2.27969730076082 0.968027494216564
sc_E2.NPC.Exp1_TCGTAGATCCCTCAGT Cycling cells embolised sc_E2/sc_R2 -7.64344179806001 -2.25705287668645
sc_H3.NPC.Exp1_TTCCCAGCACACCGAC LSEC (remodelling) healthy sc_H3 -5.73827612575777 1.59879436280787
sc_H3.NPC.Exp1_TCCCGATCACATAACC LSEC (stress) healthy sc_H3 -1.7834223526407 -0.160441019272205
sc_E6.NPC.Exp1_GTCCCATTCAGCCTCT-1 LSEC (interferon) embolised sc_E5/sc_R5 -3.14235317882783 1.68826522615016
sc_E5.NPC.Exp1_CAACCTCTCTTGCGCT-1 Pericentral LSEC embolised sc_E4/sc_R4 -2.96798670467622 3.16191329743922
sc_R6.NPC.Exp1_GCACGTGAGTGACACG-1 Pericentral LSEC regenerating sc_E5/sc_R5 -3.22299826320894 2.92939986970485
sc_E5.NPC.Exp1_TAGATCGAGCGGGTAT-1 LSEC (stress) embolised sc_E4/sc_R4 -0.650958897440504 -0.439518131946919
sc_E5.NPC.Exp1_GACGCTGCAGATTAAG-1 Pericentral LSEC embolised sc_E4/sc_R4 -1.91821754154451 3.31114568498194
sc_R3.NPC.Exp1_GAACGGACAAGAGTCG EC non-LSEC regenerating sc_E3/sc_R3 -0.299390436976027 -5.48028478834569
sc_E6.NPC.Exp1_GTCAAGTTCAGACCTA-1 EC non-LSEC embolised sc_E5/sc_R5 0.619097469479967 -4.47674069616735
sc_R6.NPC.Exp1_GGGAGATTCGTTAGTG-1 Pericentral LSEC regenerating sc_E5/sc_R5 -0.786087157099318 3.05467595841944
sc_E7.NPC.Exp1_CGAATTGGTGAGTAGC-1 EC non-LSEC embolised sc_E6/sc_R6 1.53957077685111 -3.96763406011998
sc_E1.NPC.Exp1_TGAGCATAGCGATTCT Midzonal LSEC embolised sc_E1/sc_R1 0.618339238793779 2.35682716157496
sc_H3.NPC.Exp1_AATCCAGGTGGACGAT LSEC (high MT 1) healthy sc_H3 -2.78892672237642 -0.41979155752599
sc_H3.NPC.Exp1_ACGCCAGTCGTATCAG LSEC (fenestr.) healthy sc_H3 5.94015061679595 0.188928268218639
sc_E6.NPC.Exp1_ACCCTCACACCAGTTA-1 Pericentral LSEC embolised sc_E5/sc_R5 -1.99229657825715 2.27232470300257
sc_E1.NPC.Exp1_GTATCTTGTATGAATG LSEC (stress) embolised sc_E1/sc_R1 -1.71595466312654 -1.18825415584981
sc_H3.NPC.Exp1_TTTCCTCAGTACGCGA LSEC (high MT 1) healthy sc_H3 -3.58519089397676 0.797460220122936
sc_E7.NPC.Exp1_ATGAAAGCATTCAGCA-1 LSEC (remodelling) embolised sc_E6/sc_R6 -5.95683920559175 1.25510706689418
sc_H2.NPC.Exp1_TATTACCAGGACACCA Pericentral LSEC healthy sc_H2 -2.08771860775239 3.70938386704982
sc_H2.NPC.Exp1_CGTTAGATCTGGCGTG Periportal LSEC healthy sc_H2 5.05924308124297 -1.77794877502858
sc_R5.NPC.Exp1_ATTCATCGTAGCTGAG-1 Midzonal LSEC regenerating sc_E4/sc_R4 1.0427831989836 1.53310289170802
sc_R5.NPC.Exp1_TACATTCTCAGCGCGT-1 LSEC (high MT 1) regenerating sc_E4/sc_R4 -2.78280937847383 2.02074994828761
sc_R7.NPC.Exp1_GAAGCCCGTAACATCC-1 Midzonal LSEC regenerating sc_E6/sc_R6 0.856848029525209 0.299398801589611
sc_E7.NPC.Exp1_GTGACGCCACCTATCC-1 LSEC (interferon) embolised sc_E6/sc_R6 -2.88576090511568 1.67684235360682
sc_E6.NPC.Exp1_TGGTACAGTCGAACGA-1 Periportal LSEC embolised sc_E5/sc_R5 5.7540429812979 -1.5287710807079
sc_E2.NPC.Exp1_ATCATCTTCTACTATC EC non-LSEC embolised sc_E2/sc_R2 -0.00852346596009657 -5.78510675642431
sc_E1.NPC.Exp1_TTTGCGCTCAGTGTTG EC non-LSEC embolised sc_E1/sc_R1 -0.232172252504896 -3.94410953733861
sc_E7.NPC.Exp1_CGGAACCGTGCCGTTG-1 LSEC (high MT 1) embolised sc_E6/sc_R6 -3.16276514705903 -0.44769648525655
sc_H2.NPC.Exp1_CCGGGATCAGACGCTC Midzonal LSEC healthy sc_H2 2.89071929279082 -0.0138003608936044
sc_E7.NPC.Exp1_CTCAGTCCAATCGCAT-1 LSEC (interferon) embolised sc_E6/sc_R6 -2.68547189411409 1.75047769334376
sc_R7.NPC.Exp1_AGGAAATTCGTTACCC-1 LSEC (remodelling) regenerating sc_E6/sc_R6 -5.27320254024751 1.86538615014613
sc_H3.NPC.Exp1_ATTGGACCACTAGTAC Midzonal LSEC healthy sc_H3 2.80225908580535 1.72835316445887
sc_R1.NPC.Exp1_ATAAGAGAGATCCGAG Periportal LSEC regenerating sc_E1/sc_R1 3.71849691692107 -1.07495123956144
sc_H3.NPC.Exp1_GCACTCTTCTGCAAGT Pericentral LSEC healthy sc_H3 -1.48728311237581 3.61996545579493
sc_E7.NPC.Exp1_CAGGCCAGTAGGTACG-1 LSEC (remodelling) embolised sc_E6/sc_R6 -4.9589492100168 1.17097439553798
sc_H3.NPC.Exp1_GGGCATCGTACGAAAT LSEC (fenestr.) healthy sc_H3 5.73222195926421 0.0651052215343741
sc_H3.NPC.Exp1_CCCATACTCCTATTCA LSEC (stress) healthy sc_H3 0.484245179326463 -2.1063211343044
sc_R6.NPC.Exp1_GCTTGGGTCTGGAAGG-1 EC non-LSEC regenerating sc_E5/sc_R5 0.378913818032671 -4.37267933103978
sc_R5.NPC.Exp1_TCATTGTAGACAGCGT-1 Pericentral LSEC regenerating sc_E4/sc_R4 -3.47330200847871 3.46760597016871
sc_R5.NPC.Exp1_GTCCCATTCAAATGAG-1 Pericentral LSEC regenerating sc_E4/sc_R4 -2.42378938373811 2.3619388559109
sc_R1.NPC.Exp1_GTCAAGTCAAATCCGT Midzonal LSEC regenerating sc_E1/sc_R1 2.10962289396041 1.2134272077328
sc_E5.NPC.Exp1_GTTGTCCTCAACCTCC-1 EC non-LSEC embolised sc_E4/sc_R4 -0.604351403086256 -5.07458267424047
sc_E6.NPC.Exp1_CTACCCACATGACCCG-1 LSEC (stress) embolised sc_E5/sc_R5 -0.53816437896974 0.651065609717968
sc_H3.NPC.Exp1_ACCCACTCATTCCTGC LSEC (stress) healthy sc_H3 -1.10390579876192 -1.12824449751317
sc_E5.NPC.Exp1_CAGATTGGTCATCACA-1 Pericentral LSEC embolised sc_E4/sc_R4 -3.19603264507539 3.88823356416285
sc_E6.NPC.Exp1_GAGTCATGTATCAGCT-1 LSEC (interferon) embolised sc_E5/sc_R5 -1.28205502208955 1.72318663384974
sc_H1.NPC.Exp1_GAAACTCAGTTCGCAT EC non-LSEC healthy sc_H1 -0.146035553782057 -4.4778786680454
sc_H1.EKS.Exp1_TCAGCTCAGATGTGGC LSEC (stress) healthy sc_H1 0.0297945720266588 0.249868653083446
sc_H1.NPC.Exp1_CGACTTCGTGAAGGCT Midzonal LSEC healthy sc_H1 3.50620066943877 -1.29153556067288
sc_E6.NPC.Exp1_CACACAAAGTCTGCAT-1 LSEC (interferon) embolised sc_E5/sc_R5 -1.86446273502595 0.691607616210583
sc_R6.NPC.Exp1_CGTGATATCAGAACCT-1 Midzonal LSEC regenerating sc_E5/sc_R5 0.99165060940497 -1.3312328240627
sc_R5.NPC.Exp1_TTGGTTTGTGCGTTTA-1 Pericentral LSEC regenerating sc_E4/sc_R4 -2.52080834087617 3.51508750703395
sc_H3.NPC.Exp1_GGCTGGTCACGAAATA Pericentral LSEC healthy sc_H3 -2.15955579456575 3.37755622651637
sc_E5.NPC.Exp1_TTAATCCCAACCGATT-1 LSEC (remodelling) embolised sc_E4/sc_R4 -5.0007029789377 0.898461244369152
sc_R1.HEP.Exp2_ACTTGTTCATTGAGCT EC non-LSEC regenerating sc_E1/sc_R1 0.382204292447496 -5.41061840269506
sc_E5.NPC.Exp1_TGTTTGTCACAAATCC-1 EC non-LSEC embolised sc_E4/sc_R4 1.44904087308161 -4.58529863569677
sc_R3.NPC.Exp1_AGCATACGTATAGTAG Periportal LSEC regenerating sc_E3/sc_R3 4.84021150890105 -1.70869968149602
sc_R6.NPC.Exp1_CGTAAGTCATGACGTT-1 LSEC (interferon) regenerating sc_E5/sc_R5 -2.24757802662141 1.6912468889004
sc_E5.NPC.Exp1_AAATGGACATCATGAC-1 LSEC (stress) embolised sc_E4/sc_R4 -3.28476107296235 2.20647873666346
sc_E7.NPC.Exp1_CATCCACCACACGGTC-1 EC non-LSEC embolised sc_E6/sc_R6 1.50697772029154 -4.37071857664525
sc_E5.NPC.Exp1_AACAAAGCAATTTCTC-1 EC non-LSEC embolised sc_E4/sc_R4 -1.58221614536531 -1.90185479137838
sc_H3.NPC.Exp1_AAAGATGTCCTTTCGG LSEC (remodelling) healthy sc_H3 -1.85648286518342 -0.956290044521687
sc_H3.NPC.Exp1_TAAGAGACAGTTTACG LSEC (stress) healthy sc_H3 0.274908183247972 -1.81536624643743
sc_E5.NPC.Exp1_TGATGGTTCCGCCTAT-1 Pericentral LSEC embolised sc_E4/sc_R4 -1.77523052868135 3.27311267640651
sc_E5.NPC.Exp1_GAGAGGTCAAACACCT-1 Pericentral LSEC embolised sc_E4/sc_R4 -3.43712532696016 3.30327071931422
sc_H1.NPC.Exp1_GGGTTGCAGAGGTACC Pericentral LSEC healthy sc_H1 -2.48421490368135 1.77162756707728
sc_H3.NPC.Exp1_ATTGGACCATATGGTC LSEC (stress) healthy sc_H3 -1.57514846500642 0.284344337249401
sc_E5.NPC.Exp1_GATGTTGCACTAGGTT-1 LSEC (stress) embolised sc_E4/sc_R4 0.0538396817754991 1.03658070352137
sc_E5.NPC.Exp1_CTGAATGAGATTGCGG-1 Midzonal LSEC embolised sc_E4/sc_R4 0.430943546922136 2.90277042176783
sc_E7.NPC.Exp1_ACGGAAGGTCTGTGTA-1 LSEC (high MT 1) embolised sc_E6/sc_R6 -3.57537186321504 0.87173094537318
sc_H1.EKS.Exp1_CTACGTCCAGCCACCA LSEC (stress) healthy sc_H1 -0.400702955095839 -1.77175817701757
sc_E7.NPC.Exp1_GCGTGCAAGTCACAGG-1 LSEC (high MT 1) embolised sc_E6/sc_R6 -3.06311047252901 -1.04843562159478
sc_R6.NPC.Exp1_TGGATGTGTGTTGAGG-1 Pericentral LSEC regenerating sc_E5/sc_R5 -1.53906333622224 3.20346154954493
sc_R6.NPC.Exp1_GTCCACTGTTCTCTAT-1 LSEC (fenestr.) regenerating sc_E5/sc_R5 5.96255862537139 -0.132922746872303
sc_E2.NPC.Exp1_GTATCTTGTCGGCACT LSEC (fenestr.) embolised sc_E2/sc_R2 5.83916985812895 0.269373915458324
sc_E1.NPC.Exp1_GATGAGGAGCACACAG Pericentral LSEC embolised sc_E1/sc_R1 0.414530275494982 2.67140474107325
sc_H3.NPC.Exp1_AAACGGGTCCGTAGTA LSEC (stress) healthy sc_H3 -2.39527571377046 -0.257243790363667
sc_H1.NPC.Exp1_TCATTACTCTACCAGA Pericentral LSEC healthy sc_H1 -1.00813019451387 3.76388253953517
sc_E5.NPC.Exp1_GATGGAGAGGAACGCT-1 Pericentral LSEC embolised sc_E4/sc_R4 -2.25165617641694 3.82283582475245
sc_R1.NPC.Exp1_CTGATAGAGAGGGATA Midzonal LSEC regenerating sc_E1/sc_R1 1.06652235809081 0.453860066199901
sc_R6.NPC.Exp1_CTCCCAAAGCGACTTT-1 LSEC (high MT 1) regenerating sc_E5/sc_R5 -3.23574555095918 0.765763900542858
sc_E1.NPC.Exp1_AGTAGTCTCACCCTCA Pericentral LSEC embolised sc_E1/sc_R1 -1.43281376537568 3.08143367555201
sc_E7.NPC.Exp1_CATAAGCTCATAGAGA-1 Periportal LSEC embolised sc_E6/sc_R6 4.19263088527434 -0.297004916405079
sc_H1.NPC.Exp1_GTGTTAGTCAGAGGTG LSEC (high MT 1) healthy sc_H1 -2.38270962414033 -0.711202182506916
sc_E6.NPC.Exp1_CTTCTAAAGCAATTAG-1 Midzonal LSEC embolised sc_E5/sc_R5 5.00853192630522 -0.0872622511142465
sc_R3.NPC.Exp1_CATATTCGTACAGCAG Midzonal LSEC regenerating sc_E3/sc_R3 4.0270515662741 1.5936237790829
sc_H1.NPC.Exp1_CCGTGGACAGTCAGCC LSEC (interferon) healthy sc_H1 -1.61519849476106 1.52023472573817
sc_R2.NPC.Exp1_GCAATCACAAGACACG LSEC (high MT 1) regenerating sc_E2/sc_R2 -2.82299864467866 0.297444961333874
sc_R5.NPC.Exp1_CGGGACTGTGCATTAC-1 Pericentral LSEC regenerating sc_E4/sc_R4 -3.12810957607515 3.1968621232754
sc_H3.NPC.Exp1_CTGTTTAGTCGAGATG Pericentral LSEC healthy sc_H3 -4.1187597530771 2.71120538499415
sc_E2.NPC.Exp1_CCGGTAGCAGCGTCCA LSEC (interferon) embolised sc_E2/sc_R2 -1.6666158455301 -0.161657311653492
sc_H2.NPC.Exp1_ATGCGATTCTCTTATG Pericentral LSEC healthy sc_H2 -2.8290230053354 1.08573164727748
sc_E2.NPC.Exp1_ACTTGTTCAAATTGCC Lymphatic EC embolised sc_E2/sc_R2 6.45125901523345 -0.471087016796467
sc_H3.NPC.Exp1_GTCGTAAAGTACTTGC Pericentral LSEC healthy sc_H3 -1.53391039547212 3.87396898057521
sc_E6.NPC.Exp1_GCTACCTTCGTCCTTG-1 LSEC (interferon) embolised sc_E5/sc_R5 -1.33582937893159 2.30125798966944
sc_E7.NPC.Exp1_GGCTTTCAGGAACTAT-1 EC non-LSEC embolised sc_E6/sc_R6 1.27921970944219 -4.29650006506383
sc_E7.NPC.Exp1_CTCAATTGTGTAGGAC-1 Periportal LSEC embolised sc_E6/sc_R6 4.31768429103606 -0.168977477287647
sc_R1.NPC.Exp1_TGGCGCAAGTAGTGCG Pericentral LSEC regenerating sc_E1/sc_R1 -2.90538704571016 3.84106960084498
sc_H3.NPC.Exp1_CTTTGCGTCGAACGGA LSEC (remodelling) healthy sc_H3 -6.50270950969942 1.51607002999842
sc_R3.NPC.Exp1_ATTGGACCACATGTGT Periportal LSEC regenerating sc_E3/sc_R3 6.35640132251494 -2.49530706617772
sc_H1.NPC.Exp1_TCACGAAAGGTGTTAA LSEC (stress) healthy sc_H1 -0.210764886705946 -1.99928609344899
sc_E7.NPC.Exp1_GCAGTTACAAACGAGC-1 LSEC (stress) embolised sc_E6/sc_R6 -0.602391721575331 -1.59291581127584
sc_E6.NPC.Exp1_TCGACGGAGGCTAACG-1 LSEC (interferon) embolised sc_E5/sc_R5 -1.61355340656526 2.43143715646327
sc_R1.NPC.Exp1_CGCTGGATCCTCTAGC LSEC (stress) regenerating sc_E1/sc_R1 0.175570247800279 -1.60080338332593
sc_E3.NPC.Exp1_ACTGAGTTCTTCATGT Pericentral LSEC embolised sc_E3/sc_R3 -4.04992497143037 2.51362004067958
sc_E1.NPC.Exp1_ATCGAGTCACCTGGTG Pericentral LSEC embolised sc_E1/sc_R1 -1.63803804096467 3.32066001679957
sc_E1.NPC.Exp1_GTCGTAACATGTAGTC LSEC (fenestr.) embolised sc_E1/sc_R1 6.07181918445342 0.385515353942516
sc_E2.NPC.Exp1_TTGGCAAAGGGCTTCC LSEC (high MT 1) embolised sc_E2/sc_R2 -3.44203818020112 0.554652831817272
sc_R5.NPC.Exp1_TGTTCATAGGCCCAAA-1 LSEC (high MT 1) regenerating sc_E4/sc_R4 -2.32813370403535 1.88761462953151
sc_R1.NPC.Exp1_AGAGCTTAGAGGGATA Midzonal LSEC regenerating sc_E1/sc_R1 3.60484039607756 -0.077529647087452
sc_R1.NPC.Exp1_GTTCATTGTCTTTCAT EC non-LSEC regenerating sc_E1/sc_R1 0.386368511350084 -4.952928402161
sc_E6.NPC.Exp1_TCGCTTGAGCGCCTAC-1 LSEC (stress) embolised sc_E5/sc_R5 -0.593744994967055 -0.314396300052998
sc_R5.NPC.Exp1_TCCTTTCAGCCAGTAG-1 Pericentral LSEC regenerating sc_E4/sc_R4 -3.19198334392793 2.13016238000453
sc_E3.NPC.Exp1_CCACCTAAGACGCAAC EC non-LSEC embolised sc_E3/sc_R3 -0.95472943958528 -5.87328109953344
sc_H3.NPC.Exp1_TGTGTTTAGTTAGCGG LSEC (remodelling) healthy sc_H3 -5.10901558574922 1.68246545579493
sc_R5.NPC.Exp1_TCATTACTCATCCTGC-1 EC non-LSEC regenerating sc_E4/sc_R4 -0.618335129587721 -4.7809313318485
sc_E6.NPC.Exp1_ACTTTGTTCCCAGCGA-1 LSEC (stress) embolised sc_E5/sc_R5 -0.754823567240309 -0.726284303402302
sc_E1.NPC.Exp1_TACGGATTCTATGTGG LSEC (stress) embolised sc_E1/sc_R1 -1.39004862484224 0.504711888099316
sc_R6.NPC.Exp1_GATCACAGTGCCTAAT-1 LSEC (interferon) regenerating sc_E5/sc_R5 0.0778368693899401 1.84401526238978
sc_E6.NPC.Exp1_GTTCGCTGTTGGTACT-1 LSEC (interferon) embolised sc_E5/sc_R5 -0.101291777460646 2.01494684007228
sc_E5.NPC.Exp1_TTGATGGCATGGAAGC-1 LSEC (remodelling) embolised sc_E4/sc_R4 -5.49075854000337 1.67975225236476
sc_R5.NPC.Exp1_GTGGCGTTCCGTGTGG-1 Pericentral LSEC regenerating sc_E4/sc_R4 -1.98269760784395 2.98894681718409
sc_H1.EKS.Exp1_GTTCATTCACGCCAGT Midzonal LSEC healthy sc_H1 4.25502884212248 1.41717138078273
sc_R7.NPC.Exp1_TTGGGTAGTGTGTGTT-1 LSEC (high MT 2) regenerating sc_E6/sc_R6 -4.35462916073091 -1.8753863355869
sc_R5.NPC.Exp1_CCACAAACAGCTATTG-1 Pericentral LSEC regenerating sc_E4/sc_R4 -1.55861437496431 3.68524160172999
sc_E7.NPC.Exp1_TCGATTTAGTGCGTCC-1 LSEC (stress) embolised sc_E6/sc_R6 -1.06739771541841 -0.363375522827503
sc_H3.NPC.Exp1_GAGCAGAAGATCCGAG LSEC (stress) healthy sc_H3 -0.538712860910963 1.46883168008387
sc_E5.NPC.Exp1_CTCACTGCATGACGGA-1 Cycling cells embolised sc_E4/sc_R4 -7.51059591945894 -2.63413641664922
sc_R6.NPC.Exp1_CTCCAACGTTTGGAAA-1 Periportal LSEC regenerating sc_E5/sc_R5 4.72838604274504 -1.59267861459195
sc_E6.NPC.Exp1_TCTCACGTCCTCTTTC-1 LSEC (stress) embolised sc_E5/sc_R5 -0.673506380884718 1.45820798661769
sc_E7.NPC.Exp1_CGTGTCTCAAGCTACT-1 LSEC (high MT 1) embolised sc_E6/sc_R6 -4.06912815746553 -0.320157267784474
sc_H3.NPC.Exp1_TCGAGGCCATCGGACC Midzonal LSEC healthy sc_H3 1.89889442744963 1.26630558755458
sc_E7.NPC.Exp1_GCACGTGCAGACAATA-1 LSEC (stress) embolised sc_E6/sc_R6 -2.21470177349336 0.0340657451397208
sc_E6.NPC.Exp1_AGGCATTAGTACGTCT-1 EC non-LSEC embolised sc_E5/sc_R5 1.62273865762465 -4.9564000150913
sc_R7.NPC.Exp1_AGGATAACAATACAGA-1 Pericentral LSEC regenerating sc_E6/sc_R6 -0.721037270395827 3.27646198060572
sc_R6.NPC.Exp1_ACAACCATCGTTACCC-1 LSEC (interferon) regenerating sc_E5/sc_R5 0.360377727181841 2.10675420548976
sc_H1.NPC.Exp1_TGCCCATCAGTCGATT LSEC (high MT 1) healthy sc_H1 -3.73288357433565 0.613597653174999
sc_H1.NPC.Exp1_GCACTCTTCTGCAGTA EC non-LSEC healthy sc_H1 -1.18767225918062 -4.84032330725133
sc_R6.HEP.Exp1_CATGAGTGTTCATCGA-1 Midzonal LSEC regenerating sc_E5/sc_R5 3.47577678981536 -1.14490645441949
sc_H1.EKS.Exp1_ACGCCAGAGCGCTCCA LSEC (stress) healthy sc_H1 0.553881285817552 -0.670822956299183
sc_H1.NPC.Exp1_GTATCTTAGGACCACA Cycling cells healthy sc_H1 -7.6589962261606 -2.42565355513036
sc_E7.NPC.Exp1_TGAGCGCCATACAGCT-1 LSEC (remodelling) embolised sc_E6/sc_R6 -5.97754633602388 1.66080274369777
sc_R6.NPC.Exp1_GTCAAGTGTGGTCTAT-1 LSEC (interferon) regenerating sc_E5/sc_R5 -1.55533731159456 1.27656760003627
sc_H2.NPC.Exp1_CCCAGTTCATTCCTGC Midzonal LSEC healthy sc_H2 0.502709684998918 2.21011557366908
sc_H1.NPC.Exp1_TGAGCCGTCACCGGGT Pericentral LSEC healthy sc_H1 -0.204993488161635 3.59341373231471
sc_E1.NPC.Exp1_ATTGGACAGAAACGAG Pericentral LSEC embolised sc_E1/sc_R1 -0.0101236122537367 2.76153602387965
sc_E5.NPC.Exp1_TAGGTTGGTTTGGAAA-1 Midzonal LSEC embolised sc_E4/sc_R4 3.34641969028227 1.40305819299281
sc_H3.NPC.Exp1_GGCAATTGTCGCATCG Midzonal LSEC healthy sc_H3 2.04436307969802 -0.506479003166554
sc_E6.NPC.Exp1_TACCCACTCTTACTGT-1 Periportal LSEC embolised sc_E5/sc_R5 4.56740796390288 -2.70549402449071
sc_E6.NPC.Exp1_AGGTTGTTCACTGGTA-1 LSEC (high MT 1) embolised sc_E5/sc_R5 -2.92892658886201 -0.0429547807925912
sc_E5.NPC.Exp1_GATTTCTAGCACCGAA-1 EC non-LSEC embolised sc_E4/sc_R4 -0.274289490549635 -5.34013233396947
sc_E6.NPC.Exp1_GGGCTACCAGGGAGAG-1 LSEC (stress) embolised sc_E5/sc_R5 -3.0690714138437 1.12444724824488
sc_R1.NPC.Exp1_CTGCCTAAGCTAACAA Midzonal LSEC regenerating sc_E1/sc_R1 3.05376958671324 -0.0156162760013314
sc_E7.NPC.Exp1_AAGGAATTCTTCACAT-1 Pericentral LSEC embolised sc_E6/sc_R6 -1.79311669048555 2.8470839479214
sc_R5.NPC.Exp1_TGTTGAGCATATAGCC-1 LSEC (stress) regenerating sc_E4/sc_R4 -2.53283178982027 0.121799609923962
sc_H1.NPC.Exp1_ATTATCCGTCGAGATG LSEC (high MT 1) healthy sc_H1 -3.65772736248262 0.310697100425365
sc_H1.EKS.Exp1_GATCGATGTCTTCGTC LSEC (stress) healthy sc_H1 -1.40312588390596 1.71148934152186
sc_E1.NPC.Exp1_CCTTCCCGTGGTAACG Midzonal LSEC embolised sc_E1/sc_R1 1.91206037822478 2.29658045556605
sc_R1.NPC.Exp1_CGCTTCATCCACGTTC Pericentral LSEC regenerating sc_E1/sc_R1 -2.4285274761606 3.24263229157985
sc_R5.NPC.Exp1_TTACGCCTCCTTATCA-1 LSEC (high MT 1) regenerating sc_E4/sc_R4 -2.74959051784761 -1.1160498193258
sc_R5.NPC.Exp1_CTCCAACAGGTGATAT-1 LSEC (high MT 1) regenerating sc_E4/sc_R4 -2.70397436794527 -0.416867353653309
sc_E7.NPC.Exp1_AGTGTTGCACACTTAG-1 Midzonal LSEC embolised sc_E6/sc_R6 3.20597016635649 1.69315137651027
sc_E1.NPC.Exp1_AGGGATGGTGATGTCT LSEC (remodelling) embolised sc_E1/sc_R1 -4.89169895824678 2.08957495477259
sc_E7.NPC.Exp1_CGATCGGTCTTCTTCC-1 LSEC (stress) embolised sc_E6/sc_R6 -0.480579735605787 -1.35666985127866
sc_R6.NPC.Exp1_TTCCGGTAGGACTGGT-1 LSEC (interferon) regenerating sc_E5/sc_R5 -0.717506291239332 2.48913802888453
sc_E6.NPC.Exp1_GCAGTTAGTCGAAGCA-1 Periportal LSEC embolised sc_E5/sc_R5 5.56099593463652 -2.71020434114873
sc_H1.NPC.Exp1_CACTCCATCCTACAGA Midzonal LSEC healthy sc_H1 3.18201982799285 -0.816666283344624
sc_E5.NPC.Exp1_GGGCTACGTCAACATC-1 Pericentral LSEC embolised sc_E4/sc_R4 -4.09340012249238 1.93573012139857
sc_H2.NPC.Exp1_AATCGGTGTCGATTGT Periportal LSEC healthy sc_H2 3.52173077884429 -1.69042015883863
sc_E6.NPC.Exp1_GATTGGTTCCCTCAAC-1 LSEC (stress) embolised sc_E5/sc_R5 -1.13791048702485 1.00550451066554
sc_R6.NPC.Exp1_TAGCACATCGGAATGG-1 LSEC (high MT 2) regenerating sc_E5/sc_R5 -4.27774632152803 -2.2943066141361
sc_R7.NPC.Exp1_GCCATGGGTGACACAG-1 Pericentral LSEC regenerating sc_E6/sc_R6 -2.96596968349702 2.85062875535548
sc_H1.EKS.Exp1_TACGGATTCCGCGGTA Pericentral LSEC healthy sc_H1 -2.96045839962251 3.4000829675442
sc_E6.NPC.Exp1_ACTCTCGGTACCTAGT-1 Midzonal LSEC embolised sc_E5/sc_R5 3.19432639899962 0.0384538390880851
sc_E7.NPC.Exp1_CTGCCTAGTCCTCAGG-1 Midzonal LSEC embolised sc_E6/sc_R6 0.105579136044908 2.32024111535609
sc_E7.NPC.Exp1_ATTTACCTCTGGCTGG-1 LSEC (stress) embolised sc_E6/sc_R6 -1.73692429241426 1.13033547189296
sc_E6.NPC.Exp1_TTTGGTTGTAAGACCG-1 Midzonal LSEC embolised sc_E5/sc_R5 1.69152962985747 1.01881685044825
sc_R5.NPC.Exp1_CCGATCTCAATCGCCG-1 EC non-LSEC regenerating sc_E4/sc_R4 -0.96625697788484 -3.05403874132573
sc_R3.NPC.Exp1_AGAGCTTGTTACTGAC Midzonal LSEC regenerating sc_E3/sc_R3 0.615232346684862 1.08333339479029
sc_R2.NPC.Exp1_AGTGGGACACCGATAT Midzonal LSEC regenerating sc_E2/sc_R2 2.16072904887908 -0.4131055257076
sc_E5.NPC.Exp1_ATCGATGAGATCGGTG-1 Periportal LSEC embolised sc_E4/sc_R4 4.46389829936736 -2.8247660181278
sc_H3.NPC.Exp1_GCGCAACCATCGGGTC Pericentral LSEC healthy sc_H3 -4.45523274120576 2.84880819108546
sc_R1.NPC.Exp1_GTACTTTTCGTTGCCT Periportal LSEC regenerating sc_E1/sc_R1 4.08638751331084 -1.80117438051641
sc_E7.NPC.Exp1_ACCCAAACAATTTCCT-1 LSEC (stress) embolised sc_E6/sc_R6 0.0219247323583849 -1.87266788694799
sc_E1.NPC.Exp1_CCTAAAGCATGAAGTA Midzonal LSEC embolised sc_E1/sc_R1 1.72903320017569 2.12634529855311
sc_H2.NPC.Exp1_ACCCACTGTTTGTTTC LSEC (remodelling) healthy sc_H2 -4.69861853298433 1.98009052064479
sc_H2.NPC.Exp1_CGTAGGCCACGGCGTT Midzonal LSEC healthy sc_H2 3.44535028758757 -0.422904290890095
sc_H3.NPC.Exp1_TCCACACCACCATCCT LSEC (stress) healthy sc_H3 -1.13545668300874 -0.863818564152119
sc_H1.NPC.Exp1_CGGGTCAAGATGTGGC LSEC (stress) healthy sc_H1 -3.19369805034883 0.466352126861217
sc_H3.NPC.Exp1_GCTGCGAGTGTAATGA LSEC (remodelling) healthy sc_H3 -4.99671328243501 1.68598546769679
sc_E2.NPC.Exp1_CTCACACTCCGTAGGC Pericentral LSEC embolised sc_E2/sc_R2 -1.57320511516817 3.32132329728663
sc_E6.NPC.Exp1_TGGATGTCAACAGCCC-1 LSEC (stress) embolised sc_E5/sc_R5 -0.627514960138869 0.580870054031017
sc_E1.NPC.Exp1_GGCAATTGTTCATGGT Pericentral LSEC embolised sc_E1/sc_R1 -1.93300044712312 3.73766841676295
sc_E1.NPC.Exp1_GTATTCTCACCAGCAC LSEC (fenestr.) embolised sc_E1/sc_R1 6.07381045642607 0.155784390235546
sc_R6.NPC.Exp1_GTACAACTCTGCTGAA-1 LSEC (high MT 1) regenerating sc_E5/sc_R5 -3.43857157406099 0.599195621276501
sc_E1.NPC.Exp1_AGGCCACTCTTTACAC Pericentral LSEC embolised sc_E1/sc_R1 0.586908755929399 2.99939431932032
sc_R2.NPC.Exp1_GGACGTCAGGAGTAGA Midzonal LSEC regenerating sc_E2/sc_R2 3.68037164035552 0.482955239081982
sc_E7.NPC.Exp1_CTGGTCTGTCCACGCA-1 LSEC (remodelling) embolised sc_E6/sc_R6 -5.99769032177217 0.587059161925915
sc_E1.NPC.Exp1_AGCGGTCAGTGTCCCG Pericentral LSEC embolised sc_E1/sc_R1 -1.99988782581575 3.45668878343165
sc_H1.NPC.Exp1_ATTCTACGTCGAAAGC Midzonal LSEC healthy sc_H1 3.49940240207427 -0.887457140421269
sc_E7.NPC.Exp1_ACATTTCTCGGTTGTA-1 LSEC (interferon) embolised sc_E6/sc_R6 -2.4733957069803 1.63973178651393
sc_R1.NPC.Exp1_CGCTGGAAGTGGAGAA Pericentral LSEC regenerating sc_E1/sc_R1 -0.484258057444166 2.85176887300074
sc_R6.NPC.Exp1_CACGTTCGTAGGCAAC-1 EC non-LSEC regenerating sc_E5/sc_R5 -0.12050604995973 -4.42626390669286
sc_H1.EKS.Exp1_AAGGCAGAGTGGTCCC EC non-LSEC healthy sc_H1 -0.0622454899240248 -5.51766453001439
sc_E6.NPC.Exp1_CTCCACATCCTCTCTT-1 Midzonal LSEC embolised sc_E5/sc_R5 0.372990368039537 0.786096952224377
sc_E3.NPC.Exp1_CTCAGAAAGTGGCACA LSEC (remodelling) embolised sc_E3/sc_R3 2.56840097728484 -4.19028148863256
sc_E5.NPC.Exp1_ATTCCCGTCGGTAAGG-1 Periportal LSEC embolised sc_E4/sc_R4 4.39289796176665 -0.234457113479969
sc_E7.NPC.Exp1_GAGTGTTGTCTTCGAA-1 Periportal LSEC embolised sc_E6/sc_R6 4.90724313083403 -1.91834262821614
sc_H3.NPC.Exp1_AGCTCCTCAAGTTCTG Pericentral LSEC healthy sc_H3 -1.41140043911226 3.60414161469996
sc_E2.NPC.Exp1_ACATACGAGAGCTGGT LSEC (stress) embolised sc_E2/sc_R2 0.65281313482039 0.164826057220104
sc_E1.NPC.Exp1_TTCGGTCCACCGGAAA EC non-LSEC embolised sc_E1/sc_R1 0.189075706632067 -4.41706309530675
sc_H3.NPC.Exp1_CCTTACGTCCAGATCA LSEC (stress) healthy sc_H3 -0.539908291666578 -1.16713851753413
sc_E2.NPC.Exp1_GTGGGTCGTAGAGGAA Periportal LSEC embolised sc_E2/sc_R2 4.72380554500334 -3.51335511419713
sc_R5.NPC.Exp1_GCACATAGTTTCGTGA-1 Pericentral LSEC regenerating sc_E4/sc_R4 -1.13116777118928 3.38993778016627
sc_E6.NPC.Exp1_AGCGCCAAGTGACACG-1 EC non-LSEC embolised sc_E5/sc_R5 0.892666427524019 -3.81679854605138
sc_E6.NPC.Exp1_CCTAAGATCGGACTGC-1 LSEC (stress) embolised sc_E5/sc_R5 -0.687340261309218 -0.378086485599873
sc_H3.NPC.Exp1_AGGCCACAGAGCTGGT Midzonal LSEC healthy sc_H3 2.84368812862151 -1.55764908406675
sc_R5.NPC.Exp1_ATCGCCTAGGAACGCT-1 Midzonal LSEC regenerating sc_E4/sc_R4 3.83565676036589 -1.05030279669702
sc_H3.NPC.Exp1_GGGACCTAGCCAGTAG LSEC (remodelling) healthy sc_H3 -6.31252205547578 1.51906289842189
sc_H2.NPC.Exp1_GACTACACACTTAAGC EC non-LSEC healthy sc_H2 0.526341317326952 -4.57945094320714
sc_H1.NPC.Exp1_GCTGCTTAGGCATGGT LSEC (remodelling) healthy sc_H1 -4.76907026943452 2.70481147553981
sc_E7.NPC.Exp1_AAACCCAAGGTCCCTG-1 LSEC (remodelling) embolised sc_E6/sc_R6 -5.58912766155488 1.23429741647303
sc_E6.HEP.Exp1_AGAGAATGTATCGCAT-1 Periportal LSEC embolised sc_E5/sc_R5 6.05522191348784 -3.60487089369237
sc_E7.NPC.Exp1_ACTCTCGAGCAGATAT-1 Periportal LSEC embolised sc_E6/sc_R6 4.52216470065825 -2.34124896738469
sc_E7.NPC.Exp1_GTGTCCTCACTACACA-1 LSEC (stress) embolised sc_E6/sc_R6 -0.418119551508497 -1.43309032235086
sc_H3.NPC.Exp1_TCCCGATAGAGTCGGT Lymphatic EC healthy sc_H3 8.36648833575957 3.02259912278712
sc_H2.NPC.Exp1_GCAAACTCATTTGCTT LSEC (stress) healthy sc_H2 -1.70337450680025 -0.588206090664265
sc_R5.NPC.Exp1_AGTAGTCCACGTATAC-1 Periportal LSEC regenerating sc_E4/sc_R4 4.40384161296599 -0.250467636322376
sc_R6.NPC.Exp1_CATTTCACAGAGTTGG-1 EC non-LSEC regenerating sc_E5/sc_R5 0.620123146207262 -3.95798764440953
sc_E7.NPC.Exp1_CTGAATGCACTGCGAC-1 Pericentral LSEC embolised sc_E6/sc_R6 -2.24877059635408 2.8083647706753
sc_H2.NPC.Exp1_TTTCCTCAGTTCGATC Midzonal LSEC healthy sc_H2 2.88267373862975 2.00811686303675
sc_H1.EKS.Exp1_GGGTTGCCAATGGTCT LSEC (stress) healthy sc_H1 -1.31045758899934 2.75549402024806
sc_R6.NPC.Exp1_TAGGTACTCGTTCTCG-1 EC non-LSEC regenerating sc_E5/sc_R5 0.0885779840063341 -4.87938127729833
sc_E5.NPC.Exp1_TGTAAGCTCAGCAATC-1 Pericentral LSEC embolised sc_E4/sc_R4 -2.82467425045259 3.71478261735499
sc_E5.NPC.Exp1_AGATAGATCGCATTGA-1 LSEC (remodelling) embolised sc_E4/sc_R4 -6.60885203060396 0.959803960586193
sc_E5.NPC.Exp1_GGTAGAGTCCTCTGCA-1 EC non-LSEC embolised sc_E4/sc_R4 -1.37095296558626 -3.62509951803624
sc_H1.NPC.Exp1_GAGGTGACAAGAAGAG Pericentral LSEC healthy sc_H1 -2.37556421932466 3.59458627488673
sc_H3.NPC.Exp1_CTGTGCTTCTAACTCT Midzonal LSEC healthy sc_H3 1.62528541508429 -0.807708837723133
sc_R5.NPC.Exp1_CACCGTTCATAATGCC-1 LSEC (stress) regenerating sc_E4/sc_R4 0.0893282872747667 -0.487982609009144
sc_E2.NPC.Exp1_ACGTCAATCCGCTGTT LSEC (stress) embolised sc_E2/sc_R2 -0.356373788683485 1.2413641431576
sc_H3.NPC.Exp1_GGCCGATAGGAATGGA Pericentral LSEC healthy sc_H3 -4.06229221996553 -1.44075686547696
sc_E7.NPC.Exp1_AACCCAATCTCCACTG-1 Midzonal LSEC embolised sc_E6/sc_R6 4.23558890643828 0.269743583465221
sc_H3.NPC.Exp1_CTAACTTTCCCACTTG Pericentral LSEC healthy sc_H3 -2.06487977680452 2.81498279359401
sc_H3.NPC.Exp1_CGAGCCATCTAGAGTC Pericentral LSEC healthy sc_H3 -2.44376385387666 3.910761258865
sc_E7.NPC.Exp1_TACAGGTGTATGGAGC-1 Midzonal LSEC embolised sc_E6/sc_R6 2.56952154460661 0.972610376144054
sc_E5.NPC.Exp1_ACCCTTGCAGACCCGT-1 Pericentral LSEC embolised sc_E4/sc_R4 -2.43983400043733 3.69657172944606
sc_H3.NPC.Exp1_TGGGAAGAGTTTCCTT Midzonal LSEC healthy sc_H3 3.25799691501372 0.0170539834743766
sc_R6.NPC.Exp1_TCATACTTCCTTCGAC-1 LSEC (high MT 1) regenerating sc_E5/sc_R5 -2.08060229000337 -0.404954948162434
sc_E7.NPC.Exp1_TTGGGATGTCTTTCTA-1 LSEC (remodelling) embolised sc_E6/sc_R6 -5.84421646770723 1.44451012399257
sc_E1.NPC.Exp1_GACTACACAATTGCTG LSEC (stress) embolised sc_E1/sc_R1 -0.746296049921583 -1.36747019056022
sc_H1.NPC.Exp1_CCATGTCGTGATGCCC Midzonal LSEC healthy sc_H1 2.68559837165587 1.76578845765651
sc_H1.EKS.Exp1_ATCATGGGTTTGCATG EC non-LSEC healthy sc_H1 -2.69654548343904 1.06793727662623
sc_E7.NPC.Exp1_AGCGCTGTCCAACCGG-1 LSEC (high MT 1) embolised sc_E6/sc_R6 -3.35264313396699 0.736504934096935
sc_H3.NPC.Exp1_CGATGGCTCCTTTCGG EC non-LSEC healthy sc_H3 -1.49259102520235 -4.51960978720128
sc_E5.NPC.Exp1_GGGATCCTCTGGGCAC-1 Pericentral LSEC embolised sc_E4/sc_R4 -4.04481852230318 1.8300146081692
sc_E1.NPC.Exp1_GTGTTAGAGCTGATAA Periportal LSEC embolised sc_E1/sc_R1 5.0233551246237 -1.11457649681508
sc_E1.NPC.Exp1_ATCCGAAAGGCGTACA LSEC (fenestr.) embolised sc_E1/sc_R1 6.2204416972708 0.356369159484508
sc_E5.NPC.Exp1_AATCGTGAGAGCAAGA-1 Midzonal LSEC embolised sc_E4/sc_R4 2.73380756202452 2.24212279107631
sc_E7.NPC.Exp1_CGAAGGATCTCTCTAA-1 EC non-LSEC embolised sc_E6/sc_R6 1.28590886771046 -4.82573852751195
sc_H1.NPC.Exp1_CTAACTTCACGACGAA Midzonal LSEC healthy sc_H1 3.30116116824858 1.17117228295863
sc_E1.NPC.Exp1_CCTTCCCCAAAGCGGT Periportal LSEC embolised sc_E1/sc_R1 3.48717748943083 -0.779144205784199
sc_E5.NPC.Exp1_AGGCTGCTCACCTTGC-1 LSEC (remodelling) embolised sc_E4/sc_R4 -5.55945837673433 2.08461084153712
sc_E6.NPC.Exp1_ATGGGAGGTCCATAGT-1 EC non-LSEC embolised sc_E5/sc_R5 -0.384758951037001 -5.36959848616063
sc_R2.NPC.Exp1_AACGTTGGTGGGTCAA Midzonal LSEC regenerating sc_E2/sc_R2 1.24727876308673 1.93991007592738
sc_H1.NPC.Exp1_CGATGGCGTAGCTTGT EC non-LSEC healthy sc_H1 -0.188808681337904 -5.65884886000097
sc_R1.NPC.Exp1_CACACCTCAAAGTGCG Pericentral LSEC regenerating sc_E1/sc_R1 -2.45976507839448 4.01302804734767
sc_R6.NPC.Exp1_GTGGAGATCTAGCCTC-1 LSEC (high MT 2) regenerating sc_E5/sc_R5 -3.73259127315767 -1.71213830325544
sc_E3.NPC.Exp1_GTCAAGTAGGACACCA EC non-LSEC embolised sc_E3/sc_R3 -0.230167986719679 -4.79791436407506
sc_R5.NPC.Exp1_GGGTCACCATCCGATA-1 LSEC (high MT 1) regenerating sc_E4/sc_R4 -3.83096993145235 0.50864352967799
sc_E5.NPC.Exp1_CCGTAGGCACCCTAGG-1 Periportal LSEC embolised sc_E4/sc_R4 4.1960436088156 0.976931951308849
sc_E1.NPC.Exp1_TCGCGAGAGTACACCT Pericentral LSEC embolised sc_E1/sc_R1 -1.96602881130464 0.77250637795985
sc_E7.NPC.Exp1_GAGGGATTCAAGCCGC-1 LSEC (remodelling) embolised sc_E6/sc_R6 -4.73842299160249 1.64522852685511
sc_R6.NPC.Exp1_TGAGGAGAGGATCACG-1 Periportal LSEC regenerating sc_E5/sc_R5 4.39502656284087 -2.62846455786168
sc_E3.NPC.Exp1_TCGGTAAGTCCTAGCG Periportal LSEC embolised sc_E3/sc_R3 5.35119330707305 1.70228185441554
sc_E6.NPC.Exp1_CAGCAATAGAGTCGAC-1 Midzonal LSEC embolised sc_E5/sc_R5 1.81756716790907 -0.966570117210743
sc_R5.NPC.Exp1_GCACATATCTATGCCC-1 Midzonal LSEC regenerating sc_E4/sc_R4 1.11424161318057 1.30670585420192
sc_R1.NPC.Exp1_AGGGATGTCAAACGGG EC non-LSEC regenerating sc_E1/sc_R1 -2.19823992428071 1.35074128892482
sc_E7.NPC.Exp1_GGCACGTGTTTAGACC-1 LSEC (interferon) embolised sc_E6/sc_R6 -2.81439984020479 1.43991985108912
sc_E3.NPC.Exp1_CAACTAGTCTCGCTTG LSEC (remodelling) embolised sc_E3/sc_R3 3.48545872989409 -4.07506761763036
sc_R5.NPC.Exp1_AAAGTCCGTATCCTTT-1 Pericentral LSEC regenerating sc_E4/sc_R4 -1.20580113109834 3.19084634568751
sc_E7.NPC.Exp1_GACACGCTCGTGAGAG-1 Periportal LSEC embolised sc_E6/sc_R6 4.41138565364592 -0.245252706741688
sc_E3.NPC.Exp1_ACGGGCTTCTTTCCTC EC non-LSEC embolised sc_E3/sc_R3 -1.30516302761323 -5.50920496199071
sc_E3.NPC.Exp1_ATGGGAGCAGACACTT LSEC (stress) embolised sc_E3/sc_R3 -0.192447187273573 -5.55176410887182
sc_E5.NPC.Exp1_CTGCTCAGTGTACAGG-1 LSEC (high MT 1) embolised sc_E4/sc_R4 -4.21820318874605 0.703311465049389
sc_R5.NPC.Exp1_CCTCACATCGTAGCCG-1 Periportal LSEC regenerating sc_E4/sc_R4 4.5205646735739 -2.90312288019597
sc_E5.NPC.Exp1_AGACAGGGTCACGCTG-1 EC non-LSEC embolised sc_E4/sc_R4 -0.745484234659743 -5.25633154127538
sc_R5.NPC.Exp1_CGGAACCTCCTAACAG-1 LSEC (high MT 1) regenerating sc_E4/sc_R4 -3.88085949596651 1.55548205163539
sc_H3.NPC.Exp1_ATTGGACTCATGTGGT LSEC (remodelling) healthy sc_H3 -6.48090613064058 1.11225380685389
sc_E5.NPC.Exp1_GAACGTTCAGAACGCA-1 Pericentral LSEC embolised sc_E4/sc_R4 -1.96851885494478 2.95123853471339
sc_H1.NPC.Exp1_GCCAAATAGGTGTGGT Pericentral LSEC healthy sc_H1 -1.85304677662141 1.59260573175013
sc_R6.NPC.Exp1_TAGAGTCTCAGCAATC-1 Midzonal LSEC regenerating sc_E5/sc_R5 0.99756440344565 1.96213354852259
sc_E2.NPC.Exp1_CTTACCGGTCGAGATG LSEC (remodelling) embolised sc_E2/sc_R2 -5.9010182636667 1.87467016961634
sc_R1.NPC.Exp1_TGAGAGGGTCAAAGCG EC non-LSEC regenerating sc_E1/sc_R1 -0.625396491854262 -3.33056650373876
sc_E5.NPC.Exp1_TCATTGTTCGCGCCAA-1 Pericentral LSEC embolised sc_E4/sc_R4 -2.71057665523775 2.76121845033229
sc_E5.NPC.Exp1_TTGGGATCATGATAGA-1 Periportal LSEC embolised sc_E4/sc_R4 4.41086160960906 -0.569590248798725
sc_R5.NPC.Exp1_TGGAACTGTGTTCCAA-1 LSEC (high MT 1) regenerating sc_E4/sc_R4 -3.56400501903779 0.967826745772961
sc_R5.NPC.Exp1_TGATCTTTCCGCAAAT-1 Pericentral LSEC regenerating sc_E4/sc_R4 -2.62704956707246 3.87907352235377
sc_R3.NPC.Exp1_CGGACGTGTTCGTGAT Cycling cells regenerating sc_E3/sc_R3 -7.65201246914155 -2.36831662867009
sc_R5.NPC.Exp1_GTGCGTGCACTATCGA-1 Midzonal LSEC regenerating sc_E4/sc_R4 0.964195219905306 1.0466848829037
sc_R1.NPC.Exp1_TACTTACGTAGGCATG EC non-LSEC regenerating sc_E1/sc_R1 -0.163579227297377 -3.93469891760289
sc_E6.NPC.Exp1_CTGGTCTCAAGTGGCA-1 LSEC (interferon) embolised sc_E5/sc_R5 -2.06667840656526 1.61303534295619
sc_E1.NPC.Exp1_ATCCACCGTTAAGTAG EC non-LSEC embolised sc_E1/sc_R1 -1.21609080013521 -5.18288598272741
sc_R6.NPC.Exp1_ATGACCATCCACCTGT-1 Periportal LSEC regenerating sc_E5/sc_R5 3.34487187686675 -0.908807822203037
sc_R6.NPC.Exp1_AGTAGCTTCTTGATTC-1 LSEC (stress) regenerating sc_E5/sc_R5 -0.353450538485121 -0.131579973434803
sc_E6.NPC.Exp1_GTGCTTCTCCAACTAG-1 EC non-LSEC embolised sc_E5/sc_R5 0.575984118611742 -4.98708830091893
sc_E2.NPC.Exp1_AACGTTGGTGACAAAT LSEC (stress) embolised sc_E2/sc_R2 -0.339214684336256 1.84987988259852
sc_H3.NPC.Exp1_CAACTAGAGTGCGATG LSEC (stress) healthy sc_H3 0.344375548989702 -1.32933914724529
sc_H1.EKS.Exp1_CGTGTAATCTATCCCG Pericentral LSEC healthy sc_H1 -1.89644062694795 3.30160798814357
sc_H3.NPC.Exp1_TTTCCTCTCACCACCT LSEC (remodelling) healthy sc_H3 -6.46300900158174 1.1416601159817
sc_H1.NPC.Exp1_CCTTTCTTCCACGTGG Midzonal LSEC healthy sc_H1 2.31938266578429 1.27680768754542
sc_E6.NPC.Exp1_TCATCATTCTCCGAAA-1 EC non-LSEC embolised sc_E5/sc_R5 0.42790794196837 -4.57839284155309
sc_H1.EKS.Exp1_GTGCATAAGTACATGA Pericentral LSEC healthy sc_H1 -2.63352596935518 3.75747480180323
sc_R5.NPC.Exp1_GGACGTCTCAAGGCTT-1 Periportal LSEC regenerating sc_E4/sc_R4 4.709270594747 -2.60745785448491
sc_H1.NPC.Exp1_TCAGGATAGTAACCCT Midzonal LSEC healthy sc_H1 1.96910321536772 0.669723532462719
sc_E7.HEP.Exp1_TCCATGCGTGTATCCA-1 EC non-LSEC embolised sc_E6/sc_R6 1.19117291095965 -3.7022746584171
sc_R1.NPC.Exp1_GCTCCTACATTAGCCA Midzonal LSEC regenerating sc_E1/sc_R1 2.77831971469634 1.97758712556422
sc_R6.NPC.Exp1_TACCCGTTCCTAAGTG-1 LSEC (interferon) regenerating sc_E5/sc_R5 -2.74672234234102 0.951414249206188
sc_E5.NPC.Exp1_AAGCCATAGTATAACG-1 EC non-LSEC embolised sc_E4/sc_R4 -0.571652175753187 -5.17620549414098
sc_R1.NPC.Exp1_GTTCATTTCGCCTGTT LSEC (stress) regenerating sc_E1/sc_R1 -0.548237683146071 -0.836639233564732
sc_R3.NPC.Exp1_GCTCTGTAGCTGCGAA Periportal LSEC regenerating sc_E3/sc_R3 6.29468476596587 -2.63505683157384
sc_H3.NPC.Exp1_AGGGTGACAGCCTGTG LSEC (stress) healthy sc_H3 -1.29445874866731 -0.331474640106556
sc_E5.NPC.Exp1_TGTTACTCACTTCTCG-1 Pericentral LSEC embolised sc_E4/sc_R4 0.924127100140978 2.88491287019313
sc_E6.NPC.Exp1_ATTCCCGCAGCGTTGC-1 Periportal LSEC embolised sc_E5/sc_R5 5.66261851611846 -3.75748644087255
sc_R6.NPC.Exp1_CCGGTAGAGGCAGGTT-1 Pericentral LSEC regenerating sc_E5/sc_R5 -0.185762407152724 2.6987308480984
sc_R2.NPC.Exp1_TCACGAACAAACCTAC LSEC (high MT 1) regenerating sc_E2/sc_R2 -3.20732033428438 0.165871403480175
sc_E7.NPC.Exp1_CCGCAAGGTTTGTTCT-1 Periportal LSEC embolised sc_E6/sc_R6 4.85423505130522 -1.34909404132306
sc_E1.NPC.Exp1_CTTCTCTCACATAACC EC non-LSEC embolised sc_E1/sc_R1 0.0754826051306017 -3.80744180891454
sc_H1.NPC.Exp1_TCAGGATAGCTGAAAT LSEC (stress) healthy sc_H1 -2.1720360535074 1.1574653604275
sc_E7.NPC.Exp1_TAAGCCATCGCAGATT-1 LSEC (interferon) embolised sc_E6/sc_R6 -4.09250128444917 1.99093498971522
sc_H1.EKS.Exp1_AAGTCTGCACCAGATT Midzonal LSEC healthy sc_H1 0.0391744357656725 1.32139601495326
sc_R5.NPC.Exp1_GATTGGTCAGTAGGAC-1 LSEC (interferon) regenerating sc_E4/sc_R4 -1.93016350445039 2.30097141053736
sc_R5.NPC.Exp1_CTCCTTTAGGTAGATT-1 LSEC (stress) regenerating sc_E4/sc_R4 0.194627998502184 0.0843240239864615
sc_R6.NPC.Exp1_ATCGGCGCATTCTCCG-1 Pericentral LSEC regenerating sc_E5/sc_R5 -3.02655708965547 2.63988222863734
sc_H1.EKS.Exp1_TCGGTAATCGATAGAA Periportal LSEC healthy sc_H1 4.93018162074797 -1.66566682670057
sc_H3.NPC.Exp1_CATCGAAGTGCAGGTA LSEC (remodelling) healthy sc_H3 -4.64263498958833 2.45825948503077
sc_R1.NPC.Exp1_TGACTTTAGGTGTTAA LSEC (stress) regenerating sc_E1/sc_R1 -1.47218382534273 0.712193630004528
sc_E3.NPC.Exp1_GGCGACTTCTCTTGAT EC non-LSEC embolised sc_E3/sc_R3 -0.628270270197462 -4.31033144209325
sc_E6.NPC.Exp1_AACGAAATCTCACGAA-1 LSEC (interferon) embolised sc_E5/sc_R5 -1.95892059978731 1.59182181146205
sc_R6.NPC.Exp1_TAGGGTTTCTGGGATT-1 LSEC (high MT 2) regenerating sc_E5/sc_R5 -4.91067183193452 -1.78093234512746
sc_R7.NPC.Exp1_ATCATTCGTATGAAAC-1 LSEC (interferon) regenerating sc_E6/sc_R6 -2.20237267193086 2.33318104531825
sc_E5.NPC.Exp1_GTTCATTCAGGTGTGA-1 Pericentral LSEC embolised sc_E4/sc_R4 -2.55700266536958 3.51894702699244
sc_E7.NPC.Exp1_GACGTTATCCGTGGGT-1 LSEC (high MT 2) embolised sc_E6/sc_R6 1.48869456175082 -0.737523772453663
sc_E2.NPC.Exp1_CAGAGAGGTCTGATTG Midzonal LSEC embolised sc_E2/sc_R2 4.08208906474822 -0.17358086321294
sc_R5.NPC.Exp1_TTCTGTACACTTGAAC-1 LSEC (high MT 1) regenerating sc_E4/sc_R4 -2.17474425014741 0.187965891624096
sc_R5.NPC.Exp1_CTGCTCATCGTTATCT-1 LSEC (stress) regenerating sc_E4/sc_R4 -2.86368715938814 0.942054651046398
sc_R3.NPC.Exp1_CCGTTCACAACTGCTA LSEC (fenestr.) regenerating sc_E3/sc_R3 6.07935273471587 -0.205671407913563
sc_H3.NPC.Exp1_TTAGGACGTGTGCCTG Periportal LSEC healthy sc_H3 4.50799572292082 -1.94812963221013
sc_E1.NPC.Exp1_CATCGGGTCTCGTTTA LSEC (high MT 1) embolised sc_E1/sc_R1 0.439114151627947 2.46676292207301
sc_E6.NPC.Exp1_CTTCAATCAGCTTCCT-1 LSEC (stress) embolised sc_E5/sc_R5 -0.897324683039259 1.84897246148646
sc_H3.NPC.Exp1_CCGTGGAAGCGCTTAT LSEC (stress) healthy sc_H3 -0.754219176142287 0.531535527969005
sc_E7.NPC.Exp1_CCGTGAGTCCTAGAGT-1 LSEC (remodelling) embolised sc_E6/sc_R6 -5.72251236614473 1.5117784955746
sc_H1.EKS.Exp1_TGGTTCCAGCTACCTA LSEC (remodelling) healthy sc_H1 -6.39752876934297 1.51709499146998
sc_R1.NPC.Exp1_GGTGCGTTCTTAGAGC Midzonal LSEC regenerating sc_E1/sc_R1 1.88128506961577 1.73398961808741
sc_H1.EKS.Exp1_TGAAAGATCGTTTATC LSEC (stress) healthy sc_H1 -1.22111952480562 0.507285497451427
sc_E6.NPC.Exp1_GCTTGGGGTTACACAC-1 Midzonal LSEC embolised sc_E5/sc_R5 1.30420828900598 -1.15675502333581
sc_R1.NPC.Exp1_GTACTCCTCATTCACT Pericentral LSEC regenerating sc_E1/sc_R1 -3.5448170917917 1.88273849275172
sc_E6.NPC.Exp1_TCGTGGGGTGACTGAG-1 Pericentral LSEC embolised sc_E5/sc_R5 -1.55486929592378 2.56568875100672
sc_R5.NPC.Exp1_ACAACCAGTAGCCAGA-1 Periportal LSEC regenerating sc_E4/sc_R4 4.40282594981902 -1.93890426371038
sc_E5.NPC.Exp1_CAAGACTTCCCTTTGG-1 Midzonal LSEC embolised sc_E4/sc_R4 3.43771445575469 0.397394202018383
sc_H3.NPC.Exp1_GTGTGCGGTCCCGACA LSEC (remodelling) healthy sc_H3 -4.49373448070772 2.208528421188
sc_E7.NPC.Exp1_AGAGAGCCAGCGGTTC-1 LSEC (stress) embolised sc_E6/sc_R6 -1.5812944191385 0.62476160314143
sc_E6.NPC.Exp1_GGGCTACTCTGAGGCC-1 Lymphatic EC embolised sc_E5/sc_R5 8.65421473804228 2.67439784791529
sc_H1.EKS.Exp1_CACAGTATCGAGCCCA LSEC (stress) healthy sc_H1 -1.36098993000276 0.126312754417065
sc_E3.NPC.Exp1_TTTGTCAAGAGCTTCT LSEC (stress) embolised sc_E3/sc_R3 0.209936736257005 -0.756725527977345
sc_E5.NPC.Exp1_CTGCAGGAGCCGAACA-1 Midzonal LSEC embolised sc_E4/sc_R4 1.68544360819571 1.64016475465358
sc_H2.NPC.Exp1_TAGCCGGAGACGCAAC Midzonal LSEC healthy sc_H2 3.27354049506896 -0.440632083153126
sc_R1.NPC.Exp1_ACATGGTGTCAAGCGA Pericentral LSEC regenerating sc_E1/sc_R1 -1.79203736957796 4.31117906358302
sc_H1.NPC.Exp1_CTACCCAAGTGGTAAT Midzonal LSEC healthy sc_H1 1.01741716089957 2.20507468965113
sc_H1.EKS.Exp1_AAGACCTAGAGTACAT EC non-LSEC healthy sc_H1 1.03060141030066 -4.66558442327916
sc_R3.NPC.Exp1_GGTGCGTCAAATTGCC LSEC (stress) regenerating sc_E3/sc_R3 0.113148210675646 0.418179652953747
sc_R1.NPC.Exp1_CAGCTAAGTAGTGAAT LSEC (fenestr.) regenerating sc_E1/sc_R1 5.55874049487822 -0.0264241478198739
sc_E6.NPC.Exp1_CCCTCTCCACATTCTT-1 LSEC (stress) embolised sc_E5/sc_R5 -0.419162394373488 -0.13228414270818
sc_E5.NPC.Exp1_GTGACGCAGGCGCTTC-1 Periportal LSEC embolised sc_E4/sc_R4 4.82876789394133 -3.54998836729467
sc_H3.NPC.Exp1_GGGAATGTCGGCGCAT LSEC (high MT 1) healthy sc_H3 -3.25365364727266 0.451993963981274
sc_H3.NPC.Exp1_TGGTTAGCACACATGT Pericentral LSEC healthy sc_H3 -1.97818339046724 2.68612184312403
sc_E5.NPC.Exp1_CAGCACGTCAAATGCC-1 LSEC (fenestr.) embolised sc_E4/sc_R4 2.63486945453398 0.234893939757946
sc_E2.NPC.Exp1_GCGAGAATCGGAGCAA LSEC (fenestr.) embolised sc_E2/sc_R2 5.92980277362578 0.26904322888911
sc_R6.NPC.Exp1_TGGATGTAGAGGCGGA-1 LSEC (interferon) regenerating sc_E5/sc_R5 -0.676688434450697 1.84270348336757
sc_E5.NPC.Exp1_CGAATTGGTGGCAACA-1 LSEC (remodelling) embolised sc_E4/sc_R4 -5.34337771114595 1.14544739511073
sc_H3.NPC.Exp1_GCTCCTACAGCTGCAC Midzonal LSEC healthy sc_H3 0.958737133176256 -1.32642101559579
sc_R1.NPC.Exp1_CGACCTTCAGCCTTTC Periportal LSEC regenerating sc_E1/sc_R1 5.15736543956511 -1.8697101256603
sc_R6.NPC.Exp1_GTGACGCGTCAACATC-1 Periportal LSEC regenerating sc_E5/sc_R5 4.35594641986601 -0.374871709083912
sc_H3.NPC.Exp1_GTAGTCACATAGGATA Periportal LSEC healthy sc_H3 3.98790824237578 -0.757772513365147
sc_E6.NPC.Exp1_CATGGTATCATTTGTC-1 LSEC (interferon) embolised sc_E5/sc_R5 -1.48831379589326 1.65595021035731
sc_E6.NPC.Exp1_TCGGGCAAGAATGTTG-1 LSEC (interferon) embolised sc_E5/sc_R5 -1.98146450695283 2.36033406045497
sc_R6.NPC.Exp1_GCGGAAACAGATCACT-1 Midzonal LSEC regenerating sc_E5/sc_R5 1.36771471622698 1.25939430978358
sc_E5.NPC.Exp1_ATGGATCAGCCGGAAT-1 Periportal LSEC embolised sc_E4/sc_R4 5.31813943210356 -3.70842800352514
sc_R5.NPC.Exp1_AAGCGAGAGCGTGTTT-1 LSEC (high MT 2) regenerating sc_E4/sc_R4 -4.40688431438692 -2.07317064020574
sc_E5.NPC.Exp1_AAGAACAAGCAAGCCA-1 LSEC (remodelling) embolised sc_E4/sc_R4 -4.80023968395479 1.95722093370021
sc_H1.NPC.Exp1_CTTACCGAGGTGACCA Pericentral LSEC healthy sc_H1 -1.81984889683015 3.82197465684474
sc_R5.NPC.Exp1_ATGGGAGAGTTGTCGT-1 Pericentral LSEC regenerating sc_E4/sc_R4 -2.45769393619783 3.06317367341578
sc_R5.NPC.Exp1_AGAGCCCAGCGAACTG-1 Pericentral LSEC regenerating sc_E4/sc_R4 -2.02134621319063 3.30864276673854
sc_R5.NPC.Exp1_GAGGCCTCAACACAGG-1 Pericentral LSEC regenerating sc_E4/sc_R4 -1.87984597858674 2.44863548066676
sc_H1.NPC.Exp1_ATCGAGTCAACGATCT Midzonal LSEC healthy sc_H1 2.04574423852675 2.28202380921901
sc_E2.NPC.Exp1_ACTTTCATCGATCCCT Periportal LSEC embolised sc_E2/sc_R2 4.2541183215689 -1.65038401696622
sc_R3.NPC.Exp1_AGCGTATAGAAGGCCT Midzonal LSEC regenerating sc_E3/sc_R3 4.64688241306059 1.20806159761012
sc_R6.NPC.Exp1_GAGTTACGTTTCGATG-1 Midzonal LSEC regenerating sc_E5/sc_R5 2.2317822557997 0.858389518523815
sc_E2.NPC.Exp1_GGATGTTCACAGATTC Midzonal LSEC embolised sc_E2/sc_R2 4.13154423061125 1.14669074800074
sc_E7.NPC.Exp1_AGAAGCGGTGGGACAT-1 Midzonal LSEC embolised sc_E6/sc_R6 3.32120048824065 1.82078494813502
sc_E7.NPC.Exp1_GAGTCTAGTCGTCAGC-1 Periportal LSEC embolised sc_E6/sc_R6 4.83276641193144 -0.574178137516377
sc_E7.NPC.Exp1_ATCACAGTCGGCCAAC-1 LSEC (remodelling) embolised sc_E6/sc_R6 -4.36760485347993 1.76929797914088
sc_H1.EKS.Exp1_GACTAACAGGAGTCTG Pericentral LSEC healthy sc_H1 -1.75744831737764 4.13842048432887
sc_E7.NPC.Exp1_CTACCTGTCAATCGGT-1 LSEC (high MT 2) embolised sc_E6/sc_R6 1.48902748349421 -0.629731573795673
sc_E6.NPC.Exp1_GAGGCCTCACTTTAGG-1 Pericentral LSEC embolised sc_E5/sc_R5 -2.36025011715181 1.67284121301234
sc_H2.NPC.Exp1_CTTAACTGTCAATGTC Pericentral LSEC healthy sc_H2 0.723395167024065 2.47445549752772
sc_E7.NPC.Exp1_GGAATGGGTTTGAAAG-1 LSEC (stress) embolised sc_E6/sc_R6 -1.90469420131929 1.2027694204098
sc_R6.NPC.Exp1_CATACAGGTTGGCTAT-1 Periportal LSEC regenerating sc_E5/sc_R5 5.54280936542265 -3.03520415041387
sc_E1.NPC.Exp1_AACTGGTAGGATCGCA LSEC (remodelling) embolised sc_E1/sc_R1 -6.24447930034883 0.796916148925426
sc_E7.NPC.Exp1_ATGTCTTAGGGTATAT-1 LSEC (stress) embolised sc_E6/sc_R6 -2.1779593246866 -0.621570327019093
sc_R6.NPC.Exp1_GGTGATTGTCACAGTT-1 LSEC (interferon) regenerating sc_E5/sc_R5 -1.87439692196138 1.64758839395106
sc_H1.NPC.Exp1_AATCGGTGTGGCCCTA Midzonal LSEC healthy sc_H1 2.98003434959166 -1.04263369057119
sc_R5.NPC.Exp1_TATCCTAGTTTGACAC-1 Midzonal LSEC regenerating sc_E4/sc_R4 0.67710000100844 1.25182165887416
sc_E2.NPC.Exp1_TCGGGACCAGCGTAAG Midzonal LSEC embolised sc_E2/sc_R2 4.23734032932036 0.443181298041943
sc_E3.NPC.Exp1_ACTGATGTCGGCGCTA Periportal LSEC embolised sc_E3/sc_R3 4.14209735217803 -3.53168568823278
sc_E7.NPC.Exp1_TTCACGCCATCGATAC-1 LSEC (stress) embolised sc_E6/sc_R6 -2.22229421314485 0.74432410981715
sc_E1.NPC.Exp1_GAAACTCAGCTTTGGT Midzonal LSEC embolised sc_E1/sc_R1 1.95444971147292 1.79101671960414
sc_R5.NPC.Exp1_TCTGGCTAGGGACACT-1 Pericentral LSEC regenerating sc_E4/sc_R4 -1.81676376041658 3.01238956239283
sc_E7.NPC.Exp1_TCAATTCCAATACGCT-1 LSEC (remodelling) embolised sc_E6/sc_R6 -4.88917076763399 1.48138227250636
sc_H1.NPC.Exp1_GCTTGAAGTCCAAGTT LSEC (stress) healthy sc_H1 -3.10097086605318 0.963544271255138
sc_R1.NPC.Exp1_CTGTGCTAGGGTATCG LSEC (high MT 1) regenerating sc_E1/sc_R1 -3.26308548626192 1.29096092965663
sc_H3.NPC.Exp1_CCACTACAGTTGAGAT Midzonal LSEC healthy sc_H3 0.659523902566362 -0.618762471413014
sc_E1.NPC.Exp1_TCGCGTTAGGAACTGC LSEC (fenestr.) embolised sc_E1/sc_R1 6.18868243518584 0.426218769813183
sc_R3.NPC.Exp1_CGTTAGAGTTCGTGAT Midzonal LSEC regenerating sc_E3/sc_R3 1.55014627996199 1.30653824594081
sc_R1.NPC.Exp1_CAGCATAGTTCCAACA Pericentral LSEC regenerating sc_E1/sc_R1 -2.4549196976114 2.9219187715298
sc_H3.NPC.Exp1_CACAAACCAAGAAGAG Midzonal LSEC healthy sc_H3 1.80832373920195 -0.515704371666309
sc_H1.NPC.Exp1_CCTAAAGAGTAGGTGC LSEC (remodelling) healthy sc_H1 -4.71477997478731 1.56586208131373
sc_E6.NPC.Exp1_CGCCATTAGCATGCGA-1 Periportal LSEC embolised sc_E5/sc_R5 4.82204282108061 -2.8015395185703
sc_E2.NPC.Exp1_TTAACTCTCCCTTGCA Midzonal LSEC embolised sc_E2/sc_R2 2.96191894832366 1.4282607057339
sc_E6.NPC.Exp1_CAGCCAGAGCCTGTCG-1 LSEC (interferon) embolised sc_E5/sc_R5 -0.628495694964003 1.91196384217799
sc_H3.NPC.Exp1_ACACCAATCGAATCCA LSEC (remodelling) healthy sc_H3 -6.5358740108896 0.794105193877819
sc_E5.NPC.Exp1_AACAAAGCACTATGTG-1 LSEC (high MT 1) embolised sc_E4/sc_R4 -3.78444826778657 0.108969114089611
sc_H2.NPC.Exp1_GCAGCCAGTTAAAGTG Pericentral LSEC healthy sc_H2 -2.94222271618135 3.38285341050685
sc_E3.HEP.Exp1_CTCGTACGTTCACCTC EC non-LSEC embolised sc_E3/sc_R3 -1.03135502514131 -4.52486667845189
sc_R5.NPC.Exp1_ATTCTTGGTGAAAGTT-1 LSEC (high MT 2) regenerating sc_E4/sc_R4 -4.6358815449167 -1.17156146529853
sc_E5.NPC.Exp1_TTCCTTCAGTTAACAG-1 Pericentral LSEC embolised sc_E4/sc_R4 -3.29818594631441 2.59838213708461
sc_E7.NPC.Exp1_TGCGGCAAGTAAGAGG-1 LSEC (remodelling) embolised sc_E6/sc_R6 -5.28423559841402 1.20900716569484
sc_H2.NPC.Exp1_CCGTACTGTTTAGGAA Pericentral LSEC healthy sc_H2 -0.221512080996107 3.19136085298121
sc_E6.NPC.Exp1_CCTGCATTCGGTTCAA-1 LSEC (interferon) embolised sc_E5/sc_R5 -1.48487341579683 2.15179052140773
sc_H3.NPC.Exp1_CGGGTCATCGCTAGCG LSEC (high MT 1) healthy sc_H3 -3.46051752743013 0.890409610534313
sc_H3.NPC.Exp1_CCTCTGATCCTCCTAG LSEC (high MT 1) healthy sc_H3 -0.176055671541762 2.22298183229029
sc_H3.NPC.Exp1_TCATTACAGCGATCCC Midzonal LSEC healthy sc_H3 2.27774268213027 -0.33255771610677
sc_R3.NPC.Exp1_CCTTACGTCTTGAGGT LSEC (interferon) regenerating sc_E3/sc_R3 -0.845542313425612 1.00342430856288
sc_R5.NPC.Exp1_CATCAAGAGCGATGCA-1 Midzonal LSEC regenerating sc_E4/sc_R4 0.533825455338884 1.64433517243922
sc_H3.NPC.Exp1_GAACATCTCCAGAAGG EC non-LSEC healthy sc_H3 -0.183091880648207 -3.51786265585363
sc_R1.NPC.Exp1_AAACCTGCAATGTAAG Pericentral LSEC regenerating sc_E1/sc_R1 -2.75705731090791 2.45303787972987
sc_H3.NPC.Exp1_GCGACCAAGACAGACC Midzonal LSEC healthy sc_H3 1.23980023908727 0.0868855932003287
sc_H1.NPC.Exp1_CTTAGGAAGAGGTTAT Midzonal LSEC healthy sc_H1 1.3795632851433 2.9294904687649
sc_E7.NPC.Exp1_AACCATGAGCTGCCTG-1 Midzonal LSEC embolised sc_E6/sc_R6 4.24060618701689 0.140844128394726
sc_H1.NPC.Exp1_GGACAGATCGGTCTAA Midzonal LSEC healthy sc_H1 2.64196765247099 1.10909166123927
sc_H2.NPC.Exp1_TGCTACCCATACTACG Pericentral LSEC healthy sc_H2 -2.36359989818818 3.7947420099026
sc_R6.NPC.Exp1_TGCGGGTCACTCACTC-1 Pericentral LSEC regenerating sc_E5/sc_R5 -2.80377686199434 2.88590039994777
sc_R3.NPC.Exp1_GGTGTTATCTGCAAGT LSEC (stress) regenerating sc_E3/sc_R3 0.127055524022508 0.672147057319286
sc_E2.NPC.Exp1_CGTAGCGAGCGGATCA LSEC (fenestr.) embolised sc_E2/sc_R2 6.13612258258574 0.237998864913586
sc_E5.NPC.Exp1_TTGTTCAAGCTATCCA-1 Midzonal LSEC embolised sc_E4/sc_R4 4.1764541846823 0.399027726913097
sc_E2.NPC.Exp1_ACACTGAAGCACACAG LSEC (high MT 1) embolised sc_E2/sc_R2 -2.71261608776338 0.660478136802318
sc_E1.NPC.Exp1_GCATGCGTCGTACCGG EC non-LSEC embolised sc_E1/sc_R1 0.374176679284502 -3.35366831037938
sc_R6.NPC.Exp1_GTTGCTCAGGTCCGAA-1 LSEC (high MT 1) regenerating sc_E5/sc_R5 -4.31629431423433 -0.53550735924184
sc_E3.NPC.Exp1_CGTAGCGAGAGTAATC Periportal LSEC embolised sc_E3/sc_R3 5.26232993427031 1.7004021623379
sc_E5.NPC.Exp1_ACGTTCCCATAACTCG-1 Periportal LSEC embolised sc_E4/sc_R4 4.66396105113738 -2.59251234743535
sc_R1.HEP.Exp1_CTTACCGAGTGACTCT Periportal LSEC regenerating sc_E1/sc_R1 5.33837067905181 1.34719815042079
sc_R6.NPC.Exp1_GCTACCTCAGTCACGC-1 LSEC (high MT 1) regenerating sc_E5/sc_R5 -2.2998870628763 -0.470432677006123
sc_R3.NPC.Exp1_AACCATGAGTCGTTTG Midzonal LSEC regenerating sc_E3/sc_R3 1.62882640782111 1.2530726411587
sc_E6.NPC.Exp1_TCCACCAAGAGGATGA-1 EC non-LSEC embolised sc_E5/sc_R5 -0.906200529902052 -4.06617245886266
sc_H3.NPC.Exp1_GGAAAGCAGGGTTTCT LSEC (stress) healthy sc_H3 -0.89417970356233 -0.989447959398625
sc_E5.NPC.Exp1_GCTACCTAGCTGGCTC-1 Midzonal LSEC embolised sc_E4/sc_R4 4.00806486430876 -0.378907658790943
sc_R7.NPC.Exp1_TTAGTCTGTAGTGCGA-1 LSEC (high MT 2) regenerating sc_E6/sc_R6 -4.09903490719087 -2.22415713283956
sc_H3.NPC.Exp1_CCTAAAGAGTCACGCC LSEC (stress) healthy sc_H3 -1.87355792698152 -1.19836242932617
sc_E2.NPC.Exp1_ACGGGCTTCCTTAATC Periportal LSEC embolised sc_E2/sc_R2 4.1113427859854 -1.06901758227288
sc_E7.NPC.Exp1_CGGCAGTAGCTGTCCG-1 LSEC (stress) embolised sc_E6/sc_R6 -2.04320037540681 0.92642130639613
sc_E5.NPC.Exp1_GGAACCCAGTCCGCGT-1 LSEC (high MT 1) embolised sc_E4/sc_R4 -4.0910030620981 1.20284499909938
sc_E7.NPC.Exp1_CGCAGGTAGTCTGCAT-1 LSEC (stress) embolised sc_E6/sc_R6 -0.574135186045241 -0.564079084133503
sc_E6.NPC.Exp1_CGTTCTGAGCGAAACC-1 Periportal LSEC embolised sc_E5/sc_R5 4.88429176631682 -0.726059832310078
sc_E6.NPC.Exp1_TGATCAGCACCCTTAC-1 LSEC (stress) embolised sc_E5/sc_R5 0.181103466184068 0.00171150949061194
sc_E6.NPC.Exp1_CTACTATTCGTCACCT-1 EC non-LSEC embolised sc_E5/sc_R5 0.80767741623633 -5.23371491644323
sc_E1.NPC.Exp1_ATCCGAACAGCCTGTG LSEC (remodelling) embolised sc_E1/sc_R1 0.76978719058745 -0.164317824577686
sc_H1.NPC.Exp1_GTCACAAGTAAGCACG Pericentral LSEC healthy sc_H1 -3.45417654690034 1.06707992341578
sc_E5.NPC.Exp1_AAGCATCGTCACGACC-1 Midzonal LSEC embolised sc_E4/sc_R4 3.97626149478667 1.15084876802028
sc_E1.NPC.Exp1_AGACGTTAGATATACG Midzonal LSEC embolised sc_E1/sc_R1 3.0741078836035 -0.798087843393681
sc_E5.NPC.Exp1_GAATCGTCACCTGCAG-1 EC non-LSEC embolised sc_E4/sc_R4 -1.54158437427766 0.320370338225964
sc_E6.NPC.Exp1_CATTGCCGTACGTACT-1 LSEC (interferon) embolised sc_E5/sc_R5 -1.39285075840242 2.21719398286402
sc_E5.NPC.Exp1_GGTAGAGGTTGGGCCT-1 LSEC (remodelling) embolised sc_E4/sc_R4 -5.96182263073213 1.21040453698695
sc_R7.NPC.Exp1_TCACACCGTGGCATCC-1 LSEC (interferon) regenerating sc_E6/sc_R6 -2.63137352642305 1.35674013879359
sc_R1.NPC.Exp1_ACTGAACGTCTCCCTA Pericentral LSEC regenerating sc_E1/sc_R1 -0.198859574167799 3.61301317002833
sc_E2.NPC.Exp1_ACTGATGGTAATTGGA LSEC (remodelling) embolised sc_E2/sc_R2 -5.51469433483369 1.68690862443507
sc_R6.NPC.Exp1_TAAGCCAGTTGGAGAC-1 LSEC (interferon) regenerating sc_E5/sc_R5 -1.53507459339387 1.68655218865931
sc_E3.NPC.Exp1_CATATTCAGGTTCCTA EC non-LSEC embolised sc_E3/sc_R3 -1.04738581356294 -5.63885269377172
sc_E7.NPC.Exp1_TAAGTCGGTTCGTACA-1 LSEC (high MT 1) embolised sc_E6/sc_R6 -3.29080212291963 -0.283585645889637
sc_H1.EKS.Exp1_GTGCATATCCACGAAT Periportal LSEC healthy sc_H1 4.98670518222563 -1.56293062183797
sc_H3.NPC.Exp1_GTGTTAGGTATTCGTG Midzonal LSEC healthy sc_H3 3.87389576259368 1.41595234658778
sc_R6.NPC.Exp1_ATGAGGGAGGTAAGGA-1 Periportal LSEC regenerating sc_E5/sc_R5 5.35888898196929 -1.07305202696264
sc_R5.NPC.Exp1_TTGGATGTCAATCCGA-1 Pericentral LSEC regenerating sc_E4/sc_R4 -3.12009966549165 2.68530263688624
sc_E6.NPC.Exp1_CAGAGCCGTTGAGTCT-1 LSEC (high MT 1) embolised sc_E5/sc_R5 -3.56544268306978 0.493622682357433
sc_R5.NPC.Exp1_GTGAGTTCACCATAAC-1 LSEC (stress) regenerating sc_E4/sc_R4 -1.31474435505159 -0.861647584175465
sc_R6.NPC.Exp1_GCACGTGAGTATTGCC-1 Periportal LSEC regenerating sc_E5/sc_R5 5.32956588092558 -2.8554124614948
sc_H3.NPC.Exp1_GCTGCAGAGATGTGTA LSEC (fenestr.) healthy sc_H3 6.36912715259307 0.372103235984447
sc_H1.EKS.Exp1_CTAGTGAAGGGTATCG Pericentral LSEC healthy sc_H1 -0.595589043467116 3.44168462541163
sc_E7.NPC.Exp1_ACTTAGGCACTGCACG-1 EC non-LSEC embolised sc_E6/sc_R6 1.40940243575089 -4.87200269911229
sc_R1.NPC.Exp1_TGCCAAACAGGAATGC Pericentral LSEC regenerating sc_E1/sc_R1 -1.78057015117891 3.3798135736233
sc_R5.NPC.Exp1_AAGCCATAGAGATCGC-1 Midzonal LSEC regenerating sc_E4/sc_R4 3.21145951572173 0.431879422927502
sc_E6.NPC.Exp1_TGGAACTAGCAGCACA-1 EC non-LSEC embolised sc_E5/sc_R5 0.918573347957063 -3.96917138311803
sc_E1.NPC.Exp1_AACTGGTTCAGTGCAT LSEC (stress) embolised sc_E1/sc_R1 -0.531215550272536 -2.49428723070562
sc_H1.NPC.Exp1_CTTAGGACACGACTCG LSEC (stress) healthy sc_H1 -1.1930366772104 -1.45404961023271
sc_E7.NPC.Exp1_ACGATCAAGGTGCCAA-1 Pericentral LSEC embolised sc_E6/sc_R6 -2.82082760509736 2.26477255609095
sc_E2.NPC.Exp1_TACGGGCCAGTGACAG LSEC (interferon) embolised sc_E2/sc_R2 -2.75936615642793 0.869468829894665
sc_R6.NPC.Exp1_TCGCTTGTCTCAGGCG-1 Lymphatic EC regenerating sc_E5/sc_R5 8.67923199954741 2.63421239640773
sc_E6.NPC.Exp1_GGGCCATCACCAAAGG-1 Periportal LSEC embolised sc_E5/sc_R5 4.56069290462248 0.519496104980114
sc_E6.NPC.Exp1_CACGAATTCCAGTGCG-1 LSEC (interferon) embolised sc_E5/sc_R5 -1.16225636181123 2.70258321549952
sc_E7.NPC.Exp1_GGTAACTTCCAAGGGA-1 EC non-LSEC embolised sc_E6/sc_R6 1.10682202699893 -5.05475697729528
sc_E5.NPC.Exp1_TCATGGACACGTATAC-1 Midzonal LSEC embolised sc_E4/sc_R4 1.25181294056885 1.13105621125758
sc_R6.NPC.Exp1_GCAGTTAGTACCTAAC-1 Midzonal LSEC regenerating sc_E5/sc_R5 1.64500137987845 2.13360991265834
sc_H1.EKS.Exp1_GCCTCTATCTCTAAGG LSEC (fenestr.) healthy sc_H1 4.89351498904936 -3.12394044611394
sc_H1.NPC.Exp1_ATAAGAGAGGCATGGT EC non-LSEC healthy sc_H1 -0.300353409617018 -3.9764023802036
sc_E1.NPC.Exp1_TGGACGCAGTGGACGT EC non-LSEC embolised sc_E1/sc_R1 0.255419729382921 -4.8547781488651
sc_R1.NPC.Exp1_TTCGAAGAGTGAACGC Midzonal LSEC regenerating sc_E1/sc_R1 3.5637775641989 -1.26061135547027
sc_H1.NPC.Exp1_TCTCTAAGTGGTAACG LSEC (fenestr.) healthy sc_H1 6.05278432193511 0.133828304076794
sc_H1.NPC.Exp1_TGTTCCGCACAGACAG Pericentral LSEC healthy sc_H1 -0.0586888807702772 3.6012400605923
sc_H1.NPC.Exp1_TGAGAGGGTATCGCAT Periportal LSEC healthy sc_H1 4.45651519122832 -0.36457858297765
sc_R1.NPC.Exp1_CTACACCTCATTATCC Pericentral LSEC regenerating sc_E1/sc_R1 -3.09181559261568 3.74420776155055
sc_E7.NPC.Exp1_CAATTTCCAGGCGATA-1 LSEC (interferon) embolised sc_E6/sc_R6 -3.51712000545747 1.11156358506739
sc_R5.NPC.Exp1_AATGAAGGTCGCGGTT-1 Periportal LSEC regenerating sc_E4/sc_R4 4.6908425075125 -2.0756917378658
sc_E1.NPC.Exp1_TGGCCAGGTTATGTGC LSEC (stress) embolised sc_E1/sc_R1 -0.0121518391061537 -1.97372154209554
sc_H2.NPC.Exp1_TTGCGTCTCGTTGCCT Pericentral LSEC healthy sc_H2 -0.305749418108534 3.67622031953395
sc_E5.NPC.Exp1_TTGTTTGCATGGGAAC-1 EC non-LSEC embolised sc_E4/sc_R4 -0.56751954731233 -3.64350114080846
sc_E7.NPC.Exp1_GGAATCTTCCGTCACT-1 LSEC (remodelling) embolised sc_E6/sc_R6 -5.29162609752901 1.40578403260768
sc_R5.NPC.Exp1_CGTGCTTTCCTGTAGA-1 Midzonal LSEC regenerating sc_E4/sc_R4 2.26068937602751 -0.914698281025288
sc_R6.NPC.Exp1_GAATAGAGTTCTTAGG-1 LSEC (interferon) regenerating sc_E5/sc_R5 -1.48967015918977 0.494540593886974
sc_H3.NPC.Exp1_TTCTTAGCAAGCTGAG EC non-LSEC healthy sc_H3 -0.637036921351027 -5.61948452207982
sc_H1.NPC.Exp1_GGTGCGTAGTGACATA LSEC (remodelling) healthy sc_H1 2.43811952892058 0.854664228225353
sc_E7.NPC.Exp1_TGCTTCGTCCCGTGTT-1 LSEC (remodelling) embolised sc_E6/sc_R6 -5.50734102901704 1.13641633775294
sc_R5.NPC.Exp1_TAACACGAGCTTCTAG-1 LSEC (high MT 1) regenerating sc_E4/sc_R4 -2.61418259319551 -1.34107815537393
sc_R5.NPC.Exp1_TATCAGGGTTTAGAGA-1 LSEC (high MT 1) regenerating sc_E4/sc_R4 -1.99196422275789 2.33800186898768
sc_R5.NPC.Exp1_CTGTACCAGAGGATCC-1 Pericentral LSEC regenerating sc_E4/sc_R4 -1.73108518299348 3.12611093308985
sc_H3.NPC.Exp1_GTCACGGAGGCAGTCA Pericentral LSEC healthy sc_H3 -0.961811425058912 3.592148683334
sc_E6.NPC.Exp1_TCAATCTGTAACATAG-1 Periportal LSEC embolised sc_E5/sc_R5 5.41473471942656 -1.01153387937486
sc_E6.NPC.Exp1_CCGATCTGTATCGAAA-1 EC non-LSEC embolised sc_E5/sc_R5 1.05641119006388 -3.94580874655187
sc_E3.NPC.Exp1_CCCAATCTCAGGATCT EC non-LSEC embolised sc_E3/sc_R3 -0.808717848627638 -4.31324634764135
sc_H1.NPC.Exp1_AGAGTGGAGTCAAGGC LSEC (stress) healthy sc_H1 -1.33045852360017 2.02187170770228
sc_H2.NPC.Exp1_CAGCTGGTCCATGCTC Periportal LSEC healthy sc_H2 5.99146687808745 0.292389056945446
sc_H3.NPC.Exp1_CAACCTCTCGGAGGTA Pericentral LSEC healthy sc_H3 -1.34654033359773 3.99060287263453
sc_E6.NPC.Exp1_GCACATAAGCGACTAG-1 Periportal LSEC embolised sc_E5/sc_R5 5.85231625858061 -2.03778753492772
sc_E2.NPC.Exp1_GGGCACTTCAATAAGG LSEC (fenestr.) embolised sc_E2/sc_R2 6.5641220790457 0.398359678054455
sc_H1.NPC.Exp1_ACGGGTCGTAGCGCTC Pericentral LSEC healthy sc_H1 -1.6856132763315 2.50755109574855
sc_E5.NPC.Exp1_ACTTATCCACCATATG-1 LSEC (stress) embolised sc_E4/sc_R4 -0.950434090464186 1.26519264962733
sc_H1.EKS.Exp1_GTGGGTCAGCCCAATT EC non-LSEC healthy sc_H1 -0.271105052797865 -4.6376367590183
sc_H3.NPC.Exp1_GATCAGTTCACGGTTA Midzonal LSEC healthy sc_H3 4.60834204974883 0.74161472108424
sc_E5.NPC.Exp1_TCTCAGCGTAGATGTA-1 Pericentral LSEC embolised sc_E4/sc_R4 -4.27057469066865 -1.26928521942138
sc_E7.NPC.Exp1_CCGGTAGGTCAAGCCC-1 LSEC (high MT 2) embolised sc_E6/sc_R6 -3.40131628689058 -1.67504531953275
sc_R6.NPC.Exp1_ACCATTTAGCGGTAGT-1 Pericentral LSEC regenerating sc_E5/sc_R5 -2.39745843586214 3.51209869172633
sc_R5.NPC.Exp1_CGTAAGTGTAGGTACG-1 Pericentral LSEC regenerating sc_E4/sc_R4 -2.43250882801301 3.55314674165309
sc_R5.NPC.Exp1_TCATGCCGTCTCGCGA-1 Pericentral LSEC regenerating sc_E4/sc_R4 -1.9011939781595 3.45758905198634
sc_E7.NPC.Exp1_CGGTCAGAGTGACCTT-1 LSEC (stress) embolised sc_E6/sc_R6 -0.979148270456862 -1.66511834475934
sc_E6.NPC.Exp1_TCAAGTGTCTTCCTAA-1 LSEC (interferon) embolised sc_E5/sc_R5 0.287244914205004 2.02186407830775
sc_E3.HEP.Exp1_AAAGATGGTACGCACC EC non-LSEC embolised sc_E3/sc_R3 -1.18184912380464 -5.37584314558446
sc_E5.NPC.Exp1_TTTCACACAAGATGGC-1 LSEC (high MT 1) embolised sc_E4/sc_R4 -3.85579598125703 1.07045378472865
sc_E7.NPC.Exp1_ATTTCACAGACCTTTG-1 LSEC (stress) embolised sc_E6/sc_R6 -0.753617646067213 -1.76277504179418
sc_E7.NPC.Exp1_CCACAAATCACATACG-1 LSEC (remodelling) embolised sc_E6/sc_R6 -5.13379109081514 1.4213072278744
sc_R1.NPC.Exp1_GGAAAGCCAACTTGAC Pericentral LSEC regenerating sc_E1/sc_R1 -3.32727825817354 2.90019693162501
sc_E7.NPC.Exp1_ACATCGACATGTCAGT-1 LSEC (interferon) embolised sc_E6/sc_R6 -2.6337629574228 2.07760920312464
sc_R5.NPC.Exp1_GATTCGAAGTTAGTGA-1 Midzonal LSEC regenerating sc_E4/sc_R4 2.35960304561369 1.71344246652186
sc_H1.EKS.Exp1_CTTGGCTTCTCAAGTG Periportal LSEC healthy sc_H1 3.06452178779357 -0.783487715458271
sc_R3.NPC.Exp1_GCGCAACGTAAACACA Midzonal LSEC regenerating sc_E3/sc_R3 2.30869936767333 1.18883790757716
sc_E7.NPC.Exp1_GCCATGGAGAATCGCG-1 Periportal LSEC embolised sc_E6/sc_R6 4.81595980945342 -1.21889132324397
sc_R2.NPC.Exp1_ACCCACTGTCATTAGC LSEC (fenestr.) regenerating sc_E2/sc_R2 5.87400996509307 -0.073091604446766
sc_E5.NPC.Exp1_TTCCGGTCAACACACT-1 Pericentral LSEC embolised sc_E4/sc_R4 -2.4894405620981 2.91028108384669
sc_R6.NPC.Exp1_TGACGCGTCGATTTCT-1 LSEC (interferon) regenerating sc_E5/sc_R5 -3.33030665096528 1.76885547425807
sc_R3.NPC.Exp1_CCCAATCTCCCTCTTT Periportal LSEC regenerating sc_E3/sc_R3 4.30585372272246 -0.737654068207142
sc_E7.NPC.Exp1_GGTTAACGTTGTTGTG-1 LSEC (high MT 1) embolised sc_E6/sc_R6 0.763342080743242 -4.59891162130773
sc_E7.NPC.Exp1_ATGAGGGCACAGTATC-1 LSEC (high MT 1) embolised sc_E6/sc_R6 -3.32423508342988 0.461984179282787
sc_E7.NPC.Exp1_TCAATCTAGGACAACC-1 LSEC (interferon) embolised sc_E6/sc_R6 -0.0100851076532118 2.01996650483668
sc_H1.NPC.Exp1_CACACCTTCAACACAC Midzonal LSEC healthy sc_H1 2.9127069694113 1.20425429132045
sc_H1.NPC.Exp1_CTTTGCGGTAGAAAGG Periportal LSEC healthy sc_H1 5.11763655963652 0.0635031678921012
sc_H2.NPC.Exp1_GACACGCCAAGAAGAG Midzonal LSEC healthy sc_H2 2.57679772201293 -1.16563218150079
sc_E5.NPC.Exp1_TAGACCAAGGAGATAG-1 EC non-LSEC embolised sc_E4/sc_R4 0.581205366284776 -5.27917299482763
sc_R6.NPC.Exp1_AACGGGAGTGACCGAA-1 LSEC (high MT 2) regenerating sc_E5/sc_R5 -4.62117922481782 -1.47360707137525
sc_R5.NPC.Exp1_ACTATTCGTGGTATGG-1 Midzonal LSEC regenerating sc_E4/sc_R4 2.93129634681456 -0.570618607735035
sc_E5.NPC.Exp1_TCGTAGACAGACAATA-1 LSEC (stress) embolised sc_E4/sc_R4 -0.445108653872084 -0.0272396585696908
sc_E5.NPC.Exp1_AGGATCTTCGTACACA-1 LSEC (high MT 2) embolised sc_E4/sc_R4 -3.67852604564912 -2.59729776594579
sc_E2.NPC.Exp1_TCACAAGAGTTACGGG LSEC (high MT 1) embolised sc_E2/sc_R2 -2.90192568477876 0.569863937163952
sc_R6.NPC.Exp1_CGATCGGAGTCCTACA-1 EC non-LSEC regenerating sc_E5/sc_R5 -0.160406710474562 -2.62041721556127
sc_E3.NPC.Exp1_GTACGTAGTGATAAGT EC non-LSEC embolised sc_E3/sc_R3 -1.38321459469087 -5.50008020613134
sc_H3.NPC.Exp1_AGTCTTTCACAGGAGT Midzonal LSEC healthy sc_H3 2.8804347497534 -1.42332955512941
sc_R5.NPC.Exp1_TTGAGTGTCGCGTGCA-1 Midzonal LSEC regenerating sc_E4/sc_R4 0.665774462850023 1.78644957330287
sc_E6.NPC.Exp1_CAAGACTCACAGTACT-1 EC non-LSEC embolised sc_E5/sc_R5 -0.0832459944177382 -4.98294887754857
sc_E7.NPC.Exp1_GCTTTCGTCGGCATAT-1 EC non-LSEC embolised sc_E6/sc_R6 1.48822025779002 -4.77652273390233
sc_R5.NPC.Exp1_TTGATGGGTTGCCATA-1 Midzonal LSEC regenerating sc_E4/sc_R4 3.70548951450102 1.35612883355677
sc_R1.NPC.Exp1_ATCCGAAGTACCGTAT Midzonal LSEC regenerating sc_E1/sc_R1 3.3511515838217 0.880181215072277
sc_R3.NPC.Exp1_AGTGTCAGTATCTGCA Periportal LSEC regenerating sc_E3/sc_R3 6.4395054561209 -2.87408516619146
sc_E6.NPC.Exp1_TCTGCCAGTCAACATC-1 LSEC (interferon) embolised sc_E5/sc_R5 -1.42577660259492 2.67614974763453
sc_H1.EKS.Exp1_CGCGTTTTCTAACTGG Midzonal LSEC healthy sc_H1 2.73120498481505 1.55896916177333
sc_H3.NPC.Exp1_TACTTACAGAAAGTGG LSEC (remodelling) healthy sc_H3 -6.23776590999849 1.65817656304896
sc_R7.NPC.Exp1_TTGTGGAAGTCTTCGA-1 Periportal LSEC regenerating sc_E6/sc_R6 4.17501413646453 -2.07454953405797
sc_E6.NPC.Exp1_ATACTTCCATCGCTGG-1 Periportal LSEC embolised sc_E5/sc_R5 5.74901902499907 -1.33360152009666
sc_H1.EKS.Exp1_GTACGTAGTACGCTGC LSEC (high MT 1) healthy sc_H1 -3.55729878124483 0.100607178474071
sc_R3.NPC.Exp1_GGATGTTCAATCAGAA LSEC (high MT 2) regenerating sc_E3/sc_R3 4.70399534526579 -1.93061838362157
sc_E1.NPC.Exp1_GCGGGTTGTACAGCAG LSEC (stress) embolised sc_E1/sc_R1 0.139996288449693 -1.74041897866666
sc_H1.EKS.Exp1_AACACGTGTAAATGTG LSEC (fenestr.) healthy sc_H1 5.39759146991484 0.301722786689403
sc_E5.NPC.Exp1_CCCTCAAGTACAGTCT-1 LSEC (remodelling) embolised sc_E4/sc_R4 -6.21089518245943 1.55025329377711
sc_E5.NPC.Exp1_AGTGCCGGTATGATCC-1 Pericentral LSEC embolised sc_E4/sc_R4 -1.63551390346773 2.87646093156398
sc_R1.NPC.Exp1_CGGAGCTTCAAAGTAG Midzonal LSEC regenerating sc_E1/sc_R1 2.26138585630171 1.21010746743739
sc_R6.NPC.Exp1_CATAAGCCACCTGCGA-1 Pericentral LSEC regenerating sc_E5/sc_R5 -1.5651491897989 3.00026931550563
sc_R3.NPC.Exp1_CTCGGAGGTTGCTCCT Midzonal LSEC regenerating sc_E3/sc_R3 2.82782327953093 0.709980390334728
sc_H3.NPC.Exp1_GCTGCAGCAAGAGTCG LSEC (remodelling) healthy sc_H3 -5.20853245434053 1.6676405885464
sc_E7.NPC.Exp1_CATTTCACAGCCGTCA-1 LSEC (interferon) embolised sc_E6/sc_R6 -0.819935919611525 2.64161886956752
sc_E2.NPC.Exp1_CTAGAGTAGCGGATCA LSEC (remodelling) embolised sc_E2/sc_R2 -6.22305500683076 1.33454623010218
sc_E1.NPC.Exp1_ACTGAGTCAACACCCG LSEC (fenestr.) embolised sc_E1/sc_R1 6.36469638171904 0.431590101981762
sc_E6.NPC.Exp1_TGGTTAGGTCCAACGC-1 LSEC (stress) embolised sc_E5/sc_R5 -0.74704802212007 1.10563101556361
sc_H3.NPC.Exp1_GTATTCTAGGATTCGG Pericentral LSEC healthy sc_H3 -1.15419566807039 4.03687944200099
sc_H3.NPC.Exp1_AGGCCGTCATCCTTGC LSEC (fenestr.) healthy sc_H3 6.27368247333281 0.482086203361156
sc_E7.NPC.Exp1_AGGATAAGTAGAGCTG-1 Periportal LSEC embolised sc_E6/sc_R6 4.37235367122405 0.0707242706066398
sc_R5.NPC.Exp1_TGGATCATCGTGGAAG-1 Pericentral LSEC regenerating sc_E4/sc_R4 -2.24462020572908 3.49519672181666
sc_E2.NPC.Exp1_AACTTTCCAGTCCTTC LSEC (stress) embolised sc_E2/sc_R2 -0.162688853113722 0.0777484395748405
sc_R5.NPC.Exp1_ACGTCCTAGGGAACAA-1 LSEC (stress) regenerating sc_E4/sc_R4 -0.539832832186293 0.539471767211559
sc_E7.NPC.Exp1_CTCCCAAAGGGCTAAC-1 LSEC (high MT 2) embolised sc_E6/sc_R6 -3.53922283825166 -1.71302191231191
sc_R7.NPC.Exp1_GATCACATCAGTGTGT-1 LSEC (high MT 1) regenerating sc_E6/sc_R6 -2.54935276684053 0.666889808440807
sc_R7.NPC.Exp1_GCAACCGAGTTGAAGT-1 LSEC (high MT 1) regenerating sc_E6/sc_R6 -2.78629744228609 -1.31985374603212
sc_E5.NPC.Exp1_TCAGTGATCGCGGACT-1 LSEC (remodelling) embolised sc_E4/sc_R4 -4.97230541881807 0.71903958108485
sc_E7.NPC.Exp1_AACCTGAGTTAGAAAC-1 Periportal LSEC embolised sc_E6/sc_R6 4.68936955753081 -0.8399314961189
sc_R1.NPC.Exp1_TGAGCATTCGTGGGAA LSEC (stress) regenerating sc_E1/sc_R1 -2.638536335795 1.2735804536587
sc_E2.NPC.Exp1_CAGATCAAGGTAGCTG LSEC (remodelling) embolised sc_E2/sc_R2 -5.68640911754854 1.92261519219935
sc_E6.NPC.Exp1_GCCATGGCAGCACCCA-1 LSEC (interferon) embolised sc_E5/sc_R5 -2.15990984615571 2.41713466432154
sc_H1.EKS.Exp1_CTTCTCTTCTTTAGTC LSEC (stress) healthy sc_H1 -0.452371122210097 1.03041329171717
sc_E5.NPC.Exp1_TACCTGCAGGTTGCCC-1 Periportal LSEC embolised sc_E4/sc_R4 4.97786462131255 -0.39509204838216
sc_E1.NPC.Exp1_ATAAGAGGTTCAGACT LSEC (stress) embolised sc_E1/sc_R1 0.150789139897753 -1.94742695305288
sc_R5.NPC.Exp1_TGATTCTGTGTACATC-1 Pericentral LSEC regenerating sc_E4/sc_R4 -3.09795820888765 3.55866279389918
sc_E3.NPC.Exp1_CGTCCATTCTTGTTTG EC non-LSEC embolised sc_E3/sc_R3 -0.767724634974074 -4.38997349951207
sc_E7.NPC.Exp1_AGGATAACAATGTCAC-1 EC non-LSEC embolised sc_E6/sc_R6 0.930535523326326 -5.29366121504247
sc_E7.NPC.Exp1_CATCCCATCGGCCCAA-1 LSEC (interferon) embolised sc_E6/sc_R6 -1.03163564380891 -1.79428080532491
sc_H3.NPC.Exp1_CAAGAAATCCAAGTAC Pericentral LSEC healthy sc_H3 -2.78373062786348 3.43205823686183
sc_E6.NPC.Exp1_TTGCTGCAGCAGCACA-1 LSEC (stress) embolised sc_E5/sc_R5 -0.864042641489577 -0.0459362051242562
sc_E6.NPC.Exp1_CAATGACCACCTCGTT-1 Periportal LSEC embolised sc_E5/sc_R5 5.9680379611563 -3.74951920721471
sc_H1.EKS.Exp1_CGTGAGCGTACATCCA LSEC (stress) healthy sc_H1 -1.68451941189058 0.424452326560619
sc_E2.NPC.Exp1_ACACCAATCCGTAGTA Pericentral LSEC embolised sc_E2/sc_R2 -1.59610402759797 2.82839050080836
sc_E7.NPC.Exp1_ATGGATCTCCATGCAA-1 EC non-LSEC embolised sc_E6/sc_R6 1.57836049619429 -4.03819093916356
sc_E5.NPC.Exp1_AAGACTCTCGTGTCAA-1 EC non-LSEC embolised sc_E4/sc_R4 -0.655413629381727 -3.83651266310155
sc_R3.NPC.Exp1_CTGCCTAGTAAATGAC Periportal LSEC regenerating sc_E3/sc_R3 5.15184414211028 -2.74321291658818
sc_E5.NPC.Exp1_AAAGGGCTCGGAGCAA-1 Pericentral LSEC embolised sc_E4/sc_R4 -3.80078327831514 -1.40510941359937
sc_E7.NPC.Exp1_TCCTTTCGTGCTTCAA-1 Midzonal LSEC embolised sc_E6/sc_R6 2.81912183585875 1.1788767793423
sc_H1.NPC.Exp1_TCAACGAGTAGCTGCC LSEC (stress) healthy sc_H1 0.691179333360124 -1.97651580784261
sc_R6.NPC.Exp1_TTTCGATAGTCTACCA-1 LSEC (interferon) regenerating sc_E5/sc_R5 -0.988476874201369 1.44142808702052
sc_E2.NPC.Exp1_ACGCCGAAGTTGTCGT Midzonal LSEC embolised sc_E2/sc_R2 2.27658039155715 -0.364051260685322
sc_R3.NPC.Exp1_GTCTCGTCACGCATCG Periportal LSEC regenerating sc_E3/sc_R3 6.14431941333525 -2.5780060074085
sc_E6.NPC.Exp1_ATTCGTTAGATTGAGT-1 Periportal LSEC embolised sc_E5/sc_R5 5.37417828860991 -2.07592878553807
sc_E6.NPC.Exp1_CGGCAGTCAGAAATTG-1 Periportal LSEC embolised sc_E5/sc_R5 3.9953600150656 -0.849862643217442
sc_H1.NPC.Exp1_CTCGAGGCAATAAGCA LSEC (stress) healthy sc_H1 -1.89576733288057 0.760179660583141
sc_H3.NPC.Exp1_TATGCCCGTCTAGCGC Pericentral LSEC healthy sc_H3 -2.71289169964082 3.32639732148707
sc_R6.NPC.Exp1_TCAATTCCAAGTTCGT-1 LSEC (interferon) regenerating sc_E5/sc_R5 -1.20930373844392 -1.63514874193608
sc_E5.NPC.Exp1_CAGGGCTAGAGGATCC-1 Periportal LSEC embolised sc_E4/sc_R4 4.27203571620696 -0.443468012546894
sc_R6.NPC.Exp1_TTCTAACCAGGCCTGT-1 LSEC (interferon) regenerating sc_E5/sc_R5 -1.89653766330964 2.23405303742945
sc_E1.NPC.Exp1_GGGAGATCAGATAATG LSEC (remodelling) embolised sc_E1/sc_R1 0.702743111283708 -0.390126683449146
sc_R5.NPC.Exp1_TACTTCACAGCGTACC-1 LSEC (stress) regenerating sc_E4/sc_R4 -0.268876435129713 -0.447386541103718
sc_E6.NPC.Exp1_CGATGCGTCCTTCTAA-1 LSEC (interferon) embolised sc_E5/sc_R5 -1.27788603481538 -0.584674157833454
sc_E7.NPC.Exp1_AGACCCGGTCACTTCC-1 LSEC (stress) embolised sc_E6/sc_R6 0.0744080525945909 -1.66660878870427
sc_R5.NPC.Exp1_GAAGAATCAATTTCCT-1 Midzonal LSEC regenerating sc_E4/sc_R4 1.68985917988532 0.197093150878551
sc_E3.NPC.Exp1_GTGCTTCCAATGTAAG EC non-LSEC embolised sc_E3/sc_R3 -1.48809468921907 -5.67579374525487
sc_R6.NPC.Exp1_CTGTGGGCAGCTGTTA-1 LSEC (interferon) regenerating sc_E5/sc_R5 0.404718635709215 1.68309225823939
sc_R5.NPC.Exp1_GTGGGAACAATTGGTC-1 Periportal LSEC regenerating sc_E4/sc_R4 3.44047367397063 -0.849419095253346
sc_H3.NPC.Exp1_CGGTTAACAATAACGA LSEC (stress) healthy sc_H3 -1.18693077739961 0.34271015908778
sc_H1.NPC.Exp1_AATCCAGCAGAGTGTG Midzonal LSEC healthy sc_H1 3.1822005492758 0.886632344985607
sc_R5.NPC.Exp1_ATAGGCTTCGTACACA-1 Periportal LSEC regenerating sc_E4/sc_R4 5.93845498386138 -1.30946419823706
sc_R7.NPC.Exp1_AGATCCATCGTTCGCT-1 LSEC (high MT 1) regenerating sc_E6/sc_R6 -2.23564255413301 -1.5702562114948
sc_E2.NPC.Exp1_CCGTGGACACATTTCT LSEC (stress) embolised sc_E2/sc_R2 -1.71772134479768 -0.0198119661563607
sc_H2.NPC.Exp1_AGCTTGAAGTGCTGCC LSEC (stress) healthy sc_H2 -0.399112583963942 0.555850765967968
sc_H1.NPC.Exp1_AATCCAGCATATGCTG EC non-LSEC healthy sc_H1 -0.598761441080641 -5.67373380873143
sc_H1.NPC.Exp1_CACCACTGTGTGGCTC LSEC (remodelling) healthy sc_H1 -3.96445858654268 3.18640079286158
sc_E1.NPC.Exp1_CGAACATGTGCAGGTA LSEC (remodelling) embolised sc_E1/sc_R1 -4.75743591961152 2.02401079919398
sc_E7.NPC.Exp1_CAGGCCATCATGGGAG-1 Periportal LSEC embolised sc_E6/sc_R6 4.60937130275481 -2.64403102610051
sc_E2.NPC.Exp1_CCCATACTCTCACATT Midzonal LSEC embolised sc_E2/sc_R2 1.81992304149382 2.10363306787074
sc_R5.NPC.Exp1_TCACACCTCGCAAGAG-1 LSEC (high MT 1) regenerating sc_E4/sc_R4 -3.02074778255708 -1.019926839208
sc_H1.NPC.Exp1_AACGTTGTCCTTTCGG LSEC (stress) healthy sc_H1 -1.94118726429231 0.0996586301571158
sc_E7.NPC.Exp1_TGCAGATAGCGATGAC-1 LSEC (remodelling) embolised sc_E6/sc_R6 -4.9707843082834 1.42766561296046
sc_H3.NPC.Exp1_TAAGAGAAGCCTTGAT Periportal LSEC healthy sc_H3 4.4911981803488 -2.84568164560735
sc_E7.NPC.Exp1_TCACGGGCAACATCGT-1 Midzonal LSEC embolised sc_E6/sc_R6 3.70038759532683 1.32463993814051
sc_R3.NPC.Exp1_ATGTGTGTCACCGTAA EC non-LSEC regenerating sc_E3/sc_R3 -0.992113472788405 -6.59470472547948
sc_R6.NPC.Exp1_AGATCCACACAGTGAG-1 LSEC (interferon) regenerating sc_E5/sc_R5 -1.23518717464693 -0.759994932150242
sc_E1.NPC.Exp1_TACACGACAATCCGAT Periportal LSEC embolised sc_E1/sc_R1 5.87384164157622 -1.04069199476182
sc_H3.NPC.Exp1_TGCCCTAGTCTAAAGA LSEC (high MT 1) healthy sc_H3 -3.20044052776582 0.416702411437633
sc_E6.NPC.Exp1_TACTGCCTCATCCTAT-1 Lymphatic EC embolised sc_E5/sc_R5 8.29697453799956 3.05350532319606
sc_E1.NPC.Exp1_GGCTGGTGTTCAGTAC EC non-LSEC embolised sc_E1/sc_R1 -1.28483236011751 -5.12841854307592
sc_R5.NPC.Exp1_GTCACGGTCATTGCCC-1 LSEC (high MT 1) regenerating sc_E4/sc_R4 -3.08415806469209 -0.414154150223133
sc_E6.NPC.Exp1_CCGATGGTCTATCCAT-1 EC non-LSEC embolised sc_E5/sc_R5 1.52052385929339 -4.81192646238744
sc_H1.NPC.Exp1_TGTCCCAAGGTGCTAG Pericentral LSEC healthy sc_H1 -2.11670124706514 3.85023393418849
sc_E1.NPC.Exp1_TGACTAGTCAGGCCCA Periportal LSEC embolised sc_E1/sc_R1 6.02241647067778 -0.97461772773206
sc_E6.NPC.Exp1_CTCAACCTCTGGTCAA-1 Midzonal LSEC embolised sc_E5/sc_R5 0.97450035634749 1.59956612374842
sc_H2.NPC.Exp1_AAATGCCTCGCGCCAA Pericentral LSEC healthy sc_H2 -2.62122333225496 3.1537016847378
sc_R2.NPC.Exp1_TTGTAGGGTTGGTGGA Midzonal LSEC regenerating sc_E2/sc_R2 2.67707466903441 -0.34992603275716
sc_H1.NPC.Exp1_CCGTACTAGCTTCGCG LSEC (stress) healthy sc_H1 -1.58312189754732 0.0119399049526481
sc_E7.NPC.Exp1_TATATCCTCTAGGCAT-1 LSEC (interferon) embolised sc_E6/sc_R6 -1.26277411159761 2.11805548455775
sc_E7.NPC.Exp1_GAGAGGTAGCTGACTT-1 LSEC (stress) embolised sc_E6/sc_R6 -2.16499293026216 -0.263129510616657
sc_R3.HEP.Exp1_TGCCAAACAACACCTA EC non-LSEC regenerating sc_E3/sc_R3 0.66667347970717 -3.50237593862951
sc_R1.NPC.Exp1_AAAGTAGTCGAATCCA Pericentral LSEC regenerating sc_E1/sc_R1 -3.33795035061128 0.728726527953747
sc_R7.NPC.Exp1_TCATTCAGTCTCACAA-1 LSEC (high MT 2) regenerating sc_E6/sc_R6 -4.35777676281221 -1.62959743354261
sc_E5.NPC.Exp1_ACGTAACAGGAAACGA-1 LSEC (remodelling) embolised sc_E4/sc_R4 -5.60360777553804 1.14157833840907
sc_R6.NPC.Exp1_TTCCACGTCAGCTTGA-1 LSEC (interferon) regenerating sc_E5/sc_R5 -1.16160023388154 0.335855028892162
sc_E5.NPC.Exp1_CCCTCTCCAATTAGGA-1 Periportal LSEC embolised sc_E4/sc_R4 5.27776872936003 -0.232085563873646
sc_R6.NPC.Exp1_GCTGGGTCATAAGCAA-1 LSEC (interferon) regenerating sc_E5/sc_R5 -1.55426991161592 2.9151090600735
sc_R2.NPC.Exp1_ACTTACTGTAACGACG Periportal LSEC regenerating sc_E2/sc_R2 3.87855279269927 -2.00955901358068
sc_R5.NPC.Exp1_GCTCAAAGTTCCTAGA-1 Midzonal LSEC regenerating sc_E4/sc_R4 1.26819698150568 2.02317275788844
sc_H3.NPC.Exp1_CGCTGGAAGGTCATCT LSEC (remodelling) healthy sc_H3 -6.70448553737886 1.14633502748072
sc_E5.NPC.Exp1_ACACAGTCAATGGCAG-1 Pericentral LSEC embolised sc_E4/sc_R4 -2.41809022602327 4.12640800263942
sc_E1.NPC.Exp1_GCGGGTTCACTGCCAG EC non-LSEC embolised sc_E1/sc_R1 -0.922938467829298 -5.62149009916723
sc_H3.NPC.Exp1_ACCAGTAAGAGTTGGC Periportal LSEC healthy sc_H3 3.8617249709677 -2.03693191025197
sc_E7.NPC.Exp1_TCAATCTAGCACTCAT-1 LSEC (interferon) embolised sc_E6/sc_R6 -2.87997162517793 1.5018793561703
sc_E5.NPC.Exp1_CCACCATAGTCAGCGA-1 Periportal LSEC embolised sc_E4/sc_R4 4.30843102756255 -0.431145050262806
sc_H3.NPC.Exp1_ACGGGCTGTGCTTCTC Periportal LSEC healthy sc_H3 3.27602577033751 -1.52936161372602
sc_R5.NPC.Exp1_AGGTTACTCTACGCGG-1 Pericentral LSEC regenerating sc_E4/sc_R4 0.0024883729528673 2.70470299508631
sc_E1.NPC.Exp1_AGCGTATTCCTCAATT EC non-LSEC embolised sc_E1/sc_R1 -0.0293508785653822 -3.53073845121801
sc_E1.NPC.Exp1_TCAGGATCACAAGTAA Midzonal LSEC embolised sc_E1/sc_R1 1.02197122398131 2.38404359605372
sc_E1.NPC.Exp1_CTCGAAAAGCCTATGT LSEC (stress) embolised sc_E1/sc_R1 -1.53119695362337 -0.779691853260395
sc_H1.NPC.Exp1_CCTATTAGTAAGAGAG LSEC (stress) healthy sc_H1 -2.56116926845796 0.734029672408703
sc_E7.NPC.Exp1_AGGGTCCAGCTCATAC-1 LSEC (stress) embolised sc_E6/sc_R6 -0.425418497889113 0.401334426665905
sc_E5.NPC.Exp1_TGTGCGGAGACGCTCC-1 LSEC (high MT 1) embolised sc_E4/sc_R4 -2.02124822315462 -0.697694101070759
sc_E6.NPC.Exp1_CGGAACCAGGTGGTTG-1 LSEC (interferon) embolised sc_E5/sc_R5 -0.910459639399122 1.85315813806117
sc_H3.NPC.Exp1_CGGAGTCCAACGATCT LSEC (stress) healthy sc_H3 0.778031228215624 -2.28062508318364
sc_E5.NPC.Exp1_TAAGTCGGTGCAATAA-1 Pericentral LSEC embolised sc_E4/sc_R4 -2.30231082615144 3.36398257997096
sc_H3.NPC.Exp1_TTTCCTCCACTTAAGC Pericentral LSEC healthy sc_H3 -1.99110067066438 3.40519275453151
sc_R5.NPC.Exp1_ATTTCACGTCTGCATA-1 Pericentral LSEC regenerating sc_E4/sc_R4 -2.98317349132783 3.68760432984889
sc_H1.EKS.Exp1_CATGCCTGTACAGACG Midzonal LSEC healthy sc_H1 2.63609707179778 1.41656317498744
sc_H3.NPC.Exp1_GAATAAGGTCTAAAGA LSEC (remodelling) healthy sc_H3 1.99504655423873 2.02344193246424
sc_R1.NPC.Exp1_CGCGTTTAGAATAGGG EC non-LSEC regenerating sc_E1/sc_R1 0.497407971055437 -4.81924591276586
sc_E1.NPC.Exp1_CAGCCGATCTAACTCT Midzonal LSEC embolised sc_E1/sc_R1 4.44347822490447 1.30288662698329
sc_R5.NPC.Exp1_GGGACCTAGTTTCAGC-1 Midzonal LSEC regenerating sc_E4/sc_R4 3.5427027923178 0.344767592216137
sc_R5.NPC.Exp1_AATCGACTCACAGAGG-1 LSEC (stress) regenerating sc_E4/sc_R4 -1.63937127765901 3.07804145600856
sc_R6.NPC.Exp1_TGTGCGGGTGTACGCC-1 Midzonal LSEC regenerating sc_E5/sc_R5 2.65067887130492 1.71773423936427
sc_E5.NPC.Exp1_CATAGACCACATACTG-1 LSEC (high MT 1) embolised sc_E4/sc_R4 -2.88674271282442 1.52132978227198
sc_R6.NPC.Exp1_CCTACGTTCCGATAGT-1 LSEC (high MT 1) regenerating sc_E5/sc_R5 -2.37498724636323 2.0373584249264
sc_R1.NPC.Exp1_CTACACCAGAGTACAT Pericentral LSEC regenerating sc_E1/sc_R1 -1.74792993244417 3.55053939607203
sc_E6.NPC.Exp1_AAGACTCGTGACGCCT-1 LSEC (stress) embolised sc_E5/sc_R5 -0.833579422800612 -0.289894678329823
sc_H3.NPC.Exp1_CGAACATAGGACGAAA LSEC (stress) healthy sc_H3 0.22488927665465 0.548932812476757
sc_R7.NPC.Exp1_CCTCTCCGTTTGAACC-1 LSEC (high MT 1) regenerating sc_E6/sc_R6 -2.78543150600679 1.65161242272914
sc_H2.NPC.Exp1_AGAGCGACATTGGGCC Periportal LSEC healthy sc_H2 4.40015780750029 -1.37902619007766
sc_E5.NPC.Exp1_GTGTGATGTCGAGTTT-1 Midzonal LSEC embolised sc_E4/sc_R4 1.38223721656315 1.82930340554774
sc_E6.NPC.Exp1_TCGATTTTCACCATAG-1 Midzonal LSEC embolised sc_E5/sc_R5 3.47625672641509 -0.375938334202168
sc_E5.NPC.Exp1_GACCAATAGACTTCAC-1 Pericentral LSEC embolised sc_E4/sc_R4 -3.37293827709443 3.07657899644435
sc_E7.NPC.Exp1_TACGGGCTCAGCATTG-1 LSEC (remodelling) embolised sc_E6/sc_R6 -4.87046492275484 1.44568600442469
sc_E1.NPC.Exp1_CCACCTAGTTCCACGG LSEC (fenestr.) embolised sc_E1/sc_R1 5.97779977145903 -0.367237009739277
sc_E3.NPC.Exp1_ATCCACCGTACGCACC LSEC (remodelling) embolised sc_E3/sc_R3 -4.90187561687715 2.85683669831813
sc_E3.NPC.Exp1_TTCTTAGTCGTACGGC EC non-LSEC embolised sc_E3/sc_R3 -1.0651720779825 -4.24557218763768
sc_H3.NPC.Exp1_GATCAGTTCAGCCTAA Midzonal LSEC healthy sc_H3 1.76213079515212 -1.46730851445138
sc_R5.NPC.Exp1_TTTGTTGCACTATCGA-1 LSEC (interferon) regenerating sc_E4/sc_R4 -1.27339995083101 2.51731123712123
sc_H3.NPC.Exp1_GACCTGGAGTTTGCGT Pericentral LSEC healthy sc_H3 -0.362665774195265 3.80784072663844
sc_E5.NPC.Exp1_CGCGTGAAGTGCCGAA-1 LSEC (remodelling) embolised sc_E4/sc_R4 -4.68230307277925 0.394625208640697
sc_E7.NPC.Exp1_CGAAGTTTCCTATTGT-1 LSEC (interferon) embolised sc_E6/sc_R6 -3.04834902462251 1.62003054406703
sc_H3.NPC.Exp1_TGGGAAGGTTAAGGGC Pericentral LSEC healthy sc_H3 -0.787284972040724 3.40664663102687
sc_E2.NPC.Exp1_GCAGCCACACCAGGTC EC non-LSEC embolised sc_E2/sc_R2 -1.08858931240327 -5.55532226774633
sc_R6.NPC.Exp1_AGAGAGCGTCCACATA-1 Pericentral LSEC regenerating sc_E5/sc_R5 -0.782082678644728 2.78069581773341
sc_E1.NPC.Exp1_CGTGTCTTCCAGTAGT Midzonal LSEC embolised sc_E1/sc_R1 2.63697516742461 1.41346564080775
sc_E5.NPC.Exp1_GTGGTTAGTAGTCTTG-1 EC non-LSEC embolised sc_E4/sc_R4 0.170787928731371 -4.72802267286718
sc_H2.NPC.Exp1_ACGTCAATCATGGTCA LSEC (stress) healthy sc_H2 1.49218228283637 0.0815159299618033
sc_H1.NPC.Exp1_CATATGGCATATGGTC LSEC (stress) healthy sc_H1 -1.04421937641389 3.27847423341334
sc_H3.NPC.Exp1_CCTTCGAGTCCTCCAT LSEC (stress) healthy sc_H3 0.730503378541399 -1.22419369470119
sc_H3.NPC.Exp1_TAGTTGGAGGATCGCA Midzonal LSEC healthy sc_H3 3.46359383884184 0.074342272544506
sc_R6.NPC.Exp1_TCTACATTCGTCAACA-1 LSEC (interferon) regenerating sc_E5/sc_R5 -0.66915118870027 2.13304581430018
sc_E7.NPC.Exp1_GGGTCACGTACTGAGG-1 EC non-LSEC embolised sc_E6/sc_R6 1.03806805434935 -4.02317390654027
sc_E5.NPC.Exp1_CGAGAAGAGGTAGACC-1 Midzonal LSEC embolised sc_E4/sc_R4 2.79955339256041 2.17682590272486
sc_E7.NPC.Exp1_TTCGGTCTCTGCCTGT-1 Periportal LSEC embolised sc_E6/sc_R6 3.69937836948149 -1.00250149581372
sc_R5.NPC.Exp1_ACTCTCGGTCGAACAG-1 Pericentral LSEC regenerating sc_E4/sc_R4 -3.40068829235322 2.36484708573878
sc_H1.EKS.Exp1_GGCGTGTCAGTATGCT LSEC (stress) healthy sc_H1 -1.44788420376069 0.36870851304591
sc_E1.NPC.Exp1_GTCACAAAGGTGATTA Periportal LSEC embolised sc_E1/sc_R1 4.11282217326872 -0.515985288357136
sc_H2.NPC.Exp1_TGAGCATGTGCTGTAT LSEC (stress) healthy sc_H2 -0.403784753649306 0.0556498983150748
sc_E7.NPC.Exp1_CCCTCAATCAACGAGG-1 LSEC (interferon) embolised sc_E6/sc_R6 -2.83483183559663 1.75789990212977
sc_R1.NPC.Exp1_GACGCGTTCTGGTGTA Midzonal LSEC regenerating sc_E1/sc_R1 0.724327622086931 0.547234437728527
sc_R5.NPC.Exp1_GTTACGAGTCGCGTCA-1 Pericentral LSEC regenerating sc_E4/sc_R4 -2.89139664348848 2.61403622415126
sc_R3.HEP.Exp1_GACGTTAAGAGCCCAA EC non-LSEC regenerating sc_E3/sc_R3 -0.960685374109816 -6.13061008665502
sc_H1.NPC.Exp1_CTCTAATCACTTGGAT Midzonal LSEC healthy sc_H1 2.64833330932372 -0.957940854763386
sc_E2.NPC.Exp1_GCACTCTGTCACTTCC LSEC (fenestr.) embolised sc_E2/sc_R2 6.48692309680693 0.441503188872936
sc_E7.NPC.Exp1_TTTAGTCTCTAACGCA-1 Midzonal LSEC embolised sc_E6/sc_R6 2.70491885963194 1.56145777490199
sc_E1.NPC.Exp1_GACTAACAGCGCCTTG EC non-LSEC embolised sc_E1/sc_R1 -0.0602484959054701 -4.08091888639867
sc_R6.NPC.Exp1_AAATGGATCATAGAGA-1 LSEC (high MT 2) regenerating sc_E5/sc_R5 -4.48179733928926 -1.19951362598479
sc_R5.NPC.Exp1_AAAGTGAAGAACGTGC-1 Periportal LSEC regenerating sc_E4/sc_R4 5.16104113879912 -1.90865943643987
sc_R6.NPC.Exp1_GGCACGTCATCGATAC-1 Periportal LSEC regenerating sc_E5/sc_R5 5.46793544116728 -1.20545017409861
sc_E6.NPC.Exp1_CTCGAGGAGATGAAGG-1 LSEC (high MT 1) embolised sc_E5/sc_R5 -3.64857971843965 -0.627012946342823
sc_E1.NPC.Exp1_CATCGAAAGGGATGGG Periportal LSEC embolised sc_E1/sc_R1 5.63539111438506 -0.660977401470539
sc_H2.NPC.Exp1_CTACCCAAGCCAGGAT Pericentral LSEC healthy sc_H2 -2.03667915043123 2.60918869760096
sc_H3.NPC.Exp1_CTTCTCTGTCTGCAAT Midzonal LSEC healthy sc_H3 1.58692687574141 1.39754380967677
sc_E5.NPC.Exp1_CGCGTGAAGATCCCAT-1 LSEC (remodelling) embolised sc_E4/sc_R4 -4.02825272259004 1.8504334905392
sc_E7.NPC.Exp1_TAGCACACATATGGCT-1 Periportal LSEC embolised sc_E6/sc_R6 4.28562581363432 -0.890105941032765
sc_H3.NPC.Exp1_GTCAAGTTCTAACTGG Periportal LSEC healthy sc_H3 3.95784842792265 -1.23088257077872
sc_H3.NPC.Exp1_TATTACCTCCGCAGTG LSEC (stress) healthy sc_H3 -0.302029611437391 -1.78853283140599
sc_H1.NPC.Exp1_ATTCTACTCTTGCAAG Periportal LSEC healthy sc_H1 4.80086695972197 -1.79209641430318
sc_R5.NPC.Exp1_CATCGTCAGATGACAT-1 Midzonal LSEC regenerating sc_E4/sc_R4 0.825640110404421 1.15095605638087
sc_E6.NPC.Exp1_CATTCTAAGCTAAATG-1 Midzonal LSEC embolised sc_E5/sc_R5 0.656937239797045 1.68734445359767
sc_E1.NPC.Exp1_GCTTGAACACTGTCGG Midzonal LSEC embolised sc_E1/sc_R1 3.13837110820525 2.09045090463221
sc_R5.NPC.Exp1_AAGAACAGTGGAAGTC-1 Midzonal LSEC regenerating sc_E4/sc_R4 2.02344316068404 0.470409772658947
sc_H1.EKS.Exp1_TGAGGGATCACTTACT LSEC (stress) healthy sc_H1 -1.16555893596895 2.94590749528468
sc_E1.HEP.Exp1_GGGAATGGTCTGATCA Midzonal LSEC embolised sc_E1/sc_R1 5.28202688518279 0.0227328756099967
sc_E6.NPC.Exp1_CAAGGGACAAGAAACT-1 Periportal LSEC embolised sc_E5/sc_R5 5.13918006244414 -1.61061913583219
sc_R6.NPC.Exp1_GGGACAATCATGGATC-1 Periportal LSEC regenerating sc_E5/sc_R5 4.02431833568328 -1.60615954611242
sc_R6.NPC.Exp1_TCATTTGGTAGTGGCA-1 Pericentral LSEC regenerating sc_E5/sc_R5 -2.118112923472 2.8616103151089
sc_H3.NPC.Exp1_ATCTACTGTTGATTCG Periportal LSEC healthy sc_H3 4.6998175365042 -1.23793981473684
sc_E1.NPC.Exp1_CTGATAGAGGCTCATT Pericentral LSEC embolised sc_E1/sc_R1 -4.3858176487375 2.49412789132655
sc_R6.NPC.Exp1_AGAGAATGTGCACAAG-1 LSEC (stress) regenerating sc_E5/sc_R5 -1.80800712284334 1.81258549478114
sc_H2.NPC.Exp1_GTGGGTCCAGAGCCAA Midzonal LSEC healthy sc_H2 3.19574773135893 -1.27052628405183
sc_H1.NPC.Exp1_TAGTGGTGTGATAAAC Pericentral LSEC healthy sc_H1 -1.73177778896577 3.40868558671534
sc_E7.NPC.Exp1_ATCCATTTCGAGTCTA-1 LSEC (high MT 2) embolised sc_E6/sc_R6 1.37714101198428 -0.693804540371296
sc_E3.NPC.Exp1_AGGTCATAGAGTAAGG EC non-LSEC embolised sc_E3/sc_R3 -1.03983581241853 -4.60233412001073
sc_H3.NPC.Exp1_GCTGCGAGTCAAACTC LSEC (stress) healthy sc_H3 -0.790794493525099 1.01446475770533
sc_E6.NPC.Exp1_ATGGTTGCACCCTCTA-1 Periportal LSEC embolised sc_E5/sc_R5 4.0704218131613 -1.94893870565831
sc_R6.NPC.Exp1_CTCAGAATCATCACCC-1 LSEC (high MT 2) regenerating sc_E5/sc_R5 -4.20511067089326 -1.03862523350656
sc_E6.NPC.Exp1_CTTCCTTAGTGCAAAT-1 LSEC (fenestr.) embolised sc_E5/sc_R5 5.49449479404204 0.108392498756054
sc_E6.NPC.Exp1_CCTTCAGAGGCCTGAA-1 LSEC (stress) embolised sc_E5/sc_R5 -0.742994429438185 0.987022779250744
sc_R5.NPC.Exp1_CTAACCCAGCACCGAA-1 LSEC (high MT 1) regenerating sc_E4/sc_R4 -2.07556879696138 1.10449900415004
sc_R5.NPC.Exp1_TCACTCGAGTGGCCTC-1 LSEC (high MT 2) regenerating sc_E4/sc_R4 -4.54024946865327 -1.90632454369008
sc_E6.NPC.Exp1_CTACTATGTTACACTG-1 LSEC (interferon) embolised sc_E5/sc_R5 -0.940896632044386 1.5546547391659
sc_E7.NPC.Exp1_TCATACTCACACTTAG-1 Periportal LSEC embolised sc_E6/sc_R6 5.416710255773 -2.68908593866765
sc_R1.HEP.Exp1_GTTACAGCAGCTTCGG EC non-LSEC regenerating sc_E1/sc_R1 0.106068967015672 -5.47780380461156
sc_R5.NPC.Exp1_CATGCAACACAGCCTG-1 Midzonal LSEC regenerating sc_E4/sc_R4 2.98316287818663 0.0850661018139152
sc_H3.NPC.Exp1_ACGGGTCAGCTACCTA Midzonal LSEC healthy sc_H3 2.38384628120177 0.956082246566418
sc_R6.NPC.Exp1_GACGTTACAAGAGATT-1 Pericentral LSEC regenerating sc_E5/sc_R5 -1.05243838009126 3.16026105668605
sc_H1.NPC.Exp1_TCGTAGACACCAGCAC EC non-LSEC healthy sc_H1 0.457187233598161 -4.12150011274755
sc_E5.NPC.Exp1_TTCACCGTCGCGTGAC-1 Midzonal LSEC embolised sc_E4/sc_R4 1.79772913280242 -0.343938269352314
sc_R1.NPC.Exp1_CAAGGCCCACGGCTAC Midzonal LSEC regenerating sc_E1/sc_R1 1.69718286219351 0.0204322555309562
sc_E5.NPC.Exp1_AACCCAAAGGATGTTA-1 LSEC (remodelling) embolised sc_E4/sc_R4 -4.51968348201997 2.01395096566737
sc_H3.NPC.Exp1_TAAGTGCCAAGTCTAC Pericentral LSEC healthy sc_H3 -0.540249707071852 2.89225759294093
sc_R6.NPC.Exp1_GGAACCCCAATCCTTT-1 Periportal LSEC regenerating sc_E5/sc_R5 4.01804387393706 -1.96869752619207
sc_E7.NPC.Exp1_AGATCGTTCCGAAGGA-1 Periportal LSEC embolised sc_E6/sc_R6 4.60840213123076 -0.649528720116016
sc_E2.NPC.Exp1_GATCGATTCAGTTTGG Midzonal LSEC embolised sc_E2/sc_R2 2.14850109639876 2.07628669526637
sc_E6.NPC.Exp1_TACACCCCAGACACCC-1 Lymphatic EC embolised sc_E5/sc_R5 5.91896712604277 -3.33210120413244
sc_E2.NPC.Exp1_GGGATGAAGTAGTGCG Pericentral LSEC embolised sc_E2/sc_R2 -1.13155496296174 4.08655490663111
sc_H3.NPC.Exp1_CACAGTAGTAGCAAAT LSEC (stress) healthy sc_H3 0.159542201192308 -2.15931538555562
sc_H1.NPC.Exp1_CTAAGACGTCTAGCGC Midzonal LSEC healthy sc_H1 0.434542952210832 2.01834525849879
sc_R5.NPC.Exp1_ATAGACCGTTGCCATA-1 Pericentral LSEC regenerating sc_E4/sc_R4 -2.81613934215791 3.04387082841456
sc_R1.NPC.Exp1_CGACTTCGTAGCCTCG LSEC (high MT 1) regenerating sc_E1/sc_R1 -3.36874783214815 0.0379861810451774
sc_E6.NPC.Exp1_CCTTCAGAGCACTCTA-1 EC non-LSEC embolised sc_E5/sc_R5 1.54398514154666 -4.49790129873693
sc_R6.NPC.Exp1_AGAAGCGGTTCCGCAG-1 LSEC (high MT 2) regenerating sc_E5/sc_R5 -4.83412897762544 -1.53801900956571
sc_E6.NPC.Exp1_TGATTTCGTGGGACAT-1 LSEC (interferon) embolised sc_E5/sc_R5 -2.54252422031648 1.54923572328151
sc_E1.NPC.Exp1_ACTTTCATCAGGATCT Periportal LSEC embolised sc_E1/sc_R1 5.53607356372588 -1.41575533959806
sc_R6.NPC.Exp1_GGGTGAACATCTCATT-1 LSEC (interferon) regenerating sc_E5/sc_R5 -0.524994613497328 2.10861172463954
sc_H1.NPC.Exp1_CCTTACGCAAACGTGG LSEC (stress) healthy sc_H1 -2.38770020183809 0.922173402572277
sc_E7.NPC.Exp1_CTTCAATCAGGACGAT-1 LSEC (remodelling) embolised sc_E6/sc_R6 -6.46895134624727 1.14754214074672
sc_E5.NPC.Exp1_TCTCCGATCAGTCAGT-1 EC non-LSEC embolised sc_E4/sc_R4 -0.869437338678908 -4.83899150106847
sc_E5.NPC.Exp1_AGCATCACACAAGTGG-1 LSEC (fenestr.) embolised sc_E4/sc_R4 5.03780638995879 -0.00440857622563562
sc_R1.NPC.Exp1_GTAGGCCAGGTGCTAG Midzonal LSEC regenerating sc_E1/sc_R1 -0.0348957794595472 1.83196534898341
sc_H1.EKS.Exp1_ACGAGGAGTCGTTGTA Periportal LSEC healthy sc_H1 3.66625463786833 0.141242883468273
sc_H3.NPC.Exp1_ATTTCTGAGGCCATAG LSEC (remodelling) healthy sc_H3 -6.15721047100313 1.72216024186671
sc_R5.NPC.Exp1_GGGAAGTCAACTGGTT-1 Pericentral LSEC regenerating sc_E4/sc_R4 -3.76157581981904 1.61245002534449
sc_E7.NPC.Exp1_GGGACTCGTCTTGAAC-1 Midzonal LSEC embolised sc_E6/sc_R6 1.57274499359839 1.04163827683986
sc_E7.NPC.Exp1_CCTCCTCCACACACTA-1 Periportal LSEC embolised sc_E6/sc_R6 5.85400330844634 -2.80275736067235
sc_H1.EKS.Exp1_CGTTAGAAGAAACCGC Pericentral LSEC healthy sc_H1 -2.1020475643564 4.41721000459254
sc_E6.NPC.Exp1_TCTCTGGGTGAACGGT-1 LSEC (interferon) embolised sc_E5/sc_R5 -1.77683699306734 0.333915493751171
sc_E1.NPC.Exp1_GGAACTTCAATCCAAC Periportal LSEC embolised sc_E1/sc_R1 4.83927500072234 -2.2890004894489
sc_E7.NPC.Exp1_TTCTCTCAGCCAAGCA-1 EC non-LSEC embolised sc_E6/sc_R6 1.15409666124098 -3.5641287348026
sc_E7.NPC.Exp1_AGCGCCAAGGAAGTAG-1 LSEC (stress) embolised sc_E6/sc_R6 -2.45166504558809 0.977140090728405
sc_R5.NPC.Exp1_CTCAGAATCTTCGTAT-1 Midzonal LSEC regenerating sc_E4/sc_R4 2.33021497550719 0.517615816856029
sc_E6.NPC.Exp1_AACCTTTTCATGGATC-1 Midzonal LSEC embolised sc_E5/sc_R5 5.1474596244406 -0.961326070761082
sc_H2.NPC.Exp1_AGGGATGAGTCTCCTC Periportal LSEC healthy sc_H2 4.12117874446623 -1.83003107521474
sc_E5.NPC.Exp1_AGGAGGTGTGTTCAGT-1 Midzonal LSEC embolised sc_E4/sc_R4 3.36466920200102 -0.186505653595326
sc_H3.NPC.Exp1_AACCGCGCATGTTGAC LSEC (interferon) healthy sc_H3 -2.53319490131624 1.0950817086941
sc_E5.NPC.Exp1_CAGCAGCCATCCTGTC-1 Pericentral LSEC embolised sc_E4/sc_R4 -0.109068991510939 2.24070896890223
sc_E2.NPC.Exp1_TTCTACAGTTTCGCTC Periportal LSEC embolised sc_E2/sc_R2 5.15968191447966 -1.1211225173229
sc_R6.NPC.Exp1_CTAGACATCAAATGCC-1 LSEC (interferon) regenerating sc_E5/sc_R5 -1.170762898295 1.55401625421107
sc_E2.NPC.Exp1_GACCAATCAATCCGAT EC non-LSEC embolised sc_E2/sc_R2 -0.509887577860426 -2.87266466829717
sc_H1.EKS.Exp1_GTGCGGTAGGGTATCG Midzonal LSEC healthy sc_H1 2.31701314273589 0.192337177062633
sc_E5.NPC.Exp1_ACCTACCTCCCAAGTA-1 EC non-LSEC embolised sc_E4/sc_R4 -0.206419112055372 -5.55492696974218
sc_H3.NPC.Exp1_TCCACACCATTACGAC Periportal LSEC healthy sc_H3 4.43682873073332 -2.59531245443761
sc_E7.NPC.Exp1_AGGGTCCAGTAACGAT-1 LSEC (interferon) embolised sc_E6/sc_R6 -2.24348843273408 2.16980042245448
sc_R5.NPC.Exp1_AAGCCATAGAGTTGCG-1 Midzonal LSEC regenerating sc_E4/sc_R4 1.7383164149832 -0.353822567200062
sc_R1.NPC.Exp1_AGGGTGACAGTGAGTG LSEC (fenestr.) regenerating sc_E1/sc_R1 6.01171529117339 -0.555796541904804
sc_E5.NPC.Exp1_TCCCAGTAGTACTCGT-1 Midzonal LSEC embolised sc_E4/sc_R4 2.81711280170195 -0.412639775013325
sc_E1.NPC.Exp1_AACTTTCTCTTAGAGC LSEC (stress) embolised sc_E1/sc_R1 -1.47026646312959 0.0359235027080802
sc_E7.NPC.Exp1_CCGATCTAGAAGGATG-1 LSEC (stress) embolised sc_E6/sc_R6 -0.854070546000075 -0.93383426282346
sc_R5.NPC.Exp1_GCTTCACGTATCTTCT-1 LSEC (high MT 1) regenerating sc_E4/sc_R4 -2.16392791446931 1.34454979684413
sc_R6.NPC.Exp1_AGTTCGACACACGTGC-1 LSEC (high MT 2) regenerating sc_E5/sc_R5 -3.69676125225313 -1.82698027107656
sc_E6.NPC.Exp1_GTGCAGCAGTTGTCAC-1 LSEC (interferon) embolised sc_E5/sc_R5 -1.32309258159883 0.426677367950085
sc_E7.NPC.Exp1_GATGACTCATACCAGT-1 LSEC (high MT 2) embolised sc_E6/sc_R6 2.0931947809767 -0.559182681774494
sc_H3.NPC.Exp1_CGTGAGCAGCGGCTTC Pericentral LSEC healthy sc_H3 -2.64221131977327 3.89763393189967
sc_H3.NPC.Exp1_GTGTTAGAGGTACTCT Pericentral LSEC healthy sc_H3 -1.81876576122529 2.19347085740626
sc_R5.NPC.Exp1_GTTGTGACAGGTTCCG-1 Pericentral LSEC regenerating sc_E4/sc_R4 1.61889573755972 2.52016415383876
sc_E7.NPC.Exp1_ATCGGCGCAGCCTTCT-1 LSEC (stress) embolised sc_E6/sc_R6 0.685604093701769 -1.73651293728292
sc_E5.NPC.Exp1_TGCATCCGTGCCCAGT-1 Pericentral LSEC embolised sc_E4/sc_R4 -0.535997988550734 2.27284254815638
sc_H3.NPC.Exp1_CCTTCGAAGCTACCGC LSEC (remodelling) healthy sc_H3 -6.56070292171724 1.5702079751736
sc_R2.NPC.Exp1_AGGTCATTCCTTGCCA Cycling cells regenerating sc_E2/sc_R2 -7.61446535763032 -2.54042670938909
sc_E5.NPC.Exp1_ATATCCTGTTGTACGT-1 EC non-LSEC embolised sc_E4/sc_R4 0.210991500050951 -5.15867529127538
sc_E6.NPC.Exp1_GACTGATTCTTAGCCC-1 LSEC (fenestr.) embolised sc_E5/sc_R5 5.48649966541045 -0.0528864643329354
sc_E7.NPC.Exp1_ACCCTCACACAGACGA-1 LSEC (interferon) embolised sc_E6/sc_R6 -1.99766934093721 1.49317564752162
sc_H1.NPC.Exp1_CGGCTAGGTACTCAAC Pericentral LSEC healthy sc_H1 -1.93445027050264 3.16903104569972
sc_H3.NPC.Exp1_TGAAAGACATTACCTT LSEC (high MT 1) healthy sc_H3 -2.68147409137971 -0.857463725542423
sc_R5.NPC.Exp1_GCTGGGTCAACTTGGT-1 LSEC (high MT 1) regenerating sc_E4/sc_R4 -3.21942627605684 1.28429283883632
sc_R6.NPC.Exp1_TGGCGTGCACTACCCT-1 EC non-LSEC regenerating sc_E5/sc_R5 0.116824267537523 -4.77158580038488
sc_E7.NPC.Exp1_TAACGACCATGTGTCA-1 LSEC (high MT 1) embolised sc_E6/sc_R6 -2.83611357387788 -0.937119462227223
sc_E6.NPC.Exp1_CCACACTTCATACAGC-1 LSEC (interferon) embolised sc_E5/sc_R5 -2.94824326214082 1.74516215112269
sc_E7.NPC.Exp1_CCCTCTCAGCGCAATG-1 LSEC (interferon) embolised sc_E6/sc_R6 -0.277957441179823 2.49134053971827
sc_H3.NPC.Exp1_CGGAGCTGTCTGCCAG LSEC (stress) healthy sc_H3 0.150228140981127 -2.6782918951267
sc_E1.HEP.Exp2_GTAACGTTCACCTTAT Periportal LSEC embolised sc_E1/sc_R1 4.67193734470122 -0.896171518301365
sc_E7.NPC.Exp1_TACGGGCGTGCCCACA-1 LSEC (stress) embolised sc_E6/sc_R6 0.575052617223192 -3.23966655943334
sc_H3.NPC.Exp1_CCTATTAGTCTAGTCA LSEC (remodelling) healthy sc_H3 -5.92557013210542 1.05599941995204
sc_E5.NPC.Exp1_AGGAGGTAGCCTATCA-1 Pericentral LSEC embolised sc_E4/sc_R4 -3.27144777950532 3.28235807206691
sc_R5.NPC.Exp1_GTAGAAAGTCGATTTG-1 LSEC (high MT 2) regenerating sc_E4/sc_R4 -4.26532995876558 -2.04002068254888
sc_E7.NPC.Exp1_GCAACCGGTAGATTGA-1 LSEC (stress) embolised sc_E6/sc_R6 -2.77641976055391 1.23675837304652
sc_H2.NPC.Exp1_CTCAGAAGTGCAGTAG Periportal LSEC healthy sc_H2 2.80135059180968 -1.63050545070111
sc_H1.NPC.Exp1_GCCAAATTCGCAAGCC EC non-LSEC healthy sc_H1 0.979830442101885 -5.28997144911229
sc_E5.NPC.Exp1_ACATCCCGTCTCTCCA-1 Periportal LSEC embolised sc_E4/sc_R4 4.45288598361723 -0.978209533428547
sc_R6.NPC.Exp1_TTCCGGTAGTTGGCTT-1 LSEC (interferon) regenerating sc_E5/sc_R5 -2.44829857525117 1.58043041017115
sc_E6.NPC.Exp1_ATGAGTCCATGACACT-1 EC non-LSEC embolised sc_E5/sc_R5 0.813059536845613 -5.03094516012609
sc_H3.NPC.Exp1_CGATCGGAGGGCTTGA LSEC (stress) healthy sc_H3 -3.6340938824106 0.960888049865368
sc_R6.NPC.Exp1_AGGTCTAAGGCGCTCT-1 EC non-LSEC regenerating sc_E5/sc_R5 0.443398593099047 -4.04059848997533
sc_H1.EKS.Exp1_ATGAGGGCACAACTGT EC non-LSEC healthy sc_H1 -1.87948286709077 1.62318362977565
sc_R5.NPC.Exp1_TATGTTCTCATTGTTC-1 LSEC (stress) regenerating sc_E4/sc_R4 -1.01370465931184 -1.06818307254255
sc_R2.NPC.Exp1_TGATTTCGTGAGGGAG EC non-LSEC regenerating sc_E2/sc_R2 -0.632577063410353 -4.53630027983129
sc_R2.NPC.Exp1_AGAGCTTCAATGGAAT Pericentral LSEC regenerating sc_E2/sc_R2 0.01276278320067 1.25344838883937
sc_E2.NPC.Exp1_GGATGTTCATTCACTT Midzonal LSEC embolised sc_E2/sc_R2 3.4198247176718 1.90077128198207
sc_R1.NPC.Exp1_GCATACACAGGAATGC Midzonal LSEC regenerating sc_E1/sc_R1 2.4271706325125 -0.451605179046986
sc_H1.EKS.Exp1_GGGCACTTCACTTATC Periportal LSEC healthy sc_H1 1.63473105254881 0.129068277145031
sc_E1.NPC.Exp1_CATGCCTCAGCGTTCG Periportal LSEC embolised sc_E1/sc_R1 4.91792046848052 0.0963680961376456
sc_H1.NPC.Exp1_TCACGAACATCGATGT LSEC (high MT 1) healthy sc_H1 -3.31752503093965 0.3086180904156
sc_E5.NPC.Exp1_GTCGAATAGCTAGCCC-1 Periportal LSEC embolised sc_E4/sc_R4 5.726609109075 -3.49978456709325
sc_E2.NPC.Exp1_CACCTTGGTTTACTCT Pericentral LSEC embolised sc_E2/sc_R2 -0.936925055353712 3.00402583863795
sc_R6.NPC.Exp1_GATGTTGCAGCTGGTC-1 Midzonal LSEC regenerating sc_E5/sc_R5 2.57529628101103 -0.545081951355335
sc_R3.NPC.Exp1_TTCTCAAAGAGTCTGG EC non-LSEC regenerating sc_E3/sc_R3 -1.01226628002412 -6.18975029203832
sc_R5.NPC.Exp1_AGTAGCTTCTCTCTTC-1 EC non-LSEC regenerating sc_E4/sc_R4 1.05593982163184 -5.16464719984472
sc_E1.NPC.Exp1_CTTACCGAGGGCACTA Periportal LSEC embolised sc_E1/sc_R1 4.57087766948454 0.553993723655346
sc_E5.NPC.Exp1_GAGTCATAGCTGTACT-1 EC non-LSEC embolised sc_E4/sc_R4 0.00121533694975451 -4.61419878218114
sc_E1.NPC.Exp1_ACGATGTCACGGCGTT Periportal LSEC embolised sc_E1/sc_R1 5.33372962299101 0.0984386422878532
sc_R6.NPC.Exp1_TCTACATGTATGTCTG-1 LSEC (interferon) regenerating sc_E5/sc_R5 -1.4350484627176 -1.31005039501726
sc_H2.NPC.Exp1_GGCAATTGTTCTGTTT Periportal LSEC healthy sc_H2 4.19534289661162 -1.56085342976987
sc_H1.EKS.Exp1_TCGCGTTCAATGGTCT LSEC (stress) healthy sc_H1 -0.851970793573927 -1.7861352345699
sc_E5.NPC.Exp1_GTGACGCGTAGCGTAG-1 Pericentral LSEC embolised sc_E4/sc_R4 -2.00796926197297 3.55311670091212
sc_R5.NPC.Exp1_GCCCAGAAGTGGATTA-1 LSEC (high MT 1) regenerating sc_E4/sc_R4 -3.75562441524751 0.13654138829768
sc_H3.NPC.Exp1_GGCGACTAGCTACCTA LSEC (remodelling) healthy sc_H3 -6.03629744228609 1.55829896714747
sc_H1.NPC.Exp1_GTCACAAGTCGGCACT EC non-LSEC healthy sc_H1 -1.27951824840791 -4.22444305632055
sc_R6.NPC.Exp1_GCCGTGATCAAAGACA-1 LSEC (high MT 1) regenerating sc_E5/sc_R5 -3.61300003704317 -0.00187370989262781
sc_H2.NPC.Exp1_TAGACCAGTCGATTGT Pericentral LSEC healthy sc_H2 -2.173861386149 3.83284749772609
sc_H3.NPC.Exp1_TGAGCATGTCTGCCAG Midzonal LSEC healthy sc_H3 0.802656797797609 0.97094502236903
sc_R6.NPC.Exp1_TCGATTTGTCGTTTCC-1 LSEC (high MT 1) regenerating sc_E5/sc_R5 -2.24939596828706 -0.800024934744236
sc_E5.NPC.Exp1_GTGACGCCATCATGAC-1 EC non-LSEC embolised sc_E4/sc_R4 0.160850165517259 -3.81364927504003
sc_E2.NPC.Exp1_GTCACAAGTGCCTGTG LSEC (stress) embolised sc_E2/sc_R2 0.607754049928118 0.455851815009716
sc_E2.NPC.Exp1_TTCTTAGAGGCGTACA Pericentral LSEC embolised sc_E2/sc_R2 -0.652587177126478 3.37716378953517
sc_E2.NPC.Exp1_ACGAGGAGTTCGGGCT Lymphatic EC embolised sc_E2/sc_R2 6.47747790637724 -1.06822735879361
sc_H3.NPC.Exp1_GGATGTTTCTTGAGAC LSEC (remodelling) healthy sc_H3 -6.24769127544649 1.71262254502833
sc_R2.NPC.Exp1_CGTGTCTTCAGCATGT Midzonal LSEC regenerating sc_E2/sc_R2 0.66692822995894 0.113234303260448
sc_R1.NPC.Exp1_AGTTGGTAGCTTCGCG Pericentral LSEC regenerating sc_E1/sc_R1 -1.42207491573579 3.51114692475856
sc_E1.NPC.Exp1_CACATTTAGGAATGGA Pericentral LSEC embolised sc_E1/sc_R1 0.158118603856493 2.55821814324916
sc_H1.NPC.Exp1_ACGATACTCGGTGTCG Pericentral LSEC healthy sc_H1 -1.01125896152742 3.98789920594752
sc_E1.NPC.Exp1_CGTTGGGTCAAAGTAG LSEC (stress) embolised sc_E1/sc_R1 -0.0917096155572645 2.62829961564601
sc_E7.NPC.Exp1_GGAGCAATCTGACGCG-1 Periportal LSEC embolised sc_E6/sc_R6 4.01955783191435 0.157032749915722
sc_E1.NPC.Exp1_TCTATTGTCGAGCCCA Pericentral LSEC embolised sc_E1/sc_R1 -2.18620908436067 3.05183639314235
sc_H2.NPC.Exp1_TTTGCGCTCTATCCCG Periportal LSEC healthy sc_H2 4.55077469173186 -2.03245649549901
sc_E7.NPC.Exp1_ATACTTCAGCGTGCTC-1 LSEC (stress) embolised sc_E6/sc_R6 -1.73284089740999 0.629653594756725
sc_E5.NPC.Exp1_CTCAGTCCACTACTTT-1 LSEC (stress) embolised sc_E4/sc_R4 -0.184224368898939 0.452492854858044
sc_H3.NPC.Exp1_ATCCGAATCATGCTCC LSEC (stress) healthy sc_H3 0.708735464246202 -1.15137148711621
sc_E7.NPC.Exp1_TACCTCGCATCAGTCA-1 LSEC (stress) embolised sc_E6/sc_R6 -1.9511777180124 1.23320998933375
sc_E5.NPC.Exp1_CGAAGGATCATTTCCA-1 Pericentral LSEC embolised sc_E4/sc_R4 -2.8513356464792 3.04870691087306
sc_R7.NPC.Exp1_TCATGCCAGAGGGTGG-1 LSEC (stress) regenerating sc_E6/sc_R6 -0.90302455600984 -1.5075687846893
sc_R1.NPC.Exp1_GTACTTTCAAAGGCGT Pericentral LSEC regenerating sc_E1/sc_R1 -3.54165041622407 2.98610677506984
sc_R6.NPC.Exp1_TGGGATTAGTGCTCGC-1 LSEC (high MT 2) regenerating sc_E5/sc_R5 -4.59509623226411 -1.83937249395787
sc_E5.NPC.Exp1_ATCCGTCTCTGCATGA-1 Periportal LSEC embolised sc_E4/sc_R4 3.63646018329375 -1.43763957235753
sc_E5.NPC.Exp1_GTTGTGAAGGCCTGAA-1 Periportal LSEC embolised sc_E4/sc_R4 4.61459553066008 -0.106541850304005
sc_R5.NPC.Exp1_AGATCGTTCCCGTAAA-1 Midzonal LSEC regenerating sc_E4/sc_R4 3.07256352725737 -0.291176714634297
sc_H3.NPC.Exp1_CGTTCTGAGCGTTTAC EC non-LSEC healthy sc_H3 0.988486556441713 -5.23524317953527
sc_R3.NPC.Exp1_TCTCATACAGTGACAG LSEC (stress) regenerating sc_E3/sc_R3 -0.547392727701735 -1.64199725601613
sc_E6.NPC.Exp1_ACGTACACAAACCACT-1 LSEC (stress) embolised sc_E5/sc_R5 -0.458241702883314 0.719091556335094
sc_H2.NPC.Exp1_GGCCGATGTTCGTCTC Pericentral LSEC healthy sc_H2 -0.52390611347444 3.29242076661647
sc_E6.NPC.Exp1_GTTTACTAGGCGTCCT-1 LSEC (interferon) embolised sc_E5/sc_R5 0.212242839963365 2.17223658349574
sc_R7.NPC.Exp1_CCCTCAAAGTCTGTAC-1 LSEC (stress) regenerating sc_E6/sc_R6 -1.32603943523652 -1.6623391589874
sc_H3.NPC.Exp1_CTAGAGTTCTCCAGGG Periportal LSEC healthy sc_H3 4.36616456332915 -0.232912041878101
sc_R5.NPC.Exp1_GGGATGAAGAAACCAT-1 Pericentral LSEC regenerating sc_E4/sc_R4 -1.91622603115327 3.22381963517726
sc_R6.NPC.Exp1_CGAAGGATCCCGAGAC-1 LSEC (interferon) regenerating sc_E5/sc_R5 -1.63968646702058 -1.00717525992334
sc_R5.NPC.Exp1_ATAGAGACATCACCAA-1 LSEC (interferon) regenerating sc_E4/sc_R4 -1.81530487713106 1.12516989495814
sc_R6.NPC.Exp1_TCGAACAAGTGATGGC-1 LSEC (high MT 1) regenerating sc_E5/sc_R5 -2.63046276745088 -0.946153321003315
sc_R5.NPC.Exp1_ACCTGTCGTTCCGCTT-1 Midzonal LSEC regenerating sc_E4/sc_R4 2.39231240573638 0.0497100570446281
sc_E1.NPC.Exp1_CTGCCTACAGGTCTCG Midzonal LSEC embolised sc_E1/sc_R1 0.673589525849748 2.40535106446803
sc_E7.NPC.Exp1_GTAAGTCAGTTTCGAC-1 Periportal LSEC embolised sc_E6/sc_R6 3.96300756755583 -0.6574703237766
sc_E7.NPC.Exp1_AGAAGCGCAGACCAGA-1 LSEC (interferon) embolised sc_E6/sc_R6 -1.28611409839876 2.19551052835047
sc_H3.NPC.Exp1_CATATGGTCCTTAATC Midzonal LSEC healthy sc_H3 1.09541745308154 0.820765159392956
sc_H1.EKS.Exp1_TAGTTGGAGACTCGGA Periportal LSEC healthy sc_H1 4.31850349727385 -1.65349630329549
sc_E2.NPC.Exp1_TGACGGCAGCATCATC EC non-LSEC embolised sc_E2/sc_R2 0.689086197049547 -5.18272505018651
sc_R7.NPC.Exp1_TCGAAGTTCAGTGGGA-1 LSEC (stress) regenerating sc_E6/sc_R6 -2.39041817363985 0.543368361259106
sc_E5.NPC.Exp1_GATCACATCTCAGAAC-1 Pericentral LSEC embolised sc_E4/sc_R4 -2.07904517826326 2.69680156495631
sc_R5.NPC.Exp1_TGTTGAGCAAGGGTCA-1 Midzonal LSEC regenerating sc_E4/sc_R4 2.94559490504973 -0.344560780262348
sc_E7.NPC.Exp1_CTCAAGACAATTGCGT-1 LSEC (interferon) embolised sc_E6/sc_R6 -1.78114235576875 2.50042094972193
sc_E7.NPC.Exp1_CACAGATAGGTATCTC-1 Periportal LSEC embolised sc_E6/sc_R6 5.62657964053862 -0.352080800270435
sc_R5.NPC.Exp1_TGGAGAGCAACAACAA-1 EC non-LSEC regenerating sc_E4/sc_R4 -0.450948955385756 -5.45213899824559
sc_H3.NPC.Exp1_CAAGTTGAGCGTGAGT LSEC (remodelling) healthy sc_H3 -6.45975935634859 1.56400837686122
sc_E7.NPC.Exp1_CCTCACACAAACGAGC-1 LSEC (stress) embolised sc_E6/sc_R6 -0.156248690455031 -0.772203453516361
sc_R5.NPC.Exp1_GTACAGTCAGGTATGG-1 Midzonal LSEC regenerating sc_E4/sc_R4 0.700909135968614 1.8122619607693
sc_E6.NPC.Exp1_TCTCAGCGTTCTGAGT-1 Midzonal LSEC embolised sc_E5/sc_R5 0.752612648637224 1.67066588189662
sc_E5.NPC.Exp1_CCACGTTCAACCACAT-1 Midzonal LSEC embolised sc_E4/sc_R4 3.05410194221251 0.360380194450024
sc_R1.NPC.Exp1_CACCTTGAGATAGCAT Midzonal LSEC regenerating sc_E1/sc_R1 2.56425523582213 0.80726184632838
sc_R1.NPC.Exp1_TACGGTATCTACTATC Midzonal LSEC regenerating sc_E1/sc_R1 1.91869491163008 1.41250004556239
sc_R5.NPC.Exp1_ACTTCCGGTATAGGGC-1 LSEC (high MT 2) regenerating sc_E4/sc_R4 -4.51425945934541 -1.03154338214338
sc_H1.EKS.Exp1_TTCGGTCAGACTTGAA LSEC (stress) healthy sc_H1 -0.62238240417726 2.52641119744838
sc_R6.NPC.Exp1_CTGGACGCACTAACGT-1 LSEC (stress) regenerating sc_E5/sc_R5 1.25506279441826 -0.145292618011829
sc_R5.NPC.Exp1_ATTCACTAGTCCTGCG-1 LSEC (high MT 1) regenerating sc_E4/sc_R4 -3.47933590587861 0.255041024947765
sc_E7.NPC.Exp1_GCTTCACTCTGATGGT-1 LSEC (high MT 1) embolised sc_E6/sc_R6 -3.03192961391694 -0.719849564766285
sc_H1.EKS.Exp1_GCTTGAACACGTAAGG LSEC (stress) healthy sc_H1 -0.158007265894484 0.689023754859569
sc_E7.NPC.Exp1_TGCAGTACATGTGACT-1 LSEC (remodelling) embolised sc_E6/sc_R6 -5.10444319423921 1.61620273377955
sc_R2.NPC.Exp1_TGACTAGCATGCCACG LSEC (high MT 1) regenerating sc_E2/sc_R2 6.64418256107085 -0.846878566479084
sc_E5.NPC.Exp1_GCCAACGCACCGAATT-1 Midzonal LSEC embolised sc_E4/sc_R4 0.343748329312731 2.28604903008998
sc_E1.NPC.Exp1_CACATAGGTCACAAGG LSEC (stress) embolised sc_E1/sc_R1 -0.660817624895643 -1.20068758789241
sc_E1.NPC.Exp1_CAGGTGCTCATCATTC Periportal LSEC embolised sc_E1/sc_R1 4.58252942386382 0.929125449920299
sc_H2.NPC.Exp1_TTTCCTCTCTTAGAGC Pericentral LSEC healthy sc_H2 -2.19374811825044 3.4153851487881
sc_H2.NPC.Exp1_ATCCACCCAGACGTAG Midzonal LSEC healthy sc_H2 2.94983315292113 -0.996006943916676
[truncated: 733,800 more chars]
