# Supplementary material for: Cell atlas of the regenerating human liver after portal vein embolization
Source: Nat Commun. 2024 Jul 11;15:5827. doi: 10.1038/s41467-024-49236-7 (PMC11239663; doi:10.1038/s41467-024-49236-7)
Supplement: Supplementary file 17 — Source Data [file 41467_2024_49236_MOESM17_ESM.zip › fig_data/extdatafig8e3]

Description qvalue geneID cl
1 organic acid catabolic process 6.83584084855859e-10 ABAT/ABCD3/ABHD2/ACADM/ACADS/ACADSB/ACADVL/ACAT2/ALDH8A1/ARG1/CDO1/CHP1/CYP39A1/ECHDC1/ECHDC2/ECHS1/EHHADH/FAAH/GCSH/GOT2/GPT/GPT2/GUSB/HADHA/HADHB/HAO1/HAO2/HGD/HYAL1/IRS2/LDHD/MAT1A/PAH/PCK1/PCK2/PLIN5/SHMT1/SLC27A2/TDO2/TST 1
5 steroid metabolic process 4.86208910076594e-07 ACADVL/ACAT2/APOA4/APOL1/CAT/CEBPA/CES1/COMT/CYP2B6/CYP39A1/CYP4V2/DHCR24/DHCR7/EBP/EPHX2/ERLIN1/GC/HDLBP/HMGCR/HMGCS1/HSD17B11/HSD17B12/HSD17B2/HSD17B6/LIPC/MSMO1/NR5A2/OSBP/POR/PROX1/RDH16/RXRA/SC5D/SCD/SERPINA6/SLC27A2/YWHAH 2
6 small molecule biosynthetic process 1.07394710257663e-06 ABAT/ABCD3/ABHD2/ACADVL/ACAT2/ACSL3/ACSM3/ALDH8A1/APOA4/APOC2/APOC3/ASL/ATF4/CDO1/CES1/CLTC/CYP39A1/DHCR24/DHCR7/EBP/EPHX2/ERLIN1/FADS1/GOT2/GPT/GPT2/HACD3/HMGCR/HMGCS1/HPGD/HPRT1/HSD17B12/HYAL1/LIPC/LPGAT1/MBD4/MLXIPL/MSMO1/MST1/NME4/OSBP/PAH/PCK1/PCK2/PLOD2/PNPLA8/POR/PROX1/SC5D/SCD/SHMT1/SLC25A1/SLC27A2/SMPDL3A/UMPS/VCP 3
8 translational initiation 2.76362848521882e-06 ABCE1/ATF4/DDX3X/DNAJC3/EIF3B/EIF3L/EIF4G1/EIF4H/EIF5/PPP1R15B/RPL28/RPL31/RPL32/RPL35/RPL37A/RPL38/RPL41/RPS17/RPS20/RPS25/RPS28/RPS29/RXRA/UHMK1 4
18 response to toxic substance 2.24926178727799e-05 ABAT/APOA4/ARG1/ATF4/BPHL/CAT/CCND1/CCS/CDO1/CES1/CRK/EEF2/ENDOG/EPHX2/GOT2/GSTA1/GSTM3/GSTO1/HMGCR/HPGD/HPRT1/MDM2/MET/MGMT/MT1G/NUCB1/OXT/PON2/PPP1R15B/PPP2CB/PTEN/RDH11/SDC1/SETX/SLC30A1/SLC6A1 5
35 negative regulation of endopeptidase activity 0.000241247016237345 AHSG/BIRC6/CAST/DDX3X/DHCR24/FETUB/ITIH2/KNG1/MDM2/POR/SERPINA6/SPINK1/SPP2/TFPI/USP14/USP47/VEGFA 6
40 myeloid leukocyte activation 0.000603204855782137 A1BG/AHSG/ARG1/ATP6V0A1/CAT/CEBPA/DDX3X/DIAPH1/DNAJC3/DSP/DYNLL1/EEF2/FOXP1/GUSB/HSPA1A/HSPA1B/HSPD1/IGF2R/LAMP1/MAGT1/MLEC/MT1G/ORMDL3/PAFAH1B2/PJA2/PSMD13/S100A13/SLC27A2/STOM/SURF4/TTR/TUBB/VCP/VNN1 7
43 oxidative phosphorylation 0.00075882424170716 AK4/CHCHD10/COX6B1/COX6C/COX7B/COX7C/MLXIPL/NDUFA10/NDUFA3/NDUFB1/SDHA/UQCRQ/VCP 8
60 neutral lipid metabolic process 0.00245624435950425 AADAC/ABHD2/ANG/APOA4/APOC2/APOC3/CAT/FAAH/GK/LIPC/PCK1/PCK2/PLIN5/SEL1L 9
77 epithelial cell differentiation 0.00380846952318878 ACADVL/AQP3/ASCL1/ATRX/CCND1/CDH2/CES1/COL18A1/DSP/EPHA2/F11R/GSTA1/GSTM3/MAP2K1/MET/MGMT/NR5A2/NRG1/PCK1/PCK2/PCSK6/PROX1/ROCK2/RXRA/SDC1/SKIL/TJP2/TST/VEGFA 10
