# Supplementary material for: Cell atlas of the regenerating human liver after portal vein embolization
Source: Nat Commun. 2024 Jul 11;15:5827. doi: 10.1038/s41467-024-49236-7 (PMC11239663; doi:10.1038/s41467-024-49236-7)
Supplement: Supplementary file 17 — Source Data [file 41467_2024_49236_MOESM17_ESM.zip › fig_data/fig2m.txt]

Description qval_embolized qval_regenerating genes_embolized genes_regenerating cl qval_max
56 inflammatory response 4.60320778717394e-06 2.28376358190253e-05 APCS/CRP/FNDC4/IL1RAP/TPST1/NAMPT/SAA2/SAA1/NEAT1/HP/HPR/STAT3/TGM2/LBP/CREB3L3/HAMP/MIF/DDT APCS/CRP/MGLL/CD81/SAA2/SAA1/NEAT1/TNFRSF1A/LRP1/AKT1/IL4R/HP/HPR/STAT3/SIRPA/TGM2/LBP/CREB3L3/C3/CEBPA/HAMP/MIF/DDT/PPARA 1 4.60320778717394e-06
238 secretion by cell 0.00968689851564176 1.20447130604704e-05 S100A13/CRP/MANF/ITIH3/IL1RAP/FGB/FGA/FGG/GOLPH3/SERPINB1/BRI3/SLC1A1/SAA1/A2M/AVPR1A/HP/MIDN/LRG1/MIF/PIM3 ISG15/CRP/STEAP3/INHBB/GNAI2/MANF/ITIH3/TF/ANXA5/FGB/FGA/SERPINB1/HSPA1A/HSP90AB1/BRI3/PDIA4/DGAT1/SURF4/AGPAT2/CTSD/SAA1/HSPA8/TNFRSF1A/LRP1/DYNLL1/MLEC/IDH2/PCSK6/IL4R/ALDOA/HP/SREBF1/MYOM1/SIRPA/CTSZ/MIDN/LRG1/C3/A1BG/MIF/PIM3/PDXK/CSTB 5 1.20447130604704e-05
3 adaptive immune response 0.0425792054164349 0.000124360565324683 APCS/CRP/FGB/FGA/STAT3/BCL3 APCS/CRP/FGB/FGA/IRF1/HLA-A/HLA-B/IRF7/CD81/IL4R/C1QBP/STAT3/C3/BCL3 2 0.000124360565324683
43 establishment of protein localization to extracellular region 0.00228471033704284 0.000351627796262553 S100A13/CRP/IL1RAP/FGB/FGA/FGG/GOLPH3/SERPINB1/SAA1/MIDN/MIF/PIM3 ISG15/CRP/STEAP3/INHBB/ANXA5/FGB/FGA/SERPINB1/PDIA4/SAA1/LRP1/DYNLL1/IDH2/IL4R/SREBF1/MYOM1/MIDN/MIF/PIM3 9 0.000351627796262553
171 regulation of cell death 0.0326131157102585 0.00121687632387712 G0S2/MTRNR2L12/FGB/FGA/FGG/GOLPH3/SOD2/MTRNR2L8/SYVN1/DHODH/HP/HPR/STAT3/TGM2/TNFSF14/BCL3/SDF2L1/MIF/PIM3 DHCR24/G0S2/FABP1/STEAP3/INHBB/GNAI2/MTRNR2L12/EIF4G1/ANXA5/FGB/FGA/SQSTM1/HSPA1A/HSP90AB1/POR/ENDOG/IRF7/CTSD/MTRNR2L8/SYVN1/TNFRSF1A/LRP1/AKT1/HP/HPR/C1QBP/STAT3/SLC9A3R1/P4HB/TGM2/CTSZ/TNFSF14/BCL3/SDF2L1/MIF/PPARA/PIM3/ASCL1 3 0.00121687632387712
25 cellular response to type I interferon 0.635117414642505 0.001666528993121 IFITM2 ISG15/IRF1/HLA-A/HLA-B/PSMB8/HSP90AB1/IFITM2/IRF7 8 0.001666528993121
83 negative regulation of blood vessel diameter 0.00228471033704284 0.0431987245694159 CRP/FGB/FGA/FGG/AVPR1A CRP/FGB/FGA/AKT1 4 0.00228471033704284
108 negative regulation of secretion by cell 0.265903974740732 0.00323248643431655 SERPINB1/MIDN/PIM3 INHBB/GNAI2/ANXA5/SERPINB1/TNFRSF1A/IDH2/SREBF1/MIDN/PIM3 12 0.00323248643431655
228 response to copper ion 0.00344861105785756 1 S100A13/MT1E/MT1M/MT1A/MT1X  7 0.00344861105785756
105 negative regulation of proteolysis 0.393368465015595 0.00672592138647934 CAMK2N1/ITIH3/SERPINB1/A2M/TNFSF14 CAMK2N1/DHCR24/FABP1/ITIH3/FETUB/SERPINB1/HSP90AB1/POR/SERPINA10/SERPINA6/AKT1/CTSZ/TNFSF14/C3/CSTB 11 0.00672592138647934
176 regulation of chemokine production 0.198992043650493 0.0070336640933086 LBP/MIF LRP1/IL4R/SIRPA/LBP/MIF 6 0.0070336640933086
123 positive regulation of cell activation 0.15540920904197 0.00841977855186716 IGFBP2/LBP/TNFSF14/MIF IGFBP2/CD81/AKT1/IL4R/SIRPA/LBP/TNFSF14/CEBPA/MIF 10 0.00841977855186716
