# Supplementary material for: Cell atlas of the regenerating human liver after portal vein embolization
Source: Nat Commun. 2024 Jul 11;15:5827. doi: 10.1038/s41467-024-49236-7 (PMC11239663; doi:10.1038/s41467-024-49236-7)
Supplement: Supplementary file 17 — Source Data [file 41467_2024_49236_MOESM17_ESM.zip › fig_data/extdatafig8e4]

Description qvalue geneID cl
1 drug metabolic process 2.89538901165983e-24 CYP2E1/CYP3A4/SDS/AKR1B10/CYP2A7/BCHE/CYP1A2/CYP3A5/CYP2A6/HAL/AKR1C1/AKR1C2/GNMT/BAAT/CLU/ADH1C/OAT/ADH4/TAT/HSP90AA1/SULT2A1/AKR1C4/ADH1B/ASS1/AMN/SLC27A5/BHMT/CPS1/AKR1C3/ACAT1/ADH1A/SLC7A2/ALDH1L1/GLDC/AGXT/AMDHD1/ACAA1/SDSL/HPD/ALDH2/GLYAT/FTCD/AGT/SOD1/CYP2C19/ACSL1/AOX1/ALDH1A1/PRDX1/CTH/ESD/ST6GAL1/SUCLG1/HSP90AB1/SAT2/SULT1A1/CBR1/AASS/IGF1/CYP27A1/SULT1A2/UROC1/ADI1/CYP2C8/CYP2D6/SDHB/FAH/PHGDH/PC/GSTZ1/PSAT1/PTS/SLC5A6/HMGCS2/SULT1E1/CYP2C9/SLC19A2/GCH1/MTHFD2L/RGN/ACSS2/AFP/PARP1/MTHFD1/STAT3/HSD17B4/SIRPA/GATM/ELOVL2/DAO/ADH6/ADK/PRDX3/AKR1A1/PECR/HP/ADH5/ALDH3A2/BTD/PRDX2/BHMT2/AMT/AGXT2/ELOVL5/PRKAG2/UGT1A1/ACSS3/GCHFR/MMADHC/CYP2C18/CPN1/GCAT/PDXK/NT5E/VKORC1/AKR7A2/SHMT2/ABCC2/EGFR/MMAB/UQCC3/SCP2/GAMT/STOML2/ENO1/ETHE1/PARK7 1
2 monocarboxylic acid metabolic process 8.18851624321341e-22 CYP2E1/CYP3A4/SDS/CYP2A7/C3/FBP1/CYP1A2/FABP1/CYP3A5/CYP7A1/ANGPTL3/CYP2A6/APOA5/HAL/UGT2B7/DCXR/ENO3/AKR1C1/CYP26A1/AKR1C2/LDHA/DECR1/NUPR1/INSIG1/BAAT/ADH1C/UGT2B17/ALDOB/SULT2A1/MID1IP1/ACAA2/AKR1C4/ADH1B/SLC27A5/UGT2B4/GPAM/PON3/AVPR1A/GAPDH/CYP3A7/AKR1C3/ACAT1/ADH1A/PTGR1/AGXT/BCO2/UGT2B15/AMDHD1/ACAA1/DGAT2/PON1/GLYAT/FTCD/CYP2C19/ACSL1/MPC1/ECH1/LPIN2/PHYH/FASN/LONP2/CBR1/IGF1/ABCB11/CYP4F3/CES2/CYP27A1/PNPLA3/UROC1/NIT2/ALDH4A1/PER2/AKR1D1/ACSM2B/ACSM2A/CYP2C8/CYP2D6/SORD/HIBCH/IDH2/CYP8B1/FAH/IRS1/PHGDH/ZBTB20/PC/GSTZ1/INSIG2/SLC5A6/CYP2C9/MIF/ALDOC/GALK1/GLO1/ECI2/CPT1A/RGN/CREM/NR1H4/ACSS2/PRKAB2/GRHPR/STAT3/ACSL5/HSD17B4/STARD4/GATM/ELOVL2/ADH6/GSTM4/HAGH/MGLL/AKR1A1/PECR/ETFA/ALDH3A2/BTD/CYP4A11/TNFRSF1A/GCDH/VDAC1/NUDT7/ELOVL6/AGXT2/ELOVL5/AIG1/PRKAG2/UGT1A1/CYP2C18/ARNT/PRODH2/APOC1/ENTPD5/ACBD5/GPD1/IDH1/ECI1/ACSM5/DHTKD1/DECR2/SEC13/ABCC2/ACOX2/ADIPOR2/PDK2/SCP2/IDNK/GAMT/MPC2/ENO1/CRYL1/PARK7 2
3 cellular amino acid metabolic process 1.69091416664875e-15 SDS/HAL/GNMT/BAAT/OAT/TAT/ASS1/BHMT/CPS1/ACAT1/SLC7A2/GLDC/AGXT/AMDHD1/SDSL/HPD/OTC/GLYAT/FTCD/GLS2/ODC1/CTH/GOT1/PSMA2/PSMA4/PSMA3/GCLM/PSME2/ASPG/AASS/PSMA7/UROC1/NIT2/ALDH4A1/ADI1/HIBCH/PPA1/GCLC/HSD17B10/ALDH7A1/FAH/PHGDH/GSTZ1/PSAT1/PTS/GLUD1/SERINC5/PEPD/MTHFD2L/PSME1/ENOSF1/NR1H4/MTHFD1/GLYATL1/DAO/PSMA1/PSMB1/AIMP1/PSMC5/NAGS/GCDH/BHMT2/HIBADH/PSMD6/PSMD12/PSMC1/AMT/AGXT2/PSMB3/FOLH1/PRODH2/GFPT1/UPB1/PSMC4/GCAT/SHMT2/ALDH6A1/BCKDHB/PSMB4/PSMD11/PSMB5/GAMT/PSMD8/AGMAT/PSMB2/PSMA5/PSMD7/PARK7/PSMD4 3
4 amide biosynthetic process 1.09443060245332e-14 HSPB1/ZFP36L1/RPS27L/ASS1/CPS1/GAPDH/ACAT1/RPS8/OTC/RPS18/ACSL1/MPC1/EIF3E/RPS15A/CPEB3/FASN/GCLM/NCL/EIF5A/RPL39/EEF1A1/RPL26/RPL10/PER2/RPS12/RPS6/RPL29/PPA1/GCLC/SRP9/TSFM/MRPL13/RPL5/RPS4X/FURIN/GSTZ1/RPL13/RPL37/RRBP1/RPS14/RPL11/RPS23/RSL24D1/MTIF3/SAMD4A/GCH1/SPTSSA/RPL12/PA2G4/ACSS2/MRPL1/DMD/MRPS31/MTHFD1/STAT3/ACSL5/MCTS1/PPCS/CALR/ELOVL2/RPS16/ZC3H15/MRPL35/TRMT10C/RPL3/EIF2A/HAGH/RPL14/RPL22L1/MRPS35/NFE2L2/AIMP1/MRPL16/NAGS/TNFRSF1A/GCDH/EIF4EBP2/ELOVL6/MRPS18C/MRPL50/EIF3J/SGMS1/RPL6/FXR1/ELOVL5/EIF3A/MGST2/MRPL39/RWDD1/MRPL21/PAIP1/MRPL40/TNRC6A/RPL34/RPL36A/RPS26/RPL21/RPL7/RPLP1/RPS19/EIF3D/EIF2AK1/SHMT2/MRPL23/EIF5B/PPP1CA/CERS4/EGFR/MRPS12/PDK2/MRPL37/MRPL46/MRPL2/MRPS23/RPS27A/C1QBP/MRPL4/MRPS22/RBM8A/MRPS26/MRPL18/DHPS/TACO1/MPC2/MRPL34/MRPL36/MRPS11/MRPL11/MRPL44/MRPS34/MRPS7/RPL9/MRPS18B/MRPL3/MRPS15/MRPL28/CHCHD1/EIF3I/ABCF1/MRPL15/MRPS5/MRPL22/EIF2S1/TUFM 4
25 terpenoid metabolic process 8.02269541852023e-11 CYP2E1/CYP3A4/AKR1B10/CYP1A2/CYP3A5/APOB/AKR1C1/CYP26A1/ADH1C/ADH4/AKR1C4/ADH1B/FDPS/CYP3A7/AKR1C3/ADH1A/BCO2/DGAT2/CYP2C19/APOA2/ALDH1A1/CYP2C8/CYP2D6/APOM/HMGCS2/CYP2C9/APOA1/ADH6/PECR/ADH5/ALDH3A2/SDC2/UGT1A1/CYP2C18/DHRS3/FDFT1/EGFR/PNPLA4 5
36 regulation of cellular amino acid metabolic process 3.84521363707352e-10 BHMT/ODC1/PSMA2/PSMA4/PSMA3/PSME2/PSMA7/PSME1/NR1H4/PSMA1/PSMB1/PSMC5/PSMD6/PSMD12/PSMC1/PSMB3/PSMC4/PSMB4/PSMD11/PSMB5/PSMD8/PSMB2/PSMA5/PSMD7/PARK7/PSMD4 6
78 sulfur compound metabolic process 1.83894204182544e-07 GSTA2/GNMT/BAAT/SULT2A1/MGST1/BHMT/CPS1/B4GALT1/ACAT1/AGXT/DGAT2/GLYAT/SOD1/ACSL1/MPC1/GHR/CTH/ESD/SUCLG1/FASN/GCLM/SULT1A1/AASS/SULT1A2/UGDH/ACSM2B/ADI1/ACSM2A/GCLC/NAT8/PHGDH/PC/GSTZ1/SLC5A6/HMGCS2/SULT1E1/SLC19A2/GLO1/MTHFD2L/ACSS2/ACOT13/MTHFD1/ACSL5/HSD17B4/PPCS/TPST1/MGST3/ELOVL2/PAPSS1/GSTM4/HAGH/AKR1A1/BTD/NFE2L2/SLC35D1/GCDH/BHMT2/NUDT7/ELOVL6/ELOVL5/MGST2/SLC35D2/IDH1/ACSM5/ABCC2/PDK2/GAMT/MPC2/NUBP2/ETHE1/PARK7 7
155 regulation of blood coagulation 2.84430325227488e-05 FGA/FGG/SERPINC1/VTN/F2/APOH/F12/PLG/FGB/HRG/PROC/SERPING1/TMPRSS6/FOXA2/NFE2L2/ANXA5/PRDX2/VKORC1/PROS1 8
196 response to inorganic substance 0.000145049999665741 HAMP/CYP2E1/MT1H/MT1M/MT1F/TF/FBP1/CYP1A2/IGFBP2/FABP1/MT1X/FGA/FGG/MT1E/SOD2/CD14/APOB/ID2/LDHA/TAT/JUND/ASS1/CYB5A/SERPINF1/RHOB/AVPR1A/CPS1/AKR1C3/HSPA5/FGB/PON1/OTC/SOD1/TXN/SYT7/PRDX1/GOT1/GGH/AQP9/FOXO1/KDM6B/SORD/GCLC/TFR2/GCH1/RGN/CAMK2D/PARP1/MT2A/SLC30A10/SIRPA/CALR/CALM1/PRDX3/HP/NFE2L2/ANXA5/PRDX2/KHK/HNRNPA1/BNIP3/ANXA7/ABCC2/PPP1CA/EGFR/BAD/CFLAR/ERCC1/APEX1/OSER1/PARK7/EIF2S1 9
252 protein secretion 0.00059373895125209 SAA1/CRP/ISG15/CHI3L1/FGA/FGG/NR0B2/CD14/ORM2/FN1/ARL4D/GAPDH/FGB/INHBB/IL1RAP/C5/AGT/APOA2/ORM1/SYT7/ABCA1/IGF1/EXPH5/PIM3/SLC25A5/PER2/IL4R/IDH2/TRPM4/IRS1/MTTP/GLUD1/MAP4K4/MIF/DPP4/PDIA4/ITPR2/CPT1A/GOLPH3/NR1H4/TRIM27/STEAP3/APOA1/PPIA/FOXA2/RAPGEF4/ANXA5/NDUFAF2/MYRIP/ARF6/SLC2A2/TM7SF3/ENSA/PREB/CADM1/ARL2BP/MIA3/JAGN1/GSDMD/EGFR/BAD/HMGB1/MPC2/PARK7 10
