# Supplementary material for: Cell atlas of the regenerating human liver after portal vein embolization
Source: Nat Commun. 2024 Jul 11;15:5827. doi: 10.1038/s41467-024-49236-7 (PMC11239663; doi:10.1038/s41467-024-49236-7)
Supplement: Supplementary file 17 — Source Data [file 41467_2024_49236_MOESM17_ESM.zip › fig_data/fig1e.txt]

gene celltype iscol istop variable value L1
1 KRT7 Cholangiocytes istop TRUE FC_fresh 4.80703781300932 Cholangiocytes
2 ANXA4 Cholangiocytes istop TRUE FC_fresh 3.73608658506293 Cholangiocytes
3 TACSTD2 Cholangiocytes notDE TRUE FC_fresh 4.22898245230837 Cholangiocytes
4 CD24 Cholangiocytes notDE TRUE FC_fresh 3.86221957217126 Cholangiocytes
5 CLDN4 Cholangiocytes notDE TRUE FC_fresh 3.78121866036517 Cholangiocytes
6 KRT19 Cholangiocytes notDE TRUE FC_fresh 3.74593718009059 Cholangiocytes
7 CXCL6 Cholangiocytes notDE TRUE FC_fresh 3.53309292179315 Cholangiocytes
8 FXYD2 Cholangiocytes notDE TRUE FC_fresh 3.37411869279935 Cholangiocytes
9 CLDN10 Cholangiocytes notDE FALSE FC_fresh 3.3524982160891 Cholangiocytes
10 EPCAM Cholangiocytes notDE TRUE FC_fresh 3.27582405178426 Cholangiocytes
11 BICC1 Cholangiocytes isDE FALSE FC_fresh 2.88933077111243 Cholangiocytes
12 SOX4 Cholangiocytes notDE TRUE FC_fresh 3.11914357476372 Cholangiocytes
13 SLC12A2 Cholangiocytes isDE FALSE FC_fresh 2.96951077101342 Cholangiocytes
14 SFRP5 Cholangiocytes notDE FALSE FC_fresh 3.07903697417507 Cholangiocytes
15 DEFB1 Cholangiocytes notDE FALSE FC_fresh 3.00835965005394 Cholangiocytes
16 CRYAB Cholangiocytes notDE FALSE FC_fresh 3.02774000996469 Cholangiocytes
17 TNFRSF12A Cholangiocytes notDE FALSE FC_fresh 2.9404778402218 Cholangiocytes
18 SH3YL1 Cholangiocytes isDE FALSE FC_fresh 2.82317604309556 Cholangiocytes
19 DCDC2 Cholangiocytes isDE FALSE FC_fresh 2.83536737591781 Cholangiocytes
20 ELF3 Cholangiocytes isDE FALSE FC_fresh 2.6558718967252 Cholangiocytes
21 MMP7 Cholangiocytes notDE FALSE FC_fresh 2.96066190913042 Cholangiocytes
22 CXCL1 Cholangiocytes notDE FALSE FC_fresh 2.91494283195717 Cholangiocytes
23 PLPP2 Cholangiocytes notDE FALSE FC_fresh 2.82967288357229 Cholangiocytes
24 SPP1 Cholangiocytes notDE FALSE FC_fresh 2.78602517283011 Cholangiocytes
25 CHST4 Cholangiocytes notDE FALSE FC_fresh 2.76987389164551 Cholangiocytes
26 CYR61 Cholangiocytes notDE FALSE FC_fresh 2.8013386269945 Cholangiocytes
27 TESC Cholangiocytes notDE FALSE FC_fresh 2.74509540075023 Cholangiocytes
28 MUC6 Cholangiocytes isDE FALSE FC_fresh 2.45608298024668 Cholangiocytes
29 FGFR2 Cholangiocytes isDE FALSE FC_fresh 2.46932797459315 Cholangiocytes
30 PMEPA1 Cholangiocytes notDE FALSE FC_fresh 2.60202432404671 Cholangiocytes
31 TPPP3 Cholangiocytes notDE FALSE FC_fresh 2.64691435779096 Cholangiocytes
32 C12orf75 Cholangiocytes notDE FALSE FC_fresh 2.66232585885767 Cholangiocytes
33 SOX9 Cholangiocytes notDE FALSE FC_fresh 2.60799567751642 Cholangiocytes
34 S100A14 Cholangiocytes notDE FALSE FC_fresh 2.65887678275467 Cholangiocytes
35 AQP1 Cholangiocytes notDE FALSE FC_fresh 2.63527198350536 Cholangiocytes
36 PKHD1 Cholangiocytes isDE FALSE FC_fresh 1.96100957074878 Cholangiocytes
37 KRT8 Cholangiocytes notDE FALSE FC_fresh 2.43581562052639 Cholangiocytes
38 TPM1 Cholangiocytes isDE FALSE FC_fresh 2.42129041662754 Cholangiocytes
39 CLDN7 Cholangiocytes notDE FALSE FC_fresh 2.4828853604144 Cholangiocytes
40 CLDN3 Cholangiocytes notDE FALSE FC_fresh 2.49591970838387 Cholangiocytes
41 TM4SF4 Cholangiocytes isDE FALSE FC_fresh 2.25717637559721 Cholangiocytes
42 SPINT2 Cholangiocytes notDE FALSE FC_fresh 2.46739956220226 Cholangiocytes
43 ANXA3 Cholangiocytes notDE FALSE FC_fresh 2.39429499091224 Cholangiocytes
44 FAM150B Cholangiocytes notDE FALSE FC_fresh 2.44523795445358 Cholangiocytes
45 SOD3 Cholangiocytes notDE FALSE FC_fresh 2.42813970606439 Cholangiocytes
46 CLDN9 Cholangiocytes notDE FALSE FC_fresh 2.3959366561205 Cholangiocytes
47 LGALS4 Cholangiocytes notDE FALSE FC_fresh 2.30982391180363 Cholangiocytes
48 CXCL8 Cholangiocytes notDE FALSE FC_fresh 2.30597360115136 Cholangiocytes
49 DMKN Cholangiocytes notDE FALSE FC_fresh 2.29989023737913 Cholangiocytes
50 SPINT1 Cholangiocytes notDE FALSE FC_fresh 2.24911438880999 Cholangiocytes
51 ITGB8 Cholangiocytes isDE FALSE FC_fresh 2.0716363218086 Cholangiocytes
52 LAD1 Cholangiocytes notDE FALSE FC_fresh 2.19155531982012 Cholangiocytes
53 S100A6 Cholangiocytes notDE FALSE FC_fresh 2.15300478725324 Cholangiocytes
54 SLC5A1 Cholangiocytes isDE FALSE FC_fresh 1.94818653279736 Cholangiocytes
55 RAB3IP Cholangiocytes isDE FALSE FC_fresh 1.93171891569976 Cholangiocytes
56 AKAP7 Cholangiocytes notDE FALSE FC_fresh 2.06956642550767 Cholangiocytes
57 BEX1 Cholangiocytes notDE FALSE FC_fresh 2.14130189797399 Cholangiocytes
58 EHF Cholangiocytes notDE FALSE FC_fresh 2.04696625086345 Cholangiocytes
59 HES4 Cholangiocytes notDE FALSE FC_fresh 2.10469304698376 Cholangiocytes
60 SCGB3A1 Cholangiocytes notDE FALSE FC_fresh 2.12866094150385 Cholangiocytes
61 KLF5 Cholangiocytes notDE FALSE FC_fresh 2.07487153037897 Cholangiocytes
62 ANXA13 Cholangiocytes notDE FALSE FC_fresh 2.06229984582532 Cholangiocytes
63 ANXA2 Cholangiocytes isDE FALSE FC_fresh 1.95527734668367 Cholangiocytes
64 GLIS3 Cholangiocytes isDE FALSE FC_fresh 1.97224409351885 Cholangiocytes
65 WFDC2 Cholangiocytes notDE FALSE FC_fresh 2.07116657084711 Cholangiocytes
66 KRT18 Cholangiocytes isDE FALSE FC_fresh 1.95742811484755 Cholangiocytes
67 RAB11FIP1 Cholangiocytes notDE FALSE FC_fresh 1.99766191359429 Cholangiocytes
68 PHLDA2 Cholangiocytes notDE FALSE FC_fresh 2.04412977167842 Cholangiocytes
69 HNF1B Cholangiocytes isDE FALSE FC_fresh 1.88292420633205 Cholangiocytes
70 PDZK1IP1 Cholangiocytes notDE FALSE FC_fresh 2.01644780321615 Cholangiocytes
71 CKB Cholangiocytes notDE FALSE FC_fresh 1.97056888630582 Cholangiocytes
72 FAM3B Cholangiocytes notDE FALSE FC_fresh 2.00792227039645 Cholangiocytes
73 RASEF Cholangiocytes notDE FALSE FC_fresh 1.90951576631954 Cholangiocytes
74 ATP1A1 Cholangiocytes isDE FALSE FC_fresh 1.89742100251532 Cholangiocytes
75 HOMER2 Cholangiocytes isDE FALSE FC_fresh 1.7720644167153 Cholangiocytes
76 CFTR Cholangiocytes isDE FALSE FC_fresh 1.85776383134156 Cholangiocytes
77 TTN Cholangiocytes isDE FALSE FC_fresh 1.22922086964493 Cholangiocytes
78 VSIG2 Cholangiocytes notDE FALSE FC_fresh 1.93721141383133 Cholangiocytes
79 ENAH Cholangiocytes notDE FALSE FC_fresh 1.90773492657418 Cholangiocytes
80 ATF3 Cholangiocytes notDE FALSE FC_fresh 1.97471415180354 Cholangiocytes
81 BEX2 Cholangiocytes notDE FALSE FC_fresh 1.93892109168899 Cholangiocytes
82 PLLP Cholangiocytes notDE FALSE FC_fresh 1.90063920766891 Cholangiocytes
83 KCNQ1OT1 Cholangiocytes notDE FALSE FC_fresh 1.93858254985108 Cholangiocytes
84 EGR1 Cholangiocytes notDE FALSE FC_fresh 1.94624151547284 Cholangiocytes
85 KIF12 Cholangiocytes isDE FALSE FC_fresh 1.76972238669382 Cholangiocytes
86 RAB25 Cholangiocytes notDE FALSE FC_fresh 1.90955300912569 Cholangiocytes
87 BAMBI Cholangiocytes notDE FALSE FC_fresh 1.89258960479404 Cholangiocytes
88 CAV2 Cholangiocytes notDE FALSE FC_fresh 1.89372931217698 Cholangiocytes
89 ARRDC2 Cholangiocytes isDE FALSE FC_fresh 1.79585722924852 Cholangiocytes
90 GSTP1 Cholangiocytes notDE FALSE FC_fresh 1.86887007995088 Cholangiocytes
91 PRSS8 Cholangiocytes notDE FALSE FC_fresh 1.86419075306775 Cholangiocytes
92 GPRC5B Cholangiocytes notDE FALSE FC_fresh 1.86030737809169 Cholangiocytes
93 IER2 Cholangiocytes notDE FALSE FC_fresh 1.92660601971609 Cholangiocytes
94 FAIM Cholangiocytes notDE FALSE FC_fresh 1.83197947369805 Cholangiocytes
95 SNRPN Cholangiocytes notDE FALSE FC_fresh 1.79463528422826 Cholangiocytes
96 CH17-360D5.2 Cholangiocytes notDE FALSE FC_fresh 1.84017522160062 Cholangiocytes
97 SCGN Cholangiocytes notDE FALSE FC_fresh 1.82130836058802 Cholangiocytes
98 RP11-295M3.4 Cholangiocytes notDE FALSE FC_fresh 1.825250058708 Cholangiocytes
99 MYADM Cholangiocytes notDE FALSE FC_fresh 1.78060954747564 Cholangiocytes
100 PAWR Cholangiocytes isDE FALSE FC_fresh 1.68765646127598 Cholangiocytes
101 FOSB Cholangiocytes notDE FALSE FC_fresh 1.7744475826047 Cholangiocytes
102 PPDPF Cholangiocytes notDE FALSE FC_fresh 1.7928408657305 Cholangiocytes
103 CDH6 Cholangiocytes notDE FALSE FC_fresh 1.76895533978629 Cholangiocytes
104 EPHB6 Cholangiocytes notDE FALSE FC_fresh 1.7271355025812 Cholangiocytes
105 SLC4A4 Cholangiocytes isDE FALSE FC_fresh 1.63884907479756 Cholangiocytes
106 CTGF Cholangiocytes notDE FALSE FC_fresh 1.78113663410976 Cholangiocytes
107 CREB5 Cholangiocytes notDE FALSE FC_fresh 1.77734125404457 Cholangiocytes
108 CDC42EP1 Cholangiocytes notDE FALSE FC_fresh 1.75582142427007 Cholangiocytes
109 GMNN Cholangiocytes notDE FALSE FC_fresh 1.73687954376803 Cholangiocytes
110 SLC17A4 Cholangiocytes isDE FALSE FC_fresh 1.42467276130324 Cholangiocytes
111 SCD5 Cholangiocytes notDE FALSE FC_fresh 1.73664760462103 Cholangiocytes
112 NEDD9 Cholangiocytes notDE FALSE FC_fresh 1.65245264787696 Cholangiocytes
113 CITED4 Cholangiocytes notDE FALSE FC_fresh 1.72999879593058 Cholangiocytes
114 MACC1 Cholangiocytes isDE FALSE FC_fresh 1.63709981936451 Cholangiocytes
115 S100A10 Cholangiocytes notDE FALSE FC_fresh 1.71096792381788 Cholangiocytes
116 SULT1C4 Cholangiocytes notDE FALSE FC_fresh 1.67449809846718 Cholangiocytes
117 TAX1BP3 Cholangiocytes notDE FALSE FC_fresh 1.72975223476105 Cholangiocytes
118 ANXA11 Cholangiocytes notDE FALSE FC_fresh 1.64954513437831 Cholangiocytes
119 WWTR1 Cholangiocytes notDE FALSE FC_fresh 1.63850322172691 Cholangiocytes
120 ERICH5 Cholangiocytes notDE FALSE FC_fresh 1.69908861443126 Cholangiocytes
121 MAFF Cholangiocytes notDE FALSE FC_fresh 1.70269532804501 Cholangiocytes
122 BIRC3 Cholangiocytes isDE FALSE FC_fresh 1.58887174498496 Cholangiocytes
123 STXBP6 Cholangiocytes notDE FALSE FC_fresh 1.68281841329285 Cholangiocytes
124 JAG1 Cholangiocytes notDE FALSE FC_fresh 1.6249474945974 Cholangiocytes
125 GDF15 Cholangiocytes notDE FALSE FC_fresh 1.68631553911507 Cholangiocytes
126 FAM150A Cholangiocytes notDE FALSE FC_fresh 1.6780621853988 Cholangiocytes
127 PRR15L Cholangiocytes notDE FALSE FC_fresh 1.6639556400782 Cholangiocytes
128 CHST9 Cholangiocytes notDE FALSE FC_fresh 1.61329263679089 Cholangiocytes
129 CPM Cholangiocytes isDE FALSE FC_fresh 1.42241965653754 Cholangiocytes
130 FSTL3 Cholangiocytes notDE FALSE FC_fresh 1.65652549494846 Cholangiocytes
131 SYNGR1 Cholangiocytes notDE FALSE FC_fresh 1.62581149572419 Cholangiocytes
132 MYRF Cholangiocytes isDE FALSE FC_fresh 1.46748047924294 Cholangiocytes
133 TRIM47 Cholangiocytes notDE FALSE FC_fresh 1.62597770986877 Cholangiocytes
134 ACTN4 Cholangiocytes notDE FALSE FC_fresh 1.61333146260512 Cholangiocytes
135 PRSS22 Cholangiocytes notDE FALSE FC_fresh 1.60071210500542 Cholangiocytes
136 CCL28 Cholangiocytes notDE FALSE FC_fresh 1.58181932974565 Cholangiocytes
137 CLDN1 Cholangiocytes notDE FALSE FC_fresh 1.52649325037642 Cholangiocytes
138 ONECUT1 Cholangiocytes isDE FALSE FC_fresh 1.36597785992988 Cholangiocytes
139 DSG2 Cholangiocytes notDE FALSE FC_fresh 1.59843627079369 Cholangiocytes
140 ANKRD1 Cholangiocytes notDE FALSE FC_fresh 1.61061381123808 Cholangiocytes
141 SPAG16 Cholangiocytes notDE FALSE FC_fresh 1.56381644697356 Cholangiocytes
142 CRIP2 Cholangiocytes notDE FALSE FC_fresh 1.55097559208593 Cholangiocytes
143 BACE2 Cholangiocytes notDE FALSE FC_fresh 1.5637574980997 Cholangiocytes
144 RP11-532F12.5 Cholangiocytes notDE FALSE FC_fresh 1.59618372247393 Cholangiocytes
145 EEPD1 Cholangiocytes notDE FALSE FC_fresh 1.52125996833217 Cholangiocytes
146 ST14 Cholangiocytes notDE FALSE FC_fresh 1.53724048595433 Cholangiocytes
147 ABCC3 Cholangiocytes isDE FALSE FC_fresh 1.31310579930759 Cholangiocytes
148 CALM2 Cholangiocytes notDE FALSE FC_fresh 1.47770238455851 Cholangiocytes
149 NEBL Cholangiocytes notDE FALSE FC_fresh 1.51320135462725 Cholangiocytes
150 TES Cholangiocytes notDE FALSE FC_fresh 1.51901955540913 Cholangiocytes
151 RGS3 Cholangiocytes notDE FALSE FC_fresh 1.53797243017589 Cholangiocytes
152 LURAP1L Cholangiocytes notDE FALSE FC_fresh 1.55012089495945 Cholangiocytes
153 RP5-862P8.2 Cholangiocytes notDE FALSE FC_fresh 1.55115276269389 Cholangiocytes
154 LINC01320 Cholangiocytes notDE FALSE FC_fresh 1.54927263240541 Cholangiocytes
155 RNF19A Cholangiocytes isDE FALSE FC_fresh 1.31541063226812 Cholangiocytes
156 RASSF7 Cholangiocytes isDE FALSE FC_fresh 1.39094109674737 Cholangiocytes
157 C1orf198 Cholangiocytes notDE FALSE FC_fresh 1.52685771660763 Cholangiocytes
158 IGF2BP2 Cholangiocytes isDE FALSE FC_fresh 1.41077098103851 Cholangiocytes
159 JUN Cholangiocytes notDE FALSE FC_fresh 1.65555401445787 Cholangiocytes
160 FGGY Cholangiocytes notDE FALSE FC_fresh 1.51131131152888 Cholangiocytes
161 KCNJ16 Cholangiocytes isDE FALSE FC_fresh 1.38080840083392 Cholangiocytes
162 MIR4435-2HG Cholangiocytes notDE FALSE FC_fresh 1.51999329001487 Cholangiocytes
163 C14orf105 Cholangiocytes notDE FALSE FC_fresh 1.51858161858147 Cholangiocytes
164 CLCF1 Cholangiocytes notDE FALSE FC_fresh 1.49355345476964 Cholangiocytes
165 SLPI Cholangiocytes notDE FALSE FC_fresh 1.5151857734612 Cholangiocytes
166 SLC44A3 Cholangiocytes notDE FALSE FC_fresh 1.49198327354702 Cholangiocytes
167 IFT57 Cholangiocytes notDE FALSE FC_fresh 1.49449799260564 Cholangiocytes
168 ZC3H12A Cholangiocytes notDE FALSE FC_fresh 1.50416665138553 Cholangiocytes
169 LDLR Cholangiocytes isDE FALSE FC_fresh 1.37970713281734 Cholangiocytes
170 WBP5 Cholangiocytes notDE FALSE FC_fresh 1.50591969736718 Cholangiocytes
171 C6orf132 Cholangiocytes notDE FALSE FC_fresh 1.47842383234721 Cholangiocytes
172 NUAK2 Cholangiocytes notDE FALSE FC_fresh 1.48984050111442 Cholangiocytes
173 SYNE2 Cholangiocytes isDE FALSE FC_fresh 1.17381722269468 Cholangiocytes
174 RASSF9 Cholangiocytes notDE FALSE FC_fresh 1.46194805244949 Cholangiocytes
175 KIAA1522 Cholangiocytes notDE FALSE FC_fresh 1.41304851190652 Cholangiocytes
176 AMOTL2 Cholangiocytes notDE FALSE FC_fresh 1.44599976113042 Cholangiocytes
177 KRT80 Cholangiocytes notDE FALSE FC_fresh 1.46166354592464 Cholangiocytes
178 CA9 Cholangiocytes notDE FALSE FC_fresh 1.46926345236405 Cholangiocytes
179 BCL2L1 Cholangiocytes notDE FALSE FC_fresh 1.45336109375387 Cholangiocytes
180 WNK2 Cholangiocytes isDE FALSE FC_fresh 1.33096826559338 Cholangiocytes
181 DTNA Cholangiocytes notDE FALSE FC_fresh 1.4004802593587 Cholangiocytes
182 BMP2 Cholangiocytes notDE FALSE FC_fresh 1.44747111216215 Cholangiocytes
183 FGFR3 Cholangiocytes isDE FALSE FC_fresh 1.23578517879182 Cholangiocytes
184 ISYNA1 Cholangiocytes notDE FALSE FC_fresh 1.42595016665823 Cholangiocytes
185 LDOC1 Cholangiocytes notDE FALSE FC_fresh 1.46513419974716 Cholangiocytes
186 SHROOM3 Cholangiocytes notDE FALSE FC_fresh 1.36804805428161 Cholangiocytes
187 ANXA8L1 Cholangiocytes isDE FALSE FC_fresh 1.36209031281431 Cholangiocytes
188 CCDC64B Cholangiocytes notDE FALSE FC_fresh 1.4628523671129 Cholangiocytes
189 TUBB4B Cholangiocytes notDE FALSE FC_fresh 1.44611374086379 Cholangiocytes
190 TM4SF1 Cholangiocytes notDE FALSE FC_fresh 1.41441499462627 Cholangiocytes
191 LMNA Cholangiocytes notDE FALSE FC_fresh 1.40499314553441 Cholangiocytes
192 ETV4 Cholangiocytes notDE FALSE FC_fresh 1.43390244916013 Cholangiocytes
193 GULP1 Cholangiocytes notDE FALSE FC_fresh 1.424450088612 Cholangiocytes
194 EZR Cholangiocytes notDE FALSE FC_fresh 1.41380973634527 Cholangiocytes
195 SPHK1 Cholangiocytes notDE FALSE FC_fresh 1.42742149472962 Cholangiocytes
196 MAGI1 Cholangiocytes isDE FALSE FC_fresh 1.25047679000147 Cholangiocytes
197 LINC00152 Cholangiocytes notDE FALSE FC_fresh 1.44785620960999 Cholangiocytes
198 TNFRSF21 Cholangiocytes notDE FALSE FC_fresh 1.44313392199079 Cholangiocytes
199 PROM1 Cholangiocytes notDE FALSE FC_fresh 1.39826031059759 Cholangiocytes
200 SPATS2L Cholangiocytes notDE FALSE FC_fresh 1.35306506518615 Cholangiocytes
201 SH2D3A Cholangiocytes notDE FALSE FC_fresh 1.36967906522922 Cholangiocytes
202 KLF6 Cholangiocytes notDE FALSE FC_fresh 1.35244464428166 Cholangiocytes
203 MUM1L1 Cholangiocytes notDE FALSE FC_fresh 1.371630868901 Cholangiocytes
204 CDH1 Cholangiocytes notDE FALSE FC_fresh 1.39713971384357 Cholangiocytes
205 FAM171A1 Cholangiocytes notDE FALSE FC_fresh 1.37260588513333 Cholangiocytes
206 IER3 Cholangiocytes notDE FALSE FC_fresh 1.43360258867628 Cholangiocytes
207 NCK2 Cholangiocytes notDE FALSE FC_fresh 1.40233219696271 Cholangiocytes
208 TSPAN8 Cholangiocytes notDE FALSE FC_fresh 1.42885899278978 Cholangiocytes
209 FBLIM1 Cholangiocytes notDE FALSE FC_fresh 1.39765109564244 Cholangiocytes
210 PERP Cholangiocytes notDE FALSE FC_fresh 1.41871477000057 Cholangiocytes
211 PPP1R15A Cholangiocytes notDE FALSE FC_fresh 1.46227214645645 Cholangiocytes
212 TRNP1 Cholangiocytes notDE FALSE FC_fresh 1.40327534276689 Cholangiocytes
213 NFIB Cholangiocytes isDE FALSE FC_fresh 1.27005592280867 Cholangiocytes
214 PDGFC Cholangiocytes notDE FALSE FC_fresh 1.34800111357471 Cholangiocytes
215 KIFC3 Cholangiocytes notDE FALSE FC_fresh 1.32000687195856 Cholangiocytes
216 MARVELD3 Cholangiocytes notDE FALSE FC_fresh 1.38236612200724 Cholangiocytes
217 PLP2 Cholangiocytes notDE FALSE FC_fresh 1.41352482885139 Cholangiocytes
218 GOLM1 Cholangiocytes notDE FALSE FC_fresh 1.39415186978947 Cholangiocytes
219 ACTG1 Cholangiocytes notDE FALSE FC_fresh 1.3524582421717 Cholangiocytes
220 ANGPTL1 Cholangiocytes notDE FALSE FC_fresh 1.38855544674247 Cholangiocytes
221 SEZ6L2 Cholangiocytes notDE FALSE FC_fresh 1.40536913977162 Cholangiocytes
222 PDGFD Cholangiocytes notDE FALSE FC_fresh 1.38994901360464 Cholangiocytes
223 FOS Cholangiocytes notDE FALSE FC_fresh 1.56663916937254 Cholangiocytes
224 CCL2 Cholangiocytes notDE FALSE FC_fresh 1.39903810513705 Cholangiocytes
225 CCDC141 Cholangiocytes isDE FALSE FC_fresh 1.2009498049545 Cholangiocytes
226 LDHB Cholangiocytes notDE FALSE FC_fresh 1.38493247596745 Cholangiocytes
227 MLLT4 Cholangiocytes notDE FALSE FC_fresh 1.39137288239906 Cholangiocytes
228 CYSTM1 Cholangiocytes notDE FALSE FC_fresh 1.38632487926326 Cholangiocytes
229 FARP1 Cholangiocytes isDE FALSE FC_fresh 1.22940989339217 Cholangiocytes
230 LIF Cholangiocytes notDE FALSE FC_fresh 1.36971275988177 Cholangiocytes
231 C15orf52 Cholangiocytes notDE FALSE FC_fresh 1.3874366909158 Cholangiocytes
232 SELM Cholangiocytes notDE FALSE FC_fresh 1.38668218644697 Cholangiocytes
233 CTBP2 Cholangiocytes notDE FALSE FC_fresh 1.32652199432099 Cholangiocytes
234 MAL2 Cholangiocytes notDE FALSE FC_fresh 1.37915295803563 Cholangiocytes
235 TM7SF3 Cholangiocytes isDE FALSE FC_fresh 1.27055657054976 Cholangiocytes
236 KRT23 Cholangiocytes notDE FALSE FC_fresh 1.36986900927443 Cholangiocytes
237 FLNA Cholangiocytes notDE FALSE FC_fresh 1.31840547128057 Cholangiocytes
238 SQLE Cholangiocytes notDE FALSE FC_fresh 1.3708948282197 Cholangiocytes
239 HIP1R Cholangiocytes isDE FALSE FC_fresh 1.2322674024078 Cholangiocytes
240 TPM4 Cholangiocytes notDE FALSE FC_fresh 1.34985170410573 Cholangiocytes
241 CD59 Cholangiocytes notDE FALSE FC_fresh 1.34676793565008 Cholangiocytes
242 HIST1H4C Cholangiocytes notDE FALSE FC_fresh 1.37089158393655 Cholangiocytes
243 MYO10 Cholangiocytes notDE FALSE FC_fresh 1.34082912976477 Cholangiocytes
244 TACC1 Cholangiocytes notDE FALSE FC_fresh 1.44365158854882 Cholangiocytes
245 PPL Cholangiocytes notDE FALSE FC_fresh 1.3236225172681 Cholangiocytes
246 PARD6B Cholangiocytes notDE FALSE FC_fresh 1.31925929665332 Cholangiocytes
247 DSTN Cholangiocytes notDE FALSE FC_fresh 1.33089211607585 Cholangiocytes
248 OCLN Cholangiocytes notDE FALSE FC_fresh 1.29229421364175 Cholangiocytes
249 MEAF6 Cholangiocytes notDE FALSE FC_fresh 1.351830764183 Cholangiocytes
250 GRB7 Cholangiocytes notDE FALSE FC_fresh 1.28074408756034 Cholangiocytes
251 AC004540.4 Cholangiocytes notDE FALSE FC_fresh 1.35017388219588 Cholangiocytes
252 NEURL3 Cholangiocytes notDE FALSE FC_fresh 1.33554571003627 Cholangiocytes
253 ARL4C Cholangiocytes notDE FALSE FC_fresh 1.28923384977126 Cholangiocytes
254 LARP6 Cholangiocytes notDE FALSE FC_fresh 1.34779476130673 Cholangiocytes
255 TOB1 Cholangiocytes notDE FALSE FC_fresh 1.31792485754438 Cholangiocytes
256 HOOK2 Cholangiocytes notDE FALSE FC_fresh 1.30017090226465 Cholangiocytes
257 CTD-3252C9.4 Cholangiocytes notDE FALSE FC_fresh 1.34143858782152 Cholangiocytes
258 ATP1B1 Cholangiocytes notDE FALSE FC_fresh 1.29998933024622 Cholangiocytes
259 LAMC1 Cholangiocytes notDE FALSE FC_fresh 1.30796552075515 Cholangiocytes
260 CYTH2 Cholangiocytes notDE FALSE FC_fresh 1.31913573450563 Cholangiocytes
261 KRTCAP3 Cholangiocytes notDE FALSE FC_fresh 1.32315739690492 Cholangiocytes
262 AGRN Cholangiocytes isDE FALSE FC_fresh 1.21041151080725 Cholangiocytes
263 CA2 Cholangiocytes notDE FALSE FC_fresh 1.31034066073832 Cholangiocytes
264 SLC16A7 Cholangiocytes notDE FALSE FC_fresh 1.25951815311408 Cholangiocytes
265 CAPN2 Cholangiocytes notDE FALSE FC_fresh 1.2426806775456 Cholangiocytes
266 PDLIM1 Cholangiocytes notDE FALSE FC_fresh 1.3477743932866 Cholangiocytes
267 SNAP25 Cholangiocytes notDE FALSE FC_fresh 1.26436490265294 Cholangiocytes
268 BHLHE41 Cholangiocytes notDE FALSE FC_fresh 1.29815948873723 Cholangiocytes
269 TMEM98 Cholangiocytes notDE FALSE FC_fresh 1.31672163753096 Cholangiocytes
270 PBX1 Cholangiocytes notDE FALSE FC_fresh 1.27851194389609 Cholangiocytes
271 RIC3 Cholangiocytes notDE FALSE FC_fresh 1.26561715039133 Cholangiocytes
272 PRKX Cholangiocytes notDE FALSE FC_fresh 1.2196349410027 Cholangiocytes
273 PLEKHB1 Cholangiocytes notDE FALSE FC_fresh 1.31663170248075 Cholangiocytes
274 SYNJ2 Cholangiocytes notDE FALSE FC_fresh 1.24596795017237 Cholangiocytes
275 HES1 Cholangiocytes notDE FALSE FC_fresh 1.39097544485853 Cholangiocytes
276 BEX4 Cholangiocytes notDE FALSE FC_fresh 1.30196461365905 Cholangiocytes
277 COBL Cholangiocytes isDE FALSE FC_fresh 1.20479144690405 Cholangiocytes
278 DDR1 Cholangiocytes notDE FALSE FC_fresh 1.27070732851782 Cholangiocytes
279 FGFR4 Cholangiocytes notDE FALSE FC_fresh 1.23857324352399 Cholangiocytes
280 NEDD4L Cholangiocytes notDE FALSE FC_fresh 1.24861874753273 Cholangiocytes
281 TMC4 Cholangiocytes notDE FALSE FC_fresh 1.26285178955495 Cholangiocytes
282 TMEM139 Cholangiocytes notDE FALSE FC_fresh 1.29832887866305 Cholangiocytes
283 VTCN1 Cholangiocytes notDE FALSE FC_fresh 1.28821664519066 Cholangiocytes
284 HNRNPA1 Cholangiocytes notDE FALSE FC_fresh 1.28602003690344 Cholangiocytes
285 TMEM54 Cholangiocytes notDE FALSE FC_fresh 1.29057479912719 Cholangiocytes
286 RASSF8 Cholangiocytes notDE FALSE FC_fresh 1.25125825958282 Cholangiocytes
287 TOB2 Cholangiocytes notDE FALSE FC_fresh 1.28857813231664 Cholangiocytes
288 DAPK3 Cholangiocytes notDE FALSE FC_fresh 1.28257195329268 Cholangiocytes
289 EIF4A2 Cholangiocytes notDE FALSE FC_fresh 1.2217075081979 Cholangiocytes
290 COL27A1 Cholangiocytes isDE FALSE FC_fresh 1.1281422509202 Cholangiocytes
291 AHNAK Cholangiocytes isDE FALSE FC_fresh 1.06855967413744 Cholangiocytes
292 SERINC2 Cholangiocytes notDE FALSE FC_fresh 1.26153399892397 Cholangiocytes
293 RRAS2 Cholangiocytes notDE FALSE FC_fresh 1.28597753539645 Cholangiocytes
294 ANXA5 Cholangiocytes notDE FALSE FC_fresh 1.28725451462547 Cholangiocytes
295 LGALS3 Cholangiocytes notDE FALSE FC_fresh 1.26167527949358 Cholangiocytes
296 USH1C Cholangiocytes notDE FALSE FC_fresh 1.25147939219267 Cholangiocytes
297 ZBTB20 Cholangiocytes notDE FALSE FC_fresh 1.23423550962411 Cholangiocytes
298 ILK Cholangiocytes notDE FALSE FC_fresh 1.29974270399839 Cholangiocytes
299 MMP15 Cholangiocytes notDE FALSE FC_fresh 1.26402495022275 Cholangiocytes
300 TJP1 Cholangiocytes notDE FALSE FC_fresh 1.27562151404884 Cholangiocytes
301 UGT2A3 Cholangiocytes notDE FALSE FC_fresh 1.20339631581075 Cholangiocytes
302 SORBS2 Cholangiocytes isDE FALSE FC_fresh 1.13330411516455 Cholangiocytes
303 CDKN1C Cholangiocytes notDE FALSE FC_fresh 1.25300001413616 Cholangiocytes
304 ASPHD1 Cholangiocytes notDE FALSE FC_fresh 1.25329728323217 Cholangiocytes
305 TTYH1 Cholangiocytes notDE FALSE FC_fresh 1.25688224012224 Cholangiocytes
306 FAM102A Cholangiocytes notDE FALSE FC_fresh 1.26118492192359 Cholangiocytes
307 SMIM22 Cholangiocytes notDE FALSE FC_fresh 1.27268861429308 Cholangiocytes
308 FAM221A Cholangiocytes notDE FALSE FC_fresh 1.19846376791611 Cholangiocytes
309 IQCK Cholangiocytes notDE FALSE FC_fresh 1.23718889327304 Cholangiocytes
310 VEPH1 Cholangiocytes notDE FALSE FC_fresh 1.22793024362202 Cholangiocytes
311 RP1-60O19.1 Cholangiocytes notDE FALSE FC_fresh 1.26757141563192 Cholangiocytes
312 GMPR Cholangiocytes notDE FALSE FC_fresh 1.26000805119295 Cholangiocytes
313 FZD1 Cholangiocytes notDE FALSE FC_fresh 1.25883674150267 Cholangiocytes
314 NR2F2 Cholangiocytes notDE FALSE FC_fresh 1.21392899873074 Cholangiocytes
315 TUBB2B Cholangiocytes notDE FALSE FC_fresh 1.26379125878179 Cholangiocytes
316 PVRL2 Cholangiocytes notDE FALSE FC_fresh 1.26361719697918 Cholangiocytes
317 SEMA3B Cholangiocytes notDE FALSE FC_fresh 1.17466284362059 Cholangiocytes
318 PAQR5 Cholangiocytes notDE FALSE FC_fresh 1.23074639721186 Cholangiocytes
319 VMP1 Cholangiocytes isDE FALSE FC_fresh 1.07292137540546 Cholangiocytes
320 WEE1 Cholangiocytes notDE FALSE FC_fresh 1.21633669980692 Cholangiocytes
321 FAM60A Cholangiocytes notDE FALSE FC_fresh 1.2560734231732 Cholangiocytes
322 PPP1R13L Cholangiocytes notDE FALSE FC_fresh 1.22843379959138 Cholangiocytes
323 MLF1 Cholangiocytes notDE FALSE FC_fresh 1.24189625613328 Cholangiocytes
324 CAPN1 Cholangiocytes notDE FALSE FC_fresh 1.2182177453011 Cholangiocytes
325 KIF9 Cholangiocytes notDE FALSE FC_fresh 1.24494157850203 Cholangiocytes
326 PLEKHJ1 Cholangiocytes notDE FALSE FC_fresh 1.22669616641206 Cholangiocytes
327 CPE Cholangiocytes notDE FALSE FC_fresh 1.24651209164798 Cholangiocytes
328 EPHA2 Cholangiocytes notDE FALSE FC_fresh 1.20267347450833 Cholangiocytes
329 CD151 Cholangiocytes notDE FALSE FC_fresh 1.21453454377815 Cholangiocytes
330 DSP Cholangiocytes notDE FALSE FC_fresh 1.21973334653123 Cholangiocytes
331 ABCB1 Cholangiocytes notDE FALSE FC_fresh 1.19660950044107 Cholangiocytes
332 SLC6A19 Cholangiocytes isDE FALSE FC_fresh 1.13761494269098 Cholangiocytes
333 TUBA1A Cholangiocytes notDE FALSE FC_fresh 1.24116068820741 Cholangiocytes
334 TP53BP2 Cholangiocytes notDE FALSE FC_fresh 1.221309999285 Cholangiocytes
335 POLR2J3 Cholangiocytes isDE FALSE FC_fresh 1.11524910859554 Cholangiocytes
336 DUSP1 Cholangiocytes notDE FALSE FC_fresh 1.37081517964412 Cholangiocytes
337 RBPMS Cholangiocytes notDE FALSE FC_fresh 1.20526437825082 Cholangiocytes
338 CAV1 Cholangiocytes notDE FALSE FC_fresh 1.22503550645569 Cholangiocytes
339 EGOT Cholangiocytes notDE FALSE FC_fresh 1.22737198320116 Cholangiocytes
340 DNALI1 Cholangiocytes notDE FALSE FC_fresh 1.20911482899278 Cholangiocytes
341 CD47 Cholangiocytes notDE FALSE FC_fresh 1.16545583035246 Cholangiocytes
342 LLGL2 Cholangiocytes isDE FALSE FC_fresh 1.09285440716269 Cholangiocytes
343 C21orf62 Cholangiocytes notDE FALSE FC_fresh 1.20274450840242 Cholangiocytes
344 PTPRK Cholangiocytes notDE FALSE FC_fresh 1.12689958386839 Cholangiocytes
345 SOX6 Cholangiocytes notDE FALSE FC_fresh 1.15482533172411 Cholangiocytes
346 SMOX Cholangiocytes notDE FALSE FC_fresh 1.2149502505107 Cholangiocytes
347 MARCH3 Cholangiocytes notDE FALSE FC_fresh 1.19960871613175 Cholangiocytes
348 FAM133B Cholangiocytes isDE FALSE FC_fresh 0.894854961709876 Cholangiocytes
349 C9orf3 Cholangiocytes notDE FALSE FC_fresh 1.16915348917667 Cholangiocytes
350 TUBB2A Cholangiocytes notDE FALSE FC_fresh 1.21406635029309 Cholangiocytes
351 IFT22 Cholangiocytes notDE FALSE FC_fresh 1.20371376141376 Cholangiocytes
352 ANKRD29 Cholangiocytes notDE FALSE FC_fresh 1.18856976574976 Cholangiocytes
353 PRKAA2 Cholangiocytes notDE FALSE FC_fresh 1.16055746982693 Cholangiocytes
354 DSEL Cholangiocytes notDE FALSE FC_fresh 1.18386675735584 Cholangiocytes
355 TRIP6 Cholangiocytes notDE FALSE FC_fresh 1.19157906650317 Cholangiocytes
356 TSPO Cholangiocytes notDE FALSE FC_fresh 1.18893451672622 Cholangiocytes
357 TLE4 Cholangiocytes notDE FALSE FC_fresh 1.12542920342169 Cholangiocytes
358 ALCAM Cholangiocytes isDE FALSE FC_fresh 1.09511839116599 Cholangiocytes
359 CIRBP Cholangiocytes notDE FALSE FC_fresh 1.14872558138978 Cholangiocytes
360 TPGS2 Cholangiocytes notDE FALSE FC_fresh 1.18224562654587 Cholangiocytes
361 P4HTM Cholangiocytes notDE FALSE FC_fresh 1.17274980856694 Cholangiocytes
362 EPS8L1 Cholangiocytes notDE FALSE FC_fresh 1.13043923358277 Cholangiocytes
363 GIPC1 Cholangiocytes notDE FALSE FC_fresh 1.17260524105034 Cholangiocytes
364 TMEM51 Cholangiocytes notDE FALSE FC_fresh 1.18860433147628 Cholangiocytes
365 ABHD3 Cholangiocytes notDE FALSE FC_fresh 1.1641863411336 Cholangiocytes
366 S100A11 Cholangiocytes notDE FALSE FC_fresh 1.18851735073428 Cholangiocytes
367 GALNT3 Cholangiocytes notDE FALSE FC_fresh 1.1571808728754 Cholangiocytes
368 AP1M2 Cholangiocytes notDE FALSE FC_fresh 1.18211424440258 Cholangiocytes
369 AC013461.1 Cholangiocytes notDE FALSE FC_fresh 1.18333704232044 Cholangiocytes
370 ODC1 Cholangiocytes notDE FALSE FC_fresh 1.17870122769691 Cholangiocytes
371 GNB5 Cholangiocytes notDE FALSE FC_fresh 1.15162306638552 Cholangiocytes
372 HMGN1 Cholangiocytes notDE FALSE FC_fresh 1.11893567806718 Cholangiocytes
373 ITIH5 Cholangiocytes notDE FALSE FC_fresh 1.17062668880027 Cholangiocytes
374 PLSCR1 Cholangiocytes notDE FALSE FC_fresh 1.10258547724741 Cholangiocytes
375 CLIC6 Cholangiocytes notDE FALSE FC_fresh 1.15479582577306 Cholangiocytes
376 PLEKHA5 Cholangiocytes notDE FALSE FC_fresh 1.09426678064408 Cholangiocytes
377 TSPAN15 Cholangiocytes notDE FALSE FC_fresh 1.16700647833281 Cholangiocytes
378 FILIP1L Cholangiocytes notDE FALSE FC_fresh 1.19864546833205 Cholangiocytes
379 AMD1 Cholangiocytes notDE FALSE FC_fresh 1.12016515750914 Cholangiocytes
380 ELK4 Cholangiocytes isDE FALSE FC_fresh 1.00533110952342 Cholangiocytes
381 FLRT3 Cholangiocytes notDE FALSE FC_fresh 1.16848448522353 Cholangiocytes
382 CRB3 Cholangiocytes notDE FALSE FC_fresh 1.17122617109189 Cholangiocytes
383 TGIF1 Cholangiocytes notDE FALSE FC_fresh 1.16675524500241 Cholangiocytes
384 GABRP Cholangiocytes isDE FALSE FC_fresh 1.06200605275205 Cholangiocytes
385 UBE2E3 Cholangiocytes notDE FALSE FC_fresh 1.1615078522935 Cholangiocytes
386 BCL7A Cholangiocytes notDE FALSE FC_fresh 1.14991940464595 Cholangiocytes
387 MYO1C Cholangiocytes notDE FALSE FC_fresh 1.14535668653694 Cholangiocytes
388 ONECUT2 Cholangiocytes isDE FALSE FC_fresh 0.777900592747918 Cholangiocytes
389 IL20RA Cholangiocytes notDE FALSE FC_fresh 1.12348218561573 Cholangiocytes
390 PALLD Cholangiocytes notDE FALSE FC_fresh 1.17621410412818 Cholangiocytes
391 CAPS Cholangiocytes notDE FALSE FC_fresh 1.15515233058262 Cholangiocytes
392 HNRNPA0 Cholangiocytes notDE FALSE FC_fresh 1.16001279805341 Cholangiocytes
393 ABHD11 Cholangiocytes notDE FALSE FC_fresh 1.08751609899481 Cholangiocytes
394 LMCD1 Cholangiocytes notDE FALSE FC_fresh 1.15127808076528 Cholangiocytes
395 ARHGAP24 Cholangiocytes notDE FALSE FC_fresh 1.08946958382295 Cholangiocytes
396 FNBP1L Cholangiocytes notDE FALSE FC_fresh 1.10951513698854 Cholangiocytes
397 NMT2 Cholangiocytes notDE FALSE FC_fresh 1.13525149055896 Cholangiocytes
398 LRP10 Cholangiocytes notDE FALSE FC_fresh 1.13524418839358 Cholangiocytes
399 DBNDD1 Cholangiocytes notDE FALSE FC_fresh 1.14246906273333 Cholangiocytes
400 MYL9 Cholangiocytes notDE FALSE FC_fresh 1.17035679246339 Cholangiocytes
401 RP11-554I8.2 Cholangiocytes notDE FALSE FC_fresh 1.14648390742055 Cholangiocytes
402 MLPH Cholangiocytes isDE FALSE FC_fresh 1.01390783938527 Cholangiocytes
403 COMMD2 Cholangiocytes notDE FALSE FC_fresh 1.12554258315812 Cholangiocytes
404 STX3 Cholangiocytes notDE FALSE FC_fresh 1.14434819891451 Cholangiocytes
405 GCNT4 Cholangiocytes notDE FALSE FC_fresh 1.09413823038599 Cholangiocytes
406 CTNND2 Cholangiocytes notDE FALSE FC_fresh 1.10367244433212 Cholangiocytes
407 ARL14 Cholangiocytes notDE FALSE FC_fresh 1.13086373900397 Cholangiocytes
408 TMEM30B Cholangiocytes notDE FALSE FC_fresh 1.14259749458989 Cholangiocytes
409 HSPB1 Cholangiocytes notDE FALSE FC_fresh 1.25026396147642 Cholangiocytes
410 VEZF1 Cholangiocytes notDE FALSE FC_fresh 1.10536718197767 Cholangiocytes
411 DSC2 Cholangiocytes notDE FALSE FC_fresh 1.119532069588 Cholangiocytes
412 EPS8L2 Cholangiocytes isDE FALSE FC_fresh 0.950868142110448 Cholangiocytes
413 MPP6 Cholangiocytes notDE FALSE FC_fresh 1.10199269692749 Cholangiocytes
414 IMPDH2 Cholangiocytes notDE FALSE FC_fresh 1.13799268816022 Cholangiocytes
415 KNOP1 Cholangiocytes notDE FALSE FC_fresh 1.06175228696716 Cholangiocytes
416 TRPV6 Cholangiocytes isDE FALSE FC_fresh 0.986561605937921 Cholangiocytes
417 CRIM1 Cholangiocytes notDE FALSE FC_fresh 1.10460334454647 Cholangiocytes
418 GTF3C6 Cholangiocytes notDE FALSE FC_fresh 1.12106422618823 Cholangiocytes
419 CXADR Cholangiocytes notDE FALSE FC_fresh 1.08982400626909 Cholangiocytes
420 MTCL1 Cholangiocytes notDE FALSE FC_fresh 1.04613753424817 Cholangiocytes
421 SLCO3A1 Cholangiocytes notDE FALSE FC_fresh 1.10699997481937 Cholangiocytes
422 MAP4 Cholangiocytes notDE FALSE FC_fresh 1.1426894628141 Cholangiocytes
423 SCRN1 Cholangiocytes notDE FALSE FC_fresh 1.10729983092087 Cholangiocytes
424 VPS37B Cholangiocytes notDE FALSE FC_fresh 1.07737378377188 Cholangiocytes
425 TP53I3 Cholangiocytes notDE FALSE FC_fresh 1.08100634590215 Cholangiocytes
426 TMEM125 Cholangiocytes notDE FALSE FC_fresh 1.09837016870716 Cholangiocytes
427 EVA1C Cholangiocytes notDE FALSE FC_fresh 1.0961184360654 Cholangiocytes
428 ANPEP Cholangiocytes notDE FALSE FC_fresh 1.13014274013541 Cholangiocytes
429 B3GNT3 Cholangiocytes notDE FALSE FC_fresh 1.11235705401698 Cholangiocytes
430 NCOA7 Cholangiocytes notDE FALSE FC_fresh 1.23285722161977 Cholangiocytes
431 MAP2 Cholangiocytes notDE FALSE FC_fresh 1.0751154800706 Cholangiocytes
432 LAYN Cholangiocytes notDE FALSE FC_fresh 1.10637697131811 Cholangiocytes
433 PPA1 Cholangiocytes notDE FALSE FC_fresh 1.11154693639144 Cholangiocytes
434 RASSF4 Cholangiocytes notDE FALSE FC_fresh 1.05027263982678 Cholangiocytes
435 BTG1 Cholangiocytes notDE FALSE FC_fresh 1.01685751797687 Cholangiocytes
436 GTF2I Cholangiocytes notDE FALSE FC_fresh 1.04947433285832 Cholangiocytes
437 CTA-293F17.1 Cholangiocytes notDE FALSE FC_fresh 1.10735731607036 Cholangiocytes
438 MMP14 Cholangiocytes notDE FALSE FC_fresh 1.08164281776228 Cholangiocytes
439 SEMA3E Cholangiocytes notDE FALSE FC_fresh 1.09009398670437 Cholangiocytes
440 MDK Cholangiocytes notDE FALSE FC_fresh 1.10338284400985 Cholangiocytes
441 ZSCAN18 Cholangiocytes notDE FALSE FC_fresh 1.06933625893887 Cholangiocytes
442 VGLL4 Cholangiocytes notDE FALSE FC_fresh 1.10229903560723 Cholangiocytes
443 CBX6 Cholangiocytes notDE FALSE FC_fresh 1.08526471985025 Cholangiocytes
444 PDGFA Cholangiocytes notDE FALSE FC_fresh 1.06958542111577 Cholangiocytes
445 TUBA1C Cholangiocytes notDE FALSE FC_fresh 1.1023433265443 Cholangiocytes
446 HMGA1 Cholangiocytes notDE FALSE FC_fresh 1.09318051577657 Cholangiocytes
447 FAM127B Cholangiocytes notDE FALSE FC_fresh 1.09480274923328 Cholangiocytes
448 GGT6 Cholangiocytes notDE FALSE FC_fresh 1.08339346513478 Cholangiocytes
449 PFKP Cholangiocytes notDE FALSE FC_fresh 1.08460873483101 Cholangiocytes
450 THSD4 Cholangiocytes notDE FALSE FC_fresh 1.04267232968279 Cholangiocytes
451 ITGAV Cholangiocytes notDE FALSE FC_fresh 1.057242426773 Cholangiocytes
452 ERBB2 Cholangiocytes notDE FALSE FC_fresh 1.05835777386151 Cholangiocytes
453 NPEPPS Cholangiocytes notDE FALSE FC_fresh 0.995148074228758 Cholangiocytes
454 VAMP2 Cholangiocytes notDE FALSE FC_fresh 1.06991149824625 Cholangiocytes
455 CHMP4B Cholangiocytes notDE FALSE FC_fresh 1.08049967025925 Cholangiocytes
456 CFAP36 Cholangiocytes notDE FALSE FC_fresh 1.07926543218066 Cholangiocytes
457 PTPRD Cholangiocytes notDE FALSE FC_fresh 1.01690407239019 Cholangiocytes
458 NGFRAP1 Cholangiocytes notDE FALSE FC_fresh 1.08165662053616 Cholangiocytes
459 SCTR Cholangiocytes notDE FALSE FC_fresh 1.05837279978381 Cholangiocytes
460 RBP1 Cholangiocytes notDE FALSE FC_fresh 1.08158682870939 Cholangiocytes
461 DPCD Cholangiocytes notDE FALSE FC_fresh 1.07504401659865 Cholangiocytes
462 BARD1 Cholangiocytes notDE FALSE FC_fresh 1.04304600368162 Cholangiocytes
463 NELFE Cholangiocytes notDE FALSE FC_fresh 1.07247525737559 Cholangiocytes
464 HCFC1R1 Cholangiocytes notDE FALSE FC_fresh 1.06793542070677 Cholangiocytes
465 ZFP36 Cholangiocytes notDE FALSE FC_fresh 1.0855313279427 Cholangiocytes
466 PLK2 Cholangiocytes notDE FALSE FC_fresh 1.0894576178139 Cholangiocytes
467 UBE2D2 Cholangiocytes notDE FALSE FC_fresh 1.06629038497289 Cholangiocytes
468 PTPN14 Cholangiocytes notDE FALSE FC_fresh 1.03557074390365 Cholangiocytes
469 HSPB8 Cholangiocytes notDE FALSE FC_fresh 1.067865149571 Cholangiocytes
470 H3F3B Cholangiocytes notDE FALSE FC_fresh 1.04401514026865 Cholangiocytes
471 VCAN Cholangiocytes notDE FALSE FC_fresh 1.03766947342292 Cholangiocytes
472 DDAH2 Cholangiocytes notDE FALSE FC_fresh 1.06270723230305 Cholangiocytes
473 SGMS2 Cholangiocytes notDE FALSE FC_fresh 1.04530866583102 Cholangiocytes
474 APCDD1 Cholangiocytes notDE FALSE FC_fresh 1.02287975137604 Cholangiocytes
475 CTSH Cholangiocytes notDE FALSE FC_fresh 1.03240761325756 Cholangiocytes
476 ANXA9 Cholangiocytes notDE FALSE FC_fresh 1.05772994006722 Cholangiocytes
477 TUBB Cholangiocytes notDE FALSE FC_fresh 1.05610730339576 Cholangiocytes
478 RHBDF1 Cholangiocytes notDE FALSE FC_fresh 1.03224362325749 Cholangiocytes
479 KIF5B Cholangiocytes notDE FALSE FC_fresh 1.03251919298396 Cholangiocytes
480 SMYD2 Cholangiocytes notDE FALSE FC_fresh 1.04593558330585 Cholangiocytes
481 MICAL3 Cholangiocytes notDE FALSE FC_fresh 1.00318855330695 Cholangiocytes
482 INADL Cholangiocytes notDE FALSE FC_fresh 1.05832509081686 Cholangiocytes
483 C8orf4 Cholangiocytes notDE FALSE FC_fresh 1.0582170707888 Cholangiocytes
484 DHRS7 Cholangiocytes notDE FALSE FC_fresh 1.05526379656649 Cholangiocytes
485 PPIC Cholangiocytes notDE FALSE FC_fresh 1.05886398068428 Cholangiocytes
486 STXBP3 Cholangiocytes notDE FALSE FC_fresh 0.994587446162131 Cholangiocytes
487 LAMC2 Cholangiocytes notDE FALSE FC_fresh 1.04099801044111 Cholangiocytes
488 BCAM Cholangiocytes notDE FALSE FC_fresh 1.04323331323767 Cholangiocytes
489 MYO6 Cholangiocytes notDE FALSE FC_fresh 1.02279071083832 Cholangiocytes
490 ELOVL7 Cholangiocytes notDE FALSE FC_fresh 1.01090773405821 Cholangiocytes
491 CLDN23 Cholangiocytes notDE FALSE FC_fresh 1.04742933694342 Cholangiocytes
492 RAP1GAP Cholangiocytes notDE FALSE FC_fresh 0.984299111700473 Cholangiocytes
493 RGP1 Cholangiocytes notDE FALSE FC_fresh 1.02045380582674 Cholangiocytes
494 MOB3B Cholangiocytes notDE FALSE FC_fresh 1.02302037539573 Cholangiocytes
495 CSPP1 Cholangiocytes notDE FALSE FC_fresh 0.956013175040307 Cholangiocytes
496 SERPINA5 Cholangiocytes notDE FALSE FC_fresh 1.03688608651398 Cholangiocytes
497 GAS8 Cholangiocytes notDE FALSE FC_fresh 1.01736790312677 Cholangiocytes
498 PAPSS1 Cholangiocytes notDE FALSE FC_fresh 1.03329427301029 Cholangiocytes
499 LMO4 Cholangiocytes notDE FALSE FC_fresh 0.999654744656694 Cholangiocytes
500 SEL1L3 Cholangiocytes notDE FALSE FC_fresh 0.954548231211924 Cholangiocytes
501 CNN3 Cholangiocytes notDE FALSE FC_fresh 1.05989965079799 Cholangiocytes
502 WLS Cholangiocytes notDE FALSE FC_fresh 1.01195441890129 Cholangiocytes
503 GPC1 Cholangiocytes notDE FALSE FC_fresh 1.02864196764569 Cholangiocytes
504 RFX2 Cholangiocytes notDE FALSE FC_fresh 1.01490321974699 Cholangiocytes
505 TGFB2 Cholangiocytes notDE FALSE FC_fresh 1.03090440293722 Cholangiocytes
506 EPB41L1 Cholangiocytes notDE FALSE FC_fresh 0.974620350775282 Cholangiocytes
507 ST5 Cholangiocytes notDE FALSE FC_fresh 1.03844353537015 Cholangiocytes
508 SH3RF1 Cholangiocytes notDE FALSE FC_fresh 1.00447155079232 Cholangiocytes
509 GATA6 Cholangiocytes notDE FALSE FC_fresh 1.03922537590049 Cholangiocytes
510 YWHAZ Cholangiocytes notDE FALSE FC_fresh 0.976937077013032 Cholangiocytes
511 LMTK3 Cholangiocytes notDE FALSE FC_fresh 1.01246018953045 Cholangiocytes
512 SMC5 Cholangiocytes notDE FALSE FC_fresh 0.96575641405601 Cholangiocytes
513 KCNJ15 Cholangiocytes isDE FALSE FC_fresh 0.902144195597609 Cholangiocytes
514 NPM1 Cholangiocytes notDE FALSE FC_fresh 1.01942718329689 Cholangiocytes
515 FAM83F Cholangiocytes notDE FALSE FC_fresh 0.969366895472163 Cholangiocytes
516 SYPL1 Cholangiocytes notDE FALSE FC_fresh 1.01509823173759 Cholangiocytes
517 ZFP36L1 Cholangiocytes isDE FALSE FC_fresh 0.865822727091333 Cholangiocytes
518 HHEX Cholangiocytes notDE FALSE FC_fresh 1.00132451024324 Cholangiocytes
519 SPNS2 Cholangiocytes notDE FALSE FC_fresh 0.988552269280024 Cholangiocytes
520 TMPRSS3 Cholangiocytes notDE FALSE FC_fresh 0.983305585615185 Cholangiocytes
521 TAF1D Cholangiocytes notDE FALSE FC_fresh 0.929718060739815 Cholangiocytes
522 DYNC1I2 Cholangiocytes notDE FALSE FC_fresh 0.993299784641286 Cholangiocytes
523 ZSWIM4 Cholangiocytes notDE FALSE FC_fresh 0.994683321784977 Cholangiocytes
524 LAMB3 Cholangiocytes notDE FALSE FC_fresh 1.00485202151532 Cholangiocytes
525 CCL20 Cholangiocytes notDE FALSE FC_fresh 1.00940202564841 Cholangiocytes
526 KANSL1L Cholangiocytes notDE FALSE FC_fresh 0.915910966964198 Cholangiocytes
527 ARSJ Cholangiocytes notDE FALSE FC_fresh 0.996285818559671 Cholangiocytes
528 HN1L Cholangiocytes notDE FALSE FC_fresh 1.00759882827524 Cholangiocytes
529 HSP90AB1 Cholangiocytes notDE FALSE FC_fresh 1.10327135393386 Cholangiocytes
530 TMEM246 Cholangiocytes notDE FALSE FC_fresh 1.00012100300506 Cholangiocytes
531 PLPP4 Cholangiocytes notDE FALSE FC_fresh 1.00029130463515 Cholangiocytes
532 TEX26 Cholangiocytes notDE FALSE FC_fresh 1.00602507203406 Cholangiocytes
533 MAML2 Cholangiocytes notDE FALSE FC_fresh 0.974908543379316 Cholangiocytes
534 TUBB6 Cholangiocytes notDE FALSE FC_fresh 1.00047813429711 Cholangiocytes
535 MCOLN3 Cholangiocytes notDE FALSE FC_fresh 0.964196928690457 Cholangiocytes
536 LINC00671 Cholangiocytes notDE FALSE FC_fresh 1.00429589067838 Cholangiocytes
537 MYH9 Cholangiocytes notDE FALSE FC_fresh 1.03036421181713 Cholangiocytes
538 EIF3D Cholangiocytes notDE FALSE FC_fresh 0.993709582927241 Cholangiocytes
539 SLC34A2 Cholangiocytes notDE FALSE FC_fresh 0.999459018859471 Cholangiocytes
540 MCAM Cholangiocytes notDE FALSE FC_fresh 1.03105502383963 Cholangiocytes
541 ZG16B Cholangiocytes notDE FALSE FC_fresh 1.00085236197417 Cholangiocytes
542 SET Cholangiocytes notDE FALSE FC_fresh 0.975889018728355 Cholangiocytes
543 ITGA3 Cholangiocytes notDE FALSE FC_fresh 0.960821313359625 Cholangiocytes
544 LRRC42 Cholangiocytes notDE FALSE FC_fresh 0.989004062476958 Cholangiocytes
545 EDN1 Cholangiocytes notDE FALSE FC_fresh 0.99718671896556 Cholangiocytes
546 CASZ1 Cholangiocytes notDE FALSE FC_fresh 0.932839923559546 Cholangiocytes
547 CETN2 Cholangiocytes notDE FALSE FC_fresh 0.991177202164416 Cholangiocytes
548 MORN2 Cholangiocytes notDE FALSE FC_fresh 0.992765311266244 Cholangiocytes
549 NFKBIA Cholangiocytes notDE FALSE FC_fresh 1.01016667641297 Cholangiocytes
550 ITGB1 Cholangiocytes notDE FALSE FC_fresh 0.977836360297858 Cholangiocytes
551 IL18 Cholangiocytes notDE FALSE FC_fresh 0.939483736448177 Cholangiocytes
552 CTDSPL Cholangiocytes notDE FALSE FC_fresh 0.965402771791376 Cholangiocytes
553 WWC1 Cholangiocytes notDE FALSE FC_fresh 0.974089010146394 Cholangiocytes
554 TMEM63A Cholangiocytes isDE FALSE FC_fresh 0.874352625610469 Cholangiocytes
555 MYL12A Cholangiocytes notDE FALSE FC_fresh 0.978739152388515 Cholangiocytes
556 CMTM7 Cholangiocytes notDE FALSE FC_fresh 0.978630756201265 Cholangiocytes
557 C1orf186 Cholangiocytes notDE FALSE FC_fresh 0.984073582511639 Cholangiocytes
558 RHOB Cholangiocytes notDE FALSE FC_fresh 0.992460238026586 Cholangiocytes
559 SPTAN1 Cholangiocytes notDE FALSE FC_fresh 0.979611000634964 Cholangiocytes
560 RASSF8-AS1 Cholangiocytes notDE FALSE FC_fresh 0.983653703860812 Cholangiocytes
561 TBC1D8 Cholangiocytes notDE FALSE FC_fresh 0.933329829349337 Cholangiocytes
562 MAP3K13 Cholangiocytes notDE FALSE FC_fresh 0.953144246482975 Cholangiocytes
563 MAP3K1 Cholangiocytes notDE FALSE FC_fresh 0.925509515254044 Cholangiocytes
564 ENPP2 Cholangiocytes notDE FALSE FC_fresh 0.968739536799647 Cholangiocytes
565 ENDOD1 Cholangiocytes notDE FALSE FC_fresh 0.9579987603242 Cholangiocytes
566 SPAG1 Cholangiocytes notDE FALSE FC_fresh 0.962604530431173 Cholangiocytes
567 VEGFA Cholangiocytes isDE FALSE FC_fresh 0.703438173238375 Cholangiocytes
568 AJUBA Cholangiocytes notDE FALSE FC_fresh 0.964735315811434 Cholangiocytes
569 TPBG Cholangiocytes notDE FALSE FC_fresh 0.966448003437077 Cholangiocytes
570 ZNF580 Cholangiocytes notDE FALSE FC_fresh 0.973089810259475 Cholangiocytes
571 PNPLA2 Cholangiocytes notDE FALSE FC_fresh 0.90967265788346 Cholangiocytes
572 MAP9 Cholangiocytes notDE FALSE FC_fresh 0.957773887906529 Cholangiocytes
573 AKR1C1 Cholangiocytes isDE FALSE FC_fresh 0.853249731428043 Cholangiocytes
574 TMEM97 Cholangiocytes notDE FALSE FC_fresh 0.980072043176032 Cholangiocytes
575 ALDH3A2 Cholangiocytes isDE FALSE FC_fresh 0.84449848970796 Cholangiocytes
576 PTRF Cholangiocytes notDE FALSE FC_fresh 0.975499889939797 Cholangiocytes
577 PRR7 Cholangiocytes notDE FALSE FC_fresh 0.973513258039888 Cholangiocytes
578 RALYL Cholangiocytes notDE FALSE FC_fresh 0.899094922785411 Cholangiocytes
579 CYS1 Cholangiocytes notDE FALSE FC_fresh 0.965545540109578 Cholangiocytes
580 OFD1 Cholangiocytes notDE FALSE FC_fresh 0.880950710676749 Cholangiocytes
581 STAT1 Cholangiocytes notDE FALSE FC_fresh 0.925710287580582 Cholangiocytes
582 ITGA2 Cholangiocytes notDE FALSE FC_fresh 0.94649649713636 Cholangiocytes
583 SMAGP Cholangiocytes notDE FALSE FC_fresh 0.96592907306821 Cholangiocytes
584 SLC38A1 Cholangiocytes notDE FALSE FC_fresh 0.944872359236766 Cholangiocytes
585 GLTSCR2 Cholangiocytes notDE FALSE FC_fresh 0.967384009303777 Cholangiocytes
586 CHMP4C Cholangiocytes notDE FALSE FC_fresh 0.963742617846991 Cholangiocytes
587 SHANK2 Cholangiocytes notDE FALSE FC_fresh 0.894588234003895 Cholangiocytes
588 PRRG4 Cholangiocytes notDE FALSE FC_fresh 0.963797744083743 Cholangiocytes
589 RBMX Cholangiocytes notDE FALSE FC_fresh 0.932162860090305 Cholangiocytes
590 CCND1 Cholangiocytes notDE FALSE FC_fresh 0.954081470567695 Cholangiocytes
591 RP11-553L6.5 Cholangiocytes notDE FALSE FC_fresh 0.963333369687424 Cholangiocytes
592 HMGN3 Cholangiocytes notDE FALSE FC_fresh 0.953465075076188 Cholangiocytes
593 RPSA Cholangiocytes notDE FALSE FC_fresh 0.953856308671698 Cholangiocytes
594 FLRT2 Cholangiocytes notDE FALSE FC_fresh 0.888208874504766 Cholangiocytes
595 FOXP1 Cholangiocytes notDE FALSE FC_fresh 0.924428738329693 Cholangiocytes
596 RAB32 Cholangiocytes notDE FALSE FC_fresh 0.959178198138707 Cholangiocytes
597 NAALADL2 Cholangiocytes notDE FALSE FC_fresh 0.890298590406286 Cholangiocytes
598 MSI2 Cholangiocytes notDE FALSE FC_fresh 0.946581289377791 Cholangiocytes
599 APEX1 Cholangiocytes notDE FALSE FC_fresh 0.943556266249989 Cholangiocytes
600 C1orf106 Cholangiocytes notDE FALSE FC_fresh 0.9567521063363 Cholangiocytes
601 TMEM156 Cholangiocytes notDE FALSE FC_fresh 0.941041007782774 Cholangiocytes
602 ZNF83 Cholangiocytes isDE FALSE FC_fresh 0.849863233306965 Cholangiocytes
603 WSB1 Cholangiocytes isDE FALSE FC_fresh 0.756869911679431 Cholangiocytes
604 SLFN13 Cholangiocytes notDE FALSE FC_fresh 0.866619279488684 Cholangiocytes
605 STMN1 Cholangiocytes notDE FALSE FC_fresh 0.951847930272599 Cholangiocytes
606 RP11-490M8.1 Cholangiocytes notDE FALSE FC_fresh 0.954163268985226 Cholangiocytes
607 FDFT1 Cholangiocytes notDE FALSE FC_fresh 0.946170811677918 Cholangiocytes
608 TC2N Cholangiocytes notDE FALSE FC_fresh 0.876613215792595 Cholangiocytes
609 CDS1 Cholangiocytes notDE FALSE FC_fresh 0.936175247966759 Cholangiocytes
610 RAB4A Cholangiocytes notDE FALSE FC_fresh 0.937272099393029 Cholangiocytes
611 ZYX Cholangiocytes notDE FALSE FC_fresh 0.94536649837927 Cholangiocytes
612 MKKS Cholangiocytes notDE FALSE FC_fresh 0.933014493870567 Cholangiocytes
613 PDP1 Cholangiocytes notDE FALSE FC_fresh 0.938911342702413 Cholangiocytes
614 RIC8B Cholangiocytes notDE FALSE FC_fresh 0.90934291704966 Cholangiocytes
615 CFAP221 Cholangiocytes notDE FALSE FC_fresh 0.892439137667293 Cholangiocytes
616 GALNT18 Cholangiocytes notDE FALSE FC_fresh 0.939131592026187 Cholangiocytes
617 FGF13 Cholangiocytes notDE FALSE FC_fresh 0.942636275349745 Cholangiocytes
618 ARL2BP Cholangiocytes notDE FALSE FC_fresh 0.941255186272155 Cholangiocytes
619 TLE1 Cholangiocytes notDE FALSE FC_fresh 0.932344173079275 Cholangiocytes
620 DCTPP1 Cholangiocytes notDE FALSE FC_fresh 0.943440397811364 Cholangiocytes
621 SLC35B2 Cholangiocytes notDE FALSE FC_fresh 0.941212302652904 Cholangiocytes
622 MFSD10 Cholangiocytes notDE FALSE FC_fresh 0.915837298565591 Cholangiocytes
623 LGALS3BP Cholangiocytes notDE FALSE FC_fresh 0.935566808615459 Cholangiocytes
624 HUNK Cholangiocytes notDE FALSE FC_fresh 0.908640374414913 Cholangiocytes
625 PWAR6 Cholangiocytes notDE FALSE FC_fresh 0.941150388051302 Cholangiocytes
626 HDAC7 Cholangiocytes notDE FALSE FC_fresh 0.912317570588242 Cholangiocytes
627 ZNF771 Cholangiocytes notDE FALSE FC_fresh 0.938949290838311 Cholangiocytes
628 TOX3 Cholangiocytes notDE FALSE FC_fresh 0.923570808807168 Cholangiocytes
629 SNRPB Cholangiocytes notDE FALSE FC_fresh 0.943392277200228 Cholangiocytes
630 NUDT14 Cholangiocytes notDE FALSE FC_fresh 0.931664555745929 Cholangiocytes
631 LEPROT Cholangiocytes notDE FALSE FC_fresh 0.910791876393568 Cholangiocytes
632 INHBA Cholangiocytes notDE FALSE FC_fresh 0.942726996434345 Cholangiocytes
633 ATXN7L3B Cholangiocytes notDE FALSE FC_fresh 0.924379621381009 Cholangiocytes
634 EPB41L4A Cholangiocytes notDE FALSE FC_fresh 0.912148555614833 Cholangiocytes
635 NCEH1 Cholangiocytes notDE FALSE FC_fresh 0.922227767859 Cholangiocytes
636 APP Cholangiocytes notDE FALSE FC_fresh 0.966425396096962 Cholangiocytes
637 F2RL1 Cholangiocytes notDE FALSE FC_fresh 0.933626801005673 Cholangiocytes
638 DUSP4 Cholangiocytes notDE FALSE FC_fresh 0.916886374967098 Cholangiocytes
639 SBDS Cholangiocytes notDE FALSE FC_fresh 0.927417654998105 Cholangiocytes
640 BSPRY Cholangiocytes notDE FALSE FC_fresh 0.927920167169141 Cholangiocytes
641 NEU1 Cholangiocytes notDE FALSE FC_fresh 0.928173241746648 Cholangiocytes
642 FAT1 Cholangiocytes notDE FALSE FC_fresh 0.91439521136878 Cholangiocytes
643 ZFAS1 Cholangiocytes notDE FALSE FC_fresh 0.932157057363246 Cholangiocytes
644 SPATS2 Cholangiocytes notDE FALSE FC_fresh 0.919559421019573 Cholangiocytes
645 MAFK Cholangiocytes notDE FALSE FC_fresh 0.916671482690966 Cholangiocytes
646 WDR34 Cholangiocytes notDE FALSE FC_fresh 0.917678776027771 Cholangiocytes
647 RCN2 Cholangiocytes notDE FALSE FC_fresh 0.912722206477154 Cholangiocytes
648 MTCH1 Cholangiocytes notDE FALSE FC_fresh 0.894378792213226 Cholangiocytes
649 NOL3 Cholangiocytes notDE FALSE FC_fresh 0.90522477017966 Cholangiocytes
650 DOCK5 Cholangiocytes notDE FALSE FC_fresh 0.898672180211037 Cholangiocytes
651 EFHC1 Cholangiocytes notDE FALSE FC_fresh 0.901399831776534 Cholangiocytes
652 CBX5 Cholangiocytes notDE FALSE FC_fresh 0.899222458933975 Cholangiocytes
653 EPB41L4A-AS1 Cholangiocytes notDE FALSE FC_fresh 0.926433614174321 Cholangiocytes
654 ZBTB16 Cholangiocytes notDE FALSE FC_fresh 1.00580501089496 Cholangiocytes
655 SVIL Cholangiocytes notDE FALSE FC_fresh 0.90768380109133 Cholangiocytes
656 DUSP8 Cholangiocytes notDE FALSE FC_fresh 0.917595788380535 Cholangiocytes
657 NFIC Cholangiocytes notDE FALSE FC_fresh 0.892128587115478 Cholangiocytes
658 PHIP Cholangiocytes notDE FALSE FC_fresh 0.830046149360172 Cholangiocytes
659 ANK3 Cholangiocytes notDE FALSE FC_fresh 0.915475595047089 Cholangiocytes
660 SMARCA4 Cholangiocytes notDE FALSE FC_fresh 0.91635518516434 Cholangiocytes
661 BCAR1 Cholangiocytes notDE FALSE FC_fresh 0.926330431002744 Cholangiocytes
662 LPAR2 Cholangiocytes notDE FALSE FC_fresh 0.900760003749801 Cholangiocytes
663 RPL3 Cholangiocytes notDE FALSE FC_fresh 0.935419130631245 Cholangiocytes
664 SEPT9 Cholangiocytes notDE FALSE FC_fresh 0.886444058085226 Cholangiocytes
665 H2AFY2 Cholangiocytes notDE FALSE FC_fresh 0.915377791436052 Cholangiocytes
666 STAP2 Cholangiocytes notDE FALSE FC_fresh 0.914682007143926 Cholangiocytes
667 PAFAH1B3 Cholangiocytes notDE FALSE FC_fresh 0.911930121450903 Cholangiocytes
668 KHDRBS1 Cholangiocytes notDE FALSE FC_fresh 0.904418603592744 Cholangiocytes
669 HKDC1 Cholangiocytes notDE FALSE FC_fresh 0.877374689453216 Cholangiocytes
670 GMCL1 Cholangiocytes notDE FALSE FC_fresh 0.807944544812872 Cholangiocytes
671 MAPK13 Cholangiocytes notDE FALSE FC_fresh 0.90120922172955 Cholangiocytes
672 SNHG7 Cholangiocytes notDE FALSE FC_fresh 0.906068271537022 Cholangiocytes
673 ZFHX4 Cholangiocytes notDE FALSE FC_fresh 0.811849960885125 Cholangiocytes
674 GLS Cholangiocytes isDE FALSE FC_fresh 0.775053660437976 Cholangiocytes
675 KCNK15 Cholangiocytes notDE FALSE FC_fresh 0.905548920447242 Cholangiocytes
676 TINAGL1 Cholangiocytes notDE FALSE FC_fresh 0.878517679746654 Cholangiocytes
677 SLC39A1 Cholangiocytes notDE FALSE FC_fresh 0.904115675030431 Cholangiocytes
678 RPL5 Cholangiocytes notDE FALSE FC_fresh 0.884009705088419 Cholangiocytes
679 IRF6 Cholangiocytes notDE FALSE FC_fresh 0.893243404970904 Cholangiocytes
680 YWHAQ Cholangiocytes notDE FALSE FC_fresh 0.900913858272153 Cholangiocytes
681 DYNLT1 Cholangiocytes notDE FALSE FC_fresh 0.900204489879776 Cholangiocytes
682 CCDC12 Cholangiocytes notDE FALSE FC_fresh 0.892316486154242 Cholangiocytes
683 ARHGEF35 Cholangiocytes notDE FALSE FC_fresh 0.895203321270117 Cholangiocytes
684 JUP Cholangiocytes notDE FALSE FC_fresh 0.892048773174534 Cholangiocytes
685 PIM3 Cholangiocytes notDE FALSE FC_fresh 0.841394038845059 Cholangiocytes
686 PFDN1 Cholangiocytes notDE FALSE FC_fresh 0.875855686675888 Cholangiocytes
687 MAB21L2 Cholangiocytes notDE FALSE FC_fresh 0.889314469425521 Cholangiocytes
688 ZNF704 Cholangiocytes notDE FALSE FC_fresh 0.842614410552585 Cholangiocytes
689 VCL Cholangiocytes notDE FALSE FC_fresh 0.985295840383264 Cholangiocytes
690 NT5C Cholangiocytes notDE FALSE FC_fresh 0.851947142557182 Cholangiocytes
691 KANK2 Cholangiocytes notDE FALSE FC_fresh 0.905881837530704 Cholangiocytes
692 C3orf52 Cholangiocytes notDE FALSE FC_fresh 0.870057403582454 Cholangiocytes
693 RP11-680F8.1 Cholangiocytes notDE FALSE FC_fresh 0.89022347368708 Cholangiocytes
694 YWHAH Cholangiocytes notDE FALSE FC_fresh 0.898484429451211 Cholangiocytes
695 MYL12B Cholangiocytes notDE FALSE FC_fresh 0.882712470776889 Cholangiocytes
696 PLK3 Cholangiocytes notDE FALSE FC_fresh 0.891179764638665 Cholangiocytes
697 PROSER2 Cholangiocytes notDE FALSE FC_fresh 0.886041514174277 Cholangiocytes
698 FAM127A Cholangiocytes notDE FALSE FC_fresh 0.887690096663295 Cholangiocytes
699 RAN Cholangiocytes notDE FALSE FC_fresh 0.881982391723849 Cholangiocytes
700 PDZK1 Cholangiocytes notDE FALSE FC_fresh 0.849236713131582 Cholangiocytes
701 KCNS3 Cholangiocytes notDE FALSE FC_fresh 0.879305487891109 Cholangiocytes
702 CX3CL1 Cholangiocytes notDE FALSE FC_fresh 0.884909989011948 Cholangiocytes
703 VASN Cholangiocytes notDE FALSE FC_fresh 0.887790184935691 Cholangiocytes
704 CHMP3 Cholangiocytes notDE FALSE FC_fresh 0.876198615390662 Cholangiocytes
705 MAGEF1 Cholangiocytes notDE FALSE FC_fresh 0.887103495365781 Cholangiocytes
706 SMARCB1 Cholangiocytes notDE FALSE FC_fresh 0.882703544516496 Cholangiocytes
707 C6orf48 Cholangiocytes notDE FALSE FC_fresh 0.874544004645139 Cholangiocytes
708 SLC3A2 Cholangiocytes notDE FALSE FC_fresh 0.883895659739839 Cholangiocytes
709 GCC2 Cholangiocytes notDE FALSE FC_fresh 0.818928537764728 Cholangiocytes
710 SFPQ Cholangiocytes notDE FALSE FC_fresh 0.870367145354852 Cholangiocytes
711 RNF207 Cholangiocytes notDE FALSE FC_fresh 0.847322974061618 Cholangiocytes
712 CCT6A Cholangiocytes notDE FALSE FC_fresh 0.862693774910365 Cholangiocytes
713 LSR Cholangiocytes notDE FALSE FC_fresh 0.879045469958798 Cholangiocytes
714 MAGED2 Cholangiocytes notDE FALSE FC_fresh 0.875553800669266 Cholangiocytes
715 TCTN1 Cholangiocytes notDE FALSE FC_fresh 0.860213180929177 Cholangiocytes
716 BBC3 Cholangiocytes notDE FALSE FC_fresh 0.88072305916985 Cholangiocytes
717 LUC7L3 Cholangiocytes notDE FALSE FC_fresh 0.804429151553585 Cholangiocytes
718 PNN Cholangiocytes notDE FALSE FC_fresh 0.869586979675106 Cholangiocytes
719 PCLO Cholangiocytes notDE FALSE FC_fresh 0.785942301783671 Cholangiocytes
720 PHGDH Cholangiocytes notDE FALSE FC_fresh 0.875502845190916 Cholangiocytes
721 WDR13 Cholangiocytes notDE FALSE FC_fresh 0.876107304881309 Cholangiocytes
722 CCT2 Cholangiocytes notDE FALSE FC_fresh 0.881545642029697 Cholangiocytes
723 FUT4 Cholangiocytes notDE FALSE FC_fresh 0.857493743868552 Cholangiocytes
724 SNHG12 Cholangiocytes notDE FALSE FC_fresh 0.874686862780766 Cholangiocytes
725 CTNND1 Cholangiocytes notDE FALSE FC_fresh 0.806851703828979 Cholangiocytes
726 NBEA Cholangiocytes notDE FALSE FC_fresh 0.77561836416744 Cholangiocytes
727 ACYP1 Cholangiocytes notDE FALSE FC_fresh 0.864491347352329 Cholangiocytes
728 IL32 Cholangiocytes notDE FALSE FC_fresh 0.902746232469483 Cholangiocytes
729 KDF1 Cholangiocytes notDE FALSE FC_fresh 0.869616808099846 Cholangiocytes
730 ABI2 Cholangiocytes notDE FALSE FC_fresh 0.826998341717228 Cholangiocytes
731 EHD4 Cholangiocytes notDE FALSE FC_fresh 0.87850585886383 Cholangiocytes
732 ARAP2 Cholangiocytes isDE FALSE FC_fresh 0.726921025090645 Cholangiocytes
733 HABP4 Cholangiocytes notDE FALSE FC_fresh 0.85155164635958 Cholangiocytes
734 TNFRSF11B Cholangiocytes notDE FALSE FC_fresh 0.862100659966169 Cholangiocytes
735 LAMP2 Cholangiocytes notDE FALSE FC_fresh 0.853417643113172 Cholangiocytes
736 RAB9A Cholangiocytes notDE FALSE FC_fresh 0.863181666376161 Cholangiocytes
737 TMEM47 Cholangiocytes notDE FALSE FC_fresh 0.867784246026879 Cholangiocytes
738 ERBB3 Cholangiocytes notDE FALSE FC_fresh 0.844477818461488 Cholangiocytes
739 MLLT3 Cholangiocytes notDE FALSE FC_fresh 0.839533234908227 Cholangiocytes
740 RNPS1 Cholangiocytes notDE FALSE FC_fresh 0.864037443508961 Cholangiocytes
741 TCP1 Cholangiocytes notDE FALSE FC_fresh 0.873116912572651 Cholangiocytes
742 H1FX Cholangiocytes notDE FALSE FC_fresh 0.867764906982431 Cholangiocytes
743 ZNF33B Cholangiocytes notDE FALSE FC_fresh 0.841773779803147 Cholangiocytes
744 LOXL4 Cholangiocytes notDE FALSE FC_fresh 0.850677265932671 Cholangiocytes
745 DALRD3 Cholangiocytes notDE FALSE FC_fresh 0.85063430132253 Cholangiocytes
746 C7orf49 Cholangiocytes notDE FALSE FC_fresh 0.861454708924698 Cholangiocytes
747 CLINT1 Cholangiocytes isDE FALSE FC_fresh 0.759361029281086 Cholangiocytes
748 SEMA6A Cholangiocytes notDE FALSE FC_fresh 0.780078306504906 Cholangiocytes
749 AKAP9 Cholangiocytes notDE FALSE FC_fresh 0.816655920247001 Cholangiocytes
750 ZBTB38 Cholangiocytes notDE FALSE FC_fresh 0.826857419542965 Cholangiocytes
751 CCDC186 Cholangiocytes notDE FALSE FC_fresh 0.819225118936565 Cholangiocytes
752 ANKRD36C Cholangiocytes notDE FALSE FC_fresh 0.870022562242732 Cholangiocytes
753 SDCBP2 Cholangiocytes notDE FALSE FC_fresh 0.846421210714139 Cholangiocytes
754 PTPN13 Cholangiocytes notDE FALSE FC_fresh 0.821103518952426 Cholangiocytes
755 HMGN2 Cholangiocytes notDE FALSE FC_fresh 0.832466379007729 Cholangiocytes
756 EGLN1 Cholangiocytes notDE FALSE FC_fresh 0.849962817268558 Cholangiocytes
757 CUEDC1 Cholangiocytes notDE FALSE FC_fresh 0.815057624431688 Cholangiocytes
758 GAL3ST1 Cholangiocytes notDE FALSE FC_fresh 0.849249399508016 Cholangiocytes
759 ASNA1 Cholangiocytes notDE FALSE FC_fresh 0.853050278224911 Cholangiocytes
760 LAMA5 Cholangiocytes notDE FALSE FC_fresh 0.828229334399112 Cholangiocytes
761 NFKBIE Cholangiocytes notDE FALSE FC_fresh 0.850661005028429 Cholangiocytes
762 CLMN Cholangiocytes notDE FALSE FC_fresh 0.855532736903252 Cholangiocytes
763 HNRNPDL Cholangiocytes notDE FALSE FC_fresh 0.884010795595133 Cholangiocytes
764 TMSB10 Cholangiocytes notDE FALSE FC_fresh 0.847239234422402 Cholangiocytes
765 TGFA Cholangiocytes notDE FALSE FC_fresh 0.844488466229046 Cholangiocytes
766 RNF34 Cholangiocytes notDE FALSE FC_fresh 0.842558174236539 Cholangiocytes
767 SSPN Cholangiocytes notDE FALSE FC_fresh 0.850089146740346 Cholangiocytes
768 BRD3 Cholangiocytes notDE FALSE FC_fresh 0.848004437298667 Cholangiocytes
769 TNFAIP2 Cholangiocytes notDE FALSE FC_fresh 0.803207246898133 Cholangiocytes
770 FAM129B Cholangiocytes notDE FALSE FC_fresh 0.838601768745215 Cholangiocytes
771 IRF2BP2 Cholangiocytes notDE FALSE FC_fresh 0.768780289960753 Cholangiocytes
772 GLIS2 Cholangiocytes notDE FALSE FC_fresh 0.848685938004275 Cholangiocytes
773 SMIM6 Cholangiocytes notDE FALSE FC_fresh 0.849889606289568 Cholangiocytes
774 ANXA8 Cholangiocytes notDE FALSE FC_fresh 0.834939552540509 Cholangiocytes
775 OBSL1 Cholangiocytes notDE FALSE FC_fresh 0.791782402638916 Cholangiocytes
776 TRIM56 Cholangiocytes notDE FALSE FC_fresh 0.84065282840002 Cholangiocytes
777 PLXNB1 Cholangiocytes isDE FALSE FC_fresh 0.718984704704603 Cholangiocytes
778 ZC2HC1A Cholangiocytes notDE FALSE FC_fresh 0.840854707766914 Cholangiocytes
779 NUTM2B-AS1 Cholangiocytes notDE FALSE FC_fresh 0.845548281678358 Cholangiocytes
780 B3GNT7 Cholangiocytes notDE FALSE FC_fresh 0.843299078728626 Cholangiocytes
781 PARD3B Cholangiocytes notDE FALSE FC_fresh 0.809457028892929 Cholangiocytes
782 LRIG3 Cholangiocytes notDE FALSE FC_fresh 0.793151683617014 Cholangiocytes
783 PKP4 Cholangiocytes notDE FALSE FC_fresh 0.829150596117433 Cholangiocytes
784 CHKA Cholangiocytes notDE FALSE FC_fresh 0.787413770880451 Cholangiocytes
785 KDM5B Cholangiocytes notDE FALSE FC_fresh 0.839357708726274 Cholangiocytes
786 WDR73 Cholangiocytes notDE FALSE FC_fresh 0.803435504329412 Cholangiocytes
787 LINC00969 Cholangiocytes notDE FALSE FC_fresh 0.838113834273276 Cholangiocytes
788 FUBP1 Cholangiocytes notDE FALSE FC_fresh 0.806075082014876 Cholangiocytes
789 GPRIN2 Cholangiocytes notDE FALSE FC_fresh 0.821522085130629 Cholangiocytes
790 EEF1E1 Cholangiocytes notDE FALSE FC_fresh 0.83460204489047 Cholangiocytes
791 UNC13D Cholangiocytes notDE FALSE FC_fresh 0.812473138453337 Cholangiocytes
792 OSBPL1A Cholangiocytes notDE FALSE FC_fresh 0.799773327232952 Cholangiocytes
793 GABPB1-AS1 Cholangiocytes notDE FALSE FC_fresh 0.834964048970417 Cholangiocytes
794 PALM3 Cholangiocytes notDE FALSE FC_fresh 0.822321698498972 Cholangiocytes
795 RPL10A Cholangiocytes notDE FALSE FC_fresh 0.819698869920227 Cholangiocytes
796 PPP1R11 Cholangiocytes notDE FALSE FC_fresh 0.830686570968705 Cholangiocytes
797 MARCKSL1 Cholangiocytes notDE FALSE FC_fresh 0.836624998068655 Cholangiocytes
798 TPD52 Cholangiocytes notDE FALSE FC_fresh 0.825406003151233 Cholangiocytes
799 COL4A2 Cholangiocytes notDE FALSE FC_fresh 0.826082395563782 Cholangiocytes
800 POLR1D Cholangiocytes notDE FALSE FC_fresh 0.824052612922887 Cholangiocytes
801 CCDC14 Cholangiocytes isDE FALSE FC_fresh 0.716478237515871 Cholangiocytes
802 ARHGEF28 Cholangiocytes notDE FALSE FC_fresh 0.760362874625482 Cholangiocytes
803 QARS Cholangiocytes notDE FALSE FC_fresh 0.821502088417334 Cholangiocytes
804 TAGLN2 Cholangiocytes notDE FALSE FC_fresh 0.829101318228664 Cholangiocytes
805 LMO7 Cholangiocytes notDE FALSE FC_fresh 0.773533457331631 Cholangiocytes
806 ZNF292 Cholangiocytes notDE FALSE FC_fresh 0.766123158921766 Cholangiocytes
807 CCDC8 Cholangiocytes notDE FALSE FC_fresh 0.821279637815824 Cholangiocytes
808 TMPRSS2 Cholangiocytes notDE FALSE FC_fresh 0.807097453150585 Cholangiocytes
809 RBBP8 Cholangiocytes notDE FALSE FC_fresh 0.802790108773282 Cholangiocytes
810 FUS Cholangiocytes notDE FALSE FC_fresh 0.883753136062701 Cholangiocytes
811 RTP4 Cholangiocytes notDE FALSE FC_fresh 0.819180029557987 Cholangiocytes
812 ILF2 Cholangiocytes notDE FALSE FC_fresh 0.817300433574462 Cholangiocytes
813 CH17-189H20.1 Cholangiocytes notDE FALSE FC_fresh 0.822859991874341 Cholangiocytes
814 RPL7 Cholangiocytes notDE FALSE FC_fresh 0.828225467577216 Cholangiocytes
815 TNFRSF19 Cholangiocytes notDE FALSE FC_fresh 0.809310790091675 Cholangiocytes
816 ACP1 Cholangiocytes notDE FALSE FC_fresh 0.815074806762578 Cholangiocytes
817 PPP1CB Cholangiocytes notDE FALSE FC_fresh 0.805375655614209 Cholangiocytes
818 ZNF667-AS1 Cholangiocytes notDE FALSE FC_fresh 0.820686919818173 Cholangiocytes
819 VEZT Cholangiocytes notDE FALSE FC_fresh 0.769921076882291 Cholangiocytes
820 CCT8 Cholangiocytes notDE FALSE FC_fresh 0.805432961101842 Cholangiocytes
821 CDK4 Cholangiocytes notDE FALSE FC_fresh 0.817943234586936 Cholangiocytes
822 TCTEX1D2 Cholangiocytes notDE FALSE FC_fresh 0.818756802493437 Cholangiocytes
823 PPP2R1A Cholangiocytes notDE FALSE FC_fresh 0.821379684600331 Cholangiocytes
824 PTPRF Cholangiocytes notDE FALSE FC_fresh 0.741850771772471 Cholangiocytes
825 PER2 Cholangiocytes notDE FALSE FC_fresh 0.791532195963351 Cholangiocytes
826 SGK223 Cholangiocytes notDE FALSE FC_fresh 0.818482291700226 Cholangiocytes
827 ZNF22 Cholangiocytes notDE FALSE FC_fresh 0.822231643154336 Cholangiocytes
828 GPATCH2 Cholangiocytes notDE FALSE FC_fresh 0.787251890498534 Cholangiocytes
829 PRMT1 Cholangiocytes notDE FALSE FC_fresh 0.820988479405229 Cholangiocytes
830 CEP70 Cholangiocytes notDE FALSE FC_fresh 0.769721985557138 Cholangiocytes
831 RPL15 Cholangiocytes notDE FALSE FC_fresh 0.807678029222215 Cholangiocytes
832 NME3 Cholangiocytes notDE FALSE FC_fresh 0.770037565046562 Cholangiocytes
833 YTHDC1 Cholangiocytes notDE FALSE FC_fresh 0.800536565897211 Cholangiocytes
834 ABCA2 Cholangiocytes notDE FALSE FC_fresh 0.754552464961276 Cholangiocytes
835 EIF3L Cholangiocytes notDE FALSE FC_fresh 0.814838286771437 Cholangiocytes
836 BAIAP2L1 Cholangiocytes notDE FALSE FC_fresh 0.789779607109809 Cholangiocytes
837 OLA1 Cholangiocytes notDE FALSE FC_fresh 0.813748144945592 Cholangiocytes
838 VPS41 Cholangiocytes notDE FALSE FC_fresh 0.76181420891002 Cholangiocytes
839 ARHGEF10 Cholangiocytes notDE FALSE FC_fresh 0.763485847242597 Cholangiocytes
840 CSNK1E Cholangiocytes notDE FALSE FC_fresh 0.837288586228729 Cholangiocytes
841 NPNT Cholangiocytes notDE FALSE FC_fresh 0.75774589495104 Cholangiocytes
842 CPD Cholangiocytes notDE FALSE FC_fresh 0.772197407565683 Cholangiocytes
843 CD2BP2 Cholangiocytes notDE FALSE FC_fresh 0.812106649348811 Cholangiocytes
844 RELB Cholangiocytes notDE FALSE FC_fresh 0.808741834945151 Cholangiocytes
845 PACSIN3 Cholangiocytes notDE FALSE FC_fresh 0.809422476660207 Cholangiocytes
846 TRIOBP Cholangiocytes notDE FALSE FC_fresh 0.795828982539933 Cholangiocytes
847 KLC3 Cholangiocytes notDE FALSE FC_fresh 0.806172214296615 Cholangiocytes
848 SMS Cholangiocytes notDE FALSE FC_fresh 0.81098954381733 Cholangiocytes
849 KLF3 Cholangiocytes notDE FALSE FC_fresh 0.78101843023501 Cholangiocytes
850 EEF1A1 Cholangiocytes notDE FALSE FC_fresh 0.81924608387394 Cholangiocytes
851 RAC1 Cholangiocytes notDE FALSE FC_fresh 0.774448924497733 Cholangiocytes
852 GSN Cholangiocytes notDE FALSE FC_fresh 0.819148171132928 Cholangiocytes
853 RHOU Cholangiocytes notDE FALSE FC_fresh 0.793047750772446 Cholangiocytes
854 DDX52 Cholangiocytes notDE FALSE FC_fresh 0.781769753104579 Cholangiocytes
855 TRAPPC4 Cholangiocytes notDE FALSE FC_fresh 0.793327035716595 Cholangiocytes
856 MYL6B Cholangiocytes notDE FALSE FC_fresh 0.806611321433883 Cholangiocytes
857 PLXNB2 Cholangiocytes isDE FALSE FC_fresh 0.662163547515562 Cholangiocytes
858 ZNF608 Cholangiocytes notDE FALSE FC_fresh 0.77647728715011 Cholangiocytes
859 DCTN2 Cholangiocytes notDE FALSE FC_fresh 0.798949080597608 Cholangiocytes
860 SNRPE Cholangiocytes notDE FALSE FC_fresh 0.798796245024114 Cholangiocytes
861 PIGR Cholangiocytes notDE FALSE FC_fresh 0.79922020191956 Cholangiocytes
862 RIPK4 Cholangiocytes notDE FALSE FC_fresh 0.777965814425172 Cholangiocytes
863 FUNDC2 Cholangiocytes notDE FALSE FC_fresh 0.806085349335659 Cholangiocytes
864 FAM46A Cholangiocytes notDE FALSE FC_fresh 0.800599772170373 Cholangiocytes
865 ARHGAP12 Cholangiocytes notDE FALSE FC_fresh 0.777421662105569 Cholangiocytes
866 CHD9 Cholangiocytes notDE FALSE FC_fresh 0.726441835084103 Cholangiocytes
867 UBE2Q2 Cholangiocytes notDE FALSE FC_fresh 0.798495516642779 Cholangiocytes
868 PIGC Cholangiocytes notDE FALSE FC_fresh 0.794080862863147 Cholangiocytes
869 HNRNPR Cholangiocytes notDE FALSE FC_fresh 0.763886120306162 Cholangiocytes
870 IFNGR2 Cholangiocytes notDE FALSE FC_fresh 0.79700118951857 Cholangiocytes
871 RABGGTB Cholangiocytes notDE FALSE FC_fresh 0.783552226516659 Cholangiocytes
872 MIDN Cholangiocytes notDE FALSE FC_fresh 0.784952159098115 Cholangiocytes
873 COLCA1 Cholangiocytes notDE FALSE FC_fresh 0.795661875113158 Cholangiocytes
874 TRIP10 Cholangiocytes notDE FALSE FC_fresh 0.788500684643106 Cholangiocytes
875 RAP2B Cholangiocytes notDE FALSE FC_fresh 0.795689198309707 Cholangiocytes
876 FAM200B Cholangiocytes notDE FALSE FC_fresh 0.776626511097878 Cholangiocytes
877 TICAM1 Cholangiocytes notDE FALSE FC_fresh 0.793371309152812 Cholangiocytes
878 RALY Cholangiocytes notDE FALSE FC_fresh 0.79422136778443 Cholangiocytes
879 HRAS Cholangiocytes notDE FALSE FC_fresh 0.786510367745118 Cholangiocytes
880 GPBP1 Cholangiocytes notDE FALSE FC_fresh 0.734924180610913 Cholangiocytes
881 PAIP1 Cholangiocytes notDE FALSE FC_fresh 0.794399392883543 Cholangiocytes
882 RCAN3 Cholangiocytes notDE FALSE FC_fresh 0.780587001802392 Cholangiocytes
883 SYNGR2 Cholangiocytes notDE FALSE FC_fresh 0.788266117829222 Cholangiocytes
884 P2RY1 Cholangiocytes notDE FALSE FC_fresh 0.753194220926857 Cholangiocytes
885 YWHAE Cholangiocytes notDE FALSE FC_fresh 0.787682496314139 Cholangiocytes
886 EPN2 Cholangiocytes notDE FALSE FC_fresh 0.766208634538976 Cholangiocytes
887 PRPF38B Cholangiocytes notDE FALSE FC_fresh 0.715222524296391 Cholangiocytes
888 PPP1R9A Cholangiocytes notDE FALSE FC_fresh 0.737820677207272 Cholangiocytes
889 MMP24-AS1 Cholangiocytes notDE FALSE FC_fresh 0.791445480478489 Cholangiocytes
890 SLC25A3 Cholangiocytes notDE FALSE FC_fresh 0.822027370166247 Cholangiocytes
891 ILF3 Cholangiocytes notDE FALSE FC_fresh 0.733663005318741 Cholangiocytes
892 VDAC2 Cholangiocytes notDE FALSE FC_fresh 0.789295424091974 Cholangiocytes
893 PKM Cholangiocytes notDE FALSE FC_fresh 0.786587260567948 Cholangiocytes
894 KIFAP3 Cholangiocytes notDE FALSE FC_fresh 0.7778903115866 Cholangiocytes
895 TMEM136 Cholangiocytes notDE FALSE FC_fresh 0.784327167913833 Cholangiocytes
896 ITPA Cholangiocytes notDE FALSE FC_fresh 0.788212064125656 Cholangiocytes
897 WWC2 Cholangiocytes notDE FALSE FC_fresh 0.755977154168609 Cholangiocytes
898 TMEM147 Cholangiocytes notDE FALSE FC_fresh 0.784875015273311 Cholangiocytes
899 GGT7 Cholangiocytes notDE FALSE FC_fresh 0.752548939346613 Cholangiocytes
900 COMMD7 Cholangiocytes notDE FALSE FC_fresh 0.78758341031196 Cholangiocytes
901 CLSTN1 Cholangiocytes notDE FALSE FC_fresh 0.773685447639659 Cholangiocytes
902 ACSS1 Cholangiocytes notDE FALSE FC_fresh 0.758765342878731 Cholangiocytes
903 SVIP Cholangiocytes notDE FALSE FC_fresh 0.782519222797609 Cholangiocytes
904 CRYZ Cholangiocytes notDE FALSE FC_fresh 0.751429462235637 Cholangiocytes
905 EIF4A1 Cholangiocytes notDE FALSE FC_fresh 0.805253553085992 Cholangiocytes
906 RPL4 Cholangiocytes notDE FALSE FC_fresh 0.786691651595912 Cholangiocytes
907 TSC22D4 Cholangiocytes notDE FALSE FC_fresh 0.775826596138713 Cholangiocytes
908 MED21 Cholangiocytes notDE FALSE FC_fresh 0.781719501292332 Cholangiocytes
909 RBMS3 Cholangiocytes notDE FALSE FC_fresh 0.773895279927517 Cholangiocytes
910 SLC41A3 Cholangiocytes notDE FALSE FC_fresh 0.783062995742465 Cholangiocytes
911 SSR2 Cholangiocytes notDE FALSE FC_fresh 0.789271961052391 Cholangiocytes
912 KLHL36 Cholangiocytes notDE FALSE FC_fresh 0.755506618601078 Cholangiocytes
913 PM20D2 Cholangiocytes notDE FALSE FC_fresh 0.761615260088207 Cholangiocytes
914 ANKRD33B Cholangiocytes notDE FALSE FC_fresh 0.773215405766385 Cholangiocytes
915 SRSF2 Cholangiocytes notDE FALSE FC_fresh 0.790093329730774 Cholangiocytes
916 AGT Cholangiocytes isDE FALSE FC_fresh 0.656555098885472 Cholangiocytes
917 SPIN1 Cholangiocytes notDE FALSE FC_fresh 0.740108389367612 Cholangiocytes
918 ATF4 Cholangiocytes notDE FALSE FC_fresh 0.765560142515277 Cholangiocytes
919 ARF6 Cholangiocytes notDE FALSE FC_fresh 0.783540316531636 Cholangiocytes
920 ARHGEF40 Cholangiocytes notDE FALSE FC_fresh 0.736321534801923 Cholangiocytes
921 TRMT6 Cholangiocytes notDE FALSE FC_fresh 0.774406307913463 Cholangiocytes
922 RPLP0 Cholangiocytes notDE FALSE FC_fresh 0.772809306177526 Cholangiocytes
923 KIF5C Cholangiocytes notDE FALSE FC_fresh 0.759479806042754 Cholangiocytes
924 ERGIC3 Cholangiocytes notDE FALSE FC_fresh 0.774753539601488 Cholangiocytes
925 AC005152.3 Cholangiocytes notDE FALSE FC_fresh 0.781140857147516 Cholangiocytes
926 RSRC2 Cholangiocytes notDE FALSE FC_fresh 0.760772803111089 Cholangiocytes
927 RPL8 Cholangiocytes notDE FALSE FC_fresh 0.775276874833373 Cholangiocytes
928 RPL6 Cholangiocytes notDE FALSE FC_fresh 0.771969905311213 Cholangiocytes
929 YBX3 Cholangiocytes notDE FALSE FC_fresh 0.83680303078657 Cholangiocytes
930 HACD1 Cholangiocytes notDE FALSE FC_fresh 0.775252651569556 Cholangiocytes
931 TMEM106C Cholangiocytes notDE FALSE FC_fresh 0.778801431196721 Cholangiocytes
932 DYNLRB1 Cholangiocytes notDE FALSE FC_fresh 0.777278669178242 Cholangiocytes
933 SPG20 Cholangiocytes notDE FALSE FC_fresh 0.777537693578302 Cholangiocytes
934 SEMA5A Cholangiocytes notDE FALSE FC_fresh 0.775467210269181 Cholangiocytes
935 GPAA1 Cholangiocytes notDE FALSE FC_fresh 0.776583433535623 Cholangiocytes
936 CCT3 Cholangiocytes notDE FALSE FC_fresh 0.78813086759259 Cholangiocytes
937 FAM195B Cholangiocytes notDE FALSE FC_fresh 0.776515077801684 Cholangiocytes
938 MAP7D1 Cholangiocytes notDE FALSE FC_fresh 0.7683497148162 Cholangiocytes
939 INTS10 Cholangiocytes notDE FALSE FC_fresh 0.74410584011472 Cholangiocytes
940 HDAC2 Cholangiocytes notDE FALSE FC_fresh 0.775154618409925 Cholangiocytes
941 ARPC5 Cholangiocytes notDE FALSE FC_fresh 0.76570248534679 Cholangiocytes
942 ESRP1 Cholangiocytes notDE FALSE FC_fresh 0.742165933345838 Cholangiocytes
943 TTC19 Cholangiocytes notDE FALSE FC_fresh 0.758998524943033 Cholangiocytes
944 SMC3 Cholangiocytes notDE FALSE FC_fresh 0.772037522380568 Cholangiocytes
945 ZBED5 Cholangiocytes notDE FALSE FC_fresh 0.721288889681449 Cholangiocytes
946 HYI Cholangiocytes notDE FALSE FC_fresh 0.762396079582444 Cholangiocytes
947 AC140912.1 Cholangiocytes notDE FALSE FC_fresh 0.773374699389676 Cholangiocytes
948 ATXN2L Cholangiocytes notDE FALSE FC_fresh 0.762028022137196 Cholangiocytes
949 UBE2I Cholangiocytes notDE FALSE FC_fresh 0.769120788277279 Cholangiocytes
950 MAT2A Cholangiocytes notDE FALSE FC_fresh 0.724801216324499 Cholangiocytes
951 NME7 Cholangiocytes notDE FALSE FC_fresh 0.755997002011199 Cholangiocytes
952 WIPI1 Cholangiocytes notDE FALSE FC_fresh 0.777356078983293 Cholangiocytes
953 CLIC1 Cholangiocytes notDE FALSE FC_fresh 0.769792541588657 Cholangiocytes
954 JUND Cholangiocytes notDE FALSE FC_fresh 0.908694047756972 Cholangiocytes
955 LRRC1 Cholangiocytes notDE FALSE FC_fresh 0.752017968165253 Cholangiocytes
956 YAP1 Cholangiocytes notDE FALSE FC_fresh 0.748676425347254 Cholangiocytes
957 CTTN Cholangiocytes notDE FALSE FC_fresh 0.764275293333186 Cholangiocytes
958 CBX1 Cholangiocytes notDE FALSE FC_fresh 0.764869929617076 Cholangiocytes
959 SLC25A36 Cholangiocytes notDE FALSE FC_fresh 0.681012245636972 Cholangiocytes
960 DUT Cholangiocytes notDE FALSE FC_fresh 0.749777674238776 Cholangiocytes
961 SRSF3 Cholangiocytes notDE FALSE FC_fresh 0.783364085141037 Cholangiocytes
962 CHD7 Cholangiocytes notDE FALSE FC_fresh 0.781884347488542 Cholangiocytes
963 SF3B4 Cholangiocytes notDE FALSE FC_fresh 0.759836846251293 Cholangiocytes
964 SSRP1 Cholangiocytes notDE FALSE FC_fresh 0.756511695670219 Cholangiocytes
965 TEAD1 Cholangiocytes notDE FALSE FC_fresh 0.75225585994604 Cholangiocytes
966 POLR2B Cholangiocytes notDE FALSE FC_fresh 0.747198297172243 Cholangiocytes
967 ROCK2 Cholangiocytes notDE FALSE FC_fresh 0.759333821451715 Cholangiocytes
968 ZNF189 Cholangiocytes notDE FALSE FC_fresh 0.723779148522865 Cholangiocytes
969 AHI1 Cholangiocytes notDE FALSE FC_fresh 0.711934003770446 Cholangiocytes
970 IGBP1 Cholangiocytes notDE FALSE FC_fresh 0.763040384148174 Cholangiocytes
971 DGKH Cholangiocytes notDE FALSE FC_fresh 0.684025658568492 Cholangiocytes
972 C21orf59 Cholangiocytes notDE FALSE FC_fresh 0.762598651878381 Cholangiocytes
973 LINC01315 Cholangiocytes notDE FALSE FC_fresh 0.762515573343297 Cholangiocytes
974 FBXW11 Cholangiocytes notDE FALSE FC_fresh 0.749724094197657 Cholangiocytes
975 KIF3B Cholangiocytes notDE FALSE FC_fresh 0.743648732920772 Cholangiocytes
976 DHX15 Cholangiocytes notDE FALSE FC_fresh 0.717355906326778 Cholangiocytes
977 RP11-522B15.3 Cholangiocytes notDE FALSE FC_fresh 0.761580314696549 Cholangiocytes
978 RPS3 Cholangiocytes notDE FALSE FC_fresh 0.762370446064095 Cholangiocytes
979 ATP5A1 Cholangiocytes notDE FALSE FC_fresh 0.759914195803536 Cholangiocytes
980 BTG3 Cholangiocytes notDE FALSE FC_fresh 0.760109355080806 Cholangiocytes
981 MAP2K3 Cholangiocytes notDE FALSE FC_fresh 0.746014003423707 Cholangiocytes
982 ACTL6A Cholangiocytes notDE FALSE FC_fresh 0.75278917796169 Cholangiocytes
983 DDIT3 Cholangiocytes notDE FALSE FC_fresh 0.768077401057716 Cholangiocytes
984 WDR54 Cholangiocytes notDE FALSE FC_fresh 0.756295511471456 Cholangiocytes
985 SESTD1 Cholangiocytes notDE FALSE FC_fresh 0.746459329420103 Cholangiocytes
986 PLEKHG6 Cholangiocytes notDE FALSE FC_fresh 0.738906250318673 Cholangiocytes
987 MMD Cholangiocytes notDE FALSE FC_fresh 0.753362859017541 Cholangiocytes
988 PDAP1 Cholangiocytes notDE FALSE FC_fresh 0.759419755362648 Cholangiocytes
989 RP1-313I6.12 Cholangiocytes notDE FALSE FC_fresh 0.757182020155983 Cholangiocytes
990 C1orf116 Cholangiocytes notDE FALSE FC_fresh 0.753370074134207 Cholangiocytes
991 BCL7C Cholangiocytes notDE FALSE FC_fresh 0.75431720624484 Cholangiocytes
992 SPTBN1 Cholangiocytes notDE FALSE FC_fresh 0.774403758788564 Cholangiocytes
993 C7orf50 Cholangiocytes notDE FALSE FC_fresh 0.74819620625325 Cholangiocytes
994 GADD45A Cholangiocytes notDE FALSE FC_fresh 0.787541493144631 Cholangiocytes
995 FKBP4 Cholangiocytes notDE FALSE FC_fresh 0.756100402853503 Cholangiocytes
996 HEXIM1 Cholangiocytes notDE FALSE FC_fresh 0.754217889482299 Cholangiocytes
997 SKP1 Cholangiocytes notDE FALSE FC_fresh 0.743528336414991 Cholangiocytes
998 PSMA3-AS1 Cholangiocytes notDE FALSE FC_fresh 0.75346446295256 Cholangiocytes
999 FBL Cholangiocytes notDE FALSE FC_fresh 0.75807235827036 Cholangiocytes
1000 RBM23 Cholangiocytes notDE FALSE FC_fresh 0.727232962469732 Cholangiocytes
1001 CCT5 Cholangiocytes notDE FALSE FC_fresh 0.758663624913032 Cholangiocytes
1002 WDR60 Cholangiocytes notDE FALSE FC_fresh 0.72881601861791 Cholangiocytes
1003 RSL24D1 Cholangiocytes notDE FALSE FC_fresh 0.756165402449715 Cholangiocytes
1004 HMG20B Cholangiocytes notDE FALSE FC_fresh 0.741637984449487 Cholangiocytes
1005 GABRB3 Cholangiocytes notDE FALSE FC_fresh 0.742991515147376 Cholangiocytes
1006 PLEKHA4 Cholangiocytes notDE FALSE FC_fresh 0.738167099855082 Cholangiocytes
1007 TMEM43 Cholangiocytes notDE FALSE FC_fresh 0.74121890609932 Cholangiocytes
1008 SMIM15 Cholangiocytes notDE FALSE FC_fresh 0.755101652534907 Cholangiocytes
1009 PFKFB3 Cholangiocytes notDE FALSE FC_fresh 0.750336129859034 Cholangiocytes
1010 KRT10 Cholangiocytes notDE FALSE FC_fresh 0.743891351691916 Cholangiocytes
1011 TMBIM1 Cholangiocytes notDE FALSE FC_fresh 0.745842229897867 Cholangiocytes
1012 ARL16 Cholangiocytes notDE FALSE FC_fresh 0.746626709038417 Cholangiocytes
1013 TTLL7 Cholangiocytes notDE FALSE FC_fresh 0.723098418233004 Cholangiocytes
1014 RP11-489E7.4 Cholangiocytes notDE FALSE FC_fresh 0.749009518482749 Cholangiocytes
1015 BCO2 Cholangiocytes notDE FALSE FC_fresh 0.796493322352359 Cholangiocytes
1016 CDH2 Cholangiocytes notDE FALSE FC_fresh 0.738455381252541 Cholangiocytes
1017 GLRB Cholangiocytes notDE FALSE FC_fresh 0.7393033296818 Cholangiocytes
1018 ADAM9 Cholangiocytes notDE FALSE FC_fresh 0.730249401815879 Cholangiocytes
1019 SLC39A6 Cholangiocytes notDE FALSE FC_fresh 0.749782494535591 Cholangiocytes
1020 CCNB1IP1 Cholangiocytes notDE FALSE FC_fresh 0.731699444232532 Cholangiocytes
1021 CYB561 Cholangiocytes notDE FALSE FC_fresh 0.742454240362538 Cholangiocytes
1022 SRGAP1 Cholangiocytes notDE FALSE FC_fresh 0.707708014327951 Cholangiocytes
1023 CCT4 Cholangiocytes notDE FALSE FC_fresh 0.739154394606315 Cholangiocytes
1024 ATXN10 Cholangiocytes notDE FALSE FC_fresh 0.748591809725729 Cholangiocytes
1025 CRYZL1 Cholangiocytes notDE FALSE FC_fresh 0.726838689803332 Cholangiocytes
1026 ZDHHC4 Cholangiocytes notDE FALSE FC_fresh 0.734849486225962 Cholangiocytes
1027 KMT2A Cholangiocytes notDE FALSE FC_fresh 0.721788323487057 Cholangiocytes
1028 PLEKHG3 Cholangiocytes notDE FALSE FC_fresh 0.721269547485619 Cholangiocytes
1029 NME5 Cholangiocytes notDE FALSE FC_fresh 0.736630410866245 Cholangiocytes
1030 LINC01184 Cholangiocytes notDE FALSE FC_fresh 0.74215838486932 Cholangiocytes
1031 NFKB2 Cholangiocytes notDE FALSE FC_fresh 0.732880445854451 Cholangiocytes
1032 QSOX1 Cholangiocytes notDE FALSE FC_fresh 0.761152477076195 Cholangiocytes
1033 SGCB Cholangiocytes notDE FALSE FC_fresh 0.732129441674239 Cholangiocytes
1034 UBXN1 Cholangiocytes notDE FALSE FC_fresh 0.74515502187992 Cholangiocytes
1035 INSIG2 Cholangiocytes notDE FALSE FC_fresh 0.729380549454774 Cholangiocytes
1036 SLC25A6 Cholangiocytes notDE FALSE FC_fresh 0.741099858740601 Cholangiocytes
1037 KIF3A Cholangiocytes notDE FALSE FC_fresh 0.729668991181497 Cholangiocytes
1038 EPS8 Cholangiocytes notDE FALSE FC_fresh 0.740235698220678 Cholangiocytes
1039 RUNX1 Cholangiocytes notDE FALSE FC_fresh 0.708188862563588 Cholangiocytes
1040 CCNC Cholangiocytes notDE FALSE FC_fresh 0.712742302585908 Cholangiocytes
1041 SMARCC2 Cholangiocytes notDE FALSE FC_fresh 0.72819611683596 Cholangiocytes
1042 TOMM40 Cholangiocytes notDE FALSE FC_fresh 0.752643767939852 Cholangiocytes
1043 AC093673.5 Cholangiocytes notDE FALSE FC_fresh 0.73917237844503 Cholangiocytes
1044 PIN1 Cholangiocytes notDE FALSE FC_fresh 0.734725981383604 Cholangiocytes
1045 PAQR4 Cholangiocytes notDE FALSE FC_fresh 0.735651377756218 Cholangiocytes
1046 TUSC3 Cholangiocytes notDE FALSE FC_fresh 0.734103946210297 Cholangiocytes
1047 CHP1 Cholangiocytes notDE FALSE FC_fresh 0.726545498110071 Cholangiocytes
1048 CLUAP1 Cholangiocytes notDE FALSE FC_fresh 0.720079132919586 Cholangiocytes
1049 GNB2L1 Cholangiocytes notDE FALSE FC_fresh 0.736847056716345 Cholangiocytes
1050 PLS1 Cholangiocytes notDE FALSE FC_fresh 0.729129496506966 Cholangiocytes
1051 EIF3M Cholangiocytes notDE FALSE FC_fresh 0.726220022957091 Cholangiocytes
1052 ACTR10 Cholangiocytes notDE FALSE FC_fresh 0.735937214534002 Cholangiocytes
1053 HNRNPH3 Cholangiocytes notDE FALSE FC_fresh 0.739889238342843 Cholangiocytes
1054 PKD2 Cholangiocytes notDE FALSE FC_fresh 0.691613122505008 Cholangiocytes
1055 GUCY1A3 Cholangiocytes notDE FALSE FC_fresh 0.733914125738296 Cholangiocytes
1056 FOXA2 Cholangiocytes notDE FALSE FC_fresh 0.730533469906677 Cholangiocytes
1057 RTKN Cholangiocytes notDE FALSE FC_fresh 0.727046001365356 Cholangiocytes
1058 GATA6-AS1 Cholangiocytes notDE FALSE FC_fresh 0.732452802648586 Cholangiocytes
1059 RPL14 Cholangiocytes notDE FALSE FC_fresh 0.731268573868483 Cholangiocytes
1060 CFLAR Cholangiocytes notDE FALSE FC_fresh 0.657739636425271 Cholangiocytes
1061 IP6K2 Cholangiocytes notDE FALSE FC_fresh 0.732891906385867 Cholangiocytes
1062 MAP4K3 Cholangiocytes notDE FALSE FC_fresh 0.731608419106514 Cholangiocytes
1063 USP11 Cholangiocytes notDE FALSE FC_fresh 0.73380053360494 Cholangiocytes
1064 NUTF2 Cholangiocytes notDE FALSE FC_fresh 0.727413525585212 Cholangiocytes
1065 TCEAL3 Cholangiocytes notDE FALSE FC_fresh 0.726562666826844 Cholangiocytes
1066 HDAC1 Cholangiocytes notDE FALSE FC_fresh 0.722219713019896 Cholangiocytes
1067 MPRIP Cholangiocytes notDE FALSE FC_fresh 0.645270454427673 Cholangiocytes
1068 ZCCHC11 Cholangiocytes notDE FALSE FC_fresh 0.728653801688714 Cholangiocytes
1069 GRAMD1B Cholangiocytes notDE FALSE FC_fresh 0.688692425473496 Cholangiocytes
1070 SMAD3 Cholangiocytes notDE FALSE FC_fresh 0.727193822610322 Cholangiocytes
1071 PHF14 Cholangiocytes notDE FALSE FC_fresh 0.718311153293112 Cholangiocytes
1072 TGFB1I1 Cholangiocytes notDE FALSE FC_fresh 0.733851119975277 Cholangiocytes
1073 EIF3J-AS1 Cholangiocytes notDE FALSE FC_fresh 0.727338153212507 Cholangiocytes
1074 NR0B2 Cholangiocytes notDE FALSE FC_fresh 0.734537262860826 Cholangiocytes
1075 FLNB Cholangiocytes notDE FALSE FC_fresh 0.732904668687239 Cholangiocytes
1076 COMTD1 Cholangiocytes notDE FALSE FC_fresh 0.719734715608282 Cholangiocytes
1077 ATP9A Cholangiocytes notDE FALSE FC_fresh 0.711868700339083 Cholangiocytes
1078 EXOC7 Cholangiocytes notDE FALSE FC_fresh 0.685663544330399 Cholangiocytes
1079 RAB11B Cholangiocytes notDE FALSE FC_fresh 0.736760508297572 Cholangiocytes
1080 SERTAD1 Cholangiocytes notDE FALSE FC_fresh 0.725292906619448 Cholangiocytes
1081 TMED3 Cholangiocytes notDE FALSE FC_fresh 0.723223703428337 Cholangiocytes
1082 HNRNPM Cholangiocytes notDE FALSE FC_fresh 0.765520711527422 Cholangiocytes
1083 HSPBP1 Cholangiocytes notDE FALSE FC_fresh 0.721056239836386 Cholangiocytes
1084 RDH14 Cholangiocytes notDE FALSE FC_fresh 0.724219238894826 Cholangiocytes
1085 HSD17B2 Cholangiocytes notDE FALSE FC_fresh 0.707761923957612 Cholangiocytes
1086 FAM3C Cholangiocytes notDE FALSE FC_fresh 0.718806543410231 Cholangiocytes
1087 BBX Cholangiocytes notDE FALSE FC_fresh 0.700713028291861 Cholangiocytes
1088 DAP Cholangiocytes notDE FALSE FC_fresh 0.720161597861483 Cholangiocytes
1089 GNG5 Cholangiocytes notDE FALSE FC_fresh 0.725861349275534 Cholangiocytes
1090 SLC25A4 Cholangiocytes notDE FALSE FC_fresh 0.728035014947345 Cholangiocytes
1091 ACBD6 Cholangiocytes notDE FALSE FC_fresh 0.709982249085664 Cholangiocytes
1092 CREB3 Cholangiocytes notDE FALSE FC_fresh 0.722742811042596 Cholangiocytes
1093 MRPL43 Cholangiocytes notDE FALSE FC_fresh 0.714480472503715 Cholangiocytes
1094 PTPN2 Cholangiocytes notDE FALSE FC_fresh 0.702391845569917 Cholangiocytes
1095 EIF3F Cholangiocytes notDE FALSE FC_fresh 0.69649508999956 Cholangiocytes
1096 RAD23A Cholangiocytes notDE FALSE FC_fresh 0.706061052381801 Cholangiocytes
1097 MARVELD2 Cholangiocytes notDE FALSE FC_fresh 0.717057988553004 Cholangiocytes
1098 ARF5 Cholangiocytes notDE FALSE FC_fresh 0.719654134336201 Cholangiocytes
1099 SNRPD1 Cholangiocytes notDE FALSE FC_fresh 0.716907030260246 Cholangiocytes
1100 HNRNPH1 Cholangiocytes notDE FALSE FC_fresh 0.625960122180837 Cholangiocytes
1101 RPL7A Cholangiocytes notDE FALSE FC_fresh 0.720849145884465 Cholangiocytes
1102 KLF10 Cholangiocytes notDE FALSE FC_fresh 0.722769534574543 Cholangiocytes
1103 DDX17 Cholangiocytes notDE FALSE FC_fresh 0.66506430975599 Cholangiocytes
1104 SPATA6 Cholangiocytes notDE FALSE FC_fresh 0.664046167125179 Cholangiocytes
1105 RRP15 Cholangiocytes notDE FALSE FC_fresh 0.707526184340889 Cholangiocytes
1106 IL15RA Cholangiocytes notDE FALSE FC_fresh 0.711751003394784 Cholangiocytes
1107 NCALD Cholangiocytes notDE FALSE FC_fresh 0.719212546400176 Cholangiocytes
1108 EPC1 Cholangiocytes notDE FALSE FC_fresh 0.696786740872769 Cholangiocytes
1109 RPL17 Cholangiocytes notDE FALSE FC_fresh 0.711112669526253 Cholangiocytes
1110 GNL1 Cholangiocytes notDE FALSE FC_fresh 0.734076693724572 Cholangiocytes
1111 SF1 Cholangiocytes notDE FALSE FC_fresh 0.683654787002252 Cholangiocytes
1112 DNAL4 Cholangiocytes notDE FALSE FC_fresh 0.713127114240647 Cholangiocytes
1113 ABLIM1 Cholangiocytes notDE FALSE FC_fresh 0.742773012648028 Cholangiocytes
1114 ITM2C Cholangiocytes notDE FALSE FC_fresh 0.714599565519389 Cholangiocytes
1115 TSPAN3 Cholangiocytes notDE FALSE FC_fresh 0.711263733053619 Cholangiocytes
1116 DYNC2LI1 Cholangiocytes notDE FALSE FC_fresh 0.694780204523504 Cholangiocytes
1117 NHP2 Cholangiocytes notDE FALSE FC_fresh 0.712446137588606 Cholangiocytes
1118 TLR5 Cholangiocytes notDE FALSE FC_fresh 0.705878501076226 Cholangiocytes
1119 GSTM3 Cholangiocytes notDE FALSE FC_fresh 0.718802456232932 Cholangiocytes
1120 CHTOP Cholangiocytes notDE FALSE FC_fresh 0.690207644112465 Cholangiocytes
1121 HDDC2 Cholangiocytes notDE FALSE FC_fresh 0.712947855126905 Cholangiocytes
1122 ZFR Cholangiocytes notDE FALSE FC_fresh 0.705667764599865 Cholangiocytes
1123 NPM3 Cholangiocytes notDE FALSE FC_fresh 0.712737850706026 Cholangiocytes
1124 DNAJB11 Cholangiocytes notDE FALSE FC_fresh 0.696191003030988 Cholangiocytes
1125 EIF3E Cholangiocytes notDE FALSE FC_fresh 0.720398594727276 Cholangiocytes
1126 WDR6 Cholangiocytes notDE FALSE FC_fresh 0.650860555577879 Cholangiocytes
1127 PCNP Cholangiocytes notDE FALSE FC_fresh 0.699916337777781 Cholangiocytes
1128 PIAS1 Cholangiocytes notDE FALSE FC_fresh 0.641300206143382 Cholangiocytes
1129 TSEN34 Cholangiocytes notDE FALSE FC_fresh 0.713812732852139 Cholangiocytes
1130 BAALC Cholangiocytes notDE FALSE FC_fresh 0.716136697599113 Cholangiocytes
1131 PARD3 Cholangiocytes notDE FALSE FC_fresh 0.697842954881409 Cholangiocytes
1132 CAPNS1 Cholangiocytes notDE FALSE FC_fresh 0.712252702772553 Cholangiocytes
1133 TUSC1 Cholangiocytes notDE FALSE FC_fresh 0.71065302252022 Cholangiocytes
1134 SF3B2 Cholangiocytes notDE FALSE FC_fresh 0.7615484826093 Cholangiocytes
1135 ARHGAP5 Cholangiocytes notDE FALSE FC_fresh 0.68906422199069 Cholangiocytes
1136 WTIP Cholangiocytes notDE FALSE FC_fresh 0.695074163994318 Cholangiocytes
1137 RDH13 Cholangiocytes notDE FALSE FC_fresh 0.702699547627122 Cholangiocytes
1138 CD2AP Cholangiocytes notDE FALSE FC_fresh 0.67084093451943 Cholangiocytes
1139 ATF6B Cholangiocytes notDE FALSE FC_fresh 0.702817206902489 Cholangiocytes
1140 NEO1 Cholangiocytes notDE FALSE FC_fresh 0.694259326612679 Cholangiocytes
1141 MFF Cholangiocytes notDE FALSE FC_fresh 0.701837346367164 Cholangiocytes
1142 ZBTB7A Cholangiocytes notDE FALSE FC_fresh 0.69513004685293 Cholangiocytes
1143 DDX1 Cholangiocytes notDE FALSE FC_fresh 0.706563838173355 Cholangiocytes
1144 NOL7 Cholangiocytes notDE FALSE FC_fresh 0.704932596842044 Cholangiocytes
1145 GPR108 Cholangiocytes notDE FALSE FC_fresh 0.694517656226995 Cholangiocytes
1146 HNRNPD Cholangiocytes notDE FALSE FC_fresh 0.715712517707955 Cholangiocytes
1147 SLC25A24 Cholangiocytes notDE FALSE FC_fresh 0.701058049486212 Cholangiocytes
1148 NELFCD Cholangiocytes notDE FALSE FC_fresh 0.699121999737545 Cholangiocytes
1149 RBBP7 Cholangiocytes notDE FALSE FC_fresh 0.704224642107359 Cholangiocytes
1150 NAE1 Cholangiocytes notDE FALSE FC_fresh 0.700247101920271 Cholangiocytes
1151 VPS72 Cholangiocytes notDE FALSE FC_fresh 0.704643576768144 Cholangiocytes
1152 NMB Cholangiocytes notDE FALSE FC_fresh 0.705827043762475 Cholangiocytes
1153 CDC42EP4 Cholangiocytes notDE FALSE FC_fresh 0.711080368089147 Cholangiocytes
1154 PRPF38A Cholangiocytes notDE FALSE FC_fresh 0.694321116289139 Cholangiocytes
1155 KLHDC9 Cholangiocytes notDE FALSE FC_fresh 0.703082808111923 Cholangiocytes
1156 EHD2 Cholangiocytes notDE FALSE FC_fresh 0.704680915912591 Cholangiocytes
1157 CCNL1 Cholangiocytes notDE FALSE FC_fresh 0.767758371419251 Cholangiocytes
1158 SPEF2 Cholangiocytes notDE FALSE FC_fresh 0.652540185169825 Cholangiocytes
1159 ZNF444 Cholangiocytes notDE FALSE FC_fresh 0.68155354807118 Cholangiocytes
1160 SMARCE1 Cholangiocytes notDE FALSE FC_fresh 0.685857225631636 Cholangiocytes
1161 RAD50 Cholangiocytes notDE FALSE FC_fresh 0.682424866691365 Cholangiocytes
1162 SRF Cholangiocytes notDE FALSE FC_fresh 0.703125489641081 Cholangiocytes
1163 JOSD1 Cholangiocytes notDE FALSE FC_fresh 0.694650038953561 Cholangiocytes
1164 IFT81 Cholangiocytes notDE FALSE FC_fresh 0.685380880388114 Cholangiocytes
1165 DYRK2 Cholangiocytes notDE FALSE FC_fresh 0.681201965346975 Cholangiocytes
1166 SYNE4 Cholangiocytes notDE FALSE FC_fresh 0.692724446944675 Cholangiocytes
1167 SYF2 Cholangiocytes notDE FALSE FC_fresh 0.698642483050044 Cholangiocytes
1168 SLC7A1 Cholangiocytes notDE FALSE FC_fresh 0.69360103627953 Cholangiocytes
1169 TBCB Cholangiocytes notDE FALSE FC_fresh 0.698567951634679 Cholangiocytes
1170 MCL1 Cholangiocytes notDE FALSE FC_fresh 0.729064697719791 Cholangiocytes
1171 CPSF6 Cholangiocytes notDE FALSE FC_fresh 0.680658080148315 Cholangiocytes
1172 B4GALT4 Cholangiocytes notDE FALSE FC_fresh 0.68513356003298 Cholangiocytes
1173 GCA Cholangiocytes notDE FALSE FC_fresh 0.679615082325685 Cholangiocytes
1174 NCL Cholangiocytes notDE FALSE FC_fresh 0.728156102205089 Cholangiocytes
1175 C12orf10 Cholangiocytes notDE FALSE FC_fresh 0.69828144148784 Cholangiocytes
1176 LRBA Cholangiocytes notDE FALSE FC_fresh 0.664342634707154 Cholangiocytes
1177 PFN2 Cholangiocytes notDE FALSE FC_fresh 0.696724555884447 Cholangiocytes
1178 KIAA1456 Cholangiocytes notDE FALSE FC_fresh 0.698556878529509 Cholangiocytes
1179 BAD Cholangiocytes notDE FALSE FC_fresh 0.69723092795007 Cholangiocytes
1180 TOM1L1 Cholangiocytes notDE FALSE FC_fresh 0.678843762534993 Cholangiocytes
1181 PACSIN2 Cholangiocytes notDE FALSE FC_fresh 0.685926001585054 Cholangiocytes
1182 C4orf19 Cholangiocytes notDE FALSE FC_fresh 0.682932691989381 Cholangiocytes
1183 MOK Cholangiocytes notDE FALSE FC_fresh 0.667400339228732 Cholangiocytes
1184 PSMC5 Cholangiocytes notDE FALSE FC_fresh 0.706101466411311 Cholangiocytes
1185 PCBP4 Cholangiocytes notDE FALSE FC_fresh 0.712072608356755 Cholangiocytes
1186 SNX7 Cholangiocytes notDE FALSE FC_fresh 0.69669426928313 Cholangiocytes
1187 DBN1 Cholangiocytes notDE FALSE FC_fresh 0.69259535859416 Cholangiocytes
1188 CBLL1 Cholangiocytes notDE FALSE FC_fresh 0.675741220162552 Cholangiocytes
1189 MCRS1 Cholangiocytes notDE FALSE FC_fresh 0.692713193132382 Cholangiocytes
1190 ZNF428 Cholangiocytes notDE FALSE FC_fresh 0.693521915087656 Cholangiocytes
1191 KAT5 Cholangiocytes notDE FALSE FC_fresh 0.687337655401942 Cholangiocytes
1192 TSTD1 Cholangiocytes notDE FALSE FC_fresh 0.686725464803228 Cholangiocytes
1193 SWAP70 Cholangiocytes notDE FALSE FC_fresh 0.686450301262289 Cholangiocytes
1194 GTF2F1 Cholangiocytes notDE FALSE FC_fresh 0.688910869608163 Cholangiocytes
1195 RPL39L Cholangiocytes notDE FALSE FC_fresh 0.694017367447936 Cholangiocytes
1196 C8orf33 Cholangiocytes notDE FALSE FC_fresh 0.686519614754871 Cholangiocytes
1197 PNISR Cholangiocytes notDE FALSE FC_fresh 0.703798163891624 Cholangiocytes
1198 RRAGA Cholangiocytes notDE FALSE FC_fresh 0.693455392427386 Cholangiocytes
1199 SRSF5 Cholangiocytes notDE FALSE FC_fresh 0.733030437884926 Cholangiocytes
1200 CTNNA1 Cholangiocytes notDE FALSE FC_fresh 0.698917873302666 Cholangiocytes
1201 DYNC1LI2 Cholangiocytes notDE FALSE FC_fresh 0.652864002072113 Cholangiocytes
1202 STX18 Cholangiocytes notDE FALSE FC_fresh 0.671877438084018 Cholangiocytes
1203 SUMO2 Cholangiocytes notDE FALSE FC_fresh 0.688752736568578 Cholangiocytes
1204 CBX3 Cholangiocytes notDE FALSE FC_fresh 0.671796687278774 Cholangiocytes
1205 LRRFIP1 Cholangiocytes notDE FALSE FC_fresh 0.688659601630342 Cholangiocytes
1206 BEX5 Cholangiocytes notDE FALSE FC_fresh 0.690582120495882 Cholangiocytes
1207 ASB1 Cholangiocytes notDE FALSE FC_fresh 0.683586118866987 Cholangiocytes
1208 SH3GLB2 Cholangiocytes notDE FALSE FC_fresh 0.668471884379775 Cholangiocytes
1209 C6orf47 Cholangiocytes notDE FALSE FC_fresh 0.691649074052272 Cholangiocytes
1210 MVB12A Cholangiocytes notDE FALSE FC_fresh 0.690695918497989 Cholangiocytes
1211 GABRE Cholangiocytes notDE FALSE FC_fresh 0.652995252535107 Cholangiocytes
1212 ZDHHC1 Cholangiocytes notDE FALSE FC_fresh 0.671841953123521 Cholangiocytes
1213 SSB Cholangiocytes notDE FALSE FC_fresh 0.687737367001217 Cholangiocytes
1214 CXCL3 Cholangiocytes notDE FALSE FC_fresh 0.658126826896418 Cholangiocytes
1215 MVP Cholangiocytes notDE FALSE FC_fresh 0.682046235673511 Cholangiocytes
1216 ZDHHC12 Cholangiocytes notDE FALSE FC_fresh 0.68837667604242 Cholangiocytes
1217 N4BP2L2 Cholangiocytes notDE FALSE FC_fresh 0.608657590995992 Cholangiocytes
1218 APPL2 Cholangiocytes notDE FALSE FC_fresh 0.647961691810269 Cholangiocytes
1219 EMP2 Cholangiocytes notDE FALSE FC_fresh 0.668240066783495 Cholangiocytes
1220 FAM110C Cholangiocytes notDE FALSE FC_fresh 0.675393652652974 Cholangiocytes
1221 HOOK3 Cholangiocytes notDE FALSE FC_fresh 0.626403853887337 Cholangiocytes
1222 CEP95 Cholangiocytes notDE FALSE FC_fresh 0.643438482996396 Cholangiocytes
1223 C9orf116 Cholangiocytes notDE FALSE FC_fresh 0.685132250637076 Cholangiocytes
1224 SRSF1 Cholangiocytes notDE FALSE FC_fresh 0.665416123029475 Cholangiocytes
1225 RAI1 Cholangiocytes notDE FALSE FC_fresh 0.651966079779351 Cholangiocytes
1226 DGCR2 Cholangiocytes notDE FALSE FC_fresh 0.683287229086786 Cholangiocytes
1227 TMED9 Cholangiocytes notDE FALSE FC_fresh 0.686873692716995 Cholangiocytes
1228 LARS Cholangiocytes notDE FALSE FC_fresh 0.672245377485581 Cholangiocytes
1229 GTPBP6 Cholangiocytes notDE FALSE FC_fresh 0.673220990195159 Cholangiocytes
1230 HBEGF Cholangiocytes notDE FALSE FC_fresh 0.681417291352659 Cholangiocytes
1231 ILF3-AS1 Cholangiocytes notDE FALSE FC_fresh 0.682532239543684 Cholangiocytes
1232 EIF1B Cholangiocytes notDE FALSE FC_fresh 0.672610749647257 Cholangiocytes
1233 RERE Cholangiocytes notDE FALSE FC_fresh 0.650475148507508 Cholangiocytes
1234 GARS Cholangiocytes notDE FALSE FC_fresh 0.671083453053946 Cholangiocytes
1235 SRSF8 Cholangiocytes notDE FALSE FC_fresh 0.67952004342767 Cholangiocytes
1236 MAP1S Cholangiocytes notDE FALSE FC_fresh 0.678789186037883 Cholangiocytes
1237 EIF4G2 Cholangiocytes notDE FALSE FC_fresh 0.622754308238552 Cholangiocytes
1238 SERTAD3 Cholangiocytes notDE FALSE FC_fresh 0.684061214640771 Cholangiocytes
1239 ACTR1B Cholangiocytes notDE FALSE FC_fresh 0.683768644074009 Cholangiocytes
1240 SUDS3 Cholangiocytes notDE FALSE FC_fresh 0.670878623877531 Cholangiocytes
1241 BPTF Cholangiocytes notDE FALSE FC_fresh 0.636764887212985 Cholangiocytes
1242 MPZL2 Cholangiocytes notDE FALSE FC_fresh 0.669587685474876 Cholangiocytes
1243 RHPN2 Cholangiocytes notDE FALSE FC_fresh 0.664221389816886 Cholangiocytes
1244 DDA1 Cholangiocytes notDE FALSE FC_fresh 0.678625794467772 Cholangiocytes
1245 VSIG10 Cholangiocytes notDE FALSE FC_fresh 0.649855748138238 Cholangiocytes
1246 MRTO4 Cholangiocytes notDE FALSE FC_fresh 0.67781716095936 Cholangiocytes
1247 MUS81 Cholangiocytes notDE FALSE FC_fresh 0.669025889562203 Cholangiocytes
1248 PREPL Cholangiocytes notDE FALSE FC_fresh 0.634644789694519 Cholangiocytes
1249 ENSA Cholangiocytes notDE FALSE FC_fresh 0.665720082487451 Cholangiocytes
1250 MORF4L1 Cholangiocytes notDE FALSE FC_fresh 0.695615550490552 Cholangiocytes
1251 EIF4A3 Cholangiocytes notDE FALSE FC_fresh 0.679472727045818 Cholangiocytes
1252 RPS3A Cholangiocytes notDE FALSE FC_fresh 0.674495475136943 Cholangiocytes
1253 ATP2C1 Cholangiocytes notDE FALSE FC_fresh 0.666336562749024 Cholangiocytes
1254 TPPP Cholangiocytes notDE FALSE FC_fresh 0.671392103698418 Cholangiocytes
1255 CD63 Cholangiocytes notDE FALSE FC_fresh 0.674884965830804 Cholangiocytes
1256 ERRFI1 Cholangiocytes notDE FALSE FC_fresh 0.618806077765879 Cholangiocytes
1257 MRPL18 Cholangiocytes notDE FALSE FC_fresh 0.673224228435785 Cholangiocytes
1258 MYL6 Cholangiocytes notDE FALSE FC_fresh 0.70616112042616 Cholangiocytes
1259 MED17 Cholangiocytes notDE FALSE FC_fresh 0.663356784032223 Cholangiocytes
1260 IMMP2L Cholangiocytes notDE FALSE FC_fresh 0.670979249315033 Cholangiocytes
1261 XIST Cholangiocytes notDE FALSE FC_fresh 0.673674939738756 Cholangiocytes
1262 B3GAT3 Cholangiocytes notDE FALSE FC_fresh 0.675101713517456 Cholangiocytes
1263 LSM14A Cholangiocytes notDE FALSE FC_fresh 0.670164306011124 Cholangiocytes
1264 ARPP19 Cholangiocytes notDE FALSE FC_fresh 0.665237099810155 Cholangiocytes
1265 C1orf210 Cholangiocytes notDE FALSE FC_fresh 0.673073463830665 Cholangiocytes
1266 SPTSSA Cholangiocytes notDE FALSE FC_fresh 0.667483121253159 Cholangiocytes
1267 CBY1 Cholangiocytes notDE FALSE FC_fresh 0.670013023511502 Cholangiocytes
1268 OPTN Cholangiocytes notDE FALSE FC_fresh 0.693190385276348 Cholangiocytes
1269 ARRDC1 Cholangiocytes notDE FALSE FC_fresh 0.62966479006225 Cholangiocytes
1270 CCNI Cholangiocytes notDE FALSE FC_fresh 0.670884363889848 Cholangiocytes
1271 STX7 Cholangiocytes notDE FALSE FC_fresh 0.628626130813578 Cholangiocytes
1272 MANBAL Cholangiocytes notDE FALSE FC_fresh 0.672127804752107 Cholangiocytes
1273 TMCO3 Cholangiocytes notDE FALSE FC_fresh 0.676735846138398 Cholangiocytes
1274 TOR1AIP2 Cholangiocytes notDE FALSE FC_fresh 0.680838321783014 Cholangiocytes
1275 H1F0 Cholangiocytes notDE FALSE FC_fresh 0.682561113589298 Cholangiocytes
1276 MLH3 Cholangiocytes notDE FALSE FC_fresh 0.6196602497796 Cholangiocytes
1277 TSR3 Cholangiocytes notDE FALSE FC_fresh 0.669588973204158 Cholangiocytes
1278 CHDH Cholangiocytes notDE FALSE FC_fresh 0.670270735889222 Cholangiocytes
1279 KLHL29 Cholangiocytes notDE FALSE FC_fresh 0.640759656161456 Cholangiocytes
1280 BDP1 Cholangiocytes notDE FALSE FC_fresh 0.643794765775459 Cholangiocytes
1281 GMPR2 Cholangiocytes notDE FALSE FC_fresh 0.672294898792413 Cholangiocytes
1282 RRAGC Cholangiocytes notDE FALSE FC_fresh 0.670914146979285 Cholangiocytes
1283 SEPW1 Cholangiocytes notDE FALSE FC_fresh 0.668450148373572 Cholangiocytes
1284 BCL2 Cholangiocytes notDE FALSE FC_fresh 0.636740685267815 Cholangiocytes
1285 MALAT1 Cholangiocytes notDE FALSE FC_fresh 0.668223366571495 Cholangiocytes
1286 QTRT1 Cholangiocytes notDE FALSE FC_fresh 0.654499171230897 Cholangiocytes
1287 HOGA1 Cholangiocytes notDE FALSE FC_fresh 0.654773553440668 Cholangiocytes
1288 TDG Cholangiocytes notDE FALSE FC_fresh 0.660495359330154 Cholangiocytes
1289 FKBP8 Cholangiocytes notDE FALSE FC_fresh 0.661370551880473 Cholangiocytes
1290 LBH Cholangiocytes notDE FALSE FC_fresh 0.664997673770251 Cholangiocytes
1291 TATDN1 Cholangiocytes notDE FALSE FC_fresh 0.666023153340987 Cholangiocytes
1292 ALDOA Cholangiocytes notDE FALSE FC_fresh 0.669634371171608 Cholangiocytes
1293 TCEAL8 Cholangiocytes notDE FALSE FC_fresh 0.66534909829911 Cholangiocytes
1294 SUN1 Cholangiocytes notDE FALSE FC_fresh 0.702093284141456 Cholangiocytes
1295 RPS6 Cholangiocytes notDE FALSE FC_fresh 0.675965818818842 Cholangiocytes
1296 ASH1L Cholangiocytes notDE FALSE FC_fresh 0.627714306161231 Cholangiocytes
1297 RHBDD2 Cholangiocytes notDE FALSE FC_fresh 0.668846739810216 Cholangiocytes
1298 TRAPPC1 Cholangiocytes notDE FALSE FC_fresh 0.663839604459265 Cholangiocytes
1299 POGK Cholangiocytes notDE FALSE FC_fresh 0.656501473635782 Cholangiocytes
1300 SON Cholangiocytes notDE FALSE FC_fresh 0.676014393119961 Cholangiocytes
1301 COX7A2L Cholangiocytes notDE FALSE FC_fresh 0.664030130979899 Cholangiocytes
1302 SSNA1 Cholangiocytes notDE FALSE FC_fresh 0.651628602693253 Cholangiocytes
1303 UBXN2A Cholangiocytes notDE FALSE FC_fresh 0.647170248588379 Cholangiocytes
1304 ITGB3BP Cholangiocytes notDE FALSE FC_fresh 0.653305881237549 Cholangiocytes
1305 PPM1G Cholangiocytes notDE FALSE FC_fresh 0.663662491816637 Cholangiocytes
1306 NFIX Cholangiocytes notDE FALSE FC_fresh 0.670841834177212 Cholangiocytes
1307 RUSC2 Cholangiocytes notDE FALSE FC_fresh 0.650762107466215 Cholangiocytes
1308 CSRNP1 Cholangiocytes notDE FALSE FC_fresh 0.700281278172966 Cholangiocytes
1309 ATF7 Cholangiocytes notDE FALSE FC_fresh 0.652192074017977 Cholangiocytes
1310 LINC01003 Cholangiocytes notDE FALSE FC_fresh 0.661813251173965 Cholangiocytes
1311 EIF3H Cholangiocytes notDE FALSE FC_fresh 0.657279574722826 Cholangiocytes
1312 FANCF Cholangiocytes notDE FALSE FC_fresh 0.656428702737307 Cholangiocytes
1313 RPS4X Cholangiocytes notDE FALSE FC_fresh 0.664686505322729 Cholangiocytes
1314 KPNB1 Cholangiocytes notDE FALSE FC_fresh 0.655074290438085 Cholangiocytes
1315 FGD5-AS1 Cholangiocytes notDE FALSE FC_fresh 0.66009982266719 Cholangiocytes
1316 AP4M1 Cholangiocytes notDE FALSE FC_fresh 0.652550893649886 Cholangiocytes
1317 ZFP36L2 Cholangiocytes notDE FALSE FC_fresh 0.619857677658752 Cholangiocytes
1318 PCNXL4 Cholangiocytes notDE FALSE FC_fresh 0.659200970179267 Cholangiocytes
1319 RP11-83A24.2 Cholangiocytes notDE FALSE FC_fresh 0.658968561951048 Cholangiocytes
1320 PCCA Cholangiocytes notDE FALSE FC_fresh 0.638936898041283 Cholangiocytes
1321 KDELR1 Cholangiocytes notDE FALSE FC_fresh 0.657747387340759 Cholangiocytes
1322 RASD1 Cholangiocytes notDE FALSE FC_fresh 0.672746314559924 Cholangiocytes
1323 RBBP4 Cholangiocytes notDE FALSE FC_fresh 0.65251446809165 Cholangiocytes
1324 RPS8 Cholangiocytes notDE FALSE FC_fresh 0.662982154186196 Cholangiocytes
1325 RBM3 Cholangiocytes notDE FALSE FC_fresh 0.736924352765421 Cholangiocytes
1326 BAZ1B Cholangiocytes notDE FALSE FC_fresh 0.624699845526925 Cholangiocytes
1327 GK5 Cholangiocytes notDE FALSE FC_fresh 0.610307608261707 Cholangiocytes
1328 ATP5C1 Cholangiocytes notDE FALSE FC_fresh 0.653768105571775 Cholangiocytes
1329 SLC48A1 Cholangiocytes notDE FALSE FC_fresh 0.653839012942528 Cholangiocytes
1330 FNBP4 Cholangiocytes notDE FALSE FC_fresh 0.647885530175341 Cholangiocytes
1331 BRIX1 Cholangiocytes notDE FALSE FC_fresh 0.652287678849717 Cholangiocytes
1332 TNIP1 Cholangiocytes notDE FALSE FC_fresh 0.671911557505475 Cholangiocytes
1333 ANKRD11 Cholangiocytes notDE FALSE FC_fresh 0.639901011025936 Cholangiocytes
1334 DAB2IP Cholangiocytes notDE FALSE FC_fresh 0.642064346979768 Cholangiocytes
1335 ZMPSTE24 Cholangiocytes notDE FALSE FC_fresh 0.638429222852747 Cholangiocytes
1336 PDCD5 Cholangiocytes notDE FALSE FC_fresh 0.65127935359112 Cholangiocytes
1337 METRN Cholangiocytes notDE FALSE FC_fresh 0.645164036942211 Cholangiocytes
1338 SPAG7 Cholangiocytes notDE FALSE FC_fresh 0.646364457569999 Cholangiocytes
1339 TAF9 Cholangiocytes notDE FALSE FC_fresh 0.652286015968677 Cholangiocytes
1340 ORMDL2 Cholangiocytes notDE FALSE FC_fresh 0.64670928104628 Cholangiocytes
1341 CYHR1 Cholangiocytes notDE FALSE FC_fresh 0.642649581495059 Cholangiocytes
1342 IFIT2 Cholangiocytes notDE FALSE FC_fresh 0.653191801815392 Cholangiocytes
1343 NAA20 Cholangiocytes notDE FALSE FC_fresh 0.653124053347524 Cholangiocytes
1344 C19orf25 Cholangiocytes notDE FALSE FC_fresh 0.649922885986387 Cholangiocytes
1345 ZNF706 Cholangiocytes notDE FALSE FC_fresh 0.651021636443583 Cholangiocytes
1346 PLEKHF2 Cholangiocytes notDE FALSE FC_fresh 0.649314247486026 Cholangiocytes
1347 TMEM55A Cholangiocytes notDE FALSE FC_fresh 0.650591749496416 Cholangiocytes
1348 ZRANB2 Cholangiocytes notDE FALSE FC_fresh 0.579668432560364 Cholangiocytes
1349 TNKS1BP1 Cholangiocytes notDE FALSE FC_fresh 0.643246252214923 Cholangiocytes
1350 FAM222B Cholangiocytes notDE FALSE FC_fresh 0.639492621983968 Cholangiocytes
1351 TRAF4 Cholangiocytes notDE FALSE FC_fresh 0.662646886945527 Cholangiocytes
1352 TCTN3 Cholangiocytes notDE FALSE FC_fresh 0.626350594681427 Cholangiocytes
1353 HNRNPU Cholangiocytes notDE FALSE FC_fresh 0.646420518488091 Cholangiocytes
1354 SLC12A7 Cholangiocytes notDE FALSE FC_fresh 0.572699843750886 Cholangiocytes
1355 DLGAP4 Cholangiocytes notDE FALSE FC_fresh 0.66279173083383 Cholangiocytes
1356 CAPG Cholangiocytes notDE FALSE FC_fresh 0.649316469953434 Cholangiocytes
1357 AAK1 Cholangiocytes notDE FALSE FC_fresh 0.610093378913699 Cholangiocytes
1358 NARS Cholangiocytes notDE FALSE FC_fresh 0.653401468834702 Cholangiocytes
1359 PPP1CC Cholangiocytes notDE FALSE FC_fresh 0.641604568193769 Cholangiocytes
1360 MET Cholangiocytes notDE FALSE FC_fresh 0.624528004836213 Cholangiocytes
1361 C5orf28 Cholangiocytes notDE FALSE FC_fresh 0.647442290413909 Cholangiocytes
1362 NUSAP1 Cholangiocytes notDE FALSE FC_fresh 0.641059465621193 Cholangiocytes
1363 THOC6 Cholangiocytes notDE FALSE FC_fresh 0.639071357782461 Cholangiocytes
1364 CACUL1 Cholangiocytes notDE FALSE FC_fresh 0.637423727056162 Cholangiocytes
1365 MRPL3 Cholangiocytes notDE FALSE FC_fresh 0.649518407159724 Cholangiocytes
1366 YDJC Cholangiocytes notDE FALSE FC_fresh 0.643924823758397 Cholangiocytes
1367 ANKS3 Cholangiocytes notDE FALSE FC_fresh 0.638502881795868 Cholangiocytes
1368 NDFIP2 Cholangiocytes notDE FALSE FC_fresh 0.633776911999982 Cholangiocytes
1369 STOML2 Cholangiocytes notDE FALSE FC_fresh 0.639411471984863 Cholangiocytes
1370 GPATCH4 Cholangiocytes notDE FALSE FC_fresh 0.649364157009387 Cholangiocytes
1371 ZNF579 Cholangiocytes notDE FALSE FC_fresh 0.63753757096558 Cholangiocytes
1372 EFEMP2 Cholangiocytes notDE FALSE FC_fresh 0.64148754144975 Cholangiocytes
1373 LAPTM4B Cholangiocytes notDE FALSE FC_fresh 0.643011843344007 Cholangiocytes
1374 VPS35 Cholangiocytes notDE FALSE FC_fresh 0.636216274776689 Cholangiocytes
1375 CTCF Cholangiocytes notDE FALSE FC_fresh 0.64145138859261 Cholangiocytes
1376 PHB Cholangiocytes notDE FALSE FC_fresh 0.646031485698492 Cholangiocytes
1377 SRSF10 Cholangiocytes isDE FALSE FC_fresh 0.519544128281726 Cholangiocytes
1378 DIDO1 Cholangiocytes notDE FALSE FC_fresh 0.646058901016633 Cholangiocytes
1379 RASAL2 Cholangiocytes notDE FALSE FC_fresh 0.63015124886563 Cholangiocytes
1380 FLOT1 Cholangiocytes notDE FALSE FC_fresh 0.656639696351451 Cholangiocytes
1381 C10orf10 Cholangiocytes notDE FALSE FC_fresh 0.643620581988737 Cholangiocytes
1382 HNRNPC Cholangiocytes notDE FALSE FC_fresh 0.621093103581598 Cholangiocytes
1383 MYH14 Cholangiocytes notDE FALSE FC_fresh 0.62878354220042 Cholangiocytes
1384 TMED4 Cholangiocytes notDE FALSE FC_fresh 0.630592686788502 Cholangiocytes
1385 IFIT5 Cholangiocytes notDE FALSE FC_fresh 0.639654163920576 Cholangiocytes
1386 PUF60 Cholangiocytes notDE FALSE FC_fresh 0.645423902303591 Cholangiocytes
1387 SNRNP200 Cholangiocytes notDE FALSE FC_fresh 0.627729983143867 Cholangiocytes
1388 YIPF2 Cholangiocytes notDE FALSE FC_fresh 0.644481120496757 Cholangiocytes
1389 ISCU Cholangiocytes notDE FALSE FC_fresh 0.642152746290888 Cholangiocytes
1390 SCMH1 Cholangiocytes notDE FALSE FC_fresh 0.626547403120427 Cholangiocytes
1391 CAMK2N1 Cholangiocytes notDE FALSE FC_fresh 0.625142720352693 Cholangiocytes
1392 KCNK5 Cholangiocytes notDE FALSE FC_fresh 0.630109554619065 Cholangiocytes
1393 WDR45B Cholangiocytes notDE FALSE FC_fresh 0.652485050491736 Cholangiocytes
1394 CD9 Cholangiocytes notDE FALSE FC_fresh 0.640975515628001 Cholangiocytes
1395 KMT2E Cholangiocytes notDE FALSE FC_fresh 0.644784000900046 Cholangiocytes
1396 C11orf49 Cholangiocytes notDE FALSE FC_fresh 0.631252561284251 Cholangiocytes
1397 SMAD2 Cholangiocytes notDE FALSE FC_fresh 0.619819632561185 Cholangiocytes
1398 BLNK Cholangiocytes notDE FALSE FC_fresh 0.596432354106267 Cholangiocytes
1399 PUM1 Cholangiocytes notDE FALSE FC_fresh 0.60774620532111 Cholangiocytes
1400 STIP1 Cholangiocytes notDE FALSE FC_fresh 0.644839731925604 Cholangiocytes
1401 MBIP Cholangiocytes notDE FALSE FC_fresh 0.63233760125967 Cholangiocytes
1402 TAF6 Cholangiocytes notDE FALSE FC_fresh 0.634446219321588 Cholangiocytes
1403 SSX2IP Cholangiocytes notDE FALSE FC_fresh 0.612185805608058 Cholangiocytes
1404 AFF4 Cholangiocytes notDE FALSE FC_fresh 0.68512828780994 Cholangiocytes
1405 CGN Cholangiocytes notDE FALSE FC_fresh 0.623041125891648 Cholangiocytes
1406 EIF4E Cholangiocytes notDE FALSE FC_fresh 0.633160087529396 Cholangiocytes
1407 PTCH1 Cholangiocytes notDE FALSE FC_fresh 0.603589085789977 Cholangiocytes
1408 CMSS1 Cholangiocytes notDE FALSE FC_fresh 0.637375365520087 Cholangiocytes
1409 ARL2 Cholangiocytes notDE FALSE FC_fresh 0.635746302224863 Cholangiocytes
1410 NAPG Cholangiocytes notDE FALSE FC_fresh 0.62997983830603 Cholangiocytes
1411 RP11-352M15.2 Cholangiocytes notDE FALSE FC_fresh 0.637640150771534 Cholangiocytes
1412 KCMF1 Cholangiocytes notDE FALSE FC_fresh 0.638205386342167 Cholangiocytes
1413 RIF1 Cholangiocytes notDE FALSE FC_fresh 0.621149955148605 Cholangiocytes
1414 TRNAU1AP Cholangiocytes notDE FALSE FC_fresh 0.632392168145526 Cholangiocytes
1415 GNAI1 Cholangiocytes notDE FALSE FC_fresh 0.634072886648955 Cholangiocytes
1416 DNAJC22 Cholangiocytes notDE FALSE FC_fresh 0.623214247845546 Cholangiocytes
1417 EMC2 Cholangiocytes notDE FALSE FC_fresh 0.640308690479847 Cholangiocytes
1418 PPP2R5E Cholangiocytes notDE FALSE FC_fresh 0.614303443575803 Cholangiocytes
1419 RANGAP1 Cholangiocytes notDE FALSE FC_fresh 0.62330563702818 Cholangiocytes
1420 GNPAT Cholangiocytes notDE FALSE FC_fresh 0.613192015104513 Cholangiocytes
1421 BAG1 Cholangiocytes notDE FALSE FC_fresh 0.63900594467207 Cholangiocytes
1422 TNIK Cholangiocytes notDE FALSE FC_fresh 0.607471395892829 Cholangiocytes
1423 ANAPC5 Cholangiocytes notDE FALSE FC_fresh 0.639582681729955 Cholangiocytes
1424 DYNLL1 Cholangiocytes notDE FALSE FC_fresh 0.640529109463293 Cholangiocytes
1425 RP11-65I12.1 Cholangiocytes notDE FALSE FC_fresh 0.636125249317898 Cholangiocytes
1426 MICA Cholangiocytes notDE FALSE FC_fresh 0.620068350597696 Cholangiocytes
1427 VPS25 Cholangiocytes notDE FALSE FC_fresh 0.630771446885854 Cholangiocytes
1428 CLCN3 Cholangiocytes notDE FALSE FC_fresh 0.609310179262299 Cholangiocytes
1429 ARFIP2 Cholangiocytes notDE FALSE FC_fresh 0.640411043951992 Cholangiocytes
1430 ADCY9 Cholangiocytes notDE FALSE FC_fresh 0.621346133549049 Cholangiocytes
1431 HTATSF1 Cholangiocytes notDE FALSE FC_fresh 0.636632457899671 Cholangiocytes
1432 SHARPIN Cholangiocytes notDE FALSE FC_fresh 0.631742584838299 Cholangiocytes
1433 PPP4R1 Cholangiocytes notDE FALSE FC_fresh 0.624969943121626 Cholangiocytes
1434 TRIM13 Cholangiocytes notDE FALSE FC_fresh 0.619181471582374 Cholangiocytes
1435 PTMA Cholangiocytes notDE FALSE FC_fresh 0.666761539538323 Cholangiocytes
1436 GPATCH8 Cholangiocytes notDE FALSE FC_fresh 0.612666864894641 Cholangiocytes
1437 BCL7B Cholangiocytes notDE FALSE FC_fresh 0.635494736804137 Cholangiocytes
1438 PPHLN1 Cholangiocytes notDE FALSE FC_fresh 0.617709574801945 Cholangiocytes
1439 PET117 Cholangiocytes notDE FALSE FC_fresh 0.63413174141602 Cholangiocytes
1440 PRMT2 Cholangiocytes notDE FALSE FC_fresh 0.630590630467886 Cholangiocytes
1441 BRD9 Cholangiocytes notDE FALSE FC_fresh 0.607038099152222 Cholangiocytes
1442 TRA2A Cholangiocytes notDE FALSE FC_fresh 0.635149048988464 Cholangiocytes
1443 COQ4 Cholangiocytes notDE FALSE FC_fresh 0.586475566625139 Cholangiocytes
1444 DKC1 Cholangiocytes notDE FALSE FC_fresh 0.637330036728907 Cholangiocytes
1445 COX20 Cholangiocytes notDE FALSE FC_fresh 0.614380972690228 Cholangiocytes
1446 CSNK2A1 Cholangiocytes notDE FALSE FC_fresh 0.627231792678639 Cholangiocytes
1447 GNL3 Cholangiocytes notDE FALSE FC_fresh 0.638024009913226 Cholangiocytes
1448 CCAR1 Cholangiocytes notDE FALSE FC_fresh 0.608142332192606 Cholangiocytes
1449 ACTB Cholangiocytes notDE FALSE FC_fresh 0.62313296742294 Cholangiocytes
1450 PWWP2B Cholangiocytes notDE FALSE FC_fresh 0.621002589504694 Cholangiocytes
1451 PAFAH1B1 Cholangiocytes notDE FALSE FC_fresh 0.620615910045193 Cholangiocytes
1452 TFEB Cholangiocytes notDE FALSE FC_fresh 0.621788927658521 Cholangiocytes
1453 KAT8 Cholangiocytes notDE FALSE FC_fresh 0.631886884127518 Cholangiocytes
1454 PTK2 Cholangiocytes notDE FALSE FC_fresh 0.586698257538225 Cholangiocytes
1455 SRP14 Cholangiocytes notDE FALSE FC_fresh 0.629535862355573 Cholangiocytes
1456 ARNTL2 Cholangiocytes notDE FALSE FC_fresh 0.625519469767626 Cholangiocytes
1457 DNAH14 Cholangiocytes notDE FALSE FC_fresh 0.582882846828042 Cholangiocytes
1458 SMARCA5 Cholangiocytes notDE FALSE FC_fresh 0.606647070650682 Cholangiocytes
1459 PTAR1 Cholangiocytes notDE FALSE FC_fresh 0.599785895311977 Cholangiocytes
1460 REST Cholangiocytes notDE FALSE FC_fresh 0.625705091756178 Cholangiocytes
1461 HMGXB4 Cholangiocytes notDE FALSE FC_fresh 0.620200207346957 Cholangiocytes
1462 SMARCD1 Cholangiocytes notDE FALSE FC_fresh 0.623532649015157 Cholangiocytes
1463 RPS7 Cholangiocytes notDE FALSE FC_fresh 0.635694350666127 Cholangiocytes
1464 HS1BP3 Cholangiocytes notDE FALSE FC_fresh 0.63203843489202 Cholangiocytes
1465 CTB-50L17.10 Cholangiocytes notDE FALSE FC_fresh 0.629626201392194 Cholangiocytes
1466 RPRD1A Cholangiocytes notDE FALSE FC_fresh 0.615056234394897 Cholangiocytes
1467 PPIA Cholangiocytes notDE FALSE FC_fresh 0.631313964514739 Cholangiocytes
1468 ENO1 Cholangiocytes notDE FALSE FC_fresh 0.650350208769948 Cholangiocytes
1469 SKA2 Cholangiocytes notDE FALSE FC_fresh 0.623982960094497 Cholangiocytes
1470 SRRT Cholangiocytes notDE FALSE FC_fresh 0.631600560493202 Cholangiocytes
1471 IRF3 Cholangiocytes notDE FALSE FC_fresh 0.594396285065564 Cholangiocytes
1472 ANKRD10 Cholangiocytes notDE FALSE FC_fresh 0.57397632649374 Cholangiocytes
1473 PAFAH1B2 Cholangiocytes notDE FALSE FC_fresh 0.616526006830924 Cholangiocytes
1474 PLEKHA6 Cholangiocytes notDE FALSE FC_fresh 0.605102956282771 Cholangiocytes
1475 AP1S1 Cholangiocytes notDE FALSE FC_fresh 0.629770265843312 Cholangiocytes
1476 COQ7 Cholangiocytes notDE FALSE FC_fresh 0.623710809508195 Cholangiocytes
1477 NR2C2AP Cholangiocytes notDE FALSE FC_fresh 0.626070624273581 Cholangiocytes
1478 RPL22L1 Cholangiocytes notDE FALSE FC_fresh 0.628233644003232 Cholangiocytes
1479 PPP4R2 Cholangiocytes notDE FALSE FC_fresh 0.619765991237412 Cholangiocytes
1480 AGPS Cholangiocytes notDE FALSE FC_fresh 0.622156664464048 Cholangiocytes
1481 HMGCS1 Cholangiocytes notDE FALSE FC_fresh 0.640590457817102 Cholangiocytes
1482 NFKBIL1 Cholangiocytes notDE FALSE FC_fresh 0.62803991834179 Cholangiocytes
1483 UBAP2 Cholangiocytes notDE FALSE FC_fresh 0.624445460883026 Cholangiocytes
1484 ATP6V1D Cholangiocytes notDE FALSE FC_fresh 0.625719040460351 Cholangiocytes
1485 FGD6 Cholangiocytes notDE FALSE FC_fresh 0.615582166836108 Cholangiocytes
1486 ESF1 Cholangiocytes notDE FALSE FC_fresh 0.579738215165905 Cholangiocytes
1487 ERI3 Cholangiocytes notDE FALSE FC_fresh 0.625564655560738 Cholangiocytes
1488 MFSD6 Cholangiocytes notDE FALSE FC_fresh 0.602676839360198 Cholangiocytes
1489 MARK2 Cholangiocytes notDE FALSE FC_fresh 0.635296429067628 Cholangiocytes
1490 THUMPD3-AS1 Cholangiocytes notDE FALSE FC_fresh 0.624494155687175 Cholangiocytes
1491 TPR Cholangiocytes notDE FALSE FC_fresh 0.627628572276531 Cholangiocytes
1492 ATP5SL Cholangiocytes notDE FALSE FC_fresh 0.624374432771249 Cholangiocytes
1493 C4orf27 Cholangiocytes notDE FALSE FC_fresh 0.623442006476946 Cholangiocytes
1494 RARB Cholangiocytes notDE FALSE FC_fresh 0.619629202690662 Cholangiocytes
1495 NSD1 Cholangiocytes notDE FALSE FC_fresh 0.599081719753611 Cholangiocytes
1496 THRA Cholangiocytes notDE FALSE FC_fresh 0.615445411301436 Cholangiocytes
1497 MCAT Cholangiocytes notDE FALSE FC_fresh 0.624225841796326 Cholangiocytes
1498 SMARCC1 Cholangiocytes notDE FALSE FC_fresh 0.6353978947628 Cholangiocytes
1499 ITGB1BP1 Cholangiocytes notDE FALSE FC_fresh 0.619792132113346 Cholangiocytes
1500 CFAP97 Cholangiocytes notDE FALSE FC_fresh 0.604843993823795 Cholangiocytes
1501 SPEN Cholangiocytes notDE FALSE FC_fresh 0.603234006983417 Cholangiocytes
1502 THRAP3 Cholangiocytes notDE FALSE FC_fresh 0.64526325332655 Cholangiocytes
1503 PTGES3 Cholangiocytes notDE FALSE FC_fresh 0.640389705302849 Cholangiocytes
1504 EIF4H Cholangiocytes notDE FALSE FC_fresh 0.620941572786152 Cholangiocytes
1505 ZNF32 Cholangiocytes notDE FALSE FC_fresh 0.617954587598694 Cholangiocytes
1506 SLC20A2 Cholangiocytes notDE FALSE FC_fresh 0.622210554153051 Cholangiocytes
1507 UGCG Cholangiocytes notDE FALSE FC_fresh 0.626823198946785 Cholangiocytes
1508 GSE1 Cholangiocytes notDE FALSE FC_fresh 0.605152927875059 Cholangiocytes
1509 MEX3C Cholangiocytes notDE FALSE FC_fresh 0.620785672279369 Cholangiocytes
1510 C19orf48 Cholangiocytes notDE FALSE FC_fresh 0.623366972205025 Cholangiocytes
1511 RBM42 Cholangiocytes notDE FALSE FC_fresh 0.618465162554159 Cholangiocytes
1512 TSG101 Cholangiocytes notDE FALSE FC_fresh 0.620099758496714 Cholangiocytes
1513 PDCD2 Cholangiocytes notDE FALSE FC_fresh 0.61782997063364 Cholangiocytes
1514 XRCC6 Cholangiocytes notDE FALSE FC_fresh 0.620917158289408 Cholangiocytes
1515 CCND3 Cholangiocytes notDE FALSE FC_fresh 0.602481919855114 Cholangiocytes
1516 IFT52 Cholangiocytes notDE FALSE FC_fresh 0.613573305710453 Cholangiocytes
1517 RRS1 Cholangiocytes notDE FALSE FC_fresh 0.620523801093883 Cholangiocytes
1518 U2SURP Cholangiocytes notDE FALSE FC_fresh 0.596488061021089 Cholangiocytes
1519 DPM2 Cholangiocytes notDE FALSE FC_fresh 0.610266479066175 Cholangiocytes
1520 VDAC1 Cholangiocytes notDE FALSE FC_fresh 0.615508214000624 Cholangiocytes
1521 ITGB5 Cholangiocytes notDE FALSE FC_fresh 0.605892400913019 Cholangiocytes
1522 RPL36A Cholangiocytes notDE FALSE FC_fresh 0.602706030596847 Cholangiocytes
1523 C12orf49 Cholangiocytes notDE FALSE FC_fresh 0.617501987934331 Cholangiocytes
1524 MUM1 Cholangiocytes notDE FALSE FC_fresh 0.627251206814875 Cholangiocytes
1525 TMEM9 Cholangiocytes notDE FALSE FC_fresh 0.613466495544484 Cholangiocytes
1526 KLHL23 Cholangiocytes notDE FALSE FC_fresh 0.622827470451235 Cholangiocytes
1527 PPP5C Cholangiocytes notDE FALSE FC_fresh 0.598030790090565 Cholangiocytes
1528 SFSWAP Cholangiocytes notDE FALSE FC_fresh 0.611532876404156 Cholangiocytes
1529 SYCE1L Cholangiocytes notDE FALSE FC_fresh 0.616235463342779 Cholangiocytes
1530 SAP30BP Cholangiocytes notDE FALSE FC_fresh 0.614504264941754 Cholangiocytes
1531 RSPH3 Cholangiocytes notDE FALSE FC_fresh 0.602562412039205 Cholangiocytes
1532 NET1 Cholangiocytes notDE FALSE FC_fresh 0.622372123413772 Cholangiocytes
1533 HNRNPK Cholangiocytes notDE FALSE FC_fresh 0.607407282197287 Cholangiocytes
1534 NOP56 Cholangiocytes notDE FALSE FC_fresh 0.647708491267272 Cholangiocytes
1535 PPARD Cholangiocytes notDE FALSE FC_fresh 0.626523497044408 Cholangiocytes
1536 ZMYM2 Cholangiocytes isDE FALSE FC_fresh 0.512670927715426 Cholangiocytes
1537 AFTPH Cholangiocytes notDE FALSE FC_fresh 0.588541417553257 Cholangiocytes
1538 GNL2 Cholangiocytes notDE FALSE FC_fresh 0.62938021549742 Cholangiocytes
1539 NOVA1 Cholangiocytes notDE FALSE FC_fresh 0.603924815279783 Cholangiocytes
1540 TIMM44 Cholangiocytes notDE FALSE FC_fresh 0.608919253760226 Cholangiocytes
1541 TAF7 Cholangiocytes notDE FALSE FC_fresh 0.621653973931077 Cholangiocytes
1542 FAM76A Cholangiocytes notDE FALSE FC_fresh 0.60851649928586 Cholangiocytes
1543 CDK10 Cholangiocytes notDE FALSE FC_fresh 0.59481910003479 Cholangiocytes
1544 ATP5G2 Cholangiocytes notDE FALSE FC_fresh 0.614415184344559 Cholangiocytes
1545 CWC27 Cholangiocytes notDE FALSE FC_fresh 0.610460269512126 Cholangiocytes
1546 TMEM9B Cholangiocytes notDE FALSE FC_fresh 0.613706269314456 Cholangiocytes
1547 IK Cholangiocytes notDE FALSE FC_fresh 0.623621515223758 Cholangiocytes
1548 RHOT2 Cholangiocytes notDE FALSE FC_fresh 0.607553357742466 Cholangiocytes
1549 ELOF1 Cholangiocytes notDE FALSE FC_fresh 0.614938195832121 Cholangiocytes
1550 TPGS1 Cholangiocytes notDE FALSE FC_fresh 0.612666047933027 Cholangiocytes
1551 ZFYVE21 Cholangiocytes notDE FALSE FC_fresh 0.620916735770903 Cholangiocytes
1552 ATRAID Cholangiocytes notDE FALSE FC_fresh 0.614643654390963 Cholangiocytes
1553 DPYSL2 Cholangiocytes notDE FALSE FC_fresh 0.636011783919453 Cholangiocytes
1554 TOMM22 Cholangiocytes notDE FALSE FC_fresh 0.611883489875645 Cholangiocytes
1555 SNRPD2 Cholangiocytes notDE FALSE FC_fresh 0.61034264244452 Cholangiocytes
1556 GKAP1 Cholangiocytes notDE FALSE FC_fresh 0.580511902191961 Cholangiocytes
1557 CEP290 Cholangiocytes notDE FALSE FC_fresh 0.58729780093347 Cholangiocytes
1558 ATP5B Cholangiocytes notDE FALSE FC_fresh 0.610863461912995 Cholangiocytes
1559 RAB40B Cholangiocytes notDE FALSE FC_fresh 0.613165066843917 Cholangiocytes
1560 SYNJ2BP Cholangiocytes notDE FALSE FC_fresh 0.590922531518297 Cholangiocytes
1561 RBM17 Cholangiocytes notDE FALSE FC_fresh 0.659016357524374 Cholangiocytes
1562 KATNBL1 Cholangiocytes notDE FALSE FC_fresh 0.614656216973793 Cholangiocytes
1563 PRPF31 Cholangiocytes notDE FALSE FC_fresh 0.606839165526862 Cholangiocytes
1564 VBP1 Cholangiocytes notDE FALSE FC_fresh 0.608767364604284 Cholangiocytes
1565 ADSL Cholangiocytes notDE FALSE FC_fresh 0.611564482959096 Cholangiocytes
1566 MRPL15 Cholangiocytes notDE FALSE FC_fresh 0.608670063516297 Cholangiocytes
1567 PUM3 Cholangiocytes notDE FALSE FC_fresh 0.610421186071791 Cholangiocytes
1568 ARSD Cholangiocytes notDE FALSE FC_fresh 0.570744011434112 Cholangiocytes
1569 DFFA Cholangiocytes notDE FALSE FC_fresh 0.604534308103074 Cholangiocytes
1570 RPS27A Cholangiocytes notDE FALSE FC_fresh 0.609830728478451 Cholangiocytes
1571 ZNF91 Cholangiocytes notDE FALSE FC_fresh 0.577820605778499 Cholangiocytes
1572 CFDP1 Cholangiocytes notDE FALSE FC_fresh 0.596736340962831 Cholangiocytes
1573 IGSF8 Cholangiocytes notDE FALSE FC_fresh 0.608753454644697 Cholangiocytes
1574 UFC1 Cholangiocytes notDE FALSE FC_fresh 0.606793125157803 Cholangiocytes
1575 UBC Cholangiocytes notDE FALSE FC_fresh 0.731899866398421 Cholangiocytes
1576 TRIQK Cholangiocytes notDE FALSE FC_fresh 0.603394899036466 Cholangiocytes
1577 RSRP1 Cholangiocytes notDE FALSE FC_fresh 0.59254189536103 Cholangiocytes
1578 RAB10 Cholangiocytes notDE FALSE FC_fresh 0.598175554888766 Cholangiocytes
1579 RCE1 Cholangiocytes notDE FALSE FC_fresh 0.603888870475911 Cholangiocytes
1580 UBALD2 Cholangiocytes notDE FALSE FC_fresh 0.609356265767462 Cholangiocytes
1581 FBXO3 Cholangiocytes notDE FALSE FC_fresh 0.601641005378303 Cholangiocytes
1582 PDHA1 Cholangiocytes notDE FALSE FC_fresh 0.608314231845827 Cholangiocytes
1583 MRPS23 Cholangiocytes notDE FALSE FC_fresh 0.603185921809854 Cholangiocytes
1584 PABPN1 Cholangiocytes notDE FALSE FC_fresh 0.604934786390713 Cholangiocytes
1585 CCNDBP1 Cholangiocytes notDE FALSE FC_fresh 0.606361669936502 Cholangiocytes
1586 PPP1R12B Cholangiocytes notDE FALSE FC_fresh 0.657485999363319 Cholangiocytes
1587 WHSC1L1 Cholangiocytes notDE FALSE FC_fresh 0.605358183687697 Cholangiocytes
1588 CDC42 Cholangiocytes notDE FALSE FC_fresh 0.596194004878117 Cholangiocytes
1589 CTDSP2 Cholangiocytes notDE FALSE FC_fresh 0.60340986426334 Cholangiocytes
1590 USP16 Cholangiocytes notDE FALSE FC_fresh 0.591125227710225 Cholangiocytes
1591 EIF2A Cholangiocytes notDE FALSE FC_fresh 0.606497734777336 Cholangiocytes
1592 ZDHHC6 Cholangiocytes notDE FALSE FC_fresh 0.600619499987342 Cholangiocytes
1593 R3HCC1 Cholangiocytes notDE FALSE FC_fresh 0.605899925242935 Cholangiocytes
1594 MRPL9 Cholangiocytes notDE FALSE FC_fresh 0.599854069964316 Cholangiocytes
1595 FAM63B Cholangiocytes notDE FALSE FC_fresh 0.6046090107382 Cholangiocytes
1596 UBE2S Cholangiocytes notDE FALSE FC_fresh 0.604316061067449 Cholangiocytes
1597 SLC9A3R1 Cholangiocytes notDE FALSE FC_fresh 0.585002935054489 Cholangiocytes
1598 TNS1 Cholangiocytes notDE FALSE FC_fresh 0.610645681479202 Cholangiocytes
1599 NT5C3B Cholangiocytes notDE FALSE FC_fresh 0.59191275953518 Cholangiocytes
1600 PSMB5 Cholangiocytes notDE FALSE FC_fresh 0.599410519164841 Cholangiocytes
1601 JOSD2 Cholangiocytes notDE FALSE FC_fresh 0.603578950591252 Cholangiocytes
1602 RPS6KA5 Cholangiocytes notDE FALSE FC_fresh 0.595115050183577 Cholangiocytes
1603 SSU72 Cholangiocytes notDE FALSE FC_fresh 0.605425118880524 Cholangiocytes
1604 MTX2 Cholangiocytes notDE FALSE FC_fresh 0.598855392758739 Cholangiocytes
1605 SUMF2 Cholangiocytes notDE FALSE FC_fresh 0.570240125977663 Cholangiocytes
1606 FADS3 Cholangiocytes notDE FALSE FC_fresh 0.599535338855496 Cholangiocytes
1607 ENTPD6 Cholangiocytes notDE FALSE FC_fresh 0.600176750318072 Cholangiocytes
1608 APIP Cholangiocytes notDE FALSE FC_fresh 0.598282594224737 Cholangiocytes
1609 RPS5 Cholangiocytes notDE FALSE FC_fresh 0.600559429372697 Cholangiocytes
1610 RPL23 Cholangiocytes notDE FALSE FC_fresh 0.596047783040632 Cholangiocytes
1611 EPRS Cholangiocytes notDE FALSE FC_fresh 0.601654008305031 Cholangiocytes
1612 CEP89 Cholangiocytes notDE FALSE FC_fresh 0.597479331468413 Cholangiocytes
1613 AKTIP Cholangiocytes notDE FALSE FC_fresh 0.603959685770866 Cholangiocytes
1614 ZNF664 Cholangiocytes notDE FALSE FC_fresh 0.59315200231374 Cholangiocytes
1615 NONO Cholangiocytes notDE FALSE FC_fresh 0.607592878489623 Cholangiocytes
1616 APPL1 Cholangiocytes notDE FALSE FC_fresh 0.596239981174215 Cholangiocytes
1617 C6orf136 Cholangiocytes notDE FALSE FC_fresh 0.594655603001638 Cholangiocytes
1618 SPATA33 Cholangiocytes notDE FALSE FC_fresh 0.593803020129057 Cholangiocytes
1619 PRRC2A Cholangiocytes notDE FALSE FC_fresh 0.593708713676881 Cholangiocytes
1620 RPL31 Cholangiocytes notDE FALSE FC_fresh 0.594576277591197 Cholangiocytes
1621 WTAP Cholangiocytes notDE FALSE FC_fresh 0.593726515877159 Cholangiocytes
1622 SLC25A29 Cholangiocytes notDE FALSE FC_fresh 0.544579895040196 Cholangiocytes
1623 MRFAP1 Cholangiocytes notDE FALSE FC_fresh 0.604518933836369 Cholangiocytes
1624 CYB5R3 Cholangiocytes notDE FALSE FC_fresh 0.585199991328081 Cholangiocytes
1625 BCL9L Cholangiocytes notDE FALSE FC_fresh 0.589694978934304 Cholangiocytes
1626 NFYB Cholangiocytes notDE FALSE FC_fresh 0.602302128201482 Cholangiocytes
1627 TRIP11 Cholangiocytes notDE FALSE FC_fresh 0.589536093306124 Cholangiocytes
1628 UNC50 Cholangiocytes notDE FALSE FC_fresh 0.601642359712 Cholangiocytes
1629 ZNF644 Cholangiocytes notDE FALSE FC_fresh 0.593886924489408 Cholangiocytes
1630 WBSCR27 Cholangiocytes notDE FALSE FC_fresh 0.598505169337836 Cholangiocytes
1631 STK25 Cholangiocytes notDE FALSE FC_fresh 0.601496789158055 Cholangiocytes
1632 ARHGEF5 Cholangiocytes notDE FALSE FC_fresh 0.586301420729738 Cholangiocytes
1633 EEF2 Cholangiocytes notDE FALSE FC_fresh 0.599682266412326 Cholangiocytes
1634 NGDN Cholangiocytes notDE FALSE FC_fresh 0.596967742868923 Cholangiocytes
1635 ATP11A Cholangiocytes notDE FALSE FC_fresh 0.564093963895868 Cholangiocytes
1636 SHB Cholangiocytes notDE FALSE FC_fresh 0.599737042428406 Cholangiocytes
1637 PAK4 Cholangiocytes notDE FALSE FC_fresh 0.59091721322475 Cholangiocytes
1638 RPL9 Cholangiocytes notDE FALSE FC_fresh 0.58948715607218 Cholangiocytes
1639 CCT7 Cholangiocytes notDE FALSE FC_fresh 0.594090752601993 Cholangiocytes
1640 SLC37A4 Cholangiocytes notDE FALSE FC_fresh 0.535528856715064 Cholangiocytes
1641 TSPAN4 Cholangiocytes notDE FALSE FC_fresh 0.595273232017854 Cholangiocytes
1642 SUB1 Cholangiocytes notDE FALSE FC_fresh 0.606875526205071 Cholangiocytes
1643 ATP8B1 Cholangiocytes notDE FALSE FC_fresh 0.580131367578374 Cholangiocytes
1644 PTPRA Cholangiocytes notDE FALSE FC_fresh 0.604981903719521 Cholangiocytes
1645 THOC7 Cholangiocytes notDE FALSE FC_fresh 0.59352550402111 Cholangiocytes
1646 STUB1 Cholangiocytes notDE FALSE FC_fresh 0.588733679398767 Cholangiocytes
1647 TUG1 Cholangiocytes notDE FALSE FC_fresh 0.595540260982236 Cholangiocytes
1648 VAPA Cholangiocytes notDE FALSE FC_fresh 0.580603247096591 Cholangiocytes
1649 ZDHHC2 Cholangiocytes notDE FALSE FC_fresh 0.589668352562233 Cholangiocytes
1650 WIPF2 Cholangiocytes notDE FALSE FC_fresh 0.596619780127298 Cholangiocytes
1651 SIAH1 Cholangiocytes notDE FALSE FC_fresh 0.589657840843016 Cholangiocytes
1652 TARDBP Cholangiocytes notDE FALSE FC_fresh 0.572853680266672 Cholangiocytes
1653 TACC2 Cholangiocytes notDE FALSE FC_fresh 0.584451277979359 Cholangiocytes
1654 ATN1 Cholangiocytes notDE FALSE FC_fresh 0.561543413801501 Cholangiocytes
1655 UNK Cholangiocytes notDE FALSE FC_fresh 0.574516946085557 Cholangiocytes
1656 MCCC1 Cholangiocytes notDE FALSE FC_fresh 0.569155449473729 Cholangiocytes
1657 DEPTOR Cholangiocytes notDE FALSE FC_fresh 0.590424302597778 Cholangiocytes
1658 HMGB1 Cholangiocytes notDE FALSE FC_fresh 0.5908914445289 Cholangiocytes
1659 TRIM44 Cholangiocytes notDE FALSE FC_fresh 0.570396145722461 Cholangiocytes
1660 SDC4 Cholangiocytes notDE FALSE FC_fresh 0.617061149992645 Cholangiocytes
1661 CHD3 Cholangiocytes notDE FALSE FC_fresh 0.531280214877043 Cholangiocytes
1662 KIF13B Cholangiocytes notDE FALSE FC_fresh 0.597777661902955 Cholangiocytes
1663 NOTCH2 Cholangiocytes notDE FALSE FC_fresh 0.585234901370994 Cholangiocytes
1664 TP53INP1 Cholangiocytes notDE FALSE FC_fresh 0.528248516534439 Cholangiocytes
1665 PURA Cholangiocytes notDE FALSE FC_fresh 0.553594914563303 Cholangiocytes
1666 FAM204A Cholangiocytes notDE FALSE FC_fresh 0.566796805413437 Cholangiocytes
1667 MDM4 Cholangiocytes notDE FALSE FC_fresh 0.510264213613611 Cholangiocytes
1668 RND1 Cholangiocytes notDE FALSE FC_fresh 0.601743218457667 Cholangiocytes
1669 DLG1 Cholangiocytes notDE FALSE FC_fresh 0.547496399583643 Cholangiocytes
1670 TMEM251 Cholangiocytes notDE FALSE FC_fresh 0.589616894761103 Cholangiocytes
1671 EMC10 Cholangiocytes notDE FALSE FC_fresh 0.600876688734354 Cholangiocytes
1672 AC004951.6 Cholangiocytes notDE FALSE FC_fresh 0.59228071179704 Cholangiocytes
1673 CCDC34 Cholangiocytes notDE FALSE FC_fresh 0.587588125047162 Cholangiocytes
1674 PPP2CA Cholangiocytes notDE FALSE FC_fresh 0.58861144444855 Cholangiocytes
1675 RP11-1094M14.11 Cholangiocytes notDE FALSE FC_fresh 0.591688696597319 Cholangiocytes
1676 FAM102B Cholangiocytes notDE FALSE FC_fresh 0.577344503365606 Cholangiocytes
1677 STX2 Cholangiocytes notDE FALSE FC_fresh 0.588015546180288 Cholangiocytes
1678 TMEM165 Cholangiocytes notDE FALSE FC_fresh 0.601698376678719 Cholangiocytes
1679 NAP1L4 Cholangiocytes notDE FALSE FC_fresh 0.593709289815813 Cholangiocytes
1680 FZD6 Cholangiocytes notDE FALSE FC_fresh 0.57895516168202 Cholangiocytes
1681 FRMD4A Cholangiocytes notDE FALSE FC_fresh 0.583251167486713 Cholangiocytes
1682 NACA Cholangiocytes notDE FALSE FC_fresh 0.596626057556772 Cholangiocytes
1683 C11orf58 Cholangiocytes notDE FALSE FC_fresh 0.580333983645457 Cholangiocytes
1684 PDE8A Cholangiocytes isDE FALSE FC_fresh 0.480071144719792 Cholangiocytes
1685 DNAJB2 Cholangiocytes notDE FALSE FC_fresh 0.597863984765528 Cholangiocytes
1686 RP11-160O5.1 Cholangiocytes notDE FALSE FC_fresh 0.590147086435626 Cholangiocytes
1687 METTL15 Cholangiocytes notDE FALSE FC_fresh 0.571895045530748 Cholangiocytes
1688 DUSP3 Cholangiocytes notDE FALSE FC_fresh 0.582877943830868 Cholangiocytes
1689 ADNP Cholangiocytes notDE FALSE FC_fresh 0.570845718047399 Cholangiocytes
1690 SUPT16H Cholangiocytes notDE FALSE FC_fresh 0.601072172555333 Cholangiocytes
1691 TRAP1 Cholangiocytes notDE FALSE FC_fresh 0.577317748171662 Cholangiocytes
1692 LAMTOR3 Cholangiocytes notDE FALSE FC_fresh 0.578504246253592 Cholangiocytes
1693 FAM107B Cholangiocytes notDE FALSE FC_fresh 0.566424902971227 Cholangiocytes
1694 IFT43 Cholangiocytes notDE FALSE FC_fresh 0.59080326157386 Cholangiocytes
1695 TRAPPC3 Cholangiocytes notDE FALSE FC_fresh 0.588140203793407 Cholangiocytes
1696 KMT5B Cholangiocytes notDE FALSE FC_fresh 0.577219798900954 Cholangiocytes
1697 TMEM115 Cholangiocytes notDE FALSE FC_fresh 0.586831833974234 Cholangiocytes
1698 EIF3G Cholangiocytes notDE FALSE FC_fresh 0.58576522063401 Cholangiocytes
1699 RMND5B Cholangiocytes notDE FALSE FC_fresh 0.579246908086392 Cholangiocytes
1700 ZSWIM6 Cholangiocytes notDE FALSE FC_fresh 0.5226963802513 Cholangiocytes
1701 SLC16A11 Cholangiocytes notDE FALSE FC_fresh 0.582794530838538 Cholangiocytes
1702 MYLIP Cholangiocytes notDE FALSE FC_fresh 0.579589722002983 Cholangiocytes
1703 CLTA Cholangiocytes notDE FALSE FC_fresh 0.582930061948416 Cholangiocytes
1704 DTD1 Cholangiocytes notDE FALSE FC_fresh 0.584251876252593 Cholangiocytes
1705 GGNBP2 Cholangiocytes notDE FALSE FC_fresh 0.60506390825882 Cholangiocytes
1706 WBP4 Cholangiocytes notDE FALSE FC_fresh 0.59046786625288 Cholangiocytes
1707 FAM98B Cholangiocytes notDE FALSE FC_fresh 0.563662362376782 Cholangiocytes
1708 GDI1 Cholangiocytes notDE FALSE FC_fresh 0.572730316288989 Cholangiocytes
1709 BFAR Cholangiocytes notDE FALSE FC_fresh 0.588143641454341 Cholangiocytes
1710 SRSF9 Cholangiocytes notDE FALSE FC_fresh 0.586155935802168 Cholangiocytes
1711 OTUB1 Cholangiocytes notDE FALSE FC_fresh 0.579459279094667 Cholangiocytes
1712 AP2B1 Cholangiocytes notDE FALSE FC_fresh 0.594582246686634 Cholangiocytes
1713 APH1A Cholangiocytes notDE FALSE FC_fresh 0.594461051878771 Cholangiocytes
1714 LETMD1 Cholangiocytes notDE FALSE FC_fresh 0.581413007649398 Cholangiocytes
1715 XRCC5 Cholangiocytes notDE FALSE FC_fresh 0.566052677466697 Cholangiocytes
1716 GTF2IRD2 Cholangiocytes notDE FALSE FC_fresh 0.54167842849454 Cholangiocytes
1717 GSTO2 Cholangiocytes notDE FALSE FC_fresh 0.567086180513528 Cholangiocytes
1718 SENP6 Cholangiocytes notDE FALSE FC_fresh 0.516684143050712 Cholangiocytes
1719 SHPRH Cholangiocytes notDE FALSE FC_fresh 0.564310332354021 Cholangiocytes
1720 RPL18 Cholangiocytes notDE FALSE FC_fresh 0.583532766023279 Cholangiocytes
1721 XPA Cholangiocytes notDE FALSE FC_fresh 0.576635893713587 Cholangiocytes
1722 METTL5 Cholangiocytes notDE FALSE FC_fresh 0.578872878377645 Cholangiocytes
1723 MSANTD3 Cholangiocytes notDE FALSE FC_fresh 0.582784245580472 Cholangiocytes
1724 DPH6 Cholangiocytes notDE FALSE FC_fresh 0.560569426790608 Cholangiocytes
1725 POLR2K Cholangiocytes notDE FALSE FC_fresh 0.576788531351424 Cholangiocytes
1726 CAST Cholangiocytes notDE FALSE FC_fresh 0.574996346527337 Cholangiocytes
1727 BSG Cholangiocytes notDE FALSE FC_fresh 0.591265141105168 Cholangiocytes
1728 RRP1 Cholangiocytes notDE FALSE FC_fresh 0.584915890599971 Cholangiocytes
1729 KLF13 Cholangiocytes notDE FALSE FC_fresh 0.56448340858092 Cholangiocytes
1730 AAED1 Cholangiocytes notDE FALSE FC_fresh 0.578533450901268 Cholangiocytes
1731 PSENEN Cholangiocytes notDE FALSE FC_fresh 0.579179603495436 Cholangiocytes
1732 GATAD1 Cholangiocytes notDE FALSE FC_fresh 0.571782212560522 Cholangiocytes
1733 CUEDC2 Cholangiocytes notDE FALSE FC_fresh 0.577879760397858 Cholangiocytes
1734 WRB Cholangiocytes notDE FALSE FC_fresh 0.578201930649162 Cholangiocytes
1735 NUDT4 Cholangiocytes notDE FALSE FC_fresh 0.575479847077053 Cholangiocytes
1736 DNAL1 Cholangiocytes notDE FALSE FC_fresh 0.57111636067535 Cholangiocytes
1737 RBM39 Cholangiocytes notDE FALSE FC_fresh 0.658166200901946 Cholangiocytes
1738 EMD Cholangiocytes notDE FALSE FC_fresh 0.572803526344434 Cholangiocytes
1739 PPP1R12A Cholangiocytes notDE FALSE FC_fresh 0.596451840741952 Cholangiocytes
1740 TRAF2 Cholangiocytes notDE FALSE FC_fresh 0.575811519956245 Cholangiocytes
1741 ZNF639 Cholangiocytes notDE FALSE FC_fresh 0.573614934950415 Cholangiocytes
1742 BCL10 Cholangiocytes notDE FALSE FC_fresh 0.577822901840323 Cholangiocytes
1743 UTP18 Cholangiocytes notDE FALSE FC_fresh 0.581534560190652 Cholangiocytes
1744 UBE2J2 Cholangiocytes notDE FALSE FC_fresh 0.583966692652134 Cholangiocytes
1745 SNHG18 Cholangiocytes notDE FALSE FC_fresh 0.577392778899835 Cholangiocytes
1746 TM2D1 Cholangiocytes notDE FALSE FC_fresh 0.562525095414288 Cholangiocytes
1747 GTPBP4 Cholangiocytes notDE FALSE FC_fresh 0.571918250155643 Cholangiocytes
1748 MRPL42 Cholangiocytes notDE FALSE FC_fresh 0.56945012075958 Cholangiocytes
1749 KCTD3 Cholangiocytes notDE FALSE FC_fresh 0.552066034694039 Cholangiocytes
1750 CAPN12 Cholangiocytes notDE FALSE FC_fresh 0.496930163064608 Cholangiocytes
1751 LCMT1 Cholangiocytes notDE FALSE FC_fresh 0.575023771239351 Cholangiocytes
1752 AQP3 Cholangiocytes notDE FALSE FC_fresh 0.578120482142771 Cholangiocytes
1753 PCIF1 Cholangiocytes notDE FALSE FC_fresh 0.570608935087703 Cholangiocytes
1754 TRIM2 Cholangiocytes notDE FALSE FC_fresh 0.570229778709756 Cholangiocytes
1755 INO80 Cholangiocytes notDE FALSE FC_fresh 0.570240260473353 Cholangiocytes
1756 ENDOV Cholangiocytes notDE FALSE FC_fresh 0.5661703660732 Cholangiocytes
1757 CBX4 Cholangiocytes notDE FALSE FC_fresh 0.569913589071618 Cholangiocytes
1758 PWP1 Cholangiocytes notDE FALSE FC_fresh 0.576629039000673 Cholangiocytes
1759 URM1 Cholangiocytes notDE FALSE FC_fresh 0.575272677466619 Cholangiocytes
1760 LGALSL Cholangiocytes notDE FALSE FC_fresh 0.572788440857033 Cholangiocytes
1761 PRCC Cholangiocytes notDE FALSE FC_fresh 0.57785204304033 Cholangiocytes
1762 PAK1IP1 Cholangiocytes notDE FALSE FC_fresh 0.572928497117496 Cholangiocytes
1763 APOBEC3C Cholangiocytes notDE FALSE FC_fresh 0.574116482853535 Cholangiocytes
1764 DCAF16 Cholangiocytes notDE FALSE FC_fresh 0.566144193440441 Cholangiocytes
1765 NOB1 Cholangiocytes notDE FALSE FC_fresh 0.5724684130721 Cholangiocytes
1766 SRP9 Cholangiocytes notDE FALSE FC_fresh 0.569306630006784 Cholangiocytes
1767 TRADD Cholangiocytes notDE FALSE FC_fresh 0.564949280872446 Cholangiocytes
1768 SLC39A3 Cholangiocytes notDE FALSE FC_fresh 0.573517019875545 Cholangiocytes
1769 C12orf57 Cholangiocytes notDE FALSE FC_fresh 0.573420629961873 Cholangiocytes
1770 CCDC115 Cholangiocytes notDE FALSE FC_fresh 0.572109850108691 Cholangiocytes
1771 UBA2 Cholangiocytes notDE FALSE FC_fresh 0.571897072261516 Cholangiocytes
1772 SCAPER Cholangiocytes notDE FALSE FC_fresh 0.545297696876107 Cholangiocytes
1773 HNRNPAB Cholangiocytes notDE FALSE FC_fresh 0.591135822559268 Cholangiocytes
1774 LCOR Cholangiocytes notDE FALSE FC_fresh 0.554344885316152 Cholangiocytes
1775 IMPA2 Cholangiocytes notDE FALSE FC_fresh 0.569845085600577 Cholangiocytes
1776 FIBP Cholangiocytes notDE FALSE FC_fresh 0.571426943537075 Cholangiocytes
1777 CCDC50 Cholangiocytes notDE FALSE FC_fresh 0.527608379447598 Cholangiocytes
1778 DMAP1 Cholangiocytes notDE FALSE FC_fresh 0.56761462733845 Cholangiocytes
1779 AKAP8L Cholangiocytes notDE FALSE FC_fresh 0.57275291514411 Cholangiocytes
1780 CXXC1 Cholangiocytes notDE FALSE FC_fresh 0.566534112580389 Cholangiocytes
1781 STC1 Cholangiocytes notDE FALSE FC_fresh 0.55336369197967 Cholangiocytes
1782 SF3A2 Cholangiocytes notDE FALSE FC_fresh 0.566885713343311 Cholangiocytes
1783 BIN1 Cholangiocytes notDE FALSE FC_fresh 0.557026534220857 Cholangiocytes
1784 ZMIZ1 Cholangiocytes notDE FALSE FC_fresh 0.559911671064336 Cholangiocytes
1785 DNAJC8 Cholangiocytes notDE FALSE FC_fresh 0.563925162948731 Cholangiocytes
1786 TSEN54 Cholangiocytes notDE FALSE FC_fresh 0.549307525436295 Cholangiocytes
1787 HSBP1 Cholangiocytes notDE FALSE FC_fresh 0.572835507238062 Cholangiocytes
1788 FUCA2 Cholangiocytes notDE FALSE FC_fresh 0.567779034343239 Cholangiocytes
1789 MLLT6 Cholangiocytes notDE FALSE FC_fresh 0.520575556659971 Cholangiocytes
1790 ANKLE2 Cholangiocytes notDE FALSE FC_fresh 0.603292277921757 Cholangiocytes
1791 FASTK Cholangiocytes notDE FALSE FC_fresh 0.568107370651174 Cholangiocytes
1792 MTA3 Cholangiocytes notDE FALSE FC_fresh 0.563789199170723 Cholangiocytes
1793 S100A16 Cholangiocytes notDE FALSE FC_fresh 0.579955235302333 Cholangiocytes
1794 TRIB3 Cholangiocytes notDE FALSE FC_fresh 0.568421554876982 Cholangiocytes
1795 NFE2L3 Cholangiocytes notDE FALSE FC_fresh 0.566697827011372 Cholangiocytes
1796 B3GNT2 Cholangiocytes notDE FALSE FC_fresh 0.566874036847042 Cholangiocytes
1797 ZKSCAN1 Cholangiocytes notDE FALSE FC_fresh 0.64652487146094 Cholangiocytes
1798 KANSL1 Cholangiocytes notDE FALSE FC_fresh 0.547766674463228 Cholangiocytes
1799 SPATA13 Cholangiocytes notDE FALSE FC_fresh 0.562312176018398 Cholangiocytes
1800 SMCR5 Cholangiocytes notDE FALSE FC_fresh 0.5675241794696 Cholangiocytes
1801 PYCARD Cholangiocytes notDE FALSE FC_fresh 0.567424801890425 Cholangiocytes
1802 DCAF13 Cholangiocytes notDE FALSE FC_fresh 0.56644905027572 Cholangiocytes
1803 SAMD4B Cholangiocytes notDE FALSE FC_fresh 0.572784898426802 Cholangiocytes
1804 INF2 Cholangiocytes notDE FALSE FC_fresh 0.546372775115754 Cholangiocytes
1805 PPP1R16A Cholangiocytes notDE FALSE FC_fresh 0.520904412070161 Cholangiocytes
1806 POLD2 Cholangiocytes notDE FALSE FC_fresh 0.573461245654883 Cholangiocytes
1807 ZNF207 Cholangiocytes notDE FALSE FC_fresh 0.53668934414254 Cholangiocytes
1808 RPAIN Cholangiocytes notDE FALSE FC_fresh 0.557956139824041 Cholangiocytes
1809 GPX7 Cholangiocytes notDE FALSE FC_fresh 0.564347203548676 Cholangiocytes
1810 DDX27 Cholangiocytes notDE FALSE FC_fresh 0.564772841116388 Cholangiocytes
1811 USP1 Cholangiocytes notDE FALSE FC_fresh 0.56614914956009 Cholangiocytes
1812 GYPC Cholangiocytes notDE FALSE FC_fresh 0.576611143126067 Cholangiocytes
1813 CCDC124 Cholangiocytes notDE FALSE FC_fresh 0.564809189800135 Cholangiocytes
1814 EHD1 Cholangiocytes notDE FALSE FC_fresh 0.566124389154622 Cholangiocytes
1815 TMEM14C Cholangiocytes notDE FALSE FC_fresh 0.565549875458208 Cholangiocytes
1816 TMEM80 Cholangiocytes notDE FALSE FC_fresh 0.559513697784456 Cholangiocytes
1817 ICA1 Cholangiocytes notDE FALSE FC_fresh 0.585664300265519 Cholangiocytes
1818 GLTP Cholangiocytes notDE FALSE FC_fresh 0.569440549997092 Cholangiocytes
1819 C2orf68 Cholangiocytes notDE FALSE FC_fresh 0.548532972621314 Cholangiocytes
1820 DCTN3 Cholangiocytes notDE FALSE FC_fresh 0.565624159780495 Cholangiocytes
1821 PEF1 Cholangiocytes notDE FALSE FC_fresh 0.561249647819286 Cholangiocytes
1822 PSMD2 Cholangiocytes notDE FALSE FC_fresh 0.571731688477158 Cholangiocytes
1823 PPP1R13B Cholangiocytes notDE FALSE FC_fresh 0.529564079008878 Cholangiocytes
1824 MED4 Cholangiocytes notDE FALSE FC_fresh 0.564221389582236 Cholangiocytes
1825 EIF1AX Cholangiocytes notDE FALSE FC_fresh 0.494199462300888 Cholangiocytes
1826 RNF5 Cholangiocytes notDE FALSE FC_fresh 0.565173093992645 Cholangiocytes
1827 FAM53C Cholangiocytes notDE FALSE FC_fresh 0.570305004356741 Cholangiocytes
1828 MID1IP1 Cholangiocytes notDE FALSE FC_fresh 0.569016982966604 Cholangiocytes
1829 PSMD9 Cholangiocytes notDE FALSE FC_fresh 0.565224861184318 Cholangiocytes
1830 ATIC Cholangiocytes notDE FALSE FC_fresh 0.565299882986983 Cholangiocytes
1831 DENR Cholangiocytes notDE FALSE FC_fresh 0.555161297096768 Cholangiocytes
1832 METTL3 Cholangiocytes notDE FALSE FC_fresh 0.547679215050173 Cholangiocytes
1833 ZNF721 Cholangiocytes notDE FALSE FC_fresh 0.513924304053294 Cholangiocytes
1834 NCKAP1 Cholangiocytes notDE FALSE FC_fresh 0.549085678456524 Cholangiocytes
1835 POGZ Cholangiocytes notDE FALSE FC_fresh 0.473634185933362 Cholangiocytes
1836 SURF2 Cholangiocytes notDE FALSE FC_fresh 0.563632763865596 Cholangiocytes
1837 UNC45A Cholangiocytes notDE FALSE FC_fresh 0.556996413536859 Cholangiocytes
1838 TTF1 Cholangiocytes notDE FALSE FC_fresh 0.537905698769974 Cholangiocytes
1839 PHPT1 Cholangiocytes notDE FALSE FC_fresh 0.565274744091387 Cholangiocytes
1840 HSPA8 Cholangiocytes notDE FALSE FC_fresh 0.621803464218558 Cholangiocytes
1841 FAM135A Cholangiocytes notDE FALSE FC_fresh 0.50892763779393 Cholangiocytes
1842 TCEAL4 Cholangiocytes notDE FALSE FC_fresh 0.578626322746429 Cholangiocytes
1843 CCDC66 Cholangiocytes notDE FALSE FC_fresh 0.551098638429206 Cholangiocytes
1844 WAC-AS1 Cholangiocytes notDE FALSE FC_fresh 0.561475564245728 Cholangiocytes
1845 MRPL50 Cholangiocytes notDE FALSE FC_fresh 0.561890784870272 Cholangiocytes
1846 SORT1 Cholangiocytes notDE FALSE FC_fresh 0.561539372636396 Cholangiocytes
1847 PRKRA Cholangiocytes notDE FALSE FC_fresh 0.564535982047256 Cholangiocytes
1848 NRBP2 Cholangiocytes notDE FALSE FC_fresh 0.508610731069638 Cholangiocytes
1849 TMED1 Cholangiocytes notDE FALSE FC_fresh 0.559478579302278 Cholangiocytes
1850 ZNF397 Cholangiocytes notDE FALSE FC_fresh 0.548324651547409 Cholangiocytes
1851 NSFL1C Cholangiocytes notDE FALSE FC_fresh 0.568103885814361 Cholangiocytes
1852 MAGOH Cholangiocytes notDE FALSE FC_fresh 0.561687358685661 Cholangiocytes
1853 SSBP4 Cholangiocytes notDE FALSE FC_fresh 0.568322948151872 Cholangiocytes
1854 FAM219B Cholangiocytes notDE FALSE FC_fresh 0.55654578706998 Cholangiocytes
1855 FKBP3 Cholangiocytes notDE FALSE FC_fresh 0.557503236171634 Cholangiocytes
1856 ZNF146 Cholangiocytes notDE FALSE FC_fresh 0.555920990258125 Cholangiocytes
1857 PPP1CA Cholangiocytes notDE FALSE FC_fresh 0.553906677790686 Cholangiocytes
1858 SREK1 Cholangiocytes notDE FALSE FC_fresh 0.579669937805546 Cholangiocytes
1859 WDR1 Cholangiocytes notDE FALSE FC_fresh 0.570485625841091 Cholangiocytes
1860 PTTG1IP Cholangiocytes notDE FALSE FC_fresh 0.562071718407476 Cholangiocytes
1861 MFAP1 Cholangiocytes notDE FALSE FC_fresh 0.561075478319751 Cholangiocytes
1862 LIMCH1 Cholangiocytes notDE FALSE FC_fresh 0.587404579741794 Cholangiocytes
1863 FAM83H Cholangiocytes notDE FALSE FC_fresh 0.549188393047195 Cholangiocytes
1864 RPS10 Cholangiocytes notDE FALSE FC_fresh 0.557163608457703 Cholangiocytes
1865 SDF2 Cholangiocytes notDE FALSE FC_fresh 0.554847772450004 Cholangiocytes
1866 CNN2 Cholangiocytes notDE FALSE FC_fresh 0.560334249352268 Cholangiocytes
1867 ZNF205 Cholangiocytes notDE FALSE FC_fresh 0.555947278827741 Cholangiocytes
1868 ARPC1A Cholangiocytes notDE FALSE FC_fresh 0.560550201522708 Cholangiocytes
1869 PCF11 Cholangiocytes notDE FALSE FC_fresh 0.529709240821467 Cholangiocytes
1870 CTPS1 Cholangiocytes notDE FALSE FC_fresh 0.558093237740936 Cholangiocytes
1871 MTERF2 Cholangiocytes notDE FALSE FC_fresh 0.544422449507311 Cholangiocytes
1872 CTDSP1 Cholangiocytes notDE FALSE FC_fresh 0.553214833287137 Cholangiocytes
1873 RPF2 Cholangiocytes notDE FALSE FC_fresh 0.547536982436854 Cholangiocytes
1874 TP53BP1 Cholangiocytes notDE FALSE FC_fresh 0.535912689844084 Cholangiocytes
1875 NUBP1 Cholangiocytes notDE FALSE FC_fresh 0.553778284286001 Cholangiocytes
1876 ENOPH1 Cholangiocytes notDE FALSE FC_fresh 0.553326064627063 Cholangiocytes
1877 LYRM2 Cholangiocytes notDE FALSE FC_fresh 0.555783826613882 Cholangiocytes
1878 PRPF6 Cholangiocytes notDE FALSE FC_fresh 0.53588549822687 Cholangiocytes
1879 NEDD1 Cholangiocytes notDE FALSE FC_fresh 0.540612170787331 Cholangiocytes
1880 PDZD8 Cholangiocytes notDE FALSE FC_fresh 0.557336725146056 Cholangiocytes
1881 THAP11 Cholangiocytes notDE FALSE FC_fresh 0.554845436655048 Cholangiocytes
1882 DHX9 Cholangiocytes notDE FALSE FC_fresh 0.569691989422181 Cholangiocytes
1883 SLC4A7 Cholangiocytes isDE FALSE FC_fresh 0.447484040530078 Cholangiocytes
1884 BANF1 Cholangiocytes notDE FALSE FC_fresh 0.557345614185118 Cholangiocytes
1885 CNPY2 Cholangiocytes notDE FALSE FC_fresh 0.52524679665118 Cholangiocytes
1886 MAFG Cholangiocytes notDE FALSE FC_fresh 0.555592485279991 Cholangiocytes
1887 FAM179B Cholangiocytes notDE FALSE FC_fresh 0.553257634380425 Cholangiocytes
1888 SEC22C Cholangiocytes notDE FALSE FC_fresh 0.547858855142432 Cholangiocytes
1889 PLOD3 Cholangiocytes notDE FALSE FC_fresh 0.560917088812125 Cholangiocytes
1890 FAM50A Cholangiocytes notDE FALSE FC_fresh 0.557893605361803 Cholangiocytes
1891 BRMS1 Cholangiocytes notDE FALSE FC_fresh 0.550085608910694 Cholangiocytes
1892 EIF2S3 Cholangiocytes notDE FALSE FC_fresh 0.544442597909098 Cholangiocytes
1893 RPL34 Cholangiocytes notDE FALSE FC_fresh 0.545509508091813 Cholangiocytes
1894 STAG1 Cholangiocytes notDE FALSE FC_fresh 0.5246913588286 Cholangiocytes
1895 STK17A Cholangiocytes notDE FALSE FC_fresh 0.549376721394975 Cholangiocytes
1896 SHTN1 Cholangiocytes notDE FALSE FC_fresh 0.534750365285265 Cholangiocytes
1897 AUH Cholangiocytes notDE FALSE FC_fresh 0.538967512537785 Cholangiocytes
1898 PYM1 Cholangiocytes notDE FALSE FC_fresh 0.552010562408829 Cholangiocytes
1899 RPL18A Cholangiocytes notDE FALSE FC_fresh 0.554094425002813 Cholangiocytes
1900 CBFB Cholangiocytes notDE FALSE FC_fresh 0.533208031226673 Cholangiocytes
1901 SVBP Cholangiocytes notDE FALSE FC_fresh 0.552113459293337 Cholangiocytes
1902 RAB30-AS1 Cholangiocytes notDE FALSE FC_fresh 0.5509691407678 Cholangiocytes
1903 SAFB2 Cholangiocytes notDE FALSE FC_fresh 0.596131110854917 Cholangiocytes
1904 BBIP1 Cholangiocytes notDE FALSE FC_fresh 0.549754139660143 Cholangiocytes
1905 SFXN3 Cholangiocytes notDE FALSE FC_fresh 0.546080329391439 Cholangiocytes
1906 RPL35A Cholangiocytes notDE FALSE FC_fresh 0.551004017578623 Cholangiocytes
1907 CARD19 Cholangiocytes notDE FALSE FC_fresh 0.55236927598256 Cholangiocytes
1908 RNF7 Cholangiocytes notDE FALSE FC_fresh 0.549169671214248 Cholangiocytes
1909 BORCS8 Cholangiocytes notDE FALSE FC_fresh 0.552759481665425 Cholangiocytes
1910 VPS51 Cholangiocytes notDE FALSE FC_fresh 0.55370003236972 Cholangiocytes
1911 TPRKB Cholangiocytes notDE FALSE FC_fresh 0.546798185737871 Cholangiocytes
1912 RTN3 Cholangiocytes notDE FALSE FC_fresh 0.553986396038851 Cholangiocytes
1913 ZNF791 Cholangiocytes notDE FALSE FC_fresh 0.542901305970199 Cholangiocytes
1914 RAB11A Cholangiocytes notDE FALSE FC_fresh 0.542723394314279 Cholangiocytes
1915 ITPKC Cholangiocytes notDE FALSE FC_fresh 0.567113904486264 Cholangiocytes
1916 KDM6B Cholangiocytes notDE FALSE FC_fresh 0.593789469068942 Cholangiocytes
1917 SPATA2L Cholangiocytes notDE FALSE FC_fresh 0.550692864281314 Cholangiocytes
1918 B9D1 Cholangiocytes notDE FALSE FC_fresh 0.548510196919897 Cholangiocytes
1919 PRRC2C Cholangiocytes notDE FALSE FC_fresh 0.610568662895586 Cholangiocytes
1920 GTF2F2 Cholangiocytes notDE FALSE FC_fresh 0.540178023160439 Cholangiocytes
1921 PHAX Cholangiocytes notDE FALSE FC_fresh 0.548855747272087 Cholangiocytes
1922 SNRNP70 Cholangiocytes notDE FALSE FC_fresh 0.595027995071949 Cholangiocytes
1923 SRRM1 Cholangiocytes notDE FALSE FC_fresh 0.517528493651986 Cholangiocytes
1924 AHSA1 Cholangiocytes notDE FALSE FC_fresh 0.553403232841195 Cholangiocytes
1925 MRPS9 Cholangiocytes notDE FALSE FC_fresh 0.541157876857387 Cholangiocytes
1926 RPL24 Cholangiocytes notDE FALSE FC_fresh 0.547320248081348 Cholangiocytes
1927 MOAP1 Cholangiocytes notDE FALSE FC_fresh 0.548911208203709 Cholangiocytes
1928 SLC36A4 Cholangiocytes notDE FALSE FC_fresh 0.531168567025544 Cholangiocytes
1929 WBSCR22 Cholangiocytes notDE FALSE FC_fresh 0.547311834869629 Cholangiocytes
1930 SPON2 Cholangiocytes notDE FALSE FC_fresh 0.585369045576221 Cholangiocytes
1931 ZNF830 Cholangiocytes notDE FALSE FC_fresh 0.548464721356571 Cholangiocytes
1932 USP22 Cholangiocytes notDE FALSE FC_fresh 0.559404855712094 Cholangiocytes
1933 DYNC1H1 Cholangiocytes notDE FALSE FC_fresh 0.586294849268216 Cholangiocytes
1934 SLC27A1 Cholangiocytes notDE FALSE FC_fresh 0.520710643259058 Cholangiocytes
1935 EIF1 Cholangiocytes notDE FALSE FC_fresh 0.558994138569482 Cholangiocytes
1936 AES Cholangiocytes notDE FALSE FC_fresh 0.536933980296788 Cholangiocytes
1937 REPIN1 Cholangiocytes notDE FALSE FC_fresh 0.548209850468678 Cholangiocytes
1938 SREBF2 Cholangiocytes notDE FALSE FC_fresh 0.549419608176539 Cholangiocytes
1939 PSMC6 Cholangiocytes notDE FALSE FC_fresh 0.554249520366113 Cholangiocytes
1940 DCTN6 Cholangiocytes notDE FALSE FC_fresh 0.5442744618666 Cholangiocytes
1941 VDAC3 Cholangiocytes notDE FALSE FC_fresh 0.553824714950285 Cholangiocytes
1942 UBE2A Cholangiocytes notDE FALSE FC_fresh 0.545443682249048 Cholangiocytes
1943 MTMR12 Cholangiocytes notDE FALSE FC_fresh 0.519640153407815 Cholangiocytes
1944 RRP9 Cholangiocytes notDE FALSE FC_fresh 0.546021862025237 Cholangiocytes
1945 EXOC6 Cholangiocytes notDE FALSE FC_fresh 0.520967596296928 Cholangiocytes
1946 CHMP4A Cholangiocytes notDE FALSE FC_fresh 0.540352816352801 Cholangiocytes
1947 AC074117.10 Cholangiocytes notDE FALSE FC_fresh 0.543900314304682 Cholangiocytes
1948 RSBN1L Cholangiocytes notDE FALSE FC_fresh 0.5378251538539 Cholangiocytes
1949 POLDIP3 Cholangiocytes notDE FALSE FC_fresh 0.540639525428061 Cholangiocytes
1950 C5orf15 Cholangiocytes notDE FALSE FC_fresh 0.538251515258922 Cholangiocytes
1951 CDK5RAP3 Cholangiocytes notDE FALSE FC_fresh 0.509014197372765 Cholangiocytes
1952 CAMK2D Cholangiocytes notDE FALSE FC_fresh 0.528355896953716 Cholangiocytes
1953 ADPRHL2 Cholangiocytes notDE FALSE FC_fresh 0.538033523727836 Cholangiocytes
1954 REXO4 Cholangiocytes notDE FALSE FC_fresh 0.54405675665535 Cholangiocytes
1955 USP6NL Cholangiocytes notDE FALSE FC_fresh 0.554765542245429 Cholangiocytes
1956 HNF4G Cholangiocytes notDE FALSE FC_fresh 0.508472928829157 Cholangiocytes
1957 CBWD1 Cholangiocytes notDE FALSE FC_fresh 0.525195409286071 Cholangiocytes
1958 ABCF1 Cholangiocytes notDE FALSE FC_fresh 0.539022854203244 Cholangiocytes
1959 SLTM Cholangiocytes notDE FALSE FC_fresh 0.558337047069112 Cholangiocytes
1960 ATP6V0E2 Cholangiocytes notDE FALSE FC_fresh 0.544318970193059 Cholangiocytes
1961 SPSB1 Cholangiocytes notDE FALSE FC_fresh 0.546976119998314 Cholangiocytes
1962 SRPK2 Cholangiocytes notDE FALSE FC_fresh 0.539190437336324 Cholangiocytes
1963 RPL7L1 Cholangiocytes notDE FALSE FC_fresh 0.542602355411388 Cholangiocytes
1964 BLZF1 Cholangiocytes notDE FALSE FC_fresh 0.532262608468223 Cholangiocytes
1965 CCDC84 Cholangiocytes notDE FALSE FC_fresh 0.503434390451497 Cholangiocytes
1966 YIPF3 Cholangiocytes notDE FALSE FC_fresh 0.541147762043654 Cholangiocytes
1967 NBEAL1 Cholangiocytes notDE FALSE FC_fresh 0.548658408786999 Cholangiocytes
1968 ARL6IP6 Cholangiocytes notDE FALSE FC_fresh 0.537890748115313 Cholangiocytes
1969 CLTB Cholangiocytes notDE FALSE FC_fresh 0.536524049231255 Cholangiocytes
1970 PTGES2 Cholangiocytes notDE FALSE FC_fresh 0.533116783531212 Cholangiocytes
1971 KARS Cholangiocytes notDE FALSE FC_fresh 0.539642469846735 Cholangiocytes
1972 C15orf40 Cholangiocytes notDE FALSE FC_fresh 0.523307791042839 Cholangiocytes
1973 ARL3 Cholangiocytes notDE FALSE FC_fresh 0.538831923456073 Cholangiocytes
1974 ZNF326 Cholangiocytes notDE FALSE FC_fresh 0.546839341983276 Cholangiocytes
1975 RFC1 Cholangiocytes notDE FALSE FC_fresh 0.536534552355451 Cholangiocytes
1976 CAMSAP1 Cholangiocytes notDE FALSE FC_fresh 0.542038561637723 Cholangiocytes
1977 H3F3A Cholangiocytes notDE FALSE FC_fresh 0.536788325012974 Cholangiocytes
1978 KIN Cholangiocytes notDE FALSE FC_fresh 0.519972651548493 Cholangiocytes
1979 CFL1 Cholangiocytes notDE FALSE FC_fresh 0.537668658393869 Cholangiocytes
1980 CSNK1D Cholangiocytes notDE FALSE FC_fresh 0.556513425342054 Cholangiocytes
1981 UQCRFS1 Cholangiocytes notDE FALSE FC_fresh 0.541434646349567 Cholangiocytes
1982 PTPMT1 Cholangiocytes notDE FALSE FC_fresh 0.539997558451902 Cholangiocytes
1983 AKIRIN1 Cholangiocytes notDE FALSE FC_fresh 0.541891361271535 Cholangiocytes
1984 NSA2 Cholangiocytes notDE FALSE FC_fresh 0.527415736957821 Cholangiocytes
1985 MPV17 Cholangiocytes notDE FALSE FC_fresh 0.54189397786243 Cholangiocytes
1986 TIMM22 Cholangiocytes notDE FALSE FC_fresh 0.533080745897965 Cholangiocytes
1987 GTF2H2 Cholangiocytes notDE FALSE FC_fresh 0.53516030488392 Cholangiocytes
1988 KLHL5 Cholangiocytes notDE FALSE FC_fresh 0.565416844022134 Cholangiocytes
1989 PHF3 Cholangiocytes notDE FALSE FC_fresh 0.472213383592646 Cholangiocytes
1990 LINC00667 Cholangiocytes notDE FALSE FC_fresh 0.536575836062851 Cholangiocytes
1991 LINC01314 Cholangiocytes notDE FALSE FC_fresh 0.536325812267156 Cholangiocytes
1992 THAP9-AS1 Cholangiocytes notDE FALSE FC_fresh 0.536323773546135 Cholangiocytes
1993 MED19 Cholangiocytes notDE FALSE FC_fresh 0.534426219505997 Cholangiocytes
1994 ZNF655 Cholangiocytes notDE FALSE FC_fresh 0.526504735570308 Cholangiocytes
1995 RPP30 Cholangiocytes notDE FALSE FC_fresh 0.533198477499979 Cholangiocytes
1996 ZNF148 Cholangiocytes notDE FALSE FC_fresh 0.524133980647161 Cholangiocytes
1997 AP2M1 Cholangiocytes notDE FALSE FC_fresh 0.548172741093912 Cholangiocytes
1998 PTBP1 Cholangiocytes notDE FALSE FC_fresh 0.531952258404494 Cholangiocytes
1999 SSBP2 Cholangiocytes notDE FALSE FC_fresh 0.528835439794599 Cholangiocytes
2000 DHPS Cholangiocytes notDE FALSE FC_fresh 0.539300378908249 Cholangiocytes
2001 PAK1 Cholangiocytes notDE FALSE FC_fresh 0.524881951529673 Cholangiocytes
2002 PPAN Cholangiocytes notDE FALSE FC_fresh 0.53788969507123 Cholangiocytes
2003 B3GALNT2 Cholangiocytes notDE FALSE FC_fresh 0.525825452335744 Cholangiocytes
2004 CORO1C Cholangiocytes notDE FALSE FC_fresh 0.546550624051363 Cholangiocytes
2005 ITGA5 Cholangiocytes notDE FALSE FC_fresh 0.526637528210367 Cholangiocytes
2006 SESN2 Cholangiocytes notDE FALSE FC_fresh 0.544204167729058 Cholangiocytes
2007 IFT20 Cholangiocytes notDE FALSE FC_fresh 0.52906479570314 Cholangiocytes
2008 C1orf43 Cholangiocytes notDE FALSE FC_fresh 0.527991461234632 Cholangiocytes
2009 TIMM9 Cholangiocytes notDE FALSE FC_fresh 0.536713630706538 Cholangiocytes
2010 TIMM10B Cholangiocytes notDE FALSE FC_fresh 0.530889921614296 Cholangiocytes
2011 DOT1L Cholangiocytes notDE FALSE FC_fresh 0.516871377957402 Cholangiocytes
2012 UTP4 Cholangiocytes notDE FALSE FC_fresh 0.53195191981438 Cholangiocytes
2013 YEATS4 Cholangiocytes notDE FALSE FC_fresh 0.531744418238073 Cholangiocytes
2014 LSM7 Cholangiocytes notDE FALSE FC_fresh 0.52910053146347 Cholangiocytes
2015 EXOSC3 Cholangiocytes notDE FALSE FC_fresh 0.528698878716077 Cholangiocytes
2016 KIAA2026 Cholangiocytes notDE FALSE FC_fresh 0.505828644906474 Cholangiocytes
2017 WDR46 Cholangiocytes notDE FALSE FC_fresh 0.538682454189588 Cholangiocytes
2018 CIZ1 Cholangiocytes notDE FALSE FC_fresh 0.527993455910679 Cholangiocytes
2019 KCTD9 Cholangiocytes notDE FALSE FC_fresh 0.517852076035741 Cholangiocytes
2020 SARS Cholangiocytes notDE FALSE FC_fresh 0.539437644036812 Cholangiocytes
2021 RIC8A Cholangiocytes notDE FALSE FC_fresh 0.531774315289729 Cholangiocytes
2022 FUZ Cholangiocytes notDE FALSE FC_fresh 0.52820262553546 Cholangiocytes
2023 DNAJC2 Cholangiocytes notDE FALSE FC_fresh 0.542715645527225 Cholangiocytes
2024 KPNA3 Cholangiocytes notDE FALSE FC_fresh 0.531420393873134 Cholangiocytes
2025 PMPCB Cholangiocytes notDE FALSE FC_fresh 0.529582108028073 Cholangiocytes
2026 PRMT5 Cholangiocytes notDE FALSE FC_fresh 0.526850665708605 Cholangiocytes
2027 ZMYM4 Cholangiocytes notDE FALSE FC_fresh 0.498903142546508 Cholangiocytes
2028 PAXBP1 Cholangiocytes notDE FALSE FC_fresh 0.499688052965899 Cholangiocytes
2029 CD46 Cholangiocytes notDE FALSE FC_fresh 0.521714976469372 Cholangiocytes
2030 TSPAN12 Cholangiocytes notDE FALSE FC_fresh 0.524032875414617 Cholangiocytes
2031 CHMP1A Cholangiocytes notDE FALSE FC_fresh 0.540787122783981 Cholangiocytes
2032 PPP1R35 Cholangiocytes notDE FALSE FC_fresh 0.505921507161619 Cholangiocytes
2033 EXOSC8 Cholangiocytes notDE FALSE FC_fresh 0.50756105541182 Cholangiocytes
2034 ILKAP Cholangiocytes notDE FALSE FC_fresh 0.539657740216916 Cholangiocytes
2035 SLC43A3 Cholangiocytes notDE FALSE FC_fresh 0.534007795828511 Cholangiocytes
2036 ERH Cholangiocytes notDE FALSE FC_fresh 0.530312379545575 Cholangiocytes
2037 LBR Cholangiocytes notDE FALSE FC_fresh 0.515545967356567 Cholangiocytes
2038 PCBP1 Cholangiocytes notDE FALSE FC_fresh 0.536462332345545 Cholangiocytes
2039 KMT2C Cholangiocytes notDE FALSE FC_fresh 0.483858368157161 Cholangiocytes
2040 NDN Cholangiocytes notDE FALSE FC_fresh 0.52804136247038 Cholangiocytes
2041 DHRS7B Cholangiocytes notDE FALSE FC_fresh 0.527710680335594 Cholangiocytes
2042 CSNK2B Cholangiocytes notDE FALSE FC_fresh 0.53570678050435 Cholangiocytes
2043 ZNF37A Cholangiocytes notDE FALSE FC_fresh 0.52700994451479 Cholangiocytes
2044 FNIP1 Cholangiocytes notDE FALSE FC_fresh 0.537782535678747 Cholangiocytes
2045 LYPLA2 Cholangiocytes notDE FALSE FC_fresh 0.530273661484434 Cholangiocytes
2046 RNF139 Cholangiocytes notDE FALSE FC_fresh 0.524257253139079 Cholangiocytes
2047 THOC2 Cholangiocytes notDE FALSE FC_fresh 0.554129397595859 Cholangiocytes
2048 SEC22A Cholangiocytes notDE FALSE FC_fresh 0.504260865998586 Cholangiocytes
2049 MLLT10 Cholangiocytes notDE FALSE FC_fresh 0.50511707885196 Cholangiocytes
2050 TADA3 Cholangiocytes notDE FALSE FC_fresh 0.534735125273919 Cholangiocytes
2051 PNRC2 Cholangiocytes notDE FALSE FC_fresh 0.522783853852941 Cholangiocytes
2052 MAP1LC3A Cholangiocytes notDE FALSE FC_fresh 0.546488888822172 Cholangiocytes
2053 EIF2B2 Cholangiocytes notDE FALSE FC_fresh 0.518987647504689 Cholangiocytes
2054 GABARAPL2 Cholangiocytes notDE FALSE FC_fresh 0.528679793595062 Cholangiocytes
2055 GNG7 Cholangiocytes notDE FALSE FC_fresh 0.524761598080479 Cholangiocytes
2056 CHCHD3 Cholangiocytes notDE FALSE FC_fresh 0.525500257205235 Cholangiocytes
2057 HINT3 Cholangiocytes notDE FALSE FC_fresh 0.524674415787163 Cholangiocytes
2058 TAB3 Cholangiocytes notDE FALSE FC_fresh 0.464949487933719 Cholangiocytes
2059 ZMYND11 Cholangiocytes notDE FALSE FC_fresh 0.513249858600251 Cholangiocytes
2060 EWSR1 Cholangiocytes notDE FALSE FC_fresh 0.52579960222438 Cholangiocytes
2061 PDCD6 Cholangiocytes notDE FALSE FC_fresh 0.526313477896574 Cholangiocytes
2062 COPS6 Cholangiocytes notDE FALSE FC_fresh 0.514745137983681 Cholangiocytes
2063 ARMC8 Cholangiocytes notDE FALSE FC_fresh 0.515616388151459 Cholangiocytes
2064 SF3B6 Cholangiocytes notDE FALSE FC_fresh 0.523358117292749 Cholangiocytes
2065 SPRYD7 Cholangiocytes notDE FALSE FC_fresh 0.525313961483218 Cholangiocytes
2066 SLC25A23 Cholangiocytes notDE FALSE FC_fresh 0.522095561305914 Cholangiocytes
2067 PIGH Cholangiocytes notDE FALSE FC_fresh 0.519493735160734 Cholangiocytes
2068 PA2G4 Cholangiocytes notDE FALSE FC_fresh 0.52992781719858 Cholangiocytes
2069 BRD2 Cholangiocytes notDE FALSE FC_fresh 0.553332653967041 Cholangiocytes
2070 SH2B1 Cholangiocytes notDE FALSE FC_fresh 0.508913687919193 Cholangiocytes
2071 ZNF195 Cholangiocytes notDE FALSE FC_fresh 0.500486258649686 Cholangiocytes
2072 RUNDC1 Cholangiocytes notDE FALSE FC_fresh 0.520422453073069 Cholangiocytes
2073 IFI27L2 Cholangiocytes notDE FALSE FC_fresh 0.520469958086257 Cholangiocytes
2074 PES1 Cholangiocytes notDE FALSE FC_fresh 0.524901863322853 Cholangiocytes
2075 RPL21 Cholangiocytes notDE FALSE FC_fresh 0.518200737014884 Cholangiocytes
2076 UBXN4 Cholangiocytes notDE FALSE FC_fresh 0.518107033552641 Cholangiocytes
2077 LAMTOR1 Cholangiocytes notDE FALSE FC_fresh 0.523151224537542 Cholangiocytes
2078 NKIRAS2 Cholangiocytes notDE FALSE FC_fresh 0.523397609096595 Cholangiocytes
2079 NF1 Cholangiocytes notDE FALSE FC_fresh 0.483757927538935 Cholangiocytes
2080 LYRM9 Cholangiocytes notDE FALSE FC_fresh 0.516633337848335 Cholangiocytes
2081 POLR2C Cholangiocytes notDE FALSE FC_fresh 0.522162763377193 Cholangiocytes
2082 TSSC4 Cholangiocytes notDE FALSE FC_fresh 0.557964018252497 Cholangiocytes
2083 SUCLA2 Cholangiocytes notDE FALSE FC_fresh 0.517944875067628 Cholangiocytes
2084 RAB28 Cholangiocytes notDE FALSE FC_fresh 0.519054819111458 Cholangiocytes
2085 FHIT Cholangiocytes notDE FALSE FC_fresh 0.522678878210441 Cholangiocytes
2086 DNAJC9 Cholangiocytes notDE FALSE FC_fresh 0.520711901252598 Cholangiocytes
2087 GEMIN8 Cholangiocytes notDE FALSE FC_fresh 0.513490666010256 Cholangiocytes
2088 NCAPH2 Cholangiocytes notDE FALSE FC_fresh 0.530987213997618 Cholangiocytes
2089 ARF1 Cholangiocytes notDE FALSE FC_fresh 0.529146111815463 Cholangiocytes
2090 MECP2 Cholangiocytes notDE FALSE FC_fresh 0.494309148365443 Cholangiocytes
2091 HGSNAT Cholangiocytes notDE FALSE FC_fresh 0.501672375235455 Cholangiocytes
2092 CADM1 Cholangiocytes notDE FALSE FC_fresh 0.52763689785572 Cholangiocytes
2093 KIAA1217 Cholangiocytes notDE FALSE FC_fresh 0.527164722336416 Cholangiocytes
2094 EMC4 Cholangiocytes notDE FALSE FC_fresh 0.519527279897617 Cholangiocytes
2095 POLR1C Cholangiocytes notDE FALSE FC_fresh 0.511612357931152 Cholangiocytes
2096 PKIG Cholangiocytes notDE FALSE FC_fresh 0.522072700901678 Cholangiocytes
2097 HSD17B11 Cholangiocytes notDE FALSE FC_fresh 0.490640126747601 Cholangiocytes
2098 BTF3L4 Cholangiocytes notDE FALSE FC_fresh 0.517227743766422 Cholangiocytes
2099 HNRNPA2B1 Cholangiocytes notDE FALSE FC_fresh 0.469883511065122 Cholangiocytes
2100 MAPRE1 Cholangiocytes notDE FALSE FC_fresh 0.522742381182037 Cholangiocytes
2101 DESI2 Cholangiocytes notDE FALSE FC_fresh 0.524629162117686 Cholangiocytes
2102 OPA3 Cholangiocytes notDE FALSE FC_fresh 0.517176450605847 Cholangiocytes
2103 PBXIP1 Cholangiocytes notDE FALSE FC_fresh 0.520301644828769 Cholangiocytes
2104 SLC30A9 Cholangiocytes notDE FALSE FC_fresh 0.513327468445527 Cholangiocytes
2105 DPP7 Cholangiocytes notDE FALSE FC_fresh 0.511848938854777 Cholangiocytes
2106 ZBTB43 Cholangiocytes notDE FALSE FC_fresh 0.529478203915883 Cholangiocytes
2107 ATRX Cholangiocytes notDE FALSE FC_fresh 0.533025491144798 Cholangiocytes
2108 PLRG1 Cholangiocytes notDE FALSE FC_fresh 0.518465662155518 Cholangiocytes
2109 ANKRD50 Cholangiocytes notDE FALSE FC_fresh 0.509574176651865 Cholangiocytes
2110 RAB11FIP2 Cholangiocytes notDE FALSE FC_fresh 0.49126062068805 Cholangiocytes
2111 DLAT Cholangiocytes notDE FALSE FC_fresh 0.519611399004501 Cholangiocytes
2112 MNAT1 Cholangiocytes notDE FALSE FC_fresh 0.50876014037085 Cholangiocytes
2113 LSM2 Cholangiocytes notDE FALSE FC_fresh 0.517712262329244 Cholangiocytes
2114 TBCC Cholangiocytes notDE FALSE FC_fresh 0.51799095545607 Cholangiocytes
2115 PHF5A Cholangiocytes notDE FALSE FC_fresh 0.518511317533831 Cholangiocytes
2116 GRSF1 Cholangiocytes notDE FALSE FC_fresh 0.525037164203531 Cholangiocytes
2117 ELAVL1 Cholangiocytes notDE FALSE FC_fresh 0.514867744445443 Cholangiocytes
2118 STRAP Cholangiocytes notDE FALSE FC_fresh 0.516689932863653 Cholangiocytes
2119 COPS5 Cholangiocytes notDE FALSE FC_fresh 0.515903211086139 Cholangiocytes
2120 STX10 Cholangiocytes notDE FALSE FC_fresh 0.516211118908353 Cholangiocytes
2121 LYRM4 Cholangiocytes notDE FALSE FC_fresh 0.515448689165666 Cholangiocytes
2122 DAD1 Cholangiocytes notDE FALSE FC_fresh 0.516599396959896 Cholangiocytes
2123 L3MBTL4 Cholangiocytes notDE FALSE FC_fresh 0.5112193186994 Cholangiocytes
2124 F11R Cholangiocytes notDE FALSE FC_fresh 0.495847720005816 Cholangiocytes
2125 DDX5 Cholangiocytes notDE FALSE FC_fresh 0.623678471171817 Cholangiocytes
2126 PPP1R37 Cholangiocytes notDE FALSE FC_fresh 0.517268410213856 Cholangiocytes
2127 FAM134A Cholangiocytes notDE FALSE FC_fresh 0.514777582310415 Cholangiocytes
2128 FAAP20 Cholangiocytes notDE FALSE FC_fresh 0.52215237366988 Cholangiocytes
2129 AEBP2 Cholangiocytes notDE FALSE FC_fresh 0.513735227547631 Cholangiocytes
2130 RARS Cholangiocytes notDE FALSE FC_fresh 0.527356140322916 Cholangiocytes
2131 CNOT4 Cholangiocytes notDE FALSE FC_fresh 0.512969963796144 Cholangiocytes
2132 SERPINA4 Cholangiocytes notDE FALSE FC_fresh 0.509241303736072 Cholangiocytes
2133 ZBTB8A Cholangiocytes notDE FALSE FC_fresh 0.513276580528169 Cholangiocytes
2134 EIF3I Cholangiocytes notDE FALSE FC_fresh 0.518628104123083 Cholangiocytes
2135 RPP38 Cholangiocytes notDE FALSE FC_fresh 0.507268619226756 Cholangiocytes
2136 NUTM2A-AS1 Cholangiocytes notDE FALSE FC_fresh 0.513613936517644 Cholangiocytes
2137 MRPS2 Cholangiocytes notDE FALSE FC_fresh 0.514785796342253 Cholangiocytes
2138 RBM15B Cholangiocytes notDE FALSE FC_fresh 0.513912236120355 Cholangiocytes
2139 PELP1 Cholangiocytes notDE FALSE FC_fresh 0.508563142733762 Cholangiocytes
2140 FLII Cholangiocytes notDE FALSE FC_fresh 0.507753031899608 Cholangiocytes
2141 PMM1 Cholangiocytes notDE FALSE FC_fresh 0.480974832265544 Cholangiocytes
2142 CARD10 Cholangiocytes notDE FALSE FC_fresh 0.509822870205052 Cholangiocytes
2143 RBMX2 Cholangiocytes notDE FALSE FC_fresh 0.515493559178499 Cholangiocytes
2144 DDOST Cholangiocytes notDE FALSE FC_fresh 0.516386865883473 Cholangiocytes
2145 MKRN1 Cholangiocytes notDE FALSE FC_fresh 0.509419706016078 Cholangiocytes
2146 DDX46 Cholangiocytes notDE FALSE FC_fresh 0.544611799479523 Cholangiocytes
2147 SECISBP2 Cholangiocytes notDE FALSE FC_fresh 0.497198540149274 Cholangiocytes
2148 TCF7L2 Cholangiocytes notDE FALSE FC_fresh 0.488435719197764 Cholangiocytes
2149 DIS3L2 Cholangiocytes notDE FALSE FC_fresh 0.498531371110153 Cholangiocytes
2150 VIM Cholangiocytes notDE FALSE FC_fresh 0.513085167355448 Cholangiocytes
2151 SNW1 Cholangiocytes notDE FALSE FC_fresh 0.511804257450484 Cholangiocytes
2152 CIAPIN1 Cholangiocytes notDE FALSE FC_fresh 0.506693053626328 Cholangiocytes
2153 EIF2D Cholangiocytes notDE FALSE FC_fresh 0.511547451760197 Cholangiocytes
2154 CFAP20 Cholangiocytes notDE FALSE FC_fresh 0.514239107251523 Cholangiocytes
2155 MRPS35 Cholangiocytes notDE FALSE FC_fresh 0.51105171671389 Cholangiocytes
2156 CDK16 Cholangiocytes notDE FALSE FC_fresh 0.524620703430003 Cholangiocytes
2157 IFRD2 Cholangiocytes notDE FALSE FC_fresh 0.514275171577427 Cholangiocytes
2158 CNOT7 Cholangiocytes notDE FALSE FC_fresh 0.497716818112425 Cholangiocytes
2159 HTRA2 Cholangiocytes notDE FALSE FC_fresh 0.512671133182965 Cholangiocytes
2160 TMEM65 Cholangiocytes notDE FALSE FC_fresh 0.498303378827573 Cholangiocytes
2161 DYNLT3 Cholangiocytes notDE FALSE FC_fresh 0.510442339315985 Cholangiocytes
2162 TFDP2 Cholangiocytes notDE FALSE FC_fresh 0.499327252237858 Cholangiocytes
2163 DZIP3 Cholangiocytes notDE FALSE FC_fresh 0.488650726846095 Cholangiocytes
2164 ARMCX3 Cholangiocytes notDE FALSE FC_fresh 0.511972555289275 Cholangiocytes
2165 TMEM60 Cholangiocytes notDE FALSE FC_fresh 0.510432521209604 Cholangiocytes
2166 VAMP8 Cholangiocytes notDE FALSE FC_fresh 0.503412843825415 Cholangiocytes
2167 COL4A1 Cholangiocytes notDE FALSE FC_fresh 0.537696981621664 Cholangiocytes
2168 TRIM28 Cholangiocytes notDE FALSE FC_fresh 0.506583506376042 Cholangiocytes
2169 PYCR2 Cholangiocytes notDE FALSE FC_fresh 0.498348141172045 Cholangiocytes
2170 MED7 Cholangiocytes notDE FALSE FC_fresh 0.502107648667373 Cholangiocytes
2171 ZCCHC17 Cholangiocytes notDE FALSE FC_fresh 0.507134994158809 Cholangiocytes
2172 PKNOX1 Cholangiocytes notDE FALSE FC_fresh 0.50210687619271 Cholangiocytes
2173 NENF Cholangiocytes notDE FALSE FC_fresh 0.503729984170257 Cholangiocytes
2174 NOC2L Cholangiocytes notDE FALSE FC_fresh 0.523896103579299 Cholangiocytes
2175 RUVBL2 Cholangiocytes notDE FALSE FC_fresh 0.509179469599949 Cholangiocytes
2176 MICU2 Cholangiocytes notDE FALSE FC_fresh 0.497909709590706 Cholangiocytes
2177 PRRC2B Cholangiocytes notDE FALSE FC_fresh 0.497646848388309 Cholangiocytes
2178 SNRNP40 Cholangiocytes notDE FALSE FC_fresh 0.507504095158326 Cholangiocytes
2179 ARID4B Cholangiocytes notDE FALSE FC_fresh 0.516558894800273 Cholangiocytes
2180 MAF1 Cholangiocytes notDE FALSE FC_fresh 0.510228613136454 Cholangiocytes
2181 PWWP2A Cholangiocytes notDE FALSE FC_fresh 0.483347245814131 Cholangiocytes
2182 RNF26 Cholangiocytes notDE FALSE FC_fresh 0.507016673829261 Cholangiocytes
2183 WAC Cholangiocytes notDE FALSE FC_fresh 0.510053684357266 Cholangiocytes
2184 APTR Cholangiocytes notDE FALSE FC_fresh 0.506516455352864 Cholangiocytes
2185 ATG101 Cholangiocytes notDE FALSE FC_fresh 0.506191096097914 Cholangiocytes
2186 MRPL10 Cholangiocytes notDE FALSE FC_fresh 0.504377590100847 Cholangiocytes
2187 FIP1L1 Cholangiocytes notDE FALSE FC_fresh 0.50330172067687 Cholangiocytes
2188 CCNG1 Cholangiocytes notDE FALSE FC_fresh 0.51518912332896 Cholangiocytes
2189 TMEM129 Cholangiocytes notDE FALSE FC_fresh 0.502667020550383 Cholangiocytes
2190 CHML Cholangiocytes notDE FALSE FC_fresh 0.502217365071875 Cholangiocytes
2191 WDR43 Cholangiocytes notDE FALSE FC_fresh 0.514241310225131 Cholangiocytes
2192 BLOC1S4 Cholangiocytes notDE FALSE FC_fresh 0.506061622153873 Cholangiocytes
2193 WAPL Cholangiocytes notDE FALSE FC_fresh 0.496490051529797 Cholangiocytes
2194 PPP3CA Cholangiocytes notDE FALSE FC_fresh 0.493599656207077 Cholangiocytes
2195 DAZAP1 Cholangiocytes notDE FALSE FC_fresh 0.513382122151699 Cholangiocytes
2196 TMEM11 Cholangiocytes notDE FALSE FC_fresh 0.50615892622215 Cholangiocytes
2197 CCDC130 Cholangiocytes notDE FALSE FC_fresh 0.486256960058089 Cholangiocytes
2198 ING2 Cholangiocytes notDE FALSE FC_fresh 0.505333391364795 Cholangiocytes
2199 UCKL1 Cholangiocytes notDE FALSE FC_fresh 0.494587899387866 Cholangiocytes
2200 HIVEP2 Cholangiocytes notDE FALSE FC_fresh 0.514236568668257 Cholangiocytes
2201 RQCD1 Cholangiocytes notDE FALSE FC_fresh 0.503891330625851 Cholangiocytes
2202 ZFHX3 Cholangiocytes notDE FALSE FC_fresh 0.498337836305974 Cholangiocytes
2203 CEBPZOS Cholangiocytes notDE FALSE FC_fresh 0.493603980048376 Cholangiocytes
2204 CDC42BPB Cholangiocytes notDE FALSE FC_fresh 0.532196765129763 Cholangiocytes
2205 CPSF3L Cholangiocytes notDE FALSE FC_fresh 0.503434129569473 Cholangiocytes
2206 FOXO3 Cholangiocytes notDE FALSE FC_fresh 0.516054817159139 Cholangiocytes
2207 CCDC107 Cholangiocytes notDE FALSE FC_fresh 0.500779032692868 Cholangiocytes
2208 EPM2AIP1 Cholangiocytes notDE FALSE FC_fresh 0.467099653874819 Cholangiocytes
2209 SPPL2B Cholangiocytes notDE FALSE FC_fresh 0.461578257225369 Cholangiocytes
2210 C11orf68 Cholangiocytes notDE FALSE FC_fresh 0.502883287199489 Cholangiocytes
2211 SEC11A Cholangiocytes notDE FALSE FC_fresh 0.501168415427745 Cholangiocytes
2212 SCFD1 Cholangiocytes notDE FALSE FC_fresh 0.510053942698016 Cholangiocytes
2213 BTF3 Cholangiocytes notDE FALSE FC_fresh 0.502498184025253 Cholangiocytes
2214 CDIPT Cholangiocytes notDE FALSE FC_fresh 0.506612413990133 Cholangiocytes
2215 PRKRIP1 Cholangiocytes notDE FALSE FC_fresh 0.500129405035786 Cholangiocytes
2216 SUGT1 Cholangiocytes notDE FALSE FC_fresh 0.499716335772833 Cholangiocytes
2217 HDGF Cholangiocytes notDE FALSE FC_fresh 0.505468623413546 Cholangiocytes
2218 SLC25A39 Cholangiocytes notDE FALSE FC_fresh 0.49232114476957 Cholangiocytes
2219 ANAPC4 Cholangiocytes notDE FALSE FC_fresh 0.462495032737765 Cholangiocytes
2220 PPP2CB Cholangiocytes notDE FALSE FC_fresh 0.506317141237573 Cholangiocytes
2221 MRPL45 Cholangiocytes notDE FALSE FC_fresh 0.500748472158816 Cholangiocytes
2222 RALGAPA1 Cholangiocytes notDE FALSE FC_fresh 0.4437625139494 Cholangiocytes
2223 FGD4 Cholangiocytes notDE FALSE FC_fresh 0.437235571053216 Cholangiocytes
2224 MRPS17 Cholangiocytes notDE FALSE FC_fresh 0.501673917929582 Cholangiocytes
2225 CHMP6 Cholangiocytes notDE FALSE FC_fresh 0.505229999044168 Cholangiocytes
2226 COPS4 Cholangiocytes notDE FALSE FC_fresh 0.498087757746155 Cholangiocytes
2227 TSR1 Cholangiocytes notDE FALSE FC_fresh 0.505209217861506 Cholangiocytes
2228 NCBP2 Cholangiocytes notDE FALSE FC_fresh 0.503727469856219 Cholangiocytes
2229 LAPTM4A Cholangiocytes notDE FALSE FC_fresh 0.507253598432993 Cholangiocytes
2230 PSME3 Cholangiocytes notDE FALSE FC_fresh 0.499471257790778 Cholangiocytes
2231 NBPF14 Cholangiocytes notDE FALSE FC_fresh 0.495088802160269 Cholangiocytes
2232 SNRNP35 Cholangiocytes notDE FALSE FC_fresh 0.489100445725769 Cholangiocytes
2233 RPL26 Cholangiocytes notDE FALSE FC_fresh 0.494662710214406 Cholangiocytes
2234 TAX1BP1 Cholangiocytes notDE FALSE FC_fresh 0.510306009048331 Cholangiocytes
2235 ZNF274 Cholangiocytes notDE FALSE FC_fresh 0.494913400612482 Cholangiocytes
2236 LAMTOR5 Cholangiocytes notDE FALSE FC_fresh 0.501637500253082 Cholangiocytes
2237 GRB14 Cholangiocytes notDE FALSE FC_fresh 0.52082927696924 Cholangiocytes
2238 CLN3 Cholangiocytes notDE FALSE FC_fresh 0.498642466013697 Cholangiocytes
2239 RTCB Cholangiocytes notDE FALSE FC_fresh 0.499504550228589 Cholangiocytes
2240 C11orf57 Cholangiocytes notDE FALSE FC_fresh 0.498545571486414 Cholangiocytes
2241 CDC73 Cholangiocytes notDE FALSE FC_fresh 0.499600943584015 Cholangiocytes
2242 SMAD5 Cholangiocytes notDE FALSE FC_fresh 0.489392454120539 Cholangiocytes
2243 RFXANK Cholangiocytes notDE FALSE FC_fresh 0.49747190768098 Cholangiocytes
2244 PDCD10 Cholangiocytes notDE FALSE FC_fresh 0.4956334680451 Cholangiocytes
2245 COPRS Cholangiocytes notDE FALSE FC_fresh 0.496881764276336 Cholangiocytes
2246 RAB17 Cholangiocytes notDE FALSE FC_fresh 0.480257004397677 Cholangiocytes
2247 RTF1 Cholangiocytes notDE FALSE FC_fresh 0.511888289650003 Cholangiocytes
2248 RNF8 Cholangiocytes notDE FALSE FC_fresh 0.498683323766353 Cholangiocytes
2249 ISG20 Cholangiocytes notDE FALSE FC_fresh 0.497712649277117 Cholangiocytes
2250 STK24 Cholangiocytes notDE FALSE FC_fresh 0.496655690280459 Cholangiocytes
2251 ANP32B Cholangiocytes notDE FALSE FC_fresh 0.502477041233903 Cholangiocytes
2252 NAA15 Cholangiocytes notDE FALSE FC_fresh 0.490221113063889 Cholangiocytes
2253 PRPF40A Cholangiocytes notDE FALSE FC_fresh 0.494767070592803 Cholangiocytes
2254 PAXIP1-AS1 Cholangiocytes notDE FALSE FC_fresh 0.496247485668164 Cholangiocytes
2255 RALA Cholangiocytes notDE FALSE FC_fresh 0.4969478232323 Cholangiocytes
2256 TINF2 Cholangiocytes notDE FALSE FC_fresh 0.496304811640924 Cholangiocytes
2257 ANAPC16 Cholangiocytes notDE FALSE FC_fresh 0.489207830451257 Cholangiocytes
2258 TMUB1 Cholangiocytes notDE FALSE FC_fresh 0.500881881195229 Cholangiocytes
2259 CDK14 Cholangiocytes notDE FALSE FC_fresh 0.491634692964953 Cholangiocytes
2260 ELOVL1 Cholangiocytes notDE FALSE FC_fresh 0.48968680479466 Cholangiocytes
2261 BIVM Cholangiocytes notDE FALSE FC_fresh 0.490662248060395 Cholangiocytes
2262 KDM6A Cholangiocytes notDE FALSE FC_fresh 0.481465020468854 Cholangiocytes
2263 RFX1 Cholangiocytes notDE FALSE FC_fresh 0.508451950810736 Cholangiocytes
2264 MAP2K7 Cholangiocytes notDE FALSE FC_fresh 0.50930967791382 Cholangiocytes
2265 ABHD12 Cholangiocytes notDE FALSE FC_fresh 0.490708490116087 Cholangiocytes
2266 PRR14 Cholangiocytes notDE FALSE FC_fresh 0.49198561355991 Cholangiocytes
2267 TMEM59 Cholangiocytes notDE FALSE FC_fresh 0.487353297778945 Cholangiocytes
2268 PTOV1 Cholangiocytes notDE FALSE FC_fresh 0.494688682358029 Cholangiocytes
2269 UBE2N Cholangiocytes notDE FALSE FC_fresh 0.492611882339559 Cholangiocytes
2270 SLC35A4 Cholangiocytes notDE FALSE FC_fresh 0.496111050484075 Cholangiocytes
2271 DNAJC7 Cholangiocytes notDE FALSE FC_fresh 0.484087173549593 Cholangiocytes
2272 DNM1L Cholangiocytes notDE FALSE FC_fresh 0.483298253488669 Cholangiocytes
2273 ADRM1 Cholangiocytes notDE FALSE FC_fresh 0.498927137056752 Cholangiocytes
2274 SH3BP4 Cholangiocytes notDE FALSE FC_fresh 0.507586803869417 Cholangiocytes
2275 BTG2 Cholangiocytes notDE FALSE FC_fresh 0.498653686684736 Cholangiocytes
2276 UBTF Cholangiocytes notDE FALSE FC_fresh 0.502301778605696 Cholangiocytes
2277 FAM84B Cholangiocytes notDE FALSE FC_fresh 0.481104125792003 Cholangiocytes
2278 TCERG1 Cholangiocytes notDE FALSE FC_fresh 0.477902229940533 Cholangiocytes
2279 THUMPD1 Cholangiocytes notDE FALSE FC_fresh 0.481501403257365 Cholangiocytes
2280 AKAP13 Cholangiocytes notDE FALSE FC_fresh 0.518671406419267 Cholangiocytes
2281 TULP3 Cholangiocytes notDE FALSE FC_fresh 0.49258420132325 Cholangiocytes
2282 ANKRD54 Cholangiocytes notDE FALSE FC_fresh 0.494152868966335 Cholangiocytes
2283 SDR39U1 Cholangiocytes notDE FALSE FC_fresh 0.491140182175196 Cholangiocytes
2284 KIF1BP Cholangiocytes notDE FALSE FC_fresh 0.496238680057596 Cholangiocytes
2285 GBAS Cholangiocytes notDE FALSE FC_fresh 0.49201480322392 Cholangiocytes
2286 AFG3L2 Cholangiocytes notDE FALSE FC_fresh 0.494453408473764 Cholangiocytes
2287 TROVE2 Cholangiocytes notDE FALSE FC_fresh 0.485454924630358 Cholangiocytes
2288 TBPL1 Cholangiocytes notDE FALSE FC_fresh 0.492534214504406 Cholangiocytes
2289 PSPC1 Cholangiocytes notDE FALSE FC_fresh 0.490813326339687 Cholangiocytes
2290 ESYT1 Cholangiocytes notDE FALSE FC_fresh 0.496614181260445 Cholangiocytes
2291 CSRP1 Cholangiocytes notDE FALSE FC_fresh 0.508668152050421 Cholangiocytes
2292 ADD3 Cholangiocytes notDE FALSE FC_fresh 0.465107405222549 Cholangiocytes
2293 FOPNL Cholangiocytes notDE FALSE FC_fresh 0.487572200604234 Cholangiocytes
2294 LRRC41 Cholangiocytes notDE FALSE FC_fresh 0.488603521886718 Cholangiocytes
2295 SNHG19 Cholangiocytes notDE FALSE FC_fresh 0.490879418272459 Cholangiocytes
2296 WBP2 Cholangiocytes notDE FALSE FC_fresh 0.482887265288917 Cholangiocytes
2297 WBP11 Cholangiocytes notDE FALSE FC_fresh 0.489583730809943 Cholangiocytes
2298 UBL4A Cholangiocytes notDE FALSE FC_fresh 0.490920877504894 Cholangiocytes
2299 SNAP47 Cholangiocytes notDE FALSE FC_fresh 0.479644061646246 Cholangiocytes
2300 ICE1 Cholangiocytes notDE FALSE FC_fresh 0.492330751173534 Cholangiocytes
2301 CASK Cholangiocytes notDE FALSE FC_fresh 0.482276620856464 Cholangiocytes
2302 USP34 Cholangiocytes notDE FALSE FC_fresh 0.436230404727795 Cholangiocytes
2303 THOC1 Cholangiocytes notDE FALSE FC_fresh 0.477012564193772 Cholangiocytes
2304 SNX17 Cholangiocytes notDE FALSE FC_fresh 0.494320330252386 Cholangiocytes
2305 BOD1 Cholangiocytes notDE FALSE FC_fresh 0.488046967779453 Cholangiocytes
2306 RHBDF2 Cholangiocytes notDE FALSE FC_fresh 0.481410363160339 Cholangiocytes
2307 LARP1 Cholangiocytes notDE FALSE FC_fresh 0.484038380827061 Cholangiocytes
2308 ATP6V1H Cholangiocytes notDE FALSE FC_fresh 0.487030766036031 Cholangiocytes
2309 MIR22HG Cholangiocytes notDE FALSE FC_fresh 0.488715037930861 Cholangiocytes
2310 UNC93B1 Cholangiocytes notDE FALSE FC_fresh 0.478585058453149 Cholangiocytes
2311 BCL2L12 Cholangiocytes notDE FALSE FC_fresh 0.482601350519388 Cholangiocytes
2312 CERS5 Cholangiocytes notDE FALSE FC_fresh 0.482204853014397 Cholangiocytes
2313 LTBR Cholangiocytes notDE FALSE FC_fresh 0.488685147983036 Cholangiocytes
2314 RBCK1 Cholangiocytes notDE FALSE FC_fresh 0.491918669823107 Cholangiocytes
2315 RSBN1 Cholangiocytes notDE FALSE FC_fresh 0.490993423949202 Cholangiocytes
2316 SLC25A33 Cholangiocytes notDE FALSE FC_fresh 0.494274165836367 Cholangiocytes
2317 BCCIP Cholangiocytes notDE FALSE FC_fresh 0.482170500746186 Cholangiocytes
2318 RAD1 Cholangiocytes notDE FALSE FC_fresh 0.486988676259772 Cholangiocytes
2319 GMPS Cholangiocytes notDE FALSE FC_fresh 0.48336707758883 Cholangiocytes
2320 RUFY2 Cholangiocytes notDE FALSE FC_fresh 0.467656645236242 Cholangiocytes
2321 LMBRD1 Cholangiocytes notDE FALSE FC_fresh 0.489669434820683 Cholangiocytes
2322 NCOR2 Cholangiocytes notDE FALSE FC_fresh 0.445974943785505 Cholangiocytes
2323 NDUFV1 Cholangiocytes notDE FALSE FC_fresh 0.494522926221215 Cholangiocytes
2324 GNB2 Cholangiocytes notDE FALSE FC_fresh 0.487019081000655 Cholangiocytes
2325 MAP7 Cholangiocytes notDE FALSE FC_fresh 0.478562624674973 Cholangiocytes
2326 MRPL47 Cholangiocytes notDE FALSE FC_fresh 0.485104261298014 Cholangiocytes
2327 H2AFZ Cholangiocytes notDE FALSE FC_fresh 0.485314844034779 Cholangiocytes
2328 DHX30 Cholangiocytes notDE FALSE FC_fresh 0.471274472874055 Cholangiocytes
2329 COX11 Cholangiocytes notDE FALSE FC_fresh 0.485009151312215 Cholangiocytes
2330 RPS2 Cholangiocytes notDE FALSE FC_fresh 0.485640008259629 Cholangiocytes
2331 AATF Cholangiocytes notDE FALSE FC_fresh 0.489163080243566 Cholangiocytes
2332 SAFB Cholangiocytes notDE FALSE FC_fresh 0.50988225707245 Cholangiocytes
2333 EXOSC10 Cholangiocytes notDE FALSE FC_fresh 0.479005020970205 Cholangiocytes
2334 KAT7 Cholangiocytes notDE FALSE FC_fresh 0.486641736129762 Cholangiocytes
2335 ALDH1B1 Cholangiocytes notDE FALSE FC_fresh 0.486251578609243 Cholangiocytes
2336 FAM103A1 Cholangiocytes notDE FALSE FC_fresh 0.486352978275312 Cholangiocytes
2337 C17orf75 Cholangiocytes notDE FALSE FC_fresh 0.484854042793047 Cholangiocytes
2338 RSF1 Cholangiocytes notDE FALSE FC_fresh 0.493158665530667 Cholangiocytes
2339 FBXO17 Cholangiocytes notDE FALSE FC_fresh 0.501191577761113 Cholangiocytes
2340 GLRX3 Cholangiocytes notDE FALSE FC_fresh 0.492510297545662 Cholangiocytes
2341 CDC123 Cholangiocytes notDE FALSE FC_fresh 0.486990841177357 Cholangiocytes
2342 PNO1 Cholangiocytes notDE FALSE FC_fresh 0.487438836497334 Cholangiocytes
2343 SQSTM1 Cholangiocytes notDE FALSE FC_fresh 0.502169321962569 Cholangiocytes
2344 IAH1 Cholangiocytes notDE FALSE FC_fresh 0.483580533955207 Cholangiocytes
2345 PSMC1 Cholangiocytes notDE FALSE FC_fresh 0.489882973929766 Cholangiocytes
2346 PEX2 Cholangiocytes notDE FALSE FC_fresh 0.480782461016294 Cholangiocytes
2347 ZNF7 Cholangiocytes notDE FALSE FC_fresh 0.479797404429241 Cholangiocytes
2348 MBD6 Cholangiocytes notDE FALSE FC_fresh 0.428158893794299 Cholangiocytes
2349 TFG Cholangiocytes notDE FALSE FC_fresh 0.497363276143888 Cholangiocytes
2350 MAPK1IP1L Cholangiocytes notDE FALSE FC_fresh 0.478047261760675 Cholangiocytes
2351 PCM1 Cholangiocytes notDE FALSE FC_fresh 0.504333973704645 Cholangiocytes
2352 NCBP3 Cholangiocytes notDE FALSE FC_fresh 0.480392148047929 Cholangiocytes
2353 GPR137 Cholangiocytes notDE FALSE FC_fresh 0.483145265169931 Cholangiocytes
2354 ZNF33A Cholangiocytes notDE FALSE FC_fresh 0.458297779595235 Cholangiocytes
2355 C21orf2 Cholangiocytes notDE FALSE FC_fresh 0.489030247301888 Cholangiocytes
2356 TTC32 Cholangiocytes notDE FALSE FC_fresh 0.48071559285906 Cholangiocytes
2357 GNG12 Cholangiocytes notDE FALSE FC_fresh 0.48204399040244 Cholangiocytes
2358 CYP20A1 Cholangiocytes notDE FALSE FC_fresh 0.488695987560826 Cholangiocytes
2359 DOHH Cholangiocytes notDE FALSE FC_fresh 0.483918054799047 Cholangiocytes
2360 C5orf45 Cholangiocytes notDE FALSE FC_fresh 0.483046412093882 Cholangiocytes
2361 GRWD1 Cholangiocytes notDE FALSE FC_fresh 0.484164519557921 Cholangiocytes
2362 SERBP1 Cholangiocytes notDE FALSE FC_fresh 0.498800672678542 Cholangiocytes
2363 TTC1 Cholangiocytes notDE FALSE FC_fresh 0.486711587542616 Cholangiocytes
2364 ESCO1 Cholangiocytes notDE FALSE FC_fresh 0.466650093750041 Cholangiocytes
2365 SH2D4A Cholangiocytes notDE FALSE FC_fresh 0.489330480329405 Cholangiocytes
2366 CRY1 Cholangiocytes notDE FALSE FC_fresh 0.491173707686446 Cholangiocytes
2367 CASC3 Cholangiocytes notDE FALSE FC_fresh 0.481776425149218 Cholangiocytes
2368 ZNF322 Cholangiocytes notDE FALSE FC_fresh 0.481018919206508 Cholangiocytes
2369 ARSE Cholangiocytes notDE FALSE FC_fresh 0.47884953334718 Cholangiocytes
2370 PSMC3 Cholangiocytes notDE FALSE FC_fresh 0.488328548281571 Cholangiocytes
2371 IPO5 Cholangiocytes notDE FALSE FC_fresh 0.483813306588288 Cholangiocytes
2372 JMJD6 Cholangiocytes notDE FALSE FC_fresh 0.505199088154244 Cholangiocytes
2373 PARL Cholangiocytes notDE FALSE FC_fresh 0.478089020368111 Cholangiocytes
2374 TCEA1 Cholangiocytes notDE FALSE FC_fresh 0.500572536798645 Cholangiocytes
2375 ARL5A Cholangiocytes notDE FALSE FC_fresh 0.482586380196379 Cholangiocytes
2376 DCP1A Cholangiocytes notDE FALSE FC_fresh 0.472771076583246 Cholangiocytes
2377 ORC4 Cholangiocytes notDE FALSE FC_fresh 0.465662047331151 Cholangiocytes
2378 GOSR1 Cholangiocytes notDE FALSE FC_fresh 0.46782800253329 Cholangiocytes
2379 DNAAF2 Cholangiocytes notDE FALSE FC_fresh 0.48324255442654 Cholangiocytes
2380 EML4 Cholangiocytes notDE FALSE FC_fresh 0.439327608740341 Cholangiocytes
2381 KIF1C Cholangiocytes notDE FALSE FC_fresh 0.486006374435108 Cholangiocytes
2382 GLG1 Cholangiocytes notDE FALSE FC_fresh 0.485491355882845 Cholangiocytes
2383 TMEM101 Cholangiocytes notDE FALSE FC_fresh 0.479787626879099 Cholangiocytes
2384 USP14 Cholangiocytes notDE FALSE FC_fresh 0.471240439004245 Cholangiocytes
2385 SPNS1 Cholangiocytes notDE FALSE FC_fresh 0.482233851084097 Cholangiocytes
2386 RBM22 Cholangiocytes notDE FALSE FC_fresh 0.482946573972576 Cholangiocytes
2387 POMGNT1 Cholangiocytes notDE FALSE FC_fresh 0.475214765124662 Cholangiocytes
2388 KATNA1 Cholangiocytes notDE FALSE FC_fresh 0.472100541345885 Cholangiocytes
2389 TEX264 Cholangiocytes notDE FALSE FC_fresh 0.485491323997396 Cholangiocytes
2390 INO80C Cholangiocytes notDE FALSE FC_fresh 0.481824871358819 Cholangiocytes
2391 RABGAP1 Cholangiocytes notDE FALSE FC_fresh 0.430167985375958 Cholangiocytes
2392 RPL13A Cholangiocytes notDE FALSE FC_fresh 0.481885070857312 Cholangiocytes
2393 C1orf35 Cholangiocytes notDE FALSE FC_fresh 0.473493226883755 Cholangiocytes
2394 COQ9 Cholangiocytes notDE FALSE FC_fresh 0.484468896058177 Cholangiocytes
2395 RTFDC1 Cholangiocytes notDE FALSE FC_fresh 0.478196027937231 Cholangiocytes
2396 BRD7 Cholangiocytes notDE FALSE FC_fresh 0.471828468494837 Cholangiocytes
2397 UPF3A Cholangiocytes notDE FALSE FC_fresh 0.501468934394977 Cholangiocytes
2398 IFRD1 Cholangiocytes notDE FALSE FC_fresh 0.513664307858132 Cholangiocytes
2399 GAS6 Cholangiocytes notDE FALSE FC_fresh 0.467792431146958 Cholangiocytes
2400 HNRNPL Cholangiocytes notDE FALSE FC_fresh 0.475018278091289 Cholangiocytes
2401 KDM1A Cholangiocytes notDE FALSE FC_fresh 0.467784852848939 Cholangiocytes
2402 RBM4 Cholangiocytes notDE FALSE FC_fresh 0.483216597463958 Cholangiocytes
2403 MPZL1 Cholangiocytes notDE FALSE FC_fresh 0.474473323390466 Cholangiocytes
2404 TULP4 Cholangiocytes notDE FALSE FC_fresh 0.46369417820653 Cholangiocytes
2405 ACOT9 Cholangiocytes notDE FALSE FC_fresh 0.477522033147369 Cholangiocytes
2406 MRPL4 Cholangiocytes notDE FALSE FC_fresh 0.478911536300711 Cholangiocytes
2407 ARL6IP1 Cholangiocytes notDE FALSE FC_fresh 0.479000486104864 Cholangiocytes
2408 NSUN5 Cholangiocytes notDE FALSE FC_fresh 0.471466000541016 Cholangiocytes
2409 SPRYD3 Cholangiocytes notDE FALSE FC_fresh 0.475910086051811 Cholangiocytes
2410 CENPT Cholangiocytes notDE FALSE FC_fresh 0.476162868237068 Cholangiocytes
2411 CNOT2 Cholangiocytes notDE FALSE FC_fresh 0.51679354867971 Cholangiocytes
2412 PTPN11 Cholangiocytes notDE FALSE FC_fresh 0.488323273595813 Cholangiocytes
2413 RFWD2 Cholangiocytes notDE FALSE FC_fresh 0.475842580925106 Cholangiocytes
2414 FNTA Cholangiocytes notDE FALSE FC_fresh 0.471855774433773 Cholangiocytes
2415 TMEM55B Cholangiocytes notDE FALSE FC_fresh 0.475827937798181 Cholangiocytes
2416 UBXN11 Cholangiocytes notDE FALSE FC_fresh 0.474524362673961 Cholangiocytes
2417 NUP35 Cholangiocytes notDE FALSE FC_fresh 0.470370844728859 Cholangiocytes
2418 RPL19 Cholangiocytes notDE FALSE FC_fresh 0.477526720121134 Cholangiocytes
2419 MAPKAPK5 Cholangiocytes notDE FALSE FC_fresh 0.464859773176421 Cholangiocytes
2420 FAM32A Cholangiocytes notDE FALSE FC_fresh 0.475497814607104 Cholangiocytes
2421 GADD45GIP1 Cholangiocytes notDE FALSE FC_fresh 0.474393725499429 Cholangiocytes
2422 COIL Cholangiocytes notDE FALSE FC_fresh 0.466226624808386 Cholangiocytes
2423 PARVA Cholangiocytes notDE FALSE FC_fresh 0.479604674575936 Cholangiocytes
2424 TMEM5 Cholangiocytes notDE FALSE FC_fresh 0.474993756487522 Cholangiocytes
2425 LSM4 Cholangiocytes notDE FALSE FC_fresh 0.477384880023793 Cholangiocytes
2426 RBMS2 Cholangiocytes notDE FALSE FC_fresh 0.477804964870694 Cholangiocytes
2427 APOA1BP Cholangiocytes notDE FALSE FC_fresh 0.474439867007362 Cholangiocytes
2428 PDDC1 Cholangiocytes notDE FALSE FC_fresh 0.474416217048609 Cholangiocytes
2429 COMMD6 Cholangiocytes notDE FALSE FC_fresh 0.473559660441372 Cholangiocytes
2430 NDUFA5 Cholangiocytes notDE FALSE FC_fresh 0.471099318847477 Cholangiocytes
2431 TMEM222 Cholangiocytes notDE FALSE FC_fresh 0.474753990601959 Cholangiocytes
2432 NAP1L1 Cholangiocytes notDE FALSE FC_fresh 0.479934633433489 Cholangiocytes
2433 TGIF2 Cholangiocytes notDE FALSE FC_fresh 0.477625803832396 Cholangiocytes
2434 CDKN2AIPNL Cholangiocytes notDE FALSE FC_fresh 0.47431318636133 Cholangiocytes
2435 TBC1D10A Cholangiocytes notDE FALSE FC_fresh 0.472758263307195 Cholangiocytes
2436 KPNA6 Cholangiocytes notDE FALSE FC_fresh 0.478918300397965 Cholangiocytes
2437 PIGX Cholangiocytes notDE FALSE FC_fresh 0.471212250273228 Cholangiocytes
2438 PSMG2 Cholangiocytes notDE FALSE FC_fresh 0.470729053057815 Cholangiocytes
2439 ZBTB4 Cholangiocytes notDE FALSE FC_fresh 0.460882830929474 Cholangiocytes
2440 ATP5S Cholangiocytes notDE FALSE FC_fresh 0.465773100887871 Cholangiocytes
2441 COPS8 Cholangiocytes notDE FALSE FC_fresh 0.468987634240157 Cholangiocytes
2442 FBXL15 Cholangiocytes notDE FALSE FC_fresh 0.473118709417215 Cholangiocytes
2443 METTL21A Cholangiocytes notDE FALSE FC_fresh 0.473744546158749 Cholangiocytes
2444 UBAP1 Cholangiocytes notDE FALSE FC_fresh 0.486279780759739 Cholangiocytes
2445 RSL1D1 Cholangiocytes notDE FALSE FC_fresh 0.479055178639685 Cholangiocytes
2446 GABPB2 Cholangiocytes notDE FALSE FC_fresh 0.44742577762791 Cholangiocytes
2447 APH1B Cholangiocytes notDE FALSE FC_fresh 0.468148708509823 Cholangiocytes
2448 CCDC82 Cholangiocytes notDE FALSE FC_fresh 0.479422278784143 Cholangiocytes
2449 IST1 Cholangiocytes notDE FALSE FC_fresh 0.483315770336718 Cholangiocytes
2450 RPL11 Cholangiocytes notDE FALSE FC_fresh 0.470432409059721 Cholangiocytes
2451 RHEB Cholangiocytes notDE FALSE FC_fresh 0.480556656945742 Cholangiocytes
2452 SLC39A4 Cholangiocytes notDE FALSE FC_fresh 0.471994075859963 Cholangiocytes
2453 LRPAP1 Cholangiocytes notDE FALSE FC_fresh 0.475126817750789 Cholangiocytes
2454 RBBP6 Cholangiocytes notDE FALSE FC_fresh 0.476501329027896 Cholangiocytes
2455 ZNF462 Cholangiocytes notDE FALSE FC_fresh 0.473389405773657 Cholangiocytes
2456 PQBP1 Cholangiocytes notDE FALSE FC_fresh 0.476546977020202 Cholangiocytes
2457 USP10 Cholangiocytes notDE FALSE FC_fresh 0.480929125031054 Cholangiocytes
2458 DOCK1 Cholangiocytes notDE FALSE FC_fresh 0.454923975912501 Cholangiocytes
2459 PSMG3 Cholangiocytes notDE FALSE FC_fresh 0.463084927809829 Cholangiocytes
2460 GTF2A2 Cholangiocytes notDE FALSE FC_fresh 0.470100771934302 Cholangiocytes
2461 UQCRH Cholangiocytes notDE FALSE FC_fresh 0.476088285125771 Cholangiocytes
2462 C1orf123 Cholangiocytes notDE FALSE FC_fresh 0.460859140673015 Cholangiocytes
2463 ABI1 Cholangiocytes notDE FALSE FC_fresh 0.464253296045134 Cholangiocytes
2464 UFSP2 Cholangiocytes notDE FALSE FC_fresh 0.466379695580894 Cholangiocytes
2465 SNF8 Cholangiocytes notDE FALSE FC_fresh 0.470188291955229 Cholangiocytes
2466 FBXW4 Cholangiocytes notDE FALSE FC_fresh 0.471751477654498 Cholangiocytes
2467 RBM28 Cholangiocytes notDE FALSE FC_fresh 0.467802537847854 Cholangiocytes
2468 NCBP2-AS2 Cholangiocytes notDE FALSE FC_fresh 0.466305773367249 Cholangiocytes
2469 PRPF4B Cholangiocytes notDE FALSE FC_fresh 0.412070674959467 Cholangiocytes
2470 CCDC6 Cholangiocytes notDE FALSE FC_fresh 0.470291010428538 Cholangiocytes
2471 WDR61 Cholangiocytes notDE FALSE FC_fresh 0.46754587238154 Cholangiocytes
2472 RALBP1 Cholangiocytes notDE FALSE FC_fresh 0.480008506164619 Cholangiocytes
2473 ODF2L Cholangiocytes notDE FALSE FC_fresh 0.497246217093482 Cholangiocytes
2474 TMX2 Cholangiocytes notDE FALSE FC_fresh 0.462360380407799 Cholangiocytes
2475 PKN2 Cholangiocytes notDE FALSE FC_fresh 0.393690167334921 Cholangiocytes
2476 CWF19L2 Cholangiocytes notDE FALSE FC_fresh 0.464405960120431 Cholangiocytes
2477 DCUN1D5 Cholangiocytes notDE FALSE FC_fresh 0.474190633181313 Cholangiocytes
2478 MORF4L2 Cholangiocytes notDE FALSE FC_fresh 0.48893943395094 Cholangiocytes
2479 FBXL5 Cholangiocytes notDE FALSE FC_fresh 0.469095206788311 Cholangiocytes
2480 C12orf43 Cholangiocytes notDE FALSE FC_fresh 0.466430594188259 Cholangiocytes
2481 ZNF562 Cholangiocytes notDE FALSE FC_fresh 0.461518138818391 Cholangiocytes
2482 S100A13 Cholangiocytes notDE FALSE FC_fresh 0.479824703380974 Cholangiocytes
2483 C11orf74 Cholangiocytes notDE FALSE FC_fresh 0.468367463988087 Cholangiocytes
2484 TMEM14B Cholangiocytes notDE FALSE FC_fresh 0.458693415415709 Cholangiocytes
2485 MAP4K5 Cholangiocytes notDE FALSE FC_fresh 0.45298910473802 Cholangiocytes
2486 BTBD7 Cholangiocytes notDE FALSE FC_fresh 0.439834903202533 Cholangiocytes
2487 TMEM68 Cholangiocytes notDE FALSE FC_fresh 0.467393515252417 Cholangiocytes
2488 DSTYK Cholangiocytes notDE FALSE FC_fresh 0.467132453372574 Cholangiocytes
2489 CHD8 Cholangiocytes notDE FALSE FC_fresh 0.453272793252889 Cholangiocytes
2490 MTA1 Cholangiocytes notDE FALSE FC_fresh 0.436469163223233 Cholangiocytes
2491 DDX50 Cholangiocytes notDE FALSE FC_fresh 0.469270791441065 Cholangiocytes
2492 ZNF280D Cholangiocytes notDE FALSE FC_fresh 0.42544933989887 Cholangiocytes
2493 CDC42BPA Cholangiocytes notDE FALSE FC_fresh 0.459674483591653 Cholangiocytes
2494 SNRPC Cholangiocytes notDE FALSE FC_fresh 0.467490405369925 Cholangiocytes
2495 RRP7A Cholangiocytes notDE FALSE FC_fresh 0.469470162196681 Cholangiocytes
2496 TOMM20 Cholangiocytes notDE FALSE FC_fresh 0.466249688480699 Cholangiocytes
2497 ABHD13 Cholangiocytes notDE FALSE FC_fresh 0.460382517108427 Cholangiocytes
2498 MDH1 Cholangiocytes notDE FALSE FC_fresh 0.468336747207924 Cholangiocytes
2499 MZT1 Cholangiocytes notDE FALSE FC_fresh 0.465147588852633 Cholangiocytes
2500 EIF4B Cholangiocytes notDE FALSE FC_fresh 0.469739683053607 Cholangiocytes
2501 JADE1 Cholangiocytes notDE FALSE FC_fresh 0.46718189127333 Cholangiocytes
2502 AKR1C3 Cholangiocytes notDE FALSE FC_fresh 0.466789448814462 Cholangiocytes
2503 ZNF75A Cholangiocytes notDE FALSE FC_fresh 0.447572092813868 Cholangiocytes
2504 H2AFX Cholangiocytes notDE FALSE FC_fresh 0.464819094003651 Cholangiocytes
2505 RPL12 Cholangiocytes notDE FALSE FC_fresh 0.468116397911616 Cholangiocytes
2506 SLC35C2 Cholangiocytes notDE FALSE FC_fresh 0.464805097049474 Cholangiocytes
2507 SLC1A5 Cholangiocytes notDE FALSE FC_fresh 0.461048623073919 Cholangiocytes
2508 CHD2 Cholangiocytes notDE FALSE FC_fresh 0.477452315046528 Cholangiocytes
2509 DRG1 Cholangiocytes notDE FALSE FC_fresh 0.462368436038358 Cholangiocytes
2510 METAP1 Cholangiocytes notDE FALSE FC_fresh 0.454528961753767 Cholangiocytes
2511 FAM229B Cholangiocytes notDE FALSE FC_fresh 0.46290564065048 Cholangiocytes
2512 NOC3L Cholangiocytes notDE FALSE FC_fresh 0.472270118253717 Cholangiocytes
2513 BUD31 Cholangiocytes notDE FALSE FC_fresh 0.460388784738853 Cholangiocytes
2514 MRFAP1L1 Cholangiocytes notDE FALSE FC_fresh 0.461195095932055 Cholangiocytes
2515 MAOA Cholangiocytes notDE FALSE FC_fresh 0.442139693246484 Cholangiocytes
2516 DAXX Cholangiocytes notDE FALSE FC_fresh 0.465490504959351 Cholangiocytes
2517 RAB20 Cholangiocytes notDE FALSE FC_fresh 0.472399882322593 Cholangiocytes
2518 TXNL1 Cholangiocytes notDE FALSE FC_fresh 0.464350151020286 Cholangiocytes
2519 SCAMP4 Cholangiocytes notDE FALSE FC_fresh 0.464373437890729 Cholangiocytes
2520 FBXO34 Cholangiocytes notDE FALSE FC_fresh 0.467955035075799 Cholangiocytes
2521 IFT74 Cholangiocytes notDE FALSE FC_fresh 0.451785005447357 Cholangiocytes
2522 MARS Cholangiocytes notDE FALSE FC_fresh 0.470864519318029 Cholangiocytes
2523 PHF1 Cholangiocytes notDE FALSE FC_fresh 0.460768000439568 Cholangiocytes
2524 ATP6V1E1 Cholangiocytes notDE FALSE FC_fresh 0.466854786536062 Cholangiocytes
2525 BCR Cholangiocytes notDE FALSE FC_fresh 0.45898726914595 Cholangiocytes
2526 ZBTB44 Cholangiocytes notDE FALSE FC_fresh 0.450970468838173 Cholangiocytes
2527 MIEN1 Cholangiocytes notDE FALSE FC_fresh 0.461866560196978 Cholangiocytes
2528 CTTNBP2 Cholangiocytes notDE FALSE FC_fresh 0.476761891919584 Cholangiocytes
2529 POP5 Cholangiocytes notDE FALSE FC_fresh 0.460340674025963 Cholangiocytes
2530 UBE2E1 Cholangiocytes notDE FALSE FC_fresh 0.46660681962093 Cholangiocytes
2531 TMEM50B Cholangiocytes notDE FALSE FC_fresh 0.447719042019987 Cholangiocytes
2532 SNHG15 Cholangiocytes notDE FALSE FC_fresh 0.46153432134816 Cholangiocytes
2533 MOB4 Cholangiocytes notDE FALSE FC_fresh 0.459619465490035 Cholangiocytes
2534 MKL2 Cholangiocytes notDE FALSE FC_fresh 0.454354664930591 Cholangiocytes
2535 RPS13 Cholangiocytes notDE FALSE FC_fresh 0.463141541587236 Cholangiocytes
2536 ZPR1 Cholangiocytes notDE FALSE FC_fresh 0.478279726287853 Cholangiocytes
2537 ATAD1 Cholangiocytes notDE FALSE FC_fresh 0.449734591631538 Cholangiocytes
2538 NOC4L Cholangiocytes notDE FALSE FC_fresh 0.461096030911893 Cholangiocytes
2539 TMEM41A Cholangiocytes notDE FALSE FC_fresh 0.459644918899733 Cholangiocytes
2540 MRPL49 Cholangiocytes notDE FALSE FC_fresh 0.459536358785517 Cholangiocytes
2541 SNX4 Cholangiocytes notDE FALSE FC_fresh 0.463062045477008 Cholangiocytes
2542 DYNC1LI1 Cholangiocytes notDE FALSE FC_fresh 0.466295731261145 Cholangiocytes
2543 TMUB2 Cholangiocytes notDE FALSE FC_fresh 0.447422730661172 Cholangiocytes
2544 TSPYL1 Cholangiocytes notDE FALSE FC_fresh 0.46091717387231 Cholangiocytes
2545 TSPAN31 Cholangiocytes notDE FALSE FC_fresh 0.453970954317715 Cholangiocytes
2546 PRPSAP1 Cholangiocytes notDE FALSE FC_fresh 0.463860241504279 Cholangiocytes
2547 CGRRF1 Cholangiocytes notDE FALSE FC_fresh 0.456575158903589 Cholangiocytes
2548 YTHDF2 Cholangiocytes notDE FALSE FC_fresh 0.459426628089765 Cholangiocytes
2549 DNTTIP1 Cholangiocytes notDE FALSE FC_fresh 0.460869979764995 Cholangiocytes
2550 RPS18 Cholangiocytes notDE FALSE FC_fresh 0.457995604599968 Cholangiocytes
2551 DTYMK Cholangiocytes notDE FALSE FC_fresh 0.454402682387714 Cholangiocytes
2552 HNRNPA3 Cholangiocytes notDE FALSE FC_fresh 0.427454344094315 Cholangiocytes
2553 HNRNPF Cholangiocytes notDE FALSE FC_fresh 0.470020916709161 Cholangiocytes
2554 CLEC11A Cholangiocytes notDE FALSE FC_fresh 0.453836428397676 Cholangiocytes
2555 ARID2 Cholangiocytes notDE FALSE FC_fresh 0.420610638549226 Cholangiocytes
2556 TMF1 Cholangiocytes notDE FALSE FC_fresh 0.458540663513237 Cholangiocytes
2557 ANKRD9 Cholangiocytes notDE FALSE FC_fresh 0.466601592312143 Cholangiocytes
2558 SMIM8 Cholangiocytes notDE FALSE FC_fresh 0.447596221954311 Cholangiocytes
2559 CLK3 Cholangiocytes notDE FALSE FC_fresh 0.450873294886699 Cholangiocytes
2560 SPATA20 Cholangiocytes notDE FALSE FC_fresh 0.443226772324103 Cholangiocytes
2561 EBAG9 Cholangiocytes notDE FALSE FC_fresh 0.451054385192529 Cholangiocytes
2562 PPP2R4 Cholangiocytes notDE FALSE FC_fresh 0.458096669854018 Cholangiocytes
2563 IFT27 Cholangiocytes notDE FALSE FC_fresh 0.452773535620642 Cholangiocytes
2564 CSE1L Cholangiocytes notDE FALSE FC_fresh 0.455699877654036 Cholangiocytes
2565 SYNPO Cholangiocytes notDE FALSE FC_fresh 0.463573770140936 Cholangiocytes
2566 ZFC3H1 Cholangiocytes notDE FALSE FC_fresh 0.468295168029573 Cholangiocytes
2567 MED15 Cholangiocytes notDE FALSE FC_fresh 0.46991819788067 Cholangiocytes
2568 C1QBP Cholangiocytes notDE FALSE FC_fresh 0.453749095526248 Cholangiocytes
2569 SRFBP1 Cholangiocytes notDE FALSE FC_fresh 0.457665441588107 Cholangiocytes
2570 RNF167 Cholangiocytes notDE FALSE FC_fresh 0.460302338129963 Cholangiocytes
2571 YPEL3 Cholangiocytes notDE FALSE FC_fresh 0.465591663418935 Cholangiocytes
2572 FTSJ3 Cholangiocytes notDE FALSE FC_fresh 0.454462826521021 Cholangiocytes
2573 TPT1-AS1 Cholangiocytes notDE FALSE FC_fresh 0.456810127321112 Cholangiocytes
2574 SYNCRIP Cholangiocytes notDE FALSE FC_fresh 0.445203046820483 Cholangiocytes
2575 FO538757.2 Cholangiocytes notDE FALSE FC_fresh 0.456600299714097 Cholangiocytes
2576 SF3B1 Cholangiocytes notDE FALSE FC_fresh 0.529728344375857 Cholangiocytes
2577 SF3A1 Cholangiocytes notDE FALSE FC_fresh 0.453256741341346 Cholangiocytes
2578 RP11-294J22.6 Cholangiocytes notDE FALSE FC_fresh 0.456432940241074 Cholangiocytes
2579 NFATC1 Cholangiocytes notDE FALSE FC_fresh 0.456676884614875 Cholangiocytes
2580 LINC00998 Cholangiocytes notDE FALSE FC_fresh 0.455918683272507 Cholangiocytes
2581 KIAA0232 Cholangiocytes notDE FALSE FC_fresh 0.470869481692462 Cholangiocytes
2582 GLOD4 Cholangiocytes notDE FALSE FC_fresh 0.459719012929971 Cholangiocytes
2583 WDR83 Cholangiocytes notDE FALSE FC_fresh 0.452721750926544 Cholangiocytes
2584 TMEM179B Cholangiocytes notDE FALSE FC_fresh 0.455358318480488 Cholangiocytes
2585 NTPCR Cholangiocytes notDE FALSE FC_fresh 0.443552920876372 Cholangiocytes
2586 ZNF518A Cholangiocytes notDE FALSE FC_fresh 0.415219445939672 Cholangiocytes
2587 MOB2 Cholangiocytes notDE FALSE FC_fresh 0.465079626415016 Cholangiocytes
2588 RNF126 Cholangiocytes notDE FALSE FC_fresh 0.462724186319445 Cholangiocytes
2589 SAMD4A Cholangiocytes notDE FALSE FC_fresh 0.500290867476255 Cholangiocytes
2590 TSPAN6 Cholangiocytes notDE FALSE FC_fresh 0.459232811114398 Cholangiocytes
2591 SERGEF Cholangiocytes notDE FALSE FC_fresh 0.447945899567251 Cholangiocytes
2592 HPS1 Cholangiocytes notDE FALSE FC_fresh 0.454011957934422 Cholangiocytes
2593 NUPL2 Cholangiocytes notDE FALSE FC_fresh 0.445188938530902 Cholangiocytes
2594 OTUD6B-AS1 Cholangiocytes notDE FALSE FC_fresh 0.454258244673937 Cholangiocytes
2595 EMG1 Cholangiocytes notDE FALSE FC_fresh 0.457075800920166 Cholangiocytes
2596 COA1 Cholangiocytes notDE FALSE FC_fresh 0.429268209002594 Cholangiocytes
2597 PRKCA Cholangiocytes notDE FALSE FC_fresh 0.466974150895713 Cholangiocytes
2598 LITAF Cholangiocytes notDE FALSE FC_fresh 0.478716874285692 Cholangiocytes
2599 SRSF6 Cholangiocytes notDE FALSE FC_fresh 0.454952939591445 Cholangiocytes
2600 LSM1 Cholangiocytes notDE FALSE FC_fresh 0.455003644656941 Cholangiocytes
2601 VASP Cholangiocytes notDE FALSE FC_fresh 0.459598513278618 Cholangiocytes
2602 NUP160 Cholangiocytes notDE FALSE FC_fresh 0.441073986475542 Cholangiocytes
2603 SLC35F5 Cholangiocytes notDE FALSE FC_fresh 0.447097256064584 Cholangiocytes
2604 ZMAT2 Cholangiocytes notDE FALSE FC_fresh 0.452878029924572 Cholangiocytes
2605 MVD Cholangiocytes notDE FALSE FC_fresh 0.465809924785072 Cholangiocytes
2606 ZNF263 Cholangiocytes notDE FALSE FC_fresh 0.456312857191599 Cholangiocytes
2607 ISG20L2 Cholangiocytes notDE FALSE FC_fresh 0.452890082316966 Cholangiocytes
2608 NIPBL Cholangiocytes notDE FALSE FC_fresh 0.456726371256649 Cholangiocytes
2609 DAZAP2 Cholangiocytes notDE FALSE FC_fresh 0.451890040257304 Cholangiocytes
2610 CDC16 Cholangiocytes notDE FALSE FC_fresh 0.448617672095244 Cholangiocytes
2611 NFU1 Cholangiocytes notDE FALSE FC_fresh 0.445912178830527 Cholangiocytes
2612 SLC4A2 Cholangiocytes notDE FALSE FC_fresh 0.45156048941518 Cholangiocytes
2613 SGSM3 Cholangiocytes notDE FALSE FC_fresh 0.447704745875366 Cholangiocytes
2614 CCNL2 Cholangiocytes notDE FALSE FC_fresh 0.467317088129699 Cholangiocytes
2615 UBE3A Cholangiocytes notDE FALSE FC_fresh 0.444595126648748 Cholangiocytes
2616 TUFM Cholangiocytes notDE FALSE FC_fresh 0.436111667276971 Cholangiocytes
2617 FAM98C Cholangiocytes notDE FALSE FC_fresh 0.444084152163477 Cholangiocytes
2618 HIP1 Cholangiocytes notDE FALSE FC_fresh 0.455391869980011 Cholangiocytes
2619 EAPP Cholangiocytes notDE FALSE FC_fresh 0.454121854100737 Cholangiocytes
2620 ING4 Cholangiocytes notDE FALSE FC_fresh 0.447390435433697 Cholangiocytes
2621 BAZ2B Cholangiocytes notDE FALSE FC_fresh 0.459638952318675 Cholangiocytes
2622 ANAPC7 Cholangiocytes notDE FALSE FC_fresh 0.427760005662413 Cholangiocytes
2623 E2F4 Cholangiocytes notDE FALSE FC_fresh 0.445572079960484 Cholangiocytes
2624 BLMH Cholangiocytes notDE FALSE FC_fresh 0.446960853008231 Cholangiocytes
2625 NELFB Cholangiocytes notDE FALSE FC_fresh 0.443487290960267 Cholangiocytes
2626 TP53I13 Cholangiocytes notDE FALSE FC_fresh 0.473988440326446 Cholangiocytes
2627 CSDE1 Cholangiocytes notDE FALSE FC_fresh 0.450570089783329 Cholangiocytes
2628 ZNF768 Cholangiocytes notDE FALSE FC_fresh 0.449684423821442 Cholangiocytes
2629 DIMT1 Cholangiocytes notDE FALSE FC_fresh 0.45219946704829 Cholangiocytes
2630 C10orf54 Cholangiocytes notDE FALSE FC_fresh 0.450450766473094 Cholangiocytes
2631 VPS26A Cholangiocytes notDE FALSE FC_fresh 0.462828944147871 Cholangiocytes
2632 METTL16 Cholangiocytes notDE FALSE FC_fresh 0.435024284014559 Cholangiocytes
2633 ZNF581 Cholangiocytes notDE FALSE FC_fresh 0.447423356178272 Cholangiocytes
2634 DDX6 Cholangiocytes notDE FALSE FC_fresh 0.442626182505665 Cholangiocytes
2635 TMEM86B Cholangiocytes notDE FALSE FC_fresh 0.426516647862268 Cholangiocytes
2636 ARFGAP2 Cholangiocytes notDE FALSE FC_fresh 0.459845465668355 Cholangiocytes
2637 PKP2 Cholangiocytes notDE FALSE FC_fresh 0.46032640358502 Cholangiocytes
2638 HSPH1 Cholangiocytes notDE FALSE FC_fresh 0.488765837851782 Cholangiocytes
2639 CAMSAP2 Cholangiocytes notDE FALSE FC_fresh 0.455970464992423 Cholangiocytes
2640 NUP54 Cholangiocytes notDE FALSE FC_fresh 0.44338272427664 Cholangiocytes
2641 MARK3 Cholangiocytes notDE FALSE FC_fresh 0.4483797767678 Cholangiocytes
2642 TMEM87A Cholangiocytes notDE FALSE FC_fresh 0.457147906423039 Cholangiocytes
2643 SEPT2 Cholangiocytes notDE FALSE FC_fresh 0.440340438589348 Cholangiocytes
2644 LTBP3 Cholangiocytes notDE FALSE FC_fresh 0.409311278690997 Cholangiocytes
2645 RCN1 Cholangiocytes notDE FALSE FC_fresh 0.449103149671325 Cholangiocytes
2646 EXOC3 Cholangiocytes notDE FALSE FC_fresh 0.430920527112332 Cholangiocytes
2647 PTRH1 Cholangiocytes notDE FALSE FC_fresh 0.447777328664361 Cholangiocytes
2648 TMCO1 Cholangiocytes notDE FALSE FC_fresh 0.441852195923575 Cholangiocytes
2649 MTAP Cholangiocytes notDE FALSE FC_fresh 0.444673773289124 Cholangiocytes
2650 PAN3 Cholangiocytes notDE FALSE FC_fresh 0.415639295924175 Cholangiocytes
2651 NEMF Cholangiocytes notDE FALSE FC_fresh 0.47582794901587 Cholangiocytes
2652 RING1 Cholangiocytes notDE FALSE FC_fresh 0.447773412535547 Cholangiocytes
2653 TMEM242 Cholangiocytes notDE FALSE FC_fresh 0.444623432959012 Cholangiocytes
2654 TMEM42 Cholangiocytes notDE FALSE FC_fresh 0.438589902407411 Cholangiocytes
2655 DNAJC30 Cholangiocytes notDE FALSE FC_fresh 0.442289255707849 Cholangiocytes
2656 CAPRIN1 Cholangiocytes notDE FALSE FC_fresh 0.443692684925051 Cholangiocytes
2657 TIMM17B Cholangiocytes notDE FALSE FC_fresh 0.447025313446153 Cholangiocytes
2658 RAB13 Cholangiocytes notDE FALSE FC_fresh 0.447993588762216 Cholangiocytes
2659 ANKRD13A Cholangiocytes notDE FALSE FC_fresh 0.437968356510441 Cholangiocytes
2660 LAS1L Cholangiocytes notDE FALSE FC_fresh 0.44749959870193 Cholangiocytes
2661 JMJD8 Cholangiocytes notDE FALSE FC_fresh 0.443641616174388 Cholangiocytes
2662 CDK6 Cholangiocytes notDE FALSE FC_fresh 0.433446386065247 Cholangiocytes
2663 PPP4C Cholangiocytes notDE FALSE FC_fresh 0.454479971475822 Cholangiocytes
2664 RPL13 Cholangiocytes notDE FALSE FC_fresh 0.459236947972093 Cholangiocytes
2665 ZCCHC8 Cholangiocytes notDE FALSE FC_fresh 0.453903707049018 Cholangiocytes
2666 ARID1A Cholangiocytes notDE FALSE FC_fresh 0.437253412689294 Cholangiocytes
2667 PSMD6 Cholangiocytes notDE FALSE FC_fresh 0.450999434654733 Cholangiocytes
2668 DNAJB6 Cholangiocytes notDE FALSE FC_fresh 0.475736664673812 Cholangiocytes
2669 DCTD Cholangiocytes notDE FALSE FC_fresh 0.445100026735248 Cholangiocytes
2670 NSRP1 Cholangiocytes notDE FALSE FC_fresh 0.446171135733321 Cholangiocytes
2671 WDR74 Cholangiocytes notDE FALSE FC_fresh 0.448614425449954 Cholangiocytes
2672 GINM1 Cholangiocytes notDE FALSE FC_fresh 0.445414163016667 Cholangiocytes
2673 DDX41 Cholangiocytes notDE FALSE FC_fresh 0.442598807831958 Cholangiocytes
2674 PPME1 Cholangiocytes notDE FALSE FC_fresh 0.443184632172948 Cholangiocytes
2675 LIMA1 Cholangiocytes notDE FALSE FC_fresh 0.492368617400463 Cholangiocytes
2676 PIH1D1 Cholangiocytes notDE FALSE FC_fresh 0.441852981343133 Cholangiocytes
2677 TMEM184B Cholangiocytes notDE FALSE FC_fresh 0.452042222707335 Cholangiocytes
2678 FXR1 Cholangiocytes notDE FALSE FC_fresh 0.446353547481679 Cholangiocytes
2679 ATP6AP2 Cholangiocytes notDE FALSE FC_fresh 0.439301622795378 Cholangiocytes
2680 C15orf39 Cholangiocytes notDE FALSE FC_fresh 0.445771227766777 Cholangiocytes
2681 CWC15 Cholangiocytes notDE FALSE FC_fresh 0.44998673316296 Cholangiocytes
2682 ZNF507 Cholangiocytes notDE FALSE FC_fresh 0.402447509481768 Cholangiocytes
2683 ARL8A Cholangiocytes notDE FALSE FC_fresh 0.439839193778832 Cholangiocytes
2684 CHD4 Cholangiocytes notDE FALSE FC_fresh 0.469999144232247 Cholangiocytes
2685 DARS Cholangiocytes notDE FALSE FC_fresh 0.456964840025438 Cholangiocytes
2686 TMEM107 Cholangiocytes notDE FALSE FC_fresh 0.442977852751799 Cholangiocytes
2687 ACIN1 Cholangiocytes notDE FALSE FC_fresh 0.455380151021371 Cholangiocytes
2688 U2AF2 Cholangiocytes notDE FALSE FC_fresh 0.447182258048541 Cholangiocytes
2689 KXD1 Cholangiocytes notDE FALSE FC_fresh 0.443182388277637 Cholangiocytes
2690 HNMT Cholangiocytes notDE FALSE FC_fresh 0.389927867510162 Cholangiocytes
2691 CTNNAL1 Cholangiocytes notDE FALSE FC_fresh 0.454610726730796 Cholangiocytes
2692 TRMT61A Cholangiocytes notDE FALSE FC_fresh 0.436549715526373 Cholangiocytes
2693 SRRM2 Cholangiocytes notDE FALSE FC_fresh 0.632657115057865 Cholangiocytes
2694 WASF2 Cholangiocytes notDE FALSE FC_fresh 0.449470352440872 Cholangiocytes
2695 SCOC Cholangiocytes notDE FALSE FC_fresh 0.440258228106323 Cholangiocytes
2696 TUBGCP4 Cholangiocytes notDE FALSE FC_fresh 0.436935520512396 Cholangiocytes
2697 APOPT1 Cholangiocytes notDE FALSE FC_fresh 0.444280986468977 Cholangiocytes
2698 HDAC5 Cholangiocytes notDE FALSE FC_fresh 0.43753364799677 Cholangiocytes
2699 H2AFY Cholangiocytes notDE FALSE FC_fresh 0.409431917954184 Cholangiocytes
2700 PLEKHA1 Cholangiocytes notDE FALSE FC_fresh 0.432319537738334 Cholangiocytes
2701 RNH1 Cholangiocytes notDE FALSE FC_fresh 0.449807761347722 Cholangiocytes
2702 EIF3A Cholangiocytes notDE FALSE FC_fresh 0.469896355512573 Cholangiocytes
2703 TXLNG Cholangiocytes notDE FALSE FC_fresh 0.450814616344756 Cholangiocytes
2704 NSMCE4A Cholangiocytes notDE FALSE FC_fresh 0.439743882985182 Cholangiocytes
2705 RCHY1 Cholangiocytes notDE FALSE FC_fresh 0.431187013197899 Cholangiocytes
2706 PHACTR4 Cholangiocytes notDE FALSE FC_fresh 0.456009081447238 Cholangiocytes
2707 ABHD14A Cholangiocytes notDE FALSE FC_fresh 0.440559817982192 Cholangiocytes
2708 MRPS28 Cholangiocytes notDE FALSE FC_fresh 0.439849270897581 Cholangiocytes
2709 TMA16 Cholangiocytes notDE FALSE FC_fresh 0.43933415512675 Cholangiocytes
2710 PCNA Cholangiocytes notDE FALSE FC_fresh 0.439206517809694 Cholangiocytes
2711 ACLY Cholangiocytes notDE FALSE FC_fresh 0.423236645884519 Cholangiocytes
2712 TMEM134 Cholangiocytes notDE FALSE FC_fresh 0.429584421695105 Cholangiocytes
2713 C15orf61 Cholangiocytes notDE FALSE FC_fresh 0.438931741116663 Cholangiocytes
2714 VWA1 Cholangiocytes notDE FALSE FC_fresh 0.442390800671395 Cholangiocytes
2715 SUPT20H Cholangiocytes notDE FALSE FC_fresh 0.420467998274451 Cholangiocytes
2716 BIN3 Cholangiocytes notDE FALSE FC_fresh 0.437347829704588 Cholangiocytes
2717 DDX42 Cholangiocytes notDE FALSE FC_fresh 0.441767713137449 Cholangiocytes
2718 FZR1 Cholangiocytes notDE FALSE FC_fresh 0.444822547038712 Cholangiocytes
2719 DPF2 Cholangiocytes notDE FALSE FC_fresh 0.434265978091286 Cholangiocytes
2720 FAM73A Cholangiocytes notDE FALSE FC_fresh 0.438802251706147 Cholangiocytes
2721 PIAS4 Cholangiocytes notDE FALSE FC_fresh 0.441315178951966 Cholangiocytes
2722 RPS9 Cholangiocytes notDE FALSE FC_fresh 0.439376291998019 Cholangiocytes
2723 LUC7L Cholangiocytes notDE FALSE FC_fresh 0.459412518886025 Cholangiocytes
2724 PIP5K1A Cholangiocytes notDE FALSE FC_fresh 0.420959116291388 Cholangiocytes
2725 COX19 Cholangiocytes notDE FALSE FC_fresh 0.427921820569454 Cholangiocytes
2726 CLK1 Cholangiocytes notDE FALSE FC_fresh 0.485610814987064 Cholangiocytes
2727 PICK1 Cholangiocytes notDE FALSE FC_fresh 0.433160280449582 Cholangiocytes
2728 SNX27 Cholangiocytes notDE FALSE FC_fresh 0.433430619572558 Cholangiocytes
2729 CRELD1 Cholangiocytes notDE FALSE FC_fresh 0.441094483854443 Cholangiocytes
2730 ZBED3 Cholangiocytes notDE FALSE FC_fresh 0.438077767567199 Cholangiocytes
2731 ESRRA Cholangiocytes notDE FALSE FC_fresh 0.419756927466914 Cholangiocytes
2732 GSK3A Cholangiocytes notDE FALSE FC_fresh 0.43569804117214 Cholangiocytes
2733 HNRNPUL1 Cholangiocytes notDE FALSE FC_fresh 0.443444830051539 Cholangiocytes
2734 AP3D1 Cholangiocytes notDE FALSE FC_fresh 0.455472965013793 Cholangiocytes
2735 MFSD14A Cholangiocytes notDE FALSE FC_fresh 0.438940365271293 Cholangiocytes
2736 LRRC59 Cholangiocytes notDE FALSE FC_fresh 0.439668668429579 Cholangiocytes
2737 NUP37 Cholangiocytes notDE FALSE FC_fresh 0.434123962462226 Cholangiocytes
2738 ERCC1 Cholangiocytes notDE FALSE FC_fresh 0.432898149109576 Cholangiocytes
2739 PIGF Cholangiocytes notDE FALSE FC_fresh 0.428270263647931 Cholangiocytes
2740 DPH5 Cholangiocytes notDE FALSE FC_fresh 0.432683088081691 Cholangiocytes
2741 MYO1E Cholangiocytes notDE FALSE FC_fresh 0.43784078769405 Cholangiocytes
2742 HNRNPLL Cholangiocytes notDE FALSE FC_fresh 0.433506028867614 Cholangiocytes
2743 MTERF4 Cholangiocytes notDE FALSE FC_fresh 0.409953620411913 Cholangiocytes
2744 NAA35 Cholangiocytes notDE FALSE FC_fresh 0.433675756979804 Cholangiocytes
2745 ATP6V1F Cholangiocytes notDE FALSE FC_fresh 0.436968693109339 Cholangiocytes
2746 GOLGA2 Cholangiocytes notDE FALSE FC_fresh 0.432666390973737 Cholangiocytes
2747 CMPK1 Cholangiocytes notDE FALSE FC_fresh 0.426182453149666 Cholangiocytes
2748 UBL3 Cholangiocytes notDE FALSE FC_fresh 0.432627802623826 Cholangiocytes
2749 SPRY2 Cholangiocytes notDE FALSE FC_fresh 0.441824500607228 Cholangiocytes
2750 C11orf73 Cholangiocytes notDE FALSE FC_fresh 0.434988566398022 Cholangiocytes
2751 ZMYM5 Cholangiocytes notDE FALSE FC_fresh 0.424459690262234 Cholangiocytes
2752 FN3KRP Cholangiocytes notDE FALSE FC_fresh 0.43497117301513 Cholangiocytes
2753 LTV1 Cholangiocytes notDE FALSE FC_fresh 0.42689999930398 Cholangiocytes
2754 LARP7 Cholangiocytes notDE FALSE FC_fresh 0.427319564630088 Cholangiocytes
2755 PSMC4 Cholangiocytes notDE FALSE FC_fresh 0.442869929462435 Cholangiocytes
2756 ATXN3 Cholangiocytes notDE FALSE FC_fresh 0.413119565302282 Cholangiocytes
2757 NDUFAF2 Cholangiocytes notDE FALSE FC_fresh 0.441750747764863 Cholangiocytes
2758 NNT-AS1 Cholangiocytes notDE FALSE FC_fresh 0.434069972972028 Cholangiocytes
2759 ABCF2 Cholangiocytes notDE FALSE FC_fresh 0.435509756646275 Cholangiocytes
2760 ZFAND1 Cholangiocytes notDE FALSE FC_fresh 0.436066289094634 Cholangiocytes
2761 XPC Cholangiocytes notDE FALSE FC_fresh 0.447276942849478 Cholangiocytes
2762 TRMT11 Cholangiocytes notDE FALSE FC_fresh 0.435983492415891 Cholangiocytes
2763 TMEM183A Cholangiocytes notDE FALSE FC_fresh 0.429690445269379 Cholangiocytes
2764 RBM47 Cholangiocytes notDE FALSE FC_fresh 0.419335434765553 Cholangiocytes
2765 C14orf119 Cholangiocytes notDE FALSE FC_fresh 0.431572360823104 Cholangiocytes
2766 ZCRB1 Cholangiocytes notDE FALSE FC_fresh 0.427728663686222 Cholangiocytes
2767 INO80E Cholangiocytes notDE FALSE FC_fresh 0.449051838520441 Cholangiocytes
2768 FDX1L Cholangiocytes notDE FALSE FC_fresh 0.432587923859464 Cholangiocytes
2769 STK3 Cholangiocytes notDE FALSE FC_fresh 0.432061725838701 Cholangiocytes
2770 NELFA Cholangiocytes notDE FALSE FC_fresh 0.421954082844909 Cholangiocytes
2771 NUDT15 Cholangiocytes notDE FALSE FC_fresh 0.433216765812482 Cholangiocytes
2772 MRS2 Cholangiocytes notDE FALSE FC_fresh 0.426976167545416 Cholangiocytes
2773 TTC14 Cholangiocytes notDE FALSE FC_fresh 0.388036499521254 Cholangiocytes
2774 RAB22A Cholangiocytes notDE FALSE FC_fresh 0.433407288394448 Cholangiocytes
2775 PGK1 Cholangiocytes notDE FALSE FC_fresh 0.447258013953156 Cholangiocytes
2776 SLBP Cholangiocytes notDE FALSE FC_fresh 0.432128126246203 Cholangiocytes
2777 OSBPL9 Cholangiocytes notDE FALSE FC_fresh 0.478150053913272 Cholangiocytes
2778 SGCE Cholangiocytes notDE FALSE FC_fresh 0.42815144791524 Cholangiocytes
2779 RBM7 Cholangiocytes notDE FALSE FC_fresh 0.434402665151029 Cholangiocytes
2780 LPGAT1 Cholangiocytes notDE FALSE FC_fresh 0.404943440209231 Cholangiocytes
2781 CNP Cholangiocytes notDE FALSE FC_fresh 0.431769098351246 Cholangiocytes
2782 RPIA Cholangiocytes notDE FALSE FC_fresh 0.427804524613943 Cholangiocytes
2783 CPNE1 Cholangiocytes notDE FALSE FC_fresh 0.428744882222701 Cholangiocytes
2784 ZNF143 Cholangiocytes notDE FALSE FC_fresh 0.428469698625389 Cholangiocytes
2785 RHOD Cholangiocytes notDE FALSE FC_fresh 0.433731510385277 Cholangiocytes
2786 ARV1 Cholangiocytes notDE FALSE FC_fresh 0.429874547284201 Cholangiocytes
2787 ZNF121 Cholangiocytes notDE FALSE FC_fresh 0.425962231585216 Cholangiocytes
2788 CEP68 Cholangiocytes notDE FALSE FC_fresh 0.428572781340853 Cholangiocytes
2789 FAM234A Cholangiocytes notDE FALSE FC_fresh 0.432984733749152 Cholangiocytes
2790 CDKN2AIP Cholangiocytes notDE FALSE FC_fresh 0.438609696919657 Cholangiocytes
2791 EMC8 Cholangiocytes notDE FALSE FC_fresh 0.431904874220004 Cholangiocytes
2792 HCG18 Cholangiocytes notDE FALSE FC_fresh 0.42997060011545 Cholangiocytes
2793 CCDC94 Cholangiocytes notDE FALSE FC_fresh 0.42995248413641 Cholangiocytes
2794 MIB1 Cholangiocytes notDE FALSE FC_fresh 0.420771698701667 Cholangiocytes
2795 CDC37 Cholangiocytes notDE FALSE FC_fresh 0.472573140611067 Cholangiocytes
2796 STRBP Cholangiocytes notDE FALSE FC_fresh 0.410431185599264 Cholangiocytes
2797 MTF2 Cholangiocytes notDE FALSE FC_fresh 0.423860117059295 Cholangiocytes
2798 EBNA1BP2 Cholangiocytes notDE FALSE FC_fresh 0.479405756099292 Cholangiocytes
2799 IWS1 Cholangiocytes notDE FALSE FC_fresh 0.439665461182015 Cholangiocytes
2800 GTF2B Cholangiocytes notDE FALSE FC_fresh 0.429658100793729 Cholangiocytes
2801 HGS Cholangiocytes notDE FALSE FC_fresh 0.441516887982841 Cholangiocytes
2802 ZFPL1 Cholangiocytes notDE FALSE FC_fresh 0.429239839047764 Cholangiocytes
2803 PRKDC Cholangiocytes notDE FALSE FC_fresh 0.423630492123632 Cholangiocytes
2804 IDI1 Cholangiocytes notDE FALSE FC_fresh 0.435554354112392 Cholangiocytes
2805 VPS4B Cholangiocytes notDE FALSE FC_fresh 0.42563827958742 Cholangiocytes
2806 MLF2 Cholangiocytes notDE FALSE FC_fresh 0.440762236672079 Cholangiocytes
2807 INTS12 Cholangiocytes notDE FALSE FC_fresh 0.427241696605259 Cholangiocytes
2808 DAPK1 Cholangiocytes notDE FALSE FC_fresh 0.438335949907519 Cholangiocytes
2809 AAMP Cholangiocytes notDE FALSE FC_fresh 0.431072741193921 Cholangiocytes
2810 DNPEP Cholangiocytes notDE FALSE FC_fresh 0.434137275255204 Cholangiocytes
2811 APOO Cholangiocytes notDE FALSE FC_fresh 0.428583299205024 Cholangiocytes
2812 HOOK1 Cholangiocytes notDE FALSE FC_fresh 0.41491748247731 Cholangiocytes
2813 FUNDC1 Cholangiocytes notDE FALSE FC_fresh 0.428050675846428 Cholangiocytes
2814 CCDC92 Cholangiocytes notDE FALSE FC_fresh 0.429320405287398 Cholangiocytes
2815 RBM26 Cholangiocytes notDE FALSE FC_fresh 0.380347945354762 Cholangiocytes
2816 ZBTB7B Cholangiocytes notDE FALSE FC_fresh 0.423203404076461 Cholangiocytes
2817 PDCD7 Cholangiocytes notDE FALSE FC_fresh 0.44141124349938 Cholangiocytes
2818 SF3A3 Cholangiocytes notDE FALSE FC_fresh 0.433142980205146 Cholangiocytes
2819 NME1 Cholangiocytes notDE FALSE FC_fresh 0.428599835703579 Cholangiocytes
2820 BEND7 Cholangiocytes notDE FALSE FC_fresh 0.435542040486943 Cholangiocytes
2821 THUMPD2 Cholangiocytes notDE FALSE FC_fresh 0.412308337740331 Cholangiocytes
2822 CCDC126 Cholangiocytes notDE FALSE FC_fresh 0.427556150706458 Cholangiocytes
2823 ZNF3 Cholangiocytes notDE FALSE FC_fresh 0.434007693099976 Cholangiocytes
2824 WDFY3 Cholangiocytes notDE FALSE FC_fresh 0.384147529283269 Cholangiocytes
2825 WASH1 Cholangiocytes notDE FALSE FC_fresh 0.426148111769205 Cholangiocytes
2826 C1D Cholangiocytes notDE FALSE FC_fresh 0.422058650110245 Cholangiocytes
2827 MZT2A Cholangiocytes notDE FALSE FC_fresh 0.423820734350622 Cholangiocytes
2828 SLC44A2 Cholangiocytes notDE FALSE FC_fresh 0.409860630304544 Cholangiocytes
2829 BRK1 Cholangiocytes notDE FALSE FC_fresh 0.420955921474151 Cholangiocytes
2830 RNASEH1 Cholangiocytes notDE FALSE FC_fresh 0.424933500314265 Cholangiocytes
2831 YWHAB Cholangiocytes notDE FALSE FC_fresh 0.423083449140231 Cholangiocytes
2832 FRK Cholangiocytes notDE FALSE FC_fresh 0.421567666020963 Cholangiocytes
2833 TRIM8 Cholangiocytes notDE FALSE FC_fresh 0.423365937845685 Cholangiocytes
2834 BAZ2A Cholangiocytes notDE FALSE FC_fresh 0.442454301585725 Cholangiocytes
2835 KLHDC3 Cholangiocytes notDE FALSE FC_fresh 0.431350554696854 Cholangiocytes
2836 UBE2B Cholangiocytes notDE FALSE FC_fresh 0.435319686366335 Cholangiocytes
2837 KIAA0907 Cholangiocytes notDE FALSE FC_fresh 0.425098159424147 Cholangiocytes
2838 LRRC8B Cholangiocytes notDE FALSE FC_fresh 0.417635135128766 Cholangiocytes
2839 UTP14A Cholangiocytes notDE FALSE FC_fresh 0.427008904389576 Cholangiocytes
2840 MRPL22 Cholangiocytes notDE FALSE FC_fresh 0.419779552872894 Cholangiocytes
2841 HOMER3 Cholangiocytes notDE FALSE FC_fresh 0.434732792478459 Cholangiocytes
2842 SMURF1 Cholangiocytes notDE FALSE FC_fresh 0.425435496191424 Cholangiocytes
2843 RPS27 Cholangiocytes notDE FALSE FC_fresh 0.41778327931004 Cholangiocytes
2844 TRA2B Cholangiocytes notDE FALSE FC_fresh 0.493207809236585 Cholangiocytes
2845 SDHAF1 Cholangiocytes notDE FALSE FC_fresh 0.426296559714416 Cholangiocytes
2846 MINOS1 Cholangiocytes notDE FALSE FC_fresh 0.421953632835527 Cholangiocytes
2847 TAF3 Cholangiocytes notDE FALSE FC_fresh 0.431575998668631 Cholangiocytes
2848 SLC25A25 Cholangiocytes notDE FALSE FC_fresh 0.447725861489939 Cholangiocytes
2849 LENG8 Cholangiocytes notDE FALSE FC_fresh 0.389685961742854 Cholangiocytes
2850 VPS4A Cholangiocytes notDE FALSE FC_fresh 0.427530468076762 Cholangiocytes
2851 ZC3H14 Cholangiocytes notDE FALSE FC_fresh 0.424296991032897 Cholangiocytes
2852 BTBD10 Cholangiocytes notDE FALSE FC_fresh 0.424996301332125 Cholangiocytes
2853 HARS Cholangiocytes notDE FALSE FC_fresh 0.446799082173827 Cholangiocytes
2854 DNAJB4 Cholangiocytes notDE FALSE FC_fresh 0.446636953371904 Cholangiocytes
2855 UBA1 Cholangiocytes notDE FALSE FC_fresh 0.430938143787955 Cholangiocytes
2856 GNPTG Cholangiocytes notDE FALSE FC_fresh 0.424192037419808 Cholangiocytes
2857 N4BP1 Cholangiocytes notDE FALSE FC_fresh 0.423733188748427 Cholangiocytes
2858 TGOLN2 Cholangiocytes notDE FALSE FC_fresh 0.423193570367215 Cholangiocytes
2859 SRI Cholangiocytes notDE FALSE FC_fresh 0.425272461706358 Cholangiocytes
2860 KRR1 Cholangiocytes notDE FALSE FC_fresh 0.412015864628989 Cholangiocytes
2861 SURF6 Cholangiocytes notDE FALSE FC_fresh 0.424135554202718 Cholangiocytes
2862 USP33 Cholangiocytes notDE FALSE FC_fresh 0.425841657247152 Cholangiocytes
2863 EIF2B1 Cholangiocytes notDE FALSE FC_fresh 0.408871754829172 Cholangiocytes
2864 ADAM10 Cholangiocytes notDE FALSE FC_fresh 0.412353708610143 Cholangiocytes
2865 CNBP Cholangiocytes notDE FALSE FC_fresh 0.428304648321568 Cholangiocytes
2866 NCOA6 Cholangiocytes notDE FALSE FC_fresh 0.420625486215417 Cholangiocytes
2867 ESD Cholangiocytes notDE FALSE FC_fresh 0.419385453852395 Cholangiocytes
2868 TIMM23 Cholangiocytes notDE FALSE FC_fresh 0.4242005341268 Cholangiocytes
2869 IDH3B Cholangiocytes notDE FALSE FC_fresh 0.417603532022118 Cholangiocytes
2870 CYB5R1 Cholangiocytes notDE FALSE FC_fresh 0.420168293539449 Cholangiocytes
2871 HPS4 Cholangiocytes notDE FALSE FC_fresh 0.409936384043615 Cholangiocytes
2872 NUDT21 Cholangiocytes notDE FALSE FC_fresh 0.413434514519284 Cholangiocytes
2873 COPS7A Cholangiocytes notDE FALSE FC_fresh 0.415626049226846 Cholangiocytes
2874 LYPLAL1 Cholangiocytes notDE FALSE FC_fresh 0.417340819255399 Cholangiocytes
2875 FBXO25 Cholangiocytes notDE FALSE FC_fresh 0.432721713105547 Cholangiocytes
2876 MRPL28 Cholangiocytes notDE FALSE FC_fresh 0.423712160156163 Cholangiocytes
2877 DIXDC1 Cholangiocytes notDE FALSE FC_fresh 0.406562709651654 Cholangiocytes
2878 PDCL3 Cholangiocytes notDE FALSE FC_fresh 0.431305086893539 Cholangiocytes
2879 DMWD Cholangiocytes notDE FALSE FC_fresh 0.432112868388612 Cholangiocytes
2880 THOC3 Cholangiocytes notDE FALSE FC_fresh 0.423355125258557 Cholangiocytes
2881 ZNF12 Cholangiocytes notDE FALSE FC_fresh 0.419099399343037 Cholangiocytes
2882 RAB34 Cholangiocytes notDE FALSE FC_fresh 0.42346779925413 Cholangiocytes
2883 TWISTNB Cholangiocytes notDE FALSE FC_fresh 0.421401969273751 Cholangiocytes
2884 ACTR3 Cholangiocytes notDE FALSE FC_fresh 0.404367172413126 Cholangiocytes
2885 MLST8 Cholangiocytes notDE FALSE FC_fresh 0.420909729304435 Cholangiocytes
2886 MED11 Cholangiocytes notDE FALSE FC_fresh 0.425072819662818 Cholangiocytes
2887 TMEM50A Cholangiocytes notDE FALSE FC_fresh 0.419580817181144 Cholangiocytes
2888 MIF Cholangiocytes notDE FALSE FC_fresh 0.421742575508991 Cholangiocytes
2889 MOSPD3 Cholangiocytes notDE FALSE FC_fresh 0.420562649402897 Cholangiocytes
2890 DDX39A Cholangiocytes notDE FALSE FC_fresh 0.434415777075996 Cholangiocytes
2891 CTNNBIP1 Cholangiocytes notDE FALSE FC_fresh 0.415195039699678 Cholangiocytes
2892 EGLN2 Cholangiocytes notDE FALSE FC_fresh 0.434715374207265 Cholangiocytes
2893 PPP3CB Cholangiocytes notDE FALSE FC_fresh 0.415014062825279 Cholangiocytes
2894 UBAP2L Cholangiocytes notDE FALSE FC_fresh 0.423021876571675 Cholangiocytes
2895 MCM7 Cholangiocytes notDE FALSE FC_fresh 0.417885235989121 Cholangiocytes
2896 NDUFS5 Cholangiocytes notDE FALSE FC_fresh 0.420953039113359 Cholangiocytes
2897 LASP1 Cholangiocytes notDE FALSE FC_fresh 0.425685176579304 Cholangiocytes
2898 VPS28 Cholangiocytes notDE FALSE FC_fresh 0.410601215004969 Cholangiocytes
2899 SCAF1 Cholangiocytes notDE FALSE FC_fresh 0.421193533748127 Cholangiocytes
2900 PSMD4 Cholangiocytes notDE FALSE FC_fresh 0.420920448495093 Cholangiocytes
2901 RPL29 Cholangiocytes notDE FALSE FC_fresh 0.419335162354661 Cholangiocytes
2902 GGA1 Cholangiocytes notDE FALSE FC_fresh 0.441058511973278 Cholangiocytes
2903 RBM25 Cholangiocytes notDE FALSE FC_fresh 0.478577081830649 Cholangiocytes
2904 GBA2 Cholangiocytes notDE FALSE FC_fresh 0.405391348749047 Cholangiocytes
2905 PIGT Cholangiocytes notDE FALSE FC_fresh 0.414898219172624 Cholangiocytes
2906 SELT Cholangiocytes notDE FALSE FC_fresh 0.41834475899736 Cholangiocytes
2907 CRTC3 Cholangiocytes notDE FALSE FC_fresh 0.427488235777992 Cholangiocytes
2908 RCC2 Cholangiocytes notDE FALSE FC_fresh 0.414795667461673 Cholangiocytes
2909 COX4I1 Cholangiocytes notDE FALSE FC_fresh 0.419205405106062 Cholangiocytes
2910 ROGDI Cholangiocytes notDE FALSE FC_fresh 0.411350557197775 Cholangiocytes
2911 SMU1 Cholangiocytes notDE FALSE FC_fresh 0.406444566380524 Cholangiocytes
2912 TIA1 Cholangiocytes notDE FALSE FC_fresh 0.360312871731838 Cholangiocytes
2913 RAB18 Cholangiocytes notDE FALSE FC_fresh 0.422372677477937 Cholangiocytes
2914 AC007246.3 Cholangiocytes notDE FALSE FC_fresh 0.41752041672321 Cholangiocytes
2915 TMEM126B Cholangiocytes notDE FALSE FC_fresh 0.41582687355557 Cholangiocytes
2916 ZNF84 Cholangiocytes notDE FALSE FC_fresh 0.407212185256202 Cholangiocytes
2917 HDHD3 Cholangiocytes notDE FALSE FC_fresh 0.404983279953492 Cholangiocytes
2918 ZCCHC3 Cholangiocytes notDE FALSE FC_fresh 0.413886120452102 Cholangiocytes
2919 EBPL Cholangiocytes notDE FALSE FC_fresh 0.41765303557069 Cholangiocytes
2920 ILVBL Cholangiocytes notDE FALSE FC_fresh 0.418155058121724 Cholangiocytes
2921 PHLDB2 Cholangiocytes notDE FALSE FC_fresh 0.470503646595086 Cholangiocytes
2922 PRR4 Cholangiocytes notDE FALSE FC_fresh 0.405914096854366 Cholangiocytes
2923 LRCH4 Cholangiocytes notDE FALSE FC_fresh 0.42267914743745 Cholangiocytes
2924 RAB5B Cholangiocytes notDE FALSE FC_fresh 0.418975267368583 Cholangiocytes
2925 DGUOK Cholangiocytes notDE FALSE FC_fresh 0.412613197787029 Cholangiocytes
2926 ANXA7 Cholangiocytes notDE FALSE FC_fresh 0.421540493763229 Cholangiocytes
2927 SRSF7 Cholangiocytes notDE FALSE FC_fresh 0.436939044910871 Cholangiocytes
2928 NAA10 Cholangiocytes notDE FALSE FC_fresh 0.41897498435621 Cholangiocytes
2929 GAR1 Cholangiocytes notDE FALSE FC_fresh 0.41822272335533 Cholangiocytes
2930 GALNT11 Cholangiocytes notDE FALSE FC_fresh 0.414391704261516 Cholangiocytes
2931 NUP62 Cholangiocytes notDE FALSE FC_fresh 0.414948795172175 Cholangiocytes
2932 CTDNEP1 Cholangiocytes notDE FALSE FC_fresh 0.4071594076477 Cholangiocytes
2933 MFHAS1 Cholangiocytes notDE FALSE FC_fresh 0.404030798330925 Cholangiocytes
2934 RWDD4 Cholangiocytes notDE FALSE FC_fresh 0.421133900399789 Cholangiocytes
2935 DEK Cholangiocytes notDE FALSE FC_fresh 0.42825699170305 Cholangiocytes
2936 AZI2 Cholangiocytes notDE FALSE FC_fresh 0.410924369594106 Cholangiocytes
2937 LETM1 Cholangiocytes notDE FALSE FC_fresh 0.421699957959611 Cholangiocytes
2938 GPS2 Cholangiocytes notDE FALSE FC_fresh 0.406164992507771 Cholangiocytes
2939 RBM12 Cholangiocytes notDE FALSE FC_fresh 0.407634572412229 Cholangiocytes
2940 EPB41L5 Cholangiocytes notDE FALSE FC_fresh 0.396307945578339 Cholangiocytes
2941 SRP68 Cholangiocytes notDE FALSE FC_fresh 0.414181191121245 Cholangiocytes
2942 PISD Cholangiocytes notDE FALSE FC_fresh 0.405655872246178 Cholangiocytes
2943 RASSF3 Cholangiocytes notDE FALSE FC_fresh 0.408206849736686 Cholangiocytes
2944 UPF3B Cholangiocytes notDE FALSE FC_fresh 0.419984409705494 Cholangiocytes
2945 RPAP2 Cholangiocytes notDE FALSE FC_fresh 0.386847516010777 Cholangiocytes
2946 GID8 Cholangiocytes notDE FALSE FC_fresh 0.416439510743631 Cholangiocytes
2947 RALGPS2 Cholangiocytes notDE FALSE FC_fresh 0.386927208026222 Cholangiocytes
2948 ARF3 Cholangiocytes notDE FALSE FC_fresh 0.412017049658877 Cholangiocytes
2949 MRPS18A Cholangiocytes notDE FALSE FC_fresh 0.413819461499379 Cholangiocytes
2950 KIF21A Cholangiocytes notDE FALSE FC_fresh 0.429407893278527 Cholangiocytes
2951 DDX10 Cholangiocytes notDE FALSE FC_fresh 0.412106652134174 Cholangiocytes
2952 NPRL3 Cholangiocytes notDE FALSE FC_fresh 0.40778437193202 Cholangiocytes
2953 TAF11 Cholangiocytes notDE FALSE FC_fresh 0.405894434393677 Cholangiocytes
2954 KIAA1143 Cholangiocytes notDE FALSE FC_fresh 0.412160839835215 Cholangiocytes
2955 GMEB1 Cholangiocytes notDE FALSE FC_fresh 0.407934213414131 Cholangiocytes
2956 CCDC47 Cholangiocytes notDE FALSE FC_fresh 0.41942772690228 Cholangiocytes
2957 ARFRP1 Cholangiocytes notDE FALSE FC_fresh 0.430762398163192 Cholangiocytes
2958 TOX4 Cholangiocytes notDE FALSE FC_fresh 0.409807687272751 Cholangiocytes
2959 BZW2 Cholangiocytes notDE FALSE FC_fresh 0.413642209926631 Cholangiocytes
2960 LTA4H Cholangiocytes notDE FALSE FC_fresh 0.414113719153097 Cholangiocytes
2961 TRAPPC2 Cholangiocytes notDE FALSE FC_fresh 0.394099693697015 Cholangiocytes
2962 NAT9 Cholangiocytes notDE FALSE FC_fresh 0.413340373310853 Cholangiocytes
2963 TSR2 Cholangiocytes notDE FALSE FC_fresh 0.412458035355146 Cholangiocytes
2964 MITD1 Cholangiocytes notDE FALSE FC_fresh 0.408492330113417 Cholangiocytes
2965 OSGIN2 Cholangiocytes notDE FALSE FC_fresh 0.40625244190345 Cholangiocytes
2966 LRRC61 Cholangiocytes notDE FALSE FC_fresh 0.412225377966555 Cholangiocytes
2967 RBFOX2 Cholangiocytes notDE FALSE FC_fresh 0.42416053300302 Cholangiocytes
2968 TRAK2 Cholangiocytes notDE FALSE FC_fresh 0.402794376973324 Cholangiocytes
2969 CYP3A5 Cholangiocytes notDE FALSE FC_fresh 0.55258412289876 Cholangiocytes
2970 MRPL21 Cholangiocytes notDE FALSE FC_fresh 0.410373688967948 Cholangiocytes
2971 JKAMP Cholangiocytes notDE FALSE FC_fresh 0.406928928454364 Cholangiocytes
2972 PPP1R2 Cholangiocytes notDE FALSE FC_fresh 0.40668452910355 Cholangiocytes
2973 HNRNPH2 Cholangiocytes notDE FALSE FC_fresh 0.413889319406581 Cholangiocytes
2974 PITPNA-AS1 Cholangiocytes notDE FALSE FC_fresh 0.410483800355612 Cholangiocytes
2975 MARCH5 Cholangiocytes notDE FALSE FC_fresh 0.415265226754088 Cholangiocytes
2976 CIR1 Cholangiocytes notDE FALSE FC_fresh 0.4058258686463 Cholangiocytes
2977 TGS1 Cholangiocytes notDE FALSE FC_fresh 0.412858712625045 Cholangiocytes
2978 DDX54 Cholangiocytes notDE FALSE FC_fresh 0.410346264141709 Cholangiocytes
2979 RBX1 Cholangiocytes notDE FALSE FC_fresh 0.405918796363019 Cholangiocytes
2980 CDC5L Cholangiocytes notDE FALSE FC_fresh 0.424708866909288 Cholangiocytes
2981 SNU13 Cholangiocytes notDE FALSE FC_fresh 0.416988307491207 Cholangiocytes
2982 RUVBL1 Cholangiocytes notDE FALSE FC_fresh 0.411635817082828 Cholangiocytes
2983 RSRC1 Cholangiocytes notDE FALSE FC_fresh 0.40945372423691 Cholangiocytes
2984 PRDX5 Cholangiocytes notDE FALSE FC_fresh 0.405324778427315 Cholangiocytes
2985 TMEM69 Cholangiocytes notDE FALSE FC_fresh 0.408526006541901 Cholangiocytes
2986 SRSF11 Cholangiocytes notDE FALSE FC_fresh 0.450673657832411 Cholangiocytes
2987 KDM3B Cholangiocytes notDE FALSE FC_fresh 0.397611554311216 Cholangiocytes
2988 IARS Cholangiocytes notDE FALSE FC_fresh 0.402831618028767 Cholangiocytes
2989 THYN1 Cholangiocytes notDE FALSE FC_fresh 0.410400661331163 Cholangiocytes
2990 FGFR1OP2 Cholangiocytes notDE FALSE FC_fresh 0.387863722548556 Cholangiocytes
2991 CEP57 Cholangiocytes notDE FALSE FC_fresh 0.363288227383816 Cholangiocytes
2992 IFI27L1 Cholangiocytes notDE FALSE FC_fresh 0.407710554532293 Cholangiocytes
2993 ARHGDIA Cholangiocytes notDE FALSE FC_fresh 0.443899072717067 Cholangiocytes
2994 PMF1 Cholangiocytes notDE FALSE FC_fresh 0.399093388391607 Cholangiocytes
2995 DDX24 Cholangiocytes notDE FALSE FC_fresh 0.418973530829392 Cholangiocytes
2996 NIP7 Cholangiocytes notDE FALSE FC_fresh 0.408790476679452 Cholangiocytes
2997 SSBP1 Cholangiocytes notDE FALSE FC_fresh 0.401190496859197 Cholangiocytes
2998 BRD8 Cholangiocytes notDE FALSE FC_fresh 0.399783973842416 Cholangiocytes
2999 CREB1 Cholangiocytes notDE FALSE FC_fresh 0.39992709351243 Cholangiocytes
3000 SAP18 Cholangiocytes notDE FALSE FC_fresh 0.40512385894689 Cholangiocytes
3001 CYC1 Cholangiocytes notDE FALSE FC_fresh 0.412164782514135 Cholangiocytes
3002 EIF2S2 Cholangiocytes notDE FALSE FC_fresh 0.412241813332796 Cholangiocytes
3003 PNPT1 Cholangiocytes notDE FALSE FC_fresh 0.40938903059275 Cholangiocytes
3004 XPO1 Cholangiocytes notDE FALSE FC_fresh 0.361139857656399 Cholangiocytes
3005 C12orf65 Cholangiocytes notDE FALSE FC_fresh 0.410211402013945 Cholangiocytes
3006 THUMPD3 Cholangiocytes notDE FALSE FC_fresh 0.402793467943409 Cholangiocytes
3007 ALG5 Cholangiocytes notDE FALSE FC_fresh 0.405565356354561 Cholangiocytes
3008 VAPB Cholangiocytes notDE FALSE FC_fresh 0.415235705752045 Cholangiocytes
3009 ENC1 Cholangiocytes notDE FALSE FC_fresh 0.426030932842432 Cholangiocytes
3010 FAM92A1 Cholangiocytes notDE FALSE FC_fresh 0.406625043077888 Cholangiocytes
3011 ADD1 Cholangiocytes notDE FALSE FC_fresh 0.426993226318766 Cholangiocytes
3012 NIPA2 Cholangiocytes notDE FALSE FC_fresh 0.404904947075846 Cholangiocytes
3013 PITPNB Cholangiocytes notDE FALSE FC_fresh 0.441334038016399 Cholangiocytes
3014 ZNF672 Cholangiocytes notDE FALSE FC_fresh 0.407073865132088 Cholangiocytes
3015 RPS19BP1 Cholangiocytes notDE FALSE FC_fresh 0.400098296561406 Cholangiocytes
3016 TSPAN14 Cholangiocytes notDE FALSE FC_fresh 0.422888069870619 Cholangiocytes
3017 GIGYF2 Cholangiocytes notDE FALSE FC_fresh 0.399596730520613 Cholangiocytes
3018 SLC52A2 Cholangiocytes notDE FALSE FC_fresh 0.404281336281699 Cholangiocytes
3019 DTWD1 Cholangiocytes notDE FALSE FC_fresh 0.395902811734633 Cholangiocytes
3020 NABP2 Cholangiocytes notDE FALSE FC_fresh 0.405589843820362 Cholangiocytes
3021 MAVS Cholangiocytes notDE FALSE FC_fresh 0.413987726784403 Cholangiocytes
3022 METTL1 Cholangiocytes notDE FALSE FC_fresh 0.403201998071477 Cholangiocytes
3023 LONRF1 Cholangiocytes notDE FALSE FC_fresh 0.412110261990116 Cholangiocytes
3024 CUTA Cholangiocytes notDE FALSE FC_fresh 0.399597690473926 Cholangiocytes
3025 ARL13B Cholangiocytes notDE FALSE FC_fresh 0.407504965011201 Cholangiocytes
3026 LMF2 Cholangiocytes notDE FALSE FC_fresh 0.403219928068406 Cholangiocytes
3027 RPS23 Cholangiocytes notDE FALSE FC_fresh 0.406081494899015 Cholangiocytes
3028 HERC2 Cholangiocytes notDE FALSE FC_fresh 0.410364320124853 Cholangiocytes
3029 CCDC91 Cholangiocytes notDE FALSE FC_fresh 0.404952474193001 Cholangiocytes
3030 CYCS Cholangiocytes notDE FALSE FC_fresh 0.413166880844319 Cholangiocytes
3031 DHX29 Cholangiocytes notDE FALSE FC_fresh 0.399097153005245 Cholangiocytes
3032 B4GALT3 Cholangiocytes notDE FALSE FC_fresh 0.413290703512655 Cholangiocytes
3033 TNPO3 Cholangiocytes notDE FALSE FC_fresh 0.397746026083183 Cholangiocytes
3034 ICE2 Cholangiocytes notDE FALSE FC_fresh 0.38664772713754 Cholangiocytes
3035 RPL22 Cholangiocytes notDE FALSE FC_fresh 0.406633939790217 Cholangiocytes
3036 NUDT2 Cholangiocytes notDE FALSE FC_fresh 0.402541196793986 Cholangiocytes
3037 SMIM20 Cholangiocytes notDE FALSE FC_fresh 0.403405985569993 Cholangiocytes
3038 DST Cholangiocytes notDE FALSE FC_fresh 0.684441717072221 Cholangiocytes
3039 HDHD2 Cholangiocytes notDE FALSE FC_fresh 0.397091721924206 Cholangiocytes
3040 PRKCI Cholangiocytes notDE FALSE FC_fresh 0.402002980022773 Cholangiocytes
3041 ZNF24 Cholangiocytes notDE FALSE FC_fresh 0.400274777983541 Cholangiocytes
3042 HMGXB3 Cholangiocytes notDE FALSE FC_fresh 0.395828068406738 Cholangiocytes
3043 ZBTB10 Cholangiocytes notDE FALSE FC_fresh 0.407429300981154 Cholangiocytes
3044 ZDHHC21 Cholangiocytes notDE FALSE FC_fresh 0.385545549104459 Cholangiocytes
3045 C7orf26 Cholangiocytes notDE FALSE FC_fresh 0.407027481904892 Cholangiocytes
3046 NOL11 Cholangiocytes notDE FALSE FC_fresh 0.387192359496813 Cholangiocytes
3047 UBQLN2 Cholangiocytes notDE FALSE FC_fresh 0.402842220857831 Cholangiocytes
3048 METTL2B Cholangiocytes notDE FALSE FC_fresh 0.396028566908602 Cholangiocytes
3049 NOP16 Cholangiocytes notDE FALSE FC_fresh 0.40402855404547 Cholangiocytes
3050 TRAPPC2L Cholangiocytes notDE FALSE FC_fresh 0.400018241000055 Cholangiocytes
3051 AK6 Cholangiocytes notDE FALSE FC_fresh 0.402567600059149 Cholangiocytes
3052 ZNHIT6 Cholangiocytes notDE FALSE FC_fresh 0.392838753040753 Cholangiocytes
3053 NR1H2 Cholangiocytes notDE FALSE FC_fresh 0.40572692501827 Cholangiocytes
3054 ANAPC13 Cholangiocytes notDE FALSE FC_fresh 0.399219981719298 Cholangiocytes
3055 RPS19 Cholangiocytes notDE FALSE FC_fresh 0.401772447364027 Cholangiocytes
3056 DIP2C Cholangiocytes notDE FALSE FC_fresh 0.39091836584974 Cholangiocytes
3057 IMP3 Cholangiocytes notDE FALSE FC_fresh 0.398079610865568 Cholangiocytes
3058 TBL1XR1 Cholangiocytes notDE FALSE FC_fresh 0.382685623117371 Cholangiocytes
3059 SKIV2L2 Cholangiocytes notDE FALSE FC_fresh 0.400686295515037 Cholangiocytes
3060 TRMT10C Cholangiocytes notDE FALSE FC_fresh 0.400967506895384 Cholangiocytes
3061 FADD Cholangiocytes notDE FALSE FC_fresh 0.400677204499418 Cholangiocytes
3062 ANKIB1 Cholangiocytes notDE FALSE FC_fresh 0.3857691323935 Cholangiocytes
3063 DNTTIP2 Cholangiocytes notDE FALSE FC_fresh 0.407990251452302 Cholangiocytes
3064 CAND1 Cholangiocytes notDE FALSE FC_fresh 0.396765595488553 Cholangiocytes
3065 PPRC1 Cholangiocytes notDE FALSE FC_fresh 0.401132680463046 Cholangiocytes
3066 UFD1L Cholangiocytes notDE FALSE FC_fresh 0.400513211350015 Cholangiocytes
3067 NUDC Cholangiocytes notDE FALSE FC_fresh 0.402700145210632 Cholangiocytes
3068 HIGD2A Cholangiocytes notDE FALSE FC_fresh 0.398377445005232 Cholangiocytes
3069 LRRC47 Cholangiocytes notDE FALSE FC_fresh 0.396802058408729 Cholangiocytes
3070 DNMT3A Cholangiocytes notDE FALSE FC_fresh 0.39332455090026 Cholangiocytes
3071 RPS24 Cholangiocytes notDE FALSE FC_fresh 0.392134970641441 Cholangiocytes
3072 PFDN4 Cholangiocytes notDE FALSE FC_fresh 0.39920098525115 Cholangiocytes
3073 SYTL4 Cholangiocytes notDE FALSE FC_fresh 0.376011668558094 Cholangiocytes
3074 DCBLD2 Cholangiocytes notDE FALSE FC_fresh 0.40614153436108 Cholangiocytes
3075 DRAP1 Cholangiocytes notDE FALSE FC_fresh 0.396969746344012 Cholangiocytes
3076 METTL17 Cholangiocytes notDE FALSE FC_fresh 0.389568821291651 Cholangiocytes
3077 BOP1 Cholangiocytes notDE FALSE FC_fresh 0.404883818295899 Cholangiocytes
3078 BCLAF1 Cholangiocytes notDE FALSE FC_fresh 0.394514227491283 Cholangiocytes
3079 RELA Cholangiocytes notDE FALSE FC_fresh 0.410218118369998 Cholangiocytes
3080 PIK3CB Cholangiocytes notDE FALSE FC_fresh 0.370308227320835 Cholangiocytes
3081 P2RX4 Cholangiocytes notDE FALSE FC_fresh 0.397863011141333 Cholangiocytes
3082 C19orf43 Cholangiocytes notDE FALSE FC_fresh 0.39823388025681 Cholangiocytes
3083 DUSP16 Cholangiocytes notDE FALSE FC_fresh 0.410122219907204 Cholangiocytes
3084 AIMP1 Cholangiocytes notDE FALSE FC_fresh 0.381744796373474 Cholangiocytes
3085 ANKRD40 Cholangiocytes notDE FALSE FC_fresh 0.389859112354843 Cholangiocytes
3086 ECSIT Cholangiocytes notDE FALSE FC_fresh 0.39579039679486 Cholangiocytes
3087 TMEM223 Cholangiocytes notDE FALSE FC_fresh 0.394288958007543 Cholangiocytes
3088 SF3B3 Cholangiocytes notDE FALSE FC_fresh 0.404698511139737 Cholangiocytes
3089 C2orf49 Cholangiocytes notDE FALSE FC_fresh 0.391696035580415 Cholangiocytes
3090 CAAP1 Cholangiocytes notDE FALSE FC_fresh 0.392572612197813 Cholangiocytes
3091 C1orf52 Cholangiocytes notDE FALSE FC_fresh 0.397388548318553 Cholangiocytes
3092 UTP6 Cholangiocytes notDE FALSE FC_fresh 0.389313719934482 Cholangiocytes
3093 NRDE2 Cholangiocytes notDE FALSE FC_fresh 0.393865398927071 Cholangiocytes
3094 RAF1 Cholangiocytes notDE FALSE FC_fresh 0.399333704027408 Cholangiocytes
3095 FOXJ3 Cholangiocytes notDE FALSE FC_fresh 0.388586898793966 Cholangiocytes
3096 MRPS5 Cholangiocytes notDE FALSE FC_fresh 0.411619142345025 Cholangiocytes
3097 NIFK Cholangiocytes notDE FALSE FC_fresh 0.400456609925908 Cholangiocytes
3098 BCS1L Cholangiocytes notDE FALSE FC_fresh 0.39781016280315 Cholangiocytes
3099 GLT8D1 Cholangiocytes notDE FALSE FC_fresh 0.396035061492973 Cholangiocytes
3100 LUC7L2 Cholangiocytes notDE FALSE FC_fresh 0.39751552129899 Cholangiocytes
3101 BUB3 Cholangiocytes notDE FALSE FC_fresh 0.396034990292967 Cholangiocytes
3102 CCDC174 Cholangiocytes notDE FALSE FC_fresh 0.401365390136465 Cholangiocytes
3103 SUZ12 Cholangiocytes notDE FALSE FC_fresh 0.381981678416262 Cholangiocytes
3104 ZFX Cholangiocytes notDE FALSE FC_fresh 0.400537997092386 Cholangiocytes
3105 ARHGAP21 Cholangiocytes notDE FALSE FC_fresh 0.418538794076364 Cholangiocytes
3106 INTS3 Cholangiocytes notDE FALSE FC_fresh 0.394518028312497 Cholangiocytes
3107 STK19 Cholangiocytes notDE FALSE FC_fresh 0.401186054419717 Cholangiocytes
3108 C1orf56 Cholangiocytes notDE FALSE FC_fresh 0.381996406003632 Cholangiocytes
3109 PPCS Cholangiocytes notDE FALSE FC_fresh 0.379293539141491 Cholangiocytes
3110 SNUPN Cholangiocytes notDE FALSE FC_fresh 0.402439209696928 Cholangiocytes
3111 CDR2 Cholangiocytes notDE FALSE FC_fresh 0.395602242124098 Cholangiocytes
3112 KLHL9 Cholangiocytes notDE FALSE FC_fresh 0.397268489907833 Cholangiocytes
3113 TRIM4 Cholangiocytes notDE FALSE FC_fresh 0.392430066440247 Cholangiocytes
3114 TBL3 Cholangiocytes notDE FALSE FC_fresh 0.391430533071329 Cholangiocytes
3115 PRKCSH Cholangiocytes notDE FALSE FC_fresh 0.400297191302514 Cholangiocytes
3116 BAG6 Cholangiocytes notDE FALSE FC_fresh 0.41370597629246 Cholangiocytes
3117 TNFAIP1 Cholangiocytes notDE FALSE FC_fresh 0.416215486921728 Cholangiocytes
3118 DUSP12 Cholangiocytes notDE FALSE FC_fresh 0.393290383133715 Cholangiocytes
3119 RBM8A Cholangiocytes notDE FALSE FC_fresh 0.398308621792751 Cholangiocytes
3120 IDH3G Cholangiocytes notDE FALSE FC_fresh 0.403280300005724 Cholangiocytes
3121 XRRA1 Cholangiocytes notDE FALSE FC_fresh 0.383057925208507 Cholangiocytes
3122 GATC Cholangiocytes notDE FALSE FC_fresh 0.384456709543459 Cholangiocytes
3123 ARMCX6 Cholangiocytes notDE FALSE FC_fresh 0.389493327639378 Cholangiocytes
3124 SGPL1 Cholangiocytes notDE FALSE FC_fresh 0.391429643701386 Cholangiocytes
3125 TLK2 Cholangiocytes notDE FALSE FC_fresh 0.390464139650291 Cholangiocytes
3126 TMEM203 Cholangiocytes notDE FALSE FC_fresh 0.392888658681792 Cholangiocytes
3127 MKNK2 Cholangiocytes notDE FALSE FC_fresh 0.414347843824738 Cholangiocytes
3128 PPIL4 Cholangiocytes notDE FALSE FC_fresh 0.39610191128668 Cholangiocytes
3129 SNRPB2 Cholangiocytes notDE FALSE FC_fresh 0.389760066329598 Cholangiocytes
3130 CNOT1 Cholangiocytes notDE FALSE FC_fresh 0.388092938015712 Cholangiocytes
3131 TUBGCP2 Cholangiocytes notDE FALSE FC_fresh 0.394174256323786 Cholangiocytes
3132 ARHGAP18 Cholangiocytes notDE FALSE FC_fresh 0.38805765508258 Cholangiocytes
3133 IQGAP1 Cholangiocytes notDE FALSE FC_fresh 0.377907129399679 Cholangiocytes
3134 SNAPIN Cholangiocytes notDE FALSE FC_fresh 0.386551636151796 Cholangiocytes
3135 C19orf53 Cholangiocytes notDE FALSE FC_fresh 0.384212708147298 Cholangiocytes
3136 TLK1 Cholangiocytes notDE FALSE FC_fresh 0.383020716452525 Cholangiocytes
3137 EPC2 Cholangiocytes notDE FALSE FC_fresh 0.390601883129126 Cholangiocytes
3138 MRPS18B Cholangiocytes notDE FALSE FC_fresh 0.393682510544409 Cholangiocytes
3139 KLHL42 Cholangiocytes notDE FALSE FC_fresh 0.388701815629905 Cholangiocytes
3140 UIMC1 Cholangiocytes notDE FALSE FC_fresh 0.392505177156683 Cholangiocytes
3141 CCNT2 Cholangiocytes notDE FALSE FC_fresh 0.381232260998908 Cholangiocytes
3142 LRRC8A Cholangiocytes notDE FALSE FC_fresh 0.407388453282474 Cholangiocytes
3143 RICTOR Cholangiocytes notDE FALSE FC_fresh 0.388647050318739 Cholangiocytes
3144 UQCRC2 Cholangiocytes notDE FALSE FC_fresh 0.37228664480535 Cholangiocytes
3145 SCNM1 Cholangiocytes notDE FALSE FC_fresh 0.38840935655891 Cholangiocytes
3146 BRD4 Cholangiocytes notDE FALSE FC_fresh 0.438273056661521 Cholangiocytes
3147 WDR33 Cholangiocytes notDE FALSE FC_fresh 0.36965268446871 Cholangiocytes
3148 TRAK1 Cholangiocytes notDE FALSE FC_fresh 0.381552925779291 Cholangiocytes
3149 ZBED1 Cholangiocytes notDE FALSE FC_fresh 0.398951473244786 Cholangiocytes
3150 SART1 Cholangiocytes notDE FALSE FC_fresh 0.390128116009785 Cholangiocytes
3151 COPB1 Cholangiocytes notDE FALSE FC_fresh 0.40529569502299 Cholangiocytes
3152 THAP4 Cholangiocytes notDE FALSE FC_fresh 0.394183486615874 Cholangiocytes
3153 CS Cholangiocytes notDE FALSE FC_fresh 0.384977184077426 Cholangiocytes
3154 AKAP8 Cholangiocytes notDE FALSE FC_fresh 0.385047979413045 Cholangiocytes
3155 C14orf1 Cholangiocytes notDE FALSE FC_fresh 0.389544528068781 Cholangiocytes
3156 USP3 Cholangiocytes notDE FALSE FC_fresh 0.381128770368322 Cholangiocytes
3157 ISCA2 Cholangiocytes notDE FALSE FC_fresh 0.388527643206409 Cholangiocytes
3158 SMNDC1 Cholangiocytes notDE FALSE FC_fresh 0.385953959519007 Cholangiocytes
3159 BAX Cholangiocytes notDE FALSE FC_fresh 0.390787811744966 Cholangiocytes
3160 DHX36 Cholangiocytes notDE FALSE FC_fresh 0.422615417123257 Cholangiocytes
3161 CAMLG Cholangiocytes notDE FALSE FC_fresh 0.389299977036474 Cholangiocytes
3162 MRPL48 Cholangiocytes notDE FALSE FC_fresh 0.389540718125782 Cholangiocytes
3163 BABAM1 Cholangiocytes notDE FALSE FC_fresh 0.386364902636581 Cholangiocytes
3164 YLPM1 Cholangiocytes notDE FALSE FC_fresh 0.395307943243843 Cholangiocytes
3165 PSIP1 Cholangiocytes notDE FALSE FC_fresh 0.378306073181945 Cholangiocytes
3166 MRPL19 Cholangiocytes notDE FALSE FC_fresh 0.381014994811554 Cholangiocytes
3167 TP53 Cholangiocytes notDE FALSE FC_fresh 0.386108295367975 Cholangiocytes
3168 H2AFJ Cholangiocytes notDE FALSE FC_fresh 0.391351908739398 Cholangiocytes
3169 MRRF Cholangiocytes notDE FALSE FC_fresh 0.387921001637503 Cholangiocytes
3170 TMEM128 Cholangiocytes notDE FALSE FC_fresh 0.382700749037632 Cholangiocytes
3171 LIMD1 Cholangiocytes notDE FALSE FC_fresh 0.39176783200362 Cholangiocytes
3172 MED6 Cholangiocytes notDE FALSE FC_fresh 0.377210403335308 Cholangiocytes
3173 RPLP2 Cholangiocytes notDE FALSE FC_fresh 0.387755862475402 Cholangiocytes
3174 TTC3 Cholangiocytes notDE FALSE FC_fresh 0.424840220537607 Cholangiocytes
3175 LATS2 Cholangiocytes notDE FALSE FC_fresh 0.389853148989414 Cholangiocytes
3176 CEBPG Cholangiocytes notDE FALSE FC_fresh 0.39488999915664 Cholangiocytes
3177 NXT1 Cholangiocytes notDE FALSE FC_fresh 0.387661593210877 Cholangiocytes
3178 WDR20 Cholangiocytes notDE FALSE FC_fresh 0.384228150018253 Cholangiocytes
3179 CUL5 Cholangiocytes notDE FALSE FC_fresh 0.359336530114966 Cholangiocytes
3180 INIP Cholangiocytes notDE FALSE FC_fresh 0.38582408848911 Cholangiocytes
3181 SLMAP Cholangiocytes notDE FALSE FC_fresh 0.391638034423738 Cholangiocytes
3182 BRE Cholangiocytes notDE FALSE FC_fresh 0.386763090649416 Cholangiocytes
3183 EFCAB2 Cholangiocytes notDE FALSE FC_fresh 0.395396106378359 Cholangiocytes
3184 TANK Cholangiocytes notDE FALSE FC_fresh 0.380460792470859 Cholangiocytes
3185 ITGAE Cholangiocytes notDE FALSE FC_fresh 0.382011565264606 Cholangiocytes
3186 POLR3D Cholangiocytes notDE FALSE FC_fresh 0.391114149238453 Cholangiocytes
3187 RPS16 Cholangiocytes notDE FALSE FC_fresh 0.387292261542796 Cholangiocytes
3188 GLUL Cholangiocytes notDE FALSE FC_fresh 0.45516400076788 Cholangiocytes
3189 KTN1 Cholangiocytes notDE FALSE FC_fresh 0.395025332547529 Cholangiocytes
3190 RLF Cholangiocytes notDE FALSE FC_fresh 0.405939123524051 Cholangiocytes
3191 HSPB11 Cholangiocytes notDE FALSE FC_fresh 0.378090364758 Cholangiocytes
3192 HUWE1 Cholangiocytes notDE FALSE FC_fresh 0.402378980960762 Cholangiocytes
3193 B4GALT7 Cholangiocytes notDE FALSE FC_fresh 0.388124999294993 Cholangiocytes
3194 CERS2 Cholangiocytes notDE FALSE FC_fresh 0.39272708870285 Cholangiocytes
3195 NMRAL1 Cholangiocytes notDE FALSE FC_fresh 0.384870060121767 Cholangiocytes
3196 MARCH6 Cholangiocytes notDE FALSE FC_fresh 0.367347772067767 Cholangiocytes
3197 SHOC2 Cholangiocytes notDE FALSE FC_fresh 0.371772708557042 Cholangiocytes
3198 GTF3C5 Cholangiocytes notDE FALSE FC_fresh 0.381216990367587 Cholangiocytes
3199 ZNF622 Cholangiocytes notDE FALSE FC_fresh 0.388919599967058 Cholangiocytes
3200 FBXO18 Cholangiocytes notDE FALSE FC_fresh 0.384788715773355 Cholangiocytes
3201 MED10 Cholangiocytes notDE FALSE FC_fresh 0.40467201540944 Cholangiocytes
3202 IER3IP1 Cholangiocytes notDE FALSE FC_fresh 0.383788135923158 Cholangiocytes
3203 FAM89B Cholangiocytes notDE FALSE FC_fresh 0.38569916978818 Cholangiocytes
3204 PVR Cholangiocytes notDE FALSE FC_fresh 0.39750338069487 Cholangiocytes
3205 TRMT13 Cholangiocytes notDE FALSE FC_fresh 0.36736277266007 Cholangiocytes
3206 RNF169 Cholangiocytes notDE FALSE FC_fresh 0.372575878512806 Cholangiocytes
3207 SCAF11 Cholangiocytes notDE FALSE FC_fresh 0.429181769843368 Cholangiocytes
3208 UBE2Z Cholangiocytes notDE FALSE FC_fresh 0.397285748590161 Cholangiocytes
3209 DCAF10 Cholangiocytes notDE FALSE FC_fresh 0.379979981914492 Cholangiocytes
3210 ATG5 Cholangiocytes notDE FALSE FC_fresh 0.380249517645763 Cholangiocytes
3211 PSMD13 Cholangiocytes notDE FALSE FC_fresh 0.380802406845478 Cholangiocytes
3212 SRPK1 Cholangiocytes notDE FALSE FC_fresh 0.392631175770578 Cholangiocytes
3213 EIF2AK2 Cholangiocytes notDE FALSE FC_fresh 0.383373342617522 Cholangiocytes
3214 CD58 Cholangiocytes notDE FALSE FC_fresh 0.379870503864736 Cholangiocytes
3215 SFT2D1 Cholangiocytes notDE FALSE FC_fresh 0.379412043613489 Cholangiocytes
3216 RANBP3 Cholangiocytes notDE FALSE FC_fresh 0.388846422737108 Cholangiocytes
3217 SLC30A5 Cholangiocytes notDE FALSE FC_fresh 0.374309303055363 Cholangiocytes
3218 PARP8 Cholangiocytes notDE FALSE FC_fresh 0.348057561171358 Cholangiocytes
3219 SNRNP27 Cholangiocytes notDE FALSE FC_fresh 0.384396542789025 Cholangiocytes
3220 MUL1 Cholangiocytes notDE FALSE FC_fresh 0.383081420611235 Cholangiocytes
3221 ZFP91 Cholangiocytes notDE FALSE FC_fresh 0.382594670483534 Cholangiocytes
3222 NRBP1 Cholangiocytes notDE FALSE FC_fresh 0.384927548257895 Cholangiocytes
3223 MRPL13 Cholangiocytes notDE FALSE FC_fresh 0.379576473751657 Cholangiocytes
3224 NRAS Cholangiocytes notDE FALSE FC_fresh 0.378449039923493 Cholangiocytes
3225 INO80D Cholangiocytes notDE FALSE FC_fresh 0.366134794140171 Cholangiocytes
3226 CLN6 Cholangiocytes notDE FALSE FC_fresh 0.385281925773852 Cholangiocytes
3227 POLR3E Cholangiocytes notDE FALSE FC_fresh 0.381229161323124 Cholangiocytes
3228 ERC1 Cholangiocytes notDE FALSE FC_fresh 0.396670437365048 Cholangiocytes
3229 EBLN3 Cholangiocytes notDE FALSE FC_fresh 0.380955625081351 Cholangiocytes
3230 DCTN1 Cholangiocytes notDE FALSE FC_fresh 0.384690724288527 Cholangiocytes
3231 MARCH7 Cholangiocytes notDE FALSE FC_fresh 0.38573394545338 Cholangiocytes
3232 MGST3 Cholangiocytes notDE FALSE FC_fresh 0.374825020995559 Cholangiocytes
3233 ARL1 Cholangiocytes notDE FALSE FC_fresh 0.383975753108356 Cholangiocytes
3234 DEDD2 Cholangiocytes notDE FALSE FC_fresh 0.382980044447371 Cholangiocytes
3235 DVL3 Cholangiocytes notDE FALSE FC_fresh 0.370433838656825 Cholangiocytes
3236 CCDC59 Cholangiocytes notDE FALSE FC_fresh 0.37636636296688 Cholangiocytes
3237 SNX24 Cholangiocytes notDE FALSE FC_fresh 0.371831379659356 Cholangiocytes
3238 CHD6 Cholangiocytes notDE FALSE FC_fresh 0.37408513086273 Cholangiocytes
3239 ZNF302 Cholangiocytes notDE FALSE FC_fresh 0.361951981906807 Cholangiocytes
3240 B4GALT5 Cholangiocytes notDE FALSE FC_fresh 0.387068518835564 Cholangiocytes
3241 SCAF8 Cholangiocytes notDE FALSE FC_fresh 0.3696250850504 Cholangiocytes
3242 CREBBP Cholangiocytes notDE FALSE FC_fresh 0.387483642637695 Cholangiocytes
3243 MRPS7 Cholangiocytes notDE FALSE FC_fresh 0.380840893996399 Cholangiocytes
3244 DNASE2 Cholangiocytes notDE FALSE FC_fresh 0.381406163100547 Cholangiocytes
3245 CALCOCO1 Cholangiocytes notDE FALSE FC_fresh 0.389604869997542 Cholangiocytes
3246 XRN2 Cholangiocytes notDE FALSE FC_fresh 0.395310195086312 Cholangiocytes
3247 GPN1 Cholangiocytes notDE FALSE FC_fresh 0.378484073953712 Cholangiocytes
3248 UQCRB Cholangiocytes notDE FALSE FC_fresh 0.383098353584677 Cholangiocytes
3249 USP48 Cholangiocytes notDE FALSE FC_fresh 0.370821174833218 Cholangiocytes
3250 C19orf52 Cholangiocytes notDE FALSE FC_fresh 0.378886808025749 Cholangiocytes
3251 ARF4 Cholangiocytes notDE FALSE FC_fresh 0.381015003372193 Cholangiocytes
3252 PRDM2 Cholangiocytes notDE FALSE FC_fresh 0.401992498370951 Cholangiocytes
3253 C1GALT1 Cholangiocytes notDE FALSE FC_fresh 0.378181597777813 Cholangiocytes
3254 YWHAG Cholangiocytes notDE FALSE FC_fresh 0.371336768353094 Cholangiocytes
3255 MAP4K4 Cholangiocytes notDE FALSE FC_fresh 0.383203152886469 Cholangiocytes
3256 KIDINS220 Cholangiocytes notDE FALSE FC_fresh 0.364801776619919 Cholangiocytes
3257 TCF12 Cholangiocytes notDE FALSE FC_fresh 0.371309613708732 Cholangiocytes
3258 PSMG4 Cholangiocytes notDE FALSE FC_fresh 0.379681038234922 Cholangiocytes
3259 TM2D3 Cholangiocytes notDE FALSE FC_fresh 0.380700866728782 Cholangiocytes
3260 PFDN6 Cholangiocytes notDE FALSE FC_fresh 0.379312917552955 Cholangiocytes
3261 MPHOSPH10 Cholangiocytes notDE FALSE FC_fresh 0.386868686644301 Cholangiocytes
3262 DMTF1 Cholangiocytes notDE FALSE FC_fresh 0.339202834310111 Cholangiocytes
3263 WHAMM Cholangiocytes notDE FALSE FC_fresh 0.392112094906058 Cholangiocytes
3264 RHOC Cholangiocytes notDE FALSE FC_fresh 0.398532932662179 Cholangiocytes
3265 DAG1 Cholangiocytes notDE FALSE FC_fresh 0.379544109030117 Cholangiocytes
3266 PLD1 Cholangiocytes notDE FALSE FC_fresh 0.295232778880295 Cholangiocytes
3267 ZC3H8 Cholangiocytes notDE FALSE FC_fresh 0.368409827153767 Cholangiocytes
3268 MSL1 Cholangiocytes notDE FALSE FC_fresh 0.349883141202111 Cholangiocytes
3269 SNRPD3 Cholangiocytes notDE FALSE FC_fresh 0.372549593921336 Cholangiocytes
3270 EMC7 Cholangiocytes notDE FALSE FC_fresh 0.377538874701259 Cholangiocytes
3271 POLR2A Cholangiocytes notDE FALSE FC_fresh 0.381016113127911 Cholangiocytes
3272 FZD5 Cholangiocytes notDE FALSE FC_fresh 0.380314460853305 Cholangiocytes
3273 TNFRSF10B Cholangiocytes notDE FALSE FC_fresh 0.376566135117988 Cholangiocytes
3274 LSM12 Cholangiocytes notDE FALSE FC_fresh 0.375665846227554 Cholangiocytes
3275 TBRG4 Cholangiocytes notDE FALSE FC_fresh 0.3796799022621 Cholangiocytes
3276 ERAL1 Cholangiocytes notDE FALSE FC_fresh 0.37508826597668 Cholangiocytes
3277 ZNF524 Cholangiocytes notDE FALSE FC_fresh 0.375787890528063 Cholangiocytes
3278 ZC3H15 Cholangiocytes notDE FALSE FC_fresh 0.371919773147987 Cholangiocytes
3279 TMA7 Cholangiocytes notDE FALSE FC_fresh 0.368934391524798 Cholangiocytes
3280 NOP58 Cholangiocytes notDE FALSE FC_fresh 0.405961592849821 Cholangiocytes
3281 PPFIA1 Cholangiocytes notDE FALSE FC_fresh 0.389520514822205 Cholangiocytes
3282 ANKRD39 Cholangiocytes notDE FALSE FC_fresh 0.374591833838863 Cholangiocytes
3283 RNF40 Cholangiocytes notDE FALSE FC_fresh 0.369036338244776 Cholangiocytes
3284 TRAPPC6A Cholangiocytes notDE FALSE FC_fresh 0.37372218972145 Cholangiocytes
3285 RNF41 Cholangiocytes notDE FALSE FC_fresh 0.370051486638623 Cholangiocytes
3286 PHF23 Cholangiocytes notDE FALSE FC_fresh 0.379847838578691 Cholangiocytes
3287 KIAA0319L Cholangiocytes notDE FALSE FC_fresh 0.374256614861918 Cholangiocytes
3288 PHF11 Cholangiocytes notDE FALSE FC_fresh 0.375849784809291 Cholangiocytes
3289 MEIS2 Cholangiocytes notDE FALSE FC_fresh 0.377575882903283 Cholangiocytes
3290 TTC37 Cholangiocytes notDE FALSE FC_fresh 0.359841310242295 Cholangiocytes
3291 CDK11B Cholangiocytes notDE FALSE FC_fresh 0.393769038414064 Cholangiocytes
3292 PIEZO1 Cholangiocytes notDE FALSE FC_fresh 0.386402454783574 Cholangiocytes
3293 STXBP2 Cholangiocytes notDE FALSE FC_fresh 0.371192730733809 Cholangiocytes
3294 RNF103 Cholangiocytes notDE FALSE FC_fresh 0.367935480203719 Cholangiocytes
3295 PPIH Cholangiocytes notDE FALSE FC_fresh 0.371952745047613 Cholangiocytes
3296 DR1 Cholangiocytes notDE FALSE FC_fresh 0.36503293505868 Cholangiocytes
3297 HMGCR Cholangiocytes notDE FALSE FC_fresh 0.369208268087287 Cholangiocytes
3298 ENKD1 Cholangiocytes notDE FALSE FC_fresh 0.355724823315303 Cholangiocytes
3299 FAM3A Cholangiocytes notDE FALSE FC_fresh 0.378138829311565 Cholangiocytes
3300 TSC2 Cholangiocytes notDE FALSE FC_fresh 0.364754317225974 Cholangiocytes
3301 SDHAF2 Cholangiocytes notDE FALSE FC_fresh 0.373391155303668 Cholangiocytes
3302 NDUFS8 Cholangiocytes notDE FALSE FC_fresh 0.374344442912693 Cholangiocytes
3303 RNF38 Cholangiocytes notDE FALSE FC_fresh 0.38351017182177 Cholangiocytes
3304 ZNF44 Cholangiocytes notDE FALSE FC_fresh 0.370910268611834 Cholangiocytes
3305 LSG1 Cholangiocytes notDE FALSE FC_fresh 0.382738794659497 Cholangiocytes
3306 FAM120AOS Cholangiocytes notDE FALSE FC_fresh 0.375702813933054 Cholangiocytes
3307 NUP107 Cholangiocytes notDE FALSE FC_fresh 0.378061431604239 Cholangiocytes
3308 HSPA4 Cholangiocytes notDE FALSE FC_fresh 0.372719195304497 Cholangiocytes
3309 RRAS Cholangiocytes notDE FALSE FC_fresh 0.374439135634538 Cholangiocytes
3310 TIAL1 Cholangiocytes notDE FALSE FC_fresh 0.355518942147535 Cholangiocytes
3311 MINA Cholangiocytes notDE FALSE FC_fresh 0.37166740815879 Cholangiocytes
3312 MAEA Cholangiocytes notDE FALSE FC_fresh 0.366823136517359 Cholangiocytes
3313 RPS17 Cholangiocytes notDE FALSE FC_fresh 0.375093871070613 Cholangiocytes
3314 UCHL3 Cholangiocytes notDE FALSE FC_fresh 0.37505536287902 Cholangiocytes
3315 MYEOV2 Cholangiocytes notDE FALSE FC_fresh 0.371382130147734 Cholangiocytes
3316 DHX38 Cholangiocytes notDE FALSE FC_fresh 0.357851429896808 Cholangiocytes
3317 C16orf91 Cholangiocytes notDE FALSE FC_fresh 0.368976939298728 Cholangiocytes
3318 MED16 Cholangiocytes notDE FALSE FC_fresh 0.378410574321417 Cholangiocytes
3319 SUPT4H1 Cholangiocytes notDE FALSE FC_fresh 0.368509309595456 Cholangiocytes
3320 ENOSF1 Cholangiocytes notDE FALSE FC_fresh 0.350567463571753 Cholangiocytes
3321 SBNO1 Cholangiocytes notDE FALSE FC_fresh 0.373875984125425 Cholangiocytes
3322 PLOD2 Cholangiocytes notDE FALSE FC_fresh 0.372375023528253 Cholangiocytes
3323 TOP2B Cholangiocytes notDE FALSE FC_fresh 0.365305400945467 Cholangiocytes
3324 ERF Cholangiocytes notDE FALSE FC_fresh 0.382093509870764 Cholangiocytes
3325 KMT5A Cholangiocytes notDE FALSE FC_fresh 0.367245154028726 Cholangiocytes
3326 PSMG1 Cholangiocytes notDE FALSE FC_fresh 0.374296920402453 Cholangiocytes
3327 PSMD5-AS1 Cholangiocytes notDE FALSE FC_fresh 0.369444511608259 Cholangiocytes
3328 PPA2 Cholangiocytes notDE FALSE FC_fresh 0.365165757801377 Cholangiocytes
3329 PPP1R10 Cholangiocytes notDE FALSE FC_fresh 0.389968011039181 Cholangiocytes
3330 LGALS2 Cholangiocytes notDE FALSE FC_fresh 0.366048288058314 Cholangiocytes
3331 PRELID3B Cholangiocytes notDE FALSE FC_fresh 0.370658933943871 Cholangiocytes
3332 USB1 Cholangiocytes notDE FALSE FC_fresh 0.372699649133283 Cholangiocytes
3333 FAHD1 Cholangiocytes notDE FALSE FC_fresh 0.370502406161513 Cholangiocytes
3334 EXOSC7 Cholangiocytes notDE FALSE FC_fresh 0.371013141834058 Cholangiocytes
3335 SETD9 Cholangiocytes notDE FALSE FC_fresh 0.369098291822667 Cholangiocytes
3336 C1orf174 Cholangiocytes notDE FALSE FC_fresh 0.358740545266128 Cholangiocytes
3337 NSMCE3 Cholangiocytes notDE FALSE FC_fresh 0.367948805018355 Cholangiocytes
3338 TMEM218 Cholangiocytes notDE FALSE FC_fresh 0.367411197330773 Cholangiocytes
3339 CHMP2B Cholangiocytes notDE FALSE FC_fresh 0.363149766034442 Cholangiocytes
3340 EP300 Cholangiocytes notDE FALSE FC_fresh 0.373867460173762 Cholangiocytes
3341 FAM172A Cholangiocytes notDE FALSE FC_fresh 0.357013368693942 Cholangiocytes
3342 CPNE3 Cholangiocytes notDE FALSE FC_fresh 0.354557321941045 Cholangiocytes
3343 ZNF576 Cholangiocytes notDE FALSE FC_fresh 0.367492352202964 Cholangiocytes
3344 CLPTM1 Cholangiocytes notDE FALSE FC_fresh 0.372241755305352 Cholangiocytes
3345 SNIP1 Cholangiocytes notDE FALSE FC_fresh 0.363354383825018 Cholangiocytes
3346 GSK3B Cholangiocytes notDE FALSE FC_fresh 0.372145941576251 Cholangiocytes
3347 PYROXD1 Cholangiocytes notDE FALSE FC_fresh 0.353180289359213 Cholangiocytes
3348 ECD Cholangiocytes notDE FALSE FC_fresh 0.358588267878721 Cholangiocytes
3349 EID1 Cholangiocytes notDE FALSE FC_fresh 0.358195514886271 Cholangiocytes
3350 SDF4 Cholangiocytes notDE FALSE FC_fresh 0.377234253899781 Cholangiocytes
3351 CCBL2 Cholangiocytes notDE FALSE FC_fresh 0.367150418543109 Cholangiocytes
3352 EXOSC9 Cholangiocytes notDE FALSE FC_fresh 0.364755561541181 Cholangiocytes
3353 FARSB Cholangiocytes notDE FALSE FC_fresh 0.369418087819708 Cholangiocytes
3354 CKS1B Cholangiocytes notDE FALSE FC_fresh 0.364464998524732 Cholangiocytes
3355 BRI3BP Cholangiocytes notDE FALSE FC_fresh 0.361493806452811 Cholangiocytes
3356 ZNF131 Cholangiocytes notDE FALSE FC_fresh 0.390277416256858 Cholangiocytes
3357 MDFIC Cholangiocytes notDE FALSE FC_fresh 0.365566371629565 Cholangiocytes
3358 WDR70 Cholangiocytes notDE FALSE FC_fresh 0.375401881172437 Cholangiocytes
3359 SEH1L Cholangiocytes notDE FALSE FC_fresh 0.371759617713142 Cholangiocytes
3360 DHX40 Cholangiocytes notDE FALSE FC_fresh 0.364339781873752 Cholangiocytes
3361 WDR5 Cholangiocytes notDE FALSE FC_fresh 0.36440813227089 Cholangiocytes
3362 PSMD14 Cholangiocytes notDE FALSE FC_fresh 0.378044774102259 Cholangiocytes
3363 EIF2AK4 Cholangiocytes notDE FALSE FC_fresh 0.374478160690171 Cholangiocytes
3364 SUCLG1 Cholangiocytes notDE FALSE FC_fresh 0.374280935180952 Cholangiocytes
3365 DYRK4 Cholangiocytes notDE FALSE FC_fresh 0.366194795264199 Cholangiocytes
3366 MAGI3 Cholangiocytes notDE FALSE FC_fresh 0.373874780169186 Cholangiocytes
3367 KRCC1 Cholangiocytes notDE FALSE FC_fresh 0.360126187918323 Cholangiocytes
3368 MPLKIP Cholangiocytes notDE FALSE FC_fresh 0.364352735104097 Cholangiocytes
3369 FAF2 Cholangiocytes notDE FALSE FC_fresh 0.367117000640518 Cholangiocytes
3370 ZC3H7B Cholangiocytes notDE FALSE FC_fresh 0.374472529178115 Cholangiocytes
3371 PDRG1 Cholangiocytes notDE FALSE FC_fresh 0.365543285101342 Cholangiocytes
3372 AHSA2 Cholangiocytes notDE FALSE FC_fresh 0.364675598092899 Cholangiocytes
3373 RARS2 Cholangiocytes notDE FALSE FC_fresh 0.367447332366049 Cholangiocytes
3374 DLD Cholangiocytes notDE FALSE FC_fresh 0.370328587933745 Cholangiocytes
3375 STRN3 Cholangiocytes notDE FALSE FC_fresh 0.35172091717642 Cholangiocytes
3376 CEBPZ Cholangiocytes notDE FALSE FC_fresh 0.379007529740479 Cholangiocytes
3377 CCDC137 Cholangiocytes notDE FALSE FC_fresh 0.362500966235828 Cholangiocytes
3378 CAMKK2 Cholangiocytes notDE FALSE FC_fresh 0.388790230960284 Cholangiocytes
3379 CDK5RAP2 Cholangiocytes notDE FALSE FC_fresh 0.372759505704145 Cholangiocytes
3380 GRB10 Cholangiocytes notDE FALSE FC_fresh 0.339036925427126 Cholangiocytes
3381 TERF1 Cholangiocytes notDE FALSE FC_fresh 0.35734343619653 Cholangiocytes
3382 DDX19A Cholangiocytes notDE FALSE FC_fresh 0.363016113959624 Cholangiocytes
3383 SLK Cholangiocytes notDE FALSE FC_fresh 0.355557333339613 Cholangiocytes
3384 PDPK1 Cholangiocytes notDE FALSE FC_fresh 0.373335288572891 Cholangiocytes
3385 WDR59 Cholangiocytes notDE FALSE FC_fresh 0.34109394431131 Cholangiocytes
3386 SAMM50 Cholangiocytes notDE FALSE FC_fresh 0.368759173154874 Cholangiocytes
3387 EXOSC4 Cholangiocytes notDE FALSE FC_fresh 0.363185184379833 Cholangiocytes
3388 RBMXL1 Cholangiocytes notDE FALSE FC_fresh 0.368367591899109 Cholangiocytes
3389 ITFG1 Cholangiocytes notDE FALSE FC_fresh 0.363016725653619 Cholangiocytes
3390 RAB8A Cholangiocytes notDE FALSE FC_fresh 0.362781789895645 Cholangiocytes
3391 FAM192A Cholangiocytes notDE FALSE FC_fresh 0.351169372752966 Cholangiocytes
3392 FAM174A Cholangiocytes notDE FALSE FC_fresh 0.363200440021044 Cholangiocytes
3393 TXNDC9 Cholangiocytes notDE FALSE FC_fresh 0.361693335311101 Cholangiocytes
3394 JAGN1 Cholangiocytes notDE FALSE FC_fresh 0.363467713494629 Cholangiocytes
3395 COMMD4 Cholangiocytes notDE FALSE FC_fresh 0.353773961939648 Cholangiocytes
3396 SMAP1 Cholangiocytes notDE FALSE FC_fresh 0.365275187562093 Cholangiocytes
3397 EHMT1 Cholangiocytes notDE FALSE FC_fresh 0.379859913604101 Cholangiocytes
3398 JUNB Cholangiocytes notDE FALSE FC_fresh 0.479414826855789 Cholangiocytes
3399 NOLC1 Cholangiocytes notDE FALSE FC_fresh 0.37137553734802 Cholangiocytes
3400 STK38L Cholangiocytes notDE FALSE FC_fresh 0.362351112671092 Cholangiocytes
3401 PYURF Cholangiocytes notDE FALSE FC_fresh 0.365255518304029 Cholangiocytes
3402 TPI1 Cholangiocytes notDE FALSE FC_fresh 0.396205617221027 Cholangiocytes
3403 TXNDC15 Cholangiocytes notDE FALSE FC_fresh 0.35267973550262 Cholangiocytes
3404 NUDCD3 Cholangiocytes notDE FALSE FC_fresh 0.361403458411875 Cholangiocytes
3405 MRPL27 Cholangiocytes notDE FALSE FC_fresh 0.360567133725361 Cholangiocytes
3406 FBXW5 Cholangiocytes notDE FALSE FC_fresh 0.379535100575554 Cholangiocytes
3407 SNX12 Cholangiocytes notDE FALSE FC_fresh 0.362002694381702 Cholangiocytes
3408 DOCK7 Cholangiocytes notDE FALSE FC_fresh 0.365054525835139 Cholangiocytes
3409 CCDC43 Cholangiocytes notDE FALSE FC_fresh 0.357412920310676 Cholangiocytes
3410 MBD1 Cholangiocytes notDE FALSE FC_fresh 0.359979254745444 Cholangiocytes
3411 CECR5 Cholangiocytes notDE FALSE FC_fresh 0.361046448579508 Cholangiocytes
3412 CRY2 Cholangiocytes notDE FALSE FC_fresh 0.385683640304302 Cholangiocytes
3413 TARS Cholangiocytes notDE FALSE FC_fresh 0.367621551332967 Cholangiocytes
3414 MTX1 Cholangiocytes notDE FALSE FC_fresh 0.354497281145495 Cholangiocytes
3415 PIK3AP1 Cholangiocytes notDE FALSE FC_fresh 0.348436908265629 Cholangiocytes
3416 METTL23 Cholangiocytes notDE FALSE FC_fresh 0.356646407016849 Cholangiocytes
3417 SZRD1 Cholangiocytes notDE FALSE FC_fresh 0.360815106315676 Cholangiocytes
3418 AZIN1 Cholangiocytes notDE FALSE FC_fresh 0.373295273654262 Cholangiocytes
3419 AUP1 Cholangiocytes notDE FALSE FC_fresh 0.369804650196505 Cholangiocytes
3420 NSMCE1 Cholangiocytes notDE FALSE FC_fresh 0.361342767682773 Cholangiocytes
3421 DNAJB12 Cholangiocytes notDE FALSE FC_fresh 0.368686040750116 Cholangiocytes
3422 COG2 Cholangiocytes notDE FALSE FC_fresh 0.346746856796858 Cholangiocytes
3423 DYRK1A Cholangiocytes notDE FALSE FC_fresh 0.344662119036145 Cholangiocytes
3424 TRPT1 Cholangiocytes notDE FALSE FC_fresh 0.358363464320131 Cholangiocytes
3425 LLPH Cholangiocytes notDE FALSE FC_fresh 0.356883390568669 Cholangiocytes
3426 PRKAG1 Cholangiocytes notDE FALSE FC_fresh 0.359439142801545 Cholangiocytes
3427 HP1BP3 Cholangiocytes notDE FALSE FC_fresh 0.463954280332997 Cholangiocytes
3428 RIPK2 Cholangiocytes notDE FALSE FC_fresh 0.357436678686543 Cholangiocytes
3429 GSPT1 Cholangiocytes notDE FALSE FC_fresh 0.379889385320748 Cholangiocytes
3430 RPF1 Cholangiocytes notDE FALSE FC_fresh 0.357102825581982 Cholangiocytes
3431 RPS12 Cholangiocytes notDE FALSE FC_fresh 0.356778443258335 Cholangiocytes
3432 MAPKAPK2 Cholangiocytes notDE FALSE FC_fresh 0.370333022976646 Cholangiocytes
3433 GAREM1 Cholangiocytes notDE FALSE FC_fresh 0.361441838310359 Cholangiocytes
3434 MFN1 Cholangiocytes notDE FALSE FC_fresh 0.352804793848074 Cholangiocytes
3435 IDH2 Cholangiocytes notDE FALSE FC_fresh 0.373719687521857 Cholangiocytes
3436 PEX26 Cholangiocytes notDE FALSE FC_fresh 0.35791678770932 Cholangiocytes
3437 GABPB1 Cholangiocytes notDE FALSE FC_fresh 0.354399771032309 Cholangiocytes
3438 PEX11B Cholangiocytes notDE FALSE FC_fresh 0.357589333734763 Cholangiocytes
3439 RPS21 Cholangiocytes notDE FALSE FC_fresh 0.351417994766919 Cholangiocytes
3440 DYM Cholangiocytes notDE FALSE FC_fresh 0.360674933323481 Cholangiocytes
3441 CHMP7 Cholangiocytes notDE FALSE FC_fresh 0.362416232375034 Cholangiocytes
3442 URGCP Cholangiocytes notDE FALSE FC_fresh 0.35831966441496 Cholangiocytes
3443 RCOR3 Cholangiocytes notDE FALSE FC_fresh 0.326278636533879 Cholangiocytes
3444 DDX39B Cholangiocytes notDE FALSE FC_fresh 0.364034329392124 Cholangiocytes
3445 ACO2 Cholangiocytes notDE FALSE FC_fresh 0.369869386958249 Cholangiocytes
3446 PRPF8 Cholangiocytes notDE FALSE FC_fresh 0.343641195146206 Cholangiocytes
3447 GPANK1 Cholangiocytes notDE FALSE FC_fresh 0.363673594576206 Cholangiocytes
3448 RSPRY1 Cholangiocytes notDE FALSE FC_fresh 0.352227362090557 Cholangiocytes
3449 ZSWIM7 Cholangiocytes notDE FALSE FC_fresh 0.347169286078383 Cholangiocytes
3450 RXRB Cholangiocytes notDE FALSE FC_fresh 0.36767145624862 Cholangiocytes
3451 PPP2R2D Cholangiocytes notDE FALSE FC_fresh 0.374436376679971 Cholangiocytes
3452 RPS25 Cholangiocytes notDE FALSE FC_fresh 0.352577985602411 Cholangiocytes
3453 LRRFIP2 Cholangiocytes notDE FALSE FC_fresh 0.407241068736905 Cholangiocytes
3454 CWC22 Cholangiocytes notDE FALSE FC_fresh 0.357584942932027 Cholangiocytes
3455 AGFG2 Cholangiocytes notDE FALSE FC_fresh 0.416237262666358 Cholangiocytes
3456 ARMC10 Cholangiocytes notDE FALSE FC_fresh 0.353023340610082 Cholangiocytes
3457 ABCE1 Cholangiocytes notDE FALSE FC_fresh 0.358929298140427 Cholangiocytes
3458 C1GALT1C1 Cholangiocytes notDE FALSE FC_fresh 0.356565345478179 Cholangiocytes
3459 PPP1R8 Cholangiocytes notDE FALSE FC_fresh 0.357102108906616 Cholangiocytes
3460 NT5C3A Cholangiocytes notDE FALSE FC_fresh 0.34012933107392 Cholangiocytes
3461 CPSF7 Cholangiocytes notDE FALSE FC_fresh 0.363879124046961 Cholangiocytes
3462 RP11-792A8.4 Cholangiocytes notDE FALSE FC_fresh 0.35547413187769 Cholangiocytes
3463 POLR2H Cholangiocytes notDE FALSE FC_fresh 0.333884678708392 Cholangiocytes
3464 FBXO11 Cholangiocytes notDE FALSE FC_fresh 0.338769747392805 Cholangiocytes
3465 OPN3 Cholangiocytes notDE FALSE FC_fresh 0.355030631323974 Cholangiocytes
3466 TOR3A Cholangiocytes notDE FALSE FC_fresh 0.350208661335636 Cholangiocytes
3467 RALGDS Cholangiocytes notDE FALSE FC_fresh 0.356443464703874 Cholangiocytes
3468 NDUFS4 Cholangiocytes notDE FALSE FC_fresh 0.350228351437632 Cholangiocytes
3469 HMCES Cholangiocytes notDE FALSE FC_fresh 0.355300609057221 Cholangiocytes
3470 RP11-12G12.7 Cholangiocytes notDE FALSE FC_fresh 0.354921238717037 Cholangiocytes
3471 MTFR1L Cholangiocytes notDE FALSE FC_fresh 0.378492295686458 Cholangiocytes
3472 TUSC2 Cholangiocytes notDE FALSE FC_fresh 0.352259282524402 Cholangiocytes
3473 ZNHIT2 Cholangiocytes notDE FALSE FC_fresh 0.354799980256958 Cholangiocytes
3474 CHMP1B Cholangiocytes notDE FALSE FC_fresh 0.361169533595236 Cholangiocytes
3475 SYS1 Cholangiocytes notDE FALSE FC_fresh 0.360952266051507 Cholangiocytes
3476 EIF3K Cholangiocytes notDE FALSE FC_fresh 0.357874664048076 Cholangiocytes
3477 MGEA5 Cholangiocytes notDE FALSE FC_fresh 0.354324216896227 Cholangiocytes
3478 RNF20 Cholangiocytes notDE FALSE FC_fresh 0.350140526433084 Cholangiocytes
3479 ZDHHC7 Cholangiocytes notDE FALSE FC_fresh 0.361199610995038 Cholangiocytes
3480 PER1 Cholangiocytes notDE FALSE FC_fresh 0.358890818642116 Cholangiocytes
3481 CSNK1G2 Cholangiocytes notDE FALSE FC_fresh 0.359295577241803 Cholangiocytes
3482 RP9 Cholangiocytes notDE FALSE FC_fresh 0.356075978415288 Cholangiocytes
3483 GPS1 Cholangiocytes notDE FALSE FC_fresh 0.356870052668233 Cholangiocytes
3484 TNRC6B Cholangiocytes notDE FALSE FC_fresh 0.358221682729234 Cholangiocytes
3485 TMSB4X Cholangiocytes notDE FALSE FC_fresh 0.321872189083159 Cholangiocytes
3486 NDUFA9 Cholangiocytes notDE FALSE FC_fresh 0.35695193571796 Cholangiocytes
3487 SIRT7 Cholangiocytes notDE FALSE FC_fresh 0.35053069752948 Cholangiocytes
3488 FAM58A Cholangiocytes notDE FALSE FC_fresh 0.353599981476098 Cholangiocytes
3489 MEST Cholangiocytes notDE FALSE FC_fresh 0.351419822954259 Cholangiocytes
3490 CUX1 Cholangiocytes notDE FALSE FC_fresh 0.363554528951551 Cholangiocytes
3491 GPALPP1 Cholangiocytes notDE FALSE FC_fresh 0.347365340807442 Cholangiocytes
3492 C18orf25 Cholangiocytes notDE FALSE FC_fresh 0.352766686152976 Cholangiocytes
3493 SMAD4 Cholangiocytes notDE FALSE FC_fresh 0.345156322662648 Cholangiocytes
3494 PPM1B Cholangiocytes notDE FALSE FC_fresh 0.357814111692947 Cholangiocytes
3495 TMX4 Cholangiocytes notDE FALSE FC_fresh 0.357205766408194 Cholangiocytes
3496 ZNF395 Cholangiocytes notDE FALSE FC_fresh 0.351455705646249 Cholangiocytes
3497 SHROOM1 Cholangiocytes notDE FALSE FC_fresh 0.403245678992881 Cholangiocytes
3498 WSB2 Cholangiocytes notDE FALSE FC_fresh 0.35080212939738 Cholangiocytes
3499 MPHOSPH8 Cholangiocytes notDE FALSE FC_fresh 0.388100026273724 Cholangiocytes
3500 VWA9 Cholangiocytes notDE FALSE FC_fresh 0.352356706907583 Cholangiocytes
3501 SPPL3 Cholangiocytes notDE FALSE FC_fresh 0.363405362425808 Cholangiocytes
3502 EIF2AK1 Cholangiocytes notDE FALSE FC_fresh 0.352078960182005 Cholangiocytes
3503 RGL2 Cholangiocytes notDE FALSE FC_fresh 0.364988998394258 Cholangiocytes
3504 POM121C Cholangiocytes notDE FALSE FC_fresh 0.359556515123759 Cholangiocytes
3505 CHRAC1 Cholangiocytes notDE FALSE FC_fresh 0.354483419967571 Cholangiocytes
3506 TAOK1 Cholangiocytes notDE FALSE FC_fresh 0.354704038462727 Cholangiocytes
3507 PCBP2 Cholangiocytes notDE FALSE FC_fresh 0.330204360281342 Cholangiocytes
3508 PPIL3 Cholangiocytes notDE FALSE FC_fresh 0.34519672412142 Cholangiocytes
3509 NOL10 Cholangiocytes notDE FALSE FC_fresh 0.355949212550896 Cholangiocytes
3510 ERGIC2 Cholangiocytes notDE FALSE FC_fresh 0.343730960474423 Cholangiocytes
3511 TMEM18 Cholangiocytes notDE FALSE FC_fresh 0.344417688572574 Cholangiocytes
3512 SP3 Cholangiocytes notDE FALSE FC_fresh 0.343587474181152 Cholangiocytes
3513 KEAP1 Cholangiocytes notDE FALSE FC_fresh 0.353548768185477 Cholangiocytes
3514 CYB5B Cholangiocytes notDE FALSE FC_fresh 0.345070675360126 Cholangiocytes
3515 ERO1A Cholangiocytes notDE FALSE FC_fresh 0.362826356173499 Cholangiocytes
3516 FASTKD2 Cholangiocytes notDE FALSE FC_fresh 0.349470636489348 Cholangiocytes
3517 PRNP Cholangiocytes notDE FALSE FC_fresh 0.357320343604398 Cholangiocytes
3518 GON4L Cholangiocytes notDE FALSE FC_fresh 0.371694644517049 Cholangiocytes
3519 PSMD3 Cholangiocytes notDE FALSE FC_fresh 0.355911190734845 Cholangiocytes
3520 TSSC1 Cholangiocytes notDE FALSE FC_fresh 0.350372280407922 Cholangiocytes
3521 ATF1 Cholangiocytes notDE FALSE FC_fresh 0.35161962190839 Cholangiocytes
3522 SNX14 Cholangiocytes notDE FALSE FC_fresh 0.338861701723847 Cholangiocytes
3523 SRP19 Cholangiocytes notDE FALSE FC_fresh 0.342637994924601 Cholangiocytes
3524 PPP6R2 Cholangiocytes notDE FALSE FC_fresh 0.3197590589861 Cholangiocytes
3525 RPL10 Cholangiocytes notDE FALSE FC_fresh 0.337837632163828 Cholangiocytes
3526 HAUS1 Cholangiocytes notDE FALSE FC_fresh 0.349336206676476 Cholangiocytes
3527 CNPPD1 Cholangiocytes notDE FALSE FC_fresh 0.349387863157104 Cholangiocytes
3528 AKR7A2 Cholangiocytes notDE FALSE FC_fresh 0.351821333826097 Cholangiocytes
3529 SPRED1 Cholangiocytes notDE FALSE FC_fresh 0.341263601649674 Cholangiocytes
3530 MIF4GD Cholangiocytes notDE FALSE FC_fresh 0.351339017919804 Cholangiocytes
3531 TMEM141 Cholangiocytes notDE FALSE FC_fresh 0.347818198782155 Cholangiocytes
3532 UBL7 Cholangiocytes notDE FALSE FC_fresh 0.351285943848034 Cholangiocytes
3533 DUSP14 Cholangiocytes notDE FALSE FC_fresh 0.3492309434541 Cholangiocytes
3534 RWDD1 Cholangiocytes notDE FALSE FC_fresh 0.3424745676989 Cholangiocytes
3535 ODF3B Cholangiocytes notDE FALSE FC_fresh 0.351257004964301 Cholangiocytes
3536 PDCD11 Cholangiocytes notDE FALSE FC_fresh 0.354190149022493 Cholangiocytes
3537 WASL Cholangiocytes notDE FALSE FC_fresh 0.346336804199272 Cholangiocytes
3538 SP1 Cholangiocytes notDE FALSE FC_fresh 0.343137576288866 Cholangiocytes
3539 OXA1L Cholangiocytes notDE FALSE FC_fresh 0.324458654392019 Cholangiocytes
3540 TMEM238 Cholangiocytes notDE FALSE FC_fresh 0.343708285034919 Cholangiocytes
3541 CASP6 Cholangiocytes notDE FALSE FC_fresh 0.351618480459121 Cholangiocytes
3542 PFDN5 Cholangiocytes notDE FALSE FC_fresh 0.346419644254934 Cholangiocytes
3543 FAM96B Cholangiocytes notDE FALSE FC_fresh 0.348234083021458 Cholangiocytes
3544 UTP23 Cholangiocytes notDE FALSE FC_fresh 0.34195566816318 Cholangiocytes
3545 SCAMP3 Cholangiocytes notDE FALSE FC_fresh 0.349282045650366 Cholangiocytes
3546 PURB Cholangiocytes notDE FALSE FC_fresh 0.330332914358147 Cholangiocytes
3547 RPAP3 Cholangiocytes notDE FALSE FC_fresh 0.335424144851773 Cholangiocytes
3548 RNASEH2B Cholangiocytes notDE FALSE FC_fresh 0.345306750483917 Cholangiocytes
3549 PAPOLA Cholangiocytes notDE FALSE FC_fresh 0.367140083976047 Cholangiocytes
3550 SAE1 Cholangiocytes notDE FALSE FC_fresh 0.355383299260038 Cholangiocytes
3551 TWF1 Cholangiocytes notDE FALSE FC_fresh 0.348349107934962 Cholangiocytes
3552 ZFAND3 Cholangiocytes notDE FALSE FC_fresh 0.354046215837882 Cholangiocytes
3553 SEPT10 Cholangiocytes notDE FALSE FC_fresh 0.352523625936385 Cholangiocytes
3554 SS18 Cholangiocytes notDE FALSE FC_fresh 0.353093091429909 Cholangiocytes
3555 CNOT11 Cholangiocytes notDE FALSE FC_fresh 0.348652085763724 Cholangiocytes
3556 TRIM33 Cholangiocytes notDE FALSE FC_fresh 0.326091008132692 Cholangiocytes
3557 PPP1R14B Cholangiocytes notDE FALSE FC_fresh 0.352202958401982 Cholangiocytes
3558 GNAI3 Cholangiocytes notDE FALSE FC_fresh 0.354850163872581 Cholangiocytes
3559 OARD1 Cholangiocytes notDE FALSE FC_fresh 0.332749421465746 Cholangiocytes
3560 RPL37 Cholangiocytes notDE FALSE FC_fresh 0.346478130290853 Cholangiocytes
3561 SLC4A1AP Cholangiocytes notDE FALSE FC_fresh 0.35079098826771 Cholangiocytes
3562 CDK13 Cholangiocytes notDE FALSE FC_fresh 0.336988332930674 Cholangiocytes
3563 VHL Cholangiocytes notDE FALSE FC_fresh 0.345944081364698 Cholangiocytes
3564 SLC39A7 Cholangiocytes notDE FALSE FC_fresh 0.352496160325738 Cholangiocytes
3565 YPEL5 Cholangiocytes notDE FALSE FC_fresh 0.353999168360523 Cholangiocytes
3566 PDZD11 Cholangiocytes notDE FALSE FC_fresh 0.346459208641918 Cholangiocytes
3567 SETD5 Cholangiocytes notDE FALSE FC_fresh 0.356746185925617 Cholangiocytes
3568 RP11-386I14.4 Cholangiocytes notDE FALSE FC_fresh 0.345523652553452 Cholangiocytes
3569 VIMP Cholangiocytes notDE FALSE FC_fresh 0.345363207960699 Cholangiocytes
3570 STAU2 Cholangiocytes notDE FALSE FC_fresh 0.334360628027762 Cholangiocytes
3571 STARD3NL Cholangiocytes notDE FALSE FC_fresh 0.344458687945319 Cholangiocytes
3572 CNKSR3 Cholangiocytes notDE FALSE FC_fresh 0.358094779266797 Cholangiocytes
3573 YME1L1 Cholangiocytes notDE FALSE FC_fresh 0.363692833836598 Cholangiocytes
3574 ZNF638 Cholangiocytes notDE FALSE FC_fresh 0.36119060917164 Cholangiocytes
3575 UBIAD1 Cholangiocytes notDE FALSE FC_fresh 0.343852063644778 Cholangiocytes
3576 AGO3 Cholangiocytes notDE FALSE FC_fresh 0.327878528910438 Cholangiocytes
3577 CRNKL1 Cholangiocytes notDE FALSE FC_fresh 0.344740526366786 Cholangiocytes
3578 FKBP9 Cholangiocytes notDE FALSE FC_fresh 0.344362277339891 Cholangiocytes
3579 WDR11 Cholangiocytes notDE FALSE FC_fresh 0.330346446981987 Cholangiocytes
3580 RNMT Cholangiocytes notDE FALSE FC_fresh 0.39666584499237 Cholangiocytes
3581 RPL27 Cholangiocytes notDE FALSE FC_fresh 0.34567461670256 Cholangiocytes
3582 RND3 Cholangiocytes notDE FALSE FC_fresh 0.460204069030544 Cholangiocytes
3583 HACD2 Cholangiocytes notDE FALSE FC_fresh 0.34353052711474 Cholangiocytes
3584 BCAP31 Cholangiocytes notDE FALSE FC_fresh 0.3553661011278 Cholangiocytes
3585 ACTN1 Cholangiocytes notDE FALSE FC_fresh 0.446874079151404 Cholangiocytes
3586 CHCHD4 Cholangiocytes notDE FALSE FC_fresh 0.342884502965109 Cholangiocytes
3587 DCAF5 Cholangiocytes notDE FALSE FC_fresh 0.334630554020288 Cholangiocytes
3588 TBC1D5 Cholangiocytes notDE FALSE FC_fresh 0.342188784377097 Cholangiocytes
3589 C14orf159 Cholangiocytes notDE FALSE FC_fresh 0.34270397359462 Cholangiocytes
3590 STX4 Cholangiocytes notDE FALSE FC_fresh 0.358923600820923 Cholangiocytes
3591 RAD21 Cholangiocytes notDE FALSE FC_fresh 0.348421626982518 Cholangiocytes
3592 RALGAPB Cholangiocytes notDE FALSE FC_fresh 0.338996879713189 Cholangiocytes
3593 RAB6A Cholangiocytes notDE FALSE FC_fresh 0.348943885642897 Cholangiocytes
3594 VPS36 Cholangiocytes notDE FALSE FC_fresh 0.342509061464572 Cholangiocytes
3595 PTPN12 Cholangiocytes notDE FALSE FC_fresh 0.338708912928416 Cholangiocytes
3596 ZNF264 Cholangiocytes notDE FALSE FC_fresh 0.339822497512476 Cholangiocytes
3597 PSMC2 Cholangiocytes notDE FALSE FC_fresh 0.338473604878562 Cholangiocytes
3598 RP11-195F19.5 Cholangiocytes notDE FALSE FC_fresh 0.341850727097122 Cholangiocytes
3599 ERICH1 Cholangiocytes notDE FALSE FC_fresh 0.354988890565998 Cholangiocytes
3600 CLASRP Cholangiocytes notDE FALSE FC_fresh 0.355514685979702 Cholangiocytes
3601 SMARCD2 Cholangiocytes notDE FALSE FC_fresh 0.344151512706584 Cholangiocytes
3602 MED28 Cholangiocytes notDE FALSE FC_fresh 0.347668210311803 Cholangiocytes
3603 UBN1 Cholangiocytes notDE FALSE FC_fresh 0.348503337067424 Cholangiocytes
3604 RBM6 Cholangiocytes notDE FALSE FC_fresh 0.402696870017152 Cholangiocytes
3605 CSTB Cholangiocytes notDE FALSE FC_fresh 0.341606081131913 Cholangiocytes
3606 CETN3 Cholangiocytes notDE FALSE FC_fresh 0.341639957970168 Cholangiocytes
3607 LSM8 Cholangiocytes notDE FALSE FC_fresh 0.331660072714382 Cholangiocytes
3608 PRKD2 Cholangiocytes notDE FALSE FC_fresh 0.335148138835992 Cholangiocytes
3609 MRPL44 Cholangiocytes notDE FALSE FC_fresh 0.339214159060688 Cholangiocytes
3610 BMS1 Cholangiocytes notDE FALSE FC_fresh 0.345247856978238 Cholangiocytes
3611 ZNF800 Cholangiocytes notDE FALSE FC_fresh 0.348274142650157 Cholangiocytes
3612 CTA-29F11.1 Cholangiocytes notDE FALSE FC_fresh 0.340016299433804 Cholangiocytes
3613 GAA Cholangiocytes notDE FALSE FC_fresh 0.328049187635606 Cholangiocytes
3614 TPRA1 Cholangiocytes notDE FALSE FC_fresh 0.339176316144506 Cholangiocytes
3615 MEA1 Cholangiocytes notDE FALSE FC_fresh 0.339138594003013 Cholangiocytes
3616 YPEL2 Cholangiocytes notDE FALSE FC_fresh 0.342353095677671 Cholangiocytes
3617 TRABD Cholangiocytes notDE FALSE FC_fresh 0.33176696222562 Cholangiocytes
3618 ADSS Cholangiocytes notDE FALSE FC_fresh 0.353314319715803 Cholangiocytes
3619 HEBP1 Cholangiocytes notDE FALSE FC_fresh 0.340118225489828 Cholangiocytes
3620 LINC00657 Cholangiocytes notDE FALSE FC_fresh 0.338517311864957 Cholangiocytes
3621 THBS1 Cholangiocytes notDE FALSE FC_fresh 0.422481192265335 Cholangiocytes
3622 PRPSAP2 Cholangiocytes notDE FALSE FC_fresh 0.330305651963156 Cholangiocytes
3623 STX5 Cholangiocytes notDE FALSE FC_fresh 0.343701862756909 Cholangiocytes
3624 KIF2A Cholangiocytes notDE FALSE FC_fresh 0.337216777287237 Cholangiocytes
3625 COA7 Cholangiocytes notDE FALSE FC_fresh 0.339900082492615 Cholangiocytes
3626 WDR18 Cholangiocytes notDE FALSE FC_fresh 0.341362206480111 Cholangiocytes
3627 NAA60 Cholangiocytes notDE FALSE FC_fresh 0.345243347029427 Cholangiocytes
3628 AKIP1 Cholangiocytes notDE FALSE FC_fresh 0.338317337892843 Cholangiocytes
3629 METAP2 Cholangiocytes notDE FALSE FC_fresh 0.340282094571046 Cholangiocytes
3630 BRAF Cholangiocytes notDE FALSE FC_fresh 0.317795478947182 Cholangiocytes
3631 C6orf89 Cholangiocytes notDE FALSE FC_fresh 0.33442950961779 Cholangiocytes
3632 PGP Cholangiocytes notDE FALSE FC_fresh 0.334662378799422 Cholangiocytes
3633 SIPA1L1 Cholangiocytes notDE FALSE FC_fresh 0.336940636489083 Cholangiocytes
3634 ARID1B Cholangiocytes notDE FALSE FC_fresh 0.335181639116273 Cholangiocytes
3635 MRPL39 Cholangiocytes notDE FALSE FC_fresh 0.335660551270777 Cholangiocytes
3636 PI4KB Cholangiocytes notDE FALSE FC_fresh 0.346191562868815 Cholangiocytes
3637 COPZ1 Cholangiocytes notDE FALSE FC_fresh 0.338463238950985 Cholangiocytes
3638 SUMO1 Cholangiocytes notDE FALSE FC_fresh 0.33793108796235 Cholangiocytes
3639 NUDT9 Cholangiocytes notDE FALSE FC_fresh 0.328574840523581 Cholangiocytes
3640 MBTPS1 Cholangiocytes notDE FALSE FC_fresh 0.337605374953444 Cholangiocytes
3641 SMIM7 Cholangiocytes notDE FALSE FC_fresh 0.329590657702838 Cholangiocytes
3642 TUBA4A Cholangiocytes notDE FALSE FC_fresh 0.338341541420701 Cholangiocytes
3643 ATG4B Cholangiocytes notDE FALSE FC_fresh 0.348169107570803 Cholangiocytes
3644 ZCCHC7 Cholangiocytes notDE FALSE FC_fresh 0.33566150734575 Cholangiocytes
3645 EIF2B4 Cholangiocytes notDE FALSE FC_fresh 0.346054526025173 Cholangiocytes
3646 NEK9 Cholangiocytes notDE FALSE FC_fresh 0.346566063769908 Cholangiocytes
3647 NUCKS1 Cholangiocytes notDE FALSE FC_fresh 0.313981519403233 Cholangiocytes
3648 CHCHD2 Cholangiocytes notDE FALSE FC_fresh 0.338988588517573 Cholangiocytes
3649 RBM10 Cholangiocytes notDE FALSE FC_fresh 0.354295964979802 Cholangiocytes
3650 PHF20L1 Cholangiocytes notDE FALSE FC_fresh 0.365524691578879 Cholangiocytes
3651 SDAD1 Cholangiocytes notDE FALSE FC_fresh 0.338859042456492 Cholangiocytes
3652 SSSCA1 Cholangiocytes notDE FALSE FC_fresh 0.336310441291474 Cholangiocytes
3653 RUFY1 Cholangiocytes notDE FALSE FC_fresh 0.333615440516452 Cholangiocytes
3654 METTL10 Cholangiocytes notDE FALSE FC_fresh 0.334961858379536 Cholangiocytes
3655 ATXN2 Cholangiocytes notDE FALSE FC_fresh 0.343440783801207 Cholangiocytes
3656 MIB2 Cholangiocytes notDE FALSE FC_fresh 0.350008290226852 Cholangiocytes
3657 NSMCE2 Cholangiocytes notDE FALSE FC_fresh 0.334725711482781 Cholangiocytes
3658 RYK Cholangiocytes notDE FALSE FC_fresh 0.346700353507848 Cholangiocytes
3659 PPP4R3B Cholangiocytes notDE FALSE FC_fresh 0.324446655166974 Cholangiocytes
3660 FAM104B Cholangiocytes notDE FALSE FC_fresh 0.321525913142927 Cholangiocytes
3661 EEA1 Cholangiocytes notDE FALSE FC_fresh 0.356493668339516 Cholangiocytes
3662 POLRMT Cholangiocytes notDE FALSE FC_fresh 0.340224687838883 Cholangiocytes
3663 NIPAL1 Cholangiocytes notDE FALSE FC_fresh 0.332126970443378 Cholangiocytes
3664 RANBP1 Cholangiocytes notDE FALSE FC_fresh 0.346563255009263 Cholangiocytes
3665 NAPA Cholangiocytes notDE FALSE FC_fresh 0.347049582609269 Cholangiocytes
3666 LSM3 Cholangiocytes notDE FALSE FC_fresh 0.335489522163278 Cholangiocytes
3667 UBA3 Cholangiocytes notDE FALSE FC_fresh 0.329746969932432 Cholangiocytes
3668 TOM1 Cholangiocytes notDE FALSE FC_fresh 0.340176647557259 Cholangiocytes
3669 MPP5 Cholangiocytes notDE FALSE FC_fresh 0.334786460193188 Cholangiocytes
3670 COPS2 Cholangiocytes notDE FALSE FC_fresh 0.3342607923151 Cholangiocytes
3671 RRNAD1 Cholangiocytes notDE FALSE FC_fresh 0.335145850180903 Cholangiocytes
3672 THAP1 Cholangiocytes notDE FALSE FC_fresh 0.334642191128947 Cholangiocytes
3673 RBM18 Cholangiocytes notDE FALSE FC_fresh 0.332768291213991 Cholangiocytes
3674 POLK Cholangiocytes notDE FALSE FC_fresh 0.3353703125256 Cholangiocytes
3675 PBX2 Cholangiocytes notDE FALSE FC_fresh 0.331926240292251 Cholangiocytes
3676 CHERP Cholangiocytes notDE FALSE FC_fresh 0.333785148087332 Cholangiocytes
3677 LENG1 Cholangiocytes notDE FALSE FC_fresh 0.329589925212307 Cholangiocytes
3678 REV1 Cholangiocytes notDE FALSE FC_fresh 0.347746980007785 Cholangiocytes
3679 FAM168B Cholangiocytes notDE FALSE FC_fresh 0.336589925054211 Cholangiocytes
3680 ZFAND2B Cholangiocytes notDE FALSE FC_fresh 0.336350100028699 Cholangiocytes
3681 ERLEC1 Cholangiocytes notDE FALSE FC_fresh 0.338663856141831 Cholangiocytes
3682 DTNBP1 Cholangiocytes notDE FALSE FC_fresh 0.334131878850691 Cholangiocytes
3683 CKAP4 Cholangiocytes notDE FALSE FC_fresh 0.333310686631979 Cholangiocytes
3684 GATAD2A Cholangiocytes notDE FALSE FC_fresh 0.335709026484957 Cholangiocytes
3685 UBP1 Cholangiocytes notDE FALSE FC_fresh 0.327391291186286 Cholangiocytes
3686 FAM50B Cholangiocytes notDE FALSE FC_fresh 0.332090166122304 Cholangiocytes
3687 C12orf76 Cholangiocytes notDE FALSE FC_fresh 0.328869424129853 Cholangiocytes
3688 NDUFAF3 Cholangiocytes notDE FALSE FC_fresh 0.330524498688102 Cholangiocytes
3689 TIMMDC1 Cholangiocytes notDE FALSE FC_fresh 0.330430109690176 Cholangiocytes
3690 CASP8AP2 Cholangiocytes notDE FALSE FC_fresh 0.329969140393636 Cholangiocytes
3691 FARSA Cholangiocytes notDE FALSE FC_fresh 0.333968732673773 Cholangiocytes
3692 RABAC1 Cholangiocytes notDE FALSE FC_fresh 0.333025857812646 Cholangiocytes
3693 PTRH2 Cholangiocytes notDE FALSE FC_fresh 0.330042778634823 Cholangiocytes
3694 MCMBP Cholangiocytes notDE FALSE FC_fresh 0.3340953886999 Cholangiocytes
3695 PDIA5 Cholangiocytes notDE FALSE FC_fresh 0.372006781241294 Cholangiocytes
3696 SART3 Cholangiocytes notDE FALSE FC_fresh 0.326298953421067 Cholangiocytes
3697 SOCS6 Cholangiocytes notDE FALSE FC_fresh 0.311432643822227 Cholangiocytes
3698 CHMP5 Cholangiocytes notDE FALSE FC_fresh 0.330181761091722 Cholangiocytes
3699 MPPE1 Cholangiocytes notDE FALSE FC_fresh 0.327129147419638 Cholangiocytes
3700 TMEM170A Cholangiocytes notDE FALSE FC_fresh 0.331514677127109 Cholangiocytes
3701 KRIT1 Cholangiocytes notDE FALSE FC_fresh 0.338921725835974 Cholangiocytes
3702 ARIH1 Cholangiocytes notDE FALSE FC_fresh 0.325826701663975 Cholangiocytes
3703 PRPF18 Cholangiocytes notDE FALSE FC_fresh 0.329420427034201 Cholangiocytes
3704 FARS2 Cholangiocytes notDE FALSE FC_fresh 0.330118390148797 Cholangiocytes
3705 SYBU Cholangiocytes notDE FALSE FC_fresh 0.343586118666324 Cholangiocytes
3706 DAB2 Cholangiocytes notDE FALSE FC_fresh 0.34760162565883 Cholangiocytes
3707 PDCD6IP Cholangiocytes notDE FALSE FC_fresh 0.354019820956541 Cholangiocytes
3708 LPP Cholangiocytes notDE FALSE FC_fresh 0.339586192164228 Cholangiocytes
3709 TIMM50 Cholangiocytes notDE FALSE FC_fresh 0.331945414553074 Cholangiocytes
3710 PPP6C Cholangiocytes notDE FALSE FC_fresh 0.324988419833479 Cholangiocytes
3711 RBFA Cholangiocytes notDE FALSE FC_fresh 0.330172062405356 Cholangiocytes
3712 VPS29 Cholangiocytes notDE FALSE FC_fresh 0.326556601838153 Cholangiocytes
3713 HTATIP2 Cholangiocytes notDE FALSE FC_fresh 0.326979479880464 Cholangiocytes
3714 PSMA1 Cholangiocytes notDE FALSE FC_fresh 0.338244029268907 Cholangiocytes
3715 SPTY2D1 Cholangiocytes notDE FALSE FC_fresh 0.332307966858001 Cholangiocytes
3716 BCAS2 Cholangiocytes notDE FALSE FC_fresh 0.329290227880827 Cholangiocytes
3717 ARIH2 Cholangiocytes notDE FALSE FC_fresh 0.337690732927868 Cholangiocytes
3718 UNC5CL Cholangiocytes notDE FALSE FC_fresh 0.311482364654462 Cholangiocytes
3719 FAF1 Cholangiocytes notDE FALSE FC_fresh 0.329859636440878 Cholangiocytes
3720 RANGRF Cholangiocytes notDE FALSE FC_fresh 0.325497367330348 Cholangiocytes
3721 C16orf13 Cholangiocytes notDE FALSE FC_fresh 0.327583338216678 Cholangiocytes
3722 SPOPL Cholangiocytes notDE FALSE FC_fresh 0.323519564850731 Cholangiocytes
3723 EMC6 Cholangiocytes notDE FALSE FC_fresh 0.326959210383318 Cholangiocytes
3724 MMADHC Cholangiocytes notDE FALSE FC_fresh 0.330817326196607 Cholangiocytes
3725 KPNA4 Cholangiocytes notDE FALSE FC_fresh 0.326158540793329 Cholangiocytes
3726 H2AFV Cholangiocytes notDE FALSE FC_fresh 0.32840158407946 Cholangiocytes
3727 BOD1L1 Cholangiocytes notDE FALSE FC_fresh 0.319413452544945 Cholangiocytes
3728 ETF1 Cholangiocytes notDE FALSE FC_fresh 0.353352033041293 Cholangiocytes
3729 RNF220 Cholangiocytes notDE FALSE FC_fresh 0.32732813778323 Cholangiocytes
3730 SNX10 Cholangiocytes notDE FALSE FC_fresh 0.330436570283149 Cholangiocytes
3731 AP2A2 Cholangiocytes notDE FALSE FC_fresh 0.352285627408871 Cholangiocytes
3732 APOOL Cholangiocytes notDE FALSE FC_fresh 0.32543351170551 Cholangiocytes
3733 STAU1 Cholangiocytes notDE FALSE FC_fresh 0.337110019779445 Cholangiocytes
3734 WDFY2 Cholangiocytes notDE FALSE FC_fresh 0.333583107346541 Cholangiocytes
3735 SCYL1 Cholangiocytes notDE FALSE FC_fresh 0.33023773987872 Cholangiocytes
3736 PDHB Cholangiocytes notDE FALSE FC_fresh 0.330325093575263 Cholangiocytes
3737 OTUD7B Cholangiocytes notDE FALSE FC_fresh 0.332216605575449 Cholangiocytes
3738 U2AF1 Cholangiocytes notDE FALSE FC_fresh 0.334163721102948 Cholangiocytes
3739 R3HDM4 Cholangiocytes notDE FALSE FC_fresh 0.332422503446183 Cholangiocytes
3740 IFT88 Cholangiocytes notDE FALSE FC_fresh 0.325695383062038 Cholangiocytes
3741 SETD2 Cholangiocytes notDE FALSE FC_fresh 0.344454982238457 Cholangiocytes
3742 CSNK2A2 Cholangiocytes notDE FALSE FC_fresh 0.328702491135983 Cholangiocytes
3743 GMFB Cholangiocytes notDE FALSE FC_fresh 0.324003829673415 Cholangiocytes
3744 SCAND1 Cholangiocytes notDE FALSE FC_fresh 0.324567148715897 Cholangiocytes
3745 MGRN1 Cholangiocytes notDE FALSE FC_fresh 0.344778029963548 Cholangiocytes
3746 SPRED2 Cholangiocytes notDE FALSE FC_fresh 0.329606436021382 Cholangiocytes
3747 DAP3 Cholangiocytes notDE FALSE FC_fresh 0.323501051504665 Cholangiocytes
3748 EPN1 Cholangiocytes notDE FALSE FC_fresh 0.322843848927208 Cholangiocytes
3749 SAYSD1 Cholangiocytes notDE FALSE FC_fresh 0.322785081649705 Cholangiocytes
3750 PKN1 Cholangiocytes notDE FALSE FC_fresh 0.326538377485249 Cholangiocytes
3751 BROX Cholangiocytes notDE FALSE FC_fresh 0.319615969760169 Cholangiocytes
3752 ZZZ3 Cholangiocytes notDE FALSE FC_fresh 0.328301424291873 Cholangiocytes
3753 KHSRP Cholangiocytes notDE FALSE FC_fresh 0.32983597749697 Cholangiocytes
3754 DDB1 Cholangiocytes notDE FALSE FC_fresh 0.319764612866719 Cholangiocytes
3755 FLAD1 Cholangiocytes notDE FALSE FC_fresh 0.320011380895193 Cholangiocytes
3756 METTL9 Cholangiocytes notDE FALSE FC_fresh 0.328643712084367 Cholangiocytes
3757 ZDHHC14 Cholangiocytes notDE FALSE FC_fresh 0.302499904417291 Cholangiocytes
3758 CD164 Cholangiocytes notDE FALSE FC_fresh 0.324219501110334 Cholangiocytes
3759 HSP90AA1 Cholangiocytes notDE FALSE FC_fresh 0.873057815649615 Cholangiocytes
3760 VIL1 Cholangiocytes notDE FALSE FC_fresh 0.324462210255117 Cholangiocytes
3761 TMEM160 Cholangiocytes notDE FALSE FC_fresh 0.322830483508718 Cholangiocytes
3762 INPP1 Cholangiocytes notDE FALSE FC_fresh 0.344075409850948 Cholangiocytes
3763 TRMT1 Cholangiocytes notDE FALSE FC_fresh 0.324423550285435 Cholangiocytes
3764 UBE2V2 Cholangiocytes notDE FALSE FC_fresh 0.323693021835036 Cholangiocytes
3765 CARHSP1 Cholangiocytes notDE FALSE FC_fresh 0.325683742430954 Cholangiocytes
3766 MED30 Cholangiocytes notDE FALSE FC_fresh 0.319711796260288 Cholangiocytes
3767 HPCAL1 Cholangiocytes notDE FALSE FC_fresh 0.342208272557964 Cholangiocytes
3768 CDK12 Cholangiocytes notDE FALSE FC_fresh 0.315139847005218 Cholangiocytes
3769 HMOX2 Cholangiocytes notDE FALSE FC_fresh 0.331297362873643 Cholangiocytes
3770 NDUFB4 Cholangiocytes notDE FALSE FC_fresh 0.323060339979193 Cholangiocytes
3771 MXI1 Cholangiocytes notDE FALSE FC_fresh 0.315017525463476 Cholangiocytes
3772 UTP3 Cholangiocytes notDE FALSE FC_fresh 0.316102394848059 Cholangiocytes
3773 TMEM261 Cholangiocytes notDE FALSE FC_fresh 0.32054816545391 Cholangiocytes
3774 ZNF593 Cholangiocytes notDE FALSE FC_fresh 0.32141643637717 Cholangiocytes
3775 FTSJ2 Cholangiocytes notDE FALSE FC_fresh 0.320456337380153 Cholangiocytes
3776 CLK4 Cholangiocytes notDE FALSE FC_fresh 0.3143082220122 Cholangiocytes
3777 ING1 Cholangiocytes notDE FALSE FC_fresh 0.32925908384408 Cholangiocytes
3778 PRR13 Cholangiocytes notDE FALSE FC_fresh 0.317809946119558 Cholangiocytes
3779 PVRL3 Cholangiocytes notDE FALSE FC_fresh 0.320267594620982 Cholangiocytes
3780 TNFAIP8 Cholangiocytes notDE FALSE FC_fresh 0.314474742507703 Cholangiocytes
3781 SNX9 Cholangiocytes notDE FALSE FC_fresh 0.33942155465373 Cholangiocytes
3782 WBSCR16 Cholangiocytes notDE FALSE FC_fresh 0.319666006593682 Cholangiocytes
3783 SUCO Cholangiocytes notDE FALSE FC_fresh 0.319053592282447 Cholangiocytes
3784 MTMR14 Cholangiocytes notDE FALSE FC_fresh 0.320884483309672 Cholangiocytes
3785 TRIB1 Cholangiocytes notDE FALSE FC_fresh 0.354335967551385 Cholangiocytes
3786 KIAA1191 Cholangiocytes notDE FALSE FC_fresh 0.329932165673153 Cholangiocytes
3787 FAM173A Cholangiocytes notDE FALSE FC_fresh 0.3144140317035 Cholangiocytes
3788 ACBD3 Cholangiocytes notDE FALSE FC_fresh 0.327102347422014 Cholangiocytes
3789 HCFC1 Cholangiocytes notDE FALSE FC_fresh 0.331908493606606 Cholangiocytes
3790 FLCN Cholangiocytes notDE FALSE FC_fresh 0.351331732729118 Cholangiocytes
3791 MAPK3 Cholangiocytes notDE FALSE FC_fresh 0.316378122481128 Cholangiocytes
3792 PSMD1 Cholangiocytes notDE FALSE FC_fresh 0.324718611414869 Cholangiocytes
3793 DMXL1 Cholangiocytes notDE FALSE FC_fresh 0.317845402045064 Cholangiocytes
3794 NUMA1 Cholangiocytes notDE FALSE FC_fresh 0.325051877555976 Cholangiocytes
3795 TMX1 Cholangiocytes notDE FALSE FC_fresh 0.31653552674742 Cholangiocytes
3796 TMEM150A Cholangiocytes notDE FALSE FC_fresh 0.319421781578479 Cholangiocytes
3797 TRNT1 Cholangiocytes notDE FALSE FC_fresh 0.305477515458381 Cholangiocytes
3798 SEC31A Cholangiocytes notDE FALSE FC_fresh 0.328316984924402 Cholangiocytes
3799 APTX Cholangiocytes notDE FALSE FC_fresh 0.319267275631475 Cholangiocytes
3800 HABP2 Cholangiocytes notDE FALSE FC_fresh 0.320161104368264 Cholangiocytes
3801 RAB1A Cholangiocytes notDE FALSE FC_fresh 0.327485713893497 Cholangiocytes
3802 C3orf17 Cholangiocytes notDE FALSE FC_fresh 0.317939000175045 Cholangiocytes
3803 GEMIN7 Cholangiocytes notDE FALSE FC_fresh 0.315141255244589 Cholangiocytes
3804 GSTM4 Cholangiocytes notDE FALSE FC_fresh 0.320457626617929 Cholangiocytes
3805 SLC25A11 Cholangiocytes notDE FALSE FC_fresh 0.316522487856967 Cholangiocytes
3806 GART Cholangiocytes notDE FALSE FC_fresh 0.331235883063505 Cholangiocytes
3807 DUSP10 Cholangiocytes notDE FALSE FC_fresh 0.345263608649578 Cholangiocytes
3808 MAOB Cholangiocytes notDE FALSE FC_fresh 0.315290703419736 Cholangiocytes
3809 FAM207A Cholangiocytes notDE FALSE FC_fresh 0.319034114723279 Cholangiocytes
3810 RPL23A Cholangiocytes notDE FALSE FC_fresh 0.312408122138993 Cholangiocytes
3811 TIPARP Cholangiocytes notDE FALSE FC_fresh 0.350451177146874 Cholangiocytes
3812 MSH3 Cholangiocytes notDE FALSE FC_fresh 0.311481317081342 Cholangiocytes
3813 DPM1 Cholangiocytes notDE FALSE FC_fresh 0.317519765433756 Cholangiocytes
3814 DNAJC17 Cholangiocytes notDE FALSE FC_fresh 0.316311387749198 Cholangiocytes
3815 USP25 Cholangiocytes notDE FALSE FC_fresh 0.30683642452435 Cholangiocytes
3816 SPSB3 Cholangiocytes notDE FALSE FC_fresh 0.315143607114666 Cholangiocytes
3817 MED31 Cholangiocytes notDE FALSE FC_fresh 0.312731960809257 Cholangiocytes
3818 USP8 Cholangiocytes notDE FALSE FC_fresh 0.315275662405644 Cholangiocytes
3819 KDSR Cholangiocytes notDE FALSE FC_fresh 0.323702439672253 Cholangiocytes
3820 MRPL1 Cholangiocytes notDE FALSE FC_fresh 0.296937187838981 Cholangiocytes
3821 NAB1 Cholangiocytes notDE FALSE FC_fresh 0.29818061702861 Cholangiocytes
3822 YY1 Cholangiocytes notDE FALSE FC_fresh 0.325248543237649 Cholangiocytes
3823 VPS53 Cholangiocytes notDE FALSE FC_fresh 0.307336315421932 Cholangiocytes
3824 BAG5 Cholangiocytes notDE FALSE FC_fresh 0.316930269037127 Cholangiocytes
3825 PGAM1 Cholangiocytes notDE FALSE FC_fresh 0.315240127698844 Cholangiocytes
3826 RNF170 Cholangiocytes notDE FALSE FC_fresh 0.31124955828464 Cholangiocytes
3827 NXF1 Cholangiocytes notDE FALSE FC_fresh 0.338896723936391 Cholangiocytes
3828 UBAC2 Cholangiocytes notDE FALSE FC_fresh 0.313428199391368 Cholangiocytes
3829 IPO9 Cholangiocytes notDE FALSE FC_fresh 0.302956920336312 Cholangiocytes
3830 PSMD11 Cholangiocytes notDE FALSE FC_fresh 0.333926318847921 Cholangiocytes
3831 TMEM245 Cholangiocytes notDE FALSE FC_fresh 0.318260914691075 Cholangiocytes
3832 ZNF394 Cholangiocytes notDE FALSE FC_fresh 0.323961571853187 Cholangiocytes
3833 DLST Cholangiocytes notDE FALSE FC_fresh 0.318479579653835 Cholangiocytes
3834 CRK Cholangiocytes notDE FALSE FC_fresh 0.32451657071376 Cholangiocytes
3835 CRIPT Cholangiocytes notDE FALSE FC_fresh 0.309722281848771 Cholangiocytes
3836 SLC15A4 Cholangiocytes notDE FALSE FC_fresh 0.31219981030672 Cholangiocytes
3837 C5orf24 Cholangiocytes notDE FALSE FC_fresh 0.317162727493554 Cholangiocytes
3838 ANKRD17 Cholangiocytes notDE FALSE FC_fresh 0.349003297190526 Cholangiocytes
3839 PSMD12 Cholangiocytes notDE FALSE FC_fresh 0.317045048475979 Cholangiocytes
3840 NCOR1 Cholangiocytes notDE FALSE FC_fresh 0.3213461288338 Cholangiocytes
3841 PPP3CC Cholangiocytes notDE FALSE FC_fresh 0.326502884958791 Cholangiocytes
3842 PAICS Cholangiocytes notDE FALSE FC_fresh 0.320823308176682 Cholangiocytes
3843 SREK1IP1 Cholangiocytes notDE FALSE FC_fresh 0.312486730053394 Cholangiocytes
3844 HEXB Cholangiocytes notDE FALSE FC_fresh 0.308310236265132 Cholangiocytes
3845 TP53I11 Cholangiocytes notDE FALSE FC_fresh 0.311663368170559 Cholangiocytes
3846 CMAS Cholangiocytes notDE FALSE FC_fresh 0.304981075860897 Cholangiocytes
3847 MED13 Cholangiocytes notDE FALSE FC_fresh 0.274717873447889 Cholangiocytes
3848 MAD2L1BP Cholangiocytes notDE FALSE FC_fresh 0.311385843189679 Cholangiocytes
3849 POLDIP2 Cholangiocytes notDE FALSE FC_fresh 0.314578435659213 Cholangiocytes
3850 NFAT5 Cholangiocytes notDE FALSE FC_fresh 0.311011719376319 Cholangiocytes
3851 GPAT4 Cholangiocytes notDE FALSE FC_fresh 0.350069791058975 Cholangiocytes
3852 PPIE Cholangiocytes notDE FALSE FC_fresh 0.319903344013586 Cholangiocytes
3853 ASXL1 Cholangiocytes notDE FALSE FC_fresh 0.356190722049392 Cholangiocytes
3854 FBXW2 Cholangiocytes notDE FALSE FC_fresh 0.316777910513087 Cholangiocytes
3855 PGD Cholangiocytes notDE FALSE FC_fresh 0.313599746046247 Cholangiocytes
3856 MRPS21 Cholangiocytes notDE FALSE FC_fresh 0.307170763801321 Cholangiocytes
3857 STX8 Cholangiocytes notDE FALSE FC_fresh 0.31122792778298 Cholangiocytes
3858 EEF1B2 Cholangiocytes notDE FALSE FC_fresh 0.321188159916744 Cholangiocytes
3859 GDE1 Cholangiocytes notDE FALSE FC_fresh 0.307116383075246 Cholangiocytes
3860 BDH2 Cholangiocytes notDE FALSE FC_fresh 0.329641418379276 Cholangiocytes
3861 MOGS Cholangiocytes notDE FALSE FC_fresh 0.308279066601073 Cholangiocytes
3862 NMD3 Cholangiocytes notDE FALSE FC_fresh 0.323819508713798 Cholangiocytes
3863 RBBP5 Cholangiocytes notDE FALSE FC_fresh 0.309303124027488 Cholangiocytes
3864 SCARB2 Cholangiocytes notDE FALSE FC_fresh 0.322427251774368 Cholangiocytes
3865 C11orf54 Cholangiocytes notDE FALSE FC_fresh 0.267456901284777 Cholangiocytes
3866 TXNDC12 Cholangiocytes notDE FALSE FC_fresh 0.308627697570531 Cholangiocytes
3867 RHOT1 Cholangiocytes notDE FALSE FC_fresh 0.305306305844958 Cholangiocytes
3868 OXSR1 Cholangiocytes notDE FALSE FC_fresh 0.304597960357352 Cholangiocytes
3869 R3HDM2 Cholangiocytes notDE FALSE FC_fresh 0.311964411493963 Cholangiocytes
3870 FBXL3 Cholangiocytes notDE FALSE FC_fresh 0.306546152358032 Cholangiocytes
3871 ZBED6 Cholangiocytes notDE FALSE FC_fresh 0.350487101312119 Cholangiocytes
3872 MBP Cholangiocytes notDE FALSE FC_fresh 0.310076461932125 Cholangiocytes
3873 FAM208A Cholangiocytes notDE FALSE FC_fresh 0.275395054174805 Cholangiocytes
3874 TTC17 Cholangiocytes notDE FALSE FC_fresh 0.262787064592073 Cholangiocytes
3875 ARGLU1 Cholangiocytes notDE FALSE FC_fresh 0.460706138946341 Cholangiocytes
3876 RAB5C Cholangiocytes notDE FALSE FC_fresh 0.321754952630277 Cholangiocytes
3877 ARAF Cholangiocytes notDE FALSE FC_fresh 0.308730967278235 Cholangiocytes
3878 C7orf73 Cholangiocytes notDE FALSE FC_fresh 0.309400693292505 Cholangiocytes
3879 NFATC3 Cholangiocytes notDE FALSE FC_fresh 0.314390864662994 Cholangiocytes
3880 CSF1 Cholangiocytes notDE FALSE FC_fresh 0.309316895683314 Cholangiocytes
3881 ATP6AP1 Cholangiocytes notDE FALSE FC_fresh 0.308112642556804 Cholangiocytes
3882 LYRM1 Cholangiocytes notDE FALSE FC_fresh 0.314065134334073 Cholangiocytes
3883 OGFOD1 Cholangiocytes notDE FALSE FC_fresh 0.315483863008055 Cholangiocytes
3884 SUPT5H Cholangiocytes notDE FALSE FC_fresh 0.337347302267589 Cholangiocytes
3885 UBALD1 Cholangiocytes notDE FALSE FC_fresh 0.315233231310506 Cholangiocytes
3886 SYMPK Cholangiocytes notDE FALSE FC_fresh 0.315670526460138 Cholangiocytes
3887 ARHGAP29 Cholangiocytes notDE FALSE FC_fresh 0.345318337059646 Cholangiocytes
3888 CAPZB Cholangiocytes notDE FALSE FC_fresh 0.320364155436971 Cholangiocytes
3889 COMMD5 Cholangiocytes notDE FALSE FC_fresh 0.307743982014623 Cholangiocytes
3890 ZC3H6 Cholangiocytes notDE FALSE FC_fresh 0.306144346806605 Cholangiocytes
3891 TRMT112 Cholangiocytes notDE FALSE FC_fresh 0.308973294342093 Cholangiocytes
3892 YBEY Cholangiocytes notDE FALSE FC_fresh 0.303452898637684 Cholangiocytes
3893 C15orf57 Cholangiocytes notDE FALSE FC_fresh 0.307761807498705 Cholangiocytes
3894 IRF1 Cholangiocytes notDE FALSE FC_fresh 0.314931001155464 Cholangiocytes
3895 PAF1 Cholangiocytes notDE FALSE FC_fresh 0.312043477096875 Cholangiocytes
3896 LLNLR-245B6.1 Cholangiocytes notDE FALSE FC_fresh 0.307673386253239 Cholangiocytes
3897 TMEM181 Cholangiocytes notDE FALSE FC_fresh 0.296568767913747 Cholangiocytes
3898 CORO1B Cholangiocytes notDE FALSE FC_fresh 0.308213798691963 Cholangiocytes
3899 PQLC3 Cholangiocytes notDE FALSE FC_fresh 0.304008883655374 Cholangiocytes
3900 NDUFA10 Cholangiocytes notDE FALSE FC_fresh 0.317894726426344 Cholangiocytes
3901 GGPS1 Cholangiocytes notDE FALSE FC_fresh 0.308720288868357 Cholangiocytes
3902 RNF11 Cholangiocytes notDE FALSE FC_fresh 0.309475520646521 Cholangiocytes
3903 LRPPRC Cholangiocytes notDE FALSE FC_fresh 0.303540578520235 Cholangiocytes
3904 MFSD14B Cholangiocytes notDE FALSE FC_fresh 0.309748553530059 Cholangiocytes
3905 MRPS10 Cholangiocytes notDE FALSE FC_fresh 0.303695363086115 Cholangiocytes
3906 C18orf32 Cholangiocytes notDE FALSE FC_fresh 0.308923625004689 Cholangiocytes
3907 CNIH4 Cholangiocytes notDE FALSE FC_fresh 0.302715947621982 Cholangiocytes
3908 DAAM1 Cholangiocytes notDE FALSE FC_fresh 0.427514742228284 Cholangiocytes
3909 ARFGAP3 Cholangiocytes notDE FALSE FC_fresh 0.307018161284672 Cholangiocytes
3910 TXNL4A Cholangiocytes notDE FALSE FC_fresh 0.306939970838678 Cholangiocytes
3911 AQR Cholangiocytes notDE FALSE FC_fresh 0.291248870699827 Cholangiocytes
3912 YY1AP1 Cholangiocytes notDE FALSE FC_fresh 0.314332827114366 Cholangiocytes
3913 GLYR1 Cholangiocytes notDE FALSE FC_fresh 0.302658569889535 Cholangiocytes
3914 TOPORS Cholangiocytes notDE FALSE FC_fresh 0.312411674515155 Cholangiocytes
3915 ZNF90 Cholangiocytes notDE FALSE FC_fresh 0.304330020792254 Cholangiocytes
3916 CACFD1 Cholangiocytes notDE FALSE FC_fresh 0.317292725576308 Cholangiocytes
3917 EFCAB14 Cholangiocytes notDE FALSE FC_fresh 0.304631752521011 Cholangiocytes
3918 HBS1L Cholangiocytes notDE FALSE FC_fresh 0.303697491565969 Cholangiocytes
3919 STX17 Cholangiocytes notDE FALSE FC_fresh 0.303646164363598 Cholangiocytes
3920 TMEM219 Cholangiocytes notDE FALSE FC_fresh 0.303345887021452 Cholangiocytes
3921 DNAJC10 Cholangiocytes notDE FALSE FC_fresh 0.300487399715322 Cholangiocytes
3922 DDX49 Cholangiocytes notDE FALSE FC_fresh 0.303080286280537 Cholangiocytes
3923 C22orf39 Cholangiocytes notDE FALSE FC_fresh 0.303720829693613 Cholangiocytes
3924 NT5C2 Cholangiocytes notDE FALSE FC_fresh 0.308890846499638 Cholangiocytes
3925 TAPBPL Cholangiocytes notDE FALSE FC_fresh 0.307135279398227 Cholangiocytes
3926 CWC25 Cholangiocytes notDE FALSE FC_fresh 0.314817740182299 Cholangiocytes
3927 ZC3H18 Cholangiocytes notDE FALSE FC_fresh 0.32201731267149 Cholangiocytes
3928 LZIC Cholangiocytes notDE FALSE FC_fresh 0.304717585511694 Cholangiocytes
3929 SEC23IP Cholangiocytes notDE FALSE FC_fresh 0.290085137082329 Cholangiocytes
3930 NDUFC1 Cholangiocytes notDE FALSE FC_fresh 0.302262396214333 Cholangiocytes
3931 PBDC1 Cholangiocytes notDE FALSE FC_fresh 0.308537061381012 Cholangiocytes
3932 SNX3 Cholangiocytes notDE FALSE FC_fresh 0.306133134717609 Cholangiocytes
3933 ANKFY1 Cholangiocytes notDE FALSE FC_fresh 0.299761786959768 Cholangiocytes
3934 RBM14 Cholangiocytes notDE FALSE FC_fresh 0.324292158563831 Cholangiocytes
3935 ISY1 Cholangiocytes notDE FALSE FC_fresh 0.305798509036964 Cholangiocytes
3936 CTC-444N24.11 Cholangiocytes notDE FALSE FC_fresh 0.301866041016798 Cholangiocytes
3937 AGA Cholangiocytes notDE FALSE FC_fresh 0.298147958585449 Cholangiocytes
3938 RAB3GAP2 Cholangiocytes notDE FALSE FC_fresh 0.307783913315901 Cholangiocytes
3939 KDM2A Cholangiocytes notDE FALSE FC_fresh 0.322524825892152 Cholangiocytes
3940 CSRP2 Cholangiocytes notDE FALSE FC_fresh 0.30704131525912 Cholangiocytes
3941 ARL14EP Cholangiocytes notDE FALSE FC_fresh 0.294512471687458 Cholangiocytes
3942 PNKD Cholangiocytes notDE FALSE FC_fresh 0.311709516665395 Cholangiocytes
3943 PCID2 Cholangiocytes notDE FALSE FC_fresh 0.3067905933834 Cholangiocytes
3944 SNRPF Cholangiocytes notDE FALSE FC_fresh 0.302780476115164 Cholangiocytes
3945 ZNF688 Cholangiocytes notDE FALSE FC_fresh 0.299106006124203 Cholangiocytes
3946 BOK Cholangiocytes notDE FALSE FC_fresh 0.311258270010806 Cholangiocytes
3947 RPS15 Cholangiocytes notDE FALSE FC_fresh 0.300981550087975 Cholangiocytes
3948 DDX23 Cholangiocytes notDE FALSE FC_fresh 0.300555084696142 Cholangiocytes
3949 COMMD9 Cholangiocytes notDE FALSE FC_fresh 0.299327126893579 Cholangiocytes
3950 DCAF12 Cholangiocytes notDE FALSE FC_fresh 0.297749313183602 Cholangiocytes
3951 AMZ2 Cholangiocytes notDE FALSE FC_fresh 0.295426025471893 Cholangiocytes
3952 AAMDC Cholangiocytes notDE FALSE FC_fresh 0.300824294106288 Cholangiocytes
3953 PPID Cholangiocytes notDE FALSE FC_fresh 0.301029043251564 Cholangiocytes
3954 TUBA1B Cholangiocytes notDE FALSE FC_fresh 0.305508050144201 Cholangiocytes
3955 MALT1 Cholangiocytes notDE FALSE FC_fresh 0.29330575358528 Cholangiocytes
3956 TWF2 Cholangiocytes notDE FALSE FC_fresh 0.298497905363426 Cholangiocytes
3957 TBC1D20 Cholangiocytes notDE FALSE FC_fresh 0.298764715935451 Cholangiocytes
3958 MGA Cholangiocytes notDE FALSE FC_fresh 0.299361359090937 Cholangiocytes
3959 DSCR3 Cholangiocytes notDE FALSE FC_fresh 0.298892830996915 Cholangiocytes
3960 SNRPA Cholangiocytes notDE FALSE FC_fresh 0.29900802037148 Cholangiocytes
3961 FRG1 Cholangiocytes notDE FALSE FC_fresh 0.286955441583495 Cholangiocytes
3962 TSC22D1 Cholangiocytes notDE FALSE FC_fresh 0.322917066114715 Cholangiocytes
3963 IMMT Cholangiocytes notDE FALSE FC_fresh 0.299145592574628 Cholangiocytes
3964 ARFIP1 Cholangiocytes notDE FALSE FC_fresh 0.294368235120499 Cholangiocytes
3965 PUS7L Cholangiocytes notDE FALSE FC_fresh 0.297238382414144 Cholangiocytes
3966 FBXO7 Cholangiocytes notDE FALSE FC_fresh 0.316645296567298 Cholangiocytes
3967 UBXN6 Cholangiocytes notDE FALSE FC_fresh 0.300512967861704 Cholangiocytes
3968 TMEM161A Cholangiocytes notDE FALSE FC_fresh 0.299470306504301 Cholangiocytes
3969 PNRC1 Cholangiocytes notDE FALSE FC_fresh 0.370891891229003 Cholangiocytes
3970 NDUFAF6 Cholangiocytes notDE FALSE FC_fresh 0.295081273243736 Cholangiocytes
3971 ZMAT5 Cholangiocytes notDE FALSE FC_fresh 0.296728869099441 Cholangiocytes
3972 MPP1 Cholangiocytes notDE FALSE FC_fresh 0.302584955845406 Cholangiocytes
3973 PPIG Cholangiocytes notDE FALSE FC_fresh 0.358265403830242 Cholangiocytes
3974 DRG2 Cholangiocytes notDE FALSE FC_fresh 0.304992982559217 Cholangiocytes
3975 EFTUD2 Cholangiocytes notDE FALSE FC_fresh 0.28916736546495 Cholangiocytes
3976 UPF2 Cholangiocytes notDE FALSE FC_fresh 0.355951520288884 Cholangiocytes
3977 CTBP1 Cholangiocytes notDE FALSE FC_fresh 0.297368844551325 Cholangiocytes
3978 HN1 Cholangiocytes notDE FALSE FC_fresh 0.296670507712969 Cholangiocytes
3979 TCAF1 Cholangiocytes notDE FALSE FC_fresh 0.297548317483322 Cholangiocytes
3980 KIAA1429 Cholangiocytes notDE FALSE FC_fresh 0.296407648906407 Cholangiocytes
3981 PSMF1 Cholangiocytes notDE FALSE FC_fresh 0.297738994024852 Cholangiocytes
3982 UBAC1 Cholangiocytes notDE FALSE FC_fresh 0.301128782543962 Cholangiocytes
3983 C1orf27 Cholangiocytes notDE FALSE FC_fresh 0.29613461464358 Cholangiocytes
3984 PNKP Cholangiocytes notDE FALSE FC_fresh 0.300704700220139 Cholangiocytes
3985 IPO7 Cholangiocytes notDE FALSE FC_fresh 0.299561993205809 Cholangiocytes
3986 MRPS27 Cholangiocytes notDE FALSE FC_fresh 0.286097739936646 Cholangiocytes
3987 BMI1 Cholangiocytes notDE FALSE FC_fresh 0.291653851315066 Cholangiocytes
3988 GORASP2 Cholangiocytes notDE FALSE FC_fresh 0.297795033455779 Cholangiocytes
3989 NDUFAF4 Cholangiocytes notDE FALSE FC_fresh 0.297097799213242 Cholangiocytes
3990 RPS6KB2 Cholangiocytes notDE FALSE FC_fresh 0.31003793120772 Cholangiocytes
3991 CYB5D2 Cholangiocytes notDE FALSE FC_fresh 0.29552915683841 Cholangiocytes
3992 NUBP2 Cholangiocytes notDE FALSE FC_fresh 0.295914083363966 Cholangiocytes
3993 RPL27A Cholangiocytes notDE FALSE FC_fresh 0.295445462039148 Cholangiocytes
3994 RIOK1 Cholangiocytes notDE FALSE FC_fresh 0.293631351756158 Cholangiocytes
3995 KDM5A Cholangiocytes notDE FALSE FC_fresh 0.313358215201368 Cholangiocytes
3996 STAG2 Cholangiocytes notDE FALSE FC_fresh 0.304915759297163 Cholangiocytes
3997 RPRD2 Cholangiocytes notDE FALSE FC_fresh 0.290496295478685 Cholangiocytes
3998 TAF10 Cholangiocytes notDE FALSE FC_fresh 0.2918373303596 Cholangiocytes
3999 PDE12 Cholangiocytes notDE FALSE FC_fresh 0.28912992528344 Cholangiocytes
4000 PXDC1 Cholangiocytes notDE FALSE FC_fresh 0.311607429010796 Cholangiocytes
4001 RNASEH2C Cholangiocytes notDE FALSE FC_fresh 0.292837484847773 Cholangiocytes
4002 OSER1 Cholangiocytes notDE FALSE FC_fresh 0.299095241875289 Cholangiocytes
4003 HDAC3 Cholangiocytes notDE FALSE FC_fresh 0.30030707564859 Cholangiocytes
4004 PCMT1 Cholangiocytes notDE FALSE FC_fresh 0.300783224198768 Cholangiocytes
4005 EIF2S1 Cholangiocytes notDE FALSE FC_fresh 0.298462938296975 Cholangiocytes
4006 DEF8 Cholangiocytes notDE FALSE FC_fresh 0.290521434446114 Cholangiocytes
4007 PTBP3 Cholangiocytes notDE FALSE FC_fresh 0.292182505055732 Cholangiocytes
4008 TCEAL1 Cholangiocytes notDE FALSE FC_fresh 0.301406652934289 Cholangiocytes
4009 TSFM Cholangiocytes notDE FALSE FC_fresh 0.292418164070763 Cholangiocytes
4010 RAB1B Cholangiocytes notDE FALSE FC_fresh 0.302315983057535 Cholangiocytes
4011 GTPBP1 Cholangiocytes notDE FALSE FC_fresh 0.298889637485158 Cholangiocytes
4012 CACYBP Cholangiocytes notDE FALSE FC_fresh 0.306547065536642 Cholangiocytes
4013 RNF10 Cholangiocytes notDE FALSE FC_fresh 0.30870378077022 Cholangiocytes
4014 RPL32 Cholangiocytes notDE FALSE FC_fresh 0.301115787284703 Cholangiocytes
4015 ASCC2 Cholangiocytes notDE FALSE FC_fresh 0.284562963590807 Cholangiocytes
4016 QSER1 Cholangiocytes notDE FALSE FC_fresh 0.29386028512193 Cholangiocytes
4017 ACADVL Cholangiocytes notDE FALSE FC_fresh 0.335839600212065 Cholangiocytes
4018 RSU1 Cholangiocytes notDE FALSE FC_fresh 0.29126654451616 Cholangiocytes
4019 CLNS1A Cholangiocytes notDE FALSE FC_fresh 0.298738849010987 Cholangiocytes
4020 CCDC68 Cholangiocytes notDE FALSE FC_fresh 0.329218343170556 Cholangiocytes
4021 CMC2 Cholangiocytes notDE FALSE FC_fresh 0.290565369355268 Cholangiocytes
4022 KIAA1109 Cholangiocytes notDE FALSE FC_fresh 0.318737869190527 Cholangiocytes
4023 FBXO22 Cholangiocytes notDE FALSE FC_fresh 0.269439650093829 Cholangiocytes
4024 RAB7A Cholangiocytes notDE FALSE FC_fresh 0.299321382910588 Cholangiocytes
4025 C14orf166 Cholangiocytes notDE FALSE FC_fresh 0.291551067599343 Cholangiocytes
4026 COMMD3 Cholangiocytes notDE FALSE FC_fresh 0.287508505435321 Cholangiocytes
4027 SUMF1 Cholangiocytes notDE FALSE FC_fresh 0.29119941964383 Cholangiocytes
4028 SRSF4 Cholangiocytes notDE FALSE FC_fresh 0.354338774928869 Cholangiocytes
4029 NUP153 Cholangiocytes notDE FALSE FC_fresh 0.307598764912535 Cholangiocytes
4030 AP3M1 Cholangiocytes notDE FALSE FC_fresh 0.29562943873497 Cholangiocytes
4031 RARA Cholangiocytes notDE FALSE FC_fresh 0.307497811339392 Cholangiocytes
4032 PSMD8 Cholangiocytes notDE FALSE FC_fresh 0.299205519784989 Cholangiocytes
4033 CCZ1 Cholangiocytes notDE FALSE FC_fresh 0.291046736532813 Cholangiocytes
4034 NFATC2IP Cholangiocytes notDE FALSE FC_fresh 0.299554804255198 Cholangiocytes
4035 SPG7 Cholangiocytes notDE FALSE FC_fresh 0.309347258655393 Cholangiocytes
4036 CENPB Cholangiocytes notDE FALSE FC_fresh 0.291395760056162 Cholangiocytes
4037 UGT2B15 Cholangiocytes notDE FALSE FC_fresh 0.217364067832087 Cholangiocytes
4038 FAAH Cholangiocytes notDE FALSE FC_fresh 0.285570165224897 Cholangiocytes
4039 DHRSX Cholangiocytes notDE FALSE FC_fresh 0.289108520757626 Cholangiocytes
4040 KIAA0368 Cholangiocytes notDE FALSE FC_fresh 0.289690831399448 Cholangiocytes
4041 PRDX2 Cholangiocytes notDE FALSE FC_fresh 0.292843568367288 Cholangiocytes
4042 RNF14 Cholangiocytes notDE FALSE FC_fresh 0.292846636027368 Cholangiocytes
4043 NAA25 Cholangiocytes notDE FALSE FC_fresh 0.287525845326535 Cholangiocytes
4044 GOPC Cholangiocytes notDE FALSE FC_fresh 0.285779771752249 Cholangiocytes
4045 UBE2W Cholangiocytes notDE FALSE FC_fresh 0.284636914994505 Cholangiocytes
4046 SMURF2 Cholangiocytes notDE FALSE FC_fresh 0.28712057225042 Cholangiocytes
4047 PRPF4 Cholangiocytes notDE FALSE FC_fresh 0.29148492998711 Cholangiocytes
4048 FRY Cholangiocytes notDE FALSE FC_fresh 0.273268435417334 Cholangiocytes
4049 EXOC1 Cholangiocytes notDE FALSE FC_fresh 0.270854157062312 Cholangiocytes
4050 REV3L Cholangiocytes notDE FALSE FC_fresh 0.294846753996149 Cholangiocytes
4051 ZNHIT3 Cholangiocytes notDE FALSE FC_fresh 0.285590928161114 Cholangiocytes
4052 GSR Cholangiocytes notDE FALSE FC_fresh 0.283538964065068 Cholangiocytes
4053 C16orf72 Cholangiocytes notDE FALSE FC_fresh 0.289599283031979 Cholangiocytes
4054 NHLRC3 Cholangiocytes notDE FALSE FC_fresh 0.277054799893838 Cholangiocytes
4055 TNRC6C Cholangiocytes notDE FALSE FC_fresh 0.271730555482441 Cholangiocytes
4056 TERF2IP Cholangiocytes notDE FALSE FC_fresh 0.286919873929087 Cholangiocytes
4057 CAP1 Cholangiocytes notDE FALSE FC_fresh 0.297348241584153 Cholangiocytes
4058 TNIP2 Cholangiocytes notDE FALSE FC_fresh 0.29768497620911 Cholangiocytes
4059 ELMSAN1 Cholangiocytes notDE FALSE FC_fresh 0.349009382490088 Cholangiocytes
4060 SLAIN2 Cholangiocytes notDE FALSE FC_fresh 0.295759051469136 Cholangiocytes
4061 SLU7 Cholangiocytes notDE FALSE FC_fresh 0.291436060341655 Cholangiocytes
4062 ECHDC1 Cholangiocytes notDE FALSE FC_fresh 0.280934042079243 Cholangiocytes
4063 UBE3C Cholangiocytes notDE FALSE FC_fresh 0.280557241975912 Cholangiocytes
4064 C1orf131 Cholangiocytes notDE FALSE FC_fresh 0.284613078042187 Cholangiocytes
4065 TBK1 Cholangiocytes notDE FALSE FC_fresh 0.280657456949595 Cholangiocytes
4066 SPR Cholangiocytes notDE FALSE FC_fresh 0.287398859971874 Cholangiocytes
4067 DCAF7 Cholangiocytes notDE FALSE FC_fresh 0.28890516825413 Cholangiocytes
4068 NGLY1 Cholangiocytes notDE FALSE FC_fresh 0.306068730998329 Cholangiocytes
4069 UBA5 Cholangiocytes notDE FALSE FC_fresh 0.283726622221112 Cholangiocytes
4070 NUDCD2 Cholangiocytes notDE FALSE FC_fresh 0.285071839630627 Cholangiocytes
4071 SENP5 Cholangiocytes notDE FALSE FC_fresh 0.30015700821188 Cholangiocytes
4072 RPE Cholangiocytes notDE FALSE FC_fresh 0.278397799125873 Cholangiocytes
4073 IMP4 Cholangiocytes notDE FALSE FC_fresh 0.282649331787586 Cholangiocytes
4074 UTP11L Cholangiocytes notDE FALSE FC_fresh 0.284703643710802 Cholangiocytes
4075 DDRGK1 Cholangiocytes notDE FALSE FC_fresh 0.288080215429638 Cholangiocytes
4076 KLC1 Cholangiocytes notDE FALSE FC_fresh 0.29527906605323 Cholangiocytes
4077 MRPL52 Cholangiocytes notDE FALSE FC_fresh 0.275640792550005 Cholangiocytes
4078 SFXN4 Cholangiocytes notDE FALSE FC_fresh 0.286006287525391 Cholangiocytes
4079 FLOT2 Cholangiocytes notDE FALSE FC_fresh 0.279383457268623 Cholangiocytes
4080 RBM5 Cholangiocytes notDE FALSE FC_fresh 0.315513554694661 Cholangiocytes
4081 TYW3 Cholangiocytes notDE FALSE FC_fresh 0.282867028871011 Cholangiocytes
4082 CASP7 Cholangiocytes notDE FALSE FC_fresh 0.283940725852745 Cholangiocytes
4083 CHPF Cholangiocytes notDE FALSE FC_fresh 0.282843519482283 Cholangiocytes
4084 SHKBP1 Cholangiocytes notDE FALSE FC_fresh 0.282027187785664 Cholangiocytes
4085 PTER Cholangiocytes notDE FALSE FC_fresh 0.269339870486203 Cholangiocytes
4086 LNPEP Cholangiocytes notDE FALSE FC_fresh 0.283965637752246 Cholangiocytes
4087 UBE2R2 Cholangiocytes notDE FALSE FC_fresh 0.297516825149469 Cholangiocytes
4088 IFIT1 Cholangiocytes notDE FALSE FC_fresh 0.281280547053365 Cholangiocytes
4089 TFF3 Cholangiocytes notDE FALSE FC_fresh 0.282717402089144 Cholangiocytes
4090 CUL3 Cholangiocytes notDE FALSE FC_fresh 0.291177321096563 Cholangiocytes
4091 SUGP2 Cholangiocytes notDE FALSE FC_fresh 0.304070338120134 Cholangiocytes
4092 STX12 Cholangiocytes notDE FALSE FC_fresh 0.308916042254612 Cholangiocytes
4093 MAPKAP1 Cholangiocytes notDE FALSE FC_fresh 0.280686100252581 Cholangiocytes
4094 GPBP1L1 Cholangiocytes notDE FALSE FC_fresh 0.28652716946134 Cholangiocytes
4095 NHSL1 Cholangiocytes notDE FALSE FC_fresh 0.296795978482314 Cholangiocytes
4096 TPD52L2 Cholangiocytes notDE FALSE FC_fresh 0.30097348739274 Cholangiocytes
4097 EIF3J Cholangiocytes notDE FALSE FC_fresh 0.303703339125273 Cholangiocytes
4098 CSNK1G3 Cholangiocytes notDE FALSE FC_fresh 0.288467854938268 Cholangiocytes
4099 USP47 Cholangiocytes notDE FALSE FC_fresh 0.305401178720601 Cholangiocytes
4100 LINC00493 Cholangiocytes notDE FALSE FC_fresh 0.281175042811368 Cholangiocytes
4101 CDC42SE2 Cholangiocytes notDE FALSE FC_fresh 0.279122369148477 Cholangiocytes
4102 ALKBH2 Cholangiocytes notDE FALSE FC_fresh 0.280734885043736 Cholangiocytes
4103 ATP6V1G1 Cholangiocytes notDE FALSE FC_fresh 0.286184109815557 Cholangiocytes
4104 NOSIP Cholangiocytes notDE FALSE FC_fresh 0.283999222111881 Cholangiocytes
4105 RRP1B Cholangiocytes notDE FALSE FC_fresh 0.283630336330524 Cholangiocytes
4106 TRIO Cholangiocytes notDE FALSE FC_fresh 0.295764987901745 Cholangiocytes
4107 CEP104 Cholangiocytes notDE FALSE FC_fresh 0.292406698566096 Cholangiocytes
4108 DENND4A Cholangiocytes notDE FALSE FC_fresh 0.28175847234965 Cholangiocytes
4109 ARPC4 Cholangiocytes notDE FALSE FC_fresh 0.286293657961352 Cholangiocytes
4110 RDH11 Cholangiocytes notDE FALSE FC_fresh 0.27705890027611 Cholangiocytes
4111 VPS13A Cholangiocytes notDE FALSE FC_fresh 0.276675016464526 Cholangiocytes
4112 CHTF8 Cholangiocytes notDE FALSE FC_fresh 0.285324161657573 Cholangiocytes
4113 KDM5C Cholangiocytes notDE FALSE FC_fresh 0.289580355334361 Cholangiocytes
4114 YIPF1 Cholangiocytes notDE FALSE FC_fresh 0.286475530380806 Cholangiocytes
4115 EIF4E2 Cholangiocytes notDE FALSE FC_fresh 0.28063406298557 Cholangiocytes
4116 DUSP11 Cholangiocytes notDE FALSE FC_fresh 0.28503624783191 Cholangiocytes
4117 PHKG2 Cholangiocytes notDE FALSE FC_fresh 0.274936613370342 Cholangiocytes
4118 UBE2H Cholangiocytes notDE FALSE FC_fresh 0.295269087219486 Cholangiocytes
4119 FBXL4 Cholangiocytes notDE FALSE FC_fresh 0.272493234011222 Cholangiocytes
4120 TMEM243 Cholangiocytes notDE FALSE FC_fresh 0.269972443929955 Cholangiocytes
4121 BTBD6 Cholangiocytes notDE FALSE FC_fresh 0.271929332776562 Cholangiocytes
4122 KLHDC2 Cholangiocytes notDE FALSE FC_fresh 0.287621459776984 Cholangiocytes
4123 USP7 Cholangiocytes notDE FALSE FC_fresh 0.292245252942144 Cholangiocytes
4124 POLR2D Cholangiocytes notDE FALSE FC_fresh 0.276784258092357 Cholangiocytes
4125 RBM27 Cholangiocytes notDE FALSE FC_fresh 0.276951375789679 Cholangiocytes
4126 QRICH1 Cholangiocytes notDE FALSE FC_fresh 0.272042390714776 Cholangiocytes
4127 RPS6KA3 Cholangiocytes notDE FALSE FC_fresh 0.283786881821945 Cholangiocytes
4128 SGTA Cholangiocytes notDE FALSE FC_fresh 0.291836058407894 Cholangiocytes
4129 MFSD11 Cholangiocytes notDE FALSE FC_fresh 0.280353822867076 Cholangiocytes
4130 NUB1 Cholangiocytes notDE FALSE FC_fresh 0.282353474456855 Cholangiocytes
4131 TRAPPC12 Cholangiocytes notDE FALSE FC_fresh 0.287286566338651 Cholangiocytes
4132 RPL41 Cholangiocytes notDE FALSE FC_fresh 0.235545879375327 Cholangiocytes
4133 SRM Cholangiocytes notDE FALSE FC_fresh 0.283715923218759 Cholangiocytes
4134 CDC34 Cholangiocytes notDE FALSE FC_fresh 0.29074369346525 Cholangiocytes
4135 TCEA2 Cholangiocytes notDE FALSE FC_fresh 0.279661850477751 Cholangiocytes
4136 ABT1 Cholangiocytes notDE FALSE FC_fresh 0.278346459431971 Cholangiocytes
4137 ELAC2 Cholangiocytes notDE FALSE FC_fresh 0.289676732913421 Cholangiocytes
4138 NPHP3 Cholangiocytes notDE FALSE FC_fresh 0.292495022912184 Cholangiocytes
4139 PSEN1 Cholangiocytes notDE FALSE FC_fresh 0.280662663073795 Cholangiocytes
4140 NUDT3 Cholangiocytes notDE FALSE FC_fresh 0.275298069675028 Cholangiocytes
4141 PDHX Cholangiocytes notDE FALSE FC_fresh 0.274196419333423 Cholangiocytes
4142 CHID1 Cholangiocytes notDE FALSE FC_fresh 0.284115686221445 Cholangiocytes
4143 BAZ1A Cholangiocytes notDE FALSE FC_fresh 0.331231178117849 Cholangiocytes
4144 AKR1B1 Cholangiocytes notDE FALSE FC_fresh 0.286944722489728 Cholangiocytes
4145 APEH Cholangiocytes notDE FALSE FC_fresh 0.27919276850024 Cholangiocytes
4146 EFNA1 Cholangiocytes notDE FALSE FC_fresh 0.335063161646226 Cholangiocytes
4147 MRPS31 Cholangiocytes notDE FALSE FC_fresh 0.271819110435345 Cholangiocytes
4148 VPS13D Cholangiocytes notDE FALSE FC_fresh 0.277127242129731 Cholangiocytes
4149 CSNK1A1 Cholangiocytes notDE FALSE FC_fresh 0.304366894686058 Cholangiocytes
4150 WDR48 Cholangiocytes notDE FALSE FC_fresh 0.280939383708261 Cholangiocytes
4151 PPP4R3A Cholangiocytes notDE FALSE FC_fresh 0.282538159421694 Cholangiocytes
4152 PON2 Cholangiocytes notDE FALSE FC_fresh 0.270810382557195 Cholangiocytes
4153 DDX18 Cholangiocytes notDE FALSE FC_fresh 0.284428948152085 Cholangiocytes
4154 DCUN1D1 Cholangiocytes notDE FALSE FC_fresh 0.265783347450292 Cholangiocytes
4155 HLA-A Cholangiocytes notDE FALSE FC_fresh 0.290590880848195 Cholangiocytes
4156 C12orf29 Cholangiocytes notDE FALSE FC_fresh 0.281519465123053 Cholangiocytes
4157 NEDD8 Cholangiocytes notDE FALSE FC_fresh 0.273269913763456 Cholangiocytes
4158 WRNIP1 Cholangiocytes notDE FALSE FC_fresh 0.271062719061712 Cholangiocytes
4159 TMBIM4 Cholangiocytes notDE FALSE FC_fresh 0.272604282433298 Cholangiocytes
4160 LAMB2 Cholangiocytes notDE FALSE FC_fresh 0.276548780074902 Cholangiocytes
4161 EIF5B Cholangiocytes notDE FALSE FC_fresh 0.307994950570218 Cholangiocytes
4162 JTB Cholangiocytes notDE FALSE FC_fresh 0.277768749608991 Cholangiocytes
4163 DNAJC21 Cholangiocytes notDE FALSE FC_fresh 0.281259712491242 Cholangiocytes
4164 TMEM138 Cholangiocytes notDE FALSE FC_fresh 0.26972147716431 Cholangiocytes
4165 SLC35A2 Cholangiocytes notDE FALSE FC_fresh 0.274372225303827 Cholangiocytes
4166 EIF2B5 Cholangiocytes notDE FALSE FC_fresh 0.269967489445823 Cholangiocytes
4167 EXOSC5 Cholangiocytes notDE FALSE FC_fresh 0.275333174185384 Cholangiocytes
4168 ATP6V1C1 Cholangiocytes notDE FALSE FC_fresh 0.284517024769498 Cholangiocytes
4169 PSMB6 Cholangiocytes notDE FALSE FC_fresh 0.277573182245271 Cholangiocytes
4170 GOLGB1 Cholangiocytes notDE FALSE FC_fresh 0.402366728465005 Cholangiocytes
4171 HIGD1A Cholangiocytes notDE FALSE FC_fresh 0.276074410287581 Cholangiocytes
4172 TMEM109 Cholangiocytes notDE FALSE FC_fresh 0.273608885124057 Cholangiocytes
4173 MTMR9 Cholangiocytes notDE FALSE FC_fresh 0.269123680179232 Cholangiocytes
4174 MRPL32 Cholangiocytes notDE FALSE FC_fresh 0.290271472949929 Cholangiocytes
4175 IMMP1L Cholangiocytes notDE FALSE FC_fresh 0.265680842005031 Cholangiocytes
4176 SEP15 Cholangiocytes notDE FALSE FC_fresh 0.273830127665954 Cholangiocytes
4177 GPATCH2L Cholangiocytes notDE FALSE FC_fresh 0.280360404673178 Cholangiocytes
4178 RAB3GAP1 Cholangiocytes notDE FALSE FC_fresh 0.272384276019031 Cholangiocytes
4179 WDR82 Cholangiocytes notDE FALSE FC_fresh 0.277579809582084 Cholangiocytes
4180 TECR Cholangiocytes notDE FALSE FC_fresh 0.278129039718316 Cholangiocytes
4181 ZNF277 Cholangiocytes notDE FALSE FC_fresh 0.268878846917785 Cholangiocytes
4182 NINJ1 Cholangiocytes notDE FALSE FC_fresh 0.276640674787084 Cholangiocytes
4183 ATXN1 Cholangiocytes notDE FALSE FC_fresh 0.25993751924389 Cholangiocytes
4184 COX7C Cholangiocytes notDE FALSE FC_fresh 0.270708564901773 Cholangiocytes
4185 MRPS26 Cholangiocytes notDE FALSE FC_fresh 0.276274358808646 Cholangiocytes
4186 SEPT7 Cholangiocytes notDE FALSE FC_fresh 0.296896742041221 Cholangiocytes
4187 CKLF Cholangiocytes notDE FALSE FC_fresh 0.270770316461403 Cholangiocytes
4188 RPS27L Cholangiocytes notDE FALSE FC_fresh 0.274858870084548 Cholangiocytes
4189 SH3GLB1 Cholangiocytes notDE FALSE FC_fresh 0.26768540943603 Cholangiocytes
4190 GOLGA7 Cholangiocytes notDE FALSE FC_fresh 0.27244994128125 Cholangiocytes
4191 UBE2M Cholangiocytes notDE FALSE FC_fresh 0.273954357549741 Cholangiocytes
4192 RPA1 Cholangiocytes notDE FALSE FC_fresh 0.270444995881085 Cholangiocytes
4193 COMMD1 Cholangiocytes notDE FALSE FC_fresh 0.265008703882887 Cholangiocytes
4194 GTF2H5 Cholangiocytes notDE FALSE FC_fresh 0.267450596276358 Cholangiocytes
4195 SMIM10L1 Cholangiocytes notDE FALSE FC_fresh 0.274391248760102 Cholangiocytes
4196 UQCRC1 Cholangiocytes notDE FALSE FC_fresh 0.276426097753869 Cholangiocytes
4197 DDX56 Cholangiocytes notDE FALSE FC_fresh 0.275491157016186 Cholangiocytes
4198 REEP5 Cholangiocytes notDE FALSE FC_fresh 0.268457328321711 Cholangiocytes
4199 PRPS2 Cholangiocytes notDE FALSE FC_fresh 0.273509454838616 Cholangiocytes
4200 OSBPL2 Cholangiocytes notDE FALSE FC_fresh 0.290977477307155 Cholangiocytes
4201 SCAMP1 Cholangiocytes notDE FALSE FC_fresh 0.270556476033739 Cholangiocytes
4202 PSMD10 Cholangiocytes notDE FALSE FC_fresh 0.270278308101095 Cholangiocytes
4203 CARS2 Cholangiocytes notDE FALSE FC_fresh 0.26363257972264 Cholangiocytes
4204 NCK1 Cholangiocytes notDE FALSE FC_fresh 0.276332938942701 Cholangiocytes
4205 CDK11A Cholangiocytes notDE FALSE FC_fresh 0.29881655247289 Cholangiocytes
4206 PEX13 Cholangiocytes notDE FALSE FC_fresh 0.273497979397918 Cholangiocytes
4207 NFKB1 Cholangiocytes notDE FALSE FC_fresh 0.280930686500836 Cholangiocytes
4208 ORMDL1 Cholangiocytes notDE FALSE FC_fresh 0.262669764018506 Cholangiocytes
4209 GSDMD Cholangiocytes notDE FALSE FC_fresh 0.284583714941168 Cholangiocytes
4210 JPX Cholangiocytes notDE FALSE FC_fresh 0.269938562794779 Cholangiocytes
4211 TBC1D22A Cholangiocytes notDE FALSE FC_fresh 0.281643033751509 Cholangiocytes
4212 RC3H1 Cholangiocytes notDE FALSE FC_fresh 0.273749985733525 Cholangiocytes
4213 PLGRKT Cholangiocytes notDE FALSE FC_fresh 0.268958506522245 Cholangiocytes
4214 DNM2 Cholangiocytes notDE FALSE FC_fresh 0.266660256351295 Cholangiocytes
4215 PLEC Cholangiocytes notDE FALSE FC_fresh 0.252651539154448 Cholangiocytes
4216 ATP5O Cholangiocytes notDE FALSE FC_fresh 0.269208623150183 Cholangiocytes
4217 RAD51C Cholangiocytes notDE FALSE FC_fresh 0.268572144678247 Cholangiocytes
4218 VAMP3 Cholangiocytes notDE FALSE FC_fresh 0.269389411103383 Cholangiocytes
4219 NFYC Cholangiocytes notDE FALSE FC_fresh 0.265858997688478 Cholangiocytes
4220 ARMC1 Cholangiocytes notDE FALSE FC_fresh 0.263925758032058 Cholangiocytes
4221 ATG12 Cholangiocytes notDE FALSE FC_fresh 0.266034537495818 Cholangiocytes
4222 FAM126B Cholangiocytes notDE FALSE FC_fresh 0.277988961121342 Cholangiocytes
4223 SERTAD2 Cholangiocytes notDE FALSE FC_fresh 0.273407942552975 Cholangiocytes
4224 MPC2 Cholangiocytes notDE FALSE FC_fresh 0.264491790793747 Cholangiocytes
4225 FAM76B Cholangiocytes notDE FALSE FC_fresh 0.265909478495735 Cholangiocytes
4226 SH3GL1 Cholangiocytes notDE FALSE FC_fresh 0.284387871636795 Cholangiocytes
4227 CCNK Cholangiocytes notDE FALSE FC_fresh 0.2724271801555 Cholangiocytes
4228 AGO2 Cholangiocytes notDE FALSE FC_fresh 0.275052506820921 Cholangiocytes
4229 EXOSC6 Cholangiocytes notDE FALSE FC_fresh 0.271259570809053 Cholangiocytes
4230 GTF2H1 Cholangiocytes notDE FALSE FC_fresh 0.27142103136121 Cholangiocytes
4231 PSMA4 Cholangiocytes notDE FALSE FC_fresh 0.270504239958833 Cholangiocytes
4232 MAPK8 Cholangiocytes notDE FALSE FC_fresh 0.261083674526541 Cholangiocytes
4233 ACTR1A Cholangiocytes notDE FALSE FC_fresh 0.271667541956436 Cholangiocytes
4234 BOLA3 Cholangiocytes notDE FALSE FC_fresh 0.267466564750649 Cholangiocytes
4235 RNF146 Cholangiocytes notDE FALSE FC_fresh 0.268683403984709 Cholangiocytes
4236 YIPF5 Cholangiocytes notDE FALSE FC_fresh 0.268057044932503 Cholangiocytes
4237 TOP1 Cholangiocytes notDE FALSE FC_fresh 0.29024520892255 Cholangiocytes
4238 NBN Cholangiocytes notDE FALSE FC_fresh 0.266721770807953 Cholangiocytes
4239 ANAPC10 Cholangiocytes notDE FALSE FC_fresh 0.264338107204925 Cholangiocytes
4240 SF3B5 Cholangiocytes notDE FALSE FC_fresh 0.267642379573268 Cholangiocytes
4241 TCOF1 Cholangiocytes notDE FALSE FC_fresh 0.26436988577816 Cholangiocytes
4242 SUMO3 Cholangiocytes notDE FALSE FC_fresh 0.267451126177019 Cholangiocytes
4243 CENPC Cholangiocytes notDE FALSE FC_fresh 0.280059661885377 Cholangiocytes
4244 ING3 Cholangiocytes notDE FALSE FC_fresh 0.258569317115274 Cholangiocytes
4245 ZNF106 Cholangiocytes notDE FALSE FC_fresh 0.29489785171557 Cholangiocytes
4246 NECAP1 Cholangiocytes notDE FALSE FC_fresh 0.27094747197355 Cholangiocytes
4247 PDS5B Cholangiocytes notDE FALSE FC_fresh 0.268513951316982 Cholangiocytes
4248 FAM160A2 Cholangiocytes notDE FALSE FC_fresh 0.25504919910596 Cholangiocytes
4249 RAB2A Cholangiocytes notDE FALSE FC_fresh 0.276749323055126 Cholangiocytes
4250 RAB35 Cholangiocytes notDE FALSE FC_fresh 0.27540139391774 Cholangiocytes
4251 TMEM248 Cholangiocytes notDE FALSE FC_fresh 0.261423900282549 Cholangiocytes
4252 AASDHPPT Cholangiocytes notDE FALSE FC_fresh 0.258359224010749 Cholangiocytes
4253 MTR Cholangiocytes notDE FALSE FC_fresh 0.243781219545389 Cholangiocytes
4254 PLEKHA3 Cholangiocytes notDE FALSE FC_fresh 0.265710062654375 Cholangiocytes
4255 SS18L2 Cholangiocytes notDE FALSE FC_fresh 0.261233351641659 Cholangiocytes
4256 DICER1 Cholangiocytes notDE FALSE FC_fresh 0.230139878252795 Cholangiocytes
4257 EXOC4 Cholangiocytes notDE FALSE FC_fresh 0.259152858436644 Cholangiocytes
4258 ARL4A Cholangiocytes notDE FALSE FC_fresh 0.279766145662802 Cholangiocytes
4259 C8orf82 Cholangiocytes notDE FALSE FC_fresh 0.258424589971003 Cholangiocytes
4260 COA6 Cholangiocytes notDE FALSE FC_fresh 0.261824021492046 Cholangiocytes
4261 GNAS Cholangiocytes notDE FALSE FC_fresh 0.2286527123767 Cholangiocytes
4262 MTRF1L Cholangiocytes notDE FALSE FC_fresh 0.259718682595388 Cholangiocytes
4263 TMED2 Cholangiocytes notDE FALSE FC_fresh 0.26478768016095 Cholangiocytes
4264 PRPF19 Cholangiocytes notDE FALSE FC_fresh 0.265355002434436 Cholangiocytes
4265 PSME1 Cholangiocytes notDE FALSE FC_fresh 0.264143602799257 Cholangiocytes
4266 RPL35 Cholangiocytes notDE FALSE FC_fresh 0.265743421247159 Cholangiocytes
4267 MBOAT7 Cholangiocytes notDE FALSE FC_fresh 0.261812094996017 Cholangiocytes
4268 C3orf58 Cholangiocytes notDE FALSE FC_fresh 0.265935471141044 Cholangiocytes
4269 TBC1D9 Cholangiocytes notDE FALSE FC_fresh 0.287708546538328 Cholangiocytes
4270 SLC17A5 Cholangiocytes notDE FALSE FC_fresh 0.266049193577599 Cholangiocytes
4271 HSD3B7 Cholangiocytes notDE FALSE FC_fresh 0.264888576559078 Cholangiocytes
4272 ASNSD1 Cholangiocytes notDE FALSE FC_fresh 0.265248626304919 Cholangiocytes
4273 TIPRL Cholangiocytes notDE FALSE FC_fresh 0.263331934037777 Cholangiocytes
4274 UBLCP1 Cholangiocytes notDE FALSE FC_fresh 0.252710036571747 Cholangiocytes
4275 C9orf142 Cholangiocytes notDE FALSE FC_fresh 0.260954078422009 Cholangiocytes
4276 VAT1 Cholangiocytes notDE FALSE FC_fresh 0.26090963745146 Cholangiocytes
4277 PHYKPL Cholangiocytes notDE FALSE FC_fresh 0.272424275734594 Cholangiocytes
4278 URI1 Cholangiocytes notDE FALSE FC_fresh 0.258078192622484 Cholangiocytes
4279 FAM136A Cholangiocytes notDE FALSE FC_fresh 0.265962007625171 Cholangiocytes
4280 OGFR Cholangiocytes notDE FALSE FC_fresh 0.288377785916168 Cholangiocytes
4281 AP5M1 Cholangiocytes notDE FALSE FC_fresh 0.259815926193439 Cholangiocytes
4282 INTS6 Cholangiocytes notDE FALSE FC_fresh 0.285025287995192 Cholangiocytes
4283 UQCC2 Cholangiocytes notDE FALSE FC_fresh 0.250027638725876 Cholangiocytes
4284 FAM104A Cholangiocytes notDE FALSE FC_fresh 0.255745388622183 Cholangiocytes
4285 TMEM99 Cholangiocytes notDE FALSE FC_fresh 0.259154065731319 Cholangiocytes
4286 FAU Cholangiocytes notDE FALSE FC_fresh 0.260777366965272 Cholangiocytes
4287 SMC1A Cholangiocytes notDE FALSE FC_fresh 0.258487459412771 Cholangiocytes
4288 DDAH1 Cholangiocytes notDE FALSE FC_fresh 0.261361283521078 Cholangiocytes
4289 ZNF217 Cholangiocytes notDE FALSE FC_fresh 0.270587557561448 Cholangiocytes
4290 CTDSPL2 Cholangiocytes notDE FALSE FC_fresh 0.254804348981003 Cholangiocytes
4291 ZNF609 Cholangiocytes notDE FALSE FC_fresh 0.269437203454207 Cholangiocytes
4292 ARFGEF1 Cholangiocytes notDE FALSE FC_fresh 0.243545891587889 Cholangiocytes
4293 UBE2L3 Cholangiocytes notDE FALSE FC_fresh 0.260376916185273 Cholangiocytes
4294 CALM3 Cholangiocytes notDE FALSE FC_fresh 0.253023489357477 Cholangiocytes
4295 STAMBP Cholangiocytes notDE FALSE FC_fresh 0.25299720239031 Cholangiocytes
4296 ART4 Cholangiocytes notDE FALSE FC_fresh 0.270863266419089 Cholangiocytes
4297 CLOCK Cholangiocytes notDE FALSE FC_fresh 0.261333591831125 Cholangiocytes
4298 EXOSC1 Cholangiocytes notDE FALSE FC_fresh 0.253685574838076 Cholangiocytes
4299 LAMTOR4 Cholangiocytes notDE FALSE FC_fresh 0.259230254868936 Cholangiocytes
4300 GABARAP Cholangiocytes notDE FALSE FC_fresh 0.256116138631176 Cholangiocytes
4301 IRS2 Cholangiocytes notDE FALSE FC_fresh 0.280722013920869 Cholangiocytes
4302 USP4 Cholangiocytes notDE FALSE FC_fresh 0.263325914327746 Cholangiocytes
4303 PTS Cholangiocytes notDE FALSE FC_fresh 0.274114768129299 Cholangiocytes
4304 ATP6V0A1 Cholangiocytes notDE FALSE FC_fresh 0.276843866500025 Cholangiocytes
4305 MRPL11 Cholangiocytes notDE FALSE FC_fresh 0.257050111557392 Cholangiocytes
4306 BLVRA Cholangiocytes notDE FALSE FC_fresh 0.256418413773317 Cholangiocytes
4307 SRGAP2C Cholangiocytes notDE FALSE FC_fresh 0.257053054721727 Cholangiocytes
4308 ALG13 Cholangiocytes notDE FALSE FC_fresh 0.273243969760973 Cholangiocytes
4309 MAGED1 Cholangiocytes notDE FALSE FC_fresh 0.258547948459746 Cholangiocytes
4310 WDR83OS Cholangiocytes notDE FALSE FC_fresh 0.252300966666123 Cholangiocytes
4311 CTNNB1 Cholangiocytes notDE FALSE FC_fresh 0.27497862043307 Cholangiocytes
4312 SCAF4 Cholangiocytes notDE FALSE FC_fresh 0.267399451160318 Cholangiocytes
4313 SRP72 Cholangiocytes notDE FALSE FC_fresh 0.256390428990756 Cholangiocytes
4314 C20orf24 Cholangiocytes notDE FALSE FC_fresh 0.25633709213941 Cholangiocytes
4315 HCCS Cholangiocytes notDE FALSE FC_fresh 0.256863764702513 Cholangiocytes
4316 EDF1 Cholangiocytes notDE FALSE FC_fresh 0.253033543557861 Cholangiocytes
4317 ASPH Cholangiocytes notDE FALSE FC_fresh 0.258048648059847 Cholangiocytes
4318 EIF5A Cholangiocytes notDE FALSE FC_fresh 0.262569149434455 Cholangiocytes
4319 POM121 Cholangiocytes notDE FALSE FC_fresh 0.277645162163122 Cholangiocytes
4320 RRP36 Cholangiocytes notDE FALSE FC_fresh 0.253997122737897 Cholangiocytes
4321 ATF7IP Cholangiocytes notDE FALSE FC_fresh 0.272442148875649 Cholangiocytes
4322 KIAA1671 Cholangiocytes notDE FALSE FC_fresh 0.26194917030402 Cholangiocytes
4323 ATPAF1 Cholangiocytes notDE FALSE FC_fresh 0.254306932360276 Cholangiocytes
4324 NUP58 Cholangiocytes notDE FALSE FC_fresh 0.244396238617355 Cholangiocytes
4325 PPP6R3 Cholangiocytes notDE FALSE FC_fresh 0.259433657864875 Cholangiocytes
4326 PMM2 Cholangiocytes notDE FALSE FC_fresh 0.266563818871813 Cholangiocytes
4327 TXN2 Cholangiocytes notDE FALSE FC_fresh 0.266995526356847 Cholangiocytes
4328 C6orf203 Cholangiocytes notDE FALSE FC_fresh 0.255732006659621 Cholangiocytes
4329 MTIF2 Cholangiocytes notDE FALSE FC_fresh 0.257174710947062 Cholangiocytes
4330 RPL38 Cholangiocytes notDE FALSE FC_fresh 0.251377980448342 Cholangiocytes
4331 OTUD4 Cholangiocytes notDE FALSE FC_fresh 0.274999207596187 Cholangiocytes
4332 LRCH1 Cholangiocytes notDE FALSE FC_fresh 0.259874133424647 Cholangiocytes
4333 RABIF Cholangiocytes notDE FALSE FC_fresh 0.253584555452679 Cholangiocytes
4334 ZC3H11A Cholangiocytes notDE FALSE FC_fresh 0.275452908322915 Cholangiocytes
4335 CHM Cholangiocytes notDE FALSE FC_fresh 0.251666723408826 Cholangiocytes
4336 NDUFB9 Cholangiocytes notDE FALSE FC_fresh 0.251617299975729 Cholangiocytes
4337 UBR5 Cholangiocytes notDE FALSE FC_fresh 0.263721501544122 Cholangiocytes
4338 SLC25A26 Cholangiocytes notDE FALSE FC_fresh 0.257274787411898 Cholangiocytes
4339 RNF216 Cholangiocytes notDE FALSE FC_fresh 0.267151545830732 Cholangiocytes
4340 CBWD5 Cholangiocytes notDE FALSE FC_fresh 0.253544969175519 Cholangiocytes
4341 GIPC2 Cholangiocytes notDE FALSE FC_fresh 0.255045563387365 Cholangiocytes
4342 ANP32E Cholangiocytes notDE FALSE FC_fresh 0.252564603437207 Cholangiocytes
4343 TAF15 Cholangiocytes notDE FALSE FC_fresh 0.26309824540792 Cholangiocytes
4344 ASB8 Cholangiocytes notDE FALSE FC_fresh 0.254345464908575 Cholangiocytes
4345 FEZ2 Cholangiocytes notDE FALSE FC_fresh 0.260817104335671 Cholangiocytes
4346 TSNAX Cholangiocytes notDE FALSE FC_fresh 0.254700219511926 Cholangiocytes
4347 SETBP1 Cholangiocytes notDE FALSE FC_fresh 0.267726444771502 Cholangiocytes
4348 ZDHHC24 Cholangiocytes notDE FALSE FC_fresh 0.254520099248934 Cholangiocytes
4349 MRPL51 Cholangiocytes notDE FALSE FC_fresh 0.252690295201193 Cholangiocytes
4350 TRAF7 Cholangiocytes notDE FALSE FC_fresh 0.25379624083835 Cholangiocytes
4351 FAM199X Cholangiocytes notDE FALSE FC_fresh 0.254510767922946 Cholangiocytes
4352 SERPINB6 Cholangiocytes notDE FALSE FC_fresh 0.274019955921657 Cholangiocytes
4353 MAP2K2 Cholangiocytes notDE FALSE FC_fresh 0.255375693897606 Cholangiocytes
4354 PCMTD2 Cholangiocytes notDE FALSE FC_fresh 0.247990839681503 Cholangiocytes
4355 SPCS1 Cholangiocytes notDE FALSE FC_fresh 0.245966024783206 Cholangiocytes
4356 CERS6 Cholangiocytes notDE FALSE FC_fresh 0.243737767670892 Cholangiocytes
4357 CCSER2 Cholangiocytes notDE FALSE FC_fresh 0.280636414703408 Cholangiocytes
4358 SNRPG Cholangiocytes notDE FALSE FC_fresh 0.253217316074472 Cholangiocytes
4359 RAB14 Cholangiocytes notDE FALSE FC_fresh 0.265317567263134 Cholangiocytes
4360 NRG1 Cholangiocytes notDE FALSE FC_fresh 0.290173130015642 Cholangiocytes
4361 UBE2D3 Cholangiocytes notDE FALSE FC_fresh 0.308471877888794 Cholangiocytes
4362 BLCAP Cholangiocytes notDE FALSE FC_fresh 0.261737785030223 Cholangiocytes
4363 ALG3 Cholangiocytes notDE FALSE FC_fresh 0.254818085137369 Cholangiocytes
4364 NKAP Cholangiocytes notDE FALSE FC_fresh 0.246212822023382 Cholangiocytes
4365 FBXO9 Cholangiocytes notDE FALSE FC_fresh 0.241781386538882 Cholangiocytes
4366 MIER1 Cholangiocytes notDE FALSE FC_fresh 0.253325043599122 Cholangiocytes
4367 SLC35D2 Cholangiocytes notDE FALSE FC_fresh 0.248542710413565 Cholangiocytes
4368 VTA1 Cholangiocytes notDE FALSE FC_fresh 0.24850863671017 Cholangiocytes
4369 NKTR Cholangiocytes notDE FALSE FC_fresh 0.296344120910823 Cholangiocytes
4370 DNAJB14 Cholangiocytes notDE FALSE FC_fresh 0.222729017434591 Cholangiocytes
4371 SPCS2 Cholangiocytes notDE FALSE FC_fresh 0.249894501313695 Cholangiocytes
4372 AP1G1 Cholangiocytes notDE FALSE FC_fresh 0.241873040189711 Cholangiocytes
4373 C14orf142 Cholangiocytes notDE FALSE FC_fresh 0.2497889586759 Cholangiocytes
4374 SLC35F6 Cholangiocytes notDE FALSE FC_fresh 0.251593054625114 Cholangiocytes
4375 NUDT16L1 Cholangiocytes notDE FALSE FC_fresh 0.240662462078895 Cholangiocytes
4376 ATP11B Cholangiocytes notDE FALSE FC_fresh 0.248667091062999 Cholangiocytes
4377 CRLS1 Cholangiocytes notDE FALSE FC_fresh 0.248171935853148 Cholangiocytes
4378 EGFR Cholangiocytes notDE FALSE FC_fresh 0.281773979977677 Cholangiocytes
4379 HLTF Cholangiocytes notDE FALSE FC_fresh 0.243731208042733 Cholangiocytes
4380 KIF1B Cholangiocytes notDE FALSE FC_fresh 0.283400868426714 Cholangiocytes
4381 PTPN3 Cholangiocytes notDE FALSE FC_fresh 0.231068980138187 Cholangiocytes
4382 MRPS12 Cholangiocytes notDE FALSE FC_fresh 0.250497981305694 Cholangiocytes
4383 SYNRG Cholangiocytes notDE FALSE FC_fresh 0.260491566373823 Cholangiocytes
4384 LUZP1 Cholangiocytes notDE FALSE FC_fresh 0.262368574932765 Cholangiocytes
4385 CASP8 Cholangiocytes notDE FALSE FC_fresh 0.235349473634914 Cholangiocytes
4386 YIPF6 Cholangiocytes notDE FALSE FC_fresh 0.251421505472798 Cholangiocytes
4387 PGM2 Cholangiocytes notDE FALSE FC_fresh 0.250513735421216 Cholangiocytes
4388 PHF10 Cholangiocytes notDE FALSE FC_fresh 0.279946739165995 Cholangiocytes
4389 STK16 Cholangiocytes notDE FALSE FC_fresh 0.244531183251611 Cholangiocytes
4390 KPNA2 Cholangiocytes notDE FALSE FC_fresh 0.250390370602982 Cholangiocytes
4391 NT5DC1 Cholangiocytes notDE FALSE FC_fresh 0.259536241484154 Cholangiocytes
4392 MRPL33 Cholangiocytes notDE FALSE FC_fresh 0.24449044300247 Cholangiocytes
4393 MPHOSPH6 Cholangiocytes notDE FALSE FC_fresh 0.251574651229504 Cholangiocytes
4394 RMDN3 Cholangiocytes notDE FALSE FC_fresh 0.256862669487981 Cholangiocytes
4395 RABGAP1L Cholangiocytes notDE FALSE FC_fresh 0.245199500421546 Cholangiocytes
4396 MAN1B1 Cholangiocytes notDE FALSE FC_fresh 0.25255649506376 Cholangiocytes
4397 PSMB1 Cholangiocytes notDE FALSE FC_fresh 0.254288117842851 Cholangiocytes
4398 PARK7 Cholangiocytes notDE FALSE FC_fresh 0.249073242410262 Cholangiocytes
4399 RPS14 Cholangiocytes notDE FALSE FC_fresh 0.246931681515014 Cholangiocytes
4400 GATAD2B Cholangiocytes notDE FALSE FC_fresh 0.25583852391814 Cholangiocytes
4401 MED1 Cholangiocytes notDE FALSE FC_fresh 0.252529527973669 Cholangiocytes
4402 SEPHS1 Cholangiocytes notDE FALSE FC_fresh 0.244155758296664 Cholangiocytes
4403 CANT1 Cholangiocytes notDE FALSE FC_fresh 0.270113469097971 Cholangiocytes
4404 COQ10B Cholangiocytes notDE FALSE FC_fresh 0.249435164669455 Cholangiocytes
4405 BECN1 Cholangiocytes notDE FALSE FC_fresh 0.236477928073089 Cholangiocytes
4406 ATP6V0E1 Cholangiocytes notDE FALSE FC_fresh 0.245297440940796 Cholangiocytes
4407 MRPS34 Cholangiocytes notDE FALSE FC_fresh 0.244634787816459 Cholangiocytes
4408 NMI Cholangiocytes notDE FALSE FC_fresh 0.24458091345512 Cholangiocytes
4409 PPP1R7 Cholangiocytes notDE FALSE FC_fresh 0.24548048073088 Cholangiocytes
4410 IFIT3 Cholangiocytes notDE FALSE FC_fresh 0.247952740727077 Cholangiocytes
4411 MAP3K7 Cholangiocytes notDE FALSE FC_fresh 0.23807512578224 Cholangiocytes
4412 DNPH1 Cholangiocytes notDE FALSE FC_fresh 0.243085501821764 Cholangiocytes
4413 TAPBP Cholangiocytes notDE FALSE FC_fresh 0.238816155239399 Cholangiocytes
4414 GFPT1 Cholangiocytes notDE FALSE FC_fresh 0.247655673044727 Cholangiocytes
4415 RNF213 Cholangiocytes notDE FALSE FC_fresh 0.278279616424634 Cholangiocytes
4416 FAM208B Cholangiocytes notDE FALSE FC_fresh 0.2727544720724 Cholangiocytes
4417 CCDC58 Cholangiocytes notDE FALSE FC_fresh 0.249767679982659 Cholangiocytes
4418 UBXN2B Cholangiocytes notDE FALSE FC_fresh 0.243186213877175 Cholangiocytes
4419 HNRNPUL2 Cholangiocytes notDE FALSE FC_fresh 0.251568020523138 Cholangiocytes
4420 NDUFB3 Cholangiocytes notDE FALSE FC_fresh 0.242913250245652 Cholangiocytes
4421 PRKRIR Cholangiocytes notDE FALSE FC_fresh 0.24379242496128 Cholangiocytes
4422 SEC13 Cholangiocytes notDE FALSE FC_fresh 0.252804626666934 Cholangiocytes
4423 AURKAIP1 Cholangiocytes notDE FALSE FC_fresh 0.241790374032111 Cholangiocytes
4424 COA4 Cholangiocytes notDE FALSE FC_fresh 0.238322208144644 Cholangiocytes
4425 NUFIP2 Cholangiocytes notDE FALSE FC_fresh 0.252761767111592 Cholangiocytes
4426 TCEB3 Cholangiocytes notDE FALSE FC_fresh 0.243387345773549 Cholangiocytes
4427 MAP3K11 Cholangiocytes notDE FALSE FC_fresh 0.236916458463839 Cholangiocytes
4428 PTPN18 Cholangiocytes notDE FALSE FC_fresh 0.249838263863897 Cholangiocytes
4429 RP11-138A9.2 Cholangiocytes notDE FALSE FC_fresh 0.243099332696434 Cholangiocytes
4430 CLN5 Cholangiocytes notDE FALSE FC_fresh 0.240719293883198 Cholangiocytes
4431 YRDC Cholangiocytes notDE FALSE FC_fresh 0.243083397932674 Cholangiocytes
4432 ZCCHC10 Cholangiocytes notDE FALSE FC_fresh 0.237830171141631 Cholangiocytes
4433 GGCT Cholangiocytes notDE FALSE FC_fresh 0.244342839532502 Cholangiocytes
4434 KAT6B Cholangiocytes notDE FALSE FC_fresh 0.252603097366529 Cholangiocytes
4435 NDUFA7 Cholangiocytes notDE FALSE FC_fresh 0.241573338900464 Cholangiocytes
4436 IER5L Cholangiocytes notDE FALSE FC_fresh 0.248932952730245 Cholangiocytes
4437 EPB41L2 Cholangiocytes notDE FALSE FC_fresh 0.276440840727431 Cholangiocytes
4438 CGGBP1 Cholangiocytes notDE FALSE FC_fresh 0.25308454109406 Cholangiocytes
4439 PDXK Cholangiocytes notDE FALSE FC_fresh 0.221448055775866 Cholangiocytes
4440 MBD4 Cholangiocytes notDE FALSE FC_fresh 0.270218018363298 Cholangiocytes
4441 PLPP5 Cholangiocytes notDE FALSE FC_fresh 0.249227589862073 Cholangiocytes
4442 MRPL20 Cholangiocytes notDE FALSE FC_fresh 0.250697338372692 Cholangiocytes
4443 MGAT4A Cholangiocytes notDE FALSE FC_fresh 0.24170401797929 Cholangiocytes
4444 CRCP Cholangiocytes notDE FALSE FC_fresh 0.261537048591633 Cholangiocytes
4445 GOLPH3 Cholangiocytes notDE FALSE FC_fresh 0.250036514735835 Cholangiocytes
4446 LARP4B Cholangiocytes notDE FALSE FC_fresh 0.234733177980035 Cholangiocytes
4447 HADHB Cholangiocytes notDE FALSE FC_fresh 0.232722880183706 Cholangiocytes
4448 NLN Cholangiocytes notDE FALSE FC_fresh 0.245257641959903 Cholangiocytes
4449 MAPK1 Cholangiocytes notDE FALSE FC_fresh 0.249901625956491 Cholangiocytes
4450 AMOTL1 Cholangiocytes notDE FALSE FC_fresh 0.26481115110144 Cholangiocytes
4451 CXXC5 Cholangiocytes notDE FALSE FC_fresh 0.255700019202213 Cholangiocytes
4452 MYC Cholangiocytes notDE FALSE FC_fresh 0.254149886904182 Cholangiocytes
4453 HSD17B12 Cholangiocytes notDE FALSE FC_fresh 0.24037340261825 Cholangiocytes
4454 ELF1 Cholangiocytes notDE FALSE FC_fresh 0.24972581597599 Cholangiocytes
4455 NUP98 Cholangiocytes notDE FALSE FC_fresh 0.241395468693017 Cholangiocytes
4456 MDH2 Cholangiocytes notDE FALSE FC_fresh 0.243072871599785 Cholangiocytes
4457 STARD7 Cholangiocytes notDE FALSE FC_fresh 0.241915013537695 Cholangiocytes
4458 TMEM127 Cholangiocytes notDE FALSE FC_fresh 0.244977469322689 Cholangiocytes
4459 ZMAT3 Cholangiocytes notDE FALSE FC_fresh 0.237885196353619 Cholangiocytes
4460 SDCCAG8 Cholangiocytes notDE FALSE FC_fresh 0.249177919171672 Cholangiocytes
4461 SCRN2 Cholangiocytes notDE FALSE FC_fresh 0.238069150398649 Cholangiocytes
4462 UBE2Q1 Cholangiocytes notDE FALSE FC_fresh 0.234519139259147 Cholangiocytes
4463 SSR3 Cholangiocytes notDE FALSE FC_fresh 0.245901020811601 Cholangiocytes
4464 COASY Cholangiocytes notDE FALSE FC_fresh 0.229965873194169 Cholangiocytes
4465 ROCK1 Cholangiocytes notDE FALSE FC_fresh 0.246917643937637 Cholangiocytes
4466 PTPN4 Cholangiocytes notDE FALSE FC_fresh 0.23626583226359 Cholangiocytes
4467 TRIM24 Cholangiocytes notDE FALSE FC_fresh 0.232793909831552 Cholangiocytes
4468 MAPKAPK3 Cholangiocytes notDE FALSE FC_fresh 0.243681199041102 Cholangiocytes
4469 ASPSCR1 Cholangiocytes notDE FALSE FC_fresh 0.250627757535521 Cholangiocytes
4470 ASCC3 Cholangiocytes notDE FALSE FC_fresh 0.236735251882001 Cholangiocytes
4471 MALSU1 Cholangiocytes notDE FALSE FC_fresh 0.23461917243803 Cholangiocytes
4472 UBA6 Cholangiocytes notDE FALSE FC_fresh 0.234695418031092 Cholangiocytes
4473 MYSM1 Cholangiocytes notDE FALSE FC_fresh 0.237879734367821 Cholangiocytes
4474 VTI1B Cholangiocytes notDE FALSE FC_fresh 0.239695434981072 Cholangiocytes
4475 NSL1 Cholangiocytes notDE FALSE FC_fresh 0.233686900439449 Cholangiocytes
4476 ASMTL Cholangiocytes notDE FALSE FC_fresh 0.245242176213767 Cholangiocytes
4477 CPTP Cholangiocytes notDE FALSE FC_fresh 0.237803694503924 Cholangiocytes
4478 FOXA1 Cholangiocytes notDE FALSE FC_fresh 0.234352973204674 Cholangiocytes
4479 TXN Cholangiocytes notDE FALSE FC_fresh 0.240176306951027 Cholangiocytes
4480 SERPINB8 Cholangiocytes notDE FALSE FC_fresh 0.23677016438588 Cholangiocytes
4481 SNRPA1 Cholangiocytes notDE FALSE FC_fresh 0.23793249126194 Cholangiocytes
4482 ASXL2 Cholangiocytes notDE FALSE FC_fresh 0.238478528021666 Cholangiocytes
4483 RIOK3 Cholangiocytes notDE FALSE FC_fresh 0.231983771119308 Cholangiocytes
4484 SARAF Cholangiocytes notDE FALSE FC_fresh 0.256048432673995 Cholangiocytes
4485 TRIM26 Cholangiocytes notDE FALSE FC_fresh 0.225904738665611 Cholangiocytes
4486 BCAP29 Cholangiocytes notDE FALSE FC_fresh 0.236862265869526 Cholangiocytes
4487 OXLD1 Cholangiocytes notDE FALSE FC_fresh 0.231786368742894 Cholangiocytes
4488 BRWD1 Cholangiocytes notDE FALSE FC_fresh 0.225469032499316 Cholangiocytes
4489 SH3D19 Cholangiocytes notDE FALSE FC_fresh 0.24082773768284 Cholangiocytes
4490 LNX2 Cholangiocytes notDE FALSE FC_fresh 0.222545700145963 Cholangiocytes
4491 DPY30 Cholangiocytes notDE FALSE FC_fresh 0.231031905031894 Cholangiocytes
4492 TNRC6A Cholangiocytes notDE FALSE FC_fresh 0.235740754920945 Cholangiocytes
4493 ATP5L Cholangiocytes notDE FALSE FC_fresh 0.234696390920428 Cholangiocytes
4494 HAX1 Cholangiocytes notDE FALSE FC_fresh 0.236235171982439 Cholangiocytes
4495 GNB1 Cholangiocytes notDE FALSE FC_fresh 0.243614745005811 Cholangiocytes
4496 PUM2 Cholangiocytes notDE FALSE FC_fresh 0.226653309333963 Cholangiocytes
4497 ARID4A Cholangiocytes notDE FALSE FC_fresh 0.240586687243004 Cholangiocytes
4498 APPBP2 Cholangiocytes notDE FALSE FC_fresh 0.235303325248179 Cholangiocytes
4499 SELK Cholangiocytes notDE FALSE FC_fresh 0.234488749594182 Cholangiocytes
4500 AASDH Cholangiocytes notDE FALSE FC_fresh 0.228573849157913 Cholangiocytes
4501 MEF2A Cholangiocytes notDE FALSE FC_fresh 0.256500081738465 Cholangiocytes
4502 RAB5A Cholangiocytes notDE FALSE FC_fresh 0.238088347212564 Cholangiocytes
4503 NOM1 Cholangiocytes notDE FALSE FC_fresh 0.250068332047247 Cholangiocytes
4504 ADCK3 Cholangiocytes notDE FALSE FC_fresh 0.233542550572889 Cholangiocytes
4505 ELP6 Cholangiocytes notDE FALSE FC_fresh 0.234164276157778 Cholangiocytes
4506 LINC01420 Cholangiocytes notDE FALSE FC_fresh 0.23333092464005 Cholangiocytes
4507 STX16 Cholangiocytes notDE FALSE FC_fresh 0.229716653934478 Cholangiocytes
4508 HADHA Cholangiocytes notDE FALSE FC_fresh 0.24905534126215 Cholangiocytes
4509 DPP8 Cholangiocytes notDE FALSE FC_fresh 0.226770649123192 Cholangiocytes
4510 AGFG1 Cholangiocytes notDE FALSE FC_fresh 0.228656299183086 Cholangiocytes
4511 ACYP2 Cholangiocytes notDE FALSE FC_fresh 0.231906720184095 Cholangiocytes
4512 LGALS8 Cholangiocytes notDE FALSE FC_fresh 0.253162364980587 Cholangiocytes
4513 GPI Cholangiocytes notDE FALSE FC_fresh 0.272761009181538 Cholangiocytes
4514 NDUFB10 Cholangiocytes notDE FALSE FC_fresh 0.235436015988023 Cholangiocytes
4515 RHOA Cholangiocytes notDE FALSE FC_fresh 0.237811237462652 Cholangiocytes
4516 CHMP2A Cholangiocytes notDE FALSE FC_fresh 0.233692827817816 Cholangiocytes
4517 DENND1B Cholangiocytes notDE FALSE FC_fresh 0.212094204714411 Cholangiocytes
4518 USE1 Cholangiocytes notDE FALSE FC_fresh 0.232135732378443 Cholangiocytes
4519 MGLL Cholangiocytes notDE FALSE FC_fresh 0.242050143737448 Cholangiocytes
4520 PEX11A Cholangiocytes notDE FALSE FC_fresh 0.243185368018755 Cholangiocytes
4521 DBNL Cholangiocytes notDE FALSE FC_fresh 0.221573541581895 Cholangiocytes
4522 COA3 Cholangiocytes notDE FALSE FC_fresh 0.230920914429025 Cholangiocytes
4523 ACTR6 Cholangiocytes notDE FALSE FC_fresh 0.229109374372974 Cholangiocytes
4524 CAPZA2 Cholangiocytes notDE FALSE FC_fresh 0.241245091538942 Cholangiocytes
4525 CCNY Cholangiocytes notDE FALSE FC_fresh 0.225700311626128 Cholangiocytes
4526 RNF115 Cholangiocytes notDE FALSE FC_fresh 0.2914673148003 Cholangiocytes
4527 RRP8 Cholangiocytes notDE FALSE FC_fresh 0.236250900812996 Cholangiocytes
4528 GNAQ Cholangiocytes notDE FALSE FC_fresh 0.209166976396477 Cholangiocytes
4529 TMEM167B Cholangiocytes notDE FALSE FC_fresh 0.233488655157364 Cholangiocytes
4530 RPL37A Cholangiocytes notDE FALSE FC_fresh 0.228405594788367 Cholangiocytes
4531 YTHDC2 Cholangiocytes notDE FALSE FC_fresh 0.229303706565476 Cholangiocytes
4532 ANP32A Cholangiocytes notDE FALSE FC_fresh 0.230923797952116 Cholangiocytes
4533 TBC1D23 Cholangiocytes notDE FALSE FC_fresh 0.235814082434116 Cholangiocytes
4534 APRT Cholangiocytes notDE FALSE FC_fresh 0.229105083484064 Cholangiocytes
4535 ZNF511 Cholangiocytes notDE FALSE FC_fresh 0.233267391980509 Cholangiocytes
4536 UBQLN1 Cholangiocytes notDE FALSE FC_fresh 0.233066431504681 Cholangiocytes
4537 EIF6 Cholangiocytes notDE FALSE FC_fresh 0.236289416863158 Cholangiocytes
4538 ALG2 Cholangiocytes notDE FALSE FC_fresh 0.232531396552713 Cholangiocytes
4539 SLC35E1 Cholangiocytes notDE FALSE FC_fresh 0.244675774989447 Cholangiocytes
4540 TBRG1 Cholangiocytes notDE FALSE FC_fresh 0.239527222295543 Cholangiocytes
4541 RPS20 Cholangiocytes notDE FALSE FC_fresh 0.235488011584564 Cholangiocytes
4542 CTSO Cholangiocytes notDE FALSE FC_fresh 0.228690940535489 Cholangiocytes
4543 C11orf1 Cholangiocytes notDE FALSE FC_fresh 0.231125165940665 Cholangiocytes
4544 PPP1R15B Cholangiocytes notDE FALSE FC_fresh 0.238615335566937 Cholangiocytes
4545 SMDT1 Cholangiocytes notDE FALSE FC_fresh 0.225215879161941 Cholangiocytes
4546 MBNL2 Cholangiocytes notDE FALSE FC_fresh 0.273794320145602 Cholangiocytes
4547 THAP7 Cholangiocytes notDE FALSE FC_fresh 0.230375001006333 Cholangiocytes
4548 DNAJA2 Cholangiocytes notDE FALSE FC_fresh 0.231510677380208 Cholangiocytes
4549 TRIAP1 Cholangiocytes notDE FALSE FC_fresh 0.228214495477095 Cholangiocytes
4550 DEXI Cholangiocytes notDE FALSE FC_fresh 0.228943470389267 Cholangiocytes
4551 HSPA9 Cholangiocytes notDE FALSE FC_fresh 0.246861294876138 Cholangiocytes
4552 HAT1 Cholangiocytes notDE FALSE FC_fresh 0.237784063669842 Cholangiocytes
4553 PIGBOS1 Cholangiocytes notDE FALSE FC_fresh 0.229604285856233 Cholangiocytes
4554 API5 Cholangiocytes notDE FALSE FC_fresh 0.226355544079174 Cholangiocytes
4555 TRAPPC2P1 Cholangiocytes notDE FALSE FC_fresh 0.226810354485495 Cholangiocytes
4556 RPL26L1 Cholangiocytes notDE FALSE FC_fresh 0.225119775751675 Cholangiocytes
4557 CEP63 Cholangiocytes notDE FALSE FC_fresh 0.237343979797739 Cholangiocytes
4558 HIPK3 Cholangiocytes notDE FALSE FC_fresh 0.222269989407211 Cholangiocytes
4559 POLE3 Cholangiocytes notDE FALSE FC_fresh 0.225874515280655 Cholangiocytes
4560 OSGEP Cholangiocytes notDE FALSE FC_fresh 0.219328067016022 Cholangiocytes
4561 MORC3 Cholangiocytes notDE FALSE FC_fresh 0.242200645415887 Cholangiocytes
4562 RFFL Cholangiocytes notDE FALSE FC_fresh 0.222597012284596 Cholangiocytes
4563 RHOQ Cholangiocytes notDE FALSE FC_fresh 0.228569349513151 Cholangiocytes
4564 CCDC53 Cholangiocytes notDE FALSE FC_fresh 0.225666136019025 Cholangiocytes
4565 PRR14L Cholangiocytes notDE FALSE FC_fresh 0.250385586674367 Cholangiocytes
4566 COPB2 Cholangiocytes notDE FALSE FC_fresh 0.228567976260065 Cholangiocytes
4567 PRELID1 Cholangiocytes notDE FALSE FC_fresh 0.227608866924743 Cholangiocytes
4568 CREBZF Cholangiocytes notDE FALSE FC_fresh 0.2151588409722 Cholangiocytes
4569 NCSTN Cholangiocytes notDE FALSE FC_fresh 0.224254721222432 Cholangiocytes
4570 POP4 Cholangiocytes notDE FALSE FC_fresh 0.225095265822096 Cholangiocytes
4571 NFE2L1 Cholangiocytes notDE FALSE FC_fresh 0.275092718300709 Cholangiocytes
4572 GRIPAP1 Cholangiocytes notDE FALSE FC_fresh 0.236912811101423 Cholangiocytes
4573 TSN Cholangiocytes notDE FALSE FC_fresh 0.235832079335742 Cholangiocytes
4574 RBPJ Cholangiocytes notDE FALSE FC_fresh 0.224133613279215 Cholangiocytes
4575 OAZ1 Cholangiocytes notDE FALSE FC_fresh 0.223500733720168 Cholangiocytes
4576 AKAP11 Cholangiocytes notDE FALSE FC_fresh 0.202005310676791 Cholangiocytes
4577 CD40 Cholangiocytes notDE FALSE FC_fresh 0.225933737914582 Cholangiocytes
4578 SNHG8 Cholangiocytes notDE FALSE FC_fresh 0.223735825809181 Cholangiocytes
4579 EIF3B Cholangiocytes notDE FALSE FC_fresh 0.245561745717826 Cholangiocytes
4580 UQCC3 Cholangiocytes notDE FALSE FC_fresh 0.22062074507969 Cholangiocytes
4581 DPP9 Cholangiocytes notDE FALSE FC_fresh 0.229175669038283 Cholangiocytes
4582 OAZ2 Cholangiocytes notDE FALSE FC_fresh 0.237075937447349 Cholangiocytes
4583 TSTA3 Cholangiocytes notDE FALSE FC_fresh 0.224415676597833 Cholangiocytes
4584 RNF145 Cholangiocytes notDE FALSE FC_fresh 0.250005746022681 Cholangiocytes
4585 NDUFA12 Cholangiocytes notDE FALSE FC_fresh 0.22214781009799 Cholangiocytes
4586 BAG3 Cholangiocytes notDE FALSE FC_fresh 0.233315954948846 Cholangiocytes
4587 MRPS30 Cholangiocytes notDE FALSE FC_fresh 0.222661622100668 Cholangiocytes
4588 CTSA Cholangiocytes notDE FALSE FC_fresh 0.218476592152338 Cholangiocytes
4589 NDFIP1 Cholangiocytes notDE FALSE FC_fresh 0.233058901627002 Cholangiocytes
4590 RHOBTB3 Cholangiocytes notDE FALSE FC_fresh 0.246553397634962 Cholangiocytes
4591 RPN2 Cholangiocytes notDE FALSE FC_fresh 0.226050832853805 Cholangiocytes
4592 SLC35B1 Cholangiocytes notDE FALSE FC_fresh 0.214027325021244 Cholangiocytes
4593 YBX1 Cholangiocytes notDE FALSE FC_fresh 0.23065644450991 Cholangiocytes
4594 SIRT2 Cholangiocytes notDE FALSE FC_fresh 0.215798110522396 Cholangiocytes
4595 ICMT Cholangiocytes notDE FALSE FC_fresh 0.221195569383873 Cholangiocytes
4596 C8orf59 Cholangiocytes notDE FALSE FC_fresh 0.204095734686316 Cholangiocytes
4597 DERL2 Cholangiocytes notDE FALSE FC_fresh 0.219813507603644 Cholangiocytes
4598 SNRNP48 Cholangiocytes notDE FALSE FC_fresh 0.220689010783563 Cholangiocytes
4599 PGLS Cholangiocytes notDE FALSE FC_fresh 0.216583883121395 Cholangiocytes
4600 NFX1 Cholangiocytes notDE FALSE FC_fresh 0.238413580660887 Cholangiocytes
4601 MIR99AHG Cholangiocytes notDE FALSE FC_fresh 0.220180033639395 Cholangiocytes
4602 SESN1 Cholangiocytes notDE FALSE FC_fresh 0.213031259735398 Cholangiocytes
4603 PFKL Cholangiocytes notDE FALSE FC_fresh 0.235383571188217 Cholangiocytes
4604 MICU1 Cholangiocytes notDE FALSE FC_fresh 0.22175139879194 Cholangiocytes
4605 GLB1 Cholangiocytes notDE FALSE FC_fresh 0.217514543810254 Cholangiocytes
4606 NOP14 Cholangiocytes notDE FALSE FC_fresh 0.234237794308364 Cholangiocytes
4607 SUPT6H Cholangiocytes notDE FALSE FC_fresh 0.23302217086469 Cholangiocytes
4608 SMG7 Cholangiocytes notDE FALSE FC_fresh 0.212711472589024 Cholangiocytes
4609 GPN3 Cholangiocytes notDE FALSE FC_fresh 0.218423784617033 Cholangiocytes
4610 TMEM258 Cholangiocytes notDE FALSE FC_fresh 0.221999439407119 Cholangiocytes
4611 TMED10 Cholangiocytes notDE FALSE FC_fresh 0.217780787240837 Cholangiocytes
4612 MAGOHB Cholangiocytes notDE FALSE FC_fresh 0.21612290935512 Cholangiocytes
4613 HNRNPU-AS1 Cholangiocytes notDE FALSE FC_fresh 0.218801527880177 Cholangiocytes
4614 PITHD1 Cholangiocytes notDE FALSE FC_fresh 0.214927197165001 Cholangiocytes
4615 SBF2 Cholangiocytes notDE FALSE FC_fresh 0.228141899649517 Cholangiocytes
4616 TM9SF3 Cholangiocytes notDE FALSE FC_fresh 0.226088613934118 Cholangiocytes
4617 IREB2 Cholangiocytes notDE FALSE FC_fresh 0.206811285507666 Cholangiocytes
4618 NDUFS3 Cholangiocytes notDE FALSE FC_fresh 0.218862335515419 Cholangiocytes
4619 TM2D2 Cholangiocytes notDE FALSE FC_fresh 0.217247994021688 Cholangiocytes
4620 UMPS Cholangiocytes notDE FALSE FC_fresh 0.226651203461711 Cholangiocytes
4621 CNDP2 Cholangiocytes notDE FALSE FC_fresh 0.21687328349926 Cholangiocytes
4622 AGTRAP Cholangiocytes notDE FALSE FC_fresh 0.217861561777664 Cholangiocytes
4623 TJP2 Cholangiocytes notDE FALSE FC_fresh 0.252709793413693 Cholangiocytes
4624 VRK3 Cholangiocytes notDE FALSE FC_fresh 0.226194320458651 Cholangiocytes
4625 NR5A2 Cholangiocytes notDE FALSE FC_fresh 0.218636889752924 Cholangiocytes
4626 CLU Cholangiocytes notDE FALSE FC_fresh 0.221699434684458 Cholangiocytes
4627 GCFC2 Cholangiocytes notDE FALSE FC_fresh 0.21601449218613 Cholangiocytes
4628 ARID5B Cholangiocytes notDE FALSE FC_fresh 0.231515627834901 Cholangiocytes
4629 PHC3 Cholangiocytes notDE FALSE FC_fresh 0.204063060346444 Cholangiocytes
4630 TSC22D2 Cholangiocytes notDE FALSE FC_fresh 0.225677924817208 Cholangiocytes
4631 MAZ Cholangiocytes notDE FALSE FC_fresh 0.210930125414905 Cholangiocytes
4632 ST13 Cholangiocytes notDE FALSE FC_fresh 0.218548335720221 Cholangiocytes
4633 NDUFB8 Cholangiocytes notDE FALSE FC_fresh 0.218438171914319 Cholangiocytes
4634 PROSC Cholangiocytes notDE FALSE FC_fresh 0.214452244968208 Cholangiocytes
4635 GALK2 Cholangiocytes notDE FALSE FC_fresh 0.214563497252792 Cholangiocytes
4636 PCMTD1 Cholangiocytes notDE FALSE FC_fresh 0.181395742861333 Cholangiocytes
4637 MAN2C1 Cholangiocytes notDE FALSE FC_fresh 0.231021117277498 Cholangiocytes
4638 NRDC Cholangiocytes notDE FALSE FC_fresh 0.24292571094234 Cholangiocytes
4639 VKORC1L1 Cholangiocytes notDE FALSE FC_fresh 0.213177287815558 Cholangiocytes
4640 AP3S1 Cholangiocytes notDE FALSE FC_fresh 0.213733541412219 Cholangiocytes
4641 NDUFB5 Cholangiocytes notDE FALSE FC_fresh 0.214567347078663 Cholangiocytes
4642 COPS3 Cholangiocytes notDE FALSE FC_fresh 0.211902385757219 Cholangiocytes
4643 KRAS Cholangiocytes notDE FALSE FC_fresh 0.21139514167294 Cholangiocytes
4644 XAB2 Cholangiocytes notDE FALSE FC_fresh 0.211610776910296 Cholangiocytes
4645 DCAF6 Cholangiocytes notDE FALSE FC_fresh 0.226473878466603 Cholangiocytes
4646 NDUFB6 Cholangiocytes notDE FALSE FC_fresh 0.213763143975022 Cholangiocytes
4647 MRPS14 Cholangiocytes notDE FALSE FC_fresh 0.214797091092447 Cholangiocytes
4648 AK2 Cholangiocytes notDE FALSE FC_fresh 0.226457729721565 Cholangiocytes
4649 RASSF1 Cholangiocytes notDE FALSE FC_fresh 0.236586767134485 Cholangiocytes
4650 ANAPC15 Cholangiocytes notDE FALSE FC_fresh 0.212763275162984 Cholangiocytes
4651 AGPAT1 Cholangiocytes notDE FALSE FC_fresh 0.216614540165085 Cholangiocytes
4652 NASP Cholangiocytes notDE FALSE FC_fresh 0.287625647267894 Cholangiocytes
4653 COMT Cholangiocytes notDE FALSE FC_fresh 0.214318607296256 Cholangiocytes
4654 SSBP3 Cholangiocytes notDE FALSE FC_fresh 0.217280094891831 Cholangiocytes
4655 ARL6IP5 Cholangiocytes notDE FALSE FC_fresh 0.207876729525052 Cholangiocytes
4656 PRRC1 Cholangiocytes notDE FALSE FC_fresh 0.220946631761285 Cholangiocytes
4657 CMTR2 Cholangiocytes notDE FALSE FC_fresh 0.21963355607379 Cholangiocytes
4658 WDR45 Cholangiocytes notDE FALSE FC_fresh 0.228653252652482 Cholangiocytes
4659 ARL6IP4 Cholangiocytes notDE FALSE FC_fresh 0.217124975401744 Cholangiocytes
4660 MAN1A2 Cholangiocytes notDE FALSE FC_fresh 0.209571227845249 Cholangiocytes
4661 ZNF652 Cholangiocytes notDE FALSE FC_fresh 0.221195729990539 Cholangiocytes
4662 PSMA3 Cholangiocytes notDE FALSE FC_fresh 0.215145281722045 Cholangiocytes
4663 CD276 Cholangiocytes notDE FALSE FC_fresh 0.226273250578427 Cholangiocytes
4664 CDC42SE1 Cholangiocytes notDE FALSE FC_fresh 0.221261815430009 Cholangiocytes
4665 DYNLL2 Cholangiocytes notDE FALSE FC_fresh 0.214013919336421 Cholangiocytes
4666 TCF25 Cholangiocytes notDE FALSE FC_fresh 0.259696604252421 Cholangiocytes
4667 NHLRC2 Cholangiocytes notDE FALSE FC_fresh 0.19966402147027 Cholangiocytes
4668 TEX261 Cholangiocytes notDE FALSE FC_fresh 0.212353106347349 Cholangiocytes
4669 STK40 Cholangiocytes notDE FALSE FC_fresh 0.21785684559452 Cholangiocytes
4670 DNAJC19 Cholangiocytes notDE FALSE FC_fresh 0.20537454110823 Cholangiocytes
4671 DDX19B Cholangiocytes notDE FALSE FC_fresh 0.205789879007217 Cholangiocytes
4672 M6PR Cholangiocytes notDE FALSE FC_fresh 0.203589514815416 Cholangiocytes
4673 AC090498.1 Cholangiocytes notDE FALSE FC_fresh 0.209287317150535 Cholangiocytes
4674 C9orf78 Cholangiocytes notDE FALSE FC_fresh 0.213622241302997 Cholangiocytes
4675 TAOK3 Cholangiocytes notDE FALSE FC_fresh 0.208323435108429 Cholangiocytes
4676 RNPEP Cholangiocytes notDE FALSE FC_fresh 0.202979506593027 Cholangiocytes
4677 SKIL Cholangiocytes notDE FALSE FC_fresh 0.206663715665401 Cholangiocytes
4678 WIPI2 Cholangiocytes notDE FALSE FC_fresh 0.229209238259943 Cholangiocytes
4679 CERS4 Cholangiocytes notDE FALSE FC_fresh 0.212027708843598 Cholangiocytes
4680 IRAK1 Cholangiocytes notDE FALSE FC_fresh 0.21153660882065 Cholangiocytes
4681 OGDH Cholangiocytes notDE FALSE FC_fresh 0.206420079096928 Cholangiocytes
4682 BOLA1 Cholangiocytes notDE FALSE FC_fresh 0.208377528455716 Cholangiocytes
4683 MRPL2 Cholangiocytes notDE FALSE FC_fresh 0.207951489980351 Cholangiocytes
4684 ZC3H7A Cholangiocytes notDE FALSE FC_fresh 0.225208585936849 Cholangiocytes
4685 CHIC2 Cholangiocytes notDE FALSE FC_fresh 0.215381339433622 Cholangiocytes
4686 ALKBH5 Cholangiocytes notDE FALSE FC_fresh 0.209043424485639 Cholangiocytes
4687 MED8 Cholangiocytes notDE FALSE FC_fresh 0.207207043205858 Cholangiocytes
4688 MAP2K4 Cholangiocytes notDE FALSE FC_fresh 0.206300409452461 Cholangiocytes
4689 HELZ Cholangiocytes notDE FALSE FC_fresh 0.213932739209819 Cholangiocytes
4690 DIP2B Cholangiocytes notDE FALSE FC_fresh 0.204470505264879 Cholangiocytes
4691 HSPD1 Cholangiocytes notDE FALSE FC_fresh 0.313164768870003 Cholangiocytes
4692 UBXN7 Cholangiocytes notDE FALSE FC_fresh 0.222968894051202 Cholangiocytes
4693 BSDC1 Cholangiocytes notDE FALSE FC_fresh 0.293458981886767 Cholangiocytes
4694 AP3B1 Cholangiocytes notDE FALSE FC_fresh 0.206444814342835 Cholangiocytes
4695 ZNF358 Cholangiocytes notDE FALSE FC_fresh 0.207673341674473 Cholangiocytes
4696 ABCD3 Cholangiocytes notDE FALSE FC_fresh 0.17270232680851 Cholangiocytes
4697 UPF1 Cholangiocytes notDE FALSE FC_fresh 0.209943601071933 Cholangiocytes
4698 APLP2 Cholangiocytes notDE FALSE FC_fresh 0.218868983228204 Cholangiocytes
4699 CHORDC1 Cholangiocytes notDE FALSE FC_fresh 0.227079182870053 Cholangiocytes
4700 MTRNR2L12 Cholangiocytes notDE FALSE FC_fresh 0.203511554457901 Cholangiocytes
4701 RPP25L Cholangiocytes notDE FALSE FC_fresh 0.204611431057268 Cholangiocytes
4702 ATP6V0D1 Cholangiocytes notDE FALSE FC_fresh 0.210118895332829 Cholangiocytes
4703 GSS Cholangiocytes notDE FALSE FC_fresh 0.20544710149117 Cholangiocytes
4704 RPA2 Cholangiocytes notDE FALSE FC_fresh 0.204018730700744 Cholangiocytes
4705 MRPL24 Cholangiocytes notDE FALSE FC_fresh 0.200452713589637 Cholangiocytes
4706 SMC6 Cholangiocytes notDE FALSE FC_fresh 0.230573909032171 Cholangiocytes
4707 SGPP1 Cholangiocytes notDE FALSE FC_fresh 0.197803628368927 Cholangiocytes
4708 ETNK1 Cholangiocytes notDE FALSE FC_fresh 0.177468583946011 Cholangiocytes
4709 CLDND1 Cholangiocytes notDE FALSE FC_fresh 0.207399314230093 Cholangiocytes
4710 DPAGT1 Cholangiocytes notDE FALSE FC_fresh 0.202281654583637 Cholangiocytes
4711 RALGAPA2 Cholangiocytes notDE FALSE FC_fresh 0.215990589559157 Cholangiocytes
4712 LSM6 Cholangiocytes notDE FALSE FC_fresh 0.199493775971809 Cholangiocytes
4713 CAMK1D Cholangiocytes notDE FALSE FC_fresh 0.225753593934738 Cholangiocytes
4714 MAP3K2 Cholangiocytes notDE FALSE FC_fresh 0.17301572859918 Cholangiocytes
4715 POLR2G Cholangiocytes notDE FALSE FC_fresh 0.197516302597637 Cholangiocytes
4716 FPGS Cholangiocytes notDE FALSE FC_fresh 0.215725040237736 Cholangiocytes
4717 BACE1 Cholangiocytes notDE FALSE FC_fresh 0.198009738075245 Cholangiocytes
4718 IBTK Cholangiocytes notDE FALSE FC_fresh 0.201138994269825 Cholangiocytes
4719 AP1M1 Cholangiocytes notDE FALSE FC_fresh 0.207439682441378 Cholangiocytes
4720 ZNF281 Cholangiocytes notDE FALSE FC_fresh 0.245274441844143 Cholangiocytes
4721 NFKBIB Cholangiocytes notDE FALSE FC_fresh 0.198867729423051 Cholangiocytes
4722 PANK2 Cholangiocytes notDE FALSE FC_fresh 0.208718453825331 Cholangiocytes
4723 CASC4 Cholangiocytes notDE FALSE FC_fresh 0.186687254580382 Cholangiocytes
4724 RNF187 Cholangiocytes notDE FALSE FC_fresh 0.200898253069472 Cholangiocytes
4725 DNMT1 Cholangiocytes notDE FALSE FC_fresh 0.212208099202355 Cholangiocytes
4726 PPM1A Cholangiocytes notDE FALSE FC_fresh 0.198734964810537 Cholangiocytes
4727 ALG14 Cholangiocytes notDE FALSE FC_fresh 0.199078523158459 Cholangiocytes
4728 D2HGDH Cholangiocytes notDE FALSE FC_fresh 0.182820442536185 Cholangiocytes
4729 RPUSD3 Cholangiocytes notDE FALSE FC_fresh 0.201675594010936 Cholangiocytes
4730 TMEM259 Cholangiocytes notDE FALSE FC_fresh 0.240998977287853 Cholangiocytes
4731 EEF1D Cholangiocytes notDE FALSE FC_fresh 0.215711410502608 Cholangiocytes
4732 BIRC2 Cholangiocytes notDE FALSE FC_fresh 0.200122297817199 Cholangiocytes
4733 GRTP1 Cholangiocytes notDE FALSE FC_fresh 0.215045851631677 Cholangiocytes
4734 UBE2F Cholangiocytes notDE FALSE FC_fresh 0.199739945910826 Cholangiocytes
4735 ATL3 Cholangiocytes notDE FALSE FC_fresh 0.201676966063174 Cholangiocytes
4736 TRAM1 Cholangiocytes notDE FALSE FC_fresh 0.200864125952291 Cholangiocytes
4737 PPP2R5A Cholangiocytes notDE FALSE FC_fresh 0.204911134996391 Cholangiocytes
4738 RPS11 Cholangiocytes notDE FALSE FC_fresh 0.189071218556569 Cholangiocytes
4739 PSMD7 Cholangiocytes notDE FALSE FC_fresh 0.206946381266515 Cholangiocytes
4740 SCAMP2 Cholangiocytes notDE FALSE FC_fresh 0.201938095633702 Cholangiocytes
4741 DNAJC4 Cholangiocytes notDE FALSE FC_fresh 0.198367068973725 Cholangiocytes
4742 POLR2I Cholangiocytes notDE FALSE FC_fresh 0.196238894186171 Cholangiocytes
4743 CTNNBL1 Cholangiocytes notDE FALSE FC_fresh 0.204286476759695 Cholangiocytes
4744 LAGE3 Cholangiocytes notDE FALSE FC_fresh 0.197326006123094 Cholangiocytes
4745 GLRX5 Cholangiocytes notDE FALSE FC_fresh 0.20474516451179 Cholangiocytes
4746 COX6B1 Cholangiocytes notDE FALSE FC_fresh 0.196783318490988 Cholangiocytes
4747 NPLOC4 Cholangiocytes notDE FALSE FC_fresh 0.211699025254588 Cholangiocytes
4748 POLR2E Cholangiocytes notDE FALSE FC_fresh 0.203226076600528 Cholangiocytes
4749 TSEN15 Cholangiocytes notDE FALSE FC_fresh 0.19118567188783 Cholangiocytes
4750 AGGF1 Cholangiocytes notDE FALSE FC_fresh 0.199420284100609 Cholangiocytes
4751 RALB Cholangiocytes notDE FALSE FC_fresh 0.203674731272947 Cholangiocytes
4752 AHCYL1 Cholangiocytes notDE FALSE FC_fresh 0.196403110078048 Cholangiocytes
4753 CLIP1 Cholangiocytes notDE FALSE FC_fresh 0.232570952652868 Cholangiocytes
4754 ANKRD12 Cholangiocytes notDE FALSE FC_fresh 0.325595708077753 Cholangiocytes
4755 MYO1B Cholangiocytes notDE FALSE FC_fresh 0.254839032185481 Cholangiocytes
4756 OS9 Cholangiocytes notDE FALSE FC_fresh 0.204511082170997 Cholangiocytes
4757 PTPRG Cholangiocytes notDE FALSE FC_fresh 0.229124273987721 Cholangiocytes
4758 TRUB2 Cholangiocytes notDE FALSE FC_fresh 0.201030037145673 Cholangiocytes
4759 C19orf70 Cholangiocytes notDE FALSE FC_fresh 0.196254504102547 Cholangiocytes
4760 CINP Cholangiocytes notDE FALSE FC_fresh 0.194412372755491 Cholangiocytes
4761 RNF130 Cholangiocytes notDE FALSE FC_fresh 0.191854692801792 Cholangiocytes
4762 DUSP22 Cholangiocytes notDE FALSE FC_fresh 0.21052348176286 Cholangiocytes
4763 SNAPC5 Cholangiocytes notDE FALSE FC_fresh 0.192649547610256 Cholangiocytes
4764 TMEM230 Cholangiocytes notDE FALSE FC_fresh 0.192793916622283 Cholangiocytes
4765 PHF20 Cholangiocytes notDE FALSE FC_fresh 0.225018280984206 Cholangiocytes
4766 AIP Cholangiocytes notDE FALSE FC_fresh 0.189587888072831 Cholangiocytes
4767 RYBP Cholangiocytes notDE FALSE FC_fresh 0.196428693734302 Cholangiocytes
4768 DIAPH2 Cholangiocytes notDE FALSE FC_fresh 0.219838032762194 Cholangiocytes
4769 OCIAD1 Cholangiocytes notDE FALSE FC_fresh 0.194314524283613 Cholangiocytes
4770 CDKN1A Cholangiocytes notDE FALSE FC_fresh 0.213514790017079 Cholangiocytes
4771 OGFOD3 Cholangiocytes notDE FALSE FC_fresh 0.192211081698668 Cholangiocytes
4772 TOR1A Cholangiocytes notDE FALSE FC_fresh 0.200212101758721 Cholangiocytes
4773 C16orf52 Cholangiocytes notDE FALSE FC_fresh 0.193096939206708 Cholangiocytes
4774 PHB2 Cholangiocytes notDE FALSE FC_fresh 0.193591154700012 Cholangiocytes
4775 TMEM199 Cholangiocytes notDE FALSE FC_fresh 0.188670808730034 Cholangiocytes
4776 NAA50 Cholangiocytes notDE FALSE FC_fresh 0.196262911031802 Cholangiocytes
4777 HACL1 Cholangiocytes notDE FALSE FC_fresh 0.191204338637936 Cholangiocytes
4778 CIAO1 Cholangiocytes notDE FALSE FC_fresh 0.198962780885348 Cholangiocytes
4779 SMIM12 Cholangiocytes notDE FALSE FC_fresh 0.199617896222703 Cholangiocytes
4780 SLC25A38 Cholangiocytes notDE FALSE FC_fresh 0.194414806986608 Cholangiocytes
4781 EXT1 Cholangiocytes notDE FALSE FC_fresh 0.26662716330489 Cholangiocytes
4782 TPM3 Cholangiocytes notDE FALSE FC_fresh 0.205422190334713 Cholangiocytes
4783 C20orf27 Cholangiocytes notDE FALSE FC_fresh 0.18851566608489 Cholangiocytes
4784 MZT2B Cholangiocytes notDE FALSE FC_fresh 0.188845269521735 Cholangiocytes
4785 DLC1 Cholangiocytes notDE FALSE FC_fresh 0.227793826532799 Cholangiocytes
4786 MRPL23 Cholangiocytes notDE FALSE FC_fresh 0.191157654471673 Cholangiocytes
4787 SNX1 Cholangiocytes notDE FALSE FC_fresh 0.204580434913764 Cholangiocytes
4788 MACF1 Cholangiocytes notDE FALSE FC_fresh 0.468006916000129 Cholangiocytes
4789 NEK7 Cholangiocytes notDE FALSE FC_fresh 0.175364828718163 Cholangiocytes
4790 GOLGA5 Cholangiocytes notDE FALSE FC_fresh 0.195175576944354 Cholangiocytes
4791 TMEM208 Cholangiocytes notDE FALSE FC_fresh 0.187939539382774 Cholangiocytes
4792 TFDP1 Cholangiocytes notDE FALSE FC_fresh 0.19062254683486 Cholangiocytes
4793 NUMB Cholangiocytes notDE FALSE FC_fresh 0.187291918931108 Cholangiocytes
4794 MRPS22 Cholangiocytes notDE FALSE FC_fresh 0.189256104669372 Cholangiocytes
4795 SLC11A2 Cholangiocytes notDE FALSE FC_fresh 0.187630817025985 Cholangiocytes
4796 LMAN2 Cholangiocytes notDE FALSE FC_fresh 0.192660103991224 Cholangiocytes
4797 TBC1D9B Cholangiocytes notDE FALSE FC_fresh 0.180617944333137 Cholangiocytes
4798 HEBP2 Cholangiocytes notDE FALSE FC_fresh 0.180728884496691 Cholangiocytes
4799 LRP5 Cholangiocytes notDE FALSE FC_fresh 0.186859071860624 Cholangiocytes
4800 CAPN7 Cholangiocytes notDE FALSE FC_fresh 0.197056192692033 Cholangiocytes
4801 LEO1 Cholangiocytes notDE FALSE FC_fresh 0.186963314452024 Cholangiocytes
4802 IL4R Cholangiocytes notDE FALSE FC_fresh 0.31066471979378 Cholangiocytes
4803 NIPSNAP3A Cholangiocytes notDE FALSE FC_fresh 0.185724613062748 Cholangiocytes
4804 CDV3 Cholangiocytes notDE FALSE FC_fresh 0.188813573531601 Cholangiocytes
4805 OXR1 Cholangiocytes notDE FALSE FC_fresh 0.152123023016374 Cholangiocytes
4806 TRAPPC6B Cholangiocytes notDE FALSE FC_fresh 0.19036909103224 Cholangiocytes
4807 SACM1L Cholangiocytes notDE FALSE FC_fresh 0.175264161039601 Cholangiocytes
4808 SLFN5 Cholangiocytes notDE FALSE FC_fresh 0.172352387192317 Cholangiocytes
4809 EMC3 Cholangiocytes notDE FALSE FC_fresh 0.183785788093222 Cholangiocytes
4810 SIN3A Cholangiocytes notDE FALSE FC_fresh 0.193104413929802 Cholangiocytes
4811 RTCA Cholangiocytes notDE FALSE FC_fresh 0.183531256580683 Cholangiocytes
4812 ARHGEF10L Cholangiocytes notDE FALSE FC_fresh 0.208455726833102 Cholangiocytes
4813 IMPACT Cholangiocytes notDE FALSE FC_fresh 0.185960678839736 Cholangiocytes
4814 DHRS12 Cholangiocytes notDE FALSE FC_fresh 0.183564804867748 Cholangiocytes
4815 ATP13A3 Cholangiocytes notDE FALSE FC_fresh 0.168045832338878 Cholangiocytes
4816 PARP1 Cholangiocytes notDE FALSE FC_fresh 0.192312972283547 Cholangiocytes
4817 ZNF787 Cholangiocytes notDE FALSE FC_fresh 0.187752122604257 Cholangiocytes
4818 POP7 Cholangiocytes notDE FALSE FC_fresh 0.184205750225736 Cholangiocytes
4819 TAF12 Cholangiocytes notDE FALSE FC_fresh 0.182112807974091 Cholangiocytes
4820 TSHZ2 Cholangiocytes notDE FALSE FC_fresh 0.229771034972362 Cholangiocytes
4821 RTN4 Cholangiocytes notDE FALSE FC_fresh 0.124370253468582 Cholangiocytes
4822 REXO2 Cholangiocytes notDE FALSE FC_fresh 0.196818906852123 Cholangiocytes
4823 SAT2 Cholangiocytes notDE FALSE FC_fresh 0.158473453960897 Cholangiocytes
4824 UBE2G1 Cholangiocytes notDE FALSE FC_fresh 0.179178532677314 Cholangiocytes
4825 LTN1 Cholangiocytes notDE FALSE FC_fresh 0.177732120700637 Cholangiocytes
4826 RNF138 Cholangiocytes notDE FALSE FC_fresh 0.184830747966992 Cholangiocytes
4827 TNPO1 Cholangiocytes notDE FALSE FC_fresh 0.181595717207217 Cholangiocytes
4828 SAV1 Cholangiocytes notDE FALSE FC_fresh 0.190440236537664 Cholangiocytes
4829 TMEM41B Cholangiocytes notDE FALSE FC_fresh 0.180674485461791 Cholangiocytes
4830 AHCTF1 Cholangiocytes notDE FALSE FC_fresh 0.221109270212408 Cholangiocytes
4831 ZDHHC3 Cholangiocytes notDE FALSE FC_fresh 0.182276682105198 Cholangiocytes
4832 RAB8B Cholangiocytes notDE FALSE FC_fresh 0.183568845643066 Cholangiocytes
4833 CTR9 Cholangiocytes notDE FALSE FC_fresh 0.188590196399783 Cholangiocytes
4834 RAD23B Cholangiocytes notDE FALSE FC_fresh 0.197992579406031 Cholangiocytes
4835 TRPC4AP Cholangiocytes notDE FALSE FC_fresh 0.188439239570047 Cholangiocytes
4836 TALDO1 Cholangiocytes notDE FALSE FC_fresh 0.176587344840276 Cholangiocytes
4837 SLC35A1 Cholangiocytes notDE FALSE FC_fresh 0.183288879346521 Cholangiocytes
4838 RFK Cholangiocytes notDE FALSE FC_fresh 0.184147816183964 Cholangiocytes
4839 KLHDC10 Cholangiocytes notDE FALSE FC_fresh 0.166788126271588 Cholangiocytes
4840 FNDC3B Cholangiocytes notDE FALSE FC_fresh 0.198789093426165 Cholangiocytes
4841 IGFBP3 Cholangiocytes notDE FALSE FC_fresh 0.199534127865967 Cholangiocytes
4842 G3BP2 Cholangiocytes notDE FALSE FC_fresh 0.191921464995229 Cholangiocytes
4843 CSTF3 Cholangiocytes notDE FALSE FC_fresh 0.184561225785961 Cholangiocytes
4844 CYFIP1 Cholangiocytes notDE FALSE FC_fresh 0.186759752388723 Cholangiocytes
4845 GCLM Cholangiocytes notDE FALSE FC_fresh 0.192606415486534 Cholangiocytes
4846 RLIM Cholangiocytes notDE FALSE FC_fresh 0.182106206824998 Cholangiocytes
4847 USP53 Cholangiocytes notDE FALSE FC_fresh 0.22140355509246 Cholangiocytes
4848 PLIN3 Cholangiocytes notDE FALSE FC_fresh 0.180799424193453 Cholangiocytes
4849 TMEM33 Cholangiocytes notDE FALSE FC_fresh 0.178157293586097 Cholangiocytes
4850 ZMYND8 Cholangiocytes notDE FALSE FC_fresh 0.21686479936378 Cholangiocytes
4851 CYB561D2 Cholangiocytes notDE FALSE FC_fresh 0.179113956541832 Cholangiocytes
4852 VAV2 Cholangiocytes notDE FALSE FC_fresh 0.179033472859965 Cholangiocytes
4853 BCKDK Cholangiocytes notDE FALSE FC_fresh 0.184110955585822 Cholangiocytes
4854 PBRM1 Cholangiocytes notDE FALSE FC_fresh 0.180929926786215 Cholangiocytes
4855 SPG11 Cholangiocytes notDE FALSE FC_fresh 0.18075257337285 Cholangiocytes
4856 ABCD4 Cholangiocytes notDE FALSE FC_fresh 0.188059971458548 Cholangiocytes
4857 SYNE1 Cholangiocytes notDE FALSE FC_fresh 0.306010010458012 Cholangiocytes
4858 CNOT6L Cholangiocytes notDE FALSE FC_fresh 0.199496400149962 Cholangiocytes
4859 DIS3 Cholangiocytes notDE FALSE FC_fresh 0.174637320516182 Cholangiocytes
4860 LINC00869 Cholangiocytes notDE FALSE FC_fresh 0.174788371310227 Cholangiocytes
4861 SEC63 Cholangiocytes notDE FALSE FC_fresh 0.190029453286991 Cholangiocytes
4862 AHCY Cholangiocytes notDE FALSE FC_fresh 0.17820067565332 Cholangiocytes
4863 ZNFX1 Cholangiocytes notDE FALSE FC_fresh 0.18910937634997 Cholangiocytes
4864 ARPC2 Cholangiocytes notDE FALSE FC_fresh 0.195423262734934 Cholangiocytes
4865 C11orf31 Cholangiocytes notDE FALSE FC_fresh 0.17272603045144 Cholangiocytes
4866 FRMD4B Cholangiocytes notDE FALSE FC_fresh 0.190491717549963 Cholangiocytes
4867 CARS Cholangiocytes notDE FALSE FC_fresh 0.184666402322948 Cholangiocytes
4868 MGAT4B Cholangiocytes notDE FALSE FC_fresh 0.168421115383049 Cholangiocytes
4869 ATP5F1 Cholangiocytes notDE FALSE FC_fresh 0.171745087421815 Cholangiocytes
4870 PGGT1B Cholangiocytes notDE FALSE FC_fresh 0.167900301138169 Cholangiocytes
4871 ATE1 Cholangiocytes notDE FALSE FC_fresh 0.173449938696018 Cholangiocytes
4872 ARHGEF1 Cholangiocytes notDE FALSE FC_fresh 0.182125838537112 Cholangiocytes
4873 SECISBP2L Cholangiocytes notDE FALSE FC_fresh 0.173430641784098 Cholangiocytes
4874 RANBP2 Cholangiocytes notDE FALSE FC_fresh 0.212280270978856 Cholangiocytes
4875 MUC5B Cholangiocytes notDE FALSE FC_fresh 0 Cholangiocytes
4876 RAB21 Cholangiocytes notDE FALSE FC_fresh 0.163103161454832 Cholangiocytes
4877 DNAJA1 Cholangiocytes notDE FALSE FC_fresh 0.233079211337335 Cholangiocytes
4878 UFL1 Cholangiocytes notDE FALSE FC_fresh 0.167719098220981 Cholangiocytes
4879 YTHDF1 Cholangiocytes notDE FALSE FC_fresh 0.173163945754659 Cholangiocytes
4880 G3BP1 Cholangiocytes notDE FALSE FC_fresh 0.189992806657301 Cholangiocytes
4881 HERPUD2 Cholangiocytes notDE FALSE FC_fresh 0.178520821925292 Cholangiocytes
4882 TPST2 Cholangiocytes notDE FALSE FC_fresh 0.197343078086872 Cholangiocytes
4883 SLC7A7 Cholangiocytes notDE FALSE FC_fresh 0.156290019641238 Cholangiocytes
4884 CLN8 Cholangiocytes notDE FALSE FC_fresh 0.194968940827521 Cholangiocytes
4885 FAM134B Cholangiocytes notDE FALSE FC_fresh 0.167450621239066 Cholangiocytes
4886 ADH5 Cholangiocytes notDE FALSE FC_fresh 0.171527023247657 Cholangiocytes
4887 KALRN Cholangiocytes notDE FALSE FC_fresh 0.212451044926309 Cholangiocytes
4888 MRPS25 Cholangiocytes notDE FALSE FC_fresh 0.16572133732702 Cholangiocytes
4889 ITSN2 Cholangiocytes notDE FALSE FC_fresh 0.205249321137363 Cholangiocytes
4890 PDIA6 Cholangiocytes notDE FALSE FC_fresh 0.175322404784581 Cholangiocytes
4891 NDEL1 Cholangiocytes notDE FALSE FC_fresh 0.198012401626201 Cholangiocytes
4892 PSMB4 Cholangiocytes notDE FALSE FC_fresh 0.170461058116431 Cholangiocytes
4893 NCOA1 Cholangiocytes notDE FALSE FC_fresh 0.17080286759222 Cholangiocytes
4894 NDRG1 Cholangiocytes notDE FALSE FC_fresh 0.176754792342327 Cholangiocytes
4895 RNPEPL1 Cholangiocytes notDE FALSE FC_fresh 0.161044297480411 Cholangiocytes
4896 MYDGF Cholangiocytes notDE FALSE FC_fresh 0.167749730379651 Cholangiocytes
4897 UBE2E2 Cholangiocytes notDE FALSE FC_fresh 0.175997734275516 Cholangiocytes
4898 TCEB1 Cholangiocytes notDE FALSE FC_fresh 0.164876704637828 Cholangiocytes
4899 KIAA0141 Cholangiocytes notDE FALSE FC_fresh 0.16468407055533 Cholangiocytes
4900 YARS Cholangiocytes notDE FALSE FC_fresh 0.17770930101846 Cholangiocytes
4901 WDR26 Cholangiocytes notDE FALSE FC_fresh 0.147928561215191 Cholangiocytes
4902 TNFRSF14 Cholangiocytes notDE FALSE FC_fresh 0.132682272880609 Cholangiocytes
4903 SRA1 Cholangiocytes notDE FALSE FC_fresh 0.167507881413117 Cholangiocytes
4904 GALNT1 Cholangiocytes notDE FALSE FC_fresh 0.179422777273709 Cholangiocytes
4905 PHC2 Cholangiocytes notDE FALSE FC_fresh 0.21116664645798 Cholangiocytes
4906 UBE2G2 Cholangiocytes notDE FALSE FC_fresh 0.182360446606136 Cholangiocytes
4907 ECHDC3 Cholangiocytes notDE FALSE FC_fresh 0.166834268413019 Cholangiocytes
4908 NEK6 Cholangiocytes notDE FALSE FC_fresh 0.175528503604726 Cholangiocytes
4909 XIAP Cholangiocytes notDE FALSE FC_fresh 0.15942240498379 Cholangiocytes
4910 MAP1LC3B Cholangiocytes notDE FALSE FC_fresh 0.176656453533269 Cholangiocytes
4911 PABPC1 Cholangiocytes notDE FALSE FC_fresh 0.133221382069886 Cholangiocytes
4912 FBXO21 Cholangiocytes notDE FALSE FC_fresh 0.187272975645798 Cholangiocytes
4913 MIR4458HG Cholangiocytes notDE FALSE FC_fresh 0.163009537655524 Cholangiocytes
4914 ATP6V1A Cholangiocytes notDE FALSE FC_fresh 0.162892621076189 Cholangiocytes
4915 TMEM106B Cholangiocytes notDE FALSE FC_fresh 0.15779787070031 Cholangiocytes
4916 RPL36 Cholangiocytes notDE FALSE FC_fresh 0.16180315298843 Cholangiocytes
4917 RAPGEF2 Cholangiocytes notDE FALSE FC_fresh 0.181991347076377 Cholangiocytes
4918 MLXIP Cholangiocytes notDE FALSE FC_fresh 0.183643042978981 Cholangiocytes
4919 TKT Cholangiocytes notDE FALSE FC_fresh 0.164270091309127 Cholangiocytes
4920 AKT1S1 Cholangiocytes notDE FALSE FC_fresh 0.166911285794626 Cholangiocytes
4921 MAT2B Cholangiocytes notDE FALSE FC_fresh 0.166484638263147 Cholangiocytes
4922 AIMP2 Cholangiocytes notDE FALSE FC_fresh 0.163897242982801 Cholangiocytes
4923 RPS15A Cholangiocytes notDE FALSE FC_fresh 0.16611588197916 Cholangiocytes
4924 PTP4A2 Cholangiocytes notDE FALSE FC_fresh 0.1553341977761 Cholangiocytes
4925 MESDC2 Cholangiocytes notDE FALSE FC_fresh 0.160488301165078 Cholangiocytes
4926 ZDHHC5 Cholangiocytes notDE FALSE FC_fresh 0.156347635498008 Cholangiocytes
4927 PTCD3 Cholangiocytes notDE FALSE FC_fresh 0.149555404356992 Cholangiocytes
4928 COMMD10 Cholangiocytes notDE FALSE FC_fresh 0.161688677939101 Cholangiocytes
4929 DNAJC1 Cholangiocytes notDE FALSE FC_fresh 0.164936836535489 Cholangiocytes
4930 AIDA Cholangiocytes notDE FALSE FC_fresh 0.160220598999385 Cholangiocytes
4931 FEM1C Cholangiocytes notDE FALSE FC_fresh 0.166936029325783 Cholangiocytes
4932 CTSF Cholangiocytes notDE FALSE FC_fresh 0.16075261295958 Cholangiocytes
4933 SPOP Cholangiocytes notDE FALSE FC_fresh 0.175083693063623 Cholangiocytes
4934 MON2 Cholangiocytes notDE FALSE FC_fresh 0.110721718193971 Cholangiocytes
4935 UXT Cholangiocytes notDE FALSE FC_fresh 0.157369902593942 Cholangiocytes
4936 APC Cholangiocytes notDE FALSE FC_fresh 0.185406053938336 Cholangiocytes
4937 SMG1 Cholangiocytes notDE FALSE FC_fresh 0.179018288555487 Cholangiocytes
4938 PFN1 Cholangiocytes notDE FALSE FC_fresh 0.164181231248749 Cholangiocytes
4939 COMMD8 Cholangiocytes notDE FALSE FC_fresh 0.156463993989962 Cholangiocytes
4940 NOL8 Cholangiocytes notDE FALSE FC_fresh 0.171892333610657 Cholangiocytes
4941 CDS2 Cholangiocytes notDE FALSE FC_fresh 0.169850169130882 Cholangiocytes
4942 AGPAT2 Cholangiocytes notDE FALSE FC_fresh 0.170878239815347 Cholangiocytes
4943 RPS26 Cholangiocytes notDE FALSE FC_fresh 0.1530783758498 Cholangiocytes
4944 ZFAND6 Cholangiocytes notDE FALSE FC_fresh 0.167283626748127 Cholangiocytes
4945 PRKAR1A Cholangiocytes notDE FALSE FC_fresh 0.197180842632691 Cholangiocytes
4946 RPL28 Cholangiocytes notDE FALSE FC_fresh 0.161123033994981 Cholangiocytes
4947 SLC25A5 Cholangiocytes notDE FALSE FC_fresh 0.159523552846151 Cholangiocytes
4948 IDH3A Cholangiocytes notDE FALSE FC_fresh 0.171878260940067 Cholangiocytes
4949 COX8A Cholangiocytes notDE FALSE FC_fresh 0.157536190845556 Cholangiocytes
4950 KAT6A Cholangiocytes notDE FALSE FC_fresh 0.213849059228789 Cholangiocytes
4951 NDUFA8 Cholangiocytes notDE FALSE FC_fresh 0.156437519889063 Cholangiocytes
4952 ACSL4 Cholangiocytes notDE FALSE FC_fresh 0.158336816316187 Cholangiocytes
4953 USP36 Cholangiocytes notDE FALSE FC_fresh 0.21800292985402 Cholangiocytes
4954 PMVK Cholangiocytes notDE FALSE FC_fresh 0.155565431019253 Cholangiocytes
4955 GBP1 Cholangiocytes notDE FALSE FC_fresh 0.185575187408104 Cholangiocytes
4956 ALG8 Cholangiocytes notDE FALSE FC_fresh 0.158453478292345 Cholangiocytes
4957 GTF2E2 Cholangiocytes notDE FALSE FC_fresh 0.16302465949893 Cholangiocytes
4958 GNA11 Cholangiocytes notDE FALSE FC_fresh 0.161402704645453 Cholangiocytes
4959 PAIP2 Cholangiocytes notDE FALSE FC_fresh 0.151909450309383 Cholangiocytes
4960 PDXDC1 Cholangiocytes notDE FALSE FC_fresh 0.1680059054233 Cholangiocytes
4961 ZNRD1 Cholangiocytes notDE FALSE FC_fresh 0.154363497765506 Cholangiocytes
4962 MLX Cholangiocytes notDE FALSE FC_fresh 0.155762028528245 Cholangiocytes
4963 TXNDC11 Cholangiocytes notDE FALSE FC_fresh 0.159272876905687 Cholangiocytes
4964 TAF13 Cholangiocytes notDE FALSE FC_fresh 0.156877227723206 Cholangiocytes
4965 ICT1 Cholangiocytes notDE FALSE FC_fresh 0.15384213615381 Cholangiocytes
4966 OCIAD2 Cholangiocytes notDE FALSE FC_fresh 0.150593354756295 Cholangiocytes
4967 VCP Cholangiocytes notDE FALSE FC_fresh 0.172773023720379 Cholangiocytes
4968 OPA1 Cholangiocytes notDE FALSE FC_fresh 0.157482931672429 Cholangiocytes
4969 GEMIN6 Cholangiocytes notDE FALSE FC_fresh 0.156292819708601 Cholangiocytes
4970 DUSP23 Cholangiocytes notDE FALSE FC_fresh 0.155032443280591 Cholangiocytes
4971 MTUS1 Cholangiocytes notDE FALSE FC_fresh 0.155321517957648 Cholangiocytes
4972 FAM49B Cholangiocytes notDE FALSE FC_fresh 0.140034129206792 Cholangiocytes
4973 NUDT22 Cholangiocytes notDE FALSE FC_fresh 0.155013312569775 Cholangiocytes
4974 PPP2R3C Cholangiocytes notDE FALSE FC_fresh 0.15688798534616 Cholangiocytes
4975 BIRC6 Cholangiocytes notDE FALSE FC_fresh 0.17075720401056 Cholangiocytes
4976 NAA30 Cholangiocytes notDE FALSE FC_fresh 0.150425489359547 Cholangiocytes
4977 POLR2J Cholangiocytes notDE FALSE FC_fresh 0.148175740431379 Cholangiocytes
4978 POLR3K Cholangiocytes notDE FALSE FC_fresh 0.151910086614111 Cholangiocytes
4979 KLHL24 Cholangiocytes notDE FALSE FC_fresh 0.148223058811084 Cholangiocytes
4980 COPG1 Cholangiocytes notDE FALSE FC_fresh 0.157147768250031 Cholangiocytes
4981 ATP6V0B Cholangiocytes notDE FALSE FC_fresh 0.166683144712153 Cholangiocytes
4982 NDUFS2 Cholangiocytes notDE FALSE FC_fresh 0.194018017651188 Cholangiocytes
4983 PIAS2 Cholangiocytes notDE FALSE FC_fresh 0.139537731548846 Cholangiocytes
4984 LYRM7 Cholangiocytes notDE FALSE FC_fresh 0.151897272078651 Cholangiocytes
4985 HIVEP1 Cholangiocytes notDE FALSE FC_fresh 0.202448440223612 Cholangiocytes
4986 AKAP17A Cholangiocytes notDE FALSE FC_fresh 0.211833123795367 Cholangiocytes
4987 SETD3 Cholangiocytes notDE FALSE FC_fresh 0.165878354928394 Cholangiocytes
4988 FBXO28 Cholangiocytes notDE FALSE FC_fresh 0.148076775801867 Cholangiocytes
4989 ATF2 Cholangiocytes notDE FALSE FC_fresh 0.155515598069121 Cholangiocytes
4990 CUL4A Cholangiocytes notDE FALSE FC_fresh 0.153325390423129 Cholangiocytes
4991 TEX2 Cholangiocytes notDE FALSE FC_fresh 0.143654894398044 Cholangiocytes
4992 IL10RB Cholangiocytes notDE FALSE FC_fresh 0.150627792999069 Cholangiocytes
4993 RC3H2 Cholangiocytes notDE FALSE FC_fresh 0.144986992436273 Cholangiocytes
4994 SCO1 Cholangiocytes notDE FALSE FC_fresh 0.138945845413441 Cholangiocytes
4995 CHCHD1 Cholangiocytes notDE FALSE FC_fresh 0.144956573383638 Cholangiocytes
4996 PSMB2 Cholangiocytes notDE FALSE FC_fresh 0.146794818017594 Cholangiocytes
4997 UBE2D1 Cholangiocytes notDE FALSE FC_fresh 0.145757783790808 Cholangiocytes
4998 MTG2 Cholangiocytes notDE FALSE FC_fresh 0.158242948243914 Cholangiocytes
4999 PLEKHA2 Cholangiocytes notDE FALSE FC_fresh 0.142264287383846 Cholangiocytes
5000 HERC4 Cholangiocytes notDE FALSE FC_fresh 0.150901606373256 Cholangiocytes
5001 FAM111A Cholangiocytes notDE FALSE FC_fresh 0.161644670352816 Cholangiocytes
5002 NDUFA13 Cholangiocytes notDE FALSE FC_fresh 0.154283860975889 Cholangiocytes
[truncated: 22,763,729 more chars]
