# Supplementary material for: Cell atlas of the regenerating human liver after portal vein embolization
Source: Nat Commun. 2024 Jul 11;15:5827. doi: 10.1038/s41467-024-49236-7 (PMC11239663; doi:10.1038/s41467-024-49236-7)
Supplement: Supplementary file 17 — Source Data [file 41467_2024_49236_MOESM17_ESM.zip › fig_data/fig2i.txt]

gene FC_emb pval_emb FC_reg pval_reg cond
A1BG A1BG -0.0235811923500453 1 -0.341076074292789 1.9484884986272e-202 other
A1CF A1CF 0.0348010910463025 1 0.191179921572429 1.08300334454739e-36 other
AADAC AADAC 0.33099396742096 5.55331721885897e-110 0.51159459825272 7.05471941852207e-252 other
AAMDC AAMDC 0.000969418470238903 1 0.0175994434531896 1 other
AASS AASS -0.047452630561333 1 0.071472382457398 1 other
ABCA5 ABCA5 0.0942632330356827 0.000806316617550875 0.351936081295902 4.50298189813312e-49 other
ABCA6 ABCA6 -0.0430591682689709 1 0.337693023742689 4.56273268637147e-45 other
ABCA8 ABCA8 0.181439995579518 1.48125840222338e-10 0.270578312492231 3.17807642231462e-25 other
ABCB4 ABCB4 -0.0230057099202641 1 -0.292832504700745 2.71582451962252e-40 other
ABCC3 ABCC3 -0.103036469593645 0.000291639356706125 -0.219651354693866 9.97143775935458e-23 other
ABCC6 ABCC6 0.0792833620196389 0.935565774551885 -0.0640642091972399 1 other
ABCC9 ABCC9 -0.0442856128887972 1 0.229663469688778 2.97667769177092e-19 other
ABCD3 ABCD3 -0.0793915050095866 0.854071849705548 0.217484069747588 1.12037184320262e-13 other
ABCF1 ABCF1 -0.0916279323108808 1 -0.0420159244940685 1 other
ABCG2 ABCG2 0.0227855218033717 1 0.44793413350871 2.0815940996235e-85 other
ABHD14B ABHD14B 0.100051303773033 0.00499863652451227 0.0182476235176074 1 other
ABHD2 ABHD2 0.105900474970782 0.00210324202118576 -0.19382461223665 2.39889454935611e-18 other
ABLIM1 ABLIM1 -0.105122805904021 0.00239954330028935 -0.0988766795114697 0.0940646102145683 other
ABRACL ABRACL 0.176002151266117 3.13883938054081e-10 0.332698673365641 2.2153234307277e-42 other
AC004862.6 AC004862.6 0.126698372856753 0.0012636398529309 0.505758578666806 5.25839455803323e-114 other
AC013461.1 AC013461.1 0.00198422450233049 1 0.137193730313458 0.000922395571256109 other
AC090498.1 AC090498.1 -0.226303341756684 2.42169719217003e-16 -0.00859080021109859 1 other
ACAA2 ACAA2 0.444220150915187 7.62906686335187e-178 0.145205683220888 1.36735479090031e-14 other
ACACB ACACB 0.0775157251754335 1 -0.0599801585395723 1 other
ACADM ACADM 0.344697670495679 4.03089536041332e-74 0.479110959420445 6.79146727174539e-147 other
ACADS ACADS 0.28930287178453 8.686388412745e-32 0.0627289387923949 1 other
ACADSB ACADSB 0.00695814402280027 1 0.659459998425206 0 other
ACADVL ACADVL 0.00724042567870231 1 -0.0813621588838285 0.127821311912078 other
ACAT1 ACAT1 0.328364356057267 1.77304331934925e-99 -0.0538643381334461 0.00250085996830222 other
ACAT2 ACAT2 0.0187472163794716 1 -0.0534700302403011 1 other
ACBD5 ACBD5 0.0664802106768789 1 0.162991855491169 1.00076911044696e-08 other
ACMSD ACMSD -0.0729470609415537 1 0.0136663156411387 1 other
ACO1 ACO1 0.0404309879177318 1 -0.0111177695814397 1 other
ACO2 ACO2 -0.136663886432749 0.000316903545708065 -0.314001923525486 1.71689102803576e-34 other
ACOT13 ACOT13 0.263705331060688 5.98175105950912e-36 0.378629849969323 6.59421454860106e-84 other
ACOX1 ACOX1 0.226981095754655 1.13485855944433e-26 0.188879602457482 3.00652833820203e-15 other
ACOX2 ACOX2 0.0859884470491008 1 0.136987587844801 0.000411510002991465 other
ACP1 ACP1 0.162531206419984 9.11294541376125e-08 0.163377103622245 4.76396570237077e-09 other
ACSL1 ACSL1 0.19059520656975 9.28652671933281e-42 0.341152220068533 1.72639018206857e-146 other
ACSL3 ACSL3 -0.133778939535272 5.54406476588711e-06 0 1 other
ACSM2A ACSM2A -0.0273146747451953 1 0.201955964237818 2.17606171114838e-42 other
ACSM2B ACSM2B 0.31169162186437 9.98103620704411e-93 0.277443544020588 9.87454752805425e-73 other
ACSM3 ACSM3 0.131549312981562 0.00441433347080195 0.235111826795299 1.20909594474814e-23 other
ACSM5 ACSM5 -0.0279057814012578 1 0.0700519385400846 1 other
ACTR2 ACTR2 0.0295551769191222 1 0.0848768869662546 1 other
ACYP2 ACYP2 0.157163202815409 6.63129463557764e-08 0.238962735055037 2.00649385749455e-20 other
ADAR ADAR -0.0322745984621364 1 -0.0332123711544203 1 other
ADGRA3 ADGRA3 -0.0990115922077075 0.0154142753758252 0.0652890525260583 1 other
ADGRG6 ADGRG6 -0.0698881816367227 1 0.249747760938275 1.3218097319168e-22 other
ADH1A ADH1A 0.312898498420246 1.49797189322326e-115 0.196220080013425 4.52551285322344e-53 other
ADH1B ADH1B 0.495923937997407 0 0.790511771793854 0 other
ADH1C ADH1C 0.422078448145712 2.69225505999774e-205 0.566914170623466 0 other
ADH4 ADH4 0.499569736139036 0 0.378214155462031 7.56535416193466e-297 other
ADH5 ADH5 -0.0023165043145601 1 -0.109587033048312 3.24049038837039e-06 other
ADH6 ADH6 0.311708495258907 1.78239190418613e-76 0.211449072734888 1.0261859725487e-37 other
ADI1 ADI1 0.30349708098707 1.50327060386757e-156 0.213279321107166 8.06635405008022e-82 other
ADIPOR1 ADIPOR1 0.122525595618313 0.0245012792138701 0.142598052804805 4.63858976270345e-05 other
ADIPOR2 ADIPOR2 0.157416078637902 3.24852268900335e-05 -0.0213407987598908 1 other
ADIRF ADIRF 0.476204466908847 2.9952102888163e-28 1.01068866744713 5.85445004420402e-151 other
ADK ADK 0.262417150447325 2.91314142995305e-29 0.160164356976671 1.27811861811959e-07 other
ADRM1 ADRM1 0.016209252762168 1 -0.11860872476666 2.27651231038649e-05 other
AES AES 0.115355081106328 1 -0.177282897451669 1.90840388520769e-09 other
AFG3L2 AFG3L2 -0.10691491623729 0.124501318288873 -0.142717065079364 8.95504301673244e-05 other
AFM AFM 0.65378594830695 5.44203855500299e-287 0.581132542181253 2.15082275648307e-242 other
AGL AGL 0.151867630091421 2.69664211074899e-08 0.466462562385986 5.78869178123384e-96 other
AGMAT AGMAT 0.22059297491007 2.10821139246555e-14 -0.0554675583735487 1 other
AGMO AGMO 0.0415810300209798 1 0.289396969195708 1.56345651177064e-33 other
AGPAT3 AGPAT3 0 1 -0.15576239350206 1.40228940303989e-07 other
AGT AGT 0.460819547192179 0 -0.154926209648943 1 other
AGXT AGXT 0.236194395191441 2.99761809559146e-163 -0.164083693344079 1.38157843326162e-85 other
AGXT2 AGXT2 -0.0139531144584759 1 -0.0506934225089986 1 other
AHCY AHCY 0.0137487669898724 1 0.132869676916764 6.16186892297198e-06 other
AHCYL1 AHCYL1 -0.0168553219719159 1 0.0225277151790308 1 other
AHNAK AHNAK -0.0809626184731589 0.00211071541250345 -0.0404894273167875 1 other
AHR AHR -0.1283227599048 0.00219111047870872 0.143324999846669 0.0009957557692523 other
AHSG AHSG 0.352283824864763 0 -0.0611322008052437 6.85934037618575e-17 other
AIFM1 AIFM1 0.104682023525323 1 -0.156969280133767 1.05826893385255e-10 other
AIG1 AIG1 0.127217578001559 2.32949550114485e-14 0.0393776154773172 1 other
AIMP1 AIMP1 -0.00384027047459679 1 0.313729634843096 1.39206136187038e-35 other
AK1 AK1 0.0697960998472527 1 -0.174145629084828 4.48294581339786e-06 other
AK2 AK2 -0.0161681534383937 1 0.061002020705853 1 other
AK3 AK3 0.429024350919919 8.45030551205994e-103 0.453661782019856 7.08751937316229e-130 other
AK4 AK4 0.247217595013447 3.80013451773791e-26 0.297828205474844 5.49860685789648e-43 other
AKAP1 AKAP1 -0.00978528534478773 1 -0.0876749456597341 1 other
AKIRIN1 AKIRIN1 -0.148332951183946 2.65038231035264e-06 0 1 other
AKR1A1 AKR1A1 0.193985236845684 1.75360086496892e-21 -0.188888376311878 1.36760606407319e-24 other
AKR1C1 AKR1C1 0.248798979916188 2.03497126479799e-55 0.357045328632119 4.30625599666422e-99 other
AKR1C2 AKR1C2 -0.303799824153083 1.81990846315776e-30 -0.0173482566751246 1 other
AKR1C3 AKR1C3 0.016143415984884 1 0.057420958518846 1 other
AKR1D1 AKR1D1 0.378249086727328 8.97528854066279e-76 0.300485103215038 5.4807253796583e-42 other
AKR7A2 AKR7A2 -0.0340607830203778 1 -0.315651067090811 3.87243359446904e-41 other
ALAD ALAD -0.0492002294599281 1 0.069837244551471 1 other
ALAS1 ALAS1 -0.313483982554923 6.29171120127106e-65 -0.148444100632124 5.11615906732384e-22 other
ALB ALB 0.267388247393771 4.4022860391502e-295 0.719068115365039 0 other
ALDH1A1 ALDH1A1 0.148566936898176 6.50008019077908e-41 0.18666569842941 1.36348673596073e-62 other
ALDH1B1 ALDH1B1 0.51923630493644 2.16189597664733e-98 0.275071660337384 1.03978774329262e-33 other
ALDH1L1 ALDH1L1 0.205117232641189 4.81386363127712e-18 0.028420429709645 1 other
ALDH2 ALDH2 0.105507674226466 1.06577840540152e-20 0.167743472778582 2.55600214248309e-57 other
ALDH3A2 ALDH3A2 0.0157093881724293 1 0.0115426284510967 1 other
ALDH5A1 ALDH5A1 0.0283823411732167 1 0.157004461745899 5.81181792398245e-11 other
ALDH6A1 ALDH6A1 -0.0609220794103711 1 -0.00228234921708918 1 other
ALDH7A1 ALDH7A1 0.0756339979764173 1 -0.00993386324779477 1 other
ALDH8A1 ALDH8A1 -0.029415646801717 1 0.00108188443208546 1 other
ALDH9A1 ALDH9A1 0.364835360276802 1.23181334484275e-58 0.385694632142474 4.30750489902917e-78 other
ALDOA ALDOA -0.0350646107701076 1 -0.389685279355322 7.30408777464266e-56 other
ALDOB ALDOB 0.568768496540371 0 0.3663232909529 0 other
ALDOC ALDOC 0.354978467334001 4.68111485856703e-60 0.215938828696344 1.46118601373018e-17 other
ALG3 ALG3 0 1 -0.160782428441562 2.46890260933172e-05 other
ALG5 ALG5 0.150900694261055 0.000230488517302111 0.254205704486513 9.84233516652576e-24 other
ALKBH5 ALKBH5 0 1 -0.151958674650575 2.49818421878929e-06 other
ALKBH7 ALKBH7 0.0536898747389306 1 0.0260618093743463 1 other
AMBP AMBP 0.203265934946752 7.15251937746906e-224 -0.0960849510142601 3.52887088047919e-29 other
AMD1 AMD1 -0.0608201162860391 1 0 1 other
AMDHD1 AMDHD1 -0.295133201674688 7.30480579735763e-43 -0.141649188235015 1.72326590223962e-07 other
AMN AMN -0.00193350256040203 1 -0.0145456602702179 1 other
AMT AMT 0 1 -0.11202476522516 0.150023657503565 other
ANAPC11 ANAPC11 0.235315415826165 2.28887918622806e-54 0.242662641437186 1.60955225136883e-57 other
ANAPC13 ANAPC13 -0.00648739041876722 1 0 1 other
ANAPC16 ANAPC16 0.128188915015106 1.07857901999911e-06 0.213748368970383 3.75136860201812e-31 other
ANGPTL3 ANGPTL3 0.282987208347364 1.29231814158222e-103 0.616443279351341 0 other
ANGPTL4 ANGPTL4 0.215136942435855 7.34564204682761e-16 0.161866746187953 2.15526899475807e-05 other
ANGPTL8 ANGPTL8 0.420183534452807 3.84748673412479e-36 0.474772242004751 1.65456645128775e-36 other
ANKH ANKH 0 1 -0.174359014621412 8.67533118058646e-13 other
ANKRD12 ANKRD12 -0.197093508330159 1.13175140395754e-13 0.0861287561555881 1 other
ANO1 ANO1 0.201127872817809 3.891441894972e-15 0.1172021303661 0.000141042513933085 other
ANP32A ANP32A -0.0754568292049707 1 -0.124679195797263 0.000330316891587704 other
ANP32B ANP32B -0.0195358502082097 1 0.0566512726493777 1 other
ANPEP ANPEP 0.0802889599544834 1 -0.0547053788222251 1 other
ANXA10 ANXA10 0.108691614428198 1 0.291706086620739 2.38581793162415e-34 other
ANXA6 ANXA6 0.0369383596341253 1 -0.19495979159621 7.00225380346156e-11 other
ANXA7 ANXA7 -0.0255766287442822 1 -0.000811998041681861 1 other
AP2M1 AP2M1 0.059392321560455 1 -0.126961015469809 0.00205380710135557 other
AP2S1 AP2S1 0.261749930717388 4.45201592068826e-41 -0.0944604564152637 0.000112755944061781 other
AP3S1 AP3S1 0.237295419709735 1.74917971010047e-19 0.425626503633708 9.33490200565793e-85 other
APEX1 APEX1 0.0472019600468301 1 -0.0192851316075482 1 other
APLP2 APLP2 0.030150674079712 1 -0.152635088328822 1.00232188339865e-24 other
APMAP APMAP -0.053032308620008 1 -0.0934550526881176 1.95853183968448e-05 other
APOA1 APOA1 0.178602628052327 2.26968118833032e-183 -0.19581057427147 1.259480215148e-191 other
APOA1BP APOA1BP 0.171979955609679 4.72885140152261e-10 -0.0121427671582115 1 other
APOA2 APOA2 0.196146907968393 1.2801317930558e-293 0.26087361115641 0 other
APOA5 APOA5 0.607755699596378 0 -0.199280924826496 4.9528938349165e-45 other
APOC1 APOC1 0.00461329788494158 2.2558599958731e-13 0.282307434434893 0 other
APOC2 APOC2 0.0776411602573968 7.50987455255958e-74 0.211945379698268 3.10378262761605e-123 other
APOC3 APOC3 0.520636580415254 0 0.289499189940075 0 other
APOE APOE 0.56014152054488 0 0.159212385980776 3.94228137725746e-137 other
APOF APOF -0.130477742785411 3.35069346746532e-12 -0.0172441786492243 1 other
APOH APOH 0.273233127964629 1.49626031206911e-192 0.564815137472358 0 other
APOL1 APOL1 0.191219047610185 2.42938424221647e-11 -0.14026444403838 2.93075702672776e-10 other
APOL6 APOL6 -0.0104490163467699 1 0.0171311926982605 1 other
APOM APOM -0.0180475853510635 1 -0.0699414795292665 1.46683869319912e-07 other
APRT APRT 0.128334222571852 8.62415513074955e-12 -0.0832624288250841 9.06124293189814e-05 other
AQP3 AQP3 -0.194445239136477 9.48841264425557e-15 -0.381400790301458 2.14638467230079e-53 other
AQP9 AQP9 0.347756724574709 9.38278575856105e-83 0.578287293777816 8.3785911363217e-216 other
AR AR 0.263611642271597 2.62670902643804e-36 0.39638742177363 1.49193693844535e-97 other
ARCN1 ARCN1 -0.18849738188995 9.6029654050957e-15 -0.127255596146146 0.284457219127727 other
ARF1 ARF1 -0.0649582859166948 1 -0.290575661728414 1.87100693670814e-38 other
ARF4 ARF4 -0.0988698544687768 0.000702907397913721 0.0779440822518692 1 other
ARF6 ARF6 0.0597119042857326 1 0.390685917807716 3.06806847083382e-60 other
ARFGAP3 ARFGAP3 -0.272105299581165 2.53055437700968e-23 -0.132507555803553 0.0136400271610439 other
ARG1 ARG1 0.152077027736275 1.98694095457818e-27 0.279849680422472 3.98604852294639e-106 other
ARGLU1 ARGLU1 -0.173798809774755 3.11204781980587e-07 0.107664511050815 1 other
ARHGAP5 ARHGAP5 -0.109574448972593 0.0167605527131204 0 1 other
ARHGDIA ARHGDIA -0.0963199740147731 0.00758835407669824 -0.121238040617401 0.0338970305998997 other
ARHGEF12 ARHGEF12 -0.143475064655461 3.14459113819075e-13 0.0843380475962616 1 other
ARHGEF26 ARHGEF26 0.299904776021784 1.02959774798542e-37 0.384535056559269 1.36052040483137e-58 other
ARL1 ARL1 0.0236576951700103 1 0.135969718756838 0.000562329472100668 other
ARL5A ARL5A 0.118055099207319 0.000771111471066939 0.331873380548145 3.11155194859704e-45 other
ARL6IP1 ARL6IP1 0.0998834380540101 1.89489681147573e-16 0.61842479759283 0 other
ARL6IP4 ARL6IP4 0.21639373813437 8.22994111268302e-42 0.159254040113005 1.52241812212648e-29 other
ARL6IP5 ARL6IP5 0.233472250009684 9.26019490584487e-16 0.227762799647264 2.61855733115376e-19 other
ARMC10 ARMC10 0.144756663974884 9.31461682545961e-05 0.25481976331452 5.30316318396106e-19 other
ARMC6 ARMC6 0.153995195801124 2.59744575752281e-08 0.101058015367967 0.0222032555474551 other
ARPC1A ARPC1A 0.092727020492315 1 -0.0178238603672753 1 other
ARPC3 ARPC3 0.0806445840687684 1 -0.00881765888080976 1 other
ARPC5 ARPC5 0.165672745031739 1.30145358084269e-05 0.0575962936405487 1 other
ARPC5L ARPC5L -0.121719892922682 6.62646502368125e-06 -0.129967557167229 1.00777254722503e-09 other
ARPP19 ARPP19 -0.0167440974072504 1 0.237639871929218 6.66487969534684e-24 other
ARRDC3 ARRDC3 0.455157419470912 3.93273816529756e-78 0.710796908981801 6.32791554405653e-174 other
ARSD ARSD 0.200407691238234 3.741974429433e-10 -0.012043093037039 1 other
ARSE ARSE 0.217178169043786 1.14223672071944e-15 0.0998342682816107 0.00055920154126726 other
ASGR1 ASGR1 0.183246376895931 4.80469203202188e-72 0.00601810356400323 1 other
ASGR2 ASGR2 0.274082169309318 1.86933253632844e-95 0.0665978423417027 1.27360198112536e-06 other
ASH1L ASH1L -0.0963592129768154 0.0306083930338646 0 1 other
ASL ASL 0.148451592609487 9.61774171342256e-19 0.0932273350992103 0.00481659149653626 other
ASPDH ASPDH 0.400835603917376 4.1630242893875e-88 0.287239104790412 2.48235243928528e-53 other
ASPG ASPG 0.0539965077172502 1 0.0273878521083397 1 other
ASPH ASPH 0.058785803648207 1 0.252701714577815 4.66810078695668e-28 other
ASS1 ASS1 0.381531464617911 1.65398579344545e-227 0.151932882677635 7.31126774045391e-61 other
ATF4 ATF4 -0.0759021077841272 0.0763633331575175 -0.0790944869085138 0.28695216578954 other
ATF6 ATF6 -0.0607824956301135 1 0.0401696792089128 1 other
ATF7IP2 ATF7IP2 0.27320693918236 5.01665712050323e-38 0.578587546153625 1.64837666259958e-142 other
ATG101 ATG101 -0.0380882972284511 1 -0.19825905209756 2.2424567178744e-13 other
ATG12 ATG12 -0.0488006897889723 1 0 1 other
ATOX1 ATOX1 0.0293018054712012 0.00104592270174846 0.100631229332121 3.88733346935534e-17 other
ATP11C ATP11C 0.0964373214505196 0.218128785155238 0.143954934146237 9.06314622281956e-06 other
ATP13A3 ATP13A3 -0.101570769648321 5.42042026040697e-06 0.187050143938586 6.04280641353168e-05 other
ATP1B1 ATP1B1 -0.108324059965415 0.254921637564259 0.162128898206869 1.73770774863872e-15 other
ATP2A2 ATP2A2 -0.095747841318703 0.00261527930300804 -0.0235423790529636 1 other
ATP5A1 ATP5A1 0.311627966676738 1.01342533813504e-38 0.0891129681150366 0.0568195604329543 other
ATP5B ATP5B 0.18533796157484 1.85976111772899e-11 -0.197631653194418 1.22352612537697e-35 other
ATP5C1 ATP5C1 0.338607827467023 1.08237879205926e-55 0.213000213064099 2.77560045609338e-24 other
ATP5D ATP5D 0.286419201440461 5.11367395461801e-149 0.138729101023346 3.14787464528664e-35 other
ATP5E ATP5E -0.00453653724516867 1.67606700107356e-05 0.189859763260055 1.4227777972973e-104 other
ATP5F1 ATP5F1 0.248622311737889 4.55722970315851e-18 0.164987732616772 1.2781427831523e-12 other
ATP5G1 ATP5G1 0.193409427459553 1.62176206984144e-31 -0.00476264483122023 1 other
ATP5G2 ATP5G2 0.294385885439123 1.68644141026143e-122 0.301224728248858 4.33403173305804e-129 other
ATP5G3 ATP5G3 0.287175510803862 1.18993791846057e-126 0.0954303424236955 1.30552941867684e-13 other
ATP5H ATP5H 0.17156458300707 9.0864801729938e-29 0.285907143196247 1.20945846440306e-73 other
ATP5I ATP5I 0.0871648975401881 3.98720564112564e-51 0.0810299279858188 1.16069951947523e-19 other
ATP5J ATP5J 0.227564584791462 4.71823559490433e-129 0.395552773977916 0 other
ATP5J2 ATP5J2 0.22565402777381 2.36737626145532e-61 0.35958155780039 4.09708620788405e-129 other
ATP5L ATP5L 0.142655776605744 4.84518588816885e-44 0.292585755929709 4.97628023268834e-148 other
ATP5O ATP5O 0.310875479293566 1.38135602442341e-96 0.4189241589826 5.49729196553757e-170 other
ATP6AP2 ATP6AP2 0.145512894293974 0.000344234529167767 0.283413337389249 2.87624765166843e-31 other
ATP6V0B ATP6V0B -0.138036318595192 2.79926573698557e-16 -0.474325349729015 1.91304933649498e-117 other
ATP6V0E1 ATP6V0E1 0.0646698672362204 1 0.0330508506184514 1 other
ATP6V1F ATP6V1F 0.0265303351954906 1 -0.139288731250051 3.06993598025064e-06 other
ATP6V1G1 ATP6V1G1 0.0934234257653377 0.132042173647736 -0.13720992768477 2.80959679276663e-16 other
ATPIF1 ATPIF1 0.150784198211839 1.51644440293393e-32 0.150572438175121 1.42195029870373e-24 other
ATRAID ATRAID -0.0231385821398566 1 -0.108408633787477 0.00308889176078551 other
ATRX ATRX -0.109906987246917 0.106027208747738 0 1 other
AUP1 AUP1 0.084824665984927 1 -0.0912853904777911 0.0729755671707459 other
AURKAIP1 AURKAIP1 0.181050549490615 2.80353283411761e-26 0.00572331110601694 1 other
AVPR1A AVPR1A -0.318487764226251 3.715441158526e-48 -0.0412632037624123 1 other
AZGP1 AZGP1 0.29825798385868 2.07634179447303e-249 0.191136667112599 9.91973202743218e-101 other
AZIN1 AZIN1 -0.0294458844813983 1 0.273662532438793 1.8539933564709e-32 other
B2M B2M 0.185410465709248 2.45224353580637e-90 0.0377674118870088 3.31073997020281e-20 other
B4GALT1 B4GALT1 -0.270505099350638 4.34107144426857e-34 -0.0830774889359132 5.64016702577065e-07 other
BAAT BAAT 0.419539229757181 2.76339112703038e-204 0.36154527844972 7.08526743340686e-174 other
BABAM1 BABAM1 0 1 -0.088196289539171 1 other
BAD BAD 0.136097181639213 0.00376684827264626 0.0135965774804214 1 other
BAG1 BAG1 0.0976252715717614 0.0700797854612956 -0.163001092038358 7.12266702243355e-08 other
BANF1 BANF1 0.0785389456265095 1 -0.0177355437993132 1 other
BBOX1 BBOX1 0.253006272810155 1.64331426923436e-15 0.169440256820908 2.91646481810424e-08 other
BCAP31 BCAP31 0.206957848281401 1.79071597631554e-14 -0.0498236220451327 1 other
BCHE BCHE 0.676606840430996 5.38629736254474e-222 0.899890720471082 0 other
BCKDHB BCKDHB -0.0864609370932992 0.116319982102523 0 1 other
BCKDK BCKDK 0.15054218920908 9.42671222625578e-09 -0.0266502394932584 1 other
BCLAF1 BCLAF1 -0.0983268284587033 0.0136458974998019 0.185690548238584 1.06681751994378e-09 other
BCO2 BCO2 0.694114613818211 1.4974577502072e-202 0.647533620369009 7.80827285725549e-174 other
BDH1 BDH1 0.0597646699012846 1 -0.0357392313643339 1 other
BDH2 BDH2 0.205703606124059 1.47061035579073e-17 0.172846726052701 1.26514242873002e-13 other
BET1 BET1 0.00431692353736524 1 0.195554253992128 1.53972635609758e-09 other
BHLHE40 BHLHE40 -0.0169530007084213 1 0.298003697928173 6.79360207655984e-30 other
BHMT BHMT 0.198225945919635 4.20674742159349e-48 -0.148522240613648 0.136159353975592 other
BHMT2 BHMT2 -0.0048502754403158 1 -0.0826699347104254 0.293136462936422 other
BID BID 0.0738296827209757 1 -0.00245448274562854 1 other
BIRC2 BIRC2 0.0651570346174417 1 0.344510131602984 1.22783479548435e-47 other
BLOC1S1 BLOC1S1 0.425278193417445 2.12743669071399e-135 0.178878059686533 1.22686461781286e-24 other
BLVRB BLVRB 0.0122190901713919 1 -0.0533378454398201 1 other
BNIP3 BNIP3 0.279916842081727 3.20440509824258e-65 0.217968518447795 1.4631127030308e-42 other
BOK BOK 0.229545314008495 9.08969081149973e-19 0.0810250271791411 1 other
BOLA3 BOLA3 0.0667147405042845 1 -0.0103729753678192 1 other
BORCS7 BORCS7 -0.0222159780500437 1 -0.0432353803843621 1 other
BPHL BPHL -0.0402032430332169 1 -0.234026305453281 8.74763512990733e-21 other
BRD2 BRD2 -0.119993449107288 7.26872820581178e-07 -0.237646761874074 1.91463707929961e-22 other
BRD4 BRD4 -0.0138685728499615 1 -0.0580354280649664 1 other
BRK1 BRK1 0.199189960428715 3.24793826390346e-18 0.0420364727543435 1 other
BRWD1 BRWD1 -0.0325601370215456 1 0 1 other
BSDC1 BSDC1 0 1 -0.0776342208297871 0.699918826128679 other
BSG BSG 0.0248266867448317 1 -0.0694552629459042 1 other
BTD BTD 0 1 -0.0577312297181054 1 other
BTF3 BTF3 0.196354055934619 1.0447733027427e-48 0.17006436157512 6.36233290868307e-36 other
BTF3L4 BTF3L4 -0.0630182614966384 1 0.197504837748822 1.78489386398468e-14 other
BTG1 BTG1 0.1280891449727 1.70202032781584e-10 0.029238227732521 1 other
BUD31 BUD31 -0.0520645818815193 1 -0.155074013571724 1.41442689075866e-05 other
BZW1 BZW1 -0.0354479552977214 1 0.381900688271771 5.23790605684343e-84 other
C10orf10 C10orf10 0.469196758141274 1.65288775761786e-109 0.559739319580092 1.00013716987273e-116 other
C11orf1 C11orf1 -0.0286261839987323 1 0.23985336135098 1.31976178153293e-19 other
C11orf24 C11orf24 0.0823390073857948 1 -0.151195389535639 4.49116403143859e-07 other
C11orf31 C11orf31 0.131821988251106 5.11925774755365e-05 0.223668099448945 1.08583957515376e-33 other
C11orf54 C11orf54 0.299892593339544 3.48005377508163e-31 0.284449559617491 2.25088557899157e-45 other
C11orf58 C11orf58 -0.0279326541353317 1 0.105326679058708 0.581685308223556 other
C12orf57 C12orf57 -0.104751016421341 0.0735870453310073 0.259157363191057 2.1840168314452e-34 other
C14orf1 C14orf1 0.124497969902479 8.33603884396971e-06 0.0659902534992831 1 other
C14orf166 C14orf166 0.199132260615944 1.17404363815205e-14 0.314745243012046 4.8160391670006e-36 other
C14orf2 C14orf2 0.245353567214522 7.11863471530203e-96 0.538611950924738 0 other
C16orf13 C16orf13 0.135172152648639 2.95762242456307e-06 0.074916496443755 1 other
C16orf87 C16orf87 0.0291434104017811 1 0.282702939305363 1.80155702734464e-37 other
C17orf89 C17orf89 0.187809425442535 2.63631534851271e-18 0.193671741015106 3.33799852037333e-20 other
C19orf24 C19orf24 0.181547932242781 1.73096831853862e-14 0.0603313360568742 1 other
C19orf43 C19orf43 -0.0670179454245349 0.0358103413484689 -0.0429480675475034 1 other
C19orf53 C19orf53 0.0946097381837908 2.07731383642769e-07 0.135884921223849 2.24370603922249e-16 other
C19orf60 C19orf60 0.0863544890544053 1 0.0251028851214226 1 other
C19orf66 C19orf66 -0.186997034040071 1.44053003482871e-16 -0.205126026437646 2.42124155460772e-19 other
C19orf70 C19orf70 0.0815651826980996 1 0.158536547535911 8.72821093770934e-16 other
C1D C1D 0.124932723776978 0.0190081650475973 0.410082917306411 1.11830662246426e-73 other
C1orf115 C1orf115 -0.0021523507297756 1 -0.159860623884864 1.36090981864944e-07 other
C1orf122 C1orf122 0.178071289462503 6.1920985754864e-10 -0.19019491382016 8.29025021178965e-13 other
C1orf123 C1orf123 -0.0263117306366467 1 0 1 other
C1orf21 C1orf21 0.388084819660652 3.56200242211991e-60 0.420798500419894 1.94419783689711e-70 other
C1orf43 C1orf43 0.156967800280254 4.48690140185813e-08 0.266087977709363 2.8411360108753e-32 other
C1orf53 C1orf53 0.200883951663555 1.51142351143017e-12 0.150146349422147 9.93018105146284e-06 other
C1QBP C1QBP -0.0289071078413895 1 -0.414530750387723 7.03522541774965e-84 other
C1R C1R -0.134612407328614 2.48888175749145e-37 -0.112876247599614 4.95643163828071e-22 other
C1RL C1RL -0.167092790989431 2.83116235906202e-10 -0.165993114459347 5.14450282500476e-20 other
C1S C1S -0.0186031322666824 6.86884267962654e-09 0.113164226269112 6.66521080739273e-11 other
C2 C2 -0.155453836791359 9.0180598658764e-18 -0.26606443747865 6.92869381459166e-51 other
C20orf24 C20orf24 -0.0544237378345827 1 0.0784901528356248 1 other
C2orf47 C2orf47 0.0905065958828897 1 0.176826580943344 1.37115930543242e-06 other
C2orf72 C2orf72 -0.077762728768618 1 -0.291045002737473 2.26783177006727e-36 other
C2orf82 C2orf82 0.204676298030037 3.15528251579565e-15 0.166709521501157 3.09804672326315e-09 other
C4BPA C4BPA -0.033381267432589 0.00403646185988236 -0.278196818702031 1.30623285413983e-127 other
C4BPB C4BPB 0.010103959393792 1 0.0714806803871098 3.04789057571544e-08 other
C4orf3 C4orf3 0.174596181659154 1.61383806819255e-22 0.323384267952355 1.2042282809989e-81 other
C5 C5 -0.175707159845586 7.4561212367206e-32 0.101252766989858 0.0060965273252845 other
C5orf24 C5orf24 0.0318134392048464 1 0.258952625672953 1.79630762849097e-15 other
C6 C6 -0.00387136916221503 1 0.261562158248286 8.90993240398276e-39 other
C6orf48 C6orf48 0.273252501992223 5.05491584700202e-30 0.337384323673816 1.05416931289057e-42 other
C6orf62 C6orf62 0.0757592130586999 1 0.356430661516846 3.13986147380113e-50 other
C7orf55 C7orf55 0.0846444214896455 0.384030128179969 0.276851561162383 1.24813873797733e-36 other
C7orf73 C7orf73 0.180810997762804 4.28502235606942e-16 0.218478142909867 2.66077804218654e-18 other
C8A C8A -0.147440359671255 1.70743139139553e-17 -0.221886604336143 7.02002539083186e-42 other
C8B C8B -0.015667871553519 1 -0.165965555017271 5.35687762123297e-26 other
C8G C8G 0.242826206437538 1.68370895985948e-88 0.0867728694777102 7.22871623241037e-13 other
C8orf59 C8orf59 -0.398552934394949 6.87237809618182e-67 -0.0108019873077922 1 other
C8orf82 C8orf82 0.157998499767345 2.85536041192932e-08 -0.0193195217431541 1 other
C9 C9 -0.0346468896154718 0.0299742916935936 0.154890947362277 3.54195750475658e-30 other
C9orf16 C9orf16 0.178542403899357 5.90187253937082e-07 -0.0186138778322105 1 other
C9orf3 C9orf3 -0.221531957675371 4.47254363834083e-24 -0.0515238778391809 1 other
C9orf78 C9orf78 0.0171851984694129 1 0.0275928347710959 1 other
CA2 CA2 0.0809992483930219 1 0.295113485797686 1.25453456350507e-36 other
CADM1 CADM1 0.0271706032876771 1 0.072997535437261 1 other
CALCOCO2 CALCOCO2 -0.0422510541919379 1 0 1 other
CALM1 CALM1 -0.26834844927049 2.93659301926216e-69 -0.00716888433469746 1 other
CALM3 CALM3 0.278690403751523 2.28998806798528e-32 0.0878308629172968 1 other
CALU CALU -0.134796192157555 0.000146716458242517 -0.0637216061993382 1 other
CAMK2D CAMK2D -0.104334779569024 0.00672374737018128 0 1 other
CAMLG CAMLG 0.139874885920739 2.70583500631596e-05 0.188437287351467 8.86097440200319e-14 other
CAMTA1 CAMTA1 0.0451128136809161 1 -0.150289076318293 4.78444703331141e-11 other
CANX CANX 0.063739338499448 1 0.11171308764965 0.00125299025101666 other
CAP1 CAP1 -0.0416440242081644 1 -0.0852274938585764 0.163434474002553 other
CAPZA2 CAPZA2 0.19216368619664 1.54859556126803e-11 0.386004591663151 1.82655100169915e-63 other
CAPZB CAPZB 0.191243930075945 3.95010004489985e-17 0.0300220601679626 1 other
CARHSP1 CARHSP1 0.258177276012565 1.99895841322167e-45 0.00636413441215034 1 other
CASP4 CASP4 -0.222604888715847 2.60473482942686e-21 -0.162864924512216 1.05697155751144e-10 other
CAST CAST -0.12366630907713 1.12669219521873e-05 -0.0823367620906175 0.057549604887311 other
CAT CAT 0.378690498140357 2.80526564214418e-143 0.0770209615226167 1.94589748858545e-08 other
CBR1 CBR1 0.279832445956348 2.53386454923813e-29 0.123293963585386 4.80225291121672e-07 other
CBR4 CBR4 0.184397303149049 1.48056506146822e-08 0.383762917593573 6.64121678938786e-58 other
CBX3 CBX3 -0.0453680776726473 1 0.207242773564102 1.75257529948365e-11 other
CCDC107 CCDC107 0.0562615854438964 1 -0.139767123155893 1.59741555275181e-06 other
CCDC12 CCDC12 -0.0238027196094082 1 0.0796376939771588 1 other
CCDC167 CCDC167 0.293976143255422 4.29248235164966e-40 -0.0127554150513205 1 other
CCDC25 CCDC25 0.112714485018456 0.00212831617437603 0.186592922601112 3.84016132059743e-12 other
CCDC47 CCDC47 -0.0636793609268196 1 -0.00843257449863621 1 other
CCDC50 CCDC50 -0.0159662947220462 1 0.0553981923568194 1 other
CCDC57 CCDC57 0.333621661878908 6.74139334765694e-49 0.122428274636698 0.082076829639621 other
CCDC59 CCDC59 -0.153269733618814 2.48226297425352e-09 0 1 other
CCDC71L CCDC71L -0.097660188466941 0.230279036851947 0.0657666948924633 1 other
CCDC90B CCDC90B 0.059724851944273 1 0.172024008552865 3.1339503842677e-10 other
CCL16 CCL16 0.0584676009290312 1 0.176107314071146 1.06803259521081e-11 other
CCM2 CCM2 0 1 -0.0945737362720815 0.0107592416098292 other
CCNB1IP1 CCNB1IP1 0.0804461930141611 1 0.126545679322088 0.00213213720984966 other
CCNC CCNC 0.0534406178505344 1 0.319376633521557 8.05482610753824e-46 other
CCND1 CCND1 -0.0846558640630308 1 -0.860064578726141 0 other
CCNG1 CCNG1 0.118691674534124 1 0.24874751430814 1.23811423672672e-25 other
CCNI CCNI 0.156672561215298 1.13381745407779e-10 0.312917894885011 2.02954907646776e-48 other
CCNL1 CCNL1 -0.00733711749441379 1 0.393181816473182 5.42678220939179e-67 other
CCNY CCNY 0 1 -0.173542059238868 8.23119761088123e-08 other
CCPG1 CCPG1 -0.126765582000631 0.0266304778007112 0.101439947471827 0.25682553273493 other
CCS CCS -0.084439643345927 6.63470929941337e-05 -0.121435731084871 1.02594652990085e-05 other
CCT2 CCT2 -0.0980967715283263 0.0964283455739064 -0.0957252366401977 0.0943137106115305 other
CCT3 CCT3 -0.0396504995278615 1 -0.295059456378404 1.23699095637373e-34 other
CCT4 CCT4 0.0526658528003316 1 0.223303466995255 2.48253916320367e-18 other
CCT5 CCT5 0 1 -0.1312152989174 9.04352535667296e-06 other
CCT6A CCT6A -0.102826052582419 0.0161246071827838 0 1 other
CCT7 CCT7 0.0350958042070988 1 -0.0652091166047775 1 other
CCT8 CCT8 0.0249528915902155 1 0.165592469552956 1.54329005898272e-08 other
CD151 CD151 0.158039797557456 0.000701131776098097 0.0570208661738374 1 other
CD164 CD164 0.105391132808972 0.0604334719306259 0.253475777268665 1.64031376594966e-34 other
CD302 CD302 0.137204155210067 1.11835944174387e-13 0.283708576824546 1.99813682283176e-72 other
CD46 CD46 0.0553738512884285 1 0.218067974072229 1.96369243364825e-13 other
CD63 CD63 -0.0894985696843376 2.13653271241365e-07 -0.224793484189567 3.34644923237437e-48 other
CD99 CD99 0.13749907958528 1.39836626068373e-05 -0.00206333703334483 1 other
CDA CDA 0.0551954798897476 1 -0.176523141530728 6.64137067199882e-12 other
CDC26 CDC26 -0.147348228221024 7.13711517826338e-11 -0.10327649161414 9.00636918236834e-06 other
CDC37L1 CDC37L1 -0.0337681762189013 1 0.191516448923171 1.7271650195666e-17 other
CDC40 CDC40 -0.0958476062062545 0.0143565656138802 0 1 other
CDC42 CDC42 0.0844341196012711 0.78213439128401 0.234098717996526 7.26842921300686e-20 other
CDHR5 CDHR5 0.0699730609696079 1 -0.101749278513218 0.0773570741587659 other
CDKN1A CDKN1A -0.234660059644404 4.7629463037089e-23 -0.191055750188375 4.72244624203169e-17 other
CDO1 CDO1 0.16716601400787 2.45046897055523e-17 0.350275251557626 1.90621152046267e-101 other
CEBPB CEBPB -0.0635903134365267 1 -0.275062900254046 9.16038977073539e-58 other
CEBPD CEBPD -0.268516558218791 1.09337307319825e-92 -0.0464036549875911 1 other
CEBPG CEBPG -0.0982929892046454 0.961747781702164 0.0523800081737165 1 other
CELF1 CELF1 0.10294256011203 0.238251734667605 0.197708997388773 5.39001515597069e-12 other
CENPV CENPV -0.0996468728811148 0.83563773634478 -0.0204236881977344 1 other
CEP57 CEP57 -0.108566758735837 0.0101931965122792 0.198367628393712 4.2823465823493e-15 other
CERS2 CERS2 -0.115568761535835 2.18732286034846e-10 -0.20752648979753 1.22342352625979e-31 other
CES1 CES1 0.515834617243427 0 0.0300363488196165 1 other
CES2 CES2 -0.0348622103848747 1 -0.105759957974472 3.41402375848917e-08 other
CFAP97 CFAP97 -0.127111635094481 0.000311648100929244 0 1 other
CFB CFB -0.108385103959687 2.22940111058562e-06 -0.241007171354552 6.80183346380788e-32 other
CFDP1 CFDP1 0.0302257663912657 1 0.0493825163413693 1 other
CFH CFH -0.111271939121299 9.29534299395572e-22 0.0576513780992831 1 other
CFHR1 CFHR1 0.247093475101412 3.90540396729196e-72 0.786520918103175 0 other
CFHR3 CFHR3 0.473648943492187 1.50727427144348e-128 1.10696236146066 0 other
CFHR4 CFHR4 0.143891991904912 0.00020254009948126 0.477472675258984 5.45874728541712e-97 other
CFHR5 CFHR5 -0.113569216926007 4.5686816882805e-05 0.102915863095217 0.00110642108290513 other
CFI CFI 0.0608884508882587 1 -0.12979022563832 5.85357829610102e-16 other
CFL1 CFL1 0.187096516538735 1.03277989972516e-20 -0.044477260909641 1 other
CFL2 CFL2 0.234974393395498 3.66373862193977e-23 0.704792740635627 3.52166856208644e-227 other
CFLAR CFLAR -0.0664976543655695 0.00673590492980527 -0.106645985057702 0.200480725701332 other
CGGBP1 CGGBP1 -0.036229893624719 1 0 1 other
CGNL1 CGNL1 0 1 -0.164857617973788 1.30025056356974e-08 other
CHCHD1 CHCHD1 -0.120308577456281 1.80733685282715e-07 0.0109679046386613 1 other
CHCHD10 CHCHD10 0.32236942520709 4.68511117463107e-234 0.242343787148465 1.36334458463601e-125 other
CHCHD2 CHCHD2 0.0727689434511705 0.000137997120547269 0.056594791391204 0.0109163583747185 other
CHCHD5 CHCHD5 0.0780424192014103 1 0.163626182346625 5.01796443790202e-11 other
CHD4 CHD4 0 1 -0.166379116395588 7.95877592785055e-09 other
CHDH CHDH 0.0585674277384121 1 -0.0311817380683093 1 other
CHID1 CHID1 0.124163671339933 0.000317560441171754 -0.151275583872154 1.92382647594748e-07 other
CHMP2A CHMP2A 0.127414710564862 1.25500800699281e-06 0.026846576373988 1 other
CHMP2B CHMP2B 0.0410931627583722 1 0.212550731515374 2.4314225276418e-13 other
CHMP4B CHMP4B 0.123594341777809 0.000116779955894995 0.277633885793398 2.47154263400908e-27 other
CHMP5 CHMP5 0.0484753201775578 1 0.135313423768745 0.000389067558781001 other
CHP1 CHP1 0.173808644628851 1.24464797059938e-14 0.320605910855438 8.26967394159672e-56 other
CHPT1 CHPT1 0.120134326243816 0.0162371928227136 0.148485234055997 1.25032278143896e-08 other
CHURC1 CHURC1 -0.0257771070486306 1 0.204578503285974 6.14752160757912e-15 other
CIB1 CIB1 0.0966047798553943 0.30338584231047 -0.116250952173534 4.90404599730103e-06 other
CIDEB CIDEB 0.296610413200162 1.11464138413339e-55 0.0297283903533446 1 other
CIRBP CIRBP 0.0476020325943909 1 0.221496311356865 1.33128888122971e-19 other
CISD1 CISD1 0.160020216848394 1.58710307191131e-13 0.228574041010596 2.47465208029659e-25 other
CISD2 CISD2 0.170456402128582 0.000854201856659365 0.240368484770224 6.95156947823047e-18 other
CISD3 CISD3 0.366751123739232 5.12230808127854e-169 0.344125233922782 4.62991740777782e-133 other
CISH CISH -0.0741886380435901 1 -0.226757925190592 1.00324771414212e-14 other
CKS1B CKS1B -0.0685892823936614 1 -0.146728149005444 1.39218160307651e-07 other
CLINT1 CLINT1 -0.132076462998769 0.00387712536057194 0.111989304266832 0.00309872295154132 other
CLIP1 CLIP1 -0.0959599620213636 0.0254630351667097 0.168022387689722 0.000554120173418471 other
CLMN CLMN 0.163249184233051 2.02678447122583e-05 0.189385992695893 3.77316289457589e-08 other
CLNS1A CLNS1A -0.0234400527234799 1 0.0659467597823546 1 other
CLPP CLPP 0.000514600739000226 1 -0.113259568632009 0.000227366815784545 other
CLPX CLPX 0.090049735592485 0.319702076105554 0.197166253935778 3.08901358977016e-13 other
CLTA CLTA 0.00717910707995228 1 -0.0984625717669235 0.0283002624759296 other
CLTB CLTB 0.0690765032243867 1 -0.0361045236579416 1 other
CLTC CLTC -0.0403480886480718 1 0.290305634915756 6.97339442253922e-38 other
CLU CLU 0.262589662432539 2.96221711609295e-218 0.111698163413998 6.243697416824e-40 other
CLUH CLUH 0.0389274895163534 1 -0.0858074075112081 1 other
CLYBL CLYBL -0.0312544622727051 1 -0.108350746514079 5.64379448235024e-06 other
CMAS CMAS 0.219085958426644 1.54565885299411e-17 0.204638572293357 6.87750543267909e-12 other
CMBL CMBL 0.325858881575783 3.5530072309801e-47 -0.0707172224625512 1 other
CMC1 CMC1 -0.116256891183713 7.59154099442028e-06 -0.0660934233212893 1 other
CMC2 CMC2 -0.0198956423244936 1 0.224754819966186 3.28507047464456e-27 other
CMPK1 CMPK1 0.232701117953746 2.44299941010863e-23 0.351994934471439 5.20568219345476e-67 other
CMTM6 CMTM6 0.198268168533958 5.36202126358178e-19 0.398478963380424 2.30169549193854e-80 other
CMTM8 CMTM8 0.100831474452221 0.912594262983081 0.185255011869557 7.86669649253194e-11 other
CNBP CNBP -0.0484166391213123 1 0.281229848372658 1.80509559654955e-34 other
CNDP1 CNDP1 0.504502832433988 1.32591286245467e-95 0.0381765216781946 1 other
CNDP2 CNDP2 0.0402279040117912 1 -0.187480764402398 2.38141736731961e-08 other
CNGA1 CNGA1 -0.0599105524302621 1 0.291041108368071 3.27550000354831e-29 other
CNIH1 CNIH1 0.301982248625675 1.1792621693635e-43 0.527378167598848 9.08243421718425e-163 other
CNIH4 CNIH4 -0.0377217477859217 1 0.119853426522501 0.00233490473368586 other
CNKSR3 CNKSR3 0.287592716049287 1.7015909875071e-29 0.282840219402783 1.26779771210784e-26 other
CNOT7 CNOT7 0.0848667293760603 1 0.258315663258936 3.48938759870963e-22 other
CNPY2 CNPY2 0.136387944242765 6.75913825848712e-07 0.327776861805651 5.69997383812685e-58 other
COA3 COA3 0.157103504729306 1.36643533141636e-13 0.214299110833672 3.79885550548752e-25 other
COA4 COA4 -0.00642277488648935 1 -0.157567290525767 1.9061054717912e-06 other
COA5 COA5 0.057112526352582 1 0.125646544329447 0.00551715805184295 other
COBL COBL -0.0482792034924944 1 0 1 other
COBLL1 COBLL1 -0.116788676330808 0.671615919036645 0.304776346065025 6.69564511893325e-47 other
COG3 COG3 -0.171006832233553 1.33874710531657e-09 0 1 other
COL18A1 COL18A1 -0.0386436293439126 0.227512455880954 -0.25762023807844 2.48649864525673e-65 other
COMMD1 COMMD1 -0.0338984722238602 1 -0.0122725024010109 1 other
COMMD3 COMMD3 0.133383342490147 0.0260388597763084 0.105853444141212 1 other
COMMD6 COMMD6 0.0643095425827013 9.49409445217073e-08 0.228778102167226 3.10707934625973e-43 other
COMTD1 COMTD1 0.159440803388946 0.000817177368661008 0.0637920523152735 1 other
COPA COPA -0.190579031002214 8.37308210482673e-18 -0.234276557142093 2.61932631007827e-29 other
COPB1 COPB1 -0.198384268196152 4.07081405242749e-18 0 1 other
COPE COPE 0.127772709891959 0.0224416588652076 0.0199023147082796 1 other
COPRS COPRS -0.0973570222788314 0.0170293970666447 -0.0496411570070703 1 other
COPS6 COPS6 0.0152153666054007 1 -0.12177634414714 0.0013344487054686 other
COPZ1 COPZ1 -0.0244323132608744 1 0.032752671584142 1 other
COQ4 COQ4 0.0729028783327708 1 0.00423445975855508 1 other
COX14 COX14 0.159960952162229 2.94402506662754e-16 0.15846962209054 1.20468331195521e-15 other
COX17 COX17 -0.0418148417344383 1 0.362453536739526 7.23685895490225e-133 other
COX20 COX20 0.135047104883486 1.09408130403899e-06 0.361524190160933 9.95650389292166e-63 other
COX4I1 COX4I1 0.313774006964623 1.49354992673081e-260 0.214624902399057 2.93114538213243e-122 other
COX5A COX5A 0.336730567127128 3.00160967051451e-109 0.236679669694741 9.58105973007486e-56 other
COX5B COX5B 0.207922308882746 2.88592966551842e-132 0.292988431421232 1.07969608966168e-205 other
COX6A1 COX6A1 0.290548170435979 4.06681258704063e-183 0.303692425142097 5.81527524293814e-182 other
COX6A2 COX6A2 0.0245019922413805 1 0.148399295798908 0.000793575219531536 other
COX6B1 COX6B1 0.182330418592472 2.92458681190659e-90 0.321337591104698 2.17365205274594e-186 other
COX6C COX6C 0.237736012591211 1.44867780221789e-154 0.485510705221661 0 other
COX7A2 COX7A2 0.126170809802371 2.46126793900445e-60 0.313102730098746 8.6350326934028e-223 other
COX7A2L COX7A2L 0.0380223703202714 1 -0.0686766274123064 1 other
COX7B COX7B 0.160519964973488 4.82053908338025e-50 0.420890890952543 9.78427328756252e-295 other
COX7C COX7C 0.233883137716129 3.1321872965013e-216 0.61552470155079 0 other
COX8A COX8A 0.1618087440819 1.01299915909881e-43 0.192119861625666 1.09077443997537e-41 other
CP CP -0.2853338679732 2.80994926437222e-138 -0.0890809491304709 0.00188618142195825 other
CPB2 CPB2 0.237529493235038 4.46674643868394e-76 0.414194677541201 5.08053801842044e-293 other
CPEB3 CPEB3 -0.0402486695598088 1 0.319628838211459 2.18413766655633e-39 other
CPEB4 CPEB4 0.0633403695297166 1 0.372556938702787 1.37502722492918e-52 other
CPN1 CPN1 -0.0855843923224968 0.212751452090225 -0.300365073096202 7.36612010540573e-32 other
CPN2 CPN2 0.0852773540363936 1 -0.0733456507040806 1 other
CPNE3 CPNE3 0.140773765164875 1.29073115429907e-07 0.299257879128518 2.75066215306165e-39 other
CPS1 CPS1 -0.0109549834329605 1 0.321423924729491 3.70761294835135e-197 other
CPT1A CPT1A -0.0324793137561175 1 -0.116653800895826 0.000362954516199373 other
CPT2 CPT2 -0.14631948796929 1.20535050713357e-06 -0.454250662569696 1.82927778738155e-70 other
CREG1 CREG1 0.0743113586421338 1 0.0703961913795101 1 other
CREM CREM 0.000449190617090922 1 0.170588750313838 1.62885917706179e-08 other
CRIPT CRIPT 0.0783698823890879 1 0.240955390037046 1.77908646339562e-19 other
CRK CRK -0.154196912000544 1.08062453103996e-08 -0.120489460309572 0.00116262810225297 other
CRLS1 CRLS1 0.282540723438237 4.14307355293663e-40 0.36590660238554 1.71915568422933e-68 other
CRY2 CRY2 0.132833343308095 0.648327364234134 0.168826880403238 3.9261101355487e-07 other
CRYL1 CRYL1 0.0950377796855468 1 -0.174375801406991 2.26264791649991e-17 other
CRYZ CRYZ 0.339251002173242 6.4839991309705e-55 0.422539619990115 5.50967446208062e-83 other
CSAD CSAD -0.196777956553217 2.22113286671022e-16 0 1 other
CSDE1 CSDE1 0.0329998111763806 1 0.173560967219272 4.12087256251399e-11 other
CSNK1A1 CSNK1A1 -0.142906571703779 7.13920915984581e-07 0.165321415345778 2.54464325745964e-08 other
CSNK2B CSNK2B 0.17667594890276 5.9241145612772e-10 0.28773819720267 6.94239208144468e-33 other
CTBS CTBS 0.148437051834364 2.74816045494569e-05 0.311927216600487 6.11037711125784e-38 other
CTD-2336O2.1 CTD-2336O2.1 0.169531353395415 1.04884918546542e-07 0.207685414117335 5.4454608219075e-14 other
CTD-2350C19.2 CTD-2350C19.2 0.184532826947571 5.36799329487526e-12 0.233729584205271 7.11799563268776e-20 other
CTH CTH 0.0832305850385444 1 0.000137918058714881 1 other
CTNNA1 CTNNA1 0 1 -0.160578170289969 8.91786397522755e-07 other
CTNNB1 CTNNB1 -0.160338961677513 0.0727384833407646 0.334557612426105 2.56997240018112e-39 other
CTNND1 CTNND1 -0.192970263745576 6.11272769901213e-17 -0.0260610417626324 1 other
CTSB CTSB -0.00348190667984125 1 0.0633220134898218 1 other
CTSF CTSF 0.134914214261624 0.000172578640953219 -0.0958825471766915 0.0981337653316887 other
CTSH CTSH 0.228476622101337 2.23982031364168e-15 -0.00296431469238922 1 other
CTSO CTSO -0.038231062861098 1 0.199911237183103 4.38601727314347e-13 other
CUTA CUTA 0.246709520928214 2.30171871135825e-57 0.167940913683587 8.60712810798699e-25 other
CWC15 CWC15 0.0124238862837993 1 0.103565285629709 1 other
CXADR CXADR 0.169416907200775 3.34638984002302e-08 0.432253473106703 2.04399007140662e-73 other
CXCL2 CXCL2 0.213565981813327 7.32731627347898e-52 0.768633888753232 0 other
CYB5A CYB5A -0.0997785964160189 4.89163751967043e-66 -0.476857102947831 0 other
CYC1 CYC1 0.3217781301327 1.14286407566208e-67 0.093674682489763 2.02895131185055e-06 other
CYCS CYCS 0.00764328462059183 1 0.240195909708272 1.56990274127911e-29 other
CYP1A2 CYP1A2 0.329686035741866 2.1389303257177e-38 -0.0129737763269955 1 other
CYP26A1 CYP26A1 0.136606802472698 1 0.499941996851338 1.93329196186819e-73 other
CYP27A1 CYP27A1 0.136383145751655 1.03387943740616e-11 0.00689968950267855 1 other
CYP2A6 CYP2A6 0.352299594828667 4.91111311142194e-161 0.474388410498327 1.21176248536908e-284 other
CYP2A7 CYP2A7 -0.0213507354080783 2.44219099855824e-12 -0.0504539112488255 4.38405058926656e-14 other
CYP2B6 CYP2B6 0.173778244135477 1.86265329546399e-34 0.327983120033128 3.91450864172824e-113 other
CYP2C18 CYP2C18 0.0260605265976468 1 0.360790181958726 8.98941222475398e-59 other
CYP2C8 CYP2C8 0.253601102056343 2.45858834893427e-107 0.405024325977667 4.41302604002621e-255 other
CYP2C9 CYP2C9 0.119929361799328 5.16487548914303e-28 0.287880126606814 2.92810041618283e-178 other
CYP2D6 CYP2D6 0.002064756555057 1 -0.0136687326855401 1 other
CYP2E1 CYP2E1 0.991794633480156 0 0.127399767805384 0.0275474585460119 other
CYP2J2 CYP2J2 0.0710480526728976 1 0.0961427037322264 1 other
CYP39A1 CYP39A1 0.0912817360845382 1 0.243634966512565 4.22365332069818e-20 other
CYP3A4 CYP3A4 0.12118413480695 3.95295064348885e-16 0.687918440599294 0 other
CYP3A5 CYP3A5 -0.0474886048908638 1 0.235342744962872 4.37496520422048e-38 other
CYP4A11 CYP4A11 0.199437018292702 1.48508378696459e-31 0.258039194657546 2.20252250354812e-59 other
CYP4A22 CYP4A22 0.0724294698903059 1 -0.0987375370959485 4.00436742364002e-06 other
CYP4F11 CYP4F11 0 1 -0.10112463490681 0.169161847599173 other
CYP4F2 CYP4F2 0.272168997641856 2.16208129337033e-29 0.0854462457083515 0.0296608069512997 other
CYP4F3 CYP4F3 -0.00395344239627449 1 0.208170670080001 1.94451132688542e-36 other
CYP4V2 CYP4V2 0.237331250592238 5.98262376334622e-20 0.161549621727559 1.07530091854956e-09 other
CYP8B1 CYP8B1 0.165060747380383 2.75791064927722e-16 -0.0267923290903166 1 other
DAD1 DAD1 -0.133505292918872 0.00014517506752262 -0.17812438509728 1.27139677554851e-22 other
DAO DAO 0.383082960883203 8.92370170814904e-53 0.280314496250942 3.56941671678233e-28 other
DAP DAP -0.0020591374085861 1 -0.120687500996872 0.000936808449297589 other
DAP3 DAP3 0 1 -0.113929827803519 0.00736181316838557 other
DARS DARS 0.0189988592884358 1 0.219124590943801 3.52954214022519e-15 other
DAZAP2 DAZAP2 0.103554134761572 0.0129147261437944 0.352992163657452 2.62625268719905e-48 other
DBI DBI 0.196506923078456 2.04759454691656e-88 0.168797223175359 1.30572882505477e-56 other
DCAF11 DCAF11 0.0968318403518005 1 -0.118562384719502 2.62454847526519e-05 other
DCAF6 DCAF6 0.098361972343143 0.00245046003334915 0.272974151505132 1.46479024866035e-31 other
DCPS DCPS 0.00879327327247359 1 -0.187161519842393 1.46539868554884e-09 other
DCTD DCTD 0.152358669529046 0.0073196714405597 0.112539414064353 0.0549062888165845 other
DCTN3 DCTN3 -0.00774504730294789 1 0.0163300027199482 1 other
DCXR DCXR 0.345508332986207 6.84608131923552e-302 -0.0412996299718007 5.44755185078413e-06 other
DDAH1 DDAH1 0.111535074767573 0.00265090023533974 0.277166148564083 1.93980879350734e-30 other
DDI2 DDI2 0.0164261299730442 1 0.11500150315275 1 other
DDIT4 DDIT4 0.458304626347514 7.53439680706241e-46 0.448645273201562 1.85914297355618e-48 other
DDOST DDOST -0.108932433766705 0.00870946507751885 -0.239960281637974 9.68666028527937e-21 other
DDRGK1 DDRGK1 0.194796474796985 5.83787560370818e-10 0.0641218734650238 1 other
DDX1 DDX1 -0.0803701615303429 1 0 1 other
DDX17 DDX17 -0.0730455838500145 0.000390193754769689 0.196287247574376 1.2476846709499e-14 other
DDX24 DDX24 -0.132766219877343 1.55210209273697e-07 -0.0348890046970793 1 other
DDX3X DDX3X 0.0508771132096102 1 0.341927756182449 1.30225641435748e-45 other
DDX46 DDX46 -0.0372590728177145 1 0.186420844043401 1.16820602158606e-08 other
DDX5 DDX5 -0.091222586144417 0.000153000628596068 0.10922605210617 4.36519346613999e-05 other
DECR1 DECR1 0.375399359500302 8.95281162157973e-61 0.128834042925812 0.405082821510138 other
DECR2 DECR2 0.11654726289702 0.143879533487473 0.0284789131216598 1 other
DEK DEK -0.119967397478045 0.000116721011207645 0.0593807562779787 1 other
DERA DERA 0.00873256499520525 1 0.0396502521548157 1 other
DERL1 DERL1 0.0534034944728647 1 0.034907558984028 1 other
DERL2 DERL2 -0.173049261054709 1.65190184176375e-18 -0.0876244151462227 9.10291509688955e-05 other
DESI1 DESI1 -0.108350682992336 2.74586837387491e-05 -0.31095849829782 4.73132421108526e-33 other
DEXI DEXI -0.0357928395268954 1 -0.106409369039085 0.0433974503672628 other
DGAT2 DGAT2 0.472019395011127 3.21920972253818e-87 -0.143244752438239 2.45389428742616e-12 other
DGCR6L DGCR6L 0.479525529899559 1.30605370550799e-123 0.337085678776267 6.30014356865099e-64 other
DGUOK DGUOK -0.0468389620936041 1 -0.0704517843904842 1 other
DHCR24 DHCR24 -0.0445976063138515 0.0183389598682531 -0.357291597323391 1.0428068982363e-109 other
DHCR7 DHCR7 0.15451364260011 1.18139018026889e-07 -0.141150244230347 0.000425243530333529 other
DHFR DHFR 0.249049269481655 3.74131058988374e-21 0.207178004536631 3.40691782468184e-16 other
DHRS1 DHRS1 0.0829192705957096 1 -0.14611567320502 6.15538689887077e-11 other
DHRS4 DHRS4 0.158857233176624 1.3074869065195e-07 0.1182259871199 0.258559468011283 other
DHRS4L2 DHRS4L2 0.396674080662828 1.15771244281714e-77 0.307008706094727 1.3888309262532e-37 other
DHRS7 DHRS7 0.159156502587066 7.12407306813631e-07 0.125343014674839 0.000116718484292561 other
DHRSX DHRSX 0.145640534396788 0.000168587166592654 0.024841359741123 1 other
DHTKD1 DHTKD1 -0.0774134600562228 0.30965650695913 -0.00368841771440032 1 other
DHX36 DHX36 -0.0494475823791256 1 0.220995600214888 2.98950584253133e-17 other
DIAPH1 DIAPH1 -0.190923719003062 3.16984259853038e-10 -0.237147479184662 4.48675260822244e-23 other
DICER1 DICER1 -0.129509767727708 2.85989266929086e-08 0.103252477123068 0.0116275878266906 other
DIO1 DIO1 0.143278006139578 0.00213995342376036 0.123914596635037 2.56285343636991e-05 other
DLD DLD 0.18818944401038 1.77791233701089e-08 0.256171539446006 4.03266060052203e-21 other
DMD DMD 0.150878385567594 1.73919104221075e-05 0.209924582293545 9.14014852156047e-13 other
DMGDH DMGDH -0.0495072909419401 1 -0.0296589639187901 1 other
DNAJA1 DNAJA1 -0.042303752929744 1 -0.23045304172039 8.67786567568586e-33 other
DNAJA2 DNAJA2 -0.14824719156662 1.79031393226345e-06 0 1 other
DNAJB1 DNAJB1 0.125861594750326 0.080656421944729 -0.137538461990022 7.65107561762364e-10 other
DNAJB11 DNAJB11 -0.170181569790475 9.52371633000462e-11 -0.163757192382095 3.69612169466288e-14 other
DNAJB6 DNAJB6 0.0322910846210214 1 0.213646717756752 2.77517897835642e-16 other
DNAJB9 DNAJB9 -0.0379024128333305 1 0.409820116524563 1.73781204640136e-85 other
DNAJC1 DNAJC1 0.0296006774436557 1 0.0753295488378853 1 other
DNAJC12 DNAJC12 -0.149453062333212 3.21766732501304e-11 0.269645988960984 4.01854212861523e-19 other
DNAJC15 DNAJC15 0.404057255435468 6.47440376427729e-94 0.389386590573933 1.43078164818214e-88 other
DNAJC19 DNAJC19 -0.00244477467463988 1 0.314278635630066 4.69399055216601e-45 other
DNAJC25 DNAJC25 0.122322001186619 0.0160851101515431 0.25599993234054 2.004819648971e-19 other
DNAJC3 DNAJC3 -0.0725864977387622 1 0.153910889576805 5.78001130275585e-07 other
DNAJC7 DNAJC7 -0.039552621116691 1 -0.0961428026405207 0.000641980263846855 other
DNAJC8 DNAJC8 0.0214336245177362 1 0.105709457797403 0.794480600067303 other
DNPEP DNPEP 0 1 -0.0787559200788348 1 other
DNPH1 DNPH1 0.145204031988788 1.11491311493814e-11 0.216327888697245 2.44032482998163e-31 other
DPH3 DPH3 -0.151236077559294 6.33300342496315e-06 0 1 other
DPM1 DPM1 0.161489037847931 1.93859586702228e-05 0.277971088191184 5.69937949141215e-24 other
DPM3 DPM3 0.186467179158449 2.78614792064632e-22 0.180714452869446 1.7004471757738e-16 other
DPP7 DPP7 0.0036726088216894 1 -0.0778611006011987 0.659804589266246 other
DPY30 DPY30 0.158263292577888 1.65872817898407e-06 0.163624821135073 1.12090756257812e-09 other
DPYD DPYD -0.0170237095746506 1 0.20102967332203 1.58904568371378e-07 other
DPYS DPYS 0.268597499196395 7.90764183303985e-57 -0.063980637010793 0.0755215705286495 other
DRAP1 DRAP1 0.186543023333613 1.9610960006443e-11 0.0174305009475544 1 other
DSP DSP -0.240293875900455 5.7682534813878e-30 -0.0663439839313733 1 other
DST DST -0.174262298528223 2.67838078459988e-09 0.155331156056577 0.0167463870600995 other
DUS1L DUS1L 0 1 -0.194517139089342 1.02312337152351e-13 other
DUSP10 DUSP10 0.30248705718171 1.52761796566006e-30 0.269226119617113 1.42366986625562e-27 other
DUSP16 DUSP16 -0.0320375759504565 1 0.16488518116811 8.8142523687775e-08 other
DUSP23 DUSP23 0.00167110528800929 1 -0.190842466317498 9.83383598008018e-11 other
DUSP3 DUSP3 0.063868147584579 1 0.00294796756291094 1 other
DUSP6 DUSP6 -0.200790754572067 2.40738132429931e-06 -0.115228106953012 0.000234221331511477 other
DUT DUT 0.0810360554361602 1 0.0850008815691616 1 other
DYNC1I2 DYNC1I2 -0.0255614210987769 1 0 1 other
DYNLL2 DYNLL2 -0.0216712968997623 1 -0.188100806578418 6.64444132090033e-09 other
DYNLRB1 DYNLRB1 0.0590868600649035 1 -0.0244193104817436 1 other
DYNLT1 DYNLT1 -0.0654541298789297 1 -0.240378182699156 1.36553282762197e-24 other
EAPP EAPP -0.0578781195083304 1 0.109217600505626 0.0233085136470289 other
EBAG9 EBAG9 -0.0665558884115134 1 0 1 other
EBLN3 EBLN3 -0.006103770634589 1 0 1 other
EBNA1BP2 EBNA1BP2 0.0977617783563041 1 0.232651536942187 3.57960550680785e-23 other
EBP EBP 0.313150762582651 5.32036505760645e-72 0.133989281111067 8.27849502936661e-10 other
EBPL EBPL -0.0210308841264001 1 0.0555873898926724 1 other
ECH1 ECH1 0.339122805062685 1.6866738001371e-122 0.13489794621868 5.86344664067881e-21 other
ECHDC1 ECHDC1 0.0901528556204518 1 0.155546066621591 7.59462161138229e-08 other
ECHDC2 ECHDC2 0.219991112186813 2.12657471585672e-37 0.0987327898271437 4.76494913272554e-07 other
ECHS1 ECHS1 0.504037320240748 0 -0.155725055722244 4.59643490062071e-55 other
ECI1 ECI1 -0.110662337744813 1.17650475880691e-05 -0.369288006849835 1.65673111208819e-78 other
ECI2 ECI2 0.0974681855199351 0.0114759216944813 -0.0671402817310636 1 other
ECSIT ECSIT 0.150869155672374 3.13321487596456e-10 0.0931712784469232 0.478213770078525 other
EDEM1 EDEM1 -0.261771524221883 5.13552398291807e-21 -0.146756336124713 0.000168347677878117 other
EDEM3 EDEM3 -0.133856135998037 3.1399269454803e-06 0 1 other
EDF1 EDF1 0.192736562792117 2.0378256883477e-56 0.117272739768975 4.08698131350484e-21 other
EEF1A1 EEF1A1 0.18228134694069 1.15108906020822e-151 0.276662404288312 0 other
EEF1B2 EEF1B2 0.0498146799971819 1 0.290520444802236 1.89735938029046e-130 other
EEF1D EEF1D 0.354254920144649 4.38797364122538e-210 0.422442141750399 9.77044903175468e-268 other
EEF2 EEF2 0.20308963680042 3.92774296550059e-42 -0.105835202835022 4.81983709202294e-05 other
EFNA1 EFNA1 -0.146852688611886 4.74999456876785e-07 0.0367065684939125 1 other
EFR3A EFR3A -0.00983330146304273 1 0.225971861505148 1.7286628955759e-17 other
EGFR EGFR -0.198457907936561 3.19059660596078e-17 -0.0829228472511072 1 other
EGLN1 EGLN1 -0.0178823723118071 1 0.191044042246491 5.00662391344365e-15 other
EHBP1 EHBP1 -0.119246907217879 0.015294770140784 0.022145597916277 1 other
EHHADH EHHADH 0.152682378481617 5.49363769781502e-11 0.0688653740743014 1 other
EI24 EI24 0.158886836165925 1.78896701126662e-14 0.0111712501808683 1 other
EID1 EID1 0.238362286423316 1.72774781917572e-28 0.3594084677114 2.61608145236778e-77 other
EIF1 EIF1 0.0139383748827557 1 0.256125567592185 2.22084884023249e-176 other
EIF1AX EIF1AX 0.39024618001748 1.45762812734958e-116 0.481750842006793 4.36039934698192e-169 other
EIF1B EIF1B -0.00252396137714328 1 0.23599341214763 1.3774464088933e-25 other
EIF2AK1 EIF2AK1 -0.0716854418031416 1 -0.104782371313156 1 other
EIF2S2 EIF2S2 -0.113381405393611 0.0180454208888692 0.0724192850630065 1 other
EIF3A EIF3A -0.263083369798407 4.82309482446318e-33 -0.0880295373115855 0.348222157691813 other
EIF3B EIF3B -0.162379907342707 1.93805512353865e-09 -0.191722875115667 4.55016737248219e-15 other
EIF3D EIF3D -0.0685027422711193 1 -0.121885296627311 0.0304697743758152 other
EIF3E EIF3E 0.443657431480554 4.15565381616601e-117 0.903180024770448 0 other
EIF3F EIF3F 0.191065969701641 3.15026951285944e-13 0.121714303698368 0.193216832865659 other
EIF3G EIF3G 0.008198051843608 1 -0.0891826593131508 0.472489496516931 other
EIF3H EIF3H 0.21271061777671 8.86180533922661e-13 0.364969309175138 1.42838296164041e-63 other
EIF3I EIF3I 0.0158053058712178 1 -0.0248715586834229 1 other
EIF3K EIF3K 0.22624216905648 1.12543295334942e-45 0.0750591117568078 4.96947390778505e-05 other
EIF3L EIF3L 0.140273759909859 2.19790179742721e-06 0.144964053495619 2.12250949877362e-06 other
EIF3M EIF3M 0.135056747168969 0.179417928849548 0.371168172127907 2.34131898464374e-57 other
EIF4A2 EIF4A2 0.180693619293174 9.52254967107051e-14 0.465197619661121 7.62915057593951e-126 other
EIF4B EIF4B 0.116108226866746 0.00835629248144708 0.296986283300719 1.61787651708458e-47 other
EIF4E EIF4E 0.0205923303852551 1 0.301124928195159 1.81287472352152e-29 other
EIF4E2 EIF4E2 0.0142861213284236 1 -0.132267313781885 0.000127287477772435 other
EIF4EBP1 EIF4EBP1 0.127275906170252 0.000537888600982233 0.062930251216075 1 other
EIF4EBP2 EIF4EBP2 0.0569906681876189 1 0.332782175211588 3.54361520182308e-51 other
EIF4G1 EIF4G1 -0.182895207956297 5.50481744533726e-16 -0.32044803961646 5.9793342947548e-50 other
EIF4G2 EIF4G2 0.0877210936526569 1 0.347082601249921 1.0833454048243e-59 other
EIF4H EIF4H -0.120586234485885 0.0635214818898973 -0.0959885057629382 1 other
EIF5 EIF5 -0.157252346320701 9.39697273477549e-19 0.0446346295335715 1 other
EIF5A EIF5A -0.123915443317751 6.24865783896291e-06 -0.169617320726463 1.25755663535154e-10 other
EIF5B EIF5B -0.17848687663832 1.84175875006284e-10 0.121352691973854 4.72615386838818e-05 other
EIF6 EIF6 0.100264890431537 1 0.0119432455752391 1 other
ELL2 ELL2 0.0498700034748676 1 0.387199100674163 4.37604340205864e-77 other
ELOVL5 ELOVL5 0.0693918064711105 1 0.161367879025355 1.99597370379621e-07 other
ELP2 ELP2 0.200094368404071 2.71737831797704e-12 0.309006604047675 7.53873128652093e-33 other
EMC3 EMC3 0.0298585943577381 1 -0.0614038748774737 1 other
EMC4 EMC4 0.0723546835014535 1 0.287545914188122 6.43858801550944e-33 other
EMC6 EMC6 -0.0582879020959379 1 -0.0940332516760154 1 other
EMC7 EMC7 0.0256562929413939 1 -0.0946440401623749 0.0194788757839584 other
EML4 EML4 0.0509946506067454 1 0.260958904834382 9.70613076491332e-27 other
EMP2 EMP2 -0.128423857854316 1.71072536299289e-07 -0.262265077556374 2.33094811413985e-41 other
ENO1 ENO1 0.209735316042909 3.55936126587678e-18 -0.0585978057451523 0.0395674558027281 other
ENO3 ENO3 0.960756644004003 6.79796915171694e-290 -0.168109754579381 1.46978080220353e-16 other
ENOSF1 ENOSF1 -0.0531024543778089 1 0 1 other
ENPP1 ENPP1 0.118510795483212 0.000970546915155964 0.200302915140401 3.67646797232471e-15 other
ENSA ENSA 0.188618361827848 2.53209810076e-14 0.164281123223251 8.19081204767429e-09 other
ENTPD3-AS1 ENTPD3-AS1 0.19461388393699 1.88827503399581e-15 0.313671373014212 6.14297741279128e-38 other
ENTPD5 ENTPD5 0.140168361441374 2.3271759827644e-07 0.307699666634125 1.75944627077775e-46 other
ENY2 ENY2 0.0530866121383387 1 -0.039265922305719 1 other
EPB41L4A-AS1 EPB41L4A-AS1 0.113079368423381 0.0896836780001646 0.333872133904648 8.38553018335442e-42 other
EPB41L4B EPB41L4B -0.154223475280429 1.07722301063224e-10 0.117468290319553 4.41102179447435e-06 other
EPHX1 EPHX1 0.376226436529417 6.84318557842911e-174 0.000538599524595784 1 other
EPHX2 EPHX2 0.23361567954574 1.67115383560762e-30 0.116497300095982 0.000237025982045993 other
ERBB3 ERBB3 0.046616946899914 1 -0.0395220300081438 1 other
ERGIC1 ERGIC1 0.175872920585057 4.74629538338927e-08 -0.0692643063422165 1 other
ERGIC2 ERGIC2 -0.0151211205448021 1 0.242753165443453 3.27865743039697e-23 other
ERGIC3 ERGIC3 0.302629414734847 6.25846021927354e-45 0.145905688524623 3.33338495644422e-09 other
ERH ERH 0.160204592459119 3.75506658682639e-06 0.429692844964079 6.64094316709833e-82 other
ERLEC1 ERLEC1 -0.0654694841812078 1 0.133271733002026 0.000802660652066892 other
ERLIN1 ERLIN1 0.0166666201025434 1 -0.0905235256740031 1 other
ERN1 ERN1 -0.118035082872745 9.04305073900795e-08 0 1 other
ERP29 ERP29 0.267162840294475 3.21402291082039e-65 0.0248604836628451 1 other
ERP44 ERP44 0.192172853324367 1.31566021165046e-08 0.191841708714595 8.69180233984676e-09 other
ERRFI1 ERRFI1 0.293175727294876 4.26902195453683e-116 0.764710090454373 0 other
ESD ESD 0.503758254108967 1.19773336564829e-135 0.679207135898729 1.77428299151609e-252 other
ESPN ESPN 0.456111787062317 2.04404128379114e-83 0.187079425720601 1.30304731271276e-13 other
ETFA ETFA 0.263383613630786 6.09373838593408e-35 0.102011035137973 0.00124333886456007 other
ETFB ETFB 0.137760080645726 1.54059830411355e-29 -0.128806973465171 1.45131673001548e-28 other
ETFDH ETFDH 0.152837507889227 0.000128901498794061 0.151341276012985 2.17553181512729e-06 other
ETHE1 ETHE1 0.169329098558566 1.21808474469133e-09 -0.0553967324632922 1 other
ETNK2 ETNK2 0.112683347067646 0.000563613736493198 -0.0773916053033561 1 other
ETNPPL ETNPPL 0.327546396692558 2.5067001707058e-34 0.0905323447516222 0.243516038238823 other
EVA1A EVA1A 0.130501856114467 2.70362934531865e-06 0.273974513988764 4.67817207795545e-32 other
F11 F11 0.111507467467851 0.00846575484711683 0.101873229378179 1 other
F11R F11R -0.0471566887444004 1 -0.0745424352473463 1 other
F12 F12 0.239103600909865 5.53493142126016e-51 -0.187546513610313 1.22278469463094e-51 other
F13B F13B 0.0187195697534301 1 0.259482929261854 2.87107689488214e-26 other
F2 F2 0.0711697411958235 1 -0.0265519296425987 1 other
F5 F5 -0.168220019614629 1.57604143589706e-20 -0.0731156878144265 0.000737020172785977 other
F9 F9 0.0901848206045249 1 0.228054466884951 3.22244616826878e-25 other
FAAP20 FAAP20 0.167830728473726 4.01768447340587e-05 0.0311914825055721 1 other
FABP1 FABP1 -0.147857794265047 1.31242206119782e-84 -0.751902721075815 0 other
FAHD1 FAHD1 0 1 -0.176354002090869 1.17630606976808e-14 other
FAHD2A FAHD2A 0.265215574161699 4.10159325564899e-26 0.214738133444184 1.48212787893707e-20 other
FAM107B FAM107B -0.165811488437888 5.09649216612253e-10 -0.00104829621919789 1 other
FAM114A1 FAM114A1 0.00339270397273994 1 -0.169263705676617 3.89615031985164e-08 other
FAM120A FAM120A 0.0101179608568942 1 0.16566969231284 5.47644747014551e-07 other
FAM133B FAM133B 0.00279524779675122 1 0.310531830983842 4.570849495964e-31 other
FAM134B FAM134B 0.449246746156374 2.30814488151442e-70 0.556608437290607 1.47313834173858e-124 other
FAM136A FAM136A -0.0461176575247726 1 -0.0921359091545779 1 other
FAM13A FAM13A 0.370907899228186 1.36185431526004e-60 0.112736166483834 0.000746714456242291 other
FAM162A FAM162A 0.161617948629229 3.51013217530714e-13 0.122418654123454 3.00797346506193e-11 other
FAM173A FAM173A 0.127720161160787 1 0.00281092037922726 1 other
FAM177A1 FAM177A1 -0.0915833150842942 1 0.0556418349585053 1 other
FAM195A FAM195A 0.300342147978893 5.7470977214166e-40 0.00561620172807775 1 other
FAM200B FAM200B 0.0851754200380248 0.500380072736414 0.315809992104883 1.73530015217445e-43 other
FAM207A FAM207A 0.0168913516004257 1 -0.0360871430709662 1 other
FAM20A FAM20A -0.20557405748612 3.50145573283465e-19 -0.092352192199358 0.000221638066030634 other
FAM20C FAM20C 0 1 -0.0620492070345169 1 other
FAM210B FAM210B 0.139003678134836 1.02393953216481e-05 0.0594021724190987 1 other
FAM213A FAM213A 0.296773316121674 4.33858510283185e-41 0.00656769152059289 1 other
FAM3C FAM3C -0.0400630893118155 1 0.204287879008315 1.85751539782348e-14 other
FAM45A FAM45A -0.124716745792144 1.66796501250524e-06 0.145357685822391 0.000108171407507345 other
FAM46A FAM46A 0.043012521562708 1 0.280422388392425 1.42792538207379e-23 other
FAM8A1 FAM8A1 0.022022003907908 1 0.148736372237071 2.46798535310045e-05 other
FAM96A FAM96A 0.207881068238366 8.92073761072469e-21 0.34334367747269 1.07142222750909e-72 other
FAM96B FAM96B -0.0219812652526857 1 -0.0583583689288075 1 other
FAM99A FAM99A 0.763813692953928 2.92656568900588e-288 0.627295056357688 2.94127221771093e-191 other
FARP1 FARP1 -0.13605609610159 0.000955768529261992 -0.183614688366048 2.96219750162976e-10 other
FASN FASN 0 1 -0.120966482847509 0.000308739465552129 other
FAU FAU 0.0161378913557932 1 0.261442310579645 5.48531594819307e-261 other
FAXDC2 FAXDC2 0.12778700531838 5.93510855965886e-07 0.145677222414214 0.011382734092906 other
FBL FBL 0.0857562766161972 1 0.0965276253535046 0.0548218152278992 other
FBXL5 FBXL5 0.0583869471156961 1 0.164825586656186 5.09526795228093e-07 other
FBXO2 FBXO2 0.410409975839457 6.89673130081072e-66 0.105668145381543 0.0125614263013813 other
FBXO21 FBXO21 0.121891833268899 3.82009949933701e-06 0.266066245472648 2.63860714505555e-25 other
FBXO7 FBXO7 0.0423326034858225 1 0.0181674125815092 1 other
FBXO8 FBXO8 0.318259848466932 1.99465481629579e-36 0.277735355630219 4.02687917701876e-26 other
FCGRT FCGRT 0.302090632496738 1.04436589723176e-75 -0.13205841573592 8.40491452308014e-17 other
FDFT1 FDFT1 0 1 -0.0493810667234833 1 other
FDPS FDPS 0.334825922547299 4.78520117388181e-45 0.0270041458018101 1 other
FDX1 FDX1 0.124566621637111 1.07687597658172e-07 0.154656708251567 7.24429398779689e-16 other
FERMT2 FERMT2 0.134707686116547 0.0101738453532132 0.202670725473607 3.70392471877418e-13 other
FETUB FETUB -0.0268442252705802 1 -0.338867986315922 5.95777804342193e-66 other
FGL1 FGL1 -0.159645291167117 6.8446629654642e-60 -0.232870662837556 1.04118898549128e-97 other
FH FH 0.0227737279693372 1 -0.0555751843836272 1 other
FIS1 FIS1 0.0146885315389491 1 -0.0904898223275862 0.000103741821058598 other
FKBP11 FKBP11 -0.0264617516560943 1 -0.0610237781835397 1 other
FKBP2 FKBP2 0.217645895807968 1.98315369760322e-80 0.267268487877547 1.28088799233817e-106 other
FKBP3 FKBP3 0.0935788628506575 1 0.197152464886297 1.99915802767687e-10 other
FKBP4 FKBP4 -0.0388966508837112 1 -0.214754373539303 1.07491653403038e-12 other
FKBP5 FKBP5 -0.0907160052748315 1 -0.0564999113771359 1 other
FKBP8 FKBP8 0.102067755446306 1 -0.0102277466413461 1 other
FLJ22763 FLJ22763 0.37244861780716 1.21477551892184e-47 0.468057575728615 4.58630406458361e-81 other
FLNB FLNB -0.105616263426582 0.198064562025265 -0.163123141237639 2.54447169476714e-07 other
FLOT1 FLOT1 -0.192197975673847 6.94878066246895e-17 -0.330301782551915 1.46131428410361e-33 other
FMO3 FMO3 0.299649319362189 1.14882165155596e-58 -0.0325538865568945 1 other
FMO5 FMO5 -0.169779103040806 4.16716316069164e-11 0.182593112033786 1.26780400670826e-21 other
FNDC3A FNDC3A -0.0607187638076072 1 0.0610840420998646 1 other
FNDC3B FNDC3B -0.371869202870292 3.06797552144831e-60 -0.168227040501172 2.43654346450429e-10 other
FNIP2 FNIP2 0.091652835381151 1 0.547479005418371 4.09990487084918e-120 other
FOXA2 FOXA2 -0.0827850012853804 1 0 1 other
FOXN3 FOXN3 -0.0444634370105901 1 0.0921552905205199 0.00481712010585083 other
FOXO1 FOXO1 0.00232283929618005 1 0.0754012736587777 1 other
FOXO3 FOXO3 0.185961499576653 8.71855938756113e-11 0.372432659854808 5.57128368930769e-52 other
FOXP1 FOXP1 -0.122322158219158 4.08836937183442e-05 0.158716831083856 8.7757739726364e-09 other
FRA10AC1 FRA10AC1 0.200970633426332 1.07630523348869e-15 0.490860618942928 8.59400783040596e-97 other
FRG1 FRG1 -0.0421161076334668 1 0.157727149985031 1.75927846077212e-05 other
FST FST 0.2248513170267 2.70020791962567e-20 0.0879803859682167 0.0244311609526247 other
FTCD FTCD 0.210627126682959 2.62077253223692e-47 0.0211383211195041 1 other
FTH1 FTH1 0.502432457775964 0 0.235252065158103 8.14047716296548e-218 other
FTL FTL 0.327799978759129 0 0.0238506036879387 1 other
FUCA1 FUCA1 0 1 -0.0655604117257127 1 other
FUNDC2 FUNDC2 -0.0339148881022862 1 0.100634048889416 1 other
FUOM FUOM 0.255735143875901 5.27502533388127e-83 0.0639279097764992 0.000106782047814223 other
FURIN FURIN -0.0219688303290584 1 -0.0710838401810299 1 other
FUS FUS 0.00256811843882754 1 0.0683301778802592 1 other
FXN FXN 0.252672038171653 1.36431926790396e-20 0.102252551022653 0.0216001456971123 other
FXR1 FXR1 0.02190367709397 1 0.166296182710133 3.19798965203758e-12 other
FXYD1 FXYD1 0.417174392564676 0 0.332590570245963 2.95964657911813e-261 other
G3BP1 G3BP1 -0.136838613716184 3.13478041322476e-05 0.130637529837104 0.000726224753272419 other
G3BP2 G3BP2 -0.0927262693112927 0.561873234850905 0 1 other
G6PC G6PC 0.168561494653115 4.20585701911888e-11 -0.0142645426588875 1 other
GABARAPL1 GABARAPL1 0.236949457367674 6.16769812761056e-24 0.407788657902973 3.27533689276597e-71 other
GABARAPL2 GABARAPL2 0.122074226891129 0.173000340186757 0.242590758871455 2.23526946892106e-25 other
GADD45A GADD45A 0.0960278208599131 0.0229362439687531 0.336066786238466 9.33847498199951e-44 other
GADD45G GADD45G 0.168775337091837 7.78743372565262e-17 0.725009411890234 0 other
GADD45GIP1 GADD45GIP1 0.106599979631187 0.0035827051550116 0.0626283030503846 1 other
GALE GALE -0.0699945380422893 1 0 1 other
GALK1 GALK1 0.196996607710116 1.79647919926887e-11 -0.18158302450972 1.85988484876036e-14 other
GALM GALM 0.157833211646684 2.85666223033213e-07 0.123960619076471 0.0636660481110368 other
GALNT2 GALNT2 -0.136940723909952 7.84515631164085e-07 -0.422779907831992 4.54980347425105e-69 other
GALT GALT 0.129468785003991 0.000189359864816304 0.04026296527304 1 other
GAMT GAMT 0.0444416325600123 0.280690309018365 -0.0631224862823591 1 other
GANAB GANAB -0.147265064057791 7.93745699182401e-10 -0.184580115429345 4.92940981754587e-10 other
GAPDH GAPDH 0.669925747332947 0 -0.0730005136587752 2.73065393727705e-21 other
GATM GATM 0.062351567802112 3.08697581325895e-19 0.502380463970269 0 other
GBE1 GBE1 0.229743445558263 2.72410292299361e-18 0.36291995984364 3.48406501284954e-48 other
GBP1 GBP1 0.0675235824594702 1 0.0578174990376235 1 other
GC GC 0.342281903153786 5.86566431778463e-188 0.46107934779612 0 other
GCAT GCAT 0.184574658753278 1.86271962403706e-12 -0.100910589367599 0.279027198677891 other
GCDH GCDH -0.010792639175186 1 0.0480659006344264 1 other
GCGR GCGR 0.246059057270393 3.00194362546277e-18 0.0049699047795646 1 other
GCH1 GCH1 -0.114858439395178 0.000753241169191009 0.222816131659797 1.87514049725197e-22 other
GCHFR GCHFR 0.119876317360663 1.47771140622554e-12 0.0297721147361569 1 other
GCKR GCKR -0.047461162134945 1 -0.107613633901896 0.481336031426198 other
GCLC GCLC 0.151171977891971 5.12512517026238e-07 0.332456344519165 8.83466387320906e-47 other
GCLM GCLM 0.0930714937363345 0.00160810597419658 0.352374863645481 3.41038921862106e-50 other
GCSH GCSH 0.268192919564537 3.51945853651292e-54 0.285347365874933 2.71718354327899e-69 other
GDA GDA 0.286196792006959 1.97395733754994e-27 0.219800400216813 6.30908535952772e-12 other
GDI2 GDI2 0.242905175940942 1.83348063255693e-22 0.406665342682428 3.15638442584378e-75 other
GFER GFER 0.0425407859802511 1 0.0839827233420742 1 other
GGCX GGCX -0.118035811444017 1.75510884741186e-06 -0.209748177935084 2.73828074182946e-20 other
GGH GGH 0.261936502283092 8.35142446119448e-25 0.440219209750665 1.1410771146611e-110 other
GGNBP2 GGNBP2 0.0175905650761132 1 0.25073091335396 1.48040876278234e-24 other
GHITM GHITM 0.298947173214174 8.92307320021478e-51 0.290856473739871 5.03356415218841e-57 other
GHR GHR 0.404580750077615 5.83741303375707e-91 -0.0539965813920902 1 other
GJB1 GJB1 0.377062648706388 7.11318406478616e-82 0.304501918815468 1.90339818478044e-58 other
GK GK -0.0861607259437616 1 -0.225962367467913 8.85538718685e-21 other
GLDC GLDC 0.0875761385116394 1 0.082023492213751 1 other
GLO1 GLO1 0.245080625213594 2.64569126749597e-21 0.353270298534067 4.09828368377336e-44 other
GLOD4 GLOD4 0.095563385098911 1 0.114780280301275 0.00195893139013914 other
GLRX5 GLRX5 0.00355831211009716 1 0.0940818879002061 1 other
GLS2 GLS2 0.064196806888946 1 -0.0518641917826332 1 other
GLTSCR2 GLTSCR2 0.236031753061246 1.36622380398838e-32 0.407169125617393 5.8956295120539e-93 other
GLUD1 GLUD1 0.344534446614332 2.96789468167991e-100 0.336224105358523 3.5347391845858e-90 other
GLUL GLUL 0.643659915435104 6.02265804946091e-84 0.289135084350935 2.15079308233253e-10 other
GLYAT GLYAT 0.503468996695656 1.26568794956519e-152 0.435507541771675 2.69016314145716e-147 other
GLYATL1 GLYATL1 0.292779943207612 6.13719872430168e-38 0.175618992749049 1.97704181425311e-14 other
GLYCTK GLYCTK 0.185735944924434 2.73740776267629e-09 0.036469854031334 1 other
GNAQ GNAQ 0.128779015864491 0.00925760330028448 0.304707754290323 2.39131884195794e-32 other
GNAS GNAS -0.00816390201428374 1 -0.185489025313544 3.68328710554097e-22 other
GNB1 GNB1 -0.0973246411238045 1 -0.165919344148751 4.20408635448122e-07 other
GNB2 GNB2 -0.102611364172465 0.015637297402545 -0.38289564088241 8.17054063712485e-57 other
GNB2L1 GNB2L1 0.181126345914178 3.09267366723516e-65 0.0731766704946356 7.1498167130935e-14 other
GNE GNE -0.0433939188573174 1 0.19223103129922 9.14436576712265e-12 other
GNG5 GNG5 -0.179125869481407 3.70984027523702e-20 -0.231322958891518 7.84336242988776e-42 other
GNL3 GNL3 -0.310546674642594 1.00975786982513e-35 -0.194397379052015 4.67100939559969e-15 other
GNMT GNMT -0.141655932164517 1 0.103059377472882 4.86251438171153e-14 other
GNPNAT1 GNPNAT1 0.0404696592570728 1 0.241598928345353 1.74111361682422e-25 other
GOLGB1 GOLGB1 -0.288368013082117 1.95926092045176e-36 -0.126016893608165 0.00959020905042474 other
GOLIM4 GOLIM4 -0.08801479148599 0.00258451554533968 0.190319871583719 1.63438622338949e-11 other
GOLT1A GOLT1A 0.170672791032387 1.60214547631451e-12 -0.0938384902185528 0.389874123427536 other
GOT2 GOT2 0.250465034218158 2.00642668961048e-22 0.249595572914574 4.96124496262491e-22 other
GPAM GPAM 0.0822902380641994 1 0.406911378596431 9.56797723511991e-54 other
GPBP1 GPBP1 0.100279988293364 1 0.362214143532213 3.8208393616826e-49 other
GPD1 GPD1 0.497393993671478 3.74259684961079e-106 -0.00796303532385556 1 other
GPI GPI 0 1 -0.0977231763322093 0.326876351660965 other
GPLD1 GPLD1 0.238661056257204 1.16475513183232e-26 0.237797901328894 4.09971418309943e-21 other
GPRC5C GPRC5C 0.429087337829914 6.82304076267286e-74 -0.0374601399101621 1 other
GPT GPT 0.114368316015644 0.00199552728826879 -0.160814976922678 0.000116837676202741 other
GPT2 GPT2 0.237105450866723 9.99427223644136e-23 0.25632702901243 3.59581365892413e-33 other
GPX1 GPX1 0.253860863649006 3.7643824280048e-50 -0.00241092762443425 1 other
GPX4 GPX4 0.163904054034363 7.92955870161248e-50 0.238788321845244 4.69633659159868e-105 other
GRHPR GRHPR 0.251767118850244 1.67041182224007e-95 0.141225724869877 7.67545923527624e-32 other
GRINA GRINA 0.118002990724946 1.04142082014041e-06 0.0759911143936518 0.503566926518483 other
GRPEL1 GRPEL1 0.00276946287601731 1 -0.0269076164001918 1 other
GSDMD GSDMD 0.165277592572379 1.585695622978e-07 -0.0772405110857162 1 other
GSPT1 GSPT1 -0.0206167594992108 1 0.0635927275468426 1 other
GSTA1 GSTA1 0.378436682294492 9.32873713302046e-286 0.0679910610675827 7.38474468939575e-08 other
GSTA2 GSTA2 -0.423542237583369 5.32295337551832e-260 -0.175208420250447 2.0312454726032e-51 other
GSTK1 GSTK1 0.366713333428919 2.73872331185396e-108 0.158886380014668 3.5541301105118e-20 other
GSTO1 GSTO1 -0.0326947131178458 1 -0.214653801072477 1.8797641396751e-69 other
GSTZ1 GSTZ1 0.565222750753087 6.45913650280409e-181 -0.00303640725515097 1 other
GTF2A2 GTF2A2 0.00135963989166621 1 0.128313753334969 4.50629405687337e-06 other
GTF2H5 GTF2H5 0.232711467708673 6.73063915948432e-27 0.513991637263278 4.43333121992888e-132 other
GTF2I GTF2I 0.0267011222428342 1 -0.00278983508425501 1 other
GTF3A GTF3A 0.170152606758974 1.03649912458371e-07 -0.0442631516179959 1 other
GTF3C6 GTF3C6 -0.0614938770129367 0.137363955340057 0.14720484148823 2.88989624154664e-05 other
GUK1 GUK1 0.317331365414737 2.05504898022047e-71 0.0251962033647565 1 other
GUSB GUSB -0.0390493217888017 1 -0.159966032048223 2.94469360819328e-07 other
GYS2 GYS2 0.044299010735974 1 0.23959981118137 2.54898284292481e-17 other
H1F0 H1F0 0.0588359656082533 1 0.155583933320083 2.64263785154143e-07 other
H2AFJ H2AFJ -0.0493349492957965 1 -0.153099701676295 1.15025925326647e-10 other
H2AFV H2AFV 0.0677728318178115 1 0.105896886933542 1 other
H2AFZ H2AFZ 0.127795975299186 0.24388847409421 0.101300892955582 2.86933491415499e-08 other
H3F3A H3F3A 0.238319830431381 5.22090133448896e-109 0.387843282445091 3.11458262720934e-288 other
H3F3B H3F3B -0.0394207261622566 1 0.256232702190238 3.72444332288367e-81 other
H6PD H6PD -0.0478152583776681 1 -0.354054992038838 9.44767459026916e-52 other
HAAO HAAO 0.170652768438507 3.47776519275502e-28 0.355987070705482 1.1884355870943e-105 other
HACD2 HACD2 0.00375774080050895 1 0.224194199129772 3.62388843185395e-18 other
HACD3 HACD3 0.237731370172187 5.40263300264836e-25 0.203940249785617 5.01762639130467e-20 other
HADH HADH 0.362122668423038 2.35065059834524e-55 0.186300998782516 1.57131625087395e-18 other
HADHA HADHA -0.000675563009303715 1 -0.225362855828567 1.10922368411983e-31 other
HADHB HADHB 0.26785449659878 2.66869164186189e-31 0.188263903752662 7.57222941259527e-14 other
HAGH HAGH 0.135722506553046 4.53702004209158e-10 -0.142873797709971 7.78414846135543e-16 other
HAL HAL -0.36401899899388 1.79463462425071e-57 -0.0127511609518927 1 other
HAO1 HAO1 0.377292712831886 4.57775930593974e-102 0.461583875105088 4.02783876020231e-155 other
HAO2 HAO2 0.304954195927338 2.82187689557473e-51 0.153058223615114 7.87685817403972e-17 other
HAX1 HAX1 -0.0454466038319161 1 -0.0596851818914033 1 other
HDGF HDGF 0.0275723973945856 1 -0.00983039807274388 1 other
HDHD3 HDHD3 0.251747742842919 1.12916593693828e-20 0.0822384565282859 1 other
HDLBP HDLBP -0.172469809518369 2.02146736612227e-08 -0.480761341663293 2.38117696671749e-127 other
HEBP1 HEBP1 0.154448817318676 6.06886643435038e-07 -0.0290043147395009 1 other
HEBP2 HEBP2 0.100066393715962 4.29040339225274e-05 0.353655811987313 1.50605352898208e-80 other
HERPUD1 HERPUD1 0.0815586642827616 0.00681583089150201 0.335090931331445 1.16583682851253e-65 other
HFE2 HFE2 0.301897655238861 1.9531307109293e-50 0.353222862660909 7.46989653281493e-64 other
HGD HGD -0.0174870819594361 1 -0.0954472660387203 0.148308084048782 other
HGFAC HGFAC 0.178997700459014 2.28765768041023e-11 0.177393722224669 1.60047408045346e-20 other
HHEX HHEX 0.229413331962972 8.20188870249175e-19 0.230809151543044 1.59740733935862e-22 other
HIBADH HIBADH 0.353449148486067 6.19410131471011e-61 0.347754549770112 3.54296979653987e-61 other
HIBCH HIBCH 0.162006582100665 5.52777153196637e-08 0.231880060815554 2.28031020957198e-20 other
HIGD1A HIGD1A 0.264102194646436 6.10594694077959e-29 0.600873598446815 8.10291904587775e-186 other
HIGD2A HIGD2A 0.207356388303692 1.99243029607945e-23 0.199248538802604 4.91192151666239e-21 other
HINT1 HINT1 0.127629501139845 3.48597254294702e-83 0.355304566079074 0 other
HINT2 HINT2 0.30220669193056 8.17910454059884e-89 0.17555843212806 1.64552083393296e-35 other
HIPK2 HIPK2 -0.190899477647779 3.24864196800749e-12 -0.264678824973611 7.59191718877844e-24 other
HIPK3 HIPK3 -0.189035699337975 2.24765213326577e-19 0 1 other
HLA-A HLA-A -0.043957665876316 1 -0.708577791236553 3.33455596414293e-272 other
HLA-B HLA-B -0.16313775895523 0.00165674938846652 -0.314406046422964 4.83257754821129e-49 other
HLF HLF 0.0552933452706657 1 0.276591762066757 5.21391234938925e-29 other
HMGB1 HMGB1 0.117357678846712 5.59063327121713e-20 0.374197603759938 1.6998970628156e-157 other
HMGB3 HMGB3 -0.196932783549889 4.1115549859034e-11 -0.198163288384998 1.37839204753982e-11 other
HMGCL HMGCL 0.0755856955571225 1 -0.0305656600280458 1 other
HMGCS1 HMGCS1 -0.0320680207500901 1 0.286681571650133 1.12700636821345e-28 other
HMGCS2 HMGCS2 0.192510882052912 7.30966849665863e-70 0.147712815817506 1.05832397329426e-31 other
HMGN1 HMGN1 0.237233788014261 4.53385716056394e-19 0.372683040846446 7.28558288365081e-62 other
HMGN2 HMGN2 0.0768677442465667 1 0.244949497614809 1.66449495826982e-24 other
HMGN3 HMGN3 0.226524301237468 1.21196956938923e-25 0.328043286851117 1.30408000168231e-62 other
HMOX2 HMOX2 -0.0781942485003362 1 -0.103612688325133 0.108186159637598 other
HNF4A HNF4A -0.040791636412093 1 -0.0201650532660829 1 other
HNMT HNMT 0.128906328539581 0.0774787555566496 0.38628635677003 6.58489006785917e-76 other
HNRNPA0 HNRNPA0 0.0264489797297562 1 0.142643069327453 0.00275524356557338 other
HNRNPA1 HNRNPA1 0.324332117094588 1.5422931434562e-47 0.454608734076894 5.72282987193349e-106 other
HNRNPA2B1 HNRNPA2B1 0.118742975740289 1.69279272472276e-05 0.24124141079612 2.19158765517216e-40 other
HNRNPA3 HNRNPA3 0.00355036557159893 1 0.16414990093783 2.03689598810833e-10 other
HNRNPC HNRNPC 0.0279995528731525 1 0.166954514695002 1.77597905962365e-11 other
HNRNPD HNRNPD -0.135835397315208 2.55077569103189e-07 0.0721412496917202 1 other
HNRNPDL HNRNPDL 0.0392682732668187 1 0.170881266883408 5.29903142709021e-12 other
HNRNPF HNRNPF -0.100827308948034 0.0235545620842632 0.0653216662910269 1 other
HNRNPH1 HNRNPH1 -0.168509169013288 7.6188369953782e-08 0.356820765338143 1.03811313433597e-47 other
HNRNPH3 HNRNPH3 -0.110108581057124 8.51827292731251e-07 0 1 other
HNRNPK HNRNPK 0.056494009663977 0.498816307478433 0.361554613248611 1.29123352804976e-85 other
HNRNPM HNRNPM -0.143502887134017 0.000349331376476089 -0.0657836481560072 1 other
HNRNPR HNRNPR -0.107274701045132 0.0814538851814215 0 1 other
HNRNPU HNRNPU -0.0903317414568743 0.0616477750171276 0.103732108587187 0.0216506039975768 other
HOOK1 HOOK1 -0.146411066533563 5.14489399754392e-10 0.197187791726696 6.24997519598465e-08 other
HP1BP3 HP1BP3 -0.120877775464542 1.34990065632936e-09 0.0665097497452858 1 other
HPD HPD 0.692732058563115 0 -0.000278995403837135 1 other
HPGD HPGD 0.0475307404730947 1 -0.165850488072127 3.17624472308789e-14 other
HPN HPN 0.156565945601612 1.45144234752262e-14 0.0451711049159797 1 other
HPX HPX 0.232076730169676 4.6030673787104e-106 0.0124529637114015 1 other
HRG HRG -0.119783196599695 5.77410608988786e-22 0.248858476928998 2.52171755964781e-154 other
HRSP12 HRSP12 0.374310238022314 1.13682130725466e-180 0.416905320630513 0 other
HSBP1 HSBP1 0.0107716149997414 1 0.0595786401091438 1 other
HSBP1L1 HSBP1L1 0.0571295204332136 1 0.162495740763897 5.3509149024196e-09 other
HSD11B1 HSD11B1 0.20219011428975 1.07446191105464e-22 0.0339188485324435 1 other
HSD17B10 HSD17B10 0.277536435017644 1.9070763741247e-66 -0.018358517671574 1 other
HSD17B11 HSD17B11 0.219175833599941 2.4079756310575e-26 0.753653154229088 1.50858230383473e-290 other
HSD17B12 HSD17B12 0.133099203088288 0.00844925098565307 0.135526453691788 0.000430841910910615 other
HSD17B13 HSD17B13 0.296064473143303 2.21238639687085e-80 0.379063337244701 3.1979864847803e-126 other
HSD17B2 HSD17B2 -0.159216198567246 1.14516652177119e-16 -0.0958547314489243 4.90521045328154e-06 other
HSD17B4 HSD17B4 -0.0312513476343269 1 -0.272620032687726 1.54089407289205e-43 other
HSD17B6 HSD17B6 0.257840649582209 8.20854198392427e-148 0.0658488741099315 2.61258668839918e-18 other
HSD17B8 HSD17B8 0.0938134998290923 0.0070328770839973 0.0325615569059987 1 other
HSD3B7 HSD3B7 0 1 -0.183701192733583 7.5175749586046e-08 other
HSDL2 HSDL2 0.156758030634341 1.14568294312894e-06 0.134467529037569 6.23058802633078e-07 other
HSF1 HSF1 0.249503209630584 1.36992873910689e-15 0.126493398970343 0.00112235221339325 other
HSP90AA1 HSP90AA1 -0.00354327386595832 1 0.0563672786437773 0.18441679564577 other
HSP90AB1 HSP90AB1 -0.164264959207198 1.39738080447855e-14 -0.467884279918882 2.40669953849555e-148 other
HSP90B1 HSP90B1 0.0680611407283846 0.0775442901848978 0.0564625948398388 1 other
HSPA1B HSPA1B -0.0480217384373836 1 0 1 other
HSPA5 HSPA5 -0.204374613145807 4.03245150977647e-13 -0.0549344928793859 0.976517675070618 other
HSPA8 HSPA8 -0.15192563396655 1.21011804948285e-12 -0.340518786720094 4.21398909397407e-69 other
HSPA9 HSPA9 0.00711820945454278 1 -0.0561376631493985 0.477956288628603 other
HSPB1 HSPB1 0.292003728446805 1.14907566883123e-67 0.337759329955948 9.33176562450064e-55 other
HSPB11 HSPB11 0.116752358551441 1 0.271023033173812 7.32978372482065e-30 other
HSPD1 HSPD1 -0.0489692657028019 1 -0.0643911134065749 0.134799325646786 other
HSPE1 HSPE1 0.0764410147242108 3.90848376580501e-08 0.243137104945266 1.29602499806393e-115 other
HTATIP2 HTATIP2 -0.110294429424163 0.0539091021462547 -0.0763090737654277 1 other
HYAL1 HYAL1 0.0763549596424689 1 -0.0930152358984198 0.580418552458568 other
HYI HYI 0.1653451668293 1.30879096994119e-06 0.0987311084544262 1 other
IAH1 IAH1 -0.00561878022966567 1 -0.00881910641170269 1 other
IARS2 IARS2 -0.0657814566958057 1 -0.0157991095110426 1 other
IBTK IBTK -0.0198310934907686 1 0.223292441527722 5.0092969721192e-20 other
ICAM3 ICAM3 0.293111578239609 2.07608614016466e-33 0.0912347344775251 0.0302572835866902 other
ICT1 ICT1 -0.00865374030355537 1 -0.0937177585527631 0.100039497125122 other
ID2 ID2 0.312049231722002 1.99328574502695e-115 0.41233619526741 1.81174476797989e-233 other
IDH1 IDH1 0.243782005700106 2.37307609060445e-30 0.228169286397242 1.26594061646455e-38 other
IDH2 IDH2 -0.0332593002195347 1 -0.675289078657355 6.3282213385506e-266 other
IDH3B IDH3B 0.125535994781026 0.00153250162698728 0.0414387572367447 1 other
IDI1 IDI1 -0.0353081710195589 1 -0.00513088755902413 1 other
IDNK IDNK 0.209904364942971 6.13046483346128e-13 0.0659766312521357 1 other
IER3IP1 IER3IP1 0.0231437695908938 1 0.380257838462531 2.3925830767014e-66 other
IFITM3 IFITM3 -0.168270452897429 1.77779356509779e-47 0.00703732593989126 1 other
IFNAR1 IFNAR1 -0.161148496110118 2.37078350975068e-08 0.00659261413470813 1 other
IFT20 IFT20 0.0156462934015138 1 -0.0796537189051791 1 other
IFT43 IFT43 -0.159740415170394 1.95081001830687e-11 -0.14135016819999 1.7079410189796e-05 other
IGF1 IGF1 0.356404220946655 1.62427635369286e-107 0.203901189700503 1.15378378829656e-38 other
IGF2 IGF2 0.31327496928257 3.13257768370309e-86 -0.0670032591584096 1 other
IGFALS IGFALS 0.552175166003472 1.43254671156794e-132 -0.00268941446838522 1 other
IGFBP1 IGFBP1 0.569454851515584 0 0.8264853591192 0 other
IGFBP4 IGFBP4 0.215965896034746 2.01807888430264e-34 -0.159333608815168 1.48822088715489e-19 other
IK IK -0.172941921022487 4.55049660569045e-10 0 1 other
IL13RA1 IL13RA1 -0.0385647284337516 1 0.0544969395794315 1 other
IL1RN IL1RN 0.0762133391231306 1 0.106861991803736 0.00858918590503557 other
IL32 IL32 0.197360090604365 3.99798311947433e-14 -0.133187247120921 2.49636427823686e-12 other
IL6R IL6R 0.037631209421549 1 0.157344478257158 8.77342673554004e-08 other
IL6ST IL6ST -0.0979552619862692 0.000125858726621301 0.19265201895855 5.2807366028547e-23 other
ILVBL ILVBL 0 1 -0.12791114482728 0.00108292850105187 other
IMP3 IMP3 -0.0115263720662211 1 0.0937227329501327 0.0665065279334957 other
IMP4 IMP4 -0.0127305368460671 1 -0.106260857496279 0.00157923069804509 other
IMPAD1 IMPAD1 -0.061074039146775 1 0.136702161403016 0.000693885240556947 other
INHBB INHBB -0.181735752113105 2.64163977465607e-10 -0.346482516537074 1.65624565300643e-40 other
INSIG1 INSIG1 0.394899301329959 1.47172795714818e-179 0.455593076008297 1.5198511304742e-220 other
INSIG2 INSIG2 0.261110111617336 2.77497844396437e-23 0.438024480112136 4.29210329682218e-70 other
INTS10 INTS10 0 1 -0.115613368578888 0.0586160503137751 other
INTS6 INTS6 -0.0356222371158863 1 0.047471186486866 1 other
IPO7 IPO7 -0.134942885028046 8.9953251534006e-06 0 1 other
IQGAP2 IQGAP2 0.0423325929059093 1 0.202709676681115 2.25212986060605e-27 other
IRF2BP2 IRF2BP2 0.0592601616579207 1 0.112663233829839 0.0230967767894641 other
IRS1 IRS1 0.133905619253174 0.00899904368987492 0.244749014012825 6.48661894923252e-16 other
IRS2 IRS2 0.210877778960296 5.32777807955487e-16 0.474390605114744 2.77611532763626e-97 other
ISCA1 ISCA1 0.104503552999244 1 0.226028358147795 3.82672260327996e-18 other
ISCU ISCU 0.125459885158244 7.58793486286534e-05 0.225397675852765 3.18995255607001e-21 other
ISG15 ISG15 -0.0464546430870556 1 -0.530694884984655 1.73648123998332e-119 other
ISOC1 ISOC1 0.0808939538926008 1 0.204061206509181 3.95981618306688e-13 other
ISOC2 ISOC2 0.21405725447925 1.89754182946259e-22 -0.126424189629105 1.61757749056726e-08 other
ITCH ITCH -0.122445593171136 0.000432584748995874 0 1 other
ITGA1 ITGA1 -0.0265227175033775 1 0.135341542654437 3.27154768587499e-05 other
ITGB1 ITGB1 -0.233163808016544 1.68689478801749e-23 -0.0134681928932181 1 other
ITIH1 ITIH1 0.0478734981135307 1 -0.149649839384884 3.305028049732e-40 other
ITIH2 ITIH2 -0.115564245819843 2.94386862243714e-19 0.07551795417821 1 other
ITIH4 ITIH4 -0.0678112011349596 1 -0.0985626924514549 0.0235853607788129 other
ITM2B ITM2B 0.20532007313165 1.21720284479439e-47 0.312104860339877 7.64478082344254e-111 other
ITPR2 ITPR2 -0.198553645295513 1.51307627270599e-13 0.0817716479041579 0.164894598586993 other
IVD IVD -0.00584679051241865 1 -0.0514167618291924 1 other
JAGN1 JAGN1 -0.093131783251758 0.300480742944512 -0.0917301774640915 0.0438505353115989 other
JAK1 JAK1 -0.0986679037030258 1 0.0861601736234114 1 other
JMJD1C JMJD1C 0.0413525822987502 1 0.27061976636539 2.92584344204237e-27 other
JTB JTB 0.113624667550179 0.000381935873823824 0.0598496433602057 1 other
JUNB JUNB -0.174903609999204 3.55756124275048e-17 -0.292485523774527 1.7047442668195e-54 other
JUND JUND -0.270851346690132 2.51823424152946e-24 -0.17294206626792 1.46242938523555e-28 other
KANK1 KANK1 0.16880603412439 7.66572213740128e-09 0.297931956137228 2.3412646663299e-31 other
KCNJ8 KCNJ8 0.152420375391255 0.000275138274920509 0.25357971893611 3.65303183011712e-22 other
KCTD3 KCTD3 0.0652027177415002 1 0.228170926201443 1.37305001954268e-18 other
KDELR1 KDELR1 -0.00958485922050922 1 -0.291124717446052 9.83720121476555e-39 other
KDELR2 KDELR2 0.151369396452316 2.21722868431254e-13 0.0454739929861109 1 other
KDSR KDSR -0.151540780375367 3.47340461570737e-09 -0.14164849025105 5.17047193338659e-14 other
KHDRBS1 KHDRBS1 -0.0848577160819755 0.00289244050174458 -0.055902413860033 1 other
KHK KHK 0.262020316137934 5.16089066588499e-69 -0.190527846194584 5.95695767989508e-38 other
KIF22 KIF22 0.518142523937732 7.8614559662756e-160 0.637890866026977 2.20391780400226e-236 other
KIF5B KIF5B -0.0730960672704122 0.0501846377470056 0 1 other
KLF10 KLF10 -0.0262439603527016 1 0.451902120913299 2.47167605783945e-59 other
KLF11 KLF11 -0.147113049418803 1.475780507798e-05 -0.0382172476717877 1 other
KLF9 KLF9 0.178148839168396 7.48827625143611e-14 0.429146905592161 3.91014725154665e-85 other
KLHDC2 KLHDC2 0.212532849925194 4.50783298361705e-16 0.379557907254101 8.26246472991192e-61 other
KLKB1 KLKB1 0.376065866377534 3.61840511869806e-76 0.157677864557551 1.20637923624157e-13 other
KNG1 KNG1 0.123079939639941 5.17866058765118e-27 -0.125254856857865 1.69548608623824e-57 other
KPNA6 KPNA6 -0.107403833789697 1 0 1 other
KPNB1 KPNB1 -0.126564953752939 2.27779274681213e-05 0 1 other
KRAS KRAS -0.087991217782174 0.196615827617154 0.104670703556885 0.0273627398388229 other
KRCC1 KRCC1 -0.072497605944668 1 0.306499300178665 2.80214760488486e-38 other
KRT10 KRT10 -0.0328858878658403 1 0.0317453024805017 1 other
KRTCAP2 KRTCAP2 -0.0120790195413902 1 -0.13370105493941 1.31953943908274e-10 other
KYNU KYNU 0.0675181733540595 1 0.205576404162933 3.7902154043321e-13 other
LACTB2 LACTB2 0.093657286301047 1 0.164130003026609 7.73898576858191e-08 other
LAGE3 LAGE3 0.103651628304389 0.44854419756729 -0.000510566368958632 1 other
LAMP2 LAMP2 0.097010458331744 0.0125225386033683 0.161276818597063 4.66481479026911e-10 other
LAMTOR1 LAMTOR1 0.0447845300098229 1 -0.0373267828072008 1 other
LAMTOR2 LAMTOR2 0.266059884731413 7.03679734919228e-65 0.161356393644962 6.80627736712024e-22 other
LAMTOR4 LAMTOR4 0.177977222329532 1.51093927648693e-13 0.168471264409552 2.74507581718837e-11 other
LAMTOR5 LAMTOR5 0.0578186056572583 1 0.222864796279198 5.73480176095584e-28 other
LAPTM4A LAPTM4A 0.207115508605065 3.46031114193088e-42 0.523059978067418 3.46142762733967e-212 other
LARP1B LARP1B -0.130131591414853 6.22304750271438e-06 0.256527790465887 2.11267394417826e-28 other
LARP4 LARP4 -0.0565806756259621 1 0.210474181239344 4.82900357235651e-18 other
LARP7 LARP7 -0.0945111419533529 0.173497157458336 0 1 other
LBR LBR -0.169108001576191 2.04082461108185e-11 0.267570622416218 8.48158975895644e-29 other
LCAT LCAT 0.41329686971078 4.85915485256862e-110 0.223465368764416 4.79474111691073e-34 other
LDHA LDHA 0.289760166156212 3.33757560470699e-41 0.332174106779497 4.03224020735981e-70 other
LDHD LDHD 0.113331422039685 0.0482800110034811 0.0735509166536048 0.0602524663935959 other
LEAP2 LEAP2 0.301129347182215 3.6612516763298e-146 0.157235284068357 3.17366436158034e-27 other
LECT2 LECT2 0.421792590396583 4.74424736159792e-138 0.313257589184608 1.29378625345665e-82 other
LEPR LEPR -0.0323874716284452 1 0.237198656939343 7.1521566526706e-18 other
LEPROT LEPROT 0.0160623329421414 1 0.152945087228664 1.77125294779082e-05 other
LEPROTL1 LEPROTL1 -0.0133012867062372 1 0.180297346993527 2.90715083744425e-12 other
LGR4 LGR4 0.0252557008863863 1 0.336372558655449 2.97118266797528e-40 other
LIN7C LIN7C 0.012709347352758 1 0.195918144373008 4.86851150353516e-13 other
LINC00116 LINC00116 -0.0254506522994415 1 0.0694789185179039 1 other
LINC00261 LINC00261 0.214185649643843 2.15363610295504e-29 0.156115214495609 6.09876571705402e-12 other
LINC00467 LINC00467 0.0521776731036188 1 0.169982838638902 2.83456323357082e-07 other
LINC00493 LINC00493 0.0508620577766361 1 0.234050228332438 2.25781656076693e-32 other
LINC00657 LINC00657 0.0177667275922293 1 0.270422598428561 9.39572389008861e-26 other
LINC00844 LINC00844 0.331043378057793 3.49554537836064e-123 0.569513990243418 0 other
LINC00969 LINC00969 0.0929466361456084 1 0.162485058315833 1.32155020515389e-05 other
LINC00998 LINC00998 0.286259734883505 2.37372904313179e-35 0.458133068649716 2.81588284105681e-87 other
LINC01018 LINC01018 0.0399089612955794 1 0.191580409990639 2.78950001428441e-12 other
LINC01093 LINC01093 0.00348172917517275 1 0.102415351020616 0.150113727682635 other
LINC01485 LINC01485 0.231442229679368 1.41936795070045e-55 0.358517622822335 1.28154171690332e-83 other
LIPC LIPC 0.0518431588707888 1 0.0492713359218528 1 other
LITAF LITAF -0.0141069317558915 1 0.199369265319304 3.40264021962531e-11 other
LMAN1 LMAN1 0.00522226810820435 1 0.104307637742229 5.64848736931963e-07 other
LMAN2 LMAN2 0.0777325223788479 1 -0.181990706898699 1.89506854271216e-17 other
LMO7 LMO7 -0.0482503507187719 1 0.126324087463594 0.00322979929581363 other
LONP2 LONP2 -0.0377828797572496 1 -0.0437311103084523 1 other
LPA LPA -0.0657943585636409 1 -0.133910815481094 0.00180426143452823 other
LPGAT1 LPGAT1 -0.359437434386765 3.99937249683087e-43 -0.185079444692809 5.12686659306524e-11 other
LPIN1 LPIN1 0.179392213885979 1.72897910157587e-07 0.242785705925031 1.07290032898697e-22 other
LPIN2 LPIN2 0.124543312262909 0.00700336912435793 -0.0110348635813282 1 other
LPP LPP -0.00118194223835588 1 0.247000976416575 9.75961649400609e-17 other
LRP6 LRP6 -0.193329899363714 1.33776173295273e-16 0 1 other
LRPAP1 LRPAP1 0.0995739233395403 1 -0.028262395152695 1 other
LRPPRC LRPPRC -0.0994012737357635 0.619287605489143 0 1 other
LRRC28 LRRC28 0.145305581286382 0.00637838052273297 0.0982701285634586 1 other
LRRFIP1 LRRFIP1 0.0279873905246315 1 -0.00484856403499678 1 other
LRRFIP2 LRRFIP2 -0.0322940306902468 1 0.0501323191155481 1 other
LSM1 LSM1 -0.0491685171395009 1 -0.0989331809333047 1 other
LSM10 LSM10 0.000950159326478017 1 0.0281553662823781 1 other
LSM3 LSM3 0.0276836789815577 1 0.179406238818703 3.57142462180791e-15 other
LSM4 LSM4 0.0841363816830063 1 -0.0905065951390258 1 other
LSM5 LSM5 0.307465838274171 8.01183840366555e-58 0.49791204715168 1.90923024997123e-139 other
LSM6 LSM6 -0.0398317825189989 1 -0.0126482162630819 1 other
LSM7 LSM7 -0.0124227970288973 1 -0.0934077888457183 0.878313475173355 other
LSM8 LSM8 -0.021797028610695 1 0.0904970307727093 0.483494955773421 other
LSR LSR -0.123840718410393 3.3668749240314e-05 -0.323310423281253 9.19603819200735e-45 other
LTBR LTBR -0.094127149978902 0.0265031549658042 -0.0707043726918735 1 other
LUC7L3 LUC7L3 -0.161033546301917 6.74537963049469e-08 0.0981974172647355 0.00303740657739515 other
LY6E LY6E 0.30918298637359 2.01515728893149e-78 0.241635579627534 3.03829801852172e-47 other
LYPLA1 LYPLA1 0.161615055565511 1.21897413268229e-10 0.235847098033456 3.51326980129884e-22 other
LYRM1 LYRM1 0.24884445400225 1.52892546779986e-25 0.200632667949702 2.90489377519508e-15 other
LYRM5 LYRM5 0.22604845897446 2.66962951084477e-14 0.43336566836428 1.29493136987404e-79 other
MACF1 MACF1 -0.173263724735647 6.30191035042974e-11 0 1 other
MACROD1 MACROD1 0.0566469619530283 1 0.0868875467318373 0.929754635671262 other
MAD1L1 MAD1L1 0.350127486680088 1.17047968040834e-47 0.269720200181384 1.07961250897125e-26 other
MAGED1 MAGED1 0 1 -0.127802186241748 3.9820808750851e-05 other
MAGOH MAGOH -0.142231769749302 3.76179371994407e-10 0.0180333462707698 1 other
MAGT1 MAGT1 0.0863770137767448 1 0.126017137270017 0.000915961735674562 other
MALAT1 MALAT1 -0.160557561132082 2.6182309315727e-12 0.613255746873061 0 other
MALSU1 MALSU1 0.115093366473581 0.0012652638250611 0.142578264739367 6.1424408233e-12 other
MAN1A1 MAN1A1 -0.0595905577271478 0.0623421273119681 0.198100797185672 2.6127834636449e-16 other
MAN2A1 MAN2A1 -0.0897036218421821 1 0.195628801058917 1.24057869939733e-07 other
MAOA MAOA 0.162773500994465 6.04783913971229e-09 0.239825081172746 4.06132553615263e-23 other
MAOB MAOB 0.243996970670942 3.17161248884394e-33 0.347818450250823 9.36348654550105e-58 other
MAP1LC3A MAP1LC3A 0.253765325069936 1.81165630321549e-21 -0.031084994515779 1 other
MAP1LC3B MAP1LC3B -0.0186173062199577 1 0.0487113675142925 1 other
MAP2K1 MAP2K1 0.420578399128797 7.61196558825983e-86 0.595587997512079 1.12045749977346e-154 other
MAP2K3 MAP2K3 0 1 -0.199095481954142 1.33109223241412e-12 other
MAP3K13 MAP3K13 0.0439142131782511 1 0.2231470385306 6.45482906566429e-17 other
MAP3K2 MAP3K2 -0.0294808662499133 1 0.286009895950381 5.43528079293358e-27 other
MAPK6 MAPK6 -0.0208100722228139 1 0.13591194118954 8.08811284031589e-07 other
MARC2 MARC2 -0.106647197609311 0.00016397884295367 0.0419995910161346 1 other
MARCH6 MARCH6 -0.076693451891944 1 0.121741160211882 0.000558609550977575 other
MASP1 MASP1 -0.068645884785576 1 -0.0661162728413711 1 other
MASP2 MASP2 0.264329103801226 1.74488141212736e-101 0.344599373233758 4.2697001786332e-153 other
MAT1A MAT1A -0.0386383202693328 1 -0.111827643510691 2.93235479172887e-19 other
MBL2 MBL2 -0.0417798382801984 1 -0.136724446538041 0.000444448580191914 other
MBNL1 MBNL1 0.00962439217025568 1 0.26510065647339 2.247583866097e-31 other
MBNL2 MBNL2 -0.203295610406337 2.55846364197542e-19 -0.0705233997299863 1 other
MBNL3 MBNL3 -0.148448547487122 5.69159880408725e-09 0 1 other
MCCC2 MCCC2 0.0747709345114254 1 0.15684353131151 1.21484175187948e-05 other
MCEE MCEE 0.00448276051717511 1 0.170831845614375 5.44305878277646e-06 other
MCFD2 MCFD2 -0.143494015398806 1.35849378870546e-09 0.14058196850565 0.0208650914333461 other
MCL1 MCL1 0.126374227538706 0.507810983623192 0.128936460910196 1.06980185681002e-05 other
MCTS1 MCTS1 0.132972467289313 9.34470951081644e-05 0.345457057782064 5.77736154475812e-46 other
MCUR1 MCUR1 0.161237776582038 1.41630622550486e-10 0.0232034992666608 1 other
MDH1 MDH1 0.152076262372862 1.97131455108131e-07 0.0335256373221063 1 other
MEA1 MEA1 0.131637833030554 5.01819686875397e-05 0.125945158402226 0.0440546340229575 other
MED13 MED13 0.0510823045122744 1 0.303498757753455 3.722991614846e-42 other
MED29 MED29 -0.129950461708396 0.00375770005995478 -0.0892060392212568 1 other
MESDC2 MESDC2 -0.0170051399582727 1 0.0387496986103839 1 other
MET MET -0.112742083273436 0.018149001989999 0.217949654795392 8.3282337596954e-22 other
METAP2 METAP2 -0.0517636083654792 1 0.115855482845228 0.0129867632819515 other
METTL7A METTL7A 0.341295125761876 3.83807395128999e-138 0.584025176059638 0 other
METTL7B METTL7B 0.00889268541649391 1 0.117505698334548 0.801887628885442 other
MGEA5 MGEA5 0.0791686743819322 1 0.323491821822961 1.17696865699996e-40 other
MGMT MGMT 0.101984886713972 0.000317740345479422 0.0367939586200895 1 other
MGST1 MGST1 0.375370487339374 0 0.422322477639579 0 other
MGST2 MGST2 0.3423130722438 6.18388633178821e-142 0.45697688267711 1.90618188311371e-260 other
MIA3 MIA3 -0.0955376287929672 1 -0.00893505677580109 1 other
MICU1 MICU1 0.157251052135573 6.79181473975295e-07 0.123027264496601 1.06289235132152e-05 other
MIEN1 MIEN1 0.149859440205799 5.9493242889339e-05 0.111809636438505 0.00462900083545871 other
MIER1 MIER1 -0.154652588504918 1.36989454851338e-07 0 1 other
MINOS1 MINOS1 0.338838573355177 1.63404770137777e-72 0.46665847084203 4.42169643852474e-132 other
MIR4458HG MIR4458HG 0.0806949758654538 0.00643279185613545 0.268376218875439 3.36436486977783e-30 other
MKKS MKKS 0.186102884201397 2.84114906069203e-14 0.345255347538925 5.30815749547626e-51 other
MKLN1 MKLN1 0.00348967377416987 1 0.2285343552513 1.21246147173693e-17 other
MLEC MLEC -0.115991984899098 1.3286436764266e-05 -0.354202730661112 6.04279272630734e-53 other
MLF2 MLF2 0.133007033538212 4.35192521073764e-05 -0.171504795874538 6.37358938208191e-13 other
MLXIPL MLXIPL 0.108355291053453 0.00541882140443704 0.164170916057869 1.35390837563365e-06 other
MMAB MMAB 0.222045066539797 2.71570446010598e-21 0.162925820374094 3.26420272735702e-11 other
MMADHC MMADHC 0.303842910456651 2.22612400905798e-35 0.489552876374285 4.13966742121957e-115 other
MMP24-AS1 MMP24-AS1 0.176489703811453 7.76508027526261e-05 0.299028424756667 1.81551987617516e-27 other
MOCS2 MOCS2 0.269661919728565 4.83651068982685e-24 0.457691451458082 4.31206816471039e-91 other
MORF4L1 MORF4L1 0.133003146590726 9.76518278846364e-05 0.43243375698312 1.20118494743281e-103 other
MORF4L2 MORF4L2 0.0819328202357935 0.340706902419805 0.334123741964414 1.5945295371446e-51 other
MPC1 MPC1 0.0892101900843416 0.0078336695469281 -0.0300229336338301 1 other
MPC2 MPC2 0.155094613328031 4.96671644426224e-37 0.317658166916649 1.12492157346346e-164 other
MPDZ MPDZ 0.0573370367460357 1 0.270852945287281 3.22563888225361e-28 other
MPG MPG 0.0454844133949717 1 -0.058377638714278 1 other
MPHOSPH8 MPHOSPH8 -0.141542683102674 4.07498369302331e-07 0.124364855606524 0.0836969463590548 other
MPLKIP MPLKIP 0.162718625110175 2.64321610696952e-12 0.226913185878802 3.22925355121238e-23 other
MPST MPST 0.254847161381827 2.19233530006108e-89 -0.0823125756381692 0.194157563522376 other
MRFAP1 MRFAP1 0.130241123610971 9.72627169758124e-09 0.230168254835424 3.80683174433311e-24 other
MRPL11 MRPL11 -0.0106018349604091 1 -0.0520546551199819 1 other
MRPL12 MRPL12 0.318513701847288 6.17400360800748e-45 0.16955239537309 6.7441917942346e-16 other
MRPL13 MRPL13 0.0836165083797953 1 0.1617122247776 3.31311244310929e-06 other
MRPL14 MRPL14 0.159637497254634 1.52199711582589e-12 -0.0266576898680077 1 other
MRPL15 MRPL15 0.000399561991949238 1 0.0693907360415844 1 other
MRPL16 MRPL16 0.0483974642966021 1 -0.0421388572966352 1 other
MRPL18 MRPL18 -0.0422989885621017 1 -0.0798342387488453 1 other
MRPL19 MRPL19 0.0782612049086462 1 0.154996134552931 0.000207862459043227 other
MRPL2 MRPL2 -0.00156960674217399 1 -0.0769149597600816 0.000847377259471501 other
MRPL20 MRPL20 0.026230720299651 1 0.00108109789400818 1 other
MRPL21 MRPL21 0.0911502743310619 1 0.122013716624371 1 other
MRPL22 MRPL22 0.0238559421529385 1 -0.0145127836870778 1 other
MRPL23 MRPL23 0.331394166549433 2.34151984556856e-59 0.506671143362029 2.28986702130569e-130 other
MRPL24 MRPL24 0.18584907216677 5.34662161033734e-11 0.216431920334733 2.15173122604094e-17 other
MRPL27 MRPL27 0.117769436980779 0.00367504198263417 -0.0487053983480736 1 other
MRPL28 MRPL28 0.104055964906121 0.00286871725135317 0.0108701901140071 1 other
MRPL32 MRPL32 0.0511975588572543 1 0.0918491352045517 0.885098673709173 other
MRPL33 MRPL33 -0.0710708530269024 0.104826781630536 0.255171061293812 1.7850133288729e-32 other
MRPL34 MRPL34 0.0164170524547239 1 -0.064198508832316 0.254044214496697 other
MRPL36 MRPL36 -0.00227740419423439 1 -0.0940829173689396 0.0164328527785463 other
MRPL37 MRPL37 0.244162273046671 2.54262139170451e-27 -0.000436129611705915 1 other
MRPL4 MRPL4 -0.0354586878778962 1 -0.211620418915097 1.15064437349687e-17 other
MRPL40 MRPL40 -0.025157483230475 1 -0.177037086410503 7.91118081438927e-23 other
MRPL41 MRPL41 0.342227655381636 1.57858603132637e-124 0.106489648989535 6.3222148209198e-15 other
MRPL42 MRPL42 0.03518461110336 1 0.281828513368436 2.71261474859732e-28 other
MRPL43 MRPL43 0.0409566380343991 1 0.0844610959441543 1 other
MRPL46 MRPL46 -0.0326100202609214 1 -0.0514856661400862 1 other
MRPL47 MRPL47 0.0390193467022744 1 0.0901369980944031 1 other
MRPL51 MRPL51 0.0715227553075017 1 -0.108502456354375 2.62280728807383e-10 other
MRPL52 MRPL52 -0.0326720851940804 1 0.0863039738922334 1 other
MRPL54 MRPL54 0.0333485561908603 1 -0.0855225024554654 0.0110395982356663 other
MRPL55 MRPL55 0.145663968640613 3.90836346626712e-12 0.169609010656526 7.33693258801911e-24 other
MRPL57 MRPL57 0.0595108984570196 1 0.12284639210697 3.05523510472482e-12 other
MRPS10 MRPS10 -0.0890915632631566 1 0 1 other
MRPS11 MRPS11 0.0426432428692791 1 -0.0686755943159085 0.287021514268785 other
MRPS12 MRPS12 -0.0804582037608965 0.21107673438795 -0.136740834752778 7.50975520946066e-07 other
MRPS14 MRPS14 0.0287551168068854 1 0.0492205099860696 1 other
MRPS15 MRPS15 0.0974353566561792 0.0141856729623529 -0.148815819733062 9.35429868569374e-12 other
MRPS16 MRPS16 0.0570466822705373 1 -0.0252480235581147 1 other
MRPS18A MRPS18A 0.0566782112702771 1 -0.00592723118090466 1 other
MRPS18B MRPS18B 0.0210377767085463 1 0.0633913674067392 1 other
MRPS18C MRPS18C -0.0121839885931749 1 0.185704127628639 7.13521410186776e-12 other
MRPS21 MRPS21 0.111171277147296 1.3524946244509e-06 0.19583776963849 5.60672598881829e-19 other
MRPS25 MRPS25 0.149111708216663 0.00221215270630191 -0.0169475060543651 1 other
MRPS26 MRPS26 -0.0446531992720836 1 -0.265681778595769 1.65441183655895e-32 other
MRPS28 MRPS28 0.201363954802451 1.34536258702119e-11 0.251379822042895 1.78230881099502e-25 other
MRPS31 MRPS31 -0.0426515884374319 1 0 1 other
MRPS33 MRPS33 0.106916161057881 0.00529013627211653 0.303169333822291 2.74979065729443e-40 other
MRPS34 MRPS34 0.0876731950233172 1 -0.0943078864933339 0.00232710154950854 other
MRPS35 MRPS35 0.217000658758923 2.83834281792544e-17 0.335196091860704 1.92842988863572e-48 other
MRPS36 MRPS36 -0.0037643995133344 1 0.271102319369294 2.05037629476371e-33 other
MRPS5 MRPS5 -0.0125576575464177 1 -0.06178142059946 1 other
MRPS6 MRPS6 0.350543982491465 6.2647051849254e-40 0.267357114191491 7.3440353878989e-27 other
MRPS7 MRPS7 0.0722093709356855 1 -0.00525673471069377 1 other
MSMO1 MSMO1 -0.0682320632984504 1 0.248341982820516 1.09027125142563e-34 other
MSRA MSRA 0.174460521790648 1.00331184529798e-12 -0.107780738759532 0.00130972136129392 other
MSRB1 MSRB1 0.102844591933278 0.0625790630423326 -0.102761457188086 9.55154891245992e-05 other
MSRB2 MSRB2 0.0951587009148112 0.0154190172000301 -0.0930597187303266 0.000950185701704724 other
MST1 MST1 -0.0473935468704669 0.101731341173867 -0.167272656361353 1.38472779010917e-20 other
MT-ATP6 MT-ATP6 -0.218961947033121 3.92420034396644e-131 -0.123608796951468 1.3963960487672e-86 other
MT-CO1 MT-CO1 0.306212555966855 5.81186905900955e-289 -0.0978572350777522 5.88984696371944e-122 other
MT-CO3 MT-CO3 -0.0461469016603511 1 -0.75926791911745 0 other
MT-CYB MT-CYB -0.171813866038125 1.17727152614649e-93 -0.354407679376942 0 other
MT-ND2 MT-ND2 -0.0295638792091535 1 0.325102771744463 0 other
MT-ND4 MT-ND4 0.233615079785696 1.29250833114299e-207 0.320344637918163 0 other
MT-ND4L MT-ND4L -0.490966621192208 0 -0.144912570483781 8.51819584259489e-51 other
MT-ND5 MT-ND5 0.0169595710500245 1 0.0270621903234014 1 other
MT1F MT1F 0.493227522864767 0 0.133149235418832 2.25311026475496e-38 other
MT1G MT1G 0.452591809980336 0 -0.0251508270531891 0.00179561819537595 other
MT1M MT1M -0.602281900785866 1.51638336489686e-40 -0.151758501909718 1 other
MT2A MT2A -0.252756011234883 4.60467910816763e-66 -0.0743072979458255 1.75503265802909e-06 other
MTCH2 MTCH2 0.398857580182702 5.2572719733851e-79 0.241757748196575 4.56753753108264e-30 other
MTDH MTDH 0.0227482448802501 1 0.0199874271369425 1 other
MTHFD1 MTHFD1 0.176023481382433 1.79081850292187e-13 0.0291757962264555 1 other
MTHFD2L MTHFD2L -0.0548286008211141 1 0.191359733572236 3.77083486347971e-09 other
MTHFS MTHFS 0.042684210491714 1 0.262586318384857 2.15799015261735e-30 other
MTIF3 MTIF3 0.0505100054216381 1 0.241711101543366 2.63525640270739e-21 other
MTSS1 MTSS1 0.129790228069474 0.000346264383966407 0.271066962173001 1.36427069343636e-27 other
MTTP MTTP 0.17472699311674 5.75917770436332e-16 0.25491324712265 1.08340637129897e-42 other
MTUS1 MTUS1 0.0348941892891519 1 0.234947649218736 1.93649069415197e-22 other
MTX1 MTX1 -0.00794437949763971 1 -0.121371256639133 3.94276317385715e-06 other
MUT MUT 0.0700919180719944 1 0.216189576554896 2.22785145770691e-19 other
MYC MYC -0.0492727101891333 1 0.119309523522512 0.423583896407991 other
MYDGF MYDGF -0.197447711809591 1.29258648963972e-18 -0.247826130930617 1.88683121123115e-29 other
MYEOV2 MYEOV2 0.0830212388968661 0.511779422556537 0.0650818294218878 1 other
MYH9 MYH9 0.0390593605863045 1 -0.0167716902743922 1 other
MYL12A MYL12A -0.0327167567737581 1 -0.0102664338434587 1 other
MYL12B MYL12B 0.00479073408600385 1 0.0154022620008097 1 other
MYL6 MYL6 0.113047236208872 2.5003890146163e-23 -0.100439349731223 1.02451671877444e-14 other
MYO1B MYO1B -0.00698197374179549 1 0.295911427773784 4.02882652762568e-68 other
MZT2A MZT2A 0.127955836604638 6.12291055368179e-06 0.344180674447406 1.31498553077636e-57 other
MZT2B MZT2B 0.0655806428373293 0.773020763975952 0.225107642081192 6.22963726289336e-47 other
N4BP2L1 N4BP2L1 0.216200344114917 3.81281810917846e-14 0.288604445744082 2.01902860618276e-33 other
N4BP2L2 N4BP2L2 0.0997453489216681 0.0274349328829219 0.535718727842388 2.30468421215995e-129 other
NAA10 NAA10 0.101868758677013 1 -0.0850160351350082 0.277331763560288 other
NAA20 NAA20 -0.135819682153403 1.87349931037238e-08 -0.0413216653784041 1 other
NAA38 NAA38 0.0822902951397121 0.000170805423831509 0.198154004218363 4.04468726431342e-29 other
NAA50 NAA50 0.0781012864053012 0.0504323564558532 0.314504844150043 1.30748700443328e-35 other
NACA NACA -0.0374963473118779 1 0.316959287539671 4.93025892971123e-207 other
NADK2 NADK2 0.112557140145958 1.35575473467007e-05 0.323695372279543 1.2351897426742e-67 other
NAP1L1 NAP1L1 0.229847672849376 2.0587711678831e-21 0.311140893972164 2.33090442898554e-43 other
NAPA NAPA 0.046543283113478 1 -0.0022508752918895 1 other
NAPRT NAPRT 0.0642664284522796 1 -0.139775744084712 0.00103058368528987 other
NARS NARS -0.0871130918229466 0.467084212485983 0.117388017553799 0.00531542987597478 other
NAT8 NAT8 0.179729234087269 1.81191250340677e-06 0.0148395831439481 1 other
NBEAL1 NBEAL1 0.0554175358741129 1 0.29703913273724 2.8686265777412e-44 other
NBR1 NBR1 -0.0581165803902857 1 0.148566220528694 5.33365049860994e-06 other
NCL NCL -0.201641213716424 2.18149586682879e-18 -0.170954240095729 8.5657299088021e-12 other
NCOA2 NCOA2 -0.099582046970214 0.0343030497282182 0 1 other
NCOA4 NCOA4 0.163680342679465 2.03891108237639e-11 0.185021671059002 6.15161450342891e-15 other
NCOR1 NCOR1 0.336770814391623 7.10874454548381e-42 0.359223900971401 4.67590192908885e-54 other
NDFIP1 NDFIP1 0.220851532753901 6.9580732727773e-22 0.340868065293265 1.21064206498486e-66 other
NDFIP2 NDFIP2 -0.000168529284486851 1 0.225152907503244 4.58480901654393e-22 other
NDRG2 NDRG2 0.132703342348989 4.86053485460816e-10 0.0494990824977535 1 other
NDUFA1 NDUFA1 0.053614209763058 3.2790188179602e-10 0.352627832721351 1.50028814833458e-179 other
NDUFA11 NDUFA11 0.243337330812232 8.47135667451721e-98 0.471165626939891 1.60562681078187e-274 other
NDUFA12 NDUFA12 0.0483055331585776 1 0.0330400502103491 1 other
NDUFA13 NDUFA13 0.192123968360343 4.83819437380828e-33 0.36856511376185 5.58129772153255e-92 other
NDUFA2 NDUFA2 0.163131671636691 9.61535091317419e-36 0.241106494870865 1.14058176477441e-64 other
NDUFA3 NDUFA3 -0.0518067502570572 1 0.0124751762923416 1 other
NDUFA4 NDUFA4 0.120965098941113 5.94664558571167e-63 0.333480475197442 0 other
NDUFA5 NDUFA5 0.179312738461572 1.06089722162243e-16 0.516829071878796 1.85006460349526e-139 other
NDUFA6 NDUFA6 0.195295851053195 3.18551483939853e-36 0.32010650814088 1.39350014153462e-72 other
NDUFA8 NDUFA8 0.0151045536866032 1 -0.174629038417949 1.81607380099285e-10 other
NDUFA9 NDUFA9 0.144330811152742 1.93757226252915e-06 -0.00490806894294815 1 other
NDUFAB1 NDUFAB1 0.0286630106421293 1 0.0411687345756647 1 other
NDUFAF2 NDUFAF2 -0.0510197447759579 1 0.0464475299368039 1 other
NDUFAF3 NDUFAF3 0.00736887713573486 1 0.120331854094415 0.304310789088608 other
NDUFAF4 NDUFAF4 -0.124022147415784 0.00321365140042438 -0.0318655033590354 1 other
NDUFB1 NDUFB1 0.197585685243247 7.77065772454096e-95 0.449189241036207 0 other
NDUFB10 NDUFB10 0.164128946573311 1.72201964470304e-24 -0.0186615966697581 1 other
NDUFB11 NDUFB11 0.148960244229067 1.2125750316338e-30 0.0978663154012046 3.26082938334529e-09 other
NDUFB2 NDUFB2 0.248760109270424 3.70231324639047e-115 0.250113026907211 4.55142828184235e-108 other
NDUFB3 NDUFB3 0.11973535631731 0.00029936103364821 0.141341222739791 5.23166843700727e-12 other
NDUFB4 NDUFB4 0.160766437559866 1.52905115473341e-19 0.247655537938886 9.26072889321602e-55 other
NDUFB5 NDUFB5 0.185313707982036 6.02755341421231e-12 0.339144013894644 1.35315068020638e-55 other
NDUFB6 NDUFB6 0.149657114131428 7.78617045571158e-10 0.317249914854196 2.83878939704171e-50 other
NDUFB7 NDUFB7 0.148574066488589 1.67260500258923e-34 0.0798946455308779 5.41928061019889e-07 other
NDUFB8 NDUFB8 0.204213476848758 2.53700124754126e-31 0.172372208878192 2.6139939802722e-24 other
NDUFB9 NDUFB9 0.377415724794638 5.16160760252758e-151 0.379869873063404 3.53233807420165e-156 other
NDUFC1 NDUFC1 -0.0279443179089869 1 0.251592930257133 8.19052198675655e-46 other
NDUFC2 NDUFC2 0.0684912995110086 3.77327092289744e-08 0.296263513628486 7.74708489538976e-118 other
NDUFS1 NDUFS1 -0.11448029417294 2.46508369738154e-06 -0.120444546955185 0.214960278788981 other
NDUFS3 NDUFS3 0.105315888434238 1 -0.0382601382959561 1 other
NDUFS4 NDUFS4 0.0992266165361065 1 0.392466595674935 5.49590397440228e-84 other
NDUFS5 NDUFS5 0.123451148714302 2.1678886885977e-27 0.0311995446836676 1 other
NDUFS6 NDUFS6 0.147802823216362 7.43045330411117e-13 -0.139180907181912 1.05433754572442e-17 other
NDUFS7 NDUFS7 0.18870815282782 6.61016822502146e-18 0.034150446341815 1 other
NDUFS8 NDUFS8 0.236129785866419 4.06472598403865e-25 -0.0596826857330088 1 other
NDUFV1 NDUFV1 0.0900619732751462 1 -0.153811578491028 3.64505711067549e-08 other
NDUFV2 NDUFV2 0.0975437123264067 1 -0.154148690999238 1.41304196756993e-33 other
NDUFV3 NDUFV3 -0.119123019993377 2.35678750598053e-11 0.0837846406931455 0.0126119269276273 other
NEDD8 NEDD8 0.173480242580921 1.94675798366145e-19 0.129493118879592 4.38626451118868e-10 other
NENF NENF 0.405413993399742 2.68311761128969e-97 0.352256200326787 9.64389076034475e-74 other
NEU4 NEU4 0.299149659136187 5.96487533087666e-32 0.0294255392755702 1 other
NFATC3 NFATC3 -0.131672994452156 8.6005852844536e-07 -0.0974637655807107 1 other
NFE2L1 NFE2L1 0 1 -0.0751656148451465 1 other
NFE2L2 NFE2L2 -0.0304192439814097 1 0.0551366330149077 1 other
NFIA NFIA 0.108209336374671 1.5625970574803e-06 0.459154998834365 3.00221963715656e-129 other
NFIB NFIB 0.0353720493929679 1 0.276937791737556 3.30875229962342e-36 other
NFIC NFIC -0.028153156713709 1 -0.0768408844566385 0.0268705861773365 other
NFIL3 NFIL3 -0.0946556879444704 6.44136773811542e-05 0.200951500857687 4.93297315064838e-12 other
NFKBIA NFKBIA 0.128242604445686 0.0097189615461301 0.474326480539532 1.66580934532816e-87 other
NFKBIZ NFKBIZ -0.00964463283383421 1 0.22985096159369 2.09980183899362e-13 other
NGFRAP1 NGFRAP1 -0.113615836064118 9.06312905680006e-05 0.00255987401160873 1 other
NHP2 NHP2 0.142439608722709 3.36251791446932e-05 0.204726268651097 3.31692427391622e-17 other
NINJ1 NINJ1 0.183804005257779 5.25778482958583e-08 0.100411005056138 1 other
NIPSNAP1 NIPSNAP1 0.249678036808039 4.76668567722895e-22 0.0334143921292323 1 other
NIT1 NIT1 0.102308074208121 1 0.0498911279759593 1 other
NIT2 NIT2 0.235529760306203 7.17845609982206e-16 -0.067276948246717 0.1049455573445 other
NKTR NKTR -0.173079533545757 1.56466667106603e-11 0.169080895024861 2.80408729817933e-05 other
NMD3 NMD3 0.0644195361688888 1 0.329581621886248 2.65772927532908e-37 other
NME1 NME1 0.0158920450112121 1 -0.0979771096998925 0.00344766183607642 other
NME3 NME3 0.0124336366288844 1 -0.0608398212540124 1 other
NME4 NME4 0.299463909649929 1.46654052285956e-40 0.0416050841600473 1 other
NMRK1 NMRK1 0.148975941590395 0.000120885558582882 0.283053491319484 5.34222385076524e-32 other
NMT1 NMT1 -0.119674328272986 0.0166158511171891 -0.104764881703012 0.0130190748209863 other
NNT NNT 0.0473644518198151 1 0.097262625264646 0.0670098072721561 other
NOL7 NOL7 -0.115646287842793 6.11999958539268e-06 0.100538059669083 0.00242649688234287 other
NONO NONO 0.0274453756246542 1 0.137693978643629 1.16153956517484e-05 other
NOP10 NOP10 0.0221340215653654 1 -0.100803799252887 0.0178167648946702 other
NOP58 NOP58 -0.170007977186369 3.32817832669048e-13 0 1 other
NOSIP NOSIP 0 1 -0.0260664844312843 1 other
NPM1 NPM1 0.258591168788564 3.04741020508724e-35 0.406613943058721 2.48158704035762e-116 other
NQO2 NQO2 0.260108101068864 1.71710999166905e-24 -0.0168325053698617 1 other
NR0B2 NR0B2 -0.0198675404731414 1 -0.125824694910715 2.60496326693051e-13 other
NR1H4 NR1H4 -0.00949653935836836 1 0.125472283453866 0.00224196186397669 other
NR1I3 NR1I3 0.0770366115730992 1 0.179382087242555 1.93950681792646e-12 other
NR2F6 NR2F6 -0.0387537438721661 1 -0.320956713367198 1.46801352256693e-43 other
NR3C1 NR3C1 0.0773836038601076 0.167969130424599 0.214255574227493 2.07251379450933e-33 other
NREP NREP 0.281448024692967 4.71722252464234e-28 0.417526246091198 2.25339553844501e-69 other
NRIP1 NRIP1 -0.278756664702129 1.36529247944944e-29 -0.0155939714269451 1 other
NSA2 NSA2 -0.0661236504332277 0.0450687853024909 0.144757783500762 1.14589319018182e-06 other
NSMCE1 NSMCE1 0.0572061721436288 1 0.105788112720657 1 other
NSRP1 NSRP1 -0.194544982549734 1.05258350111162e-13 0.137668607157825 0.000118805584553746 other
NSUN6 NSUN6 -0.359085542634481 4.03099785968667e-69 -0.169504517841396 1.00150449431621e-09 other
NTHL1 NTHL1 0.289223354818345 1.00824974928652e-65 0.423177631614995 3.2750364276306e-131 other
NTMT1 NTMT1 0 1 -0.151669753708643 8.90810692756722e-08 other
NUBP2 NUBP2 -0.0507659936450391 1 -0.0814028227227819 0.0263483038658979 other
NUCB1 NUCB1 0.148971247387684 8.36898496952576e-06 -0.110037066326415 2.00242458399584e-05 other
NUCB2 NUCB2 -0.159121776413405 7.25091383231844e-07 0.045654676340507 1 other
NUCKS1 NUCKS1 -0.035101864914407 1 0.285296137890358 3.41881599343045e-80 other
NUDC NUDC 0.123627480884713 2.05042067702293e-08 0.00736260854294496 1 other
NUDCD2 NUDCD2 0.0454092773221537 1 0.155202997685838 2.83577415239399e-09 other
NUDT16 NUDT16 0.00674101130588256 1 0.0658751762346004 1 other
NUDT4 NUDT4 0.125056401756247 0.0242958641999259 0.240465393182919 9.09227664723165e-20 other
NUDT5 NUDT5 -0.0164052751037487 1 -0.0937050191552273 1 other
NUFIP2 NUFIP2 -0.165228989636605 3.79313363472313e-10 0.0989114753919513 1 other
NUPR1 NUPR1 0.53279017321335 2.77894046616179e-231 0.282812151445534 6.27140613554632e-69 other
OARD1 OARD1 0.161636616345025 1.88996116032947e-08 0.347174216023063 4.22214411360472e-52 other
OAT OAT 0.630436502581434 1.96514131959736e-146 0.601247626525751 1.66271030478227e-126 other
OAZ1 OAZ1 0.126511946864507 9.73696217457977e-12 -0.0950542472875579 8.76521628766373e-05 other
OAZ2 OAZ2 0.168322202391673 1.24093129270277e-07 0.12690734371129 0.000431354771959104 other
OCEL1 OCEL1 0.115228271841459 1 0.158779388151796 1.81356427439287e-08 other
OCIAD1 OCIAD1 0.149570697682227 8.96006078918686e-08 0.312921198190819 2.4341381984129e-56 other
OCIAD2 OCIAD2 0.270281655568774 4.26982695260614e-55 0.259595143550495 1.85534532057882e-57 other
OCLN OCLN -0.13661392884338 0.00852010370924282 0 1 other
OGDHL OGDHL -0.0502813363720398 1 -0.0385604049715487 1 other
ONECUT2 ONECUT2 0.0660173842865015 1 0.173599345790693 1.37616589643782e-06 other
OPTN OPTN 0 1 -0.0511160958930419 1 other
ORAI3 ORAI3 0 1 -0.129866119236179 9.24647522694013e-05 other
ORM1 ORM1 -0.161427784660833 4.53028573142798e-22 -0.11034700225494 2.56102134837276e-65 other
ORM2 ORM2 0.227538462429186 3.06629706144927e-302 0.26861273842186 7.68468602580047e-273 other
ORMDL2 ORMDL2 0.0605796149019422 1 0.0333486097149058 1 other
ORMDL3 ORMDL3 0.192683234211562 5.45695670560868e-10 0.0493377604340628 1 other
OS9 OS9 0.130151451547485 0.00144038047996949 0.000800111577779372 1 other
OSBP OSBP -0.164829572951228 1.47071044384109e-11 -0.40118536832233 2.39803044525811e-65 other
OSBPL11 OSBPL11 -0.0611535693882652 1 0 1 other
OSBPL8 OSBPL8 -0.0550776140382188 1 0 1 other
OSBPL9 OSBPL9 -0.0439739590097195 1 0.0519625373745822 1 other
OSGIN1 OSGIN1 0.368028612301286 1.06044008005645e-52 0.378830341186509 2.13189541094967e-39 other
OST4 OST4 0.0178098215713061 0.661844517254129 0.215619548020614 2.06780160782478e-65 other
OSTC OSTC 0.163067608893522 4.10557738076146e-10 0.291010368080913 8.83009384672846e-43 other
OTC OTC 0.17718969622091 0.0065407261719451 -0.000835636893670388 1 other
OTUD6B-AS1 OTUD6B-AS1 -0.170859383661093 3.46184800520096e-11 0 1 other
OXA1L OXA1L 0.195142490496316 2.48611178509382e-13 0.209586188464348 2.86704485119202e-13 other
P4HA1 P4HA1 -0.15425991136555 2.37301247733349e-17 0.234859175362847 4.86094174755483e-09 other
PA2G4 PA2G4 -0.0548774547077495 1 0.0326831295354824 1 other
PABPC1 PABPC1 0.0230042710162301 1 0.238647643721889 1.04290576493448e-33 other
PABPC4 PABPC4 -0.0228774512845646 1 -0.0525869889059123 1 other
PAH PAH 0.429510901231738 4.19756301652454e-237 0.478381490671915 0 other
PAICS PAICS 0.105267525400026 0.774805253196946 0.175577945381586 3.5326977364322e-08 other
PAIP2 PAIP2 0.0662767963581909 1 0.240811309628221 9.74222032006264e-25 other
PAIP2B PAIP2B 0.049052314955718 1 0.0962825950103572 1 other
PAK2 PAK2 -0.205757232809316 3.32120055607544e-16 -0.0743142670958399 1 other
PANK1 PANK1 0.390479535715589 7.85097862069126e-66 0.558368007769598 3.89139623504574e-128 other
PANK3 PANK3 0.0959377576730318 1 0.153699754644192 0.000205626362710758 other
PAPOLA PAPOLA 0.0956408497141512 1 0.352942362714401 1.48153050197774e-63 other
PAPSS2 PAPSS2 -0.136337282069217 1.46359312220676e-07 -0.139380893691813 0.000104378748913322 other
PARK7 PARK7 0.0172245455012046 1 -0.101242226052551 1.32706810815373e-08 other
PARP14 PARP14 0.0646294799762652 1 0.0436160605851845 1 other
PARP9 PARP9 -0.0997118579727816 0.000643894939988327 0 1 other
PBLD PBLD 0.221141298226459 3.80739831150492e-28 0.25547100593134 2.02562051033583e-39 other
PBRM1 PBRM1 -0.0817038099712115 1 0 1 other
PCBD1 PCBD1 0.291481276617259 8.56672619172863e-128 0.228181440608832 1.62316027629928e-76 other
PCBP1 PCBP1 -0.161332617389458 1.6441584409792e-15 -0.134529438876553 1.56775194975915e-09 other
PCBP2 PCBP2 -0.000383677499377066 1 0.215153393665835 6.20085209941839e-27 other
PCCB PCCB 0.100994585204105 1 -0.117768383876132 0.000288188075143988 other
PCGF5 PCGF5 0.0156497847358075 1 0.166007565740234 6.88498278421968e-08 other
PCK1 PCK1 0.401658946515707 2.95597232616918e-219 0.442419431362794 1.10072836894628e-270 other
PCK2 PCK2 0.25902656217311 2.1545945521253e-34 -0.0420533866069392 0.67076208946324 other
PCM1 PCM1 -0.193217575577513 2.89029289525083e-22 0 1 other
PCMT1 PCMT1 0.255115184013476 2.21816505634408e-19 0.280951034968989 6.9107278608163e-27 other
PCNP PCNP 0.1009562732099 1 0.271222414699183 7.07140655208428e-23 other
PCSK6 PCSK6 -0.153022026374565 7.60414483484726e-11 -0.322652904700099 1.26228986790209e-51 other
PCYOX1 PCYOX1 0.14616623026088 8.03415494567952e-10 -0.00567785220434891 1 other
PCYT2 PCYT2 0.104643563680553 0.112758466838697 -0.0915248301716012 1 other
PDAP1 PDAP1 -0.0157554469517356 1 -0.0165401949727257 1 other
PDCD5 PDCD5 -0.100472044924119 8.84852549925591e-05 -0.0667275867778805 0.0506064686225565 other
PDCD6 PDCD6 0.000636599149997474 1 0.0328560065145111 1 other
PDE4DIP PDE4DIP -0.0349544493512639 1 -0.0559593832698859 1 other
PDHA1 PDHA1 0.0641379326786149 1 -0.0847341636823951 1 other
PDHB PDHB 0.148996384284432 0.000235757303256509 0.137809118710287 0.000519086957508647 other
PDIA3 PDIA3 0.0298193677414039 1 -0.156790863611839 2.16638202764651e-16 other
PDIA4 PDIA4 -0.0509809641605536 1 -0.300467291674726 1.69036503576866e-46 other
PDIA5 PDIA5 -0.0883835726712181 0.0169715739633517 -0.0958819183056323 0.00990335493606377 other
PDIA6 PDIA6 0.0360023923807752 1 -0.132490090271228 2.16185863770321e-09 other
PDK4 PDK4 1.39460710012389 0 1.27479157833219 0 other
PDLIM5 PDLIM5 0.195222247600851 5.78868337803756e-20 0.347404550974131 5.89780429691742e-59 other
PDS5A PDS5A -0.0294987942301568 1 0.227142563249313 2.93718417123081e-14 other
PDXDC1 PDXDC1 -0.0775007899559348 1 -0.0607682307398756 1 other
PDZD8 PDZD8 -0.123044340570452 5.02147779613803e-05 0.0311123311475152 1 other
PEBP1 PEBP1 0.124861414436095 6.17574498751473e-57 0.120519562215111 8.78082310764902e-67 other
PECR PECR -0.0216252375077424 1 -0.0593186615706898 1 other
PEMT PEMT 0.348526660594354 1.04003520448549e-60 -0.00930190570787703 1 other
PET100 PET100 -0.0348056018837385 1 0.177440476034086 7.2274195376169e-20 other
PFDN2 PFDN2 -0.189111491757442 6.37103500668976e-16 -0.51334814103401 2.96159149740171e-125 other
PFDN5 PFDN5 0.062052420911048 0.000146817295423766 0.0966686951096075 5.66025916118212e-12 other
PFDN6 PFDN6 -0.092900815396826 1.23213507784239e-06 0.0833993256794385 1 other
PFKL PFKL 0 1 -0.137003073667874 1.21934751995669e-05 other
PFN1 PFN1 0.406720611574257 1.0715258411265e-192 0.116686875317451 1.54804104218199e-17 other
PGAM1 PGAM1 0.210582705790806 4.21272851300631e-17 0.0651956236797582 0.331372025898743 other
PGK1 PGK1 -0.00862766894530886 1 -0.0241597387301031 1 other
PGLS PGLS 0.126847904751169 0.0297645636702609 -0.0841964082994553 0.453827030407829 other
PGLYRP2 PGLYRP2 0.0132166299248846 1 0.214205788805086 3.06245352471282e-33 other
PGM1 PGM1 0.153426313495441 3.80732242795857e-08 0.0336153994033179 1 other
PGM3 PGM3 -0.153273155477133 1.3833241078626e-11 0 1 other
PGRMC1 PGRMC1 0.379136475757758 9.00937554521343e-169 0.491857879864435 4.74231896740548e-291 other
PGRMC2 PGRMC2 0.144297649290817 7.86550802568527e-05 0.111872919587824 0.079246683273429 other
PHB PHB 0.065713006190711 1 -0.135038265606739 1.19627220236021e-05 other
PHB2 PHB2 -0.0368916037765369 1 -0.280310759206456 1.06583630006484e-44 other
PHF3 PHF3 -0.170158366840313 6.27378376123924e-12 0.0959490915251358 0.257095235974273 other
PHGDH PHGDH 0.26013223170142 1.40420524292596e-27 0.107750923276927 0.000672197587247122 other
PHPT1 PHPT1 0.142731354704926 0.00170943803628594 0.00705178902612524 1 other
PHYH PHYH 0.403752363889743 1.92332252366473e-171 0.29245653036963 3.25028424017193e-102 other
PHYHD1 PHYHD1 0.150751062511377 0.000187226250965692 0.145142013394008 3.18690688209092e-05 other
PID1 PID1 0.108426964800661 1 0.0775333236281213 1 other
PIGP PIGP -0.0825175730618208 1 0.166752075861124 1.14846391211707e-10 other
PIH1D1 PIH1D1 -0.0399818410071786 1 -0.110919052048316 2.04950349721224e-05 other
PIK3AP1 PIK3AP1 -0.0156789274221025 1 0.147304204484501 3.79352549219328e-07 other
PIK3R1 PIK3R1 -0.110762758513087 0.00384680468037351 -0.141712599333733 0.00015290215543343 other
PIM1 PIM1 -0.269686360111476 5.27452825346237e-25 -0.0558643606064506 1 other
PIN4 PIN4 0.196647007308701 7.6385141719884e-16 0.350084346475518 1.7620006638942e-58 other
PIPOX PIPOX 0.257943050465099 7.2602472301563e-37 0.0701492935803507 1 other
PITPNB PITPNB -0.0814677033143223 0.42044960578017 0 1 other
PLA2G12A PLA2G12A 0.0758224047437241 1 0.0584314374075816 1 other
PLA2G12B PLA2G12B 0.0763057758165839 1 0.049719731476396 1 other
PLA2G2A PLA2G2A 0.575736221582232 3.41704469830166e-174 0.683387694725549 1.1966885458455e-206 other
PLCXD2 PLCXD2 0.143112194420595 1.25604177270916e-07 0.264105408794826 4.73345498284571e-25 other
PLEKHA1 PLEKHA1 -0.077971622712951 1 0.0650117597182509 1 other
PLGLB1 PLGLB1 0.0353912581358362 1 0.412875500244167 3.5727690149692e-60 other
PLGLB2 PLGLB2 -0.0505769234768998 1 0.220086514688075 4.12097898697104e-18 other
PLIN2 PLIN2 0.274373040679326 7.93498748215395e-37 0.074832937092529 1 other
PLIN5 PLIN5 -0.135030900167722 3.64059356517431e-07 -0.129583834111677 0.000296458084520296 other
PLOD2 PLOD2 -0.191710100704016 4.40558575132019e-07 0.249908708544045 4.08797032354913e-23 other
PLS3 PLS3 -0.0938072539646095 0.000257903240001846 0.0729381683020607 1 other
PLSCR1 PLSCR1 -0.155335901545999 1.11910920967977e-08 0 1 other
PMF1 PMF1 -0.0486301325697345 1 0 1 other
PMM1 PMM1 -0.030329851094183 1 0.0260425684666366 1 other
PMPCB PMPCB 0.0580350097388365 1 0.237973569932743 2.0825936391867e-18 other
PMVK PMVK 0.193641348258622 3.37332835251976e-14 0.121467002256404 8.78910583433641e-06 other
PNISR PNISR 0.0412424760691952 1 0.303180895353417 1.73270418460274e-30 other
PNKD PNKD 0.10625405932729 0.031376476058065 0.03553459186826 1 other
PNN PNN -0.15899551791348 1.83349432811484e-08 0.177837350624654 9.5823276911777e-09 other
PNPLA4 PNPLA4 0.267081486213291 4.69582822458318e-29 0.0563428560643464 1 other
PNRC1 PNRC1 0.1482492083692 5.42076378826237e-10 0.328464449194891 2.40405752408681e-109 other
POLD2 POLD2 0.151873778064628 1.04972226195717e-07 -0.0376092227042655 1 other
POLDIP2 POLDIP2 0.062638577276692 1 -0.10577581343176 0.00349212904133742 other
POLE4 POLE4 0.0454411524379124 1 0.12284039891067 0.00386490325408402 other
POLR1D POLR1D 0.0563558013267611 1 0.0205593071037746 1 other
POLR2E POLR2E 0.197590964414043 1.75565030040024e-14 0.0834083730976083 1 other
POLR2F POLR2F 0.201583693766145 1.61480424884558e-26 0.272986173735206 2.05176026455981e-46 other
POLR2G POLR2G 0.178070367796111 1.03503880282789e-10 0.0811665034523845 1 other
POLR2H POLR2H -0.0576489627568337 1 -0.175704487426669 4.85334532015594e-08 other
POLR2I POLR2I 0.0616586438426267 1 0.131955552063928 5.15140844561851e-09 other
POLR2J POLR2J 0.256084973998012 1.35289950883377e-34 0.279861289913307 2.34466385179966e-46 other
POLR2K POLR2K 0.0454605421562206 1 0.355082873865578 5.86373559027685e-47 other
POLR2L POLR2L 0.10060083732295 7.47809413161626e-48 0.220489998709712 4.44001595196409e-94 other
POLR3GL POLR3GL 0.0930970777562845 1 0.283252432230608 5.99806696328724e-30 other
POMP POMP 0.208696783376935 4.58551043299971e-44 0.381374006853401 2.21083460388407e-143 other
PON1 PON1 0.315181192778259 2.50929859852129e-102 0.392784370144037 6.2464629120525e-171 other
PON2 PON2 0.167834210896989 9.95704179218432e-08 0.000869405257423628 1 other
PON3 PON3 -0.0500729012313622 1 0.201752830140335 1.33980119469135e-33 other
POP7 POP7 -0.00744151657193504 1 -0.0481653049314377 1 other
PPA1 PPA1 0.12194761770237 0.000131735442303192 0.207466159878824 1.64535958041778e-23 other
PPA2 PPA2 0.235371341177543 5.5000645137616e-21 0.283081864903299 1.79258262817126e-33 other
PPARGC1A PPARGC1A 0.0559586796106306 1 0.322160227509706 2.1194310889163e-47 other
PPCS PPCS 0.160953941753228 2.39558331102369e-08 0.332382755697298 1.69723081384878e-45 other
PPIA PPIA 0.231146764828211 2.05382119500463e-43 0.0116482832592344 1 other
PPIC PPIC 0.138910214989167 0.000533192893603334 0.0688443893551862 1 other
PPIF PPIF 0.126025227788638 4.47029400090351e-07 -0.142864481110492 1.93701252085427e-05 other
PPIG PPIG 0.000278083716433786 1 0.25998997140713 7.85496167072012e-33 other
PPM1A PPM1A 0.103467451157864 0.790314971681039 0.355143979758316 7.6409561233029e-55 other
PPP1CA PPP1CA -0.0103851200491691 1 -0.187634073461635 8.9212910845463e-13 other
PPP1CB PPP1CB -0.0554917381450877 1 0.285165477707937 8.9765392047467e-30 other
PPP1CC PPP1CC 0.161320083406423 3.83652231472282e-06 0.266701009179053 5.52482224872618e-23 other
PPP1R15B PPP1R15B -0.169123655811303 2.8672602677815e-16 0 1 other
PPP1R16A PPP1R16A 0.329517935941873 4.34302971810489e-45 0.226063736336033 3.48113939401835e-22 other
PPP1R1A PPP1R1A 0.202361819705305 3.66807916857265e-15 0.4664383124843 2.25474674453583e-114 other
PPP1R3B PPP1R3B -0.0400151445943195 1 0.123272535617281 0.00205090018165517 other
PPP1R3C PPP1R3C 0.0561446187415671 1 0.31691964757789 4.04517685653508e-33 other
PPP1R7 PPP1R7 -0.027215816701446 1 -0.183699466458033 5.50003626539234e-09 other
PPP2CA PPP2CA -0.0383388234843727 1 0.17742357422259 2.55925182408064e-14 other
PPP2CB PPP2CB -0.13578531653002 0.000571840829869793 0.0283873528838814 1 other
PPP2R1B PPP2R1B -0.123092398679984 0.000327770492599077 0.0369669653504827 1 other
PPP2R2A PPP2R2A 0.20817922466414 8.02182465261079e-13 0.386507992688766 3.01823383335602e-60 other
PPP2R5C PPP2R5C 0.123311440479295 0.0185140651504816 0.207666381138013 1.39496754719193e-19 other
PPP2R5E PPP2R5E -0.196275097053485 4.19722365690813e-19 0 1 other
PPP4C PPP4C 0.0251499966449709 1 -0.176845011004409 3.86602252165127e-12 other
PPP4R2 PPP4R2 0.0759623014766888 1 0.235911767205275 1.28540244727089e-22 other
PPP4R3B PPP4R3B -0.0207762584055682 1 0.188725569171043 3.35149099466678e-11 other
PQLC1 PQLC1 -0.113664420641364 0.000275550947366954 -0.23802674293966 5.54531274384763e-27 other
PRADC1 PRADC1 0.247514499541947 6.80549517976348e-23 0.0695516327869472 1 other
PRAP1 PRAP1 0.658260954690947 0 -0.17290646026239 2.21355337162354e-69 other
PRDX1 PRDX1 0.198917018513426 1.31299255103831e-45 0.0699739965272931 0.0104826570485892 other
PRDX2 PRDX2 0.206864223261928 1.68226485814323e-35 0.00341795006417797 1 other
PRDX3 PRDX3 0.269559468632392 7.16118129924528e-45 0.318030175131752 2.10224305363563e-81 other
PRDX4 PRDX4 0.137759857715595 3.26850925451529e-07 0.00387679585874617 1 other
PRDX5 PRDX5 0.171842253499065 6.16073357760361e-28 0.0125854859264528 1 other
PRDX6 PRDX6 0.297847997946965 6.49784415288048e-174 0.193334764935596 3.13894763695889e-77 other
PRELID1 PRELID1 0.226798594478663 5.74999944777014e-29 0.0163006683511853 1 other
PRG4 PRG4 0.354762075629122 2.86602339950359e-60 0.242445503333817 1.2894908125291e-28 other
PRKAA1 PRKAA1 -0.144115945522364 6.60041635831104e-07 0.140517548410174 1.52664100824247e-05 other
PRKAB2 PRKAB2 0.053068433944347 1 0.200130320869195 4.98804382031656e-13 other
PRKAR1A PRKAR1A -0.000841964622748659 1 0.249320890965222 1.50334002737105e-31 other
PRKAR2A PRKAR2A -0.059119637435137 1 0 1 other
PRKCSH PRKCSH 0.0597914373941955 1 -0.0061384215481366 1 other
PROC PROC 0.111258470062617 1.73704375510967e-05 0.0388691742029987 1 other
PRODH2 PRODH2 0.277626314643477 3.19918701218431e-36 -0.00625996392427108 1 other
PROS1 PROS1 -0.0384218987440675 1 0.346848038770669 2.8994895339392e-78 other
PROSC PROSC -0.00946796586997478 1 0.0223958790070728 1 other
PROX1 PROX1 -0.100246505656239 1.869429841816e-06 0.474809870125264 2.09686043397515e-178 other
PROZ PROZ 0.254609287364912 8.06311764181512e-28 0.214407278603814 7.54094209026879e-14 other
PRPF38B PRPF38B -0.133203866713194 2.56963800142459e-06 0 1 other
PRPF40A PRPF40A -0.0235104351546389 1 0.156743653087515 3.96170523446668e-12 other
PRPF4B PRPF4B -0.164470243978117 3.33657376945762e-05 0 1 other
PRR13 PRR13 0.132979792757841 2.50736675589431e-08 0.261810996995084 3.93180050653869e-25 other
PRRC2C PRRC2C -0.259190466813842 1.73281342593681e-27 -0.168233532676107 1.6155304264543e-09 other
PRRG4 PRRG4 0.0370856620416404 1 0.142982887532234 0.0131963163411855 other
PSAP PSAP 0.333156200799681 4.59256319907816e-64 0.190605065141379 1.30084907591399e-19 other
PSAT1 PSAT1 0.349509352156703 1.37056821963676e-50 0.476357073901091 4.27059135673901e-111 other
PSD3 PSD3 0.167265792140856 1.84105034493767e-05 0.272432149898262 1.9464371537888e-32 other
PSENEN PSENEN 0.0629396361136136 1 0.142059873420305 0.0535656169700603 other
PSMA1 PSMA1 0.160535312336726 0.000254272043098712 0.380739571609855 3.25026816509242e-52 other
PSMA2 PSMA2 0.534668807812091 3.28266921553844e-147 0.730989597055475 1.13556642352937e-302 other
PSMA3 PSMA3 0.0511637424033513 1 0.175279322956509 3.88996846142337e-12 other
PSMA4 PSMA4 0.310129120738393 5.72192145244185e-29 0.570788132320557 1.56556737088154e-156 other
PSMA5 PSMA5 -0.152768292743703 1.27020482051931e-15 -0.287057105996309 2.12904263031616e-36 other
PSMA7 PSMA7 0.171163581664267 5.54501991216328e-32 0.0668294522948417 0.0525904941351292 other
PSMB1 PSMB1 0.0334679326306834 1 -0.138321741506776 2.66782865436752e-17 other
PSMB2 PSMB2 -0.0241912910742706 1 -0.193304072684362 3.8761058273598e-14 other
PSMB3 PSMB3 0.174370613523313 4.31939386130823e-15 -0.0495640861340149 1 other
PSMB4 PSMB4 -0.0591652519959505 1 -0.214673821221944 8.86102065412041e-22 other
PSMB6 PSMB6 0.161588651603001 2.11223938605217e-11 0.0120485837998582 1 other
PSMB7 PSMB7 0.255936650797343 1.9062195282531e-35 0.102561404161656 0.000351395769559484 other
PSMB8 PSMB8 -0.0335459409944983 1 -0.412999741713969 1.09971455016819e-74 other
PSMC1 PSMC1 -0.0137952814514875 1 -0.144504680198313 2.1355954898924e-07 other
PSMC2 PSMC2 -0.0622217644067595 1 0 1 other
PSMC3 PSMC3 0.0591134981265189 1 -0.0715619062589481 1 other
PSMC5 PSMC5 0.0548720717340399 1 -0.103708039852865 0.0118711964758898 other
PSMC6 PSMC6 -0.00275176402537425 1 0.18605134355784 1.8796872723034e-17 other
PSMD11 PSMD11 -0.115317491094557 0.0563406867737489 -0.181048731174866 4.11211098991798e-14 other
PSMD12 PSMD12 -0.119646084581673 0.101093259540017 0.124096213964726 0.0123396567805438 other
PSMD13 PSMD13 -0.0840054842939593 0.817013576508019 -0.11138832475129 2.48663134082453e-05 other
PSMD3 PSMD3 0 1 -0.13367609143657 0.0298483143298271 other
PSMD4 PSMD4 0.139954686143027 0.000164184016621651 0.0240006404447954 1 other
PSMD7 PSMD7 -0.0631304034680744 0.566912871017255 -0.146700697739228 4.93835387646808e-08 other
PSMD8 PSMD8 0.0169031591568231 1 -0.182839039828283 2.85591808184346e-12 other
PSME1 PSME1 0.281046129945558 8.82308388753092e-46 0.1230658316377 2.67604581641505e-05 other
PSME2 PSME2 0.241791601706667 5.94505695065107e-33 -0.0816715425667183 0.0106152849512535 other
PSMF1 PSMF1 0.0760539755539662 1 -0.0158274214907843 1 other
PSMG2 PSMG2 0.1466216605494 1.07242971500228e-05 0.232970806657011 1.21908871986043e-20 other
PSMG4 PSMG4 0.0233082358793371 1 0.0900342795655675 1 other
PTBP1 PTBP1 -0.128857281861748 2.12186688370569e-06 -0.248142544991115 3.25434728681747e-23 other
PTEN PTEN 0.0151039756802658 1 0.217717315798533 1.22508680596618e-19 other
PTGES3 PTGES3 0.0404848499433682 1 0.422049141567998 1.64874974034474e-100 other
PTGR1 PTGR1 0.214039125272463 1.74762385696181e-33 -0.106620350741315 3.49015355104274e-16 other
PTMA PTMA 0.170357706354917 4.31711252974859e-84 0.239145247706036 9.92428608525704e-129 other
PTMS PTMS 0.313518727549017 4.28677750270405e-155 0.123300635186838 4.50219089014406e-32 other
PTOV1 PTOV1 0 1 -0.0170629508421263 1 other
PTP4A1 PTP4A1 -0.0759194017881735 1 0.351611733661441 1.08482627966004e-207 other
PTP4A2 PTP4A2 0.00145461074436937 1 0.173025899000653 7.69423442692284e-14 other
PTPN11 PTPN11 -0.0551606958090058 1 0 1 other
PTPN3 PTPN3 -0.146937692423455 1.24366521627835e-05 0 1 other
PTRHD1 PTRHD1 0.173667543993759 8.21878910805372e-12 0.212542247192406 2.30287716714099e-13 other
PTS PTS 0.160459064333196 0.000855113062703389 -0.00865531229911309 1 other
PTTG1IP PTTG1IP -0.00757568726793467 1 -0.10918998353741 0.000586449148052025 other
PUF60 PUF60 -0.168514514010385 9.67261670075214e-13 -0.276712669885801 8.48801605731614e-35 other
PUM1 PUM1 -0.0705612936571196 1 0 1 other
PURA PURA -0.0939477984930412 0.387136136997161 0.0914809648100163 0.756200892559897 other
PVRL2 PVRL2 -0.0975619023348662 0.239428102064473 -0.191526988104655 2.0540190711164e-11 other
PXMP2 PXMP2 0.286704767587102 1.13115999358529e-129 0.310066960339588 9.83159357229495e-143 other
PYGL PYGL -0.00910225742949278 1 0 1 other
PYURF PYURF 0.136904928134591 8.58519957257813e-06 0.338493315690706 8.46807974525603e-49 other
PZP PZP 0.039024978766117 1 0.212549092880997 5.35288239090141e-19 other
QDPR QDPR 0.267400599020498 1.2997395046154e-53 0.30488389016289 9.41553738684889e-76 other
QKI QKI -0.0263890738780601 1 0.0925185353341949 0.185354029214634 other
QPRT QPRT 0.460626773473485 1.70661577104766e-147 0.225491404662896 7.93149432871572e-36 other
RAB10 RAB10 0.00312826605776473 1 0.0779293264648975 0.0968866103888604 other
RAB11A RAB11A 0.162758163266178 1.21629415855127e-06 0.302881989738457 1.0990650566234e-37 other
RAB11B RAB11B 0.0742575599536475 1 0.136385795808299 0.00770655109828234 other
RAB11B-AS1 RAB11B-AS1 0.111199626490514 0.0261493471414357 0.228584287545007 1.38916349782203e-27 other
RAB13 RAB13 0.0494364933949989 1 -0.16907169294987 9.02850835772848e-16 other
RAB14 RAB14 -0.0717318834041429 1 0.00619409284001238 1 other
RAB17 RAB17 0.0619867742689708 1 -0.0174656105851247 1 other
RAB18 RAB18 0.136049091871011 0.00142380298339996 0.319524696046954 2.43633640577856e-43 other
RAB1A RAB1A 0.040003465247165 1 0.381969763512271 2.00149656795219e-72 other
RAB21 RAB21 -0.0495584140961225 1 0 1 other
RAB27A RAB27A -0.278204926025482 2.59138643895007e-29 -0.114097072889385 0.933403388391537 other
RAB2A RAB2A 0.118109113235263 4.02857690869345e-09 0.15627192448909 2.99770202420598e-10 other
RAB32 RAB32 0.101383932027242 1 -0.0968986591255905 0.766843541279063 other
RAB4A RAB4A 0.163411473695356 2.04835404753229e-05 0.147513241686662 5.99166683349516e-07 other
RAB5C RAB5C 0 1 -0.115173301434854 0.0268160682344979 other
RAB6A RAB6A -0.00163849576938646 1 0.0523482563365163 1 other
RAB7A RAB7A 0.132209817176183 1 0.253200188597198 8.94641768799457e-25 other
RABAC1 RABAC1 0.193998939943216 2.68345478174488e-16 -0.00310461561886233 1 other
RABGGTB RABGGTB 0.127282159607057 0.907170703934642 0.270536498347373 1.09940025980224e-22 other
RAC1 RAC1 0.156036855501194 2.76663729001115e-14 -0.0461642557748801 1 other
RAD21 RAD21 0.0432682917026095 1 0.184186001887062 5.88131606227056e-13 other
RAD23A RAD23A 0.0870179663481343 1 0.074265512992826 1 other
RAD23B RAD23B 0.124263252201936 0.003856807885856 0.316285338448993 5.50708518226339e-53 other
RALBP1 RALBP1 -0.00957868438441589 1 0.0304989252424235 1 other
RALGPS2 RALGPS2 -0.130351919934126 9.30407337002687e-08 0.0801310164975071 1 other
RAMP1 RAMP1 0.311919090423631 1.35197440523582e-42 0.0400323119423384 1 other
RAN RAN 0.0439697256435162 1 -0.107076764863687 0.000152364073422215 other
RANBP1 RANBP1 0.0487319914649071 1 -0.138509271078886 3.56671574729408e-10 other
RAP1A RAP1A 0.175286413305002 3.14971156964023e-09 0.289285998232203 3.32129884220513e-32 other
RAPH1 RAPH1 -0.0204402108262327 1 0.235462072014095 2.57263361081083e-23 other
RARRES2 RARRES2 0.0398742157803755 7.48628232123648e-08 -0.120050349732743 1.21179591252313e-57 other
RARRES3 RARRES3 -0.11204354680257 0.00892471377952877 -0.256809360432834 5.66640043020257e-32 other
RB1CC1 RB1CC1 -0.156458196954021 5.74222993332485e-08 0 1 other
RBCK1 RBCK1 0.0491288356192283 1 -0.0836924348525554 1 other
RBKS RBKS -0.0420511464941349 1 -0.17807639705576 9.11458237901009e-10 other
RBM17 RBM17 -0.0253853740507042 1 0.0928479831069846 0.314086461777775 other
RBM25 RBM25 -0.0531093217811738 1 0.20452390989664 2.69053682615543e-12 other
RBM39 RBM39 -0.0782068622215246 1 0.261228821884417 1.88403633530659e-28 other
RBM47 RBM47 0.107345485787251 0.111888577252267 0.331665025306402 1.58213733311646e-42 other
RBMX RBMX 0.00234025831762619 1 0.314809439818708 2.08798225285145e-39 other
RBP4 RBP4 0.156489822298842 3.66290217078471e-179 -0.173080654867524 2.47168174844365e-261 other
RBP5 RBP5 0.22965233537477 1.25383057546238e-78 0.440202246449471 2.15366637362194e-233 other
RBX1 RBX1 0.0385848643596605 1 -0.036218180095335 1 other
RCAN1 RCAN1 0.101335323376038 1 0.409005394607039 6.28126513425158e-72 other
RCL1 RCL1 0.449649194516873 4.0768805352547e-93 0.650631518907301 1.1145463179539e-188 other
RCN1 RCN1 0.0667312184307474 1 0.054180100909796 1 other
RDH11 RDH11 0.0555585711986872 1 0.152172866432271 1.95714694141173e-07 other
RDH16 RDH16 0.208468861485256 4.59306655838526e-35 -0.168037141295237 4.02444135934645e-24 other
RDX RDX 0.168688545500314 8.3498587501626e-18 0.358650401923678 7.9739990371786e-80 other
REEP3 REEP3 0.0886652359446383 1 0.236000301259889 2.60108158494841e-22 other
REEP5 REEP5 0.0484763059628543 1 0.0819249883730895 1 other
REEP6 REEP6 0.358370028617377 3.22494765572497e-65 -0.0752570700479068 0.686925897099013 other
RER1 RER1 -0.0244455819575484 1 -0.20151196599065 6.79957521777945e-24 other
RETSAT RETSAT 0.00115071972574365 1 -0.176714874240316 3.61362791081474e-11 other
REXO2 REXO2 -0.00908173042783433 1 0.0413592032802683 1 other
RFC1 RFC1 -0.0443455956033085 1 0.177827812090223 1.94760780594609e-10 other
RGN RGN 0.143637459969816 3.55001619526834e-14 0.217340751514884 6.5714922188603e-38 other
RHEB RHEB 0.0735569181491836 0.388474996948217 0.284144341483692 1.54079397184309e-37 other
RHOA RHOA 0.232629395355321 2.44123535224245e-21 0.214272377761476 1.43405838757086e-15 other
RHOB RHOB 0.00741707798976299 2.3301159042888e-10 0.485046053254981 0 other
RHOBTB3 RHOBTB3 -0.0894950825249274 0.0164488074573816 0.101902146498347 0.00368734017700178 other
RHOD RHOD -0.0603854470681562 1 -0.0964920033782528 0.919956840611853 other
RHOU RHOU 0.0799571308493769 1 0.166364426882817 8.33181668793292e-08 other
RIOK3 RIOK3 -0.058674820232498 1 0.00165200756738915 1 other
RMND5A RMND5A 0.0668665871088943 1 0.25362115350895 5.23380127675195e-29 other
RNASEH2C RNASEH2C -0.0532436080490128 1 0.0878194365996479 0.715316522177733 other
RNF103 RNF103 0.0881021315068431 1 0.200773332768079 5.90213627800596e-15 other
RNF11 RNF11 0.0608006119242894 1 0.252218329658283 2.33571180672513e-29 other
RNF114 RNF114 0.0645468767332322 1 0.0582205990132048 1 other
RNF128 RNF128 0.22735658685511 1.93428334247285e-15 0.405626921162615 2.41509407801854e-57 other
RNF13 RNF13 0.0216225259093168 1 0.332700188769865 2.58734425033932e-36 other
RNF130 RNF130 0.239453719907691 3.16226312858814e-23 0.0132368546568067 1 other
RNF152 RNF152 0.149742581216276 3.99724286211796e-05 0.366341609941307 1.47730109934409e-45 other
RNF167 RNF167 0.148838424349224 0.000892361740570274 0.0247529251350205 1 other
RNF181 RNF181 0.131153855303195 3.84109678934808e-11 0.202887072745366 3.10598696722778e-25 other
RNF5 RNF5 0.232265445760504 3.56537767262516e-18 0.244016406418934 4.22715759597837e-27 other
RNF7 RNF7 0.0762633335866634 1 0.16142040969851 3.02775984582899e-10 other
RNH1 RNH1 -0.00761165969562061 1 -0.121378774213621 0.00228455420402239 other
ROMO1 ROMO1 -0.0485593137208771 1 0.0301436321665767 1 other
RORA RORA 0.18387029279687 9.08587502937298e-14 0.264019643677299 6.48634597224619e-27 other
RORC RORC 0.18092356819949 5.50047078536962e-09 0.0929568812494026 1 other
RP1-60O19.1 RP1-60O19.1 0.147601595076735 0.00202920248715991 0.405901072660483 5.42354544445214e-64 other
RP11-1151B14.3 RP11-1151B14.3 0.152280005222958 1.63134101012813e-09 -0.076637640461954 1 other
RP11-119D9.1 RP11-119D9.1 0.238264257727338 1.99792873542271e-29 0.191881315905698 4.01698223521566e-17 other
RP11-12G12.7 RP11-12G12.7 0.150483896656018 5.56980030322543e-06 0.139052403598287 8.64241469692888e-06 other
RP11-138A9.1 RP11-138A9.1 0.150726364829761 2.29367581938668e-05 0.155883669102546 2.19505760273548e-06 other
RP11-328K4.1 RP11-328K4.1 0.0455205053100547 1 0.313680816648481 3.8373700081391e-38 other
RP11-390F4.3 RP11-390F4.3 0.143741325751563 5.66659811180509e-05 0.340281733513687 6.33610255654033e-35 other
RP11-393N21.2 RP11-393N21.2 -0.367926477016877 4.17268559189271e-45 -0.0520852499405178 1 other
RP11-434D9.1 RP11-434D9.1 0.279193464760253 2.23225809565609e-29 0.175795037680091 4.9535665346236e-09 other
RP11-792A8.4 RP11-792A8.4 0.115183103150071 0.00706351896791149 0.250001676549729 2.77243729105865e-24 other
RP11-798K3.2 RP11-798K3.2 0.125852144332044 0.000186266438823885 0.0831173466349449 1 other
RP4-665J23.1 RP4-665J23.1 0.154181829903051 1.11840231980659e-08 0.170988287856984 2.32697756040547e-11 other
RP4-710M16.2 RP4-710M16.2 0.307126936029298 7.9577411535367e-44 0.562881468194034 6.08493756250361e-128 other
RPA3 RPA3 0.117820091683557 1 0.225671247122348 9.51997216534552e-22 other
RPF2 RPF2 -0.0185589456700046 1 0 1 other
RPL10 RPL10 0.066132657332167 3.49183623104293e-25 0.264973141454349 0 other
RPL10A RPL10A 0.111700150778165 7.64926787635651e-37 0.298543558774338 1.65136849235044e-210 other
RPL11 RPL11 0.0784852082739871 4.37005278406446e-32 0.379846287798064 0 other
RPL12 RPL12 0.147597066371087 4.66501978384027e-103 0.52955662925073 0 other
RPL13 RPL13 0.0499857524637513 1.04839379297028e-07 0.261591421277055 0 other
RPL13A RPL13A 0.3764505560142 0 0.661163808613142 0 other
RPL14 RPL14 0.188024868082898 2.11320902317868e-94 0.414436324330311 0 other
RPL15 RPL15 0.00358207768495133 1 0.16076488226977 9.68077694655325e-90 other
RPL17 RPL17 -0.0272032334892485 1 0.384904113326542 3.72367991012727e-69 other
RPL18 RPL18 0.00579531969503266 1 0.0673961994274805 1.65573984226479e-13 other
RPL18A RPL18A 0.124743374395087 1.28222264943726e-49 0.197724284536635 4.3539919684773e-129 other
RPL19 RPL19 0.151810823672809 2.61568410881619e-104 0.458365525681002 0 other
RPL21 RPL21 0.0885387821925776 2.3379008850975e-49 0.782548225168526 0 other
RPL22 RPL22 0.0917166870099897 2.77358611646848e-30 0.583978872196628 0 other
RPL22L1 RPL22L1 -0.0990968503033791 0.00775418325305557 0.312301229331489 4.61699065171938e-32 other
RPL23 RPL23 0.0495901248868187 0.00633059198786954 0.250370213937177 1.12407242192374e-134 other
RPL23A RPL23A 0.0180018986831845 1.87036032601859e-06 0.448179470689559 0 other
RPL24 RPL24 -0.058703999113372 1.01404797248955e-10 0.11057693773222 2.99564489151198e-35 other
RPL26 RPL26 0.162979897916535 4.55143428229442e-115 0.687056329242702 0 other
RPL26L1 RPL26L1 0.0152980025492702 1 -0.0242005572483686 1 other
RPL27 RPL27 0.198213162007288 1.42430574214644e-133 0.460346842689713 0 other
RPL27A RPL27A 0.256021926747582 4.91246371969784e-259 0.519302741209127 0 other
RPL28 RPL28 0.0410481234702433 8.22644813665829e-09 0.221637523390126 3.29474670722521e-151 other
RPL29 RPL29 -0.000168710306629682 1 0.237004610786822 5.11163296851394e-142 other
RPL3 RPL3 0.236957706397241 8.84296492267001e-225 0.3242218430561 0 other
RPL30 RPL30 -0.193292374221296 1.72863036359925e-162 0.11454529111101 8.00529711960447e-60 other
RPL31 RPL31 0.252168315968561 3.77898809477601e-257 0.920566003612453 0 other
RPL32 RPL32 -0.069123480855521 1 0.362970051751388 0 other
RPL34 RPL34 0.0896949196367389 9.66071117753393e-86 0.780271342438436 0 other
RPL35 RPL35 0.129239836299419 3.44347122131241e-100 0.47254607957763 0 other
RPL35A RPL35A 0.060669570800707 1.12280408660343e-20 0.44322224435883 0 other
RPL36 RPL36 -0.0490486310073155 1 0.287901697026635 9.9025643656776e-259 other
RPL36A RPL36A -0.0689644795350757 0.000338875216415122 0.653584843251511 0 other
RPL36AL RPL36AL -0.00137856268551351 1 0.220713273680893 9.25609937333112e-88 other
RPL37 RPL37 -0.0998062137574007 5.68572705028915e-23 0.229377327663141 1.0081993944015e-155 other
RPL37A RPL37A -0.0169178097834597 0.165699098700748 0.382488880169343 0 other
RPL38 RPL38 0.0336938744471225 3.29530221632063e-22 0.41932635150775 0 other
RPL39 RPL39 0.14557921457927 2.56416797159192e-91 0.604657940421994 0 other
RPL4 RPL4 0.326460354820779 2.39742731464069e-155 0.454367570473033 5.76939790629101e-263 other
RPL41 RPL41 0.0506810317599542 7.99616360146184e-188 0.737967679308364 0 other
RPL5 RPL5 0.0624272166539325 0.108339617188996 0.334153153851828 7.31768410933249e-189 other
RPL6 RPL6 0.0780210604705704 6.58108309360964e-11 0.381386676749652 7.02428490092949e-267 other
RPL7 RPL7 0.412482091338104 0 0.817611312008225 0 other
RPL7A RPL7A 0.0588023645195936 0.00508583945193785 0.0736183082083488 7.41277345336157e-14 other
RPL7L1 RPL7L1 -0.160332460189091 0.00554389692545925 -0.14114954225032 0.00015930487455527 other
RPL8 RPL8 0.0661051911438415 2.62973935427489e-12 0.225427300092574 1.27749223999788e-143 other
RPL9 RPL9 0.0662013331913762 4.17878038746537e-13 0.5153839114176 0 other
RPLP0 RPLP0 0.494183250591278 0 0.461831681510827 0 other
RPLP1 RPLP1 0.143613235671755 5.49371745615942e-170 0.459264717752721 0 other
RPLP2 RPLP2 0.192966426949833 3.40511852232822e-184 0.614068396891128 0 other
RPN1 RPN1 0.0496533635766114 1 0.0437775714190141 1 other
RPN2 RPN2 -0.0327861659262862 1 -0.235713361017763 1.92656313302355e-23 other
RPP25L RPP25L 0.176967806150805 1.49936550410356e-06 0.142472020654532 5.72193812534595e-05 other
RPS10 RPS10 0.370620176409651 3.64290744550581e-189 0.820960099864128 0 other
RPS11 RPS11 0.0127201309872549 1 0.104886386848827 4.02768632719684e-31 other
RPS12 RPS12 0.206372178725845 4.11021322979544e-238 0.540340904372896 0 other
RPS13 RPS13 -0.0149780814471532 1 0.412039636169209 0 other
RPS14 RPS14 0.0837084038597813 4.4498560568974e-39 0.372271996438593 0 other
RPS15 RPS15 0.123060018725243 6.54698753771184e-82 0.389545438542582 0 other
RPS15A RPS15A 0.153386202485277 5.16635690422141e-171 0.753048012504779 0 other
RPS16 RPS16 0.170526935502864 1.37291285017637e-130 0.451858704194128 0 other
RPS17 RPS17 0.330786578259174 0 0.78406490252453 0 other
RPS18 RPS18 0.00504819279234869 1 0.308310711780622 0 other
RPS19 RPS19 0.168153165868726 1.45476146349372e-131 0.348688960776232 0 other
RPS19BP1 RPS19BP1 0.107145452582488 1 0.0428413528824515 1 other
RPS2 RPS2 0.137006783477116 6.18501841878067e-49 0.365326281207041 0 other
RPS20 RPS20 0.316059822063841 0 0.784991657662824 0 other
RPS21 RPS21 -0.0116492032241843 0.781852484803341 0.373474931167774 2.61340494226251e-266 other
RPS23 RPS23 0.0219128774633166 0.0121947756718099 0.492445579516015 0 other
RPS24 RPS24 -0.125079450428703 5.00272517330106e-49 0.160197294959169 1.87073299311059e-85 other
RPS25 RPS25 0.12682456575692 3.978963421776e-100 0.668252729116556 0 other
RPS26 RPS26 0.0361554698558044 9.95004524907822e-28 0.323351148245465 9.19775281128211e-265 other
RPS27A RPS27A 0.140416247234054 3.19378616354524e-85 0.688298716575636 0 other
RPS27L RPS27L -0.00178188406372255 1 0.148268088806662 1.48896234446653e-23 other
RPS28 RPS28 -0.13765274757535 5.42077915395767e-37 0.177335990251052 1.86196096888523e-138 other
RPS29 RPS29 -0.145317082561087 1 0.380036445622394 0 other
RPS3 RPS3 0.118111274302571 3.70993371333098e-37 0.276134214817022 8.95077365437185e-194 other
RPS3A RPS3A 0.186450897437312 4.32953626626794e-91 0.665426509264333 0 other
RPS4X RPS4X 0.363494218110008 0 0.385034167725424 0 other
RPS5 RPS5 0.163095218221291 2.66678420271305e-83 0.283710216644613 1.2131658887921e-233 other
RPS6 RPS6 0.123076711134004 5.79274958330304e-53 0.527460737607891 0 other
RPS6KA3 RPS6KA3 -0.125102127565878 0.0200689493379313 0 1 other
RPS7 RPS7 0.0809147343579677 6.49549844657634e-17 0.329891212452853 0 other
RPS8 RPS8 -0.00742956768094349 0.00669446637587133 0.417411670625408 0 other
RPS9 RPS9 0.145396017659726 1.70346037018262e-79 0.262869216930593 3.33511277452313e-276 other
RPSA RPSA 0.222185123107781 9.12334369566245e-52 0.119495646260431 3.60303700867248e-20 other
RRAGA RRAGA -0.09233432380956 0.0692862209573122 -0.0384778630812421 1 other
RSL1D1 RSL1D1 0.00104009917375913 1 0.179925189559833 1.08743242482944e-10 other
RSL24D1 RSL24D1 0.0891520813929192 0.0493931636841364 0.552170271791858 2.09274475169892e-126 other
RSRC2 RSRC2 0.047675080320905 1 0.217961488319402 1.91558665249189e-13 other
RTF1 RTF1 0.0468572871195709 1 0.142564216464119 0.000188160314101606 other
RTN3 RTN3 0.106256541168935 1 0.114807315503616 0.00870701132510707 other
RTN4 RTN4 0.536572412906247 0 0.598445866436762 0 other
RWDD1 RWDD1 0.144939026373046 4.0282645587357e-08 0.363314729589337 4.15498889190813e-63 other
RXRA RXRA 0.0373756604697599 1 -0.180358545351946 5.10411965111743e-13 other
SAA4 SAA4 -0.00451016966683027 9.69766331819731e-51 0.369481252354799 1.57377071191834e-271 other
SALL1 SALL1 0.0960049739906186 1 0.179671498959779 5.51586491715051e-11 other
SAP18 SAP18 0.047880195826017 1 -0.0322168855501334 1 other
SAR1A SAR1A 0.0703149242458732 1 0.16915417729472 5.81230621427065e-10 other
SAR1B SAR1B 0.112185849999724 0.000925512458187002 0.346683625468077 1.43911589627373e-76 other
SARAF SARAF 0.28980863377058 1.91472532793907e-53 0.524139821690436 2.77818919636657e-184 other
SARDH SARDH 0.165270228049484 3.98044714086788e-08 0.140187539742987 0.000230523250637905 other
SARS SARS -0.0616757211603962 1 -0.011206331771813 1 other
SAT1 SAT1 0.33831787958943 6.55096905132814e-238 0.488622622423389 0 other
SAT2 SAT2 0.248850732102046 7.32528408174913e-74 0.267225809080936 1.17288073590693e-72 other
SBDS SBDS -0.0505340158137821 1 0.275202961142184 1.15770881933834e-37 other
SC5D SC5D 0.245786658370114 4.65315204487609e-27 0.260785379786527 2.61928742097935e-28 other
SCAF11 SCAF11 -0.0945312016813962 0.0116973038320167 0.153970433223699 8.00558447834151e-09 other
SCAND1 SCAND1 0.116258585575128 0.000118285139451491 0.13657589861197 1.12661131448694e-09 other
SCARB2 SCARB2 -0.00369510060991329 1 0.124239000978136 0.000224576461301477 other
SCCPDH SCCPDH 0.102868613200926 4.9032589829703e-05 0.228129504014005 1.30564688270759e-23 other
SCD SCD 0.406177056922935 7.07174855533555e-81 0.0111663994115512 1 other
SCML1 SCML1 0.00987137870637089 1 0.037923273815875 1 other
SCO2 SCO2 -0.0292432682221435 1 -0.186208346224215 9.00421857049846e-11 other
SCOC SCOC 0.129000727451743 0.000608020606403007 0.378619920967603 5.73040058929432e-57 other
SCP2 SCP2 0.233049762388832 2.86828820200092e-74 0.00937794021006566 1 other
SDC2 SDC2 0.249876286481689 2.08152297348381e-56 0.635062069800222 9.17484036986951e-302 other
SDC4 SDC4 -0.19366593026227 5.70202353120877e-08 0.0549665366905661 1 other
SDCBP SDCBP 0.0570008194129201 1 0.258149414647731 1.18398185787749e-24 other
SDF4 SDF4 0.166239507327317 2.68707251273972e-06 -0.0287110964242856 1 other
SDHA SDHA 0.138295722218125 6.72550941919224e-05 -0.123314700335773 2.68334776774131e-07 other
SDHB SDHB 0.208418008939907 3.86819075174211e-18 -0.0107756819631051 1 other
SDHC SDHC 0.314420579424071 2.90205603580675e-56 0.137467839415378 1.10932639460351e-10 other
SDHD SDHD 0.123631242014831 0.00457569496811977 0.285155404222328 7.45353133785477e-49 other
SDSL SDSL -0.0765934918367723 1 -0.380817705187435 1.05939335775357e-58 other
SEC11A SEC11A 0.186286435956606 1.38508548695721e-17 0.275992776478412 5.98321478368163e-44 other
SEC11C SEC11C 0.10912183563452 0.00130328620231717 0.0110177491816161 1 other
SEC13 SEC13 0.0199963157886212 1 -0.0762812713943053 1 other
SEC14L2 SEC14L2 0.278613623009542 1.9773421395642e-27 0.0662804174186142 1 other
SEC22B SEC22B 0.0415063365934552 1 0.300277768940333 8.60668126234753e-34 other
SEC23A SEC23A -0.0049912553580016 1 0.202645535693165 1.0366587923711e-13 other
SEC24A SEC24A -0.138489133932714 7.49202679656503e-05 0 1 other
SEC24D SEC24D -0.164526785051405 8.06260821454269e-09 0 1 other
SEC31A SEC31A -0.209081468599508 1.55150593218892e-16 -0.0679585777264695 1 other
SEC61A1 SEC61A1 -0.131398511419516 5.53350541914976e-08 -0.318624669483893 1.02171146829181e-37 other
SEC61B SEC61B -0.0805099981781452 0.000902858040455711 -0.088723765022941 3.93132256052504e-09 other
SEC61G SEC61G -0.0603017990801792 1 0.293530079079935 7.29913221671656e-85 other
SEC62 SEC62 0.131379928600193 2.80751093566906e-30 0.566146665198023 0 other
SEC63 SEC63 0.0839377371685834 0.104724363289232 0.259219151326071 1.72097106173546e-32 other
SEL1L SEL1L -0.171824235315558 1.69171051592219e-12 -0.0777984546212058 1 other
SELENBP1 SELENBP1 0.357552875634498 3.14681428604604e-60 0.148687871963022 5.05723019141591e-07 other
SELO SELO 0 1 -0.195445515267162 1.04549610205378e-15 other
SELT SELT 0.0488763063254134 1 0.362149011526811 1.03449393473459e-50 other
SEP15 SEP15 0.0478885203682329 1 0.226608442439122 9.54517395264568e-18 other
SEPP1 SEPP1 0.156091256156516 2.07944701030251e-122 0.293363032155738 0 other
SEPT2 SEPT2 -0.0726066285377349 0.124144990458286 0 1 other
SEPT7 SEPT7 0.0446744637090819 1 0.225832409570072 6.64627398299034e-20 other
SERBP1 SERBP1 -0.0179928810669122 1 0.0864651446197743 0.00886041040189663 other
SERF2 SERF2 0.169139328027351 9.73729639392172e-119 0.174390403066975 4.48795136826521e-96 other
SERINC1 SERINC1 0.076594957813975 1 0.269112848442137 7.18393444801859e-35 other
SERINC3 SERINC3 -0.160090327146671 7.64911425047476e-12 0.047197336804814 1 other
SERINC5 SERINC5 -0.0187075061690185 1 0.117497720353085 0.51742939738638 other
SERP1 SERP1 -0.105762260675153 0.0123299004529245 -0.00629501725750455 1 other
SERPINA1 SERPINA1 -0.0524999900886116 1 0.00323616837636065 1 other
SERPINA4 SERPINA4 0.252146977254682 1.03108228333257e-33 0.0436802222191817 1 other
SERPINA5 SERPINA5 0.423620480789068 4.23899695687149e-122 0.30198362764614 2.54573540590434e-66 other
SERPINA6 SERPINA6 -0.0690986923030454 1 -0.50660542296337 6.85033520959414e-284 other
SERPINA7 SERPINA7 0.18191457938469 3.32298313008426e-12 0.298666072800411 1.74010821468217e-48 other
SERPINC1 SERPINC1 0.225328040063412 2.80315867280558e-79 0.0460790090896073 1 other
SERPIND1 SERPIND1 0.0678476211067076 0.276455325582526 -0.153221715678596 8.92642708991649e-19 other
SERPINF1 SERPINF1 0.585867492713402 0 0.00295203307352565 1 other
SERPINF2 SERPINF2 0.250136208403923 3.67102335425496e-62 0.31008755186434 6.80155375184402e-111 other
SERPING1 SERPING1 -0.0624803265179052 2.37362318565152e-06 -0.115983322709379 1.86603569903292e-37 other
SET SET -0.121774377767204 2.12960213430701e-07 0.0909781653756243 1 other
SETD7 SETD7 0.032232725758681 1 0.231211275155541 2.64276887758793e-22 other
SF1 SF1 -0.190978598431596 1.36168729666788e-12 -0.138861753231752 8.36016760825409e-09 other
SF3B1 SF3B1 -0.104251765584359 8.52954874603182e-06 0.106103137275189 1 other
SF3B2 SF3B2 0.0532181222807588 1 0.0240579345470946 1 other
SF3B5 SF3B5 0.041625527516195 1 -0.00415134859160848 1 other
SF3B6 SF3B6 0.0851494899244482 1 0.159415477561876 5.82663964341741e-08 other
SFPQ SFPQ -0.156935936230754 2.4016364984015e-10 0.161931840536239 1.81554300855864e-10 other
SFXN1 SFXN1 0.165681760689046 2.73429729263147e-07 0.0737429608042464 0.0638680096932061 other
SFXN5 SFXN5 0.0768277720785093 1 0.061972291339063 1 other
SGK1 SGK1 -0.267456458565068 8.69412831157593e-25 -0.032466183119517 1 other
SH3GLB1 SH3GLB1 0.0698925770954655 1 0.0854605541543163 0.0643879973464328 other
SHFM1 SHFM1 0.199625381178367 7.08586795701109e-53 0.27568554231936 1.228840328941e-97 other
SHMT2 SHMT2 0.0294281655012627 1 -0.121203972428176 1.52819098414628e-06 other
SHROOM1 SHROOM1 0.0492100840545688 1 -0.0347258344759267 1 other
SIAH2 SIAH2 0.251730649569606 5.87540697425683e-22 0.267105954529706 1.2736118941213e-22 other
SIGIRR SIGIRR 0.29315122343841 1.15426990056396e-57 0.0176316105995056 1 other
SIGMAR1 SIGMAR1 0.0896338525226819 1 -0.0410874095650084 1 other
SIL1 SIL1 0.0511098672192802 1 -0.181560745401804 9.03115315117767e-12 other
SIVA1 SIVA1 0.111724788443182 0.00125298436977568 0.124725336924737 2.48275110097148e-12 other
SKAP1 SKAP1 0.131666895448497 1.69765021211457e-05 0.341806769997963 2.57458121901809e-42 other
SKP1 SKP1 0.308030677460114 7.6322103084957e-85 0.517158712935114 3.78941126605899e-239 other
SLC10A1 SLC10A1 0.126720196823547 3.64434514760683e-05 0.0677364831429512 1 other
SLC13A5 SLC13A5 -0.119426968806583 7.64291382144145e-10 -0.308593756078784 7.17043056153165e-53 other
SLC16A1 SLC16A1 0.147049596604311 0.000538743979637172 0.347388149977646 6.43770491601006e-46 other
SLC17A2 SLC17A2 0.150174412473349 7.58082902220769e-08 0.0717077337680894 1 other
SLC1A2 SLC1A2 -0.156255866286086 2.41863236882032e-07 0.177444855432218 2.14464320162484e-07 other
SLC20A1 SLC20A1 -0.13188452883059 0.00538831590009179 0.256481088181175 1.91940407642315e-20 other
SLC22A1 SLC22A1 0.64185009496661 0 0.121392370220316 1.62501701267119e-15 other
SLC22A10 SLC22A10 -0.00612305062065199 1 0.197059807512792 3.59182289912917e-19 other
SLC22A18 SLC22A18 -0.0422758086496773 1 -0.216414579829566 3.1338495059722e-17 other
SLC22A7 SLC22A7 0.369771212063834 5.79875439941558e-58 -0.128452311274168 3.54684613826555e-13 other
SLC23A2 SLC23A2 -0.170431871683452 1.24382854394066e-14 -0.017815221598763 1 other
SLC25A1 SLC25A1 0.141859649927285 0.0035827584035579 -0.0734795049040053 1 other
SLC25A11 SLC25A11 -0.00819154517493081 1 -0.104715440494521 1 other
SLC25A13 SLC25A13 0.0961801548948945 0.000802974525480049 0.171020361985336 2.87893491284754e-10 other
SLC25A18 SLC25A18 0.162260694576682 9.84974639090565e-11 0.204636512041298 1.22992385638777e-14 other
SLC25A20 SLC25A20 0 1 -0.145497596086465 0.00406148260239173 other
SLC25A3 SLC25A3 0.183961610780629 1.03094036685383e-21 0.0843075059488232 0.0946779315375197 other
SLC25A37 SLC25A37 0.0257058665541985 1 0.136805731467059 2.73326838845541e-05 other
SLC25A39 SLC25A39 0.129489031369223 0.000827315758102724 -0.0313815522917005 1 other
SLC25A4 SLC25A4 -0.100079026456336 0.000506301706466891 -0.12669213434034 3.1509848715139e-05 other
SLC25A5 SLC25A5 0.368116776879006 1.04084614840632e-104 0.0536429310909462 1 other
SLC25A6 SLC25A6 0.234952213335072 1.75394669940814e-22 0.158603798226354 2.39201423987367e-08 other
SLC27A2 SLC27A2 -0.0993365083168256 0.000457099452106921 0.156602101306707 1.62199445707916e-09 other
SLC27A5 SLC27A5 0.192382023257957 1.08691510435057e-25 -0.0490871309235192 0.000637547057614311 other
SLC2A2 SLC2A2 0.246850619241899 1.08348082434583e-103 0.550764644817361 0 other
SLC2A4RG SLC2A4RG 0.327712956327404 2.22748524489283e-34 0.0480325660039451 1 other
SLC30A1 SLC30A1 -0.180399774982893 4.86809298342394e-12 0.173652253328792 2.00179582257646e-10 other
SLC31A1 SLC31A1 -0.0225750131767397 1 -0.0668805402436454 1 other
SLC35B1 SLC35B1 -0.0891641156106484 1 -0.172258845126793 2.62378382002777e-09 other
SLC35D1 SLC35D1 -0.018638515599785 1 0.216366444156394 7.25630238870413e-17 other
SLC35D2 SLC35D2 -0.197991726687145 3.64817261142614e-13 0 1 other
SLC37A4 SLC37A4 0.0633809755658866 1 0.00814807973212772 1 other
SLC38A10 SLC38A10 0.0420668500217207 1 -0.0453031596536273 1 other
SLC38A2 SLC38A2 0.00759851345859467 1 0.367888589903927 1.57116325178154e-91 other
SLC38A3 SLC38A3 0.0631896164831114 1 0.0331518338479526 1 other
SLC38A4 SLC38A4 -0.078671108461279 1 0.105465506807269 3.19746385816318e-13 other
SLC39A5 SLC39A5 0.46684052952048 4.65247090043663e-94 0.351864531628002 2.34490585757606e-44 other
SLC40A1 SLC40A1 0.189394132322864 1.81250395399055e-06 0.393675597972024 1.67443872448002e-62 other
SLC41A2 SLC41A2 -0.0595116024873237 1 0.173383808813706 1.52563850170988e-12 other
SLC43A3 SLC43A3 -0.152130598678839 2.42675055661292e-07 -0.158174568212963 1.12417398705699e-06 other
SLC44A1 SLC44A1 -0.0819311734884569 0.148869722624955 0.153324661572981 1.75835161197254e-07 other
SLC47A1 SLC47A1 0.0864835531059587 1 -0.0130445386499938 1 other
SLC51A SLC51A 0.245320732181991 3.26089559276365e-19 -0.124226811755062 3.62667690706935e-06 other
SLC6A1 SLC6A1 0.0380435377805348 1 0.304186709239804 7.78595085429229e-27 other
SLC7A2 SLC7A2 -0.273191255897631 7.11655382355965e-66 -0.160320494177394 1.65022146833914e-18 other
SLC9A3R1 SLC9A3R1 -0.1607918277677 4.45927480875109e-09 -0.450688175060311 1.22858466625724e-90 other
SLC9A3R2 SLC9A3R2 0.00882627788905899 1 -0.0109045257664507 1 other
SLCO1B1 SLCO1B1 0.00227597360575432 0.069353874173512 0.573418232578661 1.09744986180569e-195 other
SLCO1B3 SLCO1B3 0.4985824570005 9.10639178720314e-86 0.568342932441744 2.62031257563377e-115 other
SLCO2B1 SLCO2B1 0.191261653272387 3.23414601791108e-12 -0.0598862566241201 1 other
SLIRP SLIRP 0.128877097836216 2.60783507416404e-23 0.407235993774905 1.0591631029321e-149 other
SLTM SLTM 0.0698252444598391 1 0.30998606750206 1.41528717849896e-34 other
SMAD5 SMAD5 -0.0613232443692469 1 0.0895257450420728 1 other
SMARCA1 SMARCA1 -0.119945459009156 8.48947385037089e-06 0.118559143615391 0.503066711282262 other
SMCO4 SMCO4 0.232166642038187 6.74115464631864e-21 0.197053097160493 3.09488942140085e-15 other
SMDT1 SMDT1 0.106171250004968 1.61782948729146e-05 0.171691959175404 7.77716878957335e-17 other
SMIM1 SMIM1 0.167763785540968 0.00325841138805809 0.211645327854404 3.12884434153747e-11 other
SMIM12 SMIM12 -0.182913293294072 1.24399545689737e-12 -0.147693775420636 2.21487280296247e-08 other
SMIM14 SMIM14 0.0419744015162617 1 0.448632458017431 1.92880538824457e-196 other
SMIM19 SMIM19 0.094087946041827 0.197670733435812 0.326681084796461 1.21630687854874e-52 other
SMIM20 SMIM20 0.105693894715553 0.0367409602453911 0.251787556784323 2.28406586495307e-21 other
SMIM4 SMIM4 0.12972706280894 0.000335393639858838 0.112248870531254 0.0123202036704138 other
SMIM7 SMIM7 0.0407469793322894 1 0.0967266612393349 1 other
SMLR1 SMLR1 0.461598486046419 1.26422008685632e-106 0.520599995662104 6.0810659687204e-125 other
SMOC1 SMOC1 0.0874702018025526 1 0.0213660253037531 1 other
SMPD1 SMPD1 0.172485637936764 9.0325981013495e-09 0.0564073670161906 1 other
SMPDL3A SMPDL3A 0.0958714610830536 0.00535696316080723 0.314437717717816 1.86876099043688e-40 other
SNAP29 SNAP29 -0.0517681076208301 1 -0.132899368818668 1.3346658415361e-06 other
SNF8 SNF8 0.0806443020920935 1 -0.0681385421197971 0.00263312219345884 other
SNHG19 SNHG19 0.163517383389704 3.34965452904658e-09 0.457961911248214 3.44784216401259e-83 other
SNHG25 SNHG25 -0.167750545278194 1.73934476383971e-06 0 1 other
SNHG8 SNHG8 -0.170193257365256 5.69946596595498e-18 0.268782776500667 1.38072091432174e-48 other
SNRNP25 SNRNP25 0.121712371921867 0.589510521866913 0.0230722073479095 1 other
SNRNP70 SNRNP70 0.057978523423843 1 0.117417829179347 0.137702945697041 other
SNRPB SNRPB -0.0894886081963633 0.0471475051936803 -0.0308955389101715 1 other
SNRPB2 SNRPB2 0.0847365296394536 1 0.36076919445716 5.53220159478827e-48 other
SNRPC SNRPC 0.0596433172922612 1 0.133996126661096 6.75290897048605e-06 other
SNRPD1 SNRPD1 -0.122805589084898 1.57316028090927e-07 -0.0580811692130059 0.307794099870405 other
SNRPD2 SNRPD2 0.323302768374872 3.2860619038629e-70 0.45294565671319 4.119554651642e-116 other
SNRPD3 SNRPD3 -0.0399563312891892 1 -0.112251412336824 0.00026231893592931 other
SNRPE SNRPE 0.105614641554235 0.00325907517620076 0.40251226077902 8.63836351926574e-95 other
SNRPF SNRPF 0.0225676991666071 1 0.104375143161626 8.74407633131054e-05 other
SNRPG SNRPG -0.0148088284661126 1 0.324188109659132 4.09683206240505e-62 other
SNTB1 SNTB1 -0.0504363308216527 1 0.22090967035085 3.49158010747841e-17 other
SNU13 SNU13 -0.0851112049351288 1 -0.0288243616809642 1 other
SNX10 SNX10 0.228965939537094 1.23503709891749e-16 0.327397782850441 8.78884182940003e-43 other
SNX17 SNX17 0 1 -0.162289120108822 5.2797886633471e-06 other
SNX3 SNX3 0.24099681870236 2.63499593974786e-27 0.335942138799915 4.65998646604759e-62 other
SNX4 SNX4 0.109756021886139 1 0.238729231058601 2.76008914160472e-21 other
SOCS2 SOCS2 0.14362852970232 0.0111547487603684 0.34460040639043 1.99250213687619e-40 other
SOD1 SOD1 0.202137975383186 4.54920119895454e-184 0.342320698550079 0 other
SOD2 SOD2 -0.460476141363784 2.76166456026981e-188 -0.160242454860027 1.2837818349036e-25 other
SORBS2 SORBS2 0.225642880768792 1.46208867913869e-16 0.453526109698484 4.62621095711333e-99 other
SORD SORD 0.335310052380365 8.71990031385746e-109 0.407112582917165 3.65178471403623e-178 other
SORL1 SORL1 0.347410986527129 5.57651926506347e-41 0.437737211813677 8.86126056767989e-73 other
SOWAHC SOWAHC -0.0970740645144594 0.0223202343136652 -0.00502436671860562 1 other
SPAG7 SPAG7 0.106551524036842 1 0.122667035549374 1 other
SPAG9 SPAG9 -0.0308592156492284 1 0.157507210078325 3.20980770379835e-05 other
SPCS1 SPCS1 0.22202937936291 1.07477808803127e-26 0.190618892222662 5.80593816404342e-25 other
SPCS2 SPCS2 0.0397616628954074 1 0.284860430366147 7.22689841207543e-60 other
SPCS3 SPCS3 -0.0787266303882823 0.840474773382988 0.0600790736350287 1 other
SPG21 SPG21 0.200838501003096 9.98807405324502e-14 0.289236075290812 1.02829504039736e-28 other
SPON2 SPON2 0 1 -0.158210475942787 2.06702379571123e-08 other
SPP2 SPP2 0.0487495174466844 1 -0.0781017391642067 0.000238107131766413 other
SPPL2A SPPL2A 0.134255844625704 1.31003306608728e-05 0.301698721491776 1.2259255961378e-35 other
SPR SPR 0.132032087436763 0.0036134942096747 0.00373285225901943 1 other
SPRYD4 SPRYD4 0.110140623619149 1 -0.0456238033836007 1 other
SPSB1 SPSB1 -0.161433229635308 1.42654092122183e-07 -0.126795068147462 1.09914610989887e-07 other
SPSB3 SPSB3 0.0168952938502502 1 0.053660250063341 1 other
SPTBN1 SPTBN1 -0.176985264733222 3.7161558911619e-18 -0.14359740444557 1.34055764821987e-13 other
SPTSSA SPTSSA 0.150036838830345 2.36172368011434e-06 0.319604831573345 1.77961262684464e-33 other
SQRDL SQRDL -0.031006520761429 1 -0.108432905579224 0.0309145015663337 other
SQSTM1 SQSTM1 -0.171262850061484 3.52570593213139e-17 -0.387145574450709 1.098003242589e-67 other
SRA1 SRA1 -0.0543980657784084 1 -0.170530997730931 6.63729019347521e-09 other
SRD5A1 SRD5A1 0.179486912362427 7.5985571402829e-12 0.0923842882406136 0.0120038495698619 other
SRD5A2 SRD5A2 0.108550899236182 1 0.342618257007848 1.52099253650444e-42 other
SREK1IP1 SREK1IP1 0.0199700828342944 1 0.284115105460272 1.38981175978645e-32 other
SRP14 SRP14 0.122086560070629 4.05775504980045e-17 0.280610216879458 6.59854346886969e-97 other
SRP19 SRP19 -0.114459851294002 0.0399893093666945 0.136198662504664 1.12350490458901e-08 other
SRP54 SRP54 -0.146064009484624 9.27408834923344e-06 -0.0195165817987788 1 other
SRP72 SRP72 -0.0329098361863824 1 0.156577327363122 0.000161873227869221 other
SRP9 SRP9 0.287074520258547 6.82113511545031e-39 0.543870081927625 1.09016021135059e-161 other
SRPRA SRPRA -0.1985273447892 8.79680553407732e-22 -0.142759315764524 0.000156546319094814 other
SRPRB SRPRB -0.060416627641003 1 0.0275813640157605 1 other
SRRM1 SRRM1 -0.155927626758193 2.49124035164657e-09 0.18095661902388 6.84433556333349e-10 other
SRRM2 SRRM2 -0.215291688300181 9.29130745155956e-24 -0.150029482932883 7.91622677693681e-11 other
SRSF10 SRSF10 -0.00616088934527448 1 0.21893438406415 1.41652797875569e-16 other
SRSF11 SRSF11 0.0227336596461156 1 0.239859147958101 9.50716892291775e-19 other
SRSF2 SRSF2 -0.0296860878545613 1 0.224854618629278 5.51198786765891e-22 other
SRSF3 SRSF3 -0.113500982816108 4.18537574877972e-05 0.278603372178331 1.24515674345347e-35 other
SRSF4 SRSF4 -0.13597527674051 4.09072886331373e-07 -0.136948133976672 3.40425024850465e-06 other
SRSF5 SRSF5 -0.213344908914951 3.30437445409985e-26 -0.0136530809404546 1 other
SRSF6 SRSF6 -0.180333646535739 3.92959518659127e-16 0.216324283692537 7.54902471269914e-15 other
SRSF7 SRSF7 -0.249802431735701 1.23134911569022e-30 -0.0331191403141422 1 other
SRSF9 SRSF9 -0.144095907146163 2.65742153326425e-10 -0.28779299570188 2.51257835739416e-47 other
SS18L2 SS18L2 -0.074090642943478 1 0 1 other
SSB SSB -0.0164636575815156 1 0.130769351132839 1.32739926320193e-06 other
SSBP1 SSBP1 0.103270177325137 1 0.218313589129448 5.78685219595218e-22 other
SSFA2 SSFA2 0.194707345208623 3.01534561076409e-11 0.338496659340443 1.95022514323345e-42 other
SSNA1 SSNA1 0.00524446930304823 1 0.02911155510701 1 other
SSR1 SSR1 0.0264877909623358 1 0.287302662719671 4.75470061731357e-32 other
SSR2 SSR2 -0.135796537382793 0.0645841979086522 -0.144349102014442 1.8339498957701e-05 other
SSR3 SSR3 0.0209876261332229 1 0.0671389065789676 1 other
SSR4 SSR4 0.113328731145007 4.61413451959309e-19 0.0709972235617885 1.05391924283841e-07 other
SSSCA1 SSSCA1 -0.119874432011677 0.00162992034851716 -0.0310151806343399 1 other
SSU72 SSU72 0.0638133994152956 1 -0.0881291335507467 0.288592128825635 other
ST13 ST13 0.172933832606373 1.48678040421064e-30 0.323541205970378 5.03242268240105e-106 other
ST3GAL1 ST3GAL1 0.0376324445587823 1 -0.106215543702028 0.185526863617637 other
ST3GAL6 ST3GAL6 0.149885632878197 0.000756504538851397 0.378894379363845 2.87029228814548e-62 other
ST6GAL1 ST6GAL1 0.148604335609692 2.93362028113371e-07 0.229450278976118 1.27826874839628e-21 other
STARD10 STARD10 0.489923430319704 5.09620654633715e-147 -0.133818515231985 8.5118162386725e-12 other
STARD7 STARD7 0.0132502829621903 1 0.148984507980491 9.11612550958297e-06 other
STAU1 STAU1 0.0217085136664334 1 -0.0409270278625111 1 other
STEAP3 STEAP3 -0.159352370692266 8.91728283202561e-12 -0.349587571863646 9.93477386616209e-59 other
STOM STOM -0.0932723030478043 0.00473245475790447 -0.0236802466604225 1 other
STOML2 STOML2 0.0625442298877699 1 -0.153698358026199 6.80629859585432e-08 other
STRA13 STRA13 0.370725405752394 9.37215711039024e-60 0.031391091119362 1 other
STRADB STRADB 0.280868529091833 2.13173606800298e-29 0.339050520060833 3.27905081905081e-43 other
STRAP STRAP 0.114059609812313 0.628798154248877 0.280909731452891 9.22423112417491e-30 other
STRN3 STRN3 -0.150989907062824 1.86351189953807e-06 0 1 other
STT3B STT3B 0.0467384506592861 1 0.205520466787381 8.33020872217592e-10 other
STUB1 STUB1 0.132781107411974 8.64398855707525e-07 -0.0748406581633423 1 other
SUB1 SUB1 0.164843162267609 9.46424293783556e-16 0.390543804058429 8.97550703586219e-111 other
SUCLG1 SUCLG1 0.341059969123018 5.73694494181961e-43 0.026523710505689 1 other
SUCLG2 SUCLG2 0.338203585122875 5.22482522631849e-67 0.27352480144788 7.06378341864034e-44 other
SUGT1 SUGT1 -0.0799886346594507 1 0 1 other
SULT1A1 SULT1A1 0.310038482893778 4.28729995616877e-57 0.141168868099956 2.98752983394853e-05 other
SULT1A2 SULT1A2 0.08548957992552 0.0140230398554231 -0.112898975485076 2.91068742495062e-05 other
SULT2A1 SULT2A1 0.307524614903792 3.95631062431842e-104 0.22626938980074 3.85425367678207e-72 other
SUMO1 SUMO1 0.262298854086301 1.59384410626525e-42 0.56083833255669 1.53547911546654e-195 other
SUMO2 SUMO2 0.158138317844344 1.1356171337201e-16 0.179987715934983 1.5742971593206e-21 other
SUMO3 SUMO3 0.134588060824711 0.227209817476269 0.176235933154245 7.14926455516144e-13 other
SUN2 SUN2 -0.114217955288519 0.0058755052261089 -0.0448663140585006 1 other
SUPT4H1 SUPT4H1 0.0487184913190968 1 0.0579967265559485 1 other
SURF1 SURF1 0.119955356813092 0.0171304502370209 -0.0532598026399207 1 other
SURF4 SURF4 -0.101909426461175 0.115736256089045 -0.37211583496911 3.38213654736889e-68 other
SVIP SVIP 0.00706524292304711 1 0.174793563555515 1.48839943839071e-08 other
SWI5 SWI5 0.0771944964437334 1 -0.0925060044960879 0.296041698567044 other
SYAP1 SYAP1 0.0820525535800527 1 0.165739195311508 6.55569769583462e-09 other
SYBU SYBU 0.159900822437629 9.40592169097409e-07 0.270847072489971 3.27052684191345e-24 other
SYF2 SYF2 -0.013485431791225 1 0.100585260967224 1 other
SYNCRIP SYNCRIP -0.0973086868509065 0.0383345753077643 0.121810043512615 0.000812049167520276 other
SYPL1 SYPL1 -0.0134722043934212 1 0.284966128545724 2.34420536172595e-28 other
TACO1 TACO1 0.106491535172033 1 -0.108577691220548 1 other
TAF10 TAF10 -0.184268665173784 3.89539037048758e-14 -0.417639015356652 2.90745905340394e-67 other
TAF1D TAF1D -0.0400232901784612 1 0.217979988997701 9.93760781341318e-14 other
TAF7 TAF7 -0.0654607901015438 1 0.159933808986263 1.08980308136663e-06 other
TAGLN2 TAGLN2 0.155130726214447 9.20499898105861e-07 -0.164548840251593 1.78732872174368e-10 other
TALDO1 TALDO1 0.136694262547907 0.000550808828928696 -0.0907707643276178 0.00233386039681812 other
TANK TANK 0.0245711976277969 1 0.167442634698335 1.11053017326119e-07 other
TAT TAT -0.109573092409571 1 0.11773796710266 6.02180040954646e-81 other
TAX1BP1 TAX1BP1 -0.00675332580076771 1 0.152160889174032 1.06359836348225e-07 other
TBCA TBCA 0.309286828912334 1.99306916671555e-124 0.578860243856216 0 other
TBL1XR1 TBL1XR1 -0.068142008350063 1 0 1 other
TCAF1 TCAF1 -0.199832432191136 1.06738319157131e-15 0 1 other
TCEA1 TCEA1 0.030484807120468 1 0.203406440449184 6.33705898659786e-20 other
TCEA2 TCEA2 0.397309705528494 8.59478376206494e-64 0.076231296891202 1 other
TCEA3 TCEA3 0.307899819736144 1.60032938685504e-45 0.346526196961284 1.78284126643684e-66 other
TCEAL4 TCEAL4 0.191616170845571 2.19168727489931e-13 0.252986310916895 1.13241784782564e-26 other
TCEB1 TCEB1 0.00649523829353793 1 0.224602815617494 8.61225642569917e-25 other
TCEB2 TCEB2 0.133295312616661 8.4489013959415e-41 0.183868855625424 1.90776883341411e-65 other
TCF25 TCF25 0.076098216166677 1 -0.00186569998195174 1 other
TCP1 TCP1 -0.0838002904420752 0.0783710262310591 0 1 other
TEAD1 TEAD1 -0.0227685124272252 1 0.182935890530413 3.29723288566151e-11 other
TECR TECR 0.124539549423817 0.00200922759799497 -0.0148919521630549 1 other
TERF2IP TERF2IP 0.0107012416662962 1 0.232289933021035 8.36193641058189e-21 other
TEX264 TEX264 0.100222741189721 0.366754366676396 -0.0687467080259205 1 other
TEX30 TEX30 0.0862266927739688 1 0.269923978082213 3.48368657268082e-30 other
TFAM TFAM -0.0748094892080837 1 0.17097951638827 6.05825296922047e-09 other
TFG TFG 0.00892348097495943 1 0.117006719947762 1 other
TFPI TFPI 0.0809056952287594 0.00025648233414047 0.499690719724017 8.25009185929764e-200 other
TFR2 TFR2 0.0452488994533219 1 -0.163780144493419 3.4432259252327e-21 other
TGOLN2 TGOLN2 0.0311013579227328 1 -0.113533032248632 9.35877452262594e-05 other
THOC7 THOC7 0.102906885793473 0.000750441042830232 0.278479593784383 5.92988018131031e-30 other
THOP1 THOP1 -0.0534692577826889 1 -0.0800048382041284 1 other
THRAP3 THRAP3 -0.0875938034969812 0.00236738100823766 0.0194614397992461 1 other
THRSP THRSP 0.313202631205645 7.26527008352618e-35 0.0423273232186618 1 other
THYN1 THYN1 0 1 -0.0817008174744001 1 other
TIMM10 TIMM10 -0.0410867976171154 1 0.141859468575583 3.50870396326542e-08 other
TIMM13 TIMM13 0.192453291743347 1.29887218682495e-23 0.141129115797002 7.27105332421052e-11 other
TIMM17A TIMM17A -0.00501473849135259 1 0.198107562558113 1.53302458472933e-12 other
TIMM17B TIMM17B 0.0157628691031106 1 0.0710978330092997 1 other
TIMM8B TIMM8B 0.160551511507338 3.79833209354732e-18 0.162134985938692 2.24306918823315e-16 other
TJP2 TJP2 0.0285685860204004 1 0.138379354214372 2.67056181855858e-05 other
TKFC TKFC 0.220935935409032 4.80996190856721e-11 0.0583420070542087 1 other
TLE1 TLE1 -0.0598180375412192 1 0.055711581974319 1 other
TM2D3 TM2D3 0.107420714811917 0.40338907238079 0.376380879071479 1.57812601517829e-50 other
TM4SF5 TM4SF5 -0.0668131042902938 1 -0.30046599295739 5.75644270591927e-66 other
TM7SF2 TM7SF2 0.144696561681427 4.98487913539781e-05 -0.19565947017487 2.3189831025397e-19 other
TM7SF3 TM7SF3 0.190827049656681 2.76776236562893e-11 0.0832038068609402 0.461308330647839 other
TM9SF2 TM9SF2 0.0554032155490605 1 0.302246289466995 2.90236437534277e-40 other
TM9SF3 TM9SF3 -0.0473582398899905 1 0.23044102379651 4.50581454937258e-16 other
TMA7 TMA7 0.0842223825324463 4.77456723410457e-16 0.156400115447137 2.96296578978996e-31 other
TMBIM4 TMBIM4 0.110277896188489 0.0802475215983772 0.326267102631571 1.78500905438949e-46 other
TMBIM6 TMBIM6 0.244254554493172 1.46800105396799e-154 0.150832985576958 3.0567754019403e-59 other
TMCO1 TMCO1 -0.0489973963312378 1 0.143368496049712 2.67417965964188e-10 other
TMED10 TMED10 0.238347973366264 1.14229187302691e-34 0.320527365393224 2.68548228316638e-60 other
TMED2 TMED2 0.228048569650819 1.01663890347602e-47 0.621110531747835 6.18547983648391e-260 other
TMED4 TMED4 -0.11775837471401 4.41326254879825e-05 -0.202078371633769 3.01789314462414e-15 other
TMED5 TMED5 -0.0495109825231193 1 0.155140685661667 1.0383118264436e-05 other
TMED7 TMED7 -0.0640960369154888 1 0.145688183016775 0.000198750166051458 other
TMED9 TMED9 -0.187028116144072 3.61655872495049e-15 -0.0221092714844948 1 other
TMEM106B TMEM106B -0.0286236878336732 1 0.224456740721028 1.69008645719967e-21 other
TMEM120A TMEM120A 0.102206401112988 0.0092972970113465 0.110383032114051 0.973366790672527 other
TMEM123 TMEM123 0.130234001924172 1.4897283271665e-17 0.318997721309526 1.3532558704575e-95 other
TMEM126A TMEM126A 0.0505386419784697 1 0.229706383578886 2.53949458996674e-21 other
TMEM134 TMEM134 0.0427739394790678 1 -0.0305914514279417 1 other
TMEM141 TMEM141 0.224363396097199 8.06543648547617e-27 0.0821882475340576 1 other
TMEM147 TMEM147 0.129379184513055 1.69395146765007e-05 0.0365098449045336 1 other
TMEM14A TMEM14A -0.105291271188957 0.00073327189268471 0.100585501569463 2.10394872460706e-05 other
TMEM14B TMEM14B 0.171779311833134 3.41924684040455e-09 0.274662588488372 4.51614389199276e-38 other
TMEM14C TMEM14C 0.193752140665357 2.47307066500606e-12 0.230261499367262 3.55746569769639e-22 other
TMEM160 TMEM160 0.0665677876627542 1 -0.0352704422807517 1 other
TMEM167A TMEM167A 0.0430718813398199 1 0.34063263870575 1.50162417243865e-50 other
TMEM176A TMEM176A 0.328047197243705 8.35369466962232e-250 0.0942343930247336 6.11540126166633e-29 other
TMEM176B TMEM176B 0.251726589626096 6.96416433108667e-176 0.20063238406421 1.12497394156236e-108 other
TMEM179B TMEM179B 0.0402454914749462 1 -0.0370183017049455 1 other
TMEM192 TMEM192 0.0292793378131682 1 0.0922884096201999 0.0473354964369709 other
TMEM205 TMEM205 0.149287243392029 4.23146815204915e-23 -0.0916418705405279 4.7124008897818e-11 other
TMEM208 TMEM208 -0.00580078003695839 1 -0.0270278239424907 1 other
TMEM219 TMEM219 0.479572582985383 1.25103084898604e-116 0.212754766103955 1.92923987371612e-20 other
TMEM220 TMEM220 0.341045490401119 2.28426286773627e-74 0.481545320822091 3.08832893053293e-147 other
TMEM230 TMEM230 0.295751798693011 4.55871279837566e-38 0.35866103294423 2.36444478726111e-63 other
TMEM245 TMEM245 0.0781594421110694 0.704642950753059 0.238476970425121 4.34896734877162e-24 other
TMEM248 TMEM248 -0.0319099020105993 1 -0.0278395460402687 1 other
TMEM256 TMEM256 0.278437623438083 5.02319566434153e-96 0.603481520255266 0 other
TMEM258 TMEM258 -0.0573314309052714 1 0.117612120378849 2.10357483981754e-13 other
TMEM261 TMEM261 0.19477995519711 2.69536360584193e-09 0.245716566952009 2.82082030141335e-25 other
TMEM263 TMEM263 -0.0380327701509791 1 0 1 other
TMEM30A TMEM30A -0.0134744962334448 1 0.240483174648385 1.78791844480383e-22 other
TMEM33 TMEM33 0.0229448909280419 1 0.179246814107289 5.10799968178535e-15 other
TMEM37 TMEM37 0.164713982172113 2.71305244152068e-08 -0.14939389160379 6.42328161427579e-10 other
TMEM41B TMEM41B -0.168188941060444 6.98380678112577e-13 0 1 other
TMEM45A TMEM45A 0.0380252584347333 1 0.505451966400595 7.79473910519267e-109 other
TMEM50A TMEM50A 0.0466451787537783 1 0.139537541178512 4.01799769554542e-07 other
TMEM53 TMEM53 0.0721855129135411 1 -0.158944478736905 0.000109517044984739 other
TMEM56 TMEM56 0.34222727271504 6.89267690045284e-68 0.394658423593312 8.83038912735437e-108 other
TMEM57 TMEM57 -0.131392046118054 0.000157264331647552 -0.0405807606249022 1 other
TMEM59 TMEM59 0.222657455529225 1.68000445078214e-53 0.337363135239371 6.9487020730019e-108 other
TMEM70 TMEM70 0.0650546382929971 1 0.225015917131784 8.58055081983137e-17 other
TMEM82 TMEM82 0.300095034743753 4.01970843585711e-30 0.0906590529024369 1 other
TMEM97 TMEM97 0.122072028220382 0.125324916666313 0.253517376716296 1.70702723233431e-23 other
TMPO TMPO -0.0921320321340016 0.725796444359844 0.170299856692298 0.000475294254539344 other
TMPRSS6 TMPRSS6 0.14333339678134 0.0023451670280619 -0.11083800453495 3.83423659327668e-05 other
TMX4 TMX4 0.0202082934868084 1 0.113027290348607 0.000296100391322965 other
TNFSF10 TNFSF10 0.33346722305038 1.0275815092398e-49 0.316653563683479 2.9342342879375e-41 other
TNRC6A TNRC6A 0.0592156471512584 1 0.211537758466142 7.88677330609624e-14 other
TNRC6B TNRC6B -0.132370149759471 5.8384841234727e-06 -0.00391550462927959 1 other
TOLLIP TOLLIP 0.0873864110786808 1 -0.141245213215014 1.1024650288102e-09 other
TOMM20 TOMM20 -0.0426619224981226 1 0.126052422868513 1.54358118663126e-11 other
TOMM22 TOMM22 0.070862518279414 1 0.177592898236529 2.32742479846746e-09 other
TOMM5 TOMM5 -0.0280228611094389 1 -0.0302144829188409 1 other
TOMM7 TOMM7 0.159896976097107 8.88600392167907e-66 0.506630579929303 0 other
TOMM70A TOMM70A -0.00631298194520991 1 0.187853480645161 1.32714741491378e-05 other
TOP1 TOP1 -0.114692925277454 0.00901318174939097 0.0798840664089568 1 other
TOR1AIP2 TOR1AIP2 0.129425076859795 2.49582662127432e-05 0.354806990727473 3.09200098621217e-62 other
TOX4 TOX4 -0.0809527375908361 0.0814377196250959 0 1 other
TP53INP1 TP53INP1 0.0041600431907951 1 0.39293205976617 8.78681787944936e-84 other
TP53TG1 TP53TG1 0.150618145434839 2.49744495551532e-07 0.121110937178242 0.0208280186507622 other
TPD52L1 TPD52L1 0.20831937272466 4.68760176288415e-14 0.121798999075425 0.00016851186006818 other
TPI1 TPI1 0.32794876611831 5.32040868930806e-79 0.0736824059905832 0.191287425189343 other
TPM3 TPM3 -0.0263478622736248 1 -0.110136781953831 0.133340310373806 other
TPMT TPMT 0.0876867026878103 1 0.125587303863021 0.0976218796050996 other
TPP1 TPP1 0.0464611208346937 1 0.0889208221687587 1 other
TPR TPR -0.15886574007738 4.05171208590431e-11 0 1 other
TPST2 TPST2 -0.0413418116040118 1 -0.0946224557353883 0.0379846858296745 other
TPT1 TPT1 0.109008734493611 8.25452812569222e-33 0.383748758130184 0 other
TRA2B TRA2B -0.166990611781273 1.59252098689146e-10 0.187633695064549 7.26669311698815e-16 other
TRAM1 TRAM1 0.106627816302938 1.25974738355437e-05 0.342381100502694 2.05100589648262e-65 other
TRAP1 TRAP1 0 1 -0.0841479922890425 1 other
TRAPPC1 TRAPPC1 0.174657317386758 6.31453310669605e-08 0.0875039133443887 0.00572810363381309 other
TRAPPC2L TRAPPC2L 0.0622442493704281 1 0.0408371725241228 1 other
TRAPPC3 TRAPPC3 0.054667864445707 1 0.0152559284187064 1 other
TRAPPC6A TRAPPC6A 0.0207269778236341 1 0.0140420739145497 1 other
TRIAP1 TRIAP1 0.0641131198452953 1 0.267272444883415 1.06135607767336e-24 other
TRIB1 TRIB1 0.166357155729294 0.000784612798793576 0.216346660498136 4.22549552554796e-13 other
TRIM44 TRIM44 0.0254404780347295 1 0.0685799131136009 1 other
TRMT10C TRMT10C -0.0707505933037491 0.419455875708675 0 1 other
TRMT112 TRMT112 -0.0595053997934408 1 0.0822260979352117 0.16924282966532 other
TRPM4 TRPM4 -0.120202454791594 0.0859126817773752 -0.0500686825260317 1 other
TSC22D1 TSC22D1 0.080280975688801 1 0.253934836698317 6.25781265741432e-30 other
TSC22D2 TSC22D2 -0.13752481078576 0.248302626292308 0 1 other
TSFM TSFM 0 1 -0.146364158063919 4.86794736736718e-07 other
TSKU TSKU -0.051467733068658 1 0.219809023241268 6.97712532786752e-20 other
TSPAN6 TSPAN6 0.250884188196722 2.41309602238866e-28 0.38560546120131 1.63348037581115e-66 other
TSPO TSPO -0.0194901717440423 1 0.0593158999821883 1 other
TSPYL1 TSPYL1 0.205054897690589 7.83063168640981e-14 0.271687870631856 1.07675765008291e-32 other
TST TST -0.179721880984504 4.12844549804511e-18 -0.766833738443065 0 other
TSTA3 TSTA3 0.126820343901294 0.145894198058909 -0.190471054848289 6.90580891281941e-11 other
TSTD1 TSTD1 -0.119758785632729 2.14319536982817e-09 -0.00315417557556175 1 other
TTC17 TTC17 -0.039850115694581 1 0 1 other
TTC3 TTC3 0.0471243788547271 1 0.322269070788046 6.3434697865242e-36 other
TTC36 TTC36 0.182457678910815 5.6500081466213e-52 0.239813573071224 1.31966276332129e-82 other
TTC38 TTC38 -0.0612323122622398 1 -0.211055471520305 5.67704099517101e-19 other
TTC39C TTC39C 0.0506826046396994 1 0.218328307972143 2.28878397211444e-23 other
TTPA TTPA -0.109517484324 0.294805468609365 -0.258112729862415 4.19774113066491e-21 other
TTR TTR 0.442728527913419 0 0.572936725133585 0 other
TUBA1B TUBA1B -0.0955748231581268 0.000159911885900096 -0.303990444687434 1.3664147133952e-38 other
TUBB TUBB 0.0762671214180138 1 -0.0475634499003509 1 other
TUBB2A TUBB2A 0 1 -0.159523869953105 3.52695868538804e-07 other
TUBE1 TUBE1 0.166083749572434 3.46641342409113e-11 0.148195107850678 1.33332606880031e-07 other
TUFM TUFM 0.229315878428086 5.91852467045551e-23 -0.0965342251280847 0.334273140328396 other
TUSC2 TUSC2 0.119947062300741 0.075959210154105 0.0853046718389019 1 other
TXN TXN 0.047652703296298 0.938159724953732 0.075735236311996 3.05970492532234e-12 other
TXN2 TXN2 0.0766824645775495 1 0.0176548107310046 1 other
TXNDC17 TXNDC17 0.0285255748701115 1 -0.0387615803828679 1 other
TXNIP TXNIP -0.0152814248148864 1 -0.0391991712540613 1 other
TXNL1 TXNL1 0.0115692934245697 1 0.139279608246861 0.000677766035299321 other
TXNL4A TXNL4A 0.0327133802241906 1 -0.0250918814593954 1 other
U2SURP U2SURP -0.188030864023717 4.30092676681032e-18 0 1 other
UBA52 UBA52 0.138396278547724 5.54874792359007e-74 0.266896763738049 2.63066808080047e-228 other
UBB UBB 0.344431632334635 0 0.210422154356207 3.44005700374196e-116 other
UBC UBC 0.258632891831639 1.84957100206235e-65 0.0728052330609641 1 other
UBE2B UBE2B 0.0608433023154357 1 0.202538177487716 2.7947266748834e-21 other
UBE2D2 UBE2D2 0.0542274792077966 1 0.131848007164507 8.78772108312384e-06 other
UBE2D3 UBE2D3 0.136268310690363 9.19212905749272e-09 0.420086194925936 5.22431031641306e-104 other
UBE2E3 UBE2E3 0.191612062874456 1.15404483757173e-09 0.264857650784216 4.41108227435617e-24 other
UBE2G2 UBE2G2 -0.0621048254930336 1 -0.0754561175899213 0.104014285118681 other
UBE2H UBE2H 0.0844733113352829 1 0.057781096165151 1 other
UBE2K UBE2K -0.010867981269725 1 0.134724542469816 0.0116039282433018 other
UBE2L3 UBE2L3 0.147206822696573 1.32222677948603e-06 0.0439534832743599 1 other
UBE2L6 UBE2L6 -0.169325677826799 7.51549882675195e-09 -0.411617733545678 8.93347375827323e-72 other
UBE2N UBE2N 0.0171978751452018 1 0.232156226654011 3.43856590411223e-19 other
UBE2R2 UBE2R2 -0.0568586792924555 1 -0.0805209172779413 1 other
UBE2V2 UBE2V2 0.0817277647066434 1 0.322881881550575 4.20198778891071e-41 other
UBE3A UBE3A -0.0145549289143005 1 0.271785939732035 2.53801129690228e-27 other
UBL3 UBL3 0.0321460416847783 1 0.322420126780415 1.41555521061956e-38 other
UBL5 UBL5 0.0339937019028174 0.000741430763559721 0.208615035572778 1.1961413614266e-77 other
UBQLN1 UBQLN1 -0.00703583126608276 1 0.213849629773126 1.13662759161362e-14 other
UBXN1 UBXN1 0.0471480635987729 1 0.0423103539621665 1 other
UBXN4 UBXN4 -0.00370216252010247 1 -0.00365563083443821 1 other
UBXN6 UBXN6 0.173675566980058 1.83515841614986e-08 0.0708840032932032 1 other
UFC1 UFC1 0.118698052045834 0.0143647405662523 0.111917523106855 0.295164660532341 other
UFD1L UFD1L 0 1 -0.093392216475463 1 other
UFL1 UFL1 -0.0814559179763077 1 0 1 other
UFM1 UFM1 -0.0754246709935222 1 0.172591694175296 1.65493066168573e-09 other
UGP2 UGP2 0.253248229101584 2.67266272356132e-87 0.275212933955649 1.82431058249509e-102 other
UGT2B10 UGT2B10 0.593584079416217 5.53148330793944e-214 0.167578060382422 3.46697732223055e-27 other
UGT2B15 UGT2B15 0.107939195962657 6.96145418623762e-12 0.312128951287154 6.36617502895496e-74 other
UGT2B17 UGT2B17 0.383460361674254 6.8118870071041e-56 0.242566715434931 9.82291521047244e-25 other
UGT2B4 UGT2B4 0.281245851815105 2.97619087207641e-73 0.359802449813074 5.0483605104933e-126 other
UGT2B7 UGT2B7 0.207896510733065 5.86116963583883e-29 0.207486241332594 2.13541857648401e-25 other
UGT3A1 UGT3A1 0.134726315479063 0.00436992583189937 -0.161095904532154 1.47131863867539e-07 other
UHMK1 UHMK1 -0.0705177771990659 1 0.202934621283786 1.51179293874577e-13 other
UPB1 UPB1 0.114798378405796 0.000677259354045954 -0.0948601695916164 0.114917866055963 other
UPF2 UPF2 -0.126031746731127 0.0465715289035781 0 1 other
UQCC2 UQCC2 0.215788143443201 5.95736032943144e-14 0.0406130453167017 1 other
UQCC3 UQCC3 0.163848427127741 3.28774994458321e-09 0.12658363634623 0.0382294324461736 other
UQCR10 UQCR10 0.108231980262708 9.78777760321884e-28 0.0917427334318512 7.17503521669357e-16 other
UQCR11 UQCR11 0.360333047422043 0 0.498536088467741 0 other
UQCRB UQCRB 0.171079876179921 2.352230259126e-70 0.654410054259688 0 other
UQCRC1 UQCRC1 0.230479419212076 7.15199485291024e-19 -0.0605671553916112 1 other
UQCRC2 UQCRC2 0.257078243571491 3.16332777396004e-23 0.153277748516556 3.50213100395474e-07 other
UQCRFS1 UQCRFS1 0.269772528936035 1.41907927447378e-29 0.127014266106619 1.15857480823903e-06 other
UQCRH UQCRH 0.249369184714466 1.22092225521156e-64 0.158395476615751 8.93443445599456e-27 other
UQCRQ UQCRQ 0.281822135175721 0 0.365093035928913 0 other
UROC1 UROC1 0.39342127610308 8.32639382632567e-63 -0.0885953383687395 0.117745728842706 other
UROD UROD 0.165671695136388 5.05187910268253e-05 0.0204475676386893 1 other
UROS UROS 0.139641070206385 1.75802101228522e-05 -0.0955292545537492 1 other
USE1 USE1 -0.0367251975416802 1 -0.0418265905406436 1 other
USMG5 USMG5 0.0395609746424388 3.04393075017974e-06 0.378126002329686 4.3014360582574e-227 other
USO1 USO1 -0.0516348613212985 1 0.101080404835274 0.297603152609526 other
USP16 USP16 -0.0913254990651671 1 0.20858474928009 3.56115242510773e-14 other
USP47 USP47 -0.044463683082328 1 0.200533918314445 4.66990464414653e-14 other
USP8 USP8 -0.110169551285396 0.00454461563338318 0 1 other
USP9X USP9X -0.130836386468028 0.000704359107925066 0.0435802834822565 1 other
UXT UXT 0.179557058403707 2.02079040484519e-24 0.21672944166118 2.89382877640685e-35 other
VAMP2 VAMP2 0.035357606292703 1 0.221251507610169 4.24601206828676e-18 other
VAMP8 VAMP8 0.148788124082231 1.22488791902242e-12 0.0208417971056962 1 other
VAPA VAPA 0.0968379846905532 7.54532704467716e-05 0.368457639214893 3.39576828671271e-76 other
VCP VCP -0.172617079404884 1.07045385093978e-13 -0.276637308934819 7.77062658921962e-29 other
VDAC1 VDAC1 0.14327583721507 6.11389478104737e-05 0.28777972106189 8.94916020550015e-45 other
VDAC2 VDAC2 0.0268968944398678 1 0.0454199576747567 1 other
VDAC3 VDAC3 0.0819998182728245 1 0.0700257937949615 1 other
VEGFA VEGFA -0.238686976539467 2.76329937861802e-19 -0.0623370304582502 1 other
VIMP VIMP -0.261828680001151 2.48480066745462e-28 -0.0761038449265357 1 other
VKORC1 VKORC1 0.591630794362175 0 0.359883056029015 1.88531316965165e-197 other
VKORC1L1 VKORC1L1 0.0171697245683642 1 0.0602440679171299 1 other
VNN1 VNN1 0.194383410435585 1.40355376341046e-15 0.231627915403321 4.72724633628415e-21 other
VPS28 VPS28 0.0579830454683214 1 0.0095401473245279 1 other
VPS29 VPS29 0.191174019967942 3.39356010980879e-11 0.226724830310323 2.16213319437487e-20 other
VTI1B VTI1B 0.156075132373949 5.73062482614114e-07 0.0375062070077992 1 other
VTN VTN 0.321298326492636 0 0.100621463282465 1.19454838768678e-38 other
WAC WAC -0.0446226994195726 1 0.22648474105672 7.8704629073007e-13 other
WASL WASL -0.0411379602628179 1 0.00818086547231034 1 other
WBP2 WBP2 -0.0421358207993936 1 -0.0502321297885147 1 other
WDR33 WDR33 0.0750032149860826 1 0.0950346254374088 0.0329530635027333 other
WDR83OS WDR83OS 0.179416030500098 4.19987560733916e-28 0.121435933434762 8.53836924965554e-09 other
WEE1 WEE1 -0.0181759709654135 1 0.336583531731846 6.04586864058849e-31 other
WNK1 WNK1 -0.0609026082801041 1 -0.157275977449779 7.85458419753815e-10 other
WTAP WTAP -0.176914607591829 0.000216125260590351 0 1 other
WWC2 WWC2 -0.0922503129691967 0.0329416206345908 0 1 other
WWP1 WWP1 -0.0654363625845276 1 0.245175507197248 1.32345289627067e-18 other
XBP1 XBP1 -0.125297909067952 4.74711498352028e-24 0.0373488458652522 1 other
XDH XDH 0.0550414406953388 1 0.0141734360125811 1 other
XIAP XIAP -0.0940519809564178 1 0.0782288333992556 1 other
XIST XIST 1.10389558734997 0 1.04173863108209 0 other
XRCC5 XRCC5 0.148265882552808 0.00183912563791905 0.153245463269049 2.87229154990067e-09 other
XRCC6 XRCC6 -0.00485056438439058 1 -0.146024035923962 8.91241315682495e-05 other
XRN1 XRN1 -0.107415373092898 0.115200954821497 0 1 other
XRN2 XRN2 -0.063890527231083 1 0.0386501526119238 1 other
YAF2 YAF2 0.00895291414380517 1 0.195194063234429 1.35177850832295e-13 other
YBX1 YBX1 0.481918701719026 8.56447721803094e-183 0.233265453105862 1.29739674384048e-45 other
YIF1A YIF1A 0.15457439264546 0.000117752948672974 -0.186470927175388 2.35827304424613e-19 other
YIPF3 YIPF3 0.0636434400216759 1 -0.0551033141606008 1 other
YIPF4 YIPF4 0.0493665528467382 1 0.255745509873708 1.69490663434117e-24 other
YIPF6 YIPF6 0.0246993604383101 1 0.26274003184926 1.58141783639643e-25 other
YME1L1 YME1L1 -0.0910898831580069 1 -0.0386230300376165 1 other
YPEL2 YPEL2 0.0565464382933836 1 -0.0281289263274853 1 other
YTHDC1 YTHDC1 -0.154826863218105 4.81839755040581e-07 0 1 other
YWHAB YWHAB -0.0512834956950756 1 -0.162516973537982 7.02340340069438e-09 other
YWHAE YWHAE 0.10769835268367 0.000575671981821686 0.432105352957189 7.08690540858659e-118 other
YWHAG YWHAG -0.139059308213759 0.000294720480126261 0.202847703989511 9.61489445603628e-13 other
YWHAQ YWHAQ 0.165717301044428 4.30759349641043e-05 0.337632814753561 1.48699356240958e-45 other
YWHAZ YWHAZ -0.0322914885708474 1 0.0823857577373945 1 other
YY1 YY1 0.0264802102718837 1 0.0662346720802989 1 other
ZBTB16 ZBTB16 0.131203803922591 2.75813147031144e-05 0.315290049901618 1.07335044551477e-40 other
ZBTB20 ZBTB20 0.0730224690258663 1 0.232387261085295 1.30796506570534e-17 other
ZBTB44 ZBTB44 0.118982196495725 0.270196156123556 0.324013939475266 1.61938512045551e-39 other
ZBTB8OS ZBTB8OS 0.0250637238515319 1 0.225925797768988 1.90303662947064e-20 other
ZC3H11A ZC3H11A -0.152882952073992 1.29758440466526e-11 0.0822303584146502 1 other
ZC3H13 ZC3H13 -0.152818505390782 8.50616653609799e-05 0.14506987982711 6.59821674725256e-07 other
ZC3H15 ZC3H15 -0.0310334556743498 1 0.171776627738414 3.88082969564953e-08 other
ZCRB1 ZCRB1 0.129081928534949 0.000173258236958693 0.282759847810955 4.99925487626406e-39 other
ZFAND2A ZFAND2A 0.047590913155473 1 0.114907319522596 0.00489876758416309 other
ZFAND5 ZFAND5 0.419640581234018 5.556711894813e-144 0.413232223504579 9.40197981677229e-165 other
ZFAND6 ZFAND6 0.0923409088582126 1 0.36111624731729 2.08760753338053e-57 other
ZFAS1 ZFAS1 0.187069027024082 7.4057948564844e-13 0.398464381943798 3.48449500576265e-74 other
ZFP36 ZFP36 -0.188615493329496 1.53391090016849e-17 -0.136797330748799 7.11619554779317e-17 other
ZFP36L1 ZFP36L1 0.326846637281738 1.94567805001537e-97 0.45583580781377 1.43785581705047e-163 other
ZFP36L2 ZFP36L2 0.131545109313831 0.00282820323022895 0.140351400003205 0.000265553252585818 other
ZG16 ZG16 0.236106490247437 2.89309696651486e-23 0.0160908152253957 1 other
ZHX1 ZHX1 -0.168591666711257 3.83864456347422e-13 0.0588148679917997 1 other
ZKSCAN1 ZKSCAN1 0.0475870665329361 1 0.303430820836341 1.81077712238073e-37 other
ZMAT2 ZMAT2 0.0114906773236305 1 0.0750884353388004 1 other
ZNF22 ZNF22 -0.122907600646633 0.000201256769758707 0 1 other
ZNF24 ZNF24 -0.0998791271767081 1 0 1 other
ZNF281 ZNF281 0.110083960782385 1 0.37429401046117 1.20157812272948e-51 other
ZNF330 ZNF330 0.0841607337383421 1 0.186115198716205 3.38104014592674e-10 other
ZNF428 ZNF428 0.148921142105037 1.60823304411403e-05 0.101453420078899 0.231538687012738 other
ZNF511 ZNF511 0.0902722807681582 1 0.0607035810854117 1 other
ZNF593 ZNF593 -0.0904402032396996 0.0301783092512175 -0.0117365879181845 1 other
ZNF638 ZNF638 -0.0580823368350678 1 0 1 other
ZNF706 ZNF706 0.0588317152715543 1 0.0263808942843768 1 other
ZNF770 ZNF770 0.111824539274456 1 0.347194070308597 1.25073859404173e-43 other
ZNHIT1 ZNHIT1 0.267709024113646 1.86430842153968e-101 0.0674887214788515 4.08010243495015e-07 other
ZSCAN16-AS1 ZSCAN16-AS1 0.0661150380840274 1 0.099297879003724 1 other
ZSWIM7 ZSWIM7 0.0276512244325371 1 0.0083849598531629 1 other
ACAA1 ACAA1 0.474487151406194 7.13220119366566e-244 -0.225728716484673 8.39907371188001e-67 regenerating
ACSL5 ACSL5 0.0102971490310144 1 -0.352405195363014 1.93186560541709e-48 regenerating
AGPAT2 AGPAT2 0.244382104934158 4.38501318059823e-25 -0.447158944067851 1.36238641523258e-97 regenerating
AHSA1 AHSA1 0 1 -0.320811288615479 2.11398686768121e-45 regenerating
AKAP13 AKAP13 0 1 -0.225185434659195 1.1778906173529e-16 regenerating
AKR1C4 AKR1C4 0.0507763752442725 1 -0.38030636931257 3.52884848409017e-154 regenerating
AKR7A3 AKR7A3 0.0990593867755423 0.000277689053607666 -0.300807136696627 7.96735787175892e-50 regenerating
AKT1 AKT1 0 1 -0.345215681021275 1.79711994846136e-43 regenerating
ALDH4A1 ALDH4A1 0.150299688532816 1.32186210428984e-08 -0.242441964907675 1.42850226098709e-24 regenerating
ANG ANG 0.211779006305659 4.05671014111844e-109 -0.256918090011898 1.83051029606266e-160 regenerating
ANXA5 ANXA5 0 1 -0.355343220628109 5.46839040157058e-45 regenerating
APOA4 APOA4 0 1 -1.74331485512785 0 regenerating
ARF5 ARF5 0 1 -0.246702026114741 2.94884902383509e-28 regenerating
ASCL1 ASCL1 0 1 -0.613666446102066 1.88054021624438e-68 regenerating
ATF5 ATF5 0.431354155216976 5.21575799186714e-267 -0.27326397788731 2.19277045643007e-110 regenerating
CALR CALR 0.110172360884204 3.08561286102565e-07 -0.249937044327892 1.04793407469267e-50 regenerating
CEBPA CEBPA 0 1 -0.399248751429554 2.31707700754095e-59 regenerating
CLIC1 CLIC1 0 1 -0.228188063956594 9.92252396280804e-16 regenerating
CLPTM1L CLPTM1L 0.0427717407698418 1 -0.34614453036862 2.88827753388847e-45 regenerating
COMT COMT 0.383223215032156 6.18974188114045e-61 -0.270459682315132 6.0394728711235e-62 regenerating
CRELD2 CRELD2 0 1 -0.383456217738125 2.4606986019644e-51 regenerating
CSRNP1 CSRNP1 0 1 -0.21129200399756 3.67181934893859e-17 regenerating
CSRP2 CSRP2 0 1 -0.602051037165035 5.89686359136708e-117 regenerating
CSTB CSTB 0.103455151573618 0.000188359950426806 -0.39897767518994 1.35191789266498e-79 regenerating
CTSD CTSD 0.162170098540346 1.66414928755254e-12 -0.404776133365492 8.68800810633634e-118 regenerating
CTSZ CTSZ 0.228699279432126 9.9058750662586e-26 -0.440892964478883 4.43073003318563e-131 regenerating
CYB5R3 CYB5R3 0.0537396466583333 1 -0.202564100741689 7.63346176425877e-12 regenerating
DAG1 DAG1 0 1 -0.207652989215065 1.01488437691312e-17 regenerating
DGAT1 DGAT1 0 1 -0.361592629397717 4.08210016290912e-48 regenerating
ECHDC3 ECHDC3 0.107972482750973 0.00523196698810939 -0.28938342632362 5.51733189367136e-33 regenerating
ENDOG ENDOG 0.00325714589084125 1 -0.362014069882094 6.03626518270326e-55 regenerating
F10 F10 0.0770689423734758 1 -0.24510029559948 4.21074159773768e-38 regenerating
F7 F7 0.0173262675919503 1 -0.20740231007909 1.46901767768473e-20 regenerating
FADS1 FADS1 0 1 -0.294070716302173 5.15652142484889e-33 regenerating
FAH FAH 0.106535576753823 0.320650328966133 -0.289658923929155 3.86031152376575e-68 regenerating
FBP1 FBP1 0.524340681714994 3.40525983546816e-169 -0.533981508538203 0 regenerating
FBXW5 FBXW5 0.060774003867792 1 -0.208048850853169 2.43321997108945e-15 regenerating
FOXA3 FOXA3 0 1 -0.290701114084555 4.35444883024057e-27 regenerating
GLTPD2 GLTPD2 0.192237197062098 1.923511803909e-09 -0.252970011759454 3.19472922369789e-30 regenerating
GNAI2 GNAI2 0 1 -0.345841960204911 1.97699792614054e-45 regenerating
GOLGA2 GOLGA2 0 1 -0.217650867554966 3.49341492651254e-15 regenerating
GUCD1 GUCD1 0.0518975618659101 1 -0.293452808140959 2.54241847446462e-36 regenerating
HABP2 HABP2 0.0358065987470626 1 -0.220867093384843 2.13917003079395e-25 regenerating
HLA-C HLA-C 0.0219951882549407 1 -0.252232550976678 3.5063752484748e-58 regenerating
HSPA1A HSPA1A 0.00218721796940878 1 -0.325599588345429 8.29303579302341e-61 regenerating
HULC HULC 0.310460952579932 7.96804552856633e-23 -0.307387458673481 1.01774766207047e-44 regenerating
ICAM1 ICAM1 0 1 -0.297728497106484 5.76630048784692e-30 regenerating
IFI6 IFI6 0 1 -0.246046065505016 1.41852142819147e-21 regenerating
INHBE INHBE 0 1 -0.292110602421596 1.69697550195194e-29 regenerating
IRF7 IRF7 0 1 -0.455611868348369 5.48121458302991e-76 regenerating
KANSL1-AS1 KANSL1-AS1 0 1 -0.201200418751437 1.18732538615761e-13 regenerating
KIAA2013 KIAA2013 0 1 -0.202031725966081 7.43347000723017e-14 regenerating
LAMP1 LAMP1 0.164810361949912 1.49403347253756e-10 -0.239696431744164 6.46905283714031e-37 regenerating
LAP3 LAP3 0.158134973848934 6.10189497689502e-07 -0.230812634580741 6.31194937475923e-30 regenerating
MAP2K2 MAP2K2 0 1 -0.469707180934046 1.09750662093009e-95 regenerating
MDH2 MDH2 0.0519257449302246 1 -0.263277938110434 2.11238774108155e-38 regenerating
METRN METRN 0 1 -0.418698718160491 6.55682854232263e-69 regenerating
MFSD2A MFSD2A 0.104134366456647 0.176646970174521 -0.591659096296537 3.8548195602739e-176 regenerating
MGAT1 MGAT1 0 1 -0.204626107963821 2.18161906231429e-14 regenerating
MGAT4B MGAT4B 0 1 -0.447636750084207 2.91965541065536e-81 regenerating
MGLL MGLL 0.134842774862163 0.000540040546935125 -0.439352625427908 4.42753588585682e-96 regenerating
MGST3 MGST3 0.0673295890538116 1 -0.261087385973209 3.41309118040988e-49 regenerating
MT1H MT1H 0.406920521716194 1.45398060287561e-294 -0.295372820939457 2.49058667508228e-20 regenerating
MYOM1 MYOM1 0 1 -0.473126259988895 1.35440397630688e-91 regenerating
NADK NADK 0 1 -0.21861266356009 1.87576698312121e-21 regenerating
NANS NANS 0 1 -0.286517732942364 1.66507463281152e-29 regenerating
NAV2 NAV2 0 1 -0.200763385749195 1.02151171161595e-18 regenerating
NDUFA10 NDUFA10 0.0506757034915426 1 -0.274150368955556 4.31414742582551e-37 regenerating
NDUFS2 NDUFS2 0.086144806911218 1 -0.211253763040829 9.43194381104919e-17 regenerating
NUDT22 NUDT22 0 1 -0.215513096715952 8.43743403387737e-19 regenerating
NUDT8 NUDT8 0.159651476254529 0.000100997327611542 -0.205193656485998 5.41728812699246e-14 regenerating
OAF OAF 0.0295603492899982 1 -0.363003764784348 1.78031270595497e-63 regenerating
P4HB P4HB 0.162687873310577 8.99083400042546e-21 -0.340784804750923 1.74828863033835e-111 regenerating
PDXK PDXK 0 1 -0.369589863160844 5.64663613954484e-49 regenerating
PEPD PEPD 0.253390631002329 2.60299096075096e-16 -0.247473407665052 1.17706427123709e-28 regenerating
PHC2 PHC2 0 1 -0.400177015731232 4.71345530994212e-66 regenerating
PINK1 PINK1 0.0755303593690653 1 -0.255354894976053 2.85327708027186e-28 regenerating
PLG PLG 0.0679155359633381 1 -0.287524541298865 7.23707458357449e-206 regenerating
PLXNB2 PLXNB2 0 1 -0.230254462807552 5.66623622686139e-18 regenerating
PMPCA PMPCA 0.0391501201073079 1 -0.304538869386891 3.705786508318e-32 regenerating
PPIB PPIB 0.123251583533465 4.33918569276917e-11 -0.254260219686728 2.25847693736267e-52 regenerating
PPM1G PPM1G 0 1 -0.240853257984922 6.82948637792997e-21 regenerating
PPP1R10 PPP1R10 0 1 -0.216169717600059 3.89390481253825e-18 regenerating
PSMB5 PSMB5 0.0352356569186589 1 -0.291369757483571 7.1309657187132e-42 regenerating
PSMB9 PSMB9 0 1 -0.367469263278652 1.25319944615642e-60 regenerating
PSMC4 PSMC4 0 1 -0.293195832611476 2.52033264585165e-26 regenerating
PSMD2 PSMD2 0 1 -0.288748260141823 2.67643550063476e-29 regenerating
RBFA RBFA 0 1 -0.324703082661768 7.42850532349108e-46 regenerating
RNF10 RNF10 0 1 -0.246270535645638 8.18501489530773e-16 regenerating
RTCB RTCB 0 1 -0.252220695148081 1.59106806307836e-17 regenerating
SCARB1 SCARB1 0.0298951213152903 1 -0.241520328443194 2.447066548832e-28 regenerating
SDC1 SDC1 0.133270876713657 6.726827727478e-08 -0.201275207186187 2.72180684240153e-30 regenerating
SEC16A SEC16A 0 1 -0.499736318486657 6.06036386852783e-102 regenerating
SEPT9 SEPT9 0 1 -0.366679217561306 9.75072720631257e-54 regenerating
SEPW1 SEPW1 0.0742852117957176 1 -0.444313879909504 6.36021571527837e-92 regenerating
SERINC2 SERINC2 0.00822705096007637 1 -0.20039666475766 1.34977094442705e-13 regenerating
SERPINA11 SERPINA11 0.058091710817034 1 -0.247120636363051 5.39853365593476e-53 regenerating
SHB SHB 0 1 -0.315873175917122 2.52465691297283e-36 regenerating
SHMT1 SHMT1 0.0414550321040841 1 -0.290341065710395 1.65779877968639e-46 regenerating
SIRPA SIRPA 0 1 -0.408676631454586 4.80931089528334e-56 regenerating
SLC25A47 SLC25A47 0.139304515659626 4.19380934827282e-14 -0.200722028565511 2.30615236119139e-09 regenerating
SLC43A1 SLC43A1 0.0707783145694489 1 -0.200340167999827 2.8809926161874e-12 regenerating
SND1 SND1 0 1 -0.288789380678658 3.3127514224474e-36 regenerating
SNX9 SNX9 0 1 -0.243599412250995 3.77481685382161e-18 regenerating
SREBF1 SREBF1 0 1 -0.355667433219891 6.86648531129227e-45 regenerating
TAPBP TAPBP 0.00266215856987806 1 -0.294562126602525 1.69114718260039e-34 regenerating
TF TF 0.297660150776098 1.3909732368573e-113 -0.472019691169208 0 regenerating
TFF3 TFF3 0 1 -1.20157602638782 2.22867301259218e-266 regenerating
TKT TKT 0 1 -0.257558123446896 8.80875364340471e-22 regenerating
TMPRSS2 TMPRSS2 0 1 -0.421095661430887 4.58404017498308e-70 regenerating
TUBA1C TUBA1C 0 1 -0.387285963166229 4.02695383514075e-60 regenerating
UBE2I UBE2I 0 1 -0.226930172212582 1.42848735312397e-20 regenerating
UPP2 UPP2 0 1 -0.753635347250279 7.7337977197862e-159 regenerating
WBSCR22 WBSCR22 0 1 -0.207605456488227 9.09230187867307e-19 regenerating
ZFAND3 ZFAND3 0 1 -0.224351387219072 1.91269798552317e-16 regenerating
A2M A2M -0.35395355154962 2.28808767190552e-241 0.0845455716549808 0.196986770878176 embolised
ABCA1 ABCA1 -0.273336840340099 5.21054276608639e-34 0.046040001387212 1 embolised
ACBD3 ACBD3 -0.241549929283321 6.38802894087285e-23 0 1 embolised
AKAP9 AKAP9 -0.297431690263854 4.39795600861434e-42 0.108148464495419 0.135982645828707 embolised
AOX1 AOX1 -0.280223983037979 3.52138989102558e-78 0.0355372212410837 1 embolised
ARL4D ARL4D -0.295001642860268 2.07267482245377e-43 2.23540419568291e-05 1 embolised
ARL5B ARL5B -0.272531742869087 1.3489383549614e-26 0 1 embolised
CDH2 CDH2 -0.235647892866838 3.34930118188956e-23 0.10119611802295 0.00570779665897472 embolised
CEBPZ CEBPZ -0.225431451706484 1.33824777595502e-20 0.0946444413403089 0.00508997588198272 embolised
CFHR2 CFHR2 -0.22617382918324 2.55138795309528e-21 0 1 embolised
CHRDL2 CHRDL2 -0.396298909706133 2.83171082250804e-52 0 1 embolised
CYP3A7 CYP3A7 -0.799302435700835 5.44052187865178e-103 0 1 embolised
DDX18 DDX18 -0.278865584141681 8.63478677510601e-41 0.053967054664942 1 embolised
DDX21 DDX21 -0.375379024713073 1.73415792204003e-57 0.152426061602288 1.06370304289723e-09 embolised
EFHD1 EFHD1 -0.214535793611187 2.65809332559897e-22 0 1 embolised
EIF3J EIF3J -0.238217757683531 6.48781858394334e-24 0.0306809519832303 1 embolised
ETS2 ETS2 -0.286365156392032 4.06201419389885e-44 0.0564569806325069 1 embolised
FAM83A-AS1 FAM83A-AS1 -0.684968245664676 1.57675794769012e-120 0 1 embolised
FN1 FN1 -0.299979391594574 1.22202091778163e-180 0.293350082362827 7.83933704069703e-128 embolised
GADD45B GADD45B -0.212119023151838 6.37598358349952e-36 0.183663099580338 9.89682104199297e-17 embolised
GCC2 GCC2 -0.2357347092266 6.11417356506361e-22 0 1 embolised
GFPT1 GFPT1 -0.200173584062379 1.91703615776406e-18 0 1 embolised
GOLGA4 GOLGA4 -0.378665469869633 1.33151387353069e-56 0.0850212174552576 0.00763457856908626 embolised
GOLPH3 GOLPH3 -0.30238541042993 5.35892096312388e-42 0.0310454022958755 1 embolised
HECTD1 HECTD1 -0.226548471757904 5.03802736061671e-27 0.111033864806645 0.000948303581116149 embolised
HPRT1 HPRT1 -0.273323362293568 1.32286280069323e-25 0 1 embolised
IL1RAP IL1RAP -0.306088223118493 1.06892192849883e-45 0.427667189989685 6.7283337523602e-120 embolised
KTN1 KTN1 -0.237285873641848 2.44050454449582e-40 0.0431093484966478 1 embolised
MAN1A2 MAN1A2 -0.210193354675708 4.72498301085562e-16 0.150201792858767 2.52579986925811e-09 embolised
MAT2A MAT2A -0.281486360160337 5.01918661380399e-31 0 1 embolised
MT1A MT1A -0.534216834259603 3.10097471342515e-13 0.0231468088317553 1.64341903747188e-06 embolised
MT1E MT1E -0.399289916017032 6.62794016483523e-26 0.0876549333396031 2.67709728161426e-129 embolised
MT1X MT1X -0.51364179257878 1.3770083994041e-79 0.0635623023161198 3.72297726770933e-63 embolised
NAMPT NAMPT -0.492614892634611 4.55999531516006e-234 0.0252302833252282 1 embolised
NIFK NIFK -0.225123678565156 3.05943731976998e-17 0 1 embolised
NPW NPW -0.84752272915379 1.737800950833e-300 0.119962483752237 1 embolised
NRBF2 NRBF2 -0.216593132373479 1.43443627152249e-15 0.0011822270632964 1 embolised
PJA2 PJA2 -0.214862246424687 2.98616797687757e-24 0.111415842731802 0.0167843436696075 embolised
PLSCR4 PLSCR4 -0.236505451247148 4.77472153062375e-24 0 1 embolised
RBM3 RBM3 -0.228133803641583 2.63716085033396e-21 0 1 embolised
RPRD1B RPRD1B -0.525208583835417 1.0244489679083e-77 0 1 embolised
RPS27 RPS27 -0.240189365874076 3.78822511477784e-103 0.188307904726812 8.17123174159758e-151 embolised
S100A13 S100A13 -0.593479452854782 1.29277239783534e-178 0.0915434901041323 1 embolised
SDS SDS -0.232636253384491 1.40286707100211e-14 0.0886082073566394 0.00073503824225569 embolised
SETX SETX -0.28773796109611 9.18456519465683e-27 0 1 embolised
SLC1A1 SLC1A1 -0.30560781524369 2.17034904859798e-34 0 1 embolised
SON SON -0.285470912440434 8.59763994626762e-38 0.157969458908986 7.60816328080707e-11 embolised
STAT1 STAT1 -0.230626576529444 1.84881499311451e-22 0 1 embolised
TARS TARS -0.243035663913176 6.54223017358892e-21 0 1 embolised
TDO2 TDO2 -0.213118625471231 1.45606010778374e-43 0.0871945462525134 2.38116063241461e-20 embolised
TJP1 TJP1 -0.23897362105851 1.76581194886926e-21 0 1 embolised
TPST1 TPST1 -0.311509718015813 7.78538046839217e-40 0 1 embolised
TSHZ2 TSHZ2 -0.232179178915841 6.88728505825025e-21 0.0905125176786792 1 embolised
TXNRD1 TXNRD1 -0.236863154178855 2.22257666127273e-20 0 1 embolised
UGDH UGDH -0.510951586521386 4.62593565123812e-128 0.085995326818303 1 embolised
VMP1 VMP1 -0.285179154630928 1.92961025705467e-40 0.200759890767359 2.6459238778171e-10 embolised
YTHDF2 YTHDF2 -0.230938332657146 3.6280265711905e-22 0.0356523757403653 1 embolised
ABAT ABAT -0.21934977990933 1.24726516925993e-31 -0.248766399856673 6.93270427143204e-37 both
ABLIM3 ABLIM3 -0.309396699228081 1.43731997171734e-40 -0.528239789309683 3.09996403626067e-104 both
ACTN1 ACTN1 -0.200414633944944 5.81268208610095e-18 -0.23440691277809 6.21445700130779e-19 both
APCS APCS -0.42702963026076 0 -0.563495966671705 0 both
APOB APOB -0.417203488848251 0 -0.585563365807362 0 both
BCL3 BCL3 -0.327730020953613 2.96952554006301e-42 -0.362853507902181 1.15448622368433e-42 both
BRI3 BRI3 -0.327771814950987 4.4942520809924e-65 -0.788621987707864 0 both
C3 C3 -0.231473963020961 5.3516914203646e-173 -0.532425175959388 0 both
CAMK2N1 CAMK2N1 -0.432403191150293 6.08016428060068e-82 -0.57776812874967 9.47163587234498e-139 both
CD14 CD14 -0.267645946098493 2.94466523845923e-37 -0.230127979415523 9.77151745575981e-44 both
CD81 CD81 -0.226067329496458 1.98624087375757e-46 -0.533639220238759 2.38975559970675e-274 both
CDK2AP2 CDK2AP2 -0.343347475270562 1.68383332586427e-47 -0.461096166605966 1.01571142447265e-82 both
CDV3 CDV3 -0.342974185374569 4.54703833448736e-43 -0.304223822068695 6.94287463094222e-33 both
COPB2 COPB2 -0.204658735405899 9.73618330767591e-21 -0.201027708950428 2.22544650365997e-15 both
CREB3L3 CREB3L3 -0.565226890533484 3.33295761226922e-135 -0.653848576771295 1.14607670580924e-178 both
CRP CRP -1.03232491108287 0 -1.11529851626733 0 both
CXXC5 CXXC5 -0.267013909256669 9.88529794506221e-30 -0.571139060096703 2.52023729818723e-145 both
DDT DDT -0.693065574681592 0 -0.487266597937846 0 both
DHODH DHODH -0.364986617829751 2.07789791639724e-72 -0.297967733601053 3.09511299055295e-53 both
DHRS3 DHRS3 -0.251206720726718 3.40349464303232e-31 -0.380112543423521 1.92266089159409e-66 both
DYNLL1 DYNLL1 -0.226957909512244 3.10635152093396e-28 -0.491133433578114 4.8787973227669e-142 both
EXT1 EXT1 -0.26922738301283 3.21590125780283e-27 -0.246829237248423 1.67939364276579e-23 both
FGA FGA -0.538331718716053 0 -0.422685562752554 0 both
FGB FGB -0.578280661130259 0 -0.449652198977903 0 both
FGG FGG -0.485951014966984 0 -0.259278553169106 0 both
FNDC4 FNDC4 -0.317722993838239 1.67225911259779e-43 -0.260385058016181 5.62289498842259e-30 both
G0S2 G0S2 -0.534817483639947 1.62036406162573e-15 -0.67276184165591 3.14034723592013e-125 both
GLRX GLRX -0.437957770245812 3.20360960685182e-108 -0.548146833795479 1.30474748963938e-201 both
GOT1 GOT1 -0.360194830422168 2.81241059257681e-84 -0.280254196002374 1.62396409000934e-57 both
GPX2 GPX2 -0.277690965951844 4.63798977660661e-31 -0.718701594262705 5.67440562671902e-206 both
HAMP HAMP -2.07742397649808 0 -1.41157470029098 0 both
HIST1H1C HIST1H1C -0.47342944927564 1.8762678733439e-64 -0.531791550277242 7.31857905180495e-109 both
HM13 HM13 -0.200328204778218 4.39205412483113e-12 -0.23663481428811 2.55815311931615e-19 both
HNRNPAB HNRNPAB -0.269315940454622 1.71771568598985e-33 -0.356670213507671 1.92603192917186e-50 both
HP HP -0.30559243197505 3.36967407404753e-196 -0.484646492320688 0 both
HPR HPR -0.65973444053836 6.65179425283155e-294 -0.617170188770206 1.08224177679492e-276 both
IFITM2 IFITM2 -0.580682226680314 6.25443861467761e-290 -0.391022093820071 2.80383248653623e-124 both
IGF2R IGF2R -0.222499099959857 1.50906940920912e-12 -0.201325529493247 1.9451396806391e-15 both
IGFBP2 IGFBP2 -1.82339153079805 0 -0.752711785502817 2.70584896766416e-254 both
IL4R IL4R -0.27806933246857 1.32768776654626e-33 -0.384726108215165 5.37061213822163e-57 both
ILF2 ILF2 -0.204492041411148 5.01497625742296e-17 -0.245453983236109 8.22598763274374e-26 both
IRF1 IRF1 -0.232569508918907 5.76895011692849e-20 -0.400395070941406 1.96378045405721e-63 both
ITIH3 ITIH3 -0.306075677175747 1.04085466647908e-111 -0.332119395394487 2.10502842751792e-141 both
LBP LBP -0.7153036660531 6.05367213918774e-299 -1.22379691841167 0 both
LINC01554 LINC01554 -0.482583532729755 3.14078181379918e-83 -0.306486714109819 1.00623702111317e-21 both
LPCAT3 LPCAT3 -0.277076980073133 6.38431255993946e-32 -0.389822474993769 3.11841045609596e-58 both
LRG1 LRG1 -1.094786299547 0 -1.07595337570748 0 both
LRP1 LRP1 -0.298543958953374 1.74218573154234e-42 -0.367890457406218 5.36673826501951e-61 both
LRRC59 LRRC59 -0.27743423939444 1.12816988835606e-23 -0.391654987147896 7.11957000798382e-51 both
MANF MANF -0.472561249891279 5.00296103162593e-55 -1.06835648682088 0 both
MIDN MIDN -0.390976259792989 3.23754953868879e-56 -0.561717486935641 1.2284466854588e-112 both
MIF MIF -0.615311047230227 4.95476296675868e-187 -0.769578558980146 0 both
MT-ATP8 MT-ATP8 -1.00004167374949 0 -0.510886403603579 3.25555777785832e-104 both
MT-CO2 MT-CO2 -0.205413379749092 2.10914855763858e-236 -0.384732340271898 0 both
MT-ND1 MT-ND1 -0.277316689764731 1.21774454788428e-299 -0.336459651766769 0 both
MT-ND3 MT-ND3 -0.435144865545439 0 -0.312637928395914 0 both
MT-ND6 MT-ND6 -0.262858471309419 1.42119256173762e-31 -0.204081906799369 1.91207154604803e-33 both
MTRNR2L12 MTRNR2L12 -0.548161277317042 3.42562300171194e-110 -0.465900250527326 2.20921118584644e-83 both
MTRNR2L8 MTRNR2L8 -0.373673520092294 7.20785350396388e-53 -0.457322259312865 2.79763861088197e-73 both
NEAT1 NEAT1 -0.334484023800887 6.91555874689865e-153 -0.435384089874688 0 both
NNMT NNMT -0.554507493145591 0 -0.720693589229894 0 both
ODC1 ODC1 -0.353160033416654 6.76672532086233e-50 -0.424425652321344 1.26002585170282e-66 both
PARP1 PARP1 -0.230147027048389 8.03052443655668e-18 -0.212454524479495 4.1188010007945e-22 both
PC PC -0.213154506157668 3.15753716169602e-18 -0.273956072631911 5.95380915054528e-31 both
PIM3 PIM3 -0.329618239037288 6.94536990589239e-39 -0.528232363551401 2.21289063632163e-103 both
PLA2G16 PLA2G16 -0.303315859474867 8.70003060087843e-57 -0.230034171696315 1.54249845717001e-19 both
POR POR -0.213413048941425 1.47255290085398e-34 -0.357793622848823 3.28803265207655e-94 both
PPARA PPARA -0.271050445201044 3.58769221541532e-26 -0.347859971052709 4.99169985794936e-47 both
PPP1R14B PPP1R14B -0.301559739444491 4.27969498128025e-35 -0.813184503672489 4.09588683306404e-222 both
PTPRF PTPRF -0.233120525638721 3.5025784743133e-21 -0.423313658428683 5.43700587880486e-66 both
PXDC1 PXDC1 -0.307875611962078 9.54623923012148e-48 -0.660284031223949 1.02282420874844e-167 both
RASD1 RASD1 -0.737385307231478 8.89133689492735e-138 -0.622604526143699 1.22231492011176e-111 both
RBM8A RBM8A -0.214369250414657 2.28303827344078e-22 -0.270659507483137 1.599731498618e-32 both
RBPMS RBPMS -0.245198746643169 8.79719714200605e-26 -0.286949559766063 8.49987996920719e-31 both
RRBP1 RRBP1 -0.256370853682936 2.05730752913226e-41 -0.262411556311245 1.24445062795013e-40 both
SAA1 SAA1 -0.871750058543082 2.16211280819835e-302 -0.330285984676937 0 both
SAA2 SAA2 -0.55187216486167 2.45662861500909e-226 -0.586534339450222 0 both
SDF2L1 SDF2L1 -0.311400748822329 3.5556805467762e-31 -0.539560619532407 3.9105649384056e-125 both
SELK SELK -0.318732554670407 1.31737081743348e-52 -0.265635559370923 1.6434483019503e-34 both
SERPINA10 SERPINA10 -0.291671093217431 7.79678595854947e-44 -0.366283707970751 4.17647573373097e-68 both
SERPINB1 SERPINB1 -0.37853628661895 1.3596468914241e-60 -0.314609151021247 2.32820097773494e-31 both
SHBG SHBG -0.74244279594878 2.92319580403041e-192 -0.476701050922473 4.76548396977536e-89 both
SLC35C1 SLC35C1 -0.325110720914783 2.04590565180092e-35 -0.625208251875129 4.36044064180062e-130 both
SLC39A14 SLC39A14 -0.210360491368006 6.70667974369348e-49 -0.249453476641296 1.06505573736385e-52 both
SLC3A2 SLC3A2 -0.253471031537533 3.34131519977649e-31 -0.331545727987399 5.17305223235049e-41 both
SRM SRM -0.25162540980605 6.09255164981794e-22 -0.409688945173026 1.76869589725508e-57 both
STAT3 STAT3 -0.331402078608218 1.81872116981942e-59 -0.355886233015915 1.13426062540837e-58 both
SYVN1 SYVN1 -0.300533066107338 8.29301613453557e-33 -0.394800211299086 1.83561556134634e-56 both
TGM2 TGM2 -0.725249328994748 2.46648849662249e-196 -0.767322563269289 1.17222000337246e-253 both
TMEM238 TMEM238 -0.763412157989052 2.05529145014252e-226 -1.06107697507067 0 both
TNFRSF1A TNFRSF1A -0.277452255203919 1.79505446997803e-37 -0.502088845429155 1.54595707681803e-109 both
TNFSF14 TNFSF14 -0.647847436288519 2.22139031954097e-146 -0.439980984639343 4.23805769128483e-74 both
TNS3 TNS3 -0.264492135921122 1.34398175785126e-23 -0.590084501017639 4.55683364147013e-114 both
USF2 USF2 -0.3237354706786 3.03640186837342e-31 -0.240162060482629 7.03797808130003e-15 both
VAMP5 VAMP5 -0.36403842398974 2.14275741037835e-54 -0.470126698562471 6.36166871854476e-97 both
ZCCHC24 ZCCHC24 -0.253103556644087 2.39124725443331e-25 -0.398652827924451 4.93277978165993e-61 both
