# Supplementary material for: Cell atlas of the regenerating human liver after portal vein embolization
Source: Nat Commun. 2024 Jul 11;15:5827. doi: 10.1038/s41467-024-49236-7 (PMC11239663; doi:10.1038/s41467-024-49236-7)
Supplement: Supplementary file 17 — Source Data [file 41467_2024_49236_MOESM17_ESM.zip › fig_data/extdatafig1f.txt]

KRT7 CD24 CYP2E1 ORM2 CLEC14A EDNRB CCL23 CLEC1B INMT SELP DCN COLEC11 S100A12 CD300E MARCO CD5L FCER1A CLEC10A LILRA4 IRF7 TRAC CD3E TRDC KLRD1 MS4A1 CD79A IGLC2 CD27
Cholangiocytes 3.47398807667131 3.37961689907485 -0.244845428031099 -0.199453076839478 -0.41797251171071 -0.543661057492503 -0.455079702367136 -0.418077590261755 -0.473696075810335 -0.312344526963977 -0.268845082048859 -0.300588289166925 -0.303320189842111 -0.315572152342967 -0.296958846809751 -0.278452423763752 -0.359225663095925 -0.356173327144424 -0.301957938469675 -0.356533664161664 -0.338928156964635 -0.308349111994331 -0.325633196991632 -0.316445672438129 -0.275867751880823 -0.402252840563759 -0.388876516821689 -0.432126525788461
Hepatocytes -0.277250960761484 -0.332947795900847 3.47208316042689 3.47263498306096 -0.4270259089274 -0.551823540464397 -0.483177808875295 -0.467566548120038 -0.489118501926885 -0.278619913800492 -0.272420878202926 -0.232963159357983 -0.326843460788176 -0.325111141541109 -0.323852427080823 -0.296504125631176 -0.374416868941082 -0.366819682703012 -0.301684175233884 -0.333099425183113 -0.383804884442821 -0.363588274843023 -0.360409375092288 -0.374825133926778 -0.278997580250316 -0.407311047388647 -0.520044086771682 -0.460497479875286
LSEC periportal -0.247377336112155 -0.252298706784823 -0.314935414326576 -0.279896119790125 3.30838818517211 1.94830278576168 0.873149228135204 0.644281025139919 0.000788678120490286 -0.0576012287684317 -0.255660652205862 -0.15191967093559 -0.298108430332994 -0.31026746125838 -0.297267581101364 -0.274585508911517 -0.355976649095519 -0.365764824454444 -0.301957938469675 -0.25057467547405 -0.36291336832063 -0.337461268952802 -0.337835426434897 -0.354258295451161 -0.279392714368255 -0.401160534951856 -0.373409296524263 -0.446656330906057
LSEC pericentral -0.263215145626596 -0.314464862670408 -0.265943018950258 -0.26845316035018 0.426626474361785 0.31454045706273 3.22828463265657 3.28725367739776 0.811382427956977 -0.158161688387156 -0.261857468179182 -0.13525038189068 -0.295478241827001 -0.312582416582511 -0.268342135660339 -0.2605524579021 -0.350023866294353 -0.355564013212225 -0.301107153350913 -0.327869882217112 -0.373052488086565 -0.354965016921307 -0.346397483717625 -0.347078743022585 -0.278574064811493 -0.399388275609093 -0.333174809292692 -0.45208996014014
Endothelial cells (non-LSEC) -0.246933463607783 -0.31321979008106 -0.272531931254688 -0.279300490271663 0.378312386408297 0.622693542027216 0.21431170529503 0.275769322467954 3.04937974441421 3.46135126777103 -0.261986399970523 -0.251986502804751 -0.328586118297068 -0.267592426308393 -0.296650379747543 -0.289719371737626 -0.33921306979274 -0.347468377559742 -0.301957938469675 -0.311353797252511 -0.35279376909033 -0.346741146910282 -0.352456821293445 -0.349579435886457 -0.279392714368255 -0.408341590756581 -0.388393352466088 -0.449380353936144
Stellate cells -0.245279983794652 -0.355613812038444 -0.278325573608852 -0.252311169420079 0.0413644025885816 2.42703686709955 -0.203483875324981 -0.163188861912051 0.886273289454783 -0.125464665565688 3.47434525282467 3.46878324689312 -0.328586118297068 -0.325636192438024 -0.33397136373817 -0.302671561678399 -0.374846646740009 -0.372353997121716 -0.301957938469675 -0.344134389219578 -0.385280380746637 -0.36575907602618 -0.363941588500329 -0.379920191710951 -0.279392714368255 -0.408341590756581 -0.501726697815002 -0.462109511336738
Macrophages -0.266440588546038 -0.327058941359129 -0.294723115773027 -0.292145684079851 -0.420857158387992 -0.538567851178811 -0.427126183281085 -0.262895193002262 -0.452650217810805 -0.319788378885503 -0.273277827953736 -0.298901572713872 3.45843012343338 3.42952440738948 -0.0782481058591583 -0.254072595967378 -0.317243496035778 -0.00480560732961818 -0.228572924315926 -0.104873065398499 -0.359022405159772 -0.340689020063839 -0.298961984566646 -0.328448970398984 -0.273508285975288 -0.402978577422622 -0.323078272368749 -0.462109511336738
Kupffer cells -0.272040168441956 -0.32974073699957 -0.268877445016391 -0.280262654831997 -0.415547514291764 -0.486635052959667 -0.267846128309105 -0.322262659228799 -0.438270796389703 -0.319788378885503 -0.261464411815581 -0.293310851258519 -0.289394933422866 -0.305393840908631 3.46730281173564 3.4735065818988 -0.351711950298448 0.440183644458355 -0.287445600580119 -0.163640011298455 -0.345655536388087 -0.317475937137186 -0.319203457928745 -0.304197579581456 -0.274314829688517 -0.37160168691668 -0.358857041125465 -0.428815486505499
cDCs -0.259640783158903 -0.333161601632002 -0.241602389695354 -0.264477288300783 -0.40855463631828 -0.543223026388598 -0.425960363795501 -0.392025815446425 -0.45779401215249 -0.313284296877734 -0.267575756276952 -0.303708968645381 -0.173854662002112 0.288447758606999 -0.236928559248416 -0.23448448431089 3.21082657972054 3.38608589277136 -0.241956823760889 -0.198047404835094 -0.276610895179175 -0.252230023196051 -0.309469777545284 -0.286576122036226 -0.270045353249563 -0.389643056246106 -0.326273262937741 -0.403164203011602
pDCs -0.274642663662062 -0.342170280001811 -0.244883038903578 -0.329459430884027 -0.428172008857991 -0.517354311049969 -0.430925686781145 -0.464173220195464 -0.477516836138222 -0.319788378885503 -0.26611659781689 -0.297300439330728 -0.145314066653995 -0.325636192438024 -0.283250683852046 -0.274071285397134 1.07543299315075 -0.372353997121716 3.46379163312677 3.46261745296088 -0.350797002035638 -0.274439425546016 -0.329307703980233 -0.358225803618344 -0.279392714368255 -0.231599452210886 -0.205574110838847 -0.437890318052421
ab-T cells -0.270308787727125 -0.348275072327625 -0.209600708411662 -0.227359224027561 -0.423472129087412 -0.549202083437204 -0.450381525300923 -0.419702714937828 -0.484807358682412 -0.310870140834593 -0.271323192674838 -0.307947976328635 -0.311911607962392 -0.31056444157103 -0.281363972571258 -0.262117641896614 -0.362509740067444 -0.329802985770382 -0.298028708645823 -0.345493489355974 3.36118229826311 3.41005924803919 0.477296765025148 0.607062846886498 -0.228030466568581 -0.375634555405343 -0.254607697815654 0.630550647821026
gd-T cells -0.304529677098532 -0.342456725483527 -0.211341449834895 -0.232093148777781 -0.417539493967173 -0.554235367744557 -0.416532998907759 -0.395827941247049 -0.493571497485534 -0.319788378885503 -0.273277827953736 -0.301373267690583 -0.328586118297068 -0.291539444574989 -0.290124306044264 -0.241908848626648 -0.360891785093993 -0.357735395466458 -0.293068861163256 -0.19976004922244 0.595717765911688 0.37054184532514 3.39235350262066 3.36220365115704 -0.257282697366924 -0.370866248276875 -0.229497563005414 0.0376374241184176
B cells -0.277726244413444 0.539168823370362 -0.280908604853667 -0.28635065831536 -0.381844622547999 -0.504621565286361 -0.327379621698698 -0.477380386032381 -0.493571497485534 -0.319788378885503 -0.273277827953736 -0.307947976328635 0.000139942586538878 -0.325636192438024 -0.197508582139788 -0.225723199302615 -0.374846646740009 -0.244963325554467 -0.00818490988771413 -0.33876579533014 -0.246115316662965 -0.36575907602618 -0.305150518274616 -0.304480342834886 3.47373587442819 2.91517645876141 0.963515712813767 0.553424768713743
Plasmablasts -0.268602273720585 -0.327377397165961 -0.343565041766845 -0.281072877172081 -0.413705464434053 -0.523249795949104 -0.427851671445172 -0.424203094621584 -0.486827346064544 -0.306062912145441 -0.26726132977185 -0.285584190440837 -0.328586118297068 -0.302440263594398 -0.282835867882717 -0.27864307677295 -0.36535319067599 -0.352464003791513 -0.295910722309546 -0.18847180401225 -0.181925861097543 -0.153143715747131 -0.220882933320068 -0.265230207137584 -0.219543987163661 1.65394299774362 3.23999699496952 3.2132268402359
