# Supplementary material for: Cell atlas of the regenerating human liver after portal vein embolization
Source: Nat Commun. 2024 Jul 11;15:5827. doi: 10.1038/s41467-024-49236-7 (PMC11239663; doi:10.1038/s41467-024-49236-7)
Supplement: Supplementary file 17 — Source Data [file 41467_2024_49236_MOESM17_ESM.zip › fig_data/fig2h.txt]

gene FC_emb pval_emb FC_reg pval_reg cond
A4GALT A4GALT -0.111461611707231 1 -0.307234124866689 4.61649219627243e-10 other
AAED1 AAED1 -0.130771934605756 1 -0.2880206290779 2.96185567862874e-11 other
AAK1 AAK1 -0.15867590053446 0.399604156712049 -0.141249952146597 0.485384235420038 other
AAMDC AAMDC 0.252983559845473 6.27662233098224e-11 0.145528921257475 0.177206786695401 other
AAMP AAMP -0.00827003661181136 1 -0.261028330447185 1.70507367012829e-09 other
AARS AARS -0.154138561224168 1 -0.367179265920671 7.14730602874209e-14 other
AASDH AASDH 0 1 -0.0944498612249889 1 other
AATF AATF -0.16535939719786 0.349664030624302 -0.243159070108486 5.0586188586438e-05 other
ABCG1 ABCG1 -0.113599921882852 1 -0.409153693034302 3.56069099975852e-25 other
ABCG2 ABCG2 0.108597942408508 1 0.0203007555744865 1 other
ABHD12 ABHD12 0 1 -0.153266349902723 1 other
ABHD13 ABHD13 -0.00824057137209744 1 -0.0789903133249923 1 other
ABHD14A ABHD14A 0 1 -0.142611688956214 1 other
ABHD14B ABHD14B 0.0668412841518078 1 0.157926307755725 1 other
ABHD17B ABHD17B 0.170363121256815 0.395166386002704 -0.104783435681948 1 other
ABHD2 ABHD2 -0.176760201797296 1 -0.309618723822836 1.59413355113105e-08 other
ABHD6 ABHD6 0.0110180097491084 1 -0.0094079944937191 1 other
ABLIM1 ABLIM1 -0.197768033954019 0.210426185174017 -0.213930879313098 1 other
ABLIM3 ABLIM3 -0.188604817446098 0.020246381212554 -0.492032961306662 2.13798766914543e-27 other
ABRACL ABRACL -0.0517811265601834 1 -0.199306363788607 0.026162661152449 other
ABT1 ABT1 -0.0694797801991436 1 -0.181762915581837 0.0451509860114804 other
AC013461.1 AC013461.1 -0.24496605428974 0.000270219880624568 -0.200326343703013 0.157776434058941 other
AC016831.7 AC016831.7 0.726057598130658 3.52751487110762e-64 0.606461067536438 1.19715350171719e-30 other
AC058791.1 AC058791.1 0 1 -0.209543642455188 1 other
AC074117.10 AC074117.10 0.326898404390772 2.60554869753575e-14 0.0037991480212034 1 other
AC090498.1 AC090498.1 0.136727385194591 1 0.0301150530847095 1 other
ACAA2 ACAA2 0.0560119515748461 1 -0.0831676283991336 1 other
ACADM ACADM -0.0747532288077253 1 -0.127235904917131 1 other
ACADS ACADS 0 1 -0.0919250853146096 1 other
ACADVL ACADVL 0.0735672343135014 1 -0.145884564930018 0.021175175987506 other
ACAT1 ACAT1 0.0235659835139299 1 -0.168853781894678 0.0848098010513365 other
ACBD6 ACBD6 -0.141397433881144 1 -0.333138906233009 4.52026202954213e-13 other
ACO2 ACO2 -0.102760061773951 1 -0.306760562658849 5.39963266612884e-10 other
ACOT13 ACOT13 -0.00392052547751498 1 -0.112739621504144 1 other
ACOT9 ACOT9 -0.0266083273717412 1 -0.192254302882843 0.0253135640978992 other
ACOX1 ACOX1 -0.12120504183748 1 -0.30427852113803 1.97899528475063e-09 other
ACP1 ACP1 0.0146087599401848 1 -0.0691000670778984 1 other
ACTL6A ACTL6A -0.139310071557433 1 -0.183336074722141 0.0667464992728395 other
ACTR10 ACTR10 -0.0834330310459975 1 -0.127007753805124 1 other
ACTR1A ACTR1A -0.0235108146835474 1 -0.224659007884635 8.65602581811033e-06 other
ACTR1B ACTR1B 0.0630957271889252 1 -0.0622681491455848 1 other
ACTR3 ACTR3 -0.270845895973546 1.69880595757605e-11 -0.18358089339752 3.34620222629009e-08 other
ACVRL1 ACVRL1 -0.0768228450322082 1 -0.35065688292297 1.48030417659343e-14 other
ACYP2 ACYP2 0.0742648405539095 1 -0.0440433756869625 1 other
ADAM15 ADAM15 -0.178916466356533 0.106747888304315 -0.493685585379675 5.04740501624421e-32 other
ADAM17 ADAM17 -0.0758588426097575 1 -0.295131199592399 2.50984723017451e-11 other
ADCY4 ADCY4 -0.0791831541490773 1 -0.315409665714572 3.58330615476915e-10 other
ADD3 ADD3 -0.0325085808179964 1 -0.437583958786768 5.14541954276314e-45 other
ADGRA2 ADGRA2 -0.192211896836621 0.0415914339249194 -0.31070058923731 1.08680627413331e-08 other
ADGRL4 ADGRL4 -0.139305792401745 2.98045129756803e-06 0.105793586666028 1 other
ADH5 ADH5 -0.175333045021601 0.961131412452777 -0.334547118360958 1.41028975345616e-12 other
ADIPOR1 ADIPOR1 0.105470260521731 1 -0.0204814084741944 1 other
ADIPOR2 ADIPOR2 0.00583388085281022 1 -0.145896177274708 1 other
ADIRF ADIRF 0.420394110669341 1.16123699246757e-22 0.0466229577135109 2.32962272071368e-11 other
ADM ADM 0.420677275292797 6.17536272265561e-27 -0.153778597332013 1 other
ADNP ADNP -0.1972440573018 0.00270854054861781 -0.280289626897264 3.90674865047833e-09 other
ADPGK ADPGK -0.065116266886116 1 -0.238237312666081 0.000387800512674817 other
ADPRHL2 ADPRHL2 -0.0619703504197719 1 -0.255806907219944 1.71201009221978e-05 other
ADRBK1 ADRBK1 -0.199513009242403 0.023709655331797 -0.511329792366188 7.60473683638701e-27 other
ADRM1 ADRM1 -0.0134888747991417 1 -0.271875562204106 6.74162754439158e-14 other
ADSL ADSL -0.015653262770341 1 -0.131820981823891 1 other
ADSS ADSS -0.13755002074154 1 -0.0312480133624625 1 other
AEBP2 AEBP2 -0.244604563381155 3.48534519767446e-06 -0.188953575801165 0.262218562329949 other
AES AES -0.0467416978628543 1 -0.331701377177852 8.72874666978825e-27 other
AFF1 AFF1 -0.0241434067690807 1 -0.148510661951431 0.690257844854855 other
AFF4 AFF4 0.0665427877585516 1 -0.0393320103153642 1 other
AFG3L2 AFG3L2 -0.161354309157347 1 -0.357142132794149 8.3732986434091e-14 other
AFTPH AFTPH -0.221663345001045 0.00036438179503714 -0.181280052168635 0.229482022083131 other
AGFG2 AGFG2 0.103413077465594 1 0.0457353211267246 1 other
AGGF1 AGGF1 -0.0812567078443143 1 -0.286679251915749 3.4078077452302e-09 other
AGPAT1 AGPAT1 -0.196982270911767 0.00645455965840449 -0.178220141053719 0.399365512445733 other
AGTRAP AGTRAP -0.0823056488980884 1 -0.304065735944021 8.55760777652365e-10 other
AHCY AHCY -0.035743729785787 1 0 1 other
AHI1 AHI1 -0.169307459284895 0.754247656086061 -0.276956097098995 1.34644315954561e-05 other
AHSA1 AHSA1 -0.171105668972983 0.00156690533922397 -0.362790842765682 7.95547974643276e-17 other
AHSA2 AHSA2 -0.153604107252688 1 -0.247527294316541 0.000637018279718419 other
AIDA AIDA -0.0984010202781983 1 -0.234734180098823 1.19210335104418e-06 other
AIG1 AIG1 -0.113890408622452 1 -0.0758227880433406 1 other
AIMP1 AIMP1 0.0328286543230579 1 0.0268435291639926 1 other
AIP AIP 0.0660777117071608 1 -0.112248677763255 1 other
AK1 AK1 -0.113251662378664 1 -0.285399239149449 2.77282872078593e-08 other
AK3 AK3 0.18292633399377 1.22386301637643e-05 0.0579005879579865 1 other
AK6 AK6 0.0310261190274231 1 0.00445544905647755 1 other
AKAP12 AKAP12 0.0979484325290372 2.45486030091739e-25 -0.173966519817317 1 other
AKAP8 AKAP8 -0.15306930986088 0.933625697654761 -0.283456001346776 3.33728794824049e-08 other
AKIRIN1 AKIRIN1 -0.162784283639343 1 -0.192929842689839 0.00189894297488706 other
AKIRIN2 AKIRIN2 -0.026656122555005 1 -0.147443964238424 0.729533955512996 other
AKR1A1 AKR1A1 -0.0975170309989406 1 -0.235232850448156 5.9857783630885e-05 other
AKR1B1 AKR1B1 0.180922870692991 0.000123885072713644 -0.169571770374904 1 other
AKR7A2 AKR7A2 0.00457638283881145 1 -0.100422641585862 1 other
AKT1S1 AKT1S1 0 1 -0.00838652720763333 1 other
AKT3 AKT3 -0.184735485669681 0.0072737842280654 -0.275411879404307 6.12627090974073e-09 other
AKTIP AKTIP 0.076735617122264 1 -0.0732616110075186 1 other
ALDH16A1 ALDH16A1 0 1 -0.17614422299626 0.496470232613849 other
ALDH3A2 ALDH3A2 0.00461454326764388 1 -0.11223747328774 1 other
ALDH6A1 ALDH6A1 0.0864093538443009 0.22949315075098 0.115977669575338 1 other
ALDH9A1 ALDH9A1 0.0153088882779113 1 -0.0600032763209174 1 other
ALDOA ALDOA 0.00828330648787201 1 -0.0344523328290653 1 other
ALG13 ALG13 0.0827622301546629 1 -0.0777626361437854 1 other
ALG2 ALG2 -0.172569516734092 0.153306694712838 -0.2574565702553 2.20537479772005e-05 other
ALG5 ALG5 0.0230625848017612 1 -0.0742979878303921 1 other
ALKBH5 ALKBH5 -0.0917102002821664 1 -0.240304697473074 2.76458490164713e-05 other
ALKBH7 ALKBH7 0.13231411527352 0.0200960463357628 0.039152960917163 1 other
AMD1 AMD1 -0.213691563641256 0.00314186381275719 -0.135177957603231 1 other
AMOTL1 AMOTL1 -0.151220103846315 1 -0.444401385838199 8.05210137972038e-23 other
ANAPC10 ANAPC10 -0.0423616423807127 1 -0.0631721624899835 1 other
ANAPC11 ANAPC11 0.0654358037794869 1 0.0361703024951438 1 other
ANAPC13 ANAPC13 0.00825536821528705 1 -0.0124797483391759 1 other
ANAPC15 ANAPC15 0 1 -0.110701185840493 1 other
ANAPC16 ANAPC16 -0.042434646878153 1 0.01966090834199 1 other
ANAPC5 ANAPC5 -0.109216388198555 1 -0.295265713401002 1.82286851997492e-10 other
ANKRD13A ANKRD13A 0 1 -0.189046582114204 0.118849318667082 other
ANKRD26 ANKRD26 -0.186809856660406 0.12511971122666 -0.363571263367853 2.44876690197177e-11 other
ANKRD28 ANKRD28 -0.352529662166639 2.0480419130789e-07 -0.169638508061737 1 other
ANKRD37 ANKRD37 0.41708589654328 1.30303893238665e-17 0.268553657664596 0.166583082008937 other
ANKRD40 ANKRD40 -0.105139253360256 1 -0.246506226423258 4.63475026202607e-07 other
ANKRD44 ANKRD44 0.122649109369338 0.26617786126274 -0.136659644338753 1 other
ANKRD46 ANKRD46 0.0248424491874661 1 -0.00729324817374599 1 other
ANKRD55 ANKRD55 -0.00232983014376598 1 -0.331856794713481 1.51725557857705e-07 other
ANO10 ANO10 -0.0706225339100173 1 -0.159346340391397 1 other
ANO6 ANO6 -0.164221050563756 0.0791268144535325 -0.464411455827964 2.25221224061992e-30 other
ANP32A ANP32A -0.179759304027993 0.000221294088718052 -0.136513800768064 1 other
ANP32B ANP32B -0.0235891419598609 1 0.065836240598428 1 other
ANP32E ANP32E -0.166446922224242 0.761258656289323 -0.30915343068544 2.61588416443384e-08 other
ANPEP ANPEP -0.0238478221352136 1 -0.162529435621623 0.0124685750689863 other
ANXA6 ANXA6 -0.104549252976572 1 -0.262476720543421 2.31215451682911e-07 other
ANXA7 ANXA7 -0.182488987798819 0.00296687658910779 -0.310467191953311 4.57092069211643e-16 other
AP1G1 AP1G1 -0.0864493125894197 1 -0.187882056559712 0.686783265151406 other
AP1M1 AP1M1 0 1 -0.138885199993251 1 other
AP1S1 AP1S1 -0.120069734250576 1 -0.214518783301259 0.000132258076446641 other
AP2A1 AP2A1 -0.03138452435599 1 -0.289158128320717 5.3497311727072e-08 other
AP2A2 AP2A2 -0.0353000879165967 1 -0.328415073256367 5.22990989450902e-18 other
AP2B1 AP2B1 -0.141112400499739 0.0612058589244163 -0.222242872159104 3.65975329280678e-07 other
AP2M1 AP2M1 -0.0338977163535288 1 -0.232652863460297 3.65457798820435e-20 other
AP2S1 AP2S1 0.0285367737087789 1 -0.0222133241100333 1 other
AP3M2 AP3M2 -0.157572726648141 0.94042974332849 -0.213875345606589 0.0184434082986783 other
AP3S1 AP3S1 0.219419657159567 2.08521736551866e-06 0.198025963560937 0.0149383325336331 other
AP5M1 AP5M1 -0.1262819427366 1 -0.259723294720954 0.00210058866935422 other
APEX1 APEX1 -0.236864402103409 2.95866679220225e-06 -0.187804973998781 0.0718651835897947 other
APH1A APH1A 0.0670382323826983 1 -0.0517063238728506 1 other
APH1B APH1B -0.191503696341826 0.00880507343975975 -0.255367759842962 0.000197740206531136 other
APIP APIP 0.0829187129607716 1 -0.0275790476456894 1 other
APLNR APLNR -0.0363762872594086 1 -0.838290803682545 8.73870944479874e-69 other
APMAP APMAP -0.0714369404760282 1 -0.225250258687273 0.000116590712364075 other
APOA1BP APOA1BP -0.0251632900102547 1 -0.0403971331088462 1 other
APOBEC3C APOBEC3C 0 1 -0.0687223030348709 1 other
APOL3 APOL3 0.102622639727868 0.0906039321176552 -0.133956186096596 1 other
APOLD1 APOLD1 0.742467943508815 1.96925282133495e-83 0.0776995178029192 1 other
APOOL APOOL -0.112706326039457 1 -0.157357520848332 1 other
APOPT1 APOPT1 -0.120518766509687 1 -0.159423163822401 0.206033809677098 other
APP APP -0.102125627808785 4.76639522460826e-07 -0.341731171830236 3.39403788941162e-100 other
APPBP2 APPBP2 0.041361258418027 1 -0.147778078185933 1 other
APPL2 APPL2 0.041138751032415 1 -0.174899671495392 1 other
APRT APRT -0.1672945340048 0.00245617141859907 -0.224730823301478 4.26569075922964e-09 other
AQP3 AQP3 0.217503529484011 5.02654463204793e-13 -0.0776560459309086 1 other
ARAF ARAF 0.00193266444913132 1 -0.137645722727892 1 other
ARAP2 ARAP2 -0.331273193005971 1.64584745838326e-09 -0.21420239317164 0.33818092714091 other
ARAP3 ARAP3 -0.0496989863453878 1 -0.245421280571988 7.4765254466589e-06 other
ARF1 ARF1 -0.128036033957207 8.44157989071512e-05 -0.222833748840843 2.49277692841914e-20 other
ARF3 ARF3 -0.0354445341194067 1 -0.246135432024975 4.2634934806798e-07 other
ARF4 ARF4 0.0184494619782402 1 -0.000424735467305676 1 other
ARF5 ARF5 0.058201615949973 1 -0.146901346921954 0.094254490152209 other
ARF6 ARF6 0.116796684611523 0.000732171844944034 0.0156469823898629 1 other
ARFGAP2 ARFGAP2 0.0178274097607216 1 -0.179439555800134 0.154883352622015 other
ARFIP1 ARFIP1 -0.167702233099633 0.353629505170442 -0.263984022599601 4.9533267358102e-06 other
ARFRP1 ARFRP1 -0.160127377235245 0.625148337817645 -0.213004783956699 0.00954747261570184 other
ARGLU1 ARGLU1 -0.065414642479468 1 -0.239696308983986 1.19487725400051e-18 other
ARHGAP12 ARHGAP12 -0.0554086560684 1 -0.196195485583303 0.0193720847924276 other
ARHGAP18 ARHGAP18 -0.1531205999454 1 0.0250947534796522 1 other
ARHGAP26 ARHGAP26 -0.168979255558844 0.0273354439044756 -0.493430882734809 5.38145633674665e-39 other
ARHGAP5 ARHGAP5 -0.0588450718220109 1 -0.185221790331123 0.214581539294558 other
ARHGDIA ARHGDIA -0.114914309389644 0.142508967679954 -0.256702124520296 4.70502186541567e-21 other
ARHGEF1 ARHGEF1 -0.0187971885926241 1 -0.212608064775486 0.00168522942041563 other
ARHGEF6 ARHGEF6 -0.15588961508139 1 -0.159019083244631 1 other
ARID2 ARID2 -0.119270321153719 1 -0.268932899868843 6.95182646489494e-05 other
ARID4A ARID4A -0.124824263561003 1 -0.221420239383791 0.0146740018262915 other
ARID4B ARID4B -0.0398546827448435 1 -0.109810133060125 1 other
ARID5A ARID5A 0.431896085445723 6.71074102098405e-24 0.267980561878805 9.33646318294644e-05 other
ARIH1 ARIH1 -0.171650421922351 0.133728979102428 -0.219627874446131 7.59446894434263e-05 other
ARIH2 ARIH2 -0.0874032273615328 1 -0.288806017860213 4.35242416398481e-10 other
ARL13B ARL13B -0.0995102801299008 1 -0.317693214709021 1.18995086834683e-10 other
ARL15 ARL15 -0.0575654958261878 1 -0.115621661810835 1 other
ARL16 ARL16 -0.0748203444449296 1 -0.148983040462818 1 other
ARL2 ARL2 0.062596986076776 1 -0.112935734901602 0.731618986173159 other
ARL2BP ARL2BP 0.0137596774695661 1 -0.0461441069674549 1 other
ARL3 ARL3 -0.127918246264612 1 -0.344999390399589 4.63575110083651e-15 other
ARL5A ARL5A -0.0241311797279262 1 -0.0611415743348563 1 other
ARL5B ARL5B -0.159926929866405 1 -0.29508357344672 1.10581896253253e-07 other
ARL6IP1 ARL6IP1 0.121968824327663 0.0147998828695413 0.189007666558964 8.91260007531872e-06 other
ARL6IP4 ARL6IP4 0.159675999387802 4.72081951351121e-10 0.173940010243393 4.95973270407273e-09 other
ARL6IP5 ARL6IP5 -0.107355305957227 1 -0.198544390467422 1.70063399042633e-06 other
ARL6IP6 ARL6IP6 0.197361391069277 0.00108607055960217 0.0607748352234641 1 other
ARMC1 ARMC1 -0.134733973694961 1 -0.156217939641503 1 other
ARMC10 ARMC10 -0.0442062749923593 1 -0.110659797233802 1 other
ARMCX1 ARMCX1 0.105627194888722 1 -0.139685270947989 1 other
ARMCX3 ARMCX3 -0.0361948559191125 1 -0.0988518992479464 1 other
ARMCX6 ARMCX6 -0.159206545280263 0.125978433902193 -0.217887347554972 0.000804396020334381 other
ARNT ARNT -0.100667405006741 1 -0.290406997742799 1.620926839055e-05 other
ARPC1A ARPC1A 0.153973239806828 0.00120983448162331 -0.126633619848902 1 other
ARPC3 ARPC3 -0.164645950955463 6.13969214741081e-13 -0.209245585567096 9.97165662480149e-23 other
ARPC4 ARPC4 0.0466835775456815 1 0.000900573394683857 1 other
ARPC5 ARPC5 -0.133948710969616 0.0251640430927432 -0.220288452518398 4.23662876644859e-15 other
ARPC5L ARPC5L -0.183729547881776 0.000183499247119323 -0.250412203967098 2.140828063253e-11 other
ARPP19 ARPP19 -0.0996775597725041 1 -0.137423843887283 0.193002064605824 other
ARRDC1 ARRDC1 0.0392322747403713 1 -0.151378564035028 0.820002623665516 other
ARRDC3 ARRDC3 -0.226310923765606 0.058456212288993 0.218342239009065 2.07885440183649e-09 other
ARSG ARSG 0.249211802612021 1.16297379641715e-07 0.0883292365762698 1 other
ART4 ART4 -0.240974659533374 1.05193100739297e-05 -0.181929592108572 0.0220419681552672 other
ASB8 ASB8 -0.161076122091389 1 -0.348008927909892 9.73219778330549e-13 other
ASB9 ASB9 0.101088487735486 1 -0.0185125307761382 1 other
ASCC2 ASCC2 -0.149150540531544 1 -0.216563444796619 0.00105748169337777 other
ASF1A ASF1A 0 1 -0.161084308178196 1 other
ASL ASL 0.0123904406306086 1 -0.07142607923514 1 other
ASMTL ASMTL 0 1 -0.196955176706893 0.0488525839869739 other
ASNA1 ASNA1 -0.0814314943152334 1 -0.22545476402548 8.35895788846242e-06 other
ASNSD1 ASNSD1 -0.0792420373341944 1 -0.170042764255912 0.147327461391294 other
ATAD1 ATAD1 -0.146960695706468 1 -0.201716339495539 0.0872238423756081 other
ATF1 ATF1 -0.0129241710541608 1 -0.081618864101443 1 other
ATF4 ATF4 -0.00480054302273693 1 -0.115749272639695 0.347570173792728 other
ATF6B ATF6B 0.0412709246295602 1 -0.0540488944518622 1 other
ATF7 ATF7 -0.00096628016556255 1 -0.176338405362545 0.081625028388227 other
ATG101 ATG101 0.0241309486949638 1 -0.105792997131073 1 other
ATG12 ATG12 -0.120573732723546 1 -0.20814696495313 0.0006866160896568 other
ATG3 ATG3 -0.0466765677547476 1 -0.200707180353631 0.00175229057672631 other
ATG4B ATG4B -0.0986476772836713 1 -0.237960825926456 0.000420275715262718 other
ATG5 ATG5 -0.0173787118902036 1 -0.0952982789628569 1 other
ATL2 ATL2 -0.199925888572666 0.119373997317857 -0.26687596796537 4.46361873764826e-06 other
ATL3 ATL3 -0.12096417871481 1 -0.262799273882229 9.66420667037565e-09 other
ATM ATM -0.192745775658812 0.0337592940915099 -0.312381409881179 5.88509938858983e-09 other
ATN1 ATN1 -0.172024088733816 0.0797181806798498 -0.340433898228419 4.75910953557274e-14 other
ATOX1 ATOX1 0.0185531420906707 1 0.140684364152029 0.023173802294664 other
ATP10D ATP10D -0.161071191915012 1 -0.340584369697379 3.37895950239424e-12 other
ATP1B1 ATP1B1 -0.296438824502946 0.000748609821044102 -0.153921363080715 1 other
ATP2B1 ATP2B1 -0.492362072077018 7.4735528273613e-29 -0.167533966171748 0.663330574764316 other
ATP2C1 ATP2C1 -0.120859904880228 1 -0.230717193863383 2.14403503101514e-05 other
ATP5A1 ATP5A1 -0.139101554806785 0.0645802297857402 -0.179481686529523 3.17814255196195e-06 other
ATP5B ATP5B -0.0928029160773617 0.154005701847345 -0.257954341943659 3.81609158860533e-26 other
ATP5C1 ATP5C1 0.0754012888263546 1 -0.0286536086296887 1 other
ATP5D ATP5D 0.108938679043354 0.0280618002536018 0.161444583182145 0.000342164759262114 other
ATP5E ATP5E -0.0824377176857256 1 0.114802483605809 3.56248147559177e-18 other
ATP5F1 ATP5F1 -0.116075652667828 1 -0.13429231355227 0.33482323846462 other
ATP5G1 ATP5G1 -0.0808566601013933 1 0.00248600787903308 1 other
ATP5G2 ATP5G2 0.148132441307259 2.78951528811254e-16 0.306985255041623 2.24162027568545e-51 other
ATP5G3 ATP5G3 0.0272430140359099 1 -0.0306920135368702 1 other
ATP5H ATP5H -0.0113741141165357 1 -0.0333750184972447 1 other
ATP5I ATP5I 0.056764108090692 1 0.204927705156531 3.83509372250318e-22 other
ATP5J ATP5J -0.0705778337501239 1 0.004228498760528 1 other
ATP5J2 ATP5J2 0.0254364200812287 1 0.101939734902673 0.473856349380694 other
ATP5L ATP5L 0.0589296187934685 0.438219760276531 0.247072121345795 3.962981956008e-32 other
ATP5O ATP5O 0.208448294428647 2.47407744991895e-17 0.276312959384842 2.53203696760667e-23 other
ATP5S ATP5S 0 1 -0.172858404091076 1 other
ATP5SL ATP5SL 0 1 -0.146598935068032 1 other
ATP6AP1 ATP6AP1 -0.197791006737329 0.000366275173331871 -0.338061549765199 4.3650810111485e-15 other
ATP6V0A1 ATP6V0A1 -0.14202670226185 1 -0.240293217137314 0.0099087070986515 other
ATP6V0D1 ATP6V0D1 -0.0889886523734625 1 -0.354737082834462 5.39611068167324e-18 other
ATP6V0E1 ATP6V0E1 -0.084202543357382 0.0639109486460289 -0.122754738023756 2.28664342606453e-08 other
ATP6V1A ATP6V1A -0.148760217841449 1 -0.200607152719287 0.00802577061343756 other
ATP6V1B2 ATP6V1B2 -0.176416824614454 0.131256599884876 -0.266320040734337 2.83701257207223e-05 other
ATP6V1C1 ATP6V1C1 -0.120462948351538 1 -0.258448679086204 2.36545913227513e-05 other
ATP6V1E1 ATP6V1E1 0.0366449232627222 1 -0.167075038730436 0.00112530852733114 other
ATP6V1F ATP6V1F -0.0104596284535405 1 -0.0664431258786763 1 other
ATP6V1G1 ATP6V1G1 0.0480568047682846 1 0.0699627366287183 1 other
ATP6V1H ATP6V1H -0.0122510758390042 1 -0.214427263363661 0.00822495158266677 other
ATPIF1 ATPIF1 -0.117104404338956 1 -0.196136382611076 3.33566474361617e-07 other
ATRAID ATRAID 0.0918308925223935 1 -0.0590878805128445 1 other
ATRNL1 ATRNL1 -0.143859891491864 1 -0.131850021072634 1 other
ATXN2L ATXN2L -0.170390364777123 0.474348325745064 -0.334610353766899 4.68583771275244e-13 other
ATXN7 ATXN7 -0.0167202408635574 1 -0.140559865597574 1 other
ATXN7L3B ATXN7L3B -0.167981982462812 1 -0.179198579129827 0.334185794810593 other
AUP1 AUP1 -0.0335176212016214 1 -0.227130474293467 4.64706216744135e-08 other
AURKAIP1 AURKAIP1 -0.0510368912485083 1 -0.154178456136725 0.000398290701312022 other
AVPI1 AVPI1 0.941897886562467 8.03559107976131e-116 1.22203520355717 3.0210287976568e-145 other
AZI2 AZI2 -0.040618085320806 1 -0.159651055751052 1 other
AZIN1 AZIN1 -0.149850879130065 1 -0.0717432665881879 1 other
B2M B2M 0.2244340376971 3.06706995181595e-95 0.0987947796582027 4.23185834841519e-10 other
B4GALT3 B4GALT3 0.0148502388205174 1 -0.163910216570792 1 other
B4GALT7 B4GALT7 0 1 -0.193928298322113 0.178635874873531 other
BAALC BAALC 0.371863307762642 1.24379308502946e-22 0.396126366684725 1.80774177355477e-21 other
BABAM1 BABAM1 0.0463285977275916 1 -0.131605963651318 1 other
BAD BAD 0.128266310631637 0.859626134940804 -0.0682008514601742 1 other
BAG1 BAG1 -0.021268521965736 1 -0.148825658500451 0.511202012388842 other
BAG5 BAG5 -0.184406149552442 0.0106152317953826 -0.379478763960065 5.70544645151707e-23 other
BAIAP2 BAIAP2 0.247013817029715 4.13883148177096e-06 -0.0792907799786166 1 other
BANF1 BANF1 -0.122985889834131 1 -0.204324716274785 3.15411472848096e-08 other
BAZ1A BAZ1A -0.196424412572447 0.083644909243029 -0.307582438723386 8.73700170525042e-15 other
BAZ2A BAZ2A -0.0774379318423084 1 -0.246748342247702 8.57544771480974e-07 other
BAZ2B BAZ2B -0.072407022494962 1 -0.211625309006322 4.31821869287681e-05 other
BBIP1 BBIP1 -0.0821630749908047 1 -0.157410066262031 0.419209162592994 other
BBX BBX -0.0651240133942195 1 -0.100479290426686 1 other
BCAM BCAM -0.00281727273240806 1 -0.0744227374245842 1 other
BCAP29 BCAP29 -0.124964174582773 0.248953807294581 -0.17791550145656 2.3355945063852e-05 other
BCAP31 BCAP31 -0.0874300806895792 1 -0.120133022185425 0.0078110971285886 other
BCAS2 BCAS2 0.0149233970103629 1 -0.100878406688525 1 other
BCKDK BCKDK -0.0132197143187713 1 -0.14648249381641 1 other
BCL10 BCL10 -0.103238916908904 1 0.0157255672587328 1 other
BCL2L11 BCL2L11 0.510707869017105 3.1356166646917e-40 0.337447204070953 6.09752065113971e-11 other
BCL2L13 BCL2L13 0.118900378977465 1 0.00833306757176744 1 other
BCL7B BCL7B 0.168146850216528 0.287112489004891 -0.00640033743949786 1 other
BCL7C BCL7C -0.176655761459672 0.0138162037103598 -0.18244575976031 0.0114237125690894 other
BCO2 BCO2 0.435503081044361 1.1210384564851e-23 0.335775297797656 2.78200778018234e-12 other
BCR BCR -0.130096898792965 1 -0.332672307404712 9.62599096592764e-11 other
BECN1 BECN1 -0.0807398373988812 1 -0.250246503888994 2.89016434510095e-06 other
BET1 BET1 0.214987487938219 2.81240382458962e-05 0.104238669393934 1 other
BEX4 BEX4 0.0469446706614325 1 0.0134366289902348 1 other
BFAR BFAR 0.015086396059578 1 -0.180885655781612 0.0203306833542015 other
BHLHE40 BHLHE40 -0.112791114532683 1 -0.106734233313934 1 other
BICD2 BICD2 -0.198821991007354 0.0260910493291809 -0.399881847837479 4.21577477032934e-16 other
BID BID -0.129346763682003 1 -0.400828346539341 2.78385582809062e-19 other
BIN3 BIN3 -0.133510676574919 1 -0.28920107258348 5.02355204258786e-08 other
BIRC2 BIRC2 -0.0501978119047461 1 -0.0820723715248147 1 other
BLCAP BLCAP 0.029521619830632 1 -0.0126475677520607 1 other
BLOC1S1 BLOC1S1 0.138122065870067 0.00249928740411159 0.130562736566995 1 other
BLOC1S2 BLOC1S2 -0.0351620501136207 1 -0.118978928583449 1 other
BLOC1S4 BLOC1S4 -0.116526767826698 1 -0.261167458550497 1.09083679024926e-05 other
BLOC1S6 BLOC1S6 -0.153240586097601 0.220411350163093 -0.238701211090049 7.43342892108235e-08 other
BLVRA BLVRA 0.0154164082070074 1 -0.100618544073683 1 other
BLVRB BLVRB -0.138698237854486 1 -0.0565546757064618 1 other
BLZF1 BLZF1 0 1 -0.180536772574215 0.220815759691563 other
BMI1 BMI1 -0.144092283870619 1 -0.0115344942960418 1 other
BMPER BMPER -0.0293194455795746 1 -0.242499139995944 2.41348100135287e-09 other
BMX BMX -0.0897204370790172 1 -0.301591202733232 0.00136681810557198 other
BNIP2 BNIP2 -0.0782558677139804 1 -0.165869989777226 4.54004074705963e-06 other
BNIP3 BNIP3 -0.0317362736767781 1 -0.0686249028992096 1 other
BNIP3L BNIP3L 0.20663643026243 1.17750000637943e-15 0.181207386232759 5.06134553290206e-07 other
BOD1 BOD1 -0.0799412814629026 1 -0.188343698677447 0.00332967054639527 other
BOLA3 BOLA3 -0.105962989069628 1 -0.148054069818862 1 other
BORCS7 BORCS7 -0.114134316760696 1 -0.201001643013323 2.02562055508578e-05 other
BORCS8 BORCS8 0 1 -0.0824294710023117 1 other
BRAF BRAF -0.192889363138659 0.238410190325667 -0.263973909586068 4.69537645970606e-05 other
BRD2 BRD2 -0.0845520033531498 1 -0.281909730511131 7.46837929040283e-15 other
BRD3 BRD3 -0.0802856654471948 1 -0.205544538271358 0.036415167860719 other
BRD9 BRD9 -0.196142241172302 0.265145335833341 -0.2798218483813 8.26751245489998e-06 other
BRE BRE -0.0619456298867118 1 -0.124239895117018 1 other
BRK1 BRK1 0.158661669231729 5.38722866653079e-09 0.13191453257461 0.000433983757456433 other
BRMS1 BRMS1 -0.113741277501133 1 -0.249494322843023 2.13134332524416e-06 other
BROX BROX 0.060032014962295 1 -0.100687840734467 1 other
BSDC1 BSDC1 0.266140937778659 2.93290948582775e-11 -0.0524611408853781 1 other
BSG BSG 0.0363390717061571 1 -0.0045016962482267 1 other
BST2 BST2 0.0112530584677175 1 -0.192735062436684 1.27825138142899e-30 other
BTBD10 BTBD10 -0.0422128610614518 1 -0.252588214760984 7.47045621039313e-05 other
BTBD3 BTBD3 0.0100745955139794 1 -0.193910612092601 0.00208027421660427 other
BTBD7 BTBD7 -0.119453347774274 1 -0.32289240553675 3.74509606447441e-10 other
BTD BTD -0.160248649971357 1 -0.432574833716688 1.82277945927587e-19 other
BTF3 BTF3 0.125541851432339 7.67287429349278e-16 0.224187245149618 2.3755607681067e-46 other
BTF3L4 BTF3L4 -0.0441382806175733 1 -0.0825961528211311 1 other
BTG1 BTG1 0.38814624281872 9.93249874011864e-80 0.691508173388079 6.59393959996724e-182 other
BTN2A1 BTN2A1 -0.135421941571415 1 -0.368564313995158 2.54818977322602e-13 other
BTN3A1 BTN3A1 0 1 -0.121974225258775 1 other
BTN3A2 BTN3A2 0.128779207029413 0.542435728031024 -0.0531693915529149 1 other
BTN3A3 BTN3A3 0.0140777559836731 1 -0.141968421352244 1 other
BTNL9 BTNL9 -0.0634352472319977 1 -0.332006604386944 1.56955572850428e-05 other
BUB3 BUB3 -0.0563518658514286 1 -0.205706093073025 6.63285023949601e-06 other
BUD31 BUD31 0.0881351617393242 1 -0.0970065728864311 1 other
BZW2 BZW2 -0.300408496441748 3.34014805027698e-07 -0.202582527123681 0.107939662372044 other
C10orf10 C10orf10 -0.198535396092072 1 0.0877265117147067 0.000360496400821155 other
C10orf11 C10orf11 0.0306411526961459 1 -0.0684243961192212 1 other
C11orf31 C11orf31 0.0302752600603309 1 -0.0356775610171648 1 other
C11orf54 C11orf54 -0.0594982399802619 1 -0.107705966694381 1 other
C11orf58 C11orf58 -0.0229501923136773 1 -0.0971333423410924 0.0101626852646302 other
C11orf73 C11orf73 -0.002629202032711 1 -0.0252521003636523 1 other
C11orf74 C11orf74 0.0800156070012752 1 0.0354501406257537 1 other
C12orf10 C12orf10 -0.0499689974821982 1 -0.139292940425167 1 other
C12orf49 C12orf49 0.0643620334913091 1 -0.0825549046502492 1 other
C12orf57 C12orf57 0.0340460610851394 1 0.233424631870495 4.0291339741358e-13 other
C12orf76 C12orf76 0 1 -0.0597953121399182 1 other
C14orf1 C14orf1 0.0287098665009431 1 0.0448872255803379 1 other
C14orf119 C14orf119 0.0254809178903919 1 -0.163550699596477 0.00459083632148945 other
C14orf142 C14orf142 0 1 -0.129143699765924 1 other
C14orf159 C14orf159 -0.146338457576977 1 -0.351253126868884 9.55922155290867e-12 other
C14orf166 C14orf166 -0.00940415696540328 1 0.0321547482942943 1 other
C14orf2 C14orf2 0.209516725101114 3.71602833215359e-23 0.441699509921717 3.82789020096281e-71 other
C15orf39 C15orf39 -0.103104435940675 1 -0.221251227366928 0.00200459687049987 other
C15orf40 C15orf40 0.015121774038954 1 -0.000731050756311413 1 other
C15orf57 C15orf57 0.0769485060346702 1 -0.134849350550171 1 other
C15orf61 C15orf61 -0.106221965579965 1 -0.192006744954561 0.0573134840509597 other
C16orf13 C16orf13 0.166225100428353 0.00298186942536943 0.123847672942312 1 other
C16orf62 C16orf62 -0.113460575518052 1 -0.281342434759567 8.05234391244956e-08 other
C16orf72 C16orf72 0.0448538074958947 1 -0.0852890220241812 1 other
C16orf91 C16orf91 -0.141331435211807 1 -0.333673216483793 1.77995066268133e-11 other
C17orf89 C17orf89 -0.203173387523552 0.0579286606619537 -0.180989770772338 1 other
C19orf24 C19orf24 -0.0981806307954836 1 -0.284142182883925 2.48625669983123e-07 other
C19orf25 C19orf25 0 1 -0.173768875318545 1 other
C19orf43 C19orf43 0.160695325190137 5.94484363730456e-09 0.0863721874611972 1 other
C19orf53 C19orf53 -0.0635443361345985 1 0.0420011868400195 1 other
C19orf60 C19orf60 0.0244887368170323 1 -0.0714078789702226 1 other
C19orf66 C19orf66 -0.042916959090246 1 -0.140214078435894 1 other
C19orf70 C19orf70 0.0162979305225293 1 0.0650179648950411 1 other
C1D C1D 0.0812322181691846 1 0.0161644275528052 1 other
C1orf122 C1orf122 -0.177498882949553 0.0982221215038852 -0.342965912616842 1.68513111596882e-13 other
C1orf123 C1orf123 -0.0675840957330047 1 -0.180313560629221 0.131212721514443 other
C1orf21 C1orf21 0.168714955894006 8.0972396691988e-05 -0.00517031226168563 1 other
C1orf35 C1orf35 -0.154007861497424 1 -0.116557093918356 1 other
C1orf43 C1orf43 0.135611457398088 0.00244100697524412 -0.0433626933459002 1 other
C1orf52 C1orf52 0.0647126801882045 1 -0.0844299914629004 1 other
C1orf56 C1orf56 0.286868220581248 5.65476478638109e-09 0.256690126520183 0.000681053808952247 other
C1QTNF1 C1QTNF1 -0.155869363476175 3.25781519826876e-05 -0.138778241889333 0.000397566561226916 other
C2 C2 -0.0113455495611419 1 -0.223271814596443 0.0103326004860343 other
C20orf194 C20orf194 -0.0645394987677859 1 -0.223770454523416 0.0175694814451924 other
C21orf59 C21orf59 -0.136781877768274 1 -0.326507481794606 3.50829488774714e-12 other
C22orf39 C22orf39 0.10342007956712 1 0.0337690175280767 1 other
C2CD2 C2CD2 -0.099633441381519 1 -0.249404959938774 0.000690661277714466 other
C2orf69 C2orf69 -0.0304871724885918 1 -0.139147733754878 1 other
C2orf76 C2orf76 0.0533494959294076 1 0.0533107822371772 1 other
C2orf88 C2orf88 -0.0296219280337841 1 -0.495042829420484 1.10831494199151e-30 other
C3orf58 C3orf58 -0.14516428111035 1 -0.125518695195322 1 other
C4orf27 C4orf27 -0.0211877143985784 1 -0.0918710031963081 1 other
C4orf3 C4orf3 0.0406841804833151 1 0.0614160216283204 1 other
C4orf32 C4orf32 -0.178598542544227 4.41362815369392e-05 -0.221389975228514 5.68654415334196e-08 other
C4orf48 C4orf48 -0.0808528107366588 1 -0.132749743164842 1 other
C5orf15 C5orf15 -0.0381093114346913 1 -0.078667452584285 1 other
C5orf24 C5orf24 -0.156217225822308 0.0572866966531766 -0.278261377088655 4.59849371639495e-12 other
C5orf56 C5orf56 0.236207291126647 1.59054383991954e-06 0.145203668511622 1 other
C6orf1 C6orf1 0.0997693652547282 1 0.0201903586916885 1 other
C6orf48 C6orf48 0.328402774476996 3.3616771054981e-35 0.313479533939105 1.51247299320334e-24 other
C6orf62 C6orf62 0.122698176716416 1 -0.114510322429158 1 other
C6orf89 C6orf89 -0.0789875015322232 1 -0.284477930398716 1.91748443660288e-07 other
C7 C7 -0.358670811998872 1 -0.00795968438922916 1 other
C7orf50 C7orf50 -0.0623128314295327 1 -0.152824367858879 1 other
C7orf55 C7orf55 0.163287065378377 0.0290676761287429 0.123934513879029 1 other
C7orf73 C7orf73 0.061179621323587 1 0.103741270715242 1 other
C8orf33 C8orf33 -0.0518374924118148 1 -0.130669517497574 1 other
C8orf76 C8orf76 0.324378772705873 5.36512566626625e-12 0.0759656793370098 1 other
C9orf142 C9orf142 -0.0345218000794683 1 -0.240892916922187 2.12249497534701e-05 other
C9orf16 C9orf16 -0.0810436424439259 1 0.00536378537721022 1 other
C9orf3 C9orf3 -0.127106682496761 1 -0.214765853796492 0.00137468831075686 other
C9orf78 C9orf78 -0.103819830058856 1 -0.188020977904984 0.0100996222582881 other
C9orf85 C9orf85 0 1 -0.129828130910408 1 other
CA13 CA13 -0.193873788507775 0.0233106804114422 -0.266309319289665 0.000101758765922599 other
CABLES1 CABLES1 -0.116275888376057 1 -0.5866111799499 7.15701261463197e-32 other
CACUL1 CACUL1 -0.0788806844491874 1 -0.215281718084984 0.000277067624482382 other
CACYBP CACYBP -0.142204439884984 1 -0.326048062413394 1.00152636323714e-11 other
CADPS2 CADPS2 -0.128286299268398 1 -0.419945950115594 9.42454621556487e-18 other
CALCOCO1 CALCOCO1 -0.0876648450062709 1 -0.275992756099606 1.0959661863257e-06 other
CALCOCO2 CALCOCO2 -0.00560492142448638 1 -0.182860312579556 1.97358649286191e-05 other
CALM3 CALM3 0.00238801534760319 1 -0.0405064472878854 1 other
CALR CALR -0.154551294950712 4.08955704025251e-11 -0.198047293851878 6.40477985817196e-14 other
CAMK1 CAMK1 0.203196764800631 0.162811229811194 -0.143665960898746 0.0632325917777134 other
CAMLG CAMLG 0.201057119847016 0.0058496431370949 0.0940905005777312 1 other
CAMTA1 CAMTA1 0.0242881375887122 1 -0.0494718773686169 1 other
CAND1 CAND1 -0.189509684519533 0.00460692819218972 -0.248449535062808 1.12478462603702e-08 other
CANT1 CANT1 -0.0280832510310991 1 -0.264451338775393 2.16177103114616e-08 other
CAP1 CAP1 -0.0268916132384582 1 -0.0677408775740916 1 other
CAPN1 CAPN1 0.00501760280277375 1 -0.133479585916134 1 other
CAPNS1 CAPNS1 -0.179467734934858 5.065011293309e-05 -0.285904285470922 2.79835818768296e-17 other
CAPZA1 CAPZA1 -0.0754599558565353 1 -0.125707659318146 1 other
CAPZA2 CAPZA2 0.240452889073527 1.99871991814508e-30 0.296096556333499 1.13968861890483e-30 other
CAPZB CAPZB -0.0867036431627563 1 -0.214818645145865 3.47108512108644e-11 other
CARD19 CARD19 -0.097100980072629 1 -0.0802265298628031 1 other
CARD6 CARD6 -0.133893494160723 1 -0.335557282790147 2.73895487777987e-12 other
CARD8 CARD8 0.060544170404403 1 -0.0910136251906132 1 other
CARKD CARKD 0 1 -0.0789560611191467 1 other
CASC3 CASC3 -0.177675395885314 0.128414870299101 -0.275256031906978 5.0459669148085e-06 other
CASC4 CASC4 -0.159808184815301 1 -0.264038480823967 7.94182611430437e-08 other
CASKIN2 CASKIN2 -0.177646463926925 0.0260351968552551 -0.568115104369391 4.30474000497454e-48 other
CASP10 CASP10 -0.0916360838948962 1 -0.290372572522277 5.66192516363733e-08 other
CASP4 CASP4 -0.0162076918393467 1 -0.186229702710131 0.00035135313746783 other
CASP7 CASP7 -0.177647494912839 0.218797183386414 -0.363736997728737 5.23164109921841e-12 other
CAT CAT 0.039958759798692 1 -0.0549067499035159 1 other
CBLB CBLB -0.0732077979235979 1 -0.233562913968689 0.000687467119212576 other
CBR1 CBR1 -0.145510704569288 1 -0.280733245205654 1.38936280916976e-05 other
CBX1 CBX1 -0.186632739611285 0.0251390588414904 -0.162877270360058 1 other
CBX3 CBX3 -0.195193111527499 1.42707447028361e-05 -0.146997104526644 0.127212320163242 other
CBX5 CBX5 -0.184106262329358 0.0402269623187215 -0.207345892066068 0.0779055403485965 other
CBY1 CBY1 0.0715732503637945 1 -0.0906194612239091 1 other
CCDC107 CCDC107 0.0464010627893758 1 -0.0800528416495232 1 other
CCDC115 CCDC115 0.187838869061773 0.0117497474646517 0.113741541065872 1 other
CCDC12 CCDC12 -0.0700636175673781 1 -0.195001072093823 2.65901497808512e-05 other
CCDC124 CCDC124 0.00861683429010895 1 -0.0708770368362028 1 other
CCDC14 CCDC14 -0.104758395658583 1 -0.189711187112037 1 other
CCDC149 CCDC149 0 1 -0.19260973273023 0.260485485461116 other
CCDC167 CCDC167 -0.0689668214628247 1 -0.0567293860762907 1 other
CCDC174 CCDC174 0.000468356418740656 1 -0.178687573097073 1 other
CCDC184 CCDC184 0.41029157951626 3.18090258254361e-25 0.324105640305845 3.49288497371354e-10 other
CCDC186 CCDC186 -0.0768261531768557 1 -0.274300133686488 3.27546351758478e-05 other
CCDC25 CCDC25 -0.154636768090179 0.321016990536703 -0.207097716625491 0.000452871587349304 other
CCDC28A CCDC28A 0.538169680471265 2.34107104289342e-48 0.33789912601652 2.73489790731005e-14 other
CCDC43 CCDC43 -0.15051490320781 1 -0.196525401607812 0.0809162693932239 other
CCDC53 CCDC53 -0.153399676250256 1 -0.344639632968866 9.00305921327829e-14 other
CCDC59 CCDC59 -0.0128124149222452 1 -0.152669056377925 0.194239764050557 other
CCDC6 CCDC6 -0.172805162045027 0.195409698692547 -0.259574340921457 1.36235442751321e-05 other
CCDC66 CCDC66 -0.138802867199239 1 -0.144093084867555 1 other
CCDC68 CCDC68 -0.0128515038852138 1 -0.256587060920472 2.84005682396431e-06 other
CCDC85B CCDC85B -0.102131109456538 0.00100587315643433 -0.299307659783748 2.41783863002134e-43 other
CCDC90B CCDC90B -0.0567134570487016 1 -0.125905980281073 1 other
CCDC94 CCDC94 0 1 -0.129204865272987 1 other
CCL14 CCL14 0.148418644346004 1.5844714868164e-11 0.484670041621605 1.93522404223159e-88 other
CCL23 CCL23 0.0814835921290949 1 0.06139104312115 1 other
CCNB1IP1 CCNB1IP1 0 1 -0.0822540062011381 1 other
CCNC CCNC -0.047591981118646 1 -0.0916877823456939 1 other
CCND3 CCND3 -0.164975688724196 0.599040416732989 -0.164975552228019 1 other
CCNDBP1 CCNDBP1 -0.0271559844534903 1 -0.16923480512318 0.19612920542749 other
CCNG1 CCNG1 0.04840306894188 1 0.143915787285947 1 other
CCNG2 CCNG2 0.302670275126182 7.23148075254699e-13 0.104439878856952 1 other
CCNH CCNH 0.0979634564231446 1 -0.0696798294114245 1 other
CCNI CCNI 0.140841576538473 3.18425351023312e-12 0.23373459313606 1.5397668158129e-32 other
CCNK CCNK -0.15922054411836 1 -0.329335624512749 4.4576698954637e-11 other
CCNL1 CCNL1 0.323786913660341 1.31838311590184e-22 0.193482416929624 0.0310848237553241 other
CCNT1 CCNT1 0.153992730062028 1 0.00893879591813618 1 other
CCNYL1 CCNYL1 -0.157971807025727 1 -0.246008796980609 2.66398949830712e-05 other
CCRL2 CCRL2 0 1 -0.0879484455537698 1 other
CCS CCS -0.0279550984447017 1 -0.109662705299945 1 other
CCT4 CCT4 -0.0887741794368434 1 -0.148584408559217 0.154097528761384 other
CCT7 CCT7 -0.187242438749602 0.00434649392095124 -0.378757477585729 3.92122115466139e-24 other
CCT8 CCT8 -0.174532498817699 0.0104906688895383 -0.258652292150689 9.1565913128098e-12 other
CCZ1 CCZ1 0.0825595275779016 1 -0.0100572960326423 1 other
CCZ1B CCZ1B 0.0124911360770887 1 -0.0257321581318264 1 other
CD151 CD151 0.0639689205128796 1 -0.0310184218364249 1 other
CD274 CD274 0.0402730577077104 1 -0.126302300067846 1 other
CD2AP CD2AP -0.192461493119057 0.00567649017078651 -0.360475708917259 2.03841435304441e-17 other
CD2BP2 CD2BP2 0.019928477822021 1 -0.145844402634175 0.635713018954589 other
CD302 CD302 -0.157697039102651 1 0.0916568701994469 1 other
CD4 CD4 -0.490951091510419 1.64183074512277e-31 -0.192889872122798 1 other
CD47 CD47 -0.133840301763657 0.0610950469780711 -0.304391326952526 1.17893754199824e-20 other
CD55 CD55 -0.230321271677242 0.0613449420240952 -0.662570243771604 8.13132239777577e-53 other
CD58 CD58 -0.0123355230130839 1 -0.226848875491071 0.000391075793107356 other
CD79B CD79B 0.26296129581526 3.41366614345198e-07 0.0716122653040968 1 other
CD82 CD82 -0.0162101239233997 1 -0.209824150825427 0.00023378951640175 other
CD99 CD99 -0.184897150430879 0.000470560607330849 -0.398774996998733 1.44061264337827e-38 other
CDC123 CDC123 -0.187386166413964 0.0668814494853194 -0.437850104355634 5.35851059285656e-25 other
CDC16 CDC16 -0.0902775978525665 1 -0.178005777286892 1 other
CDC26 CDC26 -0.0989299778703185 1 -0.19927114122117 0.00131126695330061 other
CDC34 CDC34 -0.162517995015473 1 -0.253698426403783 1.40570722188325e-05 other
CDC37 CDC37 0.0818935727467335 1 -0.0120705610900805 1 other
CDC37L1 CDC37L1 0 1 -0.103103585927821 1 other
CDC40 CDC40 -0.174799157516464 0.016348584094309 -0.301970847749531 6.13966379518767e-13 other
CDC42 CDC42 0.0238117568068326 1 0.00164404081478353 1 other
CDC42BPA CDC42BPA -0.187491116796958 0.000305905276135988 -0.374397289092731 5.06690284063526e-19 other
CDC42EP2 CDC42EP2 0.414288998455138 1.43163338037115e-27 -0.0639622779484211 1 other
CDC42EP3 CDC42EP3 0.108976464272891 0.338294434131365 0.121498805946227 1.12445385053017e-05 other
CDC42EP4 CDC42EP4 0.147151867975736 1 -0.175636684782006 4.11755219351282e-06 other
CDC42SE1 CDC42SE1 0.0796060243096837 1 -0.0558704260839359 1 other
CDC42SE2 CDC42SE2 -0.0181710918414109 1 -0.0560526659411946 1 other
CDC73 CDC73 -0.164145647482168 0.281803476810343 -0.275203315223287 2.01781739810225e-06 other
CDIP1 CDIP1 0.209225206299779 0.000578814157095105 0.04481548949325 1 other
CDIPT CDIPT 0.148712816238469 0.0300186501226552 0.0141357052609663 1 other
CDK16 CDK16 0 1 -0.103577589674369 1 other
CDK2AP2 CDK2AP2 0.0474607992160621 1 -0.0572050795149092 1 other
CDK4 CDK4 -0.151214334421382 1 -0.22474166775424 4.50039949730492e-05 other
CDK5RAP3 CDK5RAP3 -0.11812676399613 1 -0.241130299942882 0.00348132297981949 other
CDKN1A CDKN1A 0.427779339903794 2.86164061469001e-36 0.214955504894736 1.93044549061167e-07 other
CDKN1B CDKN1B 0.0115706800734896 1 -0.12384368011589 1 other
CDKN1C CDKN1C 0.125902688046376 1 -0.0772217858010931 1 other
CDKN2AIP CDKN2AIP 0 1 -0.0930065797937361 1 other
CDKN2AIPNL CDKN2AIPNL 0 1 -0.0949201852397734 1 other
CDR2 CDR2 0 1 -0.110506219604799 1 other
CEACAM1 CEACAM1 -0.150293838010457 1 -0.569480608186966 2.30816776355787e-33 other
CEBPB CEBPB 0.160936182620486 1 -0.0315209573801966 1 other
CEBPD CEBPD 0.182600318348565 7.39025935332742e-14 0.475706443302284 9.04283718877962e-81 other
CEBPG CEBPG -0.0603833388148238 1 -0.26028601995917 2.32880838072975e-07 other
CEBPZ CEBPZ -0.195774770068048 0.021995477293614 -0.242752552626908 0.00212632705418836 other
CEBPZOS CEBPZOS 0.0322090503605974 1 -0.0271538697563374 1 other
CENPC CENPC -0.0867536334384678 1 -0.258100109269259 0.00113239203058347 other
CEP41 CEP41 -0.115904769145686 1 -0.111860952555164 1 other
CEP57 CEP57 -0.167837147657695 0.170444228856653 -0.26228076895895 4.27751870436409e-05 other
CEP68 CEP68 -0.0150855546093493 1 -0.101573673071243 1 other
CERS2 CERS2 -0.196622202270384 0.00836261865512341 -0.30699525309038 5.20175081615973e-11 other
CETN2 CETN2 0.042238192656145 1 0.0587485858913337 1 other
CETN3 CETN3 0.175124087330894 0.0113041613801709 0.0557755661119572 1 other
CETP CETP 0.117816779153171 4.04414361345899e-06 -0.30045079255351 0.124549847628975 other
CFAP20 CFAP20 0.187917791922609 0.102757626134201 0.0260427232948749 1 other
CFAP36 CFAP36 -0.157537753183692 1 -0.310190896563364 8.18932600533288e-10 other
CFAP97 CFAP97 -0.0393450887933466 1 -0.10869181403065 1 other
CFDP1 CFDP1 0.0307701656524529 1 -0.0981348669262372 1 other
CFL1 CFL1 0.0080485421581471 1 0.0379734027098941 1 other
CFL2 CFL2 0.0388914968744842 1 -0.0117301014007494 1 other
CGGBP1 CGGBP1 -0.0687000905708701 1 -0.324740485329015 4.38833593871087e-16 other
CHCHD10 CHCHD10 0.0518267887470861 1 0.147125733618012 1 other
CHCHD2 CHCHD2 -0.0274368482601162 1 -0.139769763233893 6.39393567222409e-10 other
CHCHD3 CHCHD3 -0.069287826875204 1 -0.207997211899873 0.00395919973993764 other
CHCHD5 CHCHD5 0.0519481212422825 1 -0.0143397432548471 1 other
CHCHD7 CHCHD7 0.0177529246870956 1 -0.0893682234750732 1 other
CHD2 CHD2 -0.199380504069587 0.000172435404205295 -0.357150580195559 2.03102692061961e-15 other
CHD6 CHD6 -0.193133553674639 0.0122296938479177 -0.326176127041024 6.465356267957e-11 other
CHERP CHERP -0.0896915556045847 1 -0.24242971653526 7.16536235284636e-06 other
CHIC2 CHIC2 0.283814453099468 8.25316133292183e-13 0.0978051405022716 1 other
CHID1 CHID1 0.140163152236272 1 -0.120165611359433 1 other
CHKA CHKA -0.0648197998544455 1 -0.238577413016398 0.00302815527121649 other
CHM CHM -0.17952995329882 0.0201819668456385 -0.307181276644485 2.24614037091999e-08 other
CHMP1A CHMP1A -0.108955529773448 1 -0.254524452341158 3.37043774970944e-06 other
CHMP1B CHMP1B 0.33263203588195 1.83491125263915e-17 0.192442299869534 0.00082333093973917 other
CHMP2A CHMP2A 0.0256810600565024 1 -0.105041827108677 0.0761379312307913 other
CHMP2B CHMP2B 0.0107899371135525 1 -0.199775239753005 0.00281249590930714 other
CHMP3 CHMP3 0.0255383664881164 1 0.032481223685169 1 other
CHMP4A CHMP4A 0.0990634524569037 1 -0.0151043734243089 1 other
CHMP4B CHMP4B 0.200834857627176 3.51412463196271e-09 0.165821892223728 1.78125493333197e-07 other
CHMP5 CHMP5 0.109746011721996 1 -0.0352576187501812 1 other
CHMP6 CHMP6 0 1 -0.0964720039904132 1 other
CHORDC1 CHORDC1 -0.157657564785022 0.0145435590464448 -0.39950952667688 8.16675346625474e-23 other
CHP1 CHP1 0.0449985765801242 1 0.0271699373458658 1 other
CHRAC1 CHRAC1 -0.0700590660592555 1 -0.173945234714131 0.4130995105542 other
CHST11 CHST11 -0.0588613793853066 1 -0.474714466468355 5.78543939792545e-27 other
CHST12 CHST12 0.155839513853723 1.50485595329588e-12 0.200579656007677 4.01556288050749e-06 other
CHST7 CHST7 0.215166299306295 0.027103717279244 0.0024618591194312 1 other
CHTF8 CHTF8 -0.00569760594296387 1 -0.209669870231148 0.00310796743974273 other
CHTOP CHTOP 0.0515323891287005 1 -0.111297646377293 1 other
CHURC1 CHURC1 -0.00528088370322927 1 -0.184252594630373 8.60315362559642e-05 other
CIAPIN1 CIAPIN1 -0.0882092300079544 1 -0.224513230617651 0.00216973754972099 other
CIB1 CIB1 -0.0154397413132258 1 -0.177838343944733 0.00312417517693913 other
CINP CINP 0.0794050285724914 1 -0.0974900754580075 1 other
CIR1 CIR1 -0.0148775143125101 1 -0.0618250186891357 1 other
CIRBP CIRBP 0.516588454394688 2.51939684162709e-134 0.569289581369891 1.94038565712258e-131 other
CISD1 CISD1 -0.103236362107235 1 -0.267479730184553 2.50137124770999e-06 other
CISD2 CISD2 -0.04127621847941 1 -0.152100084317744 1 other
CISD3 CISD3 -0.0908161204846603 1 -0.145131282521166 1 other
CIZ1 CIZ1 0 1 -0.172070077120273 0.453751693112195 other
CKLF CKLF 0.0221720193004433 1 0.000625223550331455 1 other
CKS1B CKS1B 0.0966237370096776 1 -0.07696661299248 1 other
CKS2 CKS2 0.349797536097659 4.11421078861274e-16 0.0221257617757323 1 other
CLASP1 CLASP1 -0.100143785926323 1 -0.350637869071848 8.25095973469602e-14 other
CLCN3 CLCN3 -0.113044214467108 1 -0.226798602263195 0.000327070904799826 other
CLCN4 CLCN4 0.021544104741299 1 -0.0850754670924139 1 other
CLDN5 CLDN5 -0.181380851822385 1 -0.486692661352544 1.31270568854351e-55 other
CLDND1 CLDND1 -0.0522861744273762 1 -0.152862893093522 0.24155403446608 other
CLEC1A CLEC1A 0.15032033040789 0.135387233503392 -0.0591991401306389 1 other
CLEC2B CLEC2B 0.0582018425918613 0.0530346003450691 -0.0377462258180634 1 other
CLEC3B CLEC3B -0.143970893069786 1 -0.362208364387449 1.54503914401472e-12 other
CLEC4G CLEC4G 0.191884857525136 8.2759772218663e-17 0.276705969982918 1.75830793117006e-21 other
CLEC4M CLEC4M -0.345094811772121 4.36590353258149e-12 -0.0398444044711921 1 other
CLIC2 CLIC2 -0.0670924475386891 1 -0.458173063905938 1.41762275279559e-25 other
CLIC4 CLIC4 -0.19105909015143 0.00167201632325336 -0.339314993129064 5.10802616450481e-24 other
CLK1 CLK1 0.315484221045096 1.54066128578376e-21 0.269909160654463 6.14627254783221e-14 other
CLK3 CLK3 0.107870024385644 1 -0.073015821257771 1 other
CLK4 CLK4 -0.015335736493127 1 -0.151928035623111 1 other
CLN5 CLN5 -0.0771326839764741 1 -0.0951162783599233 1 other
CLN8 CLN8 0.157552918051746 0.0181248097902093 -0.0058166272908462 1 other
CLNS1A CLNS1A 0.0349846941281554 1 -0.0286736137899299 1 other
CLPP CLPP -0.0572667789985057 1 -0.225427062066551 0.000674543734622149 other
CLPTM1 CLPTM1 -0.0979364602113919 1 -0.245777037442636 4.70447443773474e-07 other
CLPX CLPX -0.191018330615709 0.101814700285351 -0.285577816303196 1.06890525779002e-07 other
CLTA CLTA -0.00847156270252025 1 -0.194204470918566 3.48006294035732e-21 other
CLTB CLTB 0.0295325737155385 1 -0.134781874654364 1 other
CMAS CMAS -0.155112117654829 1 -0.101940075785992 1 other
CMC1 CMC1 -0.0691768697701531 1 -0.104065715083768 1 other
CMC2 CMC2 -0.167491577556864 0.487614060034639 -0.172599699181525 0.0610102119034356 other
CMPK1 CMPK1 0.000976999970190295 1 -0.0424243671601831 1 other
CMSS1 CMSS1 -0.174667295218557 0.0542777483219018 -0.21586758410458 0.0115691547461457 other
CMTM3 CMTM3 -0.0368536565158425 1 -0.143907383100656 1 other
CMTM6 CMTM6 0.0683098957135655 1 -0.131237816989405 0.0172367052988331 other
CMTM8 CMTM8 0.177141700478609 0.334550815253843 -0.187073446769604 6.87629380744954e-06 other
CMTR2 CMTR2 0 1 -0.203598103974176 0.145754583484457 other
CNBP CNBP -0.0839430683497759 1 -0.0974590173510242 0.0388500617229257 other
CNDP2 CNDP2 -0.111498544315787 1 -0.337415746865847 2.08148294664736e-14 other
CNIH1 CNIH1 0.0964470270181027 1 0.192806211892527 0.0277923344981672 other
CNIH4 CNIH4 -0.134260968828281 1 -0.202543807588302 0.00106508649070453 other
CNKSR3 CNKSR3 -0.127814496398529 0.309506131167085 -0.525278532839312 5.91262293923337e-45 other
CNN2 CNN2 -0.0883619719849935 1 0.163878478539717 1 other
CNN3 CNN3 0.26617659518134 7.15893240004153e-26 0.211534462807964 1.30810354624084e-09 other
CNOT1 CNOT1 -0.165934330249186 0.922978157553714 -0.343173603742988 2.82800253482097e-11 other
CNOT2 CNOT2 0.0633600898995238 1 -0.0107456560653736 1 other
CNOT4 CNOT4 -0.10059800675371 1 -0.286451580658892 2.54828729607272e-12 other
CNOT6L CNOT6L 0.272900028903745 1.81086857555511e-11 0.0924987071362632 1 other
CNOT7 CNOT7 0.074271769060465 1 0.112976340491871 1 other
CNOT8 CNOT8 -0.1221323357861 1 -0.174741920244261 0.14009443145679 other
CNP CNP -0.152826194940525 0.592025786351001 -0.25411945203591 0.000176435937957853 other
CNPPD1 CNPPD1 0 1 -0.112467666005064 1 other
CNPY2 CNPY2 0.144620435950195 0.000542464963911352 0.0734844813931949 1 other
CNPY3 CNPY3 0.000307733826873546 1 -0.0111719293757808 1 other
CNRIP1 CNRIP1 0.0753336739241186 1 -0.024083577829054 1 other
CNST CNST -0.0265534375725454 1 -0.494689317357398 2.65995851811656e-48 other
CNTNAP3B CNTNAP3B -0.0709448421382004 1 -0.0694583918685364 1 other
COA1 COA1 -0.0856507520275387 1 -0.196918800233009 0.668396505913784 other
COA3 COA3 0.00577394841194523 1 -0.125813575860294 1 other
COA5 COA5 -0.0269650563993742 1 -0.162989552220142 0.304387345033057 other
COA6 COA6 0.017795466451149 1 -0.198053203332301 0.000300309782615489 other
COG3 COG3 -0.17855398616735 0.0779511709400906 -0.247275046615426 6.21445956744349e-05 other
COIL COIL -0.171497276813612 0.571707332709086 -0.192625295281441 0.435813514526644 other
COL4A3BP COL4A3BP -0.171665191712309 0.298146108520999 -0.324055785400284 1.22924098369e-17 other
COMMD10 COMMD10 -0.108625036244518 1 -0.125759788289795 1 other
COMMD2 COMMD2 -0.114373262160984 1 -0.21698844481163 0.0017104861412836 other
COMMD3 COMMD3 0.116273756349623 1 0.0576294744051395 1 other
COMMD4 COMMD4 -0.128104768803695 1 -0.29059026861246 1.11337950210805e-09 other
COMMD6 COMMD6 0.103090093306941 1.23751017976964e-06 0.41539116404795 7.63895596149173e-73 other
COMMD7 COMMD7 0.145467806726331 1 0.0533568364089685 1 other
COMMD8 COMMD8 -0.147799485875991 1 -0.213765141862139 0.00516395315696462 other
COMT COMT -0.098388109254435 1 -0.220758159446404 7.51704452824189e-06 other
COMTD1 COMTD1 0 1 -0.122225370198032 1 other
COPA COPA -0.161528363226789 0.506694476102379 -0.339691809431414 4.38108798526089e-18 other
COPE COPE 0.0359849563699679 1 -0.132015246488756 0.941904231293739 other
COPS2 COPS2 -0.125086202966666 1 -0.125321244051448 1 other
COPS3 COPS3 -0.161190592290576 0.595242796719761 -0.285484471345356 5.2164015762737e-10 other
COPS4 COPS4 -0.133225306850927 1 -0.141862318613847 1 other
COPS5 COPS5 -0.15898776874527 0.0642608250283887 -0.426208788465187 9.50818845748848e-28 other
COPS6 COPS6 -0.0564954964054493 1 -0.183377729058526 0.000356105594307039 other
COPS7A COPS7A -0.01137389682453 1 -0.160736329343862 1 other
COPS8 COPS8 -0.0283361086859635 1 -0.15000359512702 1 other
COPZ1 COPZ1 -0.0172888407488746 1 -0.0842783252223173 1 other
COQ10B COQ10B 0.148816565411407 0.678691701903699 -0.070293005295457 1 other
COQ2 COQ2 -0.091820887126792 1 -0.187558588219901 0.179682124389973 other
COQ4 COQ4 -0.027148811249075 1 -0.0717733408422534 1 other
COQ7 COQ7 0.206717971984446 4.6189401807279e-05 0.158980976995374 0.4984010177123 other
COQ9 COQ9 0 1 -0.170014666834761 0.223434319310328 other
CORO1B CORO1B -0.0415387608862483 1 -0.267639889463778 7.46334121697308e-09 other
COX11 COX11 -0.0645871439067995 1 -0.113769776337921 1 other
COX14 COX14 -0.00390628854323349 1 -0.0767696991000126 1 other
COX16 COX16 0 1 -0.1489083230752 1 other
COX17 COX17 -0.0651429302767864 1 0.00695111658959646 1 other
COX19 COX19 0.0613601918993913 1 -0.0891761081491775 1 other
COX20 COX20 -0.0952245210236011 1 -0.158098238851985 1 other
COX4I1 COX4I1 0.165283634993745 1.0375709567801e-33 0.319604687491278 1.88583093811952e-91 other
COX5A COX5A -0.0852586480140908 1 -0.159068221546396 0.0685679468187458 other
COX5B COX5B 0.168270742831294 8.71616336149365e-24 0.304013015092768 1.28183876186174e-60 other
COX6A1 COX6A1 0.189984054681445 3.13244168587417e-17 0.170932071560078 3.99337481684756e-12 other
COX6B1 COX6B1 0.174017834763762 4.48190661136406e-21 0.327048861971404 4.02339114238828e-51 other
COX6C COX6C 0.071693768298414 0.000439601636210274 0.185259604620272 3.02869789625381e-27 other
COX7A1 COX7A1 0.061215221880058 1 -0.045871831340092 1 other
COX7A2 COX7A2 0.235869448071112 5.42172744112851e-45 0.34388719301851 1.06376764998928e-78 other
COX7A2L COX7A2L -0.0576434556440206 1 0.0227036074651664 1 other
COX7B COX7B 0.105676824459238 0.0282419702945468 0.199320536205207 4.8071508290655e-10 other
COX7C COX7C 0.172671764485308 7.75159991233543e-44 0.447314777853555 2.63227089738545e-158 other
COX8A COX8A 0.195232256644606 1.58462919045783e-17 0.273595444960132 8.68683446133975e-28 other
CPD CPD -0.122180035895257 1 -0.151230464637507 1 other
CPNE1 CPNE1 -0.0230535437787427 1 -0.2336543777959 4.52121382431872e-05 other
CPNE3 CPNE3 -0.0134032972962037 1 -0.0552039551080732 1 other
CPNE8 CPNE8 -0.130523160620403 0.321132255791587 -0.307121469461747 3.02375153871067e-17 other
CPSF3L CPSF3L -0.0731232303808189 1 -0.220221711545103 0.000617356681848499 other
CPSF6 CPSF6 -0.185171320693717 0.255717563974192 -0.287191949790635 7.009032395149e-07 other
CPSF7 CPSF7 -0.0980669742251865 1 -0.24269020630062 0.00013631851000801 other
CR1L CR1L 0.299809483777285 1.84395252794005e-12 0.123917806871285 1 other
CRACR2B CRACR2B 0.355148207074314 6.17910824341581e-21 0.275301207993916 2.87919069790087e-09 other
CRBN CRBN 0.112882800650159 0.742807851446522 -0.0907661239599059 1 other
CREB3 CREB3 -0.178610103387806 0.692796147768005 -0.35521123469997 1.37112842330633e-12 other
CREB3L2 CREB3L2 -0.148950626567108 1 -0.098580334995787 1 other
CREBBP CREBBP -0.18950952256695 0.0120847420898152 -0.336878758518695 3.91153282693435e-13 other
CREBL2 CREBL2 0.0762486117714316 1 -0.0884903563357082 1 other
CREBRF CREBRF 0.256308811886731 1.84552529053284e-10 -0.0260838371231694 1 other
CREG1 CREG1 -0.470458806292123 3.33852474930549e-29 -0.158317301757054 0.819486774591061 other
CRELD1 CRELD1 -0.0320914746422876 1 -0.140260291630582 1 other
CRELD2 CRELD2 0.0317129242738126 1 -0.139451293011583 1 other
CREM CREM 0.722955398744397 1.34120070567316e-100 0.366689826212346 4.86695654857133e-23 other
CRHBP CRHBP 0.523443074688528 1.50240820254573e-73 -0.0697983610791626 0.000288707155135973 other
CRIP2 CRIP2 0.0677915962819251 4.58219729312789e-05 -0.000532299310523066 1 other
CRIPT CRIPT 0.263076867289571 1.65124748449092e-10 0.143006827039987 1 other
CRISPLD1 CRISPLD1 -0.296245286661502 1.17869610882964e-08 -0.208722814943149 0.0935397213593351 other
CRK CRK -0.148783814540515 0.0122933920893166 -0.441601789441508 2.30303789795363e-45 other
CRLS1 CRLS1 -0.0624371002005801 1 -0.126895469964191 1 other
CRNKL1 CRNKL1 -0.0321185375803834 1 -0.162430503428218 0.72058628186656 other
CRTAP CRTAP -0.110507899132247 1 -0.0302124114723294 1 other
CRTC3 CRTC3 -0.0546742861856766 1 -0.142921095547246 1 other
CRY1 CRY1 -0.204639032457092 0.22523139544356 -0.24377589919841 7.87507268777084e-05 other
CRYL1 CRYL1 0.092436381267357 1 -0.0958253860290503 1 other
CRYZL1 CRYZL1 0.110731797757687 1 0.0398292573485237 1 other
CS CS -0.169641297611529 0.158993069991229 -0.198938176528547 0.0215154027531744 other
CSNK1D CSNK1D 0.0455185976276279 1 -0.113394652098042 1 other
CSNK1G3 CSNK1G3 -0.127473626411743 1 -0.151180717068059 1 other
CSNK2B CSNK2B 0.212652948966548 6.07287841214885e-12 0.0979368000003738 1 other
CSRNP1 CSRNP1 0.48643258559463 1.06038532425308e-33 0.443789550443819 2.39681944631655e-23 other
CSTB CSTB -0.0365359691201432 1 -0.0606906661658483 1 other
CSTF2T CSTF2T -0.00511703298996125 1 -0.123771931582055 1 other
CTA-29F11.1 CTA-29F11.1 0.0423505369190289 1 -0.113676822787938 1 other
CTBP1 CTBP1 -0.136577611282064 1 -0.190472058935113 0.0988357895996627 other
CTBS CTBS -0.0260250753503736 1 -0.151994902978295 1 other
CTC-444N24.11 CTC-444N24.11 0.0594936308415728 1 -0.0687483799333872 1 other
CTC-526N19.1 CTC-526N19.1 -0.047378547450766 1 -0.279727202405573 4.07105493936414e-08 other
CTDSP1 CTDSP1 -0.0994734387475846 1 -0.250808605498556 5.1407126897247e-06 other
CTDSP2 CTDSP2 0.083681516852975 1 -0.180007355910979 0.0292915779636758 other
CTDSPL2 CTDSPL2 -0.200262217063777 0.349942794915098 -0.290455155099378 4.51985261476761e-07 other
CTGF CTGF 0.111825551316843 1 0.910410710756286 1.95247061760287e-113 other
CTNNAL1 CTNNAL1 0.0698191673113398 0.692208719916969 0.0659153444881581 1 other
CTNNB1 CTNNB1 -0.26344946371933 2.68254145501365e-08 -0.153216457371002 2.0202560178291e-05 other
CTNNBIP1 CTNNBIP1 0.0338826935508383 1 -0.0458898428918013 1 other
CTNNBL1 CTNNBL1 -0.0827842822050466 1 -0.341681934202764 7.74633011541517e-12 other
CTNND1 CTNND1 -0.187093987930964 1.10589024984568e-05 -0.203305184060775 6.75670207952596e-08 other
CTSA CTSA -0.157612582335302 0.0259985458221965 -0.20055746345427 1.44841984584859e-09 other
CTSB CTSB -0.185277534835365 5.82658477691892e-12 -0.187128803446526 1.63016211019792e-13 other
CTSD CTSD -0.176493962437912 3.14806008882065e-05 -0.18069272299437 1.06840844416107e-12 other
CTSF CTSF 0.0881423221638475 1 -0.144978954204761 1 other
CTSH CTSH -0.0922515485342446 1 -0.265960309503933 0.00022642570179555 other
CTSL CTSL -0.0361520129016752 1 -0.426074124890389 2.17013078855591e-41 other
CTSO CTSO -0.11389449532304 1 -0.189794449038746 0.0222963540252066 other
CTTN CTTN -0.130436658798623 0.0674991011124985 -0.18561135478708 3.08462306407585e-06 other
CTTNBP2 CTTNBP2 0.416954469906299 1.16453203803051e-20 -0.0611877612671683 1 other
CUEDC2 CUEDC2 -0.0257372885619136 1 -0.144329516824509 1 other
CUL4A CUL4A -0.195875511387543 0.00361535532195264 -0.278889875353509 1.13996288613321e-07 other
CUL4B CUL4B -0.173169878955578 1 -0.344371246987739 1.60869479915825e-07 other
CUTA CUTA 0.128095577294425 0.000178341624928086 0.116755365408862 1 other
CUTC CUTC -0.00484644760867514 1 -0.116167966343752 1 other
CWC22 CWC22 -0.119119055787274 1 -0.230997108100543 0.00141822075080479 other
CWC25 CWC25 0.13722598502009 1 -0.137270394121211 0.0372018338495013 other
CWF19L2 CWF19L2 -0.0571584562889171 1 -0.105940259581923 1 other
CXCL16 CXCL16 0.102151533663086 1 -0.189888825338746 6.56935054774902e-09 other
CXCL2 CXCL2 0.611256698164397 5.67178667696378e-12 0.177361813818406 6.48554840024907e-18 other
CXorf36 CXorf36 -0.18974317175297 0.00345574603903296 -0.256077846520282 3.83914986584873e-06 other
CYB5B CYB5B -0.00454056148814164 1 -0.090063922755529 1 other
CYB5D2 CYB5D2 0.0389290837225782 1 -0.0563839817995981 1 other
CYB5R1 CYB5R1 -0.013678347433717 1 -0.188396061671571 0.0274628229208312 other
CYB5R3 CYB5R3 -0.0139787901444968 1 -0.131648041711897 1 other
CYC1 CYC1 0.0377646089501552 1 -0.069005981607328 1 other
CYCS CYCS 0.0737139843550075 1 0.0523154714716876 1 other
CYHR1 CYHR1 -0.0385637104532606 1 -0.181905022731629 0.855483206752561 other
CYLD CYLD -0.0734300373018846 1 -0.259966406404727 1.03074940835711e-06 other
CYP20A1 CYP20A1 -0.150459068160442 1 -0.224189273101211 1.761220767576e-05 other
CYP26B1 CYP26B1 0.809252183357012 7.82039299068417e-71 0.657493098315684 2.71119827922217e-36 other
CYTH1 CYTH1 -0.115466767205077 1 -0.478083121641681 6.91335745003592e-31 other
CYYR1 CYYR1 -0.0129484698255848 1 -0.295421567571959 1.94421714365089e-17 other
DAD1 DAD1 -0.1706398566317 3.73386936693105e-13 -0.206845547133099 1.37692133085398e-20 other
DAP DAP -0.165916888848307 0.835360177324822 -0.262310726481405 9.35386503974015e-06 other
DAP3 DAP3 -0.0486211239719228 1 -0.20717298020688 0.000542658792164115 other
DAPK1 DAPK1 -0.13760345493514 1 -0.182756473206202 0.00583289667631583 other
DAPK3 DAPK3 -0.123637857392307 1 -0.136350268297536 1 other
DARS DARS -0.125068025469548 1 -0.108155544857255 1 other
DAXX DAXX -0.173169613563994 0.269621256382897 -0.284089692366192 7.22140956218677e-07 other
DAZAP1 DAZAP1 -0.117619808963642 1 -0.272194611614636 2.27088921008112e-07 other
DAZAP2 DAZAP2 0.00555160731654876 1 -0.00320163662592571 1 other
DBI DBI -0.141801867138165 0.00131474582487022 -0.203036310076438 4.72252510132101e-10 other
DCAF11 DCAF11 0 1 -0.153438181292184 1 other
DCAF12 DCAF12 -0.0781157559874754 1 -0.23839697034688 0.000406022013622398 other
DCAF13 DCAF13 -0.194619878313828 0.0116930485032484 -0.27329427574874 1.55618930381564e-08 other
DCAF6 DCAF6 -0.0880959961511907 1 -0.220005762793221 0.000291225696276934 other
DCAF7 DCAF7 -0.150411605503485 1 -0.365939137702601 4.22869516571181e-16 other
DCAF8 DCAF8 -0.00190179574559823 1 -0.221206751292957 0.00110146196720392 other
DCBLD1 DCBLD1 -0.10134385920136 1 -0.296088993832997 7.91657854869746e-07 other
DCK DCK 0.0651548724075206 1 -0.085200161061145 1 other
DCP1A DCP1A -0.175326461862309 0.802574892636075 -0.255446163238084 1.0770455512643e-05 other
DCP2 DCP2 -0.0859697611878008 1 -0.129812747390547 1 other
DCTD DCTD -0.0888684845574976 1 -0.176851218644809 1 other
DCTN1 DCTN1 -0.0759700998518402 1 -0.168724639241067 1 other
DCTN2 DCTN2 0.00397520146150976 1 -0.199969762847554 8.33112674902131e-06 other
DCTN3 DCTN3 0.0131200479281554 1 -0.096246917051702 1 other
DCTN4 DCTN4 -0.173540384200901 0.319622407866749 -0.220856320699131 0.00181154625442799 other
DCTN5 DCTN5 -0.161316054804148 1 -0.368332040002096 5.64117229759157e-13 other
DCTN6 DCTN6 0.0357202760498508 1 -0.103727668190337 1 other
DCTPP1 DCTPP1 -0.19290196836487 0.0133369367519004 -0.200277396772867 0.10454146778758 other
DCUN1D1 DCUN1D1 -0.139371384597504 1 -0.301664222344251 1.32409799336279e-09 other
DCUN1D5 DCUN1D5 -0.142103376227615 1 -0.170647432670103 0.561122158152433 other
DDA1 DDA1 -0.122285565580172 1 -0.252282768796081 3.10048601673803e-06 other
DDAH2 DDAH2 -0.0100298407094691 1 -0.053425271004411 1 other
DDB1 DDB1 -0.186992128866222 0.000321914783771993 -0.318861284360646 2.22075609308366e-14 other
DDI2 DDI2 -0.145583752212264 1 -0.164006098605709 1 other
DDIT3 DDIT3 0.484563678662941 2.65438650163122e-23 0.114972505367459 1 other
DDRGK1 DDRGK1 -0.0152168792221719 1 -0.163114870236041 0.606062041978524 other
DDX1 DDX1 -0.154598730929118 0.0337075137417537 -0.217418749410154 3.42440004861857e-05 other
DDX18 DDX18 -0.0668555948807924 1 -0.0837235175465259 1 other
DDX27 DDX27 -0.00625692616836626 1 -0.195215686894117 0.479765997721461 other
DDX39A DDX39A -0.120156586881518 1 -0.325330406866112 2.47828333174102e-15 other
DDX39B DDX39B -0.149752998409048 1 -0.347185676495302 7.97517493891018e-13 other
DDX3X DDX3X 0.138903673803809 0.000624372649375309 -0.0175490824015542 1 other
DDX46 DDX46 -0.102326272889089 1 -0.156349795702344 0.0556639580141668 other
DDX5 DDX5 0.0130695398812792 1 -0.04053095434312 1.44381800280997e-05 other
DDX50 DDX50 -0.131973716245701 1 -0.172425681897938 1 other
DDX52 DDX52 -0.18608337642504 0.0140318384618442 -0.270849753771613 1.16491206042674e-06 other
DDX54 DDX54 -0.100073938052479 1 -0.224149942806419 0.0028575668556064 other
DDX56 DDX56 -0.182822970738401 0.0757796462645365 -0.311433089678049 5.26713708705484e-10 other
DDX59 DDX59 0 1 -0.105973658230292 1 other
DDX6 DDX6 -0.172753400321183 0.0319576414654662 -0.297528520915277 1.44360796567289e-10 other
DECR1 DECR1 0.0188837591991463 1 -0.0504041753623408 1 other
DEDD DEDD 0.0183780096708797 1 -0.0829152474245058 1 other
DEF8 DEF8 0 1 -0.195883876085073 0.110209753338794 other
DENND3 DENND3 -0.152352208480471 1 -0.413281680119766 6.3240274871031e-17 other
DENND5A DENND5A -0.0949626321773744 1 -0.276929935203428 5.31354464973701e-08 other
DENND5B DENND5B -0.0654537841991942 1 -0.229746300712885 0.000409805660164084 other
DENND6A DENND6A -0.16614095253268 0.81389714098221 -0.270471233154186 1.33888291869395e-05 other
DERA DERA -0.0259231506286099 1 -0.147189685995975 1 other
DERL1 DERL1 -0.170724897259517 0.0306911593627688 -0.349442958116444 2.51911966503008e-20 other
DERL2 DERL2 -0.0934696554759109 1 -0.239767813440062 2.41687949243252e-05 other
DESI1 DESI1 -0.109901506380451 1 -0.371110982658595 6.23452720247688e-15 other
DESI2 DESI2 -0.186787846418692 0.0326838382941383 -0.338300569240425 4.74817522856909e-15 other
DEXI DEXI -0.0570778819875617 1 -0.105766426919816 1 other
DFFA DFFA -0.138161145428465 1 -0.286309242502716 2.35524164173743e-08 other
DGCR6L DGCR6L 0.238396105338234 1.24665620147014e-06 0.135715766212801 1 other
DGKE DGKE -0.188167074465353 1 -0.261852410441979 0.000936352209620495 other
DGKG DGKG -0.1945897078955 1 0 1 other
DGUOK DGUOK 0.0597446820343476 1 -0.0393777873661444 1 other
DHCR24 DHCR24 -0.167827200095337 0.00364581742193164 -0.193147769609051 0.00506274535863194 other
DHPS DHPS -0.00049013984265156 1 -0.256105424460686 6.18369174093842e-07 other
DHRS3 DHRS3 0.370037255365589 5.13637342407242e-21 0.324951190864805 9.33123884105354e-12 other
DHRS4L2 DHRS4L2 0.202203919370388 7.46119602165038e-05 0.0156243648179548 1 other
DHRS7 DHRS7 -0.0406848061360814 1 -0.0393672890032892 1 other
DHRS7B DHRS7B -0.0733586218257094 1 -0.320228778487796 2.88727926755127e-11 other
DHX30 DHX30 -0.16850183837524 0.108906228418186 -0.240814889291373 1.43005152688778e-06 other
DHX36 DHX36 0.0565590027000402 1 -0.0628928451913664 1 other
DHX38 DHX38 -0.0679485335821379 1 -0.260988639097345 1.12018163882855e-06 other
DHX40 DHX40 -0.0634084534510297 1 -0.131505829228586 1 other
DIMT1 DIMT1 -0.188123777051313 0.0312119669718518 -0.245467296991882 2.10227820737454e-05 other
DIP2A DIP2A -0.171169592214815 0.231590862991595 -0.272291801122253 2.92787494073369e-06 other
DIP2B DIP2B -0.0873844876931642 1 -0.265515845459064 8.67453478987248e-05 other
DIS3 DIS3 -0.0102629313027258 1 -0.173314270037444 0.000707204294650499 other
DIXDC1 DIXDC1 0.00761716783668287 1 0.146651031475243 0.0666758174614869 other
DLD DLD -0.073085004411453 1 -0.134552503068226 1 other
DLG1 DLG1 -0.168531537538351 0.260209471797673 -0.200642369480083 0.0588027245017476 other
DLGAP4 DLGAP4 -0.198668476483939 0.0132682875114464 -0.410658797983121 6.75384249156815e-21 other
DLL1 DLL1 0.478249904957299 3.22028298023626e-31 0.0293965761220354 1 other
DLL4 DLL4 -0.0892876836168326 1 -0.106468989697473 1 other
DLST DLST 0.0753521367146022 1 -0.164702170479825 1 other
DMTF1 DMTF1 -0.167405041125178 1 -0.257004430800149 2.25302715152077e-05 other
DMWD DMWD -0.102075351583222 1 -0.285369568226575 2.13994215825148e-07 other
DMXL1 DMXL1 -0.157883037974251 1 -0.293524817145117 3.77488565231415e-07 other
DNAJA1 DNAJA1 -0.0633046184748823 1.09019787464917e-09 -0.310284723769575 4.36876045478427e-58 other
DNAJA4 DNAJA4 0.182246687118926 1 -0.116046339038707 1 other
DNAJB1 DNAJB1 0.890187362763889 5.39442050479465e-92 0.238740264978424 6.91192618146698e-09 other
DNAJB11 DNAJB11 -0.13631201116315 0.249684639242783 -0.313990826517471 1.84053600770534e-15 other
DNAJB12 DNAJB12 -0.106621650246889 1 -0.356850114096709 2.74918110940389e-16 other
DNAJB14 DNAJB14 -0.139699841867258 1 -0.313851653426489 7.6010782931572e-15 other
DNAJB2 DNAJB2 0.114755629684614 1 -0.0625602384632795 1 other
DNAJB4 DNAJB4 0.141277387026077 0.542567934734793 0.0532255252981909 1 other
DNAJB6 DNAJB6 0.263594174223732 7.5282405882067e-13 0.101696619726599 1 other
DNAJB9 DNAJB9 0.246456051342574 4.14101421676574e-06 0.113269457200517 1 other
DNAJC1 DNAJC1 -0.0641306294129219 1 -0.427608153717003 5.53247742494419e-34 other
DNAJC15 DNAJC15 0.0338408205257633 1 -0.0481439352101158 1 other
DNAJC17 DNAJC17 0 1 -0.139587632202244 1 other
DNAJC19 DNAJC19 0.0512702814742986 1 -0.000819363818110985 1 other
DNAJC3 DNAJC3 -0.168451774322529 0.00527994733801937 -0.331348545921913 9.95149039506054e-23 other
DNAJC4 DNAJC4 0.112141859220287 1 0.10146111774274 1 other
DNAJC7 DNAJC7 -0.105470298023396 1 -0.251017092948095 9.22609785247579e-08 other
DNASE1L3 DNASE1L3 0.0624758027492009 1 -0.126428634607984 0.000197356197100944 other
DNM3OS DNM3OS 0.382591232068388 1.78916085234218e-20 -0.00443061612463691 1 other
DNPEP DNPEP -0.0160539190230025 1 -0.266914532409534 1.18685061003286e-09 other
DNPH1 DNPH1 0.125674717426242 0.318589659972799 0.0110345434811241 1 other
DNTTIP1 DNTTIP1 0.0497377577396891 1 -0.116758371527298 1 other
DOHH DOHH 0 1 -0.156144635653705 1 other
DPF2 DPF2 0.0473579028191398 1 -0.144397590792834 1 other
DPH3 DPH3 0.0940480353776377 1 -0.00875688744297276 1 other
DPM1 DPM1 0.0100246264771112 1 -0.0424628339002046 1 other
DPM2 DPM2 -0.126157251406052 1 -0.354849549366247 9.19278589859971e-15 other
DPM3 DPM3 0.120490148946128 0.141925033819471 0.0735637930105496 1 other
DPP4 DPP4 -0.138757316978802 1 -0.292560502720137 9.40248979926676e-06 other
DPP7 DPP7 -0.00467914531235358 1 -0.253071320616657 3.71877931302634e-09 other
DPP8 DPP8 -0.0873235558483407 1 -0.201557990904078 0.000415802276819743 other
DPY30 DPY30 0.0386085873638946 1 0.023122837967249 1 other
DPYSL2 DPYSL2 0.21171333608843 6.46037415811581e-13 0.257127203465546 1.17712015258869e-15 other
DR1 DR1 -0.118165021814945 1 -0.233710992836756 0.000438478904019229 other
DRAM1 DRAM1 -0.192592447947195 0.0434582314763157 -0.214284727478993 0.0113084703027259 other
DRAM2 DRAM2 0.201436058945987 0.000106873213902289 0.0560325685675181 1 other
DRAP1 DRAP1 -0.130682484474626 1 -0.15925364990834 0.285096206001716 other
DRG1 DRG1 -0.0287456718859811 1 -0.186628646247543 0.063173689625543 other
DRG2 DRG2 0 1 -0.160222583884038 1 other
DSC2 DSC2 -0.0570818070686334 1 0 1 other
DTD1 DTD1 0.00912244539904394 1 -0.0771123074692697 1 other
DTNBP1 DTNBP1 -0.111645602511062 1 -0.279923136585937 1.9364748594632e-07 other
DTWD1 DTWD1 -0.113294799147176 1 -0.284776428816556 8.33827843021487e-08 other
DTYMK DTYMK 0 1 -0.166434050820106 0.796022668000504 other
DUSP11 DUSP11 0.0595782439705843 1 -0.0207305693741673 1 other
DUSP12 DUSP12 0 1 -0.14009616398614 1 other
DUSP16 DUSP16 0 1 -0.180127546287137 0.244775899373283 other
DUSP3 DUSP3 -0.10683892596221 1 -0.233230750312614 0.000199402344533922 other
DUT DUT 0.0129420750489829 1 0.0138023724180882 1 other
DYNC1I2 DYNC1I2 -0.0316147012589786 1 -0.13770984691132 0.00255750985841994 other
DYNLL2 DYNLL2 -0.186835328851144 0.00824948697927355 -0.226189996789189 0.000524509581987487 other
DYNLRB1 DYNLRB1 0.100789297123611 0.0435298463548807 0.0365896507136809 1 other
DYNLT1 DYNLT1 -0.0540227364818148 1 -0.129061917864126 0.0332797386333457 other
DYNLT3 DYNLT3 -0.136914372587553 1 -0.0841844638738342 1 other
DYSF DYSF -0.0633485586351006 1 -0.323657638861933 8.03054398278368e-14 other
EAPP EAPP 0.0874593098071977 1 0.0104766738339951 1 other
EBAG9 EBAG9 -0.0525903185394629 1 -0.189046422173605 0.0478898112227977 other
EBLN3 EBLN3 0.067825158933152 1 -0.0734824280978921 1 other
EBP EBP 0 1 -0.0949671606322247 1 other
EBPL EBPL -0.0903766468441706 1 0.00297837631806885 1 other
ECD ECD -0.0980248005963502 1 -0.160806950837147 1 other
ECH1 ECH1 -0.0452344292944045 1 -0.0916213747573402 1 other
ECHDC1 ECHDC1 -0.171395880698896 0.0531630679156342 -0.238188326131102 1.53712619754996e-05 other
ECSCR.1 ECSCR.1 0.0298132440727771 1 0.0179234317868058 1 other
ECSIT ECSIT 0.0591485251324033 1 -0.0365479146669592 1 other
EDA EDA -0.0514347495935681 1 -0.152108517329274 1 other
EDF1 EDF1 0.0963171164384937 0.000184548426849847 0.179786227674317 2.78175599730302e-15 other
EDN1 EDN1 -0.273841752589294 1 0.156591239608582 1.95747807398334e-08 other
EDNRB EDNRB -0.0722895650737352 0.00670060625704323 -0.791821626974359 5.44542400725315e-73 other
EEF1A1 EEF1A1 0.0746677977538899 6.22208514060856e-08 0.286043959979569 7.16976035267698e-157 other
EEF1D EEF1D 0.154953146770186 1.56710695879476e-28 0.275142794144091 1.8482708816224e-74 other
EEF2 EEF2 0.0416084396438425 1 0.125923245180331 0.00638007637825448 other
EFHC1 EFHC1 0.107322550593116 1 0.0196492730522293 1 other
EFNA1 EFNA1 -0.240715539619071 0.000125229200581906 -0.175443722737495 0.00102666249170734 other
EFR3A EFR3A -0.121150024888712 1 -0.255149288718295 7.59973540268189e-05 other
EGLN1 EGLN1 -0.0569814801833016 1 -0.255385317650206 1.40964472864103e-08 other
EGLN2 EGLN2 0.235442823520219 4.86734467986381e-10 -0.0898720548338731 1 other
EGR3 EGR3 0 1 -0.0830615602804081 1 other
EHBP1 EHBP1 -0.207312138402397 0.0926377892664101 -0.314656062931435 2.8820741295492e-10 other
EHD2 EHD2 -0.332526996512355 1.15945285686473e-11 -0.168531433178711 1 other
EHMT1 EHMT1 -0.128761336633651 1 -0.373550693570488 7.61055608088429e-16 other
EI24 EI24 -0.10919856687789 1 -0.167021240914916 0.0906622457078449 other
EID1 EID1 -0.0937525155626242 0.00117552174143034 -0.11509198334759 8.33242249776951e-05 other
EIF1 EIF1 0.311571375789539 5.00656107098767e-123 0.158821586815544 2.91747573381337e-31 other
EIF1AX EIF1AX 0.0747589226014182 1 0.0273782586941965 1 other
EIF1B EIF1B 0.289008782126128 1.29214100941922e-16 0.306515954517011 4.91420753371873e-11 other
EIF2A EIF2A 0.0344277945789622 1 0.0605559548411886 1 other
EIF2AK1 EIF2AK1 -0.130220803118892 1 -0.247037229716513 0.000571155694847744 other
EIF2B1 EIF2B1 -0.0676087299796255 1 -0.240614426221011 4.86525089441874e-05 other
EIF2B4 EIF2B4 0 1 -0.2089158310076 0.0996471578540654 other
EIF2D EIF2D 0 1 -0.141570827775403 0.844600684993079 other
EIF2S2 EIF2S2 -0.170484150149517 1.34704209685046e-07 -0.342238046717568 7.38493611803464e-34 other
EIF2S3 EIF2S3 0.00921827526199392 1 -0.029275717458341 1 other
EIF3D EIF3D -0.0652085651242105 1 -0.126948187883932 0.436964341431098 other
EIF3E EIF3E 0.191737751155654 2.2715726536771e-20 0.482691372534673 1.67007437440246e-98 other
EIF3F EIF3F 0.126656424130153 0.000836415283707278 0.145053006381761 0.0447499196771663 other
EIF3G EIF3G 0.014106874646422 1 -0.0408542092146599 1 other
EIF3H EIF3H 0.0802642612970659 1 0.137176169355206 1 other
EIF3I EIF3I 0.0266037734017447 1 -0.0233025532523321 1 other
EIF3K EIF3K 0.125361632833542 4.19830478121042e-07 0.17242525944065 4.95902916356035e-10 other
EIF3L EIF3L 0.0899327616110639 1 0.175886802584257 0.00282392271531498 other
EIF3M EIF3M -0.172492345210696 0.0170709098905228 -0.0495789605769849 1 other
EIF4A2 EIF4A2 0.204786726215152 1.14776283732981e-11 0.237591351733268 9.99710955313804e-13 other
EIF4B EIF4B -0.112858012521356 0.00418633567964396 -0.0204391381849689 1 other
EIF4E EIF4E -0.160504702103899 1 -0.146693054804156 1 other
EIF4E2 EIF4E2 -0.0545584760641371 1 -0.255141020589971 8.85218843979951e-07 other
EIF4E3 EIF4E3 -0.149729870981074 1 -0.181182082165444 0.37932251854917 other
EIF4EBP2 EIF4EBP2 0.0744896258654395 1 -0.0101484805974621 1 other
EIF5 EIF5 0.0474078782892649 1 -0.0677540688196001 3.78437411347086e-05 other
EIF6 EIF6 -0.159576161093897 0.297887141411194 -0.286112850662693 1.78032988662316e-08 other
ELF1 ELF1 0.348649563249871 9.68358204968302e-36 0.262479553061932 1.18984204529979e-11 other
ELF2 ELF2 0.0711116268415835 1 -0.173813541304784 0.202948392647692 other
ELK1 ELK1 -0.0538311825840492 1 -0.249846580168393 0.000354762415917264 other
ELL2 ELL2 -0.125441849704642 1 -0.20334256854986 1 other
ELMO1 ELMO1 -0.101495342384312 1 -0.213159717285429 8.9152945739299e-05 other
ELMSAN1 ELMSAN1 0.227091014128723 9.9050125318457e-06 -0.0758451244411085 1 other
ELOF1 ELOF1 0.0440902709968793 1 -0.0697490491559245 1 other
ELOVL5 ELOVL5 -0.175058942104508 0.0168394601618248 -0.284394134851423 4.26749251649782e-11 other
ELP2 ELP2 -0.133962233382339 1 -0.170638176330094 0.563447916799116 other
ELP3 ELP3 0 1 -0.193263419055731 0.0995411859030916 other
ELP5 ELP5 -0.00898667049936464 1 -0.0652505289515344 1 other
ELP6 ELP6 0.0309971659696462 1 -0.15726476574358 1 other
EMC10 EMC10 0.0404655565283585 1 -0.0736202399728426 1 other
EMC2 EMC2 -0.0454552318046713 1 -0.152319678679085 0.616202694649775 other
EMC3 EMC3 -0.160187515179527 0.0594348068224424 -0.383666891668797 3.58700390245932e-23 other
EMC4 EMC4 0.0877786999552557 1 -0.050509295850491 1 other
EMC6 EMC6 -0.0657491934366118 1 -0.326509544376783 8.25826934068588e-16 other
EMC7 EMC7 -0.128538659774074 1 -0.300857218656794 1.90649036636614e-15 other
EMC8 EMC8 -0.00779867457611805 1 -0.121486100633808 1 other
EMD EMD -0.0607864127316751 1 -0.0988697373499348 1 other
EMG1 EMG1 -0.124755973496178 1 -0.254305284141741 4.9730824280188e-06 other
EML1 EML1 -0.112709795786797 1 -0.413544353223033 2.25136949314811e-21 other
EML3 EML3 0.0837700427809556 1 -0.0918174368134859 1 other
EMP2 EMP2 -0.0638528964186296 1 -0.381753944232624 1.29499178007783e-17 other
ENC1 ENC1 -0.227319832348472 0.0205367829290024 -0.192028123776748 0.00291469212221041 other
ENDOV ENDOV 0.318452613954095 1.21685715138981e-12 0.101656308190473 1 other
ENOPH1 ENOPH1 -0.142275197242901 1 -0.205702008789651 0.00533503417271141 other
ENOSF1 ENOSF1 -0.0848402020906533 1 -0.303468094281733 5.47271118093362e-08 other
ENPP2 ENPP2 -0.230680203416124 0.0134515717917595 -0.139592043343747 1 other
ENSA ENSA 0.0399363529528587 1 -0.118507828762242 0.100956370078617 other
ENY2 ENY2 0.116403837732032 1 0.110058783300643 1 other
EPAS1 EPAS1 -0.11916350754268 4.15142760558336e-11 -0.0678942423456361 0.0359278100884359 other
EPB41 EPB41 -0.129342224304422 1 -0.257666473407022 2.74805679615789e-05 other
EPB41L4A EPB41L4A -0.127159834867452 1 -0.302379549467514 9.31582844363829e-10 other
EPB41L4A-AS1 EPB41L4A-AS1 0.130113345754913 0.322976391188994 0.219703231506334 4.04881317812617e-05 other
EPC1 EPC1 0.0870267685740956 1 -0.0976272493308089 1 other
EPHB4 EPHB4 -0.163831848895838 1 -0.4851633646926 1.39596169858322e-30 other
EPM2AIP1 EPM2AIP1 -0.158214156969109 0.298092639504453 -0.210142720322677 0.00865320784185273 other
EPN1 EPN1 -0.0481301062638102 1 -0.253906687503531 4.21768427708294e-07 other
EPS8 EPS8 -0.162412432814387 1 -0.013818740349102 1 other
ERCC1 ERCC1 -0.145106342004334 0.059006332853126 -0.216238046433133 1.60793816645434e-05 other
ERF ERF 0.0870005673182166 1 0.0654849779920683 1 other
ERG ERG -0.107320486844531 1 -0.157349784327492 0.000501017497150377 other
ERGIC2 ERGIC2 0.000278635650553194 1 -0.0962440405933529 1 other
ERGIC3 ERGIC3 0.114765914550236 1 0.169256195011402 0.00198263500050362 other
ERH ERH 0.164343363910459 7.52173943125489e-08 0.195539115512863 8.65104876191554e-06 other
ERI3 ERI3 -0.0522747396060177 1 -0.103198837290285 1 other
ERICH1 ERICH1 -0.0934769261506962 1 -0.244272993361192 2.0521683399121e-05 other
ERLEC1 ERLEC1 -0.0363763209552069 1 -0.126386005634035 0.418247372593735 other
ERN1 ERN1 0 1 -0.143761921114257 1 other
ERO1A ERO1A -0.119805608440826 1 -0.212742064723568 0.0173648210900447 other
ERP29 ERP29 -0.0654058794726229 1 -0.05326839392616 1 other
ERP44 ERP44 -0.0325702309617251 1 -0.149365482912388 0.000183248844772002 other
ERRFI1 ERRFI1 -0.0619175303422383 1 0.240323101844915 0.436481426393414 other
ESAM ESAM -0.00661248933329683 1 -0.264755082174635 8.18645846045285e-21 other
ESD ESD 0.28077641158135 1.61598911001147e-24 0.333163778262552 1.56585064836366e-23 other
ESYT1 ESYT1 -0.0847128422527357 1 -0.120236830442393 1 other
ETFA ETFA -0.0638167024315096 1 -0.128776386755047 1 other
ETFB ETFB -0.0912569765807149 1 -0.106021428782098 1 other
ETHE1 ETHE1 0.0953005307380279 1 -0.0291499538255593 1 other
ETV3 ETV3 0.0731221955857826 1 -0.0936293755820454 1 other
EVI5 EVI5 -0.113819279160924 1 -0.243472427133906 1.09655983449285e-05 other
EVL EVL -0.0405988556439985 1 -0.0236579884919985 1 other
EWSR1 EWSR1 -0.173704849898266 5.7707361351233e-05 -0.345871065737471 2.05623437738502e-23 other
EXOC3L1 EXOC3L1 0.0147549205848054 1 -0.154512485469603 1 other
EXOC6 EXOC6 -0.120246113647234 0.797801031362505 -0.169604450875825 1 other
EXOSC1 EXOSC1 -0.0130072843543836 1 -0.219453218546059 0.00272881990249751 other
EXOSC4 EXOSC4 -0.0497054932363332 1 -0.238686507600102 1.4749889498542e-05 other
EXOSC8 EXOSC8 -0.14831211423226 1 -0.200664966454934 0.0093949958357129 other
EXOSC9 EXOSC9 -0.16043394847419 1 -0.257467741013294 1.8656802532362e-05 other
EXT2 EXT2 -0.145523409282992 1 -0.248601355388805 7.58431805213938e-05 other
F11R F11R -0.0700897040781094 1 -0.149605478147409 0.32127256757755 other
F8 F8 -0.0702427177651282 1 -0.357072012231535 7.9710794977523e-39 other
FAAP20 FAAP20 0.00524039176191837 1 0.0659223700364158 1 other
FAM103A1 FAM103A1 -0.0822978858819163 1 -0.236008108668505 3.02615291980703e-05 other
FAM104A FAM104A -0.0599217371524128 1 -0.138673308348093 1 other
FAM107A FAM107A 0.478449231236371 6.30291685868126e-46 0.121213006840769 0.00118351608310988 other
FAM110D FAM110D -0.137393906548374 1 -0.370912003884897 3.09129792271107e-11 other
FAM114A1 FAM114A1 -0.156424367023103 1 -0.406534569277107 2.45577840600711e-22 other
FAM114A2 FAM114A2 -0.163893640127177 1 -0.214912734616576 0.0132507374403998 other
FAM120AOS FAM120AOS -0.053873962783668 1 -0.304239026047683 3.80887916340652e-08 other
FAM122A FAM122A 0 1 -0.135284116168001 1 other
FAM127A FAM127A -0.0588180660839684 1 -0.0255492098193895 1 other
FAM127B FAM127B -0.0618643720148107 1 -0.0976659767322885 1 other
FAM129B FAM129B -0.182766501426811 0.196725260857471 -0.342664255930533 1.07712406522278e-11 other
FAM133B FAM133B 0.147281941575276 1 -0.068703447850563 1 other
FAM134A FAM134A 0.134681109806853 1 -0.0422412695834691 1 other
FAM134C FAM134C 0 1 -0.192052243233834 0.191696409820939 other
FAM160B1 FAM160B1 -0.125547597327146 1 -0.343525928087904 3.79620368934552e-11 other
FAM162A FAM162A 0.0556624670609418 1 0.107119340524269 1 other
FAM168B FAM168B 0 1 -0.105338655570405 1 other
FAM172A FAM172A -0.0133022129959461 1 -0.0627020242747018 1 other
FAM173A FAM173A 0 1 -0.196529775090364 0.267266701898465 other
FAM174A FAM174A 0.26835073178925 1.23391024482754e-11 0.117051174327464 1 other
FAM174B FAM174B 0 1 -0.143580449446422 1 other
FAM179B FAM179B -0.0811331600241945 1 -0.201009739076571 0.00609457283247889 other
FAM188A FAM188A 0 1 -0.128272899035828 1 other
FAM192A FAM192A -0.0183768557412836 1 -0.0588850072159595 1 other
FAM193A FAM193A -0.163041105974693 0.473306043643895 -0.324918964958445 8.61549446610382e-11 other
FAM195B FAM195B -0.0617983295745771 1 -0.185045066816876 5.03256972823135e-05 other
FAM200B FAM200B 0.0316908145687687 1 0.0281064410951659 1 other
FAM204A FAM204A -0.0791119425201342 1 -0.238608656764532 4.12647144742635e-07 other
FAM210A FAM210A -0.238844609453189 0.00288693311716785 -0.195138819656769 0.149548326606572 other
FAM210B FAM210B -0.196526328564026 0.00459366022032228 -0.318529990611349 5.96601246578003e-11 other
FAM213A FAM213A -0.0225494382348018 1 0.163234407283158 0.00717150760714028 other
FAM214A FAM214A 0.145689350502277 0.751200863104757 -0.102788686382414 1 other
FAM222B FAM222B -0.0949184684612097 1 -0.309336157825375 1.23171969165018e-08 other
FAM229B FAM229B 0.187226405075914 0.0266920124646072 0.11666667629347 1 other
FAM234A FAM234A -0.0513430870643818 1 -0.286077229912382 3.03188018008525e-09 other
FAM27C FAM27C 0.120903375340163 1 -0.00218538113162459 1 other
FAM32A FAM32A -0.00367043732854122 1 -0.201748045049614 0.00130204665357009 other
FAM3A FAM3A 0.061352992384903 1 -0.019641779836173 1 other
FAM3C FAM3C -0.154130880044187 0.0981427488229842 -0.132966579413804 0.215548424586597 other
FAM43A FAM43A -0.193462822878256 9.64896908122748e-06 -0.0784812125093877 1 other
FAM45A FAM45A 0.0761128244766798 1 0.0225113371288916 1 other
FAM49A FAM49A -0.23853291063453 9.92844169111865e-05 -0.0479749226912614 1 other
FAM50A FAM50A 0.0261061226601412 1 -0.175669811025367 0.0695990667827772 other
FAM53C FAM53C 0.28800058902103 1.88270704357308e-07 0.144764054938225 1 other
FAM63B FAM63B -0.0609309501488644 1 -0.260245612208482 1.73033717882077e-07 other
FAM65B FAM65B -0.138195987294305 1 -0.334671088648648 1.63069798720914e-09 other
FAM73A FAM73A -0.141817500850703 0.615071293486444 -0.289960882162442 6.83793076388889e-10 other
FAM84B FAM84B 0.13631717961923 0.228844221343 0.0406827128374163 1 other
FAM8A1 FAM8A1 -0.131489856327349 1 -0.21040151249013 0.00539392203584359 other
FAM96A FAM96A 0.121369353900328 1 -0.0171253898260217 1 other
FAM96B FAM96B -0.0801158017366587 1 -0.20858057818487 2.49303265402302e-06 other
FARP1 FARP1 -0.150928480903908 1 -0.327624684188423 1.28793736825806e-09 other
FARP2 FARP2 0.124222877834689 1 -0.101982431685111 1 other
FARSA FARSA -0.165956422600352 0.302564415307992 -0.306789009085695 1.03346211730907e-10 other
FASTK FASTK 0.0217884653971432 1 -0.0927471984373585 1 other
FAU FAU 0.136744398497528 1.14983916183139e-38 0.311492686672987 1.74688524839774e-146 other
FAXDC2 FAXDC2 0 1 -0.159901772250968 1 other
FBL FBL -0.0366600202442101 1 0.0140885431480493 1 other
FBXL15 FBXL15 -0.130043031500717 1 -0.274319942024584 2.80923796089844e-07 other
FBXL3 FBXL3 -0.118104045761057 1 -0.207364357295303 0.00539807958060037 other
FBXO18 FBXO18 -0.114400947208113 1 -0.339815010414463 1.20847033881251e-13 other
FBXO21 FBXO21 -0.106640437223309 1 0.236157346116603 5.38815623345237e-07 other
FBXO25 FBXO25 0.0474995175942254 1 0.0180039946290993 1 other
FBXO28 FBXO28 -0.13653028628861 1 -0.254916945530837 4.82106625436069e-06 other
FBXO3 FBXO3 -0.096359670683442 1 -0.221113202120077 0.017678054810291 other
FBXO34 FBXO34 -0.0272053206361857 1 -0.181831641132509 1 other
FBXO7 FBXO7 -0.0483766687635743 1 -0.187285363482891 0.0104036889593667 other
FBXO8 FBXO8 0.115623986175851 1 -0.122268888267464 1 other
FBXW11 FBXW11 -0.140759790517368 1 -0.196403689545785 0.0188061109348325 other
FBXW2 FBXW2 -0.0873500832469349 1 -0.327524674973205 4.24541571652392e-11 other
FBXW5 FBXW5 -0.121967122870632 1 -0.458510259297057 1.94437551819816e-27 other
FCGR2B FCGR2B -0.0669948683147603 1.69748068399151e-05 -0.752364430892513 1.65526134827148e-126 other
FCGRT FCGRT 0.0696785475534276 0.0203733849350596 -0.0364315540405513 1 other
FCN2 FCN2 0.29721394939705 1.27206815245009e-40 0.0845176658437583 0.0434758726099991 other
FCN3 FCN3 0.434684636976441 1.13842724985733e-79 -0.184183070945183 8.12926610259306e-18 other
FDPS FDPS -0.125791451801313 1 -0.207412098546789 9.89734272464547e-07 other
FEM1C FEM1C -0.0379038109669376 1 -0.122589363003438 1 other
FER FER -0.163726853407267 0.622344123285447 -0.286255844104879 9.08425683610244e-08 other
FEZ2 FEZ2 -0.142891753517521 1 -0.116027983489805 0.962935410593821 other
FGD5 FGD5 -0.035140274432963 1 -0.271846010391226 7.47092132234792e-09 other
FGD5-AS1 FGD5-AS1 -0.0223861703608823 1 -0.220455656599591 4.31977881142823e-05 other
FGD6 FGD6 -0.120142692775907 1 -0.312917137402714 4.96952659416598e-08 other
FGF12 FGF12 -0.103184410988503 1 0 1 other
FGFR1 FGFR1 0.1809048737046 7.10577806900384e-13 0.142204317440764 7.60687694562007e-08 other
FGFR1OP2 FGFR1OP2 -0.189390622301425 0.156029957552601 -0.232052740136886 2.72921438643523e-09 other
FH FH -0.106807736850292 1 -0.182893444890614 1 other
FHIT FHIT 0.0975119845840355 1 0.0663479814643548 1 other
FHL1 FHL1 0.316377676320904 1.34913221801471e-22 0.283370949179526 4.85383419986734e-14 other
FIBP FIBP -0.026604319866937 1 -0.0978177330539209 1 other
FIS1 FIS1 -0.042164933670027 1 -0.066792414583357 1 other
FKBP11 FKBP11 0.179350655015478 0.459909686579594 0.0226360777788034 1 other
FKBP1A FKBP1A 0.12222754023036 8.75891651231447e-20 0.0196248258014817 4.4465548615502e-12 other
FKBP2 FKBP2 0.0463057867899121 1 0.13492991601049 1 other
FKBP8 FKBP8 0.111825486899375 1 0.0223941168692133 1 other
FKBP9 FKBP9 -0.21038827777607 0.00053363305565541 -0.188802272054821 0.00155382937117463 other
FLCN FLCN 0.12936825851869 1 -0.17089353372747 1 other
FLI1 FLI1 -0.133222612667977 1 -0.0839259901695618 1 other
FLOT1 FLOT1 0.00946508601759273 1 -0.170286377190654 1.74046310860689e-06 other
FLOT2 FLOT2 -0.171032775038182 1 -0.210741148177115 0.0152405879335424 other
FLRT2 FLRT2 -0.0280288027296176 1 -0.243823906386846 1 other
FLT1 FLT1 -0.178772354375477 4.72065992513865e-06 -0.237381781895851 9.44076753276349e-29 other
FLT4 FLT4 -0.0677177649124545 1 -0.341430811186886 5.65341901915531e-16 other
FMNL2 FMNL2 -0.157800654199689 1 -0.379711373584576 3.67992522258191e-16 other
FNIP1 FNIP1 0.0830680694247621 1 0.0320957701829129 1 other
FNIP2 FNIP2 0.0536463827242386 1 0.0579225011298433 1 other
FNTA FNTA -0.0541179475740285 1 -0.205176316706058 1.31936527442144e-05 other
FOPNL FOPNL -0.129022007565516 1 0 1 other
FOSL2 FOSL2 0.453435994883704 2.81943683502075e-52 0.294684220147423 3.87386940473601e-15 other
FOXJ2 FOXJ2 0.0789991038820066 1 -0.0137361813191124 1 other
FOXJ3 FOXJ3 -0.199378535843026 0.00339874825634647 -0.355710906985521 5.26510042659234e-12 other
FOXN2 FOXN2 -0.114188905141573 1 -0.230890022365888 5.88853682237355e-05 other
FOXO3 FOXO3 0.245717888531112 1.80436621268949e-11 0.14832362423043 0.600290107300504 other
FOXP1 FOXP1 -0.10680036944378 1 -0.191195718307109 0.663007159694914 other
FRA10AC1 FRA10AC1 -0.00564024101445382 1 0.00814868560556481 1 other
FRG1 FRG1 0.0381265010968576 1 -0.113252519959118 1 other
FRMD4A FRMD4A -0.108418802069148 1 -0.292374824073233 7.92759089361089e-09 other
FRMD4B FRMD4B -0.170206199363705 1 -0.417237122069478 1.09767028355617e-36 other
FRMD8 FRMD8 -0.0502649621951572 1 -0.343843519906493 1.42605060340971e-14 other
FRZB FRZB -0.213613296793572 1 -0.44301396840066 0.00104208006214721 other
FTH1 FTH1 0.552933690492568 0 0.480526891632932 1.94105203607916e-282 other
FTL FTL -0.11693097434123 3.08573466377808e-19 -0.161438460836701 1.32609483201418e-17 other
FUBP3 FUBP3 -0.182746554979871 0.0298150858546086 -0.323887834545363 2.08390651120024e-11 other
FUCA1 FUCA1 -0.0234226616676638 1 -0.182821956878149 0.32903963427976 other
FUCA2 FUCA2 -0.186605280983741 0.0241136344032444 -0.29453904220342 6.82654134430046e-10 other
FUNDC1 FUNDC1 0 1 -0.0611336865854721 1 other
FUNDC2 FUNDC2 -0.0623651159806673 1 -0.0361160183367275 1 other
FUOM FUOM 0.0453466216229148 1 -0.0103858759426874 1 other
FURIN FURIN -0.153069691764237 1 -0.4012014592027 3.41275866652792e-18 other
FUS FUS 0.17694496441474 0.0889521560924534 0.0830424638488698 1 other
FUT1 FUT1 0 1 -0.085301136309881 1 other
FUT11 FUT11 -0.0828743539622738 1 -0.261420371164569 8.68689577012539e-08 other
FXR1 FXR1 -0.187588462909143 4.37094719622191e-05 -0.278168014759375 7.49510414242715e-12 other
FXYD6 FXYD6 0.25709150449412 5.72695541578033e-22 -0.0137221193538326 1 other
FYN FYN -0.0139945960031736 1 -0.26261330815204 3.05101604173685e-13 other
FYTTD1 FYTTD1 -0.147268885517413 0.0858369727733543 -0.275622155810375 1.10682915828391e-11 other
G2E3 G2E3 -0.0095050494714628 1 -0.09051513132019 1 other
G6PC3 G6PC3 -0.00459838495586129 1 -0.115405710649663 1 other
GAA GAA -0.130310273255208 1 -0.199019514408024 0.174222621215372 other
GAB1 GAB1 0 1 -0.193908788109068 0.194456108471786 other
GABARAPL1 GABARAPL1 0.484305817833735 9.22269723626983e-54 0.384241052545142 1.20735190982571e-28 other
GABARAPL2 GABARAPL2 0.256657283359025 1.86612412438162e-30 0.175228915988154 8.10826381179439e-10 other
GABPA GABPA -0.136852988332379 1 -0.316599774170785 5.82195172529325e-09 other
GABPB1 GABPB1 0.0880237228219349 1 -0.0416500250341505 1 other
GABPB1-AS1 GABPB1-AS1 0.227186172752896 1.22849626019424e-05 0.129717077740098 1 other
GADD45B GADD45B 0.251130563310925 4.05815621685583e-14 0.507788280555022 1.85072649496989e-56 other
GADD45GIP1 GADD45GIP1 -0.0493378523830282 1 -0.127481716840427 0.00463167572186441 other
GALC GALC -0.128155329730878 1 -0.103641336132976 1 other
GALK1 GALK1 -0.0880886504002083 1 -0.225448222257162 0.038402004140029 other
GALK2 GALK2 -0.171609067278619 0.145614639438845 -0.424698072319078 3.72833561718788e-19 other
GALNT11 GALNT11 -0.154583934612506 1 -0.263295646983528 1.30576116409077e-05 other
GALT GALT 0 1 -0.181827751234516 0.174907948400812 other
GAPDH GAPDH 0.211044159757862 7.29251791190436e-62 0.0724096416694859 3.96146139938958e-28 other
GAR1 GAR1 -0.189666450349114 0.004352346464602 -0.217167389946375 0.000663605332007165 other
GAS2L1 GAS2L1 -0.0188402155893969 1 -0.383902149818794 2.84998863335619e-22 other
GATA2 GATA2 -0.186738664768823 0.27031576834745 -0.312703324549837 6.69770174882611e-08 other
GATA3 GATA3 0.44175788260401 1.00909976182291e-23 0.279571092769809 5.5701915352161e-05 other
GATA4 GATA4 -0.152415882961111 0.573675397714085 -0.634025664629966 3.90060383095907e-52 other
GATA6 GATA6 0.128294045555108 1 0.0804286044475682 1 other
GATAD1 GATAD1 -0.174351011464145 0.0819152139024499 -0.250230109741414 9.68124733561922e-05 other
GATAD2B GATAD2B -0.0875432816838204 1 -0.141249313123964 1 other
GBAS GBAS -0.144489181397252 1 -0.109714831972895 1 other
GBE1 GBE1 0 1 -0.149010721849395 1 other
GCA GCA -0.0892469705636237 1 -0.147578334985386 1 other
GCFC2 GCFC2 -0.0634605766898926 1 -0.15550471147972 1 other
GCSH GCSH -0.153240820908974 1 -0.215251301142989 0.000337010150623368 other
GDI1 GDI1 -0.0538969633780766 1 -0.169930068688594 0.576481147568965 other
GDI2 GDI2 -0.192223882125118 2.17586805393238e-07 -0.0747109905172849 1 other
GDPD5 GDPD5 -0.119454504973412 1 -0.32764873479744 1.10253982946185e-08 other
GFOD2 GFOD2 0.222618058623289 1.6241307625782e-05 -0.141324365558359 0.0371181590258331 other
GGA1 GGA1 0.118258403831952 1 -0.0951306970756618 1 other
GGCT GGCT -0.0939706307935891 1 -0.00472635081977102 1 other
GGNBP2 GGNBP2 -0.0667650975070101 1 -0.200607417136369 9.15717586744909e-05 other
GGPS1 GGPS1 0.0319106624786258 1 -0.142415162184086 1 other
GHDC GHDC -0.0960375303002294 1 -0.263375915592523 1.01055819683933e-06 other
GHITM GHITM -0.0283196170126888 1 -0.0656495213573124 1 other
GID8 GID8 0.0916845382025531 1 -0.0170313893114757 1 other
GIMAP2 GIMAP2 0.20872326707767 0.000119791337219609 0.0581053099164908 1 other
GIMAP4 GIMAP4 -0.0886260148114031 1 -0.392875208514822 1.11242194032198e-48 other
GIMAP6 GIMAP6 -0.0230048274538925 1 -0.485883824964309 2.21057712198527e-34 other
GIMAP7 GIMAP7 -0.178873411139544 3.68221695325149e-07 -0.517641196242452 1.52163271944415e-59 other
GINM1 GINM1 0.0877630989171992 1 -0.0336848303931853 1 other
GIPC1 GIPC1 -0.0940551533463301 1 -0.233491738232962 0.00109973789106058 other
GIT1 GIT1 -0.168161465947793 1 -0.398345357009736 3.88352097305493e-17 other
GIT2 GIT2 -0.176045759253375 0.171183489546078 -0.293210358841171 2.01735592385732e-07 other
GJA1 GJA1 -0.193822458818214 1 -0.190037460565556 1 other
GJA4 GJA4 -0.00323310415246048 1 -0.953502450950775 1.22631652390192e-91 other
GLMP GLMP -0.0863819949517362 1 -0.285447232406007 4.91562202443571e-09 other
GLO1 GLO1 0.105450534728423 1 0.066585656655204 1 other
GLOD4 GLOD4 -0.162458508981054 1 -0.174020842267201 0.271140735346271 other
GLRX3 GLRX3 -0.192384529166417 0.0100368539509957 -0.254262223063552 8.16747393244904e-07 other
GLT8D1 GLT8D1 -0.0171067638256632 1 -0.249256164979008 4.45242719231124e-05 other
GLTP GLTP 0.0313938375110705 1 -0.0481562444810051 1 other
GLTSCR2 GLTSCR2 0.284645846879643 2.7078624963648e-50 0.465852522135007 2.27584861727856e-102 other
GLUD1 GLUD1 -0.0654246900441372 1 -0.273766178816531 4.55918371243821e-08 other
GLUL GLUL -0.0104726376067736 1 -0.19579168954281 3.72833328140919e-05 other
GMCL1 GMCL1 0 1 -0.201877954945971 0.17061795556422 other
GMFB GMFB -0.00419786896375984 1 0.0495769272798936 1 other
GNA13 GNA13 -0.0931802549571292 1 -0.281623831151438 3.21906122745839e-13 other
GNA14 GNA14 0.177976369790269 0.0174301721364994 -0.0583834354971753 1 other
GNAI3 GNAI3 0.0555606817953555 1 -0.103294959949305 1 other
GNAQ GNAQ -0.00802958348703436 1 -0.0759872588424692 1 other
GNB2 GNB2 -0.0220535717230084 1 -0.294762025774037 4.00853147184403e-24 other
GNB2L1 GNB2L1 0.059307344139838 0.01530616718019 0.197970516927694 3.03339183612506e-45 other
GNB4 GNB4 -0.00662760729532819 1 -0.273157028509072 1.37237368597907e-12 other
GNG11 GNG11 -0.0249324888274258 1 -0.142382032488462 1.05941045114584e-05 other
GNG12 GNG12 -0.189638977866924 0.000533105172756738 -0.217585492344113 6.4198338748859e-08 other
GNG5 GNG5 -0.127232812546946 5.2676226219793e-05 -0.136436815714434 2.23167390217452e-05 other
GNG7 GNG7 0.185062955617938 0.0061179874566892 -0.116979335697061 1 other
GNL1 GNL1 -0.0247863180057937 1 -0.135766487199688 1 other
GNPAT GNPAT -0.0766004760914185 1 -0.147851737078792 1 other
GNPTG GNPTG 0.0931423044974498 1 -0.11418005499448 1 other
GOLGA2 GOLGA2 -0.0156092138050195 1 -0.172440192914539 0.0660850803429231 other
GOLGA7 GOLGA7 -0.0150273836398011 1 -0.0728003622723012 1 other
GOLIM4 GOLIM4 -0.18266648963669 0.00420954454506252 -0.236342452474273 0.000545253674741107 other
GOLPH3 GOLPH3 -0.0138888186487335 1 -0.169837348724794 0.012995041089298 other
GOLPH3L GOLPH3L 0 1 -0.132373173322346 1 other
GOLT1B GOLT1B -0.0497505351326166 1 -0.172085297733692 0.404119920429255 other
GON4L GON4L -0.0887008594300911 1 -0.276682939667294 3.20891464595643e-09 other
GORASP2 GORASP2 -0.176600596558956 0.112952190904082 -0.274832229496612 2.34544298635972e-08 other
GOSR1 GOSR1 -0.088808726898606 1 -0.31977915290607 2.53507462412293e-11 other
GOSR2 GOSR2 -0.11068094000963 1 -0.324937128247442 5.24282643088284e-10 other
GOT1 GOT1 -0.107220208978124 1 -0.0895991368566844 1 other
GOT2 GOT2 -0.146086736642652 1 -0.184350292904883 0.0431096422078134 other
GPAA1 GPAA1 0.0282147304565457 1 -0.0902778639774648 1 other
GPALPP1 GPALPP1 -0.142037375677587 1 -0.224718447364879 0.00647865481630776 other
GPANK1 GPANK1 0.207951155831814 0.000263218931269063 0.0155127277789602 1 other
GPATCH2L GPATCH2L 0.0642844009493805 1 -0.111006152730107 1 other
GPATCH8 GPATCH8 -0.176479387634073 0.0152273804120421 -0.233979743061001 8.51908080147409e-05 other
GPBP1 GPBP1 0.00209349524872687 1 -0.115231217058765 1 other
GPBP1L1 GPBP1L1 -0.124930491582115 1 -0.267920944453454 4.88776278384819e-05 other
GPCPD1 GPCPD1 -0.0988664876074816 1 -0.251671189038493 0.000197189130349394 other
GPHN GPHN -0.1600831693819 0.910168297527698 -0.330819804927238 1.62349120018472e-09 other
GPI GPI -0.183790410653207 0.00226730144082074 -0.25128442577278 2.13907237779771e-08 other
GPIHBP1 GPIHBP1 0.337257300177843 4.08440944038538e-16 0.339914155793794 5.99372093608703e-12 other
GPM6A GPM6A -0.318619170913733 2.59523603743722e-14 -0.00258423029806634 1 other
GPN1 GPN1 -0.0723769203249107 1 -0.133173360855237 1 other
GPN3 GPN3 -0.180551103044084 0.632949505361266 -0.199476311434968 0.0324269839839949 other
GPR108 GPR108 -0.106079857203259 1 -0.334651853227432 1.51006051757764e-15 other
GPR160 GPR160 0.0668389445433968 1 0.0931916287545416 1 other
GPRC5C GPRC5C -0.214750243327395 1 -0.206323585152844 1 other
GPS1 GPS1 0.00792985945603775 1 -0.140740905355357 1 other
GPX1 GPX1 0.15172337332389 1.06133388952459e-15 0.133838609942702 4.49280009370777e-06 other
GPX4 GPX4 0.0897931026854704 0.0488392239366111 0.24533098304841 4.5984186493057e-25 other
GRAMD1A GRAMD1A -0.00366388315260724 1 -0.284405666815357 6.09118361574713e-10 other
GRAP GRAP 0.0307744878358103 1 -0.194762831858841 0.0530910813026881 other
GRB10 GRB10 -0.0547985638984329 1 -0.233653635251101 1.9125686844991e-06 other
GRB2 GRB2 -0.0710824138332833 1 -0.322176954874541 4.23220812359284e-12 other
GRINA GRINA -0.164568389018954 1 -0.306845335689891 7.30439844091099e-11 other
GRIPAP1 GRIPAP1 -0.151603549860806 1 -0.399360088935383 3.37379631811513e-17 other
GRK5 GRK5 -0.16643558610469 0.661637794071794 -0.671933745875778 2.67031026458988e-55 other
GRPEL1 GRPEL1 -0.166790116332139 1 -0.33822951957082 2.2126614423544e-10 other
GRSF1 GRSF1 -0.16376459319146 0.570694484694935 -0.227958742823353 0.0016601201773849 other
GSDMD GSDMD 0.176946727116189 2.1908367915329e-06 -0.0491606729720023 1 other
GSE1 GSE1 -0.135077496073447 1 -0.121236533456632 1 other
GSK3A GSK3A -0.144030002584957 0.665349295540375 -0.253655543336733 5.78628187757318e-06 other
GSK3B GSK3B -0.155894796652373 0.188469952076694 -0.338603699245112 3.56139618147928e-13 other
GSTA4 GSTA4 0.140610338901298 1 0.00566447251294511 1 other
GSTK1 GSTK1 0.0893342007710419 1 0.0189812810646698 1 other
GSTM3 GSTM3 -0.0795013000717175 1 -0.24610821972889 0.00290974486018899 other
GSTO1 GSTO1 -0.136387681014534 4.02610053815733e-08 -0.311762820537909 2.93424055943046e-51 other
GTF2A2 GTF2A2 -0.114819785748037 1 -0.15898167449095 0.00123835155920584 other
GTF2B GTF2B 0.156270165038517 1 -0.017595759733058 1 other
GTF2E2 GTF2E2 0.0754923027376118 1 0.00858965713999371 1 other
GTF2F1 GTF2F1 0.0296299802443487 1 -0.110390642301275 1 other
GTF2F2 GTF2F2 -0.185782994938297 0.15897428849928 -0.221567126932333 0.00187277638130375 other
GTF2H1 GTF2H1 -0.0786488883680849 1 -0.213605864157339 0.0850691435189921 other
GTF2H5 GTF2H5 0.295285137487506 8.09033976916092e-20 0.28786857564936 1.2695073882853e-12 other
GTPBP1 GTPBP1 0 1 -0.175143144998733 0.152542746517625 other
GTPBP6 GTPBP6 -0.145349870615892 1 -0.312798756012012 3.422068518412e-09 other
GUCD1 GUCD1 0 1 -0.133912580993023 1 other
GUK1 GUK1 -0.0396109622362174 1 -0.103845923304195 0.0450379267843064 other
GUSB GUSB -0.112707018920349 1 -0.402278754958486 8.64095074122818e-21 other
GXYLT1 GXYLT1 -0.18788821738066 1 -0.193724933438636 0.392636073870703 other
GYG1 GYG1 0.0580151156112649 1 0.0390707957553227 1 other
GYPC GYPC 0.140222252932567 6.79251537644571e-05 -0.0644509102525891 1 other
H1F0 H1F0 -0.184772562020058 0.171237589792804 -0.300773299060163 3.89633926653523e-07 other
H2AFJ H2AFJ 0.097909474193127 1 -0.118098566572253 1 other
H2AFV H2AFV -0.0941674469098038 1 -0.265785052854315 1.10496903264236e-10 other
H2AFX H2AFX 0.0286199404476934 1 -0.158120972597255 0.828304101165106 other
H2AFZ H2AFZ -0.0776457212150186 1 -0.119939767233216 1 other
H3F3A H3F3A 0.0803465525052709 5.18506097120663e-10 0.0868171571579395 1.01355423702859e-09 other
H3F3B H3F3B 0.24604902271491 4.64871455929184e-30 0.150193795658942 0.000588781824161788 other
HACD3 HACD3 -0.214972210299217 5.60262890066584e-06 -0.134419601284303 1 other
HADHA HADHA -0.15799599841417 1 -0.262222729724451 1.47818374941187e-10 other
HADHB HADHB -0.115985420895987 1 -0.197984998764017 2.564672532056e-06 other
HARS HARS -0.136434238328142 1 -0.285190098182657 1.54438020789487e-08 other
HAT1 HAT1 -0.00194759328356575 1 -0.0641601048981562 1 other
HAUS1 HAUS1 0.0201139102148842 1 -0.0399888525396406 1 other
HAX1 HAX1 0.0644055562410007 1 -0.0110226001961921 1 other
HBEGF HBEGF -0.0497340048219086 1 -0.512873689311477 0.000276975427956704 other
HBP1 HBP1 0.219304546941407 2.40151400482657e-07 -0.0102129923022622 1 other
HCCS HCCS -0.111313540336559 1 -0.291569269635767 4.62637840711998e-09 other
HCFC1 HCFC1 -0.163875482326812 0.88367344451638 -0.329257837152033 2.40958365146246e-10 other
HCFC1R1 HCFC1R1 0.00324956738509297 1 -0.059286688849683 1 other
HCFC2 HCFC2 -0.17959777556914 0.235803086186186 -0.301825790054687 2.45532025417561e-08 other
HDAC1 HDAC1 -0.180569430496143 0.14852967396184 -0.36150872761182 8.98079522378613e-17 other
HDAC2 HDAC2 -0.145962431645373 1 -0.151058364131495 0.244377919447616 other
HDDC3 HDDC3 0.112627629091996 1 -0.0322898384986474 1 other
HEBP1 HEBP1 0.0480239454265681 1 -0.191935307690545 2.08504432803097e-07 other
HEBP2 HEBP2 -0.0685941685039471 1 -0.188979743806448 0.348413968810628 other
HECA HECA -0.00755568160788211 1 -0.190575765233187 0.172626777043254 other
HEG1 HEG1 -0.166558130306263 1 -0.509932958027693 1.12625125751456e-28 other
HELZ HELZ -0.181354092309893 0.209505358482842 -0.339678477738314 7.18958866172284e-14 other
HERC2 HERC2 -0.212459423618756 0.0641868919282544 -0.29927384189645 2.11774591819804e-07 other
HERC5 HERC5 -0.108058783450745 1 -0.160255329883085 1 other
HERPUD1 HERPUD1 0.13830584404271 0.0434299530719203 -0.0418630901287956 1 other
HERPUD2 HERPUD2 0.0338963523816995 1 -0.058964317948059 1 other
HES1 HES1 0.478763212561801 3.49373590212214e-79 0.346971624300554 3.99231623766056e-54 other
HEXA HEXA -0.121711813233305 1 -0.367765648902452 1.19504958008202e-14 other
HEXB HEXB -0.150937947559922 0.162433157637799 -0.27441279702259 2.74424034667112e-15 other
HEXIM1 HEXIM1 0.279499875273794 6.00010154521222e-06 -0.0426736667716485 1 other
HGSNAT HGSNAT 0.016003659680544 1 -0.122830769857416 1 other
HHEX HHEX 0.0670433267296862 1 -0.0626718915889349 1 other
HIBADH HIBADH 0.10438110814957 1 0.0493527696661071 1 other
HIBCH HIBCH -0.19267772505914 6.31460538965439e-05 -0.379960688655622 2.30669915694739e-33 other
HIC1 HIC1 -0.0809799432156149 1 -0.0986975560529327 1 other
HIGD1A HIGD1A 0.0886353396565591 1 0.0514207009531787 1 other
HIGD2A HIGD2A 0.204605402783038 2.1450455568269e-09 0.236380109954178 2.47405648915204e-07 other
HINFP HINFP 0 1 -0.179485236439278 0.231078035112595 other
HINT1 HINT1 0.0641029177462282 0.019094317223097 0.12348348998359 6.75446809667848e-11 other
HINT2 HINT2 0.231169687435166 3.90215394888136e-10 -0.0153605548349095 1 other
HINT3 HINT3 -0.0606809781185706 1 -0.0551304651785436 1 other
HIP1 HIP1 -0.176977372504331 0.934859610306645 -0.342788566188121 1.4155208992931e-11 other
HIPK2 HIPK2 0.122476924697312 0.114879549803847 0.00132128059985415 1 other
HLA-A HLA-A -0.0862527129815702 0.0310363700581382 -0.35083922580834 1.03607712615471e-104 other
HLA-B HLA-B 0.213093856117503 1.10541652649035e-62 -0.0704172970396186 3.7735505250885e-08 other
HLA-C HLA-C 0.0879008280183005 6.64098475822544e-12 -0.199841770310554 8.48905518256954e-45 other
HLA-E HLA-E 0.0222333889613142 0.797129758829544 -0.116664623786356 1.68144000640931e-17 other
HLX HLX 0.205008805282698 0.0156222458362468 -0.167278788496206 0.00381385604714164 other
HM13 HM13 -0.13974960870287 0.442746264419309 -0.305850877596554 4.13540480461564e-14 other
HMBOX1 HMBOX1 0.233968892696032 4.91131613968581e-05 -0.198862370450306 5.62245294382096e-07 other
HMCES HMCES -0.0335751944797804 1 -0.224054204923862 0.00317477645202034 other
HMG20A HMG20A 0 1 -0.170767492288722 1 other
HMG20B HMG20B 0.0035515596736424 1 -0.0634217059075874 1 other
HMGB1 HMGB1 -0.0245368070979997 1 0.038491751546206 1 other
HMGB2 HMGB2 0.523255324639136 1.04780954377357e-62 0.373167590233642 3.64529424440195e-24 other
HMGCL HMGCL 0 1 -0.197306832909776 0.153796880708623 other
HMGCS1 HMGCS1 -0.260440414063533 0.00257508782361048 -0.110486720868328 1 other
HMGN1 HMGN1 -0.0985970221954138 1 0.0641176127215197 1 other
HMGN2 HMGN2 0.196782882037402 3.13123759184898e-10 0.28797836038889 2.34184753820748e-23 other
HMGN3 HMGN3 0.122753450306718 0.00148475362890912 0.163314453315068 0.000688818747340132 other
HMGXB4 HMGXB4 0.00677333573626737 1 -0.133559379749445 1 other
HMOX2 HMOX2 -0.0866714862369556 1 -0.416932054286795 1.17094294539837e-26 other
HN1 HN1 -0.107347384797077 1 -0.287753951771124 1.31229220398175e-09 other
HNRNPA0 HNRNPA0 0.200550650376611 3.30517016133173e-12 0.0781060846216786 1 other
HNRNPA1 HNRNPA1 0.215532174739453 2.11107594439081e-26 0.354682851146182 2.37472410992745e-63 other
HNRNPA2B1 HNRNPA2B1 -0.176969041821905 1.2444899009208e-25 -0.259603760472592 4.49447097595447e-47 other
HNRNPA3 HNRNPA3 -0.239997654838947 1.85494061469681e-30 -0.13568711395706 1.02226157452941e-07 other
HNRNPC HNRNPC -0.190933021988404 2.78034180839784e-12 -0.123319636746549 0.000100153082148014 other
HNRNPDL HNRNPDL -0.10292179854709 1 -0.0815278091943961 1 other
HNRNPF HNRNPF -0.091870796273762 0.0142599162193566 -0.219398834674084 5.76361158584965e-26 other
HNRNPH1 HNRNPH1 -0.174736279473067 2.54782403579861e-07 -0.121088574285969 0.00167818582621093 other
HNRNPH2 HNRNPH2 -0.00677756347235281 1 -0.121082650879524 0.161136925580744 other
HNRNPH3 HNRNPH3 -0.145625005826761 0.101668590180783 -0.244739319823851 6.84737341394711e-11 other
HNRNPK HNRNPK -0.149829014671379 4.13106981841892e-13 -0.0763734521349189 0.392268207315534 other
HNRNPL HNRNPL 0.164205726244375 0.731657290039191 0.0307291476517348 1 other
HNRNPLL HNRNPLL -0.078568726277022 1 -0.15867633059113 0.521150125032106 other
HNRNPUL1 HNRNPUL1 -0.121380957804978 1 -0.267290806020107 2.13618888798212e-08 other
HNRNPUL2 HNRNPUL2 -0.139755560944272 1 -0.242369777989048 2.75722182839501e-05 other
HOTAIRM1 HOTAIRM1 -0.127466991149795 1 -0.255966667592077 0.0236215444757768 other
HOXB2 HOXB2 -0.101202501557973 1 -0.233352181314884 0.00398714908804396 other
HPCAL1 HPCAL1 -0.0667442722257911 1 -0.286362419283878 7.08960827557992e-15 other
HPRT1 HPRT1 -0.128550523008366 1 -0.101894971626645 1 other
HPS1 HPS1 -0.12439097936726 1 -0.231838717893395 0.000121835213666945 other
HRAS HRAS -0.195678996796026 0.00690547191973468 -0.421260267236346 3.63322941157688e-20 other
HRCT1 HRCT1 0.135915294508605 0.0210420963132004 0.3012732681882 1.63017124766371e-06 other
HS2ST1 HS2ST1 -0.190610984164293 0.00901692713583202 -0.255708642704714 7.47897086056002e-06 other
HS3ST3B1 HS3ST3B1 0.141075820487999 1 -0.046063519729675 1 other
HSBP1 HSBP1 -0.0761319246216012 1 -0.0684226918029263 1 other
HSBP1L1 HSBP1L1 0.0781653450576072 1 -0.0322242386630522 1 other
HSD17B10 HSD17B10 -0.0215912741102029 1 -0.011631112631593 1 other
HSD17B11 HSD17B11 0.341876152594843 2.18796152005503e-24 0.330457601799449 2.05614057817293e-13 other
HSD17B14 HSD17B14 -0.0258067482031183 1 -0.133705813497162 1 other
HSDL2 HSDL2 -0.143680136617581 1 -0.122681453854416 1 other
HSP90AA1 HSP90AA1 -0.112035328814619 2.61848801075328e-24 -0.466865251159357 1.52020133392831e-46 other
HSPA12B HSPA12B 0 1 -0.160138328050369 0.753012869334718 other
HSPA13 HSPA13 -0.175150827853274 1 -0.241104844153491 0.000135978011280191 other
HSPA14 HSPA14 -0.154753645408087 1 -0.217585689624197 0.000621397981702026 other
HSPA1A HSPA1A 0.266241488091837 7.91199955758138e-21 -0.525520233241147 1 other
HSPA1B HSPA1B 0.340167829617691 6.53208454751545e-26 -0.553338266927794 1 other
HSPA6 HSPA6 0.512949442510881 2.89014613885642e-07 -0.439325596798672 1 other
HSPB1 HSPB1 0.290469260247867 1.45357023681537e-108 0.193343137516006 1.34777712672139e-79 other
HSPB11 HSPB11 -0.0545816851630334 1 -0.109441804261245 1 other
HTATIP2 HTATIP2 -0.143363584458257 1 -0.248899869818036 1.01643059141494e-05 other
HTRA2 HTRA2 -0.0936751053127731 1 -0.288540697703007 9.84444274644587e-09 other
HTT HTT -0.0744346950500252 1 -0.418903162589193 3.22853926198905e-17 other
HUS1 HUS1 -0.0716322613315088 1 -0.0738730699259948 1 other
HYI HYI 0.125947545461015 1 0.0881543980507726 1 other
IAH1 IAH1 0.143313889407055 1 0.0963565789103262 1 other
ICA1 ICA1 0.0991893788393209 1 -0.108818786962768 1 other
ICAM1 ICAM1 -0.256517404467139 0.0943695342260543 -0.579870401407388 6.65106807419577e-57 other
ICAM2 ICAM2 -0.0957572537222675 1 -0.385530743330156 1.58208223499952e-35 other
ID1 ID1 -0.00461188768495502 1 -0.299428690192128 1.10646572439421e-25 other
ID2 ID2 0.121266798080726 1 0.155008402385059 1 other
IDH3A IDH3A -0.1806720972384 0.345301991272253 -0.347511248007084 1.40621761892027e-11 other
IDH3B IDH3B 0.0673552500071077 1 -0.0842154781404727 1 other
IDH3G IDH3G -0.0300859774132922 1 -0.260322217620604 1.36648573170932e-06 other
IDI1 IDI1 -0.179660566664033 1.09027070443128e-05 -0.299555975107516 2.56980691303854e-19 other
IDS IDS -0.0312805415894102 1 0.00297244573379063 1 other
IER3IP1 IER3IP1 0.0812005743673146 1 0.102215767442779 1 other
IFI27 IFI27 -0.0104038229927252 1 -0.371564161198807 5.3854227943318e-68 other
IFI27L1 IFI27L1 0.108630484882656 1 0.0613490728173502 1 other
IFI27L2 IFI27L2 0.211964402894534 1.59827733692064e-06 -0.065325666634436 1 other
IFITM1 IFITM1 -0.197296780330934 6.24054448099723e-05 -0.604416555381007 1.67083009868816e-59 other
IFITM10 IFITM10 0.185925961546617 6.46008936375078e-05 0.538517904419301 1.29669259596089e-33 other
IFITM2 IFITM2 0.124539841749453 3.87249134478872e-12 0.0994604304365105 1.84302923400019e-08 other
IFITM3 IFITM3 0.246880401393204 6.69137083596096e-88 0.0677175001773889 3.81728763868383e-08 other
IFNAR1 IFNAR1 -0.103878980163326 1 -0.227266855606396 5.15794184859031e-07 other
IFNGR1 IFNGR1 -0.181069107583145 0.0962074005500574 -0.182843910464932 0.00308651858195029 other
IFRD1 IFRD1 0.398526749090695 4.86470072843633e-23 0.200415183266398 0.0122855172010359 other
IFRD2 IFRD2 -0.168266852981773 1 -0.284311691416284 1.82763561242362e-06 other
IFT122 IFT122 0 1 -0.147477810259365 1 other
IFT20 IFT20 0.0824253588448964 1 0.00320358322373582 1 other
IFT27 IFT27 0.0269383124010933 1 -0.146594205628061 1 other
IFT43 IFT43 -0.0129592495716869 1 -0.323851231257286 1.40472982580424e-13 other
IFT52 IFT52 0 1 -0.155400321673988 1 other
IFT88 IFT88 0 1 -0.17217493644359 1 other
IGBP1 IGBP1 0.0514513974923351 1 -0.0154258697705051 1 other
IGF1R IGF1R -0.0896251323780881 1 -0.372083911037607 1.20006042544666e-14 other
IGFBP4 IGFBP4 -0.063254038100645 1 -0.106757078624742 1.66452198334407e-06 other
IK IK -0.181286474839026 0.0197820379279858 -0.276494777404796 2.97471820085707e-10 other
IL10RB IL10RB -0.0400862666767634 1 -0.076602750872742 1 other
IL15RA IL15RA -0.148919486683817 0.940214104923238 -0.29884776223712 3.31923168331896e-10 other
IL18BP IL18BP -0.137286974011675 1 -0.38467968232737 4.5279576466173e-15 other
IL1RL1 IL1RL1 0.315058748921027 9.4418440760636e-06 0.0943647757716878 1 other
IL27RA IL27RA 0.0778286128158581 1 -0.157951328765083 1 other
IL32 IL32 -0.19815574169436 1 -0.202467945507086 0.0014397130323783 other
IL33 IL33 0.0933558726888257 5.91801000619038e-07 -0.135284322840327 0.0317973471035275 other
IL4R IL4R -0.0336321713418267 1 -0.40431840733136 1.08586155194269e-31 other
ILF3 ILF3 -0.163036506478305 0.231830414624003 -0.342529904981142 2.224326760479e-14 other
ILF3-AS1 ILF3-AS1 0.282399913671825 1.10676122841597e-08 0.11535950279167 1 other
ILK ILK 0.0804868182730647 1 -0.121149515542405 0.19222924035892 other
ILKAP ILKAP -0.19681770188189 0.0458556304177785 -0.335547656764707 1.12736901720105e-10 other
ILVBL ILVBL 0.17874411994204 0.00701740314547422 -0.0728420569124406 1 other
IMP3 IMP3 -0.00965235516393204 1 -0.183989097411976 0.297468265850646 other
IMPACT IMPACT -0.0183150910411218 1 -0.0861333931956254 1 other
IMPDH2 IMPDH2 0.0282216346466335 1 0.0258277419950834 1 other
ING1 ING1 0.0201252902025482 1 -0.0774634130004501 1 other
ING3 ING3 0.0766365487380782 1 -0.12057977103428 1 other
INHBB INHBB 0.0395088724829776 1 0.204294531238749 9.30011863108815e-10 other
INMT INMT 0.36479438504709 4.33432034883585e-21 0.22654912603845 0.000987134186847393 other
INO80 INO80 -0.157292107007234 1 -0.416767138504676 7.50118431067554e-18 other
INO80C INO80C 0.0571561705079118 1 -0.113632676647381 1 other
INO80E INO80E 0 1 -0.181254939004854 0.148016363288637 other
INPP1 INPP1 -0.0236380602365851 1 -0.240503591537452 4.29614253075346e-14 other
INPP5D INPP5D 0.124015413328843 1 -0.0131988060194907 1 other
INSIG1 INSIG1 -0.48385602316048 9.31474872448842e-07 -0.303674952121709 1 other
INSIG2 INSIG2 -0.168999013914159 0.573822037865322 -0.0800549961546704 1 other
INSR INSR 0.322569139621138 1.24514957879077e-19 -0.0641017540355171 9.8151849209504e-06 other
INTS10 INTS10 -0.133928464239453 1 -0.263591116284318 3.63761054936777e-06 other
INTS3 INTS3 -0.110614554575777 1 -0.306381278508408 2.70729124897622e-06 other
IP6K2 IP6K2 0.0381646638326252 1 -0.0458936861417762 1 other
IPO11 IPO11 -0.050271403579692 1 -0.239426171640677 1.00757983460245e-07 other
IREB2 IREB2 -0.175774462453013 0.34343870192828 -0.274209228184848 3.61300461724867e-07 other
IRF1 IRF1 0.101345517239669 1 -0.0879612550952164 0.000655364524480288 other
IRF2 IRF2 0.130864808213731 0.296523954617368 -0.0422240063004526 1 other
IRF2BPL IRF2BPL 0.176258179118222 0.0266168961289303 0.0317247298258803 1 other
IRF3 IRF3 -0.0987939126705486 1 -0.194481383758956 0.021763026393969 other
IRF7 IRF7 -0.0879015308830158 1 -0.334299949421225 2.6282178991442e-11 other
IRF9 IRF9 0.102880630091135 1 0.0334226515856522 1 other
ISCA1 ISCA1 0.0529002006884424 1 -0.149354139898344 0.317330464710777 other
ISCA2 ISCA2 -0.0538904396875117 1 -0.192626193691385 0.08926550190672 other
ISCU ISCU 0.0749488736938175 1 0.0486963353328871 1 other
ISG20L2 ISG20L2 0.0921593355063843 1 -0.0977233720525632 1 other
ISOC2 ISOC2 -0.0935668438602084 1 -0.257393407192957 1.90977640732254e-08 other
IST1 IST1 -0.0808110209393333 1 -0.203932592011383 0.000183684142274734 other
ISY1 ISY1 0.217584400635219 0.00013394443394278 0.0443543747154298 1 other
ITFG1 ITFG1 -0.0291664360271831 1 -0.109314632337282 1 other
ITGA10 ITGA10 0.185033730548615 0.0887872817299113 -0.102766437708141 1 other
ITGA9 ITGA9 -0.0472023639819404 1 -0.473178139493588 7.81046973596908e-30 other
ITGAE ITGAE -0.0360892739492891 1 -0.0552381951404783 1 other
ITGB1BP1 ITGB1BP1 -0.146562680643553 1 -0.256746398413875 1.22748749024139e-06 other
ITGB3BP ITGB3BP 0.109527339484789 1 0.105955813969905 1 other
ITM2B ITM2B -0.122281941786118 2.14794430619078e-19 -0.0389618288131954 0.024618603557796 other
ITPKB ITPKB 0.118666279591843 1 -0.0137913002936165 1 other
ITPKC ITPKC 0.0208905834518984 1 -0.115492948850894 1 other
ITPR2 ITPR2 -0.172659562300672 1 -0.34249951827627 1.60684469617436e-10 other
ITPRIP ITPRIP -0.0233150426315003 1 -0.196254871628477 4.63182832745879e-13 other
IVD IVD -0.19965950608893 0.0675001579468865 -0.283937659535114 3.67160256073083e-08 other
IVNS1ABP IVNS1ABP 0.0785665088689804 1 0.0483968494698074 1 other
JAGN1 JAGN1 -0.131292895942158 1 -0.329043651147542 1.59399104567204e-14 other
JKAMP JKAMP -0.0111990359200684 1 -0.215730770227962 0.00235532801537056 other
JMJD1C JMJD1C -0.0940305995147119 1 -0.0898718610344776 0.33999304637069 other
JMJD6 JMJD6 0.0459608912939051 1 -0.17706787700461 0.148364208124087 other
JOSD1 JOSD1 -0.0835559616391155 1 -0.21245461577346 0.00599416296751679 other
JOSD2 JOSD2 0.101427587516223 1 -0.0352314510490059 1 other
JPX JPX 0.0204113209137953 1 -0.078349289529801 1 other
JTB JTB 0.0424455537452697 1 -0.121419071035304 0.601311492428416 other
JUNB JUNB 0.607482436413097 1.99532521123819e-124 0.578590363655675 4.23836537009958e-101 other
JUP JUP -0.0301876613464793 1 0.0288513268850831 1 other
KARS KARS -0.17587246697438 0.117308849876459 -0.304537988781534 9.57612085870515e-12 other
KAT5 KAT5 0.0295253881818827 1 -0.0893802089468259 1 other
KAT6A KAT6A -0.119808158843941 1 -0.319973898155862 1.98887753302841e-17 other
KAT6B KAT6B -0.174570774184991 1 -0.216037326632605 0.244683431408036 other
KAT8 KAT8 0.00501480279008848 1 -0.0260194618130989 1 other
KATNBL1 KATNBL1 -0.106842131226433 1 -0.132700633688023 1 other
KCNC4 KCNC4 -0.192115125150854 0.690326839039151 -0.177265118527401 1 other
KCNE3 KCNE3 -0.0113824844985748 1 0.386212465654043 8.93787707868527e-17 other
KCNK6 KCNK6 -0.113536303787152 1 -0.465076826481116 7.9367231868892e-21 other
KCNMB4 KCNMB4 -0.0106761696545346 1 -0.100137102718171 1 other
KCTD10 KCTD10 -0.177015955079403 0.625817289536662 -0.270169583077103 5.29986155004702e-07 other
KCTD20 KCTD20 0.174394919514935 0.000462811667108457 0.0391296502678423 1 other
KCTD3 KCTD3 0 1 -0.171488875963201 0.458051062679391 other
KDELR1 KDELR1 0.0320187562962276 1 -0.117841877565732 0.0349992576488315 other
KDELR2 KDELR2 -0.0731767408792788 1 -0.0764090089840559 1 other
KDM2A KDM2A -0.139463350886577 1 -0.346558923800575 1.10656117740797e-11 other
KDM3A KDM3A -0.111591316762437 1 -0.219710710817911 0.00340594239349829 other
KDM5B KDM5B -0.145973040032048 1 -0.220914475262455 0.00723160365150915 other
KDM5C KDM5C -0.0634445938603687 1 -0.296698001126158 2.32323381819741e-08 other
KDM6B KDM6B 0.246224671318046 3.1175849377358e-07 0.0529270313503866 1 other
KDM7A KDM7A -0.11000853707145 1 -0.333521206165562 8.53543191113772e-10 other
KDSR KDSR -0.084410712481702 1 -0.188282462372409 0.000703862623627616 other
KEAP1 KEAP1 -0.111275665135343 1 -0.310173001974537 6.94643563325249e-09 other
KHDRBS1 KHDRBS1 -0.159962154976188 0.00189661082997366 -0.0478062404475933 1 other
KIAA0141 KIAA0141 -0.15518008719348 0.826652784042072 -0.380867081263759 5.72697106001985e-19 other
KIAA0232 KIAA0232 -0.0906823413021283 1 -0.273213970128954 3.46828358959013e-05 other
KIAA0319L KIAA0319L -0.152306597697015 1 -0.326541710974026 3.88452864753475e-11 other
KIAA0355 KIAA0355 -0.123798713203981 1 -0.47609735937209 3.59688580209064e-49 other
KIAA0907 KIAA0907 -0.0500077636997664 1 -0.141460882705859 1 other
KIAA1033 KIAA1033 -0.180259588512238 0.0269946474212026 -0.350143656928336 1.39593489221139e-15 other
KIAA1143 KIAA1143 -0.0321229418695799 1 -0.125329886300826 1 other
KIAA1191 KIAA1191 -0.121082912721274 1 -0.187363032776258 0.160930573702556 other
KIAA1217 KIAA1217 -0.023670522303064 1 -0.365956291348352 1.18530975163615e-16 other
KIAA1462 KIAA1462 -0.189173862108832 1 -0.411432251802533 1.24752968868798e-13 other
KIAA1586 KIAA1586 0.101839329178585 1 -0.0562879383279131 1 other
KIAA1671 KIAA1671 -0.0821538333611853 1 -0.291467590885257 1.10365188380601e-07 other
KIAA2026 KIAA2026 -0.122261800030712 1 -0.2241370188741 0.00121617089316946 other
KIF13B KIF13B -0.12912436298034 1 -0.438415403326277 1.042019190635e-17 other
KIF1BP KIF1BP -0.169395265766624 0.135342885068446 -0.242309530215304 2.10179116652628e-05 other
KIF1C KIF1C -0.118389729442546 1 -0.296337131558438 3.34974266512861e-08 other
KIF5B KIF5B -0.0520493054690324 1 -0.25921089275023 3.50483537102926e-14 other
KIF9 KIF9 0.0496919131170341 1 -0.02150000131434 1 other
KIFAP3 KIFAP3 -0.178814658030873 0.21541620474297 -0.293159193890308 3.36105690780621e-07 other
KIN KIN -0.124344558321212 1 -0.34968722152105 5.57705914700701e-13 other
KLC1 KLC1 -0.137369734819453 1 -0.356812484703683 2.56807137567475e-15 other
KLF10 KLF10 -0.108211506200474 1 -0.24633331595064 2.21568798750544e-05 other
KLF3 KLF3 -0.0496277275289991 1 -0.22766950106533 7.50231296455672e-05 other
KLF4 KLF4 0.388247579865172 5.07571926952315e-06 -0.115114212228198 1.57238919423487e-13 other
KLF7 KLF7 -0.0990267167582911 1 -0.361680026353029 8.78772924057642e-27 other
KLF9 KLF9 0.171753072216336 0.189599889742093 0.00858127026092781 1 other
KLHDC10 KLHDC10 -0.0395825614699499 1 -0.215124333453431 0.00614961936232811 other
KLHDC2 KLHDC2 0.164064476755215 0.4281123073649 0.0718940476256189 1 other
KLHDC3 KLHDC3 0.158531847565115 0.773967809875098 -0.00732724827983589 1 other
KLHDC8B KLHDC8B 0.297070449910108 7.74559339899659e-08 0.456252476592404 3.29928236639916e-15 other
KLHL18 KLHL18 0.0521859208516844 1 -0.0605615550587286 1 other
KLHL2 KLHL2 -0.124107630050742 1 -0.326461721280024 3.35038098284157e-09 other
KLHL20 KLHL20 -0.0267311647646702 1 -0.168044871448841 0.81586403734128 other
KLHL28 KLHL28 0 1 -0.139152695046368 1 other
KLHL9 KLHL9 -0.105853935274649 1 -0.228759168335036 0.000356823577704832 other
KMT2E KMT2E -0.124052027534606 1 -0.11497746231704 1 other
KMT5B KMT5B -0.011098426539373 1 -0.16607944917921 1 other
KNOP1 KNOP1 -0.123158109929765 1 -0.185760796346703 0.193546816087112 other
KPNA3 KPNA3 -0.161480181500132 0.139023133003588 -0.195786124732666 0.00078291596492638 other
KPNA6 KPNA6 -0.154404483583067 0.31288971309798 -0.253393463779044 8.14224576381926e-08 other
KRAS KRAS -0.0307843702230933 1 -0.243049688261279 1.97686702834646e-11 other
KRBOX4 KRBOX4 0.124572711555659 1 0.000894443262431155 1 other
KRCC1 KRCC1 0.279848597084227 2.70211322529176e-10 0.21818079265108 0.00189381943080331 other
KRT10 KRT10 0.00572813514863094 1 -0.0610105466362366 1 other
KRTCAP2 KRTCAP2 0.0322718300773321 1 -0.0776915649241833 1 other
KXD1 KXD1 0.0786140692884911 1 -0.114156524197855 1 other
LACTB2 LACTB2 0 1 -0.160028346351029 1 other
LAGE3 LAGE3 -0.100851333000293 1 -0.176355889524424 0.0926600765546201 other
LAMA4 LAMA4 -0.454705392396048 2.06226410521233e-23 -0.29137326851941 1 other
LAMTOR1 LAMTOR1 0.205359601769083 2.50832857605884e-12 -0.0283420177788457 1 other
LAMTOR2 LAMTOR2 -0.0179661324864554 1 -0.138165885661469 0.850159000580759 other
LAMTOR3 LAMTOR3 0.0421695316150792 1 -0.00958390339118043 1 other
LAMTOR4 LAMTOR4 0.158109269971579 3.4637837542663e-10 0.0802717360553106 1 other
LAMTOR5 LAMTOR5 -0.0396660815243597 1 -0.0656430790311541 1 other
LAPTM4A LAPTM4A 0.0124122105456502 1 0.10530153910517 1 other
LARP1B LARP1B -0.275471440806567 2.31060899500554e-06 -0.15229436697048 1 other
LARP7 LARP7 -0.0443973639497524 1 -0.173144999725347 0.00261084168826757 other
LASP1 LASP1 -0.140041397579298 1 -0.265543483345578 1.36011928353347e-05 other
LCA5 LCA5 -0.148796606381589 1 -0.235181453915869 0.0592190500154207 other
LCMT1 LCMT1 0.0230877913707843 1 -0.0835317804629285 1 other
LCOR LCOR -0.116530625195868 1 -0.27739803256019 3.41402231982487e-06 other
LDB2 LDB2 0.114210608245476 1 -0.102734654697227 0.00024163521795613 other
LDLRAD4 LDLRAD4 -0.0843610525776439 1 -0.211923378749277 0.823274545631567 other
LEMD2 LEMD2 0 1 -0.173566271818706 0.15994414168997 other
LEMD3 LEMD3 -0.188011083544368 0.0606748491950728 -0.317827582806137 5.97503277099571e-10 other
LENG1 LENG1 0.101652626858388 1 -0.161165353257839 1 other
LEPROT LEPROT -0.126900424597258 0.0141920050273177 -0.104131118109151 0.00186164567792603 other
LEPROTL1 LEPROTL1 0.10958015227034 0.0129817134991142 0.134443941074728 0.896229358839691 other
LETM1 LETM1 0 1 -0.173276963498658 1 other
LETMD1 LETMD1 0.119930084288697 1 0.100873284903537 1 other
LGALS8 LGALS8 -0.143100260236815 1 -0.300179737089811 3.88592367684456e-13 other
LHFPL2 LHFPL2 -0.176334240951166 1 -0.375645427582462 5.41063035629177e-16 other
LIFR LIFR -0.0444199084569086 1 -0.0916889691100431 0.0441779809764791 other
LIMA1 LIMA1 -0.164644719635182 0.000152950472915483 -0.412309803021609 9.96982769631995e-38 other
LIMCH1 LIMCH1 0.20755504650046 1.57392337039522e-10 -0.153769835523012 7.71883087208419e-07 other
LIMK2 LIMK2 -0.197174983969788 0.0231729170023079 -0.536358657211033 1.4309700565801e-32 other
LIMS2 LIMS2 -0.148015432054832 1 -0.340736780131919 6.99005181601876e-15 other
LIN7C LIN7C -0.159399973370702 1 -0.314859649373125 1.21141890405642e-09 other
LINC-PINT LINC-PINT 0.14635340171207 0.00182041884977931 -0.0830074557876865 1 other
LINC00116 LINC00116 -0.135291142390458 1 -0.157534289684994 1 other
LINC00493 LINC00493 0.0644713414731265 1 0.112884646304149 1 other
LINC00657 LINC00657 -0.0938677377121231 1 -0.100780238612417 0.904296798378237 other
LINC00667 LINC00667 0.0135450370402419 1 -0.143774297256575 1 other
LINC00961 LINC00961 0.0872208471356635 1 -0.0897270928513338 1 other
LINC00969 LINC00969 0.110567789245944 1 -0.00849203515939267 1 other
LINC00998 LINC00998 0.256645472315803 1.83770512676398e-12 0.0253969899450133 1 other
LINC01197 LINC01197 0.0479123516227997 1 -0.0724202330234325 1 other
LINC01420 LINC01420 0.0112937499379534 1 0.00713546779120838 1 other
LITAF LITAF 0.27228437382428 1.67844670099819e-13 0.0713620368706525 1 other
LIX1L LIX1L -0.00536330970094911 1 -0.0640071705134733 1 other
LLNLR-245B6.1 LLNLR-245B6.1 0.166426992310176 0.0877750668199009 0.02937026939881 1 other
LLPH LLPH -0.103428955619707 1 -0.20784479645614 0.0265032912886307 other
LMAN2 LMAN2 -0.178805782757311 0.00265743243663085 -0.220767963716818 2.41858594444198e-09 other
LMBR1L LMBR1L 0 1 -0.0653048655067368 1 other
LMBRD1 LMBRD1 0.00642791311893909 1 -0.133387495998862 1 other
LMF2 LMF2 -0.085781136431353 1 -0.32051103663108 1.41632476279438e-10 other
LMO4 LMO4 0.13079545666181 1 0.0377499716592524 1 other
LNPEP LNPEP -0.140665526232074 1 -0.229284673024172 0.00419419416228224 other
LONP2 LONP2 -0.113822436253145 1 -0.144010614517749 1 other
LPAR6 LPAR6 0.342354382196752 1.15766987725155e-24 -0.0904045493240103 1 other
LPIN1 LPIN1 -0.159159131316842 1 -0.235280094527293 0.000246083514584614 other
LPIN2 LPIN2 -0.0143746428160709 1 -0.265554480975359 2.10062132503366e-05 other
LRCH1 LRCH1 0.0323297401846345 1 -0.110593174607165 1 other
LRMP LRMP 0.0206278982231154 1 0.126947501662654 1 other
LRP5 LRP5 -0.179538378685083 0.407335175544675 -0.439885655285628 2.12466212896494e-19 other
LRP6 LRP6 -0.00980764781947396 1 -0.222764353616413 0.141438467548211 other
LRPAP1 LRPAP1 -0.0757522580307037 1 -0.241841338791675 5.16930168956701e-09 other
LRRC41 LRRC41 -0.183868763514564 0.161470545356349 -0.270570107415339 3.2489770990916e-07 other
LRRC47 LRRC47 0 1 -0.175154912445995 0.177389390773846 other
LRRC8A LRRC8A -0.118343908162276 1 -0.306767461181201 2.57927822001875e-16 other
LSM1 LSM1 -0.00518329409513685 1 -0.175926525142489 0.00999391220937298 other
LSM10 LSM10 -0.121348301397978 1 -0.265820592535597 8.72140323317147e-06 other
LSM12 LSM12 -0.199283671827857 0.000808718380333248 -0.301216141725507 3.23306074717726e-09 other
LSM14A LSM14A -0.120258954596508 1 -0.178666212832262 0.18552523225909 other
LSM2 LSM2 0.0216783992509124 1 0.0396041305687191 1 other
LSM3 LSM3 0.0567748520931386 1 0.0492305524727268 1 other
LSM4 LSM4 -0.0368130549332106 1 -0.137889588522275 1 other
LSM5 LSM5 0.0740867901584785 1 0.148802665379874 1 other
LSM6 LSM6 -0.0362584939728552 1 -0.0447342842891137 1 other
LSM7 LSM7 -0.178782134843513 0.0490869313183711 -0.186253456362728 0.361450182461605 other
LSM8 LSM8 0.101806318791968 1 0.123241893542643 1 other
LTA4H LTA4H 0.0134549643965938 1 -0.0411068879050959 1 other
LTC4S LTC4S 0.227426997278454 4.02473682233681e-13 0.0228078308658698 1 other
LUC7L2 LUC7L2 0.0313986564468377 1 -0.0662408300890818 1 other
LYPD2 LYPD2 0 1 -0.350737004731462 1 other
LYPLA1 LYPLA1 -0.0610551902039697 1 -0.0860413878130968 1 other
LYPLAL1 LYPLAL1 0.0444972722176227 1 0.0694612264515608 1 other
LYRM1 LYRM1 0 1 -0.0633546419163431 1 other
LYRM4 LYRM4 0.0714536234264158 1 0.0409045331838087 1 other
LYRM5 LYRM5 0.135877419183958 0.0412092986846751 0.063100979717301 1 other
LYRM7 LYRM7 0 1 -0.0883950900213994 1 other
LYSMD3 LYSMD3 -0.145914781691836 1 -0.262961957938998 1.02395402158052e-05 other
MAD2L2 MAD2L2 0 1 -0.0416342214745038 1 other
MAEA MAEA -0.00708054283315418 1 -0.197589174538146 0.0393890418910784 other
MAF1 MAF1 0.284597216376963 7.85529877111735e-15 0.037075180119399 1 other
MAFK MAFK -0.180529051512089 1 -0.118711932509532 1 other
MAGEH1 MAGEH1 -0.0363326188272144 1 -0.139464744976377 1 other
MAGI1 MAGI1 -0.165036706909271 0.00312630429526321 -0.0264263689499271 1 other
MAGOH MAGOH -0.110629452771781 1 -0.175284357074769 0.00089270189319815 other
MAGOHB MAGOHB -0.087159120053669 1 -0.126283339815251 1 other
MAGT1 MAGT1 -0.11209145800966 1 -0.268990974875201 9.21975675131409e-10 other
MALAT1 MALAT1 0.0490336940507605 0.360543174359318 -0.0169947916389805 2.7082477366149e-05 other
MAML1 MAML1 -0.0137261817519319 1 -0.156500375544052 1 other
MAML2 MAML2 -0.214319900088406 0.00445488108474473 -0.167858320459145 1 other
MAN1A2 MAN1A2 -0.177136554753897 0.333960477258938 -0.306158356030742 1.84962806877384e-09 other
MAN1C1 MAN1C1 -0.0315703715609186 1 -0.658821053570808 2.45589287852529e-50 other
MAN2A1 MAN2A1 -0.103299695205398 1 -0.183596434041167 1 other
MAN2C1 MAN2C1 -0.030228179548595 1 -0.219672236565117 0.00551513146222735 other
MANBAL MANBAL 0.0627866461162887 1 -0.0918116971071863 1 other
MANEA MANEA -0.190548969980048 0.0203084719672224 -0.300235112322161 1.37071029370818e-07 other
MAP1LC3A MAP1LC3A 0.106208759380355 0.550493337029675 -0.174352216045463 1.73823656917291e-05 other
MAP1LC3B MAP1LC3B 0.123176719577773 1 -0.14875601385131 9.52492400669627e-07 other
MAP2K1 MAP2K1 -0.0224470155010614 1 -0.0302265859927211 1 other
MAP2K7 MAP2K7 0.0678501452281703 1 -0.14550042682948 1 other
MAP3K13 MAP3K13 0.269195619751459 1.45000625024123e-16 0.119172602777567 1 other
MAP3K3 MAP3K3 -0.0575917804607515 1 -0.307408243731484 2.52092975202919e-11 other
MAP3K6 MAP3K6 0.0512066990781819 1 -0.1800191493393 0.0258061538140136 other
MAP3K7 MAP3K7 -0.122022572902798 1 -0.191055507017815 0.658748740049051 other
MAP3K8 MAP3K8 0.0723426915126837 1 0.0260524137973333 1 other
MAP7D1 MAP7D1 -0.112559478505488 1 -0.318204884323022 2.54633264728538e-12 other
MAP7D3 MAP7D3 -0.0934270097286366 1 -0.210997995503317 0.00810100591889208 other
MAPK14 MAPK14 -0.134816021068102 1 -0.202348193094765 0.014659128568498 other
MAPK1IP1L MAPK1IP1L -0.0791375610146392 1 -0.103536632707873 1 other
MAPK3 MAPK3 0.0363367148848208 1 -0.0550235770739643 1 other
MAPK6 MAPK6 -0.119847321868381 1 -0.252004653266565 1.55167673933571e-05 other
MAPK7 MAPK7 0 1 -0.14545538233797 1 other
MAPK8 MAPK8 -0.138087810762313 1 -0.211559754176761 0.0234213727396112 other
MAPKAPK2 MAPKAPK2 -0.109366169951503 1 -0.203665057030105 0.0121203266576508 other
MAPKAPK5-AS1 MAPKAPK5-AS1 0.401663774367674 5.76491826071463e-22 0.350595490102708 1.09571395746647e-12 other
MAPRE1 MAPRE1 -0.108878129756487 1 -0.140469985680847 1 other
MARCH2 MARCH2 0.169186204065757 0.11891523760647 -0.191754549921286 0.00179833583212407 other
MARCH5 MARCH5 0.0166879372486545 1 -0.0397989080136039 1 other
MARCH6 MARCH6 -0.0882376572697005 1 -0.133586991184437 0.276984385190019 other
MARCKSL1 MARCKSL1 0.0930135103943317 1.29747560620474e-07 -0.0892605267687521 1 other
MARK3 MARK3 0.0565584321349268 1 -0.0758720201888274 1 other
MASP1 MASP1 -0.0674946792792243 1 0.125011279499056 0.345197197252279 other
MAT2B MAT2B 0.188276119755207 0.000290945187527801 0.0628201005626793 1 other
MATN2 MATN2 -0.0667120697252563 1 -0.223446475164228 1 other
MAX MAX 0.0117972452768107 1 -0.168596561388752 0.0776541455208651 other
MBD1 MBD1 0 1 -0.19918524300843 0.0278027073293655 other
MBD3 MBD3 -0.190520495149794 0.0275896700141349 -0.372611792282749 1.77409261601475e-14 other
MBD4 MBD4 -0.196437104299737 0.0110354352368109 -0.389117663440687 9.79854357281771e-17 other
MBD6 MBD6 0 1 -0.0659287027497255 1 other
MBOAT7 MBOAT7 -0.156856683976127 0.397277903236119 0 1 other
MBP MBP 0 1 -0.0708405380180879 1 other
MCC MCC -0.131815711601625 1 -0.343056505396674 1.97731498110609e-12 other
MCL1 MCL1 0.335490926072471 1.30938351827663e-64 0.209435581250716 1.35805539307293e-21 other
MCPH1 MCPH1 -0.150980508411481 1 -0.239195717953167 6.65862622267096e-05 other
MCRS1 MCRS1 0 1 -0.155256261152649 1 other
MCTS1 MCTS1 -0.0283950661661022 1 -0.0676052764381833 1 other
MCUR1 MCUR1 0.0330375246145693 1 -0.169428782509649 1 other
MDH1 MDH1 -0.183193515844287 0.134302315468587 -0.30359018682564 1.05195405110906e-08 other
MDH2 MDH2 -0.126381050764432 1 -0.205491167167431 7.31619641869291e-05 other
MDK MDK -0.176007740448832 1 0.169903055637317 0.0031774051471927 other
MDM4 MDM4 -0.0520905356392491 1 -0.0942310255318846 1 other
ME2 ME2 -0.190219637092736 0.402219012557831 -0.561218229945382 1.75636528394761e-34 other
MEA1 MEA1 0.115751970271869 1 -0.0432504888550291 1 other
MECP2 MECP2 -0.0331830764170249 1 -0.131442706734976 1 other
MED1 MED1 -0.192821835647638 0.114482499609672 -0.362118713995279 1.82726386455583e-12 other
MED10 MED10 0.244858247625573 3.53794211921599e-08 -0.191570028461288 2.41262036902117e-12 other
MED11 MED11 0.0835825182868504 1 -0.164417727520029 1 other
MED17 MED17 0.0804333505328374 1 -0.0736495259736372 1 other
MED19 MED19 0.000392975824832442 1 -0.132892646086334 1 other
MED21 MED21 0.108635243801631 1 0.0221617537283563 1 other
MED28 MED28 0.0126356088403347 1 -0.0205425762586079 1 other
MED29 MED29 -0.0715584397989664 1 -0.204424722740225 0.0472612257667957 other
MED30 MED30 0.188649002456765 0.0129409646249317 0.0383363661829921 1 other
MED31 MED31 -0.0259638483975333 1 -0.0250135980219919 1 other
MED4 MED4 -0.0400781164850299 1 -0.118050374760899 1 other
MED6 MED6 -0.00961076437929664 1 -0.133157420676725 1 other
MED8 MED8 -0.170008999827632 1 -0.366880437695191 3.25782627755048e-13 other
MEF2C MEF2C 0.114421496472522 1 0.101066679554433 1 other
MEF2D MEF2D -0.069977801583976 1 -0.331030483496874 2.89530152498046e-11 other
MEG3 MEG3 0.508445283392748 6.54217393309466e-51 0.0291067838791085 1 other
MEIS1 MEIS1 0 1 -0.031331959726504 1 other
MEIS2 MEIS2 0.186304335194946 6.9618267575725e-06 0.0644394106749984 1 other
MEPCE MEPCE 0.232906573213911 1.04177829606307e-06 -0.0626825027549587 1 other
MEST MEST -0.0720826762788043 1 0.334687055877868 9.57507808337976e-12 other
METAP2 METAP2 -0.14471150245491 0.338883223425791 -0.135825284143419 1 other
METTL10 METTL10 0 1 -0.0827971320370826 1 other
METTL14 METTL14 0 1 -0.159114869433958 1 other
METTL21A METTL21A -0.0351512389352462 1 -0.00760047351310544 1 other
METTL23 METTL23 -0.0399544228405253 1 -0.217725747700908 0.00049896090156851 other
METTL4 METTL4 0.161870821514926 0.639899585716719 -0.147835181493283 1 other
METTL5 METTL5 -0.0874119488898535 1 -0.167366753338497 0.163204009666208 other
METTL7A METTL7A -0.102165938267646 1 -0.0402911159709874 1 other
METTL9 METTL9 -0.0668064565479944 1 -0.0723595355893971 1 other
MFAP1 MFAP1 -0.132334721862141 1 -0.317481111901976 2.92979898864934e-11 other
MFF MFF -0.0643287230555389 1 -0.0773426239322421 1 other
MFSD1 MFSD1 -0.0582295282030101 1 -0.10387846201049 1 other
MFSD10 MFSD10 -0.202847657191101 4.85319799992042e-05 -0.150592764618832 1 other
MFSD11 MFSD11 0 1 -0.182630679975169 0.291982969687024 other
MFSD14A MFSD14A -0.182334694187726 0.0435958565331308 -0.243264550994768 1.8155476776789e-07 other
MGAT2 MGAT2 -0.061227265065481 1 -0.20748722000719 0.000347067964103715 other
MGEA5 MGEA5 -0.181761799892778 0.0072512602510401 -0.193712027388241 0.00390465614502223 other
MGME1 MGME1 -0.0960375303002294 1 -0.252385586264121 3.45473445779678e-06 other
MGMT MGMT -0.0973862675491605 1 -0.121285932693671 0.0498253478062615 other
MGRN1 MGRN1 0.112496686851872 1 -0.110586253384458 1 other
MGST2 MGST2 0.375726351061096 5.12633697710696e-43 0.249721010772532 1.44631554670992e-08 other
MGST3 MGST3 -0.0556013946704591 1 -0.180941005281774 1.08670948580773e-09 other
MICU1 MICU1 -0.152614131575383 0.203491462108321 -0.297805743485725 7.00971715027703e-10 other
MICU2 MICU2 -0.119486237701711 1 -0.180523624881297 0.313705251636133 other
MIDN MIDN 0.14503388964961 1 -0.0380560324282427 1 other
MIEN1 MIEN1 0.132818221638648 0.0201408126892851 -0.019799375729844 1 other
MIF MIF 0.00339429502411617 1 -0.174971616398493 0.0313692728118345 other
MINK1 MINK1 0 1 -0.189338767236367 0.0743533048328563 other
MINOS1 MINOS1 0.0856267620957613 0.299851631683228 0.102151632682634 0.406410514002656 other
MIR4458HG MIR4458HG 0.102431791902869 1 0.163531842686967 1 other
MIR99AHG MIR99AHG 0.0754724467668546 1 -0.00636039398911037 1 other
MIS12 MIS12 0 1 -0.105314805914275 1 other
MITD1 MITD1 -0.0991484958974864 1 -0.193536658032239 0.0093260797139357 other
MKKS MKKS -0.0245139405779737 1 -0.00146321819460526 1 other
MKLN1 MKLN1 -0.134673893245049 0.733070918622437 -0.126301616739759 1 other
MKNK2 MKNK2 -0.038647586734859 1 -0.343258585954253 6.17060236932332e-13 other
MKRN1 MKRN1 0.226860697168756 0.000205340512259435 0.0294438937449268 1 other
MLF2 MLF2 -0.00804219833740527 1 -0.134031262000776 1 other
MLLT6 MLLT6 -0.0696979037589904 1 -0.240265923534764 0.0004030850478775 other
MLXIP MLXIP -0.143853857864 1 -0.275930175198283 2.22140211839847e-09 other
MMAB MMAB -0.0119930555568175 1 -0.0666229892466041 1 other
MMADHC MMADHC 0.228097560999668 4.26164799378517e-08 0.150874082708911 1 other
MMD MMD -0.112916973254917 1 0 1 other
MMP14 MMP14 -0.181228643334448 0.23007751675181 -0.516332609249462 6.56039049217446e-30 other
MMP24-AS1 MMP24-AS1 0.218640523148066 1.40294995766231e-05 0.158747554348294 1 other
MMRN1 MMRN1 -0.740282597489192 3.22249405439492e-89 -0.16963431955444 1 other
MMRN2 MMRN2 -0.194757307405914 1.86602088564777e-07 -0.347789485950947 2.26560786519581e-27 other
MNAT1 MNAT1 -0.077304133528491 1 -0.129915657888224 1 other
MOAP1 MOAP1 0.101979411942781 1 -0.0546642900686685 1 other
MOB4 MOB4 0.045432160206079 1 -0.139586696274643 0.0186138871386582 other
MOCS2 MOCS2 -0.00766610772847898 1 0.00730044129199747 1 other
MORC3 MORC3 -0.188775290905622 0.0771196190226651 -0.364267882289928 3.58069981046797e-12 other
MORF4L1 MORF4L1 0.15476208929201 6.35648703494801e-14 0.153815722216666 2.56654212819345e-10 other
MORF4L2 MORF4L2 0.0367811959502697 1 0.00841616529048178 1 other
MORN2 MORN2 -0.160446386985188 0.91301130388938 -0.209963984936548 0.0316347924676211 other
MOSPD1 MOSPD1 0.0111874074581255 1 -0.10040768044467 1 other
MOSPD2 MOSPD2 -0.10244728592254 1 -0.279734781721177 1.36080549157463e-06 other
MPC1 MPC1 -0.0245196794654787 1 -0.146654910461671 1 other
MPC2 MPC2 -0.0402802835350592 1 -0.116081566341279 1 other
MPG MPG -0.205102958792767 0.0623032918577929 -0.367347317429011 3.87352765077916e-17 other
MPHOSPH6 MPHOSPH6 0.0207983416309454 1 -0.0523491368140436 1 other
MPHOSPH8 MPHOSPH8 -0.182158555840751 0.000180575947189112 -0.248583463348801 9.69087625623929e-10 other
MPLKIP MPLKIP -0.0689384189717287 1 -0.123498079725177 1 other
MPST MPST 0.0658568482021131 1 0.00433155077822156 1 other
MRFAP1 MRFAP1 0.0289721345983284 1 -0.0791914023401378 1 other
MRFAP1L1 MRFAP1L1 -0.0408508000970167 1 -0.142920071515735 1 other
MRO MRO -0.00397004306832033 1 -1.08395937000781 7.50434618694226e-38 other
MRPL1 MRPL1 -0.0498985268737513 1 -0.000944658593992065 1 other
MRPL11 MRPL11 -0.0655094061921446 1 -0.118924715195899 1 other
MRPL12 MRPL12 -0.119259031721761 1 -0.211388282241483 0.00969317273954908 other
MRPL13 MRPL13 -0.136360583217683 1 -0.213653478212015 0.000534001706160727 other
MRPL14 MRPL14 -0.164245406611285 1 -0.223906952877168 0.000402481544811906 other
MRPL16 MRPL16 -0.0211606408246434 1 -0.205539560977771 0.0134343184263788 other
MRPL19 MRPL19 -0.176744425869181 0.143427738830667 -0.285486454669251 2.94736409178608e-09 other
MRPL2 MRPL2 0.109223641002155 1 0.0324138023421834 1 other
MRPL20 MRPL20 -0.101789611667091 1 -0.185004381480249 2.53508980599172e-05 other
MRPL21 MRPL21 -0.0247725743145266 1 -0.121437401903893 1 other
MRPL22 MRPL22 -0.0642840023730706 1 -0.246617838670824 1.26690731526576e-07 other
MRPL23 MRPL23 0.192995305208233 0.00306410773710859 0.0888545695122289 1 other
MRPL24 MRPL24 0.0159435276640318 1 -0.0891515332422572 1 other
MRPL27 MRPL27 -0.108745915571135 1 -0.257113888448319 5.92277298559326e-09 other
MRPL28 MRPL28 0.040586681084456 1 -0.109571620056852 1 other
MRPL33 MRPL33 0.0671269546195181 1 0.0553052742780797 1 other
MRPL36 MRPL36 -0.0881093575614063 1 -0.293252350516666 5.37170711846746e-10 other
MRPL37 MRPL37 -0.0216469370237555 1 -0.108118314290211 1 other
MRPL39 MRPL39 -0.0907421308506997 1 -0.134220497064168 1 other
MRPL40 MRPL40 -0.106654610938601 1 -0.239986606953582 0.000153294893346793 other
MRPL41 MRPL41 -0.0255253520227817 1 -0.173873617065791 0.000246840662415012 other
MRPL42 MRPL42 -0.123733024911038 1 -0.279166474046607 3.3803315315554e-09 other
MRPL43 MRPL43 0.0628438197179727 1 -0.102831895667803 1 other
MRPL44 MRPL44 -0.140289841025514 1 -0.288457526686031 1.38433196566048e-07 other
MRPL45 MRPL45 0.055986084042478 1 0.00651874071812064 1 other
MRPL47 MRPL47 -0.00144689180186841 1 -0.125738628567748 0.0656540503901994 other
MRPL50 MRPL50 0.0621125031839626 1 -0.0905687125470821 1 other
MRPL51 MRPL51 -0.0565931489585341 1 -0.0688452167554587 1 other
MRPL52 MRPL52 -0.0610936365706781 1 -0.1291777851952 1 other
MRPL54 MRPL54 -0.0366760647345293 1 -0.188955606065521 0.00304461870930554 other
MRPL55 MRPL55 0.0854476083322547 1 0.0261663933401499 1 other
MRPL57 MRPL57 -0.108307923870374 1 -0.182483339532367 1.08804785065266e-05 other
MRPL9 MRPL9 -0.0492361716320853 1 -0.238873026271509 2.91581487526721e-05 other
MRPS11 MRPS11 -0.0304568318040759 1 -0.12158834554155 1 other
MRPS12 MRPS12 -0.188500561105915 0.205734525839307 -0.390770714616255 1.52936765114079e-17 other
MRPS14 MRPS14 0.0844008924078612 1 -0.0422912263608969 1 other
MRPS15 MRPS15 -0.112129210915282 1 -0.195260395990078 0.000350824375829751 other
MRPS16 MRPS16 -0.0610973295854447 1 -0.194527060771041 0.000157865312340594 other
MRPS18A MRPS18A 0.097045767665106 1 -0.0480533964671719 1 other
MRPS18B MRPS18B 0.176160192862406 0.000938885656782096 0.0155720931381719 1 other
MRPS18C MRPS18C -0.0564411233283953 1 -0.245349452943485 1.5787177339368e-08 other
MRPS2 MRPS2 -0.083881261226632 1 -0.226910375659313 6.05346979806117e-05 other
MRPS21 MRPS21 0.275717715302825 3.74963056371788e-26 0.277329834798288 6.41179922836691e-20 other
MRPS25 MRPS25 -0.108351163383936 1 -0.229235476248111 8.87611668729402e-05 other
MRPS28 MRPS28 0.0683262066999315 1 -0.146075381523731 1 other
MRPS30 MRPS30 -0.127569505867785 1 -0.258933804811331 7.0394567294231e-06 other
MRPS31 MRPS31 -0.0645863292035236 1 -0.140543036789005 1 other
MRPS33 MRPS33 0.0269217605762271 1 -0.0592647408373903 1 other
MRPS34 MRPS34 -0.169563797562248 0.795447789308313 -0.306941103961449 7.65797616424762e-12 other
MRPS35 MRPS35 -0.129264531811271 1 -0.112425303135112 1 other
MRPS36 MRPS36 0.0771088081670147 1 -0.104765448863627 1 other
MRPS5 MRPS5 -0.101035658162213 1 -0.237536930146418 4.78662702307288e-07 other
MRPS6 MRPS6 -0.182498912125826 0.697975008869528 -0.166025595122673 1 other
MRPS7 MRPS7 -0.0999205357612494 1 -0.301067671604926 1.45098905523805e-12 other
MSI2 MSI2 0.115172229887559 1 -0.0771548401105975 1 other
MSL1 MSL1 -0.146739122888215 1 -0.39083041306559 1.61796158938996e-19 other
MSL3 MSL3 -0.14402111075979 1 -0.201082669202516 0.0812221947178984 other
MSRA MSRA -0.0744260669843659 1 -0.11314088963967 1 other
MSRB2 MSRB2 -0.109782033667189 1 -0.103750622728869 1 other
MT-ND2 MT-ND2 0.0630036874886626 1 0.0370679719081846 1 other
MTCH1 MTCH1 0.0641939469442984 1 -0.156554514370162 0.000102737166519739 other
MTCH2 MTCH2 -0.0867005748612695 1 -0.150811453731632 0.633626913429953 other
MTDH MTDH -0.167549943824196 1.32029519052409e-10 -0.198317857599439 8.02588475101226e-13 other
MTERF4 MTERF4 -0.0106401959463303 1 -0.123140689777967 1 other
MTF1 MTF1 0 1 -0.183922503679911 0.268953540633549 other
MTF2 MTF2 -0.132283990245906 1 -0.132601750079883 1 other
MTFR1L MTFR1L -0.116752586068025 1 -0.290502952840205 3.46652465472704e-08 other
MTHFD1L MTHFD1L -0.193330900441638 0.357541592723708 -0.266987262715478 0.00068975275033996 other
MTHFD2L MTHFD2L 0 1 -0.140652282974217 1 other
MTIF3 MTIF3 0.020971683044599 1 -0.0754368014466161 1 other
MTMR14 MTMR14 0.132539260024176 1 -0.101110516504404 1 other
MTMR9 MTMR9 -0.0546114359922341 1 -0.221134654625036 0.000728885809464052 other
MTRF1L MTRF1L -0.0959501424600576 1 -0.334375563314633 9.44357198080462e-14 other
MTSS1 MTSS1 -0.183925164360815 1 -0.466312660394019 8.01954407379997e-30 other
MTX1 MTX1 -0.118367456967175 1 -0.315395762890032 1.18928251476889e-11 other
MTX2 MTX2 0.0129915240481067 1 -0.0179243470582542 1 other
MUL1 MUL1 0 1 -0.157862542459327 1 other
MUM1 MUM1 0 1 -0.138938348576191 1 other
MUT MUT 0 1 -0.123001453374277 1 other
MVB12A MVB12A 0.178763715961899 0.00844882152808705 0.0666395864435925 1 other
MVP MVP -0.111423220728009 1 -0.401235552108613 3.97614622833362e-19 other
MXI1 MXI1 -0.0417227430249365 1 -0.157182566292331 1 other
MYC MYC 0.18261822622299 1 -0.0370566132281066 1 other
MYCT1 MYCT1 0.052985800496771 1 -0.0829202820767815 0.593528566181742 other
MYDGF MYDGF 0.0350565805094528 1 -0.143311806746775 1.56872136860701e-06 other
MYEOV2 MYEOV2 2.26294106999998e-05 1 0.116838332303987 0.00136930011495119 other
MYL12A MYL12A 0.0500133181087259 1 0.165023838660083 4.32356072179678e-16 other
MYL12B MYL12B -0.139056199248132 6.34133126265712e-17 0.0723817289380477 1 other
MYL6 MYL6 0.000771056244654567 1 -0.134241711166371 2.29728328573551e-06 other
MYL6B MYL6B -0.054649880306352 1 -0.051275303494263 1 other
MYLIP MYLIP 0.255801495290912 3.00039412864757e-06 -0.147149052983812 1 other
MYNN MYNN 0 1 -0.118769678291496 1 other
MYO10 MYO10 -0.128717839349274 0.863667432809984 -0.267100307608979 1.07393312800923e-13 other
MYO1C MYO1C -0.176986037865417 0.0015593312634551 -0.479738636081425 2.3857429432906e-40 other
MZT1 MZT1 0.043536125251481 1 -0.0569410359129996 1 other
MZT2A MZT2A -0.0336256694589289 1 0.0790656149206619 1 other
MZT2B MZT2B -0.0831356053858051 1 -0.0655895711230546 1 other
N4BP2L1 N4BP2L1 0.0969555963395263 1 -0.0155078920405303 1 other
N4BP2L2 N4BP2L2 0.0229108949378238 1 -0.0201070819052284 1 other
NAA10 NAA10 -0.0624455008686874 1 -0.179125626696492 0.00106329545409477 other
NAA16 NAA16 -0.190764697625625 0.048251652359509 -0.22408464729051 0.0148505198037255 other
NAA38 NAA38 0.0931913481173513 1 0.0796085054808423 1 other
NAA60 NAA60 -0.0277505065552126 1 -0.194765903256134 0.0115356130570094 other
NAALADL1 NAALADL1 0 1 -0.175444260135391 0.828116003013832 other
NACA NACA -0.192147513449506 3.81959191678245e-30 -0.056197504252248 1 other
NAF1 NAF1 0 1 -0.150494234397935 1 other
NAGK NAGK -0.162494181570805 1 -0.327447888573504 4.1740617090836e-12 other
NANS NANS -0.101167972979487 1 -0.26522728613704 1.21080448080431e-08 other
NAP1L1 NAP1L1 0.0218326183648429 1 0.160896374027965 2.24640368890168e-07 other
NAP1L4 NAP1L4 -0.19338298923431 0.0126664612126419 -0.32443090371478 1.89483538591338e-13 other
NAP1L5 NAP1L5 0.211034323770768 0.000182764985786221 -0.0211318169852361 1 other
NAPA NAPA -0.0933749209606642 1 -0.186018451330628 0.00298321108694249 other
NAPRT NAPRT -0.0812567078443143 1 -0.344024366727312 8.81181097877271e-15 other
NARF NARF 0.132588043853209 0.839803179927373 -0.166390315204719 0.288313401418039 other
NASP NASP -0.107608812507686 0.36846459077927 -0.26602431306695 1.13773521391248e-17 other
NBEAL1 NBEAL1 0.200348274723595 1.08898923857721e-05 0.205229067366396 0.000563597890409531 other
NBL1 NBL1 0.10395366890226 0.272197154793353 -0.117238857709058 1 other
NBN NBN -0.195641294236133 0.101504627822089 -0.283226181512503 3.97219351565535e-06 other
NBR1 NBR1 0.0813026221488575 1 -0.0345005439116574 1 other
NCALD NCALD 0 1 -0.0959745174542637 1 other
NCBP2-AS2 NCBP2-AS2 -0.112454255851764 1 -0.256826899148441 3.24242323684838e-06 other
NCK1 NCK1 -0.0297101716724992 1 -0.0466242403183654 1 other
NCKIPSD NCKIPSD 0 1 -0.204904684602906 0.261470608685587 other
NCOA2 NCOA2 -0.0879622737964763 1 -0.219784405279383 0.00236699791762117 other
NCOA3 NCOA3 -0.191796084137506 0.0016637672945998 -0.384196424378262 1.53737238235431e-23 other
NCOA7 NCOA7 0.071282276410498 0.00439416651715895 0.152985157453056 5.8408997477206e-10 other
NCOR1 NCOR1 -0.171659865689084 0.108734628904765 -0.252681745863769 7.11410119553181e-08 other
NCSTN NCSTN -0.0480027950724224 1 -0.28990115290651 7.95316181810462e-09 other
NDEL1 NDEL1 0.0399360567303111 1 -0.193065085151411 0.0100446795149406 other
NDFIP1 NDFIP1 0.0303459105817431 1 -0.124366847879492 0.000640463588573568 other
NDFIP2 NDFIP2 -0.106802936862621 1 -0.143489158411869 1 other
NDRG2 NDRG2 0.147484892376439 0.0256731350739205 0.121973531672285 1 other
NDST1 NDST1 -0.139821490032654 1 -0.407231938442366 4.23154746385268e-16 other
NDUFA1 NDUFA1 0.142850265785521 3.79090336507106e-11 0.247616910890667 8.98972712318562e-23 other
NDUFA10 NDUFA10 -0.188548001817447 0.000560200428398679 -0.32456063021113 3.97908502327778e-14 other
NDUFA11 NDUFA11 0.23775487681624 3.70558801996658e-26 0.201477236340699 3.13769461578461e-13 other
NDUFA12 NDUFA12 -0.0966363723345426 1 -0.26591851529923 2.3954764502703e-15 other
NDUFA13 NDUFA13 0.235499870114634 4.07159661733701e-19 0.240115084423799 9.3503293556236e-13 other
NDUFA2 NDUFA2 0.172318980976026 1.96812259010261e-08 0.149010539293935 0.0309050929485818 other
NDUFA3 NDUFA3 -0.0368213557504794 1 0.0440989781565985 1 other
NDUFA4 NDUFA4 0.0884987513657682 0.000162617518620758 0.195343471182956 3.89500412231922e-22 other
NDUFA5 NDUFA5 0.0246042491751495 1 -0.0202028983121567 1 other
NDUFA6 NDUFA6 0.0065385063782149 1 -0.113250662708877 1 other
NDUFA8 NDUFA8 -0.0277035606843389 1 -0.260952967135774 2.21432729919183e-11 other
NDUFAF3 NDUFAF3 0.157281820688366 2.61198644955125e-06 -0.0458858305442027 1 other
NDUFB1 NDUFB1 0.054403649748755 1 0.244008350989026 6.85312139211124e-17 other
NDUFB10 NDUFB10 -0.0080835053905902 1 -0.120588714831844 0.00287063077992682 other
NDUFB11 NDUFB11 0.00262097296752203 1 0.0629864122877463 1 other
NDUFB2 NDUFB2 -0.0440678779876921 1 0.0759206267821525 1 other
NDUFB3 NDUFB3 -0.151865876631721 0.240314100453445 -0.213077130915538 1.43310691525899e-05 other
NDUFB4 NDUFB4 0.084021472422557 0.90343160248873 0.103007844502952 1 other
NDUFB5 NDUFB5 0.147738683229606 0.00686215727344348 0.152274924519935 1 other
NDUFB6 NDUFB6 -0.070375857152228 1 -0.106264223529053 1 other
NDUFB7 NDUFB7 0.0462256105566292 1 0.0855326512358513 1 other
NDUFB8 NDUFB8 0.121102687370678 0.00366574545001873 0.0599502015604431 1 other
NDUFB9 NDUFB9 0.30784418696458 4.67070629984892e-32 0.177444224419413 1.31944419709529e-06 other
NDUFC1 NDUFC1 -0.0827169813093556 1 -0.0812907056055332 1 other
NDUFC2 NDUFC2 -0.00753074592173072 1 -0.115462557261836 0.005234566886168 other
NDUFS3 NDUFS3 -0.00119052525916807 1 -0.129888882026726 1 other
NDUFS4 NDUFS4 0.0368811481425932 1 0.0361463402368603 1 other
NDUFS5 NDUFS5 0.0158729274769988 1 0.181323580139359 1.26673169016586e-13 other
NDUFS6 NDUFS6 -0.092024451309147 1 -0.0984466480845479 0.249396257978428 other
NDUFS7 NDUFS7 0.138246160962898 0.00022917673229562 0.122705695561964 1 other
NDUFS8 NDUFS8 -0.0304682920056611 1 -0.0460300051977733 1 other
NDUFV1 NDUFV1 -0.0550521082840467 1 -0.155816535637081 0.447963560093078 other
NDUFV2 NDUFV2 -0.170805560839848 0.0106066086385935 -0.215086240430546 6.47962801619862e-09 other
NDUFV3 NDUFV3 -0.051666640761582 1 -0.199286826085935 0.000244171147395252 other
NECAP1 NECAP1 0.00914442062346899 1 -0.110802062542244 1 other
NEDD1 NEDD1 -0.000315877909127682 1 -0.0633715976993383 1 other
NEDD8 NEDD8 0.112313842775732 0.0236826869799878 0.112843829533348 1 other
NEDD9 NEDD9 0.0531989327296493 1 -0.108794809312032 0.00929766125265736 other
NEIL1 NEIL1 0 1 -0.13365616233665 1 other
NEK3 NEK3 0 1 -0.187422260914066 0.196264889654227 other
NEK7 NEK7 -0.0485242476074959 1 -0.144404539023481 0.413293153984827 other
NELFCD NELFCD -0.175910438249531 0.596384975860542 -0.237666093942355 0.00161908840536619 other
NELFE NELFE 0.00174628639457441 1 -0.140412208786237 1 other
NENF NENF 0.183554363524688 4.56695385852365e-09 0.198240610547669 9.13654590287275e-08 other
NEU1 NEU1 0.0838178452055272 1 -0.0827859425339214 1 other
NFATC1 NFATC1 -0.173587751598386 1.28632114740339e-05 -0.434428433189425 1.48621829228965e-18 other
NFATC2IP NFATC2IP -0.110176415854808 1 -0.277865120563182 5.64146337420389e-07 other
NFATC3 NFATC3 -0.168803672491389 0.984996493352209 -0.365340078827574 2.76367779919633e-14 other
NFE2L1 NFE2L1 -0.182584477217188 0.000509640980055205 -0.289440011748665 2.56653674851611e-13 other
NFE2L2 NFE2L2 -0.104518215514218 0.334130900930105 -0.267238912404403 2.25640724751526e-25 other
NFIA NFIA -0.149568097056186 0.262348978895277 -0.0905216803742168 1 other
NFIB NFIB -0.128716078474753 0.00206453316053412 0.0480165276660278 1 other
NFIL3 NFIL3 -0.294576927891587 3.98006511912754e-05 -0.211417440042884 0.193722049758273 other
NFKB2 NFKB2 -0.153910355958721 1 -0.350335285040369 1.72598477359086e-12 other
NFKBIA NFKBIA -0.20019115215512 0.000162542308722361 -0.149639587310719 1 other
NFKBIL1 NFKBIL1 0.173965623376317 0.0959924060363547 0.0226354265859789 1 other
NFKBIZ NFKBIZ 0.45829537326472 1.51989331747743e-22 0.432312385447253 1.33979696824949e-15 other
NFU1 NFU1 0.176815247582435 0.00670590228642337 0.0339913384108523 1 other
NFYB NFYB -0.0691601556074071 1 -0.307379812223382 5.62757353996555e-11 other
NFYC NFYC -0.0356193726384453 1 -0.196002048577165 0.0304157651973538 other
NGDN NGDN 0.0596449908451115 1 -0.0545878329933311 1 other
NGFRAP1 NGFRAP1 0.105886229015854 2.25085085498452e-07 0.004294164668531 1 other
NGLY1 NGLY1 -0.146960695706468 1 -0.139086033125172 1 other
NHLRC3 NHLRC3 -0.0587576308518964 1 -0.196988289180706 0.484998601522436 other
NHP2 NHP2 -0.0998309241339696 1 -0.0531220350850619 1 other
NHSL1 NHSL1 -0.0261863205564972 1 -0.165689502265197 1 other
NHSL2 NHSL2 -0.113801605637298 1 -0.174428929582784 0.61282629503917 other
NID1 NID1 -0.0440475234709522 1 -0.442526934480069 9.73647801987363e-48 other
NINJ1 NINJ1 -0.147232864252177 1 -0.277714098117327 4.87064756354896e-07 other
NIPA2 NIPA2 -0.12337840984007 1 -0.256305461257156 4.23330027715938e-05 other
NIPSNAP3A NIPSNAP3A -0.0181436789291693 1 -0.106975873198021 1 other
NISCH NISCH -0.054022018798787 1 -0.211993130072615 0.00310612188998289 other
NIT1 NIT1 0 1 -0.0724829741554316 1 other
NKAP NKAP -0.0123412269429062 1 -0.112173555093231 1 other
NKIRAS2 NKIRAS2 -0.125783769247324 1 -0.251483431035759 7.86640453155666e-05 other
NLRP1 NLRP1 -0.0144800947271586 1 -0.263253522948075 8.18051811737939e-06 other
NMD3 NMD3 -0.0664750592439369 1 -0.133383216399799 1 other
NME3 NME3 0.0238281180369784 1 -0.189721490420842 1.19732550271431e-05 other
NME4 NME4 -0.0160091806724416 1 -0.0486131886503793 1 other
NMRAL1 NMRAL1 0.140981180569835 1 0.0175672340622561 1 other
NMRK1 NMRK1 0.409795970828135 4.06853031382109e-26 0.280659686052366 4.20250564712105e-08 other
NMT1 NMT1 0.0486104315671188 1 -0.144752866653368 1 other
NOB1 NOB1 -0.176801544515924 1 -0.241443762399554 0.000236491768148778 other
NOC2L NOC2L -0.0946952442855991 1 -0.366356335064002 4.8029787637682e-15 other
NOD1 NOD1 0.0896405448920421 1 0.0042330115045548 1 other
NOL10 NOL10 -0.120389391147367 1 -0.225051810752807 7.34231696028913e-06 other
NOL9 NOL9 -0.169883149220973 0.376748161361576 -0.282969306664896 3.69888441624493e-07 other
NOM1 NOM1 -0.149258502248563 1 -0.362725386026563 1.43598252647664e-12 other
NOP10 NOP10 0.0432720795275555 1 0.0401454100952575 1 other
NOP16 NOP16 -0.129913333068475 1 -0.281297762433666 2.10818648968168e-05 other
NOSIP NOSIP 0.128441789419661 1 -0.00932382936089593 1 other
NOVA1 NOVA1 0.204363092586941 0.0501506710215808 0.351636267126315 1.23971944188727e-10 other
NOVA2 NOVA2 -0.0840093211601793 1 -0.495734363601262 3.91653163363995e-26 other
NPAT NPAT -0.0016097893931124 1 -0.126464185108888 1 other
NPDC1 NPDC1 0.354760649879681 1.00100368764734e-60 -0.0165396624484475 1 other
NPHP3 NPHP3 0.1016405823055 1 -0.0331243124997656 1 other
NPL NPL -0.113041030779435 1 -0.77178629438606 3.03600991117423e-74 other
NPLOC4 NPLOC4 -0.140288367124686 1 -0.332275335935792 5.56306967446205e-11 other
NPM1 NPM1 -0.128138603874423 0.000814157705448573 0.035229542463114 1.46227238633853e-05 other
NPM3 NPM3 -0.0242865792751068 1 0.0695555259299105 1 other
NPR1 NPR1 -0.137382854029781 1 -0.115343263657716 1 other
NPY1R NPY1R 0.373045817678904 3.50219201227888e-19 0.135907709472587 1 other
NQO2 NQO2 0.0785065408774737 1 -0.0574877944162286 1 other
NR1D2 NR1D2 -0.0270086451628684 1 -0.0594399468841782 1 other
NR1H2 NR1H2 0.284155653760023 4.34950248947128e-14 -0.0684270663121154 1 other
NR2F1 NR2F1 0.0773965915783811 1 0.138505075893378 0.0139658291554656 other
NR2F1-AS1 NR2F1-AS1 0.150270760164722 0.979345637296164 0.129512838473679 1 other
NR3C1 NR3C1 -0.158359613666526 1 -0.202383152045069 7.39870672365444e-05 other
NR4A1 NR4A1 0.244708827967294 1 -0.140654110914348 3.04884504537311e-20 other
NRAS NRAS -0.102496941369717 1 -0.274183308856728 5.24398439852247e-10 other
NRBP1 NRBP1 -0.113192438046519 1 -0.247623325948456 6.89951692100068e-09 other
NRDE2 NRDE2 0 1 -0.114837740187858 1 other
NREP NREP -0.122588291171988 1 -0.27138478009866 4.18344539829972e-06 other
NRN1 NRN1 0.269581764195476 3.8214719716587e-17 0.281773372121202 2.32550157960568e-12 other
NSA2 NSA2 -0.256954148008718 5.02050670544118e-09 -0.148866301939779 1 other
NSFL1C NSFL1C -0.0394156749381696 1 -0.191479414526311 0.0132507424011287 other
NSL1 NSL1 -0.00522467692476369 1 -0.108219081887467 1 other
NSMCE1 NSMCE1 0.138164491641933 0.895476505655492 -0.0571770465906598 1 other
NSMCE2 NSMCE2 0.0222959069959145 1 -0.19171541690255 0.045083868967729 other
NSMCE3 NSMCE3 -0.0697177069191792 1 -0.291408479404232 3.607891671032e-09 other
NSRP1 NSRP1 -0.189764245774037 0.000371367635935502 -0.333839668514034 1.22596010497316e-17 other
NSUN6 NSUN6 0.0773171028147874 1 -0.0381704911334351 1 other
NT5C3A NT5C3A -0.0493843102268687 1 -0.11517896592272 1 other
NT5C3B NT5C3B -0.0651837793576162 1 -0.178962263164952 0.43860330129766 other
NT5E NT5E -0.156797079735489 1 -0.472792827911698 2.01336375059071e-30 other
NTAN1 NTAN1 -0.0291089425272993 1 -0.109535947628071 1 other
NTMT1 NTMT1 -0.0293462678109171 1 -0.128748338210489 1 other
NTN4 NTN4 0.0898425471293236 1 -0.117560969836315 0.000317583790456171 other
NTPCR NTPCR 0.114808598180754 1 0.148447471730344 1 other
NUAK1 NUAK1 -0.233067783445679 0.000218074832461499 -0.0457147547007404 1 other
NUBP2 NUBP2 0.00791558812681359 1 -0.177410478411669 0.0301869037896523 other
NUCB1 NUCB1 0.0849005084388519 1 -0.113139566011774 0.0323984941179249 other
NUCKS1 NUCKS1 -0.226587700216634 1.76696507158389e-18 -0.159746670780592 1.5339289716199e-05 other
NUDC NUDC -0.169498814929719 0.000447268641178388 -0.259809233988462 1.10117767292228e-12 other
NUDCD2 NUDCD2 -0.0227042660525865 1 -0.113193125827963 1 other
NUDCD3 NUDCD3 -0.12003236613153 1 -0.199523270576991 0.0446359536630504 other
NUDT10 NUDT10 -0.00678894966418442 1 -0.0549068475531937 1 other
NUDT14 NUDT14 -0.0857102111709065 1 -0.136655460325756 1 other
NUDT16 NUDT16 0.15762739677794 1 -0.0906268941370216 0.0574221571544611 other
NUDT2 NUDT2 0.109906721059339 1 0.0277376634591728 1 other
NUDT21 NUDT21 -0.0616964600003116 1 -0.107572614765164 1 other
NUDT22 NUDT22 -0.126747996356621 1 -0.240044499154392 0.000229865372413054 other
NUDT4 NUDT4 -0.187633607444466 0.51376062815747 -0.219442413362704 0.0307759590159935 other
NUDT5 NUDT5 -0.19907204974887 0.006556806430166 -0.34653411836565 3.94036457842912e-13 other
NUMB NUMB -0.117344718517579 1 -0.256420569081858 1.99308310600298e-09 other
NUP50 NUP50 -0.0185465429986491 1 -0.214488554492634 0.00430190533403703 other
NUP54 NUP54 -0.196227536703946 0.129296347866602 -0.20878364305976 0.0134534975044267 other
NUPR1 NUPR1 0.406398942987932 3.37126728724489e-56 0.161079303385073 1.01242462886968e-06 other
NUTM2A-AS1 NUTM2A-AS1 0 1 -0.141683218754889 1 other
NUTM2B-AS1 NUTM2B-AS1 -0.109122127024978 1 -0.272658599079719 7.34636409256182e-10 other
NXF1 NXF1 -0.00451377205718884 1 -0.176704941519666 0.0555047985419959 other
NXPE3 NXPE3 0.225783194476062 0.000201339136272779 -0.166946242585545 0.00105347758726889 other
NXT1 NXT1 -0.0337336279519506 1 -0.162870898036557 0.0111578744896738 other
OARD1 OARD1 0.18710318825628 0.0142229293141415 0.0576354605337259 1 other
OAT OAT -0.0735863562953649 1 -0.211407011648347 8.65373058718988e-05 other
OAZ1 OAZ1 0.061534555580766 1 -0.0573657711898234 1 other
OAZ2 OAZ2 0.150348651917282 0.00528558271801301 0.0638026285927638 1 other
OCEL1 OCEL1 0 1 -0.0877639802912082 1 other
OCIAD1 OCIAD1 -0.0300200340021147 1 -0.0859290385375625 0.0754985659456521 other
OCIAD2 OCIAD2 -0.0281623104801068 1 -0.107605598938536 1 other
OCLN OCLN -0.102945610513795 1 0.0204298833327503 1 other
ODC1 ODC1 0.0433287478516082 1 -0.200922266240859 1 other
ODF2L ODF2L 0.273904805691915 7.59877211203076e-14 0.197584551497112 0.000505616416024095 other
ODF3B ODF3B -0.0391749240973545 1 -0.0638927294299325 1 other
OFD1 OFD1 0 1 -0.137525138016612 1 other
OGFR OGFR -0.125063362760772 1 -0.255800166864514 8.92097293579442e-08 other
OLA1 OLA1 -0.100973249370315 1 -0.0225137431814197 1 other
OLFM1 OLFM1 -0.176927378634084 1 -0.103564152447164 1 other
ORAI2 ORAI2 0.0198575200722628 1 -0.143180105670933 1 other
ORAI3 ORAI3 0 1 -0.100031826137714 1 other
ORC4 ORC4 0 1 -0.150556946699547 1 other
ORMDL1 ORMDL1 -0.127522264223989 1 -0.207516655635782 7.42856398732725e-05 other
ORMDL2 ORMDL2 -0.084093880508894 1 -0.197021195232872 0.00699577985249819 other
OSBPL1A OSBPL1A -0.172873736230423 0.243326576379252 -0.234872788925569 3.32880509283991e-05 other
OSBPL8 OSBPL8 -0.147174247617613 1 -0.281110806304888 1.19097401377331e-07 other
OSBPL9 OSBPL9 -0.130775897675326 1 -0.181326181124446 0.0220911009684454 other
OSER1 OSER1 0.139549419259138 0.770229098464457 -0.0483359140165465 1 other
OSGEP OSGEP 0.100002836106059 1 -0.0828028487077921 1 other
OSMR OSMR -0.172237891450362 0.00347307451095734 -0.256607692434778 1.78990238932701e-09 other
OST4 OST4 0.115753435267394 1.90160507907113e-15 0.325204508775572 3.54611248339768e-78 other
OSTC OSTC -0.0649111321947304 1 0.0320615463736887 1 other
OTUB1 OTUB1 0.0159148760470806 1 -0.108219081887467 1 other
OTUD5 OTUD5 0 1 -0.122324365687786 1 other
OTUD6B-AS1 OTUD6B-AS1 0.213465263424019 1.17677203273754e-05 0.0350392693535988 1 other
OXA1L OXA1L 0.231159111412068 1.90000445102469e-05 0.15942657675432 1 other
OXR1 OXR1 -0.104041690955948 1 -0.265127282328715 1.8017502796203e-07 other
P2RX4 P2RX4 -0.10449621396299 1 -0.340438725212765 3.41890582136318e-13 other
P3H2 P3H2 -0.193495965716254 0.0526159781855707 -0.0879309618772367 1 other
P4HA1 P4HA1 -0.18207982718677 0.164055895265165 -0.241231052043404 0.000143188132302761 other
P4HB P4HB -0.16374378634197 3.9808744480326e-06 -0.206350189827724 6.89690995415031e-14 other
PA2G4 PA2G4 -0.192165094237263 0.00154025875092099 -0.19806164796415 0.0106314385470442 other
PABPC1 PABPC1 -0.188612494599652 1.41425377066455e-20 -0.0290143225469796 1 other
PABPC4 PABPC4 -0.109133643698052 1 -0.127161373810049 0.196518772378206 other
PABPN1 PABPN1 -0.113487986594091 1 -0.103671079031885 1 other
PACS1 PACS1 -0.11249539217922 1 -0.228713441679656 4.97033677821582e-05 other
PAF1 PAF1 0.0478159489507315 1 -0.0884745234722111 1 other
PAFAH1B2 PAFAH1B2 -0.144077453387372 0.162804177103596 -0.228450036772893 2.9515619744329e-05 other
PAIP1 PAIP1 -0.0759431102915941 1 -0.180259204946726 0.000948936504378772 other
PAIP2 PAIP2 0.191035382967992 2.3765711084627e-08 0.170612768641036 0.024168338088033 other
PALM PALM -0.136466114844171 1 -0.431728616960721 2.3990060096003e-26 other
PAM PAM -0.114326975505524 1 -0.0939284515090263 1 other
PAN3 PAN3 0.0253688055579389 1 -0.0927320354718706 1 other
PANK2 PANK2 -0.063171317682547 1 -0.267109829917606 9.31253879701472e-08 other
PAPD4 PAPD4 -0.149440121084657 1 -0.256799869351627 0.000105781323660032 other
PAPD5 PAPD5 -0.106586795937897 1 -0.196499798756677 0.0164249000756112 other
PAPOLA PAPOLA -0.0172565197917897 1 -0.131410042280123 0.000301878788137434 other
PAPSS2 PAPSS2 -0.118611503456819 1 -0.549105066687992 3.35235556201255e-24 other
PARL PARL -0.0574113107013192 1 -0.133514147081694 1 other
PARVA PARVA -0.105659876172048 1 -0.151572605808641 1 other
PARVB PARVB -0.0322757822254942 1 -0.155323577959362 0.362766967081453 other
PASK PASK 0.052472901777385 1 0.369829982628878 6.06772523511373e-12 other
PATL1 PATL1 -0.186823904366416 0.0251094130373031 -0.315034859767492 2.63450534465645e-10 other
PBX1 PBX1 -0.171174328133238 0.607291683565447 -0.034938461176758 1 other
PBX2 PBX2 -0.149162531458409 1 -0.192084415715189 0.0728599255706115 other
PBXIP1 PBXIP1 0.0276720427083117 1 -0.113470083412831 1 other
PCAT19 PCAT19 0.152169610747702 1 -0.0334400754847123 0.000283182608123932 other
PCBP1 PCBP1 -0.215124114124617 3.21862606723004e-20 -0.149380983558493 5.58917295887062e-08 other
PCBP2 PCBP2 -0.0328196694009911 1 0.0496136309175805 1 other
PCDH12 PCDH12 -0.132202149761457 1 -0.659390798828248 8.67101496479197e-62 other
PCDH9 PCDH9 0.15805444217484 0.0819813306645001 0.116802640843189 1 other
PCF11 PCF11 -0.0280597182020781 1 -0.156185853750446 0.0933767879772068 other
PCGF2 PCGF2 -0.0476293046379924 1 -0.284019239654007 2.51438024939328e-09 other
PCGF5 PCGF5 -0.11456606845644 1 -0.100377335641905 1 other
PCMT1 PCMT1 -0.0855951279011 1 -0.171079165065999 0.159435910698399 other
PCMTD1 PCMTD1 -0.12538731055816 1 -0.23515029441866 5.8285269053732e-08 other
PCMTD2 PCMTD2 -0.0764521810775161 1 -0.210197228902007 0.000283861514385601 other
PCNA PCNA -0.106265419931634 1 -0.320737145277712 2.13206553481433e-07 other
PCNP PCNP 0.0728961463125374 1 0.0448725631539988 1 other
PCSK7 PCSK7 0.0659924361675038 1 -0.164203733365702 0.000524099974753287 other
PCYT1A PCYT1A -0.090604291290034 1 -0.302189971096334 4.84957261908652e-08 other
PDAP1 PDAP1 -0.111053793968469 1 -0.19773214431574 0.0017334970793277 other
PDCD10 PDCD10 0.0512829973168967 1 -0.100944390388661 1 other
PDCD1LG2 PDCD1LG2 -0.159337683703125 1 -0.133478077886261 1 other
PDCD2 PDCD2 -0.158587876645513 0.443518936484673 -0.432147752562177 2.69520659615902e-24 other
PDCD4 PDCD4 -0.108936718778797 1 -0.0918910805342142 1 other
PDCD6 PDCD6 -0.156312733385385 0.0352870644794849 -0.365642149056552 1.42662606611105e-26 other
PDCD7 PDCD7 -0.117270974997055 1 -0.329867342327802 2.806291684173e-12 other
PDCL PDCL 0.189800322925281 0.001517728726168 0.0024618591194312 1 other
PDCL3 PDCL3 -0.148284575583486 1 -0.195836108837731 0.136753854017189 other
PDE2A PDE2A -0.0333738071999433 1 -0.244219099661813 8.26893375009699e-15 other
PDE4B PDE4B 0.259855860635528 9.82462785062665e-26 0.275328018129458 7.14249928250197e-23 other
PDE7B PDE7B -0.00678388077802139 1 -0.202312078996231 0.000778171819829235 other
PDHA1 PDHA1 -0.156203778022147 1 -0.270128307028538 3.56824435807843e-06 other
PDHB PDHB -0.0605151166827305 1 -0.22510105192198 5.63532801790889e-05 other
PDIA5 PDIA5 -0.102143701794041 1 -0.221679687777359 0.000503992951602532 other
PDK1 PDK1 0.213447923501967 3.07108269725581e-05 0.106526589203636 1 other
PDK2 PDK2 0 1 -0.155932259153186 0.789023947557805 other
PDLIM1 PDLIM1 -0.0348839460267047 1 -0.097248175374623 1 other
PDLIM2 PDLIM2 0.0699729204648784 1 0.0523961210407087 1 other
PDLIM7 PDLIM7 -0.0330536189103552 1 -0.128302789139726 1 other
PDPR PDPR 0 1 -0.154387112887557 1 other
PDXDC1 PDXDC1 -0.146393728254824 1 -0.295534292113654 5.84777780413076e-08 other
PDZD11 PDZD11 -0.0818159065979627 1 -0.148643600877241 1 other
PEA15 PEA15 -0.158269617716606 0.000761652006263287 -0.300687228445706 9.28088703588611e-18 other
PEAR1 PEAR1 -0.14933843452958 1 -0.115107970484485 1 other
PEBP1 PEBP1 -0.167525189848465 5.12736241089895e-11 0.0618051253733848 1 other
PEF1 PEF1 -0.0128565835065514 1 -0.14666073536145 0.159315674695234 other
PELI2 PELI2 -0.125755966380032 1 0 1 other
PELO PELO -0.116127974370356 1 -0.466218576184463 4.05490325015067e-33 other
PER1 PER1 0.199113962627676 0.00216378354536622 0.0871121845775699 1 other
PER2 PER2 -0.0863635524327793 1 -0.0845517976386421 1 other
PES1 PES1 -0.0273000514571049 1 -0.162080843325322 0.0649742417814706 other
PET100 PET100 0.13544414167704 0.00650689197518808 0.0874333482271291 1 other
PEX16 PEX16 0 1 -0.160056715465988 1 other
PFDN1 PFDN1 -0.0154831611918949 1 -0.0746167513109689 1 other
PFDN4 PFDN4 -0.00332087280993931 1 -0.00127167583028787 1 other
PFDN5 PFDN5 0.0275098897568073 1 0.26612121280044 6.68364689147049e-68 other
PFDN6 PFDN6 -0.104413692898259 1 -0.159684264413792 1 other
PFKFB3 PFKFB3 -0.353791391204788 8.5541356076919e-07 -0.19088104528175 1 other
PFKL PFKL -0.000405599068641793 1 -0.221135177383745 0.000389233473981852 other
PFN1 PFN1 0.145116034634528 4.67496333388216e-32 0.27364919048148 1.22300285841288e-68 other
PGAM1 PGAM1 -0.0775471322923226 1 -0.189371870323216 0.00364008363090209 other
PGGT1B PGGT1B -0.171615912186692 1 -0.302119768971316 1.30727907341677e-07 other
PGLS PGLS -0.038216723714136 1 -0.212758134533688 3.45221534546248e-07 other
PGM2L1 PGM2L1 -0.0831714434843693 1 -0.0410349133189123 1 other
PGM5 PGM5 -0.168488875326861 1 -0.413829268681856 4.01350610661009e-18 other
PGRMC1 PGRMC1 -0.168495577308805 0.471719461878132 -0.117070460431496 1 other
PGRMC2 PGRMC2 -0.165595633121242 0.126629105915703 -0.247213078303522 9.99807823243884e-09 other
PGS1 PGS1 -0.199466347200202 0.00936100014498084 -0.356604050794631 4.31915853889135e-12 other
PHACTR4 PHACTR4 -0.141960110393138 1 -0.284431510327331 4.8443665526839e-08 other
PHB2 PHB2 -0.140869128113872 1 -0.248692400606772 2.98912276899213e-07 other
PHC2 PHC2 -0.141295169016113 0.0181850019686014 -0.256579141962109 9.02207693135855e-11 other
PHF1 PHF1 0.0794017221777588 1 -0.107680370865501 1 other
PHF10 PHF10 -0.106395801000077 1 -0.21663937759397 0.000109797868644531 other
PHF11 PHF11 -0.201016497368742 0.0707918661932581 -0.310337855532685 5.03395992394006e-10 other
PHF14 PHF14 -0.0114762132266159 1 -0.124213233701302 1 other
PHF20 PHF20 0.0617451405629946 1 -0.199709637096194 0.00171823741878847 other
PHF20L1 PHF20L1 -0.19625021161043 0.00217301886479558 -0.322925660337927 3.99933135808254e-13 other
PHF23 PHF23 -0.184377165365681 0.136465684221391 -0.303365879229923 1.7762538752293e-08 other
PHF5A PHF5A 0.0308337499955997 1 -0.117997643565474 1 other
PHF6 PHF6 -0.190751653398405 0.0325107770078463 -0.196275791632314 0.277964469356126 other
PHLDB1 PHLDB1 -0.0758188898909412 1 -0.260349002685698 1.75723671490429e-06 other
PHYHD1 PHYHD1 0.12755654276531 1 -0.00320726015048733 1 other
PHYKPL PHYKPL -0.0334072252223763 1 -0.166779203608771 1 other
PI4KB PI4KB -0.110883148960697 1 -0.216566051542774 0.0118928760614376 other
PIAS1 PIAS1 -0.109858659072024 1 -0.112590459682511 1 other
PIEZO1 PIEZO1 -0.151195507422182 0.554885744072653 -0.405617594464696 2.26154210411824e-23 other
PIGBOS1 PIGBOS1 0.0490312355833109 1 -0.124681174571357 1 other
PIGC PIGC 0.0563759188218123 1 0.0578765572092985 1 other
PIGF PIGF -0.0351134082763975 1 -0.129699415724573 1 other
PIGH PIGH 0 1 -0.103106194248287 1 other
PIGK PIGK -0.182137286017613 0.0179852180379543 -0.228456846325711 2.25872959026095e-05 other
PIGP PIGP 0.150136572115327 0.0286575738517381 0.0404508663745651 1 other
PIGS PIGS -0.0804175981687818 1 -0.222718980545713 0.000171009432229009 other
PIGT PIGT -0.145771449340167 0.222194383461451 -0.311122606006459 4.53427025182017e-14 other
PIH1D1 PIH1D1 0.0381331632087016 1 -0.129466813947135 1 other
PIK3C3 PIK3C3 -0.181693434837009 0.298537800726394 -0.28075429899725 5.06577132367595e-07 other
PIK3IP1 PIK3IP1 0.22198555139332 1.20664422133633e-05 -0.0946671790806792 1 other
PIM3 PIM3 0.13887813783191 2.16052415986187e-13 -0.13842206690981 1 other
PIN1 PIN1 0.123398478476966 1 -0.0589890570795227 1 other
PIN4 PIN4 0.110097324738287 1 0.132543920056245 0.715869005896307 other
PINK1 PINK1 -0.073520710245297 1 -0.250732942127392 2.69715203532267e-06 other
PINX1 PINX1 0 1 -0.199634583785981 0.0111570268632058 other
PIP4K2A PIP4K2A -0.0103905346213368 1 -0.341133961027412 1.79914439490128e-17 other
PISD PISD -0.143609497651585 1 -0.374956728978068 5.07275493983251e-15 other
PITHD1 PITHD1 -0.0302808497792932 1 -0.111572666410692 1 other
PITPNM3 PITPNM3 -0.0340768274972887 1 0 1 other
PKIG PKIG -0.130573141417188 1 -0.536445767178693 0.86814991355441 other
PKN2 PKN2 -0.185811807934734 0.000113048148133635 -0.324465024192819 4.00522818497784e-14 other
PKP4 PKP4 -0.183592620880209 0.0821642681059258 -0.268087980785225 9.51385865973864e-07 other
PLA2G12A PLA2G12A -0.0755621798778765 1 -0.174029565138907 1 other
PLA2G16 PLA2G16 0.0427663678295902 1 -0.143100221005035 0.000218724125547134 other
PLD3 PLD3 0.0883810880172273 1 0.0171260204341172 1 other
PLEKHA3 PLEKHA3 0.0574289565276067 1 -0.140187885940799 0.365975122434767 other
PLEKHB2 PLEKHB2 -0.0293014038127735 1 -0.29298095209618 4.98854287360104e-14 other
PLEKHF2 PLEKHF2 -0.0972929231600512 1 -0.335845953746163 5.67393527699448e-11 other
PLEKHG1 PLEKHG1 -0.158924148124045 0.140880787273387 -0.436188289246097 4.62185491412876e-31 other
PLEKHG2 PLEKHG2 -0.129994241613554 1 0 1 other
PLEKHJ1 PLEKHJ1 -0.184842764928526 0.0747730254448311 -0.135384356667036 1 other
PLGRKT PLGRKT -0.156693615992076 1 -0.115894555045252 1 other
PLIN2 PLIN2 0.138345146374754 1 -0.0729325654295893 0.0552866913369065 other
PLIN5 PLIN5 0 1 -0.201469691767465 0.0886948998343315 other
PLK3 PLK3 0.252448068731248 0.000138070992736664 -0.0862158431260968 1 other
PLOD1 PLOD1 -0.146205076591094 1 -0.183336074722141 0.0333811962876054 other
PLOD2 PLOD2 -0.124224000340662 1 -0.261816229303226 0.00238353344824402 other
PLPP1 PLPP1 0.122333557336892 4.25710700285167e-20 -0.139204152277096 1 other
PLPP5 PLPP5 -0.176097633199697 0.206773274469767 -0.263854610592962 6.08851802196385e-07 other
PLRG1 PLRG1 -0.140653137384515 1 -0.257438761367973 2.9341090301417e-06 other
PLSCR1 PLSCR1 -0.100352030846632 0.410695642779411 -0.270363466647256 2.29441226277508e-21 other
PLSCR4 PLSCR4 -0.0225813334397701 1 -0.107995242365592 1 other
PLVAP PLVAP -0.373988403468212 1.24728134981823e-07 -0.169341764265365 1 other
PLXNA2 PLXNA2 -0.16499640179183 0.0160481040028441 -0.439860923886594 1.83747232763321e-28 other
PMAIP1 PMAIP1 0.0669576684148929 1 -0.124936432350263 1 other
PMF1 PMF1 0.0435373133877504 1 -0.170239591583712 0.0117659170462108 other
PML PML -0.168454639015284 0.0990317793288549 -0.307111268317291 2.54702748036752e-10 other
PMPCA PMPCA -0.118525758172209 1 -0.25702394660245 1.22796514046004e-06 other
PMPCB PMPCB 0.0524467289762833 1 0.00342891979951054 1 other
PMVK PMVK 0.0828143945420472 1 -0.0362569802816655 1 other
PNISR PNISR -0.1817823494722 7.07011418885852e-05 -0.234285152812412 1.71378204489732e-10 other
PNKD PNKD 0.037632038467896 1 -0.0087128384347851 1 other
PNKP PNKP 0.156205404308275 1 -0.143347204792962 1 other
PNMA1 PNMA1 0 1 -0.129587996542566 1 other
PNPLA2 PNPLA2 0.208643801820019 1.24819814585892e-05 0.0407124285482673 1 other
PNRC1 PNRC1 0.332492499734726 1.63436910934322e-54 0.275515200706824 1.07106069583406e-41 other
PNRC2 PNRC2 0.0320787672404924 1 -0.110135961404197 0.321936906160292 other
PODXL PODXL -0.270334267487518 1 -0.800371341090627 8.27717816709167e-53 other
POGZ POGZ -0.110779241567936 1 -0.283200582229311 4.25359305224256e-10 other
POLD2 POLD2 -0.109222468396972 1 -0.228792184865324 0.000226952345229159 other
POLD3 POLD3 -0.165981299978023 1 -0.202455280214751 0.0682584973306093 other
POLDIP2 POLDIP2 -0.124520162451124 1 -0.311297127433584 5.27245465083354e-10 other
POLDIP3 POLDIP3 0 1 -0.185752669709226 0.504815555190311 other
POLE3 POLE3 -0.151922588911999 1 -0.204790009224141 0.00787576989876179 other
POLE4 POLE4 -0.0908195758948949 1 -0.216112732666111 2.90810428559457e-06 other
POLK POLK -0.196269031790482 0.00197627391117445 -0.285385404390124 1.69628620787205e-08 other
POLR1D POLR1D -0.0021722225368464 1 -0.104038452836969 1 other
POLR2A POLR2A -0.0925126904994487 1 -0.234206715923713 3.00718945697584e-06 other
POLR2C POLR2C 0.123781355575419 0.914554154038498 -0.051154692093389 1 other
POLR2E POLR2E 0.0445774167126628 1 -0.106057967019714 1 other
POLR2F POLR2F 0.0155979734547192 1 -0.0381605266587485 1 other
POLR2G POLR2G 0.116656223223413 0.108948108928 -0.00870788058722372 1 other
POLR2I POLR2I -0.0225102276042193 1 0.0161327648895824 1 other
POLR2J POLR2J 0.0534598850942388 1 0.0179834103013025 1 other
POLR2J3 POLR2J3 0.246786021500876 1.09081729353803e-08 -0.0539770039680439 1 other
POLR2K POLR2K 0.141683384641629 0.000158447585376606 0.125730333317564 1 other
POLR2L POLR2L 0.171521920017655 7.85113398434149e-28 0.24937340233642 9.29033105164867e-47 other
POLR2M POLR2M 0.0324199835571877 1 -0.134807616987541 1 other
POLR3D POLR3D -0.0610197714676264 1 -0.182458158162894 0.131857871681981 other
POLR3GL POLR3GL 0.138415911733438 0.241271958233885 0.0230217312769359 1 other
POM121C POM121C -0.182265580126418 0.0280262888158776 -0.257234245680515 4.11931591488726e-06 other
POMC POMC -0.10871437325513 1 -0.28331255694965 6.22944958155008e-09 other
POMP POMP 0.25561465246189 6.8370539909328e-55 0.243279620176968 1.61481183760112e-41 other
POP4 POP4 -0.0930569437056494 1 -0.249291030306454 0.000308977592548024 other
POP7 POP7 -0.0441548528026134 1 -0.217151505387072 0.000753374924595421 other
PPA2 PPA2 -0.0309984719000569 1 -0.014218699264396 1 other
PPAN PPAN -0.178844605117495 0.0197756675616549 -0.168618184990745 0.252924462302454 other
PPCS PPCS -0.0827730119814687 1 -0.113629476474155 1 other
PPFIBP1 PPFIBP1 -0.107287057234878 1 -0.386308708751026 7.19359061299441e-61 other
PPHLN1 PPHLN1 -0.122305276090269 1 -0.219840195960886 0.000854646965513409 other
PPIA PPIA 0.011954470883873 1 -0.0224605104131204 1 other
PPIB PPIB -0.073898555764677 0.316035924427374 -0.119526130048487 3.54080389377915e-08 other
PPIC PPIC -0.183858571588032 1 -0.211985415520724 0.0637360319513444 other
PPID PPID 0 1 -0.190100081332279 0.975031412564315 other
PPIE PPIE -0.00516679450061397 1 -0.0836541293855142 1 other
PPIG PPIG -0.152112852113638 0.165434337979667 -0.0940038731206756 1 other
PPIH PPIH -0.00341974463835215 1 -0.0654781742306652 1 other
PPM1A PPM1A 0.0136872516513113 1 -0.0995760788161608 1 other
PPM1B PPM1B 0.033375528405325 1 -0.0496977849946034 1 other
PPM1D PPM1D 0.252923739541941 1.94705329931318e-05 0.0102804745159886 1 other
PPM1F PPM1F -0.0922497588221221 1 -0.486519002575012 7.01113216865337e-30 other
PPME1 PPME1 -0.14823571609331 1 -0.216001989965228 0.00133151744132401 other
PPP1CA PPP1CA -0.0334060273577494 1 -0.147351160145882 0.0895430301702395 other
PPP1CB PPP1CB 0.206958503862532 0.0184376966800422 0.273870677229135 3.84659226414972e-05 other
PPP1CC PPP1CC -0.0625515785474103 1 -0.165734918287087 0.00449559139018556 other
PPP1R10 PPP1R10 0.172353982395822 0.0221287483112823 -0.106657101439357 0.912812442357354 other
PPP1R11 PPP1R11 0.147745195470283 0.520080404604353 0.122633687691473 1 other
PPP1R12C PPP1R12C -0.1895471427777 0.0171428466076909 -0.413680713118737 2.62239788672792e-20 other
PPP1R14A PPP1R14A 0.553807653832165 3.30604645802894e-79 0.33699750315359 7.79985546736354e-17 other
PPP1R15B PPP1R15B -0.0569763066094192 1 -0.240441125673764 1.00279741377562e-09 other
PPP1R2 PPP1R2 0.0572271677400593 1 -0.137013075476667 0.150883932936038 other
PPP1R3B PPP1R3B -0.195099655605367 0.558799338398257 -0.013684897004937 1 other
PPP1R7 PPP1R7 -0.136948483725909 1 -0.242220277335759 0.00020160467313853 other
PPP1R8 PPP1R8 -0.0687010847158531 1 -0.135585765213381 1 other
PPP2CA PPP2CA -0.0628502186356968 1 -0.131576877553736 1 other
PPP2R1A PPP2R1A -0.101966023569228 1 -0.25370207577725 7.52850641808079e-08 other
PPP2R1B PPP2R1B 0.0132834383729961 1 -0.184245670982827 0.0345634638063608 other
PPP2R2A PPP2R2A -0.124256169901723 1 -0.21014701926124 5.29211032510385e-07 other
PPP2R2D PPP2R2D -0.107100637557527 1 -0.23382744223097 0.000310237629580099 other
PPP2R3C PPP2R3C -0.083649004435328 1 -0.289207326947274 1.06759803569523e-09 other
PPP2R4 PPP2R4 0.0403845384526269 1 -0.172271390286734 0.421140305121726 other
PPP2R5A PPP2R5A -0.103305984794183 1 -0.520008012971348 2.99719821771503e-35 other
PPP2R5B PPP2R5B 0 1 -0.179474396952297 1 other
PPP2R5C PPP2R5C -0.0441495961099831 1 -0.236598267366981 1.3210072249869e-06 other
PPP3CA PPP3CA -0.20282072197175 0.000155186396886035 -0.0553800996832274 1 other
PPP3CB PPP3CB -0.0900927272361507 1 -0.143304795252506 1 other
PPP3CC PPP3CC 0.0412410256267335 1 -0.118790135254097 1 other
PPP4C PPP4C 0.140015591781 0.000785465262583102 -0.0406649987505878 1 other
PPP4R2 PPP4R2 -0.143440167214421 1 -0.299721723035058 1.38721871675316e-14 other
PPP4R3A PPP4R3A -0.198659365978058 0.00507670400058468 -0.329228801925631 3.21558752653226e-12 other
PPP4R3B PPP4R3B -0.170756178492776 1 -0.290475800392635 3.40145172425137e-08 other
PPP5C PPP5C -0.182678426135163 0.0370257284185572 -0.225996358644398 0.000915389245642167 other
PPP6C PPP6C 0.00439674117992483 1 -0.0277874041665715 1 other
PPP6R2 PPP6R2 -0.162814924304873 1 -0.250137711597948 2.2131365725958e-05 other
PPWD1 PPWD1 -0.0861903914338094 1 -0.209662621490873 0.0134409800804152 other
PQBP1 PQBP1 0.0940624013139792 1 -0.045025045376577 1 other
PQLC1 PQLC1 -0.203974243639392 0.0525270445857311 -0.368358520544108 1.87443272969143e-13 other
PQLC3 PQLC3 0.239958599239565 1.94674168068082e-07 0.206622664520521 0.000460697106666157 other
PRADC1 PRADC1 0.0548227196158519 1 -0.109060979687313 1 other
PRAF2 PRAF2 0.194115841895483 0.00112405872475869 0.0530088361523391 1 other
PRCC PRCC -0.0594455553620143 1 -0.259996587493654 1.73808753933207e-08 other
PRDM1 PRDM1 0.595612019173786 1.53234362414083e-34 0.691956444142674 9.80131177797705e-35 other
PRDX1 PRDX1 -0.178267695772422 2.22823292344243e-23 -0.276596931554939 5.59345801325081e-45 other
PRDX2 PRDX2 0.0585250474427605 1 -0.0216325938987581 1 other
PRDX3 PRDX3 -0.0635422318307995 1 -0.175402782892829 0.000436306956112357 other
PRDX4 PRDX4 -0.222310133932928 3.56488614934513e-07 -0.117125065861047 0.0531902013620264 other
PRDX5 PRDX5 0.130118515593802 0.000364567443014122 0.145348602536164 0.0285751842077183 other
PRDX6 PRDX6 -0.0774394868900187 1 0.00154376728148248 1 other
PRELID1 PRELID1 -0.150829233533968 0.0442967245654361 -0.244485289886837 3.32434068206083e-14 other
PRELID3B PRELID3B -0.146863158281933 1 -0.185202895462785 0.0817119487679064 other
PREPL PREPL 0 1 -0.195307549165897 0.0162324160983709 other
PRICKLE2 PRICKLE2 -0.163875369665945 1 -0.372261896098519 3.1829931946236e-15 other
PRKAA1 PRKAA1 -0.149940446306481 1 -0.321069865853726 1.60807585136811e-11 other
PRKAG1 PRKAG1 0 1 -0.13282509863577 1 other
PRKAR1A PRKAR1A -0.0257096011426483 1 -0.052275186455066 1 other
PRKAR2A PRKAR2A -0.103586091104893 1 -0.373978895269114 2.25744354866922e-16 other
PRKCE PRKCE 0.095988310088031 1 -0.172066275132872 0.135100620835206 other
PRKCH PRKCH -0.0360190867419166 1 -0.0866702778031888 1 other
PRKCI PRKCI 0 1 -0.129192912231948 1 other
PRKCSH PRKCSH -0.0854918249307359 1 -0.177243623524417 0.000122813314251614 other
PRKD3 PRKD3 -0.10357106650438 1 -0.228467097624987 2.36796028137203e-05 other
PRKRA PRKRA -0.110110554653976 1 -0.0708745960347212 1 other
PRKRIR PRKRIR -0.138234293500423 1 -0.262267637203688 6.18413805709901e-07 other
PRKX PRKX -0.0770200226789719 1 -0.296632339531963 7.78773049325659e-08 other
PRMT1 PRMT1 -0.14285824497577 0.0255704010247586 -0.231599869589772 1.00252984877716e-11 other
PRMT2 PRMT2 -0.010719988715207 1 -0.210566010310522 0.00168838801570255 other
PRNP PRNP -0.270674203977699 2.31570747730889e-07 -0.125241932400712 1 other
PROSC PROSC -0.126246095009821 1 -0.196858482990437 0.110113827143772 other
PRPF18 PRPF18 0.0419093597204072 1 -0.0833067588024072 1 other
PRPF19 PRPF19 -0.157381039668059 1 -0.309926261487438 3.08274773025809e-08 other
PRPF31 PRPF31 -0.12548913839003 1 -0.279650301486397 1.36769533066153e-09 other
PRPF38A PRPF38A -0.0130368128402967 1 -0.108957428821933 1 other
PRPF38B PRPF38B -0.0600766213213529 1 -0.198709717044926 1.04847713941853e-06 other
PRPF6 PRPF6 -0.0368015763768188 1 -0.0912111194337255 1 other
PRPS1 PRPS1 -0.169074110772074 0.344279209866319 -0.291856256819672 5.6973419640235e-09 other
PRPSAP1 PRPSAP1 -0.17903365207005 0.173551199176916 -0.254867587861938 0.000163425539164007 other
PRPSAP2 PRPSAP2 0 1 -0.16073876870902 1 other
PRR13 PRR13 0.0208649997773583 1 -0.0363715421124321 1 other
PRR14 PRR14 0 1 -0.0939135806900264 1 other
PRRC2A PRRC2A -0.0515655201922716 1 -0.244213563613132 5.32929999947872e-07 other
PRRC2B PRRC2B -0.167976151585924 0.984737213259794 -0.387068263182569 6.28913341738406e-17 other
PSAP PSAP -0.157477008953312 5.35879606862987e-10 -0.0787669712058729 1 other
PSEN1 PSEN1 0.102186328529694 1 -0.0777542264466351 1 other
PSEN2 PSEN2 -0.169624223103769 0.668679888169287 -0.441009912442365 6.60136900154026e-18 other
PSENEN PSENEN 0.146637416568405 1 -0.0212121258511545 1 other
PSMA1 PSMA1 0.0663938920517809 1 0.0370032597001871 1 other
PSMA2 PSMA2 0.222864926796233 3.55903659927805e-13 0.17900307389607 8.87998783710672e-05 other
PSMA3-AS1 PSMA3-AS1 0.0297618645288074 1 -0.115890124891621 1 other
PSMA4 PSMA4 -0.0928256400639179 1 -0.0406695824868898 1 other
PSMA6 PSMA6 -0.192376529807854 0.17638673032955 -0.170280278809744 1 other
PSMA7 PSMA7 -0.179515686091201 4.48444586352499e-19 -0.164126983997999 1.25315886560554e-10 other
PSMB1 PSMB1 -0.144395393207594 4.34037621749719e-09 -0.244290924207143 3.31976233880395e-29 other
PSMB10 PSMB10 0.173746369198792 0.24469750832824 -0.149354801796783 1 other
PSMB2 PSMB2 -0.112817061514996 1 -0.29850582753793 1.1057807703896e-18 other
PSMB3 PSMB3 -0.0751678336613711 1 -0.204917891255824 9.66740976060868e-09 other
PSMB5 PSMB5 -0.0784850063733271 1 -0.338377203172891 3.23838073827231e-22 other
PSMB6 PSMB6 -0.0735902485229671 1 -0.190048266619622 1.33737646179487e-09 other
PSMB7 PSMB7 0.0228581390598752 1 -0.0546951939012977 1 other
PSMB8 PSMB8 -0.00537495156386925 1 -0.272378155218383 2.48723921324321e-14 other
PSMB8-AS1 PSMB8-AS1 0.385462786973553 1.49262866968482e-19 0.126783312560936 1 other
PSMB9 PSMB9 0.00681633088507078 1 -0.188983040829264 1.7967706156519e-10 other
PSMC2 PSMC2 -0.131477475775941 1 -0.294891060514422 1.15115636676233e-10 other
PSMC3 PSMC3 0.0103262192900115 1 -0.160189546440994 0.0696046608832001 other
PSMC5 PSMC5 -0.131047948911436 0.897501884543044 -0.315363416840107 5.93409036143861e-19 other
PSMC6 PSMC6 -0.0792960334468743 1 -0.15252644723962 0.0468730101793055 other
PSMD10 PSMD10 -0.058262526693089 1 -0.220881656731929 0.0194269163426618 other
PSMD13 PSMD13 -0.183389647194898 0.00973296704683942 -0.337620961528238 5.54106438332158e-17 other
PSMD3 PSMD3 -0.193155937516491 0.0174963482757583 -0.40540164287477 1.35054346400464e-23 other
PSMD4 PSMD4 0.0284935217629319 1 -0.122920796161977 1 other
PSMD6 PSMD6 -0.194524168708273 0.000129554054185095 -0.271001642896996 2.09941455651332e-09 other
PSMD8 PSMD8 -0.199638784986634 0.000116889306190485 -0.345412394748946 2.24930736739716e-26 other
PSMD9 PSMD9 0 1 -0.12664864808411 1 other
PSME1 PSME1 0.106413919938554 0.0388801845602172 0.0854153343914033 1 other
PSME3 PSME3 -0.182956434186928 0.0446886628275728 -0.269989535639172 5.23742991216193e-07 other
PSME4 PSME4 -0.181205931180633 0.101218013575003 -0.317744421024063 2.15764394841702e-09 other
PSMF1 PSMF1 -0.0500708608200171 1 -0.122607607548185 1 other
PSMG2 PSMG2 0.0904427187622339 1 0.0653895299063316 1 other
PSMG3 PSMG3 -0.171773953068655 1 -0.229682645109031 0.000848201695803649 other
PSMG4 PSMG4 -0.124424435420697 1 -0.126946884153218 1 other
PTBP1 PTBP1 -0.0833999294930045 1 -0.280823718241056 1.39096880398831e-17 other
PTGES3 PTGES3 -0.0289687600598292 1 -0.0326255485563956 1 other
PTGIS PTGIS -0.198413194024235 1 -0.532915937115022 7.60694395586252e-20 other
PTGS1 PTGS1 -0.103617461807085 1 -0.310076532844981 6.77044153658543e-09 other
PTMA PTMA 0.0153707796775269 1 0.170730526123259 2.88509290802257e-65 other
PTMS PTMS -0.129685135259035 0.00742296401164406 -0.0832910816470196 1 other
PTOV1 PTOV1 0.0261926794448268 1 -0.0884677112598955 1 other
PTP4A1 PTP4A1 -0.168426371152237 1 -0.1397460957268 1 other
PTPMT1 PTPMT1 0 1 -0.0929440816668841 1 other
PTPN1 PTPN1 -0.0957460774410731 1 -0.136982336581124 0.0261834883737213 other
PTPN2 PTPN2 -0.0850725866431148 1 -0.112081084627896 1 other
PTPN4 PTPN4 -0.107857028025251 1 0 1 other
PTPRA PTPRA -0.115084175778331 1 -0.322305757731003 5.70071724927791e-11 other
PTPRB PTPRB -0.158800819735212 9.82063611004374e-13 -0.420636783473423 2.44146220287276e-71 other
PTPRN2 PTPRN2 0.00719909774466654 1 -0.137549057209208 1 other
PTRF PTRF -0.156429485011885 0.00110921711024794 -0.0572137854512146 1 other
PTRH1 PTRH1 -0.0110145473493228 1 -0.221645012980411 0.00655150422211924 other
PTRHD1 PTRHD1 0.0566326147112441 1 0.0147574965720592 1 other
PTS PTS 0.00835273594931263 1 -0.176209953571479 0.000428874289213065 other
PUM2 PUM2 -0.199310486082489 0.00244851873394583 -0.205895304796983 0.0209579245160267 other
PUS7L PUS7L -0.140960710194376 1 -0.209722742671058 0.0652795473186751 other
PVALB PVALB 0.275057105109343 2.16558186810534e-10 0.352269853293895 2.6792170747464e-09 other
PVRL2 PVRL2 -0.182436892535368 9.34580196304866e-08 -0.168949904016717 5.52087812806527e-08 other
PWP1 PWP1 -0.154533145366856 0.22941182502653 -0.320380401702628 4.14309088143209e-13 other
PXDC1 PXDC1 -0.179912091729779 0.0177026527670767 -0.344341556047165 3.67474168504718e-19 other
PXN PXN -0.0979397430761511 1 -0.324807084041397 4.21833789867264e-16 other
PYCR2 PYCR2 0.0340587225877014 1 -0.0922735904960907 1 other
PYURF PYURF 0.0249094717064991 1 0.089591141277204 1 other
QARS QARS -0.0134248176212786 1 -0.144427430879946 1 other
QRICH1 QRICH1 -0.0912356416425808 1 -0.168066809302021 1 other
QTRT1 QTRT1 0 1 -0.152951060484619 1 other
R3HCC1 R3HCC1 0 1 -0.126544422221269 1 other
R3HDM2 R3HDM2 -0.0367023658544179 1 -0.153169090955554 1 other
RAB11A RAB11A 0.089306414358283 1 -0.0807328091172163 0.0977447737024821 other
RAB11B RAB11B 0.171420208482659 0.00443486165566166 0.0592961849564592 1 other
RAB18 RAB18 -0.0900338664262746 1 -0.139117801625372 0.0073305846355605 other
RAB1A RAB1A 0.151056648068421 0.00436592722421218 0.0554822738949229 1 other
RAB1B RAB1B -0.144607409242323 0.0385735845805624 -0.237766291177832 4.36534249320024e-09 other
RAB20 RAB20 0.392025363459056 4.35257397312874e-15 0.0508804442930222 1 other
RAB21 RAB21 -0.17648163359535 0.0508893173269245 -0.256274288392232 3.28613397936369e-10 other
RAB22A RAB22A -0.194706666875036 0.0176276744720359 -0.302794048311715 1.09252651255045e-11 other
RAB28 RAB28 -0.0110965904557394 1 -0.0611799376290194 1 other
RAB2A RAB2A -0.184241857628386 2.05463710987275e-08 -0.305496186741082 9.61791495741644e-31 other
RAB30-AS1 RAB30-AS1 0.101119844446295 1 -0.0738730699259948 1 other
RAB35 RAB35 -0.0396665237824068 1 -0.241996589174065 1.41813693221234e-05 other
RAB3GAP1 RAB3GAP1 -0.124993582121737 1 -0.196675078534583 0.0426350682334815 other
RAB3GAP2 RAB3GAP2 -0.177251197263484 0.145012004991757 -0.273656425401678 2.85351938185112e-06 other
RAB4A RAB4A 0.0509892600611674 1 0.0270114929719703 1 other
RAB4B RAB4B 0.150587605056367 0.10439872292106 -0.0147060330267763 1 other
RAB5A RAB5A 0.00663102777379898 1 -0.101829013238712 1 other
RAB5B RAB5B 0.0354742665894849 1 -0.0238025343475818 1 other
RAB5C RAB5C -0.104348180696627 1 -0.249685871599657 1.28463686386658e-20 other
RAB6A RAB6A -0.0328804139390305 1 -0.135580088742107 0.0766333067541634 other
RAB7A RAB7A 0.0416755406022644 1 -0.0630739277381917 1 other
RAB8A RAB8A -0.197646143315263 0.0941686633096929 -0.315519398312018 1.90039167269303e-09 other
RAB9A RAB9A -0.0849653941916302 1 -0.176288586561023 0.536560019032209 other
RABAC1 RABAC1 0.128510393699909 0.00835233492624569 -0.104060561336404 0.0517777491820268 other
RABGAP1L RABGAP1L 0.0336670519862245 1 0.0472209957847383 1 other
RABGGTB RABGGTB 0.028353730673736 1 0.00345492342821929 1 other
RABIF RABIF 0 1 -0.0968267041529767 1 other
RABL6 RABL6 0 1 -0.173331196416477 0.651514588692439 other
RAC1 RAC1 0.102279690638815 5.40028669215613e-11 0.00435401139287572 1 other
RAD21 RAD21 -0.153901103443369 0.00442394554758313 -0.270660684675927 1.29198844703307e-13 other
RAD23A RAD23A -0.000662468900308966 1 -0.147904959470981 1 other
RAD51C RAD51C 0.0238934140260947 1 -0.0382721779890363 1 other
RAF1 RAF1 -0.0907803150464044 1 -0.260408232810053 6.00674379411513e-06 other
RALB RALB 0.0186578553144789 1 -0.066705762765107 1 other
RALBP1 RALBP1 -0.0683956249361493 1 -0.176494373685695 0.00590105501495129 other
RALGAPA1 RALGAPA1 -0.134390120432341 1 -0.350494495714802 7.09065232338606e-13 other
RALGAPA2 RALGAPA2 -0.087204158334778 1 -0.380947762261826 3.30092963101044e-19 other
RALGAPB RALGAPB -0.10036363168436 1 -0.258259959103076 1.77228845609995e-05 other
RALY RALY 0.0684412961377402 1 0.000473386991808322 1 other
RAMP2 RAMP2 0.399180135740213 3.04431083368191e-87 -0.0820951129982301 1 other
RAMP3 RAMP3 0.468238045279696 8.19408755499263e-118 0.447895008429841 1.13553737823535e-82 other
RANBP1 RANBP1 -0.174128208336351 0.00657054327653403 -0.244124516239647 1.30308078040811e-09 other
RANBP3 RANBP3 0 1 -0.182840731976553 0.111656066490435 other
RANGRF RANGRF 0 1 -0.0566106218244411 1 other
RAP1A RAP1A 0.0103353854260695 1 -0.0474281331441749 1 other
RAP1B RAP1B 0.06093061296798 1 -0.151959887380888 3.23973358691944e-06 other
RAP2A RAP2A -0.050782057195671 1 -0.279729925494385 2.29817585857525e-06 other
RAPGEF1 RAPGEF1 -0.110780058801262 1 -0.431744541357969 2.12542180633827e-19 other
RAPGEF5 RAPGEF5 -0.079734104662249 1 -0.317890958977208 5.61510209853559e-24 other
RAPH1 RAPH1 -0.144035884944714 0.241754219880498 -0.260284880700623 6.88995180087615e-08 other
RARA RARA -0.203927741642722 0.0084185019838527 -0.194745527966941 0.0390992150657616 other
RARB RARB 0.0968562074208046 1 -0.172511651709854 0.233584877484045 other
RARRES3 RARRES3 -0.0306985787846932 1 -0.197409197743038 0.00749991556554135 other
RARS RARS -0.068958624461561 1 -0.167561245759839 0.859448363175998 other
RARS2 RARS2 -0.0247522811452645 1 -0.216534921744603 0.00298260567539976 other
RASA2 RASA2 -0.179046062142493 1 -0.178104529572335 1 other
RASD1 RASD1 -0.312019982160405 1 -0.531008081411192 0.353186024475573 other
RASGEF1B RASGEF1B 0.0592744303707653 1 -0.149036739720928 0.000150691386722295 other
RASGRP3 RASGRP3 0.200296608928126 2.46339174680834e-08 -0.19581760712437 0.00918674563100461 other
RASIP1 RASIP1 -0.0997697184770208 0.22120019426157 -0.381582292183031 8.66500254725996e-43 other
RASL10A RASL10A -0.154110014543206 0.0947265168838635 -0.0959476878464558 1 other
RASSF1 RASSF1 0.146887496095501 1 -0.0868262898552872 1 other
RASSF2 RASSF2 0.155720630476319 0.202721279120976 -0.0712619818420435 1 other
RBBP4 RBBP4 -0.152264154604514 0.364995570877293 -0.253575275717467 3.53475094402409e-07 other
RBBP6 RBBP6 -0.18925628017156 0.0711898587752705 -0.397756574731991 3.84412177622713e-19 other
RBBP7 RBBP7 -0.0839558792095223 1 -0.225056943594497 7.60546621655575e-07 other
RBBP8 RBBP8 -0.154393509253331 0.748635294267219 -0.183453418126281 0.141821032085145 other
RBCK1 RBCK1 0.0193146707077133 1 -0.142570095756921 1 other
RBL2 RBL2 -0.199996716596667 0.00275194366935944 -0.318476711107933 5.26614031193974e-10 other
RBM10 RBM10 -0.108796636939475 1 -0.240143390697949 0.000464513510961023 other
RBM14 RBM14 0.0356945588416311 1 -0.0893831537915228 1 other
RBM15B RBM15B -0.119880597030959 1 -0.241579774519595 1.70980323720821e-05 other
RBM17 RBM17 -0.176728054661525 0.00203368159026427 -0.245403391105942 5.10808192272885e-10 other
RBM22 RBM22 -0.0783609366129874 1 -0.226514602749916 0.00024119859482631 other
RBM23 RBM23 0.228252804795807 3.89707881555306e-06 0.0190813999581918 1 other
RBM3 RBM3 0.153395526696052 1 0.148882922889482 1 other
RBM39 RBM39 0.089164399080213 1 0.0299148779647395 1 other
RBM4 RBM4 0.232583148752881 1.60862743730238e-05 0.134601682553553 1 other
RBM42 RBM42 -0.00600441167025845 1 -0.153146507199568 0.0102831777455606 other
RBM6 RBM6 -0.103412455288936 1 -0.277839966874141 3.28090533009401e-10 other
RBM7 RBM7 0.189632460935316 0.00102985273286816 0.0805022617567224 1 other
RBM8A RBM8A -0.122704363761114 0.0340741876874093 -0.254121225364048 2.28204026328086e-16 other
RBMS2 RBMS2 0.0318415906470333 1 -0.155032709777771 1 other
RBMX RBMX 0.152976531948604 0.000133597356141598 0.115957944499133 1 other
RBMX2 RBMX2 0.123648496945858 1 0.0443646246841027 1 other
RBMXL1 RBMXL1 0.155120454740053 1 0.0287005747536035 1 other
RBP1 RBP1 -0.112870779460117 1 -0.0223360976155387 1 other
RBPJ RBPJ -0.146298262507088 1 -0.195609168131364 0.00892801273257372 other
RBPMS RBPMS -0.133732291561351 1 -0.270718177844117 3.72920431164221e-09 other
RBX1 RBX1 0.0042426292016263 1 -0.104440106945542 1 other
RC3H2 RC3H2 -0.0533925980349352 1 -0.216324075605306 0.00268074043635102 other
RCAN1 RCAN1 0.0502875089518598 0.90646346564579 -0.211551831067629 1 other
RCBTB2 RCBTB2 -0.00931970447467889 1 -0.263052917835053 1.07410606046471e-05 other
RCHY1 RCHY1 0.189630318115946 0.0832834873117737 0.00904627361446786 1 other
RCL1 RCL1 -0.132983847598446 1 -0.261575010740601 4.59386801469073e-07 other
RCN2 RCN2 -0.0712430333917969 1 -0.0634664003962702 1 other
RDH13 RDH13 0.271961937080344 5.77090249392535e-07 0.184950653040704 1 other
RDX RDX -0.0688097141237387 1 -0.283897153119757 9.49397801254611e-33 other
REEP3 REEP3 -0.0338071519638172 1 -0.27891646138835 2.57514110664502e-17 other
RENBP RENBP 0.364352426384005 9.91631553340278e-19 0.131581748710187 1 other
REPS1 REPS1 0 1 -0.101531174212777 1 other
RERE RERE 0.023290299229483 1 -0.170703467530147 0.00329800876006654 other
RFC1 RFC1 0.0944551120012558 1 -0.0264764757012019 1 other
RFK RFK 0.352822734626005 3.90608684690757e-15 0.266541089007453 9.68778442025056e-16 other
RFTN1 RFTN1 -0.0623827472215628 1 -0.121855181093297 1 other
RFWD2 RFWD2 0 1 -0.177723660261953 0.27523367996388 other
RFX1 RFX1 0.0341260598526922 1 -0.0296405768427395 1 other
RFX2 RFX2 -0.188873623832372 0.0980108422511761 -0.0837354997365194 1 other
RFXANK RFXANK 0.00430222617369558 1 -0.111593228465318 1 other
RGL1 RGL1 0.182430446054998 0.000813507339224138 0.0497940184637797 1 other
RGL2 RGL2 0.11455356369363 1 -0.142132728212714 0.00978215019252088 other
RGS12 RGS12 -0.0875956743578912 1 -0.377561077259432 5.23388630172005e-13 other
RHBDD2 RHBDD2 0.227587621934684 6.70634581444496e-08 -0.0191606219113725 1 other
RHEB RHEB 0.0324176959153722 1 -0.0285224734089014 1 other
RHOA RHOA 0.0929002761289685 0.00210799758969448 -0.0100004306230644 1 other
RHOB RHOB -0.0798350867485274 1 -0.0105127962492058 1 other
RHOC RHOC 0.263016973065834 1.08482607068667e-51 0.0950984557959055 1.32871240577003e-12 other
RHOT1 RHOT1 0 1 -0.121258158615722 1 other
RHOT2 RHOT2 0 1 -0.127490042684911 1 other
RHOU RHOU -0.116498103854442 1 -0.112254723340069 1 other
RICTOR RICTOR -0.143403929884003 1 -0.227054265143518 0.000487080335031481 other
RILP RILP 0.179763713404538 0.105453131233164 -0.0101066241743388 1 other
RILPL2 RILPL2 0.256463775973067 8.40437941666031e-07 -0.0705938035374031 1 other
RIMKLB RIMKLB 0.279616034103624 0.224874546876709 0.209661959925696 1 other
RIN2 RIN2 -0.0172265149981575 1 -0.0976315035422037 1 other
RING1 RING1 0.00427332080205201 1 -0.109852489711078 1 other
RIT1 RIT1 -0.0127989197296028 1 -0.239195717953167 8.44189882709601e-06 other
RLF RLF -0.188587750513642 0.494291007719227 -0.28990540330001 1.77044938398233e-08 other
RMDN1 RMDN1 0 1 -0.151470528825131 1 other
RMDN3 RMDN3 -0.0265018656269078 1 -0.0792157638857325 1 other
RMND5A RMND5A -0.0258289445630291 1 -0.194934444376163 0.0278096760736799 other
RN7SL832P RN7SL832P 0.338763123547912 3.04003759952358e-14 0.263256214559151 1.06949858439088e-06 other
RNASEH1 RNASEH1 0 1 -0.190166290712848 0.132681610208381 other
RNASEH2C RNASEH2C -0.0299575289307532 1 -0.125334012410073 0.372052413692883 other
RNF10 RNF10 -0.08473290332463 1 -0.247823278838 8.2172303916336e-06 other
RNF103 RNF103 0.00710209564675313 1 -0.130083795983357 1 other
RNF11 RNF11 -0.0886348504431997 1 -0.0528850676601231 1 other
RNF111 RNF111 -0.112706326039457 1 -0.277808764614853 1.79004677803867e-07 other
RNF114 RNF114 -0.194268895896187 0.000215635663438015 -0.335327016306388 1.14550303981109e-16 other
RNF115 RNF115 0.205301132367547 0.000992041727884004 -0.138717393849405 0.0399709276088175 other
RNF126 RNF126 -0.195159216870395 0.0931458694392941 -0.243872930612278 0.000445432950723638 other
RNF13 RNF13 0.0233738737601528 1 -0.119974893297622 0.22071970503309 other
RNF130 RNF130 -0.139073800174269 1 -0.285106671349763 7.85017030144563e-08 other
RNF135 RNF135 0.044751454631069 1 -0.208539366291441 0.252005851833627 other
RNF138 RNF138 -0.0600096621761117 1 -0.188000275711103 0.0949907185699948 other
RNF139 RNF139 0.130374337732372 1 -0.0108814458843038 1 other
RNF14 RNF14 0.0732773365198989 1 -0.0285752478421533 1 other
RNF144A RNF144A -0.0258064069937052 1 -0.113683468616609 1 other
RNF145 RNF145 -0.0821781886930764 1 -0.179301447921129 0.210090449422579 other
RNF146 RNF146 0.0299993472842583 1 -0.124374196916854 1 other
RNF149 RNF149 -0.0972114250431479 1 -0.155988888140517 1 other
RNF167 RNF167 0.156514624423364 0.0463542563882363 -0.0676656658576626 1 other
RNF168 RNF168 -0.100358439368311 1 -0.215881242145972 0.00523830929840299 other
RNF181 RNF181 0.0271233583281336 1 -0.0263083872830699 1 other
RNF2 RNF2 -0.0677921668473438 1 -0.145255819766223 1 other
RNF44 RNF44 0 1 -0.0946114400315607 1 other
RNF5 RNF5 0.0740310217479586 1 0.00294549433375813 1 other
RNF6 RNF6 -0.060027115339722 1 -0.225500355084072 0.00023735274291532 other
RNF7 RNF7 -0.106805328544352 1 -0.248117770138436 1.49301169316527e-09 other
RNF8 RNF8 -0.0392388896992768 1 -0.17659846155623 0.923607896932908 other
RNH1 RNH1 -0.0330764857410109 1 -0.187441494646124 8.894710960884e-07 other
RNMT RNMT 0.0104574850513756 1 0.0567823235730982 1 other
RNPEP RNPEP -0.0660713618124402 1 -0.204309943333821 0.0092257018762406 other
RNPS1 RNPS1 -0.0630611262420975 1 -0.141579222676859 0.0906738647619132 other
ROBO4 ROBO4 -0.130499007414187 1 -0.391036651014919 1.59000447142504e-29 other
ROGDI ROGDI 0.188443041664197 0.00382593644040558 0.0485147019820684 1 other
ROMO1 ROMO1 -0.0480527165732253 1 0.121199636336631 0.118267082299646 other
RORA RORA -0.011705840688728 1 0.0313662255616733 1 other
RP11-108M9.4 RP11-108M9.4 0.275693113531446 1.21989953543734e-11 0.174739656509968 0.130311628846678 other
RP11-138A9.1 RP11-138A9.1 0.487782056331341 1.7141688747778e-24 0.253341818982626 1.64645498019306e-05 other
RP11-138A9.2 RP11-138A9.2 0.717572816249788 8.86697088425105e-47 0.651734680013923 6.84274637815289e-33 other
RP11-160E2.6 RP11-160E2.6 0.183941328223273 0.109132030095505 -0.051957000666687 1 other
RP11-242D8.1 RP11-242D8.1 0.198556953345199 0.0656487731200675 0.144561997421256 1 other
RP11-294J22.6 RP11-294J22.6 0.141755276263529 1 0.0764598732454052 1 other
RP11-356I2.4 RP11-356I2.4 0 1 -0.0599478516862524 1 other
RP11-386I14.4 RP11-386I14.4 0.479121382788194 1.87291145553619e-23 0.447332272112929 1.55606339917282e-17 other
RP11-395G23.3 RP11-395G23.3 0.16331579103027 0.100233952916622 -0.194486413865303 1 other
RP11-488L18.10 RP11-488L18.10 -0.122650922549842 1 -0.350506670015921 2.30396515836432e-11 other
RP11-489E7.4 RP11-489E7.4 0.120356424035444 1 0.129558285131849 1 other
RP11-553L6.5 RP11-553L6.5 0.110440034246421 1 0.0979111040549696 1 other
RP11-557H15.4 RP11-557H15.4 0.321631531725122 6.78561374967383e-10 -0.0452768729584065 1 other
RP11-736K20.5 RP11-736K20.5 0 1 -0.104724453913977 1 other
RPA1 RPA1 0 1 -0.114465459822485 1 other
RPA2 RPA2 -0.108983274208621 1 -0.216006031516267 0.00514531664327003 other
RPA3 RPA3 0.0525506050279829 1 -0.0019105143256013 1 other
RPAIN RPAIN -0.075819920575498 1 -0.17980584225128 0.0181066480963246 other
RPE RPE -0.182601349276456 0.0812803308154003 -0.208197006219454 0.0145240226547132 other
RPF1 RPF1 -0.0716485164245271 1 -0.0995521224576026 1 other
RPF2 RPF2 -0.125934903109449 1 -0.210405613525817 0.00233950679514741 other
RPH3AL RPH3AL 0.362128196814816 8.86308877438259e-16 0.152266075439736 1 other
RPIA RPIA -0.062590942095083 1 -0.0925206158875989 1 other
RPL10 RPL10 0.226503525412889 1.75868012543432e-110 0.453855494400644 0 other
RPL10A RPL10A -0.0034986510731041 1 0.210507052720152 2.5084581786906e-43 other
RPL11 RPL11 0.126954094223633 1.03684323066961e-33 0.35158817333187 2.37927278112231e-192 other
RPL12 RPL12 0.0778479864671255 7.92599501827968e-21 0.392438180210883 1.97441304174012e-186 other
RPL13 RPL13 -0.0136522857884969 1 0.197673801753062 6.2939638301467e-81 other
RPL13A RPL13A 0.310997380587904 1.65472074202918e-180 0.486241771906254 0 other
RPL14 RPL14 0.235863212718299 6.54191755713391e-78 0.40075076627691 2.67805886418549e-178 other
RPL15 RPL15 0.085655312966002 1.19931600644079e-11 0.15766850167316 1.81835105530896e-37 other
RPL17 RPL17 0.259686724857979 2.67451367868909e-17 0.201153974419716 1.36089540775665e-10 other
RPL18 RPL18 0.00329661112452939 1 0.165092825230891 6.1638535761842e-48 other
RPL18A RPL18A 0.0466233181020939 0.00259425811982284 0.193729583354378 8.3149057864865e-56 other
RPL19 RPL19 0.122022208787162 5.65844207943548e-31 0.252629867067957 2.59195222959802e-105 other
RPL21 RPL21 0.274187001753612 1.27620366167863e-147 0.526204341130406 0 other
RPL22 RPL22 0.00414948382548741 1 0.292065179278549 1.32337745959107e-100 other
RPL22L1 RPL22L1 -0.0811927534680211 1 -0.126663980044683 1 other
RPL23 RPL23 -0.0206762093897184 1 0.261885292321727 4.56949301294586e-79 other
RPL23A RPL23A 0.103453354489107 4.57496739670011e-18 0.290001544410678 1.03784032568851e-99 other
RPL24 RPL24 0.0183981748958959 1 0.224354663250618 5.3844968386937e-82 other
RPL26 RPL26 0.305119689089096 2.45035702609117e-154 0.599264618839651 0 other
RPL26L1 RPL26L1 -0.195200754963764 0.00293828806898854 -0.314855420147847 4.63830472523573e-12 other
RPL27 RPL27 0.124063161476187 1.36502151114134e-33 0.344204279252948 4.95962016127511e-158 other
RPL27A RPL27A 0.24973213399732 1.58016592502089e-118 0.504374296097002 0 other
RPL28 RPL28 -0.0166507997576 1 0.224550485075004 2.42464641585693e-105 other
RPL29 RPL29 0.0293265975637742 1 0.200163101304378 5.49037441900595e-56 other
RPL3 RPL3 0.128532141824875 9.51233177374639e-41 0.421558806783958 2.89696142908289e-245 other
RPL30 RPL30 -0.057757175752263 1 0.22039228715375 1.0787669082745e-67 other
RPL31 RPL31 0.340163918747831 9.55373450015028e-176 0.700946665619822 0 other
RPL32 RPL32 0.0943474793862489 2.8710465118081e-27 0.418332142145041 3.86990153103989e-267 other
RPL34 RPL34 0.358536199294441 1.98286218229747e-214 0.786862045230341 0 other
RPL35 RPL35 0.0820352008619327 4.54820079018175e-19 0.352210528920373 5.03840177966263e-165 other
RPL35A RPL35A 0.199762793695874 1.08153469511885e-81 0.517161190398233 0 other
RPL36 RPL36 0.00528095669832895 9.2129672613025e-08 0.361991772623857 6.96976252167392e-174 other
RPL36A RPL36A 0.256022371988249 3.60765553354616e-68 0.491188147610339 2.58129858386514e-120 other
RPL36AL RPL36AL 0.0912969754308131 0.00372538249919394 0.0842494855017428 7.55380196999449e-07 other
RPL37 RPL37 -0.0389699203590084 1 0.351451243773842 6.04436548738477e-148 other
RPL37A RPL37A 0.0741905277076378 5.97063813417133e-11 0.402969766924592 4.76100689763653e-196 other
RPL38 RPL38 0.122095737823877 5.73861262053151e-34 0.435763748219953 4.01604854280018e-196 other
RPL39 RPL39 0.212186060412861 1.24737540083969e-102 0.564226704542156 0 other
RPL4 RPL4 0.10436343303539 1.53689159235175e-06 0.260500907629474 1.32278407586732e-44 other
RPL41 RPL41 0.290056205290729 1.65601468619844e-150 0.54140596830152 3.85292059165015e-259 other
RPL5 RPL5 0.0433878442808582 1 0.165931647283471 5.75642862850149e-35 other
RPL6 RPL6 0.0383555237479452 1 0.0360916224725869 0.00353628021718027 other
RPL7 RPL7 0.338121041559881 1.36196715504203e-184 0.589254819923978 0 other
RPL7A RPL7A -0.0867248321799701 0.00301588383756632 0.0351970042442811 3.53359655258007e-07 other
RPL8 RPL8 0.0427761869746393 0.0426358172294212 0.236981001567432 2.74654054813309e-77 other
RPL9 RPL9 0.0353158822500657 1 0.299707124389065 1.72132239425238e-137 other
RPLP0 RPLP0 0.0155591566238806 1 0.191624594597847 1.05573195065016e-29 other
RPLP1 RPLP1 0.0560891656027995 1.19768291996282e-12 0.341839335444419 7.78494802469519e-224 other
RPLP2 RPLP2 0.295571025475286 2.72970165714627e-165 0.637914268279008 0 other
RPN1 RPN1 -0.100821739836118 1 -0.223127116790884 2.25195604733825e-09 other
RPP25L RPP25L 0 1 -0.104656102442527 1 other
RPP30 RPP30 -0.0231912016939049 1 -0.169257524232035 0.119138538602699 other
RPRD1B RPRD1B -0.183580756717179 0.37654307566288 -0.321018329131739 1.82131545539066e-10 other
RPS10 RPS10 0.446449726114764 8.06109380111911e-102 0.577951827987656 1.14273969222061e-137 other
RPS11 RPS11 -0.00333288614298421 1 0.236399406558672 5.45925429760774e-72 other
RPS12 RPS12 0.127007527862038 8.93197623834738e-35 0.388501608718581 7.84107496999788e-229 other
RPS13 RPS13 0.064155672309723 5.12732438915312e-09 0.290350191568865 5.20420717174587e-136 other
RPS14 RPS14 0.141116998652505 8.67252048513088e-44 0.426556185389773 3.60600416711123e-247 other
RPS15 RPS15 0.0840791732003523 3.03771956570088e-25 0.351043750930304 6.73875226012263e-179 other
RPS15A RPS15A 0.294778774849598 2.80210116846733e-161 0.627440351872051 0 other
RPS16 RPS16 0.0506640602692041 1.3035436212563e-05 0.197510667360626 1.02434613867158e-84 other
RPS17 RPS17 0.322851678734665 1.28163486339588e-160 0.573668854613121 0 other
RPS18 RPS18 0.0269936266830841 3.39343938840006e-05 0.375461562136624 1.10039680384626e-194 other
RPS19 RPS19 0.0222883158479732 0.00298739365621693 0.248543275610121 1.13029158848195e-89 other
RPS19BP1 RPS19BP1 0.0647622664456714 1 -0.0484657434792959 1 other
RPS2 RPS2 0.0794695589113164 2.6714552044815e-14 0.243344885813076 6.76824241378425e-76 other
RPS20 RPS20 0.267881586635269 1.21959010506727e-146 0.481079300153736 1.36499991890721e-294 other
RPS21 RPS21 0.0918593322571535 5.39131516415246e-11 0.364792231590643 3.87434092735203e-106 other
RPS23 RPS23 0.0246479669910005 1 0.256203268465834 1.62760546190581e-105 other
RPS24 RPS24 -0.0901432351553524 1.35371930311217e-07 0.151860882780622 1.73535370281411e-37 other
RPS25 RPS25 0.270911864246664 4.05443325194792e-132 0.558707815758256 0 other
RPS26 RPS26 0.0639288657608694 0.000136313334455215 0.211422120446476 9.12986564605515e-29 other
RPS27 RPS27 0.126180796529868 5.80035960599258e-41 0.480836028758286 5.73745464513954e-262 other
RPS27A RPS27A 0.217774473709869 2.19526679643416e-98 0.447078101958119 1.12526659982708e-285 other
RPS27L RPS27L -0.188771873321463 2.00182914814809e-09 -0.0157115438042741 1 other
RPS28 RPS28 -0.00535476109737543 1 0.27198915246584 1.31250072434633e-119 other
RPS29 RPS29 0.123342200297964 4.98239063100818e-31 0.431302567501286 6.56418821138967e-215 other
RPS3 RPS3 0.094468616718999 8.35954937707866e-17 0.294011157529172 9.35839446431151e-103 other
RPS3A RPS3A 0.12673316672563 1.15764565353465e-30 0.395018261959558 1.85523369314524e-210 other
RPS4X RPS4X 0.263730542852766 1.96724014151464e-132 0.454048755404726 3.0331057329003e-274 other
RPS5 RPS5 0.0518299420851551 8.38105080853473e-05 0.298004573033697 3.09080700779623e-92 other
RPS6 RPS6 0.196760612515266 1.06733890416442e-71 0.473205728800858 2.40887424003188e-263 other
RPS6KA2 RPS6KA2 -0.165851510514891 1 -0.313007846704504 4.21414768533278e-08 other
RPS7 RPS7 0.0522298597395139 7.25965676324369e-06 0.255006594253924 1.09898815281462e-108 other
RPS8 RPS8 0.110505165893207 4.04533942428863e-34 0.380163223861167 6.27507832930486e-206 other
RPS9 RPS9 0.140133387355949 2.54861568638095e-37 0.285560769406421 8.95511787467541e-120 other
RPSA RPSA 0.0607515823457652 1 0.161735999431559 5.61559444482273e-16 other
RQCD1 RQCD1 -0.150569041103556 1 -0.2931069323844 9.58942124051922e-09 other
RRAGA RRAGA -0.158178542020198 0.0300739113897838 -0.185502086954113 3.04462823599836e-05 other
RRAGC RRAGC -0.155989649731484 1 -0.344310264660299 4.87714142429808e-15 other
RRAS RRAS -0.117042836539188 1 -0.323727775738185 1.86553903442241e-12 other
RREB1 RREB1 -0.12889947286382 1 -0.294530153058221 4.07425035482221e-08 other
RRM2B RRM2B -0.180887308231485 1 -0.160999827539505 1 other
RRN3 RRN3 -0.129436093701348 1 -0.174533133684509 0.532486949686293 other
RRP7A RRP7A -0.116168044279718 1 -0.225770428301828 0.000247921694934066 other
RRP8 RRP8 -0.0573177792929933 1 -0.148319746600897 1 other
RSBN1 RSBN1 -0.111562170318529 1 -0.139592043343747 1 other
RSBN1L RSBN1L -0.199039169237856 0.000756037752934617 -0.341701052693938 2.33477517129456e-14 other
RSL24D1 RSL24D1 0.264815163769338 3.70426923498148e-15 0.348774676545436 1.16909191589349e-20 other
RSPRY1 RSPRY1 -0.0805413938267334 1 -0.16981072125792 0.180013582893846 other
RSRC1 RSRC1 -0.129544346516571 1 -0.236062115018394 7.44615260524999e-05 other
RSRC2 RSRC2 0.120230104464609 1 -0.000960584549150363 1 other
RSRP1 RSRP1 0.00438691776567279 1 -0.145124376654171 1 other
RSU1 RSU1 0.018495974396014 1 -0.0264436304890537 1 other
RTCA RTCA -0.0518717012799539 1 -0.224922817812647 1.91562323157144e-05 other
RTF1 RTF1 0.00533205466659427 1 -0.00926774534868642 1 other
RTFDC1 RTFDC1 0.00477554410519609 1 -0.0743842006927312 1 other
RTN3 RTN3 -0.0522828084391094 1 -0.229992049734003 8.45033550105286e-07 other
RTN4 RTN4 -0.199344714890175 6.76108247501197e-09 -0.221676089927856 2.32060668939016e-11 other
RUNX1T1 RUNX1T1 -0.231349196612306 0.00195489120543515 -0.200081762224076 0.17762150998352 other
RUVBL2 RUVBL2 -0.106249760223968 1 -0.206317133349436 0.011476272436834 other
RWDD1 RWDD1 0.0224706318721812 1 0.110657186700004 1 other
RWDD4 RWDD4 -0.1340309016336 1 -0.215237493927012 0.0109191904330913 other
RXRA RXRA -0.0682931573066283 1 -0.256245016240697 0.000128251916305541 other
RYBP RYBP -0.195850801258238 1.8297992198313e-05 -0.206860647343576 7.21288205667322e-07 other
RYK RYK -0.163015339480964 0.177260230061646 -0.328252964631827 4.19426464730426e-14 other
S100A13 S100A13 -0.176176984312833 4.9487432866305e-06 0.00988562717760783 1 other
S100A16 S100A16 0.171059987842704 1.14037574389922e-22 0.0779786554656556 0.00327408106583074 other
S1PR1 S1PR1 -0.249248876110204 5.21791335833633e-09 -0.183266892826566 0.0295840832168973 other
SAFB SAFB -0.180380444768205 0.0206299146697334 -0.301933467392369 2.67251677249555e-11 other
SAFB2 SAFB2 -0.00148784102420074 1 -0.276098519687439 1.94844749183101e-09 other
SAMD4B SAMD4B -0.083917833862555 1 -0.162192150126422 1 other
SAMD8 SAMD8 -0.0731292091859548 1 -0.161485064604995 0.861942887230778 other
SAMD9L SAMD9L -0.198785236501517 0.862540337737863 -0.411369283781998 2.28692089482829e-12 other
SAMM50 SAMM50 -0.0606377529484308 1 -0.205070801160563 0.00767439048058717 other
SAP18 SAP18 -0.0316298539825309 1 -0.136546774913349 9.68207678756605e-07 other
SAP30BP SAP30BP -0.073590964259386 1 -0.21861997938066 0.00195642600652941 other
SAR1A SAR1A 0.00138900547590448 1 -0.108863834877811 1 other
SAR1B SAR1B -0.156863184828769 1 -0.226788814794524 1.21258921925778e-05 other
SARAF SARAF 0.260890466804293 7.07545299429886e-51 0.290313059588583 3.46482741231593e-50 other
SARS SARS -0.0935955604178461 1 -0.207093219440416 0.000167439998482733 other
SART1 SART1 -0.0530200994820631 1 -0.149508365516948 1 other
SASH1 SASH1 -0.166232788196537 4.52469339697336e-05 -0.426873056485845 7.75672021165866e-41 other
SAT1 SAT1 0.0419505694581885 1 -0.17567243617484 0.118910409792142 other
SAT2 SAT2 0.00201443189466621 1 -0.105659309088567 1 other
SATB1 SATB1 0.081369645536711 1 -0.084070651632721 1 other
SAV1 SAV1 -0.0892685497701935 1 -0.339283343871376 5.37187405877487e-18 other
SBDS SBDS -0.0215314515869805 1 -0.0665899706826744 0.665812467733449 other
SBF2 SBF2 -0.170461348544342 0.0713537375142244 -0.22469633928517 4.63096908746542e-05 other
SBNO1 SBNO1 -0.043608758678745 1 -0.219459562065105 0.00099320899936532 other
SC5D SC5D -0.0156891592353822 1 -0.229722771268993 1.11892961439451e-07 other
SCAF4 SCAF4 -0.178447718266492 0.134448104782681 -0.289223396644537 1.84516174919697e-07 other
SCAF8 SCAF8 -0.108246974113777 1 -0.232021857318223 0.000121381775073459 other
SCAMP1 SCAMP1 -0.0514606624939912 1 -0.151193668099144 0.281162134540515 other
SCAMP2 SCAMP2 -0.0928307665974903 1 -0.301367188128528 2.33651741918808e-10 other
SCAMP3 SCAMP3 -0.0885584785749869 1 -0.180786491072004 0.267665392985642 other
SCAND1 SCAND1 0.0651071088018777 1 -0.0693331186313373 1 other
SCAPER SCAPER -0.130233007245107 1 -0.263560062145818 0.000255582351949646 other
SCARB1 SCARB1 0 1 -0.0623630372636421 1 other
SCCPDH SCCPDH -0.136710447738072 1 -0.122120105614562 1 other
SCML1 SCML1 0.0212495688625272 1 -0.149459735566999 0.0382078517903844 other
SCN1B SCN1B -0.146724099705865 1 -0.576453821108197 1.5390137397168e-35 other
SCNM1 SCNM1 0 1 -0.15189065266836 1 other
SCO2 SCO2 -0.181517048703965 0.929728047663405 -0.439539776661022 1.1192556199407e-19 other
SCOC SCOC -0.0512159782577756 1 -0.0667171688097269 1 other
SCP2 SCP2 -0.111812980282447 1 -0.0364140297057633 1 other
SCRN2 SCRN2 0.0498855504271709 1 -0.0795618726518947 1 other
SCYL1 SCYL1 -0.140489481673012 1 -0.252153098230262 2.87916268051824e-05 other
SCYL2 SCYL2 -0.165332253267674 1 -0.246071311907867 0.000310802673366819 other
SDAD1 SDAD1 -0.16316994334172 0.25544983082768 -0.322470352384256 9.51350323662018e-10 other
SDCBP SDCBP -0.0115019446393507 1 -0.118450157178958 3.05308788252137e-11 other
SDCCAG8 SDCCAG8 -0.0346746970156067 1 -0.198007975126726 0.0778551538912007 other
SDF2 SDF2 0.159175062391423 0.0742385833671579 -0.0361553941228383 1 other
SDF4 SDF4 -0.0330291976812358 1 -0.22738913802504 4.23153946977557e-11 other
SDHA SDHA -0.120788454399566 1 -0.309981236015158 1.04614960623349e-13 other
SDHAF2 SDHAF2 0.0211450482815738 1 -0.071098875491028 1 other
SDHB SDHB 0.00167002425127594 1 -0.184069882353356 0.00138436769401749 other
SDHC SDHC 0.0509340968505753 1 -0.112851816446514 0.598803495164962 other
SDHD SDHD -0.036261269996973 1 0.0264671503312299 1 other
SDPR SDPR 0.200337619262023 1.68493134030442e-14 -0.136636395997126 2.51971188000622e-06 other
SDR39U1 SDR39U1 0 1 -0.0838363399138113 1 other
SEC11A SEC11A 0.121185936792438 0.00206423344996508 0.266127346835543 1.4876695558916e-18 other
SEC11C SEC11C -0.0228374385346481 1 -0.326704461508489 2.46778203525405e-15 other
SEC13 SEC13 -0.104311732062799 1 -0.288155455645596 6.59731340452595e-11 other
SEC14L1 SEC14L1 0.0707472063462342 1 0.0285584423176855 1 other
SEC22B SEC22B -0.0645301272381804 1 -0.175408904942982 0.100760087525869 other
SEC22C SEC22C 0.0602296986999762 1 -0.0887706669945949 1 other
SEC23A SEC23A 0.0811838745168535 1 -0.154134035346458 0.000502715599766121 other
SEC61B SEC61B -0.122092200676066 4.16971924092682e-05 -0.0577936207735346 1 other
SEC61G SEC61G 0.118924871203739 2.95308417583374e-10 0.290061838068453 1.07349174950318e-34 other
SEC62 SEC62 0.0243013984749791 1 0.139048218164095 7.89005462194599e-12 other
SEC63 SEC63 -0.124413748906707 1 -0.157789576655586 0.113250175103652 other
SECISBP2 SECISBP2 -0.0531801902917043 1 -0.185511261844986 0.00049122535322292 other
SECISBP2L SECISBP2L -0.192712498650132 0.0160390927041816 -0.340924685239286 1.15620074046189e-13 other
SEH1L SEH1L -0.265535491379449 3.26624243249174e-06 -0.196743264739595 0.0355641110906179 other
SELK SELK 0.258779527896002 8.34288953788882e-17 0.0278339207983004 1 other
SELP SELP -0.471192564275184 2.48811037577522e-05 -0.320565669971786 1 other
SELT SELT 0.0434812388473973 1 -0.0520528795453566 1 other
SEMA4C SEMA4C -0.0848464589284359 1 -0.497957359945643 8.60965880072061e-31 other
SEMA6A SEMA6A -0.0919034752529586 1 -0.412977519216555 7.02785978548491e-41 other
SENP2 SENP2 0 1 -0.121743213552739 1 other
SENP5 SENP5 -0.0637672676807062 1 -0.167343525119633 1 other
SEP15 SEP15 0.0645437723677255 1 0.00521320930933256 1 other
SEPHS1 SEPHS1 -0.198784009959892 0.0267734445215203 -0.311121804145146 5.07852068358869e-09 other
SEPN1 SEPN1 -0.0737694902754065 1 -0.387955940076651 1.1856334523718e-23 other
SEPP1 SEPP1 0.0178945314479884 1 0.130482830484943 3.57540035355075e-11 other
SEPT10 SEPT10 -0.0789636673501665 1 -0.260395599238315 1.53160341289915e-11 other
SEPT7 SEPT7 -0.180162846448864 4.10404835267672e-14 -0.180772653113844 6.8196570457901e-16 other
SEPT9 SEPT9 0.0579408877373104 1 -0.175356224617256 0.825181007618421 other
SEPW1 SEPW1 -0.128510745378807 1 -0.0715630714498574 1 other
SERF2 SERF2 0.107294374453883 1.71273602117924e-33 0.125547250062679 4.58756803626554e-46 other
SERINC1 SERINC1 -0.172879502140064 1.31606842716327e-05 -0.219723709268995 2.21306955174351e-12 other
SERINC3 SERINC3 -0.0533287253542161 1 -0.221853755602048 1.31317069177909e-08 other
SERINC5 SERINC5 0.167377852910596 1 -0.0846280071887948 1 other
SERP1 SERP1 0.0916100198920094 1 0.052635742166399 1 other
SERPINB6 SERPINB6 0.0357099224506439 1 -0.153105090962585 1.23339685616861e-05 other
SERPINB9 SERPINB9 -0.563092100415187 1.80668398419892e-31 -0.159876034262345 0.0797630448122932 other
SERTAD1 SERTAD1 0.638232253387591 3.72819605261599e-83 0.335470980742244 2.65989429813122e-13 other
SERTAD2 SERTAD2 -0.310996920472898 4.42479844447334e-11 -0.173781603400387 0.0374544530557777 other
SERTAD3 SERTAD3 0.124176390871691 1 0.0818928983927973 1 other
SESN3 SESN3 -0.109543039682175 1 -0.153318509472338 1 other
SESTD1 SESTD1 -0.123879229999555 1 -0.21441159164354 0.010063817011931 other
SET SET -0.244217903967622 7.82049403521876e-19 -0.113332267224574 0.131629872801553 other
SETD5 SETD5 -0.118243662123545 1 -0.331103234028705 3.53882925511221e-17 other
SETD7 SETD7 -0.0987534913684233 1 -0.29154944195595 6.0653916016088e-09 other
SF1 SF1 -0.0287367838403908 1 -0.0417744843121212 1 other
SF3A1 SF3A1 -0.119471553910837 1 -0.313374983729704 1.23782832985223e-10 other
SF3B2 SF3B2 -0.0459004484289844 1 -0.198113636291486 5.16910942410843e-06 other
SF3B4 SF3B4 -0.108881435367947 1 -0.228541150904039 0.00220737128141636 other
SF3B5 SF3B5 0.027043043451344 1 -0.0161506310248025 1 other
SF3B6 SF3B6 -0.0868205280926632 1 -0.0190456287912031 1 other
SFPQ SFPQ -0.154677790139903 8.94152361184083e-10 -0.096639205043225 5.02605868989658e-08 other
SFT2D1 SFT2D1 0.1199633973732 1 0.0746175950876854 1 other
SGK3 SGK3 -0.161650961395962 1 -0.201469691767465 0.062959389398947 other
SGMS1 SGMS1 -0.0552837804771009 1 -0.0844969461189493 1 other
SGSM3 SGSM3 0 1 -0.16866471800545 0.277755201402644 other
SGTA SGTA -0.0737027623653901 1 -0.241017405642895 0.00146927774634124 other
SH3BGRL2 SH3BGRL2 0.225823273190663 3.27673282353533e-10 -0.0246459126308777 1 other
SH3D19 SH3D19 -0.219468854006581 0.00368447029440395 -0.173320415076811 1 other
SH3GLB1 SH3GLB1 -0.00816410681722739 1 -0.170734034131606 1.85030384214469e-11 other
SH3KBP1 SH3KBP1 -0.0407633184423601 1 -0.161696950348106 0.448910350783926 other
SH3PXD2A SH3PXD2A -0.199137498457987 0.0357780515818199 -0.387435272905998 1.57098856319104e-13 other
SHARPIN SHARPIN 0.0600189811260106 1 -0.0142448911521287 1 other
SHC1 SHC1 -0.181044859667654 0.000917722828224872 -0.332702065028796 3.53700620895995e-17 other
SHFM1 SHFM1 -0.12037273021981 0.156164495498607 0.00506227654276636 1 other
SHOC2 SHOC2 -0.0775077701493156 1 -0.11159345118372 1 other
SHROOM4 SHROOM4 -0.0853701868529919 1 -0.263424489436539 2.27643311449302e-05 other
SIAH1 SIAH1 0.100457078855091 1 -0.0457136241371332 1 other
SIAH2 SIAH2 0.0416997929052219 1 -0.107991865263225 1 other
SIGIRR SIGIRR 0.0379889973668525 1 -0.10573626346188 1 other
SIKE1 SIKE1 -0.189641901886281 0.00421345308829061 -0.346472303748877 2.76380680835482e-14 other
SIL1 SIL1 -0.0331430872195313 1 -0.211326539269429 0.0428153520344903 other
SIN3A SIN3A -0.182448378235261 0.174232112442365 -0.222145733296973 0.00175291521275774 other
SIPA1 SIPA1 -0.0946354144069184 1 -0.444684097531118 8.56290095072075e-25 other
SIRT1 SIRT1 0 1 -0.191441025382168 0.00669645153183945 other
SIRT2 SIRT2 0.0487030834448312 1 -0.150701726387643 1 other
SIVA1 SIVA1 -0.0152742120333591 1 -0.0347192629561547 1 other
SKA2 SKA2 -0.0488963822982011 1 -0.1574865249992 1 other
SKI SKI -0.131094197028802 1 -0.278386993319121 8.2928778007525e-07 other
SKP1 SKP1 0.18007191410488 5.11090917811862e-17 0.289639242490986 1.38182936080565e-36 other
SLC14A1 SLC14A1 0.867431826972404 1.13997782206774e-97 0.0856034663274132 1 other
SLC15A3 SLC15A3 -0.0915258377396191 1 -0.249241154235625 2.404690167666e-05 other
SLC17A5 SLC17A5 -0.10386587247041 1 -0.266203809503243 5.20367556387533e-07 other
SLC18B1 SLC18B1 -0.0190560091105432 1 -0.1339341191558 1 other
SLC20A1 SLC20A1 -0.131324174122411 1 -0.334530691508663 7.42907470488962e-17 other
SLC22A17 SLC22A17 0 1 -0.106288001037502 1 other
SLC25A11 SLC25A11 0.0211207163946345 1 -0.181995166477227 0.148112021316211 other
SLC25A25 SLC25A25 0.210751548827367 1 0.0782152296593326 1 other
SLC25A3 SLC25A3 -0.115005995667813 0.00434944416730512 -0.11037922061336 0.00365582848046596 other
SLC25A32 SLC25A32 -0.199793009815073 0.00077364126583785 -0.305439089538381 1.24133745504502e-12 other
SLC25A33 SLC25A33 0.117152297603752 1 -0.0367770919631867 1 other
SLC25A36 SLC25A36 -0.191927097569123 0.000175809678372572 -0.231236288223063 1.26681197162397e-05 other
SLC25A39 SLC25A39 0.0469435138772694 1 -0.0686482625094398 1 other
SLC25A4 SLC25A4 -0.0609461391042159 1 -0.491584585524815 6.82965865018722e-24 other
SLC25A44 SLC25A44 0 1 -0.147978824542067 1 other
SLC25A5 SLC25A5 0.000496373031375563 1 -0.0702717287082457 1 other
SLC25A6 SLC25A6 0.229205794037236 5.74635202518744e-38 0.211771485573218 2.62057172771701e-28 other
SLC27A3 SLC27A3 -0.163769324534408 0.0333429498944627 -0.114340458202576 1 other
SLC2A3 SLC2A3 0.0300819420923634 0.000484965186977513 -0.0801578331282488 1 other
SLC30A5 SLC30A5 -0.0394963420499319 1 -0.222245692481144 0.00634869503245646 other
SLC30A9 SLC30A9 -0.0592599499779691 1 -0.0556197463391166 1 other
SLC31A2 SLC31A2 0.355330204418373 5.62984622390661e-15 0.209477839889845 0.00319941927143379 other
SLC35A1 SLC35A1 0.0337622136163287 1 -0.14011861541332 0.675218253401944 other
SLC35A4 SLC35A4 -0.0951257004317883 1 -0.265502315747853 2.16089428741519e-06 other
SLC35A5 SLC35A5 0 1 -0.0100537500012912 1 other
SLC35B1 SLC35B1 -0.182822147637243 0.242597906539925 -0.283694789808456 1.3636342092063e-08 other
SLC35B3 SLC35B3 0 1 -0.132924494543789 1 other
SLC35C2 SLC35C2 0.0495530003476312 1 -0.118055843112511 1 other
SLC35E1 SLC35E1 -0.129289470408364 1 -0.241883126696946 3.19300346150264e-05 other
SLC35E3 SLC35E3 -0.127124048049522 1 -0.16010312911595 1 other
SLC35F5 SLC35F5 -0.00631927685868927 1 -0.0797162303950152 1 other
SLC35G2 SLC35G2 -0.0918505388814006 1 -0.0180885486626716 1 other
SLC37A4 SLC37A4 0 1 -0.125304603479814 1 other
SLC38A10 SLC38A10 -0.121014318821049 1 -0.308911183129626 7.72090293324413e-10 other
SLC38A2 SLC38A2 -0.0735880019542015 1 -0.231704173293454 2.85009288732729e-16 other
SLC39A10 SLC39A10 -0.175909209229668 0.155049612996604 -0.338591258050492 1.91370581787844e-11 other
SLC39A3 SLC39A3 0.0162554872566292 1 -0.145906922953299 1 other
SLC39A8 SLC39A8 0 1 -0.191432252473362 0.575453618055604 other
SLC39A9 SLC39A9 0 1 -0.111911720299732 1 other
SLC41A1 SLC41A1 0 1 -0.17633791580347 0.214384976030108 other
SLC41A3 SLC41A3 0.0265973872013612 1 -0.0378374687487959 1 other
SLC44A1 SLC44A1 -0.105925277866856 1 -0.224413191416188 0.000489406644182338 other
SLC44A2 SLC44A2 -0.0774768481438942 1 -0.345967014701626 4.13579839217651e-19 other
SLC46A3 SLC46A3 -0.0912356416425808 1 -0.0725080484797194 1 other
SLC50A1 SLC50A1 0.0439787416087989 1 -0.0977233720525632 1 other
SLC52A2 SLC52A2 -0.0299756392248476 1 -0.270250831229938 3.38586957645457e-08 other
SLC7A7 SLC7A7 0.131887472192488 1 0.00678306268954065 1 other
SLC8A1 SLC8A1 -0.150010233020863 1 -0.231888810214802 0.0937488175569383 other
SLCO4A1 SLCO4A1 0.480069603955925 4.21259646638704e-24 -0.0973942484470052 1 other
SLF1 SLF1 0 1 -0.108259291899675 1 other
SLIRP SLIRP -0.083895264341866 1 -0.00380389571975477 1 other
SLTM SLTM -0.141341752433605 1 -0.233742458190558 7.9571961803314e-07 other
SLU7 SLU7 0.0526868644323402 1 -0.186520999719984 0.0076628033879536 other
SMAD1 SMAD1 0 1 -0.152865166575357 1 other
SMAD9 SMAD9 -0.189778672278002 0.374960030032045 -0.578946481924791 4.49530781655447e-40 other
SMAGP SMAGP -0.0143372068357579 1 -0.149681805156305 1 other
SMAP1 SMAP1 -0.0870493030003219 1 -0.246585282764686 2.90048531439636e-06 other
SMAP2 SMAP2 -0.0421569319261007 1 -0.411277223634249 2.43238181056813e-17 other
SMARCA2 SMARCA2 -0.161929833218418 0.314595782696101 -0.348725689089802 2.18926353973653e-15 other
SMARCA4 SMARCA4 -0.198325088197997 0.0628137508640548 -0.335240320352139 1.50390153770677e-12 other
SMARCB1 SMARCB1 0.0517766023437745 1 -0.110606062836722 1 other
SMARCC2 SMARCC2 -0.177109996577043 1 -0.326404575326085 7.59596610082228e-11 other
SMARCD1 SMARCD1 -0.112985888759388 1 -0.313993651200742 5.25829898022792e-09 other
SMARCE1 SMARCE1 -0.108725248163933 1 -0.142820695867058 1 other
SMC2 SMC2 -0.0875629033092573 1 -0.162244914635154 1 other
SMC4 SMC4 -0.0159725761686366 1 -0.132819291896957 1 other
SMCO4 SMCO4 0.0408329010612041 1 -0.0690518387150343 1 other
SMCR5 SMCR5 0.387152893645773 8.39019856309319e-22 0.359456609203406 7.64741057808734e-15 other
SMDT1 SMDT1 0.128719966992643 0.00654074555856521 0.126523350322166 1 other
SMIM10L1 SMIM10L1 -0.0754347851691881 1 -0.235608736074346 0.000819006546613871 other
SMIM12 SMIM12 0.0454137287746819 1 -0.116387441398533 1 other
SMIM14 SMIM14 0.0265512034539968 1 -0.0683002108978644 1 other
SMIM15 SMIM15 -0.0279485454237245 1 -0.129985372702125 1 other
SMIM19 SMIM19 0.15690866698228 0.019942040892763 0.0890791834153474 1 other
SMIM4 SMIM4 -0.0801181759370815 1 0.0590730365014898 1 other
SMNDC1 SMNDC1 -0.123852784122437 1 -0.299544040087494 5.0133027240532e-12 other
SMPD1 SMPD1 0.0180248598769532 1 -0.0890988720832862 1 other
SMPDL3A SMPDL3A 0.0927001753563976 1 -0.0480314343015675 1 other
SMS SMS -0.162117197320264 1 -0.126908965295937 1 other
SMTN SMTN -0.0203589047790098 1 -0.048718903443035 1 other
SMU1 SMU1 -0.149846895489704 1 -0.245313887944254 4.82393716286306e-06 other
SMYD2 SMYD2 0.0212778242345815 1 -0.176601116410213 1 other
SNAP23 SNAP23 -0.0548066463885041 1 -0.225285490153256 1.60136227697275e-08 other
SNAP29 SNAP29 -0.071926576446447 1 -0.317919141117905 4.74507197397506e-11 other
SNAPC5 SNAPC5 -0.0596350085374906 1 -0.245964900514576 0.000441617021696869 other
SNAPIN SNAPIN 0.168140072967752 0.0220187762542634 -0.0639482856523572 1 other
SNCG SNCG 0.107649726928995 0.132715657399812 -0.0191231802526698 1 other
SND1 SND1 -0.170039592948337 0.159003319527828 -0.318855893762206 1.04416918946269e-10 other
SNED1 SNED1 -0.209999097903349 0.0234318121706154 -0.206853849722607 0.104825984618799 other
SNF8 SNF8 0.00713597793501741 1 -0.115644606188947 1 other
SNHG23 SNHG23 0 1 -0.180961257665925 1 other
SNHG7 SNHG7 0.0949598011065587 1.94452021890692e-05 -0.0800602167290344 1 other
SNHG9 SNHG9 0.196879601130955 2.8750421451612e-09 0.296351314026263 2.91043467862885e-18 other
SNRK SNRK -0.0924570929067415 1 -0.16880789814029 0.0161806211870814 other
SNRNP27 SNRNP27 0.0967723109137202 1 0.0451919868065506 1 other
SNRNP35 SNRNP35 -0.1296184908341 1 -0.33218893216409 1.63959542772628e-10 other
SNRNP40 SNRNP40 -0.0312576451832163 1 -0.123004391968445 1 other
SNRNP48 SNRNP48 0 1 -0.208382336119618 0.120378399574634 other
SNRNP70 SNRNP70 -0.195234981937767 0.000347269888185246 -0.238637538162923 8.03777975541324e-09 other
SNRPA SNRPA 0.0305576981246736 1 0.0467640807620591 1 other
SNRPA1 SNRPA1 -0.128594918686258 1 -0.346407260116211 3.57779758046095e-17 other
SNRPB SNRPB -0.171996399192683 0.000378804547245379 -0.219438687353176 1.11300720247313e-06 other
SNRPB2 SNRPB2 0.0972037743167248 1 0.0825741250884682 1 other
SNRPC SNRPC -0.0725198498140585 1 -0.165658948306812 0.143184196583843 other
SNRPD1 SNRPD1 -0.169894726340376 0.00732833172094418 -0.14515501249307 1 other
SNRPD2 SNRPD2 0.24378800123168 8.09617679351248e-23 0.375011154450941 1.52923920312057e-43 other
SNRPE SNRPE -0.10751790036579 1 -0.01437079918484 1 other
SNRPF SNRPF -0.0479282306396448 1 -0.0173354611852839 1 other
SNRPG SNRPG 0.103208254600769 0.000378768090604952 0.0611987679158996 0.0160106286860523 other
SNTB1 SNTB1 -0.103183414253309 1 -0.319138914490066 1.05199413230773e-08 other
SNU13 SNU13 0.242329239537641 1.81031187664459e-12 0.103585581996737 1 other
SNW1 SNW1 -0.147311819909834 0.0564194854408256 -0.314137139245285 2.40925553619379e-16 other
SNX1 SNX1 -0.103402778576725 1 -0.30841097914192 1.58216465060252e-10 other
SNX12 SNX12 0 1 -0.184469435825451 0.522597767542838 other
SNX14 SNX14 -0.195097885827136 0.107973180633575 -0.303567138293503 2.84607216735411e-09 other
SNX17 SNX17 0.0238587419910377 1 -0.126983565670663 1 other
SNX2 SNX2 -0.191666871458141 0.000109393345816207 -0.361250344259989 2.73784553672819e-35 other
SNX27 SNX27 -0.137685932683682 1 -0.30095583542245 1.83255820193537e-09 other
SNX29 SNX29 -0.102743395092435 1 -0.529415141939527 9.83111884968009e-28 other
SNX3 SNX3 0.179600735340937 1.36973858319734e-18 0.161934553959712 2.97891102984238e-09 other
SNX4 SNX4 -0.118772970119718 1 -0.217348988868687 6.92567071783916e-05 other
SNX5 SNX5 -0.0997062447021289 1 -0.23664564384697 3.80453395755325e-11 other
SNX6 SNX6 -0.158568151971038 5.48277121199295e-07 -0.414871895409707 2.58829364313201e-45 other
SNX8 SNX8 -0.0938419168551683 1 -0.444632082864406 2.78363284347594e-23 other
SNX9 SNX9 -0.162554932711952 0.00227163433033562 -0.398111887658322 9.50496029041892e-34 other
SOAT1 SOAT1 -0.195145753347601 0.141105289502534 -0.39741689091765 4.06350025993012e-16 other
SOCS2 SOCS2 0.088836408732531 1 0.0298423538870487 1 other
SOCS3 SOCS3 0.200056928190339 0.0005201519204091 0.267389566369016 3.17798563641275e-10 other
SORBS1 SORBS1 -0.157052366240526 1 -0.428731847891172 2.57441560696399e-26 other
SORBS3 SORBS3 -0.0401750104452101 1 -0.190806440132334 0.0101167231553642 other
SORL1 SORL1 -0.224510360670141 0.471484228931806 0 1 other
SOS1 SOS1 -0.176729753808086 0.294196952262099 -0.256823714864832 0.000223516539652143 other
SOS2 SOS2 -0.165816538641759 1 -0.336771305311154 4.60269545935515e-10 other
SOX17 SOX17 -0.0271677203053521 1 -0.2815217778014 2.82481648909404e-05 other
SP1 SP1 -0.146771971281073 1 -0.230082744432689 0.0520961270958608 other
SP110 SP110 0 1 -0.110734442751665 1 other
SPAG7 SPAG7 0.0555610427421895 1 -0.104526733109234 1 other
SPARC SPARC -0.19003217605847 8.49502058175233e-13 -0.391067989560412 3.0780871809522e-63 other
SPARCL1 SPARCL1 -0.643657638245857 5.2692504680133e-22 -0.120065295923858 1 other
SPATA13 SPATA13 0.0364409748793211 1 -0.0743245816610987 1 other
SPATS2 SPATS2 -0.188960629817862 0.0532082019512568 -0.271218187738817 6.99269141872261e-08 other
SPCS1 SPCS1 0.0355773672780123 1 -0.00821689481152911 1 other
SPCS2 SPCS2 -0.14961145680192 7.94108313110711e-06 -0.110392415975982 0.00042367492402447 other
SPG11 SPG11 -0.158470594300828 1 -0.341938358075006 1.28784322712643e-10 other
SPG21 SPG21 -0.0030586591925863 1 -0.00433385169706346 1 other
SPIN1 SPIN1 -0.13324713833163 1 -0.188205126116833 0.208773339813978 other
SPNS1 SPNS1 0.10447132434043 1 -0.0608925443220174 1 other
SPOP SPOP 0.104964096994208 1 0.0324445479691158 1 other
SPPL2A SPPL2A -0.184663486586193 0.0022490787740556 -0.377532488345851 2.69259351760523e-21 other
SPPL3 SPPL3 -0.0947958468953156 1 -0.268931495891487 6.95192761468781e-08 other
SPRED2 SPRED2 0.215315935571906 0.0128400303847839 0.0577228404706913 1 other
SPRTN SPRTN -0.0359511413248443 1 -0.224877707514259 0.000547445630250864 other
SPRY1 SPRY1 -0.390249058084322 6.46123694392355e-23 -0.10619789581707 0.165444509018578 other
SPRY4-IT1 SPRY4-IT1 0 1 -0.138139802178174 1 other
SPRYD7 SPRYD7 -0.104527082799468 1 -0.18079507671644 0.224336990392097 other
SPSB1 SPSB1 -0.182730801844997 0.0925826798374189 -0.356273343577282 1.02153123848627e-10 other
SPSB3 SPSB3 0.156153115371999 0.361384219970226 0.0297746600179856 1 other
SPTSSA SPTSSA -0.0137950112246692 1 -0.1116376308619 1 other
SPTY2D1 SPTY2D1 -0.105252993156634 1 -0.247780280401627 5.81085945016583e-05 other
SQRDL SQRDL -0.117824426026358 1 -0.33050514439064 3.24747955350105e-12 other
SRA1 SRA1 0.0227075579782787 1 -0.147215729954418 0.169801613836274 other
SRD5A3 SRD5A3 0.0433100837123661 1 -0.0940885448523474 1 other
SREK1IP1 SREK1IP1 0.0824161972667229 1 -0.0290458034893883 1 other
SRGAP2B SRGAP2B 0.190096144232598 0.00441640880576115 0.0545609428961991 1 other
SRGAP2C SRGAP2C 0.0448700143790256 1 -0.133925097506386 1 other
SRI SRI -0.115400836741756 1 -0.210073552748925 3.88068582218264e-06 other
SRP14 SRP14 0.02004201668164 1 0.102779257023791 5.69723303939639e-11 other
SRP19 SRP19 -0.00537916357229939 1 -0.0810232566294231 1 other
SRP54 SRP54 -0.16126279228459 0.0624151210890659 -0.270778493148487 2.75619193083403e-09 other
SRP68 SRP68 -0.156693615992076 0.578675382598908 -0.292423293547626 1.88732562403658e-09 other
SRP9 SRP9 0.113135544213745 1 0.111343549202013 1 other
SRPK1 SRPK1 -0.194105934435607 0.0949408921161872 -0.327068323833596 2.47791418860519e-10 other
SRPK2 SRPK2 -0.154237521800829 0.74210532720261 -0.176286679084374 0.0593512196839452 other
SRPX SRPX -0.154079861564641 1 -0.14118202259135 1 other
SRSF11 SRSF11 -0.194310525941608 1.56919586207176e-08 -0.266364301570488 5.30357624570479e-16 other
SRSF2 SRSF2 -0.0529251291407603 1 -0.0316342031436929 1 other
SRSF3 SRSF3 -0.000192399879505145 1 0.0639602049215435 1 other
SRSF4 SRSF4 -0.128424677412115 0.0631757644407243 -0.369758454127804 7.23882359490146e-37 other
SRSF5 SRSF5 -0.192527711819973 3.4033793132063e-14 -0.0572766365571006 0.00241114432280932 other
SRSF6 SRSF6 -0.0584602277001979 1 -0.165715770078469 0.00727824814598355 other
SRSF7 SRSF7 0.0522467580115091 1 -0.0675721589867604 0.170080207950733 other
SRSF8 SRSF8 -0.0719672604681858 1 -0.217693836374093 2.81399347452857e-05 other
SS18L2 SS18L2 -0.108757277416735 1 -0.0706220660970285 1 other
SSBP1 SSBP1 -0.128912497409676 0.0375308334617754 -0.164037453058246 0.000139006748077904 other
SSBP2 SSBP2 -0.12018510090829 1 -0.0533927464828412 1 other
SSBP3 SSBP3 -0.102887674478183 1 -0.104593984784017 1 other
SSNA1 SSNA1 0.0268505359906825 1 -0.157043820525619 1 other
SSR1 SSR1 -0.134110561908951 1 -0.163774668945677 0.0214494868879752 other
SSR2 SSR2 0.0449709515443566 1 0.0409441277403453 1 other
SSR3 SSR3 -0.108827292758767 1 -0.153450879909275 8.570343303111e-06 other
SSR4 SSR4 -0.0707099525854218 1 -0.0639601515626864 1 other
SSRP1 SSRP1 -0.151155737587508 1 -0.337342475835348 3.3168692848454e-13 other
SSSCA1 SSSCA1 -0.132566341479191 1 -0.285967553454247 1.26997758422703e-08 other
SSU72 SSU72 -0.0410036287065242 1 -0.120492008098318 0.60983013469379 other
ST13 ST13 -0.0689785815340963 1 0.073367353214864 1 other
ST3GAL1 ST3GAL1 -0.0714105076759097 1 -0.180730022859353 1 other
ST3GAL4 ST3GAL4 -0.223401294383559 0.0590908445959685 -0.384290264244349 8.61127296943657e-17 other
ST6GALNAC3 ST6GALNAC3 -0.170753894622118 0.935873289383043 -0.542806348817091 7.11083904594815e-43 other
ST6GALNAC6 ST6GALNAC6 -0.149599448087734 1 -0.247745701638566 0.000798388219049375 other
STAMBP STAMBP 0 1 -0.111361602299046 1 other
STARD13 STARD13 -0.0930229686871684 1 -0.208355799215516 0.0127034012374072 other
STARD3 STARD3 0.118596619709246 1 -0.123877307689189 0.744561431177197 other
STARD3NL STARD3NL 0.0107119423650717 1 -0.0798069771668887 1 other
STARD7 STARD7 -0.141850121448215 1 -0.236449595123474 0.000126353920677712 other
STAT3 STAT3 0.0838637848722271 1 -0.0730368317133431 0.138550631067391 other
STAT6 STAT6 -0.0937232825366088 1 -0.304292811832851 1.88737918430758e-10 other
STAU1 STAU1 -0.151721837277363 0.438000372411433 -0.216773253897334 2.35807737719186e-08 other
STIM2 STIM2 -0.0342087866121323 1 -0.323937646060984 5.42831640278482e-11 other
STK19 STK19 0 1 -0.186806492919781 0.00977954026707775 other
STK24 STK24 -0.0458243506122504 1 -0.27437572867686 2.29524165532765e-07 other
STK25 STK25 -0.0564767599403941 1 -0.33714541408534 4.32154314249488e-13 other
STK38 STK38 0 1 -0.206572486706829 0.190955745030202 other
STMN1 STMN1 -0.0676631108062313 1 -0.141327885240294 1 other
STOML2 STOML2 -0.12225434837791 1 -0.215320778624549 7.30269029403495e-06 other
STRA13 STRA13 -0.0145418763977383 1 -0.157539866639315 1 other
STRAP STRAP 0.224070834533998 1.8702325010416e-09 0.102976872827109 1 other
STRN3 STRN3 -0.131989278089698 1 -0.174730365158282 0.450372491083779 other
STRN4 STRN4 -0.199378535843026 0.0149351007185877 -0.311340623910846 1.32531396984121e-08 other
STT3A STT3A -0.0836355613708861 1 -0.229990798932552 0.000151554433443161 other
STUB1 STUB1 0.031870673988582 1 -0.0591781622535464 1 other
STX10 STX10 -0.00439867594418542 1 -0.0958249828094508 1 other
STX16 STX16 -0.0749918202703594 1 -0.237821713889792 5.38781477435285e-06 other
STX17 STX17 -0.0785942134391326 1 -0.218226925908753 0.00935447837143053 other
STX3 STX3 -0.052496366726791 1 -0.194002300808658 0.11861838543372 other
STX4 STX4 6.82863359704466e-05 1 -0.115330277556779 1 other
STX5 STX5 0.103274506155751 1 -0.0636898068489642 1 other
STX7 STX7 -0.0603413622537121 1 -0.178434921288016 0.766326260719388 other
STX8 STX8 0.0248778563977978 1 -0.110808651346717 1 other
STXBP1 STXBP1 -0.0338905805853404 1 -0.284045738891947 1.17301777037647e-08 other
STYX STYX 0 1 -0.152775428177842 1 other
SUB1 SUB1 0.0782143701409697 1 0.128267968164656 7.27336207859416e-05 other
SUCLA2 SUCLA2 -0.113438550295735 1 -0.180312780763756 0.723994777122775 other
SUCLG1 SUCLG1 -0.0860687685452777 1 -0.117481678578961 1 other
SUCLG2 SUCLG2 -0.0361059971986453 1 -0.111480952723463 1 other
SUDS3 SUDS3 -0.0630624573274494 1 -0.188114498363498 0.286300362090039 other
SUGT1 SUGT1 -0.182111965625556 0.0166858930877097 -0.357246903199905 7.13510725734766e-17 other
SULF2 SULF2 -0.101987476203972 1 -0.444887332935165 1.85614688546315e-22 other
SULT1A1 SULT1A1 0.281145541545498 1.34482653709765e-11 -0.0327823231086661 1 other
SUMF1 SUMF1 -0.0805104832945909 1 -0.143939659000717 1 other
SUMF2 SUMF2 -0.0357663668138402 1 -0.182306268445791 0.00128912177372136 other
SUMO1 SUMO1 0.212833113925432 9.06392855040926e-13 0.141507054611556 0.0702445843937207 other
SUMO2 SUMO2 0.234090701942562 4.60811352617341e-55 0.261168956506874 1.08219256549701e-60 other
SUMO3 SUMO3 -0.0665723749797287 1 -0.144852397924705 0.599784604904927 other
SUN1 SUN1 0.0668564424410142 1 -0.0819897164491475 1 other
SUN2 SUN2 -0.0109343693703177 1 -0.0709452189149222 1 other
SUPT20H SUPT20H -0.150254023399852 1 -0.300995867866259 1.85879967535502e-09 other
SUPT4H1 SUPT4H1 0.130214621621472 0.0636123605405071 0.0426069816827483 1 other
SURF1 SURF1 0.0747018734181637 1 -0.119723957628678 1 other
SURF6 SURF6 -0.183003520631302 0.081373060125305 -0.209404215453324 0.0253055650520417 other
SUSD6 SUSD6 -0.0404035515314589 1 -0.152782731625502 1 other
SVBP SVBP 0.11726047299541 1 0.059490831348914 1 other
SVIL SVIL -0.309463157637657 2.60300256851814e-10 -0.230102874628878 0.087910170598531 other
SVIP SVIP 0.0668445549956691 1 0.176035749751482 0.00999350731619588 other
SWI5 SWI5 0.0399960790223288 1 -0.064869700324224 1 other
SYAP1 SYAP1 0.20874857902331 5.38514917495855e-06 -0.00793299304240415 1 other
SYDE1 SYDE1 0.1242748718034 1 -0.0836317342568835 1 other
SYF2 SYF2 0.128126883913558 0.0125249772102193 0.0671399184238854 1 other
SYMPK SYMPK -0.187651253428598 0.0230509177258904 -0.291944280567205 2.28926022060836e-08 other
SYNGR2 SYNGR2 0.0425088466938264 1 -0.0819367149382536 1 other
SYNJ2BP SYNJ2BP -0.0414042111354544 1 -0.0689994346606706 1 other
SYNRG SYNRG -0.140105053475233 1 -0.327460900146827 2.11749518436208e-11 other
SYPL1 SYPL1 0.0453702032826251 1 -0.043109856312012 1 other
SYS1 SYS1 0.064332800487934 1 -0.11301917802835 1 other
SYT15 SYT15 0 1 -0.0788346622642744 1 other
SZRD1 SZRD1 -0.103940072313529 1 -0.19879148666539 0.0239187798127052 other
TAB2 TAB2 -0.15288450707656 1 -0.22157656780603 0.0106767930438157 other
TACC1 TACC1 0.364860439802903 1.73503093380701e-47 0.0722925727945993 1 other
TADA3 TADA3 0.109464986113769 1 0.025152170672726 1 other
TAF1 TAF1 -0.140691211605791 1 -0.279449349719435 8.4599023647689e-06 other
TAF11 TAF11 0.103318631927707 1 -0.0989045095791663 1 other
TAF12 TAF12 -0.0218330622395839 1 -0.118218336359244 1 other
TAF13 TAF13 0.0181676558671036 1 -0.117456095305073 1 other
TAF2 TAF2 -0.0883973124149267 1 -0.178147342132744 0.552700568748782 other
TAF3 TAF3 -0.15003937574867 1 -0.233939694289826 0.000252784485649226 other
TAF7 TAF7 0.382031326382252 3.63272964851059e-32 0.229654884917837 2.4186031016981e-08 other
TAF9 TAF9 -0.094075108089995 1 -0.107417287958995 1 other
TAGLN2 TAGLN2 -0.0619936325885311 1 -0.176195075776193 0.144936487547504 other
TAL1 TAL1 0.291726396828655 7.46543847412419e-06 -0.176440452267702 0.000815641996985317 other
TALDO1 TALDO1 -0.070459353946862 1 -0.195967067377675 0.001410303655766 other
TANK TANK -0.187362200007544 0.306683477650624 -0.191843310332522 0.0155975132120706 other
TAOK2 TAOK2 -0.062962953662667 1 -0.338385321702032 1.32427577147363e-11 other
TAOK3 TAOK3 -0.110175682392578 1 -0.233260434497604 0.00175467175827793 other
TAP2 TAP2 -0.159912954405745 1 -0.48918928074405 8.54604528578892e-29 other
TARDBP TARDBP -0.224168468420338 2.95443825927314e-05 -0.193657305795471 0.0234058123445658 other
TATDN1 TATDN1 -0.0319879908223144 1 0.158532141987525 1 other
TAX1BP1 TAX1BP1 -0.14068052290115 0.10042574208163 -0.233495577406409 2.98562646009343e-11 other
TBC1D15 TBC1D15 -0.0238356323621834 1 -0.208650671344258 3.60850595845542e-11 other
TBC1D20 TBC1D20 -0.130265421077628 1 -0.381283604093643 1.57966764755846e-14 other
TBC1D22A TBC1D22A -0.0493029217816874 1 -0.214694296301411 0.00221774809726774 other
TBC1D4 TBC1D4 0.0134938502878614 1 -0.188214485254014 0.00039196244076618 other
TBC1D9 TBC1D9 -0.171936676146347 0.0923639439383969 -0.398522515171307 1.65136940521143e-24 other
TBC1D9B TBC1D9B -0.197498985898381 0.0381080375304367 -0.308478436832421 3.44316698373014e-08 other
TBCA TBCA 0.133318272417955 1.60720468136593e-07 0.260913491522847 1.85893239207923e-25 other
TBCB TBCB 0.0677586090549721 1 -0.108881286868243 1 other
TBL1XR1 TBL1XR1 -0.177836725544487 0.121415653447541 -0.205463759139481 0.0199488428834164 other
TBPL1 TBPL1 0.525620223171573 1.93960059796259e-20 0.449006684232429 2.61485535946365e-07 other
TBRG1 TBRG1 0.0425391667137116 1 -0.191799552315421 0.0613838416484323 other
TBXAS1 TBXAS1 0.0390120289951066 1 -0.266164299633652 0.131718955127509 other
TCAF1 TCAF1 -0.206500990833025 0.252037813850313 -0.230557318339628 0.0445148155354137 other
TCEA2 TCEA2 0.0971872190508583 1 0.0801231441770027 1 other
TCEAL1 TCEAL1 0.0465186428700801 1 -0.0840065452187508 1 other
TCEAL3 TCEAL3 0.0108867818269804 1 0.0165405760332769 1 other
TCEAL4 TCEAL4 -0.0865113126267256 1 -0.0559387509077802 1 other
TCEAL8 TCEAL8 0.136567318076095 1 0.074920023897861 1 other
TCEB1 TCEB1 -0.0385307150231248 1 -0.143085842380695 0.497648482774689 other
TCEB2 TCEB2 0.119065662601969 1.07216019756282e-10 0.210731501869649 5.45577540823508e-29 other
TCEB3 TCEB3 -0.139288382635196 1 -0.44555807398362 8.06549413466223e-28 other
TCF25 TCF25 -0.0108896352103806 1 -0.153804447725111 0.00384630076821807 other
TCF4 TCF4 -0.202318253097558 3.63253381714914e-17 -0.0885643806257901 1 other
TCF7L1 TCF7L1 -0.166000109030438 0.147823365712889 -0.28738042907159 1.62367833757532e-11 other
TCF7L2 TCF7L2 -0.0896612772179857 1 -0.17230801714439 0.0180922008223921 other
TCIRG1 TCIRG1 -0.131290367092112 1 -0.381646246734199 1.31042505095884e-13 other
TCP1 TCP1 -0.0193897459380339 1 -0.134564876021198 0.00028707058923435 other
TCTN3 TCTN3 -0.211764602130476 0.000767669688205355 -0.18186865920325 0.191030691668802 other
TDG TDG -0.159446683734923 1 -0.295834620929619 4.38838578297007e-09 other
TDP2 TDP2 0.0207569847151803 1 -0.0616819567906268 1 other
TEAD2 TEAD2 0.128135320064959 1 -0.0279122680444708 1 other
TECR TECR 0.095968131144831 1 -0.0714590753747494 1 other
TEK TEK -0.134033892382341 0.0273632184239556 -0.317037694088999 1.90759519639994e-25 other
TERF1 TERF1 -0.172822199582983 0.0470891641995495 -0.285336607446425 1.6343587044253e-09 other
TERF2IP TERF2IP -0.00860972745840288 1 -0.172173324469815 0.000888284298979901 other
TEX264 TEX264 0.0281366481306662 1 -0.150139890452541 1 other
TFDP1 TFDP1 -0.0109626148121866 1 -0.0927839013688672 1 other
TFDP2 TFDP2 0.0691679077546365 1 -0.112927557288291 1 other
TFF3 TFF3 0.132287726936025 4.35002081988331e-12 -0.0963001596356041 1 other
TFPI TFPI -0.149349268046947 1.69037100384949e-09 0.145099832197753 9.74715056874299e-10 other
TFPT TFPT -0.0461203441929987 1 -0.0532878289264955 1 other
TGIF1 TGIF1 0.421006949001633 1.08649312482765e-29 0.349394128373994 2.65596316873078e-19 other
TGS1 TGS1 -0.205892493385889 0.00346991324977024 -0.181024724560138 0.0341038327247182 other
THAP5 THAP5 0 1 -0.0970747988335756 1 other
THAP7 THAP7 0 1 -0.136352162401229 1 other
THAP9-AS1 THAP9-AS1 -0.171981788046423 1 -0.147463800958751 1 other
THOC7 THOC7 -0.101138560276146 1 -0.159373374153809 0.100086740767949 other
THSD7A THSD7A -0.116053063806226 1 -0.219626915595442 0.979728068901361 other
THUMPD1 THUMPD1 -0.160922412040291 0.511640074473144 -0.404115229287039 2.31842823439519e-20 other
THUMPD3-AS1 THUMPD3-AS1 0.11913637230278 1 -0.107091198341244 1 other
THYN1 THYN1 0.0467927313084067 1 -0.0474325274549048 1 other
TIAL1 TIAL1 -0.10231326700644 1 -0.223559452082239 4.77661153828337e-06 other
TIAM1 TIAM1 -0.0263085053665895 1 -0.327293098140464 1.44121544940894e-10 other
TIE1 TIE1 -0.149497413105684 0.00552177036927084 -0.373717336615542 3.71547285822227e-33 other
TIMM10 TIMM10 -0.119668027308246 1 -0.0962360452114854 1 other
TIMM10B TIMM10B -0.0368067650964479 1 -0.0907209114507532 1 other
TIMM13 TIMM13 -0.104050625732534 1 -0.25076851126212 7.78123203994367e-05 other
TIMM17A TIMM17A -0.0866069791250244 1 -0.198231563352059 0.00896124795649284 other
TIMM17B TIMM17B 0.113696129005448 1 -0.0310463740000027 1 other
TIMM22 TIMM22 -0.167552121192154 1 -0.233291798173154 0.00365212499437015 other
TIMM23 TIMM23 -0.138592764721987 1 -0.234875554379026 0.00030566411459353 other
TIMM44 TIMM44 -0.0871632326033436 1 -0.239946378569728 0.00428802598785661 other
TIMM50 TIMM50 -0.0801996161839384 1 -0.260866771685135 5.21137971307777e-06 other
TIMM8B TIMM8B -0.0683890472068318 1 -0.0699630476545806 1 other
TIMM9 TIMM9 -0.115205978810088 1 -0.100098873208879 1 other
TIMMDC1 TIMMDC1 -0.074804176350437 1 -0.253766397776276 2.67291062940484e-07 other
TIMP1 TIMP1 0.0744127173690798 1 -0.0275097331857839 1 other
TINAGL1 TINAGL1 -0.183048127858578 4.03759417966621e-11 -0.201146346628921 5.56101638577538e-17 other
TINF2 TINF2 0.0885031004469945 1 -0.121391483584417 1 other
TIPARP TIPARP -0.0746101726718 1 0.113936854723444 1 other
TJP1 TJP1 -0.123877252767714 0.103498289496605 -0.287374592046431 1.72758853263951e-19 other
TJP2 TJP2 -0.128972386292212 1 -0.114754321611246 1 other
TLE3 TLE3 -0.121328743828887 1 -0.319878734400197 1.34784840882133e-10 other
TLE4 TLE4 0.431913587170388 4.08085581965392e-23 0.239932304017796 0.00078626550213994 other
TLK1 TLK1 -0.169270730895425 0.939800950734111 -0.261911311159167 3.80321187977723e-06 other
TLR4 TLR4 -0.11109094190906 1 -0.471030748714219 8.99042855127942e-41 other
TM2D1 TM2D1 0.111541310585763 1 -0.0133525632999936 1 other
TM2D2 TM2D2 -0.122486446068118 0.137751168832057 -0.299796019947729 3.59753485134287e-18 other
TM2D3 TM2D3 0.150850324729595 0.940842998988948 0.0740378392827561 1 other
TM4SF18 TM4SF18 0.173737555758128 0.0237060416002603 0.00542093514121172 1 other
TMA16 TMA16 -0.130680776215933 1 -0.146672795467752 1 other
TMA7 TMA7 0.0830290469608939 2.30440520706653e-05 0.256595895466677 8.71399858624576e-49 other
TMBIM4 TMBIM4 0.220778201324637 1.6608496426452e-11 0.114411303345182 1 other
TMCC3 TMCC3 0.349909069724347 5.15328476631437e-32 0.199224395986903 2.31298223734163e-09 other
TMCO1 TMCO1 0.00885885073206599 1 -0.0142209992009636 1 other
TMCO3 TMCO3 -0.000798697521023017 1 -0.301576899231985 3.71434473712927e-08 other
TMED1 TMED1 -0.0460903949562042 1 -0.13682399406045 1 other
TMED10 TMED10 -0.129760454081698 0.260664042845659 -0.122204334179732 0.00441928405474602 other
TMED2 TMED2 0.123742249100902 0.0067217376394907 0.190918791211721 0.000135650704900737 other
TMED3 TMED3 0.0256094897829434 1 -0.142577765881306 1 other
TMED4 TMED4 -0.143818604640089 1 -0.244016534363221 4.50194145587386e-06 other
TMED7 TMED7 -0.138713178679961 1 -0.274689593809311 3.37107233995981e-11 other
TMED9 TMED9 0.0225729367454981 1 -0.0838134973534855 0.791868976962811 other
TMEM101 TMEM101 0.132201492917789 1 0.0211540384815421 1 other
TMEM106B TMEM106B -0.115244858681011 1 -0.13410703518252 1 other
TMEM107 TMEM107 0.322141465640893 1.04172488781681e-12 0.0395438985534726 1 other
TMEM109 TMEM109 0.028607178856659 1 -0.137017985512031 1 other
TMEM11 TMEM11 0.00146571030319076 1 -0.197649973665804 0.0059737985443316 other
TMEM115 TMEM115 0.0278101036815093 1 -0.163920213853378 1 other
TMEM120A TMEM120A 0 1 -0.19198921057602 0.562860981837477 other
TMEM123 TMEM123 -0.123104816146944 0.114035498271763 -0.215329617806682 1.65461929825627e-18 other
TMEM126A TMEM126A -0.102369584010785 1 -0.119134103811785 1 other
TMEM126B TMEM126B -0.0339881942976559 1 -0.0994207560817321 1 other
TMEM127 TMEM127 -0.0795816879454005 1 -0.364315603400637 3.42495268492862e-14 other
TMEM128 TMEM128 0.12283331281024 1 0.0150674776689921 1 other
TMEM134 TMEM134 0.0611944336226879 1 0.0133776042411187 1 other
TMEM140 TMEM140 0.170668411081192 1.20915520252889e-05 -0.205600076364174 1 other
TMEM141 TMEM141 0.132620746676511 1 -0.0597487243405863 1 other
TMEM147 TMEM147 0.132710891643096 0.000448120099707159 0.0582465618406232 1 other
TMEM14A TMEM14A 0.0295846071492167 1 0.0329029470139557 1 other
TMEM14B TMEM14B 0.0769955520551221 1 0.0847752792434432 1 other
TMEM14C TMEM14C 0.00543279704199473 1 -0.0328001494629364 1 other
TMEM150A TMEM150A -0.173670896852098 0.409054851821633 -0.267002462931777 1.79013054058357e-05 other
TMEM165 TMEM165 0.0391271688998518 1 -0.0668968994972538 1 other
TMEM167A TMEM167A -0.134945962726637 1 -0.1899100373281 0.00393753956868181 other
TMEM167B TMEM167B -0.0686862479091013 1 -0.181309628001743 0.455219845480219 other
TMEM170A TMEM170A -0.12427625184252 1 -0.226920902687303 1.23068155854834e-05 other
TMEM179B TMEM179B 0.0550253541686648 1 -0.135977756156318 1 other
TMEM18 TMEM18 -0.050224718752355 1 -0.13065655727788 1 other
TMEM183A TMEM183A 0.00868110605491701 1 -0.186961027137303 0.0401013757032702 other
TMEM184B TMEM184B -0.0598655226561402 1 -0.393768634688841 1.15641412831695e-17 other
TMEM185B TMEM185B 0 1 -0.0746764925111532 1 other
TMEM189 TMEM189 0.131178023930495 1 -0.167208457055875 0.07830622053376 other
TMEM192 TMEM192 -0.196020518402979 0.0857437092127449 -0.332136998538669 7.52098868653957e-10 other
TMEM199 TMEM199 0 1 -0.144700680891341 1 other
TMEM203 TMEM203 -0.0996092720716351 1 -0.253183464844846 1.0747415402097e-06 other
TMEM205 TMEM205 -0.131153089310306 1 -0.170545958495658 0.00475328977536993 other
TMEM208 TMEM208 -0.0502336335901574 1 -0.207450649372754 1.13264137941519e-05 other
TMEM214 TMEM214 -0.0553128725732339 1 -0.217902762083435 0.00114815344620771 other
TMEM218 TMEM218 0 1 -0.0256475040706947 1 other
TMEM219 TMEM219 0.150622971594964 2.29602387293562e-06 0.136937698749238 0.162728653597587 other
TMEM230 TMEM230 0.0265222709234195 1 0.0707975038338439 1 other
TMEM242 TMEM242 -0.0664595071530412 1 -0.219914415326111 0.000886201989024437 other
TMEM243 TMEM243 0.188966036395453 0.000570088847930691 0.0663057704388859 1 other
TMEM245 TMEM245 -0.0523081544515376 1 -0.21758384303035 0.00120660865295137 other
TMEM248 TMEM248 -0.155112853838205 0.147743403314397 -0.256695197629257 5.80173389335066e-13 other
TMEM255B TMEM255B 0.208784322292942 6.7074843767976e-06 -0.119683213521586 0.172229255611463 other
TMEM256 TMEM256 0.195946133271745 1.16046483418137e-11 0.14484257373951 0.0028694366204111 other
TMEM258 TMEM258 0.233155132449123 8.23709751923734e-31 0.355356194163037 1.81858042332721e-50 other
TMEM259 TMEM259 -0.143697942176748 1 -0.429785646642575 1.09943293745763e-23 other
TMEM261 TMEM261 0.0649926128266056 1 0.093876894466579 1 other
TMEM263 TMEM263 -0.0748616218487002 1 -0.273701792812214 4.68875490705097e-09 other
TMEM33 TMEM33 -0.178490748246442 0.490227893712783 -0.275257317745218 9.03239053183614e-07 other
TMEM37 TMEM37 0.469664107389982 1.70946586986447e-49 0.0844241715734666 1 other
TMEM41A TMEM41A 0 1 -0.12145991841887 1 other
TMEM41B TMEM41B -0.120392744557413 1 -0.132191003544394 1 other
TMEM44 TMEM44 -0.0632532968503519 1 -0.461284830742422 5.04423619447714e-28 other
TMEM47 TMEM47 -0.114326516963752 1 -0.182716685731147 0.386666190544598 other
TMEM50A TMEM50A 0.109606568978366 0.0616979772903302 0.0219180217266678 1 other
TMEM50B TMEM50B 0.0919673899657658 1 -0.113789791092156 0.5735076982369 other
TMEM51 TMEM51 -0.144691368185885 1 -0.420557100155514 2.33163461386766e-13 other
TMEM55A TMEM55A 0 1 -0.0880393164906952 1 other
TMEM57 TMEM57 -0.197966498071469 0.0181600283087781 -0.331845599505626 7.99722883048486e-12 other
TMEM59 TMEM59 0.0371329412079615 1 0.00158322959562807 1 other
TMEM60 TMEM60 0.0501234095523539 1 -0.00455133223180537 1 other
TMEM87A TMEM87A -0.140786131214351 1 -0.29045753900262 9.63432562175869e-14 other
TMEM88 TMEM88 0.0446253264170874 1 0.0716239871642957 1 other
TMEM9 TMEM9 -0.000404936431910752 1 -0.0491155461073269 1 other
TMEM9B TMEM9B 0.0812417640551514 1 -0.0204179501726952 1 other
TMUB2 TMUB2 0 1 -0.0486502293009761 1 other
TMX1 TMX1 -0.082996424316549 1 -0.207468335377384 6.30196455216861e-05 other
TMX2 TMX2 -0.0217897695022047 1 -0.104434919109834 1 other
TMX4 TMX4 -0.200318307160367 0.758481786569324 -0.177540093355487 0.104478853912879 other
TNFAIP1 TNFAIP1 0.101278281950427 1 -0.193809014420654 7.88934222103054e-07 other
TNFAIP2 TNFAIP2 -0.137086268500723 1 -0.313072525073954 2.96254547479217e-08 other
TNFRSF10D TNFRSF10D 0.25782003512059 9.1623295951051e-05 0.00774469848598813 1 other
TNFRSF14 TNFRSF14 -0.0629998757669439 1 -0.313093011268799 1.88195279514272e-12 other
TNFSF10 TNFSF10 -0.0603502861042644 1 -0.394535976605274 1.11712152859461e-12 other
TNFSF12 TNFSF12 0.0805390807049118 1 -0.189094559158208 0.054172562753947 other
TNIP1 TNIP1 -0.0964157678998532 1 -0.185885516005054 1 other
TNIP2 TNIP2 -0.120202522212686 1 -0.316791155431641 1.0936683818748e-10 other
TNKS TNKS 0 1 -0.195639384289156 0.170109454055952 other
TNPO3 TNPO3 -0.0949027328400267 1 -0.200487532397587 0.00428172967010399 other
TNRC6A TNRC6A -0.197768033954019 0.00148584128750505 -0.31409923734144 1.61026635184969e-10 other
TNRC6B TNRC6B -0.0149909291883523 1 -0.11479326607506 1 other
TNRC6C TNRC6C -0.123986694824194 1 -0.127111873548487 1 other
TNS1 TNS1 0.0876856318961051 1 -0.104910382958322 1 other
TNS3 TNS3 -0.106356707237689 1 -0.392667483786555 1.31567504746011e-14 other
TOB2 TOB2 -0.0129182760269109 1 -0.168182740926179 0.00742225463998326 other
TOLLIP TOLLIP -0.0566612109292668 1 -0.280409504558807 2.39447720290524e-07 other
TOM1L2 TOM1L2 0 1 -0.152315414049603 1 other
TOMM22 TOMM22 0.103989056859773 0.744595206099584 0.0452452424865224 1 other
TOMM40 TOMM40 -0.176356731703041 0.332715648727461 -0.320790895142247 5.35317203506378e-08 other
TOMM7 TOMM7 0.121356764592345 1.10651870342608e-15 0.478265124003503 2.21481670153529e-142 other
TOPORS TOPORS 0.0133273677491019 1 -0.120977253762974 1 other
TOPORS-AS1 TOPORS-AS1 0.255467883945032 3.85907378090128e-08 0.168592589013366 1 other
TOR1A TOR1A -0.181526618730527 0.0398817451835966 -0.297427204558982 7.56862745363766e-07 other
TOR1AIP1 TOR1AIP1 -0.0295699868327715 1 -0.218563734616036 0.000431595164384417 other
TOR1AIP2 TOR1AIP2 -0.0634998745978324 1 -0.152563255544871 0.00809767501179984 other
TOX2 TOX2 -0.0545165458687779 1 -0.0884474116031753 1 other
TOX4 TOX4 0.0620926377314586 1 -0.120295726998603 1 other
TP53 TP53 -0.18174655470386 0.169233429345001 -0.226004770768312 0.000259347836039083 other
TP53I11 TP53I11 -0.180237377776403 0.0301556437893221 -0.539537945495872 3.38025475673355e-47 other
TP53I3 TP53I3 0 1 -0.212993194987312 0.0709021984767777 other
TP53INP1 TP53INP1 0.0820316363728497 1 -0.142787114358354 1 other
TP53INP2 TP53INP2 0.203833854702689 0.00296761235684468 0.100512051081095 1 other
TP53RK TP53RK -0.151936050151991 1 -0.343797952111628 3.10451689980646e-14 other
TP53TG1 TP53TG1 0.103658954743557 1 0.0658879351254127 1 other
TPD52L2 TPD52L2 -0.137490502050554 1 -0.322276201848228 1.27757925843458e-12 other
TPGS1 TPGS1 -0.080704494035863 1 -0.279197184324051 3.58202363560801e-08 other
TPGS2 TPGS2 -0.152751221354199 0.332610126252722 -0.165648853252283 0.0451145360716237 other
TPI1 TPI1 0.0680300279276027 0.316366895707035 0.0413373462208025 1 other
TPP2 TPP2 -0.197692031755271 0.0451910283882276 -0.441577803294196 1.67753782105283e-20 other
TPRA1 TPRA1 0.0976825838918105 1 -0.0369716241203943 1 other
TPRG1L TPRG1L -0.0702299401353355 1 -0.321368624888863 2.33030274972788e-09 other
TPRKB TPRKB -0.129285866940644 1 -0.148122546311854 1 other
TPST2 TPST2 -0.0506960865127846 1 -0.422093251777102 1.31839420567031e-37 other
TPT1 TPT1 -0.224438603790059 1.89656746295351e-166 -0.0312421167598154 1 other
TRA2A TRA2A 0.20296956139347 0.000484088868586252 0.0468505391877586 1 other
TRA2B TRA2B 0.379585396251271 3.91476772885747e-23 0.145170610049203 1 other
TRAF6 TRAF6 0.223387663307664 0.239646570067819 -0.166215740320078 0.0015098926420463 other
TRAM1 TRAM1 -0.127805015339033 0.0376261504447067 -0.15963646599078 2.7517141055319e-06 other
TRAPPC1 TRAPPC1 0.048187236327304 1 0.0998257353014769 1 other
TRAPPC12 TRAPPC12 0 1 -0.175878706876722 0.413127971252276 other
TRAPPC2L TRAPPC2L -0.00218291901102119 1 -0.0807817826500623 1 other
TRAPPC2P1 TRAPPC2P1 0.345017930919827 1.51076855748466e-11 0.133185797481836 1 other
TRAPPC3 TRAPPC3 0.0656930082139631 1 -0.107567656732189 1 other
TRAPPC6A TRAPPC6A 0.114363324408164 1 0.0686595952899953 1 other
TRAPPC6B TRAPPC6B -0.0500010624217966 1 -0.226048422356125 0.000833893449011094 other
TRAPPC8 TRAPPC8 -0.15905456665515 1 -0.283703291881626 1.48127040958305e-06 other
TRIAP1 TRIAP1 -0.0907334988315194 1 -0.174415685780018 0.651063143264793 other
TRIB1 TRIB1 0.312857468898868 2.06282242954056e-08 0.440542697058915 6.42702837431263e-14 other
TRIB2 TRIB2 -0.144176655747666 1 -0.120238621159548 1 other
TRIM27 TRIM27 0.014048636287304 1 -0.125257677816477 1 other
TRIM35 TRIM35 0.100316330390279 1 -0.209340681948864 0.381903241457398 other
TRIM38 TRIM38 -0.0527461829206859 1 -0.169975075647116 1 other
TRIM4 TRIM4 -0.0479751869252345 1 -0.287029764796398 4.21656769784785e-08 other
TRIM56 TRIM56 -0.121876177027573 1 -0.219844349620336 5.20392578416081e-05 other
TRIOBP TRIOBP -0.151822781601982 0.0529147645480421 -0.445563164859468 3.62204412722036e-41 other
TRIP10 TRIP10 -0.115677339556697 1 -0.329362911608126 2.80820506602414e-10 other
TRIQK TRIQK 0 1 -0.130906804455355 1 other
TRMT10C TRMT10C -0.0975173034689645 1 -0.215871880113676 0.000114486012849292 other
TRMT112 TRMT112 0.0541111894333669 1 0.0865903463969255 1 other
TRNAU1AP TRNAU1AP -0.0798738436414357 1 -0.237915164579195 0.0029494101396861 other
TRNT1 TRNT1 -0.033348288163408 1 -0.18991349404646 0.00900119177987034 other
TROVE2 TROVE2 -0.141104005733037 1 -0.225379136915141 8.7925196631672e-07 other
TRPC4AP TRPC4AP -0.164285404453987 1 -0.3156408246885 1.07633912516189e-09 other
TSC22D1 TSC22D1 0.17021023493607 0.00146809457184988 0.16905289197877 1 other
TSC22D2 TSC22D2 -0.0603989864750365 1 -0.24663622846975 0.000828903799054746 other
TSC22D4 TSC22D4 0.147948036450365 1 -0.0670072080899442 1 other
TSEN34 TSEN34 -0.0908852043208874 1 -0.205807555162486 0.000624711374341417 other
TSFM TSFM -0.11629979783907 1 -0.28852619278762 4.75958356416453e-08 other
TSG101 TSG101 0.0626588734566311 1 -0.0827454249284567 1 other
TSHZ1 TSHZ1 -0.082789026041814 1 -0.250309090934117 0.00130356190667029 other
TSHZ2 TSHZ2 -0.198315543540411 1 0.00703212986040236 1 other
TSN TSN 0.307487674173144 1.9870355212752e-13 0.16502078820872 1 other
TSNAX TSNAX -0.191947370354873 0.0526774021945281 -0.263231056930294 2.10934760007811e-05 other
TSPAN12 TSPAN12 -0.177308523915594 1 0 1 other
TSPAN13 TSPAN13 -0.111865645806756 1 0.0448287392808819 1 other
TSPAN14 TSPAN14 -0.115045665413085 1 -0.401465876055517 2.04806669733619e-35 other
TSPAN15 TSPAN15 -0.0354489298755372 1 -0.036720729531541 1 other
TSPAN31 TSPAN31 -0.0317104101585628 1 -0.10624020311744 1 other
TSPAN4 TSPAN4 0.230968064775322 3.19292051401178e-11 0.0869826358118768 1 other
TSPAN6 TSPAN6 0.0756567980162612 1 0.195592898908986 0.0164764671768296 other
TSPAN7 TSPAN7 -0.0108024522307002 1 0.146315582703956 7.54906198050056e-07 other
TSPAN9 TSPAN9 -0.174851207182612 0.0867726311101061 -0.609222000163205 2.82647120982906e-54 other
TSPO TSPO 0.0814475845106695 0.853495614429427 -0.108441683990054 1 other
TSPYL1 TSPYL1 -0.00418844570236554 1 0.108016292233116 1 other
TSPYL2 TSPYL2 0.244769236211094 0.0177716628838789 0.22485895135044 0.277497209847923 other
TSR2 TSR2 0.056332015590381 1 -0.115316165856791 1 other
TSR3 TSR3 -0.120460041253131 1 -0.337241674551889 2.9365211663697e-15 other
TSSC4 TSSC4 0.081618621839852 1 -0.100878953775838 1 other
TTC1 TTC1 -0.131773714564189 1 -0.198941573930078 0.00119478457734492 other
TTC19 TTC19 -0.0623643453067521 1 -0.173454838331597 0.202731735741179 other
TTC28 TTC28 -0.00625692616836626 1 -0.162881517404205 1 other
TTF1 TTF1 -0.0205062410756143 1 -0.196878171465628 0.1044376040901 other
TUBA1A TUBA1A -0.0523905496478081 1 -0.139442275110348 1 other
TUBB TUBB -0.268735922552422 5.6977750697737e-18 -0.13874997651381 1 other
TUBE1 TUBE1 0.0525258729775822 1 -0.119104841592276 1 other
TUBGCP2 TUBGCP2 -0.152304824131966 1 -0.345698520076274 1.14316083230628e-10 other
TUFM TUFM -0.0479489527664573 1 -0.177808115758441 8.47607167005315e-06 other
TUG1 TUG1 -0.101255981927934 1 -0.253223798722321 7.5132345665921e-11 other
TULP3 TULP3 0.00800210661271938 1 -0.177705785706425 0.284448409383512 other
TULP4 TULP4 -0.174318291669145 0.0594509534431783 -0.353691369102529 9.07351895455992e-13 other
TUSC1 TUSC1 -0.174680110041081 1 -0.27529121303199 9.67961007774648e-07 other
TUSC2 TUSC2 -0.0581597450954219 1 -0.170034139441888 1 other
TUT1 TUT1 0 1 -0.18609905551952 0.00213795799107003 other
TWF1 TWF1 -0.193752876418417 0.048580874199773 -0.213929025759167 0.00965727323141036 other
TWF2 TWF2 -0.113460575518052 1 -0.28354532143077 3.12466760560755e-08 other
TXLNG TXLNG 0.119454016150467 1 -0.0380111167965129 1 other
TXN2 TXN2 0.0369844345105144 1 -0.0304893021780679 1 other
TXNDC11 TXNDC11 -0.0511859454810928 1 -0.239830910834955 0.000748001707608131 other
TXNDC12 TXNDC12 -0.0105637232260188 1 -0.150799331602637 0.00639761907050364 other
TXNDC15 TXNDC15 0.000778210085207398 1 -0.110265775353299 1 other
TXNDC9 TXNDC9 -0.0397818119044223 1 -0.138825407846901 0.855056078427229 other
TXNIP TXNIP -0.121637500428511 1 -0.216852646500656 3.22749525472521e-07 other
TXNL1 TXNL1 -0.0888943895810783 1 -0.14327845908788 4.6064699630503e-05 other
TYW3 TYW3 -0.125762983548939 1 -0.240644766061524 5.49513113390971e-05 other
U2AF1 U2AF1 -0.00536330970094911 1 -0.0695303027484175 1 other
U2AF2 U2AF2 -0.131215776868483 1 -0.25946008627076 9.73660973656835e-08 other
UBA1 UBA1 -0.016196118539505 1 -0.160319252011646 0.738733988750186 other
UBA3 UBA3 -0.145451366115797 1 -0.150355213656852 1 other
UBA5 UBA5 -0.112042775796705 1 -0.210091758331344 0.0136853018524185 other
UBA52 UBA52 0.0732239791158118 3.62903639457786e-09 0.277190145772714 8.63749992897191e-109 other
UBA7 UBA7 0.0752277265677024 1 -0.153439620475623 1 other
UBAC2 UBAC2 -0.0918629258259842 1 -0.206590346164168 0.00611185579293671 other
UBALD1 UBALD1 0.275653582959311 3.49014613993048e-10 0.166378646409224 0.309064828811224 other
UBAP1 UBAP1 -0.111184969826172 1 -0.177763603831323 0.784724928127932 other
UBB UBB 0.274945932299936 1.31669632315511e-52 0.161556960963134 3.40292583932506e-15 other
UBC UBC -0.0585054942057504 1 -0.22557395858417 2.26246053106113e-37 other
UBE2A UBE2A -0.0678021635195044 1 -0.203347444247438 0.000123575705245693 other
UBE2B UBE2B 0.172684508507838 2.87467831533975e-08 0.0848853753065391 1 other
UBE2D1 UBE2D1 -0.123221247482159 1 -0.144456311346613 1 other
UBE2D2 UBE2D2 0.0461051860792431 1 -0.0411825691149637 1 other
UBE2D3 UBE2D3 0.0465881715097965 1 0.0444001797534129 1 other
UBE2E1 UBE2E1 -0.0869423788296996 1 -0.147698363038098 0.445013012963797 other
UBE2E3 UBE2E3 0.132234590993601 1 -0.0183707253422385 1 other
UBE2F UBE2F -0.0761478470411481 1 -0.236157727557217 6.61392700689465e-05 other
UBE2G1 UBE2G1 -0.186298137160514 0.00622018934505283 -0.262223011769075 1.66288359682834e-07 other
UBE2I UBE2I -0.0892189355924689 1 -0.231509466256461 7.63397533417851e-13 other
UBE2J2 UBE2J2 -0.0715099511108812 1 -0.242931969046421 1.19888818726954e-05 other
UBE2K UBE2K -0.190505075603206 0.00151554291324709 -0.28830718539027 1.7560694042904e-13 other
UBE2L3 UBE2L3 -0.0876628576774112 1 -0.194624534769012 3.13978424650299e-07 other
UBE2L6 UBE2L6 -0.116023792263719 1 -0.319232737748992 2.6099308982463e-14 other
UBE2N UBE2N -0.12427175079085 1 -0.169971302452523 0.0739725857988691 other
UBE2Q2 UBE2Q2 -0.156346534366564 1 -0.32037858924291 3.46167793585989e-12 other
UBE2V2 UBE2V2 -0.0339103903150251 1 -0.0588087367727954 1 other
UBE2W UBE2W -0.049150060080668 1 -0.212486978130506 0.000738721563851476 other
UBE2Z UBE2Z -0.190788367480768 0.00155846887190878 -0.385893539450686 2.55036206127693e-20 other
UBL3 UBL3 -0.0273211404651529 1 -0.0845114985330935 1 other
UBL5 UBL5 0.111681708079345 3.3292890721219e-08 0.202003787294876 8.58017915446643e-25 other
UBLCP1 UBLCP1 -0.143424983105042 1 -0.188099035290862 0.0995461430352514 other
UBN1 UBN1 -0.0302607468932647 1 -0.4237344636826 2.1096482574313e-19 other
UBQLN2 UBQLN2 -0.0835329180258129 1 -0.117711689072415 1 other
UBR1 UBR1 -0.172339206085777 1 -0.407936163405242 6.9073286506559e-17 other
UBR3 UBR3 -0.191351319313279 0.0668282974216967 -0.252982701041747 2.06268308022139e-05 other
UBXN1 UBXN1 0.240428090819741 2.98571465807612e-16 0.098487959601249 1 other
UBXN6 UBXN6 0.072760152209032 1 -0.0969019156442636 1 other
UBXN7 UBXN7 -0.174577848248497 0.0696121193322918 -0.242974554941766 0.00010888815157312 other
UBXN8 UBXN8 0.0665516995095849 1 -0.0963972631868868 1 other
UCHL3 UCHL3 -0.194261867939199 0.0153722491811701 -0.247318843542155 0.000792274460099243 other
UFC1 UFC1 0.00050722762535832 1 0.0165742615871948 1 other
UFL1 UFL1 -0.155830281168992 1 -0.258606736247906 1.05620227434636e-05 other
UFM1 UFM1 -0.0866674996875731 1 -0.197128926592106 1.01960907014151e-05 other
UFSP2 UFSP2 -0.0580517914213383 1 -0.179677392704913 0.518478041076583 other
UGP2 UGP2 -0.02483491048514 1 -0.0778794275853145 1 other
UNC45A UNC45A -0.11485073346001 1 -0.201082669202516 0.0884793547946155 other
UNC50 UNC50 0.0455654874879307 1 -0.105657019259127 1 other
UNG UNG -0.0554202844348268 1 -0.0708164949433883 1 other
UPF2 UPF2 -0.0292416529940105 1 -0.0344380029588748 1 other
UPF3A UPF3A -0.0464382000309113 1 -0.114849703084797 1 other
UPF3B UPF3B 0.0488890122371091 1 -0.111290016328607 1 other
UPP1 UPP1 0.13897744881396 7.07679604779208e-10 0.111806447828488 0.0224182946974051 other
UQCC2 UQCC2 -0.158281664088725 0.00382757122119777 -0.250548540476571 4.82416426472989e-09 other
UQCC3 UQCC3 -0.0483233628759261 1 -0.218321074102027 0.000669519314963745 other
UQCR10 UQCR10 -0.0217107850150271 1 0.102283665998715 1 other
UQCR11 UQCR11 0.273781462693087 1.32146993863221e-55 0.458531675528649 3.61069346296068e-101 other
UQCRB UQCRB 0.0117905587642908 1 0.334945438768733 3.60303795471272e-74 other
UQCRC1 UQCRC1 -0.0112929375346018 1 -0.142078336419512 1 other
UQCRC2 UQCRC2 -0.0625687388742735 1 -0.0770870937000567 1 other
UQCRFS1 UQCRFS1 -0.0139345267400952 1 -0.0986661708168777 1 other
UQCRH UQCRH 0.0246977352510965 1 0.196622493979666 1.1176623477276e-13 other
UQCRQ UQCRQ 0.104121689596857 3.99088238943593e-06 0.311201606170507 4.01251537694533e-38 other
URM1 URM1 0.181173261618768 0.000440853550678726 0.0757039053945907 1 other
UROD UROD -0.0527001648780652 1 -0.145430929609983 1 other
UROS UROS -0.100576505233055 1 -0.176543079277773 1 other
USE1 USE1 0.0485128222205051 1 -0.117487168323535 1 other
USF2 USF2 -0.0687959756551149 1 -0.289836377026624 1.87817404433341e-09 other
USMG5 USMG5 0.101920192521488 0.000145438065664237 0.297672073239625 2.13435599041374e-34 other
USO1 USO1 -0.150109446828234 1 -0.24646326317437 2.02482605329955e-07 other
USP1 USP1 -0.0938699990962781 1 -0.112435943837834 1 other
USP11 USP11 -0.129899403346413 1 -0.0865142800595742 1 other
USP13 USP13 0.327036673671747 2.14356408886828e-26 0.197695327268847 3.38798060728971e-11 other
USP16 USP16 0.053888390061429 1 -0.0394241658207413 1 other
USP22 USP22 -0.0198838284024951 1 -0.181734338501849 0.306052563231863 other
USP36 USP36 -0.0978489571695382 1 -0.180481317963641 0.473312699585148 other
USP4 USP4 0 1 -0.179905837138571 0.189346919047687 other
USP42 USP42 -0.0358911200889944 1 -0.113558043320659 1 other
USP8 USP8 -0.156167102013779 0.158844008061308 -0.294188430116633 1.02505655779851e-12 other
USP9X USP9X -0.108811036528058 1 -0.319987957204579 1.49769745603986e-15 other
UTP11L UTP11L -0.167031897695005 0.113582415088862 -0.326657547559444 6.29326582970855e-13 other
UTP14C UTP14C -0.149100979559148 1 -0.297745425200251 2.88637304444109e-08 other
UTP18 UTP18 -0.174681476347021 0.492526093323558 -0.166445226623182 0.851545909822881 other
UTP4 UTP4 0 1 -0.174039357000486 0.760211672218806 other
UVRAG UVRAG -0.151850204782798 1 -0.0896941413978833 1 other
UXT UXT 0.112176623771598 0.0171987361129532 0.245177168730774 6.57942111216192e-13 other
VAMP2 VAMP2 0.451038746610657 3.69338878547664e-70 0.440013676185819 2.94006381827017e-53 other
VAMP3 VAMP3 0.0339459156203619 1 -0.119881293821903 1 other
VAMP4 VAMP4 -0.0649098646471182 1 -0.183591250648188 1 other
VAMP5 VAMP5 0.150324852943827 1.88872652736185e-16 0.116515080998381 1.19208881678178e-07 other
VAMP7 VAMP7 -0.0365864838714856 1 -0.143153525002218 1 other
VAMP8 VAMP8 0.254510397318228 3.58486149824403e-10 0.00780628287629259 1 other
VANGL1 VANGL1 -0.0667726706350276 1 -0.312941642985088 1.54441923053447e-08 other
VAPA VAPA -0.0799780350202952 1 -0.0434970568698869 1 other
VASH1 VASH1 -0.121179125870911 1 -0.241883126696946 0.00314257386994995 other
VAT1 VAT1 -0.0892255368287439 1 -0.0947467235325462 1 other
VAV3 VAV3 -0.115773815078306 1 -0.284005105744194 6.19315740169856e-05 other
VBP1 VBP1 -0.0678808122119079 1 -0.170197965691343 0.108752100463557 other
VCPIP1 VCPIP1 -0.150349599232487 1 -0.286842565531553 7.98440059956905e-07 other
VDAC1 VDAC1 -0.181196276985208 0.00299606599388179 -0.15437639753262 0.0873365839728021 other
VDAC2 VDAC2 -0.0165860598395542 1 -0.0328451085722409 1 other
VDAC3 VDAC3 0.063752370427508 1 -0.0872664616885416 1 other
VEGFA VEGFA -0.471253091480973 1.54128662013388e-06 -0.29706673121785 1 other
VEZF1 VEZF1 -0.13300242684923 1 -0.259925652811025 7.76487505984189e-08 other
VEZT VEZT -0.0943047245460364 1 -0.245981603016661 9.43653497508548e-06 other
VGLL4 VGLL4 -0.150664301781008 0.544090181498478 -0.494986566594858 5.20877371858516e-45 other
VIMP VIMP -0.00574966326662375 1 -0.172506898217309 8.29186369746687e-09 other
VKORC1 VKORC1 0.123996050630522 0.000185700011486736 0.0409205070771348 1 other
VMA21 VMA21 -0.177190507344858 0.0757932501127865 -0.210953788876594 0.0085026089047437 other
VOPP1 VOPP1 -0.0941705287240069 1 -0.240149889184782 1.5383014980581e-06 other
VPS25 VPS25 -0.0422504301352691 1 -0.216968805585935 0.00148821642682088 other
VPS26A VPS26A -0.108505882506394 1 -0.154361691996279 0.0333143108343519 other
VPS28 VPS28 0.0729769349504492 1 0.0377932246116778 1 other
VPS29 VPS29 -0.0745762794258459 1 -0.169738047665837 7.77857228183221e-07 other
VPS35 VPS35 -0.144006940432455 0.992717941667654 -0.195928982385972 0.00357529804982969 other
VPS36 VPS36 -0.129267942155646 1 -0.278693813567409 1.07902300637572e-09 other
VPS37A VPS37A 0.169188325557208 0.314466203531854 -0.0502723183024648 1 other
VPS37B VPS37B 0.372872318150636 6.20852893395964e-15 0.10691402724079 1 other
VPS41 VPS41 -0.190908090352229 0.263680794383695 -0.311033317481684 1.89919462005295e-09 other
VPS4A VPS4A -0.0389181916507426 1 -0.121115900028849 1 other
VPS4B VPS4B -0.0881538427010032 1 -0.258483155524674 3.00510153955451e-08 other
VPS51 VPS51 0.0709783404582065 1 -0.112336671259186 1 other
VPS72 VPS72 -0.0696627510731487 1 -0.186681085441023 0.100704160065034 other
VRK3 VRK3 0.0292542306006578 1 -0.121946789376294 1 other
VTI1B VTI1B 0.0299119633032003 1 -0.10819131858107 1 other
VWA9 VWA9 0 1 -0.149924129423346 1 other
VWF VWF -0.922154472972061 8.71607004501245e-31 -0.529791000346498 1 other
WAC WAC -0.182767027166501 0.000109744033005093 -0.240923192125155 2.5043896386085e-10 other
WAPL WAPL -0.132084017496587 1 -0.212032168945226 0.00129381409888234 other
WASF2 WASF2 -0.0677934247720071 1 -0.338832144586705 6.70438927887871e-16 other
WBP11 WBP11 -0.122769038988905 1 -0.202146990777465 0.000260000367167766 other
WBP2 WBP2 -0.12698991062443 1 -0.252562798569308 3.05602445365658e-09 other
WBP4 WBP4 -0.0771291151225756 1 -0.187661329482357 0.0485935657861018 other
WBSCR16 WBSCR16 0 1 -0.147304728161932 1 other
WBSCR22 WBSCR22 -0.102684771796428 1 -0.322687502677069 1.17638430262885e-14 other
WDR11 WDR11 -0.105409208414017 1 -0.278830506281631 5.52123275601476e-07 other
WDR13 WDR13 0.0219045114899548 1 -0.191954758881105 0.0022838355071546 other
WDR18 WDR18 0.034251359815429 1 -0.06352211882491 1 other
WDR33 WDR33 -0.0866948439011904 1 -0.197925221261556 2.84530830831575e-06 other
WDR45B WDR45B -0.072264096270151 1 -0.10279223472535 1 other
WDR48 WDR48 0 1 -0.161801635349531 1 other
WDR54 WDR54 0.0790155584202203 1 -0.0634687915674028 1 other
WDR6 WDR6 -0.160206435180807 1 -0.213367835997093 0.00968308802919626 other
WDR60 WDR60 -0.0744260669843659 1 -0.110424480870457 1 other
WDR61 WDR61 -0.0838959593608273 1 -0.126217098872896 1 other
WDR66 WDR66 0.1537392106552 0.079091631948979 0.179076743084382 0.0046664601507535 other
WDR70 WDR70 0 1 -0.142720249695082 1 other
WDR74 WDR74 -0.132480032298328 1 -0.208072874032584 0.041807527244328 other
WDR83OS WDR83OS 0.0104684634041751 1 0.0833340831299048 1 other
WHSC1L1 WHSC1L1 -0.0304593985886008 1 -0.121603773058126 1 other
WIPF2 WIPF2 -0.000490800434951755 1 -0.321951405800217 1.95300394590132e-12 other
WIPI1 WIPI1 0.418451968117869 1.77606539154828e-30 -0.0543464037702742 1 other
WNT2 WNT2 0.13412420589826 0.505296966183431 -0.199857791595609 1 other
WRB WRB 0.241667886783744 2.73875182108886e-08 0.0946019071681337 1 other
WRNIP1 WRNIP1 -0.192283774361289 0.0838069223249361 -0.301912191820793 4.24308754884404e-08 other
WSB1 WSB1 0.0528461045452498 1 -0.120802047403231 3.6195575832616e-05 other
WTAP WTAP 0.130677397039301 1 0.0624619771045262 1 other
WWC3 WWC3 -0.168999013914159 1 -0.51712442216364 5.4184080453944e-30 other
WWTR1 WWTR1 0.0785841359828476 0.000483957754470929 0.0241349872349352 1 other
XBP1 XBP1 0.197501535223726 0.00038186838955883 -0.00138960793967965 1 other
XIST XIST 0.374613933613958 5.39599377142145e-116 0.0403143150564357 2.1559375152802e-10 other
XPA XPA -0.116271360880235 1 -0.229353253359272 0.000337149914322426 other
XPOT XPOT -0.195489184121343 0.00330528639591589 -0.310412874680027 7.21735393219585e-10 other
YAF2 YAF2 0.000703929829173333 1 -0.0290314819316581 1 other
YBX1 YBX1 0.0102421632981913 1 -0.0110161719176871 1 other
YBX3 YBX3 -0.145604942948597 0.0282321642009657 -0.173968186891605 1 other
YEATS4 YEATS4 0 1 -0.0525603406073989 1 other
YES1 YES1 -0.17753512495402 0.890874358696111 -0.273483184477007 5.38752499568871e-30 other
YIF1A YIF1A 0.0746104748552628 1 -0.0887505548002462 1 other
YIF1B YIF1B 0.103944269936282 1 -0.102298750393856 1 other
YIPF3 YIPF3 0.158331138727984 0.00377134010172946 -0.0543635038718707 1 other
YIPF4 YIPF4 0.0678498645269282 1 -0.117603164179963 1 other
YIPF5 YIPF5 -0.197806307294591 0.0240457839629416 -0.242012819611983 2.42794432018231e-05 other
YIPF6 YIPF6 0.0963444894480165 1 -0.144686733954839 0.296634470355917 other
YME1L1 YME1L1 0.1331470281921 1 0.0774566752250773 1 other
YPEL2 YPEL2 -0.212147283777574 0.0503805466934944 -0.188796108401282 0.151205196011829 other
YPEL3 YPEL3 0.150010220011406 0.00873324839817708 -0.13415401695595 1 other
YPEL5 YPEL5 0.0862319092369571 1 0.00847507533918856 1 other
YRDC YRDC -0.0629184325748851 1 -0.358245390940893 1.58655727908804e-14 other
YTHDC1 YTHDC1 -0.0444477008492621 1 -0.138455560650413 0.906127391818833 other
YTHDF1 YTHDF1 -0.19701175656286 0.21053611409945 -0.337790210534449 2.30091387850823e-12 other
YTHDF3 YTHDF3 -0.180111892207284 0.237461268912031 -0.287051141061024 4.51002113508372e-07 other
YWHAE YWHAE -0.0155324533393968 1 0.0140354774455238 1 other
YWHAH YWHAH -0.0926889886732257 1 -0.224392020044367 6.40262226149811e-15 other
YWHAQ YWHAQ -0.0945017499026421 1 -0.116838543597482 0.161863463196923 other
YY1AP1 YY1AP1 -0.199718752848807 0.00255583293614371 -0.352926689810408 2.40366806999688e-13 other
ZBED1 ZBED1 -0.123489143654549 1 -0.213232877212128 0.0032155915108632 other
ZBED6 ZBED6 -0.0317270167317552 1 -0.172989705187971 0.646158746825565 other
ZBTB10 ZBTB10 -0.131291629503988 1 -0.180636692860717 1 other
ZBTB16 ZBTB16 0.264572609228782 4.42972924168928e-14 0.0942124500756389 1 other
ZBTB20 ZBTB20 -0.162353408104391 1 -0.266401333294528 5.01231351257408e-09 other
ZBTB21 ZBTB21 -0.160035949385403 1 -0.151037906676199 1 other
ZBTB4 ZBTB4 -0.146374502591112 1 -0.382819771426352 2.41656046119741e-14 other
ZBTB43 ZBTB43 -0.00399045202929216 1 -0.154714623782654 1 other
ZBTB44 ZBTB44 -0.0527022209849519 1 -0.121060137655914 1 other
ZBTB46 ZBTB46 -0.107959358917155 1 -0.35867561681258 2.63596322045377e-13 other
ZBTB8A ZBTB8A -0.0617301454164245 1 -0.0965651602019866 1 other
ZBTB8OS ZBTB8OS -0.0764284335950018 1 -0.188263569987113 0.00480215614941793 other
ZC2HC1A ZC2HC1A -0.14127618387769 1 -0.0443070291207666 1 other
ZC3H13 ZC3H13 -0.197158952661526 0.00362919709778819 -0.267021895754223 5.84269707186868e-07 other
ZC3H18 ZC3H18 -0.180105492883053 0.0598435145228414 -0.351617345987129 5.5218723304249e-14 other
ZC3H6 ZC3H6 0.113103553097251 1 0.0882144037927945 1 other
ZC3H7A ZC3H7A -0.165516935972856 1 -0.186535849334208 0.430362573766489 other
ZC3H7B ZC3H7B -0.164596744136176 0.71638784786762 -0.383525560629389 2.95069908978888e-14 other
ZC3HAV1 ZC3HAV1 0.117765692020672 1 -0.140097795494104 0.0332768219482513 other
ZCCHC10 ZCCHC10 0.132029631544729 1 -0.09220545240861 1 other
ZCCHC11 ZCCHC11 -0.184900475615136 0.132931561416683 -0.292185040192831 3.47718581306539e-07 other
ZCCHC17 ZCCHC17 -0.0604033803864483 1 -0.262235262588878 2.31036672975095e-07 other
ZCCHC24 ZCCHC24 -0.0736732449162627 1 -0.391335512792499 2.85682130578115e-16 other
ZCCHC3 ZCCHC3 -0.182537733414455 0.0373987744974561 -0.328116649565516 1.19799526072815e-11 other
ZCCHC6 ZCCHC6 -0.14473300223212 1 -0.388080270825341 1.2437933670324e-15 other
ZCCHC7 ZCCHC7 0 1 -0.115336220851599 1 other
ZCCHC9 ZCCHC9 -0.0235333673791596 1 -0.122830012927314 1 other
ZCRB1 ZCRB1 -0.0781571811640541 1 -0.0831672976633355 1 other
ZDHHC12 ZDHHC12 0 1 -0.109132055474091 1 other
ZDHHC14 ZDHHC14 -0.189767814336634 0.116174871994375 -0.407607281957159 5.96263748184862e-16 other
ZDHHC21 ZDHHC21 -0.392091774157428 3.45829612710469e-17 -0.101764386309786 1 other
ZDHHC24 ZDHHC24 -0.00444293254996597 1 -0.1486593612968 1 other
ZDHHC3 ZDHHC3 -0.133876992877997 1 -0.303399157607208 4.5905717023004e-10 other
ZDHHC4 ZDHHC4 -0.0901810796723339 1 -0.0344250808093525 1 other
ZDHHC6 ZDHHC6 0.148604738402671 1 -0.027449990723734 1 other
ZFAND1 ZFAND1 0.0649988912167003 1 0.0365101634518985 1 other
ZFAND2A ZFAND2A 0.199516916251503 1 -0.179055153211545 1 other
ZFAND2B ZFAND2B 0 1 -0.165961642988911 0.952664944801883 other
ZFAND5 ZFAND5 0.362513823675831 6.24731180871511e-10 0.305278049303762 0.000432541315281984 other
ZFAND6 ZFAND6 0.0561811096862447 1 -0.0421994148321579 1 other
ZFAS1 ZFAS1 0.0654621600625307 1 0.196272273463139 8.62163626184532e-14 other
ZFHX3 ZFHX3 -0.0608323564364088 1 -0.2371868783865 7.75608568000494e-05 other
ZFP36 ZFP36 0.652977459701238 4.77370166195334e-81 0.429222258789728 1.21804389872769e-45 other
ZFP36L1 ZFP36L1 -0.055108884496975 1 -0.239085899768043 5.20563535859634e-15 other
ZFP36L2 ZFP36L2 -0.256475384137697 1.09273098678749e-07 -0.159668494097291 1 other
ZFP91 ZFP91 -0.13086866711208 1 -0.220325502787351 0.00388651794344585 other
ZFX ZFX -0.0720333096539956 1 -0.280625965407376 9.2744941771904e-07 other
ZFYVE21 ZFYVE21 0.0342659338721235 1 0.0230126036547551 1 other
ZHX1 ZHX1 -0.15489064032593 1 -0.304786818020542 7.23797014759894e-10 other
ZHX3 ZHX3 0 1 -0.188782535962415 0.175324756947454 other
ZKSCAN1 ZKSCAN1 -0.0556845719181411 1 -0.181329292636354 0.646091957025419 other
ZMAT2 ZMAT2 -0.048599168673722 1 -0.119184526358573 1 other
ZMIZ1 ZMIZ1 -0.137013453726257 1 -0.318779058988832 1.48745353562763e-11 other
ZMPSTE24 ZMPSTE24 -0.146478893092524 1 -0.197202769518961 0.119992458779782 other
ZMYND8 ZMYND8 -0.127093278615875 1 -0.273416336795193 3.05228618246818e-05 other
ZNF106 ZNF106 -0.147426528660031 1 -0.349439396436065 2.02481815638555e-15 other
ZNF12 ZNF12 -0.181029138268915 0.514093930125325 -0.282890526390759 2.39138422430211e-06 other
ZNF131 ZNF131 0.10651176958298 1 -0.0583238754972806 1 other
ZNF146 ZNF146 -0.174632831632415 0.438992906977059 -0.209378973082768 0.00535451244295265 other
ZNF207 ZNF207 -0.175705166615794 0.00112432788758338 -0.274585296695898 7.37385812976672e-15 other
ZNF217 ZNF217 -0.213266943692919 0.0650187156495412 -0.304152650540826 6.58460872909098e-07 other
ZNF22 ZNF22 -0.160375600093791 0.0104370899608227 -0.207262361207851 2.52864008287322e-07 other
ZNF224 ZNF224 0 1 -0.174259216941983 1 other
ZNF24 ZNF24 -0.136138972063208 1 -0.385897751393464 6.72319131362476e-24 other
ZNF263 ZNF263 0.163098875099358 1 0.0456163075114264 1 other
ZNF264 ZNF264 -0.108251742134828 1 -0.185250837534065 0.0321935283592798 other
ZNF267 ZNF267 -0.187051504701213 0.998423470670636 -0.301648254115444 1.32562801765821e-06 other
ZNF277 ZNF277 0 1 -0.192609206324633 0.111983277732522 other
ZNF281 ZNF281 0.047661425832474 1 -0.0867099117161598 1 other
ZNF3 ZNF3 0.037999848620579 1 -0.0575749520589632 1 other
ZNF302 ZNF302 -0.0785064665218322 1 -0.154340910264418 1 other
ZNF32 ZNF32 -0.00629156094465366 1 -0.148565437217149 1 other
ZNF322 ZNF322 -0.0711293879632258 1 -0.262616341551392 7.23951482083244e-06 other
ZNF326 ZNF326 -0.126982524452139 1 -0.282313103652887 1.61656066031959e-08 other
ZNF330 ZNF330 -0.0327588963765153 1 -0.138306021618464 1 other
ZNF331 ZNF331 0.244188611702402 0.00330611930883587 0.285420258991357 0.00142246402390017 other
ZNF33A ZNF33A -0.137803757009426 1 -0.249313454374722 0.000236689108075744 other
ZNF394 ZNF394 0.210979958787203 0.00171454714320849 0.0334615811471779 1 other
ZNF397 ZNF397 0 1 -0.111202483650066 1 other
ZNF426 ZNF426 0 1 -0.127776621438886 1 other
ZNF428 ZNF428 0.0729890035423719 1 -0.0588227490500027 1 other
ZNF430 ZNF430 0 1 -0.192608671450534 0.0212684864652417 other
ZNF445 ZNF445 0 1 -0.101718190607826 1 other
ZNF451 ZNF451 0.138964842527205 1 -0.0962377293444351 1 other
ZNF462 ZNF462 -0.150693834268239 1 -0.188430963208429 0.00270454294188 other
ZNF467 ZNF467 -0.0820112575768541 1 -0.366065521274977 4.79615030332274e-14 other
ZNF503 ZNF503 0.188111242881438 0.0261717459495877 0.204209452833672 0.648606422762711 other
ZNF511 ZNF511 0 1 -0.0737980716621696 1 other
ZNF518A ZNF518A -0.0617534835605613 1 -0.225858901103914 0.0264593309919042 other
ZNF518B ZNF518B -0.216662819810088 0.00873634210956511 -0.175161440684665 1 other
ZNF524 ZNF524 -0.050021104292606 1 -0.122011876459728 1 other
ZNF529 ZNF529 0 1 -0.148034638799778 1 other
ZNF562 ZNF562 0.0708758929185378 1 -0.0595699499922639 1 other
ZNF580 ZNF580 -2.10654926171561e-05 1 -0.0535126448111951 1 other
ZNF593 ZNF593 -0.102738844822187 1 -0.197300694200546 0.205704330444332 other
ZNF644 ZNF644 -0.165240606995912 0.305360573249925 -0.220779157432793 0.000257489324431215 other
ZNF652 ZNF652 -0.17843840792969 0.304008784946217 -0.32106703919517 8.86928469810379e-10 other
ZNF654 ZNF654 0 1 -0.182928977460499 0.303809804708205 other
ZNF655 ZNF655 -0.0114362712787985 1 -0.199517959897867 0.251254570804038 other
ZNF667-AS1 ZNF667-AS1 0.110518981849447 0.638001589405981 -0.0232918569953511 1 other
ZNF677 ZNF677 -0.0848026091268232 1 -0.178913455576865 0.153550521799636 other
ZNF704 ZNF704 -0.15861729033217 1 -0.276519068868352 0.000139061264005073 other
ZNF706 ZNF706 -0.126514183986629 0.46584473568587 -0.167349977962532 0.000143151838226058 other
ZNF720 ZNF720 -0.0721562836574463 1 -0.315232825036158 8.00182551420111e-10 other
ZNF791 ZNF791 -0.00890192619897801 1 -0.076682093008968 1 other
ZNF800 ZNF800 -0.150657661097168 0.495282802333666 -0.296620465413005 5.59829418920651e-12 other
ZNF814 ZNF814 0 1 -0.109813476220818 1 other
ZNF83 ZNF83 -0.106736840951683 1 -0.268630544770825 1.27948420519718e-07 other
ZNF830 ZNF830 -0.0122109957397674 1 -0.266341107576822 1.01552464688605e-07 other
ZNF84 ZNF84 -0.197039492949651 0.0116116179981284 -0.199211026103534 0.0446777460341894 other
ZNHIT1 ZNHIT1 0.0336308978499244 1 -0.0907857893026883 1 other
ZNHIT3 ZNHIT3 0.0181263496760253 1 -0.0974978451545456 1 other
ZNRD1 ZNRD1 -0.0180540352520173 1 -0.177522350093956 0.0924871907944481 other
ZRANB1 ZRANB1 -0.00461570879936746 1 -0.219131867242275 0.0173559886888818 other
ZSCAN16-AS1 ZSCAN16-AS1 0.0124985283253245 1 0.0888947167150418 1 other
ZSCAN18 ZSCAN18 -0.096015902107361 1 -0.18370598756992 0.0727696976484614 other
ZSWIM7 ZSWIM7 -0.127355494159497 1 -0.17340604870146 0.0107398908051192 other
ZSWIM8 ZSWIM8 -0.0580187344629868 1 -0.368979224278465 2.77639930418864e-13 other
ZZEF1 ZZEF1 -0.167143187829125 0.763281895660716 -0.473643121244414 5.34394098482198e-23 other
ABCC1 ABCC1 0 1 -0.340632728193259 4.10373542268534e-12 regenerating
ABCD4 ABCD4 0.0513614319172471 1 -0.237662884363989 1.96696154840936e-05 regenerating
ABHD5 ABHD5 0.102428723133276 1 -0.271727405573784 0.000663600925967794 regenerating
ACACB ACACB 0 1 -0.297003045676528 4.113203265964e-07 regenerating
ACBD5 ACBD5 0 1 -0.325402717874255 5.32239199586876e-10 regenerating
ACO1 ACO1 0 1 -0.260086933411596 0.000193737211286098 regenerating
ACP2 ACP2 0.0474425131467189 1 -0.246328415810594 3.23088496857363e-08 regenerating
ACP5 ACP5 0.236073336638192 1 -0.863935536400326 1.69905413516626e-143 regenerating
ACTR6 ACTR6 0 1 -0.223246154287972 0.000456447650569915 regenerating
ADA ADA 0 1 -0.312003609954823 2.41832196656952e-09 regenerating
ADAMTS4 ADAMTS4 0.0916246109072711 1 -0.693992780800484 6.72756668240034e-94 regenerating
ADARB1 ADARB1 0 1 -0.469504521381624 3.08372906435866e-23 regenerating
ADNP2 ADNP2 0 1 -0.211672559790608 0.0194527943499258 regenerating
AGAP3 AGAP3 0 1 -0.264433432398664 6.01910679279597e-06 regenerating
AGPAT3 AGPAT3 0 1 -0.342524752047864 5.50937710077686e-12 regenerating
AGPAT4 AGPAT4 0 1 -0.289319839494409 8.95523604120236e-08 regenerating
AIMP2 AIMP2 0 1 -0.369125990411422 2.73454362341957e-14 regenerating
AKAP17A AKAP17A 0.0284509245824837 1 -0.253823773290821 3.35781995416348e-07 regenerating
AKIP1 AKIP1 0.116714015174842 1 -0.206273397025441 0.00581288391875407 regenerating
AKR1C3 AKR1C3 0.0803361031181733 1 -0.29651733641871 2.08132201816922e-08 regenerating
AKT2 AKT2 0 1 -0.22945979476583 0.000800212974308085 regenerating
ALG3 ALG3 0 1 -0.268359761754774 1.73954927078408e-06 regenerating
ALPL ALPL 0.02659851190198 1 -0.850148396787084 2.45081680820992e-80 regenerating
AMDHD2 AMDHD2 0 1 -0.287805527694564 5.79876385766427e-07 regenerating
AMFR AMFR 0 1 -0.236156636633785 0.000710951840567484 regenerating
AMMECR1 AMMECR1 0 1 -0.249846947199077 1.51274647715685e-05 regenerating
ANKS1A ANKS1A 0.106049132364306 1 -0.393161929382837 1.26414472268703e-15 regenerating
ANTXR2 ANTXR2 0 1 -0.304268134923716 2.49403867832527e-08 regenerating
APAF1 APAF1 0 1 -0.241184580979482 0.0028041536277052 regenerating
APOL2 APOL2 0 1 -0.287760447944088 1.45922884011723e-05 regenerating
ARFGEF2 ARFGEF2 0 1 -0.451275102747409 5.19823018653073e-23 regenerating
ARFIP2 ARFIP2 0 1 -0.23072078533529 0.000821677859890753 regenerating
ARHGAP1 ARHGAP1 0 1 -0.237586266911271 9.1364332255597e-05 regenerating
ARHGAP35 ARHGAP35 0 1 -0.242644413454778 0.00329458902140516 regenerating
ARHGEF15 ARHGEF15 0 1 -0.423656759938664 6.90609439484918e-19 regenerating
ARHGEF7 ARHGEF7 0.0818612928569882 1 -0.238083360887574 1.451034249157e-12 regenerating
ARRB1 ARRB1 0 1 -0.223260595967236 0.0121770384498726 regenerating
ASH2L ASH2L 0 1 -0.217217943422441 0.00337514435634715 regenerating
ASRGL1 ASRGL1 0.0673996678040247 1 -0.245776420827618 0.00108506388128839 regenerating
ATAD2 ATAD2 0 1 -0.362612366340737 2.18828048179501e-09 regenerating
ATG16L2 ATG16L2 0 1 -0.219603131466487 0.000985552606623539 regenerating
ATG4A ATG4A 0 1 -0.325975239833366 1.27918513897725e-10 regenerating
ATP6V1D ATP6V1D 0.0712493792520212 1 -0.258677840961434 2.75859774931246e-09 regenerating
ATP8A1 ATP8A1 0 1 -0.332447632757696 1.55894010654398e-11 regenerating
ATXN3 ATXN3 0.00978715304377364 1 -0.254586889286992 2.94518893686081e-08 regenerating
AVL9 AVL9 0 1 -0.313028629995035 2.98537345176071e-09 regenerating
B3GALT6 B3GALT6 0 1 -0.497425882410003 5.66800949097457e-27 regenerating
B4GALT1 B4GALT1 0.00499403201273063 1 -0.301597967528516 3.05781080027206e-34 regenerating
B4GAT1 B4GAT1 0 1 -0.228499157682026 0.00107999782476346 regenerating
BAG3 BAG3 0.121674909095983 1 -0.375061936412944 1.09979276207591e-10 regenerating
BAG6 BAG6 0.0149340367996236 1 -0.236426373758848 7.48624878444434e-06 regenerating
BRD8 BRD8 0 1 -0.274721256811119 2.23318689763297e-06 regenerating
BRMS1L BRMS1L 0 1 -0.219314727470836 0.000272954767729 regenerating
BTBD6 BTBD6 0 1 -0.536350156062187 4.49130516038453e-32 regenerating
C11orf57 C11orf57 0 1 -0.253003878515486 4.32855388335969e-05 regenerating
C12orf29 C12orf29 0 1 -0.254066447443486 1.26826860157819e-05 regenerating
C18orf25 C18orf25 0 1 -0.258007478272963 9.40182988821596e-05 regenerating
C1GALT1 C1GALT1 0 1 -0.228211960957796 0.0077291524797065 regenerating
C1orf115 C1orf115 0 1 -0.204507813123129 0.00498070092438158 regenerating
C1orf131 C1orf131 0 1 -0.228890561284015 0.00895348943582359 regenerating
C20orf24 C20orf24 0.0147025838581646 1 -0.219170312330414 0.000476154486985426 regenerating
C2CD2L C2CD2L 0 1 -0.385036187189048 7.52293085214554e-15 regenerating
C2orf47 C2orf47 0 1 -0.215216780054052 0.00997771536295734 regenerating
C2orf49 C2orf49 0 1 -0.262299858490482 7.83898576676034e-07 regenerating
C5AR2 C5AR2 0.250809692371039 1 -0.606765132507182 2.89956757242256e-30 regenerating
C6orf120 C6orf120 0 1 -0.228320726322106 0.00416208915207764 regenerating
C8orf4 C8orf4 0.338069270216859 4.66207542131815e-18 -0.364517993817294 5.4567971611359e-40 regenerating
C9orf114 C9orf114 0 1 -0.3248960197633 3.42881440064521e-10 regenerating
CAPN7 CAPN7 0 1 -0.313710248594935 8.50705089011938e-08 regenerating
CARD10 CARD10 0 1 -0.244287119410304 0.000105826664081833 regenerating
CARD8-AS1 CARD8-AS1 0 1 -0.239982772520933 4.35685201810427e-05 regenerating
CARHSP1 CARHSP1 0.14701060814637 0.000645218905991342 -0.2524281027033 3.06528280677941e-13 regenerating
CARNMT1 CARNMT1 0 1 -0.263948978381855 1.54595954910333e-05 regenerating
CARS CARS 0 1 -0.405603030167851 1.62060589447989e-16 regenerating
CASP3 CASP3 0.0673694381618719 1 -0.285726014222157 4.38887559833684e-07 regenerating
CCDC130 CCDC130 0 1 -0.207190322379285 0.0261689936130345 regenerating
CCDC137 CCDC137 0 1 -0.284486744270782 1.95509979005434e-07 regenerating
CCDC144A CCDC144A 0 1 -0.531046759528994 4.09084908616276e-29 regenerating
CCDC69 CCDC69 0 1 -0.289411726193292 2.11091201310742e-05 regenerating
CCDC92 CCDC92 0 1 -0.321942774202655 9.18417200236104e-11 regenerating
CCM2L CCM2L 0 1 -0.387368261052603 2.39124925003474e-15 regenerating
CD200R1 CD200R1 0 1 -0.238538288151205 0.00192892228242081 regenerating
CD320 CD320 0.221463642242627 1 -0.678374072314268 7.74512822799608e-28 regenerating
CD36 CD36 0.262964441549461 6.27136852077026e-26 -0.297338606178101 2.09740604549144e-37 regenerating
CD3EAP CD3EAP 0 1 -0.353715558182115 7.31131048533256e-09 regenerating
CD40 CD40 0.0315119662242451 1 -0.219131404401975 4.03126273641765e-06 regenerating
CDK10 CDK10 0 1 -0.206220765143769 0.0075242771134932 regenerating
CDK11A CDK11A 0.0661330925407004 1 -0.363051724574658 3.18789146494568e-16 regenerating
CDK11B CDK11B 0.087295769732556 1 -0.297595106367712 3.08387569626182e-08 regenerating
CDKN2D CDKN2D 0 1 -0.499792067500955 5.87680838880163e-24 regenerating
CDR2L CDR2L 0 1 -0.374685173598265 1.72911622106078e-14 regenerating
CDS2 CDS2 0.034796240970786 1 -0.222275049457084 0.000492988357941719 regenerating
CEP104 CEP104 0 1 -0.273840184048946 3.3070467607898e-06 regenerating
CEP112 CEP112 0 1 -0.313020960496878 8.04232143414721e-10 regenerating
CEP63 CEP63 0 1 -0.359094298394842 4.02843776717953e-11 regenerating
CEPT1 CEPT1 0 1 -0.369000239639854 1.14230848540452e-12 regenerating
CERK CERK 0 1 -0.417095128769815 1.23057396975236e-12 regenerating
CHMP7 CHMP7 0 1 -0.262013287930949 1.22934121631624e-05 regenerating
CHPF2 CHPF2 0 1 -0.325968078219681 3.09404148484785e-11 regenerating
CKAP5 CKAP5 0 1 -0.290337887503433 1.78844737014282e-07 regenerating
CLASP2 CLASP2 0 1 -0.242642245816994 4.4015459261026e-05 regenerating
CLEC1B CLEC1B 0.153642162473134 1.10049960668997e-06 -0.589897583693016 1.20165294612892e-50 regenerating
CLUAP1 CLUAP1 0 1 -0.350996738665968 2.00410361964027e-13 regenerating
CNOT11 CNOT11 0 1 -0.246133025650016 9.66539886393832e-05 regenerating
CNOT6 CNOT6 0 1 -0.267999658931707 4.70910182624644e-07 regenerating
COASY COASY 0 1 -0.236514391772376 0.000190730380449328 regenerating
COG4 COG4 0 1 -0.324970634449391 1.62413345958008e-09 regenerating
COMMD5 COMMD5 0.101088487735486 1 -0.216062237930167 2.70243548778143e-05 regenerating
COPG1 COPG1 0.0135617270156048 1 -0.204100649615536 0.0044796083460399 regenerating
CORO7 CORO7 0.0403059475383341 1 -0.29243613185053 5.36088518000655e-07 regenerating
CPNE2 CPNE2 0.159214542271435 0.104018171440358 -0.231297289960302 1.24915866147363e-06 regenerating
CRCP CRCP 0 1 -0.272764260168723 2.44437142626089e-06 regenerating
CTB-50L17.10 CTB-50L17.10 0 1 -0.275754172954298 7.04004943897259e-07 regenerating
CTU1 CTU1 0 1 -0.596672825188073 1.26727661196103e-41 regenerating
CXADR CXADR 0.138314874318555 1 -0.224160230327675 0.00746023727616645 regenerating
DAB2 DAB2 0.0439813318452077 1 -0.271136927812202 1.74202328847014e-26 regenerating
DAG1 DAG1 0 1 -0.3558889756385 4.61514135453883e-13 regenerating
DBNL DBNL 0.0139794532351587 1 -0.212304245078086 0.00106846896963139 regenerating
DDX19A DDX19A 0 1 -0.311299965620998 6.59736104196505e-10 regenerating
DDX41 DDX41 0 1 -0.344326270544291 1.84698622703539e-12 regenerating
DDX49 DDX49 0 1 -0.371271785184307 5.08754801224376e-15 regenerating
DDX58 DDX58 0 1 -0.587103990456645 5.3389850144491e-32 regenerating
DGAT1 DGAT1 0 1 -0.225178478614392 0.00156836916591309 regenerating
DGCR2 DGCR2 0 1 -0.281218707728014 3.11708820860017e-06 regenerating
DHRSX DHRSX 0 1 -0.210166103278052 0.007218044573967 regenerating
DHX8 DHX8 0 1 -0.333663610997216 8.8148861473979e-13 regenerating
DMAP1 DMAP1 0 1 -0.212640692528146 0.00427061888709235 regenerating
DNAJC5 DNAJC5 0 1 -0.25834330403938 3.55977467801793e-06 regenerating
DNASE2 DNASE2 0.0678323226610484 1 -0.208437239292344 0.00144266688519209 regenerating
DOCK6 DOCK6 0.0220501216454539 1 -0.339312899057891 3.97116418171328e-17 regenerating
DOLK DOLK 0 1 -0.360294703447558 4.39346218080451e-13 regenerating
DPP9 DPP9 0 1 -0.371989070632098 6.08229324909628e-13 regenerating
DSCR3 DSCR3 0 1 -0.203449259110512 0.00267283487157534 regenerating
DSTYK DSTYK 0 1 -0.35467941449335 1.08459351571038e-11 regenerating
DUS1L DUS1L 0 1 -0.515356868022526 8.49483191772623e-28 regenerating
DUSP22 DUSP22 0 1 -0.287419455609087 8.5314827385802e-07 regenerating
DUSP7 DUSP7 0 1 -0.710678325835743 6.80270410972747e-55 regenerating
DVL3 DVL3 0 1 -0.292086898824723 4.73459296443796e-07 regenerating
DYM DYM 0 1 -0.29210219631343 7.87921649720322e-08 regenerating
EDEM2 EDEM2 0 1 -0.204945794910088 0.0194561110822793 regenerating
EHD1 EHD1 0 1 -0.491821690765541 2.46711477563955e-20 regenerating
EHD3 EHD3 0.0364940484547472 1 -0.801734748249711 5.18777596894889e-71 regenerating
EID2 EID2 0 1 -0.32686811025061 5.53443695889395e-10 regenerating
EIF2B2 EIF2B2 0 1 -0.225333334775451 0.00223629655906689 regenerating
EIF2B5 EIF2B5 0 1 -0.305079275592252 6.21351697906318e-09 regenerating
ELAC2 ELAC2 0 1 -0.37519290118568 1.49121010087532e-14 regenerating
EMB EMB 0 1 -0.904158257774041 3.40105951857484e-80 regenerating
EMC1 EMC1 0 1 -0.363338928929462 3.83764919908157e-14 regenerating
EMID1 EMID1 0 1 -0.2784416344961 5.43752575700737e-08 regenerating
EMSY EMSY 0 1 -0.23301084385452 0.00296954863150477 regenerating
EP400 EP400 0 1 -0.328009367641118 1.43059923246219e-09 regenerating
EPOR EPOR 0.256655509626719 2.77546412152597e-07 -0.219689539277234 1.52962035460327e-05 regenerating
ERCC3 ERCC3 0 1 -0.349360295692823 7.51246076339557e-13 regenerating
ERCC4 ERCC4 0 1 -0.26179019624877 1.51655704352685e-05 regenerating
ERLIN2 ERLIN2 0 1 -0.262284294476262 0.000114933423807444 regenerating
ERO1B ERO1B 0 1 -0.237524119683515 0.000775421083279796 regenerating
ERV3-1 ERV3-1 0 1 -0.312856615926187 4.9731031904161e-05 regenerating
ESCO1 ESCO1 0 1 -0.347231913600053 7.65141653287128e-11 regenerating
ESRRA ESRRA 0 1 -0.363646936265643 1.85253015368471e-15 regenerating
EXOC3 EXOC3 0 1 -0.351775543707653 1.10854009893035e-12 regenerating
EXOC7 EXOC7 0.0085462587219165 1 -0.243590668529253 7.71288006005379e-07 regenerating
EXOSC10 EXOSC10 0 1 -0.3567128453204 6.9237015663672e-13 regenerating
EXOSC3 EXOSC3 0 1 -0.212581664459629 0.00325213299161155 regenerating
EZH1 EZH1 0 1 -0.228608481535917 0.000846216426792486 regenerating
F2RL2 F2RL2 0 1 -0.24177915632994 0.00531654805941043 regenerating
F2RL3 F2RL3 0.198613348939041 0.00564010600365311 -0.402048938854136 7.88692477569631e-16 regenerating
FAHD1 FAHD1 0 1 -0.388405764497602 7.58576567300195e-16 regenerating
FAM110A FAM110A 0 1 -0.586214175199262 1.78726388104784e-35 regenerating
FAM120B FAM120B 0 1 -0.356439177545762 5.41094333954936e-13 regenerating
FAM13B FAM13B 0 1 -0.285905482230191 2.35356999587345e-06 regenerating
FAM167B FAM167B 0.596047580498196 1.75967983080252e-54 -0.283566161442861 1.02417214523328e-32 regenerating
FAM177A1 FAM177A1 0.0429421397129627 1 -0.268041206730983 2.43206474761466e-08 regenerating
FAM199X FAM199X 0 1 -0.241499948119414 0.000242582509468259 regenerating
FAM219A FAM219A 0 1 -0.263948978381855 5.98181749785376e-06 regenerating
FAM21A FAM21A 0 1 -0.354938879990695 2.22420654728572e-12 regenerating
FAM21C FAM21C 0 1 -0.35594024413944 5.71819379362e-13 regenerating
FAM65C FAM65C 0 1 -0.244618345290591 0.000395827519213201 regenerating
FAM69B FAM69B 0 1 -0.48069306396012 2.42088344874321e-23 regenerating
FAM76B FAM76B 0 1 -0.303811878707376 6.45342085618565e-09 regenerating
FBRS FBRS 0 1 -0.257674401618651 3.22251052759544e-05 regenerating
FBXO22 FBXO22 0 1 -0.383176175150502 8.47223861746662e-14 regenerating
FDXR FDXR 0 1 -0.243751326943481 0.000345539080071572 regenerating
FEZ1 FEZ1 0.250766788731084 1.37778370433723e-09 -0.696666278846027 7.257124784781e-78 regenerating
FSCN1 FSCN1 0.00866510775150958 1 -0.301943383484318 1.7713811207232e-14 regenerating
FTO FTO 0 1 -0.243204274897489 2.30539145449751e-05 regenerating
FTSJ3 FTSJ3 0 1 -0.273877223052568 3.22930766407233e-06 regenerating
FZD4 FZD4 0.0971064394428006 1 -0.351284037198176 2.53940689060512e-26 regenerating
GABBR1 GABBR1 0 1 -0.293100208623591 1.2428721739674e-07 regenerating
GABRE GABRE 0 1 -0.454886552028669 1.38441181681254e-11 regenerating
GALNT14 GALNT14 0 1 -0.320956083239081 3.50139621769041e-10 regenerating
GALNT2 GALNT2 0 1 -0.32400178517131 1.08018484444695e-10 regenerating
GAS6 GAS6 0.261733179997757 4.45084626481877e-07 -0.325706310165959 7.1060844440216e-16 regenerating
GBA GBA 0 1 -0.330264330689143 6.30819433479029e-11 regenerating
GCNT2 GCNT2 0 1 -0.336487900689972 9.29081927198285e-09 regenerating
GDE1 GDE1 0 1 -0.266350080347001 1.68312016323252e-06 regenerating
GIMAP1 GIMAP1 0.0721667879545792 1 -0.21082146437217 0.000149012957407589 regenerating
GLT8D2 GLT8D2 0 1 -0.255464264222059 0.000207718111529411 regenerating
GMPR2 GMPR2 0 1 -0.29160977431824 2.00786378886323e-08 regenerating
GNA12 GNA12 0 1 -0.42462350757306 3.23821186163947e-20 regenerating
GNPTAB GNPTAB 0 1 -0.339777981466973 1.0751374905762e-10 regenerating
GORASP1 GORASP1 0 1 -0.260459542722527 3.02415261018263e-06 regenerating
GPAT4 GPAT4 0 1 -0.273647606746006 1.02643778219871e-05 regenerating
GPKOW GPKOW 0 1 -0.210725643829936 0.00565640740521603 regenerating
GPN2 GPN2 0 1 -0.262783062983777 1.2543069753078e-05 regenerating
GPR107 GPR107 0 1 -0.338098800128171 1.228665870182e-10 regenerating
GPR155 GPR155 0 1 -0.306960541557212 5.84981676971789e-06 regenerating
GPR182 GPR182 0.258452326189315 1.54588139211879e-09 -0.65345232290713 2.28033490931587e-51 regenerating
GTF3C3 GTF3C3 0 1 -0.295582332838845 5.047237648079e-07 regenerating
GTF3C4 GTF3C4 0 1 -0.305629738195137 2.53629423232233e-08 regenerating
HABP4 HABP4 0 1 -0.312804512720464 5.9553801123484e-09 regenerating
HACD2 HACD2 0 1 -0.205130098680083 0.0191712846583831 regenerating
HAGH HAGH 0.0595973700881405 1 -0.224782670648509 2.40863988971665e-05 regenerating
HBS1L HBS1L 0 1 -0.242879415635394 0.000158660346931099 regenerating
HDAC3 HDAC3 0 1 -0.259264623495788 4.07542103879789e-05 regenerating
HDAC5 HDAC5 0 1 -0.211245959752183 0.00815733043279917 regenerating
HECTD4 HECTD4 0 1 -0.400365351454573 2.77787094870884e-17 regenerating
HELZ2 HELZ2 0.0464437993198721 1 -0.311634867232049 2.33839932902162e-10 regenerating
HID1 HID1 0 1 -0.236080348476043 0.00139006087499632 regenerating
HIST1H1C HIST1H1C 0 1 -0.408001500020674 5.45200892204733e-17 regenerating
HMHA1 HMHA1 0 1 -0.304440414437399 1.1129282626924e-07 regenerating
HOXB4 HOXB4 0 1 -0.231674482114061 0.000329747670806284 regenerating
HS6ST1 HS6ST1 0 1 -0.480636390978033 9.35164758408341e-22 regenerating
HSF1 HSF1 0.0136252343955154 1 -0.206539902286003 0.000534449215359167 regenerating
HSPB8 HSPB8 0 1 -0.449017831867961 2.28545977981083e-16 regenerating
HSPH1 HSPH1 0.0965411968744901 1 -0.205783956451922 1.82102552171808e-07 regenerating
HTR2B HTR2B 0 1 -0.608510869440023 2.50074252792148e-31 regenerating
HYAL1 HYAL1 0.244152488120642 1.50002625456233e-11 -0.230983673058239 9.17864819652741e-05 regenerating
ICMT ICMT 0 1 -0.307980658871352 1.4007689554331e-09 regenerating
ID3 ID3 0.0194514404359021 1 -0.240282768437672 5.13593184788396e-11 regenerating
IDH1 IDH1 0 1 -0.211699269823362 0.0133212212852115 regenerating
IDH2 IDH2 0.0491509284438785 1 -0.290739509380181 4.27910851081593e-08 regenerating
IFI35 IFI35 0.055793355274499 1 -0.251470692612156 2.34463066762282e-08 regenerating
IFI6 IFI6 0.033837386575788 1 -0.305064570631768 1.20604053535349e-30 regenerating
IFIT2 IFIT2 0 1 -0.446175673214773 2.39176871486564e-08 regenerating
IL13RA2 IL13RA2 0.400503146196004 1.22715485863582e-19 -0.253611188390705 8.34842071652686e-09 regenerating
INF2 INF2 0 1 -0.330214928828598 2.69578515584223e-10 regenerating
INPP5K INPP5K 0.0324320372386127 1 -0.29526202875009 2.88516018891749e-07 regenerating
INTS6 INTS6 0.03982966099174 1 -0.213747757090607 7.1948173242123e-06 regenerating
IP6K1 IP6K1 0 1 -0.30967097850353 4.46627689379858e-09 regenerating
IPPK IPPK 0 1 -0.282212715847707 3.71031231791644e-08 regenerating
IQSEC1 IQSEC1 0.00460899830719841 1 -0.224709009439972 0.000147467683878337 regenerating
IRAK1 IRAK1 0 1 -0.3985508011217 9.49071573468622e-15 regenerating
IRAK3 IRAK3 0.0558519801232563 1 -0.215283646854618 0.00258048338089222 regenerating
ITGB3 ITGB3 0 1 -0.712020127787493 6.38896581068988e-51 regenerating
JAM2 JAM2 0.00272702806462771 1 -0.205790098566373 0.000557095594594574 regenerating
JDP2 JDP2 0 1 -0.473679454409599 4.06998727458952e-18 regenerating
JMJD8 JMJD8 0 1 -0.252547728101895 7.67561863754181e-06 regenerating
JMY JMY 0 1 -0.215830966011688 0.0229563831285774 regenerating
KANK3 KANK3 0.172464641013154 0.00194532784518482 -0.331057638287585 3.88226259701317e-20 regenerating
KCNH7 KCNH7 0 1 -0.356019771607218 9.3035079372844e-11 regenerating
KCTD15 KCTD15 0 1 -0.272909852511779 2.54906175277489e-05 regenerating
KDM4B KDM4B 0 1 -0.24053344368482 0.00142335179246904 regenerating
KHDRBS3 KHDRBS3 0 1 -0.586203609534713 3.417979424896e-35 regenerating
KIAA0100 KIAA0100 0 1 -0.442603521440988 3.42863705149598e-18 regenerating
KIAA1211L KIAA1211L 0 1 -0.486399400442749 3.68928570000074e-22 regenerating
KIF19 KIF19 0 1 -0.329792253174716 8.91374866878753e-07 regenerating
KIF3B KIF3B 0 1 -0.305417821902193 3.21239542589495e-07 regenerating
KLF13 KLF13 0 1 -0.607494135145399 2.51878117929831e-34 regenerating
KLHL24 KLHL24 0.0140145844299064 1 -0.266695822721767 3.18274417294921e-05 regenerating
KLHL36 KLHL36 0 1 -0.292736217991564 1.78615298240228e-06 regenerating
KLHL5 KLHL5 0.106136910610628 1 -0.238305310365943 1.33662238007941e-06 regenerating
KLHL7 KLHL7 0 1 -0.233323154285027 0.000764196154528376 regenerating
KMT2B KMT2B 0 1 -0.574804592863096 1.96291034612042e-35 regenerating
KMT2D KMT2D 0 1 -0.229856113868909 0.00186812785588784 regenerating
LAMA5 LAMA5 0 1 -0.372054377791095 1.4629603715564e-13 regenerating
LAPTM4B LAPTM4B 0.0381592285042933 1 -0.891042472891631 2.39459528845241e-111 regenerating
LCORL LCORL 0 1 -0.287612013624902 1.69594954063732e-06 regenerating
LONP1 LONP1 0 1 -0.311530648778265 1.34773824356304e-09 regenerating
LONRF3 LONRF3 0 1 -0.330962444410408 1.26594454163273e-08 regenerating
LRP10 LRP10 0.000451964624090917 1 -0.234437203144913 4.47163637944512e-06 regenerating
LRRC57 LRRC57 0 1 -0.223906848353698 0.00782541214231449 regenerating
LRRK1 LRRK1 0 1 -0.297709833900745 5.68999234091364e-07 regenerating
LSR LSR 0 1 -0.438945796882887 3.77636887244724e-20 regenerating
LTK LTK 0.0583327314541364 1 -0.27263378256401 1.82650718537491e-07 regenerating
LYL1 LYL1 0 1 -0.310162269552382 1.90531184183695e-09 regenerating
LZIC LZIC 0 1 -0.281424134484318 4.94755092417473e-07 regenerating
MADD MADD 0 1 -0.382047299328444 7.46581184535078e-15 regenerating
MAN1B1 MAN1B1 0 1 -0.34696392048456 7.22292238972171e-13 regenerating
MAP2 MAP2 0 1 -0.464912043561508 1.62721883581833e-21 regenerating
MAP4K2 MAP4K2 0 1 -0.235395358679437 0.0239874047360319 regenerating
MAPK12 MAPK12 0 1 -0.377756515864009 1.99313104264332e-14 regenerating
MAPK9 MAPK9 0 1 -0.359793410331231 4.44248832259803e-13 regenerating
MAPKAP1 MAPKAP1 0 1 -0.321936533361402 1.77276029638833e-08 regenerating
MAPKAPK5 MAPKAPK5 0 1 -0.245613653091168 6.18502494253747e-05 regenerating
MARC2 MARC2 0 1 -0.233083229484089 0.00261912278115051 regenerating
MARCH8 MARCH8 0 1 -0.221775323998548 0.0116989415935103 regenerating
MARK2 MARK2 0 1 -0.208722814943149 0.0232664192095914 regenerating
MARK4 MARK4 0 1 -0.394091127940995 6.47739973484668e-16 regenerating
MARS MARS 0 1 -0.383819026336752 2.93354162739701e-16 regenerating
MAU2 MAU2 0 1 -0.321340718091944 1.86336090851285e-10 regenerating
MAVS MAVS 0.034438577852371 1 -0.293713907575826 8.28005141565262e-09 regenerating
MCF2L MCF2L 0.19162491338859 0.409606621582049 -0.224983386496003 0.0360063671735624 regenerating
MCM3 MCM3 0 1 -0.286194461245497 2.22951365465028e-07 regenerating
MCM3AP MCM3AP 0 1 -0.353830628876566 5.501106793195e-12 regenerating
MDN1 MDN1 0 1 -0.376772206721335 3.10093328188433e-14 regenerating
MED23 MED23 0 1 -0.2368019626671 0.00187773516949196 regenerating
MERTK MERTK 0 1 -0.673413679089061 3.65019702241609e-35 regenerating
METRN METRN 0 1 -0.624607383614601 1.74083510730554e-41 regenerating
MEX3C MEX3C 0 1 -0.283707949155916 2.67385554698178e-07 regenerating
MFN2 MFN2 0 1 -0.29018646872545 2.35983869746075e-09 regenerating
MFNG MFNG 0.154916821556869 0.0161671324171812 -0.20917193793482 0.000720709790612083 regenerating
MFSD7 MFSD7 0 1 -0.284916554572555 6.21544607570267e-07 regenerating
MGAT1 MGAT1 0.0766958140622428 1 -0.243872684664489 3.64671632169016e-19 regenerating
MICAL2 MICAL2 0 1 -0.44564789249071 8.33867771331014e-19 regenerating
MID1 MID1 0.0688861114586458 1 -0.323275339030606 2.12513403269458e-22 regenerating
MINPP1 MINPP1 0 1 -0.226948058730707 0.000180123218994738 regenerating
MIR503HG MIR503HG 0 1 -0.589694084006288 1.38733789303281e-22 regenerating
MIS18BP1 MIS18BP1 0.0142234590326826 1 -0.205086728312242 0.00671727082722817 regenerating
MLH3 MLH3 0 1 -0.251533165246161 0.00091295897771265 regenerating
MOB2 MOB2 0.14665921249718 0.848636795533876 -0.221433437875907 1.3372740945991e-06 regenerating
MOGS MOGS 0 1 -0.273896675173199 1.05016180131338e-06 regenerating
MON1B MON1B 0 1 -0.272446673031514 3.80515545797088e-06 regenerating
MOV10 MOV10 0 1 -0.402044872059937 8.28739106069377e-18 regenerating
MPDU1 MPDU1 0.0516956133279185 1 -0.220925094911405 0.00531377105455304 regenerating
MPP5 MPP5 0 1 -0.285728832128767 5.04080014010247e-07 regenerating
MPV17 MPV17 0.0051532049355818 1 -0.303806932197119 1.58484765636133e-11 regenerating
MRE11A MRE11A 0 1 -0.314021721316472 1.04267142818964e-08 regenerating
MRPL18 MRPL18 0.0364975683514033 1 -0.211204451265604 0.000105764328938264 regenerating
MRPS9 MRPS9 0 1 -0.237045819658658 0.000662187033905829 regenerating
MS4A6A MS4A6A 0.0501782650157769 1 -0.225455604889792 2.4947692840023e-15 regenerating
MSH6 MSH6 0 1 -0.355141150364549 5.68951743417898e-13 regenerating
MSX1 MSX1 0 1 -0.315755396961203 2.08569627191494e-08 regenerating
MTA1 MTA1 0 1 -0.319248288775513 4.34239189137399e-10 regenerating
MTHFD2 MTHFD2 0 1 -0.478357185694444 2.80975190478595e-19 regenerating
MTM1 MTM1 0 1 -0.209893780576148 0.0100419780742761 regenerating
MTMR2 MTMR2 0 1 -0.229292652697508 0.000450559161880801 regenerating
MTMR3 MTMR3 0 1 -0.215693318981169 0.000504204246655756 regenerating
MTPAP MTPAP 0 1 -0.226832073960478 0.00185716447154078 regenerating
MX2 MX2 0 1 -0.635090929403544 9.7306299571015e-36 regenerating
MYD88 MYD88 0 1 -0.408432624300259 4.56456921058529e-18 regenerating
MYO7A MYO7A 0 1 -0.302222385133365 2.66470367208967e-07 regenerating
MYO9B MYO9B 0 1 -0.239570298895122 0.00166193051158451 regenerating
NAA30 NAA30 0 1 -0.307639584338456 2.65722728683627e-08 regenerating
NACC2 NACC2 0 1 -0.308300071711966 3.1887569252599e-08 regenerating
NBAS NBAS 0 1 -0.409271372657372 1.51062158569981e-17 regenerating
NCLN NCLN 0 1 -0.292804782033655 1.15972467151266e-08 regenerating
NCOA6 NCOA6 0 1 -0.304309431692276 1.24688287222481e-08 regenerating
NDUFS2 NDUFS2 0.0597292697414846 1 -0.247759082387463 1.79442233696541e-12 regenerating
NECAP2 NECAP2 0.0909450535197848 1 -0.203655279897688 8.83688942959474e-08 regenerating
NEK9 NEK9 0 1 -0.230805967100852 0.000447421454968656 regenerating
NELFB NELFB 0 1 -0.267346534519396 3.08755199679236e-07 regenerating
NFKBIB NFKBIB 0 1 -0.211055295829554 0.00026899847197884 regenerating
NFKBIE NFKBIE 0 1 -0.272932841213818 3.10593451943619e-06 regenerating
NFX1 NFX1 0 1 -0.321942774202655 1.0744220515036e-09 regenerating
NKIRAS1 NKIRAS1 0 1 -0.220510279490966 0.000473465643606574 regenerating
NOP14 NOP14 0 1 -0.477237286829084 8.42372308279266e-26 regenerating
NOTCH4 NOTCH4 0.0695142404564882 1 -0.216016486248543 1.22908835757987e-07 regenerating
NPAS2 NPAS2 0 1 -0.606356729463532 9.17325485953458e-38 regenerating
NPIPB5 NPIPB5 0 1 -0.515515790149429 1.70974536193883e-28 regenerating
NQO1 NQO1 0 1 -0.539800716471822 2.49239705716036e-29 regenerating
NR2C1 NR2C1 0 1 -0.294588853119382 1.82540355849968e-08 regenerating
NR2F6 NR2F6 0 1 -0.471509912493552 1.62811770704941e-26 regenerating
NRARP NRARP 0 1 -0.62695538081336 6.66146419311442e-37 regenerating
NRBF2 NRBF2 0.00415840248579347 1 -0.211252952823773 0.000616083140310282 regenerating
NRP2 NRP2 0.0132754857035962 1 -0.243755489995048 1.32794139408267e-10 regenerating
NSUN4 NSUN4 0 1 -0.221908399449381 0.00171900885457135 regenerating
NUBP1 NUBP1 0 1 -0.243787718947171 3.18880348030914e-05 regenerating
NUDT16L1 NUDT16L1 0 1 -0.242870166327705 0.00135222035819884 regenerating
NUDT19 NUDT19 0 1 -0.327254417476034 1.34109991711866e-09 regenerating
NUP160 NUP160 0 1 -0.284698087615032 5.10887201563798e-07 regenerating
NUP188 NUP188 0 1 -0.388469629103429 1.44834732226241e-15 regenerating
NUP214 NUP214 0 1 -0.312207697167861 2.46341604426053e-08 regenerating
NUP85 NUP85 0 1 -0.233489351299845 0.000106813480211978 regenerating
OAS1 OAS1 0.0346479509435063 1 -0.286558719124201 1.17755831526877e-07 regenerating
OGDH OGDH 0 1 -0.395541007042282 2.38589392300154e-17 regenerating
OSBPL2 OSBPL2 0 1 -0.227259877938724 0.000718459036086659 regenerating
OSGIN2 OSGIN2 0 1 -0.292422414364083 9.35700051194161e-08 regenerating
OSTF1 OSTF1 0.0440224743689511 1 -0.217875333872178 1.14109527480281e-07 regenerating
OTUD1 OTUD1 0 1 -0.259817686757301 0.000531980356619609 regenerating
OTULIN OTULIN 0 1 -0.285739406180328 9.25516538178132e-08 regenerating
PACS2 PACS2 0 1 -0.242276698772135 0.00229866707879429 regenerating
PALD1 PALD1 0 1 -0.344938410862805 6.1160006136883e-13 regenerating
PARP12 PARP12 0 1 -0.339499387776221 1.76773326042687e-12 regenerating
PDE10A PDE10A 0 1 -0.35588743894168 9.05752886101447e-12 regenerating
PDK4 PDK4 0.0668328064731977 1 -0.236562263114309 0.000190666991077557 regenerating
PDPK1 PDPK1 0 1 -0.25141813286756 0.000377150467626137 regenerating
PDRG1 PDRG1 0 1 -0.224566445222919 0.000171187254293383 regenerating
PDXK PDXK 0 1 -0.430689930641698 1.7334469569234e-18 regenerating
PELI1 PELI1 0.0122009447646471 1 -0.283209539982456 3.8883649891987e-14 regenerating
PEX13 PEX13 0 1 -0.219015346162413 0.00417704151765095 regenerating
PEX26 PEX26 0 1 -0.34389411535876 3.64351193055322e-11 regenerating
PHF2 PHF2 0 1 -0.336007558715179 6.64681499105199e-11 regenerating
PIK3CA PIK3CA 0.0113197945053045 1 -0.280197294119403 2.49418751930729e-07 regenerating
PILRB PILRB 0 1 -0.275735174429997 6.82688083657123e-08 regenerating
PIP4K2B PIP4K2B 0 1 -0.289319839494409 2.43210950966986e-08 regenerating
PIP5K1A PIP5K1A 0 1 -0.232764000386619 0.000382341117402371 regenerating
PITRM1 PITRM1 0 1 -0.396744355526267 1.5565247030788e-17 regenerating
PKNOX1 PKNOX1 0 1 -0.273877223052568 1.10450645275075e-06 regenerating
PLA2G4C PLA2G4C 0 1 -0.479478653834315 2.08868478423645e-24 regenerating
PLAA PLAA 0 1 -0.251413574153984 5.51882015591366e-05 regenerating
PLCB3 PLCB3 0 1 -0.279339362068057 6.34110909691539e-08 regenerating
PLCD1 PLCD1 0 1 -0.281152853743396 1.86565933971491e-06 regenerating
PLCG1 PLCG1 0 1 -0.211330515370074 0.0159743578071806 regenerating
PLEKHM1 PLEKHM1 0 1 -0.256192331294442 9.94998387737756e-05 regenerating
PLTP PLTP 0.37638096296095 3.95569688437515e-20 -0.353059602672367 5.95189311541368e-39 regenerating
PMM2 PMM2 0 1 -0.433676442793467 1.35046829678313e-19 regenerating
POLR1C POLR1C 0 1 -0.22890055703196 0.000441132477249221 regenerating
POLR3K POLR3K 0 1 -0.230165291984485 0.0025141301918357 regenerating
PPARA PPARA 0 1 -0.351268315100435 1.86649989903456e-11 regenerating
PPFIA3 PPFIA3 0 1 -0.370670273060463 4.59103389723436e-14 regenerating
PPP1R13B PPP1R13B 0 1 -0.437065170079599 6.45161194084824e-20 regenerating
PPP1R35 PPP1R35 0 1 -0.315600974888957 7.5426577690257e-09 regenerating
PPP1R9B PPP1R9B 0 1 -0.329082466030006 6.32166511112821e-11 regenerating
PPP3R1 PPP3R1 0 1 -0.271439138171488 2.87555572471162e-07 regenerating
PPP6R1 PPP6R1 0 1 -0.311834548735797 4.898614415009e-09 regenerating
PRCP PRCP 0.0861547060617249 0.61044726012422 -0.378646995732888 9.76160084364111e-63 regenerating
PRKCA PRKCA 0.0672197005090825 1 -0.438296453995578 4.1642222396196e-15 regenerating
PRKRIP1 PRKRIP1 0 1 -0.210478864497372 0.00117745607598703 regenerating
PRPF3 PRPF3 0 1 -0.296503712433386 1.29387411870873e-08 regenerating
PRPF4 PRPF4 0 1 -0.307606804355348 2.92600374030878e-08 regenerating
PRR14L PRR14L 0 1 -0.393163465373439 8.51897215228642e-16 regenerating
PRR5 PRR5 0.00750766317729146 1 -0.232565493101048 0.000685447152444557 regenerating
PRRG1 PRRG1 0 1 -0.246328415810594 0.000182948174779705 regenerating
PRUNE2 PRUNE2 0 1 -0.279638199391185 7.27918964241226e-05 regenerating
PTPRG PTPRG 0.108822365270088 1 -0.319872678252402 1.08070518244748e-15 regenerating
PWWP2A PWWP2A 0 1 -0.260057499491117 2.62337746137556e-06 regenerating
QPCT QPCT 0.00743886017991402 1 -0.238751655066566 0.00138817517918266 regenerating
RAB11FIP5 RAB11FIP5 0 1 -0.335525388045783 1.1268428568386e-11 regenerating
RAB29 RAB29 0 1 -0.270195530000899 1.36859497759663e-05 regenerating
RAB3IL1 RAB3IL1 0 1 -0.36836571656222 4.32477324280632e-13 regenerating
RANBP9 RANBP9 0 1 -0.30338447431264 1.12263539353187e-08 regenerating
RAPGEF3 RAPGEF3 0 1 -0.273556414325741 0.00069737219954019 regenerating
RAPGEF4 RAPGEF4 0 1 -0.343117013974035 1.22105106459817e-10 regenerating
RBFA RBFA 0 1 -0.287930594303412 1.9446794161864e-07 regenerating
REEP1 REEP1 0 1 -0.419199134894045 2.70161230694762e-18 regenerating
RELL1 RELL1 0 1 -0.5282311309134 1.09760817175493e-29 regenerating
RFPL1 RFPL1 0 1 -0.751509099514317 1.20062158390432e-35 regenerating
RGL3 RGL3 0 1 -0.333423303920588 1.72460592849699e-09 regenerating
RIC8A RIC8A 0.00791558812681359 1 -0.208574749378824 0.0106088226531301 regenerating
RILPL1 RILPL1 0 1 -0.552281461408545 3.10803264011885e-33 regenerating
RIOK2 RIOK2 0 1 -0.2388163049006 0.000187628793262982 regenerating
RIPK1 RIPK1 0 1 -0.410796249070716 2.15279093137091e-17 regenerating
RMDN2 RMDN2 0 1 -0.315665359659636 4.43058907122392e-10 regenerating
RNF185 RNF185 0 1 -0.251127281359823 0.000116343799233835 regenerating
RNF19B RNF19B 0 1 -0.445517371502471 3.76433565587443e-15 regenerating
RNF4 RNF4 0.00804949087579088 1 -0.241814749867109 2.46602149796099e-07 regenerating
RNPEPL1 RNPEPL1 0 1 -0.413803444769945 2.01853493161289e-18 regenerating
RP11-251M1.1 RP11-251M1.1 0.157626527496403 0.00101809980994554 -0.486713511183109 1.03200719890022e-21 regenerating
RP11-284N8.3 RP11-284N8.3 0 1 -0.701988847852907 9.98060639215989e-42 regenerating
RPAP2 RPAP2 0 1 -0.393163465373439 7.05869210329198e-12 regenerating
RPP38 RPP38 0 1 -0.247887106164091 1.59008022870075e-05 regenerating
RPRD2 RPRD2 0 1 -0.248569408114584 0.000111861434192657 regenerating
SAP30L SAP30L 0 1 -0.357652194006053 2.76221120954731e-12 regenerating
SART3 SART3 0 1 -0.396824261153198 5.39208000048789e-15 regenerating
SCAF1 SCAF1 0 1 -0.275765340030316 2.9265926835822e-06 regenerating
SCAMP4 SCAMP4 0 1 -0.274413694357893 8.85379449104501e-07 regenerating
SCLT1 SCLT1 0 1 -0.360904967998074 1.67012200101423e-12 regenerating
SCN9A SCN9A 0 1 -0.495905791158539 1.07617571016121e-20 regenerating
SEC24C SEC24C 0 1 -0.265827451479666 4.7222735349821e-05 regenerating
SFMBT2 SFMBT2 0 1 -0.324557851358795 1.04046047520875e-08 regenerating
SFT2D2 SFT2D2 0 1 -0.211779795617908 0.0108311445435448 regenerating
SFXN3 SFXN3 0 1 -0.329259025783242 4.48153755056869e-12 regenerating
SGK1 SGK1 0.3045934904636 2.66306769163246e-15 -0.378619374379876 1.3262645699015e-40 regenerating
SH3BP5 SH3BP5 0.0304286513596961 1 -0.278504786162619 1.07385892767639e-32 regenerating
SHKBP1 SHKBP1 0 1 -0.210032275866462 0.00163962662636359 regenerating
SHMT2 SHMT2 0 1 -0.24294293534824 0.000374355689337667 regenerating
SHROOM2 SHROOM2 0 1 -0.23992962254182 0.0020616781632039 regenerating
SIK2 SIK2 0.0719150499017445 1 -0.231113404965509 0.000425015309861571 regenerating
SIN3B SIN3B 0 1 -0.395764778644706 1.94063243004852e-14 regenerating
SLC12A4 SLC12A4 0 1 -0.33868778188788 3.61990159586191e-11 regenerating
SLC16A3 SLC16A3 0 1 -0.256289274677122 0.000331987342492293 regenerating
SLC23A2 SLC23A2 0.0995628118955547 1 -0.473599498612646 1.45658608273964e-19 regenerating
SLC25A46 SLC25A46 0 1 -0.212715949584108 0.0119018727070436 regenerating
SLC31A1 SLC31A1 0 1 -0.429103245832156 1.03279582780018e-19 regenerating
SLC33A1 SLC33A1 0 1 -0.290238053513015 5.31905527439527e-08 regenerating
SLC39A1 SLC39A1 5.43014476545034e-05 1 -0.214603297288847 1.30247602236028e-06 regenerating
SLC43A2 SLC43A2 0 1 -0.28992258320193 9.8825170433331e-07 regenerating
SLC4A1AP SLC4A1AP 0 1 -0.320080958779838 3.6982802725304e-09 regenerating
SLC9A3R2 SLC9A3R2 0.0795665539277191 0.00234225909715237 -0.519693972426453 9.3109667587981e-68 regenerating
SLCO2A1 SLCO2A1 0.0804587335599367 1 -0.692813265189386 2.60231674458057e-35 regenerating
SMCHD1 SMCHD1 0.21379736573576 0.00831662186224963 -0.285224287233444 1.2835311989741e-09 regenerating
SMG6 SMG6 0 1 -0.32785438789654 8.35559287216552e-10 regenerating
SMIM7 SMIM7 0.038689403351323 1 -0.201206127975041 7.97484759887759e-06 regenerating
SNAI1 SNAI1 0.0385682991927128 1 -0.256561662129573 0.000201369084354555 regenerating
SNX16 SNX16 0 1 -0.459127592091825 9.16593235260224e-21 regenerating
SNX7 SNX7 0 1 -0.281147078516048 1.59468220524327e-06 regenerating
SPG7 SPG7 0.0144034234993342 1 -0.515890086041019 2.39911781370326e-27 regenerating
SPNS2 SPNS2 0 1 -0.422015087935228 1.59322516390235e-17 regenerating
SRBD1 SRBD1 0 1 -0.326520953653567 9.87916830018619e-09 regenerating
ST6GAL1 ST6GAL1 0.0560181886524012 1 -0.34302346485257 2.72645650984349e-34 regenerating
ST8SIA4 ST8SIA4 0 1 -0.399790880645695 5.08004199392913e-16 regenerating
ST8SIA6 ST8SIA6 0 1 -0.515303176635591 1.03488325664498e-24 regenerating
STAM2 STAM2 0 1 -0.256760269870775 2.8949493187896e-05 regenerating
STARD8 STARD8 0.0857265635397337 1 -0.337138707465492 2.23137178638417e-14 regenerating
STIM1 STIM1 0 1 -0.311101991615139 3.18470788705202e-09 regenerating
STK10 STK10 0 1 -0.313313095099999 3.32579904436425e-08 regenerating
STK40 STK40 0 1 -0.358213717199839 1.98066542208982e-13 regenerating
STOX2 STOX2 0 1 -0.334904280682939 1.56517403659303e-08 regenerating
STRIP1 STRIP1 0 1 -0.332323861032951 7.41406247710568e-11 regenerating
STX6 STX6 0 1 -0.281439419734438 3.48743286832399e-07 regenerating
STXBP2 STXBP2 0 1 -0.22972764193596 0.00377612352274179 regenerating
SUPT7L SUPT7L 0 1 -0.225133041832941 0.000342953335647788 regenerating
SURF2 SURF2 0 1 -0.296967556372926 4.75986768324184e-09 regenerating
SYNJ1 SYNJ1 0 1 -0.302566786787088 1.14457872491651e-07 regenerating
TAF1C TAF1C 0 1 -0.266920193243539 1.04336043552179e-05 regenerating
TAF8 TAF8 0 1 -0.238810680503518 3.38190973470056e-05 regenerating
TBC1D2B TBC1D2B 0 1 -0.407245276404035 1.10887744579286e-17 regenerating
TBCC TBCC 0 1 -0.267214434672498 1.36052837974979e-05 regenerating
TBCD TBCD 0 1 -0.313219563412036 1.68263075188637e-10 regenerating
TBCEL TBCEL 0 1 -0.277366105599912 2.7092804818897e-07 regenerating
TBX2 TBX2 0 1 -0.602447834271966 6.11445357787318e-35 regenerating
TBXA2R TBXA2R 0.0583680090849734 1 -0.218536908805037 0.00201317753919787 regenerating
TCAIM TCAIM 0 1 -0.202644227960748 0.0484705849219405 regenerating
TCN2 TCN2 0.216431229083679 0.00299404527430171 -0.357493374253934 9.37633678325227e-31 regenerating
TCOF1 TCOF1 0 1 -0.264099500723295 1.30212255988601e-05 regenerating
TECPR1 TECPR1 0 1 -0.289373467538885 1.01161507498008e-07 regenerating
TEX261 TEX261 0 1 -0.269089586753969 2.71216635384084e-05 regenerating
TFE3 TFE3 0 1 -0.312647743547765 2.79819170291656e-09 regenerating
TGFB3 TGFB3 0 1 -0.3957973564711 2.10821757714388e-11 regenerating
TGFBRAP1 TGFBRAP1 0 1 -0.379376713988657 3.74201525055988e-15 regenerating
THAP11 THAP11 0 1 -0.344938410862805 6.34967480299119e-13 regenerating
THEM6 THEM6 0 1 -0.283378405772596 1.41773818321919e-06 regenerating
TLCD2 TLCD2 0 1 -0.226157963035576 0.0159109617589901 regenerating
TM4SF1 TM4SF1 0.00198299798654933 0.00660005357024155 -0.32706337385964 4.00263631435367e-10 regenerating
TMEM106C TMEM106C 0.18765885393681 0.000960856937773336 -0.321848424391992 1.08855484723518e-09 regenerating
TMEM160 TMEM160 0.0234401340682013 1 -0.230029501381184 5.30312132079862e-05 regenerating
TMEM168 TMEM168 0 1 -0.301187067372936 4.97534439153769e-08 regenerating
TMEM185A TMEM185A 0 1 -0.289452177173182 1.11214584327655e-07 regenerating
TMEM204 TMEM204 0.0243135578935267 1 -0.332724499354895 2.55884607154407e-25 regenerating
TMEM55B TMEM55B 0 1 -0.205655168687999 0.00200884044087683 regenerating
TMEM8A TMEM8A 0 1 -0.463604096447767 2.46323173654666e-23 regenerating
TMEM94 TMEM94 0 1 -0.237566071062838 0.00024142506367646 regenerating
TMTC1 TMTC1 0 1 -0.335291331943986 0.00348234238580922 regenerating
TMTC4 TMTC4 0.0731014886816563 1 -0.250264089011127 0.000216396486125184 regenerating
TNRC18 TNRC18 0 1 -0.420275809659056 1.08324566867241e-18 regenerating
TOR3A TOR3A 0 1 -0.341886254336902 4.13489335116113e-10 regenerating
TOR4A TOR4A 0 1 -0.558893538319834 4.81143021356468e-33 regenerating
TP53BP2 TP53BP2 0 1 -0.331762197183794 1.64429003936281e-10 regenerating
TRADD TRADD 0 1 -0.270867515714912 9.05361191661892e-08 regenerating
TRAF7 TRAF7 0 1 -0.253280960088707 0.000248158231306872 regenerating
TRAK2 TRAK2 0 1 -0.230200660770516 0.0041900379671463 regenerating
TRAP1 TRAP1 0 1 -0.211523881510659 0.00384427387547672 regenerating
TRAPPC10 TRAPPC10 0 1 -0.470444594136366 7.7457286585318e-24 regenerating
TRIM13 TRIM13 0 1 -0.223502493907666 0.00129697929688525 regenerating
TRIM2 TRIM2 0 1 -0.262383191200074 3.18280815548992e-05 regenerating
TRIM69 TRIM69 0.0253350477610488 1 -0.333446702913496 1.77582005200367e-11 regenerating
TRMT13 TRMT13 0 1 -0.290881466616876 6.60717471186937e-08 regenerating
TST TST 0 1 -0.364006497988771 9.98017426407854e-12 regenerating
TSTA3 TSTA3 0.0434548494840685 1 -0.28153381641346 2.66106691001444e-07 regenerating
TTC7B TTC7B 0 1 -0.347946077705353 1.4410424120866e-12 regenerating
TUBG1 TUBG1 0 1 -0.32633957159398 6.30945043162191e-12 regenerating
TUBGCP3 TUBGCP3 0 1 -0.316371474180584 9.67579057032384e-09 regenerating
UBAC1 UBAC1 0 1 -0.453466277272558 7.73547508039158e-22 regenerating
UBALD2 UBALD2 0.0316125080014529 1 -0.240510311221152 1.82264995318462e-06 regenerating
UBN2 UBN2 0 1 -0.37044111824859 5.30283820382098e-13 regenerating
UBXN2A UBXN2A 0 1 -0.326608584922093 5.1813186617743e-10 regenerating
UCKL1 UCKL1 0 1 -0.228182390775184 8.40701853358e-05 regenerating
UGDH UGDH 0 1 -0.287499487314355 0.000523898021285788 regenerating
UHRF2 UHRF2 0 1 -0.292957043531487 3.56360518217867e-08 regenerating
UIMC1 UIMC1 0 1 -0.223342500711246 0.00192985829401579 regenerating
UMPS UMPS 0 1 -0.301272030426007 2.63825363872547e-09 regenerating
USF3 USF3 0 1 -0.214163121740549 0.00478654489049982 regenerating
USHBP1 USHBP1 0 1 -0.214957723540873 0.00499803895827995 regenerating
USP18 USP18 0 1 -0.249098059884285 0.000406461874649478 regenerating
VAPB VAPB 0 1 -0.2273598984937 0.0070739757667528 regenerating
VMO1 VMO1 0.178067027220475 0.000260192086702018 -0.409240524817372 2.70046232991043e-12 regenerating
VPS53 VPS53 0 1 -0.252766058341355 1.85196565178526e-05 regenerating
VPS8 VPS8 0 1 -0.282126496723654 3.64520018933617e-06 regenerating
WBP1L WBP1L 0 1 -0.395630419885119 7.87293716441139e-15 regenerating
WBP5 WBP5 0.0356591876780296 1 -0.206763239201463 1.23460098772963e-09 regenerating
WDFY2 WDFY2 0 1 -0.349280624693926 6.81740773800284e-13 regenerating
WDR3 WDR3 0 1 -0.36074118750238 5.04404547635254e-14 regenerating
WDR37 WDR37 0 1 -0.211711393616014 0.000867232593739356 regenerating
WDR45 WDR45 0.0325794813672791 1 -0.228602398551502 0.00237627959104892 regenerating
WDR73 WDR73 0 1 -0.230573890973619 0.000351345001985201 regenerating
WDR77 WDR77 0 1 -0.269283035568215 2.64795226005968e-06 regenerating
WDTC1 WDTC1 0 1 -0.238297535813313 0.000242834509249112 regenerating
WFS1 WFS1 0 1 -0.303767639162365 6.53802872149921e-07 regenerating
WHAMM WHAMM 0 1 -0.26495927259766 4.29529703818233e-06 regenerating
WIPI2 WIPI2 0.100446031083867 1 -0.232366078203645 1.07807847901045e-05 regenerating
XPO7 XPO7 0 1 -0.203611845221328 0.0181335136555562 regenerating
XPR1 XPR1 0 1 -0.351901208113681 4.38679229610287e-12 regenerating
YAP1 YAP1 0 1 -0.371399221480018 7.67988569497638e-14 regenerating
YIPF2 YIPF2 0 1 -0.236270931571034 2.40848293670488e-05 regenerating
YKT6 YKT6 0 1 -0.244401251416868 0.000112526898799925 regenerating
ZC3H12C ZC3H12C 0 1 -0.446214897613002 5.16854273155905e-21 regenerating
ZCCHC8 ZCCHC8 0 1 -0.235999644717134 0.000571356489474634 regenerating
ZNF117 ZNF117 0 1 -0.586080223862563 4.40308553439778e-22 regenerating
ZNF160 ZNF160 0.0357869562441907 1 -0.319622811263724 1.60084400637761e-13 regenerating
ZNF226 ZNF226 0 1 -0.229167131845499 0.00129264626574923 regenerating
ZNF276 ZNF276 0 1 -0.256706941275935 2.07208076023139e-06 regenerating
ZNF431 ZNF431 0 1 -0.321623967785452 8.5137714990739e-09 regenerating
ZNF480 ZNF480 0 1 -0.34012230026431 3.13353434338387e-11 regenerating
ZNF622 ZNF622 0 1 -0.213298867180842 0.0014439463997801 regenerating
ZNF680 ZNF680 0 1 -0.251084143574495 0.000500179808067123 regenerating
ZNF765 ZNF765 0 1 -0.228616034344914 0.000806626573230993 regenerating
ABCA6 ABCA6 -0.473789617537594 2.82542196143661e-21 0 1 embolised
ACSM3 ACSM3 -0.359998973821789 2.15560617791557e-12 0.0534560309108943 1 embolised
ADGRG6 ADGRG6 -0.509964000903662 9.76919223640058e-11 0 1 embolised
ANGPT2 ANGPT2 -0.284734423528246 6.01435639983471e-09 0.578279772803565 3.16588533629315e-71 embolised
CDH13 CDH13 -0.56921939643295 7.05859592229012e-31 0 1 embolised
CDK6 CDK6 -0.400033527431932 2.51688980341584e-14 0 1 embolised
CSGALNACT1 CSGALNACT1 -0.312295528673262 5.62526548726671e-09 0 1 embolised
CXXC5 CXXC5 -0.609170683695613 1.09274149540258e-33 0 1 embolised
EEF1B2 EEF1B2 -0.230554327343529 2.61162979004438e-25 0.018531731239256 1 embolised
EGLN3 EGLN3 -0.394214135350065 2.22721368700637e-08 0 1 embolised
EPB41L3 EPB41L3 -0.254252302542535 0.00859779734881234 0 1 embolised
EXT1 EXT1 -0.373149766000921 1.79875142372032e-14 0 1 embolised
FRY FRY -0.24480671796124 6.130343249903e-05 0 1 embolised
GALNT15 GALNT15 -0.385020447685286 9.0061833290893e-14 0 1 embolised
HILPDA HILPDA -0.409592358037488 4.08221061225088e-12 0 1 embolised
JADE1 JADE1 -0.261552130212128 3.80734955686877e-05 0 1 embolised
LEPR LEPR -0.429243185944865 1.34841795696702e-08 0 1 embolised
MINA MINA -0.369757057063836 2.52261681961472e-14 0 1 embolised
MSANTD3 MSANTD3 -0.424653239731067 2.44605383084716e-19 0 1 embolised
MSMO1 MSMO1 -0.376251104547674 1.44924539589922e-10 0 1 embolised
NPR3 NPR3 -0.54935764997863 5.86303348760462e-24 0 1 embolised
PDGFB PDGFB -0.320364699471295 4.51473786278568e-09 0.0861626694535083 1 embolised
PKD2 PKD2 -0.318206880622991 2.35877926692004e-10 0 1 embolised
RBM27 RBM27 -0.250761696094296 7.01034381858776e-06 0 1 embolised
RFX3 RFX3 -0.297144102797125 2.62127052208046e-08 0 1 embolised
SAMD4A SAMD4A -0.385038016584385 2.05507336805687e-12 0 1 embolised
SLC7A1 SLC7A1 -0.359515899257745 6.12016941391651e-13 0 1 embolised
TMEM233 TMEM233 -0.238208893844054 3.14010660526004e-05 0.0284540293507352 1 embolised
TRIM5 TRIM5 -0.209336589870889 0.000169805506429071 0 1 embolised
TSHZ3 TSHZ3 -0.26273107280228 3.65111566400607e-06 0 1 embolised
USP38 USP38 -0.203542506797177 0.00725372364302535 0 1 embolised
VTA1 VTA1 -0.234983671622508 4.70844078631341e-05 0 1 embolised
ZYX ZYX -0.30909485415717 5.65252531224886e-11 0.00202812226539273 1 embolised
A2M A2M -0.342877924937333 8.4729144623553e-29 -0.749464051431902 2.49855371091756e-177 both
AASDHPPT AASDHPPT -0.203407116221197 0.016356422947335 -0.231770426755253 0.000196506489719612 both
ABCA1 ABCA1 -0.372025004715967 7.11007365191135e-10 -0.355865897437589 3.87689536268954e-11 both
ABCA9 ABCA9 -0.299464350680786 2.8651096493297e-05 -0.343874758038758 0.0117077147296005 both
ABCE1 ABCE1 -0.411928258046162 2.76097364182965e-22 -0.436384340854462 2.70647908380784e-25 both
ABCF1 ABCF1 -0.303612596188879 3.7423543247736e-11 -0.465294728458959 1.94985099732989e-27 both
ABCF2 ABCF2 -0.304137212976722 4.59308854885275e-09 -0.391516571103349 3.74489606934104e-15 both
ABHD17A ABHD17A -0.244628274788226 6.27524590273748e-05 -0.642820041871814 6.69205069466373e-58 both
ABI1 ABI1 -0.201222044701082 0.00628098208676283 -0.241969034702772 1.36014265775828e-06 both
ABI2 ABI2 -0.240242493843264 6.53707990592875e-07 -0.2467015998515 2.82289491796953e-06 both
ABI3 ABI3 -0.270345609034661 0.000367537817736439 -0.599413433893647 1.41954422347124e-37 both
ABL1 ABL1 -0.214977014248038 0.00582925514463731 -0.2841010223352 2.9615706559868e-07 both
ABL2 ABL2 -0.341567829017698 1.86690942070824e-11 -0.266383374241481 0.000313262520692956 both
ACAP2 ACAP2 -0.323484298937396 4.44491711387969e-18 -0.50288604609967 8.80125855941875e-44 both
ACBD3 ACBD3 -0.347043066691581 2.13341337854586e-15 -0.434063505510069 4.38704271437858e-24 both
ACER3 ACER3 -0.442461413544962 7.06337974086236e-20 -0.491104540471491 3.03100641877257e-24 both
ACIN1 ACIN1 -0.301884847900134 7.85250056892757e-09 -0.469722425359429 1.77739290249194e-28 both
ACKR3 ACKR3 -0.456725010124064 1.53776046259538e-09 -0.725222168285478 2.43864446839157e-25 both
ACLY ACLY -0.267688100891026 4.0842380845871e-09 -0.378040060835336 2.60344755858809e-18 both
ACSL3 ACSL3 -0.374969868736842 1.46682316083817e-15 -0.425510376733217 7.52381433738202e-22 both
ACSL4 ACSL4 -0.389710989736662 6.48465680779215e-13 -0.447690880815307 3.45075581439717e-20 both
ACSL5 ACSL5 -0.240178928540386 0.000254784662579119 -0.299950035080802 1.23595209133329e-07 both
ACTN1 ACTN1 -0.476476795008414 9.97787059995726e-36 -0.687752390969323 1.7728642359014e-77 both
ACTR2 ACTR2 -0.282601803047359 7.40138622957135e-21 -0.393232622541325 7.78772008814137e-46 both
ACVR1B ACVR1B -0.256939535613528 2.04560464902729e-05 -0.266457897354957 1.15499194463172e-05 both
ADAM10 ADAM10 -0.335809944161374 2.13589947147174e-15 -0.484830815380029 1.4062319828203e-41 both
ADAM9 ADAM9 -0.516258996945961 1.25387360443866e-29 -0.417089145862313 1.99825882988598e-19 both
ADAMTS1 ADAMTS1 -0.355793329575602 1.5575643426935e-05 -1.01467602727988 1.97442613291387e-74 both
ADAMTS9 ADAMTS9 -0.557984032419128 3.64626390371924e-30 -0.839074598623952 2.81167967501268e-24 both
ADAR ADAR -0.301256586287011 1.59361106068812e-15 -0.39891158539835 2.2455635282654e-24 both
ADD1 ADD1 -0.32155292657966 1.43017250188306e-15 -0.504067381256363 2.00571569667983e-34 both
ADGRF5 ADGRF5 -0.401341691684667 1.20742500284198e-45 -0.455804322242887 4.48321055389988e-59 both
ADGRG1 ADGRG1 -0.756720248571006 6.19448525373991e-63 -0.688162075715716 3.11838612248586e-43 both
ADGRL2 ADGRL2 -0.290249728578321 3.90697465495457e-10 -0.378892124560799 1.62805495875985e-16 both
AFAP1 AFAP1 -0.289719277554908 3.39981149319778e-07 -0.297036253605786 1.45732515298328e-07 both
AFAP1L1 AFAP1L1 -0.222839157671044 0.00199211629435753 -0.534790186486269 7.86829568310317e-44 both
AGFG1 AGFG1 -0.557810344901355 6.9641349690477e-38 -0.624735986918597 3.10673813475885e-47 both
AGO2 AGO2 -0.353059704069925 5.90757708880297e-14 -0.32949011827031 2.97115373013383e-10 both
AGO3 AGO3 -0.240090948039978 8.13035307766135e-06 -0.345148040306248 9.15402791377212e-12 both
AGPAT5 AGPAT5 -0.369099336984053 5.74695709364209e-14 -0.346076273344589 1.56856283253475e-11 both
AGPS AGPS -0.238044762580654 3.31273094192156e-05 -0.244768465531132 1.39264772995395e-05 both
AHCTF1 AHCTF1 -0.380405366467966 9.42678164957665e-17 -0.469612939209699 2.55372920776516e-24 both
AHCYL1 AHCYL1 -0.217164571923989 3.1253714708299e-05 -0.389368305851067 1.1229117805984e-23 both
AHNAK AHNAK -0.638037200688551 6.32160947812448e-64 -0.447092699199971 1.17094514315429e-17 both
AHR AHR -0.320538263756532 2.40027322081514e-05 -0.356379012961939 3.77718215719453e-12 both
AK2 AK2 -0.222828754290164 0.00255644373436465 -0.351792817956066 6.25950270958544e-10 both
AKAP11 AKAP11 -0.27911206804464 7.11855955179142e-07 -0.356644147619982 6.24101736554559e-10 both
AKAP13 AKAP13 -0.290423799753928 4.38596860753951e-07 -0.497909299302471 5.7803453986471e-51 both
AKAP8L AKAP8L -0.303074489648431 1.03741770275836e-09 -0.437187058067289 1.69172320961131e-20 both
AKAP9 AKAP9 -0.318561792277639 5.42258185584337e-16 -0.444827203096104 1.6475924974614e-32 both
AKT1 AKT1 -0.333870014695917 4.79272566124152e-12 -0.551897082624014 1.13586334601707e-35 both
ALDH1A1 ALDH1A1 -0.401816169605009 1.30873273384425e-17 -0.250685937035572 1.16354935572742e-08 both
ALDH2 ALDH2 -0.32576994603601 6.13436918596348e-12 -0.288394685017165 7.06207866273468e-11 both
AMIGO2 AMIGO2 -0.256822507410655 0.000366360727235817 -0.340205782081035 2.05429160428701e-10 both
ANGPTL4 ANGPTL4 -0.769325241721196 8.68511543080259e-22 -0.951891798196369 5.10599590114318e-33 both
ANKFY1 ANKFY1 -0.268604734244673 6.91499372048424e-07 -0.454803314359099 5.74009774926752e-22 both
ANKIB1 ANKIB1 -0.245628360667502 9.25579340864576e-07 -0.382841619746869 1.18265234394375e-16 both
ANKLE2 ANKLE2 -0.295234409399419 2.73868606797827e-08 -0.514831203551037 1.04326735239976e-31 both
ANKRD10 ANKRD10 -0.207335418281694 0.00136262771441636 -0.37040908324224 7.85043858011822e-16 both
ANKRD11 ANKRD11 -0.602511782353335 2.88749125253233e-56 -0.802148322230473 5.82072360445957e-105 both
ANKRD12 ANKRD12 -0.452170294534459 2.50194734273963e-47 -0.506859300112326 6.11006214372428e-67 both
ANKRD17 ANKRD17 -0.400886089598024 1.00572694143345e-24 -0.469408672260502 5.72639905208392e-36 both
ANKRD36C ANKRD36C -0.520767058613234 6.83170125237892e-18 -0.359688377685047 8.46669288624308e-09 both
ANKRD50 ANKRD50 -0.503613095319777 6.88474417340232e-21 -0.331007918847225 1.9859957314812e-08 both
ANXA5 ANXA5 -0.439734865421276 5.47108689289543e-69 -0.49394378784099 2.39346051969041e-81 both
AOC3 AOC3 -0.204039570242637 0.00392905000656514 -0.473192462488487 3.30962219796705e-26 both
AP1AR AP1AR -0.38221989914874 9.16960964448925e-16 -0.431859721521389 3.48683596479215e-19 both
AP1B1 AP1B1 -0.397974970312756 4.95596537894065e-17 -0.507529936802037 2.48244503242298e-29 both
AP3B1 AP3B1 -0.282505200434996 5.47280424019127e-09 -0.399400460770758 5.5736709431428e-17 both
AP3D1 AP3D1 -0.241537016980344 1.49530624325373e-05 -0.413754068704415 3.1673974466767e-19 both
APBB2 APBB2 -0.217703571417633 0.000481910416732364 -0.387984454639039 4.08022873248351e-22 both
APC APC -0.345480956672885 2.53290329208251e-12 -0.538989923969906 6.83478767780763e-33 both
API5 API5 -0.200000703536812 0.0050715438987705 -0.273889908699208 5.00267416141558e-06 both
APLP2 APLP2 -0.454619133178511 4.10058881218412e-38 -0.477937240792795 6.03502268392204e-44 both
APOL1 APOL1 -0.308286229384875 7.54488663170721e-12 -0.548156397427558 3.32963591923845e-42 both
APOL6 APOL6 -0.38024576644498 2.0124884839352e-11 -0.65593249066419 6.51584832922416e-38 both
APPL1 APPL1 -0.395296660532822 3.23325031874141e-20 -0.400463668439723 2.96850262051319e-20 both
AQR AQR -0.287760357552168 4.32234175596346e-08 -0.320217654103758 7.53860019249132e-11 both
ARCN1 ARCN1 -0.292600726872004 1.4823869286453e-08 -0.445892243433962 9.58393976372642e-25 both
ARFGAP3 ARFGAP3 -0.344915511723626 9.60784561197614e-13 -0.455273534274233 2.03875004193512e-26 both
ARFGEF1 ARFGEF1 -0.296769974699043 4.96953473853959e-10 -0.408616365593683 2.6987284732016e-18 both
ARHGAP17 ARHGAP17 -0.220862276822726 0.000210148467159801 -0.315717739482329 1.07987963183808e-11 both
ARHGAP21 ARHGAP21 -0.580584397479561 5.40502572372657e-42 -0.685274284876156 2.90677200358129e-53 both
ARHGAP23 ARHGAP23 -0.822338243393459 2.2000914493911e-78 -0.976147879177308 2.0214910830963e-102 both
ARHGAP29 ARHGAP29 -0.314819307376473 5.1219161374567e-15 -0.367201527510572 2.5918305141999e-34 both
ARHGAP31 ARHGAP31 -0.445329563047185 3.27415831419936e-28 -0.665938349877113 2.46288680748488e-62 both
ARHGEF12 ARHGEF12 -0.229865704004299 4.47361360475623e-08 -0.419793900858862 6.68513743167767e-39 both
ARHGEF2 ARHGEF2 -0.224893392735516 8.10307850896674e-05 -0.406457962483862 4.80926538576632e-18 both
ARHGEF3 ARHGEF3 -0.420912120515463 1.11677718636201e-15 -0.525091640705431 9.50679320652281e-23 both
ARID1A ARID1A -0.301210145228594 1.21246199165424e-11 -0.355168569448802 9.72029518373741e-16 both
ARID1B ARID1B -0.205129853129239 0.00243765959038455 -0.310259042913748 7.75853459539642e-10 both
ARL1 ARL1 -0.245651629510703 3.8828532760536e-07 -0.317769660924268 1.39395067834658e-13 both
ARL14EP ARL14EP -0.263949197988649 2.16980882326517e-06 -0.317604993566602 1.9611258690252e-09 both
ARL4A ARL4A -0.201733251491327 2.37172168157965e-12 -0.25931983662702 9.82927795463239e-27 both
ARL4D ARL4D -0.676595980304933 8.79021981078825e-12 -0.741694372432264 2.87761404270761e-36 both
ARL8A ARL8A -0.228942518506604 6.68086775056355e-06 -0.402392433626735 7.36626820111165e-20 both
ARL8B ARL8B -0.250219357119152 7.61794573356863e-09 -0.33484062140031 5.83573222382725e-16 both
ARMC8 ARMC8 -0.231220309105795 0.000129225251012832 -0.254296628693901 5.86884117714205e-06 both
ASAP1 ASAP1 -0.287269914736857 3.49998082211074e-18 -0.38619329994319 3.36195410891239e-38 both
ASAP2 ASAP2 -0.398389826073617 1.13834850471489e-19 -0.425679828529577 8.45825911591568e-24 both
ASCC3 ASCC3 -0.312760055874086 1.04225246628628e-09 -0.428906191393035 5.15464451531105e-19 both
ASH1L ASH1L -0.311777708735573 2.62866061158627e-13 -0.352833089761218 8.40752011694004e-16 both
ASPH ASPH -0.349267042933693 2.4274192679989e-12 -0.332442195950831 2.09276085823213e-12 both
ASXL1 ASXL1 -0.226137967674028 8.64724481511395e-05 -0.393477743416655 4.51408791738214e-18 both
ASXL2 ASXL2 -0.245433532889179 2.99362877365626e-05 -0.373162594233263 1.94053296150012e-14 both
ATAD2B ATAD2B -0.333510255590299 1.04572519514618e-11 -0.353127600222261 9.16137849005676e-11 both
ATE1 ATE1 -0.217334689749643 0.00609875135119452 -0.408510773584788 9.49675591043097e-17 both
ATF2 ATF2 -0.208673835332974 0.000482251522917536 -0.262854478163864 3.04720742886327e-07 both
ATF6 ATF6 -0.235069520180166 5.0963619501641e-07 -0.271449456097629 2.93880069754451e-10 both
ATF7IP ATF7IP -0.331040597381046 1.91584154565014e-11 -0.37513738627786 3.0434358327951e-13 both
ATMIN ATMIN -0.249126048100001 3.38161794303762e-06 -0.479718067185982 3.4423538617166e-26 both
ATP11A ATP11A -0.435178892469519 1.97559935547496e-22 -0.534602564682175 4.01850534402467e-35 both
ATP11B ATP11B -0.294464152917613 4.07336125560626e-08 -0.348369464104477 1.29689672839609e-11 both
ATP11C ATP11C -0.380483848892661 2.58175045253293e-16 -0.495947505101014 1.06409675225771e-26 both
ATP13A3 ATP13A3 -0.581830609657951 3.98485105381722e-30 -1.45910452248881 2.42341383128253e-138 both
ATP2A2 ATP2A2 -0.283224005698525 2.57614697434478e-10 -0.460350393729423 4.53648444561605e-30 both
ATP2B4 ATP2B4 -0.361638575285455 4.44113118610593e-17 -0.439403736592117 5.22292581065514e-31 both
ATP6AP2 ATP6AP2 -0.204594324180239 1.9648707392337e-06 -0.228729248732365 3.10818416387858e-09 both
ATP6V0A2 ATP6V0A2 -0.246889781011566 1.62662763469763e-05 -0.305158106386709 1.53414232687099e-08 both
ATP6V0B ATP6V0B -0.256493053497209 4.30613754667391e-10 -0.40257339031775 3.95176723300307e-36 both
ATP8B1 ATP8B1 -0.439875015197938 4.36796436686004e-21 -0.465607235037162 1.13884207978808e-26 both
ATRN ATRN -0.21058894023806 0.00126756761858288 -0.380740364597329 7.19418360554445e-16 both
ATRX ATRX -0.379998384034698 3.79711747720911e-30 -0.406337406326406 3.1298143904359e-35 both
ATXN10 ATXN10 -0.217752054600955 0.000324344630484575 -0.274081394720816 3.41538599230525e-10 both
ATXN2 ATXN2 -0.228916669245593 5.72842804627353e-05 -0.432390880007178 4.64531742327232e-23 both
B3GAT3 B3GAT3 -0.214941682041217 0.000716136473708348 -0.252675447973753 5.48204552999131e-06 both
B3GNT2 B3GNT2 -0.530697840391295 4.61813953074686e-24 -1.05786999202707 7.85442567960381e-90 both
B4GALT5 B4GALT5 -0.383341567414326 1.19078289159603e-28 -0.354078926684178 7.8806179673804e-23 both
BACH1 BACH1 -0.357749435330939 9.69146781626059e-09 -0.355442319079912 5.44691292558307e-10 both
BATF3 BATF3 -0.5830326442787 9.00265385685551e-33 -0.517597100738414 2.29502270694014e-24 both
BAX BAX -0.230728614357673 1.66959142719108e-06 -0.398436426679258 6.93335232670455e-30 both
BAZ1B BAZ1B -0.320934812869637 1.2641727223405e-11 -0.450675452805038 1.92023462678772e-23 both
BCAR1 BCAR1 -0.403022660639571 6.2687557772756e-22 -0.358194900445442 1.62032324094186e-16 both
BCCIP BCCIP -0.244293217893262 3.04257786994311e-05 -0.239854931140207 0.000524193635981024 both
BCL3 BCL3 -0.398138445201974 2.91745091095705e-14 -0.54695351262233 2.14160121076598e-27 both
BCL6B BCL6B -0.264229217059777 4.80422097379927e-06 -0.538149522627999 1.6613066036481e-38 both
BCLAF1 BCLAF1 -0.221116946838836 2.50399363089494e-13 -0.250453345237829 1.89644369846823e-19 both
BCOR BCOR -0.270740123586774 2.90843808442575e-07 -0.413332957542346 3.08565160866276e-17 both
BDH2 BDH2 -0.21285319404665 4.46523121352384e-05 -0.386943788140197 6.92540304393809e-20 both
BDP1 BDP1 -0.366680134343906 7.12151992476677e-19 -0.548692980559581 9.00414044379042e-44 both
BEND7 BEND7 -0.23068661519765 0.00563214833030079 -0.449230051690933 2.20847480153945e-18 both
BICD1 BICD1 -0.218216917726438 0.00368942324858607 -0.306960541557212 1.37262277034823e-07 both
BIRC6 BIRC6 -0.296327955707822 3.37146211799604e-11 -0.440116279559755 6.5930970124473e-27 both
BLMH BLMH -0.217128307135813 0.00208948129682066 -0.219842494863314 0.00397790767406597 both
BMP2K BMP2K -0.339675106039265 2.11529576133502e-11 -0.472247061366952 2.52464142836812e-22 both
BMP6 BMP6 -0.405064550345025 2.37432797922849e-17 -0.534662716304131 1.64655650692068e-29 both
BMPR2 BMPR2 -0.551492144445336 1.47962292052341e-59 -0.558603888953992 3.41244407180136e-52 both
BMS1 BMS1 -0.358349426079576 7.76098277654465e-15 -0.469794149817358 3.40073291901365e-26 both
BOD1L1 BOD1L1 -0.735192111791637 1.0839727435168e-64 -0.952714799689166 6.27396244864932e-104 both
BPTF BPTF -0.445748518239323 4.8426516013287e-32 -0.585909240517477 1.87316190596153e-56 both
BRD1 BRD1 -0.297025593435922 3.39730783176667e-09 -0.488943294277145 9.29781284973333e-26 both
BRD4 BRD4 -0.320675353084975 7.06686887972773e-18 -0.3471103972116 6.61860017194706e-20 both
BRD7 BRD7 -0.385184228854882 1.47470389509503e-18 -0.605022288942849 1.06850901836018e-46 both
BRI3 BRI3 -0.748304365546216 1.04993263319334e-160 -0.940905551007778 1.118021430139e-236 both
BRIX1 BRIX1 -0.374434134669473 1.45290187996935e-17 -0.390102249358079 1.78422951528374e-19 both
BRWD1 BRWD1 -0.273052352225458 1.86196308782683e-06 -0.416719180942091 1.84711631922856e-18 both
BTAF1 BTAF1 -0.232901196358058 0.000285657535070561 -0.29412653454705 1.75911773637202e-06 both
BTBD1 BTBD1 -0.288288281791373 2.20172188292624e-08 -0.34393034768588 7.49507207854973e-13 both
BZW1 BZW1 -0.413816887512719 1.19628294706516e-36 -0.258422700996619 5.56175393742151e-18 both
C10orf128 C10orf128 -0.343672438141827 2.62866384467043e-12 -0.255481838734554 2.73444571483795e-05 both
C11orf96 C11orf96 -0.644187447819565 9.95272484712666e-58 -0.715657537416974 1.46498220250516e-66 both
C12orf45 C12orf45 -0.311424098506929 2.59668138608666e-10 -0.309210948267963 6.20995916926817e-09 both
C16orf52 C16orf52 -0.333713847177616 1.48039694456911e-11 -0.421428822223955 1.547323481289e-19 both
C1GALT1C1 C1GALT1C1 -0.276664062702672 1.72749619018759e-08 -0.32385365654573 6.98261082150984e-12 both
C1orf27 C1orf27 -0.23887633804579 6.26692816591414e-06 -0.291579533443904 3.03295737887898e-07 both
C1QBP C1QBP -0.324725315515951 3.02085259108931e-18 -0.415671621451084 7.89504633647825e-26 both
C2CD4B C2CD4B -1.03526110277739 3.5425131842784e-49 -1.35104361263669 1.46940100334895e-110 both
C5orf42 C5orf42 -0.270517543924471 4.87155760331595e-06 -0.383255252758596 9.06272413082267e-14 both
C6orf106 C6orf106 -0.202481414184822 0.00549808799913146 -0.400749576640839 1.16362123745415e-16 both
C8orf59 C8orf59 -0.493950695165419 7.01987102196218e-41 -0.443728360230917 3.09114809418921e-30 both
CAB39 CAB39 -0.343463386424117 1.32667634716051e-11 -0.387593792331247 4.25875144577565e-16 both
CALCRL CALCRL -0.455523577667595 2.74462452129264e-38 -0.528350762664639 3.09356003666533e-61 both
CALM1 CALM1 -0.332382997544443 3.1689014017279e-86 -0.495012599335797 4.79787336947744e-161 both
CALU CALU -0.25281570541472 2.609027783466e-17 -0.425941322572116 2.31703251301724e-47 both
CAMK2D CAMK2D -0.316558870639063 9.25367076941727e-08 -0.214174660222375 0.00773263787875734 both
CAMKK2 CAMKK2 -0.275796941731329 3.79455205053393e-07 -0.491781163445107 3.53808878065238e-26 both
CAMSAP2 CAMSAP2 -0.357668906831451 1.14472854110116e-16 -0.448648842414734 3.10229420853994e-26 both
CANX CANX -0.367540345943843 3.87567851540021e-48 -0.365992271037327 4.61417025428548e-46 both
CAPN2 CAPN2 -0.272451994231263 9.59184735392441e-06 -0.284165809771554 2.98660405916771e-06 both
CAPRIN1 CAPRIN1 -0.462978995461868 2.00912342449959e-32 -0.368400304994047 3.6454757530627e-18 both
CASD1 CASD1 -0.229827662762959 0.000282050696577377 -0.258465158754305 2.47554020976447e-06 both
CASP8AP2 CASP8AP2 -0.303308843067815 4.50620797856073e-08 -0.406158998088151 1.13713279794166e-14 both
CAST CAST -0.452543122855669 1.54083673024356e-51 -0.4713562206063 4.78466992837304e-56 both
CAV1 CAV1 -0.659955420824367 1.56154318722827e-41 -0.514704863979542 2.87708780895918e-19 both
CBFB CBFB -0.269362130229027 6.57279077823451e-06 -0.304249420461418 5.05248976773965e-09 both
CBL CBL -0.28523995342768 5.93102048944438e-09 -0.371270042456921 2.20357779666667e-14 both
CCAR1 CCAR1 -0.316031102545562 2.83876688156592e-12 -0.397949800039176 7.25075657355602e-21 both
CCDC47 CCDC47 -0.419719661461717 1.91938887162433e-32 -0.454238310995994 5.32973285254675e-44 both
CCDC50 CCDC50 -0.425218052242243 2.97462523120098e-60 -0.420464911845492 8.21987418004743e-65 both
CCDC71L CCDC71L -0.43650665793414 5.75405703912e-25 -0.42387760295285 6.38333988264481e-17 both
CCDC82 CCDC82 -0.238409910284125 7.68409625255762e-08 -0.406372970494306 8.52899696962135e-25 both
CCDC88A CCDC88A -0.465379088349751 7.08331312468441e-23 -0.517729235172179 5.14843784675467e-25 both
CCDC91 CCDC91 -0.277681942738796 8.0420197507615e-07 -0.257239511422567 0.000165394060481863 both
CCM2 CCM2 -0.225066664986494 0.00218036055365659 -0.50049518613364 3.53491864267733e-28 both
CCND1 CCND1 -0.344591875695924 0.000776474082579665 -0.718909623451168 3.03858861617921e-61 both
CCNL2 CCNL2 -0.202549870471144 0.0146186841177552 -0.49330225259678 2.61721722614909e-26 both
CCNT2 CCNT2 -0.265804447609361 1.21679147185732e-06 -0.445628239932497 5.69979684831753e-20 both
CCNY CCNY -0.378297687014735 5.13376831721251e-19 -0.501201177674168 8.27295536044494e-32 both
CCPG1 CCPG1 -0.259577782286283 2.19742546314059e-12 -0.46413136092423 3.16716305392228e-49 both
CCSER2 CCSER2 -0.225724838343904 2.68211801635101e-06 -0.285017767286603 5.87134478347149e-10 both
CCT2 CCT2 -0.323842044667181 4.6773162646158e-19 -0.388729884258415 6.84941587856685e-22 both
CCT3 CCT3 -0.378590736335801 5.05784401323598e-27 -0.545096869061278 1.82773878202253e-59 both
CCT5 CCT5 -0.499959489399584 6.67530287082017e-42 -0.754419763168783 1.2739223019832e-86 both
CCT6A CCT6A -0.236237396729657 2.42953710428944e-10 -0.312944766090868 3.59202860266895e-18 both
CD14 CD14 -0.307679784406929 2.39223181243146e-15 -0.895204139156486 4.52449129178176e-126 both
CD164 CD164 -0.208040512577744 6.79208225044888e-07 -0.291433727775755 9.76665999791043e-23 both
CD34 CD34 -0.291371122034986 0.00216647456826561 -0.311860386087454 3.44382616359307e-06 both
CD46 CD46 -0.316949850922486 1.48325696912442e-14 -0.414406311614437 4.46124342310158e-32 both
CD59 CD59 -0.271665972609235 4.09613921655901e-36 -0.339927104888449 0.000112706499784861 both
CD63 CD63 -0.29112812635191 4.90090126121812e-96 -0.293940826694148 1.03473779832691e-78 both
CD81 CD81 -0.949045835034441 5.04863444065047e-271 -1.23945507990765 0 both
CD9 CD9 -0.532348010350741 1.07750999766446e-35 -0.535332399785234 0.0206285080481872 both
CD93 CD93 -0.385943129080414 4.49306875246848e-44 -0.532282234176062 1.52869052600764e-75 both
CDC27 CDC27 -0.239059192402804 9.43665910120708e-06 -0.371695619994022 2.8945811018529e-19 both
CDC42BPB CDC42BPB -0.340727979258594 5.57745681385675e-15 -0.629573975590271 5.28903235536759e-59 both
CDC42EP5 CDC42EP5 -0.634408827364156 1.22288530096251e-38 -0.894262463733453 2.63621837934123e-75 both
CDC5L CDC5L -0.234006886457491 3.00037553094422e-07 -0.39718621867093 3.4090584636796e-22 both
CDH5 CDH5 -0.396397704128108 4.58191901967647e-51 -0.531809165942388 1.28461414744239e-101 both
CDK12 CDK12 -0.206881074469842 0.00319888555195596 -0.349444039331263 3.42884695311864e-16 both
CDK13 CDK13 -0.268086709358868 6.50556516457724e-08 -0.423799115048902 4.10643862319312e-20 both
CDK17 CDK17 -0.236382515969037 6.83908323629214e-07 -0.306395919593811 2.93873184759339e-18 both
CDK9 CDK9 -0.286249288055287 2.12290988202809e-08 -0.586266405509826 2.36722414880334e-39 both
CDV3 CDV3 -0.816927834832255 9.38910270249029e-105 -0.927464122368243 3.54306093958757e-150 both
CDYL CDYL -0.308491623444848 2.9747032678718e-11 -0.373182788212961 1.63191157473988e-15 both
CELF1 CELF1 -0.232994986718949 2.03649545361229e-07 -0.297485860229682 5.57152145986456e-14 both
CENPB CENPB -0.327682108208396 4.84439616698389e-11 -0.403045369671772 2.08569444746271e-17 both
CEP135 CEP135 -0.220892182278765 0.00461556770792635 -0.240924834978314 0.00774284635180989 both
CEP170 CEP170 -0.575108525401468 1.89739547942873e-40 -0.605111316239567 2.60362988672947e-44 both
CEP290 CEP290 -0.381500587636999 1.77653943920015e-12 -0.428696469165754 1.05418460277272e-15 both
CEP350 CEP350 -0.295117399529459 1.40782382285489e-11 -0.505526212018588 1.18416645175018e-38 both
CEP85L CEP85L -0.245153996374741 1.99389230660323e-05 -0.258178373608723 1.10712195866848e-05 both
CFI CFI -0.352068513899302 6.55416039709736e-14 -0.460008150109863 1.46292509545691e-32 both
CFLAR CFLAR -0.349608204713803 1.17296264337572e-24 -0.448026112731802 1.16393967424483e-43 both
CHCHD1 CHCHD1 -0.232775651330365 3.88365026358461e-05 -0.321147920712172 7.13170438488545e-13 both
CHD1 CHD1 -0.282298943344178 6.44358912354813e-10 -0.396401060742743 1.06368534720232e-23 both
CHD4 CHD4 -0.447648715184248 1.40083484593608e-34 -0.471133390704328 5.11473787487685e-31 both
CHD7 CHD7 -0.48976616968444 5.18521978880874e-30 -0.481241377206474 9.11882782964396e-29 both
CHD8 CHD8 -0.288408727440419 2.2905001833728e-09 -0.510280865109143 5.58711648560893e-28 both
CHD9 CHD9 -0.28997124502098 6.38785854751808e-14 -0.363042369349266 3.72512888469903e-21 both
CHST15 CHST15 -0.418134855260602 2.16134410154261e-21 -0.405699709774296 3.29627671272137e-17 both
CHSY1 CHSY1 -0.450687570343096 2.07858455464592e-28 -0.513831617949202 1.42033778077394e-41 both
CIAO1 CIAO1 -0.243843179809441 1.23013086858242e-06 -0.395797757401444 1.78883768946037e-16 both
CKAP4 CKAP4 -0.395622543487401 2.06731949369619e-18 -0.546240255877831 9.6377925467848e-35 both
CLEC14A CLEC14A -0.24671309891604 3.58511856628203e-26 -0.416794029847638 5.53567948236044e-17 both
CLIC1 CLIC1 -0.223718671950254 4.85036177350839e-20 -0.351331863977035 8.87471975917435e-42 both
CLINT1 CLINT1 -0.431278286036551 1.10143858957486e-23 -0.504297477672586 4.34490243634726e-33 both
CLIP1 CLIP1 -0.420800125618418 3.44327708840283e-23 -0.457650622776231 1.22603385201234e-30 both
CLOCK CLOCK -0.25453170602823 2.65873110617709e-06 -0.300288594910311 9.07194123356089e-08 both
CLPTM1L CLPTM1L -0.372080517381906 5.93103361430387e-14 -0.664023732488549 6.92463295473214e-51 both
CLSTN1 CLSTN1 -0.220592965419115 0.000353068698015989 -0.385180583462421 8.71246571332145e-18 both
CLTC CLTC -0.344413757262016 1.45225962624944e-22 -0.385639331134666 3.12139503440498e-33 both
CMIP CMIP -0.220316386825216 0.000498505903740456 -0.417012850157098 2.80947811354479e-22 both
CMTM7 CMTM7 -0.203029069070778 0.0062882365541474 -0.221344314295635 0.0111385405789089 both
CNTLN CNTLN -0.202276225875442 0.0343608526897317 -0.342820287532123 1.39893509417028e-11 both
COA4 COA4 -0.240577441544933 5.63942888344483e-07 -0.325921577180354 1.68816712609603e-13 both
COL18A1 COL18A1 -0.49463053084078 4.27013992063185e-34 -0.484118966470385 1.74596235331121e-36 both
COL4A1 COL4A1 -0.400605920214701 1.70833245529856e-35 -0.653445838807078 5.51585525968084e-102 both
COL4A2 COL4A2 -0.258105778619199 6.54609420843785e-13 -0.567823426695833 1.02835337499151e-67 both
COMMD1 COMMD1 -0.240300653666475 9.89913031671046e-06 -0.365763081600526 2.14423356919692e-16 both
COPB1 COPB1 -0.407839309493651 7.21482751379026e-26 -0.498366710482646 3.38670352464903e-39 both
COPB2 COPB2 -0.392858635401657 1.08052592835563e-20 -0.56775641629386 2.89879493783912e-47 both
COPRS COPRS -0.341037959608034 5.22623222992209e-20 -0.362016966644308 5.31468710731061e-20 both
CORO1C CORO1C -0.320237563184961 6.30907693397521e-11 -0.290254874321081 1.68559648466752e-06 both
CPE CPE -0.404064384401855 5.9577703533661e-15 -0.847331922270565 2.05467828373365e-15 both
CPEB4 CPEB4 -0.310005960238664 7.30128625363065e-07 -0.567406965989183 1.06745293225048e-36 both
CPED1 CPED1 -0.23557495797284 0.0256012937610139 -0.344285574554542 7.60427255874715e-12 both
CPQ CPQ -0.274566876381809 3.58478333845612e-09 -0.316437454432248 1.70902430594601e-13 both
CPSF2 CPSF2 -0.307685708872957 1.74514696730435e-10 -0.492694153755721 2.12929560919656e-29 both
CPT1A CPT1A -0.206595167524406 0.0142113735681184 -0.419156267658661 7.36373377532865e-18 both
CREB1 CREB1 -0.267657982878008 1.43353002567606e-05 -0.335003706947393 2.94000115862233e-10 both
CREBZF CREBZF -0.307938864392937 7.92243192430486e-10 -0.386682295765304 1.14290387560854e-14 both
CRIM1 CRIM1 -0.362724082931552 6.25771206146183e-21 -0.25632643888961 1.81991160213855e-07 both
CRYBG3 CRYBG3 -0.446095939571603 1.68114482871621e-21 -0.610679191543706 2.94936283866655e-36 both
CSDE1 CSDE1 -0.231345006895785 3.83299126475957e-15 -0.20453406756524 7.27986608823989e-10 both
CSE1L CSE1L -0.233798653875919 1.72391742807815e-06 -0.342660056645482 4.41453819013042e-13 both
CSF1 CSF1 -0.486183932963838 7.30787296681007e-28 -0.74506384448927 5.51632161062294e-61 both
CSNK1A1 CSNK1A1 -0.344034862201652 1.10454109198124e-41 -0.350993701119294 1.6496944985088e-51 both
CSNK1E CSNK1E -0.304401808819068 9.96992993358909e-12 -0.367127162641539 1.64107461576792e-22 both
CSNK1G2 CSNK1G2 -0.209992636830754 0.00300346528951416 -0.445148315621281 3.88916454688969e-21 both
CSNK2A1 CSNK2A1 -0.301920507595054 1.64659454134449e-12 -0.391171882490072 3.28322710486551e-20 both
CSNK2A2 CSNK2A2 -0.396908783471281 7.43479621437835e-19 -0.500562312581963 2.15318303341985e-28 both
CSPP1 CSPP1 -0.336948836639568 2.95206069609686e-10 -0.432949760286 2.99819092181547e-19 both
CTCF CTCF -0.229889973075047 2.34121599975268e-05 -0.397122263999907 1.91102067593637e-17 both
CTDNEP1 CTDNEP1 -0.281284042671189 3.95384721930192e-11 -0.356353843272541 9.27099871331308e-17 both
CTNNA1 CTNNA1 -0.316824154923578 9.19647227263652e-23 -0.479137074663925 5.02497580940822e-59 both
CTR9 CTR9 -0.274520123126105 3.79864899585057e-08 -0.439243969293038 4.33137628444614e-21 both
CTSZ CTSZ -0.432410017106049 3.68188427779197e-15 -0.370444780910929 3.34573505709476e-09 both
CTTNBP2NL CTTNBP2NL -0.22345559135674 3.15198038232941e-06 -0.511447172829634 2.52531088599917e-44 both
CUL1 CUL1 -0.238844609453189 3.61528854967899e-06 -0.426303135835438 5.27618226107989e-23 both
CUL2 CUL2 -0.395856223099397 2.79311961470798e-16 -0.526099371904975 5.44021766335068e-31 both
CUL3 CUL3 -0.292593294718277 4.57069100720279e-09 -0.436660049661817 2.46889874281828e-25 both
CUL5 CUL5 -0.21541985460819 0.00188058977325147 -0.375105746927797 3.638282835467e-14 both
CUX1 CUX1 -0.297154392323436 1.55818259248344e-10 -0.353843803279672 5.83242474673052e-13 both
CWC15 CWC15 -0.249204342261552 2.9415523287684e-09 -0.360705114578697 1.63792361725706e-21 both
CWC27 CWC27 -0.222326185497755 0.00159871939938994 -0.252216170116371 1.94792702982035e-05 both
CYFIP1 CYFIP1 -0.325005300902244 6.0352969097985e-13 -0.597730819876928 3.3709994482983e-47 both
DBN1 DBN1 -0.30440470322711 5.59273704566441e-09 -0.308535757097655 9.45907674823405e-09 both
DCAF10 DCAF10 -0.241106080149351 0.000300663021295287 -0.299380820560549 9.0393925103104e-07 both
DCAF5 DCAF5 -0.269873826893881 8.5315159040265e-09 -0.581687932134597 1.71762614145521e-38 both
DCHS1 DCHS1 -0.232466626409243 7.94174431223408e-07 -0.366506844445402 5.44213014836012e-18 both
DCUN1D4 DCUN1D4 -0.239901011601435 3.56520317270932e-05 -0.339290757956672 7.83545524005016e-12 both
DDIT4 DDIT4 -0.508549015768514 4.20285326476022e-11 -0.561369955418049 2.31801186333097e-13 both
DDOST DDOST -0.295439701681885 1.15790293369316e-11 -0.286322846682604 2.14349354248953e-09 both
DDR2 DDR2 -0.595604878907681 1.31543805584946e-37 -0.383701848425772 3.1128215448646e-14 both
DDX10 DDX10 -0.375652457235593 1.63494271943541e-15 -0.417207920201847 2.59104906579781e-17 both
DDX17 DDX17 -0.472488995925788 1.27143460766117e-99 -0.538827225085974 4.56423339580045e-107 both
DDX21 DDX21 -0.283795318696593 6.13637235603905e-18 -0.337573741174053 9.43228340567433e-15 both
DDX23 DDX23 -0.303365797767539 1.7900657922031e-09 -0.478797783630109 1.64703852672692e-26 both
DDX24 DDX24 -0.241858050010899 1.47532117631467e-15 -0.220707197376067 2.65859597841436e-13 both
DDX42 DDX42 -0.360512439203213 5.55127680014019e-15 -0.476235326230667 1.56051643499826e-26 both
DDX60 DDX60 -0.43589302821064 9.20950710468857e-18 -0.627783193037194 7.26884818048682e-38 both
DEGS1 DEGS1 -0.207276784783106 3.50226006937681e-06 -0.382829778623951 2.09737630026794e-25 both
DEK DEK -0.22625880982353 1.41724739959332e-10 -0.321143475369998 1.86633972029166e-22 both
DENND4A DENND4A -0.369432904420515 1.40737745732882e-14 -0.447249770291802 7.47954914979832e-23 both
DENND4C DENND4C -0.22037559709783 3.83511791467151e-06 -0.344403334706274 2.79197372010042e-20 both
DENR DENR -0.216400024277437 1.04971434564546e-05 -0.215129182300787 0.000306695916590307 both
DGKH DGKH -0.397226696034412 9.80847439400779e-19 -0.477318160465312 3.30607096728748e-24 both
DGKZ DGKZ -0.213448515663514 0.000827511386840846 -0.478671591700751 2.52079149296622e-29 both
DHX15 DHX15 -0.224387942450834 1.09287294916814e-06 -0.270717230929718 8.39440078842232e-11 both
DHX29 DHX29 -0.275301425538936 9.37821951167084e-09 -0.376815932266642 1.08481580590862e-15 both
DHX33 DHX33 -0.248480195469776 3.5661401831489e-05 -0.260528207186783 1.02879671210996e-05 both
DHX9 DHX9 -0.343082276043213 3.04348465511761e-13 -0.502140539873955 6.39537623369732e-37 both
DIAPH1 DIAPH1 -0.616357291143886 4.55356275571613e-39 -0.494067422316154 1.40786752999611e-23 both
DICER1 DICER1 -0.371087690867355 3.57212700426605e-16 -0.485680437214644 1.48141293707236e-27 both
DIDO1 DIDO1 -0.318747423963434 1.85242256401825e-10 -0.404125732916437 1.00480934259632e-16 both
DKC1 DKC1 -0.443388597865458 6.98698929591704e-21 -0.483241761912095 1.15877224950658e-21 both
DLC1 DLC1 -0.522144887977083 8.2122616821095e-56 -0.480889508791919 4.00826152764665e-80 both
DNAJA2 DNAJA2 -0.218606738997102 2.59293821889225e-06 -0.321112719007703 1.77241042089236e-17 both
DNAJC10 DNAJC10 -0.331465256032488 1.47846732603652e-14 -0.435404330198133 6.09893224532156e-23 both
DNAJC13 DNAJC13 -0.347659057935886 8.690871239337e-13 -0.442242672705098 1.80758462020108e-19 both
DNAJC2 DNAJC2 -0.357885802710425 3.28780884677169e-15 -0.450409341318909 8.47098825312829e-23 both
DNAJC21 DNAJC21 -0.529608071950509 2.57797734675045e-32 -0.587673340491542 8.23759209986419e-39 both
DNAJC8 DNAJC8 -0.210752289210373 4.60824471007789e-07 -0.301677331440489 6.48625530842441e-20 both
DNM1L DNM1L -0.387202078158073 1.39676730645268e-17 -0.484733541432564 5.73373368186873e-30 both
DNM2 DNM2 -0.219604464026453 0.000911700969272677 -0.376072009984684 1.24273070627006e-14 both
DNMBP DNMBP -0.401356661247193 1.24042972020975e-17 -0.358819440171867 1.39120648267044e-11 both
DNMT1 DNMT1 -0.286495372431081 5.35472943651036e-08 -0.523304958840482 1.09364825637643e-28 both
DNTTIP2 DNTTIP2 -0.214970976563463 4.16022795425782e-05 -0.415804774413782 2.47976091349389e-19 both
DOCK1 DOCK1 -0.277311660267767 1.39997555147297e-06 -0.504669281205457 3.32978655156289e-29 both
DOCK4 DOCK4 -0.345748220836558 2.52976545012187e-16 -0.56769511365422 1.10962915205001e-47 both
DOCK9 DOCK9 -0.343950258605214 1.23667276846418e-12 -0.509339644379688 5.84594705538568e-23 both
DPAGT1 DPAGT1 -0.223521726449983 0.000124777225503216 -0.371669104696872 1.10708241401772e-15 both
DPY19L1 DPY19L1 -0.43180324241587 5.85414145974854e-20 -0.355557699220906 9.67284525885382e-14 both
DPY19L4 DPY19L4 -0.293767242792103 4.00015337568983e-09 -0.34468371396203 1.97942896381063e-14 both
DPYD DPYD -0.256885534218498 3.178013789184e-06 -0.27518925127647 3.02773304684423e-05 both
DPYSL3 DPYSL3 -0.376842771208502 1.149176955101e-12 -0.567787510501189 3.93814509999319e-32 both
DSE DSE -0.472607911415536 1.00113851487487e-25 -0.781056220169476 6.91971355005851e-71 both
DST DST -0.416663700961501 4.25526132252959e-12 -0.373885937066862 1.01169883153799e-10 both
DTX3L DTX3L -0.34906220737017 8.14945791868899e-16 -0.546053034035449 1.09007789798244e-36 both
DUSP14 DUSP14 -0.31146128011452 1.00327844291342e-07 -0.292468900793831 5.50879348504199e-06 both
DUSP23 DUSP23 -0.480663144562428 1.15496585042554e-09 -0.259460987288655 0.000396610207960271 both
DUSP5 DUSP5 -0.282985268172562 1.94230157265196e-13 -0.767901817821354 1.3139134508899e-125 both
DUSP6 DUSP6 -0.244485744919276 3.62122428227966e-17 -0.314281121965442 7.03972556164892e-24 both
DYNC1H1 DYNC1H1 -0.450357546070214 1.27839015021308e-28 -0.768404405530346 2.85138909181467e-98 both
DYNC1LI1 DYNC1LI1 -0.305154032646746 5.31887576602734e-12 -0.43487429719117 8.28889344819768e-25 both
DYNC1LI2 DYNC1LI2 -0.207909628517929 2.51728202292861e-05 -0.43057227996023 1.96776993472064e-32 both
DYNLL1 DYNLL1 -0.222561724193298 8.68937032055591e-33 -0.246524644003479 6.77912077485924e-27 both
DYRK1A DYRK1A -0.321244312973001 9.68591569198349e-12 -0.321730828289473 1.2170892590596e-10 both
E2F3 E2F3 -0.315051729815986 2.12634098116704e-10 -0.326693673494283 2.24846844372946e-09 both
E2F4 E2F4 -0.204282092431707 0.00412962981245923 -0.37615844159956 3.42726089996753e-16 both
EBNA1BP2 EBNA1BP2 -0.379266811054005 6.41962691772207e-12 -0.537650594373525 1.37198440121882e-22 both
ECE1 ECE1 -0.360363892120967 1.97691839129916e-22 -0.62538298176327 3.60646665650832e-71 both
ECI1 ECI1 -0.206731336280265 0.027793014741461 -0.316607299221181 1.8533899305332e-09 both
ECI2 ECI2 -0.241566889208679 1.90137681733926e-05 -0.353965430810987 1.48144349775587e-16 both
ECM1 ECM1 -0.365212938312975 5.57107750742975e-12 -0.563541129751638 1.8458169042014e-44 both
EDEM3 EDEM3 -0.265885784485943 4.31316022028398e-07 -0.402647992952281 6.77059888294684e-17 both
EEA1 EEA1 -0.548126726772793 2.84790507167098e-36 -0.676080647778176 4.85035828186242e-56 both
EEF1E1 EEF1E1 -0.288388576645302 3.34626780424861e-08 -0.246751054496162 7.8012833933277e-05 both
EFCAB14 EFCAB14 -0.246169110445957 1.21464730038207e-08 -0.341525316902315 5.59493546239383e-17 both
EFNB1 EFNB1 -0.269358719816499 1.05455222762732e-05 -0.541134434507983 2.11035221892433e-32 both
EFNB2 EFNB2 -0.224891944710911 0.00690736929792584 -0.434802428207921 1.73062548286632e-22 both
EFTUD2 EFTUD2 -0.231067127703278 6.91358850565423e-06 -0.396159443964181 3.42176876223672e-17 both
EGFL7 EGFL7 -0.277598253515187 1.16276390461424e-27 -0.312537264885563 4.77336393440735e-45 both
EHD4 EHD4 -0.442156367645332 3.73596001988608e-31 -0.485198989066676 1.25893761316815e-36 both
EIF2AK2 EIF2AK2 -0.450769609058078 1.50074957724356e-30 -0.510141430748112 4.11414174503161e-32 both
EIF2AK4 EIF2AK4 -0.321407081443804 4.03655731562111e-11 -0.503928907059609 1.20485778896691e-27 both
EIF2S1 EIF2S1 -0.264871342410815 4.84602483969585e-09 -0.359399609535764 3.45648468621858e-21 both
EIF3A EIF3A -0.494839525621382 1.24165182900957e-56 -0.539225060601 3.74006732906279e-62 both
EIF3B EIF3B -0.375647534465071 3.00500218449782e-21 -0.445417102622532 8.10171026943908e-31 both
EIF3J EIF3J -0.22206881775916 0.000221591078528011 -0.254081658250796 8.07323144959657e-06 both
EIF4A3 EIF4A3 -0.309104006499089 1.61234615904221e-12 -0.462442353940675 5.08426315244453e-31 both
EIF4EBP1 EIF4EBP1 -0.288694320690936 9.61416177037045e-09 -0.575986429084182 5.04119752044834e-38 both
EIF4G1 EIF4G1 -0.452252100954607 7.93982792944147e-32 -0.586949477830001 1.03100598708778e-53 both
EIF4G2 EIF4G2 -0.252727714448712 7.88073857342429e-26 -0.326798141328311 2.80684470575326e-50 both
EIF4G3 EIF4G3 -0.485286104070412 1.46397932481944e-35 -0.693772110857711 2.7290415497976e-71 both
EIF4H EIF4H -0.218209773495835 1.00410740312527e-06 -0.348422845110449 4.88859075115032e-26 both
EIF5A EIF5A -0.50504674546509 1.44470935834746e-42 -0.738442482768648 5.19159048190675e-57 both
EIF5B EIF5B -0.257867109962729 1.91155272357304e-11 -0.273273812881808 0.0017264246862201 both
ELAVL1 ELAVL1 -0.206016952937566 0.0021730004503826 -0.274371553085738 1.04120430399025e-08 both
ELK3 ELK3 -0.403081991566992 4.38995951077348e-35 -0.641590485512646 2.84296807870559e-86 both
ELK4 ELK4 -0.315189883513936 5.75887535767213e-10 -0.234328653019751 0.00055647945315607 both
ELOVL1 ELOVL1 -0.246775893818104 8.11156180811503e-05 -0.454961039637803 1.60117689986057e-22 both
EMCN EMCN -0.226491189852303 0.00020443054184726 -0.261657636370298 2.75305734795151e-09 both
EML4 EML4 -0.315887558798324 1.37777523379934e-11 -0.292086622032813 1.68780461799402e-08 both
EMP1 EMP1 -0.602049576309421 5.38427000561716e-32 -0.748064127015016 1.68367363895104e-08 both
ENDOD1 ENDOD1 -0.504380257100151 5.58750595957815e-30 -0.481263540378052 8.53228744176241e-28 both
ENG ENG -0.248587211150578 8.48165479991973e-28 -0.216715152449284 1.01815015198794e-19 both
ENO1 ENO1 -0.336413479687984 2.88605764977246e-22 -0.481269419503782 2.57885780301039e-29 both
EOGT EOGT -0.221041995787058 0.00095416996859064 -0.343453333627239 1.66352746407691e-11 both
EP300 EP300 -0.362286933380252 4.81429224192351e-16 -0.522957140832816 1.87060880871797e-34 both
EPB41L2 EPB41L2 -0.404762289026529 3.00007628933337e-22 -0.49397904062993 8.22472802716483e-32 both
EPHA2 EPHA2 -0.612201559514904 1.06819720251989e-38 -0.721913951325619 6.7775130584675e-50 both
EPN2 EPN2 -0.229558302524116 0.00014308342648115 -0.319022625074206 1.36142746193974e-09 both
EPRS EPRS -0.461936686791631 3.69737835109595e-27 -0.623860018625158 3.31396236392705e-42 both
EPS15 EPS15 -0.237012405104687 9.22077617359131e-07 -0.343837045638546 7.19812405123658e-16 both
EPSTI1 EPSTI1 -0.481525342687154 2.84550385687887e-18 -0.786154701493252 1.05201280591886e-57 both
ERAP1 ERAP1 -0.206952213227952 0.0155918221251851 -0.369075208704125 2.92514983619166e-14 both
ERAP2 ERAP2 -0.554640853778194 7.54841837973526e-48 -0.671348546657567 3.18205421392363e-63 both
ERBB2IP ERBB2IP -0.453727740612421 1.37170274772486e-24 -0.444476617895593 2.9294836481817e-23 both
ERC1 ERC1 -0.269014546326291 3.94755484214375e-07 -0.437566269353949 7.16026311473579e-20 both
ERCC6L2 ERCC6L2 -0.230582152489937 0.000334879236061843 -0.362852585683751 6.14341664601274e-13 both
ERGIC1 ERGIC1 -0.305281143979695 7.5766585381561e-12 -0.460024414514291 2.36867496581477e-29 both
ERLIN1 ERLIN1 -0.207895244439816 0.000595684971077211 -0.236324370216532 7.41104462949307e-05 both
ESF1 ESF1 -0.273358020926636 3.35030342143917e-09 -0.313727125547895 9.36847636904905e-11 both
ESYT2 ESYT2 -0.321305384126308 2.25912794136684e-11 -0.450230316615929 1.38296217859216e-22 both
ETF1 ETF1 -0.256448488511551 9.52513725533451e-07 -0.300920963101622 1.52988297419558e-13 both
ETNK1 ETNK1 -0.272494665438564 5.44684427265029e-08 -0.350008868441815 1.64657569407428e-12 both
ETS1 ETS1 -0.731864207546592 2.04304710724549e-102 -0.645952167723591 4.65691492361777e-105 both
ETS2 ETS2 -0.531225196070945 6.18804548033292e-66 -0.607658007175052 1.20778054078577e-95 both
ETV6 ETV6 -0.428913526599408 6.27555689854177e-24 -0.449396447253386 5.07767133577387e-25 both
EVA1B EVA1B -0.393121484781976 7.21234660588678e-19 -0.719648539668739 2.51839013900184e-65 both
EVA1C EVA1C -0.316464177484732 9.62466666047021e-12 -0.391634528524474 2.44163601550791e-16 both
EXOC1 EXOC1 -0.240070968888022 1.9580761788796e-05 -0.273753164781974 6.27999073766823e-06 both
EXOC3L2 EXOC3L2 -0.407504991882794 9.28406637248859e-19 -0.665781033212951 1.74200245681379e-49 both
EXOC4 EXOC4 -0.259780079808828 1.27701882026459e-06 -0.421778179405018 5.6732958143668e-20 both
EXOC5 EXOC5 -0.223089658502349 0.000142168334732395 -0.281637142717892 6.22211108250184e-08 both
EXOSC6 EXOSC6 -0.312316865997776 7.83866749177187e-11 -0.476387719059356 2.09961892880632e-29 both
EXOSC7 EXOSC7 -0.220445359444467 0.000559679413208589 -0.359488743112748 6.09174825872335e-14 both
F2R F2R -0.287352414177771 2.68197055175809e-24 -0.276511936558639 6.9932430859458e-25 both
FAF2 FAF2 -0.212263467146887 0.00802757375848051 -0.362293590149728 1.28394205995549e-13 both
FAM101B FAM101B -0.268342846704627 2.35986845049621e-08 -0.347355592143594 8.87401025395393e-10 both
FAM102A FAM102A -0.572732535764779 1.99748429057109e-25 -1.20068065143774 1.82735811084946e-121 both
FAM107B FAM107B -0.400599345361262 5.31712627313717e-21 -0.407601562413771 7.73801207336487e-25 both
FAM111A FAM111A -0.202946605045662 0.000320091212678679 -0.322205351582229 7.8471300886266e-10 both
FAM118A FAM118A -0.487422253509335 2.61684425502559e-23 -0.535254329797633 5.0764011064729e-29 both
FAM120A FAM120A -0.356430964280148 6.38920396601869e-21 -0.453175533103503 1.88914777119266e-35 both
FAM126A FAM126A -0.281308376950593 1.70539316767065e-07 -0.419272467407527 5.06427684763785e-17 both
FAM126B FAM126B -0.340158154160312 4.15294446918473e-10 -0.316898790009712 3.93272773981442e-08 both
FAM198B FAM198B -0.447418908450379 3.78185098389615e-25 -0.532959229470191 6.01107227640211e-41 both
FAM207A FAM207A -0.285730383955506 1.26803561510732e-07 -0.277088567331589 2.86534262955579e-06 both
FAM208A FAM208A -0.290747559652309 3.13237962568748e-08 -0.397528623579697 2.3400316352999e-16 both
FAM208B FAM208B -0.445548964543681 5.13221479770124e-22 -0.493265730395274 1.27281919995795e-29 both
FAM60A FAM60A -0.234286230982608 0.001924477682612 -0.212904102830149 0.0376677052532989 both
FAM65A FAM65A -0.392014255917214 1.02728195290361e-22 -0.645687355623718 3.33107656649933e-64 both
FAM84A FAM84A -0.344490367191189 5.62328730971693e-05 -0.366317873946713 0.000675886000925019 both
FAM89B FAM89B -0.210969956953874 0.0378697467533962 -0.338465991247883 3.90228529300692e-10 both
FAM91A1 FAM91A1 -0.265509200349008 3.81176207727918e-06 -0.392783736812087 7.86052656166304e-14 both
FAM98A FAM98A -0.376599423885287 1.35734910549824e-16 -0.421097384298869 4.20688360032366e-20 both
FAM98B FAM98B -0.214563301392572 0.00149722140387762 -0.23706817074354 6.83559098672601e-05 both
FAR1 FAR1 -0.416925601744249 9.00177524249605e-21 -0.383333238857866 1.92550062739889e-16 both
FASTKD2 FASTKD2 -0.292502061031419 7.99089972020171e-09 -0.296874440325821 1.41488439296153e-07 both
FAT4 FAT4 -0.245145058346559 0.000209289226011456 -0.464659655970507 3.86335054331372e-21 both
FBLN2 FBLN2 -0.376759782377456 0.0125869574660922 -0.629710389867611 0.000846453901777309 both
FBXL5 FBXL5 -0.248260768981111 6.95111992065073e-06 -0.302643121279155 7.40772344718249e-11 both
FBXL7 FBXL7 -0.214061572334518 0.000270138387494872 -0.292741698659126 1.89348991464294e-09 both
FBXO11 FBXO11 -0.331184624959546 2.60618327852884e-13 -0.349152024683184 4.40367194475013e-13 both
FBXO9 FBXO9 -0.200258380849471 0.00608674004991737 -0.399616682800676 1.40293345857367e-16 both
FBXW7 FBXW7 -0.297122465854208 1.81828945196698e-09 -0.403098365275984 7.70471909930556e-18 both
FCHO2 FCHO2 -0.36157272719004 3.59344839599004e-15 -0.469135937551039 2.0280619642104e-29 both
FCHSD2 FCHSD2 -0.358970171407708 8.09352930603378e-19 -0.708761301796561 1.45309255942884e-75 both
FDX1 FDX1 -0.374671362140699 1.55866213947337e-19 -0.266200397718613 1.83483357522475e-09 both
FEM1B FEM1B -0.286870891866641 4.39249158780313e-09 -0.361904836224534 3.147051656034e-14 both
FERMT2 FERMT2 -0.352755849921248 5.11471560549345e-30 -0.544506649255967 9.41330404025679e-79 both
FES FES -0.300210042879014 2.4641620531772e-08 -0.393363670876714 4.27003102325018e-18 both
FHOD1 FHOD1 -0.450408508790714 1.14580701290511e-22 -0.51544096757243 4.23409858655858e-28 both
FILIP1 FILIP1 -0.425931754072073 9.78547566164768e-25 -0.223475563140532 0.0119756178577981 both
FIP1L1 FIP1L1 -0.251160323169796 9.12111887255677e-07 -0.3501843800365 1.51210357150789e-14 both
FJX1 FJX1 -0.780761652018113 8.08293020327737e-49 -0.736132479697317 6.96976929454185e-50 both
FKBP15 FKBP15 -0.265615640135583 1.63828984448021e-06 -0.651390944729547 8.30980846675229e-44 both
FKBP3 FKBP3 -0.202042860718222 0.000364899650033346 -0.241498376769085 4.90904471411591e-07 both
FKBP4 FKBP4 -0.201471737317079 0.0100707053592525 -0.453727205811226 1.00081972804942e-19 both
FKBP5 FKBP5 -0.204374391457244 2.71450748761133e-05 -0.314852747801996 3.94918468148995e-07 both
FLII FLII -0.206500990833025 0.00478462799803823 -0.403711044068416 5.18761131286074e-18 both
FLNB FLNB -0.435542407821172 2.72885259907208e-34 -0.349705619009232 1.47938067731053e-14 both
FMR1 FMR1 -0.226211412934638 5.60898142792923e-05 -0.316335162835606 1.60508430411000e-09 both
FNBP1L FNBP1L -0.362485756181046 1.11385043841654e-14 -0.435312763353488 1.92620698527827e-20 both
FNBP4 FNBP4 -0.36050546688345 5.57647118801577e-17 -0.445594073726029 7.94741365031579e-24 both
FNDC3A FNDC3A -0.31489359989284 6.52561519923622e-12 -0.3230543212785 1.35949481092521e-14 both
FNDC3B FNDC3B -0.604507338804926 1.725846869074e-65 -0.54230508497263 8.44161430040628e-50 both
FOXC1 FOXC1 -0.731757078271321 1.12489115285427e-49 -0.674752547074368 8.23100355254018e-28 both
FOXK2 FOXK2 -0.358396295926601 1.56113233388755e-15 -0.418774351181144 7.2346680875316e-20 both
FOXN3 FOXN3 -0.247867280094694 8.88610985855472e-05 -0.314394560586201 8.99166954115072e-11 both
FOXO1 FOXO1 -0.454515870954723 3.07479941954221e-28 -0.374835501542357 4.94231088861231e-22 both
FRYL FRYL -0.222864124783697 2.93313093197958e-05 -0.334988125149738 2.17162080207149e-15 both
FUBP1 FUBP1 -0.271662448845902 1.20086045033885e-08 -0.309374875752276 2.27793928812405e-10 both
G3BP1 G3BP1 -0.525747010967978 9.0551351131448e-43 -0.575070895074592 1.42463452740956e-56 both
G3BP2 G3BP2 -0.227805070570595 2.14721661290993e-06 -0.314803955946243 1.85597963608154e-15 both
GADD45A GADD45A -0.245547232005513 0.0497194755898644 -0.500989975723999 2.80915586619753e-05 both
GAK GAK -0.23174448493151 2.30143027084686e-05 -0.477208165867158 3.20577969254118e-26 both
GALE GALE -0.288380694642043 1.54646217384502e-07 -0.28296512590682 1.22757617264643e-06 both
GALNT1 GALNT1 -0.547905337693051 1.48652980306162e-35 -0.435359473112521 7.4487875322434e-22 both
GALNT18 GALNT18 -0.200187982606582 0.019930054191889 -0.463294258734473 1.92630098445348e-22 both
GALNT7 GALNT7 -0.340798733296271 1.84628695855795e-12 -0.378143693703328 1.45428524753281e-13 both
GANAB GANAB -0.304315210449739 4.93279239364826e-12 -0.41986928521552 8.60990134392211e-23 both
GAPVD1 GAPVD1 -0.33049749511113 1.71955809140838e-11 -0.502317920098747 2.35326957919595e-27 both
GARS GARS -0.343884720818235 4.75233044072665e-12 -0.407972888802071 7.87226936776747e-17 both
GART GART -0.307058372454487 2.03219043457114e-08 -0.412170364486447 4.88983991587359e-18 both
GATAD2A GATAD2A -0.37330300219194 6.77963843026449e-17 -0.523880224766125 2.96647531199919e-32 both
GATC GATC -0.222962144549324 0.00435459172720044 -0.32551549305273 7.68051758615501e-11 both
GBP1 GBP1 -0.776574229108736 2.57214900849535e-40 -0.869060750442413 5.8754619821643e-43 both
GBP2 GBP2 -0.628588622528891 1.94952078308075e-33 -0.608147611865978 6.43217352998492e-30 both
GBP3 GBP3 -0.574695032967022 4.05400866961849e-36 -0.542798715270784 1.73965797726901e-30 both
GBP4 GBP4 -0.28123147727271 7.65537487385917e-13 -0.545098526538661 2.41950209472555e-62 both
GCC2 GCC2 -0.350467355403213 3.2395497014667e-17 -0.480459998128181 3.31800307680416e-34 both
GCLM GCLM -0.250130808284664 0.000682447627913363 -0.40509699268839 1.05185385983752e-20 both
GFM1 GFM1 -0.279078843118054 1.67732564762266e-07 -0.38285546608509 1.76392134670549e-16 both
GFOD1 GFOD1 -0.358741688815954 7.15695947039598e-12 -0.47201040080319 8.27375788471233e-22 both
GFPT1 GFPT1 -0.270593428583812 1.2946327699718e-07 -0.472673921552905 3.37003920035468e-23 both
GGCX GGCX -0.225650791678635 3.93266148805721e-05 -0.272072943001516 1.46126017404724e-06 both
GIGYF2 GIGYF2 -0.342133325722823 1.3572596859464e-14 -0.422114967948305 3.41338746861218e-20 both
GIMAP5 GIMAP5 -0.285023067081087 1.54292816089894e-05 -0.66027867338914 7.47419072098514e-37 both
GIMAP8 GIMAP8 -0.200768229304921 1.77050284552461e-05 -0.476115954027876 1.43192898939951e-35 both
GLB1 GLB1 -0.293970018807644 6.46929524298032e-08 -0.371702966235481 3.85883674526528e-14 both
GLG1 GLG1 -0.299692146307719 2.00520026935632e-12 -0.401250505417552 2.02135757459464e-24 both
GLRX GLRX -0.322239580257858 1.70072865206795e-08 -0.369481924051353 8.71724684258158e-11 both
GLRX2 GLRX2 -0.262586880341682 1.46437416461327e-06 -0.415083331579233 1.4303712795263e-17 both
GLRX5 GLRX5 -0.342696574107625 5.08600328614264e-12 -0.463276567921362 3.64351431685747e-27 both
GLS GLS -0.55784239201774 7.19970542269694e-35 -0.493089107884746 5.19183622235523e-30 both
GLYR1 GLYR1 -0.27456263633978 1.68343955832278e-09 -0.436724458277098 4.73555677626877e-23 both
GMPS GMPS -0.22702220817324 0.000170142757410719 -0.221511916254133 0.0022764100186557 both
GNA11 GNA11 -0.272114040975798 4.63950756437961e-10 -0.536424469899162 6.65376368664778e-42 both
GNAI1 GNAI1 -0.245098748423383 6.54941176472932e-06 -0.210913289868054 0.00445912568451386 both
GNAI2 GNAI2 -0.44448681500636 6.77250409508455e-75 -0.585175746120606 1.25114189146998e-133 both
GNAS GNAS -0.867791402496392 1.98677147289205e-278 -0.98171067532923 5.83178029827769e-301 both
GNB1 GNB1 -0.45197477745272 2.56625610050033e-45 -0.517362866525154 3.92094897298377e-64 both
GNL2 GNL2 -0.291397446756648 3.39685048572538e-10 -0.361351520934576 5.24407286512984e-16 both
GNL3 GNL3 -0.448500857881769 1.28422499296705e-25 -0.626262110363467 5.09662855764668e-40 both
GNPDA1 GNPDA1 -0.423992453648804 1.5361254184175e-20 -0.475658940830918 2.98064435117938e-23 both
GNPNAT1 GNPNAT1 -0.340678792474632 8.38109718159705e-12 -0.351771501509837 1.60766478163941e-12 both
GNS GNS -0.449726684592954 5.98417817578036e-27 -0.43929735033736 1.25179002974377e-27 both
GOLGA3 GOLGA3 -0.280456110125534 1.24789181798659e-07 -0.493682596347838 7.58110721535067e-26 both
GOLGA4 GOLGA4 -0.757108862878511 1.53532994976672e-95 -0.887670074518466 5.2636264322804e-139 both
GOLGB1 GOLGB1 -0.640810429744888 3.5574830891009e-67 -0.818600294085228 1.19477838484613e-117 both
GOPC GOPC -0.218984688096272 2.28022281135058e-05 -0.381800780395093 8.14616006566388e-21 both
GPATCH2 GPATCH2 -0.308145435794469 2.58949799302065e-09 -0.482103174568117 5.75236530688053e-26 both
GPATCH4 GPATCH4 -0.296897742765331 2.21357056609934e-08 -0.417618447677266 6.60951904808795e-17 both
GPR4 GPR4 -0.492272194460588 5.54913241066919e-28 -0.638920539152021 3.47993086833917e-46 both
GRASP GRASP -0.885927666238717 1.73532135024731e-97 -1.27450988159202 5.72132811835236e-188 both
GRWD1 GRWD1 -0.256242131664163 6.24651253666684e-05 -0.371616819187849 4.35390855390984e-14 both
GSPT1 GSPT1 -0.385375366398387 4.14023636787779e-23 -0.471523498696042 9.79034266495133e-36 both
GTF2A1 GTF2A1 -0.244229110741452 1.99229477118935e-05 -0.399066783324391 1.16453812949225e-16 both
GTF2I GTF2I -0.246445460031282 2.37272820232584e-15 -0.426270314910622 9.8454125212307e-50 both
GTF3A GTF3A -0.235383748885727 0.00244214124850782 -0.32177435143229 8.14949870264557e-10 both
GTF3C1 GTF3C1 -0.300295926626763 1.56208592074331e-10 -0.451684669533083 3.61236323243772e-22 both
GTF3C6 GTF3C6 -0.299237266185462 1.54854222900641e-13 -0.376031831150364 8.76163850763173e-21 both
GTPBP4 GTPBP4 -0.433812847837799 8.82876479545944e-26 -0.47563601220315 2.39267648754045e-29 both
H1FX H1FX -0.305867579507262 1.2800879579873e-08 -0.442400172500438 2.66411328194436e-22 both
H2AFY H2AFY -0.202979688598177 1.08253026694432e-05 -0.329713369365482 1.68392108151716e-21 both
HCG18 HCG18 -0.220263034834127 0.00290770347205901 -0.3632300754916 1.33539770465972e-12 both
HDAC7 HDAC7 -0.229025486022092 6.87922364078509e-07 -0.380285370419584 2.9821754075268e-22 both
HDGF HDGF -0.413849803708449 4.49949511512154e-19 -0.528940138880177 4.53357554928589e-31 both
HDLBP HDLBP -0.303787275350069 7.4529673757024e-14 -0.457824025300283 2.00586735229376e-36 both
HEATR1 HEATR1 -0.355783371178542 3.24476505084266e-14 -0.369863307918114 1.73069364504066e-15 both
HECTD1 HECTD1 -0.294792848109905 1.48525449514195e-12 -0.552876580660203 3.42171676647276e-51 both
HECW2 HECW2 -0.271420041229733 1.3447632507888e-07 -0.772535799750822 3.13477349115658e-89 both
HERC1 HERC1 -0.213255918902912 0.0451050845253978 -0.402861374796125 6.76055777066213e-28 both
HERC4 HERC4 -0.216762013278112 0.00104772463154912 -0.292115213514899 4.35439558619327e-08 both
HEY1 HEY1 -0.376607330023612 1.94705121922559e-09 -0.351645983524999 0.000237455185795414 both
HGS HGS -0.260037911446198 1.00498319311752e-06 -0.341246390259318 1.46800389689446e-11 both
HIF1A HIF1A -0.628685077782554 2.61607418998023e-104 -0.618973742466283 2.99824631050403e-116 both
HIPK1 HIPK1 -0.233736219674728 0.00374658754226366 -0.318393706149123 4.27742491004651e-10 both
HIPK3 HIPK3 -0.271418098306444 2.98217381019333e-09 -0.374746849349492 1.31853967099519e-17 both
HIVEP1 HIVEP1 -0.501093887078393 6.33599764713237e-25 -0.483882478018621 2.44653090217834e-20 both
HIVEP2 HIVEP2 -0.265525362239432 1.40876637276663e-05 -0.278326973709496 2.6073148042398e-06 both
HK1 HK1 -0.371605522998456 1.29643110321876e-18 -0.481966447961872 1.6013135977916e-29 both
HLA-F HLA-F -0.203848044866459 1.82636329276791e-06 -0.589386935052714 2.37339106195826e-73 both
HLTF HLTF -0.284063518431064 2.28922246212886e-07 -0.288702360179642 2.52268416788788e-06 both
HMGA1 HMGA1 -0.650346028556006 5.11187307754318e-30 -0.654383345735629 1.50168815422415e-15 both
HMGXB3 HMGXB3 -0.233911989523617 8.01824794089438e-05 -0.421428822223955 7.66882275103712e-19 both
HNRNPAB HNRNPAB -0.610516139196296 1.92378376980143e-65 -0.693638015312936 3.37719447898221e-79 both
HNRNPD HNRNPD -0.286717330097078 8.96275790634953e-22 -0.251719209397786 1.70780030090063e-17 both
HNRNPM HNRNPM -0.277521491785973 3.04773840704088e-19 -0.286947055408579 9.11686241159396e-25 both
HNRNPR HNRNPR -0.469064496193935 1.27787277516712e-37 -0.479765801217466 9.3499241921728e-40 both
HNRNPU HNRNPU -0.292832443216976 5.14042701913052e-27 -0.302886033656608 5.36200446588315e-30 both
HNRNPU-AS1 HNRNPU-AS1 -0.265994241747267 0.000810921034260593 -0.384476446412802 1.31535428277222e-11 both
HOMER3 HOMER3 -0.291580787269028 1.7531354035988e-07 -0.589509522852034 4.19454320728302e-36 both
HOOK3 HOOK3 -0.257227957146791 3.96115372631784e-09 -0.365421361635647 2.74980009125485e-24 both
HP1BP3 HP1BP3 -0.239311731715432 5.45573908566423e-09 -0.364659900690853 3.86841118041469e-28 both
HSD17B12 HSD17B12 -0.290140511882414 7.00437003939137e-10 -0.236990378717772 1.41910010732823e-06 both
HSD17B4 HSD17B4 -0.244769290602701 0.000146318972841744 -0.375715921674364 5.97770468367221e-14 both
HSP90AB1 HSP90AB1 -0.305385743154739 3.12547992427888e-76 -0.445501169644086 1.50814503618914e-76 both
HSP90B1 HSP90B1 -0.326110202310298 1.66081571124215e-65 -0.347733653592122 2.19045092254195e-35 both
HSPA4 HSPA4 -0.461956896863 5.0803897376045e-28 -0.557298346783123 3.54805509199674e-39 both
HSPA5 HSPA5 -0.573340259814397 1.83643348824687e-93 -0.793129316855754 6.4387889053563e-121 both
HSPA8 HSPA8 -0.208002515689661 6.79425853622991e-39 -0.468361845484033 4.14250661764503e-60 both
HSPA9 HSPA9 -0.452309081565762 6.89003504861633e-29 -0.416024565665877 6.58614029081698e-23 both
HSPD1 HSPD1 -0.395126832228829 3.62365081874244e-40 -0.508993330646647 2.79383090328182e-38 both
HSPE1 HSPE1 -0.221876194501931 9.19779255840744e-16 -0.30404771352847 0.000499412627559867 both
HSPG2 HSPG2 -0.378645316131902 6.75799112478444e-66 -0.520588017554863 3.06585992057049e-105 both
HTATSF1 HTATSF1 -0.200610435678014 0.00294778696107291 -0.28852619278762 7.8667561658606e-07 both
HUWE1 HUWE1 -0.407401907584729 1.29754834110475e-19 -0.542973361330232 2.4216364147527e-35 both
HYAL2 HYAL2 -0.321685841087252 1.09921751219355e-13 -1.08330313768241 2.83457811433829e-290 both
IARS IARS -0.245755056663153 3.65377468865141e-06 -0.231697182517766 0.000365432096042467 both
IARS2 IARS2 -0.214233489262482 0.00063282623205376 -0.312497375919966 6.0851365931573e-11 both
IBTK IBTK -0.284286357049016 2.55213664356464e-07 -0.317240926208785 5.80037060554513e-08 both
ICE1 ICE1 -0.375066560144945 5.32166542441355e-16 -0.544997561460635 1.88718089348443e-32 both
ICE2 ICE2 -0.252387829435148 3.16407511957429e-05 -0.393814969476687 1.02074267072675e-15 both
IER5L IER5L -0.602257802143983 7.8999484061416e-30 -0.65956373267798 9.33616335084422e-37 both
IFI16 IFI16 -0.367990842132249 8.47443383183282e-52 -0.427535202536047 8.83542538016046e-67 both
IFI44 IFI44 -0.282449793507443 2.24698430001097e-10 -0.492632392203411 7.67664609532741e-31 both
IFI44L IFI44L -0.289711138860316 4.37578741491749e-13 -0.596942909731647 3.50840069335793e-45 both
IFIH1 IFIH1 -0.548335009981251 1.85206532513558e-26 -0.886373422420863 4.24693255178436e-67 both
IFIT1 IFIT1 -0.368981219178217 3.30490430114092e-09 -0.696463681547164 1.33026119499598e-31 both
IFIT3 IFIT3 -0.662900520957738 1.47998598409185e-31 -0.953338294942399 4.45892237427005e-58 both
IFIT5 IFIT5 -0.333095724597784 1.16854296223705e-11 -0.383992506920093 2.79519791924786e-14 both
IFNAR2 IFNAR2 -0.304882223676229 5.85581725244959e-12 -0.399622506005728 1.51837333336016e-22 both
IFNGR2 IFNGR2 -0.28045036790409 4.95118680382816e-07 -0.2656723427442 2.85739726588436e-06 both
IGF2R IGF2R -0.378537960639527 2.77610859836387e-15 -0.629486620229841 2.144737858617e-43 both
IGFBP7 IGFBP7 -0.301134105341311 8.81833225413557e-76 -0.361245359865352 9.30339620769145e-36 both
IKBIP IKBIP -0.305542417000479 9.12583951214923e-15 -0.581415688215975 9.88994740348266e-57 both
IKBKB IKBKB -0.215712629765211 0.00801905648735089 -0.344439656227033 1.38791665665504e-12 both
IL13RA1 IL13RA1 -0.33946922521166 2.27825326312309e-15 -0.322903797337342 3.57727942764496e-13 both
IL18R1 IL18R1 -0.296991489835803 2.22444822431014e-08 -0.586540621325333 9.18813505237894e-28 both
IL1R1 IL1R1 -0.51373466774108 4.01625687811348e-56 -0.594430556809546 1.17187028111764e-95 both
IL3RA IL3RA -0.259123115247002 0.000523632990083995 -0.38753301065557 2.70490696631613e-14 both
IL6ST IL6ST -0.267545350821151 7.5566613310447e-31 -0.455659222702605 5.21092308794963e-81 both
ILF2 ILF2 -0.333542738536521 4.36536656647981e-18 -0.422705036661302 1.80423710750861e-26 both
IMMT IMMT -0.207971282919652 6.98331596942046e-05 -0.343579274627482 3.50971957487685e-16 both
IMP4 IMP4 -0.240309126447666 2.99962826882092e-05 -0.312801549643204 4.49915048078015e-09 both
IMPAD1 IMPAD1 -0.343453711517362 1.99068560493331e-12 -0.442841339645234 7.71615875869412e-21 both
INO80D INO80D -0.299317173012873 2.15725561996226e-08 -0.446680456864919 1.48257415122922e-19 both
INPP4A INPP4A -0.212593114653864 0.0141153138792676 -0.327446741238921 9.29442339557282e-09 both
IPMK IPMK -0.416193265220876 7.73479585605196e-15 -0.317825839764447 2.61834733509883e-09 both
IPO5 IPO5 -0.367271862619985 6.42672846740483e-15 -0.388551634776472 2.16369292518869e-17 both
IPO7 IPO7 -0.497135508504153 2.29908438839644e-32 -0.433090933110906 2.0874480844307e-25 both
IPO8 IPO8 -0.23799188540111 4.49880772773952e-05 -0.316255651494439 1.42553602420257e-09 both
IPO9 IPO9 -0.210309506534545 0.000277282445088031 -0.323689894036789 3.45899207311946e-11 both
IQGAP2 IQGAP2 -0.438228876518998 2.96244802954288e-15 -0.421856414135579 3.713507234365e-17 both
IRF2BP2 IRF2BP2 -0.458200553694626 1.60130560998273e-50 -0.418713331508233 1.78221443913399e-37 both
[truncated: 95,152 more chars]
