# Supplementary material for: Cell atlas of the regenerating human liver after portal vein embolization
Source: Nat Commun. 2024 Jul 11;15:5827. doi: 10.1038/s41467-024-49236-7 (PMC11239663; doi:10.1038/s41467-024-49236-7)
Supplement: Supplementary file 17 — Source Data [file 41467_2024_49236_MOESM17_ESM.zip › fig_data/fig2j.txt]

gene FC_emb pval_emb FC_reg pval_reg cond
AAED1 AAED1 0.0840296235993301 1 0.0261639926823867 1 other
AAMDC AAMDC 0.107829080472859 1 0.142181500210695 0.012048059267522 other
AAMP AAMP 0.021107486214736 1 0.0268993901760894 1 other
AASDHPPT AASDHPPT -0.0476136190519443 1 -0.160930772191611 1 other
AATF AATF -0.0322915609479812 1 -0.155623209359689 0.0669571895278219 other
ABCA1 ABCA1 -0.162222630368908 1 -0.337386977613486 0.000127821142708889 other
ABCD4 ABCD4 0 1 -0.170325732023507 0.0918906501192993 other
ABCE1 ABCE1 -0.108593453923987 1 -0.0946823476517564 1 other
ABCF1 ABCF1 -0.155216148428814 1 -0.364274664167314 2.03148330355791e-20 other
ABCG1 ABCG1 0 1 -0.197803429277123 0.00233546213715324 other
ABHD12 ABHD12 0.0143542288425829 1 0.000361597773794076 1 other
ABHD13 ABHD13 0.13706476681817 0.112528023679772 0.0572282204198555 1 other
ABHD14B ABHD14B 0.314254411924083 1.07994395486985e-22 0.290505149207143 3.01161866019149e-21 other
ABHD3 ABHD3 0.113637859774796 1 0.0245916135200241 1 other
ABI1 ABI1 -0.0218984939177133 1 -0.0743638071501609 1 other
ABI3 ABI3 0.156310345768839 6.22067556035196e-06 -0.000883627942474541 1 other
ABL2 ABL2 0.232619678056473 0.000965278373204652 0.128148842355296 1 other
ABRACL ABRACL 0.122487222255076 0.000782767996477138 0.0123120941272539 1 other
ABT1 ABT1 0.0911729229102014 1 -0.109026114997908 1 other
ABTB1 ABTB1 0.0885205764712678 1 -0.0817136555759417 1 other
AC013461.1 AC013461.1 -0.0700324377631072 1 -0.0247346458800937 1 other
AC016831.7 AC016831.7 0.523088458665257 4.40460590551841e-51 0.420094742316364 7.03150591386001e-29 other
AC074117.10 AC074117.10 0.377079360273392 6.41887105980433e-29 0.237417674272296 1.08554044648852e-10 other
AC090498.1 AC090498.1 0.446188999253301 2.69064566652537e-53 0.351204391673562 2.97972680048924e-39 other
ACAA2 ACAA2 0.011380841966812 1 -0.186509658531351 0.0309633834762771 other
ACADM ACADM 0.0326980677701489 1 0.0457356354518446 1 other
ACADVL ACADVL 0.00206062057813416 1 -0.036797379863616 1 other
ACAT1 ACAT1 0.127528409544359 1.50699752175534e-06 0.176154443732531 5.88790850942595e-09 other
ACBD5 ACBD5 -0.172130574897766 0.0134486691978586 -0.327152151565284 2.69175253785382e-15 other
ACBD6 ACBD6 -0.0227306435511696 1 -0.138350587407322 1 other
ACER3 ACER3 -0.0942509418857609 1 0.0170799897841756 1 other
ACLY ACLY -0.0324658572864329 1 -0.116211778280312 1 other
ACO2 ACO2 0.0638758737434035 1 0.0122801284573253 1 other
ACOT13 ACOT13 -0.0700155367355242 1 -0.0735295317436906 1 other
ACOT9 ACOT9 -0.207160518404699 5.30738595419262e-05 -0.104591258427041 1 other
ACP1 ACP1 0.0685492407525965 1 0.0359051846083928 1 other
ACP2 ACP2 -0.103127349013066 1 -0.207659015354304 0.320429918962408 other
ACSL1 ACSL1 -0.405342602920794 2.45207353016914e-29 -0.18684188078267 1 other
ACSL3 ACSL3 -0.0879874097096403 1 -0.110409429696497 1 other
ACSL5 ACSL5 -0.0782981942242627 1 -0.0923565924687717 1 other
ACTB ACTB 0.0390836180848506 1 0.0729952779905676 1.24279897532165e-10 other
ACTN1 ACTN1 -0.0393933819142157 1 -0.071260000978642 1 other
ACTR10 ACTR10 -0.0631736503039115 1 -0.150524374904814 0.454191810922556 other
ACTR1A ACTR1A 0.0669876159376097 1 -0.0246389228428339 1 other
ACTR2 ACTR2 -0.247164984126539 2.38099692179651e-21 -0.191615681254913 3.2523782145925e-12 other
ACYP2 ACYP2 0.22521374135164 1.68716066382928e-08 0.246278112389679 5.8108340212192e-10 other
ADA ADA 0.10392872056124 1 -0.0373322441710133 1 other
ADAM10 ADAM10 -0.161651737943061 1 -0.192388319268235 0.0638159037469463 other
ADAM15 ADAM15 0.171008652296351 5.75414923981828e-05 0.0723641855138082 1 other
ADAM17 ADAM17 0.108788916122827 0.628137607147597 0.0688309385137285 1 other
ADAM28 ADAM28 0.223156057458274 3.32824356838707e-07 0.402630359515851 1.90797408377187e-32 other
ADAM8 ADAM8 0.126742231071779 1 0.0483315509944937 1 other
ADAM9 ADAM9 -0.200700840808004 0.000801006461055164 -0.131819354072038 0.582653613857876 other
ADAP2 ADAP2 0.0513782867228929 0.439855824745151 -0.116443219887285 1 other
ADAR ADAR -0.113786598321479 1 -0.224325045198379 3.91947079019925e-06 other
ADCY7 ADCY7 -0.128083226085564 1 -0.208622362826618 0.000484587937750843 other
ADD1 ADD1 -0.185260485327299 0.00160398415777724 -0.416894727918642 3.05630363324482e-28 other
ADD3 ADD3 -0.0149720576556698 1 -0.150299502307038 1 other
ADGRE2 ADGRE2 -0.0862432036625966 1 0.0723492239276804 1 other
ADGRG6 ADGRG6 -0.0123753234923085 1 -0.0754244029318265 1 other
ADH5 ADH5 -0.125896906517682 1 -0.266534344708121 9.99736886664083e-09 other
ADIPOR1 ADIPOR1 0.31575076736931 1.50919089595102e-32 0.294888720150545 4.91277328467164e-32 other
ADK ADK 0.0829909779529918 1 0.0395905483328327 1 other
ADNP ADNP 0 1 -0.176563851571689 0.0222209777628355 other
ADORA3 ADORA3 0.16962079948143 0.000283656820749744 0.162698098738726 2.99923659970251e-06 other
ADPGK ADPGK 0.0612388685470913 1 0.0637116137771206 1 other
ADPRHL2 ADPRHL2 -0.0663777893991713 1 -0.0981458834927544 1 other
ADRBK1 ADRBK1 -0.173182144525495 0.0343807081954529 -0.458478783216832 1.45489796418963e-37 other
ADRBK2 ADRBK2 -0.186235029762394 0.00959480282787539 -0.104212766685527 1 other
ADRM1 ADRM1 0.0918553198651104 0.0210452774671745 0.0577790318519434 0.115178439965332 other
ADSL ADSL 0.106916157208292 1 0.00147855183494716 1 other
ADSS ADSS -0.12666359237155 1 -0.225026989736446 5.34821506808741e-08 other
AFF1 AFF1 -0.166198630048288 0.137503135470711 -0.183673222287603 0.022568345991925 other
AFF4 AFF4 -0.0981063933639345 1 -0.0861950934773762 1 other
AFG3L2 AFG3L2 -0.0662651839121176 1 -0.108369359355562 1 other
AFTPH AFTPH -0.118518741344641 1 -0.13108911100856 1 other
AGGF1 AGGF1 0.0313979925088019 1 -0.154969172409243 0.100295588636657 other
AGO2 AGO2 -0.021652718859247 1 -0.0644039356868691 1 other
AGO3 AGO3 -0.137179053723096 1 -0.281541789326265 1.54515054954862e-10 other
AGPAT2 AGPAT2 0.0260395757589342 1 0.0340337793470016 1 other
AGPS AGPS -0.106195088835249 1 -0.119711529256968 1 other
AGTRAP AGTRAP -0.0918854545443084 1 -0.256538586179658 4.11833979809136e-09 other
AHCY AHCY 0.201040675330406 2.68092811036619e-08 0.159232871831925 9.68691156918927e-06 other
AHCYL1 AHCYL1 -0.114436718636833 1 -0.127507646616416 1 other
AHR AHR -0.0625294543737467 1 0.0837654627408106 0.122866163367015 other
AHSA1 AHSA1 -0.106099650456531 1 -0.221401567388071 1.89937751637325e-06 other
AHSA2 AHSA2 -0.132510677646655 0.33733939137938 -0.353756900318905 8.61116655329041e-20 other
AIDA AIDA 0.0191114188658836 1 0.041279634498443 1 other
AIF1 AIF1 0.00590666656678529 1 0.212411231889697 1.39413211722604e-55 other
AIG1 AIG1 0.137917188282268 7.26243574400645e-06 0.241053157560469 4.93841239621078e-17 other
AIM1 AIM1 -0.0875415850494234 1 -0.221156484441431 3.45783815274005e-08 other
AIMP1 AIMP1 0.114569769413292 0.0256057621729022 0.145338010052287 9.14490042814406e-06 other
AIP AIP 0.0666910660633397 1 -0.10669488830451 1 other
AK2 AK2 0.00615510297045985 1 0.0415579655620624 1 other
AK3 AK3 0.249095597762413 1.26689906748337e-13 0.175992584127002 5.34401459366368e-08 other
AK6 AK6 0.0816429310348061 1 0.0073317892932232 1 other
AKAP10 AKAP10 0 1 -0.134231741448978 1 other
AKAP11 AKAP11 -0.0819417994672818 1 -0.177586902001213 0.0139602349745 other
AKAP17A AKAP17A -0.0180805644145074 1 -0.135638152912706 1 other
AKAP8L AKAP8L 0 1 -0.191667013217628 0.00673906892162157 other
AKIRIN1 AKIRIN1 0.125548844310053 0.00215448666890718 -0.0187831502229531 1 other
AKIRIN2 AKIRIN2 0.164554336211099 4.10663874623081e-05 0.0453877459101425 1 other
AKR1A1 AKR1A1 -0.126055429161549 1 -0.0408424700026273 1 other
AKR1B1 AKR1B1 0.219904102289793 3.25031218858935e-24 0.210899556534001 4.41570683111357e-28 other
AKR7A2 AKR7A2 0.10500712791047 1 -0.0312523553527302 1 other
AKT2 AKT2 0 1 -0.174405771896738 0.0280200221618031 other
ALCAM ALCAM -0.346789341109805 3.9956562610953e-14 -0.176591423736002 1 other
ALDH1A1 ALDH1A1 -0.106545448661032 1 0.0152310148365746 1 other
ALDH2 ALDH2 0.0939735433116478 0.0274985124935475 0.14052488386809 1.0772992760894e-22 other
ALDH9A1 ALDH9A1 0.13728597360236 0.000593415919536869 0.0226138111248138 1 other
ALDOA ALDOA -0.00253060610038924 1 -0.0271031792922665 1 other
ALG13 ALG13 0.123121041110009 0.0572139716257659 0.052169865530783 1 other
ALG3 ALG3 0.0632953228383815 1 0.0584999472668484 1 other
ALG5 ALG5 0.0789681577700596 1 0.108473065476015 0.0360443258115702 other
ALKBH5 ALKBH5 0.171620442532194 4.5427937522349e-06 0.0472222628547634 1 other
ALKBH7 ALKBH7 0.162334167797189 6.44819083531262e-13 0.205905715568126 7.18798181406796e-24 other
ALOX5 ALOX5 0.0553241590487958 1 0.0413442864933344 1 other
ALOX5AP ALOX5AP 0.105710089231646 0.0177824869643284 0.00587209080685724 1 other
AMD1 AMD1 0.134080721147838 0.000119676236098606 0.0668974383834091 1 other
AMDHD2 AMDHD2 0.0545486172977772 1 -0.0430814083252864 1 other
AMPD2 AMPD2 0.151861200446385 0.00529488895937675 0.0999043185158897 1 other
AMZ2 AMZ2 0.231224616947991 8.95727538085252e-13 0.158083083043692 8.9770675891819e-06 other
ANAPC11 ANAPC11 0.0271364128306093 1 0.0701700204862947 1.95970209426403e-05 other
ANAPC13 ANAPC13 0.24614492046772 1.58565418841703e-13 0.217701065888813 8.2473624158464e-12 other
ANAPC15 ANAPC15 0.0920156991500232 1 0.023335716921193 1 other
ANAPC16 ANAPC16 0.125103685337952 8.83116141643924e-10 -0.021776837735586 1 other
ANAPC5 ANAPC5 0.0359281942108132 1 -0.145845520521473 1 other
ANKH ANKH -0.00208825314871164 1 -0.24735584057457 1 other
ANKIB1 ANKIB1 -0.0843151189945053 1 -0.182343974388295 0.00679543864040437 other
ANKLE2 ANKLE2 -0.156809720005975 0.0757684789314613 -0.265537239023458 4.67664954215349e-11 other
ANKRD10 ANKRD10 -0.098631842283371 1 -0.123526334287126 1 other
ANKRD13A ANKRD13A -0.0149821669721313 1 -0.156438213359587 0.749911123058888 other
ANKRD17 ANKRD17 -0.169638044516588 0.00842989076521129 -0.278015841210155 9.46087513080405e-11 other
ANKRD28 ANKRD28 0.38286847627264 2.31978246349703e-16 0.317300457883339 2.068924485783e-05 other
ANKRD36C ANKRD36C 0.171101589061342 0.180382413172879 -0.0819254016183033 1 other
ANKRD37 ANKRD37 0.113447391137254 0.00369022380612415 0.159796430866934 0.000211274583229575 other
ANKRD44 ANKRD44 -0.0131656220496498 1 -0.237425951918752 2.80916637852254e-08 other
ANO6 ANO6 -0.0798173567026457 1 -0.116446753258829 1 other
ANP32A ANP32A -0.184735643093063 4.13375340832838e-05 -0.224338116008899 2.78576418560152e-08 other
ANP32B ANP32B 0.0603088924442214 0.000822223169228207 0.0231093033495177 1 other
ANXA1 ANXA1 -0.0991848595650878 1 -0.23598267376844 1.34364733153453e-08 other
ANXA5 ANXA5 -0.293218772323265 2.12465792797487e-23 -0.175385193278423 1 other
ANXA6 ANXA6 0.0357848512010701 1 -0.181764140460371 0.00210832317984675 other
ANXA7 ANXA7 0.0314901218940755 1 -0.0252554421714178 1 other
AOAH AOAH -0.0783576506109627 1 -0.193735296814527 3.7987022557713e-06 other
AP001055.6 AP001055.6 0.182291819834301 0.00019601120036151 0.168939146231001 0.000535820193857147 other
AP1B1 AP1B1 -0.0564658955458144 1 -0.0928607133885244 1 other
AP1M1 AP1M1 0 1 -0.082658368925723 1 other
AP1S2 AP1S2 0.107022907647018 5.68216090629482e-12 0.272792513511997 7.48922933743886e-68 other
AP2A1 AP2A1 0.135250826514079 0.735250825719152 -0.0907220740419326 1 other
AP2A2 AP2A2 -0.0226402346207089 1 -0.145890981757957 1 other
AP2B1 AP2B1 -0.0382517481699787 1 -0.198791769513821 0.000257891580484211 other
AP2M1 AP2M1 0.0772742228199907 0.249436048120028 -0.00482670466621482 1 other
AP2S1 AP2S1 -0.0327728740735673 1 0.0247242751609277 2.9885739600954e-08 other
AP3B1 AP3B1 -0.0705423245907146 1 -0.145753247590266 1 other
AP3D1 AP3D1 -0.0465352013444282 1 -0.146342969281121 0.45168589753571 other
AP3S1 AP3S1 0.427008485146291 2.13586609725383e-58 0.355033730419088 7.1061071274306e-45 other
APAF1 APAF1 0.043879338496279 1 0.0027337980301454 1 other
APEX1 APEX1 0.186369611678447 1.29195453343484e-09 0.211869410040037 2.52797248728081e-13 other
APH1A APH1A 0.112957725464562 0.0160627629528483 0.0291073435736019 1 other
APH1B APH1B 0.125080582077434 0.0944487357789026 0.0985775319248212 1 other
API5 API5 -0.0826582906848319 1 -0.197796947466119 0.000231916562086099 other
APIP APIP 0.158777544219868 0.0118989671438477 0.119251910005284 1 other
APOA1BP APOA1BP 0.171511487534476 1.81105551995166e-05 0.0670960261916624 1 other
APOBEC3C APOBEC3C 0.100316390504722 1 -0.0937871844899199 1 other
APOBEC3G APOBEC3G -0.144937858633155 1 -0.714526604541986 4.43300517406687e-51 other
APOBR APOBR -0.134233954638457 1 -0.101782599793829 1 other
APOL2 APOL2 -0.191636140683787 0.00015067369619396 -0.265586028549242 1.58235065053774e-11 other
APOL3 APOL3 -0.124461330790938 1 -0.185147361695108 1 other
APOPT1 APOPT1 0.132006982609451 0.0243862424052053 0.0110996086934905 1 other
APPL1 APPL1 -0.113938521909539 1 -0.166794850158691 1 other
APRT APRT -0.025090516693712 1 -0.110342546134107 0.280674710066643 other
ARAF ARAF 0.0839737400508878 1 0.00785938421785648 1 other
AREG AREG 0.276439105240575 0.0172131264725118 0.379028973097291 4.1637367312428e-26 other
ARF1 ARF1 -0.0986091208334943 1 -0.147098938200307 0.000629059796916143 other
ARF3 ARF3 0.0471786400139508 1 0.0450481340278542 1 other
ARF4 ARF4 0.102207094715336 0.000329424861045926 0.160856209338021 1.72165204155677e-11 other
ARF5 ARF5 0.099232778205433 1 0.0126318435413004 1 other
ARF6 ARF6 0.2136103668477 1.04253314765823e-29 0.198860374386189 4.60967966637777e-17 other
ARFGAP2 ARFGAP2 0.0538444187152263 1 -0.126016585363737 1 other
ARFGEF1 ARFGEF1 -0.195416988795899 0.000233092464363652 -0.323073313552858 2.28153745106956e-16 other
ARFRP1 ARFRP1 -0.0635306948044667 1 -0.177157723283035 0.0127603318065973 other
ARGLU1 ARGLU1 -0.130251445864419 1 -0.293118995503052 1.26356384726116e-21 other
ARHGAP15 ARHGAP15 0.10461324257205 0.926596148121391 -0.0699185215379023 1 other
ARHGAP18 ARHGAP18 -0.124382067799655 1 -0.0443444475017958 1 other
ARHGAP24 ARHGAP24 0.267788035072461 2.66027582807276e-09 0.260492031963836 4.31885428137913e-12 other
ARHGAP25 ARHGAP25 -0.149982767471118 1 -0.295244253658368 5.16221664664163e-12 other
ARHGAP27 ARHGAP27 0.045929871148052 1 -0.0212720045731223 1 other
ARHGAP4 ARHGAP4 -0.0289245202708177 1 -0.132532137079975 1 other
ARHGAP5 ARHGAP5 -0.122744946476353 1 -0.0308372644253831 1 other
ARHGDIA ARHGDIA -0.0814888165732055 1 -0.142357416355263 0.37927063388933 other
ARHGDIB ARHGDIB 0.0548815357325773 0.0408998996846212 0.0179302325616847 1 other
ARHGEF2 ARHGEF2 0.0271055906792097 1 -0.118828939169525 1 other
ARHGEF6 ARHGEF6 -0.0162249394056913 1 -0.139903793705679 1 other
ARID1A ARID1A -0.062022653792826 1 -0.160968912760266 0.142043096819129 other
ARID1B ARID1B -0.0873357253616365 1 -0.172171975232164 0.125176554293839 other
ARID5A ARID5A 0.27687203317793 2.2369492861114e-12 0.141244692936887 1 other
ARIH1 ARIH1 -0.111314111980205 1 -0.255499118093708 7.92751493010962e-09 other
ARIH2 ARIH2 0.0487004365460957 1 -0.0886038483848832 1 other
ARL1 ARL1 -0.0715589081442771 1 -0.0751656980727813 1 other
ARL14EP ARL14EP 0.133070271974782 0.170065708998594 -0.0692253843625668 1 other
ARL16 ARL16 0 1 -0.134123528953945 1 other
ARL2 ARL2 0.145779848195288 0.0155792285806729 0.0817929283231058 1 other
ARL2BP ARL2BP 0.166924228787686 5.45363450574748e-05 0.0721316432026691 1 other
ARL4C ARL4C -0.203813407286385 1 -0.358509873388735 1.58207158428348e-16 other
ARL5A ARL5A 0.342264951787821 1.32629537604239e-41 0.30926744654042 1.28095446136664e-34 other
ARL5B ARL5B -0.149127298440929 1 0 1 other
ARL6IP1 ARL6IP1 0.263577633899053 3.93754141418156e-30 0.265058623660837 2.83109043525937e-33 other
ARL6IP4 ARL6IP4 0.194144674227966 3.55227155872424e-29 0.101471097226664 1.58274545491998e-11 other
ARL6IP5 ARL6IP5 -0.0876014702775956 1 -0.209293420133374 3.21503701409725e-17 other
ARL6IP6 ARL6IP6 0.150044880359807 0.0862184357771461 0.0789252425764013 1 other
ARL8B ARL8B -0.207462179277244 0.00208378080238387 -0.126825477070144 1 other
ARMC1 ARMC1 0 1 -0.108123463360128 1 other
ARMC10 ARMC10 0.143968149907934 0.0062244988663547 0.0722747557257486 1 other
ARMC8 ARMC8 -0.00292145501726315 1 -0.0653130839324472 1 other
ARMCX3 ARMCX3 0.141348768945831 1.11813018379789e-05 0.0649756241660615 1 other
ARMCX6 ARMCX6 0.0356249470301992 1 -0.0312657119592326 1 other
ARPC1A ARPC1A 0.199344442126145 1.02725659972556e-08 0.0206881020092318 1 other
ARPC1B ARPC1B -0.0217088742979026 1 -0.110884243770114 1 other
ARPC2 ARPC2 -0.00501660873879661 1 -0.102780915950335 2.93507487380102e-07 other
ARPC3 ARPC3 -0.19954400796033 6.07304745427604e-47 -0.135302983575939 2.41943167476734e-13 other
ARPC4 ARPC4 0.0679313157082948 1 0.0250355193595607 1 other
ARPC5 ARPC5 -0.17052701457382 1.88036565505249e-15 -0.133912201230637 2.74704378757543e-05 other
ARPC5L ARPC5L -0.147660894762594 0.0902318621637086 -0.553367739620755 1.65952408442946e-49 other
ARPP19 ARPP19 0.0583481980856523 1 -0.0118635502943583 1 other
ARRB1 ARRB1 0.0664161776419248 1 -0.079574590569627 1 other
ARRB2 ARRB2 -0.0251265107552013 1 -0.0237399322025569 1 other
ARRDC1 ARRDC1 0.119849709866448 0.985472227648781 0.0627405779138912 1 other
ARRDC3 ARRDC3 0.168642472600778 0.00279120583730832 0.0798609551675925 1 other
ARSA ARSA 0.0787202770783821 1 0.0630593012192846 1 other
ASAH1 ASAH1 -0.0631949992866159 1 0.0219984883932796 0.0232316042113795 other
ASB8 ASB8 -0.0614296701259929 1 -0.197752287256778 0.00357216490169902 other
ASCC2 ASCC2 0.136646255615706 0.0832721463346422 -0.0267477946939976 1 other
ASH1L ASH1L -0.140399234130265 1 -0.285426644773776 2.37722180279112e-12 other
ASNA1 ASNA1 0.0835490211784988 1 0.0085618337533675 1 other
ASNSD1 ASNSD1 0.118464303924473 1 0.0154297099248601 1 other
ASXL2 ASXL2 -0.0558720070695604 1 -0.247219469144806 1.20817374301372e-05 other
ATAD1 ATAD1 0 1 -0.148895887574301 1 other
ATAD2B ATAD2B -0.166281110066785 0.273277629462906 -0.245328320405432 1.51373485972036e-06 other
ATF1 ATF1 0.165461449387493 0.000129031893257682 0.0855092954476702 1 other
ATF2 ATF2 0 1 -0.198016690722603 0.000223546924372875 other
ATF4 ATF4 0.165051605457992 1.04968191213544e-09 0.18912127111159 8.76661715992206e-16 other
ATF6 ATF6 0.0548530975419799 1 -0.0277823144444151 1 other
ATF6B ATF6B 0.223335959275075 4.55220071321788e-10 0.0811516648103989 1 other
ATF7IP2 ATF7IP2 0.140841004685386 0.384140593519961 0.0450517135144253 1 other
ATG101 ATG101 0.0966492419845864 0.122659359142604 0.0870156741267318 1 other
ATG12 ATG12 0.0808910142207375 1 -0.0616877766060178 1 other
ATG16L2 ATG16L2 0.0190968990168601 1 -0.108499054822149 1 other
ATG3 ATG3 -0.0162694730665167 1 0.0637126353076642 0.0222433058692095 other
ATG4B ATG4B 0.0344040855774104 1 -0.0409094806740373 1 other
ATG4C ATG4C 0.189016002744887 1.00387326179408e-05 0.224296861073734 1.14055203656451e-09 other
ATG5 ATG5 0.0278733026243503 1 -0.0713397371563802 1 other
ATG7 ATG7 -0.0936522194391549 1 -0.137901711115212 1 other
ATIC ATIC 0 1 -0.0701205875246755 1 other
ATL3 ATL3 -0.0600534953060743 1 -0.151068295599396 0.291495964422747 other
ATM ATM -0.108416628328418 1 -0.541885726604299 1.84690260661562e-46 other
ATOX1 ATOX1 -0.0504107660379419 1 0.158776827012123 5.54056513829031e-20 other
ATP11A ATP11A -0.197565536654557 0.00106142211890129 -0.19936298639946 6.83173173590441e-05 other
ATP11C ATP11C 0 1 -0.154967916849073 1 other
ATP1B1 ATP1B1 -0.0393408160588126 0.0233027849254998 0.11838398706226 3.15397065986443e-19 other
ATP1B3 ATP1B3 -0.186736414730711 0.383497855988014 -0.158858311459224 1 other
ATP2A2 ATP2A2 -0.135402568637079 0.0134319527347038 -0.134544670743806 1 other
ATP2B1 ATP2B1 -0.221438925757077 1 -0.136508289991894 1 other
ATP5A1 ATP5A1 0.122676587617363 7.49798858770621e-07 0.182217351702551 1.74821166856834e-19 other
ATP5B ATP5B -0.0597816763209904 1 -0.0112690621068209 1 other
ATP5C1 ATP5C1 0.0485445942664412 1 0.0632570476256497 0.199805247404546 other
ATP5D ATP5D 0.135951386260877 6.20726428617283e-17 0.161025709073746 5.8364876173431e-28 other
ATP5E ATP5E 0.00863908128168145 1 0.106358871683824 1.94552416184619e-20 other
ATP5F1 ATP5F1 0.0451127628047647 1 0.115091805924682 3.46281772335267e-09 other
ATP5G1 ATP5G1 0.0453776923245083 0.0699417570785952 0.134116005303784 1.31498865517959e-11 other
ATP5G2 ATP5G2 0.204319235878694 2.03682817439844e-59 0.257457408505887 2.24886071155038e-99 other
ATP5G3 ATP5G3 0.0286767426791266 1 0.0497903777006322 0.0636757717901813 other
ATP5H ATP5H -0.0209397458266951 1 0.0319191007383591 0.162309425404208 other
ATP5I ATP5I 0.0971514386912764 2.90422139937294e-08 0.288730666290261 2.31324333271846e-58 other
ATP5J ATP5J -0.126469460276777 0.00256229682678642 -0.0585211023092646 1 other
ATP5J2 ATP5J2 0.0693682501326509 0.00199774881067963 0.221196198807946 3.13181610881663e-36 other
ATP5L ATP5L 0.170617845666639 2.99145375652738e-38 0.248821420833812 2.30392472942045e-86 other
ATP5O ATP5O 0.2301203773578 1.15206354392384e-39 0.273450126246906 3.20093653763984e-65 other
ATP6AP1 ATP6AP1 -0.104927323682352 1 -0.00261105959114016 1 other
ATP6AP2 ATP6AP2 -0.0577815619575182 1 -0.0245490569397005 1 other
ATP6V0A1 ATP6V0A1 -0.0219903208859167 1 -0.0326985990620081 1 other
ATP6V0B ATP6V0B -0.200842104983772 1.48498826251751e-10 -0.1129067956004 1 other
ATP6V0D1 ATP6V0D1 -0.171945819880021 0.00134835460385499 -0.138442135079484 1 other
ATP6V0E1 ATP6V0E1 0.0319196921406316 1 0.0336571946530729 1 other
ATP6V1A ATP6V1A -0.223627264662086 0.00053871927086528 -0.140562682584982 1 other
ATP6V1B2 ATP6V1B2 -0.138447829456181 1 -0.103446549481388 1 other
ATP6V1C1 ATP6V1C1 -0.0626027002710245 1 -0.00780903665548904 1 other
ATP6V1D ATP6V1D 0.0384024855926149 1 -0.0529720800011417 1 other
ATP6V1E1 ATP6V1E1 -0.00482588746258872 1 0.0515681428355516 1 other
ATP6V1F ATP6V1F -0.0686133808527032 1 -0.0748640790634894 1 other
ATP6V1G1 ATP6V1G1 0.0256566685885329 1 0.0424043670404207 1 other
ATP6V1H ATP6V1H 0.0766466142936866 1 0.0337296792235453 1 other
ATP8B4 ATP8B4 0 1 -0.174858038455 0.249992370519549 other
ATPIF1 ATPIF1 -0.0743979308665251 1 -0.0586845280318911 1 other
ATRAID ATRAID 0.192671375954301 1.40490553169789e-16 0.169926859077135 7.13790586303017e-15 other
ATXN1 ATXN1 -0.169343590071712 0.296927563131933 -0.241595101427874 3.13446670717725e-07 other
ATXN10 ATXN10 -0.0111866039164903 1 -0.0428651193084888 1 other
ATXN2 ATXN2 -0.120994056333328 1 -0.217861972373325 0.000311909906913561 other
ATXN2L ATXN2L -0.105605147548653 1 -0.229528586389944 2.11882942939803e-06 other
ATXN3 ATXN3 -0.0605114127057786 1 -0.144908364824108 1 other
ATXN7 ATXN7 -0.124975897231502 1 -0.28646404979242 2.80280328270062e-08 other
ATXN7L3B ATXN7L3B -0.109408896470713 1 -0.361659872058232 3.60744948292646e-17 other
AUP1 AUP1 0.0848043962270811 0.0474525131970494 0.077006820653042 0.0145306163733987 other
AURKAIP1 AURKAIP1 -0.0144180447108309 1 -0.0640026232787697 1 other
AVPI1 AVPI1 0.146787390202756 0.000824100788838798 0.0410232724724098 1 other
AXL AXL 0.590308407718962 1.38032857650722e-73 0.569112137410761 4.6235080311672e-88 other
AZI2 AZI2 -0.00523547649639622 1 -0.0285326349985477 1 other
AZIN1 AZIN1 0.0622366386983941 1 0.0477980726327241 1 other
B2M B2M 0.170149623350696 2.56217732201785e-41 0.128884225067539 4.77999744007051e-24 other
B3GAT3 B3GAT3 0.0924520793214167 1 -0.00260412650986286 1 other
B4GALT1 B4GALT1 0.145846672697038 1 0.106353183495313 1 other
B4GALT3 B4GALT3 0.176102562236254 2.71821088630827e-05 0.10526351496851 1 other
BABAM1 BABAM1 0.156527386130272 0.0008048650052792 0.0924279855264745 1 other
BAD BAD 0.0697748636427382 1 -0.01756284671668 1 other
BAG1 BAG1 0.0334530392673154 1 -0.00974995766340037 1 other
BAG5 BAG5 -0.113644293465114 1 -0.223426392735659 8.40195912204102e-05 other
BAG6 BAG6 0.102330770118582 1 0.0140761327178855 1 other
BAIAP2 BAIAP2 0.283523265947191 1.7075666039284e-15 0.236817616460306 1.36076443320322e-11 other
BANF1 BANF1 0.00904159646775926 1 -0.0722816949566402 1 other
BASP1 BASP1 -0.0676042383938709 1 0.0548538965843837 3.64497602155936e-14 other
BATF3 BATF3 -0.205531746038213 1 -0.0125269000013299 1 other
BAX BAX -0.119797046031202 1 -0.238349036555292 6.16415071594234e-07 other
BAZ1B BAZ1B -0.14623436310558 1 -0.277072259396589 4.05813729481193e-09 other
BAZ2A BAZ2A -0.113736717402404 1 -0.177224330288981 0.0282437045918695 other
BAZ2B BAZ2B -0.135211973832501 1 -0.260587820986105 1.72656239800409e-07 other
BBX BBX 0.0242739627644099 1 -0.0243609638609713 1 other
BCAP29 BCAP29 -0.0123577072015453 1 -0.0828430220770278 1 other
BCAP31 BCAP31 -0.162377698829684 0.372362807113641 -0.142414420332316 1 other
BCAS2 BCAS2 0.0979458442423435 0.115847886653897 -0.118988493042911 1 other
BCCIP BCCIP 0.0274563222004331 1 -0.0235906253589802 1 other
BCKDK BCKDK -0.00129977662888159 1 0.00740118560344838 1 other
BCL10 BCL10 0.0334039916592068 1 -0.020330290884929 1 other
BCL2 BCL2 -0.0174893518031543 1 -0.25949095021146 0.000659147182660918 other
BCL2A1 BCL2A1 -0.20538604580423 2.33073116086994e-06 -0.0316246302686904 1 other
BCL2L13 BCL2L13 0.0461845641313561 1 -0.0109029722874885 1 other
BCL3 BCL3 -0.120884359281968 1 8.63819689205236e-05 1 other
BCL6 BCL6 -0.0788269143892222 1 0 1 other
BCL7B BCL7B 0.190474801817478 1.60499495505488e-07 0.0675670419375523 1 other
BCL7C BCL7C -0.0979670825438599 1 -0.326482399728137 7.21414218734972e-17 other
BCLAF1 BCLAF1 -0.0928066710354447 1 -0.156068337318021 0.0130619533306 other
BECN1 BECN1 0.0603826593793964 1 -0.0351295106293916 1 other
BEST1 BEST1 0.124262283102769 0.151777023879916 0.051308758593791 1 other
BET1 BET1 0.145248811268718 0.00773573222352827 0.117138432327123 0.38990966487214 other
BEX4 BEX4 0.176317297061514 3.66962168777465e-09 0.180996101138776 5.65851683883195e-13 other
BFAR BFAR 0.037487456211049 1 -0.0994635929157064 1 other
BHLHE40 BHLHE40 0.0437071908638258 0.0754291777911589 0.205446802111084 1.9760836302481e-14 other
BICD2 BICD2 -0.106676282430449 1 -0.194390936938336 0.00208938942552669 other
BID BID -0.217087812353232 0.216263426103047 -0.0781881434552033 1 other
BIN1 BIN1 0.144949237647942 0.00604162933148407 -0.0110928284928558 1 other
BIN2 BIN2 -0.0118499831560451 1 -0.408387225380433 1.41877733161044e-35 other
BIRC2 BIRC2 0.11616060676726 1 0.0694394901198343 1 other
BIRC6 BIRC6 -0.176605074906122 0.256913833740531 -0.258740300771043 1.45955887793315e-08 other
BLCAP BLCAP 0.0848972483497212 1 -0.0269678923278445 1 other
BLOC1S1 BLOC1S1 0.140692096917917 1.21891321481568e-09 0.0802139470459785 1.5775679157746e-05 other
BLOC1S2 BLOC1S2 0.120828209014765 0.014423779459414 0.0299902558626221 1 other
BLOC1S4 BLOC1S4 0.0752221750884638 1 -0.19240919158109 0.00201413043018543 other
BLOC1S6 BLOC1S6 -0.0815530751081277 1 -0.0424879071966163 1 other
BLVRA BLVRA -0.159091091689693 0.151326452714666 -0.129367494965617 1 other
BLVRB BLVRB 0.0657954299123524 1 0.249528600450709 2.06593174031669e-14 other
BMP2K BMP2K -0.202321130736633 0.17561915463543 -0.239673466765552 0.0572400607562488 other
BNIP2 BNIP2 -0.0170339583934774 1 0.0369624995462586 1 other
BNIP3L BNIP3L 0.145296252083346 8.18023440686514e-08 0.186060676857123 8.47061602676659e-17 other
BOD1 BOD1 0 1 -0.0431411099200822 1 other
BOLA3 BOLA3 -0.0808336382564792 1 -0.142405550931581 1 other
BORCS5 BORCS5 0 1 -0.171799995772587 0.225883226394454 other
BORCS7 BORCS7 -0.00806214753173617 1 -0.0718655205394496 1 other
BRD2 BRD2 0.0613939269034821 1 -0.0734769458011674 1 other
BRD4 BRD4 -0.128292221877901 1 -0.197422067633269 4.49346649872987e-05 other
BRD9 BRD9 0 1 -0.155225996390175 0.158631101360536 other
BRE BRE 0.0611590441733916 1 0.0401031129219449 1 other
BRIX1 BRIX1 0.0241922900072069 1 -0.0779891489701159 1 other
BRK1 BRK1 0.291130714138986 2.77091913345663e-64 0.260577874288568 1.73639009697195e-58 other
BRMS1 BRMS1 0.0809071493708486 1 -0.00594569912244136 1 other
BROX BROX 0.0966794622813347 1 -0.0228274817005041 1 other
BRWD1 BRWD1 -0.112567639558294 1 -0.281254773805724 7.86651953562144e-09 other
BSDC1 BSDC1 0 1 -0.105761265438201 1 other
BSG BSG 0.0593116671440005 0.519701050786368 3.24686863679702e-05 1 other
BTBD1 BTBD1 0 1 -0.0878959712562719 1 other
BTBD7 BTBD7 -0.135045516281217 1 -0.229205559323748 2.04912824820041e-05 other
BTF3 BTF3 0.288444304670873 2.27633350009568e-102 0.30534392379237 4.52424962092427e-118 other
BTF3L4 BTF3L4 0.148655151736682 3.98884465540768e-08 0.132938560021729 1.20010226484396e-06 other
BTG1 BTG1 -0.0378963365636418 1 -0.114449295182983 3.89436659327413e-38 other
BTG2 BTG2 0.291358970852182 1.5348370716623e-48 0.298586191396861 6.5122303542116e-42 other
BTK BTK 0.122602755090291 0.00912446741849232 0.102765120011831 0.0178592616526358 other
BUB3 BUB3 -0.0240275828176342 1 -0.252215714890716 4.16537609756793e-09 other
BUD31 BUD31 0.0496378543413313 1 -0.102213437079406 1 other
BZW2 BZW2 0.0394725730819678 1 0.020474469330388 1 other
C10orf11 C10orf11 0.0873971211040709 1 0.135534215710434 0.0222970579012129 other
C10orf128 C10orf128 0.0959648989970474 1 0.204501722247975 3.99814258847444e-09 other
C10orf54 C10orf54 0.204281587338551 4.11310813744257e-20 0.293334201403294 1.69365172152614e-44 other
C11orf31 C11orf31 0.0783305906418414 1 0.0157513067309563 1 other
C11orf58 C11orf58 0.012031763119154 1 -0.0325489156879623 1 other
C11orf73 C11orf73 0.117670689647483 1 0.0463806678114105 1 other
C12orf10 C12orf10 0.146163727311132 0.0349575837085378 0.0690067178799096 1 other
C12orf45 C12orf45 -0.0698774657594265 1 0.300345837177499 1.56433205508608e-17 other
C12orf57 C12orf57 0.146885249004517 4.53538460069102e-13 0.0248192222524126 1 other
C14orf1 C14orf1 0.18304695852299 2.04210204145885e-06 0.0841097543642033 1 other
C14orf119 C14orf119 0.0975648620836764 1 -0.0627264491832762 1 other
C14orf159 C14orf159 0 1 -0.125917545543621 1 other
C14orf166 C14orf166 0.128731937343495 5.77084495505303e-10 0.14524162372135 3.42224024286439e-14 other
C14orf2 C14orf2 0.200467248040525 9.01688769300498e-42 0.378107164392822 9.36101934556521e-120 other
C15orf48 C15orf48 -0.533276724267315 1.85033927510157e-19 -0.140217990597749 1 other
C15orf57 C15orf57 0.105029024286869 1 0.0170084828298926 1 other
C15orf61 C15orf61 0.0988788953821416 1 0.00875406135143497 1 other
C16orf13 C16orf13 0.134044555396346 1.20390876369929e-05 0.0602696549439384 0.364860122815303 other
C16orf72 C16orf72 -0.120876258291694 1 -0.127130649868025 1 other
C16orf87 C16orf87 0.0645893046523291 1 0.0721606633336058 1 other
C17orf62 C17orf62 0.044408044802281 1 -0.027514682308895 1 other
C17orf89 C17orf89 0.0380529276172292 1 -0.0370285381081639 1 other
C19orf24 C19orf24 0.103122087426777 0.0321788737267941 0.0738623312019855 0.772331226950792 other
C19orf25 C19orf25 0.0858980532982683 1 -0.0981281195667385 1 other
C19orf38 C19orf38 0.11424612912622 1 0.103132391145013 0.673512216888249 other
C19orf43 C19orf43 0.151935886521059 3.52144111829586e-17 0.0016866449397076 1 other
C19orf53 C19orf53 0.0685501414806433 0.00496051847889845 0.0514251439817148 0.104984192185487 other
C19orf60 C19orf60 0.0681171419801859 0.0114764200228817 0.0359880872928094 1 other
C19orf66 C19orf66 -0.0285128861744468 1 -0.241052643181782 8.65998167980891e-06 other
C19orf70 C19orf70 0.111986514764857 7.24921953246892e-06 0.131608582229006 8.09697351897497e-09 other
C1D C1D 0.105249682646695 0.0769154945168962 0.0403508249569994 1 other
C1GALT1 C1GALT1 -0.0195050635133232 1 -0.158976693429201 0.0740665108184787 other
C1orf122 C1orf122 -0.192308017675395 8.73919306506001e-05 -0.277657215458114 2.34471049769395e-09 other
C1orf123 C1orf123 -0.0115662010661861 1 -0.0726722663675723 1 other
C1orf131 C1orf131 0 1 -0.139371550422056 0.504501847717331 other
C1orf132 C1orf132 0.107600361961299 1 0.0774528266058438 1 other
C1orf162 C1orf162 0.330312731934025 1.99566756748528e-54 0.472109767166209 6.06488223990289e-131 other
C1orf174 C1orf174 0 1 -0.0310486778296175 1 other
C1orf35 C1orf35 -0.0398677484367298 1 -0.0692659169478034 1 other
C1orf43 C1orf43 0.245619262703327 1.14238309565565e-24 0.163085687716118 7.34736788419906e-16 other
C1orf52 C1orf52 0.135302525532564 0.0353141066322151 -0.022537437617401 1 other
C1orf54 C1orf54 0.344826207483637 8.73040898494509e-33 0.516392003917296 5.69297287076483e-75 other
C1orf56 C1orf56 0.470131187086862 2.63983405963643e-38 0.149658296469446 0.104583007439293 other
C1QA C1QA 0.127191468346653 0.212139329782402 0.129346462614396 4.86939361389096e-05 other
C1QB C1QB 0.252862755050754 3.80079146893107e-08 0.236762065736276 3.08781193231832e-20 other
C1QBP C1QBP -0.0477188759562029 1 -0.0502667936899605 1 other
C1QC C1QC 0.19547208807656 1.69334586530398e-05 0.137905299170925 1.13242687754339e-20 other
C2 C2 -0.0710452634834553 1 -0.0351793163544032 1 other
C20orf24 C20orf24 0.0749149951459115 1 0.000541385422676788 1 other
C20orf27 C20orf27 0.162730176789381 3.24676982020744e-06 0.0643806301400832 0.254378995276135 other
C22orf39 C22orf39 0.138124335870809 0.0251605133860108 0.0508908896860301 1 other
C3AR1 C3AR1 0.173678875014876 0.143629674311982 -0.0784150116605176 1 other
C3orf17 C3orf17 0 1 -0.133384409517388 1 other
C3orf38 C3orf38 -0.0901856761459061 1 -0.13250291387765 1 other
C4orf27 C4orf27 0.069245103405313 1 -0.0386789317181127 1 other
C4orf3 C4orf3 0.0477584860549932 0.88846867508514 0.0119269960405777 1 other
C4orf48 C4orf48 0.209129834148535 7.28969643772313e-15 0.194070605372191 1.73149242604854e-18 other
C5orf15 C5orf15 -0.00149300881285841 1 0.0532823769108406 1 other
C5orf24 C5orf24 0.0206439459068379 1 -0.0566826110577103 1 other
C5orf56 C5orf56 -0.0517953818683983 1 -0.374073811162127 2.70220067756563e-13 other
C6orf48 C6orf48 0.471797028845983 3.12516631038907e-121 0.438002002908369 5.3247252410211e-100 other
C6orf62 C6orf62 0.10523861666508 0.274305303700721 -0.0250582678538376 1 other
C6orf89 C6orf89 0.00706069885823224 1 -0.146608472577674 0.818795363302112 other
C7orf50 C7orf50 0.148668261197121 9.12935800771706e-06 0.159884154918087 2.17015903382305e-06 other
C7orf55 C7orf55 0.144925440379285 0.0117641953872614 0.119670024495393 0.686207486302123 other
C7orf73 C7orf73 0.0982245132941411 0.0147092537879966 0.0726379833450023 1 other
C8orf33 C8orf33 0.144171184541674 0.0189258799267793 0.0335525718632903 1 other
C9orf142 C9orf142 -0.00583835798531274 1 -0.13443043320317 0.000518461134534077 other
C9orf16 C9orf16 0.11663018088607 5.86090599519528e-09 0.0333765187296103 1 other
C9orf72 C9orf72 -0.0172571786758882 1 -0.06194317778846 1 other
C9orf78 C9orf78 -0.0329421959615802 1 -0.226236674923206 5.4935904216686e-07 other
CAB39 CAB39 -0.145643022081424 1 -0.180969260104449 0.00573084404620481 other
CACNA2D3 CACNA2D3 0.398828405354886 1.27046597133781e-31 0.552284922783249 4.94434978661883e-66 other
CACUL1 CACUL1 0.24749888900636 9.49851291675663e-16 0.144468685924562 4.99912755191339e-05 other
CACYBP CACYBP -0.0861401375393809 1 -0.145570567893279 1 other
CALCOCO2 CALCOCO2 -0.131040505705783 1 -0.186950788571438 0.0621937534773378 other
CALM3 CALM3 -0.0895001218697096 1 -0.205869914460207 2.66254168334954e-05 other
CALU CALU -0.0463587945299393 1 -0.0342059855397761 1 other
CAMK1 CAMK1 0.0292132661737929 1 -0.056538526113969 1 other
CAMK1D CAMK1D 0.10139920269615 1 0.0205682993249716 1 other
CAMLG CAMLG 0.341570761067734 3.18144847040045e-37 0.230706395993351 9.2012422619642e-19 other
CAMTA1 CAMTA1 0.0977935359012885 0.00102298423562838 0.120889486975782 2.44706208807405e-07 other
CAND1 CAND1 0.0220338129578441 1 -0.0625993968122567 1 other
CANX CANX -0.190782295578626 0.0146873790002222 -0.105317135529336 1 other
CAP1 CAP1 0.031771650406996 1 0.00810323786216444 1 other
CAPG CAPG -0.331389924545622 0.000693912624921238 -0.13205739775904 1 other
CAPN1 CAPN1 0.0174040059050529 1 -0.144344241902082 1 other
CAPN2 CAPN2 -0.0301435496416607 1 -0.0874235466229905 1 other
CAPNS1 CAPNS1 -0.191351513166542 1.4822256058918e-05 -0.16134232043712 0.0318015187623965 other
CAPRIN1 CAPRIN1 -0.151411984687968 0.34674716308993 -0.159212611226254 0.773554553036486 other
CAPZA1 CAPZA1 0.0236386895832256 1 0.028864959845448 1 other
CAPZA2 CAPZA2 0.0958092478740733 3.56724967940239e-06 0.129641083594179 1.31468221326477e-13 other
CAPZB CAPZB -0.0282523610160299 1 -0.0934761352445166 1 other
CARD16 CARD16 0.0177210844983646 1 -0.0298495010384241 1 other
CARD19 CARD19 -0.134054895578276 1 -0.133057783010066 1 other
CARD8 CARD8 0.0672896320773944 1 -0.101178968210701 1 other
CARHSP1 CARHSP1 0.0985973398216013 1 -0.0579652025026769 1 other
CARS2 CARS2 -0.0965026442172479 1 -0.157373419487394 0.231303178377376 other
CASC3 CASC3 0 1 -0.165961573036147 0.0105045379571527 other
CASC4 CASC4 0.0262982842931918 1 -0.057574746547606 1 other
CASP1 CASP1 0.0710298786461437 1 0.0557854970825044 1 other
CASP10 CASP10 0 1 -0.140518116554326 1 other
CASP4 CASP4 -0.0971336730580233 1 -0.248179435252551 3.05884559866113e-09 other
CAT CAT 0.127468535006083 3.93484450375618e-05 0.164190652299453 2.07135798099249e-12 other
CBFB CBFB 0.0215135890674836 1 -0.0604777043564035 1 other
CBR1 CBR1 -0.115688069967471 1 -0.0812485309272095 1 other
CBWD1 CBWD1 0.142741413780995 0.00526759852628083 0.0266963738400856 1 other
CBX1 CBX1 -0.0169676562010606 1 -0.0818082659821175 1 other
CBX3 CBX3 0.0512686612043093 1 -0.0311987500862666 1 other
CBX5 CBX5 -0.0405464015368135 1 -0.14300312117544 1 other
CBX6 CBX6 0.0237549647110262 1 0.0315631250347794 1 other
CCAR1 CCAR1 -0.179714453991949 0.00869337609917989 -0.219368696451943 0.000573419089008178 other
CCBL2 CCBL2 0.194418733683163 2.50109494878794e-07 0.0985535043061645 1 other
CCDC107 CCDC107 -0.043043308307587 1 -0.130304061429388 1 other
CCDC109B CCDC109B -0.0768762624318173 1 -0.113954676452239 1 other
CCDC112 CCDC112 -0.0501602860733594 1 0 1 other
CCDC115 CCDC115 0.208755077979005 1.89257935066242e-08 0.0749191883407281 1 other
CCDC12 CCDC12 0.0119470985906086 1 -0.129665200805502 1 other
CCDC124 CCDC124 0.0842444174654344 1 0.0622802306110686 1 other
CCDC14 CCDC14 0 1 -0.0894303656186899 1 other
CCDC167 CCDC167 0.0247292264226358 1 -0.0376373418970279 1 other
CCDC174 CCDC174 -0.0103731482646321 1 -0.129690807328478 1 other
CCDC186 CCDC186 -0.15968132285751 1 -0.27614152400785 1.65305588119511e-08 other
CCDC25 CCDC25 -0.0271555831967607 1 -0.110149079166776 1 other
CCDC28A CCDC28A 0.235443791244766 5.93047431996266e-13 0.147890117527601 0.000526476182162151 other
CCDC47 CCDC47 -0.128495240563739 1 -0.119868162941659 1 other
CCDC50 CCDC50 -0.220744192383085 1 0.0987246776094827 0.00244031008107844 other
CCDC53 CCDC53 -0.0554577671635925 1 -0.189832680395155 0.000165151046884844 other
CCDC57 CCDC57 0.214130123093197 9.09518019859663e-10 0.185132179285046 5.18331551903128e-07 other
CCDC59 CCDC59 0.142914818975813 0.00054128930831182 0.0582899846921192 1 other
CCDC6 CCDC6 -0.0706085095618532 1 -0.0312439692045288 1 other
CCDC69 CCDC69 0.0120497502004984 1 -0.131000654225538 1 other
CCDC82 CCDC82 -0.185672493942814 0.00143135124701496 -0.290464759011823 1.19164569561855e-11 other
CCDC88B CCDC88B -0.0230619763569888 1 -0.200052705130226 0.00635190122011222 other
CCDC90B CCDC90B 0.100020224050821 1 -0.0161065991133416 1 other
CCDC91 CCDC91 -0.0432824901468669 1 -0.171601423303569 0.064842765786065 other
CCL3 CCL3 0.813570168021379 1.08577258756914e-133 0.248345332216036 5.95288111225996e-12 other
CCL3L3 CCL3L3 1.01371380226814 6.72701347442505e-79 0.855261373472313 2.63635703512407e-58 other
CCL4L2 CCL4L2 0.98895766319705 3.76685077622615e-98 0.377700600113508 2.01981383757463e-26 other
CCL5 CCL5 -0.152642573484436 1 -1.24106416230892 3.01360460739598e-150 other
CCM2 CCM2 -0.0507002672395702 1 -0.20687986283328 0.00506675749263287 other
CCNB1IP1 CCNB1IP1 0.150195975544684 0.0101212769632188 0.11442423401783 0.660949920407898 other
CCNC CCNC 0.18268066388798 2.14933133084896e-06 0.0995363876657256 0.215928914340518 other
CCND1 CCND1 -0.22152271975782 1 -0.184200782015914 1 other
CCND2 CCND2 -0.125119730229399 1 -0.518223534738835 1.89363063622883e-27 other
CCND3 CCND3 0.156842716997609 3.36989560499964e-05 -0.10943681126607 1 other
CCNDBP1 CCNDBP1 0.0436650247374943 1 -0.0896208785883077 1 other
CCNG1 CCNG1 0.364687909297112 9.68183470500414e-36 0.226971348649714 4.9017941609346e-15 other
CCNG2 CCNG2 -0.015432801085095 1 -0.0306045410708686 1 other
CCNH CCNH 0.147529824100676 3.65882238052082e-06 -0.0268253569973897 1 other
CCNI CCNI 0.262891930809454 3.52676629527352e-52 0.171270403678606 3.92419432729659e-20 other
CCNK CCNK -0.0552724683968595 1 -0.205276436365699 2.13542821623217e-05 other
CCNL1 CCNL1 0.0797498786214763 7.26391206544937e-05 0.0510256650889654 1 other
CCNL2 CCNL2 -0.069671893102436 1 -0.235907307407551 1.52057429831315e-06 other
CCNY CCNY -0.0612882983145544 1 -0.174755987745153 0.000925293529745956 other
CCPG1 CCPG1 -0.150275842587093 1 -0.207445493951214 0.00103831588998252 other
CCR1 CCR1 0.0972282949291329 1 0.10204689579115 1 other
CCRL2 CCRL2 -0.166110830214879 0.150271109751458 -0.149775085398739 1 other
CCS CCS -0.0444025957307879 1 -0.0844033087698488 1 other
CCT2 CCT2 -0.0396403227099387 1 -0.077670313538968 1 other
CCT3 CCT3 -0.0767946127648206 1 -0.187786072291391 0.199587720455565 other
CCT4 CCT4 0.0600979726175714 1 0.0237850047939221 1 other
CCT6A CCT6A -0.0390487232324218 1 -0.0779166189989824 1 other
CCT7 CCT7 -0.13798578339547 0.118866884429505 -0.239231776776995 4.96432623861968e-07 other
CCT8 CCT8 -0.013844160188824 1 0.00496194023134433 1 other
CCZ1 CCZ1 0.160407805984584 0.00377619305728169 0.0216241402061963 1 other
CD151 CD151 0.0239909532889984 1 -0.0129927305457831 1 other
CD163 CD163 0.0252569713708963 1 -0.1203531946766 0.0438172494820192 other
CD164 CD164 0.0149591561627822 1 0.0382720068182249 1 other
CD180 CD180 -0.0287507733033516 1 0.0160297236869225 1 other
CD1C CD1C 0.227434699573924 1.59173319403312e-09 0.651884258106927 3.55575069787302e-99 other
CD1D CD1D 0.0508477351164658 1 0.124413294624394 0.597514837701201 other
CD1E CD1E 0.247091895739834 1.62921794943205e-08 0.736798848866514 1.59750377693056e-83 other
CD2 CD2 -0.112015310753765 1 -1.00198242922214 1.33277605971031e-113 other
CD247 CD247 -0.146964247430139 1 -0.940642219933277 4.19395116276303e-110 other
CD2AP CD2AP -0.192029147883538 1 -0.25813618632985 1.21895775133773e-06 other
CD2BP2 CD2BP2 0.0497715627140864 1 -0.174512796061538 0.00720883540106772 other
CD300A CD300A 0.241792433023875 9.31305283412314e-21 0.161644020191349 4.99077145901667e-11 other
CD302 CD302 0.184895912834088 2.79320715369085e-17 0.324089967021055 2.826888376914e-58 other
CD33 CD33 0.123839203049391 0.0290250190004615 0.13969945214507 0.000261557159548681 other
CD37 CD37 0.115674935641264 1 0.0616039622398242 1 other
CD38 CD38 0.0670683065974318 1 -0.0983278854692698 1 other
CD3D CD3D -0.061229347633499 1 -0.693183553840743 4.84956806315719e-56 other
CD40 CD40 -0.171278040955293 1 -0.0313500407174445 1 other
CD44 CD44 -0.1588244334773 1 -0.240135002298084 5.15291288692832e-07 other
CD47 CD47 -0.0667427582270347 1 -0.126550604095419 1 other
CD48 CD48 -0.0920011405002548 0.314988611492173 -0.397192257493538 3.69165689860459e-67 other
CD52 CD52 0.134834916579248 0.0623153884015604 0.0446101217796112 0.367381428174189 other
CD53 CD53 -0.0751249733010478 1 -0.0652930132056657 1 other
CD55 CD55 -0.065279830969543 1 -0.0214194843492808 1 other
CD58 CD58 -0.11540646266109 1 -0.132506680204149 1 other
CD5L CD5L 0.232522231192257 1.78853339727806e-08 0.284560177320484 8.60912463566054e-29 other
CD68 CD68 -0.043636720972388 1 0.00500920759562029 8.00479846759178e-15 other
CD7 CD7 -0.144036593651027 1 -0.568874227964028 3.56411894423288e-84 other
CD72 CD72 0.00663821737809089 1 0.0668283823958848 1 other
CD74 CD74 0.374305105594167 4.59999337363427e-127 0.620163457040702 0 other
CD82 CD82 -0.110466338097332 1 -0.0897947928726428 1 other
CD83 CD83 0.223607900025386 8.17106554578371e-21 0.377456325500703 9.68890008015745e-45 other
CD84 CD84 -0.141454252809645 1 -0.224780684090451 1 other
CD86 CD86 0.117697609195227 0.00135652673758874 0.19577862167393 3.31297458080854e-22 other
CDC123 CDC123 -0.0285125020305248 1 -0.10619368638191 1 other
CDC26 CDC26 0.0900946651257339 0.462337998831474 -0.057596422281357 1 other
CDC27 CDC27 -0.00692571111908769 1 -0.141578486305316 1 other
CDC37 CDC37 -0.0235942082935671 1 -0.0694933121584557 1 other
CDC40 CDC40 -0.160049827462813 0.021285916784039 -0.267160597872978 4.3490973768805e-11 other
CDC42 CDC42 0.0358198365473086 1 -0.0056999869747647 1 other
CDC42SE1 CDC42SE1 0.180256818098304 0.000336960814182767 -0.100296769501891 1 other
CDC5L CDC5L -0.164874322474263 0.011047992555525 -0.263295332424345 3.2854166762392e-09 other
CDC73 CDC73 -0.0867319569169667 1 -0.168981459940625 0.000685188864865386 other
CDIPT CDIPT 0.0651427593340346 1 -0.0583353371601794 1 other
CDK11A CDK11A 0 1 -0.180848635474037 0.00201519623405583 other
CDK11B CDK11B 0 1 -0.144992653532563 1 other
CDK12 CDK12 -0.126258895099349 1 -0.287381641914396 3.95247846019279e-13 other
CDK2AP2 CDK2AP2 0.143178654911168 0.00893522980352736 0.0426738406202658 1 other
CDK4 CDK4 0.117939065973311 0.198358643638186 0.0573548157382322 1 other
CDK5RAP3 CDK5RAP3 0.0300432390211522 1 -0.0711914163692595 1 other
CDK9 CDK9 0 1 -0.198893963122421 0.000749402501523553 other
CDKN1A CDKN1A 0.117158307201712 0.0185950209918324 0.36455241610966 4.02350494157991e-41 other
CDKN1B CDKN1B -0.119450350093688 1 -0.27211802289163 9.11183484297018e-10 other
CDS2 CDS2 0.0636927151221429 1 -0.0516778709056123 1 other
CEBPB CEBPB -0.172094453754334 0.724263816904756 -0.236231541470917 1 other
CEBPD CEBPD 0.00392133270743411 1 -0.0536194012675695 1 other
CEBPG CEBPG 0.0408751954212481 1 -0.055885983274111 1 other
CEBPZ CEBPZ -0.0231023956504759 1 -0.145657050137479 1 other
CEBPZOS CEBPZOS 0.0714008900756782 1 -0.00793805871916575 1 other
CECR1 CECR1 -0.167054551279209 0.000148563094512402 -0.0447979215944581 1 other
CELF1 CELF1 -0.0531253987737285 1 -0.17316734273246 0.0164762651623966 other
CELF2 CELF2 0.0177170977637205 1 -0.0221805241676201 1 other
CENPC CENPC -0.0723802083812701 1 -0.300975543475184 4.60769808425861e-11 other
CEP57 CEP57 -0.0333058786073437 1 -0.237450567736951 4.32607640636567e-06 other
CEP63 CEP63 -0.0256709793685916 1 -0.111906926982431 1 other
CEPT1 CEPT1 0.0199057091312753 1 -0.124423976491567 1 other
CERS2 CERS2 -0.15460688186082 0.655570718278436 -0.211955120181554 0.000534600870909018 other
CERS6 CERS6 -0.0533144396689298 1 -0.0245978660094583 1 other
CETN2 CETN2 0.104741484250181 1 0.103150037310473 0.673768015129786 other
CETP CETP 0.172528849506855 1.51938341971137e-07 0.337281052968346 1.11588507290317e-23 other
CFAP97 CFAP97 0.0744096632072864 1 -0.120609285510747 1 other
CFD CFD 0.0741228762822677 1 -0.0565312004896082 1 other
CFDP1 CFDP1 -0.0195250460880587 1 -0.104647977516129 1 other
CFL1 CFL1 0.0162219696358139 1 -0.0227956207809783 1 other
CFP CFP 0.504932263286266 3.81344314092064e-58 0.470344398019772 2.04146106165562e-87 other
CGGBP1 CGGBP1 -0.0352558432200738 1 -0.207549961323128 0.000764400828223782 other
CH17-340M24.3 CH17-340M24.3 0.244544187295765 1.6400349984532e-11 0.33294345912152 2.84137869835104e-26 other
CH17-373J23.1 CH17-373J23.1 0.178587059761616 9.82499198706952e-14 0.0344229849242366 1 other
CHCHD1 CHCHD1 -0.149343543285243 1 -0.202075292069949 6.31793687366455e-05 other
CHCHD10 CHCHD10 0.0588737043817589 0.0112733379682676 0.176878849454306 1.12388177912428e-29 other
CHCHD2 CHCHD2 -0.147021778628523 9.88578393184483e-19 -0.175985144784752 9.86455247153113e-32 other
CHCHD3 CHCHD3 -0.0158608095293176 1 -0.0591130571177116 1 other
CHCHD5 CHCHD5 0.0772365830364363 1 0.121463811750002 0.775195182755236 other
CHCHD7 CHCHD7 0.0713586018910548 1 0.0589612198356293 1 other
CHD1 CHD1 -0.116465436556736 1 -0.182115299290236 0.00837276040781783 other
CHD2 CHD2 -0.191316955864146 0.00380602026082997 -0.338990680896247 6.71381227049118e-18 other
CHD6 CHD6 -0.153893948152584 0.0854202016244828 -0.276969454112351 4.56606541995521e-09 other
CHD9 CHD9 -0.0875628523584567 1 -0.128228335159672 1 other
CHFR CHFR 0 1 -0.141435854738128 0.638294225623666 other
CHIC2 CHIC2 0 1 -0.0739269262660271 1 other
CHID1 CHID1 0.109236293941302 1 0.0295930048384612 1 other
CHKA CHKA 0.0845468704985106 1 0.128848615463217 0.41962193823999 other
CHM CHM -0.158979521516044 0.233429174555503 -0.227612941030321 4.91046299800321e-05 other
CHML CHML -0.215795253397923 1 0 1 other
CHMP1A CHMP1A -0.0801351593535837 1 -0.16291093478737 0.0163199817729999 other
CHMP1B CHMP1B 0.411007255373655 1.97549346130433e-44 0.3528637795847 5.60875397728549e-41 other
CHMP2A CHMP2A -0.0812129691187949 1 -0.0897468942514568 1 other
CHMP2B CHMP2B 0.0122278894827557 1 -0.0688990417749509 1 other
CHMP3 CHMP3 0.118404857180948 0.0410355555169043 0.0319278064282984 1 other
CHMP4A CHMP4A 0.0247229281283439 1 -0.100839102477273 1 other
CHMP4B CHMP4B 0.171390512096516 4.35757361954427e-12 0.124180852694803 7.48236279903256e-09 other
CHMP5 CHMP5 0.0849521682913897 1 0.0970499107816918 0.081869080531378 other
CHN2 CHN2 0.00856430739772396 1 -0.113303649486069 1 other
CHORDC1 CHORDC1 -0.158437344281029 0.502084933006736 -0.334655125528777 4.54774444610861e-15 other
CHP1 CHP1 0.191330451612229 5.96758497129683e-08 0.240871352081657 2.94277468248707e-15 other
CHPT1 CHPT1 0.272754774972762 1.53698621733929e-19 0.356889483847178 2.53536481449418e-34 other
CHRAC1 CHRAC1 0.0196601844857389 1 -0.0137480987056771 1 other
CHST11 CHST11 0.0264452637152386 1 0.0475572484318598 1 other
CHTF8 CHTF8 0.0797599026706022 1 0.0249518291461859 1 other
CHTOP CHTOP 0.0911435263341247 1 -0.0278415449034803 1 other
CHURC1 CHURC1 0.0931752310812978 0.168507687374292 -0.0976885480075192 1 other
CIAO1 CIAO1 -0.141922099618779 1 -0.256988243419575 2.3103594061065e-08 other
CIB1 CIB1 -0.00269130506097598 1 -0.0286826726068844 1 other
CIITA CIITA -0.13721514047467 1 -0.0849613473368247 1 other
CINP CINP 0.0355177912717901 1 0.00693816651829993 1 other
CIR1 CIR1 -0.00893212028548529 1 -0.131865200485252 1 other
CIRBP CIRBP 0.392143575962498 6.63863193771697e-98 0.246632327718064 1.59952727580813e-38 other
CISD1 CISD1 0.162017584588437 5.21023700784874e-06 0.12050939052159 0.000956558128262547 other
CISD2 CISD2 0.233348554760117 6.92871194982608e-18 0.182024427078251 3.98957642402671e-12 other
CISD3 CISD3 0.0561854935354908 1 -0.0528992421114551 1 other
CKLF CKLF 0.104737952187749 1.60259615152345e-10 0.192064978445794 4.35470947072064e-14 other
CKS1B CKS1B 0.178588328769003 3.36312667934787e-09 0.151085030449732 1.55840464235982e-05 other
CKS2 CKS2 0.416184297697378 6.07296199992644e-20 0.407707382644825 6.4671713496098e-22 other
CLASP2 CLASP2 0 1 -0.196484133151941 0.000382206639620124 other
CLDND1 CLDND1 0.0751263926809094 1 -0.206213742269886 0.906862985777358 other
CLEC10A CLEC10A 0.472006459823278 5.68564670470527e-37 0.706080750975975 2.03044250867459e-96 other
CLEC12A CLEC12A -0.128273552734248 0.765075464332229 -0.132180803388196 1 other
CLEC4A CLEC4A 0.380403599608889 1.00408397828507e-27 0.525704579922632 9.75436325517542e-59 other
CLEC4E CLEC4E -0.11727122031153 1 0.0864577644303355 1 other
CLEC7A CLEC7A 0.164395025898172 1.0156811191001e-05 0.193036593030111 5.78699318374239e-23 other
CLECL1 CLECL1 0.496380540591241 4.55977167377408e-69 0.621673792087517 2.10483602075904e-100 other
CLIC1 CLIC1 -0.194901364703428 1.61324477217002e-21 -0.271730871985401 2.92772920343607e-50 other
CLIC2 CLIC2 0.212417112901946 4.9296388324168e-11 0.240121137927929 4.76810090508196e-19 other
CLIC3 CLIC3 0 1 -0.108026935546285 7.99735893328313e-13 other
CLK1 CLK1 0.0426578467227263 0.165650644589779 0.058934753890386 0.0290214737196057 other
CLK3 CLK3 0.0817647136029167 1 0.0735949348886351 1 other
CLK4 CLK4 0 1 -0.147411696087194 1 other
CLN3 CLN3 0.109929334615725 0.408011953551913 0.0603684295148026 1 other
CLN5 CLN5 0.0469225809603175 1 0.0899843946916077 1 other
CLN6 CLN6 0.0522105708185447 1 0.0013671255596881 1 other
CLN8 CLN8 0.317243069172885 2.33403124664574e-11 0.377570316432264 5.40567819369301e-16 other
CLNS1A CLNS1A 0.257110778560623 1.86564224151224e-22 0.232490722252107 3.85804457704605e-18 other
CLPP CLPP 0.070565182657802 1 -0.049842210852042 1 other
CLPTM1 CLPTM1 -0.00268709333642403 1 -0.0839871735705031 1 other
CLPX CLPX -0.106261043501667 1 -0.133234533548231 1 other
CLTA CLTA -0.0843327684700938 1 -0.0960943523368543 1 other
CLTB CLTB 0.105482684404144 0.0023652510020995 0.0459991995903707 1 other
CMAS CMAS 0.134540784459206 0.061272944171631 0.103272798060735 1 other
CMC1 CMC1 -0.00658895699697123 1 -0.59884429662033 3.4171411099264e-72 other
CMC2 CMC2 0.0495315439375525 1 0.00310625626092509 1 other
CMIP CMIP -0.0498055723062342 1 0.00808826716603583 1 other
CMKLR1 CMKLR1 -0.14468646245573 1 -0.232780123425341 2.33179243260454e-05 other
CMPK1 CMPK1 0.341597464066003 4.1583523603172e-45 0.218498538534048 1.24256780932471e-19 other
CMTM3 CMTM3 0.143272374092897 0.0315531641815923 0.0735538568640481 1 other
CMTM6 CMTM6 0.0853774011235656 1.27354971193148e-06 0.154810539294606 1.84418486759463e-15 other
CMTM7 CMTM7 0.121406981339876 9.02977238300589e-05 0.0903365561800198 0.0235452254722862 other
CNBP CNBP -0.0647043024610735 1 -0.0496171278474582 1 other
CNDP2 CNDP2 -0.196464816466043 0.0423893484358779 -0.10922342860712 1 other
CNIH1 CNIH1 0.253139879513131 8.31227401149275e-25 0.263697092555871 5.50145145825318e-27 other
CNIH4 CNIH4 -0.136931418875919 1 -0.0892805808727577 1 other
CNN2 CNN2 0.212229208874893 3.58708624161419e-08 0.174923491929062 1.79095679083614e-07 other
CNOT1 CNOT1 -0.126597879698574 1 -0.235670765117306 2.61940590954257e-07 other
CNOT2 CNOT2 -0.140068810143566 1 -0.238905060212602 3.99434622977464e-08 other
CNOT4 CNOT4 -0.0774031818446941 1 -0.241537088909908 1.55634686746302e-07 other
CNOT7 CNOT7 0.244626351962202 4.1722951404713e-16 0.202353252461154 6.09722871264281e-11 other
CNOT8 CNOT8 -0.0108643307288272 1 -0.0189211196846428 1 other
CNPPD1 CNPPD1 0.16779833854556 0.00209930149637194 0.102295787348769 1 other
CNPY2 CNPY2 0.26263257437618 2.48246069710548e-20 0.111537313184719 0.00259697901368674 other
CNPY3 CNPY3 0.17856174634566 4.76806481630651e-18 0.247938151505134 1.12518333755883e-37 other
CNTLN CNTLN -0.0919795472746647 1 -0.0556653169720127 1 other
CNTRL CNTRL -0.119933824751735 1 -0.269197980793347 1.20311161856221e-09 other
COA1 COA1 0.0970922543415433 1 -0.115440852354457 1 other
COA3 COA3 0.0974447088930588 0.431814117777169 -0.0096637880881687 1 other
COA4 COA4 -0.0124870951392722 1 -0.056160764186745 1 other
COA5 COA5 0.00878343159530592 1 -0.0546756247029094 1 other
COA6 COA6 -0.0719617793650598 1 -0.108582536029984 1 other
COIL COIL 0 1 -0.190297719253279 0.00408222128226281 other
COLGALT1 COLGALT1 -0.0707010111320494 1 -0.147396779672036 1 other
COMMD1 COMMD1 -0.157945396666365 0.0182109943536345 -0.17637504474597 0.00498555439298543 other
COMMD10 COMMD10 0.0314329647223983 1 0.00209029887083712 1 other
COMMD2 COMMD2 -0.0721237301727171 1 -0.189749423252338 0.00295048523936664 other
COMMD3 COMMD3 0.192596471124582 4.19810403452941e-09 0.130250876410882 0.00234211086696949 other
COMMD4 COMMD4 -0.162427196749607 0.0272384352041134 -0.210922170475893 3.76551712022719e-05 other
COMMD5 COMMD5 0.0443235307113012 1 -0.1236866047053 1 other
COMMD6 COMMD6 0.259037168490196 1.035921374194e-47 0.313300209673322 1.15455902454439e-66 other
COMMD7 COMMD7 0.0202349151048504 1 -0.194508966455738 0.000253882168548685 other
COMMD8 COMMD8 0.00409962787762352 1 -0.0679747010686489 1 other
COMMD9 COMMD9 0.0384720332922315 1 -0.0136661106857023 1 other
COMT COMT 0.0531072624173994 0.0782107147567637 0.0421923563566077 5.82690070110882e-05 other
COPE COPE -0.0163466291686129 1 -0.0209714168731124 1 other
COPRS COPRS -0.112710511280141 1 -0.0928793872249492 1 other
COPS2 COPS2 -0.00899319866175352 1 -0.0844744415875114 1 other
COPS3 COPS3 0.124640382733891 0.390956271866775 0.0970490028189037 1 other
COPS4 COPS4 0.1224628089755 0.516997895684343 0.0451322206058946 1 other
COPS5 COPS5 -0.077985388766064 1 -0.208152823541947 8.48662782347692e-05 other
COPS6 COPS6 0.00104572881106124 1 -0.0986868659137834 1 other
COPS7A COPS7A 0 1 -0.0539963655135265 1 other
COPS8 COPS8 0.10076191753977 1 0.0223021426160557 1 other
COPZ1 COPZ1 0.0307169119582957 1 0.0332644148457545 1 other
COQ10B COQ10B 0.194934611564356 6.59627374122108e-07 0.00779612417865705 1 other
COQ2 COQ2 0.131155674828851 0.0148998657691134 0.00668034281213958 1 other
COQ4 COQ4 0.082313056208517 1 0.0613629971588343 1 other
COQ7 COQ7 0.0986878010894157 1 0.0239300410478935 1 other
CORO1A CORO1A 0.185097777343035 0.0156226677766619 -0.00134072070740554 0.135211450855353 other
CORO1B CORO1B 0.19992121174549 2.11595570272029e-14 0.0904307858983924 5.17234907605849e-06 other
CORO1C CORO1C -0.146452771913014 1 -0.0926436239402264 1 other
CORO7 CORO7 0.0244303229974634 1 -0.134089344046066 1 other
COTL1 COTL1 0.0761805074446158 1 0.121374776196398 0.0106505951556088 other
COX11 COX11 0.0961934495248502 1 -0.0149064499280405 1 other
COX14 COX14 0.0583943814560132 0.0381144362509144 0.0865415368291397 2.11310925845536e-05 other
COX17 COX17 0.123783489803345 1.32818891930006e-09 0.205623672763026 3.56823391039451e-25 other
COX19 COX19 0.133995395986945 0.230905147893084 0.0211035787578058 1 other
COX20 COX20 -0.0783362973502914 1 -0.125730113640054 1 other
COX4I1 COX4I1 0.104078664814628 3.56224801456777e-17 0.165943362182839 1.08674015202341e-56 other
COX5A COX5A 0.0552460049166264 0.407798886061248 0.0817121274347574 7.55083970919872e-09 other
COX5B COX5B 0.00523343881009819 1 0.0970869791627555 1.70086057384384e-13 other
COX6A1 COX6A1 0.0806025676406008 2.35489723915574e-07 0.140383299362308 1.24430043073974e-22 other
COX6B1 COX6B1 0.143120959765643 4.99311495733271e-26 0.215647487952025 2.25677262535817e-61 other
COX6C COX6C 0.0171256393111747 1 0.0970793746353961 0.000276396188895738 other
COX7A2 COX7A2 0.103998964281145 7.32127537754574e-12 0.187045764965967 6.61897691091773e-37 other
COX7A2L COX7A2L 0.160958703634636 4.2131200180126e-15 0.117209276512076 2.20471952003234e-07 other
COX7B COX7B 0.0454391492991258 1 0.145742215852851 4.60149883189701e-19 other
COX7C COX7C 0.222331654514312 1.20464792246333e-85 0.336302197254878 2.57659991230039e-171 other
COX8A COX8A 0.13695169015552 6.45419470824248e-17 0.143693117735204 6.85043115804077e-24 other
CPEB4 CPEB4 -0.025389238864483 1 -0.024149773572384 1 other
CPNE3 CPNE3 -0.15220456958237 1 -0.0954295403430493 1 other
CPPED1 CPPED1 -0.0722599546903762 1 -0.0319234006637599 1 other
CPQ CPQ -0.0776033357007786 1 -0.0609350190323252 1 other
CPSF2 CPSF2 -0.115152321368968 1 -0.177790656921063 0.0176375331898651 other
CPSF3L CPSF3L 0.0216197564651019 1 -0.0628120550860543 1 other
CPSF6 CPSF6 0.068754522420182 1 -0.046268439256375 1 other
CPSF7 CPSF7 0 1 -0.0806814660104385 1 other
CPVL CPVL -0.222888480124295 1.31903076891905e-05 -0.0150525131923406 5.88691226787512e-18 other
CRBN CRBN 0.0630061568969382 1 -0.165447511179102 0.417306663831811 other
CRCP CRCP 0 1 -0.188558848950416 0.000398464306999471 other
CREB1 CREB1 -0.0775243473734386 1 -0.2408127164813 1.69652985887301e-06 other
CREB3 CREB3 0.0623848445080561 1 0.000719317249069373 1 other
CREB3L2 CREB3L2 0.215804424264058 0.0406253397835159 0.18236521296338 1 other
CREBBP CREBBP -0.158085028655062 0.165126719977884 -0.31490816388214 2.62573547796165e-14 other
CREBL2 CREBL2 0.233230027475392 2.22417923444768e-10 0.16045637633867 0.000151717269635803 other
CREBRF CREBRF -0.0794153341849211 1 -0.320131806673568 2.66601661355821e-12 other
CREG1 CREG1 0.193146546167185 0.00198763920869838 0.214422639421041 8.01795644261867e-15 other
CRELD2 CRELD2 0.133957061480703 1 0.102354273217943 1 other
CREM CREM 0.190548700557852 8.58703122839821e-12 0.114232474189382 5.78433230683857e-05 other
CRIP1 CRIP1 0.177345776688997 1 -0.0463121178600583 1 other
CRIPT CRIPT 0.194819922646719 1.18105499199047e-07 0.0994756361844058 0.595905218515094 other
CRK CRK 0.0113151107247293 1 -0.0687333194636637 1 other
CRLF3 CRLF3 0.06245423130198 1 -0.0903738925241973 1 other
CRLS1 CRLS1 0.099107241327034 1 0.098699394897892 1 other
CRTAP CRTAP 0.131871376673086 0.0155312119745623 0.1783568404666 2.58170812541584e-07 other
CRYL1 CRYL1 0.176515461610793 2.51471255074917e-08 0.0897005093571099 0.010389356898816 other
CRYZL1 CRYZL1 0.176486802846616 0.000363021487994456 0.130836051207411 0.212591178724239 other
CS CS 0.0410912902362031 1 0.0253885632948276 1 other
CSDE1 CSDE1 0.0593581095881774 0.0126299032434177 -0.00268549919813533 1 other
CSF1R CSF1R 0.00410703676614156 1 -0.0487613789635737 0.000198472559731156 other
CSF2RA CSF2RA 0.157429049053763 0.11085059079138 0.330409097607072 2.63754828606476e-20 other
CSF2RB CSF2RB -0.188453763515704 0.111186639304269 -0.131697786062121 1 other
CSF3R CSF3R 0.0456744663729591 1 0.0415642166065846 1 other
CSK CSK 0.0417434016369005 1 -0.182731698043842 0.000182741373422268 other
CSNK1A1 CSNK1A1 -0.147404113096683 0.361967587236276 -0.187032807001359 0.000124847881097479 other
CSNK1D CSNK1D -0.00420284942004501 1 -0.130945548211659 1 other
CSNK1G2 CSNK1G2 -0.198971226231285 4.0277892919698e-05 -0.353304254224936 1.53681132979376e-19 other
CSNK2A1 CSNK2A1 -0.108858189389617 1 -0.193024645534315 0.000411398761268391 other
CSNK2B CSNK2B 0.140249315656117 3.58879685939509e-13 0.143477531078699 2.28674883707311e-16 other
CSRNP1 CSRNP1 0.333710286014964 4.63239192883829e-20 0.407974645523849 1.74619812483068e-30 other
CST3 CST3 0.447205070403936 4.01748011683513e-128 0.557237693211954 2.20054062744454e-213 other
CST7 CST7 -0.101554554403711 1 -0.645510601928782 5.53832725759577e-65 other
CSTA CSTA -0.129167700409959 1 -0.0744305036686546 1 other
CSTB CSTB -0.193291588502688 1 -0.157095403182066 0.130322038802427 other
CTA-292E10.6 CTA-292E10.6 0.222411305022767 2.85691120313041e-10 0.196147402341184 6.46709518180512e-07 other
CTA-29F11.1 CTA-29F11.1 0.0747035404882788 1 0.194146187701591 3.31473151676907e-05 other
CTBP1 CTBP1 0.0318496766570024 1 -0.0719751716359398 1 other
CTBS CTBS 0.101900532140345 1 0.0282698017066287 1 other
CTCF CTCF -0.199670545748618 3.58638609294688e-05 -0.353188217348287 3.02872213718428e-20 other
CTD-2336O2.1 CTD-2336O2.1 0.189955300676842 5.98990833903523e-06 0.155212710270146 0.0080880347764921 other
CTDNEP1 CTDNEP1 -0.0905547016361742 1 -0.156899352107397 0.112532194182128 other
CTDSP2 CTDSP2 0.106515595891469 1 -0.0476644721313162 1 other
CTDSPL2 CTDSPL2 0 1 -0.184561963659498 0.00274348360831496 other
CTNNB1 CTNNB1 -0.0569060812415783 1 0.0742534328663151 1 other
CTNNBIP1 CTNNBIP1 0.196980528105366 1.26229996915256e-05 0.113326166281994 1 other
CTNNBL1 CTNNBL1 -0.17346266106081 0.0266569319425915 -0.199584051447277 0.000480299935834448 other
CTNND1 CTNND1 -0.0303055389607039 1 0.0440129893204679 1 other
CTR9 CTR9 -0.131978079495026 1 -0.235102050044687 9.00592643841059e-07 other
CTSA CTSA -0.20527074957627 0.0366144876807828 -0.13663389424915 1 other
CTSB CTSB -0.122570132883111 1 -0.157732265934928 0.000653041461004271 other
CTSH CTSH -0.00952394650515856 1 0.224945597351105 1.35132276136132e-35 other
CTSO CTSO 0.0645694276755249 1 0.0298805424743027 1 other
CTSS CTSS -0.0841644203184337 1 0.0210488970726046 6.16586052592073e-17 other
CTSW CTSW -0.303255703724954 1 -0.756260267703214 4.370159848355e-87 other
CTTNBP2NL CTTNBP2NL 0.0733465787065011 1 0.0975517522095155 1 other
CUEDC2 CUEDC2 0.0660277238044447 1 0.0201735766470619 1 other
CUL3 CUL3 -0.1859317467858 0.00104376772105929 -0.333519316230417 2.4797819320867e-17 other
CUL4A CUL4A -0.0823941485516255 1 -0.177155204084039 0.00722306765445308 other
CUL5 CUL5 -0.114627805588164 1 -0.204278181145848 2.23992080371006e-05 other
CUTA CUTA 0.238825436774134 3.3043213705726e-30 0.150362516902775 5.63612254347809e-14 other
CUTC CUTC 0 1 -0.0709111368858824 1 other
CUX1 CUX1 -0.133754899120653 1 -0.0680665359649133 1 other
CWC15 CWC15 -0.0448529662435869 1 -0.134509815896357 1 other
CWC22 CWC22 -0.121824465088784 1 -0.259978225532353 1.23820110848071e-08 other
CWC25 CWC25 0.109037364533813 1 -0.0732283917380305 1 other
CWC27 CWC27 -0.0455557404907183 1 -0.188272972853281 0.065676657437963 other
CWF19L2 CWF19L2 -0.0147178863452682 1 -0.18281392600355 0.779900319173398 other
CXCL12 CXCL12 0.488489236117439 8.92910420724509e-37 0.317347842374979 9.19928376061512e-31 other
CXCL16 CXCL16 0.17044087952991 4.37884612958788e-15 0.277004148543336 3.8054264965852e-53 other
CXCL2 CXCL2 0.387008552340153 4.98959727225136e-17 0.720839540101408 7.05485315087284e-40 other
CXCL3 CXCL3 0.486773510798624 4.77839718831282e-14 0.636615158289355 1.36348291219761e-18 other
CXCR4 CXCR4 0.0298238184703388 0.551136229180017 0.155441807052859 9.53968726475899e-07 other
CXorf21 CXorf21 0.430215776201868 1.63578168316188e-29 0.39714947578072 1.30260921635444e-26 other
CXorf38 CXorf38 -0.0987096508787351 1 -0.282783688345674 7.14859322702697e-11 other
CXXC5 CXXC5 -0.199175824988874 0.0673391081113505 -0.330117946889552 1.12705277739931e-09 other
CYB561A3 CYB561A3 -0.00361602188333165 1 0.129211055620551 0.537848179479582 other
CYB561D2 CYB561D2 -0.0321054379850132 1 -0.140519496196432 0.569172648056627 other
CYB5B CYB5B 0.101590254042703 1 -0.0650693482644986 1 other
CYB5R1 CYB5R1 0.103884168489203 1 0.0719246090891972 1 other
CYB5R3 CYB5R3 0.0631235053661303 1 0.0638761988115593 1 other
CYB5R4 CYB5R4 0.0570238104548506 1 0.00697570165624639 1 other
CYBA CYBA 0.00938165547676739 1 0.107169274020613 5.04917699231691e-20 other
CYBB CYBB -0.376420315288462 2.69874675714732e-20 -0.374253230293174 0.343289472743923 other
CYC1 CYC1 0.119195823400211 4.45104754393753e-06 0.162487468558017 9.76750133098612e-14 other
CYCS CYCS 0.201701094732498 2.867063478058e-20 0.217333358182523 1.71954854823407e-23 other
CYLD CYLD -0.195605630996883 0.0283507883882085 -0.434254362442286 1.78277761624613e-30 other
CYP20A1 CYP20A1 0.00286018016161504 1 -0.164994067247377 0.0950305283020969 other
CYSLTR1 CYSLTR1 0.303308333410599 9.68595114420183e-21 0.189906236986327 7.48923571725369e-08 other
CYTH4 CYTH4 -0.0559293336258562 1 -0.127441168304941 1 other
CYTIP CYTIP -0.15697082753702 1 -0.126024634224941 0.00668830247838668 other
DAD1 DAD1 -0.103358965418822 1 -0.152227869614647 0.00138710033486416 other
DAP DAP 0.0822321667968728 1 0.0949755381103581 1 other
DAP3 DAP3 0.173079213666103 7.7501937592138e-06 0.112877888094575 0.0116582893638813 other
DAPK1 DAPK1 0.0532974980439374 1 0.02905147067724 1 other
DAPP1 DAPP1 -0.0102879532727536 1 0.111120180672231 1 other
DARS DARS 0.13308734567525 2.75398425675303e-05 0.142807933144168 1.08738409808742e-06 other
DAXX DAXX 0 1 -0.173995393274252 0.138964215237609 other
DAZAP1 DAZAP1 -0.0806734116182053 1 -0.185291222476084 0.00333307907473259 other
DAZAP2 DAZAP2 0.0665206479040596 1 0.0816595039873355 0.315804165015096 other
DBI DBI -0.175914881873046 2.90066068763054e-10 -0.182287754012827 0.00984331372550561 other
DBNL DBNL -0.00619860213815304 1 -0.0386096229659139 1 other
DCAF11 DCAF11 0.0106457529105046 1 -0.116066324734637 1 other
DCAF12 DCAF12 0.0592848592531126 1 -0.0363719802824307 1 other
DCAF13 DCAF13 -0.145657465970461 0.130062234965013 -0.149630767905008 0.131975383834653 other
DCAF5 DCAF5 -0.101336086115005 1 -0.267597846420435 4.19085449527167e-09 other
DCAF6 DCAF6 0.117345470374882 0.310962254419823 0.00730373313196453 1 other
DCAF7 DCAF7 -0.052768191737716 1 -0.179045424686433 0.0195625321579621 other
DCK DCK 0.222130495812173 4.42655577550477e-11 0.192197247502228 8.62412812302806e-07 other
DCP1A DCP1A -0.00414459262438083 1 -0.0850320218944223 1 other
DCP2 DCP2 -0.148447471452701 0.849080676582594 -0.241343794393835 5.96934409466677e-08 other
DCPS DCPS -0.033728584292076 1 0 1 other
DCTD DCTD 0.157368882971537 0.00201647363183166 0.0782626520663183 1 other
DCTN2 DCTN2 0.149874876961465 0.00386389659237119 -0.00160210544696016 1 other
DCTN3 DCTN3 0.0114309590742043 1 -0.098818011767608 1 other
DCTN4 DCTN4 -0.0509770444560689 1 -0.0684271303622102 1 other
DCTN5 DCTN5 0 1 -0.0838578909867149 1 other
DCTN6 DCTN6 0.105424871875381 1 0.100446267140538 1 other
DCTPP1 DCTPP1 -0.00576065889688904 1 -0.0193348178750767 1 other
DCUN1D1 DCUN1D1 0.0151694854990605 1 -0.000968940907402072 1 other
DCUN1D5 DCUN1D5 0.0849698445518652 1 0.0114424523574082 1 other
DDA1 DDA1 0.0502858128300838 1 -0.0682225588909529 1 other
DDAH2 DDAH2 0.179695827832772 7.76195845582122e-13 0.134765839284027 4.24589846849862e-15 other
DDB1 DDB1 -0.0826545836068704 1 -0.128552266298132 1 other
DDHD1 DDHD1 -0.142947075820555 0.334000592340325 -0.38917258468437 3.74940643501888e-22 other
DDIT3 DDIT3 0.241120898049315 5.26267998787649e-13 0.285916985428353 5.28880280370093e-18 other
DDIT4 DDIT4 -0.171121242655837 1 -0.204939710038604 0.000194785254900755 other
DDOST DDOST 0.0996265688280101 1 0.0383973186814759 1 other
DDRGK1 DDRGK1 0.0914334469992979 0.543057786962975 0.0203091967341309 1 other
DDX1 DDX1 0.0858893870551365 1 -0.00241139987862371 1 other
DDX18 DDX18 -0.00293949888925049 1 -0.0605978875920323 1 other
DDX21 DDX21 -0.0494878162887543 1 0.0964694690200017 2.15162161517915e-05 other
DDX24 DDX24 -0.0588316648337152 1 -0.195878655421526 2.51565446396466e-07 other
DDX27 DDX27 0.0334201469177036 1 -0.0568351252189543 1 other
DDX39A DDX39A -0.0482930184841295 1 -0.108337109432311 1 other
DDX39B DDX39B -0.114223925656561 1 -0.356266955191197 5.84859626569316e-18 other
DDX3X DDX3X 0.125816819655314 1.99131886535781e-09 0.00315316965147006 1 other
DDX46 DDX46 -0.0419240223899956 1 -0.143354630605729 1 other
DDX5 DDX5 0.0883042819957256 0.0665416492766614 -0.115363915865917 8.68292953974825e-24 other
DDX50 DDX50 0.0407421058961048 1 -0.0769205809926059 1 other
DDX52 DDX52 0.0269645254256119 1 -0.0875863423193246 1 other
DDX54 DDX54 0.0385032980774844 1 -0.0415566806401584 1 other
DDX6 DDX6 -0.0794598355756665 1 -0.313138824834787 1.32040242048167e-15 other
DECR1 DECR1 0.0451446956146273 1 0.0673578040775035 0.493402218586318 other
DEDD2 DEDD2 0.108240924646452 1 -0.0439955889303631 1 other
DEF6 DEF6 0.0946721255999226 1 -0.0130403194163391 1 other
DEGS1 DEGS1 0.0218737472732096 1 0.00931347537728444 1 other
DENND1B DENND1B -0.146558252510302 1 -0.123160617322763 1 other
DENND2D DENND2D -0.103246126105999 1 -0.426629135892662 9.3476768755696e-32 other
DENND3 DENND3 -0.0789877492591604 1 -0.0834937859473952 1 other
DENND4B DENND4B -0.0867777238664371 1 -0.216345376380044 3.45952291223149e-05 other
DENND5A DENND5A -0.117938781169717 1 -0.136857424138156 1 other
DENR DENR 0.10763099141473 1 0.0248248212355184 1 other
DERA DERA 0.0358403551768125 1 -0.0121499536081797 1 other
DERL1 DERL1 0.0428767459829382 1 -0.039477599856527 1 other
DERL2 DERL2 0.00611509457921322 1 -0.0577832366096214 1 other
DESI1 DESI1 -0.114678633058356 1 -0.173930087111192 0.157998102317389 other
DESI2 DESI2 0.038885205155889 1 -0.0680147746808535 1 other
DGCR6L DGCR6L 0.264056413271497 2.39894725492712e-14 0.0733731072866288 1 other
DGUOK DGUOK 0.151416548404822 1.325115177436e-07 0.0505996021022193 1 other
DHPS DHPS 0.137340156233963 0.240549640877148 0.0159429638219504 1 other
DHRS3 DHRS3 0.0103433290919006 1 -0.155120252800119 1 other
DHRS4L2 DHRS4L2 0.248805973660434 2.64162597884517e-14 0.170842166697114 7.66690508480875e-07 other
DHRS7 DHRS7 -0.0183844405510527 1 -0.149761702882631 1 other
DHRSX DHRSX 0.0507519253269655 1 0.0883163135058762 1 other
DHX15 DHX15 -0.0195105073863122 1 -0.0264620898047454 1 other
DHX29 DHX29 -0.113563118941839 1 -0.208777530704544 0.00020262190316657 other
DHX30 DHX30 0 1 -0.116674897395776 1 other
DIP2A DIP2A -0.022953558950257 1 -0.245539260840067 2.97813723579893e-06 other
DKC1 DKC1 -0.0406955640226272 1 -0.125156164773613 1 other
DLD DLD 0.0861163919562595 1 0.0392925256095462 1 other
DMXL1 DMXL1 -0.13535442503402 1 -0.185231357617568 0.0148205267943349 other
DNAJA1 DNAJA1 -0.094773180072419 1 -0.273974790310251 1.58901308247211e-21 other
DNAJA2 DNAJA2 -0.130360032562886 1 -0.244522047468215 5.44293893073779e-09 other
DNAJB1 DNAJB1 0.186191504245785 6.12860467146928e-39 -0.00720259872075191 4.86494826823542e-10 other
DNAJB11 DNAJB11 -0.0452545279896492 1 0.00914070030444503 1 other
DNAJB12 DNAJB12 -0.0234890671669232 1 -0.0428859106266444 1 other
DNAJB14 DNAJB14 -0.0671367364691444 1 -0.309499105528509 2.85282717942376e-14 other
DNAJB6 DNAJB6 0.133737531221417 1.19813159760268e-06 -0.00261537992156591 1 other
DNAJB9 DNAJB9 0.474242212248001 6.17483315280382e-28 0.576993119987086 3.89803121046714e-42 other
DNAJC1 DNAJC1 -0.00980964235711812 1 -0.197227472970368 0.019930576604669 other
DNAJC10 DNAJC10 -0.0255815128610233 1 -0.0581681334364459 1 other
DNAJC15 DNAJC15 0.172095972790016 5.50092020296735e-13 0.207453652779442 1.91480363403894e-21 other
DNAJC19 DNAJC19 0.0419698325043105 1 -0.0727546556570113 1 other
DNAJC2 DNAJC2 -0.119892505479 1 -0.143441180372129 1 other
DNAJC3 DNAJC3 0.00509006869345852 1 0.0381214899087987 1 other
DNAJC4 DNAJC4 0.27789319564121 4.43753695332736e-18 0.357932954440847 1.27042251105337e-33 other
DNAJC5 DNAJC5 -0.0254075607768853 1 -0.0886880452683345 1 other
DNAJC7 DNAJC7 -0.101511027904981 1 -0.130443743006042 0.114840906129725 other
DNAJC8 DNAJC8 -0.199190558595186 2.01723112137247e-06 -0.260938698653227 5.79233151420016e-11 other
DNASE2 DNASE2 -0.211916056203722 0.0658715502504512 -0.323168942651126 1.75782789446796e-10 other
DNM1L DNM1L -0.153606790303321 0.229176960188553 -0.204833295204071 0.00111035003943995 other
DNM2 DNM2 -0.0994075942586881 1 -0.261878750488287 6.8178198937786e-11 other
DNMT1 DNMT1 -0.129907816134671 1 -0.290668040630343 8.36794361819878e-11 other
DNPEP DNPEP 0.0775080841036848 1 -0.0246433410492684 1 other
DNPH1 DNPH1 0.0820486897378532 0.0115765305026832 0.188722257344277 3.11144856682636e-16 other
DNTTIP1 DNTTIP1 0.0822321224471378 1 0.0927174258533632 1 other
DNTTIP2 DNTTIP2 -0.152443400423333 1 -0.254644284558575 2.72855071016165e-08 other
DOCK11 DOCK11 -0.122913540754452 1 -0.248688763774053 1.15642106888033e-09 other
DOCK5 DOCK5 0.0369847853053868 1 0.0681388941528209 1 other
DOCK8 DOCK8 -0.162842221742897 0.0158053941666617 -0.353306845143507 8.64850481062703e-26 other
DOK1 DOK1 0.108018152861137 1 -0.00401607813433369 1 other
DOK2 DOK2 0.173272893426027 1.96430842401348e-12 -0.0936857510410429 1 other
DPEP2 DPEP2 0.197809682046995 3.18212785005572e-06 0.131719126123368 0.0403533809938948 other
DPF2 DPF2 0 1 -0.152167190380998 0.323942326830951 other
DPH3 DPH3 0.146548555290094 0.0163223944741283 0.0776261033315842 1 other
DPM1 DPM1 0.10040889907825 1 0.0686035083264449 1 other
DPM2 DPM2 0.0668154004748363 1 -0.024520452115784 1 other
DPM3 DPM3 0.222311466959273 7.47807134412698e-13 0.266863702690794 7.56324474417656e-21 other
DPP7 DPP7 -0.00607363856441487 1 -0.0884233569604841 1 other
DPP8 DPP8 -0.0230163366371141 1 -0.163062107568483 1 other
DPY30 DPY30 0.150682550155622 9.60708288330213e-07 0.0364934236327245 1 other
DPYSL2 DPYSL2 0.179993211308667 2.36115529403726e-13 0.236128806288273 2.52876761935112e-32 other
DR1 DR1 0.109668282484699 1 -0.0542127564140658 1 other
DRAM2 DRAM2 0.494840620745961 4.80717071014469e-99 0.450112862820894 8.5393284032348e-97 other
DRAP1 DRAP1 -0.0225067780606714 1 -0.0903049964067864 1 other
DRG1 DRG1 0.117920779617176 1 0.107932278312941 1 other
DSCR3 DSCR3 0.0376771921183257 1 -0.0968018503841284 1 other
DSE DSE -0.316135246511367 9.71177459196551e-11 -0.196270782423025 1 other
DST DST -0.37291286454116 2.17991511564352e-05 -0.382493525105033 1 other
DTD1 DTD1 0.0620702075178852 1 -0.0460228399806477 1 other
DTNBP1 DTNBP1 -0.129600053224015 1 -0.197669249787273 0.000615089828617153 other
DUSP11 DUSP11 0.0992263485721654 1 -0.0173102274014045 1 other
DUSP2 DUSP2 0.0708089805544703 1.02510557912004e-05 -0.0053230183623213 1 other
DUSP22 DUSP22 0.112346915368302 1 0.164234525601019 0.00446699105535314 other
DUSP23 DUSP23 0.238734180636218 1.81095704032811e-16 0.221133454598011 5.71308985044607e-15 other
DUSP3 DUSP3 0.0400984172722312 1 0.0313912969460373 1 other
DUSP6 DUSP6 0.07650079032175 0.55988504265668 -0.00541644588769069 1 other
DUT DUT 0.194745855966235 5.16313286087337e-20 0.135180960788772 1.82785591221254e-11 other
DYNC1I2 DYNC1I2 -0.0218986966618616 1 -0.0202400908111391 1 other
DYNC1LI1 DYNC1LI1 -0.071479766332049 1 -0.0685789661203871 1 other
DYNC1LI2 DYNC1LI2 -0.113366331844043 1 -0.24751703177871 3.65303856933462e-08 other
DYNLL1 DYNLL1 -0.0529632512528196 1 -0.0849857415256339 1 other
DYNLL2 DYNLL2 -0.104123410735574 1 -0.152110766043459 0.786170304612958 other
DYNLRB1 DYNLRB1 -0.00520334527957805 1 -0.106264649689819 1 other
DYNLT1 DYNLT1 -0.171440406196119 0.155108795224183 -0.28770953389073 3.36464704798476e-15 other
DYNLT3 DYNLT3 0.0245474519080737 1 -0.094679834645786 1 other
DYRK1A DYRK1A -0.159718399732727 0.0940556862008141 -0.260628909784381 4.50594383901686e-09 other
E2F3 E2F3 -0.0953168658181047 1 -0.195252084548242 0.000108925155754111 other
E2F4 E2F4 0.0280713825577255 1 -0.0497983403235684 1 other
EAF1 EAF1 0.0163802824692449 1 0.00797368541897514 1 other
EAF2 EAF2 0.0812943082275306 1 0.0896204546102253 1 other
EAPP EAPP 0.0422481754399766 1 -0.0508988813205924 1 other
EBAG9 EBAG9 0.120558318565069 1 0.0339665974330683 1 other
EBI3 EBI3 0.213482768175226 5.10165242861491e-11 0.173543875255199 1.30576661601915e-08 other
EBLN3 EBLN3 0.0892211734084905 1 -0.098789340679462 1 other
EBNA1BP2 EBNA1BP2 -0.0604091137256544 1 -0.120553066779963 1 other
EBP EBP 0.107642499090864 0.873308518091794 0.0105839258573341 1 other
EBPL EBPL 0.262634475980375 4.61656829810092e-18 0.184947314414834 9.91187984616062e-10 other
ECH1 ECH1 0.0885259349920302 1.73625755172673e-06 0.0354732016030468 1 other
ECHDC1 ECHDC1 -0.0321013809992265 1 -0.0763329443587066 1 other
ECI2 ECI2 0.0130362638198522 1 -0.119478851225837 1 other
EDEM1 EDEM1 -0.0367397469841397 1 0.000821640409649715 1 other
EDF1 EDF1 0.0738071777301803 0.000199650379883285 0.0847765376373966 5.57434129715393e-08 other
EEF1A1 EEF1A1 0.349061268727323 7.09515332352624e-187 0.270619394659001 1.8010571450106e-113 other
EEF1B2 EEF1B2 0.014133925241308 1 0.00891974250529648 1 other
EEF1D EEF1D 0.258266033769651 3.8807982756791e-119 0.213763596092434 4.80509930982198e-87 other
EEF1E1 EEF1E1 0.0502928892935159 1 0.0261639565350555 1 other
EEF2 EEF2 0.433466302350336 3.22606158825671e-119 0.39369767493753 2.1370605762694e-100 other
EFCAB14 EFCAB14 0.0394969796486799 1 -0.127942857003834 1 other
EFR3A EFR3A -0.0116780309659104 1 -0.124565421978439 1 other
EFTUD2 EFTUD2 0 1 -0.163144391624199 0.0245141976714439 other
EGLN2 EGLN2 0.222336245969419 2.32953672425786e-10 0.0175522070710172 1 other
EGR2 EGR2 0.668117268794083 3.61719354684638e-41 0.248056233866323 0.00245803855997941 other
EGR3 EGR3 0.676383517760286 4.7619480610597e-31 0.39967550701629 1.66084111206452e-08 other
EHD4 EHD4 -0.214002598415657 0.00109305257219051 -0.163131387390179 0.32425382095857 other
EHMT1 EHMT1 -0.0702400679536928 1 -0.241361033259319 2.38229003055646e-07 other
EI24 EI24 0.281112862328741 8.90420596848401e-23 0.15325302839971 6.69910879317755e-08 other
EID1 EID1 0.00859542586475875 1 0.00914517973766232 1 other
EIF1 EIF1 0.177442666431478 1.35799277398505e-65 0.060760491643796 8.72872343330637e-08 other
EIF1AX EIF1AX 0.250824653492221 3.27403191582278e-40 0.172797068678461 2.90853299409629e-20 other
EIF1B EIF1B 0.212812172022644 4.12545812523752e-17 0.204896040858683 2.91077040891269e-15 other
EIF2A EIF2A 0.252805481838697 3.34946377406567e-19 0.220313627758744 8.29306617972317e-14 other
EIF2AK1 EIF2AK1 -0.0145051670406322 1 -0.134470076672528 1 other
EIF2AK4 EIF2AK4 0.0814272522033017 1 0.146461668025987 0.00138768577439044 other
EIF2B1 EIF2B1 0 1 -0.123105886983182 1 other
EIF2S1 EIF2S1 -0.0541299983918753 1 -0.0962833510476305 1 other
EIF2S2 EIF2S2 -0.0442595680011331 1 -0.023596276597079 1 other
EIF2S3 EIF2S3 0.187907626678099 8.4209840884368e-12 0.105976462512735 0.0121111197068433 other
EIF3D EIF3D 0.261348802402726 6.9492233091469e-37 0.165622624661817 1.79970811304857e-17 other
EIF3E EIF3E 0.374159285248671 1.62200247652298e-125 0.46655635270161 1.47334478885557e-185 other
EIF3F EIF3F 0.27942060816893 8.47125855982107e-48 0.232735823950114 1.78835749010894e-32 other
EIF3G EIF3G 0.0615447053701438 2.10938529754678e-06 -0.0730539319608341 1 other
EIF3H EIF3H 0.275859147216946 1.75873557395971e-50 0.30857417008014 5.15959148942275e-67 other
EIF3I EIF3I 0.115396141583357 2.61547704791665e-05 0.0709545301173835 0.00854098806457228 other
EIF3J EIF3J -0.0192567159546614 1 0.016310872564377 1 other
EIF3K EIF3K 0.103689486637011 2.58003917044156e-08 0.107561331533634 9.52591109505735e-12 other
EIF3L EIF3L 0.379616982203277 2.36519068201104e-72 0.470140535551125 3.70323377943997e-114 other
EIF3M EIF3M 0.191914268134578 6.66428127675199e-17 0.212309533387465 1.35830175731605e-21 other
EIF4A2 EIF4A2 0.235098867139511 5.94737834381794e-40 0.0546434103403357 1 other
EIF4A3 EIF4A3 -0.00203045812302294 1 -0.0191253184567427 1 other
EIF4B EIF4B 0.156883526251193 1.23687679076533e-14 0.0654696567421949 0.157205378863438 other
EIF4E EIF4E 0.320572766855452 5.85697440297903e-20 0.31793660618208 1.11570556262946e-22 other
EIF4E2 EIF4E2 -0.0690691271061467 1 -0.118306267234711 1 other
EIF4EBP1 EIF4EBP1 0.0819735012014327 1 0.0843693877871059 1 other
EIF4EBP2 EIF4EBP2 0.0937617396231039 0.450880313825968 0.0452993629874989 1 other
EIF4G2 EIF4G2 -0.154616222962574 0.0174504337180932 -0.171312002167258 2.3904315139632e-06 other
EIF4H EIF4H -0.0144764809818818 1 -0.0481425654647545 1 other
EIF5 EIF5 0.070873938609326 0.00034419690005571 -0.0211180469394325 1 other
EIF5B EIF5B -0.157381921701922 1 -0.147556320007695 1 other
EIF6 EIF6 -0.0396983855971536 1 -0.0429443620420192 1 other
ELAVL1 ELAVL1 0.0326389171302253 1 -0.00311137002083872 1 other
ELF1 ELF1 0.120494112363245 9.87319088007081e-06 -0.0384295303193394 1 other
ELF2 ELF2 0.0522290657593025 1 -0.12535151536343 1 other
ELK4 ELK4 -0.148315887135663 1 -0.296601963821808 2.51098811555472e-09 other
ELL2 ELL2 0.15363484453174 1 0.210919257236713 0.00396194918141462 other
ELMO1 ELMO1 0.211196536205887 0.000206571346408506 0.238681450135983 5.40204360510616e-06 other
ELMSAN1 ELMSAN1 -0.012929543805938 1 -0.0975812818094295 1 other
ELOF1 ELOF1 0.108064519512039 0.178884447495512 0.0441069943856296 1 other
ELOVL1 ELOVL1 -0.0516198461998989 1 -0.0448401624136858 1 other
ELOVL5 ELOVL5 0.197335440626932 3.41674225016652e-07 0.15907179270475 0.000135434152094025 other
ELP2 ELP2 0.168053540780112 5.66294325146579e-06 0.0400576346939518 1 other
ELP5 ELP5 0.0720134829258186 1 -0.0765051014856122 1 other
EMB EMB -0.122517272197586 1 -0.517053220665492 1.92476899385966e-35 other
EMC10 EMC10 0.165658191869451 6.75517710134525e-06 0.0589735135177976 1 other
EMC2 EMC2 -0.043560645650039 1 -0.0895512878963831 1 other
EMC3 EMC3 -0.0101552712127162 1 -0.0481672812243075 1 other
EMC4 EMC4 0.149281649212464 2.04419677090355e-05 0.102056609391444 0.0249460247562734 other
EMC6 EMC6 -0.00829689455283722 1 -0.165175175966956 0.0733685968799323 other
EMC7 EMC7 -0.0496607214716074 1 -0.0976723980329082 1 other
EMC8 EMC8 0.0192240019014356 1 -0.0500731915012671 1 other
EMD EMD -0.109174021375444 1 -0.151831998349013 0.435983833411857 other
EMG1 EMG1 0.0665852772404372 1 0.0178814235186149 1 other
ENO1 ENO1 -0.218004106857465 9.63123434644136e-18 -0.193142106093602 1.001080871998e-06 other
ENOPH1 ENOPH1 0.0432185994049685 1 -0.0376702975102938 1 other
ENSA ENSA 0.110550214584875 3.16876054221993e-05 0.0116491726567494 1 other
ENTPD1 ENTPD1 0.101798107680289 1 0.213442093128007 4.11275771655199e-11 other
ENY2 ENY2 -0.0268014278155615 1 0.0287577532189096 1 other
EPB41 EPB41 -0.120370892375681 1 -0.408473484445858 6.79446455003104e-21 other
EPB41L2 EPB41L2 -0.0722954577369728 1 -0.172507182422728 1 other
EPB41L3 EPB41L3 -0.261136332938816 4.78102455215908e-08 -0.204545889096977 1 other
EPB41L4A-AS1 EPB41L4A-AS1 0.237271603415554 2.74904215002499e-15 0.0750653343720904 1 other
EPC1 EPC1 0.0496963337342472 1 -0.193380783548285 0.00203487929200614 other
EPM2AIP1 EPM2AIP1 0.0162431568009289 1 -0.0149721354647991 1 other
EPN1 EPN1 0.123627456758897 0.0175486530599443 0.0254888121963186 1 other
EPS15 EPS15 -0.0856421300392654 1 -0.271748004843187 1.92272134445563e-10 other
EPS8 EPS8 0.0315946396752582 1 -0.0359378876006644 1 other
ERAP2 ERAP2 -0.106216580347254 1 -0.269907010699676 2.69617530290146e-11 other
ERCC1 ERCC1 0.15055624575087 0.000172664724961926 0.186996573775883 1.23922437380265e-08 other
EREG EREG -0.386336207517522 0.227547350167101 0 1 other
ERGIC1 ERGIC1 -0.146860165326485 0.581431084900209 -0.208874973907498 0.000104514955507304 other
ERGIC2 ERGIC2 0.122253892277133 0.0109568184209398 0.025677731938039 1 other
ERGIC3 ERGIC3 0.359249353467136 3.46657007803571e-47 0.398095331335625 5.70234286045434e-66 other
ERH ERH 0.222683046409196 2.01863873851647e-29 0.190994456258876 9.47420575242598e-26 other
ERICH1 ERICH1 -0.140909201281449 0.325331337029983 -0.239823403004777 6.47628657906661e-10 other
ERLEC1 ERLEC1 0.144597859875842 0.020527348423787 0.0863053942889335 1 other
ERN1 ERN1 -0.169175286439323 1 -0.151947327602374 0.0170081159429606 other
ERO1A ERO1A -0.176515574444029 1 -0.128943137316167 1 other
ERO1B ERO1B 0.0728871641971367 1 -0.0142915215015784 1 other
ERP29 ERP29 0.0288573289387183 1 0.106787302224272 5.46579686475003e-07 other
ERP44 ERP44 -0.000393360609407645 1 0.0151148660431093 1 other
ESD ESD 0.264714408847086 4.93835135160746e-32 0.368885260794761 9.35482971075246e-60 other
ESF1 ESF1 -0.05558686031371 1 -0.173666073282282 0.420744864514532 other
ESRRA ESRRA 0 1 -0.147969633980626 1 other
ESYT1 ESYT1 0 1 -0.0514660658023756 1 other
ETF1 ETF1 -0.0220708497128014 1 -0.00341437774330267 1 other
ETFA ETFA 0.117935402336313 4.66582371518706e-05 0.0502474890535534 1 other
ETFB ETFB -0.0378479048055993 1 0.0393826380460051 0.34282192405547 other
ETHE1 ETHE1 0.197208115388 3.32727885967518e-08 0.178255532011666 3.2413495370144e-08 other
ETNK1 ETNK1 -0.0723802083812699 1 -0.174109600427734 0.0779076817553682 other
ETS2 ETS2 0.0551331445882065 0.0261479846840415 0.263948729593799 3.43495686191715e-35 other
ETV3 ETV3 -0.014114850371854 1 0.0935942865394159 1 other
ETV5 ETV5 0.139452652953018 0.314172548622111 0.17086630523068 5.72211549771792e-05 other
ETV6 ETV6 -0.311816282290434 4.44819377320457e-11 -0.168257391860588 0.788859076433241 other
EVI2A EVI2A 0.387944260900688 5.88600503928391e-46 0.317165703742343 2.83216069121275e-33 other
EVI2B EVI2B 0.305061723477866 4.8231063161453e-60 0.252913993456836 1.70105524507737e-45 other
EVI5 EVI5 0.12906410178319 0.165139783665303 0.0562742069644719 1 other
EWSR1 EWSR1 -0.0832639856545361 1 -0.157515056920079 0.0750877466262028 other
EXOC1 EXOC1 -0.110968810970982 1 -0.201197794977564 9.63539138004739e-05 other
EXOC3 EXOC3 0 1 -0.169331003999577 0.0310472850328307 other
EXOC5 EXOC5 -0.128007283342479 1 -0.138619198646968 1 other
EXOC7 EXOC7 0.0657809070877877 1 -0.145700257320521 1 other
EXOSC1 EXOSC1 0.0517831845925338 1 -0.105638626458968 1 other
EXOSC3 EXOSC3 0.0169807147261547 1 -0.110103464763116 1 other
EXOSC4 EXOSC4 0.119218849912136 1 0.118502914629976 0.214093979286095 other
EXOSC7 EXOSC7 0 1 -0.192161483045665 0.00364570098565031 other
EXOSC8 EXOSC8 0.00890897391797307 1 -0.123780584838672 1 other
EXOSC9 EXOSC9 0 1 -0.160973943281536 0.0154368614742545 other
EXT1 EXT1 -0.100993473743167 1 -0.258637955809885 4.05029569108705e-06 other
FAAP20 FAAP20 0.168832176934141 3.472182214983e-06 0.0973816914958512 0.0826168918859133 other
FABP3 FABP3 0.192479868208224 2.03682716566941e-08 0.259135454002471 2.58345819330894e-21 other
FABP5 FABP5 -0.946548770512267 8.73546147759399e-37 -0.876022617759776 1 other
FAM102B FAM102B 0 1 -0.165577956328627 0.0551712582464839 other
FAM103A1 FAM103A1 0.128131172595831 0.246264278795607 -0.0481050109878749 1 other
FAM105A FAM105A 0.336032614044153 5.15288390855459e-22 0.242903177651685 3.18341078893117e-11 other
FAM110A FAM110A 0.164771574995515 1 0.103126227639744 1 other
FAM111A FAM111A -0.0262254109929076 1 -0.209601572477496 6.98920009480071e-05 other
FAM120A FAM120A -0.115014270217977 1 -0.138302877589247 1 other
FAM120AOS FAM120AOS 0.050700952605419 1 -0.0973811799494833 1 other
FAM126B FAM126B 0 1 -0.148960514599106 1 other
FAM129A FAM129A -0.173803091239432 0.704051567685155 -0.181348806951776 0.674734730118249 other
FAM133B FAM133B -0.0582163921921582 1 -0.143521518094452 1 other
FAM134A FAM134A 0.157433868182996 0.00622880298454648 0.00937370173266339 1 other
FAM136A FAM136A 0.00111235448951308 1 -0.0562768654349097 1 other
FAM13B FAM13B -0.100696449621548 1 -0.225989854257316 1.40547509889092e-06 other
FAM162A FAM162A 0.178388872259492 5.3062400112512e-14 0.2195620076869 6.2800690955667e-18 other
FAM173A FAM173A -0.00564783346591713 1 -0.150868847989268 1 other
FAM174A FAM174A 0.223098272137432 6.98476088971308e-09 0.15438140691264 0.0271867008676988 other
FAM177A1 FAM177A1 -0.0507246067106879 1 -0.0936007029580052 1 other
FAM192A FAM192A 0.113464462171899 0.765309015118554 0.053729315605975 1 other
FAM195A FAM195A -0.0412644417472581 1 -0.0462635316362445 1 other
FAM195B FAM195B -0.0176860536025866 1 -0.171789948887121 0.0259652555187604 other
FAM198B FAM198B -0.0646741436685816 1 -0.151680503006565 1 other
FAM199X FAM199X 0 1 -0.130408864989214 1 other
FAM200B FAM200B -0.0859288187726654 1 -0.203523114727318 0.000148913603778223 other
FAM204A FAM204A -0.0195115877318824 1 -0.109062454762325 1 other
FAM207A FAM207A 0.00437210329435045 1 -0.0239374487813495 1 other
FAM208A FAM208A -0.129237311851515 1 -0.243496285624631 5.45238326204432e-06 other
FAM210A FAM210A -0.113731161736653 1 -0.0691453873864547 1 other
FAM213A FAM213A 0.141133502512839 0.000957013855041354 0.218852122345957 1.40212058150443e-09 other
FAM26F FAM26F -0.231301736100067 1 0.0533997451077662 1.27927060612483e-52 other
FAM32A FAM32A 0.0821231949765375 1 -0.0316216708826969 1 other
FAM3C FAM3C 0.130547048193595 0.0224156690741234 0.00196047474060701 1 other
FAM45A FAM45A 0.157691872353497 0.111520953352425 0.0774104778459201 1 other
FAM46A FAM46A 0.109869341432174 0.183492778713361 0.119561625905092 0.163074898636954 other
FAM46C FAM46C 0 1 -0.13911872328796 1 other
FAM49A FAM49A 0.0821402061381278 0.152036899221215 0.141186073896911 2.16212853354465e-08 other
FAM49B FAM49B -0.0239241024780963 1 -0.0730999655877532 1 other
FAM50A FAM50A -0.082732471120864 1 -0.144926303322942 1 other
FAM53C FAM53C 0.168935974747872 0.0214750016135259 0.127176244356214 1 other
FAM60A FAM60A -0.0223995809014788 1 -0.0990911872147078 1 other
FAM89B FAM89B -0.0960368045501989 1 -0.345376164489052 4.48354644817868e-18 other
FAM91A1 FAM91A1 -0.163192903671338 0.123249135599344 -0.25055287323694 1.59470401771857e-07 other
FAM96A FAM96A 0.244360491344679 3.21045481435872e-19 0.262190679496327 7.59907414457674e-27 other
FAM96B FAM96B -0.105918155212407 1 -0.183122844659151 0.00025630460792602 other
FARSA FARSA 0.0351516868949038 1 0.0146416185331726 1 other
FASTK FASTK 0.0704902369898786 1 -0.030497578830605 1 other
FAU FAU 0.142353033793273 2.20830807046476e-51 0.173344257136583 5.90474882205142e-85 other
FBL FBL 0.227484482377231 3.53944451166518e-17 0.2111110064344 4.05435512541032e-16 other
FBXL15 FBXL15 0.0623515509283394 1 -0.0293965782326855 1 other
FBXL3 FBXL3 0.00328572695708318 1 -0.0959451753060307 1 other
FBXL5 FBXL5 -0.106516856311866 1 -0.104522483957236 1 other
FBXO11 FBXO11 -0.13661987447699 1 -0.197403031874771 0.00124316005994378 other
FBXO25 FBXO25 0.16426658222016 0.000259975715156619 0.127827663190986 0.0847475404455811 other
FBXO6 FBXO6 -0.140763729774679 1 -0.174887535189099 0.111277278963058 other
FBXO7 FBXO7 0.0741332968949411 1 -0.037382271958197 1 other
FBXO9 FBXO9 0.01903125909769 1 -0.18532150579899 0.00411141441020129 other
FBXW11 FBXW11 -0.00142698520673301 1 -0.102506176324822 1 other
FBXW2 FBXW2 0 1 -0.166445388320496 0.00689949552978725 other
FBXW5 FBXW5 0.0318753709821515 1 -0.116413613467523 1 other
FBXW7 FBXW7 -0.125077135459521 1 -0.163611843199674 1 other
FCER1A FCER1A 0.846199735886759 1.51018672530291e-62 1.51682193179407 7.82467836566799e-236 other
FCER1G FCER1G 0.211384490340375 5.19072630140322e-14 0.329834284206947 1.36343818921072e-56 other
FCGR2A FCGR2A 0.0263583436489825 1 0.0405394397707507 0.00113510190004983 other
FCGR3A FCGR3A 0.0565081240922195 0.251855857942291 -0.177781051706097 1 other
FCGRT FCGRT 0.0231601753745259 0.25224631344465 0.0520182106090452 2.76827899080098e-35 other
FCHSD2 FCHSD2 -0.264209681555986 1.01511613127902e-08 -0.188269923813439 0.0106096010862609 other
FDFT1 FDFT1 0.074522406062091 1 0.116159678413668 0.373374985393715 other
FDPS FDPS -0.0159490800926665 1 -0.116906315113019 1 other
FDX1 FDX1 -0.000435597367266505 1 0.000758271082799356 1 other
FEM1B FEM1B -0.142009490837498 1 -0.194606425303847 0.00269064216330158 other
FES FES -0.0900239714330224 1 -0.0563483310102433 1 other
FEZ2 FEZ2 0.106928878203031 0.101359708326139 0.0370388277162682 1 other
FGD2 FGD2 0.104166715137792 1 0.00679282800666703 1 other
FGD4 FGD4 -0.110701152222521 1 -0.0809726120891772 1 other
FGD5-AS1 FGD5-AS1 -0.0109106962405252 1 -0.128080906454894 1 other
FGFR1OP2 FGFR1OP2 -0.0284284469005354 1 -0.266149738725101 8.53462885408469e-13 other
FGL2 FGL2 -0.235338180166403 0.00031770301135627 -0.05534975824567 7.40580155265301e-13 other
FGR FGR -0.00266153501488875 1 -0.00919473966524431 1 other
FH FH 0.0383995914049509 1 0.0237886361465363 1 other
FIBP FIBP 0.018975483383517 1 -0.0400095394636414 1 other
FIP1L1 FIP1L1 -0.129787886138842 1 -0.191320531198977 0.00164085650667226 other
FIS1 FIS1 -0.0164395668972789 1 -0.0641982369267908 1 other
FKBP11 FKBP11 0.494310788522289 4.10053903289018e-10 0.238959597227908 0.0521049583033977 other
FKBP2 FKBP2 0.0153715603734891 1 0.158722501289597 4.35927947732906e-10 other
FKBP3 FKBP3 -0.0270790668480649 1 -0.0660420873068485 1 other
FKBP4 FKBP4 -0.0614690253901098 1 -0.143142279884073 1 other
FKBP5 FKBP5 -0.119112896184756 1 -0.0143161360824667 1 other
FKBP8 FKBP8 0.26367825462575 2.48559190965843e-30 0.121923076616546 2.19545917110469e-10 other
FLI1 FLI1 0.116558527425439 0.0722549457419909 -0.067487239050217 1 other
FLII FLII -0.196498558963187 0.000230515677070919 -0.248853643465734 5.02759406398456e-09 other
FLOT1 FLOT1 -0.00425213251601064 1 0.00871613422994333 1 other
FLOT2 FLOT2 0 1 -0.140039043144492 0.947681523311282 other
FMNL1 FMNL1 -0.00020325941319943 1 -0.102518514930821 1 other
FMR1 FMR1 -0.160584522417676 0.0177842167133793 -0.248009157760683 2.96564515622197e-08 other
FNBP1 FNBP1 0.0806771529740623 0.000121919804533992 -0.0596294263971143 1 other
FNIP1 FNIP1 0.0830846237897069 0.754477452647816 0.0792547216830569 0.306013239711437 other
FNIP2 FNIP2 0.0347932422605217 1 0.154498783858521 1.43690007173115e-10 other
FNTA FNTA 0.0871066360840352 1 -0.054529059108319 1 other
FOLR2 FOLR2 0.182501062351122 0.459410302456424 0.220318254852085 2.14175629960687e-05 other
FOSL2 FOSL2 -0.262832043982469 0.073667218865246 -0.198310297645263 0.462615425034208 other
FOXN2 FOXN2 -0.0637333130094289 1 -0.0376409395397492 1 other
FOXN3 FOXN3 -0.0389981864840986 1 -0.101249328773016 1 other
FOXO3 FOXO3 0.166008867247617 2.53010166353749e-07 0.0760030542972709 1 other
FOXP1 FOXP1 0.0809730380676559 0.040538424223791 -0.0371849992527019 1 other
FPR1 FPR1 -0.231549941889306 0.286044625260261 -0.145258805575636 1 other
FPR3 FPR3 0.119865390428141 1.22772100032501e-09 0.166201923827267 1.99792733962472e-22 other
FRG1 FRG1 0.036656339821118 1 -0.0328376362920092 1 other
FRMD4A FRMD4A -0.0786378045776901 1 -0.159017356438444 1 other
FRMD4B FRMD4B 0.189248444909201 2.02673900175346e-17 0.0228902094515744 4.21336805734125e-09 other
FRYL FRYL -0.174269392728567 0.00969327815844949 -0.32492875615872 4.38734528500647e-15 other
FSCN1 FSCN1 0.0293420693858832 1 0.109292472420251 1 other
FTH1 FTH1 0.21964919349409 1.39960506177648e-40 0.145061719356223 2.15769592369433e-104 other
FTL FTL 0.236116496166906 1 0.203488695388995 2.26258937948468e-74 other
FTSJ2 FTSJ2 0.0510310578421398 1 -0.0194781788295326 1 other
FUBP1 FUBP1 -0.11364775732195 1 -0.301685350674038 5.64214760818933e-13 other
FUCA1 FUCA1 -0.18780347492272 1 -0.104934929932661 1 other
FUCA2 FUCA2 0.0532171036884239 1 0.018379842084767 1 other
FUNDC2 FUNDC2 0.0290214636012295 1 0.0196614584665752 1 other
FUOM FUOM -0.0081207311419802 1 0.0846190003683331 6.28743854873363e-05 other
FUS FUS 0.0849012855328208 1 -0.120563369623078 2.76708149170308e-07 other
FXR1 FXR1 -0.0112024189112148 1 -0.162075898576827 0.020400377259065 other
FXYD5 FXYD5 0.315048111781506 6.73312508947033e-58 0.322651213994708 4.08477304095947e-73 other
FYB FYB -0.126596299511225 1 -0.251347428650309 2.46108050508791e-22 other
FYN FYN -0.0694356045308762 0.115311177150392 -0.613209189001549 1.92827284732585e-79 other
FYTTD1 FYTTD1 -0.0943107827091887 1 -0.151145343541607 1 other
G0S2 G0S2 -0.455997431400372 0.0313893993722647 -0.145463602058145 0.195645915544111 other
G3BP1 G3BP1 -0.137513185227143 1 -0.225913483170023 0.0002096865084809 other
G3BP2 G3BP2 -0.0535154046907187 1 -0.154459076763448 0.00133136148059551 other
G6PD G6PD -0.017095299721704 1 -0.105217021182965 1 other
GAA GAA -0.0136430125111249 1 -0.0651120396083418 1 other
GAB3 GAB3 0 1 -0.18419577170787 0.00155550353382817 other
GABARAP GABARAP 0.149402606832345 0.00529451203565447 0.0203488978878281 1 other
GABARAPL1 GABARAPL1 -0.0649785857623746 1 -0.156678909890686 0.87329946047862 other
GABARAPL2 GABARAPL2 0.213428495847512 1.10079786314075e-26 0.224422305131306 9.98571220031438e-28 other
GABPB1 GABPB1 0.356991415147395 1.63104279665544e-31 0.200861475769823 6.42124892136885e-07 other
GABPB1-AS1 GABPB1-AS1 0.421053552492887 8.44684818278343e-35 0.257164045030211 1.6308735632728e-13 other
GADD45B GADD45B 0.379015653317221 2.11026634524086e-45 0.392521056053053 1.95823507462262e-56 other
GADD45GIP1 GADD45GIP1 0.0234392021007478 1 0.0221063255416181 1 other
GAK GAK -0.121842213296077 1 -0.255072027232361 5.30454136779361e-09 other
GALC GALC 0.0478882791613588 1 -0.0235127387168916 1 other
GALK1 GALK1 -0.0268116005867085 1 -0.0122443958128666 1 other
GALM GALM -0.0651060133860846 1 -0.121092529493429 1 other
GALNT2 GALNT2 0.0791620870751517 1 0.033387305592752 1 other
GANAB GANAB -0.120939654524678 1 -0.187626294062504 0.00267137733071619 other
GAPDH GAPDH 0.145934264447577 1.06626154154489e-29 0.161202255957154 7.47573296166611e-61 other
GAPT GAPT 0.176600618399761 0.00748276845940368 0.473294987846037 8.39196882731163e-40 other
GAPVD1 GAPVD1 -0.0848745770465753 1 -0.162947860084032 0.919738642666721 other
GARS GARS -0.0073150976505485 1 -0.0259890124374953 1 other
GATAD1 GATAD1 -0.117229331850829 1 -0.227451336043835 7.82878289097338e-05 other
GATAD2A GATAD2A -0.194954592335268 0.000106392392373715 -0.366469666389748 1.18720054273673e-20 other
GATAD2B GATAD2B -0.0560999949027743 1 -0.0917206859430213 1 other
GBA GBA -0.0401168857334295 1 -0.00574299478409102 1 other
GBAS GBAS 0.0563735060959616 1 0.0494788748922916 1 other
GCA GCA -0.0496983366036898 1 0.12072601184983 4.81412711102448e-10 other
GCLC GCLC -0.356557699971147 9.52598502862252e-13 -0.18557815571332 1 other
GCNT1 GCNT1 0.0546927794324723 1 -0.0242971691336415 1 other
GDE1 GDE1 0.0678866039369128 1 -0.0747561187494492 1 other
GDI1 GDI1 0.00372046116547087 1 -0.0373182230256144 1 other
GDI2 GDI2 0.107229227477552 3.04443916867465e-05 0.168919610819676 1.06642955470843e-20 other
GFER GFER 0.189848516145046 4.82850702401789e-06 0.10184269921097 1 other
GFM1 GFM1 0.0482115839266744 1 -0.0476316561036134 1 other
GGA1 GGA1 0.0664469426189913 1 -0.176034752622839 0.00217557347057433 other
GGA2 GGA2 -0.11755720280902 1 -0.130854951032795 1 other
GGCT GGCT 0.0269582940766133 1 0.0634422364776133 1 other
GGNBP2 GGNBP2 -0.0788322668944006 1 -0.085553534544257 1 other
GGPS1 GGPS1 0.132502093005296 0.0681495056775732 -0.0386301957490953 1 other
GHITM GHITM 0.0137165632583635 1 -0.00538000266876054 1 other
GID8 GID8 0.12279824071786 1 0.0646387759679505 1 other
GIGYF2 GIGYF2 -0.176722012182122 0.00101263294814032 -0.332322389509916 1.31437778274783e-16 other
GIMAP1 GIMAP1 -0.165098205972019 0.0367793392628529 -0.560537067822352 1.08807520941053e-50 other
GIMAP2 GIMAP2 0.199408825118532 4.34567717876531e-06 -0.0990636822950398 1 other
GINM1 GINM1 0.203370168425624 2.96223474534247e-08 0.116496415008566 0.255032736770912 other
GIT2 GIT2 0.0701092366841527 1 -0.0258204803582804 1 other
GK GK -0.299920375356284 4.7669570943248e-08 -0.103430404477178 1 other
GLA GLA -0.0553739355081289 1 -0.00563881610405503 1 other
GLB1 GLB1 -0.149635412553353 1 -0.104395178186162 1 other
GLG1 GLG1 -0.0434702333656454 1 -0.165390341290317 1 other
GLIPR1 GLIPR1 0.142576279277229 1.16526943069316e-10 0.160901761755187 3.45257445320416e-16 other
GLO1 GLO1 0.223909357128604 9.59653331084422e-18 0.296191549534966 3.04893078681627e-32 other
GLOD4 GLOD4 0.0863572872841485 1 -0.0925377028453827 1 other
GLRX GLRX 0.0333696279652952 1 -0.0326386026485862 1 other
GLRX2 GLRX2 -0.0614157466254355 1 -0.102431789742888 1 other
GLRX3 GLRX3 -0.00158526489042932 1 -0.0312406774462082 1 other
GLRX5 GLRX5 -0.120060589983034 1 -0.21577819797495 8.76746887077211e-05 other
GLTP GLTP 0.129708579188786 0.0830825440122893 -0.0105975461299985 1 other
GLTSCR2 GLTSCR2 0.414945326071285 1.01804676466402e-138 0.325413519559977 1.64536233975414e-86 other
GLUD1 GLUD1 0.0406202626251464 1 0.00478413883462747 1 other
GLUL GLUL -0.0204817581449925 1 0.0304700624267162 1.04735988208e-08 other
GLYR1 GLYR1 -0.12099086261235 1 -0.166365969601462 0.0729892235069739 other
GM2A GM2A -0.411167904370344 9.29089006402721e-15 -0.18596955462538 1 other
GMCL1 GMCL1 0 1 -0.181460403380004 0.0181940441787296 other
GMFB GMFB 0.0153571107448036 1 -0.0983650720304121 1 other
GMFG GMFG -0.0118400838643834 1 -0.0300510507509046 1 other
GMIP GMIP 0 1 -0.173762127276227 0.000930156808489112 other
GMPR2 GMPR2 0.0818589763469506 1 -0.0696102339046487 1 other
GMPS GMPS 0.0494648779710509 1 -0.0533753211011965 1 other
GNA13 GNA13 -0.203696979091959 1 -0.0288247400662606 1 other
GNA15 GNA15 -0.129607046020124 1 0.00662840431735345 1 other
GNAI3 GNAI3 -0.0301624380726587 1 -0.0808385820923223 1 other
GNAQ GNAQ -0.102849675106445 1 0.0709073174397249 1 other
GNB2 GNB2 -0.106802380347108 1 -0.10666584874189 1 other
GNB2L1 GNB2L1 0.206675509214104 1.04688877466728e-62 0.183965907673225 7.52041909660041e-55 other
GNB4 GNB4 -0.153470281080895 1 -0.0507208353360497 1 other
GNG5 GNG5 -0.160683684012377 2.41891077214267e-08 -0.0704790826318408 1 other
GNG7 GNG7 0.25283642050943 2.34534672345193e-11 0.429125520317661 1.41297055284034e-38 other
GNL1 GNL1 0.00586185101811076 1 -0.0870200345541918 1 other
GNL2 GNL2 -0.00620863879704969 1 -0.0373172877243375 1 other
GNL3 GNL3 0.00533492509170252 1 -0.0706521666391122 1 other
GNPAT GNPAT 0.107078611170834 1 -0.00419508673032443 1 other
GNPDA1 GNPDA1 -0.0972720528891603 1 -0.0831059315612227 1 other
GNPTG GNPTG 0.052764363914956 1 -0.0462603756030284 1 other
GNS GNS -0.273940580693045 2.57084512258463e-11 -0.198611565833688 0.072978419563557 other
GOLGA2 GOLGA2 0 1 -0.114098147484763 1 other
GOLGA7 GOLGA7 0.140368587312649 0.000509922564705467 0.0512908499535454 1 other
GOLIM4 GOLIM4 -0.00753534766401276 1 -0.0171897745765657 1 other
GOLPH3 GOLPH3 0.0329295436818902 1 0.00272128705244223 1 other
GOLT1B GOLT1B 0.0401820284851981 1 0.0420111463189732 1 other
GON4L GON4L -0.0960438021711294 1 -0.390032347191844 7.83426380552949e-24 other
GOPC GOPC -0.0850322209656684 1 -0.235995624835805 2.79667106051763e-05 other
GORASP2 GORASP2 0.05540866369132 1 0.0481935462272907 1 other
GPAA1 GPAA1 0.184364007036251 1.73857137839379e-06 0.0629937409313068 1 other
GPANK1 GPANK1 0.132958072483467 0.0966733777175628 0.0516267805368154 1 other
GPAT3 GPAT3 0.00823384884279921 1 0.346773813990092 9.67919247310723e-25 other
GPATCH2L GPATCH2L -0.178946077280612 0.0835929102363549 -0.252102788505124 1.3967734009523e-06 other
GPATCH4 GPATCH4 -0.0507736361843645 1 -0.120932880224319 1 other
GPATCH8 GPATCH8 -0.0202600749833555 1 -0.344972961640702 1.20243522499529e-18 other
GPBP1 GPBP1 0.0436624584344503 0.999440713317172 -0.138280819951472 1 other
GPBP1L1 GPBP1L1 -0.00498096559652805 1 -0.122900270556683 1 other
GPI GPI 0.0171837280582774 1 -0.0476515662491273 1 other
GPN3 GPN3 -0.0529076691428416 1 -0.0535189222427059 1 other
GPNMB GPNMB -0.714841257668309 1 -0.382792967873624 1 other
GPR108 GPR108 0.0739793421637303 1 -0.0895809435659689 1 other
GPR137B GPR137B 0.169987085373644 3.37256556588095e-05 0.21383383113071 1.26077585345088e-08 other
GPR155 GPR155 0.135167593189731 0.0118705102981504 -0.0167761801114208 1 other
GPR171 GPR171 0.236892707131872 1.10619787911105e-06 -0.056267398538846 1 other
GPR183 GPR183 0.148681172225991 1 0.596168047801639 2.44871951289998e-64 other
GPR34 GPR34 0.435684248152928 2.69851399003994e-28 0.362068161648069 8.28261403467235e-27 other
GPR65 GPR65 0.144281046134449 0.0120968999761831 -0.0635208198862853 1 other
GPR82 GPR82 0.329943523492291 1.11530538467333e-23 0.21829643268713 1.6980041785688e-08 other
GPS1 GPS1 0.0193416033435183 1 -0.00265945408706014 1 other
GPSM3 GPSM3 0.305372651970135 2.52132970225043e-50 0.234975430695372 3.37116556342658e-32 other
GPX1 GPX1 0.288616898768913 6.98631434323935e-58 0.361704704350347 5.3316423554963e-138 other
GPX4 GPX4 0.0473419464833511 1 0.0994613717341474 8.21757269706055e-25 other
GRAMD1A GRAMD1A 0.180394468802337 0.000212958534190084 0.0433958927446996 1 other
GRB2 GRB2 -0.22624914016327 6.38711286822858e-05 -0.189635885458691 0.0896417490909847 other
GRINA GRINA -0.12699423559273 1 0.0186064309463732 1 other
GRIPAP1 GRIPAP1 -0.127991599123285 1 -0.240193764855541 4.41159420329621e-07 other
GRN GRN 0.0943936145464987 2.28837358761454e-09 0.188894386949323 3.7911695465553e-72 other
GRPEL1 GRPEL1 -0.034043401018409 1 0.00544610386230016 1 other
GRSF1 GRSF1 0.0936054838093201 1 0.117842377478283 0.366682093245856 other
GSAP GSAP -0.169871116514266 1 -0.308833289293726 1.90622011218518e-10 other
GSDMD GSDMD 0.0637689967031143 1 -0.0244843004888756 1 other
GSK3B GSK3B 0 1 -0.144060600162915 1 other
GSPT1 GSPT1 -0.0842623957600006 1 -0.189302007479375 0.00856956053460798 other
GSTK1 GSTK1 -0.0173495269407697 1 -0.0541097459155054 1 other
GTF2A1 GTF2A1 -0.102491103320277 1 -0.174222485198769 0.069404673638709 other
GTF2A2 GTF2A2 0.0193755918731223 1 -0.0148193764927668 1 other
GTF2B GTF2B -0.0117484232489755 1 -0.0931267044987409 1 other
GTF2E2 GTF2E2 0.0829807294526099 1 0.0337751084163995 1 other
GTF2F1 GTF2F1 0.0422620491403114 1 -0.0167962805461321 1 other
GTF2F2 GTF2F2 -0.0729390880065739 1 -0.103761705718065 1 other
GTF2H5 GTF2H5 0.158506217079489 2.41788680415677e-07 0.179640951167266 3.28127684598958e-10 other
GTF2I GTF2I -0.154409330552607 1 -0.295536593712851 2.92159091923724e-10 other
GTF3A GTF3A 0.127561734935828 3.48562159821991e-09 0.0197111737649755 1 other
GTF3C6 GTF3C6 -0.103046359767473 1 -0.150855717494925 1 other
GTPBP4 GTPBP4 -0.0542710430893749 1 -0.110758562025983 1 other
GTPBP6 GTPBP6 -0.140004064199126 0.77988156248055 -0.269799408436015 1.10641001838252e-11 other
GUK1 GUK1 -0.0776152869010487 1 -0.188688932679141 1.78416906640471e-14 other
GUSB GUSB -0.0395148518895833 1 -0.0785494941633987 1 other
GYG1 GYG1 0.124688186796732 0.307436512394241 -0.0541996772379013 1 other
GZMA GZMA -0.296550074448473 1 -1.22565045873128 8.13841812620409e-165 other
GZMK GZMK -0.213060450321251 1 -1.20928183954042 8.23134314631765e-122 other
H2AFJ H2AFJ 0.0965824284951994 1 0.0711083982732295 1 other
H2AFV H2AFV -0.0551104956228136 1 -0.120964854234241 1 other
H2AFY H2AFY -0.041603508713997 1 0.0139574158388468 0.00701566984662528 other
H2AFZ H2AFZ 0.0785552421789781 2.26882896566556e-11 0.0356147201065686 0.0190956694765846 other
H3F3A H3F3A 0.026131628292037 1 0.0812299319825271 2.6482463983549e-21 other
H3F3B H3F3B 0.228345585234286 4.55562878662307e-54 0.0882694128521342 1 other
HACD3 HACD3 -0.00995120861870014 1 -0.041863335688952 1 other
HACD4 HACD4 0.222434459100129 1.85154542164014e-09 0.171294653264013 3.48805691028665e-05 other
HADH HADH 0.134594549522512 0.00531410499504753 0.139502432342715 0.00321352905052397 other
HADHA HADHA 0.0269164184766563 1 0.0774353765269746 0.0175342774891366 other
HADHB HADHB -0.0115728525820079 1 0.00346406096572549 1 other
HAGH HAGH 0.0546683199962039 1 -0.0633313726389764 1 other
HARS HARS 0 1 -0.134805674388226 1 other
HAT1 HAT1 0.10196960480742 1 0.00303342940476004 1 other
HAUS1 HAUS1 0.111192312342626 1 0.081760011388986 1 other
HAVCR2 HAVCR2 -0.0783987130984516 1 -0.0230350399912895 1 other
HAX1 HAX1 0.223874178428897 5.66573553615872e-15 0.108983790467891 0.00366064284934391 other
HBEGF HBEGF 0.17952262641492 6.86654880726503e-11 0.239657903691001 4.93179790144448e-16 other
HBP1 HBP1 -0.111863568499848 1 -0.192928270438638 0.0037361622552784 other
HCCS HCCS 0.0571032691466264 1 0.0565068788759822 1 other
HCFC1 HCFC1 0 1 -0.142948864899857 0.192262436105924 other
HCFC1R1 HCFC1R1 0.112310880691917 1 0.103513140762447 1 other
HCK HCK 0.0699528717196636 1 0.134384246089699 5.45845348781084e-09 other
HCLS1 HCLS1 0.0619455538700436 0.0153073365417111 0.106914969275994 6.58569222270194e-14 other
HCST HCST -0.0195566069158208 1 -0.210461908119165 2.05214400929457e-16 other
HDAC2 HDAC2 0.0569995689010239 1 0.111558333760412 0.120477269494854 other
HDAC3 HDAC3 0.0728842016894307 1 -0.0273572776040016 1 other
HDAC9 HDAC9 0.089507276205427 1 0.050229449311737 1 other
HDDC2 HDDC2 0.137770754048455 0.0344042309538416 -0.0417771906951696 1 other
HDDC3 HDDC3 0.0709186264939565 1 0.00974695428812677 1 other
HDLBP HDLBP -0.114942510882978 1 -0.131657812255666 1 other
HEBP1 HEBP1 0.103442224561436 0.281376452027249 0.0781175279117083 1 other
HEBP2 HEBP2 -0.153638184207473 1 -0.259957698146764 4.22676785838547e-08 other
HECA HECA 0.0684470138083526 1 -0.0761454197386713 1 other
HECTD1 HECTD1 -0.126817372872476 0.0445737776871718 -0.228397376609168 3.15386097524099e-10 other
HELZ HELZ -0.190048472849017 0.0293996647417783 -0.479351644608984 2.76523700798321e-36 other
HERC1 HERC1 -0.188522078845051 0.00997194115901994 -0.456406416936146 1.34333339473285e-29 other
HERC3 HERC3 0 1 -0.148717936920808 0.331120032374878 other
HERC4 HERC4 -0.112475148316318 1 -0.375793961061333 1.4168211005281e-22 other
HERPUD1 HERPUD1 0.246329578603275 3.35276417097592e-11 0.475601899125931 2.05283087993119e-63 other
HERPUD2 HERPUD2 0.108733264465089 1 -0.143040977687965 1 other
HEXA HEXA 0.0501369217530365 1 0.0511003253075345 1 other
HEXB HEXB 0.0575992433307841 1 0.208875741092857 1.07311798335596e-19 other
HEXIM1 HEXIM1 0.170256708664068 0.000216627240243481 0.0602807347733951 1 other
HGSNAT HGSNAT 0.228929895283216 8.7501061229747e-08 0.205996094833577 1.25595144993172e-05 other
HHEX HHEX 0.0990712902879038 1 0.121700146767181 1 other
HIBADH HIBADH 0.165723939641958 0.000422114698614668 0.11657983643958 1 other
HIGD1A HIGD1A 0.192228502476587 8.8895418910966e-09 0.27782834817239 7.66831967930488e-20 other
HIGD2A HIGD2A 0.246624135430134 3.21055726358919e-39 0.210825152904892 1.73487185055477e-38 other
HINT1 HINT1 0.112626304867872 1.45795596995659e-10 0.169667599769951 3.65479167910752e-25 other
HINT2 HINT2 0.25053664277673 2.66419216256908e-18 0.23183460480312 2.90242094072936e-17 other
HIPK1 HIPK1 -0.110448864894435 1 -0.346069262688127 1.14917748142234e-19 other
HIPK2 HIPK2 -0.00405660694230203 1 -0.0628705677744614 1 other
HIPK3 HIPK3 -0.160988435651557 0.177469563461988 -0.216848621161341 6.53416050219849e-06 other
HIST1H1C HIST1H1C -0.0793031892747382 1 -0.19640484998376 0.000498235753103383 other
HLA-B HLA-B 0.20368442331333 3.87608502211686e-62 0.0916312062144757 0.295950465565095 other
HLA-C HLA-C 0.0891623844531262 1.98468257087173e-09 -0.092466917668367 6.64100421935914e-18 other
HLA-DMA HLA-DMA 0.171901623578872 1.90621533370445e-20 0.386591411638474 7.17351618170552e-128 other
HLA-DMB HLA-DMB 0.114464816066515 6.45928492701368e-05 0.337895449242522 3.86134084516679e-80 other
HLA-DOA HLA-DOA 0.00973130037795955 1 0.111273736825043 0.0068139940774213 other
HLA-DPA1 HLA-DPA1 0.0749088899594281 0.239644073080734 0.299383276756198 1.65750014717841e-88 other
HLA-DPB1 HLA-DPB1 0.261158417243055 8.5066456911871e-29 0.5231613823032 2.28629715313038e-151 other
HLA-DQA1 HLA-DQA1 0.200145323547506 1.21416190612638e-13 0.508069673958851 5.09043036136412e-144 other
HLA-DQA2 HLA-DQA2 0.546141421292757 1.03663675717892e-31 0.787623611405631 1.88699998098679e-125 other
HLA-DQB1 HLA-DQB1 0.137012035662268 1 0.33791688088116 7.31826697439093e-62 other
HLA-DRA HLA-DRA 0.167102756765115 1.39754582787826e-16 0.433842088787764 2.38700734359137e-140 other
HLA-DRB1 HLA-DRB1 0.0779325110969071 0.04829198322358 0.301733097631256 3.75788950962098e-93 other
HLA-DRB5 HLA-DRB5 -0.197253061969508 1.78232947662405e-13 -0.120119932849508 1 other
HM13 HM13 -0.121967007914907 1 -0.0736750454709777 1 other
HMG20B HMG20B 0.125281322702062 0.169509996181955 0.0756689629269607 1 other
HMGA1 HMGA1 -0.0230760562501841 1 0.104594428472035 0.974781895254931 other
HMGB1 HMGB1 -0.132938088965315 2.24005806676767e-08 -0.15548760027285 1.40920654280658e-19 other
HMGB2 HMGB2 -0.0288819319233114 1 -0.0829421846246048 1 other
HMGN1 HMGN1 0.176182123001344 1.66755488292224e-16 0.171519818303692 4.49176922305253e-13 other
HMGN2 HMGN2 0.114294096618992 1.77716582826894e-14 0.138598338608722 8.09665345748601e-20 other
HMGN3 HMGN3 0.12002243979993 1.52734128380349e-05 0.102228894351193 0.000218145929121294 other
HMGXB3 HMGXB3 0 1 -0.191586707541435 0.000636212886412281 other
HMGXB4 HMGXB4 0.00179318707237308 1 -0.0844868976276361 1 other
HMHA1 HMHA1 0.0910071126569783 1 -0.176183903436016 0.000227172020314252 other
HMOX1 HMOX1 0.390542200819404 1 0.384030638706653 7.0807671635231e-12 other
HMOX2 HMOX2 0.00818959262436825 1 -0.169715240810528 0.0189101868740682 other
HN1 HN1 0.0988545449939691 0.00182126470776776 0.0863955880017468 0.00405063729239486 other
HNMT HNMT 0.269513589018028 1.48310761629918e-12 0.312954153746414 7.92246333236178e-22 other
HNRNPA0 HNRNPA0 0.34248622043713 1.43088056636575e-50 0.231318395925769 7.85008134069977e-24 other
HNRNPA1 HNRNPA1 0.495061759445983 4.47445373622056e-181 0.418662087024693 1.02971581170803e-126 other
HNRNPAB HNRNPAB -0.19360874634563 0.0974835667157519 -0.201633075110364 0.0118779629574848 other
HNRNPC HNRNPC -0.0805822085489353 1 -0.0835340482282865 0.5695223179787 other
HNRNPDL HNRNPDL 0.0707991232951675 0.0222015534297727 -0.000347990084292871 1 other
HNRNPF HNRNPF -0.048837154003552 1 -0.180450298181491 1.9050774382581e-09 other
HNRNPH1 HNRNPH1 -0.111106295959646 1 -0.189113270443094 5.3039788373979e-07 other
HNRNPH2 HNRNPH2 0.0771708935751371 1 0.0826526476769155 1 other
HNRNPH3 HNRNPH3 -0.0851655457316883 1 -0.144242648563795 1 other
HNRNPK HNRNPK -0.00926084145829709 1 -0.0193114042495162 1 other
HNRNPL HNRNPL 0.129631898173722 1 -0.0233976660793982 1 other
HNRNPM HNRNPM -0.141915969387379 0.213092590019586 -0.232681961836447 3.61680188087005e-10 other
HNRNPU HNRNPU -0.189650955013524 0.00012035669239799 -0.240572789273176 8.70956839831366e-23 other
HNRNPUL1 HNRNPUL1 0.16067138537075 4.20509371968994e-06 0.0546087381476464 1 other
HNRNPUL2 HNRNPUL2 0.0117592786191123 1 -0.0361517818451469 1 other
HOTAIRM1 HOTAIRM1 0.153322317720825 0.100968577295836 0.19003078372799 0.000361019102082748 other
HPCAL1 HPCAL1 -0.133744913920667 1 -0.177159304618532 0.860921496276534 other
HPRT1 HPRT1 0.0915275914519074 0.664333483459227 0.0911349219709852 0.90221083884795 other
HPS1 HPS1 0.139630856454083 0.00167429434744766 0.126732322775751 0.0342659355996096 other
HPS3 HPS3 -0.0312148295606354 1 -0.0964064932797541 1 other
HPS5 HPS5 -0.00882358751482104 1 0.0422111052754326 1 other
HRH2 HRH2 0.125098233161716 0.59418331671329 0.254633529702121 8.7636139202148e-13 other
HSBP1 HSBP1 -0.027908120050361 1 -0.00309406681383968 1 other
HSD17B10 HSD17B10 0.0860310224158116 1 0.125071391332809 0.000117227708251432 other
HSD17B11 HSD17B11 0.477137915957946 7.96461642272614e-83 0.45971691173936 1.04411713562444e-77 other
HSD17B12 HSD17B12 -0.0142586648208642 1 0.0192070258668442 1 other
HSDL2 HSDL2 0.0750089451290934 1 0.0497684395627922 1 other
HSF1 HSF1 0.123295688921137 0.0801463463153608 0.0448672401118488 1 other
HSP90B1 HSP90B1 -0.280137631617891 2.81320348047227e-39 -0.115006494405606 4.06854233817281e-07 other
HSPA1A HSPA1A -0.0220224594528762 1.62277027847557e-08 -0.162849127195117 4.18371421865819e-06 other
HSPA1B HSPA1B 0.157427276070919 1.12777510525149e-44 -0.103645801408612 8.00349395719122e-25 other
HSPA5 HSPA5 -0.251396224760405 1.44259152079328e-12 -0.135497648101294 0.0509675235590673 other
HSPA6 HSPA6 0.312657950089088 2.90145028799485e-07 0.125102551684629 3.40766195277437e-07 other
HSPA8 HSPA8 -0.0885673290309988 1 -0.214986212291689 4.14996349001769e-25 other
HSPB1 HSPB1 -0.0267691860707785 1 0.14771986186929 1.45347170413038e-25 other
HSPB11 HSPB11 0.115946768515642 0.0176241104392044 0.0454441804211633 1 other
HSPD1 HSPD1 -0.138081445530231 1 -0.197716094133116 1 other
HSPE1 HSPE1 0.00543054348534772 1 -0.0778807937325342 1 other
HSPH1 HSPH1 0.0151627506185141 1 -0.130412531895488 1 other
HTATIP2 HTATIP2 0.0639468344353278 1 -0.0802194155508666 1 other
HTATSF1 HTATSF1 -0.0410964518212469 1 -0.190832322680303 0.00177770433393923 other
HVCN1 HVCN1 -0.0438715157401397 1 -0.0253214748903803 1 other
IAH1 IAH1 0.151020321721248 0.0035837786538086 0.0695317150294721 1 other
IARS IARS 0 1 -0.106196182050365 1 other
IARS2 IARS2 -0.0874338855085515 1 -0.0981281195667385 1 other
IBTK IBTK -0.177924207451743 0.0338691442694707 -0.217906949097661 5.01352906496071e-05 other
ICAM1 ICAM1 -0.0282882539119719 1 -0.00412403598107336 1 other
ICAM3 ICAM3 0.210875779318585 3.5795668122072e-06 -0.0952710849863885 1 other
ICE1 ICE1 -0.186529006732337 0.000908054932278185 -0.3411477840515 5.95564776369404e-17 other
ICE2 ICE2 0 1 -0.145448967756937 1 other
ID2 ID2 0.191204701358439 2.84781987912918e-20 0.0541768551552473 1 other
IDH1 IDH1 -0.133141874266894 1 -0.0449250688583109 1 other
IDH2 IDH2 0.0927509417514275 1 -0.0305882675637459 1 other
IDH3A IDH3A 0.0509137532883379 1 0.0823218889278754 1 other
IDH3B IDH3B 0.0495543633460565 1 0.0386183082587312 1 other
IDH3G IDH3G -0.000993533963026705 1 -0.010525818381358 1 other
IDI1 IDI1 0.045659052453243 1 -0.105813187711315 1 other
IDS IDS 0.134092612587204 0.127167143825362 -0.028963509574926 1 other
IER3IP1 IER3IP1 0.232537286731702 6.0497046493427e-16 0.155607623002091 3.07049608534186e-07 other
IFI27L2 IFI27L2 0.0270153788621316 1 0.0340105957719832 1 other
IFI30 IFI30 0.120046591688189 2.74237428210701e-10 0.529022235529636 2.10721046274555e-72 other
IFI35 IFI35 -0.0823730010002497 1 -0.0984565942007508 1 other
IFI44 IFI44 -0.0306860205213593 1 -0.0883252386535518 1 other
IFI6 IFI6 0.359185460657457 4.24072354061899e-11 0.306725429188493 6.90455275368804e-08 other
IFIT2 IFIT2 -0.118524013394204 1 -0.191360314911244 1 other
IFIT3 IFIT3 -0.34603602515887 0.657881930801 -0.3532329721034 0.0173977172133529 other
IFITM2 IFITM2 -0.0776826525169727 1 -0.277711699896304 8.5213785442522e-26 other
IFITM3 IFITM3 -0.0762171489855492 1 0.0722025458790492 4.46974603791826e-25 other
IFNAR1 IFNAR1 -0.0771281584215207 1 -0.0739999061215736 1 other
IFNAR2 IFNAR2 0.0558104263161308 1 -0.0415069888448414 1 other
IFNGR1 IFNGR1 -0.0600321511306481 1 0.027322362153231 0.189405491225221 other
IFNGR2 IFNGR2 -0.00884260414700849 1 0.0334588321848369 0.0117704256008298 other
IFRD1 IFRD1 0.559838736616492 6.40386668319362e-84 0.53956057982636 1.00843919622365e-80 other
IFT20 IFT20 0.164169271152287 6.67414869542227e-07 0.166242537776135 1.49508679164163e-06 other
IFT74 IFT74 0.154693102227787 0.00703063840568547 0.0787701076488843 1 other
IGBP1 IGBP1 0.266533941038966 1.27579690822647e-22 0.105040207169645 0.00200420350081218 other
IGHA1 IGHA1 1.01582418096883 4.87129242368001e-14 1.63389774938031 3.29373973690037e-117 other
IGHM IGHM 1.24823776442407 8.33902300924248e-31 1.42267956771091 6.15782680217023e-87 other
IGKC IGKC 0.695500069527992 2.94814953365869e-19 1.10959042308682 3.90039650776011e-255 other
IGLC2 IGLC2 0.711137866750582 2.34700164037268e-14 1.35398658996498 5.68490402992389e-73 other
IGLC3 IGLC3 0.223310987358937 0.443691954979007 0.481986018954318 1.35165126342697e-09 other
IGSF6 IGSF6 -0.330990077030413 2.67888120785122e-07 -0.0360793420894456 0.000399177553281684 other
IK IK -0.130352781684952 1 -0.240825443731219 4.32827521589339e-09 other
IKBIP IKBIP 0.0921686697330799 1 0.0421977196476913 1 other
IKBKB IKBKB -0.103148793634443 1 -0.225636658080561 6.78985354290984e-05 other
IKZF1 IKZF1 -0.0755156423208786 1 -0.337933215658317 1.47631580104731e-21 other
IL10RA IL10RA 0.019196449560305 1 -0.155174503123219 1 other
IL10RB IL10RB 0.0774651554813764 1 -0.0240604054547816 1 other
IL13RA1 IL13RA1 0.182430077840393 2.06216207362263e-09 0.335258580912558 3.46683358772315e-34 other
IL16 IL16 0.0438618534360424 1 -0.1102663683198 1 other
IL17RA IL17RA -0.141029701082417 0.323222840311619 -0.212931340153378 4.95112472458494e-05 other
IL18 IL18 0.131089028184261 5.02148956619733e-10 0.134624532655858 4.1345582913236e-20 other
IL1B IL1B 0.761276663659607 5.22481447701983e-69 0.92179640016568 8.25139692616215e-131 other
IL1R2 IL1R2 0.5700948571279 5.92148777891797e-28 0.913260153969207 7.93509006399263e-108 other
IL1RN IL1RN -0.25026799886956 8.22132397566944e-05 -0.311572157985472 1 other
IL27RA IL27RA 0.14901545168264 1 -0.0984076740238511 1 other
IL4R IL4R 0 1 -0.164842442276778 0.789402634699305 other
IL6R IL6R -0.0923590525638929 1 -0.102745869877639 1 other
IL6ST IL6ST -0.0329051734541304 1 0.0405917464669219 1 other
IL7R IL7R -0.0563554717794852 1 -0.481554531307259 9.25953792977465e-22 other
ILF2 ILF2 0.0286570867458552 1 -0.0316504741319 1 other
ILF3 ILF3 -0.0161018642568341 1 -0.122087730386481 1 other
ILF3-AS1 ILF3-AS1 0.396151891179345 1.40825602087723e-27 0.0394206493622772 1 other
ILK ILK -0.0271844805293402 1 -0.0731214017894498 1 other
ILKAP ILKAP -0.0257400469240472 1 -0.1832698275257 0.00923490661515587 other
IMMT IMMT -0.0686091139807838 1 -0.143769553510243 1 other
IMP3 IMP3 0.219138655005985 2.27995999141892e-13 0.00629007822306371 1 other
IMP4 IMP4 0.0657696339006784 1 0.0307839848904463 1 other
IMPAD1 IMPAD1 -0.166786695307534 0.0613546255062935 -0.184029943555397 0.000628027196344631 other
IMPDH1 IMPDH1 0.123779171901995 0.191127659816174 -0.016828059515011 1 other
IMPDH2 IMPDH2 0.351875745365776 4.47110253620923e-32 0.296699173005842 3.6041177734935e-26 other
ING3 ING3 0.0616475301690829 1 -0.06785185064646 1 other
INIP INIP 0.118803750634251 0.441621357724713 0.0239849529143616 1 other
INPP4A INPP4A -0.0432793534403875 1 -0.221386451822377 4.01133270519475e-05 other
INPP5D INPP5D 0.0402250173460142 1 -0.126544302958078 1 other
INSIG1 INSIG1 0.129373871072534 0.0446667334019258 0.257196090688813 2.79165554682263e-13 other
INTS10 INTS10 0.023676335212 1 -0.0244421284448846 1 other
INTS6 INTS6 -0.0430585069861201 1 -0.202612551650451 0.00195789475020918 other
IP6K2 IP6K2 0 1 -0.105223317631075 1 other
IPO5 IPO5 0.0365411522613017 1 -0.0111295686594364 1 other
IPO7 IPO7 -0.18696134070431 0.00843429300474794 -0.176631795854033 0.138139402935037 other
IQSEC1 IQSEC1 -0.124243928124738 1 -0.234853310782597 1.18177945655869e-06 other
IRAK3 IRAK3 -0.141612116689141 1 -0.138011262806107 1 other
IREB2 IREB2 -0.0629999002037747 1 -0.142288760920162 1 other
IRF1 IRF1 -0.246104789290249 1 -0.545876951600092 1.19711770476352e-40 other
IRF2 IRF2 -0.0523477089816957 1 -0.204587943458124 5.15350786130855e-05 other
IRF2BP2 IRF2BP2 -0.143308409195622 1 0.013631958502723 1 other
IRF2BPL IRF2BPL 0.0840211575884942 1 -0.0445053110978606 1 other
IRF3 IRF3 0.0354918253706593 1 -0.190889380946319 0.0350046620937146 other
IRF7 IRF7 -0.0773769676298479 1 0.205249728262796 1 other
IRF8 IRF8 0.0184215935885101 1 0.111840054772346 1 other
IRS2 IRS2 0.123019850778449 0.624911293490984 0.0322557678327438 1 other
ISCA1 ISCA1 0.152500192376623 0.0035187099822522 -0.0316930267805571 1 other
ISCA2 ISCA2 -0.0398535332116983 1 -0.107473509541697 1 other
ISCU ISCU 0.236201328617976 1.75358579011413e-27 0.0694789592000054 0.0109633064497605 other
ISG20 ISG20 -0.0191391903764913 1 -0.210035439381379 3.4530608163805e-17 other
ISG20L2 ISG20L2 0.174439532457099 0.000678857176280046 0.0243236332162908 1 other
ISOC2 ISOC2 -0.0319608283623938 1 0.0104904023952364 1 other
IST1 IST1 0.00933847160992229 1 -0.0770099062256544 1 other
ISY1 ISY1 0.0595294170068124 1 -0.0222512705418978 1 other
ITCH ITCH -0.168130781531388 0.0115759297896856 -0.337485354878874 5.44203187237885e-18 other
ITFG1 ITFG1 0.114941010877038 0.828826231646131 0.0421905789848607 1 other
ITGAE ITGAE 0.0717065619387474 1 -0.0103986327489205 1 other
ITGAL ITGAL -0.172604002920366 0.031859168484657 -0.55646098193895 9.49193650986248e-46 other
ITGAV ITGAV -0.0777446058752185 1 -0.117114495837095 1 other
ITGB1BP1 ITGB1BP1 -0.0623093336673695 1 -0.21054036122685 2.3662378395089e-05 other
ITGB2 ITGB2 0.00699709826602801 1 -0.100951316430588 1 other
ITGB5 ITGB5 0 1 -0.165073387572637 1 other
ITLN1 ITLN1 0.322183521917541 7.12948168900962e-13 0.0915911978342536 0.412580971087497 other
ITM2B ITM2B 0.128922491382469 2.31624441932576e-08 0.202013680370567 3.20204578727561e-36 other
ITPA ITPA -0.0340872018983822 1 -0.110991308816316 1 other
ITPK1 ITPK1 0.0603391336502428 1 -0.0425201211920432 1 other
ITSN1 ITSN1 0.204816144768627 5.2387255572946e-09 0.185752997405282 5.27191560331417e-08 other
ITSN2 ITSN2 0.00886588800951105 1 -0.137960213032427 1 other
IVNS1ABP IVNS1ABP 0.101868433950578 0.0494286153105754 -0.0509956998609454 1 other
IWS1 IWS1 -0.167718915750778 0.0569434270272675 -0.263824257036796 5.9803196899468e-09 other
JADE1 JADE1 0 1 -0.181575088910075 0.744913301572636 other
JAGN1 JAGN1 0.0314136523891211 1 -0.0913597904794774 1 other
JAML JAML 0.225623705048712 7.84311210532398e-05 0.417753435557192 2.49355082161898e-32 other
JARID2 JARID2 -0.314945656853657 1.10011694158283e-05 -0.166651180524725 1 other
JCHAIN JCHAIN 1.06146385298965 1.20059284099003e-25 1.61284826028714 2.04001448850728e-148 other
JDP2 JDP2 -0.102310297924112 1 -0.261757276026972 0.000184968878942321 other
JKAMP JKAMP -0.0451123251924361 1 -0.107030883349924 1 other
JMJD1C JMJD1C -0.234688073902799 7.85083114613892e-07 -0.1768859195311 0.000957528906881145 other
JMJD6 JMJD6 0.0113765010784448 1 -0.0661418855022777 1 other
JOSD1 JOSD1 -0.152672178512095 1 -0.235964820391123 3.2991967890577e-08 other
JOSD2 JOSD2 0.0277318477872983 1 -0.0416592452913986 1 other
JPX JPX 0.162322488806945 0.000940073486362411 -0.0375287996952536 1 other
JTB JTB 0.128725106894091 9.17242119862234e-13 -0.0041705552336767 1 other
JUNB JUNB 0.189810528190957 3.99980873859076e-28 0.188433145109456 4.1312832714695e-25 other
KANSL1 KANSL1 -0.118636618343756 1 -0.408457351944244 1.56310512544449e-27 other
KARS KARS 0.0732886100986777 1 0.0446555579472121 1 other
KAT6A KAT6A -0.103591777093949 1 -0.287903009467833 6.48619611338017e-12 other
KAT8 KAT8 0.0454792669930126 1 -0.0126145753155231 1 other
KATNBL1 KATNBL1 0.0418835771632746 1 -0.0738644053537783 1 other
KCNAB2 KCNAB2 0.0233379771558906 1 -0.150992087950355 1 other
KCNK6 KCNK6 0.125710314061821 1 0.184029912947866 8.45062424783385e-06 other
KCNMA1 KCNMA1 -0.0549506059840252 1 -0.164023491402757 1 other
KCTD12 KCTD12 -0.0662152832665267 1 0.100740951879932 4.12564675792884e-14 other
KCTD20 KCTD20 0.0159225828027303 1 -0.0616175832012393 1 other
KCTD5 KCTD5 0 1 -0.13034245344319 1 other
KDELR1 KDELR1 0.119115645011253 0.0121053881288782 0.0878897793326612 0.398819124194571 other
KDELR2 KDELR2 0.241018906301327 1.61792096428782e-25 0.205902607919217 4.48306938557274e-21 other
KDM6B KDM6B 0.217222188644219 4.4203847386052e-11 0.291933599649558 4.13522275505365e-16 other
KDM7A KDM7A -0.199987887055172 0.00042142553025534 0 1 other
KDSR KDSR 0.0790244220510319 1 -0.0127065305306002 1 other
KHDRBS1 KHDRBS1 0.0396187549453063 1 0.000559405801330237 1 other
KHSRP KHSRP -0.0774657481377707 1 -0.164190714802988 0.129500229969162 other
KIAA0141 KIAA0141 0 1 -0.076198634140944 1 other
KIAA0232 KIAA0232 0 1 -0.179675801294855 0.00218023946508135 other
KIAA0430 KIAA0430 0 1 -0.151565508777179 1 other
KIAA0930 KIAA0930 -0.150552047415187 1 -0.165665489179524 0.175913190659399 other
KIAA1033 KIAA1033 -0.13671833951651 0.157700827991755 -0.156580077374176 0.21194437413557 other
KIAA1143 KIAA1143 0.164479048300849 1.69250294879583e-05 0.0974062157168147 0.748548265419513 other
KIAA2026 KIAA2026 -0.0247789982514159 1 -0.242029316079265 2.59880090048195e-05 other
KIF1B KIF1B -0.157494588834565 0.128748786404586 -0.296869379893453 1.01388717835917e-11 other
KIF22 KIF22 0.0963609268538976 1 0.136073949556919 0.118191100921079 other
KIF5B KIF5B -0.074676169089764 1 -0.132666640371343 1 other
KIN KIN -0.0838771137143219 1 -0.272987376909855 3.82613797953806e-10 other
KLC1 KLC1 0 1 -0.138024790934796 1 other
KLF10 KLF10 -0.0431473599163124 1 0.221437776964597 6.51459878715876e-11 other
KLF13 KLF13 -0.169925855911385 0.001945281556284 -0.563963341436659 3.10634807700663e-47 other
KLF3 KLF3 -0.0444280652067747 1 -0.0797936967615656 1 other
KLF7 KLF7 -0.019999922743982 1 0.0064586401863862 1 other
KLF9 KLF9 -0.167229867412899 1 -0.120005102170931 1 other
KLHDC2 KLHDC2 0.273834173813525 2.86630528175271e-15 0.123654345708383 0.158145503078024 other
KLHDC3 KLHDC3 0.159022339444707 0.000168111509676093 0.0205128076708019 1 other
KLHL24 KLHL24 -0.0258651484105161 1 -0.153118898126062 1 other
KLHL5 KLHL5 0.160284274156212 0.00278822425676916 0.150523813955795 0.00224692068421824 other
KLHL6 KLHL6 0.0848394165610327 1 0.105589820233516 1 other
KLRD1 KLRD1 -0.063528301760703 0.00183814030643162 -1.10803815928756 2.57640837919992e-144 other
KMT2E KMT2E -0.0809148271935598 1 -0.235089097089216 7.26329969986851e-15 other
KMT2E-AS1 KMT2E-AS1 0.180103566451757 8.50611127922711e-08 0.0221137282360329 1 other
KMT5B KMT5B -0.099257281980583 1 -0.225234064993773 2.02244154830824e-06 other
KPNA1 KPNA1 -0.0501848585550386 1 -0.0967263425211102 1 other
KPNA2 KPNA2 -0.0319483786951251 1 0.032206564178185 1 other
KPNA3 KPNA3 0.0916687410837991 1 -0.00275019384529895 1 other
KPNA6 KPNA6 0.05320041838984 1 -0.088915828729508 1 other
KRCC1 KRCC1 0.170606410492534 2.34572330735619e-05 0.147138237792932 0.000353628844696331 other
KRIT1 KRIT1 -0.118392520098926 1 -0.269055321306322 1.71563421048364e-09 other
KRR1 KRR1 -0.0855134347657693 1 -0.274713979631715 9.26433020645475e-10 other
KRT10 KRT10 0.0882782121499614 0.0548718544061373 -0.0353243573072199 1 other
KRTCAP2 KRTCAP2 0.251317390940538 1.20033734443925e-19 0.197582535370719 1.40545254475159e-12 other
KXD1 KXD1 0.16617650963906 0.000144708183186013 0.0835023814587417 1 other
KYNU KYNU -0.224403146809473 0.010100779308292 -0.110417441589674 1 other
LACTB LACTB -0.193556127437497 0.000641098126359487 -0.0986087385690673 1 other
LACTB2 LACTB2 0.150690501833276 0.0231727706105652 0.0824675415150495 1 other
LAGE3 LAGE3 0.16619859466256 1.085461423571e-06 0.187299755394287 3.49651574633322e-09 other
LAIR1 LAIR1 -0.184060887106214 0.00351806748767899 -0.205639513017187 0.0030576894264276 other
LAMP1 LAMP1 -0.158425206782267 1 -0.205515510382642 0.000342273230611563 other
LAMP2 LAMP2 -0.175642249065001 0.0242523595132108 -0.0314419453744378 1 other
LAMTOR1 LAMTOR1 0.115015866102116 2.8075976039372e-07 0.0790919990781748 4.22687605768684e-07 other
LAMTOR2 LAMTOR2 0.0494719034648115 0.0887357200521913 0.137741449743951 6.53513908765633e-15 other
LAMTOR3 LAMTOR3 0.1150425539171 0.560994793905702 0.102434641827409 1 other
LAMTOR4 LAMTOR4 0.124240627050787 2.26508324462785e-10 0.134857773654122 9.15633010597495e-19 other
LAMTOR5 LAMTOR5 -0.0629252913588139 1 -0.0692733010007182 1 other
LAPTM4A LAPTM4A 0.155319293420054 3.38095808637227e-18 0.281389544635336 1.55756211994726e-54 other
LAPTM5 LAPTM5 -0.0095322760430061 1 0.0654783787250595 2.41663523011938e-09 other
LARP4 LARP4 -0.178817705271968 0.0634841958915248 -0.186288925496277 0.00238026175600215 other
LARP7 LARP7 -0.00479588803169129 1 -0.0911033204958681 1 other
LARS LARS -0.116487426118681 1 -0.23830031828893 1.8091961902847e-08 other
LASP1 LASP1 0.062999333767918 1 -0.128804848061742 1 other
LAT2 LAT2 0.0421310147515155 1 -0.110924089435627 1 other
LBR LBR -0.0879650197614088 1 -0.23224270115875 7.93650295516612e-06 other
LCMT1 LCMT1 0.0589920880321952 1 -0.00539614746752459 1 other
LCOR LCOR -0.102000711333697 1 -0.216979111544385 8.25478209195949e-06 other
LCP2 LCP2 -0.0651141373301282 1 -0.0989360592112153 1 other
LDHA LDHA -0.102990915705822 1 -0.0220455260354163 1 other
LDLRAD4 LDLRAD4 -0.0684921297782159 1 0.115535478681844 0.121853874287566 other
LENG1 LENG1 0.119635637633112 0.194647575330225 -0.0455692276679689 1 other
LEPROT LEPROT 0.0520035113064653 1 0.0970424018613836 0.00306228704454983 other
LEPROTL1 LEPROTL1 0.0845625615363449 0.00295242566863082 -0.000761709498036001 1 other
LETMD1 LETMD1 0.24770585214368 1.88534750318801e-12 0.0702493888542257 1 other
LGALS2 LGALS2 0.113329753685557 1 0.840987686484374 6.0422559218786e-83 other
LGALS3 LGALS3 -0.560902117046555 7.31162249736905e-13 -0.428478543521003 1 other
LGALS8 LGALS8 -0.00745897860494638 1 -0.0119273271475115 1 other
LGALS9 LGALS9 -0.146386525119799 1 -0.0112689877643523 1 other
LGMN LGMN -0.202874078691696 1 0.0620652421778947 0.000187939073224013 other
LILRA2 LILRA2 0.00603258199236101 1 -0.00801565328758502 1 other
LILRA5 LILRA5 0.326263557776561 3.81372430683177e-18 0.295731215148876 1.83339335851899e-14 other
LILRB3 LILRB3 -0.0550719965957528 1 0.0135824533525017 1 other
LILRB4 LILRB4 -0.170541294070831 0.269049788620562 -0.127741852424688 1 other
LILRB5 LILRB5 -0.0655594208621117 1 -0.0881364159240198 1 other
LIMD2 LIMD2 0.19335300732991 7.99612066954533e-10 0.0523028511594483 1 other
LIMS1 LIMS1 -0.294152191536024 3.92869654631766e-06 -0.230352629984226 0.318467199380949 other
LIN7C LIN7C 0 1 -0.185497407811491 0.000703761876630356 other
LINC-PINT LINC-PINT 0.0915054339586283 1 -0.116526488907888 1 other
LINC00116 LINC00116 -0.0303412935414504 1 -0.0451067611465104 1 other
LINC00493 LINC00493 0.23219524700155 2.67851375296203e-22 0.278008380124808 1.61116292178177e-32 other
LINC00657 LINC00657 -0.0663328203412968 1 -0.15984956540646 1 other
LINC00667 LINC00667 0.0990573778970492 1 -0.0778181138647993 1 other
LINC00847 LINC00847 0.115137590983165 0.90651995510599 0.0801572483335404 1 other
LINC00869 LINC00869 0 1 -0.183609342999 0.00327782307072594 other
LINC00936 LINC00936 0.432595586168275 6.77553282190279e-63 0.490657957779669 1.44210643277393e-71 other
LINC00969 LINC00969 0.139596483974526 0.000403476299120062 -0.00352057580740395 1 other
LINC00998 LINC00998 0.327271478928614 5.49483131215091e-32 0.292857196125485 6.83849601034581e-31 other
LINC01272 LINC01272 0.223200141592277 1 0.269683191937696 0.00213795745182123 other
LINC01420 LINC01420 0.179033521462998 8.12990991984807e-11 0.17686661462191 3.76968094790973e-12 other
LIPA LIPA 0.215018971582529 1 0.393097034464073 6.73013808159755e-27 other
LITAF LITAF -0.00808406335254219 1 0.117496769901807 6.19058792339657e-15 other
LIX1L LIX1L 0 1 -0.0824859226471015 1 other
LLNLR-245B6.1 LLNLR-245B6.1 0.196667602048628 5.60255184914151e-07 0.163610657656827 3.6541544257499e-05 other
LLPH LLPH -0.0473859864258459 1 -0.141868289794792 0.415051082088551 other
LMAN2 LMAN2 -0.0189214932964434 1 -0.0516917677169436 1 other
LMBRD1 LMBRD1 0.0963660112027056 1 0.0991934025964023 1 other
LMO4 LMO4 0.0705489920550008 1 -0.0497117181116667 1 other
LNPEP LNPEP -0.193623000140749 0.000200022214328505 -0.49420052893153 2.76000533768043e-36 other
LONP2 LONP2 -0.028584049103286 1 -0.0404953144473399 1 other
LPCAT1 LPCAT1 -0.0607061278369385 1 -0.234091513889254 5.25916765486734e-07 other
LPCAT2 LPCAT2 -0.0941233355982591 1 -0.0884048182275325 1 other
LPGAT1 LPGAT1 -0.17471760781819 0.032530819751648 -0.252985598330534 3.06627449529609e-07 other
LPIN1 LPIN1 0.195637036722911 0.00216073902892321 -0.0330603460044772 1 other
LPIN2 LPIN2 -0.183992611642754 0.736313878233195 -0.528294430025887 1.32176723223099e-40 other
LPP LPP -0.167970776552837 0.507387797014483 -0.206138041388371 0.00284393505620177 other
LPXN LPXN 0.0633163056185724 1 0.043014563488897 1 other
LRCH4 LRCH4 0.155627919156666 0.00517095172049825 0.0375240934626397 1 other
LRMP LRMP 0.0876322727121914 1 -0.0286198821770021 1 other
LRP10 LRP10 0.125968394518538 0.0887329351902191 -0.0340701989960139 1 other
LRPAP1 LRPAP1 -0.0947251017376044 1 -0.101935012073445 1 other
LRPPRC LRPPRC -0.118808072486766 1 -0.235317622418982 1.57679097858679e-06 other
LRRC25 LRRC25 0.0131778315492405 1 -0.0232778130222998 1 other
LRRC58 LRRC58 -0.0128798266905157 1 -0.0980915520344943 1 other
LRRC59 LRRC59 -0.0531245352519547 1 -0.0607441562975579 1 other
LRRFIP1 LRRFIP1 -0.213710642169713 1.43134581848284e-08 -0.153960811020256 0.000743570250066604 other
LRRFIP2 LRRFIP2 -0.0775374109213647 1 -0.10218062543931 1 other
LSM1 LSM1 0.169054611289519 1.36722476406457e-07 0.0181800567117996 1 other
LSM10 LSM10 0.0599922171829511 1 0.00660303572299581 1 other
LSM12 LSM12 0.0202791016826822 1 -0.0815877358998898 1 other
LSM14A LSM14A 0.0869985929841056 1 -0.106129957667943 1 other
LSM2 LSM2 0.208144740670702 3.03521691085414e-14 0.0439808698197182 1 other
LSM3 LSM3 0.0735373710754241 0.0802633296438526 0.0565007916176455 0.140944567972728 other
LSM4 LSM4 0.0767679661143175 1 0.0211420734619905 1 other
LSM5 LSM5 0.232752694269809 2.00763161093079e-25 0.275251546348975 1.39204746289667e-37 other
LSM6 LSM6 0.0915376756422918 0.0566836415889407 0.0497079848443096 1 other
LSM7 LSM7 0.0361009041898128 1 0.0445107321695975 1 other
LSM8 LSM8 0.152779507321251 2.2632383546533e-08 0.0864054062534519 0.0460853740632903 other
LSP1 LSP1 0.279785154079028 1.63511291963309e-18 0.378664775024952 1.68335856419908e-30 other
LST1 LST1 0.438444478722313 5.91931461484343e-107 0.522688994900502 6.7833486812493e-193 other
LTA4H LTA4H -0.152432018062775 1 -0.0462297238603776 1 other
LTBR LTBR -0.0588434483445675 1 -0.0169361282209641 1 other
LTC4S LTC4S 0.284972992681072 5.92835369911261e-17 0.302399297625749 2.00520930268719e-20 other
LTN1 LTN1 -0.149055847505007 0.138153136789114 -0.336749696222125 5.74579401789146e-16 other
LUC7L LUC7L -0.163525914934181 0.0179620332097792 -0.259562071107258 1.02962541097546e-08 other
LUC7L2 LUC7L2 0.0944143571160327 1 -0.000755182332275339 1 other
LUZP1 LUZP1 -0.0311800682039591 1 -0.20650402997493 0.000407758086094024 other
LY6E LY6E 0.0189504370890402 1 -0.0469120895065033 1 other
LY86 LY86 0.256674367504305 2.33561999729309e-24 0.4257539940428 2.48817894776594e-76 other
LY96 LY96 0.400183779021046 3.96714144644873e-45 0.562096301833144 5.00776174815567e-112 other
LYAR LYAR -0.061395883201663 1 -0.298040838507589 5.34349639399518e-13 other
LYL1 LYL1 0.031979432661382 1 -0.0106553359808585 1 other
LYN LYN -0.244632207320626 0.00740345650749782 -0.138558145616818 1 other
LYPLA1 LYPLA1 0.1098692360711 0.00403148185308315 0.113589586885916 0.00099413683019123 other
LYPLA2 LYPLA2 0 1 -0.135213231691322 1 other
LYPLAL1 LYPLAL1 0.162235560709703 0.0037509163239191 0.139650141927919 0.0226678791629322 other
LYRM2 LYRM2 0.00631239420097396 1 -0.121480749156156 1 other
LYRM4 LYRM4 0.22380472242601 7.0154757365009e-13 0.309347223165911 3.37982972789372e-24 other
LYRM5 LYRM5 0.244068547178323 3.3771932317111e-13 0.120884356464427 0.104788854390432 other
LYSMD2 LYSMD2 -0.0496296671266055 1 -0.20888269475129 2.62528473288871e-06 other
LYZ LYZ -0.599066237405699 3.38851362432617e-34 -0.193782984778993 7.32402168429492e-13 other
LZIC LZIC -0.055769568790599 1 -0.167573521223645 0.00219394971701081 other
M6PR M6PR -0.0576363359680504 1 -0.124799512563609 1 other
MAD1L1 MAD1L1 0.0789649231957446 1 -0.0394615710877424 1 other
MAD2L2 MAD2L2 0.045545221899189 1 0.0262653812490465 1 other
MAEA MAEA 0.0234488518848817 1 -0.130068651546 1 other
MAF1 MAF1 0.211579507353852 1.15505352035544e-14 0.0491865284652235 1 other
MAFB MAFB 0.0895430821973917 1 -0.0582188260296387 1 other
MAFG MAFG -0.193616550130387 0.000727433761949852 -0.258303410333683 1.10511788198636e-08 other
MAGED2 MAGED2 -0.00221079364056354 1 -0.116685532047629 1 other
MAGOH MAGOH -0.0343571050507459 1 -0.131181046486008 1 other
MAGOHB MAGOHB -0.0164759606295115 1 -0.0773867298010125 1 other
MAGT1 MAGT1 -0.0631163966069612 1 -0.0301295947079727 1 other
MALAT1 MALAT1 0.0561507859584394 3.19054338819497e-09 -0.048888207648651 0.0198063295749635 other
MALSU1 MALSU1 0.014592911077667 1 -0.0398809095658006 1 other
MALT1 MALT1 -0.185761547423067 0.993103613188866 -0.193894485696346 0.00358595866208959 other
MAML2 MAML2 -0.140633979066596 1 -0.243396109256091 3.33826132211408e-05 other
MAN1A1 MAN1A1 -0.101720170729818 1 -0.0773922841929068 1 other
MAN1B1 MAN1B1 0 1 -0.0887562652695175 1 other
MAN2A1 MAN2A1 -0.0822323195924353 1 -0.110052327680633 1 other
MANBA MANBA -0.029562626337591 1 -0.0873294439020518 1 other
MANF MANF -0.0819036320883535 1 -0.0517754170060301 1 other
MAP1LC3B MAP1LC3B -0.0512748837876461 1 -0.11378969788045 1 other
MAP2K1 MAP2K1 0.183665458611637 2.15672715680973e-10 0.248592684701263 2.52166094717795e-18 other
MAP2K3 MAP2K3 0.0477542940520352 1 -0.0740139291177907 1 other
MAP2K7 MAP2K7 0.208528812165582 4.2245185974026e-08 0.0499634902905319 1 other
MAP3K1 MAP3K1 -0.180230603074568 0.0642864331532273 -0.174159106916416 1 other
MAP3K11 MAP3K11 0.0950033682381155 1 -0.0070245165677012 1 other
MAP3K13 MAP3K13 0.13111758672708 0.000723227831968607 0.226014489994503 1.30677197545814e-15 other
MAP3K2 MAP3K2 -0.240626410076546 0.000377980323569694 -0.161364177161352 1 other
MAP3K3 MAP3K3 -0.156513940669287 0.44070322482973 -0.257846588444617 4.00334856588613e-09 other
MAP3K7 MAP3K7 0.0176045458889538 1 -0.0452290025479649 1 other
MAP3K8 MAP3K8 0.243748129317823 1.78620403217486e-12 0.207058567049251 9.99394659295746e-09 other
MAP4K5 MAP4K5 0 1 -0.18370831423249 0.00949097377808421 other
MAP7D1 MAP7D1 0.0693746547866851 1 0.00925593322107554 1 other
MAPK1 MAPK1 -0.121729149158208 0.262562789277273 -0.388630991566396 5.96682581165516e-32 other
MAPK14 MAPK14 -0.0213864364370051 1 -0.0857002936112921 1 other
MAPK1IP1L MAPK1IP1L 0.0634602186329757 1 0.0920360612309579 0.204540467971135 other
MAPK6 MAPK6 -0.0265034698161764 1 0.0511967257589583 1 other
MAPK9 MAPK9 0 1 -0.147802389167519 0.387767838984914 other
MAPKAP1 MAPKAP1 -0.0631149292458144 1 -0.177923558305018 0.0092651836197947 other
MAPKAPK2 MAPKAPK2 -0.123194338705275 1 -0.164759599735348 1 other
MAPKAPK3 MAPKAPK3 0.0264981883116511 1 -0.0445999718069328 1 other
MAPRE1 MAPRE1 0.0137170204327739 1 -0.0181400925472904 1 other
MAPRE2 MAPRE2 -0.0398415255289002 1 -0.194497327580748 0.00465710021122348 other
MARCH1 MARCH1 0.00385205947151368 1 0.0781039704522213 2.47485000679235e-10 other
MARCH2 MARCH2 0.127699899380224 0.0122622969366096 0.00967572123158988 1 other
MARCH5 MARCH5 0.0422434311972035 1 -0.0494113704325765 1 other
MARCH6 MARCH6 0.0405089844210116 1 -0.079473652858203 1 other
MARCH7 MARCH7 -0.115633611928419 1 -0.267381935326883 4.72340834254376e-11 other
MARCKS MARCKS -0.65026899730623 1.65242686660259e-29 -0.371291571950515 1 other
MARCO MARCO -0.0235321537387689 1 -0.0556765225759892 2.33854670641613e-12 other
MARK2 MARK2 -0.0954827458234648 1 -0.260861278773442 1.47911025919465e-10 other
MARK3 MARK3 0.0507721537300134 1 -0.130098502812451 1 other
MAT2A MAT2A 0.0305221136289138 1 0.0971780587649115 1.67573754241823e-07 other
MAT2B MAT2B 0.114601133189781 0.12754351469012 -0.0089988031432976 1 other
MAX MAX 0.0556453624309659 1 0.0124743764435722 1 other
MBD4 MBD4 -0.0100936538089673 1 -0.123870185550284 1 other
MBNL2 MBNL2 0.0507178912011021 1 -0.0712888861605707 1 other
MBOAT7 MBOAT7 0.0310160316247299 1 0.07805006015307 1 other
MBP MBP -0.154412972006374 1 -0.5011186265976 2.64280050015042e-50 other
MCFD2 MCFD2 -0.117745408558986 1 -0.0966647832240979 1 other
MCL1 MCL1 0.147763452700995 9.0156607759786e-18 0.0943594296204244 1.85165207296624e-06 other
MCM5 MCM5 -0.00614755782464571 1 0.0410130978393688 1 other
MCMBP MCMBP -0.0615364649568713 1 -0.0443993954184325 1 other
MCOLN1 MCOLN1 0.00727890469036208 1 -0.178772107583807 1 other
MCRS1 MCRS1 0.153862625020026 8.45176000806566e-05 0.0559642513460754 1 other
MCTP1 MCTP1 -0.0753215312291462 1 -0.0392484693633355 1 other
MCTS1 MCTS1 0.15389725276188 2.62193784080897e-08 0.191470796049987 1.47853622404581e-14 other
MCUR1 MCUR1 0.0103154228205076 1 -0.0128391902021661 1 other
MDH1 MDH1 -0.0775795476906104 1 -0.103319404311546 1 other
MDH2 MDH2 0.0282875617503801 1 -0.0138013346891603 1 other
MDM2 MDM2 -0.12729196722196 1 -0.251946047130129 5.77995840838589e-09 other
MDM4 MDM4 0.0178150957571284 1 -0.0841437516848208 1 other
ME1 ME1 0.198002550587518 1.84625482318069e-06 0.0769648805587415 1 other
ME2 ME2 -0.00340450645795287 1 -0.0736659693633206 1 other
MEA1 MEA1 0.103810520016442 0.776766635171479 0.0519252181749414 1 other
MECP2 MECP2 0.00802039049280068 1 -0.156678141670324 0.36331664619223 other
MED10 MED10 0.028823176843872 1 -0.191315660351865 0.000359380081600981 other
MED11 MED11 -0.0204263265383491 1 -0.102746659513065 1 other
MED15 MED15 -0.105296741405785 1 -0.148887796252014 1 other
MED21 MED21 0.153308794243698 0.00534612499446601 0.00367196027855954 1 other
MED28 MED28 0.185132485958575 3.26914465327249e-11 0.0567285035823255 1 other
MED29 MED29 0.0248257660910594 1 -0.0120648596625625 1 other
MED30 MED30 0.151833022129144 0.00446420181217933 0.0718141129960261 1 other
MED4 MED4 0.100711742481085 0.575868253437272 -0.0663223698727553 1 other
MED6 MED6 0.109709491847694 0.886932158276757 -0.0867959012667927 1 other
MED8 MED8 -0.0974617389054513 1 -0.171853072229235 0.0155565477427641 other
MEF2A MEF2A -0.149383913382276 1 -0.0820327258164091 1 other
MEPCE MEPCE 0.137605004539185 0.0508371337354434 -0.0544883709578119 1 other
MERTK MERTK -0.0440014223708094 1 -0.214833787782079 1 other
MESDC1 MESDC1 0.204854418012646 2.11691680417749e-08 0.11439963114705 0.0599601012453206 other
MESDC2 MESDC2 -0.133113374774614 1 -0.148217194657564 1 other
METAP2 METAP2 0.0296237102370447 1 0.059305566157174 1 other
METTL21A METTL21A 0.166520332300117 0.000903090197775451 0.0731965192137842 1 other
METTL23 METTL23 0.0592847762339739 1 -0.046645504075687 1 other
METTL5 METTL5 0.112765637741804 0.612648573772377 0.0168962483553186 1 other
METTL7A METTL7A 0.0629910067979207 0.0240113393898966 0.0384456417814276 0.00798608625655614 other
METTL9 METTL9 0.0924705975193467 0.000173867918528119 0.0194251303917716 1 other
MFAP1 MFAP1 -0.182384594425598 0.00197333532237931 -0.325351864710745 2.23899892177706e-15 other
MFF MFF 0.112541379469317 0.97391656017077 0.0451501701747061 1 other
MFNG MFNG 0.148874234637542 0.00658368983900961 -0.0257165909146866 1 other
MFSD1 MFSD1 0.119465148772775 1.70172398038986e-06 0.145487768578977 6.70385474955454e-18 other
MFSD10 MFSD10 -0.072884602550624 1 -0.308251346506828 2.01004027454203e-14 other
MFSD12 MFSD12 -0.28391118176024 7.03120026039858e-08 -0.20377360526926 0.0901456479193143 other
MFSD14A MFSD14A 0.0468344916930787 1 -0.00248946111865789 1 other
MFSD14B MFSD14B -0.0947486632430823 1 -0.137798377473518 1 other
MGAT1 MGAT1 -0.0495559927430314 1 -0.0852714124413189 1 other
MGAT2 MGAT2 0.242845844965712 1.14222312497341e-10 0.0990032732675743 1 other
MGAT4A MGAT4A -0.1978664750652 0.0184899696800993 -0.345429861032521 5.27058757566198e-14 other
MGEA5 MGEA5 -0.129551100168012 0.526744605365976 -0.340110773366918 6.67714933330832e-20 other
MGME1 MGME1 0 1 -0.159000646023237 0.0906010615289615 other
MGMT MGMT -0.0676136390183094 1 -0.0602580276702848 1 other
MGRN1 MGRN1 0.0862594110081307 1 -0.0649490614265096 1 other
MGST2 MGST2 0.15063899453567 4.78704589518002e-12 0.36436307989232 2.1081473901438e-51 other
MGST3 MGST3 -0.0376066409709729 1 0.0384546297028012 1 other
MIA3 MIA3 -0.11039098812529 1 -0.3151604977785 5.34877444916266e-12 other
MICAL1 MICAL1 0.0257298273471769 1 0.0327875654621577 1 other
MICU1 MICU1 -0.136450346789553 0.691916636441753 -0.132334791402488 1 other
MICU2 MICU2 -0.0949007266231627 1 -0.197862134070033 0.000101421076894711 other
MID1IP1 MID1IP1 0.275755211460524 6.54159159381157e-12 0.200806241343902 3.78542576063115e-05 other
MIDN MIDN 0.00685904737762266 1 0.0803183972248414 1 other
MIEN1 MIEN1 0.15200301306337 9.41893360066132e-07 0.0381676386655191 1 other
MIF MIF 0.0851526863089003 0.176687525555694 -0.0402578990106056 1 other
MIF4GD MIF4GD 0.265950778915471 5.26097594444194e-15 0.262979793869751 1.53499108371846e-15 other
MILR1 MILR1 0.243306995411052 6.56442736001426e-11 0.241156295618559 2.8226502167716e-12 other
MINOS1 MINOS1 0.226936280566262 2.26326267210976e-27 0.16206794794802 7.72802912174056e-19 other
MIOS MIOS -0.047356580836649 1 -0.0397839361658296 1 other
MIR181A1HG MIR181A1HG 0.237713236438773 6.34713118538169e-08 0.172211167705378 0.00071719563684551 other
MIS18BP1 MIS18BP1 -0.125655444891287 1 -0.202116856424694 0.00590775807543285 other
MITD1 MITD1 -0.0492685068149539 1 -0.186417234653199 0.00781512171695959 other
MKKS MKKS 0.0991070696442012 0.191262664099801 0.108586168485851 0.0060349344632195 other
MKLN1 MKLN1 -0.11375060826471 1 -0.176400655344102 0.18688630198332 other
MKNK1 MKNK1 0.100450282955098 1 -0.0205800164364702 1 other
MKNK2 MKNK2 0.0806101018654422 1 -0.0816203756194045 1 other
MKRN1 MKRN1 0.199534002738167 1.69806206963718e-10 0.129228358078303 0.000122427200404181 other
MLEC MLEC -0.0410745887211782 1 -0.0735816752248711 1 other
MLF2 MLF2 0.0849774824932149 1 0.0542436021966958 1 other
MLLT10 MLLT10 -0.0130821144593412 1 -0.0249627077134229 1 other
MLX MLX 0.0421870907831898 1 -0.0283824617159878 1 other
MLXIP MLXIP -0.00995120861870014 1 -0.0688668798781849 1 other
MMADHC MMADHC 0.303734908163553 2.47034452814035e-28 0.216777042572397 3.38990151451278e-18 other
MMD MMD 0.341446769481215 5.29263420104786e-21 0.242571085852077 4.81370829765027e-08 other
MMP24-AS1 MMP24-AS1 0.185798963254374 1.48967662356708e-07 0.11127445419687 0.856167091057921 other
MNAT1 MNAT1 0 1 -0.199579078106475 0.0352489665764516 other
MOB1A MOB1A -0.211445049113063 4.1811738558842e-08 -0.159891234967897 0.0428442795352188 other
MOB1B MOB1B -0.0888719812967145 1 -0.0955648537599676 1 other
MOB2 MOB2 0 1 -0.169854922874358 0.0124488877307066 other
MOB3A MOB3A 0.0602757883522722 1 -0.0533474557870781 1 other
MOB4 MOB4 0.144827336097375 0.175593669254821 -0.0228064320653887 1 other
MOCS2 MOCS2 0.200280822068856 5.49945033512374e-08 0.138936214493713 0.0197134624696782 other
MORF4L1 MORF4L1 0.109133057975878 2.89566400538263e-08 0.0983625862322846 6.97086594106186e-06 other
MORF4L2 MORF4L2 0.0452262136239938 1 0.0709591031094157 1 other
MOSPD2 MOSPD2 0 1 -0.169685397440292 0.00971744424323057 other
MPC1 MPC1 0.0176639306814906 1 0.0517321482115954 0.954186425417181 other
MPC2 MPC2 0.0452517636748733 1 0.0157155696458963 1 other
MPDU1 MPDU1 0.0704738937689049 1 0.0496694157343647 1 other
MPEG1 MPEG1 -0.0930010518896155 1 0.0673953770756537 4.07944678262306e-11 other
MPG MPG 0.0972757877044845 1 -0.0566303590795763 1 other
MPHOSPH10 MPHOSPH10 -0.137701493664032 1 -0.303327819704667 2.29938335113935e-13 other
MPHOSPH6 MPHOSPH6 0.0766356291575816 1 0.0739106303932031 1 other
MPHOSPH8 MPHOSPH8 -0.163120044249759 1 -0.354376415629955 2.57341047588442e-20 other
MPLKIP MPLKIP 0.101920669737828 0.0583377070338983 0.0315610766982927 1 other
MPP1 MPP1 -0.216549767080482 0.248180339274786 -0.249375453055958 0.0608371094391788 other
MPPE1 MPPE1 0.115002910481842 1 0.0183010269701567 1 other
MPST MPST 0.23644841210321 1.22980235461965e-15 0.209403396366725 1.07347050268019e-12 other
MPV17 MPV17 0.0110162381445864 1 -0.0410319506101759 1 other
MR1 MR1 -0.119790567271752 1 -0.186317567182775 0.000371362116615758 other
MRFAP1 MRFAP1 0.0759505806176144 0.0177726126508656 -0.0160147340896261 1 other
MRFAP1L1 MRFAP1L1 0 1 -0.146073654635651 0.157195576933072 other
MRPL1 MRPL1 -0.00780097946650038 1 -0.10357750379657 1 other
MRPL10 MRPL10 0 1 -0.0990462113108017 1 other
MRPL11 MRPL11 -0.00190973107019465 1 -0.0460286744887696 1 other
MRPL12 MRPL12 0.128702383691071 0.00277795129335898 0.112605328227514 0.00242371555449038 other
MRPL13 MRPL13 -0.0254902300645339 1 -0.00302840034014973 1 other
MRPL14 MRPL14 -0.110756880351762 1 -0.17469560961939 0.704133617116748 other
MRPL15 MRPL15 0.0343144962930324 1 0.0213293752744823 1 other
MRPL16 MRPL16 -0.0212461596413456 1 -0.0917371234377864 1 other
MRPL17 MRPL17 -0.0570347599462919 1 -0.0330427116238028 1 other
MRPL18 MRPL18 0.0384006648633749 1 -0.0526871722736604 1 other
MRPL19 MRPL19 0.0021881604719749 1 -0.0549743937889295 1 other
MRPL2 MRPL2 0.0630702892382327 1 0.0565194676170702 1 other
MRPL20 MRPL20 -0.0267918236368153 1 -0.0727123507539248 1 other
MRPL21 MRPL21 -0.00948307496137324 1 0.0160043225797342 1 other
MRPL22 MRPL22 -0.0310606593914731 1 -0.115588423657205 1 other
MRPL23 MRPL23 0.361136205940916 5.40317817663745e-48 0.374845191985193 3.59107750348589e-58 other
MRPL24 MRPL24 0.149579546184086 0.000960170976690702 0.135900513372301 0.000522899580953504 other
MRPL27 MRPL27 -0.019167273753151 1 -0.0543448695202708 1 other
MRPL28 MRPL28 0.0867936597779899 1 0.0312868558588184 1 other
MRPL3 MRPL3 0.0533327607653202 1 0.0922513513709756 1 other
MRPL32 MRPL32 0.0270242478073139 1 -0.0931315549106388 1 other
MRPL33 MRPL33 0.145946032158289 1.44003456261825e-09 0.0940704770151903 1.16240819963042e-05 other
MRPL34 MRPL34 -0.0344643810100413 1 -0.201011779542314 0.0394801006526026 other
MRPL35 MRPL35 -0.0827459168731544 1 -0.115687792288068 1 other
MRPL36 MRPL36 0.00600656102349628 1 -0.0344921904644546 1 other
MRPL37 MRPL37 0.131128285154832 0.340400647503813 0.0976326763064661 1 other
MRPL4 MRPL4 -0.0114892034507557 1 -0.098715177293702 1 other
MRPL40 MRPL40 -0.034485553100293 1 -0.0107621142036285 1 other
MRPL41 MRPL41 0.00777241446219379 1 -0.000982831176523424 1 other
MRPL42 MRPL42 0.0830326808558186 1 -0.0528101632223541 1 other
MRPL43 MRPL43 0.0432679239799831 1 -0.0607474524163836 1 other
MRPL44 MRPL44 0 1 -0.0791404253697932 1 other
MRPL45 MRPL45 0.235974037972294 1.80032670780584e-12 0.208670786090136 5.01644663312542e-09 other
MRPL47 MRPL47 0.0208144115277977 1 0.00121712694191967 1 other
MRPL48 MRPL48 0.15511159494491 0.00902546824806781 0.132476086574491 0.0574290752079198 other
MRPL50 MRPL50 0.169497165872611 1.27007220891222e-05 0.0981112712111467 1 other
MRPL51 MRPL51 -0.00914208267012373 1 -0.0720103583642814 1 other
MRPL52 MRPL52 0.156319640446385 2.30885266154242e-12 0.187849686813332 5.73143806757985e-18 other
MRPL54 MRPL54 -0.0917692004130067 1 -0.104391031969885 1 other
MRPL55 MRPL55 0.208965205099603 2.32313564567645e-16 0.245577467284015 7.99419018375503e-22 other
MRPL57 MRPL57 -0.0196568095752992 1 -0.0538854702941101 1 other
MRPL9 MRPL9 0.150102620414099 0.00524865858538719 -0.0130274686770113 1 other
MRPS10 MRPS10 -0.0203875057802341 1 -0.124714049385234 1 other
MRPS11 MRPS11 0.082339022070983 1 0.00495852310401523 1 other
MRPS12 MRPS12 -0.0478823562789914 1 -0.0984689800303808 1 other
MRPS14 MRPS14 0.146285834063935 0.0110089232635328 0.11512688987862 1 other
MRPS15 MRPS15 0.014973302552039 1 0.00741492857938242 1 other
MRPS16 MRPS16 0.0347690398532183 1 -0.0226968689656484 1 other
MRPS18A MRPS18A 0.0572185002395134 1 -0.00349104032830483 1 other
MRPS18B MRPS18B 0.209180064359122 3.48613990396521e-10 0.102029018998418 0.109502054007976 other
MRPS18C MRPS18C 0.0764611876744119 1 -0.0400888316608715 1 other
MRPS21 MRPS21 0.127206229905347 4.94906456737413e-10 0.166796332066609 1.15514386795345e-17 other
MRPS22 MRPS22 -0.0636594564522059 1 -0.159840766719732 0.639377676682592 other
MRPS23 MRPS23 -0.0168100061622365 1 -0.0658662213724435 1 other
MRPS25 MRPS25 0.0192721236154871 1 -0.0386758216383958 1 other
MRPS26 MRPS26 -0.0417406786604597 1 -0.126857596582551 1 other
MRPS28 MRPS28 0.142980376758466 0.0395897246130833 0.100559822745754 1 other
MRPS30 MRPS30 0.0349653072136162 1 -0.0672846448351934 1 other
MRPS31 MRPS31 0.0944177574589502 1 -0.0662387344172664 1 other
MRPS33 MRPS33 0.150257115537436 0.000816349086104339 0.139508807385065 0.000184975039463446 other
MRPS34 MRPS34 -0.012096864371071 1 -0.0880310819208519 1 other
MRPS35 MRPS35 0.0795876387823933 1 0.0485007425027479 1 other
MRPS36 MRPS36 0.0649057785176985 1 0.0308600699730313 1 other
MRPS5 MRPS5 -0.0472353682717537 1 -0.136498433983337 1 other
MRPS6 MRPS6 0.108780704059223 0.232289605522435 0.0138943953534268 1 other
MRPS7 MRPS7 0.00615513020469405 1 -0.0716269389542694 1 other
MS4A4A MS4A4A 0.138094557561335 0.00181111806933435 0.126265871335041 1.93498539467588e-12 other
MS4A6A MS4A6A 0.312072060135663 1.22140181071105e-13 0.284728439769881 1.00747183074437e-37 other
MS4A7 MS4A7 0.254580727757705 1.57639263759466e-12 0.252240527200474 1.12147954630322e-48 other
MSL1 MSL1 -0.102814749514421 1 -0.190701535953811 0.00340154632255593 other
MSL3 MSL3 0.071366264584559 1 -0.00990506710881123 1 other
MSR1 MSR1 0.0299277661406113 0.165517490709435 0.000957665880955347 8.55516471192265e-06 other
MSRA MSRA 0.0831273049713295 1 0.0986174880153778 1 other
MSRB2 MSRB2 -0.0999911354008649 1 -0.0482705797177114 1 other
MT-ND2 MT-ND2 -0.194744495699348 2.18568134465389e-29 -0.122409030876753 1.91705238366361e-16 other
MTCH1 MTCH1 -0.0136070291924357 1 -0.0709888258968105 1 other
MTCH2 MTCH2 0.0619272055681659 1 0.0986906879266554 0.355262348977821 other
MTDH MTDH -0.0473534442424819 1 -0.0239809145967063 1 other
MTERF4 MTERF4 0.0489561868711592 1 -0.143688801779312 1 other
MTF2 MTF2 0.031201681480953 1 -0.0847856660918596 1 other
MTHFD2 MTHFD2 0.0137040850396214 1 0.115689006530059 0.116881657892322 other
MTHFR MTHFR -0.02063986699258 1 -0.0619760082669092 1 other
MTIF3 MTIF3 0.194267499081565 1.67659476362905e-09 0.114721145768698 0.0037709373667472 other
MTMR14 MTMR14 0.0815404775096347 1 0.0768552517129684 1 other
MTMR6 MTMR6 -0.124534444954035 1 -0.0756056622866936 1 other
MTPN MTPN -0.170002280947348 4.82255326222927e-05 -0.148608506170557 0.0113276699895473 other
MTR MTR 0 1 -0.191334242704205 0.00123903121342377 other
MTSS1 MTSS1 0.040287715243908 1 -0.142559907414476 1 other
MTX1 MTX1 -0.0491784139016798 1 -0.0455655800262604 1 other
MTX2 MTX2 0.0972122329156169 1 0.0372936630534204 1 other
MVB12A MVB12A 0.117039601045787 0.174621473793768 0.0511916902589902 1 other
MXD1 MXD1 -0.271518006003168 0.198814632189991 -0.110191892517698 1 other
MYC MYC 0.177769573042062 1 0.10220751853862 1 other
MYCBP2 MYCBP2 -0.133889497931499 1 -0.31537258357994 4.60750001754859e-16 other
MYD88 MYD88 -0.166180510487522 0.0679746346067445 -0.0904191303803286 1 other
MYDGF MYDGF 0.0405428960872394 1 0.103873140550055 0.000896932597570318 other
MYEOV2 MYEOV2 0.0301777608723045 1 0.0274926473464209 1 other
MYL12A MYL12A -0.0731709666886871 0.000372881746632126 -0.248908587567884 5.83863935050665e-62 other
MYL12B MYL12B -0.177774969202777 2.51943940755994e-26 -0.282440936683163 5.23457723131241e-79 other
MYL6 MYL6 -0.189290636166177 2.61956488033099e-62 -0.202652358916783 6.41330567539849e-44 other
MYLIP MYLIP 0.354193137967333 4.7825283720082e-23 0.138548110586826 1 other
MYO1F MYO1F 0.169955185332191 1.13571047061663e-08 -0.106208861563472 1 other
MYO1G MYO1G -0.0466885812156399 1 -0.187492672225233 0.000229373683506476 other
MYO9A MYO9A -0.138978362782699 1 -0.320454953027273 7.03343105266795e-07 other
MYO9B MYO9B -0.175694599188745 0.0190567176091589 -0.256887648695636 1.03797987912856e-10 other
MZB1 MZB1 0.564345904590684 0.000193674963652238 0.958709335030566 5.33174073393938e-36 other
MZT1 MZT1 0.145464125531862 0.00964304369496132 0.0841561895316478 1 other
MZT2A MZT2A 0.107673709838072 0.00054525219583847 0.0474974086254976 1 other
MZT2B MZT2B -0.00670457083716492 1 -0.043643751576506 1 other
N4BP2 N4BP2 -0.117263957933667 1 -0.0943617385222522 1 other
N4BP2L1 N4BP2L1 0.191617508910894 4.83239925498777e-07 0.172755620715025 0.000278002328161451 other
N4BP2L2 N4BP2L2 -0.0686835061658899 1 -0.316529602525599 1.82052280105332e-38 other
NAA10 NAA10 0.0773302872629239 1 0.0434208668602302 1 other
NAA15 NAA15 -0.037357847665261 1 -0.103267195713284 1 other
NAA20 NAA20 -0.0755401292291586 1 -0.0625309148537645 1 other
NAA38 NAA38 0.129457650251873 1.53645664137993e-05 0.203534762899817 7.1018878201168e-14 other
NAA50 NAA50 -0.114103179743785 1 -0.119965896626261 1 other
NAAA NAAA 0.172246829092599 7.5144042560485e-07 0.194830595330926 7.26188414494139e-13 other
NABP1 NABP1 0.0701518735201991 0.246541235887646 0.0791552145207993 0.845114700883789 other
NACA NACA -0.0687864689796307 1.52020134750363e-06 -0.0607292550292493 0.00441884729146896 other
NADK NADK -0.0906495544245656 1 -0.158249307548094 0.00396814582002752 other
NAE1 NAE1 0 1 -0.128683426775874 1 other
NAGA NAGA 0.0485656050411174 1 0.000839212710424642 1 other
NAGK NAGK -0.10556077486562 1 0.0316552459174352 0.107582950363183 other
NAIP NAIP -0.0519604011807586 1 -0.129646643546899 1 other
NAMPT NAMPT -0.330401688643073 2.93896129154783e-07 -0.0503307972177206 0.110049838686184 other
NANS NANS 0.0602158869267022 1 0.139672885797425 4.34913140544016e-09 other
NAP1L1 NAP1L1 0.314869160750605 6.28015832719197e-54 0.414105522901916 5.42302916225324e-118 other
NAP1L4 NAP1L4 -0.0617061805471018 1 -0.458123668382794 2.75272481631994e-32 other
NAPA NAPA -0.0835921090570146 1 -0.0184185873821496 1 other
NAPG NAPG -0.133266690637454 0.403315803757703 -0.169092391921758 0.00471694992659734 other
NAPRT NAPRT -0.062461461939245 1 -0.0525711080962139 1 other
NARF NARF 0.124454885200017 0.491815914134424 -0.00868825606057788 1 other
NARS NARS -0.0552206396571101 1 -0.0477276004510875 1 other
NBEAL1 NBEAL1 0.597237235906821 3.78789120622173e-129 0.574198028281951 9.95899660685838e-129 other
NBPF19 NBPF19 0 1 -0.0498418205232023 1 other
NBR1 NBR1 -0.0630041281230382 1 -0.224792479860122 5.79908243344638e-05 other
NCBP2 NCBP2 0.100742737242356 1 0.0491471863633945 1 other
NCBP2-AS2 NCBP2-AS2 -0.0122087574022138 1 -0.157561047813729 0.246276084750633 other
NCBP3 NCBP3 -0.108220406825724 1 -0.28182886161162 5.22564106133587e-11 other
NCEH1 NCEH1 -0.201198484215221 0.0507026418376096 -0.178880244479032 1 other
NCF1 NCF1 0.070997709756178 1 0.0923546924296228 7.85034025023306e-05 other
NCF2 NCF2 -0.273519522914318 2.09157048954773e-08 -0.173731457601518 1 other
NCF4 NCF4 -0.035228902973055 1 0.0199297559735864 1 other
NCOA1 NCOA1 -0.126684764899787 1 -0.359843938907941 3.68408730505813e-18 other
NCOA2 NCOA2 -0.0531120577969044 1 -0.240885712603549 9.92558647647954e-06 other
NCOA3 NCOA3 -0.210811254996345 0.00467138976255548 -0.180249089486173 0.858980287473853 other
NCOA4 NCOA4 0.0025024957570535 1 0.15304857734586 1.04647224838378e-13 other
NCOR1 NCOR1 -0.0376864968818981 1 -0.225664843843662 4.75482597539938e-08 other
NCOR2 NCOR2 -0.196564893533475 0.00138083709310934 -0.267353127040635 6.23932697141382e-09 other
NCSTN NCSTN 0.0178033557283259 1 0.0223749499395622 1 other
NDE1 NDE1 0 1 -0.102302284953725 1 other
NDEL1 NDEL1 0 1 -0.109631581871014 1 other
NDFIP1 NDFIP1 0.209036538077169 4.97818360796312e-18 0.179489234681689 1.8138563752727e-14 other
NDRG1 NDRG1 -0.175513342739767 1 -0.174371669256803 0.157312171958827 other
NDRG2 NDRG2 0.325869742121723 3.24849996133696e-26 0.524970983567817 1.1240575215497e-64 other
NDUFA1 NDUFA1 0.00166054030436047 1 0.133836935338437 7.47326416254305e-14 other
NDUFA10 NDUFA10 -0.0425586801819882 1 -0.0879405941344428 1 other
NDUFA11 NDUFA11 0.301107863446664 3.09591025679786e-60 0.267379420209098 5.48285382409343e-57 other
NDUFA12 NDUFA12 -0.127816138194079 1 -0.114664227554894 1 other
NDUFA13 NDUFA13 0.282570563613201 1.55506921219751e-44 0.229168066709052 1.02201140858165e-33 other
NDUFA2 NDUFA2 0.135652605957561 2.23159977927748e-13 0.192761497908308 1.22842566432865e-24 other
NDUFA3 NDUFA3 0.0997088485116814 1.64171278975243e-07 0.194532501387192 7.90124387575353e-25 other
NDUFA4 NDUFA4 -0.0753599871669279 6.84463644584675e-05 0.0388190190183095 1 other
NDUFA5 NDUFA5 0.0891370206942729 0.0279135354789387 -0.00613349540748709 1 other
NDUFA6 NDUFA6 0.00383039272495755 1 0.0481639026242433 0.0338612975644825 other
NDUFA7 NDUFA7 0.237192109417309 3.03267953504013e-12 0.182408814941258 2.92554113750487e-06 other
NDUFA8 NDUFA8 0.00770855959198857 1 -0.0261340407453021 1 other
NDUFA9 NDUFA9 0.0121040936949357 1 -0.0307122974927436 1 other
NDUFAB1 NDUFAB1 -0.154819349026811 1 -0.214573367738598 4.75426559387306e-06 other
NDUFAF2 NDUFAF2 -0.062305592400252 1 -0.0391133479559942 1 other
NDUFAF3 NDUFAF3 0.0990101548417318 0.000140620095790235 0.08522208429102 0.00286008102292781 other
NDUFAF4 NDUFAF4 0.110956655817736 0.430421346635979 0.0822297301168173 1 other
NDUFB1 NDUFB1 0.16414642791715 3.21840225550574e-18 0.40035751054844 1.74176448004107e-93 other
NDUFB10 NDUFB10 -0.0176977729727443 1 -0.0164453669504556 1 other
NDUFB11 NDUFB11 0.0130129930981051 1 0.115525356741446 6.07193205846521e-14 other
NDUFB2 NDUFB2 -0.0570473105376067 1 0.00861107042635828 1 other
NDUFB3 NDUFB3 -0.038819493598687 1 -0.00481366410757533 1 other
NDUFB4 NDUFB4 0.0499321534778672 0.0557684469227694 0.122385418916976 1.1453900859032e-12 other
NDUFB5 NDUFB5 0.288123221680968 3.46641206564483e-45 0.345816183369954 1.52154685423468e-67 other
NDUFB6 NDUFB6 0.0383654009183499 1 0.0287040145429146 1 other
NDUFB7 NDUFB7 0.0697373562046277 0.0201094615498831 0.0925857431526518 2.85209590732734e-06 other
NDUFB8 NDUFB8 0.0796785750105294 0.0128096583013695 0.00272902083464628 1 other
NDUFB9 NDUFB9 0.125736887420568 4.1632806676229e-11 0.115164201891971 2.85218655480746e-12 other
NDUFC1 NDUFC1 -0.0154320585230331 1 0.0337837489348646 1 other
NDUFC2 NDUFC2 0.0430292593711981 1 0.0145798838441697 1 other
NDUFS1 NDUFS1 -0.0929800635971789 1 -0.192527508917506 0.0024307719796688 other
NDUFS2 NDUFS2 -0.00488474696859376 1 -0.046941086277612 1 other
NDUFS3 NDUFS3 0.042685871629344 1 0.0596639068180013 1 other
NDUFS4 NDUFS4 0.0842792471251572 0.874688781810116 0.0883341211394453 0.064553450836882 other
NDUFS5 NDUFS5 0.00319340394310985 1 0.033062142511619 1 other
NDUFS6 NDUFS6 -0.0946117858695674 1 -0.04445195114609 1 other
NDUFS7 NDUFS7 0.148079977483038 2.344907211132e-14 0.168395904828312 4.93518059896423e-23 other
NDUFS8 NDUFS8 0.13887184844449 1.45669814179537e-09 0.145114466186803 4.94486042751615e-13 other
NDUFV1 NDUFV1 0.103473200214515 0.115788938252283 0.0750879412012955 0.824108852368255 other
NDUFV2 NDUFV2 -0.0917434303745123 1 -0.0672610617067694 1 other
NDUFV3 NDUFV3 0.0396530589177095 1 0.0165325474876099 1 other
NECAP1 NECAP1 0 1 -0.130594267988055 1 other
NECAP2 NECAP2 -0.0549690331076913 1 -0.208154867502636 9.19857421038233e-05 other
NEDD8 NEDD8 0.0520220034565481 0.213752648559893 0.0552452908920225 0.0950197417638923 other
NEK7 NEK7 -0.00917996768052265 1 -0.166922598729599 0.00402709733554717 other
NELFCD NELFCD 0.0182683319507722 1 -0.132764777560374 1 other
NELFE NELFE 0.0924661269362836 1 0.0387678870349897 1 other
NEMF NEMF -0.134453737513705 0.612464067390748 -0.247302500900333 1.16282322840516e-09 other
NENF NENF 0.187569108478194 2.48413478218019e-21 0.203038415675583 7.0339245161957e-34 other
NEU1 NEU1 0.222531149697315 7.45679433904559e-10 0.153863224324243 0.0163203073064554 other
NF1 NF1 -0.128317994399332 1 -0.23986864221689 9.37942307836191e-06 other
NFAM1 NFAM1 0 1 -0.0644432839059972 1 other
NFATC2IP NFATC2IP -0.0342731265159006 1 -0.167069860715344 0.00688805419285778 other
NFATC3 NFATC3 -0.0744649322850659 1 -0.305256982192277 3.71779424629156e-10 other
NFE2L1 NFE2L1 0 1 -0.117394339091232 1 other
NFE2L2 NFE2L2 -0.00648296824358463 1 0.0694809976330428 0.0259426973295775 other
NFIA NFIA 0.135316164239421 0.0133707483441217 0.0870017109979715 1 other
NFIC NFIC -0.0804734084579448 1 -0.183181730633624 1 other
NFKB2 NFKB2 0.174337441799182 0.000413995581116375 -0.00607574989311566 1 other
NFKBIA NFKBIA 0.299806044899006 8.45036765779159e-37 0.285223335331155 6.17079270494203e-21 other
NFKBIB NFKBIB 0.0747003381390354 1 -0.0578649598564231 1 other
NFKBID NFKBID 0.216183117178977 2.27261909175061e-05 0.3108512653248 7.98216965222922e-16 other
NFKBIE NFKBIE 0.0186307942272701 1 -0.0527170235735857 1 other
NFKBIZ NFKBIZ 0.228616926884058 1.47325890724121e-15 0.332357422603691 1.71453824883795e-29 other
NFU1 NFU1 0.190596506673868 2.70169450582353e-07 0.172460696250944 4.04827392638909e-05 other
NFYC NFYC 0.0944679567115962 1 0.0346625774132343 1 other
NGDN NGDN 0.116983022146169 0.981228805592621 -0.0106846368000513 1 other
NGLY1 NGLY1 -0.0658546985661996 1 -0.116676468137261 1 other
NHLRC3 NHLRC3 0.0166558732853572 1 -0.127407890595004 1 other
NHP2 NHP2 0.148516963589113 1.26963242043003e-06 0.181157232733868 9.78243446066217e-13 other
NHSL2 NHSL2 0.340034820736259 1.80858543120736e-24 0.27865311565926 2.61272427273997e-16 other
NIFK NIFK -0.0692542001378108 1 -0.0893467442185762 1 other
NINJ1 NINJ1 -0.0263347282030315 1 -0.0298325829397568 1 other
NINJ2 NINJ2 0.214895930201433 1.59875082855796e-07 0.157263336964084 0.00673998359022203 other
NIP7 NIP7 0.0872025719841865 1 -0.0519662909141019 1 other
NIPA2 NIPA2 0.195203101788092 1.66322200257078e-07 0.105541545640766 1 other
NIPSNAP3A NIPSNAP3A 0.125989268990695 0.196665619116189 0.205653563766364 2.44668827859916e-08 other
NIT2 NIT2 0.0014158849778434 1 -0.0518339524848266 1 other
NKAP NKAP -0.0711631104054793 1 -0.136616496515124 1 other
NKG7 NKG7 -0.307935307957912 1 -0.993112680483517 5.68103230177422e-146 other
NLRP3 NLRP3 -0.0268620536480401 1 0.18088009026106 0.00578644890471365 other
NMD3 NMD3 0.0710175092336782 1 0.000486314422635914 1 other
NME1 NME1 -0.155346733943225 0.0934112367023198 -0.0935987535870673 1 other
NME3 NME3 0.0825867264726458 1 0.00421103056401551 1 other
NME4 NME4 0.246832859245103 3.53159367791482e-14 0.294132680867158 1.00582192011519e-20 other
NMI NMI -0.179537275558038 0.0595999989142063 -0.214536170948806 0.000631938684940578 other
NMRAL1 NMRAL1 0.124535868147218 0.330052602627549 0.0591939038338796 1 other
NMRK1 NMRK1 0.135214141283684 0.749482335892683 0.0550604716524046 1 other
NMT1 NMT1 0.109863992866846 1 0.0414076491495183 1 other
NOB1 NOB1 0.144517641132523 0.0466419424990931 0.0897358592479243 1 other
NOC2L NOC2L 0.0717661022514788 1 -0.116613421189309 1 other
NOC3L NOC3L 0 1 -0.194020798323886 0.00864059597816644 other
NOL11 NOL11 0 1 -0.175237690701868 0.0155791780232256 other
NOL8 NOL8 -0.130013677808987 1 -0.270690860469721 1.13959497329018e-09 other
NOLC1 NOLC1 -0.0294374807335922 1 -0.0991921142225316 1 other
NONO NONO 0.0482273319581707 1 0.0117706091251605 1 other
NOP10 NOP10 0.136760808762882 5.93718809257519e-08 0.0602385296717385 3.71066799675996e-07 other
NOP56 NOP56 -0.0667957397829899 1 -0.130857305288502 1 other
NOP58 NOP58 -0.10580498412515 1 -0.125959753688994 1 other
NOSIP NOSIP 0.190447642905218 3.49109955930098e-05 0.0453882093538209 1 other
NOTCH2 NOTCH2 -0.0423188972150716 1 -0.0169381438796081 1 other
NPC2 NPC2 0.336790096112195 6.73599816950991e-70 0.386943061688944 6.22943350765706e-155 other
NPEPPS NPEPPS -0.0742648419210086 1 -0.193474383804014 0.00173772096027919 other
NPL NPL -0.182191685917501 0.92472445146643 -0.208388964129632 0.0300812620593264 other
NPM1 NPM1 0.189338049441157 2.57244754090031e-31 0.12103315858045 3.11315931858019e-12 other
NPM3 NPM3 0.238505604997494 2.89694485519401e-10 0.271200350188382 2.01438486713826e-15 other
NQO2 NQO2 0.278207666854707 1.39340768667849e-16 0.255573228841949 2.98799919958567e-16 other
NR1D2 NR1D2 0 1 -0.122837179243725 1 other
NR1H2 NR1H2 0.254484244232273 7.0049332006514e-16 0.123166947563089 0.00506375886239842 other
NR1H3 NR1H3 0.0168961731584611 1 -0.136855098197342 1 other
NR3C1 NR3C1 -0.0947506015030494 1 -0.137448290234681 0.844306529228907 other
NR4A1 NR4A1 0.284748772185915 9.47717871777795e-16 0.263202059644537 4.58669923354773e-19 other
NR4A2 NR4A2 0.371824388069299 1.12072187557205e-60 0.355643779494211 1.20240443844199e-57 other
NR4A3 NR4A3 0.214849928995241 0.00835061539528761 0.293330178390874 1.80406063086893e-07 other
NRAS NRAS -0.0334790060909813 1 -0.0709706084983932 1 other
NRBF2 NRBF2 0.0510562748617625 1 -0.113961982263769 1 other
NRBP1 NRBP1 -0.13497221447764 1 -0.207989289373611 0.000397630950973921 other
NRDC NRDC -0.14371349835637 0.489050533484717 -0.240722357958485 8.10285536968545e-08 other
NRROS NRROS 0.356098648332902 4.09030876915538e-26 0.26850592082259 2.37899363432886e-12 other
NSA2 NSA2 -0.0637449324054175 1 -0.0695514369908256 1 other
NSD1 NSD1 -0.0452390362489135 1 -0.287497269515511 3.80831872736502e-11 other
NSFL1C NSFL1C 0.0236424744707446 1 -0.00465020125052096 1 other
NSL1 NSL1 0.148815040269424 0.0170434597486152 0.0929065252684926 1 other
NSMAF NSMAF -0.110272657041175 1 -0.0929037022110057 1 other
NSMCE1 NSMCE1 0.0924244413109259 1 0.138432463596068 0.00142990669002319 other
NSMCE2 NSMCE2 0.0384997758135717 1 -0.0383370035124886 1 other
NSMCE3 NSMCE3 0.0238107383111281 1 -0.181982427132783 0.020652386889136 other
NSMCE4A NSMCE4A -0.0334578024353027 1 -0.104941562385268 1 other
NSRP1 NSRP1 -0.0817327453692869 1 -0.176790520950777 0.495937251197157 other
NSUN6 NSUN6 0.241228980587891 1.31125889233809e-09 0.140559140143568 0.229403270321006 other
NT5C NT5C -0.0317914689122385 1 -0.104626945510256 1 other
NT5C2 NT5C2 -0.161269993554256 0.123411420499105 -0.186996120939474 0.00126389154688043 other
NT5C3A NT5C3A 0.0344167513186107 1 -0.0732519516902947 1 other
NT5DC1 NT5DC1 0.158285024337908 0.00041644646119341 0.0312080034432785 1 other
NTAN1 NTAN1 0.116690149630593 0.453571178714873 -0.0357091801106884 1 other
NTMT1 NTMT1 0.0192721236154871 1 -0.0224396712961477 1 other
NTPCR NTPCR 0.242047252379158 1.41823861919516e-12 0.16637932558608 0.000182907789894397 other
NUBP1 NUBP1 0.0165939092752578 1 0.0257085433386799 1 other
NUBP2 NUBP2 0.0772760169047302 1 -0.0395308117528401 1 other
NUCB1 NUCB1 0.063176471487745 1 0.0113433763960163 1 other
NUCB2 NUCB2 -0.146917315032968 1 -0.154599435114237 0.0585224313238827 other
NUDC NUDC -0.0772996387828756 1 -0.145140182679122 1 other
NUDCD2 NUDCD2 0.141410487960049 0.00368695069047101 0.0101968826551238 1 other
NUDT1 NUDT1 0.0581135027131301 1 0.134942668079867 0.000599907123941219 other
NUDT14 NUDT14 0.119725032048222 1 0.0592702978924458 1 other
NUDT16 NUDT16 0.0491926594926146 1 0.267363801310908 5.50183501943569e-21 other
NUDT16L1 NUDT16L1 0 1 -0.149682386742141 0.42830685036931 other
NUDT2 NUDT2 0.248822004731857 1.40789544866122e-11 0.190261192704942 9.91280444712829e-07 other
NUDT21 NUDT21 0.104555081068336 1 0.0274018238497145 1 other
NUDT22 NUDT22 0.100447254657585 0.520796785116331 0.0316605382794388 1 other
NUDT3 NUDT3 -0.0363272758306937 1 -0.0804299038046734 1 other
NUDT4 NUDT4 0.132074993296871 1 -0.028162597078973 1 other
NUDT5 NUDT5 0.039553296884542 1 0.0100266055284803 1 other
NUMB NUMB -0.175965887969887 1 -0.0706461433976414 1 other
NUP214 NUP214 0.157715865641965 1.70259656192252e-05 0.0202797404789499 1 other
NUP50 NUP50 -0.0407551422090846 1 -0.231716169679713 9.48179477206961e-06 other
NUP54 NUP54 0 1 -0.0719844402788417 1 other
NUP58 NUP58 -0.153781257145288 0.987122574627071 -0.174731316194971 0.0244550421296951 other
NUP62 NUP62 -0.141548725211786 0.152283266170865 -0.126851726913549 1 other
NUP98 NUP98 -0.11077040467027 1 -0.200926601891251 0.000224860942801106 other
NUPL2 NUPL2 0.0564447004745778 1 -0.103672397937672 1 other
NUS1 NUS1 0.067259638085797 1 0.0347868859471752 1 other
NUTF2 NUTF2 -0.0252799357302342 1 -0.125391218511691 1 other
NUTM2B-AS1 NUTM2B-AS1 0.0135840320997693 1 -0.17698243630835 0.00354078892122971 other
NXF1 NXF1 -0.0605040058118362 1 -0.0394256196312042 1 other
NXT1 NXT1 0.114814414237161 1 0.0614187091279685 1 other
OARD1 OARD1 0.221520216015042 5.03153296533541e-11 0.099705274135848 0.899170451775212 other
OAS1 OAS1 -0.0585944346221339 1 -0.0730054021467239 1 other
OAT OAT 0.0713559631285592 1 0.10672615618346 1 other
OAZ1 OAZ1 0.0493864040716343 1 -0.015121761725827 1 other
OAZ2 OAZ2 0.247165964712054 1.9765413322858e-18 0.198171094721345 6.61946147319362e-16 other
OBFC1 OBFC1 0 1 -0.128717886468754 1 other
OCIAD1 OCIAD1 0.0366832073197388 1 -0.000722228956603566 1 other
ODC1 ODC1 0.183191144202165 3.48639273834679e-05 0.0358496366389602 1 other
ODF3B ODF3B 0.0977950126647156 1 0.177743921194964 9.22263389307075e-06 other
OFD1 OFD1 0.11038036910647 1 -0.0865271622476657 1 other
OGFOD3 OGFOD3 0.0791066204743209 1 0.020087096826886 1 other
OGFR OGFR -0.0245391145486722 1 -0.0718074507270102 1 other
OGFRL1 OGFRL1 -0.169960925780871 1 -0.0224802146847179 1 other
OGT OGT -0.157056710928473 0.415623455628823 -0.374765727018171 2.44813715716899e-18 other
OLA1 OLA1 0.118673448042493 0.376320276976551 0.0622991849119026 1 other
OPA1 OPA1 -0.132939361751531 1 -0.210887947791515 7.42700145766042e-05 other
OPN3 OPN3 0.0721442252640885 1 0.094981744308118 1 other
ORAI1 ORAI1 -0.148325119527515 1 -0.319014598655805 9.69516636045291e-16 other
ORAI2 ORAI2 0.126749632349458 1 0.056905399549618 1 other
ORAI3 ORAI3 0 1 -0.0450723149106071 1 other
ORMDL1 ORMDL1 0.0157866508118579 1 -0.162124999937225 0.323145884152687 other
ORMDL2 ORMDL2 0.0418224401417635 1 0.026436969191391 1 other
OS9 OS9 -0.0400048951009383 1 -0.0447119816394449 1 other
OSBPL11 OSBPL11 -0.0654541197161016 1 -0.0802334378007166 1 other
OSBPL1A OSBPL1A -0.122728528293868 1 -0.131756193850325 1 other
OSBPL8 OSBPL8 -0.159153958646784 1 -0.191225421816894 0.0292947135200551 other
OSBPL9 OSBPL9 -0.0174219390868955 1 -0.0820677579589606 1 other
OSCAR OSCAR -0.17999856796415 0.0220045301122793 0 1 other
OSER1 OSER1 0.107370960362869 1 0.0513380397559038 1 other
OSGEP OSGEP 0.0812432775676615 1 -0.0174582766092468 1 other
OST4 OST4 0.157104316092413 1.89828012199317e-23 0.166774900692184 4.50551318194204e-28 other
OSTC OSTC 0.111587848197695 2.23408352575414e-05 0.146287708908403 1.00294222413618e-10 other
OSTF1 OSTF1 0.100911027140872 0.00361217124011424 -0.090976706373629 1 other
OSTM1 OSTM1 -0.0402607416900249 1 -0.120143248570068 1 other
OTOA OTOA -0.135924932428153 1 0.0221135340660372 0.0808332026512081 other
OTUB1 OTUB1 0.0882415646363663 1 0.0212958137140917 1 other
OTUD1 OTUD1 0.0354072651901747 1 0.00935778617424987 1 other
OTUD4 OTUD4 -0.164687630258443 0.242100436403907 -0.198422926152281 0.000486126100529873 other
OTUD5 OTUD5 0 1 -0.120666980354996 1 other
OTUD6B-AS1 OTUD6B-AS1 0.099827385812838 0.0846256369566912 -0.0884870544152876 1 other
OTULIN OTULIN -0.0518178789809272 1 -0.320140934602859 3.89667752010555e-12 other
OXA1L OXA1L 0.526004443535409 1.97929646642422e-80 0.506793971097429 1.244462118685e-77 other
OXLD1 OXLD1 0 1 -0.0722425659318406 1 other
OXR1 OXR1 0.0135311549754511 1 -0.0361352735600859 1 other
OXSR1 OXSR1 -0.126498260487744 1 -0.179792525098401 0.0207777898560098 other
P2RX4 P2RX4 -0.177181636497132 0.374164851047689 -0.139671592890201 1 other
P2RY13 P2RY13 0.282199538399053 7.95367865048535e-25 0.164958318081794 4.21121000186248e-22 other
P2RY14 P2RY14 0.156327536306611 0.275261324545148 0.449331386254626 6.2458640987746e-41 other
P4HA1 P4HA1 0.0265133916808591 1 0.066259857828443 1 other
P4HB P4HB -0.0140184995860288 1 -0.0372550668843585 1 other
PA2G4 PA2G4 0.0480141099541763 1 0.0239574535103965 1 other
PABPC1 PABPC1 0.283742213196787 2.57099837455074e-85 0.270140474947286 1.64525481231932e-75 other
PABPC4 PABPC4 0.297155432685166 2.00241911472406e-34 0.238101653360398 2.8113352338391e-29 other
PABPN1 PABPN1 0.012801856879862 1 -0.0799708047210732 1 other
PACSIN2 PACSIN2 -0.0553042703514233 1 0.0348511512343026 1 other
PAFAH1B1 PAFAH1B1 -0.1265016820583 1 -0.30460911492491 8.83208060258441e-14 other
PAFAH1B2 PAFAH1B2 -0.0299369728960082 1 -0.0312542650749308 1 other
PAG1 PAG1 -0.0516310701302164 1 -0.103174429993329 1 other
PAIP1 PAIP1 0.152538478608912 0.00127726840491761 0.110454706102634 1 other
PAIP2 PAIP2 0.0557962428518826 0.153093952586268 0.0136696387103807 1 other
PAK1 PAK1 0.0680486707712831 1 0.228956137249261 4.48096193343919e-14 other
PAN3 PAN3 0.0282797195126359 1 -0.0709688397699386 1 other
PANK2 PANK2 0.124087475308955 1 -0.0267141914339635 1 other
PAPD4 PAPD4 -0.0884045777615781 1 -0.223777234258206 1.6396895069023e-05 other
PAPD5 PAPD5 -0.167695192528076 0.36944457141012 -0.257389866752562 2.63586963005591e-07 other
PAPOLA PAPOLA 0.0300238682607628 1 -0.0955457682894217 1 other
PAPSS1 PAPSS1 -0.202820358117841 0.00061210672662641 -0.166007772659609 0.0710096591264855 other
PARK7 PARK7 -0.157000515604213 3.25823375088438e-05 -0.134717394456102 9.86188643774862e-06 other
PARL PARL 0.155780029452134 3.15043885271952e-05 0.12072916368034 0.0863326911464539 other
PARP1 PARP1 -0.0709815191071559 1 -0.234951623858035 3.31786614522233e-07 other
PARP10 PARP10 0 1 -0.0882732068100518 1 other
PARVB PARVB 0.0604772695994074 1 0.106950401301916 0.431986261725509 other
PARVG PARVG -0.0856591131765214 1 -0.0938948233104964 1 other
PBDC1 PBDC1 -0.123772651952129 1 -0.215959732213924 2.23930351034725e-07 other
PBX2 PBX2 -0.0104978669109885 1 -0.0241295796360483 1 other
PBXIP1 PBXIP1 0.139576635615984 1 -0.191222297242424 0.000904841227474267 other
PCBD1 PCBD1 0.0792746734849571 0.0579378882140545 0.0909872149744601 0.00314071031674647 other
PCBP1 PCBP1 -0.0476525017142967 1 -0.00081113592368387 1 other
PCBP2 PCBP2 0.204051696953119 7.85344328932503e-25 0.17494808969411 2.15669738475459e-23 other
PCF11 PCF11 -0.00422461995297729 1 -0.0916402700426295 1 other
PCGF5 PCGF5 0.0163396255224912 1 -0.0338782348895348 1 other
PCMT1 PCMT1 -0.0175382392615876 1 -0.115729147959736 1 other
PCMTD1 PCMTD1 -0.0364991519682183 1 -0.203117423527011 0.00219629572690152 other
PCNA PCNA -0.108054492180532 1 -0.116183886368908 1 other
PCNP PCNP 0.221467420490049 6.61194632815306e-21 0.121025775473855 1.83218610661412e-06 other
PCYT1A PCYT1A -0.105646315498362 1 -0.187008842738598 0.00078068660224988 other
PDAP1 PDAP1 -0.0355795010404376 1 -0.151138629357267 0.221451079736758 other
PDCD10 PDCD10 -0.106749079880872 1 -0.214104539039021 6.14795814599891e-05 other
PDCD2 PDCD2 0.117634013137272 0.0713592268585548 -0.0766671112281319 1 other
PDCD5 PDCD5 -0.11585151975544 1 -0.156084047294397 1 other
PDCD6 PDCD6 -0.0216767383917851 1 -0.104334609257538 1 other
PDCD6IP PDCD6IP -0.0754587275722242 1 -0.180440283133255 0.00342994551753895 other
PDCD7 PDCD7 -0.105451787087653 1 -0.337915876772157 3.41160731417705e-16 other
PDCL3 PDCL3 -0.0870472139355924 1 -0.185519426302237 0.00651336107083086 other
PDE4A PDE4A -0.0162609460242336 1 -0.0642473712539937 1 other
PDE4B PDE4B 0.0247162079761036 1 0.0525506468299559 1 other
PDE4DIP PDE4DIP -0.0414373758763134 1 -0.186540515105332 0.283671586586625 other
PDE7A PDE7A -0.1513054251545 0.129909952845961 -0.482778443195729 2.1306778574817e-33 other
PDHA1 PDHA1 -0.0196416179223073 1 -0.171616913402771 0.0928920413141439 other
PDHB PDHB 0.0918514416375349 1 0.0116156732198152 1 other
PDIA4 PDIA4 0.0134310520531593 1 0.0784929452503881 1 other
PDIA6 PDIA6 -0.114923577850242 1 -0.120315573033278 1 other
PDK4 PDK4 -0.0348788413619008 1 -0.307578307451827 1 other
PDLIM2 PDLIM2 0.162661868597212 0.000926081269133407 -0.0640268975786166 1 other
PDLIM5 PDLIM5 -0.00930695535211079 1 0.0211731414614604 1 other
PDPK1 PDPK1 -0.0329591141028152 1 -0.13752688909018 1 other
PDS5A PDS5A -0.140513660259239 0.947222471834758 -0.201767866104378 0.00033383665161316 other
PDS5B PDS5B -0.179255756133154 0.00154937168912686 -0.228474610479905 6.78837784031031e-06 other
PDXDC1 PDXDC1 -0.0200646825264772 1 -0.108488909494723 1 other
PDZD11 PDZD11 0.0565136019443189 1 -0.0288248066352594 1 other
PEA15 PEA15 -0.0396582713817033 1 0.0318706771296084 1 other
PEBP1 PEBP1 -0.0664530560680224 1 0.0137395252882309 1 other
PEF1 PEF1 -0.0134518866134903 1 -0.0974779687771972 1 other
PELI1 PELI1 0.23714730831925 2.88958416034811e-07 0.296170587450136 1.50964613626591e-13 other
PEPD PEPD -0.0793073079847391 1 -0.168841846927082 0.337194656391418 other
PER1 PER1 -0.0132527332087575 1 -0.000643304174140935 1 other
PET100 PET100 0.109892778803859 6.26588528368994e-06 0.137543435413672 6.12412564740015e-09 other
PEX16 PEX16 0.0571303353884181 1 -0.0648850833245436 1 other
PEX2 PEX2 0.123825863891292 0.596016053460495 -0.0284790615996988 1 other
PFDN1 PFDN1 -0.00593779625136626 1 0.00711675047352212 1 other
PFDN2 PFDN2 -0.0982058094004264 1 -0.0566367116919154 1 other
PFDN4 PFDN4 0.126786389856248 0.293427640883771 0.117174048203391 0.243556190736608 other
PFDN5 PFDN5 0.0816902530677432 1.56264603304732e-11 0.139885287849264 4.3222511332285e-49 other
PFDN6 PFDN6 0.0331373486528692 1 -0.00262520890691809 1 other
PFKFB3 PFKFB3 -0.0375407377270317 1 0.06274999229189 1 other
PFKL PFKL -0.0380843136521851 1 -0.0197780440018929 1 other
PFN1 PFN1 0.196363109861363 1.36373997012679e-34 0.133991907437895 1.13012367356451e-20 other
PGAM1 PGAM1 0.00643316463183197 1 0.000821674469454525 1 other
PGD PGD -0.000886241747839245 1 0.0549311317469721 1 other
PGGT1B PGGT1B -0.0456460889530532 1 -0.162185955955318 0.50075020367518 other
PGK1 PGK1 -0.117957852784576 0.0678633526114429 -0.0459273801104028 1 other
PGLS PGLS 0.115181880455938 0.000662951599574481 0.109409606619132 2.77470879690696e-08 other
PGM2 PGM2 0 1 -0.119621276984177 1 other
PGRMC1 PGRMC1 0.0226368854098429 1 0.104641904563231 0.406471927623633 other
PGRMC2 PGRMC2 -0.0493439940720588 1 -0.0666527813364968 1 other
PHACTR1 PHACTR1 0.406584554579713 1.19575684644328e-44 0.75054066614256 3.43186841009328e-135 other
PHACTR4 PHACTR4 -0.117920744675425 1 -0.148910584181759 1 other
PHAX PHAX -0.0982016312544223 1 -0.320067116668973 7.02147919814783e-15 other
PHB PHB -0.094794332548679 1 -0.117921338313957 1 other
PHB2 PHB2 0.00682101064263818 1 -0.0202302464979803 1 other
PHC2 PHC2 -0.186205348992186 0.000126420562745712 -0.156244149091824 1 other
PHF1 PHF1 0.204973434700267 3.13420588778272e-07 0.00219659325096111 1 other
PHF11 PHF11 0.0175562746080282 1 -0.11705037605455 1 other
PHF14 PHF14 0.0377229654254709 1 -0.114346846299488 1 other
PHF20 PHF20 0.0129447035431062 1 -0.078460825534498 1 other
PHF20L1 PHF20L1 -0.0588309213120097 1 -0.266544570022933 1.18795554624136e-08 other
PHF5A PHF5A 0.155861808663307 0.00993711978835625 -0.0129315652595485 1 other
PHIP PHIP -0.121213264374747 1 -0.203641640057573 7.73174219953135e-05 other
PHPT1 PHPT1 -0.0663939225638229 1 -0.00486134114265868 1 other
PHTF2 PHTF2 -0.156820410441968 1 -0.211023295085598 0.000115995507849005 other
PHYKPL PHYKPL 0.117017823191275 1 -0.0439663006632927 1 other
PI4KB PI4KB 0 1 -0.158777044032994 0.0800740779419185 other
PIAS1 PIAS1 0.0061681509743855 1 0.0224508608915382 1 other
PIAS2 PIAS2 -0.0357003611676809 1 -0.0742931525444177 1 other
PICALM PICALM 0.0276876291736096 1 0.106037491073153 6.13294169995391e-06 other
PID1 PID1 0.177536577756214 1.42540762746174e-10 0.233649719377856 5.31018519671568e-18 other
PIGBOS1 PIGBOS1 0.091579118402938 1 -0.040250096087264 1 other
PIGC PIGC 0.144695686542126 0.0173162809569543 0.0101282965946785 1 other
PIGF PIGF 0.0863568032888917 1 -0.0380677397114764 1 other
PIGP PIGP 0.296011658522584 6.68925950952458e-20 0.292695327908554 1.78115103743461e-22 other
PIGT PIGT 0.0487142551711688 1 -0.0287634990458876 1 other
PIH1D1 PIH1D1 0.0739979896908551 1 0.00875932799108048 1 other
PIK3AP1 PIK3AP1 -0.176576888911891 0.848891799794496 -0.235997398378275 0.000118331271780879 other
PIK3C2A PIK3C2A -0.0678921508541106 1 -0.145436130629458 1 other
PIK3R5 PIK3R5 -0.124489125628209 1 -0.272886420584902 5.87522108291861e-10 other
PIKFYVE PIKFYVE -0.0622985071584958 1 -0.14914663306459 1 other
PILRA PILRA 0.129345804178465 0.0116552566529622 0.132485084328918 3.55123963615993e-09 other
PIM1 PIM1 0.000108422689148346 1 -0.169996816104453 0.0740188594420143 other
PIM2 PIM2 0.373534448437184 4.52839855262889e-18 0.431710208592631 1.26802729333308e-14 other
PIM3 PIM3 -0.335291564192645 8.84538264110635e-11 -0.115768681346054 1 other
PIN1 PIN1 0.0641402589398037 1 -0.0313273298760889 1 other
PIN4 PIN4 0.132136799809043 0.00572027874538779 0.17051581864732 1.28252490642883e-06 other
PIP4K2A PIP4K2A -0.070216754223215 1 -0.38856121886259 3.02025396588955e-30 other
PITHD1 PITHD1 -0.0960908769621285 1 -0.190876222554952 0.181393594985158 other
PITPNB PITPNB -0.140393803080273 1 -0.243852870684643 1.52253843450787e-05 other
PKIB PKIB 0.64581645709336 1.20975226412742e-112 0.733698809547891 6.60988907179328e-146 other
PKM PKM -0.107839832820928 1 -0.041425280001264 1 other
PKN1 PKN1 -0.0251227429114367 1 -0.275764621739232 9.03743927662488e-12 other
PKN2 PKN2 -0.188942234807388 0.00128048627975768 -0.297686977098079 1.38681968329947e-10 other
PKP2 PKP2 0.456491011631698 3.92448673406781e-34 0.538951880605459 2.84796213875766e-48 other
PLA2G16 PLA2G16 -0.0108254867302195 1 -0.0475980785549751 1 other
PLA2G7 PLA2G7 -0.319795877497462 0.247990406932406 -0.212033495085436 1 other
PLAC8 PLAC8 0.370299151097941 8.07735466611164e-25 0.243931748958623 3.52056123210436e-10 other
PLAGL1 PLAGL1 0.000165741245697015 1 0.00474762520171068 1 other
PLAUR PLAUR 0.186261607986236 9.49559165063463e-05 0.315179950479071 1.18190100390631e-32 other
PLBD1 PLBD1 -0.194117513731021 1 -0.0747959138665713 1 other
PLCB2 PLCB2 -0.0187919923392832 1 -0.0684892099877388 1 other
PLD3 PLD3 0.207700044379138 4.21077570875741e-10 0.303507763698415 1.31380041303134e-22 other
PLD4 PLD4 0.0796445493023892 1 0.520994123327711 9.34726774409769e-55 other
PLEKHA1 PLEKHA1 0 1 -0.118807507359435 1 other
PLEKHA2 PLEKHA2 -0.048464814710241 1 -0.144497873117312 0.918396075787434 other
PLEKHA3 PLEKHA3 0.110572289678665 0.574260508546063 -0.0555793947403389 1 other
PLEKHB2 PLEKHB2 -0.00529539598336004 1 0.0317609604359322 1 other
PLEKHF2 PLEKHF2 0 1 -0.0355550232579893 1 other
PLEKHJ1 PLEKHJ1 0.0210265096134661 1 -0.11591584226488 1 other
PLEKHO2 PLEKHO2 -0.164311679675824 1 -0.289569855893831 7.47908265856058e-11 other
PLGRKT PLGRKT 0.00483986189494656 1 -0.0738475395964442 1 other
PLIN2 PLIN2 -0.282485954915908 0.00117182588800503 -0.322433250574865 1 other
PLIN3 PLIN3 -0.157520835519282 0.0786354272757938 -0.18507703887116 0.00224045801265398 other
PLK3 PLK3 0.230507123839834 2.80494263921218e-11 0.218444236548323 1.969293111618e-09 other
PLPP5 PLPP5 0.106146654471474 1 0.176132647381051 0.0245846523003868 other
PLRG1 PLRG1 -0.0641421040055747 1 -0.141285863546853 1 other
PLSCR1 PLSCR1 -0.0563675491578339 1 0.0866211627013104 1.12948562628078e-07 other
PLXDC2 PLXDC2 -0.391716426268863 4.60255298556397e-18 -0.178629016897533 1 other
PLXNB2 PLXNB2 -0.210079819621689 7.20611125755167e-05 -0.151046343195892 0.92085669469772 other
PMAIP1 PMAIP1 0.53948516179178 2.44695763798132e-64 0.66585720619336 1.94492041128946e-92 other
PMF1 PMF1 0.0382092637290066 1 -0.0109285644819879 1 other
PMPCB PMPCB 0.24866319761852 4.06048668733765e-14 0.119617830137483 0.109418272260884 other
PMVK PMVK 0.189136699938156 1.4902032858895e-08 0.0875859725161054 0.240889452937082 other
PNISR PNISR -0.151654873225642 0.00150464042019492 -0.292938801617193 8.50935980597931e-32 other
PNKD PNKD 0.0515224471833682 1 -0.00972889490633566 1 other
PNKP PNKP 0.096488948095691 1 -0.106922032593499 1 other
PNO1 PNO1 -0.0141880034302182 1 -0.0464431177993472 1 other
PNP PNP -0.125339723962421 1 -0.150981961417072 1 other
PNPLA6 PNPLA6 0 1 -0.177839559724987 0.0297961155357376 other
PNPLA8 PNPLA8 0.00377327125694449 1 -0.0355727000471064 1 other
PNRC1 PNRC1 0.261501435026979 1.7343498490522e-48 0.229179327880065 1.68483731025145e-24 other
PNRC2 PNRC2 0.0151214936792501 1 -0.110258006471733 1 other
POGK POGK 0 1 -0.179808284355289 0.00318019859797102 other
POGZ POGZ -0.119983110113992 1 -0.242222829073853 9.59127687602855e-08 other
POLDIP2 POLDIP2 0.138361270839683 0.0095591203572723 0.0513271240911692 1 other
POLE3 POLE3 -0.0266335230638257 1 -0.110119942307213 1 other
POLE4 POLE4 -0.0586475357939997 1 -0.0598989641192225 1 other
POLK POLK -0.0193442595013977 1 -0.098415662561441 1 other
POLR1D POLR1D 0.141576037821964 1.53670817965043e-07 0.0575781403954326 1 other
POLR2A POLR2A -0.0382780402657279 1 -0.209644358446698 5.40766777464268e-06 other
POLR2B POLR2B -0.101169232076292 1 -0.24541734248604 7.36034923607981e-07 other
POLR2C POLR2C 0.0570901023603045 1 -0.108369359355562 1 other
POLR2E POLR2E 0.110717898601848 0.00224015241917996 0.128307889100154 3.73824328126142e-05 other
POLR2F POLR2F 0.152666191251618 1.50146965240535e-07 0.064758913009155 1 other
POLR2G POLR2G 0.0571033264692944 1 0.0175348362662976 1 other
POLR2H POLR2H -0.0404063225312281 1 -0.103623170176193 1 other
POLR2I POLR2I 0.100491753335717 0.00564114142700979 0.130820129555546 5.17569057320415e-06 other
POLR2J POLR2J 0.113141590607544 1.49322982193946e-05 0.0652688096906686 0.0544840335232276 other
POLR2J3 POLR2J3 0.344084110303904 4.20282175186914e-27 0.0206070427019144 1 other
POLR2K POLR2K 0.200158262926806 3.3765998427912e-18 0.0306889979885121 0.452601850507686 other
POLR2L POLR2L 0.0877048723862541 1.19329070043464e-08 0.16854037062892 2.31705381249216e-23 other
POLR3GL POLR3GL 0.10684294852532 0.606455431546191 -0.0730027902509316 1 other
POLR3K POLR3K 0 1 -0.106424193351575 1 other
POM121 POM121 0 1 -0.19121994577705 0.000326093412946155 other
POMP POMP 0.0135314994343054 1 0.133250275718184 1.57595066219282e-10 other
POP4 POP4 0.0500668011075529 1 -0.0415034298880126 1 other
POP5 POP5 -0.0206668892496327 1 -0.106346964806013 1 other
POP7 POP7 0.0529680233683134 1 -0.019190246321698 1 other
POR POR -0.151481367804892 1 -0.136052030585328 1 other
POU2F2 POU2F2 -0.108120749856731 1 -0.147872094837892 1 other
PPA1 PPA1 0.0641667573222292 0.0194715475724367 0.258602851376004 5.12331895291689e-25 other
PPA2 PPA2 0.212791759661476 2.04411865884766e-12 0.297351555233069 1.62538263262819e-24 other
PPCS PPCS 0.171096063024513 8.99766488534709e-08 0.10198703057444 0.106167274102278 other
PPHLN1 PPHLN1 0.0308370877940751 1 -0.082185354506396 1 other
PPIA PPIA 0.0803408611202203 1.70515700723463e-05 0.0774765758980243 3.06596625491656e-06 other
PPIB PPIB -0.132354042774263 1.7290614755826e-07 -0.115315649939686 9.70032661802224e-05 other
PPID PPID 0.00303933314015503 1 -0.142472328100304 1 other
PPIE PPIE 0.0581436219058227 1 -0.062833333942953 1 other
PPIF PPIF -0.150948955258929 1 -0.00413283333032366 1 other
PPIG PPIG -0.0927894327290253 1 -0.126031964065957 1 other
PPIH PPIH 0.0555030981203106 1 -0.00575704227701235 1 other
PPIL3 PPIL3 0.208343184604704 2.79002978884512e-09 0.164663417651791 3.84280137285207e-06 other
PPIL4 PPIL4 -0.0326835091821682 1 -0.159535832206104 0.363985828233411 other
PPIP5K2 PPIP5K2 -0.134623429389326 1 -0.204215350306397 0.000541444019297086 other
PPM1A PPM1A 0.0761439163938469 1 -0.0749650520182263 1 other
PPM1B PPM1B 0.0750825371438957 1 -0.00754084393676702 1 other
PPM1G PPM1G -0.090891939648346 1 -0.22506975703139 1.18246294053705e-06 other
PPM1K PPM1K 0.0863018744709625 1 -0.109633382968894 1 other
PPM1M PPM1M 0.0899059281484027 1 0.0324951908143873 1 other
PPP1CA PPP1CA 0.066538326368237 1 -0.0563570091626721 1 other
PPP1CB PPP1CB 0.0226527386113373 1 0.0875812197975324 1 other
PPP1CC PPP1CC 0.133219104060888 0.000391454194779659 0.0931747612958209 0.334452896664866 other
PPP1R10 PPP1R10 -0.0705653309022732 1 -0.208348937812021 0.00215217895982328 other
PPP1R11 PPP1R11 0.158428402421585 3.25837423633373e-05 0.0938548266943509 0.425396432196822 other
PPP1R15B PPP1R15B -0.0525955149586139 1 -0.119623736694128 1 other
PPP1R18 PPP1R18 0.158158994333001 1.01375572806107e-06 -0.0210329270203268 1 other
PPP1R2 PPP1R2 0.0799323285017945 0.319427609188593 -0.0223514860052276 1 other
PPP1R7 PPP1R7 -0.0570185994434269 1 -0.110920530837075 1 other
PPP1R9B PPP1R9B -0.0200730447956015 1 -0.0987257151598377 1 other
PPP2CA PPP2CA 0.0845416779108773 1 0.0948567942407348 0.188507057564562 other
PPP2CB PPP2CB -0.114636204307327 1 -0.0784635965523073 1 other
PPP2R1A PPP2R1A 0.0573295689578817 1 0.000735134808566906 1 other
PPP2R2A PPP2R2A -0.0684334828258431 1 -0.120945110351187 1 other
PPP2R3C PPP2R3C -0.0835100612594624 1 -0.172829942026931 0.00326530324412998 other
PPP2R5C PPP2R5C -0.0116744014902695 1 -0.393497804544612 4.72927842581914e-27 other
PPP2R5E PPP2R5E -0.0792223816736539 1 -0.241792177984057 6.02872359311141e-06 other
PPP3CA PPP3CA 0.0819572428422637 1 -0.028602647528569 1 other
PPP3CB PPP3CB 0 1 -0.121502269362204 1 other
PPP3CC PPP3CC 0 1 -0.112917299244607 1 other
PPP4C PPP4C 0.0771965593544183 0.0785838394079627 -0.0187883385622771 1 other
PPP4R2 PPP4R2 -0.0886300611943005 1 -0.157763562186872 0.30108632846291 other
PPP4R3A PPP4R3A -0.138396605569404 1 -0.282840740209054 1.48682995399898e-12 other
PPP4R3B PPP4R3B -0.0876690486421328 1 -0.290957106429512 3.87931461243288e-14 other
PPP6C PPP6C 0.188506716584798 4.01700154912619e-07 0.135896435873996 0.00965253109263597 other
PPP6R1 PPP6R1 -0.15210337982742 0.0283224990281543 -0.297534337813925 1.91447980852373e-13 other
PPP6R2 PPP6R2 0 1 -0.146964467665463 0.40002806284075 other
PPT1 PPT1 0.194233431815689 1.15002449570455e-20 0.333290981825452 1.88981311558571e-70 other
PPTC7 PPTC7 -0.0863968167439673 1 -0.118401540881355 1 other
PQBP1 PQBP1 0.21527165118691 2.46610731019928e-10 0.231012144947337 9.52735517691637e-15 other
PQLC3 PQLC3 0.135812695967336 0.00029550685094895 0.102700973774065 0.00656885948018 other
PRADC1 PRADC1 0.0968303912084656 1 0.0378982176628562 1 other
PRCC PRCC 0.116484203018402 1 0.0327650535606092 1 other
PRDM1 PRDM1 -0.0413485372435893 1 -0.199379097160693 0.000896185215346508 other
PRDM2 PRDM2 -0.130220500250809 1 -0.383054816696565 2.37067535776708e-21 other
PRDX1 PRDX1 -0.319339325646793 2.36093209703464e-24 -0.137788321902662 1 other
PRDX2 PRDX2 0.277286348003783 2.68956829943544e-30 0.169864115930408 1.48250568071758e-14 other
PRDX3 PRDX3 0.0822520215761128 0.00228660704259199 0.157666495689317 5.86750064947682e-14 other
PRDX4 PRDX4 0.142597206614659 1 0.222961146079896 0.000224226476434736 other
PRDX5 PRDX5 0.052104888570033 0.080475834910583 0.0435912182541048 0.0358233309008719 other
PRDX6 PRDX6 -0.00412344292682096 1 0.058874976654038 0.0217733544523737 other
PRELID1 PRELID1 0.000946541017775859 1 -0.00834093234154987 1 other
PRELID3B PRELID3B 0.181757912098568 4.73059901816421e-07 0.0989817193115936 1 other
PREX1 PREX1 -0.185788152060548 0.00658612570236628 -0.316258035661741 6.72951184882577e-15 other
PRF1 PRF1 -0.335805962441077 1 -0.890621782324704 2.45120280630085e-88 other
PRKACA PRKACA -0.177102009289351 0.0415037473338093 -0.19218808767859 0.00603175519597426 other
PRKACB PRKACB -0.0945943014525221 1 -0.255529909720872 1.09223571319576e-09 other
PRKAG1 PRKAG1 0.142001115812409 0.0122174166350978 0.0314285212535139 1 other
PRKAG2 PRKAG2 -0.0370247135214332 1 -0.0849184964576226 1 other
PRKAG2-AS1 PRKAG2-AS1 0.138488650180462 0.0371081483002323 0.197727991191467 1.02627382710623e-05 other
PRKAR1A PRKAR1A -0.0269075216763445 1 0.0221646371889497 1 other
PRKAR2A PRKAR2A 0.128408182012084 0.112303254903309 -0.0185199242980627 1 other
PRKCB PRKCB -0.0815412768602888 1 -0.122547936587792 1 other
PRKCD PRKCD 0.0280017051439616 1 -0.047845378633095 1 other
PRKCSH PRKCSH 0.200078804441089 2.13059837582616e-10 0.183567751244902 2.9077336221475e-08 other
PRKD3 PRKD3 0.0405241096666125 1 0.0433522488060984 1 other
PRKRA PRKRA 0.206765007676109 2.70212572067074e-10 0.188434786511866 5.37385384294215e-09 other
PRKRIP1 PRKRIP1 0 1 -0.113797576692291 1 other
PRKRIR PRKRIR -0.0885276389649723 1 -0.240117783146031 1.08915962931828e-07 other
PRMT1 PRMT1 -0.156772746210481 0.0419953038983515 -0.175550674620095 0.178914159943707 other
PRMT2 PRMT2 0.0554300895008635 1 -0.174324424597455 0.0104668654860762 other
PRMT9 PRMT9 0.152376917498586 0.281710142209693 0.199303312490342 0.00155835268029032 other
PRNP PRNP 0.0431216147449849 1 0.0549260565159955 0.0119211609011475 other
PROSC PROSC 0.112831432942624 0.473504494177767 -0.00331090986737359 1 other
PRPF18 PRPF18 0.0589893649898552 1 -0.042119997330653 1 other
PRPF31 PRPF31 -0.0145271335857162 1 -0.121404564177327 1 other
PRPF38A PRPF38A 0.141040071505737 0.142206006113461 0.00529798305348672 1 other
PRPF38B PRPF38B -0.0974716679425497 1 -0.109812574810867 1 other
PRPF4 PRPF4 0 1 -0.137470964609124 0.615628151192569 other
PRPF6 PRPF6 0.0310411924758056 1 -0.0839829794093627 1 other
PRPF8 PRPF8 -0.177942408698469 0.00890010730592693 -0.331662001332987 1.03536747433431e-16 other
PRPS1 PRPS1 0.0570901023603045 1 -0.0233855846041771 1 other
PRR13 PRR13 0.233919691597397 3.06416603888144e-29 0.148052713093597 6.53850016162418e-14 other
PRRC2A PRRC2A -0.0777363577438468 1 -0.181778608571843 0.00181260247842889 other
PRRC2B PRRC2B -0.137288184125092 1 -0.410088495763377 3.78762924310052e-21 other
PSAP PSAP -0.141001461370708 0.00678932458747737 -0.04923329840486 8.71552187836979e-10 other
PSEN1 PSEN1 0.00870301149906183 1 -0.0883268289881975 1 other
PSENEN PSENEN 0.19805842126946 1.39638885828487e-13 0.189631691483834 1.65136969993629e-14 other
PSIP1 PSIP1 -0.0369392556214903 1 -0.19975782318569 0.00208199376862352 other
PSMA1 PSMA1 0.103536114732445 3.56858562810809e-06 0.143076528746584 2.69381714113688e-13 other
PSMA2 PSMA2 0.383842396563657 3.31788886408663e-61 0.301235409397044 1.1362036720942e-41 other
PSMA3 PSMA3 -0.10845954326542 1 -0.0634665226877242 1 other
PSMA3-AS1 PSMA3-AS1 0.120952879869661 0.0494108748069178 -0.104854014661702 1 other
PSMA4 PSMA4 -0.0751411148899976 1 0.00822279876174024 1 other
PSMA7 PSMA7 -0.23461712756283 2.67250414509019e-36 -0.191277155906906 5.03304528261627e-18 other
PSMB1 PSMB1 -0.08737198505898 1 -0.119928146979325 0.0842756861213668 other
PSMB10 PSMB10 0.173109675956494 0.0161625677059259 0.082564391802221 1 other
PSMB2 PSMB2 -0.0072526523374925 1 -0.00999783957105627 1 other
PSMB3 PSMB3 -0.129074233505766 0.201712093321829 -0.0877031063692283 1 other
PSMB5 PSMB5 0.0674150410321015 1 0.0252150148979911 1 other
PSMB6 PSMB6 -0.0859497322780997 1 -0.0440164368974132 1 other
PSMB7 PSMB7 0.0356331429938625 1 0.0596274866395735 0.121392710981329 other
PSMB8 PSMB8 -0.194098474345499 4.80153120606583e-06 -0.290280397138327 7.15703732154027e-19 other
PSMB8-AS1 PSMB8-AS1 0.323930949016308 1.85037747953406e-24 0.167613550540435 3.56705875583335e-06 other
PSMB9 PSMB9 -0.166428978391706 0.00209867216083827 -0.259967551834548 1.620293214874e-17 other
PSMC1 PSMC1 -0.0673850871709075 1 -0.112228121653731 1 other
PSMC2 PSMC2 0.0242834779451375 1 -0.0187952176595844 1 other
PSMC3 PSMC3 0.0132191760569168 1 -0.0360116513051792 1 other
PSMC4 PSMC4 -0.195798498412403 3.4712325557409e-05 -0.245178322173998 5.10568734704471e-09 other
PSMC5 PSMC5 -0.0457588747381413 1 -0.135103215535419 1 other
PSMC6 PSMC6 0.00572467130389231 1 -0.0335637247598308 1 other
PSMD10 PSMD10 0.110688093010792 0.413822346930264 0.0840104195708438 1 other
PSMD11 PSMD11 -0.0875104108006233 1 -0.160984964030162 0.040707957638651 other
PSMD12 PSMD12 -0.11654795997882 1 -0.145005036372962 1 other
PSMD13 PSMD13 -0.142882006436765 0.111144263669908 -0.201171373686883 0.000200344574696937 other
PSMD14 PSMD14 -0.0743107841869757 1 -0.12632827661125 1 other
PSMD2 PSMD2 -0.128736838198592 0.856915132545858 -0.180982263824083 0.00483592376450293 other
PSMD3 PSMD3 -0.0672859497662297 1 -0.0773296128740368 1 other
PSMD4 PSMD4 0.0804158195575976 1 -0.00930064709851508 1 other
PSMD5-AS1 PSMD5-AS1 -0.0479132399411684 1 -0.266578343291608 2.93111269815418e-05 other
PSMD6 PSMD6 0.0284946825579699 1 -0.0284278358703334 1 other
PSMD7 PSMD7 -0.215303450202781 1.01819265571455e-06 -0.175141733538073 0.0112408108766617 other
PSME1 PSME1 -0.0392357029712619 1 -0.0541330596780002 1 other
PSME3 PSME3 0.0292450375369981 1 0.00772099181584962 1 other
PSME4 PSME4 -0.0556372882515044 1 -0.147449588198389 0.929826911021607 other
PSMF1 PSMF1 0.080701978875102 1 -0.00403976371418391 1 other
PSMG2 PSMG2 0.144821376058584 1.20705139265997e-09 0.128615566762297 1.37005346994798e-08 other
PSMG3 PSMG3 -0.00217340150639123 1 -0.0630555699719135 1 other
PSPC1 PSPC1 -0.0573413807391905 1 -0.18996431473812 0.000823641687651117 other
PSTPIP1 PSTPIP1 -0.102271970397975 1 -0.327287765911249 1.33214274355964e-15 other
PSTPIP2 PSTPIP2 -0.121593112778606 1 -0.0286295635825264 1 other
PTAFR PTAFR -0.0489416757875591 1 -0.185234245712007 1 other
PTBP1 PTBP1 -0.0380177028636774 1 -0.0747001742891393 1 other
PTDSS1 PTDSS1 0.0766700019423381 1 0.0328370965565865 1 other
PTEN PTEN -0.116756571937095 1 -0.122439291522685 1 other
PTGER2 PTGER2 0.291235679833835 1.56934126436359e-12 0.00737073280156531 1 other
PTGER4 PTGER4 0.223162133260584 4.98184235949853e-13 0.0481537499345587 1 other
PTGES2 PTGES2 0.10507215078783 1 0.0433830554375629 1 other
PTGES3 PTGES3 -0.00579326982738335 1 -0.10655208023885 1 other
PTGS1 PTGS1 0.211914152263833 1.39321219061295e-08 0.140945450056247 0.0170366588405884 other
PTGS2 PTGS2 0.136661396060488 3.06932406875683e-06 0.249523781937552 1.58753814643881e-27 other
PTMA PTMA 0.1727472462082 3.52728100248783e-96 0.170531310685822 1.61763668837594e-100 other
PTMS PTMS -0.0831379263606178 1 0.000716099512454438 1 other
PTP4A1 PTP4A1 -0.0195817108697239 1 0.118247963349638 0.0521183041486 other
PTPMT1 PTPMT1 0.137025870343463 0.00778533041348469 0.0474835030499536 1 other
PTPN1 PTPN1 -0.0916380007486898 1 -0.0200784405093809 1 other
PTPN11 PTPN11 -0.163236223259564 0.090402862020394 -0.258714544441374 1.4962795886719e-08 other
PTPN18 PTPN18 0.133994943351253 0.0192636789330196 0.0678286931484683 1 other
PTPN2 PTPN2 -0.0264554918994639 1 -0.0704118594326067 1 other
PTPN22 PTPN22 -0.0729003760314066 1 -0.533156911144299 2.09824992426874e-33 other
PTPN6 PTPN6 0.045110533279726 1 -0.0456210601626353 1 other
PTPRA PTPRA -0.0308208837061943 1 -0.263337912786368 3.45795287428262e-09 other
PTPRE PTPRE -0.110702365594115 1 0.0917791454293437 3.21366880564188e-05 other
PTRHD1 PTRHD1 0.26032125675061 1.78065361123327e-18 0.339921011491793 5.95470094769372e-36 other
PTS PTS 0.094443655730541 1 0.0900709250690863 1 other
PTTG1IP PTTG1IP -0.0970961110842309 1 -0.109427947725295 1 other
PUF60 PUF60 -0.167308919233426 0.00397359035114973 -0.209841816498379 2.45125085750258e-05 other
PUM2 PUM2 -0.105933924418318 1 -0.210269140145308 0.000359057907479098 other
PURA PURA -0.107788483542662 1 -0.33912198938718 1.670520984859e-12 other
PURB PURB -0.177515459607762 1 -0.200477005643734 0.00675158604582337 other
PVRL2 PVRL2 -0.116574421587168 1 -0.0164331080921658 1 other
PWP1 PWP1 0.0102887957342046 1 -0.0423013229150613 1 other
PYCARD PYCARD 0.0659115649329783 1 0.0920661097735563 1.96916026269649e-10 other
PYCR2 PYCR2 0.0565365501999477 1 -0.032542824172203 1 other
PYM1 PYM1 0.243339541503918 6.34053619776364e-12 0.166511376744606 0.000147520626539098 other
PYURF PYURF 0.20841863359923 8.27624119000457e-24 0.161497179646216 6.51091875947757e-16 other
QARS QARS 0.387765888328112 2.08751696003976e-39 0.315885411971547 4.83616839867419e-27 other
QDPR QDPR 0.216858603168825 1.93921348629802e-08 0.188526877150986 3.23282943770036e-06 other
QPRT QPRT 0.209355302801852 5.93721333735042e-12 0.294635221643637 2.82583003577939e-20 other
R3HDM2 R3HDM2 -0.00650520655701214 1 -0.223430364809157 8.29083031478368e-07 other
RAB10 RAB10 -0.182364228352326 0.00206172788029129 -0.187767910566395 0.286772041981363 other
RAB11A RAB11A 0.149038641250045 1.06408875612737e-07 0.171641521618361 3.6657946415795e-12 other
RAB11B RAB11B 0.105885054740059 1 0.0467630769938909 1 other
RAB13 RAB13 -0.051701404105873 1 -0.102812308896673 1 other
RAB14 RAB14 -0.164508399396899 0.0751916906404861 -0.15428053454375 1 other
RAB18 RAB18 0.0311800214142693 1 -0.0191039256994978 1 other
RAB1A RAB1A 0.143142968512562 8.26561579961102e-07 0.156482311972459 1.75052145598409e-11 other
RAB1B RAB1B -0.0914963215667919 1 -0.205907302176322 5.66647361683009e-05 other
RAB20 RAB20 0.049317923095561 1 -0.0547966951901774 1 other
RAB21 RAB21 -0.127677525568829 1 -0.192289446189103 4.75014996717835e-05 other
RAB22A RAB22A -0.0220320213463137 1 -0.115583132037268 1 other
RAB29 RAB29 0.00733145680995895 1 -0.184607625801114 0.0623495185843446 other
RAB30-AS1 RAB30-AS1 0.0658124311717825 1 -0.00772984296305612 1 other
RAB31 RAB31 0.173157946507279 7.04174782161739e-10 0.3192254753889 1.01383238412496e-51 other
RAB32 RAB32 0.0690532985180677 1 0.056818731982182 0.38323375166149 other
RAB35 RAB35 0 1 -0.193462576611024 0.000554169384394096 other
RAB3GAP1 RAB3GAP1 -0.0913143462239485 1 -0.085807874282499 1 other
RAB4A RAB4A 0.270140195833311 5.97328470085555e-18 0.211920921905253 2.42514391280873e-13 other
RAB4B RAB4B 0.0292458975207213 1 0.020278061108264 1 other
RAB5A RAB5A 0.0701902509755459 1 0.0253147230831843 1 other
RAB5B RAB5B 0 1 -0.0734185170942911 1 other
RAB5C RAB5C 0.0512575094821484 0.0821656505222783 0.00992131606727847 0.888030338538034 other
RAB6A RAB6A 0.0458022651239749 1 -0.103792947103233 1 other
RAB7A RAB7A 0.0831598765362359 4.60208002001908e-06 0.124525618904483 7.96768273891876e-15 other
RAB8A RAB8A -0.022996737128501 1 -0.0626071856855245 1 other
RAB8B RAB8B -0.19778373545501 3.62487038824597e-06 -0.357583392829756 8.42599287376778e-28 other
RAB9A RAB9A -0.0169585857417325 1 -0.19174057864958 1.39311234228722e-05 other
RABAC1 RABAC1 0.0838761979084309 1 0.0230235166630375 1 other
RABEP1 RABEP1 -0.153388435309458 0.710744515185335 -0.212627519663049 0.000376839768593687 other
RABGAP1L RABGAP1L 0.111147088542118 0.669169808789434 -0.102890069925961 1 other
RABGGTB RABGGTB 0.126806753023136 0.0125108880417939 0.123702062185114 0.011315263316904 other
RABIF RABIF 0.156840760712726 0.00185423394321262 0.0557657405436973 1 other
RABL6 RABL6 0 1 -0.0810289855732904 1 other
RAC1 RAC1 0.123598172802776 7.4738963361253e-10 0.13246317396969 6.24191535242624e-23 other
RAC2 RAC2 -0.0908685704349452 1 -0.274885828237464 8.23087327717964e-27 other
RAD23A RAD23A 0.130224473070332 3.57713008304196e-08 0.0699645260109389 0.00363449530997495 other
RAD23B RAD23B -0.0145691541581394 1 -0.0345797275020008 1 other
RAD50 RAD50 -0.119733544437477 1 -0.256333080693145 2.27885832770775e-07 other
RAD51C RAD51C 0.154423650355654 0.00520448333599297 0.106607847945536 1 other
RAE1 RAE1 0.144498687880631 0.00853213071890093 0.145665242430029 0.00380859840815875 other
RAF1 RAF1 0.0589638750285253 1 -0.099448304012774 1 other
RALA RALA -0.163064472179322 1 -0.104322812725582 1 other
RALB RALB 0.1052402109635 1 0.0506115799929436 1 other
RALBP1 RALBP1 -0.0910280595010063 1 -0.253938400432048 1.03267696396469e-09 other
RALY RALY 0.119719277300126 0.0101264388697059 0.0701158813612532 1 other
RAN RAN -0.055150871300108 1 -0.104752300927871 1 other
RANBP1 RANBP1 0.00242155192873761 1 -0.0226919990638352 1 other
RANGRF RANGRF 0.0972821841788758 1 0.0630187574914727 1 other
RAP1A RAP1A 0.169748787421581 8.34370300748559e-15 0.126006321869269 2.72329831223297e-09 other
RAP1GDS1 RAP1GDS1 -0.0485303352847379 1 -0.161015490406649 0.0972927598089113 other
RAP2A RAP2A 0 1 -0.0949938880423524 1 other
RAP2B RAP2B -0.0113461197160121 1 0.0421049683423649 1 other
RAP2C RAP2C 0.0140934254038574 1 -0.0797188347133932 1 other
RAPGEF2 RAPGEF2 -0.191294665449893 0.13729146437199 -0.188617161178867 0.912396719278449 other
RARA RARA 0.133104664471821 1 0.0350510518448943 1 other
RARRES3 RARRES3 -0.137545128501933 1 -0.430865584416236 1.00308592897266e-54 other
RARS RARS 0.034465043023872 1 -0.0407530823843303 1 other
RASA2 RASA2 -0.15280264113536 0.19318075647201 -0.420343382030627 3.52949198205672e-30 other
RASGEF1B RASGEF1B 0.127878176498848 1 0.0926352360976147 1 other
RASGRP2 RASGRP2 0.105452770545344 1 -0.0374638480075142 1 other
RASSF1 RASSF1 0.0952940682743972 1 -0.194930646059132 0.0159445272401493 other
RASSF2 RASSF2 0.00540780255829509 1 0.00690601306893268 1 other
RASSF3 RASSF3 -0.000816510742970289 1 -0.0134225710833418 1 other
RASSF4 RASSF4 -0.0608064622650919 1 -0.0608396597462408 1 other
RASSF5 RASSF5 0.0176373860528903 1 -0.140133036414202 0.0819237034815527 other
RB1 RB1 0.0947104256120304 1 0.0818485944377647 1 other
RBBP4 RBBP4 0.0706064471666288 1 -0.0640693158421706 1 other
RBBP6 RBBP6 -0.0980195619151656 1 -0.190991260247189 0.0658865152053602 other
RBBP7 RBBP7 0.0421582491584185 1 -0.0487516965421548 1 other
RBCK1 RBCK1 0.0001677968743099 1 -0.187939274056627 0.00527755906522234 other
RBM12 RBM12 -0.118759130376569 1 -0.222490320871537 1.35047274761285e-05 other
RBM14 RBM14 0.154092447051717 0.0110464938061999 0.0635085935804232 1 other
RBM17 RBM17 -0.0436313905154737 1 -0.11296400370281 1 other
RBM22 RBM22 -0.00663287670550572 1 -0.105560608954214 1 other
RBM23 RBM23 0.263017653726299 5.59199703479467e-13 0.0979294621657432 1 other
RBM26 RBM26 -0.123582562790711 1 -0.314372757237092 9.41294911509395e-14 other
RBM3 RBM3 0.161274974725227 4.02598813140279e-14 0.183431681803232 2.02403124161932e-16 other
RBM33 RBM33 -0.103365593199876 1 -0.290122926498389 1.04150113350504e-16 other
RBM39 RBM39 -0.00980669495740683 1 -0.115410746698255 8.86836744363713e-06 other
RBM4 RBM4 0.273701963437447 3.41285109294329e-15 0.143483303214814 0.00706016777479554 other
RBM42 RBM42 0.0837603000378404 1 0.0718819408841769 1 other
RBM47 RBM47 -0.214770456401652 0.000116539024680903 -0.0983603629437697 1 other
RBM5 RBM5 -0.0206825982702361 1 -0.227314471423596 0.00015536474961691 other
RBM6 RBM6 -0.0748493103012109 1 -0.212477644036598 0.000246362192504481 other
RBM7 RBM7 0.221574810160032 1.04865893989811e-10 0.157745308630558 3.48401352796996e-05 other
RBM8A RBM8A -0.104847748538335 1 -0.190311357248433 2.54502576531551e-05 other
RBMX RBMX 0.236962646931189 7.06332034417538e-24 0.158402782322478 1.45253642047312e-12 other
RBMX2 RBMX2 0.0840370212255832 1 0.00754409015620716 1 other
RBP7 RBP7 0.207683677122199 1.27962258357863e-05 0.17084297825257 8.07613583848315e-09 other
RBPJ RBPJ -0.070531684807741 1 0.045281819492463 0.0309051028151977 other
RBX1 RBX1 0.0751495061786109 0.750820311263092 0.109685630953076 8.82130700886957e-06 other
RC3H2 RC3H2 -0.155246522723751 0.299022602876208 -0.283175806614967 7.00229390661514e-10 other
RCC2 RCC2 -0.151213143822121 0.531026361114562 -0.125242173909449 1 other
RCHY1 RCHY1 0.167317989678532 8.90699803603009e-05 0.0565181819087939 1 other
RCN1 RCN1 -0.11671239343171 1 -0.0518669267664666 1 other
RCN2 RCN2 0.126317023021088 0.00190025606827072 -0.0796666844890772 1 other
RCSD1 RCSD1 0.00831563350018372 1 -0.175521572097751 0.518523198490094 other
RDH11 RDH11 -0.0514691993961494 1 -0.115766667699233 1 other
RDH14 RDH14 -0.0211210801730983 1 -0.0969478040118896 1 other
RDX RDX 0.0517315356738054 1 0.0753109567925739 1 other
REEP3 REEP3 -0.0475226709082794 1 -0.00521000061570032 1 other
REEP5 REEP5 -0.108640748715977 1 -0.0929448027114348 1 other
REL REL -0.136895324261802 1 -0.0430427429158503 1 other
RELA RELA -0.0950650930608516 1 -0.193558126678528 0.00243016911280319 other
RELB RELB -0.0906509066160903 1 -0.155339942004428 1 other
RELT RELT -0.0604466942493205 1 -0.088338871003391 1 other
RENBP RENBP 0.270271381538451 1.59416691853177e-13 0.194863936714254 6.3003500686629e-07 other
REPIN1 REPIN1 0.0540032278027043 1 0.0865135348312329 1 other
RER1 RER1 -0.0536527207110035 1 -0.131873387023993 1 other
RERE RERE -0.0718562081480225 1 -0.178365629184437 0.021879889125829 other
REV1 REV1 -0.112087551045985 1 -0.182822913294943 0.0139087251937692 other
REV3L REV3L -0.0850096946027543 1 -0.141912033245803 1 other
REXO2 REXO2 0.0545310395895318 1 0.0266946755902169 1 other
RFC1 RFC1 -0.0812309821955042 1 -0.208568249697971 0.000766968653862374 other
RFTN1 RFTN1 -0.0349202760563048 1 -0.0293660654441374 1 other
RFWD2 RFWD2 0.0552224370125542 1 -0.00408173838946913 1 other
RFXANK RFXANK 0.0232312295667465 1 -0.0237502034623338 1 other
RGL1 RGL1 0.143784096773617 0.0120154303803949 0.100296825057643 8.01311027499046e-06 other
RGS1 RGS1 0.435524057030883 8.39420049883783e-94 0.450640141571606 5.02948102681531e-112 other
RGS10 RGS10 0.083497176254535 0.869170273897665 0.143095471158894 4.58220546467145e-13 other
RGS18 RGS18 0.373960234887426 2.98156944916124e-30 0.465481296429146 3.15246012588105e-53 other
RGS19 RGS19 0.0588631642622074 1 0.0108559926472506 1 other
RGS2 RGS2 0.311263410439341 3.07278851282251e-27 0.378791943957398 1.07299011462619e-106 other
RHBDD2 RHBDD2 0.172333529076739 1.35683772838085e-06 0.105271303278548 0.308451126441184 other
RHBDF2 RHBDF2 -0.115950903687588 1 -0.1431224470774 0.941369074283007 other
RHEB RHEB 0.116733705906623 2.19132321602626e-05 0.0810823945106693 0.00228277292240018 other
RHOA RHOA 0.0590093829692575 1 0.00458888377067779 1 other
RHOB RHOB 0.339159508746651 1.30667226322854e-34 0.268065799654682 4.88220026699467e-37 other
RHOBTB3 RHOBTB3 -0.081623816248154 1 -0.179811795807444 0.204877666605869 other
RHOF RHOF 0.255671278841084 1.23370164885151e-09 0.0260317420873921 1 other
RHOG RHOG 0.171551039286031 4.2844607212014e-20 0.161744283647331 3.68629070697775e-25 other
RHOH RHOH 0.210679719993218 5.32414699957645e-05 -0.141392076345723 1 other
RHOT1 RHOT1 0.138846508213806 0.0204037117087535 0.0834615833420436 1 other
RHOT2 RHOT2 0.0740767557408555 1 -0.0361846169727964 1 other
RIC8A RIC8A 0.0321414463380518 1 -0.125151618929365 1 other
RICTOR RICTOR -0.0901697782220334 1 -0.234437713196302 3.59654076462676e-05 other
RILP RILP 0.0711868219090599 1 0.0738509878381381 1 other
RILPL2 RILPL2 0.200804618665023 1.63677726063971e-08 0.136289629402217 1.95217111687886e-05 other
RIN2 RIN2 -0.0287020509631559 1 -0.0369152800715824 1 other
RIN3 RIN3 0.043019963767143 1 0.0550212369804052 1 other
RIOK1 RIOK1 0 1 -0.0759485269796287 1 other
RIPK2 RIPK2 -0.0166180551265078 1 0.0808834755297474 1 other
RIT1 RIT1 -0.0636060944360868 1 -0.0655341020433269 1 other
RLIM RLIM -0.113552763902041 1 -0.115949768393475 1 other
RMDN1 RMDN1 0.0246301412053671 1 -0.0394972672905158 1 other
RNASE6 RNASE6 0.534374950971918 6.61050438860449e-55 0.800246446067425 2.67638373153596e-144 other
RNASEH1 RNASEH1 0 1 -0.0409877312545275 1 other
RNASEH2B RNASEH2B 0.12910179378644 0.00294177642784509 0.0765188212670339 1 other
RNASEH2C RNASEH2C -0.001796491303515 1 -0.0692330895860538 1 other
RNASEK RNASEK 0.180351302324678 4.52205431598379e-05 0.120628773065305 1 other
RNASET2 RNASET2 0.224330600375864 4.47329783744338e-34 0.284584274987895 3.27287612496323e-95 other
RNF10 RNF10 0.0793237833483538 1 -0.0588461446170616 1 other
RNF11 RNF11 0.111170797476575 0.333001828692977 0.108458081505179 1 other
RNF111 RNF111 0 1 -0.191310004784787 0.000736818445689106 other
RNF113A RNF113A 0 1 -0.0729070342945362 1 other
RNF114 RNF114 0.0373209086029773 1 0.014504216720559 1 other
RNF115 RNF115 -0.0142897994282281 1 -0.271598530249215 2.33426142834747e-08 other
RNF126 RNF126 0.00144718147727607 1 -0.037063130340556 1 other
RNF13 RNF13 0.00820159703273837 1 0.0597268138342885 5.88074831809368e-05 other
RNF130 RNF130 0.115893183222445 5.34241175010253e-07 0.151844014136059 2.23743543834917e-25 other
RNF135 RNF135 0.0324558013398071 1 -0.0658752269014888 1 other
RNF138 RNF138 0.24742887969295 4.47652753619741e-13 0.150788443211269 0.000612101986213213 other
RNF139 RNF139 0.238028133986082 1.11940225801318e-08 0.16060508926574 0.110420460094973 other
RNF141 RNF141 0.166177043013827 0.000486269430044689 0.100725255822884 1 other
RNF144B RNF144B 0.246764021717004 1.84983727960967e-12 0.340186895471433 3.0184384174121e-32 other
RNF145 RNF145 0.149206232273115 1.93178592345623e-06 0.0947954398333832 1 other
RNF146 RNF146 0.119355637815406 1 0.0618856354424431 1 other
RNF149 RNF149 0.107664964077914 4.12604918017752e-05 0.131630765871972 1.16764010902525e-12 other
RNF166 RNF166 0.0808323839748932 1 -0.0224458606965856 1 other
RNF167 RNF167 0.198692013600891 6.92021783571375e-08 0.0486475459525109 1 other
RNF168 RNF168 0.0584401402668948 1 -0.0706241436904058 1 other
RNF181 RNF181 0.132923239734038 2.37931335332692e-10 0.140776151991228 6.6465075524544e-14 other
RNF216 RNF216 -0.0793616520924032 1 -0.226484065156534 2.09646371381391e-06 other
RNF4 RNF4 0.0372282055001261 1 -0.0662994625673035 1 other
RNF44 RNF44 0 1 -0.137771168578928 1 other
RNF5 RNF5 0.204302859585323 6.62884110696948e-11 0.19271516441143 6.30765194468342e-10 other
RNF6 RNF6 0 1 -0.13827228867143 1 other
RNF7 RNF7 0.00657967733068787 1 -0.161482801418866 0.0471390483461525 other
RNH1 RNH1 -0.131261286009272 1 -0.110729893075486 1 other
RNMT RNMT -0.0031048664253559 1 -0.0388394935549771 1 other
RNPEP RNPEP -0.0110083518014183 1 -0.00204806908436761 1 other
RNPS1 RNPS1 0.131959806315941 0.00113663397622863 0.0053423983892279 1 other
RNU12 RNU12 0.262169742244304 3.61760198767428e-10 0.148805804481799 0.0908081244389722 other
ROCK1 ROCK1 -0.187668778115653 1.32684185601238e-06 -0.250902106694484 6.80709608710845e-15 other
ROGDI ROGDI 0.123875639899266 1 0.138658427904452 0.122628087478742 other
ROMO1 ROMO1 0.0327192810720101 1 0.13801961717026 6.27628306609849e-08 other
RP1-313I6.12 RP1-313I6.12 0.473440259565876 2.80582770013652e-30 0.532405196936345 1.26714841641096e-41 other
RP11-108M9.4 RP11-108M9.4 0.362783726023441 1.10232580040853e-28 0.416231572041132 2.53162244582383e-41 other
RP11-1143G9.4 RP11-1143G9.4 0.353640291815798 0.0297669878580191 0.531389784254037 2.44606974956838e-36 other
RP11-138A9.1 RP11-138A9.1 0.24773825812517 0.000300488601077626 0.292319558967009 1.91180465041212e-07 other
RP11-138A9.2 RP11-138A9.2 0.384382536272639 5.03982892635332e-15 0.259580043543925 1.952067183727e-05 other
RP11-160E2.6 RP11-160E2.6 -0.0178334244940058 1 -0.37098116066679 2.95974552689976e-06 other
RP11-347P5.1 RP11-347P5.1 0.396375696840949 9.81148270803933e-36 0.514745678142798 1.00139612118446e-36 other
RP11-386I14.4 RP11-386I14.4 0.690156789696098 5.99308508356438e-86 0.568146413186479 1.74039611752485e-61 other
RP11-51J9.5 RP11-51J9.5 0.224347155138444 4.28612887660706e-07 0.0257080100934191 1 other
RP11-596C23.2 RP11-596C23.2 0.109117415289339 1 0.0314739966974455 1 other
RP11-758H9.2 RP11-758H9.2 0.375202699948227 2.60098558383361e-20 0.338503580954156 2.41921593743758e-16 other
RP11-796E2.4 RP11-796E2.4 -0.139610383466575 0.545500469187082 -0.0197065825614171 1 other
RP2 RP2 -0.167830877308353 0.012864244159949 -0.115800218841672 1 other
RP5-1171I10.5 RP5-1171I10.5 0.296128528804362 2.36706434437766e-21 0.185683606387983 0.000166363630747056 other
RPA1 RPA1 0.0349921514371734 1 -0.0864268691801242 1 other
RPA2 RPA2 0.0508793566776002 1 -0.132705569421625 1 other
RPA3 RPA3 0.0262739973092633 1 0.0326932561442798 1 other
RPAIN RPAIN 0.0240305531832727 1 -0.0720959805138477 1 other
RPAP3 RPAP3 -0.0766822280937134 1 -0.139534180054724 1 other
RPE RPE 0 1 -0.139534304929147 1 other
RPF1 RPF1 0.0834869556787776 1 0.0367302576296895 1 other
RPF2 RPF2 0.0797804389920771 1 0.143315489583805 0.00878035443489186 other
RPIA RPIA 0.135413774596272 1 0.0665051900843425 1 other
RPL10 RPL10 0.267300047226459 1.28423463144947e-166 0.248609641110535 1.57441643454427e-154 other
RPL10A RPL10A 0.239172919881417 1.64951693391493e-71 0.209681902683259 9.24579254522216e-51 other
RPL11 RPL11 0.199813086553338 3.59049616459655e-75 0.233709765344118 2.05255069741084e-111 other
RPL12 RPL12 0.32035156445762 4.08920684193832e-253 0.385739423682515 0 other
RPL13 RPL13 0.143705339809312 1.90795862054608e-46 0.0991021021514009 7.48866351252657e-23 other
RPL13A RPL13A 0.433740845890083 0 0.406500796874682 0 other
RPL14 RPL14 0.314935270477483 5.307006138478e-200 0.258353548387741 4.27668721131294e-140 other
RPL15 RPL15 0.235104324090031 2.10329565349415e-91 0.216952547001174 6.71257685821217e-86 other
RPL17 RPL17 0.518403976337468 9.04146774823441e-135 0.319927328963564 2.902106481731e-52 other
RPL18 RPL18 0.0891322619637434 4.24839571732881e-09 0.0726662564621852 2.27805862862316e-05 other
RPL18A RPL18A 0.248447445919342 1.33554334295936e-107 0.25821045280565 5.12848448379344e-126 other
RPL19 RPL19 0.214873216056217 1.03838587712114e-90 0.185895009782621 2.28780083138448e-72 other
RPL21 RPL21 0.4037509102865 0 0.39637161330347 0 other
RPL22 RPL22 0.137341041995232 5.99687454074046e-31 0.20035555639685 5.03547151315106e-72 other
RPL22L1 RPL22L1 0.194074767603069 2.10358565866904e-20 0.187439355023362 5.30183908696049e-20 other
RPL23 RPL23 0.273361734230261 5.06309639164651e-127 0.402672063599644 1.85535848432996e-262 other
RPL23A RPL23A 0.241026450573353 3.41509988786779e-90 0.219134810830073 5.74880501477882e-62 other
RPL24 RPL24 0.0895784962317703 1.36508720439174e-10 0.0765832457556179 3.41540441720866e-07 other
RPL26 RPL26 0.423311684139794 1.92388986659957e-293 0.431427218822268 0 other
RPL26L1 RPL26L1 0.101835061872484 1 0.118897420245844 0.0110709550260583 other
RPL27 RPL27 0.289341229066133 1.00579815773608e-130 0.323127752881543 7.26525105203778e-161 other
RPL27A RPL27A 0.378322559797114 1.03772089053928e-276 0.388216810302093 7.2736889753512e-294 other
RPL28 RPL28 0.110219833995142 8.01266995137466e-36 0.137932848147853 6.2326887980635e-63 other
RPL29 RPL29 0.139854577148493 1.9974057125073e-33 0.156115346380951 8.0779214969292e-47 other
RPL3 RPL3 0.298802217502451 5.24308802901688e-122 0.201969737265494 9.7141821932079e-51 other
RPL30 RPL30 0.0470341503785559 1 -0.00831225514847578 1 other
RPL31 RPL31 0.523295166957945 0 0.702609954779479 0 other
RPL32 RPL32 0.243854884504624 6.93587329759537e-134 0.299913669348894 2.62500155408017e-203 other
RPL34 RPL34 0.491519183277563 0 0.588585148020062 0 other
RPL35 RPL35 0.286538606474702 3.05158505575532e-173 0.346153922588593 7.29167523047557e-244 other
RPL35A RPL35A 0.324156883067512 2.2232584126685e-171 0.377876778960889 2.18586685270967e-225 other
RPL36 RPL36 0.250557648430001 6.51617219388392e-129 0.358735759756541 1.34339821437147e-226 other
RPL36A RPL36A 0.590122051547583 1.44501661155179e-287 0.749194334037301 0 other
RPL36AL RPL36AL 0.124710240931704 3.57102112028164e-13 0.0528727171604459 1 other
RPL37 RPL37 0.14123868142021 3.01731218716942e-23 0.218529120494775 3.0878194493231e-66 other
RPL37A RPL37A 0.212386716062122 1.1122585695943e-87 0.336741457800805 5.57933674367062e-217 other
RPL38 RPL38 0.319035001084037 4.70472085335245e-154 0.419913841921545 1.69896794250442e-247 other
RPL39 RPL39 0.348188937997794 5.90032181240947e-263 0.446664781072191 0 other
RPL4 RPL4 0.422721692172408 3.8495081373302e-163 0.497563141264058 9.29284631094787e-230 other
RPL41 RPL41 0.517248252883626 0 0.522782353440433 0 other
RPL5 RPL5 0.245271513623235 3.0614254913602e-73 0.171768322015313 2.41794684255353e-35 other
RPL6 RPL6 0.201038322738316 6.04113930165346e-48 0.12852827541025 1.42092878942093e-16 other
RPL7 RPL7 0.550834833236856 0 0.553368738063662 0 other
RPL7A RPL7A 0.00611761475581485 1 -0.0837164264520309 1.27007701452718e-06 other
RPL7L1 RPL7L1 -0.0228258227638893 1 -0.218278225032039 0.000886769608387915 other
RPL8 RPL8 0.172773537421856 3.0462544884681e-52 0.130132553062649 6.88509722384762e-44 other
RPL9 RPL9 0.224974372715653 2.31983860467157e-107 0.190569026173731 4.72511982551265e-81 other
RPLP0 RPLP0 0.256254537839683 7.8285182753616e-61 0.282441572451447 4.68017172598369e-90 other
RPLP1 RPLP1 0.157637751015031 2.31344705628375e-67 0.169250703555818 1.24051829536342e-91 other
RPLP2 RPLP2 0.459261285101973 0 0.505348780309244 0 other
RPN1 RPN1 -0.0282104743230653 1 0.000564398122688603 1 other
RPN2 RPN2 -0.0797387413394433 1 -0.0458448713119146 1 other
RPP25L RPP25L 0.173599299047226 8.22879892869425e-05 0.0140691424226715 1 other
RPP30 RPP30 0.0515953063819277 1 -0.0506684511873914 1 other
RPS10 RPS10 0.715076419805107 0 0.540625027885459 2.96725579904305e-211 other
RPS11 RPS11 0.109546002066844 2.92390496507655e-15 0.214536189308917 2.78219546900444e-75 other
RPS12 RPS12 0.21616260457244 1.02894590658677e-95 0.188767582893729 1.97871346428963e-79 other
RPS13 RPS13 0.242855547632655 6.58540881495529e-140 0.295814018487929 2.0151539232406e-209 other
RPS14 RPS14 0.238996389046891 5.45965409276404e-108 0.247083606513484 2.61726109870225e-119 other
RPS15 RPS15 0.30035930077733 3.03900074371006e-209 0.360908674782508 1.62707819862501e-296 other
RPS15A RPS15A 0.405358872300446 0 0.430875766444335 0 other
RPS16 RPS16 0.227931373619914 1.96118959944584e-111 0.238279187988181 2.79011740058814e-145 other
RPS17 RPS17 0.537785670091157 0 0.705957755665882 0 other
RPS18 RPS18 0.159381247574911 9.37982806810078e-33 0.175643108993704 1.27987048925428e-44 other
RPS19 RPS19 0.242173301197869 3.74465427582507e-127 0.212618186899888 5.08104657522964e-120 other
RPS19BP1 RPS19BP1 0.0330248679824529 1 -0.039538389805727 1 other
RPS2 RPS2 0.288847645591729 4.47288407019186e-118 0.235058394610146 1.96923893602268e-90 other
RPS20 RPS20 0.381584455937418 1.07393508975558e-270 0.396605963391184 2.15537988076393e-288 other
RPS21 RPS21 0.269658723692337 2.19082897133262e-74 0.275402800826506 2.10372727721926e-70 other
RPS23 RPS23 0.190149358620094 5.90064389078698e-71 0.242268457458382 2.79517889168998e-120 other
RPS24 RPS24 0.0496148211187384 1 0.0919560997557229 5.82466300676017e-10 other
RPS25 RPS25 0.349924288830719 5.00177017856899e-250 0.367821809487846 2.04781459492032e-266 other
RPS26 RPS26 0.167301802843197 7.26581652248137e-22 0.219490501723231 6.68336084777849e-48 other
RPS27 RPS27 0.302387980633381 1.73650324706632e-138 0.268486857627061 7.85867023217929e-105 other
RPS27A RPS27A 0.259176516503539 1.37704108465417e-180 0.189988826510422 5.14411801155167e-98 other
RPS27L RPS27L 0.10562383596916 1.97583595623221e-05 0.165149177564334 1.4183517957868e-11 other
RPS28 RPS28 0.213376811090142 2.06841305504906e-94 0.299382907045083 5.65447811031126e-170 other
RPS29 RPS29 0.277698609156774 1.11955061675188e-89 0.28906614807241 2.68149616091221e-95 other
RPS3 RPS3 0.253523013217259 3.77926064262906e-72 0.111067493224493 1.80095907146943e-06 other
RPS3A RPS3A 0.300971456112625 2.29787958170227e-168 0.287528201346669 1.29179417526567e-168 other
RPS4X RPS4X 0.474158675278319 0 0.412071929679884 0 other
RPS5 RPS5 0.240337210707208 9.41369177169064e-82 0.249306153185974 2.52138341386545e-91 other
RPS6 RPS6 0.352218518749445 3.02094124010895e-243 0.353809538324218 2.06939014574201e-261 other
RPS6KA1 RPS6KA1 0.00119947894384143 1 -0.125855917959095 0.912217871730841 other
RPS6KA3 RPS6KA3 -0.192959748097801 0.00216657672842146 -0.2398808019637 3.44477722344818e-07 other
RPS6KA4 RPS6KA4 0.161963303547792 0.00918594720175057 0.133298894785354 1 other
RPS6KB2 RPS6KB2 0.158220678284596 0.00201824032739735 0.0071505905527538 1 other
RPS7 RPS7 0.173404331562282 2.60159693275285e-34 0.128599379272493 1.13632135748541e-16 other
RPS8 RPS8 0.278533572996897 1.8484393213486e-174 0.359880933760556 1.88452306616773e-291 other
RPS9 RPS9 0.210479792058193 1.47033640173556e-88 0.215746989677648 4.27882252846607e-113 other
RPSA RPSA 0.230070986290461 1.87120963560069e-36 0.0957513481554386 1 other
RRAGA RRAGA 0.080842477599848 1 -0.0592410484556678 1 other
RRAGC RRAGC 0.0325260052677305 1 -0.0393783544222504 1 other
RRBP1 RRBP1 -0.30035918634642 5.48430794876259e-09 -0.112194358909552 1 other
RREB1 RREB1 -0.172718656771915 0.0126912357965718 -0.22644559430583 9.86733540864232e-07 other
RRP15 RRP15 0 1 -0.0586083716284633 1 other
RRP7A RRP7A -0.0662937753805699 1 -0.0548167158240291 1 other
RSBN1 RSBN1 -0.123586444071567 1 -0.263757659187882 1.51067283266441e-07 other
RSBN1L RSBN1L -0.188447395852276 0.00636387043918484 -0.340928998831931 2.52816646814519e-18 other
RSF1 RSF1 -0.193007072830294 0.00908491399169162 -0.27305132992057 2.44433908452947e-08 other
RSL1D1 RSL1D1 0.138861457564513 7.25876539029277e-08 0.124747156135517 3.46635287941487e-07 other
RSL24D1 RSL24D1 0.362219897703587 4.97818008974891e-62 0.322150970393097 2.37160984621674e-49 other
RSRC1 RSRC1 -0.0403576801882328 1 -0.112294759058517 1 other
RSRC2 RSRC2 -0.0305256374878629 1 -0.121803252324692 1 other
RSRP1 RSRP1 -0.123969885518721 1 -0.363641867559786 7.03183633839922e-33 other
RSU1 RSU1 0.0421244228542457 1 0.0511435860643235 1 other
RTCA RTCA 0.0180348054727502 1 -0.145614806780706 1 other
RTCB RTCB -0.0943458011248848 1 -0.141531196855333 1 other
RTF1 RTF1 -0.0259982260828934 1 -0.0888863796070016 1 other
RTFDC1 RTFDC1 0.00667545641414491 1 -0.0281298177037529 1 other
RTN3 RTN3 -0.0329775011230937 1 -0.0506937140757939 1 other
RTN4 RTN4 0.0115814435468214 1 0.0346222580301053 0.298074242193127 other
RUBCN RUBCN 0.159725289968892 1 0.186371903709417 1 other
RUFY1 RUFY1 -0.13763454100586 1 -0.159881341585623 0.219257741638349 other
RUNX1 RUNX1 -0.144283470047633 1 -0.201614330687893 0.00428449470442554 other
RWDD1 RWDD1 0.140772019035023 6.72160052747572e-11 0.0453391403041966 0.097048156110607 other
RWDD4 RWDD4 0.0405700932328135 1 -0.0754033927423472 1 other
RXRA RXRA -0.0832685126512813 1 -0.190090752565711 0.00217757439061695 other
RYBP RYBP -0.0738378554388153 1 -0.0190316623075693 1 other
S100A11 S100A11 -0.299132576299496 8.02006785190812e-41 -0.231590719711413 1 other
S100A4 S100A4 -0.0602593826820603 1 -0.132501983953084 3.83538800690081e-08 other
S100A6 S100A6 -0.140681675630819 0.000628571926511569 -0.0801007969374288 1 other
SACM1L SACM1L -0.0293739954292691 1 -0.31350970200257 5.60763764662898e-15 other
SAFB SAFB -0.0528936631387726 1 -0.211060221732962 0.000329643373005039 other
SAFB2 SAFB2 0.0455277835539905 1 -0.117499233727475 1 other
SAMD4B SAMD4B 0 1 -0.0593626387345423 1 other
SAMD9 SAMD9 -0.0950162053050283 1 -0.379983640146379 1.80224371340795e-19 other
SAMHD1 SAMHD1 -0.2776797092763 1.01364894621993e-15 -0.216779648815676 0.0891334006882876 other
SAMM50 SAMM50 0.0962962241841268 1 0.00609143756712882 1 other
SAMSN1 SAMSN1 -0.0632817974573893 1 -0.0905839230805317 1 other
SAP18 SAP18 -0.0497913354388862 1 -0.0788085833610938 1 other
SAP30BP SAP30BP 0.0222164664313313 1 -0.0426608464011227 1 other
SAR1A SAR1A 0.117396854353838 0.00588475519395974 0.0296878859859814 1 other
SAR1B SAR1B -0.0440072501103959 1 -0.0287275792627295 1 other
SARAF SARAF 0.358921445364822 1.71933734725522e-97 0.240464177220837 3.10479138751006e-43 other
SARS SARS -0.00252542521170174 1 -0.0580234398635657 1 other
SART1 SART1 -0.0382482929273946 1 -0.13270464653211 0.733070783403623 other
SASH3 SASH3 -0.0905583314348519 1 -0.27759160917034 2.17862341149757e-09 other
SAT1 SAT1 0.0701933261693828 3.11108061376285e-08 0.188308224783109 3.53764835308885e-58 other
SAT2 SAT2 0.015950223807256 1 0.0752965722210541 0.130608266864441 other
SATB1 SATB1 -0.0428752656046618 1 -0.128140456870551 1 other
SBDS SBDS 0.201422187268725 3.97316411994178e-12 0.102461066464281 0.00790782479537451 other
SBF2 SBF2 0.0397219237710569 1 -0.0831708971805631 1 other
SBNO1 SBNO1 0.0493348617871032 1 -0.134250481590374 1 other
SCAMP1 SCAMP1 -0.0625877084257993 1 -0.0891505372752248 1 other
SCAMP2 SCAMP2 0.0311652823628795 1 -0.00047749444081846 1 other
SCAMP4 SCAMP4 0.0452949618406351 1 -0.00237491203148843 1 other
SCAND1 SCAND1 0.146867073870069 1.12388973108962e-09 0.0558126191849148 0.241292203955356 other
SCAPER SCAPER 0 1 -0.189469744156379 0.0528191205104559 other
SCARB2 SCARB2 -0.19966008310793 0.655390650530984 -0.170542055096203 1 other
SCCPDH SCCPDH -0.0346869197467292 1 -0.0330785897044679 1 other
SCD SCD 0.0639948820006795 0.0886676702292754 0.114126645901297 0.360419837085579 other
SCFD1 SCFD1 -0.0860975476523476 1 -0.139973270704062 1 other
SCIMP SCIMP 0.13282978039728 0.000352244872274074 0.136960279870136 1.22746588291697e-10 other
SCLT1 SCLT1 -0.165589701464624 0.0671118543618589 -0.252685696611727 5.21625096650442e-08 other
SCML1 SCML1 0.0981797555403165 1 0.124023226801591 1 other
SCN1B SCN1B 0 1 -0.103948693035241 1 other
SCNM1 SCNM1 0.20481828841745 1.02328507389759e-08 0.162591959936931 3.1117832097766e-05 other
SCO2 SCO2 -0.252606421535689 5.42631842129236e-05 -0.132788677119047 1 other
SCOC SCOC 0.0852797205944338 1 0.0448324140968122 1 other
SCP2 SCP2 0.0197102152006668 1 0.00438779397978878 1 other
SCYL2 SCYL2 -0.042556965351477 1 -0.0868575507066993 1 other
SDAD1 SDAD1 0.0169674997395259 1 -0.068946493736159 1 other
SDC2 SDC2 0.139677235326968 0.00143565629983487 0.264793389034008 1.0719787118183e-22 other
SDC3 SDC3 -0.272170683116735 1 -0.446258930020407 0.00104888936040766 other
SDCBP SDCBP -0.071911244592208 1 -0.0188446319302038 1 other
SDCCAG8 SDCCAG8 0.0438936210472112 1 0.0488666631316121 1 other
SDF2 SDF2 0.183429839024816 1.56158590406425e-06 -0.016506408440375 1 other
SDF2L1 SDF2L1 -0.100009938117171 1 -0.00425783221364917 1 other
SDF4 SDF4 0.020859347425435 1 -0.100184107781845 1 other
SDHA SDHA -0.124081613268016 1 -0.241245912728888 4.00546179907601e-05 other
SDHAF2 SDHAF2 0.0559712275528772 1 -0.0995242586284413 1 other
SDHAF3 SDHAF3 0.0907841552537394 1 0.0467490757057722 1 other
SDHB SDHB 0.0648300268796942 1 0.0637368782733241 1 other
SDHC SDHC 0.152956884213642 1.51880243075122e-08 0.170217504229751 2.89052589227075e-12 other
SDHD SDHD 0.0716230823292676 1 0.0126638679184344 1 other
SDR39U1 SDR39U1 0.147427416560897 0.00269410869537744 0.145346653575867 0.000622744600051761 other
SDR42E2 SDR42E2 0.313579093058737 8.60768819393132e-20 0.277170300747183 1.07202775115096e-15 other
SDSL SDSL -0.131846516641896 1 -0.126670707262026 1 other
SEC11A SEC11A 0.182095670018528 4.46377725360662e-22 0.225908118999671 8.81317059169959e-38 other
SEC11C SEC11C 0.0119843747251229 1 0.0965134442514493 1 other
SEC13 SEC13 0.0283382945032111 1 0.0222164847874156 1 other
SEC22B SEC22B 0.104340088372439 1 -0.0274952333600216 1 other
SEC23A SEC23A 0.013894146495673 1 -0.0733493749772829 1 other
SEC23B SEC23B -0.0129723209788069 1 -0.031198464475821 1 other
SEC23IP SEC23IP 0 1 -0.093491944671362 1 other
SEC24D SEC24D -0.0921752982972375 1 -0.0589912582310184 1 other
SEC61A1 SEC61A1 -0.119136656655981 1 -0.136294320531263 1 other
SEC61B SEC61B -0.0245916537097803 1 0.146805185912068 0.65211651574745 other
SEC61G SEC61G 0.182143676764029 1.16968976636009e-26 0.27597685139122 1.369008442481e-55 other
SEC62 SEC62 -0.0193621349491739 1 0.0809928770678843 2.72222926929367e-06 other
SEC63 SEC63 0.0681979460104349 1 0.0354386026512272 1 other
SECISBP2 SECISBP2 -0.0256442473470457 1 -0.164341549649976 1 other
SECISBP2L SECISBP2L -0.190623554898627 0.000467949390599434 -0.277630289906346 1.6366488210285e-10 other
SECTM1 SECTM1 -0.253833548910968 1.05124796100138e-05 -0.212491862729395 0.195766743052275 other
SEL1L SEL1L -0.165727681387258 0.994812725918208 -0.13560091969457 1 other
SEL1L3 SEL1L3 0.0433541306967908 1 0.0463351688164553 1 other
SELK SELK 0.300249520632421 8.41205166662255e-31 0.201355179976547 1.05274331170116e-09 other
SELL SELL -0.258120215668195 2.1603513486203e-05 -0.0390283033029764 1 other
SELPLG SELPLG -0.0101587473835945 1 -0.0440642043535364 1 other
SELT SELT 0.198153830937567 6.62086488251803e-21 0.0898650607742535 5.6882821670289e-05 other
SEMA4A SEMA4A 0.0809000729593523 1 0.243595510848808 8.39757012677776e-11 other
SEMA4D SEMA4D -0.0922483135694401 1 -0.393028486155975 2.52228592081901e-19 other
SENP6 SENP6 -0.189957422241584 0.00219481432527891 -0.318921577026461 2.79852826484776e-17 other
SEP15 SEP15 0.0842971737224577 0.000629814265578115 0.0855306571501596 0.00180951494160083 other
SEPP1 SEPP1 0.491209741277391 1.8366364795167e-05 0.445647902810474 1.16708856241609e-15 other
SEPT11 SEPT11 -0.1459916423549 1 -0.191429651139951 0.148407021525438 other
SEPT9 SEPT9 -0.0193102741401462 1 -0.176039459654977 2.90051286222637e-07 other
SEPW1 SEPW1 -0.0856869292366378 1 -0.224023427613497 2.60569782411319e-05 other
SERBP1 SERBP1 -0.178768457296611 1.8871365188866e-08 -0.260742410758272 2.73103255806305e-28 other
SERF2 SERF2 0.08657105680893 1.04312612184897e-18 0.129115455629117 6.39796786863485e-70 other
SERINC1 SERINC1 -0.0497474782489417 1 -0.0698489394839935 1 other
SERINC3 SERINC3 0.0272049753805716 1 -0.0753858874983844 1 other
SERINC5 SERINC5 0.0852310415659134 1 0.0168920862236412 1 other
SERP1 SERP1 0.121615445656627 5.75623423794332e-14 0.182271700589608 7.33128618562787e-37 other
SERPINB1 SERPINB1 -0.206203874089728 0.156539408047354 -0.100070076830897 1 other
SERPINB6 SERPINB6 0.0717101954662313 0.176101148289033 0.0385240654647122 0.190170198044803 other
SERPINB9 SERPINB9 -0.0237521723006427 1 0.183938531009841 1.79767011657397e-06 other
SERTAD1 SERTAD1 0.220668218900581 1.9709506420896e-06 0.14191617133736 0.402605432052313 other
SERTAD2 SERTAD2 -0.0439272234886015 1 0.0546874359926917 1 other
SERTAD3 SERTAD3 0.0853009694530262 1 0.0571288778043262 1 other
SESN3 SESN3 0 1 -0.117777436220419 1 other
SET SET -0.0693896513986595 1 -0.158701599717458 4.00101588759886e-08 other
SETD3 SETD3 -0.0365398146055667 1 -0.144144701366552 1 other
SETD5 SETD5 -0.079060700414753 1 -0.210416917053113 7.21609733374375e-05 other
SETDB2 SETDB2 0.0796381291244377 1 0.0240087083125597 1 other
SF1 SF1 -0.00122183824277658 1 -0.112861195881337 1 other
SF3A1 SF3A1 -0.0172352393415747 1 -0.146798784801993 0.888297356082908 other
SF3A3 SF3A3 -0.0909199526747553 1 -0.119630224417733 1 other
SF3B2 SF3B2 -0.0119059351177048 1 -0.104013635906356 1 other
SF3B3 SF3B3 0 1 -0.144602977160952 0.390341593115963 other
SF3B4 SF3B4 0.0325816604334719 1 -0.0600933545706399 1 other
SF3B5 SF3B5 0.089302957295905 0.00134868836183385 0.0623361224945404 0.231295325520999 other
SF3B6 SF3B6 0.00975402381617768 1 -0.0429502865593018 1 other
SFPQ SFPQ -0.106244779310475 1 -0.122000475671128 0.212521802173665 other
SFSWAP SFSWAP -0.192431802533157 2.77676655371221e-05 -0.344346893415852 1.95206995209793e-18 other
SFT2D1 SFT2D1 0.189411307263233 4.12324085850156e-20 0.145213928903273 2.84123030885314e-16 other
SFT2D2 SFT2D2 -0.11904950822836 1 -0.146088856843893 1 other
SGK1 SGK1 -0.015726521943228 9.05586230490237e-05 0.273523886679887 7.03197647123519e-54 other
SGK3 SGK3 0.0769122021611379 1 -0.0164562748343045 1 other
SGMS1 SGMS1 0 1 -0.102655344669346 1 other
SGPP1 SGPP1 0.0623491187204785 1 -0.0128133097394862 1 other
SH2B3 SH2B3 -0.0106601061870566 1 -0.062220615323111 1 other
SH3BGRL SH3BGRL 0.0832364427974757 0.00139895788205871 0.111057956500024 9.02421837790994e-11 other
SH3BGRL3 SH3BGRL3 -0.257668972314367 1.98165489828333e-42 -0.189712643743553 5.56191490577898e-20 other
SH3BP1 SH3BP1 0.0281489294305051 1 -0.0751716331585679 1 other
SH3BP2 SH3BP2 -0.185404386254008 0.000755650302613865 -0.235974309016269 3.39380993024611e-07 other
SH3GLB1 SH3GLB1 -0.0491018119020622 1 -0.114199308464959 1 other
SH3KBP1 SH3KBP1 0.110563151727203 0.0195210833030472 -0.000981796937978618 1 other
SH3TC1 SH3TC1 -0.0453077155843431 1 -0.0946511730863475 1 other
SHARPIN SHARPIN 0.0957542666379965 1 0.0417964179161483 1 other
SHFM1 SHFM1 -0.0150335782122694 1 0.0239459548140036 1 other
SHISA5 SHISA5 -0.0845391255806436 1 -0.222746254902871 2.6990930303746e-05 other
SHKBP1 SHKBP1 0.0566516890117037 1 -0.000118811631321769 1 other
SHMT2 SHMT2 0.0513505365521545 1 0.0450649538748769 1 other
SHOC2 SHOC2 0.0869550877434478 1 0.0481883062603864 1 other
SHPRH SHPRH -0.169457336021587 0.0250057061842073 -0.353677955193773 1.99758523608737e-16 other
SHTN1 SHTN1 -0.179255233213493 1 -0.113518223791278 1 other
SIAH1 SIAH1 0.0863646557146609 1 0.0697183038312865 1 other
SIAH2 SIAH2 0.336934374880914 5.66873105068882e-27 0.151322359975156 2.46520279936932e-06 other
SIGIRR SIGIRR 0.0202717832513721 1 -0.163520355778572 0.405522663467836 other
SIGLEC10 SIGLEC10 0.0762324545273196 1 0.0574878821353237 1 other
SIGLEC14 SIGLEC14 0.195527965629327 3.42939026644462e-05 0.157643103216017 0.00992016155441465 other
SIGLEC7 SIGLEC7 0.029533580076655 1 0.0824252314449867 1 other
SIGLEC9 SIGLEC9 -0.00932429234204357 1 -0.0529366324072931 1 other
SIKE1 SIKE1 -0.0336887026073056 1 -0.212046139545276 0.000749406892726713 other
SIL1 SIL1 0.00776129040778151 1 0.0548686508134655 1 other
SIN3A SIN3A 0 1 -0.186044990384135 0.00581277841868472 other
SIPA1 SIPA1 -0.0495719242194035 1 -0.316192582212528 4.55638868061786e-15 other
SIRPA SIRPA -0.233032861208059 2.632446169855e-05 -0.190219730647428 0.716420297488474 other
SIRT2 SIRT2 0.0742334304167207 1 -0.0969130926033561 1 other
SIVA1 SIVA1 0.022466615015772 1 0.0280987355702625 1 other
SKA2 SKA2 -0.0295565249155594 1 -0.0783336884282428 1 other
SKAP2 SKAP2 -0.152638621791571 0.00388429711411596 -0.144667659043879 1 other
SKIL SKIL -0.000560556945662261 1 -0.0792188833720799 1 other
SKIV2L2 SKIV2L2 -0.110621566843779 1 -0.153159939544889 0.357526257138245 other
SKP1 SKP1 0.0990133169444659 4.03973332784296e-08 0.0882186468005619 3.12552814634021e-05 other
SLA SLA -0.0157322209386474 1 -0.22213061656295 1.84202665299179e-15 other
SLAIN2 SLAIN2 -0.148918220973445 1 -0.269145137836742 2.18151716534523e-08 other
SLAMF8 SLAMF8 -0.217828374316278 1.4519895259948e-05 -0.0262924649490726 1 other
SLBP SLBP 0.0702863147169743 1 -0.0649133590891553 1 other
SLC11A2 SLC11A2 0 1 -0.131159778890743 1 other
SLC15A4 SLC15A4 -0.186134455410499 0.000120185198988233 -0.184780879354609 3.69544112732833e-07 other
SLC16A3 SLC16A3 -0.0829395592760381 1 -0.152558659491255 1 other
SLC16A7 SLC16A7 -0.0457341412929981 1 -0.20163247362442 0.0106157864474917 other
SLC1A3 SLC1A3 -0.178864226770659 1 -0.159223047126201 1 other
SLC20A1 SLC20A1 0.102276967055844 0.123956087776927 0.163046665944033 0.00212824309224731 other
SLC22A18 SLC22A18 -0.0317183287128697 1 -0.0559968895185292 1 other
SLC25A11 SLC25A11 0.129025237661486 0.00539389762742163 -0.0284293925642296 1 other
SLC25A26 SLC25A26 0.199357481407045 3.2013874823902e-07 0.068467006144695 1 other
SLC25A3 SLC25A3 0.118122443447696 2.10724779548729e-07 0.0408106538501302 1 other
SLC25A33 SLC25A33 0.262001954593369 1.30342789171954e-14 0.185156842934528 5.97346667063151e-06 other
SLC25A36 SLC25A36 -0.0264796501770608 1 -0.129196982449594 1 other
SLC25A37 SLC25A37 -0.225759450439693 0.658856106840435 -0.164871099055009 1 other
SLC25A39 SLC25A39 0.208201949446668 7.12841461192995e-11 0.117659156094485 0.00962237482276387 other
SLC25A45 SLC25A45 0.211408162453235 4.35930154576015e-08 -0.0183729438106091 1 other
SLC25A46 SLC25A46 0.0682038280250272 1 0.037740524624696 1 other
SLC25A5 SLC25A5 0.140220202711957 3.21323939955939e-09 0.162836096794944 5.19330013379176e-21 other
SLC25A6 SLC25A6 0.393298917667113 2.25820647082471e-150 0.360702484250871 1.52851771481126e-152 other
SLC30A1 SLC30A1 -0.143572890595711 1 0 1 other
SLC30A7 SLC30A7 -0.00876571780564239 1 -0.0932334751528126 1 other
SLC31A1 SLC31A1 -0.0398895918666575 1 -0.0319364094804566 1 other
SLC31A2 SLC31A2 0.347044216834104 4.27929294787267e-30 0.245287252348721 9.40457519744318e-23 other
SLC35B1 SLC35B1 0.00319353449855053 1 -0.0238553088223072 1 other
SLC35C2 SLC35C2 0.0473832951783797 1 -0.0227522474573403 1 other
SLC35E1 SLC35E1 0.0241072036876706 1 -0.0298687359877023 1 other
SLC35E3 SLC35E3 0 1 -0.115387982875587 1 other
SLC35F6 SLC35F6 0.0856735034869147 1 -0.0433084310700065 1 other
SLC36A4 SLC36A4 -0.0691855535469108 1 -0.0564182009659129 1 other
SLC38A10 SLC38A10 0.00375821280077004 1 -0.0850637039346323 1 other
SLC38A2 SLC38A2 -0.112252575435362 1 -0.0742161130638024 1 other
SLC39A1 SLC39A1 -0.00598437302087151 1 -0.127604869794467 1 other
SLC39A10 SLC39A10 -0.070120189253583 1 -0.135347866365411 1 other
SLC39A3 SLC39A3 0.162367390594737 0.000494414134224647 0.108211607041676 1 other
SLC39A6 SLC39A6 0.0145293791210714 1 -0.0389756215971306 1 other
SLC3A2 SLC3A2 -0.193638117335237 0.0562691718086696 -0.233422634891777 6.50229834943804e-05 other
SLC40A1 SLC40A1 0.208247698596088 3.52936997734034e-07 0.119124267554986 1.02443371593925e-09 other
SLC43A2 SLC43A2 -0.199871091048971 0.00335000135662424 -0.22454746066285 0.000209918492161874 other
SLC44A1 SLC44A1 0.0332695169140811 1 0.0543323725115232 1 other
SLC44A2 SLC44A2 0.0941531500331707 1 -0.0490761480192277 1 other
SLC46A3 SLC46A3 0.0956376093649052 1 0.135847926256318 0.132700538977066 other
SLC4A7 SLC4A7 0.0224836952866558 1 -0.114880136356368 1 other
SLC50A1 SLC50A1 0.142390071391125 0.0510814199676949 0.108391610278006 1 other
SLC52A2 SLC52A2 0.0763177593092244 1 -0.0737953787667243 1 other
SLC6A6 SLC6A6 -0.206713443427067 0.000211044850445713 -0.182913487634943 0.0014450013222559 other
SLC7A7 SLC7A7 0.290187167665903 9.64530795323322e-16 0.0891796176642556 0.00341240869003783 other
SLC7A8 SLC7A8 0.0495605810716164 1 0.0448066285984838 1 other
SLC8A1 SLC8A1 -0.260735175989404 6.2026087916217e-07 -0.230469983068889 1 other
SLC9A9 SLC9A9 0.00750031388704064 1 -0.108384922459521 1 other
SLCO2B1 SLCO2B1 -0.0990163603805708 1 -0.130917476211007 1 other
SLCO3A1 SLCO3A1 -0.209518525753838 0.0020834157794155 -0.144993228281816 0.293651973571706 other
SLIRP SLIRP 0.17104184147041 5.79283931167193e-15 0.355723385812358 1.93849965198417e-52 other
SLMAP SLMAP 0 1 -0.154696592868256 0.226540060412358 other
SLTM SLTM -0.123701766065896 1 -0.244829888952043 7.4704771777012e-12 other
SLU7 SLU7 -0.0825160065943038 1 -0.181510254370996 0.00538307425490855 other
SMAD2 SMAD2 -0.0410561516680714 1 -0.124275360147654 1 other
SMAP1 SMAP1 0.0379808983876859 1 -0.0953558671092294 1 other
SMAP2 SMAP2 -0.0358561883432259 1 -0.144072679586353 1 other
SMARCA2 SMARCA2 -0.0401263028074352 1 -0.212908112150502 0.00133440809462374 other
SMARCA4 SMARCA4 -0.117136238526664 1 -0.182239888177326 0.023802391939936 other
SMARCB1 SMARCB1 0.0957326912372753 1 0.0602550228752128 1 other
SMARCC1 SMARCC1 -0.0822679806593716 1 -0.193306149589507 0.00294375858048846 other
SMARCE1 SMARCE1 -0.0280266624174288 1 -0.13612187386537 1 other
SMC2 SMC2 0 1 -0.104024570605192 1 other
SMC3 SMC3 -0.176531012963124 0.884061540126627 -0.351492227137952 4.72000498168699e-18 other
SMC4 SMC4 -0.172901523691799 1 -0.225389571786638 0.000774130288501498 other
SMC5 SMC5 -0.196127500687122 0.000541728790922387 -0.337991465558136 4.96816869720187e-15 other
SMCO4 SMCO4 0.151615014928361 6.34697928834333e-07 0.162123092470909 1.29316986147551e-13 other
SMDT1 SMDT1 0.29580200638212 1.43649355911212e-42 0.274241542522206 2.71751069461585e-41 other
SMIM10L1 SMIM10L1 -0.0350828116341682 1 -0.200826285193686 0.00144770487428904 other
SMIM12 SMIM12 0.029395503276723 1 -0.0482337870004022 1 other
SMIM14 SMIM14 0.131667208529951 5.61884400354069e-05 0.218959372293552 1.24890493644178e-13 other
SMIM15 SMIM15 0.0559930361210828 1 -0.0607327398732047 1 other
SMIM19 SMIM19 0.150873093718792 2.71644291965269e-05 0.0558062135132995 1 other
SMIM20 SMIM20 0.156631480989205 0.00210950276110904 0.0988824548897631 1 other
SMIM4 SMIM4 0.0841638849069628 1 0.201031594499883 3.28116279085875e-07 other
SMIM7 SMIM7 0.0830698024013315 1 0.0192581314993585 1 other
SMNDC1 SMNDC1 -0.106877905278252 1 -0.177155646173131 0.0245456693114953 other
SMPDL3A SMPDL3A 0.284255778818915 1.1785771169611e-10 0.11850646593659 1 other
SMS SMS 0.174849711026648 1.06148492354468e-14 0.175968678056819 1.27140156088641e-21 other
SMU1 SMU1 -0.124168168329155 1 -0.210629651575885 4.28587184440317e-06 other
SMYD4 SMYD4 0.134416758509469 0.183641290652257 0.0674294008226362 1 other
SNAP23 SNAP23 0.14101710382328 1.42794961998396e-05 0.126190976806287 8.37134725554017e-06 other
SNAP29 SNAP29 -0.014860531424385 1 -0.14900823534286 0.204474274511954 other
SNAPC5 SNAPC5 0.021848074883881 1 -0.0742712468182374 1 other
SNAPIN SNAPIN 0.229748555285442 1.5042669478472e-10 0.141585072492625 0.0197851800905371 other
SND1 SND1 -0.00551343926680792 1 -0.0499513061644015 1 other
SNF8 SNF8 0.0815730398707244 1 -0.0234213374369197 1 other
SNHG15 SNHG15 0.0571773493724412 1 0.157750361106668 0.000221079711462897 other
SNHG7 SNHG7 0.363095799222007 1.31570056031953e-25 0.222190600448631 6.28753101646108e-07 other
SNHG9 SNHG9 0.216040526013523 8.01983069406483e-12 0.120995809074434 0.00294376249482911 other
SNN SNN -0.0726415402716658 1 -0.104447708481483 1 other
SNRNP25 SNRNP25 0.0124557254149946 1 0.0428341491838808 1 other
SNRNP27 SNRNP27 0.16866479525088 6.7401357937715e-05 0.096276826289041 1 other
SNRNP35 SNRNP35 -0.0596360401797476 1 -0.179046555255955 0.0310797219043807 other
SNRNP40 SNRNP40 0.0947606891034396 1 -0.0236451632220334 1 other
SNRNP70 SNRNP70 -0.0376009824628796 1 -0.120935335027869 1 other
SNRPA SNRPA 0.119101245337321 1 0.15191181035901 0.0257571134878306 other
SNRPA1 SNRPA1 -0.14003891899268 1 -0.236932975800732 6.28066398833684e-07 other
SNRPB SNRPB -0.0873691301438318 1 -0.187924260975717 3.87487198956792e-08 other
SNRPB2 SNRPB2 0.142910347023478 1.91579242342458e-08 0.159572778722434 6.90664251436357e-14 other
SNRPC SNRPC -0.00402188141854531 1 -0.106223703515086 1 other
SNRPD1 SNRPD1 0.0156078050237966 1 0.0458659064713243 0.519885929394987 other
SNRPD2 SNRPD2 0.299537213531017 7.23889237217405e-64 0.286812351475667 3.40271101704816e-59 other
SNRPE SNRPE 0.180409560699291 8.56088141743673e-15 0.271997960927382 1.52744500300664e-33 other
SNRPF SNRPF -0.0101506091504578 1 0.00300236528426329 1 other
SNRPG SNRPG 0.152815109104298 1.89069451918706e-15 0.188713174434998 6.79101210431005e-25 other
SNU13 SNU13 0.0840610898060149 0.00327821242092168 0.0786180665128468 0.000315091015155105 other
SNW1 SNW1 -0.0890055463669303 1 -0.195085348293144 0.000667940943209179 other
SNX1 SNX1 -0.145752422890701 0.124175299767367 -0.209226181482716 4.9756111522832e-06 other
SNX10 SNX10 0.0629382917545958 0.00346916654437019 0.166736232820657 1.68728693448687e-27 other
SNX13 SNX13 -0.151586418364537 1 -0.221534195178567 2.16124574664573e-05 other
SNX14 SNX14 0.0104867079073832 1 -0.110187476385567 1 other
SNX17 SNX17 0.14096344538169 0.000292352498053656 0.0231238493027817 1 other
SNX18 SNX18 0.0247281452920274 1 -0.107952981354762 1 other
SNX2 SNX2 -0.00097103168937851 1 0.00742232676078325 1 other
SNX20 SNX20 0 1 -0.113702285828186 1 other
SNX27 SNX27 0.0214319505830567 1 -0.0404287809780448 1 other
SNX29 SNX29 0.0136974916966619 1 -0.0743377262074687 1 other
SNX3 SNX3 0.119097306952562 1.4712889967829e-30 0.27611760831874 6.38401211981132e-72 other
SNX4 SNX4 -0.021977491230915 1 -0.0388476320986584 1 other
SNX5 SNX5 0.0874987393464395 0.046440410044934 0.0658930047861457 0.104677323418985 other
SNX6 SNX6 -0.118288409865463 1 -0.209266588505596 2.96111519700138e-10 other
SNX8 SNX8 -0.0260723114561323 1 0.0177993656748612 1 other
SNX9 SNX9 0.0386185169674954 1 -0.0574102515101662 1 other
SOAT1 SOAT1 -0.184791860035066 0.178462829291409 -0.143706391629296 1 other
SOD2 SOD2 -0.636310909041437 1.87911854439482e-26 -0.31589091535107 1 other
SORL1 SORL1 -0.0966502101251558 1 -0.210575956336626 0.0693714480640777 other
SP1 SP1 0 1 -0.191141751493455 0.000312140487807184 other
SP100 SP100 -0.158291310610668 1 -0.362699892439879 1.12294044903285e-22 other
SP110 SP110 0.156743277893468 5.29973899591717e-05 0.12852413967855 0.0182196174721359 other
SP140 SP140 -0.0241692729302587 1 -0.181042149291589 0.0364910211959882 other
SP140L SP140L -0.121374705106169 1 -0.307776123727088 1.14921056079106e-13 other
SP3 SP3 -0.123405760632701 1 -0.227968454127563 3.89052819844837e-06 other
SPAG7 SPAG7 0.0982236493518276 0.314780636170172 0.0195286843162658 1 other
SPCS1 SPCS1 0.145777739367101 1.9830130707658e-11 0.220474728014427 3.15897888504149e-17 other
SPCS2 SPCS2 0.00061751932016739 1 0.0513165197292445 1 other
SPCS3 SPCS3 -0.129352770106756 1 -0.166978998027844 0.00145354462893216 other
SPG11 SPG11 -0.0800706958392969 1 -0.26230291158118 1.58840612284785e-10 other
SPG20 SPG20 -0.138179778051317 1 -0.162028625939098 0.674938305046595 other
SPG21 SPG21 0.244523052616717 6.05087566581779e-19 0.251447662609766 1.47152585901173e-24 other
SPG7 SPG7 0.0651215482854497 1 -0.121444094193454 1 other
SPI1 SPI1 0.075802227408479 0.339173643869422 0.0480441272792018 1.50511962554872e-13 other
SPIC SPIC 0.343206684495898 2.13888313123914e-23 0.304607216301084 6.2314734022759e-18 other
SPIDR SPIDR 0.037724080087328 1 -0.105778935615741 1 other
SPIN1 SPIN1 -0.0182211913004138 1 -0.0515241791391923 1 other
SPN SPN 0.0676467987852394 1 -0.165622081696636 1 other
SPNS1 SPNS1 0.0631785081139815 1 -0.00147651884419675 1 other
SPOP SPOP 0.200675797177222 3.57062342368574e-08 0.142194822776564 0.00267170025734829 other
SPOPL SPOPL -0.0921560978756424 1 -0.11931149741139 1 other
SPPL2A SPPL2A -0.126913962416895 1 -0.220748355474387 1.46205468586823e-05 other
SPPL3 SPPL3 -0.0169088430504232 1 -0.110104468467286 1 other
SPRED1 SPRED1 -0.0315909944342307 1 -0.0760021036849439 1 other
SPSB3 SPSB3 0.0895712554049535 1 -0.0662224403065041 1 other
SPTLC2 SPTLC2 0.0281615964738837 1 -0.0355477586314354 1 other
SPTSSA SPTSSA 0.0800462765404581 1 0.118980281058137 0.00598249842144924 other
SPTY2D1 SPTY2D1 0.0253955080539519 1 -0.155367498434124 0.58430092219649 other
SQSTM1 SQSTM1 -0.190775984620967 1 -0.191315094386476 0.00672721120791477 other
SRA1 SRA1 -0.0593357495151072 1 -0.0501871486726673 1 other
SRD5A3 SRD5A3 0.147264438769808 0.00230515307261836 0.0651118480926645 1 other
SREK1 SREK1 -0.0735137985002126 1 -0.158452732770238 0.584604167490984 other
SREK1IP1 SREK1IP1 0.0859988460948625 1 0.0941945099865872 0.0706575563393953 other
SRFBP1 SRFBP1 -0.17532708338428 0.0124083431380067 -0.232988819387803 2.09354638212347e-06 other
SRGAP1 SRGAP1 0.215550781333867 3.57955630298251e-09 0.291189528476524 1.24819433439008e-21 other
SRGAP2 SRGAP2 0.00848455421221039 1 0.0240585265063804 1 other
SRGAP2B SRGAP2B 0.30147448997034 4.26825530647933e-15 0.462380898768609 7.73300070773695e-38 other
SRGAP2C SRGAP2C 0.17359009337856 0.0479493735665673 0.282324060400357 3.29238209234667e-13 other
SRGN SRGN 0.105248438899654 1.28832355943406e-14 0.13648759246616 8.38670254117585e-29 other
SRI SRI -0.0899599575709536 1 -0.18886099949908 0.000862370544192182 other
SRM SRM -0.0369933545929633 1 -0.123297557690219 1 other
SRP14 SRP14 0.00589296714395626 1 0.0319665778730764 1 other
SRP19 SRP19 0.146376192019618 9.75940309818109e-06 0.0434664968153344 1 other
SRP54 SRP54 -0.131104037406037 1 -0.209002559990581 2.77369734930914e-06 other
SRP68 SRP68 0 1 -0.0992500423030978 1 other
SRP72 SRP72 -0.043483806347261 1 -0.028160562278745 1 other
SRP9 SRP9 0.126162819669865 3.7797473449306e-09 0.0880536527850342 0.000414992243735023 other
SRPK2 SRPK2 0.0865200234391477 1 -0.105511583689337 1 other
SRPRA SRPRA -0.107906715935382 1 -0.236187951262521 3.67322698330281e-06 other
SRPRB SRPRB 0.0627220526719909 1 0.0616644234309964 1 other
SRRM1 SRRM1 -0.182752698040008 1.48615944042013e-07 -0.230582587477375 1.27366787741635e-15 other
SRRT SRRT 0 1 -0.19376447560614 0.00049195694260295 other
SRSF1 SRSF1 0.0582119344017473 1 -0.0612534040905908 1 other
SRSF10 SRSF10 -0.0865009236993868 1 -0.142684023067839 1 other
SRSF11 SRSF11 -0.156751226000647 1 -0.230823761984984 1.09135043485954e-08 other
SRSF2 SRSF2 0.116007023273195 1.82286554360164e-05 0.0982900201416626 0.00136470369108575 other
SRSF3 SRSF3 0.0170881864193121 1 -0.059952721995142 1 other
SRSF4 SRSF4 -0.102117007830153 1 -0.217752635269717 0.00143019016462038 other
SRSF5 SRSF5 0.108980455819765 1 -0.0720063880150118 8.27038999338406e-08 other
SRSF6 SRSF6 0.145257346100558 0.00320740272943938 0.0721849967665269 1 other
SRSF7 SRSF7 0.24039430174895 2.96912614179097e-20 -0.0547890385741219 0.587033041511608 other
SRSF8 SRSF8 0.277558863182586 6.80734472625231e-18 0.120819084792158 0.004467380766028 other
SRSF9 SRSF9 -0.159841895798022 0.0035868656753555 -0.252925540584955 1.03805112197643e-18 other
SS18 SS18 0.0158367378534656 1 -0.151830634029714 0.646749152816108 other
SS18L2 SS18L2 0.15348898960541 1.19866419482961e-06 0.0508222071108686 1 other
SSBP1 SSBP1 -0.032549440353449 1 -0.0217361232550319 1 other
SSFA2 SSFA2 -0.0706049741457198 1 -0.102891767085348 1 other
SSH2 SSH2 0.0178175936239682 1 -0.112698705819556 1 other
SSNA1 SSNA1 0.0680826514303621 1 -0.092077048939028 1 other
SSR1 SSR1 0.159527159723766 1.61799550724082e-12 0.25678453991261 1.31153781318123e-34 other
SSR2 SSR2 0.248610162980926 1.32191429155128e-37 0.183999749279728 4.82658787264697e-20 other
SSR3 SSR3 0.143192255041889 2.06946447772797e-10 0.221720262867483 4.13590120146808e-31 other
SSR4 SSR4 0.189579114534924 1 0.388281546809133 0.000371310053650569 other
SSRP1 SSRP1 0.104693197442386 0.383198326191223 -0.0164331874063799 1 other
SSSCA1 SSSCA1 -0.0322834193939419 1 -0.057571534495988 1 other
SSU72 SSU72 0.180576116374213 1.34182878987224e-17 0.101141910398296 1.17334262386883e-06 other
ST13 ST13 0.132540937209876 2.2805124039801e-11 0.0953001970980783 2.21660323832928e-07 other
ST3GAL1 ST3GAL1 0.0411128945468759 1 -0.155854260811453 1 other
ST3GAL5 ST3GAL5 -0.106382262635705 1 -0.175261240130289 0.00765382139528743 other
ST3GAL6 ST3GAL6 0.161202575522657 0.0279044725474914 0.249844931464952 7.00049565065415e-12 other
ST6GAL1 ST6GAL1 -0.0366530238780027 1 -0.0848330658118357 1 other
ST8SIA4 ST8SIA4 -0.150383576410263 1 -0.305935185460129 9.41378176349051e-14 other
STAG1 STAG1 -0.0767624242535632 1 -0.198137113955033 0.00706061747950592 other
STAG2 STAG2 -0.178939268832207 0.00390415630229463 -0.295824352409284 7.30727077147035e-15 other
STAMBP STAMBP 0.0815704880805126 1 0.044902253643665 1 other
STARD3 STARD3 0.109240448069425 1 0.0130802933098708 1 other
STARD3NL STARD3NL 0.109428897653788 0.347680364635167 -0.0921302467651518 1 other
STARD4 STARD4 -0.157617841672259 0.620342111401587 -0.109747778173928 1 other
STARD7 STARD7 0.0824870802544384 1 0.0401695518554727 1 other
STAT3 STAT3 -0.0410781157494168 1 -0.0929162795738813 1 other
STAT5A STAT5A -0.147633599649558 0.432369807854656 -0.258309954023234 2.61594015046742e-09 other
STAT6 STAT6 -0.137643408291823 1 -0.25168056947803 5.91368432580602e-07 other
STAU1 STAU1 -0.0331810040881559 1 -0.0914091136713779 1 other
STIM2 STIM2 -0.0655049314590717 1 -0.20265161678338 0.000601693162188825 other
STK17A STK17A -0.0834464323584692 1 -0.7331480348381 4.0521266647449e-69 other
STK17B STK17B 0.197064687555652 2.02785946684966e-12 0.0937241655515658 1 other
STK24 STK24 -0.0394327207661154 1 -0.13469636170156 1 other
STK25 STK25 0 1 -0.146042472690093 0.380339689572286 other
STK38L STK38L 0.0873075025751522 1 0.101773635866566 1 other
STMN1 STMN1 0.12490565341678 3.57461118704609e-11 0.194726258702505 1.6706028607383e-22 other
STOM STOM 0.0313151973161882 1 -0.0852031928300058 1 other
STOML2 STOML2 0.0677613844045848 1 0.031101444672049 1 other
STRA13 STRA13 -0.023898883227623 1 -0.0718617118694562 1 other
STRAP STRAP 0.105122854615056 0.00900565557404612 0.0770596765886908 1 other
STT3B STT3B -0.0283711945499894 1 -0.181294489122748 0.00431523087034223 other
STUB1 STUB1 0.0767154454462331 0.784861763362755 -0.051842046428192 1 other
STX10 STX10 0.118815126134457 0.147618871636602 0.0224825770777466 1 other
STX11 STX11 0.411811150981455 5.82668432262563e-41 0.298953690845373 1.52522820960252e-20 other
STX12 STX12 -0.0175913138117522 1 0.010936300738739 1 other
STX16 STX16 0.0299151431293228 1 -0.121138891151801 1 other
STX4 STX4 -0.225287364615314 1 -0.200391843304406 0.478246781149025 other
STX5 STX5 0.20029051411107 2.07116587683656e-07 0.110037257433986 0.490583712961221 other
STX6 STX6 -0.0301954149677615 1 -0.0411141349902049 1 other
STX7 STX7 0.107221006960446 0.00714115479893754 0.0554571532421961 0.077804368733205 other
STX8 STX8 0.0120382719189338 1 -0.146508113870612 1 other
STXBP2 STXBP2 0.0891005237829641 1 0.042492087231501 1 other
STXBP3 STXBP3 -0.10718755457763 1 -0.23961977289794 1.82810978068009e-07 other
SUB1 SUB1 -0.0427619773050959 1 0.00851298719653326 1 other
SUCLG1 SUCLG1 0.107380280435432 0.00353226208712745 0.0876417492384604 0.0310316667402139 other
SUCLG2 SUCLG2 0.0481165451199526 1 -0.0770836951447196 1 other
SUCNR1 SUCNR1 -0.0594198104315615 1 -0.0789250101430661 1 other
SUDS3 SUDS3 0.0294616468119548 1 -0.0645683004855748 1 other
SUGP2 SUGP2 -0.159084779499101 0.111529123506135 -0.334002076514761 1.38328929212263e-13 other
SUGT1 SUGT1 -0.0479683264663882 1 -0.187273417684875 0.000798157692702504 other
SULF2 SULF2 -0.0128791369625654 1 0.219135812923632 4.0758669343325e-10 other
SULT1A1 SULT1A1 0.180140567204506 3.15814414401045e-08 0.122602206887315 0.000219914731962057 other
SUMF1 SUMF1 0.0778591295645419 1 0.0720162277155312 1 other
SUMF2 SUMF2 0.1485255150539 0.0019263212422586 0.0396002842561161 1 other
SUMO1 SUMO1 0.159341420608075 5.61302128342274e-14 0.0680937384462609 0.250281236060302 other
SUMO2 SUMO2 0.221349733797809 6.97776023581502e-52 0.132708392791723 2.80784219110571e-21 other
SUMO3 SUMO3 0.160820084814069 1.75487376699725e-10 0.18155782400388 1.48775263969063e-16 other
SUPT20H SUPT20H 0.00283292074159536 1 -0.139688074354399 1 other
SUPT4H1 SUPT4H1 0.23496372534268 5.64320412695671e-21 0.222441658239654 8.69187765049728e-21 other
SUPT5H SUPT5H -0.146271522247078 1 -0.195616829804505 0.00288617119539688 other
SUPT6H SUPT6H -0.174596839359049 0.0496083352247448 -0.26375994283176 2.38665952335569e-09 other
SURF1 SURF1 0.115540217839842 0.000374817220142316 0.0227418022133532 1 other
SURF2 SURF2 0 1 -0.154143046622771 0.791819928136895 other
SURF4 SURF4 -0.0359593957455588 1 -0.214428004414998 0.000285638789366924 other
SUSD6 SUSD6 -0.0224091702264249 1 0.015142835217159 1 other
SVBP SVBP 0.215361018015749 5.55767038871332e-07 0.157309795027017 0.0286469058716282 other
SVIP SVIP 0.142487040422519 0.00440303804173757 0.0364862915643396 1 other
SWAP70 SWAP70 -0.0386212798536639 1 -0.0238903775693943 1 other
SYAP1 SYAP1 0.245446173853046 2.82000637835466e-06 0.212028965714549 2.5295762049942e-05 other
SYF2 SYF2 0.106561814529418 0.00165857067084432 -0.0023071677469117 1 other
SYK SYK -0.0301948279217535 1 -0.136058143970614 1 other
SYMPK SYMPK -0.000728174174247087 1 -0.0607826907028672 1 other
SYNGR2 SYNGR2 0.061174535140222 0.662469394382328 0.200145878350699 3.68160497816275e-20 other
SYNJ2BP SYNJ2BP 0.102651129412275 1 -0.00226380749159416 1 other
SYNRG SYNRG -0.154052189240847 1 -0.483874814317502 2.3351508425951e-30 other
SYPL1 SYPL1 0.0983101825063671 0.322321477679153 0.0618111578853686 1 other
SYS1 SYS1 0.0290985385352645 1 -0.11707690936402 1 other
SYTL1 SYTL1 0 1 -0.00447252015818966 1 other
SZRD1 SZRD1 -0.0421139756478328 1 -0.186836456210784 0.000448405576502989 other
TAB2 TAB2 -0.108662514817451 1 -0.0133593351802603 1 other
TADA3 TADA3 0.201776621001489 4.33644552041967e-07 -0.0156042042010389 1 other
TAF11 TAF11 0.107833754558858 1 0.0288935300230879 1 other
TAF12 TAF12 0.17621599490917 3.17622538409976e-05 0.0280921070898839 1 other
TAF15 TAF15 -0.145308849509262 0.706608279295359 -0.301822294245892 5.14304257154314e-14 other
TAF1D TAF1D -0.0932123429291387 1 -0.173918009033107 0.456719270354461 other
TAF3 TAF3 -0.018410686584531 1 -0.17022327675779 0.0943309820774108 other
TAF7 TAF7 0.133849513059121 1.88321091721948e-05 -0.11784011991082 1 other
TAF9 TAF9 0.109323181436188 0.896822323194928 0.0732520015841164 1 other
TAGAP TAGAP 0.00914490815114966 1 -0.167173570277738 0.0175748038062346 other
TAGLN2 TAGLN2 0.0146023934305304 1 0.0777135525606766 2.77572756781393e-06 other
TALDO1 TALDO1 -0.245248878037586 1.66624930013027e-07 -0.189146847396939 1 other
TANK TANK -0.035445013596594 1 -0.175897608347336 0.0350297494716065 other
TAOK3 TAOK3 -0.0296521333398265 1 -0.0531625310585619 1 other
TAPBP TAPBP -0.148667184155686 0.367660768610128 -0.264137444586742 5.40957806614758e-16 other
TAPBPL TAPBPL 0.174483041553477 8.72430949491803e-05 0.143620711859751 0.0195998963700848 other
TARDBP TARDBP 0.0283109406574706 1 -0.00438701763926219 1 other
TARS TARS -0.0929800635971789 1 -0.13337416751017 1 other
TATDN1 TATDN1 0.207894071899128 1.94604395342624e-10 0.19943091514286 1.15201559865858e-09 other
TAX1BP1 TAX1BP1 -0.0803254378420009 1 -0.156933854283316 0.00872639584889459 other
TBC1D1 TBC1D1 -0.0598665010232595 1 -0.171856848459537 0.0248236666899358 other
TBC1D15 TBC1D15 -0.111428995812196 1 -0.185623178471374 1 other
TBC1D22A TBC1D22A 0.0548054445077792 1 -0.0275909310637856 1 other
TBC1D5 TBC1D5 -0.0452243544539987 1 -0.125788953233264 1 other
TBC1D9 TBC1D9 0.0774659908038793 1 0.19325088407558 6.07897449693268e-09 other
TBC1D9B TBC1D9B -0.0687198124438058 1 -0.170437388636371 0.039818519344697 other
TBCA TBCA 0.162600063928591 4.64164460705111e-17 0.241561539067604 2.01096926741097e-39 other
TBCB TBCB -0.00648381039259716 1 -0.0756954000383211 1 other
TBCC TBCC 0 1 -0.183113273121492 0.00594362149137881 other
TBK1 TBK1 -0.0408993405714118 1 -0.175536528499153 0.0262925869920479 other
TBL1XR1 TBL1XR1 -0.0899675627023335 1 -0.157122823326787 1 other
TBPL1 TBPL1 0.204881639204519 6.47552557725403e-07 0.00479617226349305 1 other
TBRG1 TBRG1 0.0494902690089047 1 -0.0382088500696995 1 other
TBXAS1 TBXAS1 0.146588978720066 3.09935975369655e-06 0.0705392457105758 0.000556089742417578 other
TCEA1 TCEA1 -0.0482471629758469 1 -0.0758148226461983 1 other
TCEAL3 TCEAL3 0.142245773070114 0.0949751696030875 0.136414572907555 0.0257728780006287 other
TCEAL4 TCEAL4 0.0471751790970437 1 0.126011241645562 6.16424249561288e-05 other
TCEAL8 TCEAL8 0.213790887623607 2.48183194540457e-13 0.16638147161939 1.98128245412236e-10 other
TCEB1 TCEB1 0.0733454462437486 0.0340858514029276 0.0687892856442832 0.000146415287455743 other
TCEB2 TCEB2 0.030095465861933 1 0.100222507695771 2.57276508972001e-09 other
TCEB3 TCEB3 -0.014927749438383 1 -0.100591593558264 1 other
TCERG1 TCERG1 -0.185160591195083 0.00944878672289812 -0.170232501879156 0.244105135179957 other
TCF25 TCF25 0.0312133708625132 1 -0.0203273497392026 1 other
TCF7L2 TCF7L2 0.0953705937038782 1 0.0709506772990791 1 other
TCIRG1 TCIRG1 -0.119116688190122 1 -0.237253901649637 1.2324414202408e-06 other
TCN2 TCN2 0.0778887601998195 1 -0.0347329947746353 1 other
TCOF1 TCOF1 0.379678947499865 1.34454642646984e-32 0.602047435194762 2.73592655356853e-58 other
TCP1 TCP1 0.101582708578561 0.00547647854463107 -0.0147991490991112 1 other
TCTN3 TCTN3 0.0509869693096772 1 0.0610377623240472 1 other
TDG TDG -0.0468705182738911 1 -0.0668439941830312 1 other
TDP2 TDP2 0.00518242312061235 1 -0.0402532082642899 1 other
TECR TECR 0.216262915465965 9.32205384328176e-15 0.199719022025063 6.12994509378895e-13 other
TERF1 TERF1 0.0261074360747042 1 -0.0929701904531892 1 other
TERF2IP TERF2IP -0.141444774577638 1 -0.30741448802058 1.5799726949882e-18 other
TEX264 TEX264 0.0973045116413804 1 -0.0380849663538725 1 other
TFAM TFAM -0.060968187105076 1 -0.162603535793728 0.788466193327672 other
TFDP1 TFDP1 0.0709255517376819 1 0.0501507575574813 1 other
TFDP2 TFDP2 0 1 -0.197755923654942 0.000315608884111135 other
TFG TFG -0.047073875120214 1 -0.0299529605670799 1 other
TFPT TFPT 0.102286473112437 1 0.12336991473812 0.00989421747095642 other
TFRC TFRC -0.263970734916777 1 -0.0171798007417625 1 other
TGFB1 TGFB1 -0.118781297877718 1 -0.236652111252213 1.1092103670562e-12 other
TGFBI TGFBI -0.021643233465778 1 0.00902617193785675 9.28682561932739e-11 other
TGFBR1 TGFBR1 -0.204706792847224 0.000293695746270446 -0.186888715339933 0.000803905614252789 other
TGIF1 TGIF1 0.269949417936236 6.40788672412575e-12 0.20232254425411 4.42430317630331e-05 other
TGOLN2 TGOLN2 -0.167606835829504 0.00222997472955029 -0.224869010806202 2.3181269390085e-10 other
TGS1 TGS1 -0.10205878076458 1 -0.281523292049146 1.82927726345119e-09 other
THAP11 THAP11 0 1 -0.167419261412769 0.0313492293858548 other
THAP9-AS1 THAP9-AS1 0.032568560323607 1 -0.00727509752110334 1 other
THEMIS2 THEMIS2 0.0478639790058365 1 0.0100725418638856 0.228950183987036 other
THOC2 THOC2 -0.194106171542913 0.000885311207060667 -0.244844831931833 2.23825237351e-08 other
THOC7 THOC7 0.0596129813234056 1 -0.00530494252196378 1 other
THUMPD1 THUMPD1 -0.00243143724807759 1 -0.192666146146014 0.00680450119284114 other
THUMPD3 THUMPD3 0 1 -0.104517115089154 1 other
THUMPD3-AS1 THUMPD3-AS1 0.249712058332961 2.13969217291671e-15 0.0571965706235833 1 other
THYN1 THYN1 0.088787115200923 1 0.00688484036526948 1 other
TIA1 TIA1 -0.130550977861057 1 -0.267104475803951 4.14432366165544e-09 other
TIAL1 TIAL1 0.0797210813584248 1 -0.0830709382159754 1 other
TIFA TIFA 0.0204510648679326 1 0.00188064712491265 1 other
TIGAR TIGAR 0.027602428679383 1 0.0382914858028289 1 other
TIMD4 TIMD4 0.505496733374505 6.75369269248191e-39 0.523411696707894 5.23059520467152e-40 other
TIMM10 TIMM10 0.0139761430670005 1 0.0124889702067912 1 other
TIMM10B TIMM10B 0.0992186427725561 1 -0.0170621929252972 1 other
TIMM13 TIMM13 0.123864948086882 8.63685569275896e-07 0.191940437637062 1.49295106605071e-17 other
TIMM17A TIMM17A 0.0191185297387966 1 0.062060795025447 1 other
TIMM17B TIMM17B 0.160397163988429 5.43048331663932e-06 0.113290325924865 0.00971042114048637 other
TIMM8B TIMM8B -0.0449672007852828 1 0.0152391139351196 1 other
TIMM9 TIMM9 0.244654874149503 2.51290984439996e-16 0.196140856514121 3.80230798464469e-10 other
TIMMDC1 TIMMDC1 0.00100698643155095 1 -0.0290435082376774 1 other
TINF2 TINF2 0.0872750247088154 1 -0.0930982206274547 1 other
TIPARP TIPARP 0.192471758674404 0.000457865736675319 0.0445689027650999 1 other
TIPRL TIPRL -0.0810341372203938 1 -0.190982064139104 0.00465328486072543 other
TKT TKT 0.0434299425482767 1 -0.0283313497955685 1 other
TLE1 TLE1 0.209247772492786 0.0929710985803646 -0.0546774479835663 1 other
TLE3 TLE3 -0.12831974486875 1 -0.0639739399760126 1 other
TLE4 TLE4 0.285106810994617 3.56094270274491e-18 0.0826872989694226 1 other
TLK1 TLK1 -0.0555552318786812 1 -0.200002087712762 0.000428533531402986 other
TLR1 TLR1 -0.0158220878850996 1 -0.064467135285379 1 other
TLR2 TLR2 0.026528472381575 1 -0.053726935005538 1 other
TLR4 TLR4 -0.114050668127407 1 -0.240842293835613 0.00958070116143672 other
TM2D1 TM2D1 0.173392996726132 2.07680757360325e-06 0.0275597662933003 1 other
TM2D2 TM2D2 -0.0465411413965902 1 -0.0569647852400501 1 other
TM2D3 TM2D3 0.147841722843732 0.00118172056107517 0.00744787193290031 1 other
TM6SF1 TM6SF1 0.226227658179795 4.0698873180834e-09 0.293742252698708 3.54757566134412e-16 other
TM7SF3 TM7SF3 0.0116404303062432 1 -0.107957798759048 1 other
TM9SF2 TM9SF2 -0.0101415661484072 1 0.0663738324221441 1 other
TM9SF3 TM9SF3 -0.184796572545273 0.00988907709401591 -0.174212859947521 0.129906225717531 other
TMA16 TMA16 0.159750224439091 0.00462038222627141 0.105503381981923 1 other
TMA7 TMA7 0.0925608928968691 6.12650066791079e-05 0.0603449067469035 0.252914603386218 other
TMBIM1 TMBIM1 -0.0633076003267352 1 -0.162267902359764 0.120495902031245 other
TMBIM4 TMBIM4 0.261771260298015 5.67893775870603e-36 0.172336118647534 8.13616723556676e-18 other
TMC6 TMC6 -0.093269710399747 1 -0.264795366605709 9.42843123129626e-10 other
TMCO1 TMCO1 0.0313086101714081 1 -0.00701719047290872 1 other
TMED1 TMED1 0.0555908574993504 1 -0.0252281655974127 1 other
TMED10 TMED10 0.0152439803111356 1 0.0770471119127132 0.00981211393098546 other
TMED2 TMED2 0.40426578002016 1.4358722944407e-78 0.34896531690269 9.77600757332294e-65 other
TMED3 TMED3 0.123132990134102 0.013478267642469 0.111179214389745 0.00985335010084908 other
TMED4 TMED4 0.0571282035244467 1 -0.0947061261641756 1 other
TMED5 TMED5 -0.15808607410021 1 -0.190442365179926 0.00611992893451944 other
TMED7 TMED7 -0.00920893912136833 1 0.0485999181444565 1 other
TMED9 TMED9 0.0476153655606696 1 0.0232101155029474 1 other
TMEM101 TMEM101 0.15591723971209 0.00103359509219661 0.0902617797679712 1 other
TMEM106A TMEM106A 0.016518275755991 1 -0.0528551401485695 1 other
TMEM106B TMEM106B 0.0770091018141483 1 -0.13414104511909 1 other
TMEM107 TMEM107 0.239724465005784 2.08681250366857e-11 0.219808957479805 3.72310457338866e-07 other
TMEM109 TMEM109 0.0999022510792029 1 0.102492834689616 1 other
TMEM11 TMEM11 0.0210830561085864 1 -0.0699100525775709 1 other
TMEM123 TMEM123 0.145006900278007 1.16526771997984e-13 0.116742719620367 2.10361753253545e-15 other
TMEM126A TMEM126A 0.0506092970687715 1 0.0430550657152227 1 other
TMEM126B TMEM126B 0.0961035751150086 1 -0.0460271895812459 1 other
TMEM127 TMEM127 -0.00859192019518251 1 -0.0629926214488008 1 other
TMEM128 TMEM128 0.129164845485068 0.108675457787227 0.0424866352484785 1 other
TMEM131 TMEM131 -0.191211586623103 0.008425295080959 -0.216074626092065 0.000573287905523077 other
TMEM134 TMEM134 0.143694190149745 0.000629215619664949 0.045817331202898 1 other
TMEM141 TMEM141 -0.00714491927318361 1 -0.147827968986439 1 other
TMEM147 TMEM147 0.179475538420955 5.40321747964e-17 0.148983626864242 1.28756425483134e-15 other
TMEM14B TMEM14B 0.234439249037029 3.13939678661303e-22 0.166001298763648 9.66716685105707e-15 other
TMEM14C TMEM14C 0.224255603175028 1.41093140804936e-23 0.336273475629229 2.49941555206474e-58 other
TMEM156 TMEM156 0.221942662829991 2.52213904037071e-15 0.163099735221602 2.52596209290256e-05 other
TMEM160 TMEM160 0.114950119589182 0.000204152464890206 -0.0310226887789432 1 other
TMEM165 TMEM165 0.240111797117193 8.69234534382838e-20 0.127464831538082 3.77225535549118e-08 other
TMEM167A TMEM167A 0.0216766377192779 1 -0.00982663340703394 1 other
TMEM167B TMEM167B 0.0526384171423167 1 0.0463650040976709 1 other
TMEM170A TMEM170A 0.0647914093562214 1 -0.0909446837211112 1 other
TMEM179B TMEM179B 0.0794920372504749 1 0.0755980185173842 1 other
TMEM18 TMEM18 0.0429793933894642 1 -0.0501889886519427 1 other
TMEM183A TMEM183A 0.116044712313095 1 0.0338008748979186 1 other
TMEM19 TMEM19 0.161451826413454 0.000287339764114293 0.156627201704979 0.00361535273840705 other
TMEM2 TMEM2 -0.0759266139454118 1 -0.552549669488908 4.93627163463692e-29 other
TMEM205 TMEM205 -0.0144105411542008 1 0.0902545010388274 1 other
TMEM208 TMEM208 -0.11626805114477 1 -0.11539159401965 1 other
TMEM218 TMEM218 0.100837711051469 1 0.0887200685376754 1 other
TMEM219 TMEM219 0.23025195321579 1.4470480263121e-28 0.199856925586423 3.5732634332249e-31 other
TMEM230 TMEM230 0.222092207592461 1.02932678945137e-27 0.196058336023758 3.61375433759047e-24 other
TMEM242 TMEM242 0 1 -0.1872311728453 0.00965786722997779 other
TMEM243 TMEM243 0.331794625841795 1.61627074468616e-27 0.187406081702937 5.60391870735332e-07 other
TMEM248 TMEM248 0.127479114716893 0.00796175346535668 0.00236598152035128 1 other
TMEM251 TMEM251 -0.068802136130633 1 -0.156755916540079 1 other
TMEM256 TMEM256 0.347575392787436 3.90104482368914e-50 0.412125491520103 7.35329237445986e-70 other
TMEM258 TMEM258 0.279715401470604 6.34112300801974e-52 0.362247049142223 2.42863642961004e-86 other
TMEM259 TMEM259 -0.132989596451261 0.50504859947872 -0.293426996144511 2.12674401729821e-13 other
TMEM261 TMEM261 0.0868353830854516 0.371013359123257 0.0883914519154725 1 other
TMEM30A TMEM30A -0.107512669305704 1 -0.133713812386644 1 other
TMEM33 TMEM33 -0.00699369647923342 1 -0.0290901776316677 1 other
TMEM37 TMEM37 0.129181041934733 0.0101826042548191 0.0434573364417767 1 other
TMEM50A TMEM50A 0.0485310425068541 1 -0.00293344559503744 1 other
TMEM50B TMEM50B 0.0934035741921539 1 0.0505323567416736 1 other
TMEM51 TMEM51 -0.0146450635891955 1 -0.0770433391632459 1 other
TMEM55B TMEM55B 0.138520719699752 0.182100652047412 0.0495690645096885 1 other
TMEM59 TMEM59 0.159501984154411 5.44306659180314e-12 0.196040247752442 1.63544604498656e-20 other
TMEM60 TMEM60 0.236891626459298 2.95411501449305e-12 0.179052215403936 9.02931434159856e-07 other
TMEM69 TMEM69 0.169717036609788 0.000121416595748815 0.141262992454238 0.00282385335759383 other
TMEM70 TMEM70 0.0817655574999248 1 0.133822753866598 0.0314848340738902 other
TMEM87A TMEM87A -0.000174957703114487 1 -0.116095555016371 1 other
TMEM91 TMEM91 0.287268272766779 2.87089455967446e-17 0.179655068493182 5.13527031792491e-05 other
TMEM9B TMEM9B 0.230566493029987 8.49225170165574e-18 0.108654112322817 0.000428794410408358 other
TMF1 TMF1 -0.172550900166619 0.00259542462102258 -0.289326032088598 9.97739885698042e-15 other
TMIGD3 TMIGD3 -0.0831524401865331 1 -0.0122757937094343 1 other
TMSB10 TMSB10 0.059618274188975 2.42413554740989e-13 0.180180525802369 1.80346640320627e-98 other
TMSB4X TMSB4X 0.348976814218291 8.83574099695859e-252 0.282468489962475 4.55979186046961e-216 other
TMUB1 TMUB1 0.0505557467150473 1 0.019565099816516 1 other
TMUB2 TMUB2 0.107997330116239 0.498785749597257 0.0263954497526655 1 other
TMX1 TMX1 0.0900221141228948 0.895075635096507 0.121152825154173 0.00242709619887034 other
TMX2 TMX2 0.110686881952567 1 0.0647932507794626 1 other
TMX3 TMX3 -0.128024839989463 1 -0.21531593608408 4.29487141042115e-06 other
TMX4 TMX4 -0.0414513610583003 1 -0.353063675460007 3.36397357176132e-16 other
TNF TNF 0.351429014392921 3.4193355147366e-13 0.156157915839678 0.0759316351938762 other
TNFAIP2 TNFAIP2 -0.342439273953973 5.97909624544761e-06 -0.283705485794251 1 other
TNFAIP3 TNFAIP3 0.114949161128501 0.00480872276085842 -0.011934293192145 1 other
TNFAIP8L2 TNFAIP8L2 0.161052413967955 0.000195446438069666 0.161442185911164 0.00337438912727613 other
TNFRSF14 TNFRSF14 0.033400680897139 1 -0.0354674860224454 1 other
TNFRSF1A TNFRSF1A 0.0921387558103901 0.721471660576926 0.0189432591271086 1 other
TNFSF12 TNFSF12 0.0259497720262731 1 -0.15485795960824 0.0992471485556509 other
TNFSF13B TNFSF13B -0.0624137110966141 1 0.0376386967205543 1.00723456037526e-07 other
TNIP1 TNIP1 0.0706641549520677 1 -0.025488241529716 1 other
TNIP2 TNIP2 -0.0937682236708635 1 -0.193115314504963 0.00355063222613207 other
TNKS2 TNKS2 -0.161689077318755 0.240049110083281 -0.195785289740251 0.000503704854195029 other
TNPO1 TNPO1 -0.149683556174627 0.142743576475129 -0.150505106390669 0.254193031624245 other
TNPO3 TNPO3 0 1 -0.137771168578928 1 other
TNRC6A TNRC6A -0.0476680126119398 1 -0.195746068375152 0.000594576788048409 other
TNRC6B TNRC6B -0.044799743766353 1 -0.280436908109267 1.15143238416216e-10 other
TOB2 TOB2 0.190588453099646 9.4871470966528e-06 0.0478255724002301 1 other
TOLLIP TOLLIP 0.0456034894609978 1 -0.0247085572828485 1 other
TOMM20 TOMM20 -0.065208126231445 1 -0.0992845676402096 1 other
TOMM22 TOMM22 0.32865839632903 2.70489084110484e-42 0.267804649333666 2.88247405319165e-30 other
TOMM40 TOMM40 0.015184833802629 1 -0.0247334877106826 1 other
TOMM5 TOMM5 0.0645694276755249 1 0.0519047680628331 1 other
TOMM7 TOMM7 0.218747646785456 1.56160341258833e-57 0.251475041762375 2.20473359803187e-71 other
TOP2B TOP2B -0.153257634008776 0.0362028917594199 -0.294921528022325 2.80404731272219e-14 other
TOPORS TOPORS -0.0478364097738135 1 -0.102150200448105 1 other
TOPORS-AS1 TOPORS-AS1 0.167430086897575 0.0017535354393946 0.0368239614122523 1 other
TOR1A TOR1A -0.0633966520839064 1 -0.150195665211169 0.49289927473734 other
TOR1AIP1 TOR1AIP1 0.0208612453887196 1 -0.129138250672735 1 other
TOR1AIP2 TOR1AIP2 0.0898104579916565 1 0.00609303483227475 1 other
TOR2A TOR2A 0.0187299215044487 1 -0.0262281598391516 1 other
TOR3A TOR3A -0.115365715034401 1 -0.027648584993617 1 other
TOX4 TOX4 -0.0508487684490611 1 -0.169822694064262 0.10657206833672 other
TP53 TP53 0.153503239922218 0.0279370983734701 0.0633772787987004 1 other
TP53I13 TP53I13 0.0747799868578276 1 -0.0710083178287757 1 other
TP53TG1 TP53TG1 0.18054433408028 7.78733309956453e-05 0.132729052921418 0.0585912555858503 other
TPD52 TPD52 0.376111023093512 9.4108218540277e-23 0.236639393177634 1.04547926631293e-06 other
TPD52L2 TPD52L2 -0.122684082419601 1 -0.20882918578873 0.000160539328551372 other
TPGS1 TPGS1 0.118750239167177 0.523928785992775 -0.00453830339638461 1 other
TPGS2 TPGS2 -0.00193470026082143 1 -0.0620463201057979 1 other
TPI1 TPI1 0.0171179893729047 1 0.0770181360368088 3.50321135261959e-09 other
TPMT TPMT -0.060317855408017 1 -0.0476814114130539 1 other
TPP1 TPP1 0.0556745625567897 1 0.164277653512551 1.20432247806759e-25 other
TPP2 TPP2 -0.107592431590113 1 -0.223591226734972 4.8180942902633e-06 other
TPRKB TPRKB 0.125478687867956 0.0629266388145139 0.124629842094966 0.0105503954466312 other
TPST2 TPST2 0.0568699913882069 1 -0.133640491920097 1 other
TPT1 TPT1 -0.0891278183869315 2.72288709660792e-23 -0.114688686640329 4.47537300265992e-33 other
TRA2A TRA2A 0.12681015687282 0.454029554186373 0.00636622425417344 1 other
TRA2B TRA2B 0.226538447238586 2.27865025406785e-23 0.217940533060787 3.68653897600613e-20 other
TRABD TRABD 0.129640021795808 0.0772506046736981 0.100796107453799 1 other
TRADD TRADD 0.0788669248614302 1 -0.0249155592519505 1 other
TRAF7 TRAF7 0.161637125735848 0.00064106257693254 0.0690829599963538 1 other
TRAM1 TRAM1 0.0915163907757192 0.00167571222306398 0.156331443129868 1.44576209172246e-13 other
TRAPPC1 TRAPPC1 0.0514209223758221 1 -0.0184046142526152 1 other
TRAPPC2L TRAPPC2L 0.00634517015155012 1 -0.0179083627516775 1 other
TRAPPC2P1 TRAPPC2P1 0.069642097196108 1 -0.104557379271297 1 other
TRAPPC3 TRAPPC3 0.25362805104437 1.49047803945677e-16 0.162975211384489 1.42643887182142e-07 other
TRAPPC4 TRAPPC4 -0.137884374438719 1 -0.341422472614112 6.46486235209383e-16 other
TRAPPC6A TRAPPC6A 0.186875696764141 3.69918652627397e-07 0.0803221505380799 1 other
TRBC2 TRBC2 -0.020759586284565 1 -0.619555894532928 2.51671398200614e-79 other
TREM1 TREM1 -0.173435881182061 0.637229194185961 -0.211214011777737 1 other
TRIAP1 TRIAP1 0.0224589115160343 1 -0.0351403030888238 1 other
TRIB1 TRIB1 0.407981443935304 2.42683583793322e-44 0.442003400375517 9.7181545024153e-50 other
TRIM13 TRIM13 0 1 -0.0779874975679105 1 other
TRIM14 TRIM14 -0.161224195719397 1 -0.377618992618932 4.49844037727363e-15 other
TRIM22 TRIM22 -0.129741110880992 1 -0.257365175170991 4.13096157832854e-09 other
TRIM27 TRIM27 0.0635790908131639 1 -0.0923476145723527 1 other
TRIM28 TRIM28 -0.13555517541111 1 -0.261943820715818 5.68745793129358e-09 other
TRIM33 TRIM33 -0.171132518880091 0.0736540611185612 -0.284458340360544 1.64420517171126e-10 other
TRIM38 TRIM38 -0.132093188498571 1 -0.248335912458947 5.62664274722459e-12 other
TRIM4 TRIM4 0 1 -0.126543619019055 1 other
TRIM44 TRIM44 -0.0944782460432588 1 -0.143812456956557 1 other
TRIM56 TRIM56 -0.0454752593858343 1 -0.277499278950551 5.92666876029528e-10 other
TRIM69 TRIM69 0.0667940500665396 1 -0.0298732231290222 1 other
TRIOBP TRIOBP -0.04432532807921 1 -0.161596110142216 0.725623663734677 other
TRMT1 TRMT1 0.126766897956711 0.280344113923444 0.186259163561027 1.22656594798244e-05 other
TRMT10C TRMT10C 0.112481593604245 1 0.0430346372423678 1 other
TRMT112 TRMT112 0.107172264357772 6.74290843051559e-11 0.0979819722815986 1.76527356000652e-09 other
TRMT6 TRMT6 -0.223926039142995 0.0017187367364523 -0.190707072873531 0.00811030291449365 other
TRNAU1AP TRNAU1AP 0 1 -0.149256746601719 0.568415975531939 other
TROVE2 TROVE2 -0.0592923788160578 1 -0.154384012692354 0.221740997014726 other
TRPC4AP TRPC4AP -0.0812522340107642 1 -0.16035092753043 0.0586734964613062 other
TRPM7 TRPM7 -0.191249524079522 0.000159355479106077 -0.332745154939967 1.55618175311719e-16 other
TRPV2 TRPV2 -0.124692698345817 1 -0.162726918429172 0.0215458011848237 other
TSC22D3 TSC22D3 0.361787306976739 4.499322822995e-25 0.114196562011296 1 other
TSC22D4 TSC22D4 0.126793093877545 1 -0.0433508836752736 1 other
TSEN34 TSEN34 0.16820300288815 1.76715602679476e-07 0.166762767187343 4.56726893948634e-07 other
TSG101 TSG101 0.0536572361584724 1 -0.0244801745827234 1 other
TSN TSN 0.0312129420705478 1 -0.0349056532261813 1 other
TSNAX TSNAX 0.016377912315706 1 -0.0698124498451644 1 other
TSPAN14 TSPAN14 -0.177452975037026 0.137209514222026 -0.32897753372489 5.78731075710166e-15 other
TSPAN3 TSPAN3 0.0121426547743486 1 0.0571678810177167 1 other
TSPAN31 TSPAN31 0.0592515638618518 1 -0.0375663650640845 1 other
TSPAN4 TSPAN4 0.0437238841432851 0.125442382455077 -0.0297113073680971 1 other
TSPYL1 TSPYL1 0.324433117967637 8.84224893924725e-24 0.193192115436517 5.27062785247378e-07 other
TSPYL2 TSPYL2 0.106044985459773 1 -0.0897968364950896 1 other
TSR2 TSR2 0.0645147520203639 1 -0.0487103739573909 1 other
TSR3 TSR3 -0.110120547673098 1 -0.303930941099265 4.58837394827362e-16 other
TSSC4 TSSC4 0.046762366157368 1 -0.0799435595768978 1 other
TSTA3 TSTA3 -0.006032429778696 1 -0.124748227927802 1 other
TSTD1 TSTD1 0.0521506542259795 1 -0.111175035517666 1 other
TTC1 TTC1 -0.0314328125440879 1 -0.0924233214133617 1 other
TTC14 TTC14 -0.0811706100526597 1 -0.288339337792103 4.78755102884652e-12 other
TTC17 TTC17 0.00143850841653981 1 -0.0980692664810394 1 other
TTC19 TTC19 0.10451000959664 1 -0.0496201184937994 1 other
TTC3 TTC3 -0.0473476429780346 1 -0.150109641799546 1 other
TTC39C TTC39C 0.0654745493381317 1 -0.13394798530562 0.478652231714642 other
TTF1 TTF1 0 1 -0.145745455149713 1 other
TTYH3 TTYH3 -0.151643811755865 1 -0.230578216883025 8.2679763230216e-05 other
TUBA1A TUBA1A -0.216865490290628 1 -0.143547747388818 1 other
TUBA1B TUBA1B -0.181977943700394 0.500176422501904 0.00752671173774588 1.53191601448537e-05 other
TUBA1C TUBA1C -0.149925776251313 1 -0.0277014377195088 1 other
TUBB TUBB 0.017788653250107 1 0.016041611795465 0.00106443270825141 other
TUBGCP2 TUBGCP2 -0.145728723893755 0.308940106559225 -0.205753268558827 3.04437606210154e-05 other
TUFM TUFM 0.0895829328934808 0.242995642235509 0.0475288821097776 1 other
TUG1 TUG1 -0.0302423718110496 1 -0.144400494326457 1 other
TUSC2 TUSC2 0.157042641557546 0.000131047538251284 0.0473566797168428 1 other
TWF1 TWF1 0 1 -0.0502095277312402 1 other
TWF2 TWF2 -0.153516887780158 0.0233160353431386 -0.168187506049137 0.0235219283229166 other
TWISTNB TWISTNB 0.0988970702150511 1 0.0411295831344254 1 other
TXN TXN -0.378720347499093 1.96259405388094e-29 -0.147803497863555 1 other
TXN2 TXN2 0.15339492674581 7.64588031264709e-10 0.113370430431234 6.38140724750084e-06 other
TXNDC11 TXNDC11 0.113848852779001 1 0.0728480106243832 1 other
TXNDC12 TXNDC12 0.116963140854436 0.0162963353487639 0.033580838931511 1 other
TXNDC15 TXNDC15 0.165826245575152 0.00368773022425639 0.106841117861663 1 other
TXNDC17 TXNDC17 -0.183552037687466 0.365803662792682 -0.158688802470235 1 other
TXNDC9 TXNDC9 -0.0139666867696993 1 -0.0972288980660472 1 other
TXNL1 TXNL1 0.0729387411243324 0.940182615383401 -0.00699545639386157 1 other
TXNL4A TXNL4A -0.123530772338868 1 -0.148196046532263 0.989588973070215 other
TYMP TYMP -0.293824481441861 6.08771103646468e-08 -0.180659146629176 1 other
TYROBP TYROBP 0.255190551025431 1.13496921814899e-59 0.3073646126614 9.70552089414966e-103 other
TYW3 TYW3 0.0821089959271635 1 0.0397458890526532 1 other
U2AF1 U2AF1 0.0190485628497601 1 -0.027636563089708 1 other
U2AF1L4 U2AF1L4 0.168794187442606 0.000206669350784497 0.125650563186494 0.127878346173234 other
U2AF2 U2AF2 -0.0295565249155594 1 -0.108702315591753 1 other
UBA1 UBA1 -0.0540076549061153 1 -0.11057896432435 1 other
UBA2 UBA2 0.0237459967297022 1 -0.0205448494411937 1 other
UBA3 UBA3 0.0324512930685945 1 -0.00338526758486291 1 other
UBA52 UBA52 0.180838048719768 6.93812604841584e-65 0.214204907631433 5.07652572361625e-106 other
UBA6 UBA6 -0.16573264453588 0.00348346327330286 -0.246920182653454 2.2681032883429e-09 other
UBAC1 UBAC1 -0.0854490244132466 1 -0.18701564330741 0.00189286890064311 other
UBAC2 UBAC2 0.102450922072189 1 -0.0586127225901579 1 other
UBAP1 UBAP1 0 1 -0.119820898752053 1 other
UBASH3B UBASH3B -0.0839707509022343 1 -0.0931162972457229 1 other
UBB UBB 0.0395475396717622 1 0.0101411304013954 1 other
UBC UBC -0.0868269439651195 1.80915548621174e-05 -0.216382685027927 1.13240123309819e-47 other
UBE2A UBE2A 0.0506245531246267 1 0.019969132531464 1 other
UBE2B UBE2B -0.0467083134880022 1 -0.176525565424705 0.000463671865081685 other
UBE2D1 UBE2D1 -0.0736047582857422 1 -0.0206594163130034 1 other
UBE2D2 UBE2D2 0.0791864795383312 1 -0.0766730185099766 1 other
UBE2D3 UBE2D3 0.147357305891623 6.9363632360177e-20 0.13825579240675 2.60352569702013e-14 other
UBE2E1 UBE2E1 0.195502632234397 5.24050259404768e-09 0.161078662867162 8.58769156952563e-07 other
UBE2E2 UBE2E2 0.299391506429783 1.2139254330761e-23 0.419190846604615 8.15626671859242e-51 other
UBE2E3 UBE2E3 0.285603018391523 3.86859820972692e-18 0.130352635033464 0.00714777141989179 other
UBE2F UBE2F 0.0240136247321701 1 0.0101750270418375 1 other
UBE2G1 UBE2G1 0.0657852568930046 1 -0.0265328078371894 1 other
UBE2G2 UBE2G2 -0.0364301496493082 1 -0.168519146979516 0.350416601496484 other
UBE2H UBE2H -0.0482908683452561 1 -0.163940319592429 1 other
UBE2I UBE2I -0.0258154287952054 1 -0.111011396763521 1 other
UBE2J1 UBE2J1 0.10630741029548 1 0.199126797219871 6.56750028598054e-08 other
UBE2J2 UBE2J2 0.0864847321972413 1 -0.0490621066843457 1 other
UBE2K UBE2K -0.0408641888316419 1 -0.0871905971304898 1 other
UBE2L3 UBE2L3 -0.0147047940364806 1 -0.0385486528586197 1 other
UBE2L6 UBE2L6 -0.206378767818314 0.0418758267038944 -0.179197579702496 0.667745956357929 other
UBE2N UBE2N 0.107168677756059 0.0287076517212278 0.0451944537948452 1 other
UBE2Q1 UBE2Q1 -0.153579663760965 0.0777570607743292 -0.246546737380341 2.70810839046113e-08 other
UBE2Q2 UBE2Q2 -0.0583442706032815 1 -0.126330815248819 1 other
UBE2R2 UBE2R2 -0.109195813638719 1 -0.073606409359369 1 other
UBE2V2 UBE2V2 0.0297233091943347 1 0.0178666470732323 1 other
UBE2W UBE2W 0.115810076205754 0.0796664587717109 0.107434166918671 0.128127069220073 other
UBE2Z UBE2Z -0.1603749925226 0.115864010975549 -0.217147196932157 2.78438426911038e-05 other
UBE3A UBE3A -0.138727421752524 1 -0.250960095326221 7.47464753922903e-09 other
UBE4A UBE4A -0.079911530482796 1 -0.211437323478358 3.89754403729233e-05 other
UBL3 UBL3 0.0277306472324346 1 -0.0146588424456107 1 other
UBL5 UBL5 0.0248698244819512 1 0.0483691850398567 0.037183291028334 other
UBL7 UBL7 0.275732399650767 1.49152362807887e-18 0.301566024240228 8.76465831514016e-23 other
UBLCP1 UBLCP1 -0.0380984586529021 1 -0.144829011776354 0.121695079620554 other
UBQLN1 UBQLN1 -0.0122594810018744 1 0.00782458702971089 1 other
UBQLN2 UBQLN2 0.0615132340654334 1 -0.0348836563145367 1 other
UBTF UBTF -0.192924840166632 0.00158038586392392 -0.481778130540125 3.42955555884604e-33 other
UBXN1 UBXN1 0.189219116185455 9.91384071880191e-21 0.0368886885074456 1 other
UBXN11 UBXN11 0.198369007316985 2.26329118308805e-06 0.105951741149856 1 other
UBXN2B UBXN2B 0 1 -0.139533409981663 1 other
UBXN6 UBXN6 0.166625887674631 0.000182233163727504 0.084180680540662 1 other
UCHL3 UCHL3 -0.0264905019886552 1 -0.0439117599151453 1 other
UCHL5 UCHL5 -0.0349327357581899 1 -0.153860052680042 0.265000803711423 other
UCP2 UCP2 0.169855929994176 3.08313578454141e-08 0.0872798369607314 8.65946707366444e-06 other
UFC1 UFC1 0.161256492132875 1.57432365030001e-09 0.0892843931110954 0.0220998869122637 other
UFD1L UFD1L -0.0987257029817907 1 -0.210068167655588 0.000170943993941052 other
UFL1 UFL1 -0.10709587437575 1 -0.176971073079331 0.00722400665676014 other
UFM1 UFM1 0.0851939204062855 0.0419998868940249 0.0889792980132021 0.135240109435956 other
UFSP2 UFSP2 0 1 -0.0590462217715781 1 other
UGP2 UGP2 0.168020160937233 3.35616206088272e-12 0.0643910919150975 1 other
UHMK1 UHMK1 -0.0400508115704554 1 -0.130689444059027 1 other
UNC119 UNC119 0.103379003673494 1 0.0977688747238836 1 other
UNC50 UNC50 0.0542174142130065 1 -0.00710323038902971 1 other
UNC93B1 UNC93B1 -0.0891494682736856 1 -0.0367230243630241 1 other
UPF2 UPF2 -7.86334296671853e-05 1 0.0205540037364607 1 other
UPF3A UPF3A 0.0460638721292974 1 -0.0599772965556704 1 other
UPF3B UPF3B -0.0141722758785952 1 -0.0881229054555539 1 other
UQCC2 UQCC2 0.015593839504934 1 0.0611942884129947 1 other
UQCC3 UQCC3 0.0707475967954034 1 0.0232181825454996 1 other
UQCR10 UQCR10 -0.00341708929147244 1 0.0511163125986813 0.471557206688173 other
UQCR11 UQCR11 0.231603850079388 1.16605848264242e-62 0.29871407108793 8.51682458417259e-93 other
UQCRB UQCRB 0.0936133378275783 1.5844562217704e-07 0.151661551463817 1.30882816334736e-29 other
UQCRC1 UQCRC1 0.0294452567951137 1 0.0508349474625548 1 other
UQCRC2 UQCRC2 0.160596094826656 6.21478323806902e-09 0.158283683667563 6.99883655861769e-10 other
UQCRFS1 UQCRFS1 0.186043717430462 6.76852939587147e-16 0.120196041584235 1.44974009877465e-09 other
UQCRH UQCRH 0.142003619699421 9.95633018485344e-17 0.182503292316814 2.24756077193515e-31 other
UQCRQ UQCRQ 0.0705969378778104 1.46026852871129e-07 0.244127274589671 1.84831586444049e-49 other
URM1 URM1 0.193752142155545 5.40311955533128e-07 0.12434441326205 0.123181914627772 other
UROD UROD 0.00136096489480719 1 0.0539830536911496 1 other
UROS UROS 0.167485530369762 2.9821278759619e-06 -0.0534673089535378 1 other
USB1 USB1 0 1 -0.128939190735583 1 other
USE1 USE1 0.151618735555018 0.00121911562317426 0.0495752528391176 1 other
USF2 USF2 -0.0903465323312345 1 -0.123700244689294 1 other
USMG5 USMG5 0.148003379871969 5.75805555839313e-17 0.237289054735938 3.88659681299957e-42 other
USO1 USO1 0.00189629945408676 1 -0.0442644087038828 1 other
USP1 USP1 -0.0297649721732469 1 -0.153772573565625 1 other
USP11 USP11 0 1 -0.134957068233655 1 other
USP12 USP12 0 1 -0.135599599066502 1 other
USP14 USP14 -0.117895065909728 1 -0.197283484638554 0.000126211940077761 other
USP16 USP16 0.0656352757525027 1 -0.0841021438285968 1 other
USP22 USP22 -0.0551824959041041 1 -0.123245159633498 1 other
USP3 USP3 -0.12908507532603 1 -0.149715080034866 0.901999170276095 other
USP32 USP32 0.00712670097548895 1 -0.0111410306141992 1 other
USP33 USP33 -0.134700827531773 1 -0.308240203473681 4.15019282016388e-13 other
USP34 USP34 -0.165054123198004 0.0129064664341435 -0.358717960726627 6.59573733431985e-19 other
USP36 USP36 0.0597085634898804 1 -0.121790884928431 1 other
USP4 USP4 -0.00787253290702816 1 -0.123484879701393 1 other
USP47 USP47 -0.193254714189164 0.00538660370266097 -0.364279112670033 3.13381634165329e-19 other
USP48 USP48 -0.126303346941523 1 -0.22127034582468 8.8308363856776e-06 other
USP53 USP53 0.470093578617925 8.59100411539864e-24 0.455663178963709 2.29616125462454e-24 other
USP8 USP8 -0.0817985036500903 1 -0.250148471024548 1.48745103242716e-07 other
UTP11L UTP11L 0.112137018030794 1 0.0134132023647044 1 other
UTP18 UTP18 -0.0173865195506298 1 -0.0249893304348521 1 other
UTP3 UTP3 -0.0982781538837052 1 -0.200461615278618 0.000181301590087895 other
UTP6 UTP6 -0.139190792600766 1 -0.218429505386555 2.088158655949e-05 other
UVRAG UVRAG -0.000400510400530241 1 0.0924246287357862 1 other
UXT UXT 0.168025755596078 4.56887192661209e-21 0.211938043443708 1.96249540545543e-32 other
VAMP2 VAMP2 0.317302254956165 2.79702589032921e-39 0.0766166542104316 0.00886110951129045 other
VAMP3 VAMP3 0.0586251617938338 1 0.0513548691762655 1 other
VAMP5 VAMP5 -0.206411510631881 0.0378955486401993 -0.0952905875545077 1 other
VAMP7 VAMP7 0.0624186447706889 1 0.0694396005160627 1 other
VAMP8 VAMP8 0.160883569197229 4.61232595783914e-21 0.184524969022865 1.32671290344241e-36 other
VAPA VAPA 0.113539285265385 1.82695387288758e-07 0.123282906111551 5.05242945955483e-09 other
VASP VASP -0.0972145408472838 1 -0.147574854020235 1 other
VAV1 VAV1 -0.128166714368376 1 -0.20184299065081 1.70705382465095e-05 other
VBP1 VBP1 0.0608490883055435 1 0.0138217574821304 1 other
VCAM1 VCAM1 0.000581587910779169 0.00179304069915466 0.332084728152223 7.48685484760096e-34 other
VCPIP1 VCPIP1 -0.160761999652694 0.0868063146207725 -0.271926524693601 3.23662372377244e-10 other
VDAC1 VDAC1 -0.0770657743286876 1 -0.030770010175761 1 other
VDAC2 VDAC2 0.166923703890879 3.2737033409004e-16 0.0876023040332718 2.80235459668777e-05 other
VDAC3 VDAC3 0.122786327993613 0.00492417440654038 0.00363424753331831 1 other
VEGFA VEGFA -0.455445044925761 9.05291173928443e-07 -0.078885171054301 1 other
VEZF1 VEZF1 -0.0235324103121783 1 -0.132605391860492 1 other
VEZT VEZT 0 1 -0.137289728099743 1 other
VHL VHL 0.0636459351719081 1 -0.0253290457353568 1 other
VIM VIM -0.318430678442932 6.01396543177503e-20 -0.284088135094047 1 other
VIMP VIMP 0.0684342748470083 0.388832848327271 0.157537512166034 3.58312310988494e-05 other
VKORC1 VKORC1 0.112039737423493 8.25878313111543e-06 0.0717062312973825 0.00489349097202138 other
VMA21 VMA21 0.0389215803999085 1 0.0451183958031509 1 other
VMO1 VMO1 0.573532064593188 1.36097153155848e-65 0.686923403019295 3.7687718759087e-101 other
VMP1 VMP1 -0.435035880361907 3.08128681617054e-30 -0.188147654380134 1 other
VOPP1 VOPP1 0.226669588467348 6.27194221516747e-15 0.257072913199597 4.08040523431934e-23 other
VPS25 VPS25 0.0531728578585864 1 -0.0229611985776443 1 other
VPS26A VPS26A -0.0547628067011294 1 -0.182683954018781 0.000179874472128766 other
VPS28 VPS28 0.0142130793330234 1 -0.0472574436603315 1 other
VPS29 VPS29 0.00204795728088936 1 0.045710981837602 1 other
VPS35 VPS35 -0.0436306969626541 1 0.026513829453976 1 other
VPS36 VPS36 -0.0476368392636026 1 -0.200960732913832 0.000138128284389177 other
VPS37B VPS37B 0.268178859438349 0.021922130127567 0.0484180215172449 1 other
VPS41 VPS41 -0.0927328871360333 1 -0.213374537426296 0.000227768855959356 other
VPS4A VPS4A 0.0584251668570606 1 -0.0488324185347178 1 other
VPS4B VPS4B -0.108394363055265 1 -0.23899543807746 7.24752861923243e-08 other
VPS51 VPS51 0.232008265727253 7.40874373866926e-10 0.0898393866720915 1 other
VRK3 VRK3 0 1 -0.124330975843487 1 other
VSIG4 VSIG4 0.227790833279996 9.04001976687996e-32 0.174938766953806 8.64133216989674e-49 other
VTA1 VTA1 0 1 -0.164654211421738 0.0506809203328054 other
VTI1B VTI1B 0.0902818582723032 0.821944563662256 -0.0215630433205534 1 other
WAC WAC -0.0621903640475104 1 -0.0902853052265378 1 other
WAC-AS1 WAC-AS1 -0.0242579166029788 1 -0.127884250552416 1 other
WAPL WAPL -0.0362211270553954 1 -0.10947842634646 1 other
WAS WAS 0.0699507548937757 1 0.0423547004934399 1 other
WASF2 WASF2 -0.104539935943139 1 -0.23019923888474 0.0228093323022447 other
WBP11 WBP11 0.0321566150333801 1 -0.0617615351114287 1 other
WBP1L WBP1L 0.0348485524864472 1 -0.0804770836371431 1 other
WBP2 WBP2 -0.0387300557822059 1 -0.0741906773894085 1 other
WBP4 WBP4 0.0239968168015801 1 -0.00370940555535015 1 other
WBSCR22 WBSCR22 0.0982902318703301 0.874284111738125 0.0684299870326973 1 other
WDFY2 WDFY2 -0.0113191252985028 1 -0.00223114248678846 1 other
WDFY3 WDFY3 -0.125130108474025 1 -0.127743512426937 1 other
WDR1 WDR1 -0.0101709447908693 1 -0.0580664932657875 1 other
WDR11 WDR11 -0.0834204984091405 1 -0.220529967744711 4.00082779902253e-05 other
WDR13 WDR13 0.106863827364922 1 0.0126711160842512 1 other
WDR26 WDR26 -0.199693850891109 2.10909880245198e-05 -0.283856376713134 1.00619046224824e-14 other
WDR33 WDR33 0.039683550507689 1 -0.0742628923108689 1 other
WDR41 WDR41 -0.0169784122143446 1 -0.0106263227125265 1 other
WDR43 WDR43 -0.10746396408144 1 -0.116052770917128 1 other
WDR45 WDR45 0.14039648846305 0.0072109092026806 0.0323880790225015 1 other
WDR45B WDR45B 0.111799357803589 1 0.0821629560794095 1 other
WDR46 WDR46 -0.0262901799500066 1 -0.149930519191 0.998312106168883 other
WDR61 WDR61 0.0819719606012805 1 0.0985228140489176 0.85058250069225 other
WDR70 WDR70 0.0929896941128177 1 -0.00658344985448456 1 other
WDR74 WDR74 0.176361232414844 0.00801999964778831 0.108747223938084 1 other
WDR77 WDR77 0.115218879281269 1 0.0560215912010829 1 other
WDR82 WDR82 -0.11692766125336 1 -0.293097608510063 6.99197806833437e-13 other
WDR83OS WDR83OS 0.0934372845865144 3.20245739068643e-08 0.0644827885213202 0.000526945075039886 other
WHSC1L1 WHSC1L1 -0.0950985219991077 1 -0.323194452753566 2.04742110676521e-15 other
WIPF1 WIPF1 -0.10160696501762 1 -0.309469493681379 4.75884120020368e-29 other
WIPF2 WIPF2 0.0309753487435598 1 -0.175374241754644 0.0158366954341418 other
WIPI2 WIPI2 0.0579854125827324 1 -0.103382494893371 1 other
WNK1 WNK1 -0.17878947072875 0.00380443171168453 -0.323583163382016 1.38073318284458e-23 other
WSB1 WSB1 0.0769487755138134 0.0240083207369285 -0.0361960359477862 1 other
WTAP WTAP 0.0437334063793446 0.899847557639511 0.0187744401880704 1 other
WWP1 WWP1 0.107983070408136 0.390998676449574 -0.0406903855022743 1 other
XBP1 XBP1 0.349192331856244 1.52639432900018e-39 0.328812919867491 3.96513288385584e-36 other
XIST XIST 0.493435039000895 7.81784429215992e-239 0.378756539477125 6.91949031947245e-180 other
XPA XPA 0.0473547172206981 1 -0.0554783546787669 1 other
XPC XPC 0.0336518080057664 1 -0.192681454808725 0.0183539215793669 other
XPO6 XPO6 -0.17746511801408 0.000883858820338951 -0.30345707128732 1.21506161108516e-13 other
XRCC6 XRCC6 -0.133100012815317 1 -0.140148855868045 1 other
XRN2 XRN2 -0.101275158482526 1 -0.143075078165642 0.0862953026561348 other
YAF2 YAF2 0.0919738974551674 1 0.0801223379125509 1 other
YBX1 YBX1 0.153872117525552 9.06992224116097e-26 0.104862191331979 9.14441845079108e-43 other
YEATS4 YEATS4 0.0994766273107213 1 0.0549370639796063 1 other
YIF1A YIF1A 0.135976219186155 0.00278620890127622 0.073330104378613 1 other
YIF1B YIF1B -0.005502869192473 1 0.0434251365097607 1 other
YIPF3 YIPF3 0.109519361615888 1 0.0912002003124979 1 other
YIPF4 YIPF4 0.141596224666303 0.00145426726339249 -0.0311016615044346 1 other
YIPF5 YIPF5 0.0364862993828701 1 -0.066337617325045 1 other
YIPF6 YIPF6 0.0533121426544716 1 -0.0378650969704517 1 other
YLPM1 YLPM1 0 1 -0.18912082626008 0.00443811763075232 other
YME1L1 YME1L1 0.066983659243234 1 0.0111737026305234 1 other
YPEL2 YPEL2 -0.100383137374048 1 -0.21438330351864 0.000299406879570905 other
YPEL5 YPEL5 0.386720069416145 1.81380966126937e-25 0.35335525311361 1.04141141781945e-20 other
YTHDC1 YTHDC1 -0.0262706275025606 1 -0.113629551818793 1 other
YTHDC2 YTHDC2 -0.138251053370422 0.904550446869437 -0.286047452603872 2.9689613147861e-12 other
YTHDF2 YTHDF2 0.0484660668849992 1 0.00346482844071083 1 other
YTHDF3 YTHDF3 -0.0480204101957529 1 -0.128489715010005 1 other
YWHAE YWHAE 0.0975444586036185 1.18247103734883e-06 0.201304063677862 2.9924242505692e-25 other
YWHAG YWHAG -0.0856044086360745 1 -0.0377515170541114 1 other
YWHAH YWHAH 0.314875899651955 2.06690956066439e-37 0.350073050274062 8.74277118288474e-40 other
YWHAQ YWHAQ 0.139685990097783 8.10266006611345e-05 0.0451758025336384 1 other
YY1 YY1 -0.146645113610264 1 -0.269143971598325 2.90947566017812e-10 other
YY1AP1 YY1AP1 -0.0315058664409087 1 -0.111748986688248 1 other
ZBED1 ZBED1 0 1 -0.149902063916961 0.397552217075055 other
ZBTB1 ZBTB1 -0.194056633708185 0.0358444121088588 -0.347746423770775 7.32857218159764e-18 other
ZBTB16 ZBTB16 0.129225046309622 1 -0.0460689287517206 1 other
ZBTB20 ZBTB20 0.0722846836746038 1 -0.0565138426924119 1 other
ZBTB38 ZBTB38 -0.124363630732853 1 -0.500755379917424 1.14601339181935e-34 other
ZBTB43 ZBTB43 0 1 -0.114782401772596 1 other
ZBTB44 ZBTB44 0.00691819369548896 1 -0.115843693012605 1 other
ZBTB8OS ZBTB8OS 0.0156351334002827 1 -0.0348036546481141 1 other
ZC3H11A ZC3H11A -0.150810837626658 0.582389788615154 -0.248533628342163 2.58607032490855e-08 other
ZC3H15 ZC3H15 -0.0835314759694623 1 -0.11948647655526 1 other
ZC3H18 ZC3H18 -0.0700424795843548 1 -0.262208506744674 4.38469513251566e-09 other
ZC3H7A ZC3H7A -0.176060089555482 0.0112859608119114 -0.239928063705453 9.02032017275544e-07 other
ZC3HAV1 ZC3HAV1 0.0885393094276231 1 -0.112155534612667 9.64584047609946e-05 other
ZCCHC10 ZCCHC10 0.0726392754525376 1 -0.0183033253512601 1 other
ZCCHC17 ZCCHC17 0.000250011430106056 1 -0.108428263003104 1 other
ZCCHC2 ZCCHC2 -0.131438788043224 0.150720664077779 -0.212534862432612 1.93448805931279e-06 other
ZCCHC7 ZCCHC7 0 1 -0.147076087391254 1 other
ZCCHC9 ZCCHC9 0 1 -0.0452358777688808 1 other
ZCRB1 ZCRB1 -0.0219612101249571 1 -0.059653161107013 1 other
ZDHHC12 ZDHHC12 0.144715204614484 0.00600933139954145 0.009295159877865 1 other
ZDHHC24 ZDHHC24 0.0558223426497679 1 -0.0110846374094851 1 other
ZDHHC3 ZDHHC3 0.0650995311131617 1 -0.0740054729263455 1 other
ZDHHC4 ZDHHC4 0.219205179272928 3.5816402097545e-12 0.174739146562193 1.68953376855269e-06 other
ZDHHC6 ZDHHC6 0.14057955583865 0.0456723742591398 0.0260247310594832 1 other
ZDHHC7 ZDHHC7 0.0153707125394005 1 -0.0409542999761325 1 other
ZFAND1 ZFAND1 0.358370467328196 3.81090833435458e-31 0.337318340591217 8.20203708524316e-28 other
ZFAND2A ZFAND2A 0.227789966476854 0.000418886128460005 0.206570543198581 0.000681618261945773 other
ZFAND2B ZFAND2B 0.163866728390024 0.000742380766992793 -0.0257576108742243 1 other
ZFAND3 ZFAND3 -0.133947538438095 0.746522174889177 -0.143894275069524 0.290783666739509 other
ZFAND5 ZFAND5 0.171218205420944 5.65285853379323e-06 0.22693884827948 7.41824675895098e-17 other
ZFAND6 ZFAND6 0.111602283555756 0.00107195303770648 0.0488049882852978 1 other
ZFAS1 ZFAS1 0.110419297438489 4.32087306211124e-10 0.153862838309944 5.80768487932856e-20 other
ZFHX3 ZFHX3 0.026291210620609 1 0.0193197833754901 1 other
ZFP36 ZFP36 0.515329884544849 2.87803359445114e-136 0.485814503189703 5.39596339476394e-109 other
ZFP36L1 ZFP36L1 0.0599288722700456 5.99963927022734e-07 0.057590796263348 0.0217066013673418 other
ZFP36L2 ZFP36L2 0.120641597724892 5.86332131320132e-08 -0.159459477432584 3.22615223333691e-24 other
ZFP91 ZFP91 -0.0103134244419976 1 -0.00321692706086907 1 other
ZFR ZFR -0.129127412845627 1 -0.224214732248984 0.000116224037909887 other
ZFX ZFX 0.0126472348514044 1 -0.154535052937569 0.50775067156127 other
ZFYVE16 ZFYVE16 -0.222444706521103 1 -0.1710159734574 1 other
ZHX1 ZHX1 0 1 -0.0943134823076368 1 other
ZKSCAN1 ZKSCAN1 -0.112644413112771 1 -0.224128741462911 3.22981050960469e-05 other
ZMAT2 ZMAT2 0.0683456007211918 1 -0.0503916142295163 1 other
ZMAT3 ZMAT3 0 1 -0.149642153186344 1 other
ZMPSTE24 ZMPSTE24 0.0265009237123048 1 -0.00653464310811502 1 other
ZMYM2 ZMYM2 -0.0422269995524018 1 -0.150412657640934 0.875870621889892 other
ZMYND11 ZMYND11 0 1 -0.173264148591073 0.141791731459717 other
ZMYND8 ZMYND8 -0.142208164071514 1 -0.2003237276535 0.0114331684089515 other
ZNF106 ZNF106 -0.0509927624600041 1 -0.154295078050642 1 other
ZNF131 ZNF131 0.148083921108203 0.00109442996661745 -0.0108856923353702 1 other
ZNF146 ZNF146 0.127928823424136 0.120670091174304 0.0133657760902584 1 other
ZNF148 ZNF148 -0.170329586660477 0.21927108239647 -0.308000255055006 1.18467455583961e-11 other
ZNF207 ZNF207 -0.136232612435576 1 -0.229366063236613 1.36861623227207e-07 other
ZNF217 ZNF217 -0.19601364821798 2.88661466983315e-05 -0.369236260844088 7.29935929596495e-24 other
ZNF22 ZNF22 0.077523921662914 1 -0.0703443718174439 1 other
ZNF24 ZNF24 -0.0161625838694877 1 -0.162756534077252 1 other
ZNF267 ZNF267 -0.0382126045414495 1 -0.0891110167255018 1 other
ZNF274 ZNF274 0.228596808258641 9.09395824377195e-10 0.0650695177215452 1 other
ZNF277 ZNF277 0.125804419875686 0.0416900085136184 0.0674029109308052 1 other
ZNF280D ZNF280D 0.010902752042361 1 -0.0942756257921509 1 other
ZNF281 ZNF281 -0.0605681583826356 1 -0.095738877601673 1 other
ZNF32 ZNF32 0 1 -0.0852527923737001 1 other
ZNF326 ZNF326 -0.152745712498602 1 -0.202920460655751 0.0152025856378859 other
ZNF330 ZNF330 0.135971644119055 0.0458140897700817 0.0574792283307433 1 other
ZNF331 ZNF331 -0.270764870896311 1 -0.173382038811486 1 other
ZNF33A ZNF33A -0.0294225286317853 1 -0.209594693129042 0.00560758778440658 other
ZNF385A ZNF385A 0.0393849645880076 1 0.129259053467479 1 other
ZNF394 ZNF394 -0.0225842271830226 1 -0.190306142062747 0.00117160930166486 other
ZNF428 ZNF428 0.0938667930290629 1 -0.0569666599712284 1 other
ZNF451 ZNF451 -0.0786490388076397 1 -0.17438688866128 0.230949210494828 other
ZNF511 ZNF511 0.0804840360618835 1 0.0590317187713685 1 other
ZNF518A ZNF518A 0.0243138679429784 1 -0.148359039480617 1 other
ZNF524 ZNF524 0.14635525261709 0.00190780770462339 0.0601100258287408 1 other
ZNF562 ZNF562 0.161366938744613 6.80991315840449e-05 0.0715872554477002 1 other
ZNF581 ZNF581 0.216377150451509 2.76341367953988e-08 0.178433964785448 2.57705529115032e-06 other
ZNF593 ZNF593 0.0952954165804445 1 0.157454279662683 1.08435063007172e-06 other
ZNF622 ZNF622 -0.0184679511832211 1 -0.119878153085594 1 other
ZNF644 ZNF644 -0.199982084052142 0.000164925323406574 -0.290185028380983 1.91364750436484e-12 other
ZNF652 ZNF652 -0.0348965192781978 1 -0.279537117451027 5.85867145079197e-09 other
ZNF655 ZNF655 9.70605696011262e-05 1 -0.165547925296622 0.0147525015866651 other
ZNF672 ZNF672 0.117885031133731 0.879531246248162 0.0769978512053249 1 other
ZNF706 ZNF706 -0.0741520472873045 1 -0.0706185689567631 1 other
ZNF770 ZNF770 0.0407961852961294 1 -0.0167803803367081 1 other
ZNF791 ZNF791 0.0544210165501651 1 -0.00129023285954921 1 other
ZNF800 ZNF800 -0.116359384503704 1 -0.264683470770554 2.3669191983206e-10 other
ZNF830 ZNF830 0 1 -0.122648088752984 1 other
ZNF90 ZNF90 0.603441369766942 1.65896987861909e-95 0.614358052300687 9.80241996226315e-101 other
ZNHIT1 ZNHIT1 0.0755850288778003 0.0011484136950063 0.0760733791896465 0.000163371087982318 other
ZNHIT3 ZNHIT3 0.153383926101775 6.56644726590193e-05 0.00266425263732417 1 other
ZNRD1 ZNRD1 -0.0976874012507105 1 -0.329262535149918 1.52438668774596e-15 other
ZPR1 ZPR1 0.00373157102840316 1 -0.0943609106150993 1 other
ZRSR2 ZRSR2 0.099912414415982 1 -0.0533984049104703 1 other
ZSCAN16-AS1 ZSCAN16-AS1 0.139195845233714 0.641980278785328 0.17839602110397 7.02351330959316e-05 other
ZSWIM7 ZSWIM7 0.000607283937174907 1 0.00177780898445246 1 other
ZYX ZYX -0.168924655332402 0.00221206903918741 -0.0685345592367042 1 other
AAK1 AAK1 0.0626334280350658 1 -0.294649147541524 1.72673530866995e-19 regenerating
AC006129.2 AC006129.2 0 1 -0.566416515413076 8.66385422657328e-29 regenerating
AC092580.4 AC092580.4 0 1 -0.243433294068524 9.65886553540029e-30 regenerating
ACAP1 ACAP1 0.176811935592992 0.00335351702070038 -0.366326649236367 2.18345381248918e-22 regenerating
ACTR6 ACTR6 0 1 -0.225699998125 1.75321376095579e-05 regenerating
ADRB2 ADRB2 0 1 -0.250097675012283 0.00134374555300676 regenerating
AGPAT3 AGPAT3 0 1 -0.302378342501368 3.93278010827417e-14 regenerating
AGTPBP1 AGTPBP1 0 1 -0.278090878561652 1.02738549148882e-11 regenerating
AKNA AKNA 0.078348032986302 1 -0.360342010795289 2.64178485836074e-22 regenerating
AKT1 AKT1 0 1 -0.3763371772997 6.27904580400165e-22 regenerating
ANKFY1 ANKFY1 0 1 -0.256427900156118 1.77204111373358e-09 regenerating
ANKRD13D ANKRD13D 0 1 -0.410793707130034 5.74763066354124e-27 regenerating
ANKRD49 ANKRD49 0 1 -0.255067334703695 9.64595948717678e-07 regenerating
AP000769.1 AP000769.1 0 1 -0.996896316407099 3.5469225469628e-85 regenerating
AP1G1 AP1G1 0 1 -0.223615015733354 5.77163000379995e-06 regenerating
APMAP APMAP 0.0576173814050642 1 -0.281189856165773 6.3278532163477e-12 regenerating
AQR AQR 0 1 -0.220564114358671 2.45603127362483e-05 regenerating
ARHGAP30 ARHGAP30 0.0359780407660996 1 -0.241201203506062 1.59233786604002e-11 regenerating
ARHGAP9 ARHGAP9 0.053443483313256 1 -0.315394712006577 5.26580077711897e-15 regenerating
ARHGEF1 ARHGEF1 0.0970634816009164 1 -0.27893779720432 3.36482305122129e-14 regenerating
ARHGEF3 ARHGEF3 0 1 -0.419873408271845 2.91448889581953e-26 regenerating
ARID2 ARID2 0 1 -0.238196296319682 8.98454554858075e-08 regenerating
ASXL1 ASXL1 0 1 -0.32891408308063 6.20523877692297e-17 regenerating
ATP10D ATP10D 0 1 -0.212041845806231 7.07495669797691e-06 regenerating
ATP11B ATP11B 0 1 -0.287679222790181 7.27193905965885e-11 regenerating
ATP2B4 ATP2B4 0 1 -0.457010458525145 1.57112660674956e-26 regenerating
BATF BATF 0 1 -0.267027526167394 1.29694004632727e-08 regenerating
BMS1 BMS1 0 1 -0.267994553389832 1.1114373704968e-08 regenerating
BRD1 BRD1 0 1 -0.477962185228517 1.25563546614383e-34 regenerating
BTN3A1 BTN3A1 0 1 -0.308469656074422 2.81411701508993e-12 regenerating
BTN3A2 BTN3A2 0.185037770268128 2.72271741775128e-05 -0.308217370445889 7.05301212677071e-10 regenerating
CALCOCO1 CALCOCO1 0 1 -0.230632376861252 1.56296914592071e-05 regenerating
CASP3 CASP3 0 1 -0.32231575570134 8.3055119371397e-15 regenerating
CASP8AP2 CASP8AP2 0 1 -0.344252241815689 2.2163250020508e-16 regenerating
CBLB CBLB 0 1 -0.48759496209945 5.35114892822087e-30 regenerating
CCDC66 CCDC66 0.0197559546904846 1 -0.201260070202942 0.000322150591082501 regenerating
CCDC88C CCDC88C 0 1 -0.332355821984758 7.05393729232435e-14 regenerating
CCL4 CCL4 0.480748728408554 1.04774622366814e-59 -0.307716827999402 2.23021254893135e-17 regenerating
CCNT1 CCNT1 0 1 -0.220131149837029 2.34241133745847e-05 regenerating
CCNT2 CCNT2 0 1 -0.253483710307762 2.61334183396358e-08 regenerating
CCSER2 CCSER2 0.0510248187614819 1 -0.287378077214196 1.64261330879707e-08 regenerating
CD160 CD160 0 1 -0.646296592229302 1.66255139630387e-71 regenerating
CD226 CD226 0 1 -0.319141898671725 5.68099826954696e-12 regenerating
CD3E CD3E 0.0156580474124457 1 -0.60311450744667 1.03346234425198e-72 regenerating
CD3G CD3G 0 1 -0.825378666094589 1.89250258044755e-57 regenerating
CD69 CD69 0.15631152647605 1 -0.375091629143282 5.85095996259028e-42 regenerating
CD8A CD8A 0 1 -0.560067733835755 4.21776065958426e-29 regenerating
CD96 CD96 0 1 -0.675111105037585 2.36437017127261e-61 regenerating
CDC42SE2 CDC42SE2 0.0319975405670905 1 -0.212463122785003 4.30492612748664e-05 regenerating
CDK13 CDK13 0 1 -0.434746188347652 1.69299182218698e-28 regenerating
CEP85L CEP85L 0 1 -0.279514628641256 5.36038482176229e-10 regenerating
CERK CERK 0 1 -0.227657880854927 9.25837572683239e-06 regenerating
CH17-189H20.1 CH17-189H20.1 0.134986501710223 1 -0.311086409891134 8.8766025710255e-13 regenerating
CHD3 CHD3 0 1 -0.313747385937967 2.13771941683794e-13 regenerating
CHST12 CHST12 0.1696038313798 0.128872156408062 -0.205933651469509 2.48388215587343e-05 regenerating
CLEC2D CLEC2D 0 1 -0.583401041229466 4.87785060986354e-38 regenerating
CLIP4 CLIP4 0 1 -0.325577740786996 2.9570455802424e-16 regenerating
COG2 COG2 0 1 -0.253449356649018 3.499125620788e-08 regenerating
CPNE1 CPNE1 0.0421408271292465 1 -0.204555696100069 0.00371079178758794 regenerating
CR1 CR1 0 1 -0.298246294934516 8.007555913921e-08 regenerating
CSNK1G3 CSNK1G3 0 1 -0.223564238564315 9.17696775738186e-05 regenerating
CSNK2A2 CSNK2A2 0 1 -0.266814189652843 4.28130054305745e-10 regenerating
CTDSP1 CTDSP1 0.00660621944039641 1 -0.207707742814556 0.000332846822292173 regenerating
CXCR6 CXCR6 0 1 -0.546494574296523 1.57443574874534e-40 regenerating
CYFIP2 CYFIP2 0 1 -0.375366234511199 1.40816065273988e-19 regenerating
DDX23 DDX23 0 1 -0.320586030985864 6.82791375881835e-14 regenerating
DENND4A DENND4A 0 1 -0.259522478208755 9.46701388177657e-09 regenerating
DGKD DGKD 0 1 -0.323086601443935 6.52509663809264e-12 regenerating
DGKZ DGKZ 0.0214584922588483 1 -0.352338431514985 4.6113938184849e-15 regenerating
DIDO1 DIDO1 0 1 -0.376745048750956 3.41322882136735e-21 regenerating
DIS3 DIS3 0 1 -0.223515996196116 4.16645795571197e-06 regenerating
DLG1 DLG1 0 1 -0.201590119401109 0.00480691610764073 regenerating
DMTF1 DMTF1 0 1 -0.271411575114483 1.19345268834665e-09 regenerating
DNAJC13 DNAJC13 0 1 -0.306559533936088 1.7912917609494e-13 regenerating
DNMT3A DNMT3A 0 1 -0.265503338580919 6.09643722646453e-10 regenerating
DUS1L DUS1L 0 1 -0.386467976833927 3.65495153019359e-22 regenerating
EDEM3 EDEM3 0 1 -0.237497423797324 5.35252177552689e-07 regenerating
EIF2B5 EIF2B5 0 1 -0.200984424453508 2.58414335455692e-06 regenerating
EOMES EOMES 0 1 -0.496867532470307 1.37340368405029e-29 regenerating
ERAP1 ERAP1 0 1 -0.264801377590182 1.03140869611092e-10 regenerating
ESCO1 ESCO1 0 1 -0.295363772586053 8.68966948783187e-12 regenerating
ESYT2 ESYT2 0 1 -0.369409243161201 9.36759578152295e-21 regenerating
EVL EVL 0.0511369157892268 1 -0.31464700949592 3.71742612528059e-35 regenerating
EXOC4 EXOC4 0 1 -0.243279540133521 9.25525496123088e-09 regenerating
EXOSC6 EXOSC6 0 1 -0.421365699785055 1.10019986916071e-28 regenerating
FAM118A FAM118A 0 1 -0.267557409532046 1.52393664918969e-09 regenerating
FAM134C FAM134C 0 1 -0.295749713095681 5.32316043681737e-13 regenerating
FAM172A FAM172A 0 1 -0.203976677343661 5.08855472543563e-05 regenerating
FAM208B FAM208B 0 1 -0.269122379847339 1.25918580127578e-08 regenerating
FAM214A FAM214A 0 1 -0.317178473148472 1.77825341369774e-12 regenerating
FAM21A FAM21A 0 1 -0.246767427523449 1.98704247286725e-08 regenerating
FAM21C FAM21C 0 1 -0.251948270037299 4.83629719297322e-09 regenerating
FBXO34 FBXO34 0 1 -0.277795684463226 1.25741806488925e-10 regenerating
FCMR FCMR 0 1 -0.27468406339655 2.41879832040269e-08 regenerating
GALNT11 GALNT11 0 1 -0.227859108343281 1.07286861743652e-06 regenerating
GART GART 0 1 -0.202080246586832 5.92633528455582e-05 regenerating
GBP3 GBP3 0 1 -0.374402483918772 4.17338969312319e-23 regenerating
GFOD1 GFOD1 0.00976593754297594 1 -0.268621652001581 2.78503547277057e-06 regenerating
GIMAP6 GIMAP6 0.0287818259161503 1 -0.350218564617783 1.94605527215999e-18 regenerating
GNG2 GNG2 0.0740653659284533 1 -0.248249019023451 2.24131021662932e-09 regenerating
GOLGA3 GOLGA3 0 1 -0.263831338820778 6.74680679162526e-09 regenerating
GOSR1 GOSR1 0.00453094674194876 1 -0.205783989288076 0.000375179108122502 regenerating
GPATCH2 GPATCH2 0 1 -0.249830171070925 1.05581301729855e-07 regenerating
GRK6 GRK6 0 1 -0.272874193648255 3.1786825285951e-10 regenerating
GSR GSR 0 1 -0.379837599348388 2.43570185639878e-23 regenerating
GZMH GZMH 0 1 -0.775405254767431 1.19349540955953e-41 regenerating
GZMM GZMM 0 1 -1.07497220377618 1.50265477561956e-127 regenerating
HCG18 HCG18 0 1 -0.332003263933048 4.00879292257979e-12 regenerating
HDAC1 HDAC1 0.0205412410869734 1 -0.214005544369081 3.51867042202566e-05 regenerating
HELB HELB 0 1 -0.479394445665787 2.51433344634219e-31 regenerating
HIST1H1D HIST1H1D 0 1 -0.67199385319482 1.61141510564358e-42 regenerating
HIVEP1 HIVEP1 0 1 -0.369891130424172 4.27388880519465e-18 regenerating
HOPX HOPX 0 1 -0.830131315376003 1.84327337905073e-71 regenerating
HTT HTT 0 1 -0.313352882705275 5.15184684588731e-14 regenerating
IFITM1 IFITM1 0 1 -0.561635375777327 2.5325742824878e-44 regenerating
IFNG IFNG 0 1 -0.723141185832262 1.95898873007927e-29 regenerating
IKZF3 IKZF3 0 1 -0.888816492773266 1.25520787232936e-86 regenerating
IL2RB IL2RB 0 1 -1.09440882609301 1.70423436393875e-99 regenerating
IL2RG IL2RG 0.0525251368612876 1 -0.292447208410752 8.16775701856243e-19 regenerating
IL32 IL32 0.0215146892553366 1 -0.890240387244775 4.12906649429293e-133 regenerating
IPCEF1 IPCEF1 0 1 -0.45793774496906 5.38784953294462e-25 regenerating
IRAK4 IRAK4 0 1 -0.239736136716495 2.07580726803848e-07 regenerating
IRF9 IRF9 0 1 -0.213751534248737 7.65245266183518e-05 regenerating
KAT6B KAT6B 0 1 -0.423332975452308 9.24624689590564e-22 regenerating
KBTBD2 KBTBD2 0 1 -0.208719359885919 0.000854414087318265 regenerating
KIAA0100 KIAA0100 0 1 -0.280288827800239 2.74077475225327e-12 regenerating
KIAA2013 KIAA2013 0 1 -0.241816069027299 5.02577756562566e-08 regenerating
KIF13B KIF13B 0 1 -0.31862895679065 2.90187506159615e-13 regenerating
KLRB1 KLRB1 0.339483461473576 1 -0.242317634436492 6.89258126939174e-74 regenerating
KLRF1 KLRF1 0 1 -0.828122441464994 8.85069905876583e-62 regenerating
KLRG1 KLRG1 0 1 -0.689445750369491 6.35828003592956e-42 regenerating
KMT2B KMT2B 0 1 -0.502730413284465 2.84926782459855e-39 regenerating
LAT LAT 0 1 -0.246105269811131 2.33815482208892e-09 regenerating
LBH LBH 0 1 -0.369185283482331 2.81462378411421e-28 regenerating
LCK LCK 0 1 -0.452173277291901 1.01261491405758e-45 regenerating
LEO1 LEO1 0 1 -0.384079481838568 7.45314045915197e-22 regenerating
LTB LTB 0.203970684368194 1 -0.214367587357089 7.09256582257489e-05 regenerating
MATK MATK 0 1 -0.646803925632255 8.63686326925831e-59 regenerating
MB21D1 MB21D1 0 1 -0.26082133809679 1.7103952577246e-10 regenerating
MBTPS1 MBTPS1 0 1 -0.337601462219293 9.75493208250157e-17 regenerating
MCTP2 MCTP2 0 1 -0.652337134859766 3.33437819260825e-42 regenerating
MEF2D MEF2D 0 1 -0.218867506630573 3.63470024362543e-06 regenerating
MGA MGA 0 1 -0.353850568257835 1.24021662283253e-17 regenerating
MLKL MLKL 0 1 -0.272793301984195 3.41842377146735e-09 regenerating
MLLT6 MLLT6 0 1 -0.489836197251604 1.98144129102581e-33 regenerating
MON2 MON2 0 1 -0.309869739509343 1.28336981662972e-13 regenerating
MRPS9 MRPS9 0 1 -0.219797213096258 4.6138005435578e-05 regenerating
MYBL1 MYBL1 0 1 -1.07453578480163 2.23891421612373e-102 regenerating
MYSM1 MYSM1 0 1 -0.346733456052328 6.78679156398497e-17 regenerating
NCK1 NCK1 0.060998335806278 1 -0.214764528051338 1.44956782941269e-06 regenerating
NCR3 NCR3 0 1 -0.450521609584646 6.45914423276243e-22 regenerating
NLRC5 NLRC5 0 1 -0.479280231742986 1.25094485587396e-36 regenerating
NPIPB5 NPIPB5 0 1 -0.306355723541428 4.7911323812098e-14 regenerating
NUP153 NUP153 0 1 -0.221706401368998 1.71107552085054e-05 regenerating
OCIAD2 OCIAD2 0 1 -0.292012852205856 9.02155350697217e-09 regenerating
OPTN OPTN 0 1 -0.555227279540783 4.30220515740992e-38 regenerating
OXNAD1 OXNAD1 0 1 -0.456373654924423 2.79681013668525e-24 regenerating
PACS1 PACS1 0 1 -0.261435189809762 3.24022500719805e-07 regenerating
PARP8 PARP8 0.0172519486518361 1 -0.546440270670328 8.13301586526468e-46 regenerating
PAXBP1 PAXBP1 0 1 -0.351375854625497 3.65795185595816e-18 regenerating
PCID2 PCID2 0 1 -0.212688766026565 0.00012272426529217 regenerating
PCNXL4 PCNXL4 0 1 -0.355958875455018 1.30083021806427e-15 regenerating
PCSK7 PCSK7 0.148933034039548 0.573020046820216 -0.235982666736851 7.00505920428278e-10 regenerating
PDCD4 PDCD4 0.0212334586262789 1 -0.431422835818123 2.0515829758454e-28 regenerating
PHF6 PHF6 0 1 -0.229770450917792 1.24858846586413e-05 regenerating
PIK3CD PIK3CD 0 1 -0.42117917162804 1.20250212662422e-27 regenerating
PIK3IP1 PIK3IP1 0.0466421365140122 1 -0.356692649315535 1.22952382415117e-26 regenerating
PILRB PILRB 0 1 -0.285639191362364 4.58675628347501e-12 regenerating
PITPNC1 PITPNC1 0 1 -0.373396846399982 2.39706088521845e-21 regenerating
PLA2G15 PLA2G15 0 1 -0.224206367170055 0.000177308860446894 regenerating
PPP1R35 PPP1R35 0 1 -0.379758323044805 5.04602976085333e-21 regenerating
PPP2R2D PPP2R2D 0 1 -0.28633562743773 1.14706776680971e-11 regenerating
PPP2R5A PPP2R5A 0 1 -0.265069491223699 2.01213907614038e-07 regenerating
PRKAA1 PRKAA1 0 1 -0.202881181771209 0.00118953290684635 regenerating
PRKCH PRKCH 0.164659445534335 0.000277544382980935 -0.431792139349811 7.1473878148852e-21 regenerating
PRKX PRKX 0.0710542665685434 1 -0.201188082699942 0.0114495524812797 regenerating
PRR14L PRR14L 0 1 -0.353725322556041 2.48066011038559e-20 regenerating
PRR5 PRR5 0 1 -0.256460252669102 4.33094735460024e-09 regenerating
PTAR1 PTAR1 0 1 -0.222793748975708 1.88152102147447e-05 regenerating
PTCD3 PTCD3 0 1 -0.306910609064658 1.02017972404635e-13 regenerating
PTGDR PTGDR 0 1 -0.560714700016346 4.09723652476125e-36 regenerating
PTPN4 PTPN4 0 1 -0.651059878391002 1.2771363004489e-48 regenerating
PTPN7 PTPN7 0.146806205690104 1 -0.30777181673163 3.22529820402334e-10 regenerating
PUS7L PUS7L 0 1 -0.200864645822702 0.00421641922689465 regenerating
PYHIN1 PYHIN1 0 1 -0.931347804213288 3.11670838429274e-87 regenerating
RAB3GAP2 RAB3GAP2 0 1 -0.283904674268492 1.46661673153907e-11 regenerating
RABGAP1 RABGAP1 0 1 -0.247524965717395 2.0960664785736e-09 regenerating
RALGAPA1 RALGAPA1 0 1 -0.21756597419914 1.1799967373872e-05 regenerating
RAP1B RAP1B 0.0613895028348402 1 -0.216965157004172 1.40742940687059e-07 regenerating
RASA1 RASA1 0 1 -0.325566092976779 3.37386065599959e-15 regenerating
RASAL3 RASAL3 0 1 -0.386615791331177 5.33086143987277e-19 regenerating
RASGRP1 RASGRP1 0 1 -0.581097034738709 1.32977160099315e-39 regenerating
RBL2 RBL2 0.0368208606190699 1 -0.385453303981687 6.29701807767438e-26 regenerating
RBM28 RBM28 0 1 -0.342321952456101 2.89645150015678e-19 regenerating
RBM38 RBM38 0 1 -0.417508724486259 1.16871361767297e-24 regenerating
RC3H1 RC3H1 0 1 -0.289204851258157 1.022949418419e-11 regenerating
RCBTB2 RCBTB2 0 1 -0.250087091148124 7.1656610270692e-07 regenerating
RNF125 RNF125 0 1 -0.320544589520087 6.82493888175036e-14 regenerating
RNF169 RNF169 0 1 -0.43832104522688 4.56685692419647e-30 regenerating
RNF20 RNF20 0 1 -0.201707728455324 0.000201179602371027 regenerating
RORA RORA 0.323912108170345 0.411418525875844 -0.384696842837022 2.45369806223626e-40 regenerating
RP11-489E7.4 RP11-489E7.4 0 1 -0.310795154555455 2.6854232207492e-09 regenerating
RPAP2 RPAP2 0 1 -0.41369560724468 9.95605880681556e-20 regenerating
RRP1B RRP1B 0 1 -0.259642651772629 7.21428555662375e-08 regenerating
RRP36 RRP36 0 1 -0.430211804839347 6.5946409020673e-30 regenerating
S100PBP S100PBP 0 1 -0.229621617716997 0.00119970352267427 regenerating
S1PR4 S1PR4 0 1 -0.212095900540735 4.11721054095126e-05 regenerating
SAMD3 SAMD3 0 1 -0.769336622693932 9.84759646130163e-67 regenerating
SCO1 SCO1 0 1 -0.210262550402901 2.41821004886061e-05 regenerating
SENP7 SENP7 0 1 -0.396537227937413 3.27284235229434e-22 regenerating
SEPT1 SEPT1 0 1 -0.235011391979729 2.49919910293863e-05 regenerating
SEPT6 SEPT6 0.0178834539005363 1 -0.242820882281975 8.80106063143212e-09 regenerating
SESN1 SESN1 0.0271256123917678 1 -0.21617953467405 0.000889623950369178 regenerating
SFMBT2 SFMBT2 0 1 -0.290602520145979 4.02884745810318e-11 regenerating
SH2D1A SH2D1A 0 1 -0.543018270258993 9.10300187361957e-41 regenerating
SH2D2A SH2D2A 0 1 -0.460572176053734 1.36972861963286e-26 regenerating
SIK3 SIK3 0 1 -0.375875832213249 2.57650312455742e-21 regenerating
SIRT7 SIRT7 0.0573854558539204 1 -0.249780569380162 3.13879786229061e-08 regenerating
SKAP1 SKAP1 0 1 -0.876844402140529 3.04422949833929e-88 regenerating
SLC38A1 SLC38A1 0.178319033895956 0.0404755316062193 -0.252106629625358 8.76287811692431e-08 regenerating
SLC9A3R1 SLC9A3R1 0 1 -0.396589879579486 4.32856472099954e-22 regenerating
SLF2 SLF2 0 1 -0.321388332829991 6.52916490985619e-14 regenerating
SMAD4 SMAD4 0 1 -0.214251327782734 1.99614697712613e-05 regenerating
SMAD5 SMAD5 0 1 -0.20003133225549 0.00291971864667829 regenerating
SMARCC2 SMARCC2 0 1 -0.267615649040743 5.43658224546413e-09 regenerating
SMG7 SMG7 0 1 -0.203048255483629 6.04707061475584e-05 regenerating
SMURF2 SMURF2 0 1 -0.390406618963639 1.47323173380023e-21 regenerating
SNHG12 SNHG12 0 1 -0.212835008755528 1.33093351547358e-05 regenerating
SOCS1 SOCS1 0 1 -0.550766112674568 2.25787600095603e-34 regenerating
SOS1 SOS1 0 1 -0.37255564812349 8.59388685256263e-20 regenerating
SOS2 SOS2 0 1 -0.337863461060234 1.73289504648092e-16 regenerating
SPATA13 SPATA13 0 1 -0.322744507584756 3.25956580017333e-13 regenerating
SPOCK2 SPOCK2 0 1 -0.433377510541644 1.08062142024728e-29 regenerating
SPON2 SPON2 0 1 -0.406606964768949 4.20447951227692e-06 regenerating
SPRY2 SPRY2 0 1 -0.295588054304903 4.07859524020066e-08 regenerating
SPTAN1 SPTAN1 0 1 -0.413250420815513 6.47657140904996e-23 regenerating
SRPK1 SRPK1 0 1 -0.263909235897076 6.91347127458668e-08 regenerating
SSBP4 SSBP4 0.0124737372485204 1 -0.217849952899523 4.70102970448427e-06 regenerating
STAT4 STAT4 0.171475898577418 1 -0.340941108309324 5.95385029599808e-19 regenerating
STK4 STK4 0.00635995948638355 1 -0.250175359736036 8.30336453463915e-21 regenerating
SUN2 SUN2 0.102756510164236 1 -0.329727846285957 2.08812203456335e-17 regenerating
SYNE1 SYNE1 0 1 -0.672202079676404 2.11280422852983e-47 regenerating
SYNE2 SYNE2 0 1 -0.992619431322775 3.52458643331583e-78 regenerating
SYTL3 SYTL3 0.0920915655618779 1 -0.505665327227483 1.90922666396453e-43 regenerating
TBC1D10C TBC1D10C 0.147217698389469 1 -0.329673685579122 6.66487053304958e-20 regenerating
TBC1D2B TBC1D2B 0 1 -0.340716664177964 5.22972410697781e-16 regenerating
TC2N TC2N 0 1 -0.5899109354832 3.22318402506316e-45 regenerating
TIGIT TIGIT 0 1 -0.819568842125435 5.0620879852447e-51 regenerating
TLK2 TLK2 0 1 -0.321173517053688 1.28533866404607e-16 regenerating
TMC8 TMC8 0.0656477492041827 1 -0.282770544293039 6.62696133950344e-12 regenerating
TMEM181 TMEM181 0 1 -0.300079874812689 9.2427447861459e-13 regenerating
TMEM203 TMEM203 0 1 -0.220027343994607 9.50084145502648e-07 regenerating
TNFSF14 TNFSF14 0 1 -0.566814004988029 2.28183605900315e-31 regenerating
TRAC TRAC 0.262445604923036 1 -0.241983294413472 1.39330987801799e-39 regenerating
TRAF3IP3 TRAF3IP3 0.0943773984214378 1 -0.40036542817184 1.1203667451825e-23 regenerating
TRAF5 TRAF5 0 1 -0.269452348562031 6.86116827303281e-11 regenerating
TRAPPC10 TRAPPC10 0 1 -0.642844332060009 1.08781014953423e-59 regenerating
TRBC1 TRBC1 0 1 -0.807913565913311 3.83922978187467e-95 regenerating
TRDC TRDC 0 1 -0.985563494035322 1.25042516981067e-73 regenerating
TRGC2 TRGC2 0 1 -0.627997326302627 1.86264265743827e-41 regenerating
TSC22D1 TSC22D1 0 1 -0.351462077574784 0.000132602836286377 regenerating
TUBA4A TUBA4A 0 1 -0.322924327514343 4.10980037675465e-14 regenerating
TXK TXK 0 1 -0.741073491091079 2.29462219487142e-56 regenerating
TXLNA TXLNA 0 1 -0.274886177158394 2.43716335549742e-10 regenerating
UBAP2L UBAP2L 0 1 -0.200281679980606 0.000404619719727967 regenerating
UBN1 UBN1 0.0227668652135942 1 -0.228300305860164 1.69502406971087e-06 regenerating
UGGT1 UGGT1 0 1 -0.29812894491612 7.69100816511512e-14 regenerating
USP24 USP24 0 1 -0.260368519127663 2.25822229797685e-09 regenerating
USP25 USP25 0 1 -0.369370866637551 1.59469358770652e-19 regenerating
VAV3 VAV3 0 1 -0.387391294294458 9.54078809942623e-20 regenerating
WDFY1 WDFY1 0 1 -0.323679281477747 6.63128892371623e-17 regenerating
WHAMM WHAMM 0 1 -0.224640993839684 7.6033614843844e-06 regenerating
WSB2 WSB2 0 1 -0.2156964977034 1.71249980995732e-06 regenerating
XCL1 XCL1 0 1 -1.3071995125916 4.63422351315524e-81 regenerating
XCL2 XCL2 0 1 -1.15045841453464 2.79726330087261e-71 regenerating
YARS YARS 0 1 -0.248892327390272 4.69050987278336e-07 regenerating
YPEL3 YPEL3 0.0396820270628868 1 -0.310954561750424 3.90576045242067e-11 regenerating
ZBTB4 ZBTB4 0 1 -0.217546555052301 1.17887391908928e-05 regenerating
ZMYM4 ZMYM4 0 1 -0.22388051663899 1.35390970646876e-07 regenerating
ZNF276 ZNF276 0 1 -0.250425646773664 2.4536848596731e-07 regenerating
ZNF430 ZNF430 0 1 -0.305579319949633 7.1762703701396e-12 regenerating
ZNF609 ZNF609 0 1 -0.204095051002754 0.000144350674656395 regenerating
ZNF721 ZNF721 0 1 -0.279884514022678 3.62184459043823e-08 regenerating
ZNF91 ZNF91 0 1 -0.398707555783525 1.37825278025322e-23 regenerating
ZZEF1 ZZEF1 0 1 -0.228855744778087 9.04369508924686e-07 regenerating
ANKRD22 ANKRD22 -0.672999479238581 8.11477363903422e-55 0 1 embolised
CD300E CD300E -0.569486305156198 6.21959692862996e-17 0 1 embolised
CDCP1 CDCP1 -0.380394996257532 4.09068757761251e-21 0 1 embolised
CHSY1 CHSY1 -0.216839152874252 0.000171336290173449 0 1 embolised
DOCK4 DOCK4 -0.303874311594353 4.60071856389015e-11 0 1 embolised
IL18BP IL18BP -0.261655319230596 2.87702873261772e-06 0 1 embolised
IL4I1 IL4I1 -0.582417694151855 6.13152496831252e-23 0 1 embolised
MNDA MNDA -0.316279627173804 2.24055683444028e-11 0.0262453227860304 0.000109390634759546 embolised
NSF NSF -0.255928488168384 4.29212573802188e-11 0 1 embolised
PXK PXK -0.210515355446954 9.21240816540411e-06 0 1 embolised
WDFY4 WDFY4 -0.362749201291593 2.3442202560361e-08 0 1 embolised
A2M A2M -0.804204577698422 6.93142644645346e-76 -0.540035084850875 4.80361177586667e-22 both
ABHD17A ABHD17A -0.316094737182766 3.00121076879576e-19 -0.853561729549869 1.347721172595e-110 both
ABHD2 ABHD2 -0.205136956355991 0.0133051823896235 -0.235109320295753 3.43638538833043e-06 both
ABR ABR -0.209115553195194 0.00012872340291998 -0.292381081532824 4.19882734288807e-12 both
ACAP2 ACAP2 -0.314616102104583 3.77404926127389e-17 -0.344681760882544 4.4718567805224e-20 both
ACBD3 ACBD3 -0.33226181232667 1.31436548282871e-16 -0.330609815148595 9.33463402133763e-18 both
ACIN1 ACIN1 -0.232644039586583 3.51322849931144e-08 -0.398673433794787 4.03778637127501e-26 both
ACSL4 ACSL4 -0.286419264489592 7.63872881074192e-11 -0.200079963473655 0.000813320454360078 both
ACTR3 ACTR3 -0.256650388081481 1.36846939110761e-23 -0.215300174638167 1.52918798017724e-20 both
ADGRE5 ADGRE5 -0.231477426144337 4.88363108811599e-08 -0.581952489004573 1.1403823676074e-80 both
AES AES -0.216133452279902 3.47466765546026e-06 -0.524017551197832 2.09960552468816e-58 both
AGFG1 AGFG1 -0.478095810218746 2.12461470490823e-33 -0.440686655729311 1.05444728438342e-30 both
AHNAK AHNAK -0.671539884499881 4.55075547902264e-60 -0.739637752432414 1.0825012673593e-66 both
AKAP13 AKAP13 -0.230108383529487 5.61739686106002e-20 -0.325142282936005 4.79050163513121e-45 both
AKAP9 AKAP9 -0.281952694685209 4.92971250223688e-08 -0.341781640852719 3.01594061106489e-18 both
ANKRD11 ANKRD11 -0.441256103472237 1.08383567617166e-29 -0.460810042496508 2.96270756974096e-35 both
ANKRD12 ANKRD12 -0.459369489825964 3.54615718921328e-47 -0.588271830306764 1.02938802779667e-91 both
ANP32E ANP32E -0.214808253468107 0.0021422661150982 -0.399591497812287 1.54734308856474e-22 both
APBB1IP APBB1IP -0.438233726116411 1.74747297737402e-38 -0.57241260345336 7.46919197733889e-73 both
APC APC -0.263204900545387 1.82959095706266e-08 -0.389854762123196 1.94094703903589e-21 both
APLP2 APLP2 -0.388620006221371 6.88691722228705e-20 -0.28807358019812 0.000569341053592931 both
APOL6 APOL6 -0.410754955792782 1.76279209228857e-16 -0.581763852682897 3.22394135532781e-47 both
ARAP1 ARAP1 -0.272545567889464 1.25314004812675e-09 -0.304031065869604 3.38167719457621e-14 both
ARAP2 ARAP2 -0.362891792910855 8.38294138190744e-22 -0.663526402095721 1.39615006767917e-69 both
ARCN1 ARCN1 -0.260946568274513 4.29740151670916e-09 -0.310829696619443 2.41301690320018e-14 both
ARFGAP3 ARFGAP3 -0.296450907482089 3.61940152726546e-09 -0.262766536800352 3.05457197890468e-07 both
ARHGAP21 ARHGAP21 -0.332254616839471 1.2545238326078e-14 -0.403436790046131 2.61797142921039e-20 both
ARHGAP26 ARHGAP26 -0.237138030496289 8.4372353670104e-06 -0.406424291266252 7.28339903611626e-22 both
ARID4A ARID4A -0.212791461225701 0.000305792555058111 -0.300666963512128 5.02099260516252e-11 both
ARID4B ARID4B -0.201966732007691 0.00120615869356903 -0.408946793674694 1.75983007311625e-36 both
ARL8A ARL8A -0.318999457370061 3.35981876417254e-17 -0.350204540292177 1.53829514055054e-21 both
ASCC3 ASCC3 -0.228455523497274 1.17614912626451e-06 -0.319410486244833 4.06022618140576e-13 both
ASPH ASPH -0.510077715476526 1.29523444010127e-15 -0.330599075914543 3.09122579913348e-07 both
ATF7IP ATF7IP -0.212479418578156 0.000357521165285073 -0.49896772002578 8.4410650894078e-37 both
ATP13A3 ATP13A3 -0.433509026991959 1.62004345076982e-20 -0.276136675617451 3.77220870704837e-06 both
ATRX ATRX -0.284428512791557 6.66241278728901e-12 -0.40698491859453 6.72991111943463e-34 both
B4GALT5 B4GALT5 -0.228630234525071 0.00256582787836835 -0.213861745920638 0.00266999839814151 both
BACH1 BACH1 -0.486441632232046 1.3851302288992e-22 -0.286662056827119 1.81608614307084e-07 both
BAZ1A BAZ1A -0.277321582553551 1.18834287618081e-11 -0.211798250742926 0.000219421076135124 both
BCAT1 BCAT1 -0.303624463949887 6.51019135117991e-11 -0.307857718278583 2.45224812516821e-09 both
BDP1 BDP1 -0.272716041002553 4.92147602494203e-09 -0.507692292675584 9.14158556013031e-43 both
BOD1L1 BOD1L1 -0.775730964001259 2.43557334192176e-93 -0.933116530653088 4.17021799178716e-132 both
BPTF BPTF -0.388627319222055 2.40627167442807e-21 -0.647497574342478 1.59052829396335e-68 both
BRD7 BRD7 -0.292684473265373 1.06149490435675e-14 -0.566443885229331 2.09023058079356e-52 both
BRI3 BRI3 -0.738461869027914 1.78507786167256e-105 -0.634965900405579 1.28869649557339e-67 both
BZW1 BZW1 -0.241939354459166 3.28446606774549e-07 -0.300563487666789 3.61227889578143e-19 both
C5AR1 C5AR1 -0.396911578956308 8.93664577647025e-06 -0.493685031884055 2.31626929967874e-10 both
C8orf59 C8orf59 -0.321193720036847 7.98390618579099e-19 -0.332506312572573 1.07833809473968e-19 both
CALM1 CALM1 -0.477042417817422 2.25180968258455e-140 -0.739179170030118 0 both
CALR CALR -0.257339120180514 1.04966737525683e-20 -0.264545639419539 4.47132927244974e-15 both
CAMK2D CAMK2D -0.275821498830346 4.83872045747276e-08 -0.264578803213092 6.5525598692961e-08 both
CASP8 CASP8 -0.303875034758826 1.46657566586088e-13 -0.584829196875362 7.68777745081026e-51 both
CAST CAST -0.43626029790016 3.80045510094278e-42 -0.498106413781509 2.05205891331652e-60 both
CBL CBL -0.210269475854312 4.36714264306758e-06 -0.278372420555395 3.44662152219123e-12 both
CCDC88A CCDC88A -0.409781548754233 3.70069336638396e-27 -0.279952653064586 0.000924267480285749 both
CCT5 CCT5 -0.299815026738042 2.7436907937851e-16 -0.377255617798406 1.31564905903161e-24 both
CD14 CD14 -0.332431229964996 2.9814367952988e-13 -0.427440547007767 0.00660972990392642 both
CD46 CD46 -0.206022002405994 0.0005204006375079 -0.297775069430118 5.03966604875637e-13 both
CD63 CD63 -0.364784108082419 3.15125592080902e-56 -0.293730943246359 3.0969185783203e-28 both
CD81 CD81 -1.05694741227409 1.81593902036298e-155 -1.18021509831631 1.7547045312637e-296 both
CD99 CD99 -0.266983540766384 2.86669938454416e-15 -0.546856049004104 1.5289825210436e-79 both
CDK6 CDK6 -0.225728406491731 0.000183196952787852 -0.397138500778832 2.41463125285734e-20 both
CDKN2D CDKN2D -0.276916709953825 1.20541841475106e-06 -0.383926205064467 6.84500057079431e-20 both
CDV3 CDV3 -0.702397282729289 3.26877017643109e-84 -0.680965535042219 1.07526187186217e-93 both
CEP170 CEP170 -0.392901531156702 3.72263352603574e-19 -0.249353879811453 0.000564308922857904 both
CEP350 CEP350 -0.293670107124079 5.07093440061424e-13 -0.402963572561275 1.10718661716588e-24 both
CFLAR CFLAR -0.210280680020202 5.22526576145017e-06 -0.359070426497392 6.01724238623768e-37 both
CHD4 CHD4 -0.254066252811765 1.20007868966322e-07 -0.36429195853319 8.79250652344005e-19 both
CHD8 CHD8 -0.200899224920768 4.13975641563497e-06 -0.374764605414558 2.88763008223528e-21 both
CHST15 CHST15 -0.295904510532009 2.27312157836327e-09 -0.362686085777638 2.57974222164512e-15 both
CLINT1 CLINT1 -0.213036011338756 9.87688404380259e-05 -0.223383960182924 2.5842598822241e-05 both
CLIP1 CLIP1 -0.287401460580329 7.78855612295097e-11 -0.353835137441865 1.77868742015971e-17 both
CLPTM1L CLPTM1L -0.236056058995599 1.06968528991784e-07 -0.366355205532813 1.60237854885435e-19 both
CLTC CLTC -0.378280406032614 1.22218630623068e-20 -0.291185242740482 5.09693934706793e-09 both
CNOT6L CNOT6L -0.234819085372597 0.0152408906014485 -0.526055402676055 6.09461423980238e-37 both
COL4A3BP COL4A3BP -0.254660719429736 1.98924765044463e-06 -0.273074830825549 2.77331693587438e-08 both
COPA COPA -0.257527390584478 2.84179499802251e-10 -0.294495520976314 1.88314087094711e-13 both
COPB1 COPB1 -0.243965004868014 9.8524480694652e-06 -0.328392319339574 1.0094071905767e-16 both
COPB2 COPB2 -0.250481143786391 6.37954395330463e-08 -0.318646143721202 4.6100606005605e-15 both
CREBZF CREBZF -0.22999011445404 3.00920141790757e-06 -0.450806716872157 8.07564064478943e-31 both
CSGALNACT2 CSGALNACT2 -0.327973813045449 8.46645666548396e-14 -0.250730630582213 9.33588366922529e-09 both
CTNNA1 CTNNA1 -0.231783500620985 4.57264348605477e-07 -0.206168841131134 0.00304183261788148 both
CTSC CTSC -0.291403957525237 1.46066571742591e-12 -0.313301800566002 1.19885826185447e-20 both
CTSD CTSD -0.382570720656372 1.68299965756322e-07 -0.303386027064797 4.1632221127153e-07 both
CTSZ CTSZ -0.796206179950841 1.89351656798516e-82 -0.612703861463459 1.9996955424777e-19 both
CUL1 CUL1 -0.23982826427494 7.72700658115033e-07 -0.337941211970792 3.31197193155832e-14 both
CYFIP1 CYFIP1 -0.297223970672361 2.88418651835438e-11 -0.288614866885276 1.43738633422708e-07 both
CYTH1 CYTH1 -0.221570585151683 6.44160545928306e-09 -0.426743230861363 1.94230983681882e-35 both
DDX17 DDX17 -0.27882194886426 7.02740147200336e-21 -0.467869230083897 5.75069344209924e-81 both
DDX42 DDX42 -0.225293939047462 5.01913050069363e-07 -0.337555622847583 3.45430501111468e-18 both
DDX60L DDX60L -0.443636489735946 3.07357188724813e-30 -0.522577306157302 4.33267057551047e-43 both
DEK DEK -0.292498743825128 7.55902235145693e-24 -0.316706965923302 1.61230687680314e-32 both
DENND4C DENND4C -0.302640772302983 1.11399096727687e-11 -0.331722526145026 8.0341959128227e-15 both
DHX36 DHX36 -0.21868034905537 1.06323320796788e-06 -0.325345968073634 5.46581486865045e-20 both
DHX9 DHX9 -0.22745758012748 1.12755069599921e-07 -0.294472682052391 7.07379063404168e-14 both
DIAPH1 DIAPH1 -0.397757576158992 4.35779383046368e-26 -0.615308027813079 5.79805395119704e-64 both
DIAPH2 DIAPH2 -0.202384976218694 0.00218321763653483 -0.262550382429705 5.88289386976298e-09 both
DICER1 DICER1 -0.374855929987644 1.05043923208311e-24 -0.370659555170761 1.72361993520425e-21 both
DMXL2 DMXL2 -0.536243685518154 1.62888604576273e-30 -0.5220895277503 5.36752975917682e-27 both
DNAJC21 DNAJC21 -0.388899011561804 3.61972540231043e-23 -0.557955860286702 1.76336008788285e-47 both
DOCK10 DOCK10 -0.261420266704302 9.81033650531571e-10 -0.352788061649824 1.73910444077065e-23 both
DOCK2 DOCK2 -0.317258034804023 2.94196763001259e-17 -0.405276637976369 2.93449252858819e-34 both
DPYD DPYD -0.267256497458215 5.61922941403529e-09 -0.261955401013299 3.64021911662509e-07 both
DRAM1 DRAM1 -0.339825219840086 5.08362287417071e-11 -0.399569137281975 2.50842829852619e-15 both
DTX3L DTX3L -0.204638526639971 0.00939609288675143 -0.305700838444897 4.87258147034073e-10 both
DYNC1H1 DYNC1H1 -0.321293863908957 2.9414439193056e-16 -0.431793714328647 1.14667360626337e-28 both
ECI1 ECI1 -0.246616891112332 6.37428645433242e-08 -0.259732659871528 6.51334870299904e-09 both
EEA1 EEA1 -0.354389385793526 8.19649250976586e-19 -0.403200399075462 7.95951732414224e-24 both
EFHD2 EFHD2 -0.570178013814801 1.87415908378689e-70 -0.536223110761021 1.03055340080557e-67 both
EHBP1L1 EHBP1L1 -0.286775848784933 4.49336804778096e-14 -0.409538719004877 1.14238270409612e-29 both
EHD1 EHD1 -0.268013288575675 1.64836190558578e-06 -0.398115423379441 1.01945630246045e-22 both
EIF2AK2 EIF2AK2 -0.200716668526894 0.000452028332166282 -0.332737360583734 9.71094207390076e-15 both
EIF3A EIF3A -0.360387689134038 3.48067264984478e-30 -0.31203205052588 3.43004294571101e-23 both
EIF3B EIF3B -0.249890346222165 8.15839443181023e-10 -0.378596373603321 1.03142894652062e-22 both
EIF4G1 EIF4G1 -0.414285422460143 6.55364615893901e-29 -0.395263609924457 2.5350493952291e-24 both
EIF4G3 EIF4G3 -0.294036437540662 2.35305690988679e-11 -0.297270935240885 2.58037797149164e-10 both
EIF5A EIF5A -0.327999108795895 6.39150595236717e-35 -0.379121322712345 5.12867415507327e-41 both
EMILIN2 EMILIN2 -0.542161630217696 3.57041328661386e-39 -0.436601252403652 4.60251952942265e-21 both
EML4 EML4 -0.292611128000069 3.721015961177e-11 -0.464863334190065 1.80995564533811e-44 both
EMP3 EMP3 -0.24157860964783 3.03949366604329e-05 -0.280523913930411 3.88071545015311e-06 both
EP300 EP300 -0.282076113445556 1.26111588018382e-10 -0.3707423967158 2.45810679935737e-22 both
EPRS EPRS -0.267381665441655 8.21295208553436e-09 -0.339205270410146 6.65405492275591e-16 both
EPSTI1 EPSTI1 -0.385358229918599 3.33049886406568e-18 -0.325979885687662 8.48771892003491e-12 both
ERBB2IP ERBB2IP -0.379616066547512 1.23671609452849e-21 -0.466465998362027 1.53936902582923e-39 both
EVA1B EVA1B -0.239485466832199 6.4757774991076e-05 -0.304600393407763 1.50082187709352e-11 both
FAM107B FAM107B -0.456666657617563 1.50238158862123e-24 -0.707645693564558 6.46645229885918e-77 both
FAM65B FAM65B -0.278809595245847 2.97526448754097e-07 -0.479489000010968 7.61312738246294e-29 both
FAR1 FAR1 -0.370764964627243 3.81919850761473e-19 -0.34277634317843 7.43318109607404e-16 both
FCGR1A FCGR1A -0.699144461042559 1.04438624324338e-55 -0.689675831505453 8.52288694555294e-42 both
FCGR1B FCGR1B -0.412631967618013 2.77155359184998e-20 -0.40177678448129 4.37551539510368e-21 both
FCHO2 FCHO2 -0.284593387188352 0.000133483742558773 -0.445546484822172 3.87679842970264e-15 both
FCN1 FCN1 -0.609620591054687 2.65325232687046e-37 -0.515543901909413 1.15107211669693e-05 both
FERMT3 FERMT3 -0.306197078283355 5.73387392662651e-21 -0.308855981521488 3.47231181182266e-19 both
FKBP15 FKBP15 -0.283682852028329 2.49792833802174e-12 -0.322801828576901 1.35456477856228e-14 both
FMNL2 FMNL2 -0.224632376259736 0.0145954928790079 -0.310032518167317 1.63161392051275e-07 both
FNBP4 FNBP4 -0.217613358107264 2.71632438079241e-06 -0.341801178104863 1.25398889941601e-17 both
FNDC3A FNDC3A -0.294868868287268 1.17971093357636e-09 -0.295077898032747 2.17794692212182e-10 both
FNDC3B FNDC3B -0.425236686040872 1.16731327339322e-20 -0.366267465488181 2.81667007951057e-15 both
GALNT1 GALNT1 -0.207621239489049 0.00267381700304717 -0.30188795470564 3.93122249073031e-13 both
GAS7 GAS7 -0.337158600072886 7.18887553599803e-13 -0.243560574575246 4.05624498915281e-06 both
GBP1 GBP1 -1.28956551338463 8.23790890166645e-52 -1.10229247889152 1.71266157760076e-38 both
GBP2 GBP2 -0.527569123130429 1.96024862876503e-28 -0.544599715189327 9.60446539632498e-45 both
GBP5 GBP5 -0.919911669654504 9.33024115345859e-51 -1.12404573847037 3.28759727260744e-104 both
GCC2 GCC2 -0.369066497773543 3.61234047201852e-17 -0.56150962701405 1.3026119142351e-54 both
GCH1 GCH1 -0.22437558810822 0.0435473689249657 -0.374347637892369 5.12503375081034e-13 both
GLIPR2 GLIPR2 -0.301060912738454 6.1385067714984e-12 -0.26870648336966 3.13348403125936e-06 both
GLS GLS -0.512719577065392 3.30729487988294e-38 -0.625096015778276 1.87645707001755e-60 both
GNAI2 GNAI2 -0.440524592593858 7.40045384726669e-68 -0.458381958819385 5.00879925899738e-85 both
GNAS GNAS -0.797254675647728 1.95413689156329e-222 -0.726153468038039 5.87888352295972e-236 both
GNB1 GNB1 -0.352913791416568 2.46554003338775e-28 -0.387727478511112 7.13741663903765e-37 both
GNPTAB GNPTAB -0.273322601938629 4.71214963427386e-10 -0.575231557673206 7.71402452556222e-54 both
GOLGA4 GOLGA4 -0.509791983670952 2.37823604308298e-43 -0.55133555580853 3.31805631325855e-52 both
GOLGB1 GOLGB1 -0.485288887584039 6.23883844651868e-28 -0.540696904558006 9.0589955525376e-39 both
GPCPD1 GPCPD1 -0.353582647229034 1.46120365696099e-12 -0.330423625744412 4.07501468624706e-15 both
GPRIN3 GPRIN3 -0.305893313331703 2.53680261083854e-11 -0.493804738768831 1.88095499069139e-40 both
GSTO1 GSTO1 -0.431922505180241 1.66462974001548e-52 -0.319775991637825 1.85246148119595e-16 both
H1FX H1FX -0.3383322388378 2.35640957639371e-10 -0.438727601985135 5.2267324971876e-23 both
HDGF HDGF -0.209381096781865 0.00369879058756957 -0.283809102800165 1.39281589289436e-10 both
HK1 HK1 -0.213186896487189 1.50383672017291e-05 -0.284341783162242 3.14802026171619e-12 both
HLA-A HLA-A -0.23371130811755 6.47764804089406e-64 -0.428377105415524 8.445092711593e-253 both
HLA-F HLA-F -0.33496419048428 2.41920860561212e-36 -0.711260253293634 1.87822201357717e-145 both
HNRNPA2B1 HNRNPA2B1 -0.33080884516267 1.60953538305477e-94 -0.40776288878668 3.95453932200763e-170 both
HNRNPA3 HNRNPA3 -0.263934147219703 7.58452468080456e-31 -0.290116292044324 1.61519364196665e-46 both
HNRNPD HNRNPD -0.326263689366776 8.04021142665092e-24 -0.330510973945712 5.36651613045942e-28 both
HNRNPR HNRNPR -0.302205783961233 5.36213009599965e-16 -0.396583054200543 9.46870323927161e-38 both
HNRNPU-AS1 HNRNPU-AS1 -0.310612391814797 6.34090844207794e-11 -0.313689946819677 2.5210681826825e-11 both
HOOK3 HOOK3 -0.228105730030731 9.48227860805975e-08 -0.263212090285884 1.96908903619853e-10 both
HP1BP3 HP1BP3 -0.238395873675661 8.62860167380548e-07 -0.363889329827303 5.58322799967054e-23 both
HSD17B4 HSD17B4 -0.22612015180615 0.000134175623488525 -0.215316947849501 0.000176601636044985 both
HSP90AA1 HSP90AA1 -0.341339889267999 4.42107734099461e-70 -0.4117585857823 9.2688620770235e-87 both
HSP90AB1 HSP90AB1 -0.286056286341465 9.91710094455055e-50 -0.363772482177399 4.23248066543832e-81 both
HSPA4 HSPA4 -0.235489531499021 2.6772804931036e-07 -0.290812807835177 1.46759614602609e-11 both
HSPA9 HSPA9 -0.203095314677881 0.00071791490259226 -0.246252758932395 1.32357145363129e-10 both
HUWE1 HUWE1 -0.274200189389935 3.56750330031089e-10 -0.482870298750516 1.75330845015288e-35 both
IER5 IER5 -0.33692229601088 2.92176515469473e-09 -0.41846199875387 4.85858452420966e-17 both
IER5L IER5L -0.595501620123042 1.84138704360248e-41 -0.619959419128614 9.0238164653438e-41 both
IFIH1 IFIH1 -0.298032763060988 2.20403744157198e-11 -0.347893760635186 7.44317811957683e-13 both
IGF2R IGF2R -0.391585574752435 2.65082644748558e-19 -0.505607022046525 6.90678589393408e-35 both
INO80D INO80D -0.237244017713632 1.33096776355729e-07 -0.381577121857678 1.393846820249e-19 both
IQGAP1 IQGAP1 -0.272911069216103 2.30969838368404e-18 -0.363546545374355 6.47396605293081e-39 both
IQGAP2 IQGAP2 -0.446301988826743 1.87465953206751e-36 -0.521010673358887 1.58247393335186e-60 both
IRAK1 IRAK1 -0.225200212770435 2.34803657708738e-05 -0.272707946419882 7.4681202079678e-10 both
ISG15 ISG15 -0.343158001628134 0.00087358805421047 -0.252929010854759 2.70444997703531e-07 both
ITGA4 ITGA4 -0.206414752956456 5.92156294702927e-06 -0.474948555408135 2.21855153807727e-37 both
ITGAM ITGAM -0.223986916906757 0.00197839265021188 -0.453262298824173 6.87065774105922e-26 both
ITGAX ITGAX -0.479090740714305 4.44409388200649e-35 -0.26701296903574 0.000121767378043805 both
ITGB1 ITGB1 -0.24113528183039 1.53208483845703e-07 -0.272953052673616 3.33860351388104e-10 both
ITPR2 ITPR2 -0.22936776802689 9.42238563644376e-05 -0.324171106090091 2.6182509245997e-11 both
ITPRIPL2 ITPRIPL2 -0.294829673439912 1.44115421967398e-08 -0.289832482558395 4.68100006301014e-07 both
IVD IVD -0.218360377766585 0.000208276515400817 -0.234975276022958 1.78065646209164e-05 both
JAK1 JAK1 -0.218277101921419 1.30184935846036e-09 -0.46698668117751 8.5279840061534e-81 both
JAK2 JAK2 -0.283916612566526 1.00569226750963e-08 -0.263595798748478 5.65518628705864e-06 both
JUND JUND -0.948044604389396 2.09628666375498e-146 -1.13540998359411 0 both
KCMF1 KCMF1 -0.219669627148447 4.05833293599676e-06 -0.33230843710245 5.42337534564935e-16 both
KDM2A KDM2A -0.231371109071829 1.1824155964656e-06 -0.394831556132659 7.72244677498536e-26 both
KDM5A KDM5A -0.244371443443133 1.73622110397997e-09 -0.451035307022086 4.84107432668711e-39 both
KIAA1109 KIAA1109 -0.224533714022834 6.09910814663689e-06 -0.418429945626313 1.52886532907327e-26 both
KIAA1551 KIAA1551 -0.339910085070461 1.98863871262948e-13 -0.682509627341257 1.61360191844323e-60 both
KIDINS220 KIDINS220 -0.262618403351092 3.45028827318478e-10 -0.392444780161437 5.03577410973324e-23 both
KIF2A KIF2A -0.22869925362485 0.000109960318719455 -0.459320555278595 2.5852700176661e-31 both
KMT2A KMT2A -0.336792765130568 3.33066051081735e-14 -0.682707901795246 7.22959899857306e-66 both
KMT2C KMT2C -0.254155032973038 1.74446878743475e-07 -0.332269636827114 2.99277879709397e-15 both
KPNA4 KPNA4 -0.239472199110643 1.94639216313413e-06 -0.310398937662525 2.19156183840943e-16 both
KPNB1 KPNB1 -0.209802768767095 1.27543577592259e-05 -0.244611377693017 1.65563328068781e-07 both
KRAS KRAS -0.200670056033289 0.000511955415888905 -0.348573663623238 1.42146245531023e-19 both
KTN1 KTN1 -0.204802366539119 1.16161197885712e-08 -0.200152682135598 2.91807446206517e-05 both
LAP3 LAP3 -0.64833350635098 3.52623614656352e-40 -0.42462801933352 0.0354787887928219 both
LARP1 LARP1 -0.250774026561411 1.40261490532112e-07 -0.341697241611475 4.37313815607222e-17 both
LARP4B LARP4B -0.290393052292021 4.01566729110277e-13 -0.370283890248427 3.12519676604573e-22 both
LCP1 LCP1 -0.51277888291935 2.40579392912399e-109 -0.511430239184451 8.71866438155049e-147 both
LENG8 LENG8 -0.225004519001359 2.63896190879137e-07 -0.316961300975576 1.52708784840407e-18 both
LHFPL2 LHFPL2 -0.579990557295264 3.85317319032244e-32 -0.577669617949022 2.89455223443915e-36 both
LILRB1 LILRB1 -0.25843918096097 0.000632924298335246 -0.374332543375731 2.3630999060688e-08 both
LILRB2 LILRB2 -0.376190921324736 9.00384302392273e-18 -0.341182602422125 2.38628164236824e-07 both
LMAN1 LMAN1 -0.211777250525452 0.0144161147008161 -0.210984340360698 0.000558226649350556 both
LRP1 LRP1 -0.42267497645019 1.10953199309889e-19 -0.376907007871409 7.73855543208479e-14 both
LRRK2 LRRK2 -0.368963490501288 4.96667389022065e-15 -0.287113761641275 0.00264833979076193 both
LUC7L3 LUC7L3 -0.228441764536976 1.99190125071961e-09 -0.459082745098986 2.73300707562757e-45 both
LYST LYST -0.215940925013722 0.00248103758109934 -0.404975506022471 6.43711539194935e-22 both
MACF1 MACF1 -0.601292009015975 1.57349798828246e-42 -0.916044361475688 9.89253316449139e-122 both
MAN1A2 MAN1A2 -0.224104294234754 3.61228311648278e-07 -0.280675149662818 4.21568657023189e-11 both
MAP2K2 MAP2K2 -0.608958897072525 8.3796176366537e-58 -0.885690941032189 6.15897552313334e-123 both
MAP4 MAP4 -0.350396625036664 3.41880608459644e-17 -0.482307819685843 1.03357872668715e-31 both
MAP4K4 MAP4K4 -0.272440072875947 9.03903189126542e-11 -0.391080959483676 3.17475106994084e-22 both
MAZ MAZ -0.243680171618042 8.24533912245211e-07 -0.451337503758397 6.61135030920029e-32 both
MBD2 MBD2 -0.58411347646071 2.2857930942021e-59 -0.663251007930215 1.71520008073243e-80 both
MBNL1 MBNL1 -0.300966178612976 1.36801387034065e-21 -0.509145372130032 1.3220148315441e-78 both
MDFIC MDFIC -0.249456492963127 1.64037500826303e-08 -0.52811921120827 2.52623486660123e-37 both
MED13 MED13 -0.28404198686201 8.15274717599436e-12 -0.348887946306909 6.88432946591516e-19 both
MED13L MED13L -0.300034942634032 1.92180979971521e-13 -0.201254002738809 0.00426865219174644 both
METRNL METRNL -0.884296783876811 5.57789357126142e-93 -0.797238828360951 7.02351509520816e-79 both
MGLL MGLL -0.443923190634283 8.00529569561617e-16 -0.41877682895171 2.93129767737429e-13 both
MIER1 MIER1 -0.2059193143164 1.26567647767788e-06 -0.453756849216454 4.1873038121107e-36 both
MITF MITF -0.312762645286815 1.36325278295196e-10 -0.231332742929997 4.03352907757673e-05 both
MORC3 MORC3 -0.244978167942551 4.16999923927101e-07 -0.424248401286259 1.55859269018296e-27 both
MSN MSN -0.204142210409801 3.09695990863263e-10 -0.30367349619776 2.90545852301564e-33 both
MT-ATP6 MT-ATP6 -1.09648476678826 0 -1.02892588346187 0 both
MT-ATP8 MT-ATP8 -1.17864977043 3.00791682898941e-154 -1.21187345752453 1.64297499800113e-179 both
MT-CO1 MT-CO1 -0.423044730212475 2.89710676655933e-255 -0.455354642483863 0 both
MT-CO2 MT-CO2 -0.680197609645911 0 -0.648940800266398 0 both
MT-CO3 MT-CO3 -0.746503236694512 0 -0.758817385503264 0 both
MT-CYB MT-CYB -0.690198743038508 0 -0.712341798333401 0 both
MT-ND1 MT-ND1 -0.835140321683449 0 -0.840314131452333 0 both
MT-ND3 MT-ND3 -0.663243621004522 0 -0.536078064937092 1.96152641623006e-214 both
MT-ND4 MT-ND4 -0.485363239231287 9.17393136167608e-280 -0.381806042899935 3.42454542735418e-238 both
MT-ND4L MT-ND4L -0.977238225813635 2.08294014375462e-298 -0.996588104006592 1.98919683930326e-250 both
MT-ND5 MT-ND5 -0.819938673270155 0 -0.878310106452401 0 both
MT-ND6 MT-ND6 -0.624780774663455 5.03621931222003e-53 -0.866573474319571 6.09865527565548e-118 both
MTRNR2L12 MTRNR2L12 -1.01452165837791 1.49651405494767e-130 -1.31596572831435 4.18128325256162e-201 both
MTRNR2L8 MTRNR2L8 -0.755333329933495 1.1002226989828e-75 -0.792563096017431 2.01603079404549e-87 both
MVP MVP -0.246130733673236 7.05832547534088e-07 -0.255541134957339 2.45284008221225e-08 both
MX1 MX1 -0.486524582456254 4.55775713452486e-17 -0.442475195272599 2.16303175904772e-10 both
MX2 MX2 -0.25980800926676 2.03071474901113e-06 -0.256011881666618 7.48470543028086e-05 both
MXD4 MXD4 -0.271339336097062 3.97290815103955e-07 -0.438319778612981 6.62072059033859e-20 both
MYH9 MYH9 -0.326662525887684 1.36211854688212e-19 -0.543645444189176 3.29227268973466e-60 both
MYO5A MYO5A -0.237588940064288 6.22457776560553e-06 -0.299501449929453 1.04246847431984e-12 both
MYOF MYOF -0.449386740004723 5.77661696752517e-22 -0.393840624633591 5.48937461192015e-14 both
N4BP1 N4BP1 -0.354603145233411 7.67048139608135e-20 -0.485237593120005 1.02951148192807e-37 both
NASP NASP -0.26857692528289 3.81673890698484e-07 -0.329005525760421 4.34436570827601e-13 both
NBN NBN -0.221046910718395 1.07396252794582e-05 -0.255576992789822 2.55908020975512e-08 both
NCKAP1L NCKAP1L -0.204534178681263 0.0168261262217 -0.260695533109289 2.32517473444252e-07 both
NCL NCL -0.316238159853111 1.38205125421307e-28 -0.445679727571356 2.45389418303948e-66 both
NEAT1 NEAT1 -0.397390501847972 4.3776914504779e-32 -0.282895842554987 2.30760048088853e-16 both
NFAT5 NFAT5 -0.292474082603899 3.1544031000757e-09 -0.376075504082392 3.42624214529563e-18 both
NFIL3 NFIL3 -0.288777600832018 1.28755540105431e-07 -0.253501798594788 4.89301393166626e-06 both
NFKB1 NFKB1 -0.400594014707243 3.27563996325273e-15 -0.34693148307625 4.02579390423145e-12 both
NIN NIN -0.247611990663463 1.3592452647762e-07 -0.388531452066233 6.3975214656258e-22 both
NIPBL NIPBL -0.401141535683241 6.32714847959645e-29 -0.508684259195836 4.18058170209961e-48 both
NKTR NKTR -0.260037855720307 3.79237752385136e-06 -0.502107094134613 3.18114842456798e-44 both
NOL7 NOL7 -0.214131647926644 1.13517057779497e-05 -0.299559902856781 7.83257307084311e-15 both
NPTN NPTN -0.267289540043242 3.4287485793734e-10 -0.318630590087104 9.58702474812513e-16 both
NRIP1 NRIP1 -0.495344122233864 2.26753794701809e-27 -0.482063578310984 5.85029181486981e-28 both
NUB1 NUB1 -0.256596976330123 1.28210342781371e-09 -0.406479461150172 1.09152504126815e-29 both
NUCKS1 NUCKS1 -0.221913724666826 5.81078568809416e-09 -0.255307368984151 1.13457963400984e-13 both
NUFIP2 NUFIP2 -0.289840910445678 6.1219475841554e-13 -0.36993204205955 1.25595325191809e-24 both
NUMA1 NUMA1 -0.268620687832145 1.12781550178447e-09 -0.474588121052421 6.6765455377362e-34 both
OAS2 OAS2 -0.221549645538645 0.000436480620830881 -0.283262470828722 2.40995423666347e-08 both
P2RX7 P2RX7 -0.428900564710997 5.63149334723982e-13 -0.334599565503737 1.58353626166937e-08 both
PAK2 PAK2 -0.287336195112791 9.98711914389497e-17 -0.323671816077342 7.75742223831874e-24 both
PANK3 PANK3 -0.229003843590274 2.40645723731284e-06 -0.249872602818365 2.46892655204171e-07 both
PARP14 PARP14 -0.658690871915376 7.44298455606278e-60 -0.66242339771685 5.01819448538026e-62 both
PARP4 PARP4 -0.268366430857381 1.04258684766072e-09 -0.436971642842239 1.60076865910642e-27 both
PARP9 PARP9 -0.308333955808952 4.66031170856494e-10 -0.372329142121923 8.17970589484263e-16 both
PBRM1 PBRM1 -0.215884940946379 5.25164332068182e-05 -0.242805434298261 1.35300845706238e-06 both
PCM1 PCM1 -0.23195341410858 2.93286670174848e-06 -0.421263128157353 7.49558499507993e-33 both
PCNX PCNX -0.24717770611259 9.12456125164901e-05 -0.380548821056953 1.41977803717411e-17 both
PDIA3 PDIA3 -0.226599626775821 1.30912009755619e-11 -0.238404166926571 6.84824536358609e-14 both
PDXK PDXK -0.312449676487594 2.08860582871012e-12 -0.256535170259787 9.59646428578613e-07 both
PGP PGP -0.310964482550335 2.69373549111632e-15 -0.392738432997863 3.95060049641471e-26 both
PHC3 PHC3 -0.212802527917313 0.000125645660549107 -0.364523003782823 1.77593469273144e-17 both
PHF3 PHF3 -0.235961098675376 1.92338399745935e-05 -0.406724958328367 1.72647536272722e-25 both
PHKB PHKB -0.20027741676023 0.000447857048308986 -0.307247949058884 1.17043801097124e-12 both
PIK3R1 PIK3R1 -0.522459533150634 4.42360040985884e-42 -0.899260298053864 2.656325781776e-149 both
PITPNA PITPNA -0.358474205008231 3.21685161986756e-17 -0.338966120496434 1.67239519252744e-15 both
PJA2 PJA2 -0.277396691191468 6.81414554969317e-11 -0.323145234538983 3.10445905744138e-18 both
PLCG2 PLCG2 -0.393959908363761 1.00616019694806e-15 -1.23895715604372 1.17170712281153e-75 both
PLEC PLEC -0.222998480067346 3.72194390922876e-05 -0.216214724625698 0.000190751053933084 both
PLEK PLEK -0.351444005120936 9.61779927805634e-15 -0.305477850337766 7.24353299945381e-10 both
PLEKHM2 PLEKHM2 -0.25709595729471 1.20219617366837e-09 -0.336839156165693 6.53422419711247e-18 both
PLEKHO1 PLEKHO1 -0.614372077772638 9.11753233469892e-35 -0.34818567177121 0.000327893747537757 both
PLXNC1 PLXNC1 -0.350628320755322 3.66746411184549e-15 -0.256431906208349 1.4712144177236e-07 both
PNN PNN -0.270023997148867 4.75341400014669e-10 -0.418646046168797 1.22258216039767e-33 both
PPFIA1 PPFIA1 -0.260783221910989 2.15253975891082e-08 -0.35859904980529 1.64575707097773e-18 both
PPP1R12A PPP1R12A -0.359229529786131 1.03472356580242e-25 -0.508326907643572 4.21893240771795e-55 both
PPP1R14B PPP1R14B -0.860555711052793 9.19848002554319e-80 -0.551635997371653 4.14294657081151e-59 both
PPP6R3 PPP6R3 -0.237219406083486 2.5938331565951e-08 -0.373476411029659 8.0445209942983e-22 both
PQLC1 PQLC1 -0.268677729565232 2.99072985979563e-09 -0.231367056196505 1.54532112825318e-06 both
PRKDC PRKDC -0.375362044204162 3.44697421410928e-20 -0.540381887341339 1.50502038879214e-46 both
PRPF40A PRPF40A -0.256760071686526 9.24559493084501e-09 -0.262409708242189 1.49783079610728e-09 both
PRPF4B PRPF4B -0.308163451666225 1.91217998328605e-15 -0.453468995719684 1.50665072089031e-35 both
PRRC2C PRRC2C -0.396851395703021 6.13165940563799e-51 -0.531150325524653 1.29512543907603e-104 both
PSMA5 PSMA5 -0.229878269494936 3.71306957120921e-09 -0.353690335720115 2.28930342131757e-28 both
PSMB4 PSMB4 -0.2597258075578 2.67085068755497e-11 -0.282952360364914 1.86952954449998e-13 both
PSMD1 PSMD1 -0.359846877540699 4.00236765139532e-20 -0.372654934263673 5.88162045591753e-21 both
PSMD8 PSMD8 -0.212455026371755 1.33674821371487e-06 -0.265557084670841 9.92442468902105e-15 both
PSME2 PSME2 -0.490283363153832 1.09004020974799e-61 -0.347333951777601 8.05611068460378e-23 both
PTBP3 PTBP3 -0.259063060388525 1.26545437086344e-08 -0.307215994912082 2.98750504605056e-19 both
PTK2B PTK2B -0.206280851169783 9.20980486039769e-05 -0.283948704263345 1.41903564331314e-11 both
PTP4A2 PTP4A2 -0.269482146370557 1.61236274816819e-13 -0.309148024153168 6.14718401343403e-33 both
PTPN12 PTPN12 -0.302665641659492 4.50154105003016e-15 -0.311341140898622 5.77586561449511e-14 both
PTPRC PTPRC -0.526406971243723 2.6513766854179e-116 -0.804312451966091 0 both
PTPRJ PTPRJ -0.210957657877156 1.23880318929586e-05 -0.265146919350653 4.0203774194365e-09 both
PUM1 PUM1 -0.265282973016581 1.13421262901485e-09 -0.362597528600362 7.35342520960366e-22 both
PUM3 PUM3 -0.224317828174376 9.42423231559133e-07 -0.290954364162819 4.10394858526033e-11 both
PYGL PYGL -0.290831608710528 3.02878834805044e-06 -0.386855054255627 1.57487124265319e-10 both
QKI QKI -0.341860563838007 2.84779773961105e-23 -0.262631007494687 1.59036683654593e-05 both
RAB27A RAB27A -0.288157967303753 2.0463853745143e-11 -0.664832809118387 4.42278226970573e-58 both
RAB2A RAB2A -0.242530880105512 4.5212769630096e-10 -0.238581033889949 1.00176686816135e-07 both
RAD21 RAD21 -0.217650982741588 5.75423915637412e-05 -0.36345128133837 4.00500761384907e-22 both
RALGDS RALGDS -0.238957996994795 2.35501382752242e-06 -0.243258959754732 4.25028379582568e-07 both
RANBP2 RANBP2 -0.293679148689673 1.33578350316264e-08 -0.268773021978654 1.78822320946254e-08 both
RAPGEF1 RAPGEF1 -0.252145895583469 9.04906399293046e-08 -0.232369218326354 2.05965280446216e-07 both
RB1CC1 RB1CC1 -0.220344820646079 0.000568659039011883 -0.387246733578082 2.23285976233847e-21 both
RBM25 RBM25 -0.355128466327114 1.99885246649491e-33 -0.374987637415979 1.98228573599949e-39 both
RCOR1 RCOR1 -0.424023273955685 5.53993160636995e-27 -0.374886848499022 7.54235418817822e-23 both
RECQL RECQL -0.206613998428839 0.000165946958880835 -0.32242410732093 1.59803066106428e-17 both
REST REST -0.228265343208489 5.15783139684615e-07 -0.373339490726162 3.74044410668603e-21 both
RHOQ RHOQ -0.324647902764174 2.55342383053196e-13 -0.286147426694988 2.94231691330821e-08 both
RIF1 RIF1 -0.292563629257113 2.41411357229273e-11 -0.448954487463138 8.6539260451738e-31 both
RIOK3 RIOK3 -0.312071687404694 7.56041483456873e-12 -0.382775903125248 2.88649298601993e-22 both
RLF RLF -0.257887464639242 2.32121701776912e-10 -0.225377157610713 6.98842152444717e-07 both
RNF187 RNF187 -0.239586347131517 1.36354666088963e-08 -0.423403719879749 1.16870234192695e-28 both
RNF213 RNF213 -0.510349374811385 5.45224309538144e-40 -0.776366213008806 1.48072338160201e-132 both
RNPEPL1 RNPEPL1 -0.30710561436786 1.13592161791803e-12 -0.551111409657665 9.90877579248648e-51 both
ROCK2 ROCK2 -0.281532515885848 1.89626646734704e-09 -0.332988650446552 6.73943660361644e-14 both
RUFY3 RUFY3 -0.239402960236298 2.49366333189757e-06 -0.262165634102556 1.14748158126829e-07 both
RUNX3 RUNX3 -0.220123589086194 0.00533490389061246 -0.670425315757981 4.70614508309034e-61 both
S100A8 S100A8 -1.56549065384032 2.56161371898778e-32 -1.37949467715398 9.78578939298407e-10 both
S100A9 S100A9 -1.85945043774172 7.5489822075635e-58 -1.56352130330408 3.15536582697141e-45 both
SAMD9L SAMD9L -0.342030085486501 2.25698973024393e-11 -0.485255939241218 3.21776627911886e-28 both
SAP30 SAP30 -0.533744349428755 9.06931647849666e-32 -0.698889017873339 7.57919635999422e-37 both
SCAF11 SCAF11 -0.340300315833165 1.27856970339844e-32 -0.35718191251026 1.35824378292017e-40 both
SEC31A SEC31A -0.200975762656432 0.000124571096930799 -0.226515712972794 6.17605370703916e-07 both
SEPT2 SEPT2 -0.293683450202802 4.02646562077761e-14 -0.325517243160948 4.79142428610912e-19 both
SEPT7 SEPT7 -0.239911299560135 2.01208781747151e-14 -0.533240179992929 8.6958642656412e-107 both
SETD2 SETD2 -0.347823074287248 2.53389347938313e-19 -0.508232507706783 3.75623640877712e-39 both
SETX SETX -0.505356768338228 1.29626022270978e-40 -0.591402701637702 4.8282379403726e-62 both
SF3B1 SF3B1 -0.26199935082284 3.73432455222991e-12 -0.369958558710974 4.94903734661555e-36 both
SIDT2 SIDT2 -0.201182326925816 0.000217440115673192 -0.348826545952262 5.58777780939125e-19 both
SIGLEC1 SIGLEC1 -0.25910159137574 0.0480947796944015 -0.27993511502008 0.00728136894464259 both
SIPA1L1 SIPA1L1 -0.228079608149989 1.1329883447991e-05 -0.25771485792545 2.67962657967343e-08 both
SLAMF7 SLAMF7 -0.581861905823441 1.45207239621289e-27 -0.537194093678763 3.82666852884875e-28 both
SLC11A1 SLC11A1 -0.377795849422329 2.95234451347182e-12 -0.369687959660525 2.15866046322335e-10 both
SLC15A3 SLC15A3 -0.384086947020887 6.13765792183593e-18 -0.292323243488826 1.67535597681681e-09 both
SLC25A24 SLC25A24 -0.300368626368192 1.14266279208e-12 -0.337382959864393 8.56458945546452e-18 both
SLC43A3 SLC43A3 -0.350876179773454 7.252353316397e-15 -0.282907316042883 1.42261480881269e-09 both
SLFN11 SLFN11 -0.267917498139889 2.42400548627317e-09 -0.295446397886238 2.85306640731084e-12 both
SLFN5 SLFN5 -0.239167689164381 2.44087801954713e-05 -1.00009865979111 2.81015968679423e-109 both
SLK SLK -0.406988340820811 2.75344518039638e-24 -0.603602044074528 3.21653978179527e-52 both
SMARCA5 SMARCA5 -0.229008784530657 3.77683248167275e-07 -0.321721876021918 2.8809621107935e-20 both
SMC1A SMC1A -0.212147341796601 2.43942649314796e-06 -0.331806032144459 4.46587004226616e-15 both
SMCHD1 SMCHD1 -0.232334159465262 3.04187176914991e-06 -0.373769471272993 8.26788221847317e-26 both
SMG1 SMG1 -0.28871532643575 5.4167752249665e-12 -0.51502131932527 4.37719083004366e-43 both
SNHG8 SNHG8 -0.335369212220142 7.43030280529527e-27 -0.240078605111589 6.14739106671036e-10 both
SNRNP200 SNRNP200 -0.203588163582808 1.1055662045137e-05 -0.379443318834637 2.38986988487003e-23 both
SNRPD3 SNRPD3 -0.219756585779629 6.71777345170551e-06 -0.244798202938663 1.03232695503276e-08 both
SON SON -0.300570767711826 5.18516520349307e-44 -0.364469201430455 2.83983927603017e-67 both
SPAG9 SPAG9 -0.346011379219918 1.50095916170944e-14 -0.346823935194209 8.70239071449353e-15 both
SPEN SPEN -0.407539839935731 2.46207789714145e-23 -0.477695601755136 1.14367595383134e-33 both
SQRDL SQRDL -0.202013754140039 0.01139653479591 -0.203678746698896 0.0402416311711226 both
SRRM2 SRRM2 -0.339809909908916 4.09937672283158e-34 -0.458468827573779 1.81060185202075e-78 both
SSB SSB -0.232637012038948 3.71329641233783e-12 -0.230872050590131 5.14208906804091e-09 both
STAT1 STAT1 -0.544538450441721 1.51425072614318e-32 -0.537897954803425 1.09711435275719e-31 both
STAT2 STAT2 -0.249699642062922 9.61319040543265e-06 -0.218497301385535 0.00214567752670978 both
STIP1 STIP1 -0.236366983921784 2.25688029173268e-09 -0.363541706591669 3.07252926191361e-19 both
STK10 STK10 -0.224488663420304 3.06540881277189e-07 -0.473700351089711 1.19046812787128e-44 both
STK40 STK40 -0.239733577810841 5.51016186024333e-08 -0.221869994387415 2.82678058016723e-07 both
SUPT16H SUPT16H -0.323838339113818 5.63866124229821e-15 -0.444345910786532 5.58850443354524e-31 both
SUZ12 SUZ12 -0.240070252433556 6.74260294958852e-06 -0.314287312000118 1.61563866956057e-12 both
SYNCRIP SYNCRIP -0.212849040067169 1.11780523330233e-06 -0.231313135773315 5.04806269546716e-08 both
TAF10 TAF10 -0.393566837761701 8.99754240450305e-28 -0.438395031976854 6.62972278461932e-37 both
TAOK1 TAOK1 -0.275408636038365 9.1372464121059e-10 -0.345609555530114 2.45205216006984e-17 both
TAP1 TAP1 -0.232436196957009 5.86250747250191e-05 -0.417972348868987 8.62683234435918e-28 both
TAP2 TAP2 -0.202862315032922 0.000108669635919898 -0.216216258284524 4.28067980005454e-05 both
TCF12 TCF12 -0.224090248610172 1.03482155595274e-05 -0.298347633278998 2.24492302743686e-11 both
TET2 TET2 -0.322327303414385 8.38661026356784e-13 -0.272411430148152 2.31849001393277e-10 both
TFEC TFEC -0.279092297862622 1.4902411534908e-07 -0.260625760619461 8.67222422725419e-06 both
THRAP3 THRAP3 -0.232698391623882 6.8251855636746e-08 -0.306809038384404 3.66386861858294e-20 both
TLN1 TLN1 -0.433615153944193 1.15334414750427e-43 -0.597298323489888 1.28868535410197e-104 both
TMBIM6 TMBIM6 -0.227578681278731 1.51912566372403e-36 -0.208811497500943 1.2671093942389e-33 both
TMOD3 TMOD3 -0.381218965672206 7.70383115555038e-26 -0.49843653069521 1.85516336276045e-43 both
TMPO TMPO -0.268355543140179 1.43013163813022e-06 -0.401072820310528 6.30068918662149e-21 both
TNFAIP8 TNFAIP8 -0.232873534226232 8.58442462173406e-07 -0.403170691428414 7.26515834171712e-35 both
TNFRSF1B TNFRSF1B -0.204785662376089 0.00126753118260221 -0.275964684103655 2.16339595536191e-10 both
TNFSF10 TNFSF10 -0.443600936799501 0.0228453564530849 -0.610793272439513 2.6759045263998e-18 both
TOP1 TOP1 -0.353243997975496 2.17440232461675e-30 -0.251102623110648 1.14715813817601e-06 both
TPM3 TPM3 -0.368517598530993 4.87316036568729e-60 -0.327705295342172 7.92068076070807e-58 both
TPR TPR -0.283386877861623 1.51861066491926e-11 -0.448167480131245 6.57289686500048e-42 both
TRIP11 TRIP11 -0.249446513037747 1.40351615294949e-06 -0.415817763613923 1.47661985795677e-23 both
TRIP12 TRIP12 -0.243522800881118 2.05603897028295e-07 -0.297292128549512 1.45528707218674e-13 both
TRPS1 TRPS1 -0.492090543273077 4.84895909222277e-31 -0.371763311335184 3.29170083537291e-17 both
TSPAN33 TSPAN33 -0.273491702941358 1.273328060588e-07 -0.28091115680226 6.18144139946176e-08 both
TSPO TSPO -0.314195587467375 3.28578953746643e-21 -0.335860358048562 4.23746913064675e-23 both
TTC37 TTC37 -0.208946825905147 3.36357453984568e-06 -0.286302882280501 5.43675364938381e-12 both
TXNIP TXNIP -0.565437572149827 3.20645076391614e-63 -0.683934144482185 1.26174544763732e-155 both
TXNRD1 TXNRD1 -0.272622889847523 1.63957042914199e-09 -0.240376150767354 6.56281879990113e-07 both
U2SURP U2SURP -0.234404145015677 1.98393512500555e-06 -0.366164766458212 4.6700730745497e-23 both
UBALD2 UBALD2 -0.271455984441353 4.10318327799938e-11 -0.430709012066037 8.31147858514062e-29 both
UBE2M UBE2M -0.607276381314348 7.48135942848999e-58 -0.789504301545971 1.02774561868307e-93 both
UBE2S UBE2S -0.233047108643086 2.2298066448877e-05 -0.319495794111863 3.79073249411452e-15 both
UBR2 UBR2 -0.295537134237888 3.04872248196267e-13 -0.476934488333171 9.31929366636457e-33 both
UBR4 UBR4 -0.280832048799132 4.3022597312847e-11 -0.42415210008456 1.16045684347031e-27 both
UBR5 UBR5 -0.204352115617603 6.30940566900283e-06 -0.297617203695543 2.92374009961202e-14 both
UBXN4 UBXN4 -0.278134807629196 1.49272654942313e-18 -0.300677660590854 9.02005244295911e-23 both
URI1 URI1 -0.279756921106088 9.45415998069407e-10 -0.607985328161731 4.72328353326675e-55 both
USP10 USP10 -0.20937610647165 3.86311039393899e-07 -0.206854653201916 1.09895008994739e-05 both
USP15 USP15 -0.320707891607602 5.96506550440711e-17 -0.386218916372697 3.57343765260537e-25 both
USP7 USP7 -0.249707847600162 1.88602433609694e-08 -0.351478853764594 1.23213195135211e-18 both
USP9X USP9X -0.226712824096619 2.9868239173189e-05 -0.287986506315876 2.41419259027674e-10 both
UTRN UTRN -0.281128044658377 1.56985874644872e-10 -0.605333615593797 1.85106299593003e-70 both
VCAN VCAN -1.54513803243126 1.35199215161609e-43 -1.1912156061422 7.17771953719394e-16 both
VCP VCP -0.208268730993174 2.02556178509143e-05 -0.240043954524506 1.97992776624145e-07 both
VEGFB VEGFB -0.555318495513188 6.18715785690024e-39 -0.466093481806868 2.08510274748058e-30 both
VPS13C VPS13C -0.526892607343638 3.26971801233576e-48 -0.659081662965858 7.50839832050113e-83 both
WARS WARS -1.21019611113455 3.11872615554006e-80 -0.857997995753215 3.69555900506949e-20 both
XAF1 XAF1 -0.481449572553986 1.7921458693539e-26 -0.601077302453877 6.99695885607738e-41 both
XIAP XIAP -0.214047899116007 0.000271846195485332 -0.319057279902401 2.32643358321231e-12 both
XPO1 XPO1 -0.230133124456413 2.08510600219573e-05 -0.328588998857413 9.90340107160841e-16 both
XRCC5 XRCC5 -0.29852586363574 3.01566429797805e-18 -0.386565014838036 3.19288826071384e-39 both
XRN1 XRN1 -0.440736444471379 4.92357609790534e-27 -0.623331979064565 2.38990297160041e-58 both
YWHAB YWHAB -0.22719305753485 8.77871453373665e-32 -0.260567605680571 1.09050165680023e-46 both
YWHAZ YWHAZ -0.211668559586637 1.35985563811535e-14 -0.296634329622031 1.68781041671197e-44 both
ZBTB11 ZBTB11 -0.212646283927096 8.2205964425273e-06 -0.328413078937786 9.79738367763714e-15 both
ZBTB7A ZBTB7A -0.423778850934111 8.32389006363769e-27 -0.517338458034675 1.94788827577896e-45 both
ZC3H13 ZC3H13 -0.298223843537359 1.94053043905848e-12 -0.422815469674841 2.72985527526106e-29 both
ZCCHC11 ZCCHC11 -0.218576298334717 4.7549633241698e-05 -0.485735656568365 2.19458005321337e-33 both
ZCCHC6 ZCCHC6 -0.326061852459519 3.10677414344972e-14 -0.399220479598793 3.39758327255755e-26 both
ZDHHC20 ZDHHC20 -0.282142546523855 1.77142706662176e-10 -0.374073811162127 1.44313965861154e-21 both
ZEB2 ZEB2 -0.551320269545821 3.63727867002249e-32 -0.427409484594988 1.0736724023771e-19 both
ZFC3H1 ZFC3H1 -0.203868914985904 0.00134540300219936 -0.337383178714251 3.81796861547385e-16 both
ZMIZ1 ZMIZ1 -0.453853336834708 2.44440734731603e-24 -0.259666682864252 6.15730681759552e-06 both
ZNF292 ZNF292 -0.436746069881634 3.76271212933141e-26 -0.490590813589908 1.71573451494907e-34 both
ZNF638 ZNF638 -0.222995913535168 0.000130793427159723 -0.415421602797546 1.1507664586851e-26 both
ZNFX1 ZNFX1 -0.217626533353896 0.00453123239351324 -0.255085138734196 9.64478682621351e-07 both
ZNRF2 ZNRF2 -0.302999383661504 1.21279509502502e-12 -0.425031288390906 1.97907164615705e-27 both
ZRANB2 ZRANB2 -0.224311915541542 3.15291450166031e-05 -0.487461462955124 3.37850340752469e-36 both
ZSWIM6 ZSWIM6 -0.35055054450774 1.57116733695913e-16 -0.224956599651436 0.000101979449134898 both
