# Supplementary material for: Cell atlas of the regenerating human liver after portal vein embolization
Source: Nat Commun. 2024 Jul 11;15:5827. doi: 10.1038/s41467-024-49236-7 (PMC11239663; doi:10.1038/s41467-024-49236-7)
Supplement: Supplementary file 17 — Source Data [file 41467_2024_49236_MOESM17_ESM.zip › fig_data/extdatafig1d.txt]

Var1 Var2 value
1 sc_H1 Cholangiocytes 0.357258064516129
2 sc_H2 Cholangiocytes 0.0661290322580645
3 sc_H3 Cholangiocytes 0.576612903225806
4 sc_H1 Endothelial 0.421912215039129
5 sc_H2 Endothelial 0.117386866281048
6 sc_H3 Endothelial 0.460700918679823
7 sc_H1 Hepatocytes 0.391703130259172
8 sc_H2 Hepatocytes 0.218865701783911
9 sc_H3 Hepatocytes 0.389431167956917
10 sc_H1 Immune 0.467677006867156
11 sc_H2 Immune 0.200331517878286
12 sc_H3 Immune 0.331991475254558
13 sc_H1 Mesenchymal 0.421052631578947
14 sc_H2 Mesenchymal 0.0526315789473684
15 sc_H3 Mesenchymal 0.526315789473684
