# Supplementary material for: Cell atlas of the regenerating human liver after portal vein embolization
Source: Nat Commun. 2024 Jul 11;15:5827. doi: 10.1038/s41467-024-49236-7 (PMC11239663; doi:10.1038/s41467-024-49236-7)
Supplement: Supplementary file 17 — Source Data [file 41467_2024_49236_MOESM17_ESM.zip › fig_data/extdatafig13a.txt]

Var1 Var2 perc col
51 B cells embolised -4.56245325355273 red
52 CD8 ab-T cells (stress) embolised 12.1862871927555 green
53 CD8 ab-T cells 1 embolised 11.3983875451765 green
54 CD8 ab-T cells 2 embolised -22.2303384465547 red
55 Cholangiocytes embolised 19.8783812119941 green
56 Dividing T/NK cells embolised -0.881555153707053 red
57 Dividing cDCs embolised -6.86753071873422 red
58 Dividing endothelial cells embolised 21.9958945207642 green
59 EC non-LSEC embolised 15.4490231489082 green
60 Fibroblasts 1 embolised 22.0276349614396 green
61 Fibroblasts 2 embolised 26.3274336283186 green
62 Fibroblasts 3 embolised 42.5310876751141 green
63 Hepatocytes embolised -4.91610244333235 red
64 ILC3 embolised -30.6110954660659 red
65 IgA+ Plasma cells embolised -11.0958904109589 red
66 IgG+ Plasma cells embolised 4.25326244562591 green
67 Infiltrating NK cells embolised -1.31578947368421 red
68 Kupffer cells embolised -1.01085735679521 red
69 Kupffer cells (SUCNR1+) embolised 8.1870385561936 green
70 LSEC (fenestr.) embolised 15.6058852702926 green
71 LSEC (high MT 1) embolised 13.2760472610097 green
72 LSEC (high MT 2) embolised 7.59700794763908 green
73 LSEC (interferon) embolised 0.552981617097594 green
74 LSEC (remodelling) embolised 18.8743038981702 green
75 LSEC (stress) embolised 17.2320740169622 green
76 Lymphatic EC embolised 19.3340332983351 green
77 MAIT cells 1 embolised -1.98863636363636 red
78 MAIT cells 2 embolised -6.50574035914042 red
79 Macrophages embolised -1.61039968956151 red
80 Macrophages (HES4+) embolised 2.76392352452203 green
81 Midzonal LSEC embolised 13.5556750941366 green
82 Monocytes (IGSF21+ GPR34+) embolised 3.3409698358152 green
83 Monocytes (TREM2+ CD9+) embolised 9.3257063615878 green
84 Monocytes (secretory) embolised 4.22511965670903 green
85 NK cells 1 embolised -6.80440771349862 red
86 NK cells 2 embolised -3.25859491778774 red
87 NK cells 3 embolised -0.835727343954035 red
88 Naive CD4+ T cells embolised -9.20532182668105 red
89 Pericentral LSEC embolised 15.7283464566929 green
90 Periportal LSEC embolised 13.9774399215302 green
91 Stellate cells embolised 3.18823700684234 green
92 TRM cells embolised -10.727969348659 red
93 Treg embolised 1.50943396226415 green
94 VSMC embolised 31.6954173200906 green
95 ab-T cells (stress) embolised -6.751316196965 red
96 activated DCs embolised 6.24008461131676 green
97 cDC1 embolised 1.27403846153846 green
98 cDC2 embolised 6.08351331893448 green
99 gd-T cells embolised 1.23706134814441 green
100 pDCs embolised 9.38388625592417 green
101 B cells regenerating 4.00149588631264 green
102 CD8 ab-T cells (stress) regenerating 17.5679172056921 green
103 CD8 ab-T cells 1 regenerating 17.0697803725327 green
104 CD8 ab-T cells 2 regenerating 6.62283905527149 green
105 Cholangiocytes regenerating 32.2499475781086 green
106 Dividing T/NK cells regenerating 14.4891500904159 green
107 Dividing cDCs regenerating 9.3923581888571 green
108 Dividing endothelial cells regenerating 34.6123480183168 green
109 EC non-LSEC regenerating 33.8532260712527 green
110 Fibroblasts 1 regenerating 35.7647814910026 green
111 Fibroblasts 2 regenerating 40.2654867256637 green
112 Fibroblasts 3 regenerating 53.9745002361089 green
113 Hepatocytes regenerating -4.18015896379158 red
114 ILC3 regenerating -17.8822866798085 red
115 IgA+ Plasma cells regenerating -10.958904109589 red
116 IgG+ Plasma cells regenerating -4.68825519574674 red
117 Infiltrating NK cells regenerating -3.5253227408143 red
118 Kupffer cells regenerating 21.6959940097342 green
119 Kupffer cells (SUCNR1+) regenerating 18.8843314191961 green
120 LSEC (fenestr.) regenerating 26.40105802612 green
121 LSEC (high MT 1) regenerating 25.1342642320086 green
122 LSEC (high MT 2) regenerating 27.1388499298738 green
123 LSEC (interferon) regenerating 20.3706471379465 green
124 LSEC (remodelling) regenerating 31.0859188544153 green
125 LSEC (stress) regenerating 29.414032382421 green
126 Lymphatic EC regenerating 30.9734513274336 green
127 MAIT cells 1 regenerating 23.4943181818182 green
128 MAIT cells 2 regenerating 8.44863114512805 green
129 Macrophages regenerating 12.7667830811021 green
130 Macrophages (HES4+) regenerating 10.9725685785536 green
131 Midzonal LSEC regenerating 26.6989420835575 green
132 Monocytes (IGSF21+ GPR34+) regenerating 23.0431462390225 green
133 Monocytes (TREM2+ CD9+) regenerating 9.20436817472699 green
134 Monocytes (secretory) regenerating 21.2081201518402 green
135 NK cells 1 regenerating 2.47933884297521 green
136 NK cells 2 regenerating -1.49476831091181 red
137 NK cells 3 regenerating 11.2823191433795 green
138 Naive CD4+ T cells regenerating 9.277238403452 green
139 Pericentral LSEC regenerating 36.4370078740157 green
140 Periportal LSEC regenerating 29.5079287232303 green
141 Stellate cells regenerating 30.601252001747 green
142 TRM cells regenerating 17.1592775041051 green
143 Treg regenerating -15.5896226415094 red
144 VSMC regenerating 34.4659348318522 green
145 ab-T cells (stress) regenerating 4.55249303189842 green
146 activated DCs regenerating 8.14383923849815 green
147 cDC1 regenerating 14.6153846153846 green
148 cDC2 regenerating 28.1677465802736 green
149 gd-T cells regenerating 19.5152739207271 green
150 pDCs regenerating 38.5545023696682 green
