# Supplementary material for: Cell atlas of the regenerating human liver after portal vein embolization
Source: Nat Commun. 2024 Jul 11;15:5827. doi: 10.1038/s41467-024-49236-7 (PMC11239663; doi:10.1038/s41467-024-49236-7)
Supplement: Supplementary file 17 — Source Data [file 41467_2024_49236_MOESM17_ESM.zip › fig_data/fig2k.txt]

Description qval_embolized qval_regenerating genes_embolized genes_regenerating cl qval_max
88 cytokine-mediated signaling pathway 8.17466176053135e-07 7.51267631541307e-08 ISG15/JAK1/CSF1/ADAR/STAT1/CCL20/PSMD1/PARP9/PARP14/PAK2/CXCL8/CXCL6/CXCL1/CXCL3/NFKB1/IL6ST/IRF1/FBXW11/SQSTM1/HLA-F/PSMB9/VEGFA/TNFAIP3/SOD2/MSN/CEBPD/YWHAZ/IFITM2/CCND1/BIRC3/ITGB1/IFIT3/GSTO1/KRT18/FOXO1/NFKBIA/ISG20/IL32/CX3CL1/PSMD7/PITPNA/CCL2/LIF/IFNAR1/IFNGR2/MX1/ICAM1/IRF9/LEPR/NCAM1/TRIM22 ISG15/IFI6/TXLNA/PSMB2/JAK1/PSMA5/CSF1/PSMB4/ADAR/SHC1/RHOU/NMI/PSMD14/ZC3H15/STAT1/CCL20/SP100/PSMD1/OXSR1/APPL1/PARP9/PARP14/PIK3CA/PSMD2/PAK2/TNIP2/CXCL8/CXCL6/CXCL1/CXCL3/CXCL2/NFKB1/CAMK2D/ACSL1/OTULIN/IL6ST/IRF1/HSPA9/FBXW11/CREBRF/CANX/SQSTM1/HLA-F/HLA-A/TRIM26/HSPA1A/PSMB8/PSMB9/CDKN1A/VEGFA/SOD2/HNRNPA2B1/RALA/PLP2/MSN/CEBPD/YWHAZ/MTAP/IFITM2/IFITM3/SIGIRR/IRF7/CTR9/RELA/CLCF1/CCND1/BIRC3/IL15RA/ITGB1/IFIT2/IFIT3/TRIM8/GSTO1/WNK1/LTBR/KRT18/STAT6/HSP90B1/PTPN11/FOXO1/ELF1/IRS2/PSME2/HSP90AA1/AKT1/SPPL2A/ANXA2/ISG20/SNRPA1/IL32/CX3CL1/PSMD7/PITPNA/TXNDC17/PSMD11/CCL2/STAT3/PSME3/PSMA7/LAMA5/PSMD8/ACTN4/PSMC4/MIF/LIF/RBX1/IFNAR2/IFNAR1/IFNGR2/RUNX1/MX1/ALOX5/FER/ICAM1/LCN2/LEPR/MYD88/NCAM1/PML/SOCS2/STK39/TRIM22/VRK2 7 7.51267631541307e-08
25 biological adhesion 7.99109357667787e-06 2.20397461323238e-07 RCC2/MACF1/CSF1/VTCN1/S100A10/LAMC2/LAMB3/ROCK2/MAP4K4/ITGAV/NFKBIZ/ALCAM/RAP2B/PAK2/SPON2/CXCL8/ANXA3/FAT1/IL6ST/IRF1/DSP/CLIC1/PPARD/VEGFA/DST/EZR/ITGB8/CASK/MSN/ADAM9/TLN1/CD81/MDK/PPFIA1/ITGB1/PARD3/ZMIZ1/SLK/KRT18/CD63/FLRT2/TMOD3/SMAD3/NPTN/IL32/CX3CL1/CCL2/VMP1/SOX9/DSG2/ONECUT2/SERPINB8/FLRT3/GNAS/FSTL3/ICAM1/NCAM1/TGM2/VNN1 FBLIM1/EPHA2/RCC2/MACF1/PTPRF/FAF1/SSX2IP/PKN2/CSF1/VTCN1/S100A10/SHC1/F11R/ATP1B1/RC3H1/LAMC1/LAMC2/LAMB3/TGFB2/ROCK2/RAB10/EPCAM/MAP4K4/NCK2/PKP4/ITGAV/PLXNB1/DAG1/ALCAM/CD47/ITGB5/RAP2B/PIK3CA/PAK2/SPON2/CXCL8/ANXA3/PDLIM5/FAT1/CTNND2/CDH6/CCL28/ITGA2/IL6ST/IRF1/CTNNA1/TNIP1/DSP/DDR1/CLIC1/PPARD/VEGFA/TNFRSF21/CD2AP/PKHD1/DST/TPBG/PTPRK/PERP/UTRN/EZR/ITGB8/EGFR/CLDN3/CLDN4/BAIAP2L1/CD99/CASK/MSN/CLDN23/ADAM9/TSTA3/PTPRD/TLN1/EPB41L4B/CD81/MDK/CTNND1/RELA/RHOD/PPFIA1/RDX/ITGB1/PARD3/SLK/HABP2/DOCK1/WNK1/LRP6/KRT18/CD63/VEZT/CORO1C/ATP2A2/PTPN11/FNDC3A/LMO7/PNN/FLRT2/AKT1/TMOD3/ANXA2/SMAD3/NEO1/NPTN/CD276/IL32/CX3CL1/CDH1/BCAR1/PIEZO1/C1QBP/CLDN7/CCL2/JUP/ITGA3/VMP1/SOX9/CDH2/DSC2/DSG2/ONECUT2/SERPINB8/BMP2/JAG1/FLRT3/CEBPB/GNAS/LAMA5/FSTL3/CALR/ACTN4/MYH9/TRIOBP/PPARA/PLXNB2/RUNX1/COL18A1/ABAT/AP1AR/DLG3/DMTN/EPHB4/FER/FGFRL1/ICAM1/ITGA6/ITGB4/LRP1/MICALL2/NCAM1/PML/TGM2/VNN1 1 2.20397461323238e-07
389 response to lipid 2.01703258761704e-06 0.00409906858894354 GNB1/ROCK2/XRCC5/SPON2/CXCL8/CXCL6/CXCL1/CXCL3/ANXA3/HNRNPD/NFKB1/HMGCS1/CD14/PPARD/TNFAIP3/AHR/INHBA/CFTR/INSIG1/RPS6KA3/MSN/ADAM9/DNAJA1/MDK/CCND1/AKR1C2/DDIT4/ANKRD1/DNM1L/MDM2/FOXO1/NFKBIA/ABHD2/CX3CL1/PLCG2/PRPF8/CCL2/SOX9/DSG2/MBD2/NCOA3/PMEPA1/GPX4/ZBTB7A/LDLR/JUND/URI1/EP300/SREBF2/NRIP1/IFNAR1/ICAM1/SBNO2/SREBF1 GNB1/TXNIP/CDC73/NR5A2/TGFB2/CAPN2/HNRNPU/ROCK2/LBH/DDX18/CFLAR/IDH1/XRCC5/DAG1/XRN1/SPON2/TNIP2/CXCL8/CXCL6/CXCL1/CXCL3/CXCL2/ANXA3/NFKB1/ACSL1/HMGCS1/ITGA2/CD14/CREBRF/PPARD/CDKN1A/IGF2R/AHR/INHBA/EGFR/CLDN4/FIS1/CFTR/TRIM24/INSIG1/RPS6KA3/MSN/ADAM9/DNAJA1/AQP3/ENDOG/SETX/SIGIRR/CTR9/MDK/RELA/CCND1/YAP1/CRYAB/GRAMD1B/AKR1C2/DDIT4/ANKRD1/LRP6/DNM1L/SMARCD1/MDM2/ATP2A2/FOXO1/STRN3/AKT1/PDCD7/ABHD2/CX3CL1/PLCG2/CCL2/STAT3/NME1/SOX9/DSG2/MBD2/ASXL1/NCOA3/CEBPB/FAM210B/PMEPA1/GPX4/ZBTB7A/LDLR/CALR/NR2F6/JUND/UPF1/URI1/COMT/MAPK1/MIF/YWHAH/RBFOX2/DDX17/EP300/SREBF2/PPARA/NRIP1/IFNAR1/RUNX1/FER/ICAM1/LCN2/MBD3/NEDD4/NPC1/SBNO2/SCD/SOCS2/SREBF1 11 2.01703258761704e-06
39 cell morphogenesis 0.00184851218137462 3.09346998423655e-05 RCC2/MACF1/S100A10/S100A6/LAMC2/LAMB3/ENAH/RHOQ/SPTBN1/MAP4K4/ITGAV/CUL3/SEMA3B/ALCAM/RUFY3/FAT1/TRIO/DIAPH1/TUBB2B/VEGFA/EZR/SMURF1/MET/MSN/EXT1/MDK/ITGB1/PARD3/EPS8/DNM1L/FGD6/FLRT2/CYFIP1/NPTN/METRN/PITPNA/CCL2/FLRT3/B4GALT5/WTIP/EP300/PACSIN2/FRMD6/ICAM1/NCAM1 AGRN/FBLIM1/EPHA2/RCC2/RAP1GAP/STMN1/MACF1/S100A10/S100A6/SHC1/LAMC1/LAMC2/LAMB3/TGFB2/ENAH/RHOU/RAB10/RHOQ/SPTBN1/RTN4/MAP4K4/NCKAP1/ITGAV/CUL3/GOLGA4/TRAK1/PLXNB1/DAG1/SEMA3B/ALCAM/PIK3CA/ADD1/RUFY3/SHROOM3/PDLIM5/SH3D19/FAT1/CTNND2/TRIO/CDH6/KIF3A/DIAPH1/DBN1/TUBB2B/DCDC2/DDR1/VEGFA/DYNLT1/EZR/GRB10/EGFR/CLDN3/SMURF1/CUX1/MET/WASL/MSN/EXT1/PTPRD/SPTAN1/CAPRIN1/MDK/RHOD/YAP1/RDX/BCL9L/ST14/ITGB1/PARD3/SHTN1/DOCK1/EPS8/DNM1L/LARP4/RAB21/FGD6/CORO1C/PTPN11/STK24/IRS2/FLRT2/DICER1/HSP90AA1/CYFIP1/EIF2AK4/NEO1/NPTN/METRN/CDH1/PITPNA/C1QBP/CCL2/GNA13/SLC9A3R1/CDH2/FLRT3/ASXL1/B4GALT5/LAMA5/CALR/WTIP/ACTN4/VASP/MYH14/MAPK1/YWHAH/RBFOX2/MYH9/TRIOBP/EP300/PACSIN2/PLXNB2/COL18A1/AP1AR/DMTN/EPHB4/FER/FMNL2/FRMD6/FRS2/GAB1/ICAM1/LRP1/MICALL2/NCAM1/NEDD4/RP2/SIPA1L3/SSH1/STK11/ZSWIM8 6 3.09346998423655e-05
10 alcohol biosynthetic process 0.000107593137943896 0.111091485941784 DHCR24/NFKB1/MSMO1/HMGCS1/HMGCR/ACAT2/CFTR/INSIG1/FDFT1/IMPAD1/SQLE/DHCR7/IDI1/PGP/PLCG2/ITPKC/SREBF2/SREBF1 DHCR24/NFKB1/MSMO1/HMGCS1/HMGCR/ACAT2/CFTR/INSIG1/FDFT1/IMPAD1/SQLE/DHCR7/IDI1/SP1/SPTLC2/PGP/PLCG2/MBTPS1/BMP2/ISYNA1/ITPKC/SREBF2/FASN/SCD/SREBF1 3 0.000107593137943896
407 skin development 0.0246057658182617 0.000152246737240852 CLIC4/DHCR24/ROCK2/DSP/INHBA/MET/ADAM9/KRT18/KRT23/KRT19/SOX9/DSG2/NCOA3/GNAS/FST EPHA2/CLIC4/STMN1/DHCR24/TXNIP/TGFB2/ROCK2/PKP4/WDR48/ITGA2/DSP/PERP/PDGFA/INHBA/EGFR/CLDN4/MET/ADAM9/AQP3/RELA/NUMA1/YAP1/ST14/KRT7/KRT18/PPL/KRT10/KRT23/KRT19/JUP/ITGA3/SOX9/APCDD1/DSC2/DSG2/JAG1/NCOA3/GNAS/LAMA5/CAPNS1/RUNX1/CNFN/FST/ITGA6/ITGB4 2 0.000152246737240852
358 regulation of response to biotic stimulus 0.000467570445798444 0.105381201026814 PUM1/JAK1/ADAR/STAT1/XRCC5/PSMD1/PARP9/DTX3L/PARP14/PAK2/CXCL6/NFKB1/IRF1/FBXW11/HLA-F/PSMB9/TNFAIP3/HMGB3/PRKDC/BIRC3/A2M/CX3CL1/PSMD7/PLCG2/RIOK3/ITCH/RELB/EP300/IFNGR2 PUM1/PSMB2/JAK1/PSMA5/PSMB4/ADAR/DHX9/NMI/PSMD14/STAT1/XRCC5/PSMD1/APPL1/PARP9/DTX3L/PARP14/PSMD2/PAK2/CXCL6/NFKB1/IRF1/FBXW11/HLA-F/PSMB8/PSMB9/XIAP/HMGB3/PRKDC/SIGIRR/HRAS/IRF7/RELA/BIRC3/OPTN/A2M/PTPN11/PSME2/EIF2AK4/CX3CL1/PSMD7/PLCG2/C1QBP/PSMD11/PSME3/RIOK3/PSMA7/PSMD8/PSMC4/RELB/MIF/EP300/IFNAR2/IFNGR2 4 0.000467570445798444
313 regulation of cellular localization 0.00123898308000765 0.000489436609615607 SESN2/TP53BP2/ROCK2/RHOQ/SPTBN1/MAP4K4/ACSL3/SETD2/PARP9/DTX3L/RUFY3/ANXA5/CCT5/HMGCR/DIAPH1/SQSTM1/HLA-F/EPB41L2/EZR/CFTR/INSIG1/CASK/HUWE1/MSN/YWHAZ/ANXA13/DNAJA1/CD81/PPFIA1/ITGB1/PARD3/GSTO1/DNM1L/MDM2/CALM1/DYNC1H1/CYFIP1/SMAD3/NPTN/CX3CL1/PLCG2/MYO1C/CLTC/MAP2K2/BBC3/LIF/CSNK1E/SREBF2/PIM3/SREBF1 RER1/EPHA2/PINK1/LMNA/DHX9/TPR/TP53BP2/RHOU/HNRNPU/ROCK2/RHOQ/SPTBN1/RTN4/XPO1/MAP4K4/GCC2/ACSL3/SP100/SETD2/DAG1/GNL3/APPL1/PARP9/DTX3L/PLS1/RUFY3/PKD2/CAMK2D/ANXA5/ICE1/CCT5/NIPBL/HMGCR/DIAPH1/ABLIM3/WWC1/SQSTM1/HLA-F/CD2AP/IBTK/GOPC/EPB41L2/EZR/EGFR/YWHAG/SRI/AKAP9/FIS1/CFTR/TCAF1/INSIG1/CASK/GRIPAP1/HUWE1/MSN/YWHAZ/ENY2/ANXA13/DNAJA1/TXN/SEC16A/PHPT1/HRAS/CD81/PPFIA1/NUMA1/RDX/CRYAB/ITGB1/PARD3/NOLC1/TRIM8/GSTO1/RAB11FIP2/DNM1L/TMBIM6/MDM2/CCT2/RAB21/ATP2A2/PTPN11/DYNLL1/ERO1A/CALM1/DYNC1H1/HSP90AA1/PPP1R13B/AKT1/CYFIP1/ANXA2/SMAD3/NPTN/VPS35/CX3CL1/CSNK2A2/NUTF2/CDH1/PLCG2/MYO1C/SUPT6H/GOSR1/TMEM98/AP2B1/JUP/NPEPPS/ITGA3/CLTC/CDH2/LMAN1/YWHAB/MAP2K2/PDCD5/GSK3A/BBC3/EHD2/BAX/TRIM28/BID/MAPK1/LIF/YWHAH/CSNK1E/RANGAP1/SREBF2/PIM3/ANO1/DMTN/FER/LRP1/MICALL2/NEDD4/PML/SREBF1/SSH1/STK11 5 0.000489436609615607
74 chemokine-mediated signaling pathway 0.000505253975287896 0.000840273508830305 CCL20/CXCL8/CXCL6/CXCL1/CXCL3/CX3CL1/CCL2 CCL20/OXSR1/CXCL8/CXCL6/CXCL1/CXCL3/CXCL2/WNK1/CX3CL1/CCL2/STK39 9 0.000505253975287896
186 negative regulation of hormone secretion 0.000681814196536388 0.0968858025283962 MAP4K4/ANXA5/HMGCR/INHBA/RAB11FIP1/MIDN/LIF/PIM3/SREBF1 MAP4K4/ANXA5/HMGCR/INHBA/RAB11FIP1/ENY2/PTPN11/MIDN/LIF/PIM3/SREBF1 12 0.000681814196536388
50 cell-matrix adhesion 0.00193495646160012 0.0215765563541243 RCC2/MACF1/CSF1/S100A10/ROCK2/MAP4K4/ITGAV/VEGFA/CASK/ADAM9/PPFIA1/ITGB1/SLK/CD63/SMAD3/CX3CL1/ONECUT2 RCC2/MACF1/CSF1/S100A10/ROCK2/MAP4K4/ITGAV/DAG1/ITGB5/CCL28/ITGA2/DDR1/VEGFA/PTPRK/UTRN/CASK/ADAM9/RHOD/PPFIA1/ITGB1/SLK/CD63/CORO1C/SMAD3/CX3CL1/JUP/ITGA3/ONECUT2/JAG1/LAMA5/DMTN/ITGA6/ITGB4/LRP1 10 0.00193495646160012
150 maintenance of location 0.0129583823909339 0.00401627946815175 ITGAV/NFKB1/ANXA5/DIAPH1/PPARD/SYNE1/INSIG1/SQLE/ARHGAP21/GSTO1/NFKBIA/CALM1/CX3CL1/PLCG2/BCL3/FTL/SREBF2/NRIP1 RER1/VPS13D/PINK1/FAF1/SLC30A7/HNRNPU/ITGAV/SP100/G3BP2/PKD2/NFKB1/CAMK2D/ANXA5/DIAPH1/DBN1/PPARD/IBTK/GOPC/SYNE1/SRI/AKAP9/INSIG1/SQLE/PLIN2/TXN/ARHGAP21/GSTO1/OSBPL8/HSP90B1/ERO1A/CALM1/AKT1/CX3CL1/PLCG2/YWHAB/CALR/BCL3/BAX/FTL/RANGAP1/SREBF2/PPARA/NRIP1/MORC3/LCN2/PML 8 0.00401627946815175
