# Supplementary material for: Cell atlas of the regenerating human liver after portal vein embolization
Source: Nat Commun. 2024 Jul 11;15:5827. doi: 10.1038/s41467-024-49236-7 (PMC11239663; doi:10.1038/s41467-024-49236-7)
Supplement: Supplementary file 17 — Source Data [file 41467_2024_49236_MOESM17_ESM.zip › fig_data/extdatafig11d.txt]

Description qvalue cl geneID
1 vasculature development 2.36331812245913e-11 1 RGCC/ESM1/CCL2/ADM/JUNB/EDN1/NR4A1/ID1/SOCS3/ANXA1/SOX17/IL6/AQP1/SAT1/CLEC14A/EGR1/SOX4/STAB1/ANGPT2/ANGPTL4/JUN/ADAMTS9/CAV1/KLF4/ECM1/APLNR/STAB2/NKX3-1/PRDM1/NFATC2/COL1A2/MDK/EGR3/PTGS2/TNFRSF12A/SEMA4A/SOX18/HEY1/NFATC1/PRKCA/ERRFI1/ENG/NRCAM/WNT2/CX3CL1/FOXC1/COL4A2/RAMP3/RHOB/MCAM/CDH13/HIPK2/ANPEP/KDR/FLT1/SERPINE1/FGFR1/COL4A1/EGFL7/NRP2/FZD4/LDLR/ZFP36L1/GJA5/GJA1/DDIT3/VEGFA/NRP1/ADAM12/VEGFC/RORA/SPINK5/CTNNB1/ACKR3/FN1/FZD8/KIT/ANXA3/ARHGAP24/GPX1/HPGD/VASH1/HK2/PRCP/AGGF1/THBS1/HPSE/SPARC/TAL1/ERAP1/THSD7A/SMAD7/HEG1/SFRP1/CD34/GATA2/PTPN14/ITGB3/PDE3B/EMILIN1/FOSL1/EFNB2/PPP1R16B/RAMP2/NR2F2/ADGRG1/GNA13/ENPP2/CDH2/EMP2/VAV3/MEF2C/ANXA2/TGFBR2/TYMP/SPHK1/GTF2I/PLXND1/FOXJ2/LYL1/HOXB3/BMPER/ROBO4/SEMA6A/VEGFB/PTPRM/IL6R/COL8A1/DYSF/MEIS1/ROBO1/TCF7L2/SHC1/KRIT1/COL18A1/TBXA2R/ANG/ADGRF5/DLL4/MAPK1/JAK1/SPRED1/TEK/XBP1/NPR1/ZMIZ1/PPARG/SMAD1/MYLK/ATF2/PCSK5/HIF3A/PRICKLE1/NFATC3/NCL/MECP2/HSPG2/PDPK1/MIB1/CEACAM1/LEPR/ROCK2/AKT3/LRP5/AHR/ZNF304/WASF2/SETD2/PLCD1/SASH1/AAMP/RASIP1/RECK/ARID2/EPN1/HTATIP2/PKNOX1/RASA1/ITGA5/CLIC4
2 blood vessel development 2.36331812245913e-11 1 RGCC/ESM1/CCL2/ADM/JUNB/EDN1/NR4A1/ID1/SOCS3/ANXA1/SOX17/IL6/AQP1/SAT1/CLEC14A/EGR1/SOX4/STAB1/ANGPT2/ANGPTL4/JUN/ADAMTS9/CAV1/KLF4/ECM1/APLNR/STAB2/NKX3-1/PRDM1/COL1A2/MDK/EGR3/PTGS2/TNFRSF12A/SEMA4A/SOX18/HEY1/PRKCA/ENG/NRCAM/WNT2/CX3CL1/FOXC1/COL4A2/RAMP3/RHOB/MCAM/CDH13/HIPK2/ANPEP/KDR/FLT1/SERPINE1/FGFR1/COL4A1/EGFL7/NRP2/FZD4/LDLR/ZFP36L1/GJA5/GJA1/DDIT3/VEGFA/NRP1/ADAM12/VEGFC/RORA/SPINK5/CTNNB1/ACKR3/FN1/FZD8/ANXA3/ARHGAP24/GPX1/HPGD/VASH1/HK2/PRCP/AGGF1/THBS1/HPSE/SPARC/TAL1/ERAP1/THSD7A/SMAD7/HEG1/SFRP1/CD34/GATA2/ITGB3/PDE3B/EMILIN1/FOSL1/EFNB2/PPP1R16B/RAMP2/NR2F2/ADGRG1/GNA13/ENPP2/CDH2/EMP2/VAV3/MEF2C/ANXA2/TGFBR2/TYMP/SPHK1/GTF2I/PLXND1/FOXJ2/LYL1/HOXB3/BMPER/ROBO4/SEMA6A/VEGFB/PTPRM/IL6R/COL8A1/DYSF/MEIS1/ROBO1/TCF7L2/SHC1/KRIT1/COL18A1/TBXA2R/ANG/ADGRF5/DLL4/MAPK1/JAK1/SPRED1/TEK/XBP1/NPR1/ZMIZ1/PPARG/SMAD1/MYLK/ATF2/PCSK5/HIF3A/PRICKLE1/NCL/MECP2/HSPG2/PDPK1/MIB1/CEACAM1/LEPR/ROCK2/AKT3/LRP5/AHR/ZNF304/WASF2/SETD2/PLCD1/SASH1/AAMP/RASIP1/RECK/ARID2/EPN1/HTATIP2/PKNOX1/RASA1/ITGA5/CLIC4
10 regulation of cell migration 1.58828375534021e-08 2 RGCC/CCL2/LMNA/TIMP1/STC1/EDN1/CD9/ANXA1/ADAMTS1/IL6/CD74/INSR/PLVAP/ANGPT2/JUN/IGFBP3/ADAMTS9/CAV1/KLF4/RND1/SGK1/ECM1/LGMN/HBEGF/AKAP12/TMSB4X/DUSP1/RELN/HSPA5/MDK/MYADM/PLPP3/FAM107A/C5AR2/PTGS2/SEMA4A/GATA3/PRKCA/HYAL2/ENG/AIF1/CX3CL1/CXCL16/RHOB/MCAM/CDH13/TMSB10/MTUS1/SLC8A1/KDR/TRIB1/FLT1/NR4A3/SERPINE1/FGFR1/DAB2/BMP2/NRP2/SMAD3/SNAI1/CALR/PTPRT/VEGFA/NRP1/IFITM1/VEGFC/ACKR3/FN1/ADA/TIAM1/KIT/CD200R1/ANXA3/VASH1/IL1R1/LYN/ARHGEF7/PRCP/THBS1/P2RX4/GNA12/SPARC/ATM/SMAD7/SORL1/SFRP1/FLNA/GATA2/LAMB1/LMO4/ITGB3/EMILIN1/NISCH/STK24/CCL21/RREB1/SRGAP1/NR2F2/IL27RA/VTN/ADGRG1/DPYSL3/MAPRE2/GNA13/PDGFC/ENPP2/C5orf30/SYDE1/EMP2/MEF2C/TGFBR2/SCARB1/SPHK1/PLXND1/LAMA4/TP53INP1/BMPER/PLXNA2/MOSPD2/PHLDB2/ILK/ABHD6/ROBO4/SEMA6A/GAS6/ACE/RAP2A/VEGFB/C1QBP/SEMA6B/APC/PTPRM/IL6R/FLCN/DYSF/GTPBP4/EVL/ROBO1/LGALS9/FLRT2/KRIT1/COL18A1/WASL/TBXA2R/GCNT2/CSF1/DLL4/CD81/MAPK1/IQSEC1/SPRED1/TEK/XBP1/CLASP1/APEX1/FOXP1/PPARG/MYLK/CPNE3/SGK3/DAPK2/MECP2/STAT5A/PDPK1/SUN2/CEACAM1/GPSM3/ROCK2/MIF/AKT3/RARRES2/MAZ/MITF/ZNF304/NDRG4/CORO1C/F2R/PPM1F/SASH1/ZNF268/SRGAP2C/AAMP/RECK/VCL/SPATA13/ARID2/PLCB1/SSH1/ITGA5/CLIC4
15 regulation of cellular component movement 2.40880192700953e-07 2 RGCC/CCL2/LMNA/TIMP1/STC1/EDN1/CD9/ANXA1/ADAMTS1/IL6/CD74/INSR/PLVAP/ANGPT2/JUN/IGFBP3/ADAMTS9/CAV1/KLF4/RND1/SGK1/ECM1/KCNE3/LGMN/HBEGF/AKAP12/TMSB4X/DUSP1/RELN/HSPA5/MDK/MYADM/PLPP3/FAM107A/C5AR2/PTGS2/SEMA4A/GATA3/PRKCA/HYAL2/ENG/DSG2/AIF1/CX3CL1/CXCL16/RHOB/MCAM/CDH13/TMSB10/MTUS1/SLC8A1/KDR/TRIB1/FLT1/NR4A3/SERPINE1/FGFR1/DAB2/BMP2/DSC2/NRP2/SPOCK3/SMAD3/GJA5/SNAI1/CALR/PTPRT/FEZ1/VEGFA/NRP1/IFITM1/VEGFC/ACKR3/FN1/ADA/TIAM1/ATP1A1/KIT/CD200R1/ANXA3/VASH1/IL1R1/RPS19/LYN/STMN1/ARHGEF7/PRCP/THBS1/P2RX4/GNA12/SPARC/ATM/ACTN1/SMAD7/SORL1/SFRP1/SLC26A5/FLNA/GATA2/LAMB1/LMO4/ZSWIM4/ITGB3/EMILIN1/NISCH/STK24/CCL21/RREB1/SRGAP1/NR2F2/IL27RA/VTN/ADGRG1/DPYSL3/MAPRE2/GNA13/PDGFC/PDE4B/ENPP2/C5orf30/SYDE1/EMP2/MEF2C/TGFBR2/SCARB1/SPHK1/PLXND1/LAMA4/MALAT1/TP53INP1/BMPER/PLXNA2/MOSPD2/PHLDB2/ILK/ABHD6/ROBO4/SEMA6A/GAS6/ACE/RAP2A/VEGFB/C1QBP/SEMA6B/APC/PTPRM/IL6R/FLCN/DYSF/GTPBP4/EVL/ROBO1/LGALS9/FLRT2/KRIT1/COL18A1/WASL/TBXA2R/GCNT2/CSF1/DLL4/CD81/MAPK1/IQSEC1/SPRED1/TEK/XBP1/CLASP1/APEX1/FOXP1/PPARG/MYLK/CPNE3/RYK/PKN2/SGK3/ATP2A2/DAPK2/MECP2/STAT5A/PDPK1/SUN2/CEACAM1/GPSM3/ROCK2/MIF/AKT3/RARRES2/MAZ/MITF/ZNF304/NDRG4/CORO1C/F2R/PPM1F/SASH1/ZNF268/SRGAP2C/AAMP/RECK/VCL/SPATA13/ARID2/PLCB1/SSH1/ITGA5/CLIC4/PKN1
39 interaction with host 1.76229779020762e-05 3 FCN3/HSPA1A/CLEC4G/CLEC4M/CD74/INSR/LGALS1/CAV1/HSPA1B/CD4/MRC1/CXADR/GSN/HYAL2/HIPK2/ANPEP/LDLR/SMAD3/IFITM1/CTNNB1/DPP4/ITGB5/WWP1/VAMP8/CD55/ITGB3/EFNB2/BCL2L11/RXRA/SCARB1/PVR/TYRO3/GAS6/TRIM8/TRIM35/LGALS9/CD81/TRIM25/EXOC7/CAV2/F11R/SCARB2/DDB1/IFITM2/THOC3/CTSB/EPS15/FUCA2/TCP1/THOC2/ITGA5
40 response to cytokine 1.76229779020762e-05 3 MT2A/VIM/CD14/CXCL2/CCL2/ZFP36/HSPA1A/CRHBP/TIMP1/JUNB/EDN1/CCL23/SOCS3/ANXA1/MYC/VCAM1/SOX17/IL6/CD74/EGR1/FOS/SELE/CEBPD/PLVAP/ACP5/JUN/CAV1/KLF4/CXCL3/ECM1/HSPA1B/BIRC3/AKAP12/NFKBIA/CD4/TMSB4X/DUSP1/LIFR/NKX3-1/MRC1/IL13RA2/HSPA5/COL1A2/HLA-DRA/IFI27/HLA-DRB1/HLA-DPA1/CD36/GSN/HLA-B/PTGS2/HSP90B1/ARID5B/CXCL11/TNFRSF12A/GATA3/PRKCA/HYAL2/AIF1/CX3CL1/FOXC1/RAB20/CXCL16/CXCL1/UBC/YBX3/HLA-DPB1/CCND1/CD38/CDKN1A/NRP2/ASAH1/FZD4/ZFP36L1/TSLP/SMAD3/HLA-DRB5/HLA-DQB1/PTPRT/VEGFA/ZFP36L2/IFITM1/VEGFC/RORA/ACKR3/B2M/FN1/IL6ST/SRSF7/KIT/SLC12A2/SOCS1/HK2/IL1R1/EPS8/POMC/TFPI/RELB/RFX2/KRT18/ISG20/THBS1/NFYB/REL/SPARC/FSCN1/HNMT/PXDN/NR5A2/SMAD7/SFRP1/CACYBP/PTPN14/CCRL2/SKIL/CCL14/RHOU/RSAD2/HSP90AB1/IRF9/FOSL1/TLE4/STX3/OXTR/CCL21/NR1D1/EPOR/IL27RA/INPP5D/DPYSL3/PDIA3/TIMP3/OSMR/ANXA2/TLR4/DAPK1/SPHK1/TUBA1B/PARP14/PTPN1/ACTG1/IL18R1/CDIP1/ILK/ST3GAL6/MAVS/BCLAF1/STXBP2/GAS6/KDM3A/EDA/HLA-F/BTRC/IL6R/STAT2/TRIM8/RPS3/TIMP2/EVL/ROBO1/LGALS9/YTHDC2/SHC1/RPS6KA5/IRAK4/MAT2A/CSF1/VPS26B/JUND/TRIM25/MAPK1/CNN2/JAK1/XBP1/CYLD/OAS2/MAOA/STIP1/PPARG/AGPAT2/NFIL3/CREBRF/NCL/GBP4/CARD16/IFITM2/STAT5A/PRKACA/PARP9/RELA/CEACAM1/PLP2/LEPR/GCLM/HNRNPDL/PIAS1/MIF/PSME3/GBA/IRF7/HLA-A/TWISTNB/PITPNA/TAB2/UBXN2A/SETD2/GBP2/MAP3K8/IFNGR1/TCP1/OCLN/IL10RB/PLCB1
113 regulation of proteasomal protein catabolic process 0.000939323064722771 4 HSPA1A/CLU/CAV1/HSPA1B/RFPL1/TRIB1/DAB2/NUPR1/USP13/GPX1/GNA12/SMAD7/HSP90AB1/N4BP1/RNF144A/HERPUD1/ANKIB1/FHIT/FBXO22/RCHY1/BTRC/UFL1/ATXN3/PLK3/RYBP/TRIB2/RNF144B/MTM1/PRICKLE1/RNF14/UBAC2/PRKACA/TMTC3/PIAS1/PSME3/GBA/BAG5/SIRT2/RNF19A/NFE2L1
115 macromolecule catabolic process 0.000972206116066596 4 VIM/DNASE1L3/CTSL/ZFP36/HSPA1A/TIMP1/SOX17/IL6/LYVE1/CLU/ADAMTS9/CAV1/CTSD/LGMN/HSPA1B/PMAIP1/STAB2/RPS6/RPS18/HSPA5/IFI27/RFPL1/HSP90B1/PRKCA/BGN/BAG3/HYAL2/RPL10/BTG2/DACT1/ENC1/HIPK2/UBC/YBX3/PGM2L1/TRIB1/RPS2/DAB2/LDLR/ZFP36L1/SMAD3/GJA1/DDIT3/CUL4B/ZFP36L2/CTNNB1/NUPR1/RPL34/USP13/GPX1/RPS8/RPS26/WWP1/OAZ2/USP31/RPS19/PELO/ISG20/SDF2L1/GNA12/HPSE/ATM/TTC3/TNRC6C/SMAD7/SORL1/WWTR1/FLNA/OTUD7B/EEF1A1/RNF4/CTSA/HSP90AB1/N4BP1/CNOT6/RNF144A/NR1D1/CLTC/SH3D19/TPP1/HERPUD1/DNASE1L1/TIMP3/RMND5A/FBXO21/SUPV3L1/IGF2BP2/ANXA2/PPP1CB/ANKIB1/UQCC2/CNOT6L/LYPLAL1/SAMD4A/LAPTM4B/PTPN1/FHIT/CUL5/SMG6/RPS14/RNASET2/RPS27/FBXO22/RCHY1/UBE2G1/TGFB1I1/RPL41/EZR/GUSB/MYLIP/USP33/ERN1/MAN1B1/TNRC6B/BTRC/YME1L1/MRTO4/APC/DCP2/DYSF/RPS3/SNX5/DTX3L/BNIP3/UFL1/HMGB2/ATXN3/TIMP2/NAGLU/CARHSP1/RNF115/CLN5/PLK3/RPL13/RYBP/AMN1/RPL36A/USP9X/EPHA4/CD81/TRIB2/TRIM25/AP2A1/EXOSC3/WFS1/XBP1/GNS/RNF144B/KLHL3/CYLD/OAS2/UGGT1/APEX1/CTSO/DNAJC3/RPS28/MTM1/USP22/EXOSC8/HEXB/ZPR1/FBXL4/RNF11/DDB1/TNPO1/FBXL5/TBL1X/PRICKLE1/RNF14/UBAC2/SNX9/DENND3/GLB1/PRKACA/HSPG2/LYPLA2/FBXO8/RELA/HSPA13/LAMP2/CEACAM1/EIF4A3/TMTC3/SPSB1/TP53INP2/LONP2/PPP2R5C/CTSB/ROCK2/PIAS1/RPL32/PSME3/TOPORS/GBA/RILP/BAG5/UBXN2A/CPVL/CTBS/SIRT2/RNF19A/UBXN8/SCPEP1/TBL1XR1/NEDD4/CLOCK/XRN1/NTAN1/NFE2L1/UBR2/HEXA/MAD2L2/BACE2
