# Supplementary material for: Cell atlas of the regenerating human liver after portal vein embolization
Source: Nat Commun. 2024 Jul 11;15:5827. doi: 10.1038/s41467-024-49236-7 (PMC11239663; doi:10.1038/s41467-024-49236-7)
Supplement: Supplementary file 17 — Source Data [file 41467_2024_49236_MOESM17_ESM.zip › fig_data/extdatafig11e.txt]

CLEC14A PLVAP ADIRF ARRDC3 SOX17 PTGS2 RND1 EGR3 STC1 NR4A1 PRKCA IL13RA2 SLC7A8 SGK1 CD36 MT-ND2 MT-CO1 MT-CYB MT-CO3 MT-CO2 MT-ND4 CCL23 MT-ATP6 MT-ND3 CLEC1B CLDN5 CXADR SEPP1 STAB2 PLIN2 ISG15 TMEM37 CLEC4G OIT3 FCN2 CTSL CRHBP RCN1 HSPH1 TRIB3 EXOSC4 PFKFB3 CDC42 KRTCAP2 KMT2E-AS1 NFKBIZ FOSL2 KLF8 RFTN1 ANAPC10 CHMP4A HMGXB4 METTL23 MICALL2 NUDT8 HERC5 S100A13 HSPB11 CHCHD5 ANGPT2 OGDH SESTD1 SNAPC2 TMEM242 EDRF1 SPATA2 MTMR6 RP11-758H9.2 XRCC1 SSBP2 AIDA SLC35E1 TMEM41B PHYKPL SUCLG1 DGCR8 SMOX SMC5 UBAC1 DCLRE1C KLHDC2 RBM4 GMPS IL27RA XRRA1 NBN TMEM223 RAD50 YPEL3 ZNF708 MPND GLYR1 REST PPM1A DIDO1 GPATCH2 DESI2 TBX2 ZCCHC6 ZNF91 TRIM13 XPO6 EPB41L5 FAM212A CCDC68
1 -1.30086041635805 -1.28011258225459 -0.957570869165647 -0.999448136829643 -0.797596074600402 -0.75301627413277 -0.972500770277033 -1.02968641182889 -0.929300090839316 -0.960721552247933 2.02827627891518 1.88801667797872 1.80675337928173 2.00036257201038 1.96951473902734 1.87695347595134 1.85173667049397 1.82670107322187 1.83317174841536 1.8075475227942 1.73842676428417 1.73126343200771 1.74633689364057 1.75257986467826 1.44500682244754 1.38568556801427 1.60548023737015 1.50711102725681 1.43280815822972 1.7379323643047 1.5331175197005 1.55241549689612 1.08810849556998 1.17175547115639 1.03995168736331 1.24902905656892 1.33524284095729 -1.98287630495643 1.84637446282718 2.43007908688326 2.12984174217872 2.24759686156688 1.49899488750434 2.14845836906531 2.01892129646047 2.390443376647 2.38727530937085 1.1935999180626 2.11393845573233 1.3659733352755 1.10749571290709 1.63633737678805 2.01199023081403 0.950184683459724 1.53972199740636 0.9671042408862 0.771736453340819 2.04301464818479 -0.448785096156902 0.457736389737749 -2.39133289450645 -1.26140651487817 -1.88823491492363 -1.57216366729353 -1.52497851929204 2.38040356466676 1.75772931075846 1.84293605829031 -0.285551815100612 1.1156192221254 -0.0625781807150002 -1.55079843820138 -2.07694475235508 1.7370494637313 1.51837955721296 -0.0257075783147537 -0.316913009297494 0.370998703670032 -1.8240389746623 -1.45215130642268 -0.483799560395183 0.139208475073799 -0.209200580043731 -0.593884104901614 -1.5947241062278 2.19288005749182 1.16662644714441 -0.224231098106398 -0.618560425031489 0.929588000260731 0.823243802452345 0.492379631033193 -0.553975796622903 -0.0631646571682964 -1.71763076103219 -0.727161943293335 -1.27729479026675 -1.86793947154327 -0.563932163470722 -0.970083601769043 -0.746991080281603 -1.09627132405336 0.6461097083319 -2.12332583060593 -1.15651053573476
2 -1.1109661927286 -1.14878447575699 -0.929709721833521 -0.905250159882993 -0.686022609840561 -0.692927058258323 -0.759440938699101 -0.788381216514443 -0.814182695622177 -0.805368200919898 1.26214059794709 1.27157725279087 1.27001372198286 1.19530587609546 1.20964742720925 1.24600616222575 1.23445065112729 1.2378610009166 1.23946430768023 1.19036765970093 1.20745403751551 1.21633119274106 1.2135596772873 1.21687619720289 1.1807900781592 1.16136042829731 1.23278195503995 1.21564092695565 1.21239173301819 1.10491733577273 1.14193792212451 1.1129068397973 1.05305651580563 1.10310573689923 0.96408729167708 1.06058576755072 1.07599796196328 -0.450548114621343 0.237890885296045 0.992453913467978 1.27194124052211 0.944390885641404 1.04228072956489 1.27458844347898 0.538325331308154 1.03959999102773 1.10812874425658 0.428988754478917 1.01540879505854 1.16944910783431 0.945203382341142 1.09816107387467 1.29546469974723 1.14563132195371 1.16675453191274 0.684441652512653 1.00474820044666 1.28583242720014 0.566614315757661 1.00350662908489 -0.837838635056915 0.150197460426969 -0.287907809748231 -0.0734036033930701 -0.345069292812811 0.814041635515994 0.140522634282262 0.207943547512878 -0.91537060863048 -0.273507572968259 -0.82855582260624 -1.24650387640762 -1.27575390620867 0.278521470282421 -0.0304560327677097 -0.0951220448450434 -0.806316501733454 -0.666091374490492 -0.93129604567952 -0.949162563368489 -0.699663096027091 -0.669288217760521 -0.917827707068006 -1.05413338622112 -1.2801982326523 0.690280922628573 0.720260989083435 -0.763935165097106 -1.0637546136431 -0.230128515772757 -0.237962853506097 -0.449143069036086 -1.00075584887596 -0.843580444382346 -1.20323416571422 -0.807659734835599 -0.739229909585145 -0.949025746473398 -0.92765755482045 -0.762919397935386 -0.655690681422289 -0.885834473998002 -0.523121187593139 -1.27562916478232 -1.20464100113773
3 -0.889737600204682 -0.958368583075303 -0.859950424480003 -0.793932646278957 -0.600478690193124 -0.642600228469826 -0.59003463742398 -0.594084731795583 -0.704692628425817 -0.669045016560913 0.586616526263405 0.703033414001921 0.759545115868055 0.512532263982608 0.556383479391753 0.676232696207566 0.678297443624292 0.701222582807932 0.698803363949932 0.646803359376864 0.721385814485739 0.739226624796734 0.72448092314893 0.724751792668495 0.890096791951406 0.903570963453004 0.85118347367773 0.895879645587412 0.94244881100835 0.570257192972824 0.77218722286027 0.715601482058056 0.952320926190607 0.967396697302452 0.85412460971923 0.851919551956426 0.814378966699373 0.730033609600454 -0.920573769576449 -0.150288792780996 0.51956564939253 -0.0628437283723179 0.64783142123448 0.50213118015496 -0.543483559612348 -0.0313442845291554 0.0566634705837151 -0.0911197681959103 0.153265545880969 0.928655300356825 0.77854047737206 0.63349828370509 0.638063939583161 1.17047334679298 0.726672131224153 0.328915370979812 1.09688763966255 0.604858049628164 1.26262980118957 1.29154316635306 0.36410826055063 1.1692956370518 0.910649454408094 0.97528712778216 0.476327834123212 -0.393930327179961 -1.03573805850869 -0.979758831965913 -1.23330958058293 -1.25096713548541 -1.30619877923226 -0.90744851087546 -0.544583719781416 -0.754335206895475 -1.14173226253492 -0.0468301641476928 -1.01175595584903 -1.34588951032256 -0.240157593155027 -0.539559606639764 -0.840838026313153 -1.21332777124895 -1.32931198434723 -1.27143724511701 -0.918551025100758 -0.493884416765296 0.245602362020053 -1.11307667656108 -1.26766189270364 -1.0819240616532 -1.02501746479239 -1.12227222524328 -1.17573726092963 -1.28244901508442 -0.73019668687078 -0.836078723820875 -0.340078746373422 -0.235192735932165 -1.12484310927511 -0.597118350625905 -0.58931339470831 -0.696377947039792 -1.31824269470137 -0.528773708894334 -1.11245202596372
4 -0.615756682151517 -0.668559162232282 -0.719527072760634 -0.653614511060368 -0.558395946696876 -0.608372464837512 -0.493776631579752 -0.478597052274774 -0.604410571277391 -0.564471592644562 0.0637093107914308 0.215233365138595 0.293431333195426 0.0355612010593794 0.0825523095202971 0.209496364512678 0.225092992915331 0.252510169207336 0.247492580043206 0.227130373249279 0.310921755572008 0.325831519470811 0.308985330982673 0.306014538421852 0.554894968419608 0.589497654122197 0.454708561588685 0.528601544761907 0.589269643872755 0.201023348400265 0.438470491611229 0.389251549578599 0.741007895689565 0.718841317227945 0.686641356028598 0.609146353886107 0.548690165971504 1.31849276227411 -1.32196916633546 -0.796675405446756 -0.0550325976275414 -0.57212588355286 0.358027965945714 -0.0994113567410499 -0.954483391143578 -0.631231720428828 -0.61142570745648 -0.200269165311204 -0.311205065618357 0.613412926111179 0.604349274028426 0.292456118463614 0.0804016508702729 0.908422238760938 0.174191747634307 -0.148552907113848 0.951965203506872 0.0523325636141738 1.42118505578733 1.14608715545462 0.974435626512969 1.52786931760118 1.43303701333911 1.26694285057825 0.694874371946428 -0.998778524016993 -1.47006499343259 -1.41489856218379 -1.02690510765112 -1.53576683173741 -1.29874507372351 -0.51004194731298 0.068417469713364 -1.0712307824742 -1.51678707311896 0.198899901374424 -0.739958710506514 -1.42460532461027 0.111940712963335 -0.286893722885247 -0.856060896439289 -1.31229092679295 -1.2409989223429 -1.08016563265889 -0.477839665401563 -1.1419393403865 -0.276015336610041 -1.14143383437015 -1.06579637219755 -1.41537810644117 -1.35050363853058 -1.34359551922902 -0.893844589270592 -1.14701052661783 -0.326792827188485 -0.776633560999662 -0.174341468247987 0.133734610756229 -1.04174675453973 -0.500614290598484 -0.564521125969526 -0.542000047890619 -1.48392597071123 0.0481747780825494 -0.784369522620072
5 -0.279101459710937 -0.265668709533893 -0.487421766617644 -0.467952420725056 -0.546076651262164 -0.572864181909052 -0.463562107139614 -0.436604363711482 -0.498936332758263 -0.480132636312171 -0.273653267222769 -0.169948576096787 -0.112291721963943 -0.200819734891933 -0.180349295362363 -0.131838022527227 -0.103985595695689 -0.0891287519484098 -0.0949411373020134 -0.0479371667495094 -0.00934654833403024 -0.0103250265408239 -0.0181447941344551 -0.0243070294538916 0.170788787131143 0.211851874679933 0.0470733102037097 0.111680711440893 0.145882558777936 0.0187985067754115 0.145003105741623 0.141432351462382 0.398491456735042 0.339247374377461 0.443831331029303 0.322142583855121 0.273740258928177 1.20666928376443 -0.857332222506844 -0.858638710889293 -0.410945273742414 -0.509463488157383 0.181696913405781 -0.486750938300377 -0.602535462265747 -0.681265753046454 -0.819904024712222 0.138274682182075 -0.320857884297813 0.214609637816519 0.410875816489238 0.0896953276555533 -0.346610785690473 0.325228297193746 -0.475893579640315 -0.726819808962145 0.531509787427974 -0.338433189142088 0.955270434594826 0.510472218025577 0.895266603859505 1.11810179730331 1.16552580527367 0.699837474957862 0.240584372655082 -0.901402283960814 -1.04790086376877 -0.984055420693403 -0.240958092868634 -1.02154016414656 -0.734573776299407 -0.0536059685948524 0.523592044077246 -0.578111983682894 -1.04279673400468 0.63526235280355 0.0487547277107157 -0.815230737157099 0.0835002919874903 -0.203648135239954 -0.708796782526371 -0.891262029761463 -0.586279980936706 -0.429587716288934 0.0406607078071783 -1.15196738999627 -0.812553843117074 -0.790691478998208 -0.408592755086754 -1.13618153400185 -1.12606128334035 -1.03071500222016 -0.112054114173785 -0.371594725952897 -0.00638303652160409 -0.601388400720295 -0.25851830872314 0.114355107444141 -0.631282759102853 -0.465857436744066 -0.566447078897752 -0.414587023399637 -0.925204424283755 0.414891720133403 -0.196563527734638
6 0.0988764338591185 0.191578129398805 -0.163694245968258 -0.208463958617265 -0.465138891319895 -0.454178160046665 -0.392720900843788 -0.361828322198961 -0.324954625006522 -0.338584366536362 -0.471645648258412 -0.460491407252463 -0.447159157991331 -0.294392998866396 -0.313265661671907 -0.378449231735611 -0.343907033950262 -0.349642323044909 -0.354610301711414 -0.238104440517267 -0.268647834356141 -0.289318137690098 -0.283211641409495 -0.291390063137 -0.229521776312091 -0.194404819096273 -0.341639231852493 -0.310490742732514 -0.321945963123958 -0.0785819264768249 -0.132263635006639 -0.077890131182115 -0.0298361592033808 -0.114508534701156 0.12316631279989 -0.00898538977573711 -0.0251715033001431 0.646083118365704 0.0434243710266275 -0.55662184870536 -0.592532807349102 -0.149045229917562 0.0363834111681575 -0.687911348549233 0.115145158956643 -0.408316686747283 -0.708699489476501 0.608349687073428 -0.101852709527754 -0.219557309825201 0.162980994077778 -0.0565514829429169 -0.638456141633993 -0.39018010361987 -1.04536006400478 -1.193711193734 -0.0459326366590789 -0.585626025092277 0.134429510393076 -0.34798934985084 0.415551879482 0.267989233492182 0.431474978889559 -0.269422138568896 -0.482220152707587 -0.398880717844823 -0.161853063294278 -0.0957234049693065 0.751908770191209 -0.0769728796845591 0.117502837180007 0.400207446977026 0.804380503272707 0.28523343576247 -0.112491362581938 1.02003474981908 0.976229611032235 0.142732390975719 -0.105990561590418 -0.163380710433056 -0.402578197537134 -0.162881088381335 0.331354521518442 0.418455966363127 0.545308958601687 -0.736965590771725 -1.19403948205993 -0.198148983924622 0.440884732648445 -0.46589425817026 -0.532802675553626 -0.376031813783998 0.826220940964986 0.654918786401963 0.25824436514753 -0.303761155627541 -0.39691879151948 -0.0744216110527205 -0.0276970352026615 -0.388768531682065 -0.494453901573976 -0.245599526752007 0.016639707721349 0.609239940795787 0.479623492534991
7 0.487588288754886 0.623069456259292 0.245369205427947 0.156917346016031 -0.192190938704379 -0.151363636063329 -0.145177555865383 -0.118171931340487 -0.00470448934612833 -0.0429123727205997 -0.599806701404339 -0.673192549683783 -0.702352534522157 -0.382096866282036 -0.430351805014484 -0.576683534437719 -0.546223676843739 -0.568298611626328 -0.571107981769791 -0.426829210134232 -0.509153802545154 -0.541148588008703 -0.524652370784032 -0.532287154530064 -0.60238051622664 -0.581832138935833 -0.673559013822412 -0.679781856472254 -0.726966365964186 -0.22983174108857 -0.425726275513066 -0.335764863005175 -0.47908339096935 -0.563377626967156 -0.273368478097117 -0.381109172971318 -0.365554048248478 -0.00550993351437689 0.791228062434231 -0.202189914229434 -0.669341806676867 0.132102889474512 -0.187327186146712 -0.751980738758215 0.656810601294644 -0.129536346465004 -0.481587180135908 0.789566342670494 0.0359750253318776 -0.623964132452078 -0.181380104631703 -0.256531947139938 -0.798414597771989 -0.982958489556077 -1.3077170493348 -1.28063505480933 -0.615439796856597 -0.722644441989659 -0.666483208531605 -1.06629701294006 -0.0615049128831978 -0.565751190379082 -0.316658222140225 -1.01932325281607 -0.929129561840858 0.0946919291677817 0.645676365774285 0.687452771684621 1.45271546638378 0.78893932943823 0.888123519729229 0.771337580325181 0.901047900807066 0.921345853717386 0.732080145879704 1.04146681178567 1.54090467264651 0.983810138726996 -0.159960447914547 0.00138196613036827 0.0472262619645853 0.575279625502898 1.09910414057084 1.10980609617781 0.917775208123527 -0.202944983793732 -1.20976272243858 0.441117184928101 1.12723598854442 0.280628100585501 0.168567470397242 0.346887675660982 1.46343352983673 1.4093984635056 0.506284608556096 0.116521694042517 -0.331182583126697 -0.136211657891762 0.581206512907123 -0.136759674303047 -0.222573656182287 0.0513474185780768 0.871475284910779 0.692177014645137 1.01520491665721
8 0.859381301151523 0.957702387648565 0.732048806922301 0.654309921483357 0.3785502169426 0.421461387018061 0.396583304835634 0.412091122726699 0.527859062175471 0.489886282084361 -0.722114061317547 -0.8250000623156 -0.871927804416997 -0.586692676474067 -0.63421249614007 -0.769225728789054 -0.75801802499167 -0.781284693248478 -0.780944466703885 -0.688876725578378 -0.769086439259446 -0.793345267477058 -0.777463344187482 -0.780817613983009 -0.909369336897986 -0.908412371171659 -0.916167902572635 -0.945436571905294 -0.992592416216694 -0.557838388627289 -0.763996558051525 -0.691284344671843 -0.890632341966663 -0.936697630010365 -0.74213646729377 -0.790423052183939 -0.762069133700441 -0.425537648154003 0.862358062362123 -0.0756093852079633 -0.706213114141334 -0.00167417839746293 -0.58548625627582 -0.726272723408567 0.541680702463969 -0.129052291588742 -0.323871736445275 0.312576309069335 -0.182819090785486 -0.941026752933014 -0.657491792122943 -0.607647623442043 -0.832654798277653 -1.22791823007769 -1.06768465822953 -0.756398215122667 -1.02953111366151 -0.782093683646642 -1.11230307783266 -1.322846208945 -0.174931544884612 -0.974566069130725 -0.673388638060715 -0.998724499697441 -0.619427546966906 0.208745879076184 0.890932631146066 0.864245258893405 1.42182044656126 1.12235779696555 1.24854996832331 0.990122221739122 0.809388694872759 0.800814528823108 1.00765600887657 0.429313098967034 1.30256032028581 1.29407090628856 0.183826610893192 0.437548865060941 0.623337071140886 1.05652776632963 1.35101081477184 1.33117998432786 1.0553430236702 0.173169247248443 -0.680011567358667 0.951286467494031 1.33622491300654 0.819589017407947 0.741959497102763 0.891414225392118 1.39726266460195 1.43008626031769 0.773240379911885 0.656699750939027 0.165030044281602 0.191262149231427 1.02713386387275 0.404605345966048 0.35709046256529 0.55046954216436 1.22046848814406 0.721015488050612 1.20858623937733
9 1.2080470107816 1.18969991207945 1.27889111437045 1.26742504447823 1.22633629916328 1.2420601863676 1.21650063180541 1.21442485366663 1.25474396403299 1.24287036518711 -0.861522516081134 -0.933324570438575 -0.970202333161105 -0.927764983307576 -0.943302354559601 -0.971731964321322 -0.99355105318501 -1.00203469740417 -0.997853406679577 -1.03576748698094 -1.05778294213089 -1.05523456859044 -1.05141890493593 -1.04706747192258 -1.14995105529297 -1.17142073156026 -1.07541787686831 -1.10991682580996 -1.11929646570022 -1.07080005533214 -1.1482857196745 -1.14597600651123 -1.25167258834244 -1.22477354848329 -1.26810562708899 -1.22852770203487 -1.20900435967997 -0.548108375333504 0.207245726830823 -0.229040944975137 -0.73290347431637 -0.58572649840352 -1.15757286071089 -0.644076961578835 -0.268951626480388 -0.450712147872679 -0.285553104119693 -0.823023521877 -0.784164975807667 -1.16776602243977 -1.25224366483338 -1.11428939540824 -0.76728440532846 -1.1146022790749 -0.354525130591233 0.341228575533055 -1.26753971374411 -0.789912269711457 -1.15642422204898 -1.09602407878139 0.129056701750581 -0.900132537177036 -0.575040503897806 -0.166611197845184 0.46651428560621 -0.110746033540695 0.516147139758204 0.379343050311589 0.648859416037496 0.870039576156268 1.16488974564402 1.06186970243047 0.563922767364011 -0.112603415735521 0.657919367304951 -0.787703774995185 0.264250942960307 1.03357292008478 0.938938639519737 1.14344723792672 1.29574186156757 1.23888421071439 1.06064851918321 1.06537417825515 0.967799505106328 0.327002973465182 0.352412230505473 1.29699401264289 1.05173278330038 1.09374915116658 1.13122357657145 1.20742578290259 0.624675984606448 0.699468011875812 1.06761829730508 1.29294041173566 1.08678800235787 0.923203401245054 1.28375740901898 1.21914261168175 1.22260425025566 1.23849925491037 1.01723613601371 0.725646108521693 1.05629099876126
10 1.54252931660666 1.35944362746695 1.86156497410501 1.95000952141666 2.24101328651152 2.21180043033182 2.20412960518761 2.18083805327129 2.09857840706715 2.12847909067096 -1.0120005196329 -1.01590354412289 -1.02580999827254 -1.35199465332582 -1.31661634240022 -1.18076021708639 -1.24389237349452 -1.22790574888145 -1.21947470592205 -1.43433388516094 -1.36417080523177 -1.32328118070919 -1.33847176960808 -1.32435305994496 -1.3503547633792 -1.39589642780269 -1.18444351276438 -1.21328785908265 -1.16199969390188 -1.69587663670111 -1.5604440737924 -1.66069237442209 -1.58176080950899 -1.46098925680151 -1.82819201613753 -1.68377799685143 -1.68625114959059 -0.488698397425031 -0.888646412358285 -0.553467998116298 -0.754379558239733 -1.44321162988169 -1.83482902568993 -0.528773925362972 -1.50142905098183 -0.968584136996583 -0.321026281865071 -2.35694323815273 -1.61768809596664 -1.33978608974427 -1.91833009562771 -1.71512773155384 -0.642499792312117 -0.784280785832564 0.643840073623101 1.78442733983027 -1.39840402346358 -0.767328079045137 -0.956133513152306 -0.5761889081386 0.687188915175488 -0.531597134310429 -0.199457163139826 1.15758090629591 2.02252420928927 -0.694145121883434 -0.235451102714949 -0.507484466880394 -0.573208894339978 0.261798659336743 0.81158556169985 1.04486178992049 0.226532998238005 -1.5066833635286 -0.0717716142659647 -2.36961335244708 -1.25775609724909 0.426631886834336 1.94323736763806 2.01241797587116 2.02543136456518 1.23914995632452 0.441501178694244 0.504391860063618 0.744425626073495 0.344368520879493 1.68748092283091 1.54211957199254 0.468287641162753 1.20595220661847 1.40735356919925 1.38365031452366 -0.57522551013725 -0.486072152895292 1.37884982640668 1.9865216625801 2.26574655120315 1.90023595421646 1.42506159061268 2.19837332601019 2.26029620621479 2.04035412748062 0.478564952167681 0.716583654053403 0.694830965860125
11 -1.72809709331651 -1.56633619716168 -1.27488222587061 -1.95663986189383 -1.46465733735339 -1.84587866126447 -1.47185414528087 -1.26552388377713 -1.33697411319845 -1.70086398586946 1.58600537407599 1.79154659258499 2.14161245797728 1.33405900279818 1.61910280628893 1.80123815403001 1.61962797727895 1.58940734879835 1.59683623935438 1.43917678143468 1.41116963134507 1.77256769103934 1.48132392736992 1.7205799919572 1.77853748367506 1.29505454327012 1.4904931721432 1.74844460216141 1.70656114830698 1.38215516023788 -0.622789428803424 1.77065233429143 1.46908960248734 1.61448298589192 1.49442566851367 1.57007694970534 1.45396427100049 -2.06192581480846 -1.34243940846075 -2.2556408533485 -1.32521363766804 -1.63008104054992 -1.07140743360669 1.11083606950452 -1.26741830827831 -2.09593424570188 -1.51212190823746 -1.85553126602757 -1.78092473721888 -1.94800469535379 -1.25349390727723 -1.73604233968934 -1.78497918691465 -1.827281688624 1.95556781884457 2.34747751615769 1.96306295048413 1.4976842196087 1.2902515060716 1.75365885465086 2.31534552414068 1.30934736433525 1.82819099104104 0.951393650325621 -0.448156613590747 -1.79645332104256 -1.00024372651517 -1.08240070893369 0.470812364833002 -1.58050036457614 -0.889422116838535 -0.839174313894633 -1.92050989050571 -1.17175513145951 -2.21609381133059 -1.14830281766104 -0.355744950471512 -0.861345133550009 1.32761215280799 0.0677814757793501 -0.667269616570195 -0.973525081318359 -1.06395904651806 -1.2271706914154 -0.312338957686803 -0.458747637807853 0.121335494738142 0.564899256019947 0.368135673405968 0.558693678917511 -0.938772466320836 -1.14409396703567 1.81210937475327 1.95351390284229 1.85529451660471 0.671916638392813 1.06760143905929 1.06428419747967 2.28916369600222 1.80813274858942 2.28552358138681 1.38947313137917 1.5898496792023 1.77301401265728 0.975094587839116
12 -1.21816797767145 -1.18080479980193 -1.00719593743596 -1.27310712670584 -1.11470385381514 -1.20596061546808 -1.18343246677551 -1.18581457298268 -1.07547747813424 -1.21574407801711 1.17018107631592 1.24434599719702 1.26586235961633 1.12003806093775 1.15297608378602 1.09736758638777 1.12654045014694 1.06080447534115 1.05913287506025 1.02256668254897 1.01326754869344 1.23936754544398 1.03402646946693 1.13001206042268 1.23153932856927 1.03826833142273 1.21266961152648 1.23461953231803 1.21664459173398 1.14707983944092 -0.341695560626025 1.21640566482758 1.1399758116284 1.18345722299743 1.14559610912814 1.17174099703117 1.1125334446372 -0.858131697657437 -0.331668441622137 -0.886578838363796 -0.984788342284267 -0.921752449173989 -0.721205782752122 0.639235459780638 -0.635014461256765 -1.06519371907127 -1.26398766359974 -0.822767120182731 -0.674721351731571 -1.0864460048346 -1.14072442362221 -1.02524207295852 -1.2851826586233 -1.23864715379114 0.993942958015912 1.04298369941298 1.2740245707287 1.16654801676078 1.11505487783832 1.14904041413931 0.949926366407909 -0.0306740245787537 0.508798849070611 1.08103859898724 0.439978422678991 -0.261339902489698 0.266365503714219 0.197316809297146 0.90149841079229 -0.0934811533834851 0.340234116671178 0.287778082775861 -0.402738807478765 0.00550628032129002 -0.674680688818394 0.19248746326639 0.254527425259535 0.341543886102959 0.158928678327744 -0.73100976027507 -1.00053500093899 -0.656371581644772 -1.15950241204243 -1.14040256089381 -0.845451572761964 0.104188216641451 -0.081907583062614 0.199960702859024 0.346139611086604 0.626058977707322 0.0497917093755172 -0.0372714119101432 1.29763688950611 0.393152613400373 0.74197006932352 0.732327604194769 1.16551347639446 1.02611069492195 1.1377371311461 1.20192976177184 1.21968360208963 1.11056641481528 1.03015212580552 1.28439876735834 0.974589773159278
13 -0.742884930786235 -0.80497232927831 -0.752071304615171 -0.653117083607158 -0.779268137131491 -0.638116082712851 -0.876388804651075 -1.02256079027115 -0.811808720666591 -0.759148378820494 0.774974131676283 0.734609125791524 0.499755326330568 0.880932802925511 0.725063797569865 0.505014520124959 0.684501854159627 0.605417294633377 0.597343204595419 0.656349447395554 0.662387817935163 0.741305504361118 0.643278964046016 0.615513777134527 0.72559912399664 0.785242243397207 0.905055516889612 0.752029366962159 0.756327465402728 0.886820959353415 -0.0273201646023862 0.709173542777427 0.814146549586203 0.774132522091217 0.804330444792113 0.788819219301566 0.783707377838088 0.0778106220783888 0.388296143309698 0.188072226287658 -0.680856978848997 -0.356285078018784 -0.451324948744537 0.161284094243992 -0.167358292210102 -0.229915410280464 -0.949702926641842 -0.0255819720501365 0.159131390371694 -0.377233537037476 -0.967991190185732 -0.440834466359425 -0.77367355167539 -0.70016704472602 0.224807518063455 -0.00947514036721919 0.620578222748859 0.83319382336472 0.83603286321272 0.620207720033932 -0.133793264409088 -0.986055356752589 -0.473552602924243 1.03822688797913 1.08915812390427 0.888154201738746 1.1835056077058 1.13844673686088 1.09308047214146 1.00830286437441 1.20099282819457 1.05337390371834 0.736312161057031 0.826770944817863 0.537299031028109 1.15966884383547 0.613430153306893 1.17437808089759 -0.668336353884669 -1.22330069283504 -1.11745719462505 -0.419863779141549 -1.1011104175722 -0.985788737891439 -1.18000137696348 0.574964897567687 -0.148853452405824 -0.0161874804018157 0.366037886384949 0.673624107518381 0.824893298540647 0.829583909275343 0.781823345196932 -0.789873280645236 -0.200729903887863 0.642103953546592 1.11669480998266 0.931442086971774 0.190271367518095 0.6600390707481 0.314303199709052 0.827167161825529 0.557341540572221 0.802184950338755 0.916672751258095
14 -0.326128969806655 -0.445524498082648 -0.518156151259261 -0.140471880007016 -0.468352110080409 -0.192018614915028 -0.537892389201199 -0.718194471444267 -0.544465772365338 -0.350738810417494 0.41459374981257 0.288161429393878 -0.0811330744701536 0.599454513294135 0.361700883043304 0.101028484016857 0.328690280628737 0.27369639895243 0.263777099300561 0.375244992708709 0.390927071138672 0.302603770773552 0.348045132308517 0.229506856436559 0.289017949717869 0.538560248374654 0.54712633341526 0.322205921499778 0.346012759570137 0.584023277558732 0.343231016112904 0.281360624881122 0.493864165472336 0.401465941948633 0.475840470837766 0.431935222513249 0.476169527247772 0.561314828951362 0.617066205101152 0.765414694137943 -0.438559077004503 -0.0321206976692558 -0.317097363349013 -0.327352077405182 0.0220355409936352 0.27519696915398 -0.523697878018254 0.373684402427332 0.532955210727536 0.0746446358255457 -0.693971226422347 -0.0699165531027794 -0.242404093917778 -0.24641211068225 -0.219188646598677 -0.636198385623209 0.0272785971535868 0.496093929401238 0.381666753816075 0.219388152276966 -0.741672384016445 -1.29173111258704 -0.886600883668852 0.704136781235428 1.3346881431013 1.38627388864387 1.51033229091848 1.50763923124956 0.880806212775159 1.45936112819373 1.43863255378926 1.20860078553571 1.23564690391735 1.0467216701854 1.19279780959082 1.49576598388668 0.547764888241631 1.38214260979403 -0.918912648145622 -1.19788309894812 -0.868967462783503 -0.319555854151847 -0.782717578919967 -0.716574824816925 -1.17914286159636 0.890036370469253 0.0143896042407345 0.0189608792478 0.456670477099527 0.687720154937884 1.23939499571227 1.2910695853746 0.263764813175379 -1.33551507393989 -0.855182314848384 0.297474677624651 0.820040872139995 0.741338364606217 -0.412663724650092 0.226785040797425 -0.320019651634378 0.536176361621521 0.231288646770512 0.330797473943913 0.76176882467989
15 0.0143236058680458 -0.107622399318343 -0.306773181079711 0.230737449909902 -0.187039872062528 0.098044140109868 -0.160814534098848 -0.23838553965475 -0.270017096962472 -0.00544243379109812 0.0986529726530709 -0.0746939539043265 -0.42043137995239 0.263462089170186 0.0797732895342787 -0.0658728363556636 0.0809216775029796 0.0956270029419547 0.0896071697259763 0.197890736481464 0.215773694519851 -0.0577390585454646 0.170033354144657 0.00531721474333826 -0.0569241627069924 0.296417188853549 0.128183921323742 -0.0378406376133697 0.00114770635008298 0.227391581317553 0.764992648190983 -0.0437540863015311 0.180037481609001 0.0760391204045014 0.163108104276733 0.108447076662719 0.194089816388115 0.473996721484416 0.234224435896463 0.711288615039178 -0.269371538042756 -0.00808852871342218 -0.344703814944471 -0.809212389586099 -0.130632322509151 0.362007113031841 0.0352182637387209 0.273865351131492 0.330362794076547 0.201470486866652 -0.292256393917488 0.0338906196500336 0.302454336785881 0.0968587497456125 -0.253701806565584 -0.718997975994834 -0.477291278393471 0.154643534306921 -0.279093889485391 -0.0195916710028265 -0.7436248130154 -0.779507187102907 -0.583476525574586 0.0141658117171909 1.0606398850055 1.05735952271629 1.08640614055776 1.14716241015681 0.169887032899639 1.08412313384148 0.889678777052682 0.59921505842003 0.924804165139854 0.514209236426488 1.1351830892565 1.03183692171897 -0.0394814929170769 0.802836972185497 -0.44831436888523 -0.525096533304272 -0.169534927744809 -0.380752156513828 -0.144356907088922 -0.303018558054437 -0.750952104549291 0.99157705392345 0.4510806959575 0.356556717971412 0.621803752362164 0.648192123636252 1.1834215285761 1.22569176960899 -0.247474063590088 -1.07065377033395 -1.12707343180344 -0.35061578190066 0.216826624367078 0.427396012270738 -0.574653608164153 -0.0672862155966821 -0.603061165127506 0.234157092494202 0.0874309061895384 -0.120514235864088 0.479790353174044
16 0.292463338347381 0.211506466336632 -0.0811277039679007 0.476953149251368 0.0851751308950603 0.277847462486547 0.23230177558048 0.330273626262041 0.0250091256603642 0.286452271271246 -0.187152026400841 -0.362390094139926 -0.561699651019779 -0.112399175272845 -0.153002291819761 -0.0933601457041097 -0.106519983693324 -0.00530043161615299 -0.00398497420008768 0.0592363309836929 0.0731165221561522 -0.347906228384058 0.0411611762942998 -0.12309716490391 -0.327482290247992 0.0341684088531195 -0.311336591082304 -0.334629242484976 -0.288608514928619 -0.162835041869857 1.08802771864318 -0.290378338957822 -0.13346796534706 -0.214334483240231 -0.142488254066844 -0.191279869107628 -0.0818486978210178 0.0419650214383614 -0.464505891266561 0.249221256391418 -0.113675666797912 -0.136887770703781 -0.408630013838103 -1.15342400700735 -0.430460018386804 0.184699399839172 0.621376191792125 -0.10788198163855 -0.194059639296973 0.129466425430334 0.185949761506465 -0.00883653236056979 0.780738819682215 0.349740463628147 -0.0457566135405599 -0.428554014978183 -0.843586302292888 -0.186959660608671 -0.966716617539269 -0.158656337291622 -0.342883440874926 0.21472515943716 0.138334205505365 -0.814150148479205 0.404844874023239 0.194577146426412 0.169686962437279 0.292774124409196 -0.770398561304709 0.174931275700328 -0.137127263391931 -0.435883415789269 0.104434788659766 -0.431897993158145 0.574237539830278 0.0596368021139303 -0.84888054331883 -0.241524848449078 0.415533361969494 0.500372995514406 0.735742236581833 -0.471347371734552 0.634057948481845 0.196097059789168 -0.0372615964681248 0.851528627478612 0.941004334858605 0.78051606652151 0.734729686641811 0.501133683219886 0.740996368453858 0.740441610420247 -0.690955640326208 -0.274522539555189 -1.04338335868636 -1.06650268733724 -0.531144547309768 0.0160397852604548 -0.429052839930921 -0.263325852065436 -0.612654328113345 -0.0840859389225691 0.0340635314319523 -0.517395651498077 0.0900170636853101
17 0.539598711427899 0.518959658061275 0.216354965050067 0.642166071809782 0.382750397266117 0.436813562645325 0.602737811416958 0.835268826581265 0.359558254758039 0.54808873990123 -0.470163541570436 -0.599025829586022 -0.602976399016101 -0.49888117236059 -0.395714174902174 -0.158908922722418 -0.319256631295929 -0.163651888983782 -0.155780175358729 -0.151391610440768 -0.14484960283304 -0.590899376695952 -0.155604028290015 -0.275949504216749 -0.557828909559971 -0.285281878536358 -0.70312437515172 -0.587505897022042 -0.547655283268503 -0.549226334504795 1.08336677136152 -0.508607654225899 -0.456626340914281 -0.494253659988472 -0.4558959508198 -0.4861439801098 -0.383767007175525 -0.320868542489213 -0.956539216410578 -0.202264134903084 0.126905551426054 -0.158844232742435 -0.300663914076636 -1.16728656452676 -0.541512689428607 0.0295612213817836 1.05994783163005 -0.380863748464203 -0.583486749610254 0.0905830039785637 0.647133078365926 0.0174435136571673 1.0719493666785 0.557325529128333 0.100586845103657 -0.0930253411057792 -1.0106337346653 -0.521899832641533 -1.38686807539263 -0.311929951451124 0.0756073499556506 1.08026859396225 0.739101046060005 -1.40946530871468 -0.356526054817303 -0.653323218769024 -0.753771836704104 -0.605253774743866 -1.47229803816498 -0.72078568165819 -1.07561222296336 -1.28895372846345 -0.667979941840253 -1.18559474362871 -0.0805020466505204 -0.877926605380864 -1.36488059886601 -1.16506459340019 1.08716690038224 1.35250369624888 1.42152084723586 -0.373423077741293 1.24184053529897 0.673728786012005 0.692662038394347 0.458060625427053 1.1203097992872 0.929069760370092 0.597611119400428 0.174238699996557 0.101848400740355 0.0668706354272008 -0.977463300296476 0.527042133431641 -0.697216481029618 -1.45930380849349 -1.14184646432702 -0.436415501171449 -0.234476392565495 -0.441571346681591 -0.512798012488519 -0.424706616033336 -0.0898308547824352 -0.811806003196947 -0.361358311149885
18 0.787030913125779 0.821873838520211 0.642105981759484 0.770685184252031 0.739613694856325 0.66374990104668 0.912319074011474 1.12600441699857 0.752060047995199 0.80266938682635 -0.777504517575435 -0.80893290459345 -0.642302770996683 -0.866903491216652 -0.70683655219291 -0.438078024444304 -0.64192472975934 -0.512289595618204 -0.502811096372006 -0.543048193069101 -0.544307882466635 -0.809928746951782 -0.53565567936675 -0.572166578065189 -0.78317549288965 -0.698196933893468 -0.979896470606842 -0.816029202848467 -0.800443713668792 -0.894719495829265 0.526956480832873 -0.748339820671798 -0.799238195020322 -0.788189509992331 -0.791860515935954 -0.794917728050791 -0.743271777089425 -0.204890587143857 -0.725763469024421 -0.228469686894325 0.549127269997308 0.182463319721086 0.184042012553364 -0.662715633441978 -0.132507152847509 0.180132299302552 1.1789587163886 -0.158824410186981 -0.386351343867796 0.31441165582338 0.998762693718489 0.325744757844167 1.05830140652278 0.764701568759766 -0.115479500108373 -0.0380395547474254 -0.919752133708292 -0.843480384040141 -1.25018577499686 -0.59239419119342 0.130180598855216 1.21300091391022 0.684968897850772 -1.40578924812846 -0.948839110749701 -0.942616056964908 -1.2021925667714 -1.10028240337323 -1.47432126370141 -1.0605993545148 -1.36542675462954 -1.35927155122634 -0.840351183591879 -1.14796790018148 -0.422328669629188 -1.243091193395 -1.07910118082362 -1.38818879085855 0.988029842069935 1.51148534218259 1.46817623972099 0.127342233939721 1.3725717769193 1.02397646048455 1.17181123387232 -0.198329271225717 0.63111564291859 0.446090511762635 0.016568320746327 -0.402576831948899 -0.544260196605986 -0.563883017333962 -1.01995285070108 0.812845738345322 -0.183148915485577 -1.14445661699986 -1.33697210677292 -0.873796808033522 -0.247662347776004 -0.681700651230909 -0.466988415641862 -0.793607674321007 -0.443215046508015 -0.957031699903918 -0.828014718489379
19 1.05209597822062 1.12479572312646 1.21090632781774 0.89183725226389 1.16695115877172 0.999184916923421 1.14770425543273 1.14652154816006 1.20527039365133 1.06398310831936 -1.12109239493418 -1.00906418946475 -0.734349888163616 -1.20270516307982 -1.11000403192509 -1.0007650485706 -1.10732597772274 -1.10042086988521 -1.09596162379189 -1.15292005556172 -1.16079107401194 -1.02096812466078 -1.13940743764891 -1.05927182783039 -1.02371166512427 -1.21265163032904 -1.11913926044825 -1.03419627390589 -1.0613529691407 -1.18401656810283 -0.634411529115349 -1.03449842117419 -1.16423467956641 -1.10791751160385 -1.15565767550316 -1.12622726395823 -1.17048021494016 0.555512343375771 0.421081637581957 0.345944039920455 1.1832698982736 0.982517794414269 1.11060579881558 0.397828544304814 0.913371989005305 0.754370750187159 0.924163496771133 0.708793798725161 0.572351122526975 0.894510636446045 1.2036062573309 0.997933626638927 0.713732631337325 0.996922275885386 -0.814186471487709 -0.408162038672524 -0.571633214541715 -1.14970717248414 -0.467865970668375 -1.04635846218352 -0.34408232455244 0.372100065740955 -0.23592918909876 -0.677221300012067 -1.24145626263259 -0.443537375985576 -0.969418965628914 -0.996369434545964 -0.610569344774094 -0.615116994308492 -0.779194505628866 -0.414341601272172 -0.183616533166497 -0.0886329053723138 -0.265846918681948 -0.81118167376355 0.18724197096668 -0.679512610596329 -0.103613622268415 0.778179794950103 0.725212692432878 1.09795915349991 0.917691164112025 1.20448635290088 1.28431966002552 -1.08900763957938 -0.639013573089779 -0.784650866992675 -1.05876438542423 -1.23598322456579 -1.09110066221734 -1.02904371909801 -0.80157869635377 0.360104826343718 0.424669675480445 0.000235332132314881 -1.01563692744552 -1.26686825330057 -0.584323834857912 -1.01995963829341 -0.559007024750068 -1.19041834390244 -1.08472806713509 -0.946383160647979 -1.2822700566808
20 1.32976642459112 1.42812453759833 1.87083922960132 1.01095684472688 1.63953092865374 1.40633399114859 1.33531942356587 0.992410840128033 1.69684535926216 1.33074418059747 -1.48849482405294 -1.20455617327893 -0.864336980305458 -1.51705746719586 -1.57305980938246 -1.7476637667625 -1.66525491724591 -1.84328973456392 -1.84815871831387 -1.90310511248149 -1.91669372647673 -1.22840297637995 -1.88720187832467 -1.67044482567807 -1.27557136542996 -1.79158052141251 -1.17003185800917 -1.24709816906663 -1.3286331903573 -1.43667337760176 -2.18035795199429 -1.35201384544632 -1.54354642993521 -1.44488262850882 -1.53739840122265 -1.4724506239876 -1.64109674008555 1.73521710477066 2.16024800489517 1.31301268173305 1.95316252094951 2.07907868343624 2.32038545994262 1.81080650413341 2.3694957149183 1.60507562215713 0.429845876176662 1.99510694626618 2.02474330402274 1.70659739285536 1.31298535050323 1.90585944668034 0.15906293012441 1.24695941067617 -1.82659210172669 -1.0580087640815 -0.0620476775135982 -1.44611647366787 0.727724327143803 -1.61336452797856 -1.16500361249116 -1.10147441636454 -1.71983478826136 0.517664275089804 -1.33433140692296 0.570905115726442 -0.290669409713964 -0.499032990376828 0.811502714503636 0.343765146331158 0.377244587744558 1.18865678019589 1.0139983378091 1.63264054204911 0.219934665404923 0.141106275379009 2.08512432862235 0.634734427874069 -1.83809394237346 -0.533033219312834 -0.526887813309012 2.36953751480657 0.0854849373294296 1.2746667138854 1.15635553773382 -2.12427124289455 -2.40946096344256 -2.49521554735793 -2.44893214170354 -2.23110136941911 -1.56621297625457 -1.3793653947286 -0.417909871364065 -0.576094549889077 1.08480014433256 1.67682068884012 -0.361077176088254 -1.62953057900526 -1.13433944672184 -1.42304291803877 -0.74498178542981 -1.60472158895635 -1.9123524615465 -0.837264453187275 -1.72629026747567
21 -1.9437003718478 -1.24065463302683 -1.26756824899561 -1.06377874631941 -1.24939802837176 -1.8448254891005 -0.984841574924222 -1.44024171288828 -0.734194917644872 -1.5924696932425 2.17125736137736 1.75178049944145 2.05830306971584 1.04235502442248 1.38003788251994 1.93494240979265 1.82897304135633 1.9982216971005 1.95387156038248 1.83184158176837 1.88132316407899 2.17218577204115 1.88240553751285 1.64356920799404 1.71617499496831 0.646342879202014 1.85189852441009 1.71063997925262 1.7573578930084 1.59309243101703 0.864396421019433 1.71356702281924 1.61248087999366 1.70829652761099 1.55849438167224 1.55127629337226 1.22349848307076 -0.174104847139782 -0.429593631045229 0.118407869604214 -0.215254266459683 -0.690972663758404 -0.978244339274886 -1.40403367029278 -2.35722314311176 -1.71019903897172 -1.20500139167475 -0.387751874614407 1.32195698159114 0.707517471732964 1.46200062093115 1.76452843020093 1.88125811454959 2.49316074817682 -0.544553676771998 -0.0907069254615243 -0.879474530302485 -1.50290229929308 0.938234771712538 1.27719518416979 2.34528900655297 2.3954813211377 2.50327416940852 2.30033831629877 1.21890252090937 0.214922197337944 1.86147544109117 -0.245888175550941 -0.39782909227377 -0.70251284175375 -0.0394998735869928 1.72310451665974 1.80282029641312 2.41303010719428 2.18437207850047 2.19493750815001 1.91678457981839 1.87070437580474 1.39382217123216 2.08194435664269 -1.19109690708787 -0.182677471028928 1.61258959515854 0.855610303170684 1.16097642617472 1.28702339504061 1.99559920516673 1.94416722307599 1.49612590922187 2.30968071664526 1.75927573684065 2.21635233742079 2.41075483255294 1.61009567414741 1.26981515246665 2.27812940549238 2.12840466040875 1.20232654042384 2.04520460784708 2.13700952957024 1.31470038771963 -0.311425278824907 -1.72630524615213 0.333771781147171 -0.28235858915514
22 -1.2675177105189 -1.15251579293182 -0.984418168863263 -1.26937265870309 -0.587822435297182 -1.2202034665543 -0.534415749033826 -1.03385590484387 -0.676383456638275 -1.27269118964767 1.20304349454212 1.25253851522381 1.2254204142294 0.975026191067156 1.02174105578756 1.28305895104331 1.11767576184205 1.18295734001406 1.15068775666276 1.10029866212676 1.11575013300422 1.19551978913014 1.16389338341242 1.13197561605858 1.21308954458036 0.665065817658252 1.24508895439674 1.15690260901773 1.20721931968873 1.09706483477076 0.757636618300033 1.09328676899897 1.17618488017074 1.14724569895529 1.15976753621146 1.11379947713862 0.950367162884902 -0.556768790780184 -0.386755452405075 -0.423483942992371 -0.642074056668089 -0.449699928571165 -0.868348247038677 -1.07920213752223 -0.528812154879349 -0.463369959893733 -0.607544465791582 0.713541570546062 1.30249379365387 -0.0356361098688128 0.555260867141464 0.665883977626607 0.967722029200515 0.902923073435854 -1.02450736529552 -0.710485832509788 -1.00555865585391 -1.08181643224585 -0.615344646450905 -0.47051102805467 1.03272633740407 0.463138182036142 0.903376209914758 0.39836353777094 0.403080602684835 0.245756256819379 1.0070743495152 0.752399693339673 -0.0805251735642992 -0.554011391044166 0.156113808697805 1.14756916915995 1.3130033203533 0.611383830996019 0.189369276075837 0.924698926052509 1.21562125580798 1.20058632249689 0.659421942222753 0.858462545974426 0.255261590499339 0.485098841669546 1.3328444970341 1.0327433454374 0.696588847973018 1.202768560337 1.25324828503882 1.21925045851405 0.895238289283295 0.332084479767308 1.24813657297817 0.969023511335893 0.772241907447185 1.32354680829414 1.11779549411345 1.11902519813421 1.13587002735182 0.945692828686244 1.26778431850846 0.973355745029183 0.907527336479483 0.188949653154704 -0.0734863113602779 0.201821338704401 0.39006984551276
23 -0.668542399492469 -0.967112110833156 -0.740942630389585 -1.1929789495571 -0.22056796710675 -0.681068074697525 -0.309181307153129 -0.700456680289201 -0.652038399593429 -0.896570546168295 0.441510088846985 0.776642421246362 0.546098773757112 0.86233923549406 0.721347374284007 0.6892379549429 0.566444156152547 0.537553699833271 0.527404899079243 0.542690041098424 0.530657999178595 0.432631557507818 0.589759847659395 0.700262701459974 0.75374098166949 0.688566540897135 0.704856735074585 0.689551220316918 0.721137039454588 0.687594364923709 0.683464559130647 0.60824013024907 0.773620704973408 0.679110469693411 0.786608146119915 0.734201539986327 0.723261468026606 -0.817518375533574 -0.439119392782863 -0.806083776965425 -0.906753219715322 -0.370013701194427 -0.526408001501375 -0.598352586256277 0.694640433906754 0.473749282221609 -0.00948966506081325 1.32462799213591 1.02277509642805 -0.32583877932997 0.042517746212797 0.00348906819967209 0.339085069910483 -0.228078622594609 -1.03644172933193 -0.829986110837958 -0.99544372691172 -0.723457433888193 -1.4679328385246 -1.39733603591717 0.109174757404802 -0.780979401444168 -0.229217308815831 -0.764382079714362 -0.018099840378677 0.371492050619471 0.403584665785142 1.29875950706284 0.275344997731001 -0.223420888863656 0.396602898963171 0.670290324628242 0.802213910213302 -0.606425730213635 -1.03063155517498 -0.0682958334735689 0.525796694906865 0.525938145664154 0.229564784746129 0.0606375836438541 1.16331694058943 0.923967147221753 0.914585813797039 1.04284598279055 0.423607721365035 0.999253230772263 0.618814869645752 0.615728267599368 0.485148342116643 -0.89544027810232 0.767051140435022 0.11827093468913 -0.292923475665 0.931480701734154 0.907885260548418 0.266388788933088 0.393006450291917 0.729851895905214 0.597574351277735 0.178296079815532 0.61233678718391 0.303003828392523 1.00608649298498 0.239939508433777 0.853698760181563
24 -0.178437406318747 -0.657937611742884 -0.539594755834554 -0.769090366279675 -0.207386473547319 -0.256264151614964 -0.347929073351168 -0.453872717458754 -0.651356685489541 -0.457057448812917 -0.0473110920801042 0.337687863864081 0.0710256776477958 0.683374255714905 0.487948611730512 0.181547615000971 0.218474273313412 0.113163645845003 0.135507423098505 0.205196305706174 0.175170973175832 -0.0491190661324391 0.201776720704129 0.369343176800094 0.354211195718273 0.699035749026201 0.256796222321577 0.332908165127562 0.320587461557813 0.385494587465421 0.634255951452645 0.292908290353419 0.415419872252287 0.329462678748708 0.446328038569235 0.426154076779995 0.544975917814359 -0.902382594806322 -0.586317217665358 -0.962767687291871 -0.947062124448631 -0.471010621675866 0.0729410949447906 0.0460901030516833 1.13290295149644 0.986732762744017 0.552473914385405 1.30414112075944 0.437226452757879 -0.071683613594001 0.011321881459987 -0.118779361733838 0.06698081752153 -0.757917720060966 -0.486405136334893 -0.349053490600915 -0.805454762684822 -0.441148289129894 -1.42924490483188 -1.29284260381845 -0.314762109603408 -1.14120432807226 -0.751288412093143 -0.990315720729679 0.0388391034138963 0.58885143932403 0.11458110784429 1.26199636816871 0.646509680186168 0.300614783690054 0.663745068431607 0.31839494557746 0.279176854718909 -1.06574862190351 -1.26275000793525 -0.680885901834939 -0.121378419395353 -0.125162782544283 0.169129485475826 -0.202216244064417 1.37037563416946 1.05085442591926 0.34106376729344 0.835368280358964 0.376069405138625 0.647121638308241 0.131820098247308 0.173230645569979 0.306766093975198 -1.16649267527965 0.331141902816113 -0.228940052255514 -0.628812115409915 0.419871376180765 0.622244700952953 -0.189371271537706 -0.0279034639571501 0.555982663455421 0.076733561785859 -0.150175640401183 0.448403142586174 -0.0395857005269818 1.33795352300835 0.464376863873122 1.02856484812847
25 0.206384759865517 -0.264751110586119 -0.342146525706139 -0.142830406533158 -0.374107342759744 0.074541942095769 -0.499158181818071 -0.248309094305158 -0.610829699547732 0.000951843723639392 -0.32233980153198 -0.0548206604901636 -0.23929193867243 0.434134004513898 0.280265865084819 -0.231501432186874 0.00721981784714162 -0.146839796758348 -0.0920674232201692 0.0135090953813316 -0.0246419066533704 -0.313148748913511 -0.05268347868407 0.104310706633794 0.00758399408125606 0.644196250084909 -0.106686879339623 0.0537181388412977 -0.0100275413243944 0.148078041063954 0.553229030473606 0.0857665552826989 0.0915834428883055 0.0609825213959534 0.129382794005162 0.160465169147057 0.371027889868297 -0.806563044266537 -0.720147906807524 -0.897519833804 -0.781764692027422 -0.620972477557643 0.735125652146429 0.698341176358019 0.992784608398221 1.12311566795094 0.981062585850642 0.83198033356958 -0.281019329566554 0.457339931024638 0.248432796733445 0.0812371237941648 0.0191383243810635 -0.83013368281206 0.345841342720913 0.432548405378224 -0.473994643233115 -0.199318557559954 -0.787784799659186 -0.5275079314129 -0.386005747897777 -0.877489383514091 -0.812064101539499 -0.591793848498232 0.349206312464723 0.782309338115493 0.0248542470189457 0.805677353745341 0.92825009191001 0.842901818160136 0.859011374319559 0.0526424483099689 -0.209511198857461 -0.964301400214263 -0.81935358394502 -0.953701519903514 -0.656227807116606 -0.673680185813409 0.30593221786245 -0.121691656953912 1.05435115556947 0.904843251846715 -0.275811939877937 0.465336932746033 0.428007332065357 0.20340339377671 -0.225221801741816 -0.140621502519138 0.252910520917442 -0.782421611969514 -0.053621615937157 -0.237632371460648 -0.470621798290083 -0.129364712351773 0.279103258150038 -0.355381385546197 -0.217742326592265 0.381242335202702 -0.304481610355292 -0.169188450463309 0.340347996033354 -0.588860049169654 1.10840370615592 0.726367027997844 0.939289931000258
26 0.495519411260093 0.161394908448797 -0.103436534610068 0.504779121118192 -0.506691988986754 0.340065453329341 -0.578935891356547 -0.0278090936142692 -0.457795658880718 0.423707692059061 -0.463791583641436 -0.392075920012094 -0.439716837667693 0.113505403874411 0.0484354343909765 -0.544731792002743 -0.152569160328503 -0.317452783672806 -0.242586677206776 -0.127215174743505 -0.163684194160603 -0.445162718886541 -0.242336929133919 -0.139254420562976 -0.296976434942374 0.465896405461203 -0.398843287932795 -0.191087263158322 -0.292624799927473 -0.0781653700974797 0.375224003800023 -0.0910722841799076 -0.211403621180509 -0.174368582833883 -0.176644858240878 -0.0993624340657988 0.148877203597739 -0.533641925745646 -0.714032236103939 -0.626358287323425 -0.443428771662 -0.662477314373302 1.22808769688847 1.17477405916464 0.547058933747655 0.958036610049323 1.16866537923695 0.142799092996175 -0.92155463522716 0.930233950780198 0.489345457448679 0.330865694495611 0.0285346982651015 -0.636918653433585 1.11684387214262 1.14689697545563 -0.0534549780081017 0.0459352265910892 0.0863423741834347 0.429184121990696 -0.295368272087036 -0.32743975856833 -0.610613487150288 0.0319168826135163 0.635788667539735 0.817210142350347 -0.0112759621740706 0.143606540895034 1.00196623387189 1.19645224838644 0.870186022358326 -0.177518933140716 -0.610799010308427 -0.563263951084263 -0.10232906318961 -0.9518795969557 -1.00253644638127 -1.0318927378881 0.427385997783341 0.0593343124892442 0.45120746715776 0.545835473951978 -0.802203856986849 0.0057723162188827 0.42618524719957 -0.260149021829548 -0.479512429501127 -0.370479955938134 0.191161081243795 -0.131113018263248 -0.382829849644985 -0.119184565741189 -0.12021103435054 -0.617959405493759 -0.0971622646652179 -0.372434317665996 -0.295201393641056 0.155285386662039 -0.564660580493185 -0.079352594644183 0.19666103242353 -1.04027392175562 0.565209226019805 0.849019383671461 0.62832052816338
27 0.698569562282532 0.569440601663034 0.221698160979029 0.992697057220628 -0.391083138898005 0.569029068997657 -0.403316375533963 0.263588462868673 -0.119593562304237 0.757457647891655 -0.551899321168054 -0.665273716143329 -0.585124949072446 -0.279619693274713 -0.257409590354164 -0.752972607590946 -0.346154648356735 -0.473685174779306 -0.403331418970895 -0.311833036762809 -0.336873088844501 -0.530883973614715 -0.435911158606622 -0.405777810577437 -0.570309941439272 0.105987561920054 -0.632930063920813 -0.444583118628585 -0.549126695827063 -0.346751805278886 0.0350815037326165 -0.315505254293476 -0.50705916235419 -0.424636288808923 -0.484174183695125 -0.389829995426615 -0.174018096958908 -0.08721429914473 -0.441388385943725 -0.165317236947947 0.0353623591269477 -0.438095318534554 1.31975833051401 1.29175649115515 0.0685479227515143 0.566662893636642 1.00767773295442 -0.528710685008821 -1.27395659597532 1.01597187853662 0.469528488179895 0.357403139513414 -0.0718734581677235 -0.370502460819387 1.48311908618368 1.42603810035062 0.403761169449148 0.338520614911939 0.822978604030344 1.10768990824742 -0.233692035501428 0.17128586022653 -0.346043816815503 0.481494561942807 0.621347403783864 0.558896169872391 -0.139507709386128 -0.510376390561749 0.749061104967459 1.15427103180221 0.585055155641482 -0.422648460710081 -0.871636281383679 -0.123863058869579 0.486377839534544 -0.740582854738759 -1.08409511543749 -1.11208390301597 0.320883970076955 0.0979535949537924 -0.203047936393317 0.0337538852242044 -1.10426772984617 -0.470291673440176 0.217355586957741 -0.671774654365459 -0.658263320654171 -0.561006826020474 -0.0109152621311766 0.399490072239691 -0.652076720179095 -0.0850049908498974 0.120518339508266 -0.947639140360352 -0.482170322603891 -0.381347228211623 -0.378991555620652 -0.172235052881126 -0.722403142592899 -0.081305777175794 -0.0741745676381966 -1.08925891314454 -0.0438111646245731 0.655435716061701 0.13812299659337
28 0.826346936147644 0.915166008623201 0.670407264301837 1.16679728922667 0.153297386402018 0.787611087541656 0.181702299936779 0.672924655822685 0.462259401767265 0.957600208009657 -0.658428391970793 -0.868488265838042 -0.725117482204974 -0.744190604505065 -0.678885254614695 -0.854621895842687 -0.647277505552367 -0.681640994465034 -0.650468287191082 -0.622207933432195 -0.626396937637764 -0.646690219644995 -0.693497058963003 -0.733532875816524 -0.82278209366278 -0.481400586195335 -0.822178496943565 -0.744257690742245 -0.799463194401066 -0.703376843477164 -0.519752542902193 -0.654437352301814 -0.807428223150836 -0.731489119534999 -0.804041667206991 -0.742055611249035 -0.640871916255377 0.524733146359601 0.201228616434463 0.466264365226237 0.622152016893597 0.182656916465814 0.818051182175288 0.89846239585143 -0.202862501776606 0.0211450106237964 0.413565391151353 -0.977469024602895 -1.16194409901594 0.435393655974386 -0.0354583242684848 -0.0717981067103995 -0.425342201314326 -0.201305143565245 1.15508561438472 0.959805689450041 0.85072999873482 0.715577668780614 1.10172646334904 1.10448041190877 -0.36733327366226 0.324354548211001 -0.194518129545597 0.412018004179531 0.0714350498173745 -0.102407336022503 -0.484893826578123 -0.969189267005512 0.0747593474527496 0.546079616836468 -0.0864106828843169 -0.726614953369722 -0.949470912499511 0.124016369230263 0.598270261968864 -0.382729545217933 -0.841531916564009 -0.84517226274594 -0.193445849898275 -0.214632675854524 -0.700264927241551 -0.574645615687227 -1.07102061420301 -0.898422734203011 -0.326943377803043 -0.970064052461515 -0.787415947701907 -0.752419443065906 -0.465407439892183 0.472943866204807 -0.859174664483633 -0.317922111456769 -0.00981914431550599 -1.03675441830611 -0.854320734916166 -0.505692450787931 -0.572918213905253 -0.642587324417861 -0.796857452164598 -0.348232477793894 -0.548775601338195 -0.480256183744721 -0.499751293901987 -0.000516426067021128 -0.489108075652564
29 0.897185050273235 1.19691575882179 1.22997408856592 1.04044602718299 1.09868737893276 1.00615607929963 1.14378124443427 1.19173080345335 1.25801517858135 1.0364801956328 -0.802450895411957 -1.01370616425532 -0.876471064036927 -1.26572225255972 -1.20626247821295 -0.87028677307945 -1.05798261887678 -0.952003257572387 -0.990998757427233 -1.05934731945653 -1.03523244471973 -0.810803422496773 -1.02143974020106 -1.12250793255113 -1.06180700426957 -1.26573019408752 -0.979659504823222 -1.0928324984815 -1.05116545608771 -1.14506859686802 -1.26338946814338 -1.10637018472822 -1.11539061320594 -1.09691070982792 -1.13723415031509 -1.15365793710636 -1.23684969916923 1.26688461494299 1.173283158143 1.22848202872016 1.28527131305273 1.16257532018964 -0.220308869667448 0.048218561366793 -0.232247578022511 -0.62514017082371 -0.554639401675215 -1.18267103750782 -0.621700157597118 -0.767895518424112 -1.00056791183913 -0.940119350324277 -1.02709897751564 -0.164024426832507 0.17859417431302 -0.20235147617144 1.27462516103637 1.17213236159051 0.911848626669147 0.426835641713812 -0.710271123978528 0.107049573873931 -0.189417664686957 -0.18289829102722 -0.982105669183131 -1.12162870017382 -1.04401109577476 -1.21226186168555 -0.967472322444314 -0.569913844127506 -1.09618744177617 -1.09165260708248 -0.867081088795387 0.145529910904752 0.21746352279348 0.0727294139022987 -0.320253610533984 -0.278042723689685 -1.09176636493449 -0.874961813981895 -1.00564975652438 -1.24231471192639 -0.733745485375993 -1.26771627740257 -1.18093114167377 -1.15802516101946 -0.885008181008377 -0.957275267363431 -1.15780301940376 0.073284315098059 -1.01574193761944 -0.822911745212038 -0.520475608810184 -0.907107283612759 -1.20932174841179 -0.761727771549975 -0.88802991885388 -1.24054408329456 -0.810584118322088 -0.882475774783658 -1.21103603557753 0.737306605671542 -0.763627965514111 -1.07351416343802 -1.21286931835145
30 0.934192168348903 1.44005398156399 1.85602735055243 0.733331632643951 2.28507260963274 1.22495755070323 2.33229460879988 1.77630128125482 2.18191779975019 1.04259129055457 -0.969589858962148 -1.12428457303676 -1.03512566369568 -1.82120156474741 -1.79721890061601 -0.83467243007712 -1.53480311739709 -1.26027437554495 -1.38801907520684 -1.57293222168601 -1.51607369742166 -1.00452896899013 -1.39196712370012 -1.54838836943841 -1.29292523670369 -2.16796042396692 -1.11834220324298 -1.47095954154548 -1.30389402614183 -1.63796164351932 -2.12014607686343 -1.62638369219999 -1.42800816038693 -1.49769319539862 -1.47848603711992 -1.60099057857645 -1.91026841287914 2.08657611611418 2.34284244817625 2.06837650177443 1.99355144190787 2.35800978900991 -1.58065449918661 -1.07605439287642 -0.114789472510353 -1.33073305753717 -1.74677007937641 -1.24048748827323 0.17572249295114 -2.3454028668319 -2.2423816219998 -2.07271061506189 -1.77840441683059 -0.207203111494318 -1.18757618201061 -1.78270533505289 1.68426496777382 1.67647714024282 0.43917634952207 -0.657187668827278 -1.1797575386314 -0.334196613886448 -0.27348745867646 -1.09474136283607 -2.33839415105198 -2.35540155824273 -1.73188121734167 -1.32472376840785 -2.23006486783689 -1.99046053308623 -2.30861633016446 -1.49356645003237 -0.688715889854164 0.029642543959935 -0.460788768628344 0.58570940401959 0.367820784895474 0.468805751731596 -2.22092835456685 -1.74483000284926 -1.19445326073833 -1.94471522719091 -0.214034046993149 -1.60124647567676 -2.22091604739725 -1.27955732855885 -0.964060777491211 -1.17057359985231 -1.99322451533111 -0.612015866340397 -1.14216056520564 -1.49205094646976 -1.26065190266717 -0.646169600231712 -1.55386879563444 -1.09758896726025 -1.27649426548223 -1.91501518974191 -0.788309935491077 -1.57793063915293 -1.98599047787216 2.32039995994767 -0.910670966615963 -2.39670103038444 -1.99373092642064
