# Supplementary material for: Cell atlas of the regenerating human liver after portal vein embolization
Source: Nat Commun. 2024 Jul 11;15:5827. doi: 10.1038/s41467-024-49236-7 (PMC11239663; doi:10.1038/s41467-024-49236-7)
Supplement: Supplementary file 17 — Source Data [file 41467_2024_49236_MOESM17_ESM.zip › fig_data/fig2g.txt]

gene FC_emb pval_emb FC_reg pval_reg cond
AAED1 AAED1 0.0683980161450441 1 -0.0899473126539044 1 other
AAGAB AAGAB 0 1 -0.173339499680384 1 other
AAK1 AAK1 -0.222318085393989 0.322050262077281 -0.199391006956485 1 other
AAMDC AAMDC 0.166550960338444 0.263947141504214 -0.0648160736015922 1 other
AAMP AAMP 0.194836231239845 0.0226533190936583 -0.0253789070911886 1 other
AARS AARS -0.144387449137989 1 -0.254660204146835 0.00459008738663318 other
AASDH AASDH 0.0674526469107826 1 -0.0902804522104681 1 other
AASDHPPT AASDHPPT -0.146499382341132 1 -0.270144807691244 0.00541864774341939 other
AATF AATF -0.0959038363656031 1 -0.219023389448848 0.0858283842722147 other
ABCA2 ABCA2 0.159714882541482 1 -0.130321504843943 1 other
ABCA5 ABCA5 -0.0296145211081094 1 -0.0531466634307141 1 other
ABCB7 ABCB7 0.0855805645458918 1 0.0165407813421532 1 other
ABCC3 ABCC3 0.289651859524604 2.43141379467578e-15 -0.0151267873423109 1 other
ABCC4 ABCC4 -0.150209163740322 1 -0.293303798285694 0.0066745000854732 other
ABCC6 ABCC6 0.316121422086446 1.32162395404115e-05 0.0847184558181908 1 other
ABCD3 ABCD3 0.028693530567538 1 -0.107659932086935 1 other
ABCD4 ABCD4 0.181904227551107 1 -0.138041273117409 1 other
ABCE1 ABCE1 0.0287759098156877 1 -0.213331067644783 0.210704431078369 other
ABCF2 ABCF2 -0.0815111004009506 1 -0.161514705233041 1 other
ABCF3 ABCF3 0 1 -0.185836441651031 1 other
ABHD11 ABHD11 -0.193864741140228 1 -0.335103571961001 0.000323887447969595 other
ABHD12 ABHD12 -0.00220245632127014 1 -0.112903721698785 1 other
ABHD13 ABHD13 0.0865073636483962 1 -0.065488764804478 1 other
ABHD14A ABHD14A 0.201487367645623 0.69693334588573 -0.105856818770344 1 other
ABHD14B ABHD14B 0.220789940683436 0.00177805371836179 0.00319347782963353 1 other
ABHD17A ABHD17A -0.114372859697626 1 -0.239335577017459 0.658238605039855 other
ABHD5 ABHD5 -0.00879848738584088 1 -0.0955171418097962 1 other
ABI1 ABI1 -0.0624450207852173 1 -0.20941936576112 0.315411915145243 other
ABI2 ABI2 0.0481043358348844 1 -0.199883067653899 0.400706059149614 other
ABL2 ABL2 -0.0772258703683901 1 -0.0859015368043556 1 other
ABLIM3 ABLIM3 -0.132883681772939 1 -0.479941569405597 5.73288442053143e-20 other
ABRACL ABRACL 0 1 -0.217908877016259 1 other
ABT1 ABT1 0.0923514777430645 1 -0.0224246214394568 1 other
AC004540.4 AC004540.4 0.360451899848145 1.74457033242468e-10 0.25289484905574 7.12532822572889e-06 other
AC004862.6 AC004862.6 0.380201909648481 7.49453789069323e-07 0.18010584500413 1 other
AC004951.6 AC004951.6 0.366063700164486 4.20572372108958e-06 0.0710774347472269 1 other
AC005152.3 AC005152.3 0.43948902974135 8.09937655626737e-10 0.406993872733835 1.63105052398491e-06 other
AC007246.3 AC007246.3 0.107328021859341 1 -0.0520059862868982 1 other
AC013461.1 AC013461.1 -0.0581694405463224 1 -0.377010947581773 3.67402484553754e-13 other
AC074117.10 AC074117.10 0.0263169556138154 1 -0.108170567178897 1 other
AC090498.1 AC090498.1 -0.156033833036443 1 -0.458890034432656 0.00167651893144151 other
AC093673.5 AC093673.5 0.178239969024147 1 0.0294656696113642 1 other
AC140912.1 AC140912.1 0.128660406674955 1 0.0901759785183005 1 other
ACAA2 ACAA2 0.119434707262361 1 -0.100971882692289 1 other
ACAD9 ACAD9 0.165767479165851 1 0.0390380939837414 1 other
ACADM ACADM 0.139809800635805 1 -0.00828894407342362 1 other
ACADS ACADS 0.238287960907996 0.0118091666052733 -0.0398357098771062 1 other
ACADVL ACADVL 0.313189473573463 2.50456529290034e-15 0.0137956303836716 1 other
ACAP2 ACAP2 -0.17031944410688 1 -0.193860666435346 1 other
ACAP3 ACAP3 0 1 -0.0909990251958459 1 other
ACAT1 ACAT1 -0.12400535865994 1 -0.411329990581034 7.92173920048416e-10 other
ACBD4 ACBD4 0.24854596270643 0.059559008391474 0.0782179988757068 1 other
ACBD5 ACBD5 -0.227806904081651 1 -0.445610724483873 1.02723856912017e-12 other
ACBD6 ACBD6 0.00861930377584175 1 -0.13402437541384 1 other
ACD ACD 0 1 -0.110674173142403 1 other
ACER3 ACER3 0 1 -0.22481045943862 0.633061740150147 other
ACIN1 ACIN1 -0.0955523993986986 1 -0.269644585976458 0.00993151430951953 other
ACLY ACLY -0.0481298773769354 1 -0.217340639341822 1 other
ACO1 ACO1 -0.158681260395134 1 -0.411676463682117 2.5410953444307e-11 other
ACOT13 ACOT13 0.040763784459863 1 -0.155827580884376 1 other
ACOT8 ACOT8 0 1 -0.0547968053687498 1 other
ACOT9 ACOT9 -0.199805057963814 1 -0.272288200692247 0.00412980949630969 other
ACOX1 ACOX1 -0.130268785910142 1 -0.351545701999057 4.18891955224057e-05 other
ACP1 ACP1 0.229844070970395 6.87528070789051e-10 -0.00689462146097332 1 other
ACP2 ACP2 0.195905590081855 1 -0.0535444786251793 1 other
ACSF3 ACSF3 0 1 -0.0636989527251666 1 other
ACSL4 ACSL4 -0.0926393119188442 1 -0.239972052745662 1 other
ACSM3 ACSM3 -0.121272147913954 1 -0.524789083296881 0.0102752238324539 other
ACSS1 ACSS1 0.346253379522731 9.49209070119994e-07 0.102006384142016 1 other
ACSS3 ACSS3 0 1 -0.262453320998755 0.0861194830521458 other
ACTG1 ACTG1 0.012875905645207 1 -0.106531288047066 1 other
ACTL6A ACTL6A -0.0176118942537686 1 -0.164228781251488 1 other
ACTN1 ACTN1 -0.0321746717982088 1 -0.13604934178034 0.495601936616628 other
ACTR10 ACTR10 -0.0807213487967057 1 -0.156799079677792 1 other
ACTR1A ACTR1A -0.0884945769726879 1 -0.126556142838716 1 other
ACTR1B ACTR1B 0.273701637067637 0.00011062113992671 0.144703966923824 1 other
ACTR2 ACTR2 -0.129516888939615 1 -0.246623440443158 0.00563186347749066 other
ACTR3 ACTR3 0.0665899281209825 1 0.000845696445397892 1 other
ACTR6 ACTR6 -0.0349006730460593 1 -0.149593298297786 1 other
ACVR1B ACVR1B 0 1 -0.161256552502485 1 other
ACYP1 ACYP1 0.133109377335081 1 -0.101267917254278 1 other
ACYP2 ACYP2 0.129031349671356 1 -0.0689689542396643 1 other
ADAM10 ADAM10 -0.184484770108099 1 -0.321552419408904 0.0952096830739892 other
ADAM15 ADAM15 0 1 -0.138754157619355 1 other
ADAM17 ADAM17 -0.0694737872025324 1 -0.172548485146277 1 other
ADCK2 ADCK2 0 1 -0.161812853654586 1 other
ADCK3 ADCK3 0.353376787480688 1.68159263563775e-07 0.204069183083714 1 other
ADCY9 ADCY9 0.163168809520876 1 -0.117035802203749 1 other
ADD1 ADD1 -0.148042521285829 1 -0.315884938489508 9.42343040243398e-07 other
ADD3 ADD3 -0.00476468399365981 1 -0.186658708794096 1 other
ADGRA3 ADGRA3 -0.0815628413855927 1 -0.215018219951168 0.24713462596698 other
ADGRL2 ADGRL2 0 1 -0.226526828642818 1 other
ADH5 ADH5 -0.0445193242468037 1 -0.29247114871636 1.91313009787975e-06 other
ADIPOR1 ADIPOR1 0.146222048624322 1 -0.0308682404196265 1 other
ADIPOR2 ADIPOR2 -0.227697499166136 1 -0.274143067571672 0.00504136844711311 other
ADIRF ADIRF -0.474208844899115 1 -0.426262586724378 1 other
ADK ADK -0.0188222730395504 1 -0.282298397760707 3.14195061995677e-05 other
ADNP ADNP -0.108474559335029 1 -0.24193046696757 0.11081801639068 other
ADNP2 ADNP2 0 1 -0.132404929940696 1 other
ADPGK ADPGK 0.0482060235261095 1 0.014377011267197 1 other
ADPRHL2 ADPRHL2 0.0540901376242697 1 -0.201536391145387 0.791635265311695 other
ADRBK1 ADRBK1 0 1 -0.252259242609296 0.0569189789186019 other
ADRM1 ADRM1 -0.147668659898624 1 -0.211295807265544 0.00128868441954781 other
ADSL ADSL -0.00690680692711854 1 -0.172415638968274 1 other
ADSS ADSS -0.0753460763414924 1 -0.292609480726818 7.01090891135854e-05 other
AEBP2 AEBP2 -0.0202056570168403 1 -0.229360681710515 0.314746242772277 other
AES AES -0.193181480889158 0.659141965436075 -0.353195190700318 3.99409670882848e-09 other
AFF1 AFF1 -0.152162180882974 1 -0.243527873472915 0.251992611875403 other
AFF4 AFF4 -0.227461389292032 0.103023231581659 -0.240563800190729 0.329739806027796 other
AFG3L2 AFG3L2 -0.0769148298712959 1 -0.18352309076024 1 other
AFMID AFMID 0.163265280298344 1 0.0838290171361584 1 other
AFTPH AFTPH -0.132278953192419 1 -0.199838387600308 1 other
AGA AGA 0.102770158590035 1 -0.182596765606561 1 other
AGBL3 AGBL3 0.275672877274557 0.00321072450637586 0.0609391583332748 1 other
AGFG2 AGFG2 0.251242462536569 0.102323767459152 -0.0124511638551679 1 other
AGGF1 AGGF1 -0.0235227469441972 1 -0.20326787476781 1 other
AGL AGL -0.100778643710554 1 -0.181143791392028 1 other
AGMO AGMO -0.168072015175204 1 -0.19271875125194 1 other
AGO2 AGO2 -0.0777429552873636 1 -0.139110422782333 1 other
AGO3 AGO3 -0.0321246875075472 1 -0.163493150606288 1 other
AGPAT2 AGPAT2 0.161776922761342 0.249113744894308 -0.188884419190232 1 other
AGPAT3 AGPAT3 -0.0936685157895893 1 -0.306640386343302 0.000160034934856034 other
AGPS AGPS -0.0616966734150821 1 -0.246561736805709 0.0391751679966188 other
AGRN AGRN -0.118572280868812 1 -0.473254177805655 7.08419379931529e-12 other
AGT AGT 0.354481174248465 4.37791826532807e-51 -0.0988336781730716 1 other
AGTRAP AGTRAP 0.0426945023841694 1 -0.238124731674392 1 other
AHCTF1 AHCTF1 -0.166371942152463 1 -0.241863990580601 1 other
AHCY AHCY 0.388132124230894 1.36382440787166e-12 0.0662475159332668 1 other
AHCYL1 AHCYL1 -0.23878453992205 0.0810349654100939 -0.460922673017231 1.13383373558282e-18 other
AHDC1 AHDC1 0 1 -0.207333800805177 1 other
AHI1 AHI1 -0.0463911338017804 1 -0.153239148430061 1 other
AHSA1 AHSA1 0.0744007176342349 1 -0.214010701120869 0.054552700852606 other
AHSA2 AHSA2 -0.0587781602282142 1 -0.179722950605469 1 other
AIDA AIDA -0.0239646457565621 1 -0.222012983112044 0.182713138815797 other
AIFM1 AIFM1 0.032704973298824 1 -0.225818704809476 0.218575356966786 other
AIFM2 AIFM2 0 1 -0.176767566771179 1 other
AIG1 AIG1 -0.0269617946835113 1 -0.381716620447515 1.30928686836009e-14 other
AIMP1 AIMP1 0.0294436497392799 1 -0.158393272612892 1 other
AIMP2 AIMP2 0.0560808352503948 1 -0.196746782491709 1 other
AIP AIP 0.0748235823613579 1 -0.0811036950999733 1 other
AJUBA AJUBA 0.422590335238503 8.46187384185688e-15 0.265339102389197 0.000468164780118884 other
AK1 AK1 0.102937853272735 1 -0.103735065398632 1 other
AK2 AK2 0.107523229086051 1 -0.196848596678539 0.56212086695201 other
AK3 AK3 0.0317630374592507 1 -0.152882547810619 1 other
AK4 AK4 -0.0241211420289165 1 -0.202008391444149 1 other
AK6 AK6 0.0262004061449785 1 -0.0490219472757791 1 other
AKAP1 AKAP1 -0.0668149254034143 1 -0.338313710951397 9.72653577734331e-07 other
AKAP10 AKAP10 0 1 -0.220567717535368 0.693493298934619 other
AKAP11 AKAP11 -0.151897271122444 1 -0.220732988962522 0.403785664551115 other
AKAP13 AKAP13 -0.171306699650549 1 -0.134206694890617 1 other
AKAP17A AKAP17A 0.0863852987424978 1 -0.164404979527957 1 other
AKAP7 AKAP7 0.199287526062164 7.96968905098018e-08 0.00727631663895539 1 other
AKAP8 AKAP8 -0.109889876445006 1 -0.187921245700021 1 other
AKAP8L AKAP8L 0.029681986024316 1 -0.183683776951217 1 other
AKAP9 AKAP9 -0.0624854288742691 1 -0.300516257955192 5.55551504962159e-07 other
AKIP1 AKIP1 0.157946596868158 1 -0.00148829260263716 1 other
AKIRIN1 AKIRIN1 0.0116189113936747 1 -0.0526399337599647 1 other
AKIRIN2 AKIRIN2 -0.0203157225059174 1 -0.102964830782681 1 other
AKR1A1 AKR1A1 -0.0120090742095529 1 -0.343837733520258 1.14360975422122e-08 other
AKR1B1 AKR1B1 0.262546712468225 0.000391724289719532 -0.00702319661651307 1 other
AKR1C1 AKR1C1 0.324613490994069 3.76435596140463e-33 0.0488789240065737 4.03080133180215e-05 other
AKR1C3 AKR1C3 0.351444988026073 6.93260516434534e-20 0.00402480238345726 1 other
AKR7A2 AKR7A2 0.0283977574872568 1 -0.131841781901412 1 other
AKT1 AKT1 -0.188798482658822 1 -0.497492981929276 9.0497948839027e-20 other
AKT1S1 AKT1S1 0.224640918618772 0.0358523785660375 0.0725824405740132 1 other
AKT2 AKT2 -0.0946087256528585 1 -0.244122067049294 0.0924665122967777 other
AKTIP AKTIP 0.226758939611578 0.0440973243490174 0.00931377824576796 1 other
ALAD ALAD 0.111232110431158 1 -0.0358656491777261 1 other
ALDH18A1 ALDH18A1 0 1 -0.215723995991034 0.101246568198553 other
ALDH1A1 ALDH1A1 -0.0380748952338452 1 -0.439911644240277 8.29315274856859e-14 other
ALDH1B1 ALDH1B1 0.226788585491543 0.00888446644249862 -0.0873073239504577 1 other
ALDH2 ALDH2 0.0161844856295984 1 -0.180970158861995 1 other
ALDH3A2 ALDH3A2 0.201140289852964 1.44680316419789e-05 -0.150316717436483 1 other
ALDH4A1 ALDH4A1 0.100264354205647 1 -0.234770970317866 1 other
ALDH6A1 ALDH6A1 -0.0584938620697807 1 -0.210030597190857 1 other
ALDH7A1 ALDH7A1 -0.112554944396012 1 -0.315152866764862 2.39277172941758e-06 other
ALDH9A1 ALDH9A1 0.144460423534429 1 -0.186311785293816 1 other
ALDOA ALDOA 0.0108085471862417 1 -0.194927648386488 0.0836526243180622 other
ALG13 ALG13 0.0786456293524231 1 -0.0726017751234336 1 other
ALG14 ALG14 0.0517104548856946 1 -0.0748665632744381 1 other
ALG2 ALG2 0.0756233252659515 1 -0.0718893819703581 1 other
ALG5 ALG5 0.111888756527247 1 -0.0468938092482669 1 other
ALG8 ALG8 0.0814207622711203 1 0.0241333080213828 1 other
ALKBH2 ALKBH2 0.0651435539865628 1 -0.00328456008834799 1 other
ALKBH4 ALKBH4 0.12426550630519 1 -0.0226238197774735 1 other
ALKBH5 ALKBH5 0.12359895070644 1 -0.136784822697366 1 other
ALKBH7 ALKBH7 0.08155211879186 1 -0.13091158439866 1 other
AMD1 AMD1 0.112413204787934 1 0.0307578529673548 1 other
AMFR AMFR -0.0238944100475393 1 -0.140968237815329 1 other
AMOTL1 AMOTL1 -0.0433603943795038 1 -0.167424958925861 1 other
AMOTL2 AMOTL2 0.0440980325678614 1 -0.0272657686281645 1 other
AMT AMT 0.0797337149239421 1 -0.0853579346632556 1 other
AMZ2 AMZ2 0.260573789965454 0.00160450326420404 0.00608833176757861 1 other
ANAPC10 ANAPC10 -0.0342560616029484 1 -0.0316084221246893 1 other
ANAPC11 ANAPC11 0.153243288080184 0.0010733331859109 -0.157330161245473 1 other
ANAPC13 ANAPC13 0.0483085651042047 1 -0.0777119915897759 1 other
ANAPC15 ANAPC15 0.102092782355456 1 -0.126170228452312 1 other
ANAPC16 ANAPC16 0.110701796511699 0.000135594239883886 -0.114953553743137 1 other
ANAPC4 ANAPC4 0.13959403036066 1 -0.0404089834552395 1 other
ANAPC5 ANAPC5 0.0775319535393126 1 -0.101128422061147 1 other
ANAPC7 ANAPC7 0.00263307570467819 1 -0.20730785474703 1 other
ANGPTL1 ANGPTL1 0.281520781282118 4.63183630837424e-10 0.0690985792013931 1 other
ANKFY1 ANKFY1 0.0196233814828575 1 -0.233439421801448 0.17382559644937 other
ANKH ANKH 0 1 -0.242161334148093 1 other
ANKIB1 ANKIB1 -0.0591761777272852 1 -0.321664643200133 7.93710078904362e-06 other
ANKLE2 ANKLE2 -0.149756812457182 1 -0.27871006004721 5.49546216851478e-06 other
ANKRD10 ANKRD10 -0.0793131960791298 1 -0.228354974982016 1 other
ANKRD13A ANKRD13A -0.0435535215026321 1 -0.0997614557203377 1 other
ANKRD13D ANKRD13D 0 1 -0.202829288684072 1 other
ANKRD26 ANKRD26 0 1 -0.151035712856313 1 other
ANKRD28 ANKRD28 -0.00649621541467393 1 0.00638701385718088 1 other
ANKRD29 ANKRD29 0.0977326029811603 1 -0.192744301523413 1 other
ANKRD37 ANKRD37 0.22741201025101 1 0.15369361090544 1 other
ANKRD39 ANKRD39 0.18272559688834 1 -0.0880157275309392 1 other
ANKRD40 ANKRD40 -0.0340941906183503 1 -0.159619110098797 1 other
ANKRD46 ANKRD46 0.144933699242133 1 0.0521748603396868 1 other
ANKRD49 ANKRD49 0 1 -0.113813002365705 1 other
ANKRD50 ANKRD50 0.0345132404457249 1 -0.211355212192431 0.66569501895672 other
ANKRD54 ANKRD54 0.16233699123708 1 0.0939824341859481 1 other
ANKRD9 ANKRD9 -0.236780432162736 0.0922285297645219 -0.315750777686766 2.53979901650817e-06 other
ANKS3 ANKS3 0.198296249436207 0.245556796653547 0.0585488604630802 1 other
ANP32A ANP32A -0.215115994754022 0.360703495859174 -0.213107373902017 0.975001203865103 other
ANP32B ANP32B 0.110718691305006 0.168377747467661 -0.0857502458096185 1 other
ANP32E ANP32E -0.192937833903323 1 -0.160768089341728 1 other
ANPEP ANPEP 0.687249038470609 6.72979591080394e-61 0.174650750833717 0.00146051497579772 other
ANXA11 ANXA11 -0.0838977228321313 1 -0.276191360429347 0.00163460328431348 other
ANXA4 ANXA4 0.138272968442283 2.65346661065207e-11 -0.115221285965454 1 other
ANXA6 ANXA6 0.0448947862822255 1 -0.226920959814142 1 other
ANXA7 ANXA7 -0.0129356152082948 1 -0.205645539627748 0.00166717085602461 other
ANXA9 ANXA9 0.392765053284979 2.85410418371511e-13 0.137833180047976 1 other
AP1B1 AP1B1 -0.140453414710287 1 -0.183337725790754 1 other
AP1G1 AP1G1 -0.134573411954331 1 -0.187457304644065 1 other
AP1G2 AP1G2 0 1 -0.123474262339815 1 other
AP1M1 AP1M1 0.0429942321267447 1 -0.0741484385943905 1 other
AP1M2 AP1M2 0.238351527372227 0.0185351290212726 -0.147779779916186 1 other
AP1S1 AP1S1 -0.0153423172440488 1 -0.224698443030425 0.0630148559642207 other
AP2A1 AP2A1 0.0393950282956403 1 -0.10784020664584 1 other
AP2A2 AP2A2 -0.0521424319721683 1 -0.0816693904898014 1 other
AP2M1 AP2M1 0.189094012880875 4.02212536631889e-06 -0.0665489460870506 1 other
AP2S1 AP2S1 0.0907996379667525 1 -0.236513659379294 0.11805279871446 other
AP3B1 AP3B1 -0.146825184632149 1 -0.282416805213054 0.000513012835316034 other
AP3M1 AP3M1 0.0441831278987319 1 -0.0838915288573923 1 other
AP3S1 AP3S1 0.22757052278092 9.33987651094458e-07 -0.0300906896312562 1 other
AP4M1 AP4M1 -0.0275417085169509 1 -0.155652385702758 1 other
AP5M1 AP5M1 0.0835039317674315 1 -0.0908048698921518 1 other
APBB1 APBB1 0.216361832147203 0.233964115112155 -0.0167694097795104 1 other
APBB1IP APBB1IP -0.168375469692277 1 -0.253385685983827 1 other
APC APC -0.188627080042227 1 -0.271345864386536 0.00505212346647139 other
APEH APEH 0.103245832273875 1 -0.188415713087549 1 other
APEX1 APEX1 0.116344559970536 0.458306968508363 -0.143851119910512 1 other
APH1A APH1A 0.136196839321662 0.137705447974588 -0.0117588563909075 1 other
APH1B APH1B -0.163754712431895 1 -0.300882892749537 0.00175480081295684 other
API5 API5 -0.108511115905495 1 -0.267480236619651 0.0323296740738407 other
APIP APIP 0.107401700253186 1 -0.146454627910087 1 other
APLP2 APLP2 -0.113248268017602 1 -0.342949142753605 2.72551898596389e-18 other
APMAP APMAP 0.158008628449276 0.914496978940205 -0.127824579188903 1 other
APOBEC3C APOBEC3C 0.0433999283143103 1 -0.0732041862699355 1 other
APOO APOO 0.0310171192618716 1 -0.158735762878271 1 other
APOOL APOOL -0.00368382952952651 1 -0.188939695865941 1 other
APOPT1 APOPT1 0.207094476379665 0.00426067387774777 -0.121708478122912 1 other
APPBP2 APPBP2 0.0926131368376473 1 -0.0785105722739161 1 other
APPL1 APPL1 -0.0167166924751979 1 -0.323477039340785 1.97649467253176e-07 other
APPL2 APPL2 0.0568568418276043 1 -0.0946251581935769 1 other
APRT APRT 0.11123300091268 0.0809085318364083 -0.130957675496154 1 other
APTR APTR 0.244500702797983 0.01594868465059 0.0698402823292543 1 other
APTX APTX 0.0750688441646967 1 -0.138252738076279 1 other
AQP1 AQP1 0.352358876247491 1.11870642780239e-25 -0.165905800936444 1 other
AQP3 AQP3 -0.325858179258545 0.0709684183921785 -0.670543185591574 6.00175631772733e-30 other
AQR AQR -0.0742989313423035 1 -0.258684623464667 0.00974412091627096 other
ARAF ARAF 0.166698144658804 1 0.0528733537091324 1 other
ARAP2 ARAP2 -0.171051883159273 1 -0.195312249730409 1 other
ARF1 ARF1 0.0364933777647413 1 -0.150895902119395 1 other
ARF3 ARF3 -0.0324015311659315 1 -0.207757117608825 1 other
ARF4 ARF4 -0.026225615903428 1 -0.127281167397383 1 other
ARF5 ARF5 -0.0855338537201961 1 -0.425682555778991 1.96704581399036e-13 other
ARF6 ARF6 0.000503905276472677 0.0279393328441241 -0.00563255918981553 0.0259634313932956 other
ARFGAP2 ARFGAP2 0.0963944344674073 1 -0.0622714075043975 1 other
ARFGEF1 ARFGEF1 -0.14612506903653 1 -0.242985605823967 0.268230904421079 other
ARFGEF2 ARFGEF2 -0.237396979144581 0.158160950121741 -0.158720068898324 1 other
ARFIP1 ARFIP1 -0.0909877749473136 1 -0.22064993848778 0.833799908847882 other
ARFIP2 ARFIP2 0.158261099713769 1 0.000678228384464408 1 other
ARFRP1 ARFRP1 -0.0122482923474527 1 -0.15595601406398 1 other
ARGLU1 ARGLU1 -0.136691359281438 1 -0.224024383516072 1 other
ARHGAP1 ARHGAP1 -0.15185828628754 1 -0.291661076902929 0.000842572887841702 other
ARHGAP12 ARHGAP12 -0.197196045416725 1 -0.335704656673338 2.01875373284846e-07 other
ARHGAP18 ARHGAP18 0.115444684163926 1 -0.109970228529013 1 other
ARHGAP24 ARHGAP24 0.240042850344976 0.112807545023085 0.0894015119823129 1 other
ARHGAP26 ARHGAP26 -0.226283450032209 0.288228071818734 0 1 other
ARHGAP35 ARHGAP35 -0.0784477698027011 1 -0.204838914340281 1 other
ARHGAP5 ARHGAP5 -0.0821801135539278 1 -0.197077903763966 1 other
ARHGDIA ARHGDIA -0.00841488487409259 1 -0.185242902635346 1 other
ARHGEF1 ARHGEF1 0.00528389469539881 1 -0.026771809425103 1 other
ARHGEF10 ARHGEF10 0.10172432799443 1 -0.0967347141741586 1 other
ARHGEF10L ARHGEF10L 0.184688238144618 1 -0.14761072413356 1 other
ARHGEF26 ARHGEF26 0.0526647938554634 1 -0.108050979143376 1 other
ARHGEF28 ARHGEF28 -0.191189571298949 1 -0.265530374033817 0.0879812677336363 other
ARHGEF35 ARHGEF35 -0.134698003139666 1 -0.371222874951298 1.08168641699101e-08 other
ARHGEF40 ARHGEF40 0.118829712261653 1 -0.0381325645218551 1 other
ARHGEF5 ARHGEF5 -0.210881229970306 0.742883627397548 -0.270522522852443 0.00140975780974379 other
ARHGEF7 ARHGEF7 0 1 -0.216229975646101 0.319882025347753 other
ARID1A ARID1A -0.0916962196920276 1 -0.22618045042082 1 other
ARID1B ARID1B -0.182362656746108 1 -0.218060861441426 1 other
ARID2 ARID2 -0.0657344884453896 1 -0.166942407512403 1 other
ARID4A ARID4A 0.0683980161450441 1 -0.0456120244924307 1 other
ARID4B ARID4B -0.142508677110834 1 -0.32038885619173 1.72880666831251e-05 other
ARIH1 ARIH1 -0.164591450241261 1 -0.287885350389887 0.00292731016433394 other
ARIH2 ARIH2 -0.0309376205583463 1 -0.142921825582746 1 other
ARL1 ARL1 -0.136605308695934 1 -0.325281290942446 1.08406296185204e-08 other
ARL13B ARL13B -0.041159250095286 1 -0.275673065250277 0.000163226007672413 other
ARL14EP ARL14EP -0.240402102377578 0.183548211478171 -0.333113779843222 6.11766185528048e-06 other
ARL16 ARL16 0.0339763219826223 1 -0.146469972389385 1 other
ARL2 ARL2 0.144551961983977 1 -0.0694388082794276 1 other
ARL2BP ARL2BP 0.1379422465752 0.327084470582906 -0.0385543121939578 1 other
ARL3 ARL3 -0.00347511968762515 1 -0.265282682495583 0.00093036780277127 other
ARL4D ARL4D -0.0804395094907928 1 0.124450323923836 1 other
ARL5A ARL5A 0.151363831362239 0.0452918093292264 -0.0329280740211698 1 other
ARL6IP1 ARL6IP1 0.0812502366408971 5.71404993707996e-13 0.00437388780158876 1.96564852296127e-07 other
ARL6IP4 ARL6IP4 0.183932551815182 1.29463329827652e-09 -0.0831549739120693 1 other
ARL6IP5 ARL6IP5 -0.0408637772043291 1 -0.242610797262743 1 other
ARL6IP6 ARL6IP6 0.139528656317103 1 -0.0396679433731453 1 other
ARL8A ARL8A -0.228613721663702 0.0887670169767035 -0.425108269176074 7.01706739292592e-16 other
ARL8B ARL8B -0.138166589262886 1 -0.316998064198213 2.97705024748992e-05 other
ARMC1 ARMC1 -0.0186860712129975 1 -0.155436277039209 1 other
ARMC10 ARMC10 0.187264243977041 0.426307778929902 -0.124803800053268 1 other
ARMC8 ARMC8 -0.00889615173173186 1 -0.174115870739412 1 other
ARMCX1 ARMCX1 0 1 -0.0172733992464429 1 other
ARMCX3 ARMCX3 -0.0667496462807423 1 -0.222155096149426 1 other
ARMCX6 ARMCX6 0.123993575719976 1 -0.195565895895371 1 other
ARNT ARNT -0.057678050106263 1 -0.091843084742258 1 other
ARPC1A ARPC1A 0.169452290781502 0.160967018395792 -0.0722830601308188 1 other
ARPC3 ARPC3 -0.076902876385455 1 -0.367272955172527 7.82162109927689e-25 other
ARPC4 ARPC4 0.117897001368547 1 0.00963711262404732 1 other
ARPC5 ARPC5 0.169735875349479 0.102532215764358 0.0567688113058729 1 other
ARPC5L ARPC5L -0.0760834776489786 1 -0.284480412049614 5.83525936486018e-05 other
ARPIN ARPIN 0 1 -0.140789721582275 1 other
ARPP19 ARPP19 -0.250412195972678 0.0908061450352965 -0.309118014039122 0.000201913608855024 other
ARRDC1 ARRDC1 0.020080322641072 1 -0.213860440687529 1 other
ARRDC2 ARRDC2 -0.305738128516517 1 -0.380903864512751 1 other
ARRDC3 ARRDC3 -0.289752433593281 1 -0.0371770738607435 1 other
ARSD ARSD 0.00474434999274498 1 -0.16065076026221 1 other
ARSE ARSE 0.0704287966783305 1 -0.0737669390838964 1 other
ARSJ ARSJ -0.0662837855947151 1 -0.409523348468701 1.3361644765963e-10 other
ART4 ART4 0.0882497889371734 1 -0.167457602973725 1 other
ARV1 ARV1 0.1540618405993 1 0.00475423620232629 1 other
ASB1 ASB1 0.0781567425267271 1 -0.0676597567000126 1 other
ASB8 ASB8 0.11202462719354 1 -0.111194857677229 1 other
ASCC2 ASCC2 0.0640203589615405 1 -0.0762577298339295 1 other
ASCC3 ASCC3 -0.143548362929866 1 -0.303388589131901 3.06726007368808e-05 other
ASF1A ASF1A 0.227109664319153 0.116972778640683 0.0416694053625579 1 other
ASH1L ASH1L -0.0770961359633646 1 -0.180931946560813 1 other
ASL ASL 0.0300699187357876 1 -0.184681984838989 1 other
ASMTL ASMTL 0.0710340560823106 1 -0.107642228581058 1 other
ASNA1 ASNA1 0.108430707706708 1 -0.166088993941319 1 other
ASNSD1 ASNSD1 0.130820677080113 1 0.0895745446836949 1 other
ASPH ASPH -0.0727135284687886 1 -0.199715419204885 1 other
ASPSCR1 ASPSCR1 0.0930840806552533 1 -0.0692500012694419 1 other
ASXL1 ASXL1 -0.205674864359143 1 -0.3456799556257 1.38557912469489e-06 other
ASXL2 ASXL2 -0.0850678438762094 1 -0.277479389574904 0.0196171443400344 other
ATAD1 ATAD1 0.0677799041706328 1 -0.115556501370269 1 other
ATAD2B ATAD2B 0 1 -0.211836883981663 1 other
ATE1 ATE1 -0.235321033126114 0.56229573791946 -0.408657629304378 9.65878881243039e-09 other
ATF1 ATF1 0.309429809554184 5.89598522628956e-06 0.11388971883881 1 other
ATF2 ATF2 -0.153332523251913 1 -0.213947207392233 0.634734168222318 other
ATF3 ATF3 0.45108895622832 1.9961406415975e-30 0.318088357513825 1.83092504101228e-20 other
ATF4 ATF4 0.0265172464118009 1 -0.147279782805086 1 other
ATF6 ATF6 -0.127262492230463 1 -0.162752437255387 1 other
ATF6B ATF6B 0.273905971838943 4.03306366956259e-05 0.0986685019284295 1 other
ATF7 ATF7 -0.102343098941167 1 -0.240517424732613 0.290056220088078 other
ATF7IP ATF7IP -0.108428605564515 1 -0.333797014439125 0.000210659853966407 other
ATG101 ATG101 0.117752162911113 1 -0.0897174763632778 1 other
ATG12 ATG12 -0.101953949849649 1 -0.153903284225363 1 other
ATG13 ATG13 0 1 -0.214518914626449 1 other
ATG3 ATG3 0.049013298728446 1 -0.080942450128378 1 other
ATG4B ATG4B 0.091118919760415 1 -0.166772090193479 1 other
ATG4D ATG4D 0 1 -0.138885963219921 1 other
ATG5 ATG5 -0.00312121864231485 1 -0.0560051113320483 1 other
ATIC ATIC 0.109417423572264 1 -0.158820046019028 1 other
ATL2 ATL2 -0.0704460416606294 1 -0.116367099684571 1 other
ATL3 ATL3 -0.136556555557441 1 -0.197124742664663 1 other
ATM ATM 0.0321528266636721 1 0.0263318581412326 1 other
ATN1 ATN1 -0.0993404630431549 1 -0.22042837570115 0.949677092613685 other
ATOX1 ATOX1 -0.0510611897922528 1 -0.334872560439408 0.000693751300898051 other
ATP11A ATP11A -0.151038688008714 1 -0.31239846891726 1.36075098849554e-05 other
ATP11B ATP11B -0.183234584096027 1 -0.221936553301324 1 other
ATP13A1 ATP13A1 0 1 -0.242906479379869 0.866007358423776 other
ATP13A3 ATP13A3 -0.208869522532044 0.0793425244509169 -0.193165996803892 1 other
ATP1A1 ATP1A1 0.139194401584098 6.13224812253775e-08 -0.178654021024571 1 other
ATP1B1 ATP1B1 -0.142570619227116 0.303604817660623 -0.307047395640764 1.35819383630696e-15 other
ATP2B1 ATP2B1 0.030961365526108 1 -0.0743198255554435 1 other
ATP2C1 ATP2C1 0.136702361268878 1 -0.119433317386166 1 other
ATP5A1 ATP5A1 0.338505492605783 5.54130018900365e-36 0.0399615889426518 1 other
ATP5B ATP5B 0.156591658402726 0.000218012137013763 -0.119821359749429 0.17575074536794 other
ATP5C1 ATP5C1 0.219920866661015 8.28900757513552e-15 -0.0190970215047014 1 other
ATP5D ATP5D 0.193897935751495 4.18662990042821e-15 -0.0316100802162589 1 other
ATP5E ATP5E -0.024586289234096 1 -0.318217055926215 7.89037007608523e-11 other
ATP5F1 ATP5F1 0.126226963138043 0.720110836780025 -0.179707823313758 1 other
ATP5G2 ATP5G2 0.278895388525534 1.78865044464849e-47 0.0653012943475122 5.22631112130067e-11 other
ATP5G3 ATP5G3 0.138233137927174 0.0765439032730939 -0.152900521596812 7.42325337313603e-06 other
ATP5H ATP5H 0.247718930401954 5.38431301207128e-15 -0.118247255899233 1 other
ATP5I ATP5I -0.0809532903434709 1 -0.29145645847779 0.100855817478303 other
ATP5J2 ATP5J2 0.102618109617629 0.00074012612267465 -0.105995754013572 1 other
ATP5L ATP5L 0.198492053517753 5.49758164683217e-21 -0.0232708871570484 1 other
ATP5O ATP5O 0.291901930124217 5.63608871304387e-30 0.0794473408721674 0.0145832019906309 other
ATP5S ATP5S 0.0302640785195956 1 -0.0836671511360045 1 other
ATP5SL ATP5SL 0.18436671162052 0.291501460068307 -0.0372709323420846 1 other
ATP6AP1 ATP6AP1 0.0462499270646766 1 -0.144568169519748 1 other
ATP6AP2 ATP6AP2 0.108199005952169 0.0154777092578355 -0.0545339765464794 1 other
ATP6V0A1 ATP6V0A1 -0.0610357041260892 1 -0.0573301438327238 1 other
ATP6V0D1 ATP6V0D1 -0.0595852647214775 1 -0.117122238451262 1 other
ATP6V0E1 ATP6V0E1 -0.0243104868023242 1 -0.167002309257148 0.0198482769680537 other
ATP6V0E2 ATP6V0E2 0.412843190627795 1.00831405623409e-11 0.0486445201831747 1 other
ATP6V1A ATP6V1A -0.06420010529648 1 -0.204645194810143 1 other
ATP6V1B2 ATP6V1B2 0.053520473589602 1 -0.0188017444639568 1 other
ATP6V1C1 ATP6V1C1 0.142199726984932 1 -0.0418206432003581 1 other
ATP6V1E1 ATP6V1E1 0.0416282299003111 1 -0.103367084029908 1 other
ATP6V1G1 ATP6V1G1 -0.17323778999967 0.0419547552843755 -0.259523810668959 8.03939888331861e-10 other
ATP6V1H ATP6V1H 0.113231487459948 1 -0.100205439205623 1 other
ATP8B1 ATP8B1 -0.218140553959976 0.617623507567019 -0.306994453452339 7.29839225436324e-05 other
ATPAF1 ATPAF1 0.234795414688501 0.038423024457578 -0.121478564732965 1 other
ATPAF2 ATPAF2 0.0729155241820161 1 -0.027885901289477 1 other
ATPIF1 ATPIF1 0.107890748358544 1 -0.112858638823663 1 other
ATRAID ATRAID 0.159691121160347 0.00213841991130721 -0.0946171782314772 1 other
ATRX ATRX -0.149727024647663 1 -0.3598033161214 2.33397985105265e-10 other
ATXN1 ATXN1 0.0170633695007147 1 -0.0386183531978379 1 other
ATXN10 ATXN10 -0.0212823731370125 1 -0.163257545766885 0.060758087282245 other
ATXN1L ATXN1L 0 1 -0.0608949664416039 1 other
ATXN2 ATXN2 -0.102481876422801 1 -0.219488273303901 0.305439069799534 other
ATXN2L ATXN2L -0.166070237519009 1 -0.169080868804757 1 other
ATXN3 ATXN3 0.0604125271153562 1 -0.161856032254329 1 other
ATXN7 ATXN7 -0.112331750904435 1 -0.14322067551381 1 other
AUH AUH 0.271252365198814 0.00618199726005833 -0.0126408540915817 1 other
AUP1 AUP1 0.0754740230128958 1 -0.176956109509073 1 other
AURKAIP1 AURKAIP1 -0.0288700275302456 1 -0.292316613669334 4.56258573323995e-16 other
AUTS2 AUTS2 0 1 -0.264101708873571 0.31115126760011 other
AVPI1 AVPI1 0.0123139376302688 1 -0.168381156285231 1 other
AZI2 AZI2 0.0946626744757557 1 -0.0786904769249364 1 other
AZIN1 AZIN1 0.150487314873469 1 0.0175223998247368 1 other
B2M B2M -0.0673482906245662 1 -0.18655866532406 1 other
B3GALNT2 B3GALNT2 -0.0667597243062554 1 -0.0898343989606514 1 other
B3GAT3 B3GAT3 0.149159217626575 1 -0.0872968442586893 1 other
B3GNT2 B3GNT2 0.213632140961364 1 0.0866591978843394 1 other
B3GNT3 B3GNT3 0.349179939338363 3.03953045761616e-08 0.0222860110742256 1 other
B3GNT5 B3GNT5 0 1 -0.0924165162574688 1 other
B3GNT7 B3GNT7 0.0889577456463588 1 0.0149188496447774 1 other
B4GALT1 B4GALT1 0.125946550717874 1 -0.00011485407802031 1 other
B4GALT3 B4GALT3 0.154591055729315 1 -0.0126763371978522 1 other
B4GALT4 B4GALT4 -0.0306386536940959 1 -0.179347099938488 1 other
B4GALT7 B4GALT7 -0.0133795794802378 1 -0.18755639785762 1 other
B9D1 B9D1 0.115923759337951 1 -0.116740384135801 1 other
BAALC BAALC 0.0199245450173293 1 -0.0263683656161033 1 other
BABAM1 BABAM1 0.138943637479466 1 -0.132201235348941 1 other
BACE1 BACE1 0 1 -0.183308393225978 1 other
BACE2 BACE2 -0.118077370581202 1 -0.37203312104945 0.000122010580247452 other
BACH1 BACH1 -0.265652786630247 0.230278618245268 -0.276717306119198 0.0764647491055354 other
BAD BAD 0.172024174180137 0.138144499855701 -0.163040518695765 1 other
BAG3 BAG3 -0.195559463521966 1 -0.210089399768778 1 other
BAG4 BAG4 0 1 -0.0727958513909306 1 other
BAG5 BAG5 -0.201363876044097 1 -0.252138854960924 0.00637206206132766 other
BAG6 BAG6 0.00571578299364539 1 -0.124557077854432 1 other
BAIAP2 BAIAP2 0.0207424037105324 1 -0.249086047080016 0.75898159731556 other
BAIAP2L1 BAIAP2L1 -0.146314122822895 1 -0.361122060816067 8.18295092368015e-09 other
BAMBI BAMBI 0.247184717666017 0.00050247570559937 -0.0773824322649212 1 other
BANF1 BANF1 0.0225683269876001 1 -0.179268039927682 1 other
BARD1 BARD1 -0.0223317326758259 1 -0.217079735488123 1 other
BAX BAX -0.250085205988585 1 -0.538876449996346 2.81273458505909e-16 other
BAZ1B BAZ1B -0.0149393329914927 1 -0.268722172144858 0.00293507485501261 other
BAZ2A BAZ2A -0.0962920449035121 1 -0.22910292843164 1 other
BAZ2B BAZ2B -0.0343411394442779 1 -0.166634828394015 1 other
BBIP1 BBIP1 0.123050908905278 1 -0.042544660803415 1 other
BBX BBX 0.0691204728890196 1 -0.109064097155601 1 other
BCAM BCAM 0.440452890483677 4.8783399121167e-18 0.0921922464786139 1 other
BCAP29 BCAP29 0.167646476006301 1 -0.0850092139854758 1 other
BCAP31 BCAP31 0.0289216055167153 1 -0.241112030698402 0.771532828050203 other
BCAR1 BCAR1 -0.200931884720767 0.37023052284442 -0.340510545362247 2.13035496780009e-09 other
BCAS2 BCAS2 -0.0800972838615533 1 -0.170994147636077 1 other
BCAT2 BCAT2 0.152226321302833 1 -0.0515571238278973 1 other
BCCIP BCCIP -0.011815850066067 1 -0.254556627155175 0.00955446808120575 other
BCKDHB BCKDHB -0.209029094953387 1 -0.193062051128443 1 other
BCKDK BCKDK 0.212850208155614 0.0384063496173249 -0.0433903190876798 1 other
BCL10 BCL10 -0.182124425650462 1 -0.165057376470169 1 other
BCL2 BCL2 -0.00109627794302103 1 -0.165813097900553 1 other
BCL2L1 BCL2L1 0.150942508536474 1 -0.183785588060481 1 other
BCL2L12 BCL2L12 0.0307446571295933 1 -0.201145731304642 0.511164665301059 other
BCL2L13 BCL2L13 -0.0139848402532858 1 -0.174717578340349 1 other
BCL7A BCL7A 0.271027633685368 2.64215075406117e-05 -0.00403647435630827 1 other
BCL7B BCL7B 0.0575373397094563 1 -0.0353529166354276 1 other
BCL7C BCL7C -0.13215200237915 1 -0.374629058057534 3.94967932285266e-08 other
BCL9L BCL9L -0.224065976332324 0.167342786367343 -0.499746676468911 4.16969167821289e-16 other
BCLAF1 BCLAF1 -0.11770535756545 1 -0.168959716382304 1 other
BCO2 BCO2 0.629101644628303 4.1594385124295e-37 0.378063034626606 1.25575167492964e-09 other
BCOR BCOR -0.130883576571087 1 -0.213204490787406 0.816457392776958 other
BCR BCR -0.0525221914853926 1 -0.0364638684376399 1 other
BCS1L BCS1L 0.0414416891910523 1 -0.127211333580285 1 other
BDH2 BDH2 0.0701831567851772 1 -0.167005125309774 1 other
BDP1 BDP1 -0.13139199005171 1 -0.288595204615643 0.00014638774899553 other
BECN1 BECN1 0.0696435060348428 1 -0.214022126607667 1 other
BET1 BET1 0.0681217860953394 1 -0.181389708944084 1 other
BET1L BET1L -0.143249041419588 1 -0.249696877803897 0.103769912963018 other
BEX2 BEX2 -0.173080792156277 1 -0.315311136359697 0.00156995659571518 other
BEX4 BEX4 0.0600780543834874 1 -0.0846644225328103 1 other
BEX5 BEX5 0.0870592116324032 1 -0.0299700271010022 1 other
BFAR BFAR 0.013857079896081 1 -0.0755057608574168 1 other
BHLHE40 BHLHE40 -0.492536232304237 2.87387947601402e-15 -0.301247690688265 1 other
BICC1 BICC1 0.00905905769148763 1 -0.0863292544266885 1 other
BICD2 BICD2 0 1 -0.248148239902774 0.0510544157414597 other
BID BID -0.246106723520595 0.579646649982099 -0.439853682698481 7.15096908179002e-10 other
BIN1 BIN1 0.334607510539941 6.01376162614982e-09 0.105556198510467 1 other
BIN3 BIN3 -0.0361347783322994 1 -0.13806908665836 1 other
BIRC2 BIRC2 0.00982535856917577 1 -0.171474199514543 1 other
BIRC6 BIRC6 -0.0723037263108042 1 -0.235161666448975 0.699693818576805 other
BIVM BIVM 0.130152011786097 1 -0.10647969130608 1 other
BLCAP BLCAP -0.00095086317426718 1 -0.129966693868607 1 other
BLMH BLMH 0.238444431054587 0.17672871711894 0.0805543946389873 1 other
BLOC1S1 BLOC1S1 0.0909965924467558 1 -0.11888036263091 1 other
BLOC1S2 BLOC1S2 0.0245942386975349 1 -0.11490391909088 1 other
BLOC1S4 BLOC1S4 -0.0235670632838187 1 -0.178173212710874 1 other
BLOC1S6 BLOC1S6 -0.203526953225152 1 -0.30583342322143 0.00412966212398471 other
BLVRA BLVRA -0.0950414269340889 1 -0.260159465528683 0.0423634485532678 other
BLVRB BLVRB -0.0727928362355164 1 -0.191777460477778 0.000697568215181414 other
BLZF1 BLZF1 0.110818308275583 1 -0.104508328635124 1 other
BMI1 BMI1 -0.0528197409551867 1 -0.0639798713308486 1 other
BMP2 BMP2 -0.0855086904816992 1 -0.488498297899298 5.97669572187232e-12 other
BMPR1A BMPR1A 0 1 -0.0986614516403335 1 other
BMS1 BMS1 -0.170199170552911 1 -0.37688300489992 4.90913737124417e-10 other
BNIP2 BNIP2 -0.061979808917074 1 -0.127077496561595 1 other
BNIP3 BNIP3 0.229985450001595 3.72689219780795e-10 0.0154159817461897 1 other
BNIP3L BNIP3L -0.020658318969706 1 -0.100210375317526 1 other
BOK BOK 0.0980027667581231 1 -0.201824997007478 1 other
BOLA1 BOLA1 0.282679515473964 0.00208187513405121 0.0399375101970112 1 other
BOLA3 BOLA3 0.156833696767759 0.454732718711898 -0.127658265883906 1 other
BORCS7 BORCS7 -0.0844578931219846 1 -0.190288050059697 1 other
BORCS8 BORCS8 -0.0773087064820592 1 -0.110955465364261 1 other
BPGM BPGM 0 1 -0.144497278164162 1 other
BPHL BPHL -0.0784268872754588 1 -0.279354610901042 0.00343583038606147 other
BPNT1 BPNT1 0 1 -0.156401761469738 1 other
BRAF BRAF -0.0536139950937529 1 -0.165039097351685 1 other
BRAT1 BRAT1 0.122169038527156 1 0.0258711141968706 1 other
BRCC3 BRCC3 0 1 -0.196721643796815 1 other
BRD8 BRD8 0.0209783015094094 1 -0.198207907845817 1 other
BRD9 BRD9 -0.170703871755387 1 -0.182186222375975 1 other
BRE BRE 0.0074960352783231 1 -0.178331135935614 1 other
BRI3BP BRI3BP -0.145821963800858 1 -0.372606607413047 5.72320704800309e-08 other
BRIX1 BRIX1 -0.0198772349884777 1 -0.142159381587574 1 other
BRK1 BRK1 0.156090602721592 1.15429865219111e-11 -0.142037595516872 1 other
BRMS1 BRMS1 0.0897453781811068 1 -0.108318834070038 1 other
BROX BROX 0.133096897957253 1 -0.0513495210067918 1 other
BRWD1 BRWD1 0.00834912407546717 1 -0.162023158858717 1 other
BSDC1 BSDC1 0.18475317351076 0.194100265014576 -0.00526138251115793 1 other
BSG BSG 0.0945303672582041 0.0234335474522583 -0.138383637466034 1 other
BSPRY BSPRY 0.178056161709796 1 -0.0149033857487488 1 other
BTBD10 BTBD10 0 1 -0.184096591178334 1 other
BTBD3 BTBD3 0 1 -0.173268612886564 1 other
BTBD7 BTBD7 -0.0115650514495969 1 -0.22709655412273 1 other
BTD BTD 0.0389307216055135 1 -0.100872069009875 1 other
BTF3 BTF3 0.215396766280646 2.72677100197721e-25 -0.0848918136813968 1 other
BTF3L4 BTF3L4 -0.0130328452289938 1 -0.154120657000841 1 other
BTG1 BTG1 0.164342630553753 8.38823470813216e-15 0.0636793019217881 2.52780157034154e-17 other
BUB3 BUB3 0.0534189880811327 1 -0.0775860734696908 1 other
BUD31 BUD31 -0.0728113892308889 1 -0.292639942237112 4.75748076203171e-08 other
BYSL BYSL 0 1 -0.170453177046289 1 other
BZW1 BZW1 -0.225404679478508 0.0779603188285499 -0.318816019779196 1.61726282076154e-11 other
C10orf10 C10orf10 -0.0453459956653177 1 -0.223097127729817 1 other
C10orf11 C10orf11 -0.113372181705706 1 -0.177923661486799 1 other
C10orf35 C10orf35 0 1 -0.240244963821116 0.222814596329988 other
C11orf1 C11orf1 0.0137809138758818 1 -0.117590409103848 1 other
C11orf24 C11orf24 -0.158314514262695 1 -0.291694486252135 0.000807052074712153 other
C11orf31 C11orf31 -0.134147316034527 1 -0.295410228951204 1.74459513044589e-07 other
C11orf49 C11orf49 0.0265390201941065 1 -0.117447348991708 1 other
C11orf54 C11orf54 0.125821998104505 0.0120087815233682 -0.1706944036585 1 other
C11orf57 C11orf57 0.022706526224666 1 -0.154892690681773 1 other
C11orf58 C11orf58 0.00424840612897176 1 -0.136280414854013 1 other
C11orf68 C11orf68 -0.12280437201219 1 -0.245790622836831 1 other
C11orf73 C11orf73 -0.0253760117557099 1 -0.254860820325769 0.99264372337878 other
C11orf74 C11orf74 0.234014815357841 0.0305228366893087 -0.0319896318754236 1 other
C12orf10 C12orf10 0.228245650451247 0.00802758740690842 -0.123650469533704 1 other
C12orf29 C12orf29 0.0565298047803116 1 -0.0947960243020898 1 other
C12orf43 C12orf43 -0.02811490002918 1 -0.0708603369649101 1 other
C12orf45 C12orf45 -0.0662837855947151 1 -0.252142508820569 0.0308180783577253 other
C12orf49 C12orf49 -0.0958699784075474 1 -0.279081465145508 0.0478330855865302 other
C12orf57 C12orf57 0.00194364806532887 1 -0.145967727405808 1 other
C12orf65 C12orf65 0.0507107140934657 1 -0.0721709401072232 1 other
C12orf73 C12orf73 0 1 -0.165338679768574 1 other
C12orf75 C12orf75 0.011438698742259 1 -0.122671099866068 1 other
C12orf76 C12orf76 0.228308111691837 1 -0.0115800696682218 1 other
C14orf1 C14orf1 -0.0688646401299386 1 -0.175062543167467 1 other
C14orf105 C14orf105 0.0602157062442569 1 -0.0866747459096245 1 other
C14orf142 C14orf142 0.159519382221251 1 -0.0136806395373992 1 other
C14orf159 C14orf159 0.0321123930536324 1 -0.14495709658601 1 other
C14orf166 C14orf166 0.0918920269973999 1 -0.109796737607657 1 other
C14orf2 C14orf2 0.291747144412356 2.83955483431876e-28 0.110768305003647 2.66513445440326e-07 other
C15orf39 C15orf39 -0.235053692644862 0.105210811171571 -0.277470661955793 0.032555447525099 other
C15orf40 C15orf40 0.114536650692353 1 -0.0328238425612466 1 other
C15orf52 C15orf52 0.301358966805185 0.00257648976706165 0.0331065586636193 1 other
C15orf57 C15orf57 0.148795315084011 1 0.0292234978571932 1 other
C15orf61 C15orf61 0.179279107548645 1 -0.133861819678944 1 other
C16orf13 C16orf13 0.149688067518232 0.00208829828371177 -0.109023535205489 1 other
C16orf58 C16orf58 0 1 -0.146268011068058 1 other
C16orf72 C16orf72 -0.119178458925085 1 -0.13063087880651 1 other
C16orf87 C16orf87 -0.132710664027204 1 -0.239972052745662 0.984898276777914 other
C16orf91 C16orf91 -0.0340234632025671 1 -0.27234076239423 0.00160299208284525 other
C17orf62 C17orf62 0.167563037372893 1 -0.0263978479860951 1 other
C17orf75 C17orf75 0 1 -0.196258529415998 1 other
C17orf89 C17orf89 -0.0442706635596058 1 -0.372240081348159 4.04263228698457e-09 other
C17orf97 C17orf97 0.325624621455155 7.02315153379564e-05 0.17636747142378 1 other
C18orf21 C18orf21 0 1 -0.169253569805103 1 other
C18orf25 C18orf25 -0.0733941794286226 1 -0.0936222822775885 1 other
C18orf32 C18orf32 -0.0389558122540026 1 -0.211937005570082 1 other
C19orf12 C19orf12 0 1 -0.189758046753871 1 other
C19orf25 C19orf25 0.117686159899466 1 -0.0213656931110571 1 other
C19orf43 C19orf43 0.0818730987220635 1 -0.136860023489241 1 other
C19orf48 C19orf48 0.0267881289467737 1 -0.105468893280614 1 other
C19orf52 C19orf52 -0.0714783791859874 1 -0.182943112674403 1 other
C19orf53 C19orf53 0.0180447335968872 1 -0.184458370138451 1 other
C19orf60 C19orf60 0.00657189705389793 1 -0.148625433154518 1 other
C19orf66 C19orf66 -0.125346297090389 1 -0.246183889779259 0.598561156175885 other
C19orf70 C19orf70 0.0519431744106513 1 -0.200776630041444 0.0751223030948073 other
C1D C1D 0.0548743701728336 1 0.0372992503079134 1 other
C1GALT1 C1GALT1 -0.0416228078430148 1 -0.103698334484329 1 other
C1GALT1C1 C1GALT1C1 0.0871648572057941 1 -0.168933289152704 1 other
C1orf122 C1orf122 -0.0473544897348683 1 -0.469083657572028 1.85737542958384e-19 other
C1orf123 C1orf123 0.0302898207640632 1 -0.172968358142363 1 other
C1orf131 C1orf131 0.110492538956738 1 -0.0526674533679308 1 other
C1orf132 C1orf132 -0.0871105410367943 1 0 1 other
C1orf174 C1orf174 0.170788033099046 1 0.0428616226416814 1 other
C1orf186 C1orf186 0.428935006841021 1.66343153007193e-12 0.193681721415072 0.18614396591054 other
C1orf198 C1orf198 0.0619317062869926 1 -0.166877891676844 1 other
C1orf21 C1orf21 0.277490688611506 0.00533096628018139 0.0249014511009518 1 other
C1orf210 C1orf210 0.350122763490996 4.37192300483467e-07 0.0676652380741829 1 other
C1orf27 C1orf27 -0.0187073767333403 1 -0.220332127821537 0.243561050076194 other
C1orf35 C1orf35 0.0872368105824159 1 -0.0353275566163915 1 other
C1orf43 C1orf43 0.279788869944421 1.22684992816744e-15 -0.00531492974152872 1 other
C1orf50 C1orf50 0 1 -0.2100300559653 1 other
C1orf52 C1orf52 -0.0432308462284918 1 -0.22224491576438 0.238034594848795 other
C1orf53 C1orf53 0 1 -0.182769824369038 1 other
C1orf56 C1orf56 -0.0158835078766206 1 0.0290641026008056 1 other
C1QBP C1QBP -0.153513433439023 1 -0.406926451373659 4.15437204106521e-25 other
C1QL1 C1QL1 -0.228412857949057 1 -0.378987467180051 5.04816199019257e-06 other
C1RL C1RL -0.109722402084427 1 -0.185052060970598 1 other
C20orf194 C20orf194 0 1 -0.172548485146277 1 other
C20orf24 C20orf24 0.0707981235579178 1 -0.150510256353897 1 other
C20orf27 C20orf27 0.119852923304314 1 -0.00894943111100432 1 other
C21orf2 C21orf2 0.00328495317009669 1 -0.143780722214434 1 other
C21orf59 C21orf59 -0.0175126207161146 1 -0.259764709404596 0.000278508600885241 other
C21orf62 C21orf62 0.656050995753374 1.56033211603051e-21 0.239606771914897 0.747079599648605 other
C22orf39 C22orf39 0.0204017958240592 1 -0.0889808155585696 1 other
C2orf47 C2orf47 0.0348598991322084 1 -0.161465153019069 1 other
C2orf49 C2orf49 -0.100237664525059 1 -0.278370386612982 0.0159741914019487 other
C2orf68 C2orf68 0.0237698465882081 1 -0.175136245039095 1 other
C2orf69 C2orf69 0.194743710408333 1 -0.0440387515058183 1 other
C2orf72 C2orf72 0.122100065874786 1 -0.133279039133457 1 other
C2orf74 C2orf74 0 1 -0.212779316597606 1 other
C2orf76 C2orf76 0.0789755207179679 1 -0.0280265643041449 1 other
C3orf17 C3orf17 0.0168227675035393 1 -0.0190045207901488 1 other
C3orf38 C3orf38 0 1 -0.135727131093973 1 other
C3orf52 C3orf52 -0.191229912512272 1 -0.35970363503061 5.56274632179665e-07 other
C3orf58 C3orf58 -0.0550209202853742 1 -0.225294880970941 1 other
C4orf19 C4orf19 0.257304582156678 0.0156202890525977 0.120535440459415 1 other
C4orf27 C4orf27 0.148683061825491 1 0.0105087360340452 1 other
C4orf3 C4orf3 -0.0401158443244966 1 -0.193392816036278 1 other
C4orf32 C4orf32 0 1 -0.244485168732538 0.86793760208052 other
C5orf15 C5orf15 0.173165596824079 0.00668770615847561 0.00878684733877 1 other
C5orf24 C5orf24 -0.125220595015568 1 -0.316724173912044 0.000100078358078561 other
C5orf28 C5orf28 0.220933614338083 0.113544045266567 -0.0873302561461804 1 other
C5orf45 C5orf45 0.0197800089327409 1 -0.0846990423722729 1 other
C5orf56 C5orf56 0 1 -0.162491985043765 1 other
C6orf1 C6orf1 0 1 -0.194704477043486 1 other
C6orf106 C6orf106 0 1 -0.18630819856283 1 other
C6orf120 C6orf120 0 1 -0.21617585343521 1 other
C6orf132 C6orf132 -0.0858912424563804 1 -0.181172522208225 1 other
C6orf136 C6orf136 0.159380374274407 1 -0.00909410511791808 1 other
C6orf203 C6orf203 0.228799156593545 0.494028124428286 -0.0443161190760126 1 other
C6orf47 C6orf47 0.210839473215904 0.106146350898089 0.0527571474940416 1 other
C6orf48 C6orf48 0.479601417237544 5.51684564733321e-39 0.0759267550688038 0.00554625818757513 other
C6orf62 C6orf62 0.0417646419043549 1 -0.163011999206688 1 other
C6orf89 C6orf89 -0.00454180624324008 1 -0.21108289093453 1 other
C7orf26 C7orf26 -0.0412711362813318 1 -0.0487793488777546 1 other
C7orf49 C7orf49 0.258886117439959 0.00111156669213022 0.0285123965570396 1 other
C7orf50 C7orf50 0.0449926792021764 1 -0.211165953225559 1 other
C7orf55 C7orf55 0.188999897322017 0.000595781603153424 0.0536507127091577 1 other
C7orf73 C7orf73 0.146508688480182 0.00673648475688458 -0.0557184235359547 1 other
C8orf33 C8orf33 -0.144947380013329 1 -0.23199899954768 0.359342549410029 other
C8orf82 C8orf82 0.00270310750551106 1 -0.18232063278492 1 other
C9orf116 C9orf116 0.32209124963511 5.1541126924179e-05 0.103644195569167 1 other
C9orf142 C9orf142 0.0667329741829201 1 -0.0836365301735036 1 other
C9orf16 C9orf16 -0.0304875040961988 1 -0.37553323458771 0.010646628341008 other
C9orf3 C9orf3 -0.0974905878570164 1 -0.110424249015197 1 other
C9orf78 C9orf78 0.0766975806435399 1 -0.0469690002352168 1 other
C9orf85 C9orf85 0 1 -0.0895419916317537 1 other
CA2 CA2 0.670135389743853 3.36749513396658e-73 0.181767082580021 0.000106109057133897 other
CAAP1 CAAP1 -0.0934821739174836 1 -0.194079448713404 1 other
CAB39 CAB39 -0.0366427793592263 1 -0.1940355823304 1 other
CACFD1 CACFD1 -0.0320890311633883 1 -0.164140251334372 1 other
CACUL1 CACUL1 0.345635046998238 1.98802929788031e-10 0.211894126958429 0.189304545659463 other
CACYBP CACYBP 0.146272747770665 1 -0.101905464795826 1 other
CADM1 CADM1 -0.0301938207921326 1 -0.252000644211166 0.00829871194680331 other
CALCOCO1 CALCOCO1 0.0374756474193603 1 -0.118366643551372 1 other
CALCOCO2 CALCOCO2 -0.144410963334686 1 -0.187103487128714 1 other
CALM2 CALM2 -0.0905881152845454 1 -0.223780935589999 1 other
CALM3 CALM3 0.112083520316739 1 0.00598085712398827 1 other
CALR CALR -0.16821886684617 1 -0.318265144936224 5.09264393052482e-05 other
CALU CALU -0.0921314007088049 1 -0.21134444497079 1 other
CAMK1 CAMK1 -0.0466088548628507 1 -0.245087729063646 1 other
CAMK1D CAMK1D -0.214404628321953 0.707795702073963 -0.31388037671547 0.000388203804230028 other
CAMK2D CAMK2D -0.120996860787135 1 -0.30886500370206 0.000936884475317816 other
CAMKK2 CAMKK2 -0.0495749287893559 1 -0.370070863169994 1.1866994103655e-06 other
CAMLG CAMLG 0.349753099743315 4.15015800379581e-12 0.0857199468280907 1 other
CAMSAP1 CAMSAP1 -0.115389469545661 1 -0.236576127852892 0.0302826522665663 other
CAMSAP2 CAMSAP2 -0.169289013834313 1 -0.238124731674392 0.148609878801408 other
CAMTA1 CAMTA1 -0.110566351932857 1 -0.384124843518166 4.42709521699659e-13 other
CAND1 CAND1 -0.0451467208098979 1 -0.126419903512314 1 other
CANT1 CANT1 -0.0763048983134311 1 -0.151080973345193 1 other
CANX CANX -0.0895645618856541 1 -0.306488135434461 8.41239781300669e-09 other
CAP1 CAP1 -0.0353272457206878 1 -0.120975041941679 1 other
CAPG CAPG -0.198105804061765 1 -0.461031385241498 8.56552564973837e-08 other
CAPN1 CAPN1 0.156021149601311 0.00892867761763029 -0.23407344279846 1 other
CAPN12 CAPN12 0.0978704981995362 1 -0.023073376839124 1 other
CAPN2 CAPN2 -0.150153321216226 1 -0.465205447117424 1.57385048855512e-14 other
CAPN7 CAPN7 -0.100554471117286 1 -0.208618127471176 1 other
CAPRIN1 CAPRIN1 -0.207761193512694 0.727461101462625 -0.368839782702287 2.14953426751429e-08 other
CAPS CAPS 0.426719201252515 3.10916092742725e-15 0.0450094820523984 1 other
CAPZA1 CAPZA1 -0.0864664300764109 1 -0.213496439866214 1 other
CAPZA2 CAPZA2 0.118821619499172 0.00754091389191564 -0.000691433273602993 1 other
CAPZB CAPZB 0.174650374463482 3.50746221676498e-05 -0.0377880027458717 1 other
CARD10 CARD10 -0.184604703261598 1 -0.148805796570511 1 other
CARD19 CARD19 -0.00858286601040814 1 -0.28884427164116 0.00745121732676772 other
CARHSP1 CARHSP1 0.319817157862855 3.09804978222196e-25 -0.00693728754287476 1 other
CARKD CARKD 0 1 -0.111289057185577 1 other
CARS2 CARS2 -0.161956899893348 1 -0.373624059609683 8.63718129829264e-10 other
CASC3 CASC3 -0.123107684165674 1 -0.238085007258206 0.361645875117537 other
CASC4 CASC4 -0.0933389228339025 1 -0.281257768433159 0.0914721113348729 other
CASP2 CASP2 0 1 -0.216072935359993 0.823294303106631 other
CASP4 CASP4 0.0231164161807796 1 -0.0746639839888785 1 other
CASP6 CASP6 0.00697641978209007 1 -0.191127499221458 1 other
CASP7 CASP7 -0.11348289127508 1 -0.269832855860155 0.00470051859240979 other
CASP8 CASP8 -0.0958796686415975 1 -0.130564024854924 1 other
CASP8AP2 CASP8AP2 0 1 -0.193525323494116 1 other
CAT CAT 0.172221158259615 0.0332681461458963 -0.210273562011875 0.592777384914516 other
CAV2 CAV2 -0.192497021720627 1 -0.445065973446671 8.16419748104198e-14 other
CBFB CBFB -0.0423853362862994 1 -0.133137321204925 1 other
CBLB CBLB 0 1 -0.189664013311966 1 other
CBLL1 CBLL1 0.277435711839178 0.00985495688553273 0.0408040087470012 1 other
CBR1 CBR1 0.152875094362525 0.024876082730645 -0.126348176161437 1 other
CBR4 CBR4 0.188121226903489 0.416777427058737 -0.0548562786371305 1 other
CBWD1 CBWD1 0.0429958139059141 1 -0.211216180330874 1 other
CBWD5 CBWD5 0.0685796469047404 1 -0.0554545231764958 1 other
CBX1 CBX1 -0.179667439295557 1 -0.416859338310896 4.63037598699257e-09 other
CBX3 CBX3 -0.147072315971599 1 -0.199175852049305 1 other
CBX4 CBX4 -0.0962135142253338 1 -0.168480361599868 1 other
CBX5 CBX5 0.0330461114088336 1 -0.122329930370667 1 other
CBX6 CBX6 0.0760126162304701 1 -0.00498205882265934 1 other
CBY1 CBY1 0.204551232752267 1 -0.0641692643152585 1 other
CC2D1A CC2D1A 0 1 -0.119130064285739 1 other
CCAR1 CCAR1 -0.123126456248012 1 -0.388444245412331 2.97502036642548e-11 other
CCBL2 CCBL2 0.00233150249549663 1 0.0600450750270094 1 other
CCDC102A CCDC102A 0.16282128562511 1 0.0274710596115759 1 other
CCDC106 CCDC106 0.275867536569635 0.0020988000664106 -0.0293305371440171 1 other
CCDC107 CCDC107 -0.0790309539824735 1 -0.189477840839419 1 other
CCDC112 CCDC112 0 1 -0.259529798720135 0.658794461592686 other
CCDC115 CCDC115 0.289605824130559 9.04718023450649e-05 0.0393171012270574 1 other
CCDC117 CCDC117 0 1 -0.120623585149673 1 other
CCDC12 CCDC12 0.0653522226148795 1 0.0706096234425034 1 other
CCDC124 CCDC124 0.0191797536659903 1 -0.175972016086491 0.68985035740614 other
CCDC126 CCDC126 -0.0714713722385989 1 -0.181760790371214 1 other
CCDC127 CCDC127 0 1 -0.203517456563286 1 other
CCDC130 CCDC130 -0.000269988738677007 1 -0.0780523648780105 1 other
CCDC137 CCDC137 -0.0317199652969888 1 -0.250502801876702 0.0396950269688861 other
CCDC14 CCDC14 0.110894974123015 1 -0.11196089265705 1 other
CCDC141 CCDC141 -0.135170794033065 1 -0.359875504324435 0.00169002706096154 other
CCDC174 CCDC174 -0.0247130911748927 1 -0.244321841717526 0.106061974044024 other
CCDC186 CCDC186 -0.0918694148545425 1 -0.350983077259333 3.32823717487164e-08 other
CCDC22 CCDC22 0 1 -0.0773502456684902 1 other
CCDC25 CCDC25 0.0229094187937472 1 -0.20893827685995 0.332814607698957 other
CCDC28A CCDC28A 0.217649282398383 0.198647854114216 -0.0430298269152483 1 other
CCDC34 CCDC34 0.20670937361203 1 -0.168749402512036 1 other
CCDC43 CCDC43 -0.0310141391332679 1 -0.24084033463406 0.306633933673138 other
CCDC50 CCDC50 -0.106295666608974 1 -0.276311369004082 3.53050093852358e-08 other
CCDC53 CCDC53 -0.0100628160848912 1 -0.366342929839669 1.66658358501179e-07 other
CCDC57 CCDC57 0 1 -0.148925339382841 1 other
CCDC58 CCDC58 -0.123479560102232 1 -0.118404591536832 1 other
CCDC59 CCDC59 -0.0567763530514267 1 -0.146601025628753 1 other
CCDC6 CCDC6 -0.0689664278598467 1 -0.232075550896194 0.00190320268081091 other
CCDC64B CCDC64B 0.202047499792099 0.0376625079590109 -0.112221093427589 1 other
CCDC66 CCDC66 -0.0191036635607977 1 -0.107485872381515 1 other
CCDC68 CCDC68 -0.139342786452523 1 -0.42493781372737 4.73049095905333e-09 other
CCDC8 CCDC8 0.258751202544071 0.00320816283434265 0.149420222742896 1 other
CCDC82 CCDC82 -0.0632309712374894 1 -0.287168678410587 8.73386926833635e-06 other
CCDC84 CCDC84 -0.207332135675087 1 -0.288678428655379 0.00174034234559558 other
CCDC90B CCDC90B 0.0350707165723922 1 -0.231874657623867 0.0785416274830405 other
CCDC91 CCDC91 -0.0819760346211345 1 -0.306813519136381 0.000332754340521635 other
CCDC92 CCDC92 -0.189348444412566 1 -0.227371411427711 0.366347003412776 other
CCDC94 CCDC94 0.0787147960773695 1 -0.0411349851415799 1 other
CCDC97 CCDC97 -0.0612138091155414 1 -0.171197686146657 1 other
CCHCR1 CCHCR1 0 1 -0.121954700154872 1 other
CCM2 CCM2 -0.0381652358826816 1 -0.166724171187734 1 other
CCNB1IP1 CCNB1IP1 0.255496766764989 1.67026047974128e-06 0.0217462663274577 1 other
CCNC CCNC 0.1271230461581 1 -0.0754340518934686 1 other
CCND3 CCND3 0.345352331069205 8.84112099505681e-12 0.0743869510926215 1 other
CCNDBP1 CCNDBP1 0.135419991233915 1 -0.0490651932217939 1 other
CCNG1 CCNG1 0.43934277783006 2.75408232642399e-25 0.176373977253002 0.0160617100798544 other
CCNG2 CCNG2 0 1 -0.267391725539016 1 other
CCNH CCNH 0.00884751196222977 1 -0.0942549934660482 1 other
CCNI CCNI 0.183451330996972 6.15770837632553e-14 0.061548942600621 3.65140051410794e-08 other
CCNK CCNK -0.166871789276672 1 -0.206498672615613 1 other
CCNL1 CCNL1 -0.0399146960545556 1 -0.0377194939049931 1 other
CCNL2 CCNL2 0.0193485479844209 1 -0.222835174596163 0.166030980205099 other
CCNT2 CCNT2 -0.151797434065379 1 -0.179212288301787 1 other
CCNY CCNY -0.124549263614922 1 -0.229523359920516 0.0586960141159703 other
CCP110 CCP110 0 1 -0.234403203797322 0.0885508458490732 other
CCPG1 CCPG1 0.0372992795958355 1 -0.237533120461387 0.071354556192449 other
CCS CCS -0.0125285319541487 1 -0.181409726052039 0.31961600580436 other
CCSER2 CCSER2 0.00610758779530673 1 -0.118525931760968 1 other
CCT2 CCT2 -0.126258030473271 1 -0.381812445835834 4.74572541960024e-17 other
CCT4 CCT4 0.146922646089049 0.086125670413659 -0.0599004699639398 1 other
CCT6A CCT6A -0.0741510521211415 1 -0.299904176337547 7.89346929133357e-10 other
CCT7 CCT7 -0.0258743327190959 1 -0.209822742746732 0.00340748675458061 other
CCT8 CCT8 0.155207976770154 8.45690169837654e-05 -0.0573152270156601 1 other
CCZ1 CCZ1 -0.0732289027385402 1 -0.213171410992321 0.236114097738003 other
CD151 CD151 0.0962422627453859 0.0246694491178679 -0.21023670920974 1 other
CD164 CD164 0.0094738460207266 1 -0.111251991017787 1 other
CD24 CD24 0.23331084323325 1.33069634837196e-32 -0.189519150574494 1 other
CD276 CD276 -0.209537778186966 0.834338512605334 -0.450257987340959 2.9729313643505e-11 other
CD2AP CD2AP -0.220847803510882 0.105418774298518 -0.429736219883694 2.826059375769e-10 other
CD2BP2 CD2BP2 -0.146657994170735 1 -0.281703861927802 8.56238654292474e-06 other
CD302 CD302 -0.00173005563062967 1 -0.111040938799155 1 other
CD320 CD320 0.0985888833324737 1 -0.0611974441022132 1 other
CD3EAP CD3EAP 0 1 -0.106795456847503 1 other
CD40 CD40 -0.0136357041225199 1 -0.120079936856215 1 other
CD46 CD46 -0.129155044597834 1 -0.288907684975658 5.40233138938752e-07 other
CD47 CD47 -0.0498257297648744 1 -0.346354765404843 1.21215978133548e-06 other
CD55 CD55 -0.119452654347739 1 -0.0648165400947853 1 other
CD58 CD58 0.111405203802849 1 -0.0452194706628506 1 other
CD82 CD82 0.175481954747752 1 -0.0113254181339217 1 other
CD99 CD99 -0.0563815001875451 1 -0.331910008598737 0.0393618847913485 other
CDC123 CDC123 0.0155154820781795 1 -0.183549679924673 0.864823161697095 other
CDC16 CDC16 0.066863313822318 1 -0.0888249584411023 1 other
CDC27 CDC27 -0.0208631511257744 1 -0.0835001276950464 1 other
CDC37 CDC37 0.0819928769934355 1 -0.0916933315837624 1 other
CDC37L1 CDC37L1 -0.0358354667467066 1 -0.171364092637103 1 other
CDC40 CDC40 -0.030782293993403 1 -0.286110206518354 0.000851382421285091 other
CDC42 CDC42 -0.210475354609083 0.13165099821909 -0.176076151645172 1 other
CDC42BPA CDC42BPA 0.124091856001734 1 -0.0228259641496722 1 other
CDC42EP1 CDC42EP1 0.0823044666714819 1 -0.100932137840001 1 other
CDC42EP4 CDC42EP4 0.146398680621442 1 -0.0109936314625366 1 other
CDC42SE1 CDC42SE1 -0.181319333331014 1 -0.178844031134475 1 other
CDC42SE2 CDC42SE2 -0.102019829641351 1 -0.138163565612063 1 other
CDC5L CDC5L -0.133310412799081 1 -0.355426356662974 1.65759447842516e-09 other
CDC73 CDC73 -0.230062820584876 1 -0.356427716034551 1.4001718691718e-08 other
CDH1 CDH1 -0.157233658097069 1 -0.543300198364961 1.29086332891903e-36 other
CDH2 CDH2 -0.248068682541134 0.11543559382701 -0.439719583002917 1.72272120791925e-12 other
CDH6 CDH6 -0.137524004213006 1 -0.341443683168653 6.18858712646744e-08 other
CDIPT CDIPT 0.166621118193647 0.212661456171231 0.0207874115179172 1 other
CDK10 CDK10 0.310141458385535 1.229484145277e-06 0.0398516642380132 1 other
CDK11A CDK11A 0 1 -0.215078036149301 0.322477651961378 other
CDK11B CDK11B -0.0339931435423875 1 -0.0802860541758201 1 other
CDK12 CDK12 -0.0862679341455872 1 -0.211489851388783 0.313608962076709 other
CDK13 CDK13 -0.206171591700441 0.505600395712678 -0.233833466434216 0.172213206941814 other
CDK14 CDK14 -0.211828729933522 1 -0.328373233489884 0.000340854679705352 other
CDK16 CDK16 -0.0732525249717872 1 -0.227977236712369 1 other
CDK19 CDK19 0 1 -0.233483830296166 1 other
CDK2AP2 CDK2AP2 -0.076405189156961 1 -0.385993995192944 6.41068207216482e-07 other
CDK4 CDK4 0.0602305360995687 1 -0.176059117909922 1 other
CDK5RAP1 CDK5RAP1 0 1 -0.107631425244988 1 other
CDK5RAP2 CDK5RAP2 -0.00333174770878131 1 -0.285577452833138 0.00184418081455797 other
CDK5RAP3 CDK5RAP3 0.0913321331962879 1 -0.0590373711601359 1 other
CDK6 CDK6 0.0675573690341025 1 -0.141342344766112 1 other
CDK7 CDK7 0 1 -0.205715075010244 1 other
CDK9 CDK9 -0.0527361678082006 1 -0.242489049948343 0.0585527577550448 other
CDKN1B CDKN1B -0.0620643226448165 1 -0.116729430677048 1 other
CDKN2AIP CDKN2AIP -0.229954319015035 1 -0.206951072915333 0.925749184646182 other
CDKN2AIPNL CDKN2AIPNL 0.142970176222858 1 0.0714857433994862 1 other
CDR2L CDR2L -0.19509917910089 1 -0.255291079191416 0.176574802828708 other
CDS1 CDS1 0.163583626799815 1 -0.0297164723284769 1 other
CDS2 CDS2 0.0113148213806884 1 -0.138314983260079 1 other
CEBPA CEBPA 0.0948260197881083 1 -0.175705066583151 1 other
CEBPG CEBPG -0.273239043923115 0.0463199423509323 -0.234760918769506 1 other
CEBPZ CEBPZ -0.0861498464273924 1 -0.241227212531988 0.00160285289845771 other
CEBPZOS CEBPZOS 0.104502572537876 1 0.0129696693173027 1 other
CECR5 CECR5 0.202691033912483 0.873014273031001 -0.108099484737986 1 other
CELF1 CELF1 -0.0995806061232114 1 -0.331250990830634 2.71399783949717e-08 other
CENPC CENPC -0.0271974981321672 1 -0.115358196116818 1 other
CENPT CENPT 0.159902946384119 1 -0.0604566243162519 1 other
CENPV CENPV -0.158272625464559 1 -0.315129903608053 6.04782970150472e-07 other
CENPW CENPW 0 1 -0.286544816874376 1 other
CEP104 CEP104 0.0410758685415185 1 -0.204198136955028 1 other
CEP164 CEP164 0 1 -0.156425849029436 1 other
CEP290 CEP290 0.0520736227510599 1 -0.264232594114257 0.235794374391437 other
CEP350 CEP350 -0.192234489115969 1 -0.187480528751236 1 other
CEP57 CEP57 0.191789879186224 0.00035022271093827 0.00759945261866013 1 other
CEP63 CEP63 -0.0126579442407901 1 -0.142922578571831 1 other
CEP68 CEP68 -0.123186597510604 1 -0.267217452328466 0.0088293750793977 other
CEP70 CEP70 0.190045710043914 0.720435653429385 -0.0689410631759593 1 other
CEP89 CEP89 0 1 -0.215842942557132 0.170186010189753 other
CEP95 CEP95 -0.14885116585506 1 -0.213483581439074 1 other
CERK CERK 0 1 -0.154184767625099 1 other
CERS2 CERS2 0.187686174139972 0.0024872117139889 -0.0462663383137537 1 other
CERS4 CERS4 0.163388691225405 1 -0.0378241865972724 1 other
CERS5 CERS5 0.0637143248001755 1 -0.0241335516709265 1 other
CERS6 CERS6 -0.218934777027538 0.607273834008347 -0.510828078985849 7.42506073260704e-14 other
CETN2 CETN2 0.0960422445196024 1 -0.145822215952371 1 other
CETN3 CETN3 0.324041904495346 6.64434606693361e-05 0.113127196671792 1 other
CFAP20 CFAP20 0.371847401663112 1.1214144533002e-09 0.18589822718441 1 other
CFAP221 CFAP221 0.230846979488917 0.0481217704030394 0.10998960178403 1 other
CFAP97 CFAP97 -0.0160741403874741 1 -0.183385532228301 1 other
CFDP1 CFDP1 0.016152410216736 1 -0.184673205607089 1 other
CFI CFI -0.114534485988308 1 -0.471208489752723 5.87703485792465e-14 other
CFL1 CFL1 0.0314203460980444 1 -0.173814639593519 1 other
CFL2 CFL2 -0.167157885315585 1 -0.134429866676253 1 other
CFLAR CFLAR -0.198827250237802 0.234068451989323 -0.309529421463419 1.02203930594574e-08 other
CGGBP1 CGGBP1 -0.170898274889778 1 -0.275857168896924 0.000170216672649666 other
CGN CGN -0.1665721383454 1 -0.481600927187114 3.72014152798831e-16 other
CGNL1 CGNL1 -0.145044177341799 1 -0.241041993372473 0.727897199351385 other
CGRRF1 CGRRF1 0.142832693980765 1 -0.0137796404579598 1 other
CH17-189H20.1 CH17-189H20.1 0.282097988889335 2.4053972206078e-07 0.0202904260813774 1 other
CH17-360D5.2 CH17-360D5.2 -0.134262643774909 1 -0.359792129155641 1 other
CH17-373J23.1 CH17-373J23.1 -0.219001332767995 0.134025311895402 0 1 other
CHCHD1 CHCHD1 -0.0843922625764953 1 -0.33109712151491 2.08001086067271e-10 other
CHCHD10 CHCHD10 0.235675287965244 2.41243876901019e-10 -0.091560363518538 1 other
CHCHD2 CHCHD2 -0.0933663464249237 0.279549386447748 -0.309375089796148 1.09263769025105e-25 other
CHCHD3 CHCHD3 0.00990556526115371 1 -0.202555376139611 1 other
CHCHD4 CHCHD4 0.217947453200183 0.516264680864612 0.0796923176627142 1 other
CHCHD5 CHCHD5 0.017953062921982 1 -0.201141958078752 1 other
CHCHD7 CHCHD7 0.0305043260118849 1 -0.118912006395472 1 other
CHD1 CHD1 -0.0896016794910912 1 -0.323957575042865 2.53297751068746e-05 other
CHD1L CHD1L 0 1 -0.126867046787892 1 other
CHD2 CHD2 -0.23846706376411 0.720230238125779 -0.291048000060332 0.002903788205606 other
CHD3 CHD3 -0.223583996866771 0.43034926113073 -0.408660365437451 2.08760656550266e-08 other
CHD6 CHD6 -0.123064679669168 1 -0.235127501663867 0.380784789277266 other
CHD7 CHD7 -0.0433279450410305 1 -0.130300155090027 1 other
CHD8 CHD8 -0.169488900565831 1 -0.356573387425974 2.50700377752034e-07 other
CHD9 CHD9 0.00604711629032545 1 -0.0310866901029578 1 other
CHDH CHDH 0.0507654369057512 1 -0.111297506370536 1 other
CHERP CHERP 0.0839374609182184 1 -0.0839800429383806 1 other
CHIC2 CHIC2 -0.0896201551392635 1 -0.199897001032841 1 other
CHKA CHKA -0.195806887390041 1 -0.325861696174445 0.000120863463660478 other
CHM CHM -0.0769727663272173 1 -0.247906220219202 0.126054413816637 other
CHMP1A CHMP1A -0.0109956374915972 1 -0.164953998621754 1 other
CHMP1B CHMP1B 0.194224094912101 0.0145733337309138 -0.0382024003274478 1 other
CHMP2A CHMP2A -0.0750057524349983 1 -0.185114571033295 1.22363600184209e-05 other
CHMP2B CHMP2B -0.0856190634504677 1 -0.363499414716177 6.46887559785122e-07 other
CHMP3 CHMP3 0.0779631303686372 1 -0.169919864097492 1 other
CHMP4A CHMP4A -0.064312949005621 1 -0.193072936044942 1 other
CHMP4B CHMP4B -0.0338737702003892 1 -0.285341014376693 1 other
CHMP4C CHMP4C 0.191366229640104 0.223156739007295 -0.0981376998866863 1 other
CHMP5 CHMP5 0.0147580703701241 1 -0.117540039828362 1 other
CHMP6 CHMP6 0.0202642278091298 1 -0.16481214076155 1 other
CHORDC1 CHORDC1 0.0628019627194452 1 -0.220946496221456 0.266832140847732 other
CHP1 CHP1 0.294043301265244 1.47412002806884e-13 0.0357389154410956 1 other
CHPF CHPF 0.0733623458419015 1 -0.259507803845876 1 other
CHPT1 CHPT1 -0.247616003691022 0.128353927626525 -0.483247009762461 5.70710010129029e-17 other
CHRAC1 CHRAC1 -0.0715641486937966 1 -0.263151898524655 0.009438668813313 other
CHST12 CHST12 0.254726415010044 0.0116413253613762 0.0910328243089231 1 other
CHST14 CHST14 0.17193711903312 1 0.0862533262037257 1 other
CHST4 CHST4 0.661588669599938 3.26403425344741e-79 0.28898256214542 6.78536241746322e-18 other
CHST9 CHST9 0.144497564844565 0.670894746152714 -0.0321256520472215 1 other
CHTF8 CHTF8 0.0719645687524235 1 -0.0817075185231977 1 other
CHTOP CHTOP 0.102673371975688 1 -0.0882238692138855 1 other
CHURC1 CHURC1 0.0313866953403417 1 -0.0838376586284085 1 other
CIAO1 CIAO1 -0.127186086779442 1 -0.375697131738775 1.10891253863864e-10 other
CIAPIN1 CIAPIN1 -0.102258888052993 1 -0.214069863912098 0.047085064712909 other
CIB1 CIB1 -0.0316267135151563 1 -0.279197739388596 0.000104878993112216 other
CIC CIC -0.0939333990753939 1 -0.129656920516964 1 other
CINP CINP 0.127480943159165 1 -0.124514261944142 1 other
CIR1 CIR1 -0.0805180596126841 1 -0.176665418548864 1 other
CIRBP CIRBP 0.373595142667604 1.01215738574126e-60 0.325259316880772 1.25424147194976e-64 other
CISD1 CISD1 0.206551306602224 0.00282151044649379 -0.226820668970612 0.167151237005412 other
CISD2 CISD2 0.0934918779414371 1 -0.144115855575354 1 other
CISD3 CISD3 0.148445032732923 0.0298245132698243 -0.0288159918737314 1 other
CIZ1 CIZ1 0.0650424264140439 1 -0.162622043541999 1 other
CKAP4 CKAP4 -0.219843250598952 0.445445698773547 -0.454848563923296 5.13281362550317e-13 other
CKB CKB 0.148419693181271 0.629606129757434 -0.140034972217518 1 other
CKLF CKLF -0.0423296254626006 1 -0.23109115630558 1 other
CKS1B CKS1B 0.30988183276422 9.35537279598561e-10 -0.0244968646239779 1 other
CLASP1 CLASP1 0 1 -0.246297450446398 0.136763814747742 other
CLASRP CLASRP 0.0457604968645935 1 0.0322963405153194 1 other
CLCC1 CLCC1 0 1 -0.204327009906537 1 other
CLCF1 CLCF1 -0.224186341059477 0.144843872391647 -0.373105318637277 1.46825714808216e-07 other
CLCN3 CLCN3 -0.0537813573602288 1 -0.242508256740925 0.107264982709861 other
CLDN1 CLDN1 -0.0911663061878123 0.0295031507545432 -0.268312197216852 7.71967807195484e-18 other
CLDN10 CLDN10 0.348585364666614 7.46523508061399e-38 -0.0565401034498301 1 other
CLDN12 CLDN12 0.0998976311356445 1 -0.096077074018377 1 other
CLDN14 CLDN14 0.267660741783523 0.112768223122354 0.10637995259937 1 other
CLDN23 CLDN23 -0.0918694148545425 1 -0.349702734246881 2.52982194284639e-05 other
CLDN3 CLDN3 -0.129984142941687 0.0885307521584118 -0.478731216310074 6.36854107549641e-28 other
CLDN7 CLDN7 -0.0797415013731014 1 -0.386078955768712 1.6889103096928e-26 other
CLDN9 CLDN9 0.191673423089059 1 0.125990819946961 1 other
CLDND1 CLDND1 0.0183781973430159 1 -0.0719533075609922 1 other
CLINT1 CLINT1 -0.142377897449611 1 -0.334577838044126 2.38520947956049e-13 other
CLK1 CLK1 0.238460178399978 5.40358397109819e-06 0.0921592074625 1 other
CLK3 CLK3 0.0900177936721482 1 -0.0270114450612571 1 other
CLK4 CLK4 0.19792650407362 1 0.0563906327335977 1 other
CLMN CLMN 0.0354071491044914 1 -0.149319751992811 1 other
CLN3 CLN3 0.354101967138911 2.36959368101189e-09 0.0661237029070001 1 other
CLN5 CLN5 0.0617451493238566 1 -0.0439474358868461 1 other
CLN6 CLN6 0.173280921066858 1 0.0681780032311239 1 other
CLN8 CLN8 0.391435784535435 2.99633095361062e-10 0.187285880844811 1 other
CLNS1A CLNS1A 0.176824702398954 0.0125797251642363 -0.0623943896101888 1 other
CLOCK CLOCK -0.050575026838017 1 -0.231602685779439 0.180093333240475 other
CLPTM1 CLPTM1 0.165803774500997 1 -0.154354084364734 1 other
CLPX CLPX 0.0497488488259084 1 -0.231968023019959 0.140373760214485 other
CLSTN1 CLSTN1 0.14506694019527 1 -0.143247660175619 1 other
CLTA CLTA -0.032114802937833 1 -0.271929567450078 1.49663124160896e-13 other
CLTB CLTB -0.0926809535024979 1 -0.357687317031209 3.85944852209174e-07 other
CLUAP1 CLUAP1 -0.152910978017878 1 -0.325203205785123 4.69257114316782e-06 other
CLUH CLUH -0.00414225867106066 1 -0.297535009652835 9.69074649889065e-05 other
CLYBL CLYBL 0 1 -0.205973631733893 1 other
CMAS CMAS 0.145706593581253 1 -0.023776016786583 1 other
CMC1 CMC1 0.224980341427508 1 0.158250330448998 1 other
CMC2 CMC2 0.0428561400594109 1 -0.144631138079465 1 other
CMIP CMIP -0.147263937598376 1 -0.159803455980249 1 other
CMPK1 CMPK1 0.136702517634968 0.000404950278157473 -0.0786446687910916 1 other
CMSS1 CMSS1 -0.024789240274867 1 -0.200193902034029 1 other
CMTM6 CMTM6 -0.208303395071905 1 -0.25819992022811 1 other
CMTM8 CMTM8 0.10368585354606 1 -0.12631778203732 1 other
CMTR2 CMTR2 0.173420495713349 1 -0.0839800429383806 1 other
CNBP CNBP 0.0190637798383324 1 -0.0360772516196767 1 other
CNDP2 CNDP2 0.0356389449342122 1 -0.123619605784628 1 other
CNIH1 CNIH1 0.0280516137362122 1 -0.0238352565918003 1 other
CNIH4 CNIH4 -0.0626245392882083 1 -0.329100701658679 1.70832600333748e-06 other
CNKSR3 CNKSR3 0.1786323133275 0.771837304811076 -0.100392576965777 1 other
CNN2 CNN2 0.318110610624932 0.0128463641742642 0.262386715907129 1 other
CNOT1 CNOT1 -0.199043825441055 1 -0.259513650704943 0.00299347239100588 other
CNOT11 CNOT11 0.171149697851888 1 -0.0479538873150043 1 other
CNOT2 CNOT2 -0.140806462436796 1 -0.245840018780398 5.84881459465704e-05 other
CNOT3 CNOT3 0 1 -0.153253718833847 1 other
CNOT4 CNOT4 -0.066677035354002 1 -0.149478569263288 1 other
CNOT6L CNOT6L 0.0435187660606251 1 -0.101077778903159 1 other
CNOT7 CNOT7 0.101405153958609 1 0.0279835754460099 1 other
CNOT8 CNOT8 0 1 -0.248346009202122 0.153685372629369 other
CNP CNP 0.258833533691754 0.00361101074127491 0.0795642460094763 1 other
CNPPD1 CNPPD1 0.0136467307156671 1 -0.228697596723662 0.0536767474853871 other
CNPY2 CNPY2 0.165728183192504 5.47394335482291e-05 -0.153643634486863 1 other
CNPY3 CNPY3 0.0257950320083431 1 -0.151300384677131 1 other
CNST CNST 0 1 -0.168677846990196 1 other
CNTLN CNTLN 0 1 -0.130564024854924 1 other
CNTNAP2 CNTNAP2 0 1 -0.181760790371214 1 other
CNTRL CNTRL 0 1 -0.153727699409518 1 other
COA1 COA1 0.0392486584998766 1 -0.0989889736973077 1 other
COA3 COA3 0.120760374844282 0.690218923281994 -0.191078638386108 0.0299186526134071 other
COA4 COA4 -0.0699244164984206 1 -0.338247448427973 9.52183212697554e-13 other
COA5 COA5 0.154871834724398 1 -0.129437309228061 1 other
COA7 COA7 0.0540768722428526 1 -0.0387715615309254 1 other
COASY COASY 0.220408752411029 0.272015338697565 -0.0703919805306219 1 other
COBL COBL -0.128788465388991 1 -0.093883315335027 1 other
COBLL1 COBLL1 -0.218858923197831 1 -0.408770807414932 2.90956180298878e-06 other
COG2 COG2 0 1 -0.144772260018749 1 other
COG3 COG3 0 1 -0.115058121095811 1 other
COG4 COG4 0 1 -0.0984257210466695 1 other
COIL COIL -0.0369180937547076 1 -0.115058121095811 1 other
COL27A1 COL27A1 -0.00423978320494944 1 -0.0921854594298199 1 other
COL4A3BP COL4A3BP -0.12450160268709 1 -0.287036956586623 0.000172973591435457 other
COLCA1 COLCA1 0.164114758093977 1 -0.219717385143274 1 other
COMMD1 COMMD1 -0.0917615748889468 1 -0.266470689741991 3.22565615823209e-05 other
COMMD10 COMMD10 -0.0607733090968552 1 -0.134990266492327 1 other
COMMD2 COMMD2 -0.0773741861291128 1 -0.303080539785947 5.44025173877029e-09 other
COMMD3 COMMD3 0.122576046758574 1 -0.0994119110957435 1 other
COMMD4 COMMD4 -0.020502439039643 1 -0.205471350460101 0.0408512006754784 other
COMMD5 COMMD5 -0.0557650892168293 1 -0.248023742842442 0.234953051319396 other
COMMD6 COMMD6 0.26219863089117 1.29988965009708e-25 -0.0608165986099756 1 other
COMMD7 COMMD7 0.108575759456691 1 -0.176583081702809 1 other
COMMD8 COMMD8 0.143903599643433 1 -0.0336028568456646 1 other
COMMD9 COMMD9 0.167273049062943 1 -0.0545314568638209 1 other
COMTD1 COMTD1 0.159495675516566 0.397841175705895 -0.132634038185419 1 other
COPA COPA -0.216293757444171 0.222509360857864 -0.354146778870094 1.3735687155826e-07 other
COPB1 COPB1 -0.21481393407798 0.182173775770043 -0.331546035211688 5.95878559022368e-10 other
COPB2 COPB2 -0.173526849182816 1 -0.395836163383456 3.75079157532874e-13 other
COPE COPE 0.0197150619186569 1 -0.153846061341221 1 other
COPG1 COPG1 -0.0403413799938621 1 -0.282887833137501 0.000403969122394947 other
COPRS COPRS -0.127220872540352 1 -0.364755273791298 1.55910372541383e-16 other
COPS2 COPS2 -0.00470865258506037 1 -0.0913820800210873 1 other
COPS3 COPS3 -0.0128939622523867 1 -0.106507738649998 1 other
COPS4 COPS4 0.136212240101738 1 -0.0567992805178783 1 other
COPS5 COPS5 -0.0171124882497478 1 -0.250106688224694 0.000393000610082598 other
COPS6 COPS6 0.0540455516504868 1 -0.0818287892967149 1 other
COPS7A COPS7A 0.0557357049816423 1 -0.0814927418521969 1 other
COPS7B COPS7B 0 1 -0.111833112098688 1 other
COPS8 COPS8 0.189862788791004 0.189315737249313 -0.0491837945624524 1 other
COPZ1 COPZ1 0.0246055761418257 1 -0.150717443279297 1 other
COQ10B COQ10B -0.0307518989182134 1 -0.10355212461123 1 other
COQ4 COQ4 0.135183328026426 1 -0.160309188335046 1 other
COQ5 COQ5 0.324229952462922 2.16960442626549e-05 0.0150881774139398 1 other
COQ7 COQ7 0.11395318875053 1 -0.0113912409788837 1 other
COQ9 COQ9 0.141596788857089 1 -0.0213370010438038 1 other
CORO1B CORO1B 0.122311123815959 1 -0.0841114648002893 1 other
CORO1C CORO1C -0.200241114761133 0.504624455863655 -0.367794687563785 4.30774247614844e-11 other
COX10 COX10 0 1 -0.123476976773272 1 other
COX11 COX11 0.179278198867055 0.598560435090657 0.0343538826535796 1 other
COX14 COX14 0.195464866524641 1.30843430432516e-05 -0.127747088367352 1 other
COX15 COX15 0 1 -0.193855710039241 1 other
COX16 COX16 0 1 -0.175515053594425 1 other
COX17 COX17 -0.0354635933424064 1 -0.234892740121259 0.00544915544282346 other
COX19 COX19 0.035650552192994 1 -0.0875137391945999 1 other
COX20 COX20 -0.0663757778126598 1 -0.314076834368433 4.46074221170594e-07 other
COX4I1 COX4I1 0.18552102018696 9.01687000444902e-28 -0.0506991023032661 1 other
COX5A COX5A 0.203221016275649 2.76530079190045e-07 -0.126717573525866 1 other
COX5B COX5B 0.09373046002858 0.000572567849270387 -0.114368841434666 1 other
COX6A1 COX6A1 0.189530874272306 7.49702579938747e-15 -0.136958534567391 1 other
COX6B1 COX6B1 0.236768415480601 2.39951471638583e-37 -0.0453329954300246 1 other
COX6C COX6C 0.083494723088405 0.92885101144907 -0.147683062687357 1 other
COX7A2 COX7A2 0.113897334652452 1.95646158399135e-10 -0.177318240423158 1 other
COX7A2L COX7A2L 0.2261154660442 7.05077992922028e-14 0.00827757112359206 1 other
COX7B COX7B 0.100538796745963 0.0364336261179184 -0.165988772105848 1 other
COX7C COX7C 0.328148733674446 1.38679150151301e-81 0.0098138792094753 5.54897681135238e-07 other
COX8A COX8A 0.14933996691917 4.12548227513059e-10 -0.0747786190221368 1 other
CPD CPD 0.132666201912667 1 -0.0864974817238183 1 other
CPE CPE 0.680054854488469 4.3884265523743e-51 0.395680831284683 2.92366942033727e-20 other
CPEB4 CPEB4 -0.00462862415930543 1 -0.133612253733173 1 other
CPM CPM -0.0195866851871385 1 -0.162439507917 1 other
CPNE1 CPNE1 0.20787436214898 0.0772755281869526 -0.0403392414478038 1 other
CPNE3 CPNE3 -0.0307504221150258 1 -0.280771081552821 0.000579680659496593 other
CPQ CPQ -0.103870069536066 1 -0.182114020680331 1 other
CPSF2 CPSF2 -0.0830527321051471 1 -0.180899657509221 1 other
CPSF3 CPSF3 0 1 -0.184603881441058 1 other
CPSF3L CPSF3L 0.087675252405351 1 -0.15242602877824 1 other
CPSF6 CPSF6 0.0130835969045273 1 -0.16756579638843 0.935156836822306 other
CPSF7 CPSF7 -0.0849874395722015 1 -0.194146698021662 1 other
CPT1A CPT1A 0.0959088269093855 1 -0.0408504768631466 1 other
CPT2 CPT2 0 1 -0.197744601188063 1 other
CPTP CPTP 0.183151354203017 1 -0.000944814328390331 1 other
CRADD CRADD 0.192507709883269 1 0.02204991938736 1 other
CRAT CRAT 0 1 -0.158092470283459 1 other
CRB3 CRB3 0.109786700303897 1 -0.237235006716193 0.134593316553265 other
CRBN CRBN 0.0699461139985736 1 0.0115736049397213 1 other
CRCP CRCP -0.0314629193340974 1 -0.259882148127986 0.0086067605039504 other
CREB1 CREB1 -0.0433721536484533 1 -0.146433243663565 1 other
CREB3 CREB3 -0.0752426536655809 1 -0.299161506633844 5.78827972033315e-05 other
CREB3L2 CREB3L2 0.0219469357117359 1 -0.0951473798474207 1 other
CREBBP CREBBP -0.164059455883246 1 -0.234514797310225 0.145606239939175 other
CREBL2 CREBL2 0.0933745465417923 1 -0.0240314891575488 1 other
CREBRF CREBRF -0.175960711054079 1 -0.346885964088024 0.00202222948575307 other
CREBZF CREBZF -0.137233252201654 1 -0.298216848302829 0.000646966701358129 other
CREG1 CREG1 0.367339147209287 9.84500870912962e-13 0.241827407599277 0.0033869543442204 other
CRELD1 CRELD1 0.253176997590787 0.170129026581671 -0.0512535574728608 1 other
CRELD2 CRELD2 -0.0065729030446926 1 -0.225795014705645 1 other
CREM CREM -0.0390832413717286 1 -0.106978280206649 1 other
CRIP2 CRIP2 0.213999029635087 8.33255199464118e-11 -0.132991970436722 1 other
CRIPT CRIPT 0.0584058305598347 1 -0.117693338097874 1 other
CRK CRK -0.0255248610786964 1 -0.182263036426082 1 other
CRLS1 CRLS1 0.307833308249887 1.56697717147355e-10 0.0142776710209697 1 other
CRNKL1 CRNKL1 -0.0786521989166973 1 -0.176078117040161 1 other
CROT CROT 0 1 -0.174771747130922 1 other
CRTAP CRTAP -0.0549988790462148 1 -0.143935761820813 1 other
CRTC3 CRTC3 -0.00329571933282846 1 -0.210052709870268 1 other
CRY1 CRY1 -0.164114321727871 1 -0.214470728125406 0.566375831900715 other
CRY2 CRY2 0.225323096338707 0.0591683127076379 0.0785841507188969 1 other
CRYAB CRYAB -0.161388389405668 1 -0.604142517022527 2.5098088134082e-20 other
CRYL1 CRYL1 -0.0398626786574972 1 -0.304443259718487 1 other
CRYZ CRYZ 0.147391579274665 1.8738405188035e-05 -0.147295344887405 1 other
CRYZL1 CRYZL1 0.264534489646293 0.000393843935132303 0.0715229690266761 1 other
CS CS -0.0732231435144228 1 -0.279970877317634 0.00258275686878758 other
CSAD CSAD 0.0594818040568743 1 -0.150165825244311 1 other
CSDE1 CSDE1 -0.00630262263971951 1 -0.122775846412542 1 other
CSE1L CSE1L -0.0326225200068941 1 -0.185123082049285 1 other
CSNK1A1 CSNK1A1 -0.18182304673031 0.167303075324361 -0.277301046627414 0.00282971654853676 other
CSNK1D CSNK1D -0.0595729562923855 1 -0.149734145786277 1 other
CSNK1G1 CSNK1G1 0 1 -0.172558707736361 1 other
CSNK1G3 CSNK1G3 -0.113498238623953 1 -0.253096312912284 0.569241469902448 other
CSNK2A1 CSNK2A1 -0.1435220870536 1 -0.294907411378383 8.95292322894457e-07 other
CSNK2B CSNK2B 0.168070012768606 2.55654937715404e-08 -0.0898413940783185 1 other
CSPP1 CSPP1 -0.0100061514889156 1 -0.281865990092508 0.00234830917663372 other
CSRNP1 CSRNP1 0.341754194212447 4.4317999713798e-05 0.286818181949837 0.0155573186890349 other
CSRP2 CSRP2 0.161618712533412 1 -0.12429288561419 1 other
CSTB CSTB -0.0275405065628139 1 -0.35843087721724 4.8696220914368e-15 other
CSTF1 CSTF1 0 1 -0.165692906649745 1 other
CSTF2T CSTF2T 0 1 -0.21278371992476 0.998727889293934 other
CSTF3 CSTF3 -0.0244050187694005 1 -0.145492931427395 1 other
CTA-293F17.1 CTA-293F17.1 0.334186032288051 1.04977817230501e-06 0.119849586624555 1 other
CTA-29F11.1 CTA-29F11.1 -0.0470246515261976 1 -0.226000750685539 1 other
CTAGE5 CTAGE5 0.0910715287662751 1 -0.0521282125676903 1 other
CTB-50L17.10 CTB-50L17.10 -0.0336191510985697 1 -0.288531098420125 0.000570201567800323 other
CTBP2 CTBP2 -0.107034702209769 1 -0.258813644551306 0.0154275056752495 other
CTBS CTBS -0.0481672183595172 1 -0.0413174154815588 1 other
CTC-444N24.11 CTC-444N24.11 -0.0885161182991665 1 -0.268511693888914 0.125682702896935 other
CTCF CTCF -0.165295182224229 1 -0.243168270908044 0.00126912926224582 other
CTD-2015H6.3 CTD-2015H6.3 0 1 -0.106795456847503 1 other
CTD-2336O2.1 CTD-2336O2.1 0.175959458059825 1 -0.0172404320323341 1 other
CTD-2396E7.11 CTD-2396E7.11 0 1 -0.116095644965469 1 other
CTD-2540F13.2 CTD-2540F13.2 0.126600017329293 1 0.171895429702267 1 other
CTD-3252C9.4 CTD-3252C9.4 0.187164804961109 1 0.0531900149995624 1 other
CTDNEP1 CTDNEP1 -0.148126173452108 1 -0.325042053065039 8.1422999365244e-05 other
CTDSP1 CTDSP1 0.190084733583148 1 -0.070516644461144 1 other
CTDSP2 CTDSP2 0.24035613015822 0.00240481512561096 -0.0126250356413724 1 other
CTDSPL CTDSPL -0.144809290606298 1 -0.42279944152013 6.91242493240677e-11 other
CTDSPL2 CTDSPL2 -0.0754076573258771 1 -0.215555045411316 0.677832401392428 other
CTGF CTGF 0.968311474215189 4.48484811643147e-52 0.62747050768896 2.50442787718752e-29 other
CTNNA1 CTNNA1 -0.172299725739682 1 -0.481011626210472 3.14393065424746e-22 other
CTNNB1 CTNNB1 -0.130601941428734 1 -0.218721276749219 1 other
CTNNBIP1 CTNNBIP1 0.235371197952258 0.176371212089296 -0.0786809353499087 1 other
CTNNBL1 CTNNBL1 -0.0664379769627388 1 -0.177373084115006 1 other
CTNND2 CTNND2 -0.0687083847522261 1 -0.389121033061819 2.61428279744457e-10 other
CTPS1 CTPS1 0.204530783657865 0.200410756008354 0.167380100849959 1 other
CTR9 CTR9 -0.16409558623951 1 -0.31145607949311 2.70049733304119e-05 other
CTSA CTSA 0.336496301498545 1.42989328378215e-09 0.00885286955810738 1 other
CTSB CTSB 0.0133747021766562 1 -0.129599559688658 1 other
CTSD CTSD 0.178814833964002 2.5665182955824e-05 -0.0111599717629038 1 other
CTSF CTSF 0.261077658970175 5.63846167088867e-06 -0.00442731828330112 1 other
CTSH CTSH 0.483343400576892 2.03376970170553e-50 0.0431935259407242 1 other
CTSO CTSO 0.0928224593952612 1 0.000246654893937825 1 other
CTTN CTTN 0.02785745485807 1 -0.241318422012048 1 other
CTTNBP2 CTTNBP2 0.00579428673891313 1 -0.155031297129116 1 other
CUEDC1 CUEDC1 -0.109334190491014 1 -0.163174138757312 1 other
CUEDC2 CUEDC2 0.0815529874721566 1 -0.178866488192534 1 other
CUL1 CUL1 -0.0369367673078378 1 -0.231565530155527 0.0720264127479965 other
CUL2 CUL2 0 1 -0.213656440055188 1 other
CUL4A CUL4A -0.129436819217321 1 -0.237003041195495 1 other
CUL5 CUL5 -0.014291061371609 1 -0.129851001060999 1 other
CUTA CUTA 0.236748080636381 2.37521867982624e-19 -0.100391954192241 1 other
CUX1 CUX1 -0.253623525959395 0.0705120907119191 -0.427064186220415 1.87281990567386e-10 other
CWC15 CWC15 -0.0400888178345605 1 -0.220388776648229 0.00469062275711477 other
CWC22 CWC22 -0.188199463297543 1 -0.334161094567744 3.79088690212053e-08 other
CWC25 CWC25 -0.0499530213461177 1 -0.126298348880901 1 other
CWF19L2 CWF19L2 -0.148564206472059 1 -0.149919738998699 1 other
CXADR CXADR 0.326140769781532 6.80372319452764e-25 0.0162693872421368 1 other
CXCL16 CXCL16 -0.178796046910076 1 -0.247131552161651 1 other
CXXC1 CXXC1 0.243646798749305 0.017471345442186 0.0592611066269406 1 other
CXXC5 CXXC5 -0.0526817945598255 1 -0.395172539362698 2.35626015679443e-09 other
CYB561 CYB561 0.0578060375224503 1 -0.133078250121388 1 other
CYB561D2 CYB561D2 0.0872381143370335 1 -0.181843895775802 1 other
CYB5B CYB5B 0.0198918720124477 1 -0.0815187176875871 1 other
CYB5D2 CYB5D2 0.315202588639925 4.02638794748724e-06 0.113812644577721 1 other
CYB5R1 CYB5R1 0.0894882864431057 1 -0.0946752498286108 1 other
CYB5R3 CYB5R3 0.301460960787629 5.24051357485082e-13 -0.0262996836205106 1 other
CYC1 CYC1 0.170430813606395 1.07716410157932e-06 -0.102612501388504 1 other
CYCS CYCS 0.0588663194082777 1 -0.0135666411604764 1 other
CYHR1 CYHR1 0.124449914585645 1 -0.0872272255391482 1 other
CYLD CYLD -0.226032222166734 0.768576774409377 -0.270175333121893 0.107254067748022 other
CYP20A1 CYP20A1 -0.139272688244905 1 -0.199538506082216 0.0921147490757175 other
CYP3A5 CYP3A5 -0.0853162863430039 1 -0.263445197140014 1 other
CYR61 CYR61 0.680358051501423 1.34470020125671e-92 0.635264109055977 3.87505118695799e-77 other
CYS1 CYS1 -0.128734885134504 1 -0.457516880593148 6.08393981890375e-11 other
CYSTM1 CYSTM1 -0.0929249612700651 1 -0.392996251799519 8.45201908773027e-14 other
CYTH2 CYTH2 0.0244764868470608 1 -0.137612996218011 1 other
D2HGDH D2HGDH 0.0757723806917165 1 -0.0293305371440171 1 other
DAB2IP DAB2IP -0.0306764497434684 1 -0.248896953087024 0.0347529797269632 other
DAD1 DAD1 -0.132615505165873 0.311748099306323 -0.31334111402874 1.76593073720369e-23 other
DAG1 DAG1 -0.172275368631305 1 -0.464086904505238 5.79316596297573e-16 other
DALRD3 DALRD3 0.196341496578098 1 -0.104520761896323 1 other
DAP DAP 0.139777208501914 1 -0.065182120686528 1 other
DAP3 DAP3 0.113838729149322 1 -0.190600272088547 0.179006295046474 other
DAPK3 DAPK3 0.327465856495048 2.00300982897695e-06 0.259009414465277 0.181655257922492 other
DARS DARS -0.102088550954751 1 -0.253812665110762 0.0117649918278995 other
DAXX DAXX 0.138117619113342 1 -0.170524282628132 1 other
DAZAP1 DAZAP1 0.0126541748029153 1 -0.164073573447328 1 other
DAZAP2 DAZAP2 -0.0748697262018776 1 -0.148262024409726 1 other
DBI DBI -0.112239352642065 1 -0.311899338450832 3.11365689047352e-19 other
DBN1 DBN1 -0.215452722939416 0.712907660192956 -0.513188379990586 1.49142875824569e-18 other
DBNDD1 DBNDD1 0.106883526043618 1 -0.127016825803729 1 other
DBNL DBNL -0.0386915516843045 1 -0.105810282548046 1 other
DBT DBT 0 1 -0.21088236043955 1 other
DCAF10 DCAF10 0.0289689719976809 1 -0.0787368300897073 1 other
DCAF11 DCAF11 0.165856100783253 1 -0.0809500645149048 1 other
DCAF12 DCAF12 -0.00834425993812093 1 -0.14491991126677 1 other
DCAF13 DCAF13 -0.0742082508696484 1 -0.183709713375966 1 other
DCAF16 DCAF16 -0.0146483464140823 1 -0.11700617365992 1 other
DCAF5 DCAF5 -0.0582267135150338 1 -0.178043378132008 1 other
DCAF6 DCAF6 0.152020605260553 1 -0.161626062128526 1 other
DCAF7 DCAF7 0.0236280816140453 1 -0.184763750987849 1 other
DCAF8 DCAF8 0.0909870443324816 1 -0.0942549934660482 1 other
DCBLD2 DCBLD2 -0.105705146707192 1 -0.250812273756053 1 other
DCDC2 DCDC2 -0.21205659002841 1 -0.547119732493439 1.13489553214975e-30 other
DCK DCK -0.0863357573595618 1 -0.157808512196405 1 other
DCP1A DCP1A 0.00937118617211707 1 -0.149699461622219 1 other
DCPS DCPS 0.318022834895615 4.17283293101117e-06 -0.0512797672316379 1 other
DCTD DCTD 0.161557114666502 1 -0.0200463136472258 1 other
DCTN1 DCTN1 0.00875612040614793 1 -0.220428831420807 0.438013513491826 other
DCTN2 DCTN2 0.0737058025483913 1 -0.0441874605022875 1 other
DCTN3 DCTN3 0.0988910105852768 1 -0.133187602333212 1 other
DCTN4 DCTN4 0.0229309410639169 1 -0.162673596577195 1 other
DCTN5 DCTN5 0 1 -0.202355316719586 1 other
DCTN6 DCTN6 -0.0191343301058228 1 -0.229289283330371 0.0235403082271449 other
DCTPP1 DCTPP1 0.121778944707394 1 -0.181379142559959 1 other
DCUN1D1 DCUN1D1 -0.0704565809801958 1 -0.131162459031258 1 other
DCUN1D4 DCUN1D4 -0.0970397084897425 1 -0.143388627722037 1 other
DCUN1D5 DCUN1D5 -0.0556537579170326 1 -0.0895353706747033 1 other
DDA1 DDA1 -0.0758510872496023 1 -0.437583941306319 2.67890729881349e-15 other
DDAH1 DDAH1 0.0354037514897018 1 -0.155669667839819 1 other
DDAH2 DDAH2 -0.0146639731096875 1 -0.34172139167852 1.82467714330739e-05 other
DDB1 DDB1 -0.131247901267619 1 -0.242608252602903 0.0188141675751322 other
DDI2 DDI2 0.0470396490040985 1 -0.103650193632285 1 other
DDIT3 DDIT3 -0.0736137958128876 1 0.0698415792887533 1 other
DDOST DDOST 0.0710859273378661 1 -0.12915839409207 1 other
DDR1 DDR1 -0.146011235155065 1 -0.475291573651643 2.08836601885257e-13 other
DDRGK1 DDRGK1 0.145834586508944 1 -0.127242966164834 1 other
DDX1 DDX1 0.0355213966526876 1 -0.142289396063759 1 other
DDX10 DDX10 -0.0274304209626368 1 -0.148531592704029 1 other
DDX17 DDX17 -0.19308051588697 2.91141752292358e-06 -0.35668881975135 2.43457776565798e-18 other
DDX19A DDX19A 0.100491266967741 1 -0.0722571997575752 1 other
DDX19B DDX19B 0.113675246550424 1 -0.0711698398297467 1 other
DDX21 DDX21 -0.163737917366956 1 -0.333898180964183 4.08511570380574e-08 other
DDX23 DDX23 -0.0348244440096104 1 -0.183896689453961 1 other
DDX27 DDX27 -0.0918049839405674 1 -0.31567024317135 5.33434225712059e-06 other
DDX39A DDX39A -0.18746603185947 1 -0.298123448842611 0.0023029904994041 other
DDX39B DDX39B -0.13874651647857 1 -0.174920457268161 1 other
DDX3X DDX3X -0.2129708102752 0.00647264335259127 -0.144081416314171 1 other
DDX41 DDX41 0.155025993148177 1 -0.0852051579461304 1 other
DDX46 DDX46 0.0809017425893096 1 -0.116390836555555 1 other
DDX49 DDX49 -0.00869396751621121 1 -0.229168460270825 0.0346501001959032 other
DDX5 DDX5 -0.142518007918133 1.28582174119986e-08 -0.145210782057113 0.00113642460506637 other
DDX50 DDX50 0.0359639566553425 1 -0.205651311021997 0.116239077508284 other
DDX52 DDX52 -0.105422904004821 1 -0.263569981034793 0.00067579875241672 other
DDX54 DDX54 0.0767017828531003 1 -0.169829640019302 1 other
DDX55 DDX55 0 1 -0.103000888413543 1 other
DDX56 DDX56 0.0357918558038191 1 -0.183381518799368 1 other
DDX6 DDX6 -0.175442576327461 1 -0.165649681834339 1 other
DEAF1 DEAF1 0 1 -0.13324372493625 1 other
DECR1 DECR1 0.129839238511781 0.837079048905315 -0.178835062941249 1 other
DECR2 DECR2 0.105738083166785 1 -0.178074421272059 1 other
DEDD DEDD 0 1 -0.0375507122406253 1 other
DEDD2 DEDD2 0.315250915408882 4.40916972874187e-05 0.0815977587848371 1 other
DEF8 DEF8 -0.0561919203743548 1 -0.209769434667935 1 other
DEFB1 DEFB1 0.407106533655565 8.05194116624188e-83 0.143978186051275 2.84118124823399e-10 other
DEGS1 DEGS1 -0.105299161696869 1 -0.0491666520422822 1 other
DEK DEK -0.125506536992757 1 -0.410926282217188 5.82315681810708e-08 other
DENND1B DENND1B 0.133377186656446 1 -0.08580902269878 1 other
DENND4C DENND4C 0 1 -0.083441800056659 1 other
DENR DENR 0.0989768327617797 1 -0.164167349346653 1 other
DEPTOR DEPTOR 0.674895756821843 1.52751881189027e-29 0.428372130018818 2.97620391454842e-09 other
DERA DERA -0.0440119299670323 1 -0.216686689156785 0.946397934454487 other
DERL1 DERL1 0.0301128109044384 1 -0.100189537918656 1 other
DERL2 DERL2 -0.0897305195801853 1 -0.275816136735741 0.000478078716288368 other
DESI1 DESI1 -0.0926748921433593 1 -0.323034858449873 1.91830938792322e-06 other
DESI2 DESI2 -0.0510567990418076 1 -0.247735682923987 1 other
DEXI DEXI 0.159361815289954 1 -0.0575227819340118 1 other
DFFA DFFA 0.169116584630107 1 -0.127258409505149 1 other
DGAT1 DGAT1 0 1 -0.256650221825615 0.0892732617640706 other
DGCR2 DGCR2 0.0789101260502258 1 -0.155072621780383 1 other
DGCR6L DGCR6L 0.401104644578682 1.49361887822873e-16 0.00500178647301719 1 other
DGCR8 DGCR8 -0.253826388732022 0.0769158014521098 -0.30953289037424 9.63589072981795e-06 other
DGKH DGKH -0.00654147833567431 1 -0.111748864272168 1 other
DGUOK DGUOK -0.0207734931708122 1 -0.237350856989838 0.0779432708460257 other
DHDDS DHDDS 0 1 -0.154121309957805 1 other
DHPS DHPS 0.175764253408521 0.17809503633661 -0.0399333871292656 1 other
DHRS1 DHRS1 -0.0793759180015075 1 -0.232765447928295 0.0570625428797019 other
DHRS12 DHRS12 0.0965059214396833 1 0.00765778906754577 1 other
DHRS3 DHRS3 -0.21415107189692 1 -0.451339353991871 2.93166500245658e-11 other
DHRS4-AS1 DHRS4-AS1 0 1 -0.122052321131745 1 other
DHRS4L2 DHRS4L2 0.31951966632963 1.56508219903092e-08 0.167238287251491 1 other
DHRS7 DHRS7 0.268644499043984 6.68141570453791e-16 0.0736135164354133 1 other
DHRS7B DHRS7B 0.0623213362996831 1 -0.111123479170591 1 other
DHRSX DHRSX 0.165206735518833 1 -0.095867551352147 1 other
DHTKD1 DHTKD1 -0.00889615173173186 1 -0.302547840199058 0.0718487609864919 other
DHX15 DHX15 -0.0114615604336014 1 -0.207655564546588 0.0100659814203791 other
DHX16 DHX16 0 1 -0.193413664137017 1 other
DHX29 DHX29 0.00205660016045561 1 -0.202644011790137 0.354113560716925 other
DHX30 DHX30 0.0421629658402431 1 -0.162418878225683 1 other
DHX32 DHX32 0 1 -0.22767699920396 0.371270347596947 other
DHX36 DHX36 -0.145219791635507 1 -0.255892218277754 0.0155679721579118 other
DHX40 DHX40 -0.136107176680652 1 -0.276480832436074 0.10703500141387 other
DHX9 DHX9 -0.15198566772346 1 -0.362360091554804 2.41283497723199e-10 other
DIAPH2 DIAPH2 -0.0749488782199657 1 -0.221626336233198 0.73806037597496 other
DIDO1 DIDO1 -0.0828696491820722 1 -0.261150739593307 0.0371597162820011 other
DIMT1 DIMT1 0.0327933528075621 1 -0.135774739793474 1 other
DIP2B DIP2B -0.193982886894373 1 -0.178542509086488 1 other
DIP2C DIP2C -0.0865074717131571 1 -0.241478730421108 0.215534985226924 other
DIRC2 DIRC2 0 1 -0.210220062372671 1 other
DIS3 DIS3 -0.155351505990531 1 -0.290383964215942 0.00218251995619868 other
DIS3L2 DIS3L2 0.00328570615634605 1 -0.163094800362082 1 other
DIXDC1 DIXDC1 -0.0222446225277106 1 -0.0649765022140574 1 other
DKC1 DKC1 0.00469116539327696 1 -0.191544939609408 1 other
DLAT DLAT 0.112991429731972 1 -0.0539481330610434 1 other
DLD DLD 0.23326813957072 0.0227890596970596 0.101123524669107 1 other
DLG1 DLG1 -0.078530494362526 1 -0.230943262844116 0.425402776794821 other
DLGAP4 DLGAP4 -0.0829854813634763 1 -0.31211682338384 2.70381949156167e-06 other
DLST DLST 0.113982639349606 1 -0.0165708751335065 1 other
DMAP1 DMAP1 0.0208540376238242 1 -0.141379679428857 1 other
DMD DMD 0.142576408990454 1 -0.0212675894843828 1 other
DMKN DMKN 0.160035694316837 8.71005021418745e-06 -0.226738844671709 0.146322205397287 other
DMTF1 DMTF1 -0.0623481816797065 1 -0.0980617714945675 1 other
DMWD DMWD -0.155500343200109 1 -0.341405092127559 6.58512798314443e-07 other
DMXL1 DMXL1 -0.142363156948758 1 -0.169495444821399 1 other
DNAAF2 DNAAF2 0.288818688916713 0.000548649804170191 0.0290508734343928 1 other
DNAH14 DNAH14 -0.0438529451144207 1 -0.184979354091493 1 other
DNAJA2 DNAJA2 -0.127636638713174 1 -0.207774991673355 0.2964826734811 other
DNAJA3 DNAJA3 0.0145578170419938 1 -0.165991525949916 1 other
DNAJB1 DNAJB1 0.206027207259209 0.000476450599574302 -0.235769873366834 1 other
DNAJB11 DNAJB11 0.0242245808496003 1 -0.105460480073562 1 other
DNAJB12 DNAJB12 -0.0624532283005799 1 -0.130966678399028 1 other
DNAJB14 DNAJB14 0.0567552147784616 1 -0.0841882661574684 1 other
DNAJB2 DNAJB2 0.187314765092548 0.623210966004366 0.0486445201831747 1 other
DNAJB4 DNAJB4 0.292206608588649 0.000252335167340045 0.040320183763275 1 other
DNAJB6 DNAJB6 0.122734059404497 0.0588432804823663 -0.0202872255972594 1 other
DNAJB9 DNAJB9 0.226712449294727 0.00045369157992491 0.032027998120025 1 other
DNAJC1 DNAJC1 -0.00432575396178625 1 -0.255266386837567 0.0118592177163655 other
DNAJC10 DNAJC10 -0.19738152605575 1 -0.357540452981384 9.69330146826613e-05 other
DNAJC15 DNAJC15 0.109570298955726 0.803421704505748 -0.23352303030731 0.187516848776908 other
DNAJC16 DNAJC16 0 1 -0.226526828642818 0.197161523859786 other
DNAJC17 DNAJC17 0.0610732922065393 1 -0.0571054401625566 1 other
DNAJC19 DNAJC19 0.163884985793118 0.00708180011539529 -0.112452195067333 1 other
DNAJC2 DNAJC2 -0.158663140678163 1 -0.346175653495524 3.0512410626704e-06 other
DNAJC22 DNAJC22 0.134409711270635 1 -0.105788066299525 1 other
DNAJC25 DNAJC25 0 1 -0.142558177321274 1 other
DNAJC3 DNAJC3 -0.0167353678321313 1 -0.205722398332054 1 other
DNAJC30 DNAJC30 0.187147363516399 1 -0.00132671236625681 1 other
DNAJC4 DNAJC4 0.365903408448131 3.66620032894879e-09 0.0832529696849389 1 other
DNAJC7 DNAJC7 -0.116836037585003 1 -0.208872560474182 0.192194000496761 other
DNAJC8 DNAJC8 -0.106784104785812 1 -0.211404999213718 0.0398553218559293 other
DNAJC9 DNAJC9 0.00534333399111842 1 -0.215213034254143 1 other
DNAL1 DNAL1 0.0679647078715813 1 -0.19518493093671 1 other
DNAL4 DNAL4 0.250118143062195 0.0633738137523345 -0.0567090382281423 1 other
DNALI1 DNALI1 -0.0636146206302129 1 -0.167569520317602 0.137971023516788 other
DNASE2 DNASE2 0.34355424744928 1.65560547712496e-07 0.0246115935177009 1 other
DNM2 DNM2 -0.032651948111452 1 -0.169613496589598 1 other
DNMT1 DNMT1 -0.013072192458462 1 -0.241247070496839 1 other
DNMT3A DNMT3A -0.0833128368329901 1 -0.110495909287336 1 other
DNPEP DNPEP 0.136617583175486 1 -0.0157951853061035 1 other
DNPH1 DNPH1 0.174387842624294 5.36959342276664e-05 -0.155370362509905 1 other
DNTTIP1 DNTTIP1 0.219912018408994 0.387244009599899 -0.175364161078754 1 other
DNTTIP2 DNTTIP2 -0.171560613231433 1 -0.342703232762448 1.07844652690304e-06 other
DOCK1 DOCK1 -0.200095261985655 1 -0.328977046605389 9.0042224158932e-05 other
DOCK5 DOCK5 0.0607423700457629 1 -0.0956692013143238 1 other
DOCK7 DOCK7 -0.107199903779327 1 -0.281508705438911 0.00225576319344867 other
DOHH DOHH -0.0167166924751978 1 -0.154875909389558 1 other
DPAGT1 DPAGT1 0.0439022519262775 1 -0.150568630743901 1 other
DPCD DPCD 0.22270819299662 0.0122863964144211 -0.0684819209509734 1 other
DPF2 DPF2 -0.0172003489273331 1 -0.170286298571941 1 other
DPH3 DPH3 -0.0787973332871899 1 -0.206889794540272 0.23571511658917 other
DPH5 DPH5 0.24862769191992 0.0395456478545825 0.0291006910693694 1 other
DPH6 DPH6 0.123532045805828 1 -0.013647617358209 1 other
DPM1 DPM1 0.0440840581178139 1 -0.142908648181989 1 other
DPM2 DPM2 0.00125437435484677 1 -0.145307320210196 1 other
DPM3 DPM3 0.0362313720868064 1 -0.192411242221279 1 other
DPP10-AS1 DPP10-AS1 0.227027676945163 0.436549038015896 0.0711508316526144 1 other
DPP7 DPP7 0.156607648190535 4.21412534496721e-05 0.0354101174663505 1 other
DPP8 DPP8 -0.046353070627958 1 -0.0588192366402913 1 other
DPP9 DPP9 -0.0124707151534313 1 -0.154692276951312 1 other
DPY19L4 DPY19L4 0 1 -0.161139058787316 1 other
DPY30 DPY30 0.107858170730008 1 -0.16128022046765 1 other
DPYD DPYD -0.0702770163089346 1 -0.0507299508404668 1 other
DPYSL2 DPYSL2 -0.0710822000588213 1 -0.254179019806728 1 other
DR1 DR1 0.0324382960541425 1 -0.126022484466227 1 other
DRAM2 DRAM2 0.283829946224364 0.000141012717174476 0.0368911048834006 1 other
DRAP1 DRAP1 -0.0390042888090188 1 -0.220450138634446 0.0172745172966185 other
DRG1 DRG1 0.16548897786628 1 -0.0812704686282159 1 other
DRG2 DRG2 -0.000627316563616143 1 -0.149444591299208 1 other
DSC2 DSC2 -0.157804899199777 1 -0.515343700261359 6.87487541966419e-19 other
DSCR3 DSCR3 0.0356946896370016 1 -0.0769962791457037 1 other
DSEL DSEL 0.297775108307447 0.000179608000003953 -0.0319678122421543 1 other
DSTN DSTN 0.191933828815099 9.07590805049857e-23 0.000602660701042312 0.787594953625513 other
DSTYK DSTYK 0.13959403036066 1 -0.0404089834552395 1 other
DTD1 DTD1 -0.0810438693496198 1 -0.234186146867527 1 other
DTNA DTNA -0.208526776998155 0.861112921817456 -0.314736608869455 7.39898560109327e-05 other
DTNBP1 DTNBP1 0.0615685065676299 1 -0.154792893788507 1 other
DTWD1 DTWD1 -0.0724080262581421 1 -0.17420545447193 1 other
DTX3 DTX3 0 1 -0.138531378832027 1 other
DTYMK DTYMK 0.0826159486794253 1 -0.237182396361404 1 other
DUS3L DUS3L 0 1 -0.139829561361044 1 other
DUSP1 DUSP1 0.694756847356792 3.3783568666388e-173 0.555706047408939 5.35369675512915e-115 other
DUSP10 DUSP10 0.126779089879159 1 -0.109033121238787 1 other
DUSP11 DUSP11 0.168551394279111 1 -0.0172343634083338 1 other
DUSP12 DUSP12 0 1 -0.161603796639408 1 other
DUSP14 DUSP14 -0.0377920916047836 1 -0.192867364397239 1 other
DUSP16 DUSP16 0.0121306397131474 1 -0.149754896825682 1 other
DUSP22 DUSP22 0.0843252081119095 1 -0.116812507510705 1 other
DUSP23 DUSP23 0.112912235119733 0.309644729584188 -0.179587867802075 1 other
DUSP3 DUSP3 0.169370789304351 1 -0.05996471068315 1 other
DUSP6 DUSP6 0.13990127248364 4.80699419351614e-09 0.0976327351663439 0.0285592493046259 other
DUT DUT 0.196313024680244 1.09558635664283e-05 -0.0808231134771335 1 other
DVL3 DVL3 -0.0402820460640494 1 -0.209082857618939 0.475135214230651 other
DYM DYM 0.112578285622962 1 -0.044034048815762 1 other
DYNC1I2 DYNC1I2 -0.0930196482230999 1 -0.306481354189381 1.46806163516247e-05 other
DYNC1LI1 DYNC1LI1 -0.161321739600208 1 -0.308916729724348 1.93594067055434e-07 other
DYNC1LI2 DYNC1LI2 -0.170450087496647 1 -0.377642814054764 2.23519131909188e-12 other
DYNC2H1 DYNC2H1 0 1 -0.0871081080922163 1 other
DYNC2LI1 DYNC2LI1 0.279151943996205 0.000659190914690508 0.0631168506844653 1 other
DYNLL1 DYNLL1 -0.112790118856772 0.00326451076464314 -0.504961494955398 5.27738654757788e-54 other
DYNLL2 DYNLL2 -0.108430259490895 1 -0.198541429096433 1 other
DYNLRB1 DYNLRB1 -0.0654475938846702 1 -0.282423914084849 4.18627805681054e-10 other
DYNLT1 DYNLT1 -0.111980628580708 1 -0.396090348587931 2.35158070461473e-18 other
DYNLT3 DYNLT3 -0.149853154450236 1 -0.250624721160067 0.189786555691179 other
DYRK1A DYRK1A -0.0685383647828699 1 -0.0994427334398376 1 other
DYRK2 DYRK2 -0.0146914892627572 1 -0.179105195930945 1 other
DYRK4 DYRK4 0.1321775371793 1 -0.115986482604542 1 other
DYX1C1 DYX1C1 0 1 -0.0639752106597469 1 other
DZIP3 DZIP3 -0.0147544311386922 1 -0.0508054304626984 1 other
E2F4 E2F4 0.0425103832043876 1 -0.103387477029321 1 other
E4F1 E4F1 0 1 -0.114932956817533 1 other
EAF1 EAF1 0 1 -0.19647049923067 1 other
EAPP EAPP 0.0121363803737528 1 -0.166856507809676 1 other
EBAG9 EBAG9 0.0389487855828086 1 -0.118975691697803 1 other
EBLN3 EBLN3 -0.0157897342096278 1 -0.0992925086166929 1 other
EBNA1BP2 EBNA1BP2 -0.0667782614496454 1 -0.32791432455539 9.27885569460321e-11 other
EBP EBP -0.0227017049815261 1 -0.182157555928855 1 other
EBPL EBPL 0.388442695464075 1.84052162074756e-30 0.103359008040377 1 other
ECD ECD 0 1 -0.171265512515056 1 other
ECE1 ECE1 0 1 -0.211099809246629 1 other
ECH1 ECH1 0.209971337139268 1.594593330066e-12 0.0268739384567672 1 other
ECHDC1 ECHDC1 -0.0123763087337248 1 -0.132497255151187 1 other
ECHDC2 ECHDC2 0.251547294119482 1.5298003771656e-10 -0.0201905179451585 1 other
ECHDC3 ECHDC3 0.216687014307797 0.0108559515636711 -0.024189209658423 1 other
ECSIT ECSIT 0.324495381835142 2.11969958461835e-07 0.0832709021946577 1 other
EDEM2 EDEM2 0.117615123641885 1 -0.0929194340020838 1 other
EDEM3 EDEM3 0 1 -0.208468965096484 0.146807384540992 other
EDF1 EDF1 0.0284368678363294 1 -0.18247761091384 0.0973208860171947 other
EEA1 EEA1 -0.236828098996664 1 -0.446149051804438 3.41368477702946e-14 other
EEF1A1 EEF1A1 0.304156554221542 1.88319651610826e-100 0.0111012283509933 0.0193782070240166 other
EEF1B2 EEF1B2 0.0416017992586144 1 -0.169024052890506 2.99641483981199e-05 other
EEF1D EEF1D 0.17797346821066 1.32676566634702e-27 -0.0121771850333847 0.00106842801820356 other
EEF1E1 EEF1E1 -0.00655893864289259 1 -0.233315974465033 0.00845780405617745 other
EEF2 EEF2 0.372432691256765 4.98220442346507e-80 0.147737135510681 3.32164535329695e-24 other
EEPD1 EEPD1 -0.0933879617861071 1 -0.279748604107094 6.64281369459304e-07 other
EFCAB14 EFCAB14 -0.068046043595446 1 -0.158215420086911 1 other
EFHC1 EFHC1 0.402653831565512 2.34155515731538e-12 0.165972861435247 1 other
EFNA1 EFNA1 0.0593483232113158 1 -0.0728315983084777 1 other
EFR3A EFR3A -0.185116751124338 1 -0.323275491242213 0.000141870277696707 other
EFTUD2 EFTUD2 -0.076405189156961 1 -0.225763546029398 0.5304454030801 other
EGFR EGFR -0.18148157354423 0.0117647424021407 -0.337679714581853 1.5367856414187e-10 other
EGLN1 EGLN1 0.00866660737642894 1 -0.175567263263415 0.567442942689647 other
EGLN2 EGLN2 0.22948885715929 0.00142242492569676 -0.0125258462006357 1 other
EGOT EGOT -0.0467489795740728 1 -0.230765096744484 0.0933106516961756 other
EGR1 EGR1 0.212959755446997 2.12338643095357e-10 0.0798358872178195 0.00028357454142124 other
EHBP1 EHBP1 -0.0529920059173368 1 -0.184177486795821 1 other
EHD1 EHD1 -0.103209434914217 1 -0.281868122307614 0.000393946140021415 other
EHD2 EHD2 -0.167549783400446 1 -0.323919898789663 7.18556854955694e-05 other
EHD4 EHD4 0.262399885792455 0.000296015606002108 0.126043169458487 1 other
EHF EHF -0.0137087034838078 1 -0.252830694520843 1 other
EHMT1 EHMT1 -0.177237711785154 1 -0.244573934883105 0.112817815986506 other
EHMT2 EHMT2 0 1 -0.0852051579461304 1 other
EI24 EI24 0.0875995712378123 0.198693732566217 -0.124429336409063 1 other
EID1 EID1 -0.018127536048023 1 -0.162174154167845 1 other
EIF1 EIF1 0.159223993512764 2.58510767461423e-21 -0.0576190440144231 1 other
EIF1AX EIF1AX 0.0151815940212755 1 -0.0707187117636778 1 other
EIF1B EIF1B 0.0239111587235709 1 -0.0335200118654954 1 other
EIF2A EIF2A 0.275501263317905 7.69450927132259e-09 0.0524933080545301 1 other
EIF2AK1 EIF2AK1 -0.0365498452678009 1 -0.300659649592518 2.61289567187405e-07 other
EIF2AK2 EIF2AK2 -0.190305300334895 1 -0.253310030797051 1 other
EIF2AK4 EIF2AK4 -0.150721059856941 1 -0.384335792521337 5.36522498920955e-08 other
EIF2B1 EIF2B1 -0.00215034177348228 1 -0.147409483918186 1 other
EIF2B2 EIF2B2 0.0935436075468887 1 -0.142030349523748 1 other
EIF2B3 EIF2B3 0 1 -0.178479947533307 1 other
EIF2B4 EIF2B4 0.0202067703392259 1 -0.143456382760497 1 other
EIF2B5 EIF2B5 -0.023833872422967 1 -0.165817848477451 1 other
EIF2D EIF2D 0.313758878632574 1.0658425754202e-05 -0.027460636327185 1 other
EIF2S1 EIF2S1 -0.00576982648049418 1 -0.158330994273819 0.557046832330055 other
EIF2S2 EIF2S2 -0.176793618317421 1 -0.388164051424829 7.18616014821724e-13 other
EIF2S3 EIF2S3 0.102380403817055 1 -0.0703517624052272 1 other
EIF3D EIF3D 0.214504790609391 1.20928918691461e-10 0.0223400594326797 1 other
EIF3E EIF3E 0.543571578160545 4.68104478269725e-119 0.354659615697402 1.84989628357959e-60 other
EIF3F EIF3F 0.306352602852609 4.68235619115124e-25 0.0569723200109034 0.0230763487420149 other
EIF3G EIF3G 0.103229649899928 0.205503404921492 -0.0834974890322953 1 other
EIF3H EIF3H 0.325526279118263 1.48748610379259e-29 0.119197037576397 1.073288594533e-05 other
EIF3I EIF3I 0.195626271751373 1.02382918070992e-07 -0.0486164773574624 1 other
EIF3J EIF3J -0.239699870896221 1 -0.39874776681356 4.95150224235537e-12 other
EIF3J-AS1 EIF3J-AS1 0.104157691766555 1 0.028734783511255 1 other
EIF3K EIF3K 0.120457336548864 0.00318902218108873 -0.080814985543342 1 other
EIF3L EIF3L 0.513370398358182 7.89141043338755e-66 0.226084687886405 1.20392534289861e-15 other
EIF3M EIF3M 0.216113807141396 9.23710847168958e-10 0.0010327362296334 1 other
EIF4A2 EIF4A2 0.361210399747696 5.19020225731316e-64 0.175511369897662 4.40229577525621e-29 other
EIF4A3 EIF4A3 -0.209484062974267 1 -0.21761819071504 0.00759876033494081 other
EIF4B EIF4B 0.175330765429844 3.9518871806437e-05 -0.013708339937841 1 other
EIF4E EIF4E 0.168483518439764 0.00337303885034461 0.118703327222013 1 other
EIF4E3 EIF4E3 -0.246346945477324 0.0541351858975204 -0.242530679101972 0.035575674587182 other
EIF4EBP1 EIF4EBP1 -0.0466643521462731 1 -0.261440960653332 1 other
EIF4EBP2 EIF4EBP2 0.0926765765041263 1 -0.083396184949208 1 other
EIF4ENIF1 EIF4ENIF1 -0.197360351119009 1 -0.318736017157218 1.31315603416545e-05 other
EIF4G1 EIF4G1 -0.195636966917563 0.478199809440203 -0.402705590872802 4.84915414171914e-18 other
EIF4G2 EIF4G2 0.0433113425517813 1 -0.193786361145309 0.204332418101243 other
EIF4G3 EIF4G3 -0.248701125231728 0.19560547506707 -0.39925921703105 7.46185605787748e-08 other
EIF4H EIF4H 0.0562389505167532 1 0.0113525529483634 1 other
EIF5B EIF5B -0.203284961445487 1 -0.324360390890629 5.04955510080337e-06 other
EIF6 EIF6 -0.0552686895060046 1 -0.3541092847676 8.16032483150517e-17 other
ELAC2 ELAC2 0.0902326752426024 1 -0.136447569085283 1 other
ELAVL1 ELAVL1 -0.0878446252240173 1 -0.190761684777221 1 other
ELF2 ELF2 -0.0532467282315929 1 -0.163705845267851 1 other
ELK4 ELK4 0.0138884885301062 1 -0.249429076313376 0.111518009342247 other
ELL2 ELL2 -0.286508997292722 1 -0.211624319486862 1 other
ELMOD2 ELMOD2 0 1 -0.184231971680171 1 other
ELMSAN1 ELMSAN1 -0.0224774214305425 1 0.00609074349699035 1 other
ELOF1 ELOF1 0.306176376105305 3.34538471907903e-07 0.00167420758471315 1 other
ELOVL1 ELOVL1 -0.0416075800736544 1 -0.227001202129432 0.357079774344389 other
ELOVL5 ELOVL5 -0.0658216462615822 1 -0.158504273071778 1 other
ELOVL7 ELOVL7 -0.0644549525187328 1 -0.36445018738077 1.19221197140895e-06 other
ELP2 ELP2 -0.0230592084516681 1 -0.0920091233171918 1 other
ELP5 ELP5 0.26684187481508 0.00019098497130917 0.128934231940683 1 other
ELP6 ELP6 0.0321018328451317 1 -0.147769867053786 1 other
EMC10 EMC10 0.225076627801356 3.25947684106943e-05 -0.0666998424854874 1 other
EMC2 EMC2 0.21781550580302 0.00245835727397015 -0.0103796969723912 1 other
EMC4 EMC4 0.037797318106474 1 -0.166172982610146 1 other
EMC7 EMC7 -0.0879913762852763 1 -0.249307005400308 0.000103450315762785 other
EMC8 EMC8 -0.0646681358143377 1 -0.228331288914061 0.0306419221068666 other
EMD EMD -0.137693343620385 1 -0.275474431803099 0.0011166770240878 other
EMG1 EMG1 -0.0706784176018079 1 -0.2705621084424 0.00066802339212226 other
EML2 EML2 0 1 -0.0193978743799623 1 other
EMP2 EMP2 -0.0233026308530744 1 -0.281664912756952 0.519568158761484 other
ENC1 ENC1 0.0759144952472188 1 -0.237326271239246 0.080831879670495 other
ENDOD1 ENDOD1 0.117370325873936 1 -0.194449880708668 1 other
ENDOV ENDOV 0.222717774306007 0.25910345465306 0.104026912832678 1 other
ENKD1 ENKD1 -0.0743498935729312 1 -0.237647514856351 0.416316191004409 other
ENOPH1 ENOPH1 0.0574248294076134 1 -0.223819272499979 0.266369887484162 other
ENOSF1 ENOSF1 0.228454558388318 0.0357042494598498 -0.00277464100546665 1 other
ENPP2 ENPP2 0.294298373050915 2.02051810609719e-06 0.0761307813012979 1 other
ENPP4 ENPP4 0 1 -0.187511159950865 1 other
ENSA ENSA 0.126799798702353 1 -0.0507405813735747 1 other
ENTPD3-AS1 ENTPD3-AS1 0.128968938022826 1 0.0691114281444698 1 other
ENTPD5 ENTPD5 -0.0834618750202221 1 -0.210595621922874 1 other
ENTPD6 ENTPD6 0.368077250556343 3.11922419896294e-06 0.122375112744461 1 other
ENY2 ENY2 -0.0831118748093029 1 -0.394668403704669 5.08434871913399e-21 other
EP400 EP400 -0.16374164335529 1 -0.212366034474383 0.978221874680885 other
EPB41L1 EPB41L1 -0.149112256065895 1 -0.450162919150493 9.92389577464122e-13 other
EPB41L4A EPB41L4A 0.141960930347838 1 -0.0915122327954849 1 other
EPB41L4A-AS1 EPB41L4A-AS1 0.27745693466651 5.56116756865148e-08 0.0458500266052782 1 other
EPB41L4B EPB41L4B -0.271813761066176 0.227241612126522 -0.421829574545824 1.42561373032466e-08 other
EPB41L5 EPB41L5 -0.046253856525883 1 -0.155125799849182 1 other
EPC1 EPC1 -0.042559614418796 1 -0.172329753164016 1 other
EPC2 EPC2 -0.112383562827167 1 -0.283567220289549 9.81073612114773e-05 other
EPCAM EPCAM -0.00682451690165353 1 -0.317164353234344 3.02682497773014e-10 other
EPHA2 EPHA2 -0.194531190241385 0.10143250148028 -0.382708456342403 4.82619358258199e-09 other
EPHB6 EPHB6 0.259356989517008 4.8139933061832e-05 0.123858287082414 1 other
EPHX2 EPHX2 -0.0759668102290447 1 -0.425797979120312 2.77596569821312e-06 other
EPM2AIP1 EPM2AIP1 -0.0415217678919495 1 -0.122861407399581 1 other
EPN1 EPN1 0.0669602739828491 1 -0.147738926818716 1 other
EPN2 EPN2 -0.168943138395432 1 -0.256738077457949 0.0024090094162902 other
EPS15 EPS15 -0.0185313397651221 1 -0.183550241445609 1 other
EPS8L1 EPS8L1 -0.0307675799534128 1 -0.207015337340159 1 other
EPS8L2 EPS8L2 0.137283441623511 1 -0.0816916977932951 1 other
EPT1 EPT1 0 1 -0.159937833046766 1 other
ERAL1 ERAL1 0.0162865154522305 1 0.00736435553154147 1 other
ERBB2IP ERBB2IP -0.0803145108064058 1 -0.206440792399258 1 other
ERBB3 ERBB3 0.217101537334457 0.0032894377120782 -0.0698996043591023 1 other
ERC1 ERC1 -0.116624404639832 1 -0.261712744874665 0.000479137422289464 other
ERCC1 ERCC1 -0.0655068566446297 1 -0.255655834518366 0.00649938703621863 other
ERCC3 ERCC3 0 1 -0.091798381415876 1 other
ERCC4 ERCC4 0 1 -0.163461444867249 1 other
ERCC6L2 ERCC6L2 -0.134952251818035 1 0 1 other
ERF ERF -0.13771000376183 1 -0.172484451883109 1 other
ERGIC1 ERGIC1 0.0565902362252992 1 -0.127860501871705 1 other
ERGIC2 ERGIC2 0.10298278011515 1 -0.0985626850849767 1 other
ERGIC3 ERGIC3 0.343723759568724 7.86824019048943e-30 -0.0131031493959604 1 other
ERH ERH 0.198055189832636 3.40924656572297e-12 -0.0332602147517435 1 other
ERI3 ERI3 0.112784281545548 1 -0.106351598435769 1 other
ERICH1 ERICH1 -0.0213085863789779 1 -0.213354863597885 1 other
ERICH5 ERICH5 0.28312886616978 9.14778472174817e-10 -0.00905396307764927 1 other
ERLIN2 ERLIN2 -0.0509606562025251 1 -0.281903959194293 0.0163842006926123 other
ERN1 ERN1 -0.227947571623404 0.288754145855355 -0.278334339535495 0.518451935648769 other
ERO1A ERO1A -0.0675914532721855 1 -0.330722330524363 1.25101354875758e-05 other
ERO1B ERO1B 0 1 -0.0963075717504354 1 other
ERP29 ERP29 0.172934253129331 7.11361491962572e-05 -0.0812725962246411 1 other
ERP44 ERP44 0.0177849174036504 1 -0.159968706620914 1 other
ERRFI1 ERRFI1 0.407408306323552 3.18401550197054e-22 0.165299875723547 0.00597370643593864 other
ESCO1 ESCO1 -0.131357573238864 1 -0.253395391188243 0.00340901634925079 other
ESD ESD 0.417902876959085 8.62302556074048e-43 0.19556587166003 2.694828507698e-08 other
ESPN ESPN 0.265559961409675 0.0139678634410835 0.0123511322201144 1 other
ESRP1 ESRP1 0 1 -0.155116586084823 1 other
ESRRA ESRRA 0.118354307895161 1 -0.0947064170702703 1 other
ESYT1 ESYT1 -0.0115568380658881 1 -0.110266767261847 1 other
ESYT2 ESYT2 -0.140887970487935 1 -0.332784349083652 4.44814006042692e-07 other
ETF1 ETF1 -0.133785202210126 1 -0.16752207062844 1 other
ETFDH ETFDH 0.0830443533640202 1 -0.0392183334728962 1 other
ETHE1 ETHE1 0.114577825683385 1 -0.105594023415439 1 other
ETNK1 ETNK1 -0.213131661713937 0.520341418424518 -0.300710270712657 0.00141544929219624 other
ETNK2 ETNK2 0 1 -0.265679860968937 0.477088428011237 other
ETV1 ETV1 0.201430649901462 1 0.0127400694961999 1 other
ETV4 ETV4 0.558309737966656 1.42801027152581e-27 0.494001817189912 2.465970910964e-18 other
EVA1C EVA1C -0.073575418096969 1 -0.0884294070717633 1 other
EVI5 EVI5 -0.0833019187351014 1 -0.136452460167672 1 other
EWSR1 EWSR1 0.125337265554271 1 -0.0440267759514469 1 other
EXOC1 EXOC1 -0.0150832982826421 1 -0.155031297129116 1 other
EXOC3 EXOC3 -0.0355494875955296 1 -0.234490288033959 0.449186372753429 other
EXOC4 EXOC4 0.000386182043656591 1 -0.117523949201298 1 other
EXOC5 EXOC5 -0.147336874892262 1 -0.318670922284273 9.45840393027379e-05 other
EXOC6 EXOC6 -0.0690035901175394 1 -0.27950338550791 0.00271458559098478 other
EXOC7 EXOC7 0.14509566566916 1 -0.0740128487846469 1 other
EXOG EXOG 0 1 -0.220970375754722 0.311038789628103 other
EXOSC1 EXOSC1 0.0654868511135946 1 0.00105518633827661 1 other
EXOSC10 EXOSC10 -0.015182916237271 1 -0.255705858001623 0.0104868208385192 other
EXOSC3 EXOSC3 0.00259154234177705 1 -0.170151129726483 1 other
EXOSC4 EXOSC4 0.143199706128964 1 -0.0479713378874063 1 other
EXOSC5 EXOSC5 0.199897868998008 0.845327352718531 -0.195862153511108 1 other
EXOSC6 EXOSC6 -0.193248762948829 0.327620966101774 -0.436353400525788 2.9938568870739e-13 other
EXOSC7 EXOSC7 -0.0528839681415889 1 -0.228461833600209 1 other
EXOSC8 EXOSC8 -0.00884287088988223 1 -0.0690190591911855 1 other
EXOSC9 EXOSC9 -0.0960789626984226 1 -0.227436373298069 0.0192842534863376 other
EXT2 EXT2 0 1 -0.139348931310143 1 other
F11R F11R -0.112104740972454 1 -0.318280738670439 3.94813321290786e-07 other
F2RL1 F2RL1 -0.0487653351356876 1 -0.176338252493552 1 other
FAAH FAAH 0.101701290819339 1 -0.0135474658234267 1 other
FAAP20 FAAP20 0.126788211982125 1 -0.132204158142929 1 other
FADD FADD -0.0971822629360628 1 -0.209718960267249 0.161390900549561 other
FADS1 FADS1 -0.315436067507833 0.00103698272827368 -0.0998134359055027 1 other
FADS3 FADS3 -0.0114821010467394 1 -0.0587174410738351 1 other
FAF1 FAF1 -0.206986105457733 0.580161796036168 -0.437793949735471 1.41203637877902e-13 other
FAF2 FAF2 -0.135251781150373 1 -0.21910961530171 0.366859021787627 other
FAHD1 FAHD1 -0.166575180480493 1 -0.359110605324866 8.29750596019134e-08 other
FAHD2A FAHD2A 0.119596973347003 1 -0.101134283698575 1 other
FAIM FAIM 0.428209287818384 7.27565162784342e-21 0.0960644476223784 1 other
FAM102A FAM102A -0.183413534030632 0.397540836229837 -0.305911355627783 5.41255887137178e-09 other
FAM103A1 FAM103A1 -0.0503765530805079 1 -0.199243020094691 1 other
FAM104A FAM104A 0.123159984109791 1 -0.160240343889044 1 other
FAM104B FAM104B 0.204131326711737 1 -0.118894842286817 1 other
FAM110C FAM110C 0.242473320729023 0.00826287948587422 0.125710362464446 1 other
FAM111A FAM111A 0.0289337087353851 1 -0.156170886292571 1 other
FAM114A1 FAM114A1 -0.120856951727795 1 -0.438542928139346 1.08179791163137e-15 other
FAM120A FAM120A -0.11963936969499 1 -0.264243233888927 0.000264517903558476 other
FAM120AOS FAM120AOS -0.111844759015282 1 -0.283117230969202 0.00697089600775777 other
FAM122A FAM122A 0 1 -0.0727958513909306 1 other
FAM126B FAM126B 0.0719645687524235 1 -0.0738909075934526 1 other
FAM127A FAM127A -0.0333760544227863 1 -0.397098868203465 6.67530017745212e-09 other
FAM127B FAM127B 0.018414514057788 1 -0.209007521326745 1 other
FAM129B FAM129B 0.112414776721583 1 -0.20509558770438 1 other
FAM131A FAM131A 0 1 -0.0760183870399382 1 other
FAM133B FAM133B 0.0305723417794236 1 -0.078284302208645 1 other
FAM134A FAM134A 0.217091611218716 0.010402761358266 -0.0206091583869006 1 other
FAM134C FAM134C 0.098922990629732 1 -0.18874583688697 1 other
FAM135A FAM135A -0.210997589838578 1 -0.265723636139668 0.111219002777015 other
FAM13A FAM13A 0.241038617069227 0.0075219128479006 0.0450714229583165 1 other
FAM150A FAM150A 0.384292214033391 4.07800295710411e-14 0.164656372286863 0.0967100108645321 other
FAM150B FAM150B 0.0674888892540647 1 -0.124089215868972 1 other
FAM160A2 FAM160A2 0.243708944764211 0.0572338839277701 0.0399375101970112 1 other
FAM168B FAM168B -0.0434520720148088 1 -0.133714000175056 1 other
FAM171A1 FAM171A1 0.235097311413606 0.000283501338029068 -0.0197439451198191 1 other
FAM172A FAM172A 0.0492940694459048 1 -0.166615930760661 1 other
FAM174A FAM174A 0.13137418148001 1 -0.10976200857227 1 other
FAM174B FAM174B 0 1 -0.147970853495917 1 other
FAM175B FAM175B 0 1 -0.123993220386 1 other
FAM179B FAM179B 0.123174547517046 1 -0.0464323777978954 1 other
FAM192A FAM192A 0.0712338762448297 1 -0.0799968128389918 1 other
FAM193A FAM193A -0.213473546713811 0.906622219458193 -0.313558842413831 0.000137588791347025 other
FAM195A FAM195A 0.123509380193867 1 -0.173315637446112 0.976494047303001 other
FAM195B FAM195B 0.0401537487656268 1 -0.0957153010615029 1 other
FAM199X FAM199X -0.17481609410037 1 -0.288705860126708 9.1621861595226e-05 other
FAM200B FAM200B 0.230700774437163 4.97750559330597e-06 -0.0961515801794954 1 other
FAM204A FAM204A -0.00370837896219711 1 -0.202057619273085 1 other
FAM208A FAM208A 0.00708201082806736 1 -0.137192963507023 1 other
FAM208B FAM208B -0.202166819021785 1 -0.287860532343394 0.00168681519167571 other
FAM20A FAM20A 0.135268797927008 1 0.0253006832819758 1 other
FAM210A FAM210A 0.0144252437950809 1 -0.181417770910168 1 other
FAM210B FAM210B -0.0172936301667492 1 -0.337336893058065 9.10953899070579e-07 other
FAM213A FAM213A 0.154366005191188 0.00048764531350408 -0.06129879969893 1 other
FAM215B FAM215B 0.195184845501699 1 -0.015541913452416 1 other
FAM219B FAM219B 0.124745813711158 1 -0.0416419511142669 1 other
FAM21A FAM21A 0 1 -0.123476976773272 1 other
FAM221A FAM221A 0.0274525899964289 1 -0.120368096196424 1 other
FAM222B FAM222B -0.223032275820945 0.0802207879183303 -0.298146647120767 0.00303697495436596 other
FAM229B FAM229B 0.245005344246277 0.00375559330518789 -0.113715748922963 1 other
FAM234A FAM234A 0.156603820857993 1 -0.10237966283604 1 other
FAM32A FAM32A 0.0642350844219686 1 -0.171160170240831 1 other
FAM35A FAM35A -0.0494076252316153 1 -0.21063126272836 1 other
FAM3A FAM3A 0.125242068882801 1 0.0254490821228157 1 other
FAM3B FAM3B 0.31369313404102 1.04160765775666e-15 -0.0758251587653128 1 other
FAM3C FAM3C 0.139379933194072 1 -0.104214156737141 1 other
FAM45A FAM45A -0.0255031504704324 1 -0.147224895453008 1 other
FAM50A FAM50A -0.0545076668228371 1 -0.193330960403164 1 other
FAM50B FAM50B 0.145983186139415 1 0.0769434029356759 1 other
FAM53C FAM53C 0.118486436494742 1 0.176859333490124 1 other
FAM58A FAM58A -0.0435264778839779 1 -0.177588644553191 1 other
FAM60A FAM60A -0.0048447683138878 1 -0.132242850198471 1 other
FAM73A FAM73A -0.177618461414885 1 -0.333276066697184 6.4217733256155e-05 other
FAM76A FAM76A -0.175468529368031 1 -0.124619803180695 1 other
FAM76B FAM76B -0.0733719056703439 1 -0.177488682362336 1 other
FAM83F FAM83F 0.440621612281818 1.90954413633387e-11 0.141724029439778 1 other
FAM83H FAM83H -0.0928621897416642 1 -0.277483237562888 0.000904071400017215 other
FAM84B FAM84B -0.0481943513518808 1 -0.0553945757589271 1 other
FAM8A1 FAM8A1 0.00900890183471148 1 -0.158604148034226 1 other
FAM91A1 FAM91A1 -0.143368724900012 1 -0.239105618830509 0.0716151877812204 other
FAM92A1 FAM92A1 0.0987016525085889 1 -0.163175163913622 1 other
FAM96A FAM96A 0.141748705577536 0.307415043859073 -0.154639517831987 1 other
FAM96B FAM96B -0.130792995335901 1 -0.399150871932327 8.65343392372716e-19 other
FAM98C FAM98C 0.1760306486452 1 0.0250425314464422 1 other
FANCF FANCF 0.0376110580650446 1 -0.0273121521389672 1 other
FARP1 FARP1 0.167991029681989 0.0145728909653087 -0.093108001986851 1 other
FARP2 FARP2 0 1 -0.0963659880836589 1 other
FARS2 FARS2 -0.00655218044773642 1 -0.0580619927553605 1 other
FARSA FARSA 0.0598831822887029 1 -0.161714545630233 1 other
FARSB FARSB 0.0357387170925301 1 -0.149681239571958 1 other
FAS FAS 0 1 -0.119320442594708 1 other
FASTK FASTK 0.217049270594436 0.089232730263943 -0.0719983908020524 1 other
FASTKD2 FASTKD2 -0.0769461683424562 1 -0.116655310382801 1 other
FAU FAU 0.0604748144910072 4.18006989465208e-05 -0.105333892851735 1 other
FAXDC2 FAXDC2 0 1 -0.0955411672767923 1 other
FBL FBL 0.209963271462072 4.44727286687232e-05 0.00848689852778428 1 other
FBLIM1 FBLIM1 -0.165412330188523 1 -0.367564857210274 8.38911836411281e-10 other
FBRS FBRS -0.12175880057894 1 -0.231147256452522 0.0381811499163575 other
FBXL12 FBXL12 0 1 -0.0507005790556485 1 other
FBXL15 FBXL15 0.144045092392166 1 -0.0754435922668982 1 other
FBXL17 FBXL17 0 1 -0.158917106174831 1 other
FBXL3 FBXL3 0.114202701701494 1 -0.071968999393488 1 other
FBXL4 FBXL4 0 1 -0.198224580841514 1 other
FBXL5 FBXL5 -0.0212026961474858 1 -0.0717681089534359 1 other
FBXO11 FBXO11 -0.195910146765302 1 -0.2253392461004 0.195975214964202 other
FBXO17 FBXO17 0.179193936471839 1 -0.12845755276702 1 other
FBXO18 FBXO18 0.0281628805171201 1 -0.206349541305218 0.960478967346907 other
FBXO2 FBXO2 0 1 -0.16488281951029 1 other
FBXO21 FBXO21 -0.154874898745678 1 -0.288022308455125 0.000710068119507544 other
FBXO22 FBXO22 -0.0359162750787112 1 -0.296852618152115 4.92496672655561e-05 other
FBXO25 FBXO25 0.0690855733334269 1 -0.227617338672368 1 other
FBXO28 FBXO28 0 1 -0.174474964674523 1 other
FBXO3 FBXO3 -0.0309068981202114 1 -0.23557192401611 0.0102654576218063 other
FBXO34 FBXO34 -0.0299981691492575 1 -0.228990354095297 0.423060914264994 other
FBXO7 FBXO7 0.0168550017563036 1 -0.125220340749979 1 other
FBXO8 FBXO8 0.143925362598222 1 -0.0420969504655739 1 other
FBXO9 FBXO9 0.127075611656304 1 -0.222012983112044 0.216833622547656 other
FBXW2 FBXW2 0.133599912074049 1 -0.0886611613859898 1 other
FBXW4 FBXW4 -0.0877047444108943 1 -0.184519765896838 1 other
FBXW5 FBXW5 0.010649393575336 1 -0.225418636214996 0.0583064721890471 other
FBXW7 FBXW7 -0.164883200484285 1 -0.184212139952381 1 other
FCGRT FCGRT 0.0444634285903056 1 -0.0879685147084314 1 other
FCHO2 FCHO2 -0.183719962839209 1 -0.312280364105664 0.00331479958806244 other
FDPS FDPS -0.12345448072689 1 -0.263964932541788 4.63294365714012e-05 other
FDX1 FDX1 -0.00888020423579527 1 -0.279569007782204 2.92060084602131e-07 other
FDX1L FDX1L 0.0509933051988645 1 -0.0893214064517616 1 other
FDXR FDXR 0 1 -0.242489690229656 0.202364762929426 other
FEM1A FEM1A 0 1 -0.0747357162087572 1 other
FEM1B FEM1B -0.0513070410534786 1 -0.101559817286253 1 other
FEM1C FEM1C -0.0455827986838906 1 -0.108687604999541 1 other
FER FER -0.249863449754028 0.193447517818492 -0.339820332460137 8.32893219454306e-06 other
FERMT2 FERMT2 0.0138296733326597 1 -0.164618018072111 0.266234526510149 other
FES FES 0.121835587489702 1 0.204234334385958 1 other
FEZ2 FEZ2 0.0286610262335121 1 -0.114706874165611 1 other
FGD4 FGD4 -0.059113090063545 1 -0.24804501336971 1 other
FGD5-AS1 FGD5-AS1 -0.00807694557022554 1 -0.220660738195324 1 other
FGF13 FGF13 0.0596882222224056 1 0.0282129932757347 1 other
FGFR1OP2 FGFR1OP2 0.168604379583339 1 0.0232168182729483 1 other
FGFR2 FGFR2 0.138388780522389 0.00065053574669484 -0.0701976071315343 1 other
FGFR3 FGFR3 0.21592208041661 0.00688145971067733 -0.296905909959505 1 other
FGFR4 FGFR4 0.387039682314518 5.23910455512197e-14 0.130726288561757 1 other
FGGY FGGY 0.426861589767833 7.76186897853347e-54 0.10653826453776 1.42676617408127e-08 other
FH FH 0.0571595090788745 1 -0.20867845735954 0.470892585090029 other
FHIT FHIT 0.108887283617767 1 -0.00114722299217207 1 other
FIBIN FIBIN 0 1 -0.0655568293793047 1 other
FIP1L1 FIP1L1 -0.0255099523943874 1 -0.160768089341728 1 other
FIS1 FIS1 -0.142464007554491 1 -0.35995425157528 9.32037458790659e-20 other
FKBP11 FKBP11 0.0748352580364848 1 -0.0233607587630547 1 other
FKBP2 FKBP2 0.0626081157682388 1 -0.0943675997383366 1 other
FKBP5 FKBP5 0.066507390421769 1 -0.046614764140582 1 other
FKBP8 FKBP8 0.350549015363433 1.28758279261115e-23 0.032402855256268 1 other
FKBP9 FKBP9 0.134547461804637 1 -0.11603803298216 1 other
FLAD1 FLAD1 -0.0265209061746676 1 -0.166515094135015 1 other
FLCN FLCN 0.0804061959111737 1 -0.110327899416361 1 other
FLII FLII -0.129294164537541 1 -0.410961880754218 5.54422880217355e-13 other
FLNA FLNA -0.103751981182766 1 -0.230468626586318 0.000208165973738464 other
FLOT1 FLOT1 -0.0551794333484115 1 -0.255712535753901 9.01262775148682e-05 other
FLOT2 FLOT2 -0.0600866656090526 1 -0.205637637699753 1 other
FLYWCH2 FLYWCH2 0 1 -0.113406398209676 1 other
FMO5 FMO5 0.032257780632943 1 0.0172198243854077 1 other
FMR1 FMR1 -0.139072391619136 1 -0.29027186467143 0.0133299663956723 other
FN3KRP FN3KRP -0.0304796402434946 1 -0.212478932351317 1 other
FNDC3A FNDC3A -0.287234364314889 0.0749636408801289 -0.423681508945216 8.05211227371241e-12 other
FNIP1 FNIP1 0.126922882082419 1 0.0319507443163488 1 other
FNIP2 FNIP2 0.00596569350631393 1 -0.131291249380771 1 other
FNTA FNTA 0.132553727165292 1 0.0200675266985089 1 other
FO538757.2 FO538757.2 -0.0398089333067408 1 -0.188294539399055 1 other
FOPNL FOPNL 0.314088356106251 4.43195184246902e-06 0.142133784598182 1 other
FOS FOS 0.220432999588692 6.23175302378066e-12 0.0602772332163939 3.63315048769266e-05 other
FOSB FOSB -0.0201641371067152 1 -0.0160776396118327 1 other
FOSL2 FOSL2 -0.206950476427195 1 -0.176184188546054 1 other
FOXA1 FOXA1 -0.135018534887706 1 -0.294535548613511 3.98429468614005e-05 other
FOXA2 FOXA2 -0.0149859615138926 1 -0.0914063807024064 1 other
FOXA3 FOXA3 -0.0749198565407689 1 -0.342561900682999 8.27304802002859e-06 other
FOXJ3 FOXJ3 -0.0649221197980121 1 -0.217795409461789 0.204526311010392 other
FOXN2 FOXN2 0 1 -0.275176912290694 0.0511221233985406 other
FOXN3 FOXN3 0.0697284706029702 1 0.0174690262258888 1 other
FOXO3 FOXO3 0.249610697148664 4.22136154972213e-07 0.0709269957547825 1 other
FOXP1 FOXP1 -0.0729822717885879 1 -0.153375144088276 1 other
FPGS FPGS -0.150112694918551 1 -0.222725033589042 0.525783487036686 other
FRA10AC1 FRA10AC1 0.107829142020753 1 0.0359113496372512 1 other
FRAS1 FRAS1 0 1 -0.307288220520416 0.0686891792262696 other
FRG1 FRG1 0.0974711320505847 1 0.0155948280630127 1 other
FRK FRK 0 1 -0.1543618161831 1 other
FRMD4A FRMD4A 0.591272679744441 1.60945339032315e-23 0.170514563802692 0.00642283955433194 other
FRMD4B FRMD4B -0.228814093232887 1 -0.28151926982621 0.00280234198672443 other
FRMD8 FRMD8 0 1 -0.223451416402356 1 other
FRY FRY 0 1 -0.205558149563316 1 other
FRYL FRYL -0.100482732532658 1 -0.227212117714767 0.114990523693128 other
FTH1 FTH1 0.175694151459351 8.47150703339283e-39 -0.100100601307549 1 other
FTO FTO 0 1 -0.193089833401027 1 other
FTSJ2 FTSJ2 0 1 -0.173778791151019 1 other
FTSJ3 FTSJ3 -0.0856748441510213 1 -0.289867757502913 0.000225935591435269 other
FUBP1 FUBP1 -0.131744375549028 1 -0.336577636324286 4.7389264910169e-09 other
FUBP3 FUBP3 -0.0486617790321096 1 -0.10536527151747 1 other
FUCA1 FUCA1 0.102898033417754 1 -0.0499153616397796 1 other
FUCA2 FUCA2 0.0415425058357867 1 -0.185243478946401 1 other
FUNDC1 FUNDC1 0.149391843390928 1 -0.0702230258258378 1 other
FUNDC2 FUNDC2 0.0528696684247381 1 -0.0855187428966224 1 other
FUOM FUOM -0.208718307519129 1 -0.435181580436642 9.1487381781691e-11 other
FURIN FURIN 0.0273098207157798 1 -0.183920627233688 1 other
FUS FUS 0.0394129492498961 1 -0.0217397552960102 1 other
FUT4 FUT4 -0.0715812328025256 1 -0.215753287764766 1 other
FUZ FUZ 0.181007430002036 1 0.0491479730342947 1 other
FXN FXN 0.0796478374710146 1 -0.102788028503997 1 other
FXR1 FXR1 0.0138607463275662 1 -0.153582860089499 1 other
FXYD2 FXYD2 0.327477833347873 9.61858028537221e-74 -0.132331662060398 2.19151761260881e-09 other
FYN FYN -0.0447068141697697 1 -0.0702016615311092 1 other
FYTTD1 FYTTD1 -0.118137341675153 1 -0.180421061867727 1 other
FZD1 FZD1 0.0683488638787431 1 -0.220186176337917 1 other
FZD5 FZD5 0.158376066237458 1 0.0227912129785632 1 other
FZD6 FZD6 0 1 -0.197020512301568 1 other
FZR1 FZR1 0.0992931698767094 1 -0.104591340890174 1 other
G3BP2 G3BP2 -0.227159272987584 0.163002049361613 -0.344887656801613 1.20677519225359e-08 other
G6PC3 G6PC3 0 1 -0.19990360223756 1 other
GAA GAA 0.186579844975918 1 -0.106852656651267 1 other
GABARAP GABARAP -0.22575653167799 1 -0.353392473593311 0.0328839653154595 other
GABARAPL1 GABARAPL1 0.232952204546695 1.1301290091845e-05 0.0454893533431927 1 other
GABARAPL2 GABARAPL2 0.16364067154002 3.42214082509974e-06 -0.00349189639630409 1 other
GABPA GABPA 0 1 -0.208855881322679 1 other
GABPB1 GABPB1 0.0790883832890971 1 -0.0186212564002018 1 other
GABPB1-AS1 GABPB1-AS1 0.507192623036529 1.3480121569423e-21 0.299516450555929 0.00141045654551029 other
GABPB2 GABPB2 0.0252565905548146 1 0.0183324429872274 1 other
GABRB3 GABRB3 0.201500492871213 1 0.107963901385533 1 other
GABRE GABRE 0.0193751978084005 1 -0.0833753312690539 1 other
GADD45B GADD45B 0.18949024015668 0.00916245397503646 0.339823042107686 1.54176817516056e-18 other
GAK GAK -0.0539215017091372 1 -0.167004197517812 1 other
GAL3ST1 GAL3ST1 0.106943185416366 1 -0.117351042708019 1 other
GALE GALE -0.162425696223351 1 -0.232341681191139 0.0361943619595807 other
GALK1 GALK1 -0.121069830919658 1 -0.413183412675226 1.52478143953145e-05 other
GALK2 GALK2 0.0928164632987198 1 -0.084873317889991 1 other
GALNT11 GALNT11 0.130232529976974 1 -0.110787784119967 1 other
GALNT18 GALNT18 0.139155485480208 1 -0.152549199840191 1 other
GALNT2 GALNT2 -0.212533534379471 1 -0.393075195592024 7.41483241153679e-09 other
GALNT3 GALNT3 -0.0882913322463728 1 -0.272545827831137 1 other
GALT GALT 0.24348830507287 0.0463459576684967 0.0012971637216892 1 other
GAPDH GAPDH 0.409361785993976 3.99891863588741e-93 -0.10215255187083 1 other
GAPVD1 GAPVD1 -0.0923417814197736 1 -0.25411109499037 0.06553791163615 other
GAR1 GAR1 -0.071653479017658 1 -0.233866936299557 0.0746759955803639 other
GAREM1 GAREM1 -0.217638802143576 1 -0.352770589418466 7.34880566911872e-09 other
GART GART -0.157761508663246 1 -0.256039472620962 0.026368353591341 other
GAS2L1 GAS2L1 0 1 -0.120116300823164 1 other
GAS6 GAS6 0.13378212693329 1 -0.0460883354999189 1 other
GAS8 GAS8 0.205722186834657 0.0330033937205393 -0.00321625919463497 1 other
GATA6 GATA6 -0.224657810193974 1 -0.265841794375165 0.0233350134668078 other
GATA6-AS1 GATA6-AS1 0.131040736995427 1 -0.0463653246298663 1 other
GATAD1 GATAD1 -0.0552249367688522 1 -0.150988712202995 1 other
GATAD2A GATAD2A -0.175748779295312 1 -0.258509262954468 0.0511677397252031 other
GATAD2B GATAD2B -0.0250271564272371 1 -0.200196086591447 1 other
GATC GATC -0.0789060912086044 1 -0.283198475637565 0.000274510086830298 other
GBA2 GBA2 -0.0161132181691985 1 -0.147472389804418 1 other
GBAS GBAS -0.132143313992483 1 -0.19991165186684 1 other
GBE1 GBE1 -0.0194130809505058 1 -0.193814332622653 1 other
GBF1 GBF1 0 1 -0.194621117421232 1 other
GBP1 GBP1 -0.0809176500843817 1 -0.0601856104193341 1 other
GBP2 GBP2 -0.0526328675168399 1 -0.12278686619227 1 other
GCA GCA 0.106457361275146 1 -0.17805492816656 1 other
GCC2 GCC2 -0.228067311633223 1 -0.437513038228681 3.56411776919904e-15 other
GCDH GCDH -0.0556164298593937 1 -0.0845669958313009 1 other
GCFC2 GCFC2 0.0487595482750487 1 -0.0840325302885181 1 other
GCLC GCLC 0.242453053830178 0.00643417463392491 0.100670378599274 1 other
GCLM GCLM -0.0331498887718612 1 -0.150924629850851 1 other
GCNT4 GCNT4 0.223318741380777 1 -0.00960355860259177 1 other
GCSH GCSH 0.0339437118727535 1 -0.24014032024501 1 other
GDE1 GDE1 -0.0618030273096428 1 -0.315493419418363 5.97377657406117e-05 other
GDI1 GDI1 -0.0545412267942385 1 -0.239355837773388 0.0657237024958823 other
GDI2 GDI2 0.256850929884928 2.72024720740293e-10 0.0283346933498559 1 other
GEMIN6 GEMIN6 0.239532184317711 0.0521186091131964 -0.0204635270911988 1 other
GEMIN7 GEMIN7 0.090560080846096 1 -0.106821377877236 1 other
GEMIN8 GEMIN8 0.182153644779456 1 -0.067691575453422 1 other
GFER GFER 0.0675022950771524 1 -0.13928657700581 1 other
GFM1 GFM1 0.0447337931794802 1 0.00330328042037209 1 other
GFOD2 GFOD2 0.0403734036875252 1 -0.154721648400051 1 other
GFPT1 GFPT1 -0.162932515602263 1 -0.348762638271548 2.29803701181059e-05 other
GGA1 GGA1 0.166771677654203 1 0.0565074665094707 1 other
GGA2 GGA2 0 1 -0.0422987668133832 1 other
GGCT GGCT 0.212733757907908 0.0137775603484676 -0.116493403179366 1 other
GGCX GGCX 0.0878118763792359 1 -0.139702371160682 1 other
GGH GGH 0.0203605224225738 1 -0.252795521916406 1 other
GGNBP2 GGNBP2 0.0436215259559247 1 -0.0650101488876496 1 other
GGPS1 GGPS1 0.00397566734285171 1 -0.116418401134556 1 other
GGT6 GGT6 0.22341259535345 0.0946526666904165 0.0980877442374564 1 other
GGT7 GGT7 0.278966392473702 0.000643577606461696 0.0871113256876874 1 other
GHITM GHITM 0.0973451692717392 1 -0.110150718497528 1 other
GID8 GID8 0.236186999488452 0.000166212207760512 0.0239009869795394 1 other
GIGYF1 GIGYF1 0 1 -0.0302139890441493 1 other
GINM1 GINM1 0.0196183012997879 1 -0.11783849849042 1 other
GIPC1 GIPC1 0.0855122643932849 1 -0.204092257702718 1 other
GIPC2 GIPC2 0.0491955763895855 1 -0.0881155612200935 1 other
GJB1 GJB1 0.467160871545509 1.23874823895855e-27 0.000444307634742513 1 other
GK GK -0.196842858705717 1 -0.175656725975219 1 other
GK5 GK5 -0.0592397739986084 1 -0.172488829015046 1 other
GKAP1 GKAP1 0.128429403060836 1 -0.127377976959994 1 other
GLB1 GLB1 0.0317373075518053 1 -0.180232091749411 1 other
GLCE GLCE 0 1 -0.168049194395946 1 other
GLG1 GLG1 -0.0962655485904726 1 -0.212714590353733 1 other
GLIS2 GLIS2 -0.0132262875354292 1 -0.242022084240701 0.646442984514023 other
GLIS3 GLIS3 -0.0453060231456569 1 -0.120580025477699 1 other
GLMP GLMP 0.0784830007173321 1 -0.188030430863557 1 other
GLO1 GLO1 0.0163623590449331 1 0.0374599053075616 1 other
GLOD4 GLOD4 0.0654059386555534 1 -0.0794176262892107 1 other
GLRB GLRB 0.188426436877291 0.23055933220122 -0.104295779087718 1 other
GLRX GLRX -0.232186848233015 1 -0.428795855779975 3.59003433175176e-08 other
GLRX2 GLRX2 -0.216839539553937 0.429931045587873 -0.558688780761029 2.12385634117656e-21 other
GLRX5 GLRX5 -0.0119726203953276 1 -0.349333464915359 6.03106336180134e-15 other
GLS GLS -0.179495134623893 1 -0.334662575479823 5.71075969533205e-07 other
GLT8D1 GLT8D1 0.111869423966836 1 -0.153261948507582 1 other
GLTP GLTP 0.0374534678746403 1 -0.122211436270067 1 other
GLTSCR2 GLTSCR2 0.403982477028883 1.34826030704748e-69 0.268122169251993 3.3346337045251e-38 other
GLUD1 GLUD1 0.0424366489321376 1 -0.153701474274223 1 other
GLUL GLUL 0.452661245344996 2.22292949980438e-53 0.249038923127721 1.08542168212162e-37 other
GLYCTK GLYCTK 0.0553472088143208 1 -0.182510129789996 1 other
GLYR1 GLYR1 -0.123701903860026 1 -0.38543444645 1.06049619529351e-11 other
GMCL1 GMCL1 -0.10648283854174 1 -0.217749915946935 1 other
GMDS GMDS 0 1 -0.256504031437817 0.238691320482255 other
GMEB1 GMEB1 0 1 -0.178479947533307 1 other
GMFB GMFB -0.129171087380062 1 -0.298381849344948 0.000486378008304133 other
GMPPA GMPPA 0 1 -0.0477232929262994 1 other
GMPPB GMPPB 0.0513234362638944 1 -0.177440083454544 1 other
GMPR GMPR 0.634503413333723 5.34578361749426e-36 0.38528082938813 6.41892042371437e-14 other
GMPR2 GMPR2 0.367953549181506 2.53720903401512e-09 0.0380926586381397 1 other
GMPS GMPS 0.0332937280994636 1 -0.119701844412606 1 other
GNA11 GNA11 -0.170524923792286 1 -0.472107017546933 3.75145411055761e-14 other
GNAI1 GNAI1 0.014761479970536 1 -0.118775283439598 1 other
GNAI3 GNAI3 -0.00495494178475209 1 -0.102429043279563 1 other
GNAQ GNAQ -0.116534461534492 1 -0.174501205794742 1 other
GNB2 GNB2 -0.0392006623489778 1 -0.221150507220002 0.270643623513553 other
GNB2L1 GNB2L1 0.260717535955845 8.4160650389655e-66 -0.0241037534117772 1 other
GNB5 GNB5 0.256121672657069 2.25319371311805e-05 0.0769897274788157 1 other
GNE GNE -0.11874946938823 1 -0.14121458659648 1 other
GNG12 GNG12 -0.0865074717131571 1 -0.274174138062067 1.89778617192098e-05 other
GNG7 GNG7 0.139809038909505 1 0.107315022176379 1 other
GNL1 GNL1 -0.022724713302074 1 -0.0656617300094393 1 other
GNL2 GNL2 -0.0510031245268783 1 -0.162733966150799 1 other
GNL3 GNL3 -0.203016374853598 1 -0.378071485973525 7.51836661431601e-09 other
GNPAT GNPAT 0.311401768588624 3.16379979585011e-06 0.078866009286136 1 other
GNPNAT1 GNPNAT1 -0.0358940561646375 1 -0.169532624577557 1 other
GNPTAB GNPTAB 0 1 -0.16595105689598 1 other
GNPTG GNPTG 0.147486095625118 1 -0.0551398273660187 1 other
GNS GNS -0.244969122435826 0.0828095635409799 -0.27211573615559 0.0808380557880534 other
GOLGA2 GOLGA2 -0.0211725695992436 1 -0.328222789750363 4.93613800735972e-06 other
GOLGA3 GOLGA3 -0.173822487307707 1 -0.254188503657857 0.110806589226791 other
GOLGA5 GOLGA5 0.131499251832246 1 -0.0817979996245159 1 other
GOLGA7 GOLGA7 0.177738073740143 0.983976961661641 0.0260424387751987 1 other
GOLIM4 GOLIM4 -0.152743711203689 1 -0.369777902851053 1.01973810046808e-05 other
GOLM1 GOLM1 -0.00743294813708395 1 -0.218646287272551 0.435901978038068 other
GOLPH3 GOLPH3 -0.109274414978963 1 -0.297315597917939 7.63463657034613e-05 other
GOLPH3L GOLPH3L 0 1 -0.114344854303803 1 other
GOLT1A GOLT1A 0.141453405836904 1 -0.111110271991624 1 other
GOLT1B GOLT1B 0 1 -0.151285163773267 1 other
GON4L GON4L -0.0994740142397619 1 -0.358136359978701 4.37894183703631e-08 other
GOPC GOPC -0.0994398982282616 1 -0.309305189486297 0.000107160009385734 other
GORASP2 GORASP2 -0.00262850160589401 1 -0.190950999492424 0.64384087465715 other
GOT1 GOT1 -0.149576454722807 1 -0.250156286510898 3.88938147887607e-05 other
GOT2 GOT2 -0.157932752536344 1 -0.390523198087339 2.97103036346172e-10 other
GPAA1 GPAA1 0.104796911107294 1 -0.0845537345630525 1 other
GPALPP1 GPALPP1 -0.00767162532004084 1 -0.115374326632043 1 other
GPANK1 GPANK1 0.154555028132172 1 0.0525266195767506 1 other
GPAT4 GPAT4 -0.019656702538867 1 -0.367906733204342 3.69278091479321e-07 other
GPATCH2 GPATCH2 -0.150111563221878 1 -0.271762243916136 2.49638584191915e-07 other
GPATCH2L GPATCH2L -0.127850776061687 1 -0.225449310229713 1 other
GPATCH4 GPATCH4 -0.0914141969110949 1 -0.222356682435427 0.0138480391421721 other
GPATCH8 GPATCH8 -0.0334885740890262 1 -0.132135691581888 1 other
GPBP1 GPBP1 0.14341638891516 0.0120001736099735 0.00462269511291069 1 other
GPBP1L1 GPBP1L1 -0.124595273838402 1 -0.304003794043394 0.00391306107001389 other
GPC1 GPC1 -0.0497001282762546 1 -0.0596767387892285 1 other
GPCPD1 GPCPD1 -0.171262730946379 1 -0.179683236292297 1 other
GPI GPI 0.205945588275459 0.137237195114627 -0.0301662137347534 1 other
GPKOW GPKOW 0 1 -0.122014869229991 1 other
GPN1 GPN1 -0.0445571178066553 1 -0.150153289851412 1 other
GPN2 GPN2 0 1 -0.0935340129012912 1 other
GPN3 GPN3 0.0491043341261057 1 -0.0841350668862861 1 other
GPR108 GPR108 0.064676755586844 1 -0.0303903887270873 1 other
GPR137 GPR137 0.091481054469736 1 -0.175416537666431 1 other
GPR137B GPR137B 0 1 -0.171119442121387 1 other
GPRC5C GPRC5C 0.130409458498314 1 -0.120510358626572 1 other
GPRIN2 GPRIN2 -0.326569739863896 0.00204028762239004 -0.191001071455616 1 other
GPS1 GPS1 0.0989535555394834 1 -0.150456273165791 1 other
GPS2 GPS2 -0.213122989150891 1 -0.251604363738479 0.0470432648577781 other
GPX7 GPX7 0.115670869718195 1 -0.0647586605036123 1 other
GRAMD1B GRAMD1B -0.192186272875766 1 -0.384482424974027 1.34862561609814e-09 other
GRAMD1C GRAMD1C 0.255563535365077 0.0105823831605811 0.070270832860494 1 other
GRB10 GRB10 -0.128226860719356 1 -0.314040043894039 0.00912732927644215 other
GRB14 GRB14 0.0304136602785925 1 -0.116946832975007 1 other
GRB2 GRB2 -0.0951100512674937 1 -0.105272720996939 1 other
GRB7 GRB7 0.0300731133994212 1 -0.230181075381233 1 other
GRHL2 GRHL2 -0.0795741779975052 1 -0.115297699439075 1 other
GRINA GRINA -0.0133966743138276 1 -0.344148999634388 7.63654664321605e-06 other
GRIPAP1 GRIPAP1 -0.0769996558783874 1 -0.302805568877384 0.000582355466549235 other
GRPEL1 GRPEL1 -0.0735150137347274 1 -0.18322655507249 1 other
GRSF1 GRSF1 0.154960263782245 1 -0.106509755805909 1 other
GRTP1 GRTP1 0.299062080755995 0.00179001420595736 0.091923418077434 1 other
GRWD1 GRWD1 0.0188634632704348 1 -0.0954589614707739 1 other
GSAP GSAP 0 1 -0.158287313631028 1 other
GSDMD GSDMD 0.137193323117615 0.718454565318316 -0.0134458751807268 1 other
GSE1 GSE1 -0.063780120592358 1 -0.155697346202019 1 other
GSK3A GSK3A -0.270159280545313 0.0784784342222593 -0.32911597955038 1.68664760376307e-05 other
GSK3B GSK3B -0.181873363375765 1 -0.286089935745166 0.048677418408119 other
GSPT1 GSPT1 -0.188217796740085 1 -0.35503756729077 2.11298338389684e-13 other
GSPT2 GSPT2 0 1 -0.228996541864271 0.763411256303493 other
GSS GSS 0.0380330734633603 1 -0.234924924957739 0.12306433710141 other
GSTA4 GSTA4 0 1 -0.0681598004274171 1 other
GSTK1 GSTK1 0.293606823513403 6.14858120208879e-22 -0.0211978917595392 1 other
GSTM3 GSTM3 -0.188745983317124 1 -0.348247001993169 0.027876431335667 other
GSTM4 GSTM4 0.0354259250693043 1 -0.1306288053557 1 other
GSTO2 GSTO2 0.146346589380445 1 -0.0181137466819885 1 other
GSTP1 GSTP1 0.0239810222142574 1 -0.241318308687986 1 other
GTF2A1 GTF2A1 0 1 -0.170415057237249 1 other
GTF2A2 GTF2A2 -0.00190160669005723 1 -0.291590394388097 2.38533379139247e-06 other
GTF2B GTF2B -0.17011002117015 1 -0.265660783317544 0.0011456225232077 other
GTF2E2 GTF2E2 0.0573105205426028 1 -0.191077282625453 1 other
GTF2F1 GTF2F1 0.183087757153898 0.102033646541247 -0.0092192509682083 1 other
GTF2F2 GTF2F2 -0.0135646016068829 1 -0.229868807140279 0.310438751921547 other
GTF2H1 GTF2H1 0.0465469341352582 1 -0.114001485325482 1 other
GTF2H2 GTF2H2 0.230481919606704 1 -0.0262738355263312 1 other
GTF2H3 GTF2H3 0 1 -0.195941216530263 1 other
GTF2H5 GTF2H5 0.175371728146018 6.90451776994193e-05 0.0336165140641297 1 other
GTF2I GTF2I -0.0912294024203339 1 -0.357198798523423 3.54839079822107e-14 other
GTF2IRD2 GTF2IRD2 0.0420580260930516 1 -0.0825043857905332 1 other
GTF3A GTF3A 0.157681807583771 0.434854195402793 -0.115677531901106 1 other
GTF3C4 GTF3C4 0 1 -0.197507286276966 1 other
GTF3C5 GTF3C5 0.131137980152016 1 -0.0760726743828577 1 other
GTF3C6 GTF3C6 0.0245857562281184 1 -0.217198379681741 0.240867196650217 other
GTPBP1 GTPBP1 -0.0493778696524421 1 -0.152052625655065 1 other
GTPBP4 GTPBP4 -0.167872532068801 1 -0.269309599522971 8.69077125624476e-06 other
GTPBP6 GTPBP6 -0.0237017529499006 1 -0.214484209274881 0.0729149405705409 other
GTPBP8 GTPBP8 0 1 -0.181175562786259 1 other
GUCD1 GUCD1 0.184546455163771 1 -0.183699745652562 1 other
GUCY1A3 GUCY1A3 0.166059834086804 1 -0.0561402413231196 1 other
GUK1 GUK1 -0.124983998676592 1 -0.332506739750668 6.80907258518786e-08 other
GULP1 GULP1 0.219351067808366 0.0103946885683411 0.0353359148887119 1 other
GUSB GUSB 0.043958998995149 1 -0.180418429806004 1 other
GYG1 GYG1 0.185392704293585 1 -0.110917779596101 1 other
H1F0 H1F0 0.0340380526593208 1 -0.229919057776229 1 other
H2AFJ H2AFJ -0.0364323834635078 1 -0.194210601323752 1 other
H2AFV H2AFV -0.101338380101244 1 -0.331746946199177 0.00107576413874847 other
H2AFX H2AFX -0.024997170370751 1 -0.178316771717899 1 other
H2AFY H2AFY -0.0620494609969801 1 -0.268796786579142 0.0544654978739818 other
H2AFY2 H2AFY2 0.214812394444828 0.453639281437371 -0.0566899876381091 1 other
H2AFZ H2AFZ -0.132674082706456 1 -0.277374526405062 1 other
H3F3A H3F3A 0.0438339679243605 1 -0.168056964534964 1 other
H3F3B H3F3B -0.289326618227337 1.10586258536413e-17 -0.238302748281495 0.340763610769796 other
H6PD H6PD -0.132845275972761 1 -0.391468258137704 1.46244921554913e-08 other
HABP2 HABP2 -0.0905821874812027 1 -0.355292537937606 2.04732639100117e-12 other
HACD1 HACD1 0.120738787784723 1 -0.00190523628935746 1 other
HACD2 HACD2 -0.144866056651186 1 -0.180309376515213 1 other
HACD3 HACD3 -0.089651845878761 1 -0.230853786570531 0.0761560911056565 other
HACL1 HACL1 -0.0167630606851614 1 -0.095521618081241 1 other
HADH HADH 0.154618094746304 1 -0.20358219421398 1 other
HADHA HADHA 0.115482819941091 1 -0.106572008841907 1 other
HADHB HADHB 0.147036124277145 0.0558675780713641 -0.113581075455128 1 other
HAGH HAGH -0.00152500073287987 1 -0.319569251406325 2.85379280999518e-05 other
HARS HARS 0.0754393495502272 1 -0.163791117907789 1 other
HAT1 HAT1 0.0503881614587638 1 -0.0833825146094509 1 other
HAUS1 HAUS1 0.110183723802007 1 -0.103287097113075 1 other
HAX1 HAX1 -0.0116868272498072 1 -0.106039866751316 1 other
HBEGF HBEGF -0.260316043985593 1 -0.478307197320581 1.99123885408584e-07 other
HBP1 HBP1 0.212445710132139 0.0122844284101728 0.0105935416529614 1 other
HBS1L HBS1L 0.00665447955287801 1 -0.062561534150215 1 other
HCCS HCCS -0.0490312171565392 1 -0.243077846819006 0.0904263363663355 other
HCFC1 HCFC1 -0.125193001881842 1 -0.220765255269891 0.634034567543261 other
HCFC1R1 HCFC1R1 -0.243693055235569 1 -0.346291086437666 0.00019743590899016 other
HCG18 HCG18 -0.0837730451137957 1 -0.200802283847201 1 other
HDAC1 HDAC1 -0.108627198405377 1 -0.151416154788959 1 other
HDAC3 HDAC3 -0.00556830499258343 1 -0.163730748828813 1 other
HDAC5 HDAC5 0.185723938448143 1 0.124752684300439 1 other
HDAC6 HDAC6 0 1 -0.254532487507311 0.103847646654044 other
HDAC7 HDAC7 0.0459326666268371 1 -0.15871782505459 1 other
HDDC2 HDDC2 0.177890955758654 1 -0.0988559159411749 1 other
HDDC3 HDDC3 0.235140894285545 0.350325746267205 -0.000802089715288279 1 other
HDHD2 HDHD2 0.299910946104621 1.04671938779954e-06 0.0255512681691425 1 other
HDHD3 HDHD3 0.110857749700067 1 -0.137349445454824 1 other
HDLBP HDLBP -0.112179669958543 1 -0.398916810328895 3.12397277043981e-14 other
HEBP1 HEBP1 0.267147963267323 1.90912684659764e-10 0.0327961017123138 1 other
HEBP2 HEBP2 -0.146982315324658 1 -0.450834665185052 7.85125792172185e-20 other
HECTD1 HECTD1 -0.0928597461752203 1 -0.259190972708866 0.00018191925872394 other
HELZ HELZ -0.122112050731589 1 -0.238299192950447 0.0267595604348678 other
HERC1 HERC1 0 1 -0.21230431503243 0.53632080443369 other
HERC2 HERC2 -0.0855899593696992 1 -0.184915941061838 1 other
HERC4 HERC4 -0.0663805484067179 1 -0.137544453037918 1 other
HERPUD1 HERPUD1 0.118047963754039 0.0875755206210882 0.112495658370877 0.000221673006008994 other
HERPUD2 HERPUD2 0.0734367326497078 1 0.0243715681787746 1 other
HES1 HES1 0.922897251129205 3.71988548986846e-122 0.966283716390643 3.0051503148438e-132 other
HEXA HEXA 0.0982767924761849 1 -0.125954422548902 1 other
HEXB HEXB 0.160272230848947 0.268360323126078 -0.0574324304809157 1 other
HEXDC HEXDC 0 1 -0.231149395225372 0.298338300658767 other
HEXIM1 HEXIM1 0.143720361104451 1 -0.0327249387092955 1 other
HGS HGS -0.13419048259726 1 -0.280006981823999 0.0294063671944474 other
HGSNAT HGSNAT 0.107721175155341 1 -0.175043791554688 1 other
HHEX HHEX 0.437598518924092 9.63126968651895e-30 0.246199725519482 2.26745849370051e-09 other
HIBADH HIBADH 0.124063964509778 1 -0.101521535378278 1 other
HIBCH HIBCH 0.188829482775018 0.0574302308557207 -0.0357352876648162 1 other
HIGD1A HIGD1A 0.217635673127747 3.6231509340698e-08 -0.00473839595948114 1 other
HIGD2A HIGD2A 0.225638475970252 6.21343799946298e-12 -0.0695287545675259 1 other
HINT1 HINT1 0.106580726950397 2.71838608581866e-09 -0.186463754188317 1 other
HINT2 HINT2 0.203939037508183 5.31934140291731e-06 -0.055204478594175 1 other
HINT3 HINT3 0.0699120773797681 1 -0.0686873926150362 1 other
HIP1 HIP1 0.0229790414976319 1 -0.226447449118498 1 other
HIP1R HIP1R -0.141950734787595 1 -0.319282375792632 0.000434076897003056 other
HIPK1 HIPK1 -0.11964350660863 1 -0.194324613203759 1 other
HIPK2 HIPK2 -0.146047200556353 1 -0.267256115360812 0.0220565039664222 other
HIPK3 HIPK3 -0.119916660168153 1 -0.206526141747179 1 other
HIST1H1C HIST1H1C -0.27188624755772 0.111925048229506 -0.588929947417613 1.16787624681052e-16 other
HIST1H2AC HIST1H2AC -0.0292767982033411 1 -0.348587752440522 4.07284278876035e-06 other
HIST1H4C HIST1H4C -0.253855279513089 1 -0.691368365802086 2.22263053755175e-23 other
HIVEP2 HIVEP2 -0.254786988965928 0.409633150535054 -0.183056033003044 1 other
HLA-A HLA-A -0.049725231829451 1 -0.315548069216001 1.69504357677713e-13 other
HLA-B HLA-B 0.114550350141219 2.66250445490787e-05 -0.206734292780038 0.9891585657097 other
HLTF HLTF 0.0295693290084813 1 -0.161902331918996 1 other
HM13 HM13 0.18655353927092 0.0165244574863972 -0.0759254820758432 1 other
HMBOX1 HMBOX1 0.103277434445779 1 0.0425136348552178 1 other
HMBS HMBS 0 1 -0.0494453509720369 1 other
HMCES HMCES 0.0477962894660906 1 -0.120509818093482 1 other
HMG20A HMG20A -0.23874195016785 0.0834714362063856 -0.128818658464432 1 other
HMG20B HMG20B 0.323156826497605 1.2532174007659e-07 0.036657651979219 1 other
HMGA1 HMGA1 -0.404211574223998 1 -0.636905900536849 0.000905454404384418 other
HMGB1 HMGB1 -0.114418807000211 1 -0.204408578197709 0.0881335260416092 other
HMGB2 HMGB2 0.171484237709296 1 -0.289919226720329 1 other
HMGCL HMGCL 0.0336725877365014 1 -0.174675630093441 1 other
HMGN1 HMGN1 0.178054154944992 6.53777776917787e-15 -0.173614274115016 1 other
HMGN2 HMGN2 0.236973690067421 1.34047078016147e-20 -0.00743391283390882 0.000306452754105589 other
HMGN3 HMGN3 0.149446239996593 8.96270262703867e-09 -0.0971296152269661 1 other
HMGXB3 HMGXB3 -0.0479439607957399 1 -0.20031544615812 1 other
HMGXB4 HMGXB4 -0.125087621148483 1 -0.263216363238963 0.00893649385551245 other
HMOX2 HMOX2 0.170689326470815 1 -0.0212975421786623 1 other
HN1L HN1L -0.0730998455014765 1 -0.31099183437686 3.94118307709779e-08 other
HNF1B HNF1B -0.102617845244123 1 -0.146567852130247 1 other
HNF4A HNF4A -0.0452164122242948 1 -0.160664615946026 1 other
HNF4G HNF4G -0.135212638976632 1 -0.283530950819678 0.0167889959517394 other
HNMT HNMT 0.250883051176995 1.11636301895777e-12 0.0278422209615425 1 other
HNRNPA0 HNRNPA0 0.220372646643693 3.1162988336239e-14 0.0804770399197085 0.00581454254085035 other
HNRNPA1 HNRNPA1 0.40760328737391 2.56756939490407e-98 0.121932226256385 6.00107302922618e-27 other
HNRNPA1L2 HNRNPA1L2 0.214542515257191 0.146328708326606 -0.00339909238312242 1 other
HNRNPA3 HNRNPA3 -0.184547482239198 0.0150753100192615 -0.237421845507032 1.16304555565066e-06 other
HNRNPC HNRNPC -0.198021206543806 2.07637965893236e-07 -0.285372559848995 8.68523464227053e-12 other
HNRNPDL HNRNPDL -0.13337904298535 1 -0.134719604787874 1 other
HNRNPF HNRNPF -0.0490471503421317 1 -0.161625131129723 0.0190579223256284 other
HNRNPH1 HNRNPH1 -0.312748840148657 0.0804806464118028 -0.233899039791158 1 other
HNRNPH2 HNRNPH2 -0.0517952476416973 1 -0.0836709446964359 1 other
HNRNPH3 HNRNPH3 -0.176595038474006 1 -0.349068213577272 5.0232987285051e-14 other
HNRNPK HNRNPK -0.0118746789561672 1 -0.0891765562207698 1 other
HNRNPL HNRNPL 0.0567552147784616 1 -0.147694715212872 1 other
HNRNPLL HNRNPLL 0.0344110466514562 1 -0.141314005059177 1 other
HNRNPU-AS1 HNRNPU-AS1 -0.131128151544398 1 -0.216863139076659 0.884472624735813 other
HNRNPUL1 HNRNPUL1 -0.0420073870014906 1 -0.203418134707206 1 other
HNRNPUL2 HNRNPUL2 -0.0491802961133589 1 -0.228862041827764 1 other
HOGA1 HOGA1 0.287967964061375 2.36914637855919e-05 0.155013589902408 1 other
HOMER2 HOMER2 0.239292002880133 3.29145222417174e-16 0.111239435082516 0.0118968479136099 other
HOOK1 HOOK1 -0.160691173594888 1 -0.305075071807895 1.13572230027339e-07 other
HOOK2 HOOK2 0.232225796638575 6.40899325390091e-08 -0.0411128636536955 1 other
HOOK3 HOOK3 -0.208484635360103 0.837928338980621 -0.338159654720568 1.77532178275198e-06 other
HP1BP3 HP1BP3 -0.223202595909856 0.120120393246549 -0.425088353346119 7.65505894970583e-10 other
HPCAL1 HPCAL1 0.513597778258003 4.42494339897347e-18 0.344817150347834 2.739082920587e-07 other
HPRT1 HPRT1 0.0765437118932804 1 0.0277195685591769 1 other
HPS1 HPS1 0.0744408730046351 1 -0.132197930947114 1 other
HPS4 HPS4 0.108463271478144 1 -0.098594739892673 1 other
HRAS HRAS -0.111473737791985 1 -0.324809447247661 1.00408464000836e-06 other
HS1BP3 HS1BP3 0.128400055084817 1 -0.0238678830312147 1 other
HS3ST3B1 HS3ST3B1 0.0963208846524186 1 -0.12912563136933 1 other
HSBP1L1 HSBP1L1 0.155422167576574 1 -0.218849166987993 1 other
HSCB HSCB 0 1 -0.197275850867241 0.0807380292546139 other
HSD17B10 HSD17B10 0.0885621171608493 1 -0.144447587234925 1 other
HSD17B11 HSD17B11 0.444977593574964 1.6766566664509e-48 0.20908203411294 5.50368291895707e-13 other
HSD17B12 HSD17B12 0.0636501905800576 1 -0.112171410183999 1 other
HSD17B2 HSD17B2 0.347745713990782 5.4181922141769e-20 0.0232762054511638 1 other
HSD17B4 HSD17B4 -0.101206187603189 1 -0.34393078370172 2.75192189433215e-06 other
HSD17B8 HSD17B8 0.215988488853712 0.0105100783191878 0.057282680843043 1 other
HSD3B7 HSD3B7 0.226499040943092 0.0291646156339784 -0.114072189500266 1 other
HSDL2 HSDL2 0.0343089566130581 1 -0.190067417490011 1 other
HSF1 HSF1 0.190399176995661 0.060099169161047 -0.0206050016271779 1 other
HSP90AA1 HSP90AA1 -0.128193206411737 1 -0.429840676207473 4.39451830540367e-18 other
HSP90AB1 HSP90AB1 -0.124314515041947 1 -0.294943266692718 1.71627829995611e-15 other
HSP90B1 HSP90B1 -0.182494549818433 0.000135447911455531 -0.41002725146426 4.53479058538201e-25 other
HSPA14 HSPA14 0 1 -0.133797713182995 1 other
HSPA1A HSPA1A -0.41817577019835 0.0611495503643895 -0.863202260585098 1.22776229260555e-17 other
HSPA1B HSPA1B -0.28627698282213 1 -0.673832333374854 1 other
HSPA4 HSPA4 -0.210212995676679 0.761950459446429 -0.273021234057726 1.04260650651477e-05 other
HSPA5 HSPA5 0.0514704768812729 1 -0.180731083692885 0.520297240043495 other
HSPA8 HSPA8 0.205557020429128 0.015883195554647 -0.172237182228385 2.04580713313758e-05 other
HSPB1 HSPB1 0.415322837078078 1.55912907077571e-60 -0.0668278019764934 1.02146382522744e-07 other
HSPB11 HSPB11 0.157346376769443 1 -0.0942549934660482 1 other
HSPB8 HSPB8 0.262693249769406 0.018780232562604 0.131500866529313 1 other
HSPBP1 HSPBP1 0.193776189429677 0.1396878695751 -0.11050835021414 1 other
HSPD1 HSPD1 0.0679256621932255 1 -0.169971699871585 0.249840472049279 other
HSPH1 HSPH1 -0.0612210121826074 1 -0.284803066530807 1 other
HTATIP2 HTATIP2 0.0565391682844159 1 -0.183959612051321 1 other
HTATSF1 HTATSF1 -0.00667279371998131 1 -0.264968200885183 0.0391248108421469 other
HTRA2 HTRA2 0.0698660177228074 1 -0.0929600435889053 1 other
HTT HTT 0 1 -0.18089092460933 1 other
HUNK HUNK -0.0257362825129412 1 -0.206182576884949 1 other
HUS1 HUS1 0 1 -0.0636989527251666 1 other
HYAL1 HYAL1 0.323507278820061 9.15445395080338e-05 0.135491742698085 1 other
HYI HYI -0.0795096091523785 1 -0.287207003981112 0.000110541643967148 other
IAH1 IAH1 0.0840555316427195 1 -0.135306281925759 1 other
IARS IARS -0.246133137996351 1 -0.287172125881048 0.00223287474842589 other
IARS2 IARS2 0.0855458422338844 1 -0.157429180786039 1 other
IBTK IBTK -0.237714226235632 0.0765300281009584 -0.305163863156421 7.38004043447536e-06 other
ICA1 ICA1 0.145142028236033 1 -0.218047608070099 0.173018084509822 other
ICE1 ICE1 -0.208407673965384 1 -0.330458961615345 2.06822377292867e-06 other
ICE2 ICE2 -0.0526310102577272 1 -0.205006357758751 1 other
ICMT ICMT 0 1 -0.166131648266674 1 other
ICT1 ICT1 -0.0757942716836892 1 -0.259362373455188 0.0011246125490895 other
ID2 ID2 0.350053793667131 4.86350093647365e-18 0.0993183397900157 0.0216901415588424 other
IDH1 IDH1 -0.151327618275954 1 -0.321964872501334 0.00257873576708305 other
IDH2 IDH2 0.458547950081601 7.10990091423893e-34 -0.0246227649677752 1 other
IDH3A IDH3A 8.81418992366712e-05 1 -0.197971632193868 1 other
IDH3B IDH3B 0.133734377355426 1 -0.0895906237167357 1 other
IDH3G IDH3G 0.0203130166267423 1 -0.179393399588681 1 other
IDNK IDNK 0.153621588726687 1 -0.0639765438206581 1 other
IDS IDS -0.208578808321023 1 -0.232548459545363 1 other
IER2 IER2 0.0766592501684134 0.00183982681659451 0.244828862391663 8.53910406316615e-25 other
IER3 IER3 -0.115049504534031 1 -0.254382911690451 0.278095399083651 other
IER3IP1 IER3IP1 0.165393563231531 0.00260924959132307 0.0194141624092625 1 other
IFI27L1 IFI27L1 0.202078166474832 0.352843518812356 -0.083041747568914 1 other
IFI27L2 IFI27L2 -0.0138001756430024 1 -0.305819681587508 2.70039794519606e-05 other
IFI35 IFI35 -0.0715641486937966 1 -0.208135406492183 0.987231377139589 other
IFI6 IFI6 -0.263143872454696 0.583083954750017 -0.719714853253164 1.11489699039945e-15 other
IFIT1 IFIT1 0 1 -0.247080422160626 0.27581205336573 other
IFIT2 IFIT2 -0.230426662338683 1 -0.492272762918124 1.00193768993709e-06 other
IFIT5 IFIT5 -0.100884818540879 1 -0.17808440765801 1 other
IFITM3 IFITM3 -0.0697116073402164 1 -0.361591121779817 2.4374075624689e-20 other
IFNAR2 IFNAR2 -0.256675105010385 0.399453422202164 -0.387514985950526 6.2250142222031e-09 other
IFNGR1 IFNGR1 -0.0949086086276045 1 -0.113783152797305 1 other
IFRD1 IFRD1 0.067553296367071 1 0.183799538941252 0.0724156009504006 other
IFRD2 IFRD2 -0.0841671944924501 1 -0.188924010606818 0.40188566487619 other
IFT172 IFT172 0 1 -0.240997238597166 0.0718335951548865 other
IFT20 IFT20 0.286106733013285 5.14773953609698e-08 -0.0479924648521898 1 other
IFT22 IFT22 0.249604582807036 0.000123692095610738 -0.248271396968804 0.117739499710113 other
IFT27 IFT27 0.125654170842528 1 -0.0588399442896976 1 other
IFT43 IFT43 0.110839555574413 1 -0.185335235463052 0.571559502710281 other
IFT52 IFT52 0.0726486784500737 1 -0.154442050908182 1 other
IFT57 IFT57 -0.0385663632671148 1 -0.351590975809068 3.83918330399125e-09 other
IFT74 IFT74 -0.0919799792860774 1 -0.270881754707298 0.00538765208915003 other
IFT81 IFT81 0.0508327322743261 1 -0.240849629480532 0.0581516040067956 other
IFT88 IFT88 -0.0264839097759708 1 -0.205897375248229 1 other
IGBP1 IGBP1 0.334017404650968 7.69071053961876e-12 -0.0552068158282221 1 other
IGF2BP2 IGF2BP2 -0.113708958462507 1 -0.157748655383979 1 other
IGFALS IGFALS 0.220395274312345 0.473241230737038 -0.171047080937434 1 other
IGFBP4 IGFBP4 -0.046050704285593 1 -0.378029899045799 0.0105859112479165 other
IGSF23 IGSF23 0.810576949923945 1.12507946609947e-21 0.555066270565867 9.32317706185834e-09 other
IGSF8 IGSF8 0.107928709488044 1 -0.0758212917772103 1 other
IK IK -0.0845134671065869 1 -0.186786972401638 1 other
IKBKB IKBKB 0 1 -0.207159211119852 1 other
IL10RB IL10RB 0.0177413150919787 1 -0.139017363276528 1 other
IL13RA1 IL13RA1 -0.0984755495316598 1 -0.255234227900166 0.327997457110401 other
IL15RA IL15RA -0.197817992863923 1 -0.323326883350138 6.26908527572556e-05 other
IL17RC IL17RC 0.181186565227218 1 -0.126294194362737 1 other
IL18 IL18 0.280579777169694 8.37018816522143e-06 0.0783522956263438 1 other
IL1RAP IL1RAP -0.00464708965191651 1 -0.137461217300158 1 other
IL20RA IL20RA 0.382294353515319 8.87256518034502e-11 0.241698943752319 0.134189471494238 other
IL4R IL4R -0.152503894763732 1 -0.197997198748725 1 other
IL6R IL6R -0.0843477547220881 1 -0.0145565198750848 1 other
ILF2 ILF2 -0.0421937448938021 1 -0.216059912988825 0.00160453846812331 other
ILF3 ILF3 0.15803107381776 1 -0.0519921231872251 1 other
ILF3-AS1 ILF3-AS1 0.256854728803998 0.000197813316573288 0.154812394777983 1 other
ILK ILK 0.0940848401825486 1 0.00607964901301946 1 other
ILKAP ILKAP -0.0396966297501093 1 -0.16249868734433 1 other
ILVBL ILVBL 0.180563225160542 1 -0.0422029378480047 1 other
IMMP1L IMMP1L 0.0856508523745791 1 -0.222208477882209 1 other
IMMP2L IMMP2L -0.00281694575006908 1 -0.239636093742339 0.0238158201391288 other
IMMT IMMT -0.0746855249197012 1 -0.298745917964961 8.32220040506426e-07 other
IMP3 IMP3 0.109760191912478 1 -0.119310136835721 1 other
IMP4 IMP4 -0.104451494339005 1 -0.203558760516962 0.010489209925008 other
IMPA1 IMPA1 0.0864371617751756 1 -0.0431641380747234 1 other
IMPA2 IMPA2 0.378186318077541 5.15062565579957e-08 0.155115434380297 1 other
IMPACT IMPACT 0.0378703951268753 1 -0.107069000381071 1 other
IMPDH2 IMPDH2 0.35084463094918 5.38420097473265e-17 0.0984367800638929 1 other
INADL INADL -0.187620752600563 1 -0.321725529799324 1.37129356315765e-06 other
INAFM1 INAFM1 0 1 -0.111121108136472 1 other
INF2 INF2 -0.0564331687006125 1 -0.415831833678174 2.96809546728391e-12 other
ING1 ING1 -0.0533357508522994 1 -0.0541112824246472 1 other
ING2 ING2 0.220315970999679 1 -0.147311256055355 1 other
ING3 ING3 0.124353693615094 1 -0.0995794652796862 1 other
ING4 ING4 0.112578285622962 1 -0.0758534688454744 1 other
ING5 ING5 0 1 -0.132025654352515 1 other
INHBB INHBB 0.149948368375377 1 -0.0923351045789187 1 other
INIP INIP 0.0878978621343154 1 -0.107642228581058 1 other
INO80 INO80 -0.160059679431305 1 -0.306531853706872 5.27302521314553e-06 other
INO80C INO80C -0.0104938489330688 1 -0.283012488765854 0.00824817446185101 other
INO80D INO80D -0.172987494408358 1 -0.247738893375161 0.142225744516415 other
INO80E INO80E 0.0198994748117987 1 -0.162732654069682 1 other
INPP1 INPP1 -0.0739455525470891 1 -0.206468320257728 0.499145233528681 other
INSIG2 INSIG2 -0.0483261840438135 1 -0.129240489326199 1 other
INTS10 INTS10 0.24832693487622 7.5383170757345e-06 -0.0354847418602199 1 other
INTS12 INTS12 0 1 -0.151857130787113 1 other
INTS3 INTS3 0.0626250039515772 1 -0.0892225721207578 1 other
INTS5 INTS5 0 1 -0.175409725514915 1 other
INTS6 INTS6 -0.202729486078407 1 -0.282475746651233 0.0442615811574225 other
INTU INTU 0 1 -0.251726146195072 0.0717519036107513 other
IP6K1 IP6K1 0 1 -0.128374814268428 1 other
IP6K2 IP6K2 0.11166655371623 1 -0.202694760220265 1 other
IPO5 IPO5 -0.0150767969534449 1 -0.116547035434636 1 other
IPO7 IPO7 -0.174077647932704 1 -0.359793994435203 7.87351437812338e-08 other
IQCB1 IQCB1 0 1 -0.191575264805309 1 other
IQCE IQCE 0 1 -0.22708784561815 0.78252676726973 other
IQCK IQCK -0.136464849393786 1 -0.241484025390622 1 other
IQGAP2 IQGAP2 -0.0284558815433589 1 -0.194513928973361 0.00286605840474919 other
IRAK1 IRAK1 -0.111248492305328 1 -0.267280818138366 0.0547348071716155 other
IREB2 IREB2 -0.0424133306314436 1 -0.1203695773298 1 other
IRF2 IRF2 -0.14601551136395 1 -0.242659168880277 0.0392732373945111 other
IRF2BP1 IRF2BP1 0 1 -0.104020216588431 1 other
IRF2BP2 IRF2BP2 -0.0254995843054921 1 -0.141234112248655 1 other
IRF2BPL IRF2BPL 0.0918878923655166 1 -0.00720261302739167 1 other
IRF3 IRF3 -0.0727987371910832 1 -0.21102814177941 0.210405345542644 other
IRF6 IRF6 0.160748019021025 1 -0.122728340867121 1 other
IRF7 IRF7 -0.234284700881528 1 -0.303358343385207 0.00484035609905876 other
IRS2 IRS2 -0.0852567275080929 1 -0.330998331312174 0.0310336035397362 other
ISCA1 ISCA1 0.0963995842355388 1 -0.10282755966444 1 other
ISCA2 ISCA2 0.0399410313464419 1 -0.121903472614935 1 other
ISCU ISCU 0.237515065168095 2.4015286370446e-12 -0.0671719381580877 1 other
ISG20L2 ISG20L2 0.0280393572813598 1 -0.0707331253375958 1 other
ISOC1 ISOC1 -0.128308551036215 1 -0.202088746437302 1 other
IST1 IST1 -0.185313273202338 1 -0.164322010445828 1 other
ISY1 ISY1 0.108896468842415 1 -0.109617878616016 1 other
ITFG1 ITFG1 0.141449124150462 1 -0.0837228526904662 1 other
ITFG2 ITFG2 0 1 -0.154947383309221 1 other
ITGA2 ITGA2 -0.104106141302979 1 -0.593849187632605 6.33610366166575e-14 other
ITGA3 ITGA3 -0.0938282793398757 1 -0.4179909543088 1.50385909576538e-05 other
ITGA5 ITGA5 -0.0810488838741903 1 -0.156428395181627 1 other
ITGAE ITGAE 0.22520955011322 0.135285640909718 -0.155518760012413 1 other
ITGB1BP1 ITGB1BP1 0.193857778755617 0.311564284535725 -0.223654082326357 1 other
ITGB3BP ITGB3BP 0.324700199642227 2.09100129174971e-06 0.154350357755412 1 other
ITGB5 ITGB5 -0.156913826493281 1 -0.466726643929939 4.00867713081702e-18 other
ITM2B ITM2B 0.0930099667753139 0.000240374250081636 -0.0890571611541671 1 other
ITPA ITPA 0.0694896542309367 1 -0.169508079033583 0.76378259521157 other
ITPK1 ITPK1 0.216337567337242 0.737597005989502 0.0272181283658193 1 other
ITPR2 ITPR2 -0.136353550885616 1 -0.173941168878611 1 other
ITSN1 ITSN1 0.101476554989671 1 0.0107535303115325 1 other
ITSN2 ITSN2 0.039916268859957 1 -0.0718145727639642 1 other
IVD IVD -0.0124061298369288 1 -0.236097274652298 0.000206591445164389 other
IVNS1ABP IVNS1ABP -0.142990443953122 1 -0.239450906555724 1 other
IWS1 IWS1 -0.0553692955260889 1 -0.237926749708521 0.035254884623267 other
JADE1 JADE1 0.243162748204977 0.0386867109451491 -0.0900526729929463 1 other
JAG1 JAG1 -0.198918310753279 1 -0.517321177156496 2.27566649688051e-16 other
JAGN1 JAGN1 0.0597853435464398 1 -0.12287946407572 1 other
JKAMP JKAMP 0.0837898921139959 1 -0.122826443371122 1 other
JMJD1C JMJD1C -0.0223129188753461 1 -0.112492063795858 1 other
JMJD6 JMJD6 0.066302783062764 1 -0.14450354149854 1 other
JOSD1 JOSD1 -0.19241064407642 0.341975390284735 -0.432139733448028 4.48723718913472e-16 other
JOSD2 JOSD2 0.150182709158966 1 -0.210961239213671 1 other
JPX JPX 0.00697641978209007 1 -0.156044807935895 1 other
JTB JTB 0.112057138398559 0.00319493396787895 -0.119763570737061 1 other
JUN JUN 0.319721647855961 6.41859666179134e-50 0.353367916891073 3.62688652961836e-62 other
JUNB JUNB 0.00387944268466156 1 0.0865519047481491 1.77299861828419e-05 other
JUP JUP -0.188547159426271 0.374993426466023 -0.525648817052788 1.73695500036192e-23 other
KALRN KALRN -0.152559546201149 1 -0.219010335651076 0.675119309854858 other
KANK1 KANK1 0.169404436056474 1 0.11152346368195 1 other
KANK2 KANK2 0.101894211902353 1 -0.0272119360929266 1 other
KANSL1 KANSL1 -0.205352751294673 0.410707920724032 -0.164621301872059 1 other
KANSL1L KANSL1L -0.240402102377577 0.773948855880358 -0.356238133651803 1.16403656199558e-06 other
KARS KARS 0.17098438864015 0.0314314305640594 -0.0955248711434572 1 other
KAT5 KAT5 0.0797553171619347 1 0.0304329404699364 1 other
KAT6A KAT6A -0.162327726642827 1 -0.250126135998421 0.0188022121358786 other
KAT6B KAT6B -0.117047423311127 1 -0.287884957835467 0.0489363727934022 other
KAT7 KAT7 -0.0697754320127848 1 -0.179525440444246 1 other
KAT8 KAT8 0.101244390007971 1 -0.0240965659051586 1 other
KATNA1 KATNA1 0.00508830225473877 1 -0.146069195589095 1 other
KATNBL1 KATNBL1 0.0319201015098516 1 -0.189759350487242 1 other
KBTBD2 KBTBD2 -0.140503949111591 1 -0.245213724109688 0.0434042796813164 other
KCMF1 KCMF1 -0.13644470998359 1 -0.302896143263587 5.12459324321728e-08 other
KCNJ15 KCNJ15 0.172877569287234 1 -0.141993389930017 1 other
KCNJ16 KCNJ16 0.20875481386211 0.0351913477050488 0.0866965660493365 1 other
KCNK1 KCNK1 0 1 -0.193983674456483 1 other
KCNK15 KCNK15 0.214749858616989 0.73834199804525 0.10129671017655 1 other
KCNK5 KCNK5 0.217872258284183 0.621123420037343 0.0368690214463157 1 other
KCNQ1OT1 KCNQ1OT1 -0.0280752182768286 1 -0.162188084940597 1 other
KCNS3 KCNS3 0.506937264864166 5.47616525946756e-16 0.34475382688468 6.90462277704406e-06 other
KCTD10 KCTD10 0 1 -0.177488028429272 1 other
KCTD20 KCTD20 -0.0333259592419322 1 -0.175821141639199 1 other
KCTD3 KCTD3 -0.109628965627587 1 -0.285014255754199 5.35986610851473e-05 other
KCTD9 KCTD9 -0.0149730128703709 1 -0.219027883420492 0.451846352521975 other
KDELR1 KDELR1 0.184542944000813 0.000148417400063129 -0.112425085529473 1 other
KDELR2 KDELR2 -0.0228393390835135 1 -0.238327560047823 0.0254347364048984 other
KDF1 KDF1 0.275957061282992 0.00251232800339341 0.0779871747980783 1 other
KDM1A KDM1A -0.131306367602136 1 -0.29027186467143 0.00759236527247171 other
KDM2A KDM2A -0.112617204734855 1 -0.186689192775435 1 other
KDM3B KDM3B -0.0453287265303388 1 -0.205779776008328 1 other
KDM4B KDM4B -0.223309912307478 0.0632113465096177 -0.262334449356215 0.0179537102050697 other
KDM5A KDM5A -0.182853214349973 0.221464448210683 -0.270442376029045 0.0081278831007132 other
KDM5B KDM5B -0.179825998847347 1 -0.405457665081992 7.06792106393128e-10 other
KDM5C KDM5C 0.0264122495830521 1 -0.180655403581625 1 other
KDM6A KDM6A 0.0474853046676436 1 0.0357966755980816 1 other
KEAP1 KEAP1 0.102779331796433 1 -0.000323173631844753 1 other
KHDRBS1 KHDRBS1 -0.11380290354292 1 -0.299151735298478 9.26444966467687e-08 other
KHSRP KHSRP -0.0883099885139711 1 -0.318280917331661 2.8221109766439e-08 other
KIAA0141 KIAA0141 0.0473569375554805 1 -0.0830501633284757 1 other
KIAA0319L KIAA0319L 0.230276223776256 0.0260429501611694 -0.0319556418142979 1 other
KIAA0368 KIAA0368 -0.158801883291918 1 -0.345132425288522 2.73546770323031e-06 other
KIAA0430 KIAA0430 0 1 -0.186278421592337 1 other
KIAA0907 KIAA0907 0.0348722603925133 1 -0.0897831344679658 1 other
KIAA1033 KIAA1033 -0.195601571663178 1 -0.216832740763763 1 other
KIAA1109 KIAA1109 -0.103800882962583 1 -0.254652733459942 0.00945410615400407 other
KIAA1143 KIAA1143 0.0151306099870749 1 -0.20801313556618 1 other
KIAA1191 KIAA1191 0.0358285837026515 1 -0.201939184308298 1 other
KIAA1328 KIAA1328 0 1 -0.13958302505159 1 other
KIAA1429 KIAA1429 0.0297663875814951 1 -0.0657429802394001 1 other
KIAA1456 KIAA1456 -0.240343900241543 0.426050280208115 -0.423339637905657 6.55049454960763e-11 other
KIAA1522 KIAA1522 -0.113269661915635 1 -0.298908749989271 6.40224168807904e-06 other
KIAA1551 KIAA1551 -0.200013055920965 1 0 1 other
KIAA1671 KIAA1671 -0.0539709096234431 1 -0.285825612250714 0.000578225905137414 other
KIAA2026 KIAA2026 -0.0217230706802052 1 -0.122252396729839 1 other
KIDINS220 KIDINS220 -0.223792580811136 1 -0.297184879018983 0.017248601675283 other
KIF12 KIF12 0.485942034916783 9.98760644012388e-30 0.253740348101911 7.24335506893358e-13 other
KIF13A KIF13A 0 1 -0.21690202428106 0.205934446859206 other
KIF13B KIF13B -0.170743102079181 1 -0.298679495679012 3.67062629738329e-05 other
KIF1B KIF1B -0.0394010949619312 1 -0.16830083259294 1 other
KIF1BP KIF1BP -0.0174785972739597 1 -0.11147197719923 1 other
KIF1C KIF1C 0.155722215476566 1 -0.116340254741544 1 other
KIF22 KIF22 0.120491030533526 1 -0.111623865574075 1 other
KIF2A KIF2A -0.17708311443537 1 -0.333570818885784 3.68815748148954e-06 other
KIF3A KIF3A -0.0488687471934712 1 -0.327105858154967 2.9227272249505e-07 other
KIF3B KIF3B -0.132704854662561 1 -0.335792048908659 1.9526306825802e-07 other
KIF5B KIF5B 0.0119310999581018 1 -0.141323622291859 1 other
KIF5C KIF5C 0.0700931325637346 1 -0.00481803835253691 1 other
KIF9 KIF9 0.197813837768237 0.332505630853081 -0.173003980839546 1 other
KIFAP3 KIFAP3 -0.0481956693186008 1 -0.294312020761556 6.72417014179373e-05 other
KIFC3 KIFC3 0.258073470549696 2.26361900583301e-07 0.0823222953573139 1 other
KIN KIN -0.0824925987636991 1 -0.217511770133199 0.177462922842133 other
KLC1 KLC1 -0.185974291178277 1 -0.348309023301455 2.92952391472981e-07 other
KLC3 KLC3 0.00832871602640028 1 -0.0639777547148308 1 other
KLF10 KLF10 0.0603157603590956 1 0.115519397963614 1 other
KLF11 KLF11 0.0048665722999961 1 -0.00124896214657344 1 other
KLF13 KLF13 -0.188685388249938 1 -0.288058091685256 0.0322703932306936 other
KLF3 KLF3 -0.109768997795489 1 -0.140166543826869 1 other
KLF6 KLF6 0.34421040291706 1.47517787194422e-22 0.131366514847895 1.20589280122482e-07 other
KLF7 KLF7 0.0525993469936168 1 -0.0266859143017142 1 other
KLF9 KLF9 -0.0390485263890521 1 -0.0149815616241826 1 other
KLHDC10 KLHDC10 0.037912673955758 1 -0.134919214092573 1 other
KLHDC2 KLHDC2 0.370857018191337 3.38975770717971e-12 0.0860791895193839 1 other
KLHDC3 KLHDC3 0.429359289196124 1.01702617290418e-14 0.123777942692864 1 other
KLHDC4 KLHDC4 0 1 -0.104399605202277 1 other
KLHDC9 KLHDC9 0.383075749730825 1.02008052367498e-08 0.078599214832842 1 other
KLHL24 KLHL24 -0.0361942235386978 1 -0.137978743854456 1 other
KLHL29 KLHL29 -0.0311323766476794 1 -0.162275196847912 1 other
KLHL36 KLHL36 -0.100049959221833 1 -0.211776472135339 1 other
KLHL42 KLHL42 -0.132598769604478 1 -0.31135064132671 8.70557845225449e-05 other
KLHL5 KLHL5 -0.180160297752295 1 -0.35941115683643 7.64631385538614e-07 other
KLHL7 KLHL7 0 1 -0.191017293799055 1 other
KLHL9 KLHL9 -0.0208548369704258 1 -0.22269806252638 1 other
KMT2C KMT2C -0.0939645748287059 1 -0.199077513145868 1 other
KMT2E KMT2E -0.0684624683528289 1 -0.0582765243156411 1 other
KMT5A KMT5A -0.184104181918667 1 -0.388304000525761 4.35813503233473e-09 other
KMT5B KMT5B 0.0470207796109614 1 -0.131344834567601 1 other
KMT5C KMT5C 0.392427917258434 3.18271609203306e-08 0.196895785303945 1 other
KNOP1 KNOP1 -0.137404222216097 1 -0.248119266267463 0.739903070616624 other
KPNA1 KPNA1 -0.232999814507917 0.110260918782914 -0.261603696436963 0.155555046323884 other
KPNA2 KPNA2 -0.0184664741989855 1 -0.219810643165214 0.235571512478478 other
KPNA3 KPNA3 0.0198000232763543 1 -0.0275469434843191 1 other
KPNA5 KPNA5 0 1 -0.193062051128443 1 other
KPNA6 KPNA6 -0.144432085020783 1 -0.302644107372747 0.000261293280648401 other
KPNB1 KPNB1 -0.158134323043286 1 -0.238486689149984 8.66036615805801e-06 other
KRAS KRAS -0.177944564596325 1 -0.270819209753092 4.00836888282257e-05 other
KRCC1 KRCC1 0.393143154979694 5.17745147628527e-13 0.0854375196612974 1 other
KRIT1 KRIT1 -0.143142536360497 1 -0.316520738990955 0.00142201098042914 other
KRR1 KRR1 -0.187510318948069 1 -0.25511005226889 0.000870582885679169 other
KRT10 KRT10 -0.0563418303398473 1 -0.346391773534895 7.83936394866719e-15 other
KRT7 KRT7 -0.182735601886431 1 -0.329617390936723 3.73037237842404e-18 other
KRT8 KRT8 -0.0842280287074493 1 -0.297602671494626 7.25126134908576e-18 other
KRT80 KRT80 -0.119310595898464 1 -0.209374006175575 0.268505522789129 other
KRTCAP2 KRTCAP2 -0.213502960399059 0.452819991240626 -0.42033300718135 5.57904087312607e-16 other
KTN1 KTN1 -0.199506766126612 0.00226965807857919 -0.393275085373418 8.85514252740179e-14 other
KXD1 KXD1 0.103294234442822 1 -0.0535518743197594 1 other
L3MBTL4 L3MBTL4 -0.0397803102579797 1 -0.138973291431912 1 other
LACTB LACTB -0.0396966297501093 1 -0.14995409465523 1 other
LACTB2 LACTB2 -0.105368512107403 1 -0.309598529160568 0.0674266115983964 other
LAD1 LAD1 -0.179887509718981 0.0705485921689615 -0.31326825804953 1.3041066075279e-10 other
LAGE3 LAGE3 0.0572339356454719 1 -0.143676926401464 1 other
LAMA5 LAMA5 -0.0397103536190053 1 -0.404387477549386 2.99280653735932e-09 other
LAMB2 LAMB2 -0.00134732379479319 1 -0.222497567812198 1 other
LAMC1 LAMC1 -0.195034872294591 0.393450626896835 -0.396559024477 3.73896579152658e-13 other
LAMP1 LAMP1 0.137992464941406 0.0412533034212812 -0.08776750987764 1 other
LAMP2 LAMP2 0.132931355173359 0.000988398555146219 -0.113404186718626 1 other
LAMTOR1 LAMTOR1 0.1211627205624 0.0973427453684527 -0.0724284502356129 1 other
LAMTOR2 LAMTOR2 0.171683754339538 0.0103252367463206 -0.191871698184608 1 other
LAMTOR3 LAMTOR3 0.0842290486152838 1 -0.0689324711802174 1 other
LAMTOR4 LAMTOR4 0.149388429740079 0.00312951877668702 -0.111792551996421 1 other
LAMTOR5 LAMTOR5 -0.0174842132480363 1 -0.322754831331972 3.79027661746091e-11 other
LANCL1 LANCL1 0 1 -0.25352466511286 0.105908950298306 other
LAP3 LAP3 -0.281214548033909 0.796408526079245 -0.452633580306187 1.54075240449179e-09 other
LAPTM4A LAPTM4A 0.0346509345509444 1 -0.0217150745334604 1 other
LAPTM4B LAPTM4B -0.128332252202735 1 -0.340392280302032 1.15499410967031e-06 other
LARP1 LARP1 -0.100274117637248 1 -0.281898408722815 2.82813810249042e-07 other
LARP1B LARP1B -0.173266677425338 1 -0.265890080496443 0.00380453809009341 other
LARP4B LARP4B -0.177772071363028 1 -0.298337073846093 0.000304437095022532 other
LARP6 LARP6 -0.0247563487509669 1 -0.186535179450969 1 other
LARP7 LARP7 -0.0950490677719221 1 -0.192835822138496 1 other
LARS LARS -0.124168009998318 1 -0.267161865366706 0.000245896041479131 other
LAS1L LAS1L 0.0790191265826445 1 -0.144645524170749 1 other
LASP1 LASP1 0.0217534313605975 1 -0.213467009074082 1 other
LATS1 LATS1 -0.215688103105303 0.534554330433066 -0.280717450597207 0.000935193021661069 other
LATS2 LATS2 -0.160338497590976 1 -0.159525061858619 1 other
LAYN LAYN 0.0446129608394021 1 -0.292977335628081 0.142484382099897 other
LBH LBH -0.175907824785987 1 -0.535299062299925 9.89234732226149e-09 other
LBR LBR -0.0968987632595444 1 -0.263514346943212 0.00947169673308218 other
LCMT1 LCMT1 0.0698890490053867 1 -0.127001532536207 1 other
LCOR LCOR 0.00792085555195965 1 -0.083000085387816 1 other
LCORL LCORL 0 1 -0.249062308940183 0.121963749545897 other
LDHA LDHA -0.0313776417899992 1 -0.0475964843494756 1 other
LDHB LDHB 0.369629151777959 1.23548864429304e-26 0.0734880623685028 1 other
LDOC1 LDOC1 0.511283708977849 4.98705477472582e-24 0.229526814334992 0.00247851066292962 other
LEMD2 LEMD2 0 1 -0.122991072943198 1 other
LEMD3 LEMD3 -0.187049732961392 1 -0.234614245200806 0.532750650084856 other
LENG1 LENG1 -0.0331101904667599 1 -0.139452917220146 1 other
LENG8 LENG8 -0.145904301657081 1 -0.259064713230617 1 other
LEO1 LEO1 -0.12475910285962 1 -0.279575053256259 0.00234249496651281 other
LEPROT LEPROT 0.0392500660269655 1 -0.105542225332039 1 other
LEPROTL1 LEPROTL1 -0.00192770686389954 1 -0.114447501853435 1 other
LETM1 LETM1 0.0187534869731101 1 -0.0721729479921875 1 other
LETMD1 LETMD1 0.409144451133754 9.17278164054425e-12 0.207114066334683 0.0955853565380109 other
LGALS4 LGALS4 0.389234650089442 9.24133306089923e-48 0.0440753026777729 1 other
LGALS8 LGALS8 -0.0275697204276171 1 -0.152646438741663 1 other
LGALSL LGALSL 0.0915402275109312 1 -0.0637388097712333 1 other
LGMN LGMN -0.10789271594108 1 -0.137702396948718 1 other
LGR4 LGR4 0.0901595303791678 1 -0.122638332319043 1 other
LIMD1 LIMD1 -0.00663285705559735 1 -0.106108605449114 1 other
LIMS1 LIMS1 -0.180901863383067 1 -0.244102726311536 0.869134991147399 other
LIN7A LIN7A 0 1 -0.244411140798592 0.268536672311014 other
LIN7C LIN7C -0.204969943985952 0.0690906400121589 -0.275061734244503 0.00302820416152969 other
LINC-PINT LINC-PINT 0 1 -0.133756687106674 1 other
LINC00116 LINC00116 -0.0410376661367368 1 -0.291504635999262 0.00328165559097517 other
LINC00152 LINC00152 0.14659190281166 0.000322243454528541 -0.263735372710023 1 other
LINC00467 LINC00467 0.178821292389502 1 0.00415262333089927 1 other
LINC00493 LINC00493 0.189492889353195 9.45614116552799e-05 -0.00834581075843147 1 other
LINC00657 LINC00657 -0.0974041266019202 1 -0.363032229353859 2.29365156781663e-06 other
LINC00667 LINC00667 0.0640653867662171 1 -0.164984236373903 1 other
LINC00671 LINC00671 0.278184151419015 0.106628378252459 0.166304582835397 1 other
LINC00869 LINC00869 0.0439890172162116 1 -0.19817686695372 1 other
LINC00969 LINC00969 0.215303968541607 3.00657749980857e-06 0.0408799239137058 1 other
LINC00998 LINC00998 0.363756770463438 1.41846891780417e-16 0.10111170773314 1 other
LINC01003 LINC01003 0.117342139958436 1 -0.0342951331366355 1 other
LINC01006 LINC01006 0.172683992343601 1 -0.0020879982196802 1 other
LINC01184 LINC01184 0.089423259655659 1 -0.0675502227074094 1 other
LINC01314 LINC01314 0.331488380940332 0.000181670022554909 -0.0225899198033797 1 other
LINC01315 LINC01315 0.19493507965588 1 -0.00568997581329489 1 other
LINC01320 LINC01320 0.161055099074456 0.044480173035019 -0.0553241412365906 1 other
LINC01420 LINC01420 -0.141978776757077 1 -0.371318602625284 5.03074258387477e-06 other
LITAF LITAF 0.195740183123553 9.57003634367198e-05 0.179622914141513 4.45183615330773e-05 other
LLGL2 LLGL2 -0.107835041999 1 -0.378116621920443 1.46462028406305e-07 other
LLNLR-245B6.1 LLNLR-245B6.1 0.225689728460184 0.075792329177 -0.107518892149353 1 other
LLPH LLPH -0.00809148806339088 1 -0.184078608881904 1 other
LMAN1 LMAN1 -0.253943932819931 0.0716960681358565 -0.450897914348177 1.06451448676962e-24 other
LMAN2 LMAN2 0.129517567172463 0.00524900136430713 -0.149757830460984 1 other
LMBRD1 LMBRD1 -0.0488408846671743 1 -0.218179556672871 0.0985468851039882 other
LMF2 LMF2 0.0471252072479256 1 -0.121742261141772 1 other
LMO4 LMO4 -0.0697248661132817 1 -0.19080487944172 1 other
LMO7 LMO7 -0.157070093704431 1 -0.488350692183129 1.10085766346216e-15 other
LMTK3 LMTK3 -0.00889804435740005 1 -0.376068231913861 7.72865141801656e-07 other
LNPEP LNPEP -0.0650617902733621 1 -0.283968916685918 0.0462046893772744 other
LNX2 LNX2 0.0776818308682581 1 -0.00738813558932239 1 other
LONP1 LONP1 -0.0668777470046866 1 -0.287600583869787 0.00157278680279928 other
LONP2 LONP2 0.230501816223882 9.39851625852878e-05 0.0286950651726796 1 other
LONRF1 LONRF1 -0.0773247687814336 1 -0.0865521610683051 1 other
LOXL4 LOXL4 0.203810239443656 1 -0.0746381597199888 1 other
LPAR2 LPAR2 0.0622346547044652 1 -0.262326645243894 0.0719473113399212 other
LPCAT3 LPCAT3 -0.0961494580743198 1 -0.187036726917014 1 other
LPIN2 LPIN2 -0.0384934471343223 1 -0.374400580594856 5.53632904588873e-07 other
LPP LPP -0.212532925559991 0.124716600754828 -0.284004825110657 1.43842656787728e-05 other
LRBA LRBA -0.0162678882104357 1 -0.188939695865941 1 other
LRCH1 LRCH1 -0.0122604149555108 1 -0.0805281072463337 1 other
LRCH3 LRCH3 0 1 -0.150763276786646 1 other
LRCH4 LRCH4 -0.0421536179003399 1 -0.036159091078539 1 other
LRIG1 LRIG1 0.157489325808353 1 -0.135240774736322 1 other
LRIG3 LRIG3 0.00549383982186757 1 -0.0511826721003517 1 other
LRP10 LRP10 0.158480499426421 0.0886914825050482 -0.129402629352212 1 other
LRP5 LRP5 0.0677624216531501 1 -0.16947236457205 1 other
LRP6 LRP6 -0.153332523251913 1 -0.320124827821111 0.000112721025124104 other
LRPAP1 LRPAP1 0.0821337191205962 1 -0.121194185229082 1 other
LRPPRC LRPPRC -0.14754430611659 1 -0.332519966710106 4.76337400980056e-09 other
LRRC1 LRRC1 0.232868533040977 0.115371232359037 0.00256770942568663 1 other
LRRC16A LRRC16A 0 1 -0.204210438611057 1 other
LRRC28 LRRC28 0 1 -0.0828806151023589 1 other
LRRC41 LRRC41 -0.0410946834110855 1 -0.279473157605156 0.000331661911964211 other
LRRC47 LRRC47 0.0771502830997466 1 0.00929234404020463 1 other
LRRC57 LRRC57 0 1 -0.151574846048417 1 other
LRRC58 LRRC58 0.00312552773116703 1 -0.19617430669819 1 other
LRRC59 LRRC59 -0.128237059025417 1 -0.274238149328072 5.09807437717184e-06 other
LRRC75A LRRC75A -0.254388344352317 0.536695610705083 -0.259257399577438 0.2153949944373 other
LRRC8A LRRC8A 0.0044888563102885 1 -0.193227134998116 1 other
LRRC8B LRRC8B 0.0399222549303713 1 -0.108038309244349 1 other
LRRIQ1 LRRIQ1 0 1 -0.297825211423534 0.0679998785759644 other
LSG1 LSG1 -0.211521415856118 1 -0.234156718652162 0.185475474156063 other
LSM10 LSM10 0.0735676272374033 1 -0.189412333686975 1 other
LSM12 LSM12 -0.0894864350034744 1 -0.195639485226769 1 other
LSM14A LSM14A 0.139306596185693 0.288899382091212 -0.0242700060523624 1 other
LSM2 LSM2 0.214479566429491 0.000954992155781347 -0.0979082222023836 1 other
LSM3 LSM3 0.202502927068399 1.50027588425851e-06 -0.122623668593361 1 other
LSM4 LSM4 0.0567768602047347 1 -0.162777788497165 1 other
LSM5 LSM5 0.14089819404973 0.00100838044787805 -0.0651467997612964 1 other
LSM6 LSM6 0.0873153008179316 1 -0.0806380852827151 1 other
LSM7 LSM7 -0.124739922647644 1 -0.341406110854303 2.24915987848599e-07 other
LSM8 LSM8 0.00446537619948595 1 -0.144801440737393 1 other
LSR LSR -0.107422541938874 1 -0.480036170006986 1.58648335543853e-19 other
LTA4H LTA4H 0.363641650220514 1.85141040289066e-09 0.0912128690172714 1 other
LTBP3 LTBP3 -0.0624532283005799 1 -0.348952402818965 3.62091654213928e-08 other
LTBR LTBR -0.232795382969698 0.299978989746747 -0.339427101877627 2.27228026000825e-07 other
LTN1 LTN1 -0.182442846911401 1 -0.350726375238273 4.8034797526741e-06 other
LTV1 LTV1 -0.181453087167837 1 -0.285091121998375 0.00515571871606444 other
LUC7L LUC7L -0.139711123840336 1 -0.412667334712678 7.65664278727811e-11 other
LUC7L2 LUC7L2 0.0963761150154201 1 -0.0520613231389314 1 other
LUC7L3 LUC7L3 -0.041695314764007 1 -0.295688636870498 3.03848105719392e-06 other
LURAP1L LURAP1L -0.132673770979538 1 -0.438063368508967 1.61863040035703e-20 other
LY6E LY6E -0.126370712809398 1 -0.462966595041564 1.03620487429259e-12 other
LYAR LYAR 0 1 -0.250345366427012 0.100545087704765 other
LYPLA1 LYPLA1 0.145756546339356 0.524890180544734 -0.0484042131114463 1 other
LYPLA2 LYPLA2 0.0236280816140453 1 -0.163436847283714 1 other
LYPLAL1 LYPLAL1 -0.0325474568265833 1 -0.117122238451262 1 other
LYRM1 LYRM1 0.349175625686247 1.48649547099198e-08 0.131008422312856 1 other
LYRM2 LYRM2 -0.0540318277862126 1 -0.185141693798883 1 other
LYRM4 LYRM4 0.20066961485712 0.194541398530781 -0.130663632011382 1 other
LYRM5 LYRM5 0.0944362109542866 1 0.0336402527833314 1 other
LYRM7 LYRM7 0.128664959828469 1 -0.091843084742258 1 other
LYRM9 LYRM9 0.326617564457913 6.46395963141605e-05 0.126425519949296 1 other
LYSMD2 LYSMD2 -0.00814983486512744 1 -0.139520259838368 1 other
LZIC LZIC -0.00132610743432648 1 -0.156050819174908 1 other
LZTFL1 LZTFL1 0 1 -0.206197937404573 1 other
LZTS2 LZTS2 -0.22402221857014 1 -0.235978795493086 0.804722383024655 other
M6PR M6PR 0.056385340271101 1 -0.0753394272336403 1 other
MAB21L2 MAB21L2 0.28460815638037 0.015005107775157 0.00775829153510021 1 other
MACROD1 MACROD1 0.189882338177642 0.517168363737434 -0.0167513942488655 1 other
MAD2L1BP MAD2L1BP 0 1 -0.168677846990196 1 other
MAD2L2 MAD2L2 0 1 -0.245855122098713 0.531983179910489 other
MAEA MAEA 0.154201766298982 1 -0.0468973735712652 1 other
MAF1 MAF1 0.19440744228126 0.00446260633420141 -0.0228667396519607 1 other
MAFF MAFF -0.0497632711136823 1 0.0174343494107427 1 other
MAFK MAFK 0.0792927600490743 1 -0.152955021193485 1 other
MAGED1 MAGED1 -0.0297408338038572 1 -0.325154113118092 4.69346834436115e-06 other
MAGED2 MAGED2 0.0463658096668162 1 -0.177852379339382 0.769457958782913 other
MAGEF1 MAGEF1 0.125749924020436 1 -0.143715297873558 1 other
MAGI1 MAGI1 0.113924633475528 1 -0.157925611561407 1 other
MAGI3 MAGI3 -0.128285302629312 1 -0.361530521040864 1.14042900836194e-07 other
MAGOH MAGOH -0.0654676454388736 1 -0.19095717278628 0.024492050510824 other
MAGOHB MAGOHB -0.0650553653205588 1 -0.222138195225265 0.834888066184 other
MAGT1 MAGT1 -0.128212630351038 1 -0.352778002193271 9.60830526919293e-07 other
MAL2 MAL2 -0.143387264810143 1 -0.461241031724513 9.45499832742794e-11 other
MALAT1 MALAT1 0.230613858751623 3.28133167971567e-39 0.0713689623092151 3.80703854505352e-15 other
MALSU1 MALSU1 -0.05800327098831 1 -0.247580496692414 0.000120405316709981 other
MALT1 MALT1 0.000307229103157169 1 -0.105779193208681 1 other
MAN1A1 MAN1A1 -0.299523867633552 5.91159426180244e-05 -0.146115041601951 1 other
MAN1A2 MAN1A2 -0.0822255385873581 1 -0.30401396898227 0.00209221082168318 other
MAN1B1 MAN1B1 0.0734137218888891 1 -0.127211333580285 1 other
MAN2A1 MAN2A1 -0.126704237713222 1 -0.198949597132829 1 other
MAN2C1 MAN2C1 -0.00583253851049115 1 -0.094039284904071 1 other
MANBAL MANBAL 0.0912346758239337 1 -0.194354425315686 1 other
MANF MANF -0.229264767698152 1 -0.49002726782335 2.08716636623509e-16 other
MAOA MAOA 0.108304345647651 1 -0.0956753829323747 1 other
MAOB MAOB 0.143737175226417 0.00287558920728528 0.212241085369237 0.00139632671574238 other
MAP1LC3A MAP1LC3A -0.181271016198159 1 -0.25583195094687 0.0607113517306933 other
MAP1LC3B MAP1LC3B -0.0283661976711292 1 -0.104621070709823 1 other
MAP1S MAP1S -0.203015180949909 1 -0.169430665082825 1 other
MAP2 MAP2 -0.0305849447792599 1 -0.267566691553538 0.0030690073809298 other
MAP2K1 MAP2K1 0.114723975887387 1 -0.0532368601313544 1 other
MAP2K4 MAP2K4 -0.181839462006147 1 -0.273410166166195 0.00257145886991563 other
MAP2K7 MAP2K7 0.205834699705071 0.40676552174266 0.0865541940216008 1 other
MAP3K11 MAP3K11 0.041390938332083 1 -0.128487466518638 1 other
MAP3K13 MAP3K13 0.162598409340191 0.000158391198783251 -0.0451460635548585 1 other
MAP3K14 MAP3K14 0 1 -0.177224056666382 1 other
MAP3K2 MAP3K2 -0.259342937477001 0.00492920243110817 -0.166048069350578 1 other
MAP3K4 MAP3K4 -0.143444871863688 1 -0.307922179076863 1.7122787297252e-05 other
MAP3K7 MAP3K7 0.0736342894599464 1 -0.10784020664584 1 other
MAP4K3 MAP4K3 -0.278293865205872 0.0587371492857827 -0.391049734748848 4.80486517821483e-09 other
MAP4K5 MAP4K5 -0.193640099388527 1 -0.350706922501697 8.47464654352491e-07 other
MAP7 MAP7 -0.0420282784391355 1 -0.23049461110543 0.0510148196249959 other
MAP7D1 MAP7D1 0.0394587521589214 1 -0.20265947330765 1 other
MAPK1 MAPK1 -0.126111174911137 1 -0.304278120518737 0.00021315291327435 other
MAPK13 MAPK13 0.0121886502629331 1 -0.206589205776108 1 other
MAPK14 MAPK14 -0.0706745144479759 1 -0.0790200617079222 1 other
MAPK1IP1L MAPK1IP1L 0.0198160924299571 1 -0.0600341457852258 1 other
MAPK3 MAPK3 0 1 -0.190100282577603 1 other
MAPK6 MAPK6 -0.183247244327076 1 -0.366428650358499 0.000181016720759132 other
MAPK8 MAPK8 -0.198342189306625 1 -0.16407537735206 1 other
MAPKAP1 MAPKAP1 -0.0228700990513167 1 -0.141325045469951 1 other
MAPKAPK3 MAPKAPK3 0.168167402804716 1 -0.0816778174281618 1 other
MAPKAPK5 MAPKAPK5 0.015322842778227 1 -0.134999147118944 1 other
MAPKAPK5-AS1 MAPKAPK5-AS1 0.112044078592429 1 0.0449702432624952 1 other
MAPRE1 MAPRE1 -0.0476486647449705 1 -0.0214355089764577 1 other
MARC2 MARC2 0.037694615378447 1 -0.166812739138254 1 other
MARCH3 MARCH3 0.0113367581807681 1 -0.185083284421438 1 other
MARCH5 MARCH5 -0.0601540060421211 1 -0.215316634357836 1 other
MARCH6 MARCH6 0.0032771198722118 1 -0.1295877952966 1 other
MARCH7 MARCH7 -0.0717502817794901 1 -0.109645135410454 1 other
MARCH9 MARCH9 0 1 -0.227859036749907 0.375155488173214 other
MARK2 MARK2 -0.0380227349918099 1 -0.214249916642312 0.355607135012568 other
MARK3 MARK3 -0.0218855929295575 1 -0.21649976291447 1 other
MARVELD3 MARVELD3 0.249989314725775 0.000865041357401423 0.0452670117029537 1 other
MASP1 MASP1 -0.0657026729617958 1 -0.223468092225285 0.803431020112847 other
MAT2A MAT2A -0.168465956840824 1 -0.239308463492876 0.0042416909722296 other
MAT2B MAT2B -0.0372851865431225 1 -0.227826604072035 1 other
MAVS MAVS 0.212035493104126 1 -0.0663450330634427 1 other
MAX MAX -0.00363498313364174 1 -0.230710035986003 1 other
MBD1 MBD1 0 1 -0.246884837923458 0.0882634786373656 other
MBD4 MBD4 -0.113662044845395 1 -0.235645199284001 0.534348685127243 other
MBD5 MBD5 0 1 -0.159009132529492 1 other
MBD6 MBD6 -0.0860102203976265 1 -0.1604466272819 1 other
MBIP MBIP -0.0975918911286087 1 -0.170792757618054 1 other
MBNL1 MBNL1 -0.120985527748544 1 -0.249694160957438 1 other
MBNL3 MBNL3 -0.184848676168975 1 -0.318317409128654 0.00407881499298684 other
MBOAT7 MBOAT7 0.124519732822385 1 -0.136288142287365 1 other
MBP MBP 0.0733176834734488 1 -0.0942878725204496 1 other
MCAT MCAT 0.209492545148485 1 -0.119446498955696 1 other
MCCC1 MCCC1 0.243299532492095 0.00521471461776707 -0.122580038399049 1 other
MCCC2 MCCC2 -0.0930471556914327 1 -0.218167258185693 1 other
MCEE MCEE 0.160911442933939 1 -0.0563222837973441 1 other
MCFD2 MCFD2 -0.156308152062616 1 -0.321434100640451 3.36626798357101e-07 other
MCL1 MCL1 0.32944252815279 5.59988168844821e-14 0.132451622174424 0.0536985570681148 other
MCM3 MCM3 0 1 -0.234489772097321 1 other
MCM7 MCM7 -0.125229499140404 1 -0.36364217225386 4.17848127339163e-06 other
MCMBP MCMBP -0.0338270481571523 1 -0.161940425868091 1 other
MCOLN3 MCOLN3 0.334943915911582 3.57369521246588e-06 0.212550493076747 1 other
MCRS1 MCRS1 0.0822106430137259 1 -0.0388661869392326 1 other
MCTS1 MCTS1 0.115778313890062 1 -0.0821758725599215 1 other
MCUR1 MCUR1 -0.116608856979032 1 -0.31892116397894 6.00645575677847e-06 other
MDFIC MDFIC -0.0180237205857414 1 -0.143548640066188 1 other
MDH1 MDH1 0.102420057480648 1 -0.154704602870884 0.628059150024878 other
MDH2 MDH2 0.202496959838682 1.20403373086748e-07 -0.13935046456373 0.490922949760725 other
MDM4 MDM4 0.0496556046029031 1 0.0426218268277282 1 other
ME1 ME1 0 1 -0.148805796570511 1 other
ME2 ME2 0 1 -0.0667138324441949 1 other
MEA1 MEA1 0.066792597284843 1 -0.171467527335767 1 other
MEAF6 MEAF6 0.0507394443978397 1 0.039569540692227 1 other
MECP2 MECP2 -0.113462608440166 1 -0.0450708600514265 1 other
MED1 MED1 -0.086599458160552 1 -0.202488779443347 0.86382459290645 other
MED10 MED10 0.0611285270929075 1 -0.116866439852595 1 other
MED11 MED11 0.153807762267079 1 0.0476495648123771 1 other
MED13L MED13L -0.19476804119015 1 -0.167112427145605 1 other
MED15 MED15 -0.0976746558601695 1 -0.253308835988256 0.272823496654734 other
MED16 MED16 -0.0186660108312475 1 -0.275575047922913 0.00322697160700273 other
MED17 MED17 0.119382595798578 1 -0.0206358718375523 1 other
MED19 MED19 0.0717285487833266 1 -0.149292313695763 1 other
MED21 MED21 0.280352830810231 4.52638724659944e-07 0.049866706595559 1 other
MED24 MED24 0 1 -0.132148468344415 1 other
MED28 MED28 0.0313367803125025 1 -0.165172521863745 1 other
MED29 MED29 -0.129867786448191 1 -0.205406171184481 1 other
MED30 MED30 0.0108575432534783 1 -0.129010995206531 1 other
MED31 MED31 0.0369997236937811 1 -0.127456463436941 1 other
MED4 MED4 0.0538432243261442 1 -0.02765125877718 1 other
MED6 MED6 0.144294656731578 1 0.0682077546783033 1 other
MED7 MED7 -0.0959002197539272 1 -0.164853815767262 1 other
MED8 MED8 -0.179564552554573 1 -0.310291851847841 2.69334701452519e-06 other
MEF2A MEF2A -0.131071545137513 1 -0.0712951592294856 1 other
MEGF9 MEGF9 -0.0917488675697242 1 -0.204146654634016 1 other
MEIS2 MEIS2 0.0908879667447418 1 -0.0101816325529529 1 other
MESDC1 MESDC1 -0.12197240081166 1 -0.13270932241212 1 other
MESDC2 MESDC2 0.015284909187154 1 -0.217163452075669 0.0537367855571781 other
MEST MEST 0.363723650264714 1.48944231151063e-06 0.073240007008847 1 other
METAP1 METAP1 0.117883796400083 1 -0.161885576097395 1 other
METAP2 METAP2 0.0181059658248411 1 -0.187011693852507 1 other
METTL10 METTL10 0.074414700348105 1 -0.000762860507768082 1 other
METTL14 METTL14 0 1 -0.181158472311421 1 other
METTL15 METTL15 0.196850937424932 1 0.040363232974518 1 other
METTL16 METTL16 -0.171476429480271 1 -0.184905821842252 1 other
METTL17 METTL17 0.0990065140360707 1 -0.120056132299707 1 other
METTL21A METTL21A 0.201218730391551 1 0.0993325076219751 1 other
METTL23 METTL23 0.0975218072982708 1 -0.0410585235933648 1 other
METTL2A METTL2A 0 1 -0.111571367214637 1 other
METTL2B METTL2B 0 1 -0.139147862828999 1 other
METTL3 METTL3 0.165792185905674 1 -0.13796952033633 1 other
METTL5 METTL5 0.154868805022718 1 -0.157904781259368 1 other
METTL7A METTL7A 0.237320807191794 3.49347324947095e-09 0.0151034198817239 1 other
METTL7B METTL7B -0.105043055799998 1 -0.145613379730806 1 other
METTL9 METTL9 -0.058101908638052 1 -0.215505689363071 1 other
MEX3C MEX3C -0.0846032611779195 1 -0.154887768198577 1 other
MFAP1 MFAP1 -0.112195628517357 1 -0.31106513097502 5.73601995416054e-08 other
MFF MFF 0.12341414601229 1 -0.029249694645371 1 other
MFHAS1 MFHAS1 0.0142869110122961 1 -0.226889528367696 0.123817168956609 other
MFN1 MFN1 0 1 -0.185222269408262 1 other
MFSD1 MFSD1 0.153111352453635 1 -0.073807611374149 1 other
MFSD10 MFSD10 -0.105978574596197 1 -0.355759908410333 1.77001491208816e-09 other
MFSD11 MFSD11 0.182038989359814 1 0.103918065091249 1 other
MFSD14A MFSD14A -0.106575562244238 1 -0.145441508712802 1 other
MFSD14B MFSD14B -0.127074588338665 1 -0.313213063956538 0.00259255664225115 other
MFSD5 MFSD5 -0.146879600156201 1 -0.260151424316937 0.00682919525157211 other
MFSD6 MFSD6 0 1 -0.136089988241762 1 other
MGA MGA -0.12609328724212 1 -0.126371738772841 1 other
MGAT1 MGAT1 0.0732762094880004 1 -0.0586937285115027 1 other
MGAT2 MGAT2 0.0651435539865628 1 -0.0125210789562356 1 other
MGAT4A MGAT4A -0.0359380634698572 1 -0.143431029799745 1 other
MGEA5 MGEA5 0.039766242605081 1 -0.169601752241632 1 other
MGLL MGLL 0.325547817659449 8.08651248555753e-14 -0.0908565777981795 1 other
MGMT MGMT -0.0284991825273737 1 -0.212183270688121 0.000830226891615926 other
MGRN1 MGRN1 0.0414695528952642 1 -0.115417284249533 1 other
MGST2 MGST2 0.133445276398753 0.000436678263008066 -0.0596752354051109 1 other
MIA3 MIA3 -0.193592809493581 1 -0.26016063652475 0.012704441634818 other
MIB2 MIB2 0.140897432663871 1 -0.0728352085488917 1 other
MICA MICA 0.0444670286975888 1 -0.14893166117469 1 other
MICAL3 MICAL3 -0.0885810908219582 1 -0.0567752200856034 1 other
MICU1 MICU1 -0.186276918493172 1 -0.353432466271579 3.98414030488428e-08 other
MICU2 MICU2 -0.0623379175920624 1 -0.208892013494166 0.0978000186507678 other
MICU3 MICU3 0 1 -0.122472100334052 1 other
MID1IP1 MID1IP1 0.124833688138657 1 -0.0101652776083235 1 other
MIEF1 MIEF1 -0.0751869148946063 1 -0.143940610434958 1 other
MIEN1 MIEN1 0.0235880550163657 1 -0.212049744280088 1 other
MIF MIF -0.212450274419255 0.165646160803219 -0.543860360614271 7.3900632281131e-29 other
MIF4GD MIF4GD 0.25974671431504 0.00713921454315772 0.0136354756575772 1 other
MINA MINA 0.0714999617781158 1 -0.0801594203409763 1 other
MINOS1 MINOS1 0.290743929177345 5.57158680755263e-22 -0.0225409098613349 1 other
MINPP1 MINPP1 0.105812097786526 1 -0.117523949201298 1 other
MIPOL1 MIPOL1 0 1 -0.105857773112697 1 other
MIR4435-2HG MIR4435-2HG -0.0129006288879424 1 -0.404739710120451 2.03848351769443e-08 other
MIR4458HG MIR4458HG 0.218273682560028 0.000442935628355108 0.0138731743828999 1 other
MIR99AHG MIR99AHG 0.214734615527824 1 0.139073732589108 1 other
MITD1 MITD1 -0.00579220054035434 1 -0.126738880969629 1 other
MKKS MKKS 0.178805120880951 3.88017276792239e-05 -0.0964372170411024 1 other
MKL2 MKL2 -0.153721099126241 1 -0.355041997006187 7.67891677607145e-07 other
MKLN1 MKLN1 -0.229688201613112 1 -0.196615245981033 1 other
MKNK1 MKNK1 0.188983461712625 1 -0.0610078614837077 1 other
MKNK2 MKNK2 -0.00915868959026156 1 -0.181544448935189 1 other
MKRN1 MKRN1 0.204277090902519 0.0694072570133982 -0.0389867559464601 1 other
MLEC MLEC -0.084737847386707 1 -0.331030342720267 5.54715325524266e-08 other
MLH3 MLH3 0.0970570450388422 1 -0.0987871562689051 1 other
MLLT1 MLLT1 -0.156320586223734 1 -0.229914759854944 0.16319773622331 other
MLLT10 MLLT10 0.0678461096061234 1 -0.0876036514721823 1 other
MLLT3 MLLT3 0.133694773002903 1 -0.119307795486153 1 other
MLLT6 MLLT6 -0.145142223119024 1 -0.221573431905852 1 other
MLPH MLPH 0.0101543544849353 1 -0.178297579231729 1 other
MLST8 MLST8 0.133829450243369 1 -0.0345857678732382 1 other
MLX MLX -0.00112649578701585 1 -0.140816436299815 1 other
MLXIP MLXIP -0.0716634804345253 1 -0.307957625954612 0.529235194947613 other
MLXIPL MLXIPL 0.236328738488238 0.0196727470538692 0.154324016938512 0.401208999495256 other
MLYCD MLYCD 0.139858337822094 1 -0.0805998866490023 1 other
MMAB MMAB -0.0146398485303587 1 -0.222619045417865 0.224343808222419 other
MMADHC MMADHC 0.119055285188865 1 -0.0487626886788831 1 other
MMD MMD -0.056086115570013 1 -0.111464872529686 1 other
MMGT1 MMGT1 0 1 -0.208090136114847 1 other
MMP14 MMP14 0.139410387460614 1 -0.174424978881001 1 other
MMP15 MMP15 0.33773366030373 1.01534269592357e-11 -0.0507799519082086 1 other
MMP24-AS1 MMP24-AS1 0.178491796654608 6.24141078277904e-07 -0.110118791952554 1 other
MMP7 MMP7 -0.163380793986628 1 -1.08032080410577 5.64485073548044e-33 other
MNAT1 MNAT1 -0.0228919340208475 1 -0.182138657442076 1 other
MOAP1 MOAP1 0.119195569131095 1 0.0722402820792094 1 other
MOB1A MOB1A -0.101262095053597 1 -0.23658792980905 0.455315976655264 other
MOB2 MOB2 0.173688210142394 1 -0.0121389610715428 1 other
MOB3B MOB3B -0.0699292733850518 1 -0.143130139874498 1 other
MOB4 MOB4 0.139109720877439 1 0.0156531713001711 1 other
MOCS2 MOCS2 0.269954969820674 1.08389238125311e-06 0.0452151059185668 1 other
MOGS MOGS 0.0412892018756608 1 -0.207700073139256 1 other
MOK MOK -0.114190260369605 1 -0.221683226699494 0.592884610599509 other
MON1B MON1B 0 1 -0.239104444635097 0.508791850912182 other
MON2 MON2 -0.164954401720369 1 -0.293514018575831 0.00264193238879806 other
MORC3 MORC3 -0.251383835332019 0.165552185981503 -0.409394475213773 2.8224403291777e-10 other
MORF4L1 MORF4L1 0.0921906091343783 0.000145009018555696 -0.0964682978465373 1 other
MORF4L2 MORF4L2 0.095521566557838 0.335583339023032 -0.0826926839924653 1 other
MORN2 MORN2 0.185211908195462 0.533335651909967 -0.194543421368153 0.154306963863892 other
MOSPD3 MOSPD3 0.178475737943961 1 -0.0738909075934526 1 other
MPC1 MPC1 0.373950886494734 6.283094937667e-28 0.0638707697100848 1 other
MPDU1 MPDU1 0.0577521472079714 1 -0.146494052961426 1 other
MPG MPG 0.140497170278329 1 -0.0569995159044248 1 other
MPHOSPH10 MPHOSPH10 -0.161361435529396 1 -0.332137571224355 3.32452443301667e-09 other
MPHOSPH6 MPHOSPH6 0.0948260197881083 1 -0.112112610866054 1 other
MPHOSPH8 MPHOSPH8 -0.0346006318295582 1 -0.245453047339341 0.133200439428423 other
MPP1 MPP1 0.496340095805787 2.79565969273786e-19 0.454404880651751 6.35391646312546e-14 other
MPP5 MPP5 0.0554133726686363 1 -0.171928640878784 1 other
MPP6 MPP6 -0.0505877558812386 1 -0.174149189963846 1 other
MPPE1 MPPE1 0.0809902144582861 1 -0.0433240372972519 1 other
MPST MPST 0.352706537057527 8.76875640425693e-34 -0.0103227170854174 1 other
MPV17 MPV17 0.0503395953724521 1 -0.175263531316369 1 other
MPZL1 MPZL1 -0.159037380682084 1 -0.363425435093196 8.53791156772791e-10 other
MPZL2 MPZL2 -0.0854033844030149 1 -0.266637804999455 0.150023379699777 other
MRFAP1 MRFAP1 0.090883054984514 1 -0.130171178955401 1 other
MRFAP1L1 MRFAP1L1 0.000298461002509187 1 -0.214413380093945 1 other
MRPL1 MRPL1 -0.12285296037451 1 -0.127526345977943 1 other
MRPL10 MRPL10 0.184469985745682 1 0.050312817191102 1 other
MRPL12 MRPL12 0.134996848290051 1 -0.12977316579463 1 other
MRPL13 MRPL13 0.0123416592772139 1 -0.20084430957526 0.0765265571062154 other
MRPL14 MRPL14 -0.059812183414103 1 -0.355220323961891 4.26612007526147e-15 other
MRPL15 MRPL15 0.109209564018934 1 -0.152784209439775 1 other
MRPL16 MRPL16 0.164203887244112 1 -0.0157392223373838 1 other
MRPL17 MRPL17 0.109959609847381 1 -0.0467936889984937 1 other
MRPL18 MRPL18 0.259681641498536 7.11255072299406e-09 -0.124574121742102 1 other
MRPL19 MRPL19 -0.0450180290007748 1 -0.258779782856721 4.89061911561407e-05 other
MRPL2 MRPL2 0.177473514481022 0.379618309241507 -0.00896433317781475 1 other
MRPL20 MRPL20 -0.0875336018606475 1 -0.239040314001313 6.03214726290234e-08 other
MRPL21 MRPL21 -0.0168083809179338 1 -0.180225314546566 0.071235306100452 other
MRPL22 MRPL22 -0.0907666312355216 1 -0.231384135217838 8.50362131930127e-07 other
MRPL23 MRPL23 0.20421848750518 9.07977842754643e-12 -0.0381837635090571 1 other
MRPL24 MRPL24 0.313043224009037 2.99212887357285e-12 0.00206505617599384 1 other
MRPL27 MRPL27 0.0858275458077389 1 -0.179056333608672 0.310724697276712 other
MRPL28 MRPL28 0.0184301964360667 1 -0.195161809212938 0.397239388427082 other
MRPL32 MRPL32 0.114213500585838 1 -0.173871117044702 0.55948503797133 other
MRPL33 MRPL33 0.106351645834585 1 -0.127485060251414 1 other
MRPL35 MRPL35 -0.0252647772794994 1 -0.272547978614906 0.00115397387900893 other
MRPL36 MRPL36 -0.00743531089994132 1 -0.340213589826276 4.77517376825475e-11 other
MRPL37 MRPL37 0.163749141676092 1 -0.180041661171017 1 other
MRPL4 MRPL4 -0.062872866983367 1 -0.303249148488365 7.43443908143909e-08 other
MRPL40 MRPL40 -0.0108279563341638 1 -0.217893349017724 0.0133352290944073 other
MRPL41 MRPL41 -0.0177416988503564 1 -0.296807845852758 4.29497501437989e-14 other
MRPL42 MRPL42 0.0290731995448672 1 -0.113283912020824 1 other
MRPL43 MRPL43 0.106726423786232 1 -0.107116812324336 1 other
MRPL44 MRPL44 0.109202691284788 1 -0.106396212413336 1 other
MRPL45 MRPL45 0.394934145233083 4.38312618460012e-12 0.210592646769021 0.431947185285517 other
MRPL46 MRPL46 -0.158346699320931 1 -0.30971520996644 9.20199787197431e-06 other
MRPL47 MRPL47 -0.117812809346567 1 -0.2535174209333 1.10478394507055e-05 other
MRPL48 MRPL48 0.219978181586875 0.0178124542281147 -0.0246241855087899 1 other
MRPL49 MRPL49 0.0420229234515745 1 -0.0674806821222895 1 other
MRPL50 MRPL50 0.291608864142601 1.73006791035182e-06 0.0995577544813822 1 other
MRPL51 MRPL51 -0.0386939727426701 1 -0.349707462469904 3.41724349410778e-19 other
MRPL52 MRPL52 0.0422420348866629 1 -0.217766068564041 0.190741937527466 other
MRPL54 MRPL54 -0.121661910315895 1 -0.270477500203261 3.2513997370557e-07 other
MRPL55 MRPL55 0.0864684905867197 1 -0.0973604197449514 1 other
MRPL57 MRPL57 -0.0603302107904083 1 -0.247549657766211 7.88480841204635e-05 other
MRPL9 MRPL9 0.102353733955881 1 -0.064660628714498 1 other
MRPS10 MRPS10 -0.150867755616498 1 -0.215995479334346 0.33604753473206 other
MRPS11 MRPS11 0.181700044057498 0.841185663987622 -0.108453437469218 1 other
MRPS12 MRPS12 0.200644115332048 0.373767681391673 -0.154722692856614 0.668347195253919 other
MRPS14 MRPS14 0.126024212351187 1 -0.0616147555452334 1 other
MRPS15 MRPS15 -0.074797430955895 1 -0.263117545238947 0.000100151271103112 other
MRPS16 MRPS16 -0.0369568386615009 1 -0.277167130522259 1.4842910500844e-07 other
MRPS17 MRPS17 0.28420007639103 0.00505643192173059 0.0741103518341071 1 other
MRPS18A MRPS18A 0.255647701796656 0.00050142685815857 -0.0731552527059208 1 other
MRPS18B MRPS18B 0.304455703270484 6.35100858063e-12 0.118151779955938 1 other
MRPS18C MRPS18C 0.0341649980304234 1 -0.154312822044522 1 other
MRPS2 MRPS2 0.210234795356679 0.26801182760477 -0.037491660416071 1 other
MRPS21 MRPS21 0.100711319042543 0.0206945246226797 -0.215033143304824 1 other
MRPS22 MRPS22 -0.0813421361214073 1 -0.292006518390444 2.5306673392239e-05 other
MRPS25 MRPS25 0.223130081395904 0.0352477208047295 -0.172365068170344 1 other
MRPS26 MRPS26 -0.0305621580406112 1 -0.30071763465372 1.66490714128557e-11 other
MRPS27 MRPS27 0.124452895043675 1 0.0107797857164553 1 other
MRPS28 MRPS28 0.218008584799259 0.0106803579661327 -0.0257004267463341 1 other
MRPS30 MRPS30 0.0190867014551142 1 -0.150520223859828 1 other
MRPS31 MRPS31 0.0832947460686631 1 -0.0997996090969161 1 other
MRPS33 MRPS33 0.191559142039182 0.173027899860744 -0.102576456125718 1 other
MRPS34 MRPS34 0.0797211639999941 1 -0.180284998910291 1 other
MRPS35 MRPS35 0.202500805176093 0.00562844088988706 -0.0502106138893833 1 other
MRPS36 MRPS36 0.069177976891853 1 -0.193847725401684 1 other
MRPS5 MRPS5 -0.0069060309522323 1 -0.204264517962118 0.0183596575649058 other
MRPS6 MRPS6 0.0911753741613444 1 -0.130967695761074 1 other
MRPS7 MRPS7 0.104980854323502 1 -0.116311568239115 1 other
MRPS9 MRPS9 0.147066956645617 1 -0.0880150592869939 1 other
MRRF MRRF 0.112543099753604 1 -0.0853579346632556 1 other
MRS2 MRS2 -0.0510733106370758 1 -0.19971067018404 1 other
MRTO4 MRTO4 -0.17929369229615 1 -0.315846339181203 2.12538522448444e-07 other
MSH3 MSH3 0.0214171039368845 1 -0.203096800716386 0.836842927135563 other
MSH6 MSH6 -0.129504687146357 1 -0.262686865771556 0.0176859843361792 other
MSI2 MSI2 -0.185685790765504 1 -0.254688365502741 0.0573934557030928 other
MSL1 MSL1 -0.0113011120707722 1 -0.226877448245737 0.292422245113637 other
MSL3 MSL3 0 1 -0.233379266462685 0.296916970294639 other
MSRA MSRA -0.0433133933727332 1 -0.215074671671316 1 other
MSRB1 MSRB1 -0.164719158489167 1 -0.325584844140245 1.40566610459655e-05 other
MSRB2 MSRB2 -0.0340474250332153 1 -0.321750934205204 1.12846161349214e-10 other
MT-ND2 MT-ND2 0.0727003118827882 0.000662980413531546 -0.0408391333600675 1 other
MTA1 MTA1 -0.0964083997941301 1 -0.303234279385382 6.48162156442475e-06 other
MTA3 MTA3 0.00437326255659642 1 -0.0816778174281618 1 other
MTAP MTAP -0.189953177046682 1 -0.339131472569988 3.96904339570243e-07 other
MTCH1 MTCH1 0.129609438405807 0.0206258646563519 -0.128563904778023 1 other
MTCH2 MTCH2 0.0649869608799163 1 -0.114190780740471 1 other
MTCL1 MTCL1 -0.131246146418313 1 -0.191117245598084 1 other
MTDH MTDH -0.073590505724773 1 -0.219459816359803 4.96555863430142e-06 other
MTERF2 MTERF2 0.0810624015895731 1 -0.0156607989609034 1 other
MTERF4 MTERF4 0.0934655538927673 1 -0.0307374328108065 1 other
MTF2 MTF2 0.0372698764791028 1 -0.164914809829744 1 other
MTFR1L MTFR1L 0.117902990073849 1 -0.0295734619599815 1 other
MTG2 MTG2 0 1 -0.18341486024579 1 other
MTHFD1 MTHFD1 0.0666127914746331 1 -0.161146786165417 1 other
MTHFD2L MTHFD2L -0.0651054407358713 1 -0.293097346544699 0.000582355344411697 other
MTHFS MTHFS 0.130732557015881 1 -0.0935829368260559 1 other
MTIF2 MTIF2 0.222579542227451 1 -0.0126622175777973 1 other
MTIF3 MTIF3 0.182086295447102 0.00796442785945097 0.0491079936758612 1 other
MTMR14 MTMR14 0.0777454906702975 1 -0.0304410725361552 1 other
MTMR3 MTMR3 0 1 -0.203171831469158 1 other
MTMR9 MTMR9 0.0469162297807595 1 -0.205779776008328 1 other
MTPAP MTPAP 0 1 -0.171861105751282 1 other
MTR MTR -0.078346243043206 1 -0.246488535630816 0.258446786672857 other
MTRF1L MTRF1L -0.0864735509858934 1 -0.179811176651034 1 other
MTSS1 MTSS1 -0.00387271177581061 1 -0.162705006245786 1 other
MTURN MTURN 0 1 -0.195983343994855 1 other
MTUS1 MTUS1 -0.0137699627934748 1 -0.24510123629128 0.246524258026561 other
MTX1 MTX1 -0.0507893891110778 1 -0.183121768418022 0.439874208493088 other
MTX2 MTX2 0.131976217423743 1 -0.126224892979016 1 other
MUC6 MUC6 0.25701816818981 8.03073318008183e-14 -0.424569267713712 1 other
MUL1 MUL1 0.0326777748924314 1 -0.0708188558386746 1 other
MUM1 MUM1 0.138817415822594 1 0.0390666456181145 1 other
MUM1L1 MUM1L1 0.0689948817776294 1 -0.00889398178281309 1 other
MUS81 MUS81 0.229178351441039 0.138606428988421 0.0119201396909134 1 other
MUT MUT -0.0688761071792952 1 -0.195263761559932 1 other
MVB12A MVB12A 0.183697681925113 0.173910043200139 -0.0895830652973788 1 other
MVD MVD -0.27490188418542 1 -0.14271242319636 1 other
MVP MVP -0.0897305195801853 1 -0.446327939870543 1.2464488377097e-13 other
MXI1 MXI1 0.101783117155707 1 -0.096359467040579 1 other
MYC MYC 0.0380862226551982 1 -0.0952210697992153 1 other
MYCBP2 MYCBP2 -0.0274092175862106 1 -0.151361423213118 1 other
MYH10 MYH10 0 1 -0.244921516274152 0.0612612824890202 other
MYH14 MYH14 -0.180636984386624 1 -0.391333443051889 4.2662045620587e-07 other
MYH9 MYH9 -0.196932196267754 4.58094421578193e-07 -0.342858590158998 5.8760210162765e-22 other
MYL12A MYL12A -0.0823577660968815 0.100824002837138 -0.262044522289911 2.42341845048286e-16 other
MYL6 MYL6 -0.0451004693856722 1 -0.283941168291922 3.30574719069035e-16 other
MYL6B MYL6B 0.349406666410789 4.01908066801878e-09 -0.0489906742417752 1 other
MYLIP MYLIP 0.226118007092568 1 0.00935903152147333 1 other
MYO10 MYO10 0.0923362687332469 0.0768054662945983 -0.178198606613307 1 other
MYO1D MYO1D -0.254980586004215 0.0542915876508314 -0.456040463411963 8.51933506752632e-15 other
MYO5C MYO5C -0.120261536408031 1 -0.230550954540646 0.0996163905969914 other
MYO6 MYO6 -0.104528679496155 1 -0.320766841702533 7.81591563033891e-06 other
MYRF MYRF -0.199877623603058 0.930827496257234 -0.420762397705994 1.11440708590147e-12 other
MZF1 MZF1 0.163155063344031 1 -0.0369798059916571 1 other
MZT1 MZT1 0.0987326198349654 1 -0.151494481982054 1 other
MZT2A MZT2A 0.324468080796336 2.1486945884736e-20 0.0417343491024715 1 other
MZT2B MZT2B 0.154185037714066 9.66146699690802e-05 -0.212872998515146 0.665925961998561 other
N4BP2L1 N4BP2L1 0.0177064665807265 1 -0.134447884358561 1 other
N4BP2L2 N4BP2L2 0.129911782620878 3.89947898655957e-06 0.0964037329517604 0.00451876189625897 other
NAA15 NAA15 0.140136823717513 1 -0.118011738064829 1 other
NAA20 NAA20 -0.00339331305263113 1 -0.200726915650609 0.0613289499218744 other
NAA25 NAA25 -0.00401798033789369 1 -0.0868566859846034 1 other
NAA30 NAA30 0 1 -0.152238795031998 1 other
NAA35 NAA35 -0.0213454119739336 1 -0.138752169039768 1 other
NAA38 NAA38 0.0632221180634129 1 -0.171929302419065 1 other
NAA50 NAA50 0.0365897099890194 1 -0.127637629160372 1 other
NAA60 NAA60 0.230004022345518 0.0723794198045944 -0.102291125159432 1 other
NAAA NAAA -0.01296798971661 1 0.0958774971820306 1 other
NAALADL2 NAALADL2 0.11944436110727 1 -0.0548562786371305 1 other
NAB1 NAB1 -0.229278978265604 1 -0.36016810322289 0.000345274628205807 other
NAB2 NAB2 0.179298937242086 1 0.0624382596152899 1 other
NABP2 NABP2 0.185136110885912 1 0.00413287404804441 1 other
NACA NACA 0.0779854322129641 0.0417415325609834 -0.139277179547169 1.10131509770917e-07 other
NADK NADK 0.00954261163130043 1 -0.206718791667523 1 other
NADK2 NADK2 -0.0686021459966897 1 -0.284246489681121 0.103427848878127 other
NAE1 NAE1 0.00633177592548417 1 -0.14825979471196 1 other
NAGK NAGK -0.0605406474808965 1 -0.240720886627945 0.206271511087545 other
NAGLU NAGLU -0.155739263282478 1 -0.293510049605243 0.0157162521003995 other
NANS NANS 0.0505220320596411 1 -0.171957702269633 1 other
NAP1L1 NAP1L1 0.246971679544306 1.07939876787436e-12 -0.149795993947605 1 other
NAP1L4 NAP1L4 -0.143890599605421 1 -0.29580791218789 1.22257155686428e-06 other
NAPA NAPA 0.080414222739126 1 -0.121247217132165 1 other
NAPRT NAPRT -0.181393933258855 1 -0.30832764088292 6.93716249217812e-08 other
NARF NARF 0.185723938448143 1 0.0305408022451763 1 other
NARS NARS -0.19540144216237 1 -0.279955172998554 1.36144443822455e-06 other
NASP NASP -0.208173833684256 1 -0.290767072411519 0.0133435330778295 other
NAT14 NAT14 0 1 -0.171154399944777 1 other
NAT9 NAT9 0.0384706162789972 1 0.0352021913136895 1 other
NAV2 NAV2 -0.272789429723209 0.0981276580957132 -0.481799871340642 1.55480894925646e-10 other
NBAS NBAS 0 1 -0.220691291438171 0.551700372301736 other
NBEA NBEA 0.0706495146432322 1 -0.173049521239652 1 other
NBEAL1 NBEAL1 0.0834181152820322 1 -0.109886399728776 1 other
NBN NBN 0.00352676795994111 1 -0.207879043338788 1 other
NBPF14 NBPF14 -0.100466996024746 1 -0.399144963486647 2.52265189033683e-06 other
NBR1 NBR1 -0.0786187033781138 1 -0.236099246671753 0.45765426273268 other
NCALD NCALD 0.300130856120879 0.00580749519521372 0.0704186730736533 1 other
NCAPH2 NCAPH2 0.103439337466223 1 -0.00367062446613531 1 other
NCBP2 NCBP2 0.0601049855501203 1 -0.0904224046459274 1 other
NCBP2-AS2 NCBP2-AS2 -0.0425030893440008 1 -0.166283013691208 1 other
NCBP3 NCBP3 -0.0730439635975908 1 -0.239065583072853 0.364743151363788 other
NCK1 NCK1 0.127561426704347 1 -0.10037924195582 1 other
NCK2 NCK2 -0.214319963998913 0.0903942249761814 -0.498741592886455 7.74552418957792e-24 other
NCKAP1 NCKAP1 -0.114589958164403 1 -0.348337067242372 5.99750055522829e-11 other
NCLN NCLN 0 1 -0.127013048350299 1 other
NCOA1 NCOA1 -0.175494401882654 1 -0.284364309777696 0.00412017593883102 other
NCOA2 NCOA2 -0.0680164166076052 1 -0.186467175983796 1 other
NCOA4 NCOA4 -0.0518815828005932 1 -0.0836446083160696 1 other
NCOA6 NCOA6 -0.103857796389833 1 -0.10935294815871 1 other
NCOR1 NCOR1 0.0377087463085803 1 -0.134529153704377 1 other
NCOR2 NCOR2 -0.0318180232057101 1 -0.197132886200294 1 other
NCSTN NCSTN 0.0720082402801538 1 -0.153852745433565 1 other
NDEL1 NDEL1 -0.0466088548628507 1 -0.0962386169330522 1 other
NDFIP1 NDFIP1 0.187806329521424 2.85691209037361e-07 -0.0173312302930563 1 other
NDFIP2 NDFIP2 0.0153291731241647 1 -0.215211393661955 0.810741592965773 other
NDRG1 NDRG1 0.197802528007806 0.024048469783598 -0.0155986563690571 1 other
NDRG2 NDRG2 0.404121008291664 9.02089999696473e-24 0.252516281474147 3.32405081301457e-08 other
NDUFA1 NDUFA1 0.0617242283928404 0.00156439894347925 -0.10681418310685 1 other
NDUFA10 NDUFA10 -0.0207734931708123 1 -0.203199385533282 1.38539465090678e-05 other
NDUFA11 NDUFA11 0.224296257636608 3.9801048320591e-21 -0.0832914427579136 1 other
NDUFA12 NDUFA12 -0.0268782315476416 1 -0.255406572692184 9.16821522114815e-08 other
NDUFA13 NDUFA13 0.0274587249644993 0.0942446095808258 -0.147030764714462 1 other
NDUFA2 NDUFA2 0.122670257770028 0.265286754828231 -0.0870100371621262 1 other
NDUFA3 NDUFA3 -0.167016628640393 1 -0.313451555640867 1 other
NDUFA4 NDUFA4 0.0345336538627843 1 -0.190315250533613 2.93774399200441e-09 other
NDUFA5 NDUFA5 0.140312177500307 4.9877148868269e-05 0.0152062341709178 1 other
NDUFA6 NDUFA6 0.0288799671075593 1 -0.22752217434164 0.0727757526198205 other
NDUFA7 NDUFA7 0.070874477369772 1 -0.0943422138158569 1 other
NDUFA8 NDUFA8 0.137828918001546 1 -0.122848974805995 1 other
NDUFAB1 NDUFAB1 -0.160263052805839 0.875440499687076 -0.379147904806702 2.34378235513969e-22 other
NDUFAF1 NDUFAF1 0.123801321086957 1 -0.160262369593042 1 other
NDUFAF2 NDUFAF2 -0.100090551615636 1 -0.238381050285867 0.00604869525152979 other
NDUFAF3 NDUFAF3 0.0217360130978827 1 -0.107804166064141 1 other
NDUFAF4 NDUFAF4 0.110218206832707 1 -0.19466230666453 0.683452844019336 other
NDUFAF6 NDUFAF6 0.109305664881513 1 -0.0975377539304187 1 other
NDUFB1 NDUFB1 0.110747583759371 4.26367868065695e-07 -0.0694429432480738 1 other
NDUFB10 NDUFB10 -0.015907238996036 1 -0.194951845522864 0.000695779155211935 other
NDUFB11 NDUFB11 0.0937055527539246 0.0294286406678572 -0.161623166529735 1 other
NDUFB2 NDUFB2 -0.0487724620649267 1 -0.380291693018826 2.07986749325486e-25 other
NDUFB3 NDUFB3 0.118756922094304 0.173095432370374 -0.170563696636768 0.278863679103803 other
NDUFB4 NDUFB4 0.0896872695475515 0.327426276698532 -0.208602046810582 0.0975663866575496 other
NDUFB5 NDUFB5 0.290722394239118 1.22190904569284e-14 -0.00771081736624266 1 other
NDUFB8 NDUFB8 0.0436379993866348 1 -0.132861094772878 1 other
NDUFB9 NDUFB9 0.280865320740232 9.85867114102789e-26 -0.013037475196553 1 other
NDUFC1 NDUFC1 -0.02161947217754 1 -0.257771659474492 5.71007950579027e-07 other
NDUFS1 NDUFS1 -0.144149306648274 1 -0.334460492995646 1.1722670790796e-07 other
NDUFS2 NDUFS2 0.0895209812469233 1 -0.182999068730262 0.843275406900392 other
NDUFS3 NDUFS3 0.0960889937735706 1 -0.158427439480094 0.278617022059416 other
NDUFS4 NDUFS4 0.185627276841102 0.00010355531729865 -0.0607115824420492 1 other
NDUFS5 NDUFS5 -0.0856871994107515 1 -0.286297011599515 1.64711766214034e-15 other
NDUFS6 NDUFS6 -0.0930088276289696 1 -0.340556252529603 6.2515844122544e-23 other
NDUFS7 NDUFS7 0.0301332994983978 1 -0.147907484889275 1 other
NDUFS8 NDUFS8 0.172765496990297 6.2481607013912e-05 -0.109555741195877 1 other
NDUFV1 NDUFV1 0.134618886324704 0.0590998995451038 -0.131860716834353 1 other
NDUFV3 NDUFV3 -0.00326051804993377 1 -0.198750128699874 0.156752085888812 other
NEBL NEBL 0.0276003414312758 1 -0.182629773936842 1 other
NECAP1 NECAP1 0.0251399263725307 1 0.10847250202505 1 other
NECAP2 NECAP2 -0.0894189509978918 1 -0.130966025214098 1 other
NEDD1 NEDD1 -0.045915530435676 1 -0.17791626538052 1 other
NEDD4L NEDD4L 0.252512975371172 0.000101104082918066 0.110573077314298 1 other
NEDD8 NEDD8 0.127617170731119 7.39308411357623e-05 -0.154852445179302 1 other
NEDD9 NEDD9 0.105190187470982 1 -0.0728428938003408 0.947116447670983 other
NEIL1 NEIL1 0.302431177570041 0.000735790335312269 0.0234553915309985 1 other
NEK6 NEK6 -0.112940728781313 1 -0.276683794616371 0.000184693795873199 other
NEK7 NEK7 -0.0365020338360784 1 -0.205228419603887 1 other
NEK9 NEK9 -0.0103336920801624 1 -0.000871306536531335 1 other
NELFA NELFA 0 1 -0.18098424818907 1 other
NELFB NELFB -0.186791716855925 1 -0.357238006019692 1.97737815042955e-06 other
NELFCD NELFCD 0.0469136348147342 1 -0.132773806157217 1 other
NELFE NELFE 0.00305637132598335 1 -0.144605725191769 1 other
NEMF NEMF 0.0347990723548278 1 -0.120511476768101 1 other
NENF NENF 0.213861338064422 1.47855220044756e-10 -0.153388354342235 1 other
NEO1 NEO1 -0.159992967568047 1 -0.340036098986882 2.25709564762549e-07 other
NET1 NET1 -0.0641083739591565 1 -0.205366901199946 1 other
NEU1 NEU1 -0.142913609519688 1 -0.1029869428175 1 other
NF1 NF1 -0.122680408511535 1 -0.231770236684023 0.135175434142786 other
NFAT5 NFAT5 -0.197769450352809 1 -0.222274903726357 0.447031133659225 other
NFATC1 NFATC1 -0.0424821547249088 1 -0.235081608670481 0.448837753074895 other
NFATC2IP NFATC2IP -0.0632131195882639 1 -0.262957019050019 0.473665649629521 other
NFATC3 NFATC3 0.215927346059939 0.0892773032330299 0.114772416711977 1 other
NFE2L1 NFE2L1 -0.0181945827321373 1 -0.172748308412796 1 other
NFIA NFIA 0.0036093651148911 1 -0.178443433192296 1 other
NFIB NFIB 0.141966018255661 0.000581219116139594 0.0503500060999009 1 other
NFIC NFIC 0.0624458645232639 1 -0.0429832028975945 1 other
NFIX NFIX -0.131423637766076 1 -0.256785472908672 0.0453035463693398 other
NFKB2 NFKB2 -0.244272415372952 1 -0.294893779296274 0.000480095730610054 other
NFKBIB NFKBIB -0.134989613018432 1 -0.211709233048767 1 other
NFKBIE NFKBIE -0.213795409408765 1 -0.265800344004888 0.00302759491064379 other
NFKBIL1 NFKBIL1 0.141968248447327 1 0.00936088192555506 1 other
NFKBIZ NFKBIZ -0.341418904706134 0.000200095433523879 -0.376522002839843 0.174896374085427 other
NFRKB NFRKB 0 1 -0.117422467864565 1 other
NFS1 NFS1 0.205411114719177 1 -0.00191041488621635 1 other
NFU1 NFU1 0.169298748758668 1 0.00240332185122394 1 other
NFX1 NFX1 -0.161465911286355 1 -0.242864797616916 0.11031555660029 other
NFYB NFYB 0.0953661567418413 1 -0.0919809074198197 1 other
NFYC NFYC -0.0333482453864777 1 -0.0545292067972751 1 other
NGDN NGDN 0.00947421714303198 1 -0.033668544688001 1 other
NGFRAP1 NGFRAP1 0.188764465976266 5.32830677805377e-14 -0.0914320942170034 1 other
NGLY1 NGLY1 0.0266015425117323 1 -0.151132511462489 1 other
NHLRC2 NHLRC2 -0.134948307488304 1 -0.204525575677319 1 other
NHLRC3 NHLRC3 0.140042169032138 1 -0.0221030022954729 1 other
NHP2 NHP2 0.153939485294492 4.22346234970594e-06 -0.167411755655466 1 other
NHSL1 NHSL1 -0.180947112972267 1 -0.31250889984677 0.00225214211330691 other
NIFK NIFK -0.0844567898754277 1 -0.280163693566735 0.000211380336919446 other
NINJ1 NINJ1 0.298195033473571 9.41282991350341e-08 0.0791506095474831 1 other
NIP7 NIP7 -0.0620987935057231 1 -0.176058781723882 1 other
NIPA1 NIPA1 0 1 -0.0882995389608783 1 other
NIPA2 NIPA2 -0.0308682161178222 1 -0.184440711104639 1 other
NIPBL NIPBL -0.215596807382444 1 -0.32329630224358 3.55195382819591e-08 other
NIPSNAP1 NIPSNAP1 0.101816785154471 1 -0.148471937749031 1 other
NIPSNAP3A NIPSNAP3A 0.016672846863423 1 -0.18998145015998 1 other
NISCH NISCH 0 1 -0.197508727837888 1 other
NIT1 NIT1 0.0982010117078993 1 -0.0479077277876694 1 other
NKAP NKAP 0.0382937385161692 1 -0.151428384764921 1 other
NKIRAS2 NKIRAS2 -0.036684192957932 1 -0.162392567104648 1 other
NKTR NKTR -0.132395944754536 1 -0.227177393953705 0.668655460478177 other
NLN NLN -0.0859238222197891 1 -0.298575952491969 0.000879007383771365 other
NMB NMB 0.0746714325534417 1 -0.137763106866381 1 other
NMD3 NMD3 0.169544730776628 0.965892539172008 0.0621991170893408 1 other
NME1 NME1 -0.158096975944354 1 -0.407335256523439 3.73245567545388e-16 other
NME3 NME3 0.11388797076846 1 -0.168543847509222 1 other
NME4 NME4 0.214207825125538 0.309463666612503 -0.123668418935095 1 other
NME5 NME5 0.265643328321396 0.0973669171536896 -0.0312941256648482 1 other
NME6 NME6 0 1 -0.0499955283866562 1 other
NME7 NME7 0.17257585541231 1 -0.0366886355337579 1 other
NMI NMI -0.236681802664367 0.984431178938152 -0.307469014542789 0.000593839663161364 other
NMRAL1 NMRAL1 0.329596543595152 1.24902069262486e-07 0.0488280048224468 1 other
NMRK1 NMRK1 0.0826396022026186 1 -0.028199520823307 1 other
NMT1 NMT1 -0.0552787344736723 1 -0.186918576990778 1 other
NMT2 NMT2 0.0761314937416001 1 -0.0204124639567286 1 other
NNT NNT -0.108492033756845 1 -0.330710049535947 0.00971255076822129 other
NNT-AS1 NNT-AS1 0.244260385328088 0.261425210783482 -0.0942943333429194 1 other
NOA1 NOA1 0.325749079303902 0.000116153545198208 0.0126081520763131 1 other
NOB1 NOB1 0.235426931395998 0.00965300993657618 0.0196202726260948 1 other
NOC2L NOC2L 0.0889925782224614 1 -0.0602713917166338 1 other
NOC3L NOC3L -0.104906236941499 1 -0.318202102645023 0.000172042045315716 other
NOC4L NOC4L -0.0724323514447223 1 -0.187636341593463 1 other
NOL10 NOL10 -0.030211201214825 1 -0.139454259942691 1 other
NOL11 NOL11 -0.0715993886248714 1 -0.172476106643902 1 other
NOL3 NOL3 0.188085863469608 0.474134444558872 0.0232019560014491 1 other
NOL9 NOL9 0 1 -0.0766793514173281 1 other
NOLC1 NOLC1 -0.187414995598195 1 -0.352614509777836 1.00394961729455e-07 other
NOM1 NOM1 0 1 -0.21241818204158 1 other
NONO NONO 0.0348016449471406 1 -0.150810412783827 1 other
NOP14 NOP14 -0.116382671332873 1 -0.35903102158181 2.64352258635521e-08 other
NOP2 NOP2 0 1 -0.154574313181415 1 other
NOP56 NOP56 -0.0466410872505071 1 -0.202945691955568 1 other
NOP58 NOP58 -0.0895872619617891 1 -0.166687731657086 1 other
NOSIP NOSIP 0.175355610607718 0.0574480352727482 -0.0633463641336313 1 other
NOTCH2 NOTCH2 -0.23385374191061 0.132904982607515 -0.271110192436513 0.0335455926689872 other
NOVA1 NOVA1 0.318411038950406 5.69966470774615e-05 0.222901671129511 0.426745628314322 other
NOXA1 NOXA1 0 1 -0.16437870302443 1 other
NPEPPS NPEPPS -0.107173132423911 1 -0.36842094338447 2.31689517963218e-08 other
NPHP1 NPHP1 0 1 -0.222103013663777 1 other
NPHP3 NPHP3 0.0417992471766582 1 -0.118468547506982 1 other
NPLOC4 NPLOC4 -0.0930409363687967 1 -0.231134671696437 1 other
NPM1 NPM1 0.274118694107437 5.31854595670316e-41 -0.0561186031045882 1 other
NPM3 NPM3 0.436216246482913 1.66360215911691e-13 0.0197234322429749 1 other
NPNT NPNT 0 1 -0.319111341977474 0.218180162471314 other
NPRL3 NPRL3 0.0762288729594143 1 -0.0720876249322775 1 other
NQO2 NQO2 0.181189336050997 0.246845928038381 -0.14106806035895 1 other
NR0B2 NR0B2 0.301126002331214 2.86864945511435e-11 0.062538543147718 1 other
NR1D2 NR1D2 -0.120563567539098 1 0 1 other
NR1H2 NR1H2 0.19012243752482 0.114680087743766 -0.0804195057417599 1 other
NR1H4 NR1H4 0.361089579744448 1.47002268555466e-08 -0.0167365979674096 1 other
NR2C1 NR2C1 0 1 -0.0668560192779337 1 other
NR2C2AP NR2C2AP 0.144938009057522 1 -0.149799656021218 1 other
NR3C1 NR3C1 -0.0343996929159103 1 -0.115367061048066 1 other
NR4A1 NR4A1 -0.0312447930381075 1 -0.262942179489672 1 other
NR5A2 NR5A2 -0.216346359061948 1 -0.339544043592781 2.76985251395301e-06 other
NR6A1 NR6A1 0 1 -0.0879232895462567 1 other
NRAS NRAS -0.142760339727331 1 -0.213160102612812 1 other
NRBF2 NRBF2 -0.0809891289747104 1 -0.252017316879315 0.0481377294359328 other
NRBP1 NRBP1 -0.0141647623068943 1 -0.187290682294138 1 other
NRBP2 NRBP2 0.121626982347009 1 -0.145667290138583 1 other
NRDC NRDC -0.100678225513168 1 -0.223186627863152 1 other
NRDE2 NRDE2 -0.0140612444444992 1 -0.147670670127686 1 other
NREP NREP 0.092393261927757 1 -0.0852051579461302 1 other
NRG1 NRG1 0.198617708524847 1 0.0666393807610577 1 other
NRM NRM 0.204001569984147 1 0.0729223113009962 1 other
NSA2 NSA2 0.014998663214958 1 -0.174877180628706 1 other
NSD1 NSD1 0.0348525748687545 1 -0.175521037894187 1 other
NSDHL NSDHL -0.166612733469932 1 -0.235638361373256 1 other
NSF NSF -0.225955909808769 0.0810736653748282 -0.304555378464814 0.000656342831253545 other
NSFL1C NSFL1C 0.0329882446695638 1 -0.165625967743786 1 other
NSL1 NSL1 0.0808551392984027 1 -0.00964403066097708 1 other
NSMCE1 NSMCE1 0.181042337404699 0.0247810680254843 -0.00432382331854031 1 other
NSMCE2 NSMCE2 0.166825120723986 1 -0.0431957498685873 1 other
NSMCE3 NSMCE3 -0.118488965776387 1 -0.271682226765464 0.00400851528876041 other
NSMCE4A NSMCE4A 0.0280037869741656 1 -0.0625856148234818 1 other
NSRP1 NSRP1 -0.142360856027354 1 -0.210218508483806 1 other
NSUN2 NSUN2 0.0380330734633603 1 -0.0887449846512542 1 other
NSUN5 NSUN5 0.0873902049612163 1 -0.127800675784731 1 other
NSUN6 NSUN6 -0.125238966730477 1 -0.114845355137562 1 other
NT5C NT5C -0.178224199232489 1 -0.357822166930905 4.63100529032309e-10 other
NT5C2 NT5C2 -0.00127761596562492 1 -0.141314005059177 1 other
NT5C3A NT5C3A 0.0568982858688845 1 -0.0642028858725077 1 other
NT5C3B NT5C3B 0.142063451912406 1 -0.0999364130749291 1 other
NT5DC1 NT5DC1 0.136692430047811 1 -0.0991197810701354 1 other
NTAN1 NTAN1 0.157494954141382 1 -0.0492527796618294 1 other
NTMT1 NTMT1 -0.11341061660502 1 -0.256653955594804 0.00436452141348282 other
NTPCR NTPCR 0.276296088063277 0.000231364572231341 -0.0323515910014411 1 other
NUAK2 NUAK2 -0.0317042462968219 1 0.168652608831784 1 other
NUB1 NUB1 -0.24097916973735 0.668931078224069 -0.406770152988001 1.64035349973609e-11 other
NUBP1 NUBP1 -0.0570711925980061 1 -0.0666406644800732 1 other
NUBP2 NUBP2 0.0876007000302017 1 -0.152424695067912 1 other
NUCB1 NUCB1 0.25759134763178 3.04001073654209e-07 0.00899836798954678 1 other
NUCB2 NUCB2 -0.0367810157684428 1 -0.225076573322148 1 other
NUCKS1 NUCKS1 -0.195527465486698 5.07493423854291e-07 -0.29136853027229 2.5481237920105e-07 other
NUDC NUDC -0.0417836757617968 1 -0.239901791756205 7.44241243682236e-08 other
NUDCD2 NUDCD2 0.174209574512495 1 -0.0194077663490612 1 other
NUDCD3 NUDCD3 -0.0748774036104494 1 -0.149611972638362 1 other
NUDT14 NUDT14 -0.0192318690217109 1 -0.168551289537464 1 other
NUDT15 NUDT15 0.211269632057578 0.991156389739413 -0.0254367250001724 1 other
NUDT16 NUDT16 -0.0444679814634805 1 -0.181342607400138 1 other
NUDT16L1 NUDT16L1 0.0368515463377725 1 -0.169930819654904 1 other
NUDT2 NUDT2 0.26965426993944 0.0213417623598699 -0.0341367855207257 1 other
NUDT21 NUDT21 -0.0213071395893679 1 -0.200053985425775 1 other
NUDT22 NUDT22 0.122626283823537 1 -0.157114253083899 1 other
NUDT3 NUDT3 -0.142044184947239 1 -0.24928992337055 0.00200426589092598 other
NUDT4 NUDT4 0.258404075905844 3.33908327534324e-05 0.152512624569891 1 other
NUDT5 NUDT5 -0.00761107872674771 1 -0.325035361070029 3.10923762981793e-09 other
NUDT8 NUDT8 0 1 -0.228996541864271 1 other
NUDT9 NUDT9 0.0611557724509815 1 -0.208270423326731 0.56268193896646 other
NUMA1 NUMA1 -0.105112188372368 1 -0.314066376290101 1.03771061084913e-05 other
NUMB NUMB 0.0150930234526172 1 -0.107768712632771 1 other
NUP107 NUP107 0.034459908989646 1 -0.0810643652800989 1 other
NUP153 NUP153 -0.0482151019437207 1 -0.0437327166079415 1 other
NUP160 NUP160 -0.100025417893677 1 -0.253433947436674 0.0498966020148969 other
NUP214 NUP214 -0.102072986638633 1 -0.0846584608937895 1 other
NUP35 NUP35 0.0652453279060659 1 -0.0652029161547802 1 other
NUP37 NUP37 0.128363696516614 1 -0.0211142570593854 1 other
NUP50 NUP50 -0.0323035543863495 1 -0.219611640323191 1 other
NUP54 NUP54 -0.0678410040287978 1 -0.133577981611826 1 other
NUP58 NUP58 -0.14412695009478 1 -0.199312760597461 1 other
NUP62 NUP62 0.00148190046444929 1 -0.205250707179637 1 other
NUP85 NUP85 0 1 -0.15601727318395 1 other
NUP88 NUP88 -0.137008453228707 1 -0.262299652855227 0.0096167459684928 other
NUPL2 NUPL2 -0.0844253382621596 1 -0.265326147992274 0.013947851667155 other
NUS1 NUS1 0.037912673955758 1 -0.121542877676216 1 other
NUSAP1 NUSAP1 0.12568628399361 1 -0.297853100480865 1 other
NUTF2 NUTF2 -0.0951397792486455 1 -0.425394242907844 3.39132208734445e-09 other
NUTM2A-AS1 NUTM2A-AS1 0.0883823999182041 1 -0.176037708863083 1 other
NUTM2B-AS1 NUTM2B-AS1 -0.029297372753712 1 -0.232978478520199 0.000106476104210846 other
NXF1 NXF1 -0.0391012304451657 1 -0.0881053919975987 1 other
NXT1 NXT1 -0.174644993064791 1 -0.275118942098457 0.00052002410318751 other
OARD1 OARD1 0.244710267775155 0.000550455993510272 0.124537512481236 1 other
OAZ1 OAZ1 -0.0192960856627846 1 -0.256970788539773 1.14137135211359e-10 other
OAZ2 OAZ2 0.329423580463178 3.14171436943057e-11 0.0697344765571603 1 other
OBSL1 OBSL1 0.0996732312113668 1 -0.176954276454277 1 other
OCEL1 OCEL1 0.164290643034822 1 -0.0186316998645077 1 other
OCIAD1 OCIAD1 0.0899727172398577 0.771177233978126 -0.0760228127488817 1 other
ODC1 ODC1 -0.0196891402753107 1 -0.247148720291028 1.47730967713702e-07 other
ODF3B ODF3B -0.0431310306203971 1 -0.293817693939323 0.109272001703952 other
OFD1 OFD1 0.1433303471684 1 -0.0728402399751804 1 other
OGDH OGDH -0.18044904893004 1 -0.410738308937393 6.96807695106821e-11 other
OGFOD1 OGFOD1 0 1 -0.223460224918429 0.115514751260201 other
OGFOD3 OGFOD3 0.134057632374629 1 -0.102242337425531 1 other
OGFR OGFR 0.201697021993509 0.0522348583302042 -0.076776572887318 1 other
OGT OGT -0.113789784504702 1 -0.227857757734647 0.575440604473837 other
OLA1 OLA1 0.176279424063114 0.412254584114103 -0.110070359436809 1 other
OMA1 OMA1 0.108344829626122 1 0.00900268847447805 1 other
ONECUT1 ONECUT1 -0.0371645102731601 1 -0.225061682347622 0.653130651044745 other
OPA1 OPA1 -0.0786875507607057 1 -0.219266848977908 1 other
OPA3 OPA3 0.0810029459199315 1 -0.0661162374798157 1 other
OPN3 OPN3 -0.151111360085597 1 -0.329045244361116 0.000551997715386291 other
OPTN OPTN -0.224124112432702 0.64439613715243 -0.467578743443319 3.75139413965968e-17 other
ORAI1 ORAI1 0.192117313626114 1 -0.035349582180606 1 other
ORAI2 ORAI2 0 1 -0.233659610781384 0.218794933437839 other
ORAI3 ORAI3 0 1 -0.0737313856051116 1 other
ORC4 ORC4 -0.040337940163377 1 -0.152275436514435 1 other
ORMDL1 ORMDL1 0.00792714081709822 1 -0.0610578511949551 1 other
ORMDL2 ORMDL2 -0.0617213856289961 1 -0.284472554275328 2.60018729769306e-06 other
ORMDL3 ORMDL3 0.152758849938832 1 -0.048005319707136 1 other
OS9 OS9 0.174066281980546 0.0690559517262677 0.0430474021843212 1 other
OSBP OSBP -0.255599242583021 0.0619327893785218 -0.458079506330068 9.63804013169943e-15 other
OSBPL11 OSBPL11 -0.00767585700478035 1 -0.134937355220251 1 other
OSBPL1A OSBPL1A 0.141946219381548 1 -0.110782783245409 1 other
OSBPL2 OSBPL2 -0.050914412553136 1 -0.184096591178334 1 other
OSBPL8 OSBPL8 -0.182587178296511 1 -0.368521215203883 1.45934981081701e-06 other
OSBPL9 OSBPL9 0.0533030951110789 1 -0.168909320763087 1 other
OSER1 OSER1 -0.0457988607377526 1 -0.228474337585854 0.092568661914457 other
OSGEP OSGEP 0.191231457236795 1 -0.0610374363450776 1 other
OST4 OST4 0.121206176262011 2.68944749370223e-09 -0.175274600634157 1 other
OSTC OSTC 0.234926689083663 1.89008000301649e-08 -0.0516730976555555 1 other
OSTF1 OSTF1 -0.00765524248597393 1 -0.0903865166881279 1 other
OTUB1 OTUB1 0.0657652001960666 1 -0.152423789013684 1 other
OTUD4 OTUD4 -0.199631509846591 1 -0.263537347747051 0.00186703782353965 other
OTUD6B-AS1 OTUD6B-AS1 0.134899726711486 1 -0.00739716734044371 1 other
OTUD7B OTUD7B -0.080575936393035 1 -0.15787171395454 1 other
OTULIN OTULIN -0.177929869906596 1 -0.332503771989974 4.55407802056071e-05 other
OXA1L OXA1L 0.402367556124347 2.08097948813689e-15 0.260247781700578 0.000108406687280801 other
OXLD1 OXLD1 0.186733423182943 1 -0.0738909075934526 1 other
OXR1 OXR1 0.0522516418440777 1 -0.063435750873136 1 other
OXSR1 OXSR1 -0.167887562216772 1 -0.374673172957063 3.61971313513846e-08 other
P2RX4 P2RX4 0.0343326892318827 1 -0.102611549131263 1 other
P2RY1 P2RY1 0.201513993652812 1 -0.017038042408815 1 other
P4HB P4HB 0.159410574013897 1.14365213355519e-06 -0.197086838433267 1 other
P4HTM P4HTM 0.213649013368286 0.0366240973356748 0.0013621262520831 1 other
PA2G4 PA2G4 -0.128871397320431 1 -0.235031633057155 0.00372237091900608 other
PABPC1 PABPC1 0.0150681301071917 1 -0.17464991802323 1 other
PABPC4 PABPC4 -0.0105401196764164 1 -0.190222842862097 1 other
PABPN1 PABPN1 -0.139062916224367 1 -0.319091718546026 1 other
PACSIN3 PACSIN3 0.423214481769828 3.08033890717388e-14 0.238265488482995 0.080105747520244 other
PAF1 PAF1 -0.129584451398721 1 -0.10800963376475 1 other
PAFAH1B1 PAFAH1B1 -0.0817179976668513 1 -0.238219603132341 0.00493637037742374 other
PAFAH1B2 PAFAH1B2 -0.157232864974394 1 -0.308260301050107 6.99469165469345e-05 other
PAIP2 PAIP2 0.0899031815193954 1 -0.0995287308995225 1 other
PAIP2B PAIP2B 0 1 -0.0458203848559173 1 other
PAK1 PAK1 -0.123128506653962 1 -0.245893706569305 0.404934051117113 other
PAK1IP1 PAK1IP1 -0.127081625226422 1 -0.350298063255658 1.26853923256113e-07 other
PAK4 PAK4 0.128381339463074 1 -0.0601558267081141 1 other
PALM3 PALM3 0.257599394593851 0.0281350898280609 0.168873392900358 1 other
PALMD PALMD 0 1 -0.208331110650267 1 other
PAN3 PAN3 -0.118877732872887 1 -0.144441032096978 1 other
PANK2 PANK2 0.0168227675035393 1 -0.105064875359075 1 other
PAPD4 PAPD4 -0.0238646857404849 1 -0.16618955396391 1 other
PAPD5 PAPD5 0.0927058296308487 1 -0.0599300129879354 1 other
PAPOLA PAPOLA -0.0367538030442737 1 -0.105889862175895 1 other
PAPSS1 PAPSS1 0.141329234206593 1 -0.155001829454241 1 other
PAQR4 PAQR4 0.0704237417514957 1 -0.0930307987775205 1 other
PAQR5 PAQR5 0.105835482938088 1 -0.200830519320544 0.52309894641926 other
PARD3B PARD3B 0.0105826838392491 1 -0.0828356537362276 1 other
PARD6B PARD6B -0.160176015716467 1 -0.256568651895326 0.000698487536407654 other
PARL PARL -0.0603245629659073 1 -0.136282425996412 1 other
PARP8 PARP8 -0.137896767636806 1 -0.259462846732062 0.0139110534734705 other
PARVA PARVA -0.0405462553081817 1 -0.279103216599279 0.000340645103571355 other
PATL1 PATL1 -0.189995691495947 1 -0.249731222387065 0.0979222089204719 other
PATZ1 PATZ1 0 1 -0.214518914626449 1 other
PAWR PAWR -0.0273703453394243 1 -0.181686974311574 0.625957256787092 other
PAXBP1 PAXBP1 -0.135804913163668 1 -0.213761159862025 1 other
PAXIP1-AS1 PAXIP1-AS1 0.0959270794312004 1 0.028486592783517 1 other
PBDC1 PBDC1 -0.0178356184231405 1 -0.329173577689976 5.91869672288722e-06 other
PBX1 PBX1 0.0353890667393175 1 -0.18249839814486 1 other
PBX2 PBX2 -0.0852552976365024 1 -0.192976558188267 1 other
PBXIP1 PBXIP1 0.180754467667457 1 -0.00342767540694067 1 other
PCBD1 PCBD1 0.204474634557927 6.36361606939499e-08 -0.164586232904452 0.588590582770515 other
PCBP2 PCBP2 0.0170859178726102 1 -0.14855590037827 1 other
PCBP4 PCBP4 0.0173110235928537 1 -0.00740740322643663 1 other
PCCA PCCA -0.0281763647330932 1 -0.272121017004328 0.000234603432473391 other
PCCB PCCB 0 1 -0.201329103066989 1 other
PCF11 PCF11 0.0898198308212849 1 0.00956753192319071 1 other
PCGF1 PCGF1 0 1 -0.0975840689065925 1 other
PCGF2 PCGF2 0 1 -0.229315592788156 1 other
PCGF5 PCGF5 -0.149171002866115 1 -0.252060967601211 0.101449224631479 other
PCID2 PCID2 0.0096891703300428 1 -0.181462407167766 1 other
PCIF1 PCIF1 -0.0897138192716744 1 -0.18516615796778 1 other
PCLO PCLO 0.0247674888712184 1 -0.170073567637781 1 other
PCMT1 PCMT1 0.14987142568482 1 -0.140356672398159 1 other
PCMTD1 PCMTD1 -0.0671684466142894 1 -0.140076753315452 1 other
PCMTD2 PCMTD2 0.149001878544796 1 -0.0117096785514053 1 other
PCNA PCNA 0.0572966260319219 1 -0.160287101629407 1 other
PCNP PCNP 0.149764599809539 0.00580311586343181 0.0118923324322904 1 other
PCNX PCNX 0 1 -0.116656645875181 1 other
PCSK7 PCSK7 -0.0238908414980223 1 -0.0823763017456522 1 other
PCYOX1 PCYOX1 -0.0106811854804072 1 -0.299216225697068 0.000307248135591229 other
PCYT1A PCYT1A -0.0144217449402029 1 -0.197275850867241 1 other
PCYT2 PCYT2 0.0195672307858903 1 -0.0702378283853149 1 other
PDAP1 PDAP1 0.0213799609736147 1 -0.139186358635929 1 other
PDCD10 PDCD10 -0.138506449952958 1 -0.240701824405596 0.0660497580476524 other
PDCD11 PDCD11 -0.0851439720647531 1 -0.262632935577281 0.0259691961682919 other
PDCD2 PDCD2 0.171045221127604 1 -0.0921383957955344 1 other
PDCD4 PDCD4 -0.0228219745972846 1 -0.151562174166214 1 other
PDCD5 PDCD5 -0.15454243067873 1 -0.466991449163668 3.17547212380469e-27 other
PDCD6 PDCD6 -0.0486325740281332 1 -0.312173826231349 2.83595209485359e-10 other
PDCD6IP PDCD6IP -0.145360022643946 1 -0.339873913602383 3.35841336837181e-09 other
PDCD7 PDCD7 -0.10096937873889 1 -0.336546885881697 1.16639718513374e-07 other
PDCL PDCL 0 1 -0.227504161532025 1 other
PDCL3 PDCL3 -0.0647340324289709 1 -0.305272167524666 1.94698791657868e-05 other
PDDC1 PDDC1 0 1 -0.172529769080842 1 other
PDE12 PDE12 -0.101576305652143 1 -0.193698739196684 1 other
PDE6D PDE6D 0 1 -0.2083887864645 1 other
PDE8A PDE8A -0.0385615109027273 1 -0.181749495594483 1 other
PDE9A PDE9A 0 1 -0.0736612826151182 1 other
PDGFA PDGFA -0.228377295439051 1 -0.336546885881697 0.000179388380417079 other
PDGFC PDGFC 0.0169468172967082 1 -0.137099462835754 1 other
PDGFD PDGFD -0.12633641749242 1 -0.504942446597351 2.15072140364433e-16 other
PDHA1 PDHA1 0.0459077706155603 1 -0.13038331280072 1 other
PDHB PDHB 0.137235712343976 1 -0.142002756339263 1 other
PDHX PDHX 0.0654434545096132 1 -0.114958415228038 1 other
PDIA3 PDIA3 -0.0656753337742581 1 -0.187524227671135 0.419994987024324 other
PDIA4 PDIA4 -0.132485749394963 1 -0.33082565382938 0.0370888212765032 other
PDIA5 PDIA5 0.422604806694174 2.2139967190451e-14 0.0508903386473299 1 other
PDIA6 PDIA6 -0.0187498366412635 1 -0.20388417312179 0.00508600615403648 other
PDK2 PDK2 0.202552190918694 1 0.0371099944748157 1 other
PDK4 PDK4 0.204494001252833 1 -0.0765378433728234 1 other
PDLIM1 PDLIM1 -0.0529536027746238 1 -0.213484166579149 1.71910149070059e-06 other
PDLIM5 PDLIM5 -0.1352326591424 1 -0.303534119490393 3.60352755889569e-06 other
PDPK1 PDPK1 0.0177457117109787 1 -0.121323020674467 1 other
PDRG1 PDRG1 0.0544234004050546 1 -0.0534249263244917 1 other
PDS5A PDS5A -0.194310220409034 1 -0.307659364905551 0.000550634300963447 other
PDS5B PDS5B -0.0683858999903411 1 -0.0436931199983961 1 other
PDSS2 PDSS2 0 1 -0.128443643654378 1 other
PDXDC1 PDXDC1 -0.0211859736574946 1 -0.267390969669119 0.000278075846419198 other
PDZD11 PDZD11 0.11550215758801 1 -0.146179561152765 1 other
PDZD8 PDZD8 -0.0300857391177184 1 -0.230972785411485 8.75689050588089e-05 other
PDZK1 PDZK1 0.419171702932323 2.62255706154397e-17 0.12191690936686 1 other
PDZK1IP1 PDZK1IP1 -0.126541021073697 1 -0.543829482272565 1.18731529437911e-17 other
PEA15 PEA15 0.0454485738765384 1 -0.147475870669234 1 other
PEBP1 PEBP1 0.0590104658567707 0.0187395905122823 -0.0966098417667056 1 other
PECR PECR 0.203566946377244 0.068946219297111 -0.113943418048718 1 other
PEF1 PEF1 0.0047615794525373 1 -0.102003407043579 1 other
PELO PELO -0.177772071363028 1 -0.263979271282758 0.00717571701644154 other
PELP1 PELP1 -0.0982144749780347 1 -0.23166985354361 1 other
PEMT PEMT -0.0894557038106127 1 -0.279133216188761 0.537554082142513 other
PEPD PEPD -0.0700846263543714 1 -0.206283089499366 1 other
PER1 PER1 0.0307441000564777 1 -0.125366500625763 1 other
PER2 PER2 0.128356617790011 1 0.0422739877138258 1 other
PERP PERP -0.0527019841284537 1 -0.367926983958255 1.05977143742217e-11 other
PES1 PES1 0.102011206001345 1 -0.0601210221208659 1 other
PET100 PET100 -0.0284279865313444 1 -0.115864924102156 1 other
PET117 PET117 0.203757983418245 0.48836114817717 -0.145748190401772 1 other
PEX10 PEX10 0 1 -0.139130810349995 1 other
PEX11A PEX11A 0.133377186656446 1 0.0322171924042691 1 other
PEX11B PEX11B 0.140660002897591 1 -0.0793176399451574 1 other
PEX13 PEX13 -0.0265697027091139 1 -0.192653045764879 1 other
PEX16 PEX16 0.0707474984966032 1 -0.123090994116579 1 other
PEX19 PEX19 0.11518384069524 1 -0.0331326571964516 1 other
PEX2 PEX2 0.110207766814958 1 -0.0240863428900848 1 other
PEX26 PEX26 -0.0507062463132746 1 -0.311280988243184 6.9042756942611e-06 other
PEX3 PEX3 0 1 -0.115668137585173 1 other
PEX6 PEX6 0 1 -0.133104437743701 1 other
PFDN1 PFDN1 -0.188869709133552 1 -0.318825868165054 4.62783188989165e-06 other
PFDN4 PFDN4 0.0979714377681246 1 -0.132285757638032 1 other
PFDN5 PFDN5 0.092327820224444 0.000327985596193114 -0.0664165419108591 1 other
PFDN6 PFDN6 0.132021198529294 1 -0.0376429327327937 1 other
PFKL PFKL 0.0344653743963543 1 -0.221526990480092 0.100468729251754 other
PFN1 PFN1 0.0467916617804141 0.000408400362372825 -0.341972545517835 0.147170354973695 other
PFN2 PFN2 0.299194992089853 1.55799377049943e-05 0.172222049012828 1 other
PGAM1 PGAM1 0.18180868516534 0.00124712856845732 -0.00834029270839592 1 other
PGAP2 PGAP2 0.200183433704151 1 -0.0351483691615053 1 other
PGD PGD 0.0342506659715311 1 -0.216876206360102 1 other
PGGT1B PGGT1B -0.0568350929628638 1 -0.190459959771203 1 other
PGK1 PGK1 0.103756303906013 1 -0.0250095010354772 1 other
PGLS PGLS 0.117349645897511 1 -0.171538010216275 1 other
PGM1 PGM1 0.125447629688732 1 -0.126153740546759 1 other
PGM2 PGM2 -0.0337768580227968 1 -0.299297124646234 3.19720429464744e-05 other
PGM3 PGM3 -0.11219420129058 1 -0.263229329527539 0.156979232626997 other
PGPEP1 PGPEP1 0 1 -0.132148468344415 1 other
PGRMC1 PGRMC1 0.206178846597263 5.9287693558757e-09 -0.00534200047555536 1 other
PGRMC2 PGRMC2 -0.0755381988410297 1 -0.229888253381055 0.13686298829805 other
PHACTR4 PHACTR4 -0.174172010495516 1 -0.338642751590884 1.95920991737971e-07 other
PHAX PHAX -0.00547487760894949 1 -0.21184123178455 0.00717873098397522 other
PHC1 PHC1 0 1 -0.135848890764885 1 other
PHC3 PHC3 -0.155566470707192 1 -0.237965117012133 0.281442550099621 other
PHF1 PHF1 -0.0732117946352866 1 -0.100707055442817 1 other
PHF10 PHF10 -0.235223639550003 0.104420994751609 -0.423082110029005 6.70158909094129e-12 other
PHF11 PHF11 0.0186682388804846 1 -0.205941582392149 1 other
PHF14 PHF14 -0.0529913043426524 1 -0.277166211916684 8.62836382420681e-05 other
PHF20 PHF20 0.106821754751806 1 -0.179542575027833 1 other
PHF20L1 PHF20L1 -0.0775776111700307 1 -0.216729901363015 1 other
PHF23 PHF23 0.0885395968028373 1 -0.0998897096290514 1 other
PHF3 PHF3 -0.224374707857381 0.355324573945431 -0.304098253294376 1.67417556165183e-05 other
PHF5A PHF5A 0.0518656904691593 1 -0.145500468191101 1 other
PHF6 PHF6 0 1 -0.252424654899807 0.0593446904885266 other
PHGDH PHGDH 0.293226147796517 1.74418759680866e-18 0.00877109547098256 1 other
PHIP PHIP -0.112826413018188 1 -0.299274741920707 5.71822634050435e-05 other
PHKA2 PHKA2 0 1 -0.143322068936045 1 other
PHKB PHKB -0.133627262798949 1 -0.310673780216972 0.000212010940329484 other
PHKG1 PHKG1 0.356653208772077 5.0797999857775e-05 0.208801530099904 1 other
PHLDB1 PHLDB1 0 1 -0.077322135605338 1 other
PHLDB2 PHLDB2 0.0845684969356467 1 -0.167099629196918 1 other
PHPT1 PHPT1 -0.147590013924864 1 -0.358806659119502 2.42089553127971e-09 other
PHYHD1 PHYHD1 0.178746130730893 1 0.0230123922021139 1 other
PHYKPL PHYKPL 0.193791117053095 0.836054738641418 0.0105796303151342 1 other
PI4KB PI4KB 0.0464282452801104 1 -0.145468133315606 1 other
PIAS1 PIAS1 0.0186264073681568 1 0.0438231714242376 1 other
PIAS2 PIAS2 0 1 -0.170637005307092 1 other
PIAS4 PIAS4 -0.029885173522068 1 -0.199321693931515 1 other
PIBF1 PIBF1 0 1 -0.199436506169848 1 other
PICALM PICALM -0.0743160472736419 1 -0.238384996190335 0.28870684707141 other
PICK1 PICK1 -0.0236223580083523 1 -0.0921478663852637 1 other
PID1 PID1 0.238759281710266 0.0397385460566241 0.0427349558650674 1 other
PIEZO1 PIEZO1 -0.224839582221013 1 -0.408129613316081 2.94712578022796e-09 other
PIGBOS1 PIGBOS1 0.144424184034819 1 -0.0685924946701126 1 other
PIGC PIGC 0.200382015413338 0.513476473365376 -0.133281710182623 1 other
PIGF PIGF 0.0152752225967852 1 -0.137349965091099 1 other
PIGH PIGH 0.0541632066999227 1 -0.0893881705814557 1 other
PIGK PIGK 0 1 -0.203997784803866 1 other
PIGM PIGM 0 1 -0.208004233605256 1 other
PIGP PIGP 0.241083756551475 0.00387819146509547 0.0271710914234704 1 other
PIGQ PIGQ 0 1 -0.0696612772817722 1 other
PIGR PIGR -0.148363597517628 1 -0.648315978062352 6.01814558969162e-13 other
PIGT PIGT 0.0843765948398709 1 -0.104741439226156 1 other
PIGX PIGX 0.174889680560717 1 -0.017521865137978 1 other
PIH1D1 PIH1D1 0.142547253822814 1 -0.159587775397179 1 other
PIK3AP1 PIK3AP1 -0.122684977266732 1 -0.279987935177897 0.00306016921563884 other
PIK3C3 PIK3C3 0 1 -0.134664357247923 1 other
PIK3CA PIK3CA -0.12027369128548 1 -0.315521439387263 0.00053349538911524 other
PIK3CB PIK3CB -0.0876831780457965 1 -0.202774905769776 1 other
PIK3R1 PIK3R1 -0.197653735307706 1 -0.259058520885771 0.0382724202838366 other
PILRB PILRB 0.122684642202358 1 -0.0783486696154774 1 other
PIM1 PIM1 -0.243046067748383 1 -0.293335687114154 0.0128359699497964 other
PIN1 PIN1 0.0938913290963551 1 -0.101809842536755 1 other
PIN4 PIN4 0.0434524139903684 1 -0.112397333318343 1 other
PINK1 PINK1 -0.111784724555484 1 -0.340835118680245 2.99922217161375e-07 other
PIP5K1A PIP5K1A -0.0893524238453884 1 -0.184392814496876 1 other
PISD PISD -0.208718307519129 0.983352722504036 -0.293107093291723 0.000325122089503567 other
PITHD1 PITHD1 -0.00307391607141128 1 -0.0829216795440233 1 other
PITPNA-AS1 PITPNA-AS1 0.179928144321448 1 -0.0407825464947014 1 other
PITPNB PITPNB -0.156480453794478 1 -0.240847229161578 2.43145351750966e-06 other
PKD2 PKD2 -0.150611212809588 1 -0.441910607825897 1.01451759225144e-11 other
PKHD1 PKHD1 -0.0374821757468338 1 -0.323770730358458 9.23767037088464e-05 other
PKIG PKIG 0.154888366519173 1 -0.107291465668134 1 other
PKN2 PKN2 -0.160750998406104 1 -0.324094486512016 5.47599005806817e-07 other
PKNOX1 PKNOX1 -0.15857803950631 1 -0.284733202333751 0.0157474631132863 other
PKP2 PKP2 0.101751697193345 1 -0.0800848190581551 1 other
PKP4 PKP4 -0.160311970996921 1 -0.426374321122547 4.52076655106839e-14 other
PLA2G12A PLA2G12A 0.0616885943156125 1 -0.144781269599312 1 other
PLAA PLAA 0 1 -0.142406462628891 1 other
PLCXD2 PLCXD2 -0.112294719195318 1 -0.233611473904165 1 other
PLD1 PLD1 0.112339526110136 1 -0.142145932087739 1 other
PLD3 PLD3 0.344043496185881 7.49514748724602e-13 0.128358323427944 0.788462086099442 other
PLEKHA1 PLEKHA1 -0.143744816894293 1 -0.37777231558087 5.57836298489283e-10 other
PLEKHA2 PLEKHA2 -0.0336229154430749 1 -0.114385626114179 1 other
PLEKHA3 PLEKHA3 -0.194160721231001 1 -0.328905287191489 4.44548318402159e-05 other
PLEKHA4 PLEKHA4 -0.126841410043035 1 -0.29486374577135 0.000233067538630027 other
PLEKHA5 PLEKHA5 -0.0390443795499995 1 -0.190183686996128 1 other
PLEKHA6 PLEKHA6 -0.0283737029234656 1 -0.304638749959045 2.17746662186571e-05 other
PLEKHB1 PLEKHB1 0.414544578087033 1.55519589426267e-13 0.167499221215305 0.690539422317375 other
PLEKHB2 PLEKHB2 -0.11749560402509 1 -0.148732643449187 1 other
PLEKHF2 PLEKHF2 0.202489955032217 0.814197259338991 0.0631982807324363 1 other
PLEKHG6 PLEKHG6 -0.151247585432804 1 -0.189728960020391 1 other
PLEKHJ1 PLEKHJ1 0.0830093203453965 1 -0.17828143949801 1 other
PLGRKT PLGRKT -0.0289347432989455 1 -0.178882337513689 1 other
PLIN3 PLIN3 -0.106089056293523 1 -0.268379957112669 0.0800258987480673 other
PLIN5 PLIN5 0.0106994467114654 1 -0.130887291402304 1 other
PLK2 PLK2 0.109573682546478 1 -0.121790417940318 1 other
PLK3 PLK3 0.0513166221751755 1 -0.115994769665651 1 other
PLLP PLLP 0.108784348243935 0.053377085037401 -0.100907882690846 1 other
PLOD2 PLOD2 -0.121701903193359 1 -0.186901086618681 1 other
PLOD3 PLOD3 0.198716274391567 1 -0.0951803030029497 1 other
PLPP2 PLPP2 0.143451134982056 7.08590290112652e-05 -0.15847669408434 1 other
PLPP4 PLPP4 0.333339498750426 1.37146468657756e-06 0.504208498237993 8.3623332704495e-14 other
PLPP5 PLPP5 -0.107239720035964 1 -0.326578519570989 1.08748525101016e-05 other
PLRG1 PLRG1 0.0307684742322694 1 -0.143792781497872 1 other
PLS3 PLS3 -0.134773470850841 1 -0.316276736043163 0.00025263583807665 other
PLSCR1 PLSCR1 -0.0259251809881794 1 -0.160842734911121 1 other
PLSCR4 PLSCR4 -0.0186122969649998 1 -0.236357169288975 0.34571367450034 other
PM20D2 PM20D2 -0.0188222730395504 1 -0.28638587535028 5.73435737444805e-05 other
PMAIP1 PMAIP1 -0.179023125403107 1 -0.186333003021019 1 other
PMF1 PMF1 -0.0066624166104533 1 -0.161972965733382 1 other
PMM1 PMM1 0.425114100277851 5.77677886790181e-17 0.19060611089612 0.00891463463490175 other
PMM2 PMM2 -0.220831560823475 0.428872051315374 -0.289406802347164 2.69715073643511e-05 other
PMPCA PMPCA -0.011344086752598 1 -0.25587390233117 0.0331544084279441 other
PMPCB PMPCB 0.213562058238273 0.0197104681275753 0.0524103293821849 1 other
PMVK PMVK 0.289254141321663 8.51087376620805e-08 -0.0414932227826543 1 other
PNISR PNISR -0.010022775365614 1 -0.155865945663897 1 other
PNKD PNKD 0.207707845986921 1.09568596347505e-06 -0.0836823260552607 1 other
PNKP PNKP 0.00142289877305068 1 -0.141314005059177 1 other
PNO1 PNO1 -0.139585175529942 1 -0.264462783890025 0.014503789130005 other
PNP PNP -0.17626097915285 1 -0.208693726129804 1 other
PNPLA2 PNPLA2 -0.0114382667948386 1 -0.197370574052146 1 other
PNPLA4 PNPLA4 0.300071584962234 6.66321541464664e-05 0.0344593458099587 1 other
PNPLA8 PNPLA8 -0.130390702695747 1 -0.255394041414668 0.253264608796174 other
PNPT1 PNPT1 -0.14912738566605 1 -0.197287896784086 1 other
PNRC1 PNRC1 0.118074673371306 8.8663458377135e-07 0.0304579093393118 2.25222013537518e-05 other
PNRC2 PNRC2 0.0878051694679074 1 -0.0591010052040667 1 other
POGK POGK -0.15299911847161 1 -0.278196693286138 0.00395967962721908 other
POGZ POGZ 0.00463465238863225 1 -0.0980305444476901 1 other
POLD2 POLD2 0.18465137720508 0.0171649919397694 -0.0426837055359689 1 other
POLD3 POLD3 0 1 -0.225332846827358 0.167237387127139 other
POLDIP2 POLDIP2 0.236374344267742 4.07963130193598e-06 0.00203148134507314 1 other
POLDIP3 POLDIP3 0.0956284443878248 1 -0.0879482855234681 1 other
POLE3 POLE3 0.0206796855833671 1 -0.0335001200891902 1 other
POLK POLK -0.105031672747769 1 -0.22098516153829 0.200817968250143 other
POLR1C POLR1C 0.0327778653075232 1 -0.0566562593150954 1 other
POLR1D POLR1D 0.242785190245346 3.01697022866295e-09 -0.0122524898217375 1 other
POLR2B POLR2B -0.0564263668083265 1 -0.230222211562567 0.0321921507974084 other
POLR2C POLR2C 0.121162207184324 1 -0.0244734385339341 1 other
POLR2D POLR2D 0.274611730335771 0.00797036642394003 0.000545372409314515 1 other
POLR2E POLR2E 0.151339956282699 0.630663956603761 -0.154874036933172 1 other
POLR2F POLR2F 0.12639433078486 0.000590426905467793 -0.196067282337774 1 other
POLR2G POLR2G 0.262956957349272 0.000395847930357071 -0.0526543946751238 1 other
POLR2H POLR2H -0.0109409388271164 1 -0.282367321020639 2.25783022951961e-05 other
POLR2I POLR2I -0.00814809942077643 1 -0.312142395315857 1.80529365071718e-08 other
POLR2J POLR2J 0.222007718250095 8.86852658516643e-06 0.00569543669940964 1 other
POLR2J3 POLR2J3 0.566592207717513 7.41146245279334e-50 0.29082515902329 6.44128530665098e-16 other
POLR2K POLR2K 0.149946911323491 0.000583198663935251 -0.0397100055817077 1 other
POLR2L POLR2L 0.0922841346728687 7.78598299763915e-07 -0.147200083946562 1 other
POLR3D POLR3D -0.0515181193309753 1 -0.183762926281204 1 other
POLR3E POLR3E -0.0305761203284718 1 -0.13806908665836 1 other
POLR3GL POLR3GL 0.2692721535478 3.57853585982028e-05 0.139899217542222 1 other
POLR3H POLR3H 0.166373429131321 1 -0.103833398910265 1 other
POLR3K POLR3K 0 1 -0.174411237180548 1 other
POLRMT POLRMT 0.0855805645458918 1 -0.118271598291839 1 other
POM121 POM121 -0.179385517552752 1 -0.234208210963728 0.240339708864996 other
POM121C POM121C -0.191089888758922 1 -0.303383317942377 9.63108200727619e-05 other
POMGNT1 POMGNT1 0.114300798272671 1 -0.0695979047281712 1 other
POMP POMP -0.0337501776477039 1 -0.262498034349848 6.97257584159934e-05 other
PON2 PON2 -0.0729513519680971 1 -0.369764903240262 1.21401974102492e-08 other
POP4 POP4 -0.0405299108137871 1 -0.0900779342363061 1 other
POP5 POP5 0.203697996401505 1 -0.106175670071443 1 other
POR POR -0.0862041262436788 1 -0.289228186417035 0.00040244674738305 other
POU2F1 POU2F1 -0.131029979440845 1 -0.147719881330948 1 other
PPA1 PPA1 0.0788363998693959 0.228140774492371 -0.160487713941673 0.164722071634804 other
PPA2 PPA2 0.404452137856776 2.71533922591802e-16 0.0887239070469081 1 other
PPAN PPAN 0.0399559779248799 1 -0.0511911969003849 1 other
PPARA PPARA -0.148401065903682 1 -0.315296492811126 4.6744355251514e-06 other
PPARGC1A PPARGC1A -0.00781481696822195 1 -0.25107753529882 0.0340286516751704 other
PPCS PPCS 0.132165799470149 0.636903911675643 -0.0761282747275941 1 other
PPHLN1 PPHLN1 -0.0575190675940046 1 -0.122077197787522 1 other
PPIA PPIA 0.150671499698865 4.03893787528133e-11 -0.150704296341669 1 other
PPIC PPIC 0.372509450666427 2.16546546567193e-18 -0.0625780878980566 1 other
PPID PPID 0.202333407297675 0.594520540995969 -0.0912642524740794 1 other
PPIE PPIE 0.0429007888891451 1 -0.143784867773297 1 other
PPIF PPIF -0.040337940163377 1 -0.20575049769139 0.738263172177995 other
PPIG PPIG -0.157341823421013 1 -0.264835373511737 1.11217795649598e-05 other
PPIH PPIH 0.0498327938163634 1 -0.209305736446846 1 other
PPIL1 PPIL1 0 1 -0.151348122501012 1 other
PPIL2 PPIL2 0 1 -0.176309563905735 1 other
PPIL3 PPIL3 0.186405778823646 0.357155639462473 -0.111157166352466 1 other
PPIL4 PPIL4 -0.100778005935725 1 -0.196487214683908 1 other
PPIP5K2 PPIP5K2 -0.109251405607487 1 -0.20469613594767 1 other
PPL PPL -0.126315480564914 1 -0.339282899708219 7.87286848655837e-07 other
PPM1A PPM1A 0.0854665132038968 1 -0.022684800964796 1 other
PPM1B PPM1B 0.197327781406603 1 0.10216249369095 1 other
PPM1G PPM1G -0.16951143989132 0.610398260866142 -0.392792690744724 5.86478551570517e-16 other
PPME1 PPME1 -0.136175452077199 1 -0.362203464009745 5.98252903332531e-09 other
PPP1CA PPP1CA 0.030678543161558 1 -0.161297620554389 1 other
PPP1CB PPP1CB -0.0517180362083081 1 -0.118503719815325 1 other
PPP1CC PPP1CC 0.278935628885955 2.19080065301656e-12 0.202731879959213 1.78018670442423e-05 other
PPP1R10 PPP1R10 -0.0702338986521983 1 -0.062511848254403 1 other
PPP1R11 PPP1R11 0.0917696371893806 1 -0.0552905326433661 1 other
PPP1R12A PPP1R12A -0.149240662578449 1 -0.16233389016987 1 other
PPP1R13L PPP1R13L 0.125044662362809 1 -0.02423477201545 1 other
PPP1R15A PPP1R15A 0.102877536776246 0.101026643729027 0.20241312068725 1.3071611765474e-11 other
PPP1R15B PPP1R15B -0.228044369012715 0.564127240941401 -0.197234297911048 0.788435113028512 other
PPP1R16A PPP1R16A 0.343541805301885 4.49295977279662e-18 0.089729442708923 1 other
PPP1R18 PPP1R18 -0.0979246026762233 1 -0.214337876143963 1 other
PPP1R2 PPP1R2 -0.185395472865366 1 -0.182310348104979 1 other
PPP1R21 PPP1R21 0 1 -0.221758861607746 0.531363377463452 other
PPP1R35 PPP1R35 -0.204055895582769 0.497686173578539 -0.449763708513398 1.32843490575855e-13 other
PPP1R37 PPP1R37 0.113786177179277 1 -0.00878027128763925 1 other
PPP1R3B PPP1R3B 0 1 -0.202223959709758 1 other
PPP1R7 PPP1R7 0.0509579101010819 1 -0.226700966120823 0.0934144366695722 other
PPP1R8 PPP1R8 0.147110078665742 1 -0.062843977787973 1 other
PPP1R9A PPP1R9A -0.171108314975546 1 -0.166906511526481 1 other
PPP2CA PPP2CA -0.00870184359332887 1 -0.0584463613897462 1 other
PPP2R1A PPP2R1A 0.183986497844645 0.0045629137662428 -0.119386446670811 1 other
PPP2R1B PPP2R1B -0.0874200193050005 1 -0.185647940976975 1 other
PPP2R2A PPP2R2A -0.118573193955305 1 -0.0855680026525786 1 other
PPP2R2D PPP2R2D -0.243586411319504 0.139723026106861 -0.351549240211686 4.00471923368394e-07 other
PPP2R3C PPP2R3C 0.0643409979357263 1 -0.0802224264283331 1 other
PPP2R4 PPP2R4 0.149191749060076 1 -0.207842664360332 1 other
PPP2R5A PPP2R5A 0.0986655938194627 1 -0.070700114839453 1 other
PPP2R5C PPP2R5C 0.10317707159539 1 -0.00800619556081272 1 other
PPP2R5E PPP2R5E -0.226965889095813 0.303069949492534 -0.31812174546951 3.44956429845075e-08 other
PPP3CA PPP3CA -0.176280436429535 1 -0.140894747539118 1 other
PPP3CB PPP3CB 0.073455579280761 1 -0.146584063638616 1 other
PPP3CC PPP3CC -0.0714951956594052 1 -0.11774358763083 1 other
PPP4C PPP4C 0.0304229127306645 1 -0.165887653406135 1 other
PPP4R2 PPP4R2 0.256012396732838 0.000204429300471307 -0.0243434363332809 1 other
PPP4R3A PPP4R3A -0.0887907670268817 1 -0.231955850448303 0.0625643906819922 other
PPP4R3B PPP4R3B -0.0949993078634704 1 -0.19477452977727 0.877539436077029 other
PPP5C PPP5C 0.0629359830581377 1 -0.141379679428857 1 other
PPP6C PPP6C 0.114402895712169 1 0.0866847403582043 1 other
PPP6R1 PPP6R1 0 1 -0.22470468978273 0.0817035896628452 other
PPP6R2 PPP6R2 -0.0557025338841477 1 -0.253845118080434 0.098233518869778 other
PPP6R3 PPP6R3 -0.184850067888661 1 -0.188119937135675 1 other
PPRC1 PPRC1 -0.14859873621848 1 -0.254039658509873 0.0682802076204654 other
PPTC7 PPTC7 -0.15856783026797 1 -0.285799185693785 0.00411435498671188 other
PQBP1 PQBP1 0.147860292665013 1 -0.0759465590502191 1 other
PQLC3 PQLC3 0.166893837439354 1 0.067110658981018 1 other
PRADC1 PRADC1 0.186986133779111 1 0.0223914125089104 1 other
PRCC PRCC 0.247971718832775 0.012930909109196 0.00719446343945629 1 other
PRDM2 PRDM2 -0.113331237372326 1 -0.0631718045843352 1 other
PRDX1 PRDX1 -0.0614225936952802 1 -0.218210625036218 1.42276259198076e-09 other
PRDX2 PRDX2 -0.0176326692875234 1 -0.28542743609333 1.29324321188921e-18 other
PRDX3 PRDX3 0.100816540050134 1 -0.186069884320486 0.466497679864293 other
PRDX6 PRDX6 0.108020185711207 0.0573866210815806 -0.113555114800843 1 other
PREB PREB 0.166337672505707 1 -0.0632469356757532 1 other
PRELID1 PRELID1 -0.0783530057477917 1 -0.247668795495126 4.80786096895425e-05 other
PRELID3B PRELID3B 0.0256503787868956 1 -0.108643730918148 1 other
PREPL PREPL 0.125057671116888 1 -0.0876758201046994 1 other
PRICKLE1 PRICKLE1 0 1 -0.229694182617207 0.591445625210821 other
PRKAA1 PRKAA1 -0.157209655696827 1 -0.28188692979497 0.000970591918451691 other
PRKAA2 PRKAA2 0.00315151074152764 1 -0.0343562441124804 1 other
PRKAB2 PRKAB2 0.236732208334341 0.0120821468884998 0.175581469198553 1 other
PRKACA PRKACA -0.140042192449143 1 -0.244077230019121 0.159943663695849 other
PRKACB PRKACB 0 1 -0.262873203638328 0.0992288465354245 other
PRKAG1 PRKAG1 0.0757909653233417 1 -0.000739833288418756 1 other
PRKAR1A PRKAR1A -0.138135836361202 1 -0.169638182762765 1 other
PRKAR2A PRKAR2A 0.0276788902151348 1 -0.0705611920186442 1 other
PRKCA PRKCA -0.140096022091795 1 -0.29366507189476 0.0021147111739506 other
PRKCD PRKCD -0.077506510854181 1 -0.166476184882937 1 other
PRKCI PRKCI -0.0743241248600128 1 -0.264211289272598 0.240340265691961 other
PRKCSH PRKCSH 0.196471962054943 0.00236787847053121 -0.027417417464895 1 other
PRKD2 PRKD2 0 1 -0.166072619085426 1 other
PRKRA PRKRA -0.0228861912674845 1 -0.100225899258988 1 other
PRKRIP1 PRKRIP1 -0.116115359155213 1 -0.310874114967866 1.71191194688525e-05 other
PRKRIR PRKRIR -0.0483003514387075 1 -0.194295157464559 1 other
PRKX PRKX 0.063606997634076 1 0.0370279189128231 1 other
PRMT1 PRMT1 -0.198832923107825 1 -0.404788006220664 2.26988955502997e-17 other
PRMT2 PRMT2 -0.0274465187945278 1 -0.254524835707073 1 other
PRMT5 PRMT5 0.0487318840632498 1 -0.0945262263639786 1 other
PRNP PRNP 0.157232377681312 0.222401718236368 0.0947023964685432 1 other
PROM1 PROM1 -0.03161822927821 1 -0.119209324180493 1 other
PROS1 PROS1 -0.171842506460662 1 -0.30929930625087 1 other
PROSC PROSC 0.10525176113625 1 -0.0576020492483682 1 other
PROSER2 PROSER2 -0.189193870419826 1 -0.224210858590402 0.456758719711663 other
PRPF18 PRPF18 0.0124487836690976 1 -0.111147501586939 1 other
PRPF19 PRPF19 0.00713529494626441 1 -0.15135830481535 1 other
PRPF31 PRPF31 0.135893141415606 1 0.0377403279828469 1 other
PRPF38A PRPF38A 0.102155184907206 1 -0.0203376261517803 1 other
PRPF38B PRPF38B 0.0227852530963818 1 -0.0852440904177631 1 other
PRPF39 PRPF39 0 1 -0.17258932151976 1 other
PRPF4 PRPF4 0.0661042422186615 1 -0.166302120807998 1 other
PRPF40A PRPF40A -0.190549490901151 1 -0.288637702677377 5.3508025969119e-05 other
PRPF6 PRPF6 -0.00525746327512244 1 -0.158166904331651 1 other
PRPS1 PRPS1 -0.0372364227063744 1 -0.0862535592303471 1 other
PRPS2 PRPS2 0.0954641492321315 1 -0.062425887183468 1 other
PRPSAP1 PRPSAP1 0.28584756988338 7.0760122676408e-06 -0.0226848009647961 1 other
PRPSAP2 PRPSAP2 -0.0458843016127191 1 -0.10742829473084 1 other
PRR13 PRR13 0.277540055481409 2.09592846525252e-12 0.0462011552417216 1 other
PRR14 PRR14 0.17156072546982 1 -0.0474207785552829 1 other
PRR14L PRR14L -0.156825139154523 1 -0.222155357319439 1 other
PRR15L PRR15L 0.407792696900809 2.67733642011411e-22 0.125211923969715 0.000260193079888194 other
PRR34-AS1 PRR34-AS1 0 1 -0.103426181422971 1 other
PRR4 PRR4 0.186454602837498 1 -0.077886267017784 1 other
PRR7 PRR7 -0.0381652358826812 1 -0.237022114427168 0.343086659356938 other
PRRC1 PRRC1 -0.0813374077478903 1 -0.307278618200496 0.000198029341750173 other
PRRC2A PRRC2A -0.13309065388665 1 -0.259064713230617 0.000458461855745032 other
PRRC2B PRRC2B -0.0780328447221847 1 -0.275791798600531 0.000383588897979892 other
PRRG2 PRRG2 0 1 -0.119259807949512 1 other
PRRG4 PRRG4 0.353655306370333 1.15568135717691e-14 0.0161873113233343 1 other
PRSS22 PRSS22 -0.124379690056686 1 -0.434299248053464 0.135404299271929 other
PRSS8 PRSS8 0.118918847300439 0.0452696205699071 -0.0532565607737389 1 other
PSAP PSAP 0.135175158961378 0.0020661232566386 -0.0510185841793075 1 other
PSEN1 PSEN1 0.0868372681871898 1 -0.111331895956728 1 other
PSENEN PSENEN 0.136701815698324 0.497815272458931 -0.193334738974158 0.468378034443951 other
PSIP1 PSIP1 -0.0446471349099657 1 -0.251113329573285 0.34034654226441 other
PSMA1 PSMA1 0.170738847933282 0.000475448788007276 0.00982856238078536 1 other
PSMA2 PSMA2 0.277517407171555 1.03433005219423e-18 0.0986320641836198 0.0162343103801905 other
PSMA3 PSMA3 -0.142901382353336 1 -0.285568355270353 4.77750332635809e-09 other
PSMA3-AS1 PSMA3-AS1 0.0685129115230548 1 -0.0380030140446788 1 other
PSMA4 PSMA4 0.12506324253551 0.0145497144327609 -0.0235776240028171 1 other
PSMA5 PSMA5 -0.138294273051382 1 -0.397777091763021 2.10122834883686e-16 other
PSMB1 PSMB1 -0.131758129735459 0.138522529049909 -0.295241512345821 4.68505414100702e-18 other
PSMB10 PSMB10 0 1 -0.247538541474359 0.0819963238239293 other
PSMB2 PSMB2 -0.0912045212130264 1 -0.301277025167138 2.08114983761074e-09 other
PSMB4 PSMB4 -0.135533930779719 1 -0.375395208029583 1.82636188326143e-15 other
PSMB5 PSMB5 0.160994200413193 0.000828531560391435 -0.189548409955211 0.000163842356192367 other
PSMB6 PSMB6 -0.162994536176199 1 -0.297432862306744 1.25208599359516e-10 other
PSMB8 PSMB8 -0.182122147520397 1 -0.335044058788707 9.760041932586e-08 other
PSMC1 PSMC1 -0.0207396459234363 1 -0.181073232641591 0.0575152268952941 other
PSMC2 PSMC2 0.0901840669840495 1 -0.149318876843475 1 other
PSMC3 PSMC3 0.0769994744488821 1 -0.178591740885107 1 other
PSMC4 PSMC4 -0.124121235856737 1 -0.334008968204679 6.16624190617719e-09 other
PSMC5 PSMC5 0.0175897613210998 1 -0.118656490224512 1 other
PSMC6 PSMC6 0.0581547599128426 1 -0.101196092459259 1 other
PSMD10 PSMD10 0.0608210884734008 1 -0.160887437729791 1 other
PSMD11 PSMD11 -0.220607354494854 0.0627326258309987 -0.31063471482787 2.63224519063418e-10 other
PSMD12 PSMD12 -0.155760507495328 1 -0.266123321601013 0.00385260834723099 other
PSMD13 PSMD13 -0.181497222139377 1 -0.266764616392518 5.42021596276677e-05 other
PSMD14 PSMD14 -0.0997172870030862 1 -0.373248325034421 1.09558434633015e-09 other
PSMD2 PSMD2 -0.129416923431447 1 -0.352938977052273 1.59195606930063e-12 other
PSMD3 PSMD3 0.0811887706217792 1 -0.126927696651195 1 other
PSMD4 PSMD4 0.239598241279871 1.13587777898951e-08 -0.0668371033497759 1 other
PSMD5 PSMD5 0 1 -0.116754679912829 1 other
PSMD5-AS1 PSMD5-AS1 0.25987305297863 0.0169176752000069 0.0916987284569259 1 other
PSMD6 PSMD6 -0.104984737483614 1 -0.267045120654384 0.000432628087442257 other
PSMD8 PSMD8 -0.160862286341494 1 -0.383011868380682 1.68872363726171e-23 other
PSMD9 PSMD9 0.0210397454418407 1 -0.219726813071116 1 other
PSME1 PSME1 0.103526525349735 0.000823971564449341 -0.126710933504726 1 other
PSME3 PSME3 -0.068849326574739 1 -0.348272382686262 5.11120301005608e-09 other
PSME4 PSME4 -0.108375619050276 1 -0.18091116181183 1 other
PSMF1 PSMF1 0.142741066698494 1 -0.0210994435671005 1 other
PSMG1 PSMG1 0.0200320335316755 1 0.0131132968769256 1 other
PSMG2 PSMG2 0.182687025024453 0.000452240661444485 -0.073149049825089 1 other
PSMG3 PSMG3 0.0870056910200439 1 -0.186597210439851 1 other
PSMG4 PSMG4 0.0787561021762208 1 -0.108636160293685 1 other
PSPC1 PSPC1 -0.119091726203225 1 -0.178625991565843 1 other
PTAR1 PTAR1 0.0758122097210177 1 -0.0764805312741338 1 other
PTBP1 PTBP1 -0.0191871419308444 1 -0.19959889741428 0.13415993035454 other
PTCD3 PTCD3 0.00367760269335204 1 -0.144183674669303 1 other
PTCH1 PTCH1 0 1 -0.250859662254873 0.275714672740279 other
PTEN PTEN -0.0777188009897094 1 -0.20691998422886 1 other
PTER PTER 0 1 -0.120585801705797 1 other
PTGES2 PTGES2 0.0908579037627921 1 -0.155409416619379 1 other
PTGES3 PTGES3 0.101876645905439 0.128179389291479 0.00424393085470265 1 other
PTGFRN PTGFRN 0 1 -0.265679860968937 0.168750505755908 other
PTGR2 PTGR2 0 1 -0.170489717031267 1 other
PTK2 PTK2 -0.0839134365361105 1 -0.267094842567534 0.0101374011817802 other
PTMA PTMA 0.0757470443518029 1.00252582479754e-07 -0.158541637896726 1 other
PTMS PTMS -0.132089796254471 1 -0.464531111945387 1.03242296404635e-28 other
PTOV1 PTOV1 0.0391425980901245 1 -0.176351620083563 1 other
PTP4A1 PTP4A1 0.0966453982678095 1 -0.145817801081195 1 other
PTP4A2 PTP4A2 -0.206546391202978 0.354124702622238 -0.384502030614118 1.37318842001463e-09 other
PTPMT1 PTPMT1 0.030830672667066 1 -0.203971655342337 1 other
PTPN1 PTPN1 -0.130397454575639 1 -0.103632745066295 1 other
PTPN11 PTPN11 -0.0969266062545354 1 -0.388217432771476 1.14637537475452e-11 other
PTPN12 PTPN12 -0.104275215016139 1 -0.214518914626449 1 other
PTPN13 PTPN13 -0.178527267293792 1 -0.311070549387545 0.000933490502245859 other
PTPN14 PTPN14 0.0968445197945769 1 -0.0405837568933427 1 other
PTPN18 PTPN18 0.0261801550106615 1 -0.18612268950077 1 other
PTPN2 PTPN2 0.0762755506731486 1 -0.0521337000404759 1 other
PTPN23 PTPN23 0 1 -0.257844809169778 0.0561411708010191 other
PTPN3 PTPN3 -0.0618349799685858 1 -0.236240327815084 0.438910016159041 other
PTPN4 PTPN4 0.123986581836128 1 0.0249778172538377 1 other
PTPRA PTPRA -0.0569113944759598 1 -0.265102384699616 0.000732852045199024 other
PTPRD PTPRD -0.176324033240667 1 -0.4113698159014 6.38460052800441e-10 other
PTPRF PTPRF -0.0537176488901662 1 -0.335045564811953 4.16252838642843e-10 other
PTPRG PTPRG -0.100816200844349 1 -0.181760790371214 1 other
PTPRK PTPRK -0.129922169614905 1 -0.362785674782351 6.3300370521191e-11 other
PTPRM PTPRM 0 1 -0.245364403220725 0.469356490006841 other
PTRH1 PTRH1 0.018966835478702 1 -0.234000544386128 0.75233301741061 other
PTRH2 PTRH2 -0.122782703900982 1 -0.296806270732931 0.00482527692026858 other
PTRHD1 PTRHD1 0.20452318417311 0.586865232240649 -0.0769544308988538 1 other
PTS PTS 0.14554149001916 1 -0.131842601326398 1 other
PTTG1IP PTTG1IP -0.107720329047731 1 -0.437814102069382 6.62131267722181e-13 other
PUDP PUDP 0.197348363043667 1 0.164777576969107 1 other
PUF60 PUF60 -0.181163332319915 1 -0.225303171699143 2.04849482125706e-05 other
PUM2 PUM2 -0.104817126046759 1 -0.190610181348311 1 other
PUM3 PUM3 -0.150730536410481 1 -0.377283575718685 1.28223376953633e-08 other
PURA PURA -0.145393759281886 1 -0.320265294070751 2.59361323211575e-06 other
PURB PURB -0.0883751292152388 1 -0.192450688299728 1 other
PUS1 PUS1 0 1 -0.178737924102319 1 other
PUS3 PUS3 0 1 -0.229183359542437 0.52257355403994 other
PUS7L PUS7L 0.165270152287516 1 -0.0632790655717432 1 other
PVR PVR 0.191410596196601 1 0.111860930812582 1 other
PVRL2 PVRL2 -0.148937490377433 1 -0.240457542995087 4.23722144831772e-05 other
PVRL3 PVRL3 -0.0615803417982543 1 -0.23523636747815 0.385307265932086 other
PWAR6 PWAR6 0.0279674838167896 1 -0.163051387512188 1 other
PWP1 PWP1 -0.102821341828431 1 -0.300777142729169 0.0240659833203972 other
PWWP2A PWWP2A -0.000337255575030948 1 -0.178861077654429 1 other
PWWP2B PWWP2B 0.0434279429994295 1 -0.0955045730970925 1 other
PXDC1 PXDC1 -0.16058346297429 1 -0.271090247633754 8.38768076352498e-09 other
PYCR2 PYCR2 0.191467675121698 1 -0.0204356540555719 1 other
PYGB PYGB 0 1 -0.168257559097228 1 other
PYGL PYGL 0 1 -0.173186937729038 1 other
PYM1 PYM1 0.267533624376684 9.76623077398891e-06 0.174936588522975 1 other
PYURF PYURF 0.0969906104421407 0.605658870859303 -0.135001802063147 1 other
QARS QARS 0.525484196549139 6.15637331276537e-30 0.241622111315901 9.25865894982988e-05 other
QDPR QDPR 0.064605722868411 1 -0.119117185981905 1 other
QPRT QPRT -0.0963770348322566 1 -0.356582326180156 0.000111532156888328 other
QRICH1 QRICH1 0.0676399077241601 1 -0.0705324940072425 1 other
QSER1 QSER1 -0.133190393595865 1 -0.331548573505016 3.38713906434392e-06 other
QTRT1 QTRT1 0.271068297693959 0.0029675429603337 -0.0239717822300902 1 other
R3HCC1 R3HCC1 0.0270476116025107 1 -0.212135866539301 0.0767429573165264 other
R3HDM2 R3HDM2 -0.134751142337808 1 -0.28329520681479 0.0725492560407095 other
R3HDM4 R3HDM4 -0.0578462303959295 1 -0.210482073014714 0.384858529176587 other
RAB10 RAB10 -0.171813750583678 1 -0.320397047776514 7.4575168767231e-10 other
RAB11A RAB11A 0.015149702087883 1 -0.147305245502905 1 other
RAB11B RAB11B 0.149816430712863 0.418043963784929 -0.0119641917104166 1 other
RAB11FIP2 RAB11FIP2 -0.166698311076036 1 -0.31860797850962 0.000207382055823688 other
RAB14 RAB14 -0.178778795260969 1 -0.281438247168675 1.89890067795057e-05 other
RAB17 RAB17 0.351164701236091 8.97773178722824e-15 0.183271533963155 0.00797602467693732 other
RAB18 RAB18 0.101887915239462 1 -0.134892138477797 1 other
RAB1A RAB1A 0.101571947638091 0.185174469937569 -0.0606964828649921 1 other
RAB1B RAB1B -0.155232605581374 1 -0.308826402263679 0.000604218882410355 other
RAB20 RAB20 0.236940232681644 3.33022927304306e-09 0.18229488161077 6.3147426036445e-05 other
RAB21 RAB21 -0.225751701191826 0.069848172959298 -0.307904118964139 4.33777577890957e-05 other
RAB22A RAB22A -0.0690035901175394 1 -0.179063607517268 1 other
RAB25 RAB25 0.210749095242245 1.72899913563266e-05 -0.170797491132997 1 other
RAB27A RAB27A -0.266837760893326 0.105657656301133 -0.196962283900649 1 other
RAB28 RAB28 0.130489514999249 1 0.0459030277339736 1 other
RAB29 RAB29 0 1 -0.0901952741257772 1 other
RAB2A RAB2A -0.160593848466926 1 -0.363815839165534 6.18096974940105e-22 other
RAB2B RAB2B 0 1 -0.137634170797608 1 other
RAB30-AS1 RAB30-AS1 -0.154937128659329 1 -0.213366728816628 0.0570757584353018 other
RAB32 RAB32 0.0751126081237903 1 -0.0899859862616683 1 other
RAB35 RAB35 0.0670747179569267 1 -0.115572180635225 1 other
RAB3GAP1 RAB3GAP1 -0.0657971745447674 1 -0.0997519485257681 1 other
RAB3GAP2 RAB3GAP2 -0.0977072495495686 1 -0.170919686096243 1 other
RAB3IP RAB3IP -0.0807658648523272 1 -0.277555424062157 0.000171791398678986 other
RAB40B RAB40B 0.24643558287534 0.049313920270717 -0.0300630624112923 1 other
RAB4A RAB4A 0.343046347765262 1.09851225431718e-23 0.00480753595682734 1 other
RAB5A RAB5A -0.0272445118225626 1 -0.0909953308564562 1 other
RAB5B RAB5B -0.171465907381233 1 -0.419113290598406 3.09421684303403e-09 other
RAB5C RAB5C -0.0493296261675646 1 -0.13100417568875 1 other
RAB6A RAB6A 0.00862015569340158 1 -0.087685933219893 1 other
RAB7A RAB7A 0.0475487945065866 1 -0.0494413358588015 1 other
RAB8A RAB8A -0.0441708279687738 1 -0.121620347582365 1 other
RAB9A RAB9A -0.00321826412368498 1 -0.209377835668183 0.540509484654128 other
RABAC1 RABAC1 0.142223697974873 0.00617055329697514 -0.1943917396355 0.462086964653324 other
RABEP1 RABEP1 -0.16196461972521 1 -0.395984891018812 3.18703979408553e-09 other
RABEP2 RABEP2 0 1 -0.207435277369815 0.861966347067609 other
RABGAP1 RABGAP1 -0.219048977907009 0.0510912848471698 -0.372650459945757 6.57419438986261e-09 other
RABGAP1L RABGAP1L 0.0143405422972254 1 -0.231121771749713 1 other
RABGGTA RABGGTA 0.168616914788748 1 -0.024260081508668 1 other
RABGGTB RABGGTB 0.212491676820442 4.72184226029608e-05 -0.0231892691219345 1 other
RABIF RABIF 0.0345132404457249 1 -0.160262369593042 1 other
RABL2B RABL2B 0 1 -0.171218032606171 1 other
RABL3 RABL3 0 1 -0.134267608524989 1 other
RAC1 RAC1 -0.0628822554858679 1 -0.282740437465366 8.48001280525032e-06 other
RAD1 RAD1 0.0173110235928537 1 -0.0739297070848792 1 other
RAD17 RAD17 0 1 -0.147302441127321 1 other
RAD21 RAD21 -0.0518311101282474 1 -0.235466868072357 0.0872911408027946 other
RAD23A RAD23A 0.107585919991009 0.0251977497086032 -0.0767447041355824 1 other
RAD23B RAD23B 0.0238845506652572 1 -0.206140144728278 1 other
RAD50 RAD50 -0.0404148872236272 1 -0.211872801715688 0.322121095186874 other
RAD51C RAD51C 0.0887235330387945 1 -0.0550077828763922 1 other
RAD54L2 RAD54L2 0 1 -0.139906293659187 1 other
RAF1 RAF1 -0.00668875328907315 1 -0.220562600063809 1 other
RAI1 RAI1 -0.153292227480949 1 -0.283875852741614 0.000167520217013982 other
RAI2 RAI2 -0.083585556930563 1 -0.212387911345882 0.143440956571124 other
RALA RALA -0.213662895119923 1 -0.503353589811445 4.25502353337946e-19 other
RALB RALB 0.19759677939074 1 -0.0274174174648949 1 other
RALGAPA1 RALGAPA1 0.0177824682021308 1 -0.137839245858147 1 other
RALGAPA2 RALGAPA2 -0.130745783857042 1 -0.306079998022648 0.000149336509397175 other
RALGAPB RALGAPB -0.239389356157537 0.0181546363650322 -0.219343049457891 0.195998806950878 other
RALGPS2 RALGPS2 -0.25966704004394 0.0660928707487109 -0.432918979328241 8.92821975567802e-15 other
RALY RALY 0.0422044575870963 1 -0.222494676838458 1 other
RALYL RALYL 0.0101887324331547 1 0.167258172071596 1 other
RAN RAN -0.0338263913739778 1 -0.299171698608619 1.27209406401278e-12 other
RANBP1 RANBP1 -0.0626978827363404 1 -0.326250351376184 3.49144639838119e-12 other
RANBP2 RANBP2 -0.206028610099957 1 -0.21123167241934 1 other
RANBP3 RANBP3 0.0239565921035236 1 -0.135594069428011 1 other
RANBP6 RANBP6 0 1 -0.231808632138006 0.19927489616215 other
RANGAP1 RANGAP1 -0.212675773476592 0.331500322702982 -0.449916416956397 6.40218578622594e-15 other
RANGRF RANGRF 0 1 -0.13488059642224 1 other
RAP1A RAP1A 0.135963673711067 1 -0.00692702003623757 1 other
RAP1B RAP1B -0.0400419120366893 1 -0.0810697470783193 1 other
RAP1GAP RAP1GAP -0.0144881173558515 1 -0.31515569590038 0.000602820637103356 other
RAPGEF2 RAPGEF2 -0.0398216881415068 1 -0.133828808086371 1 other
RAPH1 RAPH1 -0.0657344884453896 1 -0.15855778600472 1 other
RARA RARA -0.104689456181216 1 -0.197512753740546 1 other
RARB RARB -0.00113103611305654 1 -0.129341811013805 1 other
RARG RARG 0 1 -0.141863603023711 1 other
RARRES3 RARRES3 -0.0791008142157428 1 -0.257224271991925 0.0230509125963883 other
RARS RARS 0.193636378174643 0.313147361029123 -0.00480386248100417 1 other
RARS2 RARS2 -0.0808417341774799 1 -0.217233109721553 1 other
RASA2 RASA2 -0.162185147220641 1 -0.219934528527377 1 other
RASD1 RASD1 0.224024661158453 1 0.236380170802817 0.625373089140609 other
RASSF1 RASSF1 2.09560572441703e-05 1 0.0725824405740132 1 other
RASSF3 RASSF3 -0.0187800424181204 1 -0.151891248554591 1 other
RASSF4 RASSF4 0.0502804379147422 1 -0.3115886206669 0.174150826862142 other
RASSF7 RASSF7 0.292057871317913 7.65075415065601e-14 0.00981907609062641 1 other
RASSF8-AS1 RASSF8-AS1 -0.029277849730816 1 -0.173399067382035 1 other
RASSF9 RASSF9 -0.0774903650250519 1 -0.218607410000964 0.0634791011501452 other
RB1 RB1 -0.123757415198231 1 -0.161998145977082 1 other
RB1CC1 RB1CC1 -0.157471611574681 1 -0.326818240855006 4.37113125345812e-06 other
RBBP4 RBBP4 -0.110214100895355 1 -0.197836129184822 1 other
RBBP5 RBBP5 -0.0864504770421435 1 -0.097972647049583 1 other
RBBP6 RBBP6 -0.104684092482194 1 -0.228673243603417 0.0696938084802789 other
RBBP7 RBBP7 -0.0294277905914174 1 -0.1918021777726 1 other
RBBP8 RBBP8 -0.12305234229123 1 -0.219032364801474 0.0394175996721286 other
RBCK1 RBCK1 0.140306348238895 0.0638794405865067 -0.1157225729475 1 other
RBFA RBFA -0.0497526291182826 1 -0.361843742591378 3.76205842170211e-09 other
RBFOX2 RBFOX2 -0.180521104024505 1 -0.32412907595944 0.000139202488592626 other
RBL2 RBL2 0.0228224282321681 1 -0.0666123248695143 1 other
RBM10 RBM10 -0.00116502178243594 1 -0.106742660994088 1 other
RBM12 RBM12 -0.109323907027338 1 -0.222492031721384 0.127046370474724 other
RBM14 RBM14 0.220917028171238 0.282558434346838 -0.0289362278901839 1 other
RBM15B RBM15B -0.0269827649057965 1 -0.188600322371641 1 other
RBM17 RBM17 0.0312766741470543 1 -0.177434176870213 0.688864421330932 other
RBM18 RBM18 0.0526434962793396 1 -0.11516059586149 1 other
RBM19 RBM19 0 1 -0.200355701607707 1 other
RBM22 RBM22 -0.0223464119427028 1 -0.132197930947114 1 other
RBM23 RBM23 0.128363166418856 0.972597423467295 0.0488892331815082 1 other
RBM25 RBM25 -0.263060976537596 0.0582781617880301 -0.382836157053512 1.91554637425571e-12 other
RBM26 RBM26 -0.10690323695393 1 -0.282702461335878 8.93667970909403e-05 other
RBM27 RBM27 -0.143766464618762 1 -0.144808054276115 1 other
RBM28 RBM28 -0.189966163160198 1 -0.309268482870593 2.21895634530312e-05 other
RBM3 RBM3 -0.0581742541555452 1 -0.0483607923791215 1 other
RBM33 RBM33 -0.173042704898365 1 -0.348685737718714 2.08394518542797e-07 other
RBM39 RBM39 -0.0882767758922994 1 -0.222410226957888 1 other
RBM4 RBM4 0.1184420398087 1 0.126062801231858 1 other
RBM41 RBM41 0 1 -0.165484888612006 1 other
RBM42 RBM42 0.106217593947426 1 -0.00168225276894263 1 other
RBM5 RBM5 -0.0467489795740728 1 -0.222012229607211 1 other
RBM6 RBM6 -0.0874409548079507 1 -0.178262384653305 1 other
RBM7 RBM7 0.182696952142859 0.564230716277017 -0.0689565120075535 1 other
RBMS2 RBMS2 -0.149249582770131 1 -0.269460366922736 0.0258747629899672 other
RBMX RBMX 0.17600483480763 5.06153910689513e-07 0.0597638064123506 1 other
RBMX2 RBMX2 0.281642879139318 0.000176085296993467 -0.0479161366567841 1 other
RBMXL1 RBMXL1 -0.0119089013161273 1 -0.113891730940696 1 other
RBPJ RBPJ 0.00725675431646799 1 -0.104154627706028 1 other
RBPMS RBPMS -0.0016818879435076 1 -0.213860948288515 0.0847999786044057 other
RBX1 RBX1 -0.121837419850822 1 -0.355571569474001 2.4541950209089e-14 other
RC3H2 RC3H2 -0.139269439672247 1 -0.275440623716577 0.0290009003017751 other
RCAN1 RCAN1 0.281901062144591 0.0918343321520498 0.115676396768252 1 other
RCAN3 RCAN3 0.0235801985928206 1 -0.0407049932504335 1 other
RCE1 RCE1 -0.00467178591870665 1 -0.0346495285255803 1 other
RCHY1 RCHY1 0.0861874124886883 1 -0.0632289199186689 1 other
RCL1 RCL1 -0.238715931944685 1 -0.196117869700942 0.157574656003804 other
RCN1 RCN1 -0.0745597773194508 1 -0.301432205959528 3.56891006662155e-06 other
RCN2 RCN2 0.195435386104008 0.324893500835572 -0.191627767323464 1 other
RCOR3 RCOR3 -0.123868589869926 1 -0.187139815537534 1 other
RDH11 RDH11 -0.173215054308495 1 -0.216963021941383 1 other
RDH13 RDH13 0.0845333729792355 1 -0.0501237669945802 1 other
RDH14 RDH14 0.0939966737851375 1 -0.0664033966704117 1 other
RDX RDX -0.123720841606589 1 -0.30140908362985 0.00618974443370794 other
REC8 REC8 0.195256561378264 1 -0.0291838831870972 1 other
REEP3 REEP3 -0.0594880053515026 1 -0.213593930747715 1 other
REEP5 REEP5 -0.00204753806896067 1 -0.20920682360774 0.00186476101293541 other
REEP6 REEP6 0.619543113682696 4.42048403709295e-36 0.234370997727027 8.41774868255809e-06 other
RELA RELA -0.217188060666227 1 -0.338135576372454 6.27294102837109e-07 other
REPIN1 REPIN1 0.0809051001379314 1 -0.083432025103239 1 other
RER1 RER1 -0.168010789084986 1 -0.348724252204589 5.23739522090261e-15 other
RERE RERE 0.018803162838101 1 -0.146602758217536 1 other
REST REST 0.0492150086876709 1 -0.110288981338909 1 other
RETSAT RETSAT -0.00907093554378546 1 -0.204723352238254 1 other
REV1 REV1 -0.136790202844561 1 -0.173940885652468 1 other
REV3L REV3L -0.0146048375193921 1 -0.194475800845968 1 other
REXO4 REXO4 0.0984456655468533 1 0.0159036675209516 1 other
RFC1 RFC1 -0.028672995649736 1 -0.221586367261413 1 other
RFC2 RFC2 0 1 -0.1124812744647 1 other
RFFL RFFL 0.0780027253984039 1 -0.118049285800496 1 other
RFT1 RFT1 0 1 -0.136245354315255 1 other
RFWD2 RFWD2 0.227350541111839 0.177954213853211 -0.023490927570321 1 other
RFX1 RFX1 -0.0992636700972269 1 -0.245044204095146 0.0293788399121209 other
RFX2 RFX2 -0.127852831558032 1 -0.0873845994190624 1 other
RFXANK RFXANK 0.0751485380723094 1 -0.161574523485269 1 other
RGL2 RGL2 0.18865286728829 1 -0.0363161746650018 1 other
RGL3 RGL3 0 1 -0.0642600600971122 1 other
RGP1 RGP1 -0.0617628377040091 1 -0.127106828060352 1 other
RGS14 RGS14 0.0600038784270374 1 -0.0782749272531702 1 other
RGS3 RGS3 0.300769801058074 5.07538951482007e-08 0.0844295416731933 1 other
RHBDD2 RHBDD2 0.219523621721334 0.00102188078507566 0.0256507651086919 1 other
RHBDF1 RHBDF1 -0.0173444285162949 1 -0.217473126523881 0.266190469825455 other
RHBDF2 RHBDF2 -0.0794860054803914 1 -0.141915731711239 1 other
RHEB RHEB 0.0161294325781806 1 -0.131340151284158 1 other
RHOA RHOA 0.110243090471672 0.0059926966934292 -0.105983147666746 1 other
RHOB RHOB 0.306740803309496 1.43490680189093e-21 0.150004897837168 4.80215163328242e-11 other
RHOBTB3 RHOBTB3 0.131995525680419 1 -0.167975212307173 1 other
RHOT1 RHOT1 0.197708045037586 0.54976827742228 0.0280215784371953 1 other
RHOT2 RHOT2 0.128251028996404 1 0.0117534385743323 1 other
RHOV RHOV 0 1 -0.316217873909683 0.129937433093279 other
RIC3 RIC3 0.195967604270069 1 -0.00868140645113102 1 other
RIC8A RIC8A 0.0077287755166735 1 -0.192028393753894 1 other
RICTOR RICTOR -0.0939704695432102 1 -0.0986407607722474 1 other
RIF1 RIF1 -0.137977992507906 1 -0.370477645453554 8.60783424580059e-09 other
RILP RILP 0.169450572157982 1 -0.0343621858014875 1 other
RING1 RING1 0.154444285689166 1 -0.108058272922199 1 other
RIOK1 RIOK1 -0.087772913905072 1 -0.336519586227036 4.03634046214971e-05 other
RIOK2 RIOK2 0 1 -0.0992806460275679 1 other
RIPK2 RIPK2 -0.147645385500093 1 -0.197067981970437 1 other
RIPK4 RIPK4 0.0214311927896438 1 -0.255192333621339 0.124097431095043 other
RIT1 RIT1 -0.164514096813011 1 -0.220307642802694 0.43094440455927 other
RLF RLF -0.282694174913585 0.00335770071637512 -0.171332752288752 1 other
RLIM RLIM -0.195611907880449 1 -0.329984945570366 0.000206019263796458 other
RMDN1 RMDN1 0.0877693150376959 1 -0.0882070900125 1 other
RMDN3 RMDN3 0.122047149080733 1 -0.0740303530015718 1 other
RMND5A RMND5A 0.11698916714132 1 -0.00546994389452404 1 other
RMND5B RMND5B 0.0302952251032069 1 -0.143530724898983 1 other
RNASEH1 RNASEH1 -0.114571575912834 1 -0.191283119527353 1 other
RNASEH2B RNASEH2B -0.0239231020737085 1 -0.134445874049294 1 other
RNASEH2C RNASEH2C 0.0485356588596155 1 -0.149926034041275 1 other
RND1 RND1 -0.241745950937141 1 -0.15681376180837 1 other
RNF10 RNF10 0.0783463920404068 1 -0.18226136416617 1 other
RNF103 RNF103 0.0291869461468102 1 -0.145103299527199 1 other
RNF11 RNF11 0.0578286506003304 1 -0.14683062097855 1 other
RNF111 RNF111 0 1 -0.149041694249449 1 other
RNF113A RNF113A 0 1 -0.154681273871235 1 other
RNF114 RNF114 -0.075638737101221 1 -0.184869863042277 1 other
RNF115 RNF115 -0.169799566541626 1 -0.254309516013778 0.0502405366685379 other
RNF121 RNF121 0 1 -0.207159211119852 0.779812007025706 other
RNF126 RNF126 0.0553210504177546 1 -0.101705237647517 1 other
RNF128 RNF128 0.127033195323261 1 -0.0412729122363111 1 other
RNF13 RNF13 0.00886254553280252 1 -0.0854299696672614 1 other
RNF130 RNF130 0.187091175849577 0.000105557797811916 -0.128065830284722 1 other
RNF138 RNF138 0.0889826339600521 1 -0.0294590389379448 1 other
RNF139 RNF139 0.379888972352125 1.11624442074476e-09 0.291162970658633 0.00358916721356503 other
RNF14 RNF14 -0.0194844772479239 1 -0.121720370921228 1 other
RNF141 RNF141 0.0673211371788727 1 -0.0782132866123886 1 other
RNF145 RNF145 -0.142421694017374 1 -0.291479955762578 1 other
RNF146 RNF146 0.144491352397513 1 0.00355509099446216 1 other
RNF149 RNF149 -0.0476207432070002 1 -0.225746555011274 1 other
RNF167 RNF167 0.279972279391457 5.28087761694221e-07 0.0513368330700293 1 other
RNF168 RNF168 -0.186528131826554 1 -0.159268576747205 1 other
RNF170 RNF170 0.246445630728239 0.12387930977925 -0.0733266640742443 1 other
RNF181 RNF181 0.121910174071485 0.0489913273167507 -0.123786101784242 1 other
RNF185 RNF185 0 1 -0.246399850845404 0.105912274639216 other
RNF19A RNF19A -0.259021297085989 5.73439879657967e-05 -0.183244103374949 1 other
RNF20 RNF20 0.0701303054559537 1 -0.0791040589648284 1 other
RNF207 RNF207 0.12744515922257 1 -0.0606640490300128 1 other
RNF213 RNF213 -0.21881928194275 1 -0.437099692422735 1.9510425192758e-11 other
RNF214 RNF214 0 1 -0.217411239591287 0.598626788427403 other
RNF216 RNF216 -0.0968987632595444 1 -0.278433826313568 0.0134527656341636 other
RNF220 RNF220 -0.254388344352317 0.0727439230354106 -0.291775202295576 0.000643501568404333 other
RNF26 RNF26 0.306902073339582 4.84042065842401e-05 0.13116112469513 1 other
RNF34 RNF34 0.0247433456536506 1 -0.219667562647956 0.174538379698202 other
RNF38 RNF38 -0.0527361678082006 1 -0.268146101566948 0.107563014559601 other
RNF4 RNF4 -0.164149240106165 1 -0.225792669421133 0.883716285271009 other
RNF40 RNF40 -0.0435608791054272 1 -0.247739761302261 0.342790795199923 other
RNF41 RNF41 0.0676862580592195 1 -0.148509498190378 1 other
RNF44 RNF44 0 1 -0.221367384411176 1 other
RNF5 RNF5 0.209618978914526 1.69456579161645e-07 -0.0921671976990123 1 other
RNF6 RNF6 0 1 -0.0955262501785652 1 other
RNF7 RNF7 -0.0994968430509338 1 -0.35304135738216 1.8194299210556e-07 other
RNF8 RNF8 0.0285431253408659 1 -0.209349192531679 1 other
RNFT1 RNFT1 0 1 -0.0926595346188102 1 other
RNH1 RNH1 -0.0773324029461531 1 -0.215354685673846 0.0005656919449264 other
RNMT RNMT -0.0377365820141115 1 -0.140981695403542 1 other
RNMTL1 RNMTL1 0 1 -0.0444574328009326 1 other
RNPEP RNPEP 0.147237987448681 1 -0.0904045863103828 1 other
RNPEPL1 RNPEPL1 -0.208182942531566 0.311469131094543 -0.449102654779876 5.34435573645727e-14 other
RNPS1 RNPS1 0.0599323731805274 1 -0.0701567198760137 1 other
ROCK1 ROCK1 -0.0320066978368695 1 -0.216350113275241 0.00258599463940737 other
ROGDI ROGDI 0.221762272675843 1 -0.00455029366804438 1 other
ROMO1 ROMO1 -0.132031408407981 1 -0.355134741407881 1.83773661099522e-07 other
RORA RORA 0.298529494898978 0.000375333403197425 0.0203232282740125 1 other
RORC RORC 0.432788669221124 2.4887120090126e-11 0.119799599976242 1 other
RP1-313I6.12 RP1-313I6.12 0.281366662456198 1 0.181498367374495 1 other
RP1-60O19.1 RP1-60O19.1 0.46594673646321 2.0278663322855e-30 0.14301077206163 0.0744922549770159 other
RP11-108M9.4 RP11-108M9.4 0.227582518216112 0.488185066402934 -0.0729642706571665 1 other
RP11-1094M14.11 RP11-1094M14.11 0.0629215348449061 1 -0.099291922436993 1 other
RP11-1151B14.3 RP11-1151B14.3 0 1 -0.192266508146461 1 other
RP11-12G12.7 RP11-12G12.7 0.404911930833772 5.03209776691746e-13 0.0617435009229731 1 other
RP11-138A9.1 RP11-138A9.1 0.179856779468608 1 0.0711473576330695 1 other
RP11-138A9.2 RP11-138A9.2 0.0556760411473498 1 0.141021736701399 1 other
RP11-1391J7.1 RP11-1391J7.1 0.540933740626534 1.4200619045988e-16 0.50031135842145 1.39063881295468e-11 other
RP11-140K17.3 RP11-140K17.3 0.209207288598088 0.7056587481063 -0.00864663319201009 1 other
RP11-160O5.1 RP11-160O5.1 0.0736342894599464 1 0.0163287285665508 1 other
RP11-182L21.6 RP11-182L21.6 0 1 -0.198722956627164 1 other
RP11-195F19.5 RP11-195F19.5 0.113786177179277 1 -0.0158151226706225 1 other
RP11-294J22.6 RP11-294J22.6 0.0465829602181462 1 0.0290960973635117 1 other
RP11-295M3.4 RP11-295M3.4 0.154214321332627 1 -0.0700881352834106 1 other
RP11-352M15.2 RP11-352M15.2 0.100698036901277 1 -0.0236587354806159 1 other
RP11-382A20.3 RP11-382A20.3 -0.181888701998879 1 -0.207915295919846 1 other
RP11-386I14.4 RP11-386I14.4 0.349568626545088 0.00247102975825286 0.228895644819155 1 other
RP11-390E23.6 RP11-390E23.6 0 1 -0.0335409587728219 1 other
RP11-395A13.2 RP11-395A13.2 0 1 -0.0333800900815442 1 other
RP11-469A15.2 RP11-469A15.2 0.0859374615848856 1 -0.20730785474703 1 other
RP11-489E7.4 RP11-489E7.4 0.0264880871995841 1 0.0578330102592639 1 other
RP11-490M8.1 RP11-490M8.1 0.28153654713105 0.00701849500772152 -0.0570377768045445 1 other
RP11-522B15.3 RP11-522B15.3 -0.191914872993516 1 -0.196783091809338 1 other
RP11-532F12.5 RP11-532F12.5 0.221999255503342 2.90795090914695e-05 -0.148322214736324 1 other
RP11-553L6.5 RP11-553L6.5 -0.0946571506304712 1 -0.266293288743442 1 other
RP11-554I8.2 RP11-554I8.2 0.582028015847352 9.50215474541663e-23 -0.0479161366567841 1 other
RP11-65I12.1 RP11-65I12.1 0.415641027092323 1.64984722376192e-08 -0.151300384677131 1 other
RP11-680F8.1 RP11-680F8.1 0.137676705799854 1 -0.252524154969007 0.190635206600035 other
RP11-706O15.1 RP11-706O15.1 0 1 -0.0361177468059917 1 other
RP11-792A8.4 RP11-792A8.4 0.225098309220954 0.00442943040911028 0.0161909191501537 1 other
RP11-83A24.2 RP11-83A24.2 0.168319934001222 1 0.0674258224890729 1 other
RP11-841O20.2 RP11-841O20.2 -0.229682174186311 0.178610095226104 -0.217108327687191 0.521563593918369 other
RP4-568C11.4 RP4-568C11.4 0.467569209469822 8.44839736354286e-13 0.255437867291663 0.137965433633695 other
RP5-862P8.2 RP5-862P8.2 0.0947465073131272 1 -0.111415603734227 1 other
RP9 RP9 -0.0611664729031569 1 -0.239380112269391 0.407206004171544 other
RPA1 RPA1 0.145091282012809 1 -0.00622742693077782 1 other
RPA2 RPA2 0.00607026948880729 1 -0.146732212922278 1 other
RPA3 RPA3 0.0743935389848894 1 -0.106503991570379 1 other
RPAIN RPAIN 0.02785745485807 1 -0.212940405263417 0.420051372760968 other
RPAP2 RPAP2 -0.114439817407161 1 -0.213933651103132 1 other
RPAP3 RPAP3 -0.188046396215596 1 -0.265828772354929 0.00275030772387261 other
RPE RPE 0.0909899787726858 1 -0.187636341593463 1 other
RPF1 RPF1 0.0313302481833611 1 -0.0763755539040272 1 other
RPF2 RPF2 0.123068027040823 1 -0.023262016043626 1 other
RPH3AL RPH3AL 0.175981831829208 1 0.136557009326856 1 other
RPIA RPIA 0.291923477956742 0.000361576972726423 0.02095079723395 1 other
RPL10 RPL10 0.18145514781589 7.18074444455545e-51 -0.0329931472598024 0.0495805557986544 other
RPL10A RPL10A 0.233957415821566 1.15237957374449e-61 -0.0653762866821914 1 other
RPL11 RPL11 0.200753114224733 1.08853420951695e-58 0.0185257217953803 8.56509802071538e-07 other
RPL12 RPL12 0.18695960378267 1.59781943334185e-43 -0.116539237140455 1 other
RPL13 RPL13 0.133157183041686 9.06330446794464e-24 -0.0598945195497365 1 other
RPL13A RPL13A 0.412688885560274 9.52570515441762e-169 0.0494339878877827 5.38579715447136e-34 other
RPL14 RPL14 0.321121670469199 3.52032829089064e-105 0.122508355368615 3.07719538779829e-24 other
RPL15 RPL15 0.194879831841495 1.29357424037442e-50 -0.0398481638795025 1 other
RPL17 RPL17 0.192507709883269 2.31503182938305e-23 -0.0846272321809399 1 other
RPL18 RPL18 0.121295406046733 3.79079130130273e-15 -0.138380232348497 1 other
RPL18A RPL18A 0.224710612812104 8.21601515424851e-58 -0.0463784074833957 1 other
RPL19 RPL19 0.24099830075818 2.13380117310391e-66 0.0106650382789453 8.77053336365528e-05 other
RPL21 RPL21 0.440906851537949 8.49061547288267e-207 0.236195294995716 2.14016269127886e-61 other
RPL22 RPL22 0.227107650613875 3.93234002861903e-46 0.00287637791945761 0.175200519623244 other
RPL22L1 RPL22L1 -0.117551163593295 1 -0.395705775353207 1.48419082856557e-05 other
RPL23 RPL23 0.130879103818669 2.34684260045693e-15 -0.123262317863267 1 other
RPL23A RPL23A 0.237280197342608 8.34369040175006e-72 -0.0414370327262001 0.000373027311444414 other
RPL24 RPL24 0.122696905453257 1.03359191366445e-15 -0.0831795331080696 1 other
RPL26 RPL26 0.383912509642049 9.3770880853607e-134 0.0996509854051846 3.73898566175041e-31 other
RPL26L1 RPL26L1 0.0506368201377544 1 -0.137080645555099 1 other
RPL27 RPL27 0.298784299679499 1.63986865350208e-76 0.00682454714505054 1.38235693658191e-08 other
RPL27A RPL27A 0.327013427998747 2.61163219717688e-121 0.0561237901145115 1.41213824406693e-34 other
RPL28 RPL28 0.156457005163423 2.88916281550932e-24 -0.213948154255624 1 other
RPL29 RPL29 0.176878716024587 6.49427386152153e-33 -0.108393042604529 1 other
RPL3 RPL3 0.260562511519804 2.19585736661659e-91 0.0721539958041579 1.04943209423766e-19 other
RPL30 RPL30 -0.0126849160478049 1 -0.22231075956941 8.21502916576523e-18 other
RPL31 RPL31 0.549007682064828 1.34287438688539e-182 0.194523025933175 1.21901392532688e-57 other
RPL32 RPL32 0.152827953455687 1.44160835374922e-41 -0.0700629255056557 0.0840836229589673 other
RPL34 RPL34 0.330893485966363 2.48529496472269e-139 0.153723508360193 1.26481178439582e-79 other
RPL35 RPL35 0.188820801742533 5.05189929930741e-58 -0.0461458998198205 3.41060027209008e-08 other
RPL35A RPL35A 0.276818061638419 2.10461287405009e-104 0.0440289339126618 4.39334059296781e-25 other
RPL36 RPL36 0.0484928533802442 6.73573931670496e-20 -0.174657691541004 0.578815612608309 other
RPL36A RPL36A 0.225514803576437 1.0997884382964e-68 0.0514425269891821 1.93521988471363e-30 other
RPL36AL RPL36AL 0.0521133684704347 1 -0.177383879899527 0.00402376992360871 other
RPL37 RPL37 0.0439157498269354 0.00178174658521918 -0.174190765986674 1 other
RPL37A RPL37A -0.00745711185420772 7.04816891676947e-08 -0.248069086758398 1 other
RPL38 RPL38 0.21296780861326 2.43061869012578e-51 -0.0316094040032677 1.5894204929932e-09 other
RPL39 RPL39 0.243141228454534 1.65635211423584e-79 0.0395781169091292 4.30626359016205e-28 other
RPL39L RPL39L 0.172023261102399 1 -0.15560813065634 1 other
RPL4 RPL4 0.436118993577647 1.17468468887582e-115 0.183183384648747 4.57791015261672e-36 other
RPL41 RPL41 0.247079145082302 2.41612329105382e-124 0.0289655948142933 1.44461488430052e-47 other
RPL5 RPL5 0.223420079567762 3.15314943555456e-44 0.011344444799962 1 other
RPL6 RPL6 0.353128102817126 9.88921789716993e-109 0.0308288504452441 0.419952993006666 other
RPL7 RPL7 0.533933306641103 5.21320749239217e-226 0.204823066526389 1.0723759416803e-51 other
RPL7L1 RPL7L1 -0.0496485255863438 1 -0.222519863376255 8.17608279162632e-06 other
RPL8 RPL8 0.158032960290504 1.05069342608145e-31 -0.0636739995598914 1 other
RPL9 RPL9 0.227172016191663 4.88176217597808e-51 -0.043358731451661 1 other
RPLP0 RPLP0 0.456472765364093 7.61861368171058e-147 0.0689726872540843 3.33287022975058e-09 other
RPLP1 RPLP1 0.12691597289622 2.37532928391138e-23 -0.113652133757967 1 other
RPLP2 RPLP2 0.330965066166382 6.78355053258843e-125 0.0679384470962479 9.42206028347438e-48 other
RPN1 RPN1 0.0879398205870615 1 -0.175910362242663 1 other
RPN2 RPN2 -0.0547999255409926 1 -0.307876075758267 2.18804927411953e-10 other
RPP25L RPP25L 0.223450780417367 0.126629686983529 -0.0451681471893157 1 other
RPP30 RPP30 0.0158786864977853 1 -0.13854794773405 1 other
RPP38 RPP38 0.0473561054429257 1 -0.188524279336491 1 other
RPRD1A RPRD1A 0.148204024061164 1 -0.134896584192358 1 other
RPRD1B RPRD1B -0.379444139337781 0.0115519564032105 -0.224072323162112 0.106574038734157 other
RPRD2 RPRD2 -0.026466445746127 1 -0.164560181073767 1 other
RPS10 RPS10 0.42548421887141 4.77861688780055e-84 0.176740238655224 2.66869129446075e-31 other
RPS11 RPS11 -0.0469094967315127 1 -0.250630726426127 3.4019887957162e-13 other
RPS12 RPS12 0.173267479419603 2.3855678867585e-30 -0.0957453307794442 1 other
RPS13 RPS13 0.218883269911287 1.06110411691095e-53 -0.0255980208882667 0.0260930888368268 other
RPS14 RPS14 0.176707826609288 2.29973127135852e-64 -0.0528032816054287 7.21478460063938e-10 other
RPS15 RPS15 0.153997703339917 1.00038458446554e-53 -0.0692026244453001 3.80352256244141e-11 other
RPS15A RPS15A 0.382591018502082 2.54610075336693e-137 0.128927201289218 6.68152329308685e-53 other
RPS16 RPS16 0.206303588755665 4.01189729229017e-45 -0.0710986244159937 1 other
RPS17 RPS17 0.568179152856835 1.3187457675936e-179 0.13753258324377 4.23645865982163e-50 other
RPS18 RPS18 0.0838118363097053 1.84482108251505e-24 -0.0972634288127625 1 other
RPS19 RPS19 0.128069712114545 8.04431126229487e-38 -0.19608846133794 1 other
RPS2 RPS2 0.34696748575178 3.40254339446915e-113 -0.0175031159539172 7.59563778505774e-06 other
RPS20 RPS20 0.386900672969941 5.14534933719603e-120 0.0304169061858737 4.10631001853795e-25 other
RPS21 RPS21 0.0886978614368132 4.07009347212265e-24 -0.12386585121992 1 other
RPS23 RPS23 0.137102532684824 2.62652049416116e-23 -0.119665256702641 1 other
RPS24 RPS24 0.0202864999827912 1 -0.19629733310965 1.94778822083443e-08 other
RPS25 RPS25 0.316360035027772 5.30538605813802e-112 0.0852016874611867 1.15827772099037e-35 other
RPS27 RPS27 -0.0706060777070818 6.93646894635836e-22 -0.175157582463664 3.63064845678844e-08 other
RPS27A RPS27A 0.201214675789821 2.34488182431992e-48 -0.0184054480099132 3.60270439678664e-07 other
RPS28 RPS28 0.011563989246782 1.53548347071578e-22 -0.187416558029129 1 other
RPS29 RPS29 -0.0300450328462034 9.01270280454686e-19 -0.172830854596077 3.23789227138854e-06 other
RPS3 RPS3 0.216439234404466 4.17638417857822e-60 -0.0496027115786766 1 other
RPS3A RPS3A 0.277995319958537 1.98887343246679e-73 0.055832628215319 0.00233496146893736 other
RPS4X RPS4X 0.294405158681831 5.37375840490678e-102 0.0761375836104343 8.2172906103876e-24 other
RPS5 RPS5 0.175762232834254 5.07229289267194e-47 -0.0504908386355685 0.0232532344418794 other
RPS6 RPS6 0.28494712127232 1.1446300004473e-96 0.0666092946507253 6.76338591706677e-23 other
RPS6KA5 RPS6KA5 -0.271794502829267 0.0596743202472139 -0.248650991271825 0.038924285576843 other
RPS6KB1 RPS6KB1 -0.153471760695075 1 -0.175376095226128 1 other
RPS6KB2 RPS6KB2 0.109952928001788 1 -0.021588643495559 1 other
RPS7 RPS7 0.251924773657786 1.98067750111532e-62 -0.0391629488135363 1 other
RPS8 RPS8 0.14164039678709 4.96625603578864e-37 -0.0998466139138854 1 other
RPS9 RPS9 0.219863162787409 1.92590334469664e-47 -0.0186891353063805 1 other
RPSA RPSA 0.319864565855274 2.08025819638633e-70 0.00467449702146849 0.401078910007824 other
RPUSD3 RPUSD3 0.214526948127186 0.477193430764536 -0.0525033255322416 1 other
RPUSD4 RPUSD4 0 1 -0.136817710155861 1 other
RQCD1 RQCD1 -0.0293013377042699 1 -0.0972357802581783 1 other
RRAGA RRAGA -0.0466986689056849 1 -0.268675548206375 9.87965766658772e-07 other
RRAGC RRAGC -0.0599856014347954 1 -0.299596385271188 0.039155956606502 other
RRAS RRAS -0.205575493900145 0.979023741998848 -0.383309547874366 5.63999227380929e-09 other
RRAS2 RRAS2 0.272810579369193 8.83611960673798e-07 0.00770456148724702 1 other
RREB1 RREB1 -0.104288986744238 1 -0.130539040013137 1 other
RRN3 RRN3 -0.156023394553036 1 0 1 other
RRNAD1 RRNAD1 0.0822631197987238 1 0.0871951035777654 1 other
RRP1 RRP1 -0.0415520029047409 1 -0.161149228296078 1 other
RRP1B RRP1B -0.11930294986106 1 -0.24806987745402 0.0175135982763489 other
RRP36 RRP36 -0.211828729933522 0.765998920597245 -0.439302654739315 7.70209330208474e-15 other
RRP7A RRP7A -0.0164783229218066 1 -0.300599881855345 0.000104939436261715 other
RRP8 RRP8 0.150033902049068 1 -0.0220922402773254 1 other
RRP9 RRP9 -0.101625589799907 1 -0.264435522170412 0.263346625276973 other
RRS1 RRS1 0.129232295325299 1 -0.0944778063200884 1 other
RSBN1 RSBN1 -0.0327143010174678 1 -0.162958121515252 1 other
RSBN1L RSBN1L -0.110330538740807 1 -0.280582999403424 0.0930215836939917 other
RSF1 RSF1 -0.116604641989264 1 -0.355294131492178 2.96188675268651e-10 other
RSL1D1 RSL1D1 0.102606321076199 0.08432443237445 -0.138246392626103 1 other
RSL24D1 RSL24D1 0.339178187279851 1.02215526631057e-29 0.185001998063038 5.10530897249561e-09 other
RSPH3 RSPH3 0.122959490284111 1 -0.170786124164044 1 other
RSPRY1 RSPRY1 -0.0441258708803072 1 -0.250829309095866 0.281507063603378 other
RSRC1 RSRC1 -0.195151647810731 1 -0.223803903726253 0.0526704819543911 other
RSRC2 RSRC2 -0.0807757987060391 1 -0.110248911617589 1 other
RSRP1 RSRP1 -0.0361996438984364 1 -0.228488030757481 0.0537842242453759 other
RSU1 RSU1 0.120538831863559 1 -0.0553167851600669 1 other
RTCA RTCA 0.129482932243435 1 -0.0375077019302996 1 other
RTCB RTCB -0.0621748173715156 1 -0.261729136653888 0.000129824131460529 other
RTF1 RTF1 -0.202351934073303 1 -0.298501400235155 0.0879062225802167 other
RTFDC1 RTFDC1 -0.0457007325331746 1 -0.126128809078258 1 other
RTKN RTKN -0.0447877766431747 1 -0.167591607627946 1 other
RTN3 RTN3 0.212964444869408 2.27312711481291e-07 -0.0011413670479497 1 other
RTN4 RTN4 -0.177816376254595 0.0044871648358773 -0.379659045291112 6.85775163736353e-12 other
RTN4RL2 RTN4RL2 0 1 -0.083441800056659 1 other
RTP4 RTP4 -0.0198613491546695 1 -0.328165372136716 4.26593996102182e-06 other
RUFY1 RUFY1 -0.110297191512792 1 -0.376307177844336 7.32552490184118e-10 other
RUNDC1 RUNDC1 0 1 -0.189268568015212 1 other
RUSC1 RUSC1 0 1 -0.14985618400591 1 other
RUSC2 RUSC2 0.0699454724940658 1 0.021497099493559 1 other
RUVBL1 RUVBL1 -0.0375050609123435 1 -0.380470410491432 5.55941282367097e-11 other
RUVBL2 RUVBL2 0.218182680398664 0.0100273510351338 0.00520252882483896 1 other
RWDD1 RWDD1 0.205008907694145 2.9431585599906e-09 -0.0616793388437921 1 other
RWDD4 RWDD4 0.00586508692328791 1 -0.212906797398829 1 other
RXRA RXRA 0.0908723983019748 1 0.0141608546874556 1 other
RXRB RXRB 0.180051378144622 1 -0.0271535133252967 1 other
RYK RYK -0.155090123370037 1 -0.288216764968246 0.00148282413840807 other
S100A14 S100A14 0.225102941002074 3.47743384894369e-17 -0.0434337291866919 1 other
SAC3D1 SAC3D1 0 1 -0.145638014993427 1 other
SACM1L SACM1L 0.0172539024184271 1 -0.0801039736143541 1 other
SAE1 SAE1 0.0268364118551652 1 -0.185961450843046 1 other
SAFB SAFB 0.0955108825012525 1 -0.13977265044129 1 other
SAFB2 SAFB2 0.0297944402914168 1 -0.0869418725195031 1 other
SAMD4A SAMD4A -0.066977115684616 1 -0.0840238229002992 1 other
SAMD4B SAMD4B -0.136679533969674 1 -0.275734499030663 0.0108061138566376 other
SAMD8 SAMD8 0 1 -0.212765143570137 0.4795862540492 other
SAMM50 SAMM50 0.0627076133057569 1 -0.180560252300531 1 other
SAP18 SAP18 -0.117688269711667 1 -0.250250867391314 3.68888484170985e-14 other
SAP30BP SAP30BP -0.0790297853520212 1 -0.173878794479825 1 other
SAR1A SAR1A 0.105081143129959 1 -0.0981938160909837 1 other
SAR1B SAR1B -0.141845376489377 1 -0.283509202197502 0.0121016026868587 other
SARAF SARAF 0.205580402595678 2.80728970369306e-16 0.0472652322219559 0.0138313778593365 other
SARNP SARNP 0 1 -0.0877886618743287 1 other
SARS SARS -0.215594776274675 1 -0.294095408931763 4.46567334319037e-06 other
SART1 SART1 0.0136039728321757 1 -0.0907555884767792 1 other
SART3 SART3 -0.0772258703683901 1 -0.185222269408262 1 other
SAT2 SAT2 0.215491657670546 4.60957038202915e-11 0.0953159488105428 0.675609196813412 other
SATB1 SATB1 0.178513964974299 1 0.0406588143512501 1 other
SAV1 SAV1 -0.100170566192427 1 -0.248909155724014 0.480230188457316 other
SAYSD1 SAYSD1 0 1 -0.114833149216347 1 other
SBDS SBDS 0.103416543209463 1 0.0897130414136061 1 other
SBF2 SBF2 -0.112746607190341 1 -0.193264334712008 1 other
SBNO1 SBNO1 0.147605743262968 1 -0.150896762920602 1 other
SC5D SC5D -0.263350831094751 0.332143559240215 -0.2415479148348 1 other
SCAF1 SCAF1 -0.119213565984065 1 -0.258136426731773 0.0250584426186265 other
SCAF11 SCAF11 -0.115189164472058 1 -0.30516028298939 4.91806472296076e-06 other
SCAF4 SCAF4 0.037682105959348 1 -0.0832626844179065 1 other
SCAF8 SCAF8 -0.0501349108917994 1 -0.0962074215250137 1 other
SCAMP1 SCAMP1 0.0111725131408011 1 -0.182258687449723 1 other
SCAMP2 SCAMP2 -0.125960005000116 1 -0.233866936299557 1 other
SCAMP3 SCAMP3 0.0332937280994636 1 -0.163173713981588 1 other
SCAMP4 SCAMP4 0.012743157612096 1 -0.152093991151892 1 other
SCAND1 SCAND1 -0.0554539577165677 1 -0.271152922494376 1.18748969032301e-09 other
SCAP SCAP 0.0438038712148363 1 -0.115600626398544 1 other
SCAPER SCAPER 0.0589361587128012 1 -0.0909424083362735 1 other
SCARB2 SCARB2 -0.13977725979684 1 -0.397042793753379 6.19604366113199e-16 other
SCCPDH SCCPDH 0.121126910367505 0.642256661694027 -0.113417868040486 1 other
SCD5 SCD5 -0.0201100137826329 1 -0.391944325893164 2.05787208228691e-11 other
SCFD1 SCFD1 -0.0952305493883328 1 -0.121832228225841 1 other
SCGB3A1 SCGB3A1 -1.14332857215375 1 -2.32841713364563 1 other
SCGN SCGN 0.114298756034419 1 -0.0431386081936704 1 other
SCMH1 SCMH1 0.0637471012614348 1 -0.131500646840348 1 other
SCML1 SCML1 -0.108492033756845 1 -0.259402130121676 0.332433955155606 other
SCNM1 SCNM1 0.0837595724538163 1 -0.0905870794442964 1 other
SCO1 SCO1 -0.104621978751934 1 -0.295506266395772 4.64650401271316e-05 other
SCO2 SCO2 -0.0167477228384108 1 -0.264708343282014 0.000103448162572942 other
SCOC SCOC 0.0554567974284028 1 -0.138370286876949 1 other
SCP2 SCP2 0.0529279991534379 0.706886079749223 -0.160979046124258 1 other
SCRN1 SCRN1 -0.183605741572825 1 -0.349299616617491 5.31194662362335e-06 other
SCRN2 SCRN2 0.210470946597818 1 -0.0217600736934256 1 other
SCTR SCTR 0.101321814176316 1 -0.117360714514607 1 other
SCYL1 SCYL1 0.101557071923201 1 -0.0464998117943036 1 other
SCYL2 SCYL2 -0.0734492307527614 1 -0.206853433217807 1 other
SDAD1 SDAD1 -0.00678619372069966 1 -0.229282483994817 0.0743543536191192 other
SDC1 SDC1 0.381214553294359 2.79317791972356e-25 -0.046610474489228 1 other
SDC2 SDC2 0.0765236763301552 1 -0.202722583269626 1 other
SDC4 SDC4 -0.16603392082571 1 -0.187577915057078 2.67701975707308e-06 other
SDCBP SDCBP -0.249785556147075 1 -0.298265312310266 0.115903214348728 other
SDCBP2 SDCBP2 -0.29920236014211 0.150613295702832 -0.630383410088587 1.70617606101603e-23 other
SDCCAG8 SDCCAG8 -0.0144154897210043 1 -0.312244016071654 0.00465277252833717 other
SDE2 SDE2 -0.171297442840652 1 -0.143339941637728 1 other
SDF2 SDF2 0.0857337610240047 1 -0.162256432957244 1 other
SDF2L1 SDF2L1 -0.128402575456395 1 -0.342748195588372 0.00926153535003918 other
SDF4 SDF4 0.0779004261399844 1 -0.113854461826754 1 other
SDHAF1 SDHAF1 0.18224720882388 1 0.0821567540853192 1 other
SDHAF2 SDHAF2 0.0644821402625595 1 -0.108189667392946 1 other
SDHAF3 SDHAF3 0.125993983388384 1 -0.0632941277115731 1 other
SDHC SDHC 0.217518564298315 4.15006868608127e-09 -0.0174294286813284 1 other
SDHD SDHD 0.139161729177976 0.077270391142036 -0.062109443151481 1 other
SDR39U1 SDR39U1 0.0712627477383487 1 -0.00827438335012798 1 other
SDSL SDSL -0.0970176598487438 1 -0.33411752266434 2.60871407365847e-05 other
SEC11A SEC11A 0.246380755460506 2.48556031127528e-12 0.0109469603473716 1 other
SEC11C SEC11C 0.103668422556117 1 -0.147529414421695 0.182732314184145 other
SEC13 SEC13 0.0913067906697803 1 -0.204370363829465 0.0736050994355746 other
SEC14L4 SEC14L4 0.373906294028067 2.1866534033174e-06 0.0983048617568292 1 other
SEC22A SEC22A 0.17808805224647 1 -0.0515740850991744 1 other
SEC22B SEC22B -0.0357271659736942 1 -0.0576596892751817 1 other
SEC22C SEC22C 0.0632680320653105 1 -0.0960659760809288 1 other
SEC23A SEC23A -0.0985953349045998 1 -0.186103678900505 1 other
SEC23B SEC23B -0.0845587930171154 1 -0.210558909896455 1 other
SEC23IP SEC23IP -0.023833872422967 1 -0.30862094568423 1.30713349989914e-05 other
SEC24B SEC24B -0.146047200556353 1 -0.257435080012701 0.040240842463671 other
SEC61A1 SEC61A1 -0.00579555886038818 1 -0.262023923509254 0.000944630961809166 other
SEC61B SEC61B -0.111018582198014 0.0168646010558273 -0.374881373823264 8.61391898921947e-38 other
SEC61G SEC61G 0.148920584826614 1.62430239191702e-06 -0.12304614385006 1 other
SEC62 SEC62 0.0260097906526668 1 -0.129149399570832 1 other
SEC63 SEC63 0.119717250154758 1 -0.0394856596112915 1 other
SECISBP2 SECISBP2 -0.00326694763267099 1 -0.135982348659118 1 other
SECISBP2L SECISBP2L -0.11683470568036 1 -0.242163955287319 0.765195498881703 other
SEH1L SEH1L 0.0075328868065907 1 -0.0578434836905073 1 other
SEL1L SEL1L -0.16393330602957 1 -0.319339778955561 7.78361996989633e-05 other
SEL1L3 SEL1L3 0.069426691083652 1 -0.0932953991636875 1 other
SELENBP1 SELENBP1 -0.168842169090015 1 -0.278383177199111 0.0925770307370965 other
SELK SELK -0.100152073734576 1 -0.262555512456302 0.131538189645141 other
SELT SELT 0.153810606505221 0.00220799666409189 0.0249837540055402 1 other
SEMA3E SEMA3E 0.0454972693801925 1 -0.172441127862027 1 other
SEMA5A SEMA5A -0.031339629208694 1 -0.15151821071995 1 other
SENP2 SENP2 0 1 -0.032924650678164 1 other
SENP5 SENP5 -0.0775688647123463 1 -0.0798617537504356 1 other
SENP6 SENP6 -0.142636396991835 1 -0.230571989427006 0.0182794956713656 other
SENP7 SENP7 -0.211062299545362 0.7081495055913 -0.289509974499132 0.00658127598167715 other
SEP15 SEP15 0.0347215348742428 1 -0.111463716923232 1 other
SEPHS1 SEPHS1 -0.166698311076036 1 -0.326633703771924 3.35840049192883e-06 other
SEPP1 SEPP1 0.0557985753960986 2.61308150275561e-05 -0.0200607583058425 0.066680556205894 other
SEPT10 SEPT10 -0.0653855047847638 1 -0.120580764442643 1 other
SEPT11 SEPT11 -0.248873163664207 0.530305420856008 -0.390816446200097 3.49130061809794e-08 other
SEPT2 SEPT2 -0.136564564710759 1 -0.335175393726071 4.4186228830959e-08 other
SEPT7 SEPT7 -0.0634722679468422 1 -0.149770995144181 1 other
SEPT8 SEPT8 0 1 -0.194704477043486 1 other
SEPT9 SEPT9 -0.00945866186365268 1 -0.247678657105012 0.00013513031569972 other
SEPW1 SEPW1 -0.0179776000940587 1 -0.293738985535625 2.52080152026541e-07 other
SERBP1 SERBP1 -0.0600195889674433 1 -0.213598456262305 2.31629784321846e-05 other
SERF2 SERF2 0.0425459143776663 0.000423277747059741 -0.246242275882692 0.782252492714023 other
SERGEF SERGEF 0.249516836569099 0.0728261871524263 0.101403650859444 1 other
SERINC1 SERINC1 -0.0681567141505197 1 -0.224099086571461 1 other
SERINC3 SERINC3 -0.0488663943879271 1 -0.2482168952871 0.00787360974226538 other
SERINC5 SERINC5 -0.0103150773279711 1 -0.175602269729891 1 other
SERP1 SERP1 0.128803187650509 0.0191128286076002 -0.0837290282448509 1 other
SERPINA4 SERPINA4 0.307940992778555 8.58484730294526e-23 0.0399272351731537 1 other
SERPINA5 SERPINA5 0.750832361783568 7.83437067917154e-118 0.262352519504211 4.76977578359828e-18 other
SERPINB6 SERPINB6 0.0499806468844785 1 -0.055171997208221 1 other
SERPINB9 SERPINB9 -0.297328751586346 3.02616814556131e-05 -0.138441054868919 1 other
SERTAD1 SERTAD1 -0.124063976166075 1 -0.113630022140128 1 other
SERTAD2 SERTAD2 -0.046268094736722 1 -0.13318330420655 1 other
SERTAD3 SERTAD3 0.203890675742324 0.54151483500286 0.0832306756618062 1 other
SESN1 SESN1 0.200250065829362 1 0.0188528502009475 1 other
SESN2 SESN2 -0.314480966369005 0.018667578012561 -0.17672714249311 1 other
SESTD1 SESTD1 -0.149535387709122 1 -0.302014902339322 0.0021309837029665 other
SETBP1 SETBP1 0.0797337149239421 1 -0.0416419511142669 1 other
SETD3 SETD3 -0.0795946520498132 1 -0.211880302700193 1 other
SETD5 SETD5 -0.0520318619572243 1 -0.211680979419275 0.649022364603269 other
SETD6 SETD6 0 1 -0.168257559097228 1 other
SETD7 SETD7 0.0268001987889153 1 -0.0899319023447926 1 other
SETD9 SETD9 0.0954651406341971 1 -0.133078250121388 1 other
SETX SETX -0.258937252878686 0.28870345945774 -0.319176858040443 0.00043482438083385 other
SEZ6L2 SEZ6L2 -0.0717502817794901 1 -0.336413029810641 0.0037395351316147 other
SF1 SF1 -0.0601877000048521 1 -0.0713353100819797 1 other
SF3A1 SF3A1 -0.101320069849071 1 -0.28364614760916 0.000210864620885432 other
SF3A2 SF3A2 0.161646445245535 1 -0.0274968403254836 1 other
SF3A3 SF3A3 -0.0326553410346964 1 -0.178678256220599 1 other
SF3B2 SF3B2 0.0615564788316708 1 -0.188994305605661 0.557974556060774 other
SF3B3 SF3B3 -0.209094476468561 1 -0.325446616309048 5.008994532213e-06 other
SF3B4 SF3B4 -0.0255164086266207 1 -0.157406736197619 1 other
SF3B6 SF3B6 -0.0181905092285518 1 -0.208214691922215 0.0307920347819487 other
SFMBT1 SFMBT1 0 1 -0.145760924255819 1 other
SFPQ SFPQ -0.00593609049021848 1 -0.0519891079376001 1 other
SFRP5 SFRP5 0.0656898538204165 0.428245686338569 -0.30694650268791 1 other
SFSWAP SFSWAP -0.179995079057961 1 -0.169947791052442 1 other
SFT2D1 SFT2D1 0.113941945933795 1 -0.0761393136534045 1 other
SFT2D2 SFT2D2 -0.202345565200434 1 -0.287227840447043 0.00774572079927159 other
SFXN1 SFXN1 0.173936911690252 1 -0.141379679428857 1 other
SFXN3 SFXN3 -0.0512808197985282 1 -0.173168462661142 1 other
SFXN4 SFXN4 0.0457584787194507 1 -0.114561177289928 1 other
SGCB SGCB -0.111209954280679 1 -0.292187537650973 1.50742094161239e-05 other
SGK1 SGK1 -0.268181666484653 0.461149306018432 -0.351306163110271 1 other
SGK223 SGK223 -0.222209445988082 0.0717405345533287 -0.452160411292419 5.33055868835769e-15 other
SGMS1 SGMS1 -0.108569327486971 1 -0.222299687191161 1 other
SGPL1 SGPL1 -0.155421231442539 1 -0.412306791126278 8.32501346176053e-09 other
SGPP1 SGPP1 -0.0485622166982536 1 -0.18931096829506 1 other
SGSM3 SGSM3 0.0897148147170681 1 -0.0834938055604018 1 other
SGTA SGTA 0.067808246833428 1 -0.0273121521389672 1 other
SH2B1 SH2B1 0.153906851635861 1 0.0108009161103559 1 other
SH2D3A SH2D3A 0.0291830503743077 1 -0.118686065800082 1 other
SH2D4A SH2D4A 0.26341383264697 0.00604550392213728 -0.0963146846318638 1 other
SH3BGRL2 SH3BGRL2 0 1 -0.304562584796165 0.0873515342692783 other
SH3BP4 SH3BP4 -0.229733782788377 0.0536328141129587 -0.359304323837104 1.50221831006804e-09 other
SH3GL1 SH3GL1 -0.0820695032304224 1 -0.270408561114974 0.0124521954308071 other
SH3GLB1 SH3GLB1 -0.00904315338532269 1 -0.235866359550258 0.158812117736585 other
SH3PXD2A SH3PXD2A -0.0321842012800433 1 -0.178773935481919 1 other
SH3RF1 SH3RF1 -0.224053473503559 0.840446111435765 -0.330899534782237 6.86276030195777e-07 other
SH3YL1 SH3YL1 0.82732072524794 1.30200179761321e-167 0.395493218309711 6.78859909458032e-57 other
SHANK2 SHANK2 -0.227046998747997 1 -0.286458653952726 0.000164947271139319 other
SHARPIN SHARPIN 0.135628522840753 1 -0.0313858398296258 1 other
SHB SHB -0.227748516453107 0.0700165396781127 -0.334744227101066 3.11505679080407e-10 other
SHC1 SHC1 -0.18197576678384 1 -0.327679378709326 2.96699438877383e-05 other
SHFM1 SHFM1 -0.037129570051227 1 -0.301811955376626 1.05300160566941e-05 other
SHISA5 SHISA5 -0.0497728705991498 1 -0.233921320424844 1 other
SHKBP1 SHKBP1 0.199949168149019 1 0.0984330547325711 1 other
SHMT1 SHMT1 0.134397479228802 1 -0.184519444863007 1 other
SHMT2 SHMT2 -0.134253331678444 1 -0.37248982149867 4.3083275434386e-06 other
SHOC2 SHOC2 -0.0875678117840072 1 -0.190042318888361 1 other
SHPRH SHPRH -0.124739081184302 1 -0.261922984323739 0.000422812786362818 other
SHROOM1 SHROOM1 0.164699420214066 1 -0.0860173224089474 1 other
SIAH1 SIAH1 0.0121465850120748 1 0.0448991015816389 1 other
SIAH2 SIAH2 0.0307030530753709 1 -0.0975097603689363 1 other
SIGIRR SIGIRR -0.0519663349574312 1 -0.327797830171538 1.02737830876486e-05 other
SIGMAR1 SIGMAR1 0.0472799700742035 1 -0.213871515759907 1 other
SIK2 SIK2 -0.0153433084377879 1 -0.134259760082044 1 other
SIK3 SIK3 -0.245285202507591 0.09940172201267 -0.178945797091942 1 other
SIKE1 SIKE1 -0.186283003124306 1 -0.310990453678199 6.83688803384562e-05 other
SIL1 SIL1 0.0138061358535384 1 -0.255590111714039 0.0998885485339124 other
SIN3A SIN3A -0.0636163098365226 1 -0.177745903390151 1 other
SIPA1 SIPA1 0.211629383556194 1 -0.0105706918537298 1 other
SIPA1L1 SIPA1L1 -0.123425546251524 1 -0.152102893649628 1 other
SIRPA SIRPA 0.0754052134495906 1 -0.146399292477173 1 other
SIRT2 SIRT2 0.109870227796514 1 -0.0499160996381733 1 other
SIRT5 SIRT5 0.138789919763197 1 -0.00912285148869074 1 other
SIRT6 SIRT6 0 1 -0.128194397404353 1 other
SIRT7 SIRT7 0.024920473436467 1 -0.114421988758838 1 other
SIVA1 SIVA1 -0.100435372905842 1 -0.251993726510823 0.160123172816662 other
SKA2 SKA2 0.202976197487409 0.243171371190475 -0.0355473926392704 1 other
SKI SKI 0 1 -0.125013225799735 1 other
SKIL SKIL -0.203831743472209 1 -0.146808964373429 1 other
SKIV2L2 SKIV2L2 -0.0554573074658573 1 -0.134336031172255 1 other
SKP1 SKP1 0.127387746319722 2.40230166172609e-08 0.0119546186321577 1 other
SLAIN2 SLAIN2 -0.187600103480731 1 -0.213712459617432 1 other
SLBP SLBP 0.0875360807186982 1 -0.15171626481622 1 other
SLC10A3 SLC10A3 0.211040228523404 1 0.0764558838823075 1 other
SLC11A2 SLC11A2 0.0122276466380478 1 -0.142897971474472 1 other
SLC12A4 SLC12A4 0 1 -0.212792092522086 0.269946339488369 other
SLC12A7 SLC12A7 -0.21664801636947 1 -0.437753495024514 2.43846596336171e-14 other
SLC15A1 SLC15A1 0.22546398751708 0.666004111600106 0.211259803012965 1 other
SLC15A4 SLC15A4 -0.21029663219243 0.606655344236542 -0.34801254297428 2.22109579970159e-06 other
SLC16A11 SLC16A11 0.303169123816951 0.000119428118195117 0.145027828338568 1 other
SLC16A7 SLC16A7 -0.151077709835935 1 -0.34658360187753 5.03607954819164e-06 other
SLC17A4 SLC17A4 0.276608424385811 3.13000867790432e-07 0.120451259523621 1 other
SLC17A5 SLC17A5 -0.151331630985543 1 -0.298918098924732 0.000771814249871273 other
SLC20A1 SLC20A1 -0.212736479910753 1 0.090822456673741 1 other
SLC20A2 SLC20A2 0.296549825980633 1 0.136593461605011 1 other
SLC22A5 SLC22A5 0 1 -0.114262892425673 1 other
SLC25A1 SLC25A1 -0.187637432931806 1 -0.371693650459119 7.77458864732562e-08 other
SLC25A11 SLC25A11 0.130924377924011 1 -0.156075995467006 1 other
SLC25A13 SLC25A13 -0.106152576867614 1 -0.26823708619273 0.00207262261286079 other
SLC25A16 SLC25A16 0 1 -0.177908069935548 1 other
SLC25A23 SLC25A23 -0.016515764185828 1 -0.276670544288977 0.0262962510092864 other
SLC25A24 SLC25A24 -0.166990045322651 1 -0.230307007050876 1 other
SLC25A25 SLC25A25 0.274091430030666 0.183775226925408 0.0814132451551431 1 other
SLC25A26 SLC25A26 0.213656420408085 0.242978600639659 0.0291579302638283 1 other
SLC25A3 SLC25A3 0.107328092362386 7.57153177314815e-06 -0.0651330604307452 1 other
SLC25A33 SLC25A33 0.311310154065826 2.19452090250498e-05 0.110621036228523 1 other
SLC25A36 SLC25A36 0.0395791039144244 1 -0.183638110661125 1 other
SLC25A37 SLC25A37 -0.0736849108887732 1 -0.134865418026989 1 other
SLC25A38 SLC25A38 0.216309970576096 0.0611877214779124 -0.0283809128645127 1 other
SLC25A39 SLC25A39 0.181703184750165 0.0195313655845163 -0.0635394613459631 1 other
SLC25A4 SLC25A4 0.0794156993384982 1 -0.164828349734838 0.256351657024061 other
SLC25A46 SLC25A46 0.0860390721118238 1 -0.0909983245995334 1 other
SLC25A6 SLC25A6 0.263116678691565 1.2338578705273e-31 0.00445570927910199 0.000185948427658636 other
SLC27A1 SLC27A1 0.257162179771622 0.011823254620196 0.0644234824158858 1 other
SLC27A3 SLC27A3 0.321853048555369 0.000898717675503519 0.155984851221319 1 other
SLC2A4RG SLC2A4RG -0.100237664525059 1 -0.425467072243533 5.64927904299943e-12 other
SLC30A1 SLC30A1 0 1 -0.258502759248981 0.310766156755389 other
SLC30A10 SLC30A10 0 1 -0.191017293799055 1 other
SLC30A5 SLC30A5 0.0224324886678586 1 -0.155700233420064 1 other
SLC30A7 SLC30A7 -0.161649028074253 1 -0.365961829584518 6.07995815912115e-05 other
SLC30A9 SLC30A9 0.180153974664043 1 -0.065726203317733 1 other
SLC31A1 SLC31A1 -0.08721463530956 1 -0.176010498336801 1 other
SLC31A2 SLC31A2 0.310985707476158 4.85706421172135e-06 0.201017592831126 1 other
SLC33A1 SLC33A1 0.0867288095554888 1 -0.114484068267189 1 other
SLC35A1 SLC35A1 0.242200658665802 0.0995793201543404 0.0384414029068916 1 other
SLC35A2 SLC35A2 0.147905753171206 1 -0.124831916099851 1 other
SLC35A3 SLC35A3 -0.047505313909888 1 -0.246695242417975 0.49807207274237 other
SLC35A4 SLC35A4 0.155246777817786 1 -0.0514681594987727 1 other
SLC35B1 SLC35B1 -0.0751027150040164 1 -0.261056194552655 0.000717128198148825 other
SLC35B2 SLC35B2 0.19094557420276 1 -0.000728106125136851 1 other
SLC35B3 SLC35B3 0.109428043398418 1 0.0127400694961999 1 other
SLC35C2 SLC35C2 0.0985988265072302 1 -0.0745383901419348 1 other
SLC35E1 SLC35E1 -0.206705162188867 1 -0.311270624042934 0.00131281623983169 other
SLC35E2B SLC35E2B 0 1 -0.116754679912829 1 other
SLC35E3 SLC35E3 0 1 -0.124497225767821 1 other
SLC35F5 SLC35F5 0.0262065262164088 1 -0.132312800525349 1 other
SLC35F6 SLC35F6 0.020966915618805 1 -0.049479387442118 1 other
SLC36A4 SLC36A4 -0.0303709641558627 1 -0.074133362800838 1 other
SLC37A3 SLC37A3 0 1 -0.0733404572965999 1 other
SLC37A4 SLC37A4 0.509683359592456 9.12300506343092e-43 0.220835191393996 7.80859471085102e-08 other
SLC38A1 SLC38A1 -0.112049903406091 1 -0.201527774976037 0.253276914926769 other
SLC38A10 SLC38A10 0.0950946758117091 1 0.00148089941409757 1 other
SLC38A3 SLC38A3 0.194743710408333 1 -0.0336508464604779 1 other
SLC39A1 SLC39A1 -0.0615392881220601 1 -0.252943471168321 0.00387471115133854 other
SLC39A13 SLC39A13 0 1 -0.077322135605338 1 other
SLC39A3 SLC39A3 0.0637838948572509 1 -0.105272720996939 1 other
SLC39A4 SLC39A4 0.245963304494315 0.0976407197314833 -0.00153726650520758 1 other
SLC39A6 SLC39A6 0.182082464785337 0.392219217576833 -0.119993064354314 1 other
SLC40A1 SLC40A1 0.124789799387134 0.171997242631324 -0.0547839051697807 1 other
SLC41A2 SLC41A2 -0.123604496518682 1 -0.168010169708543 1 other
SLC41A3 SLC41A3 0.24570164750734 0.0171795415391302 0.0559473763976717 1 other
SLC43A1 SLC43A1 0.116138712394567 1 -0.2187702200375 1 other
SLC43A3 SLC43A3 0.234965925898704 0.0547418523865093 -0.124265494443036 1 other
SLC44A1 SLC44A1 0.0320318982790415 1 -0.12061307372028 1 other
SLC44A2 SLC44A2 0.132626780151061 1 -0.114312061189902 1 other
SLC44A3 SLC44A3 0.325312072430784 1.00716883830264e-10 0.0772626937109688 1 other
SLC48A1 SLC48A1 0.220650094877576 1 -0.0355148976609021 1 other
SLC4A1AP SLC4A1AP -0.155255606830343 1 -0.328373233489884 6.77612760107949e-06 other
SLC4A2 SLC4A2 -0.00578762194300753 1 -0.15367088129225 1 other
SLC4A7 SLC4A7 -0.226029479792249 0.629988953475084 -0.513727746301841 3.13071989716269e-15 other
SLC5A1 SLC5A1 0.182929862550764 0.12874027021525 -0.102317875013732 1 other
SLC6A19 SLC6A19 0.495312874349257 3.96492297351932e-15 0.313184229364781 0.000377180454345785 other
SLC7A7 SLC7A7 0.0719628692586176 1 -0.363359224146256 1 other
SLC9A3R1 SLC9A3R1 -0.0592379911448477 1 -0.349688930829155 2.23092326544794e-09 other
SLC9A3R2 SLC9A3R2 -0.00658022205025932 1 -0.361829780355631 1.22270769924611e-10 other
SLF2 SLF2 0 1 -0.163273531315949 1 other
SLFN13 SLFN13 -0.0515071170204899 1 -0.291705704260898 0.00145103982643105 other
SLIRP SLIRP 0.0274861238292746 1 -0.237676645029386 1 other
SLMAP SLMAP -0.0400235739201633 1 -0.147714084069864 1 other
SLPI SLPI 0.772768709012595 4.59162320184367e-117 0.190879333347173 2.40537240420181e-11 other
SLTM SLTM -0.0474401840253005 1 -0.239472568155521 0.0873828648653915 other
SLU7 SLU7 0.109938613684429 1 -0.1085267239561 1 other
SMAD2 SMAD2 -0.01581485137 1 -0.154639517831987 1 other
SMAD4 SMAD4 -0.0369449794774519 1 -0.247180702586536 0.132657788434893 other
SMAGP SMAGP 0.190682166277211 0.0423079323499651 -0.0790900309763811 1 other
SMAP1 SMAP1 -0.160498269410687 1 -0.321216418295855 0.000124404309284751 other
SMAP2 SMAP2 -0.15390118791734 1 -0.161594540257463 1 other
SMARCA1 SMARCA1 -0.208852022187084 1 -0.444074541595502 2.47382995649793e-12 other
SMARCA2 SMARCA2 -0.0724115557052014 1 -0.20972269331488 1 other
SMARCA4 SMARCA4 -0.0397314069154261 1 -0.189840161706639 1 other
SMARCB1 SMARCB1 -0.00949354710574524 1 -0.159044165276588 1 other
SMARCC1 SMARCC1 -0.116906179228383 1 -0.350193920706184 2.54523839426431e-10 other
SMARCC2 SMARCC2 -0.00960345978312649 1 -0.174607780441979 1 other
SMARCD1 SMARCD1 -0.170059012687744 1 -0.308053244640079 0.000540129854409162 other
SMARCD2 SMARCD2 0.0721335614157275 1 -0.12158256674075 1 other
SMARCE1 SMARCE1 0.013402991194874 1 -0.163854949288514 1 other
SMC1A SMC1A -0.0926767345969917 1 -0.220425367111928 0.665078416684464 other
SMC3 SMC3 -0.120958191920238 1 -0.279311902061647 0.00101589992937914 other
SMC4 SMC4 -0.0884369172052182 1 -0.377510243584796 8.52475105578737e-05 other
SMC5 SMC5 -0.125831358473957 1 -0.200003912513415 1 other
SMC6 SMC6 -0.0566346694586157 1 -0.220538013174766 1 other
SMCHD1 SMCHD1 -0.225378077881719 1 -0.215323397835113 0.186907696891994 other
SMCO4 SMCO4 0.323704315204449 2.98913544644797e-10 0.0875511942754541 1 other
SMCR5 SMCR5 0.0356522197587563 1 0.0376905073528704 1 other
SMDT1 SMDT1 0.0657872144586064 0.323356390189813 -0.0950114231541587 1 other
SMG1 SMG1 -0.176264951300153 1 -0.331146196379369 0.000455270627327821 other
SMG6 SMG6 0 1 -0.228489639453447 0.556581425216893 other
SMG7 SMG7 -0.112660184523616 1 -0.18199004676274 1 other
SMIM10L1 SMIM10L1 0.0403253994631441 1 -0.215557875758869 0.414033302839162 other
SMIM14 SMIM14 -0.177512994996093 1 -0.269602025284786 0.217438666086632 other
SMIM15 SMIM15 0.0994671185803065 1 -0.0702150398595549 1 other
SMIM19 SMIM19 0.230614579320219 1.25665155588468e-07 0.0176752295685884 1 other
SMIM20 SMIM20 0.293063136517756 1.47526086388701e-07 -0.0967183017012708 1 other
SMIM22 SMIM22 0.292691086712662 0.000141971769398612 -0.0559052640627185 1 other
SMIM4 SMIM4 0.0423649794178169 1 -0.210538351254345 1 other
SMIM6 SMIM6 0.0850884012891941 1 -0.083385321229144 1 other
SMIM7 SMIM7 0.121001435456342 1 -0.0810198839797125 1 other
SMIM8 SMIM8 0.154276766486518 1 0.0683164236484708 1 other
SMNDC1 SMNDC1 -0.18127547532625 1 -0.233642246276731 0.33647999535578 other
SMOX SMOX 0.0569634721853683 1 -0.166870311975157 1 other
SMPD1 SMPD1 0.229541594591613 0.0331896190746834 -0.00912380713842054 1 other
SMPD4 SMPD4 -0.224982939435711 0.178199067358562 -0.206837524723466 1 other
SMPDL3A SMPDL3A 0.114797089675198 1 -0.0119809684394163 1 other
SMS SMS 0.0529582873916217 1 -0.176191629609595 1 other
SMU1 SMU1 -0.218495421291711 1 -0.202844294216716 1 other
SMUG1 SMUG1 0.179074757461534 1 -0.0594323307214908 1 other
SMURF2 SMURF2 -0.228644868595292 0.146411131140033 -0.329031120437813 3.09150379984469e-07 other
SMYD2 SMYD2 0.160696899559693 0.845648131592934 -0.120862846780828 1 other
SNAP23 SNAP23 0.0222145099622091 1 -0.0222534503995089 1 other
SNAP25 SNAP25 0.242478927162966 0.000694600288056015 0.0525598748709966 1 other
SNAP29 SNAP29 0.016408565432567 1 -0.177523839613019 1 other
SNAP47 SNAP47 0.136051100355532 1 -0.0119094638191883 1 other
SNAPC1 SNAPC1 0 1 -0.244292368505839 0.358587615324046 other
SNAPC2 SNAPC2 0 1 -0.0787037883388086 1 other
SNAPC3 SNAPC3 0 1 -0.187387963767896 1 other
SNAPC5 SNAPC5 -0.134446289549676 1 -0.198396647085264 1 other
SNAPIN SNAPIN 0.201604158320999 0.271870933172126 -0.0875438645894066 1 other
SND1 SND1 0.0815789692589257 1 -0.155452216593705 1 other
SNF8 SNF8 -0.0485903330041667 1 -0.281321607274734 3.27990458971577e-07 other
SNHG12 SNHG12 -0.266291099846257 0.512957750977865 -0.380838121578651 5.80787670002837e-05 other
SNHG15 SNHG15 -0.0875881634609863 1 -0.183097531281881 1 other
SNHG18 SNHG18 0.145173171667107 1 -0.224342815627202 1 other
SNHG19 SNHG19 0.405615786106384 4.23173132390314e-11 0.049979697745424 1 other
SNHG25 SNHG25 0.0418196940387403 1 -0.263334007155178 1 other
SNHG7 SNHG7 0.551152048727642 2.88395659146956e-35 0.197157998336496 6.75523413689793e-07 other
SNHG9 SNHG9 0.0123034522076277 1 -0.114981723983585 1 other
SNIP1 SNIP1 -0.127024619162664 1 -0.255585020429119 0.0063574865040024 other
SNN SNN 0 1 -0.193952886444473 1 other
SNRNP25 SNRNP25 0.00549383982186757 1 -0.191563287502298 1 other
SNRNP27 SNRNP27 -0.0623013925815579 1 -0.14949428919695 1 other
SNRNP35 SNRNP35 0.0147861054434784 1 -0.08667582962927 1 other
SNRNP40 SNRNP40 0.111406511372698 1 0.01660089457364 1 other
SNRNP48 SNRNP48 -0.0203776886930542 1 -0.194215872959381 1 other
SNRNP70 SNRNP70 -0.00276003302165762 1 -0.14660326824969 1 other
SNRPA SNRPA 0.182668118037375 1 -0.100024591358879 1 other
SNRPA1 SNRPA1 -0.18604698112999 1 -0.342503270288986 8.47081933142354e-08 other
SNRPB SNRPB -0.142738039802258 1 -0.335093558665347 8.8644156106902e-08 other
SNRPB2 SNRPB2 0.16534815786118 0.000447840787028365 0.024787177932745 1 other
SNRPC SNRPC 0.192054745191869 0.00179905990905895 -0.0599598917366958 1 other
SNRPD1 SNRPD1 -0.0343739763356643 1 -0.329942625986973 1.39443138729919e-09 other
SNRPD2 SNRPD2 0.437982890484893 3.6815396340019e-59 0.111828113275854 6.90978185677808e-10 other
SNRPD3 SNRPD3 -0.106434743152903 1 -0.348425013267407 5.39375809447385e-18 other
SNRPE SNRPE 0.194965711045398 3.64188783602733e-10 -0.136333762768178 1 other
SNRPF SNRPF -0.0149663922084769 1 -0.333441633358958 4.8195685108434e-08 other
SNRPG SNRPG 0.0624359504557917 1 -0.252212564895562 0.140528188461613 other
SNRPN SNRPN 0.413467344359078 3.79452752823997e-42 -4.21514116761834e-05 1 other
SNUPN SNUPN 0.0683648705517474 1 -0.12389236386959 1 other
SNW1 SNW1 -0.0589413774185916 1 -0.195869963013213 1 other
SNX1 SNX1 -0.00878821733484991 1 -0.203942847612964 0.79380877249429 other
SNX10 SNX10 0.266262208629546 3.06013142830569e-09 0.0245827851011245 1 other
SNX12 SNX12 0.212710417200788 0.0556242138305988 -0.047477544440623 1 other
SNX13 SNX13 -0.155583693898219 1 -0.184473736195062 1 other
SNX14 SNX14 0.052884737576633 1 -0.114824667143543 1 other
SNX17 SNX17 0.0345885618942535 1 -0.0850639847970286 1 other
SNX2 SNX2 0.0252453949166352 1 0.0402518757561063 1 other
SNX24 SNX24 0.0444878748426163 1 -0.0220262563245985 1 other
SNX27 SNX27 0.123712663759091 1 -0.117635442110112 1 other
SNX3 SNX3 0.283426780287446 6.67999044352144e-28 0.00341051737638121 0.768055608111594 other
SNX4 SNX4 0.0692442993272538 1 -0.0600682789796232 1 other
SNX5 SNX5 0.096273271105121 1 0.0620976519053977 1 other
SNX6 SNX6 -0.207044842855432 0.256274653264274 -0.251261470883189 0.0107583530094495 other
SNX7 SNX7 0.14790383671527 1 -0.152004219208961 1 other
SOAT1 SOAT1 -0.164807687182581 1 -0.223627429934969 0.675375064393466 other
SOCS5 SOCS5 -0.114422299517015 1 -0.138666786254033 1 other
SOCS6 SOCS6 -0.0392631142239412 1 -0.204246530247727 1 other
SOD3 SOD3 0.563757654126345 1.9571893872762e-45 0.179981741323474 0.000362128813856734 other
SON SON -0.121043431914815 1 -0.236367415676348 0.193000638596439 other
SORBS1 SORBS1 -0.067906521089464 1 -0.165878804351211 1 other
SORBS2 SORBS2 -0.0716640218954032 1 -0.31553858204849 1 other
SORL1 SORL1 -0.116035341615325 1 -0.099187148644956 1 other
SORT1 SORT1 -0.112254151342739 1 -0.288063461565277 0.000602789198835582 other
SOS2 SOS2 -0.221767426183051 0.265052153486105 -0.23724761492648 0.12488300059637 other
SOWAHC SOWAHC -0.18903316330819 1 -0.179671669430777 1 other
SOX4 SOX4 -0.229485484631958 3.62955389443779e-05 -0.227421762409292 1 other
SOX6 SOX6 -0.127018687202701 1 -0.285666690027304 0.0365118720342536 other
SP1 SP1 -0.151204108117087 1 -0.307343504811166 0.0170663355424756 other
SP100 SP100 -0.0997904973217933 1 -0.368243221367175 4.61954630575846e-08 other
SP3 SP3 -0.148137356685516 1 -0.209132378998806 1 other
SPA17 SPA17 0 1 -0.186448117182484 1 other
SPAG16 SPAG16 0.179784644907054 1.53754407557521e-05 -0.08453832454641 1 other
SPAG7 SPAG7 0.0721387289604462 1 -0.0732724117067951 1 other
SPATA13 SPATA13 -0.0945081220310433 1 -0.254801924691165 0.000301678603287744 other
SPATA20 SPATA20 0.121211586492758 1 -0.058267502214322 1 other
SPATA2L SPATA2L 0.236543738894103 0.380581105119488 0.182399736119436 1 other
SPATA33 SPATA33 0.0978704981995362 1 -0.0263978479860951 1 other
SPATA6 SPATA6 0.030957278438444 1 -0.0652302670095939 1 other
SPATS2 SPATS2 -0.0415613490572571 1 -0.201855151717379 1 other
SPCS1 SPCS1 0.0295007135275909 1 -0.15528979003821 0.166090807419155 other
SPCS2 SPCS2 -0.0869997058507427 1 -0.156143656471714 0.378227720158559 other
SPCS3 SPCS3 -0.0959335432753377 1 -0.288973403236831 0.00866918541295132 other
SPECC1L SPECC1L 0 1 -0.195896736680174 1 other
SPEF2 SPEF2 0.146449268223799 1 -0.130866159247088 1 other
SPG11 SPG11 -0.118031728325527 1 -0.227794473139566 0.288957034488793 other
SPG20 SPG20 0.0704924909458682 1 0.000294151293935396 1 other
SPG21 SPG21 0.162150030394992 0.723253810609072 -0.126023744434677 1 other
SPG7 SPG7 0.126921386313575 1 -0.152815381442332 1 other
SPHK1 SPHK1 -0.044235362833757 1 -0.254252748301482 0.0102486145691992 other
SPIN1 SPIN1 -0.223089657295613 0.204557784560541 -0.247417486535445 0.028362679148989 other
SPINT1 SPINT1 0.18566469409551 1.39192576387137e-06 -0.148486931406587 1 other
SPNS1 SPNS1 0.244014759415116 0.0125638369480978 0.0818695880875053 1 other
SPOP SPOP 0.0437885770489346 1 -0.0985386888155954 1 other
SPOPL SPOPL -0.0724405494763749 1 -0.250964371555773 0.804587705726512 other
SPP1 SPP1 0.310581017508797 3.79077067796111e-07 -0.18610551331787 1 other
SPPL2B SPPL2B 0.091481054469736 1 -0.0519172242248782 1 other
SPPL3 SPPL3 -0.161521659960468 1 -0.325274437908561 3.59683598597247e-06 other
SPR SPR 0.289438707261561 0.000135128907050101 0.0874491613943484 1 other
SPRED1 SPRED1 -0.0313565935860467 1 -0.204198136955028 1 other
SPRED2 SPRED2 0.0420036361832252 1 0.0271602073193546 1 other
SPRY2 SPRY2 0.00116437612182452 1 -0.184085391715908 1 other
SPRYD3 SPRYD3 0.000799894623017217 1 -0.0600370361557068 1 other
SPRYD4 SPRYD4 -0.075340112903332 1 -0.268519763481077 0.0020058502434865 other
SPRYD7 SPRYD7 0.214976511316923 0.0177920211168609 0.0765907695247783 1 other
SPSB3 SPSB3 0.0554886785017181 1 -0.123214683263332 1 other
SPTAN1 SPTAN1 -0.150391808778039 1 -0.315973795815835 3.2016727983705e-08 other
SPTLC2 SPTLC2 -0.158534538549282 1 -0.315295419617726 6.58128108352323e-06 other
SPTY2D1 SPTY2D1 -0.195027236942354 1 -0.374897699375563 1.61883892693529e-07 other
SQRDL SQRDL 0.0481596393752928 1 -0.210629273114146 0.1323062939545 other
SRA1 SRA1 0.0824360669511761 1 -0.0917685361108896 1 other
SREK1 SREK1 0.0523183908345238 1 -0.166202402049201 1 other
SREK1IP1 SREK1IP1 -0.0433495428726087 1 -0.256633147289627 0.101258231790555 other
SRF SRF 0.28527828540528 0.0476206879402441 0.101367134173519 1 other
SRFBP1 SRFBP1 -0.130390702695747 1 -0.250912743303522 0.0368372419012878 other
SRGAP1 SRGAP1 -0.0568899115501222 1 -0.167486604634215 1 other
SRGAP2C SRGAP2C -0.0370541571449474 1 -0.117945275274169 1 other
SRI SRI -0.140224043194268 1 -0.38139345128539 4.91227352748142e-08 other
SRP14 SRP14 0.0530171375398971 1 -0.107960382100006 1 other
SRP19 SRP19 0.0910464955973249 1 -0.115206654330396 1 other
SRP54 SRP54 -0.166176126629973 1 -0.235964039231577 0.000827606670134265 other
SRP68 SRP68 0.112096789476875 1 -0.16973262262783 1 other
SRP72 SRP72 -0.125525838449575 1 -0.276239950176558 0.00185761740162464 other
SRP9 SRP9 0.182338928611655 1.73834298441629e-12 0.0344838367054696 1 other
SRPK1 SRPK1 -0.167234466471816 1 -0.467510628137831 3.25888606161868e-15 other
SRPK2 SRPK2 -0.141207249629303 1 -0.439551551474188 5.29746935108891e-11 other
SRPRA SRPRA -0.152404309111097 1 -0.300921379289813 1.28465064890129e-05 other
SRPRB SRPRB 0.0999357015854052 1 -0.122028546126977 1 other
SRRT SRRT -0.12610528722712 1 -0.245625893727301 0.0589502075791912 other
SRSF1 SRSF1 0.103716192396009 1 -0.086779675318588 1 other
SRSF10 SRSF10 -0.158155731982718 1 -0.167064227735518 1 other
SRSF11 SRSF11 -0.0898132862127527 1 -0.320993003302072 3.55052946744663e-09 other
SRSF2 SRSF2 -0.147859446770357 1 -0.199112859274467 1 other
SRSF3 SRSF3 -0.13201831529439 1 -0.0190713524610665 1 other
SRSF4 SRSF4 -0.175397425960607 1 -0.311723813783726 3.45163856190913e-06 other
SRSF5 SRSF5 -0.128273935411167 1 -0.0473804346556124 1 other
SRSF6 SRSF6 -0.22669241396306 1 -0.163602075726375 1 other
SRSF7 SRSF7 -0.297854322479739 1.45850417925589e-06 -0.120102507524456 1 other
SRSF8 SRSF8 0.129470709460517 1 0.0653201138742371 1 other
SRSF9 SRSF9 -0.171318770955004 1 -0.391853125508696 4.05153980252802e-20 other
SS18 SS18 -0.00324727136351566 1 -0.141198334957865 1 other
SS18L2 SS18L2 -0.0438434845778665 1 -0.115777416217635 1 other
SSB SSB -0.143989655838701 1 -0.32630292055269 4.30134584964566e-11 other
SSBP1 SSBP1 -0.0390269334801627 1 -0.246590525094608 6.03113774272841e-07 other
SSBP2 SSBP2 -0.01296798971661 1 -0.141770344131928 1 other
SSBP3 SSBP3 -0.115325225652459 1 -0.233963213103202 0.109405891812359 other
SSBP4 SSBP4 -0.124066082668743 1 -0.187310380883284 1 other
SSFA2 SSFA2 -0.103539087134113 1 -0.183677440094295 1 other
SSH3 SSH3 0 1 -0.167925391199698 1 other
SSNA1 SSNA1 0.122570737533934 0.580933677876407 -0.15907654450208 1 other
SSR1 SSR1 0.0601011689965827 1 -0.0462806215614785 1 other
SSR2 SSR2 0.300937990344786 1.08852388110322e-26 0.0365885243379777 1 other
SSR3 SSR3 0.109198904288198 1 -0.153977310738161 0.690989938044032 other
SSR4 SSR4 -0.052745831515334 1 -0.302743377945478 2.98645110134393e-11 other
SSRP1 SSRP1 0.0717177742927412 1 -0.138677014537965 1 other
SSSCA1 SSSCA1 -0.147018432737748 1 -0.313025257144242 0.000154856000357916 other
SSU72 SSU72 0.149334719764208 0.000453843133664743 -0.0470971042674962 1 other
SSX2IP SSX2IP -0.177568138368876 1 -0.360243615216978 4.6555166283717e-07 other
ST13 ST13 0.161550147631608 6.85494203017165e-07 -0.0320734072677576 1 other
ST14 ST14 -0.00595549579524135 1 -0.313577953796643 0.0326050556585942 other
ST3GAL1 ST3GAL1 0.114547089673896 1 0.0403210273062906 1 other
ST5 ST5 0.282320480232536 0.000632051580640263 0.15128078886385 1 other
ST6GAL1 ST6GAL1 0.0825647771062463 1 -0.156739474767983 1 other
STAG1 STAG1 -0.0802841637790874 1 -0.10229959130543 1 other
STAG2 STAG2 -0.178937789763764 1 -0.303609455201337 0.000276882392887544 other
STAM2 STAM2 0 1 -0.243638499565389 0.823960666800462 other
STAMBP STAMBP -0.0197088356033124 1 -0.0728285862769174 1 other
STARD3 STARD3 0.156032526110832 1 -0.0512504727192555 1 other
STARD3NL STARD3NL 0.0289864709018832 1 -0.0800907280711725 1 other
STARD7 STARD7 -0.0807899591309085 1 -0.250475950801175 0.0616431181186712 other
STAT2 STAT2 -0.20149541525438 0.979915731796681 -0.277468584841541 0.00240558026227659 other
STAT6 STAT6 -0.170602033507483 1 -0.322977381008507 0.000102852338814122 other
STAU1 STAU1 -0.0961250526514336 1 -0.25325874294238 0.00208134018712545 other
STAU2 STAU2 0.0273589925796489 1 -0.121435754440012 1 other
STIM1 STIM1 0 1 -0.215398979911615 1 other
STK16 STK16 0.228701925786383 0.0127661498640555 -0.000351870344222682 1 other
STK17A STK17A -0.186034875650407 1 -0.150194602659797 1 other
STK19 STK19 -0.0903469583310874 1 -0.231623377019803 0.349435506223054 other
STK24 STK24 -0.191162590059004 1 -0.38097134879787 1.90508731466741e-07 other
STK25 STK25 0.152073843818511 1 -0.112576147660029 1 other
STK3 STK3 0.0474846536062672 1 -0.0778526267819886 1 other
STK38 STK38 0 1 -0.144220927446333 1 other
STK38L STK38L -0.0770268418166136 1 -0.233238290176192 1 other
STMN1 STMN1 -0.238087922093959 1 -0.539165364147861 0.000294728516732016 other
STOM STOM -0.0942868213500812 1 -0.291179159366047 1.52280810917627e-05 other
STOML2 STOML2 0.147149987683291 0.00520013139005687 -0.177660360462243 0.815393873816109 other
STRA13 STRA13 0.047585935796191 1 -0.221241112349235 1 other
STRADB STRADB 0.427882596063489 1.33120645938835e-12 0.159770030103893 1 other
STRAP STRAP 0.0550681852515172 1 -0.183548984540092 1 other
STRBP STRBP -0.0283178518513691 1 -0.0965855441421921 1 other
STRN3 STRN3 -0.2134619166431 0.179548834418453 -0.325830013568257 1.43249367677069e-05 other
STRN4 STRN4 -0.161204722780077 1 -0.274187031490491 0.00649073115663296 other
STT3A STT3A 0 1 -0.0799709613557615 1 other
STT3B STT3B 0.00256147597025969 1 -0.1434138403575 1 other
STUB1 STUB1 0.0759705414636032 1 -0.160694889351416 1 other
STX10 STX10 0.0997235909215255 1 -0.12165834165771 1 other
STX12 STX12 0.18046329344713 1 0.079307383238025 1 other
STX16 STX16 -0.0101913838402752 1 -0.234520418271915 0.525914414485966 other
STX17 STX17 0.0539026505134594 1 -0.127187943887537 1 other
STX18 STX18 0.184714685474761 1 -0.136341283310163 1 other
STX2 STX2 0.0378773877671217 1 -0.161231624374072 1 other
STX3 STX3 -0.111033806285218 1 -0.159077558838456 1 other
STX4 STX4 -0.0853051108770329 1 -0.19384180460794 0.13387019076386 other
STX5 STX5 0.0464356010175488 1 -0.117933958867624 1 other
STX7 STX7 0.0524697711138006 1 -0.204148225369825 1 other
STX8 STX8 -0.0402235290033837 1 -0.172404416570883 1 other
STXBP2 STXBP2 0.0752738003403464 1 -0.0654146517886107 1 other
STXBP3 STXBP3 -0.0718154997068081 1 -0.167879954033196 1 other
STXBP6 STXBP6 0.00427038807194946 1 -0.12485079438963 1 other
STYXL1 STYXL1 0.123374161206511 1 -0.0666479243859122 1 other
SUB1 SUB1 0.269065071447014 7.76832655621429e-24 -0.0678848654487081 1 other
SUCLA2 SUCLA2 0.0549722396409478 1 -0.112916792654468 1 other
SUCLG1 SUCLG1 0.238200104021639 1.86860512457168e-09 -0.0735688268048817 1 other
SUCLG2 SUCLG2 0.0466639626626354 1 -0.182965845199722 1 other
SUCO SUCO -0.129486093651291 1 -0.209666902786094 1 other
SUGP2 SUGP2 -0.124257929952103 1 -0.233620179274181 0.42338754689258 other
SUGT1 SUGT1 -0.00775532904239418 1 -0.22166303177358 0.0839108052014857 other
SULT1C4 SULT1C4 -0.0476548008695247 1 -0.109662645100609 1 other
SUMF1 SUMF1 0.149607255776487 1 -0.0761497664693933 1 other
SUMF2 SUMF2 0.266503179348389 4.48573370294001e-05 -0.0310990260186095 1 other
SUMO1 SUMO1 0.0993449690323949 0.00410423874501588 -0.0284170075157983 1 other
SUMO2 SUMO2 0.0844447301573468 8.57290511971915e-06 -0.129062255351353 1 other
SUMO3 SUMO3 0.100864731011872 1 -0.0332444531813175 1 other
SUN1 SUN1 -0.0107376923066643 1 -0.0843763141357295 1 other
SUN2 SUN2 -0.0217218628829071 1 -0.0728862670134497 1 other
SUPT20H SUPT20H 0.0450585696790498 1 -0.180423066763683 1 other
SUPT4H1 SUPT4H1 0.137377919397685 1 -0.131454404523996 1 other
SUPT6H SUPT6H -0.210546920144444 0.814978350952003 -0.421699902135514 8.8673531337047e-12 other
SUPT7L SUPT7L 0 1 -0.186009857068096 1 other
SUPV3L1 SUPV3L1 0 1 -0.172577220241744 1 other
SURF1 SURF1 0.080169601326201 1 -0.139760070216759 1 other
SURF2 SURF2 -0.0461382925321929 1 -0.276534841015143 4.28810956824076e-05 other
SURF4 SURF4 -0.0170970184415036 1 -0.312244364044737 9.57863105799646e-08 other
SURF6 SURF6 -0.10222930031584 1 -0.180423066763683 1 other
SUSD6 SUSD6 -0.160301905267709 1 -0.315521439387263 0.136280280449355 other
SUZ12 SUZ12 -0.15334318808841 1 -0.29119645882599 8.30973405608316e-05 other
SVIL SVIL -0.228198012100126 0.397978069557344 -0.807364612240963 8.15492239822142e-39 other
SVIL-AS1 SVIL-AS1 0 1 -0.0842974697654477 1 other
SVIP SVIP -0.175761408611964 1 -0.340606580797523 1 other
SWAP70 SWAP70 0.0224828119952478 1 -0.135482845151515 1 other
SWI5 SWI5 0.117932032096337 1 -0.0686883606059949 1 other
SYAP1 SYAP1 0.0575450761445843 1 -0.10112725025131 1 other
SYBU SYBU -0.00311618060513408 1 -0.222789648951133 0.190754469720978 other
SYCE1L SYCE1L 0.115135690852922 1 -0.234199791081017 1 other
SYF2 SYF2 0.240633906353313 1.23344076701943e-12 0.00065285279834942 1 other
SYMPK SYMPK 0.063446766270151 1 -0.160319866751909 1 other
SYNCRIP SYNCRIP -0.160848920305927 1 -0.363079109175921 1.11901654960382e-11 other
SYNE4 SYNE4 0.0249672853229099 1 -0.110424146818724 1 other
SYNGR1 SYNGR1 0.149360260879793 0.281440669494653 -0.128102063669131 1 other
SYNGR2 SYNGR2 -0.0916733171972811 1 -0.384006994209433 0.00149342381855089 other
SYNJ2 SYNJ2 -0.208658268493744 0.377476866430827 -0.355756716024143 7.83828465932717e-07 other
SYNJ2BP SYNJ2BP 0.201154953628783 0.00163241715090305 -0.0399894336139174 1 other
SYNPO SYNPO 0.0509933051988642 1 -0.189412333686975 1 other
SYNRG SYNRG -0.173776989208155 1 -0.235701130101896 1 other
SYPL1 SYPL1 0.158816840881163 8.86348121012622e-05 -0.0541534807532443 1 other
SYS1 SYS1 0.195621068363967 1 -0.132908955903342 1 other
SYTL4 SYTL4 0 1 -0.121609078031616 1 other
SYVN1 SYVN1 -0.204404521998236 1 -0.314141029964844 3.70263508492251e-05 other
SZRD1 SZRD1 -0.0192077145024985 1 -0.206692634171056 1 other
TAB2 TAB2 -0.0971495679258259 1 -0.118464078936513 1 other
TAB3 TAB3 0.062728228674515 1 -0.0904650323145622 1 other
TACC1 TACC1 -0.0797898891999413 1 -0.284917113198804 1.35558460802584e-11 other
TACC2 TACC2 -0.241303104803662 0.0679071653036155 -0.427633646800265 7.1280028117176e-11 other
TACO1 TACO1 -0.0145453314199995 1 -0.183346142974889 1 other
TACSTD2 TACSTD2 0.207022511165047 1.48379283481598e-13 -0.0245183797660458 1 other
TADA3 TADA3 0.278615524691528 0.000159523502974345 -0.0837809098862545 1 other
TAF11 TAF11 0.160181530748766 0.52314160654279 -0.14585670585314 1 other
TAF12 TAF12 0.100746162824805 1 -0.148680327791326 1 other
TAF13 TAF13 0.084434478821094 1 -0.0758333158625464 1 other
TAF15 TAF15 -0.09265152588307 1 -0.249931169666939 0.248315393834432 other
TAF1D TAF1D 0.0194070887104892 1 -0.164959478466695 1 other
TAF2 TAF2 0 1 -0.139111536399702 1 other
TAF3 TAF3 -0.113768777544126 1 -0.203873854806452 1 other
TAF6 TAF6 0.0746714325534417 1 0.0236361561425462 1 other
TAF7 TAF7 0.114896465603458 1 -0.0974472256899917 1 other
TAF9 TAF9 0.173580838876441 1 -0.0978455433170816 1 other
TALDO1 TALDO1 0.063075559905088 1 -0.12457008267563 1 other
TANK TANK 0.0671952797751448 1 -0.0711091605429595 1 other
TAOK1 TAOK1 -0.205203205471323 1 -0.245412791481578 0.074058070404756 other
TAOK3 TAOK3 -0.0142139419367019 1 -0.118523064837808 1 other
TAPBPL TAPBPL 0.122905886789151 1 -0.0975686059654637 1 other
TAPT1 TAPT1 0 1 -0.230165842847823 0.124273179987265 other
TARDBP TARDBP -0.00473366748977566 1 -0.181859811207564 1 other
TARSL2 TARSL2 0 1 -0.202403666843772 1 other
TASP1 TASP1 0 1 -0.114136780480136 1 other
TATDN1 TATDN1 0.267183353084978 1.62274323336697e-07 0.105817967325479 1 other
TAX1BP1 TAX1BP1 -0.0529521614013132 1 -0.22688192490744 0.238880916878419 other
TAX1BP3 TAX1BP3 0.195637175619585 4.93817727279955e-14 -0.110332475120101 1 other
TBC1D1 TBC1D1 -0.131912896295384 1 -0.22863609684586 0.167074894464454 other
TBC1D10A TBC1D10A 0.0792034294035415 1 0.0338103597269162 1 other
TBC1D15 TBC1D15 -0.243665530910946 0.063490575768667 -0.304431646397609 0.00267134861832105 other
TBC1D17 TBC1D17 0 1 -0.0871833979582359 1 other
TBC1D20 TBC1D20 0.0867626843204861 1 -0.145224752253772 1 other
TBC1D22A TBC1D22A 0.130163877020762 1 -0.060373555971871 1 other
TBC1D23 TBC1D23 0.00154502978488313 1 -0.15192142645854 1 other
TBC1D2B TBC1D2B 0 1 -0.199991560056346 1 other
TBC1D5 TBC1D5 0.00124291257701037 1 -0.157606509587205 1 other
TBC1D8 TBC1D8 -0.0502763200920411 1 -0.238483537830558 0.0374305893884146 other
TBC1D9 TBC1D9 -0.142692428371244 1 -0.369085405798439 3.96544464715017e-05 other
TBC1D9B TBC1D9B 0.0466677876247203 1 -0.113458376713688 1 other
TBCA TBCA 0.125190420320525 1.14425421240326e-06 -0.14742567084414 1 other
TBCB TBCB -0.0156290708602684 1 -0.299241780556964 0.000440087855054839 other
TBCC TBCC 0.0942288799932314 1 -0.00703487764273025 1 other
TBK1 TBK1 -0.196590339828589 1 -0.213907716820602 0.712535086735221 other
TBL1X TBL1X -0.17481609410037 1 -0.356418594890942 1.76677150406203e-07 other
TBL2 TBL2 0 1 -0.0275338296417402 1 other
TBL3 TBL3 0 1 -0.150922229603146 1 other
TBPL1 TBPL1 0.23763312993112 0.159885787782601 -0.011683411261006 1 other
TBRG1 TBRG1 -0.0427218142156367 1 -0.175249597618873 1 other
TBRG4 TBRG4 0.0151663435069069 1 -0.176526340060301 1 other
TC2N TC2N -0.203744611533562 1 -0.424359380843635 6.86286218062697e-08 other
TCAF1 TCAF1 -0.0869554000521133 1 -0.359334263993208 5.63053180690896e-08 other
TCEA1 TCEA1 0.0015357787915577 1 -0.127647024973315 1 other
TCEA2 TCEA2 0.0909822241145598 1 -0.217712275155895 1 other
TCEA3 TCEA3 0.334801173246551 1.50932046663745e-14 0.0149975523066037 1 other
TCEAL1 TCEAL1 0.144581317239817 1 0.0396037943059864 1 other
TCEAL3 TCEAL3 -0.0272588917008838 1 -0.0418857036863016 1 other
TCEAL4 TCEAL4 -0.0639111169764586 1 -0.233545850826693 0.000320400465783419 other
TCEAL8 TCEAL8 0.17162244342899 0.00214725202491999 -0.0476185588780182 1 other
TCEB1 TCEB1 0.113402987526996 1 -0.119838244920531 1 other
TCEB2 TCEB2 0.00647569408892745 1 -0.252423430944631 0.442102400828179 other
TCEB3 TCEB3 0.00775692031765551 1 -0.135895243929656 1 other
TCERG1 TCERG1 -0.133365801419503 1 -0.331946029790057 2.0630295103571e-06 other
TCF20 TCF20 0 1 -0.173314832684823 1 other
TCF25 TCF25 -0.0158835078766205 1 -0.139435745495636 1 other
TCF7 TCF7 0.32205513147092 0.000956350407919236 0.348456044947643 0.000243773238949082 other
TCF7L2 TCF7L2 -0.170054569163273 1 -0.266408927841529 0.0126035347164473 other
TCIRG1 TCIRG1 0 1 -0.162491985043765 1 other
TCOF1 TCOF1 0.00742762438728262 1 -0.205478028069954 1 other
TCP1 TCP1 0.0819014271648403 1 -0.0989621194170616 1 other
TCTA TCTA 0 1 -0.0495868676513942 1 other
TCTEX1D2 TCTEX1D2 0.157400752670057 1 -0.0971844678671816 1 other
TCTN1 TCTN1 0.254534329267587 0.00140225321061028 0.00372541489415568 1 other
TCTN3 TCTN3 0.134480668867488 1 0.0730460614031823 1 other
TDG TDG -0.115927880268146 1 -0.394181096941487 8.69330287675874e-10 other
TDP2 TDP2 0.118979919001029 1 -0.088000716303223 1 other
TDRP TDRP 0 1 -0.0628824101326391 1 other
TEAD3 TEAD3 0 1 -0.242061694334528 0.0562680962594453 other
TECR TECR 0.160774614586312 0.0731261424998276 -0.0280778507241171 1 other
TEFM TEFM 0 1 -0.134918658139666 1 other
TERF1 TERF1 0.0191320510027286 1 -0.118862180949606 1 other
TERF2IP TERF2IP -0.0153854297980001 1 -0.0925525434189939 1 other
TESC TESC 0.268267601830375 3.80414865191613e-18 -0.126354790151114 1 other
TEX2 TEX2 -0.025759571839153 1 -0.105150510329142 1 other
TEX26 TEX26 0.250784353110885 0.459543790915718 -0.0753859254874418 1 other
TEX261 TEX261 0.0662961339030887 1 -0.110341131217673 1 other
TEX264 TEX264 0.291011593415577 8.20847035075594e-09 -0.0113649672248539 1 other
TEX30 TEX30 0.00322088807994314 1 -0.11878946870867 1 other
TFAM TFAM -0.022983438821615 1 -0.215336771429334 0.712226730328354 other
TFB2M TFB2M 0.161666343829088 1 -0.0838422957249612 1 other
TFDP1 TFDP1 0.137339585126319 1 -0.201607321224237 1 other
TFEB TFEB 0.167385501797771 1 0.0420814500860831 1 other
TFF3 TFF3 -0.494828931648855 1 -0.588749231917823 6.71597825050543e-05 other
TFG TFG -0.0170997991417753 1 -0.206789536912361 0.0926645789543345 other
TFIP11 TFIP11 0 1 -0.146045476833895 1 other
TFPI TFPI -0.0419388252663208 1 -0.108559792528876 1 other
TFRC TFRC -0.111762955374113 1 -0.127706225383884 1 other
TGFA TGFA -0.140599783203684 1 -0.278315693985535 0.000293048950810365 other
TGFB2 TGFB2 -0.239145369716661 0.587666973264624 -0.378876784656154 0.000161071150331878 other
TGIF1 TGIF1 0.415306556477277 1.63546609680819e-25 0.258892217072445 3.86825076265386e-11 other
TGIF2 TGIF2 -0.0706448178911039 1 -0.188367231025707 1 other
TGS1 TGS1 0.00533879681691585 1 -0.0760600895136456 1 other
THAP1 THAP1 0.16250545957947 1 -0.0242361242096385 1 other
THAP11 THAP11 0.104304763742652 1 -0.0780929268623396 1 other
THAP4 THAP4 0.206713844061243 0.0590166350056563 0.0164782288427134 1 other
THAP5 THAP5 -0.0129078161951579 1 -0.0437593951819961 1 other
THAP7 THAP7 0.218890396991223 0.556747294671617 0.0538263106409835 1 other
THAP9-AS1 THAP9-AS1 -0.126098803139396 1 -0.279164418820295 0.00677863195167742 other
THG1L THG1L 0 1 -0.111833112098688 1 other
THNSL2 THNSL2 0 1 -0.205447145306293 1 other
THOC1 THOC1 -0.01860076010531 1 -0.155176411433959 1 other
THOC2 THOC2 -0.0950979517506967 1 -0.252796083314714 0.000236185180588564 other
THOC3 THOC3 0.0528151998444837 1 -0.163094800362082 1 other
THOC6 THOC6 -0.0193104351190516 1 -0.0211902557755286 1 other
THOC7 THOC7 0.0974005963807889 1 -0.107601820419357 1 other
THRA THRA 0.348062274736816 7.56940063294679e-07 0.0949323644145226 1 other
THRB THRB -0.189991959523705 1 -0.240545836391727 0.334170969701302 other
THSD4 THSD4 0.0189538597352321 1 -0.280366770299737 0.599252787286937 other
THUMPD1 THUMPD1 0.0363565176300092 1 -0.0527118345786406 1 other
THUMPD2 THUMPD2 -0.138875457230473 1 -0.334415547945847 2.72413863430405e-05 other
THUMPD3 THUMPD3 -0.108536467339754 1 -0.336625906996899 4.17958078214306e-07 other
THUMPD3-AS1 THUMPD3-AS1 0.036613233222316 1 -0.0317570281371073 1 other
THYN1 THYN1 0.111185434728545 1 -0.103880977824415 1 other
TIA1 TIA1 -0.168214488349667 1 -0.254973268701461 0.0618879525898996 other
TIAL1 TIAL1 0.0607015374976574 1 -0.0279038592609175 1 other
TICAM1 TICAM1 0.0500816080622624 1 -0.0784753090746351 1 other
TIMM10 TIMM10 -0.124965779023662 1 -0.307220641710881 9.94070382678331e-07 other
TIMM10B TIMM10B -0.177400600589984 1 -0.200517206178711 1 other
TIMM17A TIMM17A 0.00365314681316964 1 -0.123674534916906 1 other
TIMM17B TIMM17B 0.154597894154426 1 -0.068124497761919 1 other
TIMM21 TIMM21 0.235817992210938 0.0620838907937825 0.0362120958660928 1 other
TIMM22 TIMM22 0.0869578698366913 1 -0.137513901757268 1 other
TIMM23 TIMM23 -0.0571524949765732 1 -0.238217354973022 0.0644470516777117 other
TIMM44 TIMM44 0.0527378539279225 1 0.0215245589565286 1 other
TIMM50 TIMM50 -0.0296200973111056 1 -0.318502935820911 3.30479899665674e-05 other
TIMM8A TIMM8A 0.0128278975071727 1 -0.184979354091493 1 other
TIMM9 TIMM9 0.266771408205561 3.06789999075286e-05 -0.00848735395003752 1 other
TIMMDC1 TIMMDC1 0.0869326421501089 1 -0.106485575120086 1 other
TINF2 TINF2 0.0897864368221837 1 -0.0738198357210047 1 other
TIPARP TIPARP 0.0279798663759548 1 -0.111643943067775 1 other
TIPRL TIPRL -0.112930886455374 1 -0.280795549874231 0.000595305787989895 other
TK2 TK2 0 1 -0.175790868554347 1 other
TKFC TKFC 0.0990742614562314 1 -0.17311703026901 1 other
TKT TKT -0.0233640599478016 1 -0.175523197561142 1 other
TLE1 TLE1 0.0448859607911815 1 -0.182696276150463 1 other
TLE2 TLE2 0 1 -0.177601577566648 1 other
TLE4 TLE4 0.291161819956875 3.58287981693099e-11 0.2264378230512 0.000117188937516909 other
TLK1 TLK1 -0.145274681917333 1 -0.276240279650706 0.0221803222928431 other
TLK2 TLK2 -0.194317440474462 1 -0.27187050065793 0.00315478650952817 other
TLR5 TLR5 0.0322085407981765 1 0.038853077924689 1 other
TM2D1 TM2D1 0.0689972069381528 1 -0.0608885243199671 1 other
TM2D2 TM2D2 -0.0483569554793077 1 -0.226724090867488 0.296602339524087 other
TM2D3 TM2D3 0.145311246448297 1 -0.0144850192654175 1 other
TM4SF4 TM4SF4 0.252177041096517 1.52402726874729e-31 -0.163995151918549 1 other
TM7SF2 TM7SF2 0.247724166478022 0.0380792507738346 0.0257422588722288 1 other
TM7SF3 TM7SF3 0.539200396827524 1.60023739109913e-40 0.159505098926855 0.0511056817732327 other
TM9SF2 TM9SF2 -0.0714341764349405 1 -0.19088182915512 1 other
TM9SF3 TM9SF3 -0.0972293372380292 1 -0.288544524633767 0.00604944016714199 other
TM9SF4 TM9SF4 -0.179813118860914 1 -0.283530950819678 0.000742926876362257 other
TMA16 TMA16 -0.0163503138187622 1 -0.172007919101062 1 other
TMA7 TMA7 0.0868811029113958 3.28159064039373e-07 -0.227336192753357 1 other
TMBIM1 TMBIM1 0.258745606901957 2.69709962253244e-05 -0.043454477449691 1 other
TMBIM4 TMBIM4 0.0810185204648955 1 -0.0380947468472177 1 other
TMBIM6 TMBIM6 -0.121989060182769 1.04910588171037e-07 -0.336919973067666 1.30254446039176e-36 other
TMC4 TMC4 0.260453969504289 0.00172890787462182 -0.0347569047437876 1 other
TMCC1 TMCC1 -0.133097006622297 1 -0.227757261714922 0.16047431368193 other
TMCO1 TMCO1 0.00348382849004272 1 -0.211162686242261 0.637312814910407 other
TMCO3 TMCO3 -0.0876135112966625 1 -0.325489058833918 4.56947460176306e-05 other
TMED1 TMED1 0.162941620697589 1 -0.177874944665712 1 other
TMED10 TMED10 0.148555125492639 0.0399449823998531 -0.14133253685407 1 other
TMED2 TMED2 0.278926095556529 3.96975221478043e-32 0.135451702253417 9.46887860637455e-11 other
TMED3 TMED3 0.300315285585727 2.60516239952338e-06 -0.115592737521269 1 other
TMED4 TMED4 -0.173639905101129 0.530790059646284 -0.341456664305412 1.59499647505607e-09 other
TMED5 TMED5 -0.151484832387543 1 -0.276284702956872 0.000186223045406958 other
TMED7 TMED7 -0.0954440912269181 1 -0.236786243211758 0.562114889206658 other
TMED9 TMED9 0.201755313516738 0.000105334537361557 -0.0172385817275426 1 other
TMEM101 TMEM101 0.271214290992181 0.00020212307629041 -0.0306353366768728 1 other
TMEM106B TMEM106B 0.041524227235979 1 -0.147494038019075 1 other
TMEM106C TMEM106C 0.222332354649361 0.00139199494047242 -0.0842537736102653 1 other
TMEM107 TMEM107 0.0943577034456398 1 -0.125720424159531 1 other
TMEM109 TMEM109 0.179099035751433 1 -0.025156679383705 1 other
TMEM11 TMEM11 0.170369966690526 1 -0.0522416083948455 1 other
TMEM115 TMEM115 0.113336435773 1 -0.0862713192743925 1 other
TMEM120A TMEM120A 0.0626256991353786 1 0.00179714722645952 1 other
TMEM123 TMEM123 -0.0401840922888004 1 -0.191610000728328 1 other
TMEM125 TMEM125 0.473752687281918 5.82104077622342e-14 0.225364884113862 1 other
TMEM126A TMEM126A -0.00505185509587125 1 -0.125848807430302 1 other
TMEM126B TMEM126B 0.122746257129621 1 -0.149449748743075 1 other
TMEM127 TMEM127 -0.0839953584236366 1 -0.307863743198459 0.00077468991605208 other
TMEM128 TMEM128 0.0810950358387184 1 -0.0541480704205812 1 other
TMEM129 TMEM129 0.263853275957087 0.00794729308786598 0.0598694977244583 1 other
TMEM131 TMEM131 -0.17855672914043 1 -0.295433724543518 9.33337222723674e-06 other
TMEM134 TMEM134 0.142375324542634 1 -0.0884100834507843 1 other
TMEM136 TMEM136 -0.240087794210121 1 -0.415573611629325 9.98333754393338e-11 other
TMEM138 TMEM138 0.0900244259363134 1 -0.0301640925793034 1 other
TMEM139 TMEM139 0.53293151564415 2.82800067800523e-25 0.147366169182796 0.431814602289284 other
TMEM140 TMEM140 0 1 -0.204327009906537 1 other
TMEM141 TMEM141 0.0495459903440754 1 -0.168262464247518 1 other
TMEM147 TMEM147 0.103828575074871 0.00332594592471557 -0.174317162508134 1 other
TMEM14A TMEM14A 0.172820175900299 0.00367651936166737 -0.0206716747061435 1 other
TMEM14B TMEM14B 0.0875918262700881 1 -0.0988873790207815 1 other
TMEM150A TMEM150A 0.120159661121126 1 -0.0422596983476677 1 other
TMEM156 TMEM156 -0.274378106825418 0.0682091195597544 -0.560235512601914 1.77255655966595e-17 other
TMEM160 TMEM160 0.0386199723821375 1 -0.169667915904276 1 other
TMEM161A TMEM161A 0.127516297962295 1 -0.0476450458624174 1 other
TMEM161B TMEM161B 0 1 -0.213690997205312 1 other
TMEM165 TMEM165 0.166920681907106 0.339268416906579 -0.0468378354921116 1 other
TMEM167A TMEM167A -0.0606450229184822 1 -0.208889229487173 1 other
TMEM167B TMEM167B 0.0840918504046013 1 0.0657088366549301 1 other
TMEM170A TMEM170A 0.0304313258179458 1 -0.161719371550249 1 other
TMEM171 TMEM171 0 1 -0.129482293781167 1 other
TMEM179B TMEM179B 0.0403766272842533 1 -0.217071523318509 0.0868608349041603 other
TMEM18 TMEM18 -0.00830867364932719 1 -0.177369709809164 1 other
TMEM181 TMEM181 -0.116390899381468 1 -0.26641405815798 0.00531076303679788 other
TMEM183A TMEM183A 0.0613744784381867 1 -0.154000450727599 1 other
TMEM184A TMEM184A 0 1 -0.233418998750716 0.103586101742925 other
TMEM184B TMEM184B 0.148611224010848 1 -0.0718968205598791 1 other
TMEM192 TMEM192 -0.0282204586062562 1 -0.173435898579101 1 other
TMEM199 TMEM199 0.0723057673744791 1 -0.116489321503675 1 other
TMEM203 TMEM203 0.0446161296866758 1 -0.151701953415916 1 other
TMEM208 TMEM208 -0.173718959584967 0.832801746396656 -0.284089423914348 2.34595924241498e-09 other
TMEM214 TMEM214 0 1 -0.152623809272813 1 other
TMEM218 TMEM218 0.287220829323122 0.000698805253532272 0.0107140352753128 1 other
TMEM219 TMEM219 0.239536209636969 5.62560876078657e-10 -0.112433017045241 1 other
TMEM220 TMEM220 0.186456143485572 1 0.0445053362290935 1 other
TMEM222 TMEM222 0.0114229821076339 1 -0.110952543481425 1 other
TMEM223 TMEM223 0.0907096084701857 1 -0.140538420704498 1 other
TMEM230 TMEM230 0.145128318506649 0.00257375659511734 -0.0556202369036395 1 other
TMEM234 TMEM234 0 1 -0.188886543233059 1 other
TMEM242 TMEM242 0.0183781973430159 1 -0.212601275404449 0.571045941096339 other
TMEM243 TMEM243 0.105087420118207 1 -0.0744686473789113 1 other
TMEM245 TMEM245 -0.0293198646285233 1 -0.207979600781589 0.230201845384623 other
TMEM246 TMEM246 0.281304188617099 0.000186744770151548 0.0209746940950988 1 other
TMEM248 TMEM248 -0.126066653534246 1 -0.235526010429645 0.771190327011406 other
TMEM25 TMEM25 0 1 -0.188613087650084 1 other
TMEM251 TMEM251 0.129285280896678 1 -0.149613054042695 1 other
TMEM256 TMEM256 0.178449992683019 1.04856796299951e-05 -0.000515591296973705 1 other
TMEM258 TMEM258 0.0607245666428945 0.100052195262389 -0.108235663051269 1 other
TMEM259 TMEM259 -0.0862874436586925 1 -0.337087768060504 6.45158524311079e-06 other
TMEM261 TMEM261 0.237294984508779 6.79870196706187e-06 -0.142583956074201 1 other
TMEM263 TMEM263 0.0351069652236444 1 -0.164715647397638 1 other
TMEM30A TMEM30A -0.118977733612621 1 -0.211460223654528 1 other
TMEM30B TMEM30B 0.151904138071706 1 -0.0685698756985623 1 other
TMEM33 TMEM33 -0.0756965556089416 1 -0.118328169723658 1 other
TMEM37 TMEM37 0.281747635805371 5.87587997640217e-05 0.0846557182489082 1 other
TMEM41A TMEM41A -0.0562894824219164 1 -0.251323570026412 0.293854152915184 other
TMEM42 TMEM42 0.252939898881502 0.0548473785245683 0.0304303082393635 1 other
TMEM43 TMEM43 -0.13632446053264 1 -0.434054015734532 3.35918915247691e-11 other
TMEM47 TMEM47 0.343066758365436 4.39874116295018e-06 0.113972721414945 1 other
TMEM5 TMEM5 0.203317117594807 0.669766065704794 -0.00927432500838488 1 other
TMEM50A TMEM50A 0.00748244530905134 1 -0.125704989390862 1 other
TMEM50B TMEM50B -0.0851663677164144 1 -0.229722444803049 1 other
TMEM51 TMEM51 0.0677799041706326 1 -0.205409142734563 1 other
TMEM53 TMEM53 0 1 -0.188193096200397 1 other
TMEM55A TMEM55A 0.180433621324088 1 -0.0730902523999393 1 other
TMEM55B TMEM55B -0.0192393583774639 1 -0.16545152469508 1 other
TMEM59 TMEM59 0.165098936240984 3.86892212962668e-15 -0.0307986019833579 1 other
TMEM60 TMEM60 0.187913836406179 0.439550604800176 -0.026798004690275 1 other
TMEM65 TMEM65 -0.171248700168248 1 -0.229014133328893 1 other
TMEM68 TMEM68 -0.0183268936630172 1 -0.114953073561706 1 other
TMEM69 TMEM69 0.279178671872783 0.00103480886183943 0.0688069505513145 1 other
TMEM70 TMEM70 0.0622346547044652 1 -0.200086550776948 1 other
TMEM80 TMEM80 0.12075303342805 1 -0.0862495444640368 1 other
TMEM86B TMEM86B -0.123874759067891 1 -0.176672974819602 1 other
TMEM87A TMEM87A -0.0999042756238212 1 -0.28944915459078 0.0221698908255782 other
TMEM9 TMEM9 0.19765960332668 0.00994900242880058 -0.0690036186976594 1 other
TMEM97 TMEM97 0.518343485647411 1.32687070134859e-43 0.448821887928674 1.3763173255031e-27 other
TMEM98 TMEM98 -0.0414047251098474 1 -0.382214464842375 1.34475092248408e-05 other
TMEM99 TMEM99 -0.0288380530075427 1 -0.18192400265215 1 other
TMEM9B TMEM9B 0.131201950301847 0.232346675711927 0.0410125593212712 1 other
TMF1 TMF1 -0.0212101744004589 1 -0.180652497850797 1 other
TMPO TMPO -0.155850581898974 1 -0.278921755138194 0.273155221952086 other
TMPRSS2 TMPRSS2 -0.047476693372106 1 -0.247516150713284 0.756589028092289 other
TMPRSS3 TMPRSS3 -0.0605406474808965 1 -0.267241245140659 0.00205919504026874 other
TMUB1 TMUB1 0.231309074842813 0.00245070263212264 -0.109451521654529 1 other
TMUB2 TMUB2 0.160753634313938 1 0.0293962237142922 1 other
TMX1 TMX1 0.0651855123373847 1 -0.0394159762252254 1 other
TMX2 TMX2 0.138469996865935 1 -0.0605713405517558 1 other
TMX4 TMX4 0.0356903739440634 1 -0.0256918002814093 1 other
TNFAIP1 TNFAIP1 0.0757233063246692 1 -0.0809361110883898 1 other
TNFAIP3 TNFAIP3 -0.346986075005922 2.88228226504781e-10 -0.143962598041278 1 other
TNFAIP8 TNFAIP8 -0.195666208536186 1 -0.146631597258416 1 other
TNFAIP8L1 TNFAIP8L1 0.111194808249286 1 0.0571684897066449 1 other
TNFRSF12A TNFRSF12A -0.123499404118591 0.0364020829876836 -0.214820835900785 1.62552152489123e-10 other
TNFRSF14 TNFRSF14 0.0541632066999227 1 -0.24826101427106 0.535364421704072 other
TNFRSF19 TNFRSF19 -0.270786227306723 0.119273936163051 -0.279479048263926 0.0461015378702705 other
TNFRSF1A TNFRSF1A -0.124653362944467 1 -0.246095968518917 0.147634329312983 other
TNFRSF21 TNFRSF21 -0.0796413338999578 1 -0.386283203031434 2.50028342090347e-06 other
TNFSF10 TNFSF10 -0.234077651504754 1 -0.542745681954155 6.14080632635951e-16 other
TNIK TNIK 0.139864583664705 1 -0.0349010532103551 1 other
TNIP1 TNIP1 -0.107233255570591 1 -0.414784619955263 8.74359570578156e-10 other
TNIP2 TNIP2 -0.129305454999735 1 -0.317615431587883 0.0127440485165744 other
TNKS1BP1 TNKS1BP1 -0.0863270412054775 1 -0.28086024560955 0.000131036303632457 other
TNPO1 TNPO1 -0.0957540534479624 1 -0.20838351692075 1 other
TNPO2 TNPO2 0 1 -0.245149004426792 0.0724672016953099 other
TNPO3 TNPO3 0.0553372363880795 1 -0.141467586766935 1 other
TNRC6A TNRC6A -0.0176053999447889 1 -0.185753396625713 1 other
TNRC6B TNRC6B 0.116074781506614 1 -0.0958641168412033 1 other
TNRC6C TNRC6C -0.0917600714615081 1 -0.119748612378696 1 other
TNS1 TNS1 0.167747204698955 1 -0.0118037561744129 1 other
TNS3 TNS3 -0.219670015058979 0.161036099474703 -0.357126814849187 7.16455818610738e-08 other
TOB1 TOB1 -0.12740696575853 1 -0.261613805805829 1 other
TOB2 TOB2 0.338366640383605 5.33534518073576e-10 0.050946315622885 1 other
TOM1 TOM1 0.202491336416543 0.512694608739721 -0.0284655922798442 1 other
TOM1L1 TOM1L1 0.281763204248138 2.81493645157022e-06 0.0029134692891406 1 other
TOMM20 TOMM20 -0.10639538371596 1 -0.197491157314198 2.99060264205729e-06 other
TOMM22 TOMM22 0.164555708175987 6.80903635411174e-05 0.0394506043789307 1 other
TOMM34 TOMM34 0 1 -0.145116512970557 1 other
TOMM40 TOMM40 0.0405160619636731 1 -0.0490759087386918 1 other
TOMM5 TOMM5 -0.0320246553019732 1 -0.291282971266262 0.0189027058011619 other
TOMM7 TOMM7 0.150221664697317 1.25847549808759e-17 0.036748975278571 2.78255119550252e-14 other
TOMM70A TOMM70A 0.0296201474790514 1 -0.218198694452123 0.400033961321275 other
TOP2B TOP2B -0.151411620049767 1 -0.223579437083609 0.381986542518723 other
TOPORS TOPORS -0.000243955656256567 1 -0.166515915233974 1 other
TOPORS-AS1 TOPORS-AS1 0.157547833977256 1 -0.166565962280242 1 other
TOR1A TOR1A -0.0149646625929329 1 -0.219207658952412 0.329431085521973 other
TOR1AIP1 TOR1AIP1 0.00364120592058792 1 -0.0896863521869267 1 other
TOR1AIP2 TOR1AIP2 0.213415503984353 6.46479848565743e-07 0.0958977404942507 0.127997862636927 other
TOR3A TOR3A 0.0125232807422568 1 -0.247404170956217 0.055474686536591 other
TOX4 TOX4 -0.0454604506921212 1 -0.121464094337712 1 other
TP53 TP53 -0.0576028253723351 1 -0.132511275343067 1 other
TP53I13 TP53I13 0.071686159137698 1 -0.208054377769739 0.574816543101943 other
TP53INP1 TP53INP1 0.0302823255225722 1 -0.15898854198812 1 other
TP53RK TP53RK 0 1 -0.12866212052536 1 other
TP53TG1 TP53TG1 0.187501801676558 0.120770198381929 -0.196875551584518 1 other
TPBG TPBG -0.0558421266993423 1 -0.324803492786836 0.000496956573187567 other
TPD52 TPD52 0.302149226516979 2.80541448360889e-12 0.246305903845484 3.96302201220783e-05 other
TPD52L1 TPD52L1 0.205942045168544 1 0.0285359835432515 1 other
TPD52L2 TPD52L2 0.0599762075246246 1 -0.157629351467958 1 other
TPGS1 TPGS1 0.108267402551243 1 -0.0884294070717633 1 other
TPGS2 TPGS2 0.0404746429481968 1 -0.211764587322148 0.0652647700931275 other
TPI1 TPI1 0.135064058184055 4.65781465901991e-06 -0.0861331738676467 1 other
TPM4 TPM4 0.0108335974031293 1 -0.143461952074791 1 other
TPMT TPMT 0.0283576624345141 1 -0.0747222352849863 1 other
TPP1 TPP1 -0.0323617755832482 1 -0.0191732960786146 1 other
TPP2 TPP2 -0.1570039427645 1 -0.211379496363693 1 other
TPPP TPPP -0.129324402826893 1 -0.217157020941985 0.509127979798885 other
TPPP3 TPPP3 0.227205401261078 9.97465486683571e-08 -0.00966558838661558 1 other
TPR TPR -0.134499728131581 1 -0.368808776197351 3.25986975425864e-13 other
TPRA1 TPRA1 0.157599669577281 1 0.0501582962595297 1 other
TPRG1L TPRG1L -0.0561919203743548 1 -0.324739433611408 2.65642182711886e-05 other
TPRKB TPRKB 0.116527346577937 1 -0.15704574071052 1 other
TPST1 TPST1 0 1 -0.131906250992111 1 other
TPST2 TPST2 0.454430408901149 2.35270946465886e-19 0.256849004248488 1.16260354176874e-05 other
TPT1 TPT1 0.00652206331019567 1 -0.162636427310363 1.31346242951784e-19 other
TPT1-AS1 TPT1-AS1 0.194305498306667 1 -0.0489698829242287 1 other
TRA2A TRA2A 0.166287197096168 0.459623871992562 -0.0532410513076709 1 other
TRA2B TRA2B -0.0306710390778095 1 -0.0760165417351595 1 other
TRABD TRABD 0.209325095959821 0.261441426902298 -0.027055958332076 1 other
TRABD2B TRABD2B 0.298996893832469 2.69266090054984e-05 0.054885992216982 1 other
TRADD TRADD 0.101600846087915 1 -0.227672820705178 1 other
TRAF2 TRAF2 -0.0450253365159077 1 -0.120202897371781 1 other
TRAF3IP1 TRAF3IP1 0 1 -0.213667545067356 0.332597042157129 other
TRAF4 TRAF4 0.00906017706419104 1 -0.276013328617404 0.137952704418637 other
TRAF7 TRAF7 0.0192476956476204 1 -0.190800466567955 1 other
TRAK2 TRAK2 0.117047015169536 1 -0.192800935780802 1 other
TRAM1 TRAM1 0.0425444878716145 1 -0.224313444572941 1 other
TRAP1 TRAP1 0.235986668942383 0.00126832980405838 -0.0180888116861361 1 other
TRAPPC1 TRAPPC1 0.190728416962621 1.32338086547141e-07 -0.111324106323353 1 other
TRAPPC12 TRAPPC12 0.115898807600576 1 -0.126812590845288 1 other
TRAPPC2 TRAPPC2 0.115083161107941 1 0.049982145864427 1 other
TRAPPC2L TRAPPC2L 0.042801901021678 1 -0.136535320926121 1 other
TRAPPC2P1 TRAPPC2P1 -0.0399503131149945 1 -0.189057235493855 1 other
TRAPPC3 TRAPPC3 0.129322756848934 1 -0.097020277793759 1 other
TRAPPC4 TRAPPC4 -0.103199279629762 1 -0.281982118414434 3.43821722502913e-08 other
TRAPPC6A TRAPPC6A 0.258863901148101 5.23338356412454e-07 0.0209307357473167 1 other
TRAPPC6B TRAPPC6B 0.0835039317674315 1 -0.0632633494076937 1 other
TRAPPC8 TRAPPC8 -0.112022164635957 1 -0.239603966470745 0.101252905291108 other
TRIAP1 TRIAP1 0.112633834592442 1 -0.117385056409875 1 other
TRIB1 TRIB1 0.403398773557923 9.15841111653735e-14 0.146667137287467 1 other
TRIB3 TRIB3 0.0349807803764415 1 -0.0314954306469513 1 other
TRIM11 TRIM11 0 1 -0.0364678465025901 1 other
TRIM13 TRIM13 0.0772864592185836 1 -0.0800415319428285 1 other
TRIM2 TRIM2 0.0299372157178119 1 -0.0656278131053294 1 other
TRIM24 TRIM24 -0.102802298815978 1 -0.357680927829168 2.31706629736297e-07 other
TRIM26 TRIM26 -0.112355306472474 1 -0.303082341001948 0.00097797447175757 other
TRIM27 TRIM27 0.0772568515205796 1 -0.166310753230803 1 other
TRIM33 TRIM33 -0.131509756269334 1 -0.284478214454617 0.000872787801335444 other
TRIM38 TRIM38 -0.0724283858266312 1 -0.249054781490324 0.680379286698986 other
TRIM4 TRIM4 0.156619916080719 1 0.0135345765200532 1 other
TRIM44 TRIM44 -0.0790098417922944 1 -0.224232473435478 0.0838828142206123 other
TRIM56 TRIM56 -0.00459714561193292 1 -0.225748739340243 0.165934039672592 other
TRIM8 TRIM8 -0.127780389162641 1 -0.349332061306118 3.6458692564727e-08 other
TRIOBP TRIOBP -0.0718096851016182 1 -0.340225934019413 1.58046281212219e-05 other
TRIP10 TRIP10 -0.152846211353258 1 -0.236240327815084 1 other
TRIP11 TRIP11 -0.0636758870616561 1 -0.331743571799399 2.15121494881594e-09 other
TRIP12 TRIP12 -0.226447855590764 0.0503549916171607 -0.327326815642719 3.58419134282329e-07 other
TRIP4 TRIP4 0 1 -0.10785577577537 1 other
TRIP6 TRIP6 0.188811717027249 0.019681235334704 -0.1273454558447 1 other
TRIQK TRIQK 0.139689333384952 1 0.0751949053963878 1 other
TRMT1 TRMT1 0.1000892226278 1 0.057211821073081 1 other
TRMT10B TRMT10B 0 1 -0.00794736759196679 1 other
TRMT10C TRMT10C 0.0262654333164637 1 -0.183043937699795 0.138102295198977 other
TRMT112 TRMT112 0.0706188598961509 1 -0.20494384017566 1 other
TRMT13 TRMT13 0.0256127449893324 1 -0.089079880262394 1 other
TRMT2A TRMT2A 0 1 -0.0880531484791904 1 other
TRMT6 TRMT6 -0.0949904274602997 1 -0.231798650852915 0.0114152830171695 other
TRMT61A TRMT61A 0 1 -0.20232497305738 1 other
TRNAU1AP TRNAU1AP -0.0912645848365363 1 -0.25146823742652 0.00317126349909718 other
TRNT1 TRNT1 -0.080415076949834 1 -0.260363882124433 0.0467926848342562 other
TROVE2 TROVE2 0.000287431631293522 1 -0.17141723827423 1 other
TRPC4AP TRPC4AP -0.0817756016853237 1 -0.112627180672162 1 other
TRPM7 TRPM7 -0.151440375099875 1 -0.143127061735556 1 other
TRPT1 TRPT1 0.32805965543965 8.66872434380231e-08 0.0901673375671044 1 other
TRPV6 TRPV6 -0.248076520325863 0.261459325401978 -0.269913532519983 0.00476049435722113 other
TRUB2 TRUB2 0.18882411029224 1 -0.0866639474097901 1 other
TSC2 TSC2 0.110921658223296 1 -0.106195433837966 1 other
TSC22D1 TSC22D1 0.121520122856323 0.773991145642479 -0.00693507614326364 1 other
TSC22D2 TSC22D2 -0.16947351985478 1 -0.142412664190266 1 other
TSC22D4 TSC22D4 0.299974411016857 5.58909454830961e-07 0.0132936206396779 1 other
TSEN15 TSEN15 0 1 -0.184783157535618 1 other
TSEN34 TSEN34 0.0830676243359129 1 -0.158158482990688 1 other
TSEN54 TSEN54 0.155123713836044 1 -0.0488647105247015 1 other
TSFM TSFM 0.0584030941861773 1 -0.107786409007227 1 other
TSG101 TSG101 -0.063684918084652 1 -0.243745356199507 0.00361895279765832 other
TSGA10 TSGA10 0 1 -0.177660206516937 1 other
TSHZ2 TSHZ2 -0.162993989266526 1 -0.270414234793361 0.00814460708180093 other
TSN TSN -0.0661010726243665 1 -0.240272715627463 0.396641020466507 other
TSNAX TSNAX -0.0799196900758345 1 -0.12138417625584 1 other
TSPAN12 TSPAN12 0.254356113209849 0.00412190546878714 -0.0744658795920752 1 other
TSPAN14 TSPAN14 0.0352661153266679 1 -0.030062571396133 1 other
TSPAN15 TSPAN15 -0.194083273746683 1 -0.492459298389994 3.47873240901776e-12 other
TSPAN3 TSPAN3 -0.138086170441622 1 -0.431536254063907 1.41597586829845e-09 other
TSPAN31 TSPAN31 0.00135316222772786 1 -0.109547610042699 1 other
TSPAN4 TSPAN4 0.318423383486406 1.50898648685981e-13 0.222490656388043 5.29760936833318e-06 other
TSPAN6 TSPAN6 0.200608598100521 0.00408093648943491 -0.031783398296402 1 other
TSPAN8 TSPAN8 -0.100730486198436 1 -0.167744116018946 1 other
TSPYL1 TSPYL1 0.0259970027747067 1 -0.0607476829687137 1 other
TSPYL2 TSPYL2 -0.249594262387643 0.222183591826787 -0.0166639066542773 1 other
TSPYL4 TSPYL4 -0.140026867835515 1 -0.2222007290978 1 other
TSR1 TSR1 -0.100362220793514 1 -0.234744441223501 0.0930624846377696 other
TSR2 TSR2 0.117827856797627 1 -0.130842457111066 1 other
TSR3 TSR3 -0.0993004749005033 1 -0.431046614649816 2.93938997475144e-16 other
TSSC1 TSSC1 0.151076763755847 1 -0.0424079291743094 1 other
TSSC4 TSSC4 -0.11929522783545 1 -0.180622023237637 1 other
TSTA3 TSTA3 -0.0463911338017804 1 -0.326865429503873 1.23779166867223e-05 other
TSTD1 TSTD1 0.172004857897315 7.56019081215509e-10 -0.124712831539368 1 other
TTC1 TTC1 -0.013065515830903 1 -0.231852474480947 0.0122559804750287 other
TTC14 TTC14 -0.0152809420490938 1 -0.225271097891649 1 other
TTC17 TTC17 0.0343765652382957 1 -0.170230436964131 1 other
TTC19 TTC19 0.128506517954354 1 -0.09754651240753 1 other
TTC3 TTC3 0.0509741453578906 1 -0.0515793764950658 1 other
TTC32 TTC32 0.344160991705893 6.85303937838164e-07 0.304598752819386 0.000728800765634167 other
TTC37 TTC37 -0.0419296931381239 1 -0.291734176404352 0.000191000585609671 other
TTC38 TTC38 -0.0221123094748352 1 -0.214637250819712 1 other
TTC39C TTC39C 0.168060960222163 1 -0.0850741564394254 1 other
TTC5 TTC5 0 1 -0.221456160623295 0.824532874352229 other
TTC9C TTC9C 0 1 -0.111833112098688 1 other
TTF1 TTF1 0.12715350878984 1 -0.117440019800345 1 other
TTLL12 TTLL12 0 1 -0.122945485928977 1 other
TTLL7 TTLL7 0.100120794384145 1 -0.0978490921007691 1 other
TTPA TTPA 0 1 -0.0912937215927403 1 other
TTYH1 TTYH1 0.13169439282223 1 -0.267180334411024 1 other
TUBA1B TUBA1B -0.140833117730539 1 -0.569692154046905 3.99034763624255e-19 other
TUBA4A TUBA4A 0.170158558157187 1 -0.0839337019579334 1 other
TUBB TUBB 0.0442144142501784 0.000340605072623993 -0.153895238901828 1 other
TUBB2A TUBB2A -0.121010715086289 1 -0.356434987812418 2.89207206328316e-09 other
TUBG1 TUBG1 0.123374161206511 1 -0.117368734436091 1 other
TUBGCP2 TUBGCP2 -0.0830426707346565 1 -0.193302656324728 1 other
TUBGCP4 TUBGCP4 0.105293367073423 1 -0.00656782007632462 1 other
TUFM TUFM 0.153213770386525 0.00119571763823436 -0.0442417967936756 1 other
TUFT1 TUFT1 0.303751260949743 0.000686835281264011 0.205014566885274 1 other
TUG1 TUG1 -0.0350714445324501 1 -0.182067240348365 1 other
TULP3 TULP3 -0.0438529451144207 1 -0.14071034905113 1 other
TULP4 TULP4 -0.194816219468439 1 -0.225132676942248 1 other
TUSC2 TUSC2 0.0922327794184262 1 -0.157969180206927 1 other
TWF1 TWF1 0.0250489428404872 1 -0.137413066626223 1 other
TWF2 TWF2 -0.0486033120308385 1 -0.261292356793068 0.0018000927616639 other
TWISTNB TWISTNB -0.158563231477912 1 -0.226690095098258 0.0934599195367444 other
TXLNG TXLNG 0.0434904661199786 1 -0.182549439558598 1 other
TXN2 TXN2 0.217498628938717 1.33155223097272e-05 0.0982137456943406 1 other
TXNDC11 TXNDC11 0.0429603089296871 1 0.022300294952013 1 other
TXNDC12 TXNDC12 0.0807425104446944 1 -0.0775932396580143 1 other
TXNDC15 TXNDC15 0.231411911846733 0.282703491449566 0.0105729675850303 1 other
TXNDC17 TXNDC17 -0.226766767042388 0.0769527015527264 -0.579164398868505 1.63345198444059e-43 other
TXNDC9 TXNDC9 -0.0275052811814458 1 -0.197518459693531 1 other
TXNIP TXNIP -0.371929629735554 0.177138921336064 -0.516376949567066 4.37110727216794e-05 other
TXNL1 TXNL1 0.0110748481554965 1 -0.203393091107363 0.125539321037805 other
TXNL4A TXNL4A -0.0916085226015625 1 -0.416374486721134 4.27254091980421e-18 other
TXNRD2 TXNRD2 0 1 -0.143628034241966 1 other
TYW3 TYW3 0.0530199251954862 1 -0.133912598866146 1 other
U2AF1 U2AF1 -0.0839492632601635 1 -0.0745469168964037 1 other
U2AF2 U2AF2 0.0946791781684573 1 -0.163705845267851 1 other
U2SURP U2SURP -0.138941287848317 1 -0.249078009187752 0.0425881845804975 other
UACA UACA -0.192685555315537 1 -0.366690678778534 2.15420274846806e-07 other
UBA1 UBA1 -0.152702461190792 1 -0.349000700283722 1.4497798276025e-08 other
UBA2 UBA2 -0.0217604652209269 1 -0.177984732392916 1 other
UBA3 UBA3 -0.0252595806521103 1 -0.242548542879947 0.411137757359587 other
UBA5 UBA5 -0.00834425993812093 1 -0.204292914817642 1 other
UBA52 UBA52 0.149265218781529 5.98921843254641e-21 -0.112538249898178 1 other
UBA6 UBA6 -0.207264864816424 1 -0.338122177994462 0.000143441365944888 other
UBAC1 UBAC1 0.123518819692189 1 -0.11497161216371 1 other
UBAC2 UBAC2 0.136252128742045 1 -0.00867849706952817 1 other
UBALD1 UBALD1 0.294403877337524 0.000138011142237011 0.183618425753247 1 other
UBAP1 UBAP1 -0.0883205315028694 1 -0.178963100015964 1 other
UBAP2 UBAP2 -0.165147001281805 1 -0.286647580407053 0.000108728381844731 other
UBAP2L UBAP2L -0.172826572130252 1 -0.313271165887073 1.80883972509617e-05 other
UBB UBB 0.145803605098926 1.55530953210896e-16 -0.0114962438682726 1 other
UBC UBC -0.17229307584792 1.53422654212156e-08 -0.186974780926356 6.64580191269494e-06 other
UBE2A UBE2A 0.0277901368824847 1 -0.0637545750820965 1 other
UBE2B UBE2B -0.049687416734745 1 -0.231897018208419 1 other
UBE2D1 UBE2D1 -0.0275884818349972 1 -0.17537456015238 1 other
UBE2D2 UBE2D2 0.187346258051784 2.98431839575842e-05 0.0516950211294336 1 other
UBE2D3 UBE2D3 0.159217921339547 1.79272875451272e-06 0.0920677397403992 0.0314722936474805 other
UBE2D4 UBE2D4 0 1 -0.0645339806466081 1 other
UBE2E1 UBE2E1 0.0797968397069715 1 -0.105996326029912 1 other
UBE2E2 UBE2E2 0.128655588825787 1 -0.0137931743027222 1 other
UBE2E3 UBE2E3 0.325352941392587 1.0783154727699e-15 0.0714620265814037 1 other
UBE2F UBE2F 0.0888877210146926 1 -0.126621514339674 1 other
UBE2G1 UBE2G1 0.0306341520637046 1 -0.0833877466504704 1 other
UBE2G2 UBE2G2 -0.128781196466599 1 -0.230416913140688 0.29969705787447 other
UBE2H UBE2H -0.217064695443328 1 -0.382271709943373 2.96735780566689e-09 other
UBE2I UBE2I -0.170456226178334 1 -0.293873912168857 1.69102277016599e-05 other
UBE2J1 UBE2J1 -0.0711328626714287 1 -0.0461583980507747 1 other
UBE2J2 UBE2J2 -0.0285323438873875 1 -0.0832813405001457 1 other
UBE2K UBE2K -0.0971982028512774 1 -0.2238453914108 1 other
UBE2L3 UBE2L3 0.0265499645840346 1 -0.184943324555343 0.0676944725498498 other
UBE2L6 UBE2L6 -0.221222039125432 1 -0.422670888081417 6.45274439792555e-10 other
UBE2N UBE2N 0.047825027388001 1 -0.00783151307187335 1 other
UBE2Q2 UBE2Q2 -0.146698182911682 1 -0.414888919095621 3.99270086018616e-09 other
UBE2R2 UBE2R2 -0.133698219676119 1 -0.270240022604978 0.000141996795795817 other
UBE2V2 UBE2V2 0.168670139697555 0.0948793174774498 0.0541243266327344 1 other
UBE2W UBE2W 0.0168688484320632 1 -0.0269084555737094 1 other
UBE2Z UBE2Z -0.149909274322297 1 -0.455756442571893 5.09615309361941e-19 other
UBE3A UBE3A -0.0200196295844126 1 -0.168567584677501 1 other
UBE3B UBE3B 0 1 -0.131971843537873 1 other
UBE3C UBE3C -0.0822793619061171 1 -0.248942489983303 0.106186141082988 other
UBE4A UBE4A -0.101044264018836 1 -0.173682595893261 1 other
UBIAD1 UBIAD1 -0.0225460194842315 1 -0.0940187743210752 1 other
UBL3 UBL3 0.0947318475121337 1 -0.101744930425422 1 other
UBL4A UBL4A 0.120018366735874 1 -0.0188104078637996 1 other
UBL5 UBL5 -0.000882215988840418 1 -0.22078703646361 0.0415514636768619 other
UBL7 UBL7 0.345426896415409 4.22547029046592e-07 0.0633616676617708 1 other
UBLCP1 UBLCP1 0.0355333706929684 1 -0.0897706810187195 1 other
UBN1 UBN1 0.102484208518982 1 -0.0792779068456257 1 other
UBN2 UBN2 0 1 -0.217589561291434 1 other
UBP1 UBP1 -0.00701531437056002 1 -0.206091376853029 0.897904852781041 other
UBQLN1 UBQLN1 -0.0994414674944961 1 -0.250182758042453 0.028766668132568 other
UBQLN2 UBQLN2 -0.0118267071810061 1 -0.0411463136071346 1 other
UBR2 UBR2 -0.103122004569145 1 -0.223177596208169 1 other
UBR3 UBR3 -0.138556528827196 1 -0.185474611109805 1 other
UBR4 UBR4 -0.174083135036638 1 -0.356941151324137 1.46048418849005e-06 other
UBR5 UBR5 -0.160500937520979 1 -0.16408754833613 1 other
UBTD2 UBTD2 -0.150691920365801 1 -0.258007800773685 0.0372540817993733 other
UBXN1 UBXN1 0.177176205899522 1.45451372460023e-07 -0.0127638528448775 1 other
UBXN11 UBXN11 0.172568961903238 1 0.029887030810233 1 other
UBXN2A UBXN2A 0.0456668422038877 1 -0.195869585120396 1 other
UBXN2B UBXN2B -0.0476535477044999 1 -0.169926332724212 1 other
UBXN4 UBXN4 -0.158429539250487 1 -0.49060234148935 5.29694502414117e-40 other
UBXN6 UBXN6 0.316497610554145 8.74959541035871e-08 -0.0580599207833403 1 other
UBXN7 UBXN7 -0.0221894942165528 1 -0.16997042457384 1 other
UBXN8 UBXN8 0.0686462468151834 1 -0.0356335683838387 1 other
UCHL3 UCHL3 -0.15334318808841 1 -0.47814431120191 4.70267037663578e-17 other
UCHL5 UCHL5 0.00788176258956375 1 -0.20524932684213 1 other
UCK1 UCK1 0.221716147168329 1 -0.0174196515318952 1 other
UCKL1 UCKL1 -0.0344758136195542 1 -0.194881149938913 0.436149579931753 other
UFC1 UFC1 0.208812786365596 2.54591541949358e-08 -0.051654411832877 1 other
UFD1L UFD1L -0.0333976463992088 1 -0.215286454698321 0.149570230171604 other
UFL1 UFL1 -0.123760765020506 1 -0.233290090542002 0.0626184774570275 other
UFM1 UFM1 -0.0657971745447674 1 -0.164844341503625 1 other
UFSP2 UFSP2 0.0587131569364399 1 -0.14113521802601 1 other
UGDH UGDH -0.45068266521467 0.0672243300433835 -0.299816982668897 0.0354087554745089 other
UGP2 UGP2 0.0417495868180292 1 -0.128435855247588 1 other
UGT2A3 UGT2A3 -0.0982330726933908 1 -0.426698493688412 1.38146867707188e-13 other
UHMK1 UHMK1 -0.0238646857404849 1 -0.155236008720214 1 other
UIMC1 UIMC1 0 1 -0.151247219418337 1 other
UMPS UMPS -0.110806615874293 1 -0.327081245496676 3.15691041898835e-07 other
UNC13D UNC13D 0.0743634289555983 1 -0.0885665056488349 1 other
UNC45A UNC45A 0.110499073884703 1 -0.112720410986066 1 other
UNC50 UNC50 -0.00242937850478597 1 -0.111565065679898 1 other
UNC5CL UNC5CL -0.16351744887051 1 -0.437672494974713 1.02760898027991e-07 other
UNC93B1 UNC93B1 0.159636017151517 1 -0.0350711159706809 1 other
UNK UNK 0.0771510239488709 1 -0.011020336608893 1 other
UPF2 UPF2 0.0305381463062172 1 -0.146360856621867 1 other
UPF3A UPF3A 0.0259331766876744 1 -0.108938054916234 1 other
UPF3B UPF3B -0.0266044134816052 1 -0.152737929212994 1 other
UQCC2 UQCC2 -0.0304055147681126 1 -0.191382911264327 0.00964578304612703 other
UQCC3 UQCC3 0.201904400393423 0.13119876826913 -0.0864915385705366 1 other
UQCR11 UQCR11 0.107986689447568 1.42734946534186e-16 -0.187279628020791 1 other
UQCRB UQCRB 0.282961880706426 2.51929039143455e-44 0.0390385936468436 0.00956455197732524 other
UQCRC1 UQCRC1 0.185721084265933 5.88099453574302e-06 -0.144374668865153 1 other
UQCRC2 UQCRC2 0.227651633587239 2.02362874770354e-07 0.0293180914656551 1 other
UQCRFS1 UQCRFS1 0.150263821673843 0.0266409992245654 -0.0664583402719515 1 other
UQCRH UQCRH 0.186667316851802 7.72516508783125e-09 -0.10306393591273 1 other
UQCRQ UQCRQ 0.180439395560185 1.24543679689902e-26 -0.101917439062078 1 other
URGCP URGCP 0.0246055761418253 1 -0.0920041405761611 1 other
URM1 URM1 0.254411309478595 0.00259056351021412 -0.0295835872605765 1 other
UROD UROD 0.0599619751816245 1 -0.131371696587335 1 other
UROS UROS 0.120642278455592 1 -0.0376839938515381 1 other
USB1 USB1 0.0777204884826046 1 -0.0422932723531726 1 other
USE1 USE1 -0.138966256949056 1 -0.243579602332709 0.0706616044988532 other
USF2 USF2 0.0355394061148595 1 -0.177808765145385 1 other
USF3 USF3 -0.0687827123571729 1 -0.168871541699767 1 other
USH1C USH1C 0.333346615578357 4.17520708933649e-08 -0.0418808971390155 1 other
USMG5 USMG5 0.0696812144456765 0.228333711665862 -0.202062407470933 1 other
USO1 USO1 0.0227451070787192 1 -0.199242850775598 0.957721486288511 other
USP1 USP1 0.0995580849332109 1 -0.161779746983707 1 other
USP10 USP10 -0.138435529371546 1 -0.1592982023873 1 other
USP11 USP11 -0.202523580558544 1 -0.379954831952569 1.53338698309159e-08 other
USP12 USP12 -0.0402403559466853 1 -0.107142395145855 1 other
USP14 USP14 -0.109148462462895 1 -0.198843010051082 0.0715341223114068 other
USP15 USP15 -0.108525388910011 1 -0.151220165922753 1 other
USP16 USP16 0.189276581396378 0.00383810336938695 -0.0400179009264502 1 other
USP22 USP22 -0.163159331418484 1 -0.227420212209509 0.235400325991007 other
USP25 USP25 -0.133247404513471 1 -0.194096622542839 1 other
USP3 USP3 -0.109557396473861 1 -0.297668796698958 0.000465020567099615 other
USP33 USP33 -0.114304921736494 1 -0.268175854652526 0.00190404750293166 other
USP34 USP34 -0.0790289396477968 1 -0.24088494178651 0.167532772224137 other
USP36 USP36 -0.141281856579836 1 -0.238778470551807 1 other
USP38 USP38 0 1 -0.22727011170274 0.096812927827446 other
USP39 USP39 0 1 -0.130197997272883 1 other
USP4 USP4 -0.123095341022775 1 -0.182943112674403 1 other
USP42 USP42 -0.175826021849215 1 -0.216764911196829 1 other
USP46 USP46 0 1 -0.189852406811948 1 other
USP47 USP47 -0.0640839389023673 1 -0.195225359186063 1 other
USP48 USP48 -0.102425137684411 1 -0.128420979190433 1 other
USP5 USP5 0 1 -0.193293299615709 1 other
USP53 USP53 0.00127751420050526 1 0.0193946121443871 1 other
USP6NL USP6NL -0.11708461839597 1 -0.245197996106908 0.0259661129042947 other
USP8 USP8 0.0703292350776604 1 -0.171758134744373 1 other
USP9X USP9X -0.17682585656062 1 -0.296852112591325 3.03788858303398e-06 other
UTP11L UTP11L 0.0137086741050603 1 -0.12707383513047 1 other
UTP14A UTP14A 0 1 -0.215930625113159 0.0833746268036689 other
UTP14C UTP14C -0.147342908329572 1 -0.199779295873893 1 other
UTP18 UTP18 0.179775658687421 0.645138344353713 -0.0997948289903542 1 other
UTP23 UTP23 -0.0443505773584167 1 -0.274891787600171 0.00997775635816862 other
UTP3 UTP3 -0.108560845988934 1 -0.258141612512363 0.0278119214073247 other
UTP4 UTP4 0.0437997688863545 1 -0.123467624040813 1 other
UTP6 UTP6 -0.0355529338689877 1 -0.192567257614255 0.486133571047972 other
UTRN UTRN -0.239518181872866 1 -0.308997050981482 0.026550933766498 other
UVRAG UVRAG 0 1 -0.217589561291434 1 other
UXS1 UXS1 0 1 -0.173888496535751 1 other
UXT UXT 0.194338566221359 1.88174259587788e-08 -0.0190430261418673 1 other
VAMP2 VAMP2 0.269880678317658 8.06074929742739e-21 0.164159544056801 5.65932190319889e-11 other
VAMP3 VAMP3 0.0259766222823967 1 -0.186596529562441 1 other
VAMP7 VAMP7 0.0736342894599464 1 -0.0681393263332548 1 other
VAMP8 VAMP8 0.103938127624888 0.000799039365881425 -0.188806303979365 1 other
VAPA VAPA -0.0115319255887575 1 -0.0343171056263885 1 other
VAPB VAPB 0.0594615998897237 1 -0.124558770295567 1 other
VASP VASP -0.180450090974991 1 -0.319027267864166 0.0135688977967339 other
VAT1 VAT1 -0.231488439892353 0.694806125961718 -0.361524973135253 4.1611218068157e-06 other
VAV2 VAV2 -0.000736020486847844 1 -0.1795612909298 1 other
VBP1 VBP1 0.0599454450264891 1 -0.107963396110499 1 other
VCP VCP -0.0421839196553189 1 -0.325309324567385 6.90093356156696e-10 other
VCPIP1 VCPIP1 0 1 -0.247545429167085 0.0595274277803151 other
VDAC1 VDAC1 0.170938660049779 3.77057483051573e-07 0.0366946373627476 1 other
VDAC2 VDAC2 0.123368060658499 0.00510089423010245 -0.115513335054229 1 other
VDAC3 VDAC3 0.234993759730729 7.08232362234493e-06 -0.0225626038607155 1 other
VEGFB VEGFB -0.224437834502076 0.157726939077699 -0.301850858864152 0.000590578409126346 other
VEPH1 VEPH1 0.1016396644191 1 -0.0865426755075307 1 other
VEZF1 VEZF1 -0.21519748149978 1 -0.34777814710651 2.31649445401571e-08 other
VEZT VEZT -0.183456882828484 1 -0.372176750794312 1.12600784055306e-10 other
VGLL4 VGLL4 0.0522611605014395 1 -0.217062253648036 0.973375498093838 other
VHL VHL 0.0137375493055962 1 -0.166515094135015 1 other
VIL1 VIL1 0.293690870954689 0.00101074980607663 0.195638482351613 1 other
VIMP VIMP -0.0968208346442229 1 -0.355854977776322 4.84311386358484e-10 other
VKORC1 VKORC1 0.253557440923749 9.27239316315736e-14 -0.0243489867301342 1 other
VKORC1L1 VKORC1L1 -0.135138716533824 1 -0.308072809134435 1.01429422353098e-08 other
VMA21 VMA21 -0.0861140032839218 1 -0.246111553715786 0.0860640967873952 other
VOPP1 VOPP1 -0.0403413799938621 1 -0.233195026319566 0.844476956611843 other
VPS13A VPS13A -0.233626352903888 0.116100403528037 -0.229163527814647 0.998104227522206 other
VPS13C VPS13C -0.228222539709198 1 -0.225195735208703 1 other
VPS13D VPS13D -0.211919117243205 0.994928250504027 -0.429557274516527 2.00991190088098e-11 other
VPS25 VPS25 0.123568815557926 1 -0.108553775169396 1 other
VPS26A VPS26A -0.0598652092346715 1 -0.0836155554794712 1 other
VPS26B VPS26B 0.202416065826689 0.965236774874636 0.0338103597269162 1 other
VPS28 VPS28 0.0426048797452095 1 -0.152604454932589 1 other
VPS29 VPS29 0.0326529078276143 1 -0.193855710039241 0.0614151220889529 other
VPS35 VPS35 -0.0950752593562844 1 -0.350972649498623 9.24026505179564e-08 other
VPS36 VPS36 -0.0921890568582231 1 -0.354387114149599 2.81150282284141e-07 other
VPS37A VPS37A 0.047449677329596 1 -0.017521865137978 1 other
VPS37B VPS37B 0.303124393386326 1.35708171598867e-05 0.0681802645260092 1 other
VPS41 VPS41 -0.201926142759785 0.864534530899697 -0.282180922474346 3.16605011641593e-05 other
VPS4A VPS4A 0.0688688446319132 1 -0.0626727268654339 1 other
VPS4B VPS4B -0.148634537119907 1 -0.268384268925743 0.000101099088436458 other
VPS51 VPS51 0.171372470342121 0.188157552597122 0.0684435264387445 1 other
VPS53 VPS53 -0.0822910213342223 1 -0.24432269301356 0.0117428609124493 other
VPS72 VPS72 0.102286599586415 1 -0.172837460134226 1 other
VRK3 VRK3 0.207216915194587 0.345839813486962 -0.0406911610381029 1 other
VSIG2 VSIG2 0.370960033247171 2.8843960562193e-18 0.0670414847483918 1 other
VTA1 VTA1 -0.0706294894309432 1 -0.196164464310606 0.203467551540369 other
VTI1B VTI1B 0.17575107107443 0.116052284520029 -0.121143432115762 1 other
VWA9 VWA9 0 1 -0.165514738669742 1 other
WAC WAC -0.175149261346197 1 -0.282852531897412 0.0314934303110628 other
WAC-AS1 WAC-AS1 0.00303007045963644 1 -0.232512479674462 1 other
WAPL WAPL -0.0555112843905409 1 -0.150586912188402 1 other
WASF2 WASF2 -0.115961873474364 1 -0.214114314228381 0.846854613698322 other
WASH1 WASH1 0.114071567762293 1 -0.0606969118769241 1 other
WASL WASL -0.185054815393157 1 -0.476226879619181 2.8565246855931e-22 other
WBP11 WBP11 0.0810594617403579 1 -0.0475583149917242 1 other
WBP2 WBP2 -0.175684609135977 1 -0.206017863724372 0.517750612693442 other
WBP4 WBP4 0.0768199931493546 1 -0.0885185658611991 1 other
WBP5 WBP5 0.105246910243595 0.0399914406057014 -0.0428123273914359 1 other
WBSCR16 WBSCR16 0.00875612040614793 1 -0.0787244587446663 1 other
WBSCR22 WBSCR22 -0.0611325212627979 1 -0.206936419053225 0.00362086795477631 other
WBSCR27 WBSCR27 0.529074253736885 1.28261045579512e-17 0.614162676648801 9.64656264251641e-20 other
WDFY2 WDFY2 -0.161239289173481 1 -0.28069717792983 0.0158590474698375 other
WDFY3 WDFY3 -0.0606505178768579 1 -0.259302984182472 0.00547780099236511 other
WDR1 WDR1 0.037558126885921 1 -0.116273188073979 1 other
WDR11 WDR11 0.103964295944137 1 -0.0451828909687575 1 other
WDR13 WDR13 0.0491327921292095 1 -0.153349184417583 1 other
WDR18 WDR18 0.155561400566827 1 0.0446438714125315 1 other
WDR20 WDR20 0 1 -0.101433033929009 1 other
WDR26 WDR26 -0.023700584137782 1 -0.172849246124219 1 other
WDR33 WDR33 -0.0894716915418742 1 -0.249580640413218 0.00261651620263608 other
WDR34 WDR34 0.190750196061221 0.00393053816523607 -0.0987430403110951 1 other
WDR36 WDR36 -0.177279923935344 1 -0.285858454387846 0.0108027381005964 other
WDR43 WDR43 -0.215313605945664 1 -0.311358678498929 0.000154137020233485 other
WDR45 WDR45 0.0692156127425332 1 -0.15230182165706 1 other
WDR45B WDR45B -0.0784294813461914 1 -0.230334889776135 1 other
WDR48 WDR48 -0.209364662978362 1 -0.388488170840391 4.94880995972395e-09 other
WDR5 WDR5 0.149202348961496 1 -0.135594069428011 1 other
WDR54 WDR54 0.0815076894295597 1 -0.0788976468897993 1 other
WDR55 WDR55 0 1 -0.131292838358857 1 other
WDR59 WDR59 0.124112402117492 1 -0.037919269561846 1 other
WDR6 WDR6 -0.113064489184573 1 -0.210584654113053 1 other
WDR60 WDR60 0.0812963236945792 1 -0.0038576508152226 1 other
WDR61 WDR61 0.151870369602158 1 -0.102608268848098 1 other
WDR70 WDR70 0.0818330876026141 1 -0.0618266708729316 1 other
WDR73 WDR73 0.00837922723901086 1 -0.133640775045725 1 other
WDR74 WDR74 -0.0036916194698895 1 -0.108933152988823 1 other
WDR77 WDR77 0 1 -0.149531911885649 1 other
WDR83 WDR83 0.211088026594945 0.291009709996795 0.0720175581954354 1 other
WDR83OS WDR83OS 0.0725741333905619 1 -0.178677616747302 0.0335445431386125 other
WDR91 WDR91 0 1 -0.116052527641396 1 other
WDTC1 WDTC1 0 1 -0.143927587244562 1 other
WEE1 WEE1 -0.0616044810078067 1 -0.27619745861735 1.16773453158958e-07 other
WHAMM WHAMM -0.140565709912031 1 -0.218455927585789 0.451651852303713 other
WHSC1L1 WHSC1L1 0.0340851804557752 1 -0.199401664844463 1 other
WIPF2 WIPF2 0.0274881965541431 1 -0.193281315975774 1 other
WIPI1 WIPI1 0.0718527217031464 1 -0.0749287170030449 1 other
WIPI2 WIPI2 0.147250577071056 1 -0.0510735345179527 1 other
WNK1 WNK1 -0.213060148859471 1 -0.370860887252679 5.92999031374259e-09 other
WNK2 WNK2 -0.0654313668049304 1 -0.347960061432265 0.000150096140453751 other
WRAP73 WRAP73 0 1 -0.132404929940696 1 other
WRB WRB 0.282320480232536 5.16497136854864e-07 -0.0278431075859477 1 other
WRNIP1 WRNIP1 -0.0865074717131571 1 -0.183266371122345 1 other
WSB1 WSB1 -0.125090346601674 1 -0.18743265296903 1 other
WSB2 WSB2 -0.065294350338273 1 -0.25866035401308 0.0546297390857096 other
WTAP WTAP -0.121935894468679 1 -0.170640987107081 1 other
WWP1 WWP1 -0.19575137784896 1 -0.0841425715110111 1 other
WWP2 WWP2 0 1 -0.122945485928977 1 other
WWTR1 WWTR1 -0.152423417695629 1 -0.439786496743833 3.59911508155753e-12 other
XAB2 XAB2 0.00386252792524577 1 -0.0398791723038452 1 other
XBP1 XBP1 -0.0152376034038412 1 -0.174614020986774 1 other
XIAP XIAP -0.213426986721252 0.105453454518022 -0.325411191745652 5.18372112295399e-08 other
XIST XIST 0.388361313563811 8.62448516987716e-63 0.338409268667711 1.96530735614344e-66 other
XPA XPA -0.0307606487536568 1 -0.204756506106869 1 other
XPC XPC -0.0631572271878276 1 -0.280549542090394 0.000649447268581538 other
XPNPEP1 XPNPEP1 0 1 -0.125533203333102 1 other
XPO1 XPO1 -0.0568573688948339 1 -0.332581022648108 8.71244199010321e-05 other
XPO6 XPO6 0 1 -0.237404383320993 0.25272963077719 other
XPO7 XPO7 0 1 -0.228781721121558 0.073218656642518 other
XRCC6 XRCC6 0.00726260422991876 1 -0.183090267308692 0.250477141497258 other
XRN1 XRN1 -0.244512696244915 0.0647771039769181 -0.359722046184824 5.33292073464462e-05 other
XRN2 XRN2 -0.203941724892193 0.146757174887811 -0.280827067148182 9.80018040246427e-06 other
XRRA1 XRRA1 -0.189355874081463 1 -0.22716056467957 1 other
YAE1D1 YAE1D1 0 1 -0.104399605202277 1 other
YAF2 YAF2 -0.164120915532991 1 -0.309670556902653 0.000362922002180837 other
YAP1 YAP1 -0.168866170914155 1 -0.470726049003015 2.10200592065191e-17 other
YBEY YBEY 0.212390675873299 0.23570278966099 -0.0773824322649213 1 other
YDJC YDJC 0.0770551212952768 1 -0.129656920516964 1 other
YEATS4 YEATS4 0.168653609073985 1 -0.0833433933869545 1 other
YIF1A YIF1A -0.0177741887798082 1 -0.246653091597332 0.0019592076491919 other
YIF1B YIF1B 0 1 -0.158287313631028 1 other
YIPF1 YIPF1 0.139547929583106 1 -0.153174286381903 1 other
YIPF2 YIPF2 0.203895611452235 0.0107959973516014 -0.00462337915606081 1 other
YIPF3 YIPF3 0.174974474843289 0.017801930764806 -0.113409142562352 1 other
YIPF4 YIPF4 0.126298650021846 1 -0.0654917625861197 1 other
YIPF5 YIPF5 0.0676585254510293 1 -0.046388403594545 1 other
YIPF6 YIPF6 -0.0313011485285561 1 -0.0988019479159067 1 other
YLPM1 YLPM1 -0.0433762950954335 1 -0.351306163110271 2.38869496556058e-06 other
YME1L1 YME1L1 -0.118432708116289 1 -0.174215477338097 1 other
YPEL2 YPEL2 0.100676725345512 1 -0.12720212835061 1 other
YPEL3 YPEL3 0.195136753549877 0.432987612412282 -0.141250293162696 1 other
YPEL5 YPEL5 0.242245256824016 3.33041605509542e-05 0.0294891686728983 1 other
YRDC YRDC -0.204734778605763 1 -0.460176965078969 4.24587460783515e-14 other
YTHDC1 YTHDC1 -0.033948477628798 1 -0.15579434704572 1 other
YTHDC2 YTHDC2 -0.0343203448448237 1 -0.158610882879981 1 other
YTHDF1 YTHDF1 -0.0591997729898819 1 -0.271340480684724 0.00216295353827631 other
YTHDF2 YTHDF2 -0.0732101444438562 1 -0.218996519222956 0.000704176251707014 other
YTHDF3 YTHDF3 -0.141237949242797 1 -0.18574521255538 1 other
YWHAE YWHAE -0.0509560032993674 1 -0.160681162891474 1 other
[truncated: 101,346 more chars]
