# Supplementary material for: Cell atlas of the regenerating human liver after portal vein embolization
Source: Nat Commun. 2024 Jul 11;15:5827. doi: 10.1038/s41467-024-49236-7 (PMC11239663; doi:10.1038/s41467-024-49236-7)
Supplement: Supplementary file 17 — Source Data [file 41467_2024_49236_MOESM17_ESM.zip › fig_data/fig2e.txt]

healthy embolised regenerating
Hepatocyte-Endothelial interaction 0.1 0.1 0.2
Cholangiocytes 12.3 3.2 3.3
Hepatocytes 0.2 0.2 0.3
Hepatocyte-T cell interaction 0.6 1.5 0.3
Endothelial cells (non-LSEC) 1.2 1.1 0.6
Hepatocytes (midzone) 29.4 45.4 44.1
Hepatocytes (central) 1 0.1 0.1
Hepatocyte-Myeloid interaction 0.1 0.4 0.9
cDCs 7.6 6.6 5.1
Hepatocytes (central/detox) 15.3 11.1 10.1
ab-T cells 1.5 1.9 5.1
gd-T cells 0.8 1.1 4.5
B cells 0.2 0.2 0.4
Hepatocytes (lipid/damage) 1 4.5 0.5
