# Supplementary material for: Cell atlas of the regenerating human liver after portal vein embolization
Source: Nat Commun. 2024 Jul 11;15:5827. doi: 10.1038/s41467-024-49236-7 (PMC11239663; doi:10.1038/s41467-024-49236-7)
Supplement: Supplementary file 17 — Source Data [file 41467_2024_49236_MOESM17_ESM.zip › fig_data/extdatafig8cdheat.txt]

A1BG AADAC ABAT ABCD3 ABCE1 ABHD2 AC068535.3 ACADM ACADS ACADSB ACADVL ACAT2 ACO1 ACSL3 ACSM3 ADAR AFM AHNAK AHSG AK4 AKAP11 AKAP13 AKIRIN1 ALDH8A1 ANG ANGPTL4 ANXA10 AP3D1 APOA4 APOC2 APOC3 APOL1 APOL6 APOOL AQP3 ARCN1 ARF1 ARFGAP3 ARG1 ARHGDIA ARL5B ARMCX3 ARRDC4 ARSE ASCL1 ASL ATF4 ATF5 ATP13A3 ATP5A1 ATP5E ATP5I ATP6V0A1 ATPIF1 ATRX BIRC6 BPHL BPTF BZW1 C10orf10 C11orf54 C12orf57 C14orf2 C19orf66 C2 C4BPB CA2 CALU CAMK2N1 CAST CAT CCL20 CCND1 CCS CD151 CD164 CD46 CD81 CDH2 CDHR5 CDO1 CDV3 CEBPA CEBPD CELF1 CES1 CFB CFHR1 CFHR3 CFI CHCHD10 CHP1 CISH CLPX CLTC CLUH COBL COL18A1 COMT COPA COX17 COX20 COX6B1 COX6C COX7B COX7C CP CPB2 CPEB4 CPN2 CRK CTSO CUX2 CXXC5 CYP2B6 CYP39A1 CYP4A22 CYP4V2 DCAF11 DDX17 DDX3X DDX5 DHCR24 DHCR7 DIAPH1 DLGAP1-AS1 DNAJB1 DNAJC3 DPYS DSP DUSP3 DUSP6 DYNLL1 DYNLL2 EBP ECHDC1 ECHDC2 ECHS1 EDEM3 EEF2 EFNA1 EFR3A EGLN1 EHBP1 EHHADH EI24 EID1 EIF3B EIF3L EIF4G1 EIF4H EIF5 ELL2 ENDOG EPB41L4B EPHA2 EPHX2 ERLIN1 ETNPPL ETS2 F11R F5 F7 FAAH FADS1 FAM210B FAM46A FAM91A1 FAM99A FBXO2 FBXO21 FETUB FGD5-AS1 FOXA3 FOXP1 FST FUS G3BP1 GC GCSH GK GNAS GOT2 GPRC5C GPT GPT2 GREM2 GSTA1 GSTM3 GSTO1 GSTT2B GUSB H1F0 H6PD HACD3 HADHA HADHB HAO1 HAO2 HDLBP HECTD1 HFE2 HGD HGFAC HIVEP1 HMGCR HMGCS1 HPGD HPR HPRT1 HRSP12 HSD17B11 HSD17B12 HSD17B2 HSD17B6 HSPA1A HSPA1B HSPD1 HYAL1 IBTK IFNAR1 IGF2R IL1RN IL6R IPO7 IRS2 ITGB1 ITIH2 KIAA1217 KLKB1 KNG1 LAMP1 LAP3 LARP4 LDHD LEAP2 LGALS8 LINC00657 LINC01018 LINC01485 LIPC LMAN2 LMO7 LPGAT1 LPP LRRC59 LSR LUC7L3 MAGT1 MAP2K1 MAP2K3 MAT1A MBD4 MBNL2 MCFD2 MCL1 MDM2 MET MGAT1 MGMT MIDN MIEF1 MLEC MLXIPL MPDZ MSMO1 MST1 MT-ND6 MT1G MTDH MTRNR2L8 MUT MYH9 MYO1B N4BP2L2 NADK NDUFA10 NDUFA3 NDUFB1 NEAT1 NEDD4L NFIC NFKBIZ NGFRAP1 NHLRC2 NIFK NIPSNAP1 NME4 NR2F6 NR5A2 NRBF2 NRG1 NRIP1 NSUN6 NUCB1 NUFIP2 OAF OCLN ORMDL3 OSBP OXT P4HA1 P4HB PABPC4 PAFAH1B2 PAH PANK1 PAPSS2 PBLD PCK1 PCK2 PCSK6 PDHA1 PDIA3 PDIA6 PDZD8 PET100 PGLYRP2 PJA2 PLIN5 PLK3 PLOD2 PLS3 PMPCA PNN PNPLA8 POLR2L PON2 POP7 POR PPP1R15B PPP2CB PPP4R3A PROX1 PSMD13 PTEN PTP4A2 PTPRF RAB11B-AS1 RBM25 RBM3 RCAN1 RDH11 RDH16 RND1 RNF128 RNF13 ROCK2 RP11-393N21.2 RP11-397G17.1 RPL28 RPL31 RPL32 RPL35 RPL37A RPL38 RPL41 RPS17 RPS20 RPS25 RPS28 RPS29 RSPRY1 RXRA S100A13 SC5D SCD SCYL1 SDC1 SDC4 SDHA SEC16B SEC23B SEC31A SEC61A1 SEC61G SEL1L SERP1 SERPINA6 SERTAD1 SETD2 SETX SFPQ SGMS2 SHB SHBG SHMT1 SHTN1 SKIL SLAIN2 SLC22A1 SLC25A1 SLC27A2 SLC30A1 SLC38A2 SLC38A3 SLC3A1 SLC6A1 SLCO1B1 SMARCA1 SMPDL3A SMS SND1 SNHG25 SNHG9 SOCS6 SPINK1 SPP2 SPSB1 SPTBN1 SRP54 SRPRA SRRM2 SRSF11 SSBP3 STOM STRAP SUCLG2 SUN1 SUN2 SURF4 SYVN1 TAPT1 TCAF1 TDO2 TFPI THOP1 TJP2 TLN1 TM4SF5 TM9SF2 TMEM123 TMEM238 TMEM258 TMEM41B TMEM57 TMX4 TNIP1 TRAPPC4 TRMT11 TST TTC3 TTR TUBA1C TUBB UBE2H UBE2W UBL3 UHMK1 UMPS UQCRQ USP12 USP14 USP47 VCP VEGFA VMP1 VNN1 VPS35 WBP2 WDR43 WTAP WWP1 XIST YWHAG YWHAH ZBTB38 ZFAND6 ZNF281 ZSCAN16-AS1 ABCC2 ABCC9 AC007325.4 ACAA1 ACAA2 ACSL1 ACSL4 ACSL5 ACSM5 ADCK3 ADGRG6 ADRM1 AGPAT2 AGPAT3 AHSA1 AIFM1 AIG1 AKR1A1 AKR1C4 AKR7A2 AKR7A3 AKT2 ALDH1B1 ALDH1L1 ALDH4A1 ALDH5A1 ALDH6A1 ALKBH5 AMT AOX1 APLP2 APOA5 APOL3 APOM ARGLU1 ARHGEF26 ARL4D ARL8A ARPC1A ASS1 ATG13 ATP2A2 ATP2B2 ATP5B ATP6V0B AZGP1 B4GALT1 BAG1 BHMT2 BLVRB BOK BRD2 BRD4 BRI3 C11orf24 C1QBP C6orf62 C6orf89 C8G CAMKK2 CAP1 CARS2 CCDC107 CCM2 CCT2 CCT3 CCT5 CCT7 CD14 CD63 CDC34 CDC37L1 CDK2AP2 CEBPG CENPV CEP57 CES2 CFDP1 CFHR4 CGN CLDN12 CLU CMBL CMTM6 CNDP1 CNOT1 COA4 COPB1 COPRS CPS1 CREB3 CRY2 CSRP2 CSTB CTDSP2 CTNNB1 CTSF CUL1 CYB5A CYP27A1 CYP2A6 CYP2C18 CYP2D6 CYP4A11 CYP4F3 DAZAP1 DCUN1D1 DDI2 DDT DDX21 DDX42 DDX54 DDX56 DESI1 DGAT1 DHPS DHRS3 DHTKD1 DHX9 DLD DNAJA1 DNAJA3 DOCK5 DUSP23 ECE2 ECH1 ECI1 EDEM2 EEF1A1 EIF2AK1 EIF3D EMC6 EMP2 ENC1 ENO1 EPRS ERBB2IP ERBB3 F10 F13B F2 FAHD1 FAM20C FAM83A-AS1 FARSA FBXO9 FDPS FGFRL1 FKBP4 FKBP5 FOXO1 FTCD G0S2 GAA GAMT GARS GATM GBE1 GCAT GCH1 GFPT1 GHR GLB1 GLDC GMPPA GNAI3 GNB2 GNG5 GNL3 GNMT GOLGA2 GOLGA3 GOLGB1 GOLPH3 GORASP2 GOSR1 GOSR2 GOT1 GPAA1 GPATCH4 GPX2 GRPEL1 GSDMD HAX1 HIBCH HIST1H1C HMGB3 HN1 HN1L HNRNPAB HNRNPH2 HNRNPM HSD17B4 HSP90AA1 HSP90AB1 ICT1 IDH3G IFT43 IKBKAP ILF2 ILKAP IMPA2 IQSEC1 ISG15 ISOC2 ITPA KARS KCNK1 KDM8 KIAA0319L KMT2A KPNB1 KRT10 LAMA5-AS1 LAMB2 LARP1 LINC00844 LINC01093 LPIN2 LRRC41 LSM1 LSM7 MACROD1 MAD1L1 MAN1A1 MAP3K11 MAZ MDH2 MED29 MED8 METTL7A MFN2 MGST3 MID1IP1 MLF2 MLX MLXIP MPG MRPL11 MRPL17 MRPL18 MRPL2 MRPL34 MRPL36 MRPL4 MRPL40 MRPS11 MRPS12 MRPS18B MRPS23 MRPS26 MRPS28 MT1E MT1X MT2A MTG2 MTHFD1 MTHFS MXD4 MYD88 MYOM1 NACA NANS NBPF12 NDRG2 NDUFA1 NDUFA8 NDUFAF4 NDUFS2 NDUFV1 NDUFV2 NET1 NIT1 NPW NRBP1 NREP NXT1 OGFR ONECUT2 ORM2 PARK7 PCCB PCYT2 PDE3B PDIA5 PDK2 PDPK1 PDXK PEPD PFDN2 PFKFB3 PGPEP1 PHB2 PLA2G12B PLA2G16 PLCXD2 PLEK2 PLIN2 PNRC1 POLR2A POLR2H PPARA PPARGC1A PPIA PPIB PPIF PPM1G PPP1R3C PPP4C PRDX2 PREB PRG4 PRKCSH PRKDC PRMT1 PROC PROS1 PRPF6 PRPF8 PRRC2C PSD3 PSMA5 PSMB1 PSMB2 PSMB3 PSMB4 PSMB5 PSMB8 PSMC4 PSMD8 PSMG3 PTGR1 PTP4A1 PTRH2 PUF60 QKI RAB13 RABEPK RAF1 RAMP1 RAN RANBP1 RASD1 RASGEF1B RBFA RBKS RBM47 RBM8A REPIN1 RNF10 RNF126 RNF152 RNH1 ROMO1 RP1-232P20.1 RP11-328K4.1 RP11-434D9.1 RP11-706C16.7 RP4-710M16.2 RPL13 RPL7L1 RTCB SAA4 SAMD4B SCAMP2 SCO2 SDF2 SDF4 SDS SEC24D SERINC5 SERPINA3.1 SERPINA4 SERPINC1 SERPINF1 SETD3 SETD5 SF1 SGK1 SHISA5 SHROOM1 SLC10A1 SLC16A1 SLC22A10 SLC23A2 SLC27A5 SLC31A1 SLC35D1 SLC35D2 SLC38A4 SLC39A1 SLC39A7 SLC3A2 SLC41A2 SLC51A SLC9A3R1 SMCO4 SMIM12 SNRPD1 SNRPD3 SNU13 SNX17 SNX9 SOD2 SOWAHC SPR SQSTM1 SRA1 SREBF1 SRPRB SRSF6 SSSCA1 SSU72 ST3GAL1 STARD10 STAT1 STK19 STRADB STRN3 STX5 SUPT5H SURF2 SUSD3 SWI5 SYNPO TACO1 TAF10 TAT-AS1 TBL1X TBL1XR1 TBRG4 TBX3 TCF7L2 TFDP1 THAP7 TIPARP TM7SF2 TM9SF3 TM9SF4 TMED4 TMED7 TMEM127 TMEM135 TMEM248 TMEM27 TMEM45A TNS3 TOLLIP TP53INP1 TPST2 TPT1 TRAP1 TRAPPC2L TRIB3 TRIM25 TRIM44 TRIM55 TRIM56 TRIM8 TRIP11 TSFM TSHZ2 TSPAN9 TSPYL1 TTC38 TUBB2A TUBE1 TUFM TXN U2SURP UBA1 UBE2M UGP2 UPB1 UPP2 UQCR11 UROD USB1 USE1 USP10 VTN WASF2 WBSCR22 XAF1 XRCC6 XRN1 YIF1A ZBED1 ZC3H13 ZFAND3 ZG16 ZNF511 ZNRD1 ZXDB
1 0.377430576542637 1.50526774910451 -2.05809289305764 -1.13021557768686 0.139037216994502 -1.68309251985023 -2.28940949338034 -0.0137250311623363 1.59407244495923 -1.91147885660385 -0.207103494694527 1.3140739335302 -1.79061490426313 -1.16013669703732 2.43882787036409 -1.93752602869907 2.33344578376102 0.306469790028109 1.78223377488429 -2.08359307290084 -1.72187536306581 1.97771869896946 -0.843924390904736 -1.82123917222088 1.71146136196358 -1.7027163530176 0.376742371789301 -0.48825973032543 0.834926300227162 -0.343024406444036 -0.800791456940644 -1.98930853339614 -1.50573075174659 -1.9844692897575 -0.928146569504098 -0.990941014499246 0.899444040187764 -0.726420558040867 -1.60413981880532 -1.35864528424695 -0.972685007645147 -1.51963730000967 -2.05720423467626 2.3427217629103 -0.956486256941185 -0.43268593987291 0.513033739951991 -2.28775007180645 -1.48668133678053 0.240653237380796 -0.0389920901746567 -2.31666081809199 1.04949332886661 1.82135754095784 0.776647128394017 -0.342385737414946 2.3262582027035 1.65602534304212 -0.528864211263486 0.036111980637054 -1.66693161431092 0.906243448850726 -0.309496138275673 -1.16811690876913 -1.14433565819832 1.59334886388486 0.0705789821362893 -2.09846097054187 -0.97236025526697 2.4062861693608 -0.0431937038422394 -0.978704837660811 1.13261800962942 2.36771438650542 2.36897654761668 -1.52650351907919 0.813227057133767 -1.9355378511295 -1.32346098743205 1.34557826987937 -1.85149997954152 -2.22260833067926 0.255272970400619 1.97255448419062 -1.97916356652595 2.02871701873904 -0.870559166717087 2.15146829044232 -0.518331594740744 -1.13430218368778 -0.350267796706856 -2.29530411099705 -2.41705937875383 0.00526913204268169 -1.96070218260987 -1.7615818548145 -0.912169275535201 -1.66054076777358 2.12596299708016 -0.551556711563693 -1.10459568607841 0.232482508203765 1.73484730716994 -1.07437565034158 -2.11746640531452 -0.470913073178278 -1.71854948036011 -1.76695110413513 2.25792829248963 -1.23130915727865 -1.41803487651141 -0.998540018059148 -2.40506191252901 -1.86711186204275 -1.91427349840407 0.0772534752731792 -1.45911987504327 -2.12458863340298 -2.10536971917893 -1.65279924860973 -2.08520316526836 -1.33301517729895 -1.54295143238173 1.79909946201928 -1.01341133278209 0.831070022334256 2.19268426218448 -2.31360242221405 -1.56126671328613 -0.476790745390854 -1.5463881560371 0.397820886748029 1.5289251404205 -1.1152485231469 0.406279992626067 1.12795496688723 1.15164866070837 1.91653083938291 -1.73900849874016 -0.274136122349185 1.26755442734966 2.32178625889646 1.95170637394234 -0.974659067548556 -1.81290860660544 -0.396205674137151 -0.668557949123611 -1.91256676046318 1.52832481572019 -1.7590155758533 2.02694847888118 -2.34625559645208 -1.59066365341817 -1.63710589705394 -1.888540307739 0.256356311899352 -0.10157234627123 -2.00394280336636 -1.48428563807981 -1.91059255132149 -1.90301373685606 0.469758774984924 -0.0258357235914215 2.4245034701976 0.772610876527122 -1.3017280676194 2.30895631517731 -1.9258830049111 -2.06553770624463 -0.333357252589425 -1.69483850957131 0.530598120636887 -2.41169730870537 1.68497422275016 -1.58485190926495 -1.31105614424042 0.891678472856509 -1.32824219116702 2.39270630709697 0.443277156773207 -0.196804572706096 0.272275025798162 -1.5271008353797 -1.40068499647283 2.11358274572001 0.075126233615987 -1.2810720319675 1.45308925423617 0.388739995471735 0.860214270701761 -2.28903648980167 1.55687473724684 0.149653447943916 -1.29599548418767 0.600598393858104 0.580227297196985 0.251676685748999 -1.41194725066137 -1.12180444275155 -2.39514917660676 -2.08254103756565 -0.716446125335096 -0.729837452355936 -0.923549614359946 -1.48668071466892 -1.42437049671335 -1.17904263482572 -0.305379601503386 0.225363269530043 -0.109334219865485 -2.26000916268865 0.290571502150506 -1.05159597746947 0.413889232987795 -1.43778607666554 -2.15140604138077 -1.81549527115513 0.547414432594098 1.1969349204531 -0.821581831461142 0.290858581944751 -2.07113597596189 -1.5912740649117 0.892330782102607 -1.88760279757874 -0.217609455647953 -1.19962602317439 -0.307601542144513 -2.20193499973732 -0.062244937907526 1.13906585608774 -1.13845128911092 -0.282818492778102 -1.1816545601721 2.30798763533003 2.04547543791926 -0.555003267036829 -0.522980726486889 -1.80715141297589 1.86252677232426 -0.081119301892067 1.76193366220279 -1.24105028077919 -0.324605293493842 -2.02671175023717 1.25395317908263 1.10139514377467 -2.39402721069236 -2.03804705145911 -0.775694411420146 0.0338716316417175 -1.07899285236394 -0.477975159675722 0.18103237856982 -0.111354444783901 0.0562123668762401 0.302506444220653 0.106533640273949 -0.248070579128378 1.89485995140409 -0.17327933553418 -1.90600790010601 1.79644300339393 0.303541973502717 0.225730362218307 -1.32122156438958 -1.05253425930548 -1.32114715654437 -0.0755673284231227 1.59942936543326 -1.57508911237911 -1.62833696529758 -1.66097194373466 -1.1548361813417 0.296138816129921 -0.84613223552145 2.33572611554042 -2.20840258574429 -1.01150573204756 -2.07113730866437 1.13270168855939 1.73771846123566 1.91542444968058 -2.35299215991541 -0.831654484650832 -0.603268446647746 -2.0091641860978 1.30117056544319 -2.16030100890166 -0.791604735708029 1.34194615125582 2.30929151950563 -0.489261600216785 0.64728745981673 -1.25718686685509 -0.584516493664987 -1.63131955305844 -0.394678535983336 -1.53821665852713 -1.951563802276 0.386477631756539 -2.17844511841669 -1.89272652793586 -0.637877761666 -1.85821617138586 -0.925459424990117 -1.82761392150008 2.42058936858505 -1.59422611274778 -2.0990830493878 2.34082137389252 -1.78082125115136 2.43746510949991 -1.20203842875101 -1.5207033335039 -0.790244562347741 -1.5826647721895 2.22223239521329 -2.30776950056358 -1.86099336028301 1.64936245848592 -0.236949463093333 -1.44997364912188 1.64911839091905 0.522333673988366 -1.38360036027926 0.483731183661819 0.911729294275948 1.17505486426959 1.48610179660721 -2.29882850618694 0.40236275590383 1.03841918388939 -0.580461012775843 1.31062642834471 -1.01282140435775 -2.36534009989654 -1.7848379582633 -0.889721155209895 -0.761744620554424 1.44389195473207 -1.47783370559129 -1.73073809344034 -2.1777367533048 -2.14035683905598 -0.848785077239859 0.545754647716808 2.25564408055563 -1.75442713725056 -2.16216738886788 0.939308579434746 1.23761390994027 1.1696132174278 1.18638629711095 0.142184958328664 0.827835690505316 1.01182148826478 0.995939095432031 1.28791898365151 1.26194556892274 1.29782357125535 1.12654087564928 2.09825102276365 -2.40863313444273 -2.24404835484622 -2.39387344933833 -1.61307173049094 1.56175960774423 -1.72673997414652 -0.510624654748835 0.919660703458117 -2.2291883544536 -1.99526759946807 -0.572414757249191 -1.92416873498861 -1.46820837219906 -1.3287487861463 1.40242972968363 1.91213747879852 2.34607087188576 1.06446342081622 -2.38743218523984 0.570664752574537 -0.801526509550519 -0.282314831954128 0.153039052832203 -0.577920402188906 0.412143869429864 2.28035403526615 2.36093381442563 2.13281090150355 0.803167526322372 -0.274954873804456 -1.62273354647583 0.158223367601406 -1.76980840063428 0.238673048627895 -1.3044436953528 2.35418972952376 -1.56648373726886 2.40162207152192 1.87670579019541 0.764062372934835 -1.78986638614707 -1.56758964159789 -0.411201231368701 -0.313035041243345 -0.472988996182762 -0.0336818481702051 -0.889227793957758 -1.38109035743092 0.185582092094008 -0.337913275624657 -1.58949871068715 2.25968069111987 1.52684458141371 0.959019397447061 -1.35688317669577 0.531752943000968 -0.377324062074566 -2.04842707531784 -1.54070788112363 -0.600575246203417 -1.02028044818328 0.186165868532525 1.24623372164653 -0.188604116775578 -1.42420459742701 2.38926138167059 -0.617088925585576 -1.75410978574519 -1.89264766059661 -1.53408967004898 0.911655203079657 2.37051003261073 2.4236466831264 -0.236030909030088 -0.0646206022118156 -1.49225248432813 -0.152905438344642 2.36620033449238 -1.82141192645644 0.152060488541964 0.194498814341293 -0.983356994851949 1.52248014036457 2.3888608078711 -2.23119360203447 -2.16348032320441 -0.328379354359927 1.21812847172132 -0.275778634210777 2.14808632958351 -0.489106109863861 -0.444191822718045 -1.77567437289587 -0.637288039941628 -1.76383711258235 0.814213368718064 -0.807772506110607 0.851927936345235 2.10030310503559 -1.99566468791683 -1.53905060146627 -0.371619714028538 0.852152211026717 2.34215618695869 1.48600124461085 -0.0791877637085813 -1.30332654571219 2.01649986336604 -1.47741854037392 -0.94059539057174 2.34645749060171 0.264744043855919 -2.13599610343916 -1.03818331684375 2.10123202048536 0.378497465640397 1.09952069059555 -0.929878333137828 1.92905082893365 2.33891511397022 -1.13616665485476 2.34479543425203 2.27858512485661 1.91150386631383 2.31271061343665 1.95102180673224 2.28614546505367 2.17220326709213 -2.38855300555596 -1.46693455880019 1.60098042856179 -1.68706723512362 -1.72736682273487 0.839280971005881 0.968579575534595 0.0459304260838438 1.05035711701273 1.29038580744613 2.36427781662978 1.23060731993114 2.15972243069218 -0.518928023275504 -1.72185608887168 -0.884946055265218 1.94564191728129 1.59391098917123 -1.60063696601701 -2.40384531499522 -1.92989204458021 -1.88333970854517 2.37467759093061 1.01638369713752 2.05394366246636 -1.97382495124693 1.24176000261884 1.3620309606966 2.08877711469148 0.047603358047402 1.48774469920201 0.311782673619048 1.17051474341353 2.23943258843394 2.20053820208163 -1.53156075309384 0.699830579035753 -1.52063614126841 2.04131792668466 0.16864658713294 1.41193107143242 1.56929586612874 -0.0670104146408891 1.95899305171688 2.01761367093408 2.06373026158196 2.39681792073997 2.37592714730437 2.21490471546593 -1.22673261048255 0.124874605549406 1.63470092930971 2.1172887888808 2.06221382675215 1.82305496344491 2.21861902293372 2.35453550839636 0.141182877154621 1.23367682137414 -2.11960966968409 2.36281728758559 1.72108521691759 -1.66768114091903 -0.000220614315833755 -0.072537703419984 1.15396187277245 0.918151362577025 0.407614221794378 -1.83414273338499 2.34828230462892 0.487816449258334 2.18531402418113 1.7207865353345 -0.735389533011947 -1.23250838998294 1.94654417075996 2.02923989880504 1.56684829936383 2.1384517083941 -1.76924054837449 -1.92706820426411 2.43572689592729 -1.70239325980795 -1.37583061948224 -1.14170228498406 -0.961963684363815 -0.532175760760563 -0.293024613975704 -0.343728242182844 0.825861758502991 0.932425600386559 2.17946291969929 1.67889095514846 2.11077651501637 2.15302885039005 1.95793100683889 0.821903918939497 1.53754895823068 0.476318105069595 2.09283855204417 -0.629296623469467 1.41262796224555 1.20443701744091 1.81896590216413 2.28266894903141 2.31951498057837 1.18351507119784 1.36676620724262 1.36358819012503 1.97719352855882 1.72913956850298 2.216751059475 2.2642850338076 1.64096685636699 2.42799360290586 0.23546033138868 0.134408843746519 2.44146602264307 2.11510486235751 2.18415106967182 1.92256898009351 -0.80582671825143 -0.96329673394083 2.39879977902984 -0.244729395535853 0.305985544562108 -2.01548478536715 2.07774579067769 2.00248504291495 -1.47941046358764 1.93904605702895 2.0076230695502 -0.202597549721784 1.92913672512807 1.86445277895717 -1.45571579222761 -1.95009205934226 1.74498563734874 -1.96526842989849 -0.956020942309425 -2.02586070670441 2.05652630569767 -1.61849308418856 2.28573387269711 1.13286569691857 2.21189104962251 1.41012821481214 1.71280314876599 1.97476635992899 2.01822708315196 -2.3413472839815 2.35331617872857 -0.801500820946505 1.50896541389853 1.50857914704766 2.25764264372928 -1.09369040205387 1.01148244592318 1.47461454365422 1.59583114902577 1.65154167501203 2.26317760631222 1.75226217423592 2.33386583815308 2.10284343994321 -1.1661414476146 1.0457932205043 -2.37129084599932 1.19483698269575 -0.81851356579674 1.83186034469897 1.98397267958195 2.26726329061414 2.25210925981719 1.65859810282464 1.81640535703741 0.864976739110151 2.31695312001757 2.27924823680314 2.25058590919256 1.21166048952254 0.880613575388502 1.22922368191813 1.86533974282599 1.85064807459909 2.41061729799948 -0.273803921408925 1.47788204587763 -2.32762844268758 1.73058970855732 -1.1521686246094 1.83709158195376 -2.16868590840253 -1.28579608211367 -2.16267788396392 -2.15576550527905 -1.40689605664657 1.49049824390435 1.92528870944159 1.30143348913631 1.2731108441967 2.29280768314418 -2.05696894129381 -1.93847607632433 -1.51264842222996 -1.79101107644728 2.19990452892268 1.92682174200977 1.73702047195959 -1.85128228616622 -2.36626972422536 2.05475768067569 2.40410847159455 1.41888081458915 1.99615467768495 -1.55289077336367 1.98285877906064 1.91167260216789 0.620165711099427 1.689349731836 2.12815523355505 1.28971315499606 2.02936971968789 2.41336763356394 2.09823370126022 2.00972681935826 1.78337615033306 1.99287154832965 0.673598419395165 1.64384775852399 0.738086325326574 -0.35443449978319 -0.629889865608869 -0.160218365478493 0.962551930092965 2.0460403402674 -0.796835274898708 1.53315763678598 0.113291792792039 -1.56919304158749 1.44540091229283 2.25682144306505 2.38863724489966 1.83163549799602 -2.17753464654181 1.87842289575732 0.506930266992323 2.05479876991439 2.27890152345048 1.97741552478027 0.725241365168966 2.23513945640286 -1.51734042145869 2.06313367612456 -1.649378614419 0.918574085546425 1.25405851060881 -0.144464720009378 -0.0712662642772368 2.24720970126298 1.31068755040019 2.20563754107012 -1.78473429102715 2.38736392387625 2.00429131372015 1.59872318992267 2.19969805041232 2.22981446801178 1.44628794502207 1.86592474403917 1.64074551809559 2.2806791937618 1.77782936233215 1.95007785381832 -2.14318905323594 1.85173570953939 2.21022068729154 0.0545330989506378 -0.604481993544883 1.91722690002739 0.581183002469015 -1.82809682273074 2.07824210971578 1.65817725035821 2.16382361046057 1.21219820854868 0.625031440280794 1.82931598784771 2.15680775841342 1.30319297218173 -0.883463836527303 1.24649241608872 0.842876922532291 1.52382226100683 1.88505767099354 -1.79998999242442 0.856575734486858 0.0435251129255853 1.78436786447332 -1.61508482267829 1.89989885888616 2.10575445650269 2.02641957362381 0.590022070906586 2.17271354584427 1.67033416191721 1.7622692484365 2.38157666545655 2.02072961182713 1.72290662427761 2.06547059802122 -2.39909602767756 1.40212878888789 2.37854625199366 -1.02228509372656 1.90271843140915 1.82821915068668 -0.931210277559226 2.07468836108176 2.20333878328522 1.81028832481006 2.35633504606286 0.480500095822984 1.36909399191209 1.97459985366538 -1.92565169459008 1.91936236710474 -0.691318978844033 1.65959849533424 2.39370351662764 -2.30929109093677 2.39571972726118 -1.60957541371424 0.256587819890589 -1.74846448805424 -2.34123482461076 2.26091789118426 -1.55741433775414 1.19712701561319 -0.0659721385112183 2.31938834816 -0.0967391737890229 -0.348743335952192 2.22271677597418 1.68464296771316 2.43725132702676 -0.602586024339056 -1.7626065228444 -0.966283500381096 -1.85972628973539 0.330556458071168 1.56273606269271 1.31445372201933 2.31174433185977 1.14960378577623 -0.038427084523381 1.1371576433608 -0.00965799737377578 -1.96149618792499 2.0277202478286 1.87888134916267 -0.891526837645008 -1.00603466651011 -2.18886328259505 1.81093654122695 1.52895977999067 -1.78260674030491 0.721645426769294 -1.89132974477644 2.22516506571763 -1.41102337223453 2.11124555924924 -2.19723648552673 2.26382162071813 1.65456704785466 0.0583720969829034 1.1704300821764 2.06099585005378 1.7883340091038 1.90135656797133 2.20305483271368 1.96775520818649 -0.944567904270237 -1.32817077115453 1.56984885592744 1.6711818018104 1.80956038858819 -0.142033119962399 1.99256742003917 -2.1120120195953 1.67325307448513 0.438157306796995 -0.374777454618465 1.88713365446556 -1.53679312215813 2.43269256585352 -0.818523089472667 2.16961226507925 1.79462249113046 0.561724616647895 1.70439630320438 2.41446852837935 1.40568102510057 -0.0525826571972798 2.23961813512769 1.9616916469194 1.67556950338872 -0.0606726960532074 -1.95579223325793 1.3981690394838 1.62729601738708 2.21079367988581 -0.0595339359682466 1.62335990127136 0.846122542269882 1.46495410875811 -2.30774333611365 -2.08280688548434 2.20715588503806 -1.25437831154848 -1.82206607931262 1.43588991416906 -1.27528637064355 -0.0547421059218709 -1.43125977219331 1.19109326038465 2.25356220267016 -0.421094548675515 0.347361061939858 0.684669648436319 0.93956191470781 1.70652054087128 -0.542063068561494 2.08440570322519 -1.15104618499812 2.33629813197925 -1.35980440549722 1.96429608838196 2.06430418779182 2.19874419214887 0.329092188476135 -1.19616803805623 -1.79208985903481 0.356018944455732 2.4408916220528 -1.93971251346516 2.43406489474319 1.17094398501319 2.08062982450193 -0.48052622335084 1.54694874842666 -1.93835135003521 1.97217475522068 -0.846099572497167 -0.418555843870541 2.40501810583988 2.05950009077942 2.14613222420081 1.35083861537804 1.38557054929621 1.72519646426186 2.03981133173357 2.08751695664593 2.37487669364391 -0.975781950536481 2.3101174599937 -1.83240671779159 -1.49687101831988 -0.418055253768247 -1.87088774721403 2.14879559422389 1.47954651166284 2.17374697432115
2 -0.698068602860042 -0.0657382635579604 -0.796426577173769 -1.09691132721634 -0.809836445498014 -1.29340394432037 -1.17156666701095 -0.51950786986214 0.0284222578149156 -1.13642107892241 -0.615898013701884 0.776868688310778 -1.3011391144826 -0.464264295921278 0.995115813158624 -1.07456445395768 0.879338280070962 -0.684807639738346 0.843938128713625 -1.22639206300859 -1.17771157954178 0.902184610458282 -1.07334957188801 -1.08668091062387 0.854782232415239 -1.29756159455288 0.569541357311747 0.529529243409313 0.292145655919697 0.658409667893999 -0.210468882578799 -1.28441203755663 -1.17891866121023 -0.284307085042348 -1.17295781056363 0.268993231486327 0.973209345314323 -0.612376594295267 -0.984922128654047 -1.22677693578118 -1.15636318399278 -0.287857039772233 -1.241021979218 0.711543281552941 0.265638377523278 -0.926372862312945 0.952736756731644 -0.980783828678029 -1.09427399470808 -0.644997947227835 0.379345354820848 -1.11232036733073 0.255171630161396 0.856632594109038 0.178948395855195 -0.310923240029725 1.00774744749989 0.0230199015562556 -0.818297317262905 -0.746106554470914 -1.29528921228347 1.07796005540387 -0.29213462906861 -1.11981920704474 -1.21676349365418 1.04267806223905 -0.456957364031203 -1.27181431500127 -1.18605992488554 0.961221857683675 0.0115238189800067 -0.833179442304049 0.00554130924774908 0.791969807066783 0.91432307514321 -1.27386808377363 -0.416165231837953 -1.30428712613548 -1.06608945166787 0.791850567988114 -0.414777825941698 -0.966196255602037 0.700046182970387 1.27026678621466 -1.2995495322218 0.582858679281578 -1.14324421171556 0.664681166063143 -0.79099696709842 -1.21926622682907 0.708191985921898 -0.797538858869307 -1.02072608196401 -0.257946045343107 -1.27128392430805 -1.19357670257933 -0.291492106300801 -1.20541299299511 0.865670730823109 -0.244800881445634 0.321695414690305 0.94244231250693 1.30123836376452 -0.384516602326493 -0.666159868968042 0.65126983159227 -1.28899496104616 -1.30660286886685 0.624349478459734 -0.716134259337509 -1.27086992333555 -0.907045173156499 -0.969991584414387 -1.1221954826829 -0.768858501852354 -0.837521956098864 -0.654806069347445 -1.26388886656086 -1.22766351189148 -1.2633112779732 -1.27785113253973 -1.25699942114925 -1.26561454420197 0.17367052400496 -0.66875024556025 0.598654750510128 0.93451316877002 -0.728661061411621 -1.28093684540858 -0.773015303956003 -1.03926232437616 -0.528242887283331 1.28200256883515 0.0169142804764209 -0.691070209561847 -0.269810895972636 -0.240797181355791 0.626737865245028 -1.30497753258414 0.00777312829385811 1.11132468236454 0.671768313686639 0.304811452767997 -0.293292853930543 -0.81512244051334 -0.150387834732649 -0.923678106413255 -1.28927023894618 1.25643980773845 -1.29913789798131 1.0020016406 -1.13638637556258 -1.23152773725287 -1.12287962431335 -1.29295447933383 -0.744718360220789 0.155684954081976 -1.29669147386052 -1.27872541208023 -1.29935014786384 -1.25999494574676 0.0550245152997767 -0.566630288819747 0.901599015542856 0.0134634022485139 -1.24879995071851 0.841855819676398 -0.906148402162111 -1.04917395982352 -0.785223436709917 -0.748036756688582 -0.571854511831011 -1.10313268698223 0.825327506754271 -1.29087482428731 -0.232371626504187 0.499918459879546 -1.25820620846651 0.932803649116898 0.548706167731034 -0.488633354647306 -0.360073231361807 -0.742770735040422 0.142813194629662 0.433237343753825 0.570247699817708 0.0739161302716893 1.11386749577282 0.470786238624025 0.272824647760202 -0.970667208725617 -0.0206069807373014 0.549468310660412 -1.24976704305568 -0.413202929781473 -0.566711648467898 -0.700686916106381 -0.857258082039015 -0.428446434631344 -0.918118987717284 -0.897494548644252 -0.0975504475876461 -0.733715962917912 -0.887649020519826 -1.21630209194425 -1.27383162898203 -1.22022241208325 -0.581472434765633 -0.0335512808856133 0.00426331278223157 -0.622462730281537 -0.512290060303496 -0.358349249071349 -0.252477245480782 -0.953590922447144 -1.18579620888843 -1.27543425430933 -0.585180578451745 -0.148880773305069 -0.725474074391119 -0.477291540211678 -0.369111652022427 -1.18366428685575 0.802977787389726 -1.30598598294231 0.460618777664616 -1.22146783614331 -0.571879857112884 -1.17933808444608 -0.269646434975572 -0.280795743546796 -1.16397408152442 -0.536795874588375 -1.23317423861414 0.640578872748777 1.28759286952065 -0.719294640629298 -0.828976064679549 -0.4586482307846 0.488861169641004 -0.691143096105751 0.399777628877368 -0.876714524291017 -0.878049455401739 -0.441119283625145 1.24576078653946 -0.263476640220621 -0.926246953778474 -1.19061486228828 0.466655544209894 -0.507113590502695 -0.236267011312588 -0.553420194321175 -0.794772870370191 0.783786741851697 -0.835052827178285 0.172021714289631 0.1991666330325 -0.464590667977072 0.623104414645589 -0.858950632757558 -1.20734977951037 1.26066088611197 0.619848024017872 0.0951840447970855 -1.04691278258405 -1.16722023458627 -1.25934791344472 -0.0255550908699073 1.16582646780076 -1.17378086674048 -1.14735067733913 -1.25939435908577 -0.704936781469633 0.103827798898727 -0.414671467565351 0.716841946450913 -0.508599782587704 0.0621402388360465 -1.21325797875511 -0.248041179348886 1.15708908442115 0.441480099444294 -1.14015662671392 -0.369235220520997 -0.499015479078471 -0.456799171432076 1.10279121502818 -1.26466275385861 0.267165817558422 0.552979060984602 0.703361087808677 -0.206599244394163 0.0428289062250234 -1.222901488316 -1.0634323632748 -1.24545606037679 -1.00716593377192 -1.19547451042783 -0.730387563417641 -0.248677894592571 -0.682537478256092 -1.27809460064628 -0.96480203852524 -0.939255146268283 -0.174152361585423 -1.19614700654066 1.0321018819946 -0.969640055361951 -1.26627838073288 0.711106326445109 -1.3001686010398 0.90533224653891 -1.19215427774538 -1.28821342024116 -0.707617920117907 -1.16215871354006 0.541509805560536 -0.956711223738425 -1.30728660317932 0.33732567268835 -0.724595166262898 -1.13417981331053 0.0624585018609492 0.956842566700409 -1.06767544564472 0.984209721036458 -0.145881912820196 1.21586620199002 0.571908133110463 -0.62660312731167 -0.647008690047 0.0888302530271119 -0.906305070333578 0.0685955866479636 -1.14743482806789 -1.11388804575568 -1.28408098617865 0.411776069147535 -1.01652955162238 0.910315803798442 -1.23492369125685 -1.15931199533865 -0.847733710380597 -1.15502847504065 -0.748040712264898 -0.625357153838331 0.566143390678167 -0.504518969594854 -1.16396441844493 1.17061047627163 1.21674925082317 1.21310384001176 1.18254750324471 0.924589919199696 1.13076310583685 1.17606903658425 1.1906813035262 1.25271264652871 1.24870763793841 1.25518985039174 1.21864597396885 0.397943939794612 -0.938919475686004 -1.24052680996106 -1.09927403139037 -0.678752354136952 -0.0394943107446688 -1.21005884463587 -1.04702136014875 -0.436811474972121 -1.10035383663651 -0.835504636178146 0.0143540072416526 -0.990108319663392 0.0422888740884565 -0.796816040055219 1.24402235648673 0.383947120330633 0.764777797522965 -0.00813399178028442 -1.12286446821869 -0.615875870534098 -1.10199375586693 -0.904212370782502 0.278794604775776 -0.308976150969557 0.0589816188873988 0.658923332686583 0.731376824260813 0.627184084787887 -0.451129734627426 -0.900570966258894 -1.11505120151669 -0.702724452053095 -1.20829673771156 -0.683660940616598 -0.507467131311343 0.995324940007336 -1.25260347534849 0.974496334790771 0.952991375095197 0.656739800271773 -1.26363008775707 -0.485737076031828 0.0351494753305247 -0.089109151201339 -0.528115936324599 -0.544836305577883 -0.909052772900905 -1.24643038580427 0.920266763547574 0.310431300817241 -0.899042554213395 0.698972963853683 0.622499170394516 -0.255375625268365 -1.21847314022301 -0.277575491457718 -0.347873794118944 -1.23387172987339 -1.16093185532102 0.469978684785622 0.0602879428001195 -0.491397566028185 -0.228708870067394 0.744189440354206 -1.26708410877641 0.872530315212328 -0.750082985280385 -1.15836688772156 -1.28150271256633 -1.27307491250955 1.11648049846446 1.00365654802003 1.00262557775172 -0.906482249275901 -0.630287696209967 -0.787620368953921 -0.366093022194158 0.948985584177975 -1.28728104239543 0.798834562846677 -0.682693251168123 0.0915439693702756 -0.0684615787697226 0.808605606355022 -1.19992541874133 -1.15481235666203 -0.899697293294667 0.994511892708359 -0.788636958327403 0.442528717031975 -0.529162550003892 -0.66918406610765 -1.10803709370281 -1.07437763671757 -1.30554417986843 -0.396819499889451 0.494816366630455 -0.169446761917447 0.909923434513862 -0.927091318904762 -0.72791686076758 -0.633791621727422 -0.0868760458803691 0.901940114724608 0.640846151842598 0.339769129059285 -0.0530856219489949 1.28707520455178 -1.09797436815505 -1.09754953425031 1.16822738718351 0.100771630614589 -1.22495431591219 -0.969535219142156 1.19898432929464 0.840657483863621 -0.143129571005418 -0.891882736522095 1.28398575386285 0.702175162796185 0.19147398073107 1.14827130674945 0.960007949631512 1.30124329397956 1.15014587801074 1.29700125521456 1.17301720337638 1.25990576051228 -0.937948216734557 -1.08144993564202 1.05843750211248 -1.30213006140584 -1.17009742968126 1.02061394942555 0.291807787805133 0.831016144743295 1.06308242635369 0.576313450666339 1.12277922943376 -0.164402430719237 1.18586002533692 -0.658821039937652 -0.538638051762698 -0.786094323961677 0.418513958578647 1.28670962183345 -1.24369509244901 -1.01028966316344 -1.213522156077 -0.825842777022123 0.950470869872257 0.412574786637684 0.820624052183445 -1.27398145435054 1.23850750011385 1.16021669257713 1.2381524335152 0.364094698703129 1.2176241331292 0.883994593391985 1.13317821069737 1.23692138371973 1.00469524554937 -1.24692990573777 1.10628962223981 -1.22804498506732 1.17737082078723 0.589679868398989 -0.135518478041954 0.724951361722494 -0.10375562741272 1.109552843716 0.757732588017086 0.475423681322707 1.07254205979662 1.15179702049767 1.24080508442175 0.26016012848823 -0.465260754410569 1.13593665622454 1.25925341333094 1.2498308106241 0.666292932227033 0.761320019593191 0.913553482690025 -0.416370434786539 1.08704339464339 -0.723777311331103 0.881494849622044 1.2575267858394 -1.29589790909554 -0.741441184496423 0.491662222401687 1.22020666502968 0.832224779217887 1.00029069478876 -1.16833459896498 1.08987428986871 0.357281904077774 1.25647806666148 1.30232104644668 0.435394797546898 -0.304883693839324 0.37425419465441 1.03878948494309 1.23811423649078 1.08266277038789 -1.29321456560305 -1.2964306166373 1.04427658487297 -0.740204356089578 -0.553158715988811 -0.472168792113312 -0.813256090638033 0.18201697000508 0.74542401275696 -0.573713215303577 0.702799951333099 -0.407205605905738 0.48068403810613 1.30160499940952 0.784803016462121 1.26632129271824 1.16222840774823 0.880201640586715 0.0214708025983379 -0.586031510799604 1.00241405315748 -0.529398259841013 -0.144301769876126 0.551679079642178 0.749831295867216 1.18198771904008 1.16501192603277 1.21026885243708 1.23288444634826 1.05937257546714 1.29517152500636 1.3052301701077 1.24144326982067 0.637991843816192 0.298036972147358 0.906796772590581 -0.294916901736226 0.334620228269012 0.990245052717986 0.636143418305774 0.520749623475803 1.30436580578444 -0.225172833950577 -0.792936755895186 1.12647749783295 -0.49314981984165 0.916016275880029 -0.590216521950722 1.26215934107169 0.494258417997654 -0.406566024483715 0.425368683133451 1.18035932362194 -0.296807041699448 1.09976020946032 0.189940383972433 -1.27996337113446 -1.1281633707435 0.672756860485205 -1.29091997865252 0.0646810566612688 -1.04790919133161 0.372176818192667 -1.29366601825975 1.20969146031011 -0.301650176040687 0.639721545315584 1.26103442158719 0.712622987531409 1.29408180185131 1.27860960340778 -0.758990240587507 1.1229175974768 -0.990090058272128 0.891303966789054 -0.0818366162831821 0.98480676998281 -1.00674445156974 -0.295811447127761 0.586493033154342 1.28278614223991 1.17762987456009 0.577181726656228 1.30176995781672 1.06270162923798 1.17983735081495 -0.983481398754684 0.555275138080452 -0.860236185860663 0.426654728238212 -0.65268742944335 0.680063312455401 1.08599870384533 1.04144106138851 1.23401618346327 1.02702731656698 0.886635001283394 0.282581274326639 1.19253134048754 1.02556858508019 1.19786701576658 0.918588049879708 0.907171598852508 1.09159777800807 1.28542059432102 1.1231719824677 1.05085553981017 0.235539756542207 1.20677530001223 -0.884463840246109 0.960571073449239 -0.29542440841536 1.30665313864937 -1.21738339334941 -0.899247037837837 -0.469061741123901 -0.462219716978009 -0.192659557620861 0.918035055555719 0.234878749708033 1.25353695392834 1.09887778136806 1.17671518626168 -1.24467262495179 -1.30292342105087 -0.449369154972742 -0.856425474045279 1.18544243562902 1.14152461347192 1.28758881821118 -1.14358932226787 -0.770271867746775 1.0271796646906 0.912532247418337 1.26714939328623 1.06018102826411 -1.19496012069813 1.28729622352394 1.2984332506599 0.292978177781972 1.30030299999646 1.22098972174989 1.2512696678603 1.14638550821073 1.09429197700952 1.1605983330797 1.18938989158941 1.16263503823055 1.22903552386535 0.0395525293648244 1.1098578354069 0.230599746328803 -0.599104735873554 -0.740634251843758 -0.524948464403835 0.273034209716023 1.22282476494469 0.113382733921318 0.94704965725827 0.420088652865029 -1.2055073556262 1.27796571830168 1.12798957301297 0.816446406052147 0.969630665644207 -1.21539801879747 1.25160221992061 0.368484980645421 0.951356603841036 0.801232546820379 1.27421464827594 0.140548986169899 1.18375999873192 -1.27889965265838 0.963393164343035 -0.157175422979921 0.369038495306934 0.219726752283367 0.517147492951094 -0.380424581068406 1.21328801148488 0.577195565217111 1.24678343749641 -0.628870800170427 1.13947902536074 1.29549939813117 1.21212800573792 1.23480117157739 0.810006416606918 0.771704864197403 0.240656990210255 1.09948834137724 1.15449489710096 1.26282812851552 1.22288562868762 -1.17844368457209 1.23483577683033 1.00320206247011 -0.476527792150118 -0.846957578933637 1.17356207372677 0.888265857628083 -0.196829217911641 1.08451064841162 0.837648317171604 0.482835550390242 0.681336374099009 0.93218510498306 0.584141924673265 1.22053116431295 0.23970346697065 -0.984315474031825 0.391425823812061 0.116569511749473 0.425415873798689 0.604621351202151 -1.28807066634907 -0.455342745735517 -0.406008319663513 1.27361161243499 -1.2956224462014 1.15503614378988 1.27809098137893 1.29543103289006 0.399543635357784 1.00300688598557 1.13158286625903 0.669270355388879 1.08261970392257 1.23358950796899 1.02951890129365 1.27812061261256 -1.08603851779808 0.198011241345072 1.07144809559326 -1.10993004133866 1.30606907417414 0.511064273100912 -0.308180697054337 1.26852845144602 1.00048242209239 1.28849927356774 1.1479753300523 -0.635473719308796 0.512300346095695 1.2329411927857 -1.22316292507832 1.21987963312256 0.484286012945383 1.26439300717081 1.1154253150257 -1.14570449866481 1.09687696321746 -0.905402660678466 -0.125191968371765 -1.24799320610074 -1.10251806516009 1.22836933792165 -0.338727113039677 1.22690792284267 0.442282277113765 1.02541435864685 -0.404646063289959 -0.451132112726568 1.23058837506633 0.546195286502986 0.998625876965009 -1.06832918643994 -1.23671729022478 -0.435659380515114 -1.16502467616611 -0.424414867832162 0.296121720886798 -0.161047905977729 0.881590055827789 1.22612475872965 0.173723246864681 0.921931774515372 -0.437482135648496 -0.812599442878866 1.17633023019739 1.18637839122056 0.327144514793267 0.186356246689776 -1.24936110439345 0.875023684466438 1.28578480151463 -1.23436918296137 0.779538847271293 -1.29547760510247 1.09629210995868 -0.126988066806577 1.23487057005457 -1.23417862409701 0.934467606839692 0.271089191261667 -0.370417597388424 1.08708218075121 1.10033524743034 1.27724143905929 1.28450563435155 1.12242546908982 1.30193487173691 -0.979894364845344 -1.25782832559053 0.624343094468472 1.22893800755986 1.11068568829353 0.404572144559887 1.13356947293876 -1.03495393679239 1.04758688506327 0.964129912430599 0.421221174930786 1.16191023850719 -1.09121590994514 1.04264916408139 -0.803836527089032 0.480382951200678 1.28996309119095 -0.418586709482509 0.721621301081775 0.930273583158552 1.22199758001398 0.225921844602278 1.22655085522971 1.02015869819123 0.925723624973492 0.304660323239388 -0.677840382387243 -0.0662913395962092 1.24764411213858 0.722782836061867 -0.28109192094946 1.2294486669975 -0.466380721431343 1.24375469021562 -1.19103821252322 -0.918356198643808 1.03674787638776 -0.711455403105987 -0.319933970848073 0.404999014253114 0.221785111293538 0.131794856898877 -1.14944862746966 1.14383576609578 1.23743504803046 -0.356141606197146 -0.228463174863765 1.08598706419737 -0.424237936278086 1.10994993557872 0.556842721538815 1.28700508208057 0.224510451055725 0.770420187474792 -0.15332687967309 1.2878344730925 0.522475254895341 1.25862121861161 -0.420685044578327 -0.448589789108408 -1.29927351222072 0.782041250041454 0.988318736458118 -1.29967240117824 0.998081882056979 1.14019573895324 0.446638761933994 -0.800671230434806 -0.0257765504258668 -0.644289996030635 1.23371615950966 -0.948362267884541 -0.70203274605044 0.853997981618603 1.26994675748496 1.16637471915414 -0.162280260501119 -0.00861679498792135 1.22585539164402 1.29418681901299 1.23967276336866 0.764959261348782 -1.16960551942555 1.17375303304029 -0.418315645090437 -1.25736830636694 0.633311181452559 -1.27084864698977 1.26806012996248 1.25153474233499 0.74507032537649
3 -1.38529540520559 -1.181662626416 0.239726928230378 -0.985337521102615 -1.37233686396322 -0.873302460878183 -0.223775062592107 -0.888002424788788 -1.10556785299914 -0.409867887662637 -0.75570502884414 0.229953567218114 -0.807179375695949 0.164679589752663 -0.14960303774202 -0.288941965020934 -0.22477889282471 -1.2672593596831 0.142528909190395 -0.448869080908617 -0.610760097965116 0.0882352694450881 -1.14227279478419 -0.388058471917013 0.0831340131526616 -0.844616363879753 0.555597506380685 1.13409790659873 -0.213453954863751 1.24853588457971 0.143631002441182 -0.644995847548811 -0.844857238834221 0.94720998726404 -1.20923573384986 1.17084361782613 0.963326249132752 -0.539709581696465 -0.488846881756601 -1.00977242805285 -1.16839894781498 0.679679694638995 -0.492248910175768 -0.512495228630782 1.14492066785467 -1.20513094007267 1.19011723036709 0.0915408978939904 -0.633667571666648 -1.2385570580271 0.544805336127329 -0.150627087169807 -0.253058794692137 0.0119976633479467 -0.176544869592406 -0.160417368383289 -0.0713264557631227 -1.13529937629989 -0.986438188673354 -1.25177074142917 -0.885760300762842 1.10797746586534 -0.153553442727052 -0.992123927393689 -1.10742630751936 0.472101373699561 -0.850517797491152 -0.546046122064513 -1.19406871389302 -0.19048683934457 0.141968658028146 -0.700489775937141 -0.856681633630424 -0.431138536515597 -0.244710516536129 -0.95623932199758 -1.19401026042557 -0.702084789061849 -0.701888647076366 0.378416752749364 0.698014760664942 0.0745611763736954 0.995364442023852 0.601975892091417 -0.658399555473765 -0.460681735298534 -1.21412465207481 -0.502885377720165 -0.953205721223616 -1.13938434496516 1.38360896893552 0.384321030197247 0.100112596522828 -0.322949302320906 -0.611842436845375 -0.610481340659072 0.267543936746285 -0.701993429263688 -0.173687816644201 0.0920192923651366 1.27227969618603 1.34589825600386 0.829597208803826 0.0645779263896122 0.394869948048988 1.34618865366975 -0.844563651591487 -0.8248685771507 -0.622562630061637 -0.189084949358951 -1.02057624106782 -0.797735336730204 0.175966263039271 -0.41614736660438 0.189777747348148 -1.38430127256483 0.0660488927102366 -0.491613402455583 -0.436931590899799 -0.812031196634964 -0.543883434244515 -1.0591370008319 -0.896692144319797 -1.01676221864684 -0.264486832464993 0.279098693963632 -0.106469467839552 0.498484435546104 -0.914197629145619 -0.820851531092053 -0.499171527486705 -1.1716724325006 0.941517755049709 0.879201835899767 -1.38936553878811 -1.25157221753193 -1.2261548263783 -0.414295701806809 -0.837014041125501 0.297369742204442 0.912507943942681 -0.58289184366854 -0.868776072877276 0.307456772818159 0.048914598851853 0.133221533735115 -1.04673151893032 -0.707512518396816 0.93443696824599 -0.827248919532762 0.205951140383114 -0.161040338701965 -0.798235501698719 -0.671689564052457 -0.702980938428049 -1.37822007009049 0.408880483461166 -0.645398092503831 -0.98738608379962 -0.701757981791758 -0.677278273506453 -0.153374649870724 -0.807010327184159 -0.290948584131965 -0.440338597601855 -1.04862677313781 -0.32374643733659 -0.0218445207715464 -0.249262304366425 -0.947673841810156 0.076897455930377 -1.31411050456398 -0.0434078279513884 0.184917929045408 -0.93482288418981 0.628257603548466 0.248645013515592 -1.04955986622102 -0.228393699658982 0.473576552214449 -0.716816558657446 -0.83977227103414 -0.028309800334113 1.1997404922051 -0.819548698186082 0.922859695377755 1.06835436186435 0.690857383210119 0.557064765944452 -0.261281464486699 0.108564030806494 -1.15028518847917 0.841291033700685 -1.05581976846147 -1.13449678504927 -1.33555747788254 -1.32151323835214 -0.292772757303642 0.195115783655681 0.252613165455241 0.0950388226856147 0.437315031152396 -0.571824538148417 -0.688304042338746 -0.845848252699486 -1.01831902233406 -1.0861127661012 -0.783690980243253 -0.30390931609701 -0.00933921502721652 0.587830036310649 -1.07926215590748 0.25770694881355 -0.77162981084229 -0.432882482772062 -0.334039373642238 -0.719326752134888 -1.34090213713745 -1.12484078167934 -0.492646443395103 -1.027812385917 0.881891926995583 -0.792040507212138 0.714872748974855 -0.740236328403197 0.954530782253167 -1.10462063124368 -0.609460186290442 -0.290682508195628 -0.293435721316254 -1.27131585985493 -1.00835651716029 -0.731267600072611 -1.12044260365559 -0.605648737098348 0.589057166766935 -0.821150627812235 -0.881437267076294 0.603470341926152 -0.59241108799344 -1.0977791760797 -0.552666597681915 -0.444135261235344 -1.20712095338678 0.763875426056138 1.09368352263023 -1.15778164757229 0.239347759120869 -0.416708739882168 1.31511400401612 -0.901383828689121 0.467371429333222 -0.622151457020933 -1.38370292617248 1.34731611737827 -1.37687439220574 0.151643319137475 0.331956544324306 -0.476470526479835 -0.405979797197249 -1.27613256273696 -0.534706329591626 0.705146744980718 0.842939797618856 0.0845864618030354 -0.670979415970498 -1.08017135187601 -1.06304510305689 -0.0805222779553678 0.760791266309379 -0.707308673697741 -0.624172051267639 -0.798819106106514 -0.224198907084865 0.0483606893691607 -0.14744694541838 -0.526068444407073 0.752484024179088 0.742346147336331 -0.433975755456623 -1.22527490007569 0.650197578297145 -0.604211991824856 -0.160489160044767 0.0891839090101184 -0.451002142920101 0.654353780221457 0.780657378824717 -0.47264350418531 1.04297691095795 -0.148187077955153 -0.533491135758438 0.109147712663009 -0.475274258467695 -1.07060101529787 -1.28822153187662 -0.794372866853866 -1.30317406239067 -0.771541253190082 0.274870079874278 -0.747361662142282 0.491809215516121 -0.670881361422581 -1.02974195759434 -0.120671311761049 0.460217037114429 -0.569142031378109 -0.0829850698262911 -0.350549589778117 -0.539005199280496 -0.511243192133965 -0.793662963587875 -0.282349615654554 -1.06787264254715 -0.968783792636211 -0.641029469954029 -0.767278327235296 -0.69671640559221 0.0809141722872951 -0.757803064499352 -0.568460028880778 -0.916348902295365 -0.819571394617345 -1.08872286485087 1.18982395100221 -0.661699342924222 1.25125762993389 -0.940457369137399 1.11345355902252 -0.0676609902842593 0.633800295485275 -1.33871437352646 -0.51409234872604 -1.0802788789247 -0.876743377455692 -1.07344607792081 -0.111880825295275 -0.757480766057665 1.25076538600561 -1.0274654928594 0.357380958923466 -0.94082116827769 -0.573008138025897 0.234866260927828 -0.288706304062985 -0.510348583074929 -1.38374430533378 -0.68983841021475 0.375963370524721 -0.348444383519572 1.17955745516005 1.03248338198508 1.07869657937896 1.00646866046509 1.3660864470896 1.22506560721671 1.12994967442433 1.17829935657253 1.07181304962057 1.08887225707559 1.07389338352025 1.12797281434041 -0.840150625007378 0.19484329325142 -0.379564697501619 -0.0647082372294237 0.132166791658081 -1.15325343841788 -0.663542833546182 -1.28566032241204 -1.34515830435679 -0.140130590310207 0.0294327361529323 0.512975546327914 -0.15910924696984 1.06947003306209 -0.252147726643096 1.0025112689994 -0.781036954377016 -0.46117139965465 -0.692868842032729 -0.104125945656664 -1.3830542811439 -1.20676380014359 -1.26958443409382 0.423694546612775 0.00841660349799791 -0.288346582449352 -0.583828774654684 -0.5145186210162 -0.471128077216832 -1.31019511037259 -1.1944546526625 -0.573128833190807 -1.18007619289087 -0.630353260339249 -1.29088108851827 0.194737576743464 -0.107712699380075 -0.903770787789621 -0.167062844367971 0.130542442799414 0.581507416512323 -0.7152216084871 0.265533635107351 0.434874212292097 -0.0130082925989893 -0.586779575650261 -0.912624424677535 -0.749019025125286 -1.01921374923104 1.30565704459969 0.808637847968516 -0.238201536078529 -0.513920081686064 -0.163303147922777 -1.13173131499776 -1.00026878619884 -0.739646640420946 -0.195041538252399 -0.485266742054663 -0.70946001846804 1.11829850154318 0.882704476866145 -0.979588497836534 -1.25941261960348 1.34132525561704 -1.01406560780896 -0.284368819649984 -0.824942318423919 -0.555150215660305 -0.6774636893695 -0.950420811215218 1.15632362403206 -0.103564497645909 -0.108662189168752 -1.23652170112666 -1.01927356432205 -0.26640684378058 -0.559014823730147 -0.18854028912 -0.770737926884948 1.10837582405723 -1.26242684230649 0.905628227648443 -1.18914252116515 -0.415625110638335 -0.308411171106382 -0.33399872240004 -1.23467585942791 0.656199706362474 -1.11152521863994 -0.81498006227807 -0.408877863883353 -0.671229077560156 -0.455073793892686 -1.27109851093086 -0.827843502258654 -1.16009217392599 1.34434799315375 -0.936787057545313 -0.0866585519476336 -0.00933349709489907 0.00363943043373649 -0.817593648093688 -0.812467935665755 -0.249108094839975 -0.106539649436845 0.678005147405355 0.773255618052793 0.627274021637356 -0.646504122585597 -1.11234359491083 0.187331613146846 -0.119823998011255 -0.412375105467825 -0.863226501899601 0.445539698601869 1.1190848337371 -0.946071452035292 -0.690831344025719 0.657490304866351 -0.54756859423444 1.14876641328057 0.151977162039187 -0.0523196121500834 0.720464294077586 0.173026965994294 0.669713750779841 0.228220822008075 0.471862971446698 0.218141135268548 -0.625911060249354 0.601821378161223 -0.876536602424932 -0.59383259568963 1.07195156770082 -0.135406362414532 1.24993331461668 0.99107415898931 0.0821371747852235 0.0973175276575935 -1.16671395015205 0.328797572670552 -0.754555530467552 0.424880449399804 -0.694447326742916 -0.666919693348879 0.901942198945434 -0.868704317086163 0.110723913570103 -0.529158352285802 0.0787050565738767 -0.190888255028858 -0.147942605752353 -0.198818993664533 -0.643782831024184 1.07501581107524 0.917355744484494 0.466444450515877 0.628488409235597 0.910994649522009 1.13577831934871 1.0092012142624 0.387452599211705 0.00153098984636048 -0.869354765716702 1.24705313969235 -0.902612570651356 0.459092183288517 0.740261184383047 -1.22255261003963 -0.028939374673037 -0.209985285992151 0.332667786052492 -0.274610321489944 -0.734774209142324 0.0228208959582758 0.145559561575486 0.413696779564314 1.28247829366343 -0.899549872718044 0.600218614659576 0.516016803531527 0.546010766964747 -0.291643783447912 -0.321133507771087 -0.237895872507057 -0.836755282402646 0.900786138178823 0.392385915921658 -0.292547959808694 0.803495540053523 -0.885773381143775 -1.22233461226854 0.904129025618942 1.12983710005987 0.741110351810289 1.27650088548981 -0.516855341767066 0.0503813741115287 0.311665191275011 0.456829669876332 0.855316584822232 1.24981913170394 0.463871660861197 -0.815426798613948 0.260573281055986 0.827383788812341 0.245162634043623 -0.786902032138598 -0.684257449685069 -0.059927781398703 0.0944621994093623 0.170933188713165 0.139535266615033 -0.682002894486325 0.743773132104271 1.38212398720024 -0.745666042327266 0.608846127300639 -1.28046582174174 -0.781319033468893 0.881508207586265 -0.198166939901128 0.480173322859725 0.498477357495468 0.879197696656252 -1.01435131140242 -1.30124563404538 0.0673603534584018 -0.309502141147672 -1.21880236098478 -0.0562274678921874 -0.156999483643444 0.246034068115008 0.19514519333315 1.10201751554289 1.01212287598618 0.770520893163538 0.648665662028551 0.846206322811407 0.393733810809308 -0.564785479943762 -0.742041897624145 -0.266412895475731 -0.549733594060128 0.523197838128326 -0.147604286480267 -0.442099511389308 -0.696145176467051 0.713267046491131 0.298862639145928 -0.650249493923255 0.0916674977480815 -0.52559053387145 1.27073022549446 0.533372439229971 0.517638809029126 -0.67091432501428 0.47044609337282 -0.650060440402387 0.419461462031332 -0.236987844903464 0.336475589604251 -1.02326143813245 -1.0017208228278 -0.369828664795168 -0.229888017171495 -0.670382405858809 0.704665263150526 -0.185858878686325 -0.844737514613278 -0.915725090414179 0.295199601366986 -1.25858574100723 -0.575836579260758 1.01690495303277 -0.145313386731256 0.647785930548135 0.58771015147759 0.46744208201896 0.103390115590049 -1.05361004100815 0.281113892171171 -1.19434907093973 -0.0665231947236257 -0.879871189622972 -1.14116100317764 -0.185062133448736 0.920416780000782 0.659934932298622 -0.685650071118308 0.818099268843549 0.0137358680481238 0.355401371183808 -0.795546248985874 0.0590510366159137 0.329880454475722 -0.247756100616238 -0.537198035796183 -0.152575799944583 0.276685778140134 0.0193089701627729 0.37232466599645 0.40080509346053 0.0636496453411158 -0.249193116791984 0.263523718577151 -0.013952634398395 0.293083281389186 0.534071143901678 0.879039836990819 0.813361945740149 0.737146507678643 0.429036913495002 -0.0475294519667493 0.650837020985325 0.902923061774092 0.26814774128615 0.360491839455579 0.424579461109496 0.777505297306182 -0.419999855417852 -0.449780128348661 0.771006777676066 0.797806171512379 0.621028609932866 0.468443100559104 -0.979398053540654 1.06097313168038 0.794164142229382 0.230861558766616 -0.542985468255781 -0.700652759694569 0.425901592523581 -0.0320502066916244 0.302501594799728 0.408057809967808 0.798459434968798 -0.463035481866683 0.462201535538154 0.13275127237323 -0.233059674918291 0.994953978681919 0.225838519959906 -0.834770047448914 0.62818428259461 0.698967676835786 -0.0633571272648899 0.861416195298418 0.410373093526756 1.07865892956113 0.347258679190617 0.0262724951630702 0.325667511300973 0.433523577851923 0.542154175812869 0.513743259072685 -0.498298847826474 0.549580438579397 -0.243748998639491 -0.776869958767474 -0.801949387563661 -0.797022254817868 -0.330979669831664 0.520865869121393 0.665795279088869 0.482147895129693 0.669297489288949 -0.838225294915422 1.00789249881708 0.169003036576825 -0.404109177092923 0.300683412303366 -0.410340970678126 0.63177830711481 0.136554238610424 0.00956431806518644 -0.369137251879455 0.606175385424178 -0.200797613740275 0.277637158851063 -0.967221885556438 0.023545207473798 0.956372980905021 -0.149556036535767 -0.46151557262947 0.990259288920695 -0.637318494867961 0.322923530830592 -0.0884084107591946 0.410543264730434 0.325196691411139 0.11853940209936 0.632605278047347 0.82693495304784 0.390658336961634 -0.326222191107593 0.130221330967114 -0.960379938001752 0.634592631488552 0.241822462806623 0.722189606533121 0.531812486903526 -0.384058379393621 0.620182798824749 -0.00703799699931402 -0.869241412930975 -0.851903692565653 0.468921973073142 1.05371968350863 1.00033654727836 0.21154583792409 0.0916702666604848 -0.77502276212168 0.146176943369654 1.08793469397256 -0.424159110386178 0.391243353874107 -0.611791963573148 -0.990280650090441 -0.179136540955128 -0.493747943754258 -0.470563266629116 -0.313774109840383 -0.754665745724934 -1.30647299974719 -0.591839913328391 0.737714665303329 -0.907110499649328 0.449206284317302 0.532432499860836 0.620383095155318 0.127873346852129 0.0165709138555103 0.56788175277283 -0.246851339352842 0.0199337693931034 0.503153877471621 0.360587852254176 0.556555904839904 -0.0170406712521635 -0.740362215436068 0.00287189119826923 -0.997749872207052 0.726576130512923 -0.536509818070843 0.254328287132516 0.560769648214787 -0.00707435351191421 0.748276019468248 0.145594196055965 -1.36664807833364 -0.230951922298171 0.532938729329457 -0.548898420643745 0.547431607927406 1.2905424875884 0.809172253757514 0.0706660971058552 -0.167360230144522 0.0371913156028335 -0.36352991455455 -0.468533699679098 -0.715739328099697 -0.0755799131704777 0.344811487146016 0.626378121823715 1.08589215063758 0.668003217704205 -0.0386034645380997 -0.656991917846734 -0.382287703188895 0.36927744371123 -0.388656589634931 -0.143594366512483 -1.24951160324215 -0.746043434579729 0.0767846482077452 -0.493638765203824 -0.975375938301508 -0.569737232550191 -1.20892862516853 -0.263405277392183 1.13385147472159 0.393189368691557 0.723813797927364 -0.766644518854703 0.151379098402314 0.467670388221417 0.517046623369205 1.19270133274333 1.06089013822921 -0.424997589971021 0.169767356146843 0.950748271694472 -0.667360990249081 0.65360114852625 -0.706331703599542 0.135930610763217 0.853324742742211 0.488439018958846 -0.420113973862389 -0.150971027137585 -0.791215870201894 -0.710704183579066 0.8482725936222 0.249179913460056 0.741812335045551 0.67733043839412 0.193496941842833 0.673130676267042 -0.942447177307708 -1.04854210584365 -0.189353870811138 0.799679501803154 0.436217305670657 0.819460667181022 0.35031468345815 -0.192546224598812 0.424804093764348 1.18200230859071 0.999806038889506 0.549679007345076 -0.696003503483834 -0.0578616218978693 -0.767272098621853 -0.780016497557336 0.762241482496746 -0.999298384952344 -0.125385384759494 -0.242963074776902 0.915596096886676 0.484172664927485 0.352052128142935 0.282317526338459 0.222649989552894 0.611414043032535 0.359957103257636 -1.12709222625371 0.855577666470134 -0.44956462480798 -0.492165289647561 0.771061921437627 -1.31966901205261 0.960867780930372 -0.248575803832823 0.0618074287238833 0.0494458331148062 -0.165514743143507 0.821651374320934 -0.443980501655225 1.26330015681024 0.155333022184284 -0.854478466501931 1.01019918008278 0.369989074707823 -0.177345203901127 -0.522814215996951 1.25724886477505 -1.32554814423878 0.50610663009213 1.30076402444598 0.56758210132057 1.20370091478244 -0.405196475057355 0.780740046709415 0.667681458750081 -0.589262537226583 0.443613001772488 -0.968839031300199 0.21406324943517 -0.804483271058813 1.04885381739602 -0.160849789044161 -0.683291957885176 -0.14362338093176 0.941101351399906 -0.732398026695852 -0.864781203987072 -1.10940752835228 0.401029075977906 0.590815539871016 -0.963200431330317 -0.888249679281037 -0.355155908325283 0.544186814065724 0.304214607041094 -1.22821538846122 -1.03763608110012 0.692471739229384 0.611798839224646 0.5130849275693 -0.47280685699651 -1.1461317373961 0.215848362018234 0.680772444783578 -0.956580761877917 1.32994997838155 -0.714803845680175 0.500296957661816 0.916458557318802 -0.392844038278167
4 -1.42206592315164 -1.53486199589831 0.897024305490526 -0.742558362212331 -1.28788310099489 -0.402686437508634 0.438322526564761 -1.02576657122641 -1.51590833163945 0.234372689689383 -0.445970406549234 -0.331970103616916 -0.306187852176308 0.680256272297387 -0.792787570577572 0.366023209692283 -0.742377734775828 -1.16538620344602 -0.162326888076291 0.19428417387426 -0.00665714158929599 -0.287641462472746 -0.94228102474195 0.249252970870847 -0.544857833944079 -0.31230323281992 0.196477936573374 1.04709660294062 -0.655543655812148 1.15019905086494 0.102886643845248 -0.115721463817749 -0.498701265283572 1.39333552728695 -0.896546435181254 1.47222790528774 0.813030918701732 -0.53564646086857 -0.198825801513979 -0.650363680721973 -0.893068991072584 1.20351898450852 0.14272570449165 -1.05413966368527 1.44922944804532 -1.12363713852458 1.0883829541645 0.769851914826688 -0.059910726014137 -1.34238509660508 0.287730790432014 0.404244332876332 -0.28280267145889 -0.630275417257433 -0.127183023234444 0.18830813585467 -0.748396372879146 -1.49815155783111 -0.950930482392662 -1.29381880258866 -0.41321822480008 0.900559965572775 0.1868989942528 -0.731377607409198 -0.694226514327833 -0.130669906843726 -1.01884341214196 0.0102461986603603 -0.857937453329851 -0.849998554173936 0.398164881481507 -0.588815202260876 -1.27427922688992 -1.06279618267106 -0.907697529515937 -0.530099959397543 -1.21588442105458 -0.149137473953049 -0.159821410064703 0.199528665370732 1.26721937101629 0.75305496574548 1.03974893342801 -0.00853632887561952 -0.082346402441795 -0.830387222447883 -0.947159878444104 -1.13477399609936 -0.929878437892045 -0.783734342612341 1.41731959448525 1.03611516699009 0.758701733594437 -0.0570342521044768 -0.00344517736844333 -0.00310815480578622 0.72210121111649 -0.118648613337485 -0.841883580780291 0.477989008854124 1.42609137310514 1.23597989573524 0.294918942961987 0.111093016342038 0.802160178122037 1.32567331195547 -0.375608963558858 -0.307877033945693 -1.22103604504276 0.356590260168542 -0.59796001954591 -0.658185190059049 0.836830276770542 0.22371129124572 0.834379222844229 -1.31478905294598 0.645845102548052 0.131770296537211 0.207221320248839 -0.258072168968616 0.0664171363740038 -0.657573935609406 -0.375124892330563 -1.47792992545503 0.238359955791367 -0.185181247237939 -0.782598000515864 1.12549804671579 -0.403418353235235 -0.453655184121046 0.0949900510333816 -1.34107712088212 0.444972888356477 1.28846982305525 -1.4191974938603 -1.53602427713044 -1.52908360096679 -1.03752810207048 -0.312830341212584 0.598723496795262 0.642269277868646 -1.17464645212841 -1.24943132780405 0.771946578425696 0.687707005591191 0.478956600215601 -0.94822972528019 -0.19577256725883 0.528754603672947 -0.335702286090461 -0.206685951506221 0.421001816018187 -0.241621131412779 -0.32605217165724 -0.123162285339342 -1.39591743977589 0.654226326809325 -0.0884032499141434 -0.552786343477109 -0.12774080681542 -0.195891266507892 -0.0171187157744148 -0.545146989927629 -0.929409073747419 -0.383504625691363 -0.602431152270312 -0.983404160710146 0.634432344463875 0.188015126128027 -0.626271662614924 0.696465669999705 -1.4526432131728 0.598807451226006 -0.0885610614395568 -0.475247018755953 1.12251432130752 0.231953092845531 -0.609305936989705 -0.888412410915282 0.0971631292446451 -0.83757085855405 -1.06289658317341 0.567860380739691 1.44158480344947 -1.35550956763932 1.03604268035278 1.45808204851424 0.128553277048555 0.649598289625833 -0.704911817983427 0.786250431287874 -1.52936781469871 0.9514663232386 -0.615036715837345 -1.36514420801353 -1.47075588693822 -1.38669757215161 0.28688450793733 0.700513521038961 0.909459985461616 0.763988680292372 0.830266346827212 -0.133424644832756 -0.216303591437617 -0.308653988446464 -0.587424125633073 -0.659021411600542 -0.861427516961737 -0.592328907350594 -0.234937036590253 1.08215714429419 -1.25042565992587 0.743226389177661 -1.04323662988301 0.14779325841011 0.32606762545229 -0.137164769205593 -1.46503787214973 -1.48056706657672 -0.0320018734866412 -1.21305990199323 1.37690069553307 -0.427258740638929 0.628335894167053 -0.201634965620362 1.13892411402955 -0.755740075392417 -0.268410781301644 0.372695924544511 -0.0107813949612532 -1.54225115950819 -0.550140031726342 -0.825283897077272 -0.733038702296895 -1.14592198601553 -0.00935010544132464 -0.817814055956763 -0.510213228811083 1.18481676488518 -1.18285661368335 -1.16318236253816 -0.819090997005419 0.101544783445051 -1.16006559680746 1.33051045515572 0.701014035750307 -1.26414664658211 0.897939621518183 0.233058924378522 1.50340451715467 -1.04912894332716 0.93684835368527 -0.678868870250743 -1.3247618762939 1.35520086278246 -1.33335159955001 0.31470590548497 0.530999846828332 -0.146694755961529 -1.02745110645938 -1.24334636164583 0.0933835970005918 0.11744754427199 0.90919477367515 0.273881075112695 -0.125918105312852 -0.655941035436659 -0.641934737888661 -0.310262583637861 0.403638611181802 -0.13268450368365 -0.0313675730944042 -0.240260932773317 0.306933851727102 0.221103379252099 -0.15454030477567 -1.13847532826861 1.27818771029391 0.764165240922654 0.212718641349748 -1.52606790164933 0.266864650263785 -0.932682908807642 0.428121623465429 0.539655884973128 -0.496396547397045 1.02646043142911 0.252252629009348 0.145083938262369 1.34401156790378 -0.70102216802045 -1.15134263800278 0.479115741006755 -0.84759129746085 -0.720857242649851 -1.08747037965175 -0.234914771298726 -1.06950144011254 -0.212562408947086 0.917308564074616 -1.01648477158248 1.12657055452967 -0.0769121102372494 -0.656724408288784 0.528591552323989 0.89753484088719 0.0493912239311942 -0.739345902489328 0.258140226068475 0.0110244168093412 -1.05082830353616 -0.244550216708222 -0.892471183500173 -0.75210849375829 -0.504251009574536 -0.600685018366132 -0.415343183851751 -1.19338258182002 0.593282920535577 -0.215997284201659 -0.794099291029501 -0.61341094754002 -0.506904823096595 -1.50986226050801 1.08502758493304 -0.105975314078464 1.1271940757991 -1.29352642692815 0.771401353939303 -0.247710386756248 1.20378512261858 -1.43102107721364 -0.5370354904177 -0.999518853883753 -1.32414750207888 -0.650801360332513 0.471828479559154 -0.188379152660776 1.31529559294224 -0.630817443719755 -0.226763199222288 -0.561168820239085 0.0371722856214151 0.902004241137904 0.37729110448882 -0.0444538887906667 -1.45073108163458 -1.21918664688851 0.63795111864571 0.160796284167608 0.816598335777387 0.575238602752567 0.646967804516736 0.542682467674271 1.23673750344579 0.970081604964283 0.732101912971197 0.819457229123173 0.647403933904673 0.683947898775011 0.660806009054425 0.731678413125696 -1.3036705344696 0.765445478815828 0.241917786039209 0.533775196926064 0.735144023622474 -1.45029048001652 -0.0680202694508656 -1.0259936148654 -1.50274421005782 0.536680223023166 0.400631796483547 0.862835393680024 0.498102085009058 1.28720579525703 0.312601705508807 0.622054946412655 -1.3367384177109 -1.09111785993216 -0.728553974942243 0.502290525658801 -1.44774557885354 -0.98378945437373 -1.20507284966506 0.599694041954239 0.405741813255405 -0.624751876691935 -1.19150909715607 -1.11709942484993 -0.887123256523762 -1.50683577111989 -0.933348959055551 0.0250616521795136 -1.01552272420898 -0.025861616230258 -1.36990375768337 0.736939976860495 -0.781324317366539 -0.496640233735267 -0.829459784016086 -0.521104967997624 0.559361423392114 -0.130531546984518 0.463510765730046 0.755389303523991 -0.183512583302475 -0.650579399689913 -1.0395264636884 -0.288802768983754 -0.637239684862326 1.10643042308783 1.0544401017672 0.371807585115863 -1.14334060065945 -0.749293089852933 -1.44114125883922 -0.648577891354299 -0.620884275348799 0.163272568870712 0.151964837822478 -0.138906650047213 1.05992561105954 1.27174370448166 -1.14982090432937 -1.54560623381059 1.37599115808221 -0.600791835026314 -0.838145522714002 -0.801844171045827 0.0595384437887573 -0.0861322513101819 -0.524866170187589 0.919844053280182 -0.775009641137991 -0.700640964977225 -0.996966084508502 -1.11167274333324 -0.0520221150915547 -0.717075718050451 -0.856690111000954 -0.284052368091382 0.853807225312707 -1.34349474255729 1.28189075763964 -1.52177508532845 -1.04277013940749 0.348147397684439 0.171886260241427 -1.17353546379563 0.126888338096532 -1.1157501188547 -1.32150059715687 -0.021195452698954 -0.3009248215579 0.17220919711347 -1.06530374987728 -0.318169860642378 -1.17377979127479 1.43505040091702 -1.27770033841016 -0.757513872898717 0.65465153233595 0.600644102105338 -0.869432162210982 -1.17954578745373 -0.914881239415338 -0.68890084060172 0.880103359891903 0.890024122292363 0.0845923519008834 -0.0754669868586605 -0.88896934087165 -0.46226627646703 -0.434114390334589 0.234392344152105 -0.693519594822294 -0.0583639206019088 1.08935371117977 -1.01296942045494 -0.217774049014625 0.0628910329644358 -1.14839472768245 1.48502765365099 -0.508115629677177 -0.551459994985688 0.189587939827437 -0.492606948907654 0.0879200907329193 -0.433760011874191 -0.107498140747914 0.880060128781388 -0.0541241392355154 0.289002506954417 -0.383363948464976 0.0132204540621357 0.905346469020664 -0.145366407604176 1.0560755794128 0.776976775128634 -0.0442821835254523 -0.56546090414663 -1.51060206967299 -0.331683361397436 -0.775649454828584 1.01922975241123 -0.614328670667809 -1.0125567187724 0.38793568118734 -0.463697561998793 0.774398344360874 0.100628266784739 0.725866544742901 -0.857593447579845 -0.634689695469738 -0.858888934789443 -0.130645667774647 0.643718431126002 0.605749535844123 -0.17219617850692 0.80470115751696 0.543355929345856 0.851586315401517 0.74007211177149 -0.20509952630244 -0.677846200701782 -0.336920415025614 0.943251451954212 -0.522342192834407 -0.0149758134224942 0.438847733397197 -1.53800290144095 -0.630063856300159 -0.431551834440334 -0.321602583208097 -0.924694604448448 -1.31077831196761 -0.566528941505772 -0.49500078707182 -0.166666985611655 1.52638485450396 -1.07199053439992 0.00366458240492391 -0.034462731266815 0.0244197548658184 -0.915360651616698 -0.775591940883687 -0.903472605843793 -1.0265281988711 0.648026119628159 1.03905023800172 -0.951019218981999 0.36568927021346 -0.411879096005402 -1.26675697002556 1.06165561402868 0.777458321434848 0.640816369227021 1.02313084122484 0.109586697979088 -0.621545421880007 0.407400326313199 -0.125868482431361 0.361009662877334 1.46679555148611 0.965324428155359 -1.36338169728265 -0.162107700727995 0.280173376359494 -0.226539968158031 -0.230598220833587 -0.10374029422277 -0.682378028004585 0.714292914704259 0.728642672013244 0.653110786507839 -0.579479450651305 1.04919603718085 1.34603704974092 -0.819663138976891 0.563027566048189 -1.37270777288813 -1.31114900416798 0.390221247575453 -0.60660656934476 -0.136805827868 0.0558891636618594 0.778431207011958 -1.24586377282108 -1.43459248760366 -0.606342343230128 0.110179290350896 -1.48505896413946 -0.587735728476425 -0.79076277734106 -0.413153674244891 -0.464627641451083 0.76785426540278 0.646057724758084 0.507230498749995 0.0623664420511405 0.328959362965619 -0.239484879283264 -1.05787130419111 -1.27381299146083 -0.856221516639875 -0.343967073956083 0.691352271196732 -0.759970588887523 -0.849103111929937 -1.16485070816014 0.168142420783137 0.726850291178515 -0.55338821105991 -0.544630091240139 -0.197368828990095 1.19760180092862 1.15060673779392 -0.107024862328782 -1.26051167856165 1.0182519727299 -0.991480804739104 -0.229270357904123 0.079684898338477 -0.315007617639652 -1.46326696888405 -0.552312144579344 0.280915952345052 -0.847265025614864 -0.140458762154384 0.707613579575702 0.480947199856648 -1.27842122992745 -0.449274485165623 -0.347928856092714 -1.4156233683007 -1.19318723321622 0.613931762656653 -0.763760662459856 0.0598176246962119 -0.0207973206080691 1.09689566856211 -0.562087016254626 -0.907386491027661 -0.315333085705512 -1.50608894015597 -0.745816518361676 -0.685857202484395 -1.21308793521347 -0.760114477768226 0.475809612046333 0.0699110721169786 -1.23909618373738 0.279525608041828 -0.662128025747666 -0.302953908159911 -0.598480352552367 -0.445461518124218 0.981576992119368 -0.763849370346989 -0.50536179267837 -0.450871153178225 -0.383022310707324 -0.660649499499011 -0.226803266097911 -0.215295149114674 -0.579262603430147 -0.694948535577672 -0.337600119152487 -0.69377032367523 -0.363056604058689 -0.00243965586531329 0.758903835670866 0.300609987961886 0.242280148842048 -0.208166689739915 -0.707311673094621 0.90761170056661 0.544336316368471 0.933151463123451 0.0448785720763768 0.914336254966223 0.251073555195687 0.119174346974472 0.103871945731999 1.25101134544474 1.3310745486666 0.764260693849389 0.224354010978158 -1.39581222456695 0.62665148633715 0.271908240462167 -0.428997602850363 -0.0269359110706517 -0.154696123735588 0.985058866190437 0.606505665198917 -0.359223373588727 -0.237532663454697 0.24359406385075 0.170995705660784 1.0850173761592 -0.537541280495825 -0.798695308094004 0.521621681066634 -0.43716080646397 -0.470881594800063 0.0308905748731117 0.1232907721863 -0.467293227466008 0.339691056796133 -0.237624873313166 0.681723773199387 -0.31037038026148 -0.620503474636409 -0.33623262515474 -0.213363660192811 -0.0768480514159156 -0.119307796825987 -0.873887499143457 -0.0536364239701454 -0.661377300468188 -0.841841188522856 -0.779877780188936 -0.913110121198562 -0.790553958999514 0.0223174005714384 0.619633301736979 0.219998887618548 0.821170030057673 -0.465030957201228 0.566379068266798 -0.504547004742781 -1.03491727361975 -0.0450200958663761 0.131208210609072 0.0245681735398767 -0.250756068868166 -0.660332563820455 -1.02383311650126 -0.00214848730322882 -0.135399730335406 -0.384287451557669 -0.533264690998863 -0.64735628416411 1.43483799669961 -0.615075106652745 -0.551922942397309 1.14689429535062 -0.805763709995502 -0.326163286525675 -0.639029801037331 -0.219562136868294 0.940067533983431 -0.521566544440884 0.0472828818584721 0.44422009647016 -0.250409077139665 -0.986450041297461 -0.45456016084991 -1.45012843524615 0.297536434592176 -0.312817459190944 0.139465903696899 -0.0978125571057259 0.124681145983888 0.0102243773845037 -0.686629403140945 -1.02941604664228 -0.459997624963414 -0.169326138901886 0.981561156788979 1.46972772997826 -0.458062469493055 -0.52819671433242 -1.32347295884674 -0.394912551347569 0.989766799514288 -1.03454787320281 -0.257954533017513 -1.10705950585129 -0.837031016932208 -0.27377312487077 -0.908621160105633 -1.02629332913718 -0.625951838338917 -0.186044089855449 -1.38592171160344 -0.336991509410577 0.160531999716574 -0.403560625399399 -0.190194539842294 -0.0751462534292201 0.0396921743015255 -0.278571438296369 -0.661819854452726 -0.0365390657675615 -0.865494918278971 -0.6461624670174 -0.131386619060924 -0.266216147015771 -0.0540543917586113 0.642364628256288 -1.23254947225376 -0.665329450305064 -0.551722169727696 0.17643036054191 -1.13143040827241 0.714231099383156 0.0182951455606033 -0.686454816285786 0.177946910288085 -0.510980409289054 -1.4530609946767 -0.78276968085512 -0.0963634202360508 0.0771397057436068 -0.078776191134732 1.47767839806688 0.254247683924684 -0.582189963513436 0.499829231990056 -0.621119211162757 -0.0932345862420144 -0.746425986315418 -0.131141127815347 0.595747110541763 -0.288451449351184 1.16561998216691 0.659402097245267 0.421470048368045 -0.716494287680915 -0.815385051034926 -0.0277830783292549 -0.272115941429402 -0.981295606105112 -0.788607129597841 -0.954573665322739 -0.314570641310986 0.557516785482991 0.137653485311782 -1.18381949316636 -0.764713002521483 -1.54000880894962 -0.929809206329087 0.75926607819984 0.623875550016688 0.553977748505972 -0.929693683750712 0.804450288439662 -0.00171067452237972 -0.112461938406391 1.4661471428441 1.40219989520398 0.205737997043053 -0.149338921393921 0.462463048567868 -0.0698392330393121 0.220869574100081 -0.129158673765893 -0.541180138412232 1.32391651627201 -0.0399527398208639 0.143909440215156 -0.826841108285292 -1.31456263139604 -0.901840956707509 0.350051067006113 -0.417486859008613 0.166432580544313 0.0871549148086383 -0.480344805103934 0.10696244279307 -0.782808741274643 -0.607095213209178 -0.781025592960646 0.392350391653381 -0.196271945686973 1.01285731543584 -0.305012851371828 0.256722332578233 -0.191999854715141 0.884489419872378 1.21343317846342 0.126819339807299 -0.385050682958593 -0.672818149974504 -0.693537857128288 -1.32149409012158 0.196652395564464 -0.91134681664969 -0.743746389931376 -0.894549354295249 0.404470994728072 0.707491134212824 -0.289556165182817 -0.11435553228191 -0.400865743685457 0.819090003020547 0.994362510547899 -1.51108711183172 0.442945412145897 -1.09220677806475 -0.684705007508336 0.205583867085961 -1.4038790948424 0.574886313735278 0.401244922129685 0.732166659980203 -0.630117393429279 0.384214617869752 1.35840599617719 -0.987059695187909 1.54140683302832 -0.0930665958657773 -0.537451265181367 0.731870161717405 -0.247745727235995 0.190946963829203 -0.346651292269202 1.0432670349953 -1.45219093302854 -0.108821072814305 1.44966011483749 -0.0205789834302222 1.51837514110757 -0.926791973876852 1.25747716424698 0.142307832423228 -0.980558286802586 -0.161180815211233 -1.17846863787493 0.733210530694612 -0.306850401858889 1.04848997403185 -0.801107520109714 -0.107239800656374 -0.791668898292991 0.460917947680612 -1.14922396748143 -0.501024078480292 -1.37377342171022 1.02857817173473 0.108260772850077 -0.831267756922636 -0.910934258629317 -0.99092729398211 -0.0739154915328816 -0.359996018359615 -1.5446723802541 -1.45418877880637 0.103003429538745 0.0359579469113768 -0.0100212069265887 -1.08650991173818 -0.759301263018272 -0.442311035180005 1.25120633959927 -0.553420659644199 1.43208389997446 -0.232795974121107 -0.0776740720112289 0.402826389506899 -1.04271063245413
5 -0.752702066216045 -1.04695173089672 1.10275561379071 -0.354175199224346 -0.513232000226471 0.106304086958008 0.759441701602813 -0.885144771395758 -1.12143394760362 0.749319871750399 0.310835966215563 -0.862565094320964 0.184267309146257 1.02564327554588 -0.867141507376354 0.837717386362035 -0.615896366242327 -0.341943920460842 -0.0477532434474195 0.657931337140996 0.599021316768893 -0.193597146998592 -0.449111841641233 0.778014802963601 -0.971179044441303 0.279920504479582 -0.493004598880136 0.235089923385596 -0.982424044950708 0.326560188993482 -0.332822600789043 0.277121545111122 -0.14130625799583 0.97585661165446 -0.219397158181405 1.09966372398529 0.499719630803192 -0.579062493560112 -0.12336767371529 -0.144718284976385 -0.312572198416559 1.20701367323391 0.621200277871025 -0.842496838344115 1.10571704789956 -0.643836154478625 0.611981667400098 0.985265683076113 0.595017891924901 -0.899359814712832 -0.38639093360283 0.50515532695337 0.176989752006715 -1.00819052139238 0.327563805738809 0.706464882294532 -0.955528118421626 -0.988154159966517 -0.677200128751583 -0.8205911452551 0.110449769103689 0.433405788664952 0.700964530657997 -0.324690778277308 0.0245942615424923 -0.724748120893703 -0.912724370507001 0.364443741574247 -0.165060729543547 -0.946762600382449 0.748804676515731 -0.481478816930207 -1.17409807080649 -1.02609913637857 -1.00162395090247 -0.000166989532463724 -0.435519054891903 0.327947666802434 0.533691776647816 0.25699084540744 1.21138482896689 1.00092982318284 0.790588892506545 -0.525083290784108 0.398067693287922 -0.474304867048048 -0.322118714774986 -1.15101636185021 -0.686480667275321 -0.143523054943805 0.753979748314779 1.08056370599954 0.88802582401704 0.525055711778955 0.518292198362994 0.592683567052646 1.01728004869074 0.514518352528029 -1.06770503032732 0.871283924552588 0.720943173902706 0.572477413234032 -0.282577661468911 -0.250541280394352 0.502571433109155 0.541478541901272 0.104860975017799 0.225815760710419 -1.09011430234494 0.87453042251042 -0.00510339148344644 -0.470830262564726 0.942461154697297 0.751016331085087 1.09520351370964 -0.583681014732954 1.02542797363751 0.564812584948782 0.659137325198009 0.375603256625336 0.514850926898435 -0.0509212782473024 0.282456529381919 -1.12718183749022 0.800308280729285 -0.758898650067434 -1.02450315655289 1.07331378588709 0.236555480196059 0.323144574388529 0.704164479400971 -0.975450836118512 -0.195218077099556 1.17153044232017 -0.725480492775462 -1.04854612317175 -1.07408675723416 -1.16687794059988 0.248706769610362 0.870398255900269 0.291552209208162 -1.02481926214705 -0.768507558776612 1.0428492546194 1.03729036761854 0.847282149415639 -0.597496334519171 0.223694491413311 0.0428580682529337 0.159605787418923 -0.204867012377001 0.560283777472244 0.414468181796067 -0.0931389119717951 0.417132385093484 -0.74415557118819 0.851485074748208 0.345228276492549 0.0206163741730309 0.393907253340054 0.163830012893268 0.455084738506697 0.223021610656727 -0.941586525386656 0.193742076249382 0.086203061460547 -1.06135608375845 0.999793985034941 0.230815010212215 0.182793643506544 1.04741759633439 -0.924376756410635 0.763590829722499 0.0231212370012414 0.0790186292240252 1.17839161223675 0.440786139189869 0.0596492792603484 -0.975193347353971 -0.560956842447064 -0.811182938568493 -0.975384134274361 0.988601739895086 0.800417655601457 -1.09234946628162 0.863222348451175 1.16497047410022 -0.54434585566355 0.717306487847315 -1.00443542633932 0.992928481515164 -1.07811043403541 0.836706043895154 0.0698114885009062 -1.0396365704947 -0.908830080152822 -0.839910007661512 0.836104011947896 1.03074630935499 0.97976972710058 1.04098359556846 1.02592773344599 0.559767919468537 0.507930773503222 0.375053844743974 0.0158549249862826 0.060644451595852 -0.776636631908076 -0.85836570861631 -0.649127052665501 0.791447247708147 -0.967939383202227 1.04074841156173 -1.01111054191159 0.748072444081971 0.743416727896707 0.441955889872518 -0.894981930052374 -1.13911418613196 0.629622300646478 -0.975714690352424 1.03534723058721 -0.093938916591562 0.523723320839646 0.286041199494402 0.95923485891563 -0.166566863617018 0.440227672139634 0.75778895317038 0.560856618770337 -1.01962009219756 0.204102944492751 -0.781168395411807 -0.0660383614287603 -0.905904250138074 -0.472289091826511 -0.677673402628599 0.281223392903921 1.20622582347378 -1.20288859275742 -0.838986434820155 -0.354137270876172 0.723646162697497 -0.69541954507755 1.17535930229525 0.0642691750727841 -0.529532986499653 0.977201004865951 0.711594036226273 0.963729560695662 -0.901244364866515 1.10842411798133 -0.693525922040164 -0.571749922206997 0.755737450918817 -0.656793812354651 0.638469459365797 0.763362929516724 0.509710294139095 -1.16568978030593 -0.715289661934377 0.63630146922099 -0.472213368585665 0.779489272748982 0.640322515140289 0.560371999592988 0.104940542051216 0.00351957654129632 -0.688304696341489 0.0993868296654661 0.520947712396743 0.597002355407675 0.392362385754657 0.844793178777536 0.602258143607407 -0.428385537000664 -1.04178187928665 0.989939018366567 0.0987491568457823 0.680746569810003 -1.0751453017475 0.0187510386093851 -0.490554136699034 0.575542153487352 0.934336445461561 -0.612601976303207 0.599954202251596 -0.460341142192532 0.546977782152196 1.10137333821137 -1.04581925731687 -1.07072360434007 0.862362023853935 -1.0192981631199 -0.166702381978677 -0.431846965482366 0.408696554178377 -0.279871337363314 0.456285183366871 1.12423496317521 -1.00099116048218 1.14194670514408 0.471798006344331 0.156388153180327 0.950002196797151 1.07736690947541 0.620992494113668 -0.870845623192385 0.810335269817138 0.35156094833384 -0.837009371510347 0.324192770178013 -0.856056678179434 -0.234632232105163 0.0972398416138045 -0.565205203583803 -0.110621328457211 -0.874996672385301 0.52877866467421 0.294655056410762 -0.297605473224963 0.188571780728645 -0.194679468279291 -1.11941922541721 0.60720914791255 0.57025672402385 0.576458137604151 -1.13497827640006 0.180459265581895 0.0503817323093663 1.00491985019808 -0.864419312816817 0.0402714163810473 -0.630408063335178 -1.19694368116906 0.119816070886131 0.585779431964346 0.396853647045245 0.552733049529432 0.173252658043805 -0.798548186473697 -0.0966243402621636 0.633618960236935 1.08033402735381 0.789523374388486 0.622984834699337 -0.76788294733254 -0.945404077510797 0.243222731663603 0.328516726317422 0.0724485173245149 -0.149573122770767 -0.0809097047905821 -0.201673287977668 0.497673457422982 0.344013274870873 -0.0214468587495811 0.104416180203239 -0.0199994007261632 0.0318651428230261 0.0152008768879172 0.0255370091065854 -0.916865344706098 0.711194512178403 0.578594279655013 0.64147137815815 1.06639571756138 -0.859079180141043 0.543811269019725 -0.244873102778851 -0.843961765031 0.870041578090051 0.242284603663205 1.0098474372606 0.923743048017692 0.635051637693392 0.85167142125084 0.101166386694252 -1.20001918846883 -1.04716064365202 -0.0868884457240861 0.642359785465823 -0.751811277810519 -0.408758374077147 -0.668679903955986 0.772650860256947 0.843231220653374 -0.905789317144756 -1.08372865182817 -0.99924085660653 -0.563911250108144 -0.972634359957758 -0.0980590757538564 0.642970362161805 -0.181262929996819 0.570376693607265 -0.864136922232033 1.05869158817558 -0.956588883808435 -0.0359297540238015 -0.942732034604685 -0.94357933675297 0.569371304623608 0.460894129531528 0.0803746569381827 0.948306409489301 -0.582366279180236 -0.690098553080339 -0.878025891429608 0.454620280578814 -0.0985737816611242 0.293032309051639 0.992753061447643 0.880491340829985 -1.10931321298448 -1.07210201673136 -1.110743978486 -0.15914792869248 0.0939088405902013 0.698671716736907 0.634614757584398 0.522027744727956 0.259286077137461 1.15599610142708 -0.947970951782467 -1.01237068268129 0.794108594206069 -0.0286347554929225 -0.725391952898164 -0.650945814348702 0.646989262691186 0.460993439379447 -0.00127793602249202 0.385847758231368 -0.942159128372623 -0.71273850378437 -0.164897687011839 -0.859380527120235 -0.153899486136652 -0.802824295925854 -0.984051077449091 0.15532329030962 0.0187161829967222 -0.870110327766234 1.14929442972252 -0.989803166771029 -0.997002738028149 0.718149370712826 0.327396560988136 -0.675191115573218 -0.566407442251323 -0.75834156081302 -0.99794822374977 0.610779950255491 0.430264457659276 0.73006309131399 -0.428743688042507 0.205771271265046 -0.393731315884202 0.707965834813181 -1.12335922697888 -1.03442183941887 1.0008230646236 1.00468117323047 -0.752505568451351 -1.12134042866728 -1.02187610903834 -1.0453277967199 0.899979514149322 0.258001131436668 -0.312688761674584 0.583907094424161 -0.406527249614334 -0.725253381003648 -0.806066800106214 0.668539614491654 -0.443368075228563 -0.281616878458431 0.711499610683786 -0.302810654104115 0.506865575754032 -0.467279406362549 -1.02207105456837 1.12428976514097 -0.774286916176405 -0.4881793274633 -0.267678630896072 -0.789223769168018 -0.417642157168305 -0.75781640666701 -0.440516103381997 0.975939289340757 0.601808670420064 0.1265249530984 0.16308801551101 0.614552999186097 0.495821578674697 0.266631076152083 0.221663403203559 0.403383135859658 0.204849337588505 -0.805520576421163 -1.11878518322222 -0.744250453930906 -0.690590705859813 1.17056808308083 -0.526228522790904 -0.560945138338892 -0.239721011565513 -0.0344557242961902 0.912780373814137 0.634872246906676 1.04980372960654 -0.978302060329723 -0.994189490933158 -1.08813897889083 0.24070857704047 -0.0542233315364521 0.220214112774454 -0.633764776698357 0.850963201192941 0.115262723288015 0.0167352027422492 0.313100990087581 -0.498635705395791 -0.967842839442068 0.331586876699504 0.177396044321105 -0.0893389018563759 -0.217174959142189 -0.312292226620863 -1.0056256825877 -1.01867412544419 -0.737918686149616 -0.802404369816379 -1.11915968731236 -1.16936972429649 -0.640145815538327 -0.713948427503257 -0.460381732299146 0.920347476945278 -0.931177601310097 -0.618386170257804 -0.359045725565528 -0.285788513012612 -1.13323724493958 -0.547076001148368 -1.01013682296894 -0.934930135555673 0.318428333631138 1.13888941215634 -1.01954063201574 -0.044490971895453 0.113762129672894 -0.823869555352588 0.914098510536707 0.154277966717072 0.512061678995986 0.21689391482374 0.669756729714697 -0.863139662462558 0.622236649236624 -0.45306603693465 -0.165430547151387 1.01803144335087 1.13285186636843 -1.18600591004148 -0.199265719461454 -0.381693280789223 -0.297062294279844 0.351716994791517 0.415028451285433 -0.761275816284765 1.05535631807278 1.05895646374241 1.01286398855447 -0.488806097976267 1.03989961167317 0.58887117233328 -0.759422770149634 0.545687201391572 -0.627424189720927 -1.02867902840197 -0.158323590749126 -0.394705833270845 -0.543424886308642 -0.142440488970139 0.553577887645352 -0.613416722411775 -0.92392925227948 -0.956011376082854 0.699736621251803 -0.871961732863408 -0.988583632432597 -1.08391648664466 -0.741420004502447 -0.758217569237669 0.198149358595765 0.131430706067007 0.264979224131153 -0.431772566312095 -0.228681395480724 -0.612192318041707 -0.773200053023897 -1.21764100283556 -0.796304028852622 0.321995255684006 0.801993250292592 -0.782763728748073 -0.529963358371372 -0.81467654827392 -0.305599102567409 1.00524074778335 -0.486100437585017 -0.724903372949984 0.478503499001022 0.655428846291187 1.18164701863083 -0.571169034147999 -1.19226526610778 1.16564415314772 -0.542497441468913 -0.71890625113079 0.63036910986464 -0.804218231983758 -1.04942310423179 0.0628037694940548 0.774969599332812 -1.11062169328833 0.273422049717664 0.0479378671037345 0.894918102452098 -0.855914853519571 0.0954803292739907 -0.669035744466982 -0.710809592884001 -1.13116158030851 0.0523551313651287 -1.07701570668946 -0.437663267578247 -0.510456751114512 1.0512748745627 -0.813418415117642 -0.525126023658077 -0.850426236606031 -0.942401646219678 -0.984993542066371 -0.409408589441029 -0.462543657024132 -1.07550258247562 -0.0431900375144035 -0.560053449376952 -1.00438462317835 -0.292927129559592 -0.900313753671347 -0.745035675295546 -0.380388025611965 -0.910872915935765 1.01975994792401 -1.061652809006 -0.538829839871809 -0.181500282669036 -0.839635182455393 -0.933554919986949 -0.520046643953442 -0.776428081378075 -0.981991250146297 -1.00130368924723 -0.56328906461135 -0.947776390029425 -0.718442025804229 -0.658560391582908 0.524323052628311 -0.427296876649742 -0.179688231645175 -0.742808120677877 -0.863338136533709 0.955551712676829 0.13097210922915 1.03637889601483 0.0295136353235972 1.1097797172364 -0.251437360256818 0.364583587231465 0.724501451105568 0.896245773380807 1.05644959393613 0.201057226818916 0.190559116254554 -0.93785699917816 -0.0475162740444731 -0.446902087168487 -0.748078644656738 0.274762040592167 0.308998616549721 1.15748144902194 0.998338098973529 -0.747336927742801 -0.748083272910172 -0.353563539908947 0.714485007029439 1.020989079524 -0.923783291643581 -0.721730642523823 -0.144650348143659 -0.87308345213698 -0.106261476820236 -0.470748040863921 -0.399530802617466 -0.876371499435407 -0.247106180732196 -0.675983387916852 0.0579301455967534 -0.775964692670535 -0.785003914329316 -0.773415749927173 -0.705065209725887 -0.65477509884267 -0.628330317609437 -1.0312238474916 -0.661871733826605 -0.971775098182395 -0.757453677335141 -0.645325066857289 -0.83098638199397 -1.04795040898444 -0.245027426978556 -0.0444724004682619 0.166643248406076 0.834761348778279 -0.0896799294736461 -0.0421352453762088 -0.834089785922486 -1.0002156996331 -0.0465280533924417 0.373099997225813 -0.535166330312824 -0.760083201634646 -0.993790221086272 -1.08583197856213 -0.514958792600366 0.336641354931976 -0.7487079332926 0.017864497040275 -0.985207897108857 1.19588057521335 -0.975988758702475 -0.0266939789087029 0.933841672054449 -0.844408624161482 -0.683703407718148 -1.01740564510309 -0.598448758370171 1.14368996545758 -0.723942130881892 -0.428044833736668 0.0690889328168348 -0.641442427399924 -1.09464656660022 -0.930399696205546 -1.14527470633914 0.096021389671608 -0.465713012757614 -0.456242725325421 -0.625171043961866 0.313906592899986 -0.559419644286497 -0.969646525701273 -0.907935208854222 0.322191477464111 -0.697056357437436 0.638306370266572 1.12852501006899 -0.867490545610831 -0.965006989087584 -1.08071460900271 -0.894381576098615 0.605474066872734 -1.17174245516575 -0.679237458299754 -1.17460213143174 -0.501264622575511 0.122054353239185 -1.06849927123016 -1.1698245182652 -0.291149967038567 0.391388602771147 -0.637380956896383 0.35505146017548 -0.429996445351611 0.20072643924657 -0.718150419787032 -0.506318254115163 -0.41425824339632 -0.784281258836845 -0.96720072903898 -0.644369494299468 -1.1171621212156 -0.852389458126374 -0.627733572591071 -0.803533051457837 -0.515930218610879 0.829492996761984 -1.20263965947079 -0.869011598546504 0.22224248876832 -0.31892484851886 -1.19572460601518 1.01661500268036 -0.328200705649351 -0.971743129988268 -0.395682243524248 -0.764160457289429 -0.8348582160134 -1.0804523850948 -0.614258687712376 0.615108211861661 -0.61881836303386 0.978819323090792 -0.377221939582642 -0.783147516669576 0.797954105990679 -0.816240075382819 -0.105766287432957 -0.913298891493718 0.476222839252007 0.849702076451036 -0.623605772701226 1.20286524514559 -0.0522345533772293 -0.297528927793871 -0.941470778832747 -0.838710065650467 0.591426383654797 -0.645823849419171 -1.15937123052695 -0.869156074347023 -0.165178979854792 0.0448265856898596 0.956292985497376 0.686283250357525 -0.992119493446609 -0.249752565268116 -1.07683069281334 -1.04346740557277 0.0956833544713408 0.82753250054376 0.4005275558474 -0.881014995148971 1.07753813206615 -0.204935173653416 -0.660675149528326 1.07585764694088 1.13694290577063 0.598220668007986 -0.059048548705972 -0.167844772092589 0.525523448072139 -0.500602635403932 0.407071938836028 -0.874807507353589 1.20679866768396 -0.318351718355171 0.419861828107592 -1.02221850537283 -1.21832672927474 -0.897585316975718 -0.390931160277092 -0.844540620081169 -0.421302002415024 -0.454647932564472 -0.84134793112642 -0.367571825867004 -0.480047524148111 0.0634463440576659 -1.08580350134423 0.015478670637951 -0.741840727872037 0.934292222284214 -0.782170781219859 0.277711213321551 -0.758839686876215 0.0563193471477068 1.00309040089899 -0.087410058994443 -0.161237688364273 -0.741256116449379 -0.559814621762173 -1.06277607632465 -0.380985297483522 -0.126611668326028 -1.06851019699676 -0.952761677918328 -0.296318917991563 0.854947783542521 -0.649856496202348 -0.143235018580805 -0.892498324621885 0.883534670143784 1.15027897591426 -1.13867647474855 0.016759779855761 -1.12619362102423 -0.820434488300625 -0.441257691297073 -0.661704288818027 0.0863693508280697 0.705352341903231 1.02546709642312 -0.938155459016231 0.89010131694125 1.2074406200097 -1.15444910281406 0.981902342844724 -0.594010611440121 -0.1960134564112 0.297023706636432 -0.570474376101008 0.718720108657925 0.30145477291105 0.41707702033225 -0.742470902446371 -0.694169403046506 0.939926688269687 -0.442421639363325 1.0926950263231 -0.729564604011696 1.20094760295111 -0.263215273890211 -0.592447893625373 -0.514487292896883 -0.992073102829131 1.04984904055398 0.176297677646296 0.74070140911001 -0.865031865549108 0.398826835989986 -0.878484827607067 -0.289052554168942 -0.736883762210367 0.287190564914555 -0.752302359633641 1.16237326525212 -0.190319085611803 -0.52818170280608 -0.733494591592415 -0.978930358478852 -0.545342330481586 -0.773594462980584 -1.03499999857621 -1.17874447018392 -0.511560392199449 -0.401138923081388 -0.299127793505306 -0.999498612714967 -0.0034639870525358 -0.745570603985999 1.21203533611305 -0.0503048742761561 0.879562029953597 0.156150555860282 -0.429375491487417 -0.274191083549902 -1.12694144176878
6 0.233151326114743 -0.133935961786183 0.958094109298445 0.111106545182845 0.526177894033075 0.572000982201296 0.81445893504103 -0.517218740336288 -0.295615120352786 1.0595862712099 1.1175589857641 -1.20414306493678 0.603238513381362 1.12162582862317 -0.597019558800124 1.07504620817753 -0.173707398087017 0.726522933334804 0.214140669860731 0.91754180771073 1.06300589431732 0.0903065455165571 0.180029171070046 1.10384062418071 -1.13913338088278 0.802542871531078 -1.16756822722868 -0.807208107671476 -1.08768502500705 -0.740985749082288 -0.821815425921164 0.546862071228503 0.214178816229449 0.130949830408286 0.568273421229608 0.343895658180051 0.0744538033821204 -0.544564153196165 -0.110533822284629 0.395763918505848 0.379726591822329 0.835215969493828 0.908425584648244 -0.247371095698274 0.385025361482445 0.0410080179052197 -0.0563183123013972 0.864034438261817 1.13324266124211 -0.155378665161887 -1.09437938455307 0.357351839691527 0.74630263724645 -1.10347541256351 0.838619584445303 1.132442304242 -0.828860315483122 -0.052805365877459 -0.233713942493846 -0.0724184879273961 0.593537186283196 -0.157428961016255 1.12552481399746 0.152919831595995 0.791286889665747 -1.15457254937468 -0.573628253921503 0.5615140490762 0.625788995745902 -0.686882881119601 0.987190732329703 -0.308201999762003 -0.712903353642274 -0.593297941955104 -0.728236987932416 0.524826998554615 0.636651930801626 0.688760975755356 1.14206625548513 0.353248299276751 0.74709926268794 0.918581984249506 0.332220546508895 -0.884728048709303 0.743869861572176 0.186035589603046 0.431490821478917 -0.765978177380986 -0.275911838364479 0.569804822944163 -0.223303061903245 0.735565144409724 0.679283437167926 1.09060664567065 0.886381327850526 1.04389238976976 1.07216942401213 1.03427151465724 -0.950339318073081 1.09873029227439 -0.347089262963272 -0.325420912917052 -0.785150487551801 -0.6889578240794 -0.103480082635663 -0.537251029061489 0.534983893059402 0.687725638447021 -0.538763604939266 1.20383939189594 0.602207308750151 -0.207023673510496 0.694093794783651 1.07833807243737 1.02653440897905 0.416583481308548 1.14229030813418 0.807075107332911 0.903234396846767 0.928343457395519 0.789275176468385 0.588689748333964 0.891885486645615 -0.338214554671101 1.21267369444372 -1.20649705214451 -0.931659192176616 0.614952071940626 0.834585823901618 1.13304800303859 1.15955270266693 -0.294957327529489 -0.805096456276609 0.692313475543765 0.284690795162089 -0.160223482039987 -0.216624329990901 -0.926729759116061 0.7399822241209 0.972825893301565 -0.106048146953591 -0.462029160776753 0.101416009762565 1.0592058435211 1.09307016154325 1.06093076189082 -0.0906812307640688 0.542055050271397 -0.439939685942075 0.592010317815079 -0.0238179615345047 0.443103641213275 0.988735123090804 0.096099047423717 0.834996467809927 0.211122722544326 0.881817194948376 0.646434692149389 0.594795790770947 0.793700905715335 0.426169999855637 0.937468036433231 1.07507948438902 -0.582063750777333 0.879559386922484 0.792953421007908 -0.759345926293048 1.07541669303812 0.0938618751727693 1.07225342005896 1.11016744938218 -0.0553713257061469 0.625530347873165 0.259013414897049 0.610705839485236 0.888443208979471 0.643644774494005 0.747586713464465 -0.697911239740989 -1.17864855643705 -0.606716325105666 -0.630701820567964 1.15797940883757 -0.229749509072206 -0.39409655175315 0.466392216315469 0.468933192146187 -1.11755661275222 0.657723446256333 -1.07077171035471 0.859563777836779 -0.197763455626213 0.519207828102196 0.776237058289728 -0.378478154835052 -0.000512024892568275 0.0133785876342776 1.19932754687315 1.11019954005281 0.68187467844208 0.992860379307653 0.974332270778904 1.20040399555573 1.1844289993068 0.99766854180327 0.630220912269825 0.817800009576627 -0.518363111626976 -0.960086835325025 -0.995180056321106 0.120276754804552 -0.394089811666447 1.08393971652851 -0.714260905197069 1.18997009521129 0.924453336713508 0.904613375503351 0.0176002222584079 -0.397538327482224 1.21106713146548 -0.453239469287911 0.260589574727751 0.216746945931458 0.338339145329719 0.672068539202756 0.513228744830794 0.487675274093927 1.15396985128094 0.894240391446736 1.10148481043728 -0.0958024543242781 0.9717053970566 -0.568303707413529 0.657982292854574 -0.265058404965127 -0.776154803034725 -0.393152369565461 1.1149860690519 0.837005418443593 -0.829208893179817 -0.26978357230746 0.389517479471704 1.20965819845572 -0.00955643154073581 0.590944009455203 -0.618999319951064 0.529069245884683 0.690513867241719 0.979389592172698 0.0563048224726041 -0.517970400135224 0.985930826065784 -0.582711237087502 0.458332054394287 -0.131155255534912 0.294620799225805 0.893012154487884 0.868815767961334 1.14984529832355 -0.937695675290499 0.0596800317724715 1.00581466347518 -0.941582444415567 0.46753055211256 0.939720360547384 1.15425940932784 0.908713869702192 0.677116937429697 -0.980585019828624 -0.177775727583234 1.06889386848938 1.09426774713507 0.939484787045734 1.20936873757617 0.932306613178052 -0.707713398970501 -0.536784728885558 0.279467083314274 -0.773612137804336 0.941091521344899 -0.223472299324273 -0.164773223360061 0.267509971436382 0.464009035339044 1.13071838328487 -0.648140853927311 -0.17091520369283 -1.10947924213589 0.754316292054346 0.511239801101211 -1.12464648018042 -0.579739799022165 1.08407182582795 -0.94550497987409 0.442572874898428 0.401586234314004 0.966943449747279 0.688895960645081 1.03939627707458 0.982982654869852 -0.727841314958782 0.756214534647721 0.886756308109064 1.03686264896439 1.1074836486512 0.981717915540028 1.03291018763181 -0.668379788087584 1.17111857076572 0.535454572777039 -0.240703259266434 0.803910565088403 -0.458078789788971 0.350614228844461 0.684551536051208 -0.445098298305955 0.170764374817736 -0.154504296392863 0.181267004260649 0.707503350212571 0.462904630366226 1.07463464733404 0.123472576299049 -0.29523029498009 -0.0610597685399548 1.1459679143892 -0.173163571327404 -0.628376496515324 -0.480654040741995 0.486674099093278 0.390422436128781 0.0276409932774626 0.778679798513515 -0.0886576804407409 -0.687089562177645 0.934228197205771 0.431664932157929 0.879058214789189 -0.530346181731808 1.03114457504295 -1.19489606406696 0.376645874339123 1.07821054705541 0.900754241822965 0.954668526314212 1.21103286011307 0.248291827978356 -0.259121755188563 -0.391758309063186 0.310011941887408 -0.759696384605789 -0.888568440555441 -0.84370101740458 -0.955067021830551 -0.477944808033391 -0.418611447969955 -0.838394703349901 -0.697090294907802 -0.717832916041912 -0.661514361498082 -0.664388506225247 -0.738883061528925 -0.114229863617572 0.327330002320774 0.696398813627552 0.465349378252749 1.10690231369761 0.136182989930945 1.02739988958043 0.698292593881026 0.185653136110358 0.918013489077063 -0.129686747097729 0.914003744066034 1.08794382319247 -0.374496551706753 1.20477842801307 -0.444427699147405 -0.639112097895776 -0.602380855815487 0.758217319033821 0.504589522722316 0.277711383234187 0.310315176182585 0.0983176537423578 0.809015272725064 1.12746354621143 -1.00214385976497 -0.559645676999586 -0.477434539663104 0.0850465974491496 -0.0678262201039451 0.890556532532067 1.11772592436315 0.853421433976958 1.02669631056796 -0.0544575148562606 1.10985609152462 -0.790319653546429 0.413124960685037 -0.703528102761272 -1.1025850552173 0.500192970113382 0.935368102586839 -0.491416085326498 0.931154959051157 -0.9389296898824 -0.609034472280454 -0.488436438311578 1.16819260794392 0.46875598693328 -0.720360202803715 0.670236552274737 1.17422201067707 -0.66758659906713 -1.10696343587712 -0.404183710275306 0.365658567109329 0.94900290735385 1.14447669047785 0.924250903632997 1.08056524390126 -0.782482546733931 0.687927735662029 -0.480490041638233 -0.0707516011459838 -0.0859066851891526 0.559290777744711 -0.270611244357043 -0.363926112092414 1.07639394166386 0.876570274838556 0.516003138486026 -0.272461361421632 -0.768580156754381 -0.405703453641221 0.837796578856446 -0.369128155627136 -0.335684857276055 -0.729520330700738 -0.754265132836608 0.518760695950756 -0.959450267193358 -0.100081647542338 0.665318352640648 -0.0368783659499578 -0.558818789135285 0.844017563649492 0.294679509284365 0.0454812204911754 -1.17387028931025 -0.181188673762937 -0.247973600074912 1.18325502547882 1.16397173062282 1.10413107711157 0.378086377161823 0.660996676842964 0.668539247263033 -0.363616804275939 -0.628271331695945 -0.986546577814336 1.04906262084856 1.1499125118076 -0.466223737132267 -0.739952360397792 -0.760980928002729 -1.12859517038375 0.7116749700075 -0.630561623655697 -0.577724772612064 1.13052164796187 0.193912766623303 -0.715924321707904 -1.0420014997828 0.887553764675055 -0.114467691375363 -0.343260642112406 0.127696009687554 0.674822732049271 1.18367391819507 -0.859071031761887 -0.486485146217393 0.367352014248532 -0.757562695796757 -0.153326512530614 -0.620541991015233 -0.807024629916234 -0.790407917782275 -0.816879200720797 -0.590377661315737 0.709474211901589 1.14094259726908 0.0102491366152808 0.659623818028053 1.06949575037749 -0.0458068577798581 0.753800431997675 -0.809189985457136 -0.0609664990875374 0.53527614014976 -0.74959951578572 -0.320353963845626 -0.918921228835315 -0.465645870885335 0.968142693908281 -0.359241029002182 0.226412567311714 -0.820390780167917 0.3749673806695 0.709886550756313 0.992941320391952 1.06791673834522 -0.741447386481373 -1.1233701315683 -0.97480815384835 0.494499734549144 -0.7831802549248 -0.195882434510991 -0.896136133553579 0.713242243267753 -0.318699792919807 -0.950301518830117 -0.185589027984528 -0.584272279900267 -0.944146095759641 0.943351411118738 -0.719988480343186 0.342317617589958 -0.272705951992686 -1.11450799738564 -0.0557847059477052 -1.14055254602877 -0.933818848986218 -1.05717067681632 -0.960094872538551 -0.600109746829693 -0.423989943566426 -0.653416741849768 -0.556604788720473 -0.0846441491468527 -0.543442716716099 -1.10288519296481 -0.521243060674372 -0.451449719535006 -1.01117987289636 -0.00795416046114431 -0.750741104054693 -0.603249572842688 -0.0626657965213439 0.857187321395066 -0.712514185973718 -0.405501708189795 0.59836504372448 -0.113050218913783 0.525744160238496 -0.54017625923096 0.302593956593807 -0.756140266277266 1.05659068742139 -0.796842165066626 0.764242612965339 -0.592337395069574 -0.635660220019411 0.207861524180329 0.989994196575691 -0.578181762037662 -0.0652693370547177 -0.97183830639723 -0.17281757401197 0.841859351917395 0.80551035845023 -0.521007158224399 1.1041434872883 1.11550187530553 1.12990299028546 -0.332387819368143 0.755639910087045 -0.457320828602256 -0.536516727434627 0.453746461208383 0.455221857814032 -0.318005820383628 -0.658950411125167 0.0828533169659918 -0.757618494729203 -0.215992058552545 0.215111487729536 0.372461797092584 -0.0792954598017405 -1.01233379657284 1.19270256612264 0.142336312012579 -1.15552459455964 -1.06212437142405 -0.809431809327493 -0.779126589895663 -0.441455687911543 -0.416053932367119 0.00750273776653588 -0.78613523363146 -0.720605250635912 -0.766507037312233 -0.11305323947194 -0.765220410635415 -0.384969795631028 1.04793532915309 0.757000601879296 -0.471096551180714 0.105253333845175 -0.073059271905692 -0.668446879086008 1.05003540047963 -0.357938884711698 -0.614809387528369 1.14895169712411 -0.113796168400075 0.815858622546266 -0.851659485548243 -0.707922593870381 0.975475071938141 0.237100786196973 -1.00008011228327 1.12122614145707 -1.07041670410432 -0.199722187138045 0.678298584414541 1.0522231168124 -1.05241176507658 0.570359098879773 -0.802388526336881 1.0453705453031 -0.0279266488173158 0.609996232148367 -0.745027998262505 0.356342383526293 -0.654546826468255 -0.529466570816493 -1.08739504616289 -0.794768650789771 -0.838812551205224 0.603898365556452 -0.769676297193009 -0.0064317104261631 -1.18740863796397 0.0361006405327845 -0.893777605640862 -0.0609354834040758 0.593599490778631 -1.10423989182476 -0.540841902430693 -1.06616815941696 -0.350101601246462 -0.786049557539429 -0.822406584647378 -0.957996332805526 -0.112035509433676 -1.18203049381301 0.676392133832809 -1.09105752509492 -0.507838883940173 0.296676953514357 -1.05573548041682 -0.893252563815525 -0.599599150671845 -1.15133462641623 -1.11284288321253 -1.07609669336202 -0.549115972167689 -0.881166002109162 -0.825762502683508 -1.20149934906275 0.184932042145546 -1.1067400121012 -0.514168771515329 -1.08172757608758 -0.69213759161062 0.774889361281319 -0.289886564796967 0.768662068223682 0.117240804879612 1.01033099362154 -0.666169469245342 0.428896403241902 1.20567185495436 0.131894730503299 0.350185948918004 -0.600102687769392 0.203989720575975 -0.0578402396182593 -0.746123392736325 -1.10827379884873 -0.803081880187261 0.433269917870874 0.658195681441206 0.996509892273755 1.11425393399987 -0.889877748178455 -1.05245590311284 -0.862863303457094 1.07028711234681 0.557257657854635 -1.03306474488361 -0.30898475780427 -0.80401966781587 -1.05634017914542 0.246622905287338 -0.824631070910836 -0.799345879932846 -1.11677937809471 -0.771737334851525 -0.898760166611673 -0.606299674209285 -1.0143055473297 -0.641586623645224 -0.974391672871025 -0.991712451402463 -1.06926919739531 -0.954091426209459 -0.936052559176713 -1.11951958955343 -1.06636417590817 -0.507250074074195 -0.379684062295315 -0.553935287780503 -1.04801314154137 -0.370602084573691 -0.868449598403991 0.165295576823276 0.66654597364849 0.270979236534258 -0.655268224669035 -0.884017131629096 -0.574344751249892 0.0815510772391195 0.43073866990203 -0.94949784087772 -1.1526461889624 -1.0248190361383 -0.761366318001862 -0.872209176517534 0.862642076103923 -0.86073028422084 0.56428586464997 -1.02284047025209 0.532579998133373 -1.1173765033568 0.67976572832474 0.459119964237878 -0.70075851013091 -0.801755212684831 -1.14434520028612 -0.763920340214246 1.00493492780619 -0.640850089975962 -0.759339657388009 -0.284663704508459 -0.811741628710139 -0.825773975683254 -1.18330171305614 -0.401871710438124 -0.0566532312781684 -0.390543154775736 -0.937612960077925 -0.976042041108789 0.325323617616699 -0.981594587149363 -0.936683699084601 -0.552885655369565 1.13035419520329 -1.03400332392746 0.125249330168472 0.348607464972887 -1.01547845221404 -1.15020137723437 -0.405897157224608 -1.19861808864904 0.0544618076880462 -0.945393791200191 -0.879287457335015 -0.899777271380237 -0.0481515738733533 0.641441277578999 -0.956752469962498 -0.971257893960351 0.292735671065946 0.864672874081464 0.44645225415048 1.09163982891233 -0.910862975000644 0.761438527744062 -1.05164908623393 -0.761028825047146 -0.722094479517836 -1.16162249057346 -0.963584922156957 -1.10383422029115 -1.04255586992138 -0.744729302006386 -0.936886817883482 -1.13997803117328 -0.807225811701996 0.703449421382866 -0.800140051034907 -0.754735529282361 1.01647267579124 -0.705467259607284 -0.878063794820404 1.07890591281458 -0.526063592247289 -0.941422394094735 -0.862830262228637 -0.733705568707555 0.116288832493485 -1.09406180142696 -0.954890815393552 0.98237711975983 -0.988087766288037 0.121503491879874 -0.926549710557524 -0.684383439615554 0.815750174213136 -0.702873465392015 -0.200980939195498 -0.883561584226888 0.968648166661734 0.801508713655189 -0.728188297170732 0.869321003001508 -0.800685041324894 -1.0805356820268 -0.839498156564029 -0.679977972726975 1.16243764342732 -0.79320974773042 -0.993434483029243 -0.605972234544694 0.7634587372024 0.34323463613097 1.14370046528426 1.0540645570971 -0.517067565231232 0.515892039322174 -0.198507670393768 -0.787444885417216 -0.633200872176892 0.875008180376872 0.201817234272507 -0.622084211721717 1.02429795532694 -0.265368130584932 -1.03259708310964 0.311141079392282 0.498047673840644 0.780852617673626 0.178698980236018 -0.772361060945702 0.990273712717089 -1.18866592903204 0.822276046643441 -0.922260673370582 0.700031821818472 -0.435876231952766 0.5056101287455 -0.870459116872211 -0.717667244589296 -0.682756638417099 -1.09794973930715 -1.01968185460104 -0.900614795589348 -0.8648440816762 -0.930169022523912 -0.714189190127713 -0.0746612516532354 0.752385669210554 -1.09348087805579 -0.323305002832022 -1.0965283900025 0.618056019099126 -1.03510406796997 0.101276325352837 -1.14355257255301 -0.903709776436308 0.500681324183484 -0.196929318171647 0.0394370653241055 -0.493457878706426 -0.327050981964147 -0.372898301558808 -0.857248113466496 0.863441271605208 -1.09494644923511 -0.645557448658092 -0.962398703273429 0.829004167757864 -0.779422546506497 -0.016741705701626 -1.15778602477234 0.752712468440449 0.942682448130112 -0.347638437701092 -0.383266787006466 -0.763896390391786 -0.795892435341936 -0.996354242351483 0.419532273581593 -0.413625482539303 0.751551078724237 1.0000964283965 -0.942095489539099 1.20013601297658 0.633908245338161 -0.993238626941379 0.0144404841425052 -1.05136114501464 0.158075622891563 -0.205914637603542 -0.673092583131631 1.14809186643132 1.01835499275722 -0.371776102898941 0.32515042982065 -1.11336472356453 0.0884387173167134 -0.702196812048014 0.265536819109726 -0.177759355477842 0.770231285294281 -0.552712638958344 0.135054796054363 -0.669544321637259 -0.523375928437296 1.10406472834531 0.588394154006142 0.231272207781835 -0.582973452138307 0.777241195740983 -0.62074985416738 -1.03000976378882 0.0533761737210731 1.11855035881577 0.253135278290851 0.927075908464078 -0.370052608118981 -0.104957922144994 -0.383343781036985 -0.583625884239218 -0.841527015683862 -0.94362930285805 -0.109138960935349 -0.493559095029525 -1.00587051170381 -0.691260987377758 -0.435222484574101 -0.513065025141737 0.824242357614355 -0.781385014098521 0.768472967852805 0.456533496164853 -0.00040835786293931 0.45677175549227 -0.605326841398577 -0.912538934280131 -0.826072063670343
7 1.04359127450097 0.674626372911963 0.604233059123977 0.565491299583551 1.29731373448599 0.89680809476579 0.708209360481917 0.00419351508984219 0.483637358430974 1.08335253723542 1.48650646175624 -1.1735549280403 0.87985846119783 0.88395460650988 -0.273802855183508 1.02735855943771 0.167178848100148 1.44553864196919 0.283534342692555 0.953393230723528 1.21738617383176 0.212397850853201 0.746263655615391 1.12161327303235 -0.992431389360549 1.10084016346306 -1.40614749993083 -1.46386480683546 -0.852458821035565 -1.45209366122751 -0.944000297908405 0.715964877246901 0.551786390074978 -0.587065519467655 1.1506906618914 -0.420645089979126 -0.394765536719093 -0.282876481207683 0.0284366947634521 0.833241695536893 0.941988631615568 0.284174299009191 0.971553549101712 0.260208769982959 -0.363275438029864 0.684497802216694 -0.683601521174857 0.577298920790531 1.3188884449356 0.574044788763171 -1.36642047873295 0.224062147431948 0.955389072849244 -0.907999790022061 0.976707073139789 1.15127180813675 -0.551468555514062 0.739848738886898 0.287361255259343 0.643292336021583 0.926048243178565 -0.699520442734829 1.14363498371417 0.606248445470315 1.28856756364293 -1.23834985481244 -0.0639127921738986 0.664281854968139 1.19356197508565 -0.340055374939297 0.866447410849832 0.0135601856180681 -0.100335697115979 -0.116878280171116 -0.352446014716908 0.912296532800554 1.3624027274806 0.889774367660736 1.38055286799967 0.245009332654642 0.159468190495918 0.645242641832015 -0.221821298775491 -1.01846221081362 0.914208204375541 0.620393077359174 1.02683365515527 -0.261689869122567 0.228808961280308 1.09426578818138 -1.03074008081245 0.286871551167541 0.383028565621884 1.23398810064413 1.0267009987323 1.19529683329313 0.799990076637913 1.24688817797052 -0.628191556776802 0.957097847927247 -1.15375179841433 -1.05600782575782 -1.0727217731076 -0.795485446240207 -0.511436006272096 -1.32259371584828 0.841713701643217 0.973360178107008 0.0344551279719411 1.15742988177222 1.03292946112806 0.164392167567116 0.355343098599004 1.10890978248371 0.71123307800983 1.19306431006357 0.933262291095937 0.867602184817068 0.930912153389061 1.20795201006366 0.883593383621956 1.0493195670982 1.2305922174759 0.410439607668014 1.22802741889544 -1.24654118223866 -0.642398252005522 0.104344927323056 1.1837075481742 1.51444084290383 1.26266311202405 0.415628947550926 -1.17366724357169 0.069275662622821 1.09809752602938 0.655477650360325 0.588845453771037 -0.487592309475523 1.03305589503292 0.744001204390945 -0.507136018754472 0.0915290758483459 0.763478330062773 0.759327469144624 0.864186564258316 0.911110154412767 0.446916297877387 0.75359448218291 -0.81801475507074 0.88322848399975 0.0400968997112617 0.309931029296324 1.26380594766185 0.328208527405875 1.03529461639056 1.00762154384392 0.608424107296329 0.810795241047594 1.00109270688852 0.992872055874016 0.625685760661617 1.03154499129111 1.49076850085973 -0.180517172965698 1.16536742140409 1.24286608023582 -0.342913945231634 0.877286476505719 0.0485006954010043 1.54052980866316 0.875260013525059 0.738930802575488 0.413119024946877 0.294086345127082 0.977687311516597 0.383102979182235 0.55801712057848 1.19734928895399 -0.330386104573545 -1.36440517379471 -0.195319452672311 -0.107081189051886 0.99584934645333 -1.02587290164047 0.272685329328726 -0.0674647024968519 -0.267840040792198 -1.33919143859308 0.352063205635555 -0.806804423214684 0.563225765877405 0.599938050017611 0.0362697854708326 1.23135366387126 0.332096940462975 0.808331782522143 0.784598172326768 1.19585660783333 0.859091086543225 0.300990186253058 0.717595935776949 0.626853514384791 1.4156486812641 1.44912884018986 1.3086345155497 1.05806790810467 1.29893765680992 -0.0819347672332036 -0.732350540747046 -0.962883517425629 -0.417997910395116 0.25823475114309 0.804535033728617 -0.213636475733246 1.26400334298835 0.888917722418143 1.11809365691645 0.825895805823152 0.361169141987294 1.37288012140857 0.172116483449862 -0.432855794414432 0.516720119804388 -0.000353362692333843 0.899584595432243 -0.066285578339724 0.989656387031829 1.42972824461374 0.830750009615158 1.22173932417935 0.729704619184573 1.40667552402811 -0.157759606779763 1.16424927361395 0.29291640779842 -0.900097861807361 0.0377547150380942 1.52730327367068 0.303606148815166 -0.297455745921877 0.355481965845045 0.844864248747432 1.30680021993152 0.646515110851569 -0.043819909406669 -1.10511565754341 1.26380882766902 0.316932674010404 0.998763851020753 -0.760344937052946 0.0152803351254935 0.588816399373254 -0.250825523604979 1.24214090329182 -0.900214451050479 1.0695211527529 0.800925198428414 0.657985581125574 1.35562329997839 -0.50479206025917 0.76575754254581 1.10284090697105 -1.1473486343659 -0.000784191904315353 0.877125219503083 1.37496746655557 1.39435302820327 1.1377547716235 -0.905465544939232 -0.460742197622188 1.29082881432168 1.26339903494631 1.21046528795089 1.18945167822512 0.896773687081853 -0.673068266314514 -0.0114555567940615 -0.353469504262678 -1.25577945661183 0.968734014455227 0.580070134036905 -0.373236734457024 0.770202989974489 0.329155270931339 0.964664752895243 -0.422010766616807 -0.713920439271076 -1.39581219412037 0.802863546963983 -0.169278968751329 -0.880086651586717 -0.0509625624026904 0.938793638232092 -0.583699473229588 0.921819304335166 1.06542648920397 1.23702068121246 1.36746165580938 1.30211434592157 0.617726199738059 -0.242909572829016 0.256173906911081 1.066571689464 1.52596612663528 0.970215344395972 0.602436856848615 1.15541937118791 -0.381926288586337 1.18527999884718 0.635135547537306 0.265752125605775 1.06633427070333 -0.064830810568296 0.836597345525008 1.07375884421297 -0.135285953080683 0.459155301866716 0.443426923268038 -0.0760393400074113 0.946034836963353 0.914513979321722 1.53361290691183 0.455033078253207 0.479339274260679 -0.687176752445489 1.35618528760742 -0.833408007388236 0.00898378919559099 -0.99008280944706 0.638936885743194 -0.187326785051757 0.821457167393387 1.13361297437783 0.47570446247463 -0.0483052052020133 1.41863595902936 0.269344361726184 1.11783657874942 -1.29898753817468 1.50817894943038 -1.22539162242413 0.765154771069863 1.20983598771103 0.541149677719853 0.893292047156934 1.3804720080756 1.07222701810223 0.341731460831693 -0.746154121989466 0.304349648075858 -1.31723451051267 -1.33148863398712 -1.32051456561504 -1.38532756187502 -1.22236586835847 -1.02442378018311 -1.35846659305498 -1.25119971356929 -1.18488912119833 -1.14262546078704 -1.13371662385578 -1.25132620826549 0.552553527842689 -0.00891648096752594 0.686870349106283 0.272505238398128 0.848028023507242 0.923685741570129 1.21259296525966 1.35629394809715 1.02318926421005 0.765855720207659 -0.318608173162119 0.538623296893301 0.967341851473406 -1.09740047498415 1.18545050401384 -0.872108876854067 -0.00300477521300523 -0.110515765541913 1.21759371609517 0.333222164308678 1.10238029077771 0.91207700771659 0.789583782685547 0.552494739157518 1.02984080056483 -0.765111101155169 -0.00563195894817228 0.041392744756922 0.538287007862083 0.748896416829017 1.51065580006246 1.25754437065694 1.50516682245787 1.18927376728759 0.700739651090695 0.842771604335079 -0.491237809619026 0.771413826177831 -0.369783483264601 -0.969454643526481 0.21977896049313 1.14766003307263 -0.762940153819854 0.6137329519311 -0.924698632549891 -0.295793836595028 0.0441061702973636 1.47096553077611 0.906904549644916 -1.41772393489172 0.156990007331617 1.12497964617139 -0.151069127103704 -0.838080323188499 0.337569113752263 0.799013710774366 1.38060922021139 1.17939695691157 0.983614592413363 1.30633991784163 -1.44105604688027 0.0714906950012965 0.109236740228919 0.756589311734202 -0.860090692544133 0.987356295577266 0.112591825951666 0.0625452611639244 1.1958862961155 1.06050090813827 0.899825582459905 -0.837246005809468 -0.471204443255569 -0.114105111200594 1.48714952957232 0.216746884934014 -0.304623055545416 -0.399184060659828 -0.409612804482075 0.775099113229681 -1.53909929499699 0.636743623490433 0.0399915576622433 0.773873287908354 -0.090591745018884 0.789836895247552 0.281274526488408 0.71481370113092 -1.39462015362417 0.431335011759512 0.41388987096234 1.32808755139111 1.46227045087718 1.1639374770624 1.02840166032696 0.949580172093148 1.37396781382432 -1.18420410567285 0.00169838308435493 -0.714691347129065 0.838618912109652 0.968902479178975 -0.0183697599672018 -0.176341289600717 -0.383868119611512 -0.894726450560929 0.293930892313372 -1.16142148641935 -0.733227650692358 1.32436871257778 0.734087082918587 -0.587581568173865 -0.912139106189269 0.899167575005974 0.287155635588915 -0.396837625259879 -0.47802888175638 1.28396728385255 1.44927328791036 -1.02909120805981 0.0494639900400443 -0.39841848385743 -0.607783548070436 0.0841452966143411 -0.836625778204136 -0.670204506013593 -0.967942564726869 -0.713350983717207 -0.64347212120199 0.347705002665478 1.32365783982374 -0.189367338426302 0.982680912345603 1.2135505032411 -0.577526392496291 0.888715279446318 -1.48406826545534 -0.527538161550288 0.583437858849448 -0.567390009303782 0.462239241935083 -0.879879378669019 -0.0666286873512305 0.538746682630566 -0.0307051087863607 0.76886137294914 -1.16019025988067 0.711748463595465 0.407658087767619 1.08517731561519 0.816819180027884 -0.395184226304526 -0.907878858983324 -0.64389631982521 0.666219358536161 -1.25373782615744 -0.588024754276013 -0.942283437795892 0.334768119139821 -0.691552760778339 -1.531656915252 -0.647184081150455 -0.583761286745419 -0.714971256036589 1.26566862629601 -1.33851117489085 0.706628390819027 -0.341885396487998 -1.47822208472671 0.764802340131422 -0.942857694506491 -0.786250831230596 -1.03303317821269 -0.589970043784824 0.0217740445528916 -0.208656957498541 -0.501077193583438 -0.574172332893248 -0.917604038787993 -0.0022190926507178 -1.2575509194759 -0.606797040624395 -0.561472172462019 -0.646772654314487 0.37127176733389 -0.379265735780056 -0.0939822340158791 -0.46171200456837 0.415022255982878 -0.310722489930667 -0.693493290774436 0.930638980157648 0.584243492496518 -0.0127802937324687 -1.05857180930248 -0.0473680654270576 -1.41595305790138 1.14799736786629 -0.587693619562039 0.602601606358497 -0.635671567629692 -0.944576431703698 -0.573775150669758 0.581095114343179 0.0782323214703701 -0.0305968896864519 -1.2661740734196 -0.115751177505802 1.10007708707546 0.992860377256704 -0.251720532135017 0.858827604642635 0.855374618995185 0.907820450542413 -0.0187317640616069 0.258792070975996 -1.25020719852414 -0.12438372336632 0.165025105435672 1.24726436181228 0.330135917962131 -0.985576940169383 0.379432854769177 -0.810959036101912 -0.31699481132615 -0.218467725466753 1.07033648806917 0.703778168392839 -0.827528672907492 1.26839685486766 0.953552215156149 -0.974172561215695 -0.772553366889947 -0.716587946821985 -0.655274122849548 -0.945094466204569 -0.853395848366093 -0.308736864090242 -0.949569925935451 -1.02048167662398 -0.764849661768003 0.412266596886762 -0.170632601360513 -0.00429538993696917 1.34191387058836 0.444320541692078 -0.153423026547514 0.539716626830083 0.518166030987742 -0.877701049462973 0.770346917976188 -0.0614650867937556 -0.431304071063236 1.3829133504512 -0.803041228418236 0.304506665710858 -0.92945624051247 -0.123709105216421 0.54147893300524 0.769009960446589 -1.022951436259 1.19629133680827 -1.05059874959575 0.553308058667398 1.09217944022606 1.05013040729498 -0.728429637075217 0.755123989445189 -1.25720465151192 0.932485613455958 0.634573427892548 0.963189629745243 -0.682167411491937 1.15740633160918 -0.10763924951693 -0.961490856458274 -0.812937311373851 -0.95760142382863 -0.962098450132294 0.108840484153107 -0.591142435224323 0.520165164760563 -1.16915876202159 0.845880170879237 -0.622802935216363 0.343227899944537 1.30855755310716 -0.827752122034755 -0.901256572680805 -1.25455696810087 0.252400066643217 -1.06552260704994 -0.592813839297918 -0.937645692913165 0.239766929533509 -1.07914584266986 0.25401082183668 -0.804325255266386 -0.257099978468646 0.5347733530335 -0.997689312479817 -0.670116231774406 -0.588819763620768 -1.18901295248105 -0.946751222379868 -0.818365409007416 -0.472748270246577 -0.638550614087268 -0.761842700771891 -1.35254918829043 -0.242236160929621 -1.41810252078741 -0.747730849256361 -1.12094412367028 -0.425798308770254 0.352954451931411 -0.66009997156953 0.381758115500251 0.062026934752473 0.630090678649587 -0.919518224002376 0.458848235665269 1.30219219288032 -0.502046738262793 -0.306389466402137 -1.05495143677746 0.063061097632502 0.670481407903235 -1.20479038761469 -1.40479979776338 -0.700968903455937 0.542712573539646 0.859263539110019 0.5840489286219 0.932444173013055 -0.833430589552965 -1.07409751898755 -1.12971872236329 1.12914872425713 0.0646804941527113 -0.887954471743843 0.0478549783854038 -1.21269480109664 -0.968357220140178 0.57313001487321 -0.974529215639508 -0.996630748788466 -0.984647882143228 -1.08188313127066 -0.909521050103057 -1.0811919072105 -0.993779239353589 -0.418718127709895 -0.936984308620776 -1.02267986658312 -1.17905827093796 -1.03343142050678 -0.55920495813486 -1.24404521361958 -0.823336291725238 -0.079451518842938 0.0331942706165695 -0.0957571595494022 -0.736282607945215 -0.470782093429519 -1.28466523432796 0.0218070045791975 0.27248015175394 0.597101198361881 -1.07441324649098 -0.747034143689096 -0.112095265157466 0.0705331509386726 0.454360307787632 -1.10609439838178 -1.14260078387903 -0.810154090172369 -0.32178661285156 -1.00835514440942 1.0090360090661 -0.788132327460623 0.957340987299809 -0.815437128780124 -0.175714570032203 -0.909868697490276 1.02766300361966 -0.132170178555394 -0.319836819692604 -0.755941666943367 -0.935730522698208 -0.77287637995247 0.625130990036633 -0.472637132700695 -0.912251196606794 -0.601258821808185 -0.808184978474177 -0.41250954802109 -1.0851978194135 0.323086067090264 -0.268858100089032 -0.310935385620643 -1.15484130418215 -1.06861549892747 0.340975835440146 -1.13279966174393 -0.702065879820845 -0.0347411581398072 1.51812664043677 -1.0916906475821 -0.425337378932322 -0.393688083892943 -0.913614971930501 -1.01265903175038 0.240527978741181 -1.12976492786627 -0.509026461799317 -0.507712266456918 -0.877376675909592 -0.404053759995215 0.436800421796444 0.829953144100252 -0.566704312489391 -0.53341075970926 0.627106968585692 1.10104120071077 1.24683679051375 1.39085581001139 -1.1373014638671 1.10446434801706 -1.09904286186521 -0.848072026292377 -0.867485620355147 -1.13895178132697 -0.744690356299077 -1.23696655279911 -0.707784541819042 -0.517283015664001 -1.00838493133869 -1.14956409805533 -0.909818768320109 0.474330620788986 -0.226405907370061 -0.517513872336991 1.45408309523331 -0.922664391751192 -0.379252333184262 0.812283023332631 -0.64059698260197 -0.707219744540951 -1.09472951047152 -0.580162907732202 0.929608184454928 -0.801288293096089 -1.04670743123188 1.08657281152113 -1.0917990496803 -0.676131487139296 -1.20399999706987 -0.486855310015958 0.675698225361149 -0.485502181568059 -0.130220102322454 -0.562524390870133 1.18367941541767 0.607102535119018 -0.696283526761239 0.343895646765316 -1.28072436476666 -1.42534219936933 -0.580879654950029 -0.29092637799471 1.30541203772892 -0.776169996863181 -0.586948500124949 -0.285972551134769 1.3903996655182 0.597259747970619 0.972255423672792 1.1301293780673 0.084429197485396 0.958586355324414 0.610969156669624 -0.403946734250492 -1.15082889960497 0.616366136289579 -0.11519051328282 -0.165261823571947 0.726664217416478 -0.34088892950504 -1.12102800560299 -0.45576679861533 -0.211166108889144 0.798868939249837 0.236500100349042 -1.14737030565135 1.17404475826583 -1.45144298503751 1.0246959350217 -0.76792154464622 0.0651431921408723 -0.509476096407245 0.530264700385099 -0.551908728445774 -0.0957416613187317 -0.249383207074045 -1.43464903186122 -0.940534392148609 -1.12940300297615 -1.04835896658177 -0.810143697483483 -0.894987728586644 0.378722686111055 1.20140046724356 -0.806507300636033 -0.616591171100369 -1.14291603399359 0.117974401070792 -1.01880868704945 0.0193569114139957 -1.19382675741295 -1.50178388264691 -0.117987765007877 -0.333950689191004 0.296323164253545 -0.226628062746784 0.0474871023834553 0.275655226259571 -1.09866238031678 1.44810156203245 -0.832256550404947 -0.269770553601923 -1.32140301442992 0.519209308921479 -0.751623919379321 -0.0021819487411619 -1.09269511356526 0.372859142813758 0.530287111643281 0.428358379381167 -0.709933022888834 -0.284658074152258 -0.492732954394979 -1.25283417295129 1.22746520240571 -0.813281026528942 0.660058561207527 0.743385936145903 -0.739580043611832 1.13845059647085 -0.0170473740723346 -0.577456137802832 -0.815605727815605 -1.10552951681136 0.509814872614373 -0.665500372917972 -0.658149561985197 1.16896064833396 1.30808681490867 -1.01026689182203 1.14818747954303 -1.207904687907 -0.700531674585571 -0.813235758422539 -0.528950469349604 0.265838018324443 0.178458115165436 -0.736682945967324 0.647363319426204 -0.701345045525138 0.07451671290082 0.835840755324246 0.863901811802531 -0.340440991021768 -0.253714004635279 0.963964468225658 -0.30047143687205 -1.42180898065279 0.65131245579133 1.52505746182023 1.01014755969652 0.493512898218278 -0.516472066817605 0.370047555304885 0.0973563382166092 -0.147340596550241 -0.936370603742447 -0.890941784757813 0.711206931577723 0.235973779905562 -1.20839907981628 -0.831733297392899 -0.524927436257777 -0.0153401044661587 1.35720976634921 -0.670023038190813 0.191525094768545 0.849344085547109 -0.791651019271451 0.679288565766887 -0.676070599434526 -1.26731794321703 -0.379991797219946
8 1.28317422779077 0.949551241976545 0.165346886419275 0.937560749312215 1.37488146608997 1.00662786485218 0.533135773187334 0.612358484884584 0.827037368669398 0.765420504363753 1.0364656226624 -0.636178896730837 0.961968919065422 0.257380533001607 -0.138187625348436 0.664908459366626 0.0695769849441248 1.34285094020143 -0.109824346226934 0.75853887852324 0.937442676953477 -0.108537728906842 1.08938279382818 0.757949758968184 -0.497930053179887 1.05738178972648 -0.881994216261677 -1.24655156721389 -0.193439846423067 -1.32999400383639 -0.370582839238858 0.806955345584985 0.85918082818489 -0.729659768758488 1.27780969978748 -0.887102353698194 -0.850468615385786 0.318853239312943 0.442871976272022 1.0591171285837 1.181598593574 -0.278265781483652 0.792907117407233 0.298274387314354 -0.851905263741063 1.08664103266986 -1.08089787662719 0.271951425777015 0.973368757607802 1.03124114619041 -0.835860658927026 0.320158647011928 0.434538097118491 -0.427059744561249 0.40576602490054 0.521866891117259 -0.279407041027244 0.930691810156031 0.807391927549409 1.07624371751309 1.02413365146728 -1.05373237216535 0.512562155476616 0.958361197467958 1.26779321177149 -0.841494437311419 0.558365235008684 0.728049326985787 1.28462794012702 -0.130617120620674 0.19925286559717 0.545272722898612 0.485778866346155 0.112835195615111 -0.0953052359258788 1.05936476043574 1.23354427417893 0.901925681686865 1.03127011089721 -0.258470162070626 -0.313061596419612 0.302731724409073 -0.774668727294658 -0.87908375242046 0.882855029473828 0.404020478268153 1.23562247211596 0.126087262860558 0.764041029066737 1.22317288128826 -1.27930091226259 -0.0273487419763381 0.207952535083305 0.640518558820085 0.887940425566157 0.93216130517402 0.14315135022338 1.00641844995421 -0.222972314941416 0.295200195200397 -1.19879620627929 -1.29733764632128 -1.03946632710339 -0.249242767229465 -0.316425870385892 -1.34535770770931 0.970329445473597 1.00443125717104 0.302395768737508 0.597602455289613 1.13794101483061 0.664498605985137 0.145709572342025 0.775719225861643 0.227264050703014 1.35145713331274 0.360030652850622 0.761267115949283 0.74402621612107 1.06833065584859 0.80021815363547 1.16483899508006 1.12751693217603 0.728728743961043 0.66015192068989 -0.665410381551239 -0.27802734228502 -0.166644474819642 1.12473762593357 1.1070759343536 0.865497620995702 0.921965199971496 -1.1381362757232 -0.512850831621309 1.30272537173951 1.01398045645888 0.972456918250793 0.00278308746994674 1.03134748412518 0.0649283084522294 -0.87604587817991 0.290641828671443 0.737654761385126 0.105716234251554 0.369822030247465 0.241850493345039 0.911465609726744 0.858025719064105 -1.01248601947108 0.97498409861359 -0.250900703515999 0.358262855562226 1.07404450857163 0.672271398499654 0.949095250013171 1.27344889395151 -0.0681883143715941 0.840316090189007 1.1083494662543 0.935190318903903 0.793246727261198 0.427090223755621 1.06216079083993 -0.00853508158267693 0.651303188122496 1.22143086750605 -0.0341247360385995 0.429741077299057 0.313079720560324 1.19436174724426 0.347190334221244 1.1215344576197 0.316448898396753 -0.129462473750016 1.07039284762143 -0.222007377779546 -0.0354928549625281 1.20822750667634 -0.100466211769438 -0.815507643558089 0.438118962665592 0.524085320600898 0.450234700840092 -1.08757184622196 0.527377778564845 -0.661515048201623 -0.747199653958529 -1.0175154431912 -0.286793423776954 -0.146614395959052 0.255555728969014 0.899503630897949 -0.574777081561056 1.22211627634733 0.855756838626053 1.15682019724273 1.15905295243844 0.692850461540137 0.225701461028222 0.0739941705398758 0.304726831294406 -0.0441505315167992 0.917798115974023 1.02094868947206 1.11566603094105 1.14530955493729 1.25877690791529 0.529150107996753 -0.0535197096494776 -0.313860359221378 -0.408624577771991 0.811546196102982 0.159914731866897 0.432496498045342 0.813817723002988 0.661870404620518 0.984003959261936 1.16844688661718 0.822801439117465 0.854446278432681 0.746941876088007 -0.627166868980713 0.816179247828194 -0.54542859798937 0.928559214035676 -0.66510819980098 1.1677366397962 0.922810385910534 0.615399939573459 0.62018006198071 1.05207208831561 1.23946952111787 0.466019820804474 1.23679314764476 0.375488185263478 -0.834447175170586 0.610672650933062 1.15587158728311 -0.201859557742343 0.192988718110648 0.879843005710587 0.559620814623748 0.824139180821121 1.06855320393581 -0.416696681141838 -1.20271944765157 1.15769049624873 0.0884527677317074 0.749082896615404 -1.11461941480152 0.622427662101377 -0.0557119391187444 0.371298496393333 1.36140988469081 -1.22455030402863 1.30568686099102 0.149379648446795 -0.0111408905820768 0.802667292275226 -0.00745470053987097 1.14726809928998 0.857475252777296 -0.983037780261869 -0.597829699710686 0.225981547011028 1.00800170233525 1.27941191498214 1.19682876812238 -0.247509172365651 -0.77619912916807 1.0198026836408 0.95660251641236 1.06060258734353 0.627958188532209 0.253268290606257 -0.0758609089376459 0.215790605859785 -0.502973753640471 -0.874994985822694 0.752758893774664 0.970022913701446 -0.678899216625131 0.560371167408575 0.364819908116142 0.3167164473182 0.203194696403254 -0.570023291766842 -1.08921608850177 0.728421569278622 -0.726006998704315 -0.278432498428371 0.209081500621414 0.273436895821682 0.0890790423627634 1.12482520819475 1.28227358250839 1.06476412233054 1.38357059134768 1.06552746086641 0.139317655056233 0.407548061048006 -0.118712911788537 0.937914310210072 1.26428339399465 0.525083933732407 -0.0554901250007473 0.894227679714317 -0.219559993002571 0.740017612004398 0.713354040326142 0.299411557078846 1.01539922907859 0.0240474886181217 1.09066968074139 1.12245012359812 0.442447550622748 0.779099845777362 0.494361095577963 0.0586500591403985 0.95478401080805 0.600950685230632 1.16464058546492 0.805575203123797 0.810664027663718 -1.08247463290667 0.999034789215577 -1.17198738205559 0.593858179277591 -1.17245885249424 0.173222910626521 -0.359536424455828 1.17423999088984 0.675062694556033 0.938941691379274 0.506424026045037 1.28062553778243 0.311866328920942 1.00826978732375 -1.24636509721442 1.26419783490937 -0.749205776527108 0.995861276113682 0.909479691861144 0.154529905790339 0.631538903055019 0.870837043465442 1.28161519110637 0.45308079104968 -0.405159033010118 0.473951469502135 -1.31464062599512 -1.23653705872409 -1.26043500897398 -1.23383371508473 -1.36220864892867 -1.23972837772568 -1.29895729184141 -1.2947934229752 -1.21683893276795 -1.21263402778712 -1.20149555969682 -1.26818575824534 0.63748195653379 0.00928565510526618 0.630173128655815 0.282261269315976 0.295009491032268 1.01116335097318 0.972374909220402 1.374782959953 1.21576333462851 0.491584788423853 -0.00730087337354056 -0.134829712545299 0.554519773837486 -1.01825618596567 0.656356716626301 -1.06998157879405 0.419543383321032 0.136942970902154 0.824823027992684 0.329566513337226 1.28986677180277 1.18741413032017 1.15747591408011 -0.112807475706501 0.378936650735123 -0.0866704609617353 0.26081254459317 0.224268182537067 0.377004022764819 1.1056856153637 1.35022533517307 0.919205479746604 1.31219344831516 0.944268654958856 1.11032520005226 0.231504992534749 -0.235653872739344 0.977911031747245 -0.156520610688079 -0.532729757269519 -0.371277395406626 0.989666301022772 -0.346326580614662 -0.0654534934926009 -0.286012618288012 0.331426279180201 0.644037102524997 1.06799376639422 1.09197554079935 -1.38965120394523 -0.481766102296773 0.642069205798242 0.164658523672473 -0.265006760058418 0.833962132252562 1.04085983518802 0.944637928892667 0.557324701314267 0.791672227540112 1.02446040299959 -1.22113627150585 -0.520268897869393 0.698814923130756 1.04651768101268 -1.20212342754893 1.1183696028029 0.0885977209642204 0.625462444652182 0.893892726028707 0.940370795106004 1.05159349689056 -1.13403676838678 -0.232692765721489 -0.111175067804793 1.36878448474411 0.777801955366133 0.170175762320812 0.257822225205739 -0.153137403570888 0.903233648746431 -1.2932834084323 1.07172911215292 -0.548953932755149 0.987341390189793 0.10981797008786 0.615465543937199 0.456271940075432 1.11090216236224 -0.998262949196505 0.926854258970022 0.570085783827048 0.761507453073522 0.98458687701772 0.815596941353712 1.26114147722363 0.998212547231942 1.214107513236 -1.2766638850852 0.592492340511924 -0.310576324949649 0.412252256724424 0.419860387743286 0.578044241212107 0.446618372837702 -0.101324395641019 -0.320759468578985 -0.361223665242727 -0.846484877847972 -0.802290764929301 0.983486573485667 1.07055279439296 -0.47060474222795 -0.243426202904412 0.71823568035015 0.753580146129637 -0.568363560094799 -0.954135314433219 1.01919291733219 1.02311820315845 -0.918193366090996 0.251051770120895 -0.855574231968882 -0.453072462118336 -0.0737726568858346 -0.895050005756154 -0.486780278960863 -0.907164083361351 -0.537737789426973 -0.674492044826537 0.113138175668735 0.968460493174612 -0.574937514847547 1.03824612303449 0.924843655544664 -0.983498160545972 0.335979009203801 -1.36541559904292 -0.923769875856586 0.0633394445082185 -0.402986796469831 0.883841512834995 -0.655705105232184 0.527289487954975 -0.00450252316814643 0.520402356320089 0.601165076138165 -1.1103142712132 0.935634163563786 0.208222137506489 0.849116010457846 0.337547083843719 -0.147140015958886 -0.268277919414798 -0.206667080898251 0.788292948380689 -1.23961309411279 -0.912573190171784 -0.7671567202212 -0.321033353592979 -0.950981567982697 -1.31927703089925 -0.984137884159359 -0.600305415991044 -0.377345219711281 1.11995242448985 -1.35370331675138 0.952337231435339 -0.5553815571202 -1.02070832373824 1.0139252898737 -0.395471088015022 -0.118605922218518 -0.698179715101685 -0.13408108708301 0.386971168831887 -0.231983905961513 -0.414324342900076 -0.613592291061965 -1.11821520785275 0.609703373630583 -0.93854602851033 -0.689043459789124 -0.690919878879993 -0.12985576229274 0.212038612452002 -0.108216476705208 0.534415759478268 -0.850514298660004 -4.36661524302056e-05 -0.0478990142936237 -0.891944614939643 1.02574674621348 1.03817675605481 -0.621118306005681 -1.20568799382668 -0.580984330860284 -1.38249336721806 0.856180488009006 -0.376661919263756 -0.0391434069932719 -0.662310715536967 -1.01277634004013 -1.00886165909128 -0.0466120504215831 0.468663896845553 -0.31256941801397 -1.09342948691815 -0.337520668956879 1.02150745650318 0.924162526726043 -0.192113524731147 0.330001949573591 0.25647116024372 0.281639933254915 0.520591730470363 -0.39084781431672 -1.35626688614306 0.490940455128833 -0.412400747677428 1.24661830016092 0.516619107648598 -1.04214888596478 0.136870239335139 -0.735902112531831 -0.568929675145281 -0.728106651988996 0.966990007148099 1.10405509825785 -0.454251779214428 0.681473737151855 1.07538959819178 -0.365211363284479 -0.264819219114193 -0.55086437822746 -0.497320483453788 -1.14984100400017 -1.06806747724632 -0.716962738732137 -0.888053596474929 -1.03279497050865 -0.664726402297784 0.390586460037073 0.352297207520151 0.0342256142449027 0.819002624978782 -0.216767155852273 -0.098850348682115 0.358619911772073 0.521654755815582 -0.90472230740219 0.10511565204523 0.484347912567511 -0.354997012919289 0.845477751789321 -1.1642686953236 -0.140749328097473 -0.797305283303503 0.297419675516724 -0.0495947705382939 0.590032682557519 -0.757339743866998 0.581275622040142 -0.70494764078246 0.777733565547755 1.14738945367469 0.728975629921542 -0.195270694974351 0.836233241444962 -0.852957592802987 0.567235606577712 0.671012548214166 1.05439123316083 -0.573143300030557 1.18891283712974 0.224843632962497 -1.1106844016875 -0.280116041869881 -0.890028677739327 -0.852918068948187 -0.142106696925432 -0.414557983330605 0.949128808514753 -0.681663984213208 1.01620953874516 -0.302761856548671 0.787421912195974 1.16692090498719 -0.243380847680039 -1.03521216907756 -0.979579680365169 0.419416732670063 -1.03017936263423 -0.352348087657849 -0.690143717635877 0.698757105396497 -0.47042521804308 0.00350959637829816 -0.175373532321229 0.331468288557033 0.175214545941078 -0.649233575285596 -0.378380215292269 -0.592398545233732 -0.779719763965983 -0.475403323423955 -0.159133840826641 -0.482174378368165 -0.345538241262114 -0.596607023050546 -0.899678342805131 -0.739630998208974 -1.11488716971823 -0.873528748432371 -0.787661623668143 -0.258209719470698 -0.310707239079659 -0.934158762271136 0.0866451486519724 -0.331646271414462 -0.00785750244115561 -0.957867064887105 0.575963661506255 0.829168618087077 -0.568918876147819 -0.521322535281201 -0.699463667702893 -0.390891884373892 0.783687093038975 -1.21696832321637 -1.09984437768869 -0.535752548096328 0.682153891404353 0.890761276295819 -0.00252016904303768 0.447294318868926 -0.624307103831077 -0.761965843283554 -1.03755627748185 0.813844394606027 -0.151986569737527 -0.517382859026508 0.0304656602498179 -1.18142142359219 -0.605079656100204 0.862359026219097 -0.882799722209262 -0.934614917706519 -0.328410025908801 -1.06167671151399 -0.719899485277267 -1.18644463285819 -0.699148284359696 -0.306678419324407 -0.669210765374145 -0.767036590520943 -0.881026628218214 -0.824778850349296 0.111617495182828 -0.899724833224386 -0.156860925166889 0.528283966666513 0.600476978709811 0.524806625758996 -0.0809960027590881 -0.641871972507507 -0.845236211835021 -0.416903096025943 -0.374205480762835 0.873860887885441 -1.14497182138781 -0.506708457438543 0.0946187755901929 -0.293799402415991 0.568340844035357 -0.92359899280573 -0.512514009942151 -0.406335486263406 0.00605805594375858 -0.878832539662537 0.436524803749852 -0.593983018962526 1.08164743782624 -0.418240562042705 -0.616632479658003 -0.261908925056068 0.589881198619575 -0.716463350598828 0.333605546589097 -0.614900370834668 -0.336498195216574 -0.678326034886609 0.0971299207694576 -0.386798453166108 -0.865993651729799 -0.869307618134966 -0.676291395210147 -0.0512493275959895 -0.545683498483409 0.656277948495166 -0.626854556306507 -0.410125346910232 -0.996161276195236 -0.846541642149384 0.509703358215832 -0.923079466235039 -0.367663975436808 0.58210728890376 1.13741127227324 -0.809173346407441 -0.903637697031191 -0.709996266905469 -0.581656004750144 -0.507428636679116 0.482819263583178 -0.55757004436147 -0.958219878215991 0.00802180263382467 -0.697581863533307 0.204058799765277 0.882289217220585 0.32920672034709 0.0956711508471852 0.0497191796088205 0.314085790586478 1.00155304088418 1.26894468456686 0.876196774736414 -1.00126956415197 1.09623046756088 -0.797072229629593 -0.781538055734093 -0.84374083303461 -0.510353760578343 -0.396079764131304 -0.91150290065178 -0.177655695505564 -0.333858157652593 -0.81069049353217 -0.742597971301176 -0.816631083816136 0.318350769702914 0.346702450656426 -0.322030263459457 1.24122763351629 -0.927927259751814 0.128892819659392 0.157560382578578 -0.728681017001685 -0.368971142777277 -0.995645080772464 -0.440009794722334 1.22540845372067 -0.196463403853707 -0.841365572809315 0.862894860984285 -0.863279769147346 -1.07426666940885 -1.06543730299299 -0.359119134665428 0.484544613447735 -0.335783255594076 0.303236692864741 0.115348739544163 0.99973840065936 0.400136452177306 -0.610515664587451 -0.219076037252853 -1.25353920900608 -0.938871045707207 -0.311457906920033 0.358483613201303 0.727021423395345 -0.652129134484987 -0.0344917907732254 -0.146351981581628 1.36710749624749 0.822319466587022 0.335983128266656 0.835715781923934 0.678735114844399 0.622048728520083 0.958252328898386 -0.096472795080045 -1.23950414259862 -0.0585435958872378 -0.60541889550698 0.471200303440827 0.261750860638272 -0.560111652305729 -0.849870620592472 -0.920077444307738 -0.739521790222432 0.696063679969625 -0.146249262526849 -1.13555202476667 0.96530107354425 -0.985638197951721 0.947968283128291 -0.489156396707611 -0.478524439925763 -0.636687573680567 0.602021684897145 -0.221047434837221 0.410683289225382 0.400077388646011 -1.14092210551846 -0.615605325616354 -1.00164393461237 -0.936685430473329 -0.541700462988478 -0.88575804854891 0.833415452521548 1.20889935170459 -0.238999068697096 -0.860184828918686 -0.797561067405652 -0.514336224211325 -0.707512225414173 0.267038763416926 -0.798732032736944 -1.34856257246818 -0.704229635517227 -0.605567816156971 0.672062775322625 -0.184829682769101 0.592952724842143 0.497825083827137 -1.00562455190771 1.14412717804828 -0.299856507795705 -0.0711972535459817 -1.16300547501846 -0.153180631419342 -0.6329864959148 -0.313762022865408 -0.625647109246164 -0.28979870994441 0.051428481267855 0.834947076313247 -0.927617073234749 0.078054775070932 0.174465408212535 -1.05363417472933 1.27206848062415 -1.02519216526299 0.534939928085935 0.336330647343094 -0.419021749154068 0.576364888725078 -0.459721923264595 0.0218380952384092 -1.06746230162614 -0.478741860022723 0.847021531252762 -0.992291082404013 -0.61442048875268 0.544279599704395 0.782231664247242 -1.24834466607184 1.24352101053565 -0.861389567791359 -1.09863191698198 -0.792564523491829 -0.936731349440525 0.226855874442124 -0.393291635176752 -0.828057554315783 0.499358860722804 -0.676342345106748 0.670967375194173 0.209302926671355 0.954788571735742 -0.857805893657536 -0.123765353485205 0.914456005687104 -0.1510612361936 -1.20037188379702 0.598050032706109 1.14108899683817 1.01129289557645 0.00966615222392616 -0.70096034910095 0.838752597889874 0.668727617638446 0.0480250143299358 -0.816785271962891 -0.641746438519135 1.00332721363403 0.708933615886987 -0.990732945674843 -0.826517357462515 -0.657426392693097 0.175502344288736 1.30746122290901 -0.515981714823337 -0.291490274111663 1.03642771803621 -1.15714643641188 0.835277830736828 -0.703674630625161 -1.14971828989216 0.0089661543902237
9 0.97674398172133 0.699139969591292 -0.308967050494007 1.22728790841631 0.802892558052966 0.929576299508151 0.327361621472503 1.27170424409304 0.731651119812826 0.166164344006215 -0.150261041963926 0.331667273286691 0.878738631700938 -0.687482751931611 -0.209772615011845 0.0486009084597638 -0.455812508301533 0.478528071945109 -0.933184617101729 0.3813435592922 0.286237413540366 -0.846781845571055 1.21767948883089 0.0772958137623616 0.277142080748502 0.716952487241383 0.321152709166555 -0.222657865017632 0.818214477995601 -0.436121080748431 0.829790855786596 0.842445683290306 1.13983145334601 -0.309359097605763 0.985828398022112 -1.04328614781488 -1.2811831137137 1.2150647579622 1.11038165162825 1.09212168147117 1.12034307165321 -0.807549193886376 0.420564930748635 -0.126962535178072 -1.06523921273357 1.24971637119734 -1.25078213334158 -0.0111393313998433 0.167273747665924 1.21073604129995 0.414906674034301 0.649690843622452 -0.750404985665245 0.276017710765714 -0.804463043409994 -0.675425382626267 -0.0506414625153354 0.535327470227449 1.30689122026631 1.22509691796341 0.917686378982543 -1.22598784377146 -0.687553341366621 1.21195329511175 0.779143120186114 -0.0346525521862922 1.25420361692524 0.775151297893908 0.938935603378441 -0.0849710156699462 -0.942672869344435 1.25674654323492 1.00660398529561 0.0766385106569352 0.0135355829219668 0.992452207512713 0.308282062650909 0.758947384917715 0.167250380832471 -1.11916917561381 -0.635709170052774 -0.063386880129096 -1.30229601471089 -0.514075564006668 0.687039807619106 -0.428237496198681 1.08457946365528 0.363551763392634 1.30720274917497 0.990618235343196 -0.992835073158682 -0.176591974531181 0.180056502572459 -0.60865905175753 0.517848510054467 0.315754019247501 -0.829241786414793 0.374676801703708 0.216763052717876 -0.8118706154121 -0.522222278052115 -1.07495788511983 -0.728532902135893 0.888442876838227 0.452096208368155 -0.653537374781682 0.945796506571623 0.816599726024546 0.249344143538967 -0.398656752856282 0.950596757462631 1.27063084028796 0.0921801689499381 0.140970758849778 -0.369194192162392 0.927149329981068 -0.507909459302343 0.52803903921349 0.389642317892016 0.563903469461853 0.578347103601602 0.968552460007712 0.635723792500991 0.612335275328329 -0.410968194380596 0.455539478564541 0.114728496327212 -0.176886926946525 0.706400643852606 -0.00805377532271991 0.0396061758702335 1.20966136865063 -0.745456260548293 -1.01663840722443 0.927499929509139 0.91816783532127 0.933105696136806 0.496226407294549 0.774666903346414 -0.996437273021958 -1.21082490599817 0.125743874414212 0.0530015110253114 -0.834202413899123 -0.327555226463998 -0.873134826216025 1.29280113699879 0.878539337859908 -1.04345412278533 0.895987855612981 -0.879340143221994 0.59819184042955 0.478880916785397 1.12129187396507 0.621340610786595 1.03062524010009 -1.08538946493429 0.764785671098849 0.948632112264756 0.662343734209246 0.943532155127101 -0.801958630079522 -0.129642060617378 -0.0843471377391147 -0.589158264743526 0.777240106953319 0.134727954115715 -0.206948120068331 0.875024551385524 0.112044305332539 -0.409243531129479 1.09736943635846 0.358039204148895 -0.976658214111794 0.920922069355271 -0.876232273730536 -1.08158291032538 0.825222904354203 -0.0353878267617143 0.384379200425031 1.24916275821335 1.22154176061887 -0.408607308926835 -0.448906805250059 0.364059003378567 -1.28342316849973 -0.950305456798855 -0.222460238945548 -1.20832149409732 0.84026997495385 -0.0229681426778957 0.704957155104018 -1.27675013862675 0.795965554358043 1.17384790215316 1.05446238401422 1.144019855199 -0.234501811691646 -0.71990896101085 0.0268501500344436 -0.193413800620819 -0.97534421211349 -0.210400823798147 -0.0200948521296247 0.480004553290298 0.927291022215952 0.749044480591677 1.27608128872385 1.00892849144512 0.877706187389806 0.133434398289125 1.24285201047252 -0.781285869035095 1.17792784075028 -0.0859316827589383 0.291188067138832 0.553164664012098 1.05578847283714 0.973106760022157 -0.26183050486857 1.24375054234022 -0.325999820883993 1.11779281086318 -1.26536878372438 0.792077381118234 -1.250415270984 1.04923247771085 -0.283211983834814 0.293226550062768 -0.621996270587558 0.879083411622845 0.533296825659777 1.26062248186887 0.915668773560678 -0.0125007345486787 -0.617955529922812 1.2936615979402 0.0800805848956207 -0.637295238243143 0.601110402079248 1.2858624910701 -0.418754780238236 -0.160266628297679 1.25618277753676 -0.506286246949275 -0.948215962987497 0.263725380298525 0.0317220538108611 0.283609122674775 -1.0137791381933 1.26834859951314 -0.887098066347682 1.2379652182921 0.855607674062666 -1.11879864058307 1.02931431861094 -0.993474146205255 -1.07463072495226 -0.425557777159833 0.505104427122929 1.21060495247782 0.326555469941845 -0.502332481568066 -1.28872152436757 -0.942683649770208 0.127222903217664 0.623518714356071 0.894269733860741 0.920710150875675 -1.12378041889803 0.321025455793534 0.240191279412028 0.545021369465698 -0.396869656474598 -0.926933959619411 1.02404948778325 0.129865821695853 -0.17228121518697 0.299841146969345 0.343340356433677 0.944590571048444 -1.07876605547192 -0.321844205469338 0.582564655359179 -0.738413931625423 1.17524969210768 0.226672263237664 -0.26077472543257 0.56667776192355 -1.13213538235397 0.611210141372367 0.18191051076317 -0.837424271735907 1.01104748735868 1.07493073551509 1.07966354162192 0.507593577116759 0.787774288146668 0.393224478865823 -0.399876764446462 1.17598490793121 -0.335593691253282 0.549396498493401 0.324769037514824 -0.164334172785077 -0.930294614289994 0.309030656085151 -0.206495850603447 -0.0931673994266316 0.790503124685266 -0.133045412458613 0.695079241935509 -0.200459418641965 1.12994413273411 0.86887803767812 1.24952208735887 1.12989933069879 0.0106914528889921 0.575858632207791 0.769751282586112 -0.425988437816566 0.0470395345420217 1.17237359510797 0.696327812206842 -1.24978485984745 0.147130993667638 -1.20052789243961 1.09170591321185 -1.05484844906831 -0.859972850825262 -0.121827218889945 1.09583783650356 -0.528097339885959 1.29199582795594 0.941957642040618 0.582069093645471 0.568153679971162 0.599710444389031 -0.423783883560049 0.370517854738839 0.158923038301878 1.08472641296406 0.241124993242143 -0.214877660094702 0.219483010048432 -0.235685296556703 0.904054191226355 0.0799372841568991 0.584190126060034 0.821471944098566 -0.801986114868771 -0.659913371010592 -0.717163360248963 -0.562097912475032 -0.935171924803207 -1.09075031681322 -0.714869283443619 -0.872784184518388 -0.856955919531546 -0.910977901416863 -0.906980148058577 -0.836023130665339 0.155112433035568 0.381878189442492 0.55664907504191 0.50560017084653 -0.48695602714937 0.427239634030904 0.367296374874758 0.803817301886113 0.789913477167994 0.141281151703963 0.775109668150126 -1.0462646859261 -0.0889154555225881 -0.182044785681233 -0.306217593851505 -1.05990467766742 0.602521704453218 0.119999312450742 -0.351951777847596 0.507666551395967 0.870172433971571 1.15479648205347 1.2101419054714 -1.12716488860001 -0.748060377683906 0.964390998797014 0.222545845102872 0.0606787802223075 -0.370331811847219 1.00920948307008 0.475493082679678 0.170653153673778 0.342193687117647 0.3516625532989 1.17637441981507 -0.655693267808478 -0.0583223319685663 1.05028441580776 -0.0914792739446102 0.144525369917272 -1.23043011860472 0.514706303240024 0.706210490739058 -1.04325045278472 0.905098231413263 1.2249417900671 1.27777608998866 0.0386122911071859 1.04787294311482 -0.691057653642084 -1.20242167803452 -0.203059661194745 0.254116292116757 0.546302726511298 1.06794890257849 1.10770545969101 -0.281819008529969 -0.640749724303933 0.397731108364673 0.301336874896934 -0.189347818288816 -1.04932738443768 1.25759204484362 0.809671400771948 -1.12405308036577 0.982452105332032 -0.338296511045228 1.29443755311629 0.233982741327722 0.564063498182496 0.996987843943325 -1.1772984218159 -0.0860543166716451 -0.402718365302807 0.545554356874909 1.28923223458606 1.05022244388984 1.18800835482936 -0.0165917079077972 0.925717491896372 -0.294245872875586 1.20308249406398 -1.06486161783132 0.619150554874594 0.0259022098368804 0.36201406826742 0.821144687302288 1.23745957528175 -0.0610659003646069 1.29257993032864 0.225755840157181 -0.433117623931926 -0.185928513805659 0.124216428388194 1.10154908353144 0.840629268426424 0.249418681297311 -0.679517473064786 1.10898215641721 0.17407875404881 -0.172421444583766 -0.42775892819012 1.28749072125455 1.08523180428688 0.0543444632861298 0.525197431032006 -1.20422449270352 0.252918724482237 -0.809477330353447 0.178393194578123 1.21159118028352 -0.395211950363465 0.890490808031343 0.390300684395323 1.26874582862068 -0.863814024748388 -1.29078321633803 -0.0564093743960103 -0.014884779321273 -0.572561089594064 0.106980591087552 -0.991557217867162 -0.326621488885831 -0.615918587027236 -0.824821648857312 -0.293953993297419 -0.649030255780271 -0.328385753338513 -0.706957437530637 0.0339301685549553 0.146677193927564 -1.13180006004462 0.860845862945333 0.266811403731199 -1.26199176521708 -0.839144390732859 -0.515880046835566 -1.24674704005875 -0.973300177840261 -0.288647647240155 0.936324431956402 -0.293771990362936 1.2790004395761 -0.608518501100569 1.26104035669751 -0.239078181133185 -0.718089403644492 1.06105226755761 0.139927473164081 0.340399422204946 -0.310055044264208 -0.0280357896274754 0.723236760752103 0.285894579037855 0.879632184952413 -0.789342974486586 -1.17326765975904 -0.417547855603206 -1.20309946033043 -1.10850504604443 -0.383250533673773 -1.20157277085425 -0.656073797946963 0.0208527900323746 0.563081567242019 -0.815255193829133 1.09235286876477 -0.914609673568372 0.17562381090452 0.70483523446644 0.433209457378271 1.0004381937195 -0.112118443872153 0.35753298181454 0.473685469993717 -0.501763475648042 -0.418372973143048 -0.695316295421647 -0.708412673455171 1.25621406095842 -0.212685254108114 -0.787086227186778 -0.854392737095077 0.483924374042323 -0.463614273787079 0.0309419930475667 1.24141557457613 -1.2242286903735 -0.346873535687587 0.0475405560779305 -1.01616079224441 0.91392884519768 1.24398396406288 -1.26396157799629 -1.01321946518994 -1.26918781356023 -0.711051031187124 0.242360515234858 -0.199497221789939 -1.10095832267381 -0.695747083158558 -0.872633903666216 -1.09293632487403 -0.833763381785683 0.572016554191439 -0.896898806311079 -0.512110212732935 -0.830629734519277 0.65300694978072 0.641760939616577 -0.356488720959908 -0.418102965910473 -0.613172028404179 -0.677163416562306 1.25372611285362 -1.14510414872681 -0.815984670357859 1.26882613228294 -1.23887378026743 0.49957107934457 0.241647548542971 -0.863237532044551 -0.617532312328089 -0.568470766983249 -0.969973218278913 -1.29250940261103 0.10777202186329 1.12413877375478 0.0533622057939845 -0.485663728927783 0.535656501740795 0.598372544497887 0.401256948290611 -0.350145545756849 -0.34041495615233 -1.07976478754401 -1.0802189234266 -1.20552579613217 -0.641913062702529 -0.79605407750327 -0.501939818985121 -0.16262543012349 0.765525473208257 -0.273187954108818 -0.439883177017798 -1.17082960853419 -0.317702485498949 -0.408338474811804 -0.0445880151426925 -0.78190936021637 -0.877231253030578 1.24566054158165 -0.407885583174497 -0.379780691760584 -1.20653591152819 -0.48120075911033 -0.498985994992555 0.524959785182641 -0.741882365988517 -0.261560758243801 -0.258333544217977 -0.642709414727006 -0.0942480222596977 0.48007316900107 0.882452669465154 0.148098127596936 0.487445833830967 0.838334671555161 0.339989376977141 0.00718182386021886 0.101895965283767 0.915264193649115 -0.451219344261696 0.49177844694336 0.31809244354964 -1.00512253293846 0.448318456695918 -0.633032927770229 -0.554891773775687 -0.128807608918664 -0.27378105570138 1.27520571974475 0.201745011674185 0.567956174255367 0.022923988477645 1.25902647636238 0.225516033601074 0.582672003021468 -0.969524492185172 -0.305361031569503 0.149334343132043 -0.723031032334303 -0.138673029337581 -0.266369130217412 1.24760635248356 0.567311369097091 -0.049541796358722 0.728010873464562 1.21409708712894 -0.741841498696738 -0.0693643372856647 -0.0615824482412442 -0.633463259706839 0.0069814172950856 0.236987102789659 0.831689756366816 -0.595862197044179 -0.0445648549241705 -0.369590297439246 0.0791063289753721 -1.28760014411234 -0.268774753876662 -0.913251240479633 -0.14453190499821 -0.216533202466087 -1.16370958609226 -1.12153714578832 -0.0837196993851502 -1.03928686782042 -0.841755485623524 -0.814469390037318 0.791778500705225 -0.136054686935616 -0.0824097944313678 -0.292268079051697 0.406698604108543 -1.12966221359151 0.299190945195356 -0.827846414489665 -0.264716272624394 -0.344707427305743 0.864900142610373 0.784142065119109 -0.705983550294275 -0.276721569597501 -0.307277157680108 -0.175755732197727 -0.635124707841551 0.1862775369911 -0.0762643288715427 0.0224297879816523 -0.359679595089145 -0.758304047285335 -0.0252814122483237 1.11967339461637 -0.592483884939941 -0.655382653421731 0.77610330560716 -0.753818160709533 -0.376332553939776 -0.957136536393117 -0.186124654191186 -0.329100768596506 -0.22311358302449 -0.279276362608351 -0.23789629695941 -0.380259947314163 1.01565046745177 -0.154359433371412 0.862612505218602 1.27746349829698 1.29042618813701 1.26778942531241 0.851193688426034 -0.892614885277189 0.37628817648279 -1.12509420755864 -1.22535627077457 1.10826246849053 -0.903894119065499 -0.206435508669736 0.028112549064087 -0.988416231106857 0.78423696403402 -0.45526161552143 0.657460218623911 0.131380184139067 0.189563241530403 -0.530168822717479 -0.78381775418443 -0.320493390870002 0.966647239031491 0.113678998882064 -0.769932110406108 0.7537957391043 -0.570019809621013 -1.26430091180162 1.20921761958662 -0.416521282324107 0.582319164229895 -0.51603917058823 -0.52360346258269 -0.407435049943924 -0.658612954944358 -1.09649852715727 -0.455345795741139 0.22006414414237 0.362037224035971 0.589197691096189 -1.12060453967814 -0.695218269291424 -0.515195161748881 -0.364030797621996 0.835574918644463 -0.408270262377789 0.0193107676017993 1.26007938079123 0.067844617676007 -0.245060437020772 -1.29782003141089 -0.595471553386175 -0.0745282571814624 0.296902069072496 0.314549700359806 0.441301762103786 -1.2861599252894 0.551442533241209 -0.384573311101929 0.872947177830614 1.27901001468066 -0.800947777597964 0.969730155837009 0.723012771079895 -0.605471887322081 0.614347426407718 0.557752625014751 -0.369964481382383 -0.554404655105786 0.77953871075932 -0.205755332924793 -0.598314397160331 -0.685916887040866 0.644195546861057 0.0326232870020747 -0.19388555416346 0.489153996573926 -0.225960977039244 -0.394362178594805 0.0129369080614459 -0.568409357137978 0.263802543183226 0.876234932362734 -0.200506508763039 0.445510974747481 -0.75660809413799 0.601269371478876 -0.815809781572352 -0.810320217891 0.0256967094092566 -0.613461356628244 -0.344553546461392 1.02089824040849 0.654060353631248 -0.391284548849843 0.366307577459776 -0.35797118064687 -1.07447452325698 -0.565079099003572 -0.328274583311421 0.280149670337159 -0.282058488651912 1.06993500179045 1.08898767720799 0.4729967641744 0.216845585080508 -0.503297279530267 -0.772747172726821 -0.769420957959343 0.296880710436271 -0.0701425160639377 1.21923630790096 -0.489601264196348 -0.458722988440961 0.60852147460306 -0.207400095496078 0.747425326286884 1.02856994355522 -0.690730065852915 0.231541096683051 1.23390899975776 -0.438872973146583 0.845110835950238 0.10047028394566 -0.937812402823908 -1.08692793056855 -1.24501602718925 1.24371088023487 -0.314778352491798 -0.924070072772183 -0.278145095558844 -1.07109956231309 -1.0633285691986 0.509657085706311 -0.939201495725165 -0.781479453631852 0.421329540331964 0.126546970450526 0.636082883541574 -0.132384992811214 -0.895793094053176 -0.830319592494881 0.737776197355688 0.0807222730526613 0.767334609336791 1.21807762201589 -0.288479817697931 -0.100408071284837 -0.568194880035731 -0.576759675022777 -0.172223457787808 -0.721702494604849 1.27742772650311 0.820234308612778 0.544576229864281 -1.06382685839484 -0.124625673614895 -1.23721696806223 -0.158823951463171 0.831673510508711 -0.02718629139679 -0.509608668019727 -1.22781064322131 -1.00939696590269 1.15654703576481 -0.380376235130707 1.27953137080976 0.289680625458099 -0.62580242644447 0.0233678155396296 0.438808381726671 -0.0729710066034954 -0.546849643708451 -1.12915595013227 -0.45991759310072 -0.934350766824021 0.174002972912614 -1.18230663583392 -0.444777242358921 0.863517364629553 -1.05105796339568 0.291019107345238 1.14805347646947 -0.458345828828297 0.596276365661303 -1.0682218318243 0.409587852874979 -0.168110702696105 -0.028223385900466 -0.409701078571419 -0.667724313627807 0.746972574986943 -0.756201085241068 0.750745696326581 1.16979763154807 -1.19270462984812 -0.57041358745864 -0.64517451996092 -0.479453219213018 -1.11028546155127 0.648079289661336 -0.140429119498601 -1.10843488932932 -0.673057384620862 -0.953035588049395 -0.283751939997418 -0.903969320844413 -0.850189017728045 -0.277139843133078 -0.623533183322292 1.23353795832994 -0.706721308062825 0.889109943102663 -1.30338612557315 -0.21164111990612 0.668855853317331 -0.193925982165431 -0.432680259085274 -0.0800206022915246 0.0466632880633095 0.293518591330598 -0.476443736315195 -0.933145335525997 1.28796418014615 1.30107983153558 -0.01587781486332 -0.526061106588931 -0.245294357606803 0.775970769246578 0.905602967149056 -0.411939445804699 -0.70824797720538 -0.84578372392514 0.0463459920117367 0.729358387195742 -0.354728243871262 -0.643984645037155 1.03947637325746 -1.10486951779405 0.942090848867092 -0.713068976318002 -0.614999343962987 0.302482370715038
10 0.344040610762863 0.134565244970866 -0.803694381627884 1.46775148494758 -0.15701445897391 0.741168034272005 0.103821304633035 1.96110916470426 0.373704702907653 -0.600448395066186 -1.77642905064458 1.55584862530001 0.697049412126172 -1.82165636084038 -0.405628913482853 -0.718622283818269 -1.23696699664484 -0.840513254150316 -2.01328673048917 -0.10417877044692 -0.586089293249817 -1.83428479129335 1.21758451461561 -0.791988689016305 1.21901201352862 0.199559727828559 1.92920266107966 1.28272840072965 2.03971891394983 0.918514109006528 2.40417300130386 0.845088359857515 1.40453668723511 0.447508804018072 0.443681526349667 -1.01364953077408 -1.69676672170332 2.28673832558999 1.92894580406615 1.01003218968174 0.87943144027693 -1.3162933057325 -0.0669020401984754 -0.829282840224048 -1.1136247313596 1.26979981127261 -1.28465250517029 -0.280270048741837 -0.913257874206939 1.2240033681004 2.09525539057607 1.11894513500495 -2.33161806643266 1.1109953766161 -2.3960610762368 -2.21120229319099 0.151622671400268 -0.21050280389378 1.79379986776278 1.20396077953611 0.68934412314205 -1.28947710466977 -2.22684792666105 1.40664565924804 0.0113669268909197 1.0163591215988 1.99343615619649 0.812634938449024 0.332572562581926 -0.137733640793999 -2.36748647059543 2.07529062310349 1.48775581156614 -0.11894782215281 0.0331850298478915 0.797937374476783 -1.09252908403583 0.523691163456764 -1.00357089562129 -2.19298339564198 -0.868137841876372 -0.4429108493822 -1.81445592705727 -0.0148279668869263 0.393418460334735 -1.62841352225784 0.718680211321114 0.510555299414632 1.85475248707262 0.542348425281151 -0.386653372813625 -0.226652912390265 0.240624266137963 -2.24884949743049 0.0101102605652936 -0.51104006167837 -1.98933287917615 -0.490177493443839 0.676382836921969 -2.18409235275244 0.585445573903248 -0.575556115567857 -0.252152671332675 2.3790057510416 1.56327046592787 0.465042561460262 0.830032534790971 0.498367023638287 0.00400377119081684 -1.65480729280533 0.588869909772675 1.9398380402399 0.132469167761669 -0.673210750633277 -1.0320658291751 0.15478556640352 -1.55106981728348 0.21952457362068 -0.0642089077255581 -0.157918957208457 0.274235851452755 0.586246042616861 -0.0877919449464064 0.235814923281555 -1.78190466536178 1.89816556786722 0.523729484093754 -0.030798382020817 0.0738324190175066 -1.54534281480187 -1.0416521340913 1.36632420139297 -0.139844039442493 -1.4729677579256 0.205820119919529 0.550596086819064 0.640689967058912 0.990745613676315 0.366071137426616 -2.28544663396744 -1.52515359084754 -0.257082632796336 -1.0253534794882 -1.94434781740234 -1.14540445452784 -2.25362335792916 1.62419182042771 0.849213004273372 -0.97691968036129 0.715288135997505 -1.70938638741982 0.952907350724818 -0.357886654123207 1.63299532175447 0.149778680746481 0.483836728936163 -2.30536801576831 0.626875648667466 0.629697027085216 0.261427219749957 1.08371356681835 -2.40351928454669 -1.77676499660508 -0.308695159409583 -2.26304486343736 0.0808924065823761 0.219351200399041 -0.95584652842864 1.61467699157471 -1.40945673108106 -1.30127972200358 0.829923494494024 0.4827020673248 -2.07675890627384 0.627069939295457 -1.55904230299975 -2.39756730807162 0.207278510134915 -0.0693591154399441 1.97241600984856 2.16576234003242 1.95800712244565 -1.4537368970847 0.608229912771835 -0.0494379168857994 -1.92148795473267 -0.9878390233796 0.85470217887793 -2.29816751153098 2.02151034492208 -0.283416375087547 0.214860300310389 -2.03253555282398 0.121134970174882 1.36865857307373 0.682525457357977 0.896081480924167 -1.41454323443618 -1.85120786328013 0.0877161010371448 -0.741744858094739 -2.06120358003626 -1.71441529020922 -1.42653618168619 -0.419542438569171 0.527200951148507 -0.0408042818786636 2.10367364752166 2.29982053769593 2.39269195694453 0.993948799730621 1.60080261113642 -1.89884013610107 1.98203803726456 -1.25346569905104 -0.16467226032854 -0.0544104987614066 0.670956697661282 0.936928873595303 -1.73448110435064 1.69345050393942 0.271540684419853 1.42073739178285 -2.08942893439752 0.557129145261298 -1.8271187729211 0.753720650937998 -1.90617180326055 -0.0921461760340116 -2.2461560556195 0.409859334220953 -0.494328292833142 2.15675527144812 0.359654978493509 -0.681936988374943 -0.311830907003516 2.04199939971782 -1.41585762075143 -1.03017005779789 0.959333871380746 1.62080648111757 -1.81106418812132 -1.44362185074767 1.30356618338399 -0.426055321602188 -0.483630310941881 -1.10075117300097 0.0781644161711285 -0.310127769458865 -0.640770547081041 1.93691289913899 -1.8293212572959 2.25021464931577 -0.0235352999658433 -0.755968076950249 0.446717132831784 -2.42918969765636 -2.37304932752838 -2.05646187800962 1.0259943268795 1.08368792852282 -0.374307350178947 0.166816530438455 -2.03520897769357 -2.4198479363627 -1.05979161277233 -0.355071188090476 0.37598512335703 2.39306156348558 -1.49057506711915 -0.632635378141151 -0.720235666314695 -0.188490075860245 -1.69766410846733 -2.42710345850406 2.42376957672093 -0.143658551905021 0.445649005268274 1.94865038137626 -0.18101895429212 0.670616274799498 -1.534945582913 -1.60569543514346 0.909425299975623 -2.03597218614587 2.35399182437976 1.41338161512079 0.878751604077687 0.353266376310518 -1.44774135021508 1.67205877987519 -0.0173848791727477 -2.21364272105857 2.08112527638891 0.874100872154049 0.626537886302237 -0.278955132997598 -0.173311186327033 -0.53875291500313 -0.974611986648143 2.01425577585156 -0.457425717034077 0.00617778762110507 -1.01912319421511 -0.998899873700453 -1.93387703399941 -0.469068653245196 -0.283152734791704 -1.15730852018842 0.867333978932231 -0.844261844116737 0.214286955503407 -0.612598348323551 1.04098068706201 0.435073172801575 2.19319678777465 1.49914747211322 -0.792621716318424 1.32176861120351 0.469351775182472 -1.87890419514104 -1.51719497578983 1.54885469564162 0.315326638844935 -1.28074091079701 -0.999625245977027 -1.04376389482457 1.53694330584014 -0.758191093051716 -2.23188132962426 0.361194357465417 0.759624709635822 -2.17565114171523 1.57898757788396 1.30562564500498 -0.450871187870211 0.952471756647782 0.0130501908637516 0.858633758266037 -0.910734763409393 1.32429309295832 1.08898339114035 -0.646384238923204 -0.573290230972613 -0.281705347292299 -1.69801318842641 0.175772612009096 -0.58298611746945 1.96069022401413 1.27547817678338 0.0150342720140318 0.203995481546915 0.114342215697917 0.419914570747999 -0.169581035362953 -0.724245360702069 0.182192618194911 -0.172925548886463 -0.263332323439576 -0.387586754045671 -0.396332853273256 -0.135956927485726 -0.666426512169647 0.966491959982074 0.473536430183123 0.856893086060518 -1.40486624930179 -0.557913914929291 -0.455113486175543 -0.119013748863411 -0.00550416115729786 -0.253784169125428 1.8389092248298 -2.09913026974894 -0.869348824385674 1.10639003043592 -1.52692862871673 -0.92576185581373 0.641761746762124 -0.0554444281653939 -1.99670045161093 0.794727536226384 0.0876913759812768 0.9382290977391 1.07434513447209 -2.349410754008 -2.15867370407582 2.23729671105363 0.00170840193792068 -0.310356904066966 -1.46783821867153 0.641662154596426 -0.825542222912003 -0.82224736159847 -1.09161246031925 -0.447957964805219 1.03692790432062 -1.70689773570137 0.0716448988973288 1.04269375374816 -0.115552272665387 0.964688782756604 -2.24930673432982 -0.149045240078036 2.13837998887609 -2.19870213397215 2.42557405683342 2.27702270055608 1.93121200904419 -1.36428211583256 0.86703893849733 0.407824362902013 -1.971387815651 -1.26376732641874 0.207801150738049 1.49910229531159 1.14467634183627 1.07011335040168 -1.97998642429165 -2.18215351556146 -0.116282880112131 -0.684723779407474 1.32710905508648 -1.54027392574797 1.79745838487898 0.25783789214341 -0.794836445835959 0.687312123074719 -1.00616719313439 2.02638506784443 -0.639056522488669 0.0352473981978569 0.819319438204013 -1.06910857965393 0.00509836892883808 -0.870528604998364 -0.698386319094788 1.77058221393823 2.17211100490166 2.28078710957071 0.0477026076970576 0.885349023695339 1.15428455974296 1.15275276729185 -1.53649474924534 -0.0967846553529973 -0.22837807192271 0.06189935238326 1.29963791788644 1.20282242718528 1.19849832585818 1.5804519635506 -0.417944058302425 -2.00217037981694 -1.76963521442759 -0.771368951851967 0.70763302726599 0.560204719492281 -1.1958238433643 0.329594178694953 1.58046390018901 0.706103220560009 -0.850897438141929 -1.45291369407543 2.0640012491448 1.73252145951434 0.133598121579487 1.53280454879668 -2.15882709117191 1.82068055932013 -0.780032161194301 -0.903313205054382 1.23584128600051 -0.345174250988211 2.3015655148267 -0.0248641382510793 1.81281878897249 -1.23349939710605 -1.5438417022646 -1.6161131518338 -1.41767974299636 -0.087221818757984 -0.244067105312243 -0.935193238503906 -0.217601162315725 -1.38776168005969 -0.678081339469508 -0.0960893311779026 -0.27346992464049 -0.0994533446934254 -0.74065849004629 0.0481131101090658 -0.953127100687984 -1.79091099218512 0.544613115554887 -0.61117791803693 -1.46419135978841 -2.38559599938803 0.769935028730806 -1.52585203679087 -2.31815685262792 -0.204769124353859 0.76784509095451 0.149831489728145 2.1245293850746 -1.24805249652762 2.11454832419947 -1.48109516066559 -0.121792764665655 1.1277873864608 0.150538097219045 -0.330562029418347 -1.05742080330865 0.0134427205078274 1.92415345759437 0.810756168228951 0.952882100937422 -0.078904263715861 -1.39581900765897 0.035711103656595 -2.21972837318019 -1.20524296676182 0.984608894151625 -1.34758350608377 -0.735658559083451 0.454534384141616 -0.238875066272188 0.053637328571331 1.16933868306877 -1.36104757902648 1.81267144825476 0.061990442153965 1.42910199973816 2.38845925735154 0.623295285541949 0.869731375891432 0.393447365952953 -0.919111836776234 -0.477143263326124 -0.802672153443866 0.0662379261244277 1.92284853206704 0.755532782718219 -0.894880760636257 -1.0384521382221 1.1547776997935 -1.44787953826143 0.0906976337257925 1.99480164726551 -1.58884001733242 -0.652230960602446 0.0423908077188672 -1.09620543498023 0.67878978219757 1.30126894275853 -1.92689165167009 -0.61808639846386 -2.04941828857446 0.341207164462296 -0.563139812108283 -0.0431579585842361 -2.4131430098177 -0.733620479958138 -0.608356386899901 -0.966939780621132 -1.71536975027434 0.503285030054008 -1.66189479354844 0.312725659230694 -1.48595569539381 0.111787526881448 0.232173911474259 -0.655091919061732 -1.29638389188292 -1.64371861513803 -1.83383892210045 2.10230995822152 -1.9611900082223 0.110347975571585 2.14332727232938 -2.21371964327569 -0.69329780926182 -0.30939664553665 -0.543988049666697 -1.67772428770397 -0.34634234144518 -1.46019568347142 -1.88934005850253 -1.20294826836688 0.916804199054805 0.640492803553693 -1.99862831635892 -0.399437761483084 1.77296670628005 1.16112155873539 -0.129087377305374 -0.184690736904215 -0.845649117516065 -0.971525778996055 -1.74196872044883 -0.285952772588407 -0.410918053635166 -0.302228022416875 -1.03359442779342 1.11252239467372 -0.787624409096281 -2.13780666502269 -2.29929681081809 -0.700300059335897 -1.52533369660819 -0.951401760001443 -0.569965554417264 -2.04822084337624 2.13536714976049 -0.538415255735356 -2.01522702836603 -1.0581206894863 -0.758340089386165 -0.101943039944944 0.636200047158541 -1.49384259959565 -1.5149587245093 0.379437590458679 -2.22974525745689 0.674064442173014 -0.129834257759502 0.426588213494701 -0.587228738422791 1.25869850153592 0.793556525521452 2.00368456949285 -0.668510114783384 -0.829184818403198 0.638837060050565 -0.322102279767817 -0.640636817894528 0.267822797320444 -0.747590121553146 1.29279356229388 -0.263356769318436 -0.144571922253362 0.0429003555597897 -0.154960688973829 1.53964545231861 1.32086242197736 -0.250049397861645 0.351302250367824 1.74683103007319 -1.19347238585423 1.55227247540211 -0.78481850942416 0.606701734841749 -0.382277996133273 -0.253947319820529 0.0583799849205619 0.262062295085462 1.8499425955396 1.86050522428817 0.0159388816518134 1.79451200825324 2.27196415030929 -1.99179977515473 0.648023037063192 0.26952255644399 -0.69731947999238 1.01837864320878 1.09257417614122 2.01979351500936 -0.772218177491811 0.260502238602433 -0.10623505254021 1.37130091532723 -1.86551663842562 0.901007939505006 -0.901819152338828 0.682983068280223 -0.250614753896904 -2.12916325740286 -1.25720638883561 -0.178931450481501 -1.93437942925933 -1.79191108449383 -0.562862064676043 1.0668244218452 -1.39452812752354 0.7349564069249 0.202449039958983 1.96102827180746 -2.03838624749497 -0.542619388383175 -0.199350268980678 0.886475325837359 -0.138797421620106 1.07376437955462 0.595387202289481 -1.4784794320916 -1.14262786327262 0.0736043412226992 0.573486768497044 -0.0478362379375751 -0.627131390590503 0.174646347352506 0.6626082420722 -0.972811379218571 -0.10151557969024 0.683128500326119 1.357978672135 -0.184037925488837 -0.24685929938285 2.14761194582449 -0.2745384648491 0.0586034683300992 -0.528222920542534 0.456678891076953 -0.432340777494774 0.328849159331461 0.34649385223397 0.610708179392998 0.204549427547441 2.05824880037852 0.82987119505527 2.09216421321639 2.11065818823585 2.05326297689445 2.08338198415122 1.94799596182626 -1.19114991213847 2.06455922870399 -1.99410260301646 -2.19807368764701 1.31743278753188 -0.47695554068886 0.12901797943689 -0.202132808852967 -1.88027002133972 1.06128864242348 0.18324758156687 2.14917054841431 0.748331521521133 0.286199910051239 -0.0511325952698126 -2.39061949693063 -0.000202207621580092 0.708940624824585 0.725331295524426 -0.750838353456112 1.98836570783647 -2.16094288989967 -1.78986355254952 2.21695383801838 -0.184436016547652 1.69121549525331 -0.313791422416938 -1.19894147568416 -0.49215295022689 -0.355436577351507 -1.29936650638653 -0.181742256276151 0.43696662154455 1.48889152378594 0.28251134909412 -1.69541388787331 -1.0916439251228 0.157740426451919 0.27343761146577 1.25552564840064 0.288184959213644 0.436993962820342 1.97402750544133 -1.41258731304583 0.486599304449788 -1.64149029345535 -0.223114807471526 0.536532105128546 1.27909484582105 -0.0994486163392459 1.69423390020183 -1.54144764800678 1.11063324801584 0.0074290225966302 1.57738221548336 1.64640752033295 -2.30671629174244 1.96947741657599 1.44937968220687 -1.88725964989386 0.0557673494985955 -0.59144367475015 -2.05246476297633 0.0776089615488894 0.278979900600529 0.557723183289506 -0.345860125964124 -0.448429812625939 2.11214612963444 0.508460993391612 0.757299007023452 1.2368108856941 -0.16374676126623 0.151971615733402 0.975939013116502 -0.228077484127976 0.270384236651531 1.37901989231346 -0.123739016091773 -0.697849691056668 -0.480202142870991 1.05153534543724 -1.97872295173591 -0.888419090911876 0.453367666412063 -0.0626620745090324 -0.276331887969162 0.517337201431978 1.65053279498582 0.204390700452481 -0.29268724701813 0.31205871177645 -0.836638054922173 0.150876609019334 -0.355824980967812 0.0684297984061872 -0.286211328329835 2.03553820948496 2.23861228431428 -0.257947436095147 0.0482903299165145 -0.383756726149819 -1.32011533812955 -0.0127250599045291 1.97961373978612 0.153744058742935 2.20565670123053 -2.08674999381311 -0.224410936383614 1.3048384713752 -0.388822770777258 -0.228211766056293 1.22372750902621 -1.9498604896627 -0.556997818335368 1.76516758781915 -1.9323091332598 0.456537659765428 0.23074163240858 -0.403183134694252 -2.32579637180397 -1.97360031845037 2.09692818239462 -0.957206568994152 -1.37463623290373 0.472471529046228 -1.0345210738327 -1.26438572491396 0.273820989309083 -1.97708843407339 -0.223348284679482 -0.322296386376596 1.62414778030776 0.184202640073312 0.270323466861904 -1.2368859676375 -1.06389119555116 0.912085103779943 0.364434420340423 1.0338399991022 2.13616079249706 0.897095931105932 0.527746111796457 0.047338251875655 -0.0690514692070808 0.256952133367709 -0.465573911248402 1.71486109836356 0.195270274968734 1.45640203224474 -1.24372051221883 0.743280456023269 -2.01362645739492 0.53098098805236 1.58573312439425 0.968493142378303 0.738566604732734 -1.7134266190013 -1.49228739170839 1.70593086624489 -0.718113982260125 2.05006397800279 -0.175971186262365 -0.0751566907636414 -1.58491886446289 1.29987549311058 -0.194971742137935 0.342230057692514 -2.28582766521556 -0.254857902213834 -1.73954087645416 1.17154622506339 -2.21149260885895 -0.950586772756953 0.66579373032352 -1.11834814147173 0.41386909007715 2.30403714742913 0.372971753365023 -0.509831747398289 -1.01051173831193 0.284622667544087 -0.72998041018845 0.403843926110351 -1.64821789661412 -0.734912574720565 1.54648446575389 -0.108279442792965 2.33957825966675 1.4839419294507 -1.31761135214338 -0.526690000743286 -2.17124330822209 -2.1801074044211 -0.74757651039222 -0.360052208276701 0.803501468080178 -0.885970716950332 -0.494937785249527 -0.735054760540911 -1.07634786379945 -1.37746197317574 -0.831262421788065 -1.42914785810291 -0.554545408833419 1.77532751011882 -1.79485209579721 0.730204885879852 -1.70574459256443 -0.43012725364302 0.306572314223884 -0.352161160569892 0.660764418445891 -1.13148088997526 -1.47154793419903 -0.853783213199078 -0.963150389489983 -1.1940177822761 1.72530532024483 1.96944711307013 -0.2351832453494 -0.133631842337499 0.238480814685951 0.237963458891626 0.936664307870068 0.381975350525072 -0.522856394362637 -1.06776560970189 -0.274463780235606 -0.163987276639401 -0.189719204902283 -0.917814901086405 0.932763947479456 -0.802776504653599 1.01975665728171 -0.711962070573282 0.16839939407868 0.538294148588475
11 0.39924894013925 0.596739088161536 -0.736877812114205 0.824880491078049 1.93938932338842 2.05597303029189 0.543984244067776 1.12545755627306 2.07887104807092 0.615089720505255 2.09420219373303 1.78318132404529 0.807723160553918 1.76404946108951 0.600717292450878 1.5985768520605 0.510119952397027 1.52597783676942 -0.538481317934791 0.672251036275737 1.62538244944843 2.09809759889513 1.98175876726538 -0.530808621075755 -1.29992054654306 2.13217313922463 1.81529632367401 0.147580664528272 -1.29016871463144 1.49279613776592 -0.731354288531502 1.03391580360189 1.67297402120743 1.51398322631042 1.34869941318994 1.29716993342307 1.7157861135107 1.24277766623269 -0.0467448832378053 1.88131997679761 2.05455721416349 1.99230876173125 0.759594149581378 1.80435070461495 -1.31444573823416 2.10889486411314 0.567558099496379 -1.34251091272683 0.537810712760535 1.52108754366757 -0.788230621592081 0.827064865743814 2.08706380920594 0.897597939077767 1.31368057376481 1.78097381572324 1.79332616365773 1.89664693354036 1.75451957992664 1.9737066966183 1.02126453177712 1.58017615108397 1.24365830177333 1.40686272910976 0.402673108200261 -1.13361057991672 1.616566820492 1.574114229106 1.5172662655482 1.65574927382354 1.75044886383161 0.611492404229492 2.08389081223497 1.93635740650861 1.89725370142969 0.378466567654067 1.27438805040716 -0.242794520968038 -0.179487941661564 2.12123074462899 1.91216680647243 1.68135763275141 2.04416208534331 0.0940204863808167 -0.479164068184364 -0.584651780987211 1.70675179082918 0.989369941686148 -0.600367334005278 1.0561616101972 -0.169007493286841 1.60220675271409 -1.74183371678086 1.55630432445409 0.973015784002165 0.103409007820298 1.69529228295376 0.310155917726031 1.68205141936181 0.957719379503305 -0.234147609128719 1.68786396092909 1.11108719442245 1.70497478856893 1.33951192328389 -0.944331521206513 -1.82802128989292 -0.784160139228976 1.74478469092394 1.80314640873857 1.359555130938 1.65852340544365 -0.980804526424999 1.2291399661439 -1.52686297830925 1.47023266023949 -1.62354374358722 1.37981050645641 -0.32256053182365 1.93611096254893 2.12087400110383 1.56935436616022 0.0114663352621847 1.78204001821082 1.92309616534972 1.89823509510074 1.75991909865833 0.918293740912477 0.133992526645531 1.50518948357799 0.0860386626930889 1.44753652092381 1.76939351515312 2.07747609202694 1.46123134439561 1.58655862319356 2.10979729992703 1.50418265813016 0.292679081538001 0.865012081770434 -0.256670851526696 1.6428182793293 1.804460880503 1.91101479153057 1.23349112453881 2.06804084553625 1.76062264422624 1.02729341656219 1.33244805343281 0.174485961952593 0.738497832504828 0.321694401647232 1.83446642262452 1.10555165418143 0.133690487451296 2.07311925545105 1.48960434371278 0.0859845306809743 1.31852637655635 1.73623117271476 0.571125747954847 1.42261075226712 2.01147339083058 1.98691911068324 1.71761652653609 1.99159905033039 1.85567624249278 1.70717743655467 1.72464949723065 1.90437036887298 1.15579678548616 2.15621938782892 1.91754801325393 2.13127198428255 0.94368948399576 1.13945572103591 1.96573040942312 1.91620043324067 0.623471225222672 1.28611716164112 1.95684004978317 1.51405777840919 1.41400286111892 2.09432306598703 1.46707688890429 1.34783416835893 2.01242358455917 -1.7690268644703 2.04119592407206 1.52285415909589 1.57294464794211 2.07718122970136 2.00232619322402 0.70913410964276 1.40012261519124 1.70511673094301 1.9911792329401 1.55911759543437 -1.48163521652504 0.621130619952554 1.517380026994 -1.21688805464899 0.553744644561948 2.09340217227708 1.39723809708996 1.21386455851638 1.12576249559009 1.54394342112056 -0.317458229855381 1.60816619976556 1.4321957617542 1.68880825181587 1.49004315205861 2.10596297908187 0.559631961858182 1.96618693187139 1.82305098711633 1.85246205871232 2.11324342183644 1.65470255020139 1.99488392606013 2.12432535153752 1.71458661005432 1.76986137142185 1.758559634802 -1.2932182514363 0.694585166492523 -0.0802328861920005 1.49435429291562 1.67173513883453 1.86159949787264 1.26413220083382 -0.12185130692071 1.39223954252644 1.81106153861392 -0.794136093046297 1.8789863566014 1.64649542133769 0.980212764526505 1.46988307400328 1.58358080293536 1.70918366845962 1.58487656951883 1.98154509834593 1.25264749838416 0.557930519196586 1.00893491392278 0.762614984091752 2.05083126688921 -1.45748986996266 2.06476644829014 -1.37379173273895 1.94879445053214 1.47500443304654 0.411348543132033 1.84167946473123 1.69449475929226 1.41156289795292 -0.291422231934737 1.21655455208628 2.12035594104427 -0.443667200821406 -0.182620902619097 2.05993320728323 1.24576082592997 1.26127944221433 -0.137067092177155 0.468571144219221 -1.42271252947348 0.691350073688165 0.463329923458731 1.09160856396996 1.86150499220186 0.519456028006378 1.16979331974345 -0.554937452702413 2.02558562965571 1.38981316951253 1.39598394716172 0.848326703266563 1.84632127918844 1.51012966970479 0.0957234265269599 1.79918990667801 1.14348419694965 1.78771137250613 1.95268521880965 0.238170097302543 1.7423976235897 1.99357886427638 -1.07724536160966 1.76433578034672 1.50909739654354 1.74791422900804 0.490318244695723 1.57387733970904 1.02991204854526 1.68567724498875 1.90822443214691 0.425399083335362 1.60007763281784 -2.012373492954 -0.206820124242744 1.87732269644302 2.1066717797326 1.31421870937026 1.08189477783937 -0.287626742093702 1.47743388821385 1.523261532595 2.12511844853252 0.0203575389427618 2.028196614928 0.887652425589028 1.1625619255392 1.86616322832857 2.00039005199679 0.922758301130925 1.40664403114165 2.07586954175346 1.94720473278716 1.47719651286641 0.402055826093889 2.08703900493499 0.415119594349989 2.01038901842852 1.45376853070341 1.75337077214986 -0.327021176273219 1.93282875410328 1.86312972549999 1.87946006669253 1.78996906491948 -1.21641038531315 2.06781237605633 1.38035100344301 1.93392732767265 -0.226541433774769 2.15771162927866 1.86830192268924 1.64246841337898 1.96830048452567 0.480489701131655 -1.021893643089 1.99914184619945 1.25155617110588 0.905203979398179 1.71185934978937 -0.565403584382955 -1.19768138155615 -0.462080595793444 1.24745588993058 0.718280937022901 1.54496667200676 1.39566101648376 1.24684230863802 1.5248968874491 0.0439321667910865 1.63222187549313 1.93713205417957 0.901799361486375 1.5365180945401 1.92625360443516 0.0447268521170091 1.51051145422544 1.43018243060013 0.83387623272659 2.11020590669871 0.56407821794015 1.85884558201322 2.05243276490332 -0.241138267876335 -0.0171062861971174 1.8788519233353 -0.167710918115791 1.48615516003744 0.578057531780907 1.56429238399222 2.07212997385219 2.0087322985064 1.88966396658851 1.02578295722724 1.84103911475875 1.63362466567232 1.99491663316778 1.9701762895484 1.18016175555519 1.87053526535447 1.29369307720927 1.83560424166252 -1.19468955858066 1.85228292266291 0.680386918940372 0.489243211195614 1.33743446855986 1.98759480980345 0.481835475505745 1.06662741521096 1.05301222150244 -1.5877237608879 1.7204927076622 1.89126716360522 0.299613715571713 2.09241244257271 1.88917151891142 1.4465620886506 1.89336392462027 0.935994484504433 2.14271614155807 1.93951576218977 1.6397278007477 1.05291189872151 1.87266666791271 1.9831213720499 1.88469983514124 1.54240085050256 2.05455147343024 1.20018852921191 1.7728171904065 1.96341173054303 -0.156899179228704 0.157777302424045 1.75153830585834 0.124397547332916 0.826003240035686 1.45497709014894 0.69692513410546 2.04479128227192 1.55779868019944 2.04961980602878 1.38780306035616 1.31294983263853 0.527670015193101 0.380012555383109 1.78860089372481 1.98457285808277 1.6911318056066 1.8598215075478 0.854396786475158 1.97994253605211 1.36392781878702 1.66225520846356 -1.28216918969241 1.9638628330819 1.57294749467171 2.00694292120053 1.69771493721107 0.786161410525896 1.00980841352665 1.91289612473927 0.465650583816171 1.97488008578995 1.92482397015725 1.78173242419495 1.09019719179855 1.49352540359274 1.20877978507566 1.42305588602603 1.94245830321568 1.84749061814484 2.05979015007093 1.6171584658638 0.511140839883579 2.12254647901836 1.40922604828591 2.10755272460959 1.92532678432779 1.85701030188962 2.00188962808166 2.05347734877319 1.75559580187671 0.475312068098008 2.10182371516431 1.99841089270147 1.26151827013648 -1.48444001523926 -1.18382875808139 1.95091937134143 0.766424592205566 1.877250136921 -0.61474100593222 1.99250236067604 0.995222335734491 1.81859604061495 2.03144720796831 2.05209578300056 1.86531593756001 1.86973667775323 1.75174780280589 1.95320520806302 1.66994911561198 0.487807744377417 1.3507009969982 1.7317850804271 -0.391159672598967 1.16802210006641 1.15178018863152 1.30326094405664 2.06930044496514 1.09604090025476 1.90064241904011 1.71786857382884 2.00679799716158 1.90251346291058 1.19432650461589 -1.41479248227079 -1.12771422744611 2.03732531453353 2.05134043036675 -0.334024478900015 -0.861291571055069 -0.556584888917474 1.581296278251 2.03518045370731 1.08198724935558 1.86135266496012 0.233474422049194 2.08894822276972 1.38027410080265 2.04844939947898 2.08910329218355 1.24885398343347 1.83614494686891 1.16711522596608 2.13621439188686 2.0419376965307 1.39021004686733 0.589983882111742 -0.565751023661792 -0.111157074054499 2.02182781671316 2.12205282423531 2.10872090808141 0.408232207283745 1.91266482613483 2.04413038265796 1.71263127283692 2.01513974772926 2.11677970056643 1.89715954778408 2.1078506015295 -1.77808741859625 1.35746238583581 2.12462202650333 0.667164039989603 1.6998156788783 2.07189283512072 2.11143618537015 -1.87156012890705 2.08325763462146 1.30137489831243 2.03858191291452 1.93525614330371 -1.58991312532833 1.57775399548852 2.08895825104296 2.14881751580731 1.789000432356 1.89319938516934 -2.0050587932363 1.97976971724866 -1.28668221080639 2.01391980281444 2.05507720924387 1.80523844580988 0.472227953011461 2.07303224868355 2.03320220064056 1.23421077737594 2.03932502312667 -2.05640908405439 -1.89465170728993 1.0872335625839 -0.851002829506032 0.0471327152908589 1.91944066513668 0.462302584638733 1.65179040269473 -0.688037552804853 0.809128011810706 0.798741101592144 1.831450906447 1.5089157350441 2.12068583577275 -1.37462618195026 2.01322060662562 2.11437295028169 1.39006804672995 1.34867321990673 1.8657648455095 1.38739114287376 0.551630240537917 2.14528003561864 0.891512150935365 1.30322083710427 2.12239691823633 1.65590313841651 0.993489218857794 2.0634410074646 2.06824968717127 2.11222445786162 1.97350668456992 1.98380129921064 0.544219330394132 2.11056843415297 0.939981535612245 1.4517874085477 0.425338329537254 1.92697340539961 1.48107905025724 0.69528783556841 1.74196294081872 0.585165033924506 -0.580049964971525 1.79829498057906 0.895642595326973 1.20178357776087 1.95417208946392 1.73697887744164 1.8976057637579 -1.38612595139804 1.80902741395281 1.74927833735621 1.6949916036188 0.73911341096519 0.538734700881817 -1.846026275052 0.822243297680896 1.97157015069774 -0.0731686096644759 0.636179725786967 -1.6154722872724 1.03118781211717 -1.65072278100904 1.30996467461301 1.69220679124864 -0.140695986883138 2.12262896104928 0.910212471869158 1.47088163774007 1.60515699400795 1.10279066205625 1.68412441692418 -0.31605847757128 0.736569781587676 1.92560001348448 1.10095049632491 0.187038571716158 -0.0205609453029754 0.506426992618493 0.56111920431271 2.07867457060296 2.04733110059186 2.14655192978574 1.78888730597137 2.01666371472469 -0.44683261359594 0.716352676529005 0.246381968187755 1.79601904742123 1.97615590132165 1.89818352533132 1.9200899746052 0.944109842116533 2.03439454685116 1.78636564463702 2.06747546276168 -0.297792255281398 1.88266014706353 0.951946780785792 2.08185902887996 1.13392955698341 2.05499449656149 2.07886167013165 2.10350921582818 2.09837588715168 1.05504167189207 1.92790848039446 0.792488637223615 0.61217608271412 1.70379765966257 0.369572277573123 1.63452375906419 1.8409898300922 2.05880468977215 1.07344610819804 -1.27254825971515 -0.883378197380435 1.73720743154773 1.80705247289972 1.95259705181249 -1.56141738691471 1.55240544939556 -0.287370001424572 -1.93162341933214 0.723217082909889 0.412720131417744 1.97247869462234 2.12739366085774 1.76043331756621 -0.951571609627085 1.47368775987744 1.76869748195671 1.54077095030087 1.83108463387134 2.12300609886401 1.98045335039089 2.05972439934978 2.10092509537914 2.03176874996903 2.11852889565548 2.05964389532614 2.00679901414315 2.07367666498946 2.12722599569972 1.94201791374403 1.6104159990187 1.9308545420238 2.11688280832452 2.07007276789714 1.98497244564772 2.04007158224685 -0.849876567237537 -1.35119744074939 -0.551103270471498 1.5713461309814 1.88970937249326 0.647213913848951 1.94755901623278 1.01697156813028 2.02440332573577 1.24023758346345 1.25910549446801 1.78097829329458 2.12784694098834 0.157213126985665 2.10415019166111 0.80880587422931 2.06873559002362 1.9732434121374 1.93117582010205 1.71446704156315 1.96462431446622 -1.94523893637402 2.06069406693142 0.26744781072171 1.63514471342523 1.30932663802666 1.40594452835785 -0.934661331922764 2.11518877907518 1.57284462468864 1.81652392311891 1.46952546764007 -0.145201825639578 1.93329829620868 2.13866629421956 2.07967514272489 2.06983448340644 0.932275457047674 -2.02156968533269 2.03934925893375 -0.540434592131824 1.77906138185788 1.2810186840871 1.38781559859107 1.94431624425854 2.09682738203905 1.24427325718832 0.610834984804129 1.80585856620403 1.56807444103968 1.38299354102867 2.00694863815645 1.54368058834469 1.640038404068 1.74045542456515 -0.950424588612388 1.76746677281215 2.02430495994772 -0.0237784520133384 -1.624365166342 2.08843274087189 1.72475438835026 2.01728309569622 2.02483425223295 -1.42449862176161 1.01570460512793 2.10275177422991 1.72059982394682 -2.04040670983439 1.93879928335713 2.04217078724592 2.07973673879314 1.54494812186911 1.71680184375011 1.97034573860005 1.6779238553031 2.08890657127829 2.00553818981922 2.07443778158217 1.77889144683127 -2.06380682639308 1.57366141343311 2.04871198540327 1.2733200764284 2.14284743925424 0.0605678990184679 1.65330233345599 1.89998639692358 1.41021096028245 2.10296229331948 2.12702371888673 -0.732082631452191 1.96504452351326 2.07376423190014 1.25537671259661 1.55111598402923 1.13518488065582 1.79420037448256 2.03493717536691 -1.89829068034001 1.77093280639788 0.652936172169352 -1.70498372408132 -1.06276922133056 -0.79918845452055 1.22929590750537 0.609530993853718 0.954483864821892 1.42264514721476 2.01971102489391 -0.385127239392389 0.891019605743816 1.93140068813575 1.88571610788808 2.04407706798768 1.71805068275901 -0.816766774675383 0.893899056407933 -0.837331271343845 -1.16643085629574 1.86915418493109 0.0515475780303876 1.16138725754334 1.5636772491331 0.255919681772386 2.01001918661626 0.708275074076446 1.76356639988547 0.93261371428193 1.86027390357261 -2.01825583999864 2.10221697207792 -1.16112035979536 2.05139791296349 1.57741324749887 -2.15228507779182 1.96687970465331 -1.26192421279989 1.89669808694882 1.48921025701351 2.05557171197632 2.02070842241895 1.98545867439815 1.84077835766963 1.91334488520454 1.67270677100934 2.06044367933338 2.00637226092728 1.97059401571892 2.12074101248278 1.7425508192691 0.547779175606581 0.931463409165364 1.46883940688339 2.0522542883139 1.47721496074656 1.37460581806702 1.79197511085943 1.50712492000222 2.04809958571814 0.691309560704984 0.39031785975633 2.11130606854096 -1.78055543124482 1.76210648471785 -1.88873910507139 1.38278352320605 1.13099926727442 0.385650544860666 1.90523887891744 1.79483073069205 0.603805933041165 1.78483442856826 1.77970636077343 1.6485449315934 1.55897977825109 1.21882863368272 0.660815909458694 1.88612165561167 1.59330103295942 1.79366447641709 2.08530152860118 2.04071664724166 1.12929513663221 1.56562127579661 1.78546206349659 -0.129871076846749 2.06866346873732 -0.375246614300032 0.924550316433022 1.39397036216068 1.90084946986305 1.55182935900964 -2.09343084819448 1.15587613697507 1.73590994689262 0.105471279112773 0.945685652932159 -0.153243322638158 2.1440336671104 2.05172557144809 1.3290242757305 1.57313120216481 1.36430696815892 2.12617712802859 1.29572815725395 1.90334487535193 1.48376295299118 2.01923161576867 2.08485067829928 0.500247377374909 2.04315846456788 0.0508398528197186 2.04587567891626 -1.94994271081447 2.11417423680014 1.37687725506792 1.23528676342494 -0.00605713755857966 2.01848426079575 0.0387693930660637 1.56772237732204 -1.66199179104703 0.346024542195288 1.99215576480632 1.26093870473712 2.07860462496157 1.33170950895586 1.05889110093093 1.84863214161696 2.11591303771502 0.0758168625255987 1.84657764778483 0.791444723329777 2.06413574150519 1.87692561857348 -0.165118347367957 1.76776932454352 -0.727531494740478 2.07400736356528 1.75157797007328 2.15616309291248
12 0.439802877299457 0.747327610756033 -0.594872089798087 0.859528362759611 1.29792144946293 1.14299820221087 0.150593592162257 1.02554057544245 1.28629352527149 0.785421303575778 1.29189740886473 1.27042146852175 0.435620646490892 1.26282501877218 0.557538503481512 0.814354374033681 0.713383727996159 1.18062559074636 -0.739176521656007 0.799983274711648 1.21835317572703 1.25000957618737 1.29296102203406 -0.440169095871183 -1.1135085123295 1.17401853714751 1.27454529560207 -0.189412443081603 -0.993956256212709 1.03120375849652 -0.864234510224352 0.303116555222727 1.24137447169806 1.15120292962455 0.51756204666676 0.562256298846201 0.825801402979914 0.507310996042532 -0.0683458663441043 0.931824531054794 1.27071819017207 1.032758395019 0.717148532669654 1.24773704315555 -1.3125580873614 1.09848824562982 -0.0432951433885288 -1.12026136682575 0.667836934940742 0.838641081502708 -0.883473821792721 0.0304496398281343 1.2927291476185 0.873623039632194 1.11990382198339 1.27300701282904 1.27145718526574 1.28464174390531 1.26451299494773 0.927658009352932 0.995198948469257 0.685750692529442 1.05818086198144 0.504229799235931 -0.204711354555517 -0.973798641819144 1.10389578876247 0.767894936118388 1.17462019087665 1.21813028835348 1.2655839102233 0.54722708576004 1.29628149285445 1.28612114375989 1.26842006945736 0.608705822632373 1.08067216552738 0.284680579773491 0.293799313808855 1.20141819440325 1.28737260761523 1.22931252073592 1.24821782897761 -0.347602540318685 -0.246726489942436 -0.444863837871373 0.671827188807665 0.951214672014658 0.109507434285471 0.807035484297619 -0.346691534110643 0.932988655276656 -1.25675610874103 1.20853114086669 0.883881188619335 -0.301507301326861 1.23183576243663 -0.252355451035766 1.20454450682149 0.347395676686584 -0.560085629793807 0.769637211882269 0.279638825392707 0.978624279152234 0.846408115140402 -0.963826733986887 -0.816098394491062 -0.0428303918033434 1.23116535299442 0.860329602515111 0.545012824307186 1.23698045380238 -0.880550575261151 0.456068512035862 -1.1575924567564 1.15609772872668 -1.19771437763218 1.12535499983895 -0.478607721470144 1.21242534236375 1.27643990156816 1.20667838983879 -0.316491016677131 1.25812181405705 0.997122547680603 1.29017267261921 1.26735883521796 0.320711603312729 0.35680524055073 1.15995653110211 -0.203792598384631 1.09933893937865 0.78211600800743 1.13451708311172 1.15234085818412 1.21708503775862 1.17613894258297 1.15306750839152 -0.0883815272403023 0.170143997676065 -0.518578893824683 1.22828339243439 1.2780370976273 1.29722653416182 1.04641967245613 1.02696460297375 1.26785966969561 0.331417467971621 0.565123626643973 -0.251623063867875 0.127881639332948 0.0474842021175805 1.26735226767531 0.419351600691266 0.461215334950829 1.28751258339938 0.761176530406462 -0.228992588123284 0.705086092743574 1.16297828631115 0.0477908637999465 1.16075258184678 1.30466558892119 1.293545195421 1.23877512463275 1.22816341892213 1.2736473449576 1.22967143535429 1.18984118733827 1.143073800273 0.994845130694543 1.2088939125589 1.28856880810867 1.23911449072682 0.762937766198594 0.66791635267196 1.26005877266778 1.29427283615944 0.679945277873326 1.05536461340359 1.19220671202159 1.00013727300878 1.07781502653879 1.29227189547884 0.775544909805067 0.409277437610037 1.30454641308104 -0.716909844197281 1.23276012723947 1.19526744020181 1.21220828217365 1.29737216346103 1.25630167509624 0.000904272044832378 1.10235581424204 0.795334902098663 1.2734857027695 1.20718172908713 -1.11361351179262 0.00860530904566486 1.19409882921255 -0.92643649474942 0.0245559070473882 1.27264421516106 1.12421525108088 1.04492699213366 1.01007367327468 1.1830797852199 0.147878138019064 1.21673294669029 1.07926842827983 1.24880039684483 1.18250933271953 1.28875085544762 0.623458869080035 1.29750550718724 1.26225213372858 1.21463380368997 1.26411933346294 1.22890010439846 1.28391312596398 1.18478366321768 0.817671531256431 0.839555849053891 1.26658398026076 -0.989150558323517 0.729772020054026 0.43732390478204 1.14389578082613 1.08216820964503 1.26862142319277 0.500978357159091 -0.112221976037219 1.11690096562217 1.27294317425126 -0.414934186391902 1.26856248325914 1.23089272338242 0.922470850255606 1.09926740581048 0.814208999707449 0.728327501368927 1.19808702088116 1.29721272913828 1.09050926717698 -0.0281650770058349 0.314171084515672 0.24408006460109 1.29909392976825 -1.17059887156423 1.2989220257706 -1.13688834124639 1.25914200513257 1.16406096344251 0.00276666325205163 1.25962448954174 1.24220449427665 1.14045319903945 -0.51798555085786 1.06777123672337 1.13521473054069 -0.542492191835048 -0.498253157311735 1.02819229416442 1.07884108297275 1.0631052106533 -0.490224648967706 0.663079974170369 -1.06866711544352 0.0667534200563746 0.13215661987627 1.02681359561056 1.04298636154576 0.75107383002888 1.05063113452604 -0.649959719170021 1.29112108763624 0.419345292284042 0.418215007762105 0.850814167824054 1.26578726682896 0.68560289482393 0.461800035288963 0.851381674096626 1.02339206201994 1.10165029565042 1.30202695825042 -0.346008915146452 0.805406994624607 1.30033499741969 -0.913207720144208 1.21113853697176 1.17399369386389 1.2181904797253 -0.0602909697551306 1.19865814384974 0.240341217874815 1.23661049199126 1.08724713688844 -0.0519514272819085 1.14678152712858 -1.30328296806384 -0.548843080957194 1.05501614297175 1.23994940803135 1.12041508353977 0.943641174051726 -0.207825106099586 1.17424336993666 1.11951417784238 1.25552573373769 -0.375738043132756 1.28654182750618 0.204629391713274 0.360130589926955 1.28712010804707 0.956169760427601 0.71796737137258 1.14195623160192 1.27939382971021 1.3011547406528 1.13706931512982 0.439360466505906 1.26513936779073 0.0631869297136422 1.2874945189426 0.465917152265439 1.24153702388378 -0.557027004771874 0.958118070465244 1.28763909961069 1.25665556326035 1.27312230341393 -0.385365361451293 1.26823189604006 1.13606939573631 1.27878253147071 -0.485761523425805 1.22589195015879 1.26423197105039 1.21495628624974 0.961664359973366 0.701829328308517 -0.964862290687199 1.28764782504265 1.07311797182193 0.933300940586168 1.25192981365843 -0.746361405725106 -0.326869838654084 -0.274846720793151 0.340453307628212 0.36887843351553 0.594305287359736 0.432617360350987 0.307194543828631 0.724263566178198 -0.42520055475879 0.638655068271527 0.881791791671167 0.201209709110773 0.525975186403538 1.28465397891422 -0.306331136646208 1.06008879143188 1.15759617831741 0.869602198723352 1.21922318066642 -0.0548677924258261 1.21807045725585 1.22509022843625 -0.318940185547812 -0.285555264537141 1.1796367759106 -0.465959765089502 0.486954312122269 0.146438837703314 0.592534541375821 1.29613097508066 1.29815712184269 1.28136823650235 0.500414242926344 1.28537544905276 1.15412595923391 1.02660093864406 1.14295987722787 0.500760451985115 1.2913914831953 1.07713080292304 1.28475865324576 -0.990219617104166 1.28052760501223 0.183159289751933 0.667698900439679 1.08843607762427 1.30309529972812 0.683791454052517 0.987593846270534 0.981438600729352 -0.587069729006832 1.2542191273331 1.27353854075749 -0.14357402687441 1.15078906012043 1.26890437051462 1.15883413479406 1.27470619852742 0.906786960441776 1.15072489523734 1.30051041230157 0.858582024694128 0.396577213431553 0.919304143671131 1.24783207607199 1.29171398211724 1.19046036513955 1.29985445217727 1.05229806876387 1.25734186390382 1.03629932514756 -0.460740792817585 -0.25465596841929 1.26108283113024 0.108827585707674 0.884503332618452 1.16662237224973 -0.0654354642326827 1.11043730209572 0.644027985834675 1.08498702737888 1.10965170501425 1.08271856198125 0.71604666156367 -0.258519097180933 1.27370368778855 1.29540126425534 1.24225379385261 0.988968589632978 0.173976675618745 1.3041904707446 1.1321490734945 1.21700275320994 -1.0756671130874 1.05002542969255 0.663435781616365 1.30168196875879 1.23268939666737 0.848951335435882 0.967807058023021 1.07683510272454 -0.209105602682839 1.30400752039553 1.2988239079518 1.27038234688198 0.409671673564339 1.17897301081106 0.995319724749715 1.00987037867353 1.30135442234584 1.01272996310493 1.30117645678949 1.18597406011639 0.723943771228539 1.25799778697029 1.13505586901619 1.28735654716382 1.29781163246168 1.27757793185297 1.30494697289373 1.22729490226363 1.26681915882951 0.696321834494451 1.28796397715183 1.27896867781655 0.573116663739604 -1.08106763799662 -0.937597932885688 1.30149359020874 0.859160645457459 0.991798502803939 -0.00724462361215974 1.03622896452164 0.281710806778645 0.932322551525325 1.06562235235095 1.14956521653943 1.27827200581944 1.27954712329471 1.26544892371404 1.26250285307377 1.21703086568587 0.0130424858951087 1.05563456749956 1.23656028088443 -0.580275791132898 1.05859059796656 0.789747943248475 0.561760081448902 1.29488383207524 1.02683906562061 1.28257003191215 1.22603756141999 1.30495847017079 1.22528487975356 0.418186366031591 -0.584606876635608 -0.994884923203163 1.08701231417047 1.09181018814938 -0.536723700476821 -0.751024234259109 -0.644225500705266 0.592489227930035 1.21571467751221 0.249945276042371 0.948940842849049 -0.235955475015074 1.10572264786405 1.1292258235508 1.19528688816604 1.23464491534223 0.406749320879187 0.954778272658341 1.0220584017465 1.24703049416736 1.26520343829834 1.14563144219795 0.125991355452845 -0.777611755298552 -0.434894816085607 1.11102929641742 1.27466833143413 1.2875702226072 -0.119711070478694 1.07481036321402 1.13762090847843 0.921397293019542 1.26631174730897 1.12213879791112 1.27136137977746 1.28247210960168 -1.24951761571015 0.442025571080606 1.26241664247638 0.82681355963743 1.24588147913988 1.29779362420827 1.26673377869553 -1.25368478163127 1.2840608612708 1.10274103440589 1.2289770162621 1.29677813700665 -1.19155679119803 0.878573893923927 1.2637193054142 1.25297505823991 1.12969363111512 1.29460519627404 -1.30199541660148 1.10912169587932 -0.960250511725125 1.30321137218817 1.29332070990134 0.966293040929558 0.66822461619068 1.21271367652164 1.13749487057703 0.999586958855664 1.29898413939537 -1.26259549976401 -0.832707108373429 0.998624860393736 -0.453069838325203 0.442981758099594 1.02950572751104 0.703726879585596 1.21879731763436 0.0167149894619092 0.147192250358804 0.371955829314474 1.01409358844121 0.748449228740748 1.27730147854477 -1.06597367757944 1.30285649528329 1.25223829798664 1.14716760388491 0.563863785601596 1.28893404564426 0.593635357938203 0.0430524410677271 1.25809057046184 0.124607485474623 0.507720147183941 1.2667371409888 1.22589377896743 0.363732023419226 1.23888224800792 1.28286348655942 1.219154853016 1.01265963541526 1.09867506832599 0.73412115681425 1.20185211926075 0.457567977390656 1.17135574472306 0.70072551496996 1.29015176520076 1.17881235952836 -0.0467725572013976 1.25937122555398 0.0356984998817164 -0.684282868543189 0.838612631930966 0.318497357643994 1.03943444997815 0.98813332539097 0.86143574898851 0.862380479111236 -0.525693783624722 1.26076341618428 0.802287198741768 0.900017866633899 0.687441830114957 0.0310830162609862 -0.938285355550798 0.887541750337259 1.29864807798451 -0.477368853153008 0.130206316744045 -0.675930256973023 0.425595749776971 -1.21536598931506 0.52002640001022 1.19376633632109 -0.39951368789078 1.1127536617609 0.335768239246706 0.8101037872835 0.714138338997416 0.42533015226245 1.18589662463608 -0.544312407333062 0.109059956659429 1.20080373676172 0.387214350883698 -0.217495452776653 -0.494070036435625 0.00216858969973556 0.50268257487962 1.21027489190252 1.10520857208239 1.24276981649986 1.27352164079179 1.02213491539372 -0.531494888245604 0.0884269137381098 -0.17843200287213 0.877019113411742 1.28713954187983 1.00761235599892 1.169248583879 0.405929752345007 1.16963684872304 0.940876143451992 1.15480480549347 -0.533376499201607 1.29290430377889 0.311909159297859 1.2853496063894 0.422363213248542 1.26675330360503 1.29417775911352 1.23271235820554 1.27726850721943 0.432568478483858 1.29569736888571 0.54405569750243 0.0950271413199939 1.22313261557971 0.0465164511307373 1.19264345844612 1.0341596410715 1.28926815661685 0.530177787650285 -0.812822614421906 -0.933147093283053 1.25596589849929 0.903770916256573 1.07283094593856 -0.698556745833826 1.17929308053925 -0.625740813086115 -1.28563042748335 0.0780919722125995 -0.00409754968342397 1.07591990894756 1.24676705081076 0.905476953921337 -0.121283143420548 0.692562692165998 1.2697560415491 1.16394689275274 0.860440711849017 1.24839620301255 0.936885177372305 1.29527917923509 1.28955819789757 1.13533440694579 1.24958561274376 1.19106994773266 1.2192958102233 1.17849600088038 1.12382645304482 1.29758253175151 0.691782459134988 0.911365540993272 1.24911334198622 1.2358789049418 1.28189078998637 1.30329660142061 -0.857406262233521 -1.10214189599782 -0.707737875957117 1.04619661541362 1.09233416402155 -0.022707164016633 1.28225289087392 0.294760727108787 0.975566759419941 1.06189072164673 0.440119322511263 1.24187458976337 1.27504890533834 -0.352257324179477 1.23558864944817 0.171611884342425 1.29688957448892 1.23776527841265 1.29522307087437 1.25178814272427 1.30182014426443 -1.24411461406801 1.23729573020333 0.532276386442243 0.671603420703159 0.544020522929921 1.14666711997984 -0.921464468279297 1.2173235487902 0.800052489047959 1.27181898024666 1.16839019627383 -0.348946358569157 1.28967731434728 1.23800048489202 1.17363327602944 1.25512842331833 0.172708253242959 -1.17804976552794 1.14195098976753 -0.709493160243991 1.25857689202513 0.429422598109107 0.483446951923803 1.09307891578677 1.10683165591187 0.446203549732921 0.0484865410274874 0.843599134767205 0.698121032832096 0.893689211002541 1.29451232201502 0.6398193275073 0.708838361205722 0.854505582758605 -0.116674901023774 0.829579600022981 1.26465664862169 -0.34842524234605 -1.13951082478641 1.07593027800218 1.24142578836738 1.14921321924773 1.2470453605056 -0.459002709921339 0.300783354586129 1.22786569515182 1.25236558137671 -1.30003195362949 1.25431424470669 1.29535014865883 1.20240949586743 0.676459264184631 0.985886393059076 1.05047340618405 1.00151538616195 1.23595951351611 1.30359988363129 1.16221327882978 1.27159157503475 -1.0445110226996 0.733474633653958 1.28693701700712 1.08499542881372 1.25386026445274 -0.2501453675701 0.907278330032085 1.28211823496467 0.593610582528501 1.26029817831465 1.19533877379141 -0.126047710523577 1.28175738824928 1.26213016789344 1.08745394599749 0.655627656656107 0.482183750617906 0.866703198971417 1.27780457360162 -0.842613990344884 1.2704915542497 -0.0404037503664026 -1.15050571370284 -0.93290006166223 -0.862235022013401 1.06026332341816 0.647731205095118 0.755087677779242 0.686852181122908 1.27060945600028 -0.675723303368996 0.249517777571474 1.02782962206309 0.95703834854713 1.11684113845541 0.833986318142981 -0.814808378761576 0.258932538844164 -0.0984576497988353 -0.834342636000621 1.28789262592905 -0.31515352902973 0.280670859055014 0.997683181050386 -0.183339745689717 1.29617713798127 -0.0545244575242075 0.817986428252218 0.138439010187352 1.28961714620278 -1.18566836782838 1.28524112032274 -0.974797470512378 1.26445618947208 0.806618841633143 -1.22829004539368 1.30356281858897 -0.971631333833379 0.9834111673836 0.680559129707125 1.30088316119601 1.27149335605495 1.22566801578511 0.871589884677089 0.878060399292148 0.756603221332631 1.10251359527533 1.29692309255398 0.955829993206477 1.16889731730806 0.885117611875027 -0.0263729308801271 0.583212601585926 0.510187339471286 1.30007757392894 0.569287861291702 1.14416058337396 0.972240633650216 1.13780962714723 1.30280026645023 0.0126066421583757 -0.1177086106934 1.27199165948583 -0.79841355039078 1.0142271773514 -0.84623508590185 1.1093700290236 0.350910320865768 -0.106455194952911 0.92898755629601 1.17072755740962 -0.0444857288878332 0.802078281899781 0.907000443009925 1.20903262542933 1.1658634656334 0.579002357465197 0.785538647067631 1.00687516533012 1.20249997021138 1.27560677238294 1.21755442968271 1.26175952476892 0.993693916482815 1.17238588275863 1.27396131425224 -0.0301750894485301 1.29755477642063 -0.299425228666058 0.252660410101002 1.1324643428442 0.953813336963123 1.20060291979295 -1.23980031703739 0.409813557964106 0.88101811949988 0.470700735096163 0.184816067566427 0.340451903317907 1.18076169424581 1.27736895648658 0.546786977369584 0.802591958692071 0.894300751026122 1.24062053777369 0.601937329325009 1.08595345697885 1.12761828552154 1.25481649752191 1.10646937502014 0.0855209943893955 1.29328228311815 -0.299222994459052 1.06707145312581 -1.10703838816202 1.28191243827821 1.1225830760844 1.06621936889474 -0.381704248886756 1.27418877053584 0.431100198985993 1.19752562987868 -1.24034413989361 -0.226850847532729 1.0922925245297 0.425755636430114 1.29269831617609 0.940267131544321 0.18539040303865 0.875628543479816 1.22880362531518 -0.134642640073582 0.996253592688081 0.844699789220329 1.29496742746231 1.04340889560244 -0.373130034830247 0.960033166558748 -0.709222381241813 1.2913843344763 1.01486567224729 1.19582608954453
13 0.471193239891378 0.842475238835077 -0.465861200681919 0.851859634292113 0.692411670327255 0.314873882578083 -0.161597024914388 0.892790702037875 0.555126131523915 0.891295496907553 0.556017021217176 0.777319690735505 0.0798009938642502 0.780593776916673 0.470195690457165 0.102517325511538 0.853171901068538 0.834930309619091 -0.873994486209663 0.871519518066756 0.818258638888989 0.472928496001215 0.653697111500359 -0.363799661696006 -0.895861951401222 0.317935887002846 0.75877265371751 -0.479332316998204 -0.707970063857424 0.606509672228919 -0.926047445841131 -0.336758670688679 0.812840558961656 0.795630411633637 -0.215833242167876 -0.0966426999951634 0.0283507457826256 -0.148909962717343 -0.107301110458646 0.0821141383042538 0.555085411901108 0.171060642755037 0.660518279413426 0.723713041285365 -0.848938187679761 0.196508105631217 -0.563234073321202 -0.879288435698876 0.754285452233386 0.208509074577586 -0.909756848061214 -0.627424693149785 0.56382712470328 0.818163173590294 0.896405785956679 0.781461589027266 0.771120692817508 0.702600682447839 0.790275931122666 0.0045275208694393 0.922012368320515 -0.081043916207931 0.854670656781407 -0.284611221293914 -0.708064280920658 -0.799951327159098 0.604835377601797 0.0405517771366351 0.831964410198452 0.794002994108104 0.793706566393464 0.485353056832502 0.571682420237015 0.671874864141101 0.682539938984005 0.780126012929109 0.867770438072951 0.718936861364532 0.684897571713835 0.367391756326562 0.694698290625986 0.781499405840263 0.512969471862858 -0.709141154605298 -0.0644432847385912 -0.281309732446217 -0.227945484562174 0.876087186485383 0.699367844782712 0.53738443524419 -0.454160859659349 0.309731869593248 -0.782119707278219 0.853407849313227 0.747749899369572 -0.637785904184157 0.785081939766288 -0.716715396090397 0.750179076840472 -0.198376071622533 -0.788994693618867 -0.0223986903720512 -0.414217422911855 0.306796223444643 0.371810727284275 -0.928509245510425 0.061193710610668 0.585898861121781 0.744223482181693 0.0192420293917817 -0.176822870462914 0.821710306784401 -0.76338263611578 -0.227274711592452 -0.796054658409883 0.838524651305762 -0.785839646605688 0.858859883045112 -0.601237679394295 0.536325909071056 0.506970235370065 0.842843053765834 -0.589982107228194 0.758924395470023 0.163279397575737 0.717382087947819 0.790016511502482 -0.213150156469967 0.542442555250978 0.817300011658569 -0.454485587447923 0.761188781469014 -0.071254188327707 0.282964136174905 0.839421414590523 0.845260595170262 0.331338394331881 0.806601533071114 -0.420868692993001 -0.432089590564982 -0.723111143490061 0.820440964989124 0.771757792444569 0.71747315382268 0.82469073778774 0.108070028629869 0.790011072908572 -0.282352937139452 -0.120045733046741 -0.608706339716437 -0.404224315197286 -0.206403214106868 0.731927720781375 -0.192013809350271 0.722798220347775 0.567594922231858 0.0971517399942522 -0.498336414102809 0.137577153802571 0.63456532298543 -0.408788108483073 0.878293443675854 0.64694022396642 0.643810282873568 0.778690780100872 0.519355183969421 0.725122705774992 0.772026573938837 0.690400343519665 0.45952212223515 0.817941124699455 0.354996354534439 0.69926088387334 0.427270906304253 0.590008586255876 0.260924475911779 0.598823130855365 0.704886850853904 0.672997480854717 0.816285106340673 0.482787439833956 0.502781049193987 0.751547596555035 0.554861322053303 0.140874242739538 -0.399938467281572 0.644864964551744 0.195601838929455 0.500845468789173 0.859880234267037 0.848178503323249 0.579613984833865 0.561819352154554 -0.598733264323498 0.804494631515994 -0.0163271755330899 0.602611535932911 0.850983278806275 -0.75795238953664 -0.516590346505065 0.862004735576589 -0.650892242220283 -0.435160498438489 0.525012262746248 0.84336180735363 0.856055235446032 0.867239061964541 0.824852378005637 0.544139769857885 0.828971403833256 0.715154629355589 0.81443100430199 0.865086275327726 0.539971586797352 0.660343615646614 0.673843909028864 0.732742076593745 0.609539593519562 0.486793384007786 0.804051102316425 0.618978499943172 0.335468409688445 0.0151017836204833 0.00938056102820796 0.787598234803096 -0.697186646181913 0.734840900516585 0.843259295211244 0.799061668263851 0.547352719045765 0.70175515192259 -0.177125141532323 -0.122804935546837 0.83517366348062 0.759608469057285 -0.0543246889744115 0.686952848418528 0.82164706055065 0.835213997008808 0.742953543397728 0.114410176837495 -0.135337892234424 0.817193507911119 0.655387400799916 0.899827269722624 -0.529638006246036 -0.297614877723091 -0.221057216942016 0.60223217120303 -0.87114242871419 0.593080304522529 -0.874322786582538 0.611143379044088 0.847770048800277 -0.358032445105042 0.713251619007769 0.802391692836019 0.858749661886061 -0.694338952031848 0.891294995450258 0.251460901963823 -0.613963234190259 -0.747180264030724 0.111911078755564 0.886815267834899 0.848994045108762 -0.769418288952063 0.801173090354243 -0.728783927202918 -0.472271652583859 -0.173420457427506 0.919320443069598 0.293729300705677 0.907095041849434 0.899303796120057 -0.709869367611863 0.607304787220975 -0.41338437543997 -0.414364757317658 0.818648188407338 0.71974441974943 -0.0521871741173727 0.753760165013074 0.0288565651761349 0.875423109993959 0.458763990955656 0.689869199253976 -0.812052202178833 -0.028304315512579 0.651531827841639 -0.741641547968838 0.69433105435908 0.837336216318069 0.719769437693353 -0.53113908091834 0.826743640940074 -0.441612003250646 0.800403188640007 0.33452036934752 -0.464700579392704 0.718427744136686 -0.642019378264135 -0.813596319415898 0.302270965512875 0.447913651879028 0.899372436388008 0.790034169871307 -0.154719502097895 0.8620111938175 0.734261128047818 0.461842054989679 -0.698937418717629 0.596531791612727 -0.390565786648842 -0.340390992558199 0.733803294169398 0.0404586201599847 0.528649965472822 0.864948551448239 0.544588423765061 0.694538844128719 0.801312442183518 0.424512940864541 0.509341984891344 -0.255261449575969 0.612926409484828 -0.376371175124065 0.7546151555857 -0.73285879112971 0.0874752593330449 0.737579843323605 0.677316994151943 0.776049773229595 0.339414634815586 0.530428066935868 0.875597149281851 0.660022626298002 -0.690886542076228 0.385423230977769 0.687827784719944 0.799326608672563 0.0662070306107394 0.856866397034779 -0.873370887191482 0.630456340322913 0.873125714058912 0.911129510917394 0.799236839063283 -0.846443595216126 0.424594505141677 -0.0800859594867672 -0.439509083749377 0.0819598907328965 -0.217401298030926 -0.384987142869786 -0.491286583826143 0.0360921882183136 -0.800496965530142 -0.228988484764767 -0.0399376548444652 -0.375306443375832 -0.339930153910997 0.685778606955884 -0.599147831679322 0.642145961876118 0.864275315047701 0.861662976738133 0.407808137319991 -0.580278506515636 0.628325796637341 0.464394995815995 -0.388928609234637 -0.513243713461651 0.524129799713153 -0.703873545631081 -0.371468091882478 -0.24207997141965 -0.255502552751921 0.582384689227572 0.639667115783795 0.702226140426453 0.0152996879556382 0.752776600046138 0.703631862761453 0.15826251054045 0.403586721442745 -0.109820202166813 0.740274555234802 0.84679750725872 0.757648648942605 -0.778890287691205 0.738920953686138 -0.26097299792514 0.792671867559902 0.83106875586009 0.664729590953463 0.825697069735208 0.876146680786403 0.876567896807597 0.269781672464606 0.800839031354278 0.696005994917576 -0.52238167105263 0.311990860687544 0.689983402029436 0.861284416925662 0.696236056988991 0.843759835644539 0.262779454174335 0.699715709966264 0.147179112563415 -0.189330233281889 0.0671115219865663 0.56208797539894 0.73035324979059 0.838019107095945 0.600829866167885 0.878864729951717 0.765008644073641 0.200073026478845 -0.703545052862646 -0.600578363175583 0.787558596419787 0.0652167165447501 0.87708964856588 0.867064103961431 -0.694592799196134 0.266169309661326 -0.162367150506473 0.217672941390747 0.826592049836367 0.840906524193661 0.843991851718819 -0.777443011419109 0.777785351788722 0.649338056155873 0.805062141470057 0.199503550068538 -0.417041129902419 0.6714018615628 0.88176961597034 0.774555965201033 -0.85343571660341 0.223867302298681 -0.140751886857169 0.646662266610514 0.784554746060628 0.864464833884212 0.887572049775555 0.31222814517111 -0.759311034945194 0.675932646996861 0.707096510797273 0.77432268852013 -0.196541961052853 0.857242443492812 0.776256685245113 0.596355787811419 0.69743689213932 0.251432768909515 0.599825250901832 0.771267470980601 0.869850902406044 0.47435692890647 0.851791572921387 0.535268865245894 0.707257040552336 0.730435973307924 0.654924585848127 0.480838124704064 0.792008398380558 0.851723021948238 0.540546165133171 0.616495324579657 -0.0487531203338859 -0.699814216863433 -0.666562738657147 0.692053794387612 0.896449573340976 0.190504736968499 0.513856897983722 0.176980160658628 -0.342966334672718 0.132857644476305 0.197935295311914 0.329593827224315 0.72487496541422 0.723376340305422 0.793309516306393 0.626239716532894 0.780861787905795 -0.402033879198488 0.7648348554583 0.763710567853821 -0.721484964123334 0.912534209582259 0.426269979035258 -0.102424797401054 0.579208939855344 0.916416292875417 0.703265926289042 0.757378323070725 0.650810386352226 0.604499115696967 -0.233028293379254 0.152041857774511 -0.840335205215604 0.230825982934517 0.228287241209128 -0.692421916282659 -0.636574476261222 -0.698665905702404 -0.268346382881532 0.461419686599768 -0.465707889174071 0.127877713452776 -0.62876235507089 0.223638212034989 0.864774443180314 0.414027407399392 0.4522465486031 -0.328175132598168 0.158278921236567 0.854734233297012 0.437899944989878 0.545800116483012 0.882855690976065 -0.287615112249178 -0.914848508780067 -0.695694177246642 0.285394280264383 0.50298187715329 0.535522556960112 -0.568060017730383 0.308819135937688 0.314739718683236 0.199041326215075 0.569691451979495 0.231432568832915 0.687548310188063 0.525285174962904 -0.736679472765752 -0.352340216678345 0.474887773650158 0.918281071541126 0.803993973130972 0.585068847895165 0.499161283011229 -0.678780482437056 0.547433106038778 0.882685281494082 0.49647803364278 0.697847741778077 -0.788844478912733 0.233022990975742 0.505208466276681 0.440441919058896 0.508150366194181 0.725932119016759 -0.648703680113087 0.315641154035797 -0.652472970609311 0.640594025337108 0.592662626364178 0.203445115336749 0.806994745466651 0.425585304490755 0.323213824440714 0.76304285580889 0.615199681688737 -0.539576437942124 0.0944981265752266 0.878326623756185 -0.0750726695538932 0.760009600216181 0.223173866263477 0.873882680153621 0.787032437982513 0.612133824844065 -0.427246441750976 -0.0255096478003199 0.266829277130429 0.0590539088333044 0.505809635445348 -0.763167497578555 0.640414719572253 0.46416698088094 0.885119135296551 -0.135277933044992 0.740991394387441 -0.114382066799255 -0.401315230922142 0.453055847221492 -0.530725162769621 -0.196682433279788 0.484581866331775 0.806526705947058 -0.198739606364956 0.480455520092805 0.55716867081473 0.406104358996155 0.150677801744682 0.293882495810509 0.86125358798949 0.376448042251751 0.00990310634684104 0.876001631893886 0.885767590483654 0.694144583916866 0.866165373509537 -0.667224593547753 0.79227664154409 -0.44107209496367 -0.74867006422693 -0.0146488126014496 -0.198667703265189 0.85641391008064 0.123032558711608 0.0737996137905493 -0.0499097094350529 0.2035838894305 0.74160226745227 -0.0391324381032046 0.175554205187494 0.625630783865923 -0.411737156061606 -0.121406695010289 0.900140795650595 0.66657546419771 -0.797503489156531 -0.317719476441794 0.152565265562744 -0.120876874296652 -0.793446477788622 -0.180664375023553 0.705622213893945 -0.611098103858801 0.215330929509345 -0.180224119275786 0.198968731874533 -0.0782902640796137 -0.1793370701148 0.697931616327368 -0.719829275604231 -0.435269679464 0.523921281147357 -0.244364896000815 -0.559876264952638 -0.859566435375294 -0.43596191657639 0.448652816479279 0.416706201130963 0.25496148351266 0.422563558321141 0.77735802595641 0.133649133124477 -0.592300643461519 -0.454790118492437 -0.539958706565502 0.0539773178533692 0.640560150618052 0.201597059244755 0.471519497311489 -0.0845539557088148 0.379451001215062 0.173810877342358 0.326698035515322 -0.715666663666054 0.731632501354862 -0.255730258223896 0.550971723487025 -0.209611541391863 0.53805798691924 0.570334555761051 0.447183496711015 0.522775710833939 -0.128007164727111 0.697712672263867 0.285476991403532 -0.359681125426797 0.75044014229038 -0.247316925924046 0.76850690380306 0.29469609382883 0.576808839858304 0.0288559412120659 -0.406088372575448 -0.920637246930344 0.790772618579047 0.0919914701782236 0.273142411036407 0.0706047789093153 0.811920636490392 -0.878430181490374 -0.682984352382626 -0.478074734736717 -0.371135625888324 0.262681622541625 0.444120000991682 0.132334087823299 0.581500578175366 -0.0106805921667669 0.785342080510001 0.795587373869782 -0.00249534390784984 0.450462792646568 0.0151069098024702 0.587588639204585 0.546234661098761 0.320523833012625 0.456098414406412 0.397508345942858 0.506573540975008 0.363888673927797 0.227073783557456 0.689465038821428 -0.121233171818725 0.00836774115152482 0.456521326709908 0.469690891201055 0.632642899751996 0.620770941175443 -0.828576699163189 -0.843046519207564 -0.811642395040508 0.538135424496802 0.358612024977806 -0.590649537863239 0.655161620542601 -0.337716638199565 0.0489982514943222 0.863495878523171 -0.278768508815975 0.732861034473812 0.496456482358855 -0.766035250880479 0.442022096576335 -0.384730603500533 0.586541168634372 0.551841199157884 0.693956933793135 0.801784846505539 0.681601432290754 -0.586496596069562 0.479794536824187 0.737953810052692 -0.175282399028272 -0.138320379206221 0.872902758578601 -0.86935718771999 0.400504278698501 0.0981547254953835 0.753532352202994 0.858881714735694 -0.519675360720892 0.688221377918934 0.419657655766 0.350485753638472 0.504822281446918 -0.480710573556709 -0.421673617869708 0.326222150199727 -0.82300557189782 0.762039214180956 -0.314486382326936 -0.282509453017048 0.315701593914001 0.219630877375374 -0.256464466676796 -0.43950084793209 -0.0119342832256658 -0.0766712639999814 0.456651804615422 0.629084280634946 -0.15852559545834 -0.11503883710815 0.0588750960030595 0.588071462522123 -0.00608258732692312 0.570343340731379 -0.616837680921821 -0.686070464465983 0.172554025630879 0.767115604365 0.356780095350412 0.539541272297389 0.374147467637797 -0.326270169378706 0.429203558400768 0.792208249701154 -0.612486515581708 0.610536273363822 0.601864773118944 0.401767844839623 -0.0959660032205146 0.310050628907989 0.219498280636851 0.36977328835364 0.454777608274606 0.65061779778094 0.33433856122581 0.782011855240104 -0.145327718319522 -0.0194210194186372 0.580569237708872 0.87564312650753 0.445617702862159 -0.514551165103021 0.222276800025945 0.703060946487317 -0.132707290098096 0.495556004667954 0.352125392545217 0.402262320991875 0.639658885850343 0.514452069610358 0.893171307435268 -0.137035092548012 -0.105962938870287 0.0374158436635865 0.57473469483798 0.0827946752589999 0.785957943406333 -0.624947506535561 -0.615638945692627 -0.78705327457041 -0.876395955780255 0.869346578743432 0.661964860092449 0.567472591937943 0.0205599826692196 0.57386609614654 -0.886285343096059 -0.315383557879797 0.210654147158473 0.122695569516325 0.278028511891285 0.0408586771346428 -0.782537733317102 -0.301311479353064 0.533029886379586 -0.531751721610527 0.736907967189846 -0.619836028017662 -0.474511829721058 0.4571780051092 -0.55609652266829 0.629758235433395 -0.681947811501921 -0.0231428399925854 -0.539001805812668 0.74500153995079 -0.421113983183103 0.538320803339744 -0.779562775374293 0.547041577772071 0.106026502986471 -0.392266127626128 0.681677006777127 -0.69241922947591 0.160209110508959 -0.0442127850779705 0.602223085112199 0.574680868712489 0.51985177183885 0.00923902656927377 -0.0350727205046049 -0.0580221334373941 0.2399677192553 0.634211571488048 0.0544412813110811 0.310134679893034 0.110905308713756 -0.518476326955027 0.239953007846009 -0.322032590201899 0.605772701847535 -0.227926859926522 0.890572403503623 0.224679520004408 0.778519184535296 0.612842817843019 -0.565069964209274 -0.550335559720449 0.502861413366156 0.0512757118702534 0.323480736343051 0.0704501224521774 0.830105664831408 -0.331313151323081 -0.527181910043968 0.0584181625865304 0.577526565739078 -0.566968439133227 -0.0672367161580238 0.119532031785473 0.784692492628794 0.784200701517028 -0.00371008300099481 0.856385548122647 0.209966810131279 0.817765524548522 0.774993260595556 0.436432301928947 0.540478633082334 0.837078981254255 0.789840738184832 0.779189360263866 0.0295439279737794 0.585057747176108 -0.244146249637398 -0.336831653292481 0.859430718522868 0.105080152532079 0.846714297629704 -0.458122357152946 -0.249074494419044 0.109036684142081 0.761176527213911 -0.470537588194516 0.72027317675596 0.313725878236383 0.568828568584533 -0.149305752815916 0.102398282772407 0.437045746565883 0.433906943747614 -0.0258518075521372 0.336174430333809 0.760438890609909 0.545277049429862 0.228056514168436 -0.28550662727633 0.597092250687588 -0.591776765802001 0.189273280444661 -0.335970077742899 0.519522380118049 0.856618913730484 0.860641597745209 -0.688194183726174 0.58148094691594 0.746471545229938 0.82971325393219 -0.823777767223031 -0.678663040982823 0.275904879326723 -0.304995352866019 0.567614850708406 0.546962950760725 -0.555052901306671 0.010100592235638 0.420555026802447 -0.325140049440187 0.223025550106782 0.853236239468583 0.587534772133332 0.281994187266179 -0.545597061551968 0.222684128396188 -0.637698272702334 0.573192865998665 0.333219886447168 0.332100788098285
14 0.487100321316201 0.843946872732837 -0.3588070986967 0.772690443503792 0.147658672043363 -0.369882336573199 -0.336587583142244 0.704564561870418 -0.0722793200326005 0.888258928266961 -0.0676290400918741 0.317433285677788 -0.24850623771471 0.330454494462162 0.308230905753709 -0.487013307640628 0.885708194009508 0.488655417453655 -0.89750263285948 0.848103907664645 0.42988141609525 -0.184175336476025 0.0981283009729703 -0.311541760639467 -0.625439810851526 -0.365680361600752 0.285204871252986 -0.689714658122721 -0.439262734850716 0.244160977585036 -0.86778117395005 -0.823003651740768 0.389486515255443 0.452236554196264 -0.784078123873598 -0.627103176386872 -0.612749269575305 -0.671232995267435 -0.175579071449187 -0.598993923528296 -0.0453023304973318 -0.52529993337216 0.579920881988898 0.254754326307287 -0.107408700729071 -0.522268674169061 -0.929559164127685 -0.606679439880148 0.767102675060835 -0.333229542459692 -0.8195209597547 -1.0508747587501 -0.0545163018347441 0.709504570885634 0.622689028274142 0.31766263334717 0.307166676619063 0.171188665152494 0.342683920281703 -0.710913597258462 0.76920755213029 -0.632186399392182 0.620691296236578 -0.881183153621862 -1.0356397837292 -0.602389065893502 0.128772221885052 -0.553517914042115 0.489292229715899 0.39267200572511 0.343773804603099 0.427519482648201 -0.0464510630220912 0.118439245672883 0.169236414491667 0.852162266350084 0.622451252475133 0.995685483011646 0.937124764766865 -0.321685733636204 0.156295498172244 0.340836906767779 -0.119723745138199 -0.935364727228756 0.0330963246422908 -0.0775990079466518 -0.899358002624013 0.738489405196403 1.08644537487023 0.233053343620472 -0.442991528363935 -0.235866147954043 -0.325125344514517 0.485865409817119 0.532210403241203 -0.858090451586166 0.366549916906015 -1.01523328039845 0.334914772563105 -0.635077276108453 -0.853958278645255 -0.601215575632143 -0.875590432749731 -0.272907686340636 -0.0715171918104362 -0.800577192841376 0.711006204515635 1.02437210609777 0.302357331669752 -0.649958218838227 -0.7420163589856 0.417039036543693 -0.61763588969128 -0.759008166479169 -0.4475824958258 0.51514229286769 -0.397543436665385 0.572021976642937 -0.667404038891043 -0.0593692774032929 -0.135835388292126 0.477048799492035 -0.771443997502549 0.301496580081977 -0.514895031472285 0.204188746472877 0.338387258356654 -0.63934645028592 0.665266264398036 0.478996775614516 -0.639048392762702 0.440015304874561 -0.698367204327761 -0.414144085350134 0.519694422316809 0.469464014633025 -0.363323097175887 0.467991059353956 -0.671283489495536 -0.87780282374352 -0.830698088362412 0.423906486269112 0.29951570819133 0.195226979499076 0.544402608405566 -0.60437965803426 0.337362631619312 -0.757393286026555 -0.666401358675101 -0.849159900095223 -0.803675038919218 -0.425952134401838 0.250047684049812 -0.676934477013084 0.872961928398968 -0.0413309619245127 -0.45805414966585 -0.690575710826751 -0.352323650699919 0.18191636761893 -0.752572608982569 0.561025773788413 0.0721472524867006 0.0678102369821788 0.350299394575932 -0.0971515880066734 0.233208710015681 0.347940190091014 0.250718321687771 -0.0926674993356536 0.614083145981258 -0.341040239868192 0.176983744623755 -0.248869866134694 0.430296797860326 -0.0370043977937559 0.0126689977396359 0.170484968203853 0.558888627498366 0.563135910227951 -0.133339100866656 0.0334127494376373 0.442042229509964 -0.0733289321635966 -0.397720414338019 -0.990612976759146 0.066617668591161 0.872228642050398 -0.101774852394468 0.511312895056612 0.478583992024054 -0.033299590584837 -0.0455744340933999 -1.01488725723492 0.506473976132499 -0.662200708012523 0.0108459485227619 0.487582531534128 -0.42317638939601 -0.894228998178149 0.515019886876123 -0.400536198696357 -0.777492618772451 -0.0990619575871983 0.549277353688801 0.633501571001842 0.678537427870226 0.471079288227024 0.823688916670995 0.447413785138068 0.332139561222963 0.389588668965401 0.530953815708894 -0.0931797544661763 0.651705401106002 0.126250293620918 0.256099295886259 0.0597546315472518 -0.169218468654292 0.380813091348986 0.0318291335669251 -0.361395281608398 -0.628056887224607 -0.65160915862605 0.330560956417665 -0.425673950164024 0.689020791949891 1.06059300885781 0.463730851454465 0.105048279857579 0.179008824344657 -0.711522884907106 -0.167539696065498 0.542651618696779 0.288149601769026 0.274870048008309 0.154029340701399 0.423142594996528 0.698087074457906 0.410804801096115 -0.467834299910392 -0.800991289255712 0.446262262103602 0.0853843139303372 0.660916149988571 -0.888127808550075 -0.769196857504995 -0.595970903332357 -0.00190878221628108 -0.55045471765279 -0.0113775421634064 -0.568397025180989 0.0335253442053853 0.522443795990053 -0.638095146406219 0.22716920116761 0.38366150226346 0.559146191154857 -0.785854905974537 0.668027258673721 -0.460983212323065 -0.639215535708809 -0.88339867244941 -0.60928306121234 0.652368847978041 0.607954956626571 -0.923638414332852 0.843943103965826 -0.412830017020192 -0.866710260790082 -0.435748738605229 0.739682082773587 -0.33849959044527 0.935384084018417 0.693628440257544 -0.710450799389478 0.00906655020590292 -1.01338396503574 -1.0016248830294 0.727929838137668 0.231979748487747 -0.643422119229773 0.920489002569713 -0.581983265834569 0.680351949770816 -0.111171836639583 0.142764011863631 -1.07848684971417 -0.687509190388824 0.0778181122861268 -0.557354754938785 0.239009719241311 0.498053395032876 0.274239176878259 -0.86721843135415 0.460412929566011 -0.941728573765615 0.385923920897907 -0.302886541015492 -0.768295711958071 0.332217885702389 -0.0615668167207024 -0.947790378752823 -0.332939473166453 -0.217927478000972 0.632305235969256 0.610485213303096 -0.146720986635133 0.53450173375844 0.380257076285866 -0.203581528368862 -0.898967341956241 -0.00621642273279489 -0.837362174660331 -0.86872023355275 0.223955066974046 -0.658116367908428 0.3654774791962 0.567124521291671 -0.0860154304970963 0.154552971222022 0.472939911124268 0.321546238098494 -0.134765382214981 -0.517132932934889 0.0200132349021985 -0.972708140397194 0.309785774130128 -0.817155126973747 -0.607328732737553 0.23049083222649 0.171420865797507 0.312388875277645 0.8846433775599 -0.102994524420311 0.587768306322549 0.102740640450549 -0.804609544208371 -0.30069386623762 0.15816920184162 0.403774173441976 -0.64139647239692 0.899875004930719 -0.723653880123284 0.065017417169237 0.636714529900202 0.804021834628577 0.358771158097556 -0.809873855027645 0.974403236654372 0.12739264419889 -1.00481735942648 -0.0993823046182686 -0.794322188126352 -0.956849629101322 -1.05124477284035 -0.462057285526398 -1.01724236843433 -0.883865160039674 -0.735910895027484 -0.742181165015459 -0.961447879629676 0.159092491017115 -0.793556823513294 0.279082850549723 0.535920109075833 0.779944644024736 -0.26916495941932 -0.947646823449167 0.124805023701734 -0.18368927513204 -0.445714922395671 -0.672060923028915 -0.0575254388933958 -0.83984186909768 -0.992023469969593 -0.557774836998592 -0.8944942442609 -0.0261759782460495 0.0691830876434006 0.172343632850641 -0.401799218491644 0.259149337876383 0.302145555541824 -0.541148812232643 -0.187361621575671 -0.604117690060489 0.236513346437562 0.593195934093482 0.270643597107279 -0.555970957971797 0.248255152356752 -0.615392467186465 0.827277476608805 0.559560826833818 0.104314098169579 0.866138279199277 0.709931714245673 0.715436604117402 0.883656215657706 0.369244477898348 0.186390958504639 -0.792409149191982 -0.353068236402234 0.180923220291465 0.547139304692401 0.185669075559728 0.723589247537144 -0.449364453866985 0.163483825909997 -0.446382408801084 -0.656239932055704 -0.61413885054995 -0.0399418297590019 0.222428066228411 0.484731715902371 -0.00412750167127875 0.662272734593311 0.311777604483193 -0.482587091858449 -0.843217232781942 -0.834120312129632 0.342642318980519 -0.0257736170783943 0.758304410888067 0.54857569880882 -1.09868255121614 -0.425884427623124 -0.787334619842192 -0.485206112168891 0.53523906045287 0.579526983323829 0.869828719303086 -1.09427109193427 0.313934761543573 0.076113154976096 0.387616406646144 -0.45244403986939 -0.856999867788161 0.111206678248578 0.599961368813412 0.336849787364215 -0.604627193427366 -0.454143082895901 -0.766978238623502 0.0765329528891331 0.364959875002542 0.800097473828362 0.7427353524092 -0.331646082775302 -1.09906864108354 0.120171115246182 0.173278099418442 0.304098565627427 -0.677194137144746 0.523383236440371 0.547726542990361 0.182285159295123 0.156351471674264 -0.385736508686578 -0.00477209697564936 0.384402709912741 0.902727198817848 -0.172577588977045 0.553161355294569 -0.101738944918074 0.179153049949258 0.237853675559022 0.084181272560265 -0.130909763939972 0.340795163701036 0.896268334636846 -0.094607702964879 0.0502797030928749 -0.558207066688556 -0.35593420432898 -0.353616713993807 0.150176525472213 0.840051979050345 -0.468591251425575 0.888980896287024 -0.518330538987916 -0.817543993788919 -0.519930692917899 -0.503932722749967 -0.350881021395805 0.228329568989403 0.22468555048828 0.345094733468586 0.0819600870254947 0.372993035475919 -0.716256596842195 0.481244424638129 0.328667035481548 -0.781747918781657 0.704594392648384 0.0603492485228001 -0.635972324384418 -0.0372127001979768 0.736344348839129 0.189466848036194 0.327871392615243 0.0772443961695107 0.0790822528790375 -0.673161970738402 0.730645533907804 -0.649085477797499 -0.466318734948743 -0.47301648267667 -0.768704639578932 -0.515057868646285 -0.697009409570508 -0.912954389004793 -0.182759149869562 -0.98470410277873 -0.538837624804682 -0.892102758112422 -0.487552575009453 0.577676440299041 -0.245740745892499 -0.208395249342677 -0.882001991428287 -0.494823919266208 0.649785931493559 -0.23596804975453 -0.0767336920759562 0.589333036958582 -0.616086514817177 -0.925996471585476 -0.850149377627207 -0.396343780613041 -0.140800994800069 -0.0997648338066793 -0.88192199273977 -0.335748003525549 -0.36683850784185 -0.406934549636537 -0.0387158244034442 -0.483659901442621 0.174675579303624 -0.116681542187496 -0.250422410412488 -0.94213771744362 -0.186463535009321 0.894544501394367 0.382461225492631 -0.0239542975431936 -0.138088259620474 -0.176482436897899 -0.0834745840962539 0.626433923021632 -0.105738542506818 0.165739172147983 -0.378772065606912 -0.321913059137829 -0.14055488258252 -0.231327199400269 -0.0495855442551209 0.207815402803006 -0.0795088528376272 -0.347452956884802 -0.376214523986836 0.0592340269338137 -0.00476020288114681 -0.430824310770262 0.849071765733687 -0.237876867318734 -0.353484879887568 0.523254134079391 0.0269760817478964 0.0638242928123131 0.794040298267871 0.704484001328212 0.269239833766853 0.943856792887416 -0.441897624552171 0.923619300564297 0.357342801951943 1.02281639686945 -0.853845258075792 -0.373434781364049 -0.362002022868087 -0.51025561337071 -0.14420864929891 -0.47023958978895 0.0589451661347688 -0.198762838835841 0.590717105969463 -0.689670752820238 0.241859752848291 -0.677531227753724 -0.737189928893538 -0.213165691401396 -0.997539575027363 -0.747160621903049 -0.173376145327497 0.405141427237279 -0.647521832112418 -0.166230878665876 -0.0676682877406242 -0.271741430524988 -0.544255909211408 -0.375173895322593 0.882327385819937 -0.308187081092473 -0.37904846567246 0.555433725919111 0.918157583720405 0.167099764247877 0.53597926786288 -1.08220044145448 0.351366865516524 -0.795011620130688 -0.745731753479353 -0.688095626041854 -0.61448694824623 0.63846581178227 -0.571517798578592 -0.565304015562468 -0.754481976984145 0.711255692099982 0.271614898126795 -0.702172640923902 -0.429771742418009 0.546687537460293 -0.74501442829407 0.541946079700083 0.823696014763648 0.10352434997625 -0.975596236650898 -0.667564815248423 0.793430481877239 -0.567458033712971 -0.394231336200427 -0.730557650785539 0.234875342933027 -0.742874555449531 -0.49208574119724 -0.597452966388001 -0.328287118109169 -0.704135675958655 -0.661008737891679 0.227307174052793 -0.806238695149886 -0.839053479331011 -0.0720033388011162 -0.737127314289519 -0.797239580455367 -1.04255863026475 -0.762359080249445 0.402069150513581 -0.25042392382971 -0.440047792745073 -0.256428323986857 0.31363925480607 -0.575660516868039 -0.612797107220409 -0.854878605983083 -0.794551751605108 -0.606928312735876 0.0656846021432607 -0.461547970049653 -0.136468109815465 -0.494447225687896 -0.284734133176116 -0.460744474329536 -0.358524924903759 -0.807908211119038 0.218488905902195 -0.701041675940728 -0.0784252821801655 -0.707103955838172 -0.0900253319298983 -0.0507088311908142 -0.194271854084289 -0.119161409903562 -0.583997292087571 0.157558814588892 0.00975543866643513 -0.70888618328671 0.291218564479772 -0.491774440220469 0.374351161324697 -0.330941058685429 -0.0392096629884738 -0.401590828282456 -0.0888913296563175 -0.802897801594495 0.352695352565062 -0.565180961497538 -0.391242641878961 0.681447107081793 0.454246686081719 -0.986347456115084 -0.153579619373463 -0.883932414663598 -0.654063335199528 -0.409773751306621 -0.226768481545778 -0.502572178971465 1.06884524853264 -0.582330518376944 0.32547455012804 0.441530006524522 -0.683442246319639 -0.217913797416363 -0.70088841407809 -0.0242060620630076 -0.082119059374013 -0.356370717285603 -0.209894020339744 -0.269308257764877 -0.0797947352075341 -0.314577497139667 -0.489482445060619 0.14271225499684 -0.755790956649326 -0.697800098060894 -0.209046719530635 -0.181590687659871 0.0743555097218328 0.0299079260500262 -0.73831252763598 -0.566987288282991 -0.826451250892552 0.0589476097143789 -0.267558376066976 -0.986283066988122 0.0926402776716236 -0.818575372130539 -0.670979399151286 0.631226860088056 -0.828524661148529 0.274689453799454 -0.15675404334976 -1.01812580865931 -0.224828784650186 -0.804461932717544 -0.0198974829330422 -0.0503536156475894 0.151299210338646 0.373198947817403 0.133337460081814 -0.00238923017700124 -0.166363207448103 0.8436861835461 -0.825060695430697 -0.680478680133076 0.574660442069164 -0.751504719958056 -0.279375265549384 -0.483955995563504 0.27988356645588 0.535225395320909 -0.634619500523861 0.158009828601605 -0.259587724054005 -0.332598911134566 -0.136670205506617 -0.954775246106473 0.18745960443752 -0.351513515219017 -0.842664132984113 0.305963391076102 -0.876441287881754 -0.814596897799463 -0.336877785774247 -0.493881886266524 -0.797936522354152 -0.801843695993867 -0.687137540571851 -0.690674096783779 0.107927476101081 0.043084013851633 -0.778584292364817 -0.757577436012637 -0.584146825321481 1.07484669234067 -0.66901979927945 -0.0135763406640819 -0.790233456184143 -0.28570890002565 -0.546436560725867 0.308043433571045 -0.307852998374219 -0.049205734102605 0.983678990721912 -0.804857534644522 -0.240666399935642 0.345698112295703 -0.0142044082132032 0.0355392088509937 -0.00150239934117967 -0.269301599188293 -0.706076928429534 -0.272719457985948 -0.461271219511319 -0.186498044099185 -0.205145935811287 0.0803548428458295 -0.351014105610145 0.322373081931388 0.550906880324105 -0.624824768745675 -0.0321794979411883 0.630761338688108 -0.226194305372038 -0.700713308024673 -0.359617792136383 0.189580651133964 -0.706478860957786 -0.137524957718459 -0.34160155323178 0.799244091085091 0.0671549700164816 -0.125162500381081 0.654349574866403 -0.755958071742433 -0.584527987429645 -0.625930780955896 -0.0369878243711532 0.788095299650095 0.328302760974561 -1.02566325746461 -0.113908414787409 -0.614209806659585 -0.807957025665252 0.641453148938056 0.635703299367046 0.399763504678237 -0.528299884257923 -0.0344099449846413 -0.961617479780786 -0.750856474595472 -0.460542570255304 -0.552253622093897 -0.411379223450807 -0.598617258467592 -0.69904983866564 -0.735300239999925 0.983071967973083 -0.279001082715142 0.237080829584392 -0.81972846509052 -1.01758583656953 -0.0402597323859528 -0.816486752278136 0.0434680969637639 -1.08063210673742 -0.687786436994834 -1.01920260399775 0.244386499380681 0.228487943230289 -0.0902298169592308 -0.569270201377591 -0.0528961898665852 -0.475948549669385 0.29511694128282 0.129795423874684 -0.431929813250957 -0.510780592164367 -0.627257754568474 -0.00176818889819773 -0.0335893299383917 -0.0947663231876742 -0.672593102940215 -0.741812152726659 -0.701184331296131 -0.461411736286683 0.050470557941481 -0.655382250576197 -0.391353066824588 -0.522692363157615 -0.871945695092732 -0.0948731556133369 -0.940625804385192 0.00925128745142714 -0.838075838606975 0.597880626609604 -0.400933496585987 0.436167281989225 0.0163940472487144 -0.972046939653855 -0.855563317378136 -0.147681798828099 0.677165722025862 -0.270730861508507 0.774544926324824 0.540955347864117 -0.848177718795718 -0.827302686810769 -0.633585213306204 0.036539605067951 -0.876877403430441 -0.744875290701241 -0.523914385631612 0.385988101028738 0.421890484868388 -0.489919835473554 0.836200863276213 -0.447818489238164 0.443281569822683 0.303854418466492 -0.198323495236167 -0.083349316931086 0.644958113650547 0.425358427222911 0.312683301708013 0.0217156512988597 -0.0284057823947386 -0.223576854183235 -0.787099775169122 0.566919416779521 -0.577554946554998 0.488327504280881 0.201980568512219 -0.760667656982773 -0.522854778467021 0.925344404524196 -0.947605707726678 0.907686737318721 -0.390704017569508 -0.0285050908377092 -0.699843867808464 -0.478935641074806 0.00133589455238936 -0.239589173891822 -0.542120845755565 -0.299362968908668 0.374614611399753 -0.0715414387456146 -0.481444150857616 -0.582698410849998 -0.00838670236577027 -0.787160029529248 -0.517859492155271 0.313720143040603 -0.124808530534288 0.570936503612791 0.59337387989405 -0.877832337601823 -0.0240615089329235 0.931807942366186 0.465929643618336 -0.415797003023465 -0.925920178652972 -0.399437794889772 -0.859292139695494 -0.054698982946452 0.150512964279521 -1.07067509241751 -0.673830576327316 -0.254445989625164 -0.481908404724167 -0.419936816155312 0.786213649493642 -0.0155859081273145 -0.357592979100973 -0.658005868401692 -0.395734948687459 -0.476259172542168 -0.0361314828253346 -0.255382482481664 -0.368384051480276
15 0.481204414975109 0.713507412783483 -0.282671737773432 0.592836928222882 -0.311538859326799 -0.852752863209708 -0.318378058501398 0.438218780751144 -0.553571016258844 0.731858225420382 -0.53323084594466 -0.0956804516601656 -0.538071488634697 -0.0744940696521655 0.0411862017470179 -0.904316539557518 0.767216329214411 0.141564338316109 -0.764268382869228 0.690980584828898 0.0580040845067509 -0.672331616057035 -0.339584144239405 -0.293236834790803 -0.280701037773722 -0.806435759054692 -0.128931578558826 -0.788095167356344 -0.194886866477718 -0.0303952268131976 -0.640423773119328 -1.09291216554199 -0.0265734271633612 0.125992239171023 -1.11976426901003 -0.97670124361478 -1.03368205458802 -1.00500588682824 -0.285148205183479 -1.04268237651714 -0.483406246871206 -0.988838771674115 0.465573832572274 -0.136663474475778 0.504177936056774 -0.983065212057411 -1.07957088963403 -0.289521699903508 0.67623501384546 -0.750495834961024 -0.565207416230317 -1.14421718253297 -0.517175174290593 0.525933461451781 0.278256111525236 -0.107064765181988 -0.105554873023556 -0.28892939199619 -0.0673875057449209 -1.13389417345706 0.504287260697971 -0.879655481287345 0.3438063904103 -1.20700881889 -1.11569197581519 -0.371432287979273 -0.314907043512694 -0.959916803620723 0.146596955631303 0.023441937842211 -0.0752574028867786 0.375375528408459 -0.514663614327636 -0.349365033624123 -0.241867399537603 0.784249710701117 0.3314829931652 1.05063760392139 0.993798825681437 -0.806651439520184 -0.30568412707844 -0.0897563577782029 -0.608002581162836 -0.971042628938784 0.011303115415322 0.18265879239235 -1.24920213872152 0.512923248245796 1.18797150193183 -0.120112909989981 -0.264759598655364 -0.672107940983127 0.107026147427995 0.100834782401776 0.204851187222551 -0.915084594367466 -0.0122412041808888 -1.08021846692049 -0.0252887628662628 -0.918189347455586 -0.688059862914334 -0.879785273696276 -1.00958908637942 -0.722885757990412 -0.470812593669712 -0.542228713043988 1.0404902663272 1.19493382967601 -0.0760348453574071 -1.07711305038172 -1.08663204687417 0.0272927152342482 -0.43164551669005 -1.07725031436241 -0.117508881560248 0.183579518303428 -0.0424496339688953 0.256538101200446 -0.654060433255323 -0.54184215713345 -0.600277360220082 0.108496068568064 -0.823313748611747 -0.0971128144748474 -0.973862485970872 -0.225081946419314 -0.0770337933747674 -0.913932189985439 0.699638161643658 0.146823673337085 -0.730489102594883 0.142747767274962 -1.00687317046821 -0.893768918030014 0.190381290064976 0.0880740153514468 -0.846564284290004 0.14044241442504 -0.806126990523356 -1.10310984265036 -0.801770216281318 0.04329544554997 -0.124796411895886 -0.246039659823054 0.18165357218153 -1.02612123755752 -0.0797998764179588 -1.03707906594521 -1.01728458327688 -0.92537977950637 -1.0163255396662 -0.597146846143052 -0.156432940412292 -0.983800303367083 0.866229243861246 -0.493962302942735 -0.860025260715839 -0.774239241864259 -0.73293953119716 -0.164044494907043 -0.937524077786903 0.194742008218533 -0.385863368997537 -0.404359078311923 -0.0334631303065801 -0.583682830485082 -0.178988257249599 -0.0288903784064697 -0.104813522244466 -0.459877898534494 0.372269573020316 -0.814782824272744 -0.250903105564268 -0.733918923739563 0.289197254704669 -0.181354756993767 -0.467758112925663 -0.286490320910923 0.29387951113582 0.290174294841013 -0.618094244167181 -0.396543983787432 0.156140583745905 -0.547719145045889 -0.801024363473331 -1.27354552126593 -0.396957045180821 1.21669102230605 -0.522327637427108 0.144185776335575 0.101153428909212 -0.498574847199794 -0.530333342139969 -1.17266646446213 0.208228757210968 -1.07461690139992 -0.469521843368523 0.114039774213019 -0.117810051009658 -1.0640832974521 0.14706642390115 -0.18564926581242 -0.954528500831268 -0.549146718459134 0.236561477866969 0.363518281349429 0.425247537202271 0.1235786046333 0.93888782946831 0.074592304548336 -0.0774915798765771 -0.0218380143868739 0.173291789688742 -0.563508095940219 0.578963425006291 -0.314227182811928 -0.146097728219451 -0.412145878880793 -0.654400266648574 -0.0401563811101366 -0.445785887595558 -0.843582283231052 -1.04673873564992 -1.07435797587972 -0.0955692969068658 -0.182959905422392 0.57154067842364 1.01234476948391 0.141782226623635 -0.206985495098677 -0.281609419258487 -1.04355946263194 -0.260365768209144 0.234928813865624 -0.12434124887649 0.559827673358393 -0.310336151270417 0.0397634888741928 0.490734952274697 0.112684493236712 -0.884543064772107 -1.18781146660022 0.0893595149535212 -0.383481330870948 0.354090551942285 -1.04527402394401 -1.04334873954153 -0.843835037364722 -0.475483703899524 -0.199869914620293 -0.473070340996537 -0.201413013475338 -0.444985327444856 0.184394311882045 -0.804467805118457 -0.174014415940448 -0.00538093014793656 0.234336691507958 -0.757905883203765 0.378869456800512 -0.932195279956724 -0.599384304212468 -0.86090483224114 -1.05576274800829 0.358187290863809 0.32899695625258 -0.901875427312697 0.752482626200101 -0.130572437163861 -1.05754752111984 -0.637175653809532 0.458451491149032 -0.805933712033964 0.783805377086213 0.41142220267052 -0.62748841586441 -0.468663801612968 -1.28566160787948 -1.24343490432494 0.554760190136251 -0.173719736418195 -1.02828352262392 0.910871734829301 -0.894735664686592 0.418953190249632 -0.578381482196715 -0.312736533877314 -1.06383994367203 -1.10098051357109 -0.390157392502958 -0.355155250909279 -0.129729081648939 0.155073661135093 -0.0968122287539191 -1.01352136362281 0.101945108313509 -1.18578945260458 0.00204127472787837 -0.777904264740216 -0.91818416393906 0.00535355368594102 0.405090623400629 -0.898135798101937 -0.80264181029907 -0.706065970885251 0.300427950337807 0.394405752352072 -0.202240616257801 0.18547936366157 0.0702567156310493 -0.688393956995302 -0.925554566992975 -0.486085745510824 -1.0751888374842 -1.15457454469319 -0.224682293260484 -1.05092820288 0.239121308307256 0.239987671743284 -0.569886487491365 -0.291606950060199 0.154965739048819 0.094493347136459 -0.621594971980053 -0.699334909779163 -0.457916459958292 -1.22270543248604 -0.0757705136084496 -0.772554603931007 -1.0545229591908 -0.216089058092915 -0.231056315372767 -0.104222989530735 1.17703464085408 -0.589431291192559 0.261416909101328 -0.367970397775622 -0.789623584304572 -0.769458679460581 -0.305663939440858 0.0364937733525054 -1.08447111788432 0.785129249616612 -0.491945717004041 -0.371218919289367 0.349019551429201 0.577310055956432 -0.0644764971451021 -0.580875887331301 1.24024794270724 0.35278004633697 -1.26785759462739 -0.132055765831261 -1.04062648688766 -1.18266723426638 -1.27532372172806 -0.692624894151791 -1.01072206638272 -1.23913133397711 -1.11398253853805 -0.813846524850185 -1.23882794397868 -0.265939366445118 -0.849391702679087 -0.00670065755572459 0.15823082868664 0.59433327783697 -0.756821845630233 -1.09246564234631 -0.257298438006926 -0.673198926582466 -0.483910508489776 -0.7338961832972 -0.535185373545419 -0.832254344846449 -1.27762324013191 -0.770921700444111 -1.23911587902101 -0.486618121879205 -0.377374155264827 -0.288173331735251 -0.723120987222269 -0.179599567319013 -0.0303297831381106 -1.0026831907648 -0.569303595596066 -0.934669494855811 -0.200563278231821 0.306828827304505 -0.159887133906007 -0.316731015575958 -0.170677615303801 -0.843481641127648 0.734631091638911 0.268140614111945 -0.346334763933413 0.763701039090186 0.466594742135446 0.475081217038995 1.15537967270376 -0.0316724748620801 -0.227585136062137 -0.909256393521497 -0.773474311825186 -0.229761567863692 0.209625167741271 -0.229279170205601 0.522951333544022 -0.913951101122671 -0.281833069141099 -0.874004012556018 -0.955581373526778 -1.05467462734737 -0.524088239191585 -0.210251140502162 0.130252831089448 -0.476622868413611 0.384906304506506 -0.0863911813002825 -0.94900095625966 -0.83766260599353 -0.909412245566237 -0.061989283934012 -0.183481972084299 0.482689842595132 0.203430570316668 -1.18584040072394 -0.903595642349492 -1.15682231319068 -0.956533793533298 0.23220770249412 0.290593203419818 0.751880397961007 -1.12651524332927 -0.104759207128666 -0.394543518092289 -0.00202385243192508 -0.910744608904682 -1.08424277573831 -0.346765109456191 0.273896254622585 -0.0941808373731288 -0.318393736746173 -0.923537259687411 -1.14260600155724 -0.374056834271928 -0.014446326895192 0.623244823225811 0.506928929548898 -0.805508915968975 -1.14248134921053 -0.333761425204262 -0.278995005459917 -0.129744905278113 -0.981035279803056 0.172444924456096 0.305865174413972 -0.232568461019927 -0.296256079971179 -0.848113413928522 -0.473124216226551 0.0367437883691003 0.776437625865709 -0.627007260484217 0.232893411428786 -0.57669550710198 -0.261010297998058 -0.17789971208918 -0.374924161354457 -0.552965543702969 -0.0771889020378516 0.784710476737752 -0.571675609215544 -0.380389316541709 -0.909361159928973 -0.0646820528825379 0.0183466025062921 -0.296561674943276 0.651728465779789 -0.927449553218542 1.05854470872935 -0.982789622492896 -1.08075707573928 -0.966174473043083 -0.97230046143585 -0.834921965771951 -0.188159430809942 -0.193064024453795 -0.0694302719137242 -0.332791746863338 0.00497576160040536 -0.888460912974832 0.207805838802763 -0.0531392220861376 -0.728025382319252 0.409512604899799 -0.30901129575799 -0.985561131392379 -0.513869556588164 0.458195000331716 -0.232090456980978 -0.0465026961122591 -0.382848849913749 -0.312039626562004 -0.81605916316762 1.08669596471251 -0.406156145262909 -0.939506895253721 -0.945889055730693 -0.733157383627043 -0.383589982999177 -0.616359317971199 -1.25307862526084 -0.671876462735327 -1.22677522125659 -0.988206073499326 -0.973133224133841 -0.958097203561266 0.258688295514817 -0.734429274781157 -0.697583919803938 -1.18081387004087 -0.946001060719779 0.391856707212072 -0.719364284174819 -0.562859410539236 0.252513723902398 -0.824673846073999 -0.759590831193921 -0.854854637316908 -0.875451435081954 -0.604474740618809 -0.570634694639989 -1.0064043537753 -0.809330203007084 -0.849439092211073 -0.849028256595349 -0.522904767984118 -0.951459527689899 -0.238301572588112 -0.596399381650179 0.198404150700197 -1.2438696712178 -0.670136238536035 0.708581774890881 -0.0104086991340973 -0.486948615831395 -0.591821807137285 0.223574149412706 -0.565511162155926 0.319213242433181 -0.524496219750066 -0.272273357353643 0.0416645715849455 -0.749248602198577 -0.627551357376338 -0.704877594802145 -0.517470282081103 -0.239109702961692 0.371263796158391 -0.826941685485364 -0.144340108385592 -0.407702358349159 -0.456810939348172 -0.884034217193191 0.7549891018861 -0.727196838816462 -0.83644518452698 0.278896459510973 -0.426682228686003 0.49878288390034 1.17299570741634 0.45524214176679 0.566118828595986 0.940163887360091 -0.908051450882063 0.803786055039114 -0.0694245522445677 1.17336014906594 -1.07226139217281 -0.651599022988526 -0.824060306937091 -0.910464726563773 -0.623172331461417 -0.19122190205196 -0.408502278386894 -0.685472998964149 0.250755980908248 -1.04023349051135 -0.188538017863939 -1.03668222134031 -0.920288806308306 -0.683915602705822 -1.19888953252861 -1.08088813630198 -0.656444133581772 0.029077450719963 -0.936210815440827 -0.655568650653276 -0.550480916784465 -0.759196921874486 -1.0039585902226 -0.853091582060097 0.754053312205675 -0.794596534990389 -0.685322126820506 0.199360682657677 0.735588522322266 -0.262834791106238 0.181095218250501 -1.2078322689054 -0.0526704258012359 -0.975984945138369 -0.647988137757065 -1.10833408141392 -0.887594738144785 0.371334008796979 -1.02590533448405 -0.99524962648077 -1.16655349863923 0.906870248716076 -0.129127761422131 -1.11402547746552 -0.8673323378802 0.443619356140277 -0.924037412644518 0.989109341710874 0.621862988819159 -0.362333224040954 -0.953670814611964 -0.879296861153713 1.1700815935128 -0.873375702081252 -0.0269876543211933 -1.06810342757297 -0.211373357595862 -0.762268363325299 -0.931942855850701 -0.875606664779623 -0.737427352289947 -1.09540475737523 -0.969482583884361 -0.218898920132893 -0.767170278735122 -1.04492579549 -0.553926108526189 -1.03441297394331 -0.886721114928408 -0.96855510924677 -0.931417455358996 0.365970798384426 -0.739507905097511 -0.916456884318576 -0.736567309660575 -0.104391879318402 -1.03266091936884 -0.576531507498998 -1.05341873455428 -0.898564746703698 -1.03951975183798 -0.408220228937615 -0.923508337002763 -0.618085062220005 -0.790856001235202 -0.771489691953847 -0.908704232201348 -0.842544153494767 -0.773346604004861 -0.226882316468345 -0.974095298013893 -0.559992072965152 -1.01522327899076 -0.576430531376407 -0.526993293007137 -0.632848179609254 -0.602601762891856 -0.892713937944252 -0.301159780079275 -0.290106040969353 -0.909525498020205 -0.149033793166922 -0.66670267838777 0.0224132972006955 -0.79629206352091 -0.519423754408475 -0.732233917999117 0.102222718854938 -0.536977900547695 -0.0471981387646009 -1.00464147493292 -0.865098301792525 1.06935015845068 0.110229798145953 -0.890401986437981 0.272689346200647 -1.07813044429358 -0.818549915619611 -0.883983799308319 -0.712119389747897 -0.942818744706516 1.25281656102326 -0.968675511720619 -0.0998275983081524 0.107612403589495 -1.10811870830673 -0.703853232358672 -1.12710775602886 -0.500963765888941 -0.548576507877465 -0.839056989404015 -0.696353012477896 -0.757647211112149 -0.488235959930151 -0.801334693593392 -0.952292665107656 -0.31762899967919 -1.13905095816372 -1.12679921720344 -0.695744278761622 -0.671065245975742 -0.355844645326892 -0.431879119416971 -0.561538397261332 -0.267040181128459 -0.715798866684122 -0.379581777450223 -0.742278370541791 -1.13927761068854 -0.378956065306225 -1.0859303190199 -1.10004339362708 0.351257472336668 -1.14011579612122 -0.111888325886151 -0.633406387187147 -1.04253415305796 -0.713243311927187 -1.03182244672659 -0.480014235606322 -0.534643956024472 -0.308828298008783 -0.0252277584296891 -0.313602490825758 0.478203135811351 -0.655731196855645 0.808679608915512 -1.19727941816574 -1.02523699160196 0.241949168366545 -0.54107229470671 -0.766421318302918 -0.897387003723117 -0.130907849526691 0.191646610324717 -0.671009446407137 -0.271877991926741 -0.7429611854635 -0.818452204976238 -0.6249353008411 -1.17627998716147 0.589250748189248 -0.834932261938068 -0.730161149393669 -0.093135534538694 -1.18217514921607 -1.01735866399142 -0.813721287692451 -0.962813567709905 -1.11241834761247 -0.987258517077111 -1.10840649006862 -1.07825911284653 -0.116437620306683 -0.431068978499506 -1.14758687502472 -1.14476168064677 -1.01227097083502 1.25468297874722 -1.08873204587648 -0.442043772505571 -0.829830256576504 0.039909053889645 -1.00578202555192 -0.129571126786552 -0.792522784304661 -0.470723380405322 1.27831893913713 -1.07438030908928 -0.729175943769802 -0.0815945474640858 0.458380355953867 -0.44260310930933 -0.477968428688984 -0.757912221114318 -1.08762275952564 -0.724437876905529 -0.930526675730251 -0.63649421717388 -0.69431791010662 -0.373426070596394 -0.835672456058488 -0.0951039504073457 0.96135656680824 -1.02253583728815 -0.51309733539278 0.335848234533728 -0.705889820104388 -0.77669561077944 -0.796320982028853 -0.231556531452934 -1.06544033341101 -0.585205438942431 -0.824827191919497 1.01129422774699 -0.407348405552273 -0.612605979512865 0.352809526247366 -1.13022708908646 -0.90878419468105 -1.05560576440199 -0.520078347472918 1.18344786600685 -0.091503205938849 -1.16751916428002 0.341160884276081 -0.403350604534242 -0.623204001512532 0.361490509458919 0.552417863440241 0.260085313380365 -0.911795855770133 -0.518109557710584 -0.84652383463039 -1.00407304656102 -0.926177363855454 -1.00275061917309 -0.890400479316974 -1.02172650686531 -0.543439695130868 -0.991500984912596 1.17760922576332 -0.0964336889041404 -0.190708166016389 -0.872059386405415 -1.26197618927507 -0.477051485130567 -0.918646537634061 -0.429987659436506 -1.15721446211144 -1.10390939490043 -1.2216572546475 -0.194268560943517 0.7162180407049 -0.552096578662337 -0.337773675518756 -0.487407381173954 -0.890891097562661 0.773189427105168 -0.323508775461465 -0.197804998681998 -0.967430449125639 -1.01072804599108 -0.472450333458281 -0.517177530227661 -0.580962535041506 -1.10022539013777 -1.15791557591496 -1.10289841023897 -0.935842558910605 -0.42206708787374 -1.09545073306429 -0.871372089907086 -0.958281676681986 -1.03019571776786 -0.417823672351065 -1.25839772532762 -0.449575053877626 -1.18480571044854 0.250124600845509 -0.854823682628963 0.117667609331823 -0.448379237980477 -1.13865096543126 -0.981392213719786 -0.631235106106973 0.987909846563625 -0.729005639404585 1.17927773205022 0.237883995356383 -1.13218995105573 -0.957590611651577 -1.0741384824774 -0.430921475216257 -0.887447827514919 -1.15260216682596 -0.964554321973013 0.0233830184660866 0.0868318146539076 -0.840238047710187 0.687828843180797 -0.909695812031517 0.083231979885712 -0.125779276592687 -0.626971602388697 -0.569947614384332 0.402839096375714 0.0863115350205774 -0.114019761238776 -0.081230243594606 -0.502413975690416 -0.251884219272757 -1.04131785695062 0.246980365197015 -1.02629682342302 0.12360655150748 0.690885997011453 -1.06484556653548 -0.957476687613677 0.911650116085196 -1.17361868440607 0.824158824648908 -0.866158229823475 -0.46924152035982 -1.04541732059053 -0.892895628330205 -0.404034865240177 -0.725493334986811 -0.90135137766335 -0.774029505074069 -0.0374647089654742 -0.557793677242652 -0.953088866659787 -0.77591727955934 -0.486129645683882 -0.845711353960917 -0.984667517702059 0.792490196786196 -0.602892886532747 0.257487581337944 0.239236645258966 -0.9029241060387 -0.506860895879712 0.934033900963025 0.107819193072896 -0.0199061772830769 -0.885130401041155 -0.876166122206927 -1.16511260060253 -0.532296396293454 -0.250366830224845 -1.26971245060629 -1.10204382642079 -0.741812655769648 -0.591180745075472 -0.879463842294443 0.612791594714615 -0.471818296965213 -0.825627076164685 -0.685842896247995 -0.846681223435491 -0.188205084181444 -0.492153152953393 -0.712964529693782 -0.838999669245151
16 0.447185814269291 0.412921759321185 -0.246417071843116 0.283115226277619 -0.660382237721282 -1.07522010529818 -0.0509684269719356 0.0711099844911183 -0.846397144015606 0.377640016134195 -0.794978467223427 -0.44846422628712 -0.777665199284409 -0.421153156487126 -0.361396369187032 -1.09947138437384 0.453920029078591 -0.206579503727491 -0.428859157502617 0.361393690883098 -0.29259077871557 -0.942570037554504 -0.625278958828068 -0.318726326239254 0.159895420738906 -0.93393585575038 -0.466410222485258 -0.742009545600266 0.0181049439764368 -0.191711842343854 -0.194963321917175 -1.08377798970078 -0.433225036037538 -0.178131651583498 -1.15548334813681 -1.09301301496474 -1.17063102074966 -1.09557642262026 -0.447976967529281 -1.18013394273658 -0.712187547068468 -1.15207131046235 0.307694623339759 -0.428064733760929 0.948157128427096 -1.11110462632024 -0.950569723666265 0.0850974636971103 0.451628879009633 -1.00721086827831 -0.0992574768452071 -0.811768590058552 -0.779023534959289 0.245736075222304 -0.157390401700581 -0.481395517530952 -0.452193965804313 -0.657088573013672 -0.429062815126961 -1.17964303615265 0.0947542548229585 -0.735429886157455 0.0115795493659264 -1.18361103824041 -0.876474970012668 -0.0974014233733309 -0.716815783716369 -1.12424755780204 -0.196128105853032 -0.304382594902886 -0.454430083815161 0.330570359314596 -0.789499891084386 -0.706717295729277 -0.521148398621758 0.535823473788017 -0.0183659554255729 0.819504383300333 0.79823768717104 -1.02834252536051 -0.669088942458515 -0.507361769094344 -0.91000779534832 -0.760944230485117 -0.164412135204372 0.515854125335878 -1.18426966619838 0.173890635731645 0.921177703351283 -0.536269445003615 0.128958871035375 -0.967296053111917 0.507133936427229 -0.306753072909393 -0.266739261698061 -0.761431983362634 -0.339772321531129 -0.843980318617102 -0.314471886303285 -1.00319369634834 -0.224382924467458 -0.771079614362725 -0.721322266059419 -1.00553629929151 -0.81331242981952 -0.115661943182517 0.95679707514873 1.01992851840786 -0.37255479571579 -1.19206437344552 -1.14673433974194 -0.343202584989945 -0.193746697814487 -1.1201196169803 0.188833271830678 -0.158534807496067 0.269817875326153 -0.0958949227143384 -0.538160495782074 -0.878274670193552 -0.834656071215475 -0.263614697455402 -0.708028421667336 -0.419854970568216 -1.15008471242743 -0.546104585342449 -0.445751512847026 -0.992962287418834 0.619920040639613 -0.177442444806588 -0.701815805210376 -0.123684573650116 -0.904422217224535 -1.09287169843136 -0.151296573462985 -0.300530683469932 -1.05710391936014 -0.172838074530634 -0.791900269851902 -1.04412478807632 -0.596758015086358 -0.316776667892686 -0.487285824580552 -0.582854435157777 -0.287458083012442 -1.0728914904788 -0.45119067344905 -1.06478576415094 -1.11603673988786 -0.789762012452011 -0.988030825271573 -0.705971636706232 -0.465659250497844 -1.06100118948218 0.657122951491443 -0.744996334695809 -1.06434571529771 -0.717855770784483 -0.972593698122413 -0.372393179711175 -0.91760395498443 -0.234765416999709 -0.693241683965865 -0.742601799067492 -0.359660892911177 -0.902564476944735 -0.488361810950112 -0.344767793770907 -0.351803832364102 -0.588491909456455 0.0814987842969924 -1.00179835230296 -0.557040162614918 -0.9724873636599 0.172104810481624 -0.127611090237379 -0.811812687386784 -0.643596525610635 -0.165769074901392 -0.00834247004454717 -0.933399324154551 -0.775665508008384 -0.0993156823948235 -0.8237295944676 -1.02982290671212 -1.15953553124519 -0.71262074714432 1.13270943683689 -0.708039687424402 -0.246880768131028 -0.286384505388135 -0.773418069415711 -0.856911030477507 -0.997179643777811 -0.090306116129186 -1.18590696175554 -0.80620262364852 -0.272584706214719 0.1496220859835 -0.965925895805423 -0.247933512558333 -0.0165123452032523 -0.918356191491711 -0.774810292489414 -0.100186232331289 0.0323576490371308 0.088648156171214 -0.215831584026292 0.842098759259739 -0.286960823992329 -0.521453597701557 -0.415960450976769 -0.214719966907026 -0.823818365222029 0.423536886895566 -0.616540364045001 -0.452270515548958 -0.78358673441841 -0.919236052100336 -0.458199767667231 -0.78211747797507 -1.04886746773773 -1.17587801602653 -1.18981055670366 -0.481833967181827 0.0226080528904488 0.361629544007524 0.621534300851728 -0.16290531000297 -0.350988993002153 -0.6620914386043 -1.1145794643735 -0.415222662593706 -0.0924007684178621 -0.460771904142238 0.787725835877977 -0.686271738875093 -0.324106095662217 0.192802500130974 -0.141544065849406 -1.08773475198354 -1.21497720117322 -0.249448502044213 -0.721894333004433 -0.0403348804487617 -0.94271619245389 -1.06284440854417 -0.927823661833901 -0.780647367256526 0.189277804143039 -0.750616918686195 0.244327292100831 -0.795661863967954 -0.17006629665354 -0.824196785708725 -0.465690884278113 -0.356130457105079 -0.122984932392517 -0.575864354237369 0.00472302023739919 -1.0922529685739 -0.475604747523009 -0.633695193079258 -1.14790060390129 -0.0130439360461681 0.00112905503264401 -0.653119730094226 0.487884268252053 0.108221760097554 -0.985768550130687 -0.760048633193047 0.0461816446224453 -1.06080646418729 0.400223341603198 0.0305022190910141 -0.436766618398197 -0.790956446439641 -1.13522543534742 -1.03966435615611 0.275240317524348 -0.473567024430499 -1.14695296641047 0.673793548662254 -0.822998477131043 0.072001440329525 -0.913089240777154 -0.650080367925556 -0.686638569971998 -1.19749116862635 -0.721745929781722 -0.129850945735552 -0.386788961579055 -0.192674554248495 -0.371796705237116 -0.915040220284554 -0.246380724231473 -1.09957559870205 -0.342376163907158 -1.04346347236628 -0.869813274296723 -0.244963650052414 0.724968848934034 -0.611343116597208 -1.05886268311781 -0.964993816050412 -0.115044952452048 0.13120723502322 -0.339689447512398 -0.19129154257103 -0.182985260842098 -0.940244171546999 -0.728425847972214 -0.807459106701797 -1.04347484028346 -1.127671337616 -0.594366506255691 -1.04934988385711 0.160252848570537 -0.124958466585855 -0.864493501632852 -0.616744991710853 -0.149596056946075 -0.292612743092856 -0.905559022855683 -0.778774769524837 -0.787534130249644 -1.0259747403227 -0.38487310075554 -0.56169581362851 -1.18233647347093 -0.584620952046868 -0.500138042928684 -0.460148420284367 1.14330219877053 -0.886277646544955 -0.11462300013889 -0.727017460084492 -0.608621716847165 -0.957870546664325 -0.684591800983765 -0.294319798801324 -1.18634187468617 0.466903228712738 -0.15448084535519 -0.640802643923893 -0.00482408927069911 0.196326319137676 -0.465515394571049 -0.103673394298722 1.13982021012352 0.601267203000656 -1.14101586457638 0.0270318938006499 -0.860483298275994 -0.962137094287724 -1.0661671290033 -0.578050676753702 -0.71622136228667 -1.207943383001 -1.08200719503632 -0.504734591922056 -1.07232030018421 -0.559851962973847 -0.726486059707664 -0.192804677448644 -0.283092257835045 0.274714955428639 -1.00028825739148 -0.950227862326937 -0.482791164944598 -0.958170300709889 -0.498126750975812 -0.670638784324771 -0.878706437879288 -0.639500582234539 -1.13117882036221 -0.851796503166811 -1.20404280290213 -0.756008836210892 -0.664083805627215 -0.659218798841391 -0.920904129043003 -0.547563345402552 -0.273790973991483 -1.1573907861456 -0.681657644387131 -1.05401309971267 -0.551626453808752 -0.0218010692310358 -0.51757417574304 -0.0564398481337122 -0.497085165623395 -0.908623042844304 0.477848076702744 -0.0489635587390376 -0.655400580665401 0.476971306053395 0.123781559942825 0.132538229952604 0.985777815734064 -0.393019768754398 -0.518200856363578 -0.82852333627021 -0.878313446257593 -0.513556355600438 -0.158031624280737 -0.520893104752231 0.218522231089598 -1.05922475982877 -0.609882804460885 -1.08758717185804 -1.038784048332 -1.18472346181466 -0.85618215268856 -0.545873942333997 -0.225762907812199 -0.778261451132493 0.0291496615091579 -0.413537639709549 -1.13648849312012 -0.644786445915464 -0.780584593770196 -0.414659495070264 -0.427246905395504 0.00478816669717302 -0.176097867990257 -0.864202028150785 -1.10483606710964 -1.19677812157013 -1.12919376293574 -0.0858870584095222 -0.0338815514703053 0.448470021337121 -0.791687370206952 -0.465207678409758 -0.732902041857575 -0.355799077576951 -1.11926858576121 -1.03711309145269 -0.67288353180964 -0.109253804003269 -0.516600966083614 0.0161124602532503 -1.12384676187206 -1.19499790353301 -0.670457956739243 -0.342014970020878 0.301302450034035 0.153784744819591 -1.06008168926419 -0.803652087438806 -0.65634932470223 -0.626086483113033 -0.516662607678472 -1.0568158141195 -0.200522957657626 0.0468084559444547 -0.64843202727829 -0.634740003718858 -1.08503349106149 -0.765739736234473 -0.260345282194025 0.44484714895138 -0.833133579419006 -0.115284063382905 -0.84262944507972 -0.587742961940117 -0.494554940332133 -0.690032910280637 -0.730345994619402 -0.452312155664907 0.471802152428433 -0.844835535692047 -0.636222864222008 -1.0563313846597 0.158687784986614 0.466433672245109 -0.62058426526468 0.293239636723533 -1.12803025925066 0.962965672742295 -1.14948357793122 -1.07134048569312 -1.14600570828503 -1.13948668034689 -1.06559164235514 -0.501387281338753 -0.506411162817887 -0.440500346954889 -0.580471496548515 -0.311638880516584 -0.877482073535222 -0.0525383382840888 -0.366277110702977 -0.527278081947501 0.00203030407136811 -0.682808701276182 -1.09786985031612 -0.810250097818658 0.0535400141731334 -0.534669242897061 -0.349763409277583 -0.696578701433943 -0.529940440487928 -0.575564367788646 1.15568496313685 -0.0965676119258959 -1.12382355375483 -1.12411855017561 -0.553365661688391 -0.239286390904775 -0.433818936566095 -1.20046292647079 -0.960986882837072 -1.11165310109265 -1.15722853420714 -0.819010293129316 -1.11824316391245 -0.101433510564517 -1.00244988233811 -0.965622904089516 -1.15069338286563 -1.13672331499394 0.0655897713284804 -0.957079552379941 -0.873038462067496 -0.14015200443559 -0.878628099842489 -0.36416677508454 -0.666404176405351 -1.09319523200945 -0.835833816495798 -0.829429770486634 -0.886614459105435 -1.06236661033831 -1.07538735553868 -1.07973771672142 -0.846870064906795 -1.10028722468334 -0.522427905199409 -0.86683968322581 0.59895078992286 -1.17403881800347 -0.924629291963965 0.313370817724343 -0.366307736108165 -0.761586910694032 -0.808846317476921 0.491754070921264 -0.855525581161877 -0.0537504768266337 -0.706618505650349 -0.588915632196811 0.475469555528359 -1.01199798398829 -0.909761574317706 -0.922754564811284 -0.869460029132077 -0.594207948871812 0.669288997808467 -1.06960608036877 0.0302853396665267 -0.727048865839251 -0.721352744550434 -1.10370358373375 0.485280178818201 -0.991898609912065 -1.06951103159669 0.0286454979474068 -0.706770817871817 0.716475526723001 1.13844065473246 0.108746193728891 0.80181547189247 0.694571434881005 -1.11763031867235 0.465232257799562 -0.492422586394263 0.988362524961366 -1.02215203759917 -0.839781824285557 -1.07100557045933 -1.09255881943836 -0.881500366815576 0.0698536177910814 -0.72887772735047 -0.944885337304426 -0.147969774882491 -1.12788496290555 -0.530279056639992 -1.13270514397412 -0.906329016628294 -0.902535443990782 -1.05782881650335 -1.13503869409271 -0.913929338023806 -0.314325715723017 -1.01840271796785 -0.941949498254503 -0.850102743994616 -1.0010765213794 -1.16024733405849 -1.08446804138879 0.433142129046789 -1.02532360366046 -0.884953265250557 -0.202508842031479 0.275753433931305 -0.567511179445516 -0.205645599665492 -0.960252243884335 -0.409147555681708 -0.933856939505745 -0.427959418516668 -1.2019704517413 -0.976625433806508 0.0407623548387012 -1.1705176370092 -1.15541170637458 -1.20134144950348 0.699976183611131 -0.440554780824495 -1.20188301547325 -1.08849994289667 0.309433505148074 -0.90409472132106 1.15741946415264 0.258297298959871 -0.702825217214988 -0.673750942015585 -0.912882775635539 1.20593480201177 -0.997857853010755 0.299017478078367 -1.13175170568307 -0.626022968726918 -0.636704848148435 -1.02668691994289 -0.974373577140334 -0.994215560290147 -1.18410436906484 -1.05455634090902 -0.633608884174939 -0.566253639125036 -0.995520980489383 -0.888803013470354 -1.07956194492309 -0.78545658401533 -0.563064360464124 -0.897531595944606 0.343396981493702 -0.998938164790445 -1.1109034188356 -0.960214877936452 -0.463492583076174 -1.16421895916293 -0.46705107227401 -0.991990690026469 -0.808351300574021 -1.17761897293493 -0.751887468017642 -1.12596964673304 -0.936702184620272 -0.940886225993693 -1.02938681262148 -1.11598271691074 -1.0670397279887 -0.575227304767824 -0.584836999645998 -1.02496132860465 -0.850879311220917 -1.07907875974998 -0.880091489854306 -0.816559720952978 -0.809739965292775 -0.881604256029725 -1.01146913664388 -0.654838687680688 -0.621104527764319 -0.918536535387739 -0.564818605964509 -0.751948227055191 -0.275069622379273 -1.05489716772724 -0.824469836886693 -0.934144725103756 0.130707977477777 -0.079926687062128 -0.397840094631878 -1.16328516629013 -1.09319865768927 1.16969385278307 -0.21617145848418 -0.5315031219368 0.565928118996209 -0.999318200352196 -0.830264605151147 -1.10248610817461 -0.958153716560955 -1.13198250762542 1.04548020901922 -1.11600399745388 -0.480545413509948 -0.200327822062769 -1.20224344278949 -0.954475177362787 -1.17955807780931 -0.803543313594476 -0.806211228768316 -1.07124272879774 -0.951239882991231 -1.01577586182056 -0.667177074798661 -1.04081509670476 -1.0878073088819 -0.666511905163603 -1.19817323916878 -1.19829085683558 -0.95172483300927 -0.951832198081324 -0.620830830616952 -0.727176870686874 -0.273178957648681 0.0637188243516752 -0.443319665586098 -0.765667685513581 -1.02164928987563 -0.979303028261753 -0.733272335958154 -1.07789632320341 -1.15387093304327 0.00976152126428714 -1.14450857536887 -0.406120478209453 -0.882324264552955 -0.773265439618377 -0.971500802950457 -1.01105248894565 -0.751396944778473 -0.866854611993458 -0.66250378976885 -0.38475347732529 -0.629849138895336 0.825276154097172 -0.942863125640537 0.592140188153974 -1.21148651689505 -1.11537792536417 -0.135222064614238 -0.211225141679165 -1.00474011391156 -1.09324562857787 -0.460622368276737 -0.177629267957637 -0.606075866799795 -0.572362741988136 -0.97368825935799 -1.04990561457311 -0.915559267855356 -1.07201901947685 0.723600660180984 -1.06771034540679 -0.44718892701729 -0.418742519912687 -1.15742099699061 -0.795338033160906 -1.06389097625509 -1.11627109965085 -1.13411567276506 -0.944461825101087 -1.20213698451325 -1.17379795951546 -0.18039733037406 -0.760955196583059 -1.19276345525062 -1.20257581614957 -1.16320813015754 1.03861251205716 -1.19471933715991 -0.670000331733969 -0.696845770542395 0.269118582634965 -1.13022291333113 -0.539508479479862 -1.04506598481941 -0.676539388321687 1.16679439268955 -1.07424006059092 -0.983756837014101 -0.484099446202663 0.768833764397357 -0.795816841594684 -0.790750374891915 -1.01117740583645 -1.17435274459205 -1.00711863713355 -1.12695966948973 -0.949410836847797 -0.963245105976449 -0.676962031968084 -1.06146422449962 -0.458198447292045 1.00318513470984 -1.15235344800707 -0.823972420095624 -0.0235980167773393 -0.937782901189427 -0.710561887811701 -1.04574830522542 -0.533584481630927 -1.14732791081823 -0.793746169101804 -1.03653665189785 0.984809358968501 -0.755445287155891 -0.903770805216974 -0.0296280604653667 -1.18892795273941 -1.03400436024539 -1.18387819618965 -0.837252237914455 1.17901235750772 -0.462489170227124 -0.975483388108291 0.736043956761107 -0.143456614798869 -0.288422653166235 0.0143661357629009 0.395579892833367 0.156562915424561 -1.08199636797902 -0.841123632348612 -0.48580852885208 -1.02220534776191 -1.12666706731919 -1.16373681461082 -1.09805366745333 -1.16575408626011 -0.294802303036464 -1.01838095590726 1.04258229053196 -0.00439250976719633 -0.525578398741581 -0.734057338119465 -1.12110791562232 -0.835618706820141 -0.81671198185087 -0.757903415776297 -0.818331996504716 -1.19947674585526 -1.06585962804154 -0.553004226457773 0.995156938533847 -0.798965319857727 -0.0789271247942698 -0.708542263880096 -1.0903859219216 0.981281595612918 -0.649662436574422 0.00231330070749179 -1.14761296886411 -1.1367759265725 -0.771183021191149 -0.839944022485289 -0.901513129469693 -1.1999767213098 -1.19914066861043 -1.19317940826131 -1.11754253617645 -0.751168505745632 -1.18757429676212 -1.06572855641674 -1.13846890480225 -0.936641077455019 -0.725456325926123 -1.18815377527819 -0.730794706757868 -1.19176311115007 -0.168656325635063 -1.08721630463251 -0.170066143614112 -0.74331023049235 -0.995208722797377 -0.875822578798718 -0.899395637480495 0.892161451971122 -1.01194162054649 1.19787694596249 -0.0831434754571391 -1.11585641760671 -0.868818770964654 -1.19035755602227 -0.803544825726029 -0.511914917122107 -1.21218206962826 -1.14360328997042 -0.292659187222232 -0.213076310159993 -1.01527586746859 0.37411373848887 -1.11888023750208 -0.258199371410545 -0.50187734717042 -0.789770660104708 -0.879539548390398 0.0962297121337791 -0.219927353274462 -0.489382728399965 -0.306864080827934 -0.796544996109425 -0.343235521875144 -1.04265980005867 -0.108336508641797 -1.1733503411969 -0.249284548929513 0.958971465398113 -1.10148785988558 -1.13764946258413 0.668539410955089 -1.07580691160869 0.39115567838924 -1.04626699517713 -0.707990218561475 -1.12661606414459 -1.09096749447442 -0.770272593037635 -0.969431059379542 -1.05802499565357 -1.04119594248788 -0.483409227342317 -0.875634376299381 -1.11793387983985 -0.83502615663209 -0.799111648908704 -0.727769307417126 -1.14149144922378 1.05079800609158 -0.866543280731279 -0.0917761174874362 -0.226949676242342 -0.715774884561796 -0.83133951279339 0.70007393158874 -0.242973703568364 0.360390380009965 -0.472801848645355 -1.09671072671189 -1.15043461213136 -0.823230600837568 -0.656960435077927 -1.06040125618547 -1.20041802225653 -0.987158203432995 -0.639190109644051 -1.10238586450685 0.302129650550604 -0.738586078025942 -1.07238257659063 -0.604594585959447 -1.08161185459121 0.26316398895971 -0.75043658534321 -1.00154935034376 -1.01311730525035
17 0.378708803770341 -0.096036267067205 -0.258984281678937 -0.185652096987686 -0.874072877759364 -0.978775317385855 0.521598108816388 -0.419396202281142 -0.908412184301046 -0.218833986766432 -0.807073165866748 -0.727360496713452 -0.956037229744697 -0.696424477811653 -0.929938969313176 -1.02255594559942 -0.097945156502796 -0.556010933765448 0.154143598879708 -0.179401485300736 -0.617119505275685 -0.945927664107672 -0.724803826013278 -0.397828136235171 0.717873488988793 -0.677810480733042 -0.710006537112175 -0.518987554091331 0.192670803073173 -0.214360134703073 0.51758633216926 -0.732901773671433 -0.828345208693461 -0.455167617353534 -0.823835942169584 -0.923614461009764 -0.95978683032688 -0.888293584283475 -0.676005447155324 -0.942542796140895 -0.684622895323218 -0.947525133505222 0.0964916025726197 -0.596981362544811 1.1868571556628 -0.831630043612377 -0.479866457762673 0.530083572266241 0.0632319810048176 -1.06728775850219 0.62585915141788 0.042111743865104 -0.794946737001303 -0.152799400658933 -0.70473178933322 -0.794001174441034 -0.717901243134479 -0.912620839662576 -0.731464866304213 -0.763413122145183 -0.491872681979723 -0.111531912862822 -0.388422456365316 -0.732529089254907 -0.246262479737525 0.229385166142561 -1.06755176480587 -0.992114189602297 -0.538888475587467 -0.581498987964785 -0.784783094253617 0.294734982312523 -0.82751412484341 -0.928795001219666 -0.638992973382605 0.0663252025674758 -0.44032231534002 0.23801254066102 0.29376962858883 -0.927607790269491 -0.91176488429085 -0.909049349280897 -0.983883203658454 -0.2498493179005 -0.528602970038316 0.938345795398941 -0.611381465015462 -0.304099047146287 0.203322522400214 -1.02954279375134 0.786546119332158 -1.08972380260763 0.867989400476157 -0.741957645202394 -0.914940944655227 -0.349800671240579 -0.604526722519819 -0.238845639776199 -0.516681750125289 -0.845567754496953 0.603948502526119 -0.18811223834278 0.0840539295525847 -1.08325177058927 -1.08623523806301 0.51690542440346 0.367116858062301 0.421720493472228 -0.568810759438788 -0.924665699338361 -0.858394319953911 -0.690117361915216 0.107729301399589 -0.825740156089723 0.466114316718707 -0.513570210914733 0.529638773138948 -0.493576359346788 -0.296651146268611 -1.03584573586393 -0.787286050470145 -0.640078661698855 -0.388023836757458 -0.649684701804612 -0.980032343105259 -0.734558155175994 -0.757268186414151 -0.832487484962864 0.400466385344849 -0.492025654814197 -0.526027878599482 -0.35235933452563 -0.298705085990574 -0.948425419975534 -0.508116103742144 -0.697964854706326 -0.933672736473019 -0.468646290340851 -0.595097821003317 -0.636970460339157 -0.176095720742753 -0.651692202525975 -0.77405825086111 -0.791747257415607 -0.886809413785699 -0.660455887976533 -0.766521011512581 -0.783891862950918 -0.906001447286075 -0.3947063735763 -0.664648896326901 -0.738393093891884 -0.655781955574398 -0.856926725955895 0.200172121863623 -0.749143114199808 -1.02659549095574 -0.489948096004706 -1.03959855967489 -0.412221640573539 -0.646772671787309 -0.741689948876794 -0.816143704713152 -0.916822950729278 -0.615360726303372 -1.01612238512652 -0.671811271865567 -0.585998617505209 -0.465873114071502 -0.424917388442728 -0.269231329116669 -0.8376707332672 -0.714074260301314 -0.909197447657842 0.0843984501367323 0.168708114155298 -0.988847487228792 -0.878390056314077 -0.863758797177028 -0.338158428363558 -1.04117443742781 -1.09251116129287 -0.317492593149791 -0.856789590096722 -1.04489458164584 -0.559407836801754 -0.847139691640878 0.524038277683111 -0.606157756090016 -0.667258977169269 -0.68629466087418 -0.815045260080468 -0.989761440977847 -0.413553884758874 -0.389198452161207 -0.928411593843511 -0.966907066314261 -0.67522416227858 0.370602637097149 -0.539537473160799 -0.676049769932516 0.0966079566725435 -0.621064047615895 -0.725636529151783 -0.46636439392526 -0.373724620740408 -0.349976694635518 -0.545332701769968 0.485686177503869 -0.634710732086668 -1.00744003377643 -0.788883339139161 -0.639894318284056 -0.826926572814844 0.166838601061103 -0.749647958849919 -0.640846499920031 -1.03198549860839 -0.914218713459459 -0.872648391526444 -0.945417067706772 -0.915038828908747 -0.950416960641968 -0.928922265609896 -0.819269202243478 0.18269400710469 0.0385136515386002 -0.188785779311016 -0.446455961395494 -0.289224470724536 -0.944423562203391 -0.865931032455162 -0.646021050263716 -0.443742417359493 -0.704052251526006 0.945722331534028 -0.953900484210886 -0.664079363852353 -0.216062638898185 -0.342026027929943 -1.02942602885624 -0.801685613225134 -0.566095556862231 -0.900540636943218 -0.542034640407173 -0.522101141235559 -0.770461200164525 -0.811103234312386 -0.879560049216468 0.625646476386559 -0.802645648456943 0.786504513462559 -0.989774906454408 -0.544622840598644 -0.664320645078291 -0.62325960556677 -0.659981394916502 -0.520120624165627 -0.205103480610594 -0.473501946959559 -0.871251095066333 -0.249004244014708 -0.155773655783622 -0.806091178028614 -0.478631440220448 -0.386637320774169 -0.126372395310064 0.0112475010778832 0.293795105626624 -0.592365055095235 -0.786698562936386 -0.526559062167647 -1.05535156697481 -0.267477148996573 -0.471304215190419 -0.114067193367492 -0.922884280454736 -0.46711463578448 -0.290221840970156 -0.134526097173391 -0.64378191458691 -0.939616261028074 0.158149700031207 -0.280409204197984 -0.379722428833525 -1.08551188478906 -0.842717361226171 0.134555872215424 -0.905825943446141 -0.886300970675287 0.123756860939302 -0.507084637878083 -0.546260940647847 -0.529135158063494 -0.516772921975489 -0.582284180530718 -0.608882958359739 -0.638460015750376 -1.05249557660066 -0.57862957660138 -0.401542429914267 0.865087732377729 -0.0341367300062683 -1.05362936385231 -0.94321140138151 -0.632885952004582 -0.189701453461515 -0.577448699481112 -0.602040692049711 -0.36672333164057 -0.906791292290648 -0.257315595008968 -0.934721992406531 -0.681655506943318 -0.717739434664383 -0.867352450268779 -0.564787117156971 0.139524193005345 -0.536205194198468 -0.927310877261088 -0.793669046697862 -0.437734381042713 -0.875701025872119 -0.941076072062618 -0.73234649666397 -0.935512798069518 -0.282167870191607 -0.600346460633611 -0.147220562429851 -0.919012188940457 -0.857563375956117 -0.605858382817121 -0.741749367398478 0.710173123997544 -0.950933748040888 -0.551510483185414 -0.949304992872078 -0.22429865310994 -0.802946535698087 -0.959528910552065 -0.580473275699468 -0.870351319141793 -0.100516052621466 0.312499477360929 -0.706294618836031 -0.439675584206232 -0.373583308840964 -0.839346945493162 0.677474327521508 0.590831883288245 0.878017783630365 -0.53670274314578 0.420935576833038 -0.158105804933688 -0.194998830075627 -0.326453812836687 -0.0408166594237344 -0.0690448873859775 -0.703480568052997 -0.547873189322759 0.270674280669154 -0.362212955506154 -0.693188165892553 -0.384673609147073 -0.256845395280488 -0.802332681366936 -0.209016793391152 -0.944699423824367 -0.456438080631873 -0.516494933875201 -0.992643932151624 -0.482956897423058 -0.454170997456768 -1.05793971140789 -0.219974106274553 -0.455634914500984 -0.770664524409254 -0.703971930049639 -0.791425755024568 -0.755033831976018 -0.920683141050277 -0.967374170871684 -0.828832847203616 -0.408246222204778 -0.93633481220295 -0.463868919617975 -0.914683153330345 -0.797347519960191 -0.402188919188427 -0.786047380723144 0.229637560490832 -0.710178865180713 -0.774191877501578 0.0200494369007877 -0.397523179145942 -0.791072843016302 -0.0354557863665476 -0.34085521529518 -0.335148882402231 0.275717941226418 -0.705903586981383 -0.65774290759042 -0.505810145694791 -0.596698567369476 -0.64195546731301 -0.562599636097946 -0.661465188816789 -0.213017760922068 -0.81344975927613 -0.794316639785729 -1.0390317533098 -0.857275506187361 -0.93452495424747 -1.00205364062847 -0.762632324198167 -0.583658291225546 -0.870654509373087 -0.422606391460617 -0.653704720226401 -0.98237862472971 -0.222498138821517 -0.40177051123057 -0.703691196794882 -0.776374655828111 -0.720827725271974 -0.597729681834824 -0.0419400063305693 -0.967487733867605 -0.833163161244176 -0.936082784489462 -0.422430564487573 -0.401882658497982 -0.0820689065076106 -0.00733068090633641 -0.754320487374479 -0.909233504884911 -0.665648755181844 -1.02189062778744 -0.653961254786728 -0.837522075376046 -0.562308867704891 -0.928463062658021 0.409736266036631 -0.994610965994139 -0.851528962551476 -0.778028801045279 -0.606099569678453 -0.198325623190311 -0.343056351563483 -1.046087486622 0.00328240928811772 -0.818080979682017 -0.844360610129773 -0.846103976598035 -0.853285684133542 -0.600465623308018 -0.233312460393837 -1.06551153060377 -0.83345639064991 -1.04583372709731 -0.84313472305295 -0.495505760682731 -0.138165255326879 -0.735175384961271 -0.497639828591928 -0.852579504359026 -0.775558543581548 -0.689847569227051 -0.828791087991621 -0.60808865144945 -0.774939412331681 -0.0876915759026038 -0.86827458672292 -0.677944554038006 -0.953229968882053 0.298932787338849 1.00772367506837 -0.79431867065379 -0.273640706246279 -1.01229886049245 0.542668756602297 -0.951510712767882 -0.728035243654015 -0.999562170656624 -0.937823152925304 -0.985960715710559 -0.688154504157956 -0.691899921049763 -0.75834738188607 -0.623548174403175 -0.5653032249894 -0.642151897091797 -0.296851928828095 -0.595319965294847 -0.14646781149935 -0.543097324917542 -1.06201572796957 -0.919577479430168 -0.885849166765423 -0.506034536582936 -0.691539494341058 -0.565935696914418 -0.831059579615178 -0.535710368131887 0.134430809948603 0.87311133748218 0.294657669849891 -0.954365356408793 -0.941505673778805 -0.19691473890496 -0.0792506662948104 -0.126488064646417 -0.666875169443052 -1.00514825405865 -0.559088945318011 -0.982913788169656 -0.376897289806038 -0.89825371578473 -0.511927630384262 -1.00021933973932 -0.962822547402637 -0.717736765073536 -1.00846670601552 -0.344368200935906 -0.893916352250942 -0.967735108994133 -0.601204914106872 -0.743192369029723 0.311719258630906 -0.241396629340982 -0.990849808904706 -0.78268715953472 -0.828504017712736 -0.467665975658908 -1.0452982402836 -0.98701675803404 -1.05155946567514 -0.974607521791267 -0.858482042392668 -0.648757107915158 -0.880982927139094 0.940359364648256 -0.649168366385807 -0.898451839640274 -0.338090915287138 -0.67692665075042 -0.805551824266842 -0.735985078918186 0.598432751692841 -0.910373333089649 -0.507223505321797 -0.598949216713502 -0.756918442374767 0.925632042019898 -1.07316835841242 -0.94117260931591 -0.827518342827256 -1.07950244667669 -0.836843590493821 0.780248800727121 -1.02223186371687 0.134811499485416 -0.865643254931759 -0.756260099557792 -1.03735323147068 0.000485801998752346 -0.98151249066317 -0.996533538648251 -0.228829101121741 -0.774294722243567 0.668095059038963 0.597483158342034 -0.35685171402456 0.962561446799921 0.152731884991837 -1.01298268112732 -0.141177093825057 -0.910791813016369 0.392439965364691 -0.643181006330085 -0.917746256168778 -1.05449799322696 -1.00752154761816 -0.869622242297336 0.308961619496492 -0.869135148345507 -0.925930650432832 -0.61865587256805 -0.89354769917636 -0.763442043909965 -0.90647381974319 -0.651025748005288 -0.812381939996136 -0.497429399158031 -0.846792071817722 -0.895149012637343 -0.617728650658759 -0.847690687695292 -0.979769784189824 -0.925372477562703 -0.94220434257989 -0.944951477747239 -1.01390648256128 -0.123683226369789 -0.942921979447181 -0.953962501741187 -0.660456575329382 -0.523620701594563 -0.718788039262257 -0.631394793794753 -0.255619231352231 -0.707375879264633 -0.618493973659542 -0.0581659335827017 -0.895624644663387 -0.840207839993501 -0.367501784367566 -0.93575510505194 -0.985170298257532 -0.774085843425456 0.000168143134129641 -0.642600421515832 -0.892950282115923 -1.04464593889251 0.13712599516438 -0.640473362922398 0.984220362975847 -0.303332505547464 -0.889780621311766 -0.0778757621704693 -0.728284625193362 0.824421353685487 -0.900126188385783 0.574519156425187 -0.859957739467099 -1.00195943047976 -0.333606582161614 -0.698790214729548 -0.853435868168637 -1.06440628791318 -0.902250724009927 -0.866026614952996 -1.00973141758869 -0.167120704350877 -0.633478515902077 -1.04358669515391 -0.815917039821123 -0.450582060610253 0.248372132923513 -0.615095262222206 0.337367393432439 -0.977114028629742 -0.960036021762329 -0.869745985357737 -0.750418965794666 -0.897217585790843 -0.267893703293976 -0.612180647837913 -0.480265286113985 -0.955057087842981 -0.936050051500702 -1.01062330038742 -1.05568764259976 -0.911633552730123 -1.00700189997711 -1.02849670795395 -0.973700822572427 -0.176798090459035 -0.83573007225886 -0.803709180867534 -0.908244157941906 -0.843781212558191 -0.959945855593019 -0.877456265187409 -0.666162243699014 -0.910235435285126 -0.897569651242954 -0.879872852507822 -0.990209149638091 -0.692853630267481 -0.950625832346085 -0.727342943105785 -0.505865926734413 -1.06029609281659 -0.91498915705295 -0.978382218544142 -0.039952948475412 0.611181400377965 -0.688162533823089 -0.978014579691192 -1.02032287857165 0.917865287557138 -0.520999690089302 0.149418489175669 0.696250239510507 -0.586153012113488 -0.654869636546637 -1.00782475483112 -0.911102977885841 -1.01364381176326 0.358929286329549 -0.97060509963117 -0.806655563324755 -0.476456286598065 -0.891549618950169 -0.916909268624027 -0.774269889876793 -0.892809112162411 -0.808108366702459 -0.996642880330489 -0.922525396320325 -0.991967753284611 -0.565065626758657 -0.977459020728332 -0.822496952657716 -0.878889684334519 -0.860330349465997 -0.831955983734196 -0.92515113248879 -0.976996219113161 -0.683487731427459 -0.8185793929232 0.151837552441383 0.432212119224665 0.0273455125414311 -1.08750901371675 -1.06177162066268 -0.436044489053026 -0.94395170067985 -0.73259464252519 -0.748164315581553 -0.407082870639753 -0.77267985682028 -0.587262217184011 -0.852343140742174 -0.144343246178572 -0.947888848883365 -0.686395985441182 -0.791643786399039 -1.01280904978508 -0.885804764912633 -0.696634862528416 -0.786038212042558 1.00882259450926 -0.982317172820628 0.15327885273087 -0.787247801505736 -0.893686725190348 -0.566837508682404 0.264864347353746 -0.938447994126869 -1.02263764545837 -0.691043422753695 -0.578371842809061 -0.417040460709214 -0.714372157486885 -0.895006684747997 -0.969799626514739 -0.964133265738609 -0.568801486727178 0.530434989927623 -0.993531430051252 0.0445524401642764 -0.654345778475221 -0.727925616224702 -0.053124101226614 -1.03645192038835 -0.88337817717043 -0.797242318188795 -0.622172184360517 -0.894738700805584 -0.911670090233015 -0.0479319320515947 -0.914157123078723 -0.841356493257493 -0.857017426723432 -0.974675606601494 0.337695959162687 -0.916493267070802 -0.652402981607281 -0.352497686097684 0.380267681230065 -0.844519238934941 -0.915539033864028 -1.01332440580643 -0.618199401642762 0.557859469036413 -0.743843935596323 -0.951849238951981 -0.856238140360961 0.880726680703792 -0.996025008534616 -0.903069519902921 -0.976217906032217 -0.90002428132069 -1.08277018302358 -0.989270165898792 -1.09443471584658 -0.962441163064619 -0.796496695239808 -0.970226398055387 -0.754687912733754 0.593586912584005 -0.954081414918284 -0.926596834413516 -0.462073154296267 -0.866200526258988 -0.470370533495987 -1.06581092953734 -0.689743875618541 -0.889883408295553 -0.709425226680985 -0.915727792791037 0.666188797673238 -0.948728670532871 -0.954554595022275 -0.511133163121775 -0.86115759781035 -0.915456993985513 -0.943027217745573 -0.951227459022385 0.684976413452143 -0.773681467937611 -0.374543184568937 1.05720297488186 0.176493878780963 0.230091461499321 -0.415007355486233 0.148653723773786 0.0973038598219105 -0.990967337105636 -0.96734452425347 0.175704519149504 -0.752426707283985 -1.0024354075405 -0.970162894758586 -0.973366906288001 -0.967991640645521 0.0677676981882983 -0.764407835166468 0.503948167577366 -0.0231992765401509 -0.746651736964594 -0.362952693673657 -0.508430186145666 -1.09836823026874 -0.464820838461752 -0.907575899244965 0.0293381344317843 -0.902466059658692 -0.471324360935959 -0.813860133208245 1.01838846008136 -0.782534853468837 0.213419640435908 -0.668367396403626 -1.02601602736436 0.858738641722648 -0.820095975973727 0.160794862414566 -0.989208447209446 -0.947556717778671 -0.859332459900687 -0.965750640194037 -1.01919396774754 -0.898180121811562 -0.781267702222614 -0.902053172265951 -0.940742084283629 -0.904603087490934 -0.85358179677673 -0.910242528366982 -1.00586414924811 -0.534702596014618 -1.01430516099532 -0.642722598755908 -0.794505260026764 -0.78260949449316 -0.674409923966487 -1.04833703738031 -0.420125463564584 -0.830239442611017 -0.472061234099568 -0.48685921216554 -0.903769349182808 0.298614320893644 -1.08013235499512 0.743595439137419 -0.426162050770546 -0.731693317963675 -0.511762875208379 -0.909372586132857 -1.0600092801002 0.336438631012365 -0.845396564910758 -1.00228165204507 -0.551678307713382 -0.469939241295805 -0.975637258499527 -0.142090761712051 -1.01859171506332 -0.576828368296341 -0.81240568641081 -0.627001332689285 -0.972351147943263 -0.289360574155726 -0.485989341441729 -0.801864983986108 -0.682721477697052 -0.870383890929092 -0.511770783776619 -0.734303109234815 -0.506977171182025 -0.950931412851363 -0.632177122389607 0.956621660366966 -0.810478891870529 -1.00619719114561 0.144468620189088 -0.58141527264666 -0.469812267783502 -0.864677044143867 -0.699375042538956 -0.884033976564418 -1.02463530922804 -1.08856384175604 -0.917038361350078 -0.966619345267521 -1.05423352424525 -0.970809774410587 -0.987219573379155 -0.907050581758156 -0.729877963467999 -0.91031183885818 -0.393672170452241 -0.918686449280229 1.03910401226268 -0.867582374896314 -0.484899297830866 -0.830341595986776 -0.26869616466118 -0.961921126265477 0.176863267316948 -0.584802993301043 0.721583567969722 0.394511905990142 -1.00350914208285 -0.743248290107052 -0.885561773498214 -1.07052928927537 -0.351007991315302 -0.894846521902539 -0.93610556826138 -0.612153320966382 -1.03553583751902 -0.176605561934716 -0.773323902572127 -1.04813535285789 -0.389739711824502 -1.05198359070099 0.914512247131049 -0.76655815443172 -1.08315486768294 -0.824126354172538
18 0.203149355994923 -0.814656448279796 -0.243298418004669 -0.816027839023862 -0.928229088295829 -0.541541094616385 1.27628826910923 -1.01867244158344 -0.723332969504735 -1.03953884797453 -0.570055396216766 -0.917791037083275 -0.976719850560857 -0.889158822708465 -1.54668609073035 -0.619877671005 -0.883169141785921 -0.899714990039787 0.972092521735151 -0.923990617102331 -0.906280326242836 -0.66395184241142 -0.641059911080581 -0.442883803639402 1.3438320896803 -0.0682209211614184 -0.850569679796999 -0.0619643813335346 0.366090603485698 -0.148953133917334 1.43950909158599 -0.00603865571968738 -1.17308080372386 -0.714148580246281 -0.0943180501671602 -0.415490616294918 -0.367363669122631 -0.333460408832458 -0.86371269471849 -0.308522304651431 -0.417681464889716 -0.358018935957949 -0.215689322146632 -0.652159368399872 1.15309748385589 -0.152733930960724 0.352505210168966 1.02870226680096 -0.513624894459948 -0.861723841817851 1.53987869839155 1.33646533478032 -0.5666654237232 -0.683280490964733 -1.31733721127407 -1.01963946892183 -0.890443120041151 -1.02192973384372 -0.957051053416496 0.0997162586096446 -1.22172895570194 0.899585308088966 -0.855546198045248 0.156556003686866 0.765510977231265 0.627172882883639 -1.29312124983417 -0.514697508537764 -0.876832811015042 -0.806927895282914 -1.0400815233091 0.194311890748844 -0.624904544520819 -0.983068038177571 -0.605104218009284 -0.637809383429636 -0.92735001739374 -0.693680109519724 -0.533434383481945 -0.493473798106432 -1.00153313115945 -1.24485370459532 -0.800430128960885 0.574335401673676 -0.968081678693339 1.33542904520855 0.442118812456067 -0.91562541151964 -0.936262843687597 -1.49568795886784 1.58370356343847 -0.969484780390667 1.15012807265782 -1.17029072196483 -1.64165154799334 0.348914462299053 -0.804881310370941 0.730638860486013 -0.644103957365782 -0.384313078181197 1.69587822828925 0.782975326041826 1.3058728313956 -0.894211929916029 -1.20055322009223 1.31228249527167 -0.659672847455082 -0.59519599861127 -0.673297665442817 -0.252815903246066 -0.185329725712637 -0.994919147071611 0.50066288050534 -0.155507018678164 0.72252380456269 -0.877234914901571 0.742167199950328 -0.928593724927169 0.121319506314055 -0.969225968429278 -0.46502514631931 -1.00349109778656 0.179402934402746 -0.784592817039607 -0.436969565679229 -0.784300565482991 -0.990391406474908 -0.371293842261742 -0.0146358170027529 -0.79898586344715 -0.140057762508626 -0.564818801899542 0.734428453408127 -0.445671016052005 -0.875997913193785 -1.07889570171637 -0.464614661047216 -0.752929191869648 -0.154967056016376 0.146373538728866 0.484262437851124 -0.94788017367977 -0.96486021659008 -0.858522853882485 -1.53818552115374 0.176619779295889 -1.00320330348352 -0.150177558181599 -0.339986976005625 0.291900427582012 -0.00442997043717706 -0.607088564775109 -0.728187391317658 -0.31868091969403 -0.524066274552351 -0.51420992865638 -0.685192886702387 -0.0343389061422054 -0.857537341467831 -0.319033668884423 -0.0748131709740732 -1.28177047078812 -0.745440722621762 -0.900610269950702 -0.798953134167892 -0.886368801616479 -0.729862372229234 -0.755035317366754 -0.471756421331176 -0.019172668129064 -0.692941104568553 -0.328192863759741 -0.720895581783377 -0.534901133417781 -0.034251109410883 0.611300345096114 -0.961073910064327 -0.963877892658983 -1.68834771776046 -0.710457350020169 -0.898215571892015 -1.26516721952419 -0.523367695940341 -0.639726701956499 -0.779008117046204 0.510839478353866 -0.786675173429839 -0.565052655153615 -0.246546965543734 -1.09164897647063 -1.0740539830572 -0.620913914400975 -0.894511914688177 0.577176589907523 -0.699768060494702 -0.273803112520452 -0.918890734988642 -1.07006051496335 0.566241804702752 0.242057635291929 -1.11017754304179 0.202637561719576 -0.0160239930648504 -0.415708893347356 -0.859938176907123 -0.854300553366187 -0.887586015278815 -0.86108867206211 -0.168791156053197 -0.955131163688485 -1.4551031646851 -1.10893993893627 -1.07881689702608 -0.571540099783603 -0.236158287579234 -0.71093480255545 -0.714741386343061 -1.10480934296122 -0.626471420160365 -1.23674967713685 -0.906071481761647 -0.434215856897925 -0.338332235228281 -0.266948285082205 -1.0769893768477 0.336652876986521 -0.429848637848585 -1.35935767727791 -0.717826877376244 -0.074510774260887 -1.08768885991413 -0.253672917110212 -0.847254595615838 -0.820486142632248 -0.845647908184439 0.938769637941477 -1.07243772212647 -0.964868597745537 -0.744728895239654 -0.513962411583859 -0.65348905133468 0.0569112560444753 -0.856513212698046 -0.894847628728441 -1.12570320994075 0.244750233281121 -0.123265876600581 -0.425431821148696 -0.757170638816286 1.08565433848932 -0.62731448795371 1.37066084070168 -0.987883136846601 -0.930197775174868 -0.259548883880862 -0.654209678328705 -0.906106976668352 -0.947181162295502 0.386142256566742 -1.03898006235967 -0.270294987177226 0.131709490842644 0.588002659827763 -0.0415223582600975 -1.02306621959961 -0.835289988375816 0.685182087374187 -0.68792375481577 0.456071331266173 0.1543808558099 -0.630952134466466 -1.225359513042 -0.7431275381527 -1.18672126139609 -1.07410177096209 0.375656030852308 -0.840774619256054 0.685032942563932 0.943215914904212 -0.68763052481661 -0.688780850326712 -0.363967600276037 -0.645471118172161 0.655192673667711 -0.929507203411317 -1.0347168771781 -0.872134502168906 1.33909992373852 -0.204062272782614 -0.862401000261692 0.4382380025374 -0.511509798454415 -0.89897332624569 -0.584430044669526 0.213185279872715 -0.898147664036739 0.298433814370781 -0.87819781659322 -0.761005108050705 0.00325530470079687 -0.489866983672119 0.808887907926715 0.829382325628337 -0.741598477820623 -0.623995522057565 -1.21782124818462 -0.589523231865053 -0.810350575076353 -1.02848883622533 -0.506189058778335 -0.577845498468557 0.506340440519645 -0.842844104426235 0.0449181321075599 0.0982436355539945 -1.01412925447309 0.35592249979208 0.107659892560757 -0.98084082642963 -0.739207855396304 -0.811008650854192 -0.718534378216644 -1.53327892762945 -0.708646186300046 -0.481437845250193 -0.875013787223625 0.942948068981894 -0.726050813088022 0.49491797284592 -0.250183259835677 -1.00661684913772 -0.562028806845293 -0.932701796195278 -0.14055947411283 -0.760445050887148 -1.03185022228156 -0.999280812898387 0.393790562191756 -0.315118422744344 -1.0880605199588 -0.820089974750919 -0.132750028429213 -0.909394897235105 0.904555836828102 -0.575336837255032 -0.946891689882682 -1.1094223504869 -1.1484404940049 1.67092111899521 -0.405124009550345 1.0752087577146 0.531228800137093 0.937498270130662 0.979774696965788 1.04308888638999 0.895716237176504 0.822738132323158 0.915469251822116 0.266319139186986 0.440925711089498 1.39796827897889 0.833634434672975 -0.669077513484587 0.215698412637304 -0.242985332685309 -1.34669060714292 -0.856109386398 -0.574498742493391 0.404960293276708 -0.386171960276253 -0.748020230284605 -0.357898292755739 -0.0273124668432342 -1.02056627014592 0.45171786862289 0.708235917722735 -0.453641836970679 0.257091324308626 -0.593586724652859 -0.650650650335444 -1.03724811283017 -0.780993803546908 -0.997647979152226 -0.460843813891159 -0.324626405857111 0.0340271038766917 -0.457477555642855 -0.919245141299897 -0.835165616667848 -0.945709617247435 0.564471051624486 -0.803870726354441 -0.373261743545119 -0.652285741066943 -0.782527107997014 -0.745994894670236 -0.776986002502025 -0.921416739888845 -0.922032831062253 -0.901991362512427 -0.954148115241168 -0.652193676586295 0.102305682178545 0.0310911255111329 -0.623435078394309 -0.989872009287514 -0.656564031680575 -0.777756761534295 -0.187941366361771 -0.822990469098703 -0.673585310111505 -0.354446458832886 -0.283787590181315 -0.924098401823568 -0.848709855806126 -0.933134229932959 -0.740433573705801 -0.960720380135852 -0.80345301559067 -0.461249883692988 0.454262685681616 0.261616641145274 -0.915749405025018 -1.11635076575785 -1.61259472930631 -1.04218423304971 1.22001144957857 -0.472079639711514 -0.0467007778209727 -0.364357309487376 -0.782082923976681 -0.815769062802561 -0.838461741043777 1.17939115773813 -0.953669619381353 -0.89799013074469 -0.919556231600589 -0.579995003825068 0.0970400806999615 -0.825365872633042 -1.06489372125058 -1.27567456921513 0.861155632950657 -0.507843985700235 -0.0904643449619153 -0.693285396960068 -0.805011758161124 -0.873227123887703 -0.973156498884891 -0.721491978722896 1.2242002971038 -0.80619855645926 -0.912654980268519 -1.08495783103744 -0.317202924301269 -1.01058201640114 -0.557928925593894 -1.3972106600199 -0.874422350120755 -0.685825222596994 -0.696618518072222 -0.679202077087702 -0.960703966420522 -0.349174111703958 -0.907833049207523 -0.601495842360823 -0.814055564323434 -0.761427448740942 -0.779214690693526 -0.217170856481817 -1.02077034221376 -0.887833575826179 -0.633952703402125 -0.517971724178337 -0.538614044128556 0.390211670092616 1.54633011127592 -0.80661759933759 -1.03248654100338 -0.544581353256586 -0.230323769390833 -0.370910290078246 -0.0149022744194944 -0.490830718407706 -0.353528512473469 -0.572342139180351 -0.747100707236535 -0.74792976765731 -1.00095959889618 -0.479566528682216 -0.758909665813912 -0.127110371612379 -0.54864135839183 -0.743180732325281 0.443027038543936 -1.19427447149626 -1.34703691842444 -0.398880113106343 -0.72655619017636 -1.18970426419066 -0.703840385989665 -0.701751749693616 -0.774406417704441 -0.357773609296665 1.20497168772503 0.203439795624541 0.7740168182367 -0.414220816283036 -0.384171569449819 0.369637516213037 0.149092712518967 0.343052447170884 0.336365284031454 -0.772722783520568 0.431057133138363 -0.434898219044203 0.377948766248284 -0.293689139804287 -0.961879981899561 -0.699140092727098 -0.668080388238915 0.135559875591464 -0.524289001770195 -0.839025600134312 -0.523139393896261 -0.819169873950987 -1.10595977511409 -0.350894152479997 1.23151760543346 0.445290681720677 -0.543182722067405 -0.452805313034471 -0.566634902755614 0.279204942653392 -0.716296581327813 -0.560362591455217 -0.711249326247166 -0.874752536837452 -0.229476058651677 -0.625318273150795 -0.629657662279835 1.17565642119643 0.329463510112729 -0.582304265951024 -1.21194105132752 -0.929111391303566 -0.617264246578196 -0.387680985564943 0.558000126286897 -0.71398598159033 -1.02514024066019 -0.232426107007517 -0.769734979620435 1.33316652895076 -0.865987229275816 -0.702519425470131 -0.423574074659904 -1.08626373827663 -0.944331103864321 0.700125827389192 -0.650956807041761 0.216908378177458 -0.806985881373111 -0.566278762188689 -0.640128220678889 -0.708292224272179 -0.671697438270815 -0.591075383252905 -0.519769813443352 -0.629464177237018 0.373762464975723 -0.411435375150455 -0.934496695871323 0.953952538620476 -0.690434633321342 -0.560254861104928 -0.999637417824857 -1.27212363186199 -0.61112839274157 0.0975827781314809 -0.797427268410356 -0.726961345348869 -0.599160389069775 -0.581574192313243 0.549395652685716 -0.812187859397808 -0.614635646094268 -1.13382015164917 -0.293516234474172 -0.874488765166545 -0.314297376462277 -0.101956361526753 -0.419616160255891 0.483912744612212 -0.178416450978308 -0.59088734510577 -0.874149894893483 -0.365189289668044 -0.742723081371509 -0.756579957632323 -0.567599490680982 -0.340600581440478 -0.609745905422719 -0.909284773076326 -0.533042640697298 -0.807222680082351 -1.14494296677262 -1.58421979478756 -0.715609349144399 -1.07342265908946 0.879362811063994 -0.932657970945113 0.0140227218131112 0.488307315823453 -0.17237389065789 -0.413964494906096 -0.853168737943467 -0.305064645417038 -0.446909723470597 0.105404126237287 -1.09239427697287 -0.736696832998276 -0.16809383635914 -0.683082659148132 -0.126909313626239 -0.0818202253398286 0.438088768307157 -1.04566031768079 -0.899303342327107 0.828047515311259 -0.264367523731657 0.0112688880738551 -0.513432862529097 0.79930079929988 -0.212932425707873 -1.27765523120003 0.190984338325372 0.0225443851736215 -0.446811467008819 -0.876306028470243 -0.220585206107697 -0.34902411300708 -1.28419899154408 0.457009695250576 0.0773241881618525 -0.971383501285135 -0.198177579425661 0.159287102730761 1.40358928482512 -0.0352152015459578 0.270042248736465 -0.651020809970481 -0.446042446860672 -0.46334153694703 -0.947383377431396 -0.225059635248034 0.0760201319964077 0.1196237998248 0.128245503184973 -0.343504623828311 -0.930658361761968 -0.543160513814285 -0.927398831330461 -0.627581848636033 -0.674721827632206 -0.602344465301845 -0.541882619617186 0.449109089747313 -0.956168016945241 -0.257132919216727 -0.716152922647395 -0.260923945411251 -0.79054099849368 -0.697788228316339 -0.228410278158956 -0.674189062740017 -0.486495231719197 -0.950041733959078 -1.28864581392158 -0.176446965408132 -1.25242893509074 -0.511726716057564 -0.680085314623835 -0.76385244923174 -0.771681278881381 -0.784543416653714 -0.328677312216353 1.47453116753203 -0.906184709791928 -0.41657228297956 -0.612285136731093 0.278972555878145 -0.805163335279945 1.12323979285977 0.666753679507851 0.189778399659018 -0.229020362312393 -0.569418070797285 -0.560771450231549 -0.545651108852611 -0.781285179720709 -0.481661480727538 -1.04999472129297 -0.728309196394794 -0.161629947391465 -0.579572458846529 0.0752173929769558 -0.752671495007589 -0.555386824680826 -0.58878322800045 -0.597283166174935 -0.660151065058814 -0.2156704028618 -0.589383303538584 -0.166243028354758 -0.929893285273383 -0.104400167371936 -0.0291565926561221 -0.602563036807245 -0.721445567319376 -0.553987453661691 -0.699279545658906 0.723721172469696 0.838608439149157 0.705986021818503 -1.26684887338314 -0.815247612863309 0.497417994473497 -0.977344782282796 -0.0147031697798629 0.0974538522026818 -0.895224125314969 0.00217335591539711 -0.663721130215869 -0.540951677421571 0.833927013770023 -0.62495327305282 -0.016931658204263 -0.601087620360732 -0.932849272095576 -0.951916219120193 -0.945704505842061 -0.773548249723755 0.986900086209806 -0.747221782808058 -0.528695886859795 0.0819164672172768 -0.313847127895978 -1.03493031631198 0.884367601950775 -0.553513368665067 -0.630233036022707 -0.81621278969779 -0.995545920915226 -0.0439849337887281 -0.698140362996908 -0.500704762978246 -0.558240935765607 -0.746521035673797 0.344779902375691 0.052380861386297 -0.58675778530993 0.751114445894091 -0.796916500685767 0.123611061633092 1.11498897597289 -0.692910074048772 -0.262667080192007 -0.0695109089903265 0.0224017805707466 -0.169863253517192 -0.258578008522611 0.207529640729077 -0.86646630927858 -0.0717399042499512 -0.0893176156984711 -0.411362174112186 -0.819092070526055 -0.231531279894787 -0.408747485539077 0.241998079409969 0.404745764491842 -0.154052721724401 -1.21005311362551 -0.666189315887629 -0.321459638615081 -0.527775152774608 -0.0456984530243496 -0.615656310929168 -1.15864303346471 0.77782063964992 -1.00214893987891 -0.795629266482502 -0.630662492781713 -0.232140132927983 -0.890358064828389 -0.490872553872438 -1.00434214670151 -0.670776624879989 -0.725455765285945 -0.542109109047265 -0.965304370788971 -0.223806535314115 -0.386533891045981 -0.799064376429982 -0.968848512923229 -0.488958758313336 -0.00173687229562957 -0.796334277345889 -0.701415245242127 -0.254085430989052 -0.350355751931952 -0.45411517587651 0.0129494500699524 -0.954441455354482 -0.742304372035185 -1.07159800895629 -0.122086703594165 -0.490647856960851 -0.306954267648821 -0.835487384642167 -0.273955674153404 -1.00219418029295 0.631248965750815 1.23796186252109 0.57854870125807 0.925513150930051 -0.920428975201962 -0.233899228805967 0.0185807058718513 -0.580340481687931 -0.866730919697097 1.11121645370599 -0.14710749158105 -0.522449091612746 -0.395461303965371 -0.495561106857239 -0.393166458904247 0.566670037010566 -0.179872745125242 -0.444533612520554 -0.0852333372111802 -0.843357348789668 0.276457876181905 0.562639113281886 -1.18716570097063 0.176055194754128 -0.856012606602222 1.31333714150672 -0.192769999623424 0.556445445517132 -0.954944746156575 0.752222229021834 -0.508229339757965 0.562462708450554 -0.386404752342851 -0.64200794799981 0.406723383521727 -0.821027062032764 0.318418875317283 -0.462342488570285 -0.397872534784307 -0.725325305569808 -0.864849002759466 -0.895106101086714 -0.179714746439191 0.0863719827296733 -0.204302364350802 -0.391963461665761 -0.859465277823301 -0.0928352623844506 -0.398269370532123 -0.518931501104481 0.206777338501274 -1.18260773246667 0.368909906662197 -0.63891653005876 0.0576359402804733 -1.22974835735869 -0.69010211678046 -0.647036509764642 -0.701316222505439 0.44106782691834 0.218986085292851 -0.632513388341816 -0.716685187765207 -0.875649306205791 -0.169011918959569 -0.794806840886348 0.0479078283236448 0.151935829057653 -0.217282325236197 -1.14041455828588 1.54768249996223 -0.0437601120486246 -0.501891047204983 -0.757124990396798 -0.693877377919819 -0.652179119567436 -0.858848915237959 -0.572216233991818 -0.867469177217175 -1.03030162228937 -0.170138697772799 -0.81995356160446 -0.761456689858078 -0.719780401290785 -1.02536869275395 -1.0926263042023 -0.712020021574312 -0.659187625382627 -0.0743456797620924 -0.939885849036377 -0.337010445121317 -1.00759474848873 0.66382603508912 -0.151239122831665 -0.521134166655028 -0.668288685565553 0.322312371647947 -1.65423882142077 -0.323331808740644 -0.457474653662774 -0.274517779573529 -0.638154413559769 -1.26932057488921 -0.557405935541635 -0.565269269120965 -0.768495951468034 -1.4272326152262 -0.860200993121457 -0.314220787251533 -0.3889107078652 -0.799509030708695 0.197433337989887 -0.306687798240939 0.718297958469599 -0.599525523512923 -0.915188027412026 -1.50061564972141 0.4607587896253 -0.869106952234219 -0.644263811645304 -0.90915368867104 1.04040926498798 1.61213525140786 -0.567609683577253 0.0777766378282526 -0.706192022723096 -1.39890607451571 0.825143030490052 -0.171237893229415 -0.574458727733305 -0.429138511638548 -0.636589354406807 -0.825073278541354 -0.578880411512061 -0.708957533085939 0.0149882242376007 -0.707554663773456 1.65428079355587 -0.545507603152691 -0.898383527105883 -0.280589682090373
19 -0.628718156538368 -1.4783395227926 0.496289322339805 -1.41897498961821 -0.80165851758587 -0.00549227873089876 0.802596191981329 -1.44398363375732 -0.462606649056286 -1.61696023477784 -0.418024601846054 -0.99794308923168 -0.130569467919711 -1.00232316984169 -1.02816564629695 0.188983368822243 -1.54404895791316 -1.17854481693686 1.59446237151379 -1.532750313476 -1.11832073287772 -0.297954527874964 -0.643647845903095 0.334751331835681 1.47821282996766 0.141249542310608 -0.93713625584796 0.862722794382237 0.894397434523092 -0.593083786424106 1.74546061831901 0.925967797923553 -1.16448527584862 -1.06481682977756 0.79775451136215 0.48821753821349 0.424045021997374 0.582575277942372 -0.0608740100665705 0.401811561367371 -0.388838240196474 0.271485573542084 -0.948679000058049 -0.826965440974624 0.567803587780458 0.321179807630015 1.25882521789387 1.35099190937937 -1.26467136560819 -0.085112193125829 1.72516397657661 1.71974614792614 -0.433021165418864 -1.30087251263487 -1.46748147783941 -1.03310743477113 -0.976509657229671 -0.858615840362492 -1.04043435602837 0.676202664617031 -1.58363496446394 0.907388777315707 -1.29494167323257 1.00337909676071 1.56526439685774 1.17571063428752 -0.855153617941921 0.316300995991706 -1.17018612439265 -1.03961080668353 -1.06995152668477 -0.584917082577529 -0.46326793588715 -0.78177629551942 -0.712123466201351 -1.39572845438519 -1.32660982047054 -1.51162295933353 -1.3887022265115 -0.0618496622897647 -0.834302365462731 -1.12662076640138 -0.421787995207807 1.41316947901063 -0.307050131301242 0.649851359046495 1.08154037395875 -1.43280343949698 -1.66174186003837 -0.97919234462356 1.15408569838056 -0.262239888718889 1.08220337219308 -1.2728545885913 -1.41027669070215 1.23239155158147 -1.01044269401705 1.54010144602391 -0.911378807444624 0.559695612807785 1.74230582930186 0.810481651853627 1.43690296802729 -0.202784088967728 -0.519082946946155 1.6447431606654 -0.891353843165454 -1.4351660302046 -0.887983108855397 0.499570660313508 0.709452552472916 -1.13698154587036 1.12941533443045 0.76137483026924 1.06350318117668 -1.19732028193738 1.01886837471213 -1.2763987394373 0.966314424398074 -0.543397803018181 -0.296090279576193 -1.20557360689562 1.0736150546655 -0.930819177084107 0.240781971724355 -0.820094447614314 -1.0471089723436 0.575635819724023 -0.898741869003144 -1.12797849981217 0.778295195211828 -0.987335876491777 0.90925651496456 0.0825896687543159 -1.20154030381184 -1.22420964110879 0.00450593312970681 -1.097459924934 0.78490766547097 1.07560325075066 1.29645893210659 -1.12742573678031 -0.99381939717968 -0.835858509220683 -1.42908793061359 0.548877114482344 -1.05029384049311 0.790964052170668 0.560704371795449 1.19044400078481 0.94485027868849 0.302147366687182 -0.85150806735354 0.61547747398163 -1.34752852413657 -0.430153247285364 0.144502740630916 0.882513665556423 -0.0286099465095578 -0.606110679504563 0.878174340725984 -1.39031471921453 -0.649982435859099 -0.694264837412907 -0.990352176552352 -0.473352061407077 -0.833106655281197 -0.970534401748338 -0.747538662988576 -0.166708307883853 -1.2170780665752 0.0155021398251978 -0.765310250686811 -0.173296048676467 -0.716694432145562 0.0912023854914665 -0.639589725656864 -0.840527461655875 -1.40972851208327 -1.17549333219985 -0.424767733781597 -0.705067080683179 -0.970714242331864 -0.43462762706894 0.03617108226663 1.27826387738314 -0.657106644884595 -1.07916433655066 -0.253553020424184 -1.27415948777503 -1.23250168920342 -0.478171298421388 -0.54550188374038 1.42758363143199 -1.11424249805181 0.522906739860286 -0.626386210387157 -1.24089577214474 0.970754763187151 1.1663290080202 -1.2846205537487 0.776209578647553 0.93379223186021 -0.323289262125578 -1.22538033286051 -1.30692930878403 -1.36454915507481 -1.14477049835387 -1.09329422620726 -1.15568114010086 -1.15096918593182 -1.1448012196771 -1.29066974959278 -0.386715928054141 -1.02045321820299 -0.702425577130421 -0.853122142535259 -0.734339641475877 -0.306892408051942 -1.17238684716108 -0.650067585153051 0.010326935368581 0.454360442148063 0.501781837125365 -1.06654815313359 0.866828168448299 -1.15636103596969 -1.85093651546432 -1.07828132457042 -0.411111607548347 -0.886422184385759 0.659905279522854 -0.0546334605345812 -1.20230634163178 -0.93867710545119 0.0808166094349194 -0.85091397140111 -1.1328361584408 -1.31933147980925 -0.934701954357821 0.154396884900632 0.818877993272848 -1.11664860135603 -0.714562875558397 -1.44245124300802 1.16859743339267 0.818483525151686 0.522992023167102 -0.562583480983665 1.31383026401182 -0.507341229588206 1.42348559631122 -0.673742184227134 -1.22591650465027 0.687618534785092 -0.796963424553252 -1.06777608859563 -1.27060667132788 1.20879628346313 -1.41648720329912 0.198363981043109 0.95079866507945 1.39056905140843 0.481147208978034 -1.39474268943997 -1.27382073822979 1.47026130169737 -1.4155808692555 0.910379911305903 1.08949762171938 0.285811434252717 -1.55651577932915 -0.0875880606383666 -1.71556259331688 -1.45533075410081 1.14512123658911 -0.602150339600863 1.36214833199146 1.4349941601356 -1.31928679996729 -0.815913904119001 0.49594139583152 -1.44628583791968 0.724594940700349 -1.38403928145183 -0.476020631866776 -0.77781538053139 1.84407020629883 0.574729998557244 -0.6951944099449 1.04293610961901 -0.751766856052128 -1.18813527644173 -0.820807023388036 1.14023119175649 -1.1479936402766 1.18770934062029 -1.05980014810079 -0.147457784915973 0.947365342095236 -0.842415357673791 0.658139456632236 1.56213073663974 -0.0967039040796016 -0.241083033627081 -1.44580857047468 -1.16568406436964 -0.0446977361398105 -1.2760752941801 -0.899789266029673 -0.24671145887468 1.3527674517171 -0.583176872910411 0.984078398778213 1.00301232162142 -0.920720766149645 0.691424640019359 -0.579422176151949 -1.29198845899259 -0.449604441977148 -0.771370055199295 -1.08808329379172 -1.01162588102612 -0.376662656689923 0.451506154588542 -0.626110528067916 1.38836727802182 -0.917238051621189 1.29276162315697 0.425294268569418 -0.926261272415546 -0.697476728376955 -0.997473305102482 -1.03058022783797 -0.433447036686579 -1.33283848311307 -0.766397567496418 1.22647291585542 -0.0331980814089991 -0.860168640243788 -1.05677635433217 0.505369166201536 -1.56733432820066 1.41430448013218 -0.580019507945999 -1.34871849607613 -1.57338738816659 -1.1213799970294 1.72479494535645 -1.24266526455111 0.27253873767121 1.31882058126409 0.3481685457529 1.15327795612419 1.41073485996551 1.50583027306254 0.665545214735916 1.64599693030898 1.011477977938 0.832341625156586 1.32445413110267 1.32356216263887 -0.72519382289409 1.11027986741522 -0.674065878944649 -1.38088837700604 -1.44368350186372 -0.157201608815275 1.30122292315833 -0.572433754380734 -0.32088210580254 0.497492068415679 0.875876653700895 -0.555085269608422 1.28406098755092 1.32785065819675 0.490383542543665 1.03230358222429 -0.477339157315006 -0.612932237555828 -0.864392277706766 0.106144935845207 -0.957537709819889 -0.797850441527132 0.303455359552578 -0.0336801381269373 0.460832880700132 -0.905080093419537 -1.25918766871639 -0.953886410980817 1.10211261151995 -0.877939388581496 0.578696477242168 -1.38443553010015 -1.20329207778091 -0.68889296815989 -1.47747005080365 -1.40872508884738 -1.41415411096508 -1.23742004320262 -1.06928457491268 -0.750040769255212 1.03187600648243 0.164880104118296 -0.732612127878622 -1.27476439183134 -0.751246736217754 -1.35769783656348 0.208247463215383 -0.786103175302944 0.11096681252992 0.583726457043607 0.43153172309059 -0.560281107027087 -0.864303791767228 -1.1873678354941 -0.55443676650241 -1.37946697114462 -0.949475382697948 0.183989076040922 1.28777403035367 1.16269798024414 -1.02566837165314 -0.370264881468396 -1.6754670475479 -1.29597085121097 1.7615656705477 0.0937233288832248 0.787542052653931 0.208149739398956 -1.17864437515213 -1.23738076450942 -1.51034070145798 1.78863267399951 -1.00654604838834 -0.703918608031795 -1.07712025091508 0.118696266011187 1.03280322813706 -0.724237848854851 -1.35784122058829 -1.12920569646737 1.28147768110221 0.130461072031837 0.74344053696258 -0.637052596864864 -1.00875767607862 -1.46900871817477 -1.46128276828626 -0.0967199344774975 1.79774388840426 -0.728641382577211 -0.827774387781701 -1.03797089576319 0.618601350932096 -1.25766485488747 -1.09110788554988 -0.932773729733931 -0.794940223637637 -0.00366784602372168 -0.539226692918197 -0.978907414494251 -1.59334438444174 -0.208047444417567 -1.24880431209845 -0.386058336200356 -0.801498622305695 -0.850311518458878 -0.676040739990238 -0.206950637480967 -1.06012836240518 -1.55438095127207 -0.405791969915342 -0.540732419742729 0.360454621852346 0.822023855854156 1.17394719451154 -0.764653930230715 -1.57359598863315 0.149563083595756 -1.15632674096398 0.257848209690318 0.921459636746757 0.244250742894195 0.239178610189279 -0.0405197029441659 -0.834080192251895 -0.830234237427107 -1.05836178680359 -0.562387109688679 -0.999272053050304 0.824731695015633 -1.02157305748328 -0.944763777735309 1.23781493703188 -1.51099390717975 -0.715126776982951 0.504705329850073 -0.508365630234243 -1.54046812929996 -0.773312933994128 -0.927345145834642 -0.665993867472166 -0.50902484022548 1.12382401760164 -0.680085269257685 1.28691211338113 0.167931263130494 0.185037455850779 1.18687031172501 0.855517758384099 1.1164442603667 1.08142561136559 -0.328085890471979 1.28227639438875 0.282084052463827 1.26785295522297 0.229828771942442 -1.29539549967616 -0.22189664850092 -0.266236079894544 1.02058226147181 0.197114800115515 -1.31612395958721 -0.186910723115787 -0.484402974941889 -1.36195842277816 0.60071414002151 1.72555986162786 1.28701091491312 0.0337515844521965 -0.285520088082475 -0.37677944836249 1.19450250555641 -0.0895025841505517 -0.0142410543771025 0.0353487727264248 -0.549580028893439 0.242783421778745 -0.72623829746381 -0.376204864958022 0.99826284338893 1.15049729558436 -0.270663800827041 -1.69248937714115 -1.07493513381857 -0.488403186521818 -0.265011176662567 0.701564349737855 -0.445320805403602 -1.36962231950799 -0.243080805899793 -0.770034982502738 1.19343147526733 -0.109835391994933 -0.367225034337735 -0.160470773583662 -0.574917738203829 -0.879405352300672 0.643046206832652 -0.0614821106088852 0.759520766507244 -0.654646883386154 -0.493511082563914 0.0775982465826447 -1.42989625644708 -0.226382211328349 -0.0407761065381348 -1.04954114399672 -0.554698372027535 0.34960835636094 -0.904794157247429 -1.40913782035362 0.101873089585064 -1.48532545734241 0.102841130747987 -1.62701199176804 -1.15334872699198 -1.45285147891264 1.03554584371364 0.0968064669317756 -0.0466835948975322 0.239939187232853 -0.325332758441469 1.01091875750361 -0.655961326018001 -0.264162314771796 -1.37338151234797 0.604924927959401 -0.895933095422769 0.576069566867879 0.851475158723583 -0.182435749799817 1.34558487115721 0.726934676914664 -0.290490950536288 -1.07923865682439 0.577356386584187 -0.343613255017893 -0.478578907085631 -0.151732234850506 0.305185640042089 -0.011427190109058 -1.55367734501004 -0.0916744169682327 0.0798952502237043 -1.34001144153604 -1.81634748190834 -0.751895509739905 -1.29408063809286 1.62246012232298 -1.04155359544777 0.962536134606314 1.23410272672795 0.578177356620258 0.531590468294376 -1.31127127455457 0.356134519854836 0.331103441917891 0.746658238721111 -1.10658279790917 -0.879013232623191 0.605400384473736 0.0776886391270778 -0.871320330052759 0.870618513594175 -0.287332760976384 -1.56492338028249 -0.738454038251119 1.57841616263407 0.691393072479643 -0.799256863625998 0.415390627990317 1.03827999603752 0.69220233796157 -1.00037425506552 1.06260614838779 0.340061402701035 0.495710546724524 -0.0892131737382985 0.611169507343973 0.584482966590985 -0.991498046553155 1.26370242674994 1.0198537112799 -0.525992450553932 0.736859556830444 1.07456745866406 1.85744543127209 0.914284898964985 -0.51786708779232 -0.203592035182419 0.120947837928326 -0.140904161206426 -1.00402830444098 0.379971326474725 0.897324008695627 1.0582474096295 1.05153008478242 0.412769707402161 -0.700261937862467 0.137704632488546 -0.42530253778936 0.292933653697097 -0.160160490686755 0.132747198748404 -0.0222308654296258 1.2604626470818 -0.895955672840367 0.691139163721688 -0.45249502664361 0.670862767082271 -0.458984353691118 -0.482113073155025 -0.135008711789142 -0.386931477152685 0.442893059417328 -0.820500381930956 -0.575327172255227 0.779600089039174 -1.06738283591482 0.414471550981958 -0.968579123623508 -0.101641400792607 -0.519780592819907 0.0975916298343889 0.191511540096666 1.69483027006282 -1.03344810443117 0.331054302653918 0.0134200674898259 -0.567666131712659 -1.10458950796225 1.72622785389667 0.717944129479476 1.11963428186106 0.718938437267027 0.0496304837932936 -0.210691772677327 0.21111537451403 -1.53310596200124 0.380422958589499 -1.05204016982821 -1.05960997049008 0.57092490454016 -0.228169483706494 0.653571148398818 -0.533056501322884 -0.39491801004729 -0.0359813447917696 -0.244160530941187 -0.17912508206131 -0.266666673850644 -0.0972874305523685 0.270733467077301 -0.796125152398288 0.718386010544957 0.620791731271234 -0.246854165330428 -0.317067206357429 -0.58281228918716 -0.582781932272368 1.34562398892379 1.23446041355639 1.41105827288899 -0.747666763678548 -0.209864448595482 1.3716161682652 -0.747568354070739 0.919664761250513 0.615463588559062 -1.32198357215497 0.902733883335869 -0.853687210783547 -0.295877991131215 1.60222042528126 -0.231975630485304 0.931160314049669 -0.487675585646437 -0.548166552315088 -0.813409265071786 -1.07066991587685 -0.733137286065457 0.631977711512577 -0.344587296479888 -1.33046638372229 0.870090019668322 0.591648651098386 -1.32047222873249 1.43100399433015 -0.137276599003425 0.185197389989163 -0.918457460325449 -1.26447343660184 0.839890603424539 -0.734855697728984 -0.148496644605452 -0.0637431169697868 -0.384700854695148 1.23530797603384 0.0710114782409069 -0.0427834401554603 1.44636824347453 -0.940503725255841 1.00438988198961 1.24988277168689 -0.0846220150194751 0.247695117174873 0.839982155603078 0.970606814361428 0.576667069370316 0.585847630684203 -0.274717803291131 -0.652952675077121 0.769485994681477 0.721560324128671 0.367621926946011 -1.55422155761779 0.537242805947543 -0.422948258268962 1.12513864677814 0.755507456519922 0.355497714093309 -1.07794289706066 -0.124312616531628 -0.34606687277488 -1.26366250874097 0.891124042089543 -0.207753076458425 -1.10902646362937 0.589341062813685 -0.679837402115665 -0.575123592181226 -0.171918521801703 0.618636724246365 -0.203449938499415 0.144728680049473 -0.350335242913848 -0.271406667161013 -0.65298016492323 -0.0332051936645836 -1.02021329920531 -0.495568321134972 0.454314679499972 -0.536982681231442 -1.35170563822202 -0.18892073960326 0.910855341064802 -0.0474222492665503 -0.77252742917447 0.631520610654555 -0.25160086247798 -0.022947745964742 -0.937035772094077 -0.708766401160021 -0.398941356044221 -1.41553567840905 0.721269788574934 0.430295861211022 0.450627973139333 -0.541212896417923 -0.848945897469943 -1.03957032017747 1.46873710397907 0.829655014942411 1.16395448232199 1.49932571633134 -1.34250567346513 -1.00603722251837 -0.659930957020761 0.282909863809066 -0.553140890053722 1.70405574885731 0.803604063591552 0.138624576012302 0.309727173367998 0.0666626792077758 0.39623173817504 1.23488824648024 0.771423401349003 -1.32099273323914 0.509638611381039 -0.87940107101219 1.16464122542246 1.35918150544904 -0.58868724383116 1.09545008011786 -0.650299693007004 1.76842110440307 0.575863244245837 1.39301890362154 -0.926237970960614 0.258431423588398 -0.368161909253374 1.11392032034474 -0.36758940871176 0.169934830444279 0.0713711259650523 -0.745222864925242 0.864114615325982 0.230517209816665 0.466089887505297 -0.552466730488242 -0.553716175491489 -0.478595399487019 0.548991105761956 0.721110984419463 0.602922735954153 0.165754829029865 -0.660151005649737 0.53719170617691 0.0626281371630464 0.249422287475015 1.13572363807552 -0.421820867493326 1.14565903239849 -0.536595214631877 0.902167091041199 -1.41364728025502 0.0230314921738045 -1.01950628004437 -0.56692251909537 1.3269215471335 1.14172387882638 -0.336982664554391 -0.873625198531023 -0.207684146978726 -0.796301089278877 -1.18980644091711 0.963307847505551 1.08212634286829 0.4752336852455 -0.707619433527739 1.59720833660917 0.699189334696474 0.251416892383863 -1.01255765717469 -1.02461053439259 0.237835482621118 -1.49291580070491 0.111416179242853 -1.11776537875882 -1.02053157029271 -0.106858873512472 -0.475803139239872 -1.2773849152711 -1.03909841291859 -1.02921053649096 -0.386820675486333 -0.514817245080903 0.121450240147049 0.87138942163961 -1.27569321349203 0.360917587040544 -1.21921321260284 0.273832511375983 0.775870758893612 0.249857291806213 -1.46198982300614 1.21614326097429 -1.74116796090074 0.0842205088335475 -0.424232124906523 0.627759575030005 0.175823599728116 -0.642207752511637 -0.192508377030751 0.325052633933641 -0.153952250968028 -1.20476334232088 -0.502039910682622 0.215317524820887 0.557001355721477 -0.567567409344934 1.09466201308515 0.271520914328267 0.124645004980598 -0.356054483104047 -1.26990704674087 -1.48069879656771 1.31316553605199 -0.567373433024085 -1.4523086318066 -1.158131987767 1.1515806630888 1.72204358072274 0.0337667676942095 0.968998828404683 -0.479737396600729 -0.878107970474831 1.53478188094246 0.552383233066461 -0.177366343109517 0.473516839747552 0.0584024191551331 -1.43491583164088 -0.484985516095951 -0.052983858732165 0.893932743251693 0.0137548688807719 1.30481927138887 -0.447928107023176 -0.23414185225879 0.0678752103420734
20 -2.67887561111758 -1.76788574445055 2.69150038825126 -1.7642561605043 -0.50149953453282 0.309818880733397 -2.42752931260701 -1.37562988324416 -0.353691421697221 -1.41423062129132 -0.751125106625408 -0.961116468004635 2.30442467295002 -1.05436905473943 1.88831848163723 1.42880292774844 -1.65835687756236 -1.33090324843505 1.52158400690313 -1.60808959655171 -1.21556842155464 -0.114124646602098 -1.05217051570834 2.76424290835137 0.515618029523372 -0.913293727385304 -1.04076487044536 2.45921260767349 2.1549808509716 -2.19616642187483 0.522248471509217 1.81239275031516 -0.490965815655735 -1.62678068197502 1.52929700430621 1.78492144178347 1.15022956009188 1.80981532033162 2.73168825614288 0.775805136050311 -1.14832209139026 0.50414071192443 -2.42257357993333 -1.38972073520713 -0.776742577778625 -0.124268535884388 1.86720692434117 1.24338664289143 -2.13983538878728 1.53682233939703 0.174545317890201 -0.321552507652112 -0.798271744299729 -1.93360585560144 -0.583994441356976 -0.717896690079792 -1.00046785912687 -0.315893646167349 -0.926591829657767 0.106052778946016 -1.00948831407252 -1.63305333311034 -1.59367672890587 1.21791569250782 1.4533963624815 1.94631464282735 0.793479251069717 1.44563203525222 -1.37770453512232 -1.35157621501834 -0.729009514102044 -2.68166770767713 -0.685553551640933 -0.263070995812423 -1.29821366861012 -1.97232121880742 -1.46411679101795 -1.65935986221111 -1.90000324007585 -0.0504297461762036 -0.3281597524359 -0.15536451894522 0.0384860632927283 1.89241923241203 2.71408131804507 -2.23371475813077 0.269918591069893 -1.58944719119712 -1.0094203438905 1.52717057887686 -1.97568323811044 1.35179133618228 0.391353948132329 -0.713087478184987 0.891899982593958 2.13898588436704 -1.30689564944287 1.56645232860245 -1.55976461148163 2.11990655521539 -0.692503561548785 -1.58836675830085 -1.19683654069021 1.19118224192974 1.60378285469255 0.821204269431155 1.05854226033997 -1.38950124892746 -1.4438496829596 0.914328544290921 1.58190915401307 -0.996325277961241 2.12995832566237 1.71831667573323 1.60462689657283 -1.41691663619331 1.48659861533182 -1.39812172075826 2.47104811617301 0.343093398057969 -0.78511384194873 -1.0916626139885 2.33279880411398 -1.21851832684848 0.731564056324658 -0.999838902105577 -0.838127832280983 2.14853124743554 -2.50515348846749 -1.51183401241016 2.53138326960371 -1.86262872735393 -1.21557262519445 0.217334157771153 -1.42611843534128 -0.904841405105503 0.0434981283746803 -1.58041169169666 2.45103910011482 1.83696463644832 2.12296155935657 -1.11496978769316 -0.80895137765889 -0.805918743514542 0.310883233195695 -0.564724096870997 -0.804847313093505 1.9260055376902 1.70748078630605 2.1625070788948 2.07010483529209 2.60962951957299 -1.22622448997528 1.94897669600821 -2.04259548967626 -0.954430871377676 1.60177814859312 2.4657885316111 1.82241310456927 -1.84188748604953 2.24098364051758 -0.568884003917554 -0.74455454004747 -0.333425890487691 -1.28759176560428 0.220124490364619 -1.18552463566535 -1.37158912714113 -1.71382379677653 -1.75513061959888 -1.8571840439183 -0.412126781276619 -1.07413808890901 -0.224986598027372 -2.52168760807713 -2.59353714933763 0.0318006125765292 -0.472962831307381 1.29842197933724 -1.77862550582622 0.417156210651104 1.18456610324646 -1.9306580836518 -0.565534692719928 1.63280325949999 0.836825371647621 -0.627953328502666 0.18888448256597 -1.33640160079679 -0.953552295410954 -0.933834015849341 -0.734744397893086 0.0421468256424618 1.48222191153013 -1.72816066745583 1.11790808016307 -0.0902139414581698 -0.960139753473533 1.83696626728943 1.94224343879118 -0.91678852327908 2.32145950429104 2.21053306674512 -1.00340499702392 -1.49878485105606 -1.60926980459384 -1.59339648708388 -1.37951002099418 -2.20283597866404 -1.14339278010716 0.653699181358908 -0.661205358811909 -1.01778343369357 -0.668996605045829 -2.40786725487158 -0.970010756315714 -1.26706622075815 0.330477008875579 -0.273718810232193 -0.288325783663528 -0.200145185342104 -0.051804641428382 1.13770246769201 0.991068623272221 -0.603092809970054 2.17940620609819 -2.23369307916452 -0.495742420941498 -1.63735534673857 -2.0734830067483 -0.148749432966582 1.74137506549447 2.74791545178725 -1.56295893415025 -1.05827236551112 -2.32433716774249 -0.114670961096491 -1.07605107344056 -1.83939912470741 -1.90335885782328 1.45643033247602 0.82750304334284 -1.34707300240771 -0.404202737109032 -1.10746676340991 1.98474406356503 1.92514243648876 2.29553480307414 -0.494803345471751 1.03514691948342 -0.784402610738268 0.329834656647921 0.0394422400267752 -1.32287013608411 2.44692797012842 -1.32758676578106 -1.12737660123489 -1.34335525135971 2.23353681882084 -1.29827130735318 -0.0784180114946398 2.48082330238361 1.9832549662788 -0.0206238397705989 -1.31248903027327 -1.61571161850841 1.84627260807521 -1.92487708416843 1.99509791800771 1.97268106844589 2.54274620285046 -0.973623466656381 0.893086277979103 -1.12727669888297 -1.2545443721553 2.28276229906246 -0.307648567354573 0.458430283135126 -0.203098288165364 -1.93427598333895 -1.26806928437326 1.48275568332541 -1.88283065682963 -1.47908914846863 -1.52033703561685 0.850766294335166 -0.631861242448331 0.431130381128155 1.00163878755604 -0.467464098657271 2.16952460821061 -1.62193575530625 -1.3475102653097 -1.55713216319286 2.06024827158554 -1.28683095330285 1.52119216527149 -1.19182197689426 0.755220809306454 2.27555500333845 -1.82406992215885 0.557068086731338 1.66915248580599 0.851765907408223 -0.097257617640186 -0.855178692489174 -2.00675957274458 2.77131941139379 -1.13577318436186 -1.87186371311143 -0.278918330714839 2.00547338260128 -0.250765989358309 1.90696879783209 1.58514807044295 -0.489790427111405 -0.72118400059329 -2.60198918346447 -1.28666806102022 -0.263333200972875 -0.813051594268294 -1.64953581035568 2.03124975892126 -0.173216065513769 2.53447572507685 -0.248735478189156 -0.371073671450964 -1.35502978604265 2.12785348313503 0.609667261704432 -0.527687993011605 -1.38829521356151 -0.915234138329316 -1.48165252728241 -0.142943041259816 -1.21038057516612 -0.165501894764921 2.21007951969967 -0.58974067820127 -0.0805170691219251 -1.34535985151188 0.413769771227111 -1.61384763167779 1.59884746912898 -1.10859090148393 -1.44342407888038 -1.27089959312997 -0.482637832365027 -0.420558669891316 -1.19755728360337 -2.49019189647927 0.951944066565424 -2.67131547733907 -1.20138553620187 -0.600462192589406 0.254892657528868 -1.99998647304908 1.43352985585645 0.714734868945905 -0.572479709327732 -1.66003703618439 -0.244950645045777 -1.14252784963219 2.28888203120312 -2.11842711616834 -0.333200938376766 -1.70532460382555 -0.0345623871110613 1.81166327332056 -1.61485660812444 0.134686781507606 2.72012236628316 2.4981079654459 0.522390002521278 2.13333627511578 0.218732488768069 2.43199946138122 0.850905577084638 -0.819491064831844 -0.955664943016951 -0.275886314204106 2.14655048522108 -0.627159052836724 -1.82246680845685 0.478948565298236 -1.61487807279192 1.93302610752854 -0.764852163501933 -1.59930287498532 -0.785550422357712 1.99672006142223 -1.06023487267418 2.33368108419579 -1.97269878987935 -1.65233481932708 -0.832037748209376 -1.80822278396411 -1.55967891456044 -1.56273894571883 0.743891577823219 -0.990766823496227 -1.24143931192729 2.26815931837283 -1.14960903115562 -1.28766191469688 -1.23817745130646 -1.23052702402346 -1.80313173374166 -0.340536513728792 -0.808099552578237 1.36413490610128 2.01844198301995 0.781235427479779 0.113603947597437 -0.8974240786698 -1.25594160526506 -0.530699120976709 -1.44488628579538 -1.2003833633423 0.627931891450568 2.1273127323861 2.19903007047805 -1.02106429991157 2.60105094802722 0.175510860725802 -1.12868720139983 0.272190995618524 0.358762287749188 1.19379742548658 0.310944248417401 -1.62244865612786 -1.61778106827683 -1.72701631806744 0.707730107856122 -0.86952165416306 -0.366837529858817 -1.10591597986902 0.917352952887283 1.89114134873739 -0.659967108478326 -1.15740651814082 -0.0465385824414731 1.56581090921398 0.635765419044778 1.20750352483365 -0.878938523577587 -1.30358865410734 -1.68366086168142 -1.49114092936827 0.759576715195945 0.522741536748562 -0.731959699803548 -0.614151021571822 -0.515095808869238 1.96360558425998 -1.15633356653878 -1.99840709688166 1.06492919684973 -0.663786041276767 0.942556859235322 -0.638175874282217 -1.58158596078392 -1.53673388096396 -0.929785824932054 -1.41256700366603 -0.568980556999329 -0.869682517142212 -1.12883669376136 -0.696938869073298 -1.31517892806631 -0.769879348134442 -1.64623178534287 -0.511195749536455 -1.19089371946777 1.8694071888933 2.01608202903859 -1.0711751119892 -0.811907140979948 -1.42733165667485 0.87183481735462 -1.95838079244549 0.509465046711526 1.85715262870765 0.99447678379957 0.372888064111018 0.318962360593662 -1.13791036198799 -1.12780657843578 -0.828001589840461 -1.34514280850926 -1.41068674190977 2.32791380596675 -1.94061600040965 -1.35804215650235 2.19559764682714 -1.00691850564123 1.68785206097308 1.77055934067488 -0.461289875114906 -1.05116869202121 -1.14049271107461 -1.43785715310228 -0.688923833714629 -1.56689082653617 -1.77792559084885 -1.52213482447431 1.75915698938346 0.375140481880115 0.312226016235572 2.25880469152077 2.46146471951738 2.31365531654178 0.710141091482923 0.209264605673875 1.30266320669498 0.881828965999239 2.04658525174714 0.107697943460983 -1.34000248082311 0.246112288934707 -0.00725366735665315 1.44767570063057 0.963987061886313 -1.65162251038627 -0.304766475471814 -0.0690017287423506 -1.05126882446761 2.38440071690647 1.03916863991212 2.12224929144341 0.447020000829409 -0.797580920256388 -0.660066019884578 2.04843821399495 0.762247897346362 0.356794349638336 1.23009065007765 -0.0437122022012057 -0.0897697342290093 -1.26970166073595 -0.448841824653638 0.103073347627962 1.08210602711554 -0.329277470702217 -1.08623442142195 -1.07446274552696 -0.771046225788681 -0.949897621696539 1.40718238182172 -0.340560154433402 -1.27671183735061 -1.35272756529136 -0.937743800188022 -0.0202777123052833 1.44279974461968 -0.169101139333505 -0.571711943021591 0.750355348960157 -0.627654404770823 0.871293113872676 0.574138936942677 2.27843434167661 -0.554931983394091 -0.942086714419239 1.04346871518795 -1.89908568238627 0.125233226613646 0.393915228792225 -2.02949662501645 -0.888574607892727 1.18803243794924 0.246130402727313 -1.53217115330821 -2.27641587187563 -1.80568798306323 0.765855546679654 -1.46472325436297 -0.116851649754381 -1.45381042610835 1.9292372519142 2.33799540317919 0.972837061719237 1.56360303620977 -0.47838640913491 1.92609920147226 -0.540772648117245 -0.196928442745952 -0.990000561341447 1.66266913946493 -0.884869059386274 1.62497578839304 2.27194725195509 -0.642375865152132 1.43679523380756 1.64710274717068 -0.353439000344428 -1.23709958318859 2.07917732038818 0.0470763725875978 -0.279498553745055 -0.0439327279835248 0.551984130908268 0.571454233517391 -1.62247155781412 0.00687766119055863 2.22316116999361 -0.906019368071917 -0.0171429966743897 -1.06173065006681 -1.03858757876597 1.0227905673902 -1.00157224629286 2.16699718317237 2.17043809852603 0.865962537989512 2.18581673709697 -1.61625231637201 0.58728802711949 1.14472768800736 0.334323870159819 1.58894265291297 -1.25501496633223 0.961291769869224 1.26508030666825 -2.49082277518009 2.2667410758465 -0.917732930257128 -1.39986594270069 -0.447621599710274 1.62247102947761 2.31233696239384 -1.06704297685247 2.10095332413207 1.36963680879339 1.66177391165531 0.290914558671385 2.37317164100444 -0.663813608473794 2.18621340492081 1.60990136391288 1.25430615624662 1.96683167985026 0.342676428053326 2.16627135586897 2.00544081298761 0.405370076397071 1.88453734436446 2.27647792462767 0.438968668068814 2.25470003061439 -2.7134340804399 0.114941203863871 0.345037570407016 -0.384683109511659 -0.883691117464017 0.342398526721073 2.52155739489842 1.98460799717276 2.2739662382793 0.982843563091565 -0.242462147882409 0.819712194923612 0.538786312579638 2.20698556183312 0.344012459258262 1.08247273251764 0.256944810235993 2.1705438916707 -0.626112779940669 2.06167555706208 -0.351991585157242 1.88856715662599 -0.10378722614733 -0.49175457319652 -1.11696383811132 -0.323696701202076 2.06974920457172 -0.47246389997511 2.13361593975255 2.27912662472378 0.0157010204706413 2.566251651065 -1.56283859247774 0.938074667781978 -0.335327403209422 2.1008236396884 2.52453860063121 0.376422088825326 -1.06380771974847 0.993825303402905 0.670157140386217 -1.36029347619892 -1.46117165883719 1.20090742455881 1.13425230487689 1.91488706951701 2.43034246171629 0.612775774513124 -0.238672924010835 1.12730861809439 -0.92032598831046 1.58328378944398 -0.660206687879824 -1.58474435149171 0.787029057404828 -0.220971676208255 0.12059015885161 -0.435341967750143 -0.741397956925105 0.400450898682615 -0.202756913560335 0.225753042100659 -1.45005789193401 0.204795702459465 -0.23053729931664 -0.482728712464821 1.15839437393983 0.412623193050392 -0.191433311092665 0.0443545604669089 -1.17689869488775 -0.734350189934606 1.88770669734537 1.56141352908433 1.91166351738296 1.03264833313603 0.777714157113252 1.63801682028366 -0.196520567023153 1.83601940836889 -0.0888277360085764 -1.53357946921266 1.56046534204433 -1.40772400905218 -0.537694824300714 1.50320065653722 -0.0673702857362976 2.02381704291436 -0.820450677422869 0.182827168153329 -0.449192698225967 -1.01824845860806 -0.845207973550356 -0.152940305451567 0.0612994480939148 -2.07630056998101 0.937602210011507 1.72195201733678 -1.18466189901088 1.64904920063131 -0.0532419470046526 1.47121008012442 -1.10451493144409 -1.20764891601144 2.54666314973382 -1.07759786494884 -0.275879173670383 0.188946237541241 -0.0572652578610652 1.56751472432851 1.46715472636776 0.369706379179514 1.85091240413582 -1.20199682027186 1.42000720682116 -1.27320714897922 0.675377305219069 0.0480267784885512 1.63722927406327 2.14290694970088 0.848092482360609 1.33760742734539 -2.42930698745328 -0.348028972141056 1.23757070507247 1.09585172293663 1.12420567675489 -0.853496487049852 0.972289137825672 -1.24958577898184 2.29131181849382 1.88610681685361 -0.011401298329997 -0.168724563837083 0.42599169542961 -1.32922646917361 -0.685860266024271 1.86167846052049 -0.0309632207233758 -0.421270136198612 0.492027083740181 0.0772422911545776 -0.395342127534972 0.133276067254507 1.3561387397163 1.16811529265924 0.613854179032107 1.1723026737641 -0.0123102860690373 -0.814789986063822 0.222701865297728 -0.86135997861008 0.8639849294351 1.39829965283676 -0.284325094614733 -1.39434288275263 -0.428378355727702 2.45335150499728 1.32839707202642 -1.14591866639054 1.56058108110423 -1.03095806944847 -0.0787317735419374 -2.08158213246581 -0.178885547873826 -0.113006861191342 -1.21526615619065 1.26737907826056 1.99171983968799 0.966448836685025 -0.165230293965504 -0.0545203695675642 -0.786246720454462 1.45563800942459 -0.616987895118348 2.02474252119487 1.60247278389752 -1.49827359967352 -2.41164538713139 -2.54940947669525 1.68043275198469 -0.0833271079926007 1.2501090074079 2.04791117875638 0.729762467213584 0.80918805528223 0.363151985824206 1.15812853493111 2.08207874190793 2.06651924386345 -1.53892627132295 2.51114649766366 -0.945338886109956 2.23114076070171 1.01973322200438 1.20861266411451 2.22867742193846 -0.377643382927687 -0.026720620038308 0.952135404641703 1.29652857982745 -0.696963451380129 -0.343866844150506 -0.825561077780938 2.01164893814145 -1.19168828782877 1.46525612195505 0.386420135601295 -0.722397838926469 2.21006793427681 0.806539371275814 1.52854449054707 -0.576151918778167 -0.0918559460900481 0.239158993998034 0.780091707960596 0.316320568333441 1.12940709155445 0.278822554429266 -0.390522518327436 0.366767343150395 -0.0254355347993959 1.15624256766154 2.028054191982 2.10225789624854 0.858336808533445 -0.816969086188908 1.21887516126532 -0.770882145184452 1.06948588132037 -1.72055422601808 -0.689969064575446 1.67113224927613 2.11665366860047 -0.334581196898355 1.26215231460731 1.07532953122693 -0.26545796671547 -1.60717975225042 1.66610529277554 2.17939933284564 0.65685788012944 0.562885113947415 -1.19744108453645 0.779950875108349 1.0785889688724 -1.43762102663925 -1.61626278115561 1.94129373795126 -1.70702807193993 0.852822677510977 -1.31981778174485 -0.657223425106092 -1.2202235985087 -0.0420104765995016 -1.77589277724442 -1.574722350058 -0.691449336850949 2.65904936883087 -0.526690080555171 2.7870228569468 1.96795772629417 -1.36887246315206 0.744483422748794 -1.10281099980997 0.045235284630966 1.79623313869228 1.16949024412466 -1.85707258460472 1.58002681146179 0.834736052312404 -0.231603652971518 -1.11110444565195 1.67616393336736 1.47164344330984 1.47741026713137 -0.199238367369247 1.83651952050051 0.765797380487354 0.377244927743076 0.0351048067504307 0.139044174058196 2.45516741816518 -0.362516722503452 2.30237741772582 0.295651379787276 -0.646104144911863 -0.498201975884797 -1.42273284036234 0.0438474633003325 2.06725873735772 -0.113490549117726 -1.86254773606499 -1.2736477245167 0.887853002413747 -0.885348963460986 0.549313533111732 1.48961318800228 -0.457200618946552 1.28541804402826 0.702643276429178 0.755632329737716 -0.0939242019006417 2.66402007928924 0.949652505147618 -1.75392097466059 -0.883457827802227 0.863350675090176 2.51310753869451 1.11932479280939 -1.39785989562726 -0.899869478310723 1.08591308079908 -0.426748118658682
21 -2.07234124031884 1.65397666450828 -1.75766819747449 1.96610248790996 1.71067945572946 -1.76315776262801 1.23403997175976 1.71764504997309 2.13531587963791 1.60947874554767 -1.66905332983961 1.49580398276022 -1.4223238578516 -1.12738448569192 1.4779933306011 -1.28925234375958 1.73167394876092 -1.91599592952824 0.5329855507346 1.74547458488207 1.81323466487355 -1.66658372072593 0.0336336664505101 -1.94850808521576 -1.84248458265029 -0.662017093529414 1.05479706602139 -1.19788426104273 -1.4847594967384 1.92277147631599 2.06929486021031 0.406694938284057 -0.350979158171818 1.77087399482982 -1.29786826346408 -1.38294899543502 -1.31955917792044 -1.49185231945696 1.04189520825272 -1.18047603463921 1.91843804332177 2.12857000572346 1.59882760822869 2.0096255888759 -1.55031941266443 2.04708578266429 -1.1305901893951 -1.90929605269608 -1.71454113640093 -1.57813428576751 1.97472558529233 2.01830255910399 -1.13089422137311 -1.4634406437818 1.91961744151566 -0.929531411690759 -2.00317707526298 -1.95788734000558 1.75545977580841 1.78052493984479 1.51017329773691 1.84820037558337 1.86577817151834 -1.10662523500396 -1.73668011743184 -1.38243093701759 1.98545563333334 -1.24025049043824 -1.76547566054283 2.0142856921362 0.653190698952367 1.35840981442449 -1.38517797950992 -1.55296266621331 1.82158783129952 1.70582066715763 1.79587376739855 -1.9639991177477 0.664244759562773 -1.2450446081839 1.78047221091575 -1.50871205882026 -1.0210807809504 2.04782497415403 1.94996342207708 -2.05538543905875 1.91645369776814 1.915494419335 1.88994671659969 -2.035395757037 1.92707085171472 1.99879045271235 -1.81864613002443 0.438641731471256 1.65723333451642 -1.35151374516304 -1.77544232157255 -1.84928810157198 1.86909197889477 -1.23310765717615 1.97323240624154 1.95039387325805 1.99742552258992 1.79941016728318 1.83945697026221 1.80884507327705 -1.96126847657636 1.72912906311307 1.8973947700444 0.313857669435732 -1.3448228768908 1.96087162606374 -1.78234528247488 -1.16383251987271 2.11535133146787 1.68102779348614 -1.67910621450993 1.95271574583089 -1.11899880492774 1.44442086914376 2.03524603766027 1.76036564512484 -1.44095099995859 -1.87602974968617 -1.62906368956255 1.84543460017182 1.56803062508132 1.63677476911074 1.19219086276365 -2.00494964492171 -1.41407136506071 1.71579075270509 -1.66684209799979 -1.21509548992537 1.5104550335849 1.71927041186079 1.85007922211603 -1.2287856368908 -1.04964657530501 -1.50516269545194 1.02420022636515 1.72187467874055 0.988506547664156 0.435728891131102 1.49824401107082 1.81539044054338 1.67710715588751 -1.61053466253811 1.73402890996417 -1.4010019398921 -1.39221976600984 2.07985576968782 1.90301954171755 -1.29291510654185 1.86455935970013 -1.02312238918256 -1.78744817471879 -1.60901172932233 1.79959210778087 1.8174202340368 -1.28486351940679 -1.94462656997521 1.61088849958881 -0.198620379140601 -1.37791216575243 -1.25219702202031 1.88329685187686 1.80892079062824 2.07706975557884 1.82555407566609 1.30449853822075 1.89142606851953 1.90185685469193 -1.35075703835519 1.41025961334333 1.92935193810872 0.594652852589999 1.75181229813558 1.74127877302665 1.84550434200367 1.17213886849871 -2.11726467354423 1.89907760712219 2.08681610117859 2.083264375634 1.96547691955582 2.09496393316489 -1.81475500791071 1.79343018970726 -1.79796286115721 -1.69420111418058 -1.61981983023282 1.77589409828218 -0.997584879811088 1.45592950138255 -1.55296563154175 1.72232043529887 1.69285357211981 1.79256114383293 -1.42907917428752 -1.71447166240063 1.89819822142353 -0.56489958470688 2.05060848548264 -1.84170206356556 0.478392015478012 1.90950954725398 1.83114648648535 -2.0004569031045 1.93636562050878 1.85262725674844 1.85233194232546 -0.947570592259162 -1.32547162246055 0.87076967886991 -2.05783060482869 1.63206914361156 1.91490174770595 -0.14833440232396 1.87635233826777 -1.18511234395933 -1.81219998093185 1.98400806698293 0.0180952058090923 0.20275669859917 1.74080461497844 0.833636448214559 -1.99676845018392 -1.97690029378118 -1.22116256435693 -1.80664297788921 -1.58981843235545 -1.6635811868473 0.473960122879841 1.85425229894969 0.222011778957641 -0.908135740411901 1.65985026287238 0.79054121721343 1.76353797679739 1.81072248159196 -1.81616102008257 1.74088663561226 -0.864507759031577 1.87979627661999 -1.30163742862668 -0.228807194678513 -0.140000828763733 1.99479589813823 1.80297156931292 -0.85923212027358 -1.47954069808881 0.320919995759718 1.92933517962203 2.15014768351319 1.38501997707645 1.59369825334622 -1.79444783085524 -1.25492908720559 1.10057505313662 -1.25281185440448 -1.44357576047921 -1.48261342798686 2.16825856158331 1.00461492201462 1.94284296848882 -1.68569527489155 -1.63933740427795 0.0823682168206303 -0.790243752484479 2.03644880546689 1.58436702855605 -1.09746716627109 1.67582975358797 1.813362097789 -1.01438338273993 -1.52302854633644 1.99313572367085 1.97075925714685 -1.40567936771139 1.1212906358319 -1.60284290160879 1.74669243462892 2.02166188299821 0.615392832091502 -0.993955971204704 1.81405434209024 -1.7432844125782 -1.75147048990311 1.85092159278523 -0.660667018744345 -0.155578420208054 -1.5698729800684 1.33577632543993 -1.5534887966037 0.00955248214655402 -1.25887043213175 -0.99277110686274 -0.124114391351969 -1.42747832540066 1.72350034327596 -1.27153644269217 -1.76782316484397 -1.43386905155799 -0.421023309575555 1.67956693692428 1.90008535947553 -1.25208368170191 1.71481454745749 1.73855729552126 -1.25973286421886 -1.64598609534916 -1.11993784200574 -1.69911954932577 -0.961459663696843 -1.55375520470573 1.96570917104329 1.80773224811172 1.98649602825649 1.41104308602999 -1.47690675729288 1.7724537467918 1.92740432187019 -1.48100128308813 0.130506422749432 1.09825229315041 2.00304558543887 1.79761270873156 -1.06682794181431 -1.44632534977064 1.92577046093965 1.87432928075345 1.70957463331465 1.87881701212511 -0.600526264949321 1.77084368430881 1.76067549712541 -1.38792485846219 1.84937090537648 1.97041917499176 1.83559012414349 1.9366422342871 1.84466395350621 -1.52692955366491 1.47653979535249 1.84979749865529 1.65337502350138 1.77933023560826 -1.27353953560434 1.74711212741723 1.6487372714893 1.94596881369727 1.81487500388298 1.92646177832923 1.91652671617895 1.94584511571859 1.90914864150295 2.02990946795985 1.86968230476109 1.90335831822749 2.00632950216645 1.97086383270189 2.04565398872034 -1.39848229928247 -2.13757064849905 2.01204205324523 -1.74156906504421 -0.900961118127966 -1.12042559350607 1.80883569951294 -1.07602390894057 -1.17864110768631 -1.41340892262541 -1.54132276486402 -1.15373410326511 2.00956239705082 -1.17388197737454 -0.653368702096387 -1.80374856775171 -1.32685640457053 -0.805200861775839 -1.35261742862718 1.2387610453314 0.0977906183707857 -1.27573169260787 -1.85410911415917 -1.61166133029129 1.92250595981983 1.94042658297312 2.00654451589664 -1.82774761673228 2.06127267620597 1.38286472864828 1.78254785064883 1.8076459807971 0.965789471359914 -2.11779134601649 1.83130451072498 1.6159949248607 -0.830403445443871 1.86796549274353 1.85513208554327 -1.1600011454555 1.91581594704016 1.92452020212696 2.03693566028905 1.94874686973227 -1.68868095521015 -0.933885125392044 1.66000472417246 0.933625972523431 -1.43196589361491 -1.68123250456676 1.96618814778122 2.02356657718047 1.91075137040738 1.91850375518081 1.80344376554408 1.93538969731851 -1.1523538263876 -1.47369726524192 -1.23937586111584 2.05649690987291 -1.24871243762117 1.79041392729019 1.86463092693742 -1.52899183545135 -0.520323007340434 -1.12390604949988 -1.51858032756531 1.88771379480264 1.80673682145843 -1.84934967721094 2.03933110225347 -0.349013525698334 0.840617281710807 1.96009634729419 -0.335175011626225 -1.44949925940697 -1.17384296620198 -1.99754790892706 -1.87502963681896 1.73151439982665 -1.32689892925608 0.603117446211149 1.66032516176859 1.99957406411643 1.74319683067264 1.86734964366199 -1.18364722147572 1.94477403916558 1.05989920022666 2.06159655810494 1.91217903893135 -1.28595379003791 -1.70244919245207 1.53189249271341 -1.57578894951441 1.18634071254973 -0.381759365687967 0.492555584983421 1.83676557621645 1.83235898285658 1.91359089429206 1.88504083019875 1.66981328063162 -1.42556473586712 1.94516484969766 1.94563974585405 2.03155384747014 -1.63018711778347 1.92311875310293 2.0002720792253 -0.510342743877104 -1.85808299182847 1.94825223158652 1.5168007346896 -1.67800886905938 -2.05978481735251 -1.15182533404132 1.67490766235434 -0.648055724444357 -1.56120825143099 -1.65373110100233 -1.38980385501547 -0.700796018510889 -0.758023118295157 -1.8932540776437 -1.75847378199948 -1.26327493257024 -0.796906970038125 -1.49609751323517 1.79389248324282 -1.36665905687266 0.280981064804884 1.90362033252209 -1.35538738491618 -1.48818979043434 -1.22819586597619 -2.11521530584378 -1.88572023543365 -1.97204129026069 1.99296293525324 -1.92779706145475 1.91234222086389 1.6212740205853 0.892935757684242 -1.34207916898769 -1.63164790316607 0.911698546438936 -1.37033659996427 -0.186983911972619 -1.59372650631521 -1.24326409579409 -1.57295292290767 -1.87844694690313 1.09725769440183 -1.63981455338875 -1.20848210480342 -1.67380593854555 -1.62214434543067 -0.731467646082259 -0.301437228281624 -1.93381898710611 -1.62332067534641 -1.45534187237857 1.99259652055099 -1.36892352657066 1.8808704734378 -1.79550174106699 -1.05938360669118 -1.56793312927311 -1.55957799892023 -1.69096573860728 -1.66532360586719 -1.43435212128167 -1.59094332249102 -0.793181874094391 -1.71078917008019 -2.02968590002414 -1.68682703606373 1.92459856212494 -1.13631014646312 1.69835575804901 -1.32385950218572 1.77855339151516 -1.9660158009777 2.00493070038212 -1.898473279816 -1.59986074699258 1.85793243542307 1.84104770660441 -0.186061931300271 1.7587271761145 2.0438094838296 -1.58858177504817 0.132205374156481 -1.42493101183124 -1.51724584063854 1.53701288752771 -1.52183437680303 1.99639296735423 -1.75944904852953 -0.0991364184518948 -1.67387501451765 1.83437584946847 -1.2417602315244 -1.28013952282138 -1.9046696274715 -1.96385527431251 0.555776401806996 1.98593196503769 -2.01997828928428 0.981231806751598 1.64159494703383 -1.67408906052792 1.88212870485379 -1.8863227534808 0.329717698515797 1.47846840196461 -1.63136397472924 -1.51864150596877 -1.38074241400953 -1.65058059553229 -1.69392433204156 -0.242938552333265 -1.12070590701186 -2.00766857438118 -1.42935611908125 1.97251444053157 -0.906265777228793 -1.28649516407782 2.02785388688968 -1.04974661993349 -1.35235680270388 -0.0896919651711771 -1.99573669946445 -1.71313983024699 -1.46936475274167 -1.44721183156796 -1.5821873187863 -1.51917213230211 -1.81911606082872 -1.37790863300336 -0.822945079779561 -1.77316548447238 1.89005360177752 -1.62698437441844 -2.13099048046542 1.7812994648205 -2.02966983123255 -1.06619668855784 -1.69010129242898 0.61835339801983 -1.19893638922479 -1.72155965217408 -1.93220804560621 -1.39089422846646 -0.818032990179682 -1.21178091379866 1.78494937147516 1.7737132525718 -0.500746435719835 -1.36213048714968 -2.0021528521533 -1.07655105278794 1.47725176161291 1.95085717465837 -0.890456061215741 1.88942107891138 -0.906472423553736 1.22360414330954 -1.62044517818601 -0.0411783265816922 -1.47227612600028 1.97564881908336 -1.29678743753367 -1.53701410371304 -1.00274892891993 -2.06166305124576 -0.734979866110853 -1.53596829540186 -1.87895276335458 1.8648864186745 -1.13480292669499 -1.49809305238433 -1.49398786987958 0.353953682664125 -1.59887320980817 -0.923666963337861 -0.736323042086567 -1.21657333977883 1.97708500592327 1.33699853654803 1.90608288947453 -0.436968189894513 0.346074502391894 -0.95069950207054 -1.41918873695337 -1.57804235038463 1.84296343909808 0.787913059566607 -1.4083603818067 -1.32378906258331 -0.786587425992272 -1.30385869879076 -1.4464949277005 -0.985135064625795 1.60189042192108 -1.49733748911133 -1.69369790576934 -1.42951417543106 -1.50987782804135 -0.638497854519592 -1.40011381303267 -1.8459619658015 -1.21541648935516 -1.40925070260961 -0.352264427160441 -1.52931730457956 -1.72959572931284 -1.56530650415729 -1.80457515206702 1.91558191946443 -1.6436425563637 -1.42461820667445 1.47019944658048 1.94591697667037 -2.0547320965678 -1.40886655781324 -1.45775165243031 -0.426659925508344 -1.84692320227114 2.07284836358702 1.82045077094296 -1.17427465584405 -1.44537471747652 -1.51600753373412 -1.18831281183818 -1.66495128714861 1.73315114470597 -1.4320583970368 -1.78686439085668 1.746329687918 -0.39349601527723 -1.58860102666538 0.0344547779164459 -1.14723508922921 -0.518021395369179 -1.61367689892135 -1.97297780210857 -1.55338832580267 -1.79835145876467 -1.47963381567275 -1.71573251601039 -1.55297604039188 -1.4004647903579 -1.4923585640864 -0.50683890901685 -1.63642219514574 -1.27837840769158 1.8475546616978 2.04986757556965 2.01479858335794 1.86736153108527 -1.70055479458977 -1.71811213299755 1.95201084111965 -1.57946468220866 -1.44160572685146 0.826946449412563 -0.269803123733738 -1.30374151799169 1.88776328105583 1.96041554763407 2.03351416645999 -1.21479660191763 -1.34372053786559 -1.52507874728728 -0.409208875548439 -1.89290171605727 1.81723039020776 -0.389985845109586 -1.35448006643762 -1.70453532366676 1.77117835437142 -1.5678354213866 -1.32619715423647 1.56394627461857 2.07405002622294 -1.79814199875314 -1.08975928831878 -1.34454578604976 1.95685011800456 -1.77076751416634 -1.4109311891731 -1.87078819831819 -1.27751674053971 1.61901918017192 -1.52119545509355 1.96474150465152 -1.62145153184515 -1.78933272305553 -2.00482097996256 -0.478966032498638 1.92448030658785 -1.83546080883559 -1.92114916016728 1.92632920979644 -1.61328878157593 -1.26449033926433 -1.68006036801032 1.8896005403369 -2.00402937163493 -1.13945186782393 -1.50367417269959 -1.45438744111664 -1.57515130287937 -1.06710617668481 -0.397857262159908 -1.16961778254175 1.87139415733451 2.02048542333816 -1.95854496487187 -1.50262542261343 -1.90790458245054 0.882424620748233 -1.54313937358405 -1.47810028950578 -1.18056951954638 1.3731068957937 -1.79808705345164 -2.10621771214802 0.498932835396744 -0.678748960260243 -1.49731938470372 -1.68796251019954 -1.22436033343727 -0.792495743723173 -0.664926259371274 -1.46731154690236 -1.21623617116435 1.90893278321892 -1.15818106179622 -1.69123130201758 1.98083554324044 -1.29866890078153 -0.926627435346522 -1.41561351022967 -1.30099857027981 -0.959052722575418 -1.51161846830558 -0.407207381348192 1.83399117069217 -1.37124575454673 -1.2780811951739 1.89745548874971 -1.2643636107464 -1.4061010281041 -1.14419809277499 -1.1521312633785 2.00311417010819 -1.45773418091503 2.03400211471437 1.8220596253098 1.93661329593428 1.2179440074964 0.0979029527975239 1.49815771035112 -2.11142596487915 -0.868990186888494 -1.70557678122795 1.97171277108281 -1.4622532537274 -1.55439554715155 -1.29911170421291 -1.47417435691643 1.33008683694043 1.91751245088687 -1.18328977592464 2.00412193616291 2.04676830468619 -1.22268345032163 -1.65593751977122 1.59234611315535 -1.60332978603529 -1.40255118457105 -1.73995122510841 1.94468061255426 -0.0329846759808701 -0.854378328885886 -0.510400035182539 -1.92348980532012 1.94866239380926 -0.141017838176353 -1.86764342031259 -1.13069080361403 1.96803172071471 -1.82428360812736 1.61042725992937 -1.45653753343477 -1.35256363782982 -1.94776832248653 1.95459908468376 -0.743360904777495 -0.804373102603985 2.04260815435538 -1.19087797978983 -0.594275177977119 -1.57293127191586 -0.75285098188735 -1.17362600682457 -1.34154521419542 0.395332612968812 1.97492408841113 -1.21221179229597 -1.5417632528865 -0.962285216361294 -1.63224406149698 -0.959971816034922 2.04652685856363 -1.27514442507867 -0.887183045576345 -1.32615579134511 -2.03393478817534 -0.25127952535624 -1.05713194917671 1.93083484985254 2.00601774225609 -1.30239960598122 -1.24683929057227 -1.63704771128108 1.91500034638379 -1.25726595062723 -1.43612152007567 -1.31661606341466 -1.88614866656959 1.9353647720333 -1.74107025182968 1.84872434097502 -1.48765104691127 0.00479467944448365 -0.747167716909135 2.02847154383221 -1.6696686732174 1.95120071812201 -1.56700901206745 1.92923667294547 -1.45361964305705 -1.96609124856306 1.90834416790746 -1.25431720478195 2.00834949370237 -0.872977153932766 1.72759682871009 1.89758362068541 -1.33280669396275 -0.804076361917351 1.55084986933537 -1.53593192155446 -1.97439449856556 -0.992623584007146 -0.551041958997742 -1.36567931729617 -1.35365252645053 -1.37292273688017 2.05314570051061 -1.46505249663052 -1.32333638699595 -1.80435244710207 -1.81514789260978 2.00944365450899 -1.15822290522285 1.93168303622075 -1.41616944909752 -0.915030047990261 1.88965177541636 -0.776419515462316 -2.13454670510221 2.04290230732893 -1.32719292940044 -1.7244357529518 1.74836580193432 -2.08951483296437 -1.67651648157529 1.97024093740899 -1.43263642879705 -1.25440825146374 -0.952490561696967 -1.66363102846805 2.05034818597617 -1.41574943044193 -1.26865442607725 -0.658785630726386 -1.18904531092474 1.91646920238114 -1.11512591137494 -1.31876801233729 1.77608070132112 -1.26532248021816 2.12400002196826 -1.85569269572906 -1.22004706143349 1.98767982313066
22 -1.27008104240557 1.21584224856917 -1.24623450491156 1.29280889951504 0.858717241754886 -1.26007668370622 1.0521715335255 1.23575020838079 1.21274521952065 1.20782310821123 -1.23289063245087 0.759031835170019 -1.11229510941819 -1.00000154935255 0.732855333447609 -1.05291960262008 1.24231533174634 -1.25855559007494 0.514531300827769 1.2448876973308 1.25083483073101 -1.19927773831247 -0.261791512681324 -1.30161305170453 -1.28141550015139 -0.0640424141641469 0.927959680576841 -0.99506150202156 -1.3589121493284 1.2945513687205 1.29305996036972 0.040444652952726 -0.367165545303219 1.2642413541249 -1.0398272575307 -1.04500452717615 -1.06484728370502 -1.08113481605478 0.869040049088901 -0.977682811531601 1.25154167936836 1.26289497324099 1.17748183060383 1.30334290784042 -0.927322371010473 1.27577244023668 -0.941128014787443 -1.29670522815987 -0.755331296839012 -1.16824083756851 1.3035440513194 1.29811469039777 -0.994738777179566 -0.630933113070978 1.28450029057912 -0.302843124543991 -1.04909071438043 -1.24411713307361 1.26827039960538 1.2543082628304 1.16029770429181 1.2814020773136 1.2848405361055 -0.957876016800083 -1.23252893631045 -1.08745782908138 1.30424948747498 -0.969264885782198 -1.24576527256826 1.30337406574929 0.698687888338246 1.1448446662778 -1.11996203057459 -1.17164765804034 1.27608427717797 1.21549279695437 1.27027800558607 -1.31343006169283 0.717748983751746 -1.04548739450061 1.24959881062626 -1.1218619213138 -0.921529114934028 1.22713512654652 0.860661282367738 -1.15215994719653 1.24296463222263 1.29791309792859 1.29479889117625 -1.30363611512167 1.26436479882839 1.30443127381299 -1.27191577431057 0.64716699919348 0.775447372313673 -1.0808579238219 -0.81314924707096 -1.27508515351693 1.19284233875798 -1.01083450634768 1.30295400890264 1.29846884168832 1.30471357197637 1.27446576598818 1.28431340435444 1.26112259376967 -1.29974551420339 1.241383808586 1.29192861304387 -0.0538948597503747 -1.03836515808999 1.2933740332619 -1.24175696602382 -0.969977272441842 1.27718797678679 1.24752679902917 -1.23828395321926 1.28850837457622 -0.939441492591897 1.17509970524708 1.2832440935038 1.2647098362422 -1.10110494427154 -1.29240866495985 -1.20906644919976 1.28616532245511 1.19172629606467 0.934404516757367 0.995970002101835 -0.934179136143484 -1.09777166934075 1.25752992782907 -1.22356704077625 -1.02029524089246 1.07289383235189 1.2590721094608 1.26347362599751 -0.695318006083974 -0.846455104177775 -1.14395816985369 0.314744409368518 1.24646793987972 0.988452534823137 0.704909025868344 1.13773148790133 1.26236495727787 1.21192953667067 -1.18774839437998 0.898325707035171 -1.08279523865657 -1.09774404107614 1.23539860588293 1.29463125068986 -1.05327395073939 1.2775896536475 -0.877148321641186 -1.25663348115454 -1.18905201228078 1.27002614602051 1.28077980148517 -1.00237370712986 -1.29382540822309 0.643954842737346 -0.207832731841488 -0.832257638287921 -1.06572520098826 1.29309421686878 1.27018560163046 1.29960299486682 1.27420329058897 1.02493532842325 1.2828901009267 1.27946691429153 -1.06792293641994 1.01772379706431 1.29709805891473 0.113908297629396 1.07433698549103 1.2443562147051 1.27666081405459 0.424400093318198 -1.28852245852935 1.24932843603128 1.29790532786163 1.20709076077215 1.3026780849251 1.28574073442645 -1.07446512946826 1.25211135029161 -1.26008346348438 -1.21793687272411 -1.16036121640507 1.26981890378328 -0.875767067162851 1.09642367368787 -1.1880997021724 1.25224001861169 1.22963744955179 1.2332216824111 -1.10623329810917 -1.25722365886774 1.27093817236538 -0.63049050254124 1.21322265686417 -1.19911515283452 -0.121279006170506 1.29615984847814 1.26148040718771 -1.30474411737877 1.29921670429613 1.27990862027818 1.28601863084121 -0.278087969352181 -1.03197109000009 0.794502660054282 -1.30231172603731 1.22663315774466 1.21478289404982 -0.436143876512369 1.16092752402618 -0.881936528840873 -1.22442128042056 1.2972592637194 0.15390913146753 0.0395214428490197 1.24101151392309 0.701011681691314 -1.29422416498919 -1.13190840122595 -0.72229392685707 -1.26330889689371 -1.17157568567844 -1.18632889960456 0.657141050403923 1.12206258662246 0.434158217717883 -0.792579878119865 1.23018305300334 0.841581264844009 1.2418009149357 1.10137916729431 -1.27073015540433 1.25448420796363 -0.68919571925467 1.28192244084214 -1.0369160645239 -0.432641703187334 -0.34793198044784 1.29615658340459 1.25962072685337 -0.751935735551958 -1.18431449102584 -0.0214562817549172 1.2950510530036 1.21451431086597 0.807605396242788 1.19752221929458 -0.763789080614209 -1.04131395334024 0.916457765887419 -0.949118545228539 -1.10669193590379 -1.13613457929497 1.250225037757 0.887606842566765 1.29684138323879 -1.22044541370681 -0.680174088255713 -0.278603852876413 -0.785932840077123 1.26564589710593 1.2176678923031 -0.931687264555736 1.2366323157569 1.27629444567449 -0.937616281962289 -1.14092717613434 1.30097675790901 1.30337960241296 -1.12900749382893 1.04836462170177 -1.11941153256074 1.25200333655273 1.2974460229409 0.751335084208462 -0.829479606525606 0.983912049420703 -1.11572863558087 -1.24706820917971 1.27283340735617 -0.763926204658058 0.25476973464447 -0.560991561097552 0.586626657944083 -1.12809316761966 0.0714566188625379 -1.02883832922918 -0.356239242428007 -0.392599831392958 -1.1053454159193 1.24051242405141 -1.0222521201195 -1.25147117428194 -1.07648940801667 -0.557144350947395 1.2207270515792 1.28365938939584 -1.01395264498885 1.24997304178298 1.23146003340718 -1.00103385618599 -1.21091618484595 -0.883434465783067 -1.2024032908584 -0.728154396986589 -1.16196019338963 1.30250175620191 1.27851796347684 1.3039338188649 0.639659418738694 -1.13681425028185 1.27216093033876 1.2698131478637 -1.13991165585077 -0.127936867636193 0.935028138200755 1.30480352968252 1.26222109103852 -0.972482066575561 -1.14592572379268 1.27179541288556 1.2707316202498 1.25633590962604 1.28462470087184 -0.65889159160756 1.24782760336007 1.15568327225185 -1.06595973471922 1.28398351208692 1.30142587751392 1.28448133614183 1.29980720025369 1.28500967171283 -1.16365408947502 1.1202189688642 1.27531905032645 1.22643564993615 0.892312884213949 -1.06106730705333 1.25298477724521 0.681239791616384 1.2995849218394 1.26656980630647 1.2992790410301 1.29542901143952 1.30084690157738 1.29294579069378 1.30388255712593 1.28198069201708 1.29050215451335 1.29684851105856 1.30354006266421 1.16513748612676 -1.09909275472799 -1.26201646555141 1.30302393976164 -0.919718051852177 -0.837738476232755 -0.986463716686886 1.04579286051034 -0.927150100220781 -1.02879161140778 -1.05164717424014 -1.03338304540818 -0.955379640368658 1.2512907368801 -0.982481978149696 -0.681994493527998 -1.27004380979275 -1.03747619906462 -0.757523733909864 -1.05444517326359 0.840998011358739 0.0450548178093988 -1.00340420201914 -1.28674139402231 -1.17283411122851 1.27548358545559 1.30110597715407 1.3044270692516 -1.28375164327219 1.29879527933639 1.08632461598249 1.26785855921535 1.26822460298676 0.727643211830706 -1.13413245295447 1.260666186885 1.1986271183628 -0.0408117784294044 1.28961635072377 1.28321091735441 -0.972113737357837 1.2959433739446 1.29750681591456 1.30320250507307 1.29911070784405 -1.20840541890429 -0.733977875602897 1.03137131080562 0.394875723938648 -1.10252297139025 -1.20114473438365 1.30264939934871 1.29230056829073 1.29679692851986 1.29844993250271 1.27087608170315 1.2985770704605 -0.938510923907111 -1.11654072068841 -0.999124178343293 1.24377145013624 -1.01142593232091 1.25042202619674 1.28993535473085 -1.17613599588215 -0.486545734285773 -0.962395014018082 -1.14767704424703 1.28919945515988 1.27028918330801 -1.40733842893736 1.25179339866542 -0.472642841771501 0.640533154727847 1.30265550768202 -0.425250484042386 -1.08262457337445 -0.860157347537177 -1.30170782274313 -0.818250197791595 1.23250173805852 -1.02584381843794 0.0689300769593842 1.21563517175246 1.30448206636727 1.25098945607093 1.28870761020026 -0.948119907365656 1.29845898818845 0.539048706472994 1.26285273332489 1.07581388840156 -1.02308006423344 -1.2019847004053 1.18343361779462 -1.14821660404062 0.333034875539091 -0.450422614925462 -0.0531439641068912 1.28466111110838 1.24984029585373 1.29597697358386 1.29404686881563 1.19943081020949 -1.04613542441907 1.2997429622535 1.30139982826368 1.30429044668469 -1.17341285238203 1.29111575774911 1.30237461702278 -0.175525529324289 -1.28916207509324 1.26510958016772 1.18940119992164 -1.23964410267986 -1.26133518042602 -0.955534274557001 1.22197967867034 -0.602914844368332 -1.19577123370472 -1.22551147071651 -1.06398590629731 -0.67349906573257 -0.158247414897341 -1.29508067883209 -1.0024544252123 -1.10636960201955 -0.236221844633761 -1.13649500621694 1.26478665936198 -1.07342285601485 -0.0871028095861743 1.29319976301402 -1.03339740326309 -1.14065237311079 -1.01404078882541 -1.28815216417195 -1.04687641922887 -1.27527610606832 1.29997324498154 -1.14346123028987 1.29534880811252 1.17529766647798 0.179610548221932 -1.044828303296 -1.1755713282158 0.344072777508056 -1.10321850659413 -0.440747068646872 -1.18695602027784 -1.02565484519316 -1.18231867122693 -1.22648223243791 0.421805562289156 -1.20701379052581 -0.587654427310106 -1.22988876694728 -1.20131615345584 -0.760157321823878 -0.48111494864834 -1.29723659886031 -1.20622236990636 -1.12576983481611 1.30357845295019 -1.05678561736271 1.28630119979975 -1.24840854246564 -0.866837060985363 -1.17155232038243 -1.19247296518143 -1.23499453556042 -1.19746176896462 -1.06484765001779 -1.13418405474571 -0.66554251983287 -1.22794573282 -1.24348118504042 -1.22248439317423 1.29938623856778 -0.951448108783567 0.844201317916611 -1.10691946501686 1.26125972303748 -1.30326790608769 1.30122015915584 -1.27156279658354 -1.17877727523583 1.28577756067638 1.26649385072395 0.157902233720797 1.2542890210483 1.30364054168733 -1.15343853453096 -0.233058876924266 -1.04274295276016 -1.16432822935128 1.15733753259517 -1.14531958129153 1.28086978856546 -1.24708796706301 -0.342549231240702 -1.21461847924498 1.27838776430141 -1.03417370516214 -1.02334340481393 -1.29603570262879 -1.29558691643985 0.044321699403093 1.30124463186885 -1.27073331104046 0.331649580311646 1.21589158412132 -1.1637226628846 1.28973976317845 -1.26140703911992 -0.0842950983792525 0.784970441375108 -1.20730658004275 -1.14678635309249 -1.03750810161369 -1.196618817158 -1.24121816932342 0.122497587742688 -0.941923565553001 -1.27221537072793 -1.11593196970476 1.27739483030887 -0.689844532847317 -0.996054913339285 1.3010658081695 -0.94760148090718 -1.05188873644683 -0.101335188924438 -1.29918051884412 -1.21234685520172 -0.701023385258889 -1.05466771745548 -1.1334656973739 -1.19264527451937 -1.28226307367128 -1.05308559802612 -0.692495885302721 -1.19741642334915 1.28724152481657 -1.19861886282994 -1.27970556761886 1.26462802424968 -1.30436561564454 -0.318549159428557 -1.18615282023025 0.201171476914834 -0.972053631572915 -1.23374786307649 -1.06042757893605 -1.10885373072602 -0.792140303128363 -0.48904267940695 1.26352009912365 1.03988975743846 -0.60085751437847 -1.07088365055474 -1.30023751195173 -0.922946036351833 1.14041759343034 1.30203964725707 -0.750234084255227 1.29333749904806 -0.797120205168314 0.994198887752062 -1.17434007937007 -0.224436439952947 -1.0872598334743 1.29995606033585 -1.00814560208585 -1.15173663295378 -0.851260620544073 -1.29586849740845 -0.782525810740904 -1.16956854234093 -1.24517077528179 1.07805141825078 -0.979290216234036 -1.11658377056221 -1.12361396097597 -0.0626071253497627 -1.15479400595869 -0.838439974460728 -0.558699433568879 -0.954331692905248 1.15107864841715 0.420583330283579 1.29212925170317 -0.511635654108883 -0.0654556586203856 -0.847015643207624 -1.06349486148775 -1.16289807218095 1.28411748954576 0.272418307764431 -0.997107263575535 -0.986359168880223 -0.769787892377054 -1.06765005590886 -1.07548092690113 -0.81867138256472 0.763003597320404 -1.10084053037344 -1.1688496995647 -1.12302424628944 -1.14872483529495 -0.647639161383763 -1.14469109089618 -1.26911839480675 -0.918864578440184 -1.05577969703367 -0.53601730807068 -1.17145649957176 -1.19247431888748 -1.14917609651131 -1.20898840563352 1.29183637574153 -1.19519876676155 -1.0964908940677 1.11100024150878 1.29450566542236 -1.30235161055054 -1.09208439085602 -1.09742432348121 -0.517866517219654 -1.23067988699879 1.285355260839 1.17483738057732 -1.0299793417488 -1.07088107746223 -1.19333910053917 -0.964654350951117 -1.17816807691512 1.24521324254968 -1.07827625658987 -1.25156650728821 1.26489585109125 -0.624953537125297 -1.14899753392869 -0.207637267603869 -1.05013010391452 -0.626969565226723 -1.17732410945241 -1.28725961973149 -1.14813585699191 -1.11150845590946 -1.1533964755645 -1.22304724292988 -1.11354071730926 -1.01416153896085 -1.11708426502581 -0.530446897363947 -1.1328278060655 -1.00478631053988 1.28694189373096 1.22792834517926 1.20667350566135 1.00814346007224 -1.20890028201564 -1.23379130567063 1.2998062587658 -1.17895567824051 -1.14060344140195 0.183842327386372 0.111662390431298 -1.03112445398421 1.28867247362698 1.02996024408434 1.2946510697114 -1.05627168791949 -1.01761396868293 -1.15604068003502 -0.388024999059262 -1.22711102507862 1.28086223295866 -0.301078937945828 -0.443342302348509 -1.17498024716154 1.25377969350961 -1.18422332806245 -0.972223524059895 0.568684121838703 1.28420218244686 -1.27473895519287 -0.868206730748043 -0.996745661023304 1.29674436126151 -1.23740887289483 -1.13572328875365 -1.24162104908238 -1.01346235985447 1.10177340542786 -1.14038060337129 1.30146529108041 -1.17123533397812 -1.26587058937609 -1.16842486660677 -0.608484162127992 1.29904214781116 -1.24556986436116 -1.17681698121568 1.2980792318104 -1.19612495946072 -1.05473457774935 -1.23214826263766 1.28264484954261 -1.29149718549276 -0.938476845416797 -1.13381637464478 -1.0793001678507 -0.697476222965026 -0.933029746576942 -0.117226433800119 -0.993162757805201 1.25475603982289 1.30267705174754 -1.30167885799558 -1.12764684116023 -1.24234414307051 0.930216716788596 -1.11288868155381 -1.12888142787006 -1.00494603996122 1.09376019387595 -1.23358964157652 -1.29032541015531 -0.0707486248653506 -0.690506265185519 -1.09911986736223 -1.20722510381174 -0.983080361758099 -0.72297033504886 -0.768256190388982 -1.12218599369334 -0.519518642241767 1.29372874962323 -0.924432511150445 -1.18396628231652 1.30107801469541 -1.07087596319874 -0.861149904932489 -1.10241539413985 -0.382664396935051 -0.882626684174853 -1.18615209828237 -0.548809056909767 1.28071906067759 -1.06099444583979 -1.06537046823762 1.29110534432487 -1.019668574325 -1.0899199738064 -0.960024023627626 -0.961355386104164 1.30474177350881 -1.12424802175913 1.29082569863853 1.26774999115222 1.29703181362001 1.04711639584611 0.435776132761301 1.11146947673412 -1.08594024719991 -0.838627669711828 -1.21673843020027 1.30135958693535 -1.10911085082826 -1.15240830685289 -1.03414459354635 -1.1293855684476 0.632302018668244 1.29800070779659 -0.953802880048531 1.30134758497081 1.30344457070631 -1.02700383897353 -1.193785165228 1.12813120095017 -1.12084575845069 -1.0930580733576 -1.2319358667237 1.30025344370622 -0.29741102084389 -0.79018283240131 -0.0614767953484154 -1.29316986962579 1.25938348558582 -0.30749877721131 -1.28234774665819 -0.94920486831687 1.29725101363627 -1.20042960292025 1.18818220648176 -1.13465537690414 -1.08004419760393 -1.28484515826329 1.30083023175035 -0.722078393070391 -0.73964462396025 1.29826726381283 -1.00786654381285 -0.59449164005368 -1.21240489529409 -0.721278873812834 -1.00755661338256 -1.08090303187833 0.00355644430988741 1.18510955690548 -0.95287881855348 -1.14653755946328 -0.859316879196659 -1.21687020576643 -0.797733761858758 1.30076179728297 -0.989275468040629 -0.765691450844324 -1.03777566663359 -1.19803629403436 -0.322707994060559 -0.858997730164931 1.29753106680157 1.29601351004187 -1.03889801905663 -1.00810749092281 -1.2222209680386 1.29281926491563 -0.982307002349989 -1.11583145675773 -1.01280208510779 -1.28312776935659 1.29479841604245 -1.21941519716128 1.28003404237775 -1.11849245394506 0.222357741693819 -0.617896246087517 1.30446849304128 -1.12898033777268 1.30061653279629 -0.742534407216161 1.29920117029665 -1.07842497406056 -1.28878195016633 1.27991579960061 -1.00613590874103 1.29770028356395 -0.799723627104672 1.2492382509419 1.29330842250581 -1.04943130208737 -0.820140641012892 1.1916982281354 -1.12855824219495 -1.11494948395121 -0.825868695833956 -0.705818201671558 -1.05907913581826 -1.05555300416778 -1.08865363999665 1.30247891517035 -1.08939403130179 -1.02533113511828 -1.23032868121352 -1.23108671193408 1.30391822300065 -0.934114421502297 1.29868619909808 -1.08908335849629 -0.786191263217448 1.27797117872077 -0.642610304946615 -1.25685619650463 1.27618295601603 -1.0034092047342 -1.24753903963941 1.24738544903217 -1.29237512275003 -0.930670660945432 1.30295801134036 -1.05933269674269 -1.00216969876942 -0.800394009414346 -1.20626828066823 1.28112589390965 -1.076927886564 -0.953513149750312 -0.62438646092682 -0.974078176636427 1.28019678703405 -0.961002006537575 -1.06447249287077 1.26324728999666 -1.01976573418345 1.27605380906417 -1.28026642641563 -0.996148015587185 1.30419842121659
[truncated: 141,406 more chars]
