# Supplementary material for: Cell atlas of the regenerating human liver after portal vein embolization
Source: Nat Commun. 2024 Jul 11;15:5827. doi: 10.1038/s41467-024-49236-7 (PMC11239663; doi:10.1038/s41467-024-49236-7)
Supplement: Supplementary file 17 — Source Data [file 41467_2024_49236_MOESM17_ESM.zip › fig_data/fig5h_extdatafig15.txt]

id_cp_interaction ct1 ct2 lr1 lr2 healthy_exp embolised_exp regenerating_exp healthy_n embolised_n regenerating_n ct_pair mutInfo_he hamm_he hammNorm_he tot_he mutInfo_hr hamm_hr hammNorm_hr tot_hr mutInfo_er hamm_er hammNorm_er tot_er diff_n_he diff_n_hr diff_n_er funct
129 CPI-CS008C9D6E5 cDC2 Monocytes (IGSF21+ GPR34+) IL1B IL1 receptor inhibitor 0.596 0.361 0.368 45 36 45 cDC2_Monocytes (IGSF21+ GPR34+) 0.0623979442581239 9 0.2 45 0.0540815069721994 18 0.333333333333333 54 0.0623979442581239 9 0.2 45 -9 0 9 immune
131 CPI-CS008C9D6E5 Monocytes (IGSF21+ GPR34+) Macrophages IL1B IL1 receptor inhibitor 0.379 0.153 0.214 45 36 45 Monocytes (IGSF21+ GPR34+)_Macrophages 0.0623979442581239 9 0.2 45 0.0540815069721994 18 0.333333333333333 54 0.0623979442581239 9 0.2 45 -9 0 9 immune
132 CPI-CS008C9D6E5 Dividing cDCs Treg IL1B IL1 receptor inhibitor 0.532 0 0 45 36 45 Dividing cDCs_Treg 0.0623979442581239 9 0.2 45 0.0540815069721994 18 0.333333333333333 54 0.0623979442581239 9 0.2 45 -9 0 9 immune
133 CPI-CS008C9D6E5 Kupffer cells Monocytes (secretory) IL1B IL1 receptor inhibitor 0.225 0.142 0.222 45 36 45 Kupffer cells_Monocytes (secretory) 0.0623979442581239 9 0.2 45 0.0540815069721994 18 0.333333333333333 54 0.0623979442581239 9 0.2 45 -9 0 9 immune
134 CPI-CS008C9D6E5 Monocytes (TREM2+ CD9+) Monocytes (secretory) IL1B IL1 receptor inhibitor 0.566 0.254 0.179 45 36 45 Monocytes (TREM2+ CD9+)_Monocytes (secretory) 0.0623979442581239 9 0.2 45 0.0540815069721994 18 0.333333333333333 54 0.0623979442581239 9 0.2 45 -9 0 9 immune
135 CPI-CS008C9D6E5 Monocytes (secretory) Macrophages IL1B IL1 receptor inhibitor 1.121 0.739 0.665 45 36 45 Monocytes (secretory)_Macrophages 0.0623979442581239 9 0.2 45 0.0540815069721994 18 0.333333333333333 54 0.0623979442581239 9 0.2 45 -9 0 9 immune
136 CPI-CS008C9D6E5 Dividing cDCs Monocytes (IGSF21+ GPR34+) IL1B IL1 receptor inhibitor 0.536 0.288 0.256 45 36 45 Dividing cDCs_Monocytes (IGSF21+ GPR34+) 0.0623979442581239 9 0.2 45 0.0540815069721994 18 0.333333333333333 54 0.0623979442581239 9 0.2 45 -9 0 9 immune
137 CPI-CS008C9D6E5 Kupffer cells (SUCNR1+) Macrophages IL1B IL1 receptor inhibitor 0.314 0.258 0.329 45 36 45 Kupffer cells (SUCNR1+)_Macrophages 0.0623979442581239 9 0.2 45 0.0540815069721994 18 0.333333333333333 54 0.0623979442581239 9 0.2 45 -9 0 9 immune
138 CPI-CS008C9D6E5 Macrophages Monocytes (secretory) IL1B IL1 receptor inhibitor 0.727 0.489 0.541 45 36 45 Macrophages_Monocytes (secretory) 0.0623979442581239 9 0.2 45 0.0540815069721994 18 0.333333333333333 54 0.0623979442581239 9 0.2 45 -9 0 9 immune
139 CPI-CS008C9D6E5 Macrophages (HES4+) Macrophages IL1B IL1 receptor inhibitor 0.566 0.351 0.333 45 36 45 Macrophages (HES4+)_Macrophages 0.0623979442581239 9 0.2 45 0.0540815069721994 18 0.333333333333333 54 0.0623979442581239 9 0.2 45 -9 0 9 immune
140 CPI-CS008C9D6E5 Macrophages (HES4+) Treg IL1B IL1 receptor inhibitor 0.568 0 0 45 36 45 Macrophages (HES4+)_Treg 0.0623979442581239 9 0.2 45 0.0540815069721994 18 0.333333333333333 54 0.0623979442581239 9 0.2 45 -9 0 9 immune
141 CPI-CS008C9D6E5 Monocytes (IGSF21+ GPR34+) Monocytes (secretory) IL1B IL1 receptor inhibitor 0.393 0.152 0.206 45 36 45 Monocytes (IGSF21+ GPR34+)_Monocytes (secretory) 0.0623979442581239 9 0.2 45 0.0540815069721994 18 0.333333333333333 54 0.0623979442581239 9 0.2 45 -9 0 9 immune
142 CPI-CS008C9D6E5 Kupffer cells (SUCNR1+) Monocytes (secretory) IL1B IL1 receptor inhibitor 0.328 0.256 0.321 45 36 45 Kupffer cells (SUCNR1+)_Monocytes (secretory) 0.0623979442581239 9 0.2 45 0.0540815069721994 18 0.333333333333333 54 0.0623979442581239 9 0.2 45 -9 0 9 immune
143 CPI-CS008C9D6E5 Macrophages Treg IL1B IL1 receptor inhibitor 0.715 0 0 45 36 45 Macrophages_Treg 0.0623979442581239 9 0.2 45 0.0540815069721994 18 0.333333333333333 54 0.0623979442581239 9 0.2 45 -9 0 9 immune
144 CPI-CS008C9D6E5 Dividing cDCs Monocytes (secretory) IL1B IL1 receptor inhibitor 0.544 0.321 0.287 45 36 45 Dividing cDCs_Monocytes (secretory) 0.0623979442581239 9 0.2 45 0.0540815069721994 18 0.333333333333333 54 0.0623979442581239 9 0.2 45 -9 0 9 immune
145 CPI-CS008C9D6E5 Macrophages (HES4+) Monocytes (secretory) IL1B IL1 receptor inhibitor 0.58 0.35 0.325 45 36 45 Macrophages (HES4+)_Monocytes (secretory) 0.0623979442581239 9 0.2 45 0.0540815069721994 18 0.333333333333333 54 0.0623979442581239 9 0.2 45 -9 0 9 immune
146 CPI-CS008C9D6E5 cDC2 Macrophages IL1B IL1 receptor inhibitor 0.59 0.396 0.407 45 36 45 cDC2_Macrophages 0.0623979442581239 9 0.2 45 0.0540815069721994 18 0.333333333333333 54 0.0623979442581239 9 0.2 45 -9 0 9 immune
147 CPI-CS008C9D6E5 Dividing cDCs Macrophages IL1B IL1 receptor inhibitor 0.53 0.323 0.296 45 36 45 Dividing cDCs_Macrophages 0.0623979442581239 9 0.2 45 0.0540815069721994 18 0.333333333333333 54 0.0623979442581239 9 0.2 45 -9 0 9 immune
148 CPI-CS008C9D6E5 Monocytes (secretory) Monocytes (IGSF21+ GPR34+) IL1B IL1 receptor inhibitor 1.127 0.704 0.625 45 36 45 Monocytes (secretory)_Monocytes (IGSF21+ GPR34+) 0.0623979442581239 9 0.2 45 0.0540815069721994 18 0.333333333333333 54 0.0623979442581239 9 0.2 45 -9 0 9 immune
149 CPI-CS008C9D6E5 Kupffer cells cDC2 IL1B IL1 receptor inhibitor 0 0 0.184 45 36 45 Kupffer cells_cDC2 0.0623979442581239 9 0.2 45 0.0540815069721994 18 0.333333333333333 54 0.0623979442581239 9 0.2 45 -9 0 9 immune
150 CPI-CS008C9D6E5 Monocytes (secretory) Treg IL1B IL1 receptor inhibitor 1.123 0 0 45 36 45 Monocytes (secretory)_Treg 0.0623979442581239 9 0.2 45 0.0540815069721994 18 0.333333333333333 54 0.0623979442581239 9 0.2 45 -9 0 9 immune
152 CPI-CS008C9D6E5 Monocytes (secretory) cDC2 IL1B IL1 receptor inhibitor 0 0 0.618 45 36 45 Monocytes (secretory)_cDC2 0.0623979442581239 9 0.2 45 0.0540815069721994 18 0.333333333333333 54 0.0623979442581239 9 0.2 45 -9 0 9 immune
153 CPI-CS008C9D6E5 Monocytes (TREM2+ CD9+) Monocytes (IGSF21+ GPR34+) IL1B IL1 receptor inhibitor 0.558 0.221 0.148 45 36 45 Monocytes (TREM2+ CD9+)_Monocytes (IGSF21+ GPR34+) 0.0623979442581239 9 0.2 45 0.0540815069721994 18 0.333333333333333 54 0.0623979442581239 9 0.2 45 -9 0 9 immune
154 CPI-CS008C9D6E5 cDC2 Monocytes (TREM2+ CD9+) IL1B IL1 receptor inhibitor 0.602 0.351 0.369 45 36 45 cDC2_Monocytes (TREM2+ CD9+) 0.0623979442581239 9 0.2 45 0.0540815069721994 18 0.333333333333333 54 0.0623979442581239 9 0.2 45 -9 0 9 immune
155 CPI-CS008C9D6E5 Kupffer cells (SUCNR1+) cDC2 IL1B IL1 receptor inhibitor 0 0 0.282 45 36 45 Kupffer cells (SUCNR1+)_cDC2 0.0623979442581239 9 0.2 45 0.0540815069721994 18 0.333333333333333 54 0.0623979442581239 9 0.2 45 -9 0 9 immune
156 CPI-CS008C9D6E5 Macrophages (HES4+) Monocytes (IGSF21+ GPR34+) IL1B IL1 receptor inhibitor 0.572 0.317 0.293 45 36 45 Macrophages (HES4+)_Monocytes (IGSF21+ GPR34+) 0.0623979442581239 9 0.2 45 0.0540815069721994 18 0.333333333333333 54 0.0623979442581239 9 0.2 45 -9 0 9 immune
157 CPI-CS008C9D6E5 Kupffer cells Treg IL1B IL1 receptor inhibitor 0.213 0 0 45 36 45 Kupffer cells_Treg 0.0623979442581239 9 0.2 45 0.0540815069721994 18 0.333333333333333 54 0.0623979442581239 9 0.2 45 -9 0 9 immune
158 CPI-CS008C9D6E5 Macrophages (HES4+) Monocytes (TREM2+ CD9+) IL1B IL1 receptor inhibitor 0.578 0.307 0.295 45 36 45 Macrophages (HES4+)_Monocytes (TREM2+ CD9+) 0.0623979442581239 9 0.2 45 0.0540815069721994 18 0.333333333333333 54 0.0623979442581239 9 0.2 45 -9 0 9 immune
159 CPI-CS008C9D6E5 Monocytes (IGSF21+ GPR34+) Treg IL1B IL1 receptor inhibitor 0.381 0 0 45 36 45 Monocytes (IGSF21+ GPR34+)_Treg 0.0623979442581239 9 0.2 45 0.0540815069721994 18 0.333333333333333 54 0.0623979442581239 9 0.2 45 -9 0 9 immune
161 CPI-CS008C9D6E5 Macrophages Monocytes (TREM2+ CD9+) IL1B IL1 receptor inhibitor 0.726 0.446 0.511 45 36 45 Macrophages_Monocytes (TREM2+ CD9+) 0.0623979442581239 9 0.2 45 0.0540815069721994 18 0.333333333333333 54 0.0623979442581239 9 0.2 45 -9 0 9 immune
162 CPI-CS008C9D6E5 Monocytes (TREM2+ CD9+) cDC2 IL1B IL1 receptor inhibitor 0 0 0.141 45 36 45 Monocytes (TREM2+ CD9+)_cDC2 0.0623979442581239 9 0.2 45 0.0540815069721994 18 0.333333333333333 54 0.0623979442581239 9 0.2 45 -9 0 9 immune
164 CPI-CS008C9D6E5 Dividing cDCs Monocytes (TREM2+ CD9+) IL1B IL1 receptor inhibitor 0.543 0.279 0.258 45 36 45 Dividing cDCs_Monocytes (TREM2+ CD9+) 0.0623979442581239 9 0.2 45 0.0540815069721994 18 0.333333333333333 54 0.0623979442581239 9 0.2 45 -9 0 9 immune
165 CPI-CS008C9D6E5 Macrophages cDC2 IL1B IL1 receptor inhibitor 0 0 0.503 45 36 45 Macrophages_cDC2 0.0623979442581239 9 0.2 45 0.0540815069721994 18 0.333333333333333 54 0.0623979442581239 9 0.2 45 -9 0 9 immune
166 CPI-CS008C9D6E5 Kupffer cells (SUCNR1+) Monocytes (IGSF21+ GPR34+) IL1B IL1 receptor inhibitor 0.32 0.223 0.289 45 36 45 Kupffer cells (SUCNR1+)_Monocytes (IGSF21+ GPR34+) 0.0623979442581239 9 0.2 45 0.0540815069721994 18 0.333333333333333 54 0.0623979442581239 9 0.2 45 -9 0 9 immune
167 CPI-CS008C9D6E5 Dividing cDCs cDC2 IL1B IL1 receptor inhibitor 0 0 0.249 45 36 45 Dividing cDCs_cDC2 0.0623979442581239 9 0.2 45 0.0540815069721994 18 0.333333333333333 54 0.0623979442581239 9 0.2 45 -9 0 9 immune
168 CPI-CS008C9D6E5 Macrophages (HES4+) cDC2 IL1B IL1 receptor inhibitor 0 0 0.286 45 36 45 Macrophages (HES4+)_cDC2 0.0623979442581239 9 0.2 45 0.0540815069721994 18 0.333333333333333 54 0.0623979442581239 9 0.2 45 -9 0 9 immune
169 CPI-CS008C9D6E5 Kupffer cells (SUCNR1+) Monocytes (TREM2+ CD9+) IL1B IL1 receptor inhibitor 0.327 0.214 0.291 45 36 45 Kupffer cells (SUCNR1+)_Monocytes (TREM2+ CD9+) 0.0623979442581239 9 0.2 45 0.0540815069721994 18 0.333333333333333 54 0.0623979442581239 9 0.2 45 -9 0 9 immune
170 CPI-CS008C9D6E5 Monocytes (IGSF21+ GPR34+) cDC2 IL1B IL1 receptor inhibitor 0 0 0.168 45 36 45 Monocytes (IGSF21+ GPR34+)_cDC2 0.0623979442581239 9 0.2 45 0.0540815069721994 18 0.333333333333333 54 0.0623979442581239 9 0.2 45 -9 0 9 immune
171 CPI-CS008C9D6E5 cDC2 Treg IL1B IL1 receptor inhibitor 0.591 0 0 45 36 45 cDC2_Treg 0.0623979442581239 9 0.2 45 0.0540815069721994 18 0.333333333333333 54 0.0623979442581239 9 0.2 45 -9 0 9 immune
172 CPI-CS008C9D6E5 Monocytes (secretory) Monocytes (TREM2+ CD9+) IL1B IL1 receptor inhibitor 1.134 0.695 0.627 45 36 45 Monocytes (secretory)_Monocytes (TREM2+ CD9+) 0.0623979442581239 9 0.2 45 0.0540815069721994 18 0.333333333333333 54 0.0623979442581239 9 0.2 45 -9 0 9 immune
173 CPI-CS008C9D6E5 Monocytes (TREM2+ CD9+) Macrophages IL1B IL1 receptor inhibitor 0.552 0.256 0.188 45 36 45 Monocytes (TREM2+ CD9+)_Macrophages 0.0623979442581239 9 0.2 45 0.0540815069721994 18 0.333333333333333 54 0.0623979442581239 9 0.2 45 -9 0 9 immune
175 CPI-CS008C9D6E5 Kupffer cells Macrophages IL1B IL1 receptor inhibitor 0.211 0.143 0.231 45 36 45 Kupffer cells_Macrophages 0.0623979442581239 9 0.2 45 0.0540815069721994 18 0.333333333333333 54 0.0623979442581239 9 0.2 45 -9 0 9 immune
176 CPI-CS008C9D6E5 Monocytes (IGSF21+ GPR34+) Monocytes (TREM2+ CD9+) IL1B IL1 receptor inhibitor 0.391 0.109 0.176 45 36 45 Monocytes (IGSF21+ GPR34+)_Monocytes (TREM2+ CD9+) 0.0623979442581239 9 0.2 45 0.0540815069721994 18 0.333333333333333 54 0.0623979442581239 9 0.2 45 -9 0 9 immune
177 CPI-CS008C9D6E5 Macrophages Monocytes (IGSF21+ GPR34+) IL1B IL1 receptor inhibitor 0.719 0.455 0.51 45 36 45 Macrophages_Monocytes (IGSF21+ GPR34+) 0.0623979442581239 9 0.2 45 0.0540815069721994 18 0.333333333333333 54 0.0623979442581239 9 0.2 45 -9 0 9 immune
178 CPI-CS008C9D6E5 cDC2 Monocytes (secretory) IL1B IL1 receptor inhibitor 0.604 0.394 0.399 45 36 45 cDC2_Monocytes (secretory) 0.0623979442581239 9 0.2 45 0.0540815069721994 18 0.333333333333333 54 0.0623979442581239 9 0.2 45 -9 0 9 immune
179 CPI-CS008C9D6E5 Kupffer cells (SUCNR1+) Treg IL1B IL1 receptor inhibitor 0.316 0 0 45 36 45 Kupffer cells (SUCNR1+)_Treg 0.0623979442581239 9 0.2 45 0.0540815069721994 18 0.333333333333333 54 0.0623979442581239 9 0.2 45 -9 0 9 immune
180 CPI-CS008C9D6E5 Monocytes (TREM2+ CD9+) Treg IL1B IL1 receptor inhibitor 0.554 0 0 45 36 45 Monocytes (TREM2+ CD9+)_Treg 0.0623979442581239 9 0.2 45 0.0540815069721994 18 0.333333333333333 54 0.0623979442581239 9 0.2 45 -9 0 9 immune
181 CPI-CS008C9D6E5 Kupffer cells Monocytes (TREM2+ CD9+) IL1B IL1 receptor inhibitor 0.223 0.099 0.192 45 36 45 Kupffer cells_Monocytes (TREM2+ CD9+) 0.0623979442581239 9 0.2 45 0.0540815069721994 18 0.333333333333333 54 0.0623979442581239 9 0.2 45 -9 0 9 immune
182 CPI-CS008C9D6E5 Kupffer cells Monocytes (IGSF21+ GPR34+) IL1B IL1 receptor inhibitor 0.217 0.109 0.191 45 36 45 Kupffer cells_Monocytes (IGSF21+ GPR34+) 0.0623979442581239 9 0.2 45 0.0540815069721994 18 0.333333333333333 54 0.0623979442581239 9 0.2 45 -9 0 9 immune
195 CPI-CS0123BC66C Stellate cells Monocytes (TREM2+ CD9+) SEMA6D PlexinA1_complex2 0 0.123 0.161 1 2 2 Stellate cells_Monocytes (TREM2+ CD9+) 0.00277958880991225 1 0.5 2 2.73689181540249e-07 3 1 3 0.00226704285396195 2 0.666666666666667 3 1 1 0 migration
196 CPI-CS0123BC66C Stellate cells Monocytes (IGSF21+ GPR34+) SEMA6D PlexinA1_complex2 0 0 0.145 1 2 2 Stellate cells_Monocytes (IGSF21+ GPR34+) 0.00277958880991225 1 0.5 2 2.73689181540249e-07 3 1 3 0.00226704285396195 2 0.666666666666667 3 1 1 0 migration
197 CPI-CS0123BC66C VSMC Monocytes (TREM2+ CD9+) SEMA6D PlexinA1_complex2 0.15 0.096 0 1 2 2 VSMC_Monocytes (TREM2+ CD9+) 0.00277958880991225 1 0.5 2 2.73689181540249e-07 3 1 3 0.00226704285396195 2 0.666666666666667 3 1 1 0 migration
234 CPI-CS02899BF8B Hepatocytes_Z1 Dividing endothelial cells INHBB ACVR_1B2A receptor 0 0 0.112 25 11 32 Hepatocytes_Z1_Dividing endothelial cells 3.78637601601284e-05 36 1 36 0.00636873228394563 43 0.86 50 4.85290739984379e-05 43 1 43 -14 7 21 development
235 CPI-CS02899BF8B LSEC (high MT 1) LSEC (interferon) INHBB ACVR_1B2A receptor 0.154 0 0 25 11 32 LSEC (high MT 1)_LSEC (interferon) 3.78637601601284e-05 36 1 36 0.00636873228394563 43 0.86 50 4.85290739984379e-05 43 1 43 -14 7 21 development
236 CPI-CS02899BF8B Dividing endothelial cells LSEC (stress) INHBB ACVR_1B2A receptor 0 0 0.136 25 11 32 Dividing endothelial cells_LSEC (stress) 3.78637601601284e-05 36 1 36 0.00636873228394563 43 0.86 50 4.85290739984379e-05 43 1 43 -14 7 21 development
237 CPI-CS02899BF8B Cholangiocytes Fibroblasts 1 INHBB ACVR_1B2A receptor 0 0 0.164 25 11 32 Cholangiocytes_Fibroblasts 1 3.78637601601284e-05 36 1 36 0.00636873228394563 43 0.86 50 4.85290739984379e-05 43 1 43 -14 7 21 development
238 CPI-CS02899BF8B Hepatocytes_Z1 Fibroblasts 3 INHBB ACVR_1B2A receptor 0 0.111 0 25 11 32 Hepatocytes_Z1_Fibroblasts 3 3.78637601601284e-05 36 1 36 0.00636873228394563 43 0.86 50 4.85290739984379e-05 43 1 43 -14 7 21 development
239 CPI-CS02899BF8B Cholangiocytes LSEC (stress) INHBB ACVR_1B2A receptor 0 0 0.089 25 11 32 Cholangiocytes_LSEC (stress) 3.78637601601284e-05 36 1 36 0.00636873228394563 43 0.86 50 4.85290739984379e-05 43 1 43 -14 7 21 development
241 CPI-CS02899BF8B Dividing endothelial cells Fibroblasts 3 INHBB ACVR_1B2A receptor 0 0.157 0 25 11 32 Dividing endothelial cells_Fibroblasts 3 3.78637601601284e-05 36 1 36 0.00636873228394563 43 0.86 50 4.85290739984379e-05 43 1 43 -14 7 21 development
242 CPI-CS02899BF8B Periportal LSEC LSEC (interferon) INHBB ACVR_1B2A receptor 0.157 0 0.225 25 11 32 Periportal LSEC_LSEC (interferon) 3.78637601601284e-05 36 1 36 0.00636873228394563 43 0.86 50 4.85290739984379e-05 43 1 43 -14 7 21 development
243 CPI-CS02899BF8B Hepatocytes_Z1 LSEC (interferon) INHBB ACVR_1B2A receptor 0.148 0 0.11 25 11 32 Hepatocytes_Z1_LSEC (interferon) 3.78637601601284e-05 36 1 36 0.00636873228394563 43 0.86 50 4.85290739984379e-05 43 1 43 -14 7 21 development
245 CPI-CS02899BF8B EC non-LSEC LSEC (interferon) INHBB ACVR_1B2A receptor 0.103 0 0 25 11 32 EC non-LSEC_LSEC (interferon) 3.78637601601284e-05 36 1 36 0.00636873228394563 43 0.86 50 4.85290739984379e-05 43 1 43 -14 7 21 development
246 CPI-CS02899BF8B Midzonal LSEC Fibroblasts 3 INHBB ACVR_1B2A receptor 0 0.163 0 25 11 32 Midzonal LSEC_Fibroblasts 3 3.78637601601284e-05 36 1 36 0.00636873228394563 43 0.86 50 4.85290739984379e-05 43 1 43 -14 7 21 development
247 CPI-CS02899BF8B LSEC (remodelling) LSEC (interferon) INHBB ACVR_1B2A receptor 0.125 0 0 25 11 32 LSEC (remodelling)_LSEC (interferon) 3.78637601601284e-05 36 1 36 0.00636873228394563 43 0.86 50 4.85290739984379e-05 43 1 43 -14 7 21 development
248 CPI-CS02899BF8B EC non-LSEC Lymphatic EC INHBB ACVR_1B2A receptor 0.106 0 0 25 11 32 EC non-LSEC_Lymphatic EC 3.78637601601284e-05 36 1 36 0.00636873228394563 43 0.86 50 4.85290739984379e-05 43 1 43 -14 7 21 development
249 CPI-CS02899BF8B Lymphatic EC Dividing endothelial cells INHBB ACVR_1B2A receptor 0 0 0.116 25 11 32 Lymphatic EC_Dividing endothelial cells 3.78637601601284e-05 36 1 36 0.00636873228394563 43 0.86 50 4.85290739984379e-05 43 1 43 -14 7 21 development
250 CPI-CS02899BF8B LSEC (fenestr.) Fibroblasts 1 INHBB ACVR_1B2A receptor 0 0 0.291 25 11 32 LSEC (fenestr.)_Fibroblasts 1 3.78637601601284e-05 36 1 36 0.00636873228394563 43 0.86 50 4.85290739984379e-05 43 1 43 -14 7 21 development
251 CPI-CS02899BF8B Lymphatic EC LSEC (interferon) INHBB ACVR_1B2A receptor 0.124 0 0.114 25 11 32 Lymphatic EC_LSEC (interferon) 3.78637601601284e-05 36 1 36 0.00636873228394563 43 0.86 50 4.85290739984379e-05 43 1 43 -14 7 21 development
252 CPI-CS02899BF8B Hepatocytes_Z1 Fibroblasts 1 INHBB ACVR_1B2A receptor 0 0 0.175 25 11 32 Hepatocytes_Z1_Fibroblasts 1 3.78637601601284e-05 36 1 36 0.00636873228394563 43 0.86 50 4.85290739984379e-05 43 1 43 -14 7 21 development
253 CPI-CS02899BF8B Cholangiocytes Lymphatic EC INHBB ACVR_1B2A receptor 0.11 0 0 25 11 32 Cholangiocytes_Lymphatic EC 3.78637601601284e-05 36 1 36 0.00636873228394563 43 0.86 50 4.85290739984379e-05 43 1 43 -14 7 21 development
254 CPI-CS02899BF8B Lymphatic EC Fibroblasts 1 INHBB ACVR_1B2A receptor 0 0 0.179 25 11 32 Lymphatic EC_Fibroblasts 1 3.78637601601284e-05 36 1 36 0.00636873228394563 43 0.86 50 4.85290739984379e-05 43 1 43 -14 7 21 development
255 CPI-CS02899BF8B Cholangiocytes LSEC (interferon) INHBB ACVR_1B2A receptor 0.106 0 0.099 25 11 32 Cholangiocytes_LSEC (interferon) 3.78637601601284e-05 36 1 36 0.00636873228394563 43 0.86 50 4.85290739984379e-05 43 1 43 -14 7 21 development
256 CPI-CS02899BF8B Cholangiocytes Dividing endothelial cells INHBB ACVR_1B2A receptor 0 0 0.1 25 11 32 Cholangiocytes_Dividing endothelial cells 3.78637601601284e-05 36 1 36 0.00636873228394563 43 0.86 50 4.85290739984379e-05 43 1 43 -14 7 21 development
257 CPI-CS02899BF8B LSEC (fenestr.) Dividing endothelial cells INHBB ACVR_1B2A receptor 0 0 0.228 25 11 32 LSEC (fenestr.)_Dividing endothelial cells 3.78637601601284e-05 36 1 36 0.00636873228394563 43 0.86 50 4.85290739984379e-05 43 1 43 -14 7 21 development
258 CPI-CS02899BF8B Hepatocytes_Z1 LSEC (stress) INHBB ACVR_1B2A receptor 0 0 0.101 25 11 32 Hepatocytes_Z1_LSEC (stress) 3.78637601601284e-05 36 1 36 0.00636873228394563 43 0.86 50 4.85290739984379e-05 43 1 43 -14 7 21 development
259 CPI-CS02899BF8B Hepatocytes_Z1 Lymphatic EC INHBB ACVR_1B2A receptor 0.151 0 0 25 11 32 Hepatocytes_Z1_Lymphatic EC 3.78637601601284e-05 36 1 36 0.00636873228394563 43 0.86 50 4.85290739984379e-05 43 1 43 -14 7 21 development
260 CPI-CS02899BF8B Periportal LSEC Fibroblasts 3 INHBB ACVR_1B2A receptor 0 0.185 0 25 11 32 Periportal LSEC_Fibroblasts 3 3.78637601601284e-05 36 1 36 0.00636873228394563 43 0.86 50 4.85290739984379e-05 43 1 43 -14 7 21 development
261 CPI-CS02899BF8B Periportal LSEC LSEC (stress) INHBB ACVR_1B2A receptor 0 0 0.216 25 11 32 Periportal LSEC_LSEC (stress) 3.78637601601284e-05 36 1 36 0.00636873228394563 43 0.86 50 4.85290739984379e-05 43 1 43 -14 7 21 development
262 CPI-CS02899BF8B Lymphatic EC Fibroblasts 3 INHBB ACVR_1B2A receptor 0 0.152 0 25 11 32 Lymphatic EC_Fibroblasts 3 3.78637601601284e-05 36 1 36 0.00636873228394563 43 0.86 50 4.85290739984379e-05 43 1 43 -14 7 21 development
263 CPI-CS02899BF8B Midzonal LSEC LSEC (stress) INHBB ACVR_1B2A receptor 0 0 0.092 25 11 32 Midzonal LSEC_LSEC (stress) 3.78637601601284e-05 36 1 36 0.00636873228394563 43 0.86 50 4.85290739984379e-05 43 1 43 -14 7 21 development
264 CPI-CS02899BF8B Hepatocytes_Z2 Lymphatic EC INHBB ACVR_1B2A receptor 0.107 0 0 25 11 32 Hepatocytes_Z2_Lymphatic EC 3.78637601601284e-05 36 1 36 0.00636873228394563 43 0.86 50 4.85290739984379e-05 43 1 43 -14 7 21 development
265 CPI-CS02899BF8B Dividing endothelial cells LSEC (interferon) INHBB ACVR_1B2A receptor 0 0 0.146 25 11 32 Dividing endothelial cells_LSEC (interferon) 3.78637601601284e-05 36 1 36 0.00636873228394563 43 0.86 50 4.85290739984379e-05 43 1 43 -14 7 21 development
266 CPI-CS02899BF8B Midzonal LSEC Dividing endothelial cells INHBB ACVR_1B2A receptor 0 0 0.103 25 11 32 Midzonal LSEC_Dividing endothelial cells 3.78637601601284e-05 36 1 36 0.00636873228394563 43 0.86 50 4.85290739984379e-05 43 1 43 -14 7 21 development
267 CPI-CS02899BF8B LSEC (fenestr.) Fibroblasts 3 INHBB ACVR_1B2A receptor 0 0.258 0 25 11 32 LSEC (fenestr.)_Fibroblasts 3 3.78637601601284e-05 36 1 36 0.00636873228394563 43 0.86 50 4.85290739984379e-05 43 1 43 -14 7 21 development
268 CPI-CS02899BF8B LSEC (remodelling) Fibroblasts 3 INHBB ACVR_1B2A receptor 0 0.118 0 25 11 32 LSEC (remodelling)_Fibroblasts 3 3.78637601601284e-05 36 1 36 0.00636873228394563 43 0.86 50 4.85290739984379e-05 43 1 43 -14 7 21 development
270 CPI-CS02899BF8B LSEC (stress) Lymphatic EC INHBB ACVR_1B2A receptor 0.165 0 0 25 11 32 LSEC (stress)_Lymphatic EC 3.78637601601284e-05 36 1 36 0.00636873228394563 43 0.86 50 4.85290739984379e-05 43 1 43 -14 7 21 development
271 CPI-CS02899BF8B EC non-LSEC Fibroblasts 3 INHBB ACVR_1B2A receptor 0 0.1 0 25 11 32 EC non-LSEC_Fibroblasts 3 3.78637601601284e-05 36 1 36 0.00636873228394563 43 0.86 50 4.85290739984379e-05 43 1 43 -14 7 21 development
272 CPI-CS02899BF8B LSEC (fenestr.) LSEC (stress) INHBB ACVR_1B2A receptor 0 0 0.217 25 11 32 LSEC (fenestr.)_LSEC (stress) 3.78637601601284e-05 36 1 36 0.00636873228394563 43 0.86 50 4.85290739984379e-05 43 1 43 -14 7 21 development
273 CPI-CS02899BF8B Midzonal LSEC LSEC (interferon) INHBB ACVR_1B2A receptor 0.125 0 0.102 25 11 32 Midzonal LSEC_LSEC (interferon) 3.78637601601284e-05 36 1 36 0.00636873228394563 43 0.86 50 4.85290739984379e-05 43 1 43 -14 7 21 development
274 CPI-CS02899BF8B LSEC (fenestr.) LSEC (interferon) INHBB ACVR_1B2A receptor 0.105 0 0.226 25 11 32 LSEC (fenestr.)_LSEC (interferon) 3.78637601601284e-05 36 1 36 0.00636873228394563 43 0.86 50 4.85290739984379e-05 43 1 43 -14 7 21 development
275 CPI-CS02899BF8B LSEC (stress) LSEC (interferon) INHBB ACVR_1B2A receptor 0.162 0 0 25 11 32 LSEC (stress)_LSEC (interferon) 3.78637601601284e-05 36 1 36 0.00636873228394563 43 0.86 50 4.85290739984379e-05 43 1 43 -14 7 21 development
276 CPI-CS02899BF8B Hepatocytes_Z2 LSEC (interferon) INHBB ACVR_1B2A receptor 0.104 0 0.085 25 11 32 Hepatocytes_Z2_LSEC (interferon) 3.78637601601284e-05 36 1 36 0.00636873228394563 43 0.86 50 4.85290739984379e-05 43 1 43 -14 7 21 development
277 CPI-CS02899BF8B LSEC (interferon) Lymphatic EC INHBB ACVR_1B2A receptor 0.325 0 0 25 11 32 LSEC (interferon)_Lymphatic EC 3.78637601601284e-05 36 1 36 0.00636873228394563 43 0.86 50 4.85290739984379e-05 43 1 43 -14 7 21 development
278 CPI-CS02899BF8B Hepatocytes_Z2 Fibroblasts 1 INHBB ACVR_1B2A receptor 0 0 0.15 25 11 32 Hepatocytes_Z2_Fibroblasts 1 3.78637601601284e-05 36 1 36 0.00636873228394563 43 0.86 50 4.85290739984379e-05 43 1 43 -14 7 21 development
279 CPI-CS02899BF8B Pericentral LSEC LSEC (interferon) INHBB ACVR_1B2A receptor 0.118 0 0 25 11 32 Pericentral LSEC_LSEC (interferon) 3.78637601601284e-05 36 1 36 0.00636873228394563 43 0.86 50 4.85290739984379e-05 43 1 43 -14 7 21 development
280 CPI-CS02899BF8B Pericentral LSEC Lymphatic EC INHBB ACVR_1B2A receptor 0.121 0 0 25 11 32 Pericentral LSEC_Lymphatic EC 3.78637601601284e-05 36 1 36 0.00636873228394563 43 0.86 50 4.85290739984379e-05 43 1 43 -14 7 21 development
281 CPI-CS02899BF8B Periportal LSEC Dividing endothelial cells INHBB ACVR_1B2A receptor 0 0 0.227 25 11 32 Periportal LSEC_Dividing endothelial cells 3.78637601601284e-05 36 1 36 0.00636873228394563 43 0.86 50 4.85290739984379e-05 43 1 43 -14 7 21 development
282 CPI-CS02899BF8B Hepatocytes_Z2 Dividing endothelial cells INHBB ACVR_1B2A receptor 0 0 0.086 25 11 32 Hepatocytes_Z2_Dividing endothelial cells 3.78637601601284e-05 36 1 36 0.00636873228394563 43 0.86 50 4.85290739984379e-05 43 1 43 -14 7 21 development
283 CPI-CS02899BF8B Midzonal LSEC Lymphatic EC INHBB ACVR_1B2A receptor 0.128 0 0 25 11 32 Midzonal LSEC_Lymphatic EC 3.78637601601284e-05 36 1 36 0.00636873228394563 43 0.86 50 4.85290739984379e-05 43 1 43 -14 7 21 development
284 CPI-CS02899BF8B Cholangiocytes Fibroblasts 3 INHBB ACVR_1B2A receptor 0 0.106 0 25 11 32 Cholangiocytes_Fibroblasts 3 3.78637601601284e-05 36 1 36 0.00636873228394563 43 0.86 50 4.85290739984379e-05 43 1 43 -14 7 21 development
285 CPI-CS02899BF8B Dividing endothelial cells Fibroblasts 1 INHBB ACVR_1B2A receptor 0 0 0.211 25 11 32 Dividing endothelial cells_Fibroblasts 1 3.78637601601284e-05 36 1 36 0.00636873228394563 43 0.86 50 4.85290739984379e-05 43 1 43 -14 7 21 development
286 CPI-CS02899BF8B Pericentral LSEC Fibroblasts 3 INHBB ACVR_1B2A receptor 0 0.103 0 25 11 32 Pericentral LSEC_Fibroblasts 3 3.78637601601284e-05 36 1 36 0.00636873228394563 43 0.86 50 4.85290739984379e-05 43 1 43 -14 7 21 development
287 CPI-CS02899BF8B Lymphatic EC LSEC (stress) INHBB ACVR_1B2A receptor 0 0 0.105 25 11 32 Lymphatic EC_LSEC (stress) 3.78637601601284e-05 36 1 36 0.00636873228394563 43 0.86 50 4.85290739984379e-05 43 1 43 -14 7 21 development
288 CPI-CS02899BF8B Hepatocytes_Z2 LSEC (stress) INHBB ACVR_1B2A receptor 0 0 0.075 25 11 32 Hepatocytes_Z2_LSEC (stress) 3.78637601601284e-05 36 1 36 0.00636873228394563 43 0.86 50 4.85290739984379e-05 43 1 43 -14 7 21 development
289 CPI-CS02899BF8B LSEC (stress) Fibroblasts 3 INHBB ACVR_1B2A receptor 0 0.142 0 25 11 32 LSEC (stress)_Fibroblasts 3 3.78637601601284e-05 36 1 36 0.00636873228394563 43 0.86 50 4.85290739984379e-05 43 1 43 -14 7 21 development
290 CPI-CS02899BF8B Midzonal LSEC Fibroblasts 1 INHBB ACVR_1B2A receptor 0 0 0.167 25 11 32 Midzonal LSEC_Fibroblasts 1 3.78637601601284e-05 36 1 36 0.00636873228394563 43 0.86 50 4.85290739984379e-05 43 1 43 -14 7 21 development
291 CPI-CS02899BF8B LSEC (remodelling) Lymphatic EC INHBB ACVR_1B2A receptor 0.128 0 0 25 11 32 LSEC (remodelling)_Lymphatic EC 3.78637601601284e-05 36 1 36 0.00636873228394563 43 0.86 50 4.85290739984379e-05 43 1 43 -14 7 21 development
292 CPI-CS02899BF8B Periportal LSEC Lymphatic EC INHBB ACVR_1B2A receptor 0.16 0 0 25 11 32 Periportal LSEC_Lymphatic EC 3.78637601601284e-05 36 1 36 0.00636873228394563 43 0.86 50 4.85290739984379e-05 43 1 43 -14 7 21 development
293 CPI-CS02899BF8B LSEC (high MT 1) Lymphatic EC INHBB ACVR_1B2A receptor 0.157 0 0 25 11 32 LSEC (high MT 1)_Lymphatic EC 3.78637601601284e-05 36 1 36 0.00636873228394563 43 0.86 50 4.85290739984379e-05 43 1 43 -14 7 21 development
294 CPI-CS02899BF8B Periportal LSEC Fibroblasts 1 INHBB ACVR_1B2A receptor 0 0 0.29 25 11 32 Periportal LSEC_Fibroblasts 1 3.78637601601284e-05 36 1 36 0.00636873228394563 43 0.86 50 4.85290739984379e-05 43 1 43 -14 7 21 development
342 CPI-CS046BCFC6F Fibroblasts 2 Stellate cells BMP5 BMPR1A_BMPR2 0 0 0.242 0 0 6 Fibroblasts 2_Stellate cells 1 0 0 0 0 6 1 6 0 6 1 6 0 6 6 development
344 CPI-CS046BCFC6F Fibroblasts 3 Stellate cells BMP5 BMPR1A_BMPR2 0 0 0.194 0 0 6 Fibroblasts 3_Stellate cells 1 0 0 0 0 6 1 6 0 6 1 6 0 6 6 development
345 CPI-CS046BCFC6F Stellate cells Fibroblasts 2 BMP5 BMPR1A_BMPR2 0 0 0.09 0 0 6 Stellate cells_Fibroblasts 2 1 0 0 0 0 6 1 6 0 6 1 6 0 6 6 development
347 CPI-CS046BCFC6F Fibroblasts 3 Fibroblasts 2 BMP5 BMPR1A_BMPR2 0 0 0.099 0 0 6 Fibroblasts 3_Fibroblasts 2 1 0 0 0 0 6 1 6 0 6 1 6 0 6 6 development
348 CPI-CS04CBDE052 Monocytes (secretory) NK cells 3 IL10 IL10 receptor 0.121 0 0 135 45 64 Monocytes (secretory)_NK cells 3 0.0528868971944174 90 0.666666666666667 135 0.0580839646430444 87 0.608391608391608 143 0.0531080030365194 31 0.442857142857143 70 -90 -71 19 immune
349 CPI-CS04CBDE052 CD8 ab-T cells 2 NK cells 3 IL10 IL10 receptor 0.096 0 0 135 45 64 CD8 ab-T cells 2_NK cells 3 0.0528868971944174 90 0.666666666666667 135 0.0580839646430444 87 0.608391608391608 143 0.0531080030365194 31 0.442857142857143 70 -90 -71 19 immune
350 CPI-CS04CBDE052 Monocytes (TREM2+ CD9+) cDC2 IL10 IL10 receptor 0.16 0.148 0.207 135 45 64 Monocytes (TREM2+ CD9+)_cDC2 0.0528868971944174 90 0.666666666666667 135 0.0580839646430444 87 0.608391608391608 143 0.0531080030365194 31 0.442857142857143 70 -90 -71 19 immune
351 CPI-CS04CBDE052 Dividing cDCs NK cells 2 IL10 IL10 receptor 0.137 0 0.108 135 45 64 Dividing cDCs_NK cells 2 0.0528868971944174 90 0.666666666666667 135 0.0580839646430444 87 0.608391608391608 143 0.0531080030365194 31 0.442857142857143 70 -90 -71 19 immune
352 CPI-CS04CBDE052 Kupffer cells (SUCNR1+) MAIT cells 1 IL10 IL10 receptor 0 0 0.139 135 45 64 Kupffer cells (SUCNR1+)_MAIT cells 1 0.0528868971944174 90 0.666666666666667 135 0.0580839646430444 87 0.608391608391608 143 0.0531080030365194 31 0.442857142857143 70 -90 -71 19 immune
353 CPI-CS04CBDE052 Kupffer cells NK cells 3 IL10 IL10 receptor 0.164 0.122 0 135 45 64 Kupffer cells_NK cells 3 0.0528868971944174 90 0.666666666666667 135 0.0580839646430444 87 0.608391608391608 143 0.0531080030365194 31 0.442857142857143 70 -90 -71 19 immune
354 CPI-CS04CBDE052 Monocytes (TREM2+ CD9+) CD8 ab-T cells (stress) IL10 IL10 receptor 0.164 0.106 0 135 45 64 Monocytes (TREM2+ CD9+)_CD8 ab-T cells (stress) 0.0528868971944174 90 0.666666666666667 135 0.0580839646430444 87 0.608391608391608 143 0.0531080030365194 31 0.442857142857143 70 -90 -71 19 immune
355 CPI-CS04CBDE052 Dividing cDCs MAIT cells 2 IL10 IL10 receptor 0.107 0 0 135 45 64 Dividing cDCs_MAIT cells 2 0.0528868971944174 90 0.666666666666667 135 0.0580839646430444 87 0.608391608391608 143 0.0531080030365194 31 0.442857142857143 70 -90 -71 19 immune
356 CPI-CS04CBDE052 Dividing cDCs gd-T cells IL10 IL10 receptor 0.195 0 0 135 45 64 Dividing cDCs_gd-T cells 0.0528868971944174 90 0.666666666666667 135 0.0580839646430444 87 0.608391608391608 143 0.0531080030365194 31 0.442857142857143 70 -90 -71 19 immune
357 CPI-CS04CBDE052 Dividing cDCs Treg IL10 IL10 receptor 0.304 0 0.107 135 45 64 Dividing cDCs_Treg 0.0528868971944174 90 0.666666666666667 135 0.0580839646430444 87 0.608391608391608 143 0.0531080030365194 31 0.442857142857143 70 -90 -71 19 immune
358 CPI-CS04CBDE052 Monocytes (secretory) Monocytes (IGSF21+ GPR34+) IL10 IL10 receptor 0.165 0 0 135 45 64 Monocytes (secretory)_Monocytes (IGSF21+ GPR34+) 0.0528868971944174 90 0.666666666666667 135 0.0580839646430444 87 0.608391608391608 143 0.0531080030365194 31 0.442857142857143 70 -90 -71 19 immune
359 CPI-CS04CBDE052 CD8 ab-T cells 2 ILC3 IL10 IL10 receptor 0.104 0 0 135 45 64 CD8 ab-T cells 2_ILC3 0.0528868971944174 90 0.666666666666667 135 0.0580839646430444 87 0.608391608391608 143 0.0531080030365194 31 0.442857142857143 70 -90 -71 19 immune
360 CPI-CS04CBDE052 Monocytes (TREM2+ CD9+) Dividing cDCs IL10 IL10 receptor 0.252 0.198 0.235 135 45 64 Monocytes (TREM2+ CD9+)_Dividing cDCs 0.0528868971944174 90 0.666666666666667 135 0.0580839646430444 87 0.608391608391608 143 0.0531080030365194 31 0.442857142857143 70 -90 -71 19 immune
361 CPI-CS04CBDE052 Monocytes (secretory) cDC1 IL10 IL10 receptor 0.105 0 0 135 45 64 Monocytes (secretory)_cDC1 0.0528868971944174 90 0.666666666666667 135 0.0580839646430444 87 0.608391608391608 143 0.0531080030365194 31 0.442857142857143 70 -90 -71 19 immune
362 CPI-CS04CBDE052 CD8 ab-T cells 2 gd-T cells IL10 IL10 receptor 0.173 0 0 135 45 64 CD8 ab-T cells 2_gd-T cells 0.0528868971944174 90 0.666666666666667 135 0.0580839646430444 87 0.608391608391608 143 0.0531080030365194 31 0.442857142857143 70 -90 -71 19 immune
363 CPI-CS04CBDE052 Dividing cDCs pDCs IL10 IL10 receptor 0.154 0 0.161 135 45 64 Dividing cDCs_pDCs 0.0528868971944174 90 0.666666666666667 135 0.0580839646430444 87 0.608391608391608 143 0.0531080030365194 31 0.442857142857143 70 -90 -71 19 immune
364 CPI-CS04CBDE052 CD8 ab-T cells 2 Macrophages IL10 IL10 receptor 0.126 0 0 135 45 64 CD8 ab-T cells 2_Macrophages 0.0528868971944174 90 0.666666666666667 135 0.0580839646430444 87 0.608391608391608 143 0.0531080030365194 31 0.442857142857143 70 -90 -71 19 immune
365 CPI-CS04CBDE052 Kupffer cells (SUCNR1+) gd-T cells IL10 IL10 receptor 0.22 0 0 135 45 64 Kupffer cells (SUCNR1+)_gd-T cells 0.0528868971944174 90 0.666666666666667 135 0.0580839646430444 87 0.608391608391608 143 0.0531080030365194 31 0.442857142857143 70 -90 -71 19 immune
367 CPI-CS04CBDE052 Monocytes (TREM2+ CD9+) NK cells 2 IL10 IL10 receptor 0.157 0.123 0.144 135 45 64 Monocytes (TREM2+ CD9+)_NK cells 2 0.0528868971944174 90 0.666666666666667 135 0.0580839646430444 87 0.608391608391608 143 0.0531080030365194 31 0.442857142857143 70 -90 -71 19 immune
368 CPI-CS04CBDE052 Kupffer cells (SUCNR1+) cDC1 IL10 IL10 receptor 0.127 0 0.135 135 45 64 Kupffer cells (SUCNR1+)_cDC1 0.0528868971944174 90 0.666666666666667 135 0.0580839646430444 87 0.608391608391608 143 0.0531080030365194 31 0.442857142857143 70 -90 -71 19 immune
369 CPI-CS04CBDE052 Dividing cDCs activated DCs IL10 IL10 receptor 0.143 0 0 135 45 64 Dividing cDCs_activated DCs 0.0528868971944174 90 0.666666666666667 135 0.0580839646430444 87 0.608391608391608 143 0.0531080030365194 31 0.442857142857143 70 -90 -71 19 immune
370 CPI-CS04CBDE052 Monocytes (secretory) activated DCs IL10 IL10 receptor 0.146 0 0 135 45 64 Monocytes (secretory)_activated DCs 0.0528868971944174 90 0.666666666666667 135 0.0580839646430444 87 0.608391608391608 143 0.0531080030365194 31 0.442857142857143 70 -90 -71 19 immune
371 CPI-CS04CBDE052 Kupffer cells (SUCNR1+) cDC2 IL10 IL10 receptor 0.165 0.133 0.207 135 45 64 Kupffer cells (SUCNR1+)_cDC2 0.0528868971944174 90 0.666666666666667 135 0.0580839646430444 87 0.608391608391608 143 0.0531080030365194 31 0.442857142857143 70 -90 -71 19 immune
372 CPI-CS04CBDE052 Dividing cDCs Kupffer cells (SUCNR1+) IL10 IL10 receptor 0.211 0 0.216 135 45 64 Dividing cDCs_Kupffer cells (SUCNR1+) 0.0528868971944174 90 0.666666666666667 135 0.0580839646430444 87 0.608391608391608 143 0.0531080030365194 31 0.442857142857143 70 -90 -71 19 immune
373 CPI-CS04CBDE052 Monocytes (TREM2+ CD9+) Kupffer cells IL10 IL10 receptor 0.193 0.177 0.272 135 45 64 Monocytes (TREM2+ CD9+)_Kupffer cells 0.0528868971944174 90 0.666666666666667 135 0.0580839646430444 87 0.608391608391608 143 0.0531080030365194 31 0.442857142857143 70 -90 -71 19 immune
374 CPI-CS04CBDE052 Monocytes (TREM2+ CD9+) Treg IL10 IL10 receptor 0.325 0.149 0.144 135 45 64 Monocytes (TREM2+ CD9+)_Treg 0.0528868971944174 90 0.666666666666667 135 0.0580839646430444 87 0.608391608391608 143 0.0531080030365194 31 0.442857142857143 70 -90 -71 19 immune
375 CPI-CS04CBDE052 Dividing cDCs NK cells 1 IL10 IL10 receptor 0 0 0.109 135 45 64 Dividing cDCs_NK cells 1 0.0528868971944174 90 0.666666666666667 135 0.0580839646430444 87 0.608391608391608 143 0.0531080030365194 31 0.442857142857143 70 -90 -71 19 immune
376 CPI-CS04CBDE052 CD8 ab-T cells 2 cDC2 IL10 IL10 receptor 0.118 0 0 135 45 64 CD8 ab-T cells 2_cDC2 0.0528868971944174 90 0.666666666666667 135 0.0580839646430444 87 0.608391608391608 143 0.0531080030365194 31 0.442857142857143 70 -90 -71 19 immune
377 CPI-CS04CBDE052 Monocytes (TREM2+ CD9+) cDC1 IL10 IL10 receptor 0.122 0 0.136 135 45 64 Monocytes (TREM2+ CD9+)_cDC1 0.0528868971944174 90 0.666666666666667 135 0.0580839646430444 87 0.608391608391608 143 0.0531080030365194 31 0.442857142857143 70 -90 -71 19 immune
378 CPI-CS04CBDE052 Monocytes (secretory) gd-T cells IL10 IL10 receptor 0.198 0 0 135 45 64 Monocytes (secretory)_gd-T cells 0.0528868971944174 90 0.666666666666667 135 0.0580839646430444 87 0.608391608391608 143 0.0531080030365194 31 0.442857142857143 70 -90 -71 19 immune
379 CPI-CS04CBDE052 CD8 ab-T cells 2 pDCs IL10 IL10 receptor 0.132 0 0 135 45 64 CD8 ab-T cells 2_pDCs 0.0528868971944174 90 0.666666666666667 135 0.0580839646430444 87 0.608391608391608 143 0.0531080030365194 31 0.442857142857143 70 -90 -71 19 immune
380 CPI-CS04CBDE052 Monocytes (secretory) CD8 ab-T cells (stress) IL10 IL10 receptor 0.146 0 0 135 45 64 Monocytes (secretory)_CD8 ab-T cells (stress) 0.0528868971944174 90 0.666666666666667 135 0.0580839646430444 87 0.608391608391608 143 0.0531080030365194 31 0.442857142857143 70 -90 -71 19 immune
381 CPI-CS04CBDE052 Dividing cDCs Macrophages (HES4+) IL10 IL10 receptor 0.18 0 0.21 135 45 64 Dividing cDCs_Macrophages (HES4+) 0.0528868971944174 90 0.666666666666667 135 0.0580839646430444 87 0.608391608391608 143 0.0531080030365194 31 0.442857142857143 70 -90 -71 19 immune
383 CPI-CS04CBDE052 Kupffer cells CD8 ab-T cells (stress) IL10 IL10 receptor 0.189 0.115 0 135 45 64 Kupffer cells_CD8 ab-T cells (stress) 0.0528868971944174 90 0.666666666666667 135 0.0580839646430444 87 0.608391608391608 143 0.0531080030365194 31 0.442857142857143 70 -90 -71 19 immune
384 CPI-CS04CBDE052 Kupffer cells MAIT cells 2 IL10 IL10 receptor 0.153 0 0 135 45 64 Kupffer cells_MAIT cells 2 0.0528868971944174 90 0.666666666666667 135 0.0580839646430444 87 0.608391608391608 143 0.0531080030365194 31 0.442857142857143 70 -90 -71 19 immune
385 CPI-CS04CBDE052 Monocytes (secretory) Treg IL10 IL10 receptor 0.307 0 0 135 45 64 Monocytes (secretory)_Treg 0.0528868971944174 90 0.666666666666667 135 0.0580839646430444 87 0.608391608391608 143 0.0531080030365194 31 0.442857142857143 70 -90 -71 19 immune
386 CPI-CS04CBDE052 Kupffer cells (SUCNR1+) Dividing T/NK cells IL10 IL10 receptor 0.15 0.095 0.165 135 45 64 Kupffer cells (SUCNR1+)_Dividing T/NK cells 0.0528868971944174 90 0.666666666666667 135 0.0580839646430444 87 0.608391608391608 143 0.0531080030365194 31 0.442857142857143 70 -90 -71 19 immune
387 CPI-CS04CBDE052 Kupffer cells (SUCNR1+) NK cells 2 IL10 IL10 receptor 0.162 0.108 0.144 135 45 64 Kupffer cells (SUCNR1+)_NK cells 2 0.0528868971944174 90 0.666666666666667 135 0.0580839646430444 87 0.608391608391608 143 0.0531080030365194 31 0.442857142857143 70 -90 -71 19 immune
388 CPI-CS04CBDE052 Kupffer cells (SUCNR1+) activated DCs IL10 IL10 receptor 0.168 0 0 135 45 64 Kupffer cells (SUCNR1+)_activated DCs 0.0528868971944174 90 0.666666666666667 135 0.0580839646430444 87 0.608391608391608 143 0.0531080030365194 31 0.442857142857143 70 -90 -71 19 immune
389 CPI-CS04CBDE052 Kupffer cells (SUCNR1+) Dividing cDCs IL10 IL10 receptor 0.257 0.183 0.234 135 45 64 Kupffer cells (SUCNR1+)_Dividing cDCs 0.0528868971944174 90 0.666666666666667 135 0.0580839646430444 87 0.608391608391608 143 0.0531080030365194 31 0.442857142857143 70 -90 -71 19 immune
390 CPI-CS04CBDE052 Monocytes (TREM2+ CD9+) MAIT cells 2 IL10 IL10 receptor 0.127 0 0 135 45 64 Monocytes (TREM2+ CD9+)_MAIT cells 2 0.0528868971944174 90 0.666666666666667 135 0.0580839646430444 87 0.608391608391608 143 0.0531080030365194 31 0.442857142857143 70 -90 -71 19 immune
391 CPI-CS04CBDE052 Kupffer cells CD8 ab-T cells 2 IL10 IL10 receptor 0.137 0 0 135 45 64 Kupffer cells_CD8 ab-T cells 2 0.0528868971944174 90 0.666666666666667 135 0.0580839646430444 87 0.608391608391608 143 0.0531080030365194 31 0.442857142857143 70 -90 -71 19 immune
392 CPI-CS04CBDE052 Monocytes (TREM2+ CD9+) Dividing T/NK cells IL10 IL10 receptor 0.146 0.11 0.166 135 45 64 Monocytes (TREM2+ CD9+)_Dividing T/NK cells 0.0528868971944174 90 0.666666666666667 135 0.0580839646430444 87 0.608391608391608 143 0.0531080030365194 31 0.442857142857143 70 -90 -71 19 immune
393 CPI-CS04CBDE052 Kupffer cells Treg IL10 IL10 receptor 0.35 0.158 0.185 135 45 64 Kupffer cells_Treg 0.0528868971944174 90 0.666666666666667 135 0.0580839646430444 87 0.608391608391608 143 0.0531080030365194 31 0.442857142857143 70 -90 -71 19 immune
394 CPI-CS04CBDE052 Monocytes (secretory) CD8 ab-T cells 2 IL10 IL10 receptor 0.094 0 0 135 45 64 Monocytes (secretory)_CD8 ab-T cells 2 0.0528868971944174 90 0.666666666666667 135 0.0580839646430444 87 0.608391608391608 143 0.0531080030365194 31 0.442857142857143 70 -90 -71 19 immune
395 CPI-CS04CBDE052 Monocytes (TREM2+ CD9+) Monocytes (secretory) IL10 IL10 receptor 0.17 0.124 0.183 135 45 64 Monocytes (TREM2+ CD9+)_Monocytes (secretory) 0.0528868971944174 90 0.666666666666667 135 0.0580839646430444 87 0.608391608391608 143 0.0531080030365194 31 0.442857142857143 70 -90 -71 19 immune
396 CPI-CS04CBDE052 Kupffer cells ILC3 IL10 IL10 receptor 0.172 0 0 135 45 64 Kupffer cells_ILC3 0.0528868971944174 90 0.666666666666667 135 0.0580839646430444 87 0.608391608391608 143 0.0531080030365194 31 0.442857142857143 70 -90 -71 19 immune
397 CPI-CS04CBDE052 CD8 ab-T cells 2 NK cells 2 IL10 IL10 receptor 0.115 0 0 135 45 64 CD8 ab-T cells 2_NK cells 2 0.0528868971944174 90 0.666666666666667 135 0.0580839646430444 87 0.608391608391608 143 0.0531080030365194 31 0.442857142857143 70 -90 -71 19 immune
398 CPI-CS04CBDE052 Dividing cDCs MAIT cells 1 IL10 IL10 receptor 0 0 0.103 135 45 64 Dividing cDCs_MAIT cells 1 0.0528868971944174 90 0.666666666666667 135 0.0580839646430444 87 0.608391608391608 143 0.0531080030365194 31 0.442857142857143 70 -90 -71 19 immune
399 CPI-CS04CBDE052 Monocytes (TREM2+ CD9+) Kupffer cells (SUCNR1+) IL10 IL10 receptor 0.232 0.198 0.252 135 45 64 Monocytes (TREM2+ CD9+)_Kupffer cells (SUCNR1+) 0.0528868971944174 90 0.666666666666667 135 0.0580839646430444 87 0.608391608391608 143 0.0531080030365194 31 0.442857142857143 70 -90 -71 19 immune
400 CPI-CS04CBDE052 Kupffer cells activated DCs IL10 IL10 receptor 0.189 0 0 135 45 64 Kupffer cells_activated DCs 0.0528868971944174 90 0.666666666666667 135 0.0580839646430444 87 0.608391608391608 143 0.0531080030365194 31 0.442857142857143 70 -90 -71 19 immune
401 CPI-CS04CBDE052 Monocytes (secretory) Dividing cDCs IL10 IL10 receptor 0.235 0 0 135 45 64 Monocytes (secretory)_Dividing cDCs 0.0528868971944174 90 0.666666666666667 135 0.0580839646430444 87 0.608391608391608 143 0.0531080030365194 31 0.442857142857143 70 -90 -71 19 immune
402 CPI-CS04CBDE052 Kupffer cells gd-T cells IL10 IL10 receptor 0.241 0 0 135 45 64 Kupffer cells_gd-T cells 0.0528868971944174 90 0.666666666666667 135 0.0580839646430444 87 0.608391608391608 143 0.0531080030365194 31 0.442857142857143 70 -90 -71 19 immune
403 CPI-CS04CBDE052 Kupffer cells MAIT cells 1 IL10 IL10 receptor 0 0 0.181 135 45 64 Kupffer cells_MAIT cells 1 0.0528868971944174 90 0.666666666666667 135 0.0580839646430444 87 0.608391608391608 143 0.0531080030365194 31 0.442857142857143 70 -90 -71 19 immune
404 CPI-CS04CBDE052 Kupffer cells (SUCNR1+) Monocytes (secretory) IL10 IL10 receptor 0.175 0.109 0.182 135 45 64 Kupffer cells (SUCNR1+)_Monocytes (secretory) 0.0528868971944174 90 0.666666666666667 135 0.0580839646430444 87 0.608391608391608 143 0.0531080030365194 31 0.442857142857143 70 -90 -71 19 immune
405 CPI-CS04CBDE052 Kupffer cells (SUCNR1+) Monocytes (IGSF21+ GPR34+) IL10 IL10 receptor 0.187 0.137 0.224 135 45 64 Kupffer cells (SUCNR1+)_Monocytes (IGSF21+ GPR34+) 0.0528868971944174 90 0.666666666666667 135 0.0580839646430444 87 0.608391608391608 143 0.0531080030365194 31 0.442857142857143 70 -90 -71 19 immune
406 CPI-CS04CBDE052 Kupffer cells CD8 ab-T cells 1 IL10 IL10 receptor 0.184 0 0 135 45 64 Kupffer cells_CD8 ab-T cells 1 0.0528868971944174 90 0.666666666666667 135 0.0580839646430444 87 0.608391608391608 143 0.0531080030365194 31 0.442857142857143 70 -90 -71 19 immune
407 CPI-CS04CBDE052 Dividing cDCs Dividing T/NK cells IL10 IL10 receptor 0.125 0 0.129 135 45 64 Dividing cDCs_Dividing T/NK cells 0.0528868971944174 90 0.666666666666667 135 0.0580839646430444 87 0.608391608391608 143 0.0531080030365194 31 0.442857142857143 70 -90 -71 19 immune
408 CPI-CS04CBDE052 Monocytes (secretory) MAIT cells 2 IL10 IL10 receptor 0.11 0 0 135 45 64 Monocytes (secretory)_MAIT cells 2 0.0528868971944174 90 0.666666666666667 135 0.0580839646430444 87 0.608391608391608 143 0.0531080030365194 31 0.442857142857143 70 -90 -71 19 immune
409 CPI-CS04CBDE052 Kupffer cells cDC2 IL10 IL10 receptor 0.186 0.157 0.249 135 45 64 Kupffer cells_cDC2 0.0528868971944174 90 0.666666666666667 135 0.0580839646430444 87 0.608391608391608 143 0.0531080030365194 31 0.442857142857143 70 -90 -71 19 immune
410 CPI-CS04CBDE052 CD8 ab-T cells 2 Macrophages (HES4+) IL10 IL10 receptor 0.158 0 0 135 45 64 CD8 ab-T cells 2_Macrophages (HES4+) 0.0528868971944174 90 0.666666666666667 135 0.0580839646430444 87 0.608391608391608 143 0.0531080030365194 31 0.442857142857143 70 -90 -71 19 immune
411 CPI-CS04CBDE052 Kupffer cells (SUCNR1+) Treg IL10 IL10 receptor 0.329 0.134 0.143 135 45 64 Kupffer cells (SUCNR1+)_Treg 0.0528868971944174 90 0.666666666666667 135 0.0580839646430444 87 0.608391608391608 143 0.0531080030365194 31 0.442857142857143 70 -90 -71 19 immune
412 CPI-CS04CBDE052 CD8 ab-T cells 2 CD8 ab-T cells 1 IL10 IL10 receptor 0.116 0 0 135 45 64 CD8 ab-T cells 2_CD8 ab-T cells 1 0.0528868971944174 90 0.666666666666667 135 0.0580839646430444 87 0.608391608391608 143 0.0531080030365194 31 0.442857142857143 70 -90 -71 19 immune
413 CPI-CS04CBDE052 Dividing cDCs CD8 ab-T cells 1 IL10 IL10 receptor 0.138 0 0 135 45 64 Dividing cDCs_CD8 ab-T cells 1 0.0528868971944174 90 0.666666666666667 135 0.0580839646430444 87 0.608391608391608 143 0.0531080030365194 31 0.442857142857143 70 -90 -71 19 immune
414 CPI-CS04CBDE052 Dividing cDCs Macrophages IL10 IL10 receptor 0.148 0 0.201 135 45 64 Dividing cDCs_Macrophages 0.0528868971944174 90 0.666666666666667 135 0.0580839646430444 87 0.608391608391608 143 0.0531080030365194 31 0.442857142857143 70 -90 -71 19 immune
415 CPI-CS04CBDE052 CD8 ab-T cells 2 Monocytes (secretory) IL10 IL10 receptor 0.128 0 0 135 45 64 CD8 ab-T cells 2_Monocytes (secretory) 0.0528868971944174 90 0.666666666666667 135 0.0580839646430444 87 0.608391608391608 143 0.0531080030365194 31 0.442857142857143 70 -90 -71 19 immune
416 CPI-CS04CBDE052 Kupffer cells pDCs IL10 IL10 receptor 0.2 0.15 0.239 135 45 64 Kupffer cells_pDCs 0.0528868971944174 90 0.666666666666667 135 0.0580839646430444 87 0.608391608391608 143 0.0531080030365194 31 0.442857142857143 70 -90 -71 19 immune
417 CPI-CS04CBDE052 Monocytes (TREM2+ CD9+) pDCs IL10 IL10 receptor 0.174 0.14 0.197 135 45 64 Monocytes (TREM2+ CD9+)_pDCs 0.0528868971944174 90 0.666666666666667 135 0.0580839646430444 87 0.608391608391608 143 0.0531080030365194 31 0.442857142857143 70 -90 -71 19 immune
418 CPI-CS04CBDE052 Monocytes (TREM2+ CD9+) Monocytes (IGSF21+ GPR34+) IL10 IL10 receptor 0.182 0.151 0.224 135 45 64 Monocytes (TREM2+ CD9+)_Monocytes (IGSF21+ GPR34+) 0.0528868971944174 90 0.666666666666667 135 0.0580839646430444 87 0.608391608391608 143 0.0531080030365194 31 0.442857142857143 70 -90 -71 19 immune
419 CPI-CS04CBDE052 Monocytes (TREM2+ CD9+) CD8 ab-T cells 2 IL10 IL10 receptor 0.112 0 0 135 45 64 Monocytes (TREM2+ CD9+)_CD8 ab-T cells 2 0.0528868971944174 90 0.666666666666667 135 0.0580839646430444 87 0.608391608391608 143 0.0531080030365194 31 0.442857142857143 70 -90 -71 19 immune
420 CPI-CS04CBDE052 Kupffer cells (SUCNR1+) pDCs IL10 IL10 receptor 0.179 0.126 0.197 135 45 64 Kupffer cells (SUCNR1+)_pDCs 0.0528868971944174 90 0.666666666666667 135 0.0580839646430444 87 0.608391608391608 143 0.0531080030365194 31 0.442857142857143 70 -90 -71 19 immune
421 CPI-CS04CBDE052 Kupffer cells (SUCNR1+) Monocytes (TREM2+ CD9+) IL10 IL10 receptor 0.221 0.161 0.212 135 45 64 Kupffer cells (SUCNR1+)_Monocytes (TREM2+ CD9+) 0.0528868971944174 90 0.666666666666667 135 0.0580839646430444 87 0.608391608391608 143 0.0531080030365194 31 0.442857142857143 70 -90 -71 19 immune
422 CPI-CS04CBDE052 Monocytes (TREM2+ CD9+) activated DCs IL10 IL10 receptor 0.164 0 0 135 45 64 Monocytes (TREM2+ CD9+)_activated DCs 0.0528868971944174 90 0.666666666666667 135 0.0580839646430444 87 0.608391608391608 143 0.0531080030365194 31 0.442857142857143 70 -90 -71 19 immune
423 CPI-CS04CBDE052 Dividing cDCs Monocytes (IGSF21+ GPR34+) IL10 IL10 receptor 0.162 0 0.188 135 45 64 Dividing cDCs_Monocytes (IGSF21+ GPR34+) 0.0528868971944174 90 0.666666666666667 135 0.0580839646430444 87 0.608391608391608 143 0.0531080030365194 31 0.442857142857143 70 -90 -71 19 immune
424 CPI-CS04CBDE052 CD8 ab-T cells 2 Monocytes (IGSF21+ GPR34+) IL10 IL10 receptor 0.14 0 0 135 45 64 CD8 ab-T cells 2_Monocytes (IGSF21+ GPR34+) 0.0528868971944174 90 0.666666666666667 135 0.0580839646430444 87 0.608391608391608 143 0.0531080030365194 31 0.442857142857143 70 -90 -71 19 immune
425 CPI-CS04CBDE052 Dividing cDCs CD8 ab-T cells (stress) IL10 IL10 receptor 0.143 0 0 135 45 64 Dividing cDCs_CD8 ab-T cells (stress) 0.0528868971944174 90 0.666666666666667 135 0.0580839646430444 87 0.608391608391608 143 0.0531080030365194 31 0.442857142857143 70 -90 -71 19 immune
426 CPI-CS04CBDE052 Monocytes (secretory) cDC2 IL10 IL10 receptor 0.143 0 0 135 45 64 Monocytes (secretory)_cDC2 0.0528868971944174 90 0.666666666666667 135 0.0580839646430444 87 0.608391608391608 143 0.0531080030365194 31 0.442857142857143 70 -90 -71 19 immune
428 CPI-CS04CBDE052 Kupffer cells Dividing cDCs IL10 IL10 receptor 0.278 0.207 0.276 135 45 64 Kupffer cells_Dividing cDCs 0.0528868971944174 90 0.666666666666667 135 0.0580839646430444 87 0.608391608391608 143 0.0531080030365194 31 0.442857142857143 70 -90 -71 19 immune
429 CPI-CS04CBDE052 Monocytes (secretory) Dividing T/NK cells IL10 IL10 receptor 0.128 0 0 135 45 64 Monocytes (secretory)_Dividing T/NK cells 0.0528868971944174 90 0.666666666666667 135 0.0580839646430444 87 0.608391608391608 143 0.0531080030365194 31 0.442857142857143 70 -90 -71 19 immune
430 CPI-CS04CBDE052 Monocytes (TREM2+ CD9+) Macrophages (HES4+) IL10 IL10 receptor 0.2 0.16 0.246 135 45 64 Monocytes (TREM2+ CD9+)_Macrophages (HES4+) 0.0528868971944174 90 0.666666666666667 135 0.0580839646430444 87 0.608391608391608 143 0.0531080030365194 31 0.442857142857143 70 -90 -71 19 immune
431 CPI-CS04CBDE052 CD8 ab-T cells 2 Treg IL10 IL10 receptor 0.282 0 0 135 45 64 CD8 ab-T cells 2_Treg 0.0528868971944174 90 0.666666666666667 135 0.0580839646430444 87 0.608391608391608 143 0.0531080030365194 31 0.442857142857143 70 -90 -71 19 immune
432 CPI-CS04CBDE052 CD8 ab-T cells 2 Infiltrating NK cells IL10 IL10 receptor 0.101 0 0 135 45 64 CD8 ab-T cells 2_Infiltrating NK cells 0.0528868971944174 90 0.666666666666667 135 0.0580839646430444 87 0.608391608391608 143 0.0531080030365194 31 0.442857142857143 70 -90 -71 19 immune
433 CPI-CS04CBDE052 Kupffer cells (SUCNR1+) CD8 ab-T cells 1 IL10 IL10 receptor 0.163 0 0 135 45 64 Kupffer cells (SUCNR1+)_CD8 ab-T cells 1 0.0528868971944174 90 0.666666666666667 135 0.0580839646430444 87 0.608391608391608 143 0.0531080030365194 31 0.442857142857143 70 -90 -71 19 immune
434 CPI-CS04CBDE052 Monocytes (TREM2+ CD9+) NK cells 1 IL10 IL10 receptor 0 0 0.146 135 45 64 Monocytes (TREM2+ CD9+)_NK cells 1 0.0528868971944174 90 0.666666666666667 135 0.0580839646430444 87 0.608391608391608 143 0.0531080030365194 31 0.442857142857143 70 -90 -71 19 immune
435 CPI-CS04CBDE052 Dividing cDCs Monocytes (TREM2+ CD9+) IL10 IL10 receptor 0.196 0 0.176 135 45 64 Dividing cDCs_Monocytes (TREM2+ CD9+) 0.0528868971944174 90 0.666666666666667 135 0.0580839646430444 87 0.608391608391608 143 0.0531080030365194 31 0.442857142857143 70 -90 -71 19 immune
436 CPI-CS04CBDE052 Kupffer cells (SUCNR1+) Infiltrating NK cells IL10 IL10 receptor 0.148 0 0 135 45 64 Kupffer cells (SUCNR1+)_Infiltrating NK cells 0.0528868971944174 90 0.666666666666667 135 0.0580839646430444 87 0.608391608391608 143 0.0531080030365194 31 0.442857142857143 70 -90 -71 19 immune
437 CPI-CS04CBDE052 Kupffer cells (SUCNR1+) Macrophages (HES4+) IL10 IL10 receptor 0.205 0.145 0.246 135 45 64 Kupffer cells (SUCNR1+)_Macrophages (HES4+) 0.0528868971944174 90 0.666666666666667 135 0.0580839646430444 87 0.608391608391608 143 0.0531080030365194 31 0.442857142857143 70 -90 -71 19 immune
438 CPI-CS04CBDE052 Kupffer cells (SUCNR1+) Macrophages IL10 IL10 receptor 0.173 0.158 0.237 135 45 64 Kupffer cells (SUCNR1+)_Macrophages 0.0528868971944174 90 0.666666666666667 135 0.0580839646430444 87 0.608391608391608 143 0.0531080030365194 31 0.442857142857143 70 -90 -71 19 immune
439 CPI-CS04CBDE052 Monocytes (TREM2+ CD9+) MAIT cells 1 IL10 IL10 receptor 0 0 0.14 135 45 64 Monocytes (TREM2+ CD9+)_MAIT cells 1 0.0528868971944174 90 0.666666666666667 135 0.0580839646430444 87 0.608391608391608 143 0.0531080030365194 31 0.442857142857143 70 -90 -71 19 immune
440 CPI-CS04CBDE052 Kupffer cells (SUCNR1+) Kupffer cells IL10 IL10 receptor 0.198 0.162 0.272 135 45 64 Kupffer cells (SUCNR1+)_Kupffer cells 0.0528868971944174 90 0.666666666666667 135 0.0580839646430444 87 0.608391608391608 143 0.0531080030365194 31 0.442857142857143 70 -90 -71 19 immune
441 CPI-CS04CBDE052 Monocytes (secretory) Infiltrating NK cells IL10 IL10 receptor 0.126 0 0 135 45 64 Monocytes (secretory)_Infiltrating NK cells 0.0528868971944174 90 0.666666666666667 135 0.0580839646430444 87 0.608391608391608 143 0.0531080030365194 31 0.442857142857143 70 -90 -71 19 immune
442 CPI-CS04CBDE052 Monocytes (secretory) ILC3 IL10 IL10 receptor 0.129 0 0 135 45 64 Monocytes (secretory)_ILC3 0.0528868971944174 90 0.666666666666667 135 0.0580839646430444 87 0.608391608391608 143 0.0531080030365194 31 0.442857142857143 70 -90 -71 19 immune
443 CPI-CS04CBDE052 Dividing cDCs Monocytes (secretory) IL10 IL10 receptor 0.15 0 0.146 135 45 64 Dividing cDCs_Monocytes (secretory) 0.0528868971944174 90 0.666666666666667 135 0.0580839646430444 87 0.608391608391608 143 0.0531080030365194 31 0.442857142857143 70 -90 -71 19 immune
444 CPI-CS04CBDE052 Monocytes (secretory) Kupffer cells IL10 IL10 receptor 0.176 0 0 135 45 64 Monocytes (secretory)_Kupffer cells 0.0528868971944174 90 0.666666666666667 135 0.0580839646430444 87 0.608391608391608 143 0.0531080030365194 31 0.442857142857143 70 -90 -71 19 immune
445 CPI-CS04CBDE052 Monocytes (secretory) Kupffer cells (SUCNR1+) IL10 IL10 receptor 0.214 0 0 135 45 64 Monocytes (secretory)_Kupffer cells (SUCNR1+) 0.0528868971944174 90 0.666666666666667 135 0.0580839646430444 87 0.608391608391608 143 0.0531080030365194 31 0.442857142857143 70 -90 -71 19 immune
447 CPI-CS04CBDE052 Kupffer cells cDC1 IL10 IL10 receptor 0.148 0 0.178 135 45 64 Kupffer cells_cDC1 0.0528868971944174 90 0.666666666666667 135 0.0580839646430444 87 0.608391608391608 143 0.0531080030365194 31 0.442857142857143 70 -90 -71 19 immune
448 CPI-CS04CBDE052 Kupffer cells Infiltrating NK cells IL10 IL10 receptor 0.169 0 0 135 45 64 Kupffer cells_Infiltrating NK cells 0.0528868971944174 90 0.666666666666667 135 0.0580839646430444 87 0.608391608391608 143 0.0531080030365194 31 0.442857142857143 70 -90 -71 19 immune
449 CPI-CS04CBDE052 Kupffer cells (SUCNR1+) CD8 ab-T cells 2 IL10 IL10 receptor 0.116 0 0 135 45 64 Kupffer cells (SUCNR1+)_CD8 ab-T cells 2 0.0528868971944174 90 0.666666666666667 135 0.0580839646430444 87 0.608391608391608 143 0.0531080030365194 31 0.442857142857143 70 -90 -71 19 immune
450 CPI-CS04CBDE052 Monocytes (secretory) Macrophages (HES4+) IL10 IL10 receptor 0.182 0 0 135 45 64 Monocytes (secretory)_Macrophages (HES4+) 0.0528868971944174 90 0.666666666666667 135 0.0580839646430444 87 0.608391608391608 143 0.0531080030365194 31 0.442857142857143 70 -90 -71 19 immune
451 CPI-CS04CBDE052 Dividing cDCs cDC2 IL10 IL10 receptor 0.14 0 0.171 135 45 64 Dividing cDCs_cDC2 0.0528868971944174 90 0.666666666666667 135 0.0580839646430444 87 0.608391608391608 143 0.0531080030365194 31 0.442857142857143 70 -90 -71 19 immune
452 CPI-CS04CBDE052 Kupffer cells (SUCNR1+) ILC3 IL10 IL10 receptor 0.151 0 0 135 45 64 Kupffer cells (SUCNR1+)_ILC3 0.0528868971944174 90 0.666666666666667 135 0.0580839646430444 87 0.608391608391608 143 0.0531080030365194 31 0.442857142857143 70 -90 -71 19 immune
453 CPI-CS04CBDE052 Kupffer cells Monocytes (IGSF21+ GPR34+) IL10 IL10 receptor 0.208 0.161 0.266 135 45 64 Kupffer cells_Monocytes (IGSF21+ GPR34+) 0.0528868971944174 90 0.666666666666667 135 0.0580839646430444 87 0.608391608391608 143 0.0531080030365194 31 0.442857142857143 70 -90 -71 19 immune
454 CPI-CS04CBDE052 Dividing cDCs Infiltrating NK cells IL10 IL10 receptor 0.123 0 0 135 45 64 Dividing cDCs_Infiltrating NK cells 0.0528868971944174 90 0.666666666666667 135 0.0580839646430444 87 0.608391608391608 143 0.0531080030365194 31 0.442857142857143 70 -90 -71 19 immune
455 CPI-CS04CBDE052 Kupffer cells (SUCNR1+) NK cells 1 IL10 IL10 receptor 0 0 0.145 135 45 64 Kupffer cells (SUCNR1+)_NK cells 1 0.0528868971944174 90 0.666666666666667 135 0.0580839646430444 87 0.608391608391608 143 0.0531080030365194 31 0.442857142857143 70 -90 -71 19 immune
456 CPI-CS04CBDE052 Monocytes (secretory) pDCs IL10 IL10 receptor 0.157 0 0 135 45 64 Monocytes (secretory)_pDCs 0.0528868971944174 90 0.666666666666667 135 0.0580839646430444 87 0.608391608391608 143 0.0531080030365194 31 0.442857142857143 70 -90 -71 19 immune
457 CPI-CS04CBDE052 CD8 ab-T cells 2 CD8 ab-T cells (stress) IL10 IL10 receptor 0.121 0 0 135 45 64 CD8 ab-T cells 2_CD8 ab-T cells (stress) 0.0528868971944174 90 0.666666666666667 135 0.0580839646430444 87 0.608391608391608 143 0.0531080030365194 31 0.442857142857143 70 -90 -71 19 immune
458 CPI-CS04CBDE052 CD8 ab-T cells 2 Kupffer cells (SUCNR1+) IL10 IL10 receptor 0.189 0 0 135 45 64 CD8 ab-T cells 2_Kupffer cells (SUCNR1+) 0.0528868971944174 90 0.666666666666667 135 0.0580839646430444 87 0.608391608391608 143 0.0531080030365194 31 0.442857142857143 70 -90 -71 19 immune
459 CPI-CS04CBDE052 Kupffer cells NK cells 2 IL10 IL10 receptor 0.183 0.132 0.186 135 45 64 Kupffer cells_NK cells 2 0.0528868971944174 90 0.666666666666667 135 0.0580839646430444 87 0.608391608391608 143 0.0531080030365194 31 0.442857142857143 70 -90 -71 19 immune
460 CPI-CS04CBDE052 Monocytes (secretory) Monocytes (TREM2+ CD9+) IL10 IL10 receptor 0.198 0 0 135 45 64 Monocytes (secretory)_Monocytes (TREM2+ CD9+) 0.0528868971944174 90 0.666666666666667 135 0.0580839646430444 87 0.608391608391608 143 0.0531080030365194 31 0.442857142857143 70 -90 -71 19 immune
461 CPI-CS04CBDE052 Kupffer cells NK cells 1 IL10 IL10 receptor 0 0 0.187 135 45 64 Kupffer cells_NK cells 1 0.0528868971944174 90 0.666666666666667 135 0.0580839646430444 87 0.608391608391608 143 0.0531080030365194 31 0.442857142857143 70 -90 -71 19 immune
462 CPI-CS04CBDE052 Kupffer cells Monocytes (secretory) IL10 IL10 receptor 0.196 0.133 0.224 135 45 64 Kupffer cells_Monocytes (secretory) 0.0528868971944174 90 0.666666666666667 135 0.0580839646430444 87 0.608391608391608 143 0.0531080030365194 31 0.442857142857143 70 -90 -71 19 immune
463 CPI-CS04CBDE052 Kupffer cells Kupffer cells (SUCNR1+) IL10 IL10 receptor 0.257 0.207 0.294 135 45 64 Kupffer cells_Kupffer cells (SUCNR1+) 0.0528868971944174 90 0.666666666666667 135 0.0580839646430444 87 0.608391608391608 143 0.0531080030365194 31 0.442857142857143 70 -90 -71 19 immune
464 CPI-CS04CBDE052 Dividing cDCs CD8 ab-T cells 2 IL10 IL10 receptor 0.091 0 0 135 45 64 Dividing cDCs_CD8 ab-T cells 2 0.0528868971944174 90 0.666666666666667 135 0.0580839646430444 87 0.608391608391608 143 0.0531080030365194 31 0.442857142857143 70 -90 -71 19 immune
465 CPI-CS04CBDE052 Kupffer cells Macrophages (HES4+) IL10 IL10 receptor 0.226 0.169 0.288 135 45 64 Kupffer cells_Macrophages (HES4+) 0.0528868971944174 90 0.666666666666667 135 0.0580839646430444 87 0.608391608391608 143 0.0531080030365194 31 0.442857142857143 70 -90 -71 19 immune
466 CPI-CS04CBDE052 Dividing cDCs cDC1 IL10 IL10 receptor 0.102 0 0.1 135 45 64 Dividing cDCs_cDC1 0.0528868971944174 90 0.666666666666667 135 0.0580839646430444 87 0.608391608391608 143 0.0531080030365194 31 0.442857142857143 70 -90 -71 19 immune
467 CPI-CS04CBDE052 CD8 ab-T cells 2 Kupffer cells IL10 IL10 receptor 0.151 0 0 135 45 64 CD8 ab-T cells 2_Kupffer cells 0.0528868971944174 90 0.666666666666667 135 0.0580839646430444 87 0.608391608391608 143 0.0531080030365194 31 0.442857142857143 70 -90 -71 19 immune
469 CPI-CS04CBDE052 Kupffer cells (SUCNR1+) NK cells 3 IL10 IL10 receptor 0.143 0.098 0 135 45 64 Kupffer cells (SUCNR1+)_NK cells 3 0.0528868971944174 90 0.666666666666667 135 0.0580839646430444 87 0.608391608391608 143 0.0531080030365194 31 0.442857142857143 70 -90 -71 19 immune
470 CPI-CS04CBDE052 Monocytes (secretory) CD8 ab-T cells 1 IL10 IL10 receptor 0.141 0 0 135 45 64 Monocytes (secretory)_CD8 ab-T cells 1 0.0528868971944174 90 0.666666666666667 135 0.0580839646430444 87 0.608391608391608 143 0.0531080030365194 31 0.442857142857143 70 -90 -71 19 immune
471 CPI-CS04CBDE052 Kupffer cells (SUCNR1+) MAIT cells 2 IL10 IL10 receptor 0.132 0 0 135 45 64 Kupffer cells (SUCNR1+)_MAIT cells 2 0.0528868971944174 90 0.666666666666667 135 0.0580839646430444 87 0.608391608391608 143 0.0531080030365194 31 0.442857142857143 70 -90 -71 19 immune
472 CPI-CS04CBDE052 Dividing cDCs ILC3 IL10 IL10 receptor 0.126 0 0 135 45 64 Dividing cDCs_ILC3 0.0528868971944174 90 0.666666666666667 135 0.0580839646430444 87 0.608391608391608 143 0.0531080030365194 31 0.442857142857143 70 -90 -71 19 immune
473 CPI-CS04CBDE052 CD8 ab-T cells 2 Monocytes (TREM2+ CD9+) IL10 IL10 receptor 0.174 0 0 135 45 64 CD8 ab-T cells 2_Monocytes (TREM2+ CD9+) 0.0528868971944174 90 0.666666666666667 135 0.0580839646430444 87 0.608391608391608 143 0.0531080030365194 31 0.442857142857143 70 -90 -71 19 immune
474 CPI-CS04CBDE052 Kupffer cells Macrophages IL10 IL10 receptor 0.194 0.182 0.279 135 45 64 Kupffer cells_Macrophages 0.0528868971944174 90 0.666666666666667 135 0.0580839646430444 87 0.608391608391608 143 0.0531080030365194 31 0.442857142857143 70 -90 -71 19 immune
475 CPI-CS04CBDE052 Monocytes (TREM2+ CD9+) Macrophages IL10 IL10 receptor 0.168 0.173 0.238 135 45 64 Monocytes (TREM2+ CD9+)_Macrophages 0.0528868971944174 90 0.666666666666667 135 0.0580839646430444 87 0.608391608391608 143 0.0531080030365194 31 0.442857142857143 70 -90 -71 19 immune
476 CPI-CS04CBDE052 Kupffer cells (SUCNR1+) CD8 ab-T cells (stress) IL10 IL10 receptor 0.168 0.091 0 135 45 64 Kupffer cells (SUCNR1+)_CD8 ab-T cells (stress) 0.0528868971944174 90 0.666666666666667 135 0.0580839646430444 87 0.608391608391608 143 0.0531080030365194 31 0.442857142857143 70 -90 -71 19 immune
477 CPI-CS04CBDE052 CD8 ab-T cells 2 Dividing cDCs IL10 IL10 receptor 0.21 0 0 135 45 64 CD8 ab-T cells 2_Dividing cDCs 0.0528868971944174 90 0.666666666666667 135 0.0580839646430444 87 0.608391608391608 143 0.0531080030365194 31 0.442857142857143 70 -90 -71 19 immune
478 CPI-CS04CBDE052 Dividing cDCs Kupffer cells IL10 IL10 receptor 0.173 0 0.236 135 45 64 Dividing cDCs_Kupffer cells 0.0528868971944174 90 0.666666666666667 135 0.0580839646430444 87 0.608391608391608 143 0.0531080030365194 31 0.442857142857143 70 -90 -71 19 immune
479 CPI-CS04CBDE052 Dividing cDCs NK cells 3 IL10 IL10 receptor 0.118 0 0 135 45 64 Dividing cDCs_NK cells 3 0.0528868971944174 90 0.666666666666667 135 0.0580839646430444 87 0.608391608391608 143 0.0531080030365194 31 0.442857142857143 70 -90 -71 19 immune
480 CPI-CS04CBDE052 Kupffer cells Dividing T/NK cells IL10 IL10 receptor 0.171 0.119 0.207 135 45 64 Kupffer cells_Dividing T/NK cells 0.0528868971944174 90 0.666666666666667 135 0.0580839646430444 87 0.608391608391608 143 0.0531080030365194 31 0.442857142857143 70 -90 -71 19 immune
481 CPI-CS04CBDE052 Monocytes (secretory) NK cells 2 IL10 IL10 receptor 0.139 0 0 135 45 64 Monocytes (secretory)_NK cells 2 0.0528868971944174 90 0.666666666666667 135 0.0580839646430444 87 0.608391608391608 143 0.0531080030365194 31 0.442857142857143 70 -90 -71 19 immune
482 CPI-CS04CBDE052 Monocytes (TREM2+ CD9+) gd-T cells IL10 IL10 receptor 0.216 0 0 135 45 64 Monocytes (TREM2+ CD9+)_gd-T cells 0.0528868971944174 90 0.666666666666667 135 0.0580839646430444 87 0.608391608391608 143 0.0531080030365194 31 0.442857142857143 70 -90 -71 19 immune
483 CPI-CS04CBDE052 Monocytes (secretory) Macrophages IL10 IL10 receptor 0.151 0 0 135 45 64 Monocytes (secretory)_Macrophages 0.0528868971944174 90 0.666666666666667 135 0.0580839646430444 87 0.608391608391608 143 0.0531080030365194 31 0.442857142857143 70 -90 -71 19 immune
484 CPI-CS04CBDE052 Monocytes (TREM2+ CD9+) Infiltrating NK cells IL10 IL10 receptor 0.144 0 0 135 45 64 Monocytes (TREM2+ CD9+)_Infiltrating NK cells 0.0528868971944174 90 0.666666666666667 135 0.0580839646430444 87 0.608391608391608 143 0.0531080030365194 31 0.442857142857143 70 -90 -71 19 immune
485 CPI-CS04CBDE052 Monocytes (TREM2+ CD9+) ILC3 IL10 IL10 receptor 0.146 0 0 135 45 64 Monocytes (TREM2+ CD9+)_ILC3 0.0528868971944174 90 0.666666666666667 135 0.0580839646430444 87 0.608391608391608 143 0.0531080030365194 31 0.442857142857143 70 -90 -71 19 immune
486 CPI-CS04CBDE052 CD8 ab-T cells 2 activated DCs IL10 IL10 receptor 0.121 0 0 135 45 64 CD8 ab-T cells 2_activated DCs 0.0528868971944174 90 0.666666666666667 135 0.0580839646430444 87 0.608391608391608 143 0.0531080030365194 31 0.442857142857143 70 -90 -71 19 immune
487 CPI-CS04CBDE052 CD8 ab-T cells 2 Dividing T/NK cells IL10 IL10 receptor 0.103 0 0 135 45 64 CD8 ab-T cells 2_Dividing T/NK cells 0.0528868971944174 90 0.666666666666667 135 0.0580839646430444 87 0.608391608391608 143 0.0531080030365194 31 0.442857142857143 70 -90 -71 19 immune
488 CPI-CS04CBDE052 Monocytes (TREM2+ CD9+) NK cells 3 IL10 IL10 receptor 0.138 0.113 0 135 45 64 Monocytes (TREM2+ CD9+)_NK cells 3 0.0528868971944174 90 0.666666666666667 135 0.0580839646430444 87 0.608391608391608 143 0.0531080030365194 31 0.442857142857143 70 -90 -71 19 immune
489 CPI-CS04CBDE052 Kupffer cells Monocytes (TREM2+ CD9+) IL10 IL10 receptor 0.242 0.185 0.254 135 45 64 Kupffer cells_Monocytes (TREM2+ CD9+) 0.0528868971944174 90 0.666666666666667 135 0.0580839646430444 87 0.608391608391608 143 0.0531080030365194 31 0.442857142857143 70 -90 -71 19 immune
490 CPI-CS04CBDE052 Monocytes (TREM2+ CD9+) CD8 ab-T cells 1 IL10 IL10 receptor 0.158 0 0 135 45 64 Monocytes (TREM2+ CD9+)_CD8 ab-T cells 1 0.0528868971944174 90 0.666666666666667 135 0.0580839646430444 87 0.608391608391608 143 0.0531080030365194 31 0.442857142857143 70 -90 -71 19 immune
491 CPI-CS04F78ACD6 CD8 ab-T cells (stress) LSEC (interferon) GDF11 ACVR_1B2A receptor 0.096 0 0 14 2 4 CD8 ab-T cells (stress)_LSEC (interferon) 3.84089515303998e-06 16 1 16 0.00113349564705256 16 0.941176470588235 17 1.09536488590578e-06 6 1 6 -12 -10 2 development
492 CPI-CS04F78ACD6 TRM cells LSEC (interferon) GDF11 ACVR_1B2A receptor 0.081 0 0 14 2 4 TRM cells_LSEC (interferon) 3.84089515303998e-06 16 1 16 0.00113349564705256 16 0.941176470588235 17 1.09536488590578e-06 6 1 6 -12 -10 2 development
494 CPI-CS04F78ACD6 NK cells 1 Lymphatic EC GDF11 ACVR_1B2A receptor 0.078 0 0 14 2 4 NK cells 1_Lymphatic EC 3.84089515303998e-06 16 1 16 0.00113349564705256 16 0.941176470588235 17 1.09536488590578e-06 6 1 6 -12 -10 2 development
495 CPI-CS04F78ACD6 Stellate cells LSEC (interferon) GDF11 ACVR_1B2A receptor 0.177 0 0.082 14 2 4 Stellate cells_LSEC (interferon) 3.84089515303998e-06 16 1 16 0.00113349564705256 16 0.941176470588235 17 1.09536488590578e-06 6 1 6 -12 -10 2 development
496 CPI-CS04F78ACD6 Fibroblasts 2 Lymphatic EC GDF11 ACVR_1B2A receptor 0.111 0 0 14 2 4 Fibroblasts 2_Lymphatic EC 3.84089515303998e-06 16 1 16 0.00113349564705256 16 0.941176470588235 17 1.09536488590578e-06 6 1 6 -12 -10 2 development
497 CPI-CS04F78ACD6 Stellate cells LSEC (stress) GDF11 ACVR_1B2A receptor 0 0 0.072 14 2 4 Stellate cells_LSEC (stress) 3.84089515303998e-06 16 1 16 0.00113349564705256 16 0.941176470588235 17 1.09536488590578e-06 6 1 6 -12 -10 2 development
498 CPI-CS04F78ACD6 Stellate cells Lymphatic EC GDF11 ACVR_1B2A receptor 0.18 0 0 14 2 4 Stellate cells_Lymphatic EC 3.84089515303998e-06 16 1 16 0.00113349564705256 16 0.941176470588235 17 1.09536488590578e-06 6 1 6 -12 -10 2 development
499 CPI-CS04F78ACD6 TRM cells Lymphatic EC GDF11 ACVR_1B2A receptor 0.084 0 0 14 2 4 TRM cells_Lymphatic EC 3.84089515303998e-06 16 1 16 0.00113349564705256 16 0.941176470588235 17 1.09536488590578e-06 6 1 6 -12 -10 2 development
500 CPI-CS04F78ACD6 gd-T cells LSEC (interferon) GDF11 ACVR_1B2A receptor 0.108 0 0 14 2 4 gd-T cells_LSEC (interferon) 3.84089515303998e-06 16 1 16 0.00113349564705256 16 0.941176470588235 17 1.09536488590578e-06 6 1 6 -12 -10 2 development
501 CPI-CS04F78ACD6 NK cells 1 LSEC (interferon) GDF11 ACVR_1B2A receptor 0.075 0 0 14 2 4 NK cells 1_LSEC (interferon) 3.84089515303998e-06 16 1 16 0.00113349564705256 16 0.941176470588235 17 1.09536488590578e-06 6 1 6 -12 -10 2 development
502 CPI-CS04F78ACD6 CD8 ab-T cells (stress) Lymphatic EC GDF11 ACVR_1B2A receptor 0.099 0 0 14 2 4 CD8 ab-T cells (stress)_Lymphatic EC 3.84089515303998e-06 16 1 16 0.00113349564705256 16 0.941176470588235 17 1.09536488590578e-06 6 1 6 -12 -10 2 development
503 CPI-CS04F78ACD6 Lymphatic EC LSEC (interferon) GDF11 ACVR_1B2A receptor 0.088 0 0 14 2 4 Lymphatic EC_LSEC (interferon) 3.84089515303998e-06 16 1 16 0.00113349564705256 16 0.941176470588235 17 1.09536488590578e-06 6 1 6 -12 -10 2 development
504 CPI-CS04F78ACD6 gd-T cells Lymphatic EC GDF11 ACVR_1B2A receptor 0.111 0 0 14 2 4 gd-T cells_Lymphatic EC 3.84089515303998e-06 16 1 16 0.00113349564705256 16 0.941176470588235 17 1.09536488590578e-06 6 1 6 -12 -10 2 development
505 CPI-CS04F78ACD6 Stellate cells Fibroblasts 1 GDF11 ACVR_1B2A receptor 0 0 0.147 14 2 4 Stellate cells_Fibroblasts 1 3.84089515303998e-06 16 1 16 0.00113349564705256 16 0.941176470588235 17 1.09536488590578e-06 6 1 6 -12 -10 2 development
506 CPI-CS04F78ACD6 Stellate cells Fibroblasts 3 GDF11 ACVR_1B2A receptor 0 0.094 0 14 2 4 Stellate cells_Fibroblasts 3 3.84089515303998e-06 16 1 16 0.00113349564705256 16 0.941176470588235 17 1.09536488590578e-06 6 1 6 -12 -10 2 development
507 CPI-CS04F78ACD6 Fibroblasts 2 LSEC (interferon) GDF11 ACVR_1B2A receptor 0.108 0 0 14 2 4 Fibroblasts 2_LSEC (interferon) 3.84089515303998e-06 16 1 16 0.00113349564705256 16 0.941176470588235 17 1.09536488590578e-06 6 1 6 -12 -10 2 development
508 CPI-CS04F78ACD6 VSMC Fibroblasts 3 GDF11 ACVR_1B2A receptor 0 0.096 0 14 2 4 VSMC_Fibroblasts 3 3.84089515303998e-06 16 1 16 0.00113349564705256 16 0.941176470588235 17 1.09536488590578e-06 6 1 6 -12 -10 2 development
509 CPI-CS04F78ACD6 Stellate cells Dividing endothelial cells GDF11 ACVR_1B2A receptor 0 0 0.083 14 2 4 Stellate cells_Dividing endothelial cells 3.84089515303998e-06 16 1 16 0.00113349564705256 16 0.941176470588235 17 1.09536488590578e-06 6 1 6 -12 -10 2 development
511 CPI-CS0533A30DC activated DCs LSEC (stress) INHBA ACVR_1B2A receptor 0 0 0.11 8 4 20 activated DCs_LSEC (stress) 4.38633445654091e-06 12 1 12 0.000727543993634505 26 0.962962962962963 27 1.09903195939509e-05 24 1 24 -4 12 16 development
512 CPI-CS0533A30DC Hepatocytes_Z3 Lymphatic EC INHBA ACVR_1B2A receptor 0.091 0 0 8 4 20 Hepatocytes_Z3_Lymphatic EC 4.38633445654091e-06 12 1 12 0.000727543993634505 26 0.962962962962963 27 1.09903195939509e-05 24 1 24 -4 12 16 development
513 CPI-CS0533A30DC VSMC Fibroblasts 1 INHBA ACVR_1B2A receptor 0 0 0.36 8 4 20 VSMC_Fibroblasts 1 4.38633445654091e-06 12 1 12 0.000727543993634505 26 0.962962962962963 27 1.09903195939509e-05 24 1 24 -4 12 16 development
514 CPI-CS0533A30DC Cholangiocytes Fibroblasts 3 INHBA ACVR_1B2A receptor 0 0.157 0 8 4 20 Cholangiocytes_Fibroblasts 3 4.38633445654091e-06 12 1 12 0.000727543993634505 26 0.962962962962963 27 1.09903195939509e-05 24 1 24 -4 12 16 development
515 CPI-CS0533A30DC Fibroblasts 1 LSEC (interferon) INHBA ACVR_1B2A receptor 0 0 0.236 8 4 20 Fibroblasts 1_LSEC (interferon) 4.38633445654091e-06 12 1 12 0.000727543993634505 26 0.962962962962963 27 1.09903195939509e-05 24 1 24 -4 12 16 development
516 CPI-CS0533A30DC Fibroblasts 2 LSEC (interferon) INHBA ACVR_1B2A receptor 0 0 0.128 8 4 20 Fibroblasts 2_LSEC (interferon) 4.38633445654091e-06 12 1 12 0.000727543993634505 26 0.962962962962963 27 1.09903195939509e-05 24 1 24 -4 12 16 development
517 CPI-CS0533A30DC VSMC LSEC (interferon) INHBA ACVR_1B2A receptor 0.154 0 0.295 8 4 20 VSMC_LSEC (interferon) 4.38633445654091e-06 12 1 12 0.000727543993634505 26 0.962962962962963 27 1.09903195939509e-05 24 1 24 -4 12 16 development
518 CPI-CS0533A30DC Cholangiocytes LSEC (stress) INHBA ACVR_1B2A receptor 0 0 0.152 8 4 20 Cholangiocytes_LSEC (stress) 4.38633445654091e-06 12 1 12 0.000727543993634505 26 0.962962962962963 27 1.09903195939509e-05 24 1 24 -4 12 16 development
519 CPI-CS0533A30DC VSMC LSEC (stress) INHBA ACVR_1B2A receptor 0 0 0.285 8 4 20 VSMC_LSEC (stress) 4.38633445654091e-06 12 1 12 0.000727543993634505 26 0.962962962962963 27 1.09903195939509e-05 24 1 24 -4 12 16 development
520 CPI-CS0533A30DC activated DCs LSEC (interferon) INHBA ACVR_1B2A receptor 0 0 0.12 8 4 20 activated DCs_LSEC (interferon) 4.38633445654091e-06 12 1 12 0.000727543993634505 26 0.962962962962963 27 1.09903195939509e-05 24 1 24 -4 12 16 development
521 CPI-CS0533A30DC Cholangiocytes Fibroblasts 1 INHBA ACVR_1B2A receptor 0 0 0.227 8 4 20 Cholangiocytes_Fibroblasts 1 4.38633445654091e-06 12 1 12 0.000727543993634505 26 0.962962962962963 27 1.09903195939509e-05 24 1 24 -4 12 16 development
522 CPI-CS0533A30DC Hepatocytes_Z1 LSEC (interferon) INHBA ACVR_1B2A receptor 0.081 0 0 8 4 20 Hepatocytes_Z1_LSEC (interferon) 4.38633445654091e-06 12 1 12 0.000727543993634505 26 0.962962962962963 27 1.09903195939509e-05 24 1 24 -4 12 16 development
523 CPI-CS0533A30DC Cholangiocytes LSEC (interferon) INHBA ACVR_1B2A receptor 0 0 0.162 8 4 20 Cholangiocytes_LSEC (interferon) 4.38633445654091e-06 12 1 12 0.000727543993634505 26 0.962962962962963 27 1.09903195939509e-05 24 1 24 -4 12 16 development
524 CPI-CS0533A30DC Monocytes (secretory) Fibroblasts 3 INHBA ACVR_1B2A receptor 0 0.161 0 8 4 20 Monocytes (secretory)_Fibroblasts 3 4.38633445654091e-06 12 1 12 0.000727543993634505 26 0.962962962962963 27 1.09903195939509e-05 24 1 24 -4 12 16 development
525 CPI-CS0533A30DC Fibroblasts 1 Fibroblasts 3 INHBA ACVR_1B2A receptor 0 0.328 0 8 4 20 Fibroblasts 1_Fibroblasts 3 4.38633445654091e-06 12 1 12 0.000727543993634505 26 0.962962962962963 27 1.09903195939509e-05 24 1 24 -4 12 16 development
526 CPI-CS0533A30DC Fibroblasts 1 Dividing endothelial cells INHBA ACVR_1B2A receptor 0 0 0.238 8 4 20 Fibroblasts 1_Dividing endothelial cells 4.38633445654091e-06 12 1 12 0.000727543993634505 26 0.962962962962963 27 1.09903195939509e-05 24 1 24 -4 12 16 development
527 CPI-CS0533A30DC Fibroblasts 2 LSEC (stress) INHBA ACVR_1B2A receptor 0 0 0.118 8 4 20 Fibroblasts 2_LSEC (stress) 4.38633445654091e-06 12 1 12 0.000727543993634505 26 0.962962962962963 27 1.09903195939509e-05 24 1 24 -4 12 16 development
528 CPI-CS0533A30DC Hepatocytes_Z2 LSEC (interferon) INHBA ACVR_1B2A receptor 0.099 0 0 8 4 20 Hepatocytes_Z2_LSEC (interferon) 4.38633445654091e-06 12 1 12 0.000727543993634505 26 0.962962962962963 27 1.09903195939509e-05 24 1 24 -4 12 16 development
529 CPI-CS0533A30DC VSMC Dividing endothelial cells INHBA ACVR_1B2A receptor 0 0 0.296 8 4 20 VSMC_Dividing endothelial cells 4.38633445654091e-06 12 1 12 0.000727543993634505 26 0.962962962962963 27 1.09903195939509e-05 24 1 24 -4 12 16 development
531 CPI-CS0533A30DC Hepatocytes_Z3 LSEC (interferon) INHBA ACVR_1B2A receptor 0.088 0 0 8 4 20 Hepatocytes_Z3_LSEC (interferon) 4.38633445654091e-06 12 1 12 0.000727543993634505 26 0.962962962962963 27 1.09903195939509e-05 24 1 24 -4 12 16 development
532 CPI-CS0533A30DC Fibroblasts 2 Dividing endothelial cells INHBA ACVR_1B2A receptor 0 0 0.129 8 4 20 Fibroblasts 2_Dividing endothelial cells 4.38633445654091e-06 12 1 12 0.000727543993634505 26 0.962962962962963 27 1.09903195939509e-05 24 1 24 -4 12 16 development
533 CPI-CS0533A30DC activated DCs Dividing endothelial cells INHBA ACVR_1B2A receptor 0 0 0.121 8 4 20 activated DCs_Dividing endothelial cells 4.38633445654091e-06 12 1 12 0.000727543993634505 26 0.962962962962963 27 1.09903195939509e-05 24 1 24 -4 12 16 development
534 CPI-CS0533A30DC Fibroblasts 1 LSEC (stress) INHBA ACVR_1B2A receptor 0 0 0.227 8 4 20 Fibroblasts 1_LSEC (stress) 4.38633445654091e-06 12 1 12 0.000727543993634505 26 0.962962962962963 27 1.09903195939509e-05 24 1 24 -4 12 16 development
535 CPI-CS0533A30DC Hepatocytes_Z2 Lymphatic EC INHBA ACVR_1B2A receptor 0.102 0 0 8 4 20 Hepatocytes_Z2_Lymphatic EC 4.38633445654091e-06 12 1 12 0.000727543993634505 26 0.962962962962963 27 1.09903195939509e-05 24 1 24 -4 12 16 development
536 CPI-CS0533A30DC Hepatocytes_Z1 Lymphatic EC INHBA ACVR_1B2A receptor 0.084 0 0 8 4 20 Hepatocytes_Z1_Lymphatic EC 4.38633445654091e-06 12 1 12 0.000727543993634505 26 0.962962962962963 27 1.09903195939509e-05 24 1 24 -4 12 16 development
537 CPI-CS0533A30DC activated DCs Fibroblasts 1 INHBA ACVR_1B2A receptor 0 0 0.185 8 4 20 activated DCs_Fibroblasts 1 4.38633445654091e-06 12 1 12 0.000727543993634505 26 0.962962962962963 27 1.09903195939509e-05 24 1 24 -4 12 16 development
538 CPI-CS0533A30DC Fibroblasts 2 Fibroblasts 1 INHBA ACVR_1B2A receptor 0 0 0.193 8 4 20 Fibroblasts 2_Fibroblasts 1 4.38633445654091e-06 12 1 12 0.000727543993634505 26 0.962962962962963 27 1.09903195939509e-05 24 1 24 -4 12 16 development
539 CPI-CS0533A30DC Cholangiocytes Dividing endothelial cells INHBA ACVR_1B2A receptor 0 0 0.163 8 4 20 Cholangiocytes_Dividing endothelial cells 4.38633445654091e-06 12 1 12 0.000727543993634505 26 0.962962962962963 27 1.09903195939509e-05 24 1 24 -4 12 16 development
540 CPI-CS0533A30DC VSMC Lymphatic EC INHBA ACVR_1B2A receptor 0.157 0 0 8 4 20 VSMC_Lymphatic EC 4.38633445654091e-06 12 1 12 0.000727543993634505 26 0.962962962962963 27 1.09903195939509e-05 24 1 24 -4 12 16 development
541 CPI-CS05426BFFA Macrophages Hepatocytes_Z1 IL1B IL1 receptor 0.729 0.443 0 71 57 45 Macrophages_Hepatocytes_Z1 0.0634519492443744 32 0.4 80 0.0274037666314282 62 0.696629213483146 89 0.0440832162857001 34 0.5 68 -14 -26 -12 immune
542 CPI-CS05426BFFA Macrophages (HES4+) Monocytes (IGSF21+ GPR34+) IL1B IL1 receptor 0.567 0 0 71 57 45 Macrophages (HES4+)_Monocytes (IGSF21+ GPR34+) 0.0634519492443744 32 0.4 80 0.0274037666314282 62 0.696629213483146 89 0.0440832162857001 34 0.5 68 -14 -26 -12 immune
543 CPI-CS05426BFFA Dividing cDCs cDC2 IL1B IL1 receptor 0 0 0.249 71 57 45 Dividing cDCs_cDC2 0.0634519492443744 32 0.4 80 0.0274037666314282 62 0.696629213483146 89 0.0440832162857001 34 0.5 68 -14 -26 -12 immune
544 CPI-CS05426BFFA Monocytes (IGSF21+ GPR34+) Monocytes (secretory) IL1B IL1 receptor 0.393 0.152 0.196 71 57 45 Monocytes (IGSF21+ GPR34+)_Monocytes (secretory) 0.0634519492443744 32 0.4 80 0.0274037666314282 62 0.696629213483146 89 0.0440832162857001 34 0.5 68 -14 -26 -12 immune
545 CPI-CS05426BFFA cDC2 Monocytes (TREM2+ CD9+) IL1B IL1 receptor 0.602 0.351 0.369 71 57 45 cDC2_Monocytes (TREM2+ CD9+) 0.0634519492443744 32 0.4 80 0.0274037666314282 62 0.696629213483146 89 0.0440832162857001 34 0.5 68 -14 -26 -12 immune
546 CPI-CS05426BFFA Macrophages Monocytes (IGSF21+ GPR34+) IL1B IL1 receptor 0.714 0 0 71 57 45 Macrophages_Monocytes (IGSF21+ GPR34+) 0.0634519492443744 32 0.4 80 0.0274037666314282 62 0.696629213483146 89 0.0440832162857001 34 0.5 68 -14 -26 -12 immune
547 CPI-CS05426BFFA Monocytes (secretory) cDC2 IL1B IL1 receptor 0 0 0.618 71 57 45 Monocytes (secretory)_cDC2 0.0634519492443744 32 0.4 80 0.0274037666314282 62 0.696629213483146 89 0.0440832162857001 34 0.5 68 -14 -26 -12 immune
548 CPI-CS05426BFFA Monocytes (IGSF21+ GPR34+) Hepatocytes_Z2 IL1B IL1 receptor 0.394 0.117 0 71 57 45 Monocytes (IGSF21+ GPR34+)_Hepatocytes_Z2 0.0634519492443744 32 0.4 80 0.0274037666314282 62 0.696629213483146 89 0.0440832162857001 34 0.5 68 -14 -26 -12 immune
549 CPI-CS05426BFFA Macrophages (HES4+) Monocytes (secretory) IL1B IL1 receptor 0.58 0.35 0.315 71 57 45 Macrophages (HES4+)_Monocytes (secretory) 0.0634519492443744 32 0.4 80 0.0274037666314282 62 0.696629213483146 89 0.0440832162857001 34 0.5 68 -14 -26 -12 immune
550 CPI-CS05426BFFA cDC2 Hepatocytes_Z1 IL1B IL1 receptor 0.606 0.349 0 71 57 45 cDC2_Hepatocytes_Z1 0.0634519492443744 32 0.4 80 0.0274037666314282 62 0.696629213483146 89 0.0440832162857001 34 0.5 68 -14 -26 -12 immune
551 CPI-CS05426BFFA Kupffer cells (SUCNR1+) Monocytes (IGSF21+ GPR34+) IL1B IL1 receptor 0.315 0 0 71 57 45 Kupffer cells (SUCNR1+)_Monocytes (IGSF21+ GPR34+) 0.0634519492443744 32 0.4 80 0.0274037666314282 62 0.696629213483146 89 0.0440832162857001 34 0.5 68 -14 -26 -12 immune
552 CPI-CS05426BFFA Macrophages Hepatocytes_Z2 IL1B IL1 receptor 0.728 0.454 0 71 57 45 Macrophages_Hepatocytes_Z2 0.0634519492443744 32 0.4 80 0.0274037666314282 62 0.696629213483146 89 0.0440832162857001 34 0.5 68 -14 -26 -12 immune
554 CPI-CS05426BFFA Monocytes (TREM2+ CD9+) Cholangiocytes IL1B IL1 receptor 0.554 0.251 0.177 71 57 45 Monocytes (TREM2+ CD9+)_Cholangiocytes 0.0634519492443744 32 0.4 80 0.0274037666314282 62 0.696629213483146 89 0.0440832162857001 34 0.5 68 -14 -26 -12 immune
555 CPI-CS05426BFFA cDC2 Monocytes (IGSF21+ GPR34+) IL1B IL1 receptor 0.591 0 0 71 57 45 cDC2_Monocytes (IGSF21+ GPR34+) 0.0634519492443744 32 0.4 80 0.0274037666314282 62 0.696629213483146 89 0.0440832162857001 34 0.5 68 -14 -26 -12 immune
556 CPI-CS05426BFFA Monocytes (secretory) Cholangiocytes IL1B IL1 receptor 1.123 0.734 0.655 71 57 45 Monocytes (secretory)_Cholangiocytes 0.0634519492443744 32 0.4 80 0.0274037666314282 62 0.696629213483146 89 0.0440832162857001 34 0.5 68 -14 -26 -12 immune
557 CPI-CS05426BFFA Kupffer cells (SUCNR1+) LSEC (interferon) IL1B IL1 receptor 0.305 0 0 71 57 45 Kupffer cells (SUCNR1+)_LSEC (interferon) 0.0634519492443744 32 0.4 80 0.0274037666314282 62 0.696629213483146 89 0.0440832162857001 34 0.5 68 -14 -26 -12 immune
558 CPI-CS05426BFFA Monocytes (secretory) LSEC (interferon) IL1B IL1 receptor 1.112 0 0 71 57 45 Monocytes (secretory)_LSEC (interferon) 0.0634519492443744 32 0.4 80 0.0274037666314282 62 0.696629213483146 89 0.0440832162857001 34 0.5 68 -14 -26 -12 immune
559 CPI-CS05426BFFA Kupffer cells Hepatocytes_Z3 IL1B IL1 receptor 0.227 0 0 71 57 45 Kupffer cells_Hepatocytes_Z3 0.0634519492443744 32 0.4 80 0.0274037666314282 62 0.696629213483146 89 0.0440832162857001 34 0.5 68 -14 -26 -12 immune
560 CPI-CS05426BFFA Monocytes (IGSF21+ GPR34+) Monocytes (TREM2+ CD9+) IL1B IL1 receptor 0.391 0 0.176 71 57 45 Monocytes (IGSF21+ GPR34+)_Monocytes (TREM2+ CD9+) 0.0634519492443744 32 0.4 80 0.0274037666314282 62 0.696629213483146 89 0.0440832162857001 34 0.5 68 -14 -26 -12 immune
561 CPI-CS05426BFFA Kupffer cells Hepatocytes_Z1 IL1B IL1 receptor 0.227 0 0 71 57 45 Kupffer cells_Hepatocytes_Z1 0.0634519492443744 32 0.4 80 0.0274037666314282 62 0.696629213483146 89 0.0440832162857001 34 0.5 68 -14 -26 -12 immune
562 CPI-CS05426BFFA Macrophages Cholangiocytes IL1B IL1 receptor 0.715 0.486 0.539 71 57 45 Macrophages_Cholangiocytes 0.0634519492443744 32 0.4 80 0.0274037666314282 62 0.696629213483146 89 0.0440832162857001 34 0.5 68 -14 -26 -12 immune
563 CPI-CS05426BFFA Macrophages (HES4+) cDC2 IL1B IL1 receptor 0 0 0.286 71 57 45 Macrophages (HES4+)_cDC2 0.0634519492443744 32 0.4 80 0.0274037666314282 62 0.696629213483146 89 0.0440832162857001 34 0.5 68 -14 -26 -12 immune
565 CPI-CS05426BFFA Macrophages (HES4+) Cholangiocytes IL1B IL1 receptor 0.568 0.347 0.323 71 57 45 Macrophages (HES4+)_Cholangiocytes 0.0634519492443744 32 0.4 80 0.0274037666314282 62 0.696629213483146 89 0.0440832162857001 34 0.5 68 -14 -26 -12 immune
566 CPI-CS05426BFFA Dividing cDCs Hepatocytes_Z2 IL1B IL1 receptor 0.545 0.287 0 71 57 45 Dividing cDCs_Hepatocytes_Z2 0.0634519492443744 32 0.4 80 0.0274037666314282 62 0.696629213483146 89 0.0440832162857001 34 0.5 68 -14 -26 -12 immune
567 CPI-CS05426BFFA cDC2 Monocytes (secretory) IL1B IL1 receptor 0.604 0.394 0.389 71 57 45 cDC2_Monocytes (secretory) 0.0634519492443744 32 0.4 80 0.0274037666314282 62 0.696629213483146 89 0.0440832162857001 34 0.5 68 -14 -26 -12 immune
568 CPI-CS05426BFFA Kupffer cells Cholangiocytes IL1B IL1 receptor 0.213 0.139 0.22 71 57 45 Kupffer cells_Cholangiocytes 0.0634519492443744 32 0.4 80 0.0274037666314282 62 0.696629213483146 89 0.0440832162857001 34 0.5 68 -14 -26 -12 immune
569 CPI-CS05426BFFA Kupffer cells (SUCNR1+) cDC2 IL1B IL1 receptor 0 0 0.282 71 57 45 Kupffer cells (SUCNR1+)_cDC2 0.0634519492443744 32 0.4 80 0.0274037666314282 62 0.696629213483146 89 0.0440832162857001 34 0.5 68 -14 -26 -12 immune
570 CPI-CS05426BFFA cDC2 LSEC (interferon) IL1B IL1 receptor 0.58 0 0 71 57 45 cDC2_LSEC (interferon) 0.0634519492443744 32 0.4 80 0.0274037666314282 62 0.696629213483146 89 0.0440832162857001 34 0.5 68 -14 -26 -12 immune
571 CPI-CS05426BFFA Monocytes (secretory) Macrophages IL1B IL1 receptor 0 0.714 0.641 71 57 45 Monocytes (secretory)_Macrophages 0.0634519492443744 32 0.4 80 0.0274037666314282 62 0.696629213483146 89 0.0440832162857001 34 0.5 68 -14 -26 -12 immune
572 CPI-CS05426BFFA Monocytes (TREM2+ CD9+) Monocytes (secretory) IL1B IL1 receptor 0.566 0.254 0.17 71 57 45 Monocytes (TREM2+ CD9+)_Monocytes (secretory) 0.0634519492443744 32 0.4 80 0.0274037666314282 62 0.696629213483146 89 0.0440832162857001 34 0.5 68 -14 -26 -12 immune
573 CPI-CS05426BFFA Kupffer cells (SUCNR1+) Hepatocytes_Z2 IL1B IL1 receptor 0.329 0.222 0 71 57 45 Kupffer cells (SUCNR1+)_Hepatocytes_Z2 0.0634519492443744 32 0.4 80 0.0274037666314282 62 0.696629213483146 89 0.0440832162857001 34 0.5 68 -14 -26 -12 immune
574 CPI-CS05426BFFA Monocytes (IGSF21+ GPR34+) cDC2 IL1B IL1 receptor 0 0 0.168 71 57 45 Monocytes (IGSF21+ GPR34+)_cDC2 0.0634519492443744 32 0.4 80 0.0274037666314282 62 0.696629213483146 89 0.0440832162857001 34 0.5 68 -14 -26 -12 immune
575 CPI-CS05426BFFA Monocytes (TREM2+ CD9+) Hepatocytes_Z3 IL1B IL1 receptor 0.568 0.225 0 71 57 45 Monocytes (TREM2+ CD9+)_Hepatocytes_Z3 0.0634519492443744 32 0.4 80 0.0274037666314282 62 0.696629213483146 89 0.0440832162857001 34 0.5 68 -14 -26 -12 immune
577 CPI-CS05426BFFA Kupffer cells (SUCNR1+) Hepatocytes_Z3 IL1B IL1 receptor 0.33 0.227 0 71 57 45 Kupffer cells (SUCNR1+)_Hepatocytes_Z3 0.0634519492443744 32 0.4 80 0.0274037666314282 62 0.696629213483146 89 0.0440832162857001 34 0.5 68 -14 -26 -12 immune
578 CPI-CS05426BFFA Monocytes (IGSF21+ GPR34+) Hepatocytes_Z3 IL1B IL1 receptor 0.395 0.122 0 71 57 45 Monocytes (IGSF21+ GPR34+)_Hepatocytes_Z3 0.0634519492443744 32 0.4 80 0.0274037666314282 62 0.696629213483146 89 0.0440832162857001 34 0.5 68 -14 -26 -12 immune
579 CPI-CS05426BFFA Macrophages cDC2 IL1B IL1 receptor 0 0 0.503 71 57 45 Macrophages_cDC2 0.0634519492443744 32 0.4 80 0.0274037666314282 62 0.696629213483146 89 0.0440832162857001 34 0.5 68 -14 -26 -12 immune
580 CPI-CS05426BFFA cDC2 Hepatocytes_Z2 IL1B IL1 receptor 0.604 0.359 0 71 57 45 cDC2_Hepatocytes_Z2 0.0634519492443744 32 0.4 80 0.0274037666314282 62 0.696629213483146 89 0.0440832162857001 34 0.5 68 -14 -26 -12 immune
581 CPI-CS05426BFFA cDC2 Hepatocytes_Z3 IL1B IL1 receptor 0.606 0.365 0 71 57 45 cDC2_Hepatocytes_Z3 0.0634519492443744 32 0.4 80 0.0274037666314282 62 0.696629213483146 89 0.0440832162857001 34 0.5 68 -14 -26 -12 immune
582 CPI-CS05426BFFA Kupffer cells Monocytes (IGSF21+ GPR34+) IL1B IL1 receptor 0.212 0 0 71 57 45 Kupffer cells_Monocytes (IGSF21+ GPR34+) 0.0634519492443744 32 0.4 80 0.0274037666314282 62 0.696629213483146 89 0.0440832162857001 34 0.5 68 -14 -26 -12 immune
583 CPI-CS05426BFFA Macrophages (HES4+) LSEC (interferon) IL1B IL1 receptor 0.557 0 0 71 57 45 Macrophages (HES4+)_LSEC (interferon) 0.0634519492443744 32 0.4 80 0.0274037666314282 62 0.696629213483146 89 0.0440832162857001 34 0.5 68 -14 -26 -12 immune
584 CPI-CS05426BFFA Dividing cDCs Monocytes (TREM2+ CD9+) IL1B IL1 receptor 0.543 0.279 0.258 71 57 45 Dividing cDCs_Monocytes (TREM2+ CD9+) 0.0634519492443744 32 0.4 80 0.0274037666314282 62 0.696629213483146 89 0.0440832162857001 34 0.5 68 -14 -26 -12 immune
585 CPI-CS05426BFFA Monocytes (TREM2+ CD9+) Monocytes (IGSF21+ GPR34+) IL1B IL1 receptor 0.553 0 0 71 57 45 Monocytes (TREM2+ CD9+)_Monocytes (IGSF21+ GPR34+) 0.0634519492443744 32 0.4 80 0.0274037666314282 62 0.696629213483146 89 0.0440832162857001 34 0.5 68 -14 -26 -12 immune
586 CPI-CS05426BFFA Macrophages (HES4+) Hepatocytes_Z1 IL1B IL1 receptor 0.582 0.305 0 71 57 45 Macrophages (HES4+)_Hepatocytes_Z1 0.0634519492443744 32 0.4 80 0.0274037666314282 62 0.696629213483146 89 0.0440832162857001 34 0.5 68 -14 -26 -12 immune
587 CPI-CS05426BFFA Macrophages (HES4+) Hepatocytes_Z3 IL1B IL1 receptor 0.582 0.321 0 71 57 45 Macrophages (HES4+)_Hepatocytes_Z3 0.0634519492443744 32 0.4 80 0.0274037666314282 62 0.696629213483146 89 0.0440832162857001 34 0.5 68 -14 -26 -12 immune
588 CPI-CS05426BFFA Kupffer cells Macrophages IL1B IL1 receptor 0 0.118 0.207 71 57 45 Kupffer cells_Macrophages 0.0634519492443744 32 0.4 80 0.0274037666314282 62 0.696629213483146 89 0.0440832162857001 34 0.5 68 -14 -26 -12 immune
589 CPI-CS05426BFFA Kupffer cells cDC2 IL1B IL1 receptor 0 0 0.184 71 57 45 Kupffer cells_cDC2 0.0634519492443744 32 0.4 80 0.0274037666314282 62 0.696629213483146 89 0.0440832162857001 34 0.5 68 -14 -26 -12 immune
590 CPI-CS05426BFFA Kupffer cells Monocytes (TREM2+ CD9+) IL1B IL1 receptor 0.223 0 0.192 71 57 45 Kupffer cells_Monocytes (TREM2+ CD9+) 0.0634519492443744 32 0.4 80 0.0274037666314282 62 0.696629213483146 89 0.0440832162857001 34 0.5 68 -14 -26 -12 immune
591 CPI-CS05426BFFA Dividing cDCs Hepatocytes_Z3 IL1B IL1 receptor 0.546 0.292 0 71 57 45 Dividing cDCs_Hepatocytes_Z3 0.0634519492443744 32 0.4 80 0.0274037666314282 62 0.696629213483146 89 0.0440832162857001 34 0.5 68 -14 -26 -12 immune
592 CPI-CS05426BFFA Macrophages (HES4+) Monocytes (TREM2+ CD9+) IL1B IL1 receptor 0.578 0.307 0.295 71 57 45 Macrophages (HES4+)_Monocytes (TREM2+ CD9+) 0.0634519492443744 32 0.4 80 0.0274037666314282 62 0.696629213483146 89 0.0440832162857001 34 0.5 68 -14 -26 -12 immune
593 CPI-CS05426BFFA Monocytes (secretory) Hepatocytes_Z2 IL1B IL1 receptor 1.136 0.703 0 71 57 45 Monocytes (secretory)_Hepatocytes_Z2 0.0634519492443744 32 0.4 80 0.0274037666314282 62 0.696629213483146 89 0.0440832162857001 34 0.5 68 -14 -26 -12 immune
594 CPI-CS05426BFFA cDC2 Cholangiocytes IL1B IL1 receptor 0.592 0.391 0.397 71 57 45 cDC2_Cholangiocytes 0.0634519492443744 32 0.4 80 0.0274037666314282 62 0.696629213483146 89 0.0440832162857001 34 0.5 68 -14 -26 -12 immune
595 CPI-CS05426BFFA Dividing cDCs Hepatocytes_Z1 IL1B IL1 receptor 0.546 0.276 0 71 57 45 Dividing cDCs_Hepatocytes_Z1 0.0634519492443744 32 0.4 80 0.0274037666314282 62 0.696629213483146 89 0.0440832162857001 34 0.5 68 -14 -26 -12 immune
596 CPI-CS05426BFFA Dividing cDCs LSEC (interferon) IL1B IL1 receptor 0.521 0 0 71 57 45 Dividing cDCs_LSEC (interferon) 0.0634519492443744 32 0.4 80 0.0274037666314282 62 0.696629213483146 89 0.0440832162857001 34 0.5 68 -14 -26 -12 immune
597 CPI-CS05426BFFA Kupffer cells Hepatocytes_Z2 IL1B IL1 receptor 0.226 0 0 71 57 45 Kupffer cells_Hepatocytes_Z2 0.0634519492443744 32 0.4 80 0.0274037666314282 62 0.696629213483146 89 0.0440832162857001 34 0.5 68 -14 -26 -12 immune
598 CPI-CS05426BFFA cDC2 Macrophages IL1B IL1 receptor 0 0.37 0.384 71 57 45 cDC2_Macrophages 0.0634519492443744 32 0.4 80 0.0274037666314282 62 0.696629213483146 89 0.0440832162857001 34 0.5 68 -14 -26 -12 immune
599 CPI-CS05426BFFA Monocytes (IGSF21+ GPR34+) Macrophages IL1B IL1 receptor 0 0.128 0.191 71 57 45 Monocytes (IGSF21+ GPR34+)_Macrophages 0.0634519492443744 32 0.4 80 0.0274037666314282 62 0.696629213483146 89 0.0440832162857001 34 0.5 68 -14 -26 -12 immune
600 CPI-CS05426BFFA Macrophages Monocytes (secretory) IL1B IL1 receptor 0.727 0.489 0.531 71 57 45 Macrophages_Monocytes (secretory) 0.0634519492443744 32 0.4 80 0.0274037666314282 62 0.696629213483146 89 0.0440832162857001 34 0.5 68 -14 -26 -12 immune
601 CPI-CS05426BFFA Monocytes (TREM2+ CD9+) cDC2 IL1B IL1 receptor 0 0 0.141 71 57 45 Monocytes (TREM2+ CD9+)_cDC2 0.0634519492443744 32 0.4 80 0.0274037666314282 62 0.696629213483146 89 0.0440832162857001 34 0.5 68 -14 -26 -12 immune
602 CPI-CS05426BFFA Monocytes (TREM2+ CD9+) Hepatocytes_Z1 IL1B IL1 receptor 0.568 0.209 0 71 57 45 Monocytes (TREM2+ CD9+)_Hepatocytes_Z1 0.0634519492443744 32 0.4 80 0.0274037666314282 62 0.696629213483146 89 0.0440832162857001 34 0.5 68 -14 -26 -12 immune
603 CPI-CS05426BFFA Kupffer cells (SUCNR1+) Monocytes (TREM2+ CD9+) IL1B IL1 receptor 0.327 0.214 0.291 71 57 45 Kupffer cells (SUCNR1+)_Monocytes (TREM2+ CD9+) 0.0634519492443744 32 0.4 80 0.0274037666314282 62 0.696629213483146 89 0.0440832162857001 34 0.5 68 -14 -26 -12 immune
604 CPI-CS05426BFFA Monocytes (TREM2+ CD9+) Macrophages IL1B IL1 receptor 0 0.231 0.164 71 57 45 Monocytes (TREM2+ CD9+)_Macrophages 0.0634519492443744 32 0.4 80 0.0274037666314282 62 0.696629213483146 89 0.0440832162857001 34 0.5 68 -14 -26 -12 immune
605 CPI-CS05426BFFA Kupffer cells (SUCNR1+) Macrophages IL1B IL1 receptor 0 0.233 0.306 71 57 45 Kupffer cells (SUCNR1+)_Macrophages 0.0634519492443744 32 0.4 80 0.0274037666314282 62 0.696629213483146 89 0.0440832162857001 34 0.5 68 -14 -26 -12 immune
606 CPI-CS05426BFFA Macrophages (HES4+) Macrophages IL1B IL1 receptor 0 0.326 0.31 71 57 45 Macrophages (HES4+)_Macrophages 0.0634519492443744 32 0.4 80 0.0274037666314282 62 0.696629213483146 89 0.0440832162857001 34 0.5 68 -14 -26 -12 immune
607 CPI-CS05426BFFA Monocytes (IGSF21+ GPR34+) Hepatocytes_Z1 IL1B IL1 receptor 0.395 0 0 71 57 45 Monocytes (IGSF21+ GPR34+)_Hepatocytes_Z1 0.0634519492443744 32 0.4 80 0.0274037666314282 62 0.696629213483146 89 0.0440832162857001 34 0.5 68 -14 -26 -12 immune
608 CPI-CS05426BFFA Kupffer cells (SUCNR1+) Hepatocytes_Z1 IL1B IL1 receptor 0.33 0.211 0 71 57 45 Kupffer cells (SUCNR1+)_Hepatocytes_Z1 0.0634519492443744 32 0.4 80 0.0274037666314282 62 0.696629213483146 89 0.0440832162857001 34 0.5 68 -14 -26 -12 immune
609 CPI-CS05426BFFA Kupffer cells (SUCNR1+) Monocytes (secretory) IL1B IL1 receptor 0.328 0.256 0.311 71 57 45 Kupffer cells (SUCNR1+)_Monocytes (secretory) 0.0634519492443744 32 0.4 80 0.0274037666314282 62 0.696629213483146 89 0.0440832162857001 34 0.5 68 -14 -26 -12 immune
611 CPI-CS05426BFFA Macrophages LSEC (interferon) IL1B IL1 receptor 0.704 0 0 71 57 45 Macrophages_LSEC (interferon) 0.0634519492443744 32 0.4 80 0.0274037666314282 62 0.696629213483146 89 0.0440832162857001 34 0.5 68 -14 -26 -12 immune
612 CPI-CS05426BFFA Macrophages (HES4+) Hepatocytes_Z2 IL1B IL1 receptor 0.581 0.315 0 71 57 45 Macrophages (HES4+)_Hepatocytes_Z2 0.0634519492443744 32 0.4 80 0.0274037666314282 62 0.696629213483146 89 0.0440832162857001 34 0.5 68 -14 -26 -12 immune
613 CPI-CS05426BFFA Monocytes (IGSF21+ GPR34+) Cholangiocytes IL1B IL1 receptor 0.381 0.149 0.204 71 57 45 Monocytes (IGSF21+ GPR34+)_Cholangiocytes 0.0634519492443744 32 0.4 80 0.0274037666314282 62 0.696629213483146 89 0.0440832162857001 34 0.5 68 -14 -26 -12 immune
614 CPI-CS05426BFFA Monocytes (TREM2+ CD9+) Hepatocytes_Z2 IL1B IL1 receptor 0.567 0.22 0 71 57 45 Monocytes (TREM2+ CD9+)_Hepatocytes_Z2 0.0634519492443744 32 0.4 80 0.0274037666314282 62 0.696629213483146 89 0.0440832162857001 34 0.5 68 -14 -26 -12 immune
615 CPI-CS05426BFFA Macrophages Hepatocytes_Z3 IL1B IL1 receptor 0.729 0.459 0 71 57 45 Macrophages_Hepatocytes_Z3 0.0634519492443744 32 0.4 80 0.0274037666314282 62 0.696629213483146 89 0.0440832162857001 34 0.5 68 -14 -26 -12 immune
616 CPI-CS05426BFFA Dividing cDCs Cholangiocytes IL1B IL1 receptor 0.532 0.318 0.286 71 57 45 Dividing cDCs_Cholangiocytes 0.0634519492443744 32 0.4 80 0.0274037666314282 62 0.696629213483146 89 0.0440832162857001 34 0.5 68 -14 -26 -12 immune
617 CPI-CS05426BFFA Dividing cDCs Macrophages IL1B IL1 receptor 0 0.297 0.272 71 57 45 Dividing cDCs_Macrophages 0.0634519492443744 32 0.4 80 0.0274037666314282 62 0.696629213483146 89 0.0440832162857001 34 0.5 68 -14 -26 -12 immune
618 CPI-CS05426BFFA Monocytes (secretory) Monocytes (TREM2+ CD9+) IL1B IL1 receptor 1.134 0.695 0.627 71 57 45 Monocytes (secretory)_Monocytes (TREM2+ CD9+) 0.0634519492443744 32 0.4 80 0.0274037666314282 62 0.696629213483146 89 0.0440832162857001 34 0.5 68 -14 -26 -12 immune
619 CPI-CS05426BFFA Monocytes (TREM2+ CD9+) LSEC (interferon) IL1B IL1 receptor 0.543 0 0 71 57 45 Monocytes (TREM2+ CD9+)_LSEC (interferon) 0.0634519492443744 32 0.4 80 0.0274037666314282 62 0.696629213483146 89 0.0440832162857001 34 0.5 68 -14 -26 -12 immune
620 CPI-CS05426BFFA Macrophages Monocytes (TREM2+ CD9+) IL1B IL1 receptor 0.726 0.446 0.511 71 57 45 Macrophages_Monocytes (TREM2+ CD9+) 0.0634519492443744 32 0.4 80 0.0274037666314282 62 0.696629213483146 89 0.0440832162857001 34 0.5 68 -14 -26 -12 immune
621 CPI-CS05426BFFA Dividing cDCs Monocytes (IGSF21+ GPR34+) IL1B IL1 receptor 0.531 0 0 71 57 45 Dividing cDCs_Monocytes (IGSF21+ GPR34+) 0.0634519492443744 32 0.4 80 0.0274037666314282 62 0.696629213483146 89 0.0440832162857001 34 0.5 68 -14 -26 -12 immune
622 CPI-CS05426BFFA Kupffer cells (SUCNR1+) Cholangiocytes IL1B IL1 receptor 0.316 0.253 0.319 71 57 45 Kupffer cells (SUCNR1+)_Cholangiocytes 0.0634519492443744 32 0.4 80 0.0274037666314282 62 0.696629213483146 89 0.0440832162857001 34 0.5 68 -14 -26 -12 immune
623 CPI-CS05426BFFA Monocytes (secretory) Monocytes (IGSF21+ GPR34+) IL1B IL1 receptor 1.122 0 0 71 57 45 Monocytes (secretory)_Monocytes (IGSF21+ GPR34+) 0.0634519492443744 32 0.4 80 0.0274037666314282 62 0.696629213483146 89 0.0440832162857001 34 0.5 68 -14 -26 -12 immune
624 CPI-CS05426BFFA Monocytes (secretory) Hepatocytes_Z3 IL1B IL1 receptor 1.137 0.708 0 71 57 45 Monocytes (secretory)_Hepatocytes_Z3 0.0634519492443744 32 0.4 80 0.0274037666314282 62 0.696629213483146 89 0.0440832162857001 34 0.5 68 -14 -26 -12 immune
626 CPI-CS05426BFFA Monocytes (IGSF21+ GPR34+) LSEC (interferon) IL1B IL1 receptor 0.37 0 0 71 57 45 Monocytes (IGSF21+ GPR34+)_LSEC (interferon) 0.0634519492443744 32 0.4 80 0.0274037666314282 62 0.696629213483146 89 0.0440832162857001 34 0.5 68 -14 -26 -12 immune
627 CPI-CS05426BFFA Monocytes (secretory) Hepatocytes_Z1 IL1B IL1 receptor 1.137 0.692 0 71 57 45 Monocytes (secretory)_Hepatocytes_Z1 0.0634519492443744 32 0.4 80 0.0274037666314282 62 0.696629213483146 89 0.0440832162857001 34 0.5 68 -14 -26 -12 immune
628 CPI-CS05426BFFA Dividing cDCs Monocytes (secretory) IL1B IL1 receptor 0.544 0.321 0.278 71 57 45 Dividing cDCs_Monocytes (secretory) 0.0634519492443744 32 0.4 80 0.0274037666314282 62 0.696629213483146 89 0.0440832162857001 34 0.5 68 -14 -26 -12 immune
629 CPI-CS05426BFFA Kupffer cells Monocytes (secretory) IL1B IL1 receptor 0.225 0.142 0.213 71 57 45 Kupffer cells_Monocytes (secretory) 0.0634519492443744 32 0.4 80 0.0274037666314282 62 0.696629213483146 89 0.0440832162857001 34 0.5 68 -14 -26 -12 immune
634 CPI-CS05AB368CE IgA+ Plasma cells NK cells 1 HLA-E CD94:NKG2C 0.633 0.559 0.55 241 189 283 IgA+ Plasma cells_NK cells 1 0.100741919106058 154 0.527397260273973 292 0.13943590363747 148 0.44047619047619 336 0.177556020473893 100 0.34965034965035 286 -52 42 94 immune
635 CPI-CS05AB368CE CD8 ab-T cells 2 CD8 ab-T cells (stress) HLA-E CD94:NKG2C 1.124 0 0 241 189 283 CD8 ab-T cells 2_CD8 ab-T cells (stress) 0.100741919106058 154 0.527397260273973 292 0.13943590363747 148 0.44047619047619 336 0.177556020473893 100 0.34965034965035 286 -52 42 94 immune
636 CPI-CS05AB368CE Lymphatic EC gd-T cells HLA-E CD94:NKG2C 0 1.248 1.366 241 189 283 Lymphatic EC_gd-T cells 0.100741919106058 154 0.527397260273973 292 0.13943590363747 148 0.44047619047619 336 0.177556020473893 100 0.34965034965035 286 -52 42 94 immune
637 CPI-CS05AB368CE ab-T cells (stress) NK cells 2 HLA-E CD94:NKG2C 1 0.816 0.833 241 189 283 ab-T cells (stress)_NK cells 2 0.100741919106058 154 0.527397260273973 292 0.13943590363747 148 0.44047619047619 336 0.177556020473893 100 0.34965034965035 286 -52 42 94 immune
638 CPI-CS05AB368CE Infiltrating NK cells NK cells 1 HLA-E CD94:NKG2C 1.117 0.976 1.051 241 189 283 Infiltrating NK cells_NK cells 1 0.100741919106058 154 0.527397260273973 292 0.13943590363747 148 0.44047619047619 336 0.177556020473893 100 0.34965034965035 286 -52 42 94 immune
639 CPI-CS05AB368CE Infiltrating NK cells CD8 ab-T cells 1 HLA-E CD94:NKG2C 0 0 1.036 241 189 283 Infiltrating NK cells_CD8 ab-T cells 1 0.100741919106058 154 0.527397260273973 292 0.13943590363747 148 0.44047619047619 336 0.177556020473893 100 0.34965034965035 286 -52 42 94 immune
640 CPI-CS05AB368CE Monocytes (secretory) CD8 ab-T cells 1 HLA-E CD94:NKG2C 0 0 1.052 241 189 283 Monocytes (secretory)_CD8 ab-T cells 1 0.100741919106058 154 0.527397260273973 292 0.13943590363747 148 0.44047619047619 336 0.177556020473893 100 0.34965034965035 286 -52 42 94 immune
641 CPI-CS05AB368CE Dividing endothelial cells CD8 ab-T cells 1 HLA-E CD94:NKG2C 0 0 1.223 241 189 283 Dividing endothelial cells_CD8 ab-T cells 1 0.100741919106058 154 0.527397260273973 292 0.13943590363747 148 0.44047619047619 336 0.177556020473893 100 0.34965034965035 286 -52 42 94 immune
642 CPI-CS05AB368CE IgG+ Plasma cells CD8 ab-T cells (stress) HLA-E CD94:NKG2C 0.635 0 0 241 189 283 IgG+ Plasma cells_CD8 ab-T cells (stress) 0.100741919106058 154 0.527397260273973 292 0.13943590363747 148 0.44047619047619 336 0.177556020473893 100 0.34965034965035 286 -52 42 94 immune
643 CPI-CS05AB368CE Monocytes (TREM2+ CD9+) NK cells 2 HLA-E CD94:NKG2C 0.942 0.886 0.881 241 189 283 Monocytes (TREM2+ CD9+)_NK cells 2 0.100741919106058 154 0.527397260273973 292 0.13943590363747 148 0.44047619047619 336 0.177556020473893 100 0.34965034965035 286 -52 42 94 immune
644 CPI-CS05AB368CE Dividing T/NK cells NK cells 3 HLA-E CD94:NKG2C 1.124 0.729 0.91 241 189 283 Dividing T/NK cells_NK cells 3 0.100741919106058 154 0.527397260273973 292 0.13943590363747 148 0.44047619047619 336 0.177556020473893 100 0.34965034965035 286 -52 42 94 immune
645 CPI-CS05AB368CE Naive CD4+ T cells NK cells 1 HLA-E CD94:NKG2C 0.989 0.846 0.888 241 189 283 Naive CD4+ T cells_NK cells 1 0.100741919106058 154 0.527397260273973 292 0.13943590363747 148 0.44047619047619 336 0.177556020473893 100 0.34965034965035 286 -52 42 94 immune
646 CPI-CS05AB368CE LSEC (high MT 2) CD8 ab-T cells 1 HLA-E CD94:NKG2C 0 0 1.329 241 189 283 LSEC (high MT 2)_CD8 ab-T cells 1 0.100741919106058 154 0.527397260273973 292 0.13943590363747 148 0.44047619047619 336 0.177556020473893 100 0.34965034965035 286 -52 42 94 immune
647 CPI-CS05AB368CE activated DCs NK cells 3 HLA-E CD94:NKG2C 1.022 0.786 0.841 241 189 283 activated DCs_NK cells 3 0.100741919106058 154 0.527397260273973 292 0.13943590363747 148 0.44047619047619 336 0.177556020473893 100 0.34965034965035 286 -52 42 94 immune
648 CPI-CS05AB368CE Macrophages NK cells 1 HLA-E CD94:NKG2C 0.811 0.708 0.733 241 189 283 Macrophages_NK cells 1 0.100741919106058 154 0.527397260273973 292 0.13943590363747 148 0.44047619047619 336 0.177556020473893 100 0.34965034965035 286 -52 42 94 immune
649 CPI-CS05AB368CE ILC3 gd-T cells HLA-E CD94:NKG2C 0 0.704 1 241 189 283 ILC3_gd-T cells 0.100741919106058 154 0.527397260273973 292 0.13943590363747 148 0.44047619047619 336 0.177556020473893 100 0.34965034965035 286 -52 42 94 immune
650 CPI-CS05AB368CE Macrophages (HES4+) Dividing T/NK cells HLA-E CD94:NKG2C 1.018 0 0.914 241 189 283 Macrophages (HES4+)_Dividing T/NK cells 0.100741919106058 154 0.527397260273973 292 0.13943590363747 148 0.44047619047619 336 0.177556020473893 100 0.34965034965035 286 -52 42 94 immune
651 CPI-CS05AB368CE B cells CD8 ab-T cells 1 HLA-E CD94:NKG2C 0 0 0.876 241 189 283 B cells_CD8 ab-T cells 1 0.100741919106058 154 0.527397260273973 292 0.13943590363747 148 0.44047619047619 336 0.177556020473893 100 0.34965034965035 286 -52 42 94 immune
652 CPI-CS05AB368CE ab-T cells (stress) NK cells 3 HLA-E CD94:NKG2C 1.022 0.802 0.857 241 189 283 ab-T cells (stress)_NK cells 3 0.100741919106058 154 0.527397260273973 292 0.13943590363747 148 0.44047619047619 336 0.177556020473893 100 0.34965034965035 286 -52 42 94 immune
653 CPI-CS05AB368CE Lymphatic EC NK cells 2 HLA-E CD94:NKG2C 1.405 1.175 1.217 241 189 283 Lymphatic EC_NK cells 2 0.100741919106058 154 0.527397260273973 292 0.13943590363747 148 0.44047619047619 336 0.177556020473893 100 0.34965034965035 286 -52 42 94 immune
654 CPI-CS05AB368CE cDC1 CD8 ab-T cells 1 HLA-E CD94:NKG2C 0 0 0.775 241 189 283 cDC1_CD8 ab-T cells 1 0.100741919106058 154 0.527397260273973 292 0.13943590363747 148 0.44047619047619 336 0.177556020473893 100 0.34965034965035 286 -52 42 94 immune
655 CPI-CS05AB368CE cDC2 CD8 ab-T cells (stress) HLA-E CD94:NKG2C 0.803 0 0 241 189 283 cDC2_CD8 ab-T cells (stress) 0.100741919106058 154 0.527397260273973 292 0.13943590363747 148 0.44047619047619 336 0.177556020473893 100 0.34965034965035 286 -52 42 94 immune
656 CPI-CS05AB368CE Periportal LSEC NK cells 2 HLA-E CD94:NKG2C 1.38 1.166 1.218 241 189 283 Periportal LSEC_NK cells 2 0.100741919106058 154 0.527397260273973 292 0.13943590363747 148 0.44047619047619 336 0.177556020473893 100 0.34965034965035 286 -52 42 94 immune
657 CPI-CS05AB368CE IgA+ Plasma cells CD8 ab-T cells (stress) HLA-E CD94:NKG2C 0.625 0 0 241 189 283 IgA+ Plasma cells_CD8 ab-T cells (stress) 0.100741919106058 154 0.527397260273973 292 0.13943590363747 148 0.44047619047619 336 0.177556020473893 100 0.34965034965035 286 -52 42 94 immune
658 CPI-CS05AB368CE activated DCs CD8 ab-T cells 1 HLA-E CD94:NKG2C 0 0 0.823 241 189 283 activated DCs_CD8 ab-T cells 1 0.100741919106058 154 0.527397260273973 292 0.13943590363747 148 0.44047619047619 336 0.177556020473893 100 0.34965034965035 286 -52 42 94 immune
659 CPI-CS05AB368CE LSEC (high MT 1) NK cells 3 HLA-E CD94:NKG2C 1.401 1.114 1.239 241 189 283 LSEC (high MT 1)_NK cells 3 0.100741919106058 154 0.527397260273973 292 0.13943590363747 148 0.44047619047619 336 0.177556020473893 100 0.34965034965035 286 -52 42 94 immune
660 CPI-CS05AB368CE Midzonal LSEC NK cells 1 HLA-E CD94:NKG2C 1.432 1.204 1.341 241 189 283 Midzonal LSEC_NK cells 1 0.100741919106058 154 0.527397260273973 292 0.13943590363747 148 0.44047619047619 336 0.177556020473893 100 0.34965034965035 286 -52 42 94 immune
661 CPI-CS05AB368CE CD8 ab-T cells 1 NK cells 3 HLA-E CD94:NKG2C 1.163 0.913 0.993 241 189 283 CD8 ab-T cells 1_NK cells 3 0.100741919106058 154 0.527397260273973 292 0.13943590363747 148 0.44047619047619 336 0.177556020473893 100 0.34965034965035 286 -52 42 94 immune
662 CPI-CS05AB368CE gd-T cells CD8 ab-T cells (stress) HLA-E CD94:NKG2C 1.124 0 0 241 189 283 gd-T cells_CD8 ab-T cells (stress) 0.100741919106058 154 0.527397260273973 292 0.13943590363747 148 0.44047619047619 336 0.177556020473893 100 0.34965034965035 286 -52 42 94 immune
663 CPI-CS05AB368CE Fibroblasts 3 CD8 ab-T cells 1 HLA-E CD94:NKG2C 0 0 0.701 241 189 283 Fibroblasts 3_CD8 ab-T cells 1 0.100741919106058 154 0.527397260273973 292 0.13943590363747 148 0.44047619047619 336 0.177556020473893 100 0.34965034965035 286 -52 42 94 immune
664 CPI-CS05AB368CE IgG+ Plasma cells NK cells 3 HLA-E CD94:NKG2C 0.672 0.578 0.541 241 189 283 IgG+ Plasma cells_NK cells 3 0.100741919106058 154 0.527397260273973 292 0.13943590363747 148 0.44047619047619 336 0.177556020473893 100 0.34965034965035 286 -52 42 94 immune
665 CPI-CS05AB368CE gd-T cells NK cells 3 HLA-E CD94:NKG2C 1.161 0.859 0.957 241 189 283 gd-T cells_NK cells 3 0.100741919106058 154 0.527397260273973 292 0.13943590363747 148 0.44047619047619 336 0.177556020473893 100 0.34965034965035 286 -52 42 94 immune
666 CPI-CS05AB368CE Fibroblasts 3 CD8 ab-T cells (stress) HLA-E CD94:NKG2C 0.908 0 0 241 189 283 Fibroblasts 3_CD8 ab-T cells (stress) 0.100741919106058 154 0.527397260273973 292 0.13943590363747 148 0.44047619047619 336 0.177556020473893 100 0.34965034965035 286 -52 42 94 immune
667 CPI-CS05AB368CE activated DCs Dividing T/NK cells HLA-E CD94:NKG2C 0.979 0 0.822 241 189 283 activated DCs_Dividing T/NK cells 0.100741919106058 154 0.527397260273973 292 0.13943590363747 148 0.44047619047619 336 0.177556020473893 100 0.34965034965035 286 -52 42 94 immune
668 CPI-CS05AB368CE IgG+ Plasma cells gd-T cells HLA-E CD94:NKG2C 0 0.666 0.666 241 189 283 IgG+ Plasma cells_gd-T cells 0.100741919106058 154 0.527397260273973 292 0.13943590363747 148 0.44047619047619 336 0.177556020473893 100 0.34965034965035 286 -52 42 94 immune
669 CPI-CS05AB368CE Lymphatic EC CD8 ab-T cells (stress) HLA-E CD94:NKG2C 1.389 0 0 241 189 283 Lymphatic EC_CD8 ab-T cells (stress) 0.100741919106058 154 0.527397260273973 292 0.13943590363747 148 0.44047619047619 336 0.177556020473893 100 0.34965034965035 286 -52 42 94 immune
670 CPI-CS05AB368CE IgA+ Plasma cells NK cells 3 HLA-E CD94:NKG2C 0.662 0.553 0.553 241 189 283 IgA+ Plasma cells_NK cells 3 0.100741919106058 154 0.527397260273973 292 0.13943590363747 148 0.44047619047619 336 0.177556020473893 100 0.34965034965035 286 -52 42 94 immune
671 CPI-CS05AB368CE Dividing T/NK cells gd-T cells HLA-E CD94:NKG2C 0 0.816 1.035 241 189 283 Dividing T/NK cells_gd-T cells 0.100741919106058 154 0.527397260273973 292 0.13943590363747 148 0.44047619047619 336 0.177556020473893 100 0.34965034965035 286 -52 42 94 immune
672 CPI-CS05AB368CE Periportal LSEC CD8 ab-T cells (stress) HLA-E CD94:NKG2C 1.364 0 0 241 189 283 Periportal LSEC_CD8 ab-T cells (stress) 0.100741919106058 154 0.527397260273973 292 0.13943590363747 148 0.44047619047619 336 0.177556020473893 100 0.34965034965035 286 -52 42 94 immune
673 CPI-CS05AB368CE LSEC (fenestr.) CD8 ab-T cells (stress) HLA-E CD94:NKG2C 1.345 0 0 241 189 283 LSEC (fenestr.)_CD8 ab-T cells (stress) 0.100741919106058 154 0.527397260273973 292 0.13943590363747 148 0.44047619047619 336 0.177556020473893 100 0.34965034965035 286 -52 42 94 immune
674 CPI-CS05AB368CE LSEC (remodelling) gd-T cells HLA-E CD94:NKG2C 0 1.361 1.469 241 189 283 LSEC (remodelling)_gd-T cells 0.100741919106058 154 0.527397260273973 292 0.13943590363747 148 0.44047619047619 336 0.177556020473893 100 0.34965034965035 286 -52 42 94 immune
675 CPI-CS05AB368CE LSEC (remodelling) NK cells 3 HLA-E CD94:NKG2C 1.462 1.273 1.344 241 189 283 LSEC (remodelling)_NK cells 3 0.100741919106058 154 0.527397260273973 292 0.13943590363747 148 0.44047619047619 336 0.177556020473893 100 0.34965034965035 286 -52 42 94 immune
676 CPI-CS05AB368CE Monocytes (TREM2+ CD9+) CD8 ab-T cells 1 HLA-E CD94:NKG2C 0 0 0.886 241 189 283 Monocytes (TREM2+ CD9+)_CD8 ab-T cells 1 0.100741919106058 154 0.527397260273973 292 0.13943590363747 148 0.44047619047619 336 0.177556020473893 100 0.34965034965035 286 -52 42 94 immune
677 CPI-CS05AB368CE Treg CD8 ab-T cells (stress) HLA-E CD94:NKG2C 1.299 0 0 241 189 283 Treg_CD8 ab-T cells (stress) 0.100741919106058 154 0.527397260273973 292 0.13943590363747 148 0.44047619047619 336 0.177556020473893 100 0.34965034965035 286 -52 42 94 immune
678 CPI-CS05AB368CE NK cells 3 CD8 ab-T cells (stress) HLA-E CD94:NKG2C 1.113 0 0 241 189 283 NK cells 3_CD8 ab-T cells (stress) 0.100741919106058 154 0.527397260273973 292 0.13943590363747 148 0.44047619047619 336 0.177556020473893 100 0.34965034965035 286 -52 42 94 immune
679 CPI-CS05AB368CE LSEC (high MT 2) NK cells 1 HLA-E CD94:NKG2C 1.621 1.064 1.344 241 189 283 LSEC (high MT 2)_NK cells 1 0.100741919106058 154 0.527397260273973 292 0.13943590363747 148 0.44047619047619 336 0.177556020473893 100 0.34965034965035 286 -52 42 94 immune
680 CPI-CS05AB368CE Naive CD4+ T cells NK cells 3 HLA-E CD94:NKG2C 1.018 0.84 0.891 241 189 283 Naive CD4+ T cells_NK cells 3 0.100741919106058 154 0.527397260273973 292 0.13943590363747 148 0.44047619047619 336 0.177556020473893 100 0.34965034965035 286 -52 42 94 immune
681 CPI-CS05AB368CE Kupffer cells (SUCNR1+) NK cells 3 HLA-E CD94:NKG2C 1.336 1.185 1.216 241 189 283 Kupffer cells (SUCNR1+)_NK cells 3 0.100741919106058 154 0.527397260273973 292 0.13943590363747 148 0.44047619047619 336 0.177556020473893 100 0.34965034965035 286 -52 42 94 immune
682 CPI-CS05AB368CE Fibroblasts 2 NK cells 2 HLA-E CD94:NKG2C 0.691 0 0.643 241 189 283 Fibroblasts 2_NK cells 2 0.100741919106058 154 0.527397260273973 292 0.13943590363747 148 0.44047619047619 336 0.177556020473893 100 0.34965034965035 286 -52 42 94 immune
683 CPI-CS05AB368CE IgA+ Plasma cells gd-T cells HLA-E CD94:NKG2C 0 0.64 0.679 241 189 283 IgA+ Plasma cells_gd-T cells 0.100741919106058 154 0.527397260273973 292 0.13943590363747 148 0.44047619047619 336 0.177556020473893 100 0.34965034965035 286 -52 42 94 immune
684 CPI-CS05AB368CE MAIT cells 1 NK cells 3 HLA-E CD94:NKG2C 1.136 1.023 0.999 241 189 283 MAIT cells 1_NK cells 3 0.100741919106058 154 0.527397260273973 292 0.13943590363747 148 0.44047619047619 336 0.177556020473893 100 0.34965034965035 286 -52 42 94 immune
685 CPI-CS05AB368CE ILC3 CD8 ab-T cells (stress) HLA-E CD94:NKG2C 1.154 0 0 241 189 283 ILC3_CD8 ab-T cells (stress) 0.100741919106058 154 0.527397260273973 292 0.13943590363747 148 0.44047619047619 336 0.177556020473893 100 0.34965034965035 286 -52 42 94 immune
686 CPI-CS05AB368CE Kupffer cells (SUCNR1+) NK cells 2 HLA-E CD94:NKG2C 1.315 1.199 1.193 241 189 283 Kupffer cells (SUCNR1+)_NK cells 2 0.100741919106058 154 0.527397260273973 292 0.13943590363747 148 0.44047619047619 336 0.177556020473893 100 0.34965034965035 286 -52 42 94 immune
687 CPI-CS05AB368CE LSEC (remodelling) CD8 ab-T cells (stress) HLA-E CD94:NKG2C 1.425 0 0 241 189 283 LSEC (remodelling)_CD8 ab-T cells (stress) 0.100741919106058 154 0.527397260273973 292 0.13943590363747 148 0.44047619047619 336 0.177556020473893 100 0.34965034965035 286 -52 42 94 immune
688 CPI-CS05AB368CE Kupffer cells NK cells 1 HLA-E CD94:NKG2C 1.212 1.013 1.123 241 189 283 Kupffer cells_NK cells 1 0.100741919106058 154 0.527397260273973 292 0.13943590363747 148 0.44047619047619 336 0.177556020473893 100 0.34965034965035 286 -52 42 94 immune
689 CPI-CS05AB368CE NK cells 3 CD8 ab-T cells 1 HLA-E CD94:NKG2C 0 0 0.921 241 189 283 NK cells 3_CD8 ab-T cells 1 0.100741919106058 154 0.527397260273973 292 0.13943590363747 148 0.44047619047619 336 0.177556020473893 100 0.34965034965035 286 -52 42 94 immune
690 CPI-CS05AB368CE Macrophages (HES4+) NK cells 3 HLA-E CD94:NKG2C 1.062 0.832 0.933 241 189 283 Macrophages (HES4+)_NK cells 3 0.100741919106058 154 0.527397260273973 292 0.13943590363747 148 0.44047619047619 336 0.177556020473893 100 0.34965034965035 286 -52 42 94 immune
691 CPI-CS05AB368CE Kupffer cells (SUCNR1+) Dividing T/NK cells HLA-E CD94:NKG2C 1.293 0 1.197 241 189 283 Kupffer cells (SUCNR1+)_Dividing T/NK cells 0.100741919106058 154 0.527397260273973 292 0.13943590363747 148 0.44047619047619 336 0.177556020473893 100 0.34965034965035 286 -52 42 94 immune
692 CPI-CS05AB368CE Macrophages CD8 ab-T cells (stress) HLA-E CD94:NKG2C 0.803 0 0 241 189 283 Macrophages_CD8 ab-T cells (stress) 0.100741919106058 154 0.527397260273973 292 0.13943590363747 148 0.44047619047619 336 0.177556020473893 100 0.34965034965035 286 -52 42 94 immune
693 CPI-CS05AB368CE Monocytes (TREM2+ CD9+) gd-T cells HLA-E CD94:NKG2C 0 0.959 1.029 241 189 283 Monocytes (TREM2+ CD9+)_gd-T cells 0.100741919106058 154 0.527397260273973 292 0.13943590363747 148 0.44047619047619 336 0.177556020473893 100 0.34965034965035 286 -52 42 94 immune
694 CPI-CS05AB368CE Midzonal LSEC NK cells 3 HLA-E CD94:NKG2C 1.461 1.198 1.344 241 189 283 Midzonal LSEC_NK cells 3 0.100741919106058 154 0.527397260273973 292 0.13943590363747 148 0.44047619047619 336 0.177556020473893 100 0.34965034965035 286 -52 42 94 immune
695 CPI-CS05AB368CE Fibroblasts 2 NK cells 3 HLA-E CD94:NKG2C 0.712 0.371 0.666 241 189 283 Fibroblasts 2_NK cells 3 0.100741919106058 154 0.527397260273973 292 0.13943590363747 148 0.44047619047619 336 0.177556020473893 100 0.34965034965035 286 -52 42 94 immune
696 CPI-CS05AB368CE LSEC (remodelling) CD8 ab-T cells 1 HLA-E CD94:NKG2C 0 0 1.326 241 189 283 LSEC (remodelling)_CD8 ab-T cells 1 0.100741919106058 154 0.527397260273973 292 0.13943590363747 148 0.44047619047619 336 0.177556020473893 100 0.34965034965035 286 -52 42 94 immune
697 CPI-CS05AB368CE Infiltrating NK cells Dividing T/NK cells HLA-E CD94:NKG2C 1.103 0 1.035 241 189 283 Infiltrating NK cells_Dividing T/NK cells 0.100741919106058 154 0.527397260273973 292 0.13943590363747 148 0.44047619047619 336 0.177556020473893 100 0.34965034965035 286 -52 42 94 immune
699 CPI-CS05AB368CE LSEC (fenestr.) NK cells 2 HLA-E CD94:NKG2C 1.36 1.118 1.249 241 189 283 LSEC (fenestr.)_NK cells 2 0.100741919106058 154 0.527397260273973 292 0.13943590363747 148 0.44047619047619 336 0.177556020473893 100 0.34965034965035 286 -52 42 94 immune
700 CPI-CS05AB368CE EC non-LSEC NK cells 1 HLA-E CD94:NKG2C 1.646 1.481 1.429 241 189 283 EC non-LSEC_NK cells 1 0.100741919106058 154 0.527397260273973 292 0.13943590363747 148 0.44047619047619 336 0.177556020473893 100 0.34965034965035 286 -52 42 94 immune
701 CPI-CS05AB368CE Cholangiocytes CD8 ab-T cells (stress) HLA-E CD94:NKG2C 0.39 0 0 241 189 283 Cholangiocytes_CD8 ab-T cells (stress) 0.100741919106058 154 0.527397260273973 292 0.13943590363747 148 0.44047619047619 336 0.177556020473893 100 0.34965034965035 286 -52 42 94 immune
702 CPI-CS05AB368CE LSEC (remodelling) NK cells 1 HLA-E CD94:NKG2C 1.433 1.279 1.341 241 189 283 LSEC (remodelling)_NK cells 1 0.100741919106058 154 0.527397260273973 292 0.13943590363747 148 0.44047619047619 336 0.177556020473893 100 0.34965034965035 286 -52 42 94 immune
703 CPI-CS05AB368CE cDC1 CD8 ab-T cells (stress) HLA-E CD94:NKG2C 0.883 0 0 241 189 283 cDC1_CD8 ab-T cells (stress) 0.100741919106058 154 0.527397260273973 292 0.13943590363747 148 0.44047619047619 336 0.177556020473893 100 0.34965034965035 286 -52 42 94 immune
704 CPI-CS05AB368CE EC non-LSEC CD8 ab-T cells (stress) HLA-E CD94:NKG2C 1.639 0 0 241 189 283 EC non-LSEC_CD8 ab-T cells (stress) 0.100741919106058 154 0.527397260273973 292 0.13943590363747 148 0.44047619047619 336 0.177556020473893 100 0.34965034965035 286 -52 42 94 immune
705 CPI-CS05AB368CE gd-T cells CD8 ab-T cells 1 HLA-E CD94:NKG2C 0 0 0.939 241 189 283 gd-T cells_CD8 ab-T cells 1 0.100741919106058 154 0.527397260273973 292 0.13943590363747 148 0.44047619047619 336 0.177556020473893 100 0.34965034965035 286 -52 42 94 immune
706 CPI-CS05AB368CE NK cells 1 NK cells 2 HLA-E CD94:NKG2C 1.044 0.798 0.954 241 189 283 NK cells 1_NK cells 2 0.100741919106058 154 0.527397260273973 292 0.13943590363747 148 0.44047619047619 336 0.177556020473893 100 0.34965034965035 286 -52 42 94 immune
707 CPI-CS05AB368CE LSEC (high MT 2) Dividing T/NK cells HLA-E CD94:NKG2C 1.607 0 1.328 241 189 283 LSEC (high MT 2)_Dividing T/NK cells 0.100741919106058 154 0.527397260273973 292 0.13943590363747 148 0.44047619047619 336 0.177556020473893 100 0.34965034965035 286 -52 42 94 immune
708 CPI-CS05AB368CE LSEC (interferon) Dividing T/NK cells HLA-E CD94:NKG2C 1.605 0 1.544 241 189 283 LSEC (interferon)_Dividing T/NK cells 0.100741919106058 154 0.527397260273973 292 0.13943590363747 148 0.44047619047619 336 0.177556020473893 100 0.34965034965035 286 -52 42 94 immune
709 CPI-CS05AB368CE TRM cells gd-T cells HLA-E CD94:NKG2C 0 0.906 1.109 241 189 283 TRM cells_gd-T cells 0.100741919106058 154 0.527397260273973 292 0.13943590363747 148 0.44047619047619 336 0.177556020473893 100 0.34965034965035 286 -52 42 94 immune
710 CPI-CS05AB368CE B cells NK cells 3 HLA-E CD94:NKG2C 0.937 0.78 0.894 241 189 283 B cells_NK cells 3 0.100741919106058 154 0.527397260273973 292 0.13943590363747 148 0.44047619047619 336 0.177556020473893 100 0.34965034965035 286 -52 42 94 immune
711 CPI-CS05AB368CE Monocytes (TREM2+ CD9+) CD8 ab-T cells (stress) HLA-E CD94:NKG2C 0.927 0 0 241 189 283 Monocytes (TREM2+ CD9+)_CD8 ab-T cells (stress) 0.100741919106058 154 0.527397260273973 292 0.13943590363747 148 0.44047619047619 336 0.177556020473893 100 0.34965034965035 286 -52 42 94 immune
712 CPI-CS05AB368CE ILC3 Dividing T/NK cells HLA-E CD94:NKG2C 1.147 0 0.855 241 189 283 ILC3_Dividing T/NK cells 0.100741919106058 154 0.527397260273973 292 0.13943590363747 148 0.44047619047619 336 0.177556020473893 100 0.34965034965035 286 -52 42 94 immune
713 CPI-CS05AB368CE NK cells 3 NK cells 1 HLA-E CD94:NKG2C 1.121 0.861 0.936 241 189 283 NK cells 3_NK cells 1 0.100741919106058 154 0.527397260273973 292 0.13943590363747 148 0.44047619047619 336 0.177556020473893 100 0.34965034965035 286 -52 42 94 immune
714 CPI-CS05AB368CE TRM cells Dividing T/NK cells HLA-E CD94:NKG2C 1.16 0 0.965 241 189 283 TRM cells_Dividing T/NK cells 0.100741919106058 154 0.527397260273973 292 0.13943590363747 148 0.44047619047619 336 0.177556020473893 100 0.34965034965035 286 -52 42 94 immune
715 CPI-CS05AB368CE Macrophages (HES4+) CD8 ab-T cells (stress) HLA-E CD94:NKG2C 1.025 0 0 241 189 283 Macrophages (HES4+)_CD8 ab-T cells (stress) 0.100741919106058 154 0.527397260273973 292 0.13943590363747 148 0.44047619047619 336 0.177556020473893 100 0.34965034965035 286 -52 42 94 immune
716 CPI-CS05AB368CE Stellate cells NK cells 1 HLA-E CD94:NKG2C 0.643 0.758 0.703 241 189 283 Stellate cells_NK cells 1 0.100741919106058 154 0.527397260273973 292 0.13943590363747 148 0.44047619047619 336 0.177556020473893 100 0.34965034965035 286 -52 42 94 immune
717 CPI-CS05AB368CE Macrophages gd-T cells HLA-E CD94:NKG2C 0 0.789 0.861 241 189 283 Macrophages_gd-T cells 0.100741919106058 154 0.527397260273973 292 0.13943590363747 148 0.44047619047619 336 0.177556020473893 100 0.34965034965035 286 -52 42 94 immune
718 CPI-CS05AB368CE Midzonal LSEC NK cells 2 HLA-E CD94:NKG2C 1.44 1.212 1.32 241 189 283 Midzonal LSEC_NK cells 2 0.100741919106058 154 0.527397260273973 292 0.13943590363747 148 0.44047619047619 336 0.177556020473893 100 0.34965034965035 286 -52 42 94 immune
719 CPI-CS05AB368CE pDCs NK cells 3 HLA-E CD94:NKG2C 0.717 0.615 0.702 241 189 283 pDCs_NK cells 3 0.100741919106058 154 0.527397260273973 292 0.13943590363747 148 0.44047619047619 336 0.177556020473893 100 0.34965034965035 286 -52 42 94 immune
720 CPI-CS05AB368CE Infiltrating NK cells gd-T cells HLA-E CD94:NKG2C 0 1.057 1.18 241 189 283 Infiltrating NK cells_gd-T cells 0.100741919106058 154 0.527397260273973 292 0.13943590363747 148 0.44047619047619 336 0.177556020473893 100 0.34965034965035 286 -52 42 94 immune
721 CPI-CS05AB368CE NK cells 2 NK cells 3 HLA-E CD94:NKG2C 1.094 1.005 0.947 241 189 283 NK cells 2_NK cells 3 0.100741919106058 154 0.527397260273973 292 0.13943590363747 148 0.44047619047619 336 0.177556020473893 100 0.34965034965035 286 -52 42 94 immune
722 CPI-CS05AB368CE Dividing T/NK cells NK cells 1 HLA-E CD94:NKG2C 1.095 0.735 0.907 241 189 283 Dividing T/NK cells_NK cells 1 0.100741919106058 154 0.527397260273973 292 0.13943590363747 148 0.44047619047619 336 0.177556020473893 100 0.34965034965035 286 -52 42 94 immune
723 CPI-CS05AB368CE Pericentral LSEC CD8 ab-T cells 1 HLA-E CD94:NKG2C 0 0 1.416 241 189 283 Pericentral LSEC_CD8 ab-T cells 1 0.100741919106058 154 0.527397260273973 292 0.13943590363747 148 0.44047619047619 336 0.177556020473893 100 0.34965034965035 286 -52 42 94 immune
724 CPI-CS05AB368CE ab-T cells (stress) CD8 ab-T cells (stress) HLA-E CD94:NKG2C 0.985 0 0 241 189 283 ab-T cells (stress)_CD8 ab-T cells (stress) 0.100741919106058 154 0.527397260273973 292 0.13943590363747 148 0.44047619047619 336 0.177556020473893 100 0.34965034965035 286 -52 42 94 immune
725 CPI-CS05AB368CE MAIT cells 1 CD8 ab-T cells (stress) HLA-E CD94:NKG2C 1.098 0 0 241 189 283 MAIT cells 1_CD8 ab-T cells (stress) 0.100741919106058 154 0.527397260273973 292 0.13943590363747 148 0.44047619047619 336 0.177556020473893 100 0.34965034965035 286 -52 42 94 immune
726 CPI-CS05AB368CE Kupffer cells NK cells 3 HLA-E CD94:NKG2C 1.241 1.007 1.126 241 189 283 Kupffer cells_NK cells 3 0.100741919106058 154 0.527397260273973 292 0.13943590363747 148 0.44047619047619 336 0.177556020473893 100 0.34965034965035 286 -52 42 94 immune
727 CPI-CS05AB368CE MAIT cells 1 NK cells 2 HLA-E CD94:NKG2C 1.114 1.037 0.976 241 189 283 MAIT cells 1_NK cells 2 0.100741919106058 154 0.527397260273973 292 0.13943590363747 148 0.44047619047619 336 0.177556020473893 100 0.34965034965035 286 -52 42 94 immune
729 CPI-CS05AB368CE CD8 ab-T cells (stress) NK cells 2 HLA-E CD94:NKG2C 1.152 1.02 0.902 241 189 283 CD8 ab-T cells (stress)_NK cells 2 0.100741919106058 154 0.527397260273973 292 0.13943590363747 148 0.44047619047619 336 0.177556020473893 100 0.34965034965035 286 -52 42 94 immune
730 CPI-CS05AB368CE Stellate cells Dividing T/NK cells HLA-E CD94:NKG2C 0.629 0 0.686 241 189 283 Stellate cells_Dividing T/NK cells 0.100741919106058 154 0.527397260273973 292 0.13943590363747 148 0.44047619047619 336 0.177556020473893 100 0.34965034965035 286 -52 42 94 immune
731 CPI-CS05AB368CE cDC1 NK cells 1 HLA-E CD94:NKG2C 0.89 0.708 0.79 241 189 283 cDC1_NK cells 1 0.100741919106058 154 0.527397260273973 292 0.13943590363747 148 0.44047619047619 336 0.177556020473893 100 0.34965034965035 286 -52 42 94 immune
732 CPI-CS05AB368CE Fibroblasts 1 NK cells 2 HLA-E CD94:NKG2C 0.718 0.741 0.804 241 189 283 Fibroblasts 1_NK cells 2 0.100741919106058 154 0.527397260273973 292 0.13943590363747 148 0.44047619047619 336 0.177556020473893 100 0.34965034965035 286 -52 42 94 immune
733 CPI-CS05AB368CE activated DCs gd-T cells HLA-E CD94:NKG2C 0 0.874 0.966 241 189 283 activated DCs_gd-T cells 0.100741919106058 154 0.527397260273973 292 0.13943590363747 148 0.44047619047619 336 0.177556020473893 100 0.34965034965035 286 -52 42 94 immune
734 CPI-CS05AB368CE LSEC (stress) CD8 ab-T cells (stress) HLA-E CD94:NKG2C 1.487 0 0 241 189 283 LSEC (stress)_CD8 ab-T cells (stress) 0.100741919106058 154 0.527397260273973 292 0.13943590363747 148 0.44047619047619 336 0.177556020473893 100 0.34965034965035 286 -52 42 94 immune
735 CPI-CS05AB368CE Dividing endothelial cells NK cells 2 HLA-E CD94:NKG2C 1.464 1.082 1.217 241 189 283 Dividing endothelial cells_NK cells 2 0.100741919106058 154 0.527397260273973 292 0.13943590363747 148 0.44047619047619 336 0.177556020473893 100 0.34965034965035 286 -52 42 94 immune
736 CPI-CS05AB368CE Infiltrating NK cells NK cells 2 HLA-E CD94:NKG2C 1.125 0.984 1.031 241 189 283 Infiltrating NK cells_NK cells 2 0.100741919106058 154 0.527397260273973 292 0.13943590363747 148 0.44047619047619 336 0.177556020473893 100 0.34965034965035 286 -52 42 94 immune
737 CPI-CS05AB368CE cDC2 gd-T cells HLA-E CD94:NKG2C 0 0.779 0.924 241 189 283 cDC2_gd-T cells 0.100741919106058 154 0.527397260273973 292 0.13943590363747 148 0.44047619047619 336 0.177556020473893 100 0.34965034965035 286 -52 42 94 immune
738 CPI-CS05AB368CE TRM cells NK cells 1 HLA-E CD94:NKG2C 1.174 0.825 0.981 241 189 283 TRM cells_NK cells 1 0.100741919106058 154 0.527397260273973 292 0.13943590363747 148 0.44047619047619 336 0.177556020473893 100 0.34965034965035 286 -52 42 94 immune
739 CPI-CS05AB368CE LSEC (high MT 1) gd-T cells HLA-E CD94:NKG2C 0 1.201 1.365 241 189 283 LSEC (high MT 1)_gd-T cells 0.100741919106058 154 0.527397260273973 292 0.13943590363747 148 0.44047619047619 336 0.177556020473893 100 0.34965034965035 286 -52 42 94 immune
740 CPI-CS05AB368CE Kupffer cells CD8 ab-T cells (stress) HLA-E CD94:NKG2C 1.204 0 0 241 189 283 Kupffer cells_CD8 ab-T cells (stress) 0.100741919106058 154 0.527397260273973 292 0.13943590363747 148 0.44047619047619 336 0.177556020473893 100 0.34965034965035 286 -52 42 94 immune
741 CPI-CS05AB368CE LSEC (fenestr.) Dividing T/NK cells HLA-E CD94:NKG2C 1.338 0 1.253 241 189 283 LSEC (fenestr.)_Dividing T/NK cells 0.100741919106058 154 0.527397260273973 292 0.13943590363747 148 0.44047619047619 336 0.177556020473893 100 0.34965034965035 286 -52 42 94 immune
742 CPI-CS05AB368CE Hepatocytes_Z2 CD8 ab-T cells (stress) HLA-E CD94:NKG2C 0.13 0 0 241 189 283 Hepatocytes_Z2_CD8 ab-T cells (stress) 0.100741919106058 154 0.527397260273973 292 0.13943590363747 148 0.44047619047619 336 0.177556020473893 100 0.34965034965035 286 -52 42 94 immune
743 CPI-CS05AB368CE LSEC (fenestr.) NK cells 1 HLA-E CD94:NKG2C 1.352 1.11 1.27 241 189 283 LSEC (fenestr.)_NK cells 1 0.100741919106058 154 0.527397260273973 292 0.13943590363747 148 0.44047619047619 336 0.177556020473893 100 0.34965034965035 286 -52 42 94 immune
744 CPI-CS05AB368CE Stellate cells CD8 ab-T cells 1 HLA-E CD94:NKG2C 0 0 0.688 241 189 283 Stellate cells_CD8 ab-T cells 1 0.100741919106058 154 0.527397260273973 292 0.13943590363747 148 0.44047619047619 336 0.177556020473893 100 0.34965034965035 286 -52 42 94 immune
745 CPI-CS05AB368CE ILC3 CD8 ab-T cells 1 HLA-E CD94:NKG2C 0 0 0.857 241 189 283 ILC3_CD8 ab-T cells 1 0.100741919106058 154 0.527397260273973 292 0.13943590363747 148 0.44047619047619 336 0.177556020473893 100 0.34965034965035 286 -52 42 94 immune
746 CPI-CS05AB368CE ab-T cells (stress) CD8 ab-T cells 1 HLA-E CD94:NKG2C 0 0 0.839 241 189 283 ab-T cells (stress)_CD8 ab-T cells 1 0.100741919106058 154 0.527397260273973 292 0.13943590363747 148 0.44047619047619 336 0.177556020473893 100 0.34965034965035 286 -52 42 94 immune
747 CPI-CS05AB368CE Pericentral LSEC Dividing T/NK cells HLA-E CD94:NKG2C 1.506 0 1.414 241 189 283 Pericentral LSEC_Dividing T/NK cells 0.100741919106058 154 0.527397260273973 292 0.13943590363747 148 0.44047619047619 336 0.177556020473893 100 0.34965034965035 286 -52 42 94 immune
748 CPI-CS05AB368CE CD8 ab-T cells 1 Dividing T/NK cells HLA-E CD94:NKG2C 1.119 0 0.973 241 189 283 CD8 ab-T cells 1_Dividing T/NK cells 0.100741919106058 154 0.527397260273973 292 0.13943590363747 148 0.44047619047619 336 0.177556020473893 100 0.34965034965035 286 -52 42 94 immune
749 CPI-CS05AB368CE Midzonal LSEC gd-T cells HLA-E CD94:NKG2C 0 1.285 1.469 241 189 283 Midzonal LSEC_gd-T cells 0.100741919106058 154 0.527397260273973 292 0.13943590363747 148 0.44047619047619 336 0.177556020473893 100 0.34965034965035 286 -52 42 94 immune
750 CPI-CS05AB368CE CD8 ab-T cells 2 NK cells 3 HLA-E CD94:NKG2C 1.161 0.629 0.884 241 189 283 CD8 ab-T cells 2_NK cells 3 0.100741919106058 154 0.527397260273973 292 0.13943590363747 148 0.44047619047619 336 0.177556020473893 100 0.34965034965035 286 -52 42 94 immune
751 CPI-CS05AB368CE Monocytes (TREM2+ CD9+) NK cells 1 HLA-E CD94:NKG2C 0.934 0.878 0.901 241 189 283 Monocytes (TREM2+ CD9+)_NK cells 1 0.100741919106058 154 0.527397260273973 292 0.13943590363747 148 0.44047619047619 336 0.177556020473893 100 0.34965034965035 286 -52 42 94 immune
752 CPI-CS05AB368CE Treg CD8 ab-T cells 1 HLA-E CD94:NKG2C 0 0 1.005 241 189 283 Treg_CD8 ab-T cells 1 0.100741919106058 154 0.527397260273973 292 0.13943590363747 148 0.44047619047619 336 0.177556020473893 100 0.34965034965035 286 -52 42 94 immune
753 CPI-CS05AB368CE Kupffer cells (SUCNR1+) CD8 ab-T cells 1 HLA-E CD94:NKG2C 0 0 1.198 241 189 283 Kupffer cells (SUCNR1+)_CD8 ab-T cells 1 0.100741919106058 154 0.527397260273973 292 0.13943590363747 148 0.44047619047619 336 0.177556020473893 100 0.34965034965035 286 -52 42 94 immune
754 CPI-CS05AB368CE Fibroblasts 1 gd-T cells HLA-E CD94:NKG2C 0 0.814 0.953 241 189 283 Fibroblasts 1_gd-T cells 0.100741919106058 154 0.527397260273973 292 0.13943590363747 148 0.44047619047619 336 0.177556020473893 100 0.34965034965035 286 -52 42 94 immune
755 CPI-CS05AB368CE Macrophages (HES4+) gd-T cells HLA-E CD94:NKG2C 0 0.919 1.058 241 189 283 Macrophages (HES4+)_gd-T cells 0.100741919106058 154 0.527397260273973 292 0.13943590363747 148 0.44047619047619 336 0.177556020473893 100 0.34965034965035 286 -52 42 94 immune
756 CPI-CS05AB368CE CD8 ab-T cells 2 CD8 ab-T cells 1 HLA-E CD94:NKG2C 0 0 0.866 241 189 283 CD8 ab-T cells 2_CD8 ab-T cells 1 0.100741919106058 154 0.527397260273973 292 0.13943590363747 148 0.44047619047619 336 0.177556020473893 100 0.34965034965035 286 -52 42 94 immune
757 CPI-CS05AB368CE IgA+ Plasma cells NK cells 2 HLA-E CD94:NKG2C 0.641 0.567 0.53 241 189 283 IgA+ Plasma cells_NK cells 2 0.100741919106058 154 0.527397260273973 292 0.13943590363747 148 0.44047619047619 336 0.177556020473893 100 0.34965034965035 286 -52 42 94 immune
758 CPI-CS05AB368CE pDCs CD8 ab-T cells 1 HLA-E CD94:NKG2C 0 0 0.684 241 189 283 pDCs_CD8 ab-T cells 1 0.100741919106058 154 0.527397260273973 292 0.13943590363747 148 0.44047619047619 336 0.177556020473893 100 0.34965034965035 286 -52 42 94 immune
759 CPI-CS05AB368CE Fibroblasts 1 NK cells 3 HLA-E CD94:NKG2C 0.74 0.727 0.828 241 189 283 Fibroblasts 1_NK cells 3 0.100741919106058 154 0.527397260273973 292 0.13943590363747 148 0.44047619047619 336 0.177556020473893 100 0.34965034965035 286 -52 42 94 immune
760 CPI-CS05AB368CE LSEC (interferon) NK cells 2 HLA-E CD94:NKG2C 1.627 1.408 1.54 241 189 283 LSEC (interferon)_NK cells 2 0.100741919106058 154 0.527397260273973 292 0.13943590363747 148 0.44047619047619 336 0.177556020473893 100 0.34965034965035 286 -52 42 94 immune
761 CPI-CS05AB368CE Stellate cells gd-T cells HLA-E CD94:NKG2C 0 0.84 0.831 241 189 283 Stellate cells_gd-T cells 0.100741919106058 154 0.527397260273973 292 0.13943590363747 148 0.44047619047619 336 0.177556020473893 100 0.34965034965035 286 -52 42 94 immune
763 CPI-CS05AB368CE Hepatocytes_Z3 CD8 ab-T cells (stress) HLA-E CD94:NKG2C 0.128 0 0 241 189 283 Hepatocytes_Z3_CD8 ab-T cells (stress) 0.100741919106058 154 0.527397260273973 292 0.13943590363747 148 0.44047619047619 336 0.177556020473893 100 0.34965034965035 286 -52 42 94 immune
765 CPI-CS05AB368CE Dividing T/NK cells NK cells 2 HLA-E CD94:NKG2C 1.102 0.743 0.887 241 189 283 Dividing T/NK cells_NK cells 2 0.100741919106058 154 0.527397260273973 292 0.13943590363747 148 0.44047619047619 336 0.177556020473893 100 0.34965034965035 286 -52 42 94 immune
766 CPI-CS05AB368CE EC non-LSEC NK cells 2 HLA-E CD94:NKG2C 1.654 1.49 1.409 241 189 283 EC non-LSEC_NK cells 2 0.100741919106058 154 0.527397260273973 292 0.13943590363747 148 0.44047619047619 336 0.177556020473893 100 0.34965034965035 286 -52 42 94 immune
767 CPI-CS05AB368CE MAIT cells 1 NK cells 1 HLA-E CD94:NKG2C 1.106 1.029 0.996 241 189 283 MAIT cells 1_NK cells 1 0.100741919106058 154 0.527397260273973 292 0.13943590363747 148 0.44047619047619 336 0.177556020473893 100 0.34965034965035 286 -52 42 94 immune
768 CPI-CS05AB368CE Macrophages Dividing T/NK cells HLA-E CD94:NKG2C 0.796 0 0.716 241 189 283 Macrophages_Dividing T/NK cells 0.100741919106058 154 0.527397260273973 292 0.13943590363747 148 0.44047619047619 336 0.177556020473893 100 0.34965034965035 286 -52 42 94 immune
769 CPI-CS05AB368CE LSEC (remodelling) Dividing T/NK cells HLA-E CD94:NKG2C 1.419 0 1.324 241 189 283 LSEC (remodelling)_Dividing T/NK cells 0.100741919106058 154 0.527397260273973 292 0.13943590363747 148 0.44047619047619 336 0.177556020473893 100 0.34965034965035 286 -52 42 94 immune
770 CPI-CS05AB368CE Macrophages NK cells 3 HLA-E CD94:NKG2C 0.84 0.702 0.736 241 189 283 Macrophages_NK cells 3 0.100741919106058 154 0.527397260273973 292 0.13943590363747 148 0.44047619047619 336 0.177556020473893 100 0.34965034965035 286 -52 42 94 immune
771 CPI-CS05AB368CE cDC1 NK cells 2 HLA-E CD94:NKG2C 0.898 0.717 0.77 241 189 283 cDC1_NK cells 2 0.100741919106058 154 0.527397260273973 292 0.13943590363747 148 0.44047619047619 336 0.177556020473893 100 0.34965034965035 286 -52 42 94 immune
772 CPI-CS05AB368CE LSEC (high MT 1) Dividing T/NK cells HLA-E CD94:NKG2C 1.357 0 1.22 241 189 283 LSEC (high MT 1)_Dividing T/NK cells 0.100741919106058 154 0.527397260273973 292 0.13943590363747 148 0.44047619047619 336 0.177556020473893 100 0.34965034965035 286 -52 42 94 immune
773 CPI-CS05AB368CE Monocytes (IGSF21+ GPR34+) CD8 ab-T cells (stress) HLA-E CD94:NKG2C 1.004 0 0 241 189 283 Monocytes (IGSF21+ GPR34+)_CD8 ab-T cells (stress) 0.100741919106058 154 0.527397260273973 292 0.13943590363747 148 0.44047619047619 336 0.177556020473893 100 0.34965034965035 286 -52 42 94 immune
774 CPI-CS05AB368CE pDCs gd-T cells HLA-E CD94:NKG2C 0 0.703 0.827 241 189 283 pDCs_gd-T cells 0.100741919106058 154 0.527397260273973 292 0.13943590363747 148 0.44047619047619 336 0.177556020473893 100 0.34965034965035 286 -52 42 94 immune
775 CPI-CS05AB368CE Midzonal LSEC Dividing T/NK cells HLA-E CD94:NKG2C 1.418 0 1.324 241 189 283 Midzonal LSEC_Dividing T/NK cells 0.100741919106058 154 0.527397260273973 292 0.13943590363747 148 0.44047619047619 336 0.177556020473893 100 0.34965034965035 286 -52 42 94 immune
776 CPI-CS05AB368CE Dividing cDCs CD8 ab-T cells 1 HLA-E CD94:NKG2C 0 0 0.742 241 189 283 Dividing cDCs_CD8 ab-T cells 1 0.100741919106058 154 0.527397260273973 292 0.13943590363747 148 0.44047619047619 336 0.177556020473893 100 0.34965034965035 286 -52 42 94 immune
777 CPI-CS05AB368CE ILC3 NK cells 1 HLA-E CD94:NKG2C 1.162 0.623 0.872 241 189 283 ILC3_NK cells 1 0.100741919106058 154 0.527397260273973 292 0.13943590363747 148 0.44047619047619 336 0.177556020473893 100 0.34965034965035 286 -52 42 94 immune
778 CPI-CS05AB368CE Periportal LSEC gd-T cells HLA-E CD94:NKG2C 0 1.239 1.367 241 189 283 Periportal LSEC_gd-T cells 0.100741919106058 154 0.527397260273973 292 0.13943590363747 148 0.44047619047619 336 0.177556020473893 100 0.34965034965035 286 -52 42 94 immune
779 CPI-CS05AB368CE Periportal LSEC Dividing T/NK cells HLA-E CD94:NKG2C 1.358 0 1.222 241 189 283 Periportal LSEC_Dividing T/NK cells 0.100741919106058 154 0.527397260273973 292 0.13943590363747 148 0.44047619047619 336 0.177556020473893 100 0.34965034965035 286 -52 42 94 immune
780 CPI-CS05AB368CE VSMC NK cells 3 HLA-E CD94:NKG2C 0.441 0 0 241 189 283 VSMC_NK cells 3 0.100741919106058 154 0.527397260273973 292 0.13943590363747 148 0.44047619047619 336 0.177556020473893 100 0.34965034965035 286 -52 42 94 immune
781 CPI-CS05AB368CE MAIT cells 2 CD8 ab-T cells (stress) HLA-E CD94:NKG2C 1.149 0 0 241 189 283 MAIT cells 2_CD8 ab-T cells (stress) 0.100741919106058 154 0.527397260273973 292 0.13943590363747 148 0.44047619047619 336 0.177556020473893 100 0.34965034965035 286 -52 42 94 immune
782 CPI-CS05AB368CE LSEC (high MT 2) NK cells 3 HLA-E CD94:NKG2C 1.65 1.058 1.347 241 189 283 LSEC (high MT 2)_NK cells 3 0.100741919106058 154 0.527397260273973 292 0.13943590363747 148 0.44047619047619 336 0.177556020473893 100 0.34965034965035 286 -52 42 94 immune
783 CPI-CS05AB368CE MAIT cells 2 NK cells 3 HLA-E CD94:NKG2C 1.186 0.942 1.007 241 189 283 MAIT cells 2_NK cells 3 0.100741919106058 154 0.527397260273973 292 0.13943590363747 148 0.44047619047619 336 0.177556020473893 100 0.34965034965035 286 -52 42 94 immune
784 CPI-CS05AB368CE Infiltrating NK cells NK cells 3 HLA-E CD94:NKG2C 1.147 0.97 1.054 241 189 283 Infiltrating NK cells_NK cells 3 0.100741919106058 154 0.527397260273973 292 0.13943590363747 148 0.44047619047619 336 0.177556020473893 100 0.34965034965035 286 -52 42 94 immune
785 CPI-CS05AB368CE LSEC (interferon) NK cells 3 HLA-E CD94:NKG2C 1.649 1.394 1.563 241 189 283 LSEC (interferon)_NK cells 3 0.100741919106058 154 0.527397260273973 292 0.13943590363747 148 0.44047619047619 336 0.177556020473893 100 0.34965034965035 286 -52 42 94 immune
786 CPI-CS05AB368CE Pericentral LSEC CD8 ab-T cells (stress) HLA-E CD94:NKG2C 1.513 0 0 241 189 283 Pericentral LSEC_CD8 ab-T cells (stress) 0.100741919106058 154 0.527397260273973 292 0.13943590363747 148 0.44047619047619 336 0.177556020473893 100 0.34965034965035 286 -52 42 94 immune
787 CPI-CS05AB368CE cDC2 NK cells 1 HLA-E CD94:NKG2C 0.81 0.698 0.796 241 189 283 cDC2_NK cells 1 0.100741919106058 154 0.527397260273973 292 0.13943590363747 148 0.44047619047619 336 0.177556020473893 100 0.34965034965035 286 -52 42 94 immune
788 CPI-CS05AB368CE Fibroblasts 3 NK cells 2 HLA-E CD94:NKG2C 0.924 0 0.695 241 189 283 Fibroblasts 3_NK cells 2 0.100741919106058 154 0.527397260273973 292 0.13943590363747 148 0.44047619047619 336 0.177556020473893 100 0.34965034965035 286 -52 42 94 immune
789 CPI-CS05AB368CE ab-T cells (stress) Dividing T/NK cells HLA-E CD94:NKG2C 0.978 0 0.837 241 189 283 ab-T cells (stress)_Dividing T/NK cells 0.100741919106058 154 0.527397260273973 292 0.13943590363747 148 0.44047619047619 336 0.177556020473893 100 0.34965034965035 286 -52 42 94 immune
790 CPI-CS05AB368CE Monocytes (TREM2+ CD9+) Dividing T/NK cells HLA-E CD94:NKG2C 0.92 0 0.885 241 189 283 Monocytes (TREM2+ CD9+)_Dividing T/NK cells 0.100741919106058 154 0.527397260273973 292 0.13943590363747 148 0.44047619047619 336 0.177556020473893 100 0.34965034965035 286 -52 42 94 immune
791 CPI-CS05AB368CE TRM cells CD8 ab-T cells 1 HLA-E CD94:NKG2C 0 0 0.966 241 189 283 TRM cells_CD8 ab-T cells 1 0.100741919106058 154 0.527397260273973 292 0.13943590363747 148 0.44047619047619 336 0.177556020473893 100 0.34965034965035 286 -52 42 94 immune
792 CPI-CS05AB368CE MAIT cells 2 NK cells 2 HLA-E CD94:NKG2C 1.165 0.957 0.984 241 189 283 MAIT cells 2_NK cells 2 0.100741919106058 154 0.527397260273973 292 0.13943590363747 148 0.44047619047619 336 0.177556020473893 100 0.34965034965035 286 -52 42 94 immune
793 CPI-CS05AB368CE LSEC (stress) NK cells 1 HLA-E CD94:NKG2C 1.495 1.242 1.362 241 189 283 LSEC (stress)_NK cells 1 0.100741919106058 154 0.527397260273973 292 0.13943590363747 148 0.44047619047619 336 0.177556020473893 100 0.34965034965035 286 -52 42 94 immune
794 CPI-CS05AB368CE LSEC (fenestr.) CD8 ab-T cells 1 HLA-E CD94:NKG2C 0 0 1.255 241 189 283 LSEC (fenestr.)_CD8 ab-T cells 1 0.100741919106058 154 0.527397260273973 292 0.13943590363747 148 0.44047619047619 336 0.177556020473893 100 0.34965034965035 286 -52 42 94 immune
795 CPI-CS05AB368CE EC non-LSEC Dividing T/NK cells HLA-E CD94:NKG2C 1.632 0 1.413 241 189 283 EC non-LSEC_Dividing T/NK cells 0.100741919106058 154 0.527397260273973 292 0.13943590363747 148 0.44047619047619 336 0.177556020473893 100 0.34965034965035 286 -52 42 94 immune
796 CPI-CS05AB368CE Dividing T/NK cells CD8 ab-T cells (stress) HLA-E CD94:NKG2C 1.087 0 0 241 189 283 Dividing T/NK cells_CD8 ab-T cells (stress) 0.100741919106058 154 0.527397260273973 292 0.13943590363747 148 0.44047619047619 336 0.177556020473893 100 0.34965034965035 286 -52 42 94 immune
797 CPI-CS05AB368CE Fibroblasts 1 CD8 ab-T cells 1 HLA-E CD94:NKG2C 0 0 0.81 241 189 283 Fibroblasts 1_CD8 ab-T cells 1 0.100741919106058 154 0.527397260273973 292 0.13943590363747 148 0.44047619047619 336 0.177556020473893 100 0.34965034965035 286 -52 42 94 immune
798 CPI-CS05AB368CE B cells NK cells 1 HLA-E CD94:NKG2C 0.908 0.786 0.891 241 189 283 B cells_NK cells 1 0.100741919106058 154 0.527397260273973 292 0.13943590363747 148 0.44047619047619 336 0.177556020473893 100 0.34965034965035 286 -52 42 94 immune
799 CPI-CS05AB368CE cDC2 NK cells 3 HLA-E CD94:NKG2C 0.84 0.692 0.799 241 189 283 cDC2_NK cells 3 0.100741919106058 154 0.527397260273973 292 0.13943590363747 148 0.44047619047619 336 0.177556020473893 100 0.34965034965035 286 -52 42 94 immune
800 CPI-CS05AB368CE Fibroblasts 1 CD8 ab-T cells (stress) HLA-E CD94:NKG2C 0.703 0 0 241 189 283 Fibroblasts 1_CD8 ab-T cells (stress) 0.100741919106058 154 0.527397260273973 292 0.13943590363747 148 0.44047619047619 336 0.177556020473893 100 0.34965034965035 286 -52 42 94 immune
801 CPI-CS05AB368CE NK cells 3 Dividing T/NK cells HLA-E CD94:NKG2C 1.106 0 0.92 241 189 283 NK cells 3_Dividing T/NK cells 0.100741919106058 154 0.527397260273973 292 0.13943590363747 148 0.44047619047619 336 0.177556020473893 100 0.34965034965035 286 -52 42 94 immune
802 CPI-CS05AB368CE VSMC CD8 ab-T cells (stress) HLA-E CD94:NKG2C 0.404 0 0 241 189 283 VSMC_CD8 ab-T cells (stress) 0.100741919106058 154 0.527397260273973 292 0.13943590363747 148 0.44047619047619 336 0.177556020473893 100 0.34965034965035 286 -52 42 94 immune
803 CPI-CS05AB368CE LSEC (high MT 1) NK cells 2 HLA-E CD94:NKG2C 1.379 1.128 1.216 241 189 283 LSEC (high MT 1)_NK cells 2 0.100741919106058 154 0.527397260273973 292 0.13943590363747 148 0.44047619047619 336 0.177556020473893 100 0.34965034965035 286 -52 42 94 immune
804 CPI-CS05AB368CE MAIT cells 2 CD8 ab-T cells 1 HLA-E CD94:NKG2C 0 0 0.989 241 189 283 MAIT cells 2_CD8 ab-T cells 1 0.100741919106058 154 0.527397260273973 292 0.13943590363747 148 0.44047619047619 336 0.177556020473893 100 0.34965034965035 286 -52 42 94 immune
805 CPI-CS05AB368CE CD8 ab-T cells (stress) CD8 ab-T cells 1 HLA-E CD94:NKG2C 0 0 0.908 241 189 283 CD8 ab-T cells (stress)_CD8 ab-T cells 1 0.100741919106058 154 0.527397260273973 292 0.13943590363747 148 0.44047619047619 336 0.177556020473893 100 0.34965034965035 286 -52 42 94 immune
806 CPI-CS05AB368CE Pericentral LSEC NK cells 2 HLA-E CD94:NKG2C 1.528 1.317 1.41 241 189 283 Pericentral LSEC_NK cells 2 0.100741919106058 154 0.527397260273973 292 0.13943590363747 148 0.44047619047619 336 0.177556020473893 100 0.34965034965035 286 -52 42 94 immune
807 CPI-CS05AB368CE Fibroblasts 2 CD8 ab-T cells 1 HLA-E CD94:NKG2C 0 0 0.648 241 189 283 Fibroblasts 2_CD8 ab-T cells 1 0.100741919106058 154 0.527397260273973 292 0.13943590363747 148 0.44047619047619 336 0.177556020473893 100 0.34965034965035 286 -52 42 94 immune
808 CPI-CS05AB368CE Treg NK cells 1 HLA-E CD94:NKG2C 1.307 0.913 1.02 241 189 283 Treg_NK cells 1 0.100741919106058 154 0.527397260273973 292 0.13943590363747 148 0.44047619047619 336 0.177556020473893 100 0.34965034965035 286 -52 42 94 immune
809 CPI-CS05AB368CE Cholangiocytes NK cells 3 HLA-E CD94:NKG2C 0 0.34 0 241 189 283 Cholangiocytes_NK cells 3 0.100741919106058 154 0.527397260273973 292 0.13943590363747 148 0.44047619047619 336 0.177556020473893 100 0.34965034965035 286 -52 42 94 immune
811 CPI-CS05AB368CE LSEC (high MT 2) NK cells 2 HLA-E CD94:NKG2C 1.629 1.073 1.324 241 189 283 LSEC (high MT 2)_NK cells 2 0.100741919106058 154 0.527397260273973 292 0.13943590363747 148 0.44047619047619 336 0.177556020473893 100 0.34965034965035 286 -52 42 94 immune
812 CPI-CS05AB368CE cDC1 NK cells 3 HLA-E CD94:NKG2C 0.92 0.702 0.793 241 189 283 cDC1_NK cells 3 0.100741919106058 154 0.527397260273973 292 0.13943590363747 148 0.44047619047619 336 0.177556020473893 100 0.34965034965035 286 -52 42 94 immune
813 CPI-CS05AB368CE Periportal LSEC CD8 ab-T cells 1 HLA-E CD94:NKG2C 0 0 1.224 241 189 283 Periportal LSEC_CD8 ab-T cells 1 0.100741919106058 154 0.527397260273973 292 0.13943590363747 148 0.44047619047619 336 0.177556020473893 100 0.34965034965035 286 -52 42 94 immune
814 CPI-CS05AB368CE ab-T cells (stress) NK cells 1 HLA-E CD94:NKG2C 0.992 0.808 0.854 241 189 283 ab-T cells (stress)_NK cells 1 0.100741919106058 154 0.527397260273973 292 0.13943590363747 148 0.44047619047619 336 0.177556020473893 100 0.34965034965035 286 -52 42 94 immune
815 CPI-CS05AB368CE TRM cells NK cells 3 HLA-E CD94:NKG2C 1.204 0.819 0.984 241 189 283 TRM cells_NK cells 3 0.100741919106058 154 0.527397260273973 292 0.13943590363747 148 0.44047619047619 336 0.177556020473893 100 0.34965034965035 286 -52 42 94 immune
816 CPI-CS05AB368CE pDCs NK cells 1 HLA-E CD94:NKG2C 0.688 0.621 0.699 241 189 283 pDCs_NK cells 1 0.100741919106058 154 0.527397260273973 292 0.13943590363747 148 0.44047619047619 336 0.177556020473893 100 0.34965034965035 286 -52 42 94 immune
817 CPI-CS05AB368CE Fibroblasts 3 NK cells 3 HLA-E CD94:NKG2C 0.945 0.56 0.719 241 189 283 Fibroblasts 3_NK cells 3 0.100741919106058 154 0.527397260273973 292 0.13943590363747 148 0.44047619047619 336 0.177556020473893 100 0.34965034965035 286 -52 42 94 immune
818 CPI-CS05AB368CE Lymphatic EC NK cells 1 HLA-E CD94:NKG2C 1.397 1.167 1.238 241 189 283 Lymphatic EC_NK cells 1 0.100741919106058 154 0.527397260273973 292 0.13943590363747 148 0.44047619047619 336 0.177556020473893 100 0.34965034965035 286 -52 42 94 immune
819 CPI-CS05AB368CE IgG+ Plasma cells Dividing T/NK cells HLA-E CD94:NKG2C 0.629 0 0.522 241 189 283 IgG+ Plasma cells_Dividing T/NK cells 0.100741919106058 154 0.527397260273973 292 0.13943590363747 148 0.44047619047619 336 0.177556020473893 100 0.34965034965035 286 -52 42 94 immune
820 CPI-CS05AB368CE Treg NK cells 3 HLA-E CD94:NKG2C 1.336 0.907 1.023 241 189 283 Treg_NK cells 3 0.100741919106058 154 0.527397260273973 292 0.13943590363747 148 0.44047619047619 336 0.177556020473893 100 0.34965034965035 286 -52 42 94 immune
822 CPI-CS05AB368CE LSEC (stress) Dividing T/NK cells HLA-E CD94:NKG2C 1.481 0 1.346 241 189 283 LSEC (stress)_Dividing T/NK cells 0.100741919106058 154 0.527397260273973 292 0.13943590363747 148 0.44047619047619 336 0.177556020473893 100 0.34965034965035 286 -52 42 94 immune
823 CPI-CS05AB368CE Fibroblasts 1 NK cells 1 HLA-E CD94:NKG2C 0.711 0.733 0.825 241 189 283 Fibroblasts 1_NK cells 1 0.100741919106058 154 0.527397260273973 292 0.13943590363747 148 0.44047619047619 336 0.177556020473893 100 0.34965034965035 286 -52 42 94 immune
824 CPI-CS05AB368CE MAIT cells 1 Dividing T/NK cells HLA-E CD94:NKG2C 1.092 0 0.98 241 189 283 MAIT cells 1_Dividing T/NK cells 0.100741919106058 154 0.527397260273973 292 0.13943590363747 148 0.44047619047619 336 0.177556020473893 100 0.34965034965035 286 -52 42 94 immune
825 CPI-CS05AB368CE Fibroblasts 2 gd-T cells HLA-E CD94:NKG2C 0 0.459 0.791 241 189 283 Fibroblasts 2_gd-T cells 0.100741919106058 154 0.527397260273973 292 0.13943590363747 148 0.44047619047619 336 0.177556020473893 100 0.34965034965035 286 -52 42 94 immune
826 CPI-CS05AB368CE Naive CD4+ T cells NK cells 2 HLA-E CD94:NKG2C 0.996 0.855 0.868 241 189 283 Naive CD4+ T cells_NK cells 2 0.100741919106058 154 0.527397260273973 292 0.13943590363747 148 0.44047619047619 336 0.177556020473893 100 0.34965034965035 286 -52 42 94 immune
827 CPI-CS05AB368CE Kupffer cells Dividing T/NK cells HLA-E CD94:NKG2C 1.197 0 1.107 241 189 283 Kupffer cells_Dividing T/NK cells 0.100741919106058 154 0.527397260273973 292 0.13943590363747 148 0.44047619047619 336 0.177556020473893 100 0.34965034965035 286 -52 42 94 immune
828 CPI-CS05AB368CE LSEC (stress) NK cells 3 HLA-E CD94:NKG2C 1.524 1.236 1.365 241 189 283 LSEC (stress)_NK cells 3 0.100741919106058 154 0.527397260273973 292 0.13943590363747 148 0.44047619047619 336 0.177556020473893 100 0.34965034965035 286 -52 42 94 immune
829 CPI-CS05AB368CE Periportal LSEC NK cells 1 HLA-E CD94:NKG2C 1.372 1.157 1.239 241 189 283 Periportal LSEC_NK cells 1 0.100741919106058 154 0.527397260273973 292 0.13943590363747 148 0.44047619047619 336 0.177556020473893 100 0.34965034965035 286 -52 42 94 immune
830 CPI-CS05AB368CE Macrophages (HES4+) NK cells 1 HLA-E CD94:NKG2C 1.032 0.838 0.93 241 189 283 Macrophages (HES4+)_NK cells 1 0.100741919106058 154 0.527397260273973 292 0.13943590363747 148 0.44047619047619 336 0.177556020473893 100 0.34965034965035 286 -52 42 94 immune
831 CPI-CS05AB368CE Dividing endothelial cells Dividing T/NK cells HLA-E CD94:NKG2C 1.442 0 1.221 241 189 283 Dividing endothelial cells_Dividing T/NK cells 0.100741919106058 154 0.527397260273973 292 0.13943590363747 148 0.44047619047619 336 0.177556020473893 100 0.34965034965035 286 -52 42 94 immune
832 CPI-CS05AB368CE LSEC (high MT 1) NK cells 1 HLA-E CD94:NKG2C 1.371 1.12 1.236 241 189 283 LSEC (high MT 1)_NK cells 1 0.100741919106058 154 0.527397260273973 292 0.13943590363747 148 0.44047619047619 336 0.177556020473893 100 0.34965034965035 286 -52 42 94 immune
833 CPI-CS05AB368CE CD8 ab-T cells 1 NK cells 2 HLA-E CD94:NKG2C 1.141 0.927 0.969 241 189 283 CD8 ab-T cells 1_NK cells 2 0.100741919106058 154 0.527397260273973 292 0.13943590363747 148 0.44047619047619 336 0.177556020473893 100 0.34965034965035 286 -52 42 94 immune
834 CPI-CS05AB368CE MAIT cells 1 CD8 ab-T cells 1 HLA-E CD94:NKG2C 0 0 0.981 241 189 283 MAIT cells 1_CD8 ab-T cells 1 0.100741919106058 154 0.527397260273973 292 0.13943590363747 148 0.44047619047619 336 0.177556020473893 100 0.34965034965035 286 -52 42 94 immune
835 CPI-CS05AB368CE cDC1 Dividing T/NK cells HLA-E CD94:NKG2C 0.876 0 0.774 241 189 283 cDC1_Dividing T/NK cells 0.100741919106058 154 0.527397260273973 292 0.13943590363747 148 0.44047619047619 336 0.177556020473893 100 0.34965034965035 286 -52 42 94 immune
836 CPI-CS05AB368CE cDC2 CD8 ab-T cells 1 HLA-E CD94:NKG2C 0 0 0.781 241 189 283 cDC2_CD8 ab-T cells 1 0.100741919106058 154 0.527397260273973 292 0.13943590363747 148 0.44047619047619 336 0.177556020473893 100 0.34965034965035 286 -52 42 94 immune
837 CPI-CS05AB368CE Dividing endothelial cells gd-T cells HLA-E CD94:NKG2C 0 1.155 1.366 241 189 283 Dividing endothelial cells_gd-T cells 0.100741919106058 154 0.527397260273973 292 0.13943590363747 148 0.44047619047619 336 0.177556020473893 100 0.34965034965035 286 -52 42 94 immune
838 CPI-CS05AB368CE Monocytes (secretory) NK cells 3 HLA-E CD94:NKG2C 1.021 0.871 1.07 241 189 283 Monocytes (secretory)_NK cells 3 0.100741919106058 154 0.527397260273973 292 0.13943590363747 148 0.44047619047619 336 0.177556020473893 100 0.34965034965035 286 -52 42 94 immune
839 CPI-CS05AB368CE pDCs CD8 ab-T cells (stress) HLA-E CD94:NKG2C 0.68 0 0 241 189 283 pDCs_CD8 ab-T cells (stress) 0.100741919106058 154 0.527397260273973 292 0.13943590363747 148 0.44047619047619 336 0.177556020473893 100 0.34965034965035 286 -52 42 94 immune
840 CPI-CS05AB368CE Dividing endothelial cells NK cells 3 HLA-E CD94:NKG2C 1.486 1.067 1.241 241 189 283 Dividing endothelial cells_NK cells 3 0.100741919106058 154 0.527397260273973 292 0.13943590363747 148 0.44047619047619 336 0.177556020473893 100 0.34965034965035 286 -52 42 94 immune
841 CPI-CS05AB368CE CD8 ab-T cells (stress) NK cells 1 HLA-E CD94:NKG2C 1.144 1.012 0.923 241 189 283 CD8 ab-T cells (stress)_NK cells 1 0.100741919106058 154 0.527397260273973 292 0.13943590363747 148 0.44047619047619 336 0.177556020473893 100 0.34965034965035 286 -52 42 94 immune
842 CPI-CS05AB368CE IgA+ Plasma cells CD8 ab-T cells 1 HLA-E CD94:NKG2C 0 0 0.536 241 189 283 IgA+ Plasma cells_CD8 ab-T cells 1 0.100741919106058 154 0.527397260273973 292 0.13943590363747 148 0.44047619047619 336 0.177556020473893 100 0.34965034965035 286 -52 42 94 immune
843 CPI-CS05AB368CE activated DCs NK cells 2 HLA-E CD94:NKG2C 1 0.801 0.818 241 189 283 activated DCs_NK cells 2 0.100741919106058 154 0.527397260273973 292 0.13943590363747 148 0.44047619047619 336 0.177556020473893 100 0.34965034965035 286 -52 42 94 immune
844 CPI-CS05AB368CE NK cells 3 NK cells 2 HLA-E CD94:NKG2C 1.128 0.869 0.916 241 189 283 NK cells 3_NK cells 2 0.100741919106058 154 0.527397260273973 292 0.13943590363747 148 0.44047619047619 336 0.177556020473893 100 0.34965034965035 286 -52 42 94 immune
845 CPI-CS05AB368CE IgG+ Plasma cells CD8 ab-T cells 1 HLA-E CD94:NKG2C 0 0 0.523 241 189 283 IgG+ Plasma cells_CD8 ab-T cells 1 0.100741919106058 154 0.527397260273973 292 0.13943590363747 148 0.44047619047619 336 0.177556020473893 100 0.34965034965035 286 -52 42 94 immune
846 CPI-CS05AB368CE B cells CD8 ab-T cells (stress) HLA-E CD94:NKG2C 0.9 0 0 241 189 283 B cells_CD8 ab-T cells (stress) 0.100741919106058 154 0.527397260273973 292 0.13943590363747 148 0.44047619047619 336 0.177556020473893 100 0.34965034965035 286 -52 42 94 immune
847 CPI-CS05AB368CE Fibroblasts 2 CD8 ab-T cells (stress) HLA-E CD94:NKG2C 0.675 0 0 241 189 283 Fibroblasts 2_CD8 ab-T cells (stress) 0.100741919106058 154 0.527397260273973 292 0.13943590363747 148 0.44047619047619 336 0.177556020473893 100 0.34965034965035 286 -52 42 94 immune
848 CPI-CS05AB368CE Lymphatic EC Dividing T/NK cells HLA-E CD94:NKG2C 1.383 0 1.221 241 189 283 Lymphatic EC_Dividing T/NK cells 0.100741919106058 154 0.527397260273973 292 0.13943590363747 148 0.44047619047619 336 0.177556020473893 100 0.34965034965035 286 -52 42 94 immune
849 CPI-CS05AB368CE Pericentral LSEC NK cells 3 HLA-E CD94:NKG2C 1.55 1.302 1.434 241 189 283 Pericentral LSEC_NK cells 3 0.100741919106058 154 0.527397260273973 292 0.13943590363747 148 0.44047619047619 336 0.177556020473893 100 0.34965034965035 286 -52 42 94 immune
850 CPI-CS05AB368CE Fibroblasts 3 Dividing T/NK cells HLA-E CD94:NKG2C 0.902 0 0.699 241 189 283 Fibroblasts 3_Dividing T/NK cells 0.100741919106058 154 0.527397260273973 292 0.13943590363747 148 0.44047619047619 336 0.177556020473893 100 0.34965034965035 286 -52 42 94 immune
851 CPI-CS05AB368CE LSEC (remodelling) NK cells 2 HLA-E CD94:NKG2C 1.44 1.288 1.32 241 189 283 LSEC (remodelling)_NK cells 2 0.100741919106058 154 0.527397260273973 292 0.13943590363747 148 0.44047619047619 336 0.177556020473893 100 0.34965034965035 286 -52 42 94 immune
852 CPI-CS05AB368CE Monocytes (secretory) NK cells 1 HLA-E CD94:NKG2C 0.992 0.877 1.067 241 189 283 Monocytes (secretory)_NK cells 1 0.100741919106058 154 0.527397260273973 292 0.13943590363747 148 0.44047619047619 336 0.177556020473893 100 0.34965034965035 286 -52 42 94 immune
853 CPI-CS05AB368CE NK cells 3 gd-T cells HLA-E CD94:NKG2C 0 0.942 1.064 241 189 283 NK cells 3_gd-T cells 0.100741919106058 154 0.527397260273973 292 0.13943590363747 148 0.44047619047619 336 0.177556020473893 100 0.34965034965035 286 -52 42 94 immune
854 CPI-CS05AB368CE NK cells 2 CD8 ab-T cells (stress) HLA-E CD94:NKG2C 1.057 0 0 241 189 283 NK cells 2_CD8 ab-T cells (stress) 0.100741919106058 154 0.527397260273973 292 0.13943590363747 148 0.44047619047619 336 0.177556020473893 100 0.34965034965035 286 -52 42 94 immune
855 CPI-CS05AB368CE LSEC (interferon) CD8 ab-T cells 1 HLA-E CD94:NKG2C 0 0 1.545 241 189 283 LSEC (interferon)_CD8 ab-T cells 1 0.100741919106058 154 0.527397260273973 292 0.13943590363747 148 0.44047619047619 336 0.177556020473893 100 0.34965034965035 286 -52 42 94 immune
856 CPI-CS05AB368CE Fibroblasts 2 Dividing T/NK cells HLA-E CD94:NKG2C 0.669 0 0.647 241 189 283 Fibroblasts 2_Dividing T/NK cells 0.100741919106058 154 0.527397260273973 292 0.13943590363747 148 0.44047619047619 336 0.177556020473893 100 0.34965034965035 286 -52 42 94 immune
857 CPI-CS05AB368CE gd-T cells NK cells 2 HLA-E CD94:NKG2C 1.14 0.873 0.934 241 189 283 gd-T cells_NK cells 2 0.100741919106058 154 0.527397260273973 292 0.13943590363747 148 0.44047619047619 336 0.177556020473893 100 0.34965034965035 286 -52 42 94 immune
858 CPI-CS05AB368CE NK cells 1 NK cells 3 HLA-E CD94:NKG2C 1.066 0.784 0.977 241 189 283 NK cells 1_NK cells 3 0.100741919106058 154 0.527397260273973 292 0.13943590363747 148 0.44047619047619 336 0.177556020473893 100 0.34965034965035 286 -52 42 94 immune
859 CPI-CS05AB368CE activated DCs CD8 ab-T cells (stress) HLA-E CD94:NKG2C 0.985 0 0 241 189 283 activated DCs_CD8 ab-T cells (stress) 0.100741919106058 154 0.527397260273973 292 0.13943590363747 148 0.44047619047619 336 0.177556020473893 100 0.34965034965035 286 -52 42 94 immune
860 CPI-CS05AB368CE Monocytes (secretory) CD8 ab-T cells (stress) HLA-E CD94:NKG2C 0.984 0 0 241 189 283 Monocytes (secretory)_CD8 ab-T cells (stress) 0.100741919106058 154 0.527397260273973 292 0.13943590363747 148 0.44047619047619 336 0.177556020473893 100 0.34965034965035 286 -52 42 94 immune
861 CPI-CS05AB368CE B cells Dividing T/NK cells HLA-E CD94:NKG2C 0.894 0 0.875 241 189 283 B cells_Dividing T/NK cells 0.100741919106058 154 0.527397260273973 292 0.13943590363747 148 0.44047619047619 336 0.177556020473893 100 0.34965034965035 286 -52 42 94 immune
862 CPI-CS05AB368CE Monocytes (secretory) Dividing T/NK cells HLA-E CD94:NKG2C 0.978 0 1.051 241 189 283 Monocytes (secretory)_Dividing T/NK cells 0.100741919106058 154 0.527397260273973 292 0.13943590363747 148 0.44047619047619 336 0.177556020473893 100 0.34965034965035 286 -52 42 94 immune
863 CPI-CS05AB368CE NK cells 2 gd-T cells HLA-E CD94:NKG2C 0 1.092 1.072 241 189 283 NK cells 2_gd-T cells 0.100741919106058 154 0.527397260273973 292 0.13943590363747 148 0.44047619047619 336 0.177556020473893 100 0.34965034965035 286 -52 42 94 immune
864 CPI-CS05AB368CE LSEC (stress) CD8 ab-T cells 1 HLA-E CD94:NKG2C 0 0 1.347 241 189 283 LSEC (stress)_CD8 ab-T cells 1 0.100741919106058 154 0.527397260273973 292 0.13943590363747 148 0.44047619047619 336 0.177556020473893 100 0.34965034965035 286 -52 42 94 immune
865 CPI-CS05AB368CE Naive CD4+ T cells Dividing T/NK cells HLA-E CD94:NKG2C 0.975 0 0.872 241 189 283 Naive CD4+ T cells_Dividing T/NK cells 0.100741919106058 154 0.527397260273973 292 0.13943590363747 148 0.44047619047619 336 0.177556020473893 100 0.34965034965035 286 -52 42 94 immune
866 CPI-CS05AB368CE Naive CD4+ T cells gd-T cells HLA-E CD94:NKG2C 0 0.928 1.016 241 189 283 Naive CD4+ T cells_gd-T cells 0.100741919106058 154 0.527397260273973 292 0.13943590363747 148 0.44047619047619 336 0.177556020473893 100 0.34965034965035 286 -52 42 94 immune
867 CPI-CS05AB368CE cDC1 gd-T cells HLA-E CD94:NKG2C 0 0.79 0.918 241 189 283 cDC1_gd-T cells 0.100741919106058 154 0.527397260273973 292 0.13943590363747 148 0.44047619047619 336 0.177556020473893 100 0.34965034965035 286 -52 42 94 immune
868 CPI-CS05AB368CE LSEC (high MT 1) CD8 ab-T cells (stress) HLA-E CD94:NKG2C 1.364 0 0 241 189 283 LSEC (high MT 1)_CD8 ab-T cells (stress) 0.100741919106058 154 0.527397260273973 292 0.13943590363747 148 0.44047619047619 336 0.177556020473893 100 0.34965034965035 286 -52 42 94 immune
869 CPI-CS05AB368CE Monocytes (TREM2+ CD9+) NK cells 3 HLA-E CD94:NKG2C 0.964 0.872 0.904 241 189 283 Monocytes (TREM2+ CD9+)_NK cells 3 0.100741919106058 154 0.527397260273973 292 0.13943590363747 148 0.44047619047619 336 0.177556020473893 100 0.34965034965035 286 -52 42 94 immune
870 CPI-CS05AB368CE NK cells 2 NK cells 1 HLA-E CD94:NKG2C 1.064 1.011 0.944 241 189 283 NK cells 2_NK cells 1 0.100741919106058 154 0.527397260273973 292 0.13943590363747 148 0.44047619047619 336 0.177556020473893 100 0.34965034965035 286 -52 42 94 immune
871 CPI-CS05AB368CE LSEC (high MT 1) CD8 ab-T cells 1 HLA-E CD94:NKG2C 0 0 1.222 241 189 283 LSEC (high MT 1)_CD8 ab-T cells 1 0.100741919106058 154 0.527397260273973 292 0.13943590363747 148 0.44047619047619 336 0.177556020473893 100 0.34965034965035 286 -52 42 94 immune
872 CPI-CS05AB368CE LSEC (interferon) CD8 ab-T cells (stress) HLA-E CD94:NKG2C 1.612 0 0 241 189 283 LSEC (interferon)_CD8 ab-T cells (stress) 0.100741919106058 154 0.527397260273973 292 0.13943590363747 148 0.44047619047619 336 0.177556020473893 100 0.34965034965035 286 -52 42 94 immune
873 CPI-CS05AB368CE CD8 ab-T cells (stress) gd-T cells HLA-E CD94:NKG2C 0 1.093 1.051 241 189 283 CD8 ab-T cells (stress)_gd-T cells 0.100741919106058 154 0.527397260273973 292 0.13943590363747 148 0.44047619047619 336 0.177556020473893 100 0.34965034965035 286 -52 42 94 immune
874 CPI-CS05AB368CE Cholangiocytes NK cells 1 HLA-E CD94:NKG2C 0 0.346 0 241 189 283 Cholangiocytes_NK cells 1 0.100741919106058 154 0.527397260273973 292 0.13943590363747 148 0.44047619047619 336 0.177556020473893 100 0.34965034965035 286 -52 42 94 immune
875 CPI-CS05AB368CE Kupffer cells (SUCNR1+) CD8 ab-T cells (stress) HLA-E CD94:NKG2C 1.299 0 0 241 189 283 Kupffer cells (SUCNR1+)_CD8 ab-T cells (stress) 0.100741919106058 154 0.527397260273973 292 0.13943590363747 148 0.44047619047619 336 0.177556020473893 100 0.34965034965035 286 -52 42 94 immune
876 CPI-CS05AB368CE B cells gd-T cells HLA-E CD94:NKG2C 0 0.868 1.019 241 189 283 B cells_gd-T cells 0.100741919106058 154 0.527397260273973 292 0.13943590363747 148 0.44047619047619 336 0.177556020473893 100 0.34965034965035 286 -52 42 94 immune
877 CPI-CS05AB368CE Kupffer cells NK cells 2 HLA-E CD94:NKG2C 1.219 1.022 1.103 241 189 283 Kupffer cells_NK cells 2 0.100741919106058 154 0.527397260273973 292 0.13943590363747 148 0.44047619047619 336 0.177556020473893 100 0.34965034965035 286 -52 42 94 immune
878 CPI-CS05AB368CE NK cells 1 CD8 ab-T cells 1 HLA-E CD94:NKG2C 0 0 0.959 241 189 283 NK cells 1_CD8 ab-T cells 1 0.100741919106058 154 0.527397260273973 292 0.13943590363747 148 0.44047619047619 336 0.177556020473893 100 0.34965034965035 286 -52 42 94 immune
879 CPI-CS05AB368CE Naive CD4+ T cells CD8 ab-T cells (stress) HLA-E CD94:NKG2C 0.981 0 0 241 189 283 Naive CD4+ T cells_CD8 ab-T cells (stress) 0.100741919106058 154 0.527397260273973 292 0.13943590363747 148 0.44047619047619 336 0.177556020473893 100 0.34965034965035 286 -52 42 94 immune
880 CPI-CS05AB368CE NK cells 2 CD8 ab-T cells 1 HLA-E CD94:NKG2C 0 0 0.929 241 189 283 NK cells 2_CD8 ab-T cells 1 0.100741919106058 154 0.527397260273973 292 0.13943590363747 148 0.44047619047619 336 0.177556020473893 100 0.34965034965035 286 -52 42 94 immune
881 CPI-CS05AB368CE CD8 ab-T cells 1 NK cells 1 HLA-E CD94:NKG2C 1.133 0.919 0.99 241 189 283 CD8 ab-T cells 1_NK cells 1 0.100741919106058 154 0.527397260273973 292 0.13943590363747 148 0.44047619047619 336 0.177556020473893 100 0.34965034965035 286 -52 42 94 immune
882 CPI-CS05AB368CE B cells NK cells 2 HLA-E CD94:NKG2C 0.916 0.795 0.871 241 189 283 B cells_NK cells 2 0.100741919106058 154 0.527397260273973 292 0.13943590363747 148 0.44047619047619 336 0.177556020473893 100 0.34965034965035 286 -52 42 94 immune
883 CPI-CS05AB368CE Dividing cDCs NK cells 3 HLA-E CD94:NKG2C 0.818 0.695 0.76 241 189 283 Dividing cDCs_NK cells 3 0.100741919106058 154 0.527397260273973 292 0.13943590363747 148 0.44047619047619 336 0.177556020473893 100 0.34965034965035 286 -52 42 94 immune
884 CPI-CS05AB368CE Stellate cells CD8 ab-T cells (stress) HLA-E CD94:NKG2C 0.636 0 0 241 189 283 Stellate cells_CD8 ab-T cells (stress) 0.100741919106058 154 0.527397260273973 292 0.13943590363747 148 0.44047619047619 336 0.177556020473893 100 0.34965034965035 286 -52 42 94 immune
885 CPI-CS05AB368CE cDC2 Dividing T/NK cells HLA-E CD94:NKG2C 0.796 0 0.78 241 189 283 cDC2_Dividing T/NK cells 0.100741919106058 154 0.527397260273973 292 0.13943590363747 148 0.44047619047619 336 0.177556020473893 100 0.34965034965035 286 -52 42 94 immune
886 CPI-CS05AB368CE Fibroblasts 2 NK cells 1 HLA-E CD94:NKG2C 0.683 0 0.663 241 189 283 Fibroblasts 2_NK cells 1 0.100741919106058 154 0.527397260273973 292 0.13943590363747 148 0.44047619047619 336 0.177556020473893 100 0.34965034965035 286 -52 42 94 immune
887 CPI-CS05AB368CE Cholangiocytes gd-T cells HLA-E CD94:NKG2C 0 0.428 0.461 241 189 283 Cholangiocytes_gd-T cells 0.100741919106058 154 0.527397260273973 292 0.13943590363747 148 0.44047619047619 336 0.177556020473893 100 0.34965034965035 286 -52 42 94 immune
888 CPI-CS05AB368CE LSEC (fenestr.) NK cells 3 HLA-E CD94:NKG2C 1.382 1.104 1.273 241 189 283 LSEC (fenestr.)_NK cells 3 0.100741919106058 154 0.527397260273973 292 0.13943590363747 148 0.44047619047619 336 0.177556020473893 100 0.34965034965035 286 -52 42 94 immune
889 CPI-CS05AB368CE NK cells 2 Dividing T/NK cells HLA-E CD94:NKG2C 1.05 0 0.928 241 189 283 NK cells 2_Dividing T/NK cells 0.100741919106058 154 0.527397260273973 292 0.13943590363747 148 0.44047619047619 336 0.177556020473893 100 0.34965034965035 286 -52 42 94 immune
891 CPI-CS05AB368CE LSEC (high MT 2) gd-T cells HLA-E CD94:NKG2C 0 1.146 1.472 241 189 283 LSEC (high MT 2)_gd-T cells 0.100741919106058 154 0.527397260273973 292 0.13943590363747 148 0.44047619047619 336 0.177556020473893 100 0.34965034965035 286 -52 42 94 immune
892 CPI-CS05AB368CE ILC3 NK cells 3 HLA-E CD94:NKG2C 1.191 0.617 0.875 241 189 283 ILC3_NK cells 3 0.100741919106058 154 0.527397260273973 292 0.13943590363747 148 0.44047619047619 336 0.177556020473893 100 0.34965034965035 286 -52 42 94 immune
893 CPI-CS05AB368CE CD8 ab-T cells 1 CD8 ab-T cells (stress) HLA-E CD94:NKG2C 1.126 0 0 241 189 283 CD8 ab-T cells 1_CD8 ab-T cells (stress) 0.100741919106058 154 0.527397260273973 292 0.13943590363747 148 0.44047619047619 336 0.177556020473893 100 0.34965034965035 286 -52 42 94 immune
894 CPI-CS05AB368CE pDCs Dividing T/NK cells HLA-E CD94:NKG2C 0.673 0 0.682 241 189 283 pDCs_Dividing T/NK cells 0.100741919106058 154 0.527397260273973 292 0.13943590363747 148 0.44047619047619 336 0.177556020473893 100 0.34965034965035 286 -52 42 94 immune
895 CPI-CS05AB368CE LSEC (interferon) gd-T cells HLA-E CD94:NKG2C 0 1.481 1.688 241 189 283 LSEC (interferon)_gd-T cells 0.100741919106058 154 0.527397260273973 292 0.13943590363747 148 0.44047619047619 336 0.177556020473893 100 0.34965034965035 286 -52 42 94 immune
896 CPI-CS05AB368CE MAIT cells 2 gd-T cells HLA-E CD94:NKG2C 0 1.03 1.132 241 189 283 MAIT cells 2_gd-T cells 0.100741919106058 154 0.527397260273973 292 0.13943590363747 148 0.44047619047619 336 0.177556020473893 100 0.34965034965035 286 -52 42 94 immune
897 CPI-CS05AB368CE Naive CD4+ T cells CD8 ab-T cells 1 HLA-E CD94:NKG2C 0 0 0.873 241 189 283 Naive CD4+ T cells_CD8 ab-T cells 1 0.100741919106058 154 0.527397260273973 292 0.13943590363747 148 0.44047619047619 336 0.177556020473893 100 0.34965034965035 286 -52 42 94 immune
898 CPI-CS05AB368CE Stellate cells NK cells 2 HLA-E CD94:NKG2C 0.651 0.767 0.682 241 189 283 Stellate cells_NK cells 2 0.100741919106058 154 0.527397260273973 292 0.13943590363747 148 0.44047619047619 336 0.177556020473893 100 0.34965034965035 286 -52 42 94 immune
899 CPI-CS05AB368CE EC non-LSEC NK cells 3 HLA-E CD94:NKG2C 1.676 1.475 1.432 241 189 283 EC non-LSEC_NK cells 3 0.100741919106058 154 0.527397260273973 292 0.13943590363747 148 0.44047619047619 336 0.177556020473893 100 0.34965034965035 286 -52 42 94 immune
900 CPI-CS05AB368CE Cholangiocytes NK cells 2 HLA-E CD94:NKG2C 0 0.355 0 241 189 283 Cholangiocytes_NK cells 2 0.100741919106058 154 0.527397260273973 292 0.13943590363747 148 0.44047619047619 336 0.177556020473893 100 0.34965034965035 286 -52 42 94 immune
901 CPI-CS05AB368CE Midzonal LSEC CD8 ab-T cells (stress) HLA-E CD94:NKG2C 1.424 0 0 241 189 283 Midzonal LSEC_CD8 ab-T cells (stress) 0.100741919106058 154 0.527397260273973 292 0.13943590363747 148 0.44047619047619 336 0.177556020473893 100 0.34965034965035 286 -52 42 94 immune
902 CPI-CS05AB368CE Fibroblasts 1 Dividing T/NK cells HLA-E CD94:NKG2C 0.696 0 0.808 241 189 283 Fibroblasts 1_Dividing T/NK cells 0.100741919106058 154 0.527397260273973 292 0.13943590363747 148 0.44047619047619 336 0.177556020473893 100 0.34965034965035 286 -52 42 94 immune
903 CPI-CS05AB368CE Lymphatic EC NK cells 3 HLA-E CD94:NKG2C 1.427 1.161 1.241 241 189 283 Lymphatic EC_NK cells 3 0.100741919106058 154 0.527397260273973 292 0.13943590363747 148 0.44047619047619 336 0.177556020473893 100 0.34965034965035 286 -52 42 94 immune
904 CPI-CS05AB368CE Kupffer cells gd-T cells HLA-E CD94:NKG2C 0 1.095 1.251 241 189 283 Kupffer cells_gd-T cells 0.100741919106058 154 0.527397260273973 292 0.13943590363747 148 0.44047619047619 336 0.177556020473893 100 0.34965034965035 286 -52 42 94 immune
905 CPI-CS05AB368CE Macrophages NK cells 2 HLA-E CD94:NKG2C 0.818 0.716 0.712 241 189 283 Macrophages_NK cells 2 0.100741919106058 154 0.527397260273973 292 0.13943590363747 148 0.44047619047619 336 0.177556020473893 100 0.34965034965035 286 -52 42 94 immune
906 CPI-CS05AB368CE ab-T cells (stress) gd-T cells HLA-E CD94:NKG2C 0 0.889 0.982 241 189 283 ab-T cells (stress)_gd-T cells 0.100741919106058 154 0.527397260273973 292 0.13943590363747 148 0.44047619047619 336 0.177556020473893 100 0.34965034965035 286 -52 42 94 immune
907 CPI-CS05AB368CE Macrophages (HES4+) NK cells 2 HLA-E CD94:NKG2C 1.04 0.846 0.91 241 189 283 Macrophages (HES4+)_NK cells 2 0.100741919106058 154 0.527397260273973 292 0.13943590363747 148 0.44047619047619 336 0.177556020473893 100 0.34965034965035 286 -52 42 94 immune
908 CPI-CS05AB368CE Monocytes (IGSF21+ GPR34+) NK cells 3 HLA-E CD94:NKG2C 1.041 0.827 1.04 241 189 283 Monocytes (IGSF21+ GPR34+)_NK cells 3 0.100741919106058 154 0.527397260273973 292 0.13943590363747 148 0.44047619047619 336 0.177556020473893 100 0.34965034965035 286 -52 42 94 immune
909 CPI-CS05AB368CE CD8 ab-T cells 2 NK cells 1 HLA-E CD94:NKG2C 1.132 0.635 0.881 241 189 283 CD8 ab-T cells 2_NK cells 1 0.100741919106058 154 0.527397260273973 292 0.13943590363747 148 0.44047619047619 336 0.177556020473893 100 0.34965034965035 286 -52 42 94 immune
910 CPI-CS05AB368CE Macrophages CD8 ab-T cells 1 HLA-E CD94:NKG2C 0 0 0.718 241 189 283 Macrophages_CD8 ab-T cells 1 0.100741919106058 154 0.527397260273973 292 0.13943590363747 148 0.44047619047619 336 0.177556020473893 100 0.34965034965035 286 -52 42 94 immune
911 CPI-CS05AB368CE Kupffer cells CD8 ab-T cells 1 HLA-E CD94:NKG2C 0 0 1.108 241 189 283 Kupffer cells_CD8 ab-T cells 1 0.100741919106058 154 0.527397260273973 292 0.13943590363747 148 0.44047619047619 336 0.177556020473893 100 0.34965034965035 286 -52 42 94 immune
912 CPI-CS05AB368CE Hepatocytes_Z1 CD8 ab-T cells (stress) HLA-E CD94:NKG2C 0.13 0 0 241 189 283 Hepatocytes_Z1_CD8 ab-T cells (stress) 0.100741919106058 154 0.527397260273973 292 0.13943590363747 148 0.44047619047619 336 0.177556020473893 100 0.34965034965035 286 -52 42 94 immune
913 CPI-CS05AB368CE Kupffer cells (SUCNR1+) gd-T cells HLA-E CD94:NKG2C 0 1.272 1.341 241 189 283 Kupffer cells (SUCNR1+)_gd-T cells 0.100741919106058 154 0.527397260273973 292 0.13943590363747 148 0.44047619047619 336 0.177556020473893 100 0.34965034965035 286 -52 42 94 immune
914 CPI-CS05AB368CE Pericentral LSEC NK cells 1 HLA-E CD94:NKG2C 1.52 1.308 1.431 241 189 283 Pericentral LSEC_NK cells 1 0.100741919106058 154 0.527397260273973 292 0.13943590363747 148 0.44047619047619 336 0.177556020473893 100 0.34965034965035 286 -52 42 94 immune
915 CPI-CS05AB368CE Monocytes (secretory) gd-T cells HLA-E CD94:NKG2C 0 0.958 1.195 241 189 283 Monocytes (secretory)_gd-T cells 0.100741919106058 154 0.527397260273973 292 0.13943590363747 148 0.44047619047619 336 0.177556020473893 100 0.34965034965035 286 -52 42 94 immune
916 CPI-CS05AB368CE Macrophages (HES4+) CD8 ab-T cells 1 HLA-E CD94:NKG2C 0 0 0.915 241 189 283 Macrophages (HES4+)_CD8 ab-T cells 1 0.100741919106058 154 0.527397260273973 292 0.13943590363747 148 0.44047619047619 336 0.177556020473893 100 0.34965034965035 286 -52 42 94 immune
917 CPI-CS05AB368CE EC non-LSEC gd-T cells HLA-E CD94:NKG2C 0 1.562 1.557 241 189 283 EC non-LSEC_gd-T cells 0.100741919106058 154 0.527397260273973 292 0.13943590363747 148 0.44047619047619 336 0.177556020473893 100 0.34965034965035 286 -52 42 94 immune
918 CPI-CS05AB368CE Fibroblasts 3 gd-T cells HLA-E CD94:NKG2C 0 0.647 0.844 241 189 283 Fibroblasts 3_gd-T cells 0.100741919106058 154 0.527397260273973 292 0.13943590363747 148 0.44047619047619 336 0.177556020473893 100 0.34965034965035 286 -52 42 94 immune
919 CPI-CS05AB368CE IgA+ Plasma cells Dividing T/NK cells HLA-E CD94:NKG2C 0.619 0 0.534 241 189 283 IgA+ Plasma cells_Dividing T/NK cells 0.100741919106058 154 0.527397260273973 292 0.13943590363747 148 0.44047619047619 336 0.177556020473893 100 0.34965034965035 286 -52 42 94 immune
920 CPI-CS05AB368CE TRM cells CD8 ab-T cells (stress) HLA-E CD94:NKG2C 1.167 0 0 241 189 283 TRM cells_CD8 ab-T cells (stress) 0.100741919106058 154 0.527397260273973 292 0.13943590363747 148 0.44047619047619 336 0.177556020473893 100 0.34965034965035 286 -52 42 94 immune
921 CPI-CS05AB368CE LSEC (interferon) NK cells 1 HLA-E CD94:NKG2C 1.62 1.4 1.56 241 189 283 LSEC (interferon)_NK cells 1 0.100741919106058 154 0.527397260273973 292 0.13943590363747 148 0.44047619047619 336 0.177556020473893 100 0.34965034965035 286 -52 42 94 immune
922 CPI-CS05AB368CE ILC3 NK cells 2 HLA-E CD94:NKG2C 1.169 0.631 0.851 241 189 283 ILC3_NK cells 2 0.100741919106058 154 0.527397260273973 292 0.13943590363747 148 0.44047619047619 336 0.177556020473893 100 0.34965034965035 286 -52 42 94 immune
923 CPI-CS05AB368CE IgG+ Plasma cells NK cells 1 HLA-E CD94:NKG2C 0.643 0.584 0.538 241 189 283 IgG+ Plasma cells_NK cells 1 0.100741919106058 154 0.527397260273973 292 0.13943590363747 148 0.44047619047619 336 0.177556020473893 100 0.34965034965035 286 -52 42 94 immune
924 CPI-CS05AB368CE TRM cells NK cells 2 HLA-E CD94:NKG2C 1.182 0.833 0.96 241 189 283 TRM cells_NK cells 2 0.100741919106058 154 0.527397260273973 292 0.13943590363747 148 0.44047619047619 336 0.177556020473893 100 0.34965034965035 286 -52 42 94 immune
925 CPI-CS05AB368CE Dividing cDCs Dividing T/NK cells HLA-E CD94:NKG2C 0.774 0 0.741 241 189 283 Dividing cDCs_Dividing T/NK cells 0.100741919106058 154 0.527397260273973 292 0.13943590363747 148 0.44047619047619 336 0.177556020473893 100 0.34965034965035 286 -52 42 94 immune
926 CPI-CS05AB368CE LSEC (stress) NK cells 2 HLA-E CD94:NKG2C 1.502 1.251 1.342 241 189 283 LSEC (stress)_NK cells 2 0.100741919106058 154 0.527397260273973 292 0.13943590363747 148 0.44047619047619 336 0.177556020473893 100 0.34965034965035 286 -52 42 94 immune
927 CPI-CS05AB368CE MAIT cells 2 NK cells 1 HLA-E CD94:NKG2C 1.157 0.948 1.004 241 189 283 MAIT cells 2_NK cells 1 0.100741919106058 154 0.527397260273973 292 0.13943590363747 148 0.44047619047619 336 0.177556020473893 100 0.34965034965035 286 -52 42 94 immune
928 CPI-CS05AB368CE Dividing cDCs NK cells 2 HLA-E CD94:NKG2C 0.796 0.709 0.737 241 189 283 Dividing cDCs_NK cells 2 0.100741919106058 154 0.527397260273973 292 0.13943590363747 148 0.44047619047619 336 0.177556020473893 100 0.34965034965035 286 -52 42 94 immune
929 CPI-CS05AB368CE Dividing endothelial cells CD8 ab-T cells (stress) HLA-E CD94:NKG2C 1.449 0 0 241 189 283 Dividing endothelial cells_CD8 ab-T cells (stress) 0.100741919106058 154 0.527397260273973 292 0.13943590363747 148 0.44047619047619 336 0.177556020473893 100 0.34965034965035 286 -52 42 94 immune
930 CPI-CS05AB368CE Monocytes (IGSF21+ GPR34+) NK cells 1 HLA-E CD94:NKG2C 1.011 0.833 1.037 241 189 283 Monocytes (IGSF21+ GPR34+)_NK cells 1 0.100741919106058 154 0.527397260273973 292 0.13943590363747 148 0.44047619047619 336 0.177556020473893 100 0.34965034965035 286 -52 42 94 immune
931 CPI-CS05AB368CE Monocytes (IGSF21+ GPR34+) gd-T cells HLA-E CD94:NKG2C 0 0.914 1.165 241 189 283 Monocytes (IGSF21+ GPR34+)_gd-T cells 0.100741919106058 154 0.527397260273973 292 0.13943590363747 148 0.44047619047619 336 0.177556020473893 100 0.34965034965035 286 -52 42 94 immune
932 CPI-CS05AB368CE MAIT cells 1 gd-T cells HLA-E CD94:NKG2C 0 1.11 1.124 241 189 283 MAIT cells 1_gd-T cells 0.100741919106058 154 0.527397260273973 292 0.13943590363747 148 0.44047619047619 336 0.177556020473893 100 0.34965034965035 286 -52 42 94 immune
933 CPI-CS05AB368CE Dividing cDCs gd-T cells HLA-E CD94:NKG2C 0 0.782 0.885 241 189 283 Dividing cDCs_gd-T cells 0.100741919106058 154 0.527397260273973 292 0.13943590363747 148 0.44047619047619 336 0.177556020473893 100 0.34965034965035 286 -52 42 94 immune
934 CPI-CS05AB368CE CD8 ab-T cells 2 Dividing T/NK cells HLA-E CD94:NKG2C 1.118 0 0.864 241 189 283 CD8 ab-T cells 2_Dividing T/NK cells 0.100741919106058 154 0.527397260273973 292 0.13943590363747 148 0.44047619047619 336 0.177556020473893 100 0.34965034965035 286 -52 42 94 immune
935 CPI-CS05AB368CE Pericentral LSEC gd-T cells HLA-E CD94:NKG2C 0 1.39 1.559 241 189 283 Pericentral LSEC_gd-T cells 0.100741919106058 154 0.527397260273973 292 0.13943590363747 148 0.44047619047619 336 0.177556020473893 100 0.34965034965035 286 -52 42 94 immune
936 CPI-CS05AB368CE Dividing cDCs NK cells 1 HLA-E CD94:NKG2C 0.788 0.701 0.757 241 189 283 Dividing cDCs_NK cells 1 0.100741919106058 154 0.527397260273973 292 0.13943590363747 148 0.44047619047619 336 0.177556020473893 100 0.34965034965035 286 -52 42 94 immune
937 CPI-CS05AB368CE activated DCs NK cells 1 HLA-E CD94:NKG2C 0.993 0.792 0.838 241 189 283 activated DCs_NK cells 1 0.100741919106058 154 0.527397260273973 292 0.13943590363747 148 0.44047619047619 336 0.177556020473893 100 0.34965034965035 286 -52 42 94 immune
938 CPI-CS05AB368CE gd-T cells Dividing T/NK cells HLA-E CD94:NKG2C 1.118 0 0.938 241 189 283 gd-T cells_Dividing T/NK cells 0.100741919106058 154 0.527397260273973 292 0.13943590363747 148 0.44047619047619 336 0.177556020473893 100 0.34965034965035 286 -52 42 94 immune
939 CPI-CS05AB368CE cDC2 NK cells 2 HLA-E CD94:NKG2C 0.818 0.706 0.776 241 189 283 cDC2_NK cells 2 0.100741919106058 154 0.527397260273973 292 0.13943590363747 148 0.44047619047619 336 0.177556020473893 100 0.34965034965035 286 -52 42 94 immune
940 CPI-CS05AB368CE pDCs NK cells 2 HLA-E CD94:NKG2C 0.695 0.63 0.678 241 189 283 pDCs_NK cells 2 0.100741919106058 154 0.527397260273973 292 0.13943590363747 148 0.44047619047619 336 0.177556020473893 100 0.34965034965035 286 -52 42 94 immune
941 CPI-CS05AB368CE Treg NK cells 2 HLA-E CD94:NKG2C 1.314 0.921 0.999 241 189 283 Treg_NK cells 2 0.100741919106058 154 0.527397260273973 292 0.13943590363747 148 0.44047619047619 336 0.177556020473893 100 0.34965034965035 286 -52 42 94 immune
942 CPI-CS05AB368CE LSEC (high MT 2) CD8 ab-T cells (stress) HLA-E CD94:NKG2C 1.613 0 0 241 189 283 LSEC (high MT 2)_CD8 ab-T cells (stress) 0.100741919106058 154 0.527397260273973 292 0.13943590363747 148 0.44047619047619 336 0.177556020473893 100 0.34965034965035 286 -52 42 94 immune
943 CPI-CS05AB368CE NK cells 1 gd-T cells HLA-E CD94:NKG2C 0 0.871 1.102 241 189 283 NK cells 1_gd-T cells 0.100741919106058 154 0.527397260273973 292 0.13943590363747 148 0.44047619047619 336 0.177556020473893 100 0.34965034965035 286 -52 42 94 immune
944 CPI-CS05AB368CE Treg Dividing T/NK cells HLA-E CD94:NKG2C 1.293 0 1.003 241 189 283 Treg_Dividing T/NK cells 0.100741919106058 154 0.527397260273973 292 0.13943590363747 148 0.44047619047619 336 0.177556020473893 100 0.34965034965035 286 -52 42 94 immune
945 CPI-CS05AB368CE Kupffer cells (SUCNR1+) NK cells 1 HLA-E CD94:NKG2C 1.307 1.191 1.213 241 189 283 Kupffer cells (SUCNR1+)_NK cells 1 0.100741919106058 154 0.527397260273973 292 0.13943590363747 148 0.44047619047619 336 0.177556020473893 100 0.34965034965035 286 -52 42 94 immune
946 CPI-CS05AB368CE NK cells 1 CD8 ab-T cells (stress) HLA-E CD94:NKG2C 1.028 0 0 241 189 283 NK cells 1_CD8 ab-T cells (stress) 0.100741919106058 154 0.527397260273973 292 0.13943590363747 148 0.44047619047619 336 0.177556020473893 100 0.34965034965035 286 -52 42 94 immune
947 CPI-CS05AB368CE NK cells 1 Dividing T/NK cells HLA-E CD94:NKG2C 1.022 0 0.958 241 189 283 NK cells 1_Dividing T/NK cells 0.100741919106058 154 0.527397260273973 292 0.13943590363747 148 0.44047619047619 336 0.177556020473893 100 0.34965034965035 286 -52 42 94 immune
948 CPI-CS05AB368CE Infiltrating NK cells CD8 ab-T cells (stress) HLA-E CD94:NKG2C 1.11 0 0 241 189 283 Infiltrating NK cells_CD8 ab-T cells (stress) 0.100741919106058 154 0.527397260273973 292 0.13943590363747 148 0.44047619047619 336 0.177556020473893 100 0.34965034965035 286 -52 42 94 immune
949 CPI-CS05AB368CE CD8 ab-T cells 2 NK cells 2 HLA-E CD94:NKG2C 1.14 0.644 0.86 241 189 283 CD8 ab-T cells 2_NK cells 2 0.100741919106058 154 0.527397260273973 292 0.13943590363747 148 0.44047619047619 336 0.177556020473893 100 0.34965034965035 286 -52 42 94 immune
950 CPI-CS05AB368CE gd-T cells NK cells 1 HLA-E CD94:NKG2C 1.132 0.865 0.954 241 189 283 gd-T cells_NK cells 1 0.100741919106058 154 0.527397260273973 292 0.13943590363747 148 0.44047619047619 336 0.177556020473893 100 0.34965034965035 286 -52 42 94 immune
951 CPI-CS05AB368CE CD8 ab-T cells 2 gd-T cells HLA-E CD94:NKG2C 0 0.717 1.009 241 189 283 CD8 ab-T cells 2_gd-T cells 0.100741919106058 154 0.527397260273973 292 0.13943590363747 148 0.44047619047619 336 0.177556020473893 100 0.34965034965035 286 -52 42 94 immune
952 CPI-CS05AB368CE Monocytes (IGSF21+ GPR34+) NK cells 2 HLA-E CD94:NKG2C 1.019 0.841 1.016 241 189 283 Monocytes (IGSF21+ GPR34+)_NK cells 2 0.100741919106058 154 0.527397260273973 292 0.13943590363747 148 0.44047619047619 336 0.177556020473893 100 0.34965034965035 286 -52 42 94 immune
953 CPI-CS05AB368CE EC non-LSEC CD8 ab-T cells 1 HLA-E CD94:NKG2C 0 0 1.414 241 189 283 EC non-LSEC_CD8 ab-T cells 1 0.100741919106058 154 0.527397260273973 292 0.13943590363747 148 0.44047619047619 336 0.177556020473893 100 0.34965034965035 286 -52 42 94 immune
954 CPI-CS05AB368CE Fibroblasts 3 NK cells 1 HLA-E CD94:NKG2C 0.916 0.566 0.716 241 189 283 Fibroblasts 3_NK cells 1 0.100741919106058 154 0.527397260273973 292 0.13943590363747 148 0.44047619047619 336 0.177556020473893 100 0.34965034965035 286 -52 42 94 immune
955 CPI-CS05AB368CE Monocytes (IGSF21+ GPR34+) CD8 ab-T cells 1 HLA-E CD94:NKG2C 0 0 1.022 241 189 283 Monocytes (IGSF21+ GPR34+)_CD8 ab-T cells 1 0.100741919106058 154 0.527397260273973 292 0.13943590363747 148 0.44047619047619 336 0.177556020473893 100 0.34965034965035 286 -52 42 94 immune
956 CPI-CS05AB368CE CD8 ab-T cells 1 gd-T cells HLA-E CD94:NKG2C 0 1 1.118 241 189 283 CD8 ab-T cells 1_gd-T cells 0.100741919106058 154 0.527397260273973 292 0.13943590363747 148 0.44047619047619 336 0.177556020473893 100 0.34965034965035 286 -52 42 94 immune
957 CPI-CS05AB368CE CD8 ab-T cells (stress) NK cells 3 HLA-E CD94:NKG2C 1.173 1.006 0.926 241 189 283 CD8 ab-T cells (stress)_NK cells 3 0.100741919106058 154 0.527397260273973 292 0.13943590363747 148 0.44047619047619 336 0.177556020473893 100 0.34965034965035 286 -52 42 94 immune
958 CPI-CS05AB368CE LSEC (stress) gd-T cells HLA-E CD94:NKG2C 0 1.323 1.49 241 189 283 LSEC (stress)_gd-T cells 0.100741919106058 154 0.527397260273973 292 0.13943590363747 148 0.44047619047619 336 0.177556020473893 100 0.34965034965035 286 -52 42 94 immune
959 CPI-CS05AB368CE Dividing T/NK cells CD8 ab-T cells 1 HLA-E CD94:NKG2C 0 0 0.892 241 189 283 Dividing T/NK cells_CD8 ab-T cells 1 0.100741919106058 154 0.527397260273973 292 0.13943590363747 148 0.44047619047619 336 0.177556020473893 100 0.34965034965035 286 -52 42 94 immune
960 CPI-CS05AB368CE Monocytes (IGSF21+ GPR34+) Dividing T/NK cells HLA-E CD94:NKG2C 0.997 0 1.02 241 189 283 Monocytes (IGSF21+ GPR34+)_Dividing T/NK cells 0.100741919106058 154 0.527397260273973 292 0.13943590363747 148 0.44047619047619 336 0.177556020473893 100 0.34965034965035 286 -52 42 94 immune
961 CPI-CS05AB368CE Dividing cDCs CD8 ab-T cells (stress) HLA-E CD94:NKG2C 0.781 0 0 241 189 283 Dividing cDCs_CD8 ab-T cells (stress) 0.100741919106058 154 0.527397260273973 292 0.13943590363747 148 0.44047619047619 336 0.177556020473893 100 0.34965034965035 286 -52 42 94 immune
962 CPI-CS05AB368CE Stellate cells NK cells 3 HLA-E CD94:NKG2C 0.673 0.752 0.706 241 189 283 Stellate cells_NK cells 3 0.100741919106058 154 0.527397260273973 292 0.13943590363747 148 0.44047619047619 336 0.177556020473893 100 0.34965034965035 286 -52 42 94 immune
963 CPI-CS05AB368CE Midzonal LSEC CD8 ab-T cells 1 HLA-E CD94:NKG2C 0 0 1.326 241 189 283 Midzonal LSEC_CD8 ab-T cells 1 0.100741919106058 154 0.527397260273973 292 0.13943590363747 148 0.44047619047619 336 0.177556020473893 100 0.34965034965035 286 -52 42 94 immune
964 CPI-CS05AB368CE MAIT cells 2 Dividing T/NK cells HLA-E CD94:NKG2C 1.143 0 0.988 241 189 283 MAIT cells 2_Dividing T/NK cells 0.100741919106058 154 0.527397260273973 292 0.13943590363747 148 0.44047619047619 336 0.177556020473893 100 0.34965034965035 286 -52 42 94 immune
965 CPI-CS05AB368CE CD8 ab-T cells (stress) Dividing T/NK cells HLA-E CD94:NKG2C 1.13 0 0.906 241 189 283 CD8 ab-T cells (stress)_Dividing T/NK cells 0.100741919106058 154 0.527397260273973 292 0.13943590363747 148 0.44047619047619 336 0.177556020473893 100 0.34965034965035 286 -52 42 94 immune
966 CPI-CS05AB368CE Periportal LSEC NK cells 3 HLA-E CD94:NKG2C 1.401 1.151 1.242 241 189 283 Periportal LSEC_NK cells 3 0.100741919106058 154 0.527397260273973 292 0.13943590363747 148 0.44047619047619 336 0.177556020473893 100 0.34965034965035 286 -52 42 94 immune
967 CPI-CS05AB368CE Dividing endothelial cells NK cells 1 HLA-E CD94:NKG2C 1.456 1.073 1.238 241 189 283 Dividing endothelial cells_NK cells 1 0.100741919106058 154 0.527397260273973 292 0.13943590363747 148 0.44047619047619 336 0.177556020473893 100 0.34965034965035 286 -52 42 94 immune
968 CPI-CS05AB368CE IgG+ Plasma cells NK cells 2 HLA-E CD94:NKG2C 0.651 0.593 0.518 241 189 283 IgG+ Plasma cells_NK cells 2 0.100741919106058 154 0.527397260273973 292 0.13943590363747 148 0.44047619047619 336 0.177556020473893 100 0.34965034965035 286 -52 42 94 immune
969 CPI-CS05AB368CE Monocytes (secretory) NK cells 2 HLA-E CD94:NKG2C 1 0.885 1.047 241 189 283 Monocytes (secretory)_NK cells 2 0.100741919106058 154 0.527397260273973 292 0.13943590363747 148 0.44047619047619 336 0.177556020473893 100 0.34965034965035 286 -52 42 94 immune
970 CPI-CS05AB368CE LSEC (fenestr.) gd-T cells HLA-E CD94:NKG2C 0 1.191 1.398 241 189 283 LSEC (fenestr.)_gd-T cells 0.100741919106058 154 0.527397260273973 292 0.13943590363747 148 0.44047619047619 336 0.177556020473893 100 0.34965034965035 286 -52 42 94 immune
971 CPI-CS05AB368CE Treg gd-T cells HLA-E CD94:NKG2C 0 0.994 1.148 241 189 283 Treg_gd-T cells 0.100741919106058 154 0.527397260273973 292 0.13943590363747 148 0.44047619047619 336 0.177556020473893 100 0.34965034965035 286 -52 42 94 immune
972 CPI-CS05AB368CE Lymphatic EC CD8 ab-T cells 1 HLA-E CD94:NKG2C 0 0 1.223 241 189 283 Lymphatic EC_CD8 ab-T cells 1 0.100741919106058 154 0.527397260273973 292 0.13943590363747 148 0.44047619047619 336 0.177556020473893 100 0.34965034965035 286 -52 42 94 immune
973 CPI-CS063AE1C91 EC non-LSEC Hepatocytes_Z1 IL6 IL6 receptor 0.168 0.255 0.24 52 116 108 EC non-LSEC_Hepatocytes_Z1 0.0548827126377214 72 0.6 120 0.0404137941275255 80 0.666666666666667 120 0.0558170928376036 96 0.6 160 64 56 -8 immune
974 CPI-CS063AE1C91 Fibroblasts 1 IgA+ Plasma cells IL6 IL6 receptor 0.758 0 0 52 116 108 Fibroblasts 1_IgA+ Plasma cells 0.0548827126377214 72 0.6 120 0.0404137941275255 80 0.666666666666667 120 0.0558170928376036 96 0.6 160 64 56 -8 immune
975 CPI-CS063AE1C91 Fibroblasts 2 Cholangiocytes IL6 IL6 receptor 0 0.326 0 52 116 108 Fibroblasts 2_Cholangiocytes 0.0548827126377214 72 0.6 120 0.0404137941275255 80 0.666666666666667 120 0.0558170928376036 96 0.6 160 64 56 -8 immune
976 CPI-CS063AE1C91 EC non-LSEC Macrophages IL6 IL6 receptor 0.167 0.272 0.271 52 116 108 EC non-LSEC_Macrophages 0.0548827126377214 72 0.6 120 0.0404137941275255 80 0.666666666666667 120 0.0558170928376036 96 0.6 160 64 56 -8 immune
978 CPI-CS063AE1C91 Lymphatic EC Monocytes (secretory) IL6 IL6 receptor 0 0 0.227 52 116 108 Lymphatic EC_Monocytes (secretory) 0.0548827126377214 72 0.6 120 0.0404137941275255 80 0.666666666666667 120 0.0558170928376036 96 0.6 160 64 56 -8 immune
979 CPI-CS063AE1C91 Fibroblasts 3 activated DCs IL6 IL6 receptor 0 0.554 0 52 116 108 Fibroblasts 3_activated DCs 0.0548827126377214 72 0.6 120 0.0404137941275255 80 0.666666666666667 120 0.0558170928376036 96 0.6 160 64 56 -8 immune
980 CPI-CS063AE1C91 Periportal LSEC Macrophages IL6 IL6 receptor 0.237 0.225 0.418 52 116 108 Periportal LSEC_Macrophages 0.0548827126377214 72 0.6 120 0.0404137941275255 80 0.666666666666667 120 0.0558170928376036 96 0.6 160 64 56 -8 immune
981 CPI-CS063AE1C91 Fibroblasts 1 Dividing cDCs IL6 IL6 receptor 0.819 0.28 0 52 116 108 Fibroblasts 1_Dividing cDCs 0.0548827126377214 72 0.6 120 0.0404137941275255 80 0.666666666666667 120 0.0558170928376036 96 0.6 160 64 56 -8 immune
982 CPI-CS063AE1C91 LSEC (fenestr.) Fibroblasts 1 IL6 IL6 receptor 0 0.169 0 52 116 108 LSEC (fenestr.)_Fibroblasts 1 0.0548827126377214 72 0.6 120 0.0404137941275255 80 0.666666666666667 120 0.0558170928376036 96 0.6 160 64 56 -8 immune
983 CPI-CS063AE1C91 Fibroblasts 3 Kupffer cells (SUCNR1+) IL6 IL6 receptor 0 0.466 0.79 52 116 108 Fibroblasts 3_Kupffer cells (SUCNR1+) 0.0548827126377214 72 0.6 120 0.0404137941275255 80 0.666666666666667 120 0.0558170928376036 96 0.6 160 64 56 -8 immune
984 CPI-CS063AE1C91 Lymphatic EC Hepatocytes_Z2 IL6 IL6 receptor 0 0 0.178 52 116 108 Lymphatic EC_Hepatocytes_Z2 0.0548827126377214 72 0.6 120 0.0404137941275255 80 0.666666666666667 120 0.0558170928376036 96 0.6 160 64 56 -8 immune
985 CPI-CS063AE1C91 VSMC Treg IL6 IL6 receptor 0 0 0.136 52 116 108 VSMC_Treg 0.0548827126377214 72 0.6 120 0.0404137941275255 80 0.666666666666667 120 0.0558170928376036 96 0.6 160 64 56 -8 immune
986 CPI-CS063AE1C91 Periportal LSEC Treg IL6 IL6 receptor 0.256 0.171 0.382 52 116 108 Periportal LSEC_Treg 0.0548827126377214 72 0.6 120 0.0404137941275255 80 0.666666666666667 120 0.0558170928376036 96 0.6 160 64 56 -8 immune
987 CPI-CS063AE1C91 Fibroblasts 3 VSMC IL6 IL6 receptor 0 0.446 0 52 116 108 Fibroblasts 3_VSMC 0.0548827126377214 72 0.6 120 0.0404137941275255 80 0.666666666666667 120 0.0558170928376036 96 0.6 160 64 56 -8 immune
988 CPI-CS063AE1C91 EC non-LSEC Cholangiocytes IL6 IL6 receptor 0.124 0.248 0.239 52 116 108 EC non-LSEC_Cholangiocytes 0.0548827126377214 72 0.6 120 0.0404137941275255 80 0.666666666666667 120 0.0558170928376036 96 0.6 160 64 56 -8 immune
989 CPI-CS063AE1C91 LSEC (fenestr.) pDCs IL6 IL6 receptor 0 0.088 0 52 116 108 LSEC (fenestr.)_pDCs 0.0548827126377214 72 0.6 120 0.0404137941275255 80 0.666666666666667 120 0.0558170928376036 96 0.6 160 64 56 -8 immune
990 CPI-CS063AE1C91 VSMC Monocytes (IGSF21+ GPR34+) IL6 IL6 receptor 0 0.119 0.19 52 116 108 VSMC_Monocytes (IGSF21+ GPR34+) 0.0548827126377214 72 0.6 120 0.0404137941275255 80 0.666666666666667 120 0.0558170928376036 96 0.6 160 64 56 -8 immune
991 CPI-CS063AE1C91 EC non-LSEC cDC2 IL6 IL6 receptor 0.13 0.246 0.243 52 116 108 EC non-LSEC_cDC2 0.0548827126377214 72 0.6 120 0.0404137941275255 80 0.666666666666667 120 0.0558170928376036 96 0.6 160 64 56 -8 immune
992 CPI-CS063AE1C91 Fibroblasts 3 Treg IL6 IL6 receptor 0 0.404 0.716 52 116 108 Fibroblasts 3_Treg 0.0548827126377214 72 0.6 120 0.0404137941275255 80 0.666666666666667 120 0.0558170928376036 96 0.6 160 64 56 -8 immune
993 CPI-CS063AE1C91 Fibroblasts 3 Macrophages IL6 IL6 receptor 0 0.458 0.752 52 116 108 Fibroblasts 3_Macrophages 0.0548827126377214 72 0.6 120 0.0404137941275255 80 0.666666666666667 120 0.0558170928376036 96 0.6 160 64 56 -8 immune
994 CPI-CS063AE1C91 LSEC (fenestr.) cDC2 IL6 IL6 receptor 0 0.109 0 52 116 108 LSEC (fenestr.)_cDC2 0.0548827126377214 72 0.6 120 0.0404137941275255 80 0.666666666666667 120 0.0558170928376036 96 0.6 160 64 56 -8 immune
995 CPI-CS063AE1C91 Fibroblasts 2 VSMC IL6 IL6 receptor 0 0.339 0 52 116 108 Fibroblasts 2_VSMC 0.0548827126377214 72 0.6 120 0.0404137941275255 80 0.666666666666667 120 0.0558170928376036 96 0.6 160 64 56 -8 immune
996 CPI-CS063AE1C91 Fibroblasts 3 Hepatocytes_Z1 IL6 IL6 receptor 0 0.44 0.72 52 116 108 Fibroblasts 3_Hepatocytes_Z1 0.0548827126377214 72 0.6 120 0.0404137941275255 80 0.666666666666667 120 0.0558170928376036 96 0.6 160 64 56 -8 immune
997 CPI-CS063AE1C91 Periportal LSEC Fibroblasts 1 IL6 IL6 receptor 0.244 0.259 0 52 116 108 Periportal LSEC_Fibroblasts 1 0.0548827126377214 72 0.6 120 0.0404137941275255 80 0.666666666666667 120 0.0558170928376036 96 0.6 160 64 56 -8 immune
998 CPI-CS063AE1C91 Periportal LSEC Cholangiocytes IL6 IL6 receptor 0.195 0.201 0.386 52 116 108 Periportal LSEC_Cholangiocytes 0.0548827126377214 72 0.6 120 0.0404137941275255 80 0.666666666666667 120 0.0558170928376036 96 0.6 160 64 56 -8 immune
999 CPI-CS063AE1C91 Periportal LSEC Naive CD4+ T cells IL6 IL6 receptor 0 0 0.377 52 116 108 Periportal LSEC_Naive CD4+ T cells 0.0548827126377214 72 0.6 120 0.0404137941275255 80 0.666666666666667 120 0.0558170928376036 96 0.6 160 64 56 -8 immune
1000 CPI-CS063AE1C91 VSMC Fibroblasts 2 IL6 IL6 receptor 0 0 0.198 52 116 108 VSMC_Fibroblasts 2 0.0548827126377214 72 0.6 120 0.0404137941275255 80 0.666666666666667 120 0.0558170928376036 96 0.6 160 64 56 -8 immune
1001 CPI-CS063AE1C91 Fibroblasts 3 Kupffer cells IL6 IL6 receptor 0 0 0.733 52 116 108 Fibroblasts 3_Kupffer cells 0.0548827126377214 72 0.6 120 0.0404137941275255 80 0.666666666666667 120 0.0558170928376036 96 0.6 160 64 56 -8 immune
1002 CPI-CS063AE1C91 Fibroblasts 2 Monocytes (secretory) IL6 IL6 receptor 0 0.374 0 52 116 108 Fibroblasts 2_Monocytes (secretory) 0.0548827126377214 72 0.6 120 0.0404137941275255 80 0.666666666666667 120 0.0558170928376036 96 0.6 160 64 56 -8 immune
1003 CPI-CS063AE1C91 EC non-LSEC Kupffer cells (SUCNR1+) IL6 IL6 receptor 0.142 0.281 0.309 52 116 108 EC non-LSEC_Kupffer cells (SUCNR1+) 0.0548827126377214 72 0.6 120 0.0404137941275255 80 0.666666666666667 120 0.0558170928376036 96 0.6 160 64 56 -8 immune
1004 CPI-CS063AE1C91 Periportal LSEC Monocytes (secretory) IL6 IL6 receptor 0.233 0.249 0.44 52 116 108 Periportal LSEC_Monocytes (secretory) 0.0548827126377214 72 0.6 120 0.0404137941275255 80 0.666666666666667 120 0.0558170928376036 96 0.6 160 64 56 -8 immune
1005 CPI-CS063AE1C91 Fibroblasts 1 Stellate cells IL6 IL6 receptor 0 0 0.151 52 116 108 Fibroblasts 1_Stellate cells 0.0548827126377214 72 0.6 120 0.0404137941275255 80 0.666666666666667 120 0.0558170928376036 96 0.6 160 64 56 -8 immune
1006 CPI-CS063AE1C91 EC non-LSEC Dividing cDCs IL6 IL6 receptor 0.164 0.245 0 52 116 108 EC non-LSEC_Dividing cDCs 0.0548827126377214 72 0.6 120 0.0404137941275255 80 0.666666666666667 120 0.0558170928376036 96 0.6 160 64 56 -8 immune
1007 CPI-CS063AE1C91 Periportal LSEC Monocytes (TREM2+ CD9+) IL6 IL6 receptor 0.239 0.207 0.401 52 116 108 Periportal LSEC_Monocytes (TREM2+ CD9+) 0.0548827126377214 72 0.6 120 0.0404137941275255 80 0.666666666666667 120 0.0558170928376036 96 0.6 160 64 56 -8 immune
1008 CPI-CS063AE1C91 VSMC cDC2 IL6 IL6 receptor 0 0.139 0.143 52 116 108 VSMC_cDC2 0.0548827126377214 72 0.6 120 0.0404137941275255 80 0.666666666666667 120 0.0558170928376036 96 0.6 160 64 56 -8 immune
1009 CPI-CS063AE1C91 LSEC (fenestr.) Dividing cDCs IL6 IL6 receptor 0 0.108 0 52 116 108 LSEC (fenestr.)_Dividing cDCs 0.0548827126377214 72 0.6 120 0.0404137941275255 80 0.666666666666667 120 0.0558170928376036 96 0.6 160 64 56 -8 immune
1010 CPI-CS063AE1C91 Fibroblasts 2 Hepatocytes_Z1 IL6 IL6 receptor 0 0.333 0 52 116 108 Fibroblasts 2_Hepatocytes_Z1 0.0548827126377214 72 0.6 120 0.0404137941275255 80 0.666666666666667 120 0.0558170928376036 96 0.6 160 64 56 -8 immune
1011 CPI-CS063AE1C91 Fibroblasts 2 Monocytes (IGSF21+ GPR34+) IL6 IL6 receptor 0 0.304 0 52 116 108 Fibroblasts 2_Monocytes (IGSF21+ GPR34+) 0.0548827126377214 72 0.6 120 0.0404137941275255 80 0.666666666666667 120 0.0558170928376036 96 0.6 160 64 56 -8 immune
1012 CPI-CS063AE1C91 LSEC (fenestr.) Monocytes (secretory) IL6 IL6 receptor 0 0.159 0 52 116 108 LSEC (fenestr.)_Monocytes (secretory) 0.0548827126377214 72 0.6 120 0.0404137941275255 80 0.666666666666667 120 0.0558170928376036 96 0.6 160 64 56 -8 immune
1013 CPI-CS063AE1C91 Periportal LSEC Fibroblasts 3 IL6 IL6 receptor 0 0 0.413 52 116 108 Periportal LSEC_Fibroblasts 3 0.0548827126377214 72 0.6 120 0.0404137941275255 80 0.666666666666667 120 0.0558170928376036 96 0.6 160 64 56 -8 immune
1014 CPI-CS063AE1C91 VSMC Kupffer cells (SUCNR1+) IL6 IL6 receptor 0 0.174 0.21 52 116 108 VSMC_Kupffer cells (SUCNR1+) 0.0548827126377214 72 0.6 120 0.0404137941275255 80 0.666666666666667 120 0.0558170928376036 96 0.6 160 64 56 -8 immune
1015 CPI-CS063AE1C91 Fibroblasts 1 cDC2 IL6 IL6 receptor 0.785 0.281 0.155 52 116 108 Fibroblasts 1_cDC2 0.0548827126377214 72 0.6 120 0.0404137941275255 80 0.666666666666667 120 0.0558170928376036 96 0.6 160 64 56 -8 immune
1016 CPI-CS063AE1C91 EC non-LSEC Naive CD4+ T cells IL6 IL6 receptor 0 0 0.23 52 116 108 EC non-LSEC_Naive CD4+ T cells 0.0548827126377214 72 0.6 120 0.0404137941275255 80 0.666666666666667 120 0.0558170928376036 96 0.6 160 64 56 -8 immune
1017 CPI-CS063AE1C91 Fibroblasts 2 activated DCs IL6 IL6 receptor 0 0.447 0 52 116 108 Fibroblasts 2_activated DCs 0.0548827126377214 72 0.6 120 0.0404137941275255 80 0.666666666666667 120 0.0558170928376036 96 0.6 160 64 56 -8 immune
1019 CPI-CS063AE1C91 Fibroblasts 1 Monocytes (secretory) IL6 IL6 receptor 0.817 0.331 0.206 52 116 108 Fibroblasts 1_Monocytes (secretory) 0.0548827126377214 72 0.6 120 0.0404137941275255 80 0.666666666666667 120 0.0558170928376036 96 0.6 160 64 56 -8 immune
1020 CPI-CS063AE1C91 VSMC Fibroblasts 3 IL6 IL6 receptor 0 0 0.167 52 116 108 VSMC_Fibroblasts 3 0.0548827126377214 72 0.6 120 0.0404137941275255 80 0.666666666666667 120 0.0558170928376036 96 0.6 160 64 56 -8 immune
1021 CPI-CS063AE1C91 Periportal LSEC Kupffer cells (SUCNR1+) IL6 IL6 receptor 0.213 0.233 0.456 52 116 108 Periportal LSEC_Kupffer cells (SUCNR1+) 0.0548827126377214 72 0.6 120 0.0404137941275255 80 0.666666666666667 120 0.0558170928376036 96 0.6 160 64 56 -8 immune
1022 CPI-CS063AE1C91 Fibroblasts 3 Monocytes (IGSF21+ GPR34+) IL6 IL6 receptor 0 0.411 0.77 52 116 108 Fibroblasts 3_Monocytes (IGSF21+ GPR34+) 0.0548827126377214 72 0.6 120 0.0404137941275255 80 0.666666666666667 120 0.0558170928376036 96 0.6 160 64 56 -8 immune
1024 CPI-CS063AE1C91 Fibroblasts 1 VSMC IL6 IL6 receptor 0.828 0.296 0 52 116 108 Fibroblasts 1_VSMC 0.0548827126377214 72 0.6 120 0.0404137941275255 80 0.666666666666667 120 0.0558170928376036 96 0.6 160 64 56 -8 immune
1025 CPI-CS063AE1C91 Fibroblasts 2 Fibroblasts 1 IL6 IL6 receptor 0 0.384 0 52 116 108 Fibroblasts 2_Fibroblasts 1 0.0548827126377214 72 0.6 120 0.0404137941275255 80 0.666666666666667 120 0.0558170928376036 96 0.6 160 64 56 -8 immune
1026 CPI-CS063AE1C91 Fibroblasts 3 Dividing cDCs IL6 IL6 receptor 0 0.431 0 52 116 108 Fibroblasts 3_Dividing cDCs 0.0548827126377214 72 0.6 120 0.0404137941275255 80 0.666666666666667 120 0.0558170928376036 96 0.6 160 64 56 -8 immune
1027 CPI-CS063AE1C91 Fibroblasts 2 cDC2 IL6 IL6 receptor 0 0.324 0 52 116 108 Fibroblasts 2_cDC2 0.0548827126377214 72 0.6 120 0.0404137941275255 80 0.666666666666667 120 0.0558170928376036 96 0.6 160 64 56 -8 immune
1028 CPI-CS063AE1C91 Lymphatic EC Stellate cells IL6 IL6 receptor 0 0 0.173 52 116 108 Lymphatic EC_Stellate cells 0.0548827126377214 72 0.6 120 0.0404137941275255 80 0.666666666666667 120 0.0558170928376036 96 0.6 160 64 56 -8 immune
1029 CPI-CS063AE1C91 Fibroblasts 1 Macrophages IL6 IL6 receptor 0.822 0.307 0.184 52 116 108 Fibroblasts 1_Macrophages 0.0548827126377214 72 0.6 120 0.0404137941275255 80 0.666666666666667 120 0.0558170928376036 96 0.6 160 64 56 -8 immune
1030 CPI-CS063AE1C91 Periportal LSEC Kupffer cells IL6 IL6 receptor 0.165 0 0.399 52 116 108 Periportal LSEC_Kupffer cells 0.0548827126377214 72 0.6 120 0.0404137941275255 80 0.666666666666667 120 0.0558170928376036 96 0.6 160 64 56 -8 immune
1031 CPI-CS063AE1C91 VSMC Monocytes (secretory) IL6 IL6 receptor 0 0.19 0.194 52 116 108 VSMC_Monocytes (secretory) 0.0548827126377214 72 0.6 120 0.0404137941275255 80 0.666666666666667 120 0.0558170928376036 96 0.6 160 64 56 -8 immune
1032 CPI-CS063AE1C91 VSMC Hepatocytes_Z2 IL6 IL6 receptor 0 0.14 0.144 52 116 108 VSMC_Hepatocytes_Z2 0.0548827126377214 72 0.6 120 0.0404137941275255 80 0.666666666666667 120 0.0558170928376036 96 0.6 160 64 56 -8 immune
1033 CPI-CS063AE1C91 VSMC Hepatocytes_Z1 IL6 IL6 receptor 0 0.148 0.14 52 116 108 VSMC_Hepatocytes_Z1 0.0548827126377214 72 0.6 120 0.0404137941275255 80 0.666666666666667 120 0.0558170928376036 96 0.6 160 64 56 -8 immune
1034 CPI-CS063AE1C91 Fibroblasts 1 Cholangiocytes IL6 IL6 receptor 0.779 0.283 0.152 52 116 108 Fibroblasts 1_Cholangiocytes 0.0548827126377214 72 0.6 120 0.0404137941275255 80 0.666666666666667 120 0.0558170928376036 96 0.6 160 64 56 -8 immune
1035 CPI-CS063AE1C91 VSMC Monocytes (TREM2+ CD9+) IL6 IL6 receptor 0 0.148 0.155 52 116 108 VSMC_Monocytes (TREM2+ CD9+) 0.0548827126377214 72 0.6 120 0.0404137941275255 80 0.666666666666667 120 0.0558170928376036 96 0.6 160 64 56 -8 immune
1036 CPI-CS063AE1C91 Fibroblasts 3 Stellate cells IL6 IL6 receptor 0 0 0.719 52 116 108 Fibroblasts 3_Stellate cells 0.0548827126377214 72 0.6 120 0.0404137941275255 80 0.666666666666667 120 0.0558170928376036 96 0.6 160 64 56 -8 immune
1037 CPI-CS063AE1C91 Fibroblasts 3 Naive CD4+ T cells IL6 IL6 receptor 0 0 0.711 52 116 108 Fibroblasts 3_Naive CD4+ T cells 0.0548827126377214 72 0.6 120 0.0404137941275255 80 0.666666666666667 120 0.0558170928376036 96 0.6 160 64 56 -8 immune
1038 CPI-CS063AE1C91 Periportal LSEC activated DCs IL6 IL6 receptor 0.385 0.321 0 52 116 108 Periportal LSEC_activated DCs 0.0548827126377214 72 0.6 120 0.0404137941275255 80 0.666666666666667 120 0.0558170928376036 96 0.6 160 64 56 -8 immune
1039 CPI-CS063AE1C91 EC non-LSEC Fibroblasts 1 IL6 IL6 receptor 0 0.306 0 52 116 108 EC non-LSEC_Fibroblasts 1 0.0548827126377214 72 0.6 120 0.0404137941275255 80 0.666666666666667 120 0.0558170928376036 96 0.6 160 64 56 -8 immune
1040 CPI-CS063AE1C91 Fibroblasts 3 Hepatocytes_Z3 IL6 IL6 receptor 0 0.438 0.721 52 116 108 Fibroblasts 3_Hepatocytes_Z3 0.0548827126377214 72 0.6 120 0.0404137941275255 80 0.666666666666667 120 0.0558170928376036 96 0.6 160 64 56 -8 immune
1041 CPI-CS063AE1C91 Fibroblasts 3 Fibroblasts 2 IL6 IL6 receptor 0 0 0.778 52 116 108 Fibroblasts 3_Fibroblasts 2 0.0548827126377214 72 0.6 120 0.0404137941275255 80 0.666666666666667 120 0.0558170928376036 96 0.6 160 64 56 -8 immune
1042 CPI-CS063AE1C91 Periportal LSEC Hepatocytes_Z1 IL6 IL6 receptor 0.239 0.207 0.386 52 116 108 Periportal LSEC_Hepatocytes_Z1 0.0548827126377214 72 0.6 120 0.0404137941275255 80 0.666666666666667 120 0.0558170928376036 96 0.6 160 64 56 -8 immune
1043 CPI-CS063AE1C91 VSMC Stellate cells IL6 IL6 receptor 0 0 0.139 52 116 108 VSMC_Stellate cells 0.0548827126377214 72 0.6 120 0.0404137941275255 80 0.666666666666667 120 0.0558170928376036 96 0.6 160 64 56 -8 immune
1044 CPI-CS063AE1C91 EC non-LSEC Fibroblasts 3 IL6 IL6 receptor 0 0 0.266 52 116 108 EC non-LSEC_Fibroblasts 3 0.0548827126377214 72 0.6 120 0.0404137941275255 80 0.666666666666667 120 0.0558170928376036 96 0.6 160 64 56 -8 immune
1045 CPI-CS063AE1C91 EC non-LSEC activated DCs IL6 IL6 receptor 0.315 0.368 0 52 116 108 EC non-LSEC_activated DCs 0.0548827126377214 72 0.6 120 0.0404137941275255 80 0.666666666666667 120 0.0558170928376036 96 0.6 160 64 56 -8 immune
1046 CPI-CS063AE1C91 EC non-LSEC Macrophages (HES4+) IL6 IL6 receptor 0.114 0.241 0.238 52 116 108 EC non-LSEC_Macrophages (HES4+) 0.0548827126377214 72 0.6 120 0.0404137941275255 80 0.666666666666667 120 0.0558170928376036 96 0.6 160 64 56 -8 immune
1047 CPI-CS063AE1C91 Fibroblasts 1 Naive CD4+ T cells IL6 IL6 receptor 0 0 0.143 52 116 108 Fibroblasts 1_Naive CD4+ T cells 0.0548827126377214 72 0.6 120 0.0404137941275255 80 0.666666666666667 120 0.0558170928376036 96 0.6 160 64 56 -8 immune
1048 CPI-CS063AE1C91 Periportal LSEC Monocytes (IGSF21+ GPR34+) IL6 IL6 receptor 0.194 0.179 0.436 52 116 108 Periportal LSEC_Monocytes (IGSF21+ GPR34+) 0.0548827126377214 72 0.6 120 0.0404137941275255 80 0.666666666666667 120 0.0558170928376036 96 0.6 160 64 56 -8 immune
1049 CPI-CS063AE1C91 Lymphatic EC Fibroblasts 2 IL6 IL6 receptor 0 0 0.232 52 116 108 Lymphatic EC_Fibroblasts 2 0.0548827126377214 72 0.6 120 0.0404137941275255 80 0.666666666666667 120 0.0558170928376036 96 0.6 160 64 56 -8 immune
1050 CPI-CS063AE1C91 EC non-LSEC Hepatocytes_Z3 IL6 IL6 receptor 0.199 0.252 0.241 52 116 108 EC non-LSEC_Hepatocytes_Z3 0.0548827126377214 72 0.6 120 0.0404137941275255 80 0.666666666666667 120 0.0558170928376036 96 0.6 160 64 56 -8 immune
1051 CPI-CS063AE1C91 Fibroblasts 2 pDCs IL6 IL6 receptor 0 0.303 0 52 116 108 Fibroblasts 2_pDCs 0.0548827126377214 72 0.6 120 0.0404137941275255 80 0.666666666666667 120 0.0558170928376036 96 0.6 160 64 56 -8 immune
1052 CPI-CS063AE1C91 Lymphatic EC Monocytes (TREM2+ CD9+) IL6 IL6 receptor 0 0 0.189 52 116 108 Lymphatic EC_Monocytes (TREM2+ CD9+) 0.0548827126377214 72 0.6 120 0.0404137941275255 80 0.666666666666667 120 0.0558170928376036 96 0.6 160 64 56 -8 immune
1053 CPI-CS063AE1C91 Fibroblasts 2 Kupffer cells (SUCNR1+) IL6 IL6 receptor 0 0.359 0 52 116 108 Fibroblasts 2_Kupffer cells (SUCNR1+) 0.0548827126377214 72 0.6 120 0.0404137941275255 80 0.666666666666667 120 0.0558170928376036 96 0.6 160 64 56 -8 immune
1054 CPI-CS063AE1C91 EC non-LSEC Stellate cells IL6 IL6 receptor 0 0 0.238 52 116 108 EC non-LSEC_Stellate cells 0.0548827126377214 72 0.6 120 0.0404137941275255 80 0.666666666666667 120 0.0558170928376036 96 0.6 160 64 56 -8 immune
1055 CPI-CS063AE1C91 EC non-LSEC Monocytes (TREM2+ CD9+) IL6 IL6 receptor 0.169 0.254 0.255 52 116 108 EC non-LSEC_Monocytes (TREM2+ CD9+) 0.0548827126377214 72 0.6 120 0.0404137941275255 80 0.666666666666667 120 0.0558170928376036 96 0.6 160 64 56 -8 immune
1056 CPI-CS063AE1C91 Fibroblasts 3 pDCs IL6 IL6 receptor 0 0.411 0.748 52 116 108 Fibroblasts 3_pDCs 0.0548827126377214 72 0.6 120 0.0404137941275255 80 0.666666666666667 120 0.0558170928376036 96 0.6 160 64 56 -8 immune
1057 CPI-CS063AE1C91 EC non-LSEC pDCs IL6 IL6 receptor 0 0.225 0.268 52 116 108 EC non-LSEC_pDCs 0.0548827126377214 72 0.6 120 0.0404137941275255 80 0.666666666666667 120 0.0558170928376036 96 0.6 160 64 56 -8 immune
1058 CPI-CS063AE1C91 EC non-LSEC Monocytes (IGSF21+ GPR34+) IL6 IL6 receptor 0.124 0.226 0.289 52 116 108 EC non-LSEC_Monocytes (IGSF21+ GPR34+) 0.0548827126377214 72 0.6 120 0.0404137941275255 80 0.666666666666667 120 0.0558170928376036 96 0.6 160 64 56 -8 immune
1059 CPI-CS063AE1C91 Fibroblasts 1 activated DCs IL6 IL6 receptor 0.97 0.404 0 52 116 108 Fibroblasts 1_activated DCs 0.0548827126377214 72 0.6 120 0.0404137941275255 80 0.666666666666667 120 0.0558170928376036 96 0.6 160 64 56 -8 immune
1060 CPI-CS063AE1C91 Periportal LSEC pDCs IL6 IL6 receptor 0.181 0.178 0.414 52 116 108 Periportal LSEC_pDCs 0.0548827126377214 72 0.6 120 0.0404137941275255 80 0.666666666666667 120 0.0558170928376036 96 0.6 160 64 56 -8 immune
1061 CPI-CS063AE1C91 Fibroblasts 1 Macrophages (HES4+) IL6 IL6 receptor 0.769 0.276 0.151 52 116 108 Fibroblasts 1_Macrophages (HES4+) 0.0548827126377214 72 0.6 120 0.0404137941275255 80 0.666666666666667 120 0.0558170928376036 96 0.6 160 64 56 -8 immune
1062 CPI-CS063AE1C91 Periportal LSEC IgA+ Plasma cells IL6 IL6 receptor 0.174 0 0 52 116 108 Periportal LSEC_IgA+ Plasma cells 0.0548827126377214 72 0.6 120 0.0404137941275255 80 0.666666666666667 120 0.0558170928376036 96 0.6 160 64 56 -8 immune
1063 CPI-CS063AE1C91 Periportal LSEC Hepatocytes_Z2 IL6 IL6 receptor 0.258 0.2 0.39 52 116 108 Periportal LSEC_Hepatocytes_Z2 0.0548827126377214 72 0.6 120 0.0404137941275255 80 0.666666666666667 120 0.0558170928376036 96 0.6 160 64 56 -8 immune
1064 CPI-CS063AE1C91 Lymphatic EC Naive CD4+ T cells IL6 IL6 receptor 0 0 0.165 52 116 108 Lymphatic EC_Naive CD4+ T cells 0.0548827126377214 72 0.6 120 0.0404137941275255 80 0.666666666666667 120 0.0558170928376036 96 0.6 160 64 56 -8 immune
1065 CPI-CS063AE1C91 Fibroblasts 3 Macrophages (HES4+) IL6 IL6 receptor 0 0.427 0.718 52 116 108 Fibroblasts 3_Macrophages (HES4+) 0.0548827126377214 72 0.6 120 0.0404137941275255 80 0.666666666666667 120 0.0558170928376036 96 0.6 160 64 56 -8 immune
1066 CPI-CS063AE1C91 Fibroblasts 1 Hepatocytes_Z1 IL6 IL6 receptor 0.823 0.29 0.152 52 116 108 Fibroblasts 1_Hepatocytes_Z1 0.0548827126377214 72 0.6 120 0.0404137941275255 80 0.666666666666667 120 0.0558170928376036 96 0.6 160 64 56 -8 immune
1067 CPI-CS063AE1C91 Fibroblasts 2 Hepatocytes_Z2 IL6 IL6 receptor 0 0.325 0 52 116 108 Fibroblasts 2_Hepatocytes_Z2 0.0548827126377214 72 0.6 120 0.0404137941275255 80 0.666666666666667 120 0.0558170928376036 96 0.6 160 64 56 -8 immune
1068 CPI-CS063AE1C91 EC non-LSEC Hepatocytes_Z2 IL6 IL6 receptor 0.188 0.247 0.244 52 116 108 EC non-LSEC_Hepatocytes_Z2 0.0548827126377214 72 0.6 120 0.0404137941275255 80 0.666666666666667 120 0.0558170928376036 96 0.6 160 64 56 -8 immune
1069 CPI-CS063AE1C91 Periportal LSEC Fibroblasts 2 IL6 IL6 receptor 0 0 0.444 52 116 108 Periportal LSEC_Fibroblasts 2 0.0548827126377214 72 0.6 120 0.0404137941275255 80 0.666666666666667 120 0.0558170928376036 96 0.6 160 64 56 -8 immune
1070 CPI-CS063AE1C91 Lymphatic EC Hepatocytes_Z1 IL6 IL6 receptor 0 0 0.174 52 116 108 Lymphatic EC_Hepatocytes_Z1 0.0548827126377214 72 0.6 120 0.0404137941275255 80 0.666666666666667 120 0.0558170928376036 96 0.6 160 64 56 -8 immune
1071 CPI-CS063AE1C91 Fibroblasts 3 Fibroblasts 1 IL6 IL6 receptor 0 0.491 0 52 116 108 Fibroblasts 3_Fibroblasts 1 0.0548827126377214 72 0.6 120 0.0404137941275255 80 0.666666666666667 120 0.0558170928376036 96 0.6 160 64 56 -8 immune
1072 CPI-CS063AE1C91 Periportal LSEC cDC2 IL6 IL6 receptor 0.2 0.198 0.389 52 116 108 Periportal LSEC_cDC2 0.0548827126377214 72 0.6 120 0.0404137941275255 80 0.666666666666667 120 0.0558170928376036 96 0.6 160 64 56 -8 immune
1073 CPI-CS063AE1C91 Fibroblasts 3 Monocytes (secretory) IL6 IL6 receptor 0 0.482 0.773 52 116 108 Fibroblasts 3_Monocytes (secretory) 0.0548827126377214 72 0.6 120 0.0404137941275255 80 0.666666666666667 120 0.0558170928376036 96 0.6 160 64 56 -8 immune
1074 CPI-CS063AE1C91 EC non-LSEC Treg IL6 IL6 receptor 0.186 0.218 0.236 52 116 108 EC non-LSEC_Treg 0.0548827126377214 72 0.6 120 0.0404137941275255 80 0.666666666666667 120 0.0558170928376036 96 0.6 160 64 56 -8 immune
1075 CPI-CS063AE1C91 Lymphatic EC Macrophages IL6 IL6 receptor 0 0 0.206 52 116 108 Lymphatic EC_Macrophages 0.0548827126377214 72 0.6 120 0.0404137941275255 80 0.666666666666667 120 0.0558170928376036 96 0.6 160 64 56 -8 immune
1076 CPI-CS063AE1C91 Fibroblasts 1 Fibroblasts 2 IL6 IL6 receptor 0 0 0.21 52 116 108 Fibroblasts 1_Fibroblasts 2 0.0548827126377214 72 0.6 120 0.0404137941275255 80 0.666666666666667 120 0.0558170928376036 96 0.6 160 64 56 -8 immune
1077 CPI-CS063AE1C91 LSEC (fenestr.) Hepatocytes_Z1 IL6 IL6 receptor 0 0.118 0 52 116 108 LSEC (fenestr.)_Hepatocytes_Z1 0.0548827126377214 72 0.6 120 0.0404137941275255 80 0.666666666666667 120 0.0558170928376036 96 0.6 160 64 56 -8 immune
1078 CPI-CS063AE1C91 Fibroblasts 1 Monocytes (TREM2+ CD9+) IL6 IL6 receptor 0.824 0.29 0.167 52 116 108 Fibroblasts 1_Monocytes (TREM2+ CD9+) 0.0548827126377214 72 0.6 120 0.0404137941275255 80 0.666666666666667 120 0.0558170928376036 96 0.6 160 64 56 -8 immune
1079 CPI-CS063AE1C91 Fibroblasts 2 Monocytes (TREM2+ CD9+) IL6 IL6 receptor 0 0.333 0 52 116 108 Fibroblasts 2_Monocytes (TREM2+ CD9+) 0.0548827126377214 72 0.6 120 0.0404137941275255 80 0.666666666666667 120 0.0558170928376036 96 0.6 160 64 56 -8 immune
1080 CPI-CS063AE1C91 LSEC (fenestr.) Kupffer cells (SUCNR1+) IL6 IL6 receptor 0 0.144 0 52 116 108 LSEC (fenestr.)_Kupffer cells (SUCNR1+) 0.0548827126377214 72 0.6 120 0.0404137941275255 80 0.666666666666667 120 0.0558170928376036 96 0.6 160 64 56 -8 immune
1081 CPI-CS063AE1C91 VSMC Cholangiocytes IL6 IL6 receptor 0 0.141 0.14 52 116 108 VSMC_Cholangiocytes 0.0548827126377214 72 0.6 120 0.0404137941275255 80 0.666666666666667 120 0.0558170928376036 96 0.6 160 64 56 -8 immune
1082 CPI-CS063AE1C91 Fibroblasts 1 pDCs IL6 IL6 receptor 0.765 0.26 0.181 52 116 108 Fibroblasts 1_pDCs 0.0548827126377214 72 0.6 120 0.0404137941275255 80 0.666666666666667 120 0.0558170928376036 96 0.6 160 64 56 -8 immune
1083 CPI-CS063AE1C91 Fibroblasts 1 Hepatocytes_Z2 IL6 IL6 receptor 0.842 0.282 0.156 52 116 108 Fibroblasts 1_Hepatocytes_Z2 0.0548827126377214 72 0.6 120 0.0404137941275255 80 0.666666666666667 120 0.0558170928376036 96 0.6 160 64 56 -8 immune
1084 CPI-CS063AE1C91 EC non-LSEC Monocytes (secretory) IL6 IL6 receptor 0.163 0.296 0.293 52 116 108 EC non-LSEC_Monocytes (secretory) 0.0548827126377214 72 0.6 120 0.0404137941275255 80 0.666666666666667 120 0.0558170928376036 96 0.6 160 64 56 -8 immune
1085 CPI-CS063AE1C91 EC non-LSEC VSMC IL6 IL6 receptor 0 0.261 0 52 116 108 EC non-LSEC_VSMC 0.0548827126377214 72 0.6 120 0.0404137941275255 80 0.666666666666667 120 0.0558170928376036 96 0.6 160 64 56 -8 immune
1086 CPI-CS063AE1C91 VSMC Macrophages (HES4+) IL6 IL6 receptor 0 0.135 0.139 52 116 108 VSMC_Macrophages (HES4+) 0.0548827126377214 72 0.6 120 0.0404137941275255 80 0.666666666666667 120 0.0558170928376036 96 0.6 160 64 56 -8 immune
1087 CPI-CS063AE1C91 Fibroblasts 2 Hepatocytes_Z3 IL6 IL6 receptor 0 0.33 0 52 116 108 Fibroblasts 2_Hepatocytes_Z3 0.0548827126377214 72 0.6 120 0.0404137941275255 80 0.666666666666667 120 0.0558170928376036 96 0.6 160 64 56 -8 immune
1088 CPI-CS063AE1C91 Lymphatic EC Monocytes (IGSF21+ GPR34+) IL6 IL6 receptor 0 0 0.224 52 116 108 Lymphatic EC_Monocytes (IGSF21+ GPR34+) 0.0548827126377214 72 0.6 120 0.0404137941275255 80 0.666666666666667 120 0.0558170928376036 96 0.6 160 64 56 -8 immune
1089 CPI-CS063AE1C91 Lymphatic EC Macrophages (HES4+) IL6 IL6 receptor 0 0 0.172 52 116 108 Lymphatic EC_Macrophages (HES4+) 0.0548827126377214 72 0.6 120 0.0404137941275255 80 0.666666666666667 120 0.0558170928376036 96 0.6 160 64 56 -8 immune
1090 CPI-CS063AE1C91 Lymphatic EC Cholangiocytes IL6 IL6 receptor 0 0 0.174 52 116 108 Lymphatic EC_Cholangiocytes 0.0548827126377214 72 0.6 120 0.0404137941275255 80 0.666666666666667 120 0.0558170928376036 96 0.6 160 64 56 -8 immune
1091 CPI-CS063AE1C91 Fibroblasts 2 Macrophages IL6 IL6 receptor 0 0.351 0 52 116 108 Fibroblasts 2_Macrophages 0.0548827126377214 72 0.6 120 0.0404137941275255 80 0.666666666666667 120 0.0558170928376036 96 0.6 160 64 56 -8 immune
1092 CPI-CS063AE1C91 VSMC Kupffer cells IL6 IL6 receptor 0 0 0.153 52 116 108 VSMC_Kupffer cells 0.0548827126377214 72 0.6 120 0.0404137941275255 80 0.666666666666667 120 0.0558170928376036 96 0.6 160 64 56 -8 immune
1093 CPI-CS063AE1C91 Fibroblasts 3 Cholangiocytes IL6 IL6 receptor 0 0.434 0.72 52 116 108 Fibroblasts 3_Cholangiocytes 0.0548827126377214 72 0.6 120 0.0404137941275255 80 0.666666666666667 120 0.0558170928376036 96 0.6 160 64 56 -8 immune
1094 CPI-CS063AE1C91 Fibroblasts 1 Kupffer cells IL6 IL6 receptor 0.75 0 0.165 52 116 108 Fibroblasts 1_Kupffer cells 0.0548827126377214 72 0.6 120 0.0404137941275255 80 0.666666666666667 120 0.0558170928376036 96 0.6 160 64 56 -8 immune
1095 CPI-CS063AE1C91 Fibroblasts 3 Monocytes (TREM2+ CD9+) IL6 IL6 receptor 0 0.44 0.735 52 116 108 Fibroblasts 3_Monocytes (TREM2+ CD9+) 0.0548827126377214 72 0.6 120 0.0404137941275255 80 0.666666666666667 120 0.0558170928376036 96 0.6 160 64 56 -8 immune
1096 CPI-CS063AE1C91 Periportal LSEC VSMC IL6 IL6 receptor 0.244 0.213 0 52 116 108 Periportal LSEC_VSMC 0.0548827126377214 72 0.6 120 0.0404137941275255 80 0.666666666666667 120 0.0558170928376036 96 0.6 160 64 56 -8 immune
1097 CPI-CS063AE1C91 VSMC Hepatocytes_Z3 IL6 IL6 receptor 0 0.146 0.142 52 116 108 VSMC_Hepatocytes_Z3 0.0548827126377214 72 0.6 120 0.0404137941275255 80 0.666666666666667 120 0.0558170928376036 96 0.6 160 64 56 -8 immune
1098 CPI-CS063AE1C91 VSMC Dividing cDCs IL6 IL6 receptor 0 0.139 0 52 116 108 VSMC_Dividing cDCs 0.0548827126377214 72 0.6 120 0.0404137941275255 80 0.666666666666667 120 0.0558170928376036 96 0.6 160 64 56 -8 immune
1099 CPI-CS063AE1C91 EC non-LSEC Kupffer cells IL6 IL6 receptor 0 0 0.253 52 116 108 EC non-LSEC_Kupffer cells 0.0548827126377214 72 0.6 120 0.0404137941275255 80 0.666666666666667 120 0.0558170928376036 96 0.6 160 64 56 -8 immune
1100 CPI-CS063AE1C91 Lymphatic EC cDC2 IL6 IL6 receptor 0 0 0.177 52 116 108 Lymphatic EC_cDC2 0.0548827126377214 72 0.6 120 0.0404137941275255 80 0.666666666666667 120 0.0558170928376036 96 0.6 160 64 56 -8 immune
1101 CPI-CS063AE1C91 Lymphatic EC Kupffer cells (SUCNR1+) IL6 IL6 receptor 0 0 0.244 52 116 108 Lymphatic EC_Kupffer cells (SUCNR1+) 0.0548827126377214 72 0.6 120 0.0404137941275255 80 0.666666666666667 120 0.0558170928376036 96 0.6 160 64 56 -8 immune
1102 CPI-CS063AE1C91 Lymphatic EC Hepatocytes_Z3 IL6 IL6 receptor 0 0 0.175 52 116 108 Lymphatic EC_Hepatocytes_Z3 0.0548827126377214 72 0.6 120 0.0404137941275255 80 0.666666666666667 120 0.0558170928376036 96 0.6 160 64 56 -8 immune
1103 CPI-CS063AE1C91 Fibroblasts 2 Macrophages (HES4+) IL6 IL6 receptor 0 0.319 0 52 116 108 Fibroblasts 2_Macrophages (HES4+) 0.0548827126377214 72 0.6 120 0.0404137941275255 80 0.666666666666667 120 0.0558170928376036 96 0.6 160 64 56 -8 immune
1104 CPI-CS063AE1C91 LSEC (fenestr.) Cholangiocytes IL6 IL6 receptor 0 0.111 0 52 116 108 LSEC (fenestr.)_Cholangiocytes 0.0548827126377214 72 0.6 120 0.0404137941275255 80 0.666666666666667 120 0.0558170928376036 96 0.6 160 64 56 -8 immune
1105 CPI-CS063AE1C91 LSEC (fenestr.) Monocytes (TREM2+ CD9+) IL6 IL6 receptor 0 0.118 0 52 116 108 LSEC (fenestr.)_Monocytes (TREM2+ CD9+) 0.0548827126377214 72 0.6 120 0.0404137941275255 80 0.666666666666667 120 0.0558170928376036 96 0.6 160 64 56 -8 immune
1106 CPI-CS063AE1C91 VSMC Fibroblasts 1 IL6 IL6 receptor 0 0.199 0 52 116 108 VSMC_Fibroblasts 1 0.0548827126377214 72 0.6 120 0.0404137941275255 80 0.666666666666667 120 0.0558170928376036 96 0.6 160 64 56 -8 immune
1107 CPI-CS063AE1C91 Lymphatic EC Fibroblasts 3 IL6 IL6 receptor 0 0 0.201 52 116 108 Lymphatic EC_Fibroblasts 3 0.0548827126377214 72 0.6 120 0.0404137941275255 80 0.666666666666667 120 0.0558170928376036 96 0.6 160 64 56 -8 immune
1108 CPI-CS063AE1C91 LSEC (fenestr.) Hepatocytes_Z3 IL6 IL6 receptor 0 0.115 0 52 116 108 LSEC (fenestr.)_Hepatocytes_Z3 0.0548827126377214 72 0.6 120 0.0404137941275255 80 0.666666666666667 120 0.0558170928376036 96 0.6 160 64 56 -8 immune
1109 CPI-CS063AE1C91 EC non-LSEC Fibroblasts 2 IL6 IL6 receptor 0 0 0.298 52 116 108 EC non-LSEC_Fibroblasts 2 0.0548827126377214 72 0.6 120 0.0404137941275255 80 0.666666666666667 120 0.0558170928376036 96 0.6 160 64 56 -8 immune
1110 CPI-CS063AE1C91 Fibroblasts 1 Hepatocytes_Z3 IL6 IL6 receptor 0.854 0.287 0.154 52 116 108 Fibroblasts 1_Hepatocytes_Z3 0.0548827126377214 72 0.6 120 0.0404137941275255 80 0.666666666666667 120 0.0558170928376036 96 0.6 160 64 56 -8 immune
1111 CPI-CS063AE1C91 LSEC (fenestr.) Macrophages (HES4+) IL6 IL6 receptor 0 0.104 0 52 116 108 LSEC (fenestr.)_Macrophages (HES4+) 0.0548827126377214 72 0.6 120 0.0404137941275255 80 0.666666666666667 120 0.0558170928376036 96 0.6 160 64 56 -8 immune
1112 CPI-CS063AE1C91 LSEC (fenestr.) Monocytes (IGSF21+ GPR34+) IL6 IL6 receptor 0 0.089 0 52 116 108 LSEC (fenestr.)_Monocytes (IGSF21+ GPR34+) 0.0548827126377214 72 0.6 120 0.0404137941275255 80 0.666666666666667 120 0.0558170928376036 96 0.6 160 64 56 -8 immune
1113 CPI-CS063AE1C91 Fibroblasts 2 Dividing cDCs IL6 IL6 receptor 0 0.324 0 52 116 108 Fibroblasts 2_Dividing cDCs 0.0548827126377214 72 0.6 120 0.0404137941275255 80 0.666666666666667 120 0.0558170928376036 96 0.6 160 64 56 -8 immune
1114 CPI-CS063AE1C91 Lymphatic EC pDCs IL6 IL6 receptor 0 0 0.202 52 116 108 Lymphatic EC_pDCs 0.0548827126377214 72 0.6 120 0.0404137941275255 80 0.666666666666667 120 0.0558170928376036 96 0.6 160 64 56 -8 immune
1115 CPI-CS063AE1C91 LSEC (fenestr.) Macrophages IL6 IL6 receptor 0 0.135 0 52 116 108 LSEC (fenestr.)_Macrophages 0.0548827126377214 72 0.6 120 0.0404137941275255 80 0.666666666666667 120 0.0558170928376036 96 0.6 160 64 56 -8 immune
1116 CPI-CS063AE1C91 Fibroblasts 3 cDC2 IL6 IL6 receptor 0 0.431 0.723 52 116 108 Fibroblasts 3_cDC2 0.0548827126377214 72 0.6 120 0.0404137941275255 80 0.666666666666667 120 0.0558170928376036 96 0.6 160 64 56 -8 immune
1117 CPI-CS063AE1C91 Fibroblasts 1 Monocytes (IGSF21+ GPR34+) IL6 IL6 receptor 0.778 0.261 0.202 52 116 108 Fibroblasts 1_Monocytes (IGSF21+ GPR34+) 0.0548827126377214 72 0.6 120 0.0404137941275255 80 0.666666666666667 120 0.0558170928376036 96 0.6 160 64 56 -8 immune
1118 CPI-CS063AE1C91 Lymphatic EC Treg IL6 IL6 receptor 0 0 0.17 52 116 108 Lymphatic EC_Treg 0.0548827126377214 72 0.6 120 0.0404137941275255 80 0.666666666666667 120 0.0558170928376036 96 0.6 160 64 56 -8 immune
1119 CPI-CS063AE1C91 VSMC Macrophages IL6 IL6 receptor 0 0.166 0.172 52 116 108 VSMC_Macrophages 0.0548827126377214 72 0.6 120 0.0404137941275255 80 0.666666666666667 120 0.0558170928376036 96 0.6 160 64 56 -8 immune
1120 CPI-CS063AE1C91 LSEC (fenestr.) Hepatocytes_Z2 IL6 IL6 receptor 0 0.11 0 52 116 108 LSEC (fenestr.)_Hepatocytes_Z2 0.0548827126377214 72 0.6 120 0.0404137941275255 80 0.666666666666667 120 0.0558170928376036 96 0.6 160 64 56 -8 immune
1121 CPI-CS063AE1C91 Fibroblasts 2 Treg IL6 IL6 receptor 0 0.296 0 52 116 108 Fibroblasts 2_Treg 0.0548827126377214 72 0.6 120 0.0404137941275255 80 0.666666666666667 120 0.0558170928376036 96 0.6 160 64 56 -8 immune
1122 CPI-CS063AE1C91 Lymphatic EC Kupffer cells IL6 IL6 receptor 0 0 0.187 52 116 108 Lymphatic EC_Kupffer cells 0.0548827126377214 72 0.6 120 0.0404137941275255 80 0.666666666666667 120 0.0558170928376036 96 0.6 160 64 56 -8 immune
1123 CPI-CS063AE1C91 Fibroblasts 1 Treg IL6 IL6 receptor 0.841 0.253 0.148 52 116 108 Fibroblasts 1_Treg 0.0548827126377214 72 0.6 120 0.0404137941275255 80 0.666666666666667 120 0.0558170928376036 96 0.6 160 64 56 -8 immune
1124 CPI-CS063AE1C91 VSMC pDCs IL6 IL6 receptor 0 0.118 0.168 52 116 108 VSMC_pDCs 0.0548827126377214 72 0.6 120 0.0404137941275255 80 0.666666666666667 120 0.0558170928376036 96 0.6 160 64 56 -8 immune
1125 CPI-CS063AE1C91 Fibroblasts 1 Kupffer cells (SUCNR1+) IL6 IL6 receptor 0.797 0.316 0.222 52 116 108 Fibroblasts 1_Kupffer cells (SUCNR1+) 0.0548827126377214 72 0.6 120 0.0404137941275255 80 0.666666666666667 120 0.0558170928376036 96 0.6 160 64 56 -8 immune
1126 CPI-CS063AE1C91 Fibroblasts 1 Fibroblasts 3 IL6 IL6 receptor 0 0 0.179 52 116 108 Fibroblasts 1_Fibroblasts 3 0.0548827126377214 72 0.6 120 0.0404137941275255 80 0.666666666666667 120 0.0558170928376036 96 0.6 160 64 56 -8 immune
1127 CPI-CS063AE1C91 Fibroblasts 3 Hepatocytes_Z2 IL6 IL6 receptor 0 0.432 0.724 52 116 108 Fibroblasts 3_Hepatocytes_Z2 0.0548827126377214 72 0.6 120 0.0404137941275255 80 0.666666666666667 120 0.0558170928376036 96 0.6 160 64 56 -8 immune
1128 CPI-CS063AE1C91 VSMC activated DCs IL6 IL6 receptor 0 0.262 0 52 116 108 VSMC_activated DCs 0.0548827126377214 72 0.6 120 0.0404137941275255 80 0.666666666666667 120 0.0558170928376036 96 0.6 160 64 56 -8 immune
1129 CPI-CS063AE1C91 Periportal LSEC Macrophages (HES4+) IL6 IL6 receptor 0.184 0.194 0.385 52 116 108 Periportal LSEC_Macrophages (HES4+) 0.0548827126377214 72 0.6 120 0.0404137941275255 80 0.666666666666667 120 0.0558170928376036 96 0.6 160 64 56 -8 immune
1130 CPI-CS063AE1C91 Periportal LSEC Hepatocytes_Z3 IL6 IL6 receptor 0.269 0.205 0.387 52 116 108 Periportal LSEC_Hepatocytes_Z3 0.0548827126377214 72 0.6 120 0.0404137941275255 80 0.666666666666667 120 0.0558170928376036 96 0.6 160 64 56 -8 immune
1131 CPI-CS063AE1C91 VSMC Naive CD4+ T cells IL6 IL6 receptor 0 0 0.131 52 116 108 VSMC_Naive CD4+ T cells 0.0548827126377214 72 0.6 120 0.0404137941275255 80 0.666666666666667 120 0.0558170928376036 96 0.6 160 64 56 -8 immune
1132 CPI-CS063AE1C91 LSEC (fenestr.) activated DCs IL6 IL6 receptor 0 0.231 0 52 116 108 LSEC (fenestr.)_activated DCs 0.0548827126377214 72 0.6 120 0.0404137941275255 80 0.666666666666667 120 0.0558170928376036 96 0.6 160 64 56 -8 immune
1133 CPI-CS063AE1C91 Periportal LSEC Dividing cDCs IL6 IL6 receptor 0.234 0.198 0 52 116 108 Periportal LSEC_Dividing cDCs 0.0548827126377214 72 0.6 120 0.0404137941275255 80 0.666666666666667 120 0.0558170928376036 96 0.6 160 64 56 -8 immune
1134 CPI-CS063AE1C91 Periportal LSEC Stellate cells IL6 IL6 receptor 0 0 0.385 52 116 108 Periportal LSEC_Stellate cells 0.0548827126377214 72 0.6 120 0.0404137941275255 80 0.666666666666667 120 0.0558170928376036 96 0.6 160 64 56 -8 immune
1135 CPI-CS067298D94 Periportal LSEC LSEC (high MT 1) VEGFA FLT1 complex 0.566 0.563 0.635 215 284 276 Periportal LSEC_LSEC (high MT 1) 0.163358011053573 115 0.374592833876221 307 0.166755139987202 107 0.357859531772575 299 0.210770838245687 84 0.260869565217391 322 69 61 -8 development
1136 CPI-CS067298D94 Monocytes (IGSF21+ GPR34+) LSEC (fenestr.) VEGFA FLT1 complex 0 0 0.69 215 284 276 Monocytes (IGSF21+ GPR34+)_LSEC (fenestr.) 0.163358011053573 115 0.374592833876221 307 0.166755139987202 107 0.357859531772575 299 0.210770838245687 84 0.260869565217391 322 69 61 -8 development
1137 CPI-CS067298D94 Fibroblasts 3 LSEC (fenestr.) VEGFA FLT1 complex 0 0.603 0.934 215 284 276 Fibroblasts 3_LSEC (fenestr.) 0.163358011053573 115 0.374592833876221 307 0.166755139987202 107 0.357859531772575 299 0.210770838245687 84 0.260869565217391 322 69 61 -8 development
1138 CPI-CS067298D94 Hepatocytes_Z1 LSEC (remodelling) VEGFA FLT1 complex 0.426 0.526 0.409 215 284 276 Hepatocytes_Z1_LSEC (remodelling) 0.163358011053573 115 0.374592833876221 307 0.166755139987202 107 0.357859531772575 299 0.210770838245687 84 0.260869565217391 322 69 61 -8 development
1139 CPI-CS067298D94 Fibroblasts 2 Pericentral LSEC VEGFA FLT1 complex 0 0.543 0.705 215 284 276 Fibroblasts 2_Pericentral LSEC 0.163358011053573 115 0.374592833876221 307 0.166755139987202 107 0.357859531772575 299 0.210770838245687 84 0.260869565217391 322 69 61 -8 development
1140 CPI-CS067298D94 Kupffer cells LSEC (high MT 1) VEGFA FLT1 complex 0.568 0 0.593 215 284 276 Kupffer cells_LSEC (high MT 1) 0.163358011053573 115 0.374592833876221 307 0.166755139987202 107 0.357859531772575 299 0.210770838245687 84 0.260869565217391 322 69 61 -8 development
1141 CPI-CS067298D94 Dividing cDCs EC non-LSEC VEGFA FLT1 complex 0 0.213 0.255 215 284 276 Dividing cDCs_EC non-LSEC 0.163358011053573 115 0.374592833876221 307 0.166755139987202 107 0.357859531772575 299 0.210770838245687 84 0.260869565217391 322 69 61 -8 development
1142 CPI-CS067298D94 Hepatocytes_Z3 LSEC (remodelling) VEGFA FLT1 complex 0.392 0.535 0.394 215 284 276 Hepatocytes_Z3_LSEC (remodelling) 0.163358011053573 115 0.374592833876221 307 0.166755139987202 107 0.357859531772575 299 0.210770838245687 84 0.260869565217391 322 69 61 -8 development
1143 CPI-CS067298D94 EC non-LSEC Periportal LSEC VEGFA FLT1 complex 0 0.292 0.264 215 284 276 EC non-LSEC_Periportal LSEC 0.163358011053573 115 0.374592833876221 307 0.166755139987202 107 0.357859531772575 299 0.210770838245687 84 0.260869565217391 322 69 61 -8 development
1144 CPI-CS067298D94 Monocytes (TREM2+ CD9+) LSEC (fenestr.) VEGFA FLT1 complex 0.424 0.517 0.739 215 284 276 Monocytes (TREM2+ CD9+)_LSEC (fenestr.) 0.163358011053573 115 0.374592833876221 307 0.166755139987202 107 0.357859531772575 299 0.210770838245687 84 0.260869565217391 322 69 61 -8 development
1145 CPI-CS067298D94 LSEC (fenestr.) Midzonal LSEC VEGFA FLT1 complex 0.378 0 0 215 284 276 LSEC (fenestr.)_Midzonal LSEC 0.163358011053573 115 0.374592833876221 307 0.166755139987202 107 0.357859531772575 299 0.210770838245687 84 0.260869565217391 322 69 61 -8 development
1146 CPI-CS067298D94 LSEC (interferon) Midzonal LSEC VEGFA FLT1 complex 0.481 0.508 0.514 215 284 276 LSEC (interferon)_Midzonal LSEC 0.163358011053573 115 0.374592833876221 307 0.166755139987202 107 0.357859531772575 299 0.210770838245687 84 0.260869565217391 322 69 61 -8 development
1147 CPI-CS067298D94 Fibroblasts 1 LSEC (fenestr.) VEGFA FLT1 complex 0 0.56 0.931 215 284 276 Fibroblasts 1_LSEC (fenestr.) 0.163358011053573 115 0.374592833876221 307 0.166755139987202 107 0.357859531772575 299 0.210770838245687 84 0.260869565217391 322 69 61 -8 development
1148 CPI-CS067298D94 activated DCs LSEC (high MT 1) VEGFA FLT1 complex 0 0 0.621 215 284 276 activated DCs_LSEC (high MT 1) 0.163358011053573 115 0.374592833876221 307 0.166755139987202 107 0.357859531772575 299 0.210770838245687 84 0.260869565217391 322 69 61 -8 development
1149 CPI-CS067298D94 cDC2 LSEC (high MT 2) VEGFA FLT1 complex 0.648 0.534 0.624 215 284 276 cDC2_LSEC (high MT 2) 0.163358011053573 115 0.374592833876221 307 0.166755139987202 107 0.357859531772575 299 0.210770838245687 84 0.260869565217391 322 69 61 -8 development
1150 CPI-CS067298D94 EC non-LSEC LSEC (stress) VEGFA FLT1 complex 0 0.558 0.551 215 284 276 EC non-LSEC_LSEC (stress) 0.163358011053573 115 0.374592833876221 307 0.166755139987202 107 0.357859531772575 299 0.210770838245687 84 0.260869565217391 322 69 61 -8 development
1151 CPI-CS067298D94 Midzonal LSEC EC non-LSEC VEGFA FLT1 complex 0.195 0.196 0 215 284 276 Midzonal LSEC_EC non-LSEC 0.163358011053573 115 0.374592833876221 307 0.166755139987202 107 0.357859531772575 299 0.210770838245687 84 0.260869565217391 322 69 61 -8 development
1152 CPI-CS067298D94 Hepatocytes_Z3 LSEC (high MT 2) VEGFA FLT1 complex 0.684 0.48 0.543 215 284 276 Hepatocytes_Z3_LSEC (high MT 2) 0.163358011053573 115 0.374592833876221 307 0.166755139987202 107 0.357859531772575 299 0.210770838245687 84 0.260869565217391 322 69 61 -8 development
1153 CPI-CS067298D94 Monocytes (IGSF21+ GPR34+) EC non-LSEC VEGFA FLT1 complex 0 0 0.242 215 284 276 Monocytes (IGSF21+ GPR34+)_EC non-LSEC 0.163358011053573 115 0.374592833876221 307 0.166755139987202 107 0.357859531772575 299 0.210770838245687 84 0.260869565217391 322 69 61 -8 development
1154 CPI-CS067298D94 LSEC (high MT 1) Dividing endothelial cells VEGFA FLT1 complex 0.503 0.557 0.402 215 284 276 LSEC (high MT 1)_Dividing endothelial cells 0.163358011053573 115 0.374592833876221 307 0.166755139987202 107 0.357859531772575 299 0.210770838245687 84 0.260869565217391 322 69 61 -8 development
1155 CPI-CS067298D94 cDC2 LSEC (stress) VEGFA FLT1 complex 0.502 0.661 0.647 215 284 276 cDC2_LSEC (stress) 0.163358011053573 115 0.374592833876221 307 0.166755139987202 107 0.357859531772575 299 0.210770838245687 84 0.260869565217391 322 69 61 -8 development
1156 CPI-CS067298D94 Hepatocytes_Z2 LSEC (interferon) VEGFA FLT1 complex 0.81 0.857 0.899 215 284 276 Hepatocytes_Z2_LSEC (interferon) 0.163358011053573 115 0.374592833876221 307 0.166755139987202 107 0.357859531772575 299 0.210770838245687 84 0.260869565217391 322 69 61 -8 development
1157 CPI-CS067298D94 Cholangiocytes Pericentral LSEC VEGFA FLT1 complex 0.69 0.777 0.863 215 284 276 Cholangiocytes_Pericentral LSEC 0.163358011053573 115 0.374592833876221 307 0.166755139987202 107 0.357859531772575 299 0.210770838245687 84 0.260869565217391 322 69 61 -8 development
1158 CPI-CS067298D94 Fibroblasts 2 LSEC (fenestr.) VEGFA FLT1 complex 0 0.445 0.699 215 284 276 Fibroblasts 2_LSEC (fenestr.) 0.163358011053573 115 0.374592833876221 307 0.166755139987202 107 0.357859531772575 299 0.210770838245687 84 0.260869565217391 322 69 61 -8 development
1159 CPI-CS067298D94 Kupffer cells EC non-LSEC VEGFA FLT1 complex 0.21 0 0.245 215 284 276 Kupffer cells_EC non-LSEC 0.163358011053573 115 0.374592833876221 307 0.166755139987202 107 0.357859531772575 299 0.210770838245687 84 0.260869565217391 322 69 61 -8 development
1160 CPI-CS067298D94 Macrophages Dividing endothelial cells VEGFA FLT1 complex 0.544 0.681 0.515 215 284 276 Macrophages_Dividing endothelial cells 0.163358011053573 115 0.374592833876221 307 0.166755139987202 107 0.357859531772575 299 0.210770838245687 84 0.260869565217391 322 69 61 -8 development
1161 CPI-CS067298D94 LSEC (remodelling) EC non-LSEC VEGFA FLT1 complex 0.201 0.196 0.263 215 284 276 LSEC (remodelling)_EC non-LSEC 0.163358011053573 115 0.374592833876221 307 0.166755139987202 107 0.357859531772575 299 0.210770838245687 84 0.260869565217391 322 69 61 -8 development
1162 CPI-CS067298D94 Dividing endothelial cells Midzonal LSEC VEGFA FLT1 complex 0 0.443 0 215 284 276 Dividing endothelial cells_Midzonal LSEC 0.163358011053573 115 0.374592833876221 307 0.166755139987202 107 0.357859531772575 299 0.210770838245687 84 0.260869565217391 322 69 61 -8 development
1163 CPI-CS067298D94 Dividing endothelial cells LSEC (fenestr.) VEGFA FLT1 complex 0 0.449 0 215 284 276 Dividing endothelial cells_LSEC (fenestr.) 0.163358011053573 115 0.374592833876221 307 0.166755139987202 107 0.357859531772575 299 0.210770838245687 84 0.260869565217391 322 69 61 -8 development
1164 CPI-CS067298D94 LSEC (remodelling) Midzonal LSEC VEGFA FLT1 complex 0.377 0.457 0.516 215 284 276 LSEC (remodelling)_Midzonal LSEC 0.163358011053573 115 0.374592833876221 307 0.166755139987202 107 0.357859531772575 299 0.210770838245687 84 0.260869565217391 322 69 61 -8 development
1165 CPI-CS067298D94 Hepatocytes_Z2 LSEC (fenestr.) VEGFA FLT1 complex 0.47 0.501 0.723 215 284 276 Hepatocytes_Z2_LSEC (fenestr.) 0.163358011053573 115 0.374592833876221 307 0.166755139987202 107 0.357859531772575 299 0.210770838245687 84 0.260869565217391 322 69 61 -8 development
1166 CPI-CS067298D94 LSEC (remodelling) LSEC (high MT 2) VEGFA FLT1 complex 0.624 0.432 0.541 215 284 276 LSEC (remodelling)_LSEC (high MT 2) 0.163358011053573 115 0.374592833876221 307 0.166755139987202 107 0.357859531772575 299 0.210770838245687 84 0.260869565217391 322 69 61 -8 development
1167 CPI-CS067298D94 Lymphatic EC Periportal LSEC VEGFA FLT1 complex 0.363 0.406 0.332 215 284 276 Lymphatic EC_Periportal LSEC 0.163358011053573 115 0.374592833876221 307 0.166755139987202 107 0.357859531772575 299 0.210770838245687 84 0.260869565217391 322 69 61 -8 development
1168 CPI-CS067298D94 Hepatocytes_Z2 Dividing endothelial cells VEGFA FLT1 complex 0.571 0.58 0.435 215 284 276 Hepatocytes_Z2_Dividing endothelial cells 0.163358011053573 115 0.374592833876221 307 0.166755139987202 107 0.357859531772575 299 0.210770838245687 84 0.260869565217391 322 69 61 -8 development
1169 CPI-CS067298D94 activated DCs Midzonal LSEC VEGFA FLT1 complex 0 0 0.526 215 284 276 activated DCs_Midzonal LSEC 0.163358011053573 115 0.374592833876221 307 0.166755139987202 107 0.357859531772575 299 0.210770838245687 84 0.260869565217391 322 69 61 -8 development
1170 CPI-CS067298D94 Hepatocytes_Z2 LSEC (high MT 2) VEGFA FLT1 complex 0.709 0.47 0.554 215 284 276 Hepatocytes_Z2_LSEC (high MT 2) 0.163358011053573 115 0.374592833876221 307 0.166755139987202 107 0.357859531772575 299 0.210770838245687 84 0.260869565217391 322 69 61 -8 development
1171 CPI-CS067298D94 Kupffer cells (SUCNR1+) LSEC (interferon) VEGFA FLT1 complex 0.726 0.806 0.864 215 284 276 Kupffer cells (SUCNR1+)_LSEC (interferon) 0.163358011053573 115 0.374592833876221 307 0.166755139987202 107 0.357859531772575 299 0.210770838245687 84 0.260869565217391 322 69 61 -8 development
1172 CPI-CS067298D94 LSEC (stress) EC non-LSEC VEGFA FLT1 complex 0.265 0.321 0.354 215 284 276 LSEC (stress)_EC non-LSEC 0.163358011053573 115 0.374592833876221 307 0.166755139987202 107 0.357859531772575 299 0.210770838245687 84 0.260869565217391 322 69 61 -8 development
1173 CPI-CS067298D94 Cholangiocytes LSEC (high MT 1) VEGFA FLT1 complex 0.681 0.748 0.758 215 284 276 Cholangiocytes_LSEC (high MT 1) 0.163358011053573 115 0.374592833876221 307 0.166755139987202 107 0.357859531772575 299 0.210770838245687 84 0.260869565217391 322 69 61 -8 development
1174 CPI-CS067298D94 Kupffer cells (SUCNR1+) LSEC (stress) VEGFA FLT1 complex 0.479 0.547 0.543 215 284 276 Kupffer cells (SUCNR1+)_LSEC (stress) 0.163358011053573 115 0.374592833876221 307 0.166755139987202 107 0.357859531772575 299 0.210770838245687 84 0.260869565217391 322 69 61 -8 development
1175 CPI-CS067298D94 Periportal LSEC Pericentral LSEC VEGFA FLT1 complex 0.575 0.592 0.741 215 284 276 Periportal LSEC_Pericentral LSEC 0.163358011053573 115 0.374592833876221 307 0.166755139987202 107 0.357859531772575 299 0.210770838245687 84 0.260869565217391 322 69 61 -8 development
1176 CPI-CS067298D94 cDC2 EC non-LSEC VEGFA FLT1 complex 0.225 0.297 0.345 215 284 276 cDC2_EC non-LSEC 0.163358011053573 115 0.374592833876221 307 0.166755139987202 107 0.357859531772575 299 0.210770838245687 84 0.260869565217391 322 69 61 -8 development
1177 CPI-CS067298D94 Periportal LSEC EC non-LSEC VEGFA FLT1 complex 0.208 0.227 0.287 215 284 276 Periportal LSEC_EC non-LSEC 0.163358011053573 115 0.374592833876221 307 0.166755139987202 107 0.357859531772575 299 0.210770838245687 84 0.260869565217391 322 69 61 -8 development
1178 CPI-CS067298D94 LSEC (fenestr.) Lymphatic EC VEGFA FLT1 complex 0.379 0 0 215 284 276 LSEC (fenestr.)_Lymphatic EC 0.163358011053573 115 0.374592833876221 307 0.166755139987202 107 0.357859531772575 299 0.210770838245687 84 0.260869565217391 322 69 61 -8 development
1179 CPI-CS067298D94 Monocytes (secretory) LSEC (high MT 1) VEGFA FLT1 complex 0.613 0.652 0.635 215 284 276 Monocytes (secretory)_LSEC (high MT 1) 0.163358011053573 115 0.374592833876221 307 0.166755139987202 107 0.357859531772575 299 0.210770838245687 84 0.260869565217391 322 69 61 -8 development
1180 CPI-CS067298D94 LSEC (high MT 1) Lymphatic EC VEGFA FLT1 complex 0.395 0.427 0.255 215 284 276 LSEC (high MT 1)_Lymphatic EC 0.163358011053573 115 0.374592833876221 307 0.166755139987202 107 0.357859531772575 299 0.210770838245687 84 0.260869565217391 322 69 61 -8 development
1181 CPI-CS067298D94 Fibroblasts 1 Dividing endothelial cells VEGFA FLT1 complex 0 0.64 0.642 215 284 276 Fibroblasts 1_Dividing endothelial cells 0.163358011053573 115 0.374592833876221 307 0.166755139987202 107 0.357859531772575 299 0.210770838245687 84 0.260869565217391 322 69 61 -8 development
1182 CPI-CS067298D94 Kupffer cells (SUCNR1+) LSEC (remodelling) VEGFA FLT1 complex 0.333 0.474 0.371 215 284 276 Kupffer cells (SUCNR1+)_LSEC (remodelling) 0.163358011053573 115 0.374592833876221 307 0.166755139987202 107 0.357859531772575 299 0.210770838245687 84 0.260869565217391 322 69 61 -8 development
1183 CPI-CS067298D94 Hepatocytes_Z1 Dividing endothelial cells VEGFA FLT1 complex 0.581 0.581 0.439 215 284 276 Hepatocytes_Z1_Dividing endothelial cells 0.163358011053573 115 0.374592833876221 307 0.166755139987202 107 0.357859531772575 299 0.210770838245687 84 0.260869565217391 322 69 61 -8 development
1184 CPI-CS067298D94 Hepatocytes_Z2 LSEC (stress) VEGFA FLT1 complex 0.563 0.598 0.578 215 284 276 Hepatocytes_Z2_LSEC (stress) 0.163358011053573 115 0.374592833876221 307 0.166755139987202 107 0.357859531772575 299 0.210770838245687 84 0.260869565217391 322 69 61 -8 development
1185 CPI-CS067298D94 LSEC (interferon) LSEC (fenestr.) VEGFA FLT1 complex 0.489 0.514 0.709 215 284 276 LSEC (interferon)_LSEC (fenestr.) 0.163358011053573 115 0.374592833876221 307 0.166755139987202 107 0.357859531772575 299 0.210770838245687 84 0.260869565217391 322 69 61 -8 development
1186 CPI-CS067298D94 activated DCs LSEC (interferon) VEGFA FLT1 complex 0 0 0.896 215 284 276 activated DCs_LSEC (interferon) 0.163358011053573 115 0.374592833876221 307 0.166755139987202 107 0.357859531772575 299 0.210770838245687 84 0.260869565217391 322 69 61 -8 development
1187 CPI-CS067298D94 Midzonal LSEC LSEC (stress) VEGFA FLT1 complex 0.471 0.56 0 215 284 276 Midzonal LSEC_LSEC (stress) 0.163358011053573 115 0.374592833876221 307 0.166755139987202 107 0.357859531772575 299 0.210770838245687 84 0.260869565217391 322 69 61 -8 development
1188 CPI-CS067298D94 LSEC (high MT 1) LSEC (interferon) VEGFA FLT1 complex 0.742 0.834 0.866 215 284 276 LSEC (high MT 1)_LSEC (interferon) 0.163358011053573 115 0.374592833876221 307 0.166755139987202 107 0.357859531772575 299 0.210770838245687 84 0.260869565217391 322 69 61 -8 development
1189 CPI-CS067298D94 Hepatocytes_Z3 Midzonal LSEC VEGFA FLT1 complex 0.438 0.505 0.518 215 284 276 Hepatocytes_Z3_Midzonal LSEC 0.163358011053573 115 0.374592833876221 307 0.166755139987202 107 0.357859531772575 299 0.210770838245687 84 0.260869565217391 322 69 61 -8 development
1190 CPI-CS067298D94 Fibroblasts 3 LSEC (high MT 2) VEGFA FLT1 complex 0 0.572 0.765 215 284 276 Fibroblasts 3_LSEC (high MT 2) 0.163358011053573 115 0.374592833876221 307 0.166755139987202 107 0.357859531772575 299 0.210770838245687 84 0.260869565217391 322 69 61 -8 development
1191 CPI-CS067298D94 Macrophages Midzonal LSEC VEGFA FLT1 complex 0.435 0.595 0.608 215 284 276 Macrophages_Midzonal LSEC 0.163358011053573 115 0.374592833876221 307 0.166755139987202 107 0.357859531772575 299 0.210770838245687 84 0.260869565217391 322 69 61 -8 development
1193 CPI-CS067298D94 Dividing endothelial cells Pericentral LSEC VEGFA FLT1 complex 0 0.547 0 215 284 276 Dividing endothelial cells_Pericentral LSEC 0.163358011053573 115 0.374592833876221 307 0.166755139987202 107 0.357859531772575 299 0.210770838245687 84 0.260869565217391 322 69 61 -8 development
1194 CPI-CS067298D94 Periportal LSEC LSEC (stress) VEGFA FLT1 complex 0.484 0.591 0.589 215 284 276 Periportal LSEC_LSEC (stress) 0.163358011053573 115 0.374592833876221 307 0.166755139987202 107 0.357859531772575 299 0.210770838245687 84 0.260869565217391 322 69 61 -8 development
1195 CPI-CS067298D94 Macrophages LSEC (fenestr.) VEGFA FLT1 complex 0.443 0.601 0.803 215 284 276 Macrophages_LSEC (fenestr.) 0.163358011053573 115 0.374592833876221 307 0.166755139987202 107 0.357859531772575 299 0.210770838245687 84 0.260869565217391 322 69 61 -8 development
1196 CPI-CS067298D94 Hepatocytes_Z1 Periportal LSEC VEGFA FLT1 complex 0.345 0.333 0.295 215 284 276 Hepatocytes_Z1_Periportal LSEC 0.163358011053573 115 0.374592833876221 307 0.166755139987202 107 0.357859531772575 299 0.210770838245687 84 0.260869565217391 322 69 61 -8 development
1197 CPI-CS067298D94 Kupffer cells Midzonal LSEC VEGFA FLT1 complex 0.385 0 0.498 215 284 276 Kupffer cells_Midzonal LSEC 0.163358011053573 115 0.374592833876221 307 0.166755139987202 107 0.357859531772575 299 0.210770838245687 84 0.260869565217391 322 69 61 -8 development
1198 CPI-CS067298D94 Macrophages Lymphatic EC VEGFA FLT1 complex 0.436 0.551 0.367 215 284 276 Macrophages_Lymphatic EC 0.163358011053573 115 0.374592833876221 307 0.166755139987202 107 0.357859531772575 299 0.210770838245687 84 0.260869565217391 322 69 61 -8 development
1199 CPI-CS067298D94 Hepatocytes_Z2 Midzonal LSEC VEGFA FLT1 complex 0.462 0.495 0.528 215 284 276 Hepatocytes_Z2_Midzonal LSEC 0.163358011053573 115 0.374592833876221 307 0.166755139987202 107 0.357859531772575 299 0.210770838245687 84 0.260869565217391 322 69 61 -8 development
1200 CPI-CS067298D94 Fibroblasts 2 Dividing endothelial cells VEGFA FLT1 complex 0 0.525 0.41 215 284 276 Fibroblasts 2_Dividing endothelial cells 0.163358011053573 115 0.374592833876221 307 0.166755139987202 107 0.357859531772575 299 0.210770838245687 84 0.260869565217391 322 69 61 -8 development
1201 CPI-CS067298D94 activated DCs LSEC (fenestr.) VEGFA FLT1 complex 0 0 0.721 215 284 276 activated DCs_LSEC (fenestr.) 0.163358011053573 115 0.374592833876221 307 0.166755139987202 107 0.357859531772575 299 0.210770838245687 84 0.260869565217391 322 69 61 -8 development
1202 CPI-CS067298D94 LSEC (fenestr.) LSEC (stress) VEGFA FLT1 complex 0.479 0 0 215 284 276 LSEC (fenestr.)_LSEC (stress) 0.163358011053573 115 0.374592833876221 307 0.166755139987202 107 0.357859531772575 299 0.210770838245687 84 0.260869565217391 322 69 61 -8 development
1203 CPI-CS067298D94 LSEC (high MT 1) LSEC (remodelling) VEGFA FLT1 complex 0.349 0.502 0.373 215 284 276 LSEC (high MT 1)_LSEC (remodelling) 0.163358011053573 115 0.374592833876221 307 0.166755139987202 107 0.357859531772575 299 0.210770838245687 84 0.260869565217391 322 69 61 -8 development
1204 CPI-CS067298D94 Stellate cells Dividing endothelial cells VEGFA FLT1 complex 0 0.522 0 215 284 276 Stellate cells_Dividing endothelial cells 0.163358011053573 115 0.374592833876221 307 0.166755139987202 107 0.357859531772575 299 0.210770838245687 84 0.260869565217391 322 69 61 -8 development
1205 CPI-CS067298D94 Monocytes (TREM2+ CD9+) Pericentral LSEC VEGFA FLT1 complex 0.607 0.614 0.746 215 284 276 Monocytes (TREM2+ CD9+)_Pericentral LSEC 0.163358011053573 115 0.374592833876221 307 0.166755139987202 107 0.357859531772575 299 0.210770838245687 84 0.260869565217391 322 69 61 -8 development
1206 CPI-CS067298D94 Monocytes (IGSF21+ GPR34+) Periportal LSEC VEGFA FLT1 complex 0 0 0.257 215 284 276 Monocytes (IGSF21+ GPR34+)_Periportal LSEC 0.163358011053573 115 0.374592833876221 307 0.166755139987202 107 0.357859531772575 299 0.210770838245687 84 0.260869565217391 322 69 61 -8 development
1207 CPI-CS067298D94 Kupffer cells (SUCNR1+) Lymphatic EC VEGFA FLT1 complex 0.379 0.4 0.253 215 284 276 Kupffer cells (SUCNR1+)_Lymphatic EC 0.163358011053573 115 0.374592833876221 307 0.166755139987202 107 0.357859531772575 299 0.210770838245687 84 0.260869565217391 322 69 61 -8 development
1208 CPI-CS067298D94 EC non-LSEC Pericentral LSEC VEGFA FLT1 complex 0 0.559 0.703 215 284 276 EC non-LSEC_Pericentral LSEC 0.163358011053573 115 0.374592833876221 307 0.166755139987202 107 0.357859531772575 299 0.210770838245687 84 0.260869565217391 322 69 61 -8 development
1209 CPI-CS067298D94 Lymphatic EC Midzonal LSEC VEGFA FLT1 complex 0.489 0.569 0.569 215 284 276 Lymphatic EC_Midzonal LSEC 0.163358011053573 115 0.374592833876221 307 0.166755139987202 107 0.357859531772575 299 0.210770838245687 84 0.260869565217391 322 69 61 -8 development
1210 CPI-CS067298D94 LSEC (fenestr.) LSEC (remodelling) VEGFA FLT1 complex 0.333 0 0 215 284 276 LSEC (fenestr.)_LSEC (remodelling) 0.163358011053573 115 0.374592833876221 307 0.166755139987202 107 0.357859531772575 299 0.210770838245687 84 0.260869565217391 322 69 61 -8 development
1211 CPI-CS067298D94 Hepatocytes_Z2 EC non-LSEC VEGFA FLT1 complex 0.287 0.234 0.276 215 284 276 Hepatocytes_Z2_EC non-LSEC 0.163358011053573 115 0.374592833876221 307 0.166755139987202 107 0.357859531772575 299 0.210770838245687 84 0.260869565217391 322 69 61 -8 development
1212 CPI-CS067298D94 Cholangiocytes Midzonal LSEC VEGFA FLT1 complex 0.498 0.673 0.662 215 284 276 Cholangiocytes_Midzonal LSEC 0.163358011053573 115 0.374592833876221 307 0.166755139987202 107 0.357859531772575 299 0.210770838245687 84 0.260869565217391 322 69 61 -8 development
1213 CPI-CS067298D94 cDC2 Pericentral LSEC VEGFA FLT1 complex 0.592 0.662 0.799 215 284 276 cDC2_Pericentral LSEC 0.163358011053573 115 0.374592833876221 307 0.166755139987202 107 0.357859531772575 299 0.210770838245687 84 0.260869565217391 322 69 61 -8 development
1214 CPI-CS067298D94 LSEC (remodelling) Lymphatic EC VEGFA FLT1 complex 0.378 0.413 0.274 215 284 276 LSEC (remodelling)_Lymphatic EC 0.163358011053573 115 0.374592833876221 307 0.166755139987202 107 0.357859531772575 299 0.210770838245687 84 0.260869565217391 322 69 61 -8 development
1215 CPI-CS067298D94 Monocytes (TREM2+ CD9+) LSEC (high MT 2) VEGFA FLT1 complex 0.663 0.486 0.57 215 284 276 Monocytes (TREM2+ CD9+)_LSEC (high MT 2) 0.163358011053573 115 0.374592833876221 307 0.166755139987202 107 0.357859531772575 299 0.210770838245687 84 0.260869565217391 322 69 61 -8 development
1216 CPI-CS067298D94 Fibroblasts 1 LSEC (interferon) VEGFA FLT1 complex 0 0.916 1.106 215 284 276 Fibroblasts 1_LSEC (interferon) 0.163358011053573 115 0.374592833876221 307 0.166755139987202 107 0.357859531772575 299 0.210770838245687 84 0.260869565217391 322 69 61 -8 development
1217 CPI-CS067298D94 Dividing cDCs LSEC (remodelling) VEGFA FLT1 complex 0 0.504 0.385 215 284 276 Dividing cDCs_LSEC (remodelling) 0.163358011053573 115 0.374592833876221 307 0.166755139987202 107 0.357859531772575 299 0.210770838245687 84 0.260869565217391 322 69 61 -8 development
1218 CPI-CS067298D94 Hepatocytes_Z1 LSEC (stress) VEGFA FLT1 complex 0.572 0.599 0.582 215 284 276 Hepatocytes_Z1_LSEC (stress) 0.163358011053573 115 0.374592833876221 307 0.166755139987202 107 0.357859531772575 299 0.210770838245687 84 0.260869565217391 322 69 61 -8 development
1219 CPI-CS067298D94 Dividing cDCs LSEC (high MT 2) VEGFA FLT1 complex 0 0.45 0.534 215 284 276 Dividing cDCs_LSEC (high MT 2) 0.163358011053573 115 0.374592833876221 307 0.166755139987202 107 0.357859531772575 299 0.210770838245687 84 0.260869565217391 322 69 61 -8 development
1220 CPI-CS067298D94 activated DCs LSEC (high MT 2) VEGFA FLT1 complex 0 0 0.551 215 284 276 activated DCs_LSEC (high MT 2) 0.163358011053573 115 0.374592833876221 307 0.166755139987202 107 0.357859531772575 299 0.210770838245687 84 0.260869565217391 322 69 61 -8 development
1221 CPI-CS067298D94 Kupffer cells (SUCNR1+) Pericentral LSEC VEGFA FLT1 complex 0.57 0.548 0.695 215 284 276 Kupffer cells (SUCNR1+)_Pericentral LSEC 0.163358011053573 115 0.374592833876221 307 0.166755139987202 107 0.357859531772575 299 0.210770838245687 84 0.260869565217391 322 69 61 -8 development
1222 CPI-CS067298D94 Dividing cDCs Dividing endothelial cells VEGFA FLT1 complex 0 0.56 0.415 215 284 276 Dividing cDCs_Dividing endothelial cells 0.163358011053573 115 0.374592833876221 307 0.166755139987202 107 0.357859531772575 299 0.210770838245687 84 0.260869565217391 322 69 61 -8 development
1223 CPI-CS067298D94 VSMC Pericentral LSEC VEGFA FLT1 complex 0 0.532 0 215 284 276 VSMC_Pericentral LSEC 0.163358011053573 115 0.374592833876221 307 0.166755139987202 107 0.357859531772575 299 0.210770838245687 84 0.260869565217391 322 69 61 -8 development
1224 CPI-CS067298D94 Periportal LSEC LSEC (high MT 2) VEGFA FLT1 complex 0.63 0.463 0.565 215 284 276 Periportal LSEC_LSEC (high MT 2) 0.163358011053573 115 0.374592833876221 307 0.166755139987202 107 0.357859531772575 299 0.210770838245687 84 0.260869565217391 322 69 61 -8 development
1225 CPI-CS067298D94 Hepatocytes_Z2 Lymphatic EC VEGFA FLT1 complex 0.463 0.451 0.287 215 284 276 Hepatocytes_Z2_Lymphatic EC 0.163358011053573 115 0.374592833876221 307 0.166755139987202 107 0.357859531772575 299 0.210770838245687 84 0.260869565217391 322 69 61 -8 development
1226 CPI-CS067298D94 Lymphatic EC LSEC (fenestr.) VEGFA FLT1 complex 0.497 0.575 0.764 215 284 276 Lymphatic EC_LSEC (fenestr.) 0.163358011053573 115 0.374592833876221 307 0.166755139987202 107 0.357859531772575 299 0.210770838245687 84 0.260869565217391 322 69 61 -8 development
1227 CPI-CS067298D94 Monocytes (IGSF21+ GPR34+) LSEC (high MT 2) VEGFA FLT1 complex 0 0 0.52 215 284 276 Monocytes (IGSF21+ GPR34+)_LSEC (high MT 2) 0.163358011053573 115 0.374592833876221 307 0.166755139987202 107 0.357859531772575 299 0.210770838245687 84 0.260869565217391 322 69 61 -8 development
1228 CPI-CS067298D94 Stellate cells Lymphatic EC VEGFA FLT1 complex 0 0.393 0 215 284 276 Stellate cells_Lymphatic EC 0.163358011053573 115 0.374592833876221 307 0.166755139987202 107 0.357859531772575 299 0.210770838245687 84 0.260869565217391 322 69 61 -8 development
1229 CPI-CS067298D94 Fibroblasts 3 Lymphatic EC VEGFA FLT1 complex 0 0.552 0.498 215 284 276 Fibroblasts 3_Lymphatic EC 0.163358011053573 115 0.374592833876221 307 0.166755139987202 107 0.357859531772575 299 0.210770838245687 84 0.260869565217391 322 69 61 -8 development
1230 CPI-CS067298D94 Hepatocytes_Z3 LSEC (high MT 1) VEGFA FLT1 complex 0.621 0.58 0.613 215 284 276 Hepatocytes_Z3_LSEC (high MT 1) 0.163358011053573 115 0.374592833876221 307 0.166755139987202 107 0.357859531772575 299 0.210770838245687 84 0.260869565217391 322 69 61 -8 development
1231 CPI-CS067298D94 Midzonal LSEC Dividing endothelial cells VEGFA FLT1 complex 0.479 0.543 0 215 284 276 Midzonal LSEC_Dividing endothelial cells 0.163358011053573 115 0.374592833876221 307 0.166755139987202 107 0.357859531772575 299 0.210770838245687 84 0.260869565217391 322 69 61 -8 development
1232 CPI-CS067298D94 Hepatocytes_Z3 LSEC (stress) VEGFA FLT1 complex 0.539 0.608 0.567 215 284 276 Hepatocytes_Z3_LSEC (stress) 0.163358011053573 115 0.374592833876221 307 0.166755139987202 107 0.357859531772575 299 0.210770838245687 84 0.260869565217391 322 69 61 -8 development
1233 CPI-CS067298D94 EC non-LSEC LSEC (remodelling) VEGFA FLT1 complex 0 0.485 0.379 215 284 276 EC non-LSEC_LSEC (remodelling) 0.163358011053573 115 0.374592833876221 307 0.166755139987202 107 0.357859531772575 299 0.210770838245687 84 0.260869565217391 322 69 61 -8 development
1234 CPI-CS067298D94 Dividing cDCs Lymphatic EC VEGFA FLT1 complex 0 0.43 0.267 215 284 276 Dividing cDCs_Lymphatic EC 0.163358011053573 115 0.374592833876221 307 0.166755139987202 107 0.357859531772575 299 0.210770838245687 84 0.260869565217391 322 69 61 -8 development
1235 CPI-CS067298D94 Hepatocytes_Z3 Dividing endothelial cells VEGFA FLT1 complex 0.547 0.59 0.424 215 284 276 Hepatocytes_Z3_Dividing endothelial cells 0.163358011053573 115 0.374592833876221 307 0.166755139987202 107 0.357859531772575 299 0.210770838245687 84 0.260869565217391 322 69 61 -8 development
1236 CPI-CS067298D94 VSMC LSEC (fenestr.) VEGFA FLT1 complex 0 0.434 0 215 284 276 VSMC_LSEC (fenestr.) 0.163358011053573 115 0.374592833876221 307 0.166755139987202 107 0.357859531772575 299 0.210770838245687 84 0.260869565217391 322 69 61 -8 development
1237 CPI-CS067298D94 LSEC (fenestr.) LSEC (interferon) VEGFA FLT1 complex 0.726 0 0 215 284 276 LSEC (fenestr.)_LSEC (interferon) 0.163358011053573 115 0.374592833876221 307 0.166755139987202 107 0.357859531772575 299 0.210770838245687 84 0.260869565217391 322 69 61 -8 development
1238 CPI-CS067298D94 Kupffer cells (SUCNR1+) Periportal LSEC VEGFA FLT1 complex 0.252 0.282 0.257 215 284 276 Kupffer cells (SUCNR1+)_Periportal LSEC 0.163358011053573 115 0.374592833876221 307 0.166755139987202 107 0.357859531772575 299 0.210770838245687 84 0.260869565217391 322 69 61 -8 development
1239 CPI-CS067298D94 Stellate cells LSEC (high MT 1) VEGFA FLT1 complex 0 0.512 0 215 284 276 Stellate cells_LSEC (high MT 1) 0.163358011053573 115 0.374592833876221 307 0.166755139987202 107 0.357859531772575 299 0.210770838245687 84 0.260869565217391 322 69 61 -8 development
1240 CPI-CS067298D94 Kupffer cells Lymphatic EC VEGFA FLT1 complex 0.386 0 0.257 215 284 276 Kupffer cells_Lymphatic EC 0.163358011053573 115 0.374592833876221 307 0.166755139987202 107 0.357859531772575 299 0.210770838245687 84 0.260869565217391 322 69 61 -8 development
1241 CPI-CS067298D94 VSMC LSEC (interferon) VEGFA FLT1 complex 0 0.79 0 215 284 276 VSMC_LSEC (interferon) 0.163358011053573 115 0.374592833876221 307 0.166755139987202 107 0.357859531772575 299 0.210770838245687 84 0.260869565217391 322 69 61 -8 development
1242 CPI-CS067298D94 Periportal LSEC LSEC (remodelling) VEGFA FLT1 complex 0.338 0.518 0.417 215 284 276 Periportal LSEC_LSEC (remodelling) 0.163358011053573 115 0.374592833876221 307 0.166755139987202 107 0.357859531772575 299 0.210770838245687 84 0.260869565217391 322 69 61 -8 development
1243 CPI-CS067298D94 EC non-LSEC LSEC (high MT 2) VEGFA FLT1 complex 0 0.431 0.527 215 284 276 EC non-LSEC_LSEC (high MT 2) 0.163358011053573 115 0.374592833876221 307 0.166755139987202 107 0.357859531772575 299 0.210770838245687 84 0.260869565217391 322 69 61 -8 development
1244 CPI-CS067298D94 Fibroblasts 2 Periportal LSEC VEGFA FLT1 complex 0 0 0.267 215 284 276 Fibroblasts 2_Periportal LSEC 0.163358011053573 115 0.374592833876221 307 0.166755139987202 107 0.357859531772575 299 0.210770838245687 84 0.260869565217391 322 69 61 -8 development
1245 CPI-CS067298D94 LSEC (stress) LSEC (high MT 1) VEGFA FLT1 complex 0.623 0.658 0.703 215 284 276 LSEC (stress)_LSEC (high MT 1) 0.163358011053573 115 0.374592833876221 307 0.166755139987202 107 0.357859531772575 299 0.210770838245687 84 0.260869565217391 322 69 61 -8 development
1246 CPI-CS067298D94 Monocytes (IGSF21+ GPR34+) LSEC (stress) VEGFA FLT1 complex 0 0 0.544 215 284 276 Monocytes (IGSF21+ GPR34+)_LSEC (stress) 0.163358011053573 115 0.374592833876221 307 0.166755139987202 107 0.357859531772575 299 0.210770838245687 84 0.260869565217391 322 69 61 -8 development
1247 CPI-CS067298D94 Stellate cells LSEC (fenestr.) VEGFA FLT1 complex 0 0.443 0 215 284 276 Stellate cells_LSEC (fenestr.) 0.163358011053573 115 0.374592833876221 307 0.166755139987202 107 0.357859531772575 299 0.210770838245687 84 0.260869565217391 322 69 61 -8 development
1248 CPI-CS067298D94 activated DCs LSEC (stress) VEGFA FLT1 complex 0 0 0.575 215 284 276 activated DCs_LSEC (stress) 0.163358011053573 115 0.374592833876221 307 0.166755139987202 107 0.357859531772575 299 0.210770838245687 84 0.260869565217391 322 69 61 -8 development
1249 CPI-CS067298D94 LSEC (stress) Pericentral LSEC VEGFA FLT1 complex 0.632 0.686 0.808 215 284 276 LSEC (stress)_Pericentral LSEC 0.163358011053573 115 0.374592833876221 307 0.166755139987202 107 0.357859531772575 299 0.210770838245687 84 0.260869565217391 322 69 61 -8 development
1250 CPI-CS067298D94 Fibroblasts 2 LSEC (stress) VEGFA FLT1 complex 0 0.542 0.554 215 284 276 Fibroblasts 2_LSEC (stress) 0.163358011053573 115 0.374592833876221 307 0.166755139987202 107 0.357859531772575 299 0.210770838245687 84 0.260869565217391 322 69 61 -8 development
1251 CPI-CS067298D94 LSEC (interferon) LSEC (high MT 1) VEGFA FLT1 complex 0.664 0.584 0.609 215 284 276 LSEC (interferon)_LSEC (high MT 1) 0.163358011053573 115 0.374592833876221 307 0.166755139987202 107 0.357859531772575 299 0.210770838245687 84 0.260869565217391 322 69 61 -8 development
1252 CPI-CS067298D94 Kupffer cells (SUCNR1+) LSEC (high MT 1) VEGFA FLT1 complex 0.561 0.52 0.589 215 284 276 Kupffer cells (SUCNR1+)_LSEC (high MT 1) 0.163358011053573 115 0.374592833876221 307 0.166755139987202 107 0.357859531772575 299 0.210770838245687 84 0.260869565217391 322 69 61 -8 development
1253 CPI-CS067298D94 LSEC (high MT 1) LSEC (stress) VEGFA FLT1 complex 0.495 0.575 0.545 215 284 276 LSEC (high MT 1)_LSEC (stress) 0.163358011053573 115 0.374592833876221 307 0.166755139987202 107 0.357859531772575 299 0.210770838245687 84 0.260869565217391 322 69 61 -8 development
1254 CPI-CS067298D94 Macrophages LSEC (interferon) VEGFA FLT1 complex 0.783 0.957 0.979 215 284 276 Macrophages_LSEC (interferon) 0.163358011053573 115 0.374592833876221 307 0.166755139987202 107 0.357859531772575 299 0.210770838245687 84 0.260869565217391 322 69 61 -8 development
1255 CPI-CS067298D94 Macrophages EC non-LSEC VEGFA FLT1 complex 0.26 0.334 0.355 215 284 276 Macrophages_EC non-LSEC 0.163358011053573 115 0.374592833876221 307 0.166755139987202 107 0.357859531772575 299 0.210770838245687 84 0.260869565217391 322 69 61 -8 development
1256 CPI-CS067298D94 Lymphatic EC LSEC (high MT 2) VEGFA FLT1 complex 0.736 0.545 0.595 215 284 276 Lymphatic EC_LSEC (high MT 2) 0.163358011053573 115 0.374592833876221 307 0.166755139987202 107 0.357859531772575 299 0.210770838245687 84 0.260869565217391 322 69 61 -8 development
1257 CPI-CS067298D94 Midzonal LSEC Lymphatic EC VEGFA FLT1 complex 0.371 0.413 0 215 284 276 Midzonal LSEC_Lymphatic EC 0.163358011053573 115 0.374592833876221 307 0.166755139987202 107 0.357859531772575 299 0.210770838245687 84 0.260869565217391 322 69 61 -8 development
1258 CPI-CS067298D94 VSMC LSEC (remodelling) VEGFA FLT1 complex 0 0.458 0 215 284 276 VSMC_LSEC (remodelling) 0.163358011053573 115 0.374592833876221 307 0.166755139987202 107 0.357859531772575 299 0.210770838245687 84 0.260869565217391 322 69 61 -8 development
1259 CPI-CS067298D94 Monocytes (secretory) Lymphatic EC VEGFA FLT1 complex 0.431 0.533 0.298 215 284 276 Monocytes (secretory)_Lymphatic EC 0.163358011053573 115 0.374592833876221 307 0.166755139987202 107 0.357859531772575 299 0.210770838245687 84 0.260869565217391 322 69 61 -8 development
1260 CPI-CS067298D94 Lymphatic EC Dividing endothelial cells VEGFA FLT1 complex 0.598 0.654 0.476 215 284 276 Lymphatic EC_Dividing endothelial cells 0.163358011053573 115 0.374592833876221 307 0.166755139987202 107 0.357859531772575 299 0.210770838245687 84 0.260869565217391 322 69 61 -8 development
1261 CPI-CS067298D94 Fibroblasts 2 LSEC (remodelling) VEGFA FLT1 complex 0 0.469 0.381 215 284 276 Fibroblasts 2_LSEC (remodelling) 0.163358011053573 115 0.374592833876221 307 0.166755139987202 107 0.357859531772575 299 0.210770838245687 84 0.260869565217391 322 69 61 -8 development
1262 CPI-CS067298D94 Lymphatic EC LSEC (remodelling) VEGFA FLT1 complex 0.444 0.599 0.446 215 284 276 Lymphatic EC_LSEC (remodelling) 0.163358011053573 115 0.374592833876221 307 0.166755139987202 107 0.357859531772575 299 0.210770838245687 84 0.260869565217391 322 69 61 -8 development
1263 CPI-CS067298D94 Monocytes (secretory) LSEC (stress) VEGFA FLT1 complex 0.531 0.68 0.589 215 284 276 Monocytes (secretory)_LSEC (stress) 0.163358011053573 115 0.374592833876221 307 0.166755139987202 107 0.357859531772575 299 0.210770838245687 84 0.260869565217391 322 69 61 -8 development
1264 CPI-CS067298D94 LSEC (stress) Periportal LSEC VEGFA FLT1 complex 0.314 0.419 0.37 215 284 276 LSEC (stress)_Periportal LSEC 0.163358011053573 115 0.374592833876221 307 0.166755139987202 107 0.357859531772575 299 0.210770838245687 84 0.260869565217391 322 69 61 -8 development
1265 CPI-CS067298D94 LSEC (remodelling) LSEC (interferon) VEGFA FLT1 complex 0.725 0.819 0.886 215 284 276 LSEC (remodelling)_LSEC (interferon) 0.163358011053573 115 0.374592833876221 307 0.166755139987202 107 0.357859531772575 299 0.210770838245687 84 0.260869565217391 322 69 61 -8 development
1266 CPI-CS067298D94 Hepatocytes_Z2 Pericentral LSEC VEGFA FLT1 complex 0.653 0.599 0.73 215 284 276 Hepatocytes_Z2_Pericentral LSEC 0.163358011053573 115 0.374592833876221 307 0.166755139987202 107 0.357859531772575 299 0.210770838245687 84 0.260869565217391 322 69 61 -8 development
1267 CPI-CS067298D94 cDC2 Periportal LSEC VEGFA FLT1 complex 0.275 0.396 0.361 215 284 276 cDC2_Periportal LSEC 0.163358011053573 115 0.374592833876221 307 0.166755139987202 107 0.357859531772575 299 0.210770838245687 84 0.260869565217391 322 69 61 -8 development
1268 CPI-CS067298D94 Hepatocytes_Z1 Lymphatic EC VEGFA FLT1 complex 0.472 0.451 0.291 215 284 276 Hepatocytes_Z1_Lymphatic EC 0.163358011053573 115 0.374592833876221 307 0.166755139987202 107 0.357859531772575 299 0.210770838245687 84 0.260869565217391 322 69 61 -8 development
1269 CPI-CS067298D94 Macrophages VSMC VEGFA FLT1 complex 0 0.244 0 215 284 276 Macrophages_VSMC 0.163358011053573 115 0.374592833876221 307 0.166755139987202 107 0.357859531772575 299 0.210770838245687 84 0.260869565217391 322 69 61 -8 development
1270 CPI-CS067298D94 cDC2 LSEC (remodelling) VEGFA FLT1 complex 0.356 0.588 0.475 215 284 276 cDC2_LSEC (remodelling) 0.163358011053573 115 0.374592833876221 307 0.166755139987202 107 0.357859531772575 299 0.210770838245687 84 0.260869565217391 322 69 61 -8 development
1271 CPI-CS067298D94 LSEC (remodelling) Dividing endothelial cells VEGFA FLT1 complex 0.486 0.542 0.422 215 284 276 LSEC (remodelling)_Dividing endothelial cells 0.163358011053573 115 0.374592833876221 307 0.166755139987202 107 0.357859531772575 299 0.210770838245687 84 0.260869565217391 322 69 61 -8 development
1272 CPI-CS067298D94 activated DCs Pericentral LSEC VEGFA FLT1 complex 0 0 0.727 215 284 276 activated DCs_Pericentral LSEC 0.163358011053573 115 0.374592833876221 307 0.166755139987202 107 0.357859531772575 299 0.210770838245687 84 0.260869565217391 322 69 61 -8 development
1273 CPI-CS067298D94 Hepatocytes_Z3 Lymphatic EC VEGFA FLT1 complex 0.438 0.46 0.276 215 284 276 Hepatocytes_Z3_Lymphatic EC 0.163358011053573 115 0.374592833876221 307 0.166755139987202 107 0.357859531772575 299 0.210770838245687 84 0.260869565217391 322 69 61 -8 development
1274 CPI-CS067298D94 VSMC LSEC (high MT 1) VEGFA FLT1 complex 0 0.504 0 215 284 276 VSMC_LSEC (high MT 1) 0.163358011053573 115 0.374592833876221 307 0.166755139987202 107 0.357859531772575 299 0.210770838245687 84 0.260869565217391 322 69 61 -8 development
1275 CPI-CS067298D94 Fibroblasts 3 EC non-LSEC VEGFA FLT1 complex 0 0.336 0.487 215 284 276 Fibroblasts 3_EC non-LSEC 0.163358011053573 115 0.374592833876221 307 0.166755139987202 107 0.357859531772575 299 0.210770838245687 84 0.260869565217391 322 69 61 -8 development
1277 CPI-CS067298D94 Monocytes (IGSF21+ GPR34+) Lymphatic EC VEGFA FLT1 complex 0 0 0.254 215 284 276 Monocytes (IGSF21+ GPR34+)_Lymphatic EC 0.163358011053573 115 0.374592833876221 307 0.166755139987202 107 0.357859531772575 299 0.210770838245687 84 0.260869565217391 322 69 61 -8 development
1278 CPI-CS067298D94 Monocytes (TREM2+ CD9+) LSEC (remodelling) VEGFA FLT1 complex 0.371 0.541 0.421 215 284 276 Monocytes (TREM2+ CD9+)_LSEC (remodelling) 0.163358011053573 115 0.374592833876221 307 0.166755139987202 107 0.357859531772575 299 0.210770838245687 84 0.260869565217391 322 69 61 -8 development
1279 CPI-CS067298D94 LSEC (high MT 1) LSEC (high MT 2) VEGFA FLT1 complex 0.641 0.447 0.521 215 284 276 LSEC (high MT 1)_LSEC (high MT 2) 0.163358011053573 115 0.374592833876221 307 0.166755139987202 107 0.357859531772575 299 0.210770838245687 84 0.260869565217391 322 69 61 -8 development
1280 CPI-CS067298D94 Dividing endothelial cells LSEC (interferon) VEGFA FLT1 complex 0 0.804 0 215 284 276 Dividing endothelial cells_LSEC (interferon) 0.163358011053573 115 0.374592833876221 307 0.166755139987202 107 0.357859531772575 299 0.210770838245687 84 0.260869565217391 322 69 61 -8 development
1281 CPI-CS067298D94 LSEC (remodelling) LSEC (fenestr.) VEGFA FLT1 complex 0.385 0.463 0.71 215 284 276 LSEC (remodelling)_LSEC (fenestr.) 0.163358011053573 115 0.374592833876221 307 0.166755139987202 107 0.357859531772575 299 0.210770838245687 84 0.260869565217391 322 69 61 -8 development
1282 CPI-CS067298D94 Monocytes (secretory) EC non-LSEC VEGFA FLT1 complex 0.255 0.316 0.287 215 284 276 Monocytes (secretory)_EC non-LSEC 0.163358011053573 115 0.374592833876221 307 0.166755139987202 107 0.357859531772575 299 0.210770838245687 84 0.260869565217391 322 69 61 -8 development
1283 CPI-CS067298D94 Hepatocytes_Z2 LSEC (remodelling) VEGFA FLT1 complex 0.417 0.525 0.405 215 284 276 Hepatocytes_Z2_LSEC (remodelling) 0.163358011053573 115 0.374592833876221 307 0.166755139987202 107 0.357859531772575 299 0.210770838245687 84 0.260869565217391 322 69 61 -8 development
1284 CPI-CS067298D94 LSEC (interferon) LSEC (remodelling) VEGFA FLT1 complex 0.436 0.538 0.391 215 284 276 LSEC (interferon)_LSEC (remodelling) 0.163358011053573 115 0.374592833876221 307 0.166755139987202 107 0.357859531772575 299 0.210770838245687 84 0.260869565217391 322 69 61 -8 development
1285 CPI-CS067298D94 Stellate cells LSEC (remodelling) VEGFA FLT1 complex 0 0.467 0 215 284 276 Stellate cells_LSEC (remodelling) 0.163358011053573 115 0.374592833876221 307 0.166755139987202 107 0.357859531772575 299 0.210770838245687 84 0.260869565217391 322 69 61 -8 development
1286 CPI-CS067298D94 LSEC (stress) Dividing endothelial cells VEGFA FLT1 complex 0.549 0.668 0.513 215 284 276 LSEC (stress)_Dividing endothelial cells 0.163358011053573 115 0.374592833876221 307 0.166755139987202 107 0.357859531772575 299 0.210770838245687 84 0.260869565217391 322 69 61 -8 development
1288 CPI-CS067298D94 Fibroblasts 3 Pericentral LSEC VEGFA FLT1 complex 0 0.701 0.941 215 284 276 Fibroblasts 3_Pericentral LSEC 0.163358011053573 115 0.374592833876221 307 0.166755139987202 107 0.357859531772575 299 0.210770838245687 84 0.260869565217391 322 69 61 -8 development
1289 CPI-CS067298D94 LSEC (fenestr.) LSEC (high MT 1) VEGFA FLT1 complex 0.561 0 0 215 284 276 LSEC (fenestr.)_LSEC (high MT 1) 0.163358011053573 115 0.374592833876221 307 0.166755139987202 107 0.357859531772575 299 0.210770838245687 84 0.260869565217391 322 69 61 -8 development
1290 CPI-CS067298D94 cDC2 Dividing endothelial cells VEGFA FLT1 complex 0.51 0.644 0.504 215 284 276 cDC2_Dividing endothelial cells 0.163358011053573 115 0.374592833876221 307 0.166755139987202 107 0.357859531772575 299 0.210770838245687 84 0.260869565217391 322 69 61 -8 development
1291 CPI-CS067298D94 Fibroblasts 3 Dividing endothelial cells VEGFA FLT1 complex 0 0.682 0.646 215 284 276 Fibroblasts 3_Dividing endothelial cells 0.163358011053573 115 0.374592833876221 307 0.166755139987202 107 0.357859531772575 299 0.210770838245687 84 0.260869565217391 322 69 61 -8 development
1292 CPI-CS067298D94 Lymphatic EC LSEC (high MT 1) VEGFA FLT1 complex 0.672 0.644 0.665 215 284 276 Lymphatic EC_LSEC (high MT 1) 0.163358011053573 115 0.374592833876221 307 0.166755139987202 107 0.357859531772575 299 0.210770838245687 84 0.260869565217391 322 69 61 -8 development
1293 CPI-CS067298D94 Fibroblasts 2 LSEC (high MT 2) VEGFA FLT1 complex 0 0.415 0.53 215 284 276 Fibroblasts 2_LSEC (high MT 2) 0.163358011053573 115 0.374592833876221 307 0.166755139987202 107 0.357859531772575 299 0.210770838245687 84 0.260869565217391 322 69 61 -8 development
1294 CPI-CS067298D94 Hepatocytes_Z1 LSEC (high MT 2) VEGFA FLT1 complex 0.718 0.471 0.558 215 284 276 Hepatocytes_Z1_LSEC (high MT 2) 0.163358011053573 115 0.374592833876221 307 0.166755139987202 107 0.357859531772575 299 0.210770838245687 84 0.260869565217391 322 69 61 -8 development
1295 CPI-CS067298D94 LSEC (high MT 1) EC non-LSEC VEGFA FLT1 complex 0.219 0.211 0.243 215 284 276 LSEC (high MT 1)_EC non-LSEC 0.163358011053573 115 0.374592833876221 307 0.166755139987202 107 0.357859531772575 299 0.210770838245687 84 0.260869565217391 322 69 61 -8 development
1296 CPI-CS067298D94 activated DCs Dividing endothelial cells VEGFA FLT1 complex 0 0 0.432 215 284 276 activated DCs_Dividing endothelial cells 0.163358011053573 115 0.374592833876221 307 0.166755139987202 107 0.357859531772575 299 0.210770838245687 84 0.260869565217391 322 69 61 -8 development
1297 CPI-CS067298D94 Dividing cDCs LSEC (stress) VEGFA FLT1 complex 0 0.577 0.558 215 284 276 Dividing cDCs_LSEC (stress) 0.163358011053573 115 0.374592833876221 307 0.166755139987202 107 0.357859531772575 299 0.210770838245687 84 0.260869565217391 322 69 61 -8 development
1298 CPI-CS067298D94 Monocytes (TREM2+ CD9+) LSEC (interferon) VEGFA FLT1 complex 0.764 0.872 0.915 215 284 276 Monocytes (TREM2+ CD9+)_LSEC (interferon) 0.163358011053573 115 0.374592833876221 307 0.166755139987202 107 0.357859531772575 299 0.210770838245687 84 0.260869565217391 322 69 61 -8 development
1299 CPI-CS067298D94 Monocytes (TREM2+ CD9+) EC non-LSEC VEGFA FLT1 complex 0.24 0.25 0.292 215 284 276 Monocytes (TREM2+ CD9+)_EC non-LSEC 0.163358011053573 115 0.374592833876221 307 0.166755139987202 107 0.357859531772575 299 0.210770838245687 84 0.260869565217391 322 69 61 -8 development
1300 CPI-CS067298D94 LSEC (interferon) LSEC (high MT 2) VEGFA FLT1 complex 0.728 0.484 0.539 215 284 276 LSEC (interferon)_LSEC (high MT 2) 0.163358011053573 115 0.374592833876221 307 0.166755139987202 107 0.357859531772575 299 0.210770838245687 84 0.260869565217391 322 69 61 -8 development
1301 CPI-CS067298D94 Cholangiocytes LSEC (fenestr.) VEGFA FLT1 complex 0.506 0.679 0.857 215 284 276 Cholangiocytes_LSEC (fenestr.) 0.163358011053573 115 0.374592833876221 307 0.166755139987202 107 0.357859531772575 299 0.210770838245687 84 0.260869565217391 322 69 61 -8 development
1302 CPI-CS067298D94 Dividing cDCs LSEC (high MT 1) VEGFA FLT1 complex 0 0.55 0.604 215 284 276 Dividing cDCs_LSEC (high MT 1) 0.163358011053573 115 0.374592833876221 307 0.166755139987202 107 0.357859531772575 299 0.210770838245687 84 0.260869565217391 322 69 61 -8 development
1303 CPI-CS067298D94 Fibroblasts 3 LSEC (stress) VEGFA FLT1 complex 0 0.7 0.789 215 284 276 Fibroblasts 3_LSEC (stress) 0.163358011053573 115 0.374592833876221 307 0.166755139987202 107 0.357859531772575 299 0.210770838245687 84 0.260869565217391 322 69 61 -8 development
1304 CPI-CS067298D94 Hepatocytes_Z2 LSEC (high MT 1) VEGFA FLT1 complex 0.645 0.57 0.624 215 284 276 Hepatocytes_Z2_LSEC (high MT 1) 0.163358011053573 115 0.374592833876221 307 0.166755139987202 107 0.357859531772575 299 0.210770838245687 84 0.260869565217391 322 69 61 -8 development
1305 CPI-CS067298D94 Monocytes (secretory) Midzonal LSEC VEGFA FLT1 complex 0.43 0.577 0.54 215 284 276 Monocytes (secretory)_Midzonal LSEC 0.163358011053573 115 0.374592833876221 307 0.166755139987202 107 0.357859531772575 299 0.210770838245687 84 0.260869565217391 322 69 61 -8 development
1306 CPI-CS067298D94 Kupffer cells LSEC (interferon) VEGFA FLT1 complex 0.733 0 0.868 215 284 276 Kupffer cells_LSEC (interferon) 0.163358011053573 115 0.374592833876221 307 0.166755139987202 107 0.357859531772575 299 0.210770838245687 84 0.260869565217391 322 69 61 -8 development
1307 CPI-CS067298D94 Monocytes (IGSF21+ GPR34+) LSEC (remodelling) VEGFA FLT1 complex 0 0 0.372 215 284 276 Monocytes (IGSF21+ GPR34+)_LSEC (remodelling) 0.163358011053573 115 0.374592833876221 307 0.166755139987202 107 0.357859531772575 299 0.210770838245687 84 0.260869565217391 322 69 61 -8 development
1308 CPI-CS067298D94 LSEC (interferon) Lymphatic EC VEGFA FLT1 complex 0.482 0.464 0.273 215 284 276 LSEC (interferon)_Lymphatic EC 0.163358011053573 115 0.374592833876221 307 0.166755139987202 107 0.357859531772575 299 0.210770838245687 84 0.260869565217391 322 69 61 -8 development
1309 CPI-CS067298D94 LSEC (interferon) LSEC (stress) VEGFA FLT1 complex 0.582 0.611 0.563 215 284 276 LSEC (interferon)_LSEC (stress) 0.163358011053573 115 0.374592833876221 307 0.166755139987202 107 0.357859531772575 299 0.210770838245687 84 0.260869565217391 322 69 61 -8 development
1310 CPI-CS067298D94 EC non-LSEC Dividing endothelial cells VEGFA FLT1 complex 0 0.541 0.408 215 284 276 EC non-LSEC_Dividing endothelial cells 0.163358011053573 115 0.374592833876221 307 0.166755139987202 107 0.357859531772575 299 0.210770838245687 84 0.260869565217391 322 69 61 -8 development
1311 CPI-CS067298D94 LSEC (interferon) Pericentral LSEC VEGFA FLT1 complex 0.672 0.612 0.715 215 284 276 LSEC (interferon)_Pericentral LSEC 0.163358011053573 115 0.374592833876221 307 0.166755139987202 107 0.357859531772575 299 0.210770838245687 84 0.260869565217391 322 69 61 -8 development
1312 CPI-CS067298D94 LSEC (stress) LSEC (fenestr.) VEGFA FLT1 complex 0.448 0.588 0.802 215 284 276 LSEC (stress)_LSEC (fenestr.) 0.163358011053573 115 0.374592833876221 307 0.166755139987202 107 0.357859531772575 299 0.210770838245687 84 0.260869565217391 322 69 61 -8 development
1313 CPI-CS067298D94 activated DCs EC non-LSEC VEGFA FLT1 complex 0 0 0.273 215 284 276 activated DCs_EC non-LSEC 0.163358011053573 115 0.374592833876221 307 0.166755139987202 107 0.357859531772575 299 0.210770838245687 84 0.260869565217391 322 69 61 -8 development
1314 CPI-CS067298D94 Cholangiocytes LSEC (remodelling) VEGFA FLT1 complex 0.453 0.703 0.539 215 284 276 Cholangiocytes_LSEC (remodelling) 0.163358011053573 115 0.374592833876221 307 0.166755139987202 107 0.357859531772575 299 0.210770838245687 84 0.260869565217391 322 69 61 -8 development
1315 CPI-CS067298D94 Hepatocytes_Z1 LSEC (fenestr.) VEGFA FLT1 complex 0.479 0.502 0.728 215 284 276 Hepatocytes_Z1_LSEC (fenestr.) 0.163358011053573 115 0.374592833876221 307 0.166755139987202 107 0.357859531772575 299 0.210770838245687 84 0.260869565217391 322 69 61 -8 development
1316 CPI-CS067298D94 activated DCs Lymphatic EC VEGFA FLT1 complex 0 0 0.284 215 284 276 activated DCs_Lymphatic EC 0.163358011053573 115 0.374592833876221 307 0.166755139987202 107 0.357859531772575 299 0.210770838245687 84 0.260869565217391 322 69 61 -8 development
1317 CPI-CS067298D94 Dividing endothelial cells LSEC (stress) VEGFA FLT1 complex 0 0.546 0 215 284 276 Dividing endothelial cells_LSEC (stress) 0.163358011053573 115 0.374592833876221 307 0.166755139987202 107 0.357859531772575 299 0.210770838245687 84 0.260869565217391 322 69 61 -8 development
1318 CPI-CS067298D94 LSEC (high MT 1) Midzonal LSEC VEGFA FLT1 complex 0.394 0.472 0.496 215 284 276 LSEC (high MT 1)_Midzonal LSEC 0.163358011053573 115 0.374592833876221 307 0.166755139987202 107 0.357859531772575 299 0.210770838245687 84 0.260869565217391 322 69 61 -8 development
1320 CPI-CS067298D94 EC non-LSEC Midzonal LSEC VEGFA FLT1 complex 0 0.455 0.502 215 284 276 EC non-LSEC_Midzonal LSEC 0.163358011053573 115 0.374592833876221 307 0.166755139987202 107 0.357859531772575 299 0.210770838245687 84 0.260869565217391 322 69 61 -8 development
1321 CPI-CS067298D94 LSEC (stress) LSEC (interferon) VEGFA FLT1 complex 0.788 0.944 0.978 215 284 276 LSEC (stress)_LSEC (interferon) 0.163358011053573 115 0.374592833876221 307 0.166755139987202 107 0.357859531772575 299 0.210770838245687 84 0.260869565217391 322 69 61 -8 development
1322 CPI-CS067298D94 Hepatocytes_Z3 Periportal LSEC VEGFA FLT1 complex 0.312 0.342 0.28 215 284 276 Hepatocytes_Z3_Periportal LSEC 0.163358011053573 115 0.374592833876221 307 0.166755139987202 107 0.357859531772575 299 0.210770838245687 84 0.260869565217391 322 69 61 -8 development
1323 CPI-CS067298D94 Fibroblasts 2 LSEC (interferon) VEGFA FLT1 complex 0 0.801 0.875 215 284 276 Fibroblasts 2_LSEC (interferon) 0.163358011053573 115 0.374592833876221 307 0.166755139987202 107 0.357859531772575 299 0.210770838245687 84 0.260869565217391 322 69 61 -8 development
1324 CPI-CS067298D94 Monocytes (secretory) Periportal LSEC VEGFA FLT1 complex 0.304 0.414 0.302 215 284 276 Monocytes (secretory)_Periportal LSEC 0.163358011053573 115 0.374592833876221 307 0.166755139987202 107 0.357859531772575 299 0.210770838245687 84 0.260869565217391 322 69 61 -8 development
1325 CPI-CS067298D94 cDC2 Midzonal LSEC VEGFA FLT1 complex 0.401 0.558 0.598 215 284 276 cDC2_Midzonal LSEC 0.163358011053573 115 0.374592833876221 307 0.166755139987202 107 0.357859531772575 299 0.210770838245687 84 0.260869565217391 322 69 61 -8 development
1326 CPI-CS067298D94 Fibroblasts 3 LSEC (remodelling) VEGFA FLT1 complex 0 0.627 0.616 215 284 276 Fibroblasts 3_LSEC (remodelling) 0.163358011053573 115 0.374592833876221 307 0.166755139987202 107 0.357859531772575 299 0.210770838245687 84 0.260869565217391 322 69 61 -8 development
1327 CPI-CS067298D94 Monocytes (secretory) LSEC (remodelling) VEGFA FLT1 complex 0.385 0.607 0.416 215 284 276 Monocytes (secretory)_LSEC (remodelling) 0.163358011053573 115 0.374592833876221 307 0.166755139987202 107 0.357859531772575 299 0.210770838245687 84 0.260869565217391 322 69 61 -8 development
1328 CPI-CS067298D94 LSEC (stress) Lymphatic EC VEGFA FLT1 complex 0.441 0.538 0.366 215 284 276 LSEC (stress)_Lymphatic EC 0.163358011053573 115 0.374592833876221 307 0.166755139987202 107 0.357859531772575 299 0.210770838245687 84 0.260869565217391 322 69 61 -8 development
1329 CPI-CS067298D94 Stellate cells LSEC (stress) VEGFA FLT1 complex 0 0.54 0 215 284 276 Stellate cells_LSEC (stress) 0.163358011053573 115 0.374592833876221 307 0.166755139987202 107 0.357859531772575 299 0.210770838245687 84 0.260869565217391 322 69 61 -8 development
1330 CPI-CS067298D94 EC non-LSEC LSEC (interferon) VEGFA FLT1 complex 0 0.817 0.872 215 284 276 EC non-LSEC_LSEC (interferon) 0.163358011053573 115 0.374592833876221 307 0.166755139987202 107 0.357859531772575 299 0.210770838245687 84 0.260869565217391 322 69 61 -8 development
1331 CPI-CS067298D94 Dividing endothelial cells LSEC (remodelling) VEGFA FLT1 complex 0 0.473 0 215 284 276 Dividing endothelial cells_LSEC (remodelling) 0.163358011053573 115 0.374592833876221 307 0.166755139987202 107 0.357859531772575 299 0.210770838245687 84 0.260869565217391 322 69 61 -8 development
1332 CPI-CS067298D94 Macrophages LSEC (high MT 2) VEGFA FLT1 complex 0.682 0.571 0.634 215 284 276 Macrophages_LSEC (high MT 2) 0.163358011053573 115 0.374592833876221 307 0.166755139987202 107 0.357859531772575 299 0.210770838245687 84 0.260869565217391 322 69 61 -8 development
1333 CPI-CS067298D94 Hepatocytes_Z1 LSEC (high MT 1) VEGFA FLT1 complex 0.654 0.571 0.628 215 284 276 Hepatocytes_Z1_LSEC (high MT 1) 0.163358011053573 115 0.374592833876221 307 0.166755139987202 107 0.357859531772575 299 0.210770838245687 84 0.260869565217391 322 69 61 -8 development
1334 CPI-CS067298D94 Hepatocytes_Z1 LSEC (interferon) VEGFA FLT1 complex 0.819 0.858 0.903 215 284 276 Hepatocytes_Z1_LSEC (interferon) 0.163358011053573 115 0.374592833876221 307 0.166755139987202 107 0.357859531772575 299 0.210770838245687 84 0.260869565217391 322 69 61 -8 development
1337 CPI-CS067298D94 Hepatocytes_Z1 Pericentral LSEC VEGFA FLT1 complex 0.663 0.6 0.734 215 284 276 Hepatocytes_Z1_Pericentral LSEC 0.163358011053573 115 0.374592833876221 307 0.166755139987202 107 0.357859531772575 299 0.210770838245687 84 0.260869565217391 322 69 61 -8 development
1338 CPI-CS067298D94 Midzonal LSEC Pericentral LSEC VEGFA FLT1 complex 0.561 0.561 0 215 284 276 Midzonal LSEC_Pericentral LSEC 0.163358011053573 115 0.374592833876221 307 0.166755139987202 107 0.357859531772575 299 0.210770838245687 84 0.260869565217391 322 69 61 -8 development
1339 CPI-CS067298D94 Hepatocytes_Z1 EC non-LSEC VEGFA FLT1 complex 0.296 0.235 0.28 215 284 276 Hepatocytes_Z1_EC non-LSEC 0.163358011053573 115 0.374592833876221 307 0.166755139987202 107 0.357859531772575 299 0.210770838245687 84 0.260869565217391 322 69 61 -8 development
1340 CPI-CS067298D94 Dividing cDCs Periportal LSEC VEGFA FLT1 complex 0 0.311 0.271 215 284 276 Dividing cDCs_Periportal LSEC 0.163358011053573 115 0.374592833876221 307 0.166755139987202 107 0.357859531772575 299 0.210770838245687 84 0.260869565217391 322 69 61 -8 development
1341 CPI-CS067298D94 LSEC (fenestr.) Pericentral LSEC VEGFA FLT1 complex 0.57 0 0 215 284 276 LSEC (fenestr.)_Pericentral LSEC 0.163358011053573 115 0.374592833876221 307 0.166755139987202 107 0.357859531772575 299 0.210770838245687 84 0.260869565217391 322 69 61 -8 development
1342 CPI-CS067298D94 cDC2 LSEC (fenestr.) VEGFA FLT1 complex 0.409 0.564 0.793 215 284 276 cDC2_LSEC (fenestr.) 0.163358011053573 115 0.374592833876221 307 0.166755139987202 107 0.357859531772575 299 0.210770838245687 84 0.260869565217391 322 69 61 -8 development
1343 CPI-CS067298D94 Kupffer cells LSEC (stress) VEGFA FLT1 complex 0.486 0 0.547 215 284 276 Kupffer cells_LSEC (stress) 0.163358011053573 115 0.374592833876221 307 0.166755139987202 107 0.357859531772575 299 0.210770838245687 84 0.260869565217391 322 69 61 -8 development
1344 CPI-CS067298D94 Dividing endothelial cells Lymphatic EC VEGFA FLT1 complex 0 0.398 0 215 284 276 Dividing endothelial cells_Lymphatic EC 0.163358011053573 115 0.374592833876221 307 0.166755139987202 107 0.357859531772575 299 0.210770838245687 84 0.260869565217391 322 69 61 -8 development
1345 CPI-CS067298D94 Monocytes (IGSF21+ GPR34+) LSEC (high MT 1) VEGFA FLT1 complex 0 0 0.59 215 284 276 Monocytes (IGSF21+ GPR34+)_LSEC (high MT 1) 0.163358011053573 115 0.374592833876221 307 0.166755139987202 107 0.357859531772575 299 0.210770838245687 84 0.260869565217391 322 69 61 -8 development
1346 CPI-CS067298D94 Fibroblasts 1 LSEC (high MT 1) VEGFA FLT1 complex 0 0.63 0.831 215 284 276 Fibroblasts 1_LSEC (high MT 1) 0.163358011053573 115 0.374592833876221 307 0.166755139987202 107 0.357859531772575 299 0.210770838245687 84 0.260869565217391 322 69 61 -8 development
1347 CPI-CS067298D94 Cholangiocytes LSEC (interferon) VEGFA FLT1 complex 0.846 1.035 1.033 215 284 276 Cholangiocytes_LSEC (interferon) 0.163358011053573 115 0.374592833876221 307 0.166755139987202 107 0.357859531772575 299 0.210770838245687 84 0.260869565217391 322 69 61 -8 development
1348 CPI-CS067298D94 Dividing endothelial cells LSEC (high MT 2) VEGFA FLT1 complex 0 0.418 0 215 284 276 Dividing endothelial cells_LSEC (high MT 2) 0.163358011053573 115 0.374592833876221 307 0.166755139987202 107 0.357859531772575 299 0.210770838245687 84 0.260869565217391 322 69 61 -8 development
1349 CPI-CS067298D94 LSEC (fenestr.) Dividing endothelial cells VEGFA FLT1 complex 0.487 0 0 215 284 276 LSEC (fenestr.)_Dividing endothelial cells 0.163358011053573 115 0.374592833876221 307 0.166755139987202 107 0.357859531772575 299 0.210770838245687 84 0.260869565217391 322 69 61 -8 development
1350 CPI-CS067298D94 Cholangiocytes LSEC (stress) VEGFA FLT1 complex 0.599 0.776 0.712 215 284 276 Cholangiocytes_LSEC (stress) 0.163358011053573 115 0.374592833876221 307 0.166755139987202 107 0.357859531772575 299 0.210770838245687 84 0.260869565217391 322 69 61 -8 development
1351 CPI-CS067298D94 EC non-LSEC LSEC (high MT 1) VEGFA FLT1 complex 0 0.531 0.597 215 284 276 EC non-LSEC_LSEC (high MT 1) 0.163358011053573 115 0.374592833876221 307 0.166755139987202 107 0.357859531772575 299 0.210770838245687 84 0.260869565217391 322 69 61 -8 development
1352 CPI-CS067298D94 Lymphatic EC LSEC (stress) VEGFA FLT1 complex 0.59 0.672 0.619 215 284 276 Lymphatic EC_LSEC (stress) 0.163358011053573 115 0.374592833876221 307 0.166755139987202 107 0.357859531772575 299 0.210770838245687 84 0.260869565217391 322 69 61 -8 development
1353 CPI-CS067298D94 Monocytes (IGSF21+ GPR34+) LSEC (interferon) VEGFA FLT1 complex 0 0 0.865 215 284 276 Monocytes (IGSF21+ GPR34+)_LSEC (interferon) 0.163358011053573 115 0.374592833876221 307 0.166755139987202 107 0.357859531772575 299 0.210770838245687 84 0.260869565217391 322 69 61 -8 development
1354 CPI-CS067298D94 Dividing cDCs LSEC (fenestr.) VEGFA FLT1 complex 0 0.48 0.703 215 284 276 Dividing cDCs_LSEC (fenestr.) 0.163358011053573 115 0.374592833876221 307 0.166755139987202 107 0.357859531772575 299 0.210770838245687 84 0.260869565217391 322 69 61 -8 development
1355 CPI-CS067298D94 Kupffer cells (SUCNR1+) LSEC (fenestr.) VEGFA FLT1 complex 0.386 0.45 0.689 215 284 276 Kupffer cells (SUCNR1+)_LSEC (fenestr.) 0.163358011053573 115 0.374592833876221 307 0.166755139987202 107 0.357859531772575 299 0.210770838245687 84 0.260869565217391 322 69 61 -8 development
1356 CPI-CS067298D94 Macrophages Periportal LSEC VEGFA FLT1 complex 0.309 0.433 0.371 215 284 276 Macrophages_Periportal LSEC 0.163358011053573 115 0.374592833876221 307 0.166755139987202 107 0.357859531772575 299 0.210770838245687 84 0.260869565217391 322 69 61 -8 development
1357 CPI-CS067298D94 Kupffer cells LSEC (fenestr.) VEGFA FLT1 complex 0.393 0 0.693 215 284 276 Kupffer cells_LSEC (fenestr.) 0.163358011053573 115 0.374592833876221 307 0.166755139987202 107 0.357859531772575 299 0.210770838245687 84 0.260869565217391 322 69 61 -8 development
1358 CPI-CS067298D94 Stellate cells Midzonal LSEC VEGFA FLT1 complex 0 0.437 0 215 284 276 Stellate cells_Midzonal LSEC 0.163358011053573 115 0.374592833876221 307 0.166755139987202 107 0.357859531772575 299 0.210770838245687 84 0.260869565217391 322 69 61 -8 development
1359 CPI-CS067298D94 Monocytes (TREM2+ CD9+) Dividing endothelial cells VEGFA FLT1 complex 0.525 0.596 0.451 215 284 276 Monocytes (TREM2+ CD9+)_Dividing endothelial cells 0.163358011053573 115 0.374592833876221 307 0.166755139987202 107 0.357859531772575 299 0.210770838245687 84 0.260869565217391 322 69 61 -8 development
1360 CPI-CS067298D94 Hepatocytes_Z3 EC non-LSEC VEGFA FLT1 complex 0.262 0.244 0.265 215 284 276 Hepatocytes_Z3_EC non-LSEC 0.163358011053573 115 0.374592833876221 307 0.166755139987202 107 0.357859531772575 299 0.210770838245687 84 0.260869565217391 322 69 61 -8 development
1361 CPI-CS067298D94 Macrophages Pericentral LSEC VEGFA FLT1 complex 0.626 0.699 0.809 215 284 276 Macrophages_Pericentral LSEC 0.163358011053573 115 0.374592833876221 307 0.166755139987202 107 0.357859531772575 299 0.210770838245687 84 0.260869565217391 322 69 61 -8 development
1362 CPI-CS067298D94 cDC2 Lymphatic EC VEGFA FLT1 complex 0.402 0.514 0.357 215 284 276 cDC2_Lymphatic EC 0.163358011053573 115 0.374592833876221 307 0.166755139987202 107 0.357859531772575 299 0.210770838245687 84 0.260869565217391 322 69 61 -8 development
1363 CPI-CS067298D94 Cholangiocytes Dividing endothelial cells VEGFA FLT1 complex 0.607 0.758 0.568 215 284 276 Cholangiocytes_Dividing endothelial cells 0.163358011053573 115 0.374592833876221 307 0.166755139987202 107 0.357859531772575 299 0.210770838245687 84 0.260869565217391 322 69 61 -8 development
1364 CPI-CS067298D94 VSMC Lymphatic EC VEGFA FLT1 complex 0 0.384 0 215 284 276 VSMC_Lymphatic EC 0.163358011053573 115 0.374592833876221 307 0.166755139987202 107 0.357859531772575 299 0.210770838245687 84 0.260869565217391 322 69 61 -8 development
1365 CPI-CS067298D94 Periportal LSEC Midzonal LSEC VEGFA FLT1 complex 0.384 0.488 0.54 215 284 276 Periportal LSEC_Midzonal LSEC 0.163358011053573 115 0.374592833876221 307 0.166755139987202 107 0.357859531772575 299 0.210770838245687 84 0.260869565217391 322 69 61 -8 development
1366 CPI-CS067298D94 Kupffer cells Dividing endothelial cells VEGFA FLT1 complex 0.494 0 0.404 215 284 276 Kupffer cells_Dividing endothelial cells 0.163358011053573 115 0.374592833876221 307 0.166755139987202 107 0.357859531772575 299 0.210770838245687 84 0.260869565217391 322 69 61 -8 development
1367 CPI-CS067298D94 LSEC (remodelling) Pericentral LSEC VEGFA FLT1 complex 0.568 0.561 0.717 215 284 276 LSEC (remodelling)_Pericentral LSEC 0.163358011053573 115 0.374592833876221 307 0.166755139987202 107 0.357859531772575 299 0.210770838245687 84 0.260869565217391 322 69 61 -8 development
1368 CPI-CS067298D94 Monocytes (IGSF21+ GPR34+) Pericentral LSEC VEGFA FLT1 complex 0 0 0.696 215 284 276 Monocytes (IGSF21+ GPR34+)_Pericentral LSEC 0.163358011053573 115 0.374592833876221 307 0.166755139987202 107 0.357859531772575 299 0.210770838245687 84 0.260869565217391 322 69 61 -8 development
1369 CPI-CS067298D94 Hepatocytes_Z1 Midzonal LSEC VEGFA FLT1 complex 0.472 0.496 0.533 215 284 276 Hepatocytes_Z1_Midzonal LSEC 0.163358011053573 115 0.374592833876221 307 0.166755139987202 107 0.357859531772575 299 0.210770838245687 84 0.260869565217391 322 69 61 -8 development
1370 CPI-CS067298D94 Periportal LSEC Lymphatic EC VEGFA FLT1 complex 0.384 0.443 0.298 215 284 276 Periportal LSEC_Lymphatic EC 0.163358011053573 115 0.374592833876221 307 0.166755139987202 107 0.357859531772575 299 0.210770838245687 84 0.260869565217391 322 69 61 -8 development
1371 CPI-CS067298D94 LSEC (stress) LSEC (remodelling) VEGFA FLT1 complex 0.395 0.612 0.484 215 284 276 LSEC (stress)_LSEC (remodelling) 0.163358011053573 115 0.374592833876221 307 0.166755139987202 107 0.357859531772575 299 0.210770838245687 84 0.260869565217391 322 69 61 -8 development
1372 CPI-CS067298D94 LSEC (stress) LSEC (high MT 2) VEGFA FLT1 complex 0.687 0.558 0.633 215 284 276 LSEC (stress)_LSEC (high MT 2) 0.163358011053573 115 0.374592833876221 307 0.166755139987202 107 0.357859531772575 299 0.210770838245687 84 0.260869565217391 322 69 61 -8 development
1373 CPI-CS067298D94 VSMC Midzonal LSEC VEGFA FLT1 complex 0 0.428 0 215 284 276 VSMC_Midzonal LSEC 0.163358011053573 115 0.374592833876221 307 0.166755139987202 107 0.357859531772575 299 0.210770838245687 84 0.260869565217391 322 69 61 -8 development
1374 CPI-CS067298D94 Hepatocytes_Z3 Pericentral LSEC VEGFA FLT1 complex 0.629 0.609 0.719 215 284 276 Hepatocytes_Z3_Pericentral LSEC 0.163358011053573 115 0.374592833876221 307 0.166755139987202 107 0.357859531772575 299 0.210770838245687 84 0.260869565217391 322 69 61 -8 development
1375 CPI-CS067298D94 Hepatocytes_Z3 LSEC (fenestr.) VEGFA FLT1 complex 0.446 0.511 0.713 215 284 276 Hepatocytes_Z3_LSEC (fenestr.) 0.163358011053573 115 0.374592833876221 307 0.166755139987202 107 0.357859531772575 299 0.210770838245687 84 0.260869565217391 322 69 61 -8 development
1376 CPI-CS067298D94 LSEC (remodelling) LSEC (stress) VEGFA FLT1 complex 0.478 0.56 0.565 215 284 276 LSEC (remodelling)_LSEC (stress) 0.163358011053573 115 0.374592833876221 307 0.166755139987202 107 0.357859531772575 299 0.210770838245687 84 0.260869565217391 322 69 61 -8 development
1377 CPI-CS067298D94 Stellate cells LSEC (interferon) VEGFA FLT1 complex 0 0.799 0 215 284 276 Stellate cells_LSEC (interferon) 0.163358011053573 115 0.374592833876221 307 0.166755139987202 107 0.357859531772575 299 0.210770838245687 84 0.260869565217391 322 69 61 -8 development
1378 CPI-CS067298D94 Macrophages LSEC (high MT 1) VEGFA FLT1 complex 0.618 0.671 0.704 215 284 276 Macrophages_LSEC (high MT 1) 0.163358011053573 115 0.374592833876221 307 0.166755139987202 107 0.357859531772575 299 0.210770838245687 84 0.260869565217391 322 69 61 -8 development
1379 CPI-CS067298D94 Fibroblasts 2 Lymphatic EC VEGFA FLT1 complex 0 0.395 0.263 215 284 276 Fibroblasts 2_Lymphatic EC 0.163358011053573 115 0.374592833876221 307 0.166755139987202 107 0.357859531772575 299 0.210770838245687 84 0.260869565217391 322 69 61 -8 development
1380 CPI-CS067298D94 Macrophages LSEC (remodelling) VEGFA FLT1 complex 0.39 0.625 0.485 215 284 276 Macrophages_LSEC (remodelling) 0.163358011053573 115 0.374592833876221 307 0.166755139987202 107 0.357859531772575 299 0.210770838245687 84 0.260869565217391 322 69 61 -8 development
1381 CPI-CS067298D94 Hepatocytes_Z2 Periportal LSEC VEGFA FLT1 complex 0.336 0.332 0.291 215 284 276 Hepatocytes_Z2_Periportal LSEC 0.163358011053573 115 0.374592833876221 307 0.166755139987202 107 0.357859531772575 299 0.210770838245687 84 0.260869565217391 322 69 61 -8 development
1382 CPI-CS067298D94 cDC2 LSEC (high MT 1) VEGFA FLT1 complex 0.584 0.634 0.693 215 284 276 cDC2_LSEC (high MT 1) 0.163358011053573 115 0.374592833876221 307 0.166755139987202 107 0.357859531772575 299 0.210770838245687 84 0.260869565217391 322 69 61 -8 development
1383 CPI-CS067298D94 Kupffer cells (SUCNR1+) EC non-LSEC VEGFA FLT1 complex 0.203 0.183 0.241 215 284 276 Kupffer cells (SUCNR1+)_EC non-LSEC 0.163358011053573 115 0.374592833876221 307 0.166755139987202 107 0.357859531772575 299 0.210770838245687 84 0.260869565217391 322 69 61 -8 development
1384 CPI-CS067298D94 Fibroblasts 2 EC non-LSEC VEGFA FLT1 complex 0 0 0.251 215 284 276 Fibroblasts 2_EC non-LSEC 0.163358011053573 115 0.374592833876221 307 0.166755139987202 107 0.357859531772575 299 0.210770838245687 84 0.260869565217391 322 69 61 -8 development
1385 CPI-CS067298D94 Cholangiocytes VSMC VEGFA FLT1 complex 0 0.322 0 215 284 276 Cholangiocytes_VSMC 0.163358011053573 115 0.374592833876221 307 0.166755139987202 107 0.357859531772575 299 0.210770838245687 84 0.260869565217391 322 69 61 -8 development
1386 CPI-CS067298D94 Cholangiocytes LSEC (high MT 2) VEGFA FLT1 complex 0.745 0.648 0.688 215 284 276 Cholangiocytes_LSEC (high MT 2) 0.163358011053573 115 0.374592833876221 307 0.166755139987202 107 0.357859531772575 299 0.210770838245687 84 0.260869565217391 322 69 61 -8 development
1387 CPI-CS067298D94 Kupffer cells (SUCNR1+) Midzonal LSEC VEGFA FLT1 complex 0.378 0.444 0.494 215 284 276 Kupffer cells (SUCNR1+)_Midzonal LSEC 0.163358011053573 115 0.374592833876221 307 0.166755139987202 107 0.357859531772575 299 0.210770838245687 84 0.260869565217391 322 69 61 -8 development
1388 CPI-CS067298D94 Stellate cells Periportal LSEC VEGFA FLT1 complex 0 0.274 0 215 284 276 Stellate cells_Periportal LSEC 0.163358011053573 115 0.374592833876221 307 0.166755139987202 107 0.357859531772575 299 0.210770838245687 84 0.260869565217391 322 69 61 -8 development
1389 CPI-CS067298D94 activated DCs Periportal LSEC VEGFA FLT1 complex 0 0 0.288 215 284 276 activated DCs_Periportal LSEC 0.163358011053573 115 0.374592833876221 307 0.166755139987202 107 0.357859531772575 299 0.210770838245687 84 0.260869565217391 322 69 61 -8 development
1390 CPI-CS067298D94 Fibroblasts 1 Periportal LSEC VEGFA FLT1 complex 0 0.391 0.498 215 284 276 Fibroblasts 1_Periportal LSEC 0.163358011053573 115 0.374592833876221 307 0.166755139987202 107 0.357859531772575 299 0.210770838245687 84 0.260869565217391 322 69 61 -8 development
1391 CPI-CS067298D94 Midzonal LSEC LSEC (high MT 2) VEGFA FLT1 complex 0.617 0.433 0 215 284 276 Midzonal LSEC_LSEC (high MT 2) 0.163358011053573 115 0.374592833876221 307 0.166755139987202 107 0.357859531772575 299 0.210770838245687 84 0.260869565217391 322 69 61 -8 development
1392 CPI-CS067298D94 Monocytes (TREM2+ CD9+) Periportal LSEC VEGFA FLT1 complex 0.29 0.348 0.307 215 284 276 Monocytes (TREM2+ CD9+)_Periportal LSEC 0.163358011053573 115 0.374592833876221 307 0.166755139987202 107 0.357859531772575 299 0.210770838245687 84 0.260869565217391 322 69 61 -8 development
1393 CPI-CS067298D94 Monocytes (secretory) LSEC (interferon) VEGFA FLT1 complex 0.778 0.939 0.91 215 284 276 Monocytes (secretory)_LSEC (interferon) 0.163358011053573 115 0.374592833876221 307 0.166755139987202 107 0.357859531772575 299 0.210770838245687 84 0.260869565217391 322 69 61 -8 development
1394 CPI-CS067298D94 Fibroblasts 2 Midzonal LSEC VEGFA FLT1 complex 0 0.439 0.504 215 284 276 Fibroblasts 2_Midzonal LSEC 0.163358011053573 115 0.374592833876221 307 0.166755139987202 107 0.357859531772575 299 0.210770838245687 84 0.260869565217391 322 69 61 -8 development
1395 CPI-CS067298D94 Lymphatic EC Pericentral LSEC VEGFA FLT1 complex 0.68 0.673 0.77 215 284 276 Lymphatic EC_Pericentral LSEC 0.163358011053573 115 0.374592833876221 307 0.166755139987202 107 0.357859531772575 299 0.210770838245687 84 0.260869565217391 322 69 61 -8 development
1396 CPI-CS067298D94 Kupffer cells LSEC (high MT 2) VEGFA FLT1 complex 0.632 0 0.524 215 284 276 Kupffer cells_LSEC (high MT 2) 0.163358011053573 115 0.374592833876221 307 0.166755139987202 107 0.357859531772575 299 0.210770838245687 84 0.260869565217391 322 69 61 -8 development
1397 CPI-CS067298D94 Dividing cDCs LSEC (interferon) VEGFA FLT1 complex 0 0.836 0.879 215 284 276 Dividing cDCs_LSEC (interferon) 0.163358011053573 115 0.374592833876221 307 0.166755139987202 107 0.357859531772575 299 0.210770838245687 84 0.260869565217391 322 69 61 -8 development
1398 CPI-CS067298D94 Fibroblasts 1 Lymphatic EC VEGFA FLT1 complex 0 0.51 0.494 215 284 276 Fibroblasts 1_Lymphatic EC 0.163358011053573 115 0.374592833876221 307 0.166755139987202 107 0.357859531772575 299 0.210770838245687 84 0.260869565217391 322 69 61 -8 development
1399 CPI-CS067298D94 Dividing endothelial cells Periportal LSEC VEGFA FLT1 complex 0 0.28 0 215 284 276 Dividing endothelial cells_Periportal LSEC 0.163358011053573 115 0.374592833876221 307 0.166755139987202 107 0.357859531772575 299 0.210770838245687 84 0.260869565217391 322 69 61 -8 development
1400 CPI-CS067298D94 Fibroblasts 3 LSEC (interferon) VEGFA FLT1 complex 0 0.959 1.11 215 284 276 Fibroblasts 3_LSEC (interferon) 0.163358011053573 115 0.374592833876221 307 0.166755139987202 107 0.357859531772575 299 0.210770838245687 84 0.260869565217391 322 69 61 -8 development
1402 CPI-CS067298D94 LSEC (fenestr.) LSEC (high MT 2) VEGFA FLT1 complex 0.625 0 0 215 284 276 LSEC (fenestr.)_LSEC (high MT 2) 0.163358011053573 115 0.374592833876221 307 0.166755139987202 107 0.357859531772575 299 0.210770838245687 84 0.260869565217391 322 69 61 -8 development
1403 CPI-CS067298D94 Monocytes (secretory) LSEC (fenestr.) VEGFA FLT1 complex 0.438 0.583 0.734 215 284 276 Monocytes (secretory)_LSEC (fenestr.) 0.163358011053573 115 0.374592833876221 307 0.166755139987202 107 0.357859531772575 299 0.210770838245687 84 0.260869565217391 322 69 61 -8 development
1404 CPI-CS067298D94 Fibroblasts 1 LSEC (high MT 2) VEGFA FLT1 complex 0 0.53 0.761 215 284 276 Fibroblasts 1_LSEC (high MT 2) 0.163358011053573 115 0.374592833876221 307 0.166755139987202 107 0.357859531772575 299 0.210770838245687 84 0.260869565217391 322 69 61 -8 development
1405 CPI-CS067298D94 Cholangiocytes Lymphatic EC VEGFA FLT1 complex 0.499 0.629 0.421 215 284 276 Cholangiocytes_Lymphatic EC 0.163358011053573 115 0.374592833876221 307 0.166755139987202 107 0.357859531772575 299 0.210770838245687 84 0.260869565217391 322 69 61 -8 development
1406 CPI-CS067298D94 Periportal LSEC LSEC (interferon) VEGFA FLT1 complex 0.731 0.849 0.91 215 284 276 Periportal LSEC_LSEC (interferon) 0.163358011053573 115 0.374592833876221 307 0.166755139987202 107 0.357859531772575 299 0.210770838245687 84 0.260869565217391 322 69 61 -8 development
1407 CPI-CS067298D94 EC non-LSEC LSEC (fenestr.) VEGFA FLT1 complex 0 0.461 0.697 215 284 276 EC non-LSEC_LSEC (fenestr.) 0.163358011053573 115 0.374592833876221 307 0.166755139987202 107 0.357859531772575 299 0.210770838245687 84 0.260869565217391 322 69 61 -8 development
1408 CPI-CS067298D94 Stellate cells LSEC (high MT 2) VEGFA FLT1 complex 0 0.412 0 215 284 276 Stellate cells_LSEC (high MT 2) 0.163358011053573 115 0.374592833876221 307 0.166755139987202 107 0.357859531772575 299 0.210770838245687 84 0.260869565217391 322 69 61 -8 development
1409 CPI-CS067298D94 LSEC (remodelling) Periportal LSEC VEGFA FLT1 complex 0.251 0.294 0.278 215 284 276 LSEC (remodelling)_Periportal LSEC 0.163358011053573 115 0.374592833876221 307 0.166755139987202 107 0.357859531772575 299 0.210770838245687 84 0.260869565217391 322 69 61 -8 development
1410 CPI-CS067298D94 LSEC (high MT 1) Pericentral LSEC VEGFA FLT1 complex 0.585 0.576 0.697 215 284 276 LSEC (high MT 1)_Pericentral LSEC 0.163358011053573 115 0.374592833876221 307 0.166755139987202 107 0.357859531772575 299 0.210770838245687 84 0.260869565217391 322 69 61 -8 development
1411 CPI-CS067298D94 LSEC (fenestr.) Periportal LSEC VEGFA FLT1 complex 0.252 0 0 215 284 276 LSEC (fenestr.)_Periportal LSEC 0.163358011053573 115 0.374592833876221 307 0.166755139987202 107 0.357859531772575 299 0.210770838245687 84 0.260869565217391 322 69 61 -8 development
1412 CPI-CS067298D94 LSEC (interferon) Dividing endothelial cells VEGFA FLT1 complex 0.59 0.594 0.42 215 284 276 LSEC (interferon)_Dividing endothelial cells 0.163358011053573 115 0.374592833876221 307 0.166755139987202 107 0.357859531772575 299 0.210770838245687 84 0.260869565217391 322 69 61 -8 development
1413 CPI-CS067298D94 Monocytes (secretory) Dividing endothelial cells VEGFA FLT1 complex 0.539 0.663 0.446 215 284 276 Monocytes (secretory)_Dividing endothelial cells 0.163358011053573 115 0.374592833876221 307 0.166755139987202 107 0.357859531772575 299 0.210770838245687 84 0.260869565217391 322 69 61 -8 development
1414 CPI-CS067298D94 Midzonal LSEC LSEC (remodelling) VEGFA FLT1 complex 0.325 0.487 0 215 284 276 Midzonal LSEC_LSEC (remodelling) 0.163358011053573 115 0.374592833876221 307 0.166755139987202 107 0.357859531772575 299 0.210770838245687 84 0.260869565217391 322 69 61 -8 development
1415 CPI-CS067298D94 Kupffer cells (SUCNR1+) Dividing endothelial cells VEGFA FLT1 complex 0.487 0.53 0.4 215 284 276 Kupffer cells (SUCNR1+)_Dividing endothelial cells 0.163358011053573 115 0.374592833876221 307 0.166755139987202 107 0.357859531772575 299 0.210770838245687 84 0.260869565217391 322 69 61 -8 development
1416 CPI-CS067298D94 Monocytes (IGSF21+ GPR34+) Dividing endothelial cells VEGFA FLT1 complex 0 0 0.401 215 284 276 Monocytes (IGSF21+ GPR34+)_Dividing endothelial cells 0.163358011053573 115 0.374592833876221 307 0.166755139987202 107 0.357859531772575 299 0.210770838245687 84 0.260869565217391 322 69 61 -8 development
1417 CPI-CS067298D94 cDC2 LSEC (interferon) VEGFA FLT1 complex 0.749 0.92 0.968 215 284 276 cDC2_LSEC (interferon) 0.163358011053573 115 0.374592833876221 307 0.166755139987202 107 0.357859531772575 299 0.210770838245687 84 0.260869565217391 322 69 61 -8 development
1418 CPI-CS067298D94 Lymphatic EC LSEC (interferon) VEGFA FLT1 complex 0.837 0.931 0.94 215 284 276 Lymphatic EC_LSEC (interferon) 0.163358011053573 115 0.374592833876221 307 0.166755139987202 107 0.357859531772575 299 0.210770838245687 84 0.260869565217391 322 69 61 -8 development
1419 CPI-CS067298D94 Midzonal LSEC LSEC (high MT 1) VEGFA FLT1 complex 0.553 0.533 0 215 284 276 Midzonal LSEC_LSEC (high MT 1) 0.163358011053573 115 0.374592833876221 307 0.166755139987202 107 0.357859531772575 299 0.210770838245687 84 0.260869565217391 322 69 61 -8 development
1420 CPI-CS067298D94 Kupffer cells Pericentral LSEC VEGFA FLT1 complex 0.576 0 0.699 215 284 276 Kupffer cells_Pericentral LSEC 0.163358011053573 115 0.374592833876221 307 0.166755139987202 107 0.357859531772575 299 0.210770838245687 84 0.260869565217391 322 69 61 -8 development
1421 CPI-CS067298D94 Cholangiocytes Periportal LSEC VEGFA FLT1 complex 0.372 0.51 0.425 215 284 276 Cholangiocytes_Periportal LSEC 0.163358011053573 115 0.374592833876221 307 0.166755139987202 107 0.357859531772575 299 0.210770838245687 84 0.260869565217391 322 69 61 -8 development
1422 CPI-CS067298D94 LSEC (interferon) Periportal LSEC VEGFA FLT1 complex 0.355 0.346 0.276 215 284 276 LSEC (interferon)_Periportal LSEC 0.163358011053573 115 0.374592833876221 307 0.166755139987202 107 0.357859531772575 299 0.210770838245687 84 0.260869565217391 322 69 61 -8 development
1423 CPI-CS067298D94 Dividing cDCs Midzonal LSEC VEGFA FLT1 complex 0 0.474 0.508 215 284 276 Dividing cDCs_Midzonal LSEC 0.163358011053573 115 0.374592833876221 307 0.166755139987202 107 0.357859531772575 299 0.210770838245687 84 0.260869565217391 322 69 61 -8 development
1424 CPI-CS067298D94 Monocytes (TREM2+ CD9+) LSEC (stress) VEGFA FLT1 complex 0.517 0.613 0.594 215 284 276 Monocytes (TREM2+ CD9+)_LSEC (stress) 0.163358011053573 115 0.374592833876221 307 0.166755139987202 107 0.357859531772575 299 0.210770838245687 84 0.260869565217391 322 69 61 -8 development
1425 CPI-CS067298D94 Fibroblasts 1 Pericentral LSEC VEGFA FLT1 complex 0 0.658 0.937 215 284 276 Fibroblasts 1_Pericentral LSEC 0.163358011053573 115 0.374592833876221 307 0.166755139987202 107 0.357859531772575 299 0.210770838245687 84 0.260869565217391 322 69 61 -8 development
1427 CPI-CS067298D94 Periportal LSEC Dividing endothelial cells VEGFA FLT1 complex 0.493 0.573 0.446 215 284 276 Periportal LSEC_Dividing endothelial cells 0.163358011053573 115 0.374592833876221 307 0.166755139987202 107 0.357859531772575 299 0.210770838245687 84 0.260869565217391 322 69 61 -8 development
1428 CPI-CS067298D94 Fibroblasts 1 EC non-LSEC VEGFA FLT1 complex 0 0.293 0.483 215 284 276 Fibroblasts 1_EC non-LSEC 0.163358011053573 115 0.374592833876221 307 0.166755139987202 107 0.357859531772575 299 0.210770838245687 84 0.260869565217391 322 69 61 -8 development
1429 CPI-CS067298D94 Dividing endothelial cells LSEC (high MT 1) VEGFA FLT1 complex 0 0.518 0 215 284 276 Dividing endothelial cells_LSEC (high MT 1) 0.163358011053573 115 0.374592833876221 307 0.166755139987202 107 0.357859531772575 299 0.210770838245687 84 0.260869565217391 322 69 61 -8 development
1430 CPI-CS067298D94 Fibroblasts 3 Periportal LSEC VEGFA FLT1 complex 0 0.434 0.502 215 284 276 Fibroblasts 3_Periportal LSEC 0.163358011053573 115 0.374592833876221 307 0.166755139987202 107 0.357859531772575 299 0.210770838245687 84 0.260869565217391 322 69 61 -8 development
1431 CPI-CS067298D94 Lymphatic EC EC non-LSEC VEGFA FLT1 complex 0.314 0.308 0.316 215 284 276 Lymphatic EC_EC non-LSEC 0.163358011053573 115 0.374592833876221 307 0.166755139987202 107 0.357859531772575 299 0.210770838245687 84 0.260869565217391 322 69 61 -8 development
1432 CPI-CS067298D94 Fibroblasts 1 LSEC (remodelling) VEGFA FLT1 complex 0 0.584 0.613 215 284 276 Fibroblasts 1_LSEC (remodelling) 0.163358011053573 115 0.374592833876221 307 0.166755139987202 107 0.357859531772575 299 0.210770838245687 84 0.260869565217391 322 69 61 -8 development
1433 CPI-CS067298D94 Monocytes (TREM2+ CD9+) Midzonal LSEC VEGFA FLT1 complex 0.416 0.51 0.545 215 284 276 Monocytes (TREM2+ CD9+)_Midzonal LSEC 0.163358011053573 115 0.374592833876221 307 0.166755139987202 107 0.357859531772575 299 0.210770838245687 84 0.260869565217391 322 69 61 -8 development
1434 CPI-CS067298D94 LSEC (high MT 1) Periportal LSEC VEGFA FLT1 complex 0.268 0.309 0.259 215 284 276 LSEC (high MT 1)_Periportal LSEC 0.163358011053573 115 0.374592833876221 307 0.166755139987202 107 0.357859531772575 299 0.210770838245687 84 0.260869565217391 322 69 61 -8 development
1435 CPI-CS067298D94 VSMC LSEC (stress) VEGFA FLT1 complex 0 0.531 0 215 284 276 VSMC_LSEC (stress) 0.163358011053573 115 0.374592833876221 307 0.166755139987202 107 0.357859531772575 299 0.210770838245687 84 0.260869565217391 322 69 61 -8 development
1436 CPI-CS067298D94 LSEC (high MT 1) LSEC (fenestr.) VEGFA FLT1 complex 0.402 0.478 0.691 215 284 276 LSEC (high MT 1)_LSEC (fenestr.) 0.163358011053573 115 0.374592833876221 307 0.166755139987202 107 0.357859531772575 299 0.210770838245687 84 0.260869565217391 322 69 61 -8 development
1437 CPI-CS067298D94 VSMC Dividing endothelial cells VEGFA FLT1 complex 0 0.514 0 215 284 276 VSMC_Dividing endothelial cells 0.163358011053573 115 0.374592833876221 307 0.166755139987202 107 0.357859531772575 299 0.210770838245687 84 0.260869565217391 322 69 61 -8 development
1438 CPI-CS067298D94 activated DCs LSEC (remodelling) VEGFA FLT1 complex 0 0 0.402 215 284 276 activated DCs_LSEC (remodelling) 0.163358011053573 115 0.374592833876221 307 0.166755139987202 107 0.357859531772575 299 0.210770838245687 84 0.260869565217391 322 69 61 -8 development
1439 CPI-CS067298D94 Midzonal LSEC Periportal LSEC VEGFA FLT1 complex 0.244 0.294 0 215 284 276 Midzonal LSEC_Periportal LSEC 0.163358011053573 115 0.374592833876221 307 0.166755139987202 107 0.357859531772575 299 0.210770838245687 84 0.260869565217391 322 69 61 -8 development
1440 CPI-CS067298D94 Fibroblasts 3 LSEC (high MT 1) VEGFA FLT1 complex 0 0.672 0.835 215 284 276 Fibroblasts 3_LSEC (high MT 1) 0.163358011053573 115 0.374592833876221 307 0.166755139987202 107 0.357859531772575 299 0.210770838245687 84 0.260869565217391 322 69 61 -8 development
1441 CPI-CS067298D94 Fibroblasts 3 Midzonal LSEC VEGFA FLT1 complex 0 0.597 0.74 215 284 276 Fibroblasts 3_Midzonal LSEC 0.163358011053573 115 0.374592833876221 307 0.166755139987202 107 0.357859531772575 299 0.210770838245687 84 0.260869565217391 322 69 61 -8 development
1442 CPI-CS067298D94 Kupffer cells (SUCNR1+) LSEC (high MT 2) VEGFA FLT1 complex 0.625 0.42 0.52 215 284 276 Kupffer cells (SUCNR1+)_LSEC (high MT 2) 0.163358011053573 115 0.374592833876221 307 0.166755139987202 107 0.357859531772575 299 0.210770838245687 84 0.260869565217391 322 69 61 -8 development
1444 CPI-CS067298D94 Kupffer cells Periportal LSEC VEGFA FLT1 complex 0.259 0 0.261 215 284 276 Kupffer cells_Periportal LSEC 0.163358011053573 115 0.374592833876221 307 0.166755139987202 107 0.357859531772575 299 0.210770838245687 84 0.260869565217391 322 69 61 -8 development
1445 CPI-CS067298D94 Periportal LSEC LSEC (fenestr.) VEGFA FLT1 complex 0.392 0.494 0.735 215 284 276 Periportal LSEC_LSEC (fenestr.) 0.163358011053573 115 0.374592833876221 307 0.166755139987202 107 0.357859531772575 299 0.210770838245687 84 0.260869565217391 322 69 61 -8 development
1446 CPI-CS067298D94 Fibroblasts 1 Midzonal LSEC VEGFA FLT1 complex 0 0.554 0.736 215 284 276 Fibroblasts 1_Midzonal LSEC 0.163358011053573 115 0.374592833876221 307 0.166755139987202 107 0.357859531772575 299 0.210770838245687 84 0.260869565217391 322 69 61 -8 development
1447 CPI-CS067298D94 Monocytes (TREM2+ CD9+) LSEC (high MT 1) VEGFA FLT1 complex 0.599 0.586 0.64 215 284 276 Monocytes (TREM2+ CD9+)_LSEC (high MT 1) 0.163358011053573 115 0.374592833876221 307 0.166755139987202 107 0.357859531772575 299 0.210770838245687 84 0.260869565217391 322 69 61 -8 development
1448 CPI-CS067298D94 Macrophages LSEC (stress) VEGFA FLT1 complex 0.536 0.698 0.658 215 284 276 Macrophages_LSEC (stress) 0.163358011053573 115 0.374592833876221 307 0.166755139987202 107 0.357859531772575 299 0.210770838245687 84 0.260869565217391 322 69 61 -8 development
1449 CPI-CS067298D94 Monocytes (TREM2+ CD9+) Lymphatic EC VEGFA FLT1 complex 0.417 0.466 0.303 215 284 276 Monocytes (TREM2+ CD9+)_Lymphatic EC 0.163358011053573 115 0.374592833876221 307 0.166755139987202 107 0.357859531772575 299 0.210770838245687 84 0.260869565217391 322 69 61 -8 development
1450 CPI-CS067298D94 Fibroblasts 2 LSEC (high MT 1) VEGFA FLT1 complex 0 0.515 0.6 215 284 276 Fibroblasts 2_LSEC (high MT 1) 0.163358011053573 115 0.374592833876221 307 0.166755139987202 107 0.357859531772575 299 0.210770838245687 84 0.260869565217391 322 69 61 -8 development
1451 CPI-CS067298D94 Monocytes (secretory) LSEC (high MT 2) VEGFA FLT1 complex 0.677 0.553 0.565 215 284 276 Monocytes (secretory)_LSEC (high MT 2) 0.163358011053573 115 0.374592833876221 307 0.166755139987202 107 0.357859531772575 299 0.210770838245687 84 0.260869565217391 322 69 61 -8 development
1452 CPI-CS067298D94 Monocytes (IGSF21+ GPR34+) Midzonal LSEC VEGFA FLT1 complex 0 0 0.495 215 284 276 Monocytes (IGSF21+ GPR34+)_Midzonal LSEC 0.163358011053573 115 0.374592833876221 307 0.166755139987202 107 0.357859531772575 299 0.210770838245687 84 0.260869565217391 322 69 61 -8 development
1453 CPI-CS067298D94 LSEC (remodelling) LSEC (high MT 1) VEGFA FLT1 complex 0.56 0.532 0.611 215 284 276 LSEC (remodelling)_LSEC (high MT 1) 0.163358011053573 115 0.374592833876221 307 0.166755139987202 107 0.357859531772575 299 0.210770838245687 84 0.260869565217391 322 69 61 -8 development
1454 CPI-CS067298D94 Stellate cells Pericentral LSEC VEGFA FLT1 complex 0 0.541 0 215 284 276 Stellate cells_Pericentral LSEC 0.163358011053573 115 0.374592833876221 307 0.166755139987202 107 0.357859531772575 299 0.210770838245687 84 0.260869565217391 322 69 61 -8 development
1455 CPI-CS067298D94 EC non-LSEC Lymphatic EC VEGFA FLT1 complex 0 0.411 0.261 215 284 276 EC non-LSEC_Lymphatic EC 0.163358011053573 115 0.374592833876221 307 0.166755139987202 107 0.357859531772575 299 0.210770838245687 84 0.260869565217391 322 69 61 -8 development
1456 CPI-CS067298D94 Kupffer cells LSEC (remodelling) VEGFA FLT1 complex 0.34 0 0.375 215 284 276 Kupffer cells_LSEC (remodelling) 0.163358011053573 115 0.374592833876221 307 0.166755139987202 107 0.357859531772575 299 0.210770838245687 84 0.260869565217391 322 69 61 -8 development
1457 CPI-CS067298D94 Cholangiocytes EC non-LSEC VEGFA FLT1 complex 0.323 0.412 0.409 215 284 276 Cholangiocytes_EC non-LSEC 0.163358011053573 115 0.374592833876221 307 0.166755139987202 107 0.357859531772575 299 0.210770838245687 84 0.260869565217391 322 69 61 -8 development
1458 CPI-CS067298D94 Monocytes (secretory) Pericentral LSEC VEGFA FLT1 complex 0.621 0.681 0.741 215 284 276 Monocytes (secretory)_Pericentral LSEC 0.163358011053573 115 0.374592833876221 307 0.166755139987202 107 0.357859531772575 299 0.210770838245687 84 0.260869565217391 322 69 61 -8 development
1459 CPI-CS067298D94 Midzonal LSEC LSEC (fenestr.) VEGFA FLT1 complex 0.378 0.463 0 215 284 276 Midzonal LSEC_LSEC (fenestr.) 0.163358011053573 115 0.374592833876221 307 0.166755139987202 107 0.357859531772575 299 0.210770838245687 84 0.260869565217391 322 69 61 -8 development
1460 CPI-CS067298D94 Hepatocytes_Z3 LSEC (interferon) VEGFA FLT1 complex 0.786 0.867 0.888 215 284 276 Hepatocytes_Z3_LSEC (interferon) 0.163358011053573 115 0.374592833876221 307 0.166755139987202 107 0.357859531772575 299 0.210770838245687 84 0.260869565217391 322 69 61 -8 development
1461 CPI-CS067298D94 Fibroblasts 1 LSEC (stress) VEGFA FLT1 complex 0 0.657 0.785 215 284 276 Fibroblasts 1_LSEC (stress) 0.163358011053573 115 0.374592833876221 307 0.166755139987202 107 0.357859531772575 299 0.210770838245687 84 0.260869565217391 322 69 61 -8 development
1462 CPI-CS067298D94 VSMC LSEC (high MT 2) VEGFA FLT1 complex 0 0.404 0 215 284 276 VSMC_LSEC (high MT 2) 0.163358011053573 115 0.374592833876221 307 0.166755139987202 107 0.357859531772575 299 0.210770838245687 84 0.260869565217391 322 69 61 -8 development
1463 CPI-CS067298D94 Dividing cDCs Pericentral LSEC VEGFA FLT1 complex 0 0.578 0.71 215 284 276 Dividing cDCs_Pericentral LSEC 0.163358011053573 115 0.374592833876221 307 0.166755139987202 107 0.357859531772575 299 0.210770838245687 84 0.260869565217391 322 69 61 -8 development
1464 CPI-CS067298D94 LSEC (interferon) EC non-LSEC VEGFA FLT1 complex 0.306 0.247 0.261 215 284 276 LSEC (interferon)_EC non-LSEC 0.163358011053573 115 0.374592833876221 307 0.166755139987202 107 0.357859531772575 299 0.210770838245687 84 0.260869565217391 322 69 61 -8 development
1465 CPI-CS067298D94 LSEC (stress) Midzonal LSEC VEGFA FLT1 complex 0.44 0.582 0.607 215 284 276 LSEC (stress)_Midzonal LSEC 0.163358011053573 115 0.374592833876221 307 0.166755139987202 107 0.357859531772575 299 0.210770838245687 84 0.260869565217391 322 69 61 -8 development
1466 CPI-CS067298D94 Midzonal LSEC LSEC (interferon) VEGFA FLT1 complex 0.718 0.819 0 215 284 276 Midzonal LSEC_LSEC (interferon) 0.163358011053573 115 0.374592833876221 307 0.166755139987202 107 0.357859531772575 299 0.210770838245687 84 0.260869565217391 322 69 61 -8 development
1468 CPI-CS06D50EBF8 Macrophages LSEC (stress) OSM OSMR 0.184 0.257 0.204 72 75 85 Macrophages_LSEC (stress) 0.0466744038541522 59 0.572815533980582 103 0.0508057074843853 61 0.559633027522936 109 0.0444329408364359 70 0.608695652173913 115 3 13 10 immune
1469 CPI-CS06D50EBF8 ILC3 LSEC (high MT 1) OSM OSMR 0.236 0.274 0 72 75 85 ILC3_LSEC (high MT 1) 0.0466744038541522 59 0.572815533980582 103 0.0508057074843853 61 0.559633027522936 109 0.0444329408364359 70 0.608695652173913 115 3 13 10 immune
1470 CPI-CS06D50EBF8 Monocytes (secretory) LSEC (high MT 1) OSM OSMR 0.231 0.187 0.267 72 75 85 Monocytes (secretory)_LSEC (high MT 1) 0.0466744038541522 59 0.572815533980582 103 0.0508057074843853 61 0.559633027522936 109 0.0444329408364359 70 0.608695652173913 115 3 13 10 immune
1471 CPI-CS06D50EBF8 cDC2 Periportal LSEC OSM OSMR 0.127 0.138 0.16 72 75 85 cDC2_Periportal LSEC 0.0466744038541522 59 0.572815533980582 103 0.0508057074843853 61 0.559633027522936 109 0.0444329408364359 70 0.608695652173913 115 3 13 10 immune
1472 CPI-CS06D50EBF8 NK cells 1 LSEC (remodelling) OSM OSMR 0.126 0 0 72 75 85 NK cells 1_LSEC (remodelling) 0.0466744038541522 59 0.572815533980582 103 0.0508057074843853 61 0.559633027522936 109 0.0444329408364359 70 0.608695652173913 115 3 13 10 immune
1473 CPI-CS06D50EBF8 ILC3 Lymphatic EC OSM OSMR 0.151 0.288 0 72 75 85 ILC3_Lymphatic EC 0.0466744038541522 59 0.572815533980582 103 0.0508057074843853 61 0.559633027522936 109 0.0444329408364359 70 0.608695652173913 115 3 13 10 immune
1474 CPI-CS06D50EBF8 ILC3 LSEC (interferon) OSM OSMR 0.443 0.285 0 72 75 85 ILC3_LSEC (interferon) 0.0466744038541522 59 0.572815533980582 103 0.0508057074843853 61 0.559633027522936 109 0.0444329408364359 70 0.608695652173913 115 3 13 10 immune
1475 CPI-CS06D50EBF8 Monocytes (secretory) LSEC (remodelling) OSM OSMR 0.184 0.216 0.235 72 75 85 Monocytes (secretory)_LSEC (remodelling) 0.0466744038541522 59 0.572815533980582 103 0.0508057074843853 61 0.559633027522936 109 0.0444329408364359 70 0.608695652173913 115 3 13 10 immune
1476 CPI-CS06D50EBF8 ILC3 EC non-LSEC OSM OSMR 0.248 0.326 0 72 75 85 ILC3_EC non-LSEC 0.0466744038541522 59 0.572815533980582 103 0.0508057074843853 61 0.559633027522936 109 0.0444329408364359 70 0.608695652173913 115 3 13 10 immune
1477 CPI-CS06D50EBF8 ab-T cells (stress) Fibroblasts 1 OSM OSMR 0 0 0.176 72 75 85 ab-T cells (stress)_Fibroblasts 1 0.0466744038541522 59 0.572815533980582 103 0.0508057074843853 61 0.559633027522936 109 0.0444329408364359 70 0.608695652173913 115 3 13 10 immune
1478 CPI-CS06D50EBF8 Monocytes (secretory) Fibroblasts 2 OSM OSMR 0 0.263 0.313 72 75 85 Monocytes (secretory)_Fibroblasts 2 0.0466744038541522 59 0.572815533980582 103 0.0508057074843853 61 0.559633027522936 109 0.0444329408364359 70 0.608695652173913 115 3 13 10 immune
1479 CPI-CS06D50EBF8 Treg LSEC (remodelling) OSM OSMR 0 0.186 0 72 75 85 Treg_LSEC (remodelling) 0.0466744038541522 59 0.572815533980582 103 0.0508057074843853 61 0.559633027522936 109 0.0444329408364359 70 0.608695652173913 115 3 13 10 immune
1480 CPI-CS06D50EBF8 cDC2 Lymphatic EC OSM OSMR 0.099 0.203 0.211 72 75 85 cDC2_Lymphatic EC 0.0466744038541522 59 0.572815533980582 103 0.0508057074843853 61 0.559633027522936 109 0.0444329408364359 70 0.608695652173913 115 3 13 10 immune
1481 CPI-CS06D50EBF8 ILC3 LSEC (remodelling) OSM OSMR 0.189 0.303 0 72 75 85 ILC3_LSEC (remodelling) 0.0466744038541522 59 0.572815533980582 103 0.0508057074843853 61 0.559633027522936 109 0.0444329408364359 70 0.608695652173913 115 3 13 10 immune
1482 CPI-CS06D50EBF8 Macrophages Fibroblasts 2 OSM OSMR 0 0.271 0.258 72 75 85 Macrophages_Fibroblasts 2 0.0466744038541522 59 0.572815533980582 103 0.0508057074843853 61 0.559633027522936 109 0.0444329408364359 70 0.608695652173913 115 3 13 10 immune
1483 CPI-CS06D50EBF8 Treg Pericentral LSEC OSM OSMR 0 0.15 0 72 75 85 Treg_Pericentral LSEC 0.0466744038541522 59 0.572815533980582 103 0.0508057074843853 61 0.559633027522936 109 0.0444329408364359 70 0.608695652173913 115 3 13 10 immune
1484 CPI-CS06D50EBF8 ab-T cells (stress) Stellate cells OSM OSMR 0 0 0.368 72 75 85 ab-T cells (stress)_Stellate cells 0.0466744038541522 59 0.572815533980582 103 0.0508057074843853 61 0.559633027522936 109 0.0444329408364359 70 0.608695652173913 115 3 13 10 immune
1485 CPI-CS06D50EBF8 ab-T cells (stress) LSEC (high MT 1) OSM OSMR 0 0 0.176 72 75 85 ab-T cells (stress)_LSEC (high MT 1) 0.0466744038541522 59 0.572815533980582 103 0.0508057074843853 61 0.559633027522936 109 0.0444329408364359 70 0.608695652173913 115 3 13 10 immune
1486 CPI-CS06D50EBF8 Macrophages LSEC (fenestr.) OSM OSMR 0.143 0.135 0.14 72 75 85 Macrophages_LSEC (fenestr.) 0.0466744038541522 59 0.572815533980582 103 0.0508057074843853 61 0.559633027522936 109 0.0444329408364359 70 0.608695652173913 115 3 13 10 immune
1487 CPI-CS06D50EBF8 Dividing cDCs EC non-LSEC OSM OSMR 0.207 0 0.278 72 75 85 Dividing cDCs_EC non-LSEC 0.0466744038541522 59 0.572815533980582 103 0.0508057074843853 61 0.559633027522936 109 0.0444329408364359 70 0.608695652173913 115 3 13 10 immune
1488 CPI-CS06D50EBF8 cDC2 LSEC (high MT 2) OSM OSMR 0.144 0 0.141 72 75 85 cDC2_LSEC (high MT 2) 0.0466744038541522 59 0.572815533980582 103 0.0508057074843853 61 0.559633027522936 109 0.0444329408364359 70 0.608695652173913 115 3 13 10 immune
1489 CPI-CS06D50EBF8 ILC3 LSEC (high MT 2) OSM OSMR 0.197 0 0 72 75 85 ILC3_LSEC (high MT 2) 0.0466744038541522 59 0.572815533980582 103 0.0508057074843853 61 0.559633027522936 109 0.0444329408364359 70 0.608695652173913 115 3 13 10 immune
1490 CPI-CS06D50EBF8 ab-T cells (stress) Pericentral LSEC OSM OSMR 0 0 0.17 72 75 85 ab-T cells (stress)_Pericentral LSEC 0.0466744038541522 59 0.572815533980582 103 0.0508057074843853 61 0.559633027522936 109 0.0444329408364359 70 0.608695652173913 115 3 13 10 immune
1491 CPI-CS06D50EBF8 Macrophages Midzonal LSEC OSM OSMR 0.146 0.161 0.196 72 75 85 Macrophages_Midzonal LSEC 0.0466744038541522 59 0.572815533980582 103 0.0508057074843853 61 0.559633027522936 109 0.0444329408364359 70 0.608695652173913 115 3 13 10 immune
1492 CPI-CS06D50EBF8 cDC2 Fibroblasts 3 OSM OSMR 0 0.182 0.271 72 75 85 cDC2_Fibroblasts 3 0.0466744038541522 59 0.572815533980582 103 0.0508057074843853 61 0.559633027522936 109 0.0444329408364359 70 0.608695652173913 115 3 13 10 immune
1493 CPI-CS06D50EBF8 ab-T cells (stress) Fibroblasts 2 OSM OSMR 0 0 0.222 72 75 85 ab-T cells (stress)_Fibroblasts 2 0.0466744038541522 59 0.572815533980582 103 0.0508057074843853 61 0.559633027522936 109 0.0444329408364359 70 0.608695652173913 115 3 13 10 immune
1494 CPI-CS06D50EBF8 Monocytes (secretory) Fibroblasts 3 OSM OSMR 0 0.181 0.337 72 75 85 Monocytes (secretory)_Fibroblasts 3 0.0466744038541522 59 0.572815533980582 103 0.0508057074843853 61 0.559633027522936 109 0.0444329408364359 70 0.608695652173913 115 3 13 10 immune
1495 CPI-CS06D50EBF8 Treg LSEC (fenestr.) OSM OSMR 0 0.097 0 72 75 85 Treg_LSEC (fenestr.) 0.0466744038541522 59 0.572815533980582 103 0.0508057074843853 61 0.559633027522936 109 0.0444329408364359 70 0.608695652173913 115 3 13 10 immune
1496 CPI-CS06D50EBF8 ILC3 Periportal LSEC OSM OSMR 0.179 0.222 0 72 75 85 ILC3_Periportal LSEC 0.0466744038541522 59 0.572815533980582 103 0.0508057074843853 61 0.559633027522936 109 0.0444329408364359 70 0.608695652173913 115 3 13 10 immune
1497 CPI-CS06D50EBF8 cDC2 Fibroblasts 2 OSM OSMR 0 0.265 0.247 72 75 85 cDC2_Fibroblasts 2 0.0466744038541522 59 0.572815533980582 103 0.0508057074843853 61 0.559633027522936 109 0.0444329408364359 70 0.608695652173913 115 3 13 10 immune
1498 CPI-CS06D50EBF8 cDC2 Dividing endothelial cells OSM OSMR 0.101 0.212 0.267 72 75 85 cDC2_Dividing endothelial cells 0.0466744038541522 59 0.572815533980582 103 0.0508057074843853 61 0.559633027522936 109 0.0444329408364359 70 0.608695652173913 115 3 13 10 immune
1499 CPI-CS06D50EBF8 Monocytes (secretory) LSEC (high MT 2) OSM OSMR 0.192 0 0.207 72 75 85 Monocytes (secretory)_LSEC (high MT 2) 0.0466744038541522 59 0.572815533980582 103 0.0508057074843853 61 0.559633027522936 109 0.0444329408364359 70 0.608695652173913 115 3 13 10 immune
1500 CPI-CS06D50EBF8 Dividing cDCs LSEC (high MT 2) OSM OSMR 0.156 0 0.159 72 75 85 Dividing cDCs_LSEC (high MT 2) 0.0466744038541522 59 0.572815533980582 103 0.0508057074843853 61 0.559633027522936 109 0.0444329408364359 70 0.608695652173913 115 3 13 10 immune
1501 CPI-CS06D50EBF8 ILC3 Fibroblasts 1 OSM OSMR 0 0.274 0 72 75 85 ILC3_Fibroblasts 1 0.0466744038541522 59 0.572815533980582 103 0.0508057074843853 61 0.559633027522936 109 0.0444329408364359 70 0.608695652173913 115 3 13 10 immune
1502 CPI-CS06D50EBF8 Monocytes (secretory) Stellate cells OSM OSMR 0 0.149 0.459 72 75 85 Monocytes (secretory)_Stellate cells 0.0466744038541522 59 0.572815533980582 103 0.0508057074843853 61 0.559633027522936 109 0.0444329408364359 70 0.608695652173913 115 3 13 10 immune
1503 CPI-CS06D50EBF8 Treg Fibroblasts 1 OSM OSMR 0 0.157 0 72 75 85 Treg_Fibroblasts 1 0.0466744038541522 59 0.572815533980582 103 0.0508057074843853 61 0.559633027522936 109 0.0444329408364359 70 0.608695652173913 115 3 13 10 immune
1504 CPI-CS06D50EBF8 NK cells 1 Midzonal LSEC OSM OSMR 0.127 0 0 72 75 85 NK cells 1_Midzonal LSEC 0.0466744038541522 59 0.572815533980582 103 0.0508057074843853 61 0.559633027522936 109 0.0444329408364359 70 0.608695652173913 115 3 13 10 immune
1505 CPI-CS06D50EBF8 cDC2 EC non-LSEC OSM OSMR 0.196 0.241 0.26 72 75 85 cDC2_EC non-LSEC 0.0466744038541522 59 0.572815533980582 103 0.0508057074843853 61 0.559633027522936 109 0.0444329408364359 70 0.608695652173913 115 3 13 10 immune
1506 CPI-CS06D50EBF8 ab-T cells (stress) Midzonal LSEC OSM OSMR 0 0 0.16 72 75 85 ab-T cells (stress)_Midzonal LSEC 0.0466744038541522 59 0.572815533980582 103 0.0508057074843853 61 0.559633027522936 109 0.0444329408364359 70 0.608695652173913 115 3 13 10 immune
1507 CPI-CS06D50EBF8 Macrophages Periportal LSEC OSM OSMR 0.135 0.144 0.171 72 75 85 Macrophages_Periportal LSEC 0.0466744038541522 59 0.572815533980582 103 0.0508057074843853 61 0.559633027522936 109 0.0444329408364359 70 0.608695652173913 115 3 13 10 immune
1508 CPI-CS06D50EBF8 Treg LSEC (interferon) OSM OSMR 0 0.168 0 72 75 85 Treg_LSEC (interferon) 0.0466744038541522 59 0.572815533980582 103 0.0508057074843853 61 0.559633027522936 109 0.0444329408364359 70 0.608695652173913 115 3 13 10 immune
1509 CPI-CS06D50EBF8 Treg LSEC (stress) OSM OSMR 0 0.219 0 72 75 85 Treg_LSEC (stress) 0.0466744038541522 59 0.572815533980582 103 0.0508057074843853 61 0.559633027522936 109 0.0444329408364359 70 0.608695652173913 115 3 13 10 immune
1510 CPI-CS06D50EBF8 Dividing cDCs LSEC (high MT 1) OSM OSMR 0.195 0 0.219 72 75 85 Dividing cDCs_LSEC (high MT 1) 0.0466744038541522 59 0.572815533980582 103 0.0508057074843853 61 0.559633027522936 109 0.0444329408364359 70 0.608695652173913 115 3 13 10 immune
1511 CPI-CS06D50EBF8 Dividing cDCs Pericentral LSEC OSM OSMR 0.159 0 0.213 72 75 85 Dividing cDCs_Pericentral LSEC 0.0466744038541522 59 0.572815533980582 103 0.0508057074843853 61 0.559633027522936 109 0.0444329408364359 70 0.608695652173913 115 3 13 10 immune
1512 CPI-CS06D50EBF8 Macrophages VSMC OSM OSMR 0 0 0.281 72 75 85 Macrophages_VSMC 0.0466744038541522 59 0.572815533980582 103 0.0508057074843853 61 0.559633027522936 109 0.0444329408364359 70 0.608695652173913 115 3 13 10 immune
1513 CPI-CS06D50EBF8 NK cells 1 Dividing endothelial cells OSM OSMR 0.09 0 0 72 75 85 NK cells 1_Dividing endothelial cells 0.0466744038541522 59 0.572815533980582 103 0.0508057074843853 61 0.559633027522936 109 0.0444329408364359 70 0.608695652173913 115 3 13 10 immune
1514 CPI-CS06D50EBF8 cDC2 LSEC (remodelling) OSM OSMR 0.137 0.218 0.169 72 75 85 cDC2_LSEC (remodelling) 0.0466744038541522 59 0.572815533980582 103 0.0508057074843853 61 0.559633027522936 109 0.0444329408364359 70 0.608695652173913 115 3 13 10 immune
1515 CPI-CS06D50EBF8 ab-T cells (stress) Lymphatic EC OSM OSMR 0 0 0.186 72 75 85 ab-T cells (stress)_Lymphatic EC 0.0466744038541522 59 0.572815533980582 103 0.0508057074843853 61 0.559633027522936 109 0.0444329408364359 70 0.608695652173913 115 3 13 10 immune
1516 CPI-CS06D50EBF8 ab-T cells (stress) Fibroblasts 3 OSM OSMR 0 0 0.246 72 75 85 ab-T cells (stress)_Fibroblasts 3 0.0466744038541522 59 0.572815533980582 103 0.0508057074843853 61 0.559633027522936 109 0.0444329408364359 70 0.608695652173913 115 3 13 10 immune
1517 CPI-CS06D50EBF8 Treg Lymphatic EC OSM OSMR 0 0.171 0 72 75 85 Treg_Lymphatic EC 0.0466744038541522 59 0.572815533980582 103 0.0508057074843853 61 0.559633027522936 109 0.0444329408364359 70 0.608695652173913 115 3 13 10 immune
1518 CPI-CS06D50EBF8 Dividing cDCs Dividing endothelial cells OSM OSMR 0.112 0 0.285 72 75 85 Dividing cDCs_Dividing endothelial cells 0.0466744038541522 59 0.572815533980582 103 0.0508057074843853 61 0.559633027522936 109 0.0444329408364359 70 0.608695652173913 115 3 13 10 immune
1519 CPI-CS06D50EBF8 ab-T cells (stress) LSEC (interferon) OSM OSMR 0 0 0.259 72 75 85 ab-T cells (stress)_LSEC (interferon) 0.0466744038541522 59 0.572815533980582 103 0.0508057074843853 61 0.559633027522936 109 0.0444329408364359 70 0.608695652173913 115 3 13 10 immune
1520 CPI-CS06D50EBF8 cDC2 Fibroblasts 1 OSM OSMR 0 0.189 0.201 72 75 85 cDC2_Fibroblasts 1 0.0466744038541522 59 0.572815533980582 103 0.0508057074843853 61 0.559633027522936 109 0.0444329408364359 70 0.608695652173913 115 3 13 10 immune
1521 CPI-CS06D50EBF8 ab-T cells (stress) LSEC (remodelling) OSM OSMR 0 0 0.144 72 75 85 ab-T cells (stress)_LSEC (remodelling) 0.0466744038541522 59 0.572815533980582 103 0.0508057074843853 61 0.559633027522936 109 0.0444329408364359 70 0.608695652173913 115 3 13 10 immune
1522 CPI-CS06D50EBF8 Treg Fibroblasts 3 OSM OSMR 0 0.15 0 72 75 85 Treg_Fibroblasts 3 0.0466744038541522 59 0.572815533980582 103 0.0508057074843853 61 0.559633027522936 109 0.0444329408364359 70 0.608695652173913 115 3 13 10 immune
1523 CPI-CS06D50EBF8 Macrophages EC non-LSEC OSM OSMR 0.204 0.248 0.271 72 75 85 Macrophages_EC non-LSEC 0.0466744038541522 59 0.572815533980582 103 0.0508057074843853 61 0.559633027522936 109 0.0444329408364359 70 0.608695652173913 115 3 13 10 immune
1524 CPI-CS06D50EBF8 Macrophages Stellate cells OSM OSMR 0 0.157 0.404 72 75 85 Macrophages_Stellate cells 0.0466744038541522 59 0.572815533980582 103 0.0508057074843853 61 0.559633027522936 109 0.0444329408364359 70 0.608695652173913 115 3 13 10 immune
1525 CPI-CS06D50EBF8 Dividing cDCs Fibroblasts 1 OSM OSMR 0 0 0.219 72 75 85 Dividing cDCs_Fibroblasts 1 0.0466744038541522 59 0.572815533980582 103 0.0508057074843853 61 0.559633027522936 109 0.0444329408364359 70 0.608695652173913 115 3 13 10 immune
1526 CPI-CS06D50EBF8 Treg Dividing endothelial cells OSM OSMR 0 0.18 0 72 75 85 Treg_Dividing endothelial cells 0.0466744038541522 59 0.572815533980582 103 0.0508057074843853 61 0.559633027522936 109 0.0444329408364359 70 0.608695652173913 115 3 13 10 immune
1527 CPI-CS06D50EBF8 Monocytes (secretory) Lymphatic EC OSM OSMR 0.147 0.201 0.277 72 75 85 Monocytes (secretory)_Lymphatic EC 0.0466744038541522 59 0.572815533980582 103 0.0508057074843853 61 0.559633027522936 109 0.0444329408364359 70 0.608695652173913 115 3 13 10 immune
1528 CPI-CS06D50EBF8 ILC3 Pericentral LSEC OSM OSMR 0.2 0.267 0 72 75 85 ILC3_Pericentral LSEC 0.0466744038541522 59 0.572815533980582 103 0.0508057074843853 61 0.559633027522936 109 0.0444329408364359 70 0.608695652173913 115 3 13 10 immune
1529 CPI-CS06D50EBF8 Dividing cDCs Fibroblasts 3 OSM OSMR 0 0 0.288 72 75 85 Dividing cDCs_Fibroblasts 3 0.0466744038541522 59 0.572815533980582 103 0.0508057074843853 61 0.559633027522936 109 0.0444329408364359 70 0.608695652173913 115 3 13 10 immune
1530 CPI-CS06D50EBF8 Macrophages Lymphatic EC OSM OSMR 0.108 0.209 0.222 72 75 85 Macrophages_Lymphatic EC 0.0466744038541522 59 0.572815533980582 103 0.0508057074843853 61 0.559633027522936 109 0.0444329408364359 70 0.608695652173913 115 3 13 10 immune
1531 CPI-CS06D50EBF8 Macrophages Dividing endothelial cells OSM OSMR 0.11 0.219 0.278 72 75 85 Macrophages_Dividing endothelial cells 0.0466744038541522 59 0.572815533980582 103 0.0508057074843853 61 0.559633027522936 109 0.0444329408364359 70 0.608695652173913 115 3 13 10 immune
1532 CPI-CS06D50EBF8 Dividing cDCs VSMC OSM OSMR 0 0 0.288 72 75 85 Dividing cDCs_VSMC 0.0466744038541522 59 0.572815533980582 103 0.0508057074843853 61 0.559633027522936 109 0.0444329408364359 70 0.608695652173913 115 3 13 10 immune
1533 CPI-CS06D50EBF8 Dividing cDCs LSEC (remodelling) OSM OSMR 0.148 0 0.186 72 75 85 Dividing cDCs_LSEC (remodelling) 0.0466744038541522 59 0.572815533980582 103 0.0508057074843853 61 0.559633027522936 109 0.0444329408364359 70 0.608695652173913 115 3 13 10 immune
1534 CPI-CS06D50EBF8 cDC2 Midzonal LSEC OSM OSMR 0.137 0.154 0.185 72 75 85 cDC2_Midzonal LSEC 0.0466744038541522 59 0.572815533980582 103 0.0508057074843853 61 0.559633027522936 109 0.0444329408364359 70 0.608695652173913 115 3 13 10 immune
1535 CPI-CS06D50EBF8 cDC2 VSMC OSM OSMR 0 0 0.271 72 75 85 cDC2_VSMC 0.0466744038541522 59 0.572815533980582 103 0.0508057074843853 61 0.559633027522936 109 0.0444329408364359 70 0.608695652173913 115 3 13 10 immune
1536 CPI-CS06D50EBF8 NK cells 1 LSEC (high MT 2) OSM OSMR 0.134 0 0 72 75 85 NK cells 1_LSEC (high MT 2) 0.0466744038541522 59 0.572815533980582 103 0.0508057074843853 61 0.559633027522936 109 0.0444329408364359 70 0.608695652173913 115 3 13 10 immune
1537 CPI-CS06D50EBF8 Monocytes (secretory) Fibroblasts 1 OSM OSMR 0 0.187 0.267 72 75 85 Monocytes (secretory)_Fibroblasts 1 0.0466744038541522 59 0.572815533980582 103 0.0508057074843853 61 0.559633027522936 109 0.0444329408364359 70 0.608695652173913 115 3 13 10 immune
1538 CPI-CS06D50EBF8 NK cells 1 EC non-LSEC OSM OSMR 0.185 0 0 72 75 85 NK cells 1_EC non-LSEC 0.0466744038541522 59 0.572815533980582 103 0.0508057074843853 61 0.559633027522936 109 0.0444329408364359 70 0.608695652173913 115 3 13 10 immune
1539 CPI-CS06D50EBF8 Monocytes (secretory) EC non-LSEC OSM OSMR 0.243 0.239 0.326 72 75 85 Monocytes (secretory)_EC non-LSEC 0.0466744038541522 59 0.572815533980582 103 0.0508057074843853 61 0.559633027522936 109 0.0444329408364359 70 0.608695652173913 115 3 13 10 immune
1540 CPI-CS06D50EBF8 cDC2 Pericentral LSEC OSM OSMR 0.147 0.182 0.195 72 75 85 cDC2_Pericentral LSEC 0.0466744038541522 59 0.572815533980582 103 0.0508057074843853 61 0.559633027522936 109 0.0444329408364359 70 0.608695652173913 115 3 13 10 immune
1541 CPI-CS06D50EBF8 Dividing cDCs Periportal LSEC OSM OSMR 0.138 0 0.178 72 75 85 Dividing cDCs_Periportal LSEC 0.0466744038541522 59 0.572815533980582 103 0.0508057074843853 61 0.559633027522936 109 0.0444329408364359 70 0.608695652173913 115 3 13 10 immune
1542 CPI-CS06D50EBF8 ILC3 Stellate cells OSM OSMR 0 0.235 0 72 75 85 ILC3_Stellate cells 0.0466744038541522 59 0.572815533980582 103 0.0508057074843853 61 0.559633027522936 109 0.0444329408364359 70 0.608695652173913 115 3 13 10 immune
1543 CPI-CS06D50EBF8 Monocytes (secretory) Dividing endothelial cells OSM OSMR 0.148 0.211 0.333 72 75 85 Monocytes (secretory)_Dividing endothelial cells 0.0466744038541522 59 0.572815533980582 103 0.0508057074843853 61 0.559633027522936 109 0.0444329408364359 70 0.608695652173913 115 3 13 10 immune
1544 CPI-CS06D50EBF8 Treg Fibroblasts 2 OSM OSMR 0 0.233 0 72 75 85 Treg_Fibroblasts 2 0.0466744038541522 59 0.572815533980582 103 0.0508057074843853 61 0.559633027522936 109 0.0444329408364359 70 0.608695652173913 115 3 13 10 immune
1545 CPI-CS06D50EBF8 Macrophages LSEC (high MT 1) OSM OSMR 0.192 0.195 0.212 72 75 85 Macrophages_LSEC (high MT 1) 0.0466744038541522 59 0.572815533980582 103 0.0508057074843853 61 0.559633027522936 109 0.0444329408364359 70 0.608695652173913 115 3 13 10 immune
1546 CPI-CS06D50EBF8 ILC3 Fibroblasts 3 OSM OSMR 0 0.267 0 72 75 85 ILC3_Fibroblasts 3 0.0466744038541522 59 0.572815533980582 103 0.0508057074843853 61 0.559633027522936 109 0.0444329408364359 70 0.608695652173913 115 3 13 10 immune
1547 CPI-CS06D50EBF8 cDC2 Stellate cells OSM OSMR 0 0.15 0.393 72 75 85 cDC2_Stellate cells 0.0466744038541522 59 0.572815533980582 103 0.0508057074843853 61 0.559633027522936 109 0.0444329408364359 70 0.608695652173913 115 3 13 10 immune
1548 CPI-CS06D50EBF8 Macrophages Pericentral LSEC OSM OSMR 0.156 0.189 0.206 72 75 85 Macrophages_Pericentral LSEC 0.0466744038541522 59 0.572815533980582 103 0.0508057074843853 61 0.559633027522936 109 0.0444329408364359 70 0.608695652173913 115 3 13 10 immune
1549 CPI-CS06D50EBF8 cDC2 LSEC (fenestr.) OSM OSMR 0.135 0.129 0.129 72 75 85 cDC2_LSEC (fenestr.) 0.0466744038541522 59 0.572815533980582 103 0.0508057074843853 61 0.559633027522936 109 0.0444329408364359 70 0.608695652173913 115 3 13 10 immune
1550 CPI-CS06D50EBF8 Macrophages LSEC (remodelling) OSM OSMR 0.145 0.225 0.18 72 75 85 Macrophages_LSEC (remodelling) 0.0466744038541522 59 0.572815533980582 103 0.0508057074843853 61 0.559633027522936 109 0.0444329408364359 70 0.608695652173913 115 3 13 10 immune
1551 CPI-CS06D50EBF8 Macrophages Fibroblasts 3 OSM OSMR 0 0.189 0.282 72 75 85 Macrophages_Fibroblasts 3 0.0466744038541522 59 0.572815533980582 103 0.0508057074843853 61 0.559633027522936 109 0.0444329408364359 70 0.608695652173913 115 3 13 10 immune
1552 CPI-CS06D50EBF8 ab-T cells (stress) LSEC (stress) OSM OSMR 0 0 0.169 72 75 85 ab-T cells (stress)_LSEC (stress) 0.0466744038541522 59 0.572815533980582 103 0.0508057074843853 61 0.559633027522936 109 0.0444329408364359 70 0.608695652173913 115 3 13 10 immune
1553 CPI-CS06D50EBF8 Dividing cDCs LSEC (interferon) OSM OSMR 0.402 0 0.301 72 75 85 Dividing cDCs_LSEC (interferon) 0.0466744038541522 59 0.572815533980582 103 0.0508057074843853 61 0.559633027522936 109 0.0444329408364359 70 0.608695652173913 115 3 13 10 immune
1554 CPI-CS06D50EBF8 NK cells 1 LSEC (fenestr.) OSM OSMR 0.124 0 0 72 75 85 NK cells 1_LSEC (fenestr.) 0.0466744038541522 59 0.572815533980582 103 0.0508057074843853 61 0.559633027522936 109 0.0444329408364359 70 0.608695652173913 115 3 13 10 immune
1555 CPI-CS06D50EBF8 Treg EC non-LSEC OSM OSMR 0 0.209 0 72 75 85 Treg_EC non-LSEC 0.0466744038541522 59 0.572815533980582 103 0.0508057074843853 61 0.559633027522936 109 0.0444329408364359 70 0.608695652173913 115 3 13 10 immune
1556 CPI-CS06D50EBF8 ab-T cells (stress) EC non-LSEC OSM OSMR 0 0 0.235 72 75 85 ab-T cells (stress)_EC non-LSEC 0.0466744038541522 59 0.572815533980582 103 0.0508057074843853 61 0.559633027522936 109 0.0444329408364359 70 0.608695652173913 115 3 13 10 immune
1557 CPI-CS06D50EBF8 cDC2 LSEC (stress) OSM OSMR 0.176 0.251 0.193 72 75 85 cDC2_LSEC (stress) 0.0466744038541522 59 0.572815533980582 103 0.0508057074843853 61 0.559633027522936 109 0.0444329408364359 70 0.608695652173913 115 3 13 10 immune
1558 CPI-CS06D50EBF8 Monocytes (secretory) Pericentral LSEC OSM OSMR 0.195 0.181 0.261 72 75 85 Monocytes (secretory)_Pericentral LSEC 0.0466744038541522 59 0.572815533980582 103 0.0508057074843853 61 0.559633027522936 109 0.0444329408364359 70 0.608695652173913 115 3 13 10 immune
1559 CPI-CS06D50EBF8 cDC2 LSEC (interferon) OSM OSMR 0.391 0.2 0.284 72 75 85 cDC2_LSEC (interferon) 0.0466744038541522 59 0.572815533980582 103 0.0508057074843853 61 0.559633027522936 109 0.0444329408364359 70 0.608695652173913 115 3 13 10 immune
1560 CPI-CS06D50EBF8 Dividing cDCs LSEC (fenestr.) OSM OSMR 0.146 0 0.147 72 75 85 Dividing cDCs_LSEC (fenestr.) 0.0466744038541522 59 0.572815533980582 103 0.0508057074843853 61 0.559633027522936 109 0.0444329408364359 70 0.608695652173913 115 3 13 10 immune
1561 CPI-CS06D50EBF8 Treg Stellate cells OSM OSMR 0 0.118 0 72 75 85 Treg_Stellate cells 0.0466744038541522 59 0.572815533980582 103 0.0508057074843853 61 0.559633027522936 109 0.0444329408364359 70 0.608695652173913 115 3 13 10 immune
1562 CPI-CS06D50EBF8 NK cells 1 LSEC (interferon) OSM OSMR 0.38 0 0 72 75 85 NK cells 1_LSEC (interferon) 0.0466744038541522 59 0.572815533980582 103 0.0508057074843853 61 0.559633027522936 109 0.0444329408364359 70 0.608695652173913 115 3 13 10 immune
1563 CPI-CS06D50EBF8 Dividing cDCs Lymphatic EC OSM OSMR 0.111 0 0.228 72 75 85 Dividing cDCs_Lymphatic EC 0.0466744038541522 59 0.572815533980582 103 0.0508057074843853 61 0.559633027522936 109 0.0444329408364359 70 0.608695652173913 115 3 13 10 immune
1564 CPI-CS06D50EBF8 ab-T cells (stress) Periportal LSEC OSM OSMR 0 0 0.136 72 75 85 ab-T cells (stress)_Periportal LSEC 0.0466744038541522 59 0.572815533980582 103 0.0508057074843853 61 0.559633027522936 109 0.0444329408364359 70 0.608695652173913 115 3 13 10 immune
1565 CPI-CS06D50EBF8 NK cells 1 LSEC (stress) OSM OSMR 0.165 0 0 72 75 85 NK cells 1_LSEC (stress) 0.0466744038541522 59 0.572815533980582 103 0.0508057074843853 61 0.559633027522936 109 0.0444329408364359 70 0.608695652173913 115 3 13 10 immune
1566 CPI-CS06D50EBF8 ILC3 Midzonal LSEC OSM OSMR 0.19 0.239 0 72 75 85 ILC3_Midzonal LSEC 0.0466744038541522 59 0.572815533980582 103 0.0508057074843853 61 0.559633027522936 109 0.0444329408364359 70 0.608695652173913 115 3 13 10 immune
1567 CPI-CS06D50EBF8 Monocytes (secretory) Midzonal LSEC OSM OSMR 0.185 0.153 0.251 72 75 85 Monocytes (secretory)_Midzonal LSEC 0.0466744038541522 59 0.572815533980582 103 0.0508057074843853 61 0.559633027522936 109 0.0444329408364359 70 0.608695652173913 115 3 13 10 immune
1568 CPI-CS06D50EBF8 ab-T cells (stress) Dividing endothelial cells OSM OSMR 0 0 0.242 72 75 85 ab-T cells (stress)_Dividing endothelial cells 0.0466744038541522 59 0.572815533980582 103 0.0508057074843853 61 0.559633027522936 109 0.0444329408364359 70 0.608695652173913 115 3 13 10 immune
1569 CPI-CS06D50EBF8 Dividing cDCs Stellate cells OSM OSMR 0 0 0.411 72 75 85 Dividing cDCs_Stellate cells 0.0466744038541522 59 0.572815533980582 103 0.0508057074843853 61 0.559633027522936 109 0.0444329408364359 70 0.608695652173913 115 3 13 10 immune
1570 CPI-CS06D50EBF8 Treg Periportal LSEC OSM OSMR 0 0.105 0 72 75 85 Treg_Periportal LSEC 0.0466744038541522 59 0.572815533980582 103 0.0508057074843853 61 0.559633027522936 109 0.0444329408364359 70 0.608695652173913 115 3 13 10 immune
1571 CPI-CS06D50EBF8 ILC3 Fibroblasts 2 OSM OSMR 0 0.35 0 72 75 85 ILC3_Fibroblasts 2 0.0466744038541522 59 0.572815533980582 103 0.0508057074843853 61 0.559633027522936 109 0.0444329408364359 70 0.608695652173913 115 3 13 10 immune
1572 CPI-CS06D50EBF8 Treg Midzonal LSEC OSM OSMR 0 0.122 0 72 75 85 Treg_Midzonal LSEC 0.0466744038541522 59 0.572815533980582 103 0.0508057074843853 61 0.559633027522936 109 0.0444329408364359 70 0.608695652173913 115 3 13 10 immune
1573 CPI-CS06D50EBF8 ILC3 LSEC (stress) OSM OSMR 0.228 0.336 0 72 75 85 ILC3_LSEC (stress) 0.0466744038541522 59 0.572815533980582 103 0.0508057074843853 61 0.559633027522936 109 0.0444329408364359 70 0.608695652173913 115 3 13 10 immune
1574 CPI-CS06D50EBF8 Monocytes (secretory) Periportal LSEC OSM OSMR 0.174 0.136 0.226 72 75 85 Monocytes (secretory)_Periportal LSEC 0.0466744038541522 59 0.572815533980582 103 0.0508057074843853 61 0.559633027522936 109 0.0444329408364359 70 0.608695652173913 115 3 13 10 immune
1575 CPI-CS06D50EBF8 cDC2 LSEC (high MT 1) OSM OSMR 0.184 0.189 0.201 72 75 85 cDC2_LSEC (high MT 1) 0.0466744038541522 59 0.572815533980582 103 0.0508057074843853 61 0.559633027522936 109 0.0444329408364359 70 0.608695652173913 115 3 13 10 immune
1576 CPI-CS06D50EBF8 ab-T cells (stress) LSEC (high MT 2) OSM OSMR 0 0 0.117 72 75 85 ab-T cells (stress)_LSEC (high MT 2) 0.0466744038541522 59 0.572815533980582 103 0.0508057074843853 61 0.559633027522936 109 0.0444329408364359 70 0.608695652173913 115 3 13 10 immune
1577 CPI-CS06D50EBF8 Macrophages LSEC (interferon) OSM OSMR 0.399 0.207 0.294 72 75 85 Macrophages_LSEC (interferon) 0.0466744038541522 59 0.572815533980582 103 0.0508057074843853 61 0.559633027522936 109 0.0444329408364359 70 0.608695652173913 115 3 13 10 immune
1578 CPI-CS06D50EBF8 NK cells 1 LSEC (high MT 1) OSM OSMR 0.173 0 0 72 75 85 NK cells 1_LSEC (high MT 1) 0.0466744038541522 59 0.572815533980582 103 0.0508057074843853 61 0.559633027522936 109 0.0444329408364359 70 0.608695652173913 115 3 13 10 immune
1579 CPI-CS06D50EBF8 Monocytes (secretory) VSMC OSM OSMR 0 0 0.336 72 75 85 Monocytes (secretory)_VSMC 0.0466744038541522 59 0.572815533980582 103 0.0508057074843853 61 0.559633027522936 109 0.0444329408364359 70 0.608695652173913 115 3 13 10 immune
1580 CPI-CS06D50EBF8 ab-T cells (stress) LSEC (fenestr.) OSM OSMR 0 0 0.105 72 75 85 ab-T cells (stress)_LSEC (fenestr.) 0.0466744038541522 59 0.572815533980582 103 0.0508057074843853 61 0.559633027522936 109 0.0444329408364359 70 0.608695652173913 115 3 13 10 immune
1581 CPI-CS06D50EBF8 ILC3 Dividing endothelial cells OSM OSMR 0.153 0.297 0 72 75 85 ILC3_Dividing endothelial cells 0.0466744038541522 59 0.572815533980582 103 0.0508057074843853 61 0.559633027522936 109 0.0444329408364359 70 0.608695652173913 115 3 13 10 immune
1582 CPI-CS06D50EBF8 Dividing cDCs Fibroblasts 2 OSM OSMR 0 0 0.264 72 75 85 Dividing cDCs_Fibroblasts 2 0.0466744038541522 59 0.572815533980582 103 0.0508057074843853 61 0.559633027522936 109 0.0444329408364359 70 0.608695652173913 115 3 13 10 immune
1583 CPI-CS06D50EBF8 NK cells 1 Pericentral LSEC OSM OSMR 0.137 0 0 72 75 85 NK cells 1_Pericentral LSEC 0.0466744038541522 59 0.572815533980582 103 0.0508057074843853 61 0.559633027522936 109 0.0444329408364359 70 0.608695652173913 115 3 13 10 immune
1584 CPI-CS06D50EBF8 Macrophages Fibroblasts 1 OSM OSMR 0 0.196 0.212 72 75 85 Macrophages_Fibroblasts 1 0.0466744038541522 59 0.572815533980582 103 0.0508057074843853 61 0.559633027522936 109 0.0444329408364359 70 0.608695652173913 115 3 13 10 immune
1585 CPI-CS06D50EBF8 Treg LSEC (high MT 1) OSM OSMR 0 0.157 0 72 75 85 Treg_LSEC (high MT 1) 0.0466744038541522 59 0.572815533980582 103 0.0508057074843853 61 0.559633027522936 109 0.0444329408364359 70 0.608695652173913 115 3 13 10 immune
1586 CPI-CS06D50EBF8 NK cells 1 Periportal LSEC OSM OSMR 0.116 0 0 72 75 85 NK cells 1_Periportal LSEC 0.0466744038541522 59 0.572815533980582 103 0.0508057074843853 61 0.559633027522936 109 0.0444329408364359 70 0.608695652173913 115 3 13 10 immune
1587 CPI-CS06D50EBF8 Macrophages LSEC (high MT 2) OSM OSMR 0.153 0 0.152 72 75 85 Macrophages_LSEC (high MT 2) 0.0466744038541522 59 0.572815533980582 103 0.0508057074843853 61 0.559633027522936 109 0.0444329408364359 70 0.608695652173913 115 3 13 10 immune
1588 CPI-CS06D50EBF8 Monocytes (secretory) LSEC (stress) OSM OSMR 0.223 0.249 0.259 72 75 85 Monocytes (secretory)_LSEC (stress) 0.0466744038541522 59 0.572815533980582 103 0.0508057074843853 61 0.559633027522936 109 0.0444329408364359 70 0.608695652173913 115 3 13 10 immune
1589 CPI-CS06D50EBF8 ab-T cells (stress) VSMC OSM OSMR 0 0 0.246 72 75 85 ab-T cells (stress)_VSMC 0.0466744038541522 59 0.572815533980582 103 0.0508057074843853 61 0.559633027522936 109 0.0444329408364359 70 0.608695652173913 115 3 13 10 immune
1590 CPI-CS06D50EBF8 Monocytes (secretory) LSEC (fenestr.) OSM OSMR 0.182 0.127 0.195 72 75 85 Monocytes (secretory)_LSEC (fenestr.) 0.0466744038541522 59 0.572815533980582 103 0.0508057074843853 61 0.559633027522936 109 0.0444329408364359 70 0.608695652173913 115 3 13 10 immune
1591 CPI-CS06D50EBF8 NK cells 1 Lymphatic EC OSM OSMR 0.089 0 0 72 75 85 NK cells 1_Lymphatic EC 0.0466744038541522 59 0.572815533980582 103 0.0508057074843853 61 0.559633027522936 109 0.0444329408364359 70 0.608695652173913 115 3 13 10 immune
1592 CPI-CS06D50EBF8 Dividing cDCs Midzonal LSEC OSM OSMR 0.149 0 0.203 72 75 85 Dividing cDCs_Midzonal LSEC 0.0466744038541522 59 0.572815533980582 103 0.0508057074843853 61 0.559633027522936 109 0.0444329408364359 70 0.608695652173913 115 3 13 10 immune
1593 CPI-CS06D50EBF8 Dividing cDCs LSEC (stress) OSM OSMR 0.187 0 0.211 72 75 85 Dividing cDCs_LSEC (stress) 0.0466744038541522 59 0.572815533980582 103 0.0508057074843853 61 0.559633027522936 109 0.0444329408364359 70 0.608695652173913 115 3 13 10 immune
1594 CPI-CS06D50EBF8 ILC3 LSEC (fenestr.) OSM OSMR 0.187 0.213 0 72 75 85 ILC3_LSEC (fenestr.) 0.0466744038541522 59 0.572815533980582 103 0.0508057074843853 61 0.559633027522936 109 0.0444329408364359 70 0.608695652173913 115 3 13 10 immune
1595 CPI-CS06D50EBF8 Monocytes (secretory) LSEC (interferon) OSM OSMR 0.438 0.198 0.349 72 75 85 Monocytes (secretory)_LSEC (interferon) 0.0466744038541522 59 0.572815533980582 103 0.0508057074843853 61 0.559633027522936 109 0.0444329408364359 70 0.608695652173913 115 3 13 10 immune
1596 CPI-CS06E556972 cDC1 TRM cells IL15 IL15 receptor 0.118 0.155 0.183 112 80 164 cDC1_TRM cells 0.0541972660932144 80 0.588235294117647 136 0.0734341791432191 108 0.5625 192 0.0502721984246772 124 0.673913043478261 184 -32 52 84 proliferation
1597 CPI-CS06E556972 EC non-LSEC Infiltrating NK cells IL15 IL15 receptor 0 0 0.365 112 80 164 EC non-LSEC_Infiltrating NK cells 0.0541972660932144 80 0.588235294117647 136 0.0734341791432191 108 0.5625 192 0.0502721984246772 124 0.673913043478261 184 -32 52 84 proliferation
1598 CPI-CS06E556972 Kupffer cells MAIT cells 2 IL15 IL15 receptor 0 0 0.145 112 80 164 Kupffer cells_MAIT cells 2 0.0541972660932144 80 0.588235294117647 136 0.0734341791432191 108 0.5625 192 0.0502721984246772 124 0.673913043478261 184 -32 52 84 proliferation
1599 CPI-CS06E556972 Kupffer cells (SUCNR1+) NK cells 2 IL15 IL15 receptor 0.389 0.389 0.335 112 80 164 Kupffer cells (SUCNR1+)_NK cells 2 0.0541972660932144 80 0.588235294117647 136 0.0734341791432191 108 0.5625 192 0.0502721984246772 124 0.673913043478261 184 -32 52 84 proliferation
1600 CPI-CS06E556972 activated DCs NK cells 2 IL15 IL15 receptor 0.625 0.675 0.408 112 80 164 activated DCs_NK cells 2 0.0541972660932144 80 0.588235294117647 136 0.0734341791432191 108 0.5625 192 0.0502721984246772 124 0.673913043478261 184 -32 52 84 proliferation
1601 CPI-CS06E556972 cDC2 CD8 ab-T cells (stress) IL15 IL15 receptor 0 0 0.143 112 80 164 cDC2_CD8 ab-T cells (stress) 0.0541972660932144 80 0.588235294117647 136 0.0734341791432191 108 0.5625 192 0.0502721984246772 124 0.673913043478261 184 -32 52 84 proliferation
1602 CPI-CS06E556972 Macrophages (HES4+) CD8 ab-T cells 2 IL15 IL15 receptor 0.157 0 0.14 112 80 164 Macrophages (HES4+)_CD8 ab-T cells 2 0.0541972660932144 80 0.588235294117647 136 0.0734341791432191 108 0.5625 192 0.0502721984246772 124 0.673913043478261 184 -32 52 84 proliferation
1603 CPI-CS06E556972 VSMC gd-T cells IL15 IL15 receptor 0 0.268 0 112 80 164 VSMC_gd-T cells 0.0541972660932144 80 0.588235294117647 136 0.0734341791432191 108 0.5625 192 0.0502721984246772 124 0.673913043478261 184 -32 52 84 proliferation
1604 CPI-CS06E556972 Stellate cells ILC3 IL15 IL15 receptor 0.208 0.199 0.11 112 80 164 Stellate cells_ILC3 0.0541972660932144 80 0.588235294117647 136 0.0734341791432191 108 0.5625 192 0.0502721984246772 124 0.673913043478261 184 -32 52 84 proliferation
1605 CPI-CS06E556972 Macrophages (HES4+) MAIT cells 2 IL15 IL15 receptor 0.17 0 0.154 112 80 164 Macrophages (HES4+)_MAIT cells 2 0.0541972660932144 80 0.588235294117647 136 0.0734341791432191 108 0.5625 192 0.0502721984246772 124 0.673913043478261 184 -32 52 84 proliferation
1606 CPI-CS06E556972 LSEC (interferon) MAIT cells 2 IL15 IL15 receptor 0 0 0.141 112 80 164 LSEC (interferon)_MAIT cells 2 0.0541972660932144 80 0.588235294117647 136 0.0734341791432191 108 0.5625 192 0.0502721984246772 124 0.673913043478261 184 -32 52 84 proliferation
1607 CPI-CS06E556972 Macrophages (HES4+) Dividing T/NK cells IL15 IL15 receptor 0.487 0 0.365 112 80 164 Macrophages (HES4+)_Dividing T/NK cells 0.0541972660932144 80 0.588235294117647 136 0.0734341791432191 108 0.5625 192 0.0502721984246772 124 0.673913043478261 184 -32 52 84 proliferation
1608 CPI-CS06E556972 Kupffer cells (SUCNR1+) CD8 ab-T cells 1 IL15 IL15 receptor 0.153 0.167 0.219 112 80 164 Kupffer cells (SUCNR1+)_CD8 ab-T cells 1 0.0541972660932144 80 0.588235294117647 136 0.0734341791432191 108 0.5625 192 0.0502721984246772 124 0.673913043478261 184 -32 52 84 proliferation
1609 CPI-CS06E556972 Stellate cells ab-T cells (stress) IL15 IL15 receptor 0.225 0.146 0.17 112 80 164 Stellate cells_ab-T cells (stress) 0.0541972660932144 80 0.588235294117647 136 0.0734341791432191 108 0.5625 192 0.0502721984246772 124 0.673913043478261 184 -32 52 84 proliferation
1610 CPI-CS06E556972 cDC1 Dividing T/NK cells IL15 IL15 receptor 0.47 0.383 0.399 112 80 164 cDC1_Dividing T/NK cells 0.0541972660932144 80 0.588235294117647 136 0.0734341791432191 108 0.5625 192 0.0502721984246772 124 0.673913043478261 184 -32 52 84 proliferation
1611 CPI-CS06E556972 Stellate cells NK cells 3 IL15 IL15 receptor 0.512 0.335 0.357 112 80 164 Stellate cells_NK cells 3 0.0541972660932144 80 0.588235294117647 136 0.0734341791432191 108 0.5625 192 0.0502721984246772 124 0.673913043478261 184 -32 52 84 proliferation
1612 CPI-CS06E556972 EC non-LSEC NK cells 3 IL15 IL15 receptor 0 0 0.356 112 80 164 EC non-LSEC_NK cells 3 0.0541972660932144 80 0.588235294117647 136 0.0734341791432191 108 0.5625 192 0.0502721984246772 124 0.673913043478261 184 -32 52 84 proliferation
1613 CPI-CS06E556972 cDC1 NK cells 3 IL15 IL15 receptor 0.423 0.344 0.394 112 80 164 cDC1_NK cells 3 0.0541972660932144 80 0.588235294117647 136 0.0734341791432191 108 0.5625 192 0.0502721984246772 124 0.673913043478261 184 -32 52 84 proliferation
1614 CPI-CS06E556972 Kupffer cells TRM cells IL15 IL15 receptor 0 0 0.14 112 80 164 Kupffer cells_TRM cells 0.0541972660932144 80 0.588235294117647 136 0.0734341791432191 108 0.5625 192 0.0502721984246772 124 0.673913043478261 184 -32 52 84 proliferation
1615 CPI-CS06E556972 ILC3 Dividing T/NK cells IL15 IL15 receptor 0.49 0 0 112 80 164 ILC3_Dividing T/NK cells 0.0541972660932144 80 0.588235294117647 136 0.0734341791432191 108 0.5625 192 0.0502721984246772 124 0.673913043478261 184 -32 52 84 proliferation
1616 CPI-CS06E556972 Dividing cDCs MAIT cells 1 IL15 IL15 receptor 0.122 0 0.124 112 80 164 Dividing cDCs_MAIT cells 1 0.0541972660932144 80 0.588235294117647 136 0.0734341791432191 108 0.5625 192 0.0502721984246772 124 0.673913043478261 184 -32 52 84 proliferation
1617 CPI-CS06E556972 Macrophages (HES4+) Treg IL15 IL15 receptor 0.422 0 0.251 112 80 164 Macrophages (HES4+)_Treg 0.0541972660932144 80 0.588235294117647 136 0.0734341791432191 108 0.5625 192 0.0502721984246772 124 0.673913043478261 184 -32 52 84 proliferation
1618 CPI-CS06E556972 cDC2 CD8 ab-T cells 2 IL15 IL15 receptor 0 0 0.138 112 80 164 cDC2_CD8 ab-T cells 2 0.0541972660932144 80 0.588235294117647 136 0.0734341791432191 108 0.5625 192 0.0502721984246772 124 0.673913043478261 184 -32 52 84 proliferation
1619 CPI-CS06E556972 Dividing cDCs MAIT cells 2 IL15 IL15 receptor 0.159 0 0.141 112 80 164 Dividing cDCs_MAIT cells 2 0.0541972660932144 80 0.588235294117647 136 0.0734341791432191 108 0.5625 192 0.0502721984246772 124 0.673913043478261 184 -32 52 84 proliferation
1620 CPI-CS06E556972 EC non-LSEC Dividing T/NK cells IL15 IL15 receptor 0 0 0.362 112 80 164 EC non-LSEC_Dividing T/NK cells 0.0541972660932144 80 0.588235294117647 136 0.0734341791432191 108 0.5625 192 0.0502721984246772 124 0.673913043478261 184 -32 52 84 proliferation
1621 CPI-CS06E556972 Treg NK cells 1 IL15 IL15 receptor 0.373 0 0 112 80 164 Treg_NK cells 1 0.0541972660932144 80 0.588235294117647 136 0.0734341791432191 108 0.5625 192 0.0502721984246772 124 0.673913043478261 184 -32 52 84 proliferation
1622 CPI-CS06E556972 Macrophages CD8 ab-T cells 1 IL15 IL15 receptor 0 0 0.192 112 80 164 Macrophages_CD8 ab-T cells 1 0.0541972660932144 80 0.588235294117647 136 0.0734341791432191 108 0.5625 192 0.0502721984246772 124 0.673913043478261 184 -32 52 84 proliferation
1623 CPI-CS06E556972 cDC1 Naive CD4+ T cells IL15 IL15 receptor 0 0.12 0 112 80 164 cDC1_Naive CD4+ T cells 0.0541972660932144 80 0.588235294117647 136 0.0734341791432191 108 0.5625 192 0.0502721984246772 124 0.673913043478261 184 -32 52 84 proliferation
1624 CPI-CS06E556972 Macrophages (HES4+) NK cells 2 IL15 IL15 receptor 0.398 0 0.313 112 80 164 Macrophages (HES4+)_NK cells 2 0.0541972660932144 80 0.588235294117647 136 0.0734341791432191 108 0.5625 192 0.0502721984246772 124 0.673913043478261 184 -32 52 84 proliferation
1625 CPI-CS06E556972 Kupffer cells MAIT cells 1 IL15 IL15 receptor 0 0 0.128 112 80 164 Kupffer cells_MAIT cells 1 0.0541972660932144 80 0.588235294117647 136 0.0734341791432191 108 0.5625 192 0.0502721984246772 124 0.673913043478261 184 -32 52 84 proliferation
1626 CPI-CS06E556972 Treg ab-T cells (stress) IL15 IL15 receptor 0.136 0 0 112 80 164 Treg_ab-T cells (stress) 0.0541972660932144 80 0.588235294117647 136 0.0734341791432191 108 0.5625 192 0.0502721984246772 124 0.673913043478261 184 -32 52 84 proliferation
1627 CPI-CS06E556972 ILC3 ab-T cells (stress) IL15 IL15 receptor 0.156 0 0 112 80 164 ILC3_ab-T cells (stress) 0.0541972660932144 80 0.588235294117647 136 0.0734341791432191 108 0.5625 192 0.0502721984246772 124 0.673913043478261 184 -32 52 84 proliferation
1628 CPI-CS06E556972 Kupffer cells NK cells 1 IL15 IL15 receptor 0 0 0.294 112 80 164 Kupffer cells_NK cells 1 0.0541972660932144 80 0.588235294117647 136 0.0734341791432191 108 0.5625 192 0.0502721984246772 124 0.673913043478261 184 -32 52 84 proliferation
1629 CPI-CS06E556972 Macrophages ILC3 IL15 IL15 receptor 0 0 0.108 112 80 164 Macrophages_ILC3 0.0541972660932144 80 0.588235294117647 136 0.0734341791432191 108 0.5625 192 0.0502721984246772 124 0.673913043478261 184 -32 52 84 proliferation
1630 CPI-CS06E556972 Treg NK cells 2 IL15 IL15 receptor 0.38 0 0 112 80 164 Treg_NK cells 2 0.0541972660932144 80 0.588235294117647 136 0.0734341791432191 108 0.5625 192 0.0502721984246772 124 0.673913043478261 184 -32 52 84 proliferation
1631 CPI-CS06E556972 Macrophages ab-T cells (stress) IL15 IL15 receptor 0 0 0.168 112 80 164 Macrophages_ab-T cells (stress) 0.0541972660932144 80 0.588235294117647 136 0.0734341791432191 108 0.5625 192 0.0502721984246772 124 0.673913043478261 184 -32 52 84 proliferation
1632 CPI-CS06E556972 ILC3 MAIT cells 2 IL15 IL15 receptor 0.172 0 0 112 80 164 ILC3_MAIT cells 2 0.0541972660932144 80 0.588235294117647 136 0.0734341791432191 108 0.5625 192 0.0502721984246772 124 0.673913043478261 184 -32 52 84 proliferation
1633 CPI-CS06E556972 Macrophages Dividing T/NK cells IL15 IL15 receptor 0 0 0.36 112 80 164 Macrophages_Dividing T/NK cells 0.0541972660932144 80 0.588235294117647 136 0.0734341791432191 108 0.5625 192 0.0502721984246772 124 0.673913043478261 184 -32 52 84 proliferation
1634 CPI-CS06E556972 cDC1 CD8 ab-T cells (stress) IL15 IL15 receptor 0 0.187 0.18 112 80 164 cDC1_CD8 ab-T cells (stress) 0.0541972660932144 80 0.588235294117647 136 0.0734341791432191 108 0.5625 192 0.0502721984246772 124 0.673913043478261 184 -32 52 84 proliferation
1635 CPI-CS06E556972 Macrophages (HES4+) MAIT cells 1 IL15 IL15 receptor 0.133 0 0.137 112 80 164 Macrophages (HES4+)_MAIT cells 1 0.0541972660932144 80 0.588235294117647 136 0.0734341791432191 108 0.5625 192 0.0502721984246772 124 0.673913043478261 184 -32 52 84 proliferation
1636 CPI-CS06E556972 cDC2 Dividing T/NK cells IL15 IL15 receptor 0 0 0.363 112 80 164 cDC2_Dividing T/NK cells 0.0541972660932144 80 0.588235294117647 136 0.0734341791432191 108 0.5625 192 0.0502721984246772 124 0.673913043478261 184 -32 52 84 proliferation
1637 CPI-CS06E556972 cDC2 NK cells 3 IL15 IL15 receptor 0 0 0.357 112 80 164 cDC2_NK cells 3 0.0541972660932144 80 0.588235294117647 136 0.0734341791432191 108 0.5625 192 0.0502721984246772 124 0.673913043478261 184 -32 52 84 proliferation
1638 CPI-CS06E556972 cDC2 Infiltrating NK cells IL15 IL15 receptor 0 0 0.366 112 80 164 cDC2_Infiltrating NK cells 0.0541972660932144 80 0.588235294117647 136 0.0734341791432191 108 0.5625 192 0.0502721984246772 124 0.673913043478261 184 -32 52 84 proliferation
1639 CPI-CS06E556972 cDC2 MAIT cells 1 IL15 IL15 receptor 0 0 0.135 112 80 164 cDC2_MAIT cells 1 0.0541972660932144 80 0.588235294117647 136 0.0734341791432191 108 0.5625 192 0.0502721984246772 124 0.673913043478261 184 -32 52 84 proliferation
1640 CPI-CS06E556972 EC non-LSEC ILC3 IL15 IL15 receptor 0 0 0.109 112 80 164 EC non-LSEC_ILC3 0.0541972660932144 80 0.588235294117647 136 0.0734341791432191 108 0.5625 192 0.0502721984246772 124 0.673913043478261 184 -32 52 84 proliferation
1641 CPI-CS06E556972 Kupffer cells (SUCNR1+) NK cells 3 IL15 IL15 receptor 0.432 0.309 0.381 112 80 164 Kupffer cells (SUCNR1+)_NK cells 3 0.0541972660932144 80 0.588235294117647 136 0.0734341791432191 108 0.5625 192 0.0502721984246772 124 0.673913043478261 184 -32 52 84 proliferation
1642 CPI-CS06E556972 VSMC NK cells 3 IL15 IL15 receptor 0 0.301 0 112 80 164 VSMC_NK cells 3 0.0541972660932144 80 0.588235294117647 136 0.0734341791432191 108 0.5625 192 0.0502721984246772 124 0.673913043478261 184 -32 52 84 proliferation
1643 CPI-CS06E556972 Treg Infiltrating NK cells IL15 IL15 receptor 0.428 0 0 112 80 164 Treg_Infiltrating NK cells 0.0541972660932144 80 0.588235294117647 136 0.0734341791432191 108 0.5625 192 0.0502721984246772 124 0.673913043478261 184 -32 52 84 proliferation
1644 CPI-CS06E556972 Stellate cells gd-T cells IL15 IL15 receptor 0.387 0.302 0.324 112 80 164 Stellate cells_gd-T cells 0.0541972660932144 80 0.588235294117647 136 0.0734341791432191 108 0.5625 192 0.0502721984246772 124 0.673913043478261 184 -32 52 84 proliferation
1645 CPI-CS06E556972 Kupffer cells (SUCNR1+) CD8 ab-T cells (stress) IL15 IL15 receptor 0 0.152 0.168 112 80 164 Kupffer cells (SUCNR1+)_CD8 ab-T cells (stress) 0.0541972660932144 80 0.588235294117647 136 0.0734341791432191 108 0.5625 192 0.0502721984246772 124 0.673913043478261 184 -32 52 84 proliferation
1646 CPI-CS06E556972 LSEC (interferon) ab-T cells (stress) IL15 IL15 receptor 0 0 0.159 112 80 164 LSEC (interferon)_ab-T cells (stress) 0.0541972660932144 80 0.588235294117647 136 0.0734341791432191 108 0.5625 192 0.0502721984246772 124 0.673913043478261 184 -32 52 84 proliferation
1647 CPI-CS06E556972 Dividing cDCs CD8 ab-T cells 2 IL15 IL15 receptor 0.146 0 0.127 112 80 164 Dividing cDCs_CD8 ab-T cells 2 0.0541972660932144 80 0.588235294117647 136 0.0734341791432191 108 0.5625 192 0.0502721984246772 124 0.673913043478261 184 -32 52 84 proliferation
1648 CPI-CS06E556972 LSEC (interferon) Treg IL15 IL15 receptor 0 0 0.238 112 80 164 LSEC (interferon)_Treg 0.0541972660932144 80 0.588235294117647 136 0.0734341791432191 108 0.5625 192 0.0502721984246772 124 0.673913043478261 184 -32 52 84 proliferation
1649 CPI-CS06E556972 cDC2 Treg IL15 IL15 receptor 0 0 0.249 112 80 164 cDC2_Treg 0.0541972660932144 80 0.588235294117647 136 0.0734341791432191 108 0.5625 192 0.0502721984246772 124 0.673913043478261 184 -32 52 84 proliferation
1650 CPI-CS06E556972 Treg CD8 ab-T cells 1 IL15 IL15 receptor 0.144 0 0 112 80 164 Treg_CD8 ab-T cells 1 0.0541972660932144 80 0.588235294117647 136 0.0734341791432191 108 0.5625 192 0.0502721984246772 124 0.673913043478261 184 -32 52 84 proliferation
1651 CPI-CS06E556972 Kupffer cells (SUCNR1+) CD8 ab-T cells 2 IL15 IL15 receptor 0.148 0.12 0.162 112 80 164 Kupffer cells (SUCNR1+)_CD8 ab-T cells 2 0.0541972660932144 80 0.588235294117647 136 0.0734341791432191 108 0.5625 192 0.0502721984246772 124 0.673913043478261 184 -32 52 84 proliferation
1652 CPI-CS06E556972 EC non-LSEC CD8 ab-T cells (stress) IL15 IL15 receptor 0 0 0.143 112 80 164 EC non-LSEC_CD8 ab-T cells (stress) 0.0541972660932144 80 0.588235294117647 136 0.0734341791432191 108 0.5625 192 0.0502721984246772 124 0.673913043478261 184 -32 52 84 proliferation
1653 CPI-CS06E556972 LSEC (interferon) TRM cells IL15 IL15 receptor 0 0 0.136 112 80 164 LSEC (interferon)_TRM cells 0.0541972660932144 80 0.588235294117647 136 0.0734341791432191 108 0.5625 192 0.0502721984246772 124 0.673913043478261 184 -32 52 84 proliferation
1654 CPI-CS06E556972 Kupffer cells (SUCNR1+) ILC3 IL15 IL15 receptor 0.128 0.173 0.134 112 80 164 Kupffer cells (SUCNR1+)_ILC3 0.0541972660932144 80 0.588235294117647 136 0.0734341791432191 108 0.5625 192 0.0502721984246772 124 0.673913043478261 184 -32 52 84 proliferation
1655 CPI-CS06E556972 cDC2 ab-T cells (stress) IL15 IL15 receptor 0 0 0.17 112 80 164 cDC2_ab-T cells (stress) 0.0541972660932144 80 0.588235294117647 136 0.0734341791432191 108 0.5625 192 0.0502721984246772 124 0.673913043478261 184 -32 52 84 proliferation
1656 CPI-CS06E556972 Macrophages MAIT cells 2 IL15 IL15 receptor 0 0 0.15 112 80 164 Macrophages_MAIT cells 2 0.0541972660932144 80 0.588235294117647 136 0.0734341791432191 108 0.5625 192 0.0502721984246772 124 0.673913043478261 184 -32 52 84 proliferation
1657 CPI-CS06E556972 Macrophages (HES4+) gd-T cells IL15 IL15 receptor 0.316 0 0.325 112 80 164 Macrophages (HES4+)_gd-T cells 0.0541972660932144 80 0.588235294117647 136 0.0734341791432191 108 0.5625 192 0.0502721984246772 124 0.673913043478261 184 -32 52 84 proliferation
1658 CPI-CS06E556972 Macrophages gd-T cells IL15 IL15 receptor 0 0 0.321 112 80 164 Macrophages_gd-T cells 0.0541972660932144 80 0.588235294117647 136 0.0734341791432191 108 0.5625 192 0.0502721984246772 124 0.673913043478261 184 -32 52 84 proliferation
1659 CPI-CS06E556972 Stellate cells NK cells 1 IL15 IL15 receptor 0.462 0.271 0.301 112 80 164 Stellate cells_NK cells 1 0.0541972660932144 80 0.588235294117647 136 0.0734341791432191 108 0.5625 192 0.0502721984246772 124 0.673913043478261 184 -32 52 84 proliferation
1660 CPI-CS06E556972 Kupffer cells (SUCNR1+) Naive CD4+ T cells IL15 IL15 receptor 0 0.085 0 112 80 164 Kupffer cells (SUCNR1+)_Naive CD4+ T cells 0.0541972660932144 80 0.588235294117647 136 0.0734341791432191 108 0.5625 192 0.0502721984246772 124 0.673913043478261 184 -32 52 84 proliferation
1661 CPI-CS06E556972 cDC2 ILC3 IL15 IL15 receptor 0 0 0.11 112 80 164 cDC2_ILC3 0.0541972660932144 80 0.588235294117647 136 0.0734341791432191 108 0.5625 192 0.0502721984246772 124 0.673913043478261 184 -32 52 84 proliferation
1662 CPI-CS06E556972 Dividing cDCs Treg IL15 IL15 receptor 0.412 0 0.238 112 80 164 Dividing cDCs_Treg 0.0541972660932144 80 0.588235294117647 136 0.0734341791432191 108 0.5625 192 0.0502721984246772 124 0.673913043478261 184 -32 52 84 proliferation
1663 CPI-CS06E556972 Dividing cDCs Infiltrating NK cells IL15 IL15 receptor 0.436 0 0.355 112 80 164 Dividing cDCs_Infiltrating NK cells 0.0541972660932144 80 0.588235294117647 136 0.0734341791432191 108 0.5625 192 0.0502721984246772 124 0.673913043478261 184 -32 52 84 proliferation
1664 CPI-CS06E556972 VSMC ab-T cells (stress) IL15 IL15 receptor 0 0.111 0 112 80 164 VSMC_ab-T cells (stress) 0.0541972660932144 80 0.588235294117647 136 0.0734341791432191 108 0.5625 192 0.0502721984246772 124 0.673913043478261 184 -32 52 84 proliferation
1665 CPI-CS06E556972 EC non-LSEC CD8 ab-T cells 1 IL15 IL15 receptor 0 0 0.194 112 80 164 EC non-LSEC_CD8 ab-T cells 1 0.0541972660932144 80 0.588235294117647 136 0.0734341791432191 108 0.5625 192 0.0502721984246772 124 0.673913043478261 184 -32 52 84 proliferation
1666 CPI-CS06E556972 VSMC Treg IL15 IL15 receptor 0 0.255 0 112 80 164 VSMC_Treg 0.0541972660932144 80 0.588235294117647 136 0.0734341791432191 108 0.5625 192 0.0502721984246772 124 0.673913043478261 184 -32 52 84 proliferation
1667 CPI-CS06E556972 activated DCs MAIT cells 1 IL15 IL15 receptor 0.359 0.384 0.232 112 80 164 activated DCs_MAIT cells 1 0.0541972660932144 80 0.588235294117647 136 0.0734341791432191 108 0.5625 192 0.0502721984246772 124 0.673913043478261 184 -32 52 84 proliferation
1668 CPI-CS06E556972 ILC3 CD8 ab-T cells 2 IL15 IL15 receptor 0.159 0 0 112 80 164 ILC3_CD8 ab-T cells 2 0.0541972660932144 80 0.588235294117647 136 0.0734341791432191 108 0.5625 192 0.0502721984246772 124 0.673913043478261 184 -32 52 84 proliferation
1669 CPI-CS06E556972 Treg CD8 ab-T cells 2 IL15 IL15 receptor 0.139 0 0 112 80 164 Treg_CD8 ab-T cells 2 0.0541972660932144 80 0.588235294117647 136 0.0734341791432191 108 0.5625 192 0.0502721984246772 124 0.673913043478261 184 -32 52 84 proliferation
1670 CPI-CS06E556972 LSEC (interferon) gd-T cells IL15 IL15 receptor 0 0 0.312 112 80 164 LSEC (interferon)_gd-T cells 0.0541972660932144 80 0.588235294117647 136 0.0734341791432191 108 0.5625 192 0.0502721984246772 124 0.673913043478261 184 -32 52 84 proliferation
1671 CPI-CS06E556972 VSMC MAIT cells 1 IL15 IL15 receptor 0 0.09 0 112 80 164 VSMC_MAIT cells 1 0.0541972660932144 80 0.588235294117647 136 0.0734341791432191 108 0.5625 192 0.0502721984246772 124 0.673913043478261 184 -32 52 84 proliferation
1672 CPI-CS06E556972 Stellate cells Infiltrating NK cells IL15 IL15 receptor 0.517 0.378 0.367 112 80 164 Stellate cells_Infiltrating NK cells 0.0541972660932144 80 0.588235294117647 136 0.0734341791432191 108 0.5625 192 0.0502721984246772 124 0.673913043478261 184 -32 52 84 proliferation
1673 CPI-CS06E556972 Dividing cDCs NK cells 1 IL15 IL15 receptor 0.381 0 0.29 112 80 164 Dividing cDCs_NK cells 1 0.0541972660932144 80 0.588235294117647 136 0.0734341791432191 108 0.5625 192 0.0502721984246772 124 0.673913043478261 184 -32 52 84 proliferation
1674 CPI-CS06E556972 Macrophages MAIT cells 1 IL15 IL15 receptor 0 0 0.132 112 80 164 Macrophages_MAIT cells 1 0.0541972660932144 80 0.588235294117647 136 0.0734341791432191 108 0.5625 192 0.0502721984246772 124 0.673913043478261 184 -32 52 84 proliferation
1675 CPI-CS06E556972 activated DCs MAIT cells 2 IL15 IL15 receptor 0.396 0.385 0.25 112 80 164 activated DCs_MAIT cells 2 0.0541972660932144 80 0.588235294117647 136 0.0734341791432191 108 0.5625 192 0.0502721984246772 124 0.673913043478261 184 -32 52 84 proliferation
1676 CPI-CS06E556972 Dividing cDCs CD8 ab-T cells (stress) IL15 IL15 receptor 0 0 0.133 112 80 164 Dividing cDCs_CD8 ab-T cells (stress) 0.0541972660932144 80 0.588235294117647 136 0.0734341791432191 108 0.5625 192 0.0502721984246772 124 0.673913043478261 184 -32 52 84 proliferation
1677 CPI-CS06E556972 Stellate cells TRM cells IL15 IL15 receptor 0.207 0.147 0.147 112 80 164 Stellate cells_TRM cells 0.0541972660932144 80 0.588235294117647 136 0.0734341791432191 108 0.5625 192 0.0502721984246772 124 0.673913043478261 184 -32 52 84 proliferation
1678 CPI-CS06E556972 Treg NK cells 3 IL15 IL15 receptor 0.423 0 0 112 80 164 Treg_NK cells 3 0.0541972660932144 80 0.588235294117647 136 0.0734341791432191 108 0.5625 192 0.0502721984246772 124 0.673913043478261 184 -32 52 84 proliferation
1679 CPI-CS06E556972 activated DCs ab-T cells (stress) IL15 IL15 receptor 0.38 0.406 0.267 112 80 164 activated DCs_ab-T cells (stress) 0.0541972660932144 80 0.588235294117647 136 0.0734341791432191 108 0.5625 192 0.0502721984246772 124 0.673913043478261 184 -32 52 84 proliferation
1680 CPI-CS06E556972 LSEC (interferon) Dividing T/NK cells IL15 IL15 receptor 0 0 0.352 112 80 164 LSEC (interferon)_Dividing T/NK cells 0.0541972660932144 80 0.588235294117647 136 0.0734341791432191 108 0.5625 192 0.0502721984246772 124 0.673913043478261 184 -32 52 84 proliferation
1681 CPI-CS06E556972 Kupffer cells Dividing T/NK cells IL15 IL15 receptor 0 0 0.355 112 80 164 Kupffer cells_Dividing T/NK cells 0.0541972660932144 80 0.588235294117647 136 0.0734341791432191 108 0.5625 192 0.0502721984246772 124 0.673913043478261 184 -32 52 84 proliferation
1682 CPI-CS06E556972 LSEC (interferon) MAIT cells 1 IL15 IL15 receptor 0 0 0.124 112 80 164 LSEC (interferon)_MAIT cells 1 0.0541972660932144 80 0.588235294117647 136 0.0734341791432191 108 0.5625 192 0.0502721984246772 124 0.673913043478261 184 -32 52 84 proliferation
1683 CPI-CS06E556972 cDC2 gd-T cells IL15 IL15 receptor 0 0 0.323 112 80 164 cDC2_gd-T cells 0.0541972660932144 80 0.588235294117647 136 0.0734341791432191 108 0.5625 192 0.0502721984246772 124 0.673913043478261 184 -32 52 84 proliferation
1684 CPI-CS06E556972 Kupffer cells (SUCNR1+) Dividing T/NK cells IL15 IL15 receptor 0.479 0.348 0.387 112 80 164 Kupffer cells (SUCNR1+)_Dividing T/NK cells 0.0541972660932144 80 0.588235294117647 136 0.0734341791432191 108 0.5625 192 0.0502721984246772 124 0.673913043478261 184 -32 52 84 proliferation
1685 CPI-CS06E556972 Stellate cells MAIT cells 2 IL15 IL15 receptor 0.241 0.126 0.153 112 80 164 Stellate cells_MAIT cells 2 0.0541972660932144 80 0.588235294117647 136 0.0734341791432191 108 0.5625 192 0.0502721984246772 124 0.673913043478261 184 -32 52 84 proliferation
1686 CPI-CS06E556972 Stellate cells Treg IL15 IL15 receptor 0.494 0.289 0.249 112 80 164 Stellate cells_Treg 0.0541972660932144 80 0.588235294117647 136 0.0734341791432191 108 0.5625 192 0.0502721984246772 124 0.673913043478261 184 -32 52 84 proliferation
1687 CPI-CS06E556972 Dividing cDCs NK cells 3 IL15 IL15 receptor 0.43 0 0.346 112 80 164 Dividing cDCs_NK cells 3 0.0541972660932144 80 0.588235294117647 136 0.0734341791432191 108 0.5625 192 0.0502721984246772 124 0.673913043478261 184 -32 52 84 proliferation
1688 CPI-CS06E556972 Kupffer cells (SUCNR1+) Infiltrating NK cells IL15 IL15 receptor 0.437 0.352 0.39 112 80 164 Kupffer cells (SUCNR1+)_Infiltrating NK cells 0.0541972660932144 80 0.588235294117647 136 0.0734341791432191 108 0.5625 192 0.0502721984246772 124 0.673913043478261 184 -32 52 84 proliferation
1689 CPI-CS06E556972 cDC1 Infiltrating NK cells IL15 IL15 receptor 0.428 0.387 0.403 112 80 164 cDC1_Infiltrating NK cells 0.0541972660932144 80 0.588235294117647 136 0.0734341791432191 108 0.5625 192 0.0502721984246772 124 0.673913043478261 184 -32 52 84 proliferation
1690 CPI-CS06E556972 cDC2 NK cells 1 IL15 IL15 receptor 0 0 0.301 112 80 164 cDC2_NK cells 1 0.0541972660932144 80 0.588235294117647 136 0.0734341791432191 108 0.5625 192 0.0502721984246772 124 0.673913043478261 184 -32 52 84 proliferation
1691 CPI-CS06E556972 Macrophages (HES4+) TRM cells IL15 IL15 receptor 0.135 0 0.149 112 80 164 Macrophages (HES4+)_TRM cells 0.0541972660932144 80 0.588235294117647 136 0.0734341791432191 108 0.5625 192 0.0502721984246772 124 0.673913043478261 184 -32 52 84 proliferation
1692 CPI-CS06E556972 Stellate cells MAIT cells 1 IL15 IL15 receptor 0.204 0.124 0.135 112 80 164 Stellate cells_MAIT cells 1 0.0541972660932144 80 0.588235294117647 136 0.0734341791432191 108 0.5625 192 0.0502721984246772 124 0.673913043478261 184 -32 52 84 proliferation
1693 CPI-CS06E556972 Kupffer cells (SUCNR1+) gd-T cells IL15 IL15 receptor 0.307 0.276 0.347 112 80 164 Kupffer cells (SUCNR1+)_gd-T cells 0.0541972660932144 80 0.588235294117647 136 0.0734341791432191 108 0.5625 192 0.0502721984246772 124 0.673913043478261 184 -32 52 84 proliferation
1694 CPI-CS06E556972 Stellate cells CD8 ab-T cells 2 IL15 IL15 receptor 0.228 0.146 0.138 112 80 164 Stellate cells_CD8 ab-T cells 2 0.0541972660932144 80 0.588235294117647 136 0.0734341791432191 108 0.5625 192 0.0502721984246772 124 0.673913043478261 184 -32 52 84 proliferation
1695 CPI-CS06E556972 Kupffer cells CD8 ab-T cells (stress) IL15 IL15 receptor 0 0 0.136 112 80 164 Kupffer cells_CD8 ab-T cells (stress) 0.0541972660932144 80 0.588235294117647 136 0.0734341791432191 108 0.5625 192 0.0502721984246772 124 0.673913043478261 184 -32 52 84 proliferation
1696 CPI-CS06E556972 activated DCs Naive CD4+ T cells IL15 IL15 receptor 0 0.371 0 112 80 164 activated DCs_Naive CD4+ T cells 0.0541972660932144 80 0.588235294117647 136 0.0734341791432191 108 0.5625 192 0.0502721984246772 124 0.673913043478261 184 -32 52 84 proliferation
1697 CPI-CS06E556972 Macrophages CD8 ab-T cells 2 IL15 IL15 receptor 0 0 0.135 112 80 164 Macrophages_CD8 ab-T cells 2 0.0541972660932144 80 0.588235294117647 136 0.0734341791432191 108 0.5625 192 0.0502721984246772 124 0.673913043478261 184 -32 52 84 proliferation
1698 CPI-CS06E556972 EC non-LSEC MAIT cells 1 IL15 IL15 receptor 0 0 0.134 112 80 164 EC non-LSEC_MAIT cells 1 0.0541972660932144 80 0.588235294117647 136 0.0734341791432191 108 0.5625 192 0.0502721984246772 124 0.673913043478261 184 -32 52 84 proliferation
1699 CPI-CS06E556972 Stellate cells CD8 ab-T cells 1 IL15 IL15 receptor 0.233 0.193 0.195 112 80 164 Stellate cells_CD8 ab-T cells 1 0.0541972660932144 80 0.588235294117647 136 0.0734341791432191 108 0.5625 192 0.0502721984246772 124 0.673913043478261 184 -32 52 84 proliferation
1700 CPI-CS06E556972 Stellate cells NK cells 2 IL15 IL15 receptor 0.469 0.415 0.311 112 80 164 Stellate cells_NK cells 2 0.0541972660932144 80 0.588235294117647 136 0.0734341791432191 108 0.5625 192 0.0502721984246772 124 0.673913043478261 184 -32 52 84 proliferation
1701 CPI-CS06E556972 Stellate cells Dividing T/NK cells IL15 IL15 receptor 0.559 0.374 0.363 112 80 164 Stellate cells_Dividing T/NK cells 0.0541972660932144 80 0.588235294117647 136 0.0734341791432191 108 0.5625 192 0.0502721984246772 124 0.673913043478261 184 -32 52 84 proliferation
1702 CPI-CS06E556972 LSEC (interferon) CD8 ab-T cells 2 IL15 IL15 receptor 0 0 0.127 112 80 164 LSEC (interferon)_CD8 ab-T cells 2 0.0541972660932144 80 0.588235294117647 136 0.0734341791432191 108 0.5625 192 0.0502721984246772 124 0.673913043478261 184 -32 52 84 proliferation
1703 CPI-CS06E556972 ILC3 NK cells 3 IL15 IL15 receptor 0.443 0 0 112 80 164 ILC3_NK cells 3 0.0541972660932144 80 0.588235294117647 136 0.0734341791432191 108 0.5625 192 0.0502721984246772 124 0.673913043478261 184 -32 52 84 proliferation
1704 CPI-CS06E556972 EC non-LSEC NK cells 2 IL15 IL15 receptor 0 0 0.31 112 80 164 EC non-LSEC_NK cells 2 0.0541972660932144 80 0.588235294117647 136 0.0734341791432191 108 0.5625 192 0.0502721984246772 124 0.673913043478261 184 -32 52 84 proliferation
1706 CPI-CS06E556972 EC non-LSEC gd-T cells IL15 IL15 receptor 0 0 0.322 112 80 164 EC non-LSEC_gd-T cells 0.0541972660932144 80 0.588235294117647 136 0.0734341791432191 108 0.5625 192 0.0502721984246772 124 0.673913043478261 184 -32 52 84 proliferation
1707 CPI-CS06E556972 cDC1 CD8 ab-T cells 1 IL15 IL15 receptor 0.144 0.202 0.231 112 80 164 cDC1_CD8 ab-T cells 1 0.0541972660932144 80 0.588235294117647 136 0.0734341791432191 108 0.5625 192 0.0502721984246772 124 0.673913043478261 184 -32 52 84 proliferation
1708 CPI-CS06E556972 Macrophages Treg IL15 IL15 receptor 0 0 0.247 112 80 164 Macrophages_Treg 0.0541972660932144 80 0.588235294117647 136 0.0734341791432191 108 0.5625 192 0.0502721984246772 124 0.673913043478261 184 -32 52 84 proliferation
1709 CPI-CS06E556972 activated DCs CD8 ab-T cells 2 IL15 IL15 receptor 0.383 0.406 0.235 112 80 164 activated DCs_CD8 ab-T cells 2 0.0541972660932144 80 0.588235294117647 136 0.0734341791432191 108 0.5625 192 0.0502721984246772 124 0.673913043478261 184 -32 52 84 proliferation
1710 CPI-CS06E556972 Kupffer cells (SUCNR1+) Treg IL15 IL15 receptor 0.414 0.263 0.273 112 80 164 Kupffer cells (SUCNR1+)_Treg 0.0541972660932144 80 0.588235294117647 136 0.0734341791432191 108 0.5625 192 0.0502721984246772 124 0.673913043478261 184 -32 52 84 proliferation
1711 CPI-CS06E556972 cDC1 CD8 ab-T cells 2 IL15 IL15 receptor 0.139 0.155 0.174 112 80 164 cDC1_CD8 ab-T cells 2 0.0541972660932144 80 0.588235294117647 136 0.0734341791432191 108 0.5625 192 0.0502721984246772 124 0.673913043478261 184 -32 52 84 proliferation
1712 CPI-CS06E556972 cDC1 MAIT cells 1 IL15 IL15 receptor 0.115 0.133 0.171 112 80 164 cDC1_MAIT cells 1 0.0541972660932144 80 0.588235294117647 136 0.0734341791432191 108 0.5625 192 0.0502721984246772 124 0.673913043478261 184 -32 52 84 proliferation
1713 CPI-CS06E556972 activated DCs NK cells 1 IL15 IL15 receptor 0.618 0.53 0.398 112 80 164 activated DCs_NK cells 1 0.0541972660932144 80 0.588235294117647 136 0.0734341791432191 108 0.5625 192 0.0502721984246772 124 0.673913043478261 184 -32 52 84 proliferation
1714 CPI-CS06E556972 Kupffer cells gd-T cells IL15 IL15 receptor 0 0 0.316 112 80 164 Kupffer cells_gd-T cells 0.0541972660932144 80 0.588235294117647 136 0.0734341791432191 108 0.5625 192 0.0502721984246772 124 0.673913043478261 184 -32 52 84 proliferation
1715 CPI-CS06E556972 Dividing cDCs NK cells 2 IL15 IL15 receptor 0.388 0 0.3 112 80 164 Dividing cDCs_NK cells 2 0.0541972660932144 80 0.588235294117647 136 0.0734341791432191 108 0.5625 192 0.0502721984246772 124 0.673913043478261 184 -32 52 84 proliferation
1716 CPI-CS06E556972 Kupffer cells Treg IL15 IL15 receptor 0 0 0.242 112 80 164 Kupffer cells_Treg 0.0541972660932144 80 0.588235294117647 136 0.0734341791432191 108 0.5625 192 0.0502721984246772 124 0.673913043478261 184 -32 52 84 proliferation
1717 CPI-CS06E556972 ILC3 CD8 ab-T cells 1 IL15 IL15 receptor 0.164 0 0 112 80 164 ILC3_CD8 ab-T cells 1 0.0541972660932144 80 0.588235294117647 136 0.0734341791432191 108 0.5625 192 0.0502721984246772 124 0.673913043478261 184 -32 52 84 proliferation
1718 CPI-CS06E556972 Macrophages TRM cells IL15 IL15 receptor 0 0 0.144 112 80 164 Macrophages_TRM cells 0.0541972660932144 80 0.588235294117647 136 0.0734341791432191 108 0.5625 192 0.0502721984246772 124 0.673913043478261 184 -32 52 84 proliferation
1719 CPI-CS06E556972 Kupffer cells (SUCNR1+) MAIT cells 1 IL15 IL15 receptor 0.124 0.098 0.159 112 80 164 Kupffer cells (SUCNR1+)_MAIT cells 1 0.0541972660932144 80 0.588235294117647 136 0.0734341791432191 108 0.5625 192 0.0502721984246772 124 0.673913043478261 184 -32 52 84 proliferation
1720 CPI-CS06E556972 Kupffer cells (SUCNR1+) MAIT cells 2 IL15 IL15 receptor 0.161 0.1 0.176 112 80 164 Kupffer cells (SUCNR1+)_MAIT cells 2 0.0541972660932144 80 0.588235294117647 136 0.0734341791432191 108 0.5625 192 0.0502721984246772 124 0.673913043478261 184 -32 52 84 proliferation
1721 CPI-CS06E556972 Treg Dividing T/NK cells IL15 IL15 receptor 0.47 0 0 112 80 164 Treg_Dividing T/NK cells 0.0541972660932144 80 0.588235294117647 136 0.0734341791432191 108 0.5625 192 0.0502721984246772 124 0.673913043478261 184 -32 52 84 proliferation
1722 CPI-CS06E556972 VSMC CD8 ab-T cells 1 IL15 IL15 receptor 0 0.159 0 112 80 164 VSMC_CD8 ab-T cells 1 0.0541972660932144 80 0.588235294117647 136 0.0734341791432191 108 0.5625 192 0.0502721984246772 124 0.673913043478261 184 -32 52 84 proliferation
1723 CPI-CS06E556972 Kupffer cells Infiltrating NK cells IL15 IL15 receptor 0 0 0.359 112 80 164 Kupffer cells_Infiltrating NK cells 0.0541972660932144 80 0.588235294117647 136 0.0734341791432191 108 0.5625 192 0.0502721984246772 124 0.673913043478261 184 -32 52 84 proliferation
1724 CPI-CS06E556972 VSMC NK cells 2 IL15 IL15 receptor 0 0.381 0 112 80 164 VSMC_NK cells 2 0.0541972660932144 80 0.588235294117647 136 0.0734341791432191 108 0.5625 192 0.0502721984246772 124 0.673913043478261 184 -32 52 84 proliferation
1725 CPI-CS06E556972 activated DCs CD8 ab-T cells 1 IL15 IL15 receptor 0.388 0.453 0.292 112 80 164 activated DCs_CD8 ab-T cells 1 0.0541972660932144 80 0.588235294117647 136 0.0734341791432191 108 0.5625 192 0.0502721984246772 124 0.673913043478261 184 -32 52 84 proliferation
1726 CPI-CS06E556972 activated DCs CD8 ab-T cells (stress) IL15 IL15 receptor 0 0.438 0.241 112 80 164 activated DCs_CD8 ab-T cells (stress) 0.0541972660932144 80 0.588235294117647 136 0.0734341791432191 108 0.5625 192 0.0502721984246772 124 0.673913043478261 184 -32 52 84 proliferation
1727 CPI-CS06E556972 Treg TRM cells IL15 IL15 receptor 0.118 0 0 112 80 164 Treg_TRM cells 0.0541972660932144 80 0.588235294117647 136 0.0734341791432191 108 0.5625 192 0.0502721984246772 124 0.673913043478261 184 -32 52 84 proliferation
1728 CPI-CS06E556972 ILC3 TRM cells IL15 IL15 receptor 0.137 0 0 112 80 164 ILC3_TRM cells 0.0541972660932144 80 0.588235294117647 136 0.0734341791432191 108 0.5625 192 0.0502721984246772 124 0.673913043478261 184 -32 52 84 proliferation
1729 CPI-CS06E556972 Macrophages (HES4+) NK cells 1 IL15 IL15 receptor 0.391 0 0.303 112 80 164 Macrophages (HES4+)_NK cells 1 0.0541972660932144 80 0.588235294117647 136 0.0734341791432191 108 0.5625 192 0.0502721984246772 124 0.673913043478261 184 -32 52 84 proliferation
1730 CPI-CS06E556972 activated DCs gd-T cells IL15 IL15 receptor 0.542 0.562 0.421 112 80 164 activated DCs_gd-T cells 0.0541972660932144 80 0.588235294117647 136 0.0734341791432191 108 0.5625 192 0.0502721984246772 124 0.673913043478261 184 -32 52 84 proliferation
1731 CPI-CS06E556972 Macrophages (HES4+) Infiltrating NK cells IL15 IL15 receptor 0.446 0 0.368 112 80 164 Macrophages (HES4+)_Infiltrating NK cells 0.0541972660932144 80 0.588235294117647 136 0.0734341791432191 108 0.5625 192 0.0502721984246772 124 0.673913043478261 184 -32 52 84 proliferation
1732 CPI-CS06E556972 VSMC MAIT cells 2 IL15 IL15 receptor 0 0.091 0 112 80 164 VSMC_MAIT cells 2 0.0541972660932144 80 0.588235294117647 136 0.0734341791432191 108 0.5625 192 0.0502721984246772 124 0.673913043478261 184 -32 52 84 proliferation
1733 CPI-CS06E556972 VSMC NK cells 1 IL15 IL15 receptor 0 0.236 0 112 80 164 VSMC_NK cells 1 0.0541972660932144 80 0.588235294117647 136 0.0734341791432191 108 0.5625 192 0.0502721984246772 124 0.673913043478261 184 -32 52 84 proliferation
1734 CPI-CS06E556972 Dividing cDCs Dividing T/NK cells IL15 IL15 receptor 0.477 0 0.352 112 80 164 Dividing cDCs_Dividing T/NK cells 0.0541972660932144 80 0.588235294117647 136 0.0734341791432191 108 0.5625 192 0.0502721984246772 124 0.673913043478261 184 -32 52 84 proliferation
1735 CPI-CS06E556972 cDC1 ILC3 IL15 IL15 receptor 0.119 0.208 0.146 112 80 164 cDC1_ILC3 0.0541972660932144 80 0.588235294117647 136 0.0734341791432191 108 0.5625 192 0.0502721984246772 124 0.673913043478261 184 -32 52 84 proliferation
1736 CPI-CS06E556972 Kupffer cells NK cells 2 IL15 IL15 receptor 0 0 0.303 112 80 164 Kupffer cells_NK cells 2 0.0541972660932144 80 0.588235294117647 136 0.0734341791432191 108 0.5625 192 0.0502721984246772 124 0.673913043478261 184 -32 52 84 proliferation
1737 CPI-CS06E556972 Macrophages NK cells 2 IL15 IL15 receptor 0 0 0.308 112 80 164 Macrophages_NK cells 2 0.0541972660932144 80 0.588235294117647 136 0.0734341791432191 108 0.5625 192 0.0502721984246772 124 0.673913043478261 184 -32 52 84 proliferation
1738 CPI-CS06E556972 Stellate cells CD8 ab-T cells (stress) IL15 IL15 receptor 0 0.178 0.144 112 80 164 Stellate cells_CD8 ab-T cells (stress) 0.0541972660932144 80 0.588235294117647 136 0.0734341791432191 108 0.5625 192 0.0502721984246772 124 0.673913043478261 184 -32 52 84 proliferation
1739 CPI-CS06E556972 VSMC CD8 ab-T cells (stress) IL15 IL15 receptor 0 0.143 0 112 80 164 VSMC_CD8 ab-T cells (stress) 0.0541972660932144 80 0.588235294117647 136 0.0734341791432191 108 0.5625 192 0.0502721984246772 124 0.673913043478261 184 -32 52 84 proliferation
1740 CPI-CS06E556972 Kupffer cells CD8 ab-T cells 2 IL15 IL15 receptor 0 0 0.131 112 80 164 Kupffer cells_CD8 ab-T cells 2 0.0541972660932144 80 0.588235294117647 136 0.0734341791432191 108 0.5625 192 0.0502721984246772 124 0.673913043478261 184 -32 52 84 proliferation
1741 CPI-CS06E556972 Dividing cDCs ILC3 IL15 IL15 receptor 0.126 0 0.099 112 80 164 Dividing cDCs_ILC3 0.0541972660932144 80 0.588235294117647 136 0.0734341791432191 108 0.5625 192 0.0502721984246772 124 0.673913043478261 184 -32 52 84 proliferation
1742 CPI-CS06E556972 Dividing cDCs gd-T cells IL15 IL15 receptor 0.305 0 0.312 112 80 164 Dividing cDCs_gd-T cells 0.0541972660932144 80 0.588235294117647 136 0.0734341791432191 108 0.5625 192 0.0502721984246772 124 0.673913043478261 184 -32 52 84 proliferation
1743 CPI-CS06E556972 activated DCs Infiltrating NK cells IL15 IL15 receptor 0.673 0.638 0.464 112 80 164 activated DCs_Infiltrating NK cells 0.0541972660932144 80 0.588235294117647 136 0.0734341791432191 108 0.5625 192 0.0502721984246772 124 0.673913043478261 184 -32 52 84 proliferation
1744 CPI-CS06E556972 VSMC Infiltrating NK cells IL15 IL15 receptor 0 0.344 0 112 80 164 VSMC_Infiltrating NK cells 0.0541972660932144 80 0.588235294117647 136 0.0734341791432191 108 0.5625 192 0.0502721984246772 124 0.673913043478261 184 -32 52 84 proliferation
1745 CPI-CS06E556972 Macrophages Infiltrating NK cells IL15 IL15 receptor 0 0 0.364 112 80 164 Macrophages_Infiltrating NK cells 0.0541972660932144 80 0.588235294117647 136 0.0734341791432191 108 0.5625 192 0.0502721984246772 124 0.673913043478261 184 -32 52 84 proliferation
1746 CPI-CS06E556972 Dividing cDCs CD8 ab-T cells 1 IL15 IL15 receptor 0.151 0 0.184 112 80 164 Dividing cDCs_CD8 ab-T cells 1 0.0541972660932144 80 0.588235294117647 136 0.0734341791432191 108 0.5625 192 0.0502721984246772 124 0.673913043478261 184 -32 52 84 proliferation
1747 CPI-CS06E556972 cDC1 NK cells 1 IL15 IL15 receptor 0.373 0.279 0.337 112 80 164 cDC1_NK cells 1 0.0541972660932144 80 0.588235294117647 136 0.0734341791432191 108 0.5625 192 0.0502721984246772 124 0.673913043478261 184 -32 52 84 proliferation
1748 CPI-CS06E556972 ILC3 Infiltrating NK cells IL15 IL15 receptor 0.448 0 0 112 80 164 ILC3_Infiltrating NK cells 0.0541972660932144 80 0.588235294117647 136 0.0734341791432191 108 0.5625 192 0.0502721984246772 124 0.673913043478261 184 -32 52 84 proliferation
1749 CPI-CS06E556972 LSEC (interferon) NK cells 2 IL15 IL15 receptor 0 0 0.3 112 80 164 LSEC (interferon)_NK cells 2 0.0541972660932144 80 0.588235294117647 136 0.0734341791432191 108 0.5625 192 0.0502721984246772 124 0.673913043478261 184 -32 52 84 proliferation
1750 CPI-CS06E556972 Dividing cDCs ab-T cells (stress) IL15 IL15 receptor 0.143 0 0.159 112 80 164 Dividing cDCs_ab-T cells (stress) 0.0541972660932144 80 0.588235294117647 136 0.0734341791432191 108 0.5625 192 0.0502721984246772 124 0.673913043478261 184 -32 52 84 proliferation
1751 CPI-CS06E556972 Kupffer cells ab-T cells (stress) IL15 IL15 receptor 0 0 0.163 112 80 164 Kupffer cells_ab-T cells (stress) 0.0541972660932144 80 0.588235294117647 136 0.0734341791432191 108 0.5625 192 0.0502721984246772 124 0.673913043478261 184 -32 52 84 proliferation
1752 CPI-CS06E556972 Macrophages (HES4+) ab-T cells (stress) IL15 IL15 receptor 0.154 0 0.172 112 80 164 Macrophages (HES4+)_ab-T cells (stress) 0.0541972660932144 80 0.588235294117647 136 0.0734341791432191 108 0.5625 192 0.0502721984246772 124 0.673913043478261 184 -32 52 84 proliferation
1753 CPI-CS06E556972 cDC1 gd-T cells IL15 IL15 receptor 0.298 0.311 0.36 112 80 164 cDC1_gd-T cells 0.0541972660932144 80 0.588235294117647 136 0.0734341791432191 108 0.5625 192 0.0502721984246772 124 0.673913043478261 184 -32 52 84 proliferation
1754 CPI-CS06E556972 LSEC (interferon) Infiltrating NK cells IL15 IL15 receptor 0 0 0.355 112 80 164 LSEC (interferon)_Infiltrating NK cells 0.0541972660932144 80 0.588235294117647 136 0.0734341791432191 108 0.5625 192 0.0502721984246772 124 0.673913043478261 184 -32 52 84 proliferation
1755 CPI-CS06E556972 EC non-LSEC TRM cells IL15 IL15 receptor 0 0 0.146 112 80 164 EC non-LSEC_TRM cells 0.0541972660932144 80 0.588235294117647 136 0.0734341791432191 108 0.5625 192 0.0502721984246772 124 0.673913043478261 184 -32 52 84 proliferation
1756 CPI-CS06E556972 cDC2 MAIT cells 2 IL15 IL15 receptor 0 0 0.152 112 80 164 cDC2_MAIT cells 2 0.0541972660932144 80 0.588235294117647 136 0.0734341791432191 108 0.5625 192 0.0502721984246772 124 0.673913043478261 184 -32 52 84 proliferation
1757 CPI-CS06E556972 VSMC ILC3 IL15 IL15 receptor 0 0.165 0 112 80 164 VSMC_ILC3 0.0541972660932144 80 0.588235294117647 136 0.0734341791432191 108 0.5625 192 0.0502721984246772 124 0.673913043478261 184 -32 52 84 proliferation
1758 CPI-CS06E556972 activated DCs TRM cells IL15 IL15 receptor 0.362 0.406 0.244 112 80 164 activated DCs_TRM cells 0.0541972660932144 80 0.588235294117647 136 0.0734341791432191 108 0.5625 192 0.0502721984246772 124 0.673913043478261 184 -32 52 84 proliferation
1759 CPI-CS06E556972 VSMC Dividing T/NK cells IL15 IL15 receptor 0 0.34 0 112 80 164 VSMC_Dividing T/NK cells 0.0541972660932144 80 0.588235294117647 136 0.0734341791432191 108 0.5625 192 0.0502721984246772 124 0.673913043478261 184 -32 52 84 proliferation
1760 CPI-CS06E556972 Macrophages (HES4+) CD8 ab-T cells (stress) IL15 IL15 receptor 0 0 0.146 112 80 164 Macrophages (HES4+)_CD8 ab-T cells (stress) 0.0541972660932144 80 0.588235294117647 136 0.0734341791432191 108 0.5625 192 0.0502721984246772 124 0.673913043478261 184 -32 52 84 proliferation
1761 CPI-CS06E556972 Macrophages (HES4+) CD8 ab-T cells 1 IL15 IL15 receptor 0.162 0 0.197 112 80 164 Macrophages (HES4+)_CD8 ab-T cells 1 0.0541972660932144 80 0.588235294117647 136 0.0734341791432191 108 0.5625 192 0.0502721984246772 124 0.673913043478261 184 -32 52 84 proliferation
1762 CPI-CS06E556972 Kupffer cells NK cells 3 IL15 IL15 receptor 0 0 0.35 112 80 164 Kupffer cells_NK cells 3 0.0541972660932144 80 0.588235294117647 136 0.0734341791432191 108 0.5625 192 0.0502721984246772 124 0.673913043478261 184 -32 52 84 proliferation
1763 CPI-CS06E556972 LSEC (interferon) NK cells 3 IL15 IL15 receptor 0 0 0.346 112 80 164 LSEC (interferon)_NK cells 3 0.0541972660932144 80 0.588235294117647 136 0.0734341791432191 108 0.5625 192 0.0502721984246772 124 0.673913043478261 184 -32 52 84 proliferation
1764 CPI-CS06E556972 VSMC Naive CD4+ T cells IL15 IL15 receptor 0 0.077 0 112 80 164 VSMC_Naive CD4+ T cells 0.0541972660932144 80 0.588235294117647 136 0.0734341791432191 108 0.5625 192 0.0502721984246772 124 0.673913043478261 184 -32 52 84 proliferation
1765 CPI-CS06E556972 activated DCs Dividing T/NK cells IL15 IL15 receptor 0.714 0.634 0.46 112 80 164 activated DCs_Dividing T/NK cells 0.0541972660932144 80 0.588235294117647 136 0.0734341791432191 108 0.5625 192 0.0502721984246772 124 0.673913043478261 184 -32 52 84 proliferation
1766 CPI-CS06E556972 ILC3 NK cells 1 IL15 IL15 receptor 0.393 0 0 112 80 164 ILC3_NK cells 1 0.0541972660932144 80 0.588235294117647 136 0.0734341791432191 108 0.5625 192 0.0502721984246772 124 0.673913043478261 184 -32 52 84 proliferation
1767 CPI-CS06E556972 Macrophages NK cells 3 IL15 IL15 receptor 0 0 0.355 112 80 164 Macrophages_NK cells 3 0.0541972660932144 80 0.588235294117647 136 0.0734341791432191 108 0.5625 192 0.0502721984246772 124 0.673913043478261 184 -32 52 84 proliferation
1768 CPI-CS06E556972 activated DCs NK cells 3 IL15 IL15 receptor 0.667 0.595 0.455 112 80 164 activated DCs_NK cells 3 0.0541972660932144 80 0.588235294117647 136 0.0734341791432191 108 0.5625 192 0.0502721984246772 124 0.673913043478261 184 -32 52 84 proliferation
1769 CPI-CS06E556972 EC non-LSEC NK cells 1 IL15 IL15 receptor 0 0 0.3 112 80 164 EC non-LSEC_NK cells 1 0.0541972660932144 80 0.588235294117647 136 0.0734341791432191 108 0.5625 192 0.0502721984246772 124 0.673913043478261 184 -32 52 84 proliferation
1770 CPI-CS06E556972 ILC3 MAIT cells 1 IL15 IL15 receptor 0.135 0 0 112 80 164 ILC3_MAIT cells 1 0.0541972660932144 80 0.588235294117647 136 0.0734341791432191 108 0.5625 192 0.0502721984246772 124 0.673913043478261 184 -32 52 84 proliferation
1771 CPI-CS06E556972 Macrophages NK cells 1 IL15 IL15 receptor 0 0 0.299 112 80 164 Macrophages_NK cells 1 0.0541972660932144 80 0.588235294117647 136 0.0734341791432191 108 0.5625 192 0.0502721984246772 124 0.673913043478261 184 -32 52 84 proliferation
1772 CPI-CS06E556972 Treg MAIT cells 2 IL15 IL15 receptor 0.152 0 0 112 80 164 Treg_MAIT cells 2 0.0541972660932144 80 0.588235294117647 136 0.0734341791432191 108 0.5625 192 0.0502721984246772 124 0.673913043478261 184 -32 52 84 proliferation
1773 CPI-CS06E556972 LSEC (interferon) CD8 ab-T cells 1 IL15 IL15 receptor 0 0 0.184 112 80 164 LSEC (interferon)_CD8 ab-T cells 1 0.0541972660932144 80 0.588235294117647 136 0.0734341791432191 108 0.5625 192 0.0502721984246772 124 0.673913043478261 184 -32 52 84 proliferation
1774 CPI-CS06E556972 cDC1 NK cells 2 IL15 IL15 receptor 0.38 0.424 0.347 112 80 164 cDC1_NK cells 2 0.0541972660932144 80 0.588235294117647 136 0.0734341791432191 108 0.5625 192 0.0502721984246772 124 0.673913043478261 184 -32 52 84 proliferation
1775 CPI-CS06E556972 cDC1 Treg IL15 IL15 receptor 0.405 0.298 0.286 112 80 164 cDC1_Treg 0.0541972660932144 80 0.588235294117647 136 0.0734341791432191 108 0.5625 192 0.0502721984246772 124 0.673913043478261 184 -32 52 84 proliferation
1776 CPI-CS06E556972 Treg ILC3 IL15 IL15 receptor 0.119 0 0 112 80 164 Treg_ILC3 0.0541972660932144 80 0.588235294117647 136 0.0734341791432191 108 0.5625 192 0.0502721984246772 124 0.673913043478261 184 -32 52 84 proliferation
1777 CPI-CS06E556972 Treg gd-T cells IL15 IL15 receptor 0.298 0 0 112 80 164 Treg_gd-T cells 0.0541972660932144 80 0.588235294117647 136 0.0734341791432191 108 0.5625 192 0.0502721984246772 124 0.673913043478261 184 -32 52 84 proliferation
1778 CPI-CS06E556972 Kupffer cells (SUCNR1+) ab-T cells (stress) IL15 IL15 receptor 0.145 0.12 0.194 112 80 164 Kupffer cells (SUCNR1+)_ab-T cells (stress) 0.0541972660932144 80 0.588235294117647 136 0.0734341791432191 108 0.5625 192 0.0502721984246772 124 0.673913043478261 184 -32 52 84 proliferation
1779 CPI-CS06E556972 LSEC (interferon) NK cells 1 IL15 IL15 receptor 0 0 0.29 112 80 164 LSEC (interferon)_NK cells 1 0.0541972660932144 80 0.588235294117647 136 0.0734341791432191 108 0.5625 192 0.0502721984246772 124 0.673913043478261 184 -32 52 84 proliferation
1780 CPI-CS06E556972 VSMC TRM cells IL15 IL15 receptor 0 0.112 0 112 80 164 VSMC_TRM cells 0.0541972660932144 80 0.588235294117647 136 0.0734341791432191 108 0.5625 192 0.0502721984246772 124 0.673913043478261 184 -32 52 84 proliferation
1781 CPI-CS06E556972 Kupffer cells (SUCNR1+) NK cells 1 IL15 IL15 receptor 0.382 0.245 0.325 112 80 164 Kupffer cells (SUCNR1+)_NK cells 1 0.0541972660932144 80 0.588235294117647 136 0.0734341791432191 108 0.5625 192 0.0502721984246772 124 0.673913043478261 184 -32 52 84 proliferation
1782 CPI-CS06E556972 Dividing cDCs TRM cells IL15 IL15 receptor 0.125 0 0.136 112 80 164 Dividing cDCs_TRM cells 0.0541972660932144 80 0.588235294117647 136 0.0734341791432191 108 0.5625 192 0.0502721984246772 124 0.673913043478261 184 -32 52 84 proliferation
1783 CPI-CS06E556972 Kupffer cells CD8 ab-T cells 1 IL15 IL15 receptor 0 0 0.187 112 80 164 Kupffer cells_CD8 ab-T cells 1 0.0541972660932144 80 0.588235294117647 136 0.0734341791432191 108 0.5625 192 0.0502721984246772 124 0.673913043478261 184 -32 52 84 proliferation
1784 CPI-CS06E556972 ILC3 gd-T cells IL15 IL15 receptor 0.318 0 0 112 80 164 ILC3_gd-T cells 0.0541972660932144 80 0.588235294117647 136 0.0734341791432191 108 0.5625 192 0.0502721984246772 124 0.673913043478261 184 -32 52 84 proliferation
[truncated: 34,603,069 more chars]
