# Supplementary material for: Cell atlas of the regenerating human liver after portal vein embolization
Source: Nat Commun. 2024 Jul 11;15:5827. doi: 10.1038/s41467-024-49236-7 (PMC11239663; doi:10.1038/s41467-024-49236-7)
Supplement: Supplementary file 17 — Source Data [file 41467_2024_49236_MOESM17_ESM.zip › fig_data/extdatafig11f.txt]

Condition mono_annot variable value
43237 healthy Kupffer cells
(SUCNR1+) SAMac (1) -0.110543810511742
43238 healthy Kupffer cells
(SUCNR1+) SAMac (1) -0.150853192192513
43239 healthy Kupffer cells
(SUCNR1+) SAMac (1) -0.0599150351657261
43240 healthy Kupffer cells
(SUCNR1+) SAMac (1) -0.11007327059968
43241 healthy Kupffer cells
(SUCNR1+) SAMac (1) -0.168288803434547
43242 healthy Kupffer cells
(SUCNR1+) SAMac (1) -0.123834391321017
43243 healthy Kupffer cells
(SUCNR1+) SAMac (1) -0.128970768909745
43244 healthy Kupffer cells
(SUCNR1+) SAMac (1) -0.124709481931851
43245 healthy Kupffer cells
(SUCNR1+) SAMac (1) -0.15212429941947
43246 healthy Kupffer cells
(SUCNR1+) SAMac (1) -0.141617412320698
43247 healthy Kupffer cells
(SUCNR1+) SAMac (1) -0.0193258592893286
43248 healthy Kupffer cells
(SUCNR1+) SAMac (1) -0.153685365018352
43249 healthy Kupffer cells
(SUCNR1+) SAMac (1) -0.0912077761978924
43250 healthy Kupffer cells
(SUCNR1+) SAMac (1) -0.183594398311395
43251 healthy Kupffer cells
(SUCNR1+) SAMac (1) -0.0965910414095485
43252 healthy Kupffer cells SAMac (1) -0.227239435710559
43253 healthy Kupffer cells
(SUCNR1+) SAMac (1) -0.191737542885249
43254 healthy Kupffer cells
(SUCNR1+) SAMac (1) -0.0639851659222082
43255 healthy Kupffer cells
(SUCNR1+) SAMac (1) -0.179817696065444
43256 healthy Kupffer cells
(SUCNR1+) SAMac (1) -0.128308302169793
43257 healthy Kupffer cells
(SUCNR1+) SAMac (1) -0.134727896362959
43258 healthy Kupffer cells
(SUCNR1+) SAMac (1) -0.10293715329287
43259 healthy Kupffer cells
(SUCNR1+) SAMac (1) -0.0688942622395977
43260 healthy Kupffer cells
(SUCNR1+) SAMac (1) -0.0436416619820109
43261 healthy Kupffer cells
(SUCNR1+) SAMac (1) -0.164597303432088
43262 healthy Kupffer cells
(SUCNR1+) SAMac (1) -0.13014084834857
43263 healthy Kupffer cells
(SUCNR1+) SAMac (1) -0.181869357364541
43264 healthy Kupffer cells
(SUCNR1+) SAMac (1) -0.174697124577915
43265 healthy Kupffer cells
(SUCNR1+) SAMac (1) -0.108959533009073
43266 healthy Kupffer cells
(SUCNR1+) SAMac (1) -0.138507916026588
43267 healthy Kupffer cells
(SUCNR1+) SAMac (1) -0.070474238643856
43268 healthy Kupffer cells
(SUCNR1+) SAMac (1) -0.118251551341757
43269 healthy Kupffer cells
(SUCNR1+) SAMac (1) -0.171889008903885
43270 healthy Kupffer cells
(SUCNR1+) SAMac (1) -0.153216711516749
43271 healthy Kupffer cells
(SUCNR1+) SAMac (1) -0.182011747927417
43272 healthy Kupffer cells
(SUCNR1+) SAMac (1) -0.175384867754767
43273 healthy Kupffer cells
(SUCNR1+) SAMac (1) -0.149282727295423
43274 healthy Kupffer cells
(SUCNR1+) SAMac (1) -0.226484760201552
43275 healthy Kupffer cells
(SUCNR1+) SAMac (1) -0.113313186284932
43276 healthy Kupffer cells
(SUCNR1+) SAMac (1) -0.133190465959191
43277 healthy Kupffer cells
(SUCNR1+) SAMac (1) -0.13244806377999
43278 healthy Kupffer cells
(SUCNR1+) SAMac (1) -0.0703382020500797
43279 healthy Kupffer cells SAMac (1) -0.0768033201137642
43280 healthy Kupffer cells
(SUCNR1+) SAMac (1) -0.155142846435516
43281 healthy Kupffer cells
(SUCNR1+) SAMac (1) -0.0498267916605379
43282 healthy Kupffer cells
(SUCNR1+) SAMac (1) -0.108979239025862
43283 healthy Kupffer cells
(SUCNR1+) SAMac (1) -0.12081455779564
43284 healthy Kupffer cells
(SUCNR1+) SAMac (1) -0.149967755662206
43285 healthy Monocytes
(secretory) SAMac (1) -0.0849500712998086
43286 healthy Kupffer cells
(SUCNR1+) SAMac (1) -0.0740650795173193
43287 healthy Kupffer cells
(SUCNR1+) SAMac (1) -0.17642610604861
43288 healthy Kupffer cells
(SUCNR1+) SAMac (1) -0.10373951498088
43289 healthy Kupffer cells
(SUCNR1+) SAMac (1) -0.0692614786934762
43290 healthy Kupffer cells
(SUCNR1+) SAMac (1) -0.158483506455246
43291 healthy Kupffer cells
(SUCNR1+) SAMac (1) -0.172958617501931
43292 healthy Kupffer cells SAMac (1) -0.10824946280122
43293 healthy Monocytes
(secretory) SAMac (1) -0.00538116328830568
43294 healthy Monocytes
(secretory) SAMac (1) -0.0897194874857721
43295 healthy Monocytes
(TREM2+ CD9+) SAMac (1) -0.0812641724910615
43296 healthy cDC2 SAMac (1) -0.0424157169900485
43297 healthy Monocytes
(secretory) SAMac (1) -0.0287863876557617
43298 healthy Monocytes
(secretory) SAMac (1) -0.103571823951697
43299 healthy Monocytes
(TREM2+ CD9+) SAMac (1) -0.129772712886341
43300 healthy cDC2 SAMac (1) -0.0660679726538829
43301 healthy cDC2 SAMac (1) 0.0520814831910732
43302 healthy cDC2 SAMac (1) -0.010149183782587
43303 healthy Monocytes
(TREM2+ CD9+) SAMac (1) -0.101631184314025
43304 healthy Monocytes
(secretory) SAMac (1) -0.0372164760325449
43305 healthy Macrophages SAMac (1) -0.0954812111663063
43306 healthy Monocytes
(secretory) SAMac (1) -0.0419619915992822
43307 healthy Monocytes
(TREM2+ CD9+) SAMac (1) -0.0866452061384016
43308 healthy cDC2 SAMac (1) -0.0501529197555608
43309 healthy Monocytes
(secretory) SAMac (1) -0.0743816880904238
43310 healthy Monocytes
(TREM2+ CD9+) SAMac (1) -0.118757579859376
43311 healthy Monocytes
(secretory) SAMac (1) -0.0889841152059739
43312 healthy Monocytes
(secretory) SAMac (1) 0.0335952326052658
43313 healthy Monocytes
(secretory) SAMac (1) -0.0298906428947099
43314 healthy cDC2 SAMac (1) 0.0145529859914829
43315 healthy cDC2 SAMac (1) 0.00650580241099452
43316 healthy Monocytes
(TREM2+ CD9+) SAMac (1) -0.0552927140446443
43317 healthy Monocytes
(secretory) SAMac (1) -0.104996940513355
43318 healthy Monocytes
(secretory) SAMac (1) -0.0219603257846728
43319 healthy Monocytes
(secretory) SAMac (1) -0.0778419730861908
43320 healthy Monocytes
(secretory) SAMac (1) -0.0255786095029249
43321 healthy cDC2 SAMac (1) -0.0845854393358638
43322 healthy Monocytes
(secretory) SAMac (1) -0.0591069379493953
43323 healthy Monocytes
(TREM2+ CD9+) SAMac (1) -0.0327464813659431
43324 healthy Monocytes
(secretory) SAMac (1) -0.0478324236974653
43325 healthy cDC2 SAMac (1) -0.011324009653423
43326 healthy Monocytes
(secretory) SAMac (1) -0.0650863967330067
43327 healthy Monocytes
(secretory) SAMac (1) 0.0159444782191303
43328 healthy Monocytes
(TREM2+ CD9+) SAMac (1) -0.108125622153339
43329 healthy Monocytes
(TREM2+ CD9+) SAMac (1) -0.141125940727673
43330 healthy Monocytes
(secretory) SAMac (1) -0.130673894767381
43331 healthy Monocytes
(TREM2+ CD9+) SAMac (1) -0.157998476350077
43332 healthy Monocytes
(secretory) SAMac (1) -0.0537327611093233
43333 healthy Monocytes
(IGSF21+ GPR34+) SAMac (1) -0.0330795565535381
43334 healthy Monocytes
(secretory) SAMac (1) -0.0547789199234148
43335 healthy Monocytes
(secretory) SAMac (1) -0.0485851563016754
43336 healthy Monocytes
(secretory) SAMac (1) 0.0430601674624286
43337 healthy Monocytes
(IGSF21+ GPR34+) SAMac (1) -0.0343096061595831
43338 healthy Monocytes
(secretory) SAMac (1) -0.0847427677966421
43339 healthy Monocytes
(TREM2+ CD9+) SAMac (1) -0.0346330274004846
43340 healthy Monocytes
(secretory) SAMac (1) 0.0283949527596978
43341 healthy cDC2 SAMac (1) 0.0906435424898014
43342 healthy cDC2 SAMac (1) -0.0315782958750342
43343 healthy Monocytes
(TREM2+ CD9+) SAMac (1) -0.114823062035518
43344 healthy Monocytes
(TREM2+ CD9+) SAMac (1) -0.0090586426906856
43345 healthy cDC2 SAMac (1) 0.00769044998059654
43346 healthy cDC2 SAMac (1) -0.0107352393433908
43347 healthy Monocytes
(TREM2+ CD9+) SAMac (1) -0.0926354588200014
43348 healthy Monocytes
(TREM2+ CD9+) SAMac (1) -0.144605416275219
43349 healthy cDC2 SAMac (1) -0.112067585270808
43350 healthy cDC2 SAMac (1) 0.0901913962035455
43351 healthy Monocytes
(IGSF21+ GPR34+) SAMac (1) -0.0967030803669502
43352 healthy Monocytes
(secretory) SAMac (1) -0.0085292253814466
43353 healthy Monocytes
(secretory) SAMac (1) 0.0175094103465293
43354 healthy Monocytes
(secretory) SAMac (1) -0.0295992637557744
43355 healthy Monocytes
(IGSF21+ GPR34+) SAMac (1) 0.0412812966248766
43356 healthy Monocytes
(secretory) SAMac (1) 0.00423306069448207
43357 healthy Monocytes
(secretory) SAMac (1) -0.118818178161401
43358 healthy Monocytes
(TREM2+ CD9+) SAMac (1) -0.0282804261352023
43359 healthy cDC2 SAMac (1) 0.103064837117261
43360 healthy cDC2 SAMac (1) 0.184105829658451
43361 healthy cDC2 SAMac (1) 0.0540551707283137
43362 healthy cDC2 SAMac (1) -0.128177412955518
43363 healthy cDC2 SAMac (1) -0.0334726637373333
43364 healthy cDC2 SAMac (1) -0.00184095412249896
43365 healthy cDC2 SAMac (1) -0.0663509117560286
43366 healthy cDC2 SAMac (1) 0.0219983661575869
43367 healthy cDC2 SAMac (1) 0.00104932069870778
43368 healthy cDC1 SAMac (1) -0.073319096260287
43369 healthy cDC2 SAMac (1) 0.110924817469822
43370 healthy cDC2 SAMac (1) -0.120098063872699
43371 healthy cDC2 SAMac (1) -0.0165482129410204
43372 healthy cDC1 SAMac (1) -0.0382471528543273
43373 healthy cDC2 SAMac (1) 0.0916691751808955
43374 healthy cDC2 SAMac (1) -0.0358126788255957
43375 healthy cDC2 SAMac (1) -0.0271850375333682
43376 healthy cDC2 SAMac (1) 0.0398495511648295
43377 healthy cDC2 SAMac (1) -0.00105264417168754
43378 healthy cDC2 SAMac (1) 0.00788738799708738
43379 healthy cDC2 SAMac (1) -0.0509337931149263
43380 healthy cDC2 SAMac (1) -0.0034770972897808
43381 healthy cDC1 SAMac (1) -0.0591734836666832
43382 healthy cDC2 SAMac (1) 0.0634357181418151
43383 healthy cDC2 SAMac (1) -0.0568794783920844
43384 healthy cDC2 SAMac (1) 0.000960554108112466
43385 healthy cDC2 SAMac (1) -0.0137718663992503
43386 healthy cDC2 SAMac (1) 0.0920303762572976
43387 healthy cDC2 SAMac (1) 0.0724245572914716
43388 healthy cDC2 SAMac (1) -0.0378297789775481
43389 healthy cDC2 SAMac (1) 0.0386155620429308
43390 healthy cDC2 SAMac (1) -0.0478296513316682
43391 healthy cDC2 SAMac (1) 0.118635271789619
43392 healthy cDC2 SAMac (1) 0.0277206643920256
43393 healthy cDC2 SAMac (1) -0.0269127172678413
43394 healthy cDC2 SAMac (1) -0.065336662704695
43395 healthy cDC2 SAMac (1) 0.00953648470216284
43396 healthy cDC2 SAMac (1) 0.00230971194228022
43397 healthy cDC2 SAMac (1) 0.0899200909203677
43398 healthy cDC2 SAMac (1) -0.0795532147972041
43399 healthy cDC2 SAMac (1) -0.00460396799389498
43400 healthy activated DCs SAMac (1) -0.145446567540299
43401 healthy cDC2 SAMac (1) -0.0516176608056994
43402 healthy cDC2 SAMac (1) -0.0226792063516691
43403 healthy cDC2 SAMac (1) -0.0152970950969104
43404 healthy cDC2 SAMac (1) -0.0381791414885529
43405 healthy cDC2 SAMac (1) 0.0738409496688692
43406 healthy cDC2 SAMac (1) 0.0918362177038949
43407 healthy cDC2 SAMac (1) 0.0932875621941834
43408 healthy cDC1 SAMac (1) -0.132268137980554
43409 healthy cDC2 SAMac (1) -0.0528540488844846
43410 healthy cDC2 SAMac (1) 0.0714700006601359
43411 healthy cDC2 SAMac (1) 0.109151152694596
43412 healthy cDC2 SAMac (1) 0.0428131523539626
43413 healthy cDC1 SAMac (1) 0.00919656517132589
43414 healthy cDC1 SAMac (1) -0.160460219665553
43415 healthy cDC2 SAMac (1) -0.0562241932499477
43416 healthy cDC2 SAMac (1) -0.0122976924870059
43417 healthy cDC2 SAMac (1) -0.100638716315605
43418 healthy cDC2 SAMac (1) 0.105407061532495
43419 healthy cDC2 SAMac (1) -0.0464259301444969
43420 healthy cDC2 SAMac (1) 0.00324723304510072
43421 healthy cDC2 SAMac (1) -0.0340616188298472
43422 healthy cDC2 SAMac (1) -0.0100263832263415
43423 healthy cDC2 SAMac (1) -0.0545302765189953
43424 healthy cDC2 SAMac (1) -0.14195777270417
43425 healthy cDC2 SAMac (1) -0.0457137162336236
43426 healthy cDC2 SAMac (1) 0.030500395584632
43427 healthy cDC2 SAMac (1) 0.037915719350934
43428 healthy cDC2 SAMac (1) -0.0854743694098259
43429 healthy cDC2 SAMac (1) 0.0994186979875292
43430 healthy cDC2 SAMac (1) -0.0663155422388783
43431 healthy cDC2 SAMac (1) -0.161368357588249
43432 healthy cDC2 SAMac (1) -0.0742408122881618
43433 healthy cDC2 SAMac (1) -0.0187121561405776
43434 healthy cDC2 SAMac (1) 0.00970597788668046
43435 healthy cDC2 SAMac (1) -0.00971078912238293
43436 healthy cDC2 SAMac (1) -0.0232311333114108
43437 healthy cDC2 SAMac (1) 0.104021956195649
43438 healthy cDC2 SAMac (1) -0.0800489951615292
43439 healthy cDC2 SAMac (1) 0.0113809877514658
43440 healthy cDC2 SAMac (1) -0.0891590316485092
43441 healthy cDC2 SAMac (1) 0.0473280451645275
43442 healthy cDC2 SAMac (1) -0.0633078624589989
43443 healthy cDC2 SAMac (1) 0.0709854185785555
43444 healthy Macrophages
(HES4+) SAMac (1) 0.135282078780782
43445 healthy Macrophages SAMac (1) 0.213424305854436
43446 healthy Macrophages
(HES4+) SAMac (1) 0.0547745416107771
43447 healthy Macrophages
(HES4+) SAMac (1) 0.205056475165417
43448 healthy Macrophages
(HES4+) SAMac (1) 0.220301942451836
43449 healthy Monocytes
(secretory) SAMac (1) 0.294939098395863
43450 healthy Monocytes
(secretory) SAMac (1) 0.156027616050844
43451 healthy Macrophages SAMac (1) 0.0652642231095195
43452 healthy Macrophages
(HES4+) SAMac (1) 0.280365269733405
43453 healthy Macrophages SAMac (1) 0.303316160173448
43454 healthy Macrophages
(HES4+) SAMac (1) 0.157524180978247
43455 healthy Monocytes
(secretory) SAMac (1) 0.323409362592981
43456 healthy Macrophages
(HES4+) SAMac (1) 0.20347954364712
43457 healthy Macrophages SAMac (1) 0.0947266142546949
43458 healthy Macrophages
(HES4+) SAMac (1) 0.265808186750897
43459 healthy Macrophages SAMac (1) 0.0863759896919253
43460 healthy Macrophages
(HES4+) SAMac (1) 0.112319497449633
43461 healthy Macrophages SAMac (1) 0.0710004367540439
43462 healthy Macrophages SAMac (1) 0.204272134561554
43463 healthy Macrophages
(HES4+) SAMac (1) 0.297587115742857
43464 healthy Macrophages
(HES4+) SAMac (1) 0.144421695164335
43465 healthy Macrophages SAMac (1) 0.256283486433799
43466 healthy Macrophages
(HES4+) SAMac (1) 0.143524008782086
43467 healthy Monocytes
(secretory) SAMac (1) 0.0212489544604213
43468 healthy cDC2 SAMac (1) 0.143998746867956
43469 healthy Macrophages
(HES4+) SAMac (1) 0.260473161604735
43470 healthy Macrophages SAMac (1) 0.357985136132707
43471 healthy Macrophages
(HES4+) SAMac (1) 0.157247709266672
43472 healthy Macrophages
(HES4+) SAMac (1) 0.317533417261694
43473 healthy Macrophages
(HES4+) SAMac (1) 0.249300358096462
43474 healthy Macrophages
(HES4+) SAMac (1) 0.134243620335535
43475 healthy Macrophages
(HES4+) SAMac (1) 0.241989705937111
43476 healthy Macrophages
(HES4+) SAMac (1) 0.191356542804707
43477 healthy Macrophages
(HES4+) SAMac (1) 0.263966692019324
43478 healthy Macrophages
(HES4+) SAMac (1) 0.32344923508974
43479 healthy Macrophages
(HES4+) SAMac (1) 0.347219382591645
43480 healthy Macrophages
(HES4+) SAMac (1) 0.207463386638495
43481 healthy Macrophages
(HES4+) SAMac (1) 0.260360494771146
43482 healthy Macrophages
(HES4+) SAMac (1) 0.0721416309538223
43483 healthy Macrophages
(HES4+) SAMac (1) 0.175972343595569
43484 healthy Macrophages
(HES4+) SAMac (1) 0.268651953433966
43485 healthy Macrophages SAMac (1) 0.274272807202237
43486 healthy Macrophages
(HES4+) SAMac (1) 0.14981022876357
43487 healthy Macrophages
(HES4+) SAMac (1) 0.228003152750692
43488 healthy Macrophages
(HES4+) SAMac (1) 0.159904649166479
43489 healthy Macrophages
(HES4+) SAMac (1) 0.103329976925827
43490 healthy Macrophages
(HES4+) SAMac (1) 0.404903649447117
43491 healthy Macrophages
(HES4+) SAMac (1) 0.102607252046838
43492 healthy Macrophages
(HES4+) SAMac (1) 0.288438735508226
43493 healthy Macrophages
(HES4+) SAMac (1) 0.0402402102728214
43494 healthy Macrophages
(HES4+) SAMac (1) 0.390536168083083
43495 healthy Macrophages
(HES4+) SAMac (1) 0.239384746698207
43496 healthy Macrophages
(HES4+) SAMac (1) 0.131878786089428
43497 healthy Macrophages
(HES4+) SAMac (1) 0.187388280630942
43498 healthy Macrophages
(HES4+) SAMac (1) 0.15664161043717
43499 healthy Macrophages
(HES4+) SAMac (1) 0.341256236978254
43500 healthy Macrophages
(HES4+) SAMac (1) 0.204584544123004
43501 healthy Macrophages
(HES4+) SAMac (1) 0.178155898136827
43502 healthy Macrophages
(HES4+) SAMac (1) 0.208171473058605
43503 healthy Macrophages
(HES4+) SAMac (1) 0.0421460865139455
43504 healthy Macrophages
(HES4+) SAMac (1) 0.349727386904548
43505 healthy Macrophages
(HES4+) SAMac (1) 0.171144441521663
43506 healthy Macrophages
(HES4+) SAMac (1) 0.436106744975176
43507 healthy Macrophages
(HES4+) SAMac (1) 0.170439686086255
43508 healthy Macrophages
(HES4+) SAMac (1) 0.352834717085352
43509 healthy Macrophages
(HES4+) SAMac (1) 0.159279188842372
43510 healthy Macrophages
(HES4+) SAMac (1) 0.202309652712401
43511 healthy Macrophages
(HES4+) SAMac (1) 0.343989628498018
43512 healthy Macrophages
(HES4+) SAMac (1) 0.214271519547923
43513 healthy Macrophages
(HES4+) SAMac (1) 0.322738948398268
43514 healthy Macrophages
(HES4+) SAMac (1) 0.259644881806762
43515 healthy Macrophages
(HES4+) SAMac (1) 0.211257855047862
43516 healthy Macrophages
(HES4+) SAMac (1) 0.144760783048518
43517 healthy Macrophages
(HES4+) SAMac (1) 0.216794776339283
43518 healthy Macrophages
(HES4+) SAMac (1) 0.0833013018016996
43519 healthy Macrophages
(HES4+) SAMac (1) 0.178811904593471
43520 healthy Macrophages
(HES4+) SAMac (1) 0.256946820220654
43521 healthy Macrophages
(HES4+) SAMac (1) 0.171271381160222
43522 healthy Kupffer cells
(SUCNR1+) SAMac (1) -0.169980374860642
43523 healthy Kupffer cells
(SUCNR1+) SAMac (1) -0.132251008388294
43524 healthy Kupffer cells
(SUCNR1+) SAMac (1) -0.120852601447759
43525 healthy Kupffer cells
(SUCNR1+) SAMac (1) -0.0961722061425509
43526 healthy Kupffer cells
(SUCNR1+) SAMac (1) -0.119431517774704
43527 healthy Kupffer cells
(SUCNR1+) SAMac (1) -0.0829290031156997
43528 healthy Kupffer cells
(SUCNR1+) SAMac (1) -0.152759721558192
43529 healthy Kupffer cells
(SUCNR1+) SAMac (1) -0.161418340741056
43530 healthy Kupffer cells
(SUCNR1+) SAMac (1) -0.125686671489298
43531 healthy Kupffer cells
(SUCNR1+) SAMac (1) -0.136710841577333
43532 healthy Kupffer cells
(SUCNR1+) SAMac (1) -0.149846599834587
43533 healthy Kupffer cells
(SUCNR1+) SAMac (1) -0.0879872886181451
43534 healthy Kupffer cells
(SUCNR1+) SAMac (1) -0.212702431581252
43535 healthy Kupffer cells SAMac (1) -0.184533665712121
43536 healthy Kupffer cells
(SUCNR1+) SAMac (1) -0.177335616246741
43537 healthy Kupffer cells
(SUCNR1+) SAMac (1) -0.160195475984253
43538 healthy Kupffer cells
(SUCNR1+) SAMac (1) -0.160432292884233
43539 healthy Kupffer cells
(SUCNR1+) SAMac (1) -0.113986869450615
43540 healthy Kupffer cells
(SUCNR1+) SAMac (1) -0.168394519652397
43541 healthy Kupffer cells
(SUCNR1+) SAMac (1) -0.120426788848756
43542 healthy Kupffer cells
(SUCNR1+) SAMac (1) -0.136811620308039
43543 healthy Kupffer cells
(SUCNR1+) SAMac (1) -0.188843743563339
43544 healthy Kupffer cells
(SUCNR1+) SAMac (1) -0.159052199064445
43545 healthy Kupffer cells
(SUCNR1+) SAMac (1) -0.197020352624395
43546 healthy Kupffer cells
(SUCNR1+) SAMac (1) -0.11503340817233
43547 healthy Kupffer cells
(SUCNR1+) SAMac (1) -0.158483210900169
43548 healthy Kupffer cells
(SUCNR1+) SAMac (1) -0.206611537505815
43549 healthy Kupffer cells
(SUCNR1+) SAMac (1) -0.192579351651309
43550 healthy Kupffer cells
(SUCNR1+) SAMac (1) -0.00585000321851037
43551 healthy Kupffer cells
(SUCNR1+) SAMac (1) -0.047858262094968
43552 healthy Kupffer cells
(SUCNR1+) SAMac (1) -0.142788277857195
43553 healthy Kupffer cells
(SUCNR1+) SAMac (1) -0.140375995500969
43554 healthy Kupffer cells
(SUCNR1+) SAMac (1) -0.119071886782702
43555 healthy Kupffer cells
(SUCNR1+) SAMac (1) -0.130255483812098
43556 healthy Kupffer cells
(SUCNR1+) SAMac (1) -0.120010952600216
43557 healthy Kupffer cells
(SUCNR1+) SAMac (1) -0.077211952931155
43558 healthy Kupffer cells
(SUCNR1+) SAMac (1) -0.13897255962459
43559 healthy Kupffer cells
(SUCNR1+) SAMac (1) -0.0620025001405486
43560 healthy Kupffer cells
(SUCNR1+) SAMac (1) -0.12319740689488
43561 healthy Kupffer cells
(SUCNR1+) SAMac (1) -0.114326602179619
43562 healthy Kupffer cells SAMac (1) -0.0265603359612853
43563 healthy Kupffer cells
(SUCNR1+) SAMac (1) -0.0874234310290719
43564 healthy Kupffer cells
(SUCNR1+) SAMac (1) -0.0101971761233354
43565 healthy Kupffer cells
(SUCNR1+) SAMac (1) -0.148569749684319
43566 healthy Kupffer cells
(SUCNR1+) SAMac (1) -0.0756833535864407
43567 healthy Kupffer cells
(SUCNR1+) SAMac (1) -0.0863188751435542
43568 healthy Kupffer cells
(SUCNR1+) SAMac (1) -0.103108047059822
43569 healthy Kupffer cells
(SUCNR1+) SAMac (1) -0.158718212381954
43570 healthy Kupffer cells
(SUCNR1+) SAMac (1) -0.204114027823382
43571 healthy Macrophages SAMac (1) 0.261773513425643
43572 healthy Monocytes
(TREM2+ CD9+) SAMac (1) 0.00818317409498795
43573 healthy Macrophages
(HES4+) SAMac (1) 0.283099070974225
43574 healthy Macrophages SAMac (1) 0.244935379252258
43575 healthy Macrophages SAMac (1) 0.254622696216333
43576 healthy Macrophages SAMac (1) 0.383868868600178
43577 healthy Macrophages SAMac (1) 0.281400565485754
43578 healthy Macrophages SAMac (1) 0.219759367021473
43579 healthy Macrophages SAMac (1) 0.29596430853769
43580 healthy Macrophages SAMac (1) 0.445048588341205
43581 healthy Macrophages
(HES4+) SAMac (1) 0.252454507786393
43582 healthy Macrophages SAMac (1) 0.327805642357121
43583 healthy Macrophages
(HES4+) SAMac (1) 0.135475934196742
43584 healthy Macrophages
(HES4+) SAMac (1) 0.275225130169885
43585 healthy Macrophages SAMac (1) 0.285400497521676
43586 healthy Macrophages SAMac (1) 0.269874047573112
43587 healthy Macrophages
(HES4+) SAMac (1) 0.0387853783877219
43588 healthy Macrophages
(HES4+) SAMac (1) 0.318249447784914
43589 healthy Macrophages
(HES4+) SAMac (1) 0.161783308100491
43590 healthy Macrophages SAMac (1) 0.186762532585892
43591 healthy Macrophages SAMac (1) 0.261332235653171
43592 healthy Macrophages SAMac (1) 0.224678091721383
43593 healthy Macrophages
(HES4+) SAMac (1) 0.286500754037275
43594 healthy Macrophages
(HES4+) SAMac (1) 0.160577170381218
43595 healthy Macrophages SAMac (1) 0.163701682640145
43596 healthy Macrophages SAMac (1) 0.298311157513638
43597 healthy Macrophages SAMac (1) 0.320389473728984
43598 healthy Macrophages SAMac (1) 0.119695292754528
43599 healthy Macrophages
(HES4+) SAMac (1) 0.297927895918161
43600 healthy Macrophages SAMac (1) 0.381824513912323
43601 healthy Macrophages SAMac (1) 0.414225956077052
43602 healthy Macrophages
(HES4+) SAMac (1) 0.348509805149462
43603 healthy Macrophages SAMac (1) 0.394225123923922
43604 healthy Macrophages
(HES4+) SAMac (1) 0.190249579254538
43605 healthy Macrophages SAMac (1) 0.395799752601969
43606 healthy Macrophages SAMac (1) 0.0709435048489937
43607 healthy Macrophages SAMac (1) 0.118885971176768
43608 healthy Macrophages
(HES4+) SAMac (1) 0.119507830077328
43609 healthy Macrophages SAMac (1) 0.366015513611349
43610 healthy Monocytes
(secretory) SAMac (1) 0.311562857048065
43611 healthy Macrophages SAMac (1) 0.335225773426514
43612 healthy Macrophages
(HES4+) SAMac (1) 0.156321993780326
43613 healthy Macrophages SAMac (1) 0.104145697379528
43614 healthy Macrophages SAMac (1) 0.348342044688084
43615 healthy Macrophages SAMac (1) 0.143749598800419
43616 healthy Macrophages
(HES4+) SAMac (1) 0.137949555426171
43617 healthy Macrophages SAMac (1) 0.24946490272565
43618 healthy Macrophages SAMac (1) 0.17383143300612
43619 healthy Macrophages SAMac (1) 0.309309240725447
43620 healthy Macrophages SAMac (1) 0.235533527599901
43621 healthy Macrophages SAMac (1) 0.122316890852216
43622 healthy Macrophages SAMac (1) 0.411988427102932
43623 healthy Macrophages SAMac (1) 0.279969594665991
43624 healthy Macrophages SAMac (1) 0.293051028490519
43625 healthy Macrophages
(HES4+) SAMac (1) 0.155443186500545
43626 healthy Macrophages SAMac (1) 0.291302363935123
43627 healthy Macrophages SAMac (1) 0.387492010073269
43628 healthy Macrophages SAMac (1) 0.225471743449859
43629 healthy Macrophages SAMac (1) 0.233150694429315
43630 healthy Macrophages
(HES4+) SAMac (1) 0.251774786317811
43631 healthy activated DCs SAMac (1) -0.0233918796241982
43632 healthy Kupffer cells
(SUCNR1+) SAMac (1) -0.104390953249519
43633 healthy Kupffer cells
(SUCNR1+) SAMac (1) -0.116851320232494
43634 healthy Kupffer cells
(SUCNR1+) SAMac (1) -0.159510788300317
43635 healthy Kupffer cells
(SUCNR1+) SAMac (1) -0.204779618830764
43636 healthy Kupffer cells
(SUCNR1+) SAMac (1) -0.121706651028274
43637 healthy Kupffer cells
(SUCNR1+) SAMac (1) -0.181202926217075
43638 healthy Kupffer cells
(SUCNR1+) SAMac (1) -0.135104808016025
43639 healthy Kupffer cells
(SUCNR1+) SAMac (1) -0.161129154902593
43640 healthy Kupffer cells
(SUCNR1+) SAMac (1) -0.1934589229467
43641 healthy Kupffer cells
(SUCNR1+) SAMac (1) -0.11370738853401
43642 healthy Kupffer cells
(SUCNR1+) SAMac (1) -0.0620082102959796
43643 healthy Kupffer cells
(SUCNR1+) SAMac (1) -0.118574425136967
43644 healthy Kupffer cells
(SUCNR1+) SAMac (1) -0.0837505345182016
43645 healthy Kupffer cells
(SUCNR1+) SAMac (1) -0.143359528137029
43646 healthy Kupffer cells
(SUCNR1+) SAMac (1) -0.125455360313535
43647 healthy Kupffer cells
(SUCNR1+) SAMac (1) -0.118785915770535
43648 healthy Kupffer cells
(SUCNR1+) SAMac (1) -0.121059661529985
43649 healthy Kupffer cells
(SUCNR1+) SAMac (1) -0.108257426490225
43650 healthy Kupffer cells
(SUCNR1+) SAMac (1) -0.167741790275515
43651 healthy Kupffer cells
(SUCNR1+) SAMac (1) -0.0644963144082691
43652 healthy Kupffer cells
(SUCNR1+) SAMac (1) -0.114618981144583
43653 healthy Kupffer cells
(SUCNR1+) SAMac (1) -0.11116269453941
43654 healthy Kupffer cells
(SUCNR1+) SAMac (1) -0.0656468670699868
43655 healthy Kupffer cells
(SUCNR1+) SAMac (1) -0.113082514839056
43656 healthy Kupffer cells
(SUCNR1+) SAMac (1) -0.119784626272634
43657 healthy Kupffer cells
(SUCNR1+) SAMac (1) -0.0651778997117287
43658 healthy Kupffer cells
(SUCNR1+) SAMac (1) -0.129142797953646
43659 healthy Monocytes
(secretory) SAMac (1) -0.201033405510266
43660 healthy Kupffer cells
(SUCNR1+) SAMac (1) -0.179038999602032
43661 healthy Kupffer cells
(SUCNR1+) SAMac (1) -0.144107212349543
43662 healthy Kupffer cells
(SUCNR1+) SAMac (1) -0.101040586193009
43663 healthy Kupffer cells
(SUCNR1+) SAMac (1) -0.122559591649114
43664 healthy Kupffer cells
(SUCNR1+) SAMac (1) -0.169888919172155
43665 healthy Kupffer cells
(SUCNR1+) SAMac (1) -0.118154012599811
43666 healthy Kupffer cells
(SUCNR1+) SAMac (1) -0.101112690466192
43667 healthy Kupffer cells
(SUCNR1+) SAMac (1) -0.168219132308527
43668 healthy Kupffer cells
(SUCNR1+) SAMac (1) -0.105761159624556
43669 healthy Kupffer cells
(SUCNR1+) SAMac (1) -0.0788324623123698
43670 healthy Kupffer cells
(SUCNR1+) SAMac (1) -0.14917688781765
43671 healthy Kupffer cells
(SUCNR1+) SAMac (1) -0.14065063977335
43672 healthy Kupffer cells
(SUCNR1+) SAMac (1) -0.121590717963067
43673 healthy Kupffer cells SAMac (1) -0.191535842129968
43674 healthy Kupffer cells
(SUCNR1+) SAMac (1) -0.158936369437513
43675 healthy Kupffer cells
(SUCNR1+) SAMac (1) -0.0965506422064215
43676 healthy Kupffer cells
(SUCNR1+) SAMac (1) -0.143038191393493
43677 healthy Kupffer cells
(SUCNR1+) SAMac (1) -0.190220875652178
43678 healthy Kupffer cells
(SUCNR1+) SAMac (1) -0.105605259549249
43679 healthy Kupffer cells
(SUCNR1+) SAMac (1) -0.0665103574789269
43680 healthy Kupffer cells
(SUCNR1+) SAMac (1) -0.139671922849393
43681 healthy Kupffer cells
(SUCNR1+) SAMac (1) -0.165817047312052
43682 healthy Monocytes
(TREM2+ CD9+) SAMac (1) -0.24089847465555
43683 healthy Kupffer cells
(SUCNR1+) SAMac (1) -0.202980154836883
43684 healthy Kupffer cells
(SUCNR1+) SAMac (1) -0.159405218666722
43685 healthy Kupffer cells
(SUCNR1+) SAMac (1) -0.235764861301747
43686 healthy Kupffer cells
(SUCNR1+) SAMac (1) -0.197655325482609
43687 healthy Kupffer cells
(SUCNR1+) SAMac (1) -0.116089486440342
43688 healthy Kupffer cells
(SUCNR1+) SAMac (1) -0.147345790441813
43689 healthy Kupffer cells
(SUCNR1+) SAMac (1) -0.23021575927764
43690 healthy Kupffer cells
(SUCNR1+) SAMac (1) -0.0971722263604546
43691 healthy Kupffer cells
(SUCNR1+) SAMac (1) -0.206849698198732
43692 healthy Kupffer cells
(SUCNR1+) SAMac (1) -0.164755443687962
43693 healthy Kupffer cells
(SUCNR1+) SAMac (1) -0.202403883007097
43694 healthy Kupffer cells
(SUCNR1+) SAMac (1) -0.0974885125865814
43695 healthy Kupffer cells
(SUCNR1+) SAMac (1) -0.160735817099812
43696 healthy Kupffer cells
(SUCNR1+) SAMac (1) -0.0733715561391394
43697 healthy Kupffer cells
(SUCNR1+) SAMac (1) -0.0842672455874441
43698 healthy Kupffer cells
(SUCNR1+) SAMac (1) -0.150038548396162
43699 healthy Kupffer cells
(SUCNR1+) SAMac (1) -0.181135896995955
43700 healthy Kupffer cells
(SUCNR1+) SAMac (1) -0.175972303503707
43701 healthy Kupffer cells
(SUCNR1+) SAMac (1) -0.203040975585364
43702 healthy Kupffer cells
(SUCNR1+) SAMac (1) -0.185225682381677
43703 healthy Kupffer cells
(SUCNR1+) SAMac (1) -0.199495065529495
43704 healthy Kupffer cells
(SUCNR1+) SAMac (1) -0.259768134275177
43705 healthy Kupffer cells
(SUCNR1+) SAMac (1) -0.0612292054191707
43706 healthy Kupffer cells
(SUCNR1+) SAMac (1) -0.132674644448462
43707 healthy Kupffer cells
(SUCNR1+) SAMac (1) -0.0906164489895847
43708 healthy Kupffer cells
(SUCNR1+) SAMac (1) -0.154086212384671
43709 healthy Kupffer cells
(SUCNR1+) SAMac (1) -0.0591316526763969
43710 healthy Kupffer cells
(SUCNR1+) SAMac (1) -0.214124168684143
43711 healthy Kupffer cells
(SUCNR1+) SAMac (1) -0.200672676071797
43712 healthy Kupffer cells SAMac (1) -0.159347376747496
43713 healthy Kupffer cells
(SUCNR1+) SAMac (1) -0.0981338405414987
43714 healthy Kupffer cells
(SUCNR1+) SAMac (1) -0.116556543040747
43715 healthy Kupffer cells
(SUCNR1+) SAMac (1) -0.100688523416873
43716 healthy Kupffer cells
(SUCNR1+) SAMac (1) -0.152134877645832
43717 healthy Kupffer cells
(SUCNR1+) SAMac (1) -0.23182019030694
43718 healthy Kupffer cells
(SUCNR1+) SAMac (1) -0.144965842454894
43719 healthy Kupffer cells
(SUCNR1+) SAMac (1) -0.193220487616256
43720 healthy Kupffer cells
(SUCNR1+) SAMac (1) -0.158624197478735
43721 healthy Monocytes
(secretory) SAMac (1) 0.0162893965846146
43722 healthy cDC2 SAMac (1) 0.01408067649179
43723 healthy Monocytes
(secretory) SAMac (1) 0.0558352364454578
43724 healthy Monocytes
(TREM2+ CD9+) SAMac (1) 0.0519973600890691
43725 healthy Monocytes
(secretory) SAMac (1) 0.10196807507565
43726 healthy Monocytes
(secretory) SAMac (1) 0.0264552138434004
43727 healthy Monocytes
(TREM2+ CD9+) SAMac (1) 0.0335888356704371
43728 healthy Monocytes
(secretory) SAMac (1) 0.207205705506643
43729 healthy Monocytes
(secretory) SAMac (1) -0.0946349327673192
43730 healthy cDC2 SAMac (1) 0.0851922032138986
43731 healthy Macrophages
(HES4+) SAMac (1) -0.138038275769007
43732 healthy Monocytes
(secretory) SAMac (1) -0.0566940305480632
43733 healthy Monocytes
(secretory) SAMac (1) 0.0356517168476224
43734 healthy Monocytes
(TREM2+ CD9+) SAMac (1) 0.185052242100536
43735 healthy Macrophages
(HES4+) SAMac (1) 0.238274867941551
43736 healthy Monocytes
(secretory) SAMac (1) -0.0373803576115563
43737 healthy cDC2 SAMac (1) 0.0386163801222243
43738 healthy Monocytes
(secretory) SAMac (1) -0.108305973002948
43739 healthy Macrophages
(HES4+) SAMac (1) 0.00439703249849238
43740 healthy Macrophages
(HES4+) SAMac (1) 0.0777360873841298
43741 healthy cDC2 SAMac (1) 0.0407947728075904
43742 healthy Macrophages
(HES4+) SAMac (1) 0.114659699967268
43743 healthy Monocytes
(secretory) SAMac (1) 0.0284749890946515
43744 healthy Macrophages
(HES4+) SAMac (1) 0.22269724865461
43745 healthy Macrophages
(HES4+) SAMac (1) -0.0113881772957257
43746 healthy cDC2 SAMac (1) -0.0528884516297569
43747 healthy cDC2 SAMac (1) -0.0410506950415976
43748 healthy Monocytes
(secretory) SAMac (1) -0.066148838217941
43749 healthy Monocytes
(secretory) SAMac (1) 0.0199727148643394
43750 healthy Monocytes
(secretory) SAMac (1) -0.100952705246313
43751 healthy Monocytes
(secretory) SAMac (1) 0.0408252811707794
43752 healthy cDC2 SAMac (1) -0.0172912552889842
43753 healthy Monocytes
(secretory) SAMac (1) -0.00402687007945401
43754 healthy cDC2 SAMac (1) -0.0105084598072725
43755 healthy Monocytes
(secretory) SAMac (1) 0.132106359720735
43756 healthy Monocytes
(secretory) SAMac (1) 0.0554637912637698
43757 healthy Monocytes
(secretory) SAMac (1) -0.121347009228292
43758 healthy Monocytes
(secretory) SAMac (1) -0.00763421337230785
43759 healthy cDC2 SAMac (1) 0.157242292149585
43760 healthy cDC2 SAMac (1) -0.0543692124952786
43761 healthy Monocytes
(secretory) SAMac (1) -0.0160493671920484
43762 healthy cDC2 SAMac (1) 0.101661636043711
43763 healthy cDC2 SAMac (1) 0.00842447910229391
43764 healthy Monocytes
(secretory) SAMac (1) -0.0630563351052517
43765 healthy cDC2 SAMac (1) 0.15735596023267
43766 healthy Monocytes
(secretory) SAMac (1) -0.0292584136920013
43767 healthy Monocytes
(secretory) SAMac (1) 0.148000008925154
43768 healthy Monocytes
(secretory) SAMac (1) 0.152569981277588
43769 healthy Monocytes
(secretory) SAMac (1) 0.076320727458445
43770 healthy Monocytes
(secretory) SAMac (1) -0.0604054690808135
43771 healthy cDC2 SAMac (1) 0.0197085125426086
43772 healthy cDC2 SAMac (1) 0.0932256806837859
43773 healthy cDC2 SAMac (1) -0.0263135096094244
43774 healthy cDC2 SAMac (1) 0.119763879670606
43775 healthy cDC2 SAMac (1) -0.0460103564664453
43776 healthy Monocytes
(IGSF21+ GPR34+) SAMac (1) -0.0447363757111224
43777 healthy Monocytes
(IGSF21+ GPR34+) SAMac (1) -0.0668086942407271
43778 healthy cDC2 SAMac (1) -0.124039891665064
43779 healthy cDC2 SAMac (1) -0.00870567089028812
43780 healthy Macrophages
(HES4+) SAMac (1) 0.158418149471168
43781 healthy cDC2 SAMac (1) -0.0766686792634219
43782 healthy cDC2 SAMac (1) -0.00299552733711356
43783 healthy Macrophages SAMac (1) 0.0299097758357806
43784 healthy Monocytes
(IGSF21+ GPR34+) SAMac (1) -0.0304174163586775
43785 healthy Macrophages
(HES4+) SAMac (1) 0.234055797966227
43786 healthy cDC2 SAMac (1) 0.100164128424566
43787 healthy Monocytes
(secretory) SAMac (1) -0.0132328184840577
43788 healthy Monocytes
(secretory) SAMac (1) 0.0142167452176644
43789 healthy cDC2 SAMac (1) -0.0529646411795666
43790 healthy cDC2 SAMac (1) -0.0648972077214761
43791 healthy cDC2 SAMac (1) -0.0949690576346769
43792 healthy cDC2 SAMac (1) 0.048142347741341
43793 healthy cDC2 SAMac (1) -0.00895775850436448
43794 healthy cDC2 SAMac (1) -0.085126006849995
43795 healthy cDC2 SAMac (1) -0.00693618871613966
43796 healthy Monocytes
(secretory) SAMac (1) 0.00625511982214144
43797 healthy Macrophages
(HES4+) SAMac (1) 0.212228342873078
43798 healthy Macrophages
(HES4+) SAMac (1) -0.0359779073517041
43799 healthy cDC2 SAMac (1) -0.0340522573879656
43800 healthy cDC2 SAMac (1) 0.0153392706692866
43801 healthy cDC2 SAMac (1) 0.0206950774177123
43802 healthy Monocytes
(IGSF21+ GPR34+) SAMac (1) -0.0255233264466474
43803 healthy cDC2 SAMac (1) 0.0555942879459539
43804 healthy cDC2 SAMac (1) -0.172841220057764
43805 healthy cDC2 SAMac (1) -0.0266398449152252
43806 healthy cDC2 SAMac (1) 0.0891026998330778
43807 healthy cDC2 SAMac (1) -0.0900599918287934
43808 healthy Monocytes
(secretory) SAMac (1) 0.098392200299636
43809 healthy Monocytes
(TREM2+ CD9+) SAMac (1) -0.174014914217115
43810 healthy cDC2 SAMac (1) 0.00948953744299152
43811 healthy cDC2 SAMac (1) -0.028377496544358
43812 healthy cDC2 SAMac (1) 0.0820373051085397
43813 healthy Monocytes
(TREM2+ CD9+) SAMac (1) 0.0193560678577658
43814 healthy cDC2 SAMac (1) 0.191114581264468
43815 healthy cDC2 SAMac (1) -0.0170116352757569
43816 healthy Monocytes
(secretory) SAMac (1) -0.179194693768411
43817 healthy cDC2 SAMac (1) 0.0995767723224052
43818 healthy cDC2 SAMac (1) 0.0110429171198846
43819 healthy cDC2 SAMac (1) -0.0657113028747053
43820 healthy cDC2 SAMac (1) -0.0262453943428066
43821 healthy cDC2 SAMac (1) 0.0095767834563891
43822 healthy cDC2 SAMac (1) 0.0164327967077303
43823 healthy Monocytes
(secretory) SAMac (1) 0.049858806676642
43824 healthy cDC2 SAMac (1) 0.139196702187634
43825 healthy cDC2 SAMac (1) -0.0244060226682861
43826 healthy cDC2 SAMac (1) -0.0519919553938843
43827 healthy Monocytes
(TREM2+ CD9+) SAMac (1) -0.0993993187743387
43828 healthy cDC2 SAMac (1) -0.0311071365435609
43829 healthy Monocytes
(secretory) SAMac (1) -0.0502110412144658
43830 healthy cDC1 SAMac (1) 0.0379893256441433
43831 healthy Monocytes
(secretory) SAMac (1) 0.0442833802231005
43832 healthy cDC2 SAMac (1) -0.158223689828007
43833 healthy cDC2 SAMac (1) 0.0794142004256425
43834 healthy cDC2 SAMac (1) 0.195069469942467
43835 healthy Monocytes
(IGSF21+ GPR34+) SAMac (1) -0.156646316300986
43836 healthy cDC2 SAMac (1) 0.0713267372066071
43837 healthy cDC2 SAMac (1) -0.0287761355787163
43838 healthy Monocytes
(secretory) SAMac (1) 0.0103754234581767
43839 healthy Monocytes
(secretory) SAMac (1) -0.122047587517284
43840 healthy cDC2 SAMac (1) 0.0958000005626897
43841 healthy cDC2 SAMac (1) 0.178985787780923
43842 healthy cDC2 SAMac (1) -0.0390441224720058
43843 healthy cDC2 SAMac (1) 0.172700379476914
43844 healthy Monocytes
(secretory) SAMac (1) 0.0334809070833238
43845 healthy Macrophages
(HES4+) SAMac (1) 0.0344524666154665
43846 healthy Monocytes
(secretory) SAMac (1) 0.0164476097832217
43847 healthy cDC2 SAMac (1) 1.89307813311113e-05
43848 healthy cDC2 SAMac (1) -0.0736470337603395
43849 healthy cDC2 SAMac (1) 0.0162214660791675
43850 healthy cDC2 SAMac (1) 0.0636252709091056
43851 healthy Monocytes
(secretory) SAMac (1) -0.0891953952370757
43852 healthy cDC2 SAMac (1) -0.122693446280776
43853 healthy cDC2 SAMac (1) -0.0300828926679142
43854 healthy cDC1 SAMac (1) -0.107308971188432
43855 healthy cDC1 SAMac (1) -0.0668613487979254
43856 healthy activated DCs SAMac (1) -0.0740904348170797
43857 healthy cDC1 SAMac (1) -0.0835439611223537
43858 healthy Macrophages
(HES4+) SAMac (1) 0.0541779094293081
43859 healthy cDC1 SAMac (1) -0.0864022254385722
43860 healthy activated DCs SAMac (1) -0.103540122778488
43861 healthy cDC2 SAMac (1) -0.00100427143938786
43862 healthy cDC2 SAMac (1) -0.0927524913402693
43863 healthy cDC1 SAMac (1) -0.115054561477675
43864 healthy cDC1 SAMac (1) -0.0981691632977782
43865 healthy cDC1 SAMac (1) -0.124066929895141
43866 healthy cDC1 SAMac (1) -0.0448387604581089
43867 healthy cDC1 SAMac (1) -0.0244577892775623
43868 healthy cDC1 SAMac (1) -0.131710856045522
43869 healthy activated DCs SAMac (1) -0.136057179426946
43870 healthy Macrophages
(HES4+) SAMac (1) 0.00261930440430996
43871 healthy cDC1 SAMac (1) -0.165198963943242
43872 healthy Macrophages
(HES4+) SAMac (1) -0.0602180861662847
43873 healthy cDC2 SAMac (1) 0.0253812418003955
43874 healthy cDC2 SAMac (1) -0.0188610651006911
43875 healthy cDC2 SAMac (1) 0.245725717589352
43876 healthy Monocytes
(secretory) SAMac (1) 0.00273142466155005
43877 healthy Monocytes
(secretory) SAMac (1) -0.0151657980730993
43878 healthy cDC2 SAMac (1) 0.076731580012369
43879 healthy cDC2 SAMac (1) 0.105005370209599
43880 healthy cDC2 SAMac (1) 0.109325017076644
43881 healthy cDC2 SAMac (1) 0.0958622475044426
43882 healthy cDC2 SAMac (1) 0.013290552568167
43883 healthy Monocytes
(secretory) SAMac (1) -0.0571259316479368
43884 healthy cDC2 SAMac (1) 0.034302465848028
43885 healthy cDC2 SAMac (1) 0.162658906938923
43886 healthy cDC2 SAMac (1) 0.003285008159435
43887 healthy Monocytes
(secretory) SAMac (1) 0.0716513916335001
43888 healthy cDC2 SAMac (1) 0.0426137230736237
43889 healthy cDC2 SAMac (1) 0.0350613750261363
43890 healthy cDC2 SAMac (1) 0.100968243164493
43891 healthy Monocytes
(secretory) SAMac (1) -0.0711603829037487
43892 healthy cDC2 SAMac (1) 0.0328004395345064
43893 healthy cDC2 SAMac (1) 0.00702943463777128
43894 healthy cDC2 SAMac (1) 0.00736381792634153
43895 healthy Monocytes
(secretory) SAMac (1) -0.090789688453777
43896 healthy cDC2 SAMac (1) 0.00105122065260094
43897 healthy cDC2 SAMac (1) -0.0479484222206178
43898 healthy cDC2 SAMac (1) 0.223875115972859
43899 healthy Monocytes
(secretory) SAMac (1) -0.035877046610514
43900 healthy cDC2 SAMac (1) -0.00748593040080414
43901 healthy Monocytes
(secretory) SAMac (1) 0.0723516062439842
43902 healthy cDC2 SAMac (1) 0.123599816200465
43903 healthy cDC2 SAMac (1) 0.0289697382847363
43904 healthy cDC2 SAMac (1) -0.0275918212560714
43905 healthy Monocytes
(secretory) SAMac (1) -0.0877102196443094
43906 healthy cDC2 SAMac (1) -0.01735677038378
43907 healthy cDC2 SAMac (1) 0.0643141719769525
43908 healthy cDC2 SAMac (1) 0.0503606476763853
43909 healthy cDC2 SAMac (1) 0.0656985457322813
43910 healthy cDC2 SAMac (1) -0.0453775474544836
43911 healthy Monocytes
(secretory) SAMac (1) -0.0271197543879184
43912 healthy cDC2 SAMac (1) -0.0367041400513189
43913 healthy cDC2 SAMac (1) 0.0169464062478782
43914 healthy cDC2 SAMac (1) 0.102802312933055
43915 healthy cDC2 SAMac (1) 0.143368663687368
43916 healthy cDC2 SAMac (1) 0.134544632157732
43917 healthy cDC2 SAMac (1) 0.199216233842433
43918 healthy cDC2 SAMac (1) 0.179586155726386
43919 healthy cDC2 SAMac (1) -0.0540887842195538
43920 healthy cDC2 SAMac (1) -0.118323689467797
43921 healthy cDC2 SAMac (1) 0.154667250345616
43922 healthy cDC2 SAMac (1) 0.159722831629515
43923 healthy cDC2 SAMac (1) 0.0145765034893093
43924 healthy cDC2 SAMac (1) -0.00388359951029793
43925 healthy cDC2 SAMac (1) -0.195365435564487
43926 healthy Macrophages
(HES4+) SAMac (1) 0.017666296181249
43927 healthy Macrophages SAMac (1) 0.309635634698419
43928 healthy cDC2 SAMac (1) -0.0549960188668281
43929 healthy cDC2 SAMac (1) -0.0028898768949506
43930 healthy cDC2 SAMac (1) 0.0835241105589701
43931 healthy cDC2 SAMac (1) 0.0411265659747686
43932 healthy cDC2 SAMac (1) 0.087694353001782
43933 healthy cDC2 SAMac (1) -0.15650705595879
43934 healthy cDC2 SAMac (1) 0.0394398242271072
43935 healthy cDC2 SAMac (1) 0.109896352744817
43936 healthy cDC2 SAMac (1) 0.0750474230203325
43937 healthy cDC2 SAMac (1) 0.223457064242202
43938 healthy cDC2 SAMac (1) -0.0581236869711828
43939 healthy cDC2 SAMac (1) 0.0414698559825627
43940 healthy Macrophages
(HES4+) SAMac (1) 0.159194443540382
43941 healthy cDC2 SAMac (1) 0.116058540311996
43942 healthy cDC2 SAMac (1) 0.155912464987614
43943 healthy cDC2 SAMac (1) 0.187419781848248
43944 healthy cDC2 SAMac (1) 0.190146673043825
43945 healthy cDC2 SAMac (1) 0.0851670272703027
43946 healthy cDC2 SAMac (1) 0.13086077824519
43947 healthy cDC2 SAMac (1) 0.049225960612833
43948 healthy cDC2 SAMac (1) 0.0173888904443674
43949 healthy cDC2 SAMac (1) 0.0556188093518573
43950 healthy cDC2 SAMac (1) -0.0505870369212407
43951 healthy cDC2 SAMac (1) 0.0294610137498506
43952 healthy cDC2 SAMac (1) 0.147569227720029
43953 healthy cDC2 SAMac (1) 0.00808919158660307
43954 healthy cDC2 SAMac (1) 0.0360752586420693
43955 healthy cDC2 SAMac (1) 0.150694700214115
43956 healthy cDC2 SAMac (1) 0.131948262043547
43957 healthy cDC2 SAMac (1) 0.127673485518473
43958 healthy cDC2 SAMac (1) -0.103241345242014
43959 healthy cDC2 SAMac (1) 0.0211327836167289
43960 healthy cDC2 SAMac (1) 0.0976457190962929
43961 healthy cDC2 SAMac (1) 0.00641744863315116
43962 healthy cDC2 SAMac (1) -0.111877520259157
43963 healthy cDC2 SAMac (1) 0.198037341807397
43964 healthy cDC2 SAMac (1) 0.0975067542506963
43965 healthy cDC2 SAMac (1) 0.17897673972765
43966 healthy cDC2 SAMac (1) 0.341644468379138
43967 healthy cDC2 SAMac (1) -0.162920931669854
43968 healthy cDC2 SAMac (1) -0.0706546776790201
43969 healthy cDC2 SAMac (1) 0.0376043187093792
43970 healthy cDC2 SAMac (1) 0.207774030945717
43971 healthy Kupffer cells
(SUCNR1+) SAMac (1) -0.134231192305798
43972 healthy Kupffer cells SAMac (1) -0.122025400698014
43973 healthy Kupffer cells
(SUCNR1+) SAMac (1) -0.175981026103903
43974 healthy Kupffer cells
(SUCNR1+) SAMac (1) -0.182880286166059
43975 healthy Kupffer cells
(SUCNR1+) SAMac (1) -0.131589187028656
43976 healthy Kupffer cells
(SUCNR1+) SAMac (1) -0.203466131914749
43977 healthy Kupffer cells SAMac (1) -0.111986250444926
43978 healthy Kupffer cells
(SUCNR1+) SAMac (1) -0.226796343821918
43979 healthy Kupffer cells
(SUCNR1+) SAMac (1) -0.166829495060508
43980 healthy Kupffer cells
(SUCNR1+) SAMac (1) -0.0835221909109581
43981 healthy Kupffer cells SAMac (1) -0.164472758653482
43982 healthy Kupffer cells SAMac (1) -0.213980841223728
43983 healthy Kupffer cells
(SUCNR1+) SAMac (1) -0.112820223316342
43984 healthy Kupffer cells
(SUCNR1+) SAMac (1) -0.15488025499763
43985 healthy cDC2 SAMac (1) 0.12021031714248
43986 healthy cDC2 SAMac (1) 0.331006864155751
43987 healthy Macrophages SAMac (1) 0.333396190214122
43988 healthy Macrophages SAMac (1) 0.218046608435547
43989 healthy Macrophages SAMac (1) 0.284852145709248
43990 healthy Macrophages SAMac (1) 0.219572490355497
43991 healthy Macrophages SAMac (1) 0.278336015818424
43992 healthy cDC2 SAMac (1) 0.221505683693603
43993 healthy Kupffer cells SAMac (1) -0.087560600238389
43994 healthy Kupffer cells SAMac (1) -0.0923309828611031
43995 healthy Kupffer cells SAMac (1) -0.0704999985872343
43996 healthy Kupffer cells SAMac (1) -0.124965897150604
43997 healthy Kupffer cells
(SUCNR1+) SAMac (1) -0.0734269722122042
43998 healthy Kupffer cells SAMac (1) -0.188267033766416
43999 healthy Kupffer cells SAMac (1) -0.073282829870835
44000 healthy Kupffer cells SAMac (1) -0.107029398019993
44001 healthy Kupffer cells SAMac (1) -0.114131397593152
44002 healthy Kupffer cells SAMac (1) -0.0880003950337497
44003 healthy Kupffer cells SAMac (1) -0.0967650709596343
44004 healthy Monocytes
(secretory) SAMac (1) -0.0799136738532073
44005 healthy Kupffer cells SAMac (1) -0.0628823159602191
44006 healthy Kupffer cells SAMac (1) -0.114473633600598
44007 healthy Kupffer cells SAMac (1) -0.137341151727
44008 healthy Kupffer cells SAMac (1) -0.060318416034407
44009 healthy Kupffer cells SAMac (1) -0.102384641575191
44010 healthy Kupffer cells SAMac (1) -0.187238857329048
44011 healthy Kupffer cells SAMac (1) -0.058718168404754
44012 healthy Kupffer cells SAMac (1) -0.0898231824345807
44013 healthy Kupffer cells SAMac (1) -0.0425069950263562
44014 healthy Kupffer cells SAMac (1) -0.176739030624186
44015 healthy Kupffer cells SAMac (1) -0.146974306211836
44016 healthy Kupffer cells SAMac (1) -0.129076335382348
44017 healthy Kupffer cells SAMac (1) -0.129020397680254
44018 healthy Kupffer cells SAMac (1) -0.12362773030514
44019 healthy Kupffer cells SAMac (1) -0.0688693356204558
44020 healthy Kupffer cells SAMac (1) -0.0741342498603758
44021 healthy Kupffer cells SAMac (1) -0.112091393247726
44022 healthy Kupffer cells SAMac (1) -0.175546419994597
44023 healthy Kupffer cells SAMac (1) 0.0150222076203833
44024 healthy Kupffer cells SAMac (1) -0.156949788604133
44025 healthy Kupffer cells SAMac (1) -0.127331998682333
44026 healthy Kupffer cells SAMac (1) -0.1048123856422
44027 healthy Kupffer cells SAMac (1) -0.152480459090208
44028 healthy Kupffer cells SAMac (1) -0.0984352291850949
44029 healthy Kupffer cells SAMac (1) -0.107467814867871
44030 healthy Kupffer cells SAMac (1) -0.147279805123489
44031 healthy Kupffer cells SAMac (1) -0.12219936317267
44032 healthy Kupffer cells SAMac (1) -0.027176806431406
44033 healthy Kupffer cells
(SUCNR1+) SAMac (1) -0.0854729039400389
44034 healthy Kupffer cells SAMac (1) -0.110378873328503
44035 healthy Kupffer cells SAMac (1) -0.0464399889867839
44036 healthy Kupffer cells SAMac (1) -0.124142037634862
44037 healthy Kupffer cells SAMac (1) -0.134374214274358
44038 healthy Kupffer cells SAMac (1) -0.0593470966778722
44039 healthy Kupffer cells SAMac (1) -0.0532309061510709
44040 healthy Kupffer cells SAMac (1) -0.116304799043259
44041 healthy Kupffer cells SAMac (1) -0.0998639883049347
44042 healthy Kupffer cells SAMac (1) -0.121537874647632
44043 healthy Kupffer cells SAMac (1) -0.140419775365738
44044 healthy Kupffer cells SAMac (1) -0.0641221222094434
44045 healthy Kupffer cells SAMac (1) -0.088631667767975
44046 healthy Kupffer cells SAMac (1) -0.1054416750552
44047 healthy Kupffer cells SAMac (1) -0.127482141653491
44048 healthy Kupffer cells SAMac (1) -0.139893200519159
44049 healthy Kupffer cells SAMac (1) -0.0354411263641395
44050 healthy Kupffer cells SAMac (1) -0.139437352614644
44051 healthy Kupffer cells SAMac (1) -0.109761272357637
44052 healthy Kupffer cells SAMac (1) -0.113504217140646
44053 healthy Kupffer cells
(SUCNR1+) SAMac (1) -0.111552530340276
44054 healthy Kupffer cells SAMac (1) -0.165629496510624
44055 healthy Kupffer cells SAMac (1) -0.0645334056062722
44056 healthy Kupffer cells SAMac (1) -0.162358161069107
44057 healthy Kupffer cells SAMac (1) -0.129094168600634
44058 healthy Kupffer cells
(SUCNR1+) SAMac (1) -0.135133325083864
44059 healthy Kupffer cells SAMac (1) -0.0812523371388828
44060 healthy Kupffer cells SAMac (1) -0.168957301024807
44061 healthy Kupffer cells SAMac (1) -0.0800149699939581
44062 healthy Kupffer cells SAMac (1) -0.0941762788756722
44063 healthy Kupffer cells SAMac (1) -0.162646109094898
44064 healthy cDC2 SAMac (1) 0.0809222197701818
44065 healthy cDC2 SAMac (1) 0.11377010824869
44066 healthy Macrophages SAMac (1) 0.139104941185488
44067 healthy cDC2 SAMac (1) 0.165812064857006
44068 healthy cDC2 SAMac (1) -0.0818553788743501
44069 healthy Macrophages
(HES4+) SAMac (1) 0.0684458743953746
44070 healthy cDC2 SAMac (1) 0.069445162794751
44071 healthy cDC2 SAMac (1) 0.0248209436692181
44072 healthy cDC2 SAMac (1) 0.184443283418918
44073 healthy Macrophages
(HES4+) SAMac (1) 0.109446335469093
44074 healthy cDC2 SAMac (1) 0.164768981129281
44075 healthy cDC2 SAMac (1) 0.22456624556897
44076 healthy cDC2 SAMac (1) 0.100050839109035
44077 healthy Macrophages SAMac (1) 0.104494397815613
44078 healthy cDC2 SAMac (1) 0.0708442485878929
44079 healthy cDC2 SAMac (1) 0.0241149942801896
44080 healthy cDC2 SAMac (1) 0.0744026612641804
44081 healthy cDC2 SAMac (1) 0.172395013897702
44082 healthy cDC2 SAMac (1) 0.251053929791792
44083 healthy cDC2 SAMac (1) 0.0292709119361454
44084 healthy cDC2 SAMac (1) 0.137418183095165
44085 healthy cDC2 SAMac (1) 0.243444973628124
44086 healthy cDC2 SAMac (1) -0.00341325895104178
44087 healthy cDC2 SAMac (1) 0.0460886525115445
44088 healthy cDC2 SAMac (1) 0.189930171392145
44089 healthy cDC2 SAMac (1) 0.0482896852223891
44090 healthy Macrophages
(HES4+) SAMac (1) 0.128320312575393
44091 healthy cDC2 SAMac (1) 0.015757343190615
44092 healthy cDC2 SAMac (1) 0.0869248730638916
44093 healthy cDC2 SAMac (1) 0.0597091539663958
44094 healthy cDC2 SAMac (1) 0.14017436346946
44095 healthy cDC2 SAMac (1) 0.184402315926267
44096 healthy cDC2 SAMac (1) 0.194713863183684
44097 healthy cDC2 SAMac (1) 0.160206741273062
44098 healthy cDC2 SAMac (1) 0.229078370548121
44099 healthy cDC2 SAMac (1) 0.0223417781794687
44100 healthy Macrophages
(HES4+) SAMac (1) 0.0994848598754275
44101 healthy cDC2 SAMac (1) -0.000458849085124363
44102 healthy cDC2 SAMac (1) 0.0144865504688535
44103 healthy cDC2 SAMac (1) 0.137636857867323
44104 healthy cDC2 SAMac (1) -0.00563109312926921
44105 healthy cDC2 SAMac (1) 0.0396749804585997
44106 healthy cDC2 SAMac (1) 0.030315090446137
44107 healthy cDC2 SAMac (1) 0.129659978483896
44108 healthy cDC2 SAMac (1) 0.0255790149525574
44109 healthy Macrophages SAMac (1) 0.327584056060966
44110 healthy cDC2 SAMac (1) 0.23422679944917
44111 healthy cDC2 SAMac (1) 0.104586040812001
44112 healthy cDC2 SAMac (1) 0.116300999678255
44113 healthy cDC2 SAMac (1) 0.089164128956517
44114 healthy Kupffer cells SAMac (1) -0.0588325880098373
44115 healthy Kupffer cells SAMac (1) -0.114013661777772
44116 healthy Kupffer cells SAMac (1) -0.155323480116429
44117 healthy Kupffer cells SAMac (1) -0.12823066007492
44118 healthy Kupffer cells SAMac (1) -0.108116635225885
44119 healthy Kupffer cells SAMac (1) -0.130578527838425
44120 healthy Kupffer cells SAMac (1) -0.157133814056739
44121 healthy Kupffer cells SAMac (1) -0.121150321782847
44122 healthy Kupffer cells SAMac (1) -0.108420089538845
44123 healthy Kupffer cells SAMac (1) -0.140882949415055
44124 healthy Kupffer cells SAMac (1) -0.0350118821484472
44125 healthy Kupffer cells SAMac (1) -0.116426532753744
44126 healthy Kupffer cells SAMac (1) -0.0854907619169621
44127 healthy Kupffer cells SAMac (1) 0.00513055304464932
44128 healthy Kupffer cells SAMac (1) -0.173025883913595
44129 healthy Monocytes
(IGSF21+ GPR34+) SAMac (1) -0.0536873676282304
44130 healthy Kupffer cells SAMac (1) -0.131546230733557
44131 healthy Kupffer cells SAMac (1) -0.122302143450937
44132 healthy Kupffer cells SAMac (1) -0.165446882889721
44133 healthy Kupffer cells
(SUCNR1+) SAMac (1) -0.113388277196099
44134 healthy Kupffer cells SAMac (1) -0.0635413652324153
44135 healthy Kupffer cells SAMac (1) -0.0681871504491079
44136 healthy Kupffer cells SAMac (1) -0.107590326504449
44137 healthy Kupffer cells SAMac (1) -0.0268574517853617
44138 healthy Kupffer cells
(SUCNR1+) SAMac (1) -0.105243485226188
44139 healthy Kupffer cells
(SUCNR1+) SAMac (1) -0.0623325254850311
44140 healthy Kupffer cells SAMac (1) -0.0983440524780572
44141 healthy Kupffer cells SAMac (1) -0.0376714406637552
44142 healthy Kupffer cells SAMac (1) -0.127030358678973
44143 healthy Kupffer cells SAMac (1) -0.115541713399932
44144 healthy Kupffer cells SAMac (1) -0.0549045327479161
44145 healthy Kupffer cells SAMac (1) -0.0764457141473245
44146 healthy Kupffer cells SAMac (1) -0.0937349397679567
44147 healthy Kupffer cells SAMac (1) -0.0608385585648776
44148 healthy Kupffer cells SAMac (1) -0.0639152483488806
44149 healthy Kupffer cells SAMac (1) -0.154356750050585
44150 healthy Kupffer cells SAMac (1) -0.099642135150034
44151 healthy Kupffer cells SAMac (1) -0.141620068239352
44152 healthy Kupffer cells SAMac (1) -0.179662833101999
44153 healthy Kupffer cells SAMac (1) -0.0807751619453077
44154 healthy Kupffer cells SAMac (1) -0.0692402456084867
44155 healthy Kupffer cells SAMac (1) -0.163818200659787
44156 healthy Kupffer cells SAMac (1) -0.0788751112354698
44157 healthy Kupffer cells SAMac (1) -0.137739604952409
44158 healthy Kupffer cells SAMac (1) -0.133981298037294
44159 healthy Kupffer cells
(SUCNR1+) SAMac (1) -0.154198547902367
44160 healthy Kupffer cells SAMac (1) -0.144421167944654
44161 healthy Kupffer cells SAMac (1) -0.176947100195939
44162 healthy Kupffer cells SAMac (1) 0.0765596256929495
44163 healthy Kupffer cells SAMac (1) -0.1066474864329
44164 healthy Kupffer cells SAMac (1) -0.133539240905809
44165 healthy Kupffer cells SAMac (1) -0.129510311046478
44166 healthy Kupffer cells SAMac (1) -0.0855992615674911
44167 healthy Kupffer cells SAMac (1) -0.0412266425911405
44168 healthy Kupffer cells SAMac (1) -0.153353612211145
44169 healthy Kupffer cells SAMac (1) -0.131904023883708
44170 healthy Kupffer cells SAMac (1) -0.180397978697625
44171 healthy Kupffer cells SAMac (1) -0.163113044851676
44172 healthy Kupffer cells SAMac (1) -0.147065662564994
44173 healthy Kupffer cells SAMac (1) -0.0776453343454081
44174 healthy Kupffer cells SAMac (1) -0.13342045965802
44175 healthy Kupffer cells SAMac (1) -0.144482249363833
44176 healthy Kupffer cells SAMac (1) -0.0282926192916986
44177 healthy Kupffer cells SAMac (1) -0.122225221278592
44178 healthy Kupffer cells SAMac (1) -0.119534129349733
44179 healthy Kupffer cells SAMac (1) -0.1440241302563
44180 healthy Kupffer cells SAMac (1) -0.0881906187720366
44181 healthy Kupffer cells SAMac (1) -0.122778919008867
44182 healthy Kupffer cells SAMac (1) -0.101341824962893
44183 healthy Kupffer cells SAMac (1) -0.162529498915475
44184 healthy Kupffer cells
(SUCNR1+) SAMac (1) -0.155433656905522
44185 healthy Kupffer cells SAMac (1) -0.0739294809120201
44186 healthy Kupffer cells SAMac (1) -0.112671589431264
44187 healthy Kupffer cells SAMac (1) -0.131654692099331
44188 healthy Kupffer cells SAMac (1) -0.0841824609267888
44189 healthy Kupffer cells SAMac (1) -0.0696685593047101
44190 healthy cDC2 SAMac (1) 0.119201890418208
44191 healthy cDC2 SAMac (1) -0.0304109726284373
44192 healthy cDC2 SAMac (1) 0.0103146027962569
44193 healthy cDC2 SAMac (1) 0.109457217779909
44194 healthy cDC2 SAMac (1) -0.0227292206251817
44195 healthy cDC2 SAMac (1) 0.0759334073998214
44196 healthy cDC2 SAMac (1) 0.0689920329713857
44197 healthy Monocytes
(IGSF21+ GPR34+) SAMac (1) -0.0868169774957395
44198 healthy cDC2 SAMac (1) -0.0981744021940591
44199 healthy cDC2 SAMac (1) -0.0359028368704389
44200 healthy cDC2 SAMac (1) -0.103450522975937
44201 healthy cDC2 SAMac (1) 0.0419347884017661
44202 healthy cDC2 SAMac (1) -0.113158990637175
44203 healthy cDC2 SAMac (1) -0.047882948728067
44204 healthy cDC2 SAMac (1) 0.09989133620327
44205 healthy cDC2 SAMac (1) -0.0445059250426036
44206 healthy cDC2 SAMac (1) -0.0148008851947329
44207 healthy cDC2 SAMac (1) -0.0335541252174698
44208 healthy cDC2 SAMac (1) -0.118350646772484
44209 healthy cDC2 SAMac (1) -0.0893749426939981
44210 healthy cDC2 SAMac (1) -0.0650320336794783
44211 healthy cDC2 SAMac (1) 0.019414339656626
44212 healthy Monocytes
(IGSF21+ GPR34+) SAMac (1) -0.136888579995894
44213 healthy cDC2 SAMac (1) -0.0767025896325006
44214 healthy cDC2 SAMac (1) -0.0715487148638228
44215 healthy cDC2 SAMac (1) -0.0944350393152397
44216 healthy Monocytes
(IGSF21+ GPR34+) SAMac (1) -0.0372506177757339
44217 healthy cDC2 SAMac (1) -0.00376715421214821
44218 healthy cDC2 SAMac (1) 0.110554897532558
44219 healthy cDC2 SAMac (1) 0.0580311740468346
44220 healthy cDC2 SAMac (1) 0.0349020382175128
44221 healthy cDC2 SAMac (1) 0.0551813496217808
44222 healthy Monocytes
(TREM2+ CD9+) SAMac (1) -0.0155967129564078
44223 healthy cDC2 SAMac (1) -0.0487603063738976
44224 healthy cDC2 SAMac (1) 0.0281701510180247
44225 healthy cDC2 SAMac (1) -0.00285031100734676
44226 healthy Monocytes
(IGSF21+ GPR34+) SAMac (1) -0.0401689941652191
44227 healthy cDC2 SAMac (1) 0.0997517932120645
44228 healthy cDC2 SAMac (1) 0.0885151451775245
44229 healthy cDC2 SAMac (1) 0.0203975466003903
44230 healthy cDC2 SAMac (1) 0.0621365457395434
44231 healthy cDC2 SAMac (1) -0.11645500479508
44232 healthy cDC2 SAMac (1) -0.0263929053513782
44233 healthy cDC2 SAMac (1) 0.0461273504456148
44234 healthy cDC2 SAMac (1) -0.0802806100133401
44235 healthy cDC2 SAMac (1) 0.0339047208955982
44236 healthy cDC2 SAMac (1) 0.0696916830523114
44237 healthy cDC2 SAMac (1) -0.049672998784426
44238 healthy Monocytes
(IGSF21+ GPR34+) SAMac (1) -0.0135448709170853
44239 healthy cDC2 SAMac (1) 0.0347572589694042
44240 healthy cDC2 SAMac (1) -0.0114797028461685
44241 healthy cDC2 SAMac (1) -0.0960130672121347
44242 healthy cDC2 SAMac (1) 0.04634623420429
44243 healthy cDC2 SAMac (1) 0.0327231319806078
44244 healthy cDC2 SAMac (1) -0.0141323465072103
44245 healthy Monocytes
(IGSF21+ GPR34+) SAMac (1) 0.0361815005344529
44246 healthy cDC2 SAMac (1) 0.0737260036653355
44247 healthy cDC2 SAMac (1) -0.00258251991909814
44248 healthy cDC2 SAMac (1) -0.0649706499175679
44249 healthy cDC2 SAMac (1) -0.114023210838883
44250 healthy cDC2 SAMac (1) -0.0505532223608147
44251 healthy cDC2 SAMac (1) 0.0212467994133686
44252 healthy cDC2 SAMac (1) -0.0123430504050943
44253 healthy cDC2 SAMac (1) -0.182377461465352
44254 healthy cDC2 SAMac (1) -0.0503263615090923
44255 healthy cDC2 SAMac (1) 0.0691869912195518
44256 healthy cDC2 SAMac (1) -0.0376686169920125
44257 healthy cDC2 SAMac (1) 0.0747924936749342
44258 healthy cDC2 SAMac (1) 0.0812757800989319
44259 healthy cDC2 SAMac (1) -0.057253467567611
44260 healthy cDC2 SAMac (1) -0.0515132004823362
44261 healthy cDC2 SAMac (1) 0.0458664477628716
44262 healthy cDC2 SAMac (1) -0.13112714946649
44263 healthy cDC2 SAMac (1) 0.0736077913735497
44264 healthy cDC2 SAMac (1) 0.00961915931750812
44265 healthy cDC2 SAMac (1) 0.097194601082284
44266 healthy cDC2 SAMac (1) -0.103119267574215
44267 healthy cDC2 SAMac (1) -0.0401069414806849
44268 healthy cDC2 SAMac (1) -0.0340010593990453
44269 healthy cDC2 SAMac (1) -0.0466401705641756
44270 healthy cDC2 SAMac (1) 0.153600719534742
44271 healthy cDC2 SAMac (1) 0.0477835394163047
44272 healthy cDC2 SAMac (1) 0.0719472047359118
44273 healthy cDC2 SAMac (1) 0.0700367814000276
44274 healthy cDC2 SAMac (1) 0.00411639220805002
44275 healthy cDC2 SAMac (1) 0.0330075953781523
44276 healthy cDC2 SAMac (1) 0.0227918131787008
44277 healthy cDC2 SAMac (1) 0.0576610709969568
44278 healthy cDC2 SAMac (1) 0.00255417298454216
44279 healthy cDC2 SAMac (1) -0.0976434019081387
44280 healthy cDC2 SAMac (1) -0.0862602637317083
44281 healthy Monocytes
(IGSF21+ GPR34+) SAMac (1) -0.0488643785871603
44282 healthy cDC2 SAMac (1) -0.0790135627587068
44283 healthy cDC2 SAMac (1) -0.0652239755639697
44284 healthy cDC2 SAMac (1) -0.0406844779563831
44285 healthy cDC2 SAMac (1) -0.0632460313317589
44286 healthy cDC2 SAMac (1) 0.123356652239942
44287 healthy cDC2 SAMac (1) -0.0385116115801214
44288 healthy cDC2 SAMac (1) -0.0505381800532394
44289 healthy cDC2 SAMac (1) 0.0437622892478922
44290 healthy cDC2 SAMac (1) -0.0557809731508
44291 healthy cDC2 SAMac (1) -0.00268368716373663
44292 healthy cDC2 SAMac (1) 0.0134141078386683
44293 healthy cDC2 SAMac (1) 0.0165670344939182
44294 healthy cDC2 SAMac (1) -0.0742963974974775
44295 healthy cDC2 SAMac (1) 0.0333684134699037
44296 healthy cDC2 SAMac (1) -0.053791220522598
44297 healthy cDC2 SAMac (1) 0.140262914565724
44298 healthy cDC2 SAMac (1) 0.032164323654643
44299 healthy cDC2 SAMac (1) 0.020884284194329
44300 healthy cDC2 SAMac (1) -0.0358157311189337
44301 healthy cDC2 SAMac (1) 0.0324340587384007
44302 healthy cDC2 SAMac (1) -0.0413793986259417
44303 healthy cDC2 SAMac (1) 0.027020774565102
44304 healthy cDC2 SAMac (1) 0.0435420055086225
44305 healthy cDC2 SAMac (1) -0.0660361411785485
44306 healthy cDC2 SAMac (1) 0.031480765995213
44307 healthy cDC2 SAMac (1) -0.0330205476431865
44308 healthy cDC2 SAMac (1) -0.0010405430365375
44309 healthy cDC2 SAMac (1) 0.130765673522952
44310 healthy cDC2 SAMac (1) -0.116591857198744
44311 healthy cDC2 SAMac (1) 0.0372446708454638
44312 healthy cDC2 SAMac (1) -0.0644993526915947
44313 healthy cDC2 SAMac (1) 0.0919571607425261
44314 healthy cDC2 SAMac (1) -0.0474808104319826
44315 healthy cDC2 SAMac (1) 0.0151941051094078
44316 healthy cDC2 SAMac (1) 0.01422745030017
44317 healthy cDC2 SAMac (1) 0.0112009258520078
44318 healthy cDC2 SAMac (1) 0.0108621197807025
44319 healthy cDC2 SAMac (1) 0.0984957815081878
44320 healthy cDC2 SAMac (1) 0.0655031423880916
44321 healthy cDC2 SAMac (1) -0.0160498450695417
44322 healthy cDC2 SAMac (1) 0.0437294720616264
44323 healthy cDC2 SAMac (1) -0.0199337673845045
44324 healthy cDC2 SAMac (1) -0.0283624224497888
44325 healthy cDC2 SAMac (1) 0.0326100458651957
44326 healthy cDC2 SAMac (1) 0.23751201057307
44327 healthy cDC2 SAMac (1) -0.0157553854105476
44328 healthy cDC2 SAMac (1) -0.0305538100837511
44329 healthy cDC2 SAMac (1) 0.0156466290380561
44330 healthy cDC2 SAMac (1) -0.0230265062924244
44331 healthy cDC2 SAMac (1) -0.0587311336646551
44332 healthy cDC2 SAMac (1) 0.109102819292128
44333 healthy cDC2 SAMac (1) 0.0210754222618527
44334 healthy cDC2 SAMac (1) 0.0327233006457002
44335 healthy cDC2 SAMac (1) -0.0237610092703962
44336 healthy cDC2 SAMac (1) 0.028798639906195
44337 healthy cDC2 SAMac (1) 0.0361420962348692
44338 healthy cDC2 SAMac (1) 0.0035244000895247
44339 healthy cDC2 SAMac (1) -0.0474214798128371
44340 healthy cDC2 SAMac (1) -0.0577697032452599
44341 healthy Monocytes
(secretory) SAMac (1) 0.0472700013025812
44342 healthy cDC2 SAMac (1) 0.11992389635948
44343 healthy cDC2 SAMac (1) 0.058249030258181
44344 healthy Monocytes
(TREM2+ CD9+) SAMac (1) 0.0466519989082387
44345 healthy cDC2 SAMac (1) 0.0908642723342797
44346 healthy cDC2 SAMac (1) -0.00364371421033266
44347 healthy cDC2 SAMac (1) 0.00529948185066559
44348 healthy cDC2 SAMac (1) 0.0986375687338805
44349 healthy cDC2 SAMac (1) 0.00898079075317657
44350 healthy cDC2 SAMac (1) 0.0484333124553483
44351 healthy cDC2 SAMac (1) -0.0430164740146056
44352 healthy cDC2 SAMac (1) -0.153442141389464
44353 healthy cDC2 SAMac (1) 0.0812423635035426
44354 healthy cDC2 SAMac (1) -0.0674544039333607
44355 healthy cDC2 SAMac (1) -0.0114369014209992
44356 healthy cDC2 SAMac (1) -0.00911559239044563
44357 healthy cDC2 SAMac (1) -0.0163636335038378
44358 healthy cDC2 SAMac (1) 0.00719129966587223
44359 healthy cDC2 SAMac (1) 0.0709798817868176
44360 healthy cDC2 SAMac (1) 0.0522158103638111
44361 healthy cDC2 SAMac (1) 0.0601917492098309
44362 healthy cDC2 SAMac (1) 0.0231401067912934
44363 healthy cDC2 SAMac (1) -0.104273059480951
44364 healthy cDC2 SAMac (1) 0.105834375310897
44365 healthy cDC2 SAMac (1) 0.00448124114538359
44366 healthy cDC2 SAMac (1) 0.042813324726548
44367 healthy cDC2 SAMac (1) -0.00388361208532886
44368 healthy cDC2 SAMac (1) -0.0421399411320472
44369 healthy cDC2 SAMac (1) 0.0163324026916274
44370 healthy cDC2 SAMac (1) 0.0202477267375801
44371 healthy cDC2 SAMac (1) 0.160925864172424
44372 healthy cDC2 SAMac (1) 0.0774137857429049
44373 healthy cDC2 SAMac (1) 0.0934095803329704
44374 healthy cDC2 SAMac (1) 0.0743295906419734
44375 healthy cDC2 SAMac (1) 0.00344727502115161
44376 healthy cDC2 SAMac (1) -0.0619667570851588
44377 healthy cDC2 SAMac (1) -0.0214414336947403
44378 healthy cDC2 SAMac (1) 0.0991347044765997
44379 healthy cDC2 SAMac (1) 0.0478484675229443
44380 healthy cDC2 SAMac (1) 0.0431875783002492
44381 healthy cDC2 SAMac (1) -0.0486585295739224
44382 healthy cDC2 SAMac (1) 0.079530583120447
44383 healthy cDC2 SAMac (1) -0.0808839363985615
44384 healthy cDC2 SAMac (1) 0.0699612044664699
44385 healthy cDC2 SAMac (1) 0.0251934219903846
44386 healthy cDC2 SAMac (1) 0.0359727015462387
44387 healthy cDC2 SAMac (1) -0.0350292073195115
44388 healthy cDC2 SAMac (1) -0.103200107771515
44389 healthy cDC2 SAMac (1) 0.00596852645725002
44390 healthy cDC2 SAMac (1) -0.0067472536960968
44391 healthy cDC2 SAMac (1) 0.092663763015624
44392 healthy cDC2 SAMac (1) -0.0494287398761948
44393 healthy cDC2 SAMac (1) -0.0205284773349294
44394 healthy cDC2 SAMac (1) 0.0701502324682599
44395 healthy cDC2 SAMac (1) 0.108522520959804
44396 healthy cDC2 SAMac (1) 0.0555478444860921
44397 healthy cDC2 SAMac (1) -0.024322079603338
44398 healthy cDC2 SAMac (1) 0.0737960525737006
44399 healthy cDC2 SAMac (1) 0.189512937976009
44400 healthy cDC2 SAMac (1) 0.114137392272917
44401 healthy cDC2 SAMac (1) -0.00375026645335916
44402 healthy cDC2 SAMac (1) -0.0170307375383715
44403 healthy cDC2 SAMac (1) -0.0126719148456169
44404 healthy cDC2 SAMac (1) 0.0184353846754955
44405 healthy cDC2 SAMac (1) 0.0894469589154045
44406 healthy cDC2 SAMac (1) -0.0510422349432944
44407 healthy cDC2 SAMac (1) 0.0568573131261538
44408 healthy Kupffer cells SAMac (1) -0.124775658556446
44409 healthy Kupffer cells SAMac (1) -0.0959758765392197
44410 healthy Kupffer cells SAMac (1) -0.148024115392475
44411 healthy Kupffer cells SAMac (1) -0.096261004122006
44412 healthy Kupffer cells SAMac (1) -0.100506926889554
44413 healthy Kupffer cells SAMac (1) -0.125049069374903
44414 healthy Kupffer cells SAMac (1) -0.150379141346714
44415 healthy Kupffer cells SAMac (1) -0.160230156990541
44416 healthy Kupffer cells SAMac (1) -0.166519122898176
44417 healthy Kupffer cells
(SUCNR1+) SAMac (1) -0.140248210479816
44418 healthy Kupffer cells SAMac (1) -0.129036157500422
44419 healthy Kupffer cells SAMac (1) -0.111580148846455
44420 healthy Kupffer cells SAMac (1) -0.0531109700573217
44421 healthy Kupffer cells SAMac (1) -0.104670010070573
44422 healthy Kupffer cells SAMac (1) -0.138925366094381
44423 healthy Kupffer cells SAMac (1) -0.0848973429658233
44424 healthy Kupffer cells SAMac (1) -0.17163199690797
44425 healthy Kupffer cells SAMac (1) -0.191118469888288
44426 healthy Kupffer cells SAMac (1) -0.0981430411185352
44427 healthy Kupffer cells SAMac (1) -0.14897496748973
44428 healthy Kupffer cells SAMac (1) -0.146502990300477
44429 healthy Kupffer cells SAMac (1) -0.118529747414533
44430 healthy Kupffer cells SAMac (1) -0.135406210102444
44431 healthy Kupffer cells SAMac (1) -0.132864747563655
44432 healthy Kupffer cells SAMac (1) -0.0759036922699206
44433 healthy Kupffer cells SAMac (1) -0.197996269758028
44434 healthy Kupffer cells SAMac (1) -0.180687619120183
44435 healthy Kupffer cells SAMac (1) -0.130759041963304
44436 healthy Kupffer cells SAMac (1) -0.164084852315205
44437 healthy Kupffer cells SAMac (1) -0.16628787124167
44438 healthy Kupffer cells SAMac (1) -0.144148888907799
44439 healthy Kupffer cells SAMac (1) -0.209722915141748
44440 healthy Kupffer cells SAMac (1) -0.152921819474737
44441 healthy Kupffer cells SAMac (1) -0.137741260757701
44442 healthy Kupffer cells SAMac (1) -0.168002370686422
44443 healthy Kupffer cells SAMac (1) -0.102342828807574
44444 healthy Kupffer cells SAMac (1) -0.102997876891476
44445 healthy Kupffer cells SAMac (1) -0.138951870997619
44446 healthy Kupffer cells SAMac (1) -0.0529362515291868
44447 healthy Kupffer cells SAMac (1) -0.161161778571203
44448 healthy Kupffer cells SAMac (1) -0.181671737092403
44449 healthy Kupffer cells SAMac (1) -0.116819979571088
44450 healthy Kupffer cells SAMac (1) -0.148307362297027
44451 healthy Kupffer cells SAMac (1) -0.12459584353179
44452 healthy Kupffer cells SAMac (1) -0.200700022786022
44453 healthy Kupffer cells SAMac (1) -0.153770198262178
44454 healthy Kupffer cells SAMac (1) -0.103349490475829
44455 healthy Kupffer cells SAMac (1) -0.13556792858493
44456 healthy Kupffer cells SAMac (1) -0.087282074569689
44457 healthy Kupffer cells SAMac (1) -0.116414186316567
44458 healthy Kupffer cells SAMac (1) -0.152185597886743
44459 healthy Kupffer cells SAMac (1) -0.111829523304774
44460 healthy Kupffer cells SAMac (1) -0.103597424520491
44461 healthy Kupffer cells SAMac (1) -0.0851178585676274
44462 healthy Kupffer cells SAMac (1) -0.118988521474253
44463 healthy Kupffer cells
(SUCNR1+) SAMac (1) -0.0636179473520074
44464 healthy Kupffer cells SAMac (1) -0.0915385836563578
44465 healthy Kupffer cells SAMac (1) -0.0290672028733138
44466 healthy cDC2 SAMac (1) -0.00569087685934894
44467 healthy cDC2 SAMac (1) -0.117618611918614
44468 healthy cDC2 SAMac (1) -0.033674981092913
44469 healthy cDC2 SAMac (1) 0.0109380242956372
44470 healthy cDC2 SAMac (1) 0.0274617193015482
44471 healthy cDC2 SAMac (1) 0.00897107154258731
44472 healthy cDC2 SAMac (1) 0.0230808494386438
44473 healthy cDC2 SAMac (1) 0.00984519335138537
44474 healthy cDC2 SAMac (1) 0.00603340669540134
44475 healthy cDC2 SAMac (1) 0.194131181247607
44476 healthy cDC2 SAMac (1) -0.000705243426595142
44477 healthy cDC2 SAMac (1) -0.046261496838701
44478 healthy cDC2 SAMac (1) -0.119183772611882
44479 healthy cDC1 SAMac (1) -0.0714755845890397
44480 healthy cDC2 SAMac (1) -0.034710085059846
44481 healthy cDC2 SAMac (1) 0.0512233059921821
44482 healthy cDC2 SAMac (1) 0.00515303781033599
44483 healthy cDC2 SAMac (1) 0.00685028947214578
44484 healthy cDC1 SAMac (1) -0.0544029118307791
44485 healthy cDC2 SAMac (1) 0.0468665713106073
44486 healthy cDC2 SAMac (1) 0.11944255847747
44487 healthy cDC2 SAMac (1) -0.066321187430647
44488 healthy cDC2 SAMac (1) -0.0618710254526091
44489 healthy cDC1 SAMac (1) -0.162610575754461
44490 healthy cDC2 SAMac (1) -0.134804574523974
44491 healthy cDC2 SAMac (1) 0.0309055746156463
44492 healthy cDC2 SAMac (1) 0.00882381265117144
44493 healthy cDC2 SAMac (1) 0.0231391176445229
44494 healthy cDC2 SAMac (1) -0.0263693095045867
44495 healthy cDC2 SAMac (1) -0.0553746212826439
44496 healthy cDC2 SAMac (1) 0.0690628919725241
44497 healthy cDC2 SAMac (1) 0.0477230484820734
44498 healthy activated DCs SAMac (1) -0.127276675436162
44499 healthy cDC2 SAMac (1) 0.111131351576061
44500 healthy cDC2 SAMac (1) -0.15860864999342
44501 healthy cDC2 SAMac (1) 0.169960297442046
44502 healthy cDC2 SAMac (1) -0.0656558698435957
44503 healthy cDC2 SAMac (1) -0.0457627279118377
44504 healthy cDC2 SAMac (1) 0.0303599210270463
44505 healthy cDC2 SAMac (1) -0.157508140801727
44506 healthy cDC2 SAMac (1) 0.0411154953586839
44507 healthy cDC1 SAMac (1) -0.178258252597348
44508 healthy cDC2 SAMac (1) 0.0312242415565271
44509 healthy cDC2 SAMac (1) 0.00834953477557013
44510 healthy cDC2 SAMac (1) 0.0347969994677041
44511 healthy cDC2 SAMac (1) -0.105057070922272
44512 healthy cDC1 SAMac (1) -0.204052117037377
44513 healthy cDC2 SAMac (1) -0.0871246214681129
44514 healthy cDC2 SAMac (1) 0.00271920214794141
44515 healthy cDC2 SAMac (1) 0.120631969599476
44516 healthy cDC2 SAMac (1) -0.0126245274269523
44517 healthy cDC2 SAMac (1) -0.0280267290540563
44518 healthy cDC2 SAMac (1) -0.00794668039712981
44519 healthy cDC2 SAMac (1) 0.155024422212441
44520 healthy cDC2 SAMac (1) -0.0547279325414625
44521 healthy cDC2 SAMac (1) 0.0578202553072286
44522 healthy cDC2 SAMac (1) -0.00109000590012132
44523 healthy cDC2 SAMac (1) 0.104517823795402
44524 healthy cDC2 SAMac (1) -0.00309463669476312
44525 healthy cDC2 SAMac (1) -0.0487824746272331
44526 healthy cDC2 SAMac (1) -0.00398753119814563
44527 healthy cDC2 SAMac (1) -0.0879063098585807
44528 healthy cDC2 SAMac (1) -0.0775253795366448
44529 healthy cDC2 SAMac (1) -0.0842281688482145
44530 healthy cDC2 SAMac (1) 0.165653452338939
44531 healthy cDC2 SAMac (1) -0.00461739064444719
44532 healthy cDC2 SAMac (1) -0.046170627058228
44533 healthy cDC2 SAMac (1) -0.00510713359509782
44534 healthy cDC2 SAMac (1) -0.0458583535377352
44535 healthy cDC2 SAMac (1) 0.117598918472326
44536 healthy cDC2 SAMac (1) 0.0268312899676121
44537 healthy cDC2 SAMac (1) -0.0632611920705172
44538 healthy cDC2 SAMac (1) -0.0606878721706265
44539 healthy cDC2 SAMac (1) 0.108021009742541
44540 healthy cDC2 SAMac (1) -0.0352182706925282
44541 healthy cDC2 SAMac (1) 0.0107124119117741
44542 healthy cDC2 SAMac (1) 0.0294228824744492
44543 healthy cDC2 SAMac (1) 0.0467312863302929
44544 healthy activated DCs SAMac (1) -0.0166568790444519
44545 healthy Kupffer cells SAMac (1) -0.0657864052560442
44546 healthy Kupffer cells SAMac (1) -0.0480179022541231
44547 healthy Kupffer cells
(SUCNR1+) SAMac (1) -0.0981014131186788
44548 healthy Kupffer cells SAMac (1) -0.161379047579121
44549 healthy Kupffer cells SAMac (1) -0.136499605153892
44550 healthy Kupffer cells SAMac (1) -0.109305559738589
44551 healthy Kupffer cells SAMac (1) -0.126933941801378
44552 healthy Kupffer cells SAMac (1) -0.114481037811692
44553 healthy Kupffer cells SAMac (1) -0.121168868574044
44554 healthy Kupffer cells SAMac (1) -0.17004366342028
44555 healthy Kupffer cells SAMac (1) -0.0527395848589494
44556 healthy Kupffer cells SAMac (1) -0.134067479108596
44557 healthy Kupffer cells SAMac (1) -0.109364475375508
44558 healthy Kupffer cells SAMac (1) -0.16664821607062
44559 healthy Kupffer cells SAMac (1) -0.166300853785943
44560 healthy Kupffer cells SAMac (1) -0.184800934671389
44561 healthy Kupffer cells SAMac (1) -0.113608113528386
44562 healthy Kupffer cells SAMac (1) -0.148316186242503
44563 healthy Kupffer cells SAMac (1) -0.0824947140666899
44564 healthy Kupffer cells SAMac (1) -0.143333473097494
44565 healthy Kupffer cells SAMac (1) -0.183407340942914
44566 healthy Kupffer cells SAMac (1) -0.11894474279917
44567 healthy Kupffer cells SAMac (1) -0.154479932686173
44568 healthy Monocytes
(IGSF21+ GPR34+) SAMac (1) -0.115031786432789
44569 healthy Kupffer cells SAMac (1) -0.11442457245305
44570 healthy Kupffer cells SAMac (1) -0.115782305912505
44571 healthy Kupffer cells SAMac (1) -0.11308656372508
44572 healthy Kupffer cells SAMac (1) -0.0612346639824143
44573 healthy Kupffer cells SAMac (1) -0.153831502817039
44574 healthy Kupffer cells SAMac (1) -0.0246053705417965
44575 healthy Kupffer cells SAMac (1) -0.0866859534759042
44576 healthy Kupffer cells SAMac (1) -0.127467168860365
44577 healthy Kupffer cells SAMac (1) -0.0925617024736249
44578 healthy Kupffer cells SAMac (1) -0.198310160103751
44579 healthy Kupffer cells SAMac (1) -0.107173719474362
44580 healthy Kupffer cells SAMac (1) -0.15335169643023
44581 healthy Kupffer cells SAMac (1) -0.159491160035986
44582 healthy Kupffer cells SAMac (1) -0.136843026948195
44583 healthy Kupffer cells SAMac (1) -0.0631763130025985
44584 healthy Kupffer cells SAMac (1) -0.0986799100681738
44585 healthy Kupffer cells SAMac (1) -0.0932966559335456
44586 healthy Kupffer cells SAMac (1) -0.0738635626583802
44587 healthy Kupffer cells SAMac (1) -0.121695376728545
44588 healthy Kupffer cells SAMac (1) -0.167296754667374
44589 healthy Kupffer cells SAMac (1) -0.170502310554758
44590 healthy Kupffer cells SAMac (1) -0.151632766072407
44591 healthy Kupffer cells SAMac (1) -0.022501835247221
44592 healthy Kupffer cells SAMac (1) -0.15308344522985
44593 healthy Kupffer cells SAMac (1) -0.125187327434284
44594 healthy Kupffer cells SAMac (1) -0.143045017957612
44595 healthy Kupffer cells SAMac (1) -0.148212415818364
44596 healthy Kupffer cells SAMac (1) -0.0795829963197859
44597 healthy Kupffer cells SAMac (1) -0.139386955889269
44598 healthy Kupffer cells SAMac (1) -0.0890660496018776
44599 healthy Kupffer cells SAMac (1) -0.144724033584211
44600 healthy Kupffer cells SAMac (1) -0.115739948622538
44601 healthy Kupffer cells SAMac (1) -0.176420128152425
44602 healthy Kupffer cells SAMac (1) -0.147775929632964
44603 healthy Kupffer cells SAMac (1) -0.132836522531583
44604 healthy Kupffer cells SAMac (1) -0.147200423263113
44605 healthy Kupffer cells SAMac (1) -0.12986440117857
44606 healthy Kupffer cells SAMac (1) -0.134447522352515
44607 healthy Kupffer cells SAMac (1) -0.0705430717417855
44608 healthy Kupffer cells SAMac (1) -0.106821842367414
44609 healthy Kupffer cells SAMac (1) -0.118543146167266
44610 healthy Kupffer cells SAMac (1) -0.106333124273248
44611 healthy Kupffer cells SAMac (1) -0.192687818467623
44612 healthy Kupffer cells SAMac (1) -0.154871151975751
44613 healthy Kupffer cells SAMac (1) -0.101565367950049
44614 healthy Kupffer cells SAMac (1) -0.173850147668817
44615 healthy Kupffer cells SAMac (1) -0.107813459595125
44616 healthy Kupffer cells SAMac (1) -0.151237734518764
44617 healthy Kupffer cells SAMac (1) -0.0568073307154445
44618 healthy Kupffer cells SAMac (1) -0.0828126568319149
44619 healthy Kupffer cells SAMac (1) -0.0809138895782191
44620 healthy Kupffer cells SAMac (1) -0.15835708308171
44621 healthy Kupffer cells SAMac (1) -0.0868123771651838
44622 healthy Kupffer cells SAMac (1) -0.192948995466631
44623 healthy Kupffer cells SAMac (1) -0.191591332158056
44624 healthy Kupffer cells SAMac (1) -0.154460115674374
44625 healthy Kupffer cells SAMac (1) -0.126302515753776
44626 healthy Kupffer cells SAMac (1) -0.141330017814707
44627 healthy Kupffer cells SAMac (1) -0.0412701482634569
44628 healthy Kupffer cells SAMac (1) -0.165881613003414
44629 healthy Kupffer cells SAMac (1) -0.0421676459211416
44630 healthy Kupffer cells SAMac (1) -0.159252063359269
44631 healthy Kupffer cells SAMac (1) -0.138264693037444
44632 healthy cDC2 SAMac (1) -0.0735659173487633
44633 healthy cDC2 SAMac (1) -0.124163845224564
44634 healthy cDC2 SAMac (1) 0.0255296235117998
44635 healthy cDC2 SAMac (1) -0.0154150617017016
44636 healthy cDC2 SAMac (1) -0.0871391405949764
44637 healthy cDC2 SAMac (1) 0.0283262621345531
44638 healthy cDC2 SAMac (1) -0.010111153346788
44639 healthy cDC2 SAMac (1) -0.0477885439910694
44640 healthy cDC2 SAMac (1) -0.0132800138605046
44641 healthy cDC2 SAMac (1) 0.1553083546605
44642 healthy cDC2 SAMac (1) -0.088665953572015
44643 healthy cDC2 SAMac (1) -0.0134823783146906
44644 healthy cDC2 SAMac (1) 0.0555902992193668
44645 healthy cDC2 SAMac (1) -0.0530966389021774
44646 healthy cDC2 SAMac (1) -0.06926346517992
44647 healthy cDC2 SAMac (1) -0.0448514862295524
44648 healthy cDC2 SAMac (1) 0.111446041119078
44649 healthy cDC2 SAMac (1) -0.00418488636103853
44650 healthy cDC2 SAMac (1) 0.114977950811201
44651 healthy cDC2 SAMac (1) -0.10203104521345
44652 healthy cDC2 SAMac (1) 0.00965843738502456
44653 healthy cDC2 SAMac (1) -0.0315151481802774
44654 healthy cDC2 SAMac (1) -0.05623018818552
44655 healthy cDC2 SAMac (1) 0.192421651289056
44656 healthy cDC2 SAMac (1) 0.0365783084655298
44657 healthy cDC2 SAMac (1) 0.088418815322903
44658 healthy cDC2 SAMac (1) -0.0464044023901852
44659 healthy cDC2 SAMac (1) -0.0238089058740393
44660 healthy cDC2 SAMac (1) -0.0469963234681833
44661 healthy cDC2 SAMac (1) 0.0383401134288957
44662 healthy cDC2 SAMac (1) 0.0288125250508531
44663 healthy cDC2 SAMac (1) 0.0468812135988958
44664 healthy cDC2 SAMac (1) -0.069151395756062
44665 healthy cDC2 SAMac (1) -0.00016188209809509
44666 healthy cDC2 SAMac (1) 0.0666527506542023
44667 healthy cDC2 SAMac (1) -0.0386013112767452
44668 healthy cDC2 SAMac (1) 0.0486586673059699
44669 healthy cDC2 SAMac (1) -0.00574636372372178
44670 healthy cDC2 SAMac (1) 0.0384123873185854
44671 healthy cDC2 SAMac (1) -0.0704219281670072
44672 healthy cDC2 SAMac (1) 0.102725852063747
44673 healthy cDC2 SAMac (1) -0.053135906168798
44674 healthy cDC2 SAMac (1) -0.00389684359882442
44675 healthy cDC2 SAMac (1) 0.0413270793244726
44676 healthy cDC2 SAMac (1) 0.0359306352289337
44677 healthy cDC2 SAMac (1) -0.0106688296958628
44678 healthy cDC2 SAMac (1) 0.120533669458283
44679 healthy cDC2 SAMac (1) -0.121327441542984
44680 healthy cDC2 SAMac (1) 0.0422099147961294
44681 healthy cDC2 SAMac (1) -0.00757509206934368
44682 healthy cDC2 SAMac (1) 0.0440473993316537
44683 healthy cDC2 SAMac (1) -0.0736397065937832
44684 healthy cDC2 SAMac (1) 0.0968127520115526
44685 healthy cDC2 SAMac (1) 0.125103628570011
44686 healthy cDC2 SAMac (1) 0.0561275524123391
44687 healthy cDC2 SAMac (1) 0.00919523018122476
44688 healthy cDC2 SAMac (1) -0.0204546574637691
44689 healthy cDC2 SAMac (1) 0.0114145701422412
44690 healthy cDC2 SAMac (1) 0.0519781421385546
44691 healthy cDC2 SAMac (1) 0.00292902187554608
44692 healthy cDC2 SAMac (1) 0.0613919250626811
44693 healthy cDC2 SAMac (1) -0.133910573626422
44694 healthy cDC2 SAMac (1) 0.0312511732748391
44695 healthy cDC2 SAMac (1) 0.0223688668504116
44696 healthy cDC2 SAMac (1) -0.0200967553668057
44697 healthy cDC2 SAMac (1) -0.00289434470578484
44698 healthy cDC2 SAMac (1) 0.00319206052021562
44699 healthy cDC2 SAMac (1) 0.0381119017996681
44700 healthy cDC2 SAMac (1) -0.0112390841488779
44701 healthy cDC2 SAMac (1) -0.0011622847209046
44702 healthy cDC2 SAMac (1) 0.125155319749111
44703 healthy cDC2 SAMac (1) -0.10447100474198
44704 healthy cDC2 SAMac (1) 0.0647916904756263
44705 healthy cDC2 SAMac (1) -0.0347885037620227
44706 healthy cDC2 SAMac (1) 0.0388681987157057
44707 healthy cDC2 SAMac (1) -0.0257430871850117
44708 healthy cDC2 SAMac (1) -0.0034509389116541
44709 healthy Monocytes
(IGSF21+ GPR34+) SAMac (1) 0.143951115585568
44710 healthy Monocytes
(IGSF21+ GPR34+) SAMac (1) -0.112948694546827
44711 healthy Monocytes
(IGSF21+ GPR34+) SAMac (1) -0.0613483455731485
44712 healthy cDC2 SAMac (1) -0.00568073747164816
44713 healthy cDC2 SAMac (1) 0.0434073256082338
44714 healthy cDC2 SAMac (1) 0.143292607123858
44715 healthy cDC2 SAMac (1) 0.0626882461826699
44716 healthy cDC2 SAMac (1) 0.0821394216081187
44717 healthy cDC2 SAMac (1) -0.0440577896753485
44718 healthy cDC2 SAMac (1) -0.0769426257661188
44719 healthy Monocytes
(IGSF21+ GPR34+) SAMac (1) -0.0216302446390748
44720 healthy cDC2 SAMac (1) 0.0276465282439249
44721 healthy cDC2 SAMac (1) 0.0125654488664574
44722 healthy Monocytes
(IGSF21+ GPR34+) SAMac (1) -0.122764100164698
44723 healthy cDC2 SAMac (1) 0.0286900098435272
44724 healthy cDC2 SAMac (1) 0.0879240261907056
44725 healthy Monocytes
(TREM2+ CD9+) SAMac (1) -0.0167515635424685
44726 healthy cDC2 SAMac (1) 0.0257130202501656
44727 healthy cDC2 SAMac (1) -0.0321989658642885
44728 healthy cDC2 SAMac (1) 0.00586285672463138
44729 healthy cDC2 SAMac (1) 0.0674017191781787
44730 healthy Monocytes
(IGSF21+ GPR34+) SAMac (1) 0.0527297348231789
44731 healthy cDC2 SAMac (1) -0.0168618294735407
44732 healthy cDC2 SAMac (1) -0.0768230726331174
44733 healthy Monocytes
(secretory) SAMac (1) -0.0439039517291393
44734 healthy Monocytes
(IGSF21+ GPR34+) SAMac (1) -0.0641496674734298
44735 healthy Monocytes
(IGSF21+ GPR34+) SAMac (1) -0.0423534404713211
44736 healthy Monocytes
(IGSF21+ GPR34+) SAMac (1) 0.033168082614468
44737 healthy cDC2 SAMac (1) -0.00553173026955908
44738 healthy cDC2 SAMac (1) 0.0217401006316883
44739 healthy Monocytes
(IGSF21+ GPR34+) SAMac (1) 0.160010226954873
44740 healthy cDC2 SAMac (1) -0.111288922220876
44741 healthy cDC2 SAMac (1) 0.0796042556830784
44742 healthy Monocytes
(IGSF21+ GPR34+) SAMac (1) -0.016915481172146
44743 healthy Monocytes
(IGSF21+ GPR34+) SAMac (1) -0.020890660391519
44744 healthy cDC2 SAMac (1) 0.0178578386614072
44745 healthy Monocytes
(secretory) SAMac (1) 0.0569190833611579
44746 healthy cDC2 SAMac (1) 0.0245131586619677
44747 healthy cDC2 SAMac (1) 0.0358752243644189
44748 healthy Monocytes
(IGSF21+ GPR34+) SAMac (1) 0.101270891698611
44749 healthy cDC2 SAMac (1) 0.0353521729182739
44750 healthy Monocytes
(IGSF21+ GPR34+) SAMac (1) 0.00314558873241821
44751 healthy Monocytes
(secretory) SAMac (1) -0.0938744066000036
44752 healthy cDC2 SAMac (1) 0.0643706055157227
44753 healthy cDC2 SAMac (1) 0.0380278531715595
44754 healthy cDC2 SAMac (1) 0.0302604672889489
44755 healthy cDC2 SAMac (1) 0.0675332728478331
44756 healthy Monocytes
(IGSF21+ GPR34+) SAMac (1) 0.0323219812617859
44757 healthy cDC2 SAMac (1) 0.0455220122399901
44758 healthy cDC2 SAMac (1) -0.00474730857047639
44759 healthy cDC2 SAMac (1) -0.103340981746768
44760 healthy Monocytes
(IGSF21+ GPR34+) SAMac (1) 0.000482000792747878
44761 healthy cDC2 SAMac (1) 0.0182969495837896
44762 healthy Monocytes
(IGSF21+ GPR34+) SAMac (1) 0.0550012143588048
44763 healthy cDC2 SAMac (1) -0.0403373388518885
44764 healthy cDC2 SAMac (1) 0.0252859355860752
44765 healthy cDC2 SAMac (1) -0.0488281647993458
44766 healthy cDC2 SAMac (1) -0.0755969896390429
44767 healthy cDC2 SAMac (1) -0.0910320059835496
44768 healthy cDC2 SAMac (1) 0.0407313752629184
44769 healthy cDC2 SAMac (1) 0.0927672495328746
44770 healthy Kupffer cells SAMac (1) 0.00248971209899279
44771 healthy Kupffer cells SAMac (1) -0.155983819312475
44772 healthy Kupffer cells SAMac (1) -0.0795620639761788
44773 healthy Kupffer cells
(SUCNR1+) SAMac (1) -0.109940274953503
44774 healthy Kupffer cells SAMac (1) -0.132063690060921
44775 healthy Kupffer cells SAMac (1) -0.0357271524533357
44776 healthy Kupffer cells
(SUCNR1+) SAMac (1) -0.0532390113905872
44777 healthy Kupffer cells SAMac (1) -0.130560824188658
44778 healthy Kupffer cells SAMac (1) -0.0816558613188685
44779 healthy Kupffer cells SAMac (1) -0.0885845808301914
44780 healthy Kupffer cells
(SUCNR1+) SAMac (1) -0.166706043469446
44781 healthy Kupffer cells SAMac (1) -0.0822916557738847
44782 healthy Kupffer cells SAMac (1) -0.0900773463144011
44783 healthy Kupffer cells
(SUCNR1+) SAMac (1) -0.135753347930883
44784 healthy Kupffer cells SAMac (1) -0.043941978798723
44785 healthy Kupffer cells SAMac (1) -0.167757205214952
44786 healthy Kupffer cells SAMac (1) -0.137591745386824
44787 healthy Kupffer cells SAMac (1) -0.14746017129058
44788 healthy Kupffer cells SAMac (1) -0.105912530061775
44789 healthy Kupffer cells SAMac (1) -0.117398940637567
44790 healthy Kupffer cells SAMac (1) -0.0427775935305042
44791 healthy Kupffer cells SAMac (1) -0.0743946363578585
44792 healthy Kupffer cells SAMac (1) -0.151724223789431
44793 healthy Kupffer cells SAMac (1) 0.0220856155827978
44794 healthy Kupffer cells SAMac (1) -0.102486880954772
44795 healthy Kupffer cells
(SUCNR1+) SAMac (1) -0.102510932981606
44796 healthy Kupffer cells SAMac (1) -0.0911373126097004
44797 healthy Kupffer cells SAMac (1) -0.0927673237556678
44798 healthy Kupffer cells SAMac (1) -0.0509421931345071
44799 healthy Monocytes
(secretory) SAMac (1) -0.1527131046298
44800 healthy Kupffer cells
(SUCNR1+) SAMac (1) -0.113092873341778
44801 healthy Kupffer cells SAMac (1) -0.129370078782443
44802 healthy Kupffer cells
(SUCNR1+) SAMac (1) -0.198039187682652
44803 healthy Kupffer cells SAMac (1) -0.133882382357902
44804 healthy Kupffer cells SAMac (1) -0.0577225099241801
44805 healthy Kupffer cells
(SUCNR1+) SAMac (1) -0.137029380060215
44806 healthy Kupffer cells
(SUCNR1+) SAMac (1) -0.0666633993796168
44807 healthy Kupffer cells
(SUCNR1+) SAMac (1) -0.144023838986543
44808 healthy Kupffer cells
(SUCNR1+) SAMac (1) -0.103013571863802
44809 healthy Kupffer cells SAMac (1) -0.0924534667160108
44810 healthy Kupffer cells SAMac (1) -0.0618275360790775
44811 healthy Kupffer cells SAMac (1) -0.0837170387586999
44812 healthy Kupffer cells
(SUCNR1+) SAMac (1) -0.150426728457612
44813 healthy Kupffer cells SAMac (1) -0.0625125342987872
44814 healthy Kupffer cells SAMac (1) -0.130646222167415
44815 healthy Kupffer cells
(SUCNR1+) SAMac (1) -0.126079215119729
44816 healthy Kupffer cells SAMac (1) -0.181671882581457
44817 healthy Kupffer cells
(SUCNR1+) SAMac (1) -0.0645731154976035
44818 healthy Kupffer cells
(SUCNR1+) SAMac (1) -0.0748351849688838
44819 healthy Kupffer cells SAMac (1) -0.11295184549468
44820 healthy Kupffer cells SAMac (1) -0.038966714538501
44821 healthy Kupffer cells
(SUCNR1+) SAMac (1) -0.0844547664258968
44822 healthy Kupffer cells SAMac (1) -0.0441168649838883
44823 healthy Kupffer cells SAMac (1) -0.0856368920917166
44824 healthy Kupffer cells SAMac (1) -0.0556602508574056
44825 healthy Kupffer cells SAMac (1) -0.0873143915864872
44826 healthy Kupffer cells
(SUCNR1+) SAMac (1) -0.0807089865610404
44827 healthy Kupffer cells
(SUCNR1+) SAMac (1) -0.0421940940365605
44828 healthy Kupffer cells SAMac (1) -0.104148542881326
44829 healthy Kupffer cells
(SUCNR1+) SAMac (1) -0.120420144537467
44830 healthy Kupffer cells SAMac (1) -0.114052506983569
44831 healthy Kupffer cells SAMac (1) -0.0321615619281811
44832 healthy Kupffer cells SAMac (1) -0.0962126749325764
44833 healthy Kupffer cells SAMac (1) -0.111992966129265
44834 healthy Kupffer cells SAMac (1) -0.170857351274869
44835 healthy Kupffer cells
(SUCNR1+) SAMac (1) -0.147531059938269
44836 healthy Kupffer cells SAMac (1) -0.0600381935277077
44837 healthy Kupffer cells SAMac (1) -0.0991766631845116
44838 healthy Kupffer cells
(SUCNR1+) SAMac (1) -0.133831451123772
44839 healthy Kupffer cells SAMac (1) -0.149355966479775
44840 healthy Kupffer cells SAMac (1) -0.0757001227239439
44841 healthy Kupffer cells SAMac (1) -0.0734911857681395
44842 healthy Kupffer cells SAMac (1) -0.110979383940255
44843 healthy Kupffer cells
(SUCNR1+) SAMac (1) -0.0725146683710897
44844 healthy Kupffer cells SAMac (1) -0.0351895790612796
44845 healthy Kupffer cells SAMac (1) -0.109134628962071
44846 healthy Kupffer cells SAMac (1) -0.155842965224735
44847 healthy Kupffer cells SAMac (1) -0.220225363134805
44848 healthy Kupffer cells SAMac (1) -0.148618474480777
44849 healthy Kupffer cells
(SUCNR1+) SAMac (1) -0.0986000410525388
44850 healthy Kupffer cells SAMac (1) -0.127451194559789
44851 healthy Monocytes
(IGSF21+ GPR34+) SAMac (1) -0.081052755672661
44852 healthy Kupffer cells
(SUCNR1+) SAMac (1) -0.194876709053716
44853 healthy Kupffer cells SAMac (1) -0.113666554367887
44854 healthy Kupffer cells SAMac (1) -0.204616960286139
44855 healthy Kupffer cells SAMac (1) -0.0798669813032725
44856 healthy Kupffer cells SAMac (1) -0.163623084321137
44857 healthy Kupffer cells SAMac (1) -0.155459787755976
44858 healthy Kupffer cells SAMac (1) -0.218122222540027
44859 healthy Kupffer cells SAMac (1) -0.226265488156592
44860 healthy Kupffer cells SAMac (1) -0.143521854158759
44861 healthy Kupffer cells SAMac (1) -0.0475226248344016
44862 healthy Kupffer cells SAMac (1) -0.10696105014026
44863 healthy Kupffer cells SAMac (1) -0.0616485397114271
44864 healthy Kupffer cells SAMac (1) -0.201033190970973
44865 healthy Kupffer cells SAMac (1) -0.180130654164325
44866 healthy Monocytes
(IGSF21+ GPR34+) SAMac (1) -0.111055885727203
44867 healthy Kupffer cells SAMac (1) -0.088557396067555
44868 healthy Kupffer cells SAMac (1) -0.151711093560664
44869 healthy Kupffer cells SAMac (1) -0.167353547014471
44870 healthy Kupffer cells SAMac (1) -0.00303913588796972
44871 healthy Kupffer cells SAMac (1) -0.109137249803625
44872 healthy Kupffer cells SAMac (1) -0.177665261771214
44873 healthy Kupffer cells SAMac (1) -0.0699845421511043
44874 healthy Kupffer cells SAMac (1) -0.160241725313254
44875 healthy Kupffer cells SAMac (1) -0.114969986966981
44876 healthy Kupffer cells SAMac (1) -0.153860686483435
44877 healthy Kupffer cells SAMac (1) -0.0994381059156414
44878 healthy Kupffer cells SAMac (1) -0.228128805080132
44879 healthy Kupffer cells SAMac (1) -0.101043729989128
44880 healthy Kupffer cells SAMac (1) -0.0845740879814332
44881 healthy Kupffer cells SAMac (1) -0.143600792421166
44882 healthy Kupffer cells SAMac (1) -0.221590381080117
44883 healthy Kupffer cells SAMac (1) -0.102223395976759
44884 healthy Kupffer cells SAMac (1) -0.13906191231528
44885 healthy Kupffer cells SAMac (1) -0.153433626253709
44886 healthy Kupffer cells SAMac (1) -0.0822762067981542
44887 healthy Kupffer cells
(SUCNR1+) SAMac (1) -0.0867428815382889
44888 healthy Kupffer cells SAMac (1) -0.123426858654417
44889 healthy Kupffer cells
(SUCNR1+) SAMac (1) -0.144378999049671
44890 healthy Kupffer cells SAMac (1) -0.215462716390154
44891 healthy Kupffer cells SAMac (1) -0.113652584733312
44892 healthy Kupffer cells SAMac (1) -0.147803874490453
44893 healthy Kupffer cells SAMac (1) -0.0933478645402371
44894 healthy Kupffer cells SAMac (1) -0.11996685651002
44895 healthy Kupffer cells SAMac (1) -0.123181340585492
44896 healthy Kupffer cells SAMac (1) -0.209984013261646
44897 healthy Kupffer cells SAMac (1) -0.129917608685017
44898 healthy Kupffer cells SAMac (1) -0.212671551054609
44899 healthy Kupffer cells SAMac (1) -0.0680719873117608
44900 healthy Kupffer cells SAMac (1) -0.124435124418706
44901 healthy Kupffer cells SAMac (1) -0.164271977671439
44902 healthy Kupffer cells SAMac (1) -0.175653586063838
44903 healthy Kupffer cells SAMac (1) -0.127690866024567
44904 healthy Kupffer cells SAMac (1) -0.115654112959508
44905 healthy Kupffer cells SAMac (1) -0.223805950040551
44906 healthy Kupffer cells
(SUCNR1+) SAMac (1) -0.146925788620492
44907 healthy Kupffer cells SAMac (1) -0.120422693531123
44908 healthy Kupffer cells SAMac (1) -0.171615834914323
44909 healthy Kupffer cells SAMac (1) -0.116867119640403
44910 healthy Kupffer cells SAMac (1) -0.13104916137196
44911 healthy Kupffer cells
(SUCNR1+) SAMac (1) -0.179209646733222
44912 healthy Kupffer cells SAMac (1) -0.215144781841532
44913 healthy Macrophages
(HES4+) SAMac (1) 0.105482472282492
44914 healthy Macrophages SAMac (1) 0.314426741937712
44915 healthy Macrophages SAMac (1) 0.00398004758959361
44916 healthy Macrophages
(HES4+) SAMac (1) 0.180187376040997
44917 healthy Macrophages SAMac (1) 0.101815207012256
44918 healthy Macrophages SAMac (1) 0.216973941769276
44919 healthy Macrophages
(HES4+) SAMac (1) 0.176553731394801
44920 healthy Macrophages
(HES4+) SAMac (1) 0.172895785192096
44921 healthy Macrophages SAMac (1) 0.193540981524378
44922 healthy Macrophages SAMac (1) 0.256186440975098
44923 healthy Macrophages SAMac (1) 0.0668306157370779
44924 healthy Macrophages
(HES4+) SAMac (1) 0.196338595890306
44925 healthy Macrophages
(HES4+) SAMac (1) 0.00601671673989521
44926 healthy Macrophages SAMac (1) 0.180651801537806
44927 healthy Macrophages SAMac (1) 0.0991304926250071
44928 healthy cDC2 SAMac (1) 0.124374208278843
44929 healthy Macrophages
(HES4+) SAMac (1) 0.126567222341077
44930 healthy Macrophages
(HES4+) SAMac (1) 0.234189219581636
44931 healthy Macrophages
(HES4+) SAMac (1) 0.1860608269074
44932 healthy Macrophages
(HES4+) SAMac (1) 0.182632855702649
44933 healthy Macrophages SAMac (1) 0.188189003883299
44934 healthy Macrophages
(HES4+) SAMac (1) 0.212384723046148
44935 healthy Macrophages
(HES4+) SAMac (1) 0.113400723507599
44936 healthy Macrophages
(HES4+) SAMac (1) 0.255191851914604
44937 healthy Macrophages
(HES4+) SAMac (1) 0.129096057549837
44938 healthy Macrophages SAMac (1) 0.177754841739487
44939 healthy Macrophages
(HES4+) SAMac (1) 0.199772487157067
44940 healthy Macrophages
(HES4+) SAMac (1) 0.0560885565264451
44941 healthy Macrophages
(HES4+) SAMac (1) 0.0887938470523318
44942 healthy Macrophages
(HES4+) SAMac (1) 0.0746195843389065
44943 healthy cDC2 SAMac (1) 0.183177085861569
44944 healthy Macrophages SAMac (1) 0.0841303039242509
44945 healthy Macrophages SAMac (1) 0.176002441498856
44946 healthy Macrophages
(HES4+) SAMac (1) 0.144404070287388
44947 healthy Macrophages SAMac (1) 0.169943343430727
44948 healthy Macrophages
(HES4+) SAMac (1) 0.180804493015275
44949 healthy Macrophages SAMac (1) 0.20227550569322
44950 healthy Macrophages
(HES4+) SAMac (1) 0.0706635809863297
44951 healthy Macrophages
(HES4+) SAMac (1) 0.0803045378368296
44952 healthy Macrophages SAMac (1) 0.186228620430332
44953 healthy Macrophages SAMac (1) 0.152367150677769
44954 healthy Macrophages
(HES4+) SAMac (1) 0.161539055964479
44955 healthy Macrophages
(HES4+) SAMac (1) 0.0518143049817584
44956 healthy Macrophages
(HES4+) SAMac (1) 0.128518777856794
44957 healthy Macrophages
(HES4+) SAMac (1) 0.243805377335259
44958 healthy Macrophages
(HES4+) SAMac (1) 0.145143427035025
44959 healthy cDC2 SAMac (1) 0.204321292836524
44960 healthy cDC2 SAMac (1) 0.200531068958996
44961 healthy Macrophages
(HES4+) SAMac (1) 0.0931962782451014
44962 healthy Macrophages
(HES4+) SAMac (1) -0.005285759783553
44963 healthy Macrophages SAMac (1) 0.12001483468949
44964 healthy Macrophages
(HES4+) SAMac (1) 0.0909985360521911
44965 healthy Macrophages
(HES4+) SAMac (1) 0.0217627212948864
44966 healthy Macrophages
(HES4+) SAMac (1) 0.0743223280972397
44967 healthy Macrophages
(HES4+) SAMac (1) 0.0809867849107582
44968 healthy Macrophages
(HES4+) SAMac (1) 0.124617733990977
44969 healthy Macrophages
(HES4+) SAMac (1) 0.133509015522259
44970 healthy Macrophages
(HES4+) SAMac (1) 0.194594904029361
44971 healthy Macrophages
(HES4+) SAMac (1) 0.0396181291282704
44972 healthy Macrophages
(HES4+) SAMac (1) 0.29723085542317
44973 healthy Macrophages SAMac (1) -0.00442799894591153
44974 healthy Macrophages
(HES4+) SAMac (1) 0.242845825560344
44975 healthy Macrophages
(HES4+) SAMac (1) 0.0954309066718829
44976 healthy Macrophages
(HES4+) SAMac (1) 0.0626416211864738
44977 healthy Macrophages
(HES4+) SAMac (1) 0.130905865134111
44978 healthy Macrophages SAMac (1) 0.121152356263205
44979 healthy Macrophages
(HES4+) SAMac (1) 0.0251055979961893
44980 healthy Macrophages
(HES4+) SAMac (1) 0.160465444313236
44981 healthy Macrophages SAMac (1) 0.224575598432317
44982 healthy Macrophages SAMac (1) 0.255765634086082
44983 healthy Macrophages
(HES4+) SAMac (1) 0.165453855636189
44984 healthy Kupffer cells SAMac (1) -0.128434185334552
44985 healthy Kupffer cells SAMac (1) -0.139415901676741
44986 healthy Kupffer cells SAMac (1) -0.127966716071643
44987 healthy Kupffer cells
(SUCNR1+) SAMac (1) -0.0853134612458687
44988 healthy Kupffer cells SAMac (1) -0.118404595224845
44989 healthy Kupffer cells SAMac (1) -0.236460200908838
44990 healthy Kupffer cells SAMac (1) -0.179197691131236
44991 healthy Kupffer cells SAMac (1) -0.108567400670446
44992 healthy Kupffer cells SAMac (1) -0.179674014167644
44993 healthy Kupffer cells SAMac (1) -0.127460030449893
44994 healthy Kupffer cells SAMac (1) -0.144896554589323
44995 healthy Kupffer cells SAMac (1) -0.187395627656722
44996 healthy Kupffer cells SAMac (1) -0.12528535285745
44997 healthy Kupffer cells SAMac (1) -0.164661460412879
44998 healthy Kupffer cells SAMac (1) -0.154778751800504
44999 healthy Kupffer cells SAMac (1) -0.0902313324404984
45000 healthy Kupffer cells SAMac (1) -0.163510928565307
45001 healthy Kupffer cells SAMac (1) -0.133640210537709
45002 healthy Kupffer cells SAMac (1) -0.173608656952254
45003 healthy Kupffer cells SAMac (1) -0.216116469406584
45004 healthy Kupffer cells SAMac (1) -0.0946847480158592
45005 healthy Kupffer cells SAMac (1) -0.160657360077372
45006 healthy Kupffer cells SAMac (1) -0.153952446632088
45007 healthy Kupffer cells SAMac (1) -0.17482217792309
45008 healthy Kupffer cells SAMac (1) -0.113721461390864
45009 healthy Kupffer cells SAMac (1) -0.153228422467121
45010 healthy Kupffer cells
(SUCNR1+) SAMac (1) -0.0980154623830791
45011 healthy Kupffer cells SAMac (1) -0.151505934152733
45012 healthy Kupffer cells SAMac (1) -0.059021120512603
45013 healthy Kupffer cells SAMac (1) -0.11011447542462
45014 healthy Kupffer cells SAMac (1) 0.111848899447433
45015 healthy Kupffer cells SAMac (1) -0.144599006691022
45016 healthy Kupffer cells SAMac (1) -0.155765939272719
45017 healthy Kupffer cells SAMac (1) -0.124495044152176
45018 healthy Kupffer cells SAMac (1) -0.236019045171581
45019 healthy Kupffer cells SAMac (1) -0.13529579422928
45020 healthy Kupffer cells SAMac (1) -0.132896104069732
45021 healthy Kupffer cells SAMac (1) -0.10111532723859
45022 healthy Kupffer cells SAMac (1) -0.202221930372222
45023 healthy Kupffer cells SAMac (1) -0.0597051892468604
45024 healthy Kupffer cells SAMac (1) -0.105833866877563
45025 healthy Kupffer cells
(SUCNR1+) SAMac (1) -0.101993857434023
45026 healthy Kupffer cells SAMac (1) -0.0554866450419682
45027 healthy Kupffer cells SAMac (1) -0.111320072593937
45028 healthy Kupffer cells SAMac (1) -0.100888077033804
45029 healthy Kupffer cells SAMac (1) -0.138344849992689
45030 healthy Kupffer cells SAMac (1) -0.0779642523992518
45031 healthy Kupffer cells SAMac (1) -0.171861822390731
45032 healthy Kupffer cells SAMac (1) -0.126035891787031
45033 healthy Kupffer cells SAMac (1) -0.231556319838484
45034 healthy Kupffer cells SAMac (1) -0.100213816430484
45035 healthy Kupffer cells SAMac (1) -0.0831552829703981
45036 healthy Kupffer cells SAMac (1) -0.152790046018984
45037 healthy Kupffer cells SAMac (1) -0.138919002490815
45038 healthy Kupffer cells SAMac (1) -0.163084517206439
45039 healthy Kupffer cells SAMac (1) -0.164410599044693
45040 healthy Kupffer cells SAMac (1) -0.203543731769019
45041 healthy Kupffer cells SAMac (1) -0.0781060312502571
45042 healthy Kupffer cells SAMac (1) -0.0990197480317815
45043 healthy Kupffer cells SAMac (1) -0.197059360880503
45044 healthy Kupffer cells SAMac (1) -0.141315314049098
45045 healthy Kupffer cells SAMac (1) -0.153458532665458
45046 healthy Kupffer cells SAMac (1) -0.165566227461426
45047 healthy Kupffer cells SAMac (1) -0.0688914382970326
45048 healthy Kupffer cells SAMac (1) -0.181394309590686
45049 healthy Kupffer cells SAMac (1) -0.11838067481224
45050 healthy Kupffer cells
(SUCNR1+) SAMac (1) -0.0789456318240033
45051 healthy Kupffer cells SAMac (1) -0.0943008334119548
45052 healthy Kupffer cells SAMac (1) -0.106918923054079
45053 healthy Kupffer cells SAMac (1) -0.102324603305649
45054 healthy Kupffer cells SAMac (1) 0.0157424664734846
45055 healthy Kupffer cells SAMac (1) -0.0745264582833719
45056 healthy Kupffer cells SAMac (1) -0.0804299067021533
45057 healthy Kupffer cells SAMac (1) -0.110078744091066
45058 healthy Kupffer cells
(SUCNR1+) SAMac (1) -0.0839932823247642
45059 healthy Kupffer cells SAMac (1) -0.195282582114056
45060 healthy Kupffer cells SAMac (1) -0.0882908247866478
45061 healthy Monocytes
(IGSF21+ GPR34+) SAMac (1) -0.112638185847446
45062 healthy Kupffer cells SAMac (1) -0.104689446745135
45063 healthy Kupffer cells
(SUCNR1+) SAMac (1) -0.110770886474421
45064 healthy Kupffer cells SAMac (1) -0.134327776409235
45065 healthy Kupffer cells SAMac (1) -0.0901595292702363
45066 healthy Kupffer cells SAMac (1) -0.0556022299077417
45067 healthy Kupffer cells SAMac (1) -0.0684540070342817
45068 healthy Kupffer cells SAMac (1) -0.131227176813491
45069 healthy Kupffer cells SAMac (1) -0.106923293718809
45070 healthy Kupffer cells SAMac (1) -0.0974609084460439
45071 healthy Kupffer cells SAMac (1) -0.0706857692537043
45072 healthy Kupffer cells
(SUCNR1+) SAMac (1) -0.114272721468075
45073 healthy Kupffer cells SAMac (1) -0.0365280422685813
45074 healthy Kupffer cells SAMac (1) -0.0637696008921655
45075 healthy Kupffer cells
(SUCNR1+) SAMac (1) -0.107906771187778
45076 healthy Kupffer cells SAMac (1) -0.090265219758565
45077 healthy Kupffer cells SAMac (1) -0.114614415013279
45078 healthy Kupffer cells SAMac (1) -0.0890092530763135
45079 healthy Kupffer cells SAMac (1) -0.145648768713122
45080 healthy Kupffer cells SAMac (1) -0.142648950744698
45081 healthy Kupffer cells SAMac (1) -0.180364111623729
45082 healthy Kupffer cells SAMac (1) -0.11643693125131
45083 healthy Kupffer cells SAMac (1) -0.0883388782435547
45084 healthy Kupffer cells SAMac (1) -0.0974832538084908
45085 healthy Kupffer cells SAMac (1) -0.0481584059181855
45086 healthy Kupffer cells
(SUCNR1+) SAMac (1) -0.112501830552186
45087 healthy Kupffer cells SAMac (1) -0.0763584774208322
45088 healthy Kupffer cells SAMac (1) -0.0635601212149207
45089 healthy Kupffer cells SAMac (1) -0.151163926569628
45090 healthy Kupffer cells SAMac (1) -0.005488702690782
45091 healthy Kupffer cells SAMac (1) -0.112799231247269
45092 healthy Kupffer cells SAMac (1) -0.130023542621464
45093 healthy Kupffer cells SAMac (1) -0.0835085528831905
45094 healthy Kupffer cells SAMac (1) -0.0598259832535043
45095 healthy Kupffer cells SAMac (1) -0.0522044240484727
45096 healthy Kupffer cells SAMac (1) -0.0388186099326275
45097 healthy Kupffer cells SAMac (1) -0.0736366765546489
45098 healthy Kupffer cells SAMac (1) -0.131141368971378
45099 healthy Kupffer cells SAMac (1) -0.130721413275045
45100 healthy Kupffer cells SAMac (1) -0.0915066518914232
45101 healthy Kupffer cells SAMac (1) -0.0244446357491638
45102 healthy Kupffer cells SAMac (1) -0.120826646504832
45103 healthy Kupffer cells SAMac (1) -0.156748348497201
45104 healthy cDC2 SAMac (1) 0.18026695330967
45105 healthy cDC2 SAMac (1) 0.0244422629505947
45106 healthy cDC2 SAMac (1) -0.0149462398428355
45107 healthy cDC2 SAMac (1) 0.0260610879609454
45108 healthy cDC2 SAMac (1) -0.0332566040177344
45109 healthy cDC2 SAMac (1) -0.000731744473808194
45110 healthy cDC2 SAMac (1) 0.113709379321471
45111 healthy cDC2 SAMac (1) -0.0361159337302792
45112 healthy cDC2 SAMac (1) -0.0195735082581219
45113 healthy cDC2 SAMac (1) 0.127463105576348
45114 healthy cDC2 SAMac (1) 0.0043343804150057
45115 healthy cDC2 SAMac (1) -0.108217677407366
45116 healthy cDC2 SAMac (1) -0.0109988940583161
45117 healthy cDC2 SAMac (1) -0.0742217271915915
45118 healthy cDC2 SAMac (1) 0.0326929289213819
45119 healthy cDC2 SAMac (1) -0.091660383919207
45120 healthy cDC2 SAMac (1) -0.0368912355869664
45121 healthy cDC2 SAMac (1) 0.105118403339527
45122 healthy cDC2 SAMac (1) -0.0399384199283822
45123 healthy cDC2 SAMac (1) 0.077385432856955
45124 healthy cDC2 SAMac (1) 0.0230373989844317
45125 healthy cDC2 SAMac (1) 0.0161241410751714
45126 healthy cDC2 SAMac (1) 0.074802523825757
45127 healthy cDC2 SAMac (1) -0.0290398377369401
45128 healthy cDC2 SAMac (1) -0.0273687100654474
45129 healthy cDC1 SAMac (1) -0.0209576047791607
45130 healthy cDC2 SAMac (1) 0.103220529193871
45131 healthy cDC2 SAMac (1) -0.0943051837855225
45132 healthy cDC2 SAMac (1) 0.0478886337474352
45133 healthy cDC2 SAMac (1) -0.0758575337186308
45134 healthy cDC2 SAMac (1) 0.0586905489914505
45135 healthy cDC2 SAMac (1) -0.0189228317561928
45136 healthy cDC2 SAMac (1) -0.117175450804873
45137 healthy cDC2 SAMac (1) -0.0772709680135436
45138 healthy cDC2 SAMac (1) -0.0804320714562548
45139 healthy cDC2 SAMac (1) 0.0186496768164986
45140 healthy cDC2 SAMac (1) -0.0669363169085281
45141 healthy cDC2 SAMac (1) 0.123841789365741
45142 healthy cDC2 SAMac (1) 0.00933161181938966
45143 healthy cDC2 SAMac (1) -0.0276975957474641
45144 healthy cDC2 SAMac (1) 0.0574937379234881
45145 healthy cDC2 SAMac (1) -0.0787998336934932
45146 healthy cDC2 SAMac (1) -0.00100379578544998
45147 healthy cDC2 SAMac (1) -0.0191260224699894
45148 healthy cDC2 SAMac (1) 0.0202217850306642
45149 healthy cDC2 SAMac (1) -0.0197945846697156
45150 healthy cDC2 SAMac (1) -0.0303846044420187
45151 healthy cDC2 SAMac (1) 0.0407977325595661
45152 healthy cDC2 SAMac (1) 0.141240849601807
45153 healthy cDC2 SAMac (1) 0.0976055042281812
45154 healthy cDC2 SAMac (1) -0.0994616073985868
45155 healthy cDC2 SAMac (1) -0.0975234322623732
45156 healthy cDC2 SAMac (1) 0.0316879632019603
45157 healthy cDC2 SAMac (1) -0.00177651676945137
45158 healthy cDC2 SAMac (1) 0.0632738964585497
45159 healthy cDC2 SAMac (1) -0.0651463420681044
45160 healthy cDC2 SAMac (1) 0.0470591634479778
45161 healthy cDC2 SAMac (1) 0.0723177168588751
45162 healthy cDC2 SAMac (1) -0.0383090084344625
45163 healthy cDC2 SAMac (1) -0.0241168311462502
45164 healthy cDC2 SAMac (1) -0.0233567813051792
45165 healthy cDC2 SAMac (1) 0.0070814131432394
45166 healthy Kupffer cells SAMac (1) -0.186573344762774
45167 healthy Kupffer cells
(SUCNR1+) SAMac (1) -0.0709573497020606
45168 healthy Kupffer cells
(SUCNR1+) SAMac (1) -0.0684497750543581
45169 healthy Kupffer cells SAMac (1) -0.0925022767634622
45170 healthy Kupffer cells SAMac (1) -0.0463110460859791
45171 healthy Kupffer cells SAMac (1) -0.136346747617472
45172 healthy Kupffer cells SAMac (1) -0.086566112372899
45173 healthy Kupffer cells SAMac (1) -0.0597471834074858
45174 healthy Kupffer cells SAMac (1) -0.125883353922604
45175 healthy Kupffer cells SAMac (1) 0.0101854969407494
45176 healthy Kupffer cells SAMac (1) -0.0561558919061586
45177 healthy Kupffer cells SAMac (1) -0.0468345222811901
45178 healthy Kupffer cells SAMac (1) -0.0983167425256183
45179 healthy Kupffer cells SAMac (1) -0.0596686492205854
45180 healthy Kupffer cells SAMac (1) -0.0681911338997482
45181 healthy Kupffer cells
(SUCNR1+) SAMac (1) -0.0739169576320057
45182 healthy Kupffer cells SAMac (1) -0.141848871350034
45183 healthy Kupffer cells SAMac (1) 0.0304924283985736
45184 healthy Kupffer cells
(SUCNR1+) SAMac (1) -0.056789961320347
45185 healthy Kupffer cells SAMac (1) -0.0676230896423584
45186 healthy Kupffer cells
(SUCNR1+) SAMac (1) -0.0809652177778706
45187 healthy Kupffer cells SAMac (1) -0.0666862414250038
45188 healthy Kupffer cells
(SUCNR1+) SAMac (1) -0.091209307443268
45189 healthy Kupffer cells SAMac (1) -0.0954130076487218
45190 healthy Kupffer cells SAMac (1) -0.12968137973489
45191 healthy Kupffer cells SAMac (1) -0.0770544827962502
45192 healthy Kupffer cells
(SUCNR1+) SAMac (1) -0.107649553780186
45193 healthy Kupffer cells SAMac (1) -0.107525967825083
45194 healthy Kupffer cells SAMac (1) -0.0453901284083427
45195 healthy Kupffer cells SAMac (1) -0.0720957554741962
45196 healthy Kupffer cells SAMac (1) -0.109039732338224
45197 healthy Kupffer cells SAMac (1) -0.0940681381904296
45198 healthy Kupffer cells SAMac (1) -0.127224346704498
45199 healthy Monocytes
(IGSF21+ GPR34+) SAMac (1) -0.129352816667205
45200 healthy Monocytes
(IGSF21+ GPR34+) SAMac (1) -0.08382348813613
45201 healthy cDC2 SAMac (1) -0.134294992927246
45202 healthy Monocytes
(TREM2+ CD9+) SAMac (1) 0.0998116433727766
45203 healthy Monocytes
(IGSF21+ GPR34+) SAMac (1) -0.0375758218958591
45204 healthy Monocytes
(secretory) SAMac (1) -0.0405141150245618
45205 healthy Monocytes
(TREM2+ CD9+) SAMac (1) -0.0354237215557974
45206 healthy Monocytes
(TREM2+ CD9+) SAMac (1) -0.0744819502209241
45207 healthy Monocytes
(IGSF21+ GPR34+) SAMac (1) -0.108424223512783
45208 healthy Monocytes
(TREM2+ CD9+) SAMac (1) -0.105252008359643
45209 healthy cDC2 SAMac (1) -0.0580051526993635
45210 healthy Monocytes
(secretory) SAMac (1) -0.0584122285951789
45211 healthy cDC2 SAMac (1) -0.0960828374998537
45212 healthy Monocytes
(IGSF21+ GPR34+) SAMac (1) 0.00901581945314509
45213 healthy Monocytes
(IGSF21+ GPR34+) SAMac (1) 0.00576700815500825
45214 healthy cDC2 SAMac (1) -0.101041790909077
45215 healthy Monocytes
(IGSF21+ GPR34+) SAMac (1) -0.155279044700144
45216 healthy Monocytes
(secretory) SAMac (1) -0.0411807509234678
45217 healthy Monocytes
(IGSF21+ GPR34+) SAMac (1) 0.0709485976229144
45218 healthy Monocytes
(IGSF21+ GPR34+) SAMac (1) 0.0412375653371363
45219 healthy Monocytes
(TREM2+ CD9+) SAMac (1) -0.0290628270278586
45220 healthy Monocytes
(IGSF21+ GPR34+) SAMac (1) 0.0145392230913844
45221 healthy Monocytes
(IGSF21+ GPR34+) SAMac (1) -0.111558501606302
45222 healthy Monocytes
(IGSF21+ GPR34+) SAMac (1) -0.0375643858712174
45223 healthy Monocytes
(IGSF21+ GPR34+) SAMac (1) -0.0200565924435556
45224 healthy Monocytes
(IGSF21+ GPR34+) SAMac (1) -0.0718135085672235
45225 healthy Macrophages
(HES4+) SAMac (1) -0.0616325080650572
45226 healthy Monocytes
(IGSF21+ GPR34+) SAMac (1) -0.0722478659219092
45227 healthy cDC2 SAMac (1) -0.00598552332672528
45228 healthy Monocytes
(TREM2+ CD9+) SAMac (1) -0.076184863377671
45229 healthy Monocytes
(secretory) SAMac (1) -0.0569630560847645
45230 healthy Monocytes
(IGSF21+ GPR34+) SAMac (1) -0.106584140467269
45231 healthy Monocytes
(TREM2+ CD9+) SAMac (1) -0.0290046424331451
45232 healthy Monocytes
(IGSF21+ GPR34+) SAMac (1) -0.0980594284803223
45233 healthy Monocytes
(secretory) SAMac (1) -0.105034735010528
45234 healthy Monocytes
(TREM2+ CD9+) SAMac (1) 0.0116388836396979
45235 healthy Monocytes
(IGSF21+ GPR34+) SAMac (1) -0.0634573965228714
45236 healthy Monocytes
(IGSF21+ GPR34+) SAMac (1) 0.0103101325627701
45237 healthy Monocytes
(IGSF21+ GPR34+) SAMac (1) 0.0337092174439637
45238 healthy Monocytes
(IGSF21+ GPR34+) SAMac (1) -0.06216949467823
45239 healthy Monocytes
(secretory) SAMac (1) -0.0618691241807355
45240 healthy cDC2 SAMac (1) -0.0157818919674815
45241 healthy Monocytes
(TREM2+ CD9+) SAMac (1) -0.0735061814096888
45242 healthy cDC2 SAMac (1) -0.0665712618616814
45243 healthy cDC2 SAMac (1) -0.0849778872929626
45244 healthy Monocytes
(IGSF21+ GPR34+) SAMac (1) -0.0624108184960906
45245 healthy Kupffer cells SAMac (1) -0.00717237632994405
45246 healthy Monocytes
(TREM2+ CD9+) SAMac (1) -0.0812893625798376
45247 healthy Monocytes
(IGSF21+ GPR34+) SAMac (1) -0.0203404155112853
45248 healthy Monocytes
(TREM2+ CD9+) SAMac (1) 0.0227880528125535
45249 healthy Monocytes
(TREM2+ CD9+) SAMac (1) -0.0119196388780781
45250 healthy Kupffer cells SAMac (1) -0.0420582207492671
45251 healthy Monocytes
(TREM2+ CD9+) SAMac (1) -0.0165994854767898
45252 healthy cDC2 SAMac (1) -0.0411535330088943
45253 healthy Monocytes
(IGSF21+ GPR34+) SAMac (1) 0.0183607289050073
45254 healthy Monocytes
(IGSF21+ GPR34+) SAMac (1) -0.0827541518586328
45255 healthy Monocytes
(IGSF21+ GPR34+) SAMac (1) -0.0179099987609414
45256 healthy Monocytes
(TREM2+ CD9+) SAMac (1) -0.00954256925417329
45257 healthy Monocytes
(IGSF21+ GPR34+) SAMac (1) -0.0466665631332084
45258 healthy Monocytes
(TREM2+ CD9+) SAMac (1) -0.0142614913467503
45259 healthy cDC2 SAMac (1) 0.0330377190067556
45260 healthy cDC2 SAMac (1) -0.0258142618461777
45261 healthy Monocytes
(TREM2+ CD9+) SAMac (1) -0.0352467876337129
45262 healthy cDC2 SAMac (1) -0.102849598663992
45263 healthy cDC2 SAMac (1) 0.0205860294243924
45264 healthy Monocytes
(IGSF21+ GPR34+) SAMac (1) -0.0733310539460338
45265 healthy Monocytes
(IGSF21+ GPR34+) SAMac (1) -0.0794612210195973
45266 healthy Monocytes
(IGSF21+ GPR34+) SAMac (1) -0.0973672130533812
45267 healthy Monocytes
(IGSF21+ GPR34+) SAMac (1) -0.0515824556584066
45268 healthy cDC2 SAMac (1) 0.00341185213395165
45269 healthy Monocytes
(IGSF21+ GPR34+) SAMac (1) -0.065143242690004
45270 healthy Monocytes
(IGSF21+ GPR34+) SAMac (1) -0.108661131229557
45271 healthy cDC2 SAMac (1) -0.03174173169304
45272 healthy cDC2 SAMac (1) -0.0606184702504604
45273 healthy Monocytes
(IGSF21+ GPR34+) SAMac (1) -0.0333163052752346
45274 healthy Monocytes
(secretory) SAMac (1) -0.0476245125002739
45275 healthy Monocytes
(secretory) SAMac (1) -0.146934373277669
45276 healthy Monocytes
(TREM2+ CD9+) SAMac (1) -0.0686852405510909
45277 healthy cDC2 SAMac (1) 0.0183547374790302
45278 healthy Monocytes
(IGSF21+ GPR34+) SAMac (1) -0.027024590157785
45279 healthy Monocytes
(IGSF21+ GPR34+) SAMac (1) 0.0392923748145849
45280 healthy cDC2 SAMac (1) -0.0117646122771575
45281 healthy Monocytes
(IGSF21+ GPR34+) SAMac (1) 0.0247753132618587
45282 healthy Monocytes
(IGSF21+ GPR34+) SAMac (1) -0.047629757945834
45283 healthy Monocytes
(IGSF21+ GPR34+) SAMac (1) -0.139962423517184
45284 healthy Monocytes
(IGSF21+ GPR34+) SAMac (1) -0.00122377237081214
45285 healthy cDC2 SAMac (1) -0.0908722693465419
45286 healthy Monocytes
(secretory) SAMac (1) -0.101963144822492
45287 healthy Monocytes
(IGSF21+ GPR34+) SAMac (1) -0.0704464726815518
45288 healthy cDC2 SAMac (1) -0.0104774044378089
45289 healthy Monocytes
(IGSF21+ GPR34+) SAMac (1) -0.0662198496845376
45290 healthy Monocytes
(TREM2+ CD9+) SAMac (1) 0.00879682872794876
45291 healthy Monocytes
(TREM2+ CD9+) SAMac (1) -0.0739509570703065
45292 healthy Monocytes
(IGSF21+ GPR34+) SAMac (1) -0.0260649975463217
45293 healthy cDC2 SAMac (1) -0.0670495013867106
45294 healthy Kupffer cells SAMac (1) -0.0799318604446791
45295 healthy Kupffer cells SAMac (1) 0.0199517856155352
45296 healthy Kupffer cells SAMac (1) -0.0699628598112042
45297 healthy Kupffer cells SAMac (1) -0.122075217638497
45298 healthy Kupffer cells SAMac (1) 0.00225458214170338
45299 healthy Kupffer cells SAMac (1) -0.0920321972774198
45300 healthy Kupffer cells SAMac (1) -0.0321048305861724
45301 healthy Kupffer cells SAMac (1) -0.166442248258327
45302 healthy Kupffer cells SAMac (1) -0.152944554240536
45303 healthy Kupffer cells SAMac (1) -0.141894048737399
45304 healthy Kupffer cells SAMac (1) -0.145481666699271
45305 healthy Kupffer cells SAMac (1) -0.120461571149889
45306 healthy Kupffer cells SAMac (1) -0.0646517673130642
45307 healthy Kupffer cells SAMac (1) -0.0852196465892607
45308 healthy Kupffer cells SAMac (1) -0.0596342481543032
45309 healthy Kupffer cells SAMac (1) -0.108900439727446
45310 healthy Kupffer cells SAMac (1) -0.153334132298849
45311 healthy Kupffer cells SAMac (1) -0.113233485161954
45312 healthy Kupffer cells SAMac (1) -0.093621002569937
45313 healthy Kupffer cells SAMac (1) -0.0373991405322481
45314 healthy Kupffer cells SAMac (1) -0.10577185005208
45315 healthy Kupffer cells SAMac (1) -0.108896945079922
45316 healthy Kupffer cells SAMac (1) 0.0156146944308239
45317 healthy Kupffer cells SAMac (1) -0.115018772632479
45318 healthy Kupffer cells SAMac (1) -0.0702678027748633
45319 healthy Kupffer cells SAMac (1) -0.10138378682708
45320 healthy Kupffer cells SAMac (1) -0.107462386069678
45321 healthy Kupffer cells SAMac (1) -0.0722382110519889
45322 healthy Kupffer cells SAMac (1) -0.0556223900344627
45323 healthy Kupffer cells SAMac (1) -0.0860374697456283
45324 healthy Kupffer cells SAMac (1) -0.150597774222034
45325 healthy Kupffer cells SAMac (1) -0.073129080533004
45326 healthy Kupffer cells SAMac (1) -0.111154415487657
45327 healthy Kupffer cells SAMac (1) -0.0240854869405157
45328 healthy Kupffer cells SAMac (1) -0.09134328480574
45329 healthy Kupffer cells SAMac (1) -0.0671056985467448
45330 healthy Kupffer cells SAMac (1) -0.0856741895904011
45331 healthy Kupffer cells SAMac (1) -0.0521579426272007
45332 healthy Kupffer cells
(SUCNR1+) SAMac (1) -0.154886799681425
45333 healthy Kupffer cells SAMac (1) -0.136480318232354
45334 healthy Kupffer cells SAMac (1) -0.155535019561129
45335 healthy Kupffer cells SAMac (1) -0.0975291309647316
45336 healthy Kupffer cells SAMac (1) -0.126048798915295
45337 healthy Kupffer cells SAMac (1) -0.0933620364589775
45338 healthy Kupffer cells SAMac (1) -0.0228639591097183
45339 healthy Kupffer cells SAMac (1) -0.099954759687344
45340 healthy Kupffer cells SAMac (1) -0.187302116932226
45341 healthy Kupffer cells SAMac (1) -0.11918336768531
45342 healthy Kupffer cells SAMac (1) -0.124285283808326
45343 healthy Kupffer cells SAMac (1) -0.0662865323845868
45344 healthy Kupffer cells SAMac (1) -0.11876444414536
45345 healthy Kupffer cells SAMac (1) -0.161513889719482
45346 healthy Kupffer cells SAMac (1) -0.155528781796035
45347 healthy Kupffer cells SAMac (1) -0.138141022682212
45348 healthy Kupffer cells SAMac (1) -0.0365250726881721
45349 healthy Kupffer cells SAMac (1) -0.18545903907669
45350 healthy Kupffer cells SAMac (1) -0.083447068386777
45351 healthy Kupffer cells SAMac (1) -0.117524380111904
45352 healthy Kupffer cells SAMac (1) -0.100448628550798
45353 healthy Kupffer cells SAMac (1) -0.145650687725034
45354 healthy Kupffer cells SAMac (1) -0.0837625040203749
45355 healthy Kupffer cells SAMac (1) -0.109237368818943
45356 healthy Kupffer cells SAMac (1) -0.0969574865097446
45357 healthy Kupffer cells SAMac (1) -0.158748160691478
45358 healthy Kupffer cells SAMac (1) -0.112287180725241
45359 healthy Kupffer cells SAMac (1) -0.167102431509757
45360 healthy Kupffer cells SAMac (1) -0.0668443943632026
45361 healthy Kupffer cells SAMac (1) -0.0868275257784168
45362 healthy Kupffer cells SAMac (1) -0.0744926259539616
45363 healthy Kupffer cells SAMac (1) -0.0990253058523285
45364 healthy Kupffer cells SAMac (1) -0.0649676747547306
45365 healthy Kupffer cells SAMac (1) -0.116651045175427
45366 healthy Kupffer cells SAMac (1) -0.139976137580644
45367 healthy Kupffer cells SAMac (1) -0.16430947923707
45368 healthy Kupffer cells SAMac (1) -0.112830782459509
45369 healthy Kupffer cells SAMac (1) -0.0397353551757744
45370 healthy Kupffer cells SAMac (1) -0.118693965234303
45371 healthy Kupffer cells SAMac (1) -0.1583905947377
45372 healthy Kupffer cells
(SUCNR1+) SAMac (1) -0.114959502913275
45373 healthy Kupffer cells SAMac (1) -0.0506766068558257
45374 healthy Kupffer cells SAMac (1) -0.084738602218656
45375 healthy Kupffer cells SAMac (1) -0.148613644908185
45376 healthy Kupffer cells SAMac (1) -0.027256924359257
45377 healthy Kupffer cells SAMac (1) -0.117766043127409
45378 healthy Kupffer cells SAMac (1) -0.108152904071931
45379 healthy Kupffer cells SAMac (1) -0.111904934578603
45380 healthy Kupffer cells SAMac (1) -0.0487644201404091
45381 healthy Kupffer cells SAMac (1) -0.107047084173869
45382 healthy Kupffer cells SAMac (1) -0.205049910228091
45383 healthy Kupffer cells SAMac (1) -0.13581089504602
45384 healthy Kupffer cells SAMac (1) -0.191907204294322
45385 healthy Kupffer cells SAMac (1) -0.166206150563326
45386 healthy Kupffer cells SAMac (1) -0.16474229288526
45387 healthy Kupffer cells
(SUCNR1+) SAMac (1) -0.15812532916278
45388 healthy Kupffer cells SAMac (1) -0.0929668777120045
45389 healthy Kupffer cells SAMac (1) -0.0462079234143948
45390 healthy Kupffer cells SAMac (1) -0.101610028415172
45391 healthy Kupffer cells SAMac (1) -0.192697167467852
45392 healthy Kupffer cells SAMac (1) -0.161789663227095
45393 healthy Kupffer cells SAMac (1) -0.250961108590799
45394 healthy Kupffer cells SAMac (1) -0.166799931523863
45395 healthy Kupffer cells SAMac (1) -0.114653573469097
45396 healthy Kupffer cells SAMac (1) -0.202077391185175
45397 healthy Kupffer cells SAMac (1) -0.15461411962489
45398 healthy Kupffer cells SAMac (1) -0.217412934256587
45399 healthy Kupffer cells SAMac (1) -0.139341608026569
45400 healthy Kupffer cells SAMac (1) -0.134879118497578
45401 healthy Kupffer cells SAMac (1) -0.200845691896372
45402 healthy Kupffer cells SAMac (1) -0.0736717019078506
45403 healthy Kupffer cells SAMac (1) -0.103720114555032
45404 healthy Kupffer cells SAMac (1) -0.128017595789059
45405 healthy Kupffer cells SAMac (1) -0.118827471919803
45406 healthy Kupffer cells SAMac (1) -0.146539311587065
45407 healthy Kupffer cells SAMac (1) -0.15861049592666
45408 healthy Kupffer cells SAMac (1) -0.110162357474588
45409 healthy Kupffer cells
(SUCNR1+) SAMac (1) -0.191753064438344
45410 healthy Kupffer cells SAMac (1) -0.124211161368644
45411 healthy Kupffer cells SAMac (1) -0.201517406217374
45412 healthy Kupffer cells SAMac (1) -0.228889430507408
45413 healthy Kupffer cells SAMac (1) -0.229357970948364
45414 healthy Kupffer cells SAMac (1) -0.118759258209849
45415 healthy Kupffer cells SAMac (1) -0.16916903262567
45416 healthy Kupffer cells SAMac (1) -0.161563615274744
45417 healthy Kupffer cells SAMac (1) -0.125855935671846
45418 healthy Kupffer cells SAMac (1) -0.0247970859307621
45419 healthy Kupffer cells SAMac (1) -0.0874342352936203
45420 healthy Kupffer cells SAMac (1) -0.0983856375725635
45421 healthy Kupffer cells SAMac (1) -0.108434068240244
45422 healthy Kupffer cells SAMac (1) -0.094083222120575
45423 healthy Kupffer cells SAMac (1) -0.0401316259902343
45424 healthy Kupffer cells SAMac (1) -0.124537082279308
45425 healthy Kupffer cells SAMac (1) -0.204179647528689
45426 healthy Kupffer cells SAMac (1) -0.152201538716723
45427 healthy Kupffer cells SAMac (1) -0.0726765444302356
45428 healthy Kupffer cells SAMac (1) -0.107781863917277
45429 healthy Kupffer cells SAMac (1) -0.0826645189272697
45430 healthy Kupffer cells SAMac (1) -0.158130557434892
45431 healthy Kupffer cells SAMac (1) -0.0828540819136281
45432 healthy Kupffer cells SAMac (1) -0.0796887560911557
45433 healthy Kupffer cells SAMac (1) -0.162112021081934
45434 healthy Kupffer cells SAMac (1) -0.15373098332052
45435 healthy Kupffer cells SAMac (1) -0.217855350258296
45436 healthy Kupffer cells
(SUCNR1+) SAMac (1) -0.122336618299454
45437 healthy Kupffer cells SAMac (1) -0.17394126869545
45438 healthy Kupffer cells SAMac (1) -0.126666348359383
45439 healthy Kupffer cells SAMac (1) -0.187978766943657
45440 healthy Kupffer cells SAMac (1) 0.0341728100342741
45441 healthy Kupffer cells SAMac (1) -0.130229006494305
45442 healthy Kupffer cells SAMac (1) -0.129953985014285
45443 healthy Kupffer cells SAMac (1) -0.159987701816996
45444 healthy Kupffer cells SAMac (1) -0.17814492026331
45445 healthy Kupffer cells SAMac (1) -0.208600232224921
45446 healthy Kupffer cells SAMac (1) -0.128327084736265
45447 healthy Kupffer cells
(SUCNR1+) SAMac (1) -0.135694894175823
45448 healthy Kupffer cells SAMac (1) -0.149254316121297
45449 healthy Kupffer cells SAMac (1) -0.17035225081556
45450 healthy Kupffer cells SAMac (1) -0.172744410113132
45451 healthy Kupffer cells SAMac (1) -0.17458143565936
45452 healthy Kupffer cells
(SUCNR1+) SAMac (1) -0.0833492935708899
45453 healthy Kupffer cells SAMac (1) -0.123096147767695
45454 healthy Kupffer cells SAMac (1) -0.13645471337297
45455 healthy Kupffer cells SAMac (1) -0.0773294665029827
45456 healthy Kupffer cells SAMac (1) -0.0713741179218389
45457 healthy Kupffer cells SAMac (1) -0.0907047822243114
45458 healthy Kupffer cells SAMac (1) -0.245060256234919
45459 healthy Kupffer cells SAMac (1) -0.110479502326811
45460 healthy Kupffer cells SAMac (1) -0.103210048629794
45461 healthy Kupffer cells SAMac (1) -0.140440231634381
45462 healthy Kupffer cells SAMac (1) -0.153646413473489
45463 healthy Kupffer cells SAMac (1) -0.122896354669439
45464 healthy Kupffer cells SAMac (1) -0.138454843941006
45465 healthy Kupffer cells SAMac (1) -0.182992008185685
45466 healthy Kupffer cells SAMac (1) -0.161868499370929
45467 healthy Kupffer cells SAMac (1) -0.169790563932336
45468 healthy Kupffer cells SAMac (1) -0.117692225002799
45469 healthy Kupffer cells SAMac (1) -0.194068949388049
45470 healthy Kupffer cells SAMac (1) -0.105219514059971
45471 healthy Kupffer cells SAMac (1) -0.166362113589885
45472 healthy Kupffer cells SAMac (1) -0.17253816246182
45473 healthy Kupffer cells SAMac (1) -0.0895169955412722
45474 healthy Kupffer cells SAMac (1) -0.216226156062827
45475 healthy Kupffer cells SAMac (1) -0.180656043215264
45476 healthy Kupffer cells SAMac (1) -0.0518939675217439
45477 healthy Kupffer cells SAMac (1) -0.0546130447756392
45478 healthy Kupffer cells SAMac (1) -0.0466645269695017
45479 healthy Kupffer cells SAMac (1) -0.0656740897782654
45480 healthy Kupffer cells SAMac (1) -0.220977272591293
45481 healthy Kupffer cells SAMac (1) -0.0641894955442686
45482 healthy Kupffer cells SAMac (1) -0.172428221141958
45483 healthy Kupffer cells SAMac (1) -0.181350710240265
45484 healthy Kupffer cells SAMac (1) -0.163062595470093
45485 healthy Kupffer cells SAMac (1) -0.0780571506959083
45486 healthy cDC1 SAMac (1) -0.171564479472694
45487 healthy cDC1 SAMac (1) -0.144959722322505
45488 healthy cDC1 SAMac (1) -0.140252991633224
45489 healthy activated DCs SAMac (1) -0.12330898610498
45490 healthy cDC1 SAMac (1) -0.103618551551946
45491 healthy activated DCs SAMac (1) -0.0202254444928065
45492 healthy cDC2 SAMac (1) -0.0725167460911788
45493 healthy cDC1 SAMac (1) -0.0613188776143637
45494 healthy cDC1 SAMac (1) -0.0696685889668204
45495 healthy cDC1 SAMac (1) -0.131634775714557
45496 healthy cDC1 SAMac (1) -0.0780156909054258
45497 healthy cDC2 SAMac (1) -0.0330525246029913
45498 healthy cDC2 SAMac (1) -0.038709402245
45499 healthy cDC2 SAMac (1) -0.0849056292231843
45500 healthy cDC1 SAMac (1) -0.0226433591787448
45501 healthy activated DCs SAMac (1) -0.127547968672226
45502 healthy cDC1 SAMac (1) -0.123214135612562
45503 healthy cDC1 SAMac (1) -0.0888240948667798
45504 healthy cDC1 SAMac (1) -0.10975821824862
45505 healthy cDC1 SAMac (1) -0.151621474533685
45506 healthy cDC1 SAMac (1) -0.124481746926566
45507 healthy cDC1 SAMac (1) -0.132294276336097
45508 healthy cDC1 SAMac (1) -0.0645334290132051
45509 healthy cDC1 SAMac (1) -0.11018476277145
45510 healthy cDC1 SAMac (1) -0.10888740622986
45511 healthy Macrophages
(HES4+) SAMac (1) 0.167640698798304
45512 healthy Macrophages SAMac (1) 0.0396293569796466
45513 healthy cDC2 SAMac (1) 0.246568632081169
45514 healthy cDC2 SAMac (1) 0.137067745207687
45515 healthy Macrophages SAMac (1) 0.257011060088047
45516 healthy Macrophages
(HES4+) SAMac (1) 0.133426296274626
45517 healthy Macrophages
(HES4+) SAMac (1) 0.137528804184524
45518 healthy Macrophages SAMac (1) 0.16266456495201
45519 healthy Macrophages
(HES4+) SAMac (1) 0.164807122686712
45520 healthy Macrophages
(HES4+) SAMac (1) 0.0986379925204764
45521 healthy Macrophages SAMac (1) 0.222398251498704
45522 healthy Monocytes
(IGSF21+ GPR34+) SAMac (1) 0.0318851890456039
45523 healthy Macrophages
(HES4+) SAMac (1) 0.155864887997891
45524 healthy cDC2 SAMac (1) 0.109935327062008
45525 healthy Macrophages
(HES4+) SAMac (1) 0.196736135253976
45526 healthy Macrophages
(HES4+) SAMac (1) -0.00641465056943125
45527 healthy Macrophages
(HES4+) SAMac (1) 0.224811054168268
45528 healthy Macrophages
(HES4+) SAMac (1) 0.145410295555018
45529 healthy Macrophages SAMac (1) 0.183769656970663
45530 healthy Macrophages
(HES4+) SAMac (1) 0.233235710662837
45531 healthy Macrophages SAMac (1) 0.172416576479105
45532 healthy cDC2 SAMac (1) 0.247773947021073
45533 healthy Macrophages
(HES4+) SAMac (1) 0.00604382674066523
45534 healthy Macrophages SAMac (1) 0.246317371058722
45535 healthy Macrophages SAMac (1) 0.326885624748229
45536 healthy cDC2 SAMac (1) 0.127944098056956
45537 healthy Macrophages
(HES4+) SAMac (1) 0.223429201766251
45538 healthy Macrophages
(HES4+) SAMac (1) 0.122451653826549
45539 healthy Monocytes
(TREM2+ CD9+) SAMac (1) 0.172113601327587
45540 healthy Macrophages SAMac (1) 0.199608026549161
45541 healthy Macrophages
(HES4+) SAMac (1) 0.206241358625429
45542 healthy Macrophages SAMac (1) 0.262527070758285
45543 healthy cDC2 SAMac (1) 0.191875109128509
45544 healthy cDC2 SAMac (1) 0.143765058711393
45545 healthy cDC2 SAMac (1) 0.106328672478434
45546 healthy Macrophages SAMac (1) 0.172586447830136
45547 healthy Macrophages SAMac (1) 0.269285725676142
45548 healthy cDC2 SAMac (1) 0.170198501119425
45549 healthy Macrophages SAMac (1) 0.0534636672729701
45550 healthy Kupffer cells SAMac (1) -0.00193076964533498
45551 healthy Kupffer cells SAMac (1) -0.0892071898438139
45552 healthy Kupffer cells SAMac (1) -0.158055192973762
45553 healthy Kupffer cells SAMac (1) -0.11837832248367
45554 healthy Kupffer cells SAMac (1) -0.089353456664246
45555 healthy Kupffer cells SAMac (1) -0.0935093692896841
45556 healthy Kupffer cells SAMac (1) -0.185850841329625
45557 healthy Kupffer cells SAMac (1) -0.156304479699681
45558 healthy Kupffer cells SAMac (1) -0.194378803166521
45559 healthy Kupffer cells
(SUCNR1+) SAMac (1) -0.108789577851336
45560 healthy Kupffer cells SAMac (1) -0.179830306032836
45561 healthy Kupffer cells SAMac (1) -0.0862737732944036
45562 healthy Kupffer cells SAMac (1) -0.139368582667796
45563 healthy Kupffer cells
(SUCNR1+) SAMac (1) -0.153305166881878
45564 healthy Kupffer cells
(SUCNR1+) SAMac (1) -0.0103592392785096
45565 healthy Kupffer cells
(SUCNR1+) SAMac (1) -0.0829774251176663
45566 healthy Kupffer cells SAMac (1) -0.0996467764933405
45567 healthy Kupffer cells
(SUCNR1+) SAMac (1) -0.0235056214875466
45568 healthy Kupffer cells SAMac (1) -0.0500965199776011
45569 healthy Kupffer cells SAMac (1) -0.108621644931442
45570 healthy Kupffer cells SAMac (1) -0.0701635191358635
45571 healthy Kupffer cells SAMac (1) -0.103684733639844
45572 healthy Kupffer cells SAMac (1) -0.166032625302509
45573 healthy Monocytes
(TREM2+ CD9+) SAMac (1) 0.00420045509596334
45574 healthy Kupffer cells SAMac (1) -0.146097146230262
45575 healthy Kupffer cells SAMac (1) -0.115241580714345
45576 healthy Kupffer cells SAMac (1) -0.197804713504113
45577 healthy Kupffer cells
(SUCNR1+) SAMac (1) -0.128302045268178
45578 healthy Kupffer cells SAMac (1) -0.171121881181246
45579 healthy Kupffer cells SAMac (1) -0.0916317020789297
45580 healthy Kupffer cells SAMac (1) -0.159160407657659
45581 healthy Kupffer cells SAMac (1) -0.0625739577714385
45582 healthy Kupffer cells SAMac (1) -0.197665579122369
45583 healthy Kupffer cells SAMac (1) -0.149159528871888
45584 healthy Kupffer cells SAMac (1) -0.172229742314136
45585 healthy Kupffer cells SAMac (1) -0.0930956376564657
45586 healthy Kupffer cells SAMac (1) -0.158128902639592
45587 healthy Kupffer cells SAMac (1) -0.141943878664759
45588 healthy Kupffer cells SAMac (1) -0.129284383109341
45589 healthy Kupffer cells SAMac (1) -0.100782294394997
45590 healthy Kupffer cells SAMac (1) -0.108008798213645
45591 healthy Kupffer cells
(SUCNR1+) SAMac (1) -0.149600443332607
45592 healthy Kupffer cells SAMac (1) -0.010861155867375
45593 healthy Kupffer cells SAMac (1) -0.103894457984703
45594 healthy Kupffer cells
(SUCNR1+) SAMac (1) -0.168554667021433
45595 healthy Kupffer cells
(SUCNR1+) SAMac (1) -0.13549168112699
45596 healthy Kupffer cells SAMac (1) -0.108966159019728
45597 healthy Kupffer cells SAMac (1) -0.0135126844936731
45598 healthy Kupffer cells SAMac (1) -0.118328438996256
45599 healthy Kupffer cells
(SUCNR1+) SAMac (1) -0.159823358157245
45600 healthy Kupffer cells SAMac (1) -0.110952456790437
45601 healthy Kupffer cells SAMac (1) -0.0554471299323745
45602 healthy Kupffer cells
(SUCNR1+) SAMac (1) -0.0988615188263957
45603 healthy Monocytes
(TREM2+ CD9+) SAMac (1) -0.136059161399687
45604 healthy Kupffer cells SAMac (1) -0.119055906858513
45605 healthy Kupffer cells
(SUCNR1+) SAMac (1) -0.0912006829823346
45606 healthy Kupffer cells SAMac (1) -0.106838061534847
45607 healthy Kupffer cells SAMac (1) -0.143769866054874
45608 healthy Kupffer cells SAMac (1) -0.100702429007859
45609 healthy Kupffer cells SAMac (1) -0.138673158916405
45610 healthy Kupffer cells
(SUCNR1+) SAMac (1) -0.0715330625611881
45611 healthy Kupffer cells SAMac (1) -0.164631214700413
45612 healthy Kupffer cells SAMac (1) -0.099224082266405
45613 healthy Kupffer cells SAMac (1) -0.136835748998131
45614 healthy Kupffer cells SAMac (1) -0.137936863589049
45615 healthy Kupffer cells SAMac (1) -0.160578831346684
45616 healthy Kupffer cells SAMac (1) -0.035513404801975
45617 healthy Kupffer cells SAMac (1) -0.0698541658771241
45618 healthy Kupffer cells SAMac (1) -0.0995772585923745
45619 healthy Kupffer cells SAMac (1) -0.132622440278143
45620 healthy Kupffer cells SAMac (1) -0.118795283440749
45621 healthy Kupffer cells SAMac (1) -0.060835660051318
45622 healthy Kupffer cells
(SUCNR1+) SAMac (1) -0.166247384399895
45623 healthy Kupffer cells SAMac (1) -0.121910330575602
45624 healthy Kupffer cells SAMac (1) -0.109291874178345
45625 healthy Macrophages
(HES4+) SAMac (1) -0.163482669860251
45626 healthy cDC2 SAMac (1) 0.0537432068059055
45627 healthy cDC2 SAMac (1) 0.088894353271546
45628 healthy cDC2 SAMac (1) 0.105645901552552
45629 healthy cDC2 SAMac (1) 0.0683787200399044
45630 healthy cDC2 SAMac (1) 0.170330646904176
45631 healthy cDC2 SAMac (1) 0.00393888019103106
45632 healthy cDC2 SAMac (1) 0.0343620169755951
45633 healthy cDC2 SAMac (1) -0.0377068656902162
45634 healthy cDC2 SAMac (1) -0.0161037417145472
45635 healthy cDC2 SAMac (1) -0.132333635781707
45636 healthy cDC2 SAMac (1) 0.0354907458457588
45637 healthy cDC2 SAMac (1) 0.187435987945151
45638 healthy cDC2 SAMac (1) 0.0299792543090511
45639 healthy cDC2 SAMac (1) -0.0129331993921319
45640 healthy cDC2 SAMac (1) 0.174141558821555
45641 healthy cDC2 SAMac (1) -0.0460413601752905
45642 healthy cDC2 SAMac (1) 0.0314963873231411
45643 healthy cDC2 SAMac (1) -0.0542791219494713
45644 healthy cDC2 SAMac (1) -0.0353590820732702
45645 healthy cDC2 SAMac (1) -0.00344478805305726
45646 healthy cDC2 SAMac (1) -0.0681267898510795
45647 healthy cDC2 SAMac (1) 0.00913390779434148
45648 healthy cDC2 SAMac (1) -0.0148956635765468
45649 healthy cDC2 SAMac (1) -0.00930827960810132
45650 healthy cDC2 SAMac (1) -0.0380808298922997
45651 healthy cDC2 SAMac (1) -0.052888047815857
45652 healthy cDC2 SAMac (1) 0.0171806189392547
45653 healthy cDC2 SAMac (1) 0.0379595718532067
45654 healthy cDC2 SAMac (1) -0.061866435102436
45655 healthy cDC2 SAMac (1) -0.0772489713123462
45656 healthy cDC2 SAMac (1) -0.0877719601066521
45657 healthy cDC2 SAMac (1) 0.0917502262770955
45658 healthy cDC2 SAMac (1) 0.0567324824592281
45659 healthy cDC2 SAMac (1) -0.0098104444088678
45660 healthy cDC2 SAMac (1) -0.0641351002838687
45661 healthy cDC2 SAMac (1) 0.0619133840830248
45662 healthy cDC2 SAMac (1) 0.0724931023480716
45663 healthy cDC2 SAMac (1) -0.0330104937234399
45664 healthy cDC2 SAMac (1) 0.0106379017985553
45665 healthy cDC2 SAMac (1) 0.0389496451278415
45666 healthy cDC2 SAMac (1) -0.0521749996601255
45667 healthy cDC2 SAMac (1) -0.0979997387300939
45668 healthy cDC2 SAMac (1) 0.0651811929444814
45669 healthy cDC2 SAMac (1) -0.117590576589674
45670 healthy cDC2 SAMac (1) -0.0122078684751659
45671 healthy cDC2 SAMac (1) -0.060285010420968
45672 healthy cDC2 SAMac (1) -0.0404205411838381
45673 healthy cDC2 SAMac (1) -0.0340945373777316
45674 healthy cDC2 SAMac (1) 0.0375916365016686
45675 healthy cDC2 SAMac (1) 0.0573199128871438
45676 healthy cDC2 SAMac (1) 0.00662038285122704
45677 healthy cDC2 SAMac (1) 0.0086039289914267
45678 healthy cDC2 SAMac (1) -0.0127315425691551
45679 healthy cDC2 SAMac (1) -0.0192012741913278
45680 healthy cDC2 SAMac (1) -0.105254312669435
45681 healthy cDC2 SAMac (1) -0.122795327795068
45682 healthy cDC2 SAMac (1) 0.225958302407464
45683 healthy cDC2 SAMac (1) 0.0500595764590183
45684 healthy cDC2 SAMac (1) 0.0530550549482078
45685 healthy cDC2 SAMac (1) 0.0597240728912914
45686 healthy cDC2 SAMac (1) 0.0209112565762691
45687 healthy cDC2 SAMac (1) 0.049296940787365
45688 healthy cDC2 SAMac (1) -0.0365139451708323
45689 healthy cDC2 SAMac (1) 0.0159360458017074
45690 healthy cDC2 SAMac (1) -0.0564716526667688
45691 healthy cDC2 SAMac (1) -0.0177949299493873
45692 healthy cDC2 SAMac (1) -0.0115587665594943
45693 healthy cDC2 SAMac (1) -0.152530575136769
45694 healthy cDC2 SAMac (1) 0.00241575468778302
45695 healthy cDC2 SAMac (1) -0.0186661766054778
45696 healthy cDC2 SAMac (1) -0.0548873610164247
45697 healthy cDC2 SAMac (1) -0.0590480006147102
45698 healthy cDC2 SAMac (1) -0.010060935055108
45699 healthy cDC2 SAMac (1) 0.0749227987344958
45700 healthy cDC2 SAMac (1) 0.0333333685925155
45701 healthy cDC2 SAMac (1) -0.0315236112424559
45702 healthy cDC2 SAMac (1) 0.0793658560166789
45703 healthy cDC2 SAMac (1) -0.0242624292011031
45704 healthy cDC2 SAMac (1) -0.0589050007105778
45705 healthy cDC2 SAMac (1) 0.0223467622373799
45706 healthy cDC2 SAMac (1) -0.010856358296316
45707 healthy cDC2 SAMac (1) -0.0210538314631594
45708 healthy cDC2 SAMac (1) 0.0422349866802922
45709 healthy cDC2 SAMac (1) 0.172741930606587
45710 healthy cDC2 SAMac (1) -0.0175973870019004
45711 healthy cDC2 SAMac (1) -0.0848649640443782
45712 healthy cDC2 SAMac (1) 0.0230315884876902
45713 healthy cDC2 SAMac (1) 0.0281284775184403
45714 healthy cDC2 SAMac (1) -0.091715901453624
45715 healthy cDC2 SAMac (1) -0.0334627677415077
45716 healthy cDC2 SAMac (1) 0.0161411325423935
45717 healthy cDC2 SAMac (1) -0.06760890280354
45718 healthy cDC2 SAMac (1) -0.0184748147078659
45719 healthy cDC2 SAMac (1) 0.0208899520758095
45720 healthy cDC2 SAMac (1) 0.0219263252264879
45721 healthy cDC2 SAMac (1) -0.0904949093841298
45722 healthy cDC2 SAMac (1) -0.0205251639701214
45723 healthy cDC2 SAMac (1) -0.0652995962496248
45724 healthy cDC2 SAMac (1) 0.0149236630045774
45725 healthy cDC2 SAMac (1) 0.0432893987406806
45726 healthy cDC2 SAMac (1) 0.214045724305997
45727 healthy cDC2 SAMac (1) 0.0646977729005421
45728 healthy cDC2 SAMac (1) 0.113354327426722
45729 healthy cDC2 SAMac (1) -0.0884813696002927
45730 healthy cDC2 SAMac (1) 0.0643882013244827
45731 healthy cDC2 SAMac (1) -0.0372111811715521
45732 healthy cDC2 SAMac (1) -0.0353580249428704
45733 healthy cDC2 SAMac (1) -0.0194116675844628
45734 healthy Monocytes
(IGSF21+ GPR34+) SAMac (1) -0.0250805325392832
45735 healthy cDC2 SAMac (1) -0.0650434418966681
45736 healthy cDC2 SAMac (1) -0.0592830804863411
45737 healthy cDC2 SAMac (1) 0.0510932040022961
45738 healthy cDC2 SAMac (1) -0.0956550909132963
45739 healthy cDC2 SAMac (1) -0.0127003139212001
45740 healthy cDC2 SAMac (1) -0.0395599838106309
45741 healthy cDC2 SAMac (1) 0.0900611435218589
45742 healthy cDC2 SAMac (1) 0.0205490241996719
45743 healthy cDC2 SAMac (1) -0.0202930322531754
45744 healthy cDC2 SAMac (1) -0.0827808372049767
45745 healthy cDC2 SAMac (1) 0.0191474115078079
45746 healthy cDC2 SAMac (1) 0.0386025458281164
45747 healthy cDC2 SAMac (1) -0.122807337627709
45748 healthy cDC2 SAMac (1) -0.155689766352104
45749 healthy cDC2 SAMac (1) -0.0651698163780005
45750 healthy cDC2 SAMac (1) -0.0285903190196992
45751 healthy cDC2 SAMac (1) 0.0570513229194016
45752 healthy cDC2 SAMac (1) 0.00283884417003089
45753 healthy cDC2 SAMac (1) 0.0279427805746968
45754 healthy cDC2 SAMac (1) -0.0662644721056889
45755 healthy cDC2 SAMac (1) -0.0155436358214697
45756 healthy cDC2 SAMac (1) -0.0729061504700197
45757 healthy cDC2 SAMac (1) 0.0847545542800398
45758 healthy cDC2 SAMac (1) -0.0215899036635626
45759 healthy cDC2 SAMac (1) -0.00327736615682533
45760 healthy cDC2 SAMac (1) 0.02244347193421
45761 healthy cDC2 SAMac (1) 0.106656552267055
45762 healthy cDC2 SAMac (1) -0.0466815477770944
45763 healthy cDC2 SAMac (1) 0.0330879711132684
45764 healthy cDC2 SAMac (1) 0.071203583468041
45765 healthy cDC2 SAMac (1) -0.0916143278257329
45766 healthy cDC2 SAMac (1) -0.0501052471922641
45767 healthy cDC2 SAMac (1) 0.022706372438149
45768 healthy cDC2 SAMac (1) -0.0163081836440166
45769 healthy cDC2 SAMac (1) 0.0319282651003409
45770 healthy cDC2 SAMac (1) 0.0843427034127544
45771 healthy cDC2 SAMac (1) 0.0845794092470434
45772 healthy cDC2 SAMac (1) -0.0332056861271199
45773 healthy Monocytes
(IGSF21+ GPR34+) SAMac (1) -0.0813791502873536
45774 healthy cDC2 SAMac (1) -0.0214997697193791
45775 healthy cDC2 SAMac (1) -0.00589247692610745
45776 healthy cDC2 SAMac (1) -0.118297944492104
45777 healthy Monocytes
(IGSF21+ GPR34+) SAMac (1) -0.0499325713410233
45778 healthy cDC2 SAMac (1) 0.0102625512189435
45779 healthy cDC2 SAMac (1) -0.111940597215643
45780 healthy cDC2 SAMac (1) -0.0793548010926707
45781 healthy cDC2 SAMac (1) 0.0258012078345272
45782 healthy cDC2 SAMac (1) -0.00337188398730501
45783 healthy cDC2 SAMac (1) -0.135355649597453
45784 healthy cDC2 SAMac (1) -0.112205276322041
45785 healthy cDC2 SAMac (1) 0.0223192431894821
45786 healthy cDC2 SAMac (1) 0.00947767879283259
45787 healthy cDC2 SAMac (1) 0.00407229566171557
45788 healthy cDC2 SAMac (1) 0.0480827311164012
45789 healthy cDC2 SAMac (1) -0.00903287278000409
45790 healthy cDC2 SAMac (1) -0.100080061642299
45791 healthy cDC2 SAMac (1) -0.0912402599156961
45792 healthy cDC2 SAMac (1) -0.0469617790431154
45793 healthy cDC2 SAMac (1) 0.061186408570232
45794 healthy cDC2 SAMac (1) -0.104215060724206
45795 healthy cDC2 SAMac (1) 0.00209924173241588
45796 healthy Monocytes
(IGSF21+ GPR34+) SAMac (1) -0.0228572139017008
45797 healthy Monocytes
(IGSF21+ GPR34+) SAMac (1) -0.0952851023499813
45798 healthy Monocytes
(IGSF21+ GPR34+) SAMac (1) -0.108506343490309
45799 healthy cDC2 SAMac (1) -0.0226358251094099
45800 healthy cDC2 SAMac (1) -0.0140997064033091
45801 healthy cDC2 SAMac (1) -0.0143831809402629
45802 healthy cDC2 SAMac (1) 0.0118244324781918
45803 healthy cDC2 SAMac (1) -0.00160013426074498
45804 healthy Monocytes
(IGSF21+ GPR34+) SAMac (1) -0.0617672791060009
45805 healthy cDC2 SAMac (1) 0.00272657144103391
45806 healthy cDC2 SAMac (1) -0.0259160731689685
45807 healthy cDC2 SAMac (1) -0.0399350293237525
45808 healthy cDC2 SAMac (1) 0.0644590722558741
45809 healthy cDC2 SAMac (1) -0.0521192866137083
45810 healthy Monocytes
(IGSF21+ GPR34+) SAMac (1) -0.156118662929319
45811 healthy cDC2 SAMac (1) -0.0306384210431483
45812 healthy cDC2 SAMac (1) 0.147192285044548
45813 healthy cDC2 SAMac (1) 0.00979127295555887
45814 healthy cDC2 SAMac (1) -0.0443870322196084
45815 healthy cDC2 SAMac (1) -0.00177667112733745
45816 healthy cDC2 SAMac (1) -0.0745551198810681
45817 healthy cDC2 SAMac (1) -0.0975136233549244
45818 healthy cDC2 SAMac (1) -0.0198205936092475
45819 healthy cDC2 SAMac (1) -0.034002526796248
45820 healthy cDC2 SAMac (1) -0.0577140079487266
45821 healthy Macrophages
(HES4+) SAMac (1) -0.103932207397642
45822 healthy cDC2 SAMac (1) 0.0839042524649861
45823 healthy cDC2 SAMac (1) -0.0978053704528702
45824 healthy cDC2 SAMac (1) -0.0283972271694292
45825 healthy cDC2 SAMac (1) -0.128379995177674
45826 healthy Monocytes
(IGSF21+ GPR34+) SAMac (1) -0.105006593746017
45827 healthy cDC2 SAMac (1) -0.0437104780274677
45828 healthy cDC2 SAMac (1) -0.114638294194026
45829 healthy cDC2 SAMac (1) -0.0793252363617625
45830 healthy Kupffer cells SAMac (1) -0.153688100705789
45831 healthy Kupffer cells SAMac (1) -0.105468360957758
45832 healthy Kupffer cells SAMac (1) -0.0622832741795315
45833 healthy Kupffer cells SAMac (1) -0.0900683806968887
45834 healthy Kupffer cells SAMac (1) -0.100827872176592
45835 healthy Kupffer cells SAMac (1) -0.146628976806422
45836 healthy Kupffer cells SAMac (1) -0.135585213882887
45837 healthy Kupffer cells SAMac (1) -0.0268204607017892
45838 healthy Kupffer cells SAMac (1) -0.0537169960614819
45839 healthy Kupffer cells SAMac (1) -0.149954200891418
45840 healthy Kupffer cells SAMac (1) -0.119219141189624
45841 healthy Kupffer cells SAMac (1) -0.0930389985976411
45842 healthy Kupffer cells SAMac (1) -0.0992756564070879
45843 healthy Kupffer cells SAMac (1) -0.139653903078769
45844 healthy Kupffer cells SAMac (1) -0.17972493317297
45845 healthy Kupffer cells SAMac (1) -0.201714519079002
45846 healthy Kupffer cells SAMac (1) -0.107408718470162
45847 healthy Kupffer cells SAMac (1) -0.142730738362483
45848 healthy Kupffer cells SAMac (1) -0.0890011118985307
45849 healthy Kupffer cells SAMac (1) -0.164285878776186
45850 healthy Kupffer cells SAMac (1) -0.0491411903052103
45851 healthy Kupffer cells SAMac (1) -0.132310250781039
45852 healthy Kupffer cells SAMac (1) -0.117640533547113
45853 healthy Kupffer cells SAMac (1) -0.0820535814704207
45854 healthy Kupffer cells SAMac (1) -0.124894550030694
45855 healthy Kupffer cells SAMac (1) -0.177862168961764
45856 healthy Kupffer cells SAMac (1) -0.142707857660538
45857 healthy Kupffer cells SAMac (1) -0.133348038989594
45858 healthy Kupffer cells SAMac (1) -0.149722588526891
45859 healthy Kupffer cells SAMac (1) -0.15609327423904
45860 healthy Kupffer cells SAMac (1) -0.079061719839028
45861 healthy Kupffer cells SAMac (1) -0.113320065853454
45862 healthy Kupffer cells SAMac (1) -0.15704696242509
45863 healthy Kupffer cells SAMac (1) -0.151085858879082
45864 healthy Kupffer cells SAMac (1) -0.0876355763480933
45865 healthy Kupffer cells SAMac (1) -0.133323705709006
45866 healthy Kupffer cells SAMac (1) -0.1145770043786
45867 healthy Kupffer cells SAMac (1) -0.0902110987754036
45868 healthy Kupffer cells SAMac (1) -0.186142473632535
45869 healthy Kupffer cells SAMac (1) -0.124559477254927
45870 healthy Kupffer cells SAMac (1) -0.077234654984751
45871 healthy Kupffer cells SAMac (1) -0.0696231810128495
45872 healthy Kupffer cells SAMac (1) -0.0428009456788128
45873 healthy Kupffer cells SAMac (1) -0.0539457180664844
45874 healthy Kupffer cells SAMac (1) -0.0245951871499119
45875 healthy Kupffer cells SAMac (1) -0.238494359728883
45876 healthy Kupffer cells SAMac (1) -0.0857774104812585
45877 healthy Kupffer cells SAMac (1) -0.13255796805336
45878 healthy Kupffer cells SAMac (1) -0.188665594424283
45879 healthy Kupffer cells SAMac (1) -0.162479962186358
45880 healthy Kupffer cells SAMac (1) -0.137446400080753
45881 healthy Kupffer cells SAMac (1) -0.176413163085282
45882 healthy Kupffer cells SAMac (1) -0.124461809097618
45883 healthy Kupffer cells SAMac (1) -0.132799914006663
45884 healthy Kupffer cells SAMac (1) -0.13655330537172
45885 healthy Kupffer cells SAMac (1) -0.178257915848724
45886 healthy Kupffer cells SAMac (1) -0.142964810666462
45887 healthy Kupffer cells SAMac (1) -0.169973792201471
45888 healthy Kupffer cells SAMac (1) -0.095973777475041
45889 healthy Kupffer cells
(SUCNR1+) SAMac (1) -0.156251864707102
45890 healthy Kupffer cells SAMac (1) -0.186290680211871
45891 healthy Kupffer cells SAMac (1) -0.102545109239324
45892 healthy Kupffer cells
(SUCNR1+) SAMac (1) -0.0713298179951708
45893 healthy Kupffer cells SAMac (1) -0.17576243296019
45894 healthy Kupffer cells SAMac (1) -0.0571600513297719
45895 healthy Kupffer cells SAMac (1) -0.0736237070740091
45896 healthy Kupffer cells SAMac (1) -0.186835370826019
45897 healthy Kupffer cells SAMac (1) -0.0417400840035272
45898 healthy Kupffer cells SAMac (1) -0.176564427871062
45899 healthy Kupffer cells SAMac (1) -0.0423891102588995
45900 healthy Kupffer cells SAMac (1) -0.0965869739733208
45901 healthy Kupffer cells SAMac (1) -0.138913791742627
45902 healthy Kupffer cells SAMac (1) -0.129177608493492
45903 healthy Kupffer cells SAMac (1) -0.202419962184866
45904 healthy Kupffer cells SAMac (1) -0.0887322142378572
45905 healthy Kupffer cells SAMac (1) -0.0898970733474436
45906 healthy Kupffer cells SAMac (1) -0.107347647008566
45907 healthy Kupffer cells SAMac (1) -0.155644037468296
45908 healthy Kupffer cells SAMac (1) -0.111004404022788
45909 healthy Kupffer cells SAMac (1) -0.130855999623162
45910 healthy Kupffer cells SAMac (1) -0.102841559503283
45911 healthy Kupffer cells SAMac (1) -0.139219873151172
45912 healthy Kupffer cells SAMac (1) -0.0803828819038105
45913 healthy Kupffer cells SAMac (1) -0.205231684878361
45914 healthy Kupffer cells SAMac (1) -0.172439535528151
45915 healthy Kupffer cells SAMac (1) -0.149775889057221
45916 healthy Kupffer cells SAMac (1) -0.102736711269856
45917 healthy Kupffer cells SAMac (1) -0.0853380201155893
45918 healthy Kupffer cells SAMac (1) -0.121437515901403
45919 healthy Kupffer cells SAMac (1) -0.0988175421264303
45920 healthy Kupffer cells SAMac (1) -0.110391509933875
45921 healthy Kupffer cells SAMac (1) -0.220922584656967
45922 healthy Kupffer cells SAMac (1) -0.0985018570229249
45923 healthy Kupffer cells SAMac (1) -0.115454782280102
45924 healthy Kupffer cells SAMac (1) -0.12043602693733
45925 healthy Kupffer cells SAMac (1) -0.164778647327515
45926 healthy Kupffer cells SAMac (1) -0.186387543156659
45927 healthy Kupffer cells SAMac (1) -0.205900300327463
45928 healthy Kupffer cells SAMac (1) -0.102040300679135
45929 healthy Kupffer cells SAMac (1) -0.144661472721677
45930 healthy Monocytes
(secretory) SAMac (1) -0.0359535133483803
45931 healthy Monocytes
(TREM2+ CD9+) SAMac (1) -0.0337207381109314
45932 healthy cDC2 SAMac (1) -0.0475893458814318
45933 healthy cDC2 SAMac (1) -0.161453467968041
45934 healthy Monocytes
(TREM2+ CD9+) SAMac (1) -0.0606007781283344
45935 healthy Monocytes
(IGSF21+ GPR34+) SAMac (1) -0.0319661531413946
45936 healthy cDC2 SAMac (1) -0.0793943793626947
45937 healthy Monocytes
(secretory) SAMac (1) 0.0145214823745647
45938 healthy cDC2 SAMac (1) -0.103172472964084
45939 healthy Monocytes
(secretory) SAMac (1) -0.0409105642697287
45940 healthy Monocytes
(secretory) SAMac (1) -0.0569848772845378
45941 healthy cDC2 SAMac (1) -0.0179764208710183
45942 healthy Monocytes
(secretory) SAMac (1) -0.0666615723662015
45943 healthy Monocytes
(secretory) SAMac (1) 0.00355868093062661
45944 healthy cDC2 SAMac (1) -0.0582270989052079
45945 healthy Monocytes
(TREM2+ CD9+) SAMac (1) -0.122926404153224
45946 healthy cDC2 SAMac (1) -0.0420721957783845
45947 healthy Monocytes
(TREM2+ CD9+) SAMac (1) -0.0201093501690243
45948 healthy cDC2 SAMac (1) 0.00726855341181643
45949 healthy Monocytes
(secretory) SAMac (1) -0.0156884160235249
45950 healthy Monocytes
(secretory) SAMac (1) -0.0562895397704141
45951 healthy cDC2 SAMac (1) -0.136597379354992
45952 healthy cDC2 SAMac (1) -0.0781192254062855
45953 healthy Monocytes
(IGSF21+ GPR34+) SAMac (1) -0.0551073669116005
45954 healthy Monocytes
(TREM2+ CD9+) SAMac (1) 0.00575133421852711
45955 healthy Monocytes
(secretory) SAMac (1) -0.0734754443722891
45956 healthy cDC2 SAMac (1) 0.00533792883202111
45957 healthy cDC2 SAMac (1) 0.00726197322045691
45958 healthy cDC2 SAMac (1) 0.0951420790696144
45959 healthy cDC2 SAMac (1) 0.0148189517503836
45960 healthy Monocytes
(TREM2+ CD9+) SAMac (1) -0.0130315256569203
45961 healthy cDC2 SAMac (1) -0.135176036291291
45962 healthy cDC2 SAMac (1) -0.0106802821852997
45963 healthy Monocytes
(TREM2+ CD9+) SAMac (1) -0.0983427240076367
45964 healthy cDC2 SAMac (1) -0.0574930723922448
45965 healthy Monocytes
(secretory) SAMac (1) -0.0550048492765514
45966 healthy Monocytes
(secretory) SAMac (1) 0.020501751845979
45967 healthy Monocytes
(TREM2+ CD9+) SAMac (1) -0.0474965505736291
45968 healthy cDC2 SAMac (1) -0.0596923222905092
45969 healthy cDC2 SAMac (1) 0.000155010747538736
45970 healthy cDC2 SAMac (1) -0.0319511672038572
45971 healthy cDC2 SAMac (1) -0.113997318958487
45972 healthy Monocytes
(secretory) SAMac (1) -0.0637105838748138
45973 healthy cDC2 SAMac (1) -0.0289888767661504
45974 healthy cDC2 SAMac (1) -0.151457045666707
45975 healthy cDC2 SAMac (1) 0.076360106588038
45976 healthy cDC2 SAMac (1) -0.0928333044495036
45977 healthy cDC2 SAMac (1) -0.126224323197291
45978 healthy cDC2 SAMac (1) -0.0344709023412046
45979 healthy Monocytes
(secretory) SAMac (1) -0.0246899350592349
45980 healthy Monocytes
(secretory) SAMac (1) 0.0573822811475059
45981 healthy Monocytes
(TREM2+ CD9+) SAMac (1) -0.0689095949453819
45982 healthy cDC2 SAMac (1) 0.00417459604232367
45983 healthy cDC2 SAMac (1) -0.0369795285155261
45984 healthy cDC2 SAMac (1) 0.0529709172433956
45985 healthy Monocytes
(secretory) SAMac (1) -0.0653559604131191
45986 healthy Monocytes
(TREM2+ CD9+) SAMac (1) 0.0515666858516235
45987 healthy Monocytes
(TREM2+ CD9+) SAMac (1) -0.144251338764261
45988 healthy Monocytes
(TREM2+ CD9+) SAMac (1) -0.0167985331082635
45989 healthy cDC2 SAMac (1) -0.0670102890550788
45990 healthy Monocytes
(secretory) SAMac (1) -0.0674485549287702
45991 healthy Monocytes
(TREM2+ CD9+) SAMac (1) -0.152598057470154
45992 healthy Monocytes
(TREM2+ CD9+) SAMac (1) -0.0172194169947865
45993 healthy cDC2 SAMac (1) -0.0244410215717247
45994 healthy Monocytes
(TREM2+ CD9+) SAMac (1) 0.0178269165963074
45995 healthy cDC2 SAMac (1) 0.0270864911318132
45996 healthy cDC2 SAMac (1) -0.018567786262169
45997 healthy Monocytes
(IGSF21+ GPR34+) SAMac (1) -0.138544767756847
45998 healthy cDC2 SAMac (1) -0.131525924301021
45999 healthy Monocytes
(secretory) SAMac (1) 0.00097633551492407
46000 healthy Monocytes
(TREM2+ CD9+) SAMac (1) 0.0307843639530389
46001 healthy cDC2 SAMac (1) -0.0359943007566015
46002 healthy cDC2 SAMac (1) 0.0625571377077992
46003 healthy cDC1 SAMac (1) -0.0769179366353694
46004 healthy cDC2 SAMac (1) 0.123122611090875
46005 healthy cDC2 SAMac (1) -0.0159301255346955
46006 healthy cDC2 SAMac (1) 0.0143984650903443
46007 healthy cDC2 SAMac (1) 0.0103617392153871
46008 healthy cDC2 SAMac (1) 0.0620564874608119
46009 healthy cDC2 SAMac (1) -0.10455424312451
46010 healthy cDC2 SAMac (1) 0.0868761714129674
46011 healthy cDC2 SAMac (1) -0.0445552217729021
46012 healthy cDC2 SAMac (1) -0.104251040186409
46013 healthy cDC2 SAMac (1) -0.00675854368085324
46014 healthy cDC2 SAMac (1) -0.00675188616734679
46015 healthy cDC2 SAMac (1) 0.00675732770522655
46016 healthy cDC2 SAMac (1) -0.0039535922736729
46017 healthy cDC1 SAMac (1) -0.0838021334719587
46018 healthy activated DCs SAMac (1) -0.0755526512400925
46019 healthy cDC2 SAMac (1) 0.00815526527425103
46020 healthy Macrophages
(HES4+) SAMac (1) -0.0750787977261075
46021 healthy cDC2 SAMac (1) 0.13489431529336
46022 healthy cDC2 SAMac (1) -0.0866982123094378
46023 healthy cDC2 SAMac (1) 0.0700679685144673
46024 healthy cDC2 SAMac (1) -0.0639125131556158
46025 healthy cDC2 SAMac (1) 0.135270344803262
46026 healthy cDC2 SAMac (1) 0.00932979267557096
46027 healthy cDC2 SAMac (1) -0.0472810924709927
46028 healthy cDC2 SAMac (1) -0.0347718538546807
46029 healthy cDC2 SAMac (1) -0.0404045429639671
46030 healthy cDC2 SAMac (1) -0.00454994677006321
46031 healthy cDC2 SAMac (1) -0.108210505778052
46032 healthy cDC2 SAMac (1) -0.0376888621865605
46033 healthy cDC2 SAMac (1) -0.0404338505326092
46034 healthy cDC2 SAMac (1) -0.0456789277042512
46035 healthy cDC2 SAMac (1) -0.0236832668281207
46036 healthy cDC2 SAMac (1) 0.00212396436803591
46037 healthy cDC2 SAMac (1) -0.122266046580854
46038 healthy cDC2 SAMac (1) 0.120993445856838
46039 healthy cDC1 SAMac (1) 0.0373597147475488
46040 healthy cDC2 SAMac (1) 0.112539858673665
46041 healthy cDC2 SAMac (1) -0.00398838675061577
46042 healthy cDC2 SAMac (1) -0.050614966766557
46043 healthy cDC2 SAMac (1) 0.157547693662512
46044 healthy cDC2 SAMac (1) -0.0135885327105537
46045 healthy cDC2 SAMac (1) -0.0814305808111899
46046 healthy cDC2 SAMac (1) -0.0704518379004858
46047 healthy cDC1 SAMac (1) -0.0482909264532019
46048 healthy cDC2 SAMac (1) 0.134813855082203
46049 healthy cDC2 SAMac (1) -0.0472984126768413
46050 healthy cDC2 SAMac (1) 0.0196580604720492
46051 healthy cDC2 SAMac (1) -0.0114064337652044
46052 healthy cDC2 SAMac (1) -0.0820649503628841
46053 healthy activated DCs SAMac (1) -0.115811877851358
46054 healthy cDC2 SAMac (1) -0.0571489963597455
46055 healthy cDC2 SAMac (1) -0.0175264382358429
46056 healthy Macrophages
(HES4+) SAMac (1) 0.247760194093616
46057 healthy Macrophages
(HES4+) SAMac (1) 0.119557310718752
46058 healthy Macrophages
(HES4+) SAMac (1) 0.107716740688895
46059 healthy Macrophages
(HES4+) SAMac (1) 0.179941805175899
46060 healthy Macrophages
(HES4+) SAMac (1) 0.238741549534464
46061 healthy Macrophages
(HES4+) SAMac (1) 0.135563388590945
46062 healthy Macrophages
(HES4+) SAMac (1) 0.240835040405641
46063 healthy Macrophages SAMac (1) 0.218270627838113
46064 healthy Macrophages
(HES4+) SAMac (1) 0.247849027970893
46065 healthy Macrophages
(HES4+) SAMac (1) 0.15613548030563
46066 healthy Macrophages
(HES4+) SAMac (1) 0.265475651317047
46067 healthy Macrophages
(HES4+) SAMac (1) 0.122035883013883
46068 healthy Macrophages
(HES4+) SAMac (1) 0.230721858714304
46069 healthy Macrophages
(HES4+) SAMac (1) 0.0733641889500629
46070 healthy Macrophages
(HES4+) SAMac (1) 0.104007186968153
46071 healthy Macrophages
(HES4+) SAMac (1) 0.241367528436103
46072 healthy Macrophages
(HES4+) SAMac (1) 0.144978532391306
46073 healthy Macrophages
(HES4+) SAMac (1) 0.283166978733278
46074 healthy Macrophages
(HES4+) SAMac (1) 0.134360888813996
46075 healthy Macrophages
(HES4+) SAMac (1) 0.169832118372006
46076 healthy Macrophages
(HES4+) SAMac (1) 0.190146399390349
46077 healthy Macrophages
(HES4+) SAMac (1) 0.143159554683641
46078 healthy Macrophages
(HES4+) SAMac (1) 0.246493922944025
46079 healthy Macrophages
(HES4+) SAMac (1) 0.232229955816559
46080 healthy Macrophages
(HES4+) SAMac (1) 0.187960006682333
46081 healthy Macrophages
(HES4+) SAMac (1) 0.159842650158319
46082 healthy Macrophages
(HES4+) SAMac (1) 0.231969015037141
46083 healthy Macrophages
(HES4+) SAMac (1) 0.24687775455378
46084 healthy Macrophages
(HES4+) SAMac (1) 0.136589655058172
46085 healthy Macrophages
(HES4+) SAMac (1) 0.0942553251100207
46086 healthy Macrophages
(HES4+) SAMac (1) 0.189650882232614
46087 healthy Macrophages
(HES4+) SAMac (1) 0.180913682713076
46088 healthy Macrophages
(HES4+) SAMac (1) 0.0771265020023439
46089 healthy Macrophages
(HES4+) SAMac (1) 0.169235008805261
46090 healthy Macrophages SAMac (1) 0.349970511290886
46091 healthy Macrophages
(HES4+) SAMac (1) 0.188147240182595
46092 healthy Macrophages
(HES4+) SAMac (1) 0.119009022729888
46093 healthy Macrophages
(HES4+) SAMac (1) 0.143119184438065
46094 healthy Macrophages
(HES4+) SAMac (1) 0.278482331719372
46095 healthy Macrophages
(HES4+) SAMac (1) 0.250463566408171
46096 healthy Macrophages
(HES4+) SAMac (1) 0.136031605659717
46097 healthy Macrophages
(HES4+) SAMac (1) 0.178101058622508
46098 healthy Macrophages
(HES4+) SAMac (1) 0.193520902617992
46099 healthy Macrophages
(HES4+) SAMac (1) 0.250540513449644
46100 healthy Macrophages
(HES4+) SAMac (1) 0.238786368316438
46101 healthy Macrophages
(HES4+) SAMac (1) 0.159411742294718
46102 healthy Macrophages
(HES4+) SAMac (1) 0.113650915680694
46103 healthy cDC2 SAMac (1) -0.0391394461643755
46104 healthy cDC2 SAMac (1) -0.101582806389355
46105 healthy cDC2 SAMac (1) 0.0436638226811406
46106 healthy cDC2 SAMac (1) 0.0347243439937834
46107 healthy cDC2 SAMac (1) 0.141314201495124
46108 healthy cDC2 SAMac (1) 0.113638000150339
46109 healthy cDC2 SAMac (1) 0.125481562579519
46110 healthy cDC2 SAMac (1) -0.02143033732611
46111 healthy cDC2 SAMac (1) -0.0804964197050399
46112 healthy cDC2 SAMac (1) -0.072307558143566
46113 healthy cDC2 SAMac (1) -0.169881193768847
46114 healthy cDC2 SAMac (1) 0.0926189747066921
46115 healthy cDC2 SAMac (1) 0.113972737172081
46116 healthy cDC2 SAMac (1) 0.0211535862386161
46117 healthy cDC2 SAMac (1) -0.041362900925261
46118 healthy cDC2 SAMac (1) -0.0499365453195867
46119 healthy cDC2 SAMac (1) -0.0041482267549898
46120 healthy cDC2 SAMac (1) -0.0878809034585765
46121 healthy cDC2 SAMac (1) 0.0762866037526786
46122 healthy cDC2 SAMac (1) -0.0251530511773368
46123 healthy cDC2 SAMac (1) -0.0865347088256194
46124 healthy cDC2 SAMac (1) -0.0650788373782498
46125 healthy cDC2 SAMac (1) 0.0197573706112421
46126 healthy cDC2 SAMac (1) -0.109491654350262
46127 healthy cDC2 SAMac (1) 0.0526125914902848
46128 healthy cDC2 SAMac (1) -0.0158261741340785
46129 healthy cDC2 SAMac (1) -0.0381554475497546
46130 healthy cDC2 SAMac (1) 0.016330985994079
46131 healthy cDC2 SAMac (1) 0.02059063344105
46132 healthy cDC2 SAMac (1) -0.0170496679589874
46133 healthy cDC2 SAMac (1) 0.0651120749492447
46134 healthy cDC2 SAMac (1) 0.0521934334330091
46135 healthy cDC2 SAMac (1) 0.0577132624783182
46136 healthy cDC2 SAMac (1) 0.0367481168895136
46137 healthy cDC2 SAMac (1) -0.040705778079733
46138 healthy cDC2 SAMac (1) 0.0349542511653976
46139 healthy cDC2 SAMac (1) 0.0217049816091468
46140 healthy cDC2 SAMac (1) 0.11280895946285
46141 healthy cDC2 SAMac (1) 0.0296608863222255
46142 healthy cDC2 SAMac (1) 0.0672492215744462
46143 healthy cDC2 SAMac (1) -0.0181630478519621
46144 healthy cDC2 SAMac (1) -0.0418114418327601
46145 healthy Monocytes
(TREM2+ CD9+) SAMac (1) -0.0656092217610309
46146 healthy Monocytes
(IGSF21+ GPR34+) SAMac (1) 0.00570903908867376
46147 healthy cDC2 SAMac (1) -0.0973737367954652
46148 healthy cDC2 SAMac (1) 0.0232787642860178
46149 healthy cDC2 SAMac (1) -0.149608303399865
46150 healthy cDC2 SAMac (1) -0.0157260273105804
46151 healthy Monocytes
(IGSF21+ GPR34+) SAMac (1) -0.0190119103920397
46152 healthy cDC2 SAMac (1) -0.0796258485200504
46153 healthy cDC2 SAMac (1) -0.126719160492041
46154 healthy Monocytes
(IGSF21+ GPR34+) SAMac (1) -0.07031205677122
46155 healthy cDC2 SAMac (1) -0.0019267320914132
46156 healthy cDC2 SAMac (1) 0.0813791460025212
46157 healthy Monocytes
(IGSF21+ GPR34+) SAMac (1) 0.0516484780508737
46158 healthy Monocytes
(IGSF21+ GPR34+) SAMac (1) -0.00780012418537432
46159 healthy cDC2 SAMac (1) -0.0100954053414613
46160 healthy cDC2 SAMac (1) -0.0662973233367642
46161 healthy cDC2 SAMac (1) -0.0508130062644364
46162 healthy Monocytes
(IGSF21+ GPR34+) SAMac (1) -0.0798124584319277
46163 healthy cDC2 SAMac (1) 0.0201457598899062
46164 healthy cDC2 SAMac (1) -0.115074073936194
46165 healthy cDC2 SAMac (1) -0.0290413921654545
46166 healthy Monocytes
(secretory) SAMac (1) -0.0139450887463434
46167 healthy cDC2 SAMac (1) 0.0158063102942841
46168 healthy cDC2 SAMac (1) -0.0268760192548809
46169 healthy cDC2 SAMac (1) 0.0809257437740083
46170 healthy cDC2 SAMac (1) -0.169936720161882
46171 healthy cDC2 SAMac (1) -0.0468482540273492
46172 healthy Monocytes
(IGSF21+ GPR34+) SAMac (1) -0.0772236169427717
46173 healthy Monocytes
(IGSF21+ GPR34+) SAMac (1) 0.0276904670443307
46174 healthy Monocytes
(IGSF21+ GPR34+) SAMac (1) -0.0104501885008472
46175 healthy cDC2 SAMac (1) -0.0740490826710529
46176 healthy Monocytes
(IGSF21+ GPR34+) SAMac (1) 0.0106275814694366
46177 healthy cDC2 SAMac (1) -0.0974922449490221
46178 healthy Monocytes
(IGSF21+ GPR34+) SAMac (1) -0.109404609725349
46179 healthy cDC2 SAMac (1) -0.0534458411296478
46180 healthy cDC2 SAMac (1) -0.0514126514761191
46181 healthy cDC2 SAMac (1) -0.013715578426421
46182 healthy cDC2 SAMac (1) -0.0425887026175522
46183 healthy cDC2 SAMac (1) -0.015578638541162
46184 healthy Monocytes
(IGSF21+ GPR34+) SAMac (1) -0.0461793623932135
46185 healthy Monocytes
(IGSF21+ GPR34+) SAMac (1) -0.135778614079599
46186 healthy cDC2 SAMac (1) -0.102798300501774
46187 healthy Monocytes
(TREM2+ CD9+) SAMac (1) -0.0601055652591616
46188 healthy cDC2 SAMac (1) -0.113198456761533
46189 healthy Monocytes
(TREM2+ CD9+) SAMac (1) 0.00961886587203387
46190 healthy cDC2 SAMac (1) -0.118082780213371
46191 healthy cDC2 SAMac (1) -0.0414496002920474
46192 healthy Monocytes
(IGSF21+ GPR34+) SAMac (1) -0.0799588544013505
46193 healthy Monocytes
(IGSF21+ GPR34+) SAMac (1) -0.0261400454212136
46194 healthy cDC2 SAMac (1) -0.0496843551905903
46195 healthy cDC2 SAMac (1) 0.033622279868286
46196 healthy cDC2 SAMac (1) 0.0166560304002964
46197 healthy Monocytes
(IGSF21+ GPR34+) SAMac (1) -0.0995582355470746
46198 healthy cDC2 SAMac (1) -0.0140766502010922
46199 healthy cDC2 SAMac (1) 0.0475831249440709
46200 healthy cDC2 SAMac (1) -0.137283512430866
46201 healthy Monocytes
(IGSF21+ GPR34+) SAMac (1) -0.0428852229581956
46202 healthy cDC2 SAMac (1) -0.149546268661596
46203 healthy Monocytes
(secretory) SAMac (1) 0.0317176129753259
46204 healthy cDC2 SAMac (1) -0.129946566865335
46205 healthy Monocytes
(TREM2+ CD9+) SAMac (1) -0.150252586407815
46206 healthy Monocytes
(TREM2+ CD9+) SAMac (1) 0.0359450425515638
46207 healthy cDC2 SAMac (1) 0.00876487310965712
46208 healthy cDC2 SAMac (1) -0.083477747086832
46209 healthy Monocytes
(IGSF21+ GPR34+) SAMac (1) -0.0334030861978966
46210 healthy Monocytes
(IGSF21+ GPR34+) SAMac (1) -0.0672442292841552
46211 healthy Monocytes
(IGSF21+ GPR34+) SAMac (1) 0.137603041026368
46212 regenerating Kupffer cells
(SUCNR1+) SAMac (1) -0.0366020600064487
46213 regenerating Monocytes
(IGSF21+ GPR34+) SAMac (1) -0.127920737175882
46214 regenerating Kupffer cells SAMac (1) -0.01127804767098
46215 regenerating Kupffer cells SAMac (1) -0.0806391575208891
46216 regenerating Monocytes
(TREM2+ CD9+) SAMac (1) -0.0092194187258266
46217 regenerating Monocytes
(TREM2+ CD9+) SAMac (1) -0.0362922021943076
46218 regenerating Monocytes
(TREM2+ CD9+) SAMac (1) -0.0988208197954587
46219 regenerating Monocytes
(TREM2+ CD9+) SAMac (1) -0.0513256076487357
46220 regenerating Macrophages
(HES4+) SAMac (1) -0.0779458606707209
46221 embolized cDC2 SAMac (1) 0.0445171066214601
46222 embolized cDC2 SAMac (1) 0.0184161016136944
46223 embolized Macrophages
(HES4+) SAMac (1) -0.0145897382481843
46224 embolized cDC2 SAMac (1) 0.0542859021794303
46225 embolized cDC2 SAMac (1) -0.0506815833826171
46226 embolized cDC2 SAMac (1) 0.0978313627347709
46227 embolized cDC2 SAMac (1) 0.0327783958078172
46228 embolized cDC2 SAMac (1) 0.0562537082876057
46229 embolized cDC2 SAMac (1) 0.0182877300441496
46230 embolized cDC2 SAMac (1) 0.0717862706490943
46231 embolized cDC2 SAMac (1) -0.0355867570747362
46232 embolized cDC2 SAMac (1) 0.0600587357952352
46233 embolized cDC2 SAMac (1) -0.0753352965940223
46234 embolized cDC2 SAMac (1) 0.110452974452937
46235 embolized cDC2 SAMac (1) -0.0103594761280674
46236 embolized cDC2 SAMac (1) 0.0337034892863393
46237 embolized cDC2 SAMac (1) -0.00568854529837018
46238 embolized cDC2 SAMac (1) -0.0593737953311937
46239 embolized cDC2 SAMac (1) 0.0486161869653571
46240 embolized cDC2 SAMac (1) 0.057047792653934
46241 embolized cDC2 SAMac (1) -0.124282453345206
46242 embolized cDC2 SAMac (1) -0.093574157978595
46243 embolized cDC2 SAMac (1) 0.0584369946367758
46244 embolized cDC2 SAMac (1) 0.0152822644797506
46245 embolized cDC2 SAMac (1) -0.0273828215911595
46246 embolized cDC2 SAMac (1) -0.0718511202701744
46247 embolized cDC2 SAMac (1) -0.104276659541005
46248 embolized cDC2 SAMac (1) 0.0278710133768824
46249 embolized cDC2 SAMac (1) -0.0503040985724801
46250 embolized cDC2 SAMac (1) 0.0363375032078176
46251 embolized cDC2 SAMac (1) -0.013136607045664
46252 embolized cDC2 SAMac (1) -0.00923698503893067
46253 embolized cDC2 SAMac (1) -0.0354578147167636
46254 embolized cDC2 SAMac (1) -0.0978159141696539
46255 embolized cDC2 SAMac (1) -0.100760397457137
46256 embolized cDC2 SAMac (1) -0.0226398387876366
46257 embolized cDC2 SAMac (1) -0.0798560930422346
46258 embolized cDC2 SAMac (1) 0.0125871386807489
46259 embolized cDC2 SAMac (1) -0.00902957219247588
46260 embolized cDC2 SAMac (1) 0.0389449832399786
46261 embolized cDC2 SAMac (1) -0.00952871748462639
46262 embolized cDC2 SAMac (1) 0.0698015552354369
46263 embolized cDC2 SAMac (1) -0.0662965696713891
46264 embolized cDC2 SAMac (1) -0.0345026936146912
46265 embolized cDC2 SAMac (1) -0.0966810640013433
46266 embolized cDC2 SAMac (1) 0.0123292683306422
46267 embolized cDC2 SAMac (1) 0.0127384849194296
46268 embolized cDC2 SAMac (1) -0.0555772837106761
46269 embolized cDC2 SAMac (1) -0.0339530667320807
46270 embolized cDC2 SAMac (1) -0.090500540818761
46271 embolized cDC2 SAMac (1) -0.133477195728328
46272 embolized cDC2 SAMac (1) 0.0226082203207729
46273 embolized cDC2 SAMac (1) -0.104618830204605
46274 embolized cDC2 SAMac (1) -0.041809079278435
46275 embolized cDC2 SAMac (1) -0.0452997034193902
46276 embolized cDC2 SAMac (1) 0.042715464986268
46277 embolized cDC2 SAMac (1) -0.191619262779821
46278 embolized cDC2 SAMac (1) 0.0438600286902199
46279 embolized cDC2 SAMac (1) -0.0792779274671178
46280 embolized cDC2 SAMac (1) -0.0102209537934663
46281 embolized cDC2 SAMac (1) 0.0105236171909974
46282 embolized cDC2 SAMac (1) -0.0474368382542953
46283 embolized cDC2 SAMac (1) 0.090394350914443
46284 embolized Macrophages
(HES4+) SAMac (1) -0.0695709115634598
46285 embolized cDC2 SAMac (1) 0.0429199827616517
46286 embolized cDC2 SAMac (1) 0.00140524906730152
46287 embolized cDC2 SAMac (1) -0.0173659604126662
46288 embolized cDC2 SAMac (1) -0.0359542158117212
46289 embolized cDC2 SAMac (1) -0.0114575713654608
46290 embolized cDC2 SAMac (1) -0.015278212903069
46291 embolized cDC2 SAMac (1) -0.0327560742541495
46292 embolized cDC2 SAMac (1) -0.0975293088640964
46293 embolized cDC2 SAMac (1) 0.0225208658327779
46294 embolized cDC2 SAMac (1) -0.0372750779656106
46295 embolized cDC2 SAMac (1) 0.120406495233278
46296 embolized cDC2 SAMac (1) -0.06390682053964
46297 embolized cDC2 SAMac (1) -0.0549163676790253
46298 embolized cDC2 SAMac (1) -0.0378651312867722
46299 embolized cDC2 SAMac (1) -0.0179086673347361
46300 embolized Macrophages
(HES4+) SAMac (1) 0.0602474959206025
46301 embolized Macrophages
(HES4+) SAMac (1) 0.152161195735403
46302 embolized Macrophages
(HES4+) SAMac (1) 0.149164804365212
46303 embolized Macrophages
(HES4+) SAMac (1) 0.110297664036231
46304 embolized Macrophages
(HES4+) SAMac (1) 0.113599411798473
46305 embolized Macrophages
(HES4+) SAMac (1) 0.290623715511114
46306 embolized Macrophages SAMac (1) 0.0292883208141793
46307 embolized Macrophages
(HES4+) SAMac (1) 0.0945461589367855
46308 embolized Macrophages
(HES4+) SAMac (1) 0.0839369858378186
46309 embolized Macrophages
(HES4+) SAMac (1) 0.148473886199916
46310 embolized Macrophages
(HES4+) SAMac (1) 0.248433088526793
46311 embolized Macrophages
(HES4+) SAMac (1) 0.115990537366669
46312 embolized Macrophages
(HES4+) SAMac (1) 0.0408623045428027
46313 embolized Macrophages
(HES4+) SAMac (1) 0.269377939948322
46314 embolized Macrophages
(HES4+) SAMac (1) 0.164808797879571
46315 embolized cDC2 SAMac (1) 0.151722235686798
46316 embolized Macrophages
(HES4+) SAMac (1) 0.127681601113534
46317 embolized Macrophages SAMac (1) 0.151698089098886
46318 embolized Macrophages SAMac (1) 0.16234271429876
46319 embolized Macrophages SAMac (1) 0.0589017799894531
46320 embolized Macrophages
(HES4+) SAMac (1) 0.0644063938677908
46321 embolized Macrophages
(HES4+) SAMac (1) 0.0502639912463026
46322 embolized Macrophages
(HES4+) SAMac (1) 0.0970113810643093
46323 embolized Macrophages
(HES4+) SAMac (1) 0.209774850279202
46324 embolized Macrophages SAMac (1) 0.102111841622774
46325 embolized Macrophages SAMac (1) -0.00774529092557216
46326 embolized Macrophages SAMac (1) 0.147195922920303
46327 embolized Macrophages
(HES4+) SAMac (1) 0.192399073663144
46328 embolized Macrophages
(HES4+) SAMac (1) 0.314858905704089
46329 embolized Macrophages
(HES4+) SAMac (1) 0.133682200655564
46330 embolized Macrophages
(HES4+) SAMac (1) 0.106709406057227
46331 embolized Macrophages
(HES4+) SAMac (1) 0.0584890281101462
46332 embolized Macrophages
(HES4+) SAMac (1) 0.0914157200498615
46333 embolized Macrophages SAMac (1) 0.104094178316207
46334 embolized Macrophages
(HES4+) SAMac (1) 0.0388316060756233
46335 embolized Macrophages
(HES4+) SAMac (1) 0.079202732235737
46336 embolized Macrophages
(HES4+) SAMac (1) 0.178041625252202
46337 embolized cDC2 SAMac (1) 0.12617304477035
46338 embolized Macrophages
(HES4+) SAMac (1) 0.313332844223473
46339 embolized Macrophages
(HES4+) SAMac (1) 0.0764712160532642
46340 embolized Macrophages
(HES4+) SAMac (1) 0.0999568913438224
46341 embolized Macrophages
(HES4+) SAMac (1) 0.0107907635222779
46342 embolized Macrophages
(HES4+) SAMac (1) 0.0635602520681422
46343 embolized Macrophages
(HES4+) SAMac (1) 0.0891973865823197
46344 embolized Macrophages
(HES4+) SAMac (1) 0.0651782321047726
46345 embolized Macrophages
(HES4+) SAMac (1) 0.130113305308677
46346 embolized Macrophages SAMac (1) 0.175434215286505
46347 embolized cDC2 SAMac (1) 0.129252750991051
46348 embolized Macrophages
(HES4+) SAMac (1) 0.129622527632907
46349 embolized cDC2 SAMac (1) 0.123246293637651
46350 embolized Macrophages
(HES4+) SAMac (1) 0.134664653324023
46351 embolized Macrophages SAMac (1) 0.125453313127354
46352 embolized Macrophages
(HES4+) SAMac (1) 0.0751169464300283
46353 embolized Macrophages
(HES4+) SAMac (1) 0.171567843002855
46354 embolized Macrophages
(HES4+) SAMac (1) -0.0294683482028344
46355 embolized Macrophages
(HES4+) SAMac (1) 0.201652286843752
46356 embolized Macrophages
(HES4+) SAMac (1) 0.0924245934207049
46357 embolized Macrophages
(HES4+) SAMac (1) 0.12100315878846
46358 embolized Macrophages SAMac (1) 0.155565019781683
46359 embolized Macrophages SAMac (1) 0.326908781197571
46360 embolized Macrophages
(HES4+) SAMac (1) 0.0226511509328053
46361 embolized Macrophages
(HES4+) SAMac (1) 0.281878348254118
46362 embolized Macrophages
(HES4+) SAMac (1) 0.132109326938325
46363 embolized Macrophages
(HES4+) SAMac (1) 0.138196574478493
46364 embolized Macrophages SAMac (1) 0.0577803782237847
46365 embolized Macrophages SAMac (1) 0.129574964131469
46366 embolized Macrophages
(HES4+) SAMac (1) 0.0836191471530623
46367 embolized Macrophages
(HES4+) SAMac (1) 0.0926700373829221
46368 embolized Macrophages
(HES4+) SAMac (1) 0.13600644449365
46369 embolized cDC2 SAMac (1) 0.195424763683324
46370 embolized Macrophages
(HES4+) SAMac (1) 0.0281480449288923
46371 embolized Macrophages
(HES4+) SAMac (1) 0.146734710874679
46372 embolized Macrophages SAMac (1) 0.103684758459045
46373 embolized Macrophages
(HES4+) SAMac (1) 0.0620079574505017
46374 embolized Macrophages
(HES4+) SAMac (1) 0.142832088207964
46375 embolized Macrophages
(HES4+) SAMac (1) 0.136318813897627
46376 embolized Macrophages SAMac (1) 0.0597427214975506
46377 embolized Macrophages
(HES4+) SAMac (1) 0.225682407948172
46378 embolized cDC2 SAMac (1) 0.0718408106741713
46379 embolized cDC2 SAMac (1) 0.10045158355872
46380 embolized Macrophages
(HES4+) SAMac (1) 0.121449165652067
46381 embolized cDC2 SAMac (1) 0.291119518095883
46382 embolized Macrophages SAMac (1) 0.308273711737849
46383 embolized Macrophages
(HES4+) SAMac (1) 0.0207502720041474
46384 embolized Macrophages
(HES4+) SAMac (1) 0.103589876989615
46385 embolized Macrophages
(HES4+) SAMac (1) 0.114112087825524
46386 embolized Macrophages
(HES4+) SAMac (1) 0.194865194534993
46387 embolized Macrophages
(HES4+) SAMac (1) -0.00855675393009248
46388 embolized Macrophages SAMac (1) 0.186044342883773
46389 embolized Macrophages
(HES4+) SAMac (1) 0.0845701285921127
46390 embolized Macrophages
(HES4+) SAMac (1) 0.245785807928671
46391 embolized Macrophages SAMac (1) 0.205975709751919
46392 embolized Macrophages
(HES4+) SAMac (1) 0.0511951761100483
46393 embolized Macrophages SAMac (1) 0.178691172519051
46394 embolized Macrophages
(HES4+) SAMac (1) 0.113984333010823
46395 embolized cDC2 SAMac (1) 0.170723026208157
46396 embolized Macrophages SAMac (1) 0.142306410062252
46397 embolized Macrophages
(HES4+) SAMac (1) 0.202883091833734
46398 embolized Macrophages
(HES4+) SAMac (1) 0.0851138185478222
46399 embolized Macrophages SAMac (1) 0.254824906421081
46400 embolized Macrophages SAMac (1) 0.114488691073131
46401 embolized Macrophages SAMac (1) 0.189675562345325
46402 embolized Macrophages SAMac (1) 0.0823610454847566
46403 embolized Macrophages SAMac (1) 0.151710731245773
46404 embolized Macrophages
(HES4+) SAMac (1) 0.0503935973420683
46405 embolized Kupffer cells SAMac (1) -0.165085968401892
46406 embolized Kupffer cells SAMac (1) -0.1041494790721
46407 embolized Kupffer cells SAMac (1) -0.181399522077032
46408 embolized Kupffer cells SAMac (1) -0.169109026725429
46409 embolized Kupffer cells SAMac (1) -0.154246085598239
46410 embolized Kupffer cells SAMac (1) -0.102123108732173
46411 embolized Kupffer cells SAMac (1) -0.165667964116079
46412 embolized Kupffer cells SAMac (1) -0.174430238144413
46413 embolized Kupffer cells SAMac (1) -0.16166220287046
46414 embolized Kupffer cells SAMac (1) -0.0652000876549957
46415 embolized Kupffer cells SAMac (1) -0.15734954244858
46416 embolized Kupffer cells SAMac (1) -0.170474907145756
46417 embolized Kupffer cells SAMac (1) -0.165075670530805
46418 embolized Kupffer cells SAMac (1) -0.188062827741889
46419 embolized Kupffer cells SAMac (1) -0.185520317831015
46420 embolized Kupffer cells SAMac (1) -0.127516995309096
46421 embolized Kupffer cells SAMac (1) -0.141873071481509
46422 embolized Kupffer cells SAMac (1) -0.1478289168564
46423 embolized Kupffer cells SAMac (1) -0.116142739651138
46424 embolized Kupffer cells SAMac (1) -0.161796002976215
46425 embolized Kupffer cells SAMac (1) -0.0998580700531929
46426 embolized Kupffer cells SAMac (1) -0.173705990369988
46427 embolized Kupffer cells SAMac (1) -0.176073876031182
46428 embolized Kupffer cells SAMac (1) -0.149368609011518
46429 embolized Kupffer cells SAMac (1) -0.149299435571661
46430 embolized Kupffer cells SAMac (1) -0.142415959591788
46431 embolized Kupffer cells SAMac (1) -0.1782899057334
46432 embolized Kupffer cells SAMac (1) -0.0411329744035542
46433 embolized Kupffer cells SAMac (1) -0.0509655409171395
46434 embolized Kupffer cells SAMac (1) -0.197345841195692
46435 embolized Kupffer cells SAMac (1) -0.132075005074105
46436 embolized Kupffer cells SAMac (1) -0.212948190356365
46437 embolized Kupffer cells SAMac (1) -0.153232772365511
46438 embolized Kupffer cells SAMac (1) -0.139669192561248
46439 embolized Kupffer cells SAMac (1) -0.174543789628531
46440 embolized Kupffer cells SAMac (1) -0.154756468948027
46441 embolized Kupffer cells SAMac (1) -0.170660871943034
46442 embolized Kupffer cells SAMac (1) -0.183508453567221
46443 embolized Kupffer cells SAMac (1) -0.101554090799532
46444 embolized Kupffer cells SAMac (1) -0.11550226393765
46445 embolized Kupffer cells SAMac (1) -0.123197688555684
46446 embolized Kupffer cells SAMac (1) -0.149333248723591
46447 embolized Kupffer cells SAMac (1) -0.0215866695498236
46448 embolized Kupffer cells SAMac (1) -0.105554576913113
46449 embolized Kupffer cells SAMac (1) -0.164617668586216
46450 embolized Kupffer cells SAMac (1) -0.128154415484828
46451 embolized Kupffer cells SAMac (1) -0.205209173835239
46452 embolized Kupffer cells SAMac (1) -0.134208399870906
46453 embolized Kupffer cells SAMac (1) -0.0395620034024495
46454 embolized Kupffer cells SAMac (1) -0.169497337573262
46455 embolized Kupffer cells SAMac (1) -0.0952357959608152
46456 embolized Kupffer cells SAMac (1) -0.190390499510434
46457 embolized Kupffer cells SAMac (1) -0.0514396720423502
46458 embolized Kupffer cells SAMac (1) -0.134932115541289
46459 embolized Kupffer cells SAMac (1) -0.164606074263008
46460 embolized Kupffer cells SAMac (1) -0.117555534099969
46461 embolized Kupffer cells SAMac (1) -0.104762073618308
46462 embolized Kupffer cells SAMac (1) -0.125143651058602
46463 embolized Kupffer cells SAMac (1) -0.12322596032488
46464 embolized Kupffer cells SAMac (1) -0.0937825501981283
46465 embolized Kupffer cells SAMac (1) -0.140841996765073
46466 embolized Kupffer cells SAMac (1) -0.0835611805989468
46467 embolized Kupffer cells SAMac (1) -0.162541109286002
46468 embolized Kupffer cells SAMac (1) -0.133999706320939
46469 embolized Kupffer cells SAMac (1) -0.101831231139778
46470 embolized Kupffer cells SAMac (1) -0.191159550179586
46471 embolized Kupffer cells SAMac (1) -0.0955859297774787
46472 embolized Kupffer cells SAMac (1) -0.131649706874755
46473 embolized Kupffer cells SAMac (1) -0.119469499926229
46474 embolized Kupffer cells SAMac (1) -0.190075933709331
46475 embolized Kupffer cells SAMac (1) -0.139756095872239
46476 embolized Kupffer cells SAMac (1) -0.144495646892493
46477 embolized Kupffer cells SAMac (1) -0.110572236407915
46478 embolized Kupffer cells SAMac (1) -0.128545360491662
46479 embolized Kupffer cells SAMac (1) -0.143661653028711
46480 embolized Kupffer cells SAMac (1) -0.0988691022364135
46481 embolized Kupffer cells SAMac (1) -0.0752506432041845
46482 embolized Kupffer cells SAMac (1) -0.0615108361110888
46483 embolized Kupffer cells SAMac (1) -0.130918042414308
46484 embolized Monocytes
(IGSF21+ GPR34+) SAMac (1) -0.162928136640373
46485 embolized Kupffer cells SAMac (1) -0.145922402314731
46486 embolized Kupffer cells SAMac (1) -0.0911584684274704
46487 embolized Kupffer cells SAMac (1) -0.203965612227812
46488 embolized Kupffer cells SAMac (1) -0.17267996568504
46489 embolized Kupffer cells SAMac (1) -0.206281888651701
46490 embolized Kupffer cells SAMac (1) -0.16553992593308
46491 embolized Kupffer cells SAMac (1) -0.140900489840207
46492 embolized Kupffer cells SAMac (1) -0.194985579930515
46493 embolized Kupffer cells SAMac (1) -0.114395502763668
46494 embolized Kupffer cells SAMac (1) -0.139074156612254
46495 embolized Kupffer cells SAMac (1) -0.207986925267805
46496 embolized Kupffer cells SAMac (1) -0.138832434031666
46497 embolized Kupffer cells SAMac (1) -0.170627740310612
46498 embolized Kupffer cells SAMac (1) -0.145573144274187
46499 embolized Kupffer cells SAMac (1) -0.101975038268808
46500 embolized Kupffer cells
(SUCNR1+) SAMac (1) -0.137189964201899
46501 embolized Kupffer cells SAMac (1) -0.136945530466033
46502 embolized Kupffer cells SAMac (1) -0.130580313868679
46503 embolized Kupffer cells SAMac (1) -0.174914607335764
46504 embolized Kupffer cells SAMac (1) -0.0558131108362053
46505 embolized Kupffer cells SAMac (1) -0.119795944677216
46506 embolized Kupffer cells SAMac (1) -0.182006308853392
46507 embolized Kupffer cells SAMac (1) -0.162109112843614
46508 embolized Kupffer cells SAMac (1) -0.163334052215954
46509 embolized Kupffer cells SAMac (1) -0.176391349696489
46510 embolized Kupffer cells SAMac (1) -0.0524283415094269
46511 embolized Kupffer cells SAMac (1) -0.124382140240581
46512 embolized Kupffer cells SAMac (1) -0.187108393481583
46513 embolized Kupffer cells SAMac (1) -0.126302452679242
46514 embolized Monocytes
(IGSF21+ GPR34+) SAMac (1) -0.0794768728298552
46515 embolized Macrophages
(HES4+) SAMac (1) -0.0198736663081818
46516 embolized cDC2 SAMac (1) -0.0794381190201081
46517 embolized Monocytes
(IGSF21+ GPR34+) SAMac (1) -0.0505429721977382
46518 embolized cDC2 SAMac (1) 0.0404117649363994
46519 embolized cDC2 SAMac (1) -0.0801552140979538
46520 embolized cDC2 SAMac (1) -0.022135366474889
46521 embolized Monocytes
(IGSF21+ GPR34+) SAMac (1) 0.0730067226723947
46522 embolized Monocytes
(IGSF21+ GPR34+) SAMac (1) -0.0799733571362011
46523 embolized Monocytes
(IGSF21+ GPR34+) SAMac (1) -0.122671206773257
46524 embolized cDC2 SAMac (1) 0.0017424876359694
46525 embolized cDC2 SAMac (1) -0.0620968028760551
46526 embolized cDC2 SAMac (1) -0.00593783557796843
46527 embolized cDC2 SAMac (1) -0.0458505756243553
46528 embolized Monocytes
(IGSF21+ GPR34+) SAMac (1) 0.0286222024966423
46529 embolized cDC2 SAMac (1) -0.0798268418520873
46530 embolized Monocytes
(IGSF21+ GPR34+) SAMac (1) -0.124487682402381
46531 embolized cDC2 SAMac (1) 0.101875649513609
46532 embolized cDC2 SAMac (1) -0.15139243947781
46533 embolized cDC2 SAMac (1) 0.105186934431593
46534 embolized Monocytes
(IGSF21+ GPR34+) SAMac (1) -0.0117015872968449
46535 embolized cDC2 SAMac (1) -0.0799516509650231
46536 embolized cDC2 SAMac (1) 0.0922950579045648
46537 embolized cDC2 SAMac (1) 0.0628219919508917
46538 embolized Monocytes
(IGSF21+ GPR34+) SAMac (1) -0.138772723416136
46539 embolized Monocytes
(IGSF21+ GPR34+) SAMac (1) -0.0648798624763381
46540 embolized Monocytes
(IGSF21+ GPR34+) SAMac (1) -0.121104000580117
46541 embolized cDC2 SAMac (1) -0.0819615597933503
46542 embolized cDC2 SAMac (1) -0.065554554112873
46543 embolized Monocytes
(IGSF21+ GPR34+) SAMac (1) -0.0398606334550696
46544 embolized Monocytes
(IGSF21+ GPR34+) SAMac (1) -0.0506985838481483
46545 embolized Monocytes
(IGSF21+ GPR34+) SAMac (1) -0.137655343915593
46546 embolized cDC2 SAMac (1) 0.0264340209460774
46547 embolized Macrophages
(HES4+) SAMac (1) 0.146694469396177
46548 embolized cDC2 SAMac (1) -0.110916699416379
46549 embolized cDC2 SAMac (1) -0.082277177179836
46550 embolized cDC2 SAMac (1) 0.0838965975881697
46551 embolized Monocytes
(IGSF21+ GPR34+) SAMac (1) -0.0739412862181139
46552 embolized cDC2 SAMac (1) 0.0545758501869016
46553 embolized cDC2 SAMac (1) 0.0518472374852478
46554 embolized Monocytes
(IGSF21+ GPR34+) SAMac (1) 0.083116945087548
46555 embolized cDC2 SAMac (1) -0.0429872669788074
46556 embolized cDC2 SAMac (1) -0.0815573675845056
46557 embolized cDC2 SAMac (1) 0.055068270793052
46558 embolized Monocytes
(IGSF21+ GPR34+) SAMac (1) 0.130607030357966
46559 embolized Monocytes
(IGSF21+ GPR34+) SAMac (1) -0.0497915730912682
46560 embolized Monocytes
(IGSF21+ GPR34+) SAMac (1) -0.0761303795583858
46561 embolized cDC2 SAMac (1) -0.123145309822978
46562 embolized cDC2 SAMac (1) 0.0119097884656809
46563 embolized cDC2 SAMac (1) -0.0692289795360666
46564 embolized Monocytes
(IGSF21+ GPR34+) SAMac (1) -0.0410295712955884
46565 embolized cDC2 SAMac (1) -0.0366769141454902
46566 embolized cDC2 SAMac (1) -0.118031140512313
46567 embolized cDC2 SAMac (1) 0.00442327638698203
46568 embolized Macrophages
(HES4+) SAMac (1) 0.0422744674546321
46569 embolized Monocytes
(IGSF21+ GPR34+) SAMac (1) 0.0242343087718649
46570 embolized Monocytes
(IGSF21+ GPR34+) SAMac (1) 0.022449272552188
46571 embolized Monocytes
(IGSF21+ GPR34+) SAMac (1) -0.0144048971485523
46572 embolized cDC2 SAMac (1) -0.0603316291194678
46573 embolized cDC2 SAMac (1) -0.053088342460896
46574 embolized Monocytes
(IGSF21+ GPR34+) SAMac (1) -0.0587994014133436
46575 embolized cDC2 SAMac (1) -0.0567808501862003
46576 embolized cDC2 SAMac (1) -0.0368470246348035
46577 embolized Monocytes
(IGSF21+ GPR34+) SAMac (1) -0.152969997268517
46578 embolized Monocytes
(IGSF21+ GPR34+) SAMac (1) -0.166481449929113
46579 embolized cDC2 SAMac (1) -0.0141646374884432
46580 embolized cDC2 SAMac (1) -0.126038916008499
46581 embolized Monocytes
(IGSF21+ GPR34+) SAMac (1) -0.118441882387311
46582 embolized cDC2 SAMac (1) 0.0957003495497997
46583 embolized cDC2 SAMac (1) -0.0155746819424219
46584 embolized cDC2 SAMac (1) -0.0440260927395996
46585 embolized cDC2 SAMac (1) -0.0221437140890102
46586 embolized cDC2 SAMac (1) 0.0899038492719429
46587 embolized cDC2 SAMac (1) -0.0544751354744525
46588 embolized cDC2 SAMac (1) -0.0355830888676644
46589 embolized cDC2 SAMac (1) -0.070660388248218
46590 embolized cDC2 SAMac (1) -0.0401950164619826
46591 embolized Monocytes
(IGSF21+ GPR34+) SAMac (1) 0.0498801428524117
46592 embolized Monocytes
(TREM2+ CD9+) SAMac (1) -0.122166249474333
46593 embolized cDC2 SAMac (1) -0.108135640102991
46594 embolized cDC2 SAMac (1) -0.0698328990628004
46595 embolized cDC2 SAMac (1) -0.0243007743678696
46596 embolized Monocytes
(IGSF21+ GPR34+) SAMac (1) 0.0671854927437897
46597 embolized Monocytes
(IGSF21+ GPR34+) SAMac (1) -0.0257359264181853
46598 embolized cDC2 SAMac (1) 0.0589499459611013
46599 embolized cDC2 SAMac (1) 0.0863853862267269
46600 embolized Monocytes
(IGSF21+ GPR34+) SAMac (1) 0.0967102882287807
46601 embolized cDC2 SAMac (1) -0.00103870385805602
46602 embolized Macrophages
(HES4+) SAMac (1) 0.0421784894862356
46603 embolized cDC2 SAMac (1) -0.118451063171489
46604 embolized Macrophages
(HES4+) SAMac (1) 0.0155234825979955
46605 embolized cDC2 SAMac (1) 0.0372536772915383
46606 embolized Monocytes
(IGSF21+ GPR34+) SAMac (1) 0.0561955678118472
46607 embolized Monocytes
(IGSF21+ GPR34+) SAMac (1) 0.0778194806073547
46608 embolized cDC2 SAMac (1) 0.113141916282344
46609 embolized Monocytes
(IGSF21+ GPR34+) SAMac (1) 0.0261263774994438
46610 embolized Monocytes
(IGSF21+ GPR34+) SAMac (1) 0.122810313752461
46611 embolized cDC2 SAMac (1) 0.0186956483019896
46612 embolized cDC2 SAMac (1) 0.0548627413877892
46613 embolized Monocytes
(IGSF21+ GPR34+) SAMac (1) 0.0459098127639375
46614 embolized cDC2 SAMac (1) 0.101886542531608
46615 embolized cDC2 SAMac (1) -0.036837970689184
46616 embolized Monocytes
(secretory) SAMac (1) -0.0871626003004315
46617 embolized Monocytes
(IGSF21+ GPR34+) SAMac (1) 0.0631647372333145
46618 embolized cDC2 SAMac (1) 0.00996723919509276
46619 embolized Monocytes
(secretory) SAMac (1) -0.0733424727414184
46620 embolized cDC2 SAMac (1) -0.0293901406081916
46621 embolized cDC2 SAMac (1) 0.00512623172048324
46622 embolized cDC2 SAMac (1) -0.0228413637654031
46623 embolized cDC2 SAMac (1) 0.0879060374278234
46624 embolized cDC2 SAMac (1) -0.0370805098798217
46625 embolized cDC2 SAMac (1) 0.0484839205057287
46626 embolized Monocytes
(secretory) SAMac (1) -0.0251247339372268
46627 embolized cDC2 SAMac (1) 0.0330651214130639
46628 embolized cDC2 SAMac (1) 0.0174328903995243
46629 embolized cDC2 SAMac (1) 0.0110879700591322
46630 embolized cDC2 SAMac (1) 0.0960129135986068
46631 embolized cDC2 SAMac (1) 0.044364115038494
46632 embolized Monocytes
(IGSF21+ GPR34+) SAMac (1) 0.0493365502868334
46633 embolized cDC2 SAMac (1) 0.0377181093082192
46634 embolized Monocytes
(IGSF21+ GPR34+) SAMac (1) 0.235290357446182
46635 embolized cDC2 SAMac (1) 0.09609982230685
46636 embolized cDC2 SAMac (1) -0.0422570444859919
46637 embolized cDC2 SAMac (1) 0.114742566804929
46638 embolized Monocytes
(secretory) SAMac (1) -0.0107354251391769
46639 embolized cDC2 SAMac (1) -0.03569761961301
46640 embolized Monocytes
(secretory) SAMac (1) -0.109823508023484
46641 embolized Monocytes
(IGSF21+ GPR34+) SAMac (1) 0.0150465079541296
46642 embolized cDC2 SAMac (1) 0.0522677624539093
46643 embolized cDC2 SAMac (1) -0.0418870642575319
46644 embolized Macrophages
(HES4+) SAMac (1) -0.0297533594071269
46645 embolized Monocytes
(TREM2+ CD9+) SAMac (1) -0.00118691411413746
46646 embolized Monocytes
(secretory) SAMac (1) -0.11098844703837
46647 embolized cDC2 SAMac (1) 0.0662410034741594
46648 embolized cDC2 SAMac (1) 0.0771409207436636
46649 embolized cDC2 SAMac (1) -0.0701983386145412
46650 embolized cDC2 SAMac (1) -0.0162832568824005
46651 embolized cDC2 SAMac (1) -0.0249273469848441
46652 embolized Monocytes
(IGSF21+ GPR34+) SAMac (1) 0.00920124336864156
46653 embolized cDC2 SAMac (1) 0.00930829449117601
46654 embolized cDC2 SAMac (1) 0.113439844326454
46655 embolized Monocytes
(IGSF21+ GPR34+) SAMac (1) -0.114992688630633
46656 embolized cDC2 SAMac (1) -0.0936752696083824
46657 embolized cDC2 SAMac (1) 0.0202011177933809
46658 embolized Monocytes
(secretory) SAMac (1) 0.0523726950907847
46659 embolized cDC2 SAMac (1) -0.020401362737482
46660 embolized cDC2 SAMac (1) -0.117321152180442
46661 embolized cDC2 SAMac (1) 0.136980235952213
46662 embolized cDC2 SAMac (1) 0.0615007905678445
46663 embolized Monocytes
(IGSF21+ GPR34+) SAMac (1) 0.00953817374403346
46664 embolized Monocytes
(TREM2+ CD9+) SAMac (1) -0.0680287521385975
46665 embolized Monocytes
(IGSF21+ GPR34+) SAMac (1) -0.0133468313101058
46666 embolized Monocytes
(IGSF21+ GPR34+) SAMac (1) -0.0656184197370616
46667 embolized Monocytes
(IGSF21+ GPR34+) SAMac (1) 0.0427225750919537
46668 embolized cDC2 SAMac (1) 0.0068601063227906
46669 embolized cDC2 SAMac (1) -0.0459785150720202
46670 embolized Monocytes
(TREM2+ CD9+) SAMac (1) 0.0866581905303147
46671 embolized Monocytes
(TREM2+ CD9+) SAMac (1) 0.0496632719467602
46672 embolized Monocytes
(TREM2+ CD9+) SAMac (1) -0.104722978812128
46673 embolized cDC2 SAMac (1) -0.0242697701538998
46674 embolized cDC2 SAMac (1) 0.0298477416242324
46675 embolized Macrophages
(HES4+) SAMac (1) 0.0841517545653888
46676 embolized cDC2 SAMac (1) -0.091879552361096
46677 embolized Monocytes
(TREM2+ CD9+) SAMac (1) 0.0252277608892755
46678 embolized cDC2 SAMac (1) -0.0721522335444465
46679 embolized cDC2 SAMac (1) 0.0159278934465082
46680 embolized cDC2 SAMac (1) 0.0220232433765505
46681 embolized Monocytes
(IGSF21+ GPR34+) SAMac (1) -0.0230155114619201
46682 embolized cDC2 SAMac (1) 0.0167035269904064
46683 embolized Monocytes
(TREM2+ CD9+) SAMac (1) -0.0600033271147827
46684 embolized cDC2 SAMac (1) 0.128147286859013
46685 embolized Monocytes
(IGSF21+ GPR34+) SAMac (1) -0.0744603796047516
46686 embolized cDC2 SAMac (1) -0.0673005194868404
46687 embolized Monocytes
(IGSF21+ GPR34+) SAMac (1) 0.0112839121648163
46688 embolized cDC2 SAMac (1) -0.125671574785231
46689 embolized cDC2 SAMac (1) 0.0562637029768117
46690 embolized cDC2 SAMac (1) 0.0704348262826632
46691 embolized cDC2 SAMac (1) -0.0673111088457439
46692 embolized cDC2 SAMac (1) -0.000928338574248982
46693 embolized Monocytes
(IGSF21+ GPR34+) SAMac (1) -0.111821535028516
46694 embolized Monocytes
(TREM2+ CD9+) SAMac (1) -0.0365493279530163
46695 embolized Monocytes
(IGSF21+ GPR34+) SAMac (1) -0.0231898449353927
46696 embolized Monocytes
(IGSF21+ GPR34+) SAMac (1) -0.0106958648008224
46697 embolized cDC1 SAMac (1) -0.0622437570555429
46698 embolized Monocytes
(IGSF21+ GPR34+) SAMac (1) -0.0587762647959557
46699 embolized Monocytes
(TREM2+ CD9+) SAMac (1) -0.054506833049266
46700 embolized Monocytes
(TREM2+ CD9+) SAMac (1) -0.0896879504591936
46701 embolized cDC2 SAMac (1) -0.0043099514643983
46702 embolized cDC2 SAMac (1) 0.0399785639372524
46703 embolized cDC2 SAMac (1) 0.164536082023936
46704 embolized cDC2 SAMac (1) -0.031050292597153
46705 embolized cDC2 SAMac (1) 0.0930332836438581
46706 embolized cDC2 SAMac (1) -0.0618509907823845
46707 embolized cDC2 SAMac (1) -0.0919780326670952
46708 embolized cDC2 SAMac (1) -0.0856344734147833
46709 embolized cDC2 SAMac (1) 0.0981244569844039
46710 embolized cDC2 SAMac (1) 0.0212399056061471
46711 embolized cDC2 SAMac (1) 0.129555475700179
46712 embolized cDC2 SAMac (1) -0.11821891438421
46713 embolized cDC2 SAMac (1) 0.130651507853475
46714 embolized cDC2 SAMac (1) 0.0766224955392859
46715 embolized cDC2 SAMac (1) 0.0827996764436768
46716 embolized cDC2 SAMac (1) 0.106544562697815
46717 embolized cDC2 SAMac (1) -0.00961893493457913
46718 embolized cDC2 SAMac (1) -0.0676169090800194
46719 embolized cDC2 SAMac (1) 0.124117928633072
46720 embolized cDC2 SAMac (1) 0.117313127385632
46721 embolized cDC2 SAMac (1) 0.0436426418156703
46722 embolized cDC2 SAMac (1) -0.041548698672056
46723 embolized cDC2 SAMac (1) -0.160017931154854
46724 embolized cDC2 SAMac (1) -0.058836521248216
46725 embolized cDC2 SAMac (1) 0.0110917006302853
46726 embolized cDC2 SAMac (1) 0.102388426517
46727 embolized cDC2 SAMac (1) -0.00749067577089552
46728 embolized cDC2 SAMac (1) -0.0359339047996547
46729 embolized cDC2 SAMac (1) -0.00725948448173194
46730 embolized cDC2 SAMac (1) 0.188714762463452
46731 embolized cDC2 SAMac (1) -0.130540222704602
46732 embolized cDC2 SAMac (1) -0.0721691147993957
46733 embolized cDC2 SAMac (1) 0.154576033161768
46734 embolized cDC2 SAMac (1) -0.0332988866744066
46735 embolized cDC2 SAMac (1) 0.0742123903786229
46736 embolized cDC2 SAMac (1) 0.144180478168302
46737 embolized cDC2 SAMac (1) -0.00650559371255641
46738 embolized cDC2 SAMac (1) 0.0736848399508045
46739 embolized cDC2 SAMac (1) 0.0167673681167103
46740 embolized cDC2 SAMac (1) -0.0546944720907064
46741 embolized cDC2 SAMac (1) 0.0124170845065183
46742 embolized cDC2 SAMac (1) 0.0380794844468035
46743 embolized cDC2 SAMac (1) 0.0646694797213125
46744 embolized cDC2 SAMac (1) 0.122762172520372
46745 embolized cDC2 SAMac (1) 0.0328818529939115
46746 embolized cDC2 SAMac (1) -0.0764984269376824
46747 embolized cDC2 SAMac (1) 0.120903996840921
46748 embolized cDC2 SAMac (1) -0.101879157012552
46749 embolized cDC2 SAMac (1) -0.0125609950861801
46750 embolized cDC2 SAMac (1) 0.000765715614751139
46751 embolized cDC2 SAMac (1) 0.0668489640957941
46752 embolized cDC2 SAMac (1) -0.0343919194109897
46753 embolized cDC2 SAMac (1) 0.0154603397625033
46754 embolized cDC2 SAMac (1) 0.129318455925241
46755 embolized cDC2 SAMac (1) 0.0390835423971286
46756 embolized cDC2 SAMac (1) 0.0322216790715918
46757 embolized cDC2 SAMac (1) 0.169916255983726
46758 embolized cDC2 SAMac (1) 0.0858212259936951
46759 embolized Macrophages
(HES4+) SAMac (1) -0.112304139463335
46760 embolized cDC2 SAMac (1) 0.00911674235795082
46761 embolized cDC2 SAMac (1) 0.0608377902541195
46762 embolized cDC2 SAMac (1) 0.00454420806164149
46763 embolized cDC2 SAMac (1) 0.0288017266243803
46764 embolized cDC2 SAMac (1) 0.168695138596741
46765 embolized cDC2 SAMac (1) 0.140936509111653
46766 embolized cDC2 SAMac (1) 0.00743632516971329
46767 embolized cDC2 SAMac (1) -0.167640774032081
46768 embolized cDC2 SAMac (1) -0.0470824572635024
46769 embolized cDC2 SAMac (1) 0.0100428302725973
46770 embolized cDC2 SAMac (1) -0.0658261457990527
46771 embolized cDC2 SAMac (1) -0.054040566294926
46772 embolized cDC2 SAMac (1) -0.0542571689034912
46773 embolized cDC2 SAMac (1) -0.0163040462197092
46774 embolized cDC2 SAMac (1) 0.0616969238946353
46775 embolized cDC2 SAMac (1) 0.016602464831273
46776 embolized cDC2 SAMac (1) 0.0784310178940086
46777 embolized cDC2 SAMac (1) 0.00826996200340235
46778 embolized cDC2 SAMac (1) 0.0876094527663737
46779 embolized cDC2 SAMac (1) -0.041892972986872
46780 embolized cDC2 SAMac (1) -0.0705734167534904
46781 embolized cDC2 SAMac (1) -0.0139268694511276
46782 embolized cDC2 SAMac (1) 0.0240558744012723
46783 embolized cDC2 SAMac (1) -0.103837447165077
46784 embolized cDC2 SAMac (1) -0.0100464333300833
46785 embolized cDC2 SAMac (1) 0.0462398763146955
46786 embolized cDC2 SAMac (1) 0.125559174970503
46787 embolized cDC2 SAMac (1) 0.00352686257137819
46788 embolized cDC2 SAMac (1) 0.0759272244230071
46789 embolized cDC2 SAMac (1) -0.0490048778143186
46790 embolized cDC2 SAMac (1) 0.275009171039184
46791 embolized cDC2 SAMac (1) -0.0567945112553058
46792 embolized cDC2 SAMac (1) 0.0426724558848167
46793 embolized cDC2 SAMac (1) 0.0840344354154543
46794 embolized cDC2 SAMac (1) 0.0500530364638585
46795 embolized cDC2 SAMac (1) -0.0214834619449601
46796 embolized cDC2 SAMac (1) 0.164345627372229
46797 embolized cDC2 SAMac (1) -0.0303111495002126
46798 embolized cDC2 SAMac (1) 0.0151509728868077
46799 embolized cDC2 SAMac (1) -0.136790472117209
46800 embolized cDC2 SAMac (1) 0.0178932181165594
46801 embolized cDC2 SAMac (1) -0.125520543983408
46802 embolized cDC2 SAMac (1) 0.129421447464171
46803 embolized cDC2 SAMac (1) -0.0386663370275313
46804 embolized cDC2 SAMac (1) 0.013858541719384
46805 embolized cDC2 SAMac (1) -0.0588998804028617
46806 embolized cDC2 SAMac (1) 0.0670096122980759
46807 embolized Macrophages
(HES4+) SAMac (1) -0.0357771023101746
46808 embolized cDC2 SAMac (1) 0.0178669056254947
46809 embolized cDC2 SAMac (1) 0.0401494053823092
46810 embolized cDC2 SAMac (1) 0.0717821470939068
46811 embolized cDC2 SAMac (1) 0.0439270296125904
46812 embolized cDC2 SAMac (1) -0.0630993763205802
46813 embolized cDC2 SAMac (1) 0.0614282872597901
46814 embolized cDC2 SAMac (1) 0.0219738784076073
46815 embolized cDC2 SAMac (1) -0.0386158668803571
46816 embolized cDC2 SAMac (1) 0.0604833643306741
46817 embolized cDC2 SAMac (1) -0.0524332430230871
46818 embolized cDC2 SAMac (1) -0.0734062565628389
46819 embolized cDC2 SAMac (1) -0.0278878716926396
46820 embolized cDC2 SAMac (1) -0.0433202142112985
46821 embolized cDC2 SAMac (1) 0.061687241907067
46822 embolized cDC2 SAMac (1) -0.109182660183354
46823 embolized cDC2 SAMac (1) -0.0443891005682124
46824 embolized cDC2 SAMac (1) 0.091940091392769
46825 embolized cDC2 SAMac (1) -0.0225223528712913
46826 embolized cDC2 SAMac (1) 0.0987471880847904
46827 embolized cDC2 SAMac (1) -0.0800886095243682
46828 embolized cDC2 SAMac (1) 0.172257111206
46829 embolized cDC2 SAMac (1) 0.0144014602426454
46830 embolized cDC2 SAMac (1) 0.00428033798817057
46831 embolized cDC2 SAMac (1) 0.0447805429061705
46832 embolized Kupffer cells SAMac (1) -0.214592676632931
46833 embolized Kupffer cells SAMac (1) -0.121963216301582
46834 embolized Kupffer cells SAMac (1) -0.198437237718739
46835 embolized Kupffer cells SAMac (1) -0.188010829622864
46836 embolized Kupffer cells SAMac (1) -0.122588497372749
46837 embolized Kupffer cells SAMac (1) -0.148656463540584
46838 embolized Kupffer cells SAMac (1) -0.157387664917929
46839 embolized Kupffer cells SAMac (1) -0.208935051182794
46840 embolized Kupffer cells
(SUCNR1+) SAMac (1) -0.197019212704927
46841 embolized Kupffer cells SAMac (1) -0.153269761051666
46842 embolized Kupffer cells SAMac (1) -0.149119991902337
46843 embolized Kupffer cells SAMac (1) -0.115790773312521
46844 embolized Kupffer cells SAMac (1) -0.260105860149081
46845 embolized Kupffer cells SAMac (1) -0.201151325584771
46846 embolized Kupffer cells SAMac (1) -0.208556967235196
46847 embolized Kupffer cells SAMac (1) -0.1226902116725
46848 embolized Kupffer cells SAMac (1) -0.133460922942173
46849 embolized Kupffer cells SAMac (1) -0.126186362241246
46850 embolized Kupffer cells SAMac (1) -0.144942163791634
46851 embolized Kupffer cells SAMac (1) -0.136189442157973
46852 embolized Kupffer cells SAMac (1) -0.13336147536418
46853 embolized Monocytes
(IGSF21+ GPR34+) SAMac (1) 0.0557186094133961
46854 embolized Kupffer cells SAMac (1) -0.148432802025591
46855 embolized Kupffer cells SAMac (1) -0.132575700712368
46856 embolized Kupffer cells
(SUCNR1+) SAMac (1) -0.220557670622188
46857 embolized Kupffer cells SAMac (1) -0.174653662623049
46858 embolized Kupffer cells SAMac (1) -0.13209397907339
46859 embolized Kupffer cells SAMac (1) -0.198879706730401
46860 embolized Kupffer cells SAMac (1) -0.121632163266023
46861 embolized Kupffer cells SAMac (1) -0.212787103532148
46862 embolized Kupffer cells SAMac (1) -0.209020159123855
46863 embolized Kupffer cells SAMac (1) -0.144543203040651
46864 embolized Kupffer cells
(SUCNR1+) SAMac (1) -0.144308282643652
46865 embolized Kupffer cells SAMac (1) -0.249728853235216
46866 embolized Kupffer cells SAMac (1) -0.184205442929817
46867 embolized Kupffer cells SAMac (1) -0.166224152198652
46868 embolized Kupffer cells SAMac (1) -0.19818004760526
46869 embolized Kupffer cells SAMac (1) -0.179089212545927
46870 embolized Kupffer cells SAMac (1) -0.094442072941434
46871 embolized Kupffer cells SAMac (1) -0.134992387241
46872 embolized Kupffer cells SAMac (1) -0.152967100760131
46873 embolized Kupffer cells SAMac (1) -0.0629118064262472
46874 embolized Kupffer cells SAMac (1) -0.119855558388636
46875 embolized Kupffer cells SAMac (1) -0.0602369848159837
46876 embolized Kupffer cells SAMac (1) -0.158339413878478
46877 embolized Kupffer cells SAMac (1) -0.082497984072826
46878 embolized Kupffer cells SAMac (1) -0.110659989618519
46879 embolized Kupffer cells SAMac (1) -0.110060987980562
46880 embolized Kupffer cells SAMac (1) -0.170589713311864
46881 embolized Kupffer cells SAMac (1) 0.023590752783448
46882 embolized Kupffer cells SAMac (1) -0.180847860958705
46883 embolized Kupffer cells SAMac (1) -0.167068062127986
46884 embolized Kupffer cells SAMac (1) -0.234654627706561
46885 embolized Kupffer cells SAMac (1) -0.169964138568683
46886 embolized Kupffer cells SAMac (1) -0.139664866768801
46887 embolized Kupffer cells SAMac (1) -0.108000916492047
46888 embolized Kupffer cells SAMac (1) -0.171163796274413
46889 embolized Kupffer cells SAMac (1) -0.146778918599887
46890 embolized Kupffer cells SAMac (1) -0.189547179957306
46891 embolized Kupffer cells SAMac (1) -0.195510256467609
46892 embolized Kupffer cells SAMac (1) -0.114898563773974
46893 embolized Kupffer cells SAMac (1) -0.137561037325835
46894 embolized Kupffer cells SAMac (1) -0.129890244060322
46895 embolized Kupffer cells SAMac (1) -0.165616917527076
46896 embolized Kupffer cells SAMac (1) -0.125697287133631
46897 embolized Kupffer cells SAMac (1) -0.201117473217913
46898 embolized Kupffer cells SAMac (1) -0.201265528840282
46899 embolized Kupffer cells SAMac (1) -0.141074657846942
46900 embolized Kupffer cells SAMac (1) -0.129062183295511
46901 embolized Kupffer cells SAMac (1) -0.188895268710858
46902 embolized Kupffer cells SAMac (1) -0.0788042840470795
46903 embolized Kupffer cells SAMac (1) -0.209163040529606
46904 embolized Kupffer cells SAMac (1) -0.118993551026106
46905 embolized Kupffer cells SAMac (1) -0.166561524274034
46906 embolized Kupffer cells SAMac (1) -0.132727710182867
46907 embolized Kupffer cells SAMac (1) -0.156201353204673
46908 embolized Kupffer cells SAMac (1) -0.000782968536558681
46909 embolized Kupffer cells SAMac (1) -0.160593874768383
46910 embolized Kupffer cells SAMac (1) -0.180478895576251
46911 embolized Kupffer cells SAMac (1) -0.188071625867457
46912 embolized Kupffer cells SAMac (1) -0.211422946186341
46913 embolized Kupffer cells SAMac (1) -0.113658357305091
46914 embolized Kupffer cells SAMac (1) -0.187362815612946
46915 embolized Kupffer cells SAMac (1) -0.131331055058837
46916 embolized Kupffer cells
(SUCNR1+) SAMac (1) -0.181220128199285
46917 embolized Monocytes
(TREM2+ CD9+) SAMac (1) -0.162948704905283
46918 embolized Kupffer cells SAMac (1) -0.179308602789077
46919 embolized Kupffer cells SAMac (1) -0.134138433440589
46920 embolized Kupffer cells SAMac (1) -0.135509333874703
46921 embolized Kupffer cells SAMac (1) -0.0971162955719083
46922 embolized Kupffer cells SAMac (1) -0.0679372874690639
46923 embolized Kupffer cells SAMac (1) -0.180373010238555
46924 embolized Kupffer cells SAMac (1) -0.166121934772935
46925 embolized Kupffer cells SAMac (1) -0.148885363260958
46926 embolized Kupffer cells SAMac (1) -0.154450681847541
46927 embolized Kupffer cells SAMac (1) -0.167427710822649
46928 embolized Kupffer cells
(SUCNR1+) SAMac (1) -0.172161741909907
46929 embolized Kupffer cells SAMac (1) -0.172353894364979
46930 embolized Kupffer cells SAMac (1) -0.190217803054945
46931 embolized Kupffer cells SAMac (1) -0.254299375036439
46932 embolized Kupffer cells SAMac (1) -0.232586533159698
46933 embolized Kupffer cells SAMac (1) -0.156368109591797
46934 embolized Kupffer cells SAMac (1) -0.205062023947474
46935 embolized Kupffer cells SAMac (1) -0.184692795052396
46936 embolized Kupffer cells SAMac (1) -0.0812226735443981
46937 embolized Monocytes
(IGSF21+ GPR34+) SAMac (1) -0.10643668696127
46938 embolized Kupffer cells SAMac (1) -0.100462621768432
46939 embolized Kupffer cells SAMac (1) -0.22278524627274
46940 embolized Kupffer cells SAMac (1) -0.133265025532835
46941 embolized Kupffer cells SAMac (1) -0.111576114385934
46942 embolized Kupffer cells SAMac (1) -0.195664555228045
46943 embolized Kupffer cells SAMac (1) -0.13661862553148
46944 embolized Kupffer cells SAMac (1) -0.18981203737618
46945 embolized Kupffer cells SAMac (1) -0.119643288521516
46946 embolized Kupffer cells SAMac (1) -0.0783669660280328
46947 embolized Kupffer cells SAMac (1) -0.183815670196006
46948 embolized Kupffer cells SAMac (1) -0.112508914453062
46949 embolized Kupffer cells SAMac (1) -0.20591482455894
46950 embolized Kupffer cells SAMac (1) -0.201207859118253
46951 embolized Kupffer cells SAMac (1) -0.138023708479471
46952 embolized Kupffer cells SAMac (1) -0.177198947739725
46953 embolized Kupffer cells SAMac (1) -0.164270551354503
46954 embolized Kupffer cells SAMac (1) -0.158146916369787
46955 embolized Kupffer cells SAMac (1) -0.124179978785453
46956 embolized Kupffer cells SAMac (1) -0.140600243466703
46957 embolized Kupffer cells SAMac (1) -0.115302271741528
46958 embolized Kupffer cells SAMac (1) -0.129100156393416
46959 embolized Kupffer cells SAMac (1) -0.159575172187243
46960 embolized Kupffer cells SAMac (1) -0.165092445040315
46961 embolized Kupffer cells SAMac (1) -0.167678706689356
46962 embolized Kupffer cells SAMac (1) -0.167517953832479
46963 embolized Kupffer cells SAMac (1) -0.153461500066593
46964 embolized Kupffer cells SAMac (1) -0.136286473256581
46965 embolized Kupffer cells SAMac (1) -0.113319234175025
46966 embolized Kupffer cells SAMac (1) -0.0995329050571503
46967 embolized Kupffer cells SAMac (1) -0.118260240750147
46968 embolized Kupffer cells SAMac (1) -0.17920427808063
46969 embolized Kupffer cells SAMac (1) -0.14824373107732
46970 embolized Kupffer cells SAMac (1) -0.0861196206962034
46971 embolized Kupffer cells SAMac (1) -0.130403350089049
46972 embolized Kupffer cells SAMac (1) -0.14916039284163
46973 embolized Kupffer cells SAMac (1) -0.139230687897757
46974 embolized Kupffer cells SAMac (1) -0.206707631666509
46975 embolized Kupffer cells SAMac (1) -0.132997007170009
46976 embolized Kupffer cells SAMac (1) -0.224700733499886
46977 embolized Kupffer cells SAMac (1) -0.108616037881689
46978 embolized Kupffer cells SAMac (1) -0.188784244262439
46979 embolized Kupffer cells SAMac (1) -0.14353076030535
46980 embolized Kupffer cells SAMac (1) -0.217102709531802
46981 embolized Kupffer cells SAMac (1) -0.159595756459881
46982 embolized Kupffer cells SAMac (1) -0.132856220307977
46983 embolized Kupffer cells SAMac (1) -0.148505998884071
46984 embolized Kupffer cells SAMac (1) -0.203415080181048
46985 embolized Kupffer cells SAMac (1) -0.18692543711979
46986 embolized Kupffer cells SAMac (1) -0.13164587678699
46987 embolized Kupffer cells SAMac (1) -0.0736242043959966
46988 embolized Kupffer cells SAMac (1) -0.192902887032181
46989 embolized Kupffer cells SAMac (1) -0.202847852539048
46990 embolized Kupffer cells SAMac (1) -0.146010661617956
46991 embolized Kupffer cells SAMac (1) -0.207029571935624
46992 embolized Kupffer cells SAMac (1) -0.172953943694587
46993 embolized Kupffer cells SAMac (1) -0.15818000571933
46994 embolized Kupffer cells SAMac (1) -0.14036894562019
46995 embolized Kupffer cells SAMac (1) -0.144989770247563
46996 embolized Kupffer cells
(SUCNR1+) SAMac (1) -0.161262591792034
46997 embolized Kupffer cells SAMac (1) -0.250229521943551
46998 embolized Kupffer cells SAMac (1) -0.214058023034532
46999 embolized Kupffer cells SAMac (1) -0.212353484092537
47000 embolized Kupffer cells SAMac (1) -0.189107325088975
47001 embolized Kupffer cells SAMac (1) -0.126698975045197
47002 embolized Monocytes
(IGSF21+ GPR34+) SAMac (1) -0.208188554396975
47003 embolized Kupffer cells SAMac (1) -0.139453615934384
47004 embolized Kupffer cells SAMac (1) -0.170827661374411
47005 embolized cDC2 SAMac (1) -0.140653054128784
47006 embolized Kupffer cells SAMac (1) -0.097752501175345
47007 embolized Kupffer cells SAMac (1) -0.149775341543264
47008 embolized Kupffer cells SAMac (1) -0.185895652909077
47009 embolized Kupffer cells SAMac (1) -0.117298355442163
47010 embolized Kupffer cells SAMac (1) -0.229982366985748
47011 embolized Kupffer cells SAMac (1) -0.158461578322996
47012 embolized Kupffer cells SAMac (1) -0.16828925629018
47013 embolized Kupffer cells SAMac (1) -0.0747432204860264
47014 embolized Kupffer cells SAMac (1) -0.137570966612178
47015 embolized Kupffer cells SAMac (1) -0.0188996004395848
47016 embolized Kupffer cells SAMac (1) -0.187592514166315
47017 embolized Kupffer cells SAMac (1) -0.0492991053885153
47018 embolized Kupffer cells SAMac (1) -0.167647051732297
47019 embolized Kupffer cells SAMac (1) -0.13197415332713
47020 embolized Kupffer cells SAMac (1) -0.134793204858266
47021 embolized Kupffer cells SAMac (1) -0.210634133827486
47022 embolized Kupffer cells SAMac (1) -0.164321240103126
47023 embolized Kupffer cells SAMac (1) -0.146400025707915
47024 embolized Kupffer cells SAMac (1) -0.208380849159462
47025 embolized Kupffer cells SAMac (1) -0.1528637043367
47026 embolized Kupffer cells SAMac (1) -0.204659685146027
47027 embolized Kupffer cells SAMac (1) -0.107310934092199
47028 embolized Kupffer cells SAMac (1) -0.0796496369132028
47029 embolized Kupffer cells SAMac (1) -0.123738882629026
47030 embolized Kupffer cells SAMac (1) -0.168019752597567
47031 embolized Kupffer cells SAMac (1) -0.125200241974886
47032 embolized Kupffer cells SAMac (1) -0.0888943034054879
47033 embolized Kupffer cells SAMac (1) -0.169751935771855
47034 embolized Kupffer cells SAMac (1) -0.208320961213914
47035 embolized Kupffer cells SAMac (1) -0.12237536629503
47036 embolized Kupffer cells SAMac (1) -0.0715490199565347
47037 embolized Kupffer cells SAMac (1) -0.0629205412128965
47038 embolized Kupffer cells SAMac (1) -0.109701834990384
47039 embolized Monocytes
(TREM2+ CD9+) SAMac (1) -0.112854237982495
47040 embolized Kupffer cells SAMac (1) -0.0910725063017652
47041 embolized Kupffer cells SAMac (1) -0.150590602426867
47042 embolized Kupffer cells SAMac (1) -0.0524743874512184
47043 embolized Kupffer cells SAMac (1) -0.136923947969523
47044 embolized Kupffer cells SAMac (1) -0.0667937290320656
47045 embolized Kupffer cells SAMac (1) -0.0562199213021686
47046 embolized Kupffer cells SAMac (1) -0.0798856473613677
47047 embolized Kupffer cells SAMac (1) -0.11783039598768
47048 embolized Kupffer cells SAMac (1) -0.0827031117519596
47049 embolized Kupffer cells SAMac (1) -0.091470703093787
47050 embolized Monocytes
(TREM2+ CD9+) SAMac (1) -0.0372981741446938
47051 embolized Kupffer cells SAMac (1) -0.0412775880416595
47052 embolized Kupffer cells SAMac (1) -0.135070843610412
47053 embolized Kupffer cells SAMac (1) -0.100569687601402
47054 embolized Kupffer cells SAMac (1) -0.0709037556762493
47055 embolized Kupffer cells SAMac (1) -0.143358501698864
47056 embolized Kupffer cells SAMac (1) -0.148870840156137
47057 embolized Kupffer cells SAMac (1) -0.107508557407749
47058 embolized Kupffer cells SAMac (1) -0.0952481276203928
47059 embolized Kupffer cells SAMac (1) 0.00349864139919037
47060 embolized Kupffer cells SAMac (1) -0.0515226274259865
47061 embolized Kupffer cells SAMac (1) -0.127243842479144
47062 embolized Kupffer cells SAMac (1) -0.049158272434921
47063 embolized Kupffer cells SAMac (1) -0.00324301638555138
47064 embolized Kupffer cells SAMac (1) -0.0518381642533828
47065 embolized Kupffer cells SAMac (1) -0.103949270242907
47066 embolized Kupffer cells SAMac (1) -0.0806462335042217
47067 embolized Kupffer cells SAMac (1) -0.0716699582878566
47068 embolized Kupffer cells SAMac (1) -0.0619371254763694
47069 embolized Kupffer cells SAMac (1) -0.080849884842415
47070 embolized Kupffer cells SAMac (1) -0.0620994117656737
47071 embolized Kupffer cells SAMac (1) -0.0913133578614042
47072 embolized Kupffer cells SAMac (1) -0.197383440366477
47073 embolized Kupffer cells
(SUCNR1+) SAMac (1) -0.112317659279828
47074 embolized Kupffer cells SAMac (1) -0.0911324833550664
47075 embolized Kupffer cells SAMac (1) -0.114326123215133
47076 embolized Kupffer cells SAMac (1) -0.0465990594524324
47077 embolized Kupffer cells SAMac (1) -0.107326518922053
47078 embolized Kupffer cells SAMac (1) -0.100634822745823
47079 embolized Kupffer cells SAMac (1) -0.0923228038872808
47080 embolized Kupffer cells SAMac (1) -0.137272073630754
47081 embolized Kupffer cells SAMac (1) -0.144508788521925
47082 embolized Kupffer cells SAMac (1) -0.12635287083956
47083 embolized Kupffer cells SAMac (1) -0.092168529593365
47084 embolized Kupffer cells SAMac (1) -0.0778448594966061
47085 embolized Kupffer cells SAMac (1) -0.0813990828144007
47086 embolized Kupffer cells SAMac (1) -0.14347004281955
47087 embolized Kupffer cells SAMac (1) -0.076845745360709
47088 embolized Kupffer cells SAMac (1) -0.0366665997465641
47089 embolized Kupffer cells SAMac (1) -0.0691436127255569
47090 embolized Kupffer cells SAMac (1) -0.0640131667857054
47091 embolized Kupffer cells SAMac (1) -0.0974994229847989
47092 embolized Kupffer cells SAMac (1) -0.127448478034878
47093 embolized Kupffer cells SAMac (1) -0.104892118859297
47094 embolized Kupffer cells SAMac (1) -0.0488793619289478
47095 embolized Kupffer cells
(SUCNR1+) SAMac (1) -0.114069827574878
47096 embolized Kupffer cells SAMac (1) -0.132746173357238
47097 embolized Kupffer cells SAMac (1) -0.0684224519575715
47098 embolized Kupffer cells
(SUCNR1+) SAMac (1) -0.123558072275866
47099 embolized Kupffer cells SAMac (1) -0.154786842221617
47100 embolized Kupffer cells SAMac (1) -0.133552521129977
47101 embolized Kupffer cells
(SUCNR1+) SAMac (1) -0.135107154465609
47102 embolized Kupffer cells SAMac (1) -0.0994681828594009
47103 embolized Kupffer cells SAMac (1) -0.0693825101170215
47104 embolized Kupffer cells SAMac (1) -0.0588037132281077
47105 embolized Kupffer cells SAMac (1) -0.105816557196415
47106 embolized Kupffer cells SAMac (1) -0.142923315685212
47107 embolized Kupffer cells SAMac (1) -0.143472866016594
47108 embolized Kupffer cells SAMac (1) -0.187309226894356
47109 embolized Kupffer cells SAMac (1) -0.0956383761171165
47110 embolized Kupffer cells
(SUCNR1+) SAMac (1) -0.111633537259036
47111 embolized Monocytes
(IGSF21+ GPR34+) SAMac (1) 0.0102736491010359
47112 embolized Kupffer cells SAMac (1) -0.181593505825394
47113 embolized Kupffer cells SAMac (1) -0.0528515821654629
47114 embolized Kupffer cells SAMac (1) -0.138597621498952
47115 embolized Kupffer cells SAMac (1) -0.164466503052653
47116 embolized Kupffer cells SAMac (1) -0.166860792811541
47117 embolized Kupffer cells SAMac (1) -0.0545612696774379
47118 embolized Kupffer cells SAMac (1) -0.108993968631889
47119 embolized Kupffer cells SAMac (1) -0.175611448196954
47120 embolized Kupffer cells SAMac (1) -0.0994679311497797
47121 embolized Kupffer cells SAMac (1) -0.0234440217901507
47122 embolized Monocytes
(IGSF21+ GPR34+) SAMac (1) -0.112577328108276
47123 embolized Kupffer cells SAMac (1) -0.0223650222065225
47124 embolized Kupffer cells
(SUCNR1+) SAMac (1) -0.186457865600286
47125 embolized Kupffer cells SAMac (1) -0.0931811149752797
47126 embolized Kupffer cells SAMac (1) -0.179705100106932
47127 embolized Kupffer cells
(SUCNR1+) SAMac (1) -0.0950884363025559
47128 embolized Kupffer cells SAMac (1) -0.00786580659401181
47129 embolized Kupffer cells SAMac (1) -0.0562027088903355
47130 embolized Kupffer cells SAMac (1) -0.072256314230579
47131 embolized Kupffer cells SAMac (1) -0.143481153580958
47132 embolized Kupffer cells SAMac (1) -0.143065148150184
47133 embolized Kupffer cells SAMac (1) -0.109580414406791
47134 embolized Monocytes
(TREM2+ CD9+) SAMac (1) -0.106859827520073
47135 embolized Kupffer cells SAMac (1) -0.132461122054293
47136 embolized Macrophages SAMac (1) -0.0831130208584012
47137 embolized Kupffer cells SAMac (1) -0.129688700663712
47138 embolized Kupffer cells SAMac (1) -0.179087690723621
47139 embolized Kupffer cells SAMac (1) -0.0920001881799177
47140 embolized Kupffer cells SAMac (1) -0.134721995336063
47141 embolized Kupffer cells
(SUCNR1+) SAMac (1) -0.1229152146029
47142 embolized Kupffer cells SAMac (1) -0.195814214551543
47143 embolized Monocytes
(IGSF21+ GPR34+) SAMac (1) -0.136864374564027
47144 embolized Kupffer cells SAMac (1) -0.110986103599902
47145 embolized Kupffer cells SAMac (1) -0.0633967235764211
47146 embolized Kupffer cells SAMac (1) -0.176671380147203
47147 embolized Kupffer cells SAMac (1) -0.189037117756065
47148 embolized Kupffer cells SAMac (1) -0.155208652278937
47149 embolized Kupffer cells SAMac (1) -0.141334582859261
47150 embolized Kupffer cells
(SUCNR1+) SAMac (1) -0.129625131149102
47151 embolized Kupffer cells
(SUCNR1+) SAMac (1) -0.17525847627365
47152 embolized Kupffer cells SAMac (1) -0.125226412533921
47153 embolized Kupffer cells SAMac (1) -0.147070325512621
47154 embolized Kupffer cells
(SUCNR1+) SAMac (1) -0.107776926699996
47155 embolized Kupffer cells SAMac (1) -0.117162184774398
47156 embolized Kupffer cells SAMac (1) -0.109573141055495
47157 embolized Kupffer cells
(SUCNR1+) SAMac (1) -0.132116597997653
47158 embolized Monocytes
(TREM2+ CD9+) SAMac (1) -0.108269018388362
47159 embolized Kupffer cells SAMac (1) -0.0769825694698686
47160 embolized Kupffer cells SAMac (1) -0.146617171543121
47161 embolized Kupffer cells SAMac (1) -0.150312211961161
47162 embolized Kupffer cells SAMac (1) -0.173752123481288
47163 embolized Kupffer cells SAMac (1) -0.184311133302644
47164 embolized Kupffer cells SAMac (1) -0.073555245630529
47165 embolized Kupffer cells SAMac (1) -0.122054976096011
47166 embolized Kupffer cells SAMac (1) -0.0813069863945903
47167 embolized Kupffer cells SAMac (1) -0.0901363467082827
47168 embolized Kupffer cells SAMac (1) -0.170189800498048
47169 embolized Kupffer cells SAMac (1) -0.0136368119306885
47170 embolized Kupffer cells SAMac (1) -0.116594930377645
47171 embolized Kupffer cells SAMac (1) -0.110638772348614
47172 embolized Kupffer cells SAMac (1) -0.169161494468574
47173 embolized Kupffer cells SAMac (1) -0.179762543442356
47174 embolized Kupffer cells SAMac (1) -0.120168616584198
47175 embolized Kupffer cells SAMac (1) -0.100354267152892
47176 embolized Kupffer cells SAMac (1) -0.17371517880597
47177 embolized Kupffer cells SAMac (1) -0.122947969010403
47178 embolized Kupffer cells SAMac (1) -0.165946161714075
47179 embolized Kupffer cells SAMac (1) -0.0523916620038378
47180 embolized Kupffer cells SAMac (1) -0.0473818989804978
47181 embolized Kupffer cells SAMac (1) -0.0543894247106994
47182 embolized Kupffer cells SAMac (1) -0.169594980780839
47183 embolized Kupffer cells SAMac (1) -0.134025525142272
47184 embolized Kupffer cells SAMac (1) -0.101982376235219
47185 embolized Kupffer cells SAMac (1) -0.11690211009495
47186 embolized Kupffer cells SAMac (1) -0.130021091591584
47187 embolized Kupffer cells SAMac (1) -0.159469333587587
47188 embolized Kupffer cells SAMac (1) -0.068204690884165
47189 embolized Kupffer cells SAMac (1) -0.060309826121226
47190 embolized Kupffer cells SAMac (1) -0.138029450150314
47191 embolized Kupffer cells SAMac (1) -0.106862328508687
47192 embolized Kupffer cells SAMac (1) -0.136951919459562
47193 embolized Kupffer cells SAMac (1) -0.0895097600217294
47194 embolized Kupffer cells SAMac (1) -0.0498694090317251
47195 embolized Kupffer cells SAMac (1) -0.132214509523852
47196 embolized Kupffer cells SAMac (1) 0.0373036989259215
47197 embolized Kupffer cells SAMac (1) -0.16289435662741
47198 embolized Kupffer cells SAMac (1) -0.150894426195396
47199 embolized Kupffer cells SAMac (1) -0.0565619407487531
47200 embolized Kupffer cells SAMac (1) -0.135187064646639
47201 embolized Kupffer cells SAMac (1) -0.147968094310707
47202 embolized Kupffer cells SAMac (1) -0.137439836743609
47203 embolized Kupffer cells SAMac (1) -0.104562234823894
47204 embolized Kupffer cells SAMac (1) -0.103413684694548
47205 embolized Kupffer cells SAMac (1) -0.117579367200152
47206 embolized Kupffer cells SAMac (1) -0.152435726293453
47207 embolized Kupffer cells SAMac (1) -0.0494628310845184
47208 embolized Kupffer cells SAMac (1) -0.132991252962284
47209 embolized Kupffer cells SAMac (1) -0.0966102770604552
47210 embolized Monocytes
(TREM2+ CD9+) SAMac (1) -0.09672474062293
47211 embolized Kupffer cells SAMac (1) -0.144241106070703
47212 embolized Kupffer cells SAMac (1) -0.0831263729339572
47213 embolized Kupffer cells SAMac (1) -0.165570777623291
47214 embolized Kupffer cells SAMac (1) -0.202478428517544
47215 embolized Kupffer cells SAMac (1) -0.061939546639562
47216 embolized Kupffer cells SAMac (1) -0.132021807973982
47217 embolized Kupffer cells SAMac (1) -0.130406573673171
47218 embolized Kupffer cells SAMac (1) -0.0878372670878791
47219 embolized Kupffer cells SAMac (1) -0.155147781899439
47220 embolized Kupffer cells SAMac (1) -0.0732420024538481
47221 embolized Kupffer cells SAMac (1) -0.0995754701287796
47222 embolized Kupffer cells SAMac (1) -0.124065493281516
47223 embolized Kupffer cells SAMac (1) -0.136573631011
47224 embolized Kupffer cells SAMac (1) -0.0742632736895802
47225 embolized Kupffer cells SAMac (1) -0.125423785893084
47226 embolized cDC2 SAMac (1) -0.0929362483734852
47227 embolized Monocytes
(IGSF21+ GPR34+) SAMac (1) 0.0363133123987702
47228 embolized Monocytes
(IGSF21+ GPR34+) SAMac (1) -0.0875686662250446
47229 embolized Monocytes
(IGSF21+ GPR34+) SAMac (1) -0.0701053674320403
47230 embolized Monocytes
(secretory) SAMac (1) -0.0645464888293135
47231 embolized Monocytes
(IGSF21+ GPR34+) SAMac (1) -0.0317475527247767
47232 embolized Kupffer cells SAMac (1) -0.147411593972385
47233 embolized cDC2 SAMac (1) -0.00654937312452789
47234 embolized Monocytes
(IGSF21+ GPR34+) SAMac (1) -0.0837600378874653
47235 embolized Monocytes
(IGSF21+ GPR34+) SAMac (1) -0.0107341080331926
47236 embolized Monocytes
(IGSF21+ GPR34+) SAMac (1) -0.0521258390317221
47237 embolized Monocytes
(IGSF21+ GPR34+) SAMac (1) 0.0267974643658105
47238 embolized Monocytes
(TREM2+ CD9+) SAMac (1) -0.0947356464969009
47239 embolized Monocytes
(IGSF21+ GPR34+) SAMac (1) -0.0671808732485354
47240 embolized Monocytes
(IGSF21+ GPR34+) SAMac (1) -0.0549091774686429
47241 embolized Monocytes
(TREM2+ CD9+) SAMac (1) -0.0758134421597177
47242 embolized Monocytes
(IGSF21+ GPR34+) SAMac (1) -0.0432626353859133
47243 embolized Monocytes
(IGSF21+ GPR34+) SAMac (1) -0.0163693237033702
47244 embolized Monocytes
(IGSF21+ GPR34+) SAMac (1) -0.112550017301522
47245 embolized Monocytes
(IGSF21+ GPR34+) SAMac (1) -0.0453583254558026
47246 embolized Monocytes
(IGSF21+ GPR34+) SAMac (1) -0.0455115193722364
47247 embolized Monocytes
(IGSF21+ GPR34+) SAMac (1) -0.0744652444705921
47248 embolized Monocytes
(IGSF21+ GPR34+) SAMac (1) -0.0291023761154423
47249 embolized cDC2 SAMac (1) -0.151359019025419
47250 embolized Monocytes
(TREM2+ CD9+) SAMac (1) -0.0159797698001461
47251 embolized Monocytes
(IGSF21+ GPR34+) SAMac (1) -0.137570896720659
47252 embolized Monocytes
(IGSF21+ GPR34+) SAMac (1) -0.066514677797678
47253 embolized Monocytes
(secretory) SAMac (1) -0.0790512220658017
47254 embolized Monocytes
(IGSF21+ GPR34+) SAMac (1) -0.00881834034011716
47255 embolized Monocytes
(IGSF21+ GPR34+) SAMac (1) -0.0421056391205831
47256 embolized Monocytes
(IGSF21+ GPR34+) SAMac (1) 0.0226991597248478
47257 embolized Monocytes
(IGSF21+ GPR34+) SAMac (1) -0.070673721111428
47258 embolized Monocytes
(IGSF21+ GPR34+) SAMac (1) -0.0733117274315629
47259 embolized Monocytes
(IGSF21+ GPR34+) SAMac (1) -0.0895104238786091
47260 embolized cDC2 SAMac (1) 0.134359827299014
47261 embolized Monocytes
(TREM2+ CD9+) SAMac (1) -0.0105569349479189
47262 embolized Monocytes
(IGSF21+ GPR34+) SAMac (1) -0.0315584365998038
47263 embolized cDC2 SAMac (1) -0.0164725628870712
47264 embolized cDC2 SAMac (1) -0.0112855886224997
47265 embolized Monocytes
(IGSF21+ GPR34+) SAMac (1) 0.0639132071463068
47266 embolized Monocytes
(IGSF21+ GPR34+) SAMac (1) -0.0949227178823906
47267 embolized Monocytes
(IGSF21+ GPR34+) SAMac (1) -0.123757820455663
47268 embolized Kupffer cells SAMac (1) -0.0454724378711653
47269 embolized Monocytes
(IGSF21+ GPR34+) SAMac (1) -0.135598923122728
47270 embolized Monocytes
(IGSF21+ GPR34+) SAMac (1) -0.0832412641070506
47271 embolized cDC2 SAMac (1) -0.119600158138576
47272 embolized Monocytes
(IGSF21+ GPR34+) SAMac (1) -0.0623308978324152
47273 embolized Monocytes
(IGSF21+ GPR34+) SAMac (1) 0.0327118642844834
47274 embolized Monocytes
(IGSF21+ GPR34+) SAMac (1) 0.0213371176189403
47275 embolized Monocytes
(IGSF21+ GPR34+) SAMac (1) 0.00274711240098699
47276 embolized Monocytes
(IGSF21+ GPR34+) SAMac (1) -0.0555795985938253
47277 embolized Monocytes
(IGSF21+ GPR34+) SAMac (1) -0.0700754872616988
47278 embolized Monocytes
(IGSF21+ GPR34+) SAMac (1) 0.0330455324853276
47279 embolized Monocytes
(IGSF21+ GPR34+) SAMac (1) 0.0385581592447555
47280 embolized Monocytes
(IGSF21+ GPR34+) SAMac (1) -0.104292447959879
47281 embolized Monocytes
(TREM2+ CD9+) SAMac (1) -0.089649924584974
47282 embolized Monocytes
(IGSF21+ GPR34+) SAMac (1) -0.144296801630449
47283 embolized Monocytes
(IGSF21+ GPR34+) SAMac (1) -0.0640765428968047
47284 embolized Monocytes
(TREM2+ CD9+) SAMac (1) -0.109752662028352
47285 embolized Monocytes
(IGSF21+ GPR34+) SAMac (1) -0.035851396205771
47286 embolized Monocytes
(IGSF21+ GPR34+) SAMac (1) 0.0137171246239667
47287 embolized Monocytes
(IGSF21+ GPR34+) SAMac (1) -0.147989008142964
47288 embolized Monocytes
(IGSF21+ GPR34+) SAMac (1) 0.0115830153968739
47289 embolized Macrophages
(HES4+) SAMac (1) -0.096021453082438
47290 embolized Monocytes
(IGSF21+ GPR34+) SAMac (1) -0.049489661903397
47291 embolized Monocytes
(TREM2+ CD9+) SAMac (1) -0.00144532220361146
47292 embolized Monocytes
(IGSF21+ GPR34+) SAMac (1) -0.0399075529316863
47293 embolized Monocytes
(IGSF21+ GPR34+) SAMac (1) -0.0462316807571468
47294 embolized Monocytes
(TREM2+ CD9+) SAMac (1) -0.15524139936293
47295 embolized Monocytes
(IGSF21+ GPR34+) SAMac (1) -0.127510921515867
47296 embolized Monocytes
(IGSF21+ GPR34+) SAMac (1) 0.00734702145782412
47297 embolized Monocytes
(IGSF21+ GPR34+) SAMac (1) -0.0132443369140522
47298 embolized Monocytes
(TREM2+ CD9+) SAMac (1) 0.00345691968643577
47299 embolized Monocytes
(IGSF21+ GPR34+) SAMac (1) -0.0938393633776609
47300 embolized cDC2 SAMac (1) -0.0935695528967299
47301 embolized Monocytes
(TREM2+ CD9+) SAMac (1) 0.00514364844944967
47302 embolized cDC2 SAMac (1) 0.13219461360654
47303 embolized cDC2 SAMac (1) -0.0195273806574316
47304 embolized Monocytes
(IGSF21+ GPR34+) SAMac (1) -0.0673098594099322
47305 embolized Monocytes
(TREM2+ CD9+) SAMac (1) -0.0327400670035673
47306 embolized Monocytes
(IGSF21+ GPR34+) SAMac (1) -0.18295295486158
47307 embolized Monocytes
(IGSF21+ GPR34+) SAMac (1) -0.036236286840109
47308 embolized Monocytes
(IGSF21+ GPR34+) SAMac (1) -0.0447033773836079
47309 embolized Monocytes
(IGSF21+ GPR34+) SAMac (1) -0.0546601228591667
47310 embolized Monocytes
(TREM2+ CD9+) SAMac (1) -0.128661957243927
47311 embolized Monocytes
(IGSF21+ GPR34+) SAMac (1) -0.116565552912618
47312 embolized Monocytes
(IGSF21+ GPR34+) SAMac (1) -0.046339071794061
47313 embolized Monocytes
(TREM2+ CD9+) SAMac (1) -0.105388727518525
47314 embolized Monocytes
(IGSF21+ GPR34+) SAMac (1) -0.122582042855945
47315 embolized Monocytes
(IGSF21+ GPR34+) SAMac (1) 0.0489382666759874
47316 embolized Monocytes
(TREM2+ CD9+) SAMac (1) 0.00679220025215763
47317 embolized Monocytes
(IGSF21+ GPR34+) SAMac (1) -0.0387147283846386
47318 embolized Monocytes
(IGSF21+ GPR34+) SAMac (1) -0.10855511920028
47319 embolized Monocytes
(IGSF21+ GPR34+) SAMac (1) -0.00600675640774384
47320 embolized Monocytes
(IGSF21+ GPR34+) SAMac (1) -0.0424057753060207
47321 embolized Monocytes
(IGSF21+ GPR34+) SAMac (1) 0.0586289652850674
47322 embolized Monocytes
(IGSF21+ GPR34+) SAMac (1) -0.0818821410679625
47323 embolized Monocytes
(TREM2+ CD9+) SAMac (1) 0.00508631869579643
47324 embolized Monocytes
(TREM2+ CD9+) SAMac (1) -0.0689375004792195
47325 embolized Monocytes
(IGSF21+ GPR34+) SAMac (1) -0.0859220003124741
47326 embolized Monocytes
(TREM2+ CD9+) SAMac (1) -0.116179960171553
47327 embolized Monocytes
(IGSF21+ GPR34+) SAMac (1) -0.105813377066144
47328 embolized Kupffer cells
(SUCNR1+) SAMac (1) -0.0469997667409288
47329 embolized Monocytes
(IGSF21+ GPR34+) SAMac (1) 0.097837881977082
47330 embolized Monocytes
(IGSF21+ GPR34+) SAMac (1) -0.162259124174499
47331 embolized Monocytes
(IGSF21+ GPR34+) SAMac (1) 0.0499098221912029
47332 embolized Monocytes
(IGSF21+ GPR34+) SAMac (1) -0.000732673717886129
47333 embolized Monocytes
(IGSF21+ GPR34+) SAMac (1) -0.0398355130493591
47334 embolized Monocytes
(IGSF21+ GPR34+) SAMac (1) 0.0292679615982347
47335 embolized Monocytes
(TREM2+ CD9+) SAMac (1) -0.124078308315195
47336 embolized Monocytes
(IGSF21+ GPR34+) SAMac (1) -0.00295904807284703
47337 embolized Monocytes
(IGSF21+ GPR34+) SAMac (1) -0.0314438336902977
47338 embolized Monocytes
(IGSF21+ GPR34+) SAMac (1) -0.127033610889176
47339 embolized Monocytes
(IGSF21+ GPR34+) SAMac (1) -0.0864111914746109
47340 embolized Monocytes
(IGSF21+ GPR34+) SAMac (1) -0.134195691895258
47341 embolized Monocytes
(IGSF21+ GPR34+) SAMac (1) -0.0340810399670545
47342 embolized Monocytes
(IGSF21+ GPR34+) SAMac (1) -0.0703814310206164
47343 embolized Monocytes
(IGSF21+ GPR34+) SAMac (1) -0.149170094656859
47344 embolized Monocytes
(IGSF21+ GPR34+) SAMac (1) -0.119829334381809
47345 embolized Monocytes
(IGSF21+ GPR34+) SAMac (1) 0.00665986453402323
47346 embolized Monocytes
(TREM2+ CD9+) SAMac (1) -0.0170136212276334
47347 embolized Monocytes
(IGSF21+ GPR34+) SAMac (1) -0.109046824899881
47348 embolized Monocytes
(IGSF21+ GPR34+) SAMac (1) -0.0796224629020633
47349 embolized Monocytes
(IGSF21+ GPR34+) SAMac (1) -0.10578356848139
47350 embolized Monocytes
(IGSF21+ GPR34+) SAMac (1) -0.11453952775077
47351 embolized Monocytes
(IGSF21+ GPR34+) SAMac (1) 0.0401547022821564
47352 embolized Monocytes
(IGSF21+ GPR34+) SAMac (1) 0.0467955812494356
47353 embolized Monocytes
(IGSF21+ GPR34+) SAMac (1) -0.0893619607676484
47354 embolized Monocytes
(TREM2+ CD9+) SAMac (1) -0.122644615596458
47355 embolized Monocytes
(IGSF21+ GPR34+) SAMac (1) -0.055341992113796
47356 embolized Monocytes
(TREM2+ CD9+) SAMac (1) 0.00628590303976392
47357 embolized Monocytes
(IGSF21+ GPR34+) SAMac (1) -0.130232063830169
47358 embolized Monocytes
(IGSF21+ GPR34+) SAMac (1) -0.130562045295434
47359 embolized Monocytes
(IGSF21+ GPR34+) SAMac (1) -0.159851494789048
47360 embolized Monocytes
(IGSF21+ GPR34+) SAMac (1) -0.142863436750219
47361 embolized Monocytes
(IGSF21+ GPR34+) SAMac (1) 0.0260059543564938
47362 embolized cDC2 SAMac (1) 0.0706886030183416
47363 embolized cDC2 SAMac (1) -0.159833804741107
47364 embolized Monocytes
(TREM2+ CD9+) SAMac (1) 0.0126815140455533
47365 embolized Monocytes
(TREM2+ CD9+) SAMac (1) -0.0491866103238887
47366 embolized Monocytes
(TREM2+ CD9+) SAMac (1) -0.0854539972928119
47367 embolized Monocytes
(TREM2+ CD9+) SAMac (1) 0.0660520687607342
47368 embolized Monocytes
(TREM2+ CD9+) SAMac (1) 0.0843221830689388
47369 embolized Monocytes
(TREM2+ CD9+) SAMac (1) -0.0453824079535539
47370 embolized Monocytes
(TREM2+ CD9+) SAMac (1) -0.0167614529364839
47371 embolized cDC2 SAMac (1) -0.11067783661199
47372 embolized Monocytes
(TREM2+ CD9+) SAMac (1) -0.170375685835706
47373 embolized Monocytes
(TREM2+ CD9+) SAMac (1) -0.14173199741685
47374 embolized Monocytes
(TREM2+ CD9+) SAMac (1) 0.185017959277025
47375 embolized Monocytes
(TREM2+ CD9+) SAMac (1) -0.0973540881634826
47376 embolized Monocytes
(TREM2+ CD9+) SAMac (1) -0.0294764958489307
47377 embolized Monocytes
(TREM2+ CD9+) SAMac (1) 0.105234784613449
47378 embolized Monocytes
(TREM2+ CD9+) SAMac (1) -0.17392368126971
47379 embolized Monocytes
(TREM2+ CD9+) SAMac (1) 0.0190202530841128
47380 embolized Monocytes
(TREM2+ CD9+) SAMac (1) -0.171056195133042
47381 embolized Monocytes
(TREM2+ CD9+) SAMac (1) -0.059076838870193
47382 embolized Monocytes
(TREM2+ CD9+) SAMac (1) 0.0112544577890819
47383 embolized Monocytes
(TREM2+ CD9+) SAMac (1) 0.0328297018384407
47384 embolized Monocytes
(TREM2+ CD9+) SAMac (1) 0.0375155832128543
47385 embolized Monocytes
(TREM2+ CD9+) SAMac (1) -0.00743944228474802
47386 embolized Monocytes
(TREM2+ CD9+) SAMac (1) -0.0272989318053923
47387 embolized Monocytes
(TREM2+ CD9+) SAMac (1) -0.0804161894708329
47388 embolized Monocytes
(TREM2+ CD9+) SAMac (1) -0.0383409199785416
47389 embolized Monocytes
(TREM2+ CD9+) SAMac (1) -0.0956658860110624
47390 embolized Monocytes
(TREM2+ CD9+) SAMac (1) -0.0646793979046935
47391 embolized Monocytes
(IGSF21+ GPR34+) SAMac (1) -0.0524886936854711
47392 embolized Monocytes
(TREM2+ CD9+) SAMac (1) -0.153203364241867
47393 embolized Monocytes
(TREM2+ CD9+) SAMac (1) -0.0623310093324392
47394 embolized Monocytes
(TREM2+ CD9+) SAMac (1) -0.0814283592469709
47395 embolized Monocytes
(TREM2+ CD9+) SAMac (1) -0.0296417508874436
47396 embolized Monocytes
(TREM2+ CD9+) SAMac (1) -0.0504160391808818
47397 embolized cDC2 SAMac (1) -0.0367612119656216
47398 embolized cDC1 SAMac (1) -0.16836855758545
47399 embolized cDC1 SAMac (1) -0.0750332564484623
47400 embolized cDC1 SAMac (1) -0.111834480886982
47401 embolized cDC1 SAMac (1) -0.0914451982073183
47402 embolized cDC1 SAMac (1) -0.134350372854142
47403 embolized cDC1 SAMac (1) -0.0651756130486175
47404 embolized cDC1 SAMac (1) -0.0924854389346741
47405 embolized cDC1 SAMac (1) -0.113550538261127
47406 embolized cDC1 SAMac (1) -0.044683508360851
47407 embolized cDC1 SAMac (1) -0.0838421293494158
47408 embolized cDC1 SAMac (1) -0.0635949806176059
47409 embolized cDC1 SAMac (1) -0.0804270696582903
47410 embolized cDC1 SAMac (1) -0.123778171976896
47411 embolized cDC1 SAMac (1) -0.188006152029334
47412 embolized cDC1 SAMac (1) -0.00513886088807919
47413 embolized cDC2 SAMac (1) -0.0637107343449401
47414 embolized cDC1 SAMac (1) -0.0403214105966915
47415 embolized cDC1 SAMac (1) -0.115667267771939
47416 embolized cDC1 SAMac (1) -0.0683155314619083
47417 embolized cDC1 SAMac (1) -0.152679594174689
47418 embolized cDC1 SAMac (1) -0.0929176662630593
47419 embolized cDC1 SAMac (1) -0.0785105802228316
47420 embolized cDC1 SAMac (1) -0.12366183632571
47421 embolized cDC1 SAMac (1) -0.13158460474455
47422 embolized cDC1 SAMac (1) -0.0925762994450554
47423 embolized cDC1 SAMac (1) -0.0267557612464082
47424 embolized cDC1 SAMac (1) -0.144018708017279
47425 embolized cDC1 SAMac (1) -0.113839614343317
47426 embolized cDC1 SAMac (1) -0.105418663208449
47427 embolized cDC1 SAMac (1) -0.133457919295474
47428 embolized cDC1 SAMac (1) -0.156152018836382
47429 embolized cDC1 SAMac (1) -0.102229350712169
47430 embolized cDC1 SAMac (1) -0.0485211991385643
47431 embolized cDC1 SAMac (1) -0.114071058165433
47432 embolized cDC1 SAMac (1) -0.0989161177604216
47433 embolized cDC1 SAMac (1) -0.14226485124781
47434 embolized cDC1 SAMac (1) -0.131365750257301
47435 embolized cDC1 SAMac (1) -0.0399786952124548
47436 embolized cDC1 SAMac (1) -0.0875942073455108
47437 embolized cDC1 SAMac (1) -0.0810551008621218
47438 embolized cDC1 SAMac (1) -0.0607752665601926
47439 embolized cDC1 SAMac (1) -0.114540080074893
47440 embolized cDC1 SAMac (1) -0.0983568364626773
47441 embolized cDC1 SAMac (1) -0.121994721836441
47442 regenerating Kupffer cells SAMac (1) -0.226122259459556
47443 regenerating Kupffer cells SAMac (1) -0.200185176044379
47444 regenerating Kupffer cells SAMac (1) -0.239458854753972
47445 regenerating Kupffer cells SAMac (1) -0.19875297530986
47446 regenerating Kupffer cells SAMac (1) -0.123239625948687
47447 regenerating Kupffer cells SAMac (1) -0.160862755049347
47448 regenerating Kupffer cells SAMac (1) -0.191012611859424
47449 regenerating Monocytes
(IGSF21+ GPR34+) SAMac (1) -0.215421818090424
47450 regenerating Monocytes
(IGSF21+ GPR34+) SAMac (1) -0.173270405953056
47451 regenerating Kupffer cells SAMac (1) -0.173726655143824
47452 regenerating Kupffer cells SAMac (1) -0.216571861662114
47453 regenerating Kupffer cells SAMac (1) -0.237421635072652
47454 regenerating Kupffer cells SAMac (1) -0.123791449994471
47455 regenerating Kupffer cells SAMac (1) -0.237022948614841
47456 regenerating Kupffer cells SAMac (1) -0.172596350211106
47457 regenerating Kupffer cells SAMac (1) -0.193303503823154
47458 regenerating Kupffer cells SAMac (1) -0.151811626600834
47459 regenerating Kupffer cells SAMac (1) -0.163394812043662
47460 regenerating Kupffer cells SAMac (1) -0.195443589253958
47461 regenerating Kupffer cells SAMac (1) -0.159679207306511
47462 regenerating Kupffer cells SAMac (1) -0.157691027308116
47463 regenerating Kupffer cells SAMac (1) -0.1764804941966
47464 regenerating Kupffer cells SAMac (1) -0.0981616872261009
47465 regenerating Kupffer cells SAMac (1) -0.20719966630741
47466 regenerating Kupffer cells SAMac (1) -0.184968165186694
47467 regenerating Kupffer cells SAMac (1) -0.1453993144501
47468 regenerating Kupffer cells SAMac (1) -0.154826576306298
47469 regenerating Kupffer cells SAMac (1) -0.142157597370594
47470 regenerating Kupffer cells SAMac (1) -0.18505088661657
47471 regenerating Monocytes
(IGSF21+ GPR34+) SAMac (1) -0.217021518694896
47472 regenerating Kupffer cells SAMac (1) -0.137248487455289
47473 regenerating Kupffer cells SAMac (1) -0.169065463837325
47474 regenerating Kupffer cells SAMac (1) -0.163552214585523
47475 regenerating Kupffer cells SAMac (1) -0.200142359723296
47476 regenerating Kupffer cells SAMac (1) -0.144638430089668
47477 regenerating Monocytes
(TREM2+ CD9+) SAMac (1) -0.085892240664099
47478 regenerating Kupffer cells SAMac (1) -0.159602254127851
47479 regenerating Kupffer cells SAMac (1) -0.157119701010066
47480 regenerating Kupffer cells SAMac (1) -0.18446376051862
47481 regenerating Kupffer cells SAMac (1) -0.161604478236849
47482 regenerating Kupffer cells SAMac (1) -0.174509786568614
47483 regenerating Kupffer cells SAMac (1) -0.173150613022131
47484 regenerating Monocytes
(IGSF21+ GPR34+) SAMac (1) -0.210023077643124
47485 regenerating Kupffer cells SAMac (1) -0.23606461748596
47486 regenerating Kupffer cells SAMac (1) -0.106678100264735
47487 regenerating Kupffer cells SAMac (1) -0.171236886784524
47488 regenerating Kupffer cells SAMac (1) -0.214911295565597
47489 regenerating Kupffer cells SAMac (1) -0.192079569655045
47490 regenerating Kupffer cells SAMac (1) -0.167971634258943
47491 regenerating Kupffer cells SAMac (1) -0.240877318963274
47492 regenerating Kupffer cells SAMac (1) -0.139240365364965
47493 regenerating Kupffer cells SAMac (1) -0.103591537834433
47494 regenerating Kupffer cells SAMac (1) -0.100916368480709
47495 regenerating Kupffer cells SAMac (1) -0.19766324106917
47496 regenerating Kupffer cells SAMac (1) -0.213285356338729
47497 regenerating Kupffer cells SAMac (1) -0.155187303487438
47498 regenerating Kupffer cells SAMac (1) -0.137716127762293
47499 regenerating Kupffer cells SAMac (1) -0.105426727533605
47500 regenerating Kupffer cells SAMac (1) -0.101763384176862
47501 regenerating Kupffer cells SAMac (1) -0.205851846685902
47502 regenerating Kupffer cells SAMac (1) -0.214367483772297
47503 regenerating Kupffer cells SAMac (1) -0.135139541791815
47504 regenerating Kupffer cells SAMac (1) -0.189529264587671
47505 regenerating Kupffer cells SAMac (1) -0.29293908973625
47506 regenerating Kupffer cells SAMac (1) -0.194871894279728
47507 regenerating Kupffer cells SAMac (1) -0.197294042641927
47508 regenerating Kupffer cells SAMac (1) -0.207053743484666
47509 regenerating Kupffer cells SAMac (1) -0.152152026953647
47510 regenerating Kupffer cells SAMac (1) -0.113350800737473
47511 regenerating Kupffer cells SAMac (1) -0.221879979350108
47512 regenerating Kupffer cells SAMac (1) -0.178680180044435
47513 regenerating Kupffer cells SAMac (1) -0.202530754128325
47514 regenerating Kupffer cells SAMac (1) -0.131284024793896
47515 regenerating Kupffer cells SAMac (1) -0.152512749275298
47516 regenerating Kupffer cells SAMac (1) -0.213147942270942
47517 regenerating Kupffer cells SAMac (1) -0.207993051624281
47518 regenerating Kupffer cells SAMac (1) -0.137103569529433
47519 regenerating Kupffer cells SAMac (1) -0.218912628503239
47520 regenerating Monocytes
(IGSF21+ GPR34+) SAMac (1) -0.179580876090568
47521 regenerating Kupffer cells SAMac (1) -0.144563879674191
47522 regenerating Kupffer cells SAMac (1) -0.189805509911264
47523 regenerating Kupffer cells SAMac (1) -0.268395161502919
47524 regenerating Kupffer cells SAMac (1) -0.204652749079125
47525 regenerating Kupffer cells SAMac (1) -0.189916474057731
47526 regenerating Kupffer cells SAMac (1) -0.125653084565517
47527 regenerating Kupffer cells SAMac (1) -0.214252299016456
47528 regenerating Kupffer cells SAMac (1) -0.145637355452184
47529 regenerating Kupffer cells SAMac (1) -0.183797346500839
47530 regenerating Kupffer cells SAMac (1) -0.265990563968639
47531 regenerating Kupffer cells SAMac (1) -0.180359827609219
47532 regenerating Kupffer cells SAMac (1) -0.205047125120906
47533 regenerating Kupffer cells SAMac (1) -0.184260382388143
47534 regenerating Kupffer cells SAMac (1) -0.193133157632173
47535 regenerating Kupffer cells SAMac (1) -0.0988873830876791
47536 regenerating Kupffer cells SAMac (1) -0.136682541411987
47537 regenerating Kupffer cells SAMac (1) -0.268637031394923
47538 regenerating Kupffer cells
(SUCNR1+) SAMac (1) -0.158098218346601
47539 regenerating Kupffer cells SAMac (1) -0.175930091243222
47540 regenerating Kupffer cells SAMac (1) -0.134282468006569
47541 regenerating Kupffer cells SAMac (1) -0.222188003237606
47542 regenerating Kupffer cells SAMac (1) -0.252994177202024
47543 regenerating Kupffer cells SAMac (1) -0.175527599972741
47544 regenerating Kupffer cells SAMac (1) -0.209668441019183
47545 regenerating Kupffer cells SAMac (1) -0.245557021296452
47546 regenerating Kupffer cells SAMac (1) -0.223746199645744
47547 regenerating Kupffer cells SAMac (1) -0.255771444266104
47548 regenerating Kupffer cells SAMac (1) -0.0828822310183874
47549 regenerating Kupffer cells SAMac (1) -0.209369757788598
47550 regenerating Kupffer cells SAMac (1) -0.195312703596094
47551 regenerating Kupffer cells SAMac (1) -0.246756222818812
47552 regenerating Kupffer cells SAMac (1) -0.155395621024079
47553 regenerating Kupffer cells SAMac (1) -0.231970391709817
47554 regenerating Kupffer cells SAMac (1) -0.224438408525862
47555 regenerating Monocytes
(IGSF21+ GPR34+) SAMac (1) -0.124600427301597
47556 regenerating Kupffer cells SAMac (1) -0.239932579980013
47557 regenerating Kupffer cells SAMac (1) -0.114931031096181
47558 regenerating Kupffer cells SAMac (1) -0.265073469663147
47559 regenerating Kupffer cells SAMac (1) -0.181411408693494
47560 regenerating Kupffer cells SAMac (1) -0.187848208731123
47561 regenerating Kupffer cells SAMac (1) -0.163044294138446
47562 regenerating Kupffer cells SAMac (1) -0.185086620773152
47563 regenerating Kupffer cells SAMac (1) -0.12711757997969
47564 regenerating Monocytes
(IGSF21+ GPR34+) SAMac (1) -0.0980804695721658
47565 regenerating Kupffer cells SAMac (1) -0.264914210322627
47566 regenerating Kupffer cells SAMac (1) -0.220936515677989
47567 regenerating Kupffer cells SAMac (1) -0.145825359267264
47568 regenerating Kupffer cells SAMac (1) -0.127009246426967
47569 regenerating Kupffer cells SAMac (1) -0.170299131610296
47570 regenerating Kupffer cells SAMac (1) -0.251088809527035
47571 regenerating Kupffer cells SAMac (1) -0.138622058090353
47572 regenerating Kupffer cells SAMac (1) -0.21420954160038
47573 regenerating Kupffer cells SAMac (1) -0.23073615738129
47574 regenerating Kupffer cells SAMac (1) -0.175476182925732
47575 regenerating Kupffer cells SAMac (1) -0.159215689360699
47576 regenerating Kupffer cells SAMac (1) -0.201013297766482
47577 regenerating Kupffer cells SAMac (1) -0.134022788295465
47578 regenerating Monocytes
(TREM2+ CD9+) SAMac (1) -0.124720837427159
47579 regenerating Kupffer cells SAMac (1) -0.211386273630204
47580 regenerating Kupffer cells SAMac (1) -0.174026750488393
47581 regenerating Kupffer cells SAMac (1) -0.165278615872285
47582 regenerating Kupffer cells SAMac (1) -0.19057268213894
47583 regenerating Kupffer cells SAMac (1) -0.142105881816234
47584 regenerating Kupffer cells SAMac (1) -0.159215422146647
47585 regenerating Kupffer cells SAMac (1) -0.128895577660794
47586 regenerating Kupffer cells SAMac (1) -0.0913988538202088
47587 regenerating Kupffer cells
(SUCNR1+) SAMac (1) -0.216756338831217
47588 regenerating Kupffer cells SAMac (1) -0.203256485315729
47589 regenerating Monocytes
(IGSF21+ GPR34+) SAMac (1) -0.165175424931205
47590 regenerating Kupffer cells SAMac (1) -0.148599743563333
47591 regenerating Kupffer cells SAMac (1) -0.149875238655715
47592 regenerating Kupffer cells SAMac (1) -0.1787834294739
47593 regenerating Kupffer cells
(SUCNR1+) SAMac (1) -0.150484617091241
47594 regenerating Kupffer cells SAMac (1) -0.219719923751067
47595 regenerating Kupffer cells SAMac (1) -0.179623571940996
47596 regenerating Kupffer cells SAMac (1) -0.0648145609721725
47597 regenerating Kupffer cells SAMac (1) -0.168344351162223
47598 regenerating Kupffer cells SAMac (1) -0.201178170727267
47599 regenerating Kupffer cells SAMac (1) -0.235515690665694
47600 regenerating Kupffer cells SAMac (1) -0.145638576551643
47601 regenerating Kupffer cells SAMac (1) -0.180467953703031
47602 regenerating Kupffer cells SAMac (1) -0.212420825901103
47603 regenerating Kupffer cells SAMac (1) -0.101096664715097
47604 regenerating Kupffer cells SAMac (1) -0.164839449794109
47605 regenerating Kupffer cells SAMac (1) -0.26317704514725
47606 regenerating Kupffer cells
(SUCNR1+) SAMac (1) -0.0980537976306107
47607 regenerating cDC2 SAMac (1) -0.0179260920434712
47608 regenerating Kupffer cells SAMac (1) -0.135662050623938
47609 regenerating Kupffer cells SAMac (1) -0.217808768350654
47610 regenerating Kupffer cells SAMac (1) -0.170818305567692
47611 regenerating Kupffer cells SAMac (1) -0.184311850620246
47612 regenerating Kupffer cells SAMac (1) -0.144928887889098
47613 regenerating Kupffer cells SAMac (1) -0.132080063173755
47614 regenerating Kupffer cells SAMac (1) -0.117631390306504
47615 regenerating Kupffer cells SAMac (1) -0.173737193715673
47616 regenerating Kupffer cells SAMac (1) -0.149025674159863
47617 regenerating Kupffer cells SAMac (1) -0.180317873493856
47618 regenerating Kupffer cells SAMac (1) -0.216170124352167
47619 regenerating Kupffer cells SAMac (1) -0.233252402119829
47620 regenerating Kupffer cells SAMac (1) -0.232480704761324
47621 regenerating Kupffer cells
(SUCNR1+) SAMac (1) -0.205101204696091
47622 regenerating Kupffer cells SAMac (1) -0.114678507249336
47623 regenerating Kupffer cells SAMac (1) -0.144727069919684
47624 regenerating Kupffer cells SAMac (1) -0.0940707188864071
47625 regenerating Kupffer cells SAMac (1) -0.212668346170364
47626 regenerating Kupffer cells
(SUCNR1+) SAMac (1) -0.0800570216780259
47627 regenerating Kupffer cells SAMac (1) -0.232876158083078
47628 regenerating Kupffer cells SAMac (1) -0.222941207741704
47629 regenerating Monocytes
(IGSF21+ GPR34+) SAMac (1) -0.0903647470352639
47630 regenerating Monocytes
(IGSF21+ GPR34+) SAMac (1) -0.115152330016925
47631 regenerating Monocytes
(IGSF21+ GPR34+) SAMac (1) -0.0720903588371713
47632 regenerating Monocytes
(IGSF21+ GPR34+) SAMac (1) -0.0709448492324223
47633 regenerating cDC2 SAMac (1) -0.0414389359717709
47634 regenerating Monocytes
(IGSF21+ GPR34+) SAMac (1) -0.0294981387328338
47635 regenerating Monocytes
(IGSF21+ GPR34+) SAMac (1) -0.135505105189783
47636 regenerating Monocytes
(TREM2+ CD9+) SAMac (1) -0.0543490623853832
47637 regenerating Monocytes
(TREM2+ CD9+) SAMac (1) -0.141034517625047
47638 regenerating Monocytes
(IGSF21+ GPR34+) SAMac (1) -0.0923986758644975
47639 regenerating Monocytes
(IGSF21+ GPR34+) SAMac (1) 0.0144656919618095
47640 regenerating Monocytes
(IGSF21+ GPR34+) SAMac (1) -0.0890966272423634
47641 regenerating Monocytes
(TREM2+ CD9+) SAMac (1) -0.143895756680477
47642 regenerating Monocytes
(IGSF21+ GPR34+) SAMac (1) -0.0787610014022427
47643 regenerating Monocytes
(IGSF21+ GPR34+) SAMac (1) -0.0106526422412764
47644 regenerating Monocytes
(IGSF21+ GPR34+) SAMac (1) -0.00749616830961056
47645 regenerating Monocytes
(IGSF21+ GPR34+) SAMac (1) -0.00057167724041951
47646 regenerating Monocytes
(IGSF21+ GPR34+) SAMac (1) 0.102454323228792
47647 regenerating Monocytes
(IGSF21+ GPR34+) SAMac (1) -0.102053297241092
47648 regenerating Monocytes
(IGSF21+ GPR34+) SAMac (1) -0.137710775691728
47649 regenerating Monocytes
(IGSF21+ GPR34+) SAMac (1) -0.0938921683647652
47650 regenerating Monocytes
(IGSF21+ GPR34+) SAMac (1) -0.106085451887024
47651 regenerating Monocytes
(IGSF21+ GPR34+) SAMac (1) -0.0137055752532277
47652 regenerating Monocytes
(IGSF21+ GPR34+) SAMac (1) -0.0307119966874624
47653 regenerating Monocytes
(IGSF21+ GPR34+) SAMac (1) -0.106014620391627
47654 regenerating Monocytes
(TREM2+ CD9+) SAMac (1) 0.0332431131700229
47655 regenerating Monocytes
(TREM2+ CD9+) SAMac (1) 0.0436038951093684
47656 regenerating Monocytes
(TREM2+ CD9+) SAMac (1) -0.197779257542509
47657 regenerating Monocytes
(TREM2+ CD9+) SAMac (1) -0.103804473008747
47658 regenerating Monocytes
(IGSF21+ GPR34+) SAMac (1) -0.161726171773819
47659 regenerating Monocytes
(IGSF21+ GPR34+) SAMac (1) -0.0894467482141266
47660 regenerating Monocytes
(IGSF21+ GPR34+) SAMac (1) -0.102808274344738
47661 regenerating Monocytes
(TREM2+ CD9+) SAMac (1) -0.0791092242678344
47662 regenerating Monocytes
(IGSF21+ GPR34+) SAMac (1) -0.103285416825367
47663 regenerating Monocytes
(TREM2+ CD9+) SAMac (1) -0.139583677663421
47664 regenerating Monocytes
(IGSF21+ GPR34+) SAMac (1) -0.0411255759833688
47665 regenerating Monocytes
(IGSF21+ GPR34+) SAMac (1) -0.115221226756048
47666 regenerating Monocytes
(IGSF21+ GPR34+) SAMac (1) -0.0904134921664347
47667 regenerating Monocytes
(IGSF21+ GPR34+) SAMac (1) -0.0825371431380881
47668 regenerating Monocytes
(IGSF21+ GPR34+) SAMac (1) -0.181416409739385
47669 regenerating Monocytes
(IGSF21+ GPR34+) SAMac (1) -0.0218308460084298
47670 regenerating Monocytes
(IGSF21+ GPR34+) SAMac (1) -0.0658707423323899
47671 regenerating Monocytes
(IGSF21+ GPR34+) SAMac (1) -0.0482526504394649
47672 regenerating Monocytes
(IGSF21+ GPR34+) SAMac (1) -0.125346526101139
47673 regenerating Monocytes
(IGSF21+ GPR34+) SAMac (1) -0.128378709779448
47674 regenerating Monocytes
(IGSF21+ GPR34+) SAMac (1) -0.00205659293755667
47675 regenerating Monocytes
(TREM2+ CD9+) SAMac (1) -0.0195587926942003
47676 regenerating Monocytes
(IGSF21+ GPR34+) SAMac (1) -0.148268602429334
47677 regenerating Monocytes
(IGSF21+ GPR34+) SAMac (1) -0.163623145270565
47678 regenerating Monocytes
(TREM2+ CD9+) SAMac (1) 0.0724009226819271
47679 regenerating Monocytes
(TREM2+ CD9+) SAMac (1) -0.0775255908171844
47680 regenerating Monocytes
(IGSF21+ GPR34+) SAMac (1) 0.0372975506462061
47681 regenerating Monocytes
(IGSF21+ GPR34+) SAMac (1) -0.107137867282539
47682 regenerating Monocytes
(IGSF21+ GPR34+) SAMac (1) -0.182277356112851
47683 regenerating Monocytes
(IGSF21+ GPR34+) SAMac (1) -0.0431557165008745
47684 regenerating Monocytes
(IGSF21+ GPR34+) SAMac (1) -0.0918120486425219
47685 regenerating Monocytes
(TREM2+ CD9+) SAMac (1) -0.154856348052263
47686 regenerating Monocytes
(IGSF21+ GPR34+) SAMac (1) 0.0191048926175437
47687 regenerating Monocytes
(IGSF21+ GPR34+) SAMac (1) -0.0885490549946917
47688 regenerating Monocytes
(IGSF21+ GPR34+) SAMac (1) -0.0480646757263275
47689 regenerating Monocytes
(IGSF21+ GPR34+) SAMac (1) -0.153712012460277
47690 regenerating Monocytes
(IGSF21+ GPR34+) SAMac (1) -0.0485911666878256
47691 regenerating Monocytes
(IGSF21+ GPR34+) SAMac (1) -0.0495219124438157
47692 regenerating Monocytes
(IGSF21+ GPR34+) SAMac (1) -0.0549039157877449
47693 regenerating Monocytes
(IGSF21+ GPR34+) SAMac (1) -0.0988332764218786
47694 regenerating Monocytes
(IGSF21+ GPR34+) SAMac (1) -0.173751776306106
47695 regenerating Monocytes
(IGSF21+ GPR34+) SAMac (1) -0.161306235899648
47696 regenerating Monocytes
(IGSF21+ GPR34+) SAMac (1) -0.0341274671988204
47697 regenerating Monocytes
(IGSF21+ GPR34+) SAMac (1) -0.159242147051583
47698 regenerating Monocytes
(IGSF21+ GPR34+) SAMac (1) -0.0525906006432452
47699 regenerating cDC2 SAMac (1) -0.0340028106378134
47700 regenerating Monocytes
(IGSF21+ GPR34+) SAMac (1) -0.0690692115721163
47701 regenerating Monocytes
(TREM2+ CD9+) SAMac (1) -0.211866376639682
47702 regenerating Monocytes
(IGSF21+ GPR34+) SAMac (1) -0.0908035176549413
47703 regenerating Monocytes
(IGSF21+ GPR34+) SAMac (1) -0.0898925967088534
47704 regenerating Monocytes
(IGSF21+ GPR34+) SAMac (1) -0.10340895819107
47705 regenerating Monocytes
(IGSF21+ GPR34+) SAMac (1) -0.0805934667149716
47706 regenerating Monocytes
(TREM2+ CD9+) SAMac (1) -0.130403218850525
47707 regenerating Monocytes
(IGSF21+ GPR34+) SAMac (1) -0.172734201618899
47708 regenerating Monocytes
(IGSF21+ GPR34+) SAMac (1) -0.112643426893866
47709 regenerating Monocytes
(IGSF21+ GPR34+) SAMac (1) -0.0670593201633901
47710 regenerating Monocytes
(IGSF21+ GPR34+) SAMac (1) -0.153134818568985
47711 regenerating Monocytes
(TREM2+ CD9+) SAMac (1) -0.152828977169024
47712 regenerating Monocytes
(TREM2+ CD9+) SAMac (1) -0.125411942745216
47713 regenerating Monocytes
(TREM2+ CD9+) SAMac (1) -0.148214814722038
47714 regenerating Monocytes
(TREM2+ CD9+) SAMac (1) -0.124311335256239
47715 regenerating Monocytes
(IGSF21+ GPR34+) SAMac (1) -0.0533014254355175
47716 regenerating Monocytes
(IGSF21+ GPR34+) SAMac (1) -0.0724580069979264
47717 regenerating Monocytes
(IGSF21+ GPR34+) SAMac (1) -0.184445180617461
47718 regenerating Monocytes
(IGSF21+ GPR34+) SAMac (1) 0.0155204115105486
47719 regenerating Monocytes
(TREM2+ CD9+) SAMac (1) -0.0500063281170753
47720 regenerating Monocytes
(TREM2+ CD9+) SAMac (1) -0.0494860637181996
47721 regenerating Monocytes
(IGSF21+ GPR34+) SAMac (1) 0.00128928804874678
47722 regenerating Monocytes
(TREM2+ CD9+) SAMac (1) -0.0807730981690324
47723 regenerating Monocytes
(IGSF21+ GPR34+) SAMac (1) -0.0801267742808828
47724 regenerating Monocytes
(IGSF21+ GPR34+) SAMac (1) -0.136306084025025
47725 regenerating Monocytes
(IGSF21+ GPR34+) SAMac (1) -0.0811015337259953
47726 regenerating Monocytes
(IGSF21+ GPR34+) SAMac (1) 0.0204005086386992
47727 regenerating Monocytes
(IGSF21+ GPR34+) SAMac (1) -0.00818724479541283
47728 regenerating Monocytes
(IGSF21+ GPR34+) SAMac (1) -0.0985523703486127
47729 regenerating Monocytes
(IGSF21+ GPR34+) SAMac (1) -0.0503202564758673
47730 regenerating Monocytes
(IGSF21+ GPR34+) SAMac (1) -0.137589835245174
47731 regenerating cDC2 SAMac (1) -0.0502459652778327
47732 regenerating Monocytes
(TREM2+ CD9+) SAMac (1) -0.0614788127735921
47733 regenerating Monocytes
(TREM2+ CD9+) SAMac (1) 0.0256851152435502
47734 regenerating Monocytes
(IGSF21+ GPR34+) SAMac (1) -0.105077991623861
47735 regenerating Monocytes
(IGSF21+ GPR34+) SAMac (1) -0.0049745939223102
47736 regenerating Monocytes
(IGSF21+ GPR34+) SAMac (1) -0.134178741157374
47737 regenerating Monocytes
(TREM2+ CD9+) SAMac (1) 0.0221297392865595
47738 regenerating Monocytes
(TREM2+ CD9+) SAMac (1) 0.0447888089793705
47739 regenerating Monocytes
(IGSF21+ GPR34+) SAMac (1) -0.0401311682114138
47740 regenerating Monocytes
(IGSF21+ GPR34+) SAMac (1) 0.00796184989852294
47741 regenerating Monocytes
(IGSF21+ GPR34+) SAMac (1) -0.075139522159326
47742 regenerating Monocytes
(TREM2+ CD9+) SAMac (1) 0.11707422755955
47743 regenerating Monocytes
(IGSF21+ GPR34+) SAMac (1) -0.0117466821152974
47744 regenerating Monocytes
(IGSF21+ GPR34+) SAMac (1) -0.122547154427728
47745 regenerating Monocytes
(IGSF21+ GPR34+) SAMac (1) -0.156621882002861
47746 regenerating Monocytes
(IGSF21+ GPR34+) SAMac (1) -0.0676685809184584
47747 regenerating Monocytes
(IGSF21+ GPR34+) SAMac (1) -0.0643496742067876
47748 regenerating Monocytes
(IGSF21+ GPR34+) SAMac (1) -0.079513925129655
47749 regenerating Monocytes
(IGSF21+ GPR34+) SAMac (1) -0.04473755049564
47750 regenerating Monocytes
(IGSF21+ GPR34+) SAMac (1) -0.0687185319576218
47751 regenerating Monocytes
(IGSF21+ GPR34+) SAMac (1) -0.0129738915528152
47752 regenerating Monocytes
(IGSF21+ GPR34+) SAMac (1) -0.116585187455265
47753 regenerating Monocytes
(IGSF21+ GPR34+) SAMac (1) -0.102459715543402
47754 regenerating cDC2 SAMac (1) -0.0122424477445527
47755 regenerating Monocytes
(IGSF21+ GPR34+) SAMac (1) -0.10609014215096
47756 regenerating Monocytes
(IGSF21+ GPR34+) SAMac (1) -0.166017023387741
47757 regenerating Monocytes
(IGSF21+ GPR34+) SAMac (1) -0.0557207572011131
47758 regenerating Monocytes
(IGSF21+ GPR34+) SAMac (1) -0.0775152324130786
47759 regenerating Monocytes
(IGSF21+ GPR34+) SAMac (1) -0.0586391142548414
47760 regenerating Monocytes
(IGSF21+ GPR34+) SAMac (1) -0.115009703553369
47761 regenerating Monocytes
(IGSF21+ GPR34+) SAMac (1) -0.104363207306954
47762 regenerating Monocytes
(IGSF21+ GPR34+) SAMac (1) -0.0412553481305356
47763 regenerating Monocytes
(IGSF21+ GPR34+) SAMac (1) -0.138685752382131
47764 regenerating Monocytes
(IGSF21+ GPR34+) SAMac (1) -0.148661714078843
47765 regenerating Monocytes
(TREM2+ CD9+) SAMac (1) 0.00788904439235766
47766 regenerating Monocytes
(IGSF21+ GPR34+) SAMac (1) 0.00325424249276435
47767 regenerating Monocytes
(IGSF21+ GPR34+) SAMac (1) -0.0944970477944695
47768 regenerating Monocytes
(IGSF21+ GPR34+) SAMac (1) -0.0472220068243811
47769 regenerating Monocytes
(IGSF21+ GPR34+) SAMac (1) -0.122002939833736
47770 regenerating Monocytes
(TREM2+ CD9+) SAMac (1) -0.154104444357212
47771 regenerating Monocytes
(IGSF21+ GPR34+) SAMac (1) -0.1130848004899
47772 regenerating Monocytes
(TREM2+ CD9+) SAMac (1) -0.0309066206633883
47773 regenerating Monocytes
(IGSF21+ GPR34+) SAMac (1) -0.0844500402618726
47774 regenerating Monocytes
(IGSF21+ GPR34+) SAMac (1) -0.149253991710203
47775 regenerating Monocytes
(TREM2+ CD9+) SAMac (1) -0.183696129523657
47776 regenerating Monocytes
(TREM2+ CD9+) SAMac (1) -0.118124933332471
47777 regenerating Monocytes
(IGSF21+ GPR34+) SAMac (1) -0.150033983903074
47778 regenerating Monocytes
(IGSF21+ GPR34+) SAMac (1) -0.175951955997447
47779 regenerating Monocytes
(IGSF21+ GPR34+) SAMac (1) -0.1400892365207
47780 regenerating Monocytes
(IGSF21+ GPR34+) SAMac (1) -0.159188136543512
47781 regenerating Monocytes
(IGSF21+ GPR34+) SAMac (1) -0.0815904368476642
47782 regenerating Monocytes
(IGSF21+ GPR34+) SAMac (1) -0.12374264574248
47783 regenerating Monocytes
(IGSF21+ GPR34+) SAMac (1) -0.154793255521706
47784 regenerating Monocytes
(IGSF21+ GPR34+) SAMac (1) -0.227583966290717
47785 regenerating Monocytes
(IGSF21+ GPR34+) SAMac (1) -0.0972087135429424
47786 regenerating Kupffer cells SAMac (1) -0.150849779372483
47787 regenerating Monocytes
(IGSF21+ GPR34+) SAMac (1) -0.20115883246039
47788 regenerating Kupffer cells SAMac (1) -0.0815479928822462
47789 regenerating Kupffer cells SAMac (1) -0.17894472110076
47790 regenerating Monocytes
(IGSF21+ GPR34+) SAMac (1) -0.0672738887550988
47791 regenerating Monocytes
(IGSF21+ GPR34+) SAMac (1) -0.212079487468932
47792 regenerating Monocytes
(IGSF21+ GPR34+) SAMac (1) -0.128398541333698
47793 regenerating Kupffer cells SAMac (1) -0.226536793196331
47794 regenerating Monocytes
(IGSF21+ GPR34+) SAMac (1) -0.167356396422841
47795 regenerating Monocytes
(IGSF21+ GPR34+) SAMac (1) -0.108574459458198
47796 regenerating Monocytes
(IGSF21+ GPR34+) SAMac (1) -0.127054615346673
47797 regenerating Kupffer cells SAMac (1) -0.246913473204503
47798 regenerating Monocytes
(IGSF21+ GPR34+) SAMac (1) -0.190455631466076
47799 regenerating Monocytes
(IGSF21+ GPR34+) SAMac (1) -0.144000756271852
47800 regenerating Monocytes
(IGSF21+ GPR34+) SAMac (1) -0.10098860379608
47801 regenerating Monocytes
(IGSF21+ GPR34+) SAMac (1) -0.108476797804084
47802 regenerating Monocytes
(IGSF21+ GPR34+) SAMac (1) -0.0852884820369258
47803 regenerating Monocytes
(IGSF21+ GPR34+) SAMac (1) -0.138619748929381
47804 regenerating Monocytes
(IGSF21+ GPR34+) SAMac (1) -0.126667559927057
47805 regenerating Monocytes
(IGSF21+ GPR34+) SAMac (1) -0.0526014886993636
47806 regenerating Monocytes
(IGSF21+ GPR34+) SAMac (1) -0.13510384550696
47807 regenerating Monocytes
(IGSF21+ GPR34+) SAMac (1) -0.148630305225324
47808 regenerating Kupffer cells SAMac (1) -0.181990246103928
47809 regenerating Monocytes
(IGSF21+ GPR34+) SAMac (1) -0.135227364153603
47810 regenerating Monocytes
(IGSF21+ GPR34+) SAMac (1) -0.122884763411837
47811 regenerating Monocytes
(IGSF21+ GPR34+) SAMac (1) -0.0397630255752869
47812 regenerating Monocytes
(IGSF21+ GPR34+) SAMac (1) -0.131454235851633
47813 regenerating Monocytes
(IGSF21+ GPR34+) SAMac (1) -0.124858731449913
47814 regenerating Monocytes
(IGSF21+ GPR34+) SAMac (1) -0.0734372226179189
47815 regenerating Monocytes
(IGSF21+ GPR34+) SAMac (1) -0.109299671663569
47816 regenerating Kupffer cells SAMac (1) -0.221534514378934
47817 regenerating Monocytes
(IGSF21+ GPR34+) SAMac (1) -0.156971690466986
47818 regenerating Monocytes
(IGSF21+ GPR34+) SAMac (1) -0.108686112525823
47819 regenerating Monocytes
(IGSF21+ GPR34+) SAMac (1) -0.0526403107418151
47820 regenerating Monocytes
(IGSF21+ GPR34+) SAMac (1) -0.161909951587727
47821 regenerating Monocytes
(TREM2+ CD9+) SAMac (1) -0.0776888351655895
47822 regenerating Monocytes
(IGSF21+ GPR34+) SAMac (1) -0.126247005038641
47823 regenerating Monocytes
(IGSF21+ GPR34+) SAMac (1) -0.190622584937436
47824 regenerating Kupffer cells SAMac (1) -0.179770807460459
47825 regenerating Monocytes
(IGSF21+ GPR34+) SAMac (1) -0.103778726524735
47826 regenerating Monocytes
(IGSF21+ GPR34+) SAMac (1) -0.0546977884459576
47827 regenerating Kupffer cells SAMac (1) -0.121592315075571
47828 regenerating Monocytes
(IGSF21+ GPR34+) SAMac (1) -0.144163024082638
47829 regenerating Monocytes
(IGSF21+ GPR34+) SAMac (1) -0.0981678181606286
47830 regenerating Kupffer cells SAMac (1) -0.200102317188071
47831 regenerating Monocytes
(IGSF21+ GPR34+) SAMac (1) -0.168074630486366
47832 regenerating Monocytes
(IGSF21+ GPR34+) SAMac (1) -0.151513578527685
47833 regenerating Monocytes
(IGSF21+ GPR34+) SAMac (1) -0.183197654817763
47834 regenerating Macrophages
(HES4+) SAMac (1) -0.126966600138
47835 regenerating Monocytes
(IGSF21+ GPR34+) SAMac (1) -0.14191194436304
47836 regenerating cDC2 SAMac (1) -0.0632054975726251
47837 regenerating Monocytes
(IGSF21+ GPR34+) SAMac (1) -0.146099950302429
47838 regenerating Monocytes
(IGSF21+ GPR34+) SAMac (1) -0.160185960569332
47839 regenerating Macrophages
(HES4+) SAMac (1) -0.185161024626806
47840 regenerating Monocytes
(IGSF21+ GPR34+) SAMac (1) -0.292617622608263
47841 regenerating Monocytes
(IGSF21+ GPR34+) SAMac (1) -0.195080337176381
47842 regenerating Monocytes
(IGSF21+ GPR34+) SAMac (1) -0.131712074445419
47843 regenerating Monocytes
(IGSF21+ GPR34+) SAMac (1) -0.2102009350403
47844 regenerating Kupffer cells SAMac (1) -0.093328523852705
47845 regenerating Monocytes
(IGSF21+ GPR34+) SAMac (1) -0.0853981450004586
47846 regenerating Monocytes
(IGSF21+ GPR34+) SAMac (1) -0.109343121993559
47847 regenerating Monocytes
(IGSF21+ GPR34+) SAMac (1) -0.137797887584384
47848 regenerating Kupffer cells SAMac (1) -0.0860410567267444
47849 regenerating Monocytes
(TREM2+ CD9+) SAMac (1) -0.106212624978338
47850 regenerating Monocytes
(IGSF21+ GPR34+) SAMac (1) -0.164315942674038
47851 regenerating Monocytes
(IGSF21+ GPR34+) SAMac (1) -0.128634002493692
47852 regenerating Monocytes
(IGSF21+ GPR34+) SAMac (1) -0.163084228408452
47853 regenerating Kupffer cells SAMac (1) -0.0662199482410054
47854 regenerating Monocytes
(IGSF21+ GPR34+) SAMac (1) -0.195588990430735
47855 regenerating Monocytes
(IGSF21+ GPR34+) SAMac (1) -0.0783221593414849
47856 regenerating Monocytes
(IGSF21+ GPR34+) SAMac (1) -0.0658875982357942
47857 regenerating Kupffer cells SAMac (1) -0.157353732904715
47858 regenerating Monocytes
(IGSF21+ GPR34+) SAMac (1) -0.158903125253269
47859 regenerating Kupffer cells SAMac (1) -0.216482854033489
47860 regenerating Kupffer cells SAMac (1) -0.0923694524274838
47861 regenerating Monocytes
(IGSF21+ GPR34+) SAMac (1) -0.116667846573716
47862 regenerating Kupffer cells SAMac (1) -0.0868540925569803
47863 regenerating Monocytes
(IGSF21+ GPR34+) SAMac (1) -0.0598772835457674
47864 regenerating Monocytes
(IGSF21+ GPR34+) SAMac (1) -0.171001383675568
47865 regenerating Monocytes
(IGSF21+ GPR34+) SAMac (1) -0.0442951988325296
47866 regenerating Monocytes
(IGSF21+ GPR34+) SAMac (1) -0.106334044882562
47867 regenerating Monocytes
(IGSF21+ GPR34+) SAMac (1) -0.15233385083453
47868 regenerating Monocytes
(IGSF21+ GPR34+) SAMac (1) -0.170232411443715
47869 regenerating Kupffer cells SAMac (1) -0.133880725880179
47870 regenerating Monocytes
(IGSF21+ GPR34+) SAMac (1) -0.177490503007359
47871 regenerating Macrophages
(HES4+) SAMac (1) -0.172946093151701
47872 regenerating Monocytes
(IGSF21+ GPR34+) SAMac (1) -0.164602510572843
47873 regenerating cDC2 SAMac (1) 0.10886780490021
47874 regenerating cDC2 SAMac (1) 0.219082392365343
47875 regenerating cDC2 SAMac (1) -0.0696453906045319
47876 regenerating cDC2 SAMac (1) -0.0252707945431752
47877 regenerating Macrophages
(HES4+) SAMac (1) 0.220570247044472
47878 regenerating cDC2 SAMac (1) -0.0397046264749701
47879 regenerating cDC2 SAMac (1) 0.0122011901001352
47880 regenerating Monocytes
(TREM2+ CD9+) SAMac (1) 0.0323407654984925
47881 regenerating cDC2 SAMac (1) -0.0332094004541456
47882 regenerating cDC2 SAMac (1) 0.00854354827342624
47883 regenerating cDC2 SAMac (1) 0.0205704394276867
47884 regenerating Monocytes
(secretory) SAMac (1) -0.0767439568334947
47885 regenerating cDC2 SAMac (1) 0.0186567222451798
47886 regenerating cDC2 SAMac (1) 0.0138283422467013
47887 regenerating cDC2 SAMac (1) -0.0937267314812343
47888 regenerating cDC2 SAMac (1) -0.0842218784593143
47889 regenerating cDC2 SAMac (1) 0.0574446555341184
47890 regenerating cDC2 SAMac (1) 0.012322614829213
47891 regenerating cDC2 SAMac (1) -0.0707516841485147
47892 regenerating cDC2 SAMac (1) 0.0351365035573933
47893 regenerating cDC2 SAMac (1) 0.0626202047781522
47894 regenerating cDC2 SAMac (1) 0.0459987276204459
47895 regenerating Macrophages
(HES4+) SAMac (1) 0.110233535688689
47896 regenerating cDC2 SAMac (1) 0.0637424162774264
47897 regenerating cDC2 SAMac (1) -0.0477332410651842
47898 regenerating cDC2 SAMac (1) -0.018949085089303
47899 regenerating Macrophages
(HES4+) SAMac (1) 0.206955404393299
47900 regenerating cDC2 SAMac (1) -0.106425709066883
47901 regenerating cDC2 SAMac (1) 0.18612203760531
47902 regenerating cDC2 SAMac (1) 0.0310367226055377
47903 regenerating cDC2 SAMac (1) 0.0404150518916824
47904 regenerating cDC2 SAMac (1) -0.115643737598891
47905 regenerating cDC2 SAMac (1) -0.0847188165184732
47906 regenerating cDC2 SAMac (1) 0.0567839960483681
47907 regenerating cDC2 SAMac (1) -0.0750168342574821
47908 regenerating Monocytes
(secretory) SAMac (1) -0.12554706775695
47909 regenerating cDC2 SAMac (1) -0.0651341795321572
47910 regenerating cDC2 SAMac (1) 0.129087231808832
47911 regenerating cDC2 SAMac (1) -0.117340091321986
47912 regenerating cDC2 SAMac (1) -0.00147055884745911
47913 regenerating cDC2 SAMac (1) -0.130578487947073
47914 regenerating cDC2 SAMac (1) -0.142156481603596
47915 regenerating cDC2 SAMac (1) -0.0658410722701847
47916 regenerating cDC2 SAMac (1) 0.0632236686562149
47917 regenerating cDC2 SAMac (1) 0.00935488087744568
47918 regenerating cDC2 SAMac (1) -0.0831542481792358
47919 regenerating cDC2 SAMac (1) -0.0548490816044367
47920 regenerating cDC2 SAMac (1) -0.11968398213495
47921 regenerating Monocytes
(TREM2+ CD9+) SAMac (1) 0.077833948706548
47922 regenerating cDC2 SAMac (1) 0.0207850699641614
47923 regenerating cDC2 SAMac (1) 0.0954842802390888
47924 regenerating cDC2 SAMac (1) -0.0116946475734378
47925 regenerating cDC2 SAMac (1) 0.122160369809998
47926 regenerating cDC2 SAMac (1) -0.0861817324487534
47927 regenerating cDC2 SAMac (1) 0.0250488057549493
47928 regenerating cDC2 SAMac (1) -0.0537079120730935
47929 regenerating Monocytes
(TREM2+ CD9+) SAMac (1) 0.207161056224942
47930 regenerating cDC2 SAMac (1) -0.127919328313807
47931 regenerating cDC2 SAMac (1) -0.0993692114027738
47932 regenerating cDC2 SAMac (1) -0.0883585416812486
47933 regenerating cDC2 SAMac (1) -0.0674015803820384
47934 regenerating cDC2 SAMac (1) -0.0794420058858311
47935 regenerating cDC2 SAMac (1) -0.0091065071629535
47936 regenerating Monocytes
(TREM2+ CD9+) SAMac (1) -0.00581533678380075
47937 regenerating Macrophages
(HES4+) SAMac (1) 0.282528738826396
47938 regenerating cDC2 SAMac (1) 0.107331359502535
47939 regenerating cDC2 SAMac (1) -0.132393103736408
47940 regenerating cDC2 SAMac (1) 0.000568461645830215
47941 regenerating cDC2 SAMac (1) -0.0502812015321752
47942 regenerating cDC2 SAMac (1) -0.11202888304921
47943 regenerating cDC2 SAMac (1) 0.0770360430599343
47944 regenerating cDC2 SAMac (1) -0.0598646615584842
47945 regenerating Macrophages
(HES4+) SAMac (1) 0.0726794663806086
47946 regenerating cDC2 SAMac (1) -0.0601627282883402
47947 regenerating cDC2 SAMac (1) 0.222782238223013
47948 regenerating cDC1 SAMac (1) -0.11275502995723
47949 regenerating cDC2 SAMac (1) 0.0417625159407778
47950 regenerating cDC2 SAMac (1) 0.09777515776248
47951 regenerating cDC2 SAMac (1) -0.0525359730312549
47952 regenerating cDC2 SAMac (1) 0.00885957070018717
47953 regenerating cDC2 SAMac (1) 0.15863044681036
47954 regenerating cDC2 SAMac (1) -0.096847391980413
47955 regenerating activated DCs SAMac (1) -0.0788575546366924
47956 regenerating cDC2 SAMac (1) 0.0434950054248739
47957 regenerating Monocytes
(secretory) SAMac (1) -0.0563934760306184
47958 regenerating Monocytes
(TREM2+ CD9+) SAMac (1) -0.0262160849189875
47959 regenerating cDC2 SAMac (1) 0.0111818610022377
47960 regenerating cDC2 SAMac (1) 0.00916668910010213
47961 regenerating Monocytes
(secretory) SAMac (1) -0.151046448972685
47962 regenerating cDC2 SAMac (1) 0.169902378588795
47963 regenerating cDC2 SAMac (1) 0.0602810738526486
47964 regenerating cDC2 SAMac (1) -0.00293463735716246
47965 regenerating cDC2 SAMac (1) 0.101532117457093
47966 regenerating cDC2 SAMac (1) -0.050784632099586
47967 regenerating cDC2 SAMac (1) -0.0527949094916123
47968 regenerating cDC2 SAMac (1) -0.0746965531546395
47969 regenerating cDC2 SAMac (1) -0.191629143386111
47970 regenerating cDC2 SAMac (1) -0.0275172136320889
47971 regenerating cDC2 SAMac (1) -0.0171937301515827
47972 regenerating cDC2 SAMac (1) 0.0217950436985135
47973 regenerating cDC2 SAMac (1) 0.132667138859281
47974 regenerating cDC2 SAMac (1) -0.0187217879812803
47975 regenerating cDC2 SAMac (1) -0.0318380564537924
47976 regenerating cDC2 SAMac (1) -0.0708909109966962
47977 regenerating cDC2 SAMac (1) 0.221071938430357
47978 regenerating cDC2 SAMac (1) 0.00464783840776595
47979 regenerating cDC2 SAMac (1) -0.0787062534208512
47980 regenerating cDC2 SAMac (1) 0.0763945285476885
47981 regenerating cDC2 SAMac (1) -0.0629383643413016
47982 regenerating cDC2 SAMac (1) 0.109658038807037
47983 regenerating cDC2 SAMac (1) -0.111898928626626
47984 regenerating cDC2 SAMac (1) 0.0157016110200278
47985 regenerating cDC2 SAMac (1) 0.240811227325482
47986 regenerating Monocytes
(secretory) SAMac (1) -0.109432997037809
47987 regenerating cDC2 SAMac (1) -0.0647669267888532
47988 regenerating Monocytes
(TREM2+ CD9+) SAMac (1) -0.115986342876825
47989 regenerating cDC2 SAMac (1) -0.144538436715246
47990 regenerating cDC2 SAMac (1) -0.162873167773927
47991 regenerating cDC2 SAMac (1) -0.16903117086885
47992 regenerating cDC2 SAMac (1) 0.0760834783793687
47993 regenerating cDC2 SAMac (1) 0.00950050225316168
47994 regenerating cDC2 SAMac (1) 0.019407925544362
47995 regenerating cDC2 SAMac (1) -0.0436822715051645
47996 regenerating cDC2 SAMac (1) -0.0925206066675374
47997 regenerating cDC2 SAMac (1) 0.0268133973084224
47998 regenerating cDC2 SAMac (1) -0.104207561427655
47999 regenerating Macrophages
(HES4+) SAMac (1) 0.273122116723155
48000 regenerating cDC2 SAMac (1) 0.113874684093698
48001 regenerating cDC2 SAMac (1) 0.239603740970641
48002 regenerating cDC2 SAMac (1) -0.0363851778072103
48003 regenerating cDC2 SAMac (1) -0.051745953280888
48004 regenerating cDC2 SAMac (1) 0.162299586177129
48005 regenerating cDC2 SAMac (1) 0.0804554815089973
48006 regenerating cDC2 SAMac (1) 0.015032111414342
48007 regenerating Macrophages
(HES4+) SAMac (1) 0.134587610972369
48008 regenerating cDC2 SAMac (1) -0.0460620897697611
48009 regenerating Macrophages
(HES4+) SAMac (1) 0.125375956930529
48010 regenerating cDC2 SAMac (1) 0.0829053777999592
48011 regenerating Macrophages
(HES4+) SAMac (1) 0.137188619982944
48012 regenerating Macrophages
(HES4+) SAMac (1) 0.0815967001702678
48013 regenerating Macrophages
(HES4+) SAMac (1) -0.0472808588388164
48014 regenerating Macrophages
(HES4+) SAMac (1) 0.158729988063386
48015 regenerating Macrophages SAMac (1) 0.147733026131545
48016 regenerating Macrophages SAMac (1) 0.14131517612798
48017 regenerating Macrophages
(HES4+) SAMac (1) 0.159838245856758
48018 regenerating Macrophages
(HES4+) SAMac (1) 0.205305968012212
48019 regenerating Macrophages
(HES4+) SAMac (1) 0.0366081676838543
48020 regenerating Macrophages SAMac (1) 0.363916811005161
48021 regenerating Macrophages
(HES4+) SAMac (1) 0.0749413563368369
48022 regenerating Macrophages
(HES4+) SAMac (1) 0.163863365456083
48023 regenerating Macrophages
(HES4+) SAMac (1) 0.0761214501712845
48024 regenerating Macrophages
(HES4+) SAMac (1) 0.0550039998559135
48025 regenerating Macrophages SAMac (1) 0.218278626917716
48026 regenerating Macrophages
(HES4+) SAMac (1) 0.0811263558266264
48027 regenerating Macrophages
(HES4+) SAMac (1) 0.1874602736868
48028 regenerating Macrophages SAMac (1) 0.268382178735268
48029 regenerating Macrophages
(HES4+) SAMac (1) 0.0870155150119078
48030 regenerating Macrophages
(HES4+) SAMac (1) 0.197978434263212
48031 regenerating Macrophages
(HES4+) SAMac (1) 0.103137146681947
48032 regenerating Macrophages
(HES4+) SAMac (1) 0.130032975370555
48033 regenerating Macrophages
(HES4+) SAMac (1) 0.111672898716873
48034 regenerating Macrophages
(HES4+) SAMac (1) 0.149182763838025
48035 regenerating Macrophages
(HES4+) SAMac (1) 0.116138373225756
48036 regenerating Macrophages
(HES4+) SAMac (1) -0.0385053721941238
48037 regenerating Macrophages
(HES4+) SAMac (1) 0.234074187778929
48038 regenerating Macrophages
(HES4+) SAMac (1) 0.164170705803429
48039 regenerating cDC2 SAMac (1) 0.360622322614146
48040 regenerating Macrophages
(HES4+) SAMac (1) 0.0492535895102022
48041 regenerating cDC2 SAMac (1) 0.253860367811424
48042 regenerating Macrophages
(HES4+) SAMac (1) 0.108551322203374
48043 regenerating Macrophages
(HES4+) SAMac (1) 0.101185086588861
48044 regenerating Macrophages SAMac (1) 0.299350969935874
48045 regenerating Macrophages
(HES4+) SAMac (1) 0.0312044653641766
48046 regenerating Macrophages SAMac (1) 0.269793354401336
48047 regenerating Macrophages
(HES4+) SAMac (1) 0.108998268009971
48048 regenerating Macrophages
(HES4+) SAMac (1) 0.0882088526795123
48049 regenerating Macrophages SAMac (1) 0.184953364840082
48050 regenerating Macrophages
(HES4+) SAMac (1) 0.0855606224571785
48051 regenerating Macrophages SAMac (1) 0.224225568160922
48052 regenerating Macrophages
(HES4+) SAMac (1) 0.0998377821726462
48053 regenerating cDC2 SAMac (1) 0.0327739162899326
48054 regenerating Macrophages
(HES4+) SAMac (1) 0.133706764062563
48055 regenerating Macrophages SAMac (1) 0.252966301948883
48056 regenerating Macrophages SAMac (1) 0.196409176632988
48057 regenerating cDC2 SAMac (1) -0.0585765031530495
48058 regenerating Macrophages
(HES4+) SAMac (1) 0.204070684709311
48059 regenerating Macrophages SAMac (1) 0.284758028286822
48060 regenerating Macrophages
(HES4+) SAMac (1) 0.103276320152424
48061 regenerating cDC2 SAMac (1) 0.28026090738337
48062 regenerating Macrophages
(HES4+) SAMac (1) 0.257554391464674
48063 regenerating cDC2 SAMac (1) 0.106572677297227
48064 regenerating cDC2 SAMac (1) 0.213216295676107
48065 regenerating Macrophages
(HES4+) SAMac (1) 0.123917850082939
48066 regenerating Macrophages
(HES4+) SAMac (1) -0.0114558916735149
48067 regenerating Macrophages
(HES4+) SAMac (1) 0.147504567910569
48068 regenerating Macrophages
(HES4+) SAMac (1) 0.0826649401012175
48069 regenerating Macrophages
(HES4+) SAMac (1) 0.0629990741569102
48070 regenerating cDC2 SAMac (1) -0.0696340783148468
48071 regenerating Macrophages SAMac (1) 0.167586638247785
48072 regenerating Macrophages SAMac (1) 0.365529640726192
48073 regenerating Macrophages
(HES4+) SAMac (1) 0.0751192617184197
48074 regenerating Macrophages
(HES4+) SAMac (1) 0.114952148832234
48075 regenerating Macrophages
(HES4+) SAMac (1) 0.0407548088325019
48076 regenerating Macrophages
(HES4+) SAMac (1) 0.122833120294647
48077 regenerating Macrophages SAMac (1) 0.181140683577298
48078 regenerating Macrophages
(HES4+) SAMac (1) 0.0175046302395277
48079 regenerating Macrophages
(HES4+) SAMac (1) 0.24041013671402
48080 regenerating cDC2 SAMac (1) 0.210626589198827
48081 regenerating cDC2 SAMac (1) -0.0886445264018489
48082 regenerating Macrophages SAMac (1) -0.139955416998831
48083 regenerating Kupffer cells SAMac (1) -0.129367100051669
48084 regenerating Kupffer cells SAMac (1) -0.222485456020091
48085 regenerating Kupffer cells SAMac (1) -0.219284508167483
48086 regenerating Kupffer cells SAMac (1) -0.157688046140264
48087 regenerating Kupffer cells SAMac (1) -0.188443991760257
48088 regenerating Kupffer cells SAMac (1) -0.250728195835419
48089 regenerating Kupffer cells SAMac (1) -0.180420413442025
48090 regenerating Kupffer cells SAMac (1) -0.17444804277063
48091 regenerating Kupffer cells SAMac (1) -0.0782132534184705
48092 regenerating Kupffer cells SAMac (1) -0.262269134280057
48093 regenerating Kupffer cells SAMac (1) -0.0939969661227936
48094 regenerating Monocytes
(IGSF21+ GPR34+) SAMac (1) -0.172758159660671
48095 regenerating Kupffer cells SAMac (1) -0.206949160526293
48096 regenerating Kupffer cells SAMac (1) -0.21576272251403
48097 regenerating Kupffer cells SAMac (1) -0.127547438348505
48098 regenerating Kupffer cells SAMac (1) -0.140374682094537
48099 regenerating Kupffer cells SAMac (1) -0.277014050992004
48100 regenerating Kupffer cells SAMac (1) -0.127894263854701
48101 regenerating Kupffer cells SAMac (1) -0.119923977607179
48102 regenerating Kupffer cells SAMac (1) -0.21638411212387
48103 regenerating Kupffer cells SAMac (1) -0.100152706553979
48104 regenerating Kupffer cells SAMac (1) -0.140066839694974
48105 regenerating Kupffer cells SAMac (1) -0.111557570443601
48106 regenerating Kupffer cells SAMac (1) -0.140599424428869
48107 regenerating Kupffer cells SAMac (1) -0.290783867488618
48108 regenerating Kupffer cells SAMac (1) -0.159728156672203
48109 regenerating Kupffer cells SAMac (1) -0.139384673501473
48110 regenerating Kupffer cells SAMac (1) -0.0907272823122296
48111 regenerating Kupffer cells SAMac (1) -0.101095712581222
48112 regenerating Kupffer cells SAMac (1) -0.181642924851768
48113 regenerating Kupffer cells SAMac (1) -0.146468325619968
48114 regenerating Kupffer cells SAMac (1) -0.195262245930423
48115 regenerating Kupffer cells SAMac (1) -0.216777529963146
48116 regenerating Kupffer cells SAMac (1) -0.0919149418457312
48117 regenerating Kupffer cells SAMac (1) -0.186377917359563
48118 regenerating Kupffer cells SAMac (1) -0.184886258274166
48119 regenerating Kupffer cells SAMac (1) -0.0957778067693857
48120 regenerating Kupffer cells SAMac (1) -0.247877566370182
48121 regenerating Kupffer cells SAMac (1) -0.27664265166125
48122 regenerating Kupffer cells SAMac (1) -0.171228945893861
48123 regenerating Kupffer cells SAMac (1) -0.0808610604229879
48124 regenerating Kupffer cells SAMac (1) -0.18951433903656
48125 regenerating Kupffer cells SAMac (1) -0.134984950995515
48126 regenerating Kupffer cells SAMac (1) -0.0794886695817638
48127 regenerating Kupffer cells SAMac (1) -0.144694132977226
48128 regenerating Kupffer cells SAMac (1) -0.143942006227852
48129 regenerating Kupffer cells SAMac (1) -0.101637330809151
48130 regenerating Kupffer cells SAMac (1) -0.167114021485
48131 regenerating Kupffer cells SAMac (1) -0.108413459222054
48132 regenerating Kupffer cells SAMac (1) -0.148602554457092
48133 regenerating Kupffer cells SAMac (1) -0.108560337654803
48134 regenerating Kupffer cells SAMac (1) -0.14615576226642
48135 regenerating Kupffer cells SAMac (1) -0.14232653077068
48136 regenerating Kupffer cells SAMac (1) -0.202106165584588
48137 regenerating Kupffer cells SAMac (1) -0.143218858927917
48138 regenerating Kupffer cells SAMac (1) -0.0925050972502031
48139 regenerating Kupffer cells SAMac (1) -0.19155619093931
48140 regenerating Kupffer cells SAMac (1) -0.212078187272378
48141 regenerating Kupffer cells SAMac (1) -0.129984897527196
48142 regenerating Kupffer cells SAMac (1) -0.169740918366643
48143 regenerating Kupffer cells SAMac (1) -0.22679485629262
48144 regenerating Kupffer cells SAMac (1) -0.151544920149711
48145 regenerating Kupffer cells SAMac (1) -0.177780691943101
48146 regenerating Kupffer cells SAMac (1) -0.232000980052051
48147 regenerating Kupffer cells SAMac (1) -0.160335445516973
48148 regenerating Kupffer cells SAMac (1) -0.195127337768917
48149 regenerating Kupffer cells SAMac (1) -0.146052624611625
48150 regenerating Kupffer cells SAMac (1) -0.112294560293512
48151 regenerating Kupffer cells SAMac (1) -0.19857597965636
48152 regenerating Kupffer cells SAMac (1) -0.215077478397317
48153 regenerating Kupffer cells SAMac (1) -0.153896266827735
48154 regenerating Kupffer cells SAMac (1) -0.242357130161026
48155 regenerating Kupffer cells SAMac (1) -0.164520871194661
48156 regenerating Kupffer cells SAMac (1) -0.213139429665134
48157 regenerating Kupffer cells SAMac (1) -0.149831345131646
48158 regenerating Kupffer cells SAMac (1) -0.190192519085533
48159 regenerating Kupffer cells SAMac (1) -0.13124685784302
48160 regenerating Kupffer cells SAMac (1) -0.168120283172461
48161 regenerating Kupffer cells SAMac (1) -0.16745134692913
48162 regenerating Kupffer cells SAMac (1) -0.122253960120082
48163 regenerating Kupffer cells SAMac (1) -0.23870857147404
48164 regenerating Kupffer cells SAMac (1) -0.206978559961464
48165 regenerating Kupffer cells SAMac (1) -0.133993017446286
48166 regenerating Kupffer cells SAMac (1) -0.228290810977985
48167 regenerating Kupffer cells SAMac (1) -0.195518776347931
48168 regenerating Kupffer cells SAMac (1) -0.191913502440572
48169 regenerating Kupffer cells SAMac (1) -0.173265102257685
48170 regenerating Kupffer cells SAMac (1) -0.25757782058699
48171 regenerating Kupffer cells SAMac (1) -0.150384474059598
48172 regenerating Kupffer cells SAMac (1) -0.167829053624986
48173 regenerating cDC1 SAMac (1) -0.0862353529785118
48174 regenerating cDC1 SAMac (1) -0.178613543365949
48175 regenerating cDC1 SAMac (1) -0.0827438902574567
48176 regenerating cDC1 SAMac (1) -0.0399508494732538
48177 regenerating cDC1 SAMac (1) -0.135387605383944
48178 regenerating cDC1 SAMac (1) -0.159096252244934
48179 regenerating cDC1 SAMac (1) -0.120416574281947
48180 regenerating cDC1 SAMac (1) -0.192812416543675
48181 regenerating cDC1 SAMac (1) -0.113880489013769
48182 regenerating cDC1 SAMac (1) -0.145661931376178
48183 regenerating cDC1 SAMac (1) -0.118698340228809
48184 regenerating cDC1 SAMac (1) -0.107921525369324
48185 regenerating cDC1 SAMac (1) -0.160211700058382
48186 regenerating cDC1 SAMac (1) -0.187368736756444
48187 regenerating cDC1 SAMac (1) -0.147829344189896
48188 regenerating cDC1 SAMac (1) -0.177027289904522
48189 regenerating cDC1 SAMac (1) -0.0922105562474856
48190 regenerating cDC1 SAMac (1) -0.200993178641122
48191 regenerating cDC1 SAMac (1) -0.150507136327306
48192 regenerating cDC1 SAMac (1) -0.149371762765529
48193 regenerating cDC1 SAMac (1) -0.10999978812451
48194 regenerating cDC1 SAMac (1) -0.177236210582565
48195 regenerating cDC1 SAMac (1) -0.141603732952743
48196 regenerating cDC1 SAMac (1) -0.187494405959062
48197 regenerating activated DCs SAMac (1) -0.0960182639095853
48198 regenerating cDC1 SAMac (1) -0.154108531818776
48199 regenerating cDC1 SAMac (1) -0.0918631292284948
48200 regenerating cDC1 SAMac (1) -0.185887824653302
48201 regenerating cDC1 SAMac (1) -0.0909771269486251
48202 regenerating cDC1 SAMac (1) -0.157834526553081
48203 regenerating cDC1 SAMac (1) -0.0623864153528219
48204 regenerating cDC1 SAMac (1) -0.172556521038063
48205 regenerating cDC1 SAMac (1) -0.0724603825155905
48206 regenerating cDC1 SAMac (1) -0.191340394919168
48207 regenerating cDC1 SAMac (1) -0.13951097505254
48208 regenerating cDC1 SAMac (1) -0.0303910974124626
48209 regenerating cDC1 SAMac (1) -0.200434279088064
48210 regenerating cDC1 SAMac (1) -0.185239757614065
48211 regenerating cDC1 SAMac (1) -0.122860026883682
48212 regenerating cDC1 SAMac (1) -0.121530627627075
48213 regenerating cDC1 SAMac (1) -0.0585784574906268
48214 regenerating cDC1 SAMac (1) -0.106439154432481
48215 regenerating cDC1 SAMac (1) -0.170632149599841
48216 regenerating cDC1 SAMac (1) -0.120733050625496
48217 regenerating cDC1 SAMac (1) -0.119262328586242
48218 regenerating cDC1 SAMac (1) -0.14975943146944
48219 regenerating cDC1 SAMac (1) -0.0884307171562096
48220 regenerating cDC1 SAMac (1) -0.178243699864409
48221 regenerating cDC1 SAMac (1) -0.129662895245202
48222 regenerating cDC1 SAMac (1) -0.11874768960622
48223 regenerating cDC1 SAMac (1) -0.189659391281954
48224 regenerating cDC1 SAMac (1) -0.120651502047569
48225 regenerating cDC1 SAMac (1) -0.17511300467095
48226 regenerating cDC2 SAMac (1) -0.0766590787941538
48227 regenerating cDC2 SAMac (1) -0.130063162758889
48228 regenerating cDC2 SAMac (1) 0.0460490018021259
48229 regenerating cDC2 SAMac (1) -0.0885548438820575
48230 regenerating Kupffer cells SAMac (1) -0.137189658068989
48231 regenerating Kupffer cells SAMac (1) -0.102699569822419
48232 regenerating Kupffer cells SAMac (1) -0.132981932938753
48233 regenerating Kupffer cells SAMac (1) -0.107836265158708
48234 regenerating Kupffer cells SAMac (1) -0.136215150252191
48235 regenerating Kupffer cells SAMac (1) -0.186226959134409
48236 regenerating Kupffer cells SAMac (1) -0.101941420396568
48237 regenerating Kupffer cells SAMac (1) -0.144822051675908
48238 regenerating Kupffer cells SAMac (1) -0.190522406007758
48239 regenerating Kupffer cells SAMac (1) -0.0723780017233519
48240 regenerating Kupffer cells SAMac (1) -0.0830097462317477
48241 regenerating Kupffer cells SAMac (1) -0.117064580414228
48242 regenerating Kupffer cells SAMac (1) -0.114361301842639
48243 regenerating Kupffer cells SAMac (1) -0.197898704241715
48244 regenerating Kupffer cells SAMac (1) -0.112197443728993
48245 regenerating Kupffer cells SAMac (1) -0.10647960505667
48246 regenerating Kupffer cells SAMac (1) -0.128010033139403
48247 regenerating Kupffer cells SAMac (1) -0.102624646594066
48248 regenerating Kupffer cells SAMac (1) -0.1014838431267
48249 regenerating Kupffer cells SAMac (1) -0.179042355579816
48250 regenerating Kupffer cells SAMac (1) -0.188302119262568
48251 regenerating Kupffer cells SAMac (1) -0.109168376456588
48252 regenerating Kupffer cells SAMac (1) -0.0992252636436654
48253 regenerating Kupffer cells SAMac (1) -0.171481102456358
48254 regenerating Kupffer cells SAMac (1) -0.188711759025446
48255 regenerating Kupffer cells SAMac (1) -0.144196752294326
48256 regenerating Kupffer cells SAMac (1) -0.132561480772112
48257 regenerating Kupffer cells SAMac (1) -0.0340715933121772
48258 regenerating Kupffer cells SAMac (1) -0.127491096425644
48259 regenerating Kupffer cells SAMac (1) -0.128527771071415
48260 regenerating Kupffer cells SAMac (1) -0.152513133891341
48261 regenerating Kupffer cells SAMac (1) -0.149176352373574
48262 regenerating Kupffer cells SAMac (1) -0.123097825264216
48263 regenerating Kupffer cells SAMac (1) -0.100237281797654
48264 regenerating Kupffer cells SAMac (1) -0.16568913164388
48265 regenerating Kupffer cells SAMac (1) -0.134682471484235
48266 regenerating Kupffer cells SAMac (1) -0.0175102374976225
48267 regenerating Kupffer cells SAMac (1) -0.165223567156633
48268 regenerating Kupffer cells SAMac (1) -0.0875425762721892
48269 regenerating Kupffer cells SAMac (1) -0.151056489107605
48270 regenerating Kupffer cells SAMac (1) -0.0876975184325685
48271 regenerating Kupffer cells SAMac (1) -0.129979911515913
48272 regenerating Kupffer cells SAMac (1) -0.0729944525677358
48273 regenerating Kupffer cells SAMac (1) -0.0896386779121289
48274 regenerating Kupffer cells SAMac (1) -0.104705915475609
48275 regenerating Kupffer cells SAMac (1) -0.121010762633274
48276 regenerating Kupffer cells SAMac (1) -0.152483425491681
48277 regenerating Kupffer cells SAMac (1) -0.117775941525847
48278 regenerating Kupffer cells SAMac (1) -0.10752081130138
48279 regenerating Kupffer cells SAMac (1) -0.187160766875645
48280 regenerating Kupffer cells SAMac (1) -0.197313810592724
48281 regenerating Kupffer cells SAMac (1) -0.205525349705966
48282 regenerating Kupffer cells SAMac (1) -0.158053161466952
48283 regenerating Kupffer cells SAMac (1) -0.139433781247408
48284 regenerating Kupffer cells SAMac (1) -0.085132806036893
48285 regenerating Kupffer cells SAMac (1) -0.0463775223584914
48286 regenerating Kupffer cells SAMac (1) -0.119946603677244
48287 regenerating Kupffer cells SAMac (1) -0.18028169738635
48288 regenerating Kupffer cells SAMac (1) -0.158924047308843
48289 regenerating Kupffer cells SAMac (1) -0.115933957752445
48290 regenerating Kupffer cells SAMac (1) -0.137419555775818
48291 regenerating Kupffer cells SAMac (1) -0.179990015061578
48292 regenerating Kupffer cells SAMac (1) -0.0760401323846473
48293 regenerating Kupffer cells SAMac (1) -0.163167333542463
48294 regenerating Kupffer cells SAMac (1) -0.142239437690796
48295 regenerating Kupffer cells SAMac (1) -0.122855205849212
48296 regenerating Kupffer cells SAMac (1) -0.194963391458421
48297 regenerating Kupffer cells SAMac (1) -0.126105655085296
48298 regenerating Kupffer cells SAMac (1) -0.0981611495069731
48299 regenerating Kupffer cells SAMac (1) -0.148218057016112
48300 regenerating Kupffer cells SAMac (1) -0.0630910767010573
48301 regenerating Kupffer cells SAMac (1) -0.170478306066859
48302 regenerating Kupffer cells SAMac (1) -0.090778364860774
48303 regenerating Kupffer cells SAMac (1) -0.181863736780546
48304 regenerating Kupffer cells SAMac (1) -0.0403897099991136
48305 regenerating Kupffer cells SAMac (1) -0.0653297850260923
48306 regenerating Kupffer cells SAMac (1) -0.0822150822162444
48307 regenerating Kupffer cells SAMac (1) -0.175699722774323
48308 regenerating Kupffer cells SAMac (1) -0.0435632606377112
48309 regenerating Kupffer cells SAMac (1) -0.0869777091303675
48310 regenerating Kupffer cells SAMac (1) -0.15913428251804
48311 regenerating Kupffer cells SAMac (1) -0.0680711308323221
48312 regenerating Kupffer cells SAMac (1) -0.143033352422304
48313 regenerating Kupffer cells SAMac (1) -0.160933513814022
48314 regenerating Kupffer cells SAMac (1) -0.0583904007413351
48315 regenerating Kupffer cells SAMac (1) -0.117124165218333
48316 regenerating Kupffer cells SAMac (1) -0.0786828919304471
48317 regenerating Kupffer cells
(SUCNR1+) SAMac (1) -0.200573767189185
48318 regenerating Kupffer cells SAMac (1) -0.229993270544875
48319 regenerating Kupffer cells SAMac (1) -0.150171754137301
48320 regenerating Kupffer cells SAMac (1) -0.13495547000405
48321 regenerating Monocytes
(secretory) SAMac (1) -0.153577277080857
48322 regenerating Kupffer cells
(SUCNR1+) SAMac (1) -0.201807263961694
48323 regenerating Kupffer cells SAMac (1) -0.21872340141291
48324 regenerating Kupffer cells
(SUCNR1+) SAMac (1) -0.163033657330143
48325 regenerating Kupffer cells
(SUCNR1+) SAMac (1) -0.172970278213389
48326 regenerating Kupffer cells SAMac (1) -0.22955556389027
48327 regenerating Kupffer cells SAMac (1) -0.213965110011975
48328 regenerating Kupffer cells
(SUCNR1+) SAMac (1) -0.225815997627995
48329 regenerating Kupffer cells
(SUCNR1+) SAMac (1) -0.147766334407548
48330 regenerating Kupffer cells SAMac (1) -0.20384557194203
48331 regenerating Kupffer cells
(SUCNR1+) SAMac (1) -0.178926650238266
48332 regenerating Kupffer cells SAMac (1) -0.128546188615179
48333 regenerating Kupffer cells
(SUCNR1+) SAMac (1) -0.139634424299426
48334 regenerating Kupffer cells
(SUCNR1+) SAMac (1) -0.218152335285913
48335 regenerating Kupffer cells
(SUCNR1+) SAMac (1) -0.220126196132793
48336 regenerating Kupffer cells
(SUCNR1+) SAMac (1) -0.160016220784361
48337 regenerating Kupffer cells SAMac (1) -0.195762385556521
48338 regenerating Monocytes
(TREM2+ CD9+) SAMac (1) -0.158514696450612
48339 regenerating Kupffer cells SAMac (1) -0.2501229318939
48340 regenerating Kupffer cells
(SUCNR1+) SAMac (1) -0.195151527581381
48341 regenerating Kupffer cells
(SUCNR1+) SAMac (1) -0.22134966504037
48342 regenerating Monocytes
(TREM2+ CD9+) SAMac (1) -0.158943513615918
48343 regenerating Kupffer cells
(SUCNR1+) SAMac (1) -0.165113853850818
48344 regenerating Kupffer cells
(SUCNR1+) SAMac (1) -0.234454255166785
48345 regenerating Kupffer cells SAMac (1) -0.125789758791448
48346 regenerating Kupffer cells
(SUCNR1+) SAMac (1) -0.146712730155429
48347 regenerating Kupffer cells
(SUCNR1+) SAMac (1) -0.132953132947087
48348 regenerating Kupffer cells SAMac (1) -0.0850821322310147
48349 regenerating Kupffer cells
(SUCNR1+) SAMac (1) -0.10614954788674
48350 regenerating Kupffer cells SAMac (1) -0.127114648582
48351 regenerating Kupffer cells SAMac (1) -0.265001417950261
48352 regenerating Kupffer cells
(SUCNR1+) SAMac (1) -0.139658637443086
48353 regenerating Kupffer cells
(SUCNR1+) SAMac (1) -0.19762969868235
48354 regenerating Kupffer cells
(SUCNR1+) SAMac (1) -0.160398425843032
48355 regenerating Kupffer cells
(SUCNR1+) SAMac (1) -0.140256796090659
48356 regenerating Kupffer cells
(SUCNR1+) SAMac (1) -0.199426004939013
48357 regenerating Kupffer cells SAMac (1) -0.174175979235985
48358 regenerating Kupffer cells
(SUCNR1+) SAMac (1) -0.249248016811218
48359 regenerating Kupffer cells
(SUCNR1+) SAMac (1) -0.127468280408382
48360 regenerating Monocytes
(secretory) SAMac (1) -0.11170465172291
48361 regenerating Kupffer cells SAMac (1) -0.179049348120369
48362 regenerating Kupffer cells
(SUCNR1+) SAMac (1) -0.0983731726601554
48363 regenerating Kupffer cells
(SUCNR1+) SAMac (1) -0.213180658148688
48364 regenerating Kupffer cells
(SUCNR1+) SAMac (1) -0.220732556214382
48365 regenerating Monocytes
(IGSF21+ GPR34+) SAMac (1) -0.159214366700041
48366 regenerating Monocytes
(IGSF21+ GPR34+) SAMac (1) -0.0268754085496744
48367 regenerating Monocytes
(TREM2+ CD9+) SAMac (1) -0.107867596357865
48368 regenerating Monocytes
(TREM2+ CD9+) SAMac (1) 0.0872618552905802
48369 regenerating Monocytes
(IGSF21+ GPR34+) SAMac (1) -0.0439132065878352
48370 regenerating Monocytes
(secretory) SAMac (1) 0.000142763543748592
48371 regenerating Monocytes
(IGSF21+ GPR34+) SAMac (1) -0.0363091720786975
48372 regenerating Monocytes
(secretory) SAMac (1) -0.109376952816972
48373 regenerating Monocytes
(secretory) SAMac (1) -0.127325476368868
48374 regenerating Monocytes
(secretory) SAMac (1) -0.192866043099605
48375 regenerating Monocytes
(IGSF21+ GPR34+) SAMac (1) -0.121899688179955
48376 regenerating Monocytes
(TREM2+ CD9+) SAMac (1) -0.119203321470002
48377 regenerating Monocytes
(secretory) SAMac (1) -0.0354386209122677
48378 regenerating Monocytes
(secretory) SAMac (1) -0.0985859188562017
48379 regenerating Monocytes
(IGSF21+ GPR34+) SAMac (1) 0.0031025346597795
48380 regenerating Monocytes
(secretory) SAMac (1) -0.0310060966279446
48381 regenerating Monocytes
(secretory) SAMac (1) -0.0119538559008598
48382 regenerating Monocytes
(secretory) SAMac (1) -0.110934244957978
48383 regenerating Monocytes
(secretory) SAMac (1) 0.00488130046321994
48384 regenerating Monocytes
(secretory) SAMac (1) -0.0511005782056994
48385 regenerating Monocytes
(IGSF21+ GPR34+) SAMac (1) -0.0396256036904515
48386 regenerating Monocytes
(IGSF21+ GPR34+) SAMac (1) -0.152473720905585
48387 regenerating cDC2 SAMac (1) -0.0518130208561821
48388 regenerating cDC2 SAMac (1) -0.0305845614633751
48389 regenerating Monocytes
(IGSF21+ GPR34+) SAMac (1) -0.00482875082491779
48390 regenerating Monocytes
(secretory) SAMac (1) -0.0745244385501111
48391 regenerating Monocytes
(secretory) SAMac (1) -0.117110034264938
48392 regenerating Monocytes
(IGSF21+ GPR34+) SAMac (1) -0.127444911008767
48393 regenerating Monocytes
(secretory) SAMac (1) -0.0417646259801557
48394 regenerating Monocytes
(TREM2+ CD9+) SAMac (1) -0.0949309248524337
48395 regenerating Monocytes
(IGSF21+ GPR34+) SAMac (1) -0.0599459710661743
48396 regenerating Monocytes
(TREM2+ CD9+) SAMac (1) -0.122189138141684
48397 regenerating Monocytes
(secretory) SAMac (1) -0.123108575044363
48398 regenerating Monocytes
(IGSF21+ GPR34+) SAMac (1) -0.109379086931573
48399 regenerating Monocytes
(secretory) SAMac (1) -0.0737006410094081
48400 regenerating Monocytes
(secretory) SAMac (1) -0.129331954961687
48401 regenerating Monocytes
(IGSF21+ GPR34+) SAMac (1) -0.0551181729652765
48402 regenerating Monocytes
(IGSF21+ GPR34+) SAMac (1) -0.0298595759492042
48403 regenerating Monocytes
(IGSF21+ GPR34+) SAMac (1) 0.0394137704864256
48404 regenerating Monocytes
(TREM2+ CD9+) SAMac (1) -0.17839515071607
48405 regenerating Monocytes
(IGSF21+ GPR34+) SAMac (1) -0.143256282297194
48406 regenerating Monocytes
(IGSF21+ GPR34+) SAMac (1) -0.154954833267635
48407 regenerating Monocytes
(secretory) SAMac (1) -0.0152601763030596
48408 regenerating Monocytes
(IGSF21+ GPR34+) SAMac (1) -0.0252587742615671
48409 regenerating Monocytes
(IGSF21+ GPR34+) SAMac (1) -0.0822696835675466
48410 regenerating Monocytes
(IGSF21+ GPR34+) SAMac (1) -0.17880354056622
48411 regenerating Monocytes
(TREM2+ CD9+) SAMac (1) -0.0280784142443515
48412 regenerating Monocytes
(TREM2+ CD9+) SAMac (1) -0.100632504587473
48413 regenerating Monocytes
(TREM2+ CD9+) SAMac (1) -0.138675762647168
48414 regenerating Monocytes
(secretory) SAMac (1) -0.0882371934602086
48415 regenerating Monocytes
(IGSF21+ GPR34+) SAMac (1) -0.068234224577049
48416 regenerating Monocytes
(TREM2+ CD9+) SAMac (1) -0.146629752845248
48417 regenerating Monocytes
(IGSF21+ GPR34+) SAMac (1) -0.100931833100246
48418 regenerating Monocytes
(IGSF21+ GPR34+) SAMac (1) -0.113977183694265
48419 regenerating Monocytes
(IGSF21+ GPR34+) SAMac (1) 0.0222605808804954
48420 regenerating Monocytes
(IGSF21+ GPR34+) SAMac (1) -0.0452053048967679
48421 regenerating Monocytes
(IGSF21+ GPR34+) SAMac (1) -0.186771653005117
48422 regenerating Monocytes
(secretory) SAMac (1) -0.122580900031262
48423 regenerating Monocytes
(TREM2+ CD9+) SAMac (1) 0.179135817027152
48424 regenerating Monocytes
(TREM2+ CD9+) SAMac (1) -0.150717168513477
48425 regenerating Monocytes
(IGSF21+ GPR34+) SAMac (1) -0.0480967804775941
48426 regenerating Monocytes
(IGSF21+ GPR34+) SAMac (1) 0.0161110787342408
48427 regenerating Monocytes
(secretory) SAMac (1) -0.066124242285548
48428 regenerating Monocytes
(IGSF21+ GPR34+) SAMac (1) 0.00595011622906055
48429 regenerating Monocytes
(IGSF21+ GPR34+) SAMac (1) -0.100378028509861
48430 regenerating cDC2 SAMac (1) 0.0457213291628386
48431 regenerating cDC2 SAMac (1) -0.0209670028585069
48432 regenerating Monocytes
(secretory) SAMac (1) -0.146970350444944
48433 regenerating Monocytes
(IGSF21+ GPR34+) SAMac (1) -0.0728231705683621
48434 regenerating Monocytes
(IGSF21+ GPR34+) SAMac (1) -0.0751550541720803
48435 regenerating Monocytes
(IGSF21+ GPR34+) SAMac (1) 0.173677087829361
48436 regenerating Monocytes
(IGSF21+ GPR34+) SAMac (1) -0.0270844802020964
48437 regenerating Monocytes
(secretory) SAMac (1) -0.0666884379879419
48438 regenerating Monocytes
(secretory) SAMac (1) -0.0943184838496476
48439 regenerating Monocytes
(IGSF21+ GPR34+) SAMac (1) -0.188892319663566
48440 regenerating Monocytes
(TREM2+ CD9+) SAMac (1) -0.0481954904052443
48441 regenerating Monocytes
(TREM2+ CD9+) SAMac (1) -0.0555601412728878
48442 regenerating Monocytes
(IGSF21+ GPR34+) SAMac (1) -0.0135089454421025
48443 regenerating Kupffer cells SAMac (1) -0.159667626405553
48444 regenerating Monocytes
(secretory) SAMac (1) -0.128119159013337
48445 regenerating Monocytes
(secretory) SAMac (1) -0.0032281822659011
48446 regenerating Monocytes
(IGSF21+ GPR34+) SAMac (1) -0.068007685173634
48447 regenerating Monocytes
(secretory) SAMac (1) -0.0133063615930898
48448 regenerating Monocytes
(secretory) SAMac (1) 0.00126152690870268
48449 regenerating Monocytes
(IGSF21+ GPR34+) SAMac (1) -0.0478733246537643
48450 regenerating Monocytes
(TREM2+ CD9+) SAMac (1) -0.0628733980021153
48451 regenerating Monocytes
(IGSF21+ GPR34+) SAMac (1) -0.166169709180414
48452 regenerating Monocytes
(TREM2+ CD9+) SAMac (1) -0.0342894975956776
48453 regenerating cDC2 SAMac (1) -0.035564114628318
48454 regenerating cDC2 SAMac (1) -0.0571725510616431
48455 regenerating Monocytes
(secretory) SAMac (1) 0.0601683995443413
48456 regenerating Monocytes
(TREM2+ CD9+) SAMac (1) -0.0873847892935767
48457 regenerating Monocytes
(secretory) SAMac (1) -0.0770785646564491
48458 regenerating Monocytes
(secretory) SAMac (1) -0.0309957509222164
48459 regenerating Monocytes
(TREM2+ CD9+) SAMac (1) -0.106641762848324
48460 regenerating Monocytes
(secretory) SAMac (1) -0.0484328332495202
48461 regenerating Monocytes
(secretory) SAMac (1) -0.0237531283182406
48462 regenerating cDC2 SAMac (1) -0.0649900553618686
48463 regenerating cDC2 SAMac (1) 0.0930681922460657
48464 regenerating Monocytes
(secretory) SAMac (1) -0.105639147381615
48465 regenerating Monocytes
(IGSF21+ GPR34+) SAMac (1) 0.03858460019308
48466 regenerating Monocytes
(TREM2+ CD9+) SAMac (1) -0.088129970808173
48467 regenerating Monocytes
(IGSF21+ GPR34+) SAMac (1) -0.0332809730432715
48468 regenerating Monocytes
(IGSF21+ GPR34+) SAMac (1) -0.130977968279449
48469 regenerating Monocytes
(IGSF21+ GPR34+) SAMac (1) -0.156078479976682
48470 regenerating Monocytes
(secretory) SAMac (1) -0.152736099195249
48471 regenerating Monocytes
(IGSF21+ GPR34+) SAMac (1) -0.00607377221414163
48472 regenerating Monocytes
(IGSF21+ GPR34+) SAMac (1) -0.0488046627335336
48473 regenerating Monocytes
(secretory) SAMac (1) -0.11692770812713
48474 regenerating Monocytes
(TREM2+ CD9+) SAMac (1) -0.160683280918531
48475 regenerating Monocytes
(TREM2+ CD9+) SAMac (1) -0.0211600461198224
48476 regenerating Monocytes
(IGSF21+ GPR34+) SAMac (1) -0.115534180312761
48477 regenerating Monocytes
(IGSF21+ GPR34+) SAMac (1) 0.00310793013393024
48478 regenerating Monocytes
(secretory) SAMac (1) 0.0668372710697941
48479 regenerating Monocytes
(TREM2+ CD9+) SAMac (1) -0.0524935179397691
48480 regenerating Monocytes
(TREM2+ CD9+) SAMac (1) -0.164056328309359
48481 regenerating Monocytes
(IGSF21+ GPR34+) SAMac (1) -0.191080476233809
48482 regenerating cDC2 SAMac (1) -0.0305334261925963
48483 regenerating Monocytes
(TREM2+ CD9+) SAMac (1) -0.0203674695847599
48484 regenerating Monocytes
(IGSF21+ GPR34+) SAMac (1) -0.102854790593169
48485 regenerating Monocytes
(IGSF21+ GPR34+) SAMac (1) -0.0153171593057069
48486 regenerating Monocytes
(IGSF21+ GPR34+) SAMac (1) 0.00528046400942123
48487 regenerating Monocytes
(IGSF21+ GPR34+) SAMac (1) 0.0222914673334334
48488 regenerating Monocytes
(IGSF21+ GPR34+) SAMac (1) -0.0296819596116325
48489 regenerating Monocytes
(IGSF21+ GPR34+) SAMac (1) -0.027248679402531
48490 regenerating Kupffer cells SAMac (1) -0.040633832559918
48491 regenerating Kupffer cells SAMac (1) -0.116906959643034
48492 regenerating Kupffer cells SAMac (1) -0.146171773879699
48493 regenerating Monocytes
(TREM2+ CD9+) SAMac (1) -0.0521153703100711
48494 regenerating Kupffer cells SAMac (1) -0.0605530282913719
48495 regenerating Kupffer cells SAMac (1) -0.0582089308982789
48496 regenerating Kupffer cells SAMac (1) -0.0685986747687388
48497 regenerating Monocytes
(TREM2+ CD9+) SAMac (1) -0.128542175228847
48498 regenerating cDC2 SAMac (1) 0.0120795610897711
48499 regenerating Monocytes
(IGSF21+ GPR34+) SAMac (1) -0.00618017413760646
48500 regenerating Monocytes
(IGSF21+ GPR34+) SAMac (1) -0.113543801387484
48501 regenerating Monocytes
(IGSF21+ GPR34+) SAMac (1) -0.0919214585530694
48502 regenerating Monocytes
(IGSF21+ GPR34+) SAMac (1) -0.103344748827018
48503 regenerating Monocytes
(TREM2+ CD9+) SAMac (1) -0.0738034457413341
48504 regenerating Monocytes
(IGSF21+ GPR34+) SAMac (1) -0.142917281980006
48505 regenerating Monocytes
(TREM2+ CD9+) SAMac (1) -0.0409665680815638
48506 regenerating Monocytes
(TREM2+ CD9+) SAMac (1) -0.0869192224661853
48507 regenerating Monocytes
(IGSF21+ GPR34+) SAMac (1) -0.105305398923672
48508 regenerating Monocytes
(IGSF21+ GPR34+) SAMac (1) -0.12507640057218
48509 regenerating Monocytes
(TREM2+ CD9+) SAMac (1) -0.0761102189175157
48510 regenerating Monocytes
(IGSF21+ GPR34+) SAMac (1) -0.00939668190717508
48511 regenerating Monocytes
(IGSF21+ GPR34+) SAMac (1) -0.0460316520744408
48512 regenerating Monocytes
(TREM2+ CD9+) SAMac (1) -0.134170310723255
48513 regenerating Monocytes
(IGSF21+ GPR34+) SAMac (1) -0.132703756733531
48514 regenerating Monocytes
(TREM2+ CD9+) SAMac (1) 0.0206677902373082
48515 regenerating Monocytes
(IGSF21+ GPR34+) SAMac (1) -0.0330123894347646
48516 regenerating Monocytes
(IGSF21+ GPR34+) SAMac (1) -0.0520576608206192
48517 regenerating Monocytes
(IGSF21+ GPR34+) SAMac (1) -0.0616266943958099
48518 regenerating Monocytes
(IGSF21+ GPR34+) SAMac (1) 0.00812007297323339
48519 regenerating Monocytes
(IGSF21+ GPR34+) SAMac (1) -0.0839366973598954
48520 regenerating Monocytes
(IGSF21+ GPR34+) SAMac (1) -0.0037834552530398
48521 regenerating Monocytes
(IGSF21+ GPR34+) SAMac (1) -0.0760725859802702
48522 regenerating Monocytes
(IGSF21+ GPR34+) SAMac (1) -0.00770110931647455
48523 regenerating Monocytes
(IGSF21+ GPR34+) SAMac (1) -0.119047378256261
48524 regenerating Monocytes
(TREM2+ CD9+) SAMac (1) -0.154602069441746
48525 regenerating Monocytes
(IGSF21+ GPR34+) SAMac (1) -0.178172901915561
48526 regenerating Monocytes
(TREM2+ CD9+) SAMac (1) -0.10137900145814
48527 regenerating Monocytes
(IGSF21+ GPR34+) SAMac (1) -0.0642162892132454
48528 regenerating cDC2 SAMac (1) -0.0883977379145749
48529 regenerating cDC2 SAMac (1) -0.0450799243484104
48530 regenerating Monocytes
(IGSF21+ GPR34+) SAMac (1) -0.084871840565399
48531 regenerating Monocytes
(IGSF21+ GPR34+) SAMac (1) -0.093168155450301
48532 regenerating Monocytes
(IGSF21+ GPR34+) SAMac (1) -0.20096083192214
48533 regenerating Monocytes
(IGSF21+ GPR34+) SAMac (1) -0.0392215857660803
48534 regenerating Monocytes
(IGSF21+ GPR34+) SAMac (1) 0.00123102316201301
48535 regenerating Monocytes
(IGSF21+ GPR34+) SAMac (1) -0.19782369879711
48536 regenerating Monocytes
(TREM2+ CD9+) SAMac (1) -0.0618808145582188
48537 regenerating Monocytes
(IGSF21+ GPR34+) SAMac (1) -0.0792479695918472
48538 regenerating cDC2 SAMac (1) -0.0915969256165095
48539 regenerating Monocytes
(IGSF21+ GPR34+) SAMac (1) -0.18942924660499
48540 regenerating Monocytes
(TREM2+ CD9+) SAMac (1) -0.184716814580083
48541 regenerating Monocytes
(IGSF21+ GPR34+) SAMac (1) 0.0160276622680221
48542 regenerating Monocytes
(IGSF21+ GPR34+) SAMac (1) -0.122201020430548
48543 regenerating Monocytes
(IGSF21+ GPR34+) SAMac (1) -0.129332241106656
48544 regenerating Monocytes
(TREM2+ CD9+) SAMac (1) -0.0723763600880713
48545 regenerating Monocytes
(IGSF21+ GPR34+) SAMac (1) -0.123855102697289
48546 regenerating Monocytes
(TREM2+ CD9+) SAMac (1) -0.0139711718933477
48547 regenerating Monocytes
(IGSF21+ GPR34+) SAMac (1) 0.0602294562864245
48548 regenerating Monocytes
(TREM2+ CD9+) SAMac (1) 0.147009924742213
48549 regenerating Monocytes
(TREM2+ CD9+) SAMac (1) -0.0883253799165949
48550 embolized Kupffer cells SAMac (1) -0.0974211275600507
48551 embolized Kupffer cells SAMac (1) -0.0240251522870968
48552 embolized Macrophages
(HES4+) SAMac (1) -0.0564801367641044
48553 embolized Kupffer cells SAMac (1) -0.0273238902018521
48554 embolized Macrophages
(HES4+) SAMac (1) 0.04995595594299
48555 embolized Kupffer cells SAMac (1) -0.0540268810619654
48556 embolized Monocytes
(TREM2+ CD9+) SAMac (1) 0.0602806188450579
48557 embolized Monocytes
(TREM2+ CD9+) SAMac (1) 0.0189343099300447
48558 embolized Monocytes
(TREM2+ CD9+) SAMac (1) 0.246138108982674
48559 embolized cDC2 SAMac (1) -0.0336899693862953
48560 regenerating Monocytes
(IGSF21+ GPR34+) SAMac (1) 0.150956367437564
48561 regenerating cDC2 SAMac (1) 0.0769566452792965
48562 regenerating Kupffer cells
(SUCNR1+) SAMac (1) -0.0221994579682775
48563 embolized cDC2 SAMac (1) 0.0450284162892033
48564 embolized cDC2 SAMac (1) 0.0883472331346206
48565 embolized cDC2 SAMac (1) 0.0366101371337497
48566 embolized cDC2 SAMac (1) -0.116317331996788
48567 embolized cDC2 SAMac (1) -0.0288074510188783
48568 embolized cDC2 SAMac (1) 0.18250906392063
48569 embolized cDC2 SAMac (1) -0.00449216177810466
48570 embolized cDC2 SAMac (1) 0.0419893423062672
48571 embolized cDC2 SAMac (1) 0.0421337986832606
48572 embolized cDC2 SAMac (1) -0.0888980355843241
48573 embolized cDC2 SAMac (1) -0.00612105688340364
48574 embolized cDC2 SAMac (1) -0.0487871910569601
48575 embolized cDC2 SAMac (1) -0.00580210399828382
48576 embolized cDC2 SAMac (1) -0.0419751378341736
48577 embolized cDC2 SAMac (1) 0.05102595155635
48578 embolized cDC2 SAMac (1) -0.0870539374444402
48579 embolized cDC2 SAMac (1) 0.062062747448748
48580 embolized cDC2 SAMac (1) -0.0522782605078219
48581 embolized cDC2 SAMac (1) -0.0929352960819119
48582 embolized cDC2 SAMac (1) -0.0916587635595746
48583 embolized cDC2 SAMac (1) 0.0974224566519449
48584 embolized cDC2 SAMac (1) -0.0248717795523835
48585 embolized cDC2 SAMac (1) 1.69441642091095e-05
48586 embolized cDC2 SAMac (1) 0.0682058048079463
48587 embolized cDC2 SAMac (1) 0.0283270222210321
48588 embolized cDC2 SAMac (1) 0.130630501271036
48589 embolized cDC2 SAMac (1) 0.0375397841190116
48590 embolized cDC2 SAMac (1) -0.0991019539668967
48591 embolized cDC2 SAMac (1) -0.0869702664317823
48592 embolized cDC2 SAMac (1) 0.106218272525297
48593 embolized cDC2 SAMac (1) -0.0194789289492676
48594 embolized activated DCs SAMac (1) -0.0748312576191744
48595 embolized cDC2 SAMac (1) 0.00970030245427594
48596 embolized cDC2 SAMac (1) -0.0500636410215193
48597 embolized cDC2 SAMac (1) 0.0171425690896898
48598 embolized cDC2 SAMac (1) -0.0404932707698955
48599 embolized cDC2 SAMac (1) -0.0174577539808762
48600 embolized cDC2 SAMac (1) -0.0147064581041823
48601 embolized cDC2 SAMac (1) -0.033265495977168
48602 embolized cDC2 SAMac (1) -0.0266597406009018
48603 embolized cDC2 SAMac (1) 0.0555529519601755
48604 embolized activated DCs SAMac (1) -0.104383433629154
48605 embolized cDC2 SAMac (1) -0.152493325650186
48606 embolized cDC2 SAMac (1) -0.0203052045137967
48607 embolized cDC2 SAMac (1) -0.0954503061890047
48608 embolized cDC2 SAMac (1) 0.124103236451245
48609 embolized cDC2 SAMac (1) -0.0581057964911024
48610 embolized cDC2 SAMac (1) 0.0221005499177593
48611 embolized cDC2 SAMac (1) 0.0860834900402526
48612 embolized cDC2 SAMac (1) -0.111082075401892
48613 embolized cDC2 SAMac (1) -0.0934303340864223
48614 embolized cDC2 SAMac (1) -0.00939434677125928
48615 embolized cDC2 SAMac (1) -0.0537263837694502
48616 embolized cDC2 SAMac (1) -0.00862243156952033
48617 embolized cDC2 SAMac (1) 0.0255084608413215
48618 embolized cDC2 SAMac (1) 0.0861191467970895
48619 embolized cDC2 SAMac (1) 0.0190017529538741
48620 embolized cDC2 SAMac (1) -0.054604262388313
48621 embolized cDC2 SAMac (1) -0.0380334636419047
48622 embolized cDC2 SAMac (1) -0.123134299946613
48623 embolized cDC2 SAMac (1) -0.084360514869342
48624 embolized cDC2 SAMac (1) 0.030044133828193
48625 embolized cDC2 SAMac (1) -0.0505455128487131
48626 embolized cDC2 SAMac (1) 0.076236576361393
48627 embolized cDC2 SAMac (1) -0.0907486397687989
48628 embolized cDC2 SAMac (1) 0.0169974780793307
48629 embolized cDC1 SAMac (1) -0.0666725961401506
48630 embolized cDC2 SAMac (1) 0.0237525180163887
48631 embolized activated DCs SAMac (1) -0.143330380305075
48632 embolized cDC2 SAMac (1) 0.0248636055235033
48633 embolized cDC2 SAMac (1) 0.120225376654764
48634 embolized cDC2 SAMac (1) 0.0121351626663228
48635 embolized cDC2 SAMac (1) -0.0131964056761506
48636 embolized cDC2 SAMac (1) -0.173601550489519
48637 embolized cDC2 SAMac (1) 0.0576115484929506
48638 embolized cDC2 SAMac (1) 0.0149113197688201
48639 embolized cDC2 SAMac (1) 0.0297761353026976
48640 embolized cDC2 SAMac (1) 0.0429308645165038
48641 embolized cDC2 SAMac (1) 0.0681417358829441
48642 embolized cDC2 SAMac (1) 0.075873947309019
48643 embolized cDC2 SAMac (1) -0.0816128296628766
48644 embolized cDC2 SAMac (1) 0.0379184917230639
48645 embolized cDC2 SAMac (1) 0.0119196026007954
48646 embolized cDC2 SAMac (1) 0.148217717954986
48647 embolized cDC1 SAMac (1) -0.0118216730652985
48648 embolized cDC2 SAMac (1) -0.0539823491071084
48649 embolized cDC2 SAMac (1) 0.0334222999093318
48650 embolized cDC2 SAMac (1) -0.0859870270274739
48651 embolized cDC2 SAMac (1) 0.0488190511645034
48652 embolized cDC2 SAMac (1) -0.124957192783961
48653 embolized cDC2 SAMac (1) 0.117504208716048
48654 embolized cDC2 SAMac (1) -0.0264867593679144
48655 embolized cDC2 SAMac (1) -0.0735173696187797
48656 embolized cDC2 SAMac (1) -0.0182232163536397
48657 embolized cDC2 SAMac (1) -0.0773297289057697
48658 embolized cDC2 SAMac (1) -0.00355551775245977
48659 embolized cDC2 SAMac (1) -0.0453946797566188
48660 embolized cDC2 SAMac (1) 0.0351866412030284
48661 embolized Kupffer cells
(SUCNR1+) SAMac (1) -0.0529659115376904
48662 embolized Kupffer cells
(SUCNR1+) SAMac (1) -0.129019957979204
48663 embolized Kupffer cells
(SUCNR1+) SAMac (1) -0.11181694374076
48664 embolized Kupffer cells
(SUCNR1+) SAMac (1) -0.183518297718344
48665 embolized Kupffer cells
(SUCNR1+) SAMac (1) -0.0332485456672049
48666 embolized Kupffer cells
(SUCNR1+) SAMac (1) -0.115185161592211
48667 embolized Kupffer cells
(SUCNR1+) SAMac (1) -0.0468780427349529
48668 embolized Kupffer cells
(SUCNR1+) SAMac (1) -0.0520592896478297
48669 embolized Kupffer cells
(SUCNR1+) SAMac (1) -0.141478217559428
48670 embolized Kupffer cells
(SUCNR1+) SAMac (1) -0.225460864386438
48671 embolized Kupffer cells
(SUCNR1+) SAMac (1) -0.163599471149567
48672 embolized Kupffer cells
(SUCNR1+) SAMac (1) -0.0916350650009667
48673 embolized Kupffer cells
(SUCNR1+) SAMac (1) -0.175850777991936
48674 embolized Kupffer cells
(SUCNR1+) SAMac (1) -0.129076057720419
48675 embolized Kupffer cells
(SUCNR1+) SAMac (1) -0.139121725719138
48676 embolized Kupffer cells
(SUCNR1+) SAMac (1) -0.131057115600635
48677 embolized Kupffer cells
(SUCNR1+) SAMac (1) -0.145194371096531
48678 embolized Kupffer cells
(SUCNR1+) SAMac (1) -0.11988999159207
48679 embolized Kupffer cells
(SUCNR1+) SAMac (1) -0.172090956915349
48680 embolized Monocytes
(secretory) SAMac (1) -0.0848708510513864
48681 embolized Kupffer cells
(SUCNR1+) SAMac (1) -0.2261317616203
48682 embolized Kupffer cells
(SUCNR1+) SAMac (1) -0.111758416058324
48683 embolized Kupffer cells
(SUCNR1+) SAMac (1) -0.159877323002372
48684 embolized Kupffer cells
(SUCNR1+) SAMac (1) -0.172752216375855
48685 embolized Kupffer cells
(SUCNR1+) SAMac (1) -0.109715334917671
48686 embolized Kupffer cells
(SUCNR1+) SAMac (1) -0.0879228466439584
48687 embolized Kupffer cells
(SUCNR1+) SAMac (1) -0.190905525095208
48688 embolized Kupffer cells
(SUCNR1+) SAMac (1) -0.117928421892696
48689 embolized Kupffer cells SAMac (1) -0.0823187418200552
48690 embolized Kupffer cells
(SUCNR1+) SAMac (1) -0.0567038628061213
48691 embolized Kupffer cells
(SUCNR1+) SAMac (1) -0.138346595158865
48692 embolized Kupffer cells
(SUCNR1+) SAMac (1) -0.12308991385037
48693 embolized Kupffer cells
(SUCNR1+) SAMac (1) -0.214550908181109
48694 embolized Kupffer cells
(SUCNR1+) SAMac (1) -0.198239101763467
48695 embolized Kupffer cells
(SUCNR1+) SAMac (1) -0.239899530929717
48696 embolized Kupffer cells
(SUCNR1+) SAMac (1) -0.129527866147589
48697 embolized Kupffer cells
(SUCNR1+) SAMac (1) -0.0692223489249278
48698 embolized Kupffer cells
(SUCNR1+) SAMac (1) -0.112979567137645
48699 embolized Kupffer cells
(SUCNR1+) SAMac (1) -0.0671009672099486
48700 embolized Kupffer cells
(SUCNR1+) SAMac (1) -0.101195956691785
48701 embolized Kupffer cells
(SUCNR1+) SAMac (1) -0.104459416539683
48702 embolized Kupffer cells
(SUCNR1+) SAMac (1) -0.0928128824041951
48703 embolized Kupffer cells
(SUCNR1+) SAMac (1) -0.170433865336009
48704 embolized Kupffer cells
(SUCNR1+) SAMac (1) -0.0820761758524176
48705 embolized Kupffer cells
(SUCNR1+) SAMac (1) -0.0975701325470064
48706 embolized Kupffer cells
(SUCNR1+) SAMac (1) -0.0922811178438332
48707 embolized Kupffer cells
(SUCNR1+) SAMac (1) -0.127594310172732
48708 embolized Kupffer cells
(SUCNR1+) SAMac (1) -0.080469770221832
48709 embolized Kupffer cells
(SUCNR1+) SAMac (1) -0.151165456457685
48710 embolized Kupffer cells
(SUCNR1+) SAMac (1) -0.1162164600806
48711 embolized Kupffer cells
(SUCNR1+) SAMac (1) -0.101032175831386
48712 embolized Kupffer cells
(SUCNR1+) SAMac (1) -0.186430392607985
48713 embolized Kupffer cells
(SUCNR1+) SAMac (1) -0.11390092348283
48714 embolized Kupffer cells
(SUCNR1+) SAMac (1) -0.0742052246445984
48715 embolized Kupffer cells
(SUCNR1+) SAMac (1) -0.160534974853986
48716 embolized Kupffer cells
(SUCNR1+) SAMac (1) -0.236626929764169
48717 embolized Kupffer cells
(SUCNR1+) SAMac (1) -0.0737694817959039
48718 embolized Kupffer cells
(SUCNR1+) SAMac (1) -0.0953864415727942
48719 embolized Kupffer cells
(SUCNR1+) SAMac (1) -0.119305815989096
48720 embolized Kupffer cells
(SUCNR1+) SAMac (1) -0.129960077175212
48721 embolized Kupffer cells
(SUCNR1+) SAMac (1) -0.203293392098305
48722 embolized Kupffer cells
(SUCNR1+) SAMac (1) -0.184417767727188
48723 embolized Kupffer cells
(SUCNR1+) SAMac (1) -0.140609326437525
48724 embolized Kupffer cells
(SUCNR1+) SAMac (1) -0.0433331358636948
48725 embolized Kupffer cells
(SUCNR1+) SAMac (1) -0.152810503601989
48726 embolized Kupffer cells
(SUCNR1+) SAMac (1) -0.149851286794571
48727 embolized Kupffer cells
(SUCNR1+) SAMac (1) -0.230621176522673
48728 embolized Kupffer cells
(SUCNR1+) SAMac (1) -0.186169642239068
48729 embolized Kupffer cells
(SUCNR1+) SAMac (1) -0.085121738039086
48730 embolized Kupffer cells
(SUCNR1+) SAMac (1) -0.172103096460607
48731 embolized Kupffer cells
(SUCNR1+) SAMac (1) -0.0913029973358387
48732 embolized Kupffer cells SAMac (1) -0.11003224403801
48733 embolized Kupffer cells
(SUCNR1+) SAMac (1) -0.108568191627735
48734 embolized Kupffer cells
(SUCNR1+) SAMac (1) 0.0267437844293282
48735 embolized Kupffer cells
(SUCNR1+) SAMac (1) -0.00855332309709145
48736 embolized Kupffer cells
(SUCNR1+) SAMac (1) -0.19062018417766
48737 embolized Kupffer cells
(SUCNR1+) SAMac (1) -0.167783760310473
48738 embolized Kupffer cells
(SUCNR1+) SAMac (1) -0.213621123086303
48739 embolized Kupffer cells
(SUCNR1+) SAMac (1) -0.0441333352655937
48740 embolized Kupffer cells
(SUCNR1+) SAMac (1) -0.120475454677614
48741 embolized Kupffer cells
(SUCNR1+) SAMac (1) -0.128335189542815
48742 embolized Kupffer cells
(SUCNR1+) SAMac (1) -0.132098809735203
48743 embolized Kupffer cells
(SUCNR1+) SAMac (1) -0.152624047911969
48744 embolized Kupffer cells
(SUCNR1+) SAMac (1) -0.149305294859193
48745 embolized Kupffer cells
(SUCNR1+) SAMac (1) -0.169493631370329
48746 embolized Kupffer cells
(SUCNR1+) SAMac (1) -0.0601870288309654
48747 embolized Kupffer cells
(SUCNR1+) SAMac (1) -0.166554078458247
48748 embolized Kupffer cells
(SUCNR1+) SAMac (1) -0.172487278904289
48749 embolized Kupffer cells
(SUCNR1+) SAMac (1) -0.122076981693974
48750 embolized Kupffer cells
(SUCNR1+) SAMac (1) -0.0486862793504985
48751 embolized Kupffer cells
(SUCNR1+) SAMac (1) -0.233626173229969
48752 embolized Kupffer cells
(SUCNR1+) SAMac (1) -0.142195749954435
48753 embolized Kupffer cells
(SUCNR1+) SAMac (1) -0.140643030773897
48754 embolized Kupffer cells
(SUCNR1+) SAMac (1) -0.196922027418122
48755 embolized Kupffer cells
(SUCNR1+) SAMac (1) -0.0967487757868204
48756 embolized Kupffer cells
(SUCNR1+) SAMac (1) -0.115134671831898
48757 embolized Kupffer cells
(SUCNR1+) SAMac (1) -0.124689315677042
48758 embolized Kupffer cells
(SUCNR1+) SAMac (1) -0.122533466757105
48759 embolized Kupffer cells
(SUCNR1+) SAMac (1) -0.173566747977785
48760 embolized Kupffer cells
(SUCNR1+) SAMac (1) -0.0887074431756882
48761 embolized Kupffer cells
(SUCNR1+) SAMac (1) -0.160416100154175
48762 embolized Monocytes
(TREM2+ CD9+) SAMac (1) -0.118169052915112
48763 embolized Kupffer cells SAMac (1) -0.0751561196934068
48764 embolized Kupffer cells
(SUCNR1+) SAMac (1) -0.125242810143173
48765 embolized Kupffer cells
(SUCNR1+) SAMac (1) -0.109417065211334
48766 embolized Kupffer cells
(SUCNR1+) SAMac (1) -0.154825329448268
48767 embolized Kupffer cells
(SUCNR1+) SAMac (1) -0.10362055972463
48768 embolized Kupffer cells
(SUCNR1+) SAMac (1) -0.181834689346014
48769 embolized Kupffer cells
(SUCNR1+) SAMac (1) -0.0937799851621175
48770 embolized Macrophages
(HES4+) SAMac (1) 0.0460689721341396
48771 embolized Monocytes
(IGSF21+ GPR34+) SAMac (1) 0.0298261505307525
48772 embolized Monocytes
(IGSF21+ GPR34+) SAMac (1) 0.0507950300053587
48773 embolized Monocytes
(IGSF21+ GPR34+) SAMac (1) -0.0229179779690702
48774 embolized cDC2 SAMac (1) 0.131042361357819
48775 embolized Monocytes
(IGSF21+ GPR34+) SAMac (1) 0.0323981980145393
48776 embolized cDC2 SAMac (1) 0.154677998796184
48777 embolized Monocytes
(TREM2+ CD9+) SAMac (1) 0.00677711858022284
48778 embolized Macrophages
(HES4+) SAMac (1) 0.0402544186196092
48779 embolized cDC2 SAMac (1) -0.0610749815304727
48780 embolized Monocytes
(TREM2+ CD9+) SAMac (1) 0.0681073049405514
48781 embolized Monocytes
(TREM2+ CD9+) SAMac (1) -0.0179211096387319
48782 embolized cDC2 SAMac (1) 0.110144034795927
48783 embolized cDC2 SAMac (1) -0.0199886694318347
48784 embolized Monocytes
(IGSF21+ GPR34+) SAMac (1) -0.0676921938536056
48785 embolized Monocytes
(TREM2+ CD9+) SAMac (1) -0.046519556878478
48786 embolized cDC2 SAMac (1) 0.101152245243154
48787 embolized cDC2 SAMac (1) 0.026979645020467
48788 embolized Macrophages
(HES4+) SAMac (1) 0.11720489720531
48789 embolized cDC2 SAMac (1) -0.0322798669333693
48790 embolized cDC2 SAMac (1) -0.00126864210978855
48791 embolized Monocytes
(TREM2+ CD9+) SAMac (1) 0.0384500763540032
48792 embolized Monocytes
(IGSF21+ GPR34+) SAMac (1) 0.0834583505954365
48793 embolized cDC2 SAMac (1) -0.0598333658492574
48794 embolized cDC2 SAMac (1) 0.0199310757655001
48795 embolized Macrophages
(HES4+) SAMac (1) 0.0662435376001274
48796 embolized cDC2 SAMac (1) -0.00491072599094569
48797 embolized Macrophages
(HES4+) SAMac (1) 0.0387539669704308
48798 embolized Macrophages
(HES4+) SAMac (1) 0.161808778848919
48799 embolized Macrophages
(HES4+) SAMac (1) 0.122171256738339
48800 embolized Macrophages
(HES4+) SAMac (1) 0.0517831506378285
48801 embolized Monocytes
(TREM2+ CD9+) SAMac (1) 0.174521987158643
48802 embolized Monocytes
(secretory) SAMac (1) 0.0412832777115756
48803 embolized Macrophages
(HES4+) SAMac (1) 0.164362936372953
48804 embolized Monocytes
(IGSF21+ GPR34+) SAMac (1) -0.058209081606862
48805 embolized Macrophages
(HES4+) SAMac (1) 0.163394732128352
48806 embolized Monocytes
(IGSF21+ GPR34+) SAMac (1) 0.0437705349844065
48807 embolized Macrophages
(HES4+) SAMac (1) 0.205676803183814
48808 embolized cDC2 SAMac (1) 8.43278180251428e-05
48809 embolized cDC2 SAMac (1) 0.22672125228845
48810 embolized cDC2 SAMac (1) 0.135440920399297
48811 embolized cDC2 SAMac (1) -0.0842856817851696
48812 embolized cDC2 SAMac (1) 0.0118192970496053
48813 embolized cDC2 SAMac (1) 0.0032315981386517
48814 embolized Macrophages
(HES4+) SAMac (1) -0.058562717896322
48815 embolized cDC2 SAMac (1) 0.0698942158724929
48816 embolized cDC2 SAMac (1) 0.0199943318646576
48817 embolized Monocytes
(IGSF21+ GPR34+) SAMac (1) 0.0631938488688329
48818 embolized Monocytes
(TREM2+ CD9+) SAMac (1) -0.03693903085649
48819 embolized Macrophages
(HES4+) SAMac (1) 0.137763010006884
48820 embolized Monocytes
(TREM2+ CD9+) SAMac (1) 0.0528946058806885
48821 embolized Macrophages
(HES4+) SAMac (1) 0.0306099108299349
48822 embolized cDC2 SAMac (1) -0.0201047132625254
48823 embolized Monocytes
(TREM2+ CD9+) SAMac (1) 0.0932910040301913
48824 embolized cDC2 SAMac (1) -0.108821345255527
48825 embolized cDC2 SAMac (1) 0.0745134179130163
48826 embolized cDC2 SAMac (1) 0.171287248750556
48827 embolized cDC2 SAMac (1) -0.0503291480162409
48828 embolized Macrophages
(HES4+) SAMac (1) 0.139396488309537
48829 embolized Macrophages
(HES4+) SAMac (1) -0.0109650686951753
48830 embolized cDC2 SAMac (1) -0.0178790075425823
48831 embolized Macrophages
(HES4+) SAMac (1) -0.0142311983497977
48832 embolized cDC2 SAMac (1) 0.107293367000869
48833 embolized cDC2 SAMac (1) -0.0224904085071195
48834 embolized Monocytes
(IGSF21+ GPR34+) SAMac (1) 0.000157873067657854
48835 embolized Macrophages
(HES4+) SAMac (1) 0.00384939042802213
48836 embolized cDC2 SAMac (1) 0.0388764170500253
48837 embolized Monocytes
(secretory) SAMac (1) -0.0357162283790797
48838 embolized cDC2 SAMac (1) 0.00114553281897103
48839 embolized cDC2 SAMac (1) -0.000769969941775472
48840 embolized cDC2 SAMac (1) -0.0300140250996381
48841 embolized cDC2 SAMac (1) 0.0573992251423587
48842 embolized Monocytes
(TREM2+ CD9+) SAMac (1) -0.0639605287189838
48843 embolized Macrophages
(HES4+) SAMac (1) 0.190757282949654
48844 embolized cDC2 SAMac (1) 0.0307756986113098
48845 embolized cDC2 SAMac (1) 0.00832123242413735
48846 embolized cDC2 SAMac (1) -0.0297280543604407
48847 embolized cDC2 SAMac (1) -0.0291194046547162
48848 embolized Monocytes
(IGSF21+ GPR34+) SAMac (1) 0.0189849525651034
48849 embolized cDC2 SAMac (1) 0.0987860808926453
48850 embolized cDC2 SAMac (1) 0.129263949561755
48851 embolized Monocytes
(IGSF21+ GPR34+) SAMac (1) 0.028089383654573
48852 embolized Macrophages
(HES4+) SAMac (1) 0.0762311273833422
48853 embolized Macrophages
(HES4+) SAMac (1) 0.0211423325881253
48854 embolized Macrophages
(HES4+) SAMac (1) 0.0969789573370256
48855 embolized cDC2 SAMac (1) 0.0678428015515491
48856 embolized Macrophages
(HES4+) SAMac (1) 0.0953083194570456
48857 embolized Macrophages
(HES4+) SAMac (1) -0.0433521429275579
48858 embolized cDC2 SAMac (1) -0.0476567350762133
48859 embolized Monocytes
(TREM2+ CD9+) SAMac (1) -0.0965125474678424
48860 embolized cDC2 SAMac (1) -0.0503172769438493
48861 embolized cDC2 SAMac (1) 0.0791898391497191
48862 embolized cDC2 SAMac (1) 0.0991396351369822
48863 embolized Macrophages
(HES4+) SAMac (1) 0.0573883668727327
48864 embolized Monocytes
(TREM2+ CD9+) SAMac (1) 0.033652165097449
48865 embolized cDC2 SAMac (1) 0.0524024320001066
48866 embolized cDC2 SAMac (1) -0.00361376823666135
48867 embolized cDC2 SAMac (1) 0.287657061293481
48868 embolized Macrophages
(HES4+) SAMac (1) -0.0446826309576951
48869 embolized cDC2 SAMac (1) -0.0324875478556576
48870 embolized cDC2 SAMac (1) -0.0974979041027401
48871 embolized cDC2 SAMac (1) 0.119747094751964
48872 embolized Monocytes
(IGSF21+ GPR34+) SAMac (1) -0.0175941529995061
48873 embolized cDC2 SAMac (1) 0.0983250181366117
48874 embolized cDC2 SAMac (1) 0.0252939081956217
48875 embolized cDC2 SAMac (1) 0.0654867357077056
48876 embolized cDC2 SAMac (1) 0.130326552327569
48877 embolized Macrophages
(HES4+) SAMac (1) 0.209948894102803
48878 embolized Monocytes
(IGSF21+ GPR34+) SAMac (1) -0.042512546104515
48879 embolized cDC2 SAMac (1) 0.151492498776543
48880 embolized Monocytes
(TREM2+ CD9+) SAMac (1) -0.00562909250998245
48881 embolized cDC2 SAMac (1) 0.0603589847525973
48882 embolized cDC2 SAMac (1) 0.00365346113780651
48883 embolized Monocytes
(IGSF21+ GPR34+) SAMac (1) -0.0697978015975275
48884 embolized Monocytes
(IGSF21+ GPR34+) SAMac (1) -0.109515172879451
48885 embolized cDC2 SAMac (1) 0.131083243664074
48886 embolized Macrophages
(HES4+) SAMac (1) 0.151013160063661
48887 embolized Monocytes
(TREM2+ CD9+) SAMac (1) -0.10298033171525
48888 embolized Monocytes
(secretory) SAMac (1) -0.0326040931320236
48889 embolized Kupffer cells SAMac (1) -0.0546707468794635
48890 embolized cDC2 SAMac (1) 0.0758755953500765
48891 embolized cDC2 SAMac (1) -0.0534119795274849
48892 embolized cDC2 SAMac (1) 0.110715074258521
48893 embolized cDC2 SAMac (1) 0.102091160553353
48894 embolized Macrophages
(HES4+) SAMac (1) -0.0107856425005944
48895 embolized cDC2 SAMac (1) 0.0332815930009635
48896 embolized Macrophages
(HES4+) SAMac (1) 0.103303823782271
48897 embolized cDC2 SAMac (1) 0.139939092693735
48898 embolized cDC2 SAMac (1) 0.197116559436082
48899 embolized cDC2 SAMac (1) 0.00296111574415131
48900 embolized cDC2 SAMac (1) 0.0140200836102314
48901 embolized Macrophages
(HES4+) SAMac (1) 0.190942285808912
48902 embolized cDC2 SAMac (1) 0.0328228194226597
48903 embolized cDC2 SAMac (1) -0.022277489185251
48904 embolized cDC2 SAMac (1) 0.179870814798559
48905 embolized cDC2 SAMac (1) 0.0350054478160817
48906 embolized cDC2 SAMac (1) 0.0685500436163262
48907 embolized cDC2 SAMac (1) -0.0815154058097817
48908 embolized Macrophages
(HES4+) SAMac (1) -0.00855608468786856
48909 embolized cDC2 SAMac (1) 0.00633914891274279
48910 embolized Monocytes
(IGSF21+ GPR34+) SAMac (1) -0.11334863615675
48911 embolized cDC2 SAMac (1) 0.00571976279047234
48912 embolized cDC2 SAMac (1) 0.0729166231052326
48913 embolized cDC2 SAMac (1) 0.0577560923249563
48914 embolized Monocytes
(TREM2+ CD9+) SAMac (1) -0.0471307590407433
48915 embolized Monocytes
(TREM2+ CD9+) SAMac (1) -0.0892758929002905
48916 embolized Monocytes
(IGSF21+ GPR34+) SAMac (1) -0.00817134899562644
48917 embolized Kupffer cells
(SUCNR1+) SAMac (1) -0.0664835644905367
48918 embolized Monocytes
(IGSF21+ GPR34+) SAMac (1) 0.0288386291108643
48919 embolized Monocytes
(TREM2+ CD9+) SAMac (1) 0.11266286940146
48920 embolized Monocytes
(TREM2+ CD9+) SAMac (1) -0.161320785007132
48921 embolized Monocytes
(TREM2+ CD9+) SAMac (1) -0.163767700667286
48922 embolized Monocytes
(TREM2+ CD9+) SAMac (1) -0.0379838722348594
48923 embolized Monocytes
(TREM2+ CD9+) SAMac (1) -0.101059451953535
48924 embolized Monocytes
(TREM2+ CD9+) SAMac (1) -0.105644376759753
48925 embolized Monocytes
(TREM2+ CD9+) SAMac (1) 0.0261597229402183
48926 embolized Monocytes
(TREM2+ CD9+) SAMac (1) -0.0650509312389259
48927 embolized Monocytes
(TREM2+ CD9+) SAMac (1) 0.0544843786026992
48928 embolized Monocytes
(TREM2+ CD9+) SAMac (1) -0.0583823002757627
48929 embolized Monocytes
(secretory) SAMac (1) -0.0152756709694301
48930 embolized Kupffer cells
(SUCNR1+) SAMac (1) -0.0492145276069813
48931 embolized Monocytes
(TREM2+ CD9+) SAMac (1) 0.0495550657506425
48932 embolized Monocytes
(TREM2+ CD9+) SAMac (1) 0.127309393430948
48933 embolized Monocytes
(TREM2+ CD9+) SAMac (1) -0.0962973906857567
48934 embolized Monocytes
(TREM2+ CD9+) SAMac (1) -0.0729939477864338
48935 embolized Kupffer cells
(SUCNR1+) SAMac (1) -0.0331611300642814
48936 embolized Monocytes
(TREM2+ CD9+) SAMac (1) -0.062190941945588
48937 embolized Monocytes
(TREM2+ CD9+) SAMac (1) 0.0149944912120405
48938 embolized Monocytes
(TREM2+ CD9+) SAMac (1) 0.0979440362703393
48939 embolized Monocytes
(TREM2+ CD9+) SAMac (1) -0.0664445775594727
48940 embolized Monocytes
(TREM2+ CD9+) SAMac (1) -0.00907300553023066
48941 embolized Monocytes
(IGSF21+ GPR34+) SAMac (1) -0.0787307157849047
48942 embolized Monocytes
(TREM2+ CD9+) SAMac (1) -0.0698439022099719
48943 embolized Monocytes
(TREM2+ CD9+) SAMac (1) -0.0775029995587993
48944 embolized Monocytes
(TREM2+ CD9+) SAMac (1) 0.00210121623979931
48945 embolized Monocytes
(TREM2+ CD9+) SAMac (1) -0.130791610539748
48946 embolized Monocytes
(TREM2+ CD9+) SAMac (1) -0.0924149823552383
48947 embolized Monocytes
(IGSF21+ GPR34+) SAMac (1) -0.0988992351866764
48948 embolized Monocytes
(TREM2+ CD9+) SAMac (1) 0.0775435259915604
48949 embolized Monocytes
(secretory) SAMac (1) 0.00133220126073202
48950 embolized Monocytes
(TREM2+ CD9+) SAMac (1) 0.0049633590127014
48951 embolized Monocytes
(TREM2+ CD9+) SAMac (1) 0.0200203236441048
48952 embolized Monocytes
(IGSF21+ GPR34+) SAMac (1) 0.00701699175625056
48953 embolized Monocytes
(TREM2+ CD9+) SAMac (1) -0.0615734106683462
48954 embolized Monocytes
(IGSF21+ GPR34+) SAMac (1) -0.044785255365341
48955 embolized Monocytes
(TREM2+ CD9+) SAMac (1) -0.118146965164162
48956 embolized Monocytes
(TREM2+ CD9+) SAMac (1) -0.115646013738835
48957 embolized Monocytes
(TREM2+ CD9+) SAMac (1) -0.00847483369178068
48958 embolized Monocytes
(TREM2+ CD9+) SAMac (1) 0.00425328630449723
48959 embolized Monocytes
(TREM2+ CD9+) SAMac (1) -0.0531024600968293
48960 embolized Monocytes
(TREM2+ CD9+) SAMac (1) -0.170701543218587
48961 embolized Monocytes
(TREM2+ CD9+) SAMac (1) 0.123300996835151
48962 embolized Monocytes
(TREM2+ CD9+) SAMac (1) -0.0236349452254163
48963 embolized Monocytes
(TREM2+ CD9+) SAMac (1) -0.0252528161524054
48964 embolized Monocytes
(TREM2+ CD9+) SAMac (1) 0.0277471996559619
48965 embolized Kupffer cells
(SUCNR1+) SAMac (1) -0.0536910117308179
48966 embolized Kupffer cells SAMac (1) -0.0511678261637735
48967 embolized Monocytes
(TREM2+ CD9+) SAMac (1) -0.0737604775083389
48968 embolized cDC2 SAMac (1) -0.0232125390929825
48969 embolized Monocytes
(TREM2+ CD9+) SAMac (1) -0.0693354060291273
48970 embolized Monocytes
(TREM2+ CD9+) SAMac (1) -0.0122475922298039
48971 embolized Monocytes
(TREM2+ CD9+) SAMac (1) -0.049675786095962
48972 embolized Monocytes
(TREM2+ CD9+) SAMac (1) -0.124281027005371
48973 embolized Monocytes
(TREM2+ CD9+) SAMac (1) -0.158882265216164
48974 embolized Monocytes
(secretory) SAMac (1) -0.0212186403827389
48975 embolized Monocytes
(TREM2+ CD9+) SAMac (1) 0.00525843771270446
48976 embolized Monocytes
(TREM2+ CD9+) SAMac (1) 0.0517852235666107
48977 embolized Monocytes
(TREM2+ CD9+) SAMac (1) -0.000598783710458128
48978 embolized Monocytes
(TREM2+ CD9+) SAMac (1) -0.124615878149187
48979 embolized Kupffer cells
(SUCNR1+) SAMac (1) -0.159332854449074
48980 embolized Monocytes
(IGSF21+ GPR34+) SAMac (1) -0.0365585625584996
48981 embolized Monocytes
(TREM2+ CD9+) SAMac (1) 0.0436840176900755
48982 embolized Monocytes
(TREM2+ CD9+) SAMac (1) 0.00821874830203656
48983 embolized Monocytes
(TREM2+ CD9+) SAMac (1) -0.204318942502528
48984 embolized Monocytes
(TREM2+ CD9+) SAMac (1) -0.0462964054491989
48985 embolized Monocytes
(TREM2+ CD9+) SAMac (1) -0.0830755916572309
48986 embolized Kupffer cells
(SUCNR1+) SAMac (1) -0.126327053304171
48987 embolized Monocytes
(TREM2+ CD9+) SAMac (1) 0.062286453477283
48988 embolized Monocytes
(TREM2+ CD9+) SAMac (1) 0.100574669195842
48989 embolized Kupffer cells
(SUCNR1+) SAMac (1) -0.0992631057970189
48990 embolized Monocytes
(secretory) SAMac (1) 0.0334162497011833
48991 embolized Monocytes
(TREM2+ CD9+) SAMac (1) -0.114087200479368
48992 embolized Monocytes
(TREM2+ CD9+) SAMac (1) -0.0302365319342723
48993 embolized Kupffer cells
(SUCNR1+) SAMac (1) -0.131573114963824
48994 embolized Monocytes
(TREM2+ CD9+) SAMac (1) -0.0475550733731016
48995 embolized Monocytes
(TREM2+ CD9+) SAMac (1) -0.106186677093282
48996 embolized Kupffer cells SAMac (1) -0.0387112309350394
48997 embolized cDC2 SAMac (1) -0.0341444107709578
48998 embolized Kupffer cells
(SUCNR1+) SAMac (1) -0.0587396548280569
48999 embolized Monocytes
(TREM2+ CD9+) SAMac (1) -0.0746423281459522
49000 embolized Monocytes
(TREM2+ CD9+) SAMac (1) 0.0672382506704467
49001 embolized Monocytes
(TREM2+ CD9+) SAMac (1) -0.0962830456947447
49002 embolized Monocytes
(TREM2+ CD9+) SAMac (1) -0.0645494176392701
49003 embolized Monocytes
(TREM2+ CD9+) SAMac (1) 0.0672459523167
49004 embolized Macrophages
(HES4+) SAMac (1) -0.228500011760287
49005 embolized Monocytes
(TREM2+ CD9+) SAMac (1) -0.110319662660479
49006 embolized Monocytes
(TREM2+ CD9+) SAMac (1) -0.139687106444597
49007 embolized Monocytes
(IGSF21+ GPR34+) SAMac (1) -0.099936148786223
49008 embolized Monocytes
(TREM2+ CD9+) SAMac (1) -0.0365271861049905
49009 embolized Monocytes
(TREM2+ CD9+) SAMac (1) -0.0921086851107773
49010 embolized Monocytes
(TREM2+ CD9+) SAMac (1) -0.0447380128143294
49011 embolized Monocytes
(TREM2+ CD9+) SAMac (1) 0.0399053137426167
49012 embolized Monocytes
(TREM2+ CD9+) SAMac (1) -0.0275964721833892
49013 embolized Monocytes
(TREM2+ CD9+) SAMac (1) 0.0629362823803953
49014 embolized Monocytes
(TREM2+ CD9+) SAMac (1) 0.0502136941433822
49015 embolized Monocytes
(TREM2+ CD9+) SAMac (1) -0.115983114027706
49016 embolized Monocytes
(TREM2+ CD9+) SAMac (1) -0.0827097156912643
49017 embolized Monocytes
(TREM2+ CD9+) SAMac (1) 0.0463653163500218
49018 embolized Monocytes
(TREM2+ CD9+) SAMac (1) -0.103595192968114
49019 embolized Macrophages
(HES4+) SAMac (1) 0.0870718286518761
49020 embolized Monocytes
(TREM2+ CD9+) SAMac (1) -0.0438301344712856
49021 embolized Monocytes
(TREM2+ CD9+) SAMac (1) -0.0139522168557567
49022 embolized Monocytes
(TREM2+ CD9+) SAMac (1) -0.0774403891127988
49023 embolized Monocytes
(TREM2+ CD9+) SAMac (1) 0.0831412175631783
49024 embolized Monocytes
(TREM2+ CD9+) SAMac (1) -0.00560484383728893
49025 embolized Monocytes
(TREM2+ CD9+) SAMac (1) -0.0566478182562762
49026 embolized Kupffer cells
(SUCNR1+) SAMac (1) -0.149073208130652
49027 embolized Monocytes
(IGSF21+ GPR34+) SAMac (1) 0.00599158562299379
49028 embolized Monocytes
(TREM2+ CD9+) SAMac (1) 0.00965141058190683
49029 embolized Kupffer cells
(SUCNR1+) SAMac (1) -0.147933886285693
49030 embolized Monocytes
(TREM2+ CD9+) SAMac (1) -0.0146289455455091
49031 embolized Monocytes
(secretory) SAMac (1) -0.108326687712117
49032 embolized Monocytes
(TREM2+ CD9+) SAMac (1) -0.0634169719957005
49033 embolized Macrophages SAMac (1) 0.1653093100423
49034 embolized cDC2 SAMac (1) -0.0697350250676306
49035 embolized cDC2 SAMac (1) -0.0491624372543479
49036 embolized cDC2 SAMac (1) -0.0144306078110124
49037 embolized cDC2 SAMac (1) 0.00515119807982961
49038 embolized cDC2 SAMac (1) -0.0224379390540418
49039 embolized cDC2 SAMac (1) 0.0484591183777621
49040 embolized cDC2 SAMac (1) -0.0804985777363374
49041 embolized cDC2 SAMac (1) 0.0430863638655466
49042 embolized Macrophages
(HES4+) SAMac (1) 0.0759302867122573
49043 embolized cDC2 SAMac (1) -0.00320872816136214
49044 embolized cDC2 SAMac (1) -0.0208315460642312
49045 embolized Monocytes
(TREM2+ CD9+) SAMac (1) -0.0328581124878641
49046 embolized cDC2 SAMac (1) 0.0945258029355655
49047 embolized cDC2 SAMac (1) 0.122869170472539
49048 embolized cDC2 SAMac (1) -0.0166800878253344
49049 embolized cDC2 SAMac (1) 0.0769629254780601
49050 embolized cDC2 SAMac (1) -0.0322824153275244
49051 embolized cDC2 SAMac (1) -0.0628631260182063
49052 embolized Monocytes
(TREM2+ CD9+) SAMac (1) 0.0824269202756829
49053 embolized cDC2 SAMac (1) -0.0214342378601015
49054 embolized cDC2 SAMac (1) 0.0440030924179908
49055 embolized cDC2 SAMac (1) 0.0100645262653993
49056 embolized cDC2 SAMac (1) 0.133660069959737
49057 embolized cDC2 SAMac (1) -0.0413064230905411
49058 embolized cDC2 SAMac (1) -0.0374468258629576
49059 embolized cDC2 SAMac (1) 0.00531644518866134
49060 embolized cDC2 SAMac (1) -0.0176055577602504
49061 embolized cDC2 SAMac (1) 0.022664621684504
49062 embolized cDC2 SAMac (1) -0.0192774664788901
49063 embolized cDC2 SAMac (1) -0.0738106661754026
49064 embolized cDC2 SAMac (1) 0.00470587789773996
49065 embolized Monocytes
(secretory) SAMac (1) 0.0221776826047859
49066 embolized Monocytes
(TREM2+ CD9+) SAMac (1) 0.0938319481301728
49067 embolized cDC2 SAMac (1) 0.0437857445500047
49068 embolized cDC2 SAMac (1) 0.0262088137250015
49069 embolized cDC2 SAMac (1) -0.003956887289253
49070 embolized cDC2 SAMac (1) 0.0601772420231968
49071 embolized cDC2 SAMac (1) -0.0508507681509136
49072 embolized cDC2 SAMac (1) -0.0615545196831279
49073 embolized cDC2 SAMac (1) 0.0915553839732728
49074 embolized Monocytes
(TREM2+ CD9+) SAMac (1) 0.0184623436701029
49075 embolized cDC2 SAMac (1) 0.217311987963198
49076 embolized cDC2 SAMac (1) -0.100976372278882
49077 embolized Macrophages
(HES4+) SAMac (1) 0.0476875902250607
49078 embolized cDC2 SAMac (1) -0.0523682718652015
49079 embolized cDC2 SAMac (1) 0.0143252317335491
49080 embolized cDC2 SAMac (1) -0.0263146010848049
49081 embolized cDC2 SAMac (1) 0.148756605293901
49082 embolized cDC2 SAMac (1) -0.019955891936672
49083 embolized cDC2 SAMac (1) 0.0368151397844684
49084 embolized cDC2 SAMac (1) -0.0422202272908365
49085 embolized cDC2 SAMac (1) -0.0688052798906774
49086 embolized cDC2 SAMac (1) -0.00090724678659046
49087 embolized cDC2 SAMac (1) 0.009041621838104
49088 embolized cDC2 SAMac (1) 0.087371880307413
49089 embolized Monocytes
(TREM2+ CD9+) SAMac (1) -0.00022425685006805
49090 embolized cDC2 SAMac (1) 0.13503469704046
49091 embolized cDC2 SAMac (1) 0.202825582098525
49092 embolized cDC2 SAMac (1) 0.0692887565581182
49093 embolized cDC2 SAMac (1) -0.0109432039689735
49094 embolized cDC2 SAMac (1) 0.0669613893080883
49095 embolized cDC2 SAMac (1) 0.105601973308525
49096 embolized cDC2 SAMac (1) -0.0213638882411383
49097 embolized Monocytes
(secretory) SAMac (1) 0.0462441828546737
49098 embolized cDC2 SAMac (1) 0.148833072574662
49099 embolized cDC2 SAMac (1) -0.0163802715396146
49100 embolized cDC2 SAMac (1) -0.0243682272855009
49101 embolized cDC2 SAMac (1) 0.0831067120616091
49102 embolized cDC2 SAMac (1) 0.142650635157636
49103 embolized cDC2 SAMac (1) 0.0646339572727518
49104 embolized cDC2 SAMac (1) 0.0597292999792941
49105 embolized Monocytes
(TREM2+ CD9+) SAMac (1) 0.00714973891956219
49106 embolized Monocytes
(TREM2+ CD9+) SAMac (1) -0.0183480342243947
49107 embolized cDC2 SAMac (1) -0.0409399590886052
49108 embolized cDC2 SAMac (1) 0.0538885737963498
49109 embolized cDC2 SAMac (1) -0.0317319004850139
49110 embolized Monocytes
(TREM2+ CD9+) SAMac (1) -0.0713792420070909
49111 embolized Macrophages
(HES4+) SAMac (1) 0.104801336592581
49112 embolized cDC2 SAMac (1) 0.0393554813620956
49113 embolized cDC2 SAMac (1) -0.0232018065148891
49114 embolized cDC2 SAMac (1) 0.127259457887233
49115 embolized cDC2 SAMac (1) -0.0333499728397939
49116 embolized cDC2 SAMac (1) -0.10454410013168
49117 embolized Macrophages
(HES4+) SAMac (1) 0.0954592150926755
49118 embolized cDC2 SAMac (1) 0.100971593431315
49119 embolized cDC2 SAMac (1) 0.0941628873215463
49120 embolized cDC2 SAMac (1) 0.0254860873606871
49121 embolized cDC2 SAMac (1) 0.0458206102606852
49122 embolized cDC2 SAMac (1) -0.0988239919635584
49123 embolized cDC2 SAMac (1) -0.014475910642807
49124 embolized cDC2 SAMac (1) 0.12194211707247
49125 embolized cDC2 SAMac (1) 0.058387266221459
49126 embolized cDC2 SAMac (1) -0.0636545249525038
49127 embolized cDC2 SAMac (1) 0.126323898093058
49128 embolized cDC2 SAMac (1) 0.0722605357484111
49129 embolized cDC2 SAMac (1) -0.0365845699891872
49130 embolized cDC2 SAMac (1) -0.0542219885084191
49131 embolized cDC2 SAMac (1) 0.126589717829455
49132 embolized cDC2 SAMac (1) 0.102834762929223
49133 embolized cDC2 SAMac (1) 0.0161574472252257
49134 embolized cDC2 SAMac (1) -0.0529130616516211
49135 embolized cDC2 SAMac (1) 0.133867592017479
49136 embolized cDC2 SAMac (1) 0.00458174691660307
49137 embolized cDC2 SAMac (1) 0.10894025398026
49138 embolized cDC2 SAMac (1) 0.1875549645244
49139 embolized cDC2 SAMac (1) 0.104592707791642
49140 embolized cDC2 SAMac (1) 0.0958640872452064
49141 embolized cDC2 SAMac (1) 0.174839781384461
49142 embolized cDC2 SAMac (1) 0.0439199562713984
49143 embolized cDC2 SAMac (1) 0.0609963236985391
49144 embolized cDC2 SAMac (1) -0.0178792609622377
49145 embolized cDC2 SAMac (1) 0.0628012283485151
49146 embolized cDC2 SAMac (1) -0.0180025993206851
49147 embolized cDC2 SAMac (1) 0.164078771165531
49148 embolized cDC2 SAMac (1) 0.0259084705633129
49149 embolized cDC2 SAMac (1) -0.0307040727369871
49150 embolized cDC2 SAMac (1) -0.0191888586778427
49151 embolized cDC2 SAMac (1) -0.0155162428814108
49152 embolized cDC2 SAMac (1) 0.0344314407056606
49153 embolized cDC2 SAMac (1) 0.102831468810676
49154 embolized cDC2 SAMac (1) -0.0228478221422244
49155 embolized cDC2 SAMac (1) -0.0634866331641587
49156 embolized cDC2 SAMac (1) -0.0387137649162095
49157 embolized cDC2 SAMac (1) 0.00700060200466918
49158 embolized cDC2 SAMac (1) 0.109166424174305
49159 embolized cDC2 SAMac (1) 0.0335448512465863
49160 embolized cDC2 SAMac (1) -0.0407428302681341
49161 embolized cDC2 SAMac (1) 0.0503849383409984
49162 embolized cDC2 SAMac (1) 0.0316675916797816
49163 embolized cDC2 SAMac (1) -0.0679743833913318
49164 embolized cDC2 SAMac (1) -0.0707522663122974
49165 embolized cDC2 SAMac (1) -0.0269977077152207
49166 embolized cDC2 SAMac (1) 0.0987859777101675
49167 embolized cDC2 SAMac (1) 0.0650892641243094
49168 embolized cDC2 SAMac (1) 0.265928250206411
49169 embolized cDC2 SAMac (1) 0.111699516648047
49170 embolized cDC2 SAMac (1) -0.00588151444933344
49171 embolized cDC2 SAMac (1) -0.0785719078447209
49172 embolized cDC2 SAMac (1) 0.0476394021761447
49173 embolized cDC2 SAMac (1) 0.0187953973798727
49174 embolized cDC2 SAMac (1) -0.0189195406199755
49175 embolized cDC2 SAMac (1) 0.0743821621366199
49176 embolized cDC2 SAMac (1) -0.0227353199592931
49177 embolized cDC2 SAMac (1) -0.0882042032481051
49178 embolized cDC2 SAMac (1) 0.00596188915809337
49179 embolized cDC2 SAMac (1) -0.0195130398459014
49180 embolized cDC2 SAMac (1) 0.00890950256058248
49181 embolized cDC2 SAMac (1) 0.231850393699426
49182 embolized cDC2 SAMac (1) -0.0370267702197438
49183 embolized cDC2 SAMac (1) -0.00339155270420533
49184 embolized cDC2 SAMac (1) -0.0307832486541579
49185 embolized cDC2 SAMac (1) -0.0878202661275151
49186 embolized cDC2 SAMac (1) -0.122242604114072
49187 embolized cDC2 SAMac (1) -0.00472580105406531
49188 embolized cDC2 SAMac (1) -0.00874446822603708
49189 embolized cDC2 SAMac (1) -0.0657213764251675
49190 embolized cDC2 SAMac (1) 0.0446301258443365
49191 embolized cDC2 SAMac (1) 0.300084458913089
49192 embolized cDC2 SAMac (1) -0.0850181446763355
49193 embolized cDC2 SAMac (1) -0.0925307476176422
49194 embolized cDC2 SAMac (1) -0.0114849430906477
49195 embolized cDC2 SAMac (1) -0.00401141747480349
49196 embolized cDC2 SAMac (1) 0.210634233764
49197 embolized cDC2 SAMac (1) 0.0635049984056333
49198 embolized cDC2 SAMac (1) -0.00606089506282134
49199 embolized cDC2 SAMac (1) -0.029133355763159
49200 embolized cDC2 SAMac (1) 0.0532060583987801
49201 embolized cDC2 SAMac (1) -0.0593047954164237
49202 embolized cDC2 SAMac (1) 0.0578892333179483
49203 embolized cDC2 SAMac (1) -0.0657312215663821
49204 embolized cDC2 SAMac (1) 0.0658486005998589
49205 embolized cDC2 SAMac (1) 0.0891138589014656
49206 embolized cDC2 SAMac (1) -0.124135404529346
49207 embolized cDC2 SAMac (1) -0.0695969763668811
49208 embolized cDC2 SAMac (1) 0.105664338349079
49209 embolized Kupffer cells
(SUCNR1+) SAMac (1) -0.0772471692287406
49210 embolized Kupffer cells
(SUCNR1+) SAMac (1) -0.0461053804953181
49211 embolized Kupffer cells
(SUCNR1+) SAMac (1) -0.109102521231735
49212 embolized Kupffer cells
(SUCNR1+) SAMac (1) -0.0995412653749804
49213 embolized Kupffer cells
(SUCNR1+) SAMac (1) -0.105628127663786
49214 embolized Kupffer cells
(SUCNR1+) SAMac (1) -0.129379747059517
49215 embolized Kupffer cells
(SUCNR1+) SAMac (1) -0.0872117062419196
49216 embolized Kupffer cells
(SUCNR1+) SAMac (1) -0.125307115760322
49217 embolized Kupffer cells
(SUCNR1+) SAMac (1) 0.00678017383626334
49218 embolized Kupffer cells
(SUCNR1+) SAMac (1) -0.125341475913776
49219 embolized Kupffer cells
(SUCNR1+) SAMac (1) -0.0391926353085688
49220 embolized Kupffer cells
(SUCNR1+) SAMac (1) -0.00796060711937285
49221 embolized Kupffer cells
(SUCNR1+) SAMac (1) -0.107734076379593
49222 embolized Kupffer cells
(SUCNR1+) SAMac (1) -0.0790654766510449
49223 embolized Kupffer cells
(SUCNR1+) SAMac (1) -0.0546460305802792
49224 embolized Kupffer cells
(SUCNR1+) SAMac (1) -0.0699597180913052
49225 embolized Kupffer cells
(SUCNR1+) SAMac (1) -0.127990749424753
49226 embolized Kupffer cells
(SUCNR1+) SAMac (1) -0.0891401706451809
49227 embolized Kupffer cells
(SUCNR1+) SAMac (1) -0.100591832978697
49228 embolized Kupffer cells
(SUCNR1+) SAMac (1) -0.0790550579581623
49229 embolized Kupffer cells
(SUCNR1+) SAMac (1) -0.0640065253608808
49230 embolized Kupffer cells
(SUCNR1+) SAMac (1) -0.0299326707564043
49231 embolized Kupffer cells
(SUCNR1+) SAMac (1) -0.191147471601927
49232 embolized Kupffer cells
(SUCNR1+) SAMac (1) -0.0496899053237381
49233 embolized Kupffer cells
(SUCNR1+) SAMac (1) -0.103159372580633
49234 embolized Kupffer cells
(SUCNR1+) SAMac (1) -0.00809413225370589
49235 embolized Kupffer cells
(SUCNR1+) SAMac (1) -0.0865238692428356
49236 embolized Kupffer cells
(SUCNR1+) SAMac (1) -0.118459683815037
49237 embolized Kupffer cells
(SUCNR1+) SAMac (1) -0.116479422980072
49238 embolized Kupffer cells
(SUCNR1+) SAMac (1) -0.162655758107063
49239 embolized Kupffer cells
(SUCNR1+) SAMac (1) -0.137528617073951
49240 embolized Kupffer cells
(SUCNR1+) SAMac (1) -0.152275234913703
49241 embolized Kupffer cells
(SUCNR1+) SAMac (1) -0.0514741435879336
49242 embolized Kupffer cells
(SUCNR1+) SAMac (1) -0.12337824302207
49243 embolized Kupffer cells
(SUCNR1+) SAMac (1) -0.095897284280642
49244 embolized Kupffer cells
(SUCNR1+) SAMac (1) -0.0445879737184853
49245 embolized Kupffer cells
(SUCNR1+) SAMac (1) -0.000874201948485004
49246 embolized Kupffer cells
(SUCNR1+) SAMac (1) -0.0813957765083045
49247 embolized Kupffer cells
(SUCNR1+) SAMac (1) -0.123061301170179
49248 embolized Kupffer cells
(SUCNR1+) SAMac (1) -0.172231482265977
49249 embolized Kupffer cells
(SUCNR1+) SAMac (1) -0.112767313937141
49250 embolized Kupffer cells
(SUCNR1+) SAMac (1) -0.106550906429796
49251 embolized Kupffer cells
(SUCNR1+) SAMac (1) -0.13251442024118
49252 embolized Kupffer cells
(SUCNR1+) SAMac (1) -0.00771873171623189
49253 embolized Kupffer cells
(SUCNR1+) SAMac (1) -0.133218071433023
49254 embolized Kupffer cells
(SUCNR1+) SAMac (1) -0.119642891426454
49255 embolized Kupffer cells
(SUCNR1+) SAMac (1) -0.0695123436061425
49256 embolized Kupffer cells
(SUCNR1+) SAMac (1) -0.0879958003377175
49257 embolized Kupffer cells
(SUCNR1+) SAMac (1) -0.0660182137834315
49258 embolized Kupffer cells
(SUCNR1+) SAMac (1) -0.13107846735212
49259 embolized Kupffer cells
(SUCNR1+) SAMac (1) -0.0798470030716248
49260 embolized Kupffer cells
(SUCNR1+) SAMac (1) -0.135094429196783
49261 embolized Kupffer cells
(SUCNR1+) SAMac (1) -0.132427478831134
49262 embolized Kupffer cells
(SUCNR1+) SAMac (1) -0.106318584101203
49263 embolized Kupffer cells
(SUCNR1+) SAMac (1) -0.095096872362473
49264 embolized Kupffer cells
(SUCNR1+) SAMac (1) -0.0919653591319828
49265 embolized Kupffer cells
(SUCNR1+) SAMac (1) -0.099332589737345
49266 embolized Kupffer cells
(SUCNR1+) SAMac (1) -0.120184571448363
49267 embolized Kupffer cells
(SUCNR1+) SAMac (1) -0.12675055350099
49268 embolized Kupffer cells
(SUCNR1+) SAMac (1) -0.107266230722258
49269 embolized Kupffer cells
(SUCNR1+) SAMac (1) -0.0722398503811482
49270 embolized Kupffer cells
(SUCNR1+) SAMac (1) -0.0943960618097164
49271 embolized Kupffer cells
(SUCNR1+) SAMac (1) -0.0595787650433083
49272 embolized Kupffer cells
(SUCNR1+) SAMac (1) -0.117146699553715
49273 embolized Kupffer cells
(SUCNR1+) SAMac (1) -0.129582820004475
49274 embolized Kupffer cells SAMac (1) -0.114085590098004
49275 embolized Kupffer cells
(SUCNR1+) SAMac (1) -0.085153598636909
49276 embolized Kupffer cells
(SUCNR1+) SAMac (1) -0.119822489906502
49277 embolized Kupffer cells
(SUCNR1+) SAMac (1) -0.113703346638431
49278 embolized Kupffer cells
(SUCNR1+) SAMac (1) -0.0953528472211187
49279 embolized Kupffer cells
(SUCNR1+) SAMac (1) -0.103656038376642
49280 embolized Kupffer cells
(SUCNR1+) SAMac (1) -0.113033738448128
49281 embolized Kupffer cells
(SUCNR1+) SAMac (1) -0.0726510942734746
49282 embolized Macrophages
(HES4+) SAMac (1) 0.160112666639758
49283 embolized Macrophages
(HES4+) SAMac (1) 0.171873113751119
49284 embolized Macrophages SAMac (1) 0.237087623995408
49285 embolized Macrophages
(HES4+) SAMac (1) 0.203836734046016
49286 embolized Macrophages
(HES4+) SAMac (1) 0.169204620876199
49287 embolized Macrophages
(HES4+) SAMac (1) 0.0600656151539333
49288 embolized Macrophages
(HES4+) SAMac (1) 0.271900013781284
49289 embolized Macrophages
(HES4+) SAMac (1) 0.203109265253371
49290 embolized Macrophages SAMac (1) 0.289250689599953
49291 embolized Macrophages
(HES4+) SAMac (1) 0.103142933762148
49292 embolized Macrophages
(HES4+) SAMac (1) 0.208369298220177
49293 embolized Macrophages
(HES4+) SAMac (1) 0.22941943199647
49294 embolized Macrophages
(HES4+) SAMac (1) 0.155050453620954
49295 embolized Macrophages SAMac (1) 0.0864301481674958
49296 embolized Macrophages
(HES4+) SAMac (1) 0.24961772274664
49297 embolized Macrophages
(HES4+) SAMac (1) 0.0648990980188635
49298 embolized Macrophages
(HES4+) SAMac (1) 0.247835456719799
49299 embolized Macrophages SAMac (1) 0.173852698060395
49300 embolized Macrophages
(HES4+) SAMac (1) 0.00984975494928519
49301 embolized Macrophages
(HES4+) SAMac (1) 0.13685066334309
49302 embolized Macrophages
(HES4+) SAMac (1) 0.0907577847761448
49303 embolized Macrophages SAMac (1) 0.291429548725572
49304 embolized Macrophages
(HES4+) SAMac (1) 0.23331607882489
49305 embolized Macrophages SAMac (1) 0.25605177333248
49306 embolized Macrophages SAMac (1) 0.188949360932395
49307 embolized Macrophages SAMac (1) 0.168545404242831
49308 embolized Macrophages SAMac (1) 0.316557729840209
49309 embolized Macrophages
(HES4+) SAMac (1) 0.165185624845844
49310 embolized Macrophages SAMac (1) 0.0649945126160499
49311 embolized Macrophages
(HES4+) SAMac (1) 0.155384713715222
49312 embolized Macrophages
(HES4+) SAMac (1) 0.176521835224998
49313 embolized Macrophages SAMac (1) 0.175434348964391
49314 embolized Macrophages
(HES4+) SAMac (1) 0.146847530420429
49315 embolized Macrophages SAMac (1) 0.283027168484141
49316 embolized Macrophages SAMac (1) 0.149083651009991
49317 embolized Macrophages
(HES4+) SAMac (1) 0.176081338771956
49318 embolized Macrophages SAMac (1) 0.147286877242164
49319 embolized Macrophages
(HES4+) SAMac (1) 0.213226058218787
49320 embolized Macrophages
(HES4+) SAMac (1) 0.301448667678474
49321 embolized Macrophages
(HES4+) SAMac (1) 0.184359766453625
49322 embolized Macrophages
(HES4+) SAMac (1) 0.171672762695797
49323 embolized Macrophages SAMac (1) 0.077113021541733
49324 embolized Macrophages
(HES4+) SAMac (1) 0.130142452680365
49325 embolized Macrophages
(HES4+) SAMac (1) 0.098768710467559
49326 embolized Macrophages
(HES4+) SAMac (1) 0.0281083911454569
49327 embolized Macrophages SAMac (1) 0.124701039187448
49328 embolized Macrophages
(HES4+) SAMac (1) 0.0510890611982449
49329 embolized Macrophages SAMac (1) 0.094877740849387
49330 embolized Macrophages
(HES4+) SAMac (1) 0.034819656169382
49331 embolized Macrophages
(HES4+) SAMac (1) -0.0517822490092446
49332 embolized Macrophages SAMac (1) 0.256915780950566
49333 embolized Macrophages
(HES4+) SAMac (1) 0.0948381443636188
49334 embolized Macrophages
(HES4+) SAMac (1) 0.20106724800545
49335 embolized Macrophages
(HES4+) SAMac (1) 0.19243375922612
49336 embolized Macrophages
(HES4+) SAMac (1) 0.0367128327967411
49337 embolized Macrophages SAMac (1) 0.246143961041356
49338 embolized Macrophages SAMac (1) 0.108926189824917
49339 embolized Macrophages
(HES4+) SAMac (1) 0.212510770166374
49340 embolized Macrophages SAMac (1) 0.169258052675175
49341 embolized Macrophages
(HES4+) SAMac (1) 0.0132712282603823
49342 embolized Macrophages
(HES4+) SAMac (1) 0.136526846072999
49343 embolized Macrophages SAMac (1) 0.240080781660942
49344 embolized Macrophages
(HES4+) SAMac (1) 0.0680722305138691
49345 embolized Macrophages
(HES4+) SAMac (1) 0.0457135398420323
49346 embolized Macrophages
(HES4+) SAMac (1) 0.217093007110554
49347 embolized Macrophages
(HES4+) SAMac (1) 0.0224697087025759
49348 embolized Macrophages
(HES4+) SAMac (1) 0.161616094909432
49349 embolized Macrophages
(HES4+) SAMac (1) 0.288193135786534
49350 embolized Macrophages
(HES4+) SAMac (1) 0.101988325616107
49351 embolized Macrophages SAMac (1) 0.163048920828276
49352 embolized Macrophages SAMac (1) 0.26341465231907
49353 embolized cDC1 SAMac (1) -0.0570082826523814
49354 embolized cDC2 SAMac (1) 0.0169823073359268
49355 embolized cDC2 SAMac (1) -0.0074076189344793
49356 embolized cDC2 SAMac (1) 0.0641874324042045
49357 embolized cDC2 SAMac (1) -0.00484540196659844
49358 embolized cDC2 SAMac (1) -0.0385354376006641
49359 embolized cDC2 SAMac (1) -0.0761120249727077
49360 embolized cDC2 SAMac (1) 0.0385898202937291
49361 embolized cDC2 SAMac (1) -0.00817635986650991
49362 embolized cDC2 SAMac (1) -0.0569649282268942
49363 embolized Monocytes
(TREM2+ CD9+) SAMac (1) 0.0142785638203471
49364 embolized cDC2 SAMac (1) 0.154428327184267
49365 embolized cDC2 SAMac (1) 0.0912518191020539
49366 embolized cDC2 SAMac (1) -0.0517397377753377
49367 embolized Monocytes
(TREM2+ CD9+) SAMac (1) 0.0669694624601728
49368 embolized Monocytes
(TREM2+ CD9+) SAMac (1) 0.101850088300094
49369 embolized cDC2 SAMac (1) -0.0599838995480233
49370 embolized cDC2 SAMac (1) -0.0864454525505143
49371 embolized cDC2 SAMac (1) 0.0377830454885383
49372 embolized cDC2 SAMac (1) 0.139551186615165
49373 embolized Monocytes
(TREM2+ CD9+) SAMac (1) 0.0180801138295037
49374 embolized Monocytes
(IGSF21+ GPR34+) SAMac (1) -0.0105138464847209
49375 embolized Monocytes
(TREM2+ CD9+) SAMac (1) -0.0358461970338016
49376 embolized Monocytes
(TREM2+ CD9+) SAMac (1) -0.0195316092269616
49377 embolized cDC2 SAMac (1) -0.0201906309261252
49378 embolized activated DCs SAMac (1) -0.0152645516572449
49379 embolized cDC2 SAMac (1) 0.064246627644712
49380 embolized cDC2 SAMac (1) 0.00967081207463552
49381 embolized Monocytes
(secretory) SAMac (1) -0.0053919703079445
49382 embolized cDC2 SAMac (1) -0.0895266841354895
49383 embolized cDC2 SAMac (1) 0.0509088423775965
49384 embolized cDC2 SAMac (1) 0.0245923412594882
49385 embolized cDC2 SAMac (1) -0.0168899188027563
49386 embolized Kupffer cells SAMac (1) 0.0831503426619504
49387 embolized Monocytes
(TREM2+ CD9+) SAMac (1) 0.067682252649392
49388 embolized cDC2 SAMac (1) -0.0267189294890025
49389 embolized cDC1 SAMac (1) -0.132868070201961
49390 embolized cDC1 SAMac (1) -0.0636595747903444
49391 embolized cDC1 SAMac (1) -0.130797128591556
49392 embolized cDC1 SAMac (1) -0.102974418269843
49393 embolized cDC1 SAMac (1) -0.152279460581765
49394 embolized cDC1 SAMac (1) -0.0275721523132017
49395 embolized cDC1 SAMac (1) -0.0643190051988171
49396 embolized activated DCs SAMac (1) -0.060659877252282
49397 embolized cDC1 SAMac (1) -0.0144643368259371
49398 embolized cDC1 SAMac (1) -0.167561038889835
49399 embolized cDC1 SAMac (1) -0.162852873612617
49400 embolized cDC1 SAMac (1) -0.147488875091339
49401 embolized cDC1 SAMac (1) -0.0953012396739172
49402 embolized cDC1 SAMac (1) -0.0450207715755172
49403 embolized cDC1 SAMac (1) -0.0513762472882676
49404 embolized cDC1 SAMac (1) -0.147905483308766
49405 embolized cDC1 SAMac (1) -0.129994083280637
49406 embolized cDC1 SAMac (1) -0.0929667304885871
49407 embolized cDC1 SAMac (1) -0.152212770438005
49408 embolized cDC1 SAMac (1) -0.0953297605066429
49409 embolized cDC1 SAMac (1) -0.180929398759757
49410 embolized cDC1 SAMac (1) -0.091117492908641
49411 embolized cDC1 SAMac (1) -0.109163458648267
49412 embolized cDC1 SAMac (1) -0.031241974657187
49413 embolized cDC1 SAMac (1) -0.0769954623395938
49414 embolized cDC1 SAMac (1) -0.0963596932875783
49415 embolized cDC1 SAMac (1) -0.0652828852852112
49416 embolized cDC1 SAMac (1) -0.046714391555233
49417 embolized cDC1 SAMac (1) -0.0414230933655412
49418 embolized cDC1 SAMac (1) -0.0831940413423741
49419 embolized cDC1 SAMac (1) -0.119132033323775
49420 embolized cDC1 SAMac (1) -0.101759210361068
49421 embolized cDC1 SAMac (1) -0.0736974045617719
49422 embolized cDC1 SAMac (1) -0.121409718084353
49423 embolized cDC1 SAMac (1) -0.0509914126356942
49424 embolized cDC1 SAMac (1) -0.0905928558203927
49425 embolized cDC1 SAMac (1) -0.0809754924342511
49426 embolized cDC1 SAMac (1) -0.128709567920344
49427 embolized cDC1 SAMac (1) -0.0801697590529195
49428 embolized cDC1 SAMac (1) 0.00687557172742351
49429 embolized cDC1 SAMac (1) -0.0541121003981641
49430 embolized cDC1 SAMac (1) -0.0131791550225906
49431 embolized cDC1 SAMac (1) -0.016337741955111
49432 embolized cDC1 SAMac (1) -0.0436686164662255
49433 embolized cDC1 SAMac (1) -0.13919971744525
49434 embolized cDC1 SAMac (1) -0.113558198504594
49435 embolized cDC1 SAMac (1) -0.120544507618933
49436 embolized cDC1 SAMac (1) -0.15685341966411
49437 embolized cDC1 SAMac (1) -0.0708739346439516
49438 embolized Macrophages
(HES4+) SAMac (1) 0.0880687093527445
49439 embolized Macrophages
(HES4+) SAMac (1) 0.0920716166339246
49440 embolized Macrophages SAMac (1) 0.0605791127205476
49441 embolized Macrophages
(HES4+) SAMac (1) -0.0508642533142004
49442 embolized Macrophages
(HES4+) SAMac (1) 0.0672520169991948
49443 embolized Macrophages
(HES4+) SAMac (1) 0.0631352829077722
49444 embolized Macrophages
(HES4+) SAMac (1) 0.291096924460978
49445 embolized Macrophages
(HES4+) SAMac (1) 0.207514258967198
49446 embolized Macrophages
(HES4+) SAMac (1) 0.163174006976304
49447 embolized Macrophages
(HES4+) SAMac (1) 0.213038245745419
49448 embolized Macrophages SAMac (1) 0.0921253249057682
49449 embolized cDC2 SAMac (1) 0.223484893755693
49450 embolized Macrophages SAMac (1) 0.274661012369512
49451 embolized Macrophages
(HES4+) SAMac (1) 0.023410035712706
49452 embolized cDC2 SAMac (1) 0.142336115907197
49453 embolized Macrophages
(HES4+) SAMac (1) 0.00183030099568865
49454 embolized Monocytes
(secretory) SAMac (1) 0.206330503117664
49455 embolized Macrophages
(HES4+) SAMac (1) 0.216903590066486
49456 embolized Macrophages SAMac (1) 0.225011794952045
49457 embolized Macrophages
(HES4+) SAMac (1) 0.114895733326985
49458 embolized cDC2 SAMac (1) 0.184696250169359
49459 embolized Macrophages
(HES4+) SAMac (1) 0.145050103576359
49460 embolized Macrophages
(HES4+) SAMac (1) 0.141285676036078
49461 embolized Macrophages
(HES4+) SAMac (1) 0.190694379454519
49462 embolized Macrophages
(HES4+) SAMac (1) 0.0955239876512354
49463 embolized Macrophages SAMac (1) 0.223696022426283
49464 embolized cDC2 SAMac (1) 0.246381010310963
49465 embolized Monocytes
(secretory) SAMac (1) -0.0384715345138065
49466 embolized cDC2 SAMac (1) 0.0557169150587795
49467 embolized Macrophages
(HES4+) SAMac (1) 0.154777615866356
49468 embolized Monocytes
(secretory) SAMac (1) 0.1732719535439
49469 embolized cDC2 SAMac (1) 0.126359222456574
49470 embolized Macrophages SAMac (1) 0.176395321695629
49471 embolized cDC2 SAMac (1) 0.28092670929701
49472 embolized Macrophages SAMac (1) 0.336029303761899
49473 embolized cDC2 SAMac (1) 0.132721159008051
49474 embolized Macrophages
(HES4+) SAMac (1) 0.141562325239364
49475 embolized Macrophages
(HES4+) SAMac (1) 0.0747861502825789
49476 embolized Macrophages
(HES4+) SAMac (1) 0.0980472401882014
49477 embolized Macrophages
(HES4+) SAMac (1) -0.0306660488415789
49478 embolized Macrophages SAMac (1) 0.199668166988028
49479 embolized Macrophages
(HES4+) SAMac (1) 0.230037224978653
49480 embolized cDC2 SAMac (1) 0.144011731041123
49481 embolized Macrophages SAMac (1) 0.0766068786129087
49482 embolized Macrophages SAMac (1) 0.26215354284835
49483 embolized Macrophages SAMac (1) 0.263538843720784
49484 embolized Macrophages
(HES4+) SAMac (1) 0.00419744250740386
49485 embolized Macrophages SAMac (1) 0.0201623169260175
49486 embolized Macrophages
(HES4+) SAMac (1) 0.167643805699742
49487 embolized cDC2 SAMac (1) 0.21158267167775
49488 embolized Macrophages
(HES4+) SAMac (1) 0.163620439609974
49489 embolized Macrophages SAMac (1) 0.182486600058626
49490 embolized cDC2 SAMac (1) 0.156708994621973
49491 embolized Macrophages
(HES4+) SAMac (1) 0.0981201259865006
49492 embolized cDC2 SAMac (1) 0.223782137658546
49493 embolized Macrophages
(HES4+) SAMac (1) 0.150418329096398
49494 embolized Macrophages
(HES4+) SAMac (1) 0.0134993220266639
49495 embolized Macrophages
(HES4+) SAMac (1) 0.0267362147793831
49496 embolized Macrophages SAMac (1) 0.16930738694303
49497 embolized Macrophages
(HES4+) SAMac (1) 0.190199938363825
49498 embolized Macrophages
(HES4+) SAMac (1) -0.00303749116820473
49499 embolized Macrophages
(HES4+) SAMac (1) 0.231577888723961
49500 embolized Macrophages SAMac (1) 0.142290067029382
49501 embolized Macrophages SAMac (1) 0.0548922787466769
49502 embolized Macrophages SAMac (1) 0.0996665920209494
49503 embolized Macrophages SAMac (1) 0.185721157277037
49504 embolized Macrophages
(HES4+) SAMac (1) 0.225007891271705
49505 embolized Macrophages SAMac (1) 0.0177255420573296
49506 embolized Macrophages
(HES4+) SAMac (1) 0.139873777347716
49507 embolized Monocytes
(TREM2+ CD9+) SAMac (1) 0.0195715463717634
49508 embolized Macrophages
(HES4+) SAMac (1) 0.135200147063226
49509 embolized Macrophages
(HES4+) SAMac (1) 0.22124753676341
49510 embolized Macrophages
(HES4+) SAMac (1) 0.185871419896562
49511 embolized Macrophages
(HES4+) SAMac (1) -0.0188902677778334
49512 embolized Macrophages
(HES4+) SAMac (1) 0.0738838465719936
49513 embolized Macrophages
(HES4+) SAMac (1) 0.102268565591569
49514 embolized Macrophages SAMac (1) 0.215186931047103
49515 embolized Monocytes
(secretory) SAMac (1) 0.0246086428417399
49516 embolized cDC2 SAMac (1) 0.0950883987685866
49517 embolized Macrophages
(HES4+) SAMac (1) 0.0679558399473328
49518 embolized Macrophages
(HES4+) SAMac (1) 0.220394411452286
49519 embolized Macrophages
(HES4+) SAMac (1) 0.0274691889205355
49520 embolized Macrophages
(HES4+) SAMac (1) 0.170688703290103
49521 embolized Macrophages
(HES4+) SAMac (1) -0.166006577299696
49522 embolized Macrophages
(HES4+) SAMac (1) 0.120057233933557
49523 embolized Macrophages
(HES4+) SAMac (1) 0.216155690849485
49524 embolized Macrophages
(HES4+) SAMac (1) 0.166170163433088
49525 embolized Macrophages SAMac (1) 0.168364956879597
49526 embolized Macrophages
(HES4+) SAMac (1) 0.180955730895811
49527 embolized Monocytes
(TREM2+ CD9+) SAMac (1) 0.0771744113197309
49528 embolized Macrophages SAMac (1) 0.226174365500555
49529 embolized Macrophages SAMac (1) 0.128654533928658
49530 embolized Macrophages
(HES4+) SAMac (1) 0.18724308360061
49531 embolized Macrophages
(HES4+) SAMac (1) 0.155022281411575
49532 embolized Macrophages SAMac (1) 0.288717425414367
49533 embolized Macrophages
(HES4+) SAMac (1) 0.10700377577815
49534 embolized cDC2 SAMac (1) 0.249331866535429
49535 embolized cDC2 SAMac (1) 0.152324894286633
49536 embolized Macrophages
(HES4+) SAMac (1) -0.0143413425326384
49537 embolized Macrophages
(HES4+) SAMac (1) 0.152070995426164
49538 embolized cDC2 SAMac (1) 0.232684730032183
49539 embolized cDC2 SAMac (1) 0.266708796948832
49540 embolized Macrophages
(HES4+) SAMac (1) 0.101472558543122
49541 embolized Macrophages
(HES4+) SAMac (1) 0.162285404531896
49542 embolized Macrophages
(HES4+) SAMac (1) 0.147002506743915
49543 embolized Macrophages
(HES4+) SAMac (1) 0.172288695253004
49544 embolized Macrophages SAMac (1) 0.00762169822687792
49545 embolized Macrophages SAMac (1) 0.217578464677346
49546 embolized Macrophages
(HES4+) SAMac (1) -0.0520167312594126
49547 embolized Macrophages SAMac (1) 0.288441306742351
49548 embolized Macrophages
(HES4+) SAMac (1) 0.210639364076586
49549 embolized Macrophages
(HES4+) SAMac (1) 0.201982029503344
49550 embolized Macrophages
(HES4+) SAMac (1) 0.0295275152593125
49551 embolized Macrophages
(HES4+) SAMac (1) -0.010492536786564
49552 embolized cDC2 SAMac (1) 0.127210378701815
49553 embolized Macrophages SAMac (1) 0.227289400073087
49554 embolized Macrophages
(HES4+) SAMac (1) 0.105181529445793
49555 embolized Macrophages
(HES4+) SAMac (1) 0.221901586411162
49556 embolized cDC2 SAMac (1) 0.139916605010827
49557 embolized Macrophages
(HES4+) SAMac (1) 0.0645070268395465
49558 embolized Kupffer cells
(SUCNR1+) SAMac (1) -0.205354252094613
49559 embolized Kupffer cells
(SUCNR1+) SAMac (1) -0.126184621579524
49560 embolized Kupffer cells
(SUCNR1+) SAMac (1) -0.147424977603747
49561 embolized Kupffer cells
(SUCNR1+) SAMac (1) -0.137141362494606
49562 embolized Kupffer cells
(SUCNR1+) SAMac (1) -0.131348677254114
49563 embolized Kupffer cells
(SUCNR1+) SAMac (1) -0.140036049693232
49564 embolized Kupffer cells
(SUCNR1+) SAMac (1) -0.111017293078488
49565 embolized Kupffer cells
(SUCNR1+) SAMac (1) -0.210128020621285
49566 embolized Kupffer cells
(SUCNR1+) SAMac (1) -0.103455216198935
49567 embolized Kupffer cells
(SUCNR1+) SAMac (1) -0.06504278156848
49568 embolized Kupffer cells
(SUCNR1+) SAMac (1) -0.189106624105322
49569 embolized Monocytes
(TREM2+ CD9+) SAMac (1) -0.236963316231333
49570 embolized Kupffer cells
(SUCNR1+) SAMac (1) -0.117002674232282
49571 embolized Kupffer cells
(SUCNR1+) SAMac (1) -0.165478712473159
49572 embolized Kupffer cells
(SUCNR1+) SAMac (1) -0.0714151839500263
49573 embolized Kupffer cells
(SUCNR1+) SAMac (1) -0.153940838693523
49574 embolized Kupffer cells
(SUCNR1+) SAMac (1) -0.160237719582035
49575 embolized Kupffer cells
(SUCNR1+) SAMac (1) -0.226007005649631
49576 embolized Kupffer cells
(SUCNR1+) SAMac (1) -0.137195399553431
49577 embolized Kupffer cells
(SUCNR1+) SAMac (1) -0.218612210722861
49578 embolized Kupffer cells
(SUCNR1+) SAMac (1) -0.215673954847033
49579 embolized Kupffer cells
(SUCNR1+) SAMac (1) -0.127074620623205
49580 embolized Kupffer cells
(SUCNR1+) SAMac (1) -0.175173791958401
49581 embolized Kupffer cells
(SUCNR1+) SAMac (1) -0.175829549601259
49582 embolized Kupffer cells
(SUCNR1+) SAMac (1) -0.143961635372269
49583 embolized Kupffer cells
(SUCNR1+) SAMac (1) -0.171821067149927
49584 embolized Kupffer cells
(SUCNR1+) SAMac (1) -0.103567078024169
49585 embolized Kupffer cells
(SUCNR1+) SAMac (1) -0.286521968769898
49586 embolized Kupffer cells
(SUCNR1+) SAMac (1) -0.113664080281358
49587 embolized Kupffer cells
(SUCNR1+) SAMac (1) -0.151026138175111
49588 embolized Kupffer cells
(SUCNR1+) SAMac (1) -0.258812385883776
49589 embolized Kupffer cells
(SUCNR1+) SAMac (1) -0.205911827581381
49590 embolized Kupffer cells
(SUCNR1+) SAMac (1) -0.137138626252614
49591 embolized Kupffer cells
(SUCNR1+) SAMac (1) -0.159773090961852
49592 embolized Kupffer cells
(SUCNR1+) SAMac (1) -0.183303447939638
49593 embolized Kupffer cells
(SUCNR1+) SAMac (1) -0.109877393845019
49594 embolized Monocytes
(TREM2+ CD9+) SAMac (1) -0.218353946216484
49595 embolized Kupffer cells
(SUCNR1+) SAMac (1) -0.106392416239126
49596 embolized Kupffer cells
(SUCNR1+) SAMac (1) -0.191633002872434
49597 embolized Kupffer cells
(SUCNR1+) SAMac (1) -0.221576468638653
49598 embolized Kupffer cells
(SUCNR1+) SAMac (1) -0.203116459304259
49599 embolized Kupffer cells
(SUCNR1+) SAMac (1) -0.148695353656007
49600 embolized Kupffer cells
(SUCNR1+) SAMac (1) -0.108216434906465
49601 embolized Kupffer cells
(SUCNR1+) SAMac (1) -0.200194661980317
49602 embolized Kupffer cells
(SUCNR1+) SAMac (1) -0.202442465296734
49603 embolized Kupffer cells
(SUCNR1+) SAMac (1) -0.154891567822905
49604 embolized Kupffer cells
(SUCNR1+) SAMac (1) -0.0911727995229635
49605 embolized Kupffer cells
(SUCNR1+) SAMac (1) -0.121563952981715
49606 embolized Kupffer cells
(SUCNR1+) SAMac (1) -0.16434324702757
49607 embolized Kupffer cells
(SUCNR1+) SAMac (1) -0.128299961664274
49608 embolized Kupffer cells
(SUCNR1+) SAMac (1) -0.14827568829735
49609 embolized Kupffer cells
(SUCNR1+) SAMac (1) -0.129804969879398
49610 embolized Kupffer cells
(SUCNR1+) SAMac (1) -0.12887894539472
49611 embolized Kupffer cells
(SUCNR1+) SAMac (1) -0.224360273759192
49612 embolized Kupffer cells
(SUCNR1+) SAMac (1) -0.185749292688655
49613 embolized Kupffer cells
(SUCNR1+) SAMac (1) -0.133174813088226
49614 embolized Kupffer cells
(SUCNR1+) SAMac (1) -0.122462757631899
49615 embolized Kupffer cells
(SUCNR1+) SAMac (1) -0.117048909557295
49616 embolized Kupffer cells
(SUCNR1+) SAMac (1) -0.172326871041506
49617 embolized Kupffer cells
(SUCNR1+) SAMac (1) -0.196106770892284
49618 embolized Kupffer cells
(SUCNR1+) SAMac (1) -0.118716015294503
49619 embolized Kupffer cells
(SUCNR1+) SAMac (1) -0.171856790255106
49620 embolized Kupffer cells
(SUCNR1+) SAMac (1) -0.0786057611272458
49621 embolized Kupffer cells
(SUCNR1+) SAMac (1) -0.111019428580156
49622 embolized Kupffer cells
(SUCNR1+) SAMac (1) -0.158947940536604
49623 embolized Kupffer cells
(SUCNR1+) SAMac (1) -0.134181909212634
49624 embolized Kupffer cells
(SUCNR1+) SAMac (1) -0.161170093655245
49625 embolized Kupffer cells
(SUCNR1+) SAMac (1) -0.0630820606979301
49626 embolized Kupffer cells
(SUCNR1+) SAMac (1) -0.150359846249284
49627 embolized Kupffer cells
(SUCNR1+) SAMac (1) -0.158420095145884
49628 embolized Kupffer cells
(SUCNR1+) SAMac (1) -0.190873023097085
49629 embolized Kupffer cells
(SUCNR1+) SAMac (1) -0.159731585299362
49630 embolized Kupffer cells
(SUCNR1+) SAMac (1) -0.144052113235717
49631 embolized Kupffer cells
(SUCNR1+) SAMac (1) -0.0450703200768493
49632 embolized Kupffer cells
(SUCNR1+) SAMac (1) -0.146898605100507
49633 embolized Kupffer cells
(SUCNR1+) SAMac (1) -0.122773527348924
49634 embolized Kupffer cells
(SUCNR1+) SAMac (1) -0.219172679098302
49635 embolized Kupffer cells
(SUCNR1+) SAMac (1) -0.140563641640709
49636 embolized Kupffer cells
(SUCNR1+) SAMac (1) -0.0554532176741632
49637 embolized Kupffer cells
(SUCNR1+) SAMac (1) -0.146707629527025
49638 embolized Kupffer cells
(SUCNR1+) SAMac (1) -0.039190549022415
49639 embolized Kupffer cells
(SUCNR1+) SAMac (1) -0.170387858604585
49640 embolized Kupffer cells
(SUCNR1+) SAMac (1) -0.0742447050360376
49641 embolized Kupffer cells
(SUCNR1+) SAMac (1) -0.23861712043678
49642 embolized Kupffer cells
(SUCNR1+) SAMac (1) -0.15480672013013
49643 embolized Kupffer cells
(SUCNR1+) SAMac (1) -0.224038846129379
49644 embolized Kupffer cells
(SUCNR1+) SAMac (1) -0.0888488910233965
49645 embolized Kupffer cells
(SUCNR1+) SAMac (1) -0.0999671552241658
49646 embolized Kupffer cells
(SUCNR1+) SAMac (1) -0.167802039995916
49647 embolized Kupffer cells
(SUCNR1+) SAMac (1) -0.137401938867782
49648 embolized Kupffer cells
(SUCNR1+) SAMac (1) -0.200468996772431
49649 embolized Kupffer cells
(SUCNR1+) SAMac (1) -0.0854281223839617
49650 embolized Kupffer cells
(SUCNR1+) SAMac (1) -0.0810632746116283
49651 embolized Kupffer cells
(SUCNR1+) SAMac (1) -0.0552057653021726
49652 embolized Monocytes
(IGSF21+ GPR34+) SAMac (1) -0.0499196251886081
49653 embolized Kupffer cells
(SUCNR1+) SAMac (1) -0.109302913770134
49654 embolized cDC2 SAMac (1) -0.061094778022205
49655 embolized Monocytes
(IGSF21+ GPR34+) SAMac (1) -0.0963422257768295
49656 embolized Kupffer cells
(SUCNR1+) SAMac (1) -0.0979612540526613
49657 embolized Kupffer cells
(SUCNR1+) SAMac (1) -0.0211248595529761
49658 embolized Kupffer cells
(SUCNR1+) SAMac (1) -0.0550983255299846
49659 embolized Macrophages SAMac (1) 0.290981494945095
49660 embolized Macrophages SAMac (1) 0.201258838530605
49661 embolized Macrophages SAMac (1) 0.230265774636313
49662 embolized Macrophages SAMac (1) 0.175043367722087
49663 embolized Macrophages SAMac (1) 0.307636516846921
49664 embolized Macrophages SAMac (1) 0.383320071689995
49665 embolized Macrophages
(HES4+) SAMac (1) 0.295524190635355
49666 embolized Macrophages SAMac (1) 0.107462697497203
49667 embolized Macrophages SAMac (1) 0.228986295221539
49668 embolized Macrophages
(HES4+) SAMac (1) 0.125538336242514
49669 embolized Macrophages SAMac (1) 0.243154345412526
49670 embolized Macrophages SAMac (1) 0.218810392020979
49671 embolized Macrophages SAMac (1) 0.254338937349015
49672 embolized Macrophages
(HES4+) SAMac (1) 0.272843448279051
49673 embolized Macrophages SAMac (1) 0.190500580342793
49674 embolized Macrophages SAMac (1) 0.113609844514076
49675 embolized Macrophages SAMac (1) 0.329227485366021
49676 embolized Macrophages SAMac (1) 0.0757854673198276
49677 embolized Macrophages SAMac (1) 0.167398181527574
49678 embolized Macrophages SAMac (1) 0.151785886403849
49679 embolized Macrophages SAMac (1) 0.32676216072921
49680 embolized Macrophages
(HES4+) SAMac (1) 0.0277601535901463
49681 embolized Macrophages SAMac (1) 0.234246559674165
49682 embolized Macrophages SAMac (1) 0.145415798984188
49683 embolized Macrophages SAMac (1) 0.267788917016953
49684 embolized Macrophages SAMac (1) 0.147125592779709
49685 embolized Macrophages SAMac (1) 0.222714634463037
49686 embolized Macrophages SAMac (1) 0.143968078104502
49687 embolized Macrophages SAMac (1) 0.355816425160178
49688 embolized Macrophages SAMac (1) 0.230632063087506
49689 embolized Macrophages SAMac (1) 0.218425403492419
49690 embolized Macrophages SAMac (1) 0.253073332331511
49691 embolized Macrophages SAMac (1) 0.240733249551321
49692 embolized Macrophages SAMac (1) 0.250116763358207
49693 embolized Macrophages SAMac (1) 0.364927001173705
49694 embolized Macrophages SAMac (1) 0.0903136132952293
49695 embolized Macrophages
(HES4+) SAMac (1) 0.0954350793394419
49696 embolized Macrophages SAMac (1) 0.347946032169088
49697 embolized Macrophages SAMac (1) 0.188118356129408
49698 embolized Macrophages SAMac (1) 0.194876340688975
49699 embolized Macrophages SAMac (1) 0.0439037840617651
49700 embolized Macrophages SAMac (1) 0.0831985908644684
49701 embolized Macrophages SAMac (1) 0.11071527012665
49702 embolized Macrophages SAMac (1) 0.155827000881293
49703 embolized Macrophages SAMac (1) 0.24550704183651
49704 embolized Macrophages SAMac (1) 0.112197652819097
49705 embolized Macrophages SAMac (1) 0.177182493148561
49706 embolized Macrophages SAMac (1) 0.272448464113035
49707 embolized Macrophages SAMac (1) 0.204987572552113
49708 embolized Macrophages SAMac (1) 0.206827725641072
49709 embolized Macrophages SAMac (1) 0.217033240747972
49710 embolized Macrophages SAMac (1) 0.301295372177349
49711 embolized Macrophages SAMac (1) 0.206190917575829
49712 embolized Macrophages SAMac (1) 0.309214044941494
49713 embolized Macrophages
(HES4+) SAMac (1) 0.193207155026144
49714 embolized Macrophages SAMac (1) 0.285208312197741
49715 embolized Macrophages
(HES4+) SAMac (1) 0.240683783908524
49716 embolized Monocytes
(secretory) SAMac (1) 0.325349582251969
49717 embolized Macrophages
(HES4+) SAMac (1) 0.232481671866835
49718 embolized Macrophages
(HES4+) SAMac (1) 0.204491998935903
49719 embolized Macrophages SAMac (1) 0.258662434876045
49720 embolized Macrophages
(HES4+) SAMac (1) 0.116959202544698
49721 embolized Macrophages SAMac (1) 0.18422363545897
49722 embolized Macrophages SAMac (1) 0.473570034985159
49723 embolized Macrophages SAMac (1) 0.202511222333685
49724 embolized Macrophages SAMac (1) 0.165082903259195
49725 embolized Macrophages SAMac (1) 0.335983922794831
49726 embolized Macrophages SAMac (1) 0.159787357615322
49727 embolized Macrophages SAMac (1) 0.314328099399286
49728 embolized Macrophages SAMac (1) 0.292848830560777
49729 embolized Macrophages SAMac (1) 0.185160457642412
49730 embolized Macrophages SAMac (1) 0.275746308741657
49731 embolized Macrophages SAMac (1) 0.283675660683753
49732 embolized Macrophages SAMac (1) 0.282341783262017
49733 embolized Macrophages SAMac (1) 0.199966231224972
49734 embolized Macrophages SAMac (1) 0.306511952062762
49735 embolized Macrophages SAMac (1) 0.0846822348246505
49736 embolized Macrophages SAMac (1) 0.19798460095885
49737 embolized Macrophages SAMac (1) 0.296231801056043
49738 embolized Macrophages SAMac (1) 0.194385809852663
49739 embolized Macrophages
(HES4+) SAMac (1) 0.0412558190320371
49740 embolized Macrophages SAMac (1) 0.244183229675133
49741 embolized Macrophages SAMac (1) 0.423959584780671
49742 embolized Macrophages SAMac (1) 0.281624014835936
49743 embolized Macrophages SAMac (1) 0.176250886279784
49744 embolized Macrophages SAMac (1) 0.381665746806683
49745 embolized Macrophages SAMac (1) 0.293489770658323
49746 embolized Macrophages
(HES4+) SAMac (1) 0.174344322116735
49747 embolized Macrophages SAMac (1) 0.0634646695889641
49748 embolized Macrophages SAMac (1) 0.211347334111312
49749 embolized Macrophages SAMac (1) 0.434100591133551
49750 embolized Macrophages SAMac (1) 0.239078651425825
49751 embolized Macrophages SAMac (1) 0.199560106743986
49752 embolized Macrophages SAMac (1) 0.180721047214881
49753 embolized Macrophages SAMac (1) 0.249963438090675
49754 embolized Macrophages SAMac (1) 0.15388889688151
49755 embolized Macrophages SAMac (1) 0.184723620362124
49756 embolized Macrophages SAMac (1) 0.302261271201884
49757 embolized Macrophages SAMac (1) 0.181064744722384
49758 embolized Macrophages
(HES4+) SAMac (1) 0.134316660843567
49759 embolized Macrophages
(HES4+) SAMac (1) 0.114521363379388
49760 embolized Macrophages SAMac (1) 0.254048978242492
49761 embolized Macrophages SAMac (1) 0.197462219053438
49762 embolized Macrophages SAMac (1) 0.124023801208598
49763 embolized Macrophages SAMac (1) 0.0691577377572279
49764 embolized Macrophages SAMac (1) 0.172464333494083
49765 regenerating Macrophages SAMac (1) 0.328815687568839
49766 regenerating Macrophages SAMac (1) 0.308321543773811
49767 regenerating Macrophages SAMac (1) 0.393377188528112
49768 regenerating Macrophages SAMac (1) 0.254218935164273
49769 regenerating Macrophages SAMac (1) 0.15711927198471
49770 regenerating Macrophages SAMac (1) 0.192928169894911
49771 regenerating Macrophages
(HES4+) SAMac (1) 0.018502385020417
49772 regenerating Macrophages
(HES4+) SAMac (1) 0.263409884877124
49773 regenerating Macrophages SAMac (1) 0.287124843719226
49774 regenerating Macrophages SAMac (1) 0.176118742334158
49775 regenerating Macrophages
(HES4+) SAMac (1) 0.227940548788692
49776 regenerating Macrophages
(HES4+) SAMac (1) 0.119076286061259
49777 regenerating Macrophages SAMac (1) 0.082099344510376
49778 regenerating Macrophages SAMac (1) 0.104339266978104
49779 regenerating Macrophages
(HES4+) SAMac (1) 0.147885211342471
49780 regenerating Macrophages
(HES4+) SAMac (1) -0.0175440535947784
49781 regenerating Macrophages
(HES4+) SAMac (1) 0.155944450818191
49782 regenerating Macrophages
(HES4+) SAMac (1) 0.175881134734041
49783 regenerating Macrophages
(HES4+) SAMac (1) 0.0949824090223146
49784 regenerating Macrophages SAMac (1) 0.263594573510688
49785 regenerating Macrophages SAMac (1) 0.15784112936652
49786 regenerating Macrophages
(HES4+) SAMac (1) 0.284206800700231
49787 regenerating Macrophages SAMac (1) 0.199245242646602
49788 regenerating Macrophages
(HES4+) SAMac (1) 0.181293733329622
49789 regenerating Macrophages
(HES4+) SAMac (1) 0.0640162668921223
49790 regenerating Macrophages
(HES4+) SAMac (1) 0.102291146976017
49791 regenerating Macrophages
(HES4+) SAMac (1) 0.206154283387434
49792 regenerating Macrophages SAMac (1) 0.292062617547402
49793 regenerating Macrophages
(HES4+) SAMac (1) 0.202607343801916
49794 regenerating Macrophages SAMac (1) 0.342485917025729
49795 regenerating Macrophages
(HES4+) SAMac (1) 0.14124793391631
49796 regenerating Macrophages
(HES4+) SAMac (1) -0.06165888622248
49797 regenerating Macrophages SAMac (1) 0.431736066128846
49798 regenerating Macrophages SAMac (1) 0.314534045323768
49799 regenerating Macrophages SAMac (1) 0.163993956364892
49800 regenerating Macrophages SAMac (1) 0.0877659201526065
49801 regenerating Macrophages
(HES4+) SAMac (1) 0.0663423788192636
49802 regenerating Monocytes
(secretory) SAMac (1) -0.117850666387141
49803 regenerating Macrophages
(HES4+) SAMac (1) 0.120152612428025
49804 regenerating Macrophages
(HES4+) SAMac (1) 0.122588828799321
49805 regenerating Macrophages
(HES4+) SAMac (1) 0.111476601108305
49806 regenerating Macrophages
(HES4+) SAMac (1) 0.148527246209402
49807 regenerating Macrophages
(HES4+) SAMac (1) 0.214280281685756
49808 regenerating Macrophages SAMac (1) 0.231979134348676
49809 regenerating Monocytes
(secretory) SAMac (1) 0.108479025889034
49810 regenerating Macrophages
(HES4+) SAMac (1) 0.189426773369422
49811 regenerating Macrophages SAMac (1) 0.223060976622303
49812 regenerating Macrophages SAMac (1) 0.203446113330886
49813 regenerating Macrophages
(HES4+) SAMac (1) 0.0643990303355988
49814 regenerating Macrophages
(HES4+) SAMac (1) 0.218067696864347
49815 regenerating Macrophages SAMac (1) 0.237293871060575
49816 regenerating Macrophages SAMac (1) 0.107714364016641
49817 regenerating Macrophages
(HES4+) SAMac (1) 0.222940221611118
49818 regenerating Macrophages SAMac (1) 0.203512938922895
49819 regenerating Macrophages
(HES4+) SAMac (1) 0.0569817437598631
49820 regenerating Macrophages SAMac (1) 0.310029208598083
49821 regenerating Macrophages SAMac (1) 0.137111598610768
49822 regenerating Macrophages SAMac (1) 0.21854710709602
49823 regenerating Macrophages
(HES4+) SAMac (1) 0.0342757438625181
49824 regenerating Macrophages
(HES4+) SAMac (1) 0.124501613209645
49825 regenerating Macrophages
(HES4+) SAMac (1) 0.102382205460892
49826 regenerating Macrophages
(HES4+) SAMac (1) 0.101642648020482
49827 regenerating Macrophages SAMac (1) 0.162897174939564
49828 regenerating Macrophages SAMac (1) 0.227394656151428
49829 regenerating Macrophages
(HES4+) SAMac (1) 0.345521851321188
49830 regenerating Macrophages
(HES4+) SAMac (1) 0.168353577081746
49831 regenerating Macrophages SAMac (1) 0.237158540781279
49832 regenerating Macrophages SAMac (1) 0.238927217477167
49833 regenerating Macrophages SAMac (1) 0.380821048516464
49834 regenerating Macrophages
(HES4+) SAMac (1) 0.222639447422087
49835 regenerating Macrophages
(HES4+) SAMac (1) 0.166244528334306
49836 regenerating cDC2 SAMac (1) 0.23288537959606
49837 regenerating Macrophages SAMac (1) 0.467140904512825
49838 regenerating Macrophages
(HES4+) SAMac (1) 0.143902877339826
49839 regenerating Macrophages
(HES4+) SAMac (1) -0.0104891344472915
49840 regenerating Macrophages SAMac (1) 0.276787674190405
49841 regenerating Macrophages SAMac (1) 0.191969251498781
49842 regenerating Macrophages
(HES4+) SAMac (1) 0.10877466013783
49843 regenerating Macrophages
(HES4+) SAMac (1) 0.0366712884976422
49844 regenerating Macrophages
(HES4+) SAMac (1) 0.240148987887853
49845 regenerating Macrophages SAMac (1) 0.243861253845382
49846 regenerating Macrophages
(HES4+) SAMac (1) 0.199757340139284
49847 regenerating Macrophages SAMac (1) 0.351689332757237
49848 regenerating Macrophages
(HES4+) SAMac (1) 0.106008689499533
49849 regenerating Macrophages
(HES4+) SAMac (1) 0.179152593359325
49850 regenerating Macrophages
(HES4+) SAMac (1) 0.084844757309224
49851 regenerating Macrophages SAMac (1) 0.300589959964421
49852 regenerating Macrophages
(HES4+) SAMac (1) 0.201672065413498
49853 regenerating Macrophages
(HES4+) SAMac (1) 0.109481124236103
49854 regenerating Macrophages
(HES4+) SAMac (1) 0.103189323958197
49855 regenerating Macrophages SAMac (1) 0.331710998371891
49856 regenerating Macrophages
(HES4+) SAMac (1) 0.140400213816575
49857 regenerating Macrophages
(HES4+) SAMac (1) 0.276588261347585
49858 regenerating Macrophages SAMac (1) 0.237783367472856
49859 regenerating Macrophages
(HES4+) SAMac (1) 0.14605697150175
49860 regenerating Macrophages
(HES4+) SAMac (1) 0.249507893912919
49861 regenerating Macrophages SAMac (1) 0.184283673934351
49862 regenerating Kupffer cells
(SUCNR1+) SAMac (1) -0.113442979168341
49863 regenerating Kupffer cells
(SUCNR1+) SAMac (1) -0.123694077769159
49864 regenerating Kupffer cells
(SUCNR1+) SAMac (1) -0.139790547578228
49865 regenerating Kupffer cells
(SUCNR1+) SAMac (1) -0.114833274149933
49866 regenerating Kupffer cells
(SUCNR1+) SAMac (1) -0.106890904255311
49867 regenerating Kupffer cells
(SUCNR1+) SAMac (1) -0.0266383650671806
49868 regenerating Kupffer cells
(SUCNR1+) SAMac (1) -0.116388596708023
49869 regenerating Kupffer cells
(SUCNR1+) SAMac (1) -0.18723833512098
49870 regenerating Kupffer cells
(SUCNR1+) SAMac (1) -0.130908017536147
49871 regenerating Kupffer cells
(SUCNR1+) SAMac (1) -0.103486077905351
49872 regenerating Kupffer cells
(SUCNR1+) SAMac (1) -0.151213690613387
49873 regenerating Kupffer cells
(SUCNR1+) SAMac (1) -0.0737532888311318
49874 regenerating Kupffer cells
(SUCNR1+) SAMac (1) -0.217943844637498
49875 regenerating Kupffer cells
(SUCNR1+) SAMac (1) -0.1978722263583
49876 regenerating Kupffer cells
(SUCNR1+) SAMac (1) -0.0903806884472828
49877 regenerating Kupffer cells
(SUCNR1+) SAMac (1) -0.163161965897312
49878 regenerating Kupffer cells
(SUCNR1+) SAMac (1) -0.157123291880618
49879 regenerating Kupffer cells
(SUCNR1+) SAMac (1) -0.14650299705113
49880 regenerating Kupffer cells
(SUCNR1+) SAMac (1) -0.141589780005387
49881 regenerating Monocytes
(IGSF21+ GPR34+) SAMac (1) -0.171732982260805
49882 regenerating Kupffer cells
(SUCNR1+) SAMac (1) -0.189882326726352
49883 regenerating Kupffer cells
(SUCNR1+) SAMac (1) -0.169905736080446
49884 regenerating Kupffer cells
(SUCNR1+) SAMac (1) -0.113346699558564
49885 regenerating Kupffer cells
(SUCNR1+) SAMac (1) -0.131967534867348
49886 regenerating Kupffer cells
(SUCNR1+) SAMac (1) -0.174798058220343
49887 regenerating Kupffer cells
(SUCNR1+) SAMac (1) -0.138286635882508
49888 regenerating Kupffer cells
(SUCNR1+) SAMac (1) -0.11639263757154
49889 regenerating Kupffer cells
(SUCNR1+) SAMac (1) -0.104189756169496
49890 regenerating Kupffer cells
(SUCNR1+) SAMac (1) -0.196889411192017
49891 regenerating Kupffer cells
(SUCNR1+) SAMac (1) -0.208763942392017
49892 regenerating Kupffer cells
(SUCNR1+) SAMac (1) -0.061084598855134
49893 regenerating Monocytes
(secretory) SAMac (1) -0.112309062141309
49894 regenerating Kupffer cells
(SUCNR1+) SAMac (1) -0.182391222041166
49895 regenerating Kupffer cells
(SUCNR1+) SAMac (1) -0.147912283637455
49896 regenerating Kupffer cells
(SUCNR1+) SAMac (1) -0.20828320329842
49897 regenerating Kupffer cells
(SUCNR1+) SAMac (1) -0.0606298930600916
49898 regenerating Kupffer cells
(SUCNR1+) SAMac (1) -0.0635370326126837
49899 regenerating Kupffer cells
(SUCNR1+) SAMac (1) -0.1011290040311
49900 regenerating Kupffer cells
(SUCNR1+) SAMac (1) -0.056599422562367
49901 regenerating Kupffer cells
(SUCNR1+) SAMac (1) -0.115583612931131
49902 regenerating Kupffer cells
(SUCNR1+) SAMac (1) -0.131417418210706
49903 regenerating Kupffer cells
(SUCNR1+) SAMac (1) -0.147865290464752
49904 regenerating Kupffer cells
(SUCNR1+) SAMac (1) -0.191689816298636
49905 regenerating Kupffer cells
(SUCNR1+) SAMac (1) -0.171620222568024
49906 regenerating Kupffer cells
(SUCNR1+) SAMac (1) -0.0772320700832974
49907 regenerating Kupffer cells
(SUCNR1+) SAMac (1) -0.0911944049805828
49908 regenerating Kupffer cells
(SUCNR1+) SAMac (1) -0.13808723569427
49909 regenerating Kupffer cells
(SUCNR1+) SAMac (1) -0.114737391567375
49910 regenerating Kupffer cells
(SUCNR1+) SAMac (1) -0.185437696909726
49911 regenerating Kupffer cells
(SUCNR1+) SAMac (1) -0.200042926580185
49912 regenerating Kupffer cells
(SUCNR1+) SAMac (1) -0.104127671836239
49913 regenerating Kupffer cells
(SUCNR1+) SAMac (1) -0.156517292781956
49914 regenerating Kupffer cells
(SUCNR1+) SAMac (1) -0.189550279182519
49915 regenerating Monocytes
(IGSF21+ GPR34+) SAMac (1) -0.135192401368319
49916 regenerating Kupffer cells
(SUCNR1+) SAMac (1) -0.171418797780926
49917 regenerating Kupffer cells
(SUCNR1+) SAMac (1) -0.057837111949537
49918 regenerating Kupffer cells
(SUCNR1+) SAMac (1) -0.171273044666404
49919 regenerating Kupffer cells
(SUCNR1+) SAMac (1) -0.21951819755522
49920 regenerating Kupffer cells
(SUCNR1+) SAMac (1) -0.19747799400185
49921 regenerating Kupffer cells
(SUCNR1+) SAMac (1) -0.0846141996276227
49922 regenerating Kupffer cells
(SUCNR1+) SAMac (1) -0.0820112150222226
49923 regenerating Kupffer cells
(SUCNR1+) SAMac (1) -0.0910196005859485
49924 regenerating Kupffer cells
(SUCNR1+) SAMac (1) -0.156547203364123
49925 regenerating Kupffer cells
(SUCNR1+) SAMac (1) -0.160887150317097
49926 regenerating Kupffer cells
(SUCNR1+) SAMac (1) -0.0838999964299282
49927 regenerating Kupffer cells
(SUCNR1+) SAMac (1) -0.185943545304691
49928 regenerating Kupffer cells
(SUCNR1+) SAMac (1) -0.0287859140514362
49929 regenerating Kupffer cells
(SUCNR1+) SAMac (1) -0.0869431940300576
49930 regenerating Kupffer cells
(SUCNR1+) SAMac (1) -0.172067969419552
49931 regenerating Kupffer cells
(SUCNR1+) SAMac (1) -0.172262881047401
49932 regenerating cDC2 SAMac (1) -0.129763353333809
49933 regenerating Kupffer cells
(SUCNR1+) SAMac (1) -0.0306042508805979
49934 regenerating Kupffer cells
(SUCNR1+) SAMac (1) -0.0552017692150365
49935 regenerating Kupffer cells
(SUCNR1+) SAMac (1) -0.152433921515037
49936 regenerating Kupffer cells
(SUCNR1+) SAMac (1) -0.12700275483971
49937 regenerating Kupffer cells
(SUCNR1+) SAMac (1) -0.0673986504397034
49938 regenerating Kupffer cells
(SUCNR1+) SAMac (1) -0.0881999821943532
49939 regenerating Kupffer cells
(SUCNR1+) SAMac (1) -0.123818147331903
49940 regenerating Kupffer cells
(SUCNR1+) SAMac (1) -0.144013298220616
49941 regenerating Monocytes
(IGSF21+ GPR34+) SAMac (1) 0.00951379789165807
49942 regenerating cDC1 SAMac (1) -0.0547701998513726
49943 regenerating cDC1 SAMac (1) -0.13259250974511
49944 regenerating cDC2 SAMac (1) -0.0603541852037502
49945 regenerating cDC1 SAMac (1) -0.104067973593279
49946 regenerating cDC2 SAMac (1) 3.18492129784409e-05
49947 regenerating Monocytes
(IGSF21+ GPR34+) SAMac (1) 0.00361479596932821
49948 regenerating cDC2 SAMac (1) 0.019712971633443
49949 regenerating cDC2 SAMac (1) 0.0396451256981235
49950 regenerating Monocytes
(IGSF21+ GPR34+) SAMac (1) -0.075434589442265
49951 regenerating cDC1 SAMac (1) -0.161570712520122
49952 regenerating Monocytes
(IGSF21+ GPR34+) SAMac (1) 0.0639208525838713
49953 regenerating Monocytes
(TREM2+ CD9+) SAMac (1) 0.00309978560412333
49954 regenerating Monocytes
(TREM2+ CD9+) SAMac (1) -0.176179180816969
49955 regenerating Monocytes
(TREM2+ CD9+) SAMac (1) 0.0888794153446496
49956 regenerating Monocytes
(IGSF21+ GPR34+) SAMac (1) -0.118383565929733
49957 regenerating Monocytes
(TREM2+ CD9+) SAMac (1) 0.132120743151458
49958 regenerating cDC2 SAMac (1) 0.115507260854547
49959 regenerating Monocytes
(TREM2+ CD9+) SAMac (1) 0.00237106725241865
49960 regenerating Macrophages
(HES4+) SAMac (1) -0.0567616582216565
49961 regenerating cDC2 SAMac (1) -0.0461836982619633
49962 regenerating Monocytes
(secretory) SAMac (1) -0.0114222727298362
49963 regenerating cDC2 SAMac (1) 0.0113284845678058
49964 regenerating Monocytes
(TREM2+ CD9+) SAMac (1) -0.063484254849272
49965 regenerating Monocytes
(secretory) SAMac (1) -0.055900103787071
49966 regenerating Monocytes
(IGSF21+ GPR34+) SAMac (1) -0.059259714320234
49967 regenerating Monocytes
(IGSF21+ GPR34+) SAMac (1) -0.0296298558706192
49968 regenerating Monocytes
(secretory) SAMac (1) -0.018028713537285
49969 regenerating cDC2 SAMac (1) -0.0257832803520847
49970 regenerating Macrophages
(HES4+) SAMac (1) -0.0228263326002081
49971 regenerating cDC2 SAMac (1) 0.134028121481232
49972 regenerating Monocytes
(IGSF21+ GPR34+) SAMac (1) -0.00803931152755671
49973 regenerating Macrophages
(HES4+) SAMac (1) 0.311708085975582
49974 regenerating cDC2 SAMac (1) 0.0534699895411747
49975 regenerating Monocytes
(TREM2+ CD9+) SAMac (1) -0.12477921158572
49976 regenerating cDC2 SAMac (1) 0.0309148637582098
49977 regenerating Macrophages
(HES4+) SAMac (1) 0.188862572499759
49978 regenerating cDC2 SAMac (1) -0.0136184724107231
49979 regenerating Monocytes
(TREM2+ CD9+) SAMac (1) -0.113042180221179
49980 regenerating Monocytes
(TREM2+ CD9+) SAMac (1) -0.0678960154492408
49981 regenerating Monocytes
(secretory) SAMac (1) -0.0565948982283674
49982 regenerating cDC2 SAMac (1) 0.129243767517098
49983 regenerating Macrophages
(HES4+) SAMac (1) 0.102522581165213
49984 regenerating Monocytes
(TREM2+ CD9+) SAMac (1) 0.0765482606770117
49985 regenerating cDC2 SAMac (1) -0.0679362524747474
49986 regenerating cDC2 SAMac (1) -0.151512559937843
49987 regenerating Monocytes
(TREM2+ CD9+) SAMac (1) -0.053615346364898
49988 regenerating Monocytes
(TREM2+ CD9+) SAMac (1) -0.13020991787389
49989 regenerating Macrophages
(HES4+) SAMac (1) -0.0082615793213438
49990 regenerating Macrophages
(HES4+) SAMac (1) 0.0373609420954373
49991 regenerating cDC2 SAMac (1) 0.195292729259573
[truncated: 1,345,044 more chars]
