# Supplementary material for: Cell atlas of the regenerating human liver after portal vein embolization
Source: Nat Commun. 2024 Jul 11;15:5827. doi: 10.1038/s41467-024-49236-7 (PMC11239663; doi:10.1038/s41467-024-49236-7)
Supplement: Supplementary file 17 — Source Data [file 41467_2024_49236_MOESM17_ESM.zip › fig_data/fig3d.txt]

cond variable value L1
1 healthy exp 1.6570067131558 CYP2E1
2 healthy exp 1.66691806170602 CYP2E1
3 healthy exp 1.67684440403195 CYP2E1
4 healthy exp 1.68680073390933 CYP2E1
5 healthy exp 1.69680204511387 CYP2E1
6 healthy exp 1.7068633314213 CYP2E1
7 healthy exp 1.71699958660733 CYP2E1
8 healthy exp 1.72722580444769 CYP2E1
9 healthy exp 1.7375569787181 CYP2E1
10 healthy exp 1.74800810319428 CYP2E1
11 healthy exp 1.75859417165195 CYP2E1
12 healthy exp 1.76933017786684 CYP2E1
13 healthy exp 1.78023111561466 CYP2E1
14 healthy exp 1.79131197867114 CYP2E1
15 healthy exp 1.80258776081199 CYP2E1
16 healthy exp 1.81407345581294 CYP2E1
17 healthy exp 1.82578405744971 CYP2E1
18 healthy exp 1.83773455949802 CYP2E1
19 healthy exp 1.8499399557336 CYP2E1
20 healthy exp 1.86241523993216 CYP2E1
21 healthy exp 1.87517540586942 CYP2E1
22 healthy exp 1.88823544732111 CYP2E1
23 healthy exp 1.90161035806295 CYP2E1
24 healthy exp 1.91531513187065 CYP2E1
25 healthy exp 1.92936476251995 CYP2E1
26 healthy exp 1.94377424378656 CYP2E1
27 healthy exp 1.9585585694462 CYP2E1
28 healthy exp 1.97373273327459 CYP2E1
29 healthy exp 1.98931172904746 CYP2E1
30 healthy exp 2.00531055054053 CYP2E1
31 healthy exp 2.02174419152952 CYP2E1
32 healthy exp 2.03862764579014 CYP2E1
33 healthy exp 2.05597590709813 CYP2E1
34 healthy exp 2.0738039692292 CYP2E1
35 healthy exp 2.09212195288194 CYP2E1
36 healthy exp 2.11092048644642 CYP2E1
37 healthy exp 2.13018532523559 CYP2E1
38 healthy exp 2.14990222456237 CYP2E1
39 healthy exp 2.17005693973972 CYP2E1
40 healthy exp 2.19063522608057 CYP2E1
41 healthy exp 2.21162283889785 CYP2E1
42 healthy exp 2.23300553350451 CYP2E1
43 healthy exp 2.25476906521349 CYP2E1
44 healthy exp 2.27689918933773 CYP2E1
45 healthy exp 2.29938166119016 CYP2E1
46 healthy exp 2.32220223608372 CYP2E1
47 healthy exp 2.34534666933136 CYP2E1
48 healthy exp 2.36880071624601 CYP2E1
49 healthy exp 2.39255013214061 CYP2E1
50 healthy exp 2.41658067232811 CYP2E1
51 healthy exp 2.44087809212143 CYP2E1
52 healthy exp 2.46542814683352 CYP2E1
53 healthy exp 2.49021659177733 CYP2E1
54 healthy exp 2.51522918226577 CYP2E1
55 healthy exp 2.54045167361181 CYP2E1
56 healthy exp 2.56586982112837 CYP2E1
57 healthy exp 2.5914693801284 CYP2E1
58 healthy exp 2.61723610592484 CYP2E1
59 healthy exp 2.64315575383061 CYP2E1
60 healthy exp 2.66921407915867 CYP2E1
61 healthy exp 2.69539683722195 CYP2E1
62 healthy exp 2.72168978333339 CYP2E1
63 healthy exp 2.74807867280594 CYP2E1
64 healthy exp 2.77454926095252 CYP2E1
65 healthy exp 2.80108730308608 CYP2E1
66 healthy exp 2.82767855451956 CYP2E1
67 healthy exp 2.85430877056589 CYP2E1
68 healthy exp 2.88096595580442 CYP2E1
69 healthy exp 2.90764711188009 CYP2E1
70 healthy exp 2.93435148970423 CYP2E1
71 healthy exp 2.96107834018819 CYP2E1
72 healthy exp 2.9878269142433 CYP2E1
73 healthy exp 3.01459646278091 CYP2E1
74 healthy exp 3.04138623671235 CYP2E1
75 healthy exp 3.06819548694896 CYP2E1
76 healthy exp 3.09502346440208 CYP2E1
77 healthy exp 3.12186941998306 CYP2E1
78 healthy exp 3.14873260460323 CYP2E1
79 healthy exp 3.17561226917392 CYP2E1
80 healthy exp 3.20250766460649 CYP2E1
81 healthy exp 3.22941804181227 CYP2E1
82 healthy exp 3.2563426517026 CYP2E1
83 healthy exp 3.28328074518881 CYP2E1
84 healthy exp 3.31023157318226 CYP2E1
85 healthy exp 3.33719438659427 CYP2E1
86 healthy exp 3.36416843633619 CYP2E1
87 healthy exp 3.39115297331936 CYP2E1
88 healthy exp 3.41814724845511 CYP2E1
89 healthy exp 3.44515051265479 CYP2E1
90 healthy exp 3.47216201682973 CYP2E1
91 healthy exp 3.49918101189128 CYP2E1
92 healthy exp 3.52620674875078 CYP2E1
93 healthy exp 3.55323847831955 CYP2E1
94 healthy exp 3.58027545150896 CYP2E1
95 healthy exp 3.60731691923032 CYP2E1
96 healthy exp 3.63436213239499 CYP2E1
97 healthy exp 3.6614103419143 CYP2E1
98 healthy exp 3.68846079869959 CYP2E1
99 healthy exp 3.7155127536622 CYP2E1
100 healthy exp 3.74256545771347 CYP2E1
101 embolised exp 0.813925756231651 CYP2E1
102 embolised exp 0.855522428739891 CYP2E1
103 embolised exp 0.897016605123214 CYP2E1
104 embolised exp 0.938305789256704 CYP2E1
105 embolised exp 0.979287485015444 CYP2E1
106 embolised exp 1.01985919627452 CYP2E1
107 embolised exp 1.05991842690901 CYP2E1
108 embolised exp 1.099362680794 CYP2E1
109 embolised exp 1.13808946180457 CYP2E1
110 embolised exp 1.17599627381581 CYP2E1
111 embolised exp 1.2129806207028 CYP2E1
112 embolised exp 1.24894000634062 CYP2E1
113 embolised exp 1.28377193460436 CYP2E1
114 embolised exp 1.3173739093691 CYP2E1
115 embolised exp 1.34964668971546 CYP2E1
116 embolised exp 1.38057377342105 CYP2E1
117 embolised exp 1.41022602014853 CYP2E1
118 embolised exp 1.43867847026075 CYP2E1
119 embolised exp 1.46600616412055 CYP2E1
120 embolised exp 1.49228414209076 CYP2E1
121 embolised exp 1.51758744453421 CYP2E1
122 embolised exp 1.54199111181374 CYP2E1
123 embolised exp 1.56557018429218 CYP2E1
124 embolised exp 1.58839970233238 CYP2E1
125 embolised exp 1.61055470629717 CYP2E1
126 embolised exp 1.63211023654938 CYP2E1
127 embolised exp 1.65314133345185 CYP2E1
128 embolised exp 1.67372303736741 CYP2E1
129 embolised exp 1.6939303886589 CYP2E1
130 embolised exp 1.71383842768916 CYP2E1
131 embolised exp 1.73352219482102 CYP2E1
132 embolised exp 1.75305673041731 CYP2E1
133 embolised exp 1.77250543075051 CYP2E1
134 embolised exp 1.79188240492054 CYP2E1
135 embolised exp 1.81118872354855 CYP2E1
136 embolised exp 1.83042545717303 CYP2E1
137 embolised exp 1.84959367633252 CYP2E1
138 embolised exp 1.86869445156552 CYP2E1
139 embolised exp 1.88772885341056 CYP2E1
140 embolised exp 1.90669795240614 CYP2E1
141 embolised exp 1.92560281909078 CYP2E1
142 embolised exp 1.94444452400301 CYP2E1
143 embolised exp 1.96322413768132 CYP2E1
144 embolised exp 1.98194273066425 CYP2E1
145 embolised exp 2.0006013734903 CYP2E1
146 embolised exp 2.01920113669799 CYP2E1
147 embolised exp 2.03774309082583 CYP2E1
148 embolised exp 2.05622830641235 CYP2E1
149 embolised exp 2.07465785399606 CYP2E1
150 embolised exp 2.09303280411546 CYP2E1
151 embolised exp 2.11135422730909 CYP2E1
152 embolised exp 2.12962319411545 CYP2E1
153 embolised exp 2.14784077507307 CYP2E1
154 embolised exp 2.16600804072044 CYP2E1
155 embolised exp 2.1841260615961 CYP2E1
156 embolised exp 2.20219590823856 CYP2E1
157 embolised exp 2.22021865118633 CYP2E1
158 embolised exp 2.23819536097792 CYP2E1
159 embolised exp 2.25612710815186 CYP2E1
160 embolised exp 2.27401496324666 CYP2E1
161 embolised exp 2.29185999680083 CYP2E1
162 embolised exp 2.3096632793529 CYP2E1
163 embolised exp 2.32742588144137 CYP2E1
164 embolised exp 2.34514887360476 CYP2E1
165 embolised exp 2.36283332638159 CYP2E1
166 embolised exp 2.38048031031038 CYP2E1
167 embolised exp 2.39809089592963 CYP2E1
168 embolised exp 2.41566615377786 CYP2E1
169 embolised exp 2.4332071543936 CYP2E1
170 embolised exp 2.45071496831535 CYP2E1
171 embolised exp 2.46819066608164 CYP2E1
172 embolised exp 2.48563531823097 CYP2E1
173 embolised exp 2.50304999530186 CYP2E1
174 embolised exp 2.52043576783283 CYP2E1
175 embolised exp 2.53779370636239 CYP2E1
176 embolised exp 2.55512488142907 CYP2E1
177 embolised exp 2.57243036357137 CYP2E1
178 embolised exp 2.58971122332781 CYP2E1
179 embolised exp 2.6069685312369 CYP2E1
180 embolised exp 2.62420335783717 CYP2E1
181 embolised exp 2.64141677366712 CYP2E1
182 embolised exp 2.65860984926528 CYP2E1
183 embolised exp 2.67578365517016 CYP2E1
184 embolised exp 2.69293926192027 CYP2E1
185 embolised exp 2.71007774005413 CYP2E1
186 embolised exp 2.72720016011026 CYP2E1
187 embolised exp 2.74430759262717 CYP2E1
188 embolised exp 2.76140110814337 CYP2E1
189 embolised exp 2.77848177719739 CYP2E1
190 embolised exp 2.79555067032773 CYP2E1
191 embolised exp 2.81260885807292 CYP2E1
192 embolised exp 2.82965741097147 CYP2E1
193 embolised exp 2.84669739956189 CYP2E1
194 embolised exp 2.86372989438271 CYP2E1
195 embolised exp 2.88075596597243 CYP2E1
196 embolised exp 2.89777668486957 CYP2E1
197 embolised exp 2.91479312161265 CYP2E1
198 embolised exp 2.93180634674018 CYP2E1
199 embolised exp 2.94881743079068 CYP2E1
200 embolised exp 2.96582744430267 CYP2E1
201 regenerating exp 1.69818023066072 CYP2E1
202 regenerating exp 1.74901514209155 CYP2E1
203 regenerating exp 1.79968937099504 CYP2E1
204 regenerating exp 1.85004223484384 CYP2E1
205 regenerating exp 1.89991305111062 CYP2E1
206 regenerating exp 1.94914113726802 CYP2E1
207 regenerating exp 1.99756581078872 CYP2E1
208 regenerating exp 2.04502638914536 CYP2E1
209 regenerating exp 2.0913621898106 CYP2E1
210 regenerating exp 2.13641253025711 CYP2E1
211 regenerating exp 2.18001672795753 CYP2E1
212 regenerating exp 2.22201410038453 CYP2E1
213 regenerating exp 2.26224396501076 CYP2E1
214 regenerating exp 2.30054563930888 CYP2E1
215 regenerating exp 2.33675844075155 CYP2E1
216 regenerating exp 2.37072168681143 CYP2E1
217 regenerating exp 2.40227469496118 CYP2E1
218 regenerating exp 2.43125678267344 CYP2E1
219 regenerating exp 2.45750726742089 CYP2E1
220 regenerating exp 2.48086546706443 CYP2E1
221 regenerating exp 2.50124106397069 CYP2E1
222 regenerating exp 2.51881041752489 CYP2E1
223 regenerating exp 2.53381305323409 CYP2E1
224 regenerating exp 2.54648849660533 CYP2E1
225 regenerating exp 2.55707627314564 CYP2E1
226 regenerating exp 2.56581590836208 CYP2E1
227 regenerating exp 2.57294692776168 CYP2E1
228 regenerating exp 2.57870885685149 CYP2E1
229 regenerating exp 2.58334122113856 CYP2E1
230 regenerating exp 2.58708354612992 CYP2E1
231 regenerating exp 2.59017535733262 CYP2E1
232 regenerating exp 2.5928561802537 CYP2E1
233 regenerating exp 2.59536554040021 CYP2E1
234 regenerating exp 2.59794296222845 CYP2E1
235 regenerating exp 2.60078357980623 CYP2E1
236 regenerating exp 2.60392001957837 CYP2E1
237 regenerating exp 2.60734773043417 CYP2E1
238 regenerating exp 2.61106216126294 CYP2E1
239 regenerating exp 2.61505876095402 CYP2E1
240 regenerating exp 2.61933297839672 CYP2E1
241 regenerating exp 2.62388026248035 CYP2E1
242 regenerating exp 2.62869606209423 CYP2E1
243 regenerating exp 2.63377582612768 CYP2E1
244 regenerating exp 2.63911500347002 CYP2E1
245 regenerating exp 2.64470904301056 CYP2E1
246 regenerating exp 2.65055339363863 CYP2E1
247 regenerating exp 2.65664350424354 CYP2E1
248 regenerating exp 2.66297482371461 CYP2E1
249 regenerating exp 2.66954280094115 CYP2E1
250 regenerating exp 2.67634288481249 CYP2E1
251 regenerating exp 2.68337052421794 CYP2E1
252 regenerating exp 2.69062116804682 CYP2E1
253 regenerating exp 2.69809026518845 CYP2E1
254 regenerating exp 2.70577326453214 CYP2E1
255 regenerating exp 2.71366561496722 CYP2E1
256 regenerating exp 2.721762765383 CYP2E1
257 regenerating exp 2.7300601646688 CYP2E1
258 regenerating exp 2.73855326171393 CYP2E1
259 regenerating exp 2.74723750540772 CYP2E1
260 regenerating exp 2.75610834463947 CYP2E1
261 regenerating exp 2.76516122829852 CYP2E1
262 regenerating exp 2.77439160527418 CYP2E1
263 regenerating exp 2.78379492445576 CYP2E1
264 regenerating exp 2.79336663473259 CYP2E1
265 regenerating exp 2.80310218499397 CYP2E1
266 regenerating exp 2.81299702412923 CYP2E1
267 regenerating exp 2.82304660102769 CYP2E1
268 regenerating exp 2.83324636457867 CYP2E1
269 regenerating exp 2.84359176367147 CYP2E1
270 regenerating exp 2.85407824719543 CYP2E1
271 regenerating exp 2.86470126403985 CYP2E1
272 regenerating exp 2.87545626309406 CYP2E1
273 regenerating exp 2.88633869324737 CYP2E1
274 regenerating exp 2.8973440033891 CYP2E1
275 regenerating exp 2.90846764240857 CYP2E1
276 regenerating exp 2.91970505919509 CYP2E1
277 regenerating exp 2.93105170263799 CYP2E1
278 regenerating exp 2.94250302162658 CYP2E1
279 regenerating exp 2.95405446505018 CYP2E1
280 regenerating exp 2.96570148179811 CYP2E1
281 regenerating exp 2.97743952075968 CYP2E1
282 regenerating exp 2.98926403082421 CYP2E1
283 regenerating exp 3.00117046088103 CYP2E1
284 regenerating exp 3.01315425981944 CYP2E1
285 regenerating exp 3.02521087652877 CYP2E1
286 regenerating exp 3.03733575989833 CYP2E1
287 regenerating exp 3.04952435881744 CYP2E1
288 regenerating exp 3.06177212217543 CYP2E1
289 regenerating exp 3.0740744988616 CYP2E1
290 regenerating exp 3.08642693776527 CYP2E1
291 regenerating exp 3.09882488777577 CYP2E1
292 regenerating exp 3.1112637977824 CYP2E1
293 regenerating exp 3.1237391166745 CYP2E1
294 regenerating exp 3.13624629334137 CYP2E1
295 regenerating exp 3.14878077667233 CYP2E1
296 regenerating exp 3.16133801555671 CYP2E1
297 regenerating exp 3.17391345888381 CYP2E1
298 regenerating exp 3.18650255554296 CYP2E1
299 regenerating exp 3.19910075442348 CYP2E1
300 regenerating exp 3.21170350441468 CYP2E1
301 healthy t 1 CYP2E1
302 healthy t 2 CYP2E1
303 healthy t 3 CYP2E1
304 healthy t 4 CYP2E1
305 healthy t 5 CYP2E1
306 healthy t 6 CYP2E1
307 healthy t 7 CYP2E1
308 healthy t 8 CYP2E1
309 healthy t 9 CYP2E1
310 healthy t 10 CYP2E1
311 healthy t 11 CYP2E1
312 healthy t 12 CYP2E1
313 healthy t 13 CYP2E1
314 healthy t 14 CYP2E1
315 healthy t 15 CYP2E1
316 healthy t 16 CYP2E1
317 healthy t 17 CYP2E1
318 healthy t 18 CYP2E1
319 healthy t 19 CYP2E1
320 healthy t 20 CYP2E1
321 healthy t 21 CYP2E1
322 healthy t 22 CYP2E1
323 healthy t 23 CYP2E1
324 healthy t 24 CYP2E1
325 healthy t 25 CYP2E1
326 healthy t 26 CYP2E1
327 healthy t 27 CYP2E1
328 healthy t 28 CYP2E1
329 healthy t 29 CYP2E1
330 healthy t 30 CYP2E1
331 healthy t 31 CYP2E1
332 healthy t 32 CYP2E1
333 healthy t 33 CYP2E1
334 healthy t 34 CYP2E1
335 healthy t 35 CYP2E1
336 healthy t 36 CYP2E1
337 healthy t 37 CYP2E1
338 healthy t 38 CYP2E1
339 healthy t 39 CYP2E1
340 healthy t 40 CYP2E1
341 healthy t 41 CYP2E1
342 healthy t 42 CYP2E1
343 healthy t 43 CYP2E1
344 healthy t 44 CYP2E1
345 healthy t 45 CYP2E1
346 healthy t 46 CYP2E1
347 healthy t 47 CYP2E1
348 healthy t 48 CYP2E1
349 healthy t 49 CYP2E1
350 healthy t 50 CYP2E1
351 healthy t 51 CYP2E1
352 healthy t 52 CYP2E1
353 healthy t 53 CYP2E1
354 healthy t 54 CYP2E1
355 healthy t 55 CYP2E1
356 healthy t 56 CYP2E1
357 healthy t 57 CYP2E1
358 healthy t 58 CYP2E1
359 healthy t 59 CYP2E1
360 healthy t 60 CYP2E1
361 healthy t 61 CYP2E1
362 healthy t 62 CYP2E1
363 healthy t 63 CYP2E1
364 healthy t 64 CYP2E1
365 healthy t 65 CYP2E1
366 healthy t 66 CYP2E1
367 healthy t 67 CYP2E1
368 healthy t 68 CYP2E1
369 healthy t 69 CYP2E1
370 healthy t 70 CYP2E1
371 healthy t 71 CYP2E1
372 healthy t 72 CYP2E1
373 healthy t 73 CYP2E1
374 healthy t 74 CYP2E1
375 healthy t 75 CYP2E1
376 healthy t 76 CYP2E1
377 healthy t 77 CYP2E1
378 healthy t 78 CYP2E1
379 healthy t 79 CYP2E1
380 healthy t 80 CYP2E1
381 healthy t 81 CYP2E1
382 healthy t 82 CYP2E1
383 healthy t 83 CYP2E1
384 healthy t 84 CYP2E1
385 healthy t 85 CYP2E1
386 healthy t 86 CYP2E1
387 healthy t 87 CYP2E1
388 healthy t 88 CYP2E1
389 healthy t 89 CYP2E1
390 healthy t 90 CYP2E1
391 healthy t 91 CYP2E1
392 healthy t 92 CYP2E1
393 healthy t 93 CYP2E1
394 healthy t 94 CYP2E1
395 healthy t 95 CYP2E1
396 healthy t 96 CYP2E1
397 healthy t 97 CYP2E1
398 healthy t 98 CYP2E1
399 healthy t 99 CYP2E1
400 healthy t 100 CYP2E1
401 embolised t 1 CYP2E1
402 embolised t 2 CYP2E1
403 embolised t 3 CYP2E1
404 embolised t 4 CYP2E1
405 embolised t 5 CYP2E1
406 embolised t 6 CYP2E1
407 embolised t 7 CYP2E1
408 embolised t 8 CYP2E1
409 embolised t 9 CYP2E1
410 embolised t 10 CYP2E1
411 embolised t 11 CYP2E1
412 embolised t 12 CYP2E1
413 embolised t 13 CYP2E1
414 embolised t 14 CYP2E1
415 embolised t 15 CYP2E1
416 embolised t 16 CYP2E1
417 embolised t 17 CYP2E1
418 embolised t 18 CYP2E1
419 embolised t 19 CYP2E1
420 embolised t 20 CYP2E1
421 embolised t 21 CYP2E1
422 embolised t 22 CYP2E1
423 embolised t 23 CYP2E1
424 embolised t 24 CYP2E1
425 embolised t 25 CYP2E1
426 embolised t 26 CYP2E1
427 embolised t 27 CYP2E1
428 embolised t 28 CYP2E1
429 embolised t 29 CYP2E1
430 embolised t 30 CYP2E1
431 embolised t 31 CYP2E1
432 embolised t 32 CYP2E1
433 embolised t 33 CYP2E1
434 embolised t 34 CYP2E1
435 embolised t 35 CYP2E1
436 embolised t 36 CYP2E1
437 embolised t 37 CYP2E1
438 embolised t 38 CYP2E1
439 embolised t 39 CYP2E1
440 embolised t 40 CYP2E1
441 embolised t 41 CYP2E1
442 embolised t 42 CYP2E1
443 embolised t 43 CYP2E1
444 embolised t 44 CYP2E1
445 embolised t 45 CYP2E1
446 embolised t 46 CYP2E1
447 embolised t 47 CYP2E1
448 embolised t 48 CYP2E1
449 embolised t 49 CYP2E1
450 embolised t 50 CYP2E1
451 embolised t 51 CYP2E1
452 embolised t 52 CYP2E1
453 embolised t 53 CYP2E1
454 embolised t 54 CYP2E1
455 embolised t 55 CYP2E1
456 embolised t 56 CYP2E1
457 embolised t 57 CYP2E1
458 embolised t 58 CYP2E1
459 embolised t 59 CYP2E1
460 embolised t 60 CYP2E1
461 embolised t 61 CYP2E1
462 embolised t 62 CYP2E1
463 embolised t 63 CYP2E1
464 embolised t 64 CYP2E1
465 embolised t 65 CYP2E1
466 embolised t 66 CYP2E1
467 embolised t 67 CYP2E1
468 embolised t 68 CYP2E1
469 embolised t 69 CYP2E1
470 embolised t 70 CYP2E1
471 embolised t 71 CYP2E1
472 embolised t 72 CYP2E1
473 embolised t 73 CYP2E1
474 embolised t 74 CYP2E1
475 embolised t 75 CYP2E1
476 embolised t 76 CYP2E1
477 embolised t 77 CYP2E1
478 embolised t 78 CYP2E1
479 embolised t 79 CYP2E1
480 embolised t 80 CYP2E1
481 embolised t 81 CYP2E1
482 embolised t 82 CYP2E1
483 embolised t 83 CYP2E1
484 embolised t 84 CYP2E1
485 embolised t 85 CYP2E1
486 embolised t 86 CYP2E1
487 embolised t 87 CYP2E1
488 embolised t 88 CYP2E1
489 embolised t 89 CYP2E1
490 embolised t 90 CYP2E1
491 embolised t 91 CYP2E1
492 embolised t 92 CYP2E1
493 embolised t 93 CYP2E1
494 embolised t 94 CYP2E1
495 embolised t 95 CYP2E1
496 embolised t 96 CYP2E1
497 embolised t 97 CYP2E1
498 embolised t 98 CYP2E1
499 embolised t 99 CYP2E1
500 embolised t 100 CYP2E1
501 regenerating t 1 CYP2E1
502 regenerating t 2 CYP2E1
503 regenerating t 3 CYP2E1
504 regenerating t 4 CYP2E1
505 regenerating t 5 CYP2E1
506 regenerating t 6 CYP2E1
507 regenerating t 7 CYP2E1
508 regenerating t 8 CYP2E1
509 regenerating t 9 CYP2E1
510 regenerating t 10 CYP2E1
511 regenerating t 11 CYP2E1
512 regenerating t 12 CYP2E1
513 regenerating t 13 CYP2E1
514 regenerating t 14 CYP2E1
515 regenerating t 15 CYP2E1
516 regenerating t 16 CYP2E1
517 regenerating t 17 CYP2E1
518 regenerating t 18 CYP2E1
519 regenerating t 19 CYP2E1
520 regenerating t 20 CYP2E1
521 regenerating t 21 CYP2E1
522 regenerating t 22 CYP2E1
523 regenerating t 23 CYP2E1
524 regenerating t 24 CYP2E1
525 regenerating t 25 CYP2E1
526 regenerating t 26 CYP2E1
527 regenerating t 27 CYP2E1
528 regenerating t 28 CYP2E1
529 regenerating t 29 CYP2E1
530 regenerating t 30 CYP2E1
531 regenerating t 31 CYP2E1
532 regenerating t 32 CYP2E1
533 regenerating t 33 CYP2E1
534 regenerating t 34 CYP2E1
535 regenerating t 35 CYP2E1
536 regenerating t 36 CYP2E1
537 regenerating t 37 CYP2E1
538 regenerating t 38 CYP2E1
539 regenerating t 39 CYP2E1
540 regenerating t 40 CYP2E1
541 regenerating t 41 CYP2E1
542 regenerating t 42 CYP2E1
543 regenerating t 43 CYP2E1
544 regenerating t 44 CYP2E1
545 regenerating t 45 CYP2E1
546 regenerating t 46 CYP2E1
547 regenerating t 47 CYP2E1
548 regenerating t 48 CYP2E1
549 regenerating t 49 CYP2E1
550 regenerating t 50 CYP2E1
551 regenerating t 51 CYP2E1
552 regenerating t 52 CYP2E1
553 regenerating t 53 CYP2E1
554 regenerating t 54 CYP2E1
555 regenerating t 55 CYP2E1
556 regenerating t 56 CYP2E1
557 regenerating t 57 CYP2E1
558 regenerating t 58 CYP2E1
559 regenerating t 59 CYP2E1
560 regenerating t 60 CYP2E1
561 regenerating t 61 CYP2E1
562 regenerating t 62 CYP2E1
563 regenerating t 63 CYP2E1
564 regenerating t 64 CYP2E1
565 regenerating t 65 CYP2E1
566 regenerating t 66 CYP2E1
567 regenerating t 67 CYP2E1
568 regenerating t 68 CYP2E1
569 regenerating t 69 CYP2E1
570 regenerating t 70 CYP2E1
571 regenerating t 71 CYP2E1
572 regenerating t 72 CYP2E1
573 regenerating t 73 CYP2E1
574 regenerating t 74 CYP2E1
575 regenerating t 75 CYP2E1
576 regenerating t 76 CYP2E1
577 regenerating t 77 CYP2E1
578 regenerating t 78 CYP2E1
579 regenerating t 79 CYP2E1
580 regenerating t 80 CYP2E1
581 regenerating t 81 CYP2E1
582 regenerating t 82 CYP2E1
583 regenerating t 83 CYP2E1
584 regenerating t 84 CYP2E1
585 regenerating t 85 CYP2E1
586 regenerating t 86 CYP2E1
587 regenerating t 87 CYP2E1
588 regenerating t 88 CYP2E1
589 regenerating t 89 CYP2E1
590 regenerating t 90 CYP2E1
591 regenerating t 91 CYP2E1
592 regenerating t 92 CYP2E1
593 regenerating t 93 CYP2E1
594 regenerating t 94 CYP2E1
595 regenerating t 95 CYP2E1
596 regenerating t 96 CYP2E1
597 regenerating t 97 CYP2E1
598 regenerating t 98 CYP2E1
599 regenerating t 99 CYP2E1
600 regenerating t 100 CYP2E1
601 healthy exp 2.44548790583245 SAA2
602 healthy exp 2.37555775694078 SAA2
603 healthy exp 2.30570200350438 SAA2
604 healthy exp 2.2359950409785 SAA2
605 healthy exp 2.16651126481841 SAA2
606 healthy exp 2.09732507047938 SAA2
607 healthy exp 2.02851085341666 SAA2
608 healthy exp 1.96014300908551 SAA2
609 healthy exp 1.89229593294121 SAA2
610 healthy exp 1.82504402043901 SAA2
611 healthy exp 1.75846166703417 SAA2
612 healthy exp 1.69262326818197 SAA2
613 healthy exp 1.62760321933765 SAA2
614 healthy exp 1.56347591595649 SAA2
615 healthy exp 1.50031575349375 SAA2
616 healthy exp 1.43819712740469 SAA2
617 healthy exp 1.37719443314457 SAA2
618 healthy exp 1.31738206616866 SAA2
619 healthy exp 1.25883442193222 SAA2
620 healthy exp 1.20162589589051 SAA2
621 healthy exp 1.14583088349879 SAA2
622 healthy exp 1.09152378021234 SAA2
623 healthy exp 1.0387789814864 SAA2
624 healthy exp 0.987670882776246 SAA2
625 healthy exp 0.938273879537141 SAA2
626 healthy exp 0.890662367224344 SAA2
627 healthy exp 0.844910741293119 SAA2
628 healthy exp 0.80109339719873 SAA2
629 healthy exp 0.759284730396439 SAA2
630 healthy exp 0.719559136341509 SAA2
631 healthy exp 0.681991010489203 SAA2
632 healthy exp 0.646654748294784 SAA2
633 healthy exp 0.613624745213514 SAA2
634 healthy exp 0.582975396700656 SAA2
635 healthy exp 0.554752829719523 SAA2
636 healthy exp 0.528890097265615 SAA2
637 healthy exp 0.505291983842484 SAA2
638 healthy exp 0.483863273953678 SAA2
639 healthy exp 0.464508752102748 SAA2
640 healthy exp 0.447133202793246 SAA2
641 healthy exp 0.43164141052872 SAA2
642 healthy exp 0.417938159812722 SAA2
643 healthy exp 0.4059282351488 SAA2
644 healthy exp 0.395516421040507 SAA2
645 healthy exp 0.386607501991392 SAA2
646 healthy exp 0.379106262505004 SAA2
647 healthy exp 0.372917487084896 SAA2
648 healthy exp 0.367945960234615 SAA2
649 healthy exp 0.364096466457714 SAA2
650 healthy exp 0.361273790257741 SAA2
651 healthy exp 0.359382716138248 SAA2
652 healthy exp 0.358328028602784 SAA2
653 healthy exp 0.358014512154901 SAA2
654 healthy exp 0.358346951298146 SAA2
655 healthy exp 0.359230130536073 SAA2
656 healthy exp 0.36056883437223 SAA2
657 healthy exp 0.362267847310168 SAA2
658 healthy exp 0.364231953853437 SAA2
659 healthy exp 0.366365938505586 SAA2
660 healthy exp 0.368574585770167 SAA2
661 healthy exp 0.37076268015073 SAA2
662 healthy exp 0.372835006150825 SAA2
663 healthy exp 0.374696348274002 SAA2
664 healthy exp 0.376251491023813 SAA2
665 healthy exp 0.377405218903804 SAA2
666 healthy exp 0.378062316417529 SAA2
667 healthy exp 0.378127568068537 SAA2
668 healthy exp 0.377525097616652 SAA2
669 healthy exp 0.376256385846787 SAA2
670 healthy exp 0.374342252800128 SAA2
671 healthy exp 0.371803518517864 SAA2
672 healthy exp 0.36866100304118 SAA2
673 healthy exp 0.364935526411264 SAA2
674 healthy exp 0.360647908669303 SAA2
675 healthy exp 0.355818969856484 SAA2
676 healthy exp 0.350469530013992 SAA2
677 healthy exp 0.344620409183015 SAA2
678 healthy exp 0.338292427404741 SAA2
679 healthy exp 0.331506404720356 SAA2
680 healthy exp 0.324283161171046 SAA2
681 healthy exp 0.316643516797999 SAA2
682 healthy exp 0.308608291642402 SAA2
683 healthy exp 0.30019830574544 SAA2
684 healthy exp 0.291434379148302 SAA2
685 healthy exp 0.282337331892175 SAA2
686 healthy exp 0.272927984018244 SAA2
687 healthy exp 0.263227155567697 SAA2
688 healthy exp 0.253255666581721 SAA2
689 healthy exp 0.243034337101502 SAA2
690 healthy exp 0.232583987168228 SAA2
691 healthy exp 0.221925436823085 SAA2
692 healthy exp 0.211079506107261 SAA2
693 healthy exp 0.200067015061941 SAA2
694 healthy exp 0.188908783728314 SAA2
695 healthy exp 0.177625632147564 SAA2
696 healthy exp 0.166238380360881 SAA2
697 healthy exp 0.154767848409451 SAA2
698 healthy exp 0.143234856334459 SAA2
699 healthy exp 0.131660224177094 SAA2
700 healthy exp 0.120064771978543 SAA2
701 embolised exp 2.89733492546168 SAA2
702 embolised exp 2.79076458835997 SAA2
703 embolised exp 2.68452471918491 SAA2
704 embolised exp 2.57894578586316 SAA2
705 embolised exp 2.47435825632137 SAA2
706 embolised exp 2.3710925984862 SAA2
707 embolised exp 2.26947928028431 SAA2
708 embolised exp 2.16984876964233 SAA2
709 embolised exp 2.07253153448694 SAA2
710 embolised exp 1.97785804274477 SAA2
711 embolised exp 1.8861587623425 SAA2
712 embolised exp 1.79776416120677 SAA2
713 embolised exp 1.71300470726423 SAA2
714 embolised exp 1.63221086844155 SAA2
715 embolised exp 1.55570333033284 SAA2
716 embolised exp 1.48355413756746 SAA2
717 embolised exp 1.41557280050497 SAA2
718 embolised exp 1.35155626593601 SAA2
719 embolised exp 1.29130148065125 SAA2
720 embolised exp 1.23460539144134 SAA2
721 embolised exp 1.18126494509694 SAA2
722 embolised exp 1.1310770884087 SAA2
723 embolised exp 1.08383876816729 SAA2
724 embolised exp 1.03934693116336 SAA2
725 embolised exp 0.997398524187573 SAA2
726 embolised exp 0.957790494030579 SAA2
727 embolised exp 0.920319787483039 SAA2
728 embolised exp 0.884783351335609 SAA2
729 embolised exp 0.850978132378948 SAA2
730 embolised exp 0.818701077403714 SAA2
731 embolised exp 0.787749133200563 SAA2
732 embolised exp 0.757919246560153 SAA2
733 embolised exp 0.729038209075395 SAA2
734 embolised exp 0.701059139589359 SAA2
735 embolised exp 0.673968575684524 SAA2
736 embolised exp 0.647753055155118 SAA2
737 embolised exp 0.622399115795362 SAA2
738 embolised exp 0.597893295399483 SAA2
739 embolised exp 0.574222131761702 SAA2
740 embolised exp 0.551372162676245 SAA2
741 embolised exp 0.529329925937336 SAA2
742 embolised exp 0.508081959339199 SAA2
743 embolised exp 0.487614800676058 SAA2
744 embolised exp 0.467914987742138 SAA2
745 embolised exp 0.448969058331663 SAA2
746 embolised exp 0.430763550238857 SAA2
747 embolised exp 0.413285001257944 SAA2
748 embolised exp 0.396519949183148 SAA2
749 embolised exp 0.380454931808694 SAA2
750 embolised exp 0.365076486928805 SAA2
751 embolised exp 0.350371152337706 SAA2
752 embolised exp 0.336325465829622 SAA2
753 embolised exp 0.322925965198775 SAA2
754 embolised exp 0.310159188239392 SAA2
755 embolised exp 0.298011672745695 SAA2
756 embolised exp 0.286469956511908 SAA2
757 embolised exp 0.275520577332258 SAA2
758 embolised exp 0.265150073000967 SAA2
759 embolised exp 0.255344981312259 SAA2
760 embolised exp 0.246091840060359 SAA2
761 embolised exp 0.237377187039491 SAA2
762 embolised exp 0.229187560043879 SAA2
763 embolised exp 0.221509496867747 SAA2
764 embolised exp 0.21432953530532 SAA2
765 embolised exp 0.207634213150822 SAA2
766 embolised exp 0.201410068198476 SAA2
767 embolised exp 0.195643638242508 SAA2
768 embolised exp 0.190321461077141 SAA2
769 embolised exp 0.1854300744966 SAA2
770 embolised exp 0.180956016295109 SAA2
771 embolised exp 0.176885824266891 SAA2
772 embolised exp 0.173206036206171 SAA2
773 embolised exp 0.169903189907175 SAA2
774 embolised exp 0.166963823164124 SAA2
775 embolised exp 0.164374473771245 SAA2
776 embolised exp 0.16212167952276 SAA2
777 embolised exp 0.160191978212895 SAA2
778 embolised exp 0.158571907635872 SAA2
779 embolised exp 0.157248005585917 SAA2
780 embolised exp 0.156206809857255 SAA2
781 embolised exp 0.155434858244108 SAA2
782 embolised exp 0.154918688540702 SAA2
783 embolised exp 0.154644838541259 SAA2
784 embolised exp 0.154599846040006 SAA2
785 embolised exp 0.154770248831165 SAA2
786 embolised exp 0.155142584708961 SAA2
787 embolised exp 0.155703391467618 SAA2
788 embolised exp 0.15643920690136 SAA2
789 embolised exp 0.157336568804413 SAA2
790 embolised exp 0.158382014970999 SAA2
791 embolised exp 0.159562083195343 SAA2
792 embolised exp 0.160863311271669 SAA2
793 embolised exp 0.162272236994203 SAA2
794 embolised exp 0.163775398157165 SAA2
795 embolised exp 0.165359332554783 SAA2
796 embolised exp 0.16701057798128 SAA2
797 embolised exp 0.16871567223088 SAA2
798 embolised exp 0.170461153097808 SAA2
799 embolised exp 0.172233558376287 SAA2
800 embolised exp 0.174019425860542 SAA2
801 regenerating exp 3.49741259315834 SAA2
802 regenerating exp 3.39230151556861 SAA2
803 regenerating exp 3.28739941742772 SAA2
804 regenerating exp 3.1829152781845 SAA2
805 regenerating exp 3.07905807728778 SAA2
806 regenerating exp 2.97603679418639 SAA2
807 regenerating exp 2.87406040832917 SAA2
808 regenerating exp 2.77333789916495 SAA2
809 regenerating exp 2.67407824614256 SAA2
810 regenerating exp 2.57649042871085 SAA2
811 regenerating exp 2.48078342631864 SAA2
812 regenerating exp 2.38716621841476 SAA2
813 regenerating exp 2.29584778444805 SAA2
814 regenerating exp 2.20703710386735 SAA2
815 regenerating exp 2.12094315612149 SAA2
816 regenerating exp 2.03777492065929 SAA2
817 regenerating exp 1.9577413769296 SAA2
818 regenerating exp 1.88105150438125 SAA2
819 regenerating exp 1.80791428246306 SAA2
820 regenerating exp 1.73853869020173 SAA2
821 regenerating exp 1.67305719908895 SAA2
822 regenerating exp 1.61131232190605 SAA2
823 regenerating exp 1.55307789072345 SAA2
824 regenerating exp 1.4981277376116 SAA2
825 regenerating exp 1.44623569464092 SAA2
826 regenerating exp 1.39717559388184 SAA2
827 regenerating exp 1.3507212674048 SAA2
828 regenerating exp 1.30664654728022 SAA2
829 regenerating exp 1.26472526557853 SAA2
830 regenerating exp 1.22473125437017 SAA2
831 regenerating exp 1.18643834572555 SAA2
832 regenerating exp 1.14962037171513 SAA2
833 regenerating exp 1.11405116440932 SAA2
834 regenerating exp 1.07950455679984 SAA2
835 regenerating exp 1.04579330311066 SAA2
836 regenerating exp 1.01287264329651 SAA2
837 regenerating exp 0.980730414374681 SAA2
838 regenerating exp 0.949354453362494 SAA2
839 regenerating exp 0.918732597277252 SAA2
840 regenerating exp 0.888852683136263 SAA2
841 regenerating exp 0.859702547956833 SAA2
842 regenerating exp 0.83127002875627 SAA2
843 regenerating exp 0.803542962551881 SAA2
844 regenerating exp 0.776509186360973 SAA2
845 regenerating exp 0.750156537200855 SAA2
846 regenerating exp 0.724472852088831 SAA2
847 regenerating exp 0.699445968042211 SAA2
848 regenerating exp 0.675063722078303 SAA2
849 regenerating exp 0.651313951214413 SAA2
850 regenerating exp 0.628184492467847 SAA2
851 regenerating exp 0.605663182855917 SAA2
852 regenerating exp 0.583737859395924 SAA2
853 regenerating exp 0.56239635910518 SAA2
854 regenerating exp 0.541626519000991 SAA2
855 regenerating exp 0.521416176100664 SAA2
856 regenerating exp 0.501753167421506 SAA2
857 regenerating exp 0.482625329980826 SAA2
858 regenerating exp 0.46402050079593 SAA2
859 regenerating exp 0.445926516884125 SAA2
860 regenerating exp 0.428331215262719 SAA2
861 regenerating exp 0.411222432949019 SAA2
862 regenerating exp 0.394588006960334 SAA2
863 regenerating exp 0.378415774313969 SAA2
864 regenerating exp 0.362693572027232 SAA2
865 regenerating exp 0.347409237117431 SAA2
866 regenerating exp 0.332550606601873 SAA2
867 regenerating exp 0.318105517497866 SAA2
868 regenerating exp 0.304061806822716 SAA2
869 regenerating exp 0.290407311593731 SAA2
870 regenerating exp 0.277129868828219 SAA2
871 regenerating exp 0.264217315543486 SAA2
872 regenerating exp 0.25165748875684 SAA2
873 regenerating exp 0.239438225485589 SAA2
874 regenerating exp 0.227547362747039 SAA2
875 regenerating exp 0.215972737558498 SAA2
876 regenerating exp 0.204702186937275 SAA2
877 regenerating exp 0.193723547900675 SAA2
878 regenerating exp 0.183024657466005 SAA2
879 regenerating exp 0.172593352650575 SAA2
880 regenerating exp 0.16241747047169 SAA2
881 regenerating exp 0.152484847946658 SAA2
882 regenerating exp 0.142783322092787 SAA2
883 regenerating exp 0.133300729927383 SAA2
884 regenerating exp 0.124024908467756 SAA2
885 regenerating exp 0.114943694731209 SAA2
886 regenerating exp 0.106044925735053 SAA2
887 regenerating exp 0.0973164384965943 SAA2
888 regenerating exp 0.0887460700331406 SAA2
889 regenerating exp 0.0803216573619978 SAA2
890 regenerating exp 0.0720310375004749 SAA2
891 regenerating exp 0.0638620474658793 SAA2
892 regenerating exp 0.0558025242755162 SAA2
893 regenerating exp 0.0478403049466944 SAA2
894 regenerating exp 0.0399632264967227 SAA2
895 regenerating exp 0.0321591259429055 SAA2
896 regenerating exp 0.0244158403025521 SAA2
897 regenerating exp 0.0167212065929692 SAA2
898 regenerating exp 0.00906306183146421 SAA2
899 regenerating exp 0.00142924303534464 SAA2
900 regenerating exp 0 SAA2
901 healthy t 1 SAA2
902 healthy t 2 SAA2
903 healthy t 3 SAA2
904 healthy t 4 SAA2
905 healthy t 5 SAA2
906 healthy t 6 SAA2
907 healthy t 7 SAA2
908 healthy t 8 SAA2
909 healthy t 9 SAA2
910 healthy t 10 SAA2
911 healthy t 11 SAA2
912 healthy t 12 SAA2
913 healthy t 13 SAA2
914 healthy t 14 SAA2
915 healthy t 15 SAA2
916 healthy t 16 SAA2
917 healthy t 17 SAA2
918 healthy t 18 SAA2
919 healthy t 19 SAA2
920 healthy t 20 SAA2
921 healthy t 21 SAA2
922 healthy t 22 SAA2
923 healthy t 23 SAA2
924 healthy t 24 SAA2
925 healthy t 25 SAA2
926 healthy t 26 SAA2
927 healthy t 27 SAA2
928 healthy t 28 SAA2
929 healthy t 29 SAA2
930 healthy t 30 SAA2
931 healthy t 31 SAA2
932 healthy t 32 SAA2
933 healthy t 33 SAA2
934 healthy t 34 SAA2
935 healthy t 35 SAA2
936 healthy t 36 SAA2
937 healthy t 37 SAA2
938 healthy t 38 SAA2
939 healthy t 39 SAA2
940 healthy t 40 SAA2
941 healthy t 41 SAA2
942 healthy t 42 SAA2
943 healthy t 43 SAA2
944 healthy t 44 SAA2
945 healthy t 45 SAA2
946 healthy t 46 SAA2
947 healthy t 47 SAA2
948 healthy t 48 SAA2
949 healthy t 49 SAA2
950 healthy t 50 SAA2
951 healthy t 51 SAA2
952 healthy t 52 SAA2
953 healthy t 53 SAA2
954 healthy t 54 SAA2
955 healthy t 55 SAA2
956 healthy t 56 SAA2
957 healthy t 57 SAA2
958 healthy t 58 SAA2
959 healthy t 59 SAA2
960 healthy t 60 SAA2
961 healthy t 61 SAA2
962 healthy t 62 SAA2
963 healthy t 63 SAA2
964 healthy t 64 SAA2
965 healthy t 65 SAA2
966 healthy t 66 SAA2
967 healthy t 67 SAA2
968 healthy t 68 SAA2
969 healthy t 69 SAA2
970 healthy t 70 SAA2
971 healthy t 71 SAA2
972 healthy t 72 SAA2
973 healthy t 73 SAA2
974 healthy t 74 SAA2
975 healthy t 75 SAA2
976 healthy t 76 SAA2
977 healthy t 77 SAA2
978 healthy t 78 SAA2
979 healthy t 79 SAA2
980 healthy t 80 SAA2
981 healthy t 81 SAA2
982 healthy t 82 SAA2
983 healthy t 83 SAA2
984 healthy t 84 SAA2
985 healthy t 85 SAA2
986 healthy t 86 SAA2
987 healthy t 87 SAA2
988 healthy t 88 SAA2
989 healthy t 89 SAA2
990 healthy t 90 SAA2
991 healthy t 91 SAA2
992 healthy t 92 SAA2
993 healthy t 93 SAA2
994 healthy t 94 SAA2
995 healthy t 95 SAA2
996 healthy t 96 SAA2
997 healthy t 97 SAA2
998 healthy t 98 SAA2
999 healthy t 99 SAA2
1000 healthy t 100 SAA2
1001 embolised t 1 SAA2
1002 embolised t 2 SAA2
1003 embolised t 3 SAA2
1004 embolised t 4 SAA2
1005 embolised t 5 SAA2
1006 embolised t 6 SAA2
1007 embolised t 7 SAA2
1008 embolised t 8 SAA2
1009 embolised t 9 SAA2
1010 embolised t 10 SAA2
1011 embolised t 11 SAA2
1012 embolised t 12 SAA2
1013 embolised t 13 SAA2
1014 embolised t 14 SAA2
1015 embolised t 15 SAA2
1016 embolised t 16 SAA2
1017 embolised t 17 SAA2
1018 embolised t 18 SAA2
1019 embolised t 19 SAA2
1020 embolised t 20 SAA2
1021 embolised t 21 SAA2
1022 embolised t 22 SAA2
1023 embolised t 23 SAA2
1024 embolised t 24 SAA2
1025 embolised t 25 SAA2
1026 embolised t 26 SAA2
1027 embolised t 27 SAA2
1028 embolised t 28 SAA2
1029 embolised t 29 SAA2
1030 embolised t 30 SAA2
1031 embolised t 31 SAA2
1032 embolised t 32 SAA2
1033 embolised t 33 SAA2
1034 embolised t 34 SAA2
1035 embolised t 35 SAA2
1036 embolised t 36 SAA2
1037 embolised t 37 SAA2
1038 embolised t 38 SAA2
1039 embolised t 39 SAA2
1040 embolised t 40 SAA2
1041 embolised t 41 SAA2
1042 embolised t 42 SAA2
1043 embolised t 43 SAA2
1044 embolised t 44 SAA2
1045 embolised t 45 SAA2
1046 embolised t 46 SAA2
1047 embolised t 47 SAA2
1048 embolised t 48 SAA2
1049 embolised t 49 SAA2
1050 embolised t 50 SAA2
1051 embolised t 51 SAA2
1052 embolised t 52 SAA2
1053 embolised t 53 SAA2
1054 embolised t 54 SAA2
1055 embolised t 55 SAA2
1056 embolised t 56 SAA2
1057 embolised t 57 SAA2
1058 embolised t 58 SAA2
1059 embolised t 59 SAA2
1060 embolised t 60 SAA2
1061 embolised t 61 SAA2
1062 embolised t 62 SAA2
1063 embolised t 63 SAA2
1064 embolised t 64 SAA2
1065 embolised t 65 SAA2
1066 embolised t 66 SAA2
1067 embolised t 67 SAA2
1068 embolised t 68 SAA2
1069 embolised t 69 SAA2
1070 embolised t 70 SAA2
1071 embolised t 71 SAA2
1072 embolised t 72 SAA2
1073 embolised t 73 SAA2
1074 embolised t 74 SAA2
1075 embolised t 75 SAA2
1076 embolised t 76 SAA2
1077 embolised t 77 SAA2
1078 embolised t 78 SAA2
1079 embolised t 79 SAA2
1080 embolised t 80 SAA2
1081 embolised t 81 SAA2
1082 embolised t 82 SAA2
1083 embolised t 83 SAA2
1084 embolised t 84 SAA2
1085 embolised t 85 SAA2
1086 embolised t 86 SAA2
1087 embolised t 87 SAA2
1088 embolised t 88 SAA2
1089 embolised t 89 SAA2
1090 embolised t 90 SAA2
1091 embolised t 91 SAA2
1092 embolised t 92 SAA2
1093 embolised t 93 SAA2
1094 embolised t 94 SAA2
1095 embolised t 95 SAA2
1096 embolised t 96 SAA2
1097 embolised t 97 SAA2
1098 embolised t 98 SAA2
1099 embolised t 99 SAA2
1100 embolised t 100 SAA2
1101 regenerating t 1 SAA2
1102 regenerating t 2 SAA2
1103 regenerating t 3 SAA2
1104 regenerating t 4 SAA2
1105 regenerating t 5 SAA2
1106 regenerating t 6 SAA2
1107 regenerating t 7 SAA2
1108 regenerating t 8 SAA2
1109 regenerating t 9 SAA2
1110 regenerating t 10 SAA2
1111 regenerating t 11 SAA2
1112 regenerating t 12 SAA2
1113 regenerating t 13 SAA2
1114 regenerating t 14 SAA2
1115 regenerating t 15 SAA2
1116 regenerating t 16 SAA2
1117 regenerating t 17 SAA2
1118 regenerating t 18 SAA2
1119 regenerating t 19 SAA2
1120 regenerating t 20 SAA2
1121 regenerating t 21 SAA2
1122 regenerating t 22 SAA2
1123 regenerating t 23 SAA2
1124 regenerating t 24 SAA2
1125 regenerating t 25 SAA2
1126 regenerating t 26 SAA2
1127 regenerating t 27 SAA2
1128 regenerating t 28 SAA2
1129 regenerating t 29 SAA2
1130 regenerating t 30 SAA2
1131 regenerating t 31 SAA2
1132 regenerating t 32 SAA2
1133 regenerating t 33 SAA2
1134 regenerating t 34 SAA2
1135 regenerating t 35 SAA2
1136 regenerating t 36 SAA2
1137 regenerating t 37 SAA2
1138 regenerating t 38 SAA2
1139 regenerating t 39 SAA2
1140 regenerating t 40 SAA2
1141 regenerating t 41 SAA2
1142 regenerating t 42 SAA2
1143 regenerating t 43 SAA2
1144 regenerating t 44 SAA2
1145 regenerating t 45 SAA2
1146 regenerating t 46 SAA2
1147 regenerating t 47 SAA2
1148 regenerating t 48 SAA2
1149 regenerating t 49 SAA2
1150 regenerating t 50 SAA2
1151 regenerating t 51 SAA2
1152 regenerating t 52 SAA2
1153 regenerating t 53 SAA2
1154 regenerating t 54 SAA2
1155 regenerating t 55 SAA2
1156 regenerating t 56 SAA2
1157 regenerating t 57 SAA2
1158 regenerating t 58 SAA2
1159 regenerating t 59 SAA2
1160 regenerating t 60 SAA2
1161 regenerating t 61 SAA2
1162 regenerating t 62 SAA2
1163 regenerating t 63 SAA2
1164 regenerating t 64 SAA2
1165 regenerating t 65 SAA2
1166 regenerating t 66 SAA2
1167 regenerating t 67 SAA2
1168 regenerating t 68 SAA2
1169 regenerating t 69 SAA2
1170 regenerating t 70 SAA2
1171 regenerating t 71 SAA2
1172 regenerating t 72 SAA2
1173 regenerating t 73 SAA2
1174 regenerating t 74 SAA2
1175 regenerating t 75 SAA2
1176 regenerating t 76 SAA2
1177 regenerating t 77 SAA2
1178 regenerating t 78 SAA2
1179 regenerating t 79 SAA2
1180 regenerating t 80 SAA2
1181 regenerating t 81 SAA2
1182 regenerating t 82 SAA2
1183 regenerating t 83 SAA2
1184 regenerating t 84 SAA2
1185 regenerating t 85 SAA2
1186 regenerating t 86 SAA2
1187 regenerating t 87 SAA2
1188 regenerating t 88 SAA2
1189 regenerating t 89 SAA2
1190 regenerating t 90 SAA2
1191 regenerating t 91 SAA2
1192 regenerating t 92 SAA2
1193 regenerating t 93 SAA2
1194 regenerating t 94 SAA2
1195 regenerating t 95 SAA2
1196 regenerating t 96 SAA2
1197 regenerating t 97 SAA2
1198 regenerating t 98 SAA2
1199 regenerating t 99 SAA2
1200 regenerating t 100 SAA2
1201 healthy exp 1.42673631059327 IGFBP1
1202 healthy exp 1.44666375841825 IGFBP1
1203 healthy exp 1.46657382148852 IGFBP1
1204 healthy exp 1.48644911504939 IGFBP1
1205 healthy exp 1.50627225434617 IGFBP1
1206 healthy exp 1.52602585462414 IGFBP1
1207 healthy exp 1.54569253112861 IGFBP1
1208 healthy exp 1.56525489910488 IGFBP1
1209 healthy exp 1.58469557379824 IGFBP1
1210 healthy exp 1.60399717045401 IGFBP1
1211 healthy exp 1.62314230431747 IGFBP1
1212 healthy exp 1.64211359063393 IGFBP1
1213 healthy exp 1.66089364464869 IGFBP1
1214 healthy exp 1.67946508160705 IGFBP1
1215 healthy exp 1.6978105167543 IGFBP1
1216 healthy exp 1.71591256533575 IGFBP1
1217 healthy exp 1.7337538425967 IGFBP1
1218 healthy exp 1.75131696378244 IGFBP1
1219 healthy exp 1.76858454413828 IGFBP1
1220 healthy exp 1.78553919890952 IGFBP1
1221 healthy exp 1.80216354334145 IGFBP1
1222 healthy exp 1.81844019267937 IGFBP1
1223 healthy exp 1.8343517621686 IGFBP1
1224 healthy exp 1.84988086705441 IGFBP1
1225 healthy exp 1.86501012258213 IGFBP1
1226 healthy exp 1.87972214399703 IGFBP1
1227 healthy exp 1.89399954654443 IGFBP1
1228 healthy exp 1.90782494546963 IGFBP1
1229 healthy exp 1.92118095601792 IGFBP1
1230 healthy exp 1.9340501934346 IGFBP1
1231 healthy exp 1.94641527296497 IGFBP1
1232 healthy exp 1.95825880985434 IGFBP1
1233 healthy exp 1.969563419348 IGFBP1
1234 healthy exp 1.98031171669126 IGFBP1
1235 healthy exp 1.99049282230383 IGFBP1
1236 healthy exp 2.00012187730316 IGFBP1
1237 healthy exp 2.0092205279811 IGFBP1
1238 healthy exp 2.0178104206295 IGFBP1
1239 healthy exp 2.02591320154024 IGFBP1
1240 healthy exp 2.03355051700517 IGFBP1
1241 healthy exp 2.04074401331614 IGFBP1
1242 healthy exp 2.04751533676502 IGFBP1
1243 healthy exp 2.05388613364367 IGFBP1
1244 healthy exp 2.05987805024394 IGFBP1
1245 healthy exp 2.0655127328577 IGFBP1
1246 healthy exp 2.07081182777681 IGFBP1
1247 healthy exp 2.07579698129311 IGFBP1
1248 healthy exp 2.08048983969848 IGFBP1
1249 healthy exp 2.08491204928477 IGFBP1
1250 healthy exp 2.08908525634385 IGFBP1
1251 healthy exp 2.09303110716756 IGFBP1
1252 healthy exp 2.09677124804778 IGFBP1
1253 healthy exp 2.10032732527635 IGFBP1
1254 healthy exp 2.10372098514514 IGFBP1
1255 healthy exp 2.10697387394601 IGFBP1
1256 healthy exp 2.11010763797082 IGFBP1
1257 healthy exp 2.11314392351142 IGFBP1
1258 healthy exp 2.11610437685968 IGFBP1
1259 healthy exp 2.11901064430745 IGFBP1
1260 healthy exp 2.1218843721466 IGFBP1
1261 healthy exp 2.12474720666898 IGFBP1
1262 healthy exp 2.12762079416645 IGFBP1
1263 healthy exp 2.13052678093088 IGFBP1
1264 healthy exp 2.13348681325411 IGFBP1
1265 healthy exp 2.13652253742802 IGFBP1
1266 healthy exp 2.13965559974446 IGFBP1
1267 healthy exp 2.14290764649528 IGFBP1
1268 healthy exp 2.14629600600085 IGFBP1
1269 healthy exp 2.14982073469551 IGFBP1
1270 healthy exp 2.1534775710421 IGFBP1
1271 healthy exp 2.15726225350346 IGFBP1
1272 healthy exp 2.16117052054243 IGFBP1
1273 healthy exp 2.16519811062185 IGFBP1
1274 healthy exp 2.16934076220457 IGFBP1
1275 healthy exp 2.17359421375342 IGFBP1
1276 healthy exp 2.17795420373125 IGFBP1
1277 healthy exp 2.1824164706009 IGFBP1
1278 healthy exp 2.1869767528252 IGFBP1
1279 healthy exp 2.191630788867 IGFBP1
1280 healthy exp 2.19637431718915 IGFBP1
1281 healthy exp 2.20120307625447 IGFBP1
1282 healthy exp 2.20611280452581 IGFBP1
1283 healthy exp 2.21109924046602 IGFBP1
1284 healthy exp 2.21615812253793 IGFBP1
1285 healthy exp 2.22128518920439 IGFBP1
1286 healthy exp 2.22647617892823 IGFBP1
1287 healthy exp 2.23172683017229 IGFBP1
1288 healthy exp 2.23703288139943 IGFBP1
1289 healthy exp 2.24239007107247 IGFBP1
1290 healthy exp 2.24779413765426 IGFBP1
1291 healthy exp 2.25324081960764 IGFBP1
1292 healthy exp 2.25872585539546 IGFBP1
1293 healthy exp 2.26424498348054 IGFBP1
1294 healthy exp 2.26979394232574 IGFBP1
1295 healthy exp 2.2753684703939 IGFBP1
1296 healthy exp 2.28096430614784 IGFBP1
1297 healthy exp 2.28657718805043 IGFBP1
1298 healthy exp 2.29220285456449 IGFBP1
1299 healthy exp 2.29783704415287 IGFBP1
1300 healthy exp 2.30347549527841 IGFBP1
1301 embolised exp 1.03856618927722 IGFBP1
1302 embolised exp 1.03534031050045 IGFBP1
1303 embolised exp 1.03229400065584 IGFBP1
1304 embolised exp 1.02960682867556 IGFBP1
1305 embolised exp 1.02745836349178 IGFBP1
1306 embolised exp 1.02602817403665 IGFBP1
1307 embolised exp 1.02549582924234 IGFBP1
1308 embolised exp 1.02604089804102 IGFBP1
1309 embolised exp 1.02784294936485 IGFBP1
1310 embolised exp 1.03108155214599 IGFBP1
1311 embolised exp 1.03593627531661 IGFBP1
1312 embolised exp 1.04258668780886 IGFBP1
1313 embolised exp 1.05121235855493 IGFBP1
1314 embolised exp 1.06199285648697 IGFBP1
1315 embolised exp 1.07510093498696 IGFBP1
1316 embolised exp 1.09053611421611 IGFBP1
1317 embolised exp 1.1081150013664 IGFBP1
1318 embolised exp 1.12764545033566 IGFBP1
1319 embolised exp 1.14893531502174 IGFBP1
1320 embolised exp 1.17179244932247 IGFBP1
1321 embolised exp 1.1960247071357 IGFBP1
1322 embolised exp 1.22143994235925 IGFBP1
1323 embolised exp 1.24784600889096 IGFBP1
1324 embolised exp 1.27505076062868 IGFBP1
1325 embolised exp 1.30286205147024 IGFBP1
1326 embolised exp 1.33108773531347 IGFBP1
1327 embolised exp 1.35953566605622 IGFBP1
1328 embolised exp 1.38801369759632 IGFBP1
1329 embolised exp 1.41632968383161 IGFBP1
1330 embolised exp 1.44429147865993 IGFBP1
1331 embolised exp 1.47170693597911 IGFBP1
1332 embolised exp 1.49838390968699 IGFBP1
1333 embolised exp 1.5241626640483 IGFBP1
1334 embolised exp 1.54902065011458 IGFBP1
1335 embolised exp 1.57297161046971 IGFBP1
1336 embolised exp 1.59602928792748 IGFBP1
1337 embolised exp 1.61820742530169 IGFBP1
1338 embolised exp 1.63951976540617 IGFBP1
1339 embolised exp 1.6599800510547 IGFBP1
1340 embolised exp 1.6796020250611 IGFBP1
1341 embolised exp 1.69839943023917 IGFBP1
1342 embolised exp 1.71638600940272 IGFBP1
1343 embolised exp 1.73357550536555 IGFBP1
1344 embolised exp 1.74998166094146 IGFBP1
1345 embolised exp 1.76561821894428 IGFBP1
1346 embolised exp 1.78049892218779 IGFBP1
1347 embolised exp 1.7946375134858 IGFBP1
1348 embolised exp 1.80804773565213 IGFBP1
1349 embolised exp 1.82074333150057 IGFBP1
1350 embolised exp 1.83273804384493 IGFBP1
1351 embolised exp 1.84404561549901 IGFBP1
1352 embolised exp 1.85467978927663 IGFBP1
1353 embolised exp 1.86465430799159 IGFBP1
1354 embolised exp 1.87398291445769 IGFBP1
1355 embolised exp 1.88267935148873 IGFBP1
1356 embolised exp 1.89075736189854 IGFBP1
1357 embolised exp 1.8982306885009 IGFBP1
1358 embolised exp 1.90511307410962 IGFBP1
1359 embolised exp 1.91141826153851 IGFBP1
1360 embolised exp 1.91715999360139 IGFBP1
1361 embolised exp 1.92235201311204 IGFBP1
1362 embolised exp 1.92700806288427 IGFBP1
1363 embolised exp 1.9311418857319 IGFBP1
1364 embolised exp 1.93476722446873 IGFBP1
1365 embolised exp 1.93789782190856 IGFBP1
1366 embolised exp 1.9405474208652 IGFBP1
1367 embolised exp 1.94272976415245 IGFBP1
1368 embolised exp 1.94445859458412 IGFBP1
1369 embolised exp 1.94574765497402 IGFBP1
1370 embolised exp 1.94661068813595 IGFBP1
1371 embolised exp 1.94706143688371 IGFBP1
1372 embolised exp 1.94711364403111 IGFBP1
1373 embolised exp 1.94678105239197 IGFBP1
1374 embolised exp 1.94607740478007 IGFBP1
1375 embolised exp 1.94501644400923 IGFBP1
1376 embolised exp 1.94361191289325 IGFBP1
1377 embolised exp 1.94187755424594 IGFBP1
1378 embolised exp 1.93982711088111 IGFBP1
1379 embolised exp 1.93747432561256 IGFBP1
1380 embolised exp 1.93483294125409 IGFBP1
1381 embolised exp 1.93191670061951 IGFBP1
1382 embolised exp 1.92873934652263 IGFBP1
1383 embolised exp 1.92531462177725 IGFBP1
1384 embolised exp 1.92165626919717 IGFBP1
1385 embolised exp 1.91777803159621 IGFBP1
1386 embolised exp 1.91369365178817 IGFBP1
1387 embolised exp 1.90941687258685 IGFBP1
1388 embolised exp 1.90496143680606 IGFBP1
1389 embolised exp 1.9003410872596 IGFBP1
1390 embolised exp 1.89556956676128 IGFBP1
1391 embolised exp 1.89066061812491 IGFBP1
1392 embolised exp 1.88562798416429 IGFBP1
1393 embolised exp 1.88048540769322 IGFBP1
1394 embolised exp 1.87524663152552 IGFBP1
1395 embolised exp 1.86992539847498 IGFBP1
1396 embolised exp 1.86453545135542 IGFBP1
1397 embolised exp 1.85909053298063 IGFBP1
1398 embolised exp 1.85360438616443 IGFBP1
1399 embolised exp 1.84809075372062 IGFBP1
1400 embolised exp 1.842563378463 IGFBP1
1401 regenerating exp 0.645261345559872 IGFBP1
1402 regenerating exp 0.675051623212357 IGFBP1
1403 regenerating exp 0.70479657879218 IGFBP1
1404 regenerating exp 0.73445089022668 IGFBP1
1405 regenerating exp 0.763969235443193 IGFBP1
1406 regenerating exp 0.79330629236906 IGFBP1
1407 regenerating exp 0.822416738931617 IGFBP1
1408 regenerating exp 0.851255253058203 IGFBP1
1409 regenerating exp 0.879776512676156 IGFBP1
1410 regenerating exp 0.907935195712814 IGFBP1
1411 regenerating exp 0.935685980095516 IGFBP1
1412 regenerating exp 0.962983543751599 IGFBP1
1413 regenerating exp 0.989782564608403 IGFBP1
1414 regenerating exp 1.01603772059326 IGFBP1
1415 regenerating exp 1.04170368963352 IGFBP1
1416 regenerating exp 1.06673514965651 IGFBP1
1417 regenerating exp 1.09108677858957 IGFBP1
1418 regenerating exp 1.11471325436005 IGFBP1
1419 regenerating exp 1.13756925489527 IGFBP1
1420 regenerating exp 1.15960945820105 IGFBP1
1421 regenerating exp 1.18080276348369 IGFBP1
1422 regenerating exp 1.20117196739841 IGFBP1
1423 regenerating exp 1.2207526329529 IGFBP1
1424 regenerating exp 1.23958032315487 IGFBP1
1425 regenerating exp 1.25769060101202 IGFBP1
1426 regenerating exp 1.27511902953205 IGFBP1
1427 regenerating exp 1.29190117172267 IGFBP1
1428 regenerating exp 1.30807259059159 IGFBP1
1429 regenerating exp 1.32366884914649 IGFBP1
1430 regenerating exp 1.33872551039509 IGFBP1
1431 regenerating exp 1.3532781373451 IGFBP1
1432 regenerating exp 1.3673622930042 IGFBP1
1433 regenerating exp 1.38101354038012 IGFBP1
1434 regenerating exp 1.3942674423511 IGFBP1
1435 regenerating exp 1.40715409330839 IGFBP1
1436 regenerating exp 1.4196835682008 IGFBP1
1437 regenerating exp 1.43186136204471 IGFBP1
1438 regenerating exp 1.44369296985651 IGFBP1
1439 regenerating exp 1.45518388665257 IGFBP1
1440 regenerating exp 1.46633960744928 IGFBP1
1441 regenerating exp 1.47716562726302 IGFBP1
1442 regenerating exp 1.48766744111018 IGFBP1
1443 regenerating exp 1.49785054400713 IGFBP1
1444 regenerating exp 1.50772043097027 IGFBP1
1445 regenerating exp 1.51728259701597 IGFBP1
1446 regenerating exp 1.52654253716061 IGFBP1
1447 regenerating exp 1.53550574642058 IGFBP1
1448 regenerating exp 1.54417771981227 IGFBP1
1449 regenerating exp 1.55256395235205 IGFBP1
1450 regenerating exp 1.5606699390563 IGFBP1
1451 regenerating exp 1.56850117494142 IGFBP1
1452 regenerating exp 1.57606315502378 IGFBP1
1453 regenerating exp 1.58336137431976 IGFBP1
1454 regenerating exp 1.59040132784575 IGFBP1
1455 regenerating exp 1.59718851061814 IGFBP1
1456 regenerating exp 1.60372841765329 IGFBP1
1457 regenerating exp 1.61002654396761 IGFBP1
1458 regenerating exp 1.61608838457746 IGFBP1
1459 regenerating exp 1.62191943449924 IGFBP1
1460 regenerating exp 1.62752518874932 IGFBP1
1461 regenerating exp 1.63291114234409 IGFBP1
1462 regenerating exp 1.63808279029993 IGFBP1
1463 regenerating exp 1.64304562763322 IGFBP1
1464 regenerating exp 1.64780514936035 IGFBP1
1465 regenerating exp 1.6523668504977 IGFBP1
1466 regenerating exp 1.65673622606165 IGFBP1
1467 regenerating exp 1.66091877106859 IGFBP1
1468 regenerating exp 1.66491998053489 IGFBP1
1469 regenerating exp 1.66874534947695 IGFBP1
1470 regenerating exp 1.67240037291113 IGFBP1
1471 regenerating exp 1.67589054585384 IGFBP1
1472 regenerating exp 1.67922136332144 IGFBP1
1473 regenerating exp 1.68239832033032 IGFBP1
1474 regenerating exp 1.68542691189687 IGFBP1
1475 regenerating exp 1.68831263303746 IGFBP1
1476 regenerating exp 1.69106097876849 IGFBP1
1477 regenerating exp 1.69367744410632 IGFBP1
1478 regenerating exp 1.69616752406736 IGFBP1
1479 regenerating exp 1.69853671366797 IGFBP1
1480 regenerating exp 1.70079050792454 IGFBP1
1481 regenerating exp 1.70293440185346 IGFBP1
1482 regenerating exp 1.7049738904711 IGFBP1
1483 regenerating exp 1.70691446879385 IGFBP1
1484 regenerating exp 1.7087616318381 IGFBP1
1485 regenerating exp 1.71052087462022 IGFBP1
1486 regenerating exp 1.7121976921566 IGFBP1
1487 regenerating exp 1.71379757946362 IGFBP1
1488 regenerating exp 1.71532603155766 IGFBP1
1489 regenerating exp 1.71678854345511 IGFBP1
1490 regenerating exp 1.71819061017235 IGFBP1
1491 regenerating exp 1.71953772672576 IGFBP1
1492 regenerating exp 1.72083538813172 IGFBP1
1493 regenerating exp 1.72208908940663 IGFBP1
1494 regenerating exp 1.72330432556685 IGFBP1
1495 regenerating exp 1.72448659162878 IGFBP1
1496 regenerating exp 1.72564138260879 IGFBP1
1497 regenerating exp 1.72677419352327 IGFBP1
1498 regenerating exp 1.7278905193886 IGFBP1
1499 regenerating exp 1.72899585522117 IGFBP1
1500 regenerating exp 1.73009569603735 IGFBP1
1501 healthy t 1 IGFBP1
1502 healthy t 2 IGFBP1
1503 healthy t 3 IGFBP1
1504 healthy t 4 IGFBP1
1505 healthy t 5 IGFBP1
1506 healthy t 6 IGFBP1
1507 healthy t 7 IGFBP1
1508 healthy t 8 IGFBP1
1509 healthy t 9 IGFBP1
1510 healthy t 10 IGFBP1
1511 healthy t 11 IGFBP1
1512 healthy t 12 IGFBP1
1513 healthy t 13 IGFBP1
1514 healthy t 14 IGFBP1
1515 healthy t 15 IGFBP1
1516 healthy t 16 IGFBP1
1517 healthy t 17 IGFBP1
1518 healthy t 18 IGFBP1
1519 healthy t 19 IGFBP1
1520 healthy t 20 IGFBP1
1521 healthy t 21 IGFBP1
1522 healthy t 22 IGFBP1
1523 healthy t 23 IGFBP1
1524 healthy t 24 IGFBP1
1525 healthy t 25 IGFBP1
1526 healthy t 26 IGFBP1
1527 healthy t 27 IGFBP1
1528 healthy t 28 IGFBP1
1529 healthy t 29 IGFBP1
1530 healthy t 30 IGFBP1
1531 healthy t 31 IGFBP1
1532 healthy t 32 IGFBP1
1533 healthy t 33 IGFBP1
1534 healthy t 34 IGFBP1
1535 healthy t 35 IGFBP1
1536 healthy t 36 IGFBP1
1537 healthy t 37 IGFBP1
1538 healthy t 38 IGFBP1
1539 healthy t 39 IGFBP1
1540 healthy t 40 IGFBP1
1541 healthy t 41 IGFBP1
1542 healthy t 42 IGFBP1
1543 healthy t 43 IGFBP1
1544 healthy t 44 IGFBP1
1545 healthy t 45 IGFBP1
1546 healthy t 46 IGFBP1
1547 healthy t 47 IGFBP1
1548 healthy t 48 IGFBP1
1549 healthy t 49 IGFBP1
1550 healthy t 50 IGFBP1
1551 healthy t 51 IGFBP1
1552 healthy t 52 IGFBP1
1553 healthy t 53 IGFBP1
1554 healthy t 54 IGFBP1
1555 healthy t 55 IGFBP1
1556 healthy t 56 IGFBP1
1557 healthy t 57 IGFBP1
1558 healthy t 58 IGFBP1
1559 healthy t 59 IGFBP1
1560 healthy t 60 IGFBP1
1561 healthy t 61 IGFBP1
1562 healthy t 62 IGFBP1
1563 healthy t 63 IGFBP1
1564 healthy t 64 IGFBP1
1565 healthy t 65 IGFBP1
1566 healthy t 66 IGFBP1
1567 healthy t 67 IGFBP1
1568 healthy t 68 IGFBP1
1569 healthy t 69 IGFBP1
1570 healthy t 70 IGFBP1
1571 healthy t 71 IGFBP1
1572 healthy t 72 IGFBP1
1573 healthy t 73 IGFBP1
1574 healthy t 74 IGFBP1
1575 healthy t 75 IGFBP1
1576 healthy t 76 IGFBP1
1577 healthy t 77 IGFBP1
1578 healthy t 78 IGFBP1
1579 healthy t 79 IGFBP1
1580 healthy t 80 IGFBP1
1581 healthy t 81 IGFBP1
1582 healthy t 82 IGFBP1
1583 healthy t 83 IGFBP1
1584 healthy t 84 IGFBP1
1585 healthy t 85 IGFBP1
1586 healthy t 86 IGFBP1
1587 healthy t 87 IGFBP1
1588 healthy t 88 IGFBP1
1589 healthy t 89 IGFBP1
1590 healthy t 90 IGFBP1
1591 healthy t 91 IGFBP1
1592 healthy t 92 IGFBP1
1593 healthy t 93 IGFBP1
1594 healthy t 94 IGFBP1
1595 healthy t 95 IGFBP1
1596 healthy t 96 IGFBP1
1597 healthy t 97 IGFBP1
1598 healthy t 98 IGFBP1
1599 healthy t 99 IGFBP1
1600 healthy t 100 IGFBP1
1601 embolised t 1 IGFBP1
1602 embolised t 2 IGFBP1
1603 embolised t 3 IGFBP1
1604 embolised t 4 IGFBP1
1605 embolised t 5 IGFBP1
1606 embolised t 6 IGFBP1
1607 embolised t 7 IGFBP1
1608 embolised t 8 IGFBP1
1609 embolised t 9 IGFBP1
1610 embolised t 10 IGFBP1
1611 embolised t 11 IGFBP1
1612 embolised t 12 IGFBP1
1613 embolised t 13 IGFBP1
1614 embolised t 14 IGFBP1
1615 embolised t 15 IGFBP1
1616 embolised t 16 IGFBP1
1617 embolised t 17 IGFBP1
1618 embolised t 18 IGFBP1
1619 embolised t 19 IGFBP1
1620 embolised t 20 IGFBP1
1621 embolised t 21 IGFBP1
1622 embolised t 22 IGFBP1
1623 embolised t 23 IGFBP1
1624 embolised t 24 IGFBP1
1625 embolised t 25 IGFBP1
1626 embolised t 26 IGFBP1
1627 embolised t 27 IGFBP1
1628 embolised t 28 IGFBP1
1629 embolised t 29 IGFBP1
1630 embolised t 30 IGFBP1
1631 embolised t 31 IGFBP1
1632 embolised t 32 IGFBP1
1633 embolised t 33 IGFBP1
1634 embolised t 34 IGFBP1
1635 embolised t 35 IGFBP1
1636 embolised t 36 IGFBP1
1637 embolised t 37 IGFBP1
1638 embolised t 38 IGFBP1
1639 embolised t 39 IGFBP1
1640 embolised t 40 IGFBP1
1641 embolised t 41 IGFBP1
1642 embolised t 42 IGFBP1
1643 embolised t 43 IGFBP1
1644 embolised t 44 IGFBP1
1645 embolised t 45 IGFBP1
1646 embolised t 46 IGFBP1
1647 embolised t 47 IGFBP1
1648 embolised t 48 IGFBP1
1649 embolised t 49 IGFBP1
1650 embolised t 50 IGFBP1
1651 embolised t 51 IGFBP1
1652 embolised t 52 IGFBP1
1653 embolised t 53 IGFBP1
1654 embolised t 54 IGFBP1
1655 embolised t 55 IGFBP1
1656 embolised t 56 IGFBP1
1657 embolised t 57 IGFBP1
1658 embolised t 58 IGFBP1
1659 embolised t 59 IGFBP1
1660 embolised t 60 IGFBP1
1661 embolised t 61 IGFBP1
1662 embolised t 62 IGFBP1
1663 embolised t 63 IGFBP1
1664 embolised t 64 IGFBP1
1665 embolised t 65 IGFBP1
1666 embolised t 66 IGFBP1
1667 embolised t 67 IGFBP1
1668 embolised t 68 IGFBP1
1669 embolised t 69 IGFBP1
1670 embolised t 70 IGFBP1
1671 embolised t 71 IGFBP1
1672 embolised t 72 IGFBP1
1673 embolised t 73 IGFBP1
1674 embolised t 74 IGFBP1
1675 embolised t 75 IGFBP1
1676 embolised t 76 IGFBP1
1677 embolised t 77 IGFBP1
1678 embolised t 78 IGFBP1
1679 embolised t 79 IGFBP1
1680 embolised t 80 IGFBP1
1681 embolised t 81 IGFBP1
1682 embolised t 82 IGFBP1
1683 embolised t 83 IGFBP1
1684 embolised t 84 IGFBP1
1685 embolised t 85 IGFBP1
1686 embolised t 86 IGFBP1
1687 embolised t 87 IGFBP1
1688 embolised t 88 IGFBP1
1689 embolised t 89 IGFBP1
1690 embolised t 90 IGFBP1
1691 embolised t 91 IGFBP1
1692 embolised t 92 IGFBP1
1693 embolised t 93 IGFBP1
1694 embolised t 94 IGFBP1
1695 embolised t 95 IGFBP1
1696 embolised t 96 IGFBP1
1697 embolised t 97 IGFBP1
1698 embolised t 98 IGFBP1
1699 embolised t 99 IGFBP1
1700 embolised t 100 IGFBP1
1701 regenerating t 1 IGFBP1
1702 regenerating t 2 IGFBP1
1703 regenerating t 3 IGFBP1
1704 regenerating t 4 IGFBP1
1705 regenerating t 5 IGFBP1
1706 regenerating t 6 IGFBP1
1707 regenerating t 7 IGFBP1
1708 regenerating t 8 IGFBP1
1709 regenerating t 9 IGFBP1
1710 regenerating t 10 IGFBP1
1711 regenerating t 11 IGFBP1
1712 regenerating t 12 IGFBP1
1713 regenerating t 13 IGFBP1
1714 regenerating t 14 IGFBP1
1715 regenerating t 15 IGFBP1
1716 regenerating t 16 IGFBP1
1717 regenerating t 17 IGFBP1
1718 regenerating t 18 IGFBP1
1719 regenerating t 19 IGFBP1
1720 regenerating t 20 IGFBP1
1721 regenerating t 21 IGFBP1
1722 regenerating t 22 IGFBP1
1723 regenerating t 23 IGFBP1
1724 regenerating t 24 IGFBP1
1725 regenerating t 25 IGFBP1
1726 regenerating t 26 IGFBP1
1727 regenerating t 27 IGFBP1
1728 regenerating t 28 IGFBP1
1729 regenerating t 29 IGFBP1
1730 regenerating t 30 IGFBP1
1731 regenerating t 31 IGFBP1
1732 regenerating t 32 IGFBP1
1733 regenerating t 33 IGFBP1
1734 regenerating t 34 IGFBP1
1735 regenerating t 35 IGFBP1
1736 regenerating t 36 IGFBP1
1737 regenerating t 37 IGFBP1
1738 regenerating t 38 IGFBP1
1739 regenerating t 39 IGFBP1
1740 regenerating t 40 IGFBP1
1741 regenerating t 41 IGFBP1
1742 regenerating t 42 IGFBP1
1743 regenerating t 43 IGFBP1
1744 regenerating t 44 IGFBP1
1745 regenerating t 45 IGFBP1
1746 regenerating t 46 IGFBP1
1747 regenerating t 47 IGFBP1
1748 regenerating t 48 IGFBP1
1749 regenerating t 49 IGFBP1
1750 regenerating t 50 IGFBP1
1751 regenerating t 51 IGFBP1
1752 regenerating t 52 IGFBP1
1753 regenerating t 53 IGFBP1
1754 regenerating t 54 IGFBP1
1755 regenerating t 55 IGFBP1
1756 regenerating t 56 IGFBP1
1757 regenerating t 57 IGFBP1
1758 regenerating t 58 IGFBP1
1759 regenerating t 59 IGFBP1
1760 regenerating t 60 IGFBP1
1761 regenerating t 61 IGFBP1
1762 regenerating t 62 IGFBP1
1763 regenerating t 63 IGFBP1
1764 regenerating t 64 IGFBP1
1765 regenerating t 65 IGFBP1
1766 regenerating t 66 IGFBP1
1767 regenerating t 67 IGFBP1
1768 regenerating t 68 IGFBP1
1769 regenerating t 69 IGFBP1
1770 regenerating t 70 IGFBP1
1771 regenerating t 71 IGFBP1
1772 regenerating t 72 IGFBP1
1773 regenerating t 73 IGFBP1
1774 regenerating t 74 IGFBP1
1775 regenerating t 75 IGFBP1
1776 regenerating t 76 IGFBP1
1777 regenerating t 77 IGFBP1
1778 regenerating t 78 IGFBP1
1779 regenerating t 79 IGFBP1
1780 regenerating t 80 IGFBP1
1781 regenerating t 81 IGFBP1
1782 regenerating t 82 IGFBP1
1783 regenerating t 83 IGFBP1
1784 regenerating t 84 IGFBP1
1785 regenerating t 85 IGFBP1
1786 regenerating t 86 IGFBP1
1787 regenerating t 87 IGFBP1
1788 regenerating t 88 IGFBP1
1789 regenerating t 89 IGFBP1
1790 regenerating t 90 IGFBP1
1791 regenerating t 91 IGFBP1
1792 regenerating t 92 IGFBP1
1793 regenerating t 93 IGFBP1
1794 regenerating t 94 IGFBP1
1795 regenerating t 95 IGFBP1
1796 regenerating t 96 IGFBP1
1797 regenerating t 97 IGFBP1
1798 regenerating t 98 IGFBP1
1799 regenerating t 99 IGFBP1
1800 regenerating t 100 IGFBP1
1801 healthy exp 2.25444819757638 HAMP
1802 healthy exp 2.20357309626534 HAMP
1803 healthy exp 2.15273726434996 HAMP
1804 healthy exp 2.10197997122587 HAMP
1805 healthy exp 2.05134048628874 HAMP
1806 healthy exp 2.0008580789342 HAMP
1807 healthy exp 1.95057201855791 HAMP
1808 healthy exp 1.90052157455552 HAMP
1809 healthy exp 1.85074601632267 HAMP
1810 healthy exp 1.80128461325502 HAMP
1811 healthy exp 1.75217663474822 HAMP
1812 healthy exp 1.70346135019792 HAMP
1813 healthy exp 1.65517802899976 HAMP
1814 healthy exp 1.60736594054939 HAMP
1815 healthy exp 1.56006435424247 HAMP
1816 healthy exp 1.51331253947465 HAMP
1817 healthy exp 1.46714976564157 HAMP
1818 healthy exp 1.42161530213888 HAMP
1819 healthy exp 1.37674841836223 HAMP
1820 healthy exp 1.33258838370728 HAMP
1821 healthy exp 1.28917446756967 HAMP
1822 healthy exp 1.24654593934506 HAMP
1823 healthy exp 1.20474206842908 HAMP
1824 healthy exp 1.1638021242174 HAMP
1825 healthy exp 1.12376537610566 HAMP
1826 healthy exp 1.0846710934895 HAMP
1827 healthy exp 1.04655854576459 HAMP
1828 healthy exp 1.00946700232657 HAMP
1829 healthy exp 0.973435732571087 HAMP
1830 healthy exp 0.938504005893793 HAMP
1831 healthy exp 0.904711091690338 HAMP
1832 healthy exp 0.872096259356371 HAMP
1833 healthy exp 0.840698778287541 HAMP
1834 healthy exp 0.810557917879499 HAMP
1835 healthy exp 0.781700195931876 HAMP
1836 healthy exp 0.754101123860227 HAMP
1837 healthy exp 0.727723461484091 HAMP
1838 healthy exp 0.702529968623004 HAMP
1839 healthy exp 0.678483405096504 HAMP
1840 healthy exp 0.65554653072413 HAMP
1841 healthy exp 0.633682105325418 HAMP
1842 healthy exp 0.612852888719907 HAMP
1843 healthy exp 0.593021640727134 HAMP
1844 healthy exp 0.574151121166637 HAMP
1845 healthy exp 0.556204089857953 HAMP
1846 healthy exp 0.53914330662062 HAMP
1847 healthy exp 0.522931531274175 HAMP
1848 healthy exp 0.507531523638157 HAMP
1849 healthy exp 0.492906043532102 HAMP
1850 healthy exp 0.479017850775548 HAMP
1851 healthy exp 0.465829705188034 HAMP
1852 healthy exp 0.453304366589097 HAMP
1853 healthy exp 0.441404594798274 HAMP
1854 healthy exp 0.430093149635102 HAMP
1855 healthy exp 0.41933279091912 HAMP
1856 healthy exp 0.409086278469865 HAMP
1857 healthy exp 0.399316372106875 HAMP
1858 healthy exp 0.389985831649688 HAMP
1859 healthy exp 0.38105741691784 HAMP
1860 healthy exp 0.37249388773087 HAMP
1861 healthy exp 0.364258003908316 HAMP
1862 healthy exp 0.356312525269714 HAMP
1863 healthy exp 0.348620211634603 HAMP
1864 healthy exp 0.341143822822521 HAMP
1865 healthy exp 0.333846118653004 HAMP
1866 healthy exp 0.32668985894559 HAMP
1867 healthy exp 0.319637803519817 HAMP
1868 healthy exp 0.312658580689436 HAMP
1869 healthy exp 0.305744292745047 HAMP
1870 healthy exp 0.298892910471461 HAMP
1871 healthy exp 0.292102404653493 HAMP
1872 healthy exp 0.285370746075954 HAMP
1873 healthy exp 0.278695905523658 HAMP
1874 healthy exp 0.272075853781417 HAMP
1875 healthy exp 0.265508561634044 HAMP
1876 healthy exp 0.258991999866352 HAMP
1877 healthy exp 0.252524139263153 HAMP
1878 healthy exp 0.246102950609262 HAMP
1879 healthy exp 0.239726404689488 HAMP
1880 healthy exp 0.233392472288648 HAMP
1881 healthy exp 0.227099124191551 HAMP
1882 healthy exp 0.220844331183012 HAMP
1883 healthy exp 0.214626064047843 HAMP
1884 healthy exp 0.208442293570857 HAMP
1885 healthy exp 0.202290990536867 HAMP
1886 healthy exp 0.196170125730686 HAMP
1887 healthy exp 0.190077669937126 HAMP
1888 healthy exp 0.184011593941 HAMP
1889 healthy exp 0.17796986852712 HAMP
1890 healthy exp 0.1719504644803 HAMP
1891 healthy exp 0.165951352585352 HAMP
1892 healthy exp 0.15997050362709 HAMP
1893 healthy exp 0.154005888390326 HAMP
1894 healthy exp 0.148055477659872 HAMP
1895 healthy exp 0.142117242220541 HAMP
1896 healthy exp 0.136189152857147 HAMP
1897 healthy exp 0.130269180354502 HAMP
1898 healthy exp 0.124355295497418 HAMP
1899 healthy exp 0.118445469070708 HAMP
1900 healthy exp 0.112537671859186 HAMP
1901 embolised exp 3.78866482512565 HAMP
1902 embolised exp 3.68440151624126 HAMP
1903 embolised exp 3.58074980174008 HAMP
1904 embolised exp 3.47832127600533 HAMP
1905 embolised exp 3.37772753342022 HAMP
1906 embolised exp 3.27958016836795 HAMP
1907 embolised exp 3.18449077523174 HAMP
1908 embolised exp 3.0930709483948 HAMP
1909 embolised exp 3.00593228224035 HAMP
1910 embolised exp 2.92368637115159 HAMP
1911 embolised exp 2.84694480951174 HAMP
1912 embolised exp 2.77631919170401 HAMP
1913 embolised exp 2.71242111211162 HAMP
1914 embolised exp 2.65586216511776 HAMP
1915 embolised exp 2.6072321168632 HAMP
1916 embolised exp 2.56656591742106 HAMP
1917 embolised exp 2.53331269935315 HAMP
1918 embolised exp 2.50689356094344 HAMP
1919 embolised exp 2.48672960047591 HAMP
1920 embolised exp 2.47224191623454 HAMP
1921 embolised exp 2.46285160650331 HAMP
1922 embolised exp 2.45797976956618 HAMP
1923 embolised exp 2.45704750370715 HAMP
1924 embolised exp 2.45947590721019 HAMP
1925 embolised exp 2.46468607835927 HAMP
1926 embolised exp 2.47209911543838 HAMP
1927 embolised exp 2.48113611673149 HAMP
1928 embolised exp 2.49121818052258 HAMP
1929 embolised exp 2.50176640509562 HAMP
1930 embolised exp 2.5122018887346 HAMP
1931 embolised exp 2.5219457297235 HAMP
1932 embolised exp 2.53041902634628 HAMP
1933 embolised exp 2.53713831356121 HAMP
1934 embolised exp 2.54202409122877 HAMP
1935 embolised exp 2.5451037244961 HAMP
1936 embolised exp 2.54640457918745 HAMP
1937 embolised exp 2.54595402112707 HAMP
1938 embolised exp 2.5437794161392 HAMP
1939 embolised exp 2.53990813004809 HAMP
1940 embolised exp 2.53436752867798 HAMP
1941 embolised exp 2.52718497785312 HAMP
1942 embolised exp 2.51838784339776 HAMP
1943 embolised exp 2.50800349113613 HAMP
1944 embolised exp 2.4960592868925 HAMP
1945 embolised exp 2.48258259649109 HAMP
1946 embolised exp 2.46760078575617 HAMP
1947 embolised exp 2.45114122051197 HAMP
1948 embolised exp 2.43323126658274 HAMP
1949 embolised exp 2.41389828979273 HAMP
1950 embolised exp 2.39316965596617 HAMP
1951 embolised exp 2.37107273092733 HAMP
1952 embolised exp 2.34763488050044 HAMP
1953 embolised exp 2.32288347050975 HAMP
1954 embolised exp 2.2968458667795 HAMP
1955 embolised exp 2.26954943513395 HAMP
1956 embolised exp 2.24102154139733 HAMP
1957 embolised exp 2.2112895513939 HAMP
1958 embolised exp 2.18038083094789 HAMP
1959 embolised exp 2.14832274588356 HAMP
1960 embolised exp 2.11514266202515 HAMP
1961 embolised exp 2.08086794519691 HAMP
1962 embolised exp 2.04552596122307 HAMP
1963 embolised exp 2.0091440759279 HAMP
1964 embolised exp 1.97174965513563 HAMP
1965 embolised exp 1.93337006467051 HAMP
1966 embolised exp 1.89403267035678 HAMP
1967 embolised exp 1.8537648380187 HAMP
1968 embolised exp 1.8125939334805 HAMP
1969 embolised exp 1.77054732256644 HAMP
1970 embolised exp 1.72765237110075 HAMP
1971 embolised exp 1.68393644490769 HAMP
1972 embolised exp 1.6394269098115 HAMP
1973 embolised exp 1.59415113163643 HAMP
1974 embolised exp 1.54813647620671 HAMP
1975 embolised exp 1.50141030934661 HAMP
1976 embolised exp 1.45399999688036 HAMP
1977 embolised exp 1.40593290463221 HAMP
1978 embolised exp 1.35723639842641 HAMP
1979 embolised exp 1.3079378440872 HAMP
1980 embolised exp 1.25806460743882 HAMP
1981 embolised exp 1.20764405430553 HAMP
1982 embolised exp 1.15670355051156 HAMP
1983 embolised exp 1.10527046188118 HAMP
1984 embolised exp 1.05337215423861 HAMP
1985 embolised exp 1.00103599340811 HAMP
1986 embolised exp 0.948289345213917 HAMP
1987 embolised exp 0.895159575480287 HAMP
1988 embolised exp 0.841674050031459 HAMP
1989 embolised exp 0.787860134691683 HAMP
1990 embolised exp 0.733745195285203 HAMP
1991 embolised exp 0.679356597636262 HAMP
1992 embolised exp 0.624721707569109 HAMP
1993 embolised exp 0.569867890907992 HAMP
1994 embolised exp 0.514822513477152 HAMP
1995 embolised exp 0.459612941100837 HAMP
1996 embolised exp 0.404266539603292 HAMP
1997 embolised exp 0.348810674808765 HAMP
1998 embolised exp 0.2932727125415 HAMP
1999 embolised exp 0.237680018625742 HAMP
2000 embolised exp 0.182059958885741 HAMP
2001 regenerating exp 3.40631174013918 HAMP
2002 regenerating exp 3.33930941473949 HAMP
2003 regenerating exp 3.27241352865222 HAMP
2004 regenerating exp 3.20573052118977 HAMP
2005 regenerating exp 3.13936683166457 HAMP
2006 regenerating exp 3.07342889938902 HAMP
2007 regenerating exp 3.00802316367554 HAMP
2008 regenerating exp 2.94325606383655 HAMP
2009 regenerating exp 2.87923403918445 HAMP
2010 regenerating exp 2.81606352903166 HAMP
2011 regenerating exp 2.7538509726906 HAMP
2012 regenerating exp 2.69270280947368 HAMP
2013 regenerating exp 2.6327254786933 HAMP
2014 regenerating exp 2.5740254196619 HAMP
2015 regenerating exp 2.51670907169187 HAMP
2016 regenerating exp 2.46088287409564 HAMP
2017 regenerating exp 2.40665326618562 HAMP
2018 regenerating exp 2.35412668727422 HAMP
2019 regenerating exp 2.30340957667386 HAMP
2020 regenerating exp 2.25460837346637 HAMP
2021 regenerating exp 2.20778772982471 HAMP
2022 regenerating exp 2.16285392818461 HAMP
2023 regenerating exp 2.11967573893007 HAMP
2024 regenerating exp 2.0781219324451 HAMP
2025 regenerating exp 2.03806127911371 HAMP
2026 regenerating exp 1.9993625493199 HAMP
2027 regenerating exp 1.9618945134477 HAMP
2028 regenerating exp 1.92552594188109 HAMP
2029 regenerating exp 1.8901256050041 HAMP
2030 regenerating exp 1.85556227320073 HAMP
2031 regenerating exp 1.82170471685498 HAMP
2032 regenerating exp 1.78842170635087 HAMP
2033 regenerating exp 1.75558201207241 HAMP
2034 regenerating exp 1.7230544049565 HAMP
2035 regenerating exp 1.69073101392968 HAMP
2036 regenerating exp 1.65858947857761 HAMP
2037 regenerating exp 1.62662700112066 HAMP
2038 regenerating exp 1.59484078377924 HAMP
2039 regenerating exp 1.56322802877373 HAMP
2040 regenerating exp 1.53178593832452 HAMP
2041 regenerating exp 1.50051171465199 HAMP
2042 regenerating exp 1.46940255997653 HAMP
2043 regenerating exp 1.43845567651854 HAMP
2044 regenerating exp 1.4076682664984 HAMP
2045 regenerating exp 1.3770375321365 HAMP
2046 regenerating exp 1.34656067565323 HAMP
2047 regenerating exp 1.31623489926897 HAMP
2048 regenerating exp 1.28605740520412 HAMP
2049 regenerating exp 1.25602539567907 HAMP
2050 regenerating exp 1.2261360729142 HAMP
2051 regenerating exp 1.1963866391299 HAMP
2052 regenerating exp 1.16677429654656 HAMP
2053 regenerating exp 1.13729624738457 HAMP
2054 regenerating exp 1.10794969386432 HAMP
2055 regenerating exp 1.07873183820619 HAMP
2056 regenerating exp 1.04963988263058 HAMP
2057 regenerating exp 1.02067102935787 HAMP
2058 regenerating exp 0.991822480608452 HAMP
2059 regenerating exp 0.963091438602714 HAMP
2060 regenerating exp 0.934475105561046 HAMP
2061 regenerating exp 0.905970683703833 HAMP
2062 regenerating exp 0.877575375251467 HAMP
2063 regenerating exp 0.849286382424335 HAMP
2064 regenerating exp 0.821100907442827 HAMP
2065 regenerating exp 0.79301615252733 HAMP
2066 regenerating exp 0.765029319898233 HAMP
2067 regenerating exp 0.737137611775924 HAMP
2068 regenerating exp 0.709338230380793 HAMP
2069 regenerating exp 0.681628377933228 HAMP
2070 regenerating exp 0.654005256653618 HAMP
2071 regenerating exp 0.626466068762349 HAMP
2072 regenerating exp 0.599008016479813 HAMP
2073 regenerating exp 0.571628302026397 HAMP
2074 regenerating exp 0.54432412762249 HAMP
2075 regenerating exp 0.517092695488479 HAMP
2076 regenerating exp 0.489931207844754 HAMP
2077 regenerating exp 0.462836866911705 HAMP
2078 regenerating exp 0.435806874909717 HAMP
2079 regenerating exp 0.408838434059182 HAMP
2080 regenerating exp 0.381928746580486 HAMP
2081 regenerating exp 0.355075014694019 HAMP
2082 regenerating exp 0.328274440620169 HAMP
2083 regenerating exp 0.301524226579325 HAMP
2084 regenerating exp 0.274821574791876 HAMP
2085 regenerating exp 0.248163687478208 HAMP
2086 regenerating exp 0.221547766858712 HAMP
2087 regenerating exp 0.194971015153777 HAMP
2088 regenerating exp 0.168430634583791 HAMP
2089 regenerating exp 0.141923827369141 HAMP
2090 regenerating exp 0.115447795730218 HAMP
2091 regenerating exp 0.0889997418874087 HAMP
2092 regenerating exp 0.0625768680611021 HAMP
2093 regenerating exp 0.036176376471686 HAMP
2094 regenerating exp 0.00979546933955167 HAMP
2095 regenerating exp 0 HAMP
2096 regenerating exp 0 HAMP
2097 regenerating exp 0 HAMP
2098 regenerating exp 0 HAMP
2099 regenerating exp 0 HAMP
2100 regenerating exp 0 HAMP
2101 healthy t 1 HAMP
2102 healthy t 2 HAMP
2103 healthy t 3 HAMP
2104 healthy t 4 HAMP
2105 healthy t 5 HAMP
2106 healthy t 6 HAMP
2107 healthy t 7 HAMP
2108 healthy t 8 HAMP
2109 healthy t 9 HAMP
2110 healthy t 10 HAMP
2111 healthy t 11 HAMP
2112 healthy t 12 HAMP
2113 healthy t 13 HAMP
2114 healthy t 14 HAMP
2115 healthy t 15 HAMP
2116 healthy t 16 HAMP
2117 healthy t 17 HAMP
2118 healthy t 18 HAMP
2119 healthy t 19 HAMP
2120 healthy t 20 HAMP
2121 healthy t 21 HAMP
2122 healthy t 22 HAMP
2123 healthy t 23 HAMP
2124 healthy t 24 HAMP
2125 healthy t 25 HAMP
2126 healthy t 26 HAMP
2127 healthy t 27 HAMP
2128 healthy t 28 HAMP
2129 healthy t 29 HAMP
2130 healthy t 30 HAMP
2131 healthy t 31 HAMP
2132 healthy t 32 HAMP
2133 healthy t 33 HAMP
2134 healthy t 34 HAMP
2135 healthy t 35 HAMP
2136 healthy t 36 HAMP
2137 healthy t 37 HAMP
2138 healthy t 38 HAMP
2139 healthy t 39 HAMP
2140 healthy t 40 HAMP
2141 healthy t 41 HAMP
2142 healthy t 42 HAMP
2143 healthy t 43 HAMP
2144 healthy t 44 HAMP
2145 healthy t 45 HAMP
2146 healthy t 46 HAMP
2147 healthy t 47 HAMP
2148 healthy t 48 HAMP
2149 healthy t 49 HAMP
2150 healthy t 50 HAMP
2151 healthy t 51 HAMP
2152 healthy t 52 HAMP
2153 healthy t 53 HAMP
2154 healthy t 54 HAMP
2155 healthy t 55 HAMP
2156 healthy t 56 HAMP
2157 healthy t 57 HAMP
2158 healthy t 58 HAMP
2159 healthy t 59 HAMP
2160 healthy t 60 HAMP
2161 healthy t 61 HAMP
2162 healthy t 62 HAMP
2163 healthy t 63 HAMP
2164 healthy t 64 HAMP
2165 healthy t 65 HAMP
2166 healthy t 66 HAMP
2167 healthy t 67 HAMP
2168 healthy t 68 HAMP
2169 healthy t 69 HAMP
2170 healthy t 70 HAMP
2171 healthy t 71 HAMP
2172 healthy t 72 HAMP
2173 healthy t 73 HAMP
2174 healthy t 74 HAMP
2175 healthy t 75 HAMP
2176 healthy t 76 HAMP
2177 healthy t 77 HAMP
2178 healthy t 78 HAMP
2179 healthy t 79 HAMP
2180 healthy t 80 HAMP
2181 healthy t 81 HAMP
2182 healthy t 82 HAMP
2183 healthy t 83 HAMP
2184 healthy t 84 HAMP
2185 healthy t 85 HAMP
2186 healthy t 86 HAMP
2187 healthy t 87 HAMP
2188 healthy t 88 HAMP
2189 healthy t 89 HAMP
2190 healthy t 90 HAMP
2191 healthy t 91 HAMP
2192 healthy t 92 HAMP
2193 healthy t 93 HAMP
2194 healthy t 94 HAMP
2195 healthy t 95 HAMP
2196 healthy t 96 HAMP
2197 healthy t 97 HAMP
2198 healthy t 98 HAMP
2199 healthy t 99 HAMP
2200 healthy t 100 HAMP
2201 embolised t 1 HAMP
2202 embolised t 2 HAMP
2203 embolised t 3 HAMP
2204 embolised t 4 HAMP
2205 embolised t 5 HAMP
2206 embolised t 6 HAMP
2207 embolised t 7 HAMP
2208 embolised t 8 HAMP
2209 embolised t 9 HAMP
2210 embolised t 10 HAMP
2211 embolised t 11 HAMP
2212 embolised t 12 HAMP
2213 embolised t 13 HAMP
2214 embolised t 14 HAMP
2215 embolised t 15 HAMP
2216 embolised t 16 HAMP
2217 embolised t 17 HAMP
2218 embolised t 18 HAMP
2219 embolised t 19 HAMP
2220 embolised t 20 HAMP
2221 embolised t 21 HAMP
2222 embolised t 22 HAMP
2223 embolised t 23 HAMP
2224 embolised t 24 HAMP
2225 embolised t 25 HAMP
2226 embolised t 26 HAMP
2227 embolised t 27 HAMP
2228 embolised t 28 HAMP
2229 embolised t 29 HAMP
2230 embolised t 30 HAMP
2231 embolised t 31 HAMP
2232 embolised t 32 HAMP
2233 embolised t 33 HAMP
2234 embolised t 34 HAMP
2235 embolised t 35 HAMP
2236 embolised t 36 HAMP
2237 embolised t 37 HAMP
2238 embolised t 38 HAMP
2239 embolised t 39 HAMP
2240 embolised t 40 HAMP
2241 embolised t 41 HAMP
2242 embolised t 42 HAMP
2243 embolised t 43 HAMP
2244 embolised t 44 HAMP
2245 embolised t 45 HAMP
2246 embolised t 46 HAMP
2247 embolised t 47 HAMP
2248 embolised t 48 HAMP
2249 embolised t 49 HAMP
2250 embolised t 50 HAMP
2251 embolised t 51 HAMP
2252 embolised t 52 HAMP
2253 embolised t 53 HAMP
2254 embolised t 54 HAMP
2255 embolised t 55 HAMP
2256 embolised t 56 HAMP
2257 embolised t 57 HAMP
2258 embolised t 58 HAMP
2259 embolised t 59 HAMP
2260 embolised t 60 HAMP
2261 embolised t 61 HAMP
2262 embolised t 62 HAMP
2263 embolised t 63 HAMP
2264 embolised t 64 HAMP
2265 embolised t 65 HAMP
2266 embolised t 66 HAMP
2267 embolised t 67 HAMP
2268 embolised t 68 HAMP
2269 embolised t 69 HAMP
2270 embolised t 70 HAMP
2271 embolised t 71 HAMP
2272 embolised t 72 HAMP
2273 embolised t 73 HAMP
2274 embolised t 74 HAMP
2275 embolised t 75 HAMP
2276 embolised t 76 HAMP
2277 embolised t 77 HAMP
2278 embolised t 78 HAMP
2279 embolised t 79 HAMP
2280 embolised t 80 HAMP
2281 embolised t 81 HAMP
2282 embolised t 82 HAMP
2283 embolised t 83 HAMP
2284 embolised t 84 HAMP
2285 embolised t 85 HAMP
2286 embolised t 86 HAMP
2287 embolised t 87 HAMP
2288 embolised t 88 HAMP
2289 embolised t 89 HAMP
2290 embolised t 90 HAMP
2291 embolised t 91 HAMP
2292 embolised t 92 HAMP
2293 embolised t 93 HAMP
2294 embolised t 94 HAMP
2295 embolised t 95 HAMP
2296 embolised t 96 HAMP
2297 embolised t 97 HAMP
2298 embolised t 98 HAMP
2299 embolised t 99 HAMP
2300 embolised t 100 HAMP
2301 regenerating t 1 HAMP
2302 regenerating t 2 HAMP
2303 regenerating t 3 HAMP
2304 regenerating t 4 HAMP
2305 regenerating t 5 HAMP
2306 regenerating t 6 HAMP
2307 regenerating t 7 HAMP
2308 regenerating t 8 HAMP
2309 regenerating t 9 HAMP
2310 regenerating t 10 HAMP
2311 regenerating t 11 HAMP
2312 regenerating t 12 HAMP
2313 regenerating t 13 HAMP
2314 regenerating t 14 HAMP
2315 regenerating t 15 HAMP
2316 regenerating t 16 HAMP
2317 regenerating t 17 HAMP
2318 regenerating t 18 HAMP
2319 regenerating t 19 HAMP
2320 regenerating t 20 HAMP
2321 regenerating t 21 HAMP
2322 regenerating t 22 HAMP
2323 regenerating t 23 HAMP
2324 regenerating t 24 HAMP
2325 regenerating t 25 HAMP
2326 regenerating t 26 HAMP
2327 regenerating t 27 HAMP
2328 regenerating t 28 HAMP
2329 regenerating t 29 HAMP
2330 regenerating t 30 HAMP
2331 regenerating t 31 HAMP
2332 regenerating t 32 HAMP
2333 regenerating t 33 HAMP
2334 regenerating t 34 HAMP
2335 regenerating t 35 HAMP
2336 regenerating t 36 HAMP
2337 regenerating t 37 HAMP
2338 regenerating t 38 HAMP
2339 regenerating t 39 HAMP
2340 regenerating t 40 HAMP
2341 regenerating t 41 HAMP
2342 regenerating t 42 HAMP
2343 regenerating t 43 HAMP
2344 regenerating t 44 HAMP
2345 regenerating t 45 HAMP
2346 regenerating t 46 HAMP
2347 regenerating t 47 HAMP
2348 regenerating t 48 HAMP
2349 regenerating t 49 HAMP
2350 regenerating t 50 HAMP
2351 regenerating t 51 HAMP
2352 regenerating t 52 HAMP
2353 regenerating t 53 HAMP
2354 regenerating t 54 HAMP
2355 regenerating t 55 HAMP
2356 regenerating t 56 HAMP
2357 regenerating t 57 HAMP
2358 regenerating t 58 HAMP
2359 regenerating t 59 HAMP
2360 regenerating t 60 HAMP
2361 regenerating t 61 HAMP
2362 regenerating t 62 HAMP
2363 regenerating t 63 HAMP
2364 regenerating t 64 HAMP
2365 regenerating t 65 HAMP
2366 regenerating t 66 HAMP
2367 regenerating t 67 HAMP
2368 regenerating t 68 HAMP
2369 regenerating t 69 HAMP
2370 regenerating t 70 HAMP
2371 regenerating t 71 HAMP
2372 regenerating t 72 HAMP
2373 regenerating t 73 HAMP
2374 regenerating t 74 HAMP
2375 regenerating t 75 HAMP
2376 regenerating t 76 HAMP
2377 regenerating t 77 HAMP
2378 regenerating t 78 HAMP
2379 regenerating t 79 HAMP
2380 regenerating t 80 HAMP
2381 regenerating t 81 HAMP
2382 regenerating t 82 HAMP
2383 regenerating t 83 HAMP
2384 regenerating t 84 HAMP
2385 regenerating t 85 HAMP
2386 regenerating t 86 HAMP
2387 regenerating t 87 HAMP
2388 regenerating t 88 HAMP
2389 regenerating t 89 HAMP
2390 regenerating t 90 HAMP
2391 regenerating t 91 HAMP
2392 regenerating t 92 HAMP
2393 regenerating t 93 HAMP
2394 regenerating t 94 HAMP
2395 regenerating t 95 HAMP
2396 regenerating t 96 HAMP
2397 regenerating t 97 HAMP
2398 regenerating t 98 HAMP
2399 regenerating t 99 HAMP
2400 regenerating t 100 HAMP
2401 healthy exp 0.0150947875568209 SLCO1B3
2402 healthy exp 0.0162060454542444 SLCO1B3
2403 healthy exp 0.0173194977909379 SLCO1B3
2404 healthy exp 0.0184373390061713 SLCO1B3
2405 healthy exp 0.0195617635392144 SLCO1B3
2406 healthy exp 0.0206949658293373 SLCO1B3
2407 healthy exp 0.0218391403158099 SLCO1B3
2408 healthy exp 0.022996481437902 SLCO1B3
2409 healthy exp 0.0241691836348837 SLCO1B3
2410 healthy exp 0.0253594413460248 SLCO1B3
2411 healthy exp 0.0265694490105953 SLCO1B3
2412 healthy exp 0.0278014010678651 SLCO1B3
2413 healthy exp 0.0290574919571042 SLCO1B3
2414 healthy exp 0.0303399161175825 SLCO1B3
2415 healthy exp 0.0316508679885699 SLCO1B3
2416 healthy exp 0.0329925420093364 SLCO1B3
2417 healthy exp 0.0343671326191518 SLCO1B3
2418 healthy exp 0.0357768342572862 SLCO1B3
2419 healthy exp 0.0372238413630094 SLCO1B3
2420 healthy exp 0.0387103483755914 SLCO1B3
2421 healthy exp 0.0402385497343021 SLCO1B3
2422 healthy exp 0.0418106398784114 SLCO1B3
2423 healthy exp 0.0434288132471893 SLCO1B3
2424 healthy exp 0.0450952642799057 SLCO1B3
2425 healthy exp 0.0468121874158306 SLCO1B3
2426 healthy exp 0.0485817770942339 SLCO1B3
2427 healthy exp 0.0504062277543854 SLCO1B3
2428 healthy exp 0.0522877338355552 SLCO1B3
2429 healthy exp 0.0542284897770132 SLCO1B3
2430 healthy exp 0.0562306900180293 SLCO1B3
2431 healthy exp 0.0582965289978733 SLCO1B3
2432 healthy exp 0.0604282011558154 SLCO1B3
2433 healthy exp 0.0626279009311254 SLCO1B3
2434 healthy exp 0.0648978227630732 SLCO1B3
2435 healthy exp 0.0672396845599864 SLCO1B3
2436 healthy exp 0.0696532981064238 SLCO1B3
2437 healthy exp 0.0721379986560012 SLCO1B3
2438 healthy exp 0.0746931214623351 SLCO1B3
2439 healthy exp 0.0773180017790417 SLCO1B3
2440 healthy exp 0.0800119748597371 SLCO1B3
2441 healthy exp 0.0827743759580376 SLCO1B3
2442 healthy exp 0.0856045403275594 SLCO1B3
2443 healthy exp 0.0885018032219187 SLCO1B3
2444 healthy exp 0.0914654998947318 SLCO1B3
2445 healthy exp 0.0944949655996149 SLCO1B3
2446 healthy exp 0.0975895355901841 SLCO1B3
2447 healthy exp 0.100748545120056 SLCO1B3
2448 healthy exp 0.103971329442846 SLCO1B3
2449 healthy exp 0.107257223812171 SLCO1B3
2450 healthy exp 0.110605563481647 SLCO1B3
2451 healthy exp 0.114015683704891 SLCO1B3
2452 healthy exp 0.117486919735518 SLCO1B3
2453 healthy exp 0.121018606827145 SLCO1B3
2454 healthy exp 0.124610080233387 SLCO1B3
2455 healthy exp 0.128260675207862 SLCO1B3
2456 healthy exp 0.131969727004185 SLCO1B3
2457 healthy exp 0.135736570875973 SLCO1B3
2458 healthy exp 0.139560542076842 SLCO1B3
2459 healthy exp 0.143440975860407 SLCO1B3
2460 healthy exp 0.147377207480287 SLCO1B3
2461 healthy exp 0.151368572190095 SLCO1B3
2462 healthy exp 0.155414405243449 SLCO1B3
2463 healthy exp 0.159514041893965 SLCO1B3
2464 healthy exp 0.16366681739526 SLCO1B3
2465 healthy exp 0.167872067000948 SLCO1B3
2466 healthy exp 0.172129125964648 SLCO1B3
2467 healthy exp 0.176437329539974 SLCO1B3
2468 healthy exp 0.180795868822792 SLCO1B3
2469 healthy exp 0.185203358277968 SLCO1B3
2470 healthy exp 0.189658268212614 SLCO1B3
2471 healthy exp 0.194159068933845 SLCO1B3
2472 healthy exp 0.198704230748774 SLCO1B3
2473 healthy exp 0.203292223964516 SLCO1B3
2474 healthy exp 0.207921518888184 SLCO1B3
2475 healthy exp 0.212590585826891 SLCO1B3
2476 healthy exp 0.217297895087753 SLCO1B3
2477 healthy exp 0.222041916977882 SLCO1B3
2478 healthy exp 0.226821121804393 SLCO1B3
2479 healthy exp 0.231633979874399 SLCO1B3
2480 healthy exp 0.236478961495014 SLCO1B3
2481 healthy exp 0.241354536973352 SLCO1B3
2482 healthy exp 0.246259176616527 SLCO1B3
2483 healthy exp 0.251191350731653 SLCO1B3
2484 healthy exp 0.256149529625844 SLCO1B3
2485 healthy exp 0.261132183606213 SLCO1B3
2486 healthy exp 0.266137782979874 SLCO1B3
2487 healthy exp 0.271164798053941 SLCO1B3
2488 healthy exp 0.276211699135529 SLCO1B3
2489 healthy exp 0.28127695653175 SLCO1B3
2490 healthy exp 0.286359040549719 SLCO1B3
2491 healthy exp 0.291456421496549 SLCO1B3
2492 healthy exp 0.296567569679355 SLCO1B3
2493 healthy exp 0.30169095540525 SLCO1B3
2494 healthy exp 0.306825048981348 SLCO1B3
2495 healthy exp 0.311968320714763 SLCO1B3
2496 healthy exp 0.317119240912609 SLCO1B3
2497 healthy exp 0.322276279881999 SLCO1B3
2498 healthy exp 0.327437907930048 SLCO1B3
2499 healthy exp 0.332602595363869 SLCO1B3
2500 healthy exp 0.337768812490576 SLCO1B3
2501 embolised exp 0.00539641864286942 SLCO1B3
2502 embolised exp 0.00839117229740837 SLCO1B3
2503 embolised exp 0.0113747925088012 SLCO1B3
2504 embolised exp 0.014336145833902 SLCO1B3
2505 embolised exp 0.0172640988295645 SLCO1B3
2506 embolised exp 0.0201475180526428 SLCO1B3
2507 embolised exp 0.0229752700599906 SLCO1B3
2508 embolised exp 0.0257362214084621 SLCO1B3
2509 embolised exp 0.0284192386549111 SLCO1B3
2510 embolised exp 0.0310131883561915 SLCO1B3
2511 embolised exp 0.0335069370691574 SLCO1B3
2512 embolised exp 0.0358893513506625 SLCO1B3
2513 embolised exp 0.0381492977575608 SLCO1B3
2514 embolised exp 0.0402756428467063 SLCO1B3
2515 embolised exp 0.0422577319833825 SLCO1B3
2516 embolised exp 0.0440970805740686 SLCO1B3
2517 embolised exp 0.0458080540915315 SLCO1B3
2518 embolised exp 0.0474056329480396 SLCO1B3
2519 embolised exp 0.048904797555861 SLCO1B3
2520 embolised exp 0.050320528327264 SLCO1B3
2521 embolised exp 0.0516678056745168 SLCO1B3
2522 embolised exp 0.0529616100098877 SLCO1B3
2523 embolised exp 0.054216921745645 SLCO1B3
2524 embolised exp 0.0554487212940569 SLCO1B3
2525 embolised exp 0.0566719890673916 SLCO1B3
2526 embolised exp 0.0579017054779174 SLCO1B3
2527 embolised exp 0.0591528509379026 SLCO1B3
2528 embolised exp 0.0604404058596154 SLCO1B3
2529 embolised exp 0.0617793506553239 SLCO1B3
2530 embolised exp 0.0631846657372966 SLCO1B3
2531 embolised exp 0.0646713315178016 SLCO1B3
2532 embolised exp 0.0662543284091072 SLCO1B3
2533 embolised exp 0.0679460202491356 SLCO1B3
2534 embolised exp 0.0697476954249098 SLCO1B3
2535 embolised exp 0.0716577124123922 SLCO1B3
2536 embolised exp 0.073674429668981 SLCO1B3
2537 embolised exp 0.0757962056520749 SLCO1B3
2538 embolised exp 0.0780213988190719 SLCO1B3
2539 embolised exp 0.0803483676273706 SLCO1B3
2540 embolised exp 0.0827754705343693 SLCO1B3
2541 embolised exp 0.0853010659974663 SLCO1B3
2542 embolised exp 0.0879235124740601 SLCO1B3
2543 embolised exp 0.0906411684215489 SLCO1B3
2544 embolised exp 0.0934523922973312 SLCO1B3
2545 embolised exp 0.0963555425588052 SLCO1B3
2546 embolised exp 0.0993489776633694 SLCO1B3
2547 embolised exp 0.102431056068422 SLCO1B3
2548 embolised exp 0.105600136231362 SLCO1B3
2549 embolised exp 0.108854576609586 SLCO1B3
2550 embolised exp 0.112192735660495 SLCO1B3
2551 embolised exp 0.115612971841485 SLCO1B3
2552 embolised exp 0.119113643609956 SLCO1B3
2553 embolised exp 0.122693109423305 SLCO1B3
2554 embolised exp 0.126349727738932 SLCO1B3
2555 embolised exp 0.130081857014233 SLCO1B3
2556 embolised exp 0.133887855706609 SLCO1B3
2557 embolised exp 0.137766082273457 SLCO1B3
2558 embolised exp 0.141714895172175 SLCO1B3
2559 embolised exp 0.145732652860162 SLCO1B3
2560 embolised exp 0.149817713794816 SLCO1B3
2561 embolised exp 0.153968436433536 SLCO1B3
2562 embolised exp 0.15818317923372 SLCO1B3
2563 embolised exp 0.162460300652766 SLCO1B3
2564 embolised exp 0.166798159148072 SLCO1B3
2565 embolised exp 0.171195113177038 SLCO1B3
2566 embolised exp 0.175649521197061 SLCO1B3
2567 embolised exp 0.18015974166554 SLCO1B3
2568 embolised exp 0.184724133039873 SLCO1B3
2569 embolised exp 0.189341053777458 SLCO1B3
2570 embolised exp 0.194008862335694 SLCO1B3
2571 embolised exp 0.198725917171979 SLCO1B3
2572 embolised exp 0.203490576743712 SLCO1B3
2573 embolised exp 0.208301199508291 SLCO1B3
2574 embolised exp 0.213156143923114 SLCO1B3
2575 embolised exp 0.218053768445579 SLCO1B3
2576 embolised exp 0.222992431533086 SLCO1B3
2577 embolised exp 0.227970491643032 SLCO1B3
2578 embolised exp 0.232986307232815 SLCO1B3
2579 embolised exp 0.238038236759835 SLCO1B3
2580 embolised exp 0.243124638681489 SLCO1B3
2581 embolised exp 0.248243871455176 SLCO1B3
2582 embolised exp 0.253394293538294 SLCO1B3
2583 embolised exp 0.258574263388242 SLCO1B3
2584 embolised exp 0.263782139462417 SLCO1B3
2585 embolised exp 0.269016280218218 SLCO1B3
2586 embolised exp 0.274275044113045 SLCO1B3
2587 embolised exp 0.279556789604294 SLCO1B3
2588 embolised exp 0.284859875149364 SLCO1B3
2589 embolised exp 0.290182659205654 SLCO1B3
2590 embolised exp 0.295523500230563 SLCO1B3
2591 embolised exp 0.300880756681487 SLCO1B3
2592 embolised exp 0.306252787015826 SLCO1B3
2593 embolised exp 0.311637949690979 SLCO1B3
2594 embolised exp 0.317034603164343 SLCO1B3
2595 embolised exp 0.322441105893316 SLCO1B3
2596 embolised exp 0.327855816335298 SLCO1B3
2597 embolised exp 0.333277092947687 SLCO1B3
2598 embolised exp 0.33870329418788 SLCO1B3
2599 embolised exp 0.344132778513277 SLCO1B3
2600 embolised exp 0.349563904381275 SLCO1B3
2601 regenerating exp 0.0204238614712175 SLCO1B3
2602 regenerating exp 0.0227252655283276 SLCO1B3
2603 regenerating exp 0.0250178472885264 SLCO1B3
2604 regenerating exp 0.0272927844549025 SLCO1B3
2605 regenerating exp 0.0295412547305444 SLCO1B3
2606 regenerating exp 0.0317544358185409 SLCO1B3
2607 regenerating exp 0.0339235054219806 SLCO1B3
2608 regenerating exp 0.036039641243952 SLCO1B3
2609 regenerating exp 0.0380940209875439 SLCO1B3
2610 regenerating exp 0.0400778223558448 SLCO1B3
2611 regenerating exp 0.0419822230519434 SLCO1B3
2612 regenerating exp 0.0437984007789284 SLCO1B3
2613 regenerating exp 0.0455175332398883 SLCO1B3
2614 regenerating exp 0.0471307981379118 SLCO1B3
2615 regenerating exp 0.0486293731760875 SLCO1B3
2616 regenerating exp 0.0500044360575041 SLCO1B3
2617 regenerating exp 0.0512471644852501 SLCO1B3
2618 regenerating exp 0.0523487361624143 SLCO1B3
2619 regenerating exp 0.0533003287920853 SLCO1B3
2620 regenerating exp 0.0540931201090446 SLCO1B3
2621 regenerating exp 0.0547240315995918 SLCO1B3
2622 regenerating exp 0.0552117532043773 SLCO1B3
2623 regenerating exp 0.0555801310220377 SLCO1B3
2624 regenerating exp 0.0558530111512097 SLCO1B3
2625 regenerating exp 0.0560542396905299 SLCO1B3
2626 regenerating exp 0.0562076627386349 SLCO1B3
2627 regenerating exp 0.0563371263941613 SLCO1B3
2628 regenerating exp 0.0564664767557458 SLCO1B3
2629 regenerating exp 0.0566195599220248 SLCO1B3
2630 regenerating exp 0.0568202219916352 SLCO1B3
2631 regenerating exp 0.0570923090632134 SLCO1B3
2632 regenerating exp 0.0574596672353961 SLCO1B3
2633 regenerating exp 0.0579461426068199 SLCO1B3
2634 regenerating exp 0.0585755811626357 SLCO1B3
2635 regenerating exp 0.0593670344655761 SLCO1B3
2636 regenerating exp 0.060322002301572 SLCO1B3
2637 regenerating exp 0.0614379690624224 SLCO1B3
2638 regenerating exp 0.0627124191399266 SLCO1B3
2639 regenerating exp 0.0641428369258837 SLCO1B3
2640 regenerating exp 0.0657267068120927 SLCO1B3
2641 regenerating exp 0.067461513190353 SLCO1B3
2642 regenerating exp 0.0693447404524636 SLCO1B3
2643 regenerating exp 0.0713738729902235 SLCO1B3
2644 regenerating exp 0.0735463951954322 SLCO1B3
2645 regenerating exp 0.0758597914598886 SLCO1B3
2646 regenerating exp 0.0783115461753919 SLCO1B3
2647 regenerating exp 0.0808991437337412 SLCO1B3
2648 regenerating exp 0.0836200685267358 SLCO1B3
2649 regenerating exp 0.0864718049461747 SLCO1B3
2650 regenerating exp 0.0894518373838571 SLCO1B3
2651 regenerating exp 0.0925576502315821 SLCO1B3
2652 regenerating exp 0.0957867278811489 SLCO1B3
2653 regenerating exp 0.0991365547243566 SLCO1B3
2654 regenerating exp 0.102604615153004 SLCO1B3
2655 regenerating exp 0.106188393558891 SLCO1B3
2656 regenerating exp 0.109885374333817 SLCO1B3
2657 regenerating exp 0.11369304186958 SLCO1B3
2658 regenerating exp 0.117608880557979 SLCO1B3
2659 regenerating exp 0.121630374790815 SLCO1B3
2660 regenerating exp 0.125755008959885 SLCO1B3
2661 regenerating exp 0.12998026745699 SLCO1B3
2662 regenerating exp 0.134303634673928 SLCO1B3
2663 regenerating exp 0.138722595002498 SLCO1B3
2664 regenerating exp 0.1432346328345 SLCO1B3
2665 regenerating exp 0.147837232561732 SLCO1B3
2666 regenerating exp 0.152527878575994 SLCO1B3
2667 regenerating exp 0.157304055269086 SLCO1B3
2668 regenerating exp 0.162163247032805 SLCO1B3
2669 regenerating exp 0.167102938258952 SLCO1B3
2670 regenerating exp 0.172120613339325 SLCO1B3
2671 regenerating exp 0.177213756665724 SLCO1B3
2672 regenerating exp 0.182379852629947 SLCO1B3
2673 regenerating exp 0.187616385623794 SLCO1B3
2674 regenerating exp 0.192920840039065 SLCO1B3
2675 regenerating exp 0.198290700267557 SLCO1B3
2676 regenerating exp 0.203723450701071 SLCO1B3
2677 regenerating exp 0.209216575731406 SLCO1B3
2678 regenerating exp 0.214767559750359 SLCO1B3
2679 regenerating exp 0.220373887149732 SLCO1B3
2680 regenerating exp 0.226033042321323 SLCO1B3
2681 regenerating exp 0.23174250965693 SLCO1B3
2682 regenerating exp 0.237499773548354 SLCO1B3
2683 regenerating exp 0.243302318387393 SLCO1B3
2684 regenerating exp 0.249147628565847 SLCO1B3
2685 regenerating exp 0.255033188475515 SLCO1B3
2686 regenerating exp 0.260956482508195 SLCO1B3
2687 regenerating exp 0.266914995055687 SLCO1B3
2688 regenerating exp 0.27290621050979 SLCO1B3
2689 regenerating exp 0.278927613262304 SLCO1B3
2690 regenerating exp 0.284976687705026 SLCO1B3
2691 regenerating exp 0.291050918229758 SLCO1B3
2692 regenerating exp 0.297147789228297 SLCO1B3
2693 regenerating exp 0.303264785092442 SLCO1B3
2694 regenerating exp 0.309399390213994 SLCO1B3
2695 regenerating exp 0.315549088984751 SLCO1B3
2696 regenerating exp 0.321711365796512 SLCO1B3
2697 regenerating exp 0.327883705041077 SLCO1B3
2698 regenerating exp 0.334063591110244 SLCO1B3
2699 regenerating exp 0.340248508395813 SLCO1B3
2700 regenerating exp 0.346435941289583 SLCO1B3
2701 healthy t 1 SLCO1B3
2702 healthy t 2 SLCO1B3
2703 healthy t 3 SLCO1B3
2704 healthy t 4 SLCO1B3
2705 healthy t 5 SLCO1B3
2706 healthy t 6 SLCO1B3
2707 healthy t 7 SLCO1B3
2708 healthy t 8 SLCO1B3
2709 healthy t 9 SLCO1B3
2710 healthy t 10 SLCO1B3
2711 healthy t 11 SLCO1B3
2712 healthy t 12 SLCO1B3
2713 healthy t 13 SLCO1B3
2714 healthy t 14 SLCO1B3
2715 healthy t 15 SLCO1B3
2716 healthy t 16 SLCO1B3
2717 healthy t 17 SLCO1B3
2718 healthy t 18 SLCO1B3
2719 healthy t 19 SLCO1B3
2720 healthy t 20 SLCO1B3
2721 healthy t 21 SLCO1B3
2722 healthy t 22 SLCO1B3
2723 healthy t 23 SLCO1B3
2724 healthy t 24 SLCO1B3
2725 healthy t 25 SLCO1B3
2726 healthy t 26 SLCO1B3
2727 healthy t 27 SLCO1B3
2728 healthy t 28 SLCO1B3
2729 healthy t 29 SLCO1B3
2730 healthy t 30 SLCO1B3
2731 healthy t 31 SLCO1B3
2732 healthy t 32 SLCO1B3
2733 healthy t 33 SLCO1B3
2734 healthy t 34 SLCO1B3
2735 healthy t 35 SLCO1B3
2736 healthy t 36 SLCO1B3
2737 healthy t 37 SLCO1B3
2738 healthy t 38 SLCO1B3
2739 healthy t 39 SLCO1B3
2740 healthy t 40 SLCO1B3
2741 healthy t 41 SLCO1B3
2742 healthy t 42 SLCO1B3
2743 healthy t 43 SLCO1B3
2744 healthy t 44 SLCO1B3
2745 healthy t 45 SLCO1B3
2746 healthy t 46 SLCO1B3
2747 healthy t 47 SLCO1B3
2748 healthy t 48 SLCO1B3
2749 healthy t 49 SLCO1B3
2750 healthy t 50 SLCO1B3
2751 healthy t 51 SLCO1B3
2752 healthy t 52 SLCO1B3
2753 healthy t 53 SLCO1B3
2754 healthy t 54 SLCO1B3
2755 healthy t 55 SLCO1B3
2756 healthy t 56 SLCO1B3
2757 healthy t 57 SLCO1B3
2758 healthy t 58 SLCO1B3
2759 healthy t 59 SLCO1B3
2760 healthy t 60 SLCO1B3
2761 healthy t 61 SLCO1B3
2762 healthy t 62 SLCO1B3
2763 healthy t 63 SLCO1B3
2764 healthy t 64 SLCO1B3
2765 healthy t 65 SLCO1B3
2766 healthy t 66 SLCO1B3
2767 healthy t 67 SLCO1B3
2768 healthy t 68 SLCO1B3
2769 healthy t 69 SLCO1B3
2770 healthy t 70 SLCO1B3
2771 healthy t 71 SLCO1B3
2772 healthy t 72 SLCO1B3
2773 healthy t 73 SLCO1B3
2774 healthy t 74 SLCO1B3
2775 healthy t 75 SLCO1B3
2776 healthy t 76 SLCO1B3
2777 healthy t 77 SLCO1B3
2778 healthy t 78 SLCO1B3
2779 healthy t 79 SLCO1B3
2780 healthy t 80 SLCO1B3
2781 healthy t 81 SLCO1B3
2782 healthy t 82 SLCO1B3
2783 healthy t 83 SLCO1B3
2784 healthy t 84 SLCO1B3
2785 healthy t 85 SLCO1B3
2786 healthy t 86 SLCO1B3
2787 healthy t 87 SLCO1B3
2788 healthy t 88 SLCO1B3
2789 healthy t 89 SLCO1B3
2790 healthy t 90 SLCO1B3
2791 healthy t 91 SLCO1B3
2792 healthy t 92 SLCO1B3
2793 healthy t 93 SLCO1B3
2794 healthy t 94 SLCO1B3
2795 healthy t 95 SLCO1B3
2796 healthy t 96 SLCO1B3
2797 healthy t 97 SLCO1B3
2798 healthy t 98 SLCO1B3
2799 healthy t 99 SLCO1B3
2800 healthy t 100 SLCO1B3
2801 embolised t 1 SLCO1B3
2802 embolised t 2 SLCO1B3
2803 embolised t 3 SLCO1B3
2804 embolised t 4 SLCO1B3
2805 embolised t 5 SLCO1B3
2806 embolised t 6 SLCO1B3
2807 embolised t 7 SLCO1B3
2808 embolised t 8 SLCO1B3
2809 embolised t 9 SLCO1B3
2810 embolised t 10 SLCO1B3
2811 embolised t 11 SLCO1B3
2812 embolised t 12 SLCO1B3
2813 embolised t 13 SLCO1B3
2814 embolised t 14 SLCO1B3
2815 embolised t 15 SLCO1B3
2816 embolised t 16 SLCO1B3
2817 embolised t 17 SLCO1B3
2818 embolised t 18 SLCO1B3
2819 embolised t 19 SLCO1B3
2820 embolised t 20 SLCO1B3
2821 embolised t 21 SLCO1B3
2822 embolised t 22 SLCO1B3
2823 embolised t 23 SLCO1B3
2824 embolised t 24 SLCO1B3
2825 embolised t 25 SLCO1B3
2826 embolised t 26 SLCO1B3
2827 embolised t 27 SLCO1B3
2828 embolised t 28 SLCO1B3
2829 embolised t 29 SLCO1B3
2830 embolised t 30 SLCO1B3
2831 embolised t 31 SLCO1B3
2832 embolised t 32 SLCO1B3
2833 embolised t 33 SLCO1B3
2834 embolised t 34 SLCO1B3
2835 embolised t 35 SLCO1B3
2836 embolised t 36 SLCO1B3
2837 embolised t 37 SLCO1B3
2838 embolised t 38 SLCO1B3
2839 embolised t 39 SLCO1B3
2840 embolised t 40 SLCO1B3
2841 embolised t 41 SLCO1B3
2842 embolised t 42 SLCO1B3
2843 embolised t 43 SLCO1B3
2844 embolised t 44 SLCO1B3
2845 embolised t 45 SLCO1B3
2846 embolised t 46 SLCO1B3
2847 embolised t 47 SLCO1B3
2848 embolised t 48 SLCO1B3
2849 embolised t 49 SLCO1B3
2850 embolised t 50 SLCO1B3
2851 embolised t 51 SLCO1B3
2852 embolised t 52 SLCO1B3
2853 embolised t 53 SLCO1B3
2854 embolised t 54 SLCO1B3
2855 embolised t 55 SLCO1B3
2856 embolised t 56 SLCO1B3
2857 embolised t 57 SLCO1B3
2858 embolised t 58 SLCO1B3
2859 embolised t 59 SLCO1B3
2860 embolised t 60 SLCO1B3
2861 embolised t 61 SLCO1B3
2862 embolised t 62 SLCO1B3
2863 embolised t 63 SLCO1B3
2864 embolised t 64 SLCO1B3
2865 embolised t 65 SLCO1B3
2866 embolised t 66 SLCO1B3
2867 embolised t 67 SLCO1B3
2868 embolised t 68 SLCO1B3
2869 embolised t 69 SLCO1B3
2870 embolised t 70 SLCO1B3
2871 embolised t 71 SLCO1B3
2872 embolised t 72 SLCO1B3
2873 embolised t 73 SLCO1B3
2874 embolised t 74 SLCO1B3
2875 embolised t 75 SLCO1B3
2876 embolised t 76 SLCO1B3
2877 embolised t 77 SLCO1B3
2878 embolised t 78 SLCO1B3
2879 embolised t 79 SLCO1B3
2880 embolised t 80 SLCO1B3
2881 embolised t 81 SLCO1B3
2882 embolised t 82 SLCO1B3
2883 embolised t 83 SLCO1B3
2884 embolised t 84 SLCO1B3
2885 embolised t 85 SLCO1B3
2886 embolised t 86 SLCO1B3
2887 embolised t 87 SLCO1B3
2888 embolised t 88 SLCO1B3
2889 embolised t 89 SLCO1B3
2890 embolised t 90 SLCO1B3
2891 embolised t 91 SLCO1B3
2892 embolised t 92 SLCO1B3
2893 embolised t 93 SLCO1B3
2894 embolised t 94 SLCO1B3
2895 embolised t 95 SLCO1B3
2896 embolised t 96 SLCO1B3
2897 embolised t 97 SLCO1B3
2898 embolised t 98 SLCO1B3
2899 embolised t 99 SLCO1B3
2900 embolised t 100 SLCO1B3
2901 regenerating t 1 SLCO1B3
2902 regenerating t 2 SLCO1B3
2903 regenerating t 3 SLCO1B3
2904 regenerating t 4 SLCO1B3
2905 regenerating t 5 SLCO1B3
2906 regenerating t 6 SLCO1B3
2907 regenerating t 7 SLCO1B3
2908 regenerating t 8 SLCO1B3
2909 regenerating t 9 SLCO1B3
2910 regenerating t 10 SLCO1B3
2911 regenerating t 11 SLCO1B3
2912 regenerating t 12 SLCO1B3
2913 regenerating t 13 SLCO1B3
2914 regenerating t 14 SLCO1B3
2915 regenerating t 15 SLCO1B3
2916 regenerating t 16 SLCO1B3
2917 regenerating t 17 SLCO1B3
2918 regenerating t 18 SLCO1B3
2919 regenerating t 19 SLCO1B3
2920 regenerating t 20 SLCO1B3
2921 regenerating t 21 SLCO1B3
2922 regenerating t 22 SLCO1B3
2923 regenerating t 23 SLCO1B3
2924 regenerating t 24 SLCO1B3
2925 regenerating t 25 SLCO1B3
2926 regenerating t 26 SLCO1B3
2927 regenerating t 27 SLCO1B3
2928 regenerating t 28 SLCO1B3
2929 regenerating t 29 SLCO1B3
2930 regenerating t 30 SLCO1B3
2931 regenerating t 31 SLCO1B3
2932 regenerating t 32 SLCO1B3
2933 regenerating t 33 SLCO1B3
2934 regenerating t 34 SLCO1B3
2935 regenerating t 35 SLCO1B3
2936 regenerating t 36 SLCO1B3
2937 regenerating t 37 SLCO1B3
2938 regenerating t 38 SLCO1B3
2939 regenerating t 39 SLCO1B3
2940 regenerating t 40 SLCO1B3
2941 regenerating t 41 SLCO1B3
2942 regenerating t 42 SLCO1B3
2943 regenerating t 43 SLCO1B3
2944 regenerating t 44 SLCO1B3
2945 regenerating t 45 SLCO1B3
2946 regenerating t 46 SLCO1B3
2947 regenerating t 47 SLCO1B3
2948 regenerating t 48 SLCO1B3
2949 regenerating t 49 SLCO1B3
2950 regenerating t 50 SLCO1B3
2951 regenerating t 51 SLCO1B3
2952 regenerating t 52 SLCO1B3
2953 regenerating t 53 SLCO1B3
2954 regenerating t 54 SLCO1B3
2955 regenerating t 55 SLCO1B3
2956 regenerating t 56 SLCO1B3
2957 regenerating t 57 SLCO1B3
2958 regenerating t 58 SLCO1B3
2959 regenerating t 59 SLCO1B3
2960 regenerating t 60 SLCO1B3
2961 regenerating t 61 SLCO1B3
2962 regenerating t 62 SLCO1B3
2963 regenerating t 63 SLCO1B3
2964 regenerating t 64 SLCO1B3
2965 regenerating t 65 SLCO1B3
2966 regenerating t 66 SLCO1B3
2967 regenerating t 67 SLCO1B3
2968 regenerating t 68 SLCO1B3
2969 regenerating t 69 SLCO1B3
2970 regenerating t 70 SLCO1B3
2971 regenerating t 71 SLCO1B3
2972 regenerating t 72 SLCO1B3
2973 regenerating t 73 SLCO1B3
2974 regenerating t 74 SLCO1B3
2975 regenerating t 75 SLCO1B3
2976 regenerating t 76 SLCO1B3
2977 regenerating t 77 SLCO1B3
2978 regenerating t 78 SLCO1B3
2979 regenerating t 79 SLCO1B3
2980 regenerating t 80 SLCO1B3
2981 regenerating t 81 SLCO1B3
2982 regenerating t 82 SLCO1B3
2983 regenerating t 83 SLCO1B3
2984 regenerating t 84 SLCO1B3
2985 regenerating t 85 SLCO1B3
2986 regenerating t 86 SLCO1B3
2987 regenerating t 87 SLCO1B3
2988 regenerating t 88 SLCO1B3
2989 regenerating t 89 SLCO1B3
2990 regenerating t 90 SLCO1B3
2991 regenerating t 91 SLCO1B3
2992 regenerating t 92 SLCO1B3
2993 regenerating t 93 SLCO1B3
2994 regenerating t 94 SLCO1B3
2995 regenerating t 95 SLCO1B3
2996 regenerating t 96 SLCO1B3
2997 regenerating t 97 SLCO1B3
2998 regenerating t 98 SLCO1B3
2999 regenerating t 99 SLCO1B3
3000 regenerating t 100 SLCO1B3
3001 healthy exp 0.555996289335287 BAAT
3002 healthy exp 0.562874610245875 BAAT
3003 healthy exp 0.56975528203853 BAAT
3004 healthy exp 0.576640655595317 BAAT
3005 healthy exp 0.583533081798302 BAAT
3006 healthy exp 0.590434911529553 BAAT
3007 healthy exp 0.597348495671134 BAAT
3008 healthy exp 0.604276185105113 BAAT
3009 healthy exp 0.611220330713556 BAAT
3010 healthy exp 0.618183283378528 BAAT
3011 healthy exp 0.625167393982097 BAAT
3012 healthy exp 0.632175013406327 BAAT
3013 healthy exp 0.639208492533287 BAAT
3014 healthy exp 0.646270182245041 BAAT
3015 healthy exp 0.653362433423656 BAAT
3016 healthy exp 0.660487596951198 BAAT
3017 healthy exp 0.667648023709734 BAAT
3018 healthy exp 0.674846064581329 BAAT
3019 healthy exp 0.682084070448051 BAAT
3020 healthy exp 0.689364392191964 BAAT
3021 healthy exp 0.696689380695136 BAAT
3022 healthy exp 0.704061386839632 BAAT
3023 healthy exp 0.711482761507519 BAAT
3024 healthy exp 0.718955855580864 BAAT
3025 healthy exp 0.726483019941731 BAAT
3026 healthy exp 0.734066605472188 BAAT
3027 healthy exp 0.741708963054301 BAAT
3028 healthy exp 0.749412443570136 BAAT
3029 healthy exp 0.757179397901759 BAAT
3030 healthy exp 0.765012176931237 BAAT
3031 healthy exp 0.772913131540635 BAAT
3032 healthy exp 0.78088461261202 BAAT
3033 healthy exp 0.788928971027458 BAAT
3034 healthy exp 0.797048557669015 BAAT
3035 healthy exp 0.805243616069405 BAAT
3036 healthy exp 0.813505960363928 BAAT
3037 healthy exp 0.82182529733853 BAAT
3038 healthy exp 0.83019133377916 BAAT
3039 healthy exp 0.838593776471763 BAAT
3040 healthy exp 0.847022332202289 BAAT
3041 healthy exp 0.855466707756682 BAAT
3042 healthy exp 0.863916609920891 BAAT
3043 healthy exp 0.872361745480863 BAAT
3044 healthy exp 0.880791821222545 BAAT
3045 healthy exp 0.889196543931884 BAAT
3046 healthy exp 0.897565620394827 BAAT
3047 healthy exp 0.905888757397321 BAAT
3048 healthy exp 0.914155661725314 BAAT
3049 healthy exp 0.922356040164752 BAAT
3050 healthy exp 0.930479599501584 BAAT
3051 healthy exp 0.938516046521755 BAAT
3052 healthy exp 0.946455088011214 BAAT
3053 healthy exp 0.954286430755906 BAAT
3054 healthy exp 0.96199978154178 BAAT
3055 healthy exp 0.969584847154783 BAAT
3056 healthy exp 0.977031334380861 BAAT
3057 healthy exp 0.984328950005963 BAAT
3058 healthy exp 0.991467400816034 BAAT
3059 healthy exp 0.998436393597022 BAAT
3060 healthy exp 1.00522563513487 BAAT
3061 healthy exp 1.01182483221554 BAAT
3062 healthy exp 1.01822369162496 BAAT
3063 healthy exp 1.02441192014909 BAAT
3064 healthy exp 1.03037922457387 BAAT
3065 healthy exp 1.03611531168525 BAAT
3066 healthy exp 1.04160988826918 BAAT
3067 healthy exp 1.0468526611116 BAAT
3068 healthy exp 1.05183637625614 BAAT
3069 healthy exp 1.05656593677711 BAAT
3070 healthy exp 1.06104928500649 BAAT
3071 healthy exp 1.06529436327627 BAAT
3072 healthy exp 1.06930911391844 BAAT
3073 healthy exp 1.07310147926498 BAAT
3074 healthy exp 1.07667940164789 BAAT
3075 healthy exp 1.08005082339914 BAAT
3076 healthy exp 1.08322368685073 BAAT
3077 healthy exp 1.08620593433464 BAAT
3078 healthy exp 1.08900550818285 BAAT
3079 healthy exp 1.09163035072736 BAAT
3080 healthy exp 1.09408840430015 BAAT
3081 healthy exp 1.09638761123321 BAAT
3082 healthy exp 1.09853591385853 BAAT
3083 healthy exp 1.10054125450808 BAAT
3084 healthy exp 1.10241157551386 BAAT
3085 healthy exp 1.10415481920786 BAAT
3086 healthy exp 1.10577892792205 BAAT
3087 healthy exp 1.10729184398844 BAAT
3088 healthy exp 1.10870150973899 BAAT
3089 healthy exp 1.11001586750571 BAAT
3090 healthy exp 1.11124285962058 BAAT
3091 healthy exp 1.11239042841558 BAAT
3092 healthy exp 1.1134665162227 BAAT
3093 healthy exp 1.11447906537392 BAAT
3094 healthy exp 1.11543601820124 BAAT
3095 healthy exp 1.11634531703664 BAAT
3096 healthy exp 1.11721490421211 BAAT
3097 healthy exp 1.11805272205963 BAAT
3098 healthy exp 1.11886671291119 BAAT
3099 healthy exp 1.11966481909878 BAAT
3100 healthy exp 1.12045498295438 BAAT
3101 embolised exp 0.455995301448148 BAAT
3102 embolised exp 0.462038230363502 BAAT
3103 embolised exp 0.468103697524801 BAAT
3104 embolised exp 0.47421424117799 BAAT
3105 embolised exp 0.480392399569017 BAAT
3106 embolised exp 0.486660710943825 BAAT
3107 embolised exp 0.493041713548361 BAAT
3108 embolised exp 0.499557945628571 BAAT
3109 embolised exp 0.506231945430399 BAAT
3110 embolised exp 0.513086251199791 BAAT
3111 embolised exp 0.520143401182692 BAAT
3112 embolised exp 0.527425933625049 BAAT
3113 embolised exp 0.534956386772807 BAAT
3114 embolised exp 0.542757298871911 BAAT
3115 embolised exp 0.55085028729806 BAAT
3116 embolised exp 0.559233563346066 BAAT
3117 embolised exp 0.567880624368845 BAAT
3118 embolised exp 0.576763785034435 BAAT
3119 embolised exp 0.585855360010873 BAAT
3120 embolised exp 0.595127663966197 BAAT
3121 embolised exp 0.604553011568445 BAAT
3122 embolised exp 0.614103717485653 BAAT
3123 embolised exp 0.623752096385858 BAAT
3124 embolised exp 0.633470462937099 BAAT
3125 embolised exp 0.643231131807413 BAAT
3126 embolised exp 0.653006417664837 BAAT
3127 embolised exp 0.662768635177409 BAAT
3128 embolised exp 0.672490099013166 BAAT
3129 embolised exp 0.682143123840145 BAAT
3130 embolised exp 0.691700024326384 BAAT
3131 embolised exp 0.70113311513992 BAAT
3132 embolised exp 0.710414710948791 BAAT
3133 embolised exp 0.719521900674015 BAAT
3134 embolised exp 0.728451981722009 BAAT
3135 embolised exp 0.737207597472499 BAAT
3136 embolised exp 0.745791391339085 BAAT
3137 embolised exp 0.754206006735364 BAAT
3138 embolised exp 0.762454087074935 BAAT
3139 embolised exp 0.770538275771397 BAAT
3140 embolised exp 0.778461216238348 BAAT
3141 embolised exp 0.786225551889387 BAAT
3142 embolised exp 0.793833926138112 BAAT
3143 embolised exp 0.801288982398122 BAAT
3144 embolised exp 0.808593364083015 BAAT
3145 embolised exp 0.81574971460639 BAAT
3146 embolised exp 0.822760677381845 BAAT
3147 embolised exp 0.82962889582298 BAAT
3148 embolised exp 0.836357013343392 BAAT
3149 embolised exp 0.84294767335668 BAAT
3150 embolised exp 0.849403519276443 BAAT
3151 embolised exp 0.855727194516278 BAAT
3152 embolised exp 0.861921342489786 BAAT
3153 embolised exp 0.867988606610563 BAAT
3154 embolised exp 0.87393163029221 BAAT
3155 embolised exp 0.879753056948323 BAAT
3156 embolised exp 0.885455529992503 BAAT
3157 embolised exp 0.891041692838346 BAAT
3158 embolised exp 0.896514188899453 BAAT
3159 embolised exp 0.901875661589421 BAAT
3160 embolised exp 0.907128754321849 BAAT
3161 embolised exp 0.912276110510335 BAAT
3162 embolised exp 0.917320373568479 BAAT
3163 embolised exp 0.922264186909878 BAAT
3164 embolised exp 0.927110193948131 BAAT
3165 embolised exp 0.931861038096836 BAAT
3166 embolised exp 0.936519362769593 BAAT
3167 embolised exp 0.94108781138 BAAT
3168 embolised exp 0.945569027341655 BAAT
3169 embolised exp 0.949965654068157 BAAT
3170 embolised exp 0.954280334973103 BAAT
3171 embolised exp 0.958515713470094 BAAT
3172 embolised exp 0.962674432972728 BAAT
3173 embolised exp 0.966759136894602 BAAT
3174 embolised exp 0.970772468649316 BAAT
3175 embolised exp 0.974717071650468 BAAT
3176 embolised exp 0.978595589311656 BAAT
3177 embolised exp 0.982410665046479 BAAT
3178 embolised exp 0.986164942268536 BAAT
3179 embolised exp 0.989861064391425 BAAT
3180 embolised exp 0.993501674828745 BAAT
3181 embolised exp 0.997089416994094 BAAT
3182 embolised exp 1.00062693430107 BAAT
3183 embolised exp 1.00411687016327 BAAT
3184 embolised exp 1.0075618679943 BAAT
3185 embolised exp 1.01096457120775 BAAT
3186 embolised exp 1.01432762321723 BAAT
3187 embolised exp 1.01765366743632 BAAT
3188 embolised exp 1.02094534727863 BAAT
3189 embolised exp 1.02420530615776 BAAT
3190 embolised exp 1.02743618748731 BAAT
3191 embolised exp 1.03064063468087 BAAT
3192 embolised exp 1.03382129115205 BAAT
3193 embolised exp 1.03698080031443 BAAT
3194 embolised exp 1.04012180558163 BAAT
3195 embolised exp 1.04324695036723 BAAT
3196 embolised exp 1.04635887808485 BAAT
3197 embolised exp 1.04946023214806 BAAT
3198 embolised exp 1.05255365597049 BAAT
3199 embolised exp 1.05564179296571 BAAT
3200 embolised exp 1.05872728654734 BAAT
3201 regenerating exp 0.163491274930382 BAAT
3202 regenerating exp 0.190693916436652 BAAT
3203 regenerating exp 0.217835906990257 BAAT
3204 regenerating exp 0.244856595638533 BAAT
3205 regenerating exp 0.271695331428814 BAAT
3206 regenerating exp 0.298291463408435 BAAT
3207 regenerating exp 0.324584340624732 BAAT
3208 regenerating exp 0.35051331212504 BAAT
3209 regenerating exp 0.376017726956693 BAAT
3210 regenerating exp 0.401036934167027 BAAT
3211 regenerating exp 0.425510282803378 BAAT
3212 regenerating exp 0.449377121913079 BAAT
3213 regenerating exp 0.472576800543467 BAAT
3214 regenerating exp 0.495048667741875 BAAT
3215 regenerating exp 0.516732072555641 BAAT
3216 regenerating exp 0.537566364032098 BAAT
3217 regenerating exp 0.557490891218581 BAAT
3218 regenerating exp 0.576445003162426 BAAT
3219 regenerating exp 0.594368048910969 BAAT
3220 regenerating exp 0.611199377649639 BAAT
3221 regenerating exp 0.626903365714538 BAAT
3222 regenerating exp 0.641539240757198 BAAT
3223 regenerating exp 0.655188697268531 BAAT
3224 regenerating exp 0.66793342973945 BAAT
3225 regenerating exp 0.679855132660869 BAAT
3226 regenerating exp 0.691035500523701 BAAT
3227 regenerating exp 0.701556227818858 BAAT
3228 regenerating exp 0.711499009037254 BAAT
3229 regenerating exp 0.720945538669802 BAAT
3230 regenerating exp 0.729977511207416 BAAT
3231 regenerating exp 0.738676621141008 BAAT
3232 regenerating exp 0.747124562961492 BAAT
3233 regenerating exp 0.75540303115978 BAAT
3234 regenerating exp 0.76359371987565 BAAT
3235 regenerating exp 0.771763488824557 BAAT
3236 regenerating exp 0.779924890762338 BAAT
3237 regenerating exp 0.788078054412241 BAAT
3238 regenerating exp 0.796223108497514 BAAT
3239 regenerating exp 0.804360181741406 BAAT
3240 regenerating exp 0.812489402867162 BAAT
3241 regenerating exp 0.820610900598034 BAAT
3242 regenerating exp 0.828724803657267 BAAT
3243 regenerating exp 0.836831240768111 BAAT
3244 regenerating exp 0.844930340653813 BAAT
3245 regenerating exp 0.853022232037622 BAAT
3246 regenerating exp 0.861107043642786 BAAT
3247 regenerating exp 0.869184904192552 BAAT
3248 regenerating exp 0.877255942410169 BAAT
3249 regenerating exp 0.885320287018885 BAAT
3250 regenerating exp 0.893378066741949 BAAT
3251 regenerating exp 0.901429410302607 BAAT
3252 regenerating exp 0.909474446424108 BAAT
3253 regenerating exp 0.917513303829701 BAAT
3254 regenerating exp 0.925546111242634 BAAT
3255 regenerating exp 0.933572997386154 BAAT
3256 regenerating exp 0.941594090983509 BAAT
3257 regenerating exp 0.949609520757948 BAAT
3258 regenerating exp 0.957619415432719 BAAT
3259 regenerating exp 0.96562390373107 BAAT
3260 regenerating exp 0.973623114376249 BAAT
3261 regenerating exp 0.981617176091505 BAAT
3262 regenerating exp 0.989606217600084 BAAT
3263 regenerating exp 0.997590367625236 BAAT
3264 regenerating exp 1.00556975489021 BAAT
3265 regenerating exp 1.01354450811825 BAAT
3266 regenerating exp 1.02151475603261 BAAT
3267 regenerating exp 1.02948062735653 BAAT
3268 regenerating exp 1.03744225081326 BAAT
3269 regenerating exp 1.04539975512606 BAAT
3270 regenerating exp 1.05335326901816 BAAT
3271 regenerating exp 1.06130292121282 BAAT
3272 regenerating exp 1.06924884043329 BAAT
3273 regenerating exp 1.07719115540281 BAAT
3274 regenerating exp 1.08512999484463 BAAT
3275 regenerating exp 1.093065487482 BAAT
3276 regenerating exp 1.10099776203817 BAAT
3277 regenerating exp 1.10892694723639 BAAT
3278 regenerating exp 1.1168531717999 BAAT
3279 regenerating exp 1.12477656445194 BAAT
3280 regenerating exp 1.13269725391578 BAAT
3281 regenerating exp 1.14061536891466 BAAT
3282 regenerating exp 1.14853103817183 BAAT
3283 regenerating exp 1.15644439041053 BAAT
3284 regenerating exp 1.16435555435401 BAAT
3285 regenerating exp 1.17226465872552 BAAT
3286 regenerating exp 1.18017183224831 BAAT
3287 regenerating exp 1.18807720364562 BAAT
3288 regenerating exp 1.19598090164071 BAAT
3289 regenerating exp 1.20388305495683 BAAT
3290 regenerating exp 1.21178379231721 BAAT
3291 regenerating exp 1.21968324244512 BAAT
3292 regenerating exp 1.22758153406379 BAAT
3293 regenerating exp 1.23547879589647 BAAT
3294 regenerating exp 1.24337515666642 BAAT
3295 regenerating exp 1.25127074509688 BAAT
3296 regenerating exp 1.25916568991111 BAAT
3297 regenerating exp 1.26706011983233 BAAT
3298 regenerating exp 1.27495416358382 BAAT
3299 regenerating exp 1.2828479498888 BAAT
3300 regenerating exp 1.29074160747054 BAAT
3301 healthy t 1 BAAT
3302 healthy t 2 BAAT
3303 healthy t 3 BAAT
3304 healthy t 4 BAAT
3305 healthy t 5 BAAT
3306 healthy t 6 BAAT
3307 healthy t 7 BAAT
3308 healthy t 8 BAAT
3309 healthy t 9 BAAT
3310 healthy t 10 BAAT
3311 healthy t 11 BAAT
3312 healthy t 12 BAAT
3313 healthy t 13 BAAT
3314 healthy t 14 BAAT
3315 healthy t 15 BAAT
3316 healthy t 16 BAAT
3317 healthy t 17 BAAT
3318 healthy t 18 BAAT
3319 healthy t 19 BAAT
3320 healthy t 20 BAAT
3321 healthy t 21 BAAT
3322 healthy t 22 BAAT
3323 healthy t 23 BAAT
3324 healthy t 24 BAAT
3325 healthy t 25 BAAT
3326 healthy t 26 BAAT
3327 healthy t 27 BAAT
3328 healthy t 28 BAAT
3329 healthy t 29 BAAT
3330 healthy t 30 BAAT
3331 healthy t 31 BAAT
3332 healthy t 32 BAAT
3333 healthy t 33 BAAT
3334 healthy t 34 BAAT
3335 healthy t 35 BAAT
3336 healthy t 36 BAAT
3337 healthy t 37 BAAT
3338 healthy t 38 BAAT
3339 healthy t 39 BAAT
3340 healthy t 40 BAAT
3341 healthy t 41 BAAT
3342 healthy t 42 BAAT
3343 healthy t 43 BAAT
3344 healthy t 44 BAAT
3345 healthy t 45 BAAT
3346 healthy t 46 BAAT
3347 healthy t 47 BAAT
3348 healthy t 48 BAAT
3349 healthy t 49 BAAT
3350 healthy t 50 BAAT
3351 healthy t 51 BAAT
3352 healthy t 52 BAAT
3353 healthy t 53 BAAT
3354 healthy t 54 BAAT
3355 healthy t 55 BAAT
3356 healthy t 56 BAAT
3357 healthy t 57 BAAT
3358 healthy t 58 BAAT
3359 healthy t 59 BAAT
3360 healthy t 60 BAAT
3361 healthy t 61 BAAT
3362 healthy t 62 BAAT
3363 healthy t 63 BAAT
3364 healthy t 64 BAAT
3365 healthy t 65 BAAT
3366 healthy t 66 BAAT
3367 healthy t 67 BAAT
3368 healthy t 68 BAAT
3369 healthy t 69 BAAT
3370 healthy t 70 BAAT
3371 healthy t 71 BAAT
3372 healthy t 72 BAAT
3373 healthy t 73 BAAT
3374 healthy t 74 BAAT
3375 healthy t 75 BAAT
3376 healthy t 76 BAAT
3377 healthy t 77 BAAT
3378 healthy t 78 BAAT
3379 healthy t 79 BAAT
3380 healthy t 80 BAAT
3381 healthy t 81 BAAT
3382 healthy t 82 BAAT
3383 healthy t 83 BAAT
3384 healthy t 84 BAAT
3385 healthy t 85 BAAT
3386 healthy t 86 BAAT
3387 healthy t 87 BAAT
3388 healthy t 88 BAAT
3389 healthy t 89 BAAT
3390 healthy t 90 BAAT
3391 healthy t 91 BAAT
3392 healthy t 92 BAAT
3393 healthy t 93 BAAT
3394 healthy t 94 BAAT
3395 healthy t 95 BAAT
3396 healthy t 96 BAAT
3397 healthy t 97 BAAT
3398 healthy t 98 BAAT
3399 healthy t 99 BAAT
3400 healthy t 100 BAAT
3401 embolised t 1 BAAT
3402 embolised t 2 BAAT
3403 embolised t 3 BAAT
3404 embolised t 4 BAAT
3405 embolised t 5 BAAT
3406 embolised t 6 BAAT
3407 embolised t 7 BAAT
3408 embolised t 8 BAAT
3409 embolised t 9 BAAT
3410 embolised t 10 BAAT
3411 embolised t 11 BAAT
3412 embolised t 12 BAAT
3413 embolised t 13 BAAT
3414 embolised t 14 BAAT
3415 embolised t 15 BAAT
3416 embolised t 16 BAAT
3417 embolised t 17 BAAT
3418 embolised t 18 BAAT
3419 embolised t 19 BAAT
3420 embolised t 20 BAAT
3421 embolised t 21 BAAT
3422 embolised t 22 BAAT
3423 embolised t 23 BAAT
3424 embolised t 24 BAAT
3425 embolised t 25 BAAT
3426 embolised t 26 BAAT
3427 embolised t 27 BAAT
3428 embolised t 28 BAAT
3429 embolised t 29 BAAT
3430 embolised t 30 BAAT
3431 embolised t 31 BAAT
3432 embolised t 32 BAAT
3433 embolised t 33 BAAT
3434 embolised t 34 BAAT
3435 embolised t 35 BAAT
3436 embolised t 36 BAAT
3437 embolised t 37 BAAT
3438 embolised t 38 BAAT
3439 embolised t 39 BAAT
3440 embolised t 40 BAAT
3441 embolised t 41 BAAT
3442 embolised t 42 BAAT
3443 embolised t 43 BAAT
3444 embolised t 44 BAAT
3445 embolised t 45 BAAT
3446 embolised t 46 BAAT
3447 embolised t 47 BAAT
3448 embolised t 48 BAAT
3449 embolised t 49 BAAT
3450 embolised t 50 BAAT
3451 embolised t 51 BAAT
3452 embolised t 52 BAAT
3453 embolised t 53 BAAT
3454 embolised t 54 BAAT
3455 embolised t 55 BAAT
3456 embolised t 56 BAAT
3457 embolised t 57 BAAT
3458 embolised t 58 BAAT
3459 embolised t 59 BAAT
3460 embolised t 60 BAAT
3461 embolised t 61 BAAT
3462 embolised t 62 BAAT
3463 embolised t 63 BAAT
3464 embolised t 64 BAAT
3465 embolised t 65 BAAT
3466 embolised t 66 BAAT
3467 embolised t 67 BAAT
3468 embolised t 68 BAAT
3469 embolised t 69 BAAT
3470 embolised t 70 BAAT
3471 embolised t 71 BAAT
3472 embolised t 72 BAAT
3473 embolised t 73 BAAT
3474 embolised t 74 BAAT
3475 embolised t 75 BAAT
3476 embolised t 76 BAAT
3477 embolised t 77 BAAT
3478 embolised t 78 BAAT
3479 embolised t 79 BAAT
3480 embolised t 80 BAAT
3481 embolised t 81 BAAT
3482 embolised t 82 BAAT
3483 embolised t 83 BAAT
3484 embolised t 84 BAAT
3485 embolised t 85 BAAT
3486 embolised t 86 BAAT
3487 embolised t 87 BAAT
3488 embolised t 88 BAAT
3489 embolised t 89 BAAT
3490 embolised t 90 BAAT
3491 embolised t 91 BAAT
3492 embolised t 92 BAAT
3493 embolised t 93 BAAT
3494 embolised t 94 BAAT
3495 embolised t 95 BAAT
3496 embolised t 96 BAAT
3497 embolised t 97 BAAT
3498 embolised t 98 BAAT
3499 embolised t 99 BAAT
3500 embolised t 100 BAAT
3501 regenerating t 1 BAAT
3502 regenerating t 2 BAAT
3503 regenerating t 3 BAAT
3504 regenerating t 4 BAAT
3505 regenerating t 5 BAAT
3506 regenerating t 6 BAAT
3507 regenerating t 7 BAAT
3508 regenerating t 8 BAAT
3509 regenerating t 9 BAAT
3510 regenerating t 10 BAAT
3511 regenerating t 11 BAAT
3512 regenerating t 12 BAAT
3513 regenerating t 13 BAAT
3514 regenerating t 14 BAAT
3515 regenerating t 15 BAAT
3516 regenerating t 16 BAAT
3517 regenerating t 17 BAAT
3518 regenerating t 18 BAAT
3519 regenerating t 19 BAAT
3520 regenerating t 20 BAAT
3521 regenerating t 21 BAAT
3522 regenerating t 22 BAAT
3523 regenerating t 23 BAAT
3524 regenerating t 24 BAAT
3525 regenerating t 25 BAAT
3526 regenerating t 26 BAAT
3527 regenerating t 27 BAAT
3528 regenerating t 28 BAAT
3529 regenerating t 29 BAAT
3530 regenerating t 30 BAAT
3531 regenerating t 31 BAAT
3532 regenerating t 32 BAAT
3533 regenerating t 33 BAAT
3534 regenerating t 34 BAAT
3535 regenerating t 35 BAAT
3536 regenerating t 36 BAAT
3537 regenerating t 37 BAAT
3538 regenerating t 38 BAAT
3539 regenerating t 39 BAAT
3540 regenerating t 40 BAAT
3541 regenerating t 41 BAAT
3542 regenerating t 42 BAAT
3543 regenerating t 43 BAAT
3544 regenerating t 44 BAAT
3545 regenerating t 45 BAAT
3546 regenerating t 46 BAAT
3547 regenerating t 47 BAAT
3548 regenerating t 48 BAAT
3549 regenerating t 49 BAAT
3550 regenerating t 50 BAAT
3551 regenerating t 51 BAAT
3552 regenerating t 52 BAAT
3553 regenerating t 53 BAAT
3554 regenerating t 54 BAAT
3555 regenerating t 55 BAAT
3556 regenerating t 56 BAAT
3557 regenerating t 57 BAAT
3558 regenerating t 58 BAAT
3559 regenerating t 59 BAAT
3560 regenerating t 60 BAAT
3561 regenerating t 61 BAAT
3562 regenerating t 62 BAAT
3563 regenerating t 63 BAAT
3564 regenerating t 64 BAAT
3565 regenerating t 65 BAAT
3566 regenerating t 66 BAAT
3567 regenerating t 67 BAAT
3568 regenerating t 68 BAAT
3569 regenerating t 69 BAAT
3570 regenerating t 70 BAAT
3571 regenerating t 71 BAAT
3572 regenerating t 72 BAAT
3573 regenerating t 73 BAAT
3574 regenerating t 74 BAAT
3575 regenerating t 75 BAAT
3576 regenerating t 76 BAAT
3577 regenerating t 77 BAAT
3578 regenerating t 78 BAAT
3579 regenerating t 79 BAAT
3580 regenerating t 80 BAAT
3581 regenerating t 81 BAAT
3582 regenerating t 82 BAAT
3583 regenerating t 83 BAAT
3584 regenerating t 84 BAAT
3585 regenerating t 85 BAAT
3586 regenerating t 86 BAAT
3587 regenerating t 87 BAAT
3588 regenerating t 88 BAAT
3589 regenerating t 89 BAAT
3590 regenerating t 90 BAAT
3591 regenerating t 91 BAAT
3592 regenerating t 92 BAAT
3593 regenerating t 93 BAAT
3594 regenerating t 94 BAAT
3595 regenerating t 95 BAAT
3596 regenerating t 96 BAAT
3597 regenerating t 97 BAAT
3598 regenerating t 98 BAAT
3599 regenerating t 99 BAAT
3600 regenerating t 100 BAAT
3601 healthy exp 0.880056220535385 SDS
3602 healthy exp 0.874982719261706 SDS
3603 healthy exp 0.869907186746931 SDS
3604 healthy exp 0.864827591749966 SDS
3605 healthy exp 0.859741903029714 SDS
3606 healthy exp 0.854648089345082 SDS
3607 healthy exp 0.849544119454972 SDS
3608 healthy exp 0.844427962118291 SDS
3609 healthy exp 0.839297586093942 SDS
3610 healthy exp 0.834150960140831 SDS
3611 healthy exp 0.828986053017861 SDS
3612 healthy exp 0.823800833483938 SDS
3613 healthy exp 0.818593270297966 SDS
3614 healthy exp 0.813361332218851 SDS
3615 healthy exp 0.808102988005496 SDS
3616 healthy exp 0.802816206416805 SDS
3617 healthy exp 0.797498956211685 SDS
3618 healthy exp 0.79214920614904 SDS
3619 healthy exp 0.786764924987774 SDS
3620 healthy exp 0.781344081486791 SDS
3621 healthy exp 0.775884644404997 SDS
3622 healthy exp 0.770384582501297 SDS
3623 healthy exp 0.764841864534594 SDS
3624 healthy exp 0.759254459263794 SDS
3625 healthy exp 0.753620335447801 SDS
3626 healthy exp 0.74793746184552 SDS
3627 healthy exp 0.742203807215855 SDS
3628 healthy exp 0.736417340317712 SDS
3629 healthy exp 0.730576029909994 SDS
3630 healthy exp 0.724677844751607 SDS
3631 healthy exp 0.718720753601455 SDS
3632 healthy exp 0.712702725218443 SDS
3633 healthy exp 0.706621728361476 SDS
3634 healthy exp 0.700475731789457 SDS
3635 healthy exp 0.694262306617483 SDS
3636 healthy exp 0.687977433385412 SDS
3637 healthy exp 0.681616694989294 SDS
3638 healthy exp 0.675175674325178 SDS
3639 healthy exp 0.668649954289112 SDS
3640 healthy exp 0.662035117777148 SDS
3641 healthy exp 0.655326747685333 SDS
3642 healthy exp 0.648520426909718 SDS
3643 healthy exp 0.641611738346351 SDS
3644 healthy exp 0.634596264891282 SDS
3645 healthy exp 0.62746958944056 SDS
3646 healthy exp 0.620227294890235 SDS
3647 healthy exp 0.612864964136356 SDS
3648 healthy exp 0.605378180074972 SDS
3649 healthy exp 0.597762525602133 SDS
3650 healthy exp 0.590013583613888 SDS
3651 healthy exp 0.582126937006287 SDS
3652 healthy exp 0.574098168675378 SDS
3653 healthy exp 0.565922861517211 SDS
3654 healthy exp 0.557596598427836 SDS
3655 healthy exp 0.549114962303302 SDS
3656 healthy exp 0.540473536039658 SDS
3657 healthy exp 0.531667902532953 SDS
3658 healthy exp 0.522693644679237 SDS
3659 healthy exp 0.513546345374559 SDS
3660 healthy exp 0.504221587514969 SDS
3661 healthy exp 0.494714953996515 SDS
3662 healthy exp 0.485022027715248 SDS
3663 healthy exp 0.475138391567217 SDS
3664 healthy exp 0.465059628448471 SDS
3665 healthy exp 0.454781321255058 SDS
3666 healthy exp 0.44429905288303 SDS
3667 healthy exp 0.433608406228434 SDS
3668 healthy exp 0.422706775095487 SDS
3669 healthy exp 0.411598796921068 SDS
3670 healthy exp 0.400290920050224 SDS
3671 healthy exp 0.388789592828 SDS
3672 healthy exp 0.377101263599442 SDS
3673 healthy exp 0.365232380709596 SDS
3674 healthy exp 0.353189392503509 SDS
3675 healthy exp 0.340978747326226 SDS
3676 healthy exp 0.328606893522793 SDS
3677 healthy exp 0.316080279438257 SDS
3678 healthy exp 0.303405353417662 SDS
3679 healthy exp 0.290588563806056 SDS
3680 healthy exp 0.277636358948485 SDS
3681 healthy exp 0.264555187189993 SDS
3682 healthy exp 0.251351496875628 SDS
3683 healthy exp 0.238031736350434 SDS
3684 healthy exp 0.224602353959459 SDS
3685 healthy exp 0.211069798047748 SDS
3686 healthy exp 0.197440516960348 SDS
3687 healthy exp 0.183720959042303 SDS
3688 healthy exp 0.169917572638661 SDS
3689 healthy exp 0.156036806094466 SDS
3690 healthy exp 0.142085107754766 SDS
3691 healthy exp 0.128068925964606 SDS
3692 healthy exp 0.113994709069032 SDS
3693 healthy exp 0.0998689054130901 SDS
3694 healthy exp 0.0856979633418263 SDS
3695 healthy exp 0.0714883312002865 SDS
3696 healthy exp 0.0572464573335169 SDS
3697 healthy exp 0.0429787900865634 SDS
3698 healthy exp 0.0286917778044715 SDS
3699 healthy exp 0.0143918688322878 SDS
3700 healthy exp 8.55115150583119e-05 SDS
3701 embolised exp 1.04744300445603 SDS
3702 embolised exp 1.02513805560978 SDS
3703 embolised exp 1.00287113342326 SDS
3704 embolised exp 0.980680264556207 SDS
3705 embolised exp 0.958603475668353 SDS
3706 embolised exp 0.936678793419431 SDS
3707 embolised exp 0.914944244469176 SDS
3708 embolised exp 0.893437855477319 SDS
3709 embolised exp 0.872197653103596 SDS
3710 embolised exp 0.851261664007737 SDS
3711 embolised exp 0.830667914849477 SDS
3712 embolised exp 0.810454432288549 SDS
3713 embolised exp 0.790659242984687 SDS
3714 embolised exp 0.771320373597623 SDS
3715 embolised exp 0.752474971711016 SDS
3716 embolised exp 0.734137841124724 SDS
3717 embolised exp 0.716300193351745 SDS
3718 embolised exp 0.69895211089696 SDS
3719 embolised exp 0.682083676265253 SDS
3720 embolised exp 0.665684971961508 SDS
3721 embolised exp 0.649746080490606 SDS
3722 embolised exp 0.63425708435743 SDS
3723 embolised exp 0.619208066066864 SDS
3724 embolised exp 0.60458910812379 SDS
3725 embolised exp 0.590390293033091 SDS
3726 embolised exp 0.57660170329965 SDS
3727 embolised exp 0.563213421428349 SDS
3728 embolised exp 0.550215529924071 SDS
3729 embolised exp 0.5375981112917 SDS
3730 embolised exp 0.525351248036119 SDS
3731 embolised exp 0.513465022662209 SDS
3732 embolised exp 0.501929517674853 SDS
3733 embolised exp 0.490735588030611 SDS
3734 embolised exp 0.479877358323918 SDS
3735 embolised exp 0.469349818102548 SDS
3736 embolised exp 0.459147956919753 SDS
3737 embolised exp 0.449266764328786 SDS
3738 embolised exp 0.439701229882899 SDS
3739 embolised exp 0.430446343135346 SDS
3740 embolised exp 0.421497093639378 SDS
3741 embolised exp 0.412848470948249 SDS
3742 embolised exp 0.404495464615211 SDS
3743 embolised exp 0.396433064193517 SDS
3744 embolised exp 0.388656259236419 SDS
3745 embolised exp 0.381160039297171 SDS
3746 embolised exp 0.373939393929025 SDS
3747 embolised exp 0.366989312685234 SDS
3748 embolised exp 0.36030478511905 SDS
3749 embolised exp 0.353880800783727 SDS
3750 embolised exp 0.347712349232515 SDS
3751 embolised exp 0.34179442001867 SDS
3752 embolised exp 0.336122002695442 SDS
3753 embolised exp 0.330690086816086 SDS
3754 embolised exp 0.325493661933853 SDS
3755 embolised exp 0.320527717601996 SDS
3756 embolised exp 0.315787243373768 SDS
3757 embolised exp 0.311267228802422 SDS
3758 embolised exp 0.30696266344121 SDS
3759 embolised exp 0.302868536843385 SDS
3760 embolised exp 0.2989798385622 SDS
3761 embolised exp 0.295291558150907 SDS
3762 embolised exp 0.291798685162759 SDS
3763 embolised exp 0.288496209151009 SDS
3764 embolised exp 0.28537911966891 SDS
3765 embolised exp 0.282442406269713 SDS
3766 embolised exp 0.279681058506673 SDS
3767 embolised exp 0.27709006593304 SDS
3768 embolised exp 0.27466441810207 SDS
3769 embolised exp 0.272399104567012 SDS
3770 embolised exp 0.270289114881122 SDS
3771 embolised exp 0.268329438597651 SDS
3772 embolised exp 0.266515065269852 SDS
3773 embolised exp 0.264840984450977 SDS
3774 embolised exp 0.26330218569428 SDS
3775 embolised exp 0.261893658553013 SDS
3776 embolised exp 0.260610392580429 SDS
3777 embolised exp 0.25944737732978 SDS
3778 embolised exp 0.258399602354319 SDS
3779 embolised exp 0.257462057207299 SDS
3780 embolised exp 0.256629731441973 SDS
3781 embolised exp 0.255897614611592 SDS
3782 embolised exp 0.255260696269411 SDS
3783 embolised exp 0.254713965968681 SDS
3784 embolised exp 0.254252413262655 SDS
3785 embolised exp 0.253871027704587 SDS
3786 embolised exp 0.253564798847728 SDS
3787 embolised exp 0.253328716245331 SDS
3788 embolised exp 0.253157769450649 SDS
3789 embolised exp 0.253046948016935 SDS
3790 embolised exp 0.252991241497442 SDS
3791 embolised exp 0.252985639445421 SDS
3792 embolised exp 0.253025131414126 SDS
3793 embolised exp 0.253104706956811 SDS
3794 embolised exp 0.253219355626725 SDS
3795 embolised exp 0.253364066977124 SDS
3796 embolised exp 0.253533830561259 SDS
3797 embolised exp 0.253723635932384 SDS
3798 embolised exp 0.253928472643751 SDS
3799 embolised exp 0.254143330248612 SDS
3800 embolised exp 0.25436319830022 SDS
3801 regenerating exp 0.49611607872312 SDS
3802 regenerating exp 0.494750058513093 SDS
3803 regenerating exp 0.493388059179485 SDS
3804 regenerating exp 0.492034101598712 SDS
3805 regenerating exp 0.490692206647192 SDS
3806 regenerating exp 0.489366395201344 SDS
3807 regenerating exp 0.488060688137585 SDS
3808 regenerating exp 0.486779106332334 SDS
3809 regenerating exp 0.485525670662007 SDS
3810 regenerating exp 0.484304402003022 SDS
3811 regenerating exp 0.483119321231799 SDS
3812 regenerating exp 0.481974449224753 SDS
3813 regenerating exp 0.480873806858304 SDS
3814 regenerating exp 0.479821415008869 SDS
3815 regenerating exp 0.478821294552866 SDS
3816 regenerating exp 0.477877466366713 SDS
3817 regenerating exp 0.476993951326827 SDS
3818 regenerating exp 0.476174770309626 SDS
3819 regenerating exp 0.475423944191529 SDS
3820 regenerating exp 0.474745493865851 SDS
3821 regenerating exp 0.474146502683397 SDS
3822 regenerating exp 0.473645660514829 SDS
3823 regenerating exp 0.473264406394764 SDS
3824 regenerating exp 0.473024179357818 SDS
3825 regenerating exp 0.47294641843861 SDS
3826 regenerating exp 0.473052562671755 SDS
3827 regenerating exp 0.47336405109187 SDS
3828 regenerating exp 0.473902322733573 SDS
3829 regenerating exp 0.474688816631481 SDS
3830 regenerating exp 0.475744971820209 SDS
3831 regenerating exp 0.477092227334376 SDS
3832 regenerating exp 0.478752022208598 SDS
3833 regenerating exp 0.480745795477491 SDS
3834 regenerating exp 0.483094986058851 SDS
3835 regenerating exp 0.485816097476401 SDS
3836 regenerating exp 0.488907565397588 SDS
3837 regenerating exp 0.492363692030051 SDS
3838 regenerating exp 0.496178779581424 SDS
3839 regenerating exp 0.500347130259345 SDS
3840 regenerating exp 0.504863046271449 SDS
3841 regenerating exp 0.509720829825374 SDS
3842 regenerating exp 0.514914783128755 SDS
3843 regenerating exp 0.520439208389229 SDS
3844 regenerating exp 0.526288407814431 SDS
3845 regenerating exp 0.532456683612 SDS
3846 regenerating exp 0.53893833798957 SDS
3847 regenerating exp 0.545727673154777 SDS
3848 regenerating exp 0.55281899131526 SDS
3849 regenerating exp 0.560206594678653 SDS
3850 regenerating exp 0.567884785452593 SDS
3851 regenerating exp 0.575847865844716 SDS
3852 regenerating exp 0.58409013806266 SDS
3853 regenerating exp 0.592605904314059 SDS
3854 regenerating exp 0.60138946680655 SDS
3855 regenerating exp 0.610435127747771 SDS
3856 regenerating exp 0.619737189345356 SDS
3857 regenerating exp 0.629289953806943 SDS
3858 regenerating exp 0.639087723340167 SDS
3859 regenerating exp 0.649124800152665 SDS
3860 regenerating exp 0.659395486452074 SDS
3861 regenerating exp 0.66989408444603 SDS
3862 regenerating exp 0.680614896342169 SDS
3863 regenerating exp 0.691552224348127 SDS
3864 regenerating exp 0.70270037067154 SDS
3865 regenerating exp 0.714053637520046 SDS
3866 regenerating exp 0.72560632710128 SDS
3867 regenerating exp 0.737352741622879 SDS
3868 regenerating exp 0.749287183292479 SDS
3869 regenerating exp 0.761403954317716 SDS
3870 regenerating exp 0.773697356906227 SDS
3871 regenerating exp 0.786161693265648 SDS
3872 regenerating exp 0.798791265603615 SDS
3873 regenerating exp 0.811580376127765 SDS
3874 regenerating exp 0.824523327045734 SDS
3875 regenerating exp 0.837614420565158 SDS
3876 regenerating exp 0.850847958893674 SDS
3877 regenerating exp 0.864218244238918 SDS
3878 regenerating exp 0.877719578808527 SDS
3879 regenerating exp 0.891346264810136 SDS
3880 regenerating exp 0.905092604451382 SDS
3881 regenerating exp 0.918952899939901 SDS
3882 regenerating exp 0.93292145348333 SDS
3883 regenerating exp 0.946992567289305 SDS
3884 regenerating exp 0.961160543565463 SDS
3885 regenerating exp 0.975419684519439 SDS
3886 regenerating exp 0.989764292358871 SDS
3887 regenerating exp 1.00418866929139 SDS
3888 regenerating exp 1.01868711752464 SDS
3889 regenerating exp 1.03325393926626 SDS
3890 regenerating exp 1.04788343672387 SDS
3891 regenerating exp 1.06256991210512 SDS
3892 regenerating exp 1.07730766761765 SDS
3893 regenerating exp 1.09209100546908 SDS
3894 regenerating exp 1.10691422786706 SDS
3895 regenerating exp 1.12177163701922 SDS
3896 regenerating exp 1.1366575351332 SDS
3897 regenerating exp 1.15156622441664 SDS
3898 regenerating exp 1.16649200707716 SDS
3899 regenerating exp 1.18142918532241 SDS
3900 regenerating exp 1.19637206136003 SDS
3901 healthy t 1 SDS
3902 healthy t 2 SDS
3903 healthy t 3 SDS
3904 healthy t 4 SDS
3905 healthy t 5 SDS
3906 healthy t 6 SDS
3907 healthy t 7 SDS
3908 healthy t 8 SDS
3909 healthy t 9 SDS
3910 healthy t 10 SDS
3911 healthy t 11 SDS
3912 healthy t 12 SDS
3913 healthy t 13 SDS
3914 healthy t 14 SDS
3915 healthy t 15 SDS
3916 healthy t 16 SDS
3917 healthy t 17 SDS
3918 healthy t 18 SDS
3919 healthy t 19 SDS
3920 healthy t 20 SDS
3921 healthy t 21 SDS
3922 healthy t 22 SDS
3923 healthy t 23 SDS
3924 healthy t 24 SDS
3925 healthy t 25 SDS
3926 healthy t 26 SDS
3927 healthy t 27 SDS
3928 healthy t 28 SDS
3929 healthy t 29 SDS
3930 healthy t 30 SDS
3931 healthy t 31 SDS
3932 healthy t 32 SDS
3933 healthy t 33 SDS
3934 healthy t 34 SDS
3935 healthy t 35 SDS
3936 healthy t 36 SDS
3937 healthy t 37 SDS
3938 healthy t 38 SDS
3939 healthy t 39 SDS
3940 healthy t 40 SDS
3941 healthy t 41 SDS
3942 healthy t 42 SDS
3943 healthy t 43 SDS
3944 healthy t 44 SDS
3945 healthy t 45 SDS
3946 healthy t 46 SDS
3947 healthy t 47 SDS
3948 healthy t 48 SDS
3949 healthy t 49 SDS
3950 healthy t 50 SDS
3951 healthy t 51 SDS
3952 healthy t 52 SDS
3953 healthy t 53 SDS
3954 healthy t 54 SDS
3955 healthy t 55 SDS
3956 healthy t 56 SDS
3957 healthy t 57 SDS
3958 healthy t 58 SDS
3959 healthy t 59 SDS
3960 healthy t 60 SDS
3961 healthy t 61 SDS
3962 healthy t 62 SDS
3963 healthy t 63 SDS
3964 healthy t 64 SDS
3965 healthy t 65 SDS
3966 healthy t 66 SDS
3967 healthy t 67 SDS
3968 healthy t 68 SDS
3969 healthy t 69 SDS
3970 healthy t 70 SDS
3971 healthy t 71 SDS
3972 healthy t 72 SDS
3973 healthy t 73 SDS
3974 healthy t 74 SDS
3975 healthy t 75 SDS
3976 healthy t 76 SDS
3977 healthy t 77 SDS
3978 healthy t 78 SDS
3979 healthy t 79 SDS
3980 healthy t 80 SDS
3981 healthy t 81 SDS
3982 healthy t 82 SDS
3983 healthy t 83 SDS
3984 healthy t 84 SDS
3985 healthy t 85 SDS
3986 healthy t 86 SDS
3987 healthy t 87 SDS
3988 healthy t 88 SDS
3989 healthy t 89 SDS
3990 healthy t 90 SDS
3991 healthy t 91 SDS
3992 healthy t 92 SDS
3993 healthy t 93 SDS
3994 healthy t 94 SDS
3995 healthy t 95 SDS
3996 healthy t 96 SDS
3997 healthy t 97 SDS
3998 healthy t 98 SDS
3999 healthy t 99 SDS
4000 healthy t 100 SDS
4001 embolised t 1 SDS
4002 embolised t 2 SDS
4003 embolised t 3 SDS
4004 embolised t 4 SDS
4005 embolised t 5 SDS
4006 embolised t 6 SDS
4007 embolised t 7 SDS
4008 embolised t 8 SDS
4009 embolised t 9 SDS
4010 embolised t 10 SDS
4011 embolised t 11 SDS
4012 embolised t 12 SDS
4013 embolised t 13 SDS
4014 embolised t 14 SDS
4015 embolised t 15 SDS
4016 embolised t 16 SDS
4017 embolised t 17 SDS
4018 embolised t 18 SDS
4019 embolised t 19 SDS
4020 embolised t 20 SDS
4021 embolised t 21 SDS
4022 embolised t 22 SDS
4023 embolised t 23 SDS
4024 embolised t 24 SDS
4025 embolised t 25 SDS
4026 embolised t 26 SDS
4027 embolised t 27 SDS
4028 embolised t 28 SDS
4029 embolised t 29 SDS
4030 embolised t 30 SDS
4031 embolised t 31 SDS
4032 embolised t 32 SDS
4033 embolised t 33 SDS
4034 embolised t 34 SDS
4035 embolised t 35 SDS
4036 embolised t 36 SDS
4037 embolised t 37 SDS
4038 embolised t 38 SDS
4039 embolised t 39 SDS
4040 embolised t 40 SDS
4041 embolised t 41 SDS
4042 embolised t 42 SDS
4043 embolised t 43 SDS
4044 embolised t 44 SDS
4045 embolised t 45 SDS
4046 embolised t 46 SDS
4047 embolised t 47 SDS
4048 embolised t 48 SDS
4049 embolised t 49 SDS
4050 embolised t 50 SDS
4051 embolised t 51 SDS
4052 embolised t 52 SDS
4053 embolised t 53 SDS
4054 embolised t 54 SDS
4055 embolised t 55 SDS
4056 embolised t 56 SDS
4057 embolised t 57 SDS
4058 embolised t 58 SDS
4059 embolised t 59 SDS
4060 embolised t 60 SDS
4061 embolised t 61 SDS
4062 embolised t 62 SDS
4063 embolised t 63 SDS
4064 embolised t 64 SDS
4065 embolised t 65 SDS
4066 embolised t 66 SDS
4067 embolised t 67 SDS
4068 embolised t 68 SDS
4069 embolised t 69 SDS
4070 embolised t 70 SDS
4071 embolised t 71 SDS
4072 embolised t 72 SDS
4073 embolised t 73 SDS
4074 embolised t 74 SDS
4075 embolised t 75 SDS
4076 embolised t 76 SDS
4077 embolised t 77 SDS
4078 embolised t 78 SDS
4079 embolised t 79 SDS
4080 embolised t 80 SDS
4081 embolised t 81 SDS
4082 embolised t 82 SDS
4083 embolised t 83 SDS
4084 embolised t 84 SDS
4085 embolised t 85 SDS
4086 embolised t 86 SDS
4087 embolised t 87 SDS
4088 embolised t 88 SDS
4089 embolised t 89 SDS
4090 embolised t 90 SDS
4091 embolised t 91 SDS
4092 embolised t 92 SDS
4093 embolised t 93 SDS
4094 embolised t 94 SDS
4095 embolised t 95 SDS
4096 embolised t 96 SDS
4097 embolised t 97 SDS
4098 embolised t 98 SDS
4099 embolised t 99 SDS
4100 embolised t 100 SDS
4101 regenerating t 1 SDS
4102 regenerating t 2 SDS
4103 regenerating t 3 SDS
4104 regenerating t 4 SDS
4105 regenerating t 5 SDS
4106 regenerating t 6 SDS
4107 regenerating t 7 SDS
4108 regenerating t 8 SDS
4109 regenerating t 9 SDS
4110 regenerating t 10 SDS
4111 regenerating t 11 SDS
4112 regenerating t 12 SDS
4113 regenerating t 13 SDS
4114 regenerating t 14 SDS
4115 regenerating t 15 SDS
4116 regenerating t 16 SDS
4117 regenerating t 17 SDS
4118 regenerating t 18 SDS
4119 regenerating t 19 SDS
4120 regenerating t 20 SDS
4121 regenerating t 21 SDS
4122 regenerating t 22 SDS
4123 regenerating t 23 SDS
4124 regenerating t 24 SDS
4125 regenerating t 25 SDS
4126 regenerating t 26 SDS
4127 regenerating t 27 SDS
4128 regenerating t 28 SDS
4129 regenerating t 29 SDS
4130 regenerating t 30 SDS
4131 regenerating t 31 SDS
4132 regenerating t 32 SDS
4133 regenerating t 33 SDS
4134 regenerating t 34 SDS
4135 regenerating t 35 SDS
4136 regenerating t 36 SDS
4137 regenerating t 37 SDS
4138 regenerating t 38 SDS
4139 regenerating t 39 SDS
4140 regenerating t 40 SDS
4141 regenerating t 41 SDS
4142 regenerating t 42 SDS
4143 regenerating t 43 SDS
4144 regenerating t 44 SDS
4145 regenerating t 45 SDS
4146 regenerating t 46 SDS
4147 regenerating t 47 SDS
4148 regenerating t 48 SDS
4149 regenerating t 49 SDS
4150 regenerating t 50 SDS
4151 regenerating t 51 SDS
4152 regenerating t 52 SDS
4153 regenerating t 53 SDS
4154 regenerating t 54 SDS
4155 regenerating t 55 SDS
4156 regenerating t 56 SDS
4157 regenerating t 57 SDS
4158 regenerating t 58 SDS
4159 regenerating t 59 SDS
4160 regenerating t 60 SDS
4161 regenerating t 61 SDS
4162 regenerating t 62 SDS
4163 regenerating t 63 SDS
4164 regenerating t 64 SDS
4165 regenerating t 65 SDS
4166 regenerating t 66 SDS
4167 regenerating t 67 SDS
4168 regenerating t 68 SDS
4169 regenerating t 69 SDS
4170 regenerating t 70 SDS
4171 regenerating t 71 SDS
4172 regenerating t 72 SDS
4173 regenerating t 73 SDS
4174 regenerating t 74 SDS
4175 regenerating t 75 SDS
4176 regenerating t 76 SDS
4177 regenerating t 77 SDS
4178 regenerating t 78 SDS
4179 regenerating t 79 SDS
4180 regenerating t 80 SDS
4181 regenerating t 81 SDS
4182 regenerating t 82 SDS
4183 regenerating t 83 SDS
4184 regenerating t 84 SDS
4185 regenerating t 85 SDS
4186 regenerating t 86 SDS
4187 regenerating t 87 SDS
4188 regenerating t 88 SDS
4189 regenerating t 89 SDS
4190 regenerating t 90 SDS
4191 regenerating t 91 SDS
4192 regenerating t 92 SDS
4193 regenerating t 93 SDS
4194 regenerating t 94 SDS
4195 regenerating t 95 SDS
4196 regenerating t 96 SDS
4197 regenerating t 97 SDS
4198 regenerating t 98 SDS
4199 regenerating t 99 SDS
4200 regenerating t 100 SDS
4201 healthy exp 0.31960093029012 HAL
4202 healthy exp 0.318178780777902 HAL
4203 healthy exp 0.31675059008067 HAL
4204 healthy exp 0.31531031701341 HAL
4205 healthy exp 0.31385192039111 HAL
4206 healthy exp 0.312369359028756 HAL
4207 healthy exp 0.310856591741335 HAL
4208 healthy exp 0.309307577343832 HAL
4209 healthy exp 0.307716274651234 HAL
4210 healthy exp 0.306076642478527 HAL
4211 healthy exp 0.304382639640699 HAL
4212 healthy exp 0.302628224952736 HAL
4213 healthy exp 0.300807357229623 HAL
4214 healthy exp 0.298913995286348 HAL
4215 healthy exp 0.296942097937897 HAL
4216 healthy exp 0.294885623999256 HAL
4217 healthy exp 0.292738532285412 HAL
4218 healthy exp 0.290494781611351 HAL
4219 healthy exp 0.28814833079206 HAL
4220 healthy exp 0.285693138642525 HAL
4221 healthy exp 0.283123163977733 HAL
4222 healthy exp 0.28043236561267 HAL
4223 healthy exp 0.277614702362322 HAL
4224 healthy exp 0.274664133041676 HAL
4225 healthy exp 0.271574616465719 HAL
4226 healthy exp 0.268340111449437 HAL
4227 healthy exp 0.264954576807816 HAL
4228 healthy exp 0.261411971355843 HAL
4229 healthy exp 0.257706253908504 HAL
4230 healthy exp 0.253831383280786 HAL
4231 healthy exp 0.249781318287675 HAL
4232 healthy exp 0.245550017744158 HAL
4233 healthy exp 0.241131440465221 HAL
4234 healthy exp 0.23651954526585 HAL
4235 healthy exp 0.231711551844726 HAL
4236 healthy exp 0.226717723435302 HAL
4237 healthy exp 0.221551584154725 HAL
4238 healthy exp 0.216226658120141 HAL
4239 healthy exp 0.210756469448698 HAL
4240 healthy exp 0.205154542257543 HAL
4241 healthy exp 0.199434400663823 HAL
4242 healthy exp 0.193609568784684 HAL
4243 healthy exp 0.187693570737273 HAL
4244 healthy exp 0.181699930638738 HAL
4245 healthy exp 0.175642172606226 HAL
4246 healthy exp 0.169533820756882 HAL
4247 healthy exp 0.163388399207855 HAL
4248 healthy exp 0.157219432076292 HAL
4249 healthy exp 0.151040443479338 HAL
4250 healthy exp 0.144864957534141 HAL
4251 healthy exp 0.138706498357849 HAL
4252 healthy exp 0.132578590067607 HAL
4253 healthy exp 0.126494756780563 HAL
4254 healthy exp 0.120468522613864 HAL
4255 healthy exp 0.114513411684657 HAL
4256 healthy exp 0.108642948110088 HAL
4257 healthy exp 0.102870656007306 HAL
4258 healthy exp 0.0972100594934552 HAL
4259 healthy exp 0.0916746826856844 HAL
4260 healthy exp 0.08627804970114 HAL
4261 healthy exp 0.0810336846569689 HAL
4262 healthy exp 0.0759551116703183 HAL
4263 healthy exp 0.0710558548583349 HAL
4264 healthy exp 0.0663494383381657 HAL
4265 healthy exp 0.0618493862269575 HAL
4266 healthy exp 0.0575692226418575 HAL
4267 healthy exp 0.0535224717000125 HAL
4268 healthy exp 0.0497191563436894 HAL
4269 healthy exp 0.0461552948156349 HAL
4270 healthy exp 0.0428234041837154 HAL
4271 healthy exp 0.0397160015157978 HAL
4272 healthy exp 0.0368256038797485 HAL
4273 healthy exp 0.0341447283434342 HAL
4274 healthy exp 0.0316658919747216 HAL
4275 healthy exp 0.0293816118414771 HAL
4276 healthy exp 0.0272844050115674 HAL
4277 healthy exp 0.0253667885528591 HAL
4278 healthy exp 0.0236212795332189 HAL
4279 healthy exp 0.0220403950205133 HAL
4280 healthy exp 0.020616652082609 HAL
4281 healthy exp 0.0193425677873724 HAL
4282 healthy exp 0.0182106592026704 HAL
4283 healthy exp 0.0172134433963693 HAL
4284 healthy exp 0.016343437436336 HAL
4285 healthy exp 0.0155931583904369 HAL
4286 healthy exp 0.0149551233265388 HAL
4287 healthy exp 0.0144218493125081 HAL
4288 healthy exp 0.0139858534162116 HAL
4289 healthy exp 0.0136396527055156 HAL
4290 healthy exp 0.0133757642482872 HAL
4291 healthy exp 0.0131867051123924 HAL
4292 healthy exp 0.0130649923656984 HAL
4293 healthy exp 0.0130031430760714 HAL
4294 healthy exp 0.0129936743113782 HAL
4295 healthy exp 0.0130291031394854 HAL
4296 healthy exp 0.0131019466282594 HAL
4297 healthy exp 0.0132047218455672 HAL
4298 healthy exp 0.0133299458592749 HAL
4299 healthy exp 0.0134701357372496 HAL
4300 healthy exp 0.0136178085473577 HAL
4301 embolised exp 0.498585464028122 HAL
4302 embolised exp 0.481573789348647 HAL
4303 embolised exp 0.464623423541971 HAL
4304 embolised exp 0.447795675480891 HAL
4305 embolised exp 0.431151854038208 HAL
4306 embolised exp 0.414753268086718 HAL
4307 embolised exp 0.398661226499222 HAL
4308 embolised exp 0.382937038148517 HAL
4309 embolised exp 0.367642011907401 HAL
4310 embolised exp 0.352837456648674 HAL
4311 embolised exp 0.338584681245135 HAL
4312 embolised exp 0.32494499456958 HAL
4313 embolised exp 0.31197970549481 HAL
4314 embolised exp 0.299750122893623 HAL
4315 embolised exp 0.288315605807028 HAL
4316 embolised exp 0.27768595372003 HAL
4317 embolised exp 0.26781863732353 HAL
4318 embolised exp 0.258668623115706 HAL
4319 embolised exp 0.250190877594733 HAL
4320 embolised exp 0.242340367258789 HAL
4321 embolised exp 0.235072058606047 HAL
4322 embolised exp 0.228340918134687 HAL
4323 embolised exp 0.222101912342882 HAL
4324 embolised exp 0.21631000772881 HAL
4325 embolised exp 0.210920170790646 HAL
4326 embolised exp 0.205887368026567 HAL
4327 embolised exp 0.201166565934748 HAL
4328 embolised exp 0.196712731013367 HAL
4329 embolised exp 0.192480829760599 HAL
4330 embolised exp 0.188425828674621 HAL
4331 embolised exp 0.184502694253608 HAL
4332 embolised exp 0.180666392995737 HAL
4333 embolised exp 0.176878885602226 HAL
4334 embolised exp 0.173131737877051 HAL
4335 embolised exp 0.169424347388221 HAL
4336 embolised exp 0.165756111753366 HAL
4337 embolised exp 0.162126428590118 HAL
4338 embolised exp 0.158534695516108 HAL
4339 embolised exp 0.154980310148966 HAL
4340 embolised exp 0.151462670106325 HAL
4341 embolised exp 0.147981173005815 HAL
4342 embolised exp 0.144535216465067 HAL
4343 embolised exp 0.141124198101713 HAL
4344 embolised exp 0.137747515533384 HAL
4345 embolised exp 0.13440456637771 HAL
4346 embolised exp 0.131094748252324 HAL
4347 embolised exp 0.127817458774855 HAL
4348 embolised exp 0.124572095562936 HAL
4349 embolised exp 0.121358056234197 HAL
4350 embolised exp 0.11817473840627 HAL
4351 embolised exp 0.115021539696786 HAL
4352 embolised exp 0.111897857723375 HAL
4353 embolised exp 0.108803090103669 HAL
4354 embolised exp 0.1057366344553 HAL
4355 embolised exp 0.102697888395898 HAL
4356 embolised exp 0.0996862495430939 HAL
4357 embolised exp 0.0967011155145198 HAL
4358 embolised exp 0.0937418839278063 HAL
4359 embolised exp 0.0908079524005847 HAL
4360 embolised exp 0.0878987185504863 HAL
4361 embolised exp 0.0850135799951419 HAL
4362 embolised exp 0.0821519343521828 HAL
4363 embolised exp 0.0793131792392403 HAL
4364 embolised exp 0.0764967122739453 HAL
4365 embolised exp 0.0737019310739291 HAL
4366 embolised exp 0.0709282332568229 HAL
4367 embolised exp 0.0681750164402575 HAL
4368 embolised exp 0.0654416782418645 HAL
4369 embolised exp 0.0627276162792746 HAL
4370 embolised exp 0.0600322281701195 HAL
4371 embolised exp 0.0573549115320298 HAL
4372 embolised exp 0.0546950639826369 HAL
4373 embolised exp 0.052052083139572 HAL
4374 embolised exp 0.049425366620466 HAL
4375 embolised exp 0.0468143120429504 HAL
4376 embolised exp 0.0442183170246561 HAL
4377 embolised exp 0.0416367791832143 HAL
4378 embolised exp 0.039069096136256 HAL
4379 embolised exp 0.0365146655014127 HAL
4380 embolised exp 0.0339728848963153 HAL
4381 embolised exp 0.0314431519385949 HAL
4382 embolised exp 0.0289248642458828 HAL
4383 embolised exp 0.02641741943581 HAL
4384 embolised exp 0.0239202151260078 HAL
4385 embolised exp 0.0214326489341073 HAL
4386 embolised exp 0.0189541184777395 HAL
4387 embolised exp 0.0164840213745358 HAL
4388 embolised exp 0.014021755242127 HAL
4389 embolised exp 0.0115667176981446 HAL
4390 embolised exp 0.0091183063602196 HAL
4391 embolised exp 0.00667591884598318 HAL
4392 embolised exp 0.00423895277306613 HAL
4393 embolised exp 0.00180680575910047 HAL
4394 embolised exp 0 HAL
4395 embolised exp 0 HAL
4396 embolised exp 0 HAL
4397 embolised exp 0 HAL
4398 embolised exp 0 HAL
4399 embolised exp 0 HAL
4400 embolised exp 0 HAL
4401 regenerating exp 0.316573721700073 HAL
4402 regenerating exp 0.307454461326398 HAL
4403 regenerating exp 0.298363568122251 HAL
4404 regenerating exp 0.289329409257159 HAL
4405 regenerating exp 0.280380351900648 HAL
4406 regenerating exp 0.271544763222246 HAL
4407 regenerating exp 0.262851010391481 HAL
4408 regenerating exp 0.254327460577879 HAL
4409 regenerating exp 0.246002480950968 HAL
4410 regenerating exp 0.237904438680275 HAL
4411 regenerating exp 0.230061700935327 HAL
4412 regenerating exp 0.222502634885652 HAL
4413 regenerating exp 0.215255607700777 HAL
4414 regenerating exp 0.208348986550229 HAL
4415 regenerating exp 0.201811138603536 HAL
4416 regenerating exp 0.195670431030224 HAL
4417 regenerating exp 0.189955230999821 HAL
4418 regenerating exp 0.184693905681855 HAL
4419 regenerating exp 0.179914822245851 HAL
4420 regenerating exp 0.175646347793809 HAL
4421 regenerating exp 0.171904610917803 HAL
4422 regenerating exp 0.168659357032689 HAL
4423 regenerating exp 0.165869345059484 HAL
4424 regenerating exp 0.163493333919202 HAL
4425 regenerating exp 0.16149008253286 HAL
4426 regenerating exp 0.159818349821472 HAL
4427 regenerating exp 0.158436894706055 HAL
4428 regenerating exp 0.157304476107625 HAL
4429 regenerating exp 0.156379852947196 HAL
4430 regenerating exp 0.155621784145785 HAL
4431 regenerating exp 0.154989028624407 HAL
4432 regenerating exp 0.154440345304077 HAL
4433 regenerating exp 0.153934493105813 HAL
4434 regenerating exp 0.153430231130674 HAL
4435 regenerating exp 0.152893924880467 HAL
4436 regenerating exp 0.152319785932386 HAL
4437 regenerating exp 0.151708396327937 HAL
4438 regenerating exp 0.151060338108626 HAL
4439 regenerating exp 0.150376193315958 HAL
4440 regenerating exp 0.14965654399144 HAL
4441 regenerating exp 0.148901972176577 HAL
4442 regenerating exp 0.148113059912874 HAL
4443 regenerating exp 0.147290389241838 HAL
4444 regenerating exp 0.146434542204974 HAL
4445 regenerating exp 0.145546100843788 HAL
4446 regenerating exp 0.144625647199786 HAL
4447 regenerating exp 0.143673763314473 HAL
4448 regenerating exp 0.142691031229355 HAL
4449 regenerating exp 0.141678032985939 HAL
4450 regenerating exp 0.140635350625729 HAL
4451 regenerating exp 0.139563566190232 HAL
4452 regenerating exp 0.138463261720953 HAL
4453 regenerating exp 0.137335019259398 HAL
4454 regenerating exp 0.136179420847072 HAL
4455 regenerating exp 0.134997048525482 HAL
4456 regenerating exp 0.133788484336134 HAL
4457 regenerating exp 0.132554310320532 HAL
4458 regenerating exp 0.131295108520183 HAL
4459 regenerating exp 0.130011460976593 HAL
4460 regenerating exp 0.128703949731267 HAL
4461 regenerating exp 0.12737315682571 HAL
4462 regenerating exp 0.12601966430143 HAL
4463 regenerating exp 0.124644054199931 HAL
4464 regenerating exp 0.123246908562719 HAL
4465 regenerating exp 0.121828809431301 HAL
4466 regenerating exp 0.120390338847181 HAL
4467 regenerating exp 0.118932078851865 HAL
4468 regenerating exp 0.11745461148686 HAL
4469 regenerating exp 0.115958518793671 HAL
4470 regenerating exp 0.114444382813803 HAL
4471 regenerating exp 0.112912785588763 HAL
4472 regenerating exp 0.111364309160057 HAL
4473 regenerating exp 0.109799535569189 HAL
4474 regenerating exp 0.108219046857666 HAL
4475 regenerating exp 0.106623425066993 HAL
4476 regenerating exp 0.105013252238677 HAL
4477 regenerating exp 0.103389110414223 HAL
4478 regenerating exp 0.101751581635136 HAL
4479 regenerating exp 0.100101247942923 HAL
4480 regenerating exp 0.0984386913790892 HAL
4481 regenerating exp 0.0967644939851404 HAL
4482 regenerating exp 0.0950792378025823 HAL
4483 regenerating exp 0.0933835048729207 HAL
4484 regenerating exp 0.0916778772376614 HAL
4485 regenerating exp 0.08996293693831 HAL
4486 regenerating exp 0.0882392660163724 HAL
4487 regenerating exp 0.0865074465133544 HAL
4488 regenerating exp 0.0847680604707615 HAL
4489 regenerating exp 0.0830216899300997 HAL
4490 regenerating exp 0.0812689169328746 HAL
4491 regenerating exp 0.079510323520592 HAL
4492 regenerating exp 0.0777464917347576 HAL
4493 regenerating exp 0.0759780036168772 HAL
4494 regenerating exp 0.0742054412084567 HAL
4495 regenerating exp 0.0724293865510015 HAL
4496 regenerating exp 0.0706504216860177 HAL
4497 regenerating exp 0.0688691286550108 HAL
4498 regenerating exp 0.0670860894994866 HAL
4499 regenerating exp 0.0653018862609511 HAL
4500 regenerating exp 0.0635171009809097 HAL
4501 healthy t 1 HAL
4502 healthy t 2 HAL
4503 healthy t 3 HAL
4504 healthy t 4 HAL
4505 healthy t 5 HAL
4506 healthy t 6 HAL
4507 healthy t 7 HAL
4508 healthy t 8 HAL
4509 healthy t 9 HAL
4510 healthy t 10 HAL
4511 healthy t 11 HAL
4512 healthy t 12 HAL
4513 healthy t 13 HAL
4514 healthy t 14 HAL
4515 healthy t 15 HAL
4516 healthy t 16 HAL
4517 healthy t 17 HAL
4518 healthy t 18 HAL
4519 healthy t 19 HAL
4520 healthy t 20 HAL
4521 healthy t 21 HAL
4522 healthy t 22 HAL
4523 healthy t 23 HAL
4524 healthy t 24 HAL
4525 healthy t 25 HAL
4526 healthy t 26 HAL
4527 healthy t 27 HAL
4528 healthy t 28 HAL
4529 healthy t 29 HAL
4530 healthy t 30 HAL
4531 healthy t 31 HAL
4532 healthy t 32 HAL
4533 healthy t 33 HAL
4534 healthy t 34 HAL
4535 healthy t 35 HAL
4536 healthy t 36 HAL
4537 healthy t 37 HAL
4538 healthy t 38 HAL
4539 healthy t 39 HAL
4540 healthy t 40 HAL
4541 healthy t 41 HAL
4542 healthy t 42 HAL
4543 healthy t 43 HAL
4544 healthy t 44 HAL
4545 healthy t 45 HAL
4546 healthy t 46 HAL
4547 healthy t 47 HAL
4548 healthy t 48 HAL
4549 healthy t 49 HAL
4550 healthy t 50 HAL
4551 healthy t 51 HAL
4552 healthy t 52 HAL
4553 healthy t 53 HAL
4554 healthy t 54 HAL
4555 healthy t 55 HAL
4556 healthy t 56 HAL
4557 healthy t 57 HAL
4558 healthy t 58 HAL
4559 healthy t 59 HAL
4560 healthy t 60 HAL
4561 healthy t 61 HAL
4562 healthy t 62 HAL
4563 healthy t 63 HAL
4564 healthy t 64 HAL
4565 healthy t 65 HAL
4566 healthy t 66 HAL
4567 healthy t 67 HAL
4568 healthy t 68 HAL
4569 healthy t 69 HAL
4570 healthy t 70 HAL
4571 healthy t 71 HAL
4572 healthy t 72 HAL
4573 healthy t 73 HAL
4574 healthy t 74 HAL
4575 healthy t 75 HAL
4576 healthy t 76 HAL
4577 healthy t 77 HAL
4578 healthy t 78 HAL
4579 healthy t 79 HAL
4580 healthy t 80 HAL
4581 healthy t 81 HAL
4582 healthy t 82 HAL
4583 healthy t 83 HAL
4584 healthy t 84 HAL
4585 healthy t 85 HAL
4586 healthy t 86 HAL
4587 healthy t 87 HAL
4588 healthy t 88 HAL
4589 healthy t 89 HAL
4590 healthy t 90 HAL
4591 healthy t 91 HAL
4592 healthy t 92 HAL
4593 healthy t 93 HAL
4594 healthy t 94 HAL
4595 healthy t 95 HAL
4596 healthy t 96 HAL
4597 healthy t 97 HAL
4598 healthy t 98 HAL
4599 healthy t 99 HAL
4600 healthy t 100 HAL
4601 embolised t 1 HAL
4602 embolised t 2 HAL
4603 embolised t 3 HAL
4604 embolised t 4 HAL
4605 embolised t 5 HAL
4606 embolised t 6 HAL
4607 embolised t 7 HAL
4608 embolised t 8 HAL
4609 embolised t 9 HAL
4610 embolised t 10 HAL
4611 embolised t 11 HAL
4612 embolised t 12 HAL
4613 embolised t 13 HAL
4614 embolised t 14 HAL
4615 embolised t 15 HAL
4616 embolised t 16 HAL
4617 embolised t 17 HAL
4618 embolised t 18 HAL
4619 embolised t 19 HAL
4620 embolised t 20 HAL
4621 embolised t 21 HAL
4622 embolised t 22 HAL
4623 embolised t 23 HAL
4624 embolised t 24 HAL
4625 embolised t 25 HAL
4626 embolised t 26 HAL
4627 embolised t 27 HAL
4628 embolised t 28 HAL
4629 embolised t 29 HAL
4630 embolised t 30 HAL
4631 embolised t 31 HAL
4632 embolised t 32 HAL
4633 embolised t 33 HAL
4634 embolised t 34 HAL
4635 embolised t 35 HAL
4636 embolised t 36 HAL
4637 embolised t 37 HAL
4638 embolised t 38 HAL
4639 embolised t 39 HAL
4640 embolised t 40 HAL
4641 embolised t 41 HAL
4642 embolised t 42 HAL
4643 embolised t 43 HAL
4644 embolised t 44 HAL
4645 embolised t 45 HAL
4646 embolised t 46 HAL
4647 embolised t 47 HAL
4648 embolised t 48 HAL
4649 embolised t 49 HAL
4650 embolised t 50 HAL
4651 embolised t 51 HAL
4652 embolised t 52 HAL
4653 embolised t 53 HAL
4654 embolised t 54 HAL
4655 embolised t 55 HAL
4656 embolised t 56 HAL
4657 embolised t 57 HAL
4658 embolised t 58 HAL
4659 embolised t 59 HAL
4660 embolised t 60 HAL
4661 embolised t 61 HAL
4662 embolised t 62 HAL
4663 embolised t 63 HAL
4664 embolised t 64 HAL
4665 embolised t 65 HAL
4666 embolised t 66 HAL
4667 embolised t 67 HAL
4668 embolised t 68 HAL
4669 embolised t 69 HAL
4670 embolised t 70 HAL
4671 embolised t 71 HAL
4672 embolised t 72 HAL
4673 embolised t 73 HAL
4674 embolised t 74 HAL
4675 embolised t 75 HAL
4676 embolised t 76 HAL
4677 embolised t 77 HAL
4678 embolised t 78 HAL
4679 embolised t 79 HAL
4680 embolised t 80 HAL
4681 embolised t 81 HAL
4682 embolised t 82 HAL
4683 embolised t 83 HAL
4684 embolised t 84 HAL
4685 embolised t 85 HAL
4686 embolised t 86 HAL
4687 embolised t 87 HAL
4688 embolised t 88 HAL
4689 embolised t 89 HAL
4690 embolised t 90 HAL
4691 embolised t 91 HAL
4692 embolised t 92 HAL
4693 embolised t 93 HAL
4694 embolised t 94 HAL
4695 embolised t 95 HAL
4696 embolised t 96 HAL
4697 embolised t 97 HAL
4698 embolised t 98 HAL
4699 embolised t 99 HAL
4700 embolised t 100 HAL
4701 regenerating t 1 HAL
4702 regenerating t 2 HAL
4703 regenerating t 3 HAL
4704 regenerating t 4 HAL
4705 regenerating t 5 HAL
4706 regenerating t 6 HAL
4707 regenerating t 7 HAL
4708 regenerating t 8 HAL
4709 regenerating t 9 HAL
4710 regenerating t 10 HAL
4711 regenerating t 11 HAL
4712 regenerating t 12 HAL
4713 regenerating t 13 HAL
4714 regenerating t 14 HAL
4715 regenerating t 15 HAL
4716 regenerating t 16 HAL
4717 regenerating t 17 HAL
4718 regenerating t 18 HAL
4719 regenerating t 19 HAL
4720 regenerating t 20 HAL
4721 regenerating t 21 HAL
4722 regenerating t 22 HAL
4723 regenerating t 23 HAL
4724 regenerating t 24 HAL
4725 regenerating t 25 HAL
4726 regenerating t 26 HAL
4727 regenerating t 27 HAL
4728 regenerating t 28 HAL
4729 regenerating t 29 HAL
4730 regenerating t 30 HAL
4731 regenerating t 31 HAL
4732 regenerating t 32 HAL
4733 regenerating t 33 HAL
4734 regenerating t 34 HAL
4735 regenerating t 35 HAL
4736 regenerating t 36 HAL
4737 regenerating t 37 HAL
4738 regenerating t 38 HAL
4739 regenerating t 39 HAL
4740 regenerating t 40 HAL
4741 regenerating t 41 HAL
4742 regenerating t 42 HAL
4743 regenerating t 43 HAL
4744 regenerating t 44 HAL
4745 regenerating t 45 HAL
4746 regenerating t 46 HAL
4747 regenerating t 47 HAL
4748 regenerating t 48 HAL
4749 regenerating t 49 HAL
4750 regenerating t 50 HAL
4751 regenerating t 51 HAL
4752 regenerating t 52 HAL
4753 regenerating t 53 HAL
4754 regenerating t 54 HAL
4755 regenerating t 55 HAL
4756 regenerating t 56 HAL
4757 regenerating t 57 HAL
4758 regenerating t 58 HAL
4759 regenerating t 59 HAL
4760 regenerating t 60 HAL
4761 regenerating t 61 HAL
4762 regenerating t 62 HAL
4763 regenerating t 63 HAL
4764 regenerating t 64 HAL
4765 regenerating t 65 HAL
4766 regenerating t 66 HAL
4767 regenerating t 67 HAL
4768 regenerating t 68 HAL
4769 regenerating t 69 HAL
4770 regenerating t 70 HAL
4771 regenerating t 71 HAL
4772 regenerating t 72 HAL
4773 regenerating t 73 HAL
4774 regenerating t 74 HAL
4775 regenerating t 75 HAL
4776 regenerating t 76 HAL
4777 regenerating t 77 HAL
4778 regenerating t 78 HAL
4779 regenerating t 79 HAL
4780 regenerating t 80 HAL
4781 regenerating t 81 HAL
4782 regenerating t 82 HAL
4783 regenerating t 83 HAL
4784 regenerating t 84 HAL
4785 regenerating t 85 HAL
4786 regenerating t 86 HAL
4787 regenerating t 87 HAL
4788 regenerating t 88 HAL
4789 regenerating t 89 HAL
4790 regenerating t 90 HAL
4791 regenerating t 91 HAL
4792 regenerating t 92 HAL
4793 regenerating t 93 HAL
4794 regenerating t 94 HAL
4795 regenerating t 95 HAL
4796 regenerating t 96 HAL
4797 regenerating t 97 HAL
4798 regenerating t 98 HAL
4799 regenerating t 99 HAL
4800 regenerating t 100 HAL
