# Supplementary material for: Cell atlas of the regenerating human liver after portal vein embolization
Source: Nat Commun. 2024 Jul 11;15:5827. doi: 10.1038/s41467-024-49236-7 (PMC11239663; doi:10.1038/s41467-024-49236-7)
Supplement: Supplementary file 17 — Source Data [file 41467_2024_49236_MOESM17_ESM.zip › fig_data/extdatafig11b.txt]

vals Condition Donor ct bins10
1 0.690419354120267 healthy sc_H1 Pericentral LSEC (0.6,0.7]
2 0.628802175204157 healthy sc_H1 Midzonal LSEC (0.6,0.7]
3 0.846318240534521 healthy sc_H1 Pericentral LSEC (0.8,0.9]
4 0.870816636971047 healthy sc_H1 Pericentral LSEC (0.8,0.9]
5 0.959901714922049 healthy sc_H1 Pericentral LSEC (0.9,1]
6 0.478099918337045 healthy sc_H1 Midzonal LSEC (0.4,0.5]
7 0.506310193021529 healthy sc_H1 Midzonal LSEC (0.5,0.6]
8 0.423164120267261 healthy sc_H1 Midzonal LSEC (0.4,0.5]
9 0.572381625835189 healthy sc_H1 Midzonal LSEC (0.5,0.6]
10 0.395696221232368 healthy sc_H1 Midzonal LSEC (0.3,0.4]
11 0.44914726800297 healthy sc_H1 Midzonal LSEC (0.4,0.5]
12 0.454343897550111 healthy sc_H1 Midzonal LSEC (0.4,0.5]
13 0.455086273199703 healthy sc_H1 Midzonal LSEC (0.4,0.5]
14 0.461767654046028 healthy sc_H1 Periportal LSEC (0.4,0.5]
15 0.523384832962138 healthy sc_H1 Midzonal LSEC (0.5,0.6]
16 0.368228322197476 healthy sc_H1 Midzonal LSEC (0.3,0.4]
17 0.439496384558278 healthy sc_H1 Midzonal LSEC (0.4,0.5]
18 0.397923348181143 healthy sc_H1 Midzonal LSEC (0.3,0.4]
19 0.600591900519673 healthy sc_H1 Midzonal LSEC (0.6,0.7]
20 0.375652078693393 healthy sc_H1 Midzonal LSEC (0.3,0.4]
21 0.489235553080921 healthy sc_H1 Midzonal LSEC (0.4,0.5]
22 0.514476325167038 healthy sc_H1 Periportal LSEC (0.5,0.6]
23 0.432072628062361 healthy sc_H1 Midzonal LSEC (0.4,0.5]
24 0.391241967334818 healthy sc_H1 Midzonal LSEC (0.3,0.4]
25 0.419452242019302 healthy sc_H1 Midzonal LSEC (0.4,0.5]
26 0.467706659242762 healthy sc_H1 Midzonal LSEC (0.4,0.5]
27 0.348926555308092 healthy sc_H1 Midzonal LSEC (0.3,0.4]
28 0.466221907943578 healthy sc_H1 Midzonal LSEC (0.4,0.5]
29 0.447662516703786 healthy sc_H1 Periportal LSEC (0.4,0.5]
30 0.388272464736451 healthy sc_H1 Midzonal LSEC (0.3,0.4]
31 0.492205055679287 healthy sc_H1 Midzonal LSEC (0.4,0.5]
32 0.670375211581292 healthy sc_H1 Pericentral LSEC (0.6,0.7]
33 0.73125001484781 healthy sc_H1 Pericentral LSEC (0.7,0.8]
34 0.717144877505568 healthy sc_H1 Pericentral LSEC (0.7,0.8]
35 0.823304595397179 healthy sc_H1 Pericentral LSEC (0.8,0.9]
36 0.772823051224944 healthy sc_H1 Pericentral LSEC (0.7,0.8]
37 0.477357542687454 healthy sc_H1 Midzonal LSEC (0.4,0.5]
38 0.796579072011878 healthy sc_H1 Pericentral LSEC (0.7,0.8]
39 0.824046971046771 healthy sc_H1 Pericentral LSEC (0.8,0.9]
40 0.651073444691908 healthy sc_H1 Pericentral LSEC (0.6,0.7]
41 0.772080675575353 healthy sc_H1 Pericentral LSEC (0.7,0.8]
42 0.802518077208612 healthy sc_H1 Pericentral LSEC (0.8,0.9]
43 0.645876815144766 healthy sc_H1 Pericentral LSEC (0.6,0.7]
44 0.6607243281366 healthy sc_H1 Pericentral LSEC (0.6,0.7]
45 0.301414513734224 healthy sc_H1 Periportal LSEC (0.3,0.4]
46 0.126213860430586 healthy sc_H1 Periportal LSEC (0.1,0.2]
47 0.392726718634002 healthy sc_H1 Midzonal LSEC (0.3,0.4]
48 0.414997988121752 healthy sc_H1 Midzonal LSEC (0.4,0.5]
49 0.359319814402376 healthy sc_H1 Midzonal LSEC (0.3,0.4]
50 0.209359933184855 healthy sc_H1 Midzonal LSEC (0.2,0.3]
51 0.282855122494432 healthy sc_H1 Midzonal LSEC (0.2,0.3]
52 0.103200215293244 healthy sc_H1 Periportal LSEC (0.1,0.2]
53 0.147000378619154 healthy sc_H1 Periportal LSEC (0.1,0.2]
54 0.294733132887899 healthy sc_H1 Periportal LSEC (0.2,0.3]
55 0.0965188344469191 healthy sc_H1 Periportal LSEC (-0.00099,0.1]
56 0.287309376391982 healthy sc_H1 Midzonal LSEC (0.2,0.3]
57 0.161847891610987 healthy sc_H1 Periportal LSEC (0.1,0.2]
58 0.143288500371195 healthy sc_H1 Periportal LSEC (0.1,0.2]
59 0.302899265033408 healthy sc_H1 Midzonal LSEC (0.3,0.4]
60 0.20713280623608 healthy sc_H1 Periportal LSEC (0.2,0.3]
61 0.13215286562732 healthy sc_H1 Periportal LSEC (0.1,0.2]
62 0.118047728285078 healthy sc_H1 Midzonal LSEC (0.1,0.2]
63 0.417967490720119 healthy sc_H1 Midzonal LSEC (0.4,0.5]
64 0.168529272457313 healthy sc_H1 Midzonal LSEC (0.1,0.2]
65 0.311065397178916 healthy sc_H1 Midzonal LSEC (0.3,0.4]
66 0.428360749814402 healthy sc_H1 Periportal LSEC (0.4,0.5]
67 0.271719487750557 healthy sc_H1 Midzonal LSEC (0.2,0.3]
68 0.147742754268745 healthy sc_H1 Periportal LSEC (0.1,0.2]
69 0.183376785449146 healthy sc_H1 Periportal LSEC (0.1,0.2]
70 0.3481841796585 healthy sc_H1 Midzonal LSEC (0.3,0.4]
71 0.0868679510022272 healthy sc_H1 Periportal LSEC (-0.00099,0.1]
72 0.532293340757238 healthy sc_H1 Midzonal LSEC (0.5,0.6]
73 0.0534610467706013 healthy sc_H1 Periportal LSEC (-0.00099,0.1]
74 0.0824136971046771 healthy sc_H1 Periportal LSEC (-0.00099,0.1]
75 0.224207446176689 healthy sc_H1 Midzonal LSEC (0.2,0.3]
76 0.172241150705271 healthy sc_H1 Periportal LSEC (0.1,0.2]
77 0.436526881959911 healthy sc_H1 Midzonal LSEC (0.4,0.5]
78 0.188573414996288 healthy sc_H1 Periportal LSEC (0.1,0.2]
79 0.0207965181885672 healthy sc_H1 Periportal LSEC (-0.00099,0.1]
80 0.163332642910171 healthy sc_H1 Midzonal LSEC (0.1,0.2]
81 0.0846408240534521 healthy sc_H1 Periportal LSEC (-0.00099,0.1]
82 0.289536503340757 healthy sc_H1 Midzonal LSEC (0.2,0.3]
83 0.0787018188567186 healthy sc_H1 Periportal LSEC (-0.00099,0.1]
84 0.161105515961396 healthy sc_H1 Periportal LSEC (0.1,0.2]
85 0.103942590942836 healthy sc_H1 Periportal LSEC (0.1,0.2]
86 0.226434573125464 healthy sc_H1 Midzonal LSEC (0.2,0.3]
87 0.165559769858946 healthy sc_H1 Midzonal LSEC (0.1,0.2]
88 0.150712256867112 healthy sc_H1 Midzonal LSEC (0.1,0.2]
89 0.251675345211581 healthy sc_H1 Midzonal LSEC (0.2,0.3]
90 0.181149658500371 healthy sc_H1 Midzonal LSEC (0.1,0.2]
91 0.276173741648107 healthy sc_H1 Midzonal LSEC (0.2,0.3]
92 0.338533296213809 healthy sc_H1 Midzonal LSEC (0.3,0.4]
93 0.0556881737193764 healthy sc_H1 Periportal LSEC (-0.00099,0.1]
94 0.253902472160356 healthy sc_H1 Midzonal LSEC (0.2,0.3]
95 0.040098285077951 healthy sc_H1 Periportal LSEC (-0.00099,0.1]
96 0.0838984484038604 healthy sc_H1 Periportal LSEC (-0.00099,0.1]
97 0.236085456570156 healthy sc_H1 Periportal LSEC (0.2,0.3]
98 0.0742475649591685 healthy sc_H1 Periportal LSEC (-0.00099,0.1]
99 0.0950340831477357 healthy sc_H1 Periportal LSEC (-0.00099,0.1]
100 0.420194617668894 healthy sc_H1 Midzonal LSEC (0.4,0.5]
101 0.380848708240535 healthy sc_H1 Midzonal LSEC (0.3,0.4]
102 0.347441804008909 healthy sc_H1 Midzonal LSEC (0.3,0.4]
103 0.307353518930958 healthy sc_H1 Midzonal LSEC (0.3,0.4]
104 0.626575048255382 healthy sc_H1 Midzonal LSEC (0.6,0.7]
105 0.919813429844098 healthy sc_H1 Pericentral LSEC (0.9,1]
106 0.895315033407572 healthy sc_H1 Midzonal LSEC (0.8,0.9]
107 0.994793370452858 healthy sc_H1 Pericentral LSEC (0.9,1]
108 0.998505248700817 healthy sc_H1 Pericentral LSEC (0.9,1]
109 0.982915360059391 healthy sc_H1 Pericentral LSEC (0.9,1]
110 0.991823867854492 healthy sc_H1 Pericentral LSEC (0.9,1]
111 0.93391856718634 healthy sc_H1 Pericentral LSEC (0.9,1]
112 0.937630445434299 healthy sc_H1 Pericentral LSEC (0.9,1]
113 0.862650504825538 healthy sc_H1 Pericentral LSEC (0.8,0.9]
114 0.828501224944321 healthy sc_H1 Pericentral LSEC (0.8,0.9]
115 0.963613593170007 healthy sc_H1 Pericentral LSEC (0.9,1]
116 0.913874424647365 healthy sc_H1 Pericentral LSEC (0.9,1]
117 0.997762873051225 healthy sc_H1 Pericentral LSEC (0.9,1]
118 0.74461277654046 healthy sc_H1 Pericentral LSEC (0.7,0.8]
119 0.787670564216778 healthy sc_H1 Pericentral LSEC (0.7,0.8]
120 0.969552598366741 healthy sc_H1 Pericentral LSEC (0.9,1]
121 0.84557586488493 healthy sc_H1 Pericentral LSEC (0.8,0.9]
122 0.866362383073497 healthy sc_H1 Pericentral LSEC (0.8,0.9]
123 0.888633652561247 healthy sc_H1 Pericentral LSEC (0.8,0.9]
124 0.720114380103935 healthy sc_H1 Pericentral LSEC (0.7,0.8]
125 0.859681002227172 healthy sc_H1 Pericentral LSEC (0.8,0.9]
126 0.932433815887157 healthy sc_H1 Pericentral LSEC (0.9,1]
127 0.677056592427617 healthy sc_H1 Pericentral LSEC (0.6,0.7]
128 0.93837282108389 healthy sc_H1 Pericentral LSEC (0.9,1]
129 0.92055580549369 healthy sc_H1 Pericentral LSEC (0.9,1]
130 0.985142487008166 healthy sc_H1 Pericentral LSEC (0.9,1]
131 0.852257245731255 healthy sc_H1 Pericentral LSEC (0.8,0.9]
132 0.785443437268003 healthy sc_H1 Pericentral LSEC (0.7,0.8]
133 0.899026911655531 healthy sc_H1 Pericentral LSEC (0.8,0.9]
134 0.980688233110616 healthy sc_H1 Pericentral LSEC (0.9,1]
135 0.931691440237565 healthy sc_H1 Pericentral LSEC (0.9,1]
136 0.739416146993318 healthy sc_H1 Pericentral LSEC (0.7,0.8]
137 0.934660942835932 healthy sc_H1 Pericentral LSEC (0.9,1]
138 0.974749227913883 healthy sc_H1 Pericentral LSEC (0.9,1]
139 0.952477958426132 healthy sc_H1 Pericentral LSEC (0.9,1]
140 0.981430608760208 healthy sc_H1 Pericentral LSEC (0.9,1]
141 0.992566243504083 healthy sc_H1 Pericentral LSEC (0.9,1]
142 0.887148901262064 healthy sc_H1 Pericentral LSEC (0.8,0.9]
143 0.750551781737194 healthy sc_H1 Pericentral LSEC (0.7,0.8]
144 0.889376028210839 healthy sc_H1 Pericentral LSEC (0.8,0.9]
145 0.803260452858203 healthy sc_H1 Pericentral LSEC (0.8,0.9]
146 0.979945857461025 healthy sc_H1 Pericentral LSEC (0.9,1]
147 0.824789346696362 healthy sc_H1 Pericentral LSEC (0.8,0.9]
148 0.979203481811433 healthy sc_H1 Pericentral LSEC (0.9,1]
149 0.809941833704529 healthy sc_H1 Pericentral LSEC (0.8,0.9]
150 0.976233979213066 healthy sc_H1 Pericentral LSEC (0.9,1]
151 0.98662723830735 healthy sc_H1 Pericentral LSEC (0.9,1]
152 0.964355968819599 healthy sc_H1 Pericentral LSEC (0.9,1]
153 0.915359175946548 healthy sc_H1 Pericentral LSEC (0.9,1]
154 0.985884862657758 healthy sc_H1 Pericentral LSEC (0.9,1]
155 0.778762056421678 healthy sc_H1 Pericentral LSEC (0.7,0.8]
156 0.818850341499629 healthy sc_H1 Pericentral LSEC (0.8,0.9]
157 0.804002828507795 healthy sc_H1 Pericentral LSEC (0.8,0.9]
158 0.66517858203415 healthy sc_H1 Pericentral LSEC (0.6,0.7]
159 0.700070237564959 healthy sc_H1 Pericentral LSEC (0.7,0.8]
160 0.943569450631032 healthy sc_H1 Pericentral LSEC (0.9,1]
161 0.0133727616926503 healthy sc_H1 Periportal LSEC (-0.00099,0.1]
162 0.0571729250185598 healthy sc_H1 Periportal LSEC (-0.00099,0.1]
163 0.00594900519673348 healthy sc_H1 Periportal LSEC (-0.00099,0.1]
164 0.0215388938381589 healthy sc_H1 Periportal LSEC (-0.00099,0.1]
165 0.00149475129918337 healthy sc_H1 Periportal LSEC (-0.00099,0.1]
166 0.00817613214550854 healthy sc_H1 Periportal LSEC (-0.00099,0.1]
167 0.037871158129176 healthy sc_H1 Periportal LSEC (-0.00099,0.1]
168 0.0304474016332591 healthy sc_H1 Periportal LSEC (-0.00099,0.1]
169 0.0452949146250928 healthy sc_H1 Periportal LSEC (-0.00099,0.1]
170 0.00372187824795843 healthy sc_H1 Periportal LSEC (-0.00099,0.1]
171 1e-05 healthy sc_H1 Periportal LSEC (-0.00099,0.1]
172 0.00446425389755011 healthy sc_H1 Periportal LSEC (-0.00099,0.1]
173 0.000752375649591685 healthy sc_H1 Periportal LSEC (-0.00099,0.1]
174 0.0111456347438753 healthy sc_H1 Periportal LSEC (-0.00099,0.1]
175 0.0052066295471418 healthy sc_H1 Periportal LSEC (-0.00099,0.1]
176 0.0764746919079436 healthy sc_H1 Periportal LSEC (-0.00099,0.1]
177 0.536005219005197 healthy sc_H1 Periportal LSEC (0.5,0.6]
178 0.923525308092056 healthy sc_H2 Pericentral LSEC (0.9,1]
179 0.950993207126949 healthy sc_H2 Pericentral LSEC (0.9,1]
180 0.821819844097995 healthy sc_H2 Pericentral LSEC (0.8,0.9]
181 0.91164729769859 healthy sc_H2 Pericentral LSEC (0.9,1]
182 0.94282707498144 healthy sc_H2 Pericentral LSEC (0.9,1]
183 0.820335092798812 healthy sc_H2 Pericentral LSEC (0.8,0.9]
184 0.978461106161841 healthy sc_H2 Pericentral LSEC (0.9,1]
185 0.74906703043801 healthy sc_H2 Pericentral LSEC (0.7,0.8]
186 0.939857572383074 healthy sc_H2 Pericentral LSEC (0.9,1]
187 0.784701061618411 healthy sc_H2 Pericentral LSEC (0.7,0.8]
188 0.949508455827765 healthy sc_H2 Pericentral LSEC (0.9,1]
189 0.706751618411284 healthy sc_H2 Pericentral LSEC (0.7,0.8]
190 0.77950443207127 healthy sc_H2 Pericentral LSEC (0.7,0.8]
191 0.904223541202673 healthy sc_H2 Pericentral LSEC (0.9,1]
192 0.92501005939124 healthy sc_H2 Pericentral LSEC (0.9,1]
193 0.740900898292502 healthy sc_H2 Pericentral LSEC (0.7,0.8]
194 0.936888069784707 healthy sc_H2 Pericentral LSEC (0.9,1]
195 0.977718730512249 healthy sc_H2 Pericentral LSEC (0.9,1]
196 0.940599948032665 healthy sc_H2 Pericentral LSEC (0.9,1]
197 0.891603155159614 healthy sc_H2 Pericentral LSEC (0.8,0.9]
198 0.924267683741648 healthy sc_H2 Pericentral LSEC (0.9,1]
199 0.899769287305123 healthy sc_H2 Pericentral LSEC (0.8,0.9]
200 0.79732144766147 healthy sc_H2 Pericentral LSEC (0.7,0.8]
201 0.894572657757981 healthy sc_H2 Pericentral LSEC (0.8,0.9]
202 0.877498017817372 healthy sc_H2 Pericentral LSEC (0.8,0.9]
203 0.886406525612472 healthy sc_H2 Pericentral LSEC (0.8,0.9]
204 0.901254038604306 healthy sc_H2 Pericentral LSEC (0.9,1]
205 0.930206688938382 healthy sc_H2 Pericentral LSEC (0.9,1]
206 0.835182605790646 healthy sc_H2 Pericentral LSEC (0.8,0.9]
207 0.789897691165553 healthy sc_H2 Pericentral LSEC (0.7,0.8]
208 0.827016473645137 healthy sc_H2 Pericentral LSEC (0.8,0.9]
209 0.971037349665924 healthy sc_H2 Pericentral LSEC (0.9,1]
210 0.902738789903489 healthy sc_H2 Pericentral LSEC (0.9,1]
211 0.853741997030438 healthy sc_H2 Pericentral LSEC (0.8,0.9]
212 0.795836696362287 healthy sc_H2 Pericentral LSEC (0.7,0.8]
213 0.942084699331849 healthy sc_H2 Pericentral LSEC (0.9,1]
214 0.945054201930215 healthy sc_H2 Pericentral LSEC (0.9,1]
215 0.996278121752042 healthy sc_H2 Pericentral LSEC (0.9,1]
216 0.99553574610245 healthy sc_H2 Pericentral LSEC (0.9,1]
217 0.972522100965108 healthy sc_H2 Pericentral LSEC (0.9,1]
218 0.851514870081663 healthy sc_H2 Pericentral LSEC (0.8,0.9]
219 0.887891276911655 healthy sc_H2 Pericentral LSEC (0.8,0.9]
220 0.829243600593912 healthy sc_H2 Pericentral LSEC (0.8,0.9]
221 0.884921774313289 healthy sc_H2 Pericentral LSEC (0.8,0.9]
222 0.844833489235338 healthy sc_H2 Pericentral LSEC (0.8,0.9]
223 0.914616800296956 healthy sc_H2 Pericentral LSEC (0.9,1]
224 0.876013266518189 healthy sc_H2 Pericentral LSEC (0.8,0.9]
225 0.9910814922049 healthy sc_H2 Pericentral LSEC (0.9,1]
226 0.907193043801039 healthy sc_H2 Pericentral LSEC (0.9,1]
227 0.795094320712695 healthy sc_H2 Pericentral LSEC (0.7,0.8]
228 0.921298181143281 healthy sc_H2 Pericentral LSEC (0.9,1]
229 0.950250831477357 healthy sc_H2 Pericentral LSEC (0.9,1]
230 0.798063823311062 healthy sc_H2 Pericentral LSEC (0.7,0.8]
231 0.694131232368226 healthy sc_H2 Pericentral LSEC (0.6,0.7]
232 0.618408916109874 healthy sc_H2 Pericentral LSEC (0.6,0.7]
233 0.616181789161099 healthy sc_H2 Pericentral LSEC (0.6,0.7]
234 0.556791737193764 healthy sc_H2 Midzonal LSEC (0.5,0.6]
235 0.721599131403118 healthy sc_H2 Pericentral LSEC (0.7,0.8]
236 0.637710682999258 healthy sc_H2 Pericentral LSEC (0.6,0.7]
237 0.576093504083148 healthy sc_H2 Pericentral LSEC (0.5,0.6]
238 0.741643273942094 healthy sc_H2 Pericentral LSEC (0.7,0.8]
239 0.723826258351893 healthy sc_H2 Pericentral LSEC (0.7,0.8]
240 0.580547757980698 healthy sc_H2 Pericentral LSEC (0.5,0.6]
241 0.639937809948033 healthy sc_H2 Pericentral LSEC (0.6,0.7]
242 0.654785322939866 healthy sc_H2 Pericentral LSEC (0.6,0.7]
243 0.621378418708241 healthy sc_H2 Pericentral LSEC (0.6,0.7]
244 0.755748411284336 healthy sc_H2 Pericentral LSEC (0.7,0.8]
245 0.615439413511507 healthy sc_H2 Pericentral LSEC (0.6,0.7]
246 0.78395868596882 healthy sc_H2 Pericentral LSEC (0.7,0.8]
247 0.584259636228656 healthy sc_H2 Pericentral LSEC (0.5,0.6]
248 0.607273281365998 healthy sc_H2 Pericentral LSEC (0.6,0.7]
249 0.597622397921307 healthy sc_H2 Pericentral LSEC (0.5,0.6]
250 0.729765263548627 healthy sc_H2 Pericentral LSEC (0.7,0.8]
251 0.778019680772086 healthy sc_H2 Pericentral LSEC (0.7,0.8]
252 0.68299559762435 healthy sc_H2 Pericentral LSEC (0.6,0.7]
253 0.619151291759465 healthy sc_H2 Midzonal LSEC (0.6,0.7]
254 0.719372004454343 healthy sc_H2 Pericentral LSEC (0.7,0.8]
255 0.682253221974759 healthy sc_H2 Pericentral LSEC (0.6,0.7]
256 0.561988366740906 healthy sc_H2 Midzonal LSEC (0.5,0.6]
257 0.611727535263549 healthy sc_H2 Pericentral LSEC (0.6,0.7]
258 0.627317423904974 healthy sc_H2 Pericentral LSEC (0.6,0.7]
259 0.552337483296214 healthy sc_H2 Midzonal LSEC (0.5,0.6]
260 0.304384016332591 healthy sc_H2 Midzonal LSEC (0.3,0.4]
261 0.443208262806236 healthy sc_H2 Midzonal LSEC (0.4,0.5]
262 0.3392756718634 healthy sc_H2 Midzonal LSEC (0.3,0.4]
263 0.402377602078693 healthy sc_H2 Midzonal LSEC (0.4,0.5]
264 0.260583853006682 healthy sc_H2 Midzonal LSEC (0.2,0.3]
265 0.370455449146251 healthy sc_H2 Midzonal LSEC (0.3,0.4]
266 0.426875998515219 healthy sc_H2 Midzonal LSEC (0.4,0.5]
267 0.425391247216036 healthy sc_H2 Midzonal LSEC (0.4,0.5]
268 0.342987550111359 healthy sc_H2 Midzonal LSEC (0.3,0.4]
269 0.20267855233853 healthy sc_H2 Midzonal LSEC (0.2,0.3]
270 0.241282086117298 healthy sc_H2 Midzonal LSEC (0.2,0.3]
271 0.3214586562732 healthy sc_H2 Midzonal LSEC (0.3,0.4]
272 0.279885619896065 healthy sc_H2 Periportal LSEC (0.2,0.3]
273 0.265038106904232 healthy sc_H2 Midzonal LSEC (0.2,0.3]
274 0.371197824795843 healthy sc_H2 Midzonal LSEC (0.3,0.4]
275 0.278400868596882 healthy sc_H2 Midzonal LSEC (0.2,0.3]
276 0.406089480326652 healthy sc_H2 Midzonal LSEC (0.4,0.5]
277 0.360804565701559 healthy sc_H2 Midzonal LSEC (0.3,0.4]
278 0.346699428359317 healthy sc_H2 Midzonal LSEC (0.3,0.4]
279 0.416482739420935 healthy sc_H2 Midzonal LSEC (0.4,0.5]
280 0.25093296956199 healthy sc_H2 Midzonal LSEC (0.2,0.3]
281 0.398665723830735 healthy sc_H2 Midzonal LSEC (0.3,0.4]
282 0.464737156644395 healthy sc_H2 Midzonal LSEC (0.4,0.5]
283 0.28656700074239 healthy sc_H2 Midzonal LSEC (0.2,0.3]
284 0.351896057906459 healthy sc_H2 Midzonal LSEC (0.3,0.4]
285 0.285824625092799 healthy sc_H2 Periportal LSEC (0.2,0.3]
286 0.340760423162584 healthy sc_H2 Midzonal LSEC (0.3,0.4]
287 0.177437780252413 healthy sc_H2 Midzonal LSEC (0.1,0.2]
288 0.446177765404603 healthy sc_H2 Midzonal LSEC (0.4,0.5]
289 0.443950638455828 healthy sc_H2 Midzonal LSEC (0.4,0.5]
290 0.401635226429102 healthy sc_H2 Midzonal LSEC (0.4,0.5]
291 0.407574231625835 healthy sc_H2 Midzonal LSEC (0.4,0.5]
292 0.288051752041574 healthy sc_H2 Midzonal LSEC (0.2,0.3]
293 0.366743570898293 healthy sc_H2 Midzonal LSEC (0.3,0.4]
294 0.440981135857461 healthy sc_H2 Midzonal LSEC (0.4,0.5]
295 0.28211274684484 healthy sc_H2 Midzonal LSEC (0.2,0.3]
296 0.329624788418708 healthy sc_H2 Midzonal LSEC (0.3,0.4]
297 0.361546941351151 healthy sc_H2 Midzonal LSEC (0.3,0.4]
298 0.424648871566444 healthy sc_H2 Midzonal LSEC (0.4,0.5]
299 0.472903288789904 healthy sc_H2 Midzonal LSEC (0.4,0.5]
300 0.323685783221975 healthy sc_H2 Midzonal LSEC (0.3,0.4]
301 0.337790920564217 healthy sc_H2 Midzonal LSEC (0.3,0.4]
302 0.397180972531552 healthy sc_H2 Midzonal LSEC (0.3,0.4]
303 0.463252405345212 healthy sc_H2 Midzonal LSEC (0.4,0.5]
304 0.435042130660728 healthy sc_H2 Midzonal LSEC (0.4,0.5]
305 0.203420927988122 healthy sc_H2 Midzonal LSEC (0.2,0.3]
306 0.491462680029696 healthy sc_H2 Midzonal LSEC (0.4,0.5]
307 0.490720304380104 healthy sc_H2 Midzonal LSEC (0.4,0.5]
308 0.455828648849295 healthy sc_H2 Midzonal LSEC (0.4,0.5]
309 0.430587876763177 healthy sc_H2 Midzonal LSEC (0.4,0.5]
310 0.588713890126206 healthy sc_H2 Midzonal LSEC (0.5,0.6]
311 0.613212286562732 healthy sc_H2 Pericentral LSEC (0.6,0.7]
312 0.61246991091314 healthy sc_H2 Pericentral LSEC (0.6,0.7]
313 0.518188203414996 healthy sc_H2 Midzonal LSEC (0.5,0.6]
314 0.547140853749072 healthy sc_H2 Midzonal LSEC (0.5,0.6]
315 0.39643859688196 healthy sc_H2 Midzonal LSEC (0.3,0.4]
316 0.421679368968077 healthy sc_H2 Midzonal LSEC (0.4,0.5]
317 0.593168144023757 healthy sc_H2 Pericentral LSEC (0.5,0.6]
318 0.630286926503341 healthy sc_H2 Midzonal LSEC (0.6,0.7]
319 0.549367980697847 healthy sc_H2 Midzonal LSEC (0.5,0.6]
320 0.505567817371938 healthy sc_H2 Midzonal LSEC (0.5,0.6]
321 0.570896874536006 healthy sc_H2 Midzonal LSEC (0.5,0.6]
322 0.0712780623608018 healthy sc_H2 Periportal LSEC (-0.00099,0.1]
323 0.0178270155902004 healthy sc_H2 Periportal LSEC (-0.00099,0.1]
324 0.175953028953229 healthy sc_H2 Midzonal LSEC (0.1,0.2]
325 0.092064580549369 healthy sc_H2 Periportal LSEC (-0.00099,0.1]
326 0.0237660207869339 healthy sc_H2 Periportal LSEC (-0.00099,0.1]
327 0.0126303860430587 healthy sc_H2 Periportal LSEC (-0.00099,0.1]
328 0.0438101633259094 healthy sc_H2 Periportal LSEC (-0.00099,0.1]
329 0.0148575129918337 healthy sc_H2 Periportal LSEC (-0.00099,0.1]
330 0.158136013363029 healthy sc_H2 Midzonal LSEC (0.1,0.2]
331 0.0482644172234595 healthy sc_H2 Periportal LSEC (-0.00099,0.1]
332 0.00966088344469191 healthy sc_H2 Periportal LSEC (-0.00099,0.1]
333 0.167044521158129 healthy sc_H2 Midzonal LSEC (0.1,0.2]
334 0.0245083964365256 healthy sc_H2 Periportal LSEC (-0.00099,0.1]
335 0.0749899406087602 healthy sc_H2 Periportal LSEC (-0.00099,0.1]
336 0.124729109131403 healthy sc_H2 Periportal LSEC (0.1,0.2]
337 0.239797334818114 healthy sc_H2 Midzonal LSEC (0.2,0.3]
338 0.135122368225687 healthy sc_H2 Midzonal LSEC (0.1,0.2]
339 0.158878389012621 healthy sc_H2 Midzonal LSEC (0.1,0.2]
340 0.154424135115071 healthy sc_H2 Periportal LSEC (0.1,0.2]
341 0.06608143281366 healthy sc_H2 Periportal LSEC (-0.00099,0.1]
342 0.051976295471418 healthy sc_H2 Periportal LSEC (-0.00099,0.1]
343 0.0475220415738679 healthy sc_H2 Periportal LSEC (-0.00099,0.1]
344 0.131410489977728 healthy sc_H2 Midzonal LSEC (0.1,0.2]
345 0.144030876020787 healthy sc_H2 Midzonal LSEC (0.1,0.2]
346 0.0898374536005939 healthy sc_H2 Periportal LSEC (-0.00099,0.1]
347 0.0193117668893838 healthy sc_H2 Periportal LSEC (-0.00099,0.1]
348 0.0757323162583519 healthy sc_H2 Periportal LSEC (-0.00099,0.1]
349 0.162590267260579 healthy sc_H2 Midzonal LSEC (0.1,0.2]
350 0.14551562731997 healthy sc_H2 Midzonal LSEC (0.1,0.2]
351 0.155908886414254 healthy sc_H2 Midzonal LSEC (0.1,0.2]
352 0.0957764587973274 healthy sc_H2 Periportal LSEC (-0.00099,0.1]
353 0.194512420193022 healthy sc_H2 Midzonal LSEC (0.1,0.2]
354 0.122501982182628 healthy sc_H2 Midzonal LSEC (0.1,0.2]
355 0.200451425389755 healthy sc_H2 Midzonal LSEC (0.2,0.3]
356 0.0445525389755011 healthy sc_H2 Periportal LSEC (-0.00099,0.1]
357 0.119532479584261 healthy sc_H2 Periportal LSEC (0.1,0.2]
358 0.181892034149963 healthy sc_H2 Midzonal LSEC (0.1,0.2]
359 0.197481922791388 healthy sc_H2 Midzonal LSEC (0.1,0.2]
360 0.0594000519673348 healthy sc_H2 Periportal LSEC (-0.00099,0.1]
361 0.210844684484039 healthy sc_H2 Periportal LSEC (0.2,0.3]
362 0.0341592798812175 healthy sc_H2 Periportal LSEC (-0.00099,0.1]
363 0.138091870824053 healthy sc_H2 Midzonal LSEC (0.1,0.2]
364 0.0883527023014106 healthy sc_H2 Periportal LSEC (-0.00099,0.1]
365 0.0415830363771344 healthy sc_H2 Periportal LSEC (-0.00099,0.1]
366 0.0831560727542688 healthy sc_H2 Periportal LSEC (-0.00099,0.1]
367 0.0616271789161099 healthy sc_H2 Periportal LSEC (-0.00099,0.1]
368 0.0512339198218263 healthy sc_H2 Periportal LSEC (-0.00099,0.1]
369 0.508537319970304 healthy sc_H2 Midzonal LSEC (0.5,0.6]
370 0.434299755011136 healthy sc_H2 Midzonal LSEC (0.4,0.5]
371 0.545656102449889 healthy sc_H2 Midzonal LSEC (0.5,0.6]
372 0.509279695619896 healthy sc_H2 Midzonal LSEC (0.5,0.6]
373 0.564957869339273 healthy sc_H2 Pericentral LSEC (0.5,0.6]
374 0.562730742390497 healthy sc_H2 Midzonal LSEC (0.5,0.6]
375 0.473645664439495 healthy sc_H2 Midzonal LSEC (0.4,0.5]
376 0.536747594654788 healthy sc_H2 Midzonal LSEC (0.5,0.6]
377 0.501855939123979 healthy sc_H2 Midzonal LSEC (0.5,0.6]
378 0.52858146250928 healthy sc_H2 Midzonal LSEC (0.5,0.6]
379 0.628059799554566 healthy sc_H2 Pericentral LSEC (0.6,0.7]
380 0.577578255382331 healthy sc_H2 Midzonal LSEC (0.5,0.6]
381 0.489977928730512 healthy sc_H2 Midzonal LSEC (0.4,0.5]
382 0.527096711210097 healthy sc_H2 Midzonal LSEC (0.5,0.6]
383 0.52412720861173 healthy sc_H2 Midzonal LSEC (0.5,0.6]
384 0.737931395694135 healthy sc_H2 Periportal LSEC (0.7,0.8]
385 0.152197008166295 healthy sc_H2 Periportal LSEC (0.1,0.2]
386 0.160363140311804 healthy sc_H2 Midzonal LSEC (0.1,0.2]
387 0.34372992576095 healthy sc_H2 Midzonal LSEC (0.3,0.4]
388 0.0163422642910171 healthy sc_H2 Periportal LSEC (-0.00099,0.1]
389 0.169271648106904 healthy sc_H2 Midzonal LSEC (0.1,0.2]
390 0.0267355233853007 healthy sc_H2 Periportal LSEC (-0.00099,0.1]
391 0.524869584261321 healthy sc_H2 Midzonal LSEC (0.5,0.6]
392 0.394953845582777 healthy sc_H2 Midzonal LSEC (0.3,0.4]
393 0.109139220489978 healthy sc_H2 Periportal LSEC (0.1,0.2]
394 0.0972612100965108 healthy sc_H2 Periportal LSEC (-0.00099,0.1]
395 0.622120794357832 healthy sc_H2 Midzonal LSEC (0.6,0.7]
396 0.21604131403118 healthy sc_H2 Midzonal LSEC (0.2,0.3]
397 0.135864743875278 healthy sc_H2 Periportal LSEC (0.1,0.2]
398 0.0326745285820342 healthy sc_H2 Periportal LSEC (-0.00099,0.1]
399 0.384560586488493 healthy sc_H2 Midzonal LSEC (0.3,0.4]
400 0.0994883370452858 healthy sc_H2 Periportal LSEC (-0.00099,0.1]
401 0.568669747587231 healthy sc_H2 Midzonal LSEC (0.5,0.6]
402 0.0935493318485524 healthy sc_H2 Periportal LSEC (-0.00099,0.1]
403 0.497401685226429 healthy sc_H2 Midzonal LSEC (0.4,0.5]
404 0.299929762435041 healthy sc_H2 Midzonal LSEC (0.2,0.3]
405 0.179664907201188 healthy sc_H2 Midzonal LSEC (0.1,0.2]
406 0.263553355605048 healthy sc_H2 Midzonal LSEC (0.2,0.3]
407 0.575351128433556 healthy sc_H2 Midzonal LSEC (0.5,0.6]
408 0.538974721603563 healthy sc_H2 Midzonal LSEC (0.5,0.6]
409 0.108396844840386 healthy sc_H2 Periportal LSEC (0.1,0.2]
410 0.340018047512992 healthy sc_H2 Periportal LSEC (0.3,0.4]
411 0.14996988121752 healthy sc_H2 Midzonal LSEC (0.1,0.2]
412 0.185603912397921 healthy sc_H2 Midzonal LSEC (0.1,0.2]
413 0.137349495174462 healthy sc_H2 Midzonal LSEC (0.1,0.2]
414 0.178180155902004 healthy sc_H2 Midzonal LSEC (0.1,0.2]
415 0.224949821826281 healthy sc_H2 Midzonal LSEC (0.2,0.3]
416 0.237570207869339 healthy sc_H2 Midzonal LSEC (0.2,0.3]
417 0.106912093541203 healthy sc_H2 Periportal LSEC (0.1,0.2]
418 0.204163303637713 healthy sc_H2 Midzonal LSEC (0.2,0.3]
419 0.512249198218263 healthy sc_H3 Midzonal LSEC (0.5,0.6]
420 0.418709866369711 healthy sc_H3 Midzonal LSEC (0.4,0.5]
421 0.821077468448404 healthy sc_H3 Pericentral LSEC (0.8,0.9]
422 0.667405708982925 healthy sc_H3 Pericentral LSEC (0.6,0.7]
423 0.714175374907201 healthy sc_H3 Pericentral LSEC (0.7,0.8]
424 0.771338299925761 healthy sc_H3 Pericentral LSEC (0.7,0.8]
425 0.87230138827023 healthy sc_H3 Pericentral LSEC (0.8,0.9]
426 0.663693830734967 healthy sc_H3 Pericentral LSEC (0.6,0.7]
427 0.773565426874536 healthy sc_H3 Pericentral LSEC (0.7,0.8]
428 0.570154498886414 healthy sc_H3 Midzonal LSEC (0.5,0.6]
429 0.903481165553081 healthy sc_H3 Pericentral LSEC (0.9,1]
430 0.59465289532294 healthy sc_H3 Midzonal LSEC (0.5,0.6]
431 0.948766080178174 healthy sc_H3 Pericentral LSEC (0.9,1]
432 0.822562219747587 healthy sc_H3 Pericentral LSEC (0.8,0.9]
433 0.718629628804751 healthy sc_H3 Pericentral LSEC (0.7,0.8]
434 0.87675564216778 healthy sc_H3 Pericentral LSEC (0.8,0.9]
435 0.745355152190052 healthy sc_H3 Pericentral LSEC (0.7,0.8]
436 0.85448437268003 healthy sc_H3 Pericentral LSEC (0.8,0.9]
437 0.909420170749814 healthy sc_H3 Pericentral LSEC (0.9,1]
438 0.723083882702301 healthy sc_H3 Pericentral LSEC (0.7,0.8]
439 0.804745204157387 healthy sc_H3 Pericentral LSEC (0.8,0.9]
440 0.910904922048998 healthy sc_H3 Pericentral LSEC (0.9,1]
441 0.897542160356347 healthy sc_H3 Pericentral LSEC (0.8,0.9]
442 0.633998804751299 healthy sc_H3 Pericentral LSEC (0.6,0.7]
443 0.553822234595397 healthy sc_H3 Midzonal LSEC (0.5,0.6]
444 0.968067847067558 healthy sc_H3 Pericentral LSEC (0.9,1]
445 0.757975538233111 healthy sc_H3 Pericentral LSEC (0.7,0.8]
446 0.565700244988864 healthy sc_H3 Midzonal LSEC (0.5,0.6]
447 0.798806198960653 healthy sc_H3 Pericentral LSEC (0.7,0.8]
448 0.587229138827023 healthy sc_H3 Midzonal LSEC (0.5,0.6]
449 0.680768470675575 healthy sc_H3 Pericentral LSEC (0.6,0.7]
450 0.794351945063103 healthy sc_H3 Pericentral LSEC (0.7,0.8]
451 0.770595924276169 healthy sc_H3 Pericentral LSEC (0.7,0.8]
452 0.645134439495175 healthy sc_H3 Pericentral LSEC (0.6,0.7]
453 0.905708292501856 healthy sc_H3 Pericentral LSEC (0.9,1]
454 0.686707475872309 healthy sc_H3 Pericentral LSEC (0.6,0.7]
455 0.728280512249443 healthy sc_H3 Pericentral LSEC (0.7,0.8]
456 0.604303778767632 healthy sc_H3 Midzonal LSEC (0.6,0.7]
457 0.878982769116555 healthy sc_H3 Pericentral LSEC (0.8,0.9]
458 0.837409732739421 healthy sc_H3 Pericentral LSEC (0.8,0.9]
459 0.72679576095026 healthy sc_H3 Pericentral LSEC (0.7,0.8]
460 0.712690623608018 healthy sc_H3 Pericentral LSEC (0.7,0.8]
461 0.793609569413512 healthy sc_H3 Pericentral LSEC (0.7,0.8]
462 0.671859962880475 healthy sc_H3 Pericentral LSEC (0.6,0.7]
463 0.839636859688196 healthy sc_H3 Pericentral LSEC (0.8,0.9]
464 0.675571841128434 healthy sc_H3 Pericentral LSEC (0.6,0.7]
465 0.708978745360059 healthy sc_H3 Pericentral LSEC (0.7,0.8]
466 0.939115196733482 healthy sc_H3 Pericentral LSEC (0.9,1]
467 0.715660126206385 healthy sc_H3 Pericentral LSEC (0.7,0.8]
468 0.833697854491462 healthy sc_H3 Pericentral LSEC (0.8,0.9]
469 0.78841293986637 healthy sc_H3 Pericentral LSEC (0.7,0.8]
470 0.677798968077209 healthy sc_H3 Pericentral LSEC (0.6,0.7]
471 0.610985159613957 healthy sc_H3 Midzonal LSEC (0.6,0.7]
472 0.806972331106162 healthy sc_H3 Pericentral LSEC (0.8,0.9]
473 0.700812613214551 healthy sc_H3 Pericentral LSEC (0.7,0.8]
474 0.855969123979213 healthy sc_H3 Pericentral LSEC (0.8,0.9]
475 0.825531722345954 healthy sc_H3 Pericentral LSEC (0.8,0.9]
476 0.762429792130661 healthy sc_H3 Pericentral LSEC (0.7,0.8]
477 0.561245991091314 healthy sc_H3 Midzonal LSEC (0.5,0.6]
478 0.590941017074981 healthy sc_H3 Midzonal LSEC (0.5,0.6]
479 0.816623214550854 healthy sc_H3 Pericentral LSEC (0.8,0.9]
480 0.647361566443949 healthy sc_H3 Pericentral LSEC (0.6,0.7]
481 0.668890460282108 healthy sc_H3 Pericentral LSEC (0.6,0.7]
482 0.58574438752784 healthy sc_H3 Midzonal LSEC (0.5,0.6]
483 0.59910714922049 healthy sc_H3 Pericentral LSEC (0.5,0.6]
484 0.573866377134373 healthy sc_H3 Midzonal LSEC (0.5,0.6]
485 0.639195434298441 healthy sc_H3 Pericentral LSEC (0.6,0.7]
486 0.515961076466221 healthy sc_H3 Midzonal LSEC (0.5,0.6]
487 0.530808589458055 healthy sc_H3 Midzonal LSEC (0.5,0.6]
488 0.550110356347439 healthy sc_H3 Midzonal LSEC (0.5,0.6]
489 0.623605545657016 healthy sc_H3 Pericentral LSEC (0.6,0.7]
490 0.944311826280624 healthy sc_H3 Pericentral LSEC (0.9,1]
491 0.631771677802524 healthy sc_H3 Pericentral LSEC (0.6,0.7]
492 0.569412123236823 healthy sc_H3 Pericentral LSEC (0.5,0.6]
493 0.58129013363029 healthy sc_H3 Midzonal LSEC (0.5,0.6]
494 0.573124001484781 healthy sc_H3 Midzonal LSEC (0.5,0.6]
495 0.659981952487008 healthy sc_H3 Pericentral LSEC (0.6,0.7]
496 0.620636043058649 healthy sc_H3 Midzonal LSEC (0.6,0.7]
497 0.592425768374165 healthy sc_H3 Pericentral LSEC (0.5,0.6]
498 0.643649688195991 healthy sc_H3 Pericentral LSEC (0.6,0.7]
499 0.631029302152933 healthy sc_H3 Pericentral LSEC (0.6,0.7]
500 0.45805577579807 healthy sc_H3 Midzonal LSEC (0.4,0.5]
501 0.619893667409057 healthy sc_H3 Pericentral LSEC (0.6,0.7]
502 0.662209079435783 healthy sc_H3 Pericentral LSEC (0.6,0.7]
503 0.587971514476615 healthy sc_H3 Pericentral LSEC (0.5,0.6]
504 0.596137646622123 healthy sc_H3 Pericentral LSEC (0.5,0.6]
505 0.541201848552339 healthy sc_H3 Midzonal LSEC (0.5,0.6]
506 0.691161729769859 healthy sc_H3 Pericentral LSEC (0.6,0.7]
507 0.635483556050483 healthy sc_H3 Pericentral LSEC (0.6,0.7]
508 0.625832672605791 healthy sc_H3 Pericentral LSEC (0.6,0.7]
509 0.460282902746845 healthy sc_H3 Midzonal LSEC (0.4,0.5]
510 0.60801565701559 healthy sc_H3 Midzonal LSEC (0.6,0.7]
511 0.51521870081663 healthy sc_H3 Midzonal LSEC (0.5,0.6]
512 0.481069420935412 healthy sc_H3 Midzonal LSEC (0.4,0.5]
513 0.622863170007424 healthy sc_H3 Pericentral LSEC (0.6,0.7]
514 0.703039740163326 healthy sc_H3 Pericentral LSEC (0.7,0.8]
515 0.814396087602079 healthy sc_H3 Pericentral LSEC (0.8,0.9]
516 0.85003011878248 healthy sc_H3 Pericentral LSEC (0.8,0.9]
517 0.734219517446177 healthy sc_H3 Pericentral LSEC (0.7,0.8]
518 0.844091113585746 healthy sc_H3 Pericentral LSEC (0.8,0.9]
519 0.752778908685969 healthy sc_H3 Pericentral LSEC (0.7,0.8]
520 0.705266867112101 healthy sc_H3 Pericentral LSEC (0.7,0.8]
521 0.838894484038604 healthy sc_H3 Pericentral LSEC (0.8,0.9]
522 0.751294157386786 healthy sc_H3 Pericentral LSEC (0.7,0.8]
523 0.941342323682257 healthy sc_H3 Pericentral LSEC (0.9,1]
524 0.865620007423905 healthy sc_H3 Pericentral LSEC (0.8,0.9]
525 0.826274097995546 healthy sc_H3 Pericentral LSEC (0.8,0.9]
526 0.698585486265776 healthy sc_H3 Pericentral LSEC (0.6,0.7]
527 0.641422561247216 healthy sc_H3 Pericentral LSEC (0.6,0.7]
528 0.783216310319228 healthy sc_H3 Pericentral LSEC (0.7,0.8]
529 0.755006035634744 healthy sc_H3 Pericentral LSEC (0.7,0.8]
530 0.800290950259837 healthy sc_H3 Pericentral LSEC (0.8,0.9]
531 0.725311009651076 healthy sc_H3 Pericentral LSEC (0.7,0.8]
532 0.777277305122494 healthy sc_H3 Pericentral LSEC (0.7,0.8]
533 0.922782932442465 healthy sc_H3 Pericentral LSEC (0.9,1]
534 0.801033325909428 healthy sc_H3 Pericentral LSEC (0.8,0.9]
535 0.870074261321455 healthy sc_H3 Pericentral LSEC (0.8,0.9]
536 0.871559012620639 healthy sc_H3 Pericentral LSEC (0.8,0.9]
537 0.692646481069042 healthy sc_H3 Pericentral LSEC (0.6,0.7]
538 0.80177570155902 healthy sc_H3 Pericentral LSEC (0.8,0.9]
539 0.697843110616184 healthy sc_H3 Pericentral LSEC (0.6,0.7]
540 0.743128025241277 healthy sc_H3 Pericentral LSEC (0.7,0.8]
541 0.843348737936154 healthy sc_H3 Pericentral LSEC (0.8,0.9]
542 0.809199458054937 healthy sc_H3 Pericentral LSEC (0.8,0.9]
543 0.927237186340015 healthy sc_H3 Pericentral LSEC (0.9,1]
544 0.864877631774313 healthy sc_H3 Pericentral LSEC (0.8,0.9]
545 0.813653711952487 healthy sc_H3 Pericentral LSEC (0.8,0.9]
546 0.808457082405345 healthy sc_H3 Pericentral LSEC (0.8,0.9]
547 0.765399294729028 healthy sc_H3 Pericentral LSEC (0.7,0.8]
548 0.849287743132888 healthy sc_H3 Pericentral LSEC (0.8,0.9]
549 0.72234150705271 healthy sc_H3 Pericentral LSEC (0.7,0.8]
550 0.736446644394952 healthy sc_H3 Pericentral LSEC (0.7,0.8]
551 0.896057409057164 healthy sc_H3 Pericentral LSEC (0.8,0.9]
552 0.838152108389013 healthy sc_H3 Pericentral LSEC (0.8,0.9]
553 0.644392063845583 healthy sc_H3 Pericentral LSEC (0.6,0.7]
554 0.758717913882702 healthy sc_H3 Pericentral LSEC (0.7,0.8]
555 0.753521284335561 healthy sc_H3 Pericentral LSEC (0.7,0.8]
556 0.689676978470676 healthy sc_H3 Pericentral LSEC (0.6,0.7]
557 0.961386466221232 healthy sc_H3 Pericentral LSEC (0.9,1]
558 0.900511662954714 healthy sc_H3 Pericentral LSEC (0.9,1]
559 0.711205872308834 healthy sc_H3 Pericentral LSEC (0.7,0.8]
560 0.936145694135115 healthy sc_H3 Pericentral LSEC (0.9,1]
561 0.928721937639198 healthy sc_H3 Pericentral LSEC (0.9,1]
562 0.688192227171492 healthy sc_H3 Pericentral LSEC (0.6,0.7]
563 0.780246807720861 healthy sc_H3 Pericentral LSEC (0.7,0.8]
564 0.636225931700074 healthy sc_H3 Pericentral LSEC (0.6,0.7]
565 0.879725144766147 healthy sc_H3 Pericentral LSEC (0.8,0.9]
566 0.752036533036377 healthy sc_H3 Pericentral LSEC (0.7,0.8]
567 0.829985976243504 healthy sc_H3 Pericentral LSEC (0.8,0.9]
568 0.819592717149221 healthy sc_H3 Pericentral LSEC (0.8,0.9]
569 0.81068420935412 healthy sc_H3 Pericentral LSEC (0.8,0.9]
570 0.917586302895323 healthy sc_H3 Pericentral LSEC (0.9,1]
571 0.79286719376392 healthy sc_H3 Pericentral LSEC (0.7,0.8]
572 0.789155315515961 healthy sc_H3 Pericentral LSEC (0.7,0.8]
573 0.831470727542687 healthy sc_H3 Pericentral LSEC (0.8,0.9]
574 0.904965916852264 healthy sc_H3 Pericentral LSEC (0.9,1]
575 0.697100734966593 healthy sc_H3 Pericentral LSEC (0.6,0.7]
576 0.634741180400891 healthy sc_H3 Pericentral LSEC (0.6,0.7]
577 0.811426585003712 healthy sc_H3 Pericentral LSEC (0.8,0.9]
578 0.763172167780252 healthy sc_H3 Pericentral LSEC (0.7,0.8]
579 0.706009242761693 healthy sc_H3 Pericentral LSEC (0.7,0.8]
580 0.88120989606533 healthy sc_H3 Pericentral LSEC (0.8,0.9]
581 0.855226748329621 healthy sc_H3 Pericentral LSEC (0.8,0.9]
582 0.892345530809206 healthy sc_H3 Pericentral LSEC (0.8,0.9]
583 0.703782115812918 healthy sc_H3 Pericentral LSEC (0.7,0.8]
584 0.665920957683742 healthy sc_H3 Pericentral LSEC (0.6,0.7]
585 0.668148084632517 healthy sc_H3 Pericentral LSEC (0.6,0.7]
586 0.840379235337788 healthy sc_H3 Pericentral LSEC (0.8,0.9]
587 0.842606362286563 healthy sc_H3 Pericentral LSEC (0.8,0.9]
588 0.848545367483296 healthy sc_H3 Pericentral LSEC (0.8,0.9]
589 0.896799784706756 healthy sc_H3 Pericentral LSEC (0.8,0.9]
590 0.636968307349666 healthy sc_H3 Pericentral LSEC (0.6,0.7]
591 0.688934602821084 healthy sc_H3 Pericentral LSEC (0.6,0.7]
592 0.710463496659243 healthy sc_H3 Pericentral LSEC (0.7,0.8]
593 0.708236369710468 healthy sc_H3 Pericentral LSEC (0.7,0.8]
594 0.683737973273942 healthy sc_H3 Pericentral LSEC (0.6,0.7]
595 0.691904105419451 healthy sc_H3 Pericentral LSEC (0.6,0.7]
596 0.80622995545657 healthy sc_H3 Pericentral LSEC (0.8,0.9]
597 0.702297364513734 healthy sc_H3 Pericentral LSEC (0.7,0.8]
598 0.727538136599852 healthy sc_H3 Pericentral LSEC (0.7,0.8]
599 0.67408708982925 healthy sc_H3 Pericentral LSEC (0.6,0.7]
600 0.649588693392725 healthy sc_H3 Pericentral LSEC (0.6,0.7]
601 0.648846317743133 healthy sc_H3 Pericentral LSEC (0.6,0.7]
602 0.6785413437268 healthy sc_H3 Pericentral LSEC (0.6,0.7]
603 0.791382442464736 healthy sc_H3 Pericentral LSEC (0.7,0.8]
604 0.716402501855976 healthy sc_H3 Pericentral LSEC (0.7,0.8]
605 0.746839903489235 healthy sc_H3 Pericentral LSEC (0.7,0.8]
606 0.681510846325167 healthy sc_H3 Pericentral LSEC (0.6,0.7]
607 0.925752435040831 healthy sc_H3 Pericentral LSEC (0.9,1]
608 0.671117587230883 healthy sc_H3 Midzonal LSEC (0.6,0.7]
609 0.873043763919822 healthy sc_H3 Pericentral LSEC (0.8,0.9]
610 0.860423377876763 healthy sc_H3 Pericentral LSEC (0.8,0.9]
611 0.657754825538233 healthy sc_H3 Midzonal LSEC (0.6,0.7]
612 0.707493994060876 healthy sc_H3 Midzonal LSEC (0.7,0.8]
613 0.945796577579807 healthy sc_H3 Pericentral LSEC (0.9,1]
614 0.632514053452116 healthy sc_H3 Midzonal LSEC (0.6,0.7]
615 0.898284536005939 healthy sc_H3 Pericentral LSEC (0.8,0.9]
616 0.874528515219005 healthy sc_H3 Pericentral LSEC (0.8,0.9]
617 0.805487579806978 healthy sc_H3 Pericentral LSEC (0.8,0.9]
618 0.766884046028211 healthy sc_H3 Pericentral LSEC (0.7,0.8]
619 0.538232345953972 healthy sc_H3 Midzonal LSEC (0.5,0.6]
620 0.71788725315516 healthy sc_H3 Pericentral LSEC (0.7,0.8]
621 0.233858329621381 healthy sc_H3 Midzonal LSEC (0.2,0.3]
622 0.239054959168523 healthy sc_H3 Midzonal LSEC (0.2,0.3]
623 0.377136829992576 healthy sc_H3 Midzonal LSEC (0.3,0.4]
624 0.152939383815887 healthy sc_H3 Midzonal LSEC (0.1,0.2]
625 0.525611959910913 healthy sc_H3 Midzonal LSEC (0.5,0.6]
626 0.38753008908686 healthy sc_H3 Midzonal LSEC (0.3,0.4]
627 0.374167327394209 healthy sc_H3 Midzonal LSEC (0.3,0.4]
628 0.478842293986637 healthy sc_H3 Midzonal LSEC (0.4,0.5]
629 0.261326228656273 healthy sc_H3 Periportal LSEC (0.2,0.3]
630 0.12769861172977 healthy sc_H3 Periportal LSEC (0.1,0.2]
631 0.591683392724573 healthy sc_H3 Midzonal LSEC (0.5,0.6]
632 0.0334169042316258 healthy sc_H3 Periportal LSEC (-0.00099,0.1]
633 0.379363956941351 healthy sc_H3 Midzonal LSEC (0.3,0.4]
634 0.487750801781737 healthy sc_H3 Midzonal LSEC (0.4,0.5]
635 0.470676161841128 healthy sc_H3 Midzonal LSEC (0.4,0.5]
636 0.484781299183371 healthy sc_H3 Midzonal LSEC (0.4,0.5]
637 0.534520467706013 healthy sc_H3 Midzonal LSEC (0.5,0.6]
638 0.275431365998515 healthy sc_H3 Midzonal LSEC (0.2,0.3]
639 0.134379992576095 healthy sc_H3 Periportal LSEC (0.1,0.2]
640 0.364516443949517 healthy sc_H3 Midzonal LSEC (0.3,0.4]
641 0.535262843355605 healthy sc_H3 Midzonal LSEC (0.5,0.6]
642 0.258356726057906 healthy sc_H3 Midzonal LSEC (0.2,0.3]
643 0.373424951744618 healthy sc_H3 Periportal LSEC (0.3,0.4]
644 0.567184996288048 healthy sc_H3 Midzonal LSEC (0.5,0.6]
645 0.214556562731997 healthy sc_H3 Midzonal LSEC (0.2,0.3]
646 0.482554172234595 healthy sc_H3 Midzonal LSEC (0.4,0.5]
647 0.47587279138827 healthy sc_H3 Midzonal LSEC (0.4,0.5]
648 0.290278878990349 healthy sc_H3 Midzonal LSEC (0.2,0.3]
649 0.281370371195249 healthy sc_H3 Midzonal LSEC (0.2,0.3]
650 0.406831855976244 healthy sc_H3 Midzonal LSEC (0.4,0.5]
651 0.201193801039347 healthy sc_H3 Midzonal LSEC (0.2,0.3]
652 0.216783689680772 healthy sc_H3 Midzonal LSEC (0.2,0.3]
653 0.229404075723831 healthy sc_H3 Midzonal LSEC (0.2,0.3]
654 0.225692197475872 healthy sc_H3 Midzonal LSEC (0.2,0.3]
655 0.450632019302153 healthy sc_H3 Midzonal LSEC (0.4,0.5]
656 0.106169717891611 healthy sc_H3 Periportal LSEC (0.1,0.2]
657 0.0623695545657016 healthy sc_H3 Periportal LSEC (-0.00099,0.1]
658 0.107654469190794 healthy sc_H3 Periportal LSEC (0.1,0.2]
659 0.500371187824796 healthy sc_H3 Midzonal LSEC (0.5,0.6]
660 0.533778092056422 healthy sc_H3 Midzonal LSEC (0.5,0.6]
661 0.227176948775056 healthy sc_H3 Midzonal LSEC (0.2,0.3]
662 0.0601424276169265 healthy sc_H3 Periportal LSEC (-0.00099,0.1]
663 0.341502798812175 healthy sc_H3 Midzonal LSEC (0.3,0.4]
664 0.46696428359317 healthy sc_H3 Midzonal LSEC (0.4,0.5]
665 0.0423254120267261 healthy sc_H3 Periportal LSEC (-0.00099,0.1]
666 0.0853831997030438 healthy sc_H3 Periportal LSEC (-0.00099,0.1]
667 0.0668238084632517 healthy sc_H3 Periportal LSEC (-0.00099,0.1]
668 0.228661700074239 healthy sc_H3 Midzonal LSEC (0.2,0.3]
669 0.567927371937639 healthy sc_H3 Periportal LSEC (0.5,0.6]
670 0.374909703043801 healthy sc_H3 Midzonal LSEC (0.3,0.4]
671 0.0393559094283593 healthy sc_H3 Periportal LSEC (-0.00099,0.1]
672 0.248705842613215 healthy sc_H3 Midzonal LSEC (0.2,0.3]
673 0.242024461766889 healthy sc_H3 Periportal LSEC (0.2,0.3]
674 0.601334276169265 healthy sc_H3 Midzonal LSEC (0.6,0.7]
675 0.516703452115813 healthy sc_H3 Midzonal LSEC (0.5,0.6]
676 0.293990757238307 healthy sc_H3 Midzonal LSEC (0.2,0.3]
677 0.199709049740163 healthy sc_H3 Midzonal LSEC (0.1,0.2]
678 0.256871974758723 healthy sc_H3 Midzonal LSEC (0.2,0.3]
679 0.204905679287305 healthy sc_H3 Periportal LSEC (0.2,0.3]
680 0.560503615441722 healthy sc_H3 Midzonal LSEC (0.5,0.6]
681 0.0408406607275427 healthy sc_H3 Periportal LSEC (-0.00099,0.1]
682 0.352638433556051 healthy sc_H3 Midzonal LSEC (0.3,0.4]
683 0.539717097253155 healthy sc_H3 Midzonal LSEC (0.5,0.6]
684 0.0690509354120267 healthy sc_H3 Periportal LSEC (-0.00099,0.1]
685 0.383818210838901 healthy sc_H3 Midzonal LSEC (0.3,0.4]
686 0.322201031922791 healthy sc_H3 Midzonal LSEC (0.3,0.4]
687 0.115820601336303 healthy sc_H3 Midzonal LSEC (0.1,0.2]
688 0.0980035857461024 healthy sc_H3 Periportal LSEC (-0.00099,0.1]
689 0.362289317000742 healthy sc_H3 Midzonal LSEC (0.3,0.4]
690 0.324428158871566 healthy sc_H3 Midzonal LSEC (0.3,0.4]
691 0.46251002969562 healthy sc_H3 Midzonal LSEC (0.4,0.5]
692 0.371940200445434 healthy sc_H3 Midzonal LSEC (0.3,0.4]
693 0.40980135857461 healthy sc_H3 Midzonal LSEC (0.4,0.5]
694 0.475130415738679 healthy sc_H3 Midzonal LSEC (0.4,0.5]
695 0.423906495916852 healthy sc_H3 Midzonal LSEC (0.4,0.5]
696 0.427618374164811 healthy sc_H3 Midzonal LSEC (0.4,0.5]
697 0.349668930957684 healthy sc_H3 Midzonal LSEC (0.3,0.4]
698 0.452859146250928 healthy sc_H3 Midzonal LSEC (0.4,0.5]
699 0.432815003711953 healthy sc_H3 Midzonal LSEC (0.4,0.5]
700 0.38307583518931 healthy sc_H3 Midzonal LSEC (0.3,0.4]
701 0.356350311804009 healthy sc_H3 Midzonal LSEC (0.3,0.4]
702 0.232373578322197 healthy sc_H3 Midzonal LSEC (0.2,0.3]
703 0.40534710467706 healthy sc_H3 Midzonal LSEC (0.4,0.5]
704 0.504825441722346 healthy sc_H3 Midzonal LSEC (0.5,0.6]
705 0.393469094283593 healthy sc_H3 Midzonal LSEC (0.3,0.4]
706 0.195997171492205 healthy sc_H3 Midzonal LSEC (0.1,0.2]
707 0.337048544914625 healthy sc_H3 Midzonal LSEC (0.3,0.4]
708 0.39198434298441 healthy sc_H3 Midzonal LSEC (0.3,0.4]
709 0.33482141796585 healthy sc_H3 Midzonal LSEC (0.3,0.4]
710 0.413513236822569 healthy sc_H3 Midzonal LSEC (0.4,0.5]
711 0.292506005939124 healthy sc_H3 Midzonal LSEC (0.2,0.3]
712 0.351153682256867 healthy sc_H3 Midzonal LSEC (0.3,0.4]
713 0.429103125463994 healthy sc_H3 Midzonal LSEC (0.4,0.5]
714 0.315519651076466 healthy sc_H3 Midzonal LSEC (0.3,0.4]
715 0.310323021529325 healthy sc_H3 Midzonal LSEC (0.3,0.4]
716 0.317746778025241 healthy sc_H3 Midzonal LSEC (0.3,0.4]
717 0.299187386785449 healthy sc_H3 Midzonal LSEC (0.2,0.3]
718 0.297702635486266 healthy sc_H3 Midzonal LSEC (0.2,0.3]
719 0.230888827023014 healthy sc_H3 Periportal LSEC (0.2,0.3]
720 0.31700440237565 healthy sc_H3 Midzonal LSEC (0.3,0.4]
721 0.403862353377877 healthy sc_H3 Midzonal LSEC (0.4,0.5]
722 0.510022071269488 healthy sc_H3 Midzonal LSEC (0.5,0.6]
723 0.335563793615442 healthy sc_H3 Midzonal LSEC (0.3,0.4]
724 0.314034899777283 healthy sc_H3 Midzonal LSEC (0.3,0.4]
725 0.415740363771344 healthy sc_H3 Midzonal LSEC (0.4,0.5]
726 0.353380809205642 healthy sc_H3 Midzonal LSEC (0.3,0.4]
727 0.459540527097253 healthy sc_H3 Midzonal LSEC (0.4,0.5]
728 0.325170534521158 healthy sc_H3 Midzonal LSEC (0.3,0.4]
729 0.390499591685226 healthy sc_H3 Midzonal LSEC (0.3,0.4]
730 0.409058982925019 healthy sc_H3 Midzonal LSEC (0.4,0.5]
731 0.378621581291759 healthy sc_H3 Midzonal LSEC (0.3,0.4]
732 0.366001195248701 healthy sc_H3 Midzonal LSEC (0.3,0.4]
733 0.54194422420193 healthy sc_H3 Midzonal LSEC (0.5,0.6]
734 0.295475508537491 healthy sc_H3 Midzonal LSEC (0.2,0.3]
735 0.382333459539718 healthy sc_H3 Midzonal LSEC (0.3,0.4]
736 0.291021254639941 healthy sc_H3 Midzonal LSEC (0.2,0.3]
737 0.54639847809948 healthy sc_H3 Midzonal LSEC (0.5,0.6]
738 0.354865560504826 healthy sc_H3 Midzonal LSEC (0.3,0.4]
739 0.201936176688938 healthy sc_H3 Midzonal LSEC (0.2,0.3]
740 0.308838270230141 healthy sc_H3 Midzonal LSEC (0.3,0.4]
741 0.357092687453601 healthy sc_H3 Midzonal LSEC (0.3,0.4]
742 0.288794127691166 healthy sc_H3 Midzonal LSEC (0.2,0.3]
743 0.377879205642168 healthy sc_H3 Midzonal LSEC (0.3,0.4]
744 0.412028485523385 healthy sc_H3 Midzonal LSEC (0.4,0.5]
745 0.26429573125464 healthy sc_H3 Midzonal LSEC (0.2,0.3]
746 0.283597498144024 healthy sc_H3 Midzonal LSEC (0.2,0.3]
747 0.305868767631774 healthy sc_H3 Midzonal LSEC (0.3,0.4]
748 0.452116770601336 healthy sc_H3 Midzonal LSEC (0.4,0.5]
749 0.280627995545657 healthy sc_H3 Midzonal LSEC (0.2,0.3]
750 0.235343080920564 healthy sc_H3 Midzonal LSEC (0.2,0.3]
751 0.313292524127691 healthy sc_H3 Midzonal LSEC (0.3,0.4]
752 0.302156889383816 healthy sc_H3 Midzonal LSEC (0.3,0.4]
753 0.448404892353378 healthy sc_H3 Midzonal LSEC (0.4,0.5]
754 0.363031692650334 healthy sc_H3 Midzonal LSEC (0.3,0.4]
755 0.342245174461767 healthy sc_H3 Midzonal LSEC (0.3,0.4]
756 0.300672138084633 healthy sc_H3 Midzonal LSEC (0.3,0.4]
757 0.422421744617669 healthy sc_H3 Midzonal LSEC (0.4,0.5]
758 0.274688990348924 healthy sc_H3 Midzonal LSEC (0.2,0.3]
759 0.19377004454343 healthy sc_H3 Midzonal LSEC (0.1,0.2]
760 0.269492360801782 healthy sc_H3 Midzonal LSEC (0.2,0.3]
761 0.265780482553823 healthy sc_H3 Midzonal LSEC (0.2,0.3]
762 0.357835063103192 healthy sc_H3 Midzonal LSEC (0.3,0.4]
763 0.0928069561989606 healthy sc_H3 Periportal LSEC (-0.00099,0.1]
764 0.334079042316258 healthy sc_H3 Midzonal LSEC (0.3,0.4]
765 0.240539710467706 healthy sc_H3 Periportal LSEC (0.2,0.3]
766 0.18486153674833 healthy sc_H3 Periportal LSEC (0.1,0.2]
767 0.187088663697105 healthy sc_H3 Periportal LSEC (0.1,0.2]
768 0.522642457312546 healthy sc_H3 Midzonal LSEC (0.5,0.6]
769 0.495916933927246 healthy sc_H3 Midzonal LSEC (0.4,0.5]
770 0.449889643652561 healthy sc_H3 Midzonal LSEC (0.4,0.5]
771 0.521900081662955 healthy sc_H3 Midzonal LSEC (0.5,0.6]
772 0.540459472902747 healthy sc_H3 Midzonal LSEC (0.5,0.6]
773 0.495174558277654 healthy sc_H3 Midzonal LSEC (0.4,0.5]
774 0.410543734224202 healthy sc_H3 Midzonal LSEC (0.4,0.5]
775 0.381591083890126 healthy sc_H3 Midzonal LSEC (0.3,0.4]
776 0.555306985894581 healthy sc_H3 Midzonal LSEC (0.5,0.6]
777 0.45360152190052 healthy sc_H3 Midzonal LSEC (0.4,0.5]
778 0.605046154417223 healthy sc_H3 Pericentral LSEC (0.6,0.7]
779 0.403119977728285 healthy sc_H3 Midzonal LSEC (0.4,0.5]
780 0.551595107646622 healthy sc_H3 Midzonal LSEC (0.5,0.6]
781 0.582774884929473 healthy sc_H3 Midzonal LSEC (0.5,0.6]
782 0.502598314773571 healthy sc_H3 Midzonal LSEC (0.5,0.6]
783 0.481811796585004 healthy sc_H3 Midzonal LSEC (0.4,0.5]
784 0.487008426132146 healthy sc_H3 Midzonal LSEC (0.4,0.5]
785 0.559018864142539 healthy sc_H3 Midzonal LSEC (0.5,0.6]
786 0.474388040089087 healthy sc_H3 Midzonal LSEC (0.4,0.5]
787 0.579063006681515 healthy sc_H3 Pericentral LSEC (0.5,0.6]
788 0.53748997030438 healthy sc_H3 Midzonal LSEC (0.5,0.6]
789 0.367485946547884 healthy sc_H3 Midzonal LSEC (0.3,0.4]
790 0.496659309576837 healthy sc_H3 Midzonal LSEC (0.4,0.5]
791 0.469933786191537 healthy sc_H3 Midzonal LSEC (0.4,0.5]
792 0.44469301410542 healthy sc_H3 Midzonal LSEC (0.4,0.5]
793 0.437269257609503 healthy sc_H3 Midzonal LSEC (0.4,0.5]
794 0.48032704528582 healthy sc_H3 Midzonal LSEC (0.4,0.5]
795 0.438754008908686 healthy sc_H3 Midzonal LSEC (0.4,0.5]
796 0.368970697847068 healthy sc_H3 Midzonal LSEC (0.3,0.4]
797 0.695615983667409 healthy sc_H3 Pericentral LSEC (0.6,0.7]
798 0.684480348923534 healthy sc_H3 Pericentral LSEC (0.6,0.7]
799 0.775050178173719 healthy sc_H3 Pericentral LSEC (0.7,0.8]
800 0.760945040831477 healthy sc_H3 Pericentral LSEC (0.7,0.8]
801 0.864135256124722 healthy sc_H3 Pericentral LSEC (0.8,0.9]
802 0.754263659985152 healthy sc_H3 Pericentral LSEC (0.7,0.8]
803 0.881952271714922 healthy sc_H3 Pericentral LSEC (0.8,0.9]
804 0.782473934669636 healthy sc_H3 Pericentral LSEC (0.7,0.8]
805 0.548625605048255 healthy sc_H3 Midzonal LSEC (0.5,0.6]
806 0.659239576837416 healthy sc_H3 Pericentral LSEC (0.6,0.7]
807 0.648103942093541 healthy sc_H3 Pericentral LSEC (0.6,0.7]
808 0.687449851521901 healthy sc_H3 Pericentral LSEC (0.6,0.7]
809 0.769853548626578 healthy sc_H3 Pericentral LSEC (0.7,0.8]
810 0.774307802524128 healthy sc_H3 Pericentral LSEC (0.7,0.8]
811 0.781731559020045 healthy sc_H3 Pericentral LSEC (0.7,0.8]
812 0.726053385300668 healthy sc_H3 Pericentral LSEC (0.7,0.8]
813 0.709721121009651 healthy sc_H3 Pericentral LSEC (0.7,0.8]
814 0.658497201187825 healthy sc_H3 Pericentral LSEC (0.6,0.7]
815 0.733477141796585 healthy sc_H3 Pericentral LSEC (0.7,0.8]
816 0.685222724573125 healthy sc_H3 Pericentral LSEC (0.6,0.7]
817 0.11433585003712 healthy sc_H3 Periportal LSEC (0.1,0.2]
818 0.244251588715664 healthy sc_H3 Midzonal LSEC (0.2,0.3]
819 0.218268440979955 healthy sc_H3 Midzonal LSEC (0.2,0.3]
820 0.0705356867112101 healthy sc_H3 Periportal LSEC (-0.00099,0.1]
821 0.213071811432814 healthy sc_H3 Midzonal LSEC (0.2,0.3]
822 0.128440987379362 healthy sc_H3 Midzonal LSEC (0.1,0.2]
823 0.195254795842613 healthy sc_H3 Midzonal LSEC (0.1,0.2]
824 0.0608848032665182 healthy sc_H3 Periportal LSEC (-0.00099,0.1]
825 0.0794441945063103 healthy sc_H3 Periportal LSEC (-0.00099,0.1]
826 0.112108723088344 healthy sc_H3 Periportal LSEC (0.1,0.2]
827 0.219753192279139 healthy sc_H3 Midzonal LSEC (0.2,0.3]
828 0.068308559762435 healthy sc_H3 Periportal LSEC (-0.00099,0.1]
829 0.025993147735709 healthy sc_H3 Periportal LSEC (-0.00099,0.1]
830 0.157393637713437 healthy sc_H3 Midzonal LSEC (0.1,0.2]
831 0.178922531551596 healthy sc_H3 Midzonal LSEC (0.1,0.2]
832 0.270977112100965 healthy sc_H3 Midzonal LSEC (0.2,0.3]
833 0.276916117297699 healthy sc_H3 Midzonal LSEC (0.2,0.3]
834 0.0289626503340757 healthy sc_H3 Periportal LSEC (-0.00099,0.1]
835 0.0861255753526355 healthy sc_H3 Periportal LSEC (-0.00099,0.1]
836 0.129183363028953 healthy sc_H3 Midzonal LSEC (0.1,0.2]
837 0.182634409799555 healthy sc_H3 Midzonal LSEC (0.1,0.2]
838 0.172983526354863 healthy sc_H3 Midzonal LSEC (0.1,0.2]
839 0.191542917594655 healthy sc_H3 Midzonal LSEC (0.1,0.2]
840 0.101715463994061 healthy sc_H3 Periportal LSEC (0.1,0.2]
841 0.279143244246474 healthy sc_H3 Midzonal LSEC (0.2,0.3]
842 0.207875181885672 healthy sc_H3 Midzonal LSEC (0.2,0.3]
843 0.0460372902746845 healthy sc_H3 Periportal LSEC (-0.00099,0.1]
844 0.125471484780995 healthy sc_H3 Midzonal LSEC (0.1,0.2]
845 0.32591291017075 healthy sc_H3 Midzonal LSEC (0.3,0.4]
846 0.0913222048997773 healthy sc_H3 Periportal LSEC (-0.00099,0.1]
847 0.111366347438753 healthy sc_H3 Midzonal LSEC (0.1,0.2]
848 0.198966674090572 healthy sc_H3 Midzonal LSEC (0.1,0.2]
849 0.220495567928731 healthy sc_H3 Midzonal LSEC (0.2,0.3]
850 0.0638543058648849 healthy sc_H3 Periportal LSEC (-0.00099,0.1]
851 0.27320423904974 healthy sc_H3 Midzonal LSEC (0.2,0.3]
852 0.250190593912398 healthy sc_H3 Midzonal LSEC (0.2,0.3]
853 0.077959443207127 healthy sc_H3 Periportal LSEC (-0.00099,0.1]
854 0.256129599109131 healthy sc_H3 Midzonal LSEC (0.2,0.3]
855 0.206390430586489 healthy sc_H3 Midzonal LSEC (0.2,0.3]
856 0.166302145508538 healthy sc_H3 Midzonal LSEC (0.1,0.2]
857 0.0527186711210097 healthy sc_H3 Periportal LSEC (-0.00099,0.1]
858 0.238312583518931 healthy sc_H3 Midzonal LSEC (0.2,0.3]
859 0.0735051893095768 healthy sc_H3 Periportal LSEC (-0.00099,0.1]
860 0.140318997772829 healthy sc_H3 Periportal LSEC (0.1,0.2]
861 0.25538722345954 healthy sc_H3 Midzonal LSEC (0.2,0.3]
862 0.148485129918337 healthy sc_H3 Midzonal LSEC (0.1,0.2]
863 0.094291707498144 healthy sc_H3 Midzonal LSEC (-0.00099,0.1]
864 0.0675661841128434 healthy sc_H3 Periportal LSEC (-0.00099,0.1]
865 0.080186570155902 healthy sc_H3 Midzonal LSEC (-0.00099,0.1]
866 0.0890950779510022 healthy sc_H3 Periportal LSEC (-0.00099,0.1]
867 0.164817394209354 healthy sc_H3 Midzonal LSEC (0.1,0.2]
868 0.0274778990348924 healthy sc_H3 Periportal LSEC (-0.00099,0.1]
869 0.110623971789161 healthy sc_H3 Periportal LSEC (0.1,0.2]
870 0.308095894580549 healthy sc_H3 Midzonal LSEC (0.3,0.4]
871 0.0987459613956941 healthy sc_H3 Periportal LSEC (-0.00099,0.1]
872 0.130668114328137 healthy sc_H3 Periportal LSEC (0.1,0.2]
873 0.0579153006681515 healthy sc_H3 Periportal LSEC (-0.00099,0.1]
874 0.0772170675575353 healthy sc_H3 Periportal LSEC (-0.00099,0.1]
875 0.156651262063846 healthy sc_H3 Midzonal LSEC (0.1,0.2]
876 0.0905798292501856 healthy sc_H3 Periportal LSEC (-0.00099,0.1]
877 0.0631119302152932 healthy sc_H3 Periportal LSEC (-0.00099,0.1]
878 0.138834246473645 healthy sc_H3 Midzonal LSEC (0.1,0.2]
879 0.0297050259836674 healthy sc_H3 Periportal LSEC (-0.00099,0.1]
880 0.0645966815144766 healthy sc_H3 Periportal LSEC (-0.00099,0.1]
881 0.121759606533036 healthy sc_H3 Periportal LSEC (0.1,0.2]
882 0.196739547141797 healthy sc_H3 Midzonal LSEC (0.1,0.2]
883 0.129925738678545 healthy sc_H3 Periportal LSEC (0.1,0.2]
884 0.0586576763177431 healthy sc_H3 Periportal LSEC (-0.00099,0.1]
885 0.319231529324425 healthy sc_H3 Midzonal LSEC (0.3,0.4]
886 0.146258002969562 healthy sc_H3 Periportal LSEC (0.1,0.2]
887 0.171498775055679 healthy sc_H3 Midzonal LSEC (0.1,0.2]
888 0.0230236451373422 healthy sc_H3 Periportal LSEC (-0.00099,0.1]
889 0.0697933110616184 healthy sc_H3 Periportal LSEC (-0.00099,0.1]
890 0.210102308834447 healthy sc_H3 Midzonal LSEC (0.2,0.3]
891 0.0564305493689681 healthy sc_H3 Periportal LSEC (-0.00099,0.1]
892 0.208617557535264 healthy sc_H3 Midzonal LSEC (0.2,0.3]
893 0.306611143281366 healthy sc_H3 Midzonal LSEC (0.3,0.4]
894 0.0430677876763177 healthy sc_H3 Periportal LSEC (-0.00099,0.1]
895 0.0653390571640683 healthy sc_H3 Periportal LSEC (-0.00099,0.1]
896 0.133637616926503 healthy sc_H3 Periportal LSEC (0.1,0.2]
897 0.0497491685226429 healthy sc_H3 Periportal LSEC (-0.00099,0.1]
898 0.120274855233853 healthy sc_H3 Midzonal LSEC (0.1,0.2]
899 0.13660711952487 healthy sc_H3 Midzonal LSEC (0.1,0.2]
900 0.139576622123237 healthy sc_H3 Midzonal LSEC (0.1,0.2]
901 0.192285293244247 healthy sc_H3 Midzonal LSEC (0.1,0.2]
902 0.0356440311804009 healthy sc_H3 Periportal LSEC (-0.00099,0.1]
903 0.116562976985895 healthy sc_H3 Midzonal LSEC (0.1,0.2]
904 0.109881596139569 healthy sc_H3 Periportal LSEC (0.1,0.2]
905 0.102457839643653 healthy sc_H3 Periportal LSEC (0.1,0.2]
906 0.113593474387528 healthy sc_H3 Periportal LSEC (0.1,0.2]
907 0.267265233853007 healthy sc_H3 Midzonal LSEC (0.2,0.3]
908 0.126956236080178 healthy sc_H3 Midzonal LSEC (0.1,0.2]
909 0.190800541945063 healthy sc_H3 Midzonal LSEC (0.1,0.2]
910 0.105427342242019 healthy sc_H3 Periportal LSEC (0.1,0.2]
911 0.319973904974016 healthy sc_H3 Midzonal LSEC (0.3,0.4]
912 0.227919324424647 healthy sc_H3 Periportal LSEC (0.2,0.3]
913 0.253160096510765 healthy sc_H3 Midzonal LSEC (0.2,0.3]
914 0.112851098737936 healthy sc_H3 Midzonal LSEC (0.1,0.2]
915 0.213814187082405 healthy sc_H3 Midzonal LSEC (0.2,0.3]
916 0.149227505567929 healthy sc_H3 Midzonal LSEC (0.1,0.2]
917 0.205648054936897 healthy sc_H3 Midzonal LSEC (0.2,0.3]
918 0.121017230883445 healthy sc_H3 Midzonal LSEC (0.1,0.2]
919 0.21158706013363 healthy sc_H3 Midzonal LSEC (0.2,0.3]
920 0.0311897772828508 healthy sc_H3 Periportal LSEC (-0.00099,0.1]
921 0.100973088344469 healthy sc_H3 Periportal LSEC (0.1,0.2]
922 0.0386135337787676 healthy sc_H3 Periportal LSEC (-0.00099,0.1]
923 0.173725902004454 healthy sc_H3 Midzonal LSEC (0.1,0.2]
924 0.100230712694878 healthy sc_H3 Periportal LSEC (0.1,0.2]
925 0.14106137342242 healthy sc_H3 Midzonal LSEC (0.1,0.2]
926 0.262068604305865 healthy sc_H3 Midzonal LSEC (0.2,0.3]
927 0.132895241276912 healthy sc_H3 Midzonal LSEC (0.1,0.2]
928 0.0467796659242762 healthy sc_H3 Periportal LSEC (-0.00099,0.1]
929 0.054203422420193 healthy sc_H3 Periportal LSEC (-0.00099,0.1]
930 0.231631202672606 healthy sc_H3 Midzonal LSEC (0.2,0.3]
931 0.245736340014848 healthy sc_H3 Midzonal LSEC (0.2,0.3]
932 0.11879010393467 healthy sc_H3 Periportal LSEC (0.1,0.2]
933 0.742385649591685 healthy sc_H3 Pericentral LSEC (0.7,0.8]
934 0.912389673348181 healthy sc_H3 Pericentral LSEC (0.9,1]
935 0.759460289532294 healthy sc_H3 Pericentral LSEC (0.7,0.8]
936 0.908677795100223 healthy sc_H3 Pericentral LSEC (0.9,1]
937 0.86339288047513 healthy sc_H3 Pericentral LSEC (0.8,0.9]
938 0.730507639198218 healthy sc_H3 Pericentral LSEC (0.7,0.8]
939 0.776534929472903 healthy sc_H3 Pericentral LSEC (0.7,0.8]
940 0.73570426874536 healthy sc_H3 Pericentral LSEC (0.7,0.8]
941 0.685965100222717 healthy sc_H3 Pericentral LSEC (0.6,0.7]
942 0.704524491462509 healthy sc_H3 Pericentral LSEC (0.7,0.8]
943 0.694873608017817 healthy sc_H3 Pericentral LSEC (0.6,0.7]
944 0.815880838901262 healthy sc_H3 Pericentral LSEC (0.8,0.9]
945 0.812168960653304 healthy sc_H3 Pericentral LSEC (0.8,0.9]
946 0.676314216778025 healthy sc_H3 Pericentral LSEC (0.6,0.7]
947 0.746097527839644 healthy sc_H3 Pericentral LSEC (0.7,0.8]
948 0.74015852264291 healthy sc_H3 Pericentral LSEC (0.7,0.8]
949 0.711948247958426 healthy sc_H3 Pericentral LSEC (0.7,0.8]
950 0.807714706755754 healthy sc_H3 Pericentral LSEC (0.8,0.9]
951 0.720856755753526 healthy sc_H3 Pericentral LSEC (0.7,0.8]
952 0.729022887899035 healthy sc_H3 Pericentral LSEC (0.7,0.8]
953 0.638453058648849 healthy sc_H3 Pericentral LSEC (0.6,0.7]
954 0.699327861915368 healthy sc_H3 Pericentral LSEC (0.6,0.7]
955 0.817365590200446 healthy sc_H3 Pericentral LSEC (0.8,0.9]
956 0.786185812917595 healthy sc_H3 Pericentral LSEC (0.7,0.8]
957 0.724568634001485 healthy sc_H3 Pericentral LSEC (0.7,0.8]
958 0.792124818114328 healthy sc_H3 Pericentral LSEC (0.7,0.8]
959 0.830728351893096 healthy sc_H3 Pericentral LSEC (0.8,0.9]
960 0.847060616184113 healthy sc_H3 Pericentral LSEC (0.8,0.9]
961 0.832955478841871 healthy sc_H3 Pericentral LSEC (0.8,0.9]
962 0.780989183370453 healthy sc_H3 Pericentral LSEC (0.7,0.8]
963 0.835924981440238 healthy sc_H3 Pericentral LSEC (0.8,0.9]
964 0.818107965850037 healthy sc_H3 Pericentral LSEC (0.8,0.9]
965 0.756490786933927 healthy sc_H3 Pericentral LSEC (0.7,0.8]
966 0.305126391982183 healthy sc_H3 Periportal LSEC (0.3,0.4]
967 0.24647871566444 healthy sc_H3 Periportal LSEC (0.2,0.3]
968 0.159620764662212 healthy sc_H3 Periportal LSEC (0.1,0.2]
969 0.408316607275427 healthy sc_H3 Periportal LSEC (0.4,0.5]
970 0.230146451373422 healthy sc_H3 Periportal LSEC (0.2,0.3]
971 0.268007609502598 healthy sc_H3 Periportal LSEC (0.2,0.3]
972 0.328140037119525 healthy sc_H3 Periportal LSEC (0.3,0.4]
973 0.563473118040089 healthy sc_H3 Midzonal LSEC (0.5,0.6]
974 0.642907312546399 healthy sc_H3 Pericentral LSEC (0.6,0.7]
975 0.738673771343727 healthy sc_H3 Pericentral LSEC (0.7,0.8]
976 0.511506822568671 healthy sc_H3 Midzonal LSEC (0.5,0.6]
977 0.596880022271715 healthy sc_H3 Pericentral LSEC (0.5,0.6]
978 0.605788530066815 healthy sc_H3 Pericentral LSEC (0.6,0.7]
979 0.553079858945805 healthy sc_H3 Midzonal LSEC (0.5,0.6]
980 0.650331069042316 healthy sc_H3 Pericentral LSEC (0.6,0.7]
981 0.875270890868597 healthy sc_H1 Pericentral LSEC (0.8,0.9]
982 0.768368797327394 healthy sc_H1 Pericentral LSEC (0.7,0.8]
983 0.827758849294729 healthy sc_H1 Pericentral LSEC (0.8,0.9]
984 0.953220334075724 healthy sc_H1 Pericentral LSEC (0.9,1]
985 0.834440230141054 healthy sc_H1 Pericentral LSEC (0.8,0.9]
986 0.890118403860431 healthy sc_H1 Pericentral LSEC (0.8,0.9]
987 0.85893862657758 healthy sc_H1 Pericentral LSEC (0.8,0.9]
988 0.930949064587973 healthy sc_H1 Pericentral LSEC (0.9,1]
989 0.747582279138827 healthy sc_H1 Pericentral LSEC (0.7,0.8]
990 0.976976354862658 healthy sc_H1 Pericentral LSEC (0.9,1]
991 0.767626421677802 healthy sc_H1 Pericentral LSEC (0.7,0.8]
992 0.763914543429844 healthy sc_H1 Pericentral LSEC (0.7,0.8]
993 0.714917750556793 healthy sc_H1 Pericentral LSEC (0.7,0.8]
994 0.86784713437268 healthy sc_H1 Pericentral LSEC (0.8,0.9]
995 0.922040556792873 healthy sc_H1 Pericentral LSEC (0.9,1]
996 0.91610155159614 healthy sc_H1 Pericentral LSEC (0.9,1]
997 0.927979561989607 healthy sc_H1 Pericentral LSEC (0.9,1]
998 0.88566414996288 healthy sc_H1 Pericentral LSEC (0.8,0.9]
999 0.919071054194506 healthy sc_H1 Pericentral LSEC (0.9,1]
1000 0.749809406087602 healthy sc_H1 Pericentral LSEC (0.7,0.8]
1001 0.732734766146993 healthy sc_H1 Pericentral LSEC (0.7,0.8]
1002 0.653300571640683 healthy sc_H1 Pericentral LSEC (0.6,0.7]
1003 0.679283719376392 healthy sc_H1 Pericentral LSEC (0.6,0.7]
1004 0.993308619153675 healthy sc_H1 Pericentral LSEC (0.9,1]
1005 0.907935419450631 healthy sc_H1 Pericentral LSEC (0.9,1]
1006 0.81513846325167 healthy sc_H1 Pericentral LSEC (0.8,0.9]
1007 0.968810222717149 healthy sc_H1 Pericentral LSEC (0.9,1]
1008 0.861165753526355 healthy sc_H1 Pericentral LSEC (0.8,0.9]
1009 0.933176191536748 healthy sc_H1 Pericentral LSEC (0.9,1]
1010 0.890860779510022 healthy sc_H1 Pericentral LSEC (0.8,0.9]
1011 0.878240393466964 healthy sc_H1 Pericentral LSEC (0.8,0.9]
1012 0.987369613956941 healthy sc_H1 Pericentral LSEC (0.9,1]
1013 0.935403318485523 healthy sc_H1 Pericentral LSEC (0.9,1]
1014 0.693388856718634 healthy sc_H1 Pericentral LSEC (0.6,0.7]
1015 0.893087906458797 healthy sc_H1 Pericentral LSEC (0.8,0.9]
1016 0.761687416481069 healthy sc_H1 Pericentral LSEC (0.7,0.8]
1017 0.71343299925761 healthy sc_H1 Pericentral LSEC (0.7,0.8]
1018 0.858196250927988 healthy sc_H1 Pericentral LSEC (0.8,0.9]
1019 0.966583095768374 healthy sc_H1 Pericentral LSEC (0.9,1]
1020 0.841121610987379 healthy sc_H1 Pericentral LSEC (0.8,0.9]
1021 0.92946431328879 healthy sc_H1 Pericentral LSEC (0.9,1]
1022 0.883437023014106 healthy sc_H1 Pericentral LSEC (0.8,0.9]
1023 0.906450668151448 healthy sc_H1 Pericentral LSEC (0.9,1]
1024 0.971779725315516 healthy sc_H1 Pericentral LSEC (0.9,1]
1025 0.868589510022272 healthy sc_H1 Pericentral LSEC (0.8,0.9]
1026 0.857453875278396 healthy sc_H1 Pericentral LSEC (0.8,0.9]
1027 0.766141670378619 healthy sc_H1 Pericentral LSEC (0.7,0.8]
1028 0.652558195991091 healthy sc_H1 Pericentral LSEC (0.6,0.7]
1029 0.956932212323682 healthy sc_H1 Pericentral LSEC (0.9,1]
1030 0.757233162583519 healthy sc_H1 Pericentral LSEC (0.7,0.8]
1031 0.962128841870824 healthy sc_H1 Pericentral LSEC (0.9,1]
1032 0.786928188567186 healthy sc_H1 Pericentral LSEC (0.7,0.8]
1033 0.775792553823311 healthy sc_H1 Pericentral LSEC (0.7,0.8]
1034 0.910162546399406 healthy sc_H1 Pericentral LSEC (0.9,1]
1035 0.836667357089829 healthy sc_H1 Pericentral LSEC (0.8,0.9]
1036 0.967325471417966 healthy sc_H1 Pericentral LSEC (0.9,1]
1037 0.734961893095768 healthy sc_H1 Pericentral LSEC (0.7,0.8]
1038 0.6696328359317 healthy sc_H1 Pericentral LSEC (0.6,0.7]
1039 0.856711499628805 healthy sc_H1 Pericentral LSEC (0.8,0.9]
1040 0.661466703786192 healthy sc_H1 Pericentral LSEC (0.6,0.7]
1041 0.841863986636971 healthy sc_H1 Pericentral LSEC (0.8,0.9]
1042 0.769111172976986 healthy sc_H1 Pericentral LSEC (0.7,0.8]
1043 0.737189020044543 healthy sc_H1 Pericentral LSEC (0.7,0.8]
1044 0.861908129175947 healthy sc_H1 Pericentral LSEC (0.8,0.9]
1045 0.850772494432071 healthy sc_H1 Pericentral LSEC (0.8,0.9]
1046 0.680026095025984 healthy sc_H1 Pericentral LSEC (0.6,0.7]
1047 0.926494810690423 healthy sc_H1 Pericentral LSEC (0.9,1]
1048 0.983657735708983 healthy sc_H1 Pericentral LSEC (0.9,1]
1049 0.960644090571641 healthy sc_H1 Pericentral LSEC (0.9,1]
1050 0.94728132887899 healthy sc_H1 Pericentral LSEC (0.9,1]
1051 0.956189836674091 healthy sc_H1 Pericentral LSEC (0.9,1]
1052 0.953962709725315 healthy sc_H1 Pericentral LSEC (0.9,1]
1053 0.965098344469191 healthy sc_H1 Pericentral LSEC (0.9,1]
1054 0.458798151447662 healthy sc_H1 Midzonal LSEC (0.4,0.5]
1055 0.948023704528582 healthy sc_H1 Pericentral LSEC (0.9,1]
1056 0.873786139569414 healthy sc_H1 Pericentral LSEC (0.8,0.9]
1057 0.990339116555308 healthy sc_H1 Pericentral LSEC (0.9,1]
1058 0.832213103192279 healthy sc_H1 Pericentral LSEC (0.8,0.9]
1059 0.869331885671863 healthy sc_H1 Pericentral LSEC (0.8,0.9]
1060 0.99999 healthy sc_H1 Pericentral LSEC (0.9,1]
1061 0.852999621380846 healthy sc_H1 Pericentral LSEC (0.8,0.9]
1062 0.988854365256125 healthy sc_H1 Pericentral LSEC (0.9,1]
1063 0.994050994803267 healthy sc_H1 Pericentral LSEC (0.9,1]
1064 0.608758032665182 healthy sc_H1 Midzonal LSEC (0.6,0.7]
1065 0.959159339272457 healthy sc_H1 Pericentral LSEC (0.9,1]
1066 0.95173558277654 healthy sc_H1 Pericentral LSEC (0.9,1]
1067 0.954705085374907 healthy sc_H1 Pericentral LSEC (0.9,1]
1068 0.847802991833705 healthy sc_H1 Pericentral LSEC (0.8,0.9]
1069 0.559761239792131 healthy sc_H1 Midzonal LSEC (0.5,0.6]
1070 0.962871217520416 healthy sc_H1 Pericentral LSEC (0.9,1]
1071 0.999247624350408 healthy sc_H1 Pericentral LSEC (0.9,1]
1072 0.989596740905716 healthy sc_H1 Pericentral LSEC (0.9,1]
1073 0.973264476614699 healthy sc_H1 Pericentral LSEC (0.9,1]
1074 0.913132048997773 healthy sc_H1 Pericentral LSEC (0.9,1]
1075 0.988111989606533 healthy sc_H1 Pericentral LSEC (0.9,1]
1076 0.9821729844098 healthy sc_H1 Pericentral LSEC (0.9,1]
1077 0.997020497401633 healthy sc_H1 Pericentral LSEC (0.9,1]
1078 0.6518158203415 healthy sc_H1 Pericentral LSEC (0.6,0.7]
1079 0.296960259836674 healthy sc_H1 Midzonal LSEC (0.2,0.3]
1080 0.249448218262806 healthy sc_H1 Midzonal LSEC (0.2,0.3]
1081 0.153681759465479 healthy sc_H1 Midzonal LSEC (0.1,0.2]
1082 0.0104032590942836 healthy sc_H1 Periportal LSEC (-0.00099,0.1]
1083 0.217526065330364 healthy sc_H1 Midzonal LSEC (0.2,0.3]
1084 0.170014023756496 healthy sc_H1 Midzonal LSEC (0.1,0.2]
1085 0.014115137342242 healthy sc_H1 Periportal LSEC (-0.00099,0.1]
1086 0.115078225686711 healthy sc_H1 Midzonal LSEC (0.1,0.2]
1087 0.123986733481811 healthy sc_H1 Midzonal LSEC (0.1,0.2]
1088 0.298445011135858 healthy sc_H1 Midzonal LSEC (0.2,0.3]
1089 0.12324435783222 healthy sc_H1 Midzonal LSEC (0.1,0.2]
1090 0.00891850779510022 healthy sc_H1 Periportal LSEC (-0.00099,0.1]
1091 0.0349016555308092 healthy sc_H1 Periportal LSEC (-0.00099,0.1]
1092 0.222722694877506 healthy sc_H1 Midzonal LSEC (0.2,0.3]
1093 0.344472301410542 healthy sc_H1 Midzonal LSEC (0.3,0.4]
1094 0.18040728285078 healthy sc_H1 Midzonal LSEC (0.1,0.2]
1095 0.316262026726058 healthy sc_H1 Midzonal LSEC (0.3,0.4]
1096 0.331851915367483 healthy sc_H1 Midzonal LSEC (0.3,0.4]
1097 0.144773251670379 healthy sc_H1 Midzonal LSEC (0.1,0.2]
1098 0.155166510764662 healthy sc_H1 Midzonal LSEC (0.1,0.2]
1099 0.0549457980697847 healthy sc_H1 Periportal LSEC (-0.00099,0.1]
1100 0.0222812694877506 healthy sc_H1 Periportal LSEC (-0.00099,0.1]
1101 0.174468277654046 healthy sc_H1 Midzonal LSEC (0.1,0.2]
1102 0.187831039346696 healthy sc_H1 Midzonal LSEC (0.1,0.2]
1103 0.0727628136599852 healthy sc_H1 Midzonal LSEC (-0.00099,0.1]
1104 0.193027668893838 healthy sc_H1 Periportal LSEC (0.1,0.2]
1105 0.028220274684484 healthy sc_H1 Periportal LSEC (-0.00099,0.1]
1106 0.00669138084632517 healthy sc_H1 Periportal LSEC (-0.00099,0.1]
1107 0.389757216035635 healthy sc_H1 Midzonal LSEC (0.3,0.4]
1108 0.270234736451373 healthy sc_H1 Midzonal LSEC (0.2,0.3]
1109 0.456571024498886 healthy sc_H1 Midzonal LSEC (0.4,0.5]
1110 0.167786896807721 healthy sc_H1 Midzonal LSEC (0.1,0.2]
1111 0.0319321529324425 healthy sc_H1 Periportal LSEC (-0.00099,0.1]
1112 0.247963466963623 healthy sc_H1 Midzonal LSEC (0.2,0.3]
1113 0.00223712694877506 healthy sc_H1 Periportal LSEC (-0.00099,0.1]
1114 0.104684966592428 healthy sc_H1 Midzonal LSEC (0.1,0.2]
1115 0.303641640682999 healthy sc_H1 Midzonal LSEC (0.3,0.4]
1116 0.412770861172977 healthy sc_H1 Midzonal LSEC (0.4,0.5]
1117 0.380106332590943 healthy sc_H1 Midzonal LSEC (0.3,0.4]
1118 0.0363864068299926 healthy sc_H1 Periportal LSEC (-0.00099,0.1]
1119 0.00297950259836674 healthy sc_H1 Periportal LSEC (-0.00099,0.1]
1120 0.0720204380103935 healthy sc_H1 Periportal LSEC (-0.00099,0.1]
1121 0.18931579064588 healthy sc_H1 Midzonal LSEC (0.1,0.2]
1122 0.0155998886414254 healthy sc_H1 Periportal LSEC (-0.00099,0.1]
1123 0.175210653303638 healthy sc_H1 Periportal LSEC (0.1,0.2]
1124 0.0170846399406088 healthy sc_H1 Periportal LSEC (-0.00099,0.1]
1125 0.19822429844098 healthy sc_H1 Midzonal LSEC (0.1,0.2]
1126 0.221237943578322 healthy sc_H1 Midzonal LSEC (0.2,0.3]
1127 0.0876103266518189 healthy sc_H1 Midzonal LSEC (-0.00099,0.1]
1128 0.0200541425389755 healthy sc_H1 Periportal LSEC (-0.00099,0.1]
1129 0.501113563474388 healthy sc_H1 Midzonal LSEC (0.5,0.6]
1130 0.901996414253898 healthy sc_H1 Pericentral LSEC (0.9,1]
1131 0.385302962138085 healthy sc_H1 Midzonal LSEC (0.3,0.4]
1132 0.975491603563474 healthy sc_H1 Pericentral LSEC (0.9,1]
1133 0.955447461024499 healthy sc_H1 Pericentral LSEC (0.9,1]
1134 0.916843927245731 healthy sc_H1 Pericentral LSEC (0.9,1]
1135 0.880467520415739 healthy sc_H1 Pericentral LSEC (0.8,0.9]
1136 0.764656919079436 healthy sc_H1 Pericentral LSEC (0.7,0.8]
1137 0.893830282108389 healthy sc_H1 Pericentral LSEC (0.8,0.9]
1138 0.918328678544915 healthy sc_H1 Pericentral LSEC (0.9,1]
1139 0.884179398663697 healthy sc_H1 Pericentral LSEC (0.8,0.9]
1140 0.970294974016333 healthy sc_H1 Pericentral LSEC (0.9,1]
1141 0.957674587973274 healthy sc_H1 Pericentral LSEC (0.9,1]
1142 0.974006852264291 healthy sc_H1 Pericentral LSEC (0.9,1]
1143 0.790640066815145 healthy sc_H1 Pericentral LSEC (0.7,0.8]
1144 0.642164936896808 healthy sc_H1 Pericentral LSEC (0.6,0.7]
1145 0.965840720118783 healthy sc_H1 Pericentral LSEC (0.9,1]
1146 0.882694647364514 healthy sc_H1 Pericentral LSEC (0.8,0.9]
1147 0.958416963622866 healthy sc_H1 Pericentral LSEC (0.9,1]
1148 0.984400111358575 healthy sc_H1 Pericentral LSEC (0.9,1]
1149 0.799548574610245 healthy sc_H1 Pericentral LSEC (0.7,0.8]
1150 0.946538953229399 healthy sc_H1 Pericentral LSEC (0.9,1]
1151 0.812911336302895 healthy sc_H1 Pericentral LSEC (0.8,0.9]
1152 0.291763630289532 healthy sc_H1 Midzonal LSEC (0.2,0.3]
1153 0.27765849294729 healthy sc_H1 Midzonal LSEC (0.2,0.3]
1154 0.363774068299926 healthy sc_H1 Midzonal LSEC (0.3,0.4]
1155 0.445435389755011 healthy sc_H1 Midzonal LSEC (0.4,0.5]
1156 0.293248381588716 healthy sc_H1 Midzonal LSEC (0.2,0.3]
1157 0.164075018559762 healthy sc_H1 Midzonal LSEC (0.1,0.2]
1158 0.266522858203415 healthy sc_H1 Midzonal LSEC (0.2,0.3]
1159 0.309580645879733 healthy sc_H1 Midzonal LSEC (0.3,0.4]
1160 0.400150475129918 healthy sc_H1 Midzonal LSEC (0.4,0.5]
1161 0.176695404602821 healthy sc_H1 Midzonal LSEC (0.1,0.2]
1162 0.219010816629547 healthy sc_H1 Periportal LSEC (0.2,0.3]
1163 0.332594291017075 healthy sc_H1 Midzonal LSEC (0.3,0.4]
1164 0.350411306607275 healthy sc_H1 Midzonal LSEC (0.3,0.4]
1165 0.142546124721604 healthy sc_H1 Midzonal LSEC (0.1,0.2]
1166 0.328882412769117 healthy sc_H1 Midzonal LSEC (0.3,0.4]
1167 0.322943407572383 healthy sc_H1 Midzonal LSEC (0.3,0.4]
1168 0.236827832219748 healthy sc_H1 Periportal LSEC (0.2,0.3]
1169 0.441723511507053 healthy sc_H1 Midzonal LSEC (0.4,0.5]
1170 0.186346288047513 healthy sc_H1 Midzonal LSEC (0.1,0.2]
1171 0.247221091314031 healthy sc_H1 Midzonal LSEC (0.2,0.3]
1172 0.312550148478099 healthy sc_H1 Midzonal LSEC (0.3,0.4]
1173 0.3303671640683 healthy sc_H1 Midzonal LSEC (0.3,0.4]
1174 0.243509213066073 healthy sc_H1 Midzonal LSEC (0.2,0.3]
1175 0.326655285820342 healthy sc_H1 Midzonal LSEC (0.3,0.4]
1176 0.420936993318486 healthy sc_H1 Midzonal LSEC (0.4,0.5]
1177 0.254644847809948 healthy sc_H1 Midzonal LSEC (0.2,0.3]
1178 0.259099101707498 healthy sc_H1 Midzonal LSEC (0.2,0.3]
1179 0.327397661469933 healthy sc_H1 Midzonal LSEC (0.3,0.4]
1180 0.386787713437268 healthy sc_H1 Midzonal LSEC (0.3,0.4]
1181 0.461025278396437 healthy sc_H1 Midzonal LSEC (0.4,0.5]
1182 0.284339873793615 healthy sc_H1 Midzonal LSEC (0.2,0.3]
1183 0.318489153674833 healthy sc_H1 Midzonal LSEC (0.3,0.4]
1184 0.372682576095026 healthy sc_H1 Midzonal LSEC (0.3,0.4]
1185 0.25984147735709 healthy sc_H1 Midzonal LSEC (0.2,0.3]
1186 0.233115953971789 healthy sc_H1 Midzonal LSEC (0.2,0.3]
1187 0.369713073496659 healthy sc_H1 Midzonal LSEC (0.3,0.4]
1188 0.234600705270973 healthy sc_H1 Midzonal LSEC (0.2,0.3]
1189 0.360062190051967 healthy sc_H1 Midzonal LSEC (0.3,0.4]
1190 0.354123184855234 healthy sc_H1 Midzonal LSEC (0.3,0.4]
1191 0.389014840386043 healthy sc_H1 Midzonal LSEC (0.3,0.4]
1192 0.365258819599109 healthy sc_H1 Midzonal LSEC (0.3,0.4]
1193 0.151454632516704 healthy sc_H1 Midzonal LSEC (0.1,0.2]
1194 0.394211469933185 healthy sc_H1 Midzonal LSEC (0.3,0.4]
1195 0.257614350408315 healthy sc_H1 Midzonal LSEC (0.2,0.3]
1196 0.331109539717892 healthy sc_H1 Midzonal LSEC (0.3,0.4]
1197 0.411286109873794 healthy sc_H1 Midzonal LSEC (0.4,0.5]
1198 0.190058166295471 healthy sc_H1 Midzonal LSEC (0.1,0.2]
1199 0.336306169265033 healthy sc_H1 Midzonal LSEC (0.3,0.4]
1200 0.26874998515219 healthy sc_H1 Midzonal LSEC (0.2,0.3]
1201 0.355607936154417 healthy sc_H1 Midzonal LSEC (0.3,0.4]
1202 0.399408099480327 healthy sc_H1 Midzonal LSEC (0.3,0.4]
1203 0.296217884187082 healthy sc_H1 Midzonal LSEC (0.2,0.3]
1204 0.184119161098738 healthy sc_H1 Midzonal LSEC (0.1,0.2]
1205 0.417225115070527 healthy sc_H1 Midzonal LSEC (0.4,0.5]
1206 0.517445827765405 healthy sc_H1 Midzonal LSEC (0.5,0.6]
1207 0.272461863400149 healthy sc_H1 Midzonal LSEC (0.2,0.3]
1208 0.223465070527097 healthy sc_H1 Midzonal LSEC (0.2,0.3]
1209 0.285082249443207 healthy sc_H1 Midzonal LSEC (0.2,0.3]
1210 0.273946614699332 healthy sc_H1 Midzonal LSEC (0.2,0.3]
1211 0.141803749072012 healthy sc_H1 Midzonal LSEC (0.1,0.2]
1212 0.333336666666667 healthy sc_H1 Midzonal LSEC (0.3,0.4]
1213 0.404604729027468 healthy sc_H1 Midzonal LSEC (0.4,0.5]
1214 0.170756399406088 healthy sc_H1 Midzonal LSEC (0.1,0.2]
1215 0.442465887156644 healthy sc_H1 Midzonal LSEC (0.4,0.5]
1216 0.215298938381589 healthy sc_H1 Midzonal LSEC (0.2,0.3]
1217 0.358577438752784 healthy sc_H1 Midzonal LSEC (0.3,0.4]
1218 0.314777275426875 healthy sc_H1 Midzonal LSEC (0.3,0.4]
1219 0.242766837416481 healthy sc_H1 Midzonal LSEC (0.2,0.3]
1220 0.345214677060134 healthy sc_H1 Midzonal LSEC (0.3,0.4]
1221 0.345957052709725 healthy sc_H1 Midzonal LSEC (0.3,0.4]
1222 0.556049361544172 healthy sc_H1 Midzonal LSEC (0.5,0.6]
1223 0.701554988864143 healthy sc_H1 Periportal LSEC (0.7,0.8]
1224 0.252417720861173 healthy sc_H1 Periportal LSEC (0.2,0.3]
1225 0.0490067928730512 healthy sc_H1 Periportal LSEC (-0.00099,0.1]
1226 0.438011633259094 healthy sc_H1 Midzonal LSEC (0.4,0.5]
1227 0.60356140311804 healthy sc_H1 Midzonal LSEC (0.6,0.7]
1228 0.0185693912397921 healthy sc_H1 Periportal LSEC (-0.00099,0.1]
1229 0.262810979955457 healthy sc_H1 Midzonal LSEC (0.2,0.3]
1230 0.429845501113586 healthy sc_H1 Midzonal LSEC (0.4,0.5]
1231 0.485523674832962 healthy sc_H1 Midzonal LSEC (0.4,0.5]
1232 0.463994780994803 healthy sc_H1 Midzonal LSEC (0.4,0.5]
1233 0.431330252412769 healthy sc_H1 Midzonal LSEC (0.4,0.5]
1234 0.484038923533779 healthy sc_H1 Midzonal LSEC (0.4,0.5]
1235 0.469191410541945 healthy sc_H1 Midzonal LSEC (0.4,0.5]
1236 0.440238760207869 healthy sc_H1 Midzonal LSEC (0.4,0.5]
1237 0.476615167037862 healthy sc_H1 Midzonal LSEC (0.4,0.5]
1238 0.320716280623608 healthy sc_H1 Midzonal LSEC (0.3,0.4]
1239 0.527839086859688 healthy sc_H1 Midzonal LSEC (0.5,0.6]
1240 0.376394454342984 healthy sc_H1 Midzonal LSEC (0.3,0.4]
1241 0.311807772828508 healthy sc_H1 Midzonal LSEC (0.3,0.4]
1242 0.585002011878248 healthy sc_H1 Midzonal LSEC (0.5,0.6]
1243 0.483296547884187 healthy sc_H1 Midzonal LSEC (0.4,0.5]
1244 0.00743375649591685 healthy sc_H1 Periportal LSEC (-0.00099,0.1]
1245 0.521157706013363 healthy sc_H1 Midzonal LSEC (0.5,0.6]
1246 0.221980319227914 healthy sc_H1 Periportal LSEC (0.2,0.3]
1247 0.011888010393467 healthy sc_H1 Periportal LSEC (-0.00099,0.1]
1248 0.451374394951745 healthy sc_H1 Midzonal LSEC (0.4,0.5]
1249 0.457313400148478 healthy sc_H1 Midzonal LSEC (0.4,0.5]
1250 0.0371287824795843 healthy sc_H1 Periportal LSEC (-0.00099,0.1]
1251 0.0252507720861173 healthy sc_H1 Periportal LSEC (-0.00099,0.1]
1252 0.212329435783222 healthy sc_H1 Midzonal LSEC (0.2,0.3]
1253 0.117305352635486 healthy sc_H1 Midzonal LSEC (0.1,0.2]
1254 0.510764446919079 healthy sc_H1 Midzonal LSEC (0.5,0.6]
1255 0.0816713214550854 healthy sc_H1 Periportal LSEC (-0.00099,0.1]
1256 0.244993964365256 healthy sc_H1 Midzonal LSEC (0.2,0.3]
1257 0.472160913140312 healthy sc_H1 Midzonal LSEC (0.4,0.5]
1258 0.0809289458054937 healthy sc_H1 Midzonal LSEC (-0.00099,0.1]
1259 0.492947431328879 healthy sc_H1 Midzonal LSEC (0.4,0.5]
1260 0.640680185597624 healthy sc_H1 Midzonal LSEC (0.6,0.7]
1261 0.0504915441722346 healthy sc_H1 Periportal LSEC (-0.00099,0.1]
1262 0.513733949517446 healthy sc_H1 Midzonal LSEC (0.5,0.6]
1263 0.41425561247216 healthy sc_H1 Midzonal LSEC (0.4,0.5]
1264 0.468449034892353 healthy sc_H1 Midzonal LSEC (0.4,0.5]
1265 0.609500408314774 healthy sc_H1 Pericentral LSEC (0.6,0.7]
1266 0.566442620638456 healthy sc_H1 Pericentral LSEC (0.5,0.6]
1267 0.554564610244989 healthy sc_H1 Pericentral LSEC (0.5,0.6]
1268 0.529323838158872 healthy sc_H1 Midzonal LSEC (0.5,0.6]
1269 0.625090296956199 healthy sc_H1 Midzonal LSEC (0.6,0.7]
1270 0.558276488492947 healthy sc_H1 Midzonal LSEC (0.5,0.6]
1271 0.531550965107647 healthy sc_H1 Midzonal LSEC (0.5,0.6]
1272 0.51967295471418 healthy sc_H1 Midzonal LSEC (0.5,0.6]
1273 0.47141853749072 healthy sc_H1 Midzonal LSEC (0.4,0.5]
1274 0.59019864142539 healthy sc_H1 Pericentral LSEC (0.5,0.6]
1275 0.479584669636229 healthy sc_H1 Midzonal LSEC (0.4,0.5]
1276 0.512991573867855 healthy sc_H1 Pericentral LSEC (0.5,0.6]
1277 0.498886436525613 healthy sc_H1 Midzonal LSEC (0.4,0.5]
1278 0.435784506310319 healthy sc_H1 Midzonal LSEC (0.4,0.5]
1279 0.542686599851522 healthy sc_H1 Midzonal LSEC (0.5,0.6]
1280 0.589456265775798 healthy sc_H1 Pericentral LSEC (0.5,0.6]
1281 0.674829465478842 healthy sc_H1 Pericentral LSEC (0.6,0.7]
1282 0.544171351150705 healthy sc_H1 Pericentral LSEC (0.5,0.6]
1283 0.646619190794358 healthy sc_H1 Pericentral LSEC (0.6,0.7]
1284 0.617666540460282 healthy sc_H1 Pericentral LSEC (0.6,0.7]
1285 0.672602338530067 healthy sc_H1 Pericentral LSEC (0.6,0.7]
1286 0.595395270972532 healthy sc_H1 Pericentral LSEC (0.5,0.6]
1287 0.743870400890869 healthy sc_H1 Pericentral LSEC (0.7,0.8]
1288 0.606530905716407 healthy sc_H1 Pericentral LSEC (0.6,0.7]
1289 0.760202665181886 healthy sc_H1 Pericentral LSEC (0.7,0.8]
1290 0.503340690423163 healthy sc_H1 Midzonal LSEC (0.5,0.6]
1291 0.543428975501114 healthy sc_H1 Midzonal LSEC (0.5,0.6]
1292 0.530066213808463 healthy sc_H1 Midzonal LSEC (0.5,0.6]
1293 0.633256429101708 healthy sc_H1 Pericentral LSEC (0.6,0.7]
1294 0.40089285077951 healthy sc_H1 Midzonal LSEC (0.4,0.5]
1295 0.673344714179658 healthy sc_H1 Pericentral LSEC (0.6,0.7]
1296 0.498144060876021 healthy sc_H1 Midzonal LSEC (0.4,0.5]
1297 0.486266050482554 healthy sc_H1 Midzonal LSEC (0.4,0.5]
1298 0.520415330363771 healthy sc_H1 Midzonal LSEC (0.5,0.6]
1299 0.557534112843356 healthy sc_H1 Pericentral LSEC (0.5,0.6]
1300 0.493689806978471 healthy sc_H1 Pericentral LSEC (0.4,0.5]
1301 0.583517260579065 healthy sc_H1 Pericentral LSEC (0.5,0.6]
1302 0.599849524870082 healthy sc_H1 Pericentral LSEC (0.5,0.6]
1303 0.731992390497402 healthy sc_H1 Pericentral LSEC (0.7,0.8]
1304 0.507794944320713 healthy sc_H1 Midzonal LSEC (0.5,0.6]
1305 0.579805382331106 healthy sc_H1 Midzonal LSEC (0.5,0.6]
1306 0.504083066072754 healthy sc_H1 Midzonal LSEC (0.5,0.6]
1307 0.576835879732739 healthy sc_H1 Pericentral LSEC (0.5,0.6]
1308 0.582032509279881 healthy sc_H1 Pericentral LSEC (0.5,0.6]
1309 0.488493177431329 healthy sc_H1 Midzonal LSEC (0.4,0.5]
1310 0.574608752783964 healthy sc_H1 Pericentral LSEC (0.5,0.6]
1311 0.465479532293987 healthy sc_H1 Midzonal LSEC (0.4,0.5]
1312 0.446920141054195 healthy sc_H1 Midzonal LSEC (0.4,0.5]
1313 0.655527698589458 healthy sc_H1 Pericentral LSEC (0.6,0.7]
1314 0.598364773570898 healthy sc_H1 Pericentral LSEC (0.5,0.6]
1315 0.610242783964365 healthy sc_H1 Pericentral LSEC (0.6,0.7]
1316 0.386045337787676 healthy sc_H1 Midzonal LSEC (0.3,0.4]
1317 0.53303571640683 healthy sc_H1 Midzonal LSEC (0.5,0.6]
1318 0.65627007423905 healthy sc_H1 Pericentral LSEC (0.6,0.7]
1319 0.593910519673348 healthy sc_H1 Midzonal LSEC (0.5,0.6]
1320 0.564215493689681 healthy sc_H1 Pericentral LSEC (0.5,0.6]
1321 0.433557379361544 healthy sc_H1 Midzonal LSEC (0.4,0.5]
1322 0.55085273199703 healthy sc_H1 Pericentral LSEC (0.5,0.6]
1323 0.602076651818857 healthy sc_H1 Pericentral LSEC (0.6,0.7]
1324 0.61692416481069 healthy sc_H1 Pericentral LSEC (0.6,0.7]
1325 0.518930579064588 healthy sc_H1 Midzonal LSEC (0.5,0.6]
1326 0.613954662212324 healthy sc_H1 Pericentral LSEC (0.6,0.7]
1327 0.666663333333333 healthy sc_H1 Pericentral LSEC (0.6,0.7]
1328 0.578320631031923 healthy sc_H1 Pericentral LSEC (0.5,0.6]
1329 0.624347921306607 healthy sc_H1 Pericentral LSEC (0.6,0.7]
1330 0.494432182628062 healthy sc_H1 Midzonal LSEC (0.4,0.5]
1331 0.664436206384558 healthy sc_H1 Pericentral LSEC (0.6,0.7]
1332 0.544913726800297 healthy sc_H1 Pericentral LSEC (0.5,0.6]
1333 0.426133622865627 healthy sc_H1 Midzonal LSEC (0.4,0.5]
1334 0.629544550853749 healthy sc_H1 Pericentral LSEC (0.6,0.7]
1335 0.571639250185598 healthy sc_H1 Pericentral LSEC (0.5,0.6]
1336 0.867104758723088 healthy sc_H1 Pericentral LSEC (0.8,0.9]
1337 0.586486763177431 healthy sc_H1 Pericentral LSEC (0.5,0.6]
1338 0.499628812175204 healthy sc_H1 Midzonal LSEC (0.4,0.5]
1339 0.602819027468448 healthy sc_H1 Pericentral LSEC (0.6,0.7]
1340 0.614697037861915 healthy sc_H1 Pericentral LSEC (0.6,0.7]
1341 0.662951455085375 healthy sc_H1 Pericentral LSEC (0.6,0.7]
1342 0.654042947290275 healthy sc_H1 Pericentral LSEC (0.6,0.7]
1343 0.547883229398664 healthy sc_H1 Pericentral LSEC (0.5,0.6]
1344 0.657012449888641 healthy sc_H1 Pericentral LSEC (0.6,0.7]
1345 0.507052568671121 healthy sc_H1 Midzonal LSEC (0.5,0.6]
1346 0.748324654788419 healthy sc_H1 Pericentral LSEC (0.7,0.8]
1347 0.696358359317001 healthy sc_H1 Pericentral LSEC (0.6,0.7]
1348 0.526354335560505 healthy sc_H1 Midzonal LSEC (0.5,0.6]
1349 0.794724667008214 embolised sc_R4/E4 Midzonal LSEC (0.7,0.8]
1350 0.900241556558404 embolised sc_R4/E4 Midzonal LSEC (0.9,1]
1351 0.682278906599889 embolised sc_R4/E4 Midzonal LSEC (0.6,0.7]
1352 0.953094113884764 embolised sc_R4/E4 Midzonal LSEC (0.9,1]
1353 0.853026040096123 embolised sc_R4/E4 Pericentral LSEC (0.8,0.9]
1354 0.949963462556104 embolised sc_R4/E4 Pericentral LSEC (0.9,1]
1355 0.644661752765663 embolised sc_R4/E4 Midzonal LSEC (0.6,0.7]
1356 0.62977030114368 embolised sc_R4/E4 Midzonal LSEC (0.6,0.7]
1357 0.440969664945876 embolised sc_R4/E4 Midzonal LSEC (0.4,0.5]
1358 0.457865749470219 embolised sc_R4/E4 Midzonal LSEC (0.4,0.5]
1359 0.842181412721041 embolised sc_R4/E4 Midzonal LSEC (0.8,0.9]
1360 0.675767748353874 embolised sc_R4/E4 Midzonal LSEC (0.6,0.7]
1361 0.729157948560513 embolised sc_R4/E4 Periportal LSEC (0.7,0.8]
1362 0.663533865661695 embolised sc_R4/E4 Midzonal LSEC (0.6,0.7]
1363 0.288356637510167 embolised sc_R4/E4 Periportal LSEC (0.2,0.3]
1364 0.865481311719722 embolised sc_R4/E4 Pericentral LSEC (0.8,0.9]
1365 0.73226695901827 embolised sc_R4/E4 Midzonal LSEC (0.7,0.8]
1366 0.505842733181568 embolised sc_R4/E4 Midzonal LSEC (0.5,0.6]
1367 0.230575493027407 embolised sc_R4/E4 Midzonal LSEC (0.2,0.3]
1368 0.163377070455159 embolised sc_R4/E4 Periportal LSEC (0.1,0.2]
1369 0.579064667666689 embolised sc_R4/E4 Midzonal LSEC (0.5,0.6]
1370 0.779177599037887 embolised sc_R4/E4 Midzonal LSEC (0.7,0.8]
1371 0.399550356518211 embolised sc_R4/E4 Periportal LSEC (0.3,0.4]
1372 0.796549548709803 embolised sc_R4/E4 Midzonal LSEC (0.7,0.8]
1373 0.503011094176258 embolised sc_R4/E4 Midzonal LSEC (0.5,0.6]
1374 0.884466593075908 embolised sc_R4/E4 Midzonal LSEC (0.8,0.9]
1375 0.494112300493514 embolised sc_R4/E4 Midzonal LSEC (0.4,0.5]
1376 0.532923908476163 embolised sc_R4/E4 Midzonal LSEC (0.5,0.6]
1377 0.924874847523906 embolised sc_R4/E4 Midzonal LSEC (0.9,1]
1378 0.936670249584689 embolised sc_R4/E4 Midzonal LSEC (0.9,1]
1379 0.355797780533715 embolised sc_R4/E4 Periportal LSEC (0.3,0.4]
1380 0.818925570014965 embolised sc_R4/E4 Midzonal LSEC (0.8,0.9]
1381 0.503267127931572 embolised sc_R4/E4 Pericentral LSEC (0.5,0.6]
1382 0.836815514709214 embolised sc_R4/E4 Midzonal LSEC (0.8,0.9]
1383 0.794111893002778 embolised sc_R4/E4 Midzonal LSEC (0.7,0.8]
1384 0.808041737980481 embolised sc_R4/E4 Midzonal LSEC (0.8,0.9]
1385 0.500005571925916 embolised sc_R4/E4 Midzonal LSEC (0.5,0.6]
1386 0.277135071455212 embolised sc_R4/E4 Midzonal LSEC (0.2,0.3]
1387 0.719887097771918 embolised sc_R4/E4 Midzonal LSEC (0.7,0.8]
1388 0.87311832559427 embolised sc_R4/E4 Pericentral LSEC (0.8,0.9]
1389 0.967782519598006 embolised sc_R4/E4 Pericentral LSEC (0.9,1]
1390 0.884698761783631 embolised sc_R4/E4 Midzonal LSEC (0.8,0.9]
1391 0.956601805366753 embolised sc_R4/E4 Pericentral LSEC (0.9,1]
1392 0.893580392395548 embolised sc_R4/E4 Midzonal LSEC (0.8,0.9]
1393 0.708556219514525 embolised sc_R4/E4 Midzonal LSEC (0.7,0.8]
1394 0.716366373945848 embolised sc_R4/E4 Pericentral LSEC (0.7,0.8]
1395 0.425113846909592 embolised sc_R4/E4 Midzonal LSEC (0.4,0.5]
1396 0.914992913786728 embolised sc_R4/E4 Midzonal LSEC (0.9,1]
1397 0.680234589643169 embolised sc_R4/E4 Midzonal LSEC (0.6,0.7]
1398 0.490231017838148 embolised sc_R4/E4 Midzonal LSEC (0.4,0.5]
1399 0.919268022529803 embolised sc_R4/E4 Pericentral LSEC (0.9,1]
1400 0.734040169881165 embolised sc_R4/E4 Midzonal LSEC (0.7,0.8]
1401 0.922378232792523 embolised sc_R4/E4 Midzonal LSEC (0.9,1]
1402 0.364103329562132 embolised sc_R4/E4 Periportal LSEC (0.3,0.4]
1403 0.167477221790218 embolised sc_R4/E4 Midzonal LSEC (0.1,0.2]
1404 0.656281474100776 embolised sc_R4/E4 Midzonal LSEC (0.6,0.7]
1405 0.379080099901853 embolised sc_R4/E4 Midzonal LSEC (0.3,0.4]
1406 0.576475481429953 embolised sc_R4/E4 Periportal LSEC (0.5,0.6]
1407 0.210478608365721 embolised sc_R4/E4 Periportal LSEC (0.2,0.3]
1408 0.352070279400661 embolised sc_R4/E4 Midzonal LSEC (0.3,0.4]
1409 0.239211359468986 embolised sc_R4/E4 Periportal LSEC (0.2,0.3]
1410 0.106860001390357 embolised sc_R4/E4 Periportal LSEC (0.1,0.2]
1411 0.270319395551307 embolised sc_R4/E4 Midzonal LSEC (0.2,0.3]
1412 0.635411781782773 embolised sc_R4/E4 Midzonal LSEC (0.6,0.7]
1413 0.23592627486059 embolised sc_R4/E4 Midzonal LSEC (0.2,0.3]
1414 0.196934281498233 embolised sc_R4/E4 Periportal LSEC (0.1,0.2]
1415 0.526008016697132 embolised sc_R4/E4 Midzonal LSEC (0.5,0.6]
1416 0.480721232942508 embolised sc_R4/E4 Periportal LSEC (0.4,0.5]
1417 0.341939390082965 embolised sc_R4/E4 Midzonal LSEC (0.3,0.4]
1418 0.178835513103056 embolised sc_R4/E4 Periportal LSEC (0.1,0.2]
1419 0.464098437154042 embolised sc_R4/E4 Midzonal LSEC (0.4,0.5]
1420 0.166539981033852 embolised sc_R4/E4 Midzonal LSEC (0.1,0.2]
1421 0.648870263453492 embolised sc_R4/E4 Midzonal LSEC (0.6,0.7]
1422 0.814014449515686 embolised sc_R4/E4 Midzonal LSEC (0.8,0.9]
1423 0.723451837272895 embolised sc_R4/E4 Midzonal LSEC (0.7,0.8]
1424 0.447383435236286 embolised sc_R4/E4 Midzonal LSEC (0.4,0.5]
1425 0.420530340993818 embolised sc_R4/E4 Midzonal LSEC (0.4,0.5]
1426 0.554705061715762 embolised sc_R4/E4 Midzonal LSEC (0.5,0.6]
1427 0.702383855706141 embolised sc_R4/E4 Midzonal LSEC (0.7,0.8]
1428 0.391693580609154 embolised sc_R4/E4 Midzonal LSEC (0.3,0.4]
1429 0.336399299850043 embolised sc_R4/E4 Periportal LSEC (0.3,0.4]
1430 0.670369515645433 embolised sc_R4/E4 Midzonal LSEC (0.6,0.7]
1431 0.163803538649497 embolised sc_R4/E4 Periportal LSEC (0.1,0.2]
1432 0.798929498183383 embolised sc_R4/E4 Midzonal LSEC (0.7,0.8]
1433 0.738146893245455 embolised sc_R4/E4 Midzonal LSEC (0.7,0.8]
1434 0.659042283965393 embolised sc_R4/E4 Midzonal LSEC (0.6,0.7]
1435 0.279508472860487 embolised sc_R4/E4 Midzonal LSEC (0.2,0.3]
1436 0.184112738380007 embolised sc_R4/E4 Periportal LSEC (0.1,0.2]
1437 0.604994640376917 embolised sc_R4/E4 Periportal LSEC (0.6,0.7]
1438 0.224126398002789 embolised sc_R4/E4 Midzonal LSEC (0.2,0.3]
1439 0.553633196812134 embolised sc_R4/E4 Midzonal LSEC (0.5,0.6]
1440 0.622425518686244 embolised sc_R4/E4 Midzonal LSEC (0.6,0.7]
1441 0.581658356457489 embolised sc_R4/E4 Midzonal LSEC (0.5,0.6]
1442 0.339395869843451 embolised sc_R4/E4 Periportal LSEC (0.3,0.4]
1443 0.123925563174724 embolised sc_R4/E4 Periportal LSEC (0.1,0.2]
1444 0.333546621199889 embolised sc_R4/E4 Midzonal LSEC (0.3,0.4]
1445 0.358353998973586 embolised sc_R4/E4 Periportal LSEC (0.3,0.4]
1446 0.466191303603881 embolised sc_R4/E4 Midzonal LSEC (0.4,0.5]
1447 0.170339542208483 embolised sc_R4/E4 Periportal LSEC (0.1,0.2]
1448 0.369795260962456 embolised sc_R4/E4 Midzonal LSEC (0.3,0.4]
1449 0.318494736286238 embolised sc_R4/E4 Midzonal LSEC (0.3,0.4]
1450 0.601733953114354 embolised sc_R4/E4 Midzonal LSEC (0.6,0.7]
1451 0.470908725426793 embolised sc_R4/E4 Periportal LSEC (0.4,0.5]
1452 0.806121500873094 embolised sc_R4/E4 Midzonal LSEC (0.8,0.9]
1453 0.248114100216591 embolised sc_R4/E4 Periportal LSEC (0.2,0.3]
1454 0.387019336247395 embolised sc_R4/E4 Midzonal LSEC (0.3,0.4]
1455 0.297524854694712 embolised sc_R4/E4 Midzonal LSEC (0.2,0.3]
1456 0.35898462658616 embolised sc_R4/E4 Midzonal LSEC (0.3,0.4]
1457 0.49202770437623 embolised sc_R4/E4 Midzonal LSEC (0.4,0.5]
1458 0.162624199125063 embolised sc_R4/E4 Midzonal LSEC (0.1,0.2]
1459 0.533991263961664 embolised sc_R4/E4 Midzonal LSEC (0.5,0.6]
1460 0.200993327288067 embolised sc_R4/E4 Periportal LSEC (0.2,0.3]
1461 0.326958308759627 embolised sc_R4/E4 Midzonal LSEC (0.3,0.4]
1462 0.271867896287874 embolised sc_R4/E4 Midzonal LSEC (0.2,0.3]
1463 0.548725463924717 embolised sc_R4/E4 Midzonal LSEC (0.5,0.6]
1464 0.317211210878287 embolised sc_R4/E4 Midzonal LSEC (0.3,0.4]
1465 0.296861449288278 embolised sc_R4/E4 Midzonal LSEC (0.2,0.3]
1466 0.757382003854269 embolised sc_R4/E4 Midzonal LSEC (0.7,0.8]
1467 0.642910946423503 embolised sc_R4/E4 Midzonal LSEC (0.6,0.7]
1468 0.674803697222427 embolised sc_R4/E4 Midzonal LSEC (0.6,0.7]
1469 0.282896191951432 embolised sc_R4/E4 Midzonal LSEC (0.2,0.3]
1470 0.448569286355837 embolised sc_R4/E4 Midzonal LSEC (0.4,0.5]
1471 0.217937159283589 embolised sc_R4/E4 Midzonal LSEC (0.2,0.3]
1472 0.584083158915738 embolised sc_R4/E4 Midzonal LSEC (0.5,0.6]
1473 0.272566445633679 embolised sc_R4/E4 Periportal LSEC (0.2,0.3]
1474 0.631981728647288 embolised sc_R4/E4 Midzonal LSEC (0.6,0.7]
1475 0.16398442943288 embolised sc_R4/E4 Periportal LSEC (0.1,0.2]
1476 0.572579234713504 embolised sc_R4/E4 Midzonal LSEC (0.5,0.6]
1477 0.388925674437886 embolised sc_R4/E4 Midzonal LSEC (0.3,0.4]
1478 0.130746758376918 embolised sc_R4/E4 Midzonal LSEC (0.1,0.2]
1479 0.225131054823678 embolised sc_R4/E4 Periportal LSEC (0.2,0.3]
1480 0.415530167806577 embolised sc_R4/E4 Periportal LSEC (0.4,0.5]
1481 0.727664397902123 embolised sc_R4/E4 Midzonal LSEC (0.7,0.8]
1482 0.273532985504556 embolised sc_R4/E4 Midzonal LSEC (0.2,0.3]
1483 0.452416697182937 embolised sc_R4/E4 Midzonal LSEC (0.4,0.5]
1484 0.679342295838653 embolised sc_R4/E4 Periportal LSEC (0.6,0.7]
1485 0.379604365170483 embolised sc_R4/E4 Midzonal LSEC (0.3,0.4]
1486 0.271150392677322 embolised sc_R4/E4 Midzonal LSEC (0.2,0.3]
1487 0.555873740018222 embolised sc_R4/E4 Midzonal LSEC (0.5,0.6]
1488 0.494672042179754 embolised sc_R4/E4 Midzonal LSEC (0.4,0.5]
1489 0.54345820901754 embolised sc_R4/E4 Midzonal LSEC (0.5,0.6]
1490 0.732955684323097 embolised sc_R4/E4 Midzonal LSEC (0.7,0.8]
1491 0.181781981109569 embolised sc_R4/E4 Periportal LSEC (0.1,0.2]
1492 0.383904725346642 embolised sc_R4/E4 Midzonal LSEC (0.3,0.4]
1493 0.687201542083799 embolised sc_R4/E4 Pericentral LSEC (0.6,0.7]
1494 0.980015626154463 embolised sc_R4/E4 Pericentral LSEC (0.9,1]
1495 0.760567044942214 embolised sc_R4/E4 Pericentral LSEC (0.7,0.8]
1496 0.897529158659511 embolised sc_R4/E4 Pericentral LSEC (0.8,0.9]
1497 0.827062189132754 embolised sc_R4/E4 Pericentral LSEC (0.8,0.9]
1498 0.900855038414862 embolised sc_R4/E4 Pericentral LSEC (0.9,1]
1499 0.828890584651042 embolised sc_R4/E4 Pericentral LSEC (0.8,0.9]
1500 0.948427383444343 embolised sc_R4/E4 Pericentral LSEC (0.9,1]
1501 0.932329972145915 embolised sc_R4/E4 Pericentral LSEC (0.9,1]
1502 0.894054754754207 embolised sc_R4/E4 Pericentral LSEC (0.8,0.9]
1503 0.862621160904548 embolised sc_R4/E4 Pericentral LSEC (0.8,0.9]
1504 0.955890221548598 embolised sc_R4/E4 Pericentral LSEC (0.9,1]
1505 0.903651496905696 embolised sc_R4/E4 Pericentral LSEC (0.9,1]
1506 0.88432976677997 embolised sc_R4/E4 Pericentral LSEC (0.8,0.9]
1507 0.944543108861182 embolised sc_R4/E4 Pericentral LSEC (0.9,1]
1508 0.982834502023528 embolised sc_R4/E4 Pericentral LSEC (0.9,1]
1509 0.965369431494484 embolised sc_R4/E4 Pericentral LSEC (0.9,1]
1510 0.915024214600327 embolised sc_R4/E4 Pericentral LSEC (0.9,1]
1511 0.980902937036926 embolised sc_R4/E4 Pericentral LSEC (0.9,1]
1512 0.975664498091605 embolised sc_R4/E4 Pericentral LSEC (0.9,1]
1513 0.959288439707658 embolised sc_R4/E4 Pericentral LSEC (0.9,1]
1514 0.958156376269436 embolised sc_R4/E4 Pericentral LSEC (0.9,1]
1515 0.779445957473633 embolised sc_R4/E4 Pericentral LSEC (0.7,0.8]
1516 0.936476656186459 embolised sc_R4/E4 Pericentral LSEC (0.9,1]
1517 0.939021799395021 embolised sc_R4/E4 Pericentral LSEC (0.9,1]
1518 0.548573822803435 embolised sc_R4/E4 Pericentral LSEC (0.5,0.6]
1519 0.955589577246718 embolised sc_R4/E4 Pericentral LSEC (0.9,1]
1520 0.862294700425549 embolised sc_R4/E4 Pericentral LSEC (0.8,0.9]
1521 0.566693052699437 embolised sc_R4/E4 Pericentral LSEC (0.5,0.6]
1522 0.947584520925419 embolised sc_R4/E4 Pericentral LSEC (0.9,1]
1523 0.866739414346069 embolised sc_R4/E4 Pericentral LSEC (0.8,0.9]
1524 0.83191867617184 embolised sc_R4/E4 Pericentral LSEC (0.8,0.9]
1525 0.864790624257941 embolised sc_R4/E4 Pericentral LSEC (0.8,0.9]
1526 0.635446599167433 embolised sc_R4/E4 Pericentral LSEC (0.6,0.7]
1527 0.748723932869355 embolised sc_R4/E4 Pericentral LSEC (0.7,0.8]
1528 0.941646765212137 embolised sc_R4/E4 Pericentral LSEC (0.9,1]
1529 0.918969217084922 embolised sc_R4/E4 Pericentral LSEC (0.9,1]
1530 0.861345054490763 embolised sc_R4/E4 Pericentral LSEC (0.8,0.9]
1531 0.902714582162039 embolised sc_R4/E4 Pericentral LSEC (0.9,1]
1532 0.754561264664608 embolised sc_R4/E4 Pericentral LSEC (0.7,0.8]
1533 0.983975689797789 embolised sc_R4/E4 Pericentral LSEC (0.9,1]
1534 0.920637863307877 embolised sc_R4/E4 Pericentral LSEC (0.9,1]
1535 0.958536980612531 embolised sc_R4/E4 Pericentral LSEC (0.9,1]
1536 0.60056499104007 embolised sc_R4/E4 Pericentral LSEC (0.6,0.7]
1537 0.946042846825772 embolised sc_R4/E4 Pericentral LSEC (0.9,1]
1538 0.969861117055976 embolised sc_R4/E4 Pericentral LSEC (0.9,1]
1539 0.980809707889068 embolised sc_R4/E4 Pericentral LSEC (0.9,1]
1540 0.983549871792493 embolised sc_R4/E4 Pericentral LSEC (0.9,1]
1541 0.937552710755768 embolised sc_R4/E4 Pericentral LSEC (0.9,1]
1542 0.909935409173548 embolised sc_R4/E4 Pericentral LSEC (0.9,1]
1543 0.952952697959785 embolised sc_R4/E4 Pericentral LSEC (0.9,1]
1544 0.832375020678932 embolised sc_R4/E4 Pericentral LSEC (0.8,0.9]
1545 0.78755796843583 embolised sc_R4/E4 Pericentral LSEC (0.7,0.8]
1546 0.624046442845772 embolised sc_R4/E4 Pericentral LSEC (0.6,0.7]
1547 0.948659864585175 embolised sc_R4/E4 Pericentral LSEC (0.9,1]
1548 0.968308897397009 embolised sc_R4/E4 Pericentral LSEC (0.9,1]
1549 0.922853304710674 embolised sc_R4/E4 Pericentral LSEC (0.9,1]
1550 0.986803577541135 embolised sc_R4/E4 Pericentral LSEC (0.9,1]
1551 0.926375013172894 embolised sc_R4/E4 Pericentral LSEC (0.9,1]
1552 0.974712281617035 embolised sc_R4/E4 Pericentral LSEC (0.9,1]
1553 0.986980396700802 embolised sc_R4/E4 Pericentral LSEC (0.9,1]
1554 0.956947042524395 embolised sc_R4/E4 Pericentral LSEC (0.9,1]
1555 0.98233467765611 embolised sc_R4/E4 Pericentral LSEC (0.9,1]
1556 0.694772524075652 embolised sc_R4/E4 Pericentral LSEC (0.6,0.7]
1557 0.929664268926278 embolised sc_R4/E4 Pericentral LSEC (0.9,1]
1558 0.891488076554449 embolised sc_R4/E4 Pericentral LSEC (0.8,0.9]
1559 0.691215999241012 embolised sc_R4/E4 Pericentral LSEC (0.6,0.7]
1560 0.98397321775136 embolised sc_R4/E4 Pericentral LSEC (0.9,1]
1561 0.884883116947519 embolised sc_R4/E4 Pericentral LSEC (0.8,0.9]
1562 0.935086603110851 embolised sc_R4/E4 Pericentral LSEC (0.9,1]
1563 0.941407557693651 embolised sc_R4/E4 Pericentral LSEC (0.9,1]
1564 0.955033273325019 embolised sc_R4/E4 Pericentral LSEC (0.9,1]
1565 0.921161583340179 embolised sc_R4/E4 Pericentral LSEC (0.9,1]
1566 0.903623767425591 embolised sc_R4/E4 Pericentral LSEC (0.9,1]
1567 0.807419592622249 embolised sc_R4/E4 Pericentral LSEC (0.8,0.9]
1568 0.924116903525518 embolised sc_R4/E4 Pericentral LSEC (0.9,1]
1569 0.850232446255411 embolised sc_R4/E4 Pericentral LSEC (0.8,0.9]
1570 0.875683827805165 embolised sc_R4/E4 Pericentral LSEC (0.8,0.9]
1571 0.954984399575174 embolised sc_R4/E4 Pericentral LSEC (0.9,1]
1572 0.904909869696395 embolised sc_R4/E4 Pericentral LSEC (0.9,1]
1573 0.902515722490219 embolised sc_R4/E4 Pericentral LSEC (0.9,1]
1574 0.790800724503438 embolised sc_R4/E4 Pericentral LSEC (0.7,0.8]
1575 0.601409886543458 embolised sc_R4/E4 Pericentral LSEC (0.6,0.7]
1576 0.869312444608164 embolised sc_R4/E4 Pericentral LSEC (0.8,0.9]
1577 0.890452778961447 embolised sc_R4/E4 Pericentral LSEC (0.8,0.9]
1578 0.794157801717221 embolised sc_R4/E4 Pericentral LSEC (0.7,0.8]
1579 0.977232180936664 embolised sc_R4/E4 Pericentral LSEC (0.9,1]
1580 0.84134770494245 embolised sc_R4/E4 Pericentral LSEC (0.8,0.9]
1581 0.966159435220958 embolised sc_R4/E4 Pericentral LSEC (0.9,1]
1582 0.799837933179497 embolised sc_R4/E4 Pericentral LSEC (0.7,0.8]
1583 0.740153426061166 embolised sc_R4/E4 Pericentral LSEC (0.7,0.8]
1584 0.941128128426759 embolised sc_R4/E4 Pericentral LSEC (0.9,1]
1585 0.959568473110498 embolised sc_R4/E4 Pericentral LSEC (0.9,1]
1586 0.940228688999009 embolised sc_R4/E4 Pericentral LSEC (0.9,1]
1587 0.890273468462726 embolised sc_R4/E4 Pericentral LSEC (0.8,0.9]
1588 0.974294343759024 embolised sc_R4/E4 Pericentral LSEC (0.9,1]
1589 0.581435077075512 embolised sc_R4/E4 Pericentral LSEC (0.5,0.6]
1590 0.380812742362882 embolised sc_R4/E4 Pericentral LSEC (0.3,0.4]
1591 0.732258531176409 embolised sc_R4/E4 Pericentral LSEC (0.7,0.8]
1592 0.704744026089173 embolised sc_R4/E4 Pericentral LSEC (0.7,0.8]
1593 0.761007158683025 embolised sc_R4/E4 Pericentral LSEC (0.7,0.8]
1594 0.779068604439862 embolised sc_R4/E4 Pericentral LSEC (0.7,0.8]
1595 0.809053400012523 embolised sc_R4/E4 Pericentral LSEC (0.8,0.9]
1596 0.933796109133256 embolised sc_R4/E4 Pericentral LSEC (0.9,1]
1597 0.902595972665881 embolised sc_R4/E4 Pericentral LSEC (0.9,1]
1598 0.953880336444831 embolised sc_R4/E4 Pericentral LSEC (0.9,1]
1599 0.958006441461939 embolised sc_R4/E4 Pericentral LSEC (0.9,1]
1600 0.884163894628704 embolised sc_R4/E4 Pericentral LSEC (0.8,0.9]
1601 0.701774336091778 embolised sc_R4/E4 Pericentral LSEC (0.7,0.8]
1602 0.692539634702134 embolised sc_R4/E4 Pericentral LSEC (0.6,0.7]
1603 0.860212092506471 embolised sc_R4/E4 Pericentral LSEC (0.8,0.9]
1604 0.863697185315934 embolised sc_R4/E4 Pericentral LSEC (0.8,0.9]
1605 0.873514997181595 embolised sc_R4/E4 Pericentral LSEC (0.8,0.9]
1606 0.784336088191998 embolised sc_R4/E4 Pericentral LSEC (0.7,0.8]
1607 0.967629264951668 embolised sc_R4/E4 Pericentral LSEC (0.9,1]
1608 0.877564460333453 embolised sc_R4/E4 Pericentral LSEC (0.8,0.9]
1609 0.559468585563279 embolised sc_R4/E4 Pericentral LSEC (0.5,0.6]
1610 0.95087543099995 embolised sc_R4/E4 Pericentral LSEC (0.9,1]
1611 0.968457407340277 embolised sc_R4/E4 Pericentral LSEC (0.9,1]
1612 0.78764572929832 embolised sc_R4/E4 Pericentral LSEC (0.7,0.8]
1613 0.922705278608932 embolised sc_R4/E4 Pericentral LSEC (0.9,1]
1614 0.973227665758882 embolised sc_R4/E4 Pericentral LSEC (0.9,1]
1615 0.983315398570501 embolised sc_R4/E4 Pericentral LSEC (0.9,1]
1616 0.965987092497005 embolised sc_R4/E4 Pericentral LSEC (0.9,1]
1617 0.839305655201168 embolised sc_R4/E4 Pericentral LSEC (0.8,0.9]
1618 0.97794952666248 embolised sc_R4/E4 Pericentral LSEC (0.9,1]
1619 0.87238701132684 embolised sc_R4/E4 Pericentral LSEC (0.8,0.9]
1620 0.885796156585024 embolised sc_R4/E4 Pericentral LSEC (0.8,0.9]
1621 0.598870750003437 embolised sc_R4/E4 Pericentral LSEC (0.5,0.6]
1622 0.738117232984222 embolised sc_R4/E4 Midzonal LSEC (0.7,0.8]
1623 0.123816332550869 embolised sc_R4/E4 Periportal LSEC (0.1,0.2]
1624 0.343705081412509 embolised sc_R4/E4 Midzonal LSEC (0.3,0.4]
1625 0.448778885912499 embolised sc_R4/E4 Midzonal LSEC (0.4,0.5]
1626 0.300149186149446 embolised sc_R4/E4 Periportal LSEC (0.3,0.4]
1627 0.286069991893204 embolised sc_R4/E4 Midzonal LSEC (0.2,0.3]
1628 0.525413281381578 embolised sc_R4/E4 Periportal LSEC (0.5,0.6]
1629 0.645956894837391 embolised sc_R4/E4 Periportal LSEC (0.6,0.7]
1630 0.382977257114393 embolised sc_R4/E4 Periportal LSEC (0.3,0.4]
1631 0.306480942457144 embolised sc_R4/E4 Periportal LSEC (0.3,0.4]
1632 0.176195391331586 embolised sc_R4/E4 Periportal LSEC (0.1,0.2]
1633 0.639328381143925 embolised sc_R4/E4 Midzonal LSEC (0.6,0.7]
1634 0.195488734813167 embolised sc_R4/E4 Periportal LSEC (0.1,0.2]
1635 0.167628823862281 embolised sc_R4/E4 Periportal LSEC (0.1,0.2]
1636 0.165447785739555 embolised sc_R4/E4 Midzonal LSEC (0.1,0.2]
1637 0.0832852547949069 embolised sc_R4/E4 Periportal LSEC (-0.00099,0.1]
1638 0.499427276667422 embolised sc_R4/E4 Midzonal LSEC (0.4,0.5]
1639 0.562816844286533 embolised sc_R4/E4 Periportal LSEC (0.5,0.6]
1640 0.23586036851067 embolised sc_R4/E4 Periportal LSEC (0.2,0.3]
1641 0.0744951444597143 embolised sc_R4/E4 Midzonal LSEC (-0.00099,0.1]
1642 0.179888675400099 embolised sc_R4/E4 Periportal LSEC (0.1,0.2]
1643 0.297700177207774 embolised sc_R4/E4 Periportal LSEC (0.2,0.3]
1644 0.122980364402252 embolised sc_R4/E4 Periportal LSEC (0.1,0.2]
1645 0.0937082304145652 embolised sc_R4/E4 Periportal LSEC (-0.00099,0.1]
1646 0.241382622470392 embolised sc_R4/E4 Midzonal LSEC (0.2,0.3]
1647 0.236921170534101 embolised sc_R4/E4 Periportal LSEC (0.2,0.3]
1648 0.10264128924934 embolised sc_R4/E4 Periportal LSEC (0.1,0.2]
1649 0.187668854049509 embolised sc_R4/E4 Periportal LSEC (0.1,0.2]
1650 0.164799373400904 embolised sc_R4/E4 Periportal LSEC (0.1,0.2]
1651 0.241800127062694 embolised sc_R4/E4 Periportal LSEC (0.2,0.3]
1652 0.618693520145882 embolised sc_R4/E4 Periportal LSEC (0.6,0.7]
1653 0.461242113453943 embolised sc_R4/E4 Periportal LSEC (0.4,0.5]
1654 0.190862937320024 embolised sc_R4/E4 Periportal LSEC (0.1,0.2]
1655 0.674091372862925 embolised sc_R4/E4 Periportal LSEC (0.6,0.7]
1656 0.319723111872494 embolised sc_R4/E4 Periportal LSEC (0.3,0.4]
1657 0.102231629117923 embolised sc_R4/E4 Periportal LSEC (0.1,0.2]
1658 0.225326047005045 embolised sc_R4/E4 Periportal LSEC (0.2,0.3]
1659 0.166748007256646 embolised sc_R4/E4 Periportal LSEC (0.1,0.2]
1660 0.439487111498787 embolised sc_R4/E4 Periportal LSEC (0.4,0.5]
1661 0.269172626196264 embolised sc_R4/E4 Midzonal LSEC (0.2,0.3]
1662 0.399942339121621 embolised sc_R4/E4 Midzonal LSEC (0.3,0.4]
1663 0.141322705843649 embolised sc_R4/E4 Periportal LSEC (0.1,0.2]
1664 0.144875757558992 embolised sc_R4/E4 Periportal LSEC (0.1,0.2]
1665 0.657537948777869 embolised sc_R4/E4 Midzonal LSEC (0.6,0.7]
1666 0.178535840798576 embolised sc_R4/E4 Periportal LSEC (0.1,0.2]
1667 0.49074672627438 embolised sc_R4/E4 Periportal LSEC (0.4,0.5]
1668 0.577768465061885 embolised sc_R4/E4 Periportal LSEC (0.5,0.6]
1669 0.198415715218445 embolised sc_R4/E4 Periportal LSEC (0.1,0.2]
1670 0.702655329588309 embolised sc_R4/E4 Midzonal LSEC (0.7,0.8]
1671 0.374489808318611 embolised sc_R4/E4 Periportal LSEC (0.3,0.4]
1672 0.134437968904943 embolised sc_R4/E4 Periportal LSEC (0.1,0.2]
1673 0.343879827083656 embolised sc_R4/E4 Periportal LSEC (0.3,0.4]
1674 0.34899384696301 embolised sc_R4/E4 Periportal LSEC (0.3,0.4]
1675 0.118164723319893 embolised sc_R4/E4 Midzonal LSEC (0.1,0.2]
1676 0.274514710644529 embolised sc_R4/E4 Periportal LSEC (0.2,0.3]
1677 0.597052085807687 embolised sc_R4/E4 Periportal LSEC (0.5,0.6]
1678 0.332990242325901 embolised sc_R4/E4 Periportal LSEC (0.3,0.4]
1679 0.431727600628336 embolised sc_R4/E4 Periportal LSEC (0.4,0.5]
1680 0.295139330898913 embolised sc_R4/E4 Periportal LSEC (0.2,0.3]
1681 0.299295898094223 embolised sc_R4/E4 Midzonal LSEC (0.2,0.3]
1682 0.397335285626763 embolised sc_R4/E4 Midzonal LSEC (0.3,0.4]
1683 0.174831428139703 embolised sc_R4/E4 Midzonal LSEC (0.1,0.2]
1684 0.429986686180077 embolised sc_R4/E4 Periportal LSEC (0.4,0.5]
1685 0.482468043351276 embolised sc_R4/E4 Periportal LSEC (0.4,0.5]
1686 0.288392959104369 embolised sc_R4/E4 Periportal LSEC (0.2,0.3]
1687 0.264603578869769 embolised sc_R4/E4 Periportal LSEC (0.2,0.3]
1688 0.339865805093527 embolised sc_R4/E4 Periportal LSEC (0.3,0.4]
1689 0.443414416320806 embolised sc_R4/E4 Periportal LSEC (0.4,0.5]
1690 0.0624061146193992 embolised sc_R4/E4 Periportal LSEC (-0.00099,0.1]
1691 0.234171325310383 embolised sc_R4/E4 Periportal LSEC (0.2,0.3]
1692 0.0880259629890382 embolised sc_R4/E4 Periportal LSEC (-0.00099,0.1]
1693 0.360126187220007 embolised sc_R4/E4 Periportal LSEC (0.3,0.4]
1694 0.500128382214722 embolised sc_R4/E4 Periportal LSEC (0.5,0.6]
1695 0.376336116495124 embolised sc_R4/E4 Midzonal LSEC (0.3,0.4]
1696 0.314082786728547 embolised sc_R4/E4 Periportal LSEC (0.3,0.4]
1697 0.653052383470354 embolised sc_R4/E4 Periportal LSEC (0.6,0.7]
1698 0.0623393368132183 embolised sc_R4/E4 Periportal LSEC (-0.00099,0.1]
1699 0.552278602989087 embolised sc_R4/E4 Periportal LSEC (0.5,0.6]
1700 0.0725415341732629 embolised sc_R4/E4 Periportal LSEC (-0.00099,0.1]
1701 0.359483694599881 embolised sc_R4/E4 Periportal LSEC (0.3,0.4]
1702 0.149428775136436 embolised sc_R4/E4 Midzonal LSEC (0.1,0.2]
1703 0.554377954567502 embolised sc_R4/E4 Periportal LSEC (0.5,0.6]
1704 0.21387738077525 embolised sc_R4/E4 Periportal LSEC (0.2,0.3]
1705 0.312301674830095 embolised sc_R4/E4 Periportal LSEC (0.3,0.4]
1706 0.351593553593818 embolised sc_R4/E4 Periportal LSEC (0.3,0.4]
1707 0.118077300386708 embolised sc_R4/E4 Periportal LSEC (0.1,0.2]
1708 0.0812595926719326 embolised sc_R4/E4 Midzonal LSEC (-0.00099,0.1]
1709 0.0572689351939272 embolised sc_R4/E4 Periportal LSEC (-0.00099,0.1]
1710 0.72701670796862 embolised sc_R4/E4 Periportal LSEC (0.7,0.8]
1711 0.28539517172167 embolised sc_R4/E4 Periportal LSEC (0.2,0.3]
1712 0.105924415143288 embolised sc_R4/E4 Periportal LSEC (0.1,0.2]
1713 0.0868526340326836 embolised sc_R4/E4 Periportal LSEC (-0.00099,0.1]
1714 0.116486658644757 embolised sc_R4/E4 Periportal LSEC (0.1,0.2]
1715 0.0967688771768157 embolised sc_R4/E4 Periportal LSEC (-0.00099,0.1]
1716 0.231164052058961 embolised sc_R4/E4 Periportal LSEC (0.2,0.3]
1717 0.187539945219852 embolised sc_R4/E4 Periportal LSEC (0.1,0.2]
1718 0.0343576128734886 embolised sc_R4/E4 Periportal LSEC (-0.00099,0.1]
1719 0.45387146596945 embolised sc_R4/E4 Periportal LSEC (0.4,0.5]
1720 0.683754990767913 embolised sc_R4/E4 Midzonal LSEC (0.6,0.7]
1721 0.214941129807043 embolised sc_R4/E4 Periportal LSEC (0.2,0.3]
1722 0.185284243679483 embolised sc_R4/E4 Periportal LSEC (0.1,0.2]
1723 0.339016057543458 embolised sc_R4/E4 Periportal LSEC (0.3,0.4]
1724 0.603481885378972 embolised sc_R4/E4 Periportal LSEC (0.6,0.7]
1725 0.0956986212149003 embolised sc_R4/E4 Periportal LSEC (-0.00099,0.1]
1726 0.755811663599854 embolised sc_R4/E4 Midzonal LSEC (0.7,0.8]
1727 0.342934077813122 embolised sc_R4/E4 Midzonal LSEC (0.3,0.4]
1728 0.212589321051802 embolised sc_R4/E4 Periportal LSEC (0.2,0.3]
1729 0.248468756854151 embolised sc_R4/E4 Periportal LSEC (0.2,0.3]
1730 0.911891895142493 embolised sc_R4/E4 Pericentral LSEC (0.9,1]
1731 0.921446386106354 embolised sc_R4/E4 Pericentral LSEC (0.9,1]
1732 0.785580343673663 embolised sc_R4/E4 Pericentral LSEC (0.7,0.8]
1733 0.965066945874142 embolised sc_R4/E4 Pericentral LSEC (0.9,1]
1734 0.87255829608753 embolised sc_R4/E4 Pericentral LSEC (0.8,0.9]
1735 0.858587075309425 embolised sc_R4/E4 Midzonal LSEC (0.8,0.9]
1736 0.874652169795174 embolised sc_R4/E4 Pericentral LSEC (0.8,0.9]
1737 0.94909151508342 embolised sc_R4/E4 Pericentral LSEC (0.9,1]
1738 0.738831643473348 embolised sc_R4/E4 Pericentral LSEC (0.7,0.8]
1739 0.94946884789641 embolised sc_R4/E4 Pericentral LSEC (0.9,1]
1740 0.824826080956441 embolised sc_R4/E4 Pericentral LSEC (0.8,0.9]
1741 0.881480867150952 embolised sc_R4/E4 Pericentral LSEC (0.8,0.9]
1742 0.977998052672966 embolised sc_R4/E4 Pericentral LSEC (0.9,1]
1743 0.936984654463203 embolised sc_R4/E4 Pericentral LSEC (0.9,1]
1744 0.590699368845437 embolised sc_R4/E4 Midzonal LSEC (0.5,0.6]
1745 0.439263092151073 embolised sc_R4/E4 Midzonal LSEC (0.4,0.5]
1746 0.246047138316853 embolised sc_R4/E4 Periportal LSEC (0.2,0.3]
1747 0.916732834065391 embolised sc_R4/E4 Pericentral LSEC (0.9,1]
1748 0.670042954880954 embolised sc_R4/E4 Pericentral LSEC (0.6,0.7]
1749 0.981221167236476 embolised sc_R4/E4 Pericentral LSEC (0.9,1]
1750 0.696392492947913 embolised sc_R4/E4 Pericentral LSEC (0.6,0.7]
1751 0.763053634946544 embolised sc_R4/E4 Pericentral LSEC (0.7,0.8]
1752 0.86541428869646 embolised sc_R4/E4 Pericentral LSEC (0.8,0.9]
1753 0.91793795248997 embolised sc_R4/E4 Pericentral LSEC (0.9,1]
1754 0.709288954719609 embolised sc_R4/E4 Pericentral LSEC (0.7,0.8]
1755 0.569707408518395 embolised sc_R4/E4 Pericentral LSEC (0.5,0.6]
1756 0.979482687298079 embolised sc_R4/E4 Pericentral LSEC (0.9,1]
1757 0.330700883761115 embolised sc_R4/E4 Pericentral LSEC (0.3,0.4]
1758 0.936745745834429 embolised sc_R4/E4 Pericentral LSEC (0.9,1]
1759 0.892410655144209 embolised sc_R4/E4 Pericentral LSEC (0.8,0.9]
1760 0.940243527747583 embolised sc_R4/E4 Pericentral LSEC (0.9,1]
1761 0.80060662744749 embolised sc_R4/E4 Pericentral LSEC (0.8,0.9]
1762 0.927955482495095 embolised sc_R4/E4 Pericentral LSEC (0.9,1]
1763 0.948546296810932 embolised sc_R4/E4 Pericentral LSEC (0.9,1]
1764 0.958556573474033 embolised sc_R4/E4 Pericentral LSEC (0.9,1]
1765 0.834109500256223 embolised sc_R4/E4 Pericentral LSEC (0.8,0.9]
1766 0.883094812756546 embolised sc_R4/E4 Pericentral LSEC (0.8,0.9]
1767 0.611810640334315 embolised sc_R4/E4 Pericentral LSEC (0.6,0.7]
1768 0.788042960226298 embolised sc_R4/E4 Pericentral LSEC (0.7,0.8]
1769 0.851626880310561 embolised sc_R4/E4 Pericentral LSEC (0.8,0.9]
1770 0.622349310847244 embolised sc_R4/E4 Pericentral LSEC (0.6,0.7]
1771 0.942821462913652 embolised sc_R4/E4 Pericentral LSEC (0.9,1]
1772 0.700389648842295 embolised sc_R4/E4 Pericentral LSEC (0.7,0.8]
1773 0.81047049771168 embolised sc_R4/E4 Pericentral LSEC (0.8,0.9]
1774 0.776226429091682 embolised sc_R4/E4 Pericentral LSEC (0.7,0.8]
1775 0.871106008645781 embolised sc_R4/E4 Pericentral LSEC (0.8,0.9]
1776 0.960492829116499 embolised sc_R4/E4 Pericentral LSEC (0.9,1]
1777 0.96631469960598 embolised sc_R4/E4 Pericentral LSEC (0.9,1]
1778 0.928446191192816 embolised sc_R4/E4 Pericentral LSEC (0.9,1]
1779 0.851202647436595 embolised sc_R4/E4 Pericentral LSEC (0.8,0.9]
1780 0.918481713368813 embolised sc_R4/E4 Pericentral LSEC (0.9,1]
1781 0.893994118958477 embolised sc_R4/E4 Pericentral LSEC (0.8,0.9]
1782 0.680259023483181 embolised sc_R4/E4 Pericentral LSEC (0.6,0.7]
1783 0.683057861087754 embolised sc_R4/E4 Pericentral LSEC (0.6,0.7]
1784 0.792987509710175 embolised sc_R4/E4 Pericentral LSEC (0.7,0.8]
1785 0.965237459888527 embolised sc_R4/E4 Pericentral LSEC (0.9,1]
1786 0.668547622770906 embolised sc_R4/E4 Pericentral LSEC (0.6,0.7]
1787 0.89482948109014 embolised sc_R4/E4 Pericentral LSEC (0.8,0.9]
1788 0.638558047253865 embolised sc_R4/E4 Pericentral LSEC (0.6,0.7]
1789 0.88576787773535 embolised sc_R4/E4 Pericentral LSEC (0.8,0.9]
1790 0.880027390220193 embolised sc_R4/E4 Pericentral LSEC (0.8,0.9]
1791 0.882565309780335 embolised sc_R4/E4 Pericentral LSEC (0.8,0.9]
1792 0.947869707609636 embolised sc_R4/E4 Pericentral LSEC (0.9,1]
1793 0.948645909904566 embolised sc_R4/E4 Pericentral LSEC (0.9,1]
1794 0.962384602161831 embolised sc_R4/E4 Pericentral LSEC (0.9,1]
1795 0.961493823547901 embolised sc_R4/E4 Pericentral LSEC (0.9,1]
1796 0.885624594231142 embolised sc_R4/E4 Pericentral LSEC (0.8,0.9]
1797 0.612700805452223 embolised sc_R4/E4 Pericentral LSEC (0.6,0.7]
1798 0.732833122473336 embolised sc_R4/E4 Pericentral LSEC (0.7,0.8]
1799 0.986248406278845 embolised sc_R4/E4 Pericentral LSEC (0.9,1]
1800 0.73379647825415 embolised sc_R4/E4 Pericentral LSEC (0.7,0.8]
1801 0.952698804922306 embolised sc_R4/E4 Pericentral LSEC (0.9,1]
1802 0.969908007847328 embolised sc_R4/E4 Pericentral LSEC (0.9,1]
1803 0.829512855475568 embolised sc_R4/E4 Pericentral LSEC (0.8,0.9]
1804 0.769859209359323 embolised sc_R4/E4 Pericentral LSEC (0.7,0.8]
1805 0.722835976160808 embolised sc_R4/E4 Pericentral LSEC (0.7,0.8]
1806 0.765958305117138 embolised sc_R4/E4 Pericentral LSEC (0.7,0.8]
1807 0.65350030142042 embolised sc_R4/E4 Pericentral LSEC (0.6,0.7]
1808 0.892645156940409 embolised sc_R4/E4 Pericentral LSEC (0.8,0.9]
1809 0.759042031540286 embolised sc_R4/E4 Pericentral LSEC (0.7,0.8]
1810 0.981938352300955 embolised sc_R4/E4 Pericentral LSEC (0.9,1]
1811 0.900956373264164 embolised sc_R4/E4 Pericentral LSEC (0.9,1]
1812 0.583873849292978 embolised sc_R4/E4 Pericentral LSEC (0.5,0.6]
1813 0.768950514633125 embolised sc_R4/E4 Pericentral LSEC (0.7,0.8]
1814 0.952375550181755 embolised sc_R4/E4 Pericentral LSEC (0.9,1]
1815 0.959338799522563 embolised sc_R4/E4 Pericentral LSEC (0.9,1]
1816 0.961424278664539 embolised sc_R4/E4 Pericentral LSEC (0.9,1]
1817 0.725590283630672 embolised sc_R4/E4 Pericentral LSEC (0.7,0.8]
1818 0.933095845888984 embolised sc_R4/E4 Pericentral LSEC (0.9,1]
1819 0.898549971167967 embolised sc_R4/E4 Pericentral LSEC (0.8,0.9]
1820 0.828318684085021 embolised sc_R4/E4 Pericentral LSEC (0.8,0.9]
1821 0.92934428426702 embolised sc_R4/E4 Pericentral LSEC (0.9,1]
1822 0.814444061227402 embolised sc_R4/E4 Pericentral LSEC (0.8,0.9]
1823 0.903465623467385 embolised sc_R4/E4 Pericentral LSEC (0.9,1]
1824 0.925790390098659 embolised sc_R4/E4 Pericentral LSEC (0.9,1]
1825 0.538723636592841 embolised sc_R4/E4 Pericentral LSEC (0.5,0.6]
1826 0.86062029707537 embolised sc_R4/E4 Pericentral LSEC (0.8,0.9]
1827 0.867891891778584 embolised sc_R4/E4 Pericentral LSEC (0.8,0.9]
1828 0.895280544131168 embolised sc_R4/E4 Pericentral LSEC (0.8,0.9]
1829 0.891244540092016 embolised sc_R4/E4 Pericentral LSEC (0.8,0.9]
1830 0.838348426565565 embolised sc_R4/E4 Pericentral LSEC (0.8,0.9]
1831 0.935389898241571 embolised sc_R4/E4 Pericentral LSEC (0.9,1]
1832 0.890294061344231 embolised sc_R4/E4 Pericentral LSEC (0.8,0.9]
1833 0.501731655789282 embolised sc_R4/E4 Pericentral LSEC (0.5,0.6]
1834 0.970872627481733 embolised sc_R4/E4 Pericentral LSEC (0.9,1]
1835 0.730315784093337 embolised sc_R4/E4 Pericentral LSEC (0.7,0.8]
1836 0.561307211021258 embolised sc_R4/E4 Pericentral LSEC (0.5,0.6]
1837 0.895994101410217 embolised sc_R4/E4 Pericentral LSEC (0.8,0.9]
1838 0.677371622555573 embolised sc_R4/E4 Pericentral LSEC (0.6,0.7]
1839 0.741978430894547 embolised sc_R4/E4 Pericentral LSEC (0.7,0.8]
1840 0.670679224181848 embolised sc_R4/E4 Pericentral LSEC (0.6,0.7]
1841 0.792420099667523 embolised sc_R4/E4 Pericentral LSEC (0.7,0.8]
1842 0.762900060654969 embolised sc_R4/E4 Pericentral LSEC (0.7,0.8]
1843 0.726440526685775 embolised sc_R4/E4 Pericentral LSEC (0.7,0.8]
1844 0.810550870095268 embolised sc_R4/E4 Pericentral LSEC (0.8,0.9]
1845 0.904584392681162 embolised sc_R4/E4 Pericentral LSEC (0.9,1]
1846 0.848492074685202 embolised sc_R4/E4 Pericentral LSEC (0.8,0.9]
1847 0.439354639322057 embolised sc_R4/E4 Pericentral LSEC (0.4,0.5]
1848 0.818682801962607 embolised sc_R4/E4 Pericentral LSEC (0.8,0.9]
1849 0.89804176494656 embolised sc_R4/E4 Pericentral LSEC (0.8,0.9]
1850 0.888304908024983 embolised sc_R4/E4 Pericentral LSEC (0.8,0.9]
1851 0.841397614173574 embolised sc_R4/E4 Pericentral LSEC (0.8,0.9]
1852 0.247827980189336 embolised sc_R4/E4 Pericentral LSEC (0.2,0.3]
1853 0.564671586204667 embolised sc_R4/E4 Pericentral LSEC (0.5,0.6]
1854 0.837380606893815 embolised sc_R4/E4 Pericentral LSEC (0.8,0.9]
1855 0.950736660254423 embolised sc_R4/E4 Pericentral LSEC (0.9,1]
1856 0.861536742613121 embolised sc_R4/E4 Pericentral LSEC (0.8,0.9]
1857 0.584771312628843 embolised sc_R4/E4 Midzonal LSEC (0.5,0.6]
1858 0.36807715283176 embolised sc_R4/E4 Midzonal LSEC (0.3,0.4]
1859 0.248908317449375 embolised sc_R4/E4 Midzonal LSEC (0.2,0.3]
1860 0.537553046581744 embolised sc_R4/E4 Midzonal LSEC (0.5,0.6]
1861 0.592828302631791 embolised sc_R4/E4 Midzonal LSEC (0.5,0.6]
1862 0.862284110930857 embolised sc_R4/E4 Pericentral LSEC (0.8,0.9]
1863 0.806507466868901 embolised sc_R4/E4 Midzonal LSEC (0.8,0.9]
1864 0.852483967490378 embolised sc_R4/E4 Midzonal LSEC (0.8,0.9]
1865 0.291063551182274 embolised sc_R4/E4 Midzonal LSEC (0.2,0.3]
1866 0.407901869472117 embolised sc_R4/E4 Midzonal LSEC (0.4,0.5]
1867 0.479266908752594 embolised sc_R4/E4 Pericentral LSEC (0.4,0.5]
1868 0.909906584837635 embolised sc_R4/E4 Midzonal LSEC (0.9,1]
1869 0.81528256659871 embolised sc_R4/E4 Midzonal LSEC (0.8,0.9]
1870 0.65115275792868 embolised sc_R4/E4 Midzonal LSEC (0.6,0.7]
1871 0.471652378198856 embolised sc_R4/E4 Midzonal LSEC (0.4,0.5]
1872 0.423215022360751 embolised sc_R4/E4 Midzonal LSEC (0.4,0.5]
1873 0.587857289287846 embolised sc_R4/E4 Midzonal LSEC (0.5,0.6]
1874 0.793582506663516 embolised sc_R4/E4 Midzonal LSEC (0.7,0.8]
1875 0.389646958773296 embolised sc_R4/E4 Midzonal LSEC (0.3,0.4]
1876 0.621392906849211 embolised sc_R4/E4 Midzonal LSEC (0.6,0.7]
1877 0.318738141054014 embolised sc_R4/E4 Midzonal LSEC (0.3,0.4]
1878 0.794472864113544 embolised sc_R4/E4 Midzonal LSEC (0.7,0.8]
1879 0.546549330358211 embolised sc_R4/E4 Midzonal LSEC (0.5,0.6]
1880 0.527286067322909 embolised sc_R4/E4 Midzonal LSEC (0.5,0.6]
1881 0.592562370205214 embolised sc_R4/E4 Midzonal LSEC (0.5,0.6]
1882 0.243438599659413 embolised sc_R4/E4 Midzonal LSEC (0.2,0.3]
1883 0.660212351936574 embolised sc_R4/E4 Midzonal LSEC (0.6,0.7]
1884 0.903003588521144 embolised sc_R4/E4 Midzonal LSEC (0.9,1]
1885 0.38374796224762 embolised sc_R4/E4 Pericentral LSEC (0.3,0.4]
1886 0.677979399567131 embolised sc_R4/E4 Pericentral LSEC (0.6,0.7]
1887 0.757106999234976 embolised sc_R4/E4 Midzonal LSEC (0.7,0.8]
1888 0.784252379276173 embolised sc_R4/E4 Pericentral LSEC (0.7,0.8]
1889 0.486892255115851 embolised sc_R4/E4 Midzonal LSEC (0.4,0.5]
1890 0.485248246468107 embolised sc_R4/E4 Midzonal LSEC (0.4,0.5]
1891 0.473874619879532 embolised sc_R4/E4 Midzonal LSEC (0.4,0.5]
1892 0.662534196695618 embolised sc_R4/E4 Pericentral LSEC (0.6,0.7]
1893 0.771828987520531 embolised sc_R4/E4 Midzonal LSEC (0.7,0.8]
1894 0.628986596245284 embolised sc_R4/E4 Midzonal LSEC (0.6,0.7]
1895 0.750828624106558 embolised sc_R4/E4 Midzonal LSEC (0.7,0.8]
1896 0.294754388213411 embolised sc_R4/E4 Midzonal LSEC (0.2,0.3]
1897 0.802430060671077 embolised sc_R4/E4 Midzonal LSEC (0.8,0.9]
1898 0.355774712498985 embolised sc_R4/E4 Midzonal LSEC (0.3,0.4]
1899 0.750835859221667 embolised sc_R4/E4 Midzonal LSEC (0.7,0.8]
1900 0.768451995053184 embolised sc_R4/E4 Midzonal LSEC (0.7,0.8]
1901 0.458479699985267 embolised sc_R4/E4 Midzonal LSEC (0.4,0.5]
1902 0.873937271923534 embolised sc_R4/E4 Midzonal LSEC (0.8,0.9]
1903 0.505812537400074 embolised sc_R4/E4 Periportal LSEC (0.5,0.6]
1904 0.643754595112903 embolised sc_R4/E4 Midzonal LSEC (0.6,0.7]
1905 0.602946184319554 embolised sc_R4/E4 Pericentral LSEC (0.6,0.7]
1906 0.868719773087228 embolised sc_R4/E4 Midzonal LSEC (0.8,0.9]
1907 0.610448067500016 embolised sc_R4/E4 Midzonal LSEC (0.6,0.7]
1908 0.594433154900998 embolised sc_R4/E4 Pericentral LSEC (0.5,0.6]
1909 0.805549058201952 embolised sc_R4/E4 Midzonal LSEC (0.8,0.9]
1910 0.318639448996033 embolised sc_R4/E4 Midzonal LSEC (0.3,0.4]
1911 0.581842798065565 embolised sc_R4/E4 Midzonal LSEC (0.5,0.6]
1912 0.673001657612463 embolised sc_R4/E4 Midzonal LSEC (0.6,0.7]
1913 0.858519235716115 embolised sc_R4/E4 Midzonal LSEC (0.8,0.9]
1914 0.365269159749772 embolised sc_R4/E4 Midzonal LSEC (0.3,0.4]
1915 0.61806588168008 embolised sc_R4/E4 Midzonal LSEC (0.6,0.7]
1916 0.507450971184116 embolised sc_R4/E4 Midzonal LSEC (0.5,0.6]
1917 0.542783279173598 embolised sc_R4/E4 Midzonal LSEC (0.5,0.6]
1918 0.724633922301004 embolised sc_R4/E4 Midzonal LSEC (0.7,0.8]
1919 0.606046729910742 embolised sc_R4/E4 Midzonal LSEC (0.6,0.7]
1920 0.322191721379361 embolised sc_R4/E4 Midzonal LSEC (0.3,0.4]
1921 0.750879045889588 embolised sc_R4/E4 Pericentral LSEC (0.7,0.8]
1922 0.761823896782997 embolised sc_R4/E4 Midzonal LSEC (0.7,0.8]
1923 0.55523425939045 embolised sc_R4/E4 Midzonal LSEC (0.5,0.6]
1924 0.901261632342489 embolised sc_R4/E4 Midzonal LSEC (0.9,1]
1925 0.441054724198322 embolised sc_R4/E4 Midzonal LSEC (0.4,0.5]
1926 0.589491494397975 embolised sc_R4/E4 Midzonal LSEC (0.5,0.6]
1927 0.929030026464814 embolised sc_R4/E4 Midzonal LSEC (0.9,1]
1928 0.83319155368409 embolised sc_R4/E4 Midzonal LSEC (0.8,0.9]
1929 0.693790842457768 embolised sc_R4/E4 Midzonal LSEC (0.6,0.7]
1930 0.681813227827548 embolised sc_R4/E4 Midzonal LSEC (0.6,0.7]
1931 0.625676965660368 embolised sc_R4/E4 Midzonal LSEC (0.6,0.7]
1932 0.524013532890435 embolised sc_R4/E4 Midzonal LSEC (0.5,0.6]
1933 0.726054591330621 embolised sc_R4/E4 Pericentral LSEC (0.7,0.8]
1934 0.409806858162267 embolised sc_R4/E4 Midzonal LSEC (0.4,0.5]
1935 0.166740120180873 embolised sc_R4/E4 Midzonal LSEC (0.1,0.2]
1936 0.934346212222796 embolised sc_R4/E4 Pericentral LSEC (0.9,1]
1937 0.851394518592905 embolised sc_R4/E4 Pericentral LSEC (0.8,0.9]
1938 0.615684298878626 embolised sc_R4/E4 Pericentral LSEC (0.6,0.7]
1939 0.354574610519593 embolised sc_R4/E4 Pericentral LSEC (0.3,0.4]
1940 0.634092563695264 embolised sc_R4/E4 Midzonal LSEC (0.6,0.7]
1941 0.697627652688213 embolised sc_R4/E4 Midzonal LSEC (0.6,0.7]
1942 0.613339769437271 embolised sc_R4/E4 Pericentral LSEC (0.6,0.7]
1943 0.875520088545011 embolised sc_R4/E4 Pericentral LSEC (0.8,0.9]
1944 0.79764604952562 embolised sc_R4/E4 Pericentral LSEC (0.7,0.8]
1945 0.579647760273051 embolised sc_R4/E4 Midzonal LSEC (0.5,0.6]
1946 0.853611813998002 embolised sc_R4/E4 Pericentral LSEC (0.8,0.9]
1947 0.946092896069666 embolised sc_R4/E4 Pericentral LSEC (0.9,1]
1948 0.828673920073071 embolised sc_R4/E4 Pericentral LSEC (0.8,0.9]
1949 0.546805744328712 embolised sc_R4/E4 Pericentral LSEC (0.5,0.6]
1950 0.945150402269774 embolised sc_R4/E4 Pericentral LSEC (0.9,1]
1951 0.878149855716889 embolised sc_R4/E4 Pericentral LSEC (0.8,0.9]
1952 0.712281878204004 embolised sc_R4/E4 Pericentral LSEC (0.7,0.8]
1953 0.27198117867861 embolised sc_R4/E4 Midzonal LSEC (0.2,0.3]
1954 0.691893208000698 embolised sc_R4/E4 Midzonal LSEC (0.6,0.7]
1955 0.252803777447514 regenerating sc_R4/E4 Midzonal LSEC (0.2,0.3]
1956 0.950694817137204 regenerating sc_R4/E4 Midzonal LSEC (0.9,1]
1957 0.852997815763602 regenerating sc_R4/E4 Midzonal LSEC (0.8,0.9]
1958 0.766841157385054 regenerating sc_R4/E4 Midzonal LSEC (0.7,0.8]
1959 0.800943127580069 regenerating sc_R4/E4 Midzonal LSEC (0.8,0.9]
1960 0.736555435742887 regenerating sc_R4/E4 Midzonal LSEC (0.7,0.8]
1961 0.946123034367567 regenerating sc_R4/E4 Pericentral LSEC (0.9,1]
1962 0.525233990248149 regenerating sc_R4/E4 Midzonal LSEC (0.5,0.6]
1963 0.812623705607908 regenerating sc_R4/E4 Pericentral LSEC (0.8,0.9]
1964 0.674393854803791 regenerating sc_R4/E4 Midzonal LSEC (0.6,0.7]
1965 0.754327070503593 regenerating sc_R4/E4 Midzonal LSEC (0.7,0.8]
1966 0.913588337701657 regenerating sc_R4/E4 Pericentral LSEC (0.9,1]
1967 0.263378707655748 regenerating sc_R4/E4 Midzonal LSEC (0.2,0.3]
1968 0.719491143371968 regenerating sc_R4/E4 Midzonal LSEC (0.7,0.8]
1969 0.898248351215966 regenerating sc_R4/E4 Midzonal LSEC (0.8,0.9]
1970 0.63194850402663 regenerating sc_R4/E4 Midzonal LSEC (0.6,0.7]
1971 0.891965410509568 regenerating sc_R4/E4 Midzonal LSEC (0.8,0.9]
1972 0.754955959478197 regenerating sc_R4/E4 Midzonal LSEC (0.7,0.8]
1973 0.653319166553398 regenerating sc_R4/E4 Midzonal LSEC (0.6,0.7]
1974 0.726758037325033 regenerating sc_R4/E4 Midzonal LSEC (0.7,0.8]
1975 0.722699226793903 regenerating sc_R4/E4 Midzonal LSEC (0.7,0.8]
1976 0.49646042218244 regenerating sc_R4/E4 Midzonal LSEC (0.4,0.5]
1977 0.461218087279287 regenerating sc_R4/E4 Midzonal LSEC (0.4,0.5]
1978 0.777597636374586 regenerating sc_R4/E4 Midzonal LSEC (0.7,0.8]
1979 0.533058830276053 regenerating sc_R4/E4 Midzonal LSEC (0.5,0.6]
1980 0.973020770995605 regenerating sc_R4/E4 Midzonal LSEC (0.9,1]
1981 0.620551046387708 regenerating sc_R4/E4 Midzonal LSEC (0.6,0.7]
1982 0.738624045019657 regenerating sc_R4/E4 Pericentral LSEC (0.7,0.8]
1983 0.645172649575689 regenerating sc_R4/E4 Midzonal LSEC (0.6,0.7]
1984 0.9001215321731 regenerating sc_R4/E4 Midzonal LSEC (0.9,1]
1985 0.825572966144957 regenerating sc_R4/E4 Midzonal LSEC (0.8,0.9]
1986 0.815410025791035 regenerating sc_R4/E4 Midzonal LSEC (0.8,0.9]
1987 0.804507278934262 regenerating sc_R4/E4 Midzonal LSEC (0.8,0.9]
1988 0.911275253294099 regenerating sc_R4/E4 Midzonal LSEC (0.9,1]
1989 0.537467203547345 regenerating sc_R4/E4 Midzonal LSEC (0.5,0.6]
1990 0.540489811133999 regenerating sc_R4/E4 Midzonal LSEC (0.5,0.6]
1991 0.97391426356685 regenerating sc_R4/E4 Midzonal LSEC (0.9,1]
1992 0.958237153539335 regenerating sc_R4/E4 Midzonal LSEC (0.9,1]
1993 0.895982308307637 regenerating sc_R4/E4 Midzonal LSEC (0.8,0.9]
1994 0.774731526534539 regenerating sc_R4/E4 Midzonal LSEC (0.7,0.8]
1995 0.569215332023411 regenerating sc_R4/E4 Midzonal LSEC (0.5,0.6]
1996 0.230841169680883 regenerating sc_R4/E4 Midzonal LSEC (0.2,0.3]
1997 0.813252950289334 regenerating sc_R4/E4 Midzonal LSEC (0.8,0.9]
1998 0.912383686350642 regenerating sc_R4/E4 Midzonal LSEC (0.9,1]
1999 0.8111006935019 regenerating sc_R4/E4 Midzonal LSEC (0.8,0.9]
2000 0.910873611835117 regenerating sc_R4/E4 Midzonal LSEC (0.9,1]
2001 0.879981334754088 regenerating sc_R4/E4 Midzonal LSEC (0.8,0.9]
2002 0.777123029956204 regenerating sc_R4/E4 Midzonal LSEC (0.7,0.8]
2003 0.787612730090575 regenerating sc_R4/E4 Midzonal LSEC (0.7,0.8]
2004 0.702887102447734 regenerating sc_R4/E4 Midzonal LSEC (0.7,0.8]
2005 0.369070172358742 regenerating sc_R4/E4 Midzonal LSEC (0.3,0.4]
2006 0.383202424712592 regenerating sc_R4/E4 Midzonal LSEC (0.3,0.4]
2007 0.984225225021158 regenerating sc_R4/E4 Midzonal LSEC (0.9,1]
2008 0.909288630576845 regenerating sc_R4/E4 Midzonal LSEC (0.9,1]
2009 0.704975601402647 regenerating sc_R4/E4 Midzonal LSEC (0.7,0.8]
2010 0.977596221355535 regenerating sc_R4/E4 Midzonal LSEC (0.9,1]
2011 0.771960690820106 regenerating sc_R4/E4 Midzonal LSEC (0.7,0.8]
2012 0.736508367588351 regenerating sc_R4/E4 Midzonal LSEC (0.7,0.8]
2013 0.977011331063796 regenerating sc_R4/E4 Midzonal LSEC (0.9,1]
2014 0.934297845852139 regenerating sc_R4/E4 Midzonal LSEC (0.9,1]
2015 0.501836748751634 regenerating sc_R4/E4 Midzonal LSEC (0.5,0.6]
2016 0.585747337680575 regenerating sc_R4/E4 Midzonal LSEC (0.5,0.6]
2017 0.974786064501903 regenerating sc_R4/E4 Midzonal LSEC (0.9,1]
2018 0.599783080907697 regenerating sc_R4/E4 Midzonal LSEC (0.5,0.6]
2019 0.771307597457074 regenerating sc_R4/E4 Midzonal LSEC (0.7,0.8]
2020 0.764736955456809 regenerating sc_R4/E4 Midzonal LSEC (0.7,0.8]
2021 0.742274508395924 regenerating sc_R4/E4 Midzonal LSEC (0.7,0.8]
2022 0.897095044870054 regenerating sc_R4/E4 Midzonal LSEC (0.8,0.9]
2023 0.923140116900449 regenerating sc_R4/E4 Midzonal LSEC (0.9,1]
2024 0.44650504781674 regenerating sc_R4/E4 Midzonal LSEC (0.4,0.5]
2025 0.699177254212336 regenerating sc_R4/E4 Midzonal LSEC (0.6,0.7]
2026 0.925040389416946 regenerating sc_R4/E4 Midzonal LSEC (0.9,1]
2027 0.771481175830514 regenerating sc_R4/E4 Midzonal LSEC (0.7,0.8]
2028 0.729755029710714 regenerating sc_R4/E4 Midzonal LSEC (0.7,0.8]
2029 0.602345822381895 regenerating sc_R4/E4 Midzonal LSEC (0.6,0.7]
2030 0.811811122272298 regenerating sc_R4/E4 Midzonal LSEC (0.8,0.9]
2031 0.470628635431974 regenerating sc_R4/E4 Midzonal LSEC (0.4,0.5]
2032 0.856309765974855 regenerating sc_R4/E4 Midzonal LSEC (0.8,0.9]
2033 0.761011489053681 regenerating sc_R4/E4 Midzonal LSEC (0.7,0.8]
2034 0.879606306010858 regenerating sc_R4/E4 Midzonal LSEC (0.8,0.9]
2035 0.604352222026573 regenerating sc_R4/E4 Midzonal LSEC (0.6,0.7]
2036 0.744380577298181 regenerating sc_R4/E4 Midzonal LSEC (0.7,0.8]
2037 0.757634113161178 regenerating sc_R4/E4 Midzonal LSEC (0.7,0.8]
2038 0.481423724853344 regenerating sc_R4/E4 Midzonal LSEC (0.4,0.5]
2039 0.934342965500858 regenerating sc_R4/E4 Midzonal LSEC (0.9,1]
2040 0.44182190595685 regenerating sc_R4/E4 Midzonal LSEC (0.4,0.5]
2041 0.530734345916143 regenerating sc_R4/E4 Pericentral LSEC (0.5,0.6]
2042 0.616238224702593 regenerating sc_R4/E4 Midzonal LSEC (0.6,0.7]
2043 0.898327693619604 regenerating sc_R4/E4 Midzonal LSEC (0.8,0.9]
2044 0.549383849724646 regenerating sc_R4/E4 Midzonal LSEC (0.5,0.6]
2045 0.821889499797628 regenerating sc_R4/E4 Midzonal LSEC (0.8,0.9]
2046 0.969593609235643 regenerating sc_R4/E4 Midzonal LSEC (0.9,1]
2047 0.726856059511347 regenerating sc_R4/E4 Midzonal LSEC (0.7,0.8]
2048 0.534076822256848 regenerating sc_R4/E4 Midzonal LSEC (0.5,0.6]
2049 0.925412050572776 regenerating sc_R4/E4 Midzonal LSEC (0.9,1]
2050 0.986410389799518 regenerating sc_R4/E4 Pericentral LSEC (0.9,1]
2051 0.946161651836601 regenerating sc_R4/E4 Midzonal LSEC (0.9,1]
2052 0.907780595895925 regenerating sc_R4/E4 Pericentral LSEC (0.9,1]
2053 0.215707206773987 regenerating sc_R4/E4 Midzonal LSEC (0.2,0.3]
2054 0.778987720633075 regenerating sc_R4/E4 Pericentral LSEC (0.7,0.8]
2055 0.738950260411207 regenerating sc_R4/E4 Midzonal LSEC (0.7,0.8]
2056 0.819648246773845 regenerating sc_R4/E4 Midzonal LSEC (0.8,0.9]
2057 0.960493057422241 regenerating sc_R4/E4 Midzonal LSEC (0.9,1]
2058 0.951489709636866 regenerating sc_R4/E4 Pericentral LSEC (0.9,1]
2059 0.818319956739518 regenerating sc_R4/E4 Midzonal LSEC (0.8,0.9]
2060 0.926092047158712 regenerating sc_R4/E4 Midzonal LSEC (0.9,1]
2061 0.989960498512994 regenerating sc_R4/E4 Pericentral LSEC (0.9,1]
2062 0.994053015444874 regenerating sc_R4/E4 Pericentral LSEC (0.9,1]
2063 0.702653210961244 regenerating sc_R4/E4 Pericentral LSEC (0.7,0.8]
2064 0.927428583046361 regenerating sc_R4/E4 Midzonal LSEC (0.9,1]
2065 0.426473962297031 regenerating sc_R4/E4 Midzonal LSEC (0.4,0.5]
2066 0.33981268816296 regenerating sc_R4/E4 Midzonal LSEC (0.3,0.4]
2067 0.651116730999148 regenerating sc_R4/E4 Midzonal LSEC (0.6,0.7]
2068 0.552958059612345 regenerating sc_R4/E4 Midzonal LSEC (0.5,0.6]
2069 0.885527790535457 regenerating sc_R4/E4 Midzonal LSEC (0.8,0.9]
2070 0.552806409494188 regenerating sc_R4/E4 Midzonal LSEC (0.5,0.6]
2071 0.576419608261569 regenerating sc_R4/E4 Midzonal LSEC (0.5,0.6]
2072 0.499712911113083 regenerating sc_R4/E4 Midzonal LSEC (0.4,0.5]
2073 0.812849582318616 regenerating sc_R4/E4 Midzonal LSEC (0.8,0.9]
2074 0.6205599198198 regenerating sc_R4/E4 Midzonal LSEC (0.6,0.7]
2075 0.534153145549414 regenerating sc_R4/E4 Periportal LSEC (0.5,0.6]
2076 0.700549903593867 regenerating sc_R4/E4 Midzonal LSEC (0.7,0.8]
2077 0.481936703356942 regenerating sc_R4/E4 Midzonal LSEC (0.4,0.5]
2078 0.347856326797617 regenerating sc_R4/E4 Periportal LSEC (0.3,0.4]
2079 0.563839009397053 regenerating sc_R4/E4 Midzonal LSEC (0.5,0.6]
2080 0.796558608193761 regenerating sc_R4/E4 Midzonal LSEC (0.7,0.8]
2081 0.37875757232231 regenerating sc_R4/E4 Midzonal LSEC (0.3,0.4]
2082 0.1997417541502 regenerating sc_R4/E4 Periportal LSEC (0.1,0.2]
2083 0.345170071562495 regenerating sc_R4/E4 Midzonal LSEC (0.3,0.4]
2084 0.219746491227284 regenerating sc_R4/E4 Periportal LSEC (0.2,0.3]
2085 0.607611262389462 regenerating sc_R4/E4 Midzonal LSEC (0.6,0.7]
2086 0.396950907702739 regenerating sc_R4/E4 Midzonal LSEC (0.3,0.4]
2087 0.292439659684886 regenerating sc_R4/E4 Midzonal LSEC (0.2,0.3]
2088 0.665660432944056 regenerating sc_R4/E4 Periportal LSEC (0.6,0.7]
2089 0.820786101603976 regenerating sc_R4/E4 Midzonal LSEC (0.8,0.9]
2090 0.763611452078616 regenerating sc_R4/E4 Midzonal LSEC (0.7,0.8]
2091 0.2160197481438 regenerating sc_R4/E4 Midzonal LSEC (0.2,0.3]
2092 0.289410934788951 regenerating sc_R4/E4 Midzonal LSEC (0.2,0.3]
2093 0.106350183520763 regenerating sc_R4/E4 Midzonal LSEC (0.1,0.2]
2094 0.121449793024144 regenerating sc_R4/E4 Midzonal LSEC (0.1,0.2]
2095 0.255786206291175 regenerating sc_R4/E4 Midzonal LSEC (0.2,0.3]
2096 0.308361476306555 regenerating sc_R4/E4 Midzonal LSEC (0.3,0.4]
2097 0.825615141307603 regenerating sc_R4/E4 Midzonal LSEC (0.8,0.9]
2098 0.382498976611249 regenerating sc_R4/E4 Midzonal LSEC (0.3,0.4]
2099 0.755783218780469 regenerating sc_R4/E4 Midzonal LSEC (0.7,0.8]
2100 0.815795892315924 regenerating sc_R4/E4 Midzonal LSEC (0.8,0.9]
2101 0.435623846953688 regenerating sc_R4/E4 Midzonal LSEC (0.4,0.5]
2102 0.935298353864213 regenerating sc_R4/E4 Midzonal LSEC (0.9,1]
2103 0.768529382339216 regenerating sc_R4/E4 Midzonal LSEC (0.7,0.8]
2104 0.835556771262348 regenerating sc_R4/E4 Midzonal LSEC (0.8,0.9]
2105 0.624853970105278 regenerating sc_R4/E4 Midzonal LSEC (0.6,0.7]
2106 0.437379516988831 regenerating sc_R4/E4 Midzonal LSEC (0.4,0.5]
2107 0.197897977730903 regenerating sc_R4/E4 Periportal LSEC (0.1,0.2]
2108 0.672175297342049 regenerating sc_R4/E4 Midzonal LSEC (0.6,0.7]
2109 0.150585589466321 regenerating sc_R4/E4 Midzonal LSEC (0.1,0.2]
2110 0.227982661165842 regenerating sc_R4/E4 Midzonal LSEC (0.2,0.3]
2111 0.329704459566423 regenerating sc_R4/E4 Midzonal LSEC (0.3,0.4]
2112 0.859505860122716 regenerating sc_R4/E4 Midzonal LSEC (0.8,0.9]
2113 0.273859984563754 regenerating sc_R4/E4 Midzonal LSEC (0.2,0.3]
2114 0.752938612076047 regenerating sc_R4/E4 Midzonal LSEC (0.7,0.8]
2115 0.236654949438235 regenerating sc_R4/E4 Periportal LSEC (0.2,0.3]
2116 0.913124990769907 regenerating sc_R4/E4 Midzonal LSEC (0.9,1]
2117 0.69705647821839 regenerating sc_R4/E4 Midzonal LSEC (0.6,0.7]
2118 0.810098553225703 regenerating sc_R4/E4 Midzonal LSEC (0.8,0.9]
2119 0.287938295561404 regenerating sc_R4/E4 Midzonal LSEC (0.2,0.3]
2120 0.818948035399611 regenerating sc_R4/E4 Midzonal LSEC (0.8,0.9]
2121 0.848411891202559 regenerating sc_R4/E4 Midzonal LSEC (0.8,0.9]
2122 0.622049555903894 regenerating sc_R4/E4 Midzonal LSEC (0.6,0.7]
2123 0.93048715332138 regenerating sc_R4/E4 Midzonal LSEC (0.9,1]
2124 0.680756946895097 regenerating sc_R4/E4 Midzonal LSEC (0.6,0.7]
2125 0.933145522496691 regenerating sc_R4/E4 Midzonal LSEC (0.9,1]
2126 0.298455591424444 regenerating sc_R4/E4 Midzonal LSEC (0.2,0.3]
2127 0.471047506660643 regenerating sc_R4/E4 Midzonal LSEC (0.4,0.5]
2128 0.867419584135638 regenerating sc_R4/E4 Midzonal LSEC (0.8,0.9]
2129 0.506045900347039 regenerating sc_R4/E4 Midzonal LSEC (0.5,0.6]
2130 0.555497902229572 regenerating sc_R4/E4 Midzonal LSEC (0.5,0.6]
2131 0.612603751933115 regenerating sc_R4/E4 Periportal LSEC (0.6,0.7]
2132 0.783456604757939 regenerating sc_R4/E4 Periportal LSEC (0.7,0.8]
2133 0.836950512347132 regenerating sc_R4/E4 Midzonal LSEC (0.8,0.9]
2134 0.750126945606986 regenerating sc_R4/E4 Midzonal LSEC (0.7,0.8]
2135 0.876156455661833 regenerating sc_R4/E4 Midzonal LSEC (0.8,0.9]
2136 0.742454500127973 regenerating sc_R4/E4 Midzonal LSEC (0.7,0.8]
2137 0.620718470585426 regenerating sc_R4/E4 Midzonal LSEC (0.6,0.7]
2138 0.942871602040344 regenerating sc_R4/E4 Midzonal LSEC (0.9,1]
2139 0.867593547501811 regenerating sc_R4/E4 Midzonal LSEC (0.8,0.9]
2140 0.801053514932039 regenerating sc_R4/E4 Midzonal LSEC (0.8,0.9]
2141 0.937351020220713 regenerating sc_R4/E4 Midzonal LSEC (0.9,1]
2142 0.24169525913125 regenerating sc_R4/E4 Midzonal LSEC (0.2,0.3]
2143 0.502445102162188 regenerating sc_R4/E4 Midzonal LSEC (0.5,0.6]
2144 0.417944144518514 regenerating sc_R4/E4 Midzonal LSEC (0.4,0.5]
2145 0.666770816145515 regenerating sc_R4/E4 Midzonal LSEC (0.6,0.7]
2146 0.620242186904105 regenerating sc_R4/E4 Midzonal LSEC (0.6,0.7]
2147 0.734544946738819 regenerating sc_R4/E4 Midzonal LSEC (0.7,0.8]
2148 0.215683857897454 regenerating sc_R4/E4 Midzonal LSEC (0.2,0.3]
2149 0.642720134738744 regenerating sc_R4/E4 Midzonal LSEC (0.6,0.7]
2150 0.786056687638534 regenerating sc_R4/E4 Midzonal LSEC (0.7,0.8]
2151 0.263494212181608 regenerating sc_R4/E4 Midzonal LSEC (0.2,0.3]
2152 0.686886446554892 regenerating sc_R4/E4 Midzonal LSEC (0.6,0.7]
2153 0.199306056439889 regenerating sc_R4/E4 Periportal LSEC (0.1,0.2]
2154 0.843368381093113 regenerating sc_R4/E4 Midzonal LSEC (0.8,0.9]
2155 0.453071451659827 regenerating sc_R4/E4 Midzonal LSEC (0.4,0.5]
2156 0.665758215355036 regenerating sc_R4/E4 Midzonal LSEC (0.6,0.7]
2157 0.817170554259066 regenerating sc_R4/E4 Midzonal LSEC (0.8,0.9]
2158 0.69938018565667 regenerating sc_R4/E4 Midzonal LSEC (0.6,0.7]
2159 0.603196150268706 regenerating sc_R4/E4 Midzonal LSEC (0.6,0.7]
2160 0.509652654742475 regenerating sc_R4/E4 Midzonal LSEC (0.5,0.6]
2161 0.328460608474618 regenerating sc_R4/E4 Midzonal LSEC (0.3,0.4]
2162 0.683560387759008 regenerating sc_R4/E4 Midzonal LSEC (0.6,0.7]
2163 0.78742844353676 regenerating sc_R4/E4 Midzonal LSEC (0.7,0.8]
2164 0.851009490560955 regenerating sc_R4/E4 Midzonal LSEC (0.8,0.9]
2165 0.89950953981774 regenerating sc_R4/E4 Midzonal LSEC (0.8,0.9]
2166 0.761965933914306 regenerating sc_R4/E4 Midzonal LSEC (0.7,0.8]
2167 0.534771008282426 regenerating sc_R4/E4 Periportal LSEC (0.5,0.6]
2168 0.0562443431416551 regenerating sc_R4/E4 Periportal LSEC (-0.00099,0.1]
2169 0.66319213301002 regenerating sc_R4/E4 Periportal LSEC (0.6,0.7]
2170 0.0938590803855827 regenerating sc_R4/E4 Periportal LSEC (-0.00099,0.1]
2171 0.174338903706343 regenerating sc_R4/E4 Periportal LSEC (0.1,0.2]
2172 0.163148210467669 regenerating sc_R4/E4 Periportal LSEC (0.1,0.2]
2173 0.307589938357679 regenerating sc_R4/E4 Periportal LSEC (0.3,0.4]
2174 0.268289916311071 regenerating sc_R4/E4 Periportal LSEC (0.2,0.3]
2175 0.13533220203445 regenerating sc_R4/E4 Periportal LSEC (0.1,0.2]
2176 0.368329943314164 regenerating sc_R4/E4 Periportal LSEC (0.3,0.4]
2177 0.163741472596608 regenerating sc_R4/E4 Periportal LSEC (0.1,0.2]
2178 0.362502268708445 regenerating sc_R4/E4 Periportal LSEC (0.3,0.4]
2179 0.274478238325133 regenerating sc_R4/E4 Periportal LSEC (0.2,0.3]
2180 0.0270857664469133 regenerating sc_R4/E4 Periportal LSEC (-0.00099,0.1]
2181 0.065816512236472 regenerating sc_R4/E4 Periportal LSEC (-0.00099,0.1]
2182 0.0505799279678505 regenerating sc_R4/E4 Periportal LSEC (-0.00099,0.1]
2183 0.1306652472718 regenerating sc_R4/E4 Periportal LSEC (0.1,0.2]
2184 0.365598538589121 regenerating sc_R4/E4 Periportal LSEC (0.3,0.4]
2185 0.0663435707565961 regenerating sc_R4/E4 Periportal LSEC (-0.00099,0.1]
2186 0.127070954955886 regenerating sc_R4/E4 Periportal LSEC (0.1,0.2]
2187 0.652936002615265 regenerating sc_R4/E4 Periportal LSEC (0.6,0.7]
2188 0.0655100863290809 regenerating sc_R4/E4 Periportal LSEC (-0.00099,0.1]
2189 0.387682405133699 regenerating sc_R4/E4 Midzonal LSEC (0.3,0.4]
2190 0.0362057059855211 regenerating sc_R4/E4 Periportal LSEC (-0.00099,0.1]
2191 0.0706260943694244 regenerating sc_R4/E4 Periportal LSEC (-0.00099,0.1]
2192 0.0558023518263147 regenerating sc_R4/E4 Periportal LSEC (-0.00099,0.1]
2193 0.140657267295981 regenerating sc_R4/E4 Periportal LSEC (0.1,0.2]
2194 0.526899266367429 regenerating sc_R4/E4 Periportal LSEC (0.5,0.6]
2195 0.269168990281335 regenerating sc_R4/E4 Periportal LSEC (0.2,0.3]
2196 0.397740480117652 regenerating sc_R4/E4 Periportal LSEC (0.3,0.4]
2197 0.434013944552391 regenerating sc_R4/E4 Periportal LSEC (0.4,0.5]
2198 0.0719919184931294 regenerating sc_R4/E4 Periportal LSEC (-0.00099,0.1]
2199 0.205496546089178 regenerating sc_R4/E4 Periportal LSEC (0.2,0.3]
2200 0.305144541015568 regenerating sc_R4/E4 Periportal LSEC (0.3,0.4]
2201 0.198792346651737 regenerating sc_R4/E4 Periportal LSEC (0.1,0.2]
2202 0.181582613490863 regenerating sc_R4/E4 Periportal LSEC (0.1,0.2]
2203 0.374536532379636 regenerating sc_R4/E4 Periportal LSEC (0.3,0.4]
2204 0.0476783977617643 regenerating sc_R4/E4 Periportal LSEC (-0.00099,0.1]
2205 0.642416750069319 regenerating sc_R4/E4 Periportal LSEC (0.6,0.7]
2206 0.15572685433853 regenerating sc_R4/E4 Periportal LSEC (0.1,0.2]
2207 0.0513940687923307 regenerating sc_R4/E4 Midzonal LSEC (-0.00099,0.1]
2208 0.268303489934238 regenerating sc_R4/E4 Periportal LSEC (0.2,0.3]
2209 0.29085785915291 regenerating sc_R4/E4 Periportal LSEC (0.2,0.3]
2210 0.0452242508428524 regenerating sc_R4/E4 Periportal LSEC (-0.00099,0.1]
2211 0.082585556345624 regenerating sc_R4/E4 Periportal LSEC (-0.00099,0.1]
2212 0.215754595381116 regenerating sc_R4/E4 Periportal LSEC (0.2,0.3]
2213 0.314029144766257 regenerating sc_R4/E4 Periportal LSEC (0.3,0.4]
2214 0.489944209027798 regenerating sc_R4/E4 Periportal LSEC (0.4,0.5]
2215 0.272053921423986 regenerating sc_R4/E4 Periportal LSEC (0.2,0.3]
2216 0.303174178032862 regenerating sc_R4/E4 Periportal LSEC (0.3,0.4]
2217 0.336860577979735 regenerating sc_R4/E4 Periportal LSEC (0.3,0.4]
2218 0.729365364037638 regenerating sc_R4/E4 Pericentral LSEC (0.7,0.8]
2219 0.839286099288863 regenerating sc_R4/E4 Pericentral LSEC (0.8,0.9]
2220 0.86988634293523 regenerating sc_R4/E4 Pericentral LSEC (0.8,0.9]
2221 0.989953616939429 regenerating sc_R4/E4 Pericentral LSEC (0.9,1]
2222 0.978841962357911 regenerating sc_R4/E4 Pericentral LSEC (0.9,1]
2223 0.992398627704003 regenerating sc_R4/E4 Pericentral LSEC (0.9,1]
2224 0.967891522474572 regenerating sc_R4/E4 Pericentral LSEC (0.9,1]
2225 0.935432891009867 regenerating sc_R4/E4 Pericentral LSEC (0.9,1]
2226 0.877118723851188 regenerating sc_R4/E4 Pericentral LSEC (0.8,0.9]
2227 0.937592993064053 regenerating sc_R4/E4 Pericentral LSEC (0.9,1]
2228 0.938802123832756 regenerating sc_R4/E4 Pericentral LSEC (0.9,1]
2229 0.907368455506824 regenerating sc_R4/E4 Pericentral LSEC (0.9,1]
2230 0.987396017219888 regenerating sc_R4/E4 Pericentral LSEC (0.9,1]
2231 0.991928512243029 regenerating sc_R4/E4 Pericentral LSEC (0.9,1]
2232 0.948798983873381 regenerating sc_R4/E4 Pericentral LSEC (0.9,1]
2233 0.801158752972805 regenerating sc_R4/E4 Pericentral LSEC (0.8,0.9]
2234 0.904756314448949 regenerating sc_R4/E4 Pericentral LSEC (0.9,1]
2235 0.879387493080158 regenerating sc_R4/E4 Pericentral LSEC (0.8,0.9]
2236 0.983561614300169 regenerating sc_R4/E4 Pericentral LSEC (0.9,1]
2237 0.82268562490233 regenerating sc_R4/E4 Pericentral LSEC (0.8,0.9]
2238 0.926724898577103 regenerating sc_R4/E4 Pericentral LSEC (0.9,1]
2239 0.990345056247124 regenerating sc_R4/E4 Pericentral LSEC (0.9,1]
2240 0.7177036647919 regenerating sc_R4/E4 Pericentral LSEC (0.7,0.8]
2241 0.980065121834114 regenerating sc_R4/E4 Pericentral LSEC (0.9,1]
2242 0.972014760562636 regenerating sc_R4/E4 Pericentral LSEC (0.9,1]
2243 0.982948981022141 regenerating sc_R4/E4 Pericentral LSEC (0.9,1]
2244 0.817908120171835 regenerating sc_R4/E4 Pericentral LSEC (0.8,0.9]
2245 0.859978033243407 regenerating sc_R4/E4 Pericentral LSEC (0.8,0.9]
2246 0.938687412899542 regenerating sc_R4/E4 Pericentral LSEC (0.9,1]
2247 0.965249819036537 regenerating sc_R4/E4 Pericentral LSEC (0.9,1]
2248 0.981868148375402 regenerating sc_R4/E4 Pericentral LSEC (0.9,1]
2249 0.766255458031081 regenerating sc_R4/E4 Pericentral LSEC (0.7,0.8]
2250 0.925882994523633 regenerating sc_R4/E4 Pericentral LSEC (0.9,1]
2251 0.973799742808172 regenerating sc_R4/E4 Pericentral LSEC (0.9,1]
2252 0.987226643925819 regenerating sc_R4/E4 Pericentral LSEC (0.9,1]
2253 0.917958707982961 regenerating sc_R4/E4 Pericentral LSEC (0.9,1]
2254 0.870727703748378 regenerating sc_R4/E4 Pericentral LSEC (0.8,0.9]
2255 0.993844030349906 regenerating sc_R4/E4 Pericentral LSEC (0.9,1]
2256 0.939518644514856 regenerating sc_R4/E4 Pericentral LSEC (0.9,1]
2257 0.943093023596943 regenerating sc_R4/E4 Pericentral LSEC (0.9,1]
2258 0.956295080626147 regenerating sc_R4/E4 Pericentral LSEC (0.9,1]
2259 0.88569645529753 regenerating sc_R4/E4 Pericentral LSEC (0.8,0.9]
2260 0.947638281252543 regenerating sc_R4/E4 Pericentral LSEC (0.9,1]
2261 0.779418512960369 regenerating sc_R4/E4 Pericentral LSEC (0.7,0.8]
2262 0.988653735561699 regenerating sc_R4/E4 Pericentral LSEC (0.9,1]
2263 0.874090290775495 regenerating sc_R4/E4 Pericentral LSEC (0.8,0.9]
2264 0.994896907017764 regenerating sc_R4/E4 Pericentral LSEC (0.9,1]
2265 0.944084474355041 regenerating sc_R4/E4 Pericentral LSEC (0.9,1]
2266 0.783444199401774 regenerating sc_R4/E4 Pericentral LSEC (0.7,0.8]
2267 0.978764671494248 regenerating sc_R4/E4 Pericentral LSEC (0.9,1]
2268 0.990938342372509 regenerating sc_R4/E4 Pericentral LSEC (0.9,1]
2269 0.934766442777972 regenerating sc_R4/E4 Pericentral LSEC (0.9,1]
2270 0.961923383970005 regenerating sc_R4/E4 Pericentral LSEC (0.9,1]
2271 0.949601072774823 regenerating sc_R4/E4 Pericentral LSEC (0.9,1]
2272 0.775958957855296 regenerating sc_R4/E4 Pericentral LSEC (0.7,0.8]
2273 0.928950537939644 regenerating sc_R4/E4 Pericentral LSEC (0.9,1]
2274 0.985585628480175 regenerating sc_R4/E4 Pericentral LSEC (0.9,1]
2275 0.872291613437456 regenerating sc_R4/E4 Pericentral LSEC (0.8,0.9]
2276 0.877730793670342 regenerating sc_R4/E4 Pericentral LSEC (0.8,0.9]
2277 0.988057967817161 regenerating sc_R4/E4 Pericentral LSEC (0.9,1]
2278 0.981091980891316 regenerating sc_R4/E4 Pericentral LSEC (0.9,1]
2279 0.978646603301898 regenerating sc_R4/E4 Pericentral LSEC (0.9,1]
2280 0.91031991033919 regenerating sc_R4/E4 Pericentral LSEC (0.9,1]
2281 0.861101021229111 regenerating sc_R4/E4 Pericentral LSEC (0.8,0.9]
2282 0.961701552811996 regenerating sc_R4/E4 Pericentral LSEC (0.9,1]
2283 0.872606126366267 regenerating sc_R4/E4 Pericentral LSEC (0.8,0.9]
2284 0.96652854152057 regenerating sc_R4/E4 Pericentral LSEC (0.9,1]
2285 0.976018084540145 regenerating sc_R4/E4 Pericentral LSEC (0.9,1]
2286 0.989532818409124 regenerating sc_R4/E4 Pericentral LSEC (0.9,1]
2287 0.992823931988585 regenerating sc_R4/E4 Pericentral LSEC (0.9,1]
2288 0.518145319545609 regenerating sc_R4/E4 Pericentral LSEC (0.5,0.6]
2289 0.957405399414097 regenerating sc_R4/E4 Pericentral LSEC (0.9,1]
2290 0.766511998869512 regenerating sc_R4/E4 Pericentral LSEC (0.7,0.8]
2291 0.795316036513868 regenerating sc_R4/E4 Pericentral LSEC (0.7,0.8]
2292 0.971296105703304 regenerating sc_R4/E4 Pericentral LSEC (0.9,1]
2293 0.996101564705096 regenerating sc_R4/E4 Pericentral LSEC (0.9,1]
2294 0.954478198538126 regenerating sc_R4/E4 Pericentral LSEC (0.9,1]
2295 0.858221404689081 regenerating sc_R4/E4 Pericentral LSEC (0.8,0.9]
2296 0.97566928091791 regenerating sc_R4/E4 Pericentral LSEC (0.9,1]
2297 0.96599808725019 regenerating sc_R4/E4 Pericentral LSEC (0.9,1]
2298 0.990475861770848 regenerating sc_R4/E4 Pericentral LSEC (0.9,1]
2299 0.983125832302962 regenerating sc_R4/E4 Pericentral LSEC (0.9,1]
2300 0.95114323069577 regenerating sc_R4/E4 Pericentral LSEC (0.9,1]
2301 0.982298707966225 regenerating sc_R4/E4 Pericentral LSEC (0.9,1]
2302 0.973062756541272 regenerating sc_R4/E4 Pericentral LSEC (0.9,1]
2303 0.920223386097288 regenerating sc_R4/E4 Pericentral LSEC (0.9,1]
2304 0.967773794892471 regenerating sc_R4/E4 Pericentral LSEC (0.9,1]
2305 0.926722313197374 regenerating sc_R4/E4 Pericentral LSEC (0.9,1]
2306 0.950679342377579 regenerating sc_R4/E4 Pericentral LSEC (0.9,1]
2307 0.993227385534182 regenerating sc_R4/E4 Pericentral LSEC (0.9,1]
2308 0.958557322009215 regenerating sc_R4/E4 Pericentral LSEC (0.9,1]
2309 0.992385830715847 regenerating sc_R4/E4 Pericentral LSEC (0.9,1]
2310 0.960108930577225 regenerating sc_R4/E4 Pericentral LSEC (0.9,1]
2311 0.986967692327499 regenerating sc_R4/E4 Pericentral LSEC (0.9,1]
2312 0.986019792952715 regenerating sc_R4/E4 Pericentral LSEC (0.9,1]
2313 0.970410983336288 regenerating sc_R4/E4 Pericentral LSEC (0.9,1]
2314 0.912364065578162 regenerating sc_R4/E4 Pericentral LSEC (0.9,1]
2315 0.936104928903645 regenerating sc_R4/E4 Pericentral LSEC (0.9,1]
2316 0.976841016829623 regenerating sc_R4/E4 Pericentral LSEC (0.9,1]
2317 0.912038691898815 regenerating sc_R4/E4 Pericentral LSEC (0.9,1]
2318 0.960307601705849 regenerating sc_R4/E4 Pericentral LSEC (0.9,1]
2319 0.959135461624686 regenerating sc_R4/E4 Pericentral LSEC (0.9,1]
2320 0.980239758384708 regenerating sc_R4/E4 Pericentral LSEC (0.9,1]
2321 0.98333596157098 regenerating sc_R4/E4 Pericentral LSEC (0.9,1]
2322 0.873927570900992 regenerating sc_R4/E4 Pericentral LSEC (0.8,0.9]
2323 0.982191139806085 regenerating sc_R4/E4 Pericentral LSEC (0.9,1]
2324 0.888207258403143 regenerating sc_R4/E4 Pericentral LSEC (0.8,0.9]
2325 0.962139257748239 regenerating sc_R4/E4 Pericentral LSEC (0.9,1]
2326 0.974347401314536 regenerating sc_R4/E4 Pericentral LSEC (0.9,1]
2327 0.880993564497559 regenerating sc_R4/E4 Pericentral LSEC (0.8,0.9]
2328 0.901821804453118 regenerating sc_R4/E4 Pericentral LSEC (0.9,1]
2329 0.935501210415131 regenerating sc_R4/E4 Pericentral LSEC (0.9,1]
2330 0.968098727052235 regenerating sc_R4/E4 Pericentral LSEC (0.9,1]
2331 0.834776822874885 regenerating sc_R4/E4 Pericentral LSEC (0.8,0.9]
2332 0.964066997996179 regenerating sc_R4/E4 Pericentral LSEC (0.9,1]
2333 0.946180038340128 regenerating sc_R4/E4 Pericentral LSEC (0.9,1]
2334 0.911536948383389 regenerating sc_R4/E4 Pericentral LSEC (0.9,1]
2335 0.955175921526041 regenerating sc_R4/E4 Pericentral LSEC (0.9,1]
2336 0.901610531826672 regenerating sc_R4/E4 Pericentral LSEC (0.9,1]
2337 0.934037465683519 regenerating sc_R4/E4 Pericentral LSEC (0.9,1]
2338 0.982418370948832 regenerating sc_R4/E4 Pericentral LSEC (0.9,1]
2339 0.988833053256746 regenerating sc_R4/E4 Pericentral LSEC (0.9,1]
2340 0.871004693399851 regenerating sc_R4/E4 Pericentral LSEC (0.8,0.9]
2341 0.983716218018906 regenerating sc_R4/E4 Pericentral LSEC (0.9,1]
2342 0.815119248374696 regenerating sc_R4/E4 Pericentral LSEC (0.8,0.9]
2343 0.892404803160995 regenerating sc_R4/E4 Pericentral LSEC (0.8,0.9]
2344 0.562511326219703 regenerating sc_R4/E4 Pericentral LSEC (0.5,0.6]
2345 0.995050606469155 regenerating sc_R4/E4 Pericentral LSEC (0.9,1]
2346 0.949570902456829 regenerating sc_R4/E4 Pericentral LSEC (0.9,1]
2347 0.969879134805086 regenerating sc_R4/E4 Pericentral LSEC (0.9,1]
2348 0.962149933348421 regenerating sc_R4/E4 Pericentral LSEC (0.9,1]
2349 0.977930980221185 regenerating sc_R4/E4 Pericentral LSEC (0.9,1]
2350 0.330492422359966 regenerating sc_R4/E4 Pericentral LSEC (0.3,0.4]
2351 0.933867430824358 regenerating sc_R4/E4 Pericentral LSEC (0.9,1]
2352 0.896051302449622 regenerating sc_R4/E4 Pericentral LSEC (0.8,0.9]
2353 0.945656624935764 regenerating sc_R4/E4 Pericentral LSEC (0.9,1]
2354 0.942461920223265 regenerating sc_R4/E4 Pericentral LSEC (0.9,1]
2355 0.957655911785967 regenerating sc_R4/E4 Pericentral LSEC (0.9,1]
2356 0.955565788537689 regenerating sc_R4/E4 Pericentral LSEC (0.9,1]
2357 0.832319545058669 regenerating sc_R4/E4 Pericentral LSEC (0.8,0.9]
2358 0.989037582006867 regenerating sc_R4/E4 Pericentral LSEC (0.9,1]
2359 0.971744000622551 regenerating sc_R4/E4 Pericentral LSEC (0.9,1]
2360 0.990525739307298 regenerating sc_R4/E4 Pericentral LSEC (0.9,1]
2361 0.992802393672781 regenerating sc_R4/E4 Pericentral LSEC (0.9,1]
2362 0.976667065069391 regenerating sc_R4/E4 Pericentral LSEC (0.9,1]
2363 0.897660011347019 regenerating sc_R4/E4 Pericentral LSEC (0.8,0.9]
2364 0.958879499883559 regenerating sc_R4/E4 Pericentral LSEC (0.9,1]
2365 0.972584267785975 regenerating sc_R4/E4 Pericentral LSEC (0.9,1]
2366 0.987513449747373 regenerating sc_R4/E4 Pericentral LSEC (0.9,1]
2367 0.975826990877563 regenerating sc_R4/E4 Pericentral LSEC (0.9,1]
2368 0.985255763835127 regenerating sc_R4/E4 Pericentral LSEC (0.9,1]
2369 0.93406629083051 regenerating sc_R4/E4 Pericentral LSEC (0.9,1]
2370 0.940756313046261 regenerating sc_R4/E4 Pericentral LSEC (0.9,1]
2371 0.957262720269548 regenerating sc_R4/E4 Pericentral LSEC (0.9,1]
2372 0.930532993841252 regenerating sc_R4/E4 Pericentral LSEC (0.9,1]
2373 0.997669120418564 regenerating sc_R4/E4 Pericentral LSEC (0.9,1]
2374 0.998785389027109 regenerating sc_R4/E4 Pericentral LSEC (0.9,1]
2375 0.883566714556705 regenerating sc_R4/E4 Pericentral LSEC (0.8,0.9]
2376 0.961826155973288 regenerating sc_R4/E4 Pericentral LSEC (0.9,1]
2377 0.976969921571356 regenerating sc_R4/E4 Pericentral LSEC (0.9,1]
2378 0.856021519265438 regenerating sc_R4/E4 Pericentral LSEC (0.8,0.9]
2379 0.805373429581307 regenerating sc_R4/E4 Pericentral LSEC (0.8,0.9]
2380 0.960551720743162 regenerating sc_R4/E4 Pericentral LSEC (0.9,1]
2381 0.977555417663329 regenerating sc_R4/E4 Pericentral LSEC (0.9,1]
2382 0.837313209672412 regenerating sc_R4/E4 Pericentral LSEC (0.8,0.9]
2383 0.970289958436971 regenerating sc_R4/E4 Pericentral LSEC (0.9,1]
2384 0.983770307006795 regenerating sc_R4/E4 Pericentral LSEC (0.9,1]
2385 0.982082665294318 regenerating sc_R4/E4 Pericentral LSEC (0.9,1]
2386 0.906780979599632 regenerating sc_R4/E4 Pericentral LSEC (0.9,1]
2387 0.799483684371848 regenerating sc_R4/E4 Midzonal LSEC (0.7,0.8]
2388 0.731341132133186 regenerating sc_R4/E4 Midzonal LSEC (0.7,0.8]
2389 0.940979185908094 regenerating sc_R4/E4 Midzonal LSEC (0.9,1]
2390 0.821158395883634 regenerating sc_R4/E4 Midzonal LSEC (0.8,0.9]
2391 0.541880038833218 regenerating sc_R4/E4 Midzonal LSEC (0.5,0.6]
2392 0.932793567614686 regenerating sc_R4/E4 Midzonal LSEC (0.9,1]
2393 0.431826917837043 regenerating sc_R4/E4 Midzonal LSEC (0.4,0.5]
2394 0.567460099475047 regenerating sc_R4/E4 Periportal LSEC (0.5,0.6]
2395 0.239453097951237 regenerating sc_R4/E4 Periportal LSEC (0.2,0.3]
2396 0.49716778433653 regenerating sc_R4/E4 Midzonal LSEC (0.4,0.5]
2397 0.390097350639579 regenerating sc_R4/E4 Periportal LSEC (0.3,0.4]
2398 0.722384436035174 regenerating sc_R4/E4 Periportal LSEC (0.7,0.8]
2399 0.266309197340643 regenerating sc_R4/E4 Periportal LSEC (0.2,0.3]
2400 0.418965249377327 regenerating sc_R4/E4 Midzonal LSEC (0.4,0.5]
2401 0.702714902994793 regenerating sc_R4/E4 Periportal LSEC (0.7,0.8]
2402 0.741872101435621 regenerating sc_R4/E4 Midzonal LSEC (0.7,0.8]
2403 0.169543056521721 regenerating sc_R4/E4 Periportal LSEC (0.1,0.2]
2404 0.196905611454764 regenerating sc_R4/E4 Periportal LSEC (0.1,0.2]
2405 0.399710668715204 regenerating sc_R4/E4 Periportal LSEC (0.3,0.4]
2406 0.243952402206612 regenerating sc_R4/E4 Periportal LSEC (0.2,0.3]
2407 0.138576489893588 regenerating sc_R4/E4 Periportal LSEC (0.1,0.2]
2408 0.0938956978494091 regenerating sc_R4/E4 Periportal LSEC (-0.00099,0.1]
2409 0.224928376565916 regenerating sc_R4/E4 Periportal LSEC (0.2,0.3]
2410 0.593428602585853 regenerating sc_R4/E4 Periportal LSEC (0.5,0.6]
2411 0.263233522967682 regenerating sc_R4/E4 Periportal LSEC (0.2,0.3]
2412 0.653040447730197 regenerating sc_R4/E4 Periportal LSEC (0.6,0.7]
2413 0.60330345823201 regenerating sc_R4/E4 Periportal LSEC (0.6,0.7]
2414 0.196943900769207 regenerating sc_R4/E4 Periportal LSEC (0.1,0.2]
2415 0.704928983844651 regenerating sc_R4/E4 Midzonal LSEC (0.7,0.8]
2416 0.04521930973201 regenerating sc_R4/E4 Periportal LSEC (-0.00099,0.1]
2417 0.127271204877414 regenerating sc_R4/E4 Midzonal LSEC (0.1,0.2]
2418 0.128892446794636 regenerating sc_R4/E4 Periportal LSEC (0.1,0.2]
2419 0.319715741191144 regenerating sc_R4/E4 Periportal LSEC (0.3,0.4]
2420 0.302070173355278 regenerating sc_R4/E4 Midzonal LSEC (0.3,0.4]
2421 0.805476572004218 regenerating sc_R4/E4 Periportal LSEC (0.8,0.9]
2422 0.130974293655108 regenerating sc_R4/E4 Periportal LSEC (0.1,0.2]
2423 0.456013078151339 regenerating sc_R4/E4 Periportal LSEC (0.4,0.5]
2424 0.675275410194055 regenerating sc_R4/E4 Midzonal LSEC (0.6,0.7]
2425 0.365845697652847 regenerating sc_R4/E4 Periportal LSEC (0.3,0.4]
2426 0.338648491962665 regenerating sc_R4/E4 Periportal LSEC (0.3,0.4]
2427 0.337003311045031 regenerating sc_R4/E4 Periportal LSEC (0.3,0.4]
2428 0.609730213163337 regenerating sc_R4/E4 Periportal LSEC (0.6,0.7]
2429 0.20236998260861 regenerating sc_R4/E4 Periportal LSEC (0.2,0.3]
2430 0.361821798907916 regenerating sc_R4/E4 Midzonal LSEC (0.3,0.4]
2431 0.291344308658053 regenerating sc_R4/E4 Periportal LSEC (0.2,0.3]
2432 0.840882433612058 regenerating sc_R4/E4 Midzonal LSEC (0.8,0.9]
2433 0.929832132204152 regenerating sc_R4/E4 Midzonal LSEC (0.9,1]
2434 0.860982923207321 regenerating sc_R4/E4 Midzonal LSEC (0.8,0.9]
2435 0.726947224227409 regenerating sc_R4/E4 Midzonal LSEC (0.7,0.8]
2436 0.826551407546272 regenerating sc_R4/E4 Midzonal LSEC (0.8,0.9]
2437 0.895214220552834 regenerating sc_R4/E4 Pericentral LSEC (0.8,0.9]
2438 0.704178601347055 regenerating sc_R4/E4 Midzonal LSEC (0.7,0.8]
2439 0.838970058402314 regenerating sc_R4/E4 Pericentral LSEC (0.8,0.9]
2440 0.948964229775845 regenerating sc_R4/E4 Midzonal LSEC (0.9,1]
2441 0.85010621458635 regenerating sc_R4/E4 Midzonal LSEC (0.8,0.9]
2442 0.909820510809761 regenerating sc_R4/E4 Midzonal LSEC (0.9,1]
2443 0.951092637094017 regenerating sc_R4/E4 Pericentral LSEC (0.9,1]
2444 0.977110197965434 regenerating sc_R4/E4 Midzonal LSEC (0.9,1]
2445 0.795924159904091 regenerating sc_R4/E4 Pericentral LSEC (0.7,0.8]
2446 0.927206022146522 regenerating sc_R4/E4 Midzonal LSEC (0.9,1]
2447 0.719682085649598 regenerating sc_R4/E4 Midzonal LSEC (0.7,0.8]
2448 0.501934039587176 regenerating sc_R4/E4 Pericentral LSEC (0.5,0.6]
2449 0.860218572040203 regenerating sc_R4/E4 Pericentral LSEC (0.8,0.9]
2450 0.872706330550048 regenerating sc_R4/E4 Midzonal LSEC (0.8,0.9]
2451 0.840979470223417 regenerating sc_R4/E4 Midzonal LSEC (0.8,0.9]
2452 0.874433582523844 regenerating sc_R4/E4 Midzonal LSEC (0.8,0.9]
2453 0.81786219558883 regenerating sc_R4/E4 Midzonal LSEC (0.8,0.9]
2454 0.818208264989803 regenerating sc_R4/E4 Midzonal LSEC (0.8,0.9]
2455 0.820209649061055 regenerating sc_R4/E4 Midzonal LSEC (0.8,0.9]
2456 0.868950738622807 regenerating sc_R4/E4 Midzonal LSEC (0.8,0.9]
2457 0.351957408803104 regenerating sc_R4/E4 Midzonal LSEC (0.3,0.4]
2458 0.904560286085695 regenerating sc_R4/E4 Pericentral LSEC (0.9,1]
2459 0.728983317013041 regenerating sc_R4/E4 Midzonal LSEC (0.7,0.8]
2460 0.925692111600882 regenerating sc_R4/E4 Midzonal LSEC (0.9,1]
2461 0.794600431745387 regenerating sc_R4/E4 Pericentral LSEC (0.7,0.8]
2462 0.917134626574992 regenerating sc_R4/E4 Midzonal LSEC (0.9,1]
2463 0.643832048436744 regenerating sc_R4/E4 Midzonal LSEC (0.6,0.7]
2464 0.485417475173347 regenerating sc_R4/E4 Midzonal LSEC (0.4,0.5]
2465 0.94177989729594 regenerating sc_R4/E4 Pericentral LSEC (0.9,1]
2466 0.882991509865947 regenerating sc_R4/E4 Midzonal LSEC (0.8,0.9]
2467 0.920888070741851 regenerating sc_R4/E4 Midzonal LSEC (0.9,1]
2468 0.857721044328876 regenerating sc_R4/E4 Pericentral LSEC (0.8,0.9]
2469 0.540414722850766 regenerating sc_R4/E4 Midzonal LSEC (0.5,0.6]
2470 0.864501738850563 regenerating sc_R4/E4 Midzonal LSEC (0.8,0.9]
2471 0.959839743043608 regenerating sc_R4/E4 Pericentral LSEC (0.9,1]
2472 0.668847835981603 regenerating sc_R4/E4 Midzonal LSEC (0.6,0.7]
2473 0.990052095971815 regenerating sc_R4/E4 Pericentral LSEC (0.9,1]
2474 0.916049720374713 regenerating sc_R4/E4 Midzonal LSEC (0.9,1]
2475 0.681797316929519 regenerating sc_R4/E4 Midzonal LSEC (0.6,0.7]
2476 0.991555899890859 regenerating sc_R4/E4 Pericentral LSEC (0.9,1]
2477 0.992042149587581 regenerating sc_R4/E4 Pericentral LSEC (0.9,1]
2478 0.423396464413492 regenerating sc_R4/E4 Pericentral LSEC (0.4,0.5]
2479 0.979373578857687 regenerating sc_R4/E4 Pericentral LSEC (0.9,1]
2480 0.919920634915142 regenerating sc_R4/E4 Pericentral LSEC (0.9,1]
2481 0.941434523088956 regenerating sc_R4/E4 Pericentral LSEC (0.9,1]
2482 0.919474470105074 regenerating sc_R4/E4 Pericentral LSEC (0.9,1]
2483 0.848622436278482 regenerating sc_R4/E4 Pericentral LSEC (0.8,0.9]
2484 0.968353947086632 regenerating sc_R4/E4 Pericentral LSEC (0.9,1]
2485 0.893972509326466 regenerating sc_R4/E4 Pericentral LSEC (0.8,0.9]
2486 0.976343315900936 regenerating sc_R4/E4 Pericentral LSEC (0.9,1]
2487 0.848623779812815 regenerating sc_R4/E4 Pericentral LSEC (0.8,0.9]
2488 0.922282943152838 regenerating sc_R4/E4 Pericentral LSEC (0.9,1]
2489 0.985649116991934 regenerating sc_R4/E4 Pericentral LSEC (0.9,1]
2490 0.973528332596098 regenerating sc_R4/E4 Pericentral LSEC (0.9,1]
2491 0.951513160940392 regenerating sc_R4/E4 Pericentral LSEC (0.9,1]
2492 0.848569459347754 regenerating sc_R4/E4 Pericentral LSEC (0.8,0.9]
2493 0.913123130682248 regenerating sc_R4/E4 Pericentral LSEC (0.9,1]
2494 0.763482622044054 regenerating sc_R4/E4 Pericentral LSEC (0.7,0.8]
2495 0.856208406779186 regenerating sc_R4/E4 Pericentral LSEC (0.8,0.9]
2496 0.764713630513064 regenerating sc_R4/E4 Pericentral LSEC (0.7,0.8]
2497 0.858288707514479 regenerating sc_R4/E4 Pericentral LSEC (0.8,0.9]
2498 0.919554833423882 regenerating sc_R4/E4 Pericentral LSEC (0.9,1]
2499 0.982522290337491 regenerating sc_R4/E4 Pericentral LSEC (0.9,1]
2500 0.829984486485546 regenerating sc_R4/E4 Pericentral LSEC (0.8,0.9]
2501 0.99830098825946 regenerating sc_R4/E4 Pericentral LSEC (0.9,1]
2502 0.955065149768273 regenerating sc_R4/E4 Pericentral LSEC (0.9,1]
2503 0.941827988157038 regenerating sc_R4/E4 Pericentral LSEC (0.9,1]
2504 0.396430419776053 embolised sc_R5/E5 Periportal LSEC (0.3,0.4]
2505 0.258825064004774 embolised sc_R5/E5 Midzonal LSEC (0.2,0.3]
2506 0.171702894476863 embolised sc_R5/E5 Midzonal LSEC (0.1,0.2]
2507 0.712292127701231 embolised sc_R5/E5 Midzonal LSEC (0.7,0.8]
2508 0.596407528726433 regenerating sc_R5/E5 Midzonal LSEC (0.5,0.6]
2509 0.0943376979904401 regenerating sc_R5/E5 Periportal LSEC (-0.00099,0.1]
2510 0.648268324475655 regenerating sc_R5/E5 Midzonal LSEC (0.6,0.7]
2511 0.377629664700329 embolised sc_R5/E5 Periportal LSEC (0.3,0.4]
2512 0.201574562178351 embolised sc_R5/E5 Periportal LSEC (0.2,0.3]
2513 0.504043025249318 embolised sc_R5/E5 Periportal LSEC (0.5,0.6]
2514 0.172239856620461 embolised sc_R5/E5 Midzonal LSEC (0.1,0.2]
2515 0.0378277841731846 embolised sc_R5/E5 Periportal LSEC (-0.00099,0.1]
2516 0.254482805952052 embolised sc_R5/E5 Periportal LSEC (0.2,0.3]
2517 0.369788449831731 embolised sc_R5/E5 Midzonal LSEC (0.3,0.4]
2518 0.767711336706165 embolised sc_R5/E5 Midzonal LSEC (0.7,0.8]
2519 0.0916917373191535 embolised sc_R5/E5 Midzonal LSEC (-0.00099,0.1]
2520 0.173342855463627 embolised sc_R5/E5 Periportal LSEC (0.1,0.2]
2521 0.673332627401284 embolised sc_R5/E5 Midzonal LSEC (0.6,0.7]
2522 0.547098546746912 embolised sc_R5/E5 Midzonal LSEC (0.5,0.6]
2523 0.770368384641202 embolised sc_R5/E5 Midzonal LSEC (0.7,0.8]
2524 0.0442445075213264 embolised sc_R5/E5 Periportal LSEC (-0.00099,0.1]
2525 0.449219466790671 embolised sc_R5/E5 Midzonal LSEC (0.4,0.5]
2526 0.229677218972962 embolised sc_R5/E5 Midzonal LSEC (0.2,0.3]
2527 0.132727137083033 embolised sc_R5/E5 Periportal LSEC (0.1,0.2]
2528 0.15008202803729 embolised sc_R5/E5 Periportal LSEC (0.1,0.2]
2529 0.161608365983885 embolised sc_R5/E5 Periportal LSEC (0.1,0.2]
2530 0.315201055710163 embolised sc_R5/E5 Midzonal LSEC (0.3,0.4]
2531 0.60091289888066 embolised sc_R5/E5 Midzonal LSEC (0.6,0.7]
2532 0.286867171742385 embolised sc_R5/E5 Midzonal LSEC (0.2,0.3]
2533 0.180837498849542 embolised sc_R5/E5 Periportal LSEC (0.1,0.2]
2534 0.765585650674647 embolised sc_R5/E5 Midzonal LSEC (0.7,0.8]
2535 0.342955799688708 embolised sc_R5/E5 Periportal LSEC (0.3,0.4]
2536 0.843319857359802 embolised sc_R5/E5 Midzonal LSEC (0.8,0.9]
2537 0.196740457594202 embolised sc_R5/E5 Midzonal LSEC (0.1,0.2]
2538 0.387494336416969 embolised sc_R5/E5 Periportal LSEC (0.3,0.4]
2539 0.224459764077595 embolised sc_R5/E5 Periportal LSEC (0.2,0.3]
2540 0.553617845656662 embolised sc_R5/E5 Periportal LSEC (0.5,0.6]
2541 0.385020882813743 embolised sc_R5/E5 Periportal LSEC (0.3,0.4]
2542 0.282945654080355 embolised sc_R5/E5 Periportal LSEC (0.2,0.3]
2543 0.4262157170748 embolised sc_R5/E5 Midzonal LSEC (0.4,0.5]
2544 0.165023529568586 embolised sc_R5/E5 Midzonal LSEC (0.1,0.2]
2545 0.124367017623042 embolised sc_R5/E5 Periportal LSEC (0.1,0.2]
2546 0.403024732546726 embolised sc_R5/E5 Periportal LSEC (0.4,0.5]
2547 0.470898154176591 embolised sc_R5/E5 Midzonal LSEC (0.4,0.5]
2548 0.125498278859502 embolised sc_R5/E5 Periportal LSEC (0.1,0.2]
2549 0.564092176445782 embolised sc_R5/E5 Midzonal LSEC (0.5,0.6]
2550 0.527789789125584 embolised sc_R5/E5 Periportal LSEC (0.5,0.6]
2551 0.504210074502484 embolised sc_R5/E5 Midzonal LSEC (0.5,0.6]
2552 0.704359732233953 embolised sc_R5/E5 Periportal LSEC (0.7,0.8]
2553 0.235786155865485 embolised sc_R5/E5 Periportal LSEC (0.2,0.3]
2554 0.679962852076383 embolised sc_R5/E5 Midzonal LSEC (0.6,0.7]
2555 0.711413032669135 embolised sc_R5/E5 Midzonal LSEC (0.7,0.8]
2556 0.990820967583716 embolised sc_R5/E5 Pericentral LSEC (0.9,1]
2557 0.879633834858556 embolised sc_R5/E5 Pericentral LSEC (0.8,0.9]
2558 0.43605064825253 embolised sc_R5/E5 Midzonal LSEC (0.4,0.5]
2559 0.903220223204867 embolised sc_R5/E5 Pericentral LSEC (0.9,1]
2560 0.886224048633478 embolised sc_R5/E5 Midzonal LSEC (0.8,0.9]
2561 0.753849153768343 embolised sc_R5/E5 Pericentral LSEC (0.7,0.8]
2562 0.740636008444802 embolised sc_R5/E5 Midzonal LSEC (0.7,0.8]
2563 0.991704599938101 embolised sc_R5/E5 Pericentral LSEC (0.9,1]
2564 0.796420340808822 embolised sc_R5/E5 Midzonal LSEC (0.7,0.8]
2565 0.547105073707699 embolised sc_R5/E5 Pericentral LSEC (0.5,0.6]
2566 0.516282954840727 embolised sc_R5/E5 Midzonal LSEC (0.5,0.6]
2567 0.547207804427683 embolised sc_R5/E5 Pericentral LSEC (0.5,0.6]
2568 0.808022362149668 embolised sc_R5/E5 Midzonal LSEC (0.8,0.9]
2569 0.133541358816618 embolised sc_R5/E5 Midzonal LSEC (0.1,0.2]
2570 0.896761786877555 embolised sc_R5/E5 Pericentral LSEC (0.8,0.9]
2571 0.973241139362359 embolised sc_R5/E5 Pericentral LSEC (0.9,1]
2572 0.476470367865468 embolised sc_R5/E5 Pericentral LSEC (0.4,0.5]
2573 0.440666799333772 embolised sc_R5/E5 Midzonal LSEC (0.4,0.5]
2574 0.895547615308624 embolised sc_R5/E5 Pericentral LSEC (0.8,0.9]
2575 0.653872932133015 embolised sc_R5/E5 Midzonal LSEC (0.6,0.7]
2576 0.317969915670609 embolised sc_R5/E5 Periportal LSEC (0.3,0.4]
2577 0.107114195294904 embolised sc_R5/E5 Periportal LSEC (0.1,0.2]
2578 0.666432041833317 embolised sc_R5/E5 Periportal LSEC (0.6,0.7]
2579 0.116468302931473 embolised sc_R5/E5 Periportal LSEC (0.1,0.2]
2580 0.225383790446993 embolised sc_R5/E5 Periportal LSEC (0.2,0.3]
2581 0.555687094674553 embolised sc_R5/E5 Periportal LSEC (0.5,0.6]
2582 0.152286058409035 embolised sc_R5/E5 Periportal LSEC (0.1,0.2]
2583 0.356036503155572 embolised sc_R5/E5 Periportal LSEC (0.3,0.4]
2584 0.147089042786813 embolised sc_R5/E5 Periportal LSEC (0.1,0.2]
2585 0.0902291641284445 embolised sc_R5/E5 Periportal LSEC (-0.00099,0.1]
2586 0.136866196205591 embolised sc_R5/E5 Periportal LSEC (0.1,0.2]
2587 0.313576042776379 embolised sc_R5/E5 Periportal LSEC (0.3,0.4]
2588 0.101994789869146 embolised sc_R5/E5 Periportal LSEC (0.1,0.2]
2589 0.0422278355363239 embolised sc_R5/E5 Periportal LSEC (-0.00099,0.1]
2590 0.464007194620314 embolised sc_R5/E5 Periportal LSEC (0.4,0.5]
2591 0.356883611164975 embolised sc_R5/E5 Periportal LSEC (0.3,0.4]
2592 0.247577269782909 embolised sc_R5/E5 Periportal LSEC (0.2,0.3]
2593 0.715453815683796 embolised sc_R5/E5 Periportal LSEC (0.7,0.8]
2594 0.0308479577235372 embolised sc_R5/E5 Periportal LSEC (-0.00099,0.1]
2595 0.183956759237486 embolised sc_R5/E5 Periportal LSEC (0.1,0.2]
2596 0.153310195060916 embolised sc_R5/E5 Periportal LSEC (0.1,0.2]
2597 0.0404804688960664 embolised sc_R5/E5 Periportal LSEC (-0.00099,0.1]
2598 0.0913249913078941 embolised sc_R5/E5 Periportal LSEC (-0.00099,0.1]
2599 0.157404559246088 embolised sc_R5/E5 Periportal LSEC (0.1,0.2]
2600 0.272906715623051 embolised sc_R5/E5 Periportal LSEC (0.2,0.3]
2601 0.495850776055595 embolised sc_R5/E5 Periportal LSEC (0.4,0.5]
2602 0.20577678722892 embolised sc_R5/E5 Periportal LSEC (0.2,0.3]
2603 0.0824356334842826 embolised sc_R5/E5 Periportal LSEC (-0.00099,0.1]
2604 0.194354462960976 embolised sc_R5/E5 Periportal LSEC (0.1,0.2]
2605 0.208657508584452 embolised sc_R5/E5 Periportal LSEC (0.2,0.3]
2606 0.0273263735998848 embolised sc_R5/E5 Periportal LSEC (-0.00099,0.1]
2607 0.0747087254706041 embolised sc_R5/E5 Periportal LSEC (-0.00099,0.1]
2608 0.36223147651392 embolised sc_R5/E5 Periportal LSEC (0.3,0.4]
2609 0.499208174724091 embolised sc_R5/E5 Periportal LSEC (0.4,0.5]
2610 0.0848454696362323 embolised sc_R5/E5 Periportal LSEC (-0.00099,0.1]
2611 0.102267795103695 embolised sc_R5/E5 Periportal LSEC (0.1,0.2]
2612 0.0188703657889271 embolised sc_R5/E5 Periportal LSEC (-0.00099,0.1]
2613 0.0201241404922042 embolised sc_R5/E5 Periportal LSEC (-0.00099,0.1]
2614 0.215496819785527 embolised sc_R5/E5 Periportal LSEC (0.2,0.3]
2615 0.588017315047737 embolised sc_R5/E5 Periportal LSEC (0.5,0.6]
2616 0.31666208551148 embolised sc_R5/E5 Periportal LSEC (0.3,0.4]
2617 0.334544984431024 embolised sc_R5/E5 Periportal LSEC (0.3,0.4]
2618 0.0821229819516811 embolised sc_R5/E5 Periportal LSEC (-0.00099,0.1]
2619 0.164517471163983 embolised sc_R5/E5 Periportal LSEC (0.1,0.2]
2620 0.218264546068608 embolised sc_R5/E5 Periportal LSEC (0.2,0.3]
2621 0.150269451311599 embolised sc_R5/E5 Periportal LSEC (0.1,0.2]
2622 0.0942958999959419 embolised sc_R5/E5 Periportal LSEC (-0.00099,0.1]
2623 0.156545904066316 embolised sc_R5/E5 Periportal LSEC (0.1,0.2]
2624 0.165504721159171 embolised sc_R5/E5 Periportal LSEC (0.1,0.2]
2625 0.555885774927527 embolised sc_R5/E5 Periportal LSEC (0.5,0.6]
2626 0.491234826401962 embolised sc_R5/E5 Periportal LSEC (0.4,0.5]
2627 0.102166173761324 embolised sc_R5/E5 Periportal LSEC (0.1,0.2]
2628 0.138264983207512 embolised sc_R5/E5 Periportal LSEC (0.1,0.2]
2629 0.0564713017845525 embolised sc_R5/E5 Periportal LSEC (-0.00099,0.1]
2630 0.391552020728736 embolised sc_R5/E5 Periportal LSEC (0.3,0.4]
2631 0.0591512327099478 embolised sc_R5/E5 Periportal LSEC (-0.00099,0.1]
2632 0.0665287378176565 embolised sc_R5/E5 Periportal LSEC (-0.00099,0.1]
2633 0.0392917944825278 embolised sc_R5/E5 Periportal LSEC (-0.00099,0.1]
2634 0.168706528824449 embolised sc_R5/E5 Periportal LSEC (0.1,0.2]
2635 0.0854092970083207 embolised sc_R5/E5 Periportal LSEC (-0.00099,0.1]
2636 0.0348636979787697 embolised sc_R5/E5 Periportal LSEC (-0.00099,0.1]
2637 0.108684472304563 embolised sc_R5/E5 Periportal LSEC (0.1,0.2]
2638 0.291717044839392 embolised sc_R5/E5 Periportal LSEC (0.2,0.3]
2639 0.311455580947408 embolised sc_R5/E5 Periportal LSEC (0.3,0.4]
2640 0.0355880476112299 embolised sc_R5/E5 Periportal LSEC (-0.00099,0.1]
2641 0.10322301961167 embolised sc_R5/E5 Periportal LSEC (0.1,0.2]
2642 0.096803465454017 embolised sc_R5/E5 Periportal LSEC (-0.00099,0.1]
2643 0.267147665960899 embolised sc_R5/E5 Periportal LSEC (0.2,0.3]
2644 0.0235563969743914 embolised sc_R5/E5 Periportal LSEC (-0.00099,0.1]
2645 0.368458719000324 embolised sc_R5/E5 Periportal LSEC (0.3,0.4]
2646 0.256682688189141 embolised sc_R5/E5 Periportal LSEC (0.2,0.3]
2647 0.119620721427215 embolised sc_R5/E5 Midzonal LSEC (0.1,0.2]
2648 0.266701377423084 embolised sc_R5/E5 Periportal LSEC (0.2,0.3]
2649 0.433905932029955 embolised sc_R5/E5 Periportal LSEC (0.4,0.5]
2650 0.493030621924381 embolised sc_R5/E5 Periportal LSEC (0.4,0.5]
2651 0.0159763596681828 embolised sc_R5/E5 Periportal LSEC (-0.00099,0.1]
2652 0.352712353139099 embolised sc_R5/E5 Periportal LSEC (0.3,0.4]
2653 0.162788180530752 embolised sc_R5/E5 Periportal LSEC (0.1,0.2]
2654 0.179376450764979 embolised sc_R5/E5 Periportal LSEC (0.1,0.2]
2655 0.0840909053614872 embolised sc_R5/E5 Periportal LSEC (-0.00099,0.1]
2656 0.304289186208299 embolised sc_R5/E5 Periportal LSEC (0.3,0.4]
2657 0.31825148586641 embolised sc_R5/E5 Periportal LSEC (0.3,0.4]
2658 0.489639787604575 embolised sc_R5/E5 Periportal LSEC (0.4,0.5]
2659 0.0877442703730232 embolised sc_R5/E5 Periportal LSEC (-0.00099,0.1]
2660 0.0785451039059261 embolised sc_R5/E5 Periportal LSEC (-0.00099,0.1]
2661 0.175778428354879 embolised sc_R5/E5 Periportal LSEC (0.1,0.2]
2662 0.377643869431885 embolised sc_R5/E5 Periportal LSEC (0.3,0.4]
2663 0.320434519958734 embolised sc_R5/E5 Midzonal LSEC (0.3,0.4]
2664 0.27755707026464 embolised sc_R5/E5 Midzonal LSEC (0.2,0.3]
2665 0.748696862857337 embolised sc_R5/E5 Pericentral LSEC (0.7,0.8]
2666 0.709354228555074 embolised sc_R5/E5 Midzonal LSEC (0.7,0.8]
2667 0.945277983256596 embolised sc_R5/E5 Pericentral LSEC (0.9,1]
2668 0.897835956818547 embolised sc_R5/E5 Pericentral LSEC (0.8,0.9]
2669 0.631680701790204 embolised sc_R5/E5 Pericentral LSEC (0.6,0.7]
2670 0.915590374493541 embolised sc_R5/E5 Pericentral LSEC (0.9,1]
2671 0.721875434627179 embolised sc_R5/E5 Pericentral LSEC (0.7,0.8]
2672 0.979748684940002 embolised sc_R5/E5 Pericentral LSEC (0.9,1]
2673 0.634948985620064 embolised sc_R5/E5 Pericentral LSEC (0.6,0.7]
2674 0.571564125374731 embolised sc_R5/E5 Pericentral LSEC (0.5,0.6]
2675 0.643047846045511 embolised sc_R5/E5 Pericentral LSEC (0.6,0.7]
2676 0.833968474899753 embolised sc_R5/E5 Pericentral LSEC (0.8,0.9]
2677 0.129262279776911 embolised sc_R5/E5 Periportal LSEC (0.1,0.2]
2678 0.404676641617809 embolised sc_R5/E5 Midzonal LSEC (0.4,0.5]
2679 0.0651344778103011 embolised sc_R5/E5 Midzonal LSEC (-0.00099,0.1]
2680 0.600492580642802 embolised sc_R5/E5 Midzonal LSEC (0.6,0.7]
2681 0.255969353009918 embolised sc_R5/E5 Midzonal LSEC (0.2,0.3]
2682 0.623255945173551 embolised sc_R5/E5 Periportal LSEC (0.6,0.7]
2683 0.274254691650011 embolised sc_R5/E5 Periportal LSEC (0.2,0.3]
2684 0.196383362771211 embolised sc_R5/E5 Periportal LSEC (0.1,0.2]
2685 0.333157554839553 embolised sc_R5/E5 Midzonal LSEC (0.3,0.4]
2686 0.416784297083307 embolised sc_R5/E5 Periportal LSEC (0.4,0.5]
2687 0.64345718423026 embolised sc_R5/E5 Midzonal LSEC (0.6,0.7]
2688 0.621393124873594 embolised sc_R5/E5 Periportal LSEC (0.6,0.7]
2689 0.0571565005002574 embolised sc_R5/E5 Periportal LSEC (-0.00099,0.1]
2690 0.443360180666599 embolised sc_R5/E5 Periportal LSEC (0.4,0.5]
2691 0.929488778099903 embolised sc_R5/E5 Midzonal LSEC (0.9,1]
2692 0.281487455209497 embolised sc_R5/E5 Periportal LSEC (0.2,0.3]
2693 0.188674551285018 embolised sc_R5/E5 Periportal LSEC (0.1,0.2]
2694 0.49005104440277 embolised sc_R5/E5 Midzonal LSEC (0.4,0.5]
2695 0.0775745288627768 embolised sc_R5/E5 Periportal LSEC (-0.00099,0.1]
2696 0.572993900119263 embolised sc_R5/E5 Midzonal LSEC (0.5,0.6]
2697 0.334836880900591 embolised sc_R5/E5 Midzonal LSEC (0.3,0.4]
2698 0.237098721877018 embolised sc_R5/E5 Periportal LSEC (0.2,0.3]
2699 0.236881867273871 embolised sc_R5/E5 Midzonal LSEC (0.2,0.3]
2700 0.401119555853684 embolised sc_R5/E5 Periportal LSEC (0.4,0.5]
2701 0.161854775505881 embolised sc_R5/E5 Midzonal LSEC (0.1,0.2]
2702 0.0617125126455967 embolised sc_R5/E5 Periportal LSEC (-0.00099,0.1]
2703 0.151984343513849 embolised sc_R5/E5 Periportal LSEC (0.1,0.2]
2704 0.226699587992142 embolised sc_R5/E5 Periportal LSEC (0.2,0.3]
2705 0.589802773786968 embolised sc_R5/E5 Periportal LSEC (0.5,0.6]
2706 0.133082893910474 embolised sc_R5/E5 Periportal LSEC (0.1,0.2]
2707 0.136080045613427 embolised sc_R5/E5 Periportal LSEC (0.1,0.2]
2708 0.789202702326609 embolised sc_R5/E5 Periportal LSEC (0.7,0.8]
2709 0.144967962953614 embolised sc_R5/E5 Periportal LSEC (0.1,0.2]
2710 0.381902112496553 embolised sc_R5/E5 Midzonal LSEC (0.3,0.4]
2711 0.858737733982797 embolised sc_R5/E5 Midzonal LSEC (0.8,0.9]
2712 0.374130425912052 embolised sc_R5/E5 Periportal LSEC (0.3,0.4]
2713 0.305892203929467 embolised sc_R5/E5 Midzonal LSEC (0.3,0.4]
2714 0.105474122583955 embolised sc_R5/E5 Periportal LSEC (0.1,0.2]
2715 0.260204637220111 embolised sc_R5/E5 Periportal LSEC (0.2,0.3]
2716 0.431577505760273 embolised sc_R5/E5 Periportal LSEC (0.4,0.5]
2717 0.0562243091157087 embolised sc_R5/E5 Periportal LSEC (-0.00099,0.1]
2718 0.51127735537182 embolised sc_R5/E5 Periportal LSEC (0.5,0.6]
2719 0.360640046019726 embolised sc_R5/E5 Periportal LSEC (0.3,0.4]
2720 0.180927946327947 embolised sc_R5/E5 Periportal LSEC (0.1,0.2]
2721 0.0526303303392999 embolised sc_R5/E5 Periportal LSEC (-0.00099,0.1]
2722 0.296883376679543 embolised sc_R5/E5 Periportal LSEC (0.2,0.3]
2723 0.0696090717347416 embolised sc_R5/E5 Periportal LSEC (-0.00099,0.1]
2724 0.0854231190912449 embolised sc_R5/E5 Periportal LSEC (-0.00099,0.1]
2725 0.352138188370314 embolised sc_R5/E5 Periportal LSEC (0.3,0.4]
2726 0.180852357452983 embolised sc_R5/E5 Periportal LSEC (0.1,0.2]
2727 0.396084644982559 embolised sc_R5/E5 Periportal LSEC (0.3,0.4]
2728 0.424932032659416 embolised sc_R5/E5 Midzonal LSEC (0.4,0.5]
2729 0.244220366665794 embolised sc_R5/E5 Periportal LSEC (0.2,0.3]
2730 0.263881332470124 embolised sc_R5/E5 Periportal LSEC (0.2,0.3]
2731 0.0527750678161227 embolised sc_R5/E5 Periportal LSEC (-0.00099,0.1]
2732 0.289961125639696 embolised sc_R5/E5 Periportal LSEC (0.2,0.3]
2733 0.218847314650237 embolised sc_R5/E5 Periportal LSEC (0.2,0.3]
2734 0.232658994854262 embolised sc_R5/E5 Periportal LSEC (0.2,0.3]
2735 0.0566277181558637 embolised sc_R5/E5 Periportal LSEC (-0.00099,0.1]
2736 0.133618505536815 embolised sc_R5/E5 Periportal LSEC (0.1,0.2]
2737 0.0921984133401812 embolised sc_R5/E5 Midzonal LSEC (-0.00099,0.1]
2738 0.170561221534427 embolised sc_R5/E5 Periportal LSEC (0.1,0.2]
2739 0.374747208708259 embolised sc_R5/E5 Periportal LSEC (0.3,0.4]
2740 0.177290142067567 embolised sc_R5/E5 Periportal LSEC (0.1,0.2]
2741 0.160243345819295 embolised sc_R5/E5 Periportal LSEC (0.1,0.2]
2742 0.506462893112902 embolised sc_R5/E5 Midzonal LSEC (0.5,0.6]
2743 0.124713577508301 embolised sc_R5/E5 Periportal LSEC (0.1,0.2]
2744 0.206967885054209 embolised sc_R5/E5 Periportal LSEC (0.2,0.3]
2745 0.189245679814296 embolised sc_R5/E5 Periportal LSEC (0.1,0.2]
2746 0.443036099504905 embolised sc_R5/E5 Periportal LSEC (0.4,0.5]
2747 0.0828035600606471 embolised sc_R5/E5 Periportal LSEC (-0.00099,0.1]
2748 0.260667548041307 embolised sc_R5/E5 Midzonal LSEC (0.2,0.3]
2749 0.276612792101254 embolised sc_R5/E5 Periportal LSEC (0.2,0.3]
2750 0.239823572271808 embolised sc_R5/E5 Periportal LSEC (0.2,0.3]
2751 0.0439322608695357 embolised sc_R5/E5 Periportal LSEC (-0.00099,0.1]
2752 0.263068120366861 embolised sc_R5/E5 Periportal LSEC (0.2,0.3]
2753 0.181816316957361 embolised sc_R5/E5 Periportal LSEC (0.1,0.2]
2754 0.746167089475443 embolised sc_R5/E5 Periportal LSEC (0.7,0.8]
2755 0.205506875667827 embolised sc_R5/E5 Periportal LSEC (0.2,0.3]
2756 0.197474457680122 embolised sc_R5/E5 Periportal LSEC (0.1,0.2]
2757 0.231385046123432 embolised sc_R5/E5 Periportal LSEC (0.2,0.3]
2758 0.172121606444897 embolised sc_R5/E5 Periportal LSEC (0.1,0.2]
2759 0.386687260051163 embolised sc_R5/E5 Midzonal LSEC (0.3,0.4]
2760 0.22298222933473 embolised sc_R5/E5 Midzonal LSEC (0.2,0.3]
2761 0.291986226194776 embolised sc_R5/E5 Midzonal LSEC (0.2,0.3]
2762 0.657584815373873 embolised sc_R5/E5 Midzonal LSEC (0.6,0.7]
2763 0.346982754665077 embolised sc_R5/E5 Midzonal LSEC (0.3,0.4]
2764 0.74854810015908 embolised sc_R5/E5 Midzonal LSEC (0.7,0.8]
2765 0.682640415736533 embolised sc_R5/E5 Midzonal LSEC (0.6,0.7]
2766 0.569218596170675 embolised sc_R5/E5 Midzonal LSEC (0.5,0.6]
2767 0.62053977331042 embolised sc_R5/E5 Midzonal LSEC (0.6,0.7]
2768 0.852798696308994 embolised sc_R5/E5 Midzonal LSEC (0.8,0.9]
2769 0.126989446311767 embolised sc_R5/E5 Midzonal LSEC (0.1,0.2]
2770 0.637684028731637 embolised sc_R5/E5 Midzonal LSEC (0.6,0.7]
2771 0.542160872451468 embolised sc_R5/E5 Midzonal LSEC (0.5,0.6]
2772 0.379846193177236 embolised sc_R5/E5 Midzonal LSEC (0.3,0.4]
2773 0.119411127675835 embolised sc_R5/E5 Periportal LSEC (0.1,0.2]
2774 0.246048408004976 embolised sc_R5/E5 Midzonal LSEC (0.2,0.3]
2775 0.321701120837774 embolised sc_R5/E5 Midzonal LSEC (0.3,0.4]
2776 0.127019036317825 embolised sc_R5/E5 Periportal LSEC (0.1,0.2]
2777 0.125847283338362 embolised sc_R5/E5 Midzonal LSEC (0.1,0.2]
2778 0.269308268280237 embolised sc_R5/E5 Midzonal LSEC (0.2,0.3]
2779 0.730946321453225 embolised sc_R5/E5 Midzonal LSEC (0.7,0.8]
2780 0.270322390165106 embolised sc_R5/E5 Midzonal LSEC (0.2,0.3]
2781 0.34970341346439 embolised sc_R5/E5 Periportal LSEC (0.3,0.4]
2782 0.550159959957387 embolised sc_R5/E5 Midzonal LSEC (0.5,0.6]
2783 0.411052667412354 embolised sc_R5/E5 Periportal LSEC (0.4,0.5]
2784 0.624758313679973 embolised sc_R5/E5 Midzonal LSEC (0.6,0.7]
2785 0.359509647378044 embolised sc_R5/E5 Midzonal LSEC (0.3,0.4]
2786 0.451006071444204 embolised sc_R5/E5 Midzonal LSEC (0.4,0.5]
2787 0.470651686430354 embolised sc_R5/E5 Midzonal LSEC (0.4,0.5]
2788 0.429128595788238 embolised sc_R5/E5 Midzonal LSEC (0.4,0.5]
2789 0.418079418239145 embolised sc_R5/E5 Periportal LSEC (0.4,0.5]
2790 0.0604839032937922 embolised sc_R5/E5 Midzonal LSEC (-0.00099,0.1]
2791 0.251378169669585 embolised sc_R5/E5 Midzonal LSEC (0.2,0.3]
2792 0.439805656073791 embolised sc_R5/E5 Midzonal LSEC (0.4,0.5]
2793 0.309378490622885 embolised sc_R5/E5 Periportal LSEC (0.3,0.4]
2794 0.438927196882558 embolised sc_R5/E5 Periportal LSEC (0.4,0.5]
2795 0.808447526917144 embolised sc_R5/E5 Midzonal LSEC (0.8,0.9]
2796 0.583884045361669 embolised sc_R5/E5 Midzonal LSEC (0.5,0.6]
2797 0.274444400673528 embolised sc_R5/E5 Periportal LSEC (0.2,0.3]
2798 0.465022017883144 embolised sc_R5/E5 Midzonal LSEC (0.4,0.5]
2799 0.854024833474408 embolised sc_R5/E5 Midzonal LSEC (0.8,0.9]
2800 0.59722107133863 embolised sc_R5/E5 Midzonal LSEC (0.5,0.6]
2801 0.451452162424403 embolised sc_R5/E5 Midzonal LSEC (0.4,0.5]
2802 0.434501340315518 embolised sc_R5/E5 Midzonal LSEC (0.4,0.5]
2803 0.283570771229683 embolised sc_R5/E5 Midzonal LSEC (0.2,0.3]
2804 0.550045558669711 embolised sc_R5/E5 Midzonal LSEC (0.5,0.6]
2805 0.147000188572821 embolised sc_R5/E5 Midzonal LSEC (0.1,0.2]
2806 0.650627853741148 embolised sc_R5/E5 Midzonal LSEC (0.6,0.7]
2807 0.567064159055917 embolised sc_R5/E5 Midzonal LSEC (0.5,0.6]
2808 0.746532387890925 embolised sc_R5/E5 Midzonal LSEC (0.7,0.8]
2809 0.478388047842265 embolised sc_R5/E5 Midzonal LSEC (0.4,0.5]
2810 0.326662634451137 embolised sc_R5/E5 Midzonal LSEC (0.3,0.4]
2811 0.482732300812193 embolised sc_R5/E5 Midzonal LSEC (0.4,0.5]
2812 0.58083856204073 embolised sc_R5/E5 Midzonal LSEC (0.5,0.6]
2813 0.132524458000706 embolised sc_R5/E5 Midzonal LSEC (0.1,0.2]
2814 0.664290282479169 embolised sc_R5/E5 Midzonal LSEC (0.6,0.7]
2815 0.868129393393838 embolised sc_R5/E5 Midzonal LSEC (0.8,0.9]
2816 0.769660655602257 embolised sc_R5/E5 Midzonal LSEC (0.7,0.8]
2817 0.544702181649129 embolised sc_R5/E5 Midzonal LSEC (0.5,0.6]
2818 0.392427151612537 embolised sc_R5/E5 Midzonal LSEC (0.3,0.4]
2819 0.79742891528827 embolised sc_R5/E5 Midzonal LSEC (0.7,0.8]
2820 0.346758831504545 embolised sc_R5/E5 Midzonal LSEC (0.3,0.4]
2821 0.741447402916954 embolised sc_R5/E5 Midzonal LSEC (0.7,0.8]
2822 0.486574455307071 embolised sc_R5/E5 Midzonal LSEC (0.4,0.5]
2823 0.619222237804869 embolised sc_R5/E5 Midzonal LSEC (0.6,0.7]
2824 0.477401781560437 embolised sc_R5/E5 Midzonal LSEC (0.4,0.5]
2825 0.616910268714395 embolised sc_R5/E5 Midzonal LSEC (0.6,0.7]
2826 0.612698080501586 embolised sc_R5/E5 Midzonal LSEC (0.6,0.7]
2827 0.682342687456338 embolised sc_R5/E5 Midzonal LSEC (0.6,0.7]
2828 0.460571593680845 embolised sc_R5/E5 Midzonal LSEC (0.4,0.5]
2829 0.807902844565906 embolised sc_R5/E5 Midzonal LSEC (0.8,0.9]
2830 0.950644224596692 embolised sc_R5/E5 Midzonal LSEC (0.9,1]
2831 0.877777402386316 embolised sc_R5/E5 Midzonal LSEC (0.8,0.9]
2832 0.886612183282647 embolised sc_R5/E5 Midzonal LSEC (0.8,0.9]
2833 0.699531715604323 embolised sc_R5/E5 Midzonal LSEC (0.6,0.7]
2834 0.724734607118856 embolised sc_R5/E5 Midzonal LSEC (0.7,0.8]
2835 0.897395724688745 embolised sc_R5/E5 Midzonal LSEC (0.8,0.9]
2836 0.983812932896659 regenerating sc_R5/E5 Pericentral LSEC (0.9,1]
2837 0.970162918363607 regenerating sc_R5/E5 Pericentral LSEC (0.9,1]
2838 0.915662537403992 regenerating sc_R5/E5 Pericentral LSEC (0.9,1]
2839 0.91131301099779 regenerating sc_R5/E5 Pericentral LSEC (0.9,1]
2840 0.987480372691971 regenerating sc_R5/E5 Pericentral LSEC (0.9,1]
2841 0.995731760943431 regenerating sc_R5/E5 Pericentral LSEC (0.9,1]
2842 0.988869166804904 regenerating sc_R5/E5 Pericentral LSEC (0.9,1]
2843 0.894793854538351 regenerating sc_R5/E5 Pericentral LSEC (0.8,0.9]
2844 0.232113327524748 regenerating sc_R5/E5 Midzonal LSEC (0.2,0.3]
2845 0.629352025197483 regenerating sc_R5/E5 Midzonal LSEC (0.6,0.7]
2846 0.486847025650988 regenerating sc_R5/E5 Midzonal LSEC (0.4,0.5]
2847 0.797113673243013 regenerating sc_R5/E5 Midzonal LSEC (0.7,0.8]
2848 0.496782993401863 regenerating sc_R5/E5 Midzonal LSEC (0.4,0.5]
2849 0.862250215838782 regenerating sc_R5/E5 Midzonal LSEC (0.8,0.9]
2850 0.540039001757351 regenerating sc_R5/E5 Midzonal LSEC (0.5,0.6]
2851 0.374157496420116 regenerating sc_R5/E5 Midzonal LSEC (0.3,0.4]
2852 0.609343753798991 regenerating sc_R5/E5 Midzonal LSEC (0.6,0.7]
2853 0.950288542880764 regenerating sc_R5/E5 Midzonal LSEC (0.9,1]
2854 0.87677321431527 regenerating sc_R5/E5 Midzonal LSEC (0.8,0.9]
2855 0.939698296772613 regenerating sc_R5/E5 Midzonal LSEC (0.9,1]
2856 0.751091783226425 regenerating sc_R5/E5 Midzonal LSEC (0.7,0.8]
2857 0.78315540052264 regenerating sc_R5/E5 Midzonal LSEC (0.7,0.8]
2858 0.67641713213853 regenerating sc_R5/E5 Midzonal LSEC (0.6,0.7]
2859 0.908786309751486 regenerating sc_R5/E5 Midzonal LSEC (0.9,1]
2860 0.851180422782449 regenerating sc_R5/E5 Midzonal LSEC (0.8,0.9]
2861 0.787221366316894 regenerating sc_R5/E5 Midzonal LSEC (0.7,0.8]
2862 0.58656176970839 regenerating sc_R5/E5 Midzonal LSEC (0.5,0.6]
2863 0.852250951485304 regenerating sc_R5/E5 Midzonal LSEC (0.8,0.9]
2864 0.617612827046528 regenerating sc_R5/E5 Midzonal LSEC (0.6,0.7]
2865 0.843060351829009 regenerating sc_R5/E5 Midzonal LSEC (0.8,0.9]
2866 0.920557355235206 regenerating sc_R5/E5 Midzonal LSEC (0.9,1]
2867 0.514069361180616 regenerating sc_R5/E5 Midzonal LSEC (0.5,0.6]
2868 0.729690900193624 regenerating sc_R5/E5 Midzonal LSEC (0.7,0.8]
2869 0.832948152383877 regenerating sc_R5/E5 Midzonal LSEC (0.8,0.9]
2870 0.848542641887432 regenerating sc_R5/E5 Midzonal LSEC (0.8,0.9]
2871 0.728696548319635 regenerating sc_R5/E5 Midzonal LSEC (0.7,0.8]
2872 0.943996220160371 regenerating sc_R5/E5 Midzonal LSEC (0.9,1]
2873 0.941945437026938 regenerating sc_R5/E5 Midzonal LSEC (0.9,1]
2874 0.62737377080191 regenerating sc_R5/E5 Midzonal LSEC (0.6,0.7]
2875 0.882342046749373 regenerating sc_R5/E5 Midzonal LSEC (0.8,0.9]
2876 0.251764217775741 regenerating sc_R5/E5 Midzonal LSEC (0.2,0.3]
2877 0.650199919148506 regenerating sc_R5/E5 Midzonal LSEC (0.6,0.7]
2878 0.769469344247898 regenerating sc_R5/E5 Midzonal LSEC (0.7,0.8]
2879 0.973214355519435 regenerating sc_R5/E5 Midzonal LSEC (0.9,1]
2880 0.76178888433521 regenerating sc_R5/E5 Midzonal LSEC (0.7,0.8]
2881 0.471540708537169 regenerating sc_R5/E5 Midzonal LSEC (0.4,0.5]
2882 0.736738119712835 regenerating sc_R5/E5 Midzonal LSEC (0.7,0.8]
2883 0.913791682684413 regenerating sc_R5/E5 Midzonal LSEC (0.9,1]
2884 0.973421561337086 regenerating sc_R5/E5 Midzonal LSEC (0.9,1]
2885 0.827210330474854 regenerating sc_R5/E5 Midzonal LSEC (0.8,0.9]
2886 0.63461342307127 regenerating sc_R5/E5 Midzonal LSEC (0.6,0.7]
2887 0.898423868079978 regenerating sc_R5/E5 Midzonal LSEC (0.8,0.9]
2888 0.842434268209004 regenerating sc_R5/E5 Midzonal LSEC (0.8,0.9]
2889 0.829329654649852 regenerating sc_R5/E5 Midzonal LSEC (0.8,0.9]
2890 0.84295491270344 regenerating sc_R5/E5 Midzonal LSEC (0.8,0.9]
2891 0.796177051703729 regenerating sc_R5/E5 Midzonal LSEC (0.7,0.8]
2892 0.640194168412215 regenerating sc_R5/E5 Midzonal LSEC (0.6,0.7]
2893 0.933866432207754 regenerating sc_R5/E5 Midzonal LSEC (0.9,1]
2894 0.680302891542914 regenerating sc_R5/E5 Pericentral LSEC (0.6,0.7]
2895 0.324013554012302 regenerating sc_R5/E5 Midzonal LSEC (0.3,0.4]
2896 0.475747036035448 regenerating sc_R5/E5 Midzonal LSEC (0.4,0.5]
2897 0.957505588994825 regenerating sc_R5/E5 Midzonal LSEC (0.9,1]
2898 0.746561071499765 regenerating sc_R5/E5 Midzonal LSEC (0.7,0.8]
2899 0.833281434145234 regenerating sc_R5/E5 Midzonal LSEC (0.8,0.9]
2900 0.707893117314245 regenerating sc_R5/E5 Midzonal LSEC (0.7,0.8]
2901 0.560976218871735 regenerating sc_R5/E5 Midzonal LSEC (0.5,0.6]
2902 0.399636659753627 regenerating sc_R5/E5 Midzonal LSEC (0.3,0.4]
2903 0.841269660408604 regenerating sc_R5/E5 Midzonal LSEC (0.8,0.9]
2904 0.897509701212088 regenerating sc_R5/E5 Midzonal LSEC (0.8,0.9]
2905 0.953798802934601 regenerating sc_R5/E5 Midzonal LSEC (0.9,1]
2906 0.957890405775134 regenerating sc_R5/E5 Midzonal LSEC (0.9,1]
2907 0.62275532866623 regenerating sc_R5/E5 Midzonal LSEC (0.6,0.7]
2908 0.753400176200004 regenerating sc_R5/E5 Midzonal LSEC (0.7,0.8]
2909 0.775340506938925 regenerating sc_R5/E5 Midzonal LSEC (0.7,0.8]
2910 0.602892102762096 regenerating sc_R5/E5 Midzonal LSEC (0.6,0.7]
2911 0.796105994610328 regenerating sc_R5/E5 Midzonal LSEC (0.7,0.8]
2912 0.764929230993033 regenerating sc_R5/E5 Midzonal LSEC (0.7,0.8]
2913 0.598287733199876 regenerating sc_R5/E5 Midzonal LSEC (0.5,0.6]
2914 0.634686720764408 regenerating sc_R5/E5 Midzonal LSEC (0.6,0.7]
2915 0.883047058998154 regenerating sc_R5/E5 Midzonal LSEC (0.8,0.9]
2916 0.542293950049847 regenerating sc_R5/E5 Midzonal LSEC (0.5,0.6]
2917 0.953091913534647 regenerating sc_R5/E5 Pericentral LSEC (0.9,1]
2918 0.799042008188115 regenerating sc_R5/E5 Midzonal LSEC (0.7,0.8]
2919 0.978499478256052 regenerating sc_R5/E5 Pericentral LSEC (0.9,1]
2920 0.970409952452104 regenerating sc_R5/E5 Pericentral LSEC (0.9,1]
2921 0.950810821245375 regenerating sc_R5/E5 Pericentral LSEC (0.9,1]
2922 0.982918586420835 regenerating sc_R5/E5 Pericentral LSEC (0.9,1]
2923 0.95935284516126 regenerating sc_R5/E5 Pericentral LSEC (0.9,1]
2924 0.954601311958335 regenerating sc_R5/E5 Pericentral LSEC (0.9,1]
2925 0.97096711355828 regenerating sc_R5/E5 Pericentral LSEC (0.9,1]
2926 0.960196436056835 regenerating sc_R5/E5 Pericentral LSEC (0.9,1]
2927 0.784651291976246 regenerating sc_R5/E5 Pericentral LSEC (0.7,0.8]
2928 0.964347353819875 regenerating sc_R5/E5 Pericentral LSEC (0.9,1]
2929 0.876972985212292 regenerating sc_R5/E5 Midzonal LSEC (0.8,0.9]
2930 0.805107121512774 regenerating sc_R5/E5 Pericentral LSEC (0.8,0.9]
2931 0.641028243817848 regenerating sc_R5/E5 Midzonal LSEC (0.6,0.7]
2932 0.934103439108305 regenerating sc_R5/E5 Pericentral LSEC (0.9,1]
2933 0.994617705628445 regenerating sc_R5/E5 Pericentral LSEC (0.9,1]
2934 0.958003008958291 regenerating sc_R5/E5 Pericentral LSEC (0.9,1]
2935 0.93557950396339 regenerating sc_R5/E5 Pericentral LSEC (0.9,1]
2936 0.987808602452145 regenerating sc_R5/E5 Pericentral LSEC (0.9,1]
2937 0.945188302271248 regenerating sc_R5/E5 Pericentral LSEC (0.9,1]
2938 0.908342528216146 regenerating sc_R5/E5 Midzonal LSEC (0.9,1]
2939 0.24212706299598 regenerating sc_R5/E5 Midzonal LSEC (0.2,0.3]
2940 0.684210543596732 regenerating sc_R5/E5 Midzonal LSEC (0.6,0.7]
2941 0.515732359698852 regenerating sc_R5/E5 Midzonal LSEC (0.5,0.6]
2942 0.562104376263471 regenerating sc_R5/E5 Midzonal LSEC (0.5,0.6]
2943 0.246181509578804 regenerating sc_R5/E5 Periportal LSEC (0.2,0.3]
2944 0.238373824552843 regenerating sc_R5/E5 Periportal LSEC (0.2,0.3]
2945 0.193722913022867 regenerating sc_R5/E5 Midzonal LSEC (0.1,0.2]
2946 0.773766861191813 regenerating sc_R5/E5 Periportal LSEC (0.7,0.8]
2947 0.19811565549039 regenerating sc_R5/E5 Midzonal LSEC (0.1,0.2]
2948 0.0269923408799571 regenerating sc_R5/E5 Periportal LSEC (-0.00099,0.1]
2949 0.662041263774467 regenerating sc_R5/E5 Midzonal LSEC (0.6,0.7]
2950 0.859553614517886 regenerating sc_R5/E5 Midzonal LSEC (0.8,0.9]
2951 0.371389275207998 regenerating sc_R5/E5 Periportal LSEC (0.3,0.4]
2952 0.404222600132031 regenerating sc_R5/E5 Periportal LSEC (0.4,0.5]
2953 0.604136521131525 regenerating sc_R5/E5 Periportal LSEC (0.6,0.7]
2954 0.187880731973919 regenerating sc_R5/E5 Midzonal LSEC (0.1,0.2]
2955 0.719249203962526 regenerating sc_R5/E5 Periportal LSEC (0.7,0.8]
2956 0.429241987437754 regenerating sc_R5/E5 Periportal LSEC (0.4,0.5]
2957 0.298518557176603 regenerating sc_R5/E5 Midzonal LSEC (0.2,0.3]
2958 0.392769641026366 regenerating sc_R5/E5 Midzonal LSEC (0.3,0.4]
2959 0.47788139064405 regenerating sc_R5/E5 Periportal LSEC (0.4,0.5]
2960 0.440833729787885 regenerating sc_R5/E5 Midzonal LSEC (0.4,0.5]
2961 0.244060489345897 regenerating sc_R5/E5 Periportal LSEC (0.2,0.3]
2962 0.819620181627926 regenerating sc_R5/E5 Midzonal LSEC (0.8,0.9]
2963 0.439778636965151 regenerating sc_R5/E5 Periportal LSEC (0.4,0.5]
2964 0.0756757152001983 regenerating sc_R5/E5 Periportal LSEC (-0.00099,0.1]
2965 0.354535828330948 regenerating sc_R5/E5 Periportal LSEC (0.3,0.4]
2966 0.649389456546144 regenerating sc_R5/E5 Periportal LSEC (0.6,0.7]
2967 0.480478973849394 regenerating sc_R5/E5 Periportal LSEC (0.4,0.5]
2968 0.0982527736838142 regenerating sc_R5/E5 Periportal LSEC (-0.00099,0.1]
2969 0.308362015546944 regenerating sc_R5/E5 Periportal LSEC (0.3,0.4]
2970 0.811954097064998 regenerating sc_R5/E5 Midzonal LSEC (0.8,0.9]
2971 0.833348004867949 regenerating sc_R5/E5 Midzonal LSEC (0.8,0.9]
2972 0.83330867918374 regenerating sc_R5/E5 Midzonal LSEC (0.8,0.9]
2973 0.0225960768130182 regenerating sc_R5/E5 Periportal LSEC (-0.00099,0.1]
2974 0.329709441187002 regenerating sc_R5/E5 Periportal LSEC (0.3,0.4]
2975 0.144806713985183 regenerating sc_R5/E5 Periportal LSEC (0.1,0.2]
2976 0.747079535380696 regenerating sc_R5/E5 Periportal LSEC (0.7,0.8]
2977 0.047147130723092 regenerating sc_R5/E5 Periportal LSEC (-0.00099,0.1]
2978 0.0445510846571747 regenerating sc_R5/E5 Periportal LSEC (-0.00099,0.1]
2979 0.106916644574892 regenerating sc_R5/E5 Periportal LSEC (0.1,0.2]
2980 0.769051048204814 regenerating sc_R5/E5 Periportal LSEC (0.7,0.8]
2981 0.230108360399092 regenerating sc_R5/E5 Periportal LSEC (0.2,0.3]
2982 0.784171299934414 regenerating sc_R5/E5 Periportal LSEC (0.7,0.8]
2983 0.735977189653048 regenerating sc_R5/E5 Midzonal LSEC (0.7,0.8]
2984 0.480028051341108 regenerating sc_R5/E5 Periportal LSEC (0.4,0.5]
2985 0.403361703483542 regenerating sc_R5/E5 Periportal LSEC (0.4,0.5]
2986 0.39658673486088 regenerating sc_R5/E5 Periportal LSEC (0.3,0.4]
2987 0.215928986112173 regenerating sc_R5/E5 Periportal LSEC (0.2,0.3]
2988 0.178740570327511 regenerating sc_R5/E5 Periportal LSEC (0.1,0.2]
2989 0.710339473095362 regenerating sc_R5/E5 Periportal LSEC (0.7,0.8]
2990 0.546045661199415 regenerating sc_R5/E5 Periportal LSEC (0.5,0.6]
2991 0.121691441569121 regenerating sc_R5/E5 Periportal LSEC (0.1,0.2]
2992 0.611959263646733 regenerating sc_R5/E5 Midzonal LSEC (0.6,0.7]
2993 0.317456583376035 regenerating sc_R5/E5 Periportal LSEC (0.3,0.4]
2994 0.0343456960164198 regenerating sc_R5/E5 Periportal LSEC (-0.00099,0.1]
2995 0.577636520017002 regenerating sc_R5/E5 Periportal LSEC (0.5,0.6]
2996 0.303452516379254 regenerating sc_R5/E5 Periportal LSEC (0.3,0.4]
2997 0.519954831127443 regenerating sc_R5/E5 Periportal LSEC (0.5,0.6]
2998 0.694392441144954 regenerating sc_R5/E5 Midzonal LSEC (0.6,0.7]
2999 0.542375720912483 regenerating sc_R5/E5 Midzonal LSEC (0.5,0.6]
3000 0.120333580771419 regenerating sc_R5/E5 Periportal LSEC (0.1,0.2]
3001 0.720638341201017 regenerating sc_R5/E5 Periportal LSEC (0.7,0.8]
3002 0.687865399460423 regenerating sc_R5/E5 Periportal LSEC (0.6,0.7]
3003 0.810225984141965 regenerating sc_R5/E5 Midzonal LSEC (0.8,0.9]
3004 0.158376183587548 regenerating sc_R5/E5 Periportal LSEC (0.1,0.2]
3005 0.187148111043426 regenerating sc_R5/E5 Periportal LSEC (0.1,0.2]
3006 0.0295199117654726 regenerating sc_R5/E5 Periportal LSEC (-0.00099,0.1]
3007 0.377006216487642 regenerating sc_R5/E5 Periportal LSEC (0.3,0.4]
3008 0.0714056045966918 regenerating sc_R5/E5 Periportal LSEC (-0.00099,0.1]
3009 0.110099146041495 regenerating sc_R5/E5 Periportal LSEC (0.1,0.2]
3010 0.231335882679978 regenerating sc_R5/E5 Midzonal LSEC (0.2,0.3]
3011 0.384229931349744 regenerating sc_R5/E5 Midzonal LSEC (0.3,0.4]
3012 0.27948897794872 regenerating sc_R5/E5 Periportal LSEC (0.2,0.3]
3013 0.184017387379216 regenerating sc_R5/E5 Periportal LSEC (0.1,0.2]
3014 0.143348678451177 regenerating sc_R5/E5 Midzonal LSEC (0.1,0.2]
3015 0.407054571712436 regenerating sc_R5/E5 Midzonal LSEC (0.4,0.5]
3016 0.269704585922001 regenerating sc_R5/E5 Periportal LSEC (0.2,0.3]
3017 0.447201313106648 regenerating sc_R5/E5 Periportal LSEC (0.4,0.5]
3018 0.135061868866423 regenerating sc_R5/E5 Midzonal LSEC (0.1,0.2]
3019 0.773837033293024 regenerating sc_R5/E5 Midzonal LSEC (0.7,0.8]
3020 0.349103932808989 regenerating sc_R5/E5 Periportal LSEC (0.3,0.4]
3021 0.320879034138035 regenerating sc_R5/E5 Periportal LSEC (0.3,0.4]
3022 0.203608272830783 regenerating sc_R5/E5 Periportal LSEC (0.2,0.3]
3023 0.514016841339691 regenerating sc_R5/E5 Midzonal LSEC (0.5,0.6]
3024 0.18695785074081 regenerating sc_R5/E5 Periportal LSEC (0.1,0.2]
3025 0.163414290232165 regenerating sc_R5/E5 Periportal LSEC (0.1,0.2]
3026 0.714795014548877 regenerating sc_R5/E5 Midzonal LSEC (0.7,0.8]
3027 0.692746102029727 regenerating sc_R5/E5 Midzonal LSEC (0.6,0.7]
3028 0.153997812040838 regenerating sc_R5/E5 Periportal LSEC (0.1,0.2]
3029 0.336446087925728 regenerating sc_R5/E5 Midzonal LSEC (0.3,0.4]
3030 0.444216267444047 regenerating sc_R5/E5 Midzonal LSEC (0.4,0.5]
3031 0.0627691059466174 regenerating sc_R5/E5 Periportal LSEC (-0.00099,0.1]
3032 0.16073991125552 regenerating sc_R5/E5 Periportal LSEC (0.1,0.2]
3033 0.475148148822458 regenerating sc_R5/E5 Periportal LSEC (0.4,0.5]
3034 0.188320610222702 regenerating sc_R5/E5 Periportal LSEC (0.1,0.2]
3035 0.331490050800762 regenerating sc_R5/E5 Midzonal LSEC (0.3,0.4]
3036 0.203111231881162 regenerating sc_R5/E5 Midzonal LSEC (0.2,0.3]
3037 0.567223633669751 regenerating sc_R5/E5 Midzonal LSEC (0.5,0.6]
3038 0.817404106420654 regenerating sc_R5/E5 Periportal LSEC (0.8,0.9]
3039 0.245344979799793 regenerating sc_R5/E5 Periportal LSEC (0.2,0.3]
3040 0.321117799002419 regenerating sc_R5/E5 Midzonal LSEC (0.3,0.4]
3041 0.432818176508313 regenerating sc_R5/E5 Midzonal LSEC (0.4,0.5]
3042 0.107972703297013 regenerating sc_R5/E5 Periportal LSEC (0.1,0.2]
3043 0.55135669591198 regenerating sc_R5/E5 Midzonal LSEC (0.5,0.6]
3044 0.865914250358367 regenerating sc_R5/E5 Midzonal LSEC (0.8,0.9]
3045 0.197981641392969 regenerating sc_R5/E5 Periportal LSEC (0.1,0.2]
3046 0.0617361094364516 regenerating sc_R5/E5 Periportal LSEC (-0.00099,0.1]
3047 0.838725997259082 regenerating sc_R5/E5 Midzonal LSEC (0.8,0.9]
3048 0.726424382944613 regenerating sc_R5/E5 Midzonal LSEC (0.7,0.8]
3049 0.357976292926001 regenerating sc_R5/E5 Periportal LSEC (0.3,0.4]
3050 0.728683006985303 regenerating sc_R5/E5 Midzonal LSEC (0.7,0.8]
3051 0.568022567264085 regenerating sc_R5/E5 Midzonal LSEC (0.5,0.6]
3052 0.337244539690215 regenerating sc_R5/E5 Periportal LSEC (0.3,0.4]
3053 0.517049147560177 regenerating sc_R5/E5 Periportal LSEC (0.5,0.6]
3054 0.260775191610179 regenerating sc_R5/E5 Midzonal LSEC (0.2,0.3]
3055 0.130670820677687 regenerating sc_R5/E5 Periportal LSEC (0.1,0.2]
3056 0.133631252691071 regenerating sc_R5/E5 Periportal LSEC (0.1,0.2]
3057 0.0576472468957148 regenerating sc_R5/E5 Periportal LSEC (-0.00099,0.1]
3058 0.167962596499663 regenerating sc_R5/E5 Periportal LSEC (0.1,0.2]
3059 0.0579365482645834 regenerating sc_R5/E5 Periportal LSEC (-0.00099,0.1]
3060 0.617455662059006 regenerating sc_R5/E5 Periportal LSEC (0.6,0.7]
3061 0.544836642968478 regenerating sc_R5/E5 Periportal LSEC (0.5,0.6]
3062 0.150379534317437 regenerating sc_R5/E5 Periportal LSEC (0.1,0.2]
3063 0.120668416259997 regenerating sc_R5/E5 Midzonal LSEC (0.1,0.2]
3064 0.258452895820555 regenerating sc_R5/E5 Periportal LSEC (0.2,0.3]
3065 0.0507275360557852 regenerating sc_R5/E5 Periportal LSEC (-0.00099,0.1]
3066 0.251532953965669 regenerating sc_R5/E5 Midzonal LSEC (0.2,0.3]
3067 0.222905695081149 regenerating sc_R5/E5 Periportal LSEC (0.2,0.3]
3068 0.28371448172866 regenerating sc_R5/E5 Periportal LSEC (0.2,0.3]
3069 0.45042243651159 regenerating sc_R5/E5 Periportal LSEC (0.4,0.5]
3070 0.21709387715214 regenerating sc_R5/E5 Periportal LSEC (0.2,0.3]
3071 0.679553301284593 regenerating sc_R5/E5 Periportal LSEC (0.6,0.7]
3072 0.233230431781881 regenerating sc_R5/E5 Midzonal LSEC (0.2,0.3]
3073 0.460627173122905 regenerating sc_R5/E5 Periportal LSEC (0.4,0.5]
3074 0.551696118411335 regenerating sc_R5/E5 Periportal LSEC (0.5,0.6]
3075 0.401330005726218 regenerating sc_R5/E5 Midzonal LSEC (0.4,0.5]
3076 0.18693270777372 regenerating sc_R5/E5 Periportal LSEC (0.1,0.2]
3077 0.16160852935119 regenerating sc_R5/E5 Periportal LSEC (0.1,0.2]
3078 0.114528093513072 regenerating sc_R5/E5 Periportal LSEC (0.1,0.2]
3079 0.149355004461905 regenerating sc_R5/E5 Periportal LSEC (0.1,0.2]
3080 0.530697312642318 regenerating sc_R5/E5 Periportal LSEC (0.5,0.6]
3081 0.18032968141578 regenerating sc_R5/E5 Periportal LSEC (0.1,0.2]
3082 0.0115526549642227 regenerating sc_R5/E5 Periportal LSEC (-0.00099,0.1]
3083 0.612392036030805 regenerating sc_R5/E5 Periportal LSEC (0.6,0.7]
3084 0.368309476846986 regenerating sc_R5/E5 Midzonal LSEC (0.3,0.4]
3085 0.962801428696087 regenerating sc_R5/E5 Pericentral LSEC (0.9,1]
3086 0.748316776652056 regenerating sc_R5/E5 Pericentral LSEC (0.7,0.8]
3087 0.784904134113857 regenerating sc_R5/E5 Midzonal LSEC (0.7,0.8]
3088 0.666402832863489 regenerating sc_R5/E5 Midzonal LSEC (0.6,0.7]
3089 0.862136837206724 regenerating sc_R5/E5 Pericentral LSEC (0.8,0.9]
3090 0.848261894813471 regenerating sc_R5/E5 Midzonal LSEC (0.8,0.9]
3091 0.98080009552656 regenerating sc_R5/E5 Pericentral LSEC (0.9,1]
3092 0.975362943650946 regenerating sc_R5/E5 Pericentral LSEC (0.9,1]
3093 0.893206864440369 regenerating sc_R5/E5 Midzonal LSEC (0.8,0.9]
3094 0.792420298255795 regenerating sc_R5/E5 Midzonal LSEC (0.7,0.8]
3095 0.841881037489354 regenerating sc_R5/E5 Pericentral LSEC (0.8,0.9]
3096 0.982590426103831 regenerating sc_R5/E5 Pericentral LSEC (0.9,1]
3097 0.977246159347783 regenerating sc_R5/E5 Pericentral LSEC (0.9,1]
3098 0.987679172642474 regenerating sc_R5/E5 Pericentral LSEC (0.9,1]
3099 0.987847671187187 regenerating sc_R5/E5 Pericentral LSEC (0.9,1]
3100 0.991218569998738 regenerating sc_R5/E5 Pericentral LSEC (0.9,1]
3101 0.96148997872917 regenerating sc_R5/E5 Pericentral LSEC (0.9,1]
3102 0.968156727682642 regenerating sc_R5/E5 Pericentral LSEC (0.9,1]
3103 0.988750887117134 regenerating sc_R5/E5 Pericentral LSEC (0.9,1]
3104 0.981168853385151 regenerating sc_R5/E5 Pericentral LSEC (0.9,1]
3105 0.953824719357431 regenerating sc_R5/E5 Pericentral LSEC (0.9,1]
3106 0.993235874495223 regenerating sc_R5/E5 Pericentral LSEC (0.9,1]
3107 0.981941696345778 regenerating sc_R5/E5 Pericentral LSEC (0.9,1]
3108 0.958224218220251 regenerating sc_R5/E5 Pericentral LSEC (0.9,1]
3109 0.933934872298662 regenerating sc_R5/E5 Pericentral LSEC (0.9,1]
3110 0.985289117717743 regenerating sc_R5/E5 Pericentral LSEC (0.9,1]
3111 0.984094118284065 regenerating sc_R5/E5 Pericentral LSEC (0.9,1]
3112 0.972484864016138 regenerating sc_R5/E5 Pericentral LSEC (0.9,1]
3113 0.972695455592762 regenerating sc_R5/E5 Pericentral LSEC (0.9,1]
3114 0.994945754757594 regenerating sc_R5/E5 Pericentral LSEC (0.9,1]
3115 0.843915994450545 regenerating sc_R5/E5 Pericentral LSEC (0.8,0.9]
3116 0.980946780669453 regenerating sc_R5/E5 Pericentral LSEC (0.9,1]
3117 0.950440072138619 regenerating sc_R5/E5 Pericentral LSEC (0.9,1]
3118 0.685469190407231 regenerating sc_R5/E5 Pericentral LSEC (0.6,0.7]
3119 0.808301919022113 regenerating sc_R5/E5 Pericentral LSEC (0.8,0.9]
3120 0.99942327140961 regenerating sc_R5/E5 Pericentral LSEC (0.9,1]
3121 0.994594712137171 regenerating sc_R5/E5 Pericentral LSEC (0.9,1]
3122 0.988087683467071 regenerating sc_R5/E5 Pericentral LSEC (0.9,1]
3123 0.974322327201137 regenerating sc_R5/E5 Pericentral LSEC (0.9,1]
3124 0.948393933229955 regenerating sc_R5/E5 Pericentral LSEC (0.9,1]
3125 0.909460527046626 regenerating sc_R5/E5 Pericentral LSEC (0.9,1]
3126 0.996972340212372 regenerating sc_R5/E5 Pericentral LSEC (0.9,1]
3127 0.945836261669496 regenerating sc_R5/E5 Pericentral LSEC (0.9,1]
3128 0.995890449828574 regenerating sc_R5/E5 Pericentral LSEC (0.9,1]
3129 0.989657589529194 regenerating sc_R5/E5 Pericentral LSEC (0.9,1]
3130 0.992892426302676 regenerating sc_R5/E5 Pericentral LSEC (0.9,1]
3131 0.975910813802438 regenerating sc_R5/E5 Pericentral LSEC (0.9,1]
3132 0.770434257892522 regenerating sc_R5/E5 Pericentral LSEC (0.7,0.8]
3133 0.776368236057372 regenerating sc_R5/E5 Pericentral LSEC (0.7,0.8]
3134 0.997041769886228 regenerating sc_R5/E5 Pericentral LSEC (0.9,1]
3135 0.822100636969646 regenerating sc_R5/E5 Pericentral LSEC (0.8,0.9]
3136 0.970720909195281 regenerating sc_R5/E5 Pericentral LSEC (0.9,1]
3137 0.975994144993568 regenerating sc_R5/E5 Pericentral LSEC (0.9,1]
3138 0.985326766044273 regenerating sc_R5/E5 Pericentral LSEC (0.9,1]
3139 0.991086103971783 regenerating sc_R5/E5 Pericentral LSEC (0.9,1]
3140 0.983854388459104 regenerating sc_R5/E5 Pericentral LSEC (0.9,1]
3141 0.831851836941297 regenerating sc_R5/E5 Midzonal LSEC (0.8,0.9]
3142 0.842365115193157 regenerating sc_R5/E5 Midzonal LSEC (0.8,0.9]
3143 0.642722838913269 regenerating sc_R5/E5 Midzonal LSEC (0.6,0.7]
3144 0.805507292297416 regenerating sc_R5/E5 Midzonal LSEC (0.8,0.9]
3145 0.672274625202473 regenerating sc_R5/E5 Midzonal LSEC (0.6,0.7]
3146 0.90909868437336 regenerating sc_R5/E5 Midzonal LSEC (0.9,1]
3147 0.172679624885034 regenerating sc_R5/E5 Periportal LSEC (0.1,0.2]
3148 0.0321941262865715 regenerating sc_R5/E5 Periportal LSEC (-0.00099,0.1]
3149 0.246295316839736 regenerating sc_R5/E5 Periportal LSEC (0.2,0.3]
3150 0.146221809328502 regenerating sc_R5/E5 Periportal LSEC (0.1,0.2]
3151 0.0995008341610907 regenerating sc_R5/E5 Periportal LSEC (-0.00099,0.1]
3152 0.0837593357564783 regenerating sc_R5/E5 Periportal LSEC (-0.00099,0.1]
3153 0.0987796106944781 regenerating sc_R5/E5 Periportal LSEC (-0.00099,0.1]
3154 0.0917119886981643 regenerating sc_R5/E5 Periportal LSEC (-0.00099,0.1]
3155 0.362822768047966 regenerating sc_R5/E5 Periportal LSEC (0.3,0.4]
3156 0.0912440584566426 regenerating sc_R5/E5 Periportal LSEC (-0.00099,0.1]
3157 0.199133563862236 regenerating sc_R5/E5 Periportal LSEC (0.1,0.2]
3158 0.0235097758694713 regenerating sc_R5/E5 Periportal LSEC (-0.00099,0.1]
3159 0.0210501121736363 regenerating sc_R5/E5 Periportal LSEC (-0.00099,0.1]
3160 0.135094533071455 regenerating sc_R5/E5 Periportal LSEC (0.1,0.2]
3161 0.15665115295705 regenerating sc_R5/E5 Periportal LSEC (0.1,0.2]
3162 0.00942105392532791 regenerating sc_R5/E5 Periportal LSEC (-0.00099,0.1]
3163 0.247677436394187 regenerating sc_R5/E5 Periportal LSEC (0.2,0.3]
3164 0.44988506518893 regenerating sc_R5/E5 Periportal LSEC (0.4,0.5]
3165 0.265032057682443 regenerating sc_R5/E5 Periportal LSEC (0.2,0.3]
3166 0.0412862602611312 regenerating sc_R5/E5 Periportal LSEC (-0.00099,0.1]
3167 0.0611059439617448 regenerating sc_R5/E5 Periportal LSEC (-0.00099,0.1]
3168 0.154001011089166 regenerating sc_R5/E5 Periportal LSEC (0.1,0.2]
3169 0.136470115704876 regenerating sc_R5/E5 Periportal LSEC (0.1,0.2]
3170 0.241616162758637 regenerating sc_R5/E5 Periportal LSEC (0.2,0.3]
3171 0.0868758231454622 regenerating sc_R5/E5 Periportal LSEC (-0.00099,0.1]
3172 0.0217354142922407 regenerating sc_R5/E5 Periportal LSEC (-0.00099,0.1]
3173 0.15088906598004 regenerating sc_R5/E5 Periportal LSEC (0.1,0.2]
3174 0.175039899703035 regenerating sc_R5/E5 Periportal LSEC (0.1,0.2]
3175 0.134354734874812 regenerating sc_R5/E5 Periportal LSEC (0.1,0.2]
3176 0.179871902117371 regenerating sc_R5/E5 Periportal LSEC (0.1,0.2]
3177 0.146795338781387 regenerating sc_R5/E5 Periportal LSEC (0.1,0.2]
3178 0.4754221654195 regenerating sc_R5/E5 Periportal LSEC (0.4,0.5]
3179 0.00741126604060137 regenerating sc_R5/E5 Periportal LSEC (-0.00099,0.1]
3180 0.0288243499165185 embolised sc_R6/E6 Midzonal LSEC (-0.00099,0.1]
3181 0.321884465262082 embolised sc_R6/E6 Midzonal LSEC (0.3,0.4]
3182 0.0760134883437985 embolised sc_R6/E6 Periportal LSEC (-0.00099,0.1]
3183 0.122041939792643 embolised sc_R6/E6 Periportal LSEC (0.1,0.2]
3184 0.171272795634586 embolised sc_R6/E6 Periportal LSEC (0.1,0.2]
3185 0.144948682653237 embolised sc_R6/E6 Midzonal LSEC (0.1,0.2]
3186 0.328644515438527 embolised sc_R6/E6 Midzonal LSEC (0.3,0.4]
3187 0.905921210800516 embolised sc_R6/E6 Periportal LSEC (0.9,1]
3188 0.637859901923155 embolised sc_R6/E6 Midzonal LSEC (0.6,0.7]
3189 0.917111620153828 embolised sc_R6/E6 Pericentral LSEC (0.9,1]
3190 0.644105215197132 embolised sc_R6/E6 Midzonal LSEC (0.6,0.7]
3191 0.490618839579948 embolised sc_R6/E6 Pericentral LSEC (0.4,0.5]
3192 0.339181253857296 embolised sc_R6/E6 Midzonal LSEC (0.3,0.4]
3193 0.486013150116156 embolised sc_R6/E6 Midzonal LSEC (0.4,0.5]
3194 0.619815501667138 embolised sc_R6/E6 Midzonal LSEC (0.6,0.7]
3195 0.700062336110455 embolised sc_R6/E6 Midzonal LSEC (0.7,0.8]
3196 0.406260646497505 embolised sc_R6/E6 Midzonal LSEC (0.4,0.5]
3197 0.68953122724916 embolised sc_R6/E6 Pericentral LSEC (0.6,0.7]
3198 0.963020035962709 embolised sc_R6/E6 Pericentral LSEC (0.9,1]
3199 0.571279651800603 embolised sc_R6/E6 Midzonal LSEC (0.5,0.6]
3200 0.883433924866266 embolised sc_R6/E6 Pericentral LSEC (0.8,0.9]
3201 0.786841957939815 embolised sc_R6/E6 Midzonal LSEC (0.7,0.8]
3202 0.785036308303046 embolised sc_R6/E6 Midzonal LSEC (0.7,0.8]
3203 0.939834385736999 embolised sc_R6/E6 Midzonal LSEC (0.9,1]
3204 0.352832908243042 embolised sc_R6/E6 Midzonal LSEC (0.3,0.4]
3205 0.33392769505675 embolised sc_R6/E6 Midzonal LSEC (0.3,0.4]
3206 0.570111298748866 embolised sc_R6/E6 Midzonal LSEC (0.5,0.6]
3207 0.378472807355289 embolised sc_R6/E6 Periportal LSEC (0.3,0.4]
3208 0.301336083906444 embolised sc_R6/E6 Midzonal LSEC (0.3,0.4]
3209 0.787819935665076 embolised sc_R6/E6 Midzonal LSEC (0.7,0.8]
3210 0.976258536295459 embolised sc_R6/E6 Pericentral LSEC (0.9,1]
3211 0.620217443667762 embolised sc_R6/E6 Pericentral LSEC (0.6,0.7]
3212 0.900027787426586 embolised sc_R6/E6 Midzonal LSEC (0.9,1]
3213 0.869930748811831 embolised sc_R6/E6 Pericentral LSEC (0.8,0.9]
3214 0.867390685492238 embolised sc_R6/E6 Pericentral LSEC (0.8,0.9]
3215 0.885082996850644 embolised sc_R6/E6 Pericentral LSEC (0.8,0.9]
3216 0.651177036387041 embolised sc_R6/E6 Midzonal LSEC (0.6,0.7]
3217 0.963754614846055 embolised sc_R6/E6 Pericentral LSEC (0.9,1]
3218 0.544277125883263 embolised sc_R6/E6 Pericentral LSEC (0.5,0.6]
3219 0.836087626091467 embolised sc_R6/E6 Pericentral LSEC (0.8,0.9]
3220 0.956998719423094 embolised sc_R6/E6 Pericentral LSEC (0.9,1]
3221 0.944911889655691 embolised sc_R6/E6 Pericentral LSEC (0.9,1]
3222 0.814160043122135 embolised sc_R6/E6 Midzonal LSEC (0.8,0.9]
3223 0.588849367408176 embolised sc_R6/E6 Midzonal LSEC (0.5,0.6]
3224 0.318962231407824 embolised sc_R6/E6 Midzonal LSEC (0.3,0.4]
3225 0.491979310245112 embolised sc_R6/E6 Midzonal LSEC (0.4,0.5]
3226 0.782352324037576 embolised sc_R6/E6 Periportal LSEC (0.7,0.8]
3227 0.739421655081357 embolised sc_R6/E6 Periportal LSEC (0.7,0.8]
3228 0.86328764146845 embolised sc_R6/E6 Pericentral LSEC (0.8,0.9]
3229 0.684320774803779 embolised sc_R6/E6 Pericentral LSEC (0.6,0.7]
3230 0.394573692378622 embolised sc_R6/E6 Midzonal LSEC (0.3,0.4]
3231 0.421953264193995 embolised sc_R6/E6 Pericentral LSEC (0.4,0.5]
3232 0.788950267087174 embolised sc_R6/E6 Pericentral LSEC (0.7,0.8]
3233 0.842462270135541 embolised sc_R6/E6 Midzonal LSEC (0.8,0.9]
3234 0.441170713027428 embolised sc_R6/E6 Pericentral LSEC (0.4,0.5]
3235 0.871224225945561 embolised sc_R6/E6 Pericentral LSEC (0.8,0.9]
3236 0.73725558477878 embolised sc_R6/E6 Midzonal LSEC (0.7,0.8]
3237 0.360168441724501 embolised sc_R6/E6 Pericentral LSEC (0.3,0.4]
3238 0.8064710744951 embolised sc_R6/E6 Pericentral LSEC (0.8,0.9]
3239 0.969222138711329 embolised sc_R6/E6 Pericentral LSEC (0.9,1]
3240 0.70735576764554 embolised sc_R6/E6 Pericentral LSEC (0.7,0.8]
3241 0.92125626166063 embolised sc_R6/E6 Pericentral LSEC (0.9,1]
3242 0.421063927796113 embolised sc_R6/E6 Midzonal LSEC (0.4,0.5]
3243 0.871346093676087 embolised sc_R6/E6 Midzonal LSEC (0.8,0.9]
3244 0.524585283478828 embolised sc_R6/E6 Midzonal LSEC (0.5,0.6]
3245 0.405728204169052 embolised sc_R6/E6 Periportal LSEC (0.4,0.5]
3246 0.776231854012591 embolised sc_R6/E6 Midzonal LSEC (0.7,0.8]
3247 0.765028429907575 embolised sc_R6/E6 Midzonal LSEC (0.7,0.8]
3248 0.829583710552926 embolised sc_R6/E6 Midzonal LSEC (0.8,0.9]
3249 0.887055471367202 embolised sc_R6/E6 Midzonal LSEC (0.8,0.9]
3250 0.648844503210909 embolised sc_R6/E6 Midzonal LSEC (0.6,0.7]
3251 0.737273608903202 embolised sc_R6/E6 Periportal LSEC (0.7,0.8]
3252 0.597259292843462 embolised sc_R6/E6 Midzonal LSEC (0.5,0.6]
3253 0.364141363877126 embolised sc_R6/E6 Midzonal LSEC (0.3,0.4]
3254 0.746835512273843 embolised sc_R6/E6 Midzonal LSEC (0.7,0.8]
3255 0.60540241540146 embolised sc_R6/E6 Periportal LSEC (0.6,0.7]
3256 0.61426138710392 embolised sc_R6/E6 Midzonal LSEC (0.6,0.7]
3257 0.415988700630382 embolised sc_R6/E6 Periportal LSEC (0.4,0.5]
3258 0.254381876738521 embolised sc_R6/E6 Periportal LSEC (0.2,0.3]
3259 0.473779564465794 embolised sc_R6/E6 Midzonal LSEC (0.4,0.5]
3260 0.183966336362034 embolised sc_R6/E6 Periportal LSEC (0.1,0.2]
3261 0.859817585920698 embolised sc_R6/E6 Midzonal LSEC (0.8,0.9]
3262 0.751788107809319 embolised sc_R6/E6 Midzonal LSEC (0.7,0.8]
3263 0.189631891738936 embolised sc_R6/E6 Periportal LSEC (0.1,0.2]
3264 0.66817571322457 embolised sc_R6/E6 Midzonal LSEC (0.6,0.7]
3265 0.58536395252354 embolised sc_R6/E6 Midzonal LSEC (0.5,0.6]
3266 0.536123747935412 embolised sc_R6/E6 Periportal LSEC (0.5,0.6]
3267 0.54888570611183 embolised sc_R6/E6 Periportal LSEC (0.5,0.6]
3268 0.82731658427253 embolised sc_R6/E6 Midzonal LSEC (0.8,0.9]
3269 0.28343043964514 embolised sc_R6/E6 Periportal LSEC (0.2,0.3]
3270 0.554183584068539 embolised sc_R6/E6 Periportal LSEC (0.5,0.6]
3271 0.747827093759772 embolised sc_R6/E6 Periportal LSEC (0.7,0.8]
3272 0.401246097201137 embolised sc_R6/E6 Midzonal LSEC (0.4,0.5]
3273 0.535892273202876 embolised sc_R6/E6 Periportal LSEC (0.5,0.6]
3274 0.159151094526583 embolised sc_R6/E6 Periportal LSEC (0.1,0.2]
3275 0.482235325393261 embolised sc_R6/E6 Periportal LSEC (0.4,0.5]
3276 0.704167577410656 embolised sc_R6/E6 Midzonal LSEC (0.7,0.8]
3277 0.768503166682012 embolised sc_R6/E6 Midzonal LSEC (0.7,0.8]
3278 0.679422761389081 embolised sc_R6/E6 Midzonal LSEC (0.6,0.7]
3279 0.590680864861453 embolised sc_R6/E6 Periportal LSEC (0.5,0.6]
3280 0.409026440461117 embolised sc_R6/E6 Periportal LSEC (0.4,0.5]
3281 0.173160552075149 embolised sc_R6/E6 Periportal LSEC (0.1,0.2]
3282 0.378582424644321 embolised sc_R6/E6 Periportal LSEC (0.3,0.4]
3283 0.219124997393713 embolised sc_R6/E6 Midzonal LSEC (0.2,0.3]
3284 0.706224395079779 embolised sc_R6/E6 Midzonal LSEC (0.7,0.8]
3285 0.214355562349438 embolised sc_R6/E6 Midzonal LSEC (0.2,0.3]
3286 0.0616799236069604 embolised sc_R6/E6 Periportal LSEC (-0.00099,0.1]
3287 0.442899560856772 embolised sc_R6/E6 Periportal LSEC (0.4,0.5]
3288 0.783554533794433 embolised sc_R6/E6 Periportal LSEC (0.7,0.8]
3289 0.532336574513081 embolised sc_R6/E6 Periportal LSEC (0.5,0.6]
3290 0.406518887198673 embolised sc_R6/E6 Periportal LSEC (0.4,0.5]
3291 0.796347740031622 embolised sc_R6/E6 Midzonal LSEC (0.7,0.8]
3292 0.362822421801015 embolised sc_R6/E6 Midzonal LSEC (0.3,0.4]
3293 0.255599403856541 embolised sc_R6/E6 Periportal LSEC (0.2,0.3]
3294 0.843207290898505 embolised sc_R6/E6 Midzonal LSEC (0.8,0.9]
3295 0.854195693474725 embolised sc_R6/E6 Midzonal LSEC (0.8,0.9]
3296 0.671982496089273 embolised sc_R6/E6 Midzonal LSEC (0.6,0.7]
3297 0.900527021866919 embolised sc_R6/E6 Midzonal LSEC (0.9,1]
3298 0.542491399095054 embolised sc_R6/E6 Periportal LSEC (0.5,0.6]
3299 0.735567060462713 embolised sc_R6/E6 Periportal LSEC (0.7,0.8]
3300 0.177645298746897 embolised sc_R6/E6 Pericentral LSEC (0.1,0.2]
3301 0.112345028432082 embolised sc_R6/E6 Midzonal LSEC (0.1,0.2]
3302 0.107480012468618 embolised sc_R6/E6 Periportal LSEC (0.1,0.2]
3303 0.885617288106241 embolised sc_R6/E6 Periportal LSEC (0.8,0.9]
3304 0.34969802212853 embolised sc_R6/E6 Midzonal LSEC (0.3,0.4]
3305 0.527497711608351 embolised sc_R6/E6 Midzonal LSEC (0.5,0.6]
3306 0.340743732667383 embolised sc_R6/E6 Periportal LSEC (0.3,0.4]
3307 0.487964923310877 embolised sc_R6/E6 Periportal LSEC (0.4,0.5]
3308 0.574794053835702 embolised sc_R6/E6 Periportal LSEC (0.5,0.6]
3309 0.829704396289769 embolised sc_R6/E6 Periportal LSEC (0.8,0.9]
3310 0.668081358331648 embolised sc_R6/E6 Midzonal LSEC (0.6,0.7]
3311 0.723042419693546 embolised sc_R6/E6 Midzonal LSEC (0.7,0.8]
3312 0.877813372083105 embolised sc_R6/E6 Periportal LSEC (0.8,0.9]
3313 0.498938465537775 embolised sc_R6/E6 Midzonal LSEC (0.4,0.5]
3314 0.335794453697895 embolised sc_R6/E6 Periportal LSEC (0.3,0.4]
3315 0.774809968438351 embolised sc_R6/E6 Periportal LSEC (0.7,0.8]
3316 0.132416735533932 embolised sc_R6/E6 Periportal LSEC (0.1,0.2]
3317 0.633718610486305 embolised sc_R6/E6 Midzonal LSEC (0.6,0.7]
3318 0.865005415044128 embolised sc_R6/E6 Midzonal LSEC (0.8,0.9]
3319 0.870718607197936 embolised sc_R6/E6 Midzonal LSEC (0.8,0.9]
3320 0.809726747035815 embolised sc_R6/E6 Midzonal LSEC (0.8,0.9]
3321 0.883938305266912 embolised sc_R6/E6 Midzonal LSEC (0.8,0.9]
3322 0.376744891667564 embolised sc_R6/E6 Periportal LSEC (0.3,0.4]
3323 0.649752003949011 embolised sc_R6/E6 Midzonal LSEC (0.6,0.7]
3324 0.626106114091298 embolised sc_R6/E6 Midzonal LSEC (0.6,0.7]
3325 0.190553052307442 embolised sc_R6/E6 Periportal LSEC (0.1,0.2]
3326 0.643927398107898 embolised sc_R6/E6 Midzonal LSEC (0.6,0.7]
3327 0.343546464180627 embolised sc_R6/E6 Periportal LSEC (0.3,0.4]
3328 0.287419953748442 embolised sc_R6/E6 Periportal LSEC (0.2,0.3]
3329 0.557702471578097 embolised sc_R6/E6 Midzonal LSEC (0.5,0.6]
3330 0.163174431089366 embolised sc_R6/E6 Periportal LSEC (0.1,0.2]
3331 0.840874653583037 embolised sc_R6/E6 Midzonal LSEC (0.8,0.9]
3332 0.440914015086578 embolised sc_R6/E6 Periportal LSEC (0.4,0.5]
3333 0.575757672580233 embolised sc_R6/E6 Periportal LSEC (0.5,0.6]
3334 0.366668866565928 embolised sc_R6/E6 Midzonal LSEC (0.3,0.4]
3335 0.387035794543085 embolised sc_R6/E6 Midzonal LSEC (0.3,0.4]
3336 0.455051002877599 embolised sc_R6/E6 Periportal LSEC (0.4,0.5]
3337 0.439860445119115 embolised sc_R6/E6 Periportal LSEC (0.4,0.5]
3338 0.607774810406844 embolised sc_R6/E6 Midzonal LSEC (0.6,0.7]
3339 0.542824101061573 embolised sc_R6/E6 Periportal LSEC (0.5,0.6]
3340 0.5010560688189 embolised sc_R6/E6 Periportal LSEC (0.5,0.6]
3341 0.590093027307277 embolised sc_R6/E6 Midzonal LSEC (0.5,0.6]
3342 0.643539662431663 embolised sc_R6/E6 Midzonal LSEC (0.6,0.7]
3343 0.476255249533688 embolised sc_R6/E6 Periportal LSEC (0.4,0.5]
3344 0.836468067261455 embolised sc_R6/E6 Midzonal LSEC (0.8,0.9]
3345 0.235974652857947 embolised sc_R6/E6 Periportal LSEC (0.2,0.3]
3346 0.584311236017673 embolised sc_R6/E6 Periportal LSEC (0.5,0.6]
3347 0.109352294832146 embolised sc_R6/E6 Periportal LSEC (0.1,0.2]
3348 0.623496180449088 embolised sc_R6/E6 Periportal LSEC (0.6,0.7]
3349 0.359545666293732 embolised sc_R6/E6 Periportal LSEC (0.3,0.4]
3350 0.140539676730048 embolised sc_R6/E6 Periportal LSEC (0.1,0.2]
3351 0.725517539622897 embolised sc_R6/E6 Pericentral LSEC (0.7,0.8]
3352 0.505043718184297 embolised sc_R6/E6 Pericentral LSEC (0.5,0.6]
3353 0.802614428232974 embolised sc_R6/E6 Pericentral LSEC (0.8,0.9]
3354 0.936060872739758 embolised sc_R6/E6 Pericentral LSEC (0.9,1]
3355 0.886303080487777 embolised sc_R6/E6 Pericentral LSEC (0.8,0.9]
3356 0.644652089218557 embolised sc_R6/E6 Pericentral LSEC (0.6,0.7]
3357 0.561110194019751 embolised sc_R6/E6 Pericentral LSEC (0.5,0.6]
3358 0.715718072404428 embolised sc_R6/E6 Pericentral LSEC (0.7,0.8]
3359 0.424217431480438 embolised sc_R6/E6 Midzonal LSEC (0.4,0.5]
3360 0.561636962622603 embolised sc_R6/E6 Midzonal LSEC (0.5,0.6]
3361 0.467480815043503 embolised sc_R6/E6 Midzonal LSEC (0.4,0.5]
3362 0.791582544899913 embolised sc_R6/E6 Midzonal LSEC (0.7,0.8]
3363 0.487877063351645 embolised sc_R6/E6 Midzonal LSEC (0.4,0.5]
3364 0.447681865878775 embolised sc_R6/E6 Midzonal LSEC (0.4,0.5]
3365 0.489958242449444 embolised sc_R6/E6 Midzonal LSEC (0.4,0.5]
3366 0.213775624056831 embolised sc_R6/E6 Midzonal LSEC (0.2,0.3]
3367 0.967599336898587 embolised sc_R6/E6 Pericentral LSEC (0.9,1]
3368 0.620200608617435 embolised sc_R6/E6 Midzonal LSEC (0.6,0.7]
3369 0.949741000997475 embolised sc_R6/E6 Pericentral LSEC (0.9,1]
3370 0.88175410236436 embolised sc_R6/E6 Midzonal LSEC (0.8,0.9]
3371 0.4342023030016 embolised sc_R6/E6 Midzonal LSEC (0.4,0.5]
3372 0.911400538982665 embolised sc_R6/E6 Midzonal LSEC (0.9,1]
3373 0.0960102333396003 embolised sc_R6/E6 Midzonal LSEC (-0.00099,0.1]
3374 0.46165310563017 embolised sc_R6/E6 Midzonal LSEC (0.4,0.5]
3375 0.755865846189709 embolised sc_R6/E6 Midzonal LSEC (0.7,0.8]
3376 0.39525642503422 embolised sc_R6/E6 Midzonal LSEC (0.3,0.4]
3377 0.514469532134493 embolised sc_R6/E6 Midzonal LSEC (0.5,0.6]
3378 0.951848262382229 embolised sc_R6/E6 Midzonal LSEC (0.9,1]
3379 0.499110913907174 embolised sc_R6/E6 Midzonal LSEC (0.4,0.5]
3380 0.428672224423319 embolised sc_R6/E6 Midzonal LSEC (0.4,0.5]
3381 0.457336489631819 embolised sc_R6/E6 Midzonal LSEC (0.4,0.5]
3382 0.848480067072911 embolised sc_R6/E6 Midzonal LSEC (0.8,0.9]
3383 0.410175270712271 embolised sc_R6/E6 Midzonal LSEC (0.4,0.5]
3384 0.171093289092104 embolised sc_R6/E6 Periportal LSEC (0.1,0.2]
3385 0.720951603523983 embolised sc_R6/E6 Periportal LSEC (0.7,0.8]
3386 0.52024438199604 embolised sc_R6/E6 Periportal LSEC (0.5,0.6]
3387 0.0987763826151876 embolised sc_R6/E6 Periportal LSEC (-0.00099,0.1]
3388 0.28077067281111 embolised sc_R6/E6 Periportal LSEC (0.2,0.3]
3389 0.375772644297498 embolised sc_R6/E6 Periportal LSEC (0.3,0.4]
3390 0.422610279917039 embolised sc_R6/E6 Periportal LSEC (0.4,0.5]
3391 0.166649425170758 embolised sc_R6/E6 Midzonal LSEC (0.1,0.2]
3392 0.354410479839657 embolised sc_R6/E6 Periportal LSEC (0.3,0.4]
3393 0.667181120629503 embolised sc_R6/E6 Midzonal LSEC (0.6,0.7]
3394 0.431198185236522 embolised sc_R6/E6 Periportal LSEC (0.4,0.5]
3395 0.0637543336441153 embolised sc_R6/E6 Periportal LSEC (-0.00099,0.1]
3396 0.248329599554758 embolised sc_R6/E6 Periportal LSEC (0.2,0.3]
3397 0.519306225207531 embolised sc_R6/E6 Periportal LSEC (0.5,0.6]
3398 0.299569471727959 embolised sc_R6/E6 Periportal LSEC (0.2,0.3]
3399 0.620725527001215 embolised sc_R6/E6 Midzonal LSEC (0.6,0.7]
3400 0.190537767369025 embolised sc_R6/E6 Periportal LSEC (0.1,0.2]
3401 0.26023666402118 embolised sc_R6/E6 Periportal LSEC (0.2,0.3]
3402 0.531201975728733 embolised sc_R6/E6 Periportal LSEC (0.5,0.6]
3403 0.394882272734997 embolised sc_R6/E6 Periportal LSEC (0.3,0.4]
3404 0.240015765773892 embolised sc_R6/E6 Midzonal LSEC (0.2,0.3]
3405 0.203481905480023 embolised sc_R6/E6 Periportal LSEC (0.2,0.3]
3406 0.282199934048666 embolised sc_R6/E6 Periportal LSEC (0.2,0.3]
3407 0.312503688512322 embolised sc_R6/E6 Periportal LSEC (0.3,0.4]
3408 0.4201455017906 embolised sc_R6/E6 Periportal LSEC (0.4,0.5]
3409 0.0918245924847492 embolised sc_R6/E6 Periportal LSEC (-0.00099,0.1]
3410 0.531702775198694 embolised sc_R6/E6 Midzonal LSEC (0.5,0.6]
3411 0.234889350466964 embolised sc_R6/E6 Periportal LSEC (0.2,0.3]
3412 0.104221949883805 embolised sc_R6/E6 Periportal LSEC (0.1,0.2]
3413 0.563295366662941 embolised sc_R6/E6 Midzonal LSEC (0.5,0.6]
3414 0.240174658804831 embolised sc_R6/E6 Periportal LSEC (0.2,0.3]
3415 0.0505214323240941 embolised sc_R6/E6 Periportal LSEC (-0.00099,0.1]
3416 0.0518955499094611 embolised sc_R6/E6 Periportal LSEC (-0.00099,0.1]
3417 0.123098623128452 embolised sc_R6/E6 Periportal LSEC (0.1,0.2]
3418 0.363443212398197 embolised sc_R6/E6 Periportal LSEC (0.3,0.4]
3419 0.123332412016696 embolised sc_R6/E6 Periportal LSEC (0.1,0.2]
3420 0.372562103788105 embolised sc_R6/E6 Periportal LSEC (0.3,0.4]
3421 0.0505166817860423 embolised sc_R6/E6 Periportal LSEC (-0.00099,0.1]
3422 0.110543639577937 embolised sc_R6/E6 Periportal LSEC (0.1,0.2]
3423 0.0406495871281414 embolised sc_R6/E6 Periportal LSEC (-0.00099,0.1]
3424 0.126943586182497 embolised sc_R6/E6 Periportal LSEC (0.1,0.2]
3425 0.487834947798684 embolised sc_R6/E6 Periportal LSEC (0.4,0.5]
3426 0.110813401043919 embolised sc_R6/E6 Periportal LSEC (0.1,0.2]
3427 0.0729117177666571 embolised sc_R6/E6 Periportal LSEC (-0.00099,0.1]
3428 0.337278036895058 embolised sc_R6/E6 Periportal LSEC (0.3,0.4]
3429 0.32395254618597 embolised sc_R6/E6 Periportal LSEC (0.3,0.4]
3430 0.361312906620277 embolised sc_R6/E6 Periportal LSEC (0.3,0.4]
3431 0.422209218450757 embolised sc_R6/E6 Periportal LSEC (0.4,0.5]
3432 0.390351632806792 embolised sc_R6/E6 Periportal LSEC (0.3,0.4]
3433 0.806935456117477 embolised sc_R6/E6 Periportal LSEC (0.8,0.9]
3434 0.630727575090246 embolised sc_R6/E6 Periportal LSEC (0.6,0.7]
3435 0.195035606112816 embolised sc_R6/E6 Periportal LSEC (0.1,0.2]
3436 0.197270540974415 embolised sc_R6/E6 Periportal LSEC (0.1,0.2]
3437 0.621193645883366 embolised sc_R6/E6 Periportal LSEC (0.6,0.7]
3438 0.122697451386193 embolised sc_R6/E6 Periportal LSEC (0.1,0.2]
3439 0.39563510470347 embolised sc_R6/E6 Periportal LSEC (0.3,0.4]
3440 0.242492967091036 embolised sc_R6/E6 Periportal LSEC (0.2,0.3]
3441 0.36139652979264 embolised sc_R6/E6 Periportal LSEC (0.3,0.4]
3442 0.270777023587405 embolised sc_R6/E6 Periportal LSEC (0.2,0.3]
3443 0.0883206051785354 embolised sc_R6/E6 Periportal LSEC (-0.00099,0.1]
3444 0.388973258720678 embolised sc_R6/E6 Periportal LSEC (0.3,0.4]
3445 0.305318448256359 embolised sc_R6/E6 Periportal LSEC (0.3,0.4]
3446 0.255460627446791 embolised sc_R6/E6 Periportal LSEC (0.2,0.3]
3447 0.475699837891109 embolised sc_R6/E6 Midzonal LSEC (0.4,0.5]
3448 0.333222465727395 embolised sc_R6/E6 Periportal LSEC (0.3,0.4]
3449 0.367260831387052 embolised sc_R6/E6 Periportal LSEC (0.3,0.4]
3450 0.288562529889597 embolised sc_R6/E6 Periportal LSEC (0.2,0.3]
3451 0.404794218518184 embolised sc_R6/E6 Periportal LSEC (0.4,0.5]
3452 0.339434233219277 embolised sc_R6/E6 Periportal LSEC (0.3,0.4]
3453 0.579803173544275 embolised sc_R6/E6 Periportal LSEC (0.5,0.6]
3454 0.356880528887161 embolised sc_R6/E6 Periportal LSEC (0.3,0.4]
3455 0.425138137938905 embolised sc_R6/E6 Periportal LSEC (0.4,0.5]
3456 0.149817725053174 embolised sc_R6/E6 Periportal LSEC (0.1,0.2]
3457 0.131241463003089 embolised sc_R6/E6 Periportal LSEC (0.1,0.2]
3458 0.662078261196304 embolised sc_R6/E6 Periportal LSEC (0.6,0.7]
3459 0.409475570552875 embolised sc_R6/E6 Periportal LSEC (0.4,0.5]
3460 0.182252308570617 embolised sc_R6/E6 Periportal LSEC (0.1,0.2]
3461 0.233671603425758 embolised sc_R6/E6 Periportal LSEC (0.2,0.3]
3462 0.493411922088502 embolised sc_R6/E6 Periportal LSEC (0.4,0.5]
3463 0.111241095224059 embolised sc_R6/E6 Periportal LSEC (0.1,0.2]
3464 0.293235990269705 embolised sc_R6/E6 Periportal LSEC (0.2,0.3]
3465 0.311140063914137 embolised sc_R6/E6 Periportal LSEC (0.3,0.4]
3466 0.279650194017685 embolised sc_R6/E6 Periportal LSEC (0.2,0.3]
3467 0.423958042843264 embolised sc_R6/E6 Periportal LSEC (0.4,0.5]
3468 0.12291759372335 embolised sc_R6/E6 Periportal LSEC (0.1,0.2]
3469 0.31874596285959 embolised sc_R6/E6 Periportal LSEC (0.3,0.4]
3470 0.0313341100843098 embolised sc_R6/E6 Periportal LSEC (-0.00099,0.1]
3471 0.23394351968749 embolised sc_R6/E6 Periportal LSEC (0.2,0.3]
3472 0.120810913622208 embolised sc_R6/E6 Periportal LSEC (0.1,0.2]
3473 0.40104211062279 embolised sc_R6/E6 Periportal LSEC (0.4,0.5]
3474 0.389191358736159 embolised sc_R6/E6 Periportal LSEC (0.3,0.4]
3475 0.568578350037382 embolised sc_R6/E6 Midzonal LSEC (0.5,0.6]
3476 0.313853399562169 embolised sc_R6/E6 Periportal LSEC (0.3,0.4]
3477 0.187267038309121 embolised sc_R6/E6 Periportal LSEC (0.1,0.2]
3478 0.0845359757143963 embolised sc_R6/E6 Periportal LSEC (-0.00099,0.1]
3479 0.38042272621591 embolised sc_R6/E6 Periportal LSEC (0.3,0.4]
3480 0.589785571318133 embolised sc_R6/E6 Periportal LSEC (0.5,0.6]
3481 0.0609704398062252 embolised sc_R6/E6 Periportal LSEC (-0.00099,0.1]
3482 0.839725138065664 embolised sc_R6/E6 Periportal LSEC (0.8,0.9]
3483 0.171747740909611 embolised sc_R6/E6 Periportal LSEC (0.1,0.2]
3484 0.708373370898965 embolised sc_R6/E6 Periportal LSEC (0.7,0.8]
3485 0.887005356092071 regenerating sc_R6/E6 Midzonal LSEC (0.8,0.9]
3486 0.491897886897198 regenerating sc_R6/E6 Midzonal LSEC (0.4,0.5]
3487 0.971477598562306 regenerating sc_R6/E6 Pericentral LSEC (0.9,1]
3488 0.798670122543117 regenerating sc_R6/E6 Pericentral LSEC (0.7,0.8]
3489 0.664506483371352 regenerating sc_R6/E6 Midzonal LSEC (0.6,0.7]
3490 0.967646046151071 regenerating sc_R6/E6 Pericentral LSEC (0.9,1]
3491 0.719788920043556 regenerating sc_R6/E6 Pericentral LSEC (0.7,0.8]
3492 0.875311709810958 regenerating sc_R6/E6 Pericentral LSEC (0.8,0.9]
3493 0.952404914667186 regenerating sc_R6/E6 Pericentral LSEC (0.9,1]
3494 0.982561877102645 regenerating sc_R6/E6 Pericentral LSEC (0.9,1]
3495 0.285608853031845 regenerating sc_R6/E6 Midzonal LSEC (0.2,0.3]
3496 0.562379647966434 regenerating sc_R6/E6 Pericentral LSEC (0.5,0.6]
3497 0.838930377272637 regenerating sc_R6/E6 Pericentral LSEC (0.8,0.9]
3498 0.583281727586076 regenerating sc_R6/E6 Midzonal LSEC (0.5,0.6]
3499 0.318697411602503 regenerating sc_R6/E6 Periportal LSEC (0.3,0.4]
3500 0.240556886191204 regenerating sc_R6/E6 Periportal LSEC (0.2,0.3]
3501 0.442741688377779 regenerating sc_R6/E6 Periportal LSEC (0.4,0.5]
3502 0.527609110981275 regenerating sc_R6/E6 Midzonal LSEC (0.5,0.6]
3503 0.166743711322634 regenerating sc_R6/E6 Periportal LSEC (0.1,0.2]
3504 0.375116312983022 regenerating sc_R6/E6 Periportal LSEC (0.3,0.4]
3505 0.538028888360018 regenerating sc_R6/E6 Midzonal LSEC (0.5,0.6]
3506 0.376814046987246 regenerating sc_R6/E6 Midzonal LSEC (0.3,0.4]
3507 0.936227434378447 regenerating sc_R6/E6 Periportal LSEC (0.9,1]
3508 0.757814254075102 regenerating sc_R6/E6 Midzonal LSEC (0.7,0.8]
3509 0.537212055056044 regenerating sc_R6/E6 Midzonal LSEC (0.5,0.6]
3510 0.536331356177049 regenerating sc_R6/E6 Midzonal LSEC (0.5,0.6]
3511 0.36794281578331 regenerating sc_R6/E6 Periportal LSEC (0.3,0.4]
3512 0.53636253005195 regenerating sc_R6/E6 Periportal LSEC (0.5,0.6]
3513 0.778330665686274 regenerating sc_R6/E6 Periportal LSEC (0.7,0.8]
3514 0.253474980240653 regenerating sc_R6/E6 Periportal LSEC (0.2,0.3]
3515 0.076902794979949 regenerating sc_R6/E6 Periportal LSEC (-0.00099,0.1]
3516 0.535124761246966 regenerating sc_R6/E6 Midzonal LSEC (0.5,0.6]
3517 0.0438817815674044 regenerating sc_R6/E6 Midzonal LSEC (-0.00099,0.1]
3518 0.496381755726775 regenerating sc_R6/E6 Periportal LSEC (0.4,0.5]
3519 0.303029796794011 regenerating sc_R6/E6 Periportal LSEC (0.3,0.4]
3520 0.352131846646261 regenerating sc_R6/E6 Periportal LSEC (0.3,0.4]
3521 0.545766791419112 regenerating sc_R6/E6 Midzonal LSEC (0.5,0.6]
3522 0.568470282233326 regenerating sc_R6/E6 Periportal LSEC (0.5,0.6]
3523 0.453771302189374 regenerating sc_R6/E6 Midzonal LSEC (0.4,0.5]
3524 0.249373578416924 regenerating sc_R6/E6 Midzonal LSEC (0.2,0.3]
3525 0.517515247143399 regenerating sc_R6/E6 Midzonal LSEC (0.5,0.6]
3526 0.362497774276528 regenerating sc_R6/E6 Periportal LSEC (0.3,0.4]
3527 0.948471890925391 regenerating sc_R6/E6 Pericentral LSEC (0.9,1]
3528 0.987610204195906 regenerating sc_R6/E6 Pericentral LSEC (0.9,1]
3529 0.923630544524541 regenerating sc_R6/E6 Pericentral LSEC (0.9,1]
3530 0.658100719670436 regenerating sc_R6/E6 Pericentral LSEC (0.6,0.7]
3531 0.721905324133104 regenerating sc_R6/E6 Pericentral LSEC (0.7,0.8]
3532 0.623767032136707 regenerating sc_R6/E6 Pericentral LSEC (0.6,0.7]
3533 0.98871745947756 regenerating sc_R6/E6 Pericentral LSEC (0.9,1]
3534 0.879218784496685 regenerating sc_R6/E6 Pericentral LSEC (0.8,0.9]
3535 0.940052714242831 regenerating sc_R6/E6 Pericentral LSEC (0.9,1]
3536 0.879696881125649 regenerating sc_R6/E6 Pericentral LSEC (0.8,0.9]
3537 0.113920409100806 embolised sc_R1/E1 Periportal LSEC (0.1,0.2]
3538 0.080770058229621 embolised sc_R1/E1 Midzonal LSEC (-0.00099,0.1]
3539 0.722649733786628 embolised sc_R3/E3 Midzonal LSEC (0.7,0.8]
3540 0.0113524140089421 regenerating sc_R3/E3 Periportal LSEC (-0.00099,0.1]
3541 0.0417762818471352 regenerating sc_R3/E3 Midzonal LSEC (-0.00099,0.1]
3542 0.0419470399994877 regenerating sc_R3/E3 Periportal LSEC (-0.00099,0.1]
3543 0.469076653672288 embolised sc_R3/E3 Midzonal LSEC (0.4,0.5]
3544 0.722495717421247 embolised sc_R3/E3 Pericentral LSEC (0.7,0.8]
3545 0.484166555041731 embolised sc_R3/E3 Pericentral LSEC (0.4,0.5]
3546 0.268924262685661 embolised sc_R3/E3 Midzonal LSEC (0.2,0.3]
3547 0.644090394079068 embolised sc_R3/E3 Pericentral LSEC (0.6,0.7]
3548 0.124384254843095 embolised sc_R3/E3 Periportal LSEC (0.1,0.2]
3549 0.645105728133695 embolised sc_R3/E3 Pericentral LSEC (0.6,0.7]
3550 0.987098205901223 embolised sc_R3/E3 Pericentral LSEC (0.9,1]
3551 0.599665137394797 embolised sc_R3/E3 Pericentral LSEC (0.5,0.6]
3552 0.772784514700022 embolised sc_R3/E3 Pericentral LSEC (0.7,0.8]
3553 0.474512629194496 embolised sc_R3/E3 Pericentral LSEC (0.4,0.5]
3554 0.631650559836595 embolised sc_R3/E3 Pericentral LSEC (0.6,0.7]
3555 0.307973087534099 embolised sc_R3/E3 Periportal LSEC (0.3,0.4]
3556 0.371605922652111 embolised sc_R3/E3 Midzonal LSEC (0.3,0.4]
3557 0.30117751562144 embolised sc_R2/E2 Midzonal LSEC (0.3,0.4]
3558 0.329365207646628 embolised sc_R2/E2 Midzonal LSEC (0.3,0.4]
3559 0.185516510053383 embolised sc_R2/E2 Midzonal LSEC (0.1,0.2]
3560 0.373806445078787 embolised sc_R2/E2 Midzonal LSEC (0.3,0.4]
3561 0.143593628525909 embolised sc_R2/E2 Midzonal LSEC (0.1,0.2]
3562 0.265628520795918 embolised sc_R2/E2 Periportal LSEC (0.2,0.3]
3563 0.647938846021016 embolised sc_R2/E2 Midzonal LSEC (0.6,0.7]
3564 0.374995382966349 embolised sc_R2/E2 Midzonal LSEC (0.3,0.4]
3565 0.135924345663722 embolised sc_R2/E2 Midzonal LSEC (0.1,0.2]
3566 0.632501407037056 embolised sc_R2/E2 Midzonal LSEC (0.6,0.7]
3567 0.321450123141232 embolised sc_R2/E2 Midzonal LSEC (0.3,0.4]
3568 0.498635088200729 embolised sc_R2/E2 Midzonal LSEC (0.4,0.5]
3569 0.154962315324434 embolised sc_R2/E2 Midzonal LSEC (0.1,0.2]
3570 0.181028755936552 embolised sc_R2/E2 Midzonal LSEC (0.1,0.2]
3571 0.474250553500817 embolised sc_R2/E2 Midzonal LSEC (0.4,0.5]
3572 0.412344616416907 embolised sc_R2/E2 Midzonal LSEC (0.4,0.5]
3573 0.248197606084358 embolised sc_R2/E2 Periportal LSEC (0.2,0.3]
3574 0.184717685635867 embolised sc_R2/E2 Midzonal LSEC (0.1,0.2]
3575 0.206347999087039 embolised sc_R2/E2 Midzonal LSEC (0.2,0.3]
3576 0.748390207582029 embolised sc_R2/E2 Midzonal LSEC (0.7,0.8]
3577 0.186929949512226 embolised sc_R2/E2 Midzonal LSEC (0.1,0.2]
3578 0.777199741201216 embolised sc_R2/E2 Midzonal LSEC (0.7,0.8]
3579 0.372504758895077 embolised sc_R2/E2 Midzonal LSEC (0.3,0.4]
3580 0.284340602215129 embolised sc_R2/E2 Periportal LSEC (0.2,0.3]
3581 0.391115158909311 embolised sc_R2/E2 Midzonal LSEC (0.3,0.4]
3582 0.378962649986817 embolised sc_R2/E2 Midzonal LSEC (0.3,0.4]
3583 0.261324490078859 embolised sc_R2/E2 Midzonal LSEC (0.2,0.3]
3584 0.0801284890491917 embolised sc_R2/E2 Midzonal LSEC (-0.00099,0.1]
3585 0.610566897406261 embolised sc_R2/E2 Midzonal LSEC (0.6,0.7]
3586 0.125646377849917 embolised sc_R2/E2 Midzonal LSEC (0.1,0.2]
3587 0.44426478897761 embolised sc_R2/E2 Midzonal LSEC (0.4,0.5]
3588 0.136248220291807 embolised sc_R2/E2 Midzonal LSEC (0.1,0.2]
3589 0.169097288521813 embolised sc_R2/E2 Midzonal LSEC (0.1,0.2]
3590 0.43799081815242 embolised sc_R2/E2 Midzonal LSEC (0.4,0.5]
3591 0.442409276686176 embolised sc_R2/E2 Midzonal LSEC (0.4,0.5]
3592 0.447444466070067 embolised sc_R2/E2 Midzonal LSEC (0.4,0.5]
3593 0.241854598963123 embolised sc_R2/E2 Midzonal LSEC (0.2,0.3]
3594 0.308585215578558 embolised sc_R2/E2 Midzonal LSEC (0.3,0.4]
3595 0.302722492840573 embolised sc_R2/E2 Midzonal LSEC (0.3,0.4]
3596 0.340510350671218 embolised sc_R2/E2 Midzonal LSEC (0.3,0.4]
3597 0.452273618042381 embolised sc_R2/E2 Midzonal LSEC (0.4,0.5]
3598 0.413441087914251 embolised sc_R2/E2 Midzonal LSEC (0.4,0.5]
3599 0.183506737335201 embolised sc_R2/E2 Midzonal LSEC (0.1,0.2]
3600 0.690129198094145 embolised sc_R2/E2 Midzonal LSEC (0.6,0.7]
3601 0.304164267425021 embolised sc_R2/E2 Midzonal LSEC (0.3,0.4]
3602 0.29491486524043 embolised sc_R2/E2 Midzonal LSEC (0.2,0.3]
3603 0.389092360954776 embolised sc_R2/E2 Midzonal LSEC (0.3,0.4]
3604 0.370414747523552 embolised sc_R2/E2 Midzonal LSEC (0.3,0.4]
3605 0.249089785825479 embolised sc_R2/E2 Midzonal LSEC (0.2,0.3]
3606 0.804000985969734 embolised sc_R2/E2 Pericentral LSEC (0.8,0.9]
3607 0.187684816406003 embolised sc_R2/E2 Midzonal LSEC (0.1,0.2]
3608 0.129092331891747 embolised sc_R2/E2 Periportal LSEC (0.1,0.2]
3609 0.40846028057222 embolised sc_R2/E2 Midzonal LSEC (0.4,0.5]
3610 0.243105690182786 embolised sc_R2/E2 Midzonal LSEC (0.2,0.3]
3611 0.382721061387018 embolised sc_R2/E2 Midzonal LSEC (0.3,0.4]
3612 0.538396201711527 embolised sc_R2/E2 Midzonal LSEC (0.5,0.6]
3613 0.0978094749393248 embolised sc_R2/E2 Midzonal LSEC (-0.00099,0.1]
3614 0.578137953942995 embolised sc_R2/E2 Midzonal LSEC (0.5,0.6]
3615 0.274507331612178 embolised sc_R2/E2 Midzonal LSEC (0.2,0.3]
3616 0.764735721258551 embolised sc_R2/E2 Periportal LSEC (0.7,0.8]
3617 0.167117584997757 embolised sc_R2/E2 Midzonal LSEC (0.1,0.2]
3618 0.435515091569226 embolised sc_R2/E2 Periportal LSEC (0.4,0.5]
3619 0.360732481732054 embolised sc_R2/E2 Midzonal LSEC (0.3,0.4]
3620 0.476750930523714 embolised sc_R2/E2 Midzonal LSEC (0.4,0.5]
3621 0.580508411437955 embolised sc_R2/E2 Midzonal LSEC (0.5,0.6]
3622 0.0800670329362074 embolised sc_R2/E2 Midzonal LSEC (-0.00099,0.1]
3623 0.180297009527599 embolised sc_R2/E2 Midzonal LSEC (0.1,0.2]
3624 0.167347599640814 embolised sc_R2/E2 Midzonal LSEC (0.1,0.2]
3625 0.184589179297879 embolised sc_R2/E2 Midzonal LSEC (0.1,0.2]
3626 0.122761908804363 embolised sc_R2/E2 Midzonal LSEC (0.1,0.2]
3627 0.265254182926101 embolised sc_R2/E2 Midzonal LSEC (0.2,0.3]
3628 0.412362758363184 embolised sc_R2/E2 Midzonal LSEC (0.4,0.5]
3629 0.142620464753054 embolised sc_R2/E2 Midzonal LSEC (0.1,0.2]
3630 0.2316850979086 embolised sc_R2/E2 Midzonal LSEC (0.2,0.3]
3631 0.157112497349146 embolised sc_R2/E2 Midzonal LSEC (0.1,0.2]
3632 0.427242169906486 embolised sc_R2/E2 Midzonal LSEC (0.4,0.5]
3633 0.769761578366202 embolised sc_R2/E2 Midzonal LSEC (0.7,0.8]
3634 0.273111052306378 embolised sc_R2/E2 Midzonal LSEC (0.2,0.3]
3635 0.217133142451439 embolised sc_R2/E2 Midzonal LSEC (0.2,0.3]
3636 0.566014411097929 embolised sc_R2/E2 Midzonal LSEC (0.5,0.6]
3637 0.556942883303772 embolised sc_R2/E2 Midzonal LSEC (0.5,0.6]
3638 0.286587293640038 embolised sc_R2/E2 Midzonal LSEC (0.2,0.3]
3639 0.305936573736056 embolised sc_R2/E2 Periportal LSEC (0.3,0.4]
3640 0.629476151909562 embolised sc_R2/E2 Midzonal LSEC (0.6,0.7]
3641 0.417672905942011 embolised sc_R2/E2 Periportal LSEC (0.4,0.5]
3642 0.0145868077551821 embolised sc_R2/E2 Periportal LSEC (-0.00099,0.1]
3643 0.0755351202761177 embolised sc_R2/E2 Periportal LSEC (-0.00099,0.1]
3644 0.116914097174785 embolised sc_R2/E2 Periportal LSEC (0.1,0.2]
3645 0.0952641455581201 embolised sc_R2/E2 Periportal LSEC (-0.00099,0.1]
3646 0.0754865039008441 embolised sc_R2/E2 Periportal LSEC (-0.00099,0.1]
3647 0.0651469865045926 embolised sc_R2/E2 Periportal LSEC (-0.00099,0.1]
3648 0.123282524526159 embolised sc_R2/E2 Periportal LSEC (0.1,0.2]
3649 0.0277084340163636 embolised sc_R2/E2 Periportal LSEC (-0.00099,0.1]
3650 0.0174212431829938 embolised sc_R2/E2 Periportal LSEC (-0.00099,0.1]
3651 0.0324264417011355 embolised sc_R2/E2 Periportal LSEC (-0.00099,0.1]
3652 0.117648904651464 embolised sc_R2/E2 Periportal LSEC (0.1,0.2]
3653 0.0571694378834902 embolised sc_R2/E2 Periportal LSEC (-0.00099,0.1]
3654 0.0722535364582575 embolised sc_R2/E2 Periportal LSEC (-0.00099,0.1]
3655 0.120786802276356 embolised sc_R2/E2 Periportal LSEC (0.1,0.2]
3656 0.329461319043514 embolised sc_R2/E2 Periportal LSEC (0.3,0.4]
3657 0.0511084705030938 embolised sc_R2/E2 Periportal LSEC (-0.00099,0.1]
3658 0.0304536101125201 embolised sc_R2/E2 Periportal LSEC (-0.00099,0.1]
3659 0.151746349896541 embolised sc_R2/E2 Periportal LSEC (0.1,0.2]
3660 0.152075515068823 embolised sc_R2/E2 Periportal LSEC (0.1,0.2]
3661 0.0469403164433924 embolised sc_R2/E2 Periportal LSEC (-0.00099,0.1]
3662 0.117469400157408 embolised sc_R2/E2 Periportal LSEC (0.1,0.2]
3663 0.147770940389267 embolised sc_R2/E2 Periportal LSEC (0.1,0.2]
3664 0.121964626407243 embolised sc_R2/E2 Periportal LSEC (0.1,0.2]
3665 0.146122529054431 embolised sc_R2/E2 Periportal LSEC (0.1,0.2]
3666 0.217986348435997 embolised sc_R2/E2 Periportal LSEC (0.2,0.3]
3667 0.355283469323822 embolised sc_R2/E2 Periportal LSEC (0.3,0.4]
3668 0.141088133680255 embolised sc_R2/E2 Midzonal LSEC (0.1,0.2]
3669 0.00985712387046743 embolised sc_R2/E2 Periportal LSEC (-0.00099,0.1]
3670 0.0508699945841177 embolised sc_R2/E2 Periportal LSEC (-0.00099,0.1]
3671 0.0213384992035548 embolised sc_R2/E2 Periportal LSEC (-0.00099,0.1]
3672 0.0445544336654851 embolised sc_R2/E2 Periportal LSEC (-0.00099,0.1]
3673 0.0695209358885445 embolised sc_R2/E2 Periportal LSEC (-0.00099,0.1]
3674 0.040904954028166 embolised sc_R2/E2 Periportal LSEC (-0.00099,0.1]
3675 0.0999480759428644 embolised sc_R2/E2 Periportal LSEC (-0.00099,0.1]
3676 0.101215163580119 embolised sc_R2/E2 Midzonal LSEC (0.1,0.2]
3677 0.244081990508738 embolised sc_R2/E2 Midzonal LSEC (0.2,0.3]
3678 0.204655368005965 embolised sc_R2/E2 Periportal LSEC (0.2,0.3]
3679 0.105392868200304 embolised sc_R2/E2 Periportal LSEC (0.1,0.2]
3680 0.0589393990301789 embolised sc_R2/E2 Periportal LSEC (-0.00099,0.1]
3681 0.268292428889072 embolised sc_R2/E2 Periportal LSEC (0.2,0.3]
3682 0.117067285505795 embolised sc_R2/E2 Midzonal LSEC (0.1,0.2]
3683 0.0777103479586784 embolised sc_R2/E2 Midzonal LSEC (-0.00099,0.1]
3684 0.0364186079820283 embolised sc_R2/E2 Periportal LSEC (-0.00099,0.1]
3685 0.170674477680239 embolised sc_R2/E2 Midzonal LSEC (0.1,0.2]
3686 0.0607027070959738 embolised sc_R2/E2 Periportal LSEC (-0.00099,0.1]
3687 0.201976456560318 embolised sc_R2/E2 Periportal LSEC (0.2,0.3]
3688 0.113708377464133 embolised sc_R2/E2 Midzonal LSEC (0.1,0.2]
3689 0.673054133981025 embolised sc_R2/E2 Midzonal LSEC (0.6,0.7]
3690 0.14170077019785 embolised sc_R2/E2 Midzonal LSEC (0.1,0.2]
3691 0.655216846904929 embolised sc_R2/E2 Midzonal LSEC (0.6,0.7]
3692 0.51798056294147 embolised sc_R2/E2 Midzonal LSEC (0.5,0.6]
3693 0.628623404593399 embolised sc_R2/E2 Midzonal LSEC (0.6,0.7]
3694 0.823150415780518 embolised sc_R2/E2 Midzonal LSEC (0.8,0.9]
3695 0.0458262148333752 embolised sc_R2/E2 Midzonal LSEC (-0.00099,0.1]
3696 0.142771592856268 embolised sc_R2/E2 Midzonal LSEC (0.1,0.2]
3697 0.0424052852304386 embolised sc_R2/E2 Midzonal LSEC (-0.00099,0.1]
3698 0.355885033801107 embolised sc_R2/E2 Midzonal LSEC (0.3,0.4]
3699 0.060790375759004 embolised sc_R2/E2 Midzonal LSEC (-0.00099,0.1]
3700 0.149832807209653 embolised sc_R2/E2 Midzonal LSEC (0.1,0.2]
3701 0.166735510440233 embolised sc_R2/E2 Periportal LSEC (0.1,0.2]
3702 0.232486769506156 embolised sc_R2/E2 Periportal LSEC (0.2,0.3]
3703 0.128364982382898 embolised sc_R2/E2 Midzonal LSEC (0.1,0.2]
3704 0.121880929381956 embolised sc_R2/E2 Periportal LSEC (0.1,0.2]
3705 0.114410413279442 embolised sc_R2/E2 Midzonal LSEC (0.1,0.2]
3706 0.68959533120891 embolised sc_R2/E2 Midzonal LSEC (0.6,0.7]
3707 0.146217434979316 embolised sc_R2/E2 Midzonal LSEC (0.1,0.2]
3708 0.322584480313029 embolised sc_R2/E2 Midzonal LSEC (0.3,0.4]
3709 0.104740548658765 embolised sc_R2/E2 Periportal LSEC (0.1,0.2]
3710 0.347836365290078 embolised sc_R2/E2 Pericentral LSEC (0.3,0.4]
3711 0.626940346116867 embolised sc_R2/E2 Pericentral LSEC (0.6,0.7]
3712 0.384287754225097 embolised sc_R2/E2 Midzonal LSEC (0.3,0.4]
3713 0.215780490817813 embolised sc_R2/E2 Pericentral LSEC (0.2,0.3]
3714 0.298627636762311 embolised sc_R2/E2 Pericentral LSEC (0.2,0.3]
3715 0.345105495119007 embolised sc_R2/E2 Pericentral LSEC (0.3,0.4]
3716 0.214782287604987 embolised sc_R2/E2 Pericentral LSEC (0.2,0.3]
3717 0.184092455678518 embolised sc_R2/E2 Midzonal LSEC (0.1,0.2]
3718 0.298218930023053 embolised sc_R2/E2 Midzonal LSEC (0.2,0.3]
3719 0.430066939118193 embolised sc_R2/E2 Pericentral LSEC (0.4,0.5]
3720 0.721205390048776 embolised sc_R2/E2 Pericentral LSEC (0.7,0.8]
3721 0.28862156397168 embolised sc_R2/E2 Pericentral LSEC (0.2,0.3]
3722 0.92131256823485 embolised sc_R2/E2 Pericentral LSEC (0.9,1]
3723 0.388687525994119 embolised sc_R2/E2 Pericentral LSEC (0.3,0.4]
3724 0.410571610642561 embolised sc_R2/E2 Pericentral LSEC (0.4,0.5]
3725 0.574870026888163 embolised sc_R2/E2 Pericentral LSEC (0.5,0.6]
3726 0.697453430934424 embolised sc_R2/E2 Pericentral LSEC (0.6,0.7]
3727 0.722185547933932 embolised sc_R2/E2 Pericentral LSEC (0.7,0.8]
3728 0.635809860236543 embolised sc_R2/E2 Pericentral LSEC (0.6,0.7]
3729 0.492132251787106 embolised sc_R2/E2 Pericentral LSEC (0.4,0.5]
3730 0.426105331350376 embolised sc_R2/E2 Pericentral LSEC (0.4,0.5]
3731 0.20750870495777 embolised sc_R2/E2 Midzonal LSEC (0.2,0.3]
3732 0.298009954749379 embolised sc_R2/E2 Pericentral LSEC (0.2,0.3]
3733 0.535371990990024 embolised sc_R2/E2 Pericentral LSEC (0.5,0.6]
3734 0.579859567093426 embolised sc_R2/E2 Pericentral LSEC (0.5,0.6]
3735 0.243480577969391 embolised sc_R2/E2 Midzonal LSEC (0.2,0.3]
3736 0.418858540209153 embolised sc_R2/E2 Midzonal LSEC (0.4,0.5]
3737 0.498316194692588 embolised sc_R2/E2 Midzonal LSEC (0.4,0.5]
3738 0.1447691730447 embolised sc_R2/E2 Midzonal LSEC (0.1,0.2]
3739 0.157425196855672 embolised sc_R2/E2 Midzonal LSEC (0.1,0.2]
3740 0.277734766380354 embolised sc_R2/E2 Midzonal LSEC (0.2,0.3]
3741 0.26334822771029 embolised sc_R2/E2 Periportal LSEC (0.2,0.3]
3742 0.426067070374108 embolised sc_R2/E2 Midzonal LSEC (0.4,0.5]
3743 0.101488833036702 embolised sc_R2/E2 Midzonal LSEC (0.1,0.2]
3744 0.224360024860888 embolised sc_R2/E2 Midzonal LSEC (0.2,0.3]
3745 0.0961100601115965 embolised sc_R2/E2 Periportal LSEC (-0.00099,0.1]
3746 0.29061214907987 embolised sc_R2/E2 Midzonal LSEC (0.2,0.3]
3747 0.0718427293824533 embolised sc_R2/E2 Midzonal LSEC (-0.00099,0.1]
3748 0.520716462967382 embolised sc_R2/E2 Periportal LSEC (0.5,0.6]
3749 0.261050102352688 embolised sc_R2/E2 Midzonal LSEC (0.2,0.3]
3750 0.0756273466441064 embolised sc_R2/E2 Periportal LSEC (-0.00099,0.1]
3751 0.171684983119579 embolised sc_R2/E2 Midzonal LSEC (0.1,0.2]
3752 0.300024835403611 embolised sc_R2/E2 Midzonal LSEC (0.3,0.4]
3753 0.573006270359195 embolised sc_R2/E2 Pericentral LSEC (0.5,0.6]
3754 0.88883268560576 embolised sc_R2/E2 Pericentral LSEC (0.8,0.9]
3755 0.434544012958563 embolised sc_R2/E2 Pericentral LSEC (0.4,0.5]
3756 0.615267770926753 embolised sc_R2/E2 Pericentral LSEC (0.6,0.7]
3757 0.223950526957221 embolised sc_R2/E2 Pericentral LSEC (0.2,0.3]
3758 0.522373364225701 embolised sc_R2/E2 Pericentral LSEC (0.5,0.6]
3759 0.839118144295781 embolised sc_R2/E2 Pericentral LSEC (0.8,0.9]
3760 0.586171328078202 embolised sc_R2/E2 Pericentral LSEC (0.5,0.6]
3761 0.194068110087764 embolised sc_R2/E2 Pericentral LSEC (0.1,0.2]
3762 0.274393465338797 embolised sc_R2/E2 Pericentral LSEC (0.2,0.3]
3763 0.642128659205684 embolised sc_R2/E2 Pericentral LSEC (0.6,0.7]
3764 0.77509607662637 embolised sc_R2/E2 Pericentral LSEC (0.7,0.8]
3765 0.37577443616041 embolised sc_R2/E2 Pericentral LSEC (0.3,0.4]
3766 0.725317112743038 embolised sc_R2/E2 Pericentral LSEC (0.7,0.8]
3767 0.526937945091287 embolised sc_R2/E2 Pericentral LSEC (0.5,0.6]
3768 0.558053948612417 embolised sc_R2/E2 Pericentral LSEC (0.5,0.6]
3769 0.500119431705302 embolised sc_R2/E2 Pericentral LSEC (0.5,0.6]
3770 0.742745177302266 embolised sc_R2/E2 Pericentral LSEC (0.7,0.8]
3771 0.368631595246746 embolised sc_R2/E2 Pericentral LSEC (0.3,0.4]
3772 0.537249669440419 embolised sc_R2/E2 Pericentral LSEC (0.5,0.6]
3773 0.378266406510046 embolised sc_R2/E2 Pericentral LSEC (0.3,0.4]
3774 0.421006869436225 embolised sc_R2/E2 Pericentral LSEC (0.4,0.5]
3775 0.786897940700282 embolised sc_R2/E2 Pericentral LSEC (0.7,0.8]
3776 0.46027482528094 embolised sc_R2/E2 Pericentral LSEC (0.4,0.5]
3777 0.467540229968257 embolised sc_R2/E2 Pericentral LSEC (0.4,0.5]
3778 0.269947268828092 embolised sc_R2/E2 Pericentral LSEC (0.2,0.3]
3779 0.665995198623664 embolised sc_R2/E2 Pericentral LSEC (0.6,0.7]
3780 0.770410373273101 embolised sc_R2/E2 Pericentral LSEC (0.7,0.8]
3781 0.485568603518409 embolised sc_R2/E2 Pericentral LSEC (0.4,0.5]
3782 0.462315564489139 embolised sc_R2/E2 Pericentral LSEC (0.4,0.5]
3783 0.299861437942571 embolised sc_R2/E2 Pericentral LSEC (0.2,0.3]
3784 0.423421091274148 embolised sc_R2/E2 Midzonal LSEC (0.4,0.5]
3785 0.862356148276802 embolised sc_R2/E2 Pericentral LSEC (0.8,0.9]
3786 0.0833954344465782 embolised sc_R2/E2 Periportal LSEC (-0.00099,0.1]
3787 0.150587211461861 embolised sc_R2/E2 Periportal LSEC (0.1,0.2]
3788 0.236761168714133 embolised sc_R2/E2 Midzonal LSEC (0.2,0.3]
3789 0.497512051272237 embolised sc_R2/E2 Midzonal LSEC (0.4,0.5]
3790 0.486843435695874 embolised sc_R2/E2 Midzonal LSEC (0.4,0.5]
3791 0.325684867068197 embolised sc_R2/E2 Midzonal LSEC (0.3,0.4]
3792 0.0372003876878442 embolised sc_R2/E2 Periportal LSEC (-0.00099,0.1]
3793 0.202151301550178 embolised sc_R2/E2 Midzonal LSEC (0.2,0.3]
3794 0.263815276832053 embolised sc_R2/E2 Periportal LSEC (0.2,0.3]
3795 0.440830153429524 embolised sc_R2/E2 Pericentral LSEC (0.4,0.5]
3796 0.499643601209034 embolised sc_R2/E2 Midzonal LSEC (0.4,0.5]
3797 0.0537479072901081 embolised sc_R2/E2 Periportal LSEC (-0.00099,0.1]
3798 0.0724964631525225 embolised sc_R2/E2 Periportal LSEC (-0.00099,0.1]
3799 0.298285178813459 embolised sc_R2/E2 Midzonal LSEC (0.2,0.3]
3800 0.280166712209819 embolised sc_R2/E2 Periportal LSEC (0.2,0.3]
3801 0.0747670488437201 embolised sc_R2/E2 Midzonal LSEC (-0.00099,0.1]
3802 0.114119129440852 embolised sc_R2/E2 Periportal LSEC (0.1,0.2]
3803 0.198738659399105 embolised sc_R2/E2 Midzonal LSEC (0.1,0.2]
3804 0.127398318752849 embolised sc_R2/E2 Periportal LSEC (0.1,0.2]
3805 0.461215395754451 embolised sc_R2/E2 Midzonal LSEC (0.4,0.5]
3806 0.222522244009763 embolised sc_R2/E2 Periportal LSEC (0.2,0.3]
3807 0.169026320340889 embolised sc_R2/E2 Midzonal LSEC (0.1,0.2]
3808 0.183686839996019 embolised sc_R2/E2 Periportal LSEC (0.1,0.2]
3809 0.127424945410672 embolised sc_R2/E2 Midzonal LSEC (0.1,0.2]
3810 0.00516454516708131 embolised sc_R2/E2 Periportal LSEC (-0.00099,0.1]
3811 0.295397126970218 embolised sc_R2/E2 Midzonal LSEC (0.2,0.3]
3812 0.320821524685359 embolised sc_R2/E2 Midzonal LSEC (0.3,0.4]
3813 0.57245302268405 embolised sc_R2/E2 Midzonal LSEC (0.5,0.6]
3814 0.214722325083504 embolised sc_R2/E2 Midzonal LSEC (0.2,0.3]
3815 0.271834995828861 embolised sc_R2/E2 Midzonal LSEC (0.2,0.3]
3816 0.114924424203212 embolised sc_R2/E2 Midzonal LSEC (0.1,0.2]
3817 0.165528129913106 embolised sc_R2/E2 Midzonal LSEC (0.1,0.2]
3818 0.276749233357938 embolised sc_R2/E2 Pericentral LSEC (0.2,0.3]
3819 0.512156833845039 embolised sc_R2/E2 Pericentral LSEC (0.5,0.6]
3820 0.423970616909449 embolised sc_R2/E2 Pericentral LSEC (0.4,0.5]
3821 0.663179288660703 embolised sc_R2/E2 Pericentral LSEC (0.6,0.7]
3822 0.475049460640137 embolised sc_R2/E2 Pericentral LSEC (0.4,0.5]
3823 0.720635188896023 embolised sc_R2/E2 Pericentral LSEC (0.7,0.8]
3824 0.733654996177333 embolised sc_R2/E2 Pericentral LSEC (0.7,0.8]
3825 0.485815134147025 embolised sc_R2/E2 Pericentral LSEC (0.4,0.5]
3826 0.450799781289177 embolised sc_R2/E2 Pericentral LSEC (0.4,0.5]
3827 0.312579379263987 embolised sc_R2/E2 Pericentral LSEC (0.3,0.4]
3828 0.919922717023107 embolised sc_R2/E2 Pericentral LSEC (0.9,1]
3829 0.910886079113258 embolised sc_R2/E2 Pericentral LSEC (0.9,1]
3830 0.708336258473628 embolised sc_R2/E2 Pericentral LSEC (0.7,0.8]
3831 0.901057025294188 embolised sc_R2/E2 Pericentral LSEC (0.9,1]
3832 0.792148998929838 embolised sc_R2/E2 Pericentral LSEC (0.7,0.8]
3833 0.883151851222058 embolised sc_R2/E2 Pericentral LSEC (0.8,0.9]
3834 0.263704145829302 embolised sc_R2/E2 Pericentral LSEC (0.2,0.3]
3835 0.801315450357176 embolised sc_R2/E2 Pericentral LSEC (0.8,0.9]
3836 0.832552652191676 embolised sc_R2/E2 Pericentral LSEC (0.8,0.9]
3837 0.875417890012186 embolised sc_R2/E2 Pericentral LSEC (0.8,0.9]
3838 0.872480464242745 embolised sc_R2/E2 Pericentral LSEC (0.8,0.9]
3839 0.279277525993083 embolised sc_R2/E2 Pericentral LSEC (0.2,0.3]
3840 0.861229890805921 embolised sc_R2/E2 Pericentral LSEC (0.8,0.9]
3841 0.584309087453301 embolised sc_R2/E2 Pericentral LSEC (0.5,0.6]
3842 0.663525914858635 embolised sc_R2/E2 Pericentral LSEC (0.6,0.7]
3843 0.512632933732116 embolised sc_R2/E2 Pericentral LSEC (0.5,0.6]
3844 0.325807383718728 embolised sc_R2/E2 Pericentral LSEC (0.3,0.4]
3845 0.634985537017692 embolised sc_R2/E2 Pericentral LSEC (0.6,0.7]
3846 0.461988072774839 embolised sc_R2/E2 Pericentral LSEC (0.4,0.5]
3847 0.418345378263978 embolised sc_R2/E2 Pericentral LSEC (0.4,0.5]
3848 0.527640192637609 embolised sc_R2/E2 Pericentral LSEC (0.5,0.6]
3849 0.798997190236445 embolised sc_R2/E2 Pericentral LSEC (0.7,0.8]
3850 0.669219281487789 embolised sc_R2/E2 Pericentral LSEC (0.6,0.7]
3851 0.566956329663904 embolised sc_R2/E2 Pericentral LSEC (0.5,0.6]
3852 0.629227890144896 embolised sc_R2/E2 Pericentral LSEC (0.6,0.7]
3853 0.625733637402695 embolised sc_R2/E2 Pericentral LSEC (0.6,0.7]
3854 0.158220016778267 regenerating sc_R2/E2 Midzonal LSEC (0.1,0.2]
3855 0.361966683390325 regenerating sc_R2/E2 Pericentral LSEC (0.3,0.4]
3856 0.10995351874081 regenerating sc_R2/E2 Pericentral LSEC (0.1,0.2]
3857 0.242194798438285 regenerating sc_R2/E2 Midzonal LSEC (0.2,0.3]
3858 0.45353816363005 regenerating sc_R2/E2 Midzonal LSEC (0.4,0.5]
3859 0.742050435732097 regenerating sc_R2/E2 Pericentral LSEC (0.7,0.8]
3860 0.416635934397633 regenerating sc_R2/E2 Pericentral LSEC (0.4,0.5]
3861 0.224312100327447 regenerating sc_R2/E2 Pericentral LSEC (0.2,0.3]
3862 0.475340549867943 regenerating sc_R2/E2 Midzonal LSEC (0.4,0.5]
3863 0.341918756575281 regenerating sc_R2/E2 Midzonal LSEC (0.3,0.4]
3864 0.571670897016337 regenerating sc_R2/E2 Pericentral LSEC (0.5,0.6]
3865 0.154367192067417 regenerating sc_R2/E2 Pericentral LSEC (0.1,0.2]
3866 0.0504350691670865 regenerating sc_R2/E2 Midzonal LSEC (-0.00099,0.1]
3867 0.628629648707113 regenerating sc_R2/E2 Pericentral LSEC (0.6,0.7]
3868 0.563639569161342 regenerating sc_R2/E2 Pericentral LSEC (0.5,0.6]
3869 0.173518531030194 regenerating sc_R2/E2 Pericentral LSEC (0.1,0.2]
3870 0.679995278873333 regenerating sc_R2/E2 Pericentral LSEC (0.6,0.7]
3871 0.428375744471756 regenerating sc_R2/E2 Pericentral LSEC (0.4,0.5]
3872 0.332732397688754 regenerating sc_R2/E2 Pericentral LSEC (0.3,0.4]
3873 0.305432027521681 regenerating sc_R2/E2 Pericentral LSEC (0.3,0.4]
3874 0.122633449771383 regenerating sc_R2/E2 Pericentral LSEC (0.1,0.2]
3875 0.348317427845401 regenerating sc_R2/E2 Pericentral LSEC (0.3,0.4]
3876 0.665090590722924 regenerating sc_R2/E2 Pericentral LSEC (0.6,0.7]
3877 0.365884520752542 regenerating sc_R2/E2 Pericentral LSEC (0.3,0.4]
3878 0.373123660632802 regenerating sc_R2/E2 Midzonal LSEC (0.3,0.4]
3879 0.227260320395857 regenerating sc_R2/E2 Periportal LSEC (0.2,0.3]
3880 0.450499022861954 regenerating sc_R2/E2 Midzonal LSEC (0.4,0.5]
3881 0.320388057679064 regenerating sc_R2/E2 Midzonal LSEC (0.3,0.4]
3882 0.260752380887331 regenerating sc_R2/E2 Midzonal LSEC (0.2,0.3]
3883 0.192973921011982 regenerating sc_R2/E2 Periportal LSEC (0.1,0.2]
3884 0.281995287304153 regenerating sc_R2/E2 Midzonal LSEC (0.2,0.3]
3885 0.164725106430882 regenerating sc_R2/E2 Midzonal LSEC (0.1,0.2]
3886 0.309996671150613 regenerating sc_R2/E2 Midzonal LSEC (0.3,0.4]
3887 0.0406916990186517 regenerating sc_R2/E2 Periportal LSEC (-0.00099,0.1]
3888 0.43413202779944 regenerating sc_R2/E2 Midzonal LSEC (0.4,0.5]
3889 0.0290617132912245 regenerating sc_R2/E2 Periportal LSEC (-0.00099,0.1]
3890 0.335687265940719 regenerating sc_R2/E2 Midzonal LSEC (0.3,0.4]
3891 0.151477016864266 regenerating sc_R2/E2 Midzonal LSEC (0.1,0.2]
3892 0.259806623296775 regenerating sc_R2/E2 Midzonal LSEC (0.2,0.3]
3893 0.0718894908859239 regenerating sc_R2/E2 Midzonal LSEC (-0.00099,0.1]
3894 0.187655578263367 regenerating sc_R2/E2 Midzonal LSEC (0.1,0.2]
3895 0.0670048999547777 regenerating sc_R2/E2 Periportal LSEC (-0.00099,0.1]
3896 0.267965165288651 regenerating sc_R2/E2 Midzonal LSEC (0.2,0.3]
3897 0.40358666472547 regenerating sc_R2/E2 Midzonal LSEC (0.4,0.5]
3898 0.282925746531454 regenerating sc_R2/E2 Midzonal LSEC (0.2,0.3]
3899 0.383037409728184 regenerating sc_R2/E2 Midzonal LSEC (0.3,0.4]
3900 0.376931217050598 regenerating sc_R2/E2 Periportal LSEC (0.3,0.4]
3901 0.0805493905787352 regenerating sc_R2/E2 Periportal LSEC (-0.00099,0.1]
3902 0.119438135142692 regenerating sc_R2/E2 Midzonal LSEC (0.1,0.2]
3903 0.625090835176252 regenerating sc_R2/E2 Periportal LSEC (0.6,0.7]
3904 0.152966383868674 regenerating sc_R2/E2 Midzonal LSEC (0.1,0.2]
3905 0.327528973625191 regenerating sc_R2/E2 Midzonal LSEC (0.3,0.4]
3906 0.227698875349586 regenerating sc_R2/E2 Midzonal LSEC (0.2,0.3]
3907 0.367194780041736 regenerating sc_R2/E2 Midzonal LSEC (0.3,0.4]
3908 0.00277254886464952 regenerating sc_R2/E2 Periportal LSEC (-0.00099,0.1]
3909 0.161012446381208 regenerating sc_R2/E2 Periportal LSEC (0.1,0.2]
3910 0.171517214932891 regenerating sc_R2/E2 Periportal LSEC (0.1,0.2]
3911 0.18073935433812 regenerating sc_R2/E2 Midzonal LSEC (0.1,0.2]
3912 0.388442230469867 regenerating sc_R2/E2 Midzonal LSEC (0.3,0.4]
3913 0.2305929301485 regenerating sc_R2/E2 Midzonal LSEC (0.2,0.3]
3914 0.607238461093853 regenerating sc_R2/E2 Midzonal LSEC (0.6,0.7]
3915 0.0152056815433486 regenerating sc_R2/E2 Periportal LSEC (-0.00099,0.1]
3916 0.0644761930205148 regenerating sc_R2/E2 Periportal LSEC (-0.00099,0.1]
3917 0.368596919852159 regenerating sc_R2/E2 Midzonal LSEC (0.3,0.4]
3918 0.231408819278032 regenerating sc_R2/E2 Midzonal LSEC (0.2,0.3]
3919 0.201970248381334 regenerating sc_R2/E2 Periportal LSEC (0.2,0.3]
3920 0.161278309737699 regenerating sc_R2/E2 Midzonal LSEC (0.1,0.2]
3921 0.314287191735884 regenerating sc_R2/E2 Midzonal LSEC (0.3,0.4]
3922 0.293049453607807 regenerating sc_R2/E2 Midzonal LSEC (0.2,0.3]
3923 0.322457686508268 regenerating sc_R2/E2 Midzonal LSEC (0.3,0.4]
3924 0.154265749785143 regenerating sc_R2/E2 Midzonal LSEC (0.1,0.2]
3925 0.242278011672509 regenerating sc_R2/E2 Midzonal LSEC (0.2,0.3]
3926 0.0556297314766913 regenerating sc_R2/E2 Periportal LSEC (-0.00099,0.1]
3927 0.343808649759557 regenerating sc_R2/E2 Midzonal LSEC (0.3,0.4]
3928 0.27642860645246 regenerating sc_R2/E2 Midzonal LSEC (0.2,0.3]
3929 0.482949668823612 regenerating sc_R2/E2 Pericentral LSEC (0.4,0.5]
3930 0.856438934802881 regenerating sc_R2/E2 Pericentral LSEC (0.8,0.9]
3931 0.547304956594715 regenerating sc_R2/E2 Pericentral LSEC (0.5,0.6]
3932 0.695870046803034 regenerating sc_R2/E2 Pericentral LSEC (0.6,0.7]
3933 0.661740134077458 regenerating sc_R2/E2 Pericentral LSEC (0.6,0.7]
3934 0.378616978923283 regenerating sc_R2/E2 Pericentral LSEC (0.3,0.4]
3935 0.541728534301358 regenerating sc_R2/E2 Pericentral LSEC (0.5,0.6]
3936 0.896043274533604 regenerating sc_R2/E2 Pericentral LSEC (0.8,0.9]
3937 0.578649059803025 regenerating sc_R2/E2 Pericentral LSEC (0.5,0.6]
3938 0.697517110738965 regenerating sc_R2/E2 Pericentral LSEC (0.6,0.7]
3939 0.537140648652499 regenerating sc_R2/E2 Pericentral LSEC (0.5,0.6]
3940 0.94599377306852 regenerating sc_R2/E2 Pericentral LSEC (0.9,1]
3941 0.0993097202450639 regenerating sc_R2/E2 Periportal LSEC (-0.00099,0.1]
3942 0.120028127345958 regenerating sc_R2/E2 Periportal LSEC (0.1,0.2]
3943 0.100575260965873 regenerating sc_R2/E2 Periportal LSEC (0.1,0.2]
3944 0.37011148280027 regenerating sc_R2/E2 Periportal LSEC (0.3,0.4]
3945 0.0366266857555007 regenerating sc_R2/E2 Periportal LSEC (-0.00099,0.1]
3946 0.356066430228632 regenerating sc_R3/E3 Midzonal LSEC (0.3,0.4]
3947 0.105772700234736 regenerating sc_R3/E3 Midzonal LSEC (0.1,0.2]
3948 0.159612853911326 regenerating sc_R3/E3 Midzonal LSEC (0.1,0.2]
3949 0.392077877863222 regenerating sc_R3/E3 Midzonal LSEC (0.3,0.4]
3950 0.291839998299013 regenerating sc_R3/E3 Midzonal LSEC (0.2,0.3]
3951 0.227771243795103 regenerating sc_R3/E3 Midzonal LSEC (0.2,0.3]
3952 0.146017048823919 regenerating sc_R3/E3 Midzonal LSEC (0.1,0.2]
3953 0.0678972007636765 regenerating sc_R3/E3 Midzonal LSEC (-0.00099,0.1]
3954 0.24624104905852 regenerating sc_R3/E3 Midzonal LSEC (0.2,0.3]
3955 0.404744424581332 regenerating sc_R3/E3 Midzonal LSEC (0.4,0.5]
3956 0.02664577522751 regenerating sc_R3/E3 Midzonal LSEC (-0.00099,0.1]
3957 0.814670346233754 regenerating sc_R3/E3 Midzonal LSEC (0.8,0.9]
3958 0.158271382785081 regenerating sc_R3/E3 Midzonal LSEC (0.1,0.2]
3959 0.116122452547866 regenerating sc_R3/E3 Midzonal LSEC (0.1,0.2]
3960 0.350481293448853 regenerating sc_R3/E3 Midzonal LSEC (0.3,0.4]
3961 0.141819949906448 regenerating sc_R3/E3 Midzonal LSEC (0.1,0.2]
3962 0.416489659629114 regenerating sc_R3/E3 Midzonal LSEC (0.4,0.5]
3963 0.172060162100198 regenerating sc_R3/E3 Midzonal LSEC (0.1,0.2]
3964 0.138029178488059 regenerating sc_R3/E3 Midzonal LSEC (0.1,0.2]
3965 0.115106351663029 regenerating sc_R3/E3 Midzonal LSEC (0.1,0.2]
3966 0.493261706456102 regenerating sc_R3/E3 Midzonal LSEC (0.4,0.5]
3967 0.067209876370176 regenerating sc_R3/E3 Midzonal LSEC (-0.00099,0.1]
3968 0.109588062080038 regenerating sc_R3/E3 Midzonal LSEC (0.1,0.2]
3969 0.103635530702565 regenerating sc_R3/E3 Midzonal LSEC (0.1,0.2]
3970 0.118276704697573 regenerating sc_R3/E3 Midzonal LSEC (0.1,0.2]
3971 0.521103915755274 regenerating sc_R3/E3 Midzonal LSEC (0.5,0.6]
3972 0.067708369937195 regenerating sc_R3/E3 Midzonal LSEC (-0.00099,0.1]
3973 0.145514835061057 regenerating sc_R3/E3 Midzonal LSEC (0.1,0.2]
3974 0.0604695910184605 regenerating sc_R3/E3 Midzonal LSEC (-0.00099,0.1]
3975 0.429113746068697 regenerating sc_R3/E3 Midzonal LSEC (0.4,0.5]
3976 0.0463971828040619 regenerating sc_R3/E3 Midzonal LSEC (-0.00099,0.1]
3977 0.281654999981451 regenerating sc_R3/E3 Midzonal LSEC (0.2,0.3]
3978 0.236281368237015 regenerating sc_R3/E3 Midzonal LSEC (0.2,0.3]
3979 0.116914634984302 regenerating sc_R3/E3 Midzonal LSEC (0.1,0.2]
3980 0.205654242059651 regenerating sc_R3/E3 Midzonal LSEC (0.2,0.3]
3981 0.145938617560215 regenerating sc_R3/E3 Midzonal LSEC (0.1,0.2]
3982 0.20667132751163 regenerating sc_R3/E3 Midzonal LSEC (0.2,0.3]
3983 0.0669946591769049 regenerating sc_R3/E3 Midzonal LSEC (-0.00099,0.1]
3984 0.398532383616652 regenerating sc_R3/E3 Midzonal LSEC (0.3,0.4]
3985 0.00384854226890419 regenerating sc_R3/E3 Periportal LSEC (-0.00099,0.1]
3986 0.132331535920228 regenerating sc_R3/E3 Periportal LSEC (0.1,0.2]
3987 0.0797631946399943 regenerating sc_R3/E3 Periportal LSEC (-0.00099,0.1]
3988 0.0277930558956962 regenerating sc_R3/E3 Periportal LSEC (-0.00099,0.1]
3989 0.0178981057219649 regenerating sc_R3/E3 Periportal LSEC (-0.00099,0.1]
3990 0.0264261390471166 regenerating sc_R3/E3 Periportal LSEC (-0.00099,0.1]
3991 0.0199267950582187 regenerating sc_R3/E3 Periportal LSEC (-0.00099,0.1]
3992 0.00812553161981162 regenerating sc_R3/E3 Periportal LSEC (-0.00099,0.1]
3993 0.183780899075686 regenerating sc_R3/E3 Periportal LSEC (0.1,0.2]
3994 0.0355645288033882 regenerating sc_R3/E3 Periportal LSEC (-0.00099,0.1]
3995 0.0967336018614698 regenerating sc_R3/E3 Periportal LSEC (-0.00099,0.1]
3996 0.0441742703364982 regenerating sc_R3/E3 Periportal LSEC (-0.00099,0.1]
3997 0.102545658144143 regenerating sc_R3/E3 Periportal LSEC (0.1,0.2]
3998 0.021432556430964 regenerating sc_R3/E3 Periportal LSEC (-0.00099,0.1]
3999 0.0330353376676666 regenerating sc_R3/E3 Periportal LSEC (-0.00099,0.1]
4000 0.0850509491169745 regenerating sc_R3/E3 Periportal LSEC (-0.00099,0.1]
4001 0.0399930903982371 regenerating sc_R3/E3 Periportal LSEC (-0.00099,0.1]
4002 0.242225034945624 regenerating sc_R3/E3 Periportal LSEC (0.2,0.3]
4003 0.0231954649069113 regenerating sc_R3/E3 Periportal LSEC (-0.00099,0.1]
4004 0.0500723528114682 regenerating sc_R3/E3 Periportal LSEC (-0.00099,0.1]
4005 0.0921746957387154 regenerating sc_R3/E3 Periportal LSEC (-0.00099,0.1]
4006 0.0342783667605737 regenerating sc_R3/E3 Periportal LSEC (-0.00099,0.1]
4007 0.0201523125076548 regenerating sc_R3/E3 Periportal LSEC (-0.00099,0.1]
4008 0.0173268328329552 regenerating sc_R3/E3 Periportal LSEC (-0.00099,0.1]
4009 0.0170961013189662 regenerating sc_R3/E3 Periportal LSEC (-0.00099,0.1]
4010 0.0188090189948221 regenerating sc_R3/E3 Periportal LSEC (-0.00099,0.1]
4011 0.00896936272033673 regenerating sc_R3/E3 Periportal LSEC (-0.00099,0.1]
4012 0.0419857952982639 regenerating sc_R3/E3 Periportal LSEC (-0.00099,0.1]
4013 0.0383953946762237 regenerating sc_R3/E3 Periportal LSEC (-0.00099,0.1]
4014 0.103572809429372 regenerating sc_R3/E3 Periportal LSEC (0.1,0.2]
4015 0.157829509096368 regenerating sc_R3/E3 Periportal LSEC (0.1,0.2]
4016 0.0302143607652716 regenerating sc_R3/E3 Periportal LSEC (-0.00099,0.1]
4017 0.00429156506069809 regenerating sc_R3/E3 Periportal LSEC (-0.00099,0.1]
4018 0.0187035704613743 regenerating sc_R3/E3 Periportal LSEC (-0.00099,0.1]
4019 0.256085808807553 regenerating sc_R3/E3 Periportal LSEC (0.2,0.3]
4020 0.189297126645444 regenerating sc_R3/E3 Periportal LSEC (0.1,0.2]
4021 0.0196975776283116 regenerating sc_R3/E3 Periportal LSEC (-0.00099,0.1]
4022 0.243072468861893 regenerating sc_R3/E3 Periportal LSEC (0.2,0.3]
4023 0.0225111695496712 regenerating sc_R3/E3 Periportal LSEC (-0.00099,0.1]
4024 0.0167249472843326 regenerating sc_R3/E3 Periportal LSEC (-0.00099,0.1]
4025 0.0209081138750078 regenerating sc_R3/E3 Periportal LSEC (-0.00099,0.1]
4026 0.0199626822103054 regenerating sc_R3/E3 Periportal LSEC (-0.00099,0.1]
4027 0.0395287637388018 regenerating sc_R3/E3 Periportal LSEC (-0.00099,0.1]
4028 0.077090755718009 regenerating sc_R3/E3 Periportal LSEC (-0.00099,0.1]
4029 0.0111516700881857 regenerating sc_R3/E3 Periportal LSEC (-0.00099,0.1]
4030 0.0104942767231827 regenerating sc_R3/E3 Periportal LSEC (-0.00099,0.1]
4031 0.0384146586979174 regenerating sc_R3/E3 Periportal LSEC (-0.00099,0.1]
4032 0.0284625520922079 regenerating sc_R3/E3 Periportal LSEC (-0.00099,0.1]
4033 0.0224087277750387 regenerating sc_R3/E3 Periportal LSEC (-0.00099,0.1]
4034 0.0111376818571417 regenerating sc_R3/E3 Periportal LSEC (-0.00099,0.1]
4035 0.0101412780217926 regenerating sc_R3/E3 Periportal LSEC (-0.00099,0.1]
4036 0.155044838573629 regenerating sc_R3/E3 Midzonal LSEC (0.1,0.2]
4037 0.0762427293128378 regenerating sc_R3/E3 Periportal LSEC (-0.00099,0.1]
4038 0.0196037765709366 regenerating sc_R3/E3 Periportal LSEC (-0.00099,0.1]
4039 0.420468185759477 regenerating sc_R3/E3 Midzonal LSEC (0.4,0.5]
4040 0.025057003788366 regenerating sc_R3/E3 Periportal LSEC (-0.00099,0.1]
4041 0.0188046172494739 regenerating sc_R3/E3 Periportal LSEC (-0.00099,0.1]
4042 0.166583217936715 regenerating sc_R3/E3 Pericentral LSEC (0.1,0.2]
4043 0.00721105707791567 regenerating sc_R3/E3 Midzonal LSEC (-0.00099,0.1]
4044 0.0486765534580521 regenerating sc_R3/E3 Midzonal LSEC (-0.00099,0.1]
4045 0.0474409430248361 regenerating sc_R3/E3 Periportal LSEC (-0.00099,0.1]
4046 0.0793987051641023 regenerating sc_R3/E3 Midzonal LSEC (-0.00099,0.1]
4047 0.0303335722664424 regenerating sc_R3/E3 Periportal LSEC (-0.00099,0.1]
4048 0.00936085111052853 regenerating sc_R3/E3 Periportal LSEC (-0.00099,0.1]
4049 0.0106518633493746 regenerating sc_R3/E3 Periportal LSEC (-0.00099,0.1]
4050 0.0443188812175974 regenerating sc_R3/E3 Periportal LSEC (-0.00099,0.1]
4051 0.0308463485936499 regenerating sc_R3/E3 Midzonal LSEC (-0.00099,0.1]
4052 0.0384039288831483 regenerating sc_R3/E3 Periportal LSEC (-0.00099,0.1]
4053 0.0141656859601775 regenerating sc_R3/E3 Periportal LSEC (-0.00099,0.1]
4054 0.0656351952150871 regenerating sc_R3/E3 Periportal LSEC (-0.00099,0.1]
4055 0.00611945339546439 regenerating sc_R3/E3 Midzonal LSEC (-0.00099,0.1]
4056 0.0145976376339256 regenerating sc_R3/E3 Periportal LSEC (-0.00099,0.1]
4057 0.0115051413803422 regenerating sc_R3/E3 Periportal LSEC (-0.00099,0.1]
4058 0.0349897046093622 regenerating sc_R3/E3 Periportal LSEC (-0.00099,0.1]
4059 0.0609255036923276 regenerating sc_R3/E3 Midzonal LSEC (-0.00099,0.1]
4060 0.00608205711065845 regenerating sc_R3/E3 Periportal LSEC (-0.00099,0.1]
4061 0.203711547804585 regenerating sc_R3/E3 Periportal LSEC (0.2,0.3]
4062 0.00201574631822136 regenerating sc_R3/E3 Periportal LSEC (-0.00099,0.1]
4063 0.0353080022624461 regenerating sc_R3/E3 Periportal LSEC (-0.00099,0.1]
4064 0.0168155086845074 regenerating sc_R3/E3 Periportal LSEC (-0.00099,0.1]
4065 0.00730920954856127 regenerating sc_R3/E3 Periportal LSEC (-0.00099,0.1]
4066 0.0273413801015652 regenerating sc_R3/E3 Periportal LSEC (-0.00099,0.1]
4067 0.0962703026038892 regenerating sc_R3/E3 Periportal LSEC (-0.00099,0.1]
4068 0.0592412357915885 regenerating sc_R3/E3 Periportal LSEC (-0.00099,0.1]
4069 0.0154656248403849 regenerating sc_R3/E3 Periportal LSEC (-0.00099,0.1]
4070 0.021257519029262 regenerating sc_R3/E3 Periportal LSEC (-0.00099,0.1]
4071 0.166369315410522 regenerating sc_R3/E3 Periportal LSEC (0.1,0.2]
4072 0.0389104621773166 regenerating sc_R3/E3 Periportal LSEC (-0.00099,0.1]
4073 0.0295899838065643 regenerating sc_R3/E3 Periportal LSEC (-0.00099,0.1]
4074 0.0206680091921312 regenerating sc_R3/E3 Midzonal LSEC (-0.00099,0.1]
4075 0.153438248060059 regenerating sc_R3/E3 Periportal LSEC (0.1,0.2]
4076 0.0329239368772326 regenerating sc_R3/E3 Midzonal LSEC (-0.00099,0.1]
4077 0.0369139932892565 regenerating sc_R3/E3 Periportal LSEC (-0.00099,0.1]
4078 0.0614836382221697 regenerating sc_R3/E3 Periportal LSEC (-0.00099,0.1]
4079 0.115294127544944 regenerating sc_R3/E3 Periportal LSEC (0.1,0.2]
4080 0.0585434264193351 regenerating sc_R3/E3 Periportal LSEC (-0.00099,0.1]
4081 0.0687440754150161 regenerating sc_R3/E3 Periportal LSEC (-0.00099,0.1]
4082 0.061258653788471 regenerating sc_R3/E3 Periportal LSEC (-0.00099,0.1]
4083 0.00393201275828447 regenerating sc_R3/E3 Periportal LSEC (-0.00099,0.1]
4084 0.0379429024328562 regenerating sc_R3/E3 Periportal LSEC (-0.00099,0.1]
4085 0.154884115496119 regenerating sc_R3/E3 Periportal LSEC (0.1,0.2]
4086 0.0358241948001861 regenerating sc_R3/E3 Periportal LSEC (-0.00099,0.1]
4087 0.0393525124081518 regenerating sc_R3/E3 Periportal LSEC (-0.00099,0.1]
4088 0.344687439548247 regenerating sc_R3/E3 Midzonal LSEC (0.3,0.4]
4089 0.044338240570763 regenerating sc_R3/E3 Periportal LSEC (-0.00099,0.1]
4090 0.124298793544867 regenerating sc_R3/E3 Periportal LSEC (0.1,0.2]
4091 0.0649608527465123 regenerating sc_R3/E3 Periportal LSEC (-0.00099,0.1]
4092 0.0173415815182226 regenerating sc_R3/E3 Periportal LSEC (-0.00099,0.1]
4093 0.0682740076869326 regenerating sc_R3/E3 Periportal LSEC (-0.00099,0.1]
4094 0.0334346548203017 regenerating sc_R3/E3 Periportal LSEC (-0.00099,0.1]
4095 0.00246648591315559 regenerating sc_R3/E3 Periportal LSEC (-0.00099,0.1]
4096 0.0913214787565023 regenerating sc_R3/E3 Periportal LSEC (-0.00099,0.1]
4097 0.528933176704661 regenerating sc_R3/E3 Midzonal LSEC (0.5,0.6]
4098 0.0548932867655821 regenerating sc_R3/E3 Midzonal LSEC (-0.00099,0.1]
4099 0.0920254465395954 regenerating sc_R3/E3 Midzonal LSEC (-0.00099,0.1]
4100 0.383682536237313 regenerating sc_R3/E3 Midzonal LSEC (0.3,0.4]
4101 0.20660834996879 regenerating sc_R3/E3 Midzonal LSEC (0.2,0.3]
4102 0.212221636592171 regenerating sc_R3/E3 Midzonal LSEC (0.2,0.3]
4103 0.210630929361377 regenerating sc_R3/E3 Midzonal LSEC (0.2,0.3]
4104 0.285290685080225 regenerating sc_R3/E3 Midzonal LSEC (0.2,0.3]
4105 0.272884964402319 regenerating sc_R3/E3 Midzonal LSEC (0.2,0.3]
4106 0.148545399739636 regenerating sc_R3/E3 Midzonal LSEC (0.1,0.2]
4107 0.26928763907303 regenerating sc_R3/E3 Midzonal LSEC (0.2,0.3]
4108 0.181134039642551 regenerating sc_R3/E3 Midzonal LSEC (0.1,0.2]
4109 0.293293738026722 regenerating sc_R3/E3 Midzonal LSEC (0.2,0.3]
4110 0.114980685521505 regenerating sc_R3/E3 Midzonal LSEC (0.1,0.2]
4111 0.249769359530324 regenerating sc_R3/E3 Midzonal LSEC (0.2,0.3]
4112 0.0635889767816539 regenerating sc_R3/E3 Midzonal LSEC (-0.00099,0.1]
4113 0.136069197677909 regenerating sc_R3/E3 Midzonal LSEC (0.1,0.2]
4114 0.186855483047318 regenerating sc_R3/E3 Midzonal LSEC (0.1,0.2]
4115 0.140685946035715 regenerating sc_R3/E3 Midzonal LSEC (0.1,0.2]
4116 0.142281233191579 regenerating sc_R3/E3 Midzonal LSEC (0.1,0.2]
4117 0.0465199802733264 regenerating sc_R3/E3 Midzonal LSEC (-0.00099,0.1]
4118 0.111805800416882 regenerating sc_R3/E3 Midzonal LSEC (0.1,0.2]
4119 0.278046594209501 regenerating sc_R3/E3 Midzonal LSEC (0.2,0.3]
4120 0.279381481774799 regenerating sc_R3/E3 Midzonal LSEC (0.2,0.3]
4121 0.113012501826461 regenerating sc_R3/E3 Midzonal LSEC (0.1,0.2]
4122 0.173140323101663 regenerating sc_R3/E3 Midzonal LSEC (0.1,0.2]
4123 0.587442987378094 regenerating sc_R3/E3 Midzonal LSEC (0.5,0.6]
4124 0.376771147832354 regenerating sc_R3/E3 Midzonal LSEC (0.3,0.4]
4125 0.312956674614614 regenerating sc_R3/E3 Midzonal LSEC (0.3,0.4]
4126 0.267934287031209 regenerating sc_R3/E3 Midzonal LSEC (0.2,0.3]
4127 0.179901807844359 embolised sc_R1/E1 Midzonal LSEC (0.1,0.2]
4128 0.354016583918632 embolised sc_R1/E1 Midzonal LSEC (0.3,0.4]
4129 0.183436561759382 embolised sc_R1/E1 Periportal LSEC (0.1,0.2]
4130 0.134720963716662 embolised sc_R1/E1 Midzonal LSEC (0.1,0.2]
4131 0.246524644716228 embolised sc_R1/E1 Midzonal LSEC (0.2,0.3]
4132 0.351087244337707 embolised sc_R1/E1 Midzonal LSEC (0.3,0.4]
4133 0.210548390117364 embolised sc_R1/E1 Midzonal LSEC (0.2,0.3]
4134 0.233353894492211 embolised sc_R1/E1 Midzonal LSEC (0.2,0.3]
4135 0.146739844342811 embolised sc_R1/E1 Midzonal LSEC (0.1,0.2]
4136 0.25210152907671 embolised sc_R1/E1 Midzonal LSEC (0.2,0.3]
4137 0.296310757047476 embolised sc_R1/E1 Periportal LSEC (0.2,0.3]
4138 0.228404751006397 embolised sc_R1/E1 Midzonal LSEC (0.2,0.3]
4139 0.223399513071927 embolised sc_R1/E1 Midzonal LSEC (0.2,0.3]
4140 0.212146999396099 embolised sc_R1/E1 Periportal LSEC (0.2,0.3]
4141 0.197731512104073 embolised sc_R1/E1 Midzonal LSEC (0.1,0.2]
4142 0.0946057448711451 embolised sc_R1/E1 Periportal LSEC (-0.00099,0.1]
4143 0.14617613923698 embolised sc_R1/E1 Midzonal LSEC (0.1,0.2]
4144 0.352330418824532 embolised sc_R1/E1 Midzonal LSEC (0.3,0.4]
4145 0.141409265352047 embolised sc_R1/E1 Midzonal LSEC (0.1,0.2]
4146 0.0584701710150051 embolised sc_R1/E1 Midzonal LSEC (-0.00099,0.1]
4147 0.458124979318785 embolised sc_R1/E1 Midzonal LSEC (0.4,0.5]
4148 0.415696494995187 embolised sc_R1/E1 Midzonal LSEC (0.4,0.5]
4149 0.0375459446755374 embolised sc_R1/E1 Midzonal LSEC (-0.00099,0.1]
4150 0.347280758521248 embolised sc_R1/E1 Midzonal LSEC (0.3,0.4]
4151 0.240231835148968 embolised sc_R1/E1 Periportal LSEC (0.2,0.3]
4152 0.28634404831329 embolised sc_R1/E1 Midzonal LSEC (0.2,0.3]
4153 0.401414139397057 embolised sc_R1/E1 Midzonal LSEC (0.4,0.5]
4154 0.123702853923974 embolised sc_R1/E1 Midzonal LSEC (0.1,0.2]
4155 0.104500419787002 embolised sc_R1/E1 Midzonal LSEC (0.1,0.2]
4156 0.307026736894162 embolised sc_R1/E1 Midzonal LSEC (0.3,0.4]
4157 0.273946396003972 embolised sc_R1/E1 Midzonal LSEC (0.2,0.3]
4158 0.0567025586263915 embolised sc_R1/E1 Periportal LSEC (-0.00099,0.1]
4159 0.234809707504197 embolised sc_R1/E1 Midzonal LSEC (0.2,0.3]
4160 0.179644665673137 embolised sc_R1/E1 Periportal LSEC (0.1,0.2]
4161 0.277774412882866 embolised sc_R1/E1 Midzonal LSEC (0.2,0.3]
4162 0.258457175818098 embolised sc_R1/E1 Midzonal LSEC (0.2,0.3]
4163 0.181228042355396 embolised sc_R1/E1 Midzonal LSEC (0.1,0.2]
4164 0.350116901206458 embolised sc_R1/E1 Periportal LSEC (0.3,0.4]
4165 0.170838175317157 embolised sc_R1/E1 Midzonal LSEC (0.1,0.2]
4166 0.421163151441917 embolised sc_R1/E1 Midzonal LSEC (0.4,0.5]
4167 0.265109941671267 embolised sc_R1/E1 Periportal LSEC (0.2,0.3]
4168 0.224137137529743 embolised sc_R1/E1 Midzonal LSEC (0.2,0.3]
4169 0.419250480040902 embolised sc_R1/E1 Midzonal LSEC (0.4,0.5]
4170 0.0953945102473258 embolised sc_R1/E1 Midzonal LSEC (-0.00099,0.1]
4171 0.470589841965135 embolised sc_R1/E1 Midzonal LSEC (0.4,0.5]
4172 0.627787564440823 embolised sc_R1/E1 Periportal LSEC (0.6,0.7]
4173 0.389420697715588 embolised sc_R1/E1 Midzonal LSEC (0.3,0.4]
4174 0.491532069586735 embolised sc_R1/E1 Periportal LSEC (0.4,0.5]
4175 0.248319827320484 embolised sc_R1/E1 Midzonal LSEC (0.2,0.3]
4176 0.451566745763539 embolised sc_R1/E1 Midzonal LSEC (0.4,0.5]
4177 0.16888551245475 embolised sc_R1/E1 Midzonal LSEC (0.1,0.2]
4178 0.378178023542649 embolised sc_R1/E1 Periportal LSEC (0.3,0.4]
4179 0.556948412068672 embolised sc_R1/E1 Pericentral LSEC (0.5,0.6]
4180 0.350835536469975 embolised sc_R1/E1 Midzonal LSEC (0.3,0.4]
4181 0.0989157679389336 embolised sc_R1/E1 Pericentral LSEC (-0.00099,0.1]
4182 0.485910295415711 embolised sc_R1/E1 Midzonal LSEC (0.4,0.5]
4183 0.729205776778289 embolised sc_R1/E1 Pericentral LSEC (0.7,0.8]
4184 0.793717830109702 embolised sc_R1/E1 Midzonal LSEC (0.7,0.8]
4185 0.270623016114415 embolised sc_R1/E1 Pericentral LSEC (0.2,0.3]
4186 0.114619738581802 embolised sc_R1/E1 Pericentral LSEC (0.1,0.2]
4187 0.0982966478848991 embolised sc_R1/E1 Pericentral LSEC (-0.00099,0.1]
4188 0.863827415587562 embolised sc_R1/E1 Pericentral LSEC (0.8,0.9]
4189 0.757601730498229 embolised sc_R1/E1 Pericentral LSEC (0.7,0.8]
4190 0.618178797798215 embolised sc_R1/E1 Pericentral LSEC (0.6,0.7]
4191 0.495791583422007 embolised sc_R1/E1 Midzonal LSEC (0.4,0.5]
4192 0.34558929659724 embolised sc_R1/E1 Pericentral LSEC (0.3,0.4]
4193 0.685863316642796 embolised sc_R1/E1 Midzonal LSEC (0.6,0.7]
4194 0.256418520629702 embolised sc_R1/E1 Midzonal LSEC (0.2,0.3]
4195 0.237855903388226 embolised sc_R1/E1 Midzonal LSEC (0.2,0.3]
4196 0.244907477857028 embolised sc_R1/E1 Midzonal LSEC (0.2,0.3]
4197 0.482892984403504 embolised sc_R1/E1 Midzonal LSEC (0.4,0.5]
4198 0.26855073188121 embolised sc_R1/E1 Pericentral LSEC (0.2,0.3]
4199 0.729278851339104 embolised sc_R1/E1 Midzonal LSEC (0.7,0.8]
4200 0.223691422146302 embolised sc_R1/E1 Midzonal LSEC (0.2,0.3]
4201 0.514545534321844 embolised sc_R1/E1 Midzonal LSEC (0.5,0.6]
4202 0.0726243943378436 embolised sc_R1/E1 Midzonal LSEC (-0.00099,0.1]
4203 0.405873319601483 embolised sc_R1/E1 Pericentral LSEC (0.4,0.5]
4204 0.0920940909867207 embolised sc_R1/E1 Pericentral LSEC (-0.00099,0.1]
4205 0.698666452083264 embolised sc_R1/E1 Midzonal LSEC (0.6,0.7]
4206 0.486789443063853 embolised sc_R1/E1 Pericentral LSEC (0.4,0.5]
4207 0.740087395791964 embolised sc_R1/E1 Midzonal LSEC (0.7,0.8]
4208 0.467481168605916 embolised sc_R1/E1 Midzonal LSEC (0.4,0.5]
4209 0.59210708692053 embolised sc_R1/E1 Midzonal LSEC (0.5,0.6]
4210 0.226060946665493 embolised sc_R1/E1 Pericentral LSEC (0.2,0.3]
4211 0.473991127047058 embolised sc_R1/E1 Midzonal LSEC (0.4,0.5]
4212 0.114120395349187 embolised sc_R1/E1 Pericentral LSEC (0.1,0.2]
4213 0.552002392512081 embolised sc_R1/E1 Midzonal LSEC (0.5,0.6]
4214 0.589108036265213 embolised sc_R1/E1 Midzonal LSEC (0.5,0.6]
4215 0.0752315782308809 embolised sc_R1/E1 Midzonal LSEC (-0.00099,0.1]
4216 0.738087920470168 embolised sc_R1/E1 Pericentral LSEC (0.7,0.8]
4217 0.447438871012099 embolised sc_R1/E1 Midzonal LSEC (0.4,0.5]
4218 0.166684322459 embolised sc_R1/E1 Periportal LSEC (0.1,0.2]
4219 0.407054246061896 embolised sc_R1/E1 Pericentral LSEC (0.4,0.5]
4220 0.2002454015258 embolised sc_R1/E1 Pericentral LSEC (0.2,0.3]
4221 0.410548820797639 embolised sc_R1/E1 Pericentral LSEC (0.4,0.5]
4222 0.811196784070174 embolised sc_R1/E1 Pericentral LSEC (0.8,0.9]
4223 0.469102738885682 embolised sc_R1/E1 Pericentral LSEC (0.4,0.5]
4224 0.604682007797836 embolised sc_R1/E1 Pericentral LSEC (0.6,0.7]
4225 0.637783168734925 embolised sc_R1/E1 Midzonal LSEC (0.6,0.7]
4226 0.0926374259116508 embolised sc_R1/E1 Midzonal LSEC (-0.00099,0.1]
4227 0.0800670638399876 embolised sc_R1/E1 Periportal LSEC (-0.00099,0.1]
4228 0.0799416126611431 embolised sc_R1/E1 Periportal LSEC (-0.00099,0.1]
4229 0.335675944636541 embolised sc_R1/E1 Midzonal LSEC (0.3,0.4]
4230 0.142329399510127 embolised sc_R1/E1 Periportal LSEC (0.1,0.2]
4231 0.16147638191036 embolised sc_R1/E1 Midzonal LSEC (0.1,0.2]
4232 0.606638842519804 embolised sc_R1/E1 Midzonal LSEC (0.6,0.7]
4233 0.486240644870872 embolised sc_R1/E1 Midzonal LSEC (0.4,0.5]
4234 0.618175780688336 embolised sc_R1/E1 Periportal LSEC (0.6,0.7]
4235 0.0241032808163428 embolised sc_R1/E1 Periportal LSEC (-0.00099,0.1]
4236 0.518930527603998 embolised sc_R1/E1 Midzonal LSEC (0.5,0.6]
4237 0.176260637679245 embolised sc_R1/E1 Periportal LSEC (0.1,0.2]
4238 0.11919268175296 embolised sc_R1/E1 Midzonal LSEC (0.1,0.2]
4239 0.141226332212591 embolised sc_R1/E1 Periportal LSEC (0.1,0.2]
4240 0.538581152280767 embolised sc_R1/E1 Midzonal LSEC (0.5,0.6]
4241 0.286357941613233 embolised sc_R1/E1 Periportal LSEC (0.2,0.3]
4242 0.251898798704083 embolised sc_R1/E1 Midzonal LSEC (0.2,0.3]
4243 0.165229050723059 embolised sc_R1/E1 Midzonal LSEC (0.1,0.2]
4244 0.0814284190924924 embolised sc_R1/E1 Periportal LSEC (-0.00099,0.1]
4245 0.241591203022051 embolised sc_R1/E1 Periportal LSEC (0.2,0.3]
4246 0.272799581957524 embolised sc_R1/E1 Midzonal LSEC (0.2,0.3]
4247 0.223446070614641 embolised sc_R1/E1 Midzonal LSEC (0.2,0.3]
4248 0.0696946893994808 embolised sc_R1/E1 Periportal LSEC (-0.00099,0.1]
4249 0.172487945117576 embolised sc_R1/E1 Midzonal LSEC (0.1,0.2]
4250 0.0192497899087542 embolised sc_R1/E1 Periportal LSEC (-0.00099,0.1]
4251 0.331874569436156 embolised sc_R1/E1 Periportal LSEC (0.3,0.4]
4252 0.155570071273227 embolised sc_R1/E1 Midzonal LSEC (0.1,0.2]
4253 0.0264309090870485 embolised sc_R1/E1 Periportal LSEC (-0.00099,0.1]
4254 0.265141843846149 embolised sc_R1/E1 Midzonal LSEC (0.2,0.3]
4255 0.606921404000424 embolised sc_R1/E1 Midzonal LSEC (0.6,0.7]
4256 0.442251878110321 embolised sc_R1/E1 Midzonal LSEC (0.4,0.5]
4257 0.332777134259818 embolised sc_R1/E1 Midzonal LSEC (0.3,0.4]
4258 0.402781321703769 embolised sc_R1/E1 Midzonal LSEC (0.4,0.5]
4259 0.142848189480874 embolised sc_R1/E1 Periportal LSEC (0.1,0.2]
4260 0.60466183834335 embolised sc_R1/E1 Midzonal LSEC (0.6,0.7]
4261 0.232187049398174 embolised sc_R1/E1 Midzonal LSEC (0.2,0.3]
4262 0.420602352995086 embolised sc_R1/E1 Midzonal LSEC (0.4,0.5]
4263 0.149378273487662 embolised sc_R1/E1 Midzonal LSEC (0.1,0.2]
4264 0.223452524989522 embolised sc_R1/E1 Midzonal LSEC (0.2,0.3]
4265 0.255724128921377 embolised sc_R1/E1 Midzonal LSEC (0.2,0.3]
4266 0.581811492809501 embolised sc_R1/E1 Midzonal LSEC (0.5,0.6]
4267 0.762469130337814 embolised sc_R1/E1 Midzonal LSEC (0.7,0.8]
4268 0.432431946259067 embolised sc_R1/E1 Midzonal LSEC (0.4,0.5]
4269 0.137875298937255 embolised sc_R1/E1 Midzonal LSEC (0.1,0.2]
4270 0.503106315272715 embolised sc_R1/E1 Midzonal LSEC (0.5,0.6]
4271 0.170709442776877 embolised sc_R1/E1 Midzonal LSEC (0.1,0.2]
4272 0.711437576933323 embolised sc_R1/E1 Midzonal LSEC (0.7,0.8]
4273 0.45038475689507 embolised sc_R1/E1 Midzonal LSEC (0.4,0.5]
4274 0.448696249906102 embolised sc_R1/E1 Midzonal LSEC (0.4,0.5]
4275 0.580944288120904 embolised sc_R1/E1 Midzonal LSEC (0.5,0.6]
4276 0.108311870755185 embolised sc_R1/E1 Midzonal LSEC (0.1,0.2]
4277 0.733834769835682 embolised sc_R1/E1 Pericentral LSEC (0.7,0.8]
4278 0.547278029724205 embolised sc_R1/E1 Pericentral LSEC (0.5,0.6]
4279 0.837976412243916 embolised sc_R1/E1 Pericentral LSEC (0.8,0.9]
4280 0.963830969000847 embolised sc_R1/E1 Pericentral LSEC (0.9,1]
4281 0.847741427216218 embolised sc_R1/E1 Pericentral LSEC (0.8,0.9]
4282 0.98529242608487 embolised sc_R1/E1 Pericentral LSEC (0.9,1]
4283 0.965511074005897 embolised sc_R1/E1 Pericentral LSEC (0.9,1]
4284 0.818710376796147 embolised sc_R1/E1 Pericentral LSEC (0.8,0.9]
4285 0.747537923632526 embolised sc_R1/E1 Pericentral LSEC (0.7,0.8]
4286 0.981434833127078 embolised sc_R1/E1 Pericentral LSEC (0.9,1]
4287 0.337706916649825 embolised sc_R1/E1 Pericentral LSEC (0.3,0.4]
4288 0.743910839366899 embolised sc_R1/E1 Pericentral LSEC (0.7,0.8]
4289 0.739601319245637 embolised sc_R1/E1 Pericentral LSEC (0.7,0.8]
4290 0.771938942113774 embolised sc_R1/E1 Pericentral LSEC (0.7,0.8]
4291 0.949464879412941 embolised sc_R1/E1 Pericentral LSEC (0.9,1]
4292 0.786391199601015 embolised sc_R1/E1 Pericentral LSEC (0.7,0.8]
4293 0.698205295349626 embolised sc_R1/E1 Pericentral LSEC (0.6,0.7]
4294 0.950004817343693 embolised sc_R1/E1 Pericentral LSEC (0.9,1]
4295 0.743899881776463 embolised sc_R1/E1 Pericentral LSEC (0.7,0.8]
4296 0.437914425834422 embolised sc_R1/E1 Pericentral LSEC (0.4,0.5]
4297 0.984186774083863 embolised sc_R1/E1 Pericentral LSEC (0.9,1]
4298 0.683001794856879 embolised sc_R1/E1 Pericentral LSEC (0.6,0.7]
4299 0.710329177920045 embolised sc_R1/E1 Pericentral LSEC (0.7,0.8]
4300 0.958899433665632 embolised sc_R1/E1 Pericentral LSEC (0.9,1]
4301 0.892418411874126 embolised sc_R1/E1 Pericentral LSEC (0.8,0.9]
4302 0.961007221721484 embolised sc_R1/E1 Pericentral LSEC (0.9,1]
4303 0.768868075118112 embolised sc_R1/E1 Pericentral LSEC (0.7,0.8]
4304 0.871420110306995 embolised sc_R1/E1 Pericentral LSEC (0.8,0.9]
4305 0.721251364137566 embolised sc_R1/E1 Pericentral LSEC (0.7,0.8]
4306 0.92949847556444 embolised sc_R1/E1 Pericentral LSEC (0.9,1]
4307 0.820901419243182 embolised sc_R1/E1 Pericentral LSEC (0.8,0.9]
4308 0.921733722813445 embolised sc_R1/E1 Pericentral LSEC (0.9,1]
4309 0.18028734385565 embolised sc_R1/E1 Pericentral LSEC (0.1,0.2]
4310 0.841523863449173 embolised sc_R1/E1 Pericentral LSEC (0.8,0.9]
4311 0.790371687777429 embolised sc_R1/E1 Pericentral LSEC (0.7,0.8]
4312 0.865228707009339 embolised sc_R1/E1 Pericentral LSEC (0.8,0.9]
4313 0.922933286664404 embolised sc_R1/E1 Pericentral LSEC (0.9,1]
4314 0.849165719436529 embolised sc_R1/E1 Pericentral LSEC (0.8,0.9]
4315 0.835518120978043 embolised sc_R1/E1 Pericentral LSEC (0.8,0.9]
4316 0.779828590395464 embolised sc_R1/E1 Pericentral LSEC (0.7,0.8]
4317 0.976966540586065 embolised sc_R1/E1 Pericentral LSEC (0.9,1]
4318 0.680401279859375 embolised sc_R1/E1 Pericentral LSEC (0.6,0.7]
4319 0.929284334923971 embolised sc_R1/E1 Pericentral LSEC (0.9,1]
4320 0.888194561135202 embolised sc_R1/E1 Pericentral LSEC (0.8,0.9]
4321 0.577107205154412 embolised sc_R1/E1 Pericentral LSEC (0.5,0.6]
4322 0.807844723324229 embolised sc_R1/E1 Pericentral LSEC (0.8,0.9]
4323 0.830649525107721 embolised sc_R1/E1 Pericentral LSEC (0.8,0.9]
4324 0.661244565950352 embolised sc_R1/E1 Pericentral LSEC (0.6,0.7]
4325 0.666158413108005 embolised sc_R1/E1 Pericentral LSEC (0.6,0.7]
4326 0.90915742354319 embolised sc_R1/E1 Pericentral LSEC (0.9,1]
4327 0.901139660214922 embolised sc_R1/E1 Pericentral LSEC (0.9,1]
4328 0.591638712398729 embolised sc_R1/E1 Pericentral LSEC (0.5,0.6]
4329 0.549981430347828 embolised sc_R1/E1 Midzonal LSEC (0.5,0.6]
4330 0.427357407824324 embolised sc_R1/E1 Midzonal LSEC (0.4,0.5]
4331 0.636457333412327 embolised sc_R1/E1 Midzonal LSEC (0.6,0.7]
4332 0.421666626044966 embolised sc_R1/E1 Midzonal LSEC (0.4,0.5]
4333 0.35241456590395 embolised sc_R1/E1 Midzonal LSEC (0.3,0.4]
4334 0.306839335915059 embolised sc_R1/E1 Midzonal LSEC (0.3,0.4]
4335 0.139361236240683 embolised sc_R1/E1 Midzonal LSEC (0.1,0.2]
4336 0.176346748781143 embolised sc_R1/E1 Midzonal LSEC (0.1,0.2]
4337 0.326740314265757 embolised sc_R1/E1 Midzonal LSEC (0.3,0.4]
4338 0.795966794736565 embolised sc_R1/E1 Midzonal LSEC (0.7,0.8]
4339 0.825369283204511 embolised sc_R1/E1 Midzonal LSEC (0.8,0.9]
4340 0.52397462028344 embolised sc_R1/E1 Midzonal LSEC (0.5,0.6]
4341 0.278271773155711 embolised sc_R1/E1 Midzonal LSEC (0.2,0.3]
4342 0.173717362301097 embolised sc_R1/E1 Midzonal LSEC (0.1,0.2]
4343 0.76697909653338 embolised sc_R1/E1 Midzonal LSEC (0.7,0.8]
4344 0.151452838527768 embolised sc_R1/E1 Midzonal LSEC (0.1,0.2]
4345 0.219978832418188 embolised sc_R1/E1 Midzonal LSEC (0.2,0.3]
4346 0.44798609398108 embolised sc_R1/E1 Midzonal LSEC (0.4,0.5]
4347 0.469345691741324 embolised sc_R1/E1 Midzonal LSEC (0.4,0.5]
4348 0.413255738367849 embolised sc_R1/E1 Midzonal LSEC (0.4,0.5]
4349 0.231041176186435 embolised sc_R1/E1 Pericentral LSEC (0.2,0.3]
4350 0.150515459345754 embolised sc_R1/E1 Pericentral LSEC (0.1,0.2]
4351 0.815032590551748 embolised sc_R1/E1 Pericentral LSEC (0.8,0.9]
4352 0.47227455152547 embolised sc_R1/E1 Midzonal LSEC (0.4,0.5]
4353 0.700850546930203 embolised sc_R1/E1 Pericentral LSEC (0.7,0.8]
4354 0.891976234476849 embolised sc_R1/E1 Pericentral LSEC (0.8,0.9]
4355 0.953892830015977 embolised sc_R1/E1 Pericentral LSEC (0.9,1]
4356 0.643356904456067 embolised sc_R1/E1 Pericentral LSEC (0.6,0.7]
4357 0.878447703608065 embolised sc_R1/E1 Pericentral LSEC (0.8,0.9]
4358 0.949906817217472 embolised sc_R1/E1 Pericentral LSEC (0.9,1]
4359 0.838428100990422 embolised sc_R1/E1 Pericentral LSEC (0.8,0.9]
4360 0.746884046706826 embolised sc_R1/E1 Pericentral LSEC (0.7,0.8]
4361 0.719897719854731 embolised sc_R1/E1 Pericentral LSEC (0.7,0.8]
4362 0.85377036656708 embolised sc_R1/E1 Pericentral LSEC (0.8,0.9]
4363 0.920008683378774 embolised sc_R1/E1 Pericentral LSEC (0.9,1]
4364 0.684994293033604 embolised sc_R1/E1 Pericentral LSEC (0.6,0.7]
4365 0.0273063933492568 embolised sc_R1/E1 Midzonal LSEC (-0.00099,0.1]
4366 0.0781832945208615 embolised sc_R1/E1 Periportal LSEC (-0.00099,0.1]
4367 0.0425375198246518 embolised sc_R1/E1 Midzonal LSEC (-0.00099,0.1]
4368 0.0581597210433911 embolised sc_R1/E1 Periportal LSEC (-0.00099,0.1]
4369 0.0626761678989476 embolised sc_R1/E1 Periportal LSEC (-0.00099,0.1]
4370 0.187342658997439 embolised sc_R1/E1 Midzonal LSEC (0.1,0.2]
4371 0.236386374825023 embolised sc_R1/E1 Periportal LSEC (0.2,0.3]
4372 0.458277197620859 embolised sc_R1/E1 Midzonal LSEC (0.4,0.5]
4373 0.147313464561256 embolised sc_R1/E1 Periportal LSEC (0.1,0.2]
4374 0.154946796168733 embolised sc_R1/E1 Midzonal LSEC (0.1,0.2]
4375 0.0796532171806409 embolised sc_R1/E1 Midzonal LSEC (-0.00099,0.1]
4376 0.292425194917259 embolised sc_R1/E1 Midzonal LSEC (0.2,0.3]
4377 0.276511290348443 embolised sc_R1/E1 Periportal LSEC (0.2,0.3]
4378 0.0970533473579995 embolised sc_R1/E1 Midzonal LSEC (-0.00099,0.1]
4379 0.0961217634191227 embolised sc_R1/E1 Midzonal LSEC (-0.00099,0.1]
4380 0.044025542411032 embolised sc_R1/E1 Midzonal LSEC (-0.00099,0.1]
4381 0.13420854554095 embolised sc_R1/E1 Periportal LSEC (0.1,0.2]
4382 0.0495696324456918 embolised sc_R1/E1 Periportal LSEC (-0.00099,0.1]
4383 0.0695806275776904 embolised sc_R1/E1 Periportal LSEC (-0.00099,0.1]
4384 0.168768991073051 embolised sc_R1/E1 Midzonal LSEC (0.1,0.2]
4385 0.0681100291531113 embolised sc_R1/E1 Periportal LSEC (-0.00099,0.1]
4386 0.301106806734735 embolised sc_R1/E1 Midzonal LSEC (0.3,0.4]
4387 0.131860769020732 embolised sc_R1/E1 Periportal LSEC (0.1,0.2]
4388 0.0507362523648299 embolised sc_R1/E1 Periportal LSEC (-0.00099,0.1]
4389 0.0664326772256733 embolised sc_R1/E1 Midzonal LSEC (-0.00099,0.1]
4390 0.0283320112296909 embolised sc_R1/E1 Periportal LSEC (-0.00099,0.1]
4391 0.0829406325033183 embolised sc_R1/E1 Periportal LSEC (-0.00099,0.1]
4392 0.146484802407998 embolised sc_R1/E1 Periportal LSEC (0.1,0.2]
4393 0.534088969648296 embolised sc_R1/E1 Midzonal LSEC (0.5,0.6]
4394 0.081231563412312 embolised sc_R1/E1 Periportal LSEC (-0.00099,0.1]
4395 0.0212036766699004 embolised sc_R1/E1 Periportal LSEC (-0.00099,0.1]
4396 0.0423989867388606 embolised sc_R1/E1 Midzonal LSEC (-0.00099,0.1]
4397 0.156990713390142 embolised sc_R1/E1 Midzonal LSEC (0.1,0.2]
4398 0.129338488284199 embolised sc_R1/E1 Periportal LSEC (0.1,0.2]
4399 0.110641904223178 embolised sc_R1/E1 Periportal LSEC (0.1,0.2]
4400 0.0741622140634853 embolised sc_R1/E1 Periportal LSEC (-0.00099,0.1]
4401 0.349513581804105 embolised sc_R1/E1 Midzonal LSEC (0.3,0.4]
4402 0.327747106399806 embolised sc_R1/E1 Midzonal LSEC (0.3,0.4]
4403 0.0959971021760298 embolised sc_R1/E1 Midzonal LSEC (-0.00099,0.1]
4404 0.325875518089761 embolised sc_R1/E1 Midzonal LSEC (0.3,0.4]
4405 0.230308718538168 embolised sc_R1/E1 Periportal LSEC (0.2,0.3]
4406 0.0876936963090625 embolised sc_R1/E1 Periportal LSEC (-0.00099,0.1]
4407 0.340044760154377 embolised sc_R1/E1 Periportal LSEC (0.3,0.4]
4408 0.0714100912148821 embolised sc_R1/E1 Midzonal LSEC (-0.00099,0.1]
4409 0.0929303988113168 embolised sc_R1/E1 Periportal LSEC (-0.00099,0.1]
4410 0.135969876817935 embolised sc_R1/E1 Periportal LSEC (0.1,0.2]
4411 0.0503979956983569 embolised sc_R1/E1 Periportal LSEC (-0.00099,0.1]
4412 0.193288264180463 embolised sc_R1/E1 Midzonal LSEC (0.1,0.2]
4413 0.0774634004557926 embolised sc_R1/E1 Periportal LSEC (-0.00099,0.1]
4414 0.220789484206932 embolised sc_R1/E1 Periportal LSEC (0.2,0.3]
4415 0.116401176478836 embolised sc_R1/E1 Periportal LSEC (0.1,0.2]
4416 0.0486193825895021 embolised sc_R1/E1 Periportal LSEC (-0.00099,0.1]
4417 0.121251472383164 embolised sc_R1/E1 Periportal LSEC (0.1,0.2]
4418 0.0615530755505255 embolised sc_R1/E1 Periportal LSEC (-0.00099,0.1]
4419 0.0704645973745058 embolised sc_R1/E1 Periportal LSEC (-0.00099,0.1]
4420 0.0551005402676085 embolised sc_R1/E1 Periportal LSEC (-0.00099,0.1]
4421 0.0199820845064507 embolised sc_R1/E1 Periportal LSEC (-0.00099,0.1]
4422 0.203672927237353 embolised sc_R1/E1 Midzonal LSEC (0.2,0.3]
4423 0.0102456569994069 embolised sc_R1/E1 Periportal LSEC (-0.00099,0.1]
4424 0.0266085554411647 embolised sc_R1/E1 Periportal LSEC (-0.00099,0.1]
4425 0.1301427831916 embolised sc_R1/E1 Periportal LSEC (0.1,0.2]
4426 0.0496527110423753 embolised sc_R1/E1 Periportal LSEC (-0.00099,0.1]
4427 0.26319784842253 embolised sc_R1/E1 Periportal LSEC (0.2,0.3]
4428 0.206001250243143 embolised sc_R1/E1 Periportal LSEC (0.2,0.3]
4429 0.0531505754677861 embolised sc_R1/E1 Midzonal LSEC (-0.00099,0.1]
4430 0.151408044423951 embolised sc_R1/E1 Periportal LSEC (0.1,0.2]
4431 0.139358788453812 embolised sc_R1/E1 Periportal LSEC (0.1,0.2]
4432 0.0412561732611975 embolised sc_R1/E1 Periportal LSEC (-0.00099,0.1]
4433 0.155977592691172 embolised sc_R1/E1 Periportal LSEC (0.1,0.2]
4434 0.0350016643664069 embolised sc_R1/E1 Periportal LSEC (-0.00099,0.1]
4435 0.101616115919126 embolised sc_R1/E1 Periportal LSEC (0.1,0.2]
4436 0.139165359713695 embolised sc_R1/E1 Periportal LSEC (0.1,0.2]
4437 0.0357235341898871 embolised sc_R1/E1 Periportal LSEC (-0.00099,0.1]
4438 0.108277491232768 embolised sc_R1/E1 Periportal LSEC (0.1,0.2]
4439 0.0771541513273078 embolised sc_R1/E1 Periportal LSEC (-0.00099,0.1]
4440 0.0222300051349634 embolised sc_R1/E1 Periportal LSEC (-0.00099,0.1]
4441 0.0298715902917772 embolised sc_R1/E1 Periportal LSEC (-0.00099,0.1]
4442 0.0154383220753103 embolised sc_R1/E1 Periportal LSEC (-0.00099,0.1]
4443 0.057624450816109 embolised sc_R1/E1 Periportal LSEC (-0.00099,0.1]
4444 0.0676558144965191 embolised sc_R1/E1 Midzonal LSEC (-0.00099,0.1]
4445 0.154038593775503 embolised sc_R1/E1 Periportal LSEC (0.1,0.2]
4446 0.0198182112565038 embolised sc_R1/E1 Periportal LSEC (-0.00099,0.1]
4447 0.0860027882525908 embolised sc_R1/E1 Periportal LSEC (-0.00099,0.1]
4448 0.132919294703646 embolised sc_R1/E1 Periportal LSEC (0.1,0.2]
4449 0.0149829785171124 embolised sc_R1/E1 Periportal LSEC (-0.00099,0.1]
4450 0.0878149514408768 embolised sc_R1/E1 Periportal LSEC (-0.00099,0.1]
4451 0.0111413478522191 embolised sc_R1/E1 Periportal LSEC (-0.00099,0.1]
4452 0.0433255607590141 embolised sc_R1/E1 Periportal LSEC (-0.00099,0.1]
4453 0.0445740730149201 embolised sc_R1/E1 Periportal LSEC (-0.00099,0.1]
4454 0.305944691778503 embolised sc_R1/E1 Periportal LSEC (0.3,0.4]
4455 0.318643118597368 embolised sc_R1/E1 Periportal LSEC (0.3,0.4]
4456 0.0186770024220921 embolised sc_R1/E1 Periportal LSEC (-0.00099,0.1]
4457 0.0766697355111761 embolised sc_R1/E1 Periportal LSEC (-0.00099,0.1]
4458 0.199356247810668 embolised sc_R1/E1 Periportal LSEC (0.1,0.2]
4459 0.128475300028846 embolised sc_R1/E1 Periportal LSEC (0.1,0.2]
4460 0.106297071239066 embolised sc_R1/E1 Periportal LSEC (0.1,0.2]
4461 0.286601890893248 embolised sc_R1/E1 Periportal LSEC (0.2,0.3]
4462 0.0682689674599159 embolised sc_R1/E1 Midzonal LSEC (-0.00099,0.1]
4463 0.191474537919492 embolised sc_R1/E1 Periportal LSEC (0.1,0.2]
4464 0.0813534142835585 embolised sc_R1/E1 Midzonal LSEC (-0.00099,0.1]
4465 0.152031035640732 embolised sc_R1/E1 Periportal LSEC (0.1,0.2]
4466 0.175684214544301 embolised sc_R1/E1 Periportal LSEC (0.1,0.2]
4467 0.0784136964866307 embolised sc_R1/E1 Periportal LSEC (-0.00099,0.1]
4468 0.156501666888852 embolised sc_R1/E1 Periportal LSEC (0.1,0.2]
4469 0.103328084515622 embolised sc_R1/E1 Periportal LSEC (0.1,0.2]
4470 0.531620747172122 embolised sc_R1/E1 Midzonal LSEC (0.5,0.6]
4471 0.226111287688613 embolised sc_R1/E1 Midzonal LSEC (0.2,0.3]
4472 0.142598080920192 embolised sc_R1/E1 Midzonal LSEC (0.1,0.2]
4473 0.128150309526909 embolised sc_R1/E1 Periportal LSEC (0.1,0.2]
4474 0.166762718257842 embolised sc_R1/E1 Midzonal LSEC (0.1,0.2]
4475 0.211494943236256 embolised sc_R1/E1 Midzonal LSEC (0.2,0.3]
4476 0.0786724423625658 embolised sc_R1/E1 Periportal LSEC (-0.00099,0.1]
4477 0.132330708989159 embolised sc_R1/E1 Midzonal LSEC (0.1,0.2]
4478 0.137324100217814 embolised sc_R1/E1 Midzonal LSEC (0.1,0.2]
4479 0.0585997176848061 embolised sc_R1/E1 Periportal LSEC (-0.00099,0.1]
4480 0.108394984202765 embolised sc_R1/E1 Periportal LSEC (0.1,0.2]
4481 0.00906213673817704 embolised sc_R1/E1 Periportal LSEC (-0.00099,0.1]
4482 0.332797701482964 embolised sc_R1/E1 Periportal LSEC (0.3,0.4]
4483 0.0252014742613821 embolised sc_R1/E1 Periportal LSEC (-0.00099,0.1]
4484 0.130880612375534 embolised sc_R1/E1 Midzonal LSEC (0.1,0.2]
4485 0.120096049627249 embolised sc_R1/E1 Periportal LSEC (0.1,0.2]
4486 0.0684656945228949 embolised sc_R1/E1 Periportal LSEC (-0.00099,0.1]
4487 0.0748139188377485 embolised sc_R1/E1 Periportal LSEC (-0.00099,0.1]
4488 0.0128241652442968 embolised sc_R1/E1 Periportal LSEC (-0.00099,0.1]
4489 0.185740969160047 embolised sc_R1/E1 Midzonal LSEC (0.1,0.2]
4490 0.0165073371541052 embolised sc_R1/E1 Periportal LSEC (-0.00099,0.1]
4491 0.158752681929748 embolised sc_R1/E1 Periportal LSEC (0.1,0.2]
4492 0.678543619752064 embolised sc_R1/E1 Pericentral LSEC (0.6,0.7]
4493 0.880467218737751 embolised sc_R1/E1 Pericentral LSEC (0.8,0.9]
4494 0.648871163592808 embolised sc_R1/E1 Pericentral LSEC (0.6,0.7]
4495 0.979734344385346 embolised sc_R1/E1 Pericentral LSEC (0.9,1]
4496 0.549194131588223 embolised sc_R1/E1 Pericentral LSEC (0.5,0.6]
4497 0.895777005020446 embolised sc_R1/E1 Pericentral LSEC (0.8,0.9]
4498 0.734305652960018 embolised sc_R1/E1 Pericentral LSEC (0.7,0.8]
4499 0.406347315717952 embolised sc_R1/E1 Pericentral LSEC (0.4,0.5]
4500 0.616035883536109 regenerating sc_R1/E1 Pericentral LSEC (0.6,0.7]
4501 0.775675682584879 regenerating sc_R1/E1 Pericentral LSEC (0.7,0.8]
4502 0.322586909420001 regenerating sc_R1/E1 Pericentral LSEC (0.3,0.4]
4503 0.772202098851305 regenerating sc_R1/E1 Pericentral LSEC (0.7,0.8]
4504 0.803809795866752 regenerating sc_R1/E1 Pericentral LSEC (0.8,0.9]
4505 0.659226878536733 regenerating sc_R1/E1 Pericentral LSEC (0.6,0.7]
4506 0.890010318623153 regenerating sc_R1/E1 Pericentral LSEC (0.8,0.9]
4507 0.560041493773264 regenerating sc_R1/E1 Pericentral LSEC (0.5,0.6]
4508 0.643486213832693 regenerating sc_R1/E1 Midzonal LSEC (0.6,0.7]
4509 0.573694006269953 regenerating sc_R1/E1 Pericentral LSEC (0.5,0.6]
4510 0.740261627225507 regenerating sc_R1/E1 Pericentral LSEC (0.7,0.8]
4511 0.106978492566486 regenerating sc_R1/E1 Pericentral LSEC (0.1,0.2]
4512 0.67782129161751 regenerating sc_R1/E1 Pericentral LSEC (0.6,0.7]
4513 0.507910539896236 regenerating sc_R1/E1 Pericentral LSEC (0.5,0.6]
4514 0.820375537256059 regenerating sc_R1/E1 Pericentral LSEC (0.8,0.9]
4515 0.777422625936267 regenerating sc_R1/E1 Pericentral LSEC (0.7,0.8]
4516 0.846776617724955 regenerating sc_R1/E1 Pericentral LSEC (0.8,0.9]
4517 0.711514253853828 regenerating sc_R1/E1 Pericentral LSEC (0.7,0.8]
4518 0.713319816213612 regenerating sc_R1/E1 Midzonal LSEC (0.7,0.8]
4519 0.412871944261003 regenerating sc_R1/E1 Midzonal LSEC (0.4,0.5]
4520 0.511115110625183 regenerating sc_R1/E1 Pericentral LSEC (0.5,0.6]
4521 0.54075484868485 regenerating sc_R1/E1 Pericentral LSEC (0.5,0.6]
4522 0.407923714411284 regenerating sc_R1/E1 Midzonal LSEC (0.4,0.5]
4523 0.576801261302279 regenerating sc_R1/E1 Midzonal LSEC (0.5,0.6]
4524 0.44522829231494 regenerating sc_R1/E1 Midzonal LSEC (0.4,0.5]
4525 0.422057430116462 regenerating sc_R1/E1 Midzonal LSEC (0.4,0.5]
4526 0.603336170301843 regenerating sc_R1/E1 Midzonal LSEC (0.6,0.7]
4527 0.501483111215035 regenerating sc_R1/E1 Midzonal LSEC (0.5,0.6]
4528 0.427756736451475 regenerating sc_R1/E1 Midzonal LSEC (0.4,0.5]
4529 0.399717993667038 regenerating sc_R1/E1 Midzonal LSEC (0.3,0.4]
4530 0.591738394177151 regenerating sc_R1/E1 Midzonal LSEC (0.5,0.6]
4531 0.538512079507716 regenerating sc_R1/E1 Midzonal LSEC (0.5,0.6]
4532 0.248936770154222 regenerating sc_R1/E1 Midzonal LSEC (0.2,0.3]
4533 0.421048686206871 regenerating sc_R1/E1 Midzonal LSEC (0.4,0.5]
4534 0.378789334722114 regenerating sc_R1/E1 Midzonal LSEC (0.3,0.4]
4535 0.401729060349297 regenerating sc_R1/E1 Midzonal LSEC (0.4,0.5]
4536 0.0734464554716275 regenerating sc_R1/E1 Midzonal LSEC (-0.00099,0.1]
4537 0.51834274186832 regenerating sc_R1/E1 Midzonal LSEC (0.5,0.6]
4538 0.311450742830274 regenerating sc_R1/E1 Midzonal LSEC (0.3,0.4]
4539 0.642637998311861 regenerating sc_R1/E1 Midzonal LSEC (0.6,0.7]
4540 0.372038379464393 regenerating sc_R1/E1 Midzonal LSEC (0.3,0.4]
4541 0.598617840125569 regenerating sc_R1/E1 Midzonal LSEC (0.5,0.6]
4542 0.667400072331747 regenerating sc_R1/E1 Midzonal LSEC (0.6,0.7]
4543 0.539476520058307 regenerating sc_R1/E1 Midzonal LSEC (0.5,0.6]
4544 0.37938440976737 regenerating sc_R1/E1 Midzonal LSEC (0.3,0.4]
4545 0.551543101462489 regenerating sc_R1/E1 Midzonal LSEC (0.5,0.6]
4546 0.681585722786934 regenerating sc_R1/E1 Midzonal LSEC (0.6,0.7]
4547 0.570316970992615 regenerating sc_R1/E1 Midzonal LSEC (0.5,0.6]
4548 0.644767751211601 regenerating sc_R1/E1 Midzonal LSEC (0.6,0.7]
4549 0.375432483001033 regenerating sc_R1/E1 Midzonal LSEC (0.3,0.4]
4550 0.346560670188531 regenerating sc_R1/E1 Midzonal LSEC (0.3,0.4]
4551 0.586288191431809 regenerating sc_R1/E1 Midzonal LSEC (0.5,0.6]
4552 0.223757943578006 regenerating sc_R1/E1 Midzonal LSEC (0.2,0.3]
4553 0.272159739529575 regenerating sc_R1/E1 Midzonal LSEC (0.2,0.3]
4554 0.238724521316407 regenerating sc_R1/E1 Midzonal LSEC (0.2,0.3]
4555 0.339331098383942 regenerating sc_R1/E1 Midzonal LSEC (0.3,0.4]
4556 0.208607667682003 regenerating sc_R1/E1 Midzonal LSEC (0.2,0.3]
4557 0.181218471359048 regenerating sc_R1/E1 Midzonal LSEC (0.1,0.2]
4558 0.487326762796464 regenerating sc_R1/E1 Midzonal LSEC (0.4,0.5]
4559 0.43145120897061 regenerating sc_R1/E1 Midzonal LSEC (0.4,0.5]
4560 0.327522771332196 regenerating sc_R1/E1 Midzonal LSEC (0.3,0.4]
4561 0.143937889272202 regenerating sc_R1/E1 Midzonal LSEC (0.1,0.2]
4562 0.266329463201716 regenerating sc_R1/E1 Midzonal LSEC (0.2,0.3]
4563 0.125881179920507 regenerating sc_R1/E1 Midzonal LSEC (0.1,0.2]
4564 0.123259491071035 regenerating sc_R1/E1 Midzonal LSEC (0.1,0.2]
4565 0.220137341708364 regenerating sc_R1/E1 Midzonal LSEC (0.2,0.3]
4566 0.623976137068259 regenerating sc_R1/E1 Midzonal LSEC (0.6,0.7]
4567 0.480472138168031 regenerating sc_R1/E1 Midzonal LSEC (0.4,0.5]
4568 0.232872677950462 regenerating sc_R1/E1 Midzonal LSEC (0.2,0.3]
4569 0.225882911188665 regenerating sc_R1/E1 Midzonal LSEC (0.2,0.3]
4570 0.172600396464781 regenerating sc_R1/E1 Midzonal LSEC (0.1,0.2]
4571 0.248094724414608 regenerating sc_R1/E1 Midzonal LSEC (0.2,0.3]
4572 0.428653441832425 regenerating sc_R1/E1 Midzonal LSEC (0.4,0.5]
4573 0.344709258269555 regenerating sc_R1/E1 Midzonal LSEC (0.3,0.4]
4574 0.00235119729062912 regenerating sc_R1/E1 Periportal LSEC (-0.00099,0.1]
4575 0.752200516333744 regenerating sc_R1/E1 Pericentral LSEC (0.7,0.8]
4576 0.229012946538319 regenerating sc_R1/E1 Pericentral LSEC (0.2,0.3]
4577 0.694956139434317 regenerating sc_R1/E1 Pericentral LSEC (0.6,0.7]
4578 0.48528941139207 regenerating sc_R1/E1 Pericentral LSEC (0.4,0.5]
4579 0.282784334592295 regenerating sc_R1/E1 Pericentral LSEC (0.2,0.3]
4580 0.567737396745205 regenerating sc_R1/E1 Pericentral LSEC (0.5,0.6]
4581 0.710311953833744 regenerating sc_R1/E1 Pericentral LSEC (0.7,0.8]
4582 0.357608770669594 regenerating sc_R1/E1 Pericentral LSEC (0.3,0.4]
4583 0.889567829840351 regenerating sc_R1/E1 Pericentral LSEC (0.8,0.9]
4584 0.142576091137237 regenerating sc_R1/E1 Pericentral LSEC (0.1,0.2]
4585 0.830670141461875 regenerating sc_R1/E1 Pericentral LSEC (0.8,0.9]
4586 0.750159490735375 regenerating sc_R1/E1 Pericentral LSEC (0.7,0.8]
4587 0.614998344927291 regenerating sc_R1/E1 Pericentral LSEC (0.6,0.7]
4588 0.792344117701096 regenerating sc_R1/E1 Pericentral LSEC (0.7,0.8]
4589 0.487574501310828 regenerating sc_R1/E1 Midzonal LSEC (0.4,0.5]
4590 0.372868794980759 regenerating sc_R1/E1 Pericentral LSEC (0.3,0.4]
4591 0.938323468663884 regenerating sc_R1/E1 Pericentral LSEC (0.9,1]
4592 0.831085461199986 regenerating sc_R1/E1 Pericentral LSEC (0.8,0.9]
4593 0.642182623870605 regenerating sc_R1/E1 Pericentral LSEC (0.6,0.7]
4594 0.284138307114204 regenerating sc_R1/E1 Pericentral LSEC (0.2,0.3]
4595 0.548486391025824 regenerating sc_R1/E1 Midzonal LSEC (0.5,0.6]
4596 0.954037643893276 regenerating sc_R1/E1 Pericentral LSEC (0.9,1]
4597 0.83654337670732 regenerating sc_R1/E1 Pericentral LSEC (0.8,0.9]
4598 0.827860322899548 regenerating sc_R1/E1 Pericentral LSEC (0.8,0.9]
4599 0.146355099427804 regenerating sc_R1/E1 Pericentral LSEC (0.1,0.2]
4600 0.520174191625878 regenerating sc_R1/E1 Pericentral LSEC (0.5,0.6]
4601 0.704545076026647 regenerating sc_R1/E1 Midzonal LSEC (0.7,0.8]
4602 0.165224036764847 regenerating sc_R1/E1 Midzonal LSEC (0.1,0.2]
4603 0.555124043046454 regenerating sc_R1/E1 Midzonal LSEC (0.5,0.6]
4604 0.494000080716685 regenerating sc_R1/E1 Midzonal LSEC (0.4,0.5]
4605 0.427782263455611 regenerating sc_R1/E1 Midzonal LSEC (0.4,0.5]
4606 0.246488812700703 regenerating sc_R1/E1 Midzonal LSEC (0.2,0.3]
4607 0.618971994556983 regenerating sc_R1/E1 Midzonal LSEC (0.6,0.7]
4608 0.41469766919743 regenerating sc_R1/E1 Midzonal LSEC (0.4,0.5]
4609 0.207952537640302 regenerating sc_R1/E1 Midzonal LSEC (0.2,0.3]
4610 0.033091982525261 regenerating sc_R1/E1 Midzonal LSEC (-0.00099,0.1]
4611 0.600696016983195 regenerating sc_R1/E1 Midzonal LSEC (0.6,0.7]
4612 0.491393548435188 regenerating sc_R1/E1 Midzonal LSEC (0.4,0.5]
4613 0.583999308611432 regenerating sc_R1/E1 Midzonal LSEC (0.5,0.6]
4614 0.684509349599353 regenerating sc_R1/E1 Midzonal LSEC (0.6,0.7]
4615 0.680604338290213 regenerating sc_R1/E1 Midzonal LSEC (0.6,0.7]
4616 0.329092717817086 regenerating sc_R1/E1 Midzonal LSEC (0.3,0.4]
4617 0.502249490855459 regenerating sc_R1/E1 Midzonal LSEC (0.5,0.6]
4618 0.302492962118685 regenerating sc_R1/E1 Midzonal LSEC (0.3,0.4]
4619 0.222400195198564 regenerating sc_R1/E1 Midzonal LSEC (0.2,0.3]
4620 0.337821960797417 regenerating sc_R1/E1 Midzonal LSEC (0.3,0.4]
4621 0.349754690856314 regenerating sc_R1/E1 Midzonal LSEC (0.3,0.4]
4622 0.309289234290978 regenerating sc_R1/E1 Midzonal LSEC (0.3,0.4]
4623 0.224825506771959 regenerating sc_R1/E1 Midzonal LSEC (0.2,0.3]
4624 0.476474983374358 regenerating sc_R1/E1 Midzonal LSEC (0.4,0.5]
4625 0.215360886902047 regenerating sc_R1/E1 Midzonal LSEC (0.2,0.3]
4626 0.127269414056217 regenerating sc_R1/E1 Midzonal LSEC (0.1,0.2]
4627 0.58752732229655 regenerating sc_R1/E1 Midzonal LSEC (0.5,0.6]
4628 0.216039294848415 regenerating sc_R1/E1 Midzonal LSEC (0.2,0.3]
4629 0.577678739850905 regenerating sc_R1/E1 Periportal LSEC (0.5,0.6]
4630 0.0952736605905996 regenerating sc_R1/E1 Midzonal LSEC (-0.00099,0.1]
4631 0.215389473636968 regenerating sc_R1/E1 Midzonal LSEC (0.2,0.3]
4632 0.414817619324515 regenerating sc_R1/E1 Midzonal LSEC (0.4,0.5]
4633 0.739705110966541 regenerating sc_R1/E1 Midzonal LSEC (0.7,0.8]
4634 0.219392368014873 regenerating sc_R1/E1 Midzonal LSEC (0.2,0.3]
4635 0.590433031314455 regenerating sc_R1/E1 Midzonal LSEC (0.5,0.6]
4636 0.182780810715951 regenerating sc_R1/E1 Midzonal LSEC (0.1,0.2]
4637 0.550241426975357 regenerating sc_R1/E1 Midzonal LSEC (0.5,0.6]
4638 0.349502522778965 regenerating sc_R1/E1 Midzonal LSEC (0.3,0.4]
4639 0.457491187920078 regenerating sc_R1/E1 Midzonal LSEC (0.4,0.5]
4640 0.752107433668664 regenerating sc_R1/E1 Midzonal LSEC (0.7,0.8]
4641 0.0504773041810708 regenerating sc_R1/E1 Midzonal LSEC (-0.00099,0.1]
4642 0.329748837194984 regenerating sc_R1/E1 Midzonal LSEC (0.3,0.4]
4643 0.686280371924371 regenerating sc_R1/E1 Midzonal LSEC (0.6,0.7]
4644 0.147752463740992 regenerating sc_R1/E1 Midzonal LSEC (0.1,0.2]
4645 0.233521663149598 regenerating sc_R1/E1 Midzonal LSEC (0.2,0.3]
4646 0.75135155216216 regenerating sc_R1/E1 Midzonal LSEC (0.7,0.8]
4647 0.298861901595076 regenerating sc_R1/E1 Midzonal LSEC (0.2,0.3]
4648 0.26392129783833 regenerating sc_R1/E1 Midzonal LSEC (0.2,0.3]
4649 0.0829658222362241 regenerating sc_R1/E1 Midzonal LSEC (-0.00099,0.1]
4650 0.366332450541139 regenerating sc_R1/E1 Midzonal LSEC (0.3,0.4]
4651 0.248686300258587 regenerating sc_R1/E1 Midzonal LSEC (0.2,0.3]
4652 0.158177108698358 regenerating sc_R1/E1 Midzonal LSEC (0.1,0.2]
4653 0.259665664065693 regenerating sc_R1/E1 Midzonal LSEC (0.2,0.3]
4654 0.22380047504647 regenerating sc_R1/E1 Midzonal LSEC (0.2,0.3]
4655 0.137108253254492 regenerating sc_R1/E1 Midzonal LSEC (0.1,0.2]
4656 0.255979392778405 regenerating sc_R1/E1 Midzonal LSEC (0.2,0.3]
4657 0.049046191476415 regenerating sc_R1/E1 Midzonal LSEC (-0.00099,0.1]
4658 0.0761420096987299 regenerating sc_R1/E1 Midzonal LSEC (-0.00099,0.1]
4659 0.455218313986136 regenerating sc_R1/E1 Midzonal LSEC (0.4,0.5]
4660 0.531455381343261 regenerating sc_R1/E1 Midzonal LSEC (0.5,0.6]
4661 0.721437948211435 regenerating sc_R1/E1 Midzonal LSEC (0.7,0.8]
4662 0.602093319356812 regenerating sc_R1/E1 Midzonal LSEC (0.6,0.7]
4663 0.841294873190478 regenerating sc_R1/E1 Midzonal LSEC (0.8,0.9]
4664 0.404891310405455 regenerating sc_R1/E1 Pericentral LSEC (0.4,0.5]
4665 0.301306921764094 regenerating sc_R1/E1 Midzonal LSEC (0.3,0.4]
4666 0.844495069298295 regenerating sc_R1/E1 Midzonal LSEC (0.8,0.9]
4667 0.286396979364337 regenerating sc_R1/E1 Midzonal LSEC (0.2,0.3]
4668 0.223595425682391 regenerating sc_R1/E1 Midzonal LSEC (0.2,0.3]
4669 0.723376648469666 regenerating sc_R1/E1 Midzonal LSEC (0.7,0.8]
4670 0.616552194257857 regenerating sc_R1/E1 Midzonal LSEC (0.6,0.7]
4671 0.645504694855961 regenerating sc_R1/E1 Midzonal LSEC (0.6,0.7]
4672 0.795569853451755 regenerating sc_R1/E1 Midzonal LSEC (0.7,0.8]
4673 0.33510588257281 regenerating sc_R1/E1 Midzonal LSEC (0.3,0.4]
4674 0.645466707373337 regenerating sc_R1/E1 Midzonal LSEC (0.6,0.7]
4675 0.167637564442884 regenerating sc_R1/E1 Midzonal LSEC (0.1,0.2]
4676 0.320656951692802 regenerating sc_R1/E1 Midzonal LSEC (0.3,0.4]
4677 0.422168018530282 regenerating sc_R1/E1 Midzonal LSEC (0.4,0.5]
4678 0.882876980669884 regenerating sc_R1/E1 Pericentral LSEC (0.8,0.9]
4679 0.969298272608566 regenerating sc_R1/E1 Pericentral LSEC (0.9,1]
4680 0.943202936899965 regenerating sc_R1/E1 Pericentral LSEC (0.9,1]
4681 0.788002195651715 regenerating sc_R1/E1 Pericentral LSEC (0.7,0.8]
4682 0.696306712100846 regenerating sc_R1/E1 Pericentral LSEC (0.6,0.7]
4683 0.777473200187101 regenerating sc_R1/E1 Pericentral LSEC (0.7,0.8]
4684 0.850088445268287 regenerating sc_R1/E1 Pericentral LSEC (0.8,0.9]
4685 0.661075921816944 regenerating sc_R1/E1 Pericentral LSEC (0.6,0.7]
4686 0.518190804029702 regenerating sc_R1/E1 Pericentral LSEC (0.5,0.6]
4687 0.815376789215231 regenerating sc_R1/E1 Pericentral LSEC (0.8,0.9]
4688 0.464001765217163 regenerating sc_R1/E1 Pericentral LSEC (0.4,0.5]
4689 0.816346187494614 regenerating sc_R1/E1 Pericentral LSEC (0.8,0.9]
4690 0.844929818649984 regenerating sc_R1/E1 Pericentral LSEC (0.8,0.9]
4691 0.820145010631168 regenerating sc_R1/E1 Pericentral LSEC (0.8,0.9]
4692 0.603496173239258 regenerating sc_R1/E1 Pericentral LSEC (0.6,0.7]
4693 0.783230886345521 regenerating sc_R1/E1 Pericentral LSEC (0.7,0.8]
4694 0.858963207798216 regenerating sc_R1/E1 Pericentral LSEC (0.8,0.9]
4695 0.730768942217593 regenerating sc_R1/E1 Pericentral LSEC (0.7,0.8]
4696 0.945340385963058 regenerating sc_R1/E1 Pericentral LSEC (0.9,1]
4697 0.868404541894818 regenerating sc_R1/E1 Pericentral LSEC (0.8,0.9]
4698 0.88635355329729 regenerating sc_R1/E1 Pericentral LSEC (0.8,0.9]
4699 0.867628749763665 regenerating sc_R1/E1 Pericentral LSEC (0.8,0.9]
4700 0.2573016549105 regenerating sc_R1/E1 Pericentral LSEC (0.2,0.3]
4701 0.370571663740433 regenerating sc_R1/E1 Pericentral LSEC (0.3,0.4]
4702 0.86256334517097 regenerating sc_R1/E1 Pericentral LSEC (0.8,0.9]
4703 0.617860198011806 regenerating sc_R1/E1 Pericentral LSEC (0.6,0.7]
4704 0.622812769147403 regenerating sc_R1/E1 Pericentral LSEC (0.6,0.7]
4705 0.819861685910363 regenerating sc_R1/E1 Pericentral LSEC (0.8,0.9]
4706 0.798556583502427 regenerating sc_R1/E1 Pericentral LSEC (0.7,0.8]
4707 0.474192307351556 regenerating sc_R1/E1 Pericentral LSEC (0.4,0.5]
4708 0.801836545794675 regenerating sc_R1/E1 Pericentral LSEC (0.8,0.9]
4709 0.554427800372985 regenerating sc_R1/E1 Pericentral LSEC (0.5,0.6]
4710 0.597491409455827 regenerating sc_R1/E1 Pericentral LSEC (0.5,0.6]
4711 0.772889399654163 regenerating sc_R1/E1 Pericentral LSEC (0.7,0.8]
4712 0.629042457220822 regenerating sc_R1/E1 Pericentral LSEC (0.6,0.7]
4713 0.478411134720177 regenerating sc_R1/E1 Pericentral LSEC (0.4,0.5]
4714 0.283540019247744 regenerating sc_R1/E1 Pericentral LSEC (0.2,0.3]
4715 0.504301908842047 regenerating sc_R1/E1 Pericentral LSEC (0.5,0.6]
4716 0.956821936634464 regenerating sc_R1/E1 Pericentral LSEC (0.9,1]
4717 0.232698056256677 regenerating sc_R1/E1 Periportal LSEC (0.2,0.3]
4718 0.202701982631346 regenerating sc_R1/E1 Midzonal LSEC (0.2,0.3]
4719 0.147993730273908 regenerating sc_R1/E1 Midzonal LSEC (0.1,0.2]
4720 0.438642764378754 regenerating sc_R1/E1 Midzonal LSEC (0.4,0.5]
4721 0.308082352197775 regenerating sc_R1/E1 Midzonal LSEC (0.3,0.4]
4722 0.0553761948155326 regenerating sc_R1/E1 Midzonal LSEC (-0.00099,0.1]
4723 0.118190672468683 regenerating sc_R1/E1 Periportal LSEC (0.1,0.2]
4724 0.37337329835342 regenerating sc_R1/E1 Midzonal LSEC (0.3,0.4]
4725 0.147727772139427 regenerating sc_R1/E1 Periportal LSEC (0.1,0.2]
4726 0.264214765370999 regenerating sc_R1/E1 Midzonal LSEC (0.2,0.3]
4727 0.0607567790014206 regenerating sc_R1/E1 Periportal LSEC (-0.00099,0.1]
4728 0.0204381154072926 regenerating sc_R1/E1 Periportal LSEC (-0.00099,0.1]
4729 0.156925304727126 regenerating sc_R1/E1 Periportal LSEC (0.1,0.2]
4730 0.315065363557106 regenerating sc_R1/E1 Midzonal LSEC (0.3,0.4]
4731 0.0126997294094774 regenerating sc_R1/E1 Periportal LSEC (-0.00099,0.1]
4732 0.231640596933041 regenerating sc_R1/E1 Midzonal LSEC (0.2,0.3]
4733 0.211420870437586 regenerating sc_R1/E1 Midzonal LSEC (0.2,0.3]
4734 0.484185860336136 regenerating sc_R1/E1 Periportal LSEC (0.4,0.5]
4735 0.19740156651192 regenerating sc_R1/E1 Midzonal LSEC (0.1,0.2]
4736 0.145861025046954 regenerating sc_R1/E1 Periportal LSEC (0.1,0.2]
4737 0.0985551983036886 regenerating sc_R1/E1 Periportal LSEC (-0.00099,0.1]
4738 0.14957576372019 regenerating sc_R1/E1 Midzonal LSEC (0.1,0.2]
4739 0.243477208175091 regenerating sc_R1/E1 Midzonal LSEC (0.2,0.3]
4740 0.031354350269932 regenerating sc_R1/E1 Periportal LSEC (-0.00099,0.1]
4741 0.247559545754874 regenerating sc_R1/E1 Midzonal LSEC (0.2,0.3]
4742 0.106546194117041 regenerating sc_R1/E1 Periportal LSEC (0.1,0.2]
4743 0.181559122567652 regenerating sc_R1/E1 Periportal LSEC (0.1,0.2]
4744 0.0926784715445197 regenerating sc_R1/E1 Periportal LSEC (-0.00099,0.1]
4745 0.383320267995557 regenerating sc_R1/E1 Periportal LSEC (0.3,0.4]
4746 0.224620690639919 regenerating sc_R1/E1 Midzonal LSEC (0.2,0.3]
4747 0.0205518981374688 regenerating sc_R1/E1 Periportal LSEC (-0.00099,0.1]
4748 0.139151081585951 regenerating sc_R1/E1 Periportal LSEC (0.1,0.2]
4749 0.107750633113934 regenerating sc_R1/E1 Midzonal LSEC (0.1,0.2]
4750 0.0640091896839785 regenerating sc_R1/E1 Periportal LSEC (-0.00099,0.1]
4751 0.00606529249535128 regenerating sc_R1/E1 Periportal LSEC (-0.00099,0.1]
4752 0.255500970326167 regenerating sc_R1/E1 Midzonal LSEC (0.2,0.3]
4753 0.080868842522531 regenerating sc_R1/E1 Periportal LSEC (-0.00099,0.1]
4754 0.00608507423038223 regenerating sc_R1/E1 Periportal LSEC (-0.00099,0.1]
4755 0.0977243404337136 regenerating sc_R1/E1 Periportal LSEC (-0.00099,0.1]
4756 0.0255979367922614 regenerating sc_R1/E1 Periportal LSEC (-0.00099,0.1]
4757 0.0595807000240233 regenerating sc_R1/E1 Periportal LSEC (-0.00099,0.1]
4758 0.149200413066095 regenerating sc_R1/E1 Periportal LSEC (0.1,0.2]
4759 0.134244523341955 regenerating sc_R1/E1 Periportal LSEC (0.1,0.2]
4760 0.446292147775622 regenerating sc_R1/E1 Midzonal LSEC (0.4,0.5]
4761 0.0197460118299511 regenerating sc_R1/E1 Periportal LSEC (-0.00099,0.1]
4762 0.42394264735508 regenerating sc_R1/E1 Periportal LSEC (0.4,0.5]
4763 0.140040157436453 regenerating sc_R1/E1 Periportal LSEC (0.1,0.2]
4764 0.201675989754156 regenerating sc_R1/E1 Periportal LSEC (0.2,0.3]
4765 0.0240670898086851 regenerating sc_R1/E1 Periportal LSEC (-0.00099,0.1]
4766 0.25941646930587 regenerating sc_R1/E1 Periportal LSEC (0.2,0.3]
4767 0.463494223747619 regenerating sc_R1/E1 Midzonal LSEC (0.4,0.5]
4768 0.124134671830745 regenerating sc_R1/E1 Midzonal LSEC (0.1,0.2]
4769 0.065259113669619 regenerating sc_R1/E1 Periportal LSEC (-0.00099,0.1]
4770 0.295774329414073 regenerating sc_R1/E1 Midzonal LSEC (0.2,0.3]
4771 0.142604327704842 regenerating sc_R1/E1 Periportal LSEC (0.1,0.2]
4772 0.0546363864539503 regenerating sc_R1/E1 Periportal LSEC (-0.00099,0.1]
4773 0.0624700369604887 regenerating sc_R1/E1 Periportal LSEC (-0.00099,0.1]
4774 0.287802794184733 regenerating sc_R1/E1 Periportal LSEC (0.2,0.3]
4775 0.181719326364695 regenerating sc_R1/E1 Midzonal LSEC (0.1,0.2]
4776 0.108776103943665 regenerating sc_R1/E1 Midzonal LSEC (0.1,0.2]
4777 0.131672161441528 regenerating sc_R1/E1 Periportal LSEC (0.1,0.2]
4778 0.00945096131783399 regenerating sc_R1/E1 Periportal LSEC (-0.00099,0.1]
4779 0.0149799940761056 regenerating sc_R1/E1 Periportal LSEC (-0.00099,0.1]
4780 0.0456364929345126 regenerating sc_R1/E1 Periportal LSEC (-0.00099,0.1]
4781 0.0863777864544083 regenerating sc_R1/E1 Midzonal LSEC (-0.00099,0.1]
4782 0.0828045470020801 regenerating sc_R1/E1 Periportal LSEC (-0.00099,0.1]
4783 0.177693109090835 regenerating sc_R1/E1 Periportal LSEC (0.1,0.2]
4784 0.406554126562587 regenerating sc_R1/E1 Midzonal LSEC (0.4,0.5]
4785 0.0479546194561207 regenerating sc_R1/E1 Periportal LSEC (-0.00099,0.1]
4786 0.192519772070647 regenerating sc_R1/E1 Midzonal LSEC (0.1,0.2]
4787 0.144521282592198 regenerating sc_R1/E1 Periportal LSEC (0.1,0.2]
4788 0.0540883691299253 regenerating sc_R1/E1 Midzonal LSEC (-0.00099,0.1]
4789 0.190132671459748 regenerating sc_R1/E1 Midzonal LSEC (0.1,0.2]
4790 0.0841306871046776 regenerating sc_R1/E1 Periportal LSEC (-0.00099,0.1]
4791 0.877552369505045 regenerating sc_R1/E1 Pericentral LSEC (0.8,0.9]
4792 0.772860824858362 regenerating sc_R1/E1 Pericentral LSEC (0.7,0.8]
4793 0.471016651057135 regenerating sc_R1/E1 Pericentral LSEC (0.4,0.5]
4794 0.716675545281269 regenerating sc_R1/E1 Pericentral LSEC (0.7,0.8]
4795 0.819156448122789 regenerating sc_R1/E1 Pericentral LSEC (0.8,0.9]
4796 0.904509926088514 regenerating sc_R1/E1 Pericentral LSEC (0.9,1]
4797 0.303956121798372 regenerating sc_R1/E1 Pericentral LSEC (0.3,0.4]
4798 0.952848240456501 regenerating sc_R1/E1 Pericentral LSEC (0.9,1]
4799 0.890587807722874 regenerating sc_R1/E1 Pericentral LSEC (0.8,0.9]
4800 0.679815723611712 regenerating sc_R1/E1 Pericentral LSEC (0.6,0.7]
4801 0.359436772333178 regenerating sc_R1/E1 Pericentral LSEC (0.3,0.4]
4802 0.657243810057271 regenerating sc_R1/E1 Pericentral LSEC (0.6,0.7]
4803 0.703245250344717 regenerating sc_R1/E1 Pericentral LSEC (0.7,0.8]
4804 0.9581991654858 regenerating sc_R1/E1 Pericentral LSEC (0.9,1]
4805 0.852363025003363 regenerating sc_R1/E1 Pericentral LSEC (0.8,0.9]
4806 0.718040650910905 regenerating sc_R1/E1 Pericentral LSEC (0.7,0.8]
4807 0.616245346460868 regenerating sc_R1/E1 Pericentral LSEC (0.6,0.7]
4808 0.805438631975528 regenerating sc_R1/E1 Pericentral LSEC (0.8,0.9]
4809 0.741904279192924 regenerating sc_R1/E1 Pericentral LSEC (0.7,0.8]
4810 0.964674835335801 regenerating sc_R1/E1 Pericentral LSEC (0.9,1]
4811 0.666224242746835 regenerating sc_R1/E1 Pericentral LSEC (0.6,0.7]
4812 0.617318310529765 regenerating sc_R1/E1 Pericentral LSEC (0.6,0.7]
4813 0.674929845083951 regenerating sc_R1/E1 Pericentral LSEC (0.6,0.7]
4814 0.76792921601486 regenerating sc_R1/E1 Pericentral LSEC (0.7,0.8]
4815 0.836982703987487 regenerating sc_R1/E1 Pericentral LSEC (0.8,0.9]
4816 0.824013212962156 regenerating sc_R1/E1 Pericentral LSEC (0.8,0.9]
4817 0.76229927712513 regenerating sc_R1/E1 Pericentral LSEC (0.7,0.8]
4818 0.710647654913504 regenerating sc_R1/E1 Pericentral LSEC (0.7,0.8]
4819 0.632059010396944 regenerating sc_R1/E1 Pericentral LSEC (0.6,0.7]
4820 0.906006281003707 regenerating sc_R1/E1 Pericentral LSEC (0.9,1]
4821 0.937915264789585 regenerating sc_R1/E1 Pericentral LSEC (0.9,1]
4822 0.259841696313353 regenerating sc_R1/E1 Pericentral LSEC (0.2,0.3]
4823 0.889617144452082 regenerating sc_R1/E1 Pericentral LSEC (0.8,0.9]
4824 0.96152042604998 regenerating sc_R1/E1 Pericentral LSEC (0.9,1]
4825 0.863030710547716 regenerating sc_R1/E1 Pericentral LSEC (0.8,0.9]
4826 0.81902207672775 regenerating sc_R1/E1 Pericentral LSEC (0.8,0.9]
4827 0.876722827828549 regenerating sc_R1/E1 Pericentral LSEC (0.8,0.9]
4828 0.976799723801418 regenerating sc_R1/E1 Pericentral LSEC (0.9,1]
4829 0.720490082426542 regenerating sc_R1/E1 Pericentral LSEC (0.7,0.8]
4830 0.780427810355444 regenerating sc_R1/E1 Pericentral LSEC (0.7,0.8]
4831 0.924756128595337 regenerating sc_R1/E1 Pericentral LSEC (0.9,1]
4832 0.702833430565893 regenerating sc_R1/E1 Pericentral LSEC (0.7,0.8]
4833 0.956960113540151 regenerating sc_R1/E1 Pericentral LSEC (0.9,1]
4834 0.453754770869218 regenerating sc_R1/E1 Pericentral LSEC (0.4,0.5]
4835 0.968413965175192 regenerating sc_R1/E1 Pericentral LSEC (0.9,1]
4836 0.906670155019607 regenerating sc_R1/E1 Pericentral LSEC (0.9,1]
4837 0.912900336011455 regenerating sc_R1/E1 Pericentral LSEC (0.9,1]
4838 0.889940842745123 regenerating sc_R1/E1 Pericentral LSEC (0.8,0.9]
4839 0.731332939671304 regenerating sc_R1/E1 Pericentral LSEC (0.7,0.8]
4840 0.744348169176466 regenerating sc_R1/E1 Pericentral LSEC (0.7,0.8]
4841 0.708306805402949 regenerating sc_R1/E1 Pericentral LSEC (0.7,0.8]
4842 0.932038778640236 regenerating sc_R1/E1 Pericentral LSEC (0.9,1]
4843 0.65135910481422 regenerating sc_R1/E1 Pericentral LSEC (0.6,0.7]
4844 0.695349435110302 regenerating sc_R1/E1 Pericentral LSEC (0.6,0.7]
4845 0.916329043780791 regenerating sc_R1/E1 Pericentral LSEC (0.9,1]
4846 0.785062540247494 regenerating sc_R1/E1 Pericentral LSEC (0.7,0.8]
4847 0.821813018427335 regenerating sc_R1/E1 Pericentral LSEC (0.8,0.9]
4848 0.644309513006376 regenerating sc_R1/E1 Pericentral LSEC (0.6,0.7]
4849 0.599785544462863 regenerating sc_R1/E1 Pericentral LSEC (0.5,0.6]
4850 0.688096248012027 regenerating sc_R1/E1 Pericentral LSEC (0.6,0.7]
4851 0.829040137484367 regenerating sc_R1/E1 Pericentral LSEC (0.8,0.9]
4852 0.29774292095348 regenerating sc_R1/E1 Pericentral LSEC (0.2,0.3]
4853 0.403679978656832 regenerating sc_R1/E1 Pericentral LSEC (0.4,0.5]
4854 0.914018553861337 regenerating sc_R1/E1 Pericentral LSEC (0.9,1]
4855 0.726893306980558 regenerating sc_R1/E1 Pericentral LSEC (0.7,0.8]
4856 0.565396670937412 regenerating sc_R1/E1 Pericentral LSEC (0.5,0.6]
4857 0.584569504471206 regenerating sc_R1/E1 Pericentral LSEC (0.5,0.6]
4858 0.655581810393337 regenerating sc_R1/E1 Pericentral LSEC (0.6,0.7]
4859 0.89642162523058 regenerating sc_R1/E1 Pericentral LSEC (0.8,0.9]
4860 0.771744981007628 regenerating sc_R1/E1 Pericentral LSEC (0.7,0.8]
4861 0.828634765114182 regenerating sc_R1/E1 Pericentral LSEC (0.8,0.9]
4862 0.892439285468296 regenerating sc_R1/E1 Pericentral LSEC (0.8,0.9]
4863 0.857178891547596 regenerating sc_R1/E1 Pericentral LSEC (0.8,0.9]
4864 0.967709429751486 regenerating sc_R1/E1 Pericentral LSEC (0.9,1]
4865 0.947974321180015 regenerating sc_R1/E1 Pericentral LSEC (0.9,1]
4866 0.781380247778815 regenerating sc_R1/E1 Pericentral LSEC (0.7,0.8]
4867 0.776451975018114 regenerating sc_R1/E1 Pericentral LSEC (0.7,0.8]
4868 0.890065458106365 regenerating sc_R1/E1 Pericentral LSEC (0.8,0.9]
4869 0.724320469539279 regenerating sc_R1/E1 Pericentral LSEC (0.7,0.8]
4870 0.939783353680845 regenerating sc_R1/E1 Pericentral LSEC (0.9,1]
4871 0.708925826496028 regenerating sc_R1/E1 Pericentral LSEC (0.7,0.8]
4872 0.802658694043065 regenerating sc_R1/E1 Pericentral LSEC (0.8,0.9]
4873 0.839730421596644 regenerating sc_R1/E1 Pericentral LSEC (0.8,0.9]
4874 0.736388765672361 regenerating sc_R1/E1 Pericentral LSEC (0.7,0.8]
4875 0.929101415783386 regenerating sc_R1/E1 Pericentral LSEC (0.9,1]
4876 0.876204319955238 regenerating sc_R1/E1 Pericentral LSEC (0.8,0.9]
4877 0.635359963501215 regenerating sc_R1/E1 Pericentral LSEC (0.6,0.7]
4878 0.307962537845473 regenerating sc_R1/E1 Pericentral LSEC (0.3,0.4]
4879 0.819924858966222 regenerating sc_R1/E1 Pericentral LSEC (0.8,0.9]
4880 0.964933713631088 regenerating sc_R1/E1 Pericentral LSEC (0.9,1]
4881 0.746153686959896 regenerating sc_R1/E1 Pericentral LSEC (0.7,0.8]
4882 0.593030441355228 regenerating sc_R1/E1 Pericentral LSEC (0.5,0.6]
4883 0.931395942297638 regenerating sc_R1/E1 Pericentral LSEC (0.9,1]
4884 0.913512282068557 regenerating sc_R1/E1 Pericentral LSEC (0.9,1]
4885 0.975863840568622 regenerating sc_R1/E1 Pericentral LSEC (0.9,1]
4886 0.992378916335911 regenerating sc_R1/E1 Pericentral LSEC (0.9,1]
4887 0.319365755828205 regenerating sc_R1/E1 Pericentral LSEC (0.3,0.4]
4888 0.92542378946325 regenerating sc_R1/E1 Pericentral LSEC (0.9,1]
4889 0.0674078072078328 embolised sc_R1/E1 Periportal LSEC (-0.00099,0.1]
4890 0.396700305376216 embolised sc_R1/E1 Periportal LSEC (0.3,0.4]
4891 0.209953685347358 embolised sc_R1/E1 Midzonal LSEC (0.2,0.3]
4892 0.0167977339044013 embolised sc_R1/E1 Periportal LSEC (-0.00099,0.1]
4893 0.0943135187355817 embolised sc_R1/E1 Periportal LSEC (-0.00099,0.1]
4894 0.678378072139783 embolised sc_R1/E1 Pericentral LSEC (0.6,0.7]
4895 0.228389167441015 embolised sc_R1/E1 Midzonal LSEC (0.2,0.3]
4896 0.130270036710659 embolised sc_R1/E1 Midzonal LSEC (0.1,0.2]
4897 0.0399889930378892 regenerating sc_R1/E1 Periportal LSEC (-0.00099,0.1]
4898 0.152286752654383 regenerating sc_R1/E1 Periportal LSEC (0.1,0.2]
4899 0.351145387682981 regenerating sc_R1/E1 Periportal LSEC (0.3,0.4]
4900 0.244118016911747 regenerating sc_R1/E1 Midzonal LSEC (0.2,0.3]
