# Supplementary material for: Cell atlas of the regenerating human liver after portal vein embolization
Source: Nat Commun. 2024 Jul 11;15:5827. doi: 10.1038/s41467-024-49236-7 (PMC11239663; doi:10.1038/s41467-024-49236-7)
Supplement: Supplementary file 17 — Source Data [file 41467_2024_49236_MOESM17_ESM.zip › fig_data/fig5d_extdatafig12c.txt]

Var2 Var1 Freq Donor Condition
1 sc_E1 activated DCs 0.181818181818182 DD1 embolized
2 sc_E1 B cells 0.545454545454546 DD1 embolized
3 sc_E1 CD8 ab-T cells 1 0.545454545454546 DD1 embolized
4 sc_E1 CD8 ab-T cells 2 0.272727272727273 DD1 embolized
5 sc_E1 cDC1 4 DD1 embolized
6 sc_E1 cDC2 32.6363636363636 DD1 embolized
7 sc_E1 Dividing cDCs 2.45454545454545 DD1 embolized
8 sc_E1 Dividing T/NK cells 1.36363636363636 DD1 embolized
9 sc_E1 gd-T cells 0.545454545454546 DD1 embolized
10 sc_E1 IgA+ Plasma cells 1.72727272727273 DD1 embolized
11 sc_E1 IgG+ Plasma cells 1.36363636363636 DD1 embolized
12 sc_E1 ILC3 0.181818181818182 DD1 embolized
13 sc_E1 Infiltrating NK cells 0.545454545454546 DD1 embolized
14 sc_E1 Kupffer cells 2.36363636363636 DD1 embolized
15 sc_E1 Kupffer cells (SUCNR1+) 3.09090909090909 DD1 embolized
16 sc_E1 Macrophages 9.72727272727273 DD1 embolized
17 sc_E1 Macrophages (HES4+) 15.0909090909091 DD1 embolized
18 sc_E1 MAIT cells 1 0.272727272727273 DD1 embolized
19 sc_E1 MAIT cells 2 0.636363636363636 DD1 embolized
20 sc_E1 Monocytes (IGSF21+ GPR34+) 2.90909090909091 DD1 embolized
21 sc_E1 Monocytes (secretory) 0.363636363636364 DD1 embolized
22 sc_E1 Monocytes (TREM2+ CD9+) 9.18181818181818 DD1 embolized
23 sc_E1 Naive CD4+ T cells 1.90909090909091 DD1 embolized
24 sc_E1 NK cells 1 0.818181818181818 DD1 embolized
25 sc_E1 NK cells 2 0.363636363636364 DD1 embolized
26 sc_E1 NK cells 3 0.909090909090909 DD1 embolized
27 sc_E1 pDCs 5 DD1 embolized
28 sc_E1 Treg 0.181818181818182 DD1 embolized
29 sc_E1 TRM cells 0.818181818181818 DD1 embolized
30 sc_E2 activated DCs 0.239808153477218 DD2 embolized
31 sc_E2 B cells 0.359712230215827 DD2 embolized
32 sc_E2 CD8 ab-T cells 1 0 DD2 embolized
33 sc_E2 CD8 ab-T cells 2 0 DD2 embolized
34 sc_E2 cDC1 2.03836930455636 DD2 embolized
35 sc_E2 cDC2 10.3117505995204 DD2 embolized
36 sc_E2 Dividing cDCs 1.2589928057554 DD2 embolized
37 sc_E2 Dividing T/NK cells 0.779376498800959 DD2 embolized
38 sc_E2 gd-T cells 0.0599520383693046 DD2 embolized
39 sc_E2 IgA+ Plasma cells 1.85851318944844 DD2 embolized
40 sc_E2 IgG+ Plasma cells 0.839328537170264 DD2 embolized
41 sc_E2 ILC3 0 DD2 embolized
42 sc_E2 Infiltrating NK cells 0 DD2 embolized
43 sc_E2 Kupffer cells 42.7458033573142 DD2 embolized
44 sc_E2 Kupffer cells (SUCNR1+) 0.599520383693046 DD2 embolized
45 sc_E2 Macrophages 2.21822541966427 DD2 embolized
46 sc_E2 Macrophages (HES4+) 7.43405275779376 DD2 embolized
47 sc_E2 MAIT cells 1 0.0599520383693046 DD2 embolized
48 sc_E2 MAIT cells 2 0 DD2 embolized
49 sc_E2 Monocytes (IGSF21+ GPR34+) 24.220623501199 DD2 embolized
50 sc_E2 Monocytes (secretory) 0 DD2 embolized
51 sc_E2 Monocytes (TREM2+ CD9+) 4.37649880095923 DD2 embolized
52 sc_E2 Naive CD4+ T cells 0.0599520383693046 DD2 embolized
53 sc_E2 NK cells 1 0.0599520383693046 DD2 embolized
54 sc_E2 NK cells 2 0.0599520383693046 DD2 embolized
55 sc_E2 NK cells 3 0.0599520383693046 DD2 embolized
56 sc_E2 pDCs 0.299760191846523 DD2 embolized
57 sc_E2 Treg 0.0599520383693046 DD2 embolized
58 sc_E2 TRM cells 0 DD2 embolized
59 sc_E3 activated DCs 0.564971751412429 DD3 embolized
60 sc_E3 B cells 3.79338175948345 DD3 embolized
61 sc_E3 CD8 ab-T cells 1 1.77562550443906 DD3 embolized
62 sc_E3 CD8 ab-T cells 2 0 DD3 embolized
63 sc_E3 cDC1 2.42130750605327 DD3 embolized
64 sc_E3 cDC2 3.71267150928168 DD3 embolized
65 sc_E3 Dividing cDCs 0.645682001614205 DD3 embolized
66 sc_E3 Dividing T/NK cells 3.6319612590799 DD3 embolized
67 sc_E3 gd-T cells 0.807102502017756 DD3 embolized
68 sc_E3 IgA+ Plasma cells 2.50201775625504 DD3 embolized
69 sc_E3 IgG+ Plasma cells 1.93704600484262 DD3 embolized
70 sc_E3 ILC3 0.0807102502017756 DD3 embolized
71 sc_E3 Infiltrating NK cells 2.50201775625504 DD3 embolized
72 sc_E3 Kupffer cells 0.242130750605327 DD3 embolized
73 sc_E3 Kupffer cells (SUCNR1+) 9.68523002421307 DD3 embolized
74 sc_E3 Macrophages 7.10250201775626 DD3 embolized
75 sc_E3 Macrophages (HES4+) 2.09846650524617 DD3 embolized
76 sc_E3 MAIT cells 1 20.5811138014528 DD3 embolized
77 sc_E3 MAIT cells 2 3.71267150928168 DD3 embolized
78 sc_E3 Monocytes (IGSF21+ GPR34+) 2.42130750605327 DD3 embolized
79 sc_E3 Monocytes (secretory) 0.0807102502017756 DD3 embolized
80 sc_E3 Monocytes (TREM2+ CD9+) 0.807102502017756 DD3 embolized
81 sc_E3 Naive CD4+ T cells 2.01775625504439 DD3 embolized
82 sc_E3 NK cells 1 1.21065375302663 DD3 embolized
83 sc_E3 NK cells 2 19.1283292978208 DD3 embolized
84 sc_E3 NK cells 3 4.11622276029056 DD3 embolized
85 sc_E3 pDCs 0.322841000807102 DD3 embolized
86 sc_E3 Treg 0.564971751412429 DD3 embolized
87 sc_E3 TRM cells 1.53349475383374 DD3 embolized
88 sc_E5 activated DCs 0 DD5 embolized
89 sc_E5 B cells 0.58436815193572 DD5 embolized
90 sc_E5 CD8 ab-T cells 1 0 DD5 embolized
91 sc_E5 CD8 ab-T cells 2 0 DD5 embolized
92 sc_E5 cDC1 3.21402483564646 DD5 embolized
93 sc_E5 cDC2 24.7626004382761 DD5 embolized
94 sc_E5 Dividing cDCs 2.9218407596786 DD5 embolized
95 sc_E5 Dividing T/NK cells 3.14097881665449 DD5 embolized
96 sc_E5 gd-T cells 0 DD5 embolized
97 sc_E5 IgA+ Plasma cells 1.16873630387144 DD5 embolized
98 sc_E5 IgG+ Plasma cells 0.803506208911614 DD5 embolized
99 sc_E5 ILC3 0 DD5 embolized
100 sc_E5 Infiltrating NK cells 0.14609203798393 DD5 embolized
101 sc_E5 Kupffer cells 34.4046749452155 DD5 embolized
102 sc_E5 Kupffer cells (SUCNR1+) 1.4609203798393 DD5 embolized
103 sc_E5 Macrophages 1.97224251278305 DD5 embolized
104 sc_E5 Macrophages (HES4+) 5.98977355734112 DD5 embolized
105 sc_E5 MAIT cells 1 0 DD5 embolized
106 sc_E5 MAIT cells 2 0 DD5 embolized
107 sc_E5 Monocytes (IGSF21+ GPR34+) 11.6873630387144 DD5 embolized
108 sc_E5 Monocytes (secretory) 0.657414170927684 DD5 embolized
109 sc_E5 Monocytes (TREM2+ CD9+) 5.04017531044558 DD5 embolized
110 sc_E5 Naive CD4+ T cells 0 DD5 embolized
111 sc_E5 NK cells 1 0.219138056975895 DD5 embolized
112 sc_E5 NK cells 2 0.0730460189919649 DD5 embolized
113 sc_E5 NK cells 3 0.0730460189919649 DD5 embolized
114 sc_E5 pDCs 1.31482834185537 DD5 embolized
115 sc_E5 Treg 0.0730460189919649 DD5 embolized
116 sc_E5 TRM cells 0.29218407596786 DD5 embolized
117 sc_E6 activated DCs 0.329380764163373 DD6 embolized
118 sc_E6 B cells 0.329380764163373 DD6 embolized
119 sc_E6 CD8 ab-T cells 1 0.131752305665349 DD6 embolized
120 sc_E6 CD8 ab-T cells 2 0.263504611330698 DD6 embolized
121 sc_E6 cDC1 3.3596837944664 DD6 embolized
122 sc_E6 cDC2 24.901185770751 DD6 embolized
123 sc_E6 Dividing cDCs 0.72463768115942 DD6 embolized
124 sc_E6 Dividing T/NK cells 0.988142292490119 DD6 embolized
125 sc_E6 gd-T cells 0.0658761528326746 DD6 embolized
126 sc_E6 IgA+ Plasma cells 1.97628458498024 DD6 embolized
127 sc_E6 IgG+ Plasma cells 1.84453227931489 DD6 embolized
128 sc_E6 ILC3 0.0658761528326746 DD6 embolized
129 sc_E6 Infiltrating NK cells 0.131752305665349 DD6 embolized
130 sc_E6 Kupffer cells 0.790513833992095 DD6 embolized
131 sc_E6 Kupffer cells (SUCNR1+) 18.6429512516469 DD6 embolized
132 sc_E6 Macrophages 9.48616600790514 DD6 embolized
133 sc_E6 Macrophages (HES4+) 11.0671936758893 DD6 embolized
134 sc_E6 MAIT cells 1 0.131752305665349 DD6 embolized
135 sc_E6 MAIT cells 2 0.395256916996047 DD6 embolized
136 sc_E6 Monocytes (IGSF21+ GPR34+) 1.91040843214756 DD6 embolized
137 sc_E6 Monocytes (secretory) 1.11989459815547 DD6 embolized
138 sc_E6 Monocytes (TREM2+ CD9+) 8.23451910408432 DD6 embolized
139 sc_E6 Naive CD4+ T cells 0.395256916996047 DD6 embolized
140 sc_E6 NK cells 1 0.592885375494071 DD6 embolized
141 sc_E6 NK cells 2 0.0658761528326746 DD6 embolized
142 sc_E6 NK cells 3 0.395256916996047 DD6 embolized
143 sc_E6 pDCs 10.737812911726 DD6 embolized
144 sc_E6 Treg 0.131752305665349 DD6 embolized
145 sc_E6 TRM cells 0.790513833992095 DD6 embolized
146 sc_E7 activated DCs 0.327408793264733 DD7 embolized
147 sc_E7 B cells 1.87090739008419 DD7 embolized
148 sc_E7 CD8 ab-T cells 1 2.38540692235734 DD7 embolized
149 sc_E7 CD8 ab-T cells 2 2.10477081384471 DD7 embolized
150 sc_E7 cDC1 1.40318054256314 DD7 embolized
151 sc_E7 cDC2 18.755846585594 DD7 embolized
152 sc_E7 Dividing cDCs 0.654817586529467 DD7 embolized
153 sc_E7 Dividing T/NK cells 0.888681010289991 DD7 embolized
154 sc_E7 gd-T cells 1.30963517305893 DD7 embolized
155 sc_E7 IgA+ Plasma cells 3.13376987839102 DD7 embolized
156 sc_E7 IgG+ Plasma cells 2.05799812909261 DD7 embolized
157 sc_E7 ILC3 0.327408793264733 DD7 embolized
158 sc_E7 Infiltrating NK cells 0.841908325537886 DD7 embolized
159 sc_E7 Kupffer cells 0.187090739008419 DD7 embolized
160 sc_E7 Kupffer cells (SUCNR1+) 7.67072029934518 DD7 embolized
161 sc_E7 Macrophages 15.7156220767072 DD7 embolized
162 sc_E7 Macrophages (HES4+) 6.8288119738073 DD7 embolized
163 sc_E7 MAIT cells 1 0.420954162768943 DD7 embolized
164 sc_E7 MAIT cells 2 2.57249766136576 DD7 embolized
165 sc_E7 Monocytes (IGSF21+ GPR34+) 1.07577174929841 DD7 embolized
166 sc_E7 Monocytes (secretory) 0.935453695042095 DD7 embolized
167 sc_E7 Monocytes (TREM2+ CD9+) 11.2254443405051 DD7 embolized
168 sc_E7 Naive CD4+ T cells 1.16931711880262 DD7 embolized
169 sc_E7 NK cells 1 3.41440598690365 DD7 embolized
170 sc_E7 NK cells 2 0.140318054256314 DD7 embolized
171 sc_E7 NK cells 3 2.33863423760524 DD7 embolized
172 sc_E7 pDCs 2.75958840037418 DD7 embolized
173 sc_E7 Treg 0.327408793264733 DD7 embolized
174 sc_E7 TRM cells 7.15622076707203 DD7 embolized
175 sc_H1 activated DCs 0.33167495854063 HD1 healthy
176 sc_H1 B cells 1.54781647318961 HD1 healthy
177 sc_H1 CD8 ab-T cells 1 0.386954118297402 HD1 healthy
178 sc_H1 CD8 ab-T cells 2 0.386954118297402 HD1 healthy
179 sc_H1 cDC1 1.54781647318961 HD1 healthy
180 sc_H1 cDC2 26.9209508015478 HD1 healthy
181 sc_H1 Dividing cDCs 0.66334991708126 HD1 healthy
182 sc_H1 Dividing T/NK cells 1.71365395245992 HD1 healthy
183 sc_H1 gd-T cells 0.165837479270315 HD1 healthy
184 sc_H1 IgA+ Plasma cells 7.51796572692095 HD1 healthy
185 sc_H1 IgG+ Plasma cells 2.87451630735213 HD1 healthy
186 sc_H1 ILC3 0.0552791597567717 HD1 healthy
187 sc_H1 Infiltrating NK cells 1.21614151464898 HD1 healthy
188 sc_H1 Kupffer cells 19.1818684355998 HD1 healthy
189 sc_H1 Kupffer cells (SUCNR1+) 4.14593698175788 HD1 healthy
190 sc_H1 Macrophages 1.38197899391929 HD1 healthy
191 sc_H1 Macrophages (HES4+) 4.25649530127142 HD1 healthy
192 sc_H1 MAIT cells 1 2.70867882808181 HD1 healthy
193 sc_H1 MAIT cells 2 1.21614151464898 HD1 healthy
194 sc_H1 Monocytes (IGSF21+ GPR34+) 4.42233278054174 HD1 healthy
195 sc_H1 Monocytes (secretory) 3.48258706467662 HD1 healthy
196 sc_H1 Monocytes (TREM2+ CD9+) 3.26147042564953 HD1 healthy
197 sc_H1 Naive CD4+ T cells 2.1558872305141 HD1 healthy
198 sc_H1 NK cells 1 0.386954118297402 HD1 healthy
199 sc_H1 NK cells 2 3.26147042564953 HD1 healthy
200 sc_H1 NK cells 3 0.884466556108347 HD1 healthy
201 sc_H1 pDCs 3.20619126589276 HD1 healthy
202 sc_H1 Treg 0.110558319513543 HD1 healthy
203 sc_H1 TRM cells 0.608070757324489 HD1 healthy
204 sc_H2 activated DCs 0.50125313283208 HD2 healthy
205 sc_H2 B cells 1.75438596491228 HD2 healthy
206 sc_H2 CD8 ab-T cells 1 0.50125313283208 HD2 healthy
207 sc_H2 CD8 ab-T cells 2 0.37593984962406 HD2 healthy
208 sc_H2 cDC1 1.50375939849624 HD2 healthy
209 sc_H2 cDC2 19.7994987468672 HD2 healthy
210 sc_H2 Dividing cDCs 1.2531328320802 HD2 healthy
211 sc_H2 Dividing T/NK cells 1.37844611528822 HD2 healthy
212 sc_H2 gd-T cells 0.25062656641604 HD2 healthy
213 sc_H2 IgA+ Plasma cells 1.8796992481203 HD2 healthy
214 sc_H2 IgG+ Plasma cells 2.00501253132832 HD2 healthy
215 sc_H2 ILC3 0.37593984962406 HD2 healthy
216 sc_H2 Infiltrating NK cells 0.37593984962406 HD2 healthy
217 sc_H2 Kupffer cells 1.00250626566416 HD2 healthy
218 sc_H2 Kupffer cells (SUCNR1+) 17.7944862155388 HD2 healthy
219 sc_H2 Macrophages 6.14035087719298 HD2 healthy
220 sc_H2 Macrophages (HES4+) 10.5263157894737 HD2 healthy
221 sc_H2 MAIT cells 1 0.87719298245614 HD2 healthy
222 sc_H2 MAIT cells 2 5.0125313283208 HD2 healthy
223 sc_H2 Monocytes (IGSF21+ GPR34+) 0.6265664160401 HD2 healthy
224 sc_H2 Monocytes (secretory) 6.51629072681704 HD2 healthy
225 sc_H2 Monocytes (TREM2+ CD9+) 1.00250626566416 HD2 healthy
226 sc_H2 Naive CD4+ T cells 1.37844611528822 HD2 healthy
227 sc_H2 NK cells 1 0.25062656641604 HD2 healthy
228 sc_H2 NK cells 2 3.50877192982456 HD2 healthy
229 sc_H2 NK cells 3 1.8796992481203 HD2 healthy
230 sc_H2 pDCs 3.00751879699248 HD2 healthy
231 sc_H2 Treg 0.6265664160401 HD2 healthy
232 sc_H2 TRM cells 7.89473684210526 HD2 healthy
233 sc_H3 activated DCs 0.148478099480327 HD3 healthy
234 sc_H3 B cells 0.22271714922049 HD3 healthy
235 sc_H3 CD8 ab-T cells 1 0 HD3 healthy
236 sc_H3 CD8 ab-T cells 2 0 HD3 healthy
237 sc_H3 cDC1 0.44543429844098 HD3 healthy
238 sc_H3 cDC2 37.4907201187825 HD3 healthy
239 sc_H3 Dividing cDCs 0.44543429844098 HD3 healthy
240 sc_H3 Dividing T/NK cells 1.18782479584261 HD3 healthy
241 sc_H3 gd-T cells 0 HD3 healthy
242 sc_H3 IgA+ Plasma cells 2.74684484038604 HD3 healthy
243 sc_H3 IgG+ Plasma cells 1.11358574610245 HD3 healthy
244 sc_H3 ILC3 0.0742390497401633 HD3 healthy
245 sc_H3 Infiltrating NK cells 0.0742390497401633 HD3 healthy
246 sc_H3 Kupffer cells 38.9755011135858 HD3 healthy
247 sc_H3 Kupffer cells (SUCNR1+) 4.15738678544915 HD3 healthy
248 sc_H3 Macrophages 1.85597624350408 HD3 healthy
249 sc_H3 Macrophages (HES4+) 3.637713437268 HD3 healthy
250 sc_H3 MAIT cells 1 0 HD3 healthy
251 sc_H3 MAIT cells 2 0.296956198960653 HD3 healthy
252 sc_H3 Monocytes (IGSF21+ GPR34+) 2.15293244246474 HD3 healthy
253 sc_H3 Monocytes (secretory) 0.44543429844098 HD3 healthy
254 sc_H3 Monocytes (TREM2+ CD9+) 0.22271714922049 HD3 healthy
255 sc_H3 Naive CD4+ T cells 0.296956198960653 HD3 healthy
256 sc_H3 NK cells 1 0.742390497401633 HD3 healthy
257 sc_H3 NK cells 2 0.296956198960653 HD3 healthy
258 sc_H3 NK cells 3 0.296956198960653 HD3 healthy
259 sc_H3 pDCs 2.37564959168523 HD3 healthy
260 sc_H3 Treg 0 HD3 healthy
261 sc_H3 TRM cells 0.296956198960653 HD3 healthy
262 sc_R1 activated DCs 0.191570881226054 DD1 regenerating
263 sc_R1 B cells 2.96934865900383 DD1 regenerating
264 sc_R1 CD8 ab-T cells 1 9.77011494252874 DD1 regenerating
265 sc_R1 CD8 ab-T cells 2 0.0957854406130268 DD1 regenerating
266 sc_R1 cDC1 1.91570881226054 DD1 regenerating
267 sc_R1 cDC2 8.9080459770115 DD1 regenerating
268 sc_R1 Dividing cDCs 0.574712643678161 DD1 regenerating
269 sc_R1 Dividing T/NK cells 1.34099616858238 DD1 regenerating
270 sc_R1 gd-T cells 3.63984674329502 DD1 regenerating
271 sc_R1 IgA+ Plasma cells 1.14942528735632 DD1 regenerating
272 sc_R1 IgG+ Plasma cells 1.53256704980843 DD1 regenerating
273 sc_R1 ILC3 0 DD1 regenerating
274 sc_R1 Infiltrating NK cells 2.29885057471264 DD1 regenerating
275 sc_R1 Kupffer cells 7.37547892720306 DD1 regenerating
276 sc_R1 Kupffer cells (SUCNR1+) 1.72413793103448 DD1 regenerating
277 sc_R1 Macrophages 4.98084291187739 DD1 regenerating
278 sc_R1 Macrophages (HES4+) 5.65134099616858 DD1 regenerating
279 sc_R1 MAIT cells 1 1.34099616858238 DD1 regenerating
280 sc_R1 MAIT cells 2 0.191570881226054 DD1 regenerating
281 sc_R1 Monocytes (IGSF21+ GPR34+) 5.07662835249042 DD1 regenerating
282 sc_R1 Monocytes (secretory) 0.28735632183908 DD1 regenerating
283 sc_R1 Monocytes (TREM2+ CD9+) 2.96934865900383 DD1 regenerating
284 sc_R1 Naive CD4+ T cells 3.44827586206897 DD1 regenerating
285 sc_R1 NK cells 1 17.1455938697318 DD1 regenerating
286 sc_R1 NK cells 2 4.40613026819923 DD1 regenerating
287 sc_R1 NK cells 3 7.66283524904215 DD1 regenerating
288 sc_R1 pDCs 1.0536398467433 DD1 regenerating
289 sc_R1 Treg 0.478927203065134 DD1 regenerating
290 sc_R1 TRM cells 1.81992337164751 DD1 regenerating
291 sc_R2 activated DCs 0.1185536455246 DD2 regenerating
292 sc_R2 B cells 0.0592768227622999 DD2 regenerating
293 sc_R2 CD8 ab-T cells 1 0.2371072910492 DD2 regenerating
294 sc_R2 CD8 ab-T cells 2 0.1185536455246 DD2 regenerating
295 sc_R2 cDC1 1.0669828097214 DD2 regenerating
296 sc_R2 cDC2 9.89922940130409 DD2 regenerating
297 sc_R2 Dividing cDCs 1.3633669235329 DD2 regenerating
298 sc_R2 Dividing T/NK cells 0.889152341434499 DD2 regenerating
299 sc_R2 gd-T cells 0 DD2 regenerating
300 sc_R2 IgA+ Plasma cells 1.0669828097214 DD2 regenerating
301 sc_R2 IgG+ Plasma cells 0.592768227622999 DD2 regenerating
302 sc_R2 ILC3 0.1185536455246 DD2 regenerating
303 sc_R2 Infiltrating NK cells 0 DD2 regenerating
304 sc_R2 Kupffer cells 28.3343212803794 DD2 regenerating
305 sc_R2 Kupffer cells (SUCNR1+) 2.8452874925904 DD2 regenerating
306 sc_R2 Macrophages 3.4973325429757 DD2 regenerating
307 sc_R2 Macrophages (HES4+) 12.1517486662715 DD2 regenerating
308 sc_R2 MAIT cells 1 0.0592768227622999 DD2 regenerating
309 sc_R2 MAIT cells 2 0.592768227622999 DD2 regenerating
310 sc_R2 Monocytes (IGSF21+ GPR34+) 20.2726733847066 DD2 regenerating
311 sc_R2 Monocytes (secretory) 0.533491404860699 DD2 regenerating
312 sc_R2 Monocytes (TREM2+ CD9+) 14.0486069946651 DD2 regenerating
313 sc_R2 Naive CD4+ T cells 0.533491404860699 DD2 regenerating
314 sc_R2 NK cells 1 0.1778304682869 DD2 regenerating
315 sc_R2 NK cells 2 0.652045050385299 DD2 regenerating
316 sc_R2 NK cells 3 0.1778304682869 DD2 regenerating
317 sc_R2 pDCs 0.1778304682869 DD2 regenerating
318 sc_R2 Treg 0.0592768227622999 DD2 regenerating
319 sc_R2 TRM cells 0.3556609365738 DD2 regenerating
320 sc_R3 activated DCs 0.263852242744063 DD3 regenerating
321 sc_R3 B cells 0.263852242744063 DD3 regenerating
322 sc_R3 CD8 ab-T cells 1 0.659630606860158 DD3 regenerating
323 sc_R3 CD8 ab-T cells 2 1.45118733509235 DD3 regenerating
324 sc_R3 cDC1 0.395778364116095 DD3 regenerating
325 sc_R3 cDC2 15.8311345646438 DD3 regenerating
326 sc_R3 Dividing cDCs 0.659630606860158 DD3 regenerating
327 sc_R3 Dividing T/NK cells 1.05540897097625 DD3 regenerating
328 sc_R3 gd-T cells 0 DD3 regenerating
329 sc_R3 IgA+ Plasma cells 1.58311345646438 DD3 regenerating
330 sc_R3 IgG+ Plasma cells 0.923482849604222 DD3 regenerating
331 sc_R3 ILC3 0 DD3 regenerating
332 sc_R3 Infiltrating NK cells 0.395778364116095 DD3 regenerating
333 sc_R3 Kupffer cells 1.58311345646438 DD3 regenerating
334 sc_R3 Kupffer cells (SUCNR1+) 3.03430079155673 DD3 regenerating
335 sc_R3 Macrophages 23.2189973614776 DD3 regenerating
336 sc_R3 Macrophages (HES4+) 8.44327176781003 DD3 regenerating
337 sc_R3 MAIT cells 1 2.11081794195251 DD3 regenerating
338 sc_R3 MAIT cells 2 14.3799472295515 DD3 regenerating
339 sc_R3 Monocytes (IGSF21+ GPR34+) 1.45118733509235 DD3 regenerating
340 sc_R3 Monocytes (secretory) 0.131926121372032 DD3 regenerating
341 sc_R3 Monocytes (TREM2+ CD9+) 12.401055408971 DD3 regenerating
342 sc_R3 Naive CD4+ T cells 0.659630606860158 DD3 regenerating
343 sc_R3 NK cells 1 0 DD3 regenerating
344 sc_R3 NK cells 2 4.48548812664908 DD3 regenerating
345 sc_R3 NK cells 3 1.84696569920844 DD3 regenerating
346 sc_R3 pDCs 0.131926121372032 DD3 regenerating
347 sc_R3 Treg 0.659630606860158 DD3 regenerating
348 sc_R3 TRM cells 1.97889182058048 DD3 regenerating
349 sc_R5 activated DCs 0.098135426889107 DD5 regenerating
350 sc_R5 B cells 1.12855740922473 DD5 regenerating
351 sc_R5 CD8 ab-T cells 1 3.23846908734053 DD5 regenerating
352 sc_R5 CD8 ab-T cells 2 0.932286555446516 DD5 regenerating
353 sc_R5 cDC1 2.60058881256133 DD5 regenerating
354 sc_R5 cDC2 7.36015701668302 DD5 regenerating
355 sc_R5 Dividing cDCs 1.27576054955839 DD5 regenerating
356 sc_R5 Dividing T/NK cells 4.41609421000981 DD5 regenerating
357 sc_R5 gd-T cells 1.91364082433759 DD5 regenerating
358 sc_R5 IgA+ Plasma cells 0.539744847890088 DD5 regenerating
359 sc_R5 IgG+ Plasma cells 0.490677134445535 DD5 regenerating
360 sc_R5 ILC3 0.245338567222767 DD5 regenerating
361 sc_R5 Infiltrating NK cells 2.94406280667321 DD5 regenerating
362 sc_R5 Kupffer cells 19.0873405299313 DD5 regenerating
363 sc_R5 Kupffer cells (SUCNR1+) 1.71736997055937 DD5 regenerating
364 sc_R5 Macrophages 0.785083415112856 DD5 regenerating
365 sc_R5 Macrophages (HES4+) 2.8459273797841 DD5 regenerating
366 sc_R5 MAIT cells 1 1.76643768400393 DD5 regenerating
367 sc_R5 MAIT cells 2 4.90677134445535 DD5 regenerating
368 sc_R5 Monocytes (IGSF21+ GPR34+) 13.8370951913641 DD5 regenerating
369 sc_R5 Monocytes (secretory) 2.15897939156035 DD5 regenerating
370 sc_R5 Monocytes (TREM2+ CD9+) 4.31795878312071 DD5 regenerating
371 sc_R5 Naive CD4+ T cells 1.27576054955839 DD5 regenerating
372 sc_R5 NK cells 1 9.61727183513248 DD5 regenerating
373 sc_R5 NK cells 2 2.45338567222767 DD5 regenerating
374 sc_R5 NK cells 3 2.89499509322866 DD5 regenerating
375 sc_R5 pDCs 0.785083415112856 DD5 regenerating
376 sc_R5 Treg 0.441609421000981 DD5 regenerating
377 sc_R5 TRM cells 3.92541707556428 DD5 regenerating
378 sc_R6 activated DCs 0.193174500965873 DD6 regenerating
379 sc_R6 B cells 2.38248551191243 DD6 regenerating
380 sc_R6 CD8 ab-T cells 1 4.12105602060528 DD6 regenerating
381 sc_R6 CD8 ab-T cells 2 2.76883451384417 DD6 regenerating
382 sc_R6 cDC1 1.35222150676111 DD6 regenerating
383 sc_R6 cDC2 10.560206052801 DD6 regenerating
384 sc_R6 Dividing cDCs 0.643915003219575 DD6 regenerating
385 sc_R6 Dividing T/NK cells 1.48100450740502 DD6 regenerating
386 sc_R6 gd-T cells 3.09079201545396 DD6 regenerating
387 sc_R6 IgA+ Plasma cells 0.901481004507405 DD6 regenerating
388 sc_R6 IgG+ Plasma cells 0.77269800386349 DD6 regenerating
389 sc_R6 ILC3 0.128783000643915 DD6 regenerating
390 sc_R6 Infiltrating NK cells 1.48100450740502 DD6 regenerating
391 sc_R6 Kupffer cells 0.25756600128783 DD6 regenerating
392 sc_R6 Kupffer cells (SUCNR1+) 10.560206052801 DD6 regenerating
393 sc_R6 Macrophages 6.95428203477141 DD6 regenerating
394 sc_R6 Macrophages (HES4+) 4.82936252414681 DD6 regenerating
395 sc_R6 MAIT cells 1 0.579523502897617 DD6 regenerating
396 sc_R6 MAIT cells 2 5.85962652929813 DD6 regenerating
397 sc_R6 Monocytes (IGSF21+ GPR34+) 1.35222150676111 DD6 regenerating
398 sc_R6 Monocytes (secretory) 0.708306503541533 DD6 regenerating
399 sc_R6 Monocytes (TREM2+ CD9+) 2.38248551191243 DD6 regenerating
400 sc_R6 Naive CD4+ T cells 3.41274951706375 DD6 regenerating
401 sc_R6 NK cells 1 15.6471345782357 DD6 regenerating
402 sc_R6 NK cells 2 3.54153251770766 DD6 regenerating
403 sc_R6 NK cells 3 5.28010302640052 DD6 regenerating
404 sc_R6 pDCs 4.18544752092724 DD6 regenerating
405 sc_R6 Treg 0.386349001931745 DD6 regenerating
406 sc_R6 TRM cells 4.18544752092724 DD6 regenerating
407 sc_R7 activated DCs 0.0485201358563804 DD7 regenerating
408 sc_R7 B cells 2.81416787967006 DD7 regenerating
409 sc_R7 CD8 ab-T cells 1 7.52062105773896 DD7 regenerating
410 sc_R7 CD8 ab-T cells 2 3.59049005337215 DD7 regenerating
411 sc_R7 cDC1 0.339640950994663 DD7 regenerating
412 sc_R7 cDC2 7.03541969917516 DD7 regenerating
413 sc_R7 Dividing cDCs 0.339640950994663 DD7 regenerating
414 sc_R7 Dividing T/NK cells 0.873362445414847 DD7 regenerating
415 sc_R7 gd-T cells 3.73605046094129 DD7 regenerating
416 sc_R7 IgA+ Plasma cells 0.921882581271228 DD7 regenerating
417 sc_R7 IgG+ Plasma cells 0.921882581271228 DD7 regenerating
418 sc_R7 ILC3 0.0970402717127608 DD7 regenerating
419 sc_R7 Infiltrating NK cells 7.86026200873363 DD7 regenerating
420 sc_R7 Kupffer cells 1.94080543425522 DD7 regenerating
421 sc_R7 Kupffer cells (SUCNR1+) 9.84958757884522 DD7 regenerating
422 sc_R7 Macrophages 4.36681222707424 DD7 regenerating
423 sc_R7 Macrophages (HES4+) 2.4745269286754 DD7 regenerating
424 sc_R7 MAIT cells 1 3.63901018922853 DD7 regenerating
425 sc_R7 MAIT cells 2 6.25909752547307 DD7 regenerating
426 sc_R7 Monocytes (IGSF21+ GPR34+) 1.16448326055313 DD7 regenerating
427 sc_R7 Monocytes (secretory) 0.873362445414847 DD7 regenerating
428 sc_R7 Monocytes (TREM2+ CD9+) 2.08636584182436 DD7 regenerating
429 sc_R7 Naive CD4+ T cells 1.26152353226589 DD7 regenerating
430 sc_R7 NK cells 1 8.68510431829209 DD7 regenerating
431 sc_R7 NK cells 2 1.45560407569141 DD7 regenerating
432 sc_R7 NK cells 3 7.27802037845706 DD7 regenerating
433 sc_R7 pDCs 0.0970402717127608 DD7 regenerating
434 sc_R7 Treg 0.242600679281902 DD7 regenerating
435 sc_R7 TRM cells 12.2270742358079 DD7 regenerating
