# Supplementary material for: Cell atlas of the regenerating human liver after portal vein embolization
Source: Nat Commun. 2024 Jul 11;15:5827. doi: 10.1038/s41467-024-49236-7 (PMC11239663; doi:10.1038/s41467-024-49236-7)
Supplement: Supplementary file 17 — Source Data [file 41467_2024_49236_MOESM17_ESM.zip › fig_data/extdatafig2c.txt]

UMAP_1	UMAP_2
AAACCCAAGCTGCGAA-1_1	2.09896163512855	8.55848146622993	Cholangiocytes
AAACCCAGTGAGTGAC-1_1	10.7216716422113	0.562027134779847	Hepatocytes
AAACCCATCAGGGATG-1_1	9.41698575086708	0.0943452847959444	Hepatocytes
AAACCCATCGACATAC-1_1	-12.9276484110525	2.91504942437868	Endothelial
AAACGAAAGTATCCTG-1_1	-7.8067780998389	-7.77868775422244	Mesenchyme
AAACGAAGTAGCGCCT-1_1	0.032657250295196	4.8755906603253	Cholangiocytes
AAACGAATCTTGCAAG-1_1	-9.42860988367974	4.09893236910178	Endothelial
AAACGCTAGAAGCGGG-1_1	3.8949701254421	7.57756841245776	Cholangiocytes
AAACGCTCACTCACTC-1_1	3.33277196212255	7.1018463930951	Cholangiocytes
AAACGCTGTCAGCTTA-1_1	-13.4558182578299	0.35009434214055	Endothelial
AAACGCTTCCCGAACG-1_1	2.68634607690103	8.74994631644016	Cholangiocytes
AAAGAACAGAGAGGGC-1_1	0.586061761708958	5.4016923312147	Cholangiocytes
AAAGAACCAACGTATC-1_1	-10.3915960940396	0.323004491168571	Endothelial
AAAGAACCACCTCGTT-1_1	10.77230785982	3.91826363248197	Hepatocytes
AAAGAACTCGCGGACT-1_1	8.87737096971489	-1.05280404371041	Hepatocytes
AAAGGATAGAACTTCC-1_1	5.95079207303386	-3.97362484436508	Hepatocytes
AAAGGATCAACGACAG-1_1	2.47768725726381	7.84386096350208	Cholangiocytes
AAAGGATCAGAGTCTT-1_1	4.01628488187255	7.2382983357318	Cholangiocytes
AAAGGATTCAGCTGTA-1_1	2.77827175068015	9.47468331426859	Cholangiocytes
AAAGGGCAGGCAATGC-1_1	10.9027588226747	0.710062781071688	Hepatocytes
AAAGGGCCAGGAATCG-1_1	-2.02249467420492	-7.60622813711712	Mesenchyme
AAAGGGCGTGAATGTA-1_1	4.45805873247299	-3.55627861145837	Hepatocytes
AAAGGGCTCAAAGACA-1_1	4.41484227977212	7.37059504509117	Cholangiocytes
AAAGGTACAGGTGTTT-1_1	-7.79603123693513	-8.9730514254645	Mesenchyme
AAAGGTAGTGCAAGAC-1_1	3.94112573963716	8.27698711942549	Cholangiocytes
AAAGGTATCACGTAGT-1_1	3.84541657252731	8.92077506756708	Cholangiocytes
AAAGGTATCGTCCTCA-1_1	4.13172101011142	6.34311270976245	Cholangiocytes
AAAGGTATCTAAGAAG-1_1	9.43128816804925	0.515269020443965	Hepatocytes
AAAGTCCAGAGTCCGA-1_1	2.01638453102281	7.68696808291979	Cholangiocytes
AAAGTGAAGGCATGGT-1_1	0.700801345524387	6.5414484874647	Cholangiocytes
AAAGTGAAGTAGCTCT-1_1	9.85960440389434	1.6872583469527	Hepatocytes
AAATGGACACGACGAA-1_1	-8.86184604803717	0.130407378280987	Endothelial
AAATGGACAGTTGAAA-1_1	11.121687837595	0.811024632792894	Hepatocytes
AAATGGAGTTACAGCT-1_1	10.526919380386	0.887820160876355	Hepatocytes
AAATGGATCAATGTCG-1_1	10.0779702857943	-0.00117759151477234	Hepatocytes
AAATGGATCGTTCTCG-1_1	7.40577934826479	-3.0645241093014	Hepatocytes
AAATGGATCTTCTTCC-1_1	10.9440498869726	3.48226381180813	Hepatocytes
AACAAAGAGGTCTGGA-1_1	8.1188337569962	3.33541933728101	Hepatocytes
AACAAAGAGTAGGATT-1_1	-7.15743158191269	-9.01667491871276	Mesenchyme
AACAAAGCAACGTATC-1_1	9.53592795285825	0.0752956824994378	Hepatocytes
AACAAAGCAGTTGTCA-1_1	9.58129866399923	3.44194414441788	Hepatocytes
AACAAAGTCTCTCAAT-1_1	-10.1347602090999	4.5490799385011	Endothelial
AACAAAGTCTCTCTTC-1_1	8.49544521632909	2.87545742987895	Hepatocytes
AACAACCGTCCAGCGT-1_1	0.489546668650522	7.42544659371367	Cholangiocytes
AACAACCTCGCCTTGT-1_1	-8.58676935723961	1.39742832606951	Endothelial
AACAAGAAGCAACAAT-1_1	-9.80928046925413	3.4470300388249	Endothelial
AACAAGAAGTCACGAG-1_1	2.71030507495618	9.07208581554326	Cholangiocytes
AACACACCATATTCGG-1_1	0.376437427274636	5.64868241132683	Cholangiocytes
AACACACCATGGCCCA-1_1	2.07742569300867	7.72503350324492	Cholangiocytes
AACACACTCAACACCA-1_1	7.67680171221447	-1.30776074345891	Hepatocytes
AACACACTCCGAGGCT-1_1	0.924598081010663	5.56785746496864	Cholangiocytes
AACACACTCGATACTG-1_1	-4.93924865653215	-8.21548723243447	Mesenchyme
AACAGGGAGGCAGTCA-1_1	3.3471785754914	6.48256454003124	Cholangiocytes
AACAGGGCATTCTGTT-1_1	-8.00149369671736	-8.75721395781622	Mesenchyme
AACAGGGGTAAGATTG-1_1	-9.10795567273062	1.6307568967828	Endothelial
AACAGGGGTTACACAC-1_1	9.36080520866339	-0.322672006333202	Hepatocytes
AACCAACAGATGTTAG-1_1	7.23539164793741	-2.30156319231696	Hepatocytes
AACCAACGTGCATGTT-1_1	7.35836705047758	-0.68534121604214	Hepatocytes
AACCAACGTTCTCCTG-1_1	7.36613552026162	-2.12038106170485	Hepatocytes
AACCAACTCAGTCACA-1_1	3.26446979092299	7.96672647818883	Cholangiocytes
AACCACAAGATACTGA-1_1	1.85141892114777	7.23318706264406	Cholangiocytes
AACCACAAGTCGCCCA-1_1	2.0492779202333	7.75566984772507	Cholangiocytes
AACCACACAATGTCTG-1_1	1.63776035731245	7.96138460322326	Cholangiocytes
AACCACAGTAGGTCAG-1_1	3.16537948055269	7.6749133453529	Cholangiocytes
AACCATGCAATATCCG-1_1	-2.14161646555186	-7.62523614820647	Mesenchyme
AACCATGCACTTGGGC-1_1	3.58886575029256	8.80092138170711	Cholangiocytes
AACCATGTCGAATGCT-1_1	9.45223448121482	-0.83690458600329	Hepatocytes
AACCATGTCGGACCAC-1_1	3.78545790071341	7.79490182350863	Cholangiocytes
AACCCAAAGCTTCTAG-1_1	10.9238356676055	1.85803071592734	Hepatocytes
AACCCAAAGTTCCATG-1_1	3.37320228966918	8.28772230931728	Cholangiocytes
AACCCAACAGCGTGAA-1_1	8.18964712325831	3.52310033675791	Hepatocytes
AACCCAAGTTCGAACT-1_1	-7.83953231790203	-8.26452701746075	Mesenchyme
AACCCAATCGAATCCA-1_1	-10.0749705655762	0.532004721139088	Endothelial
AACCTGACACGTAGAG-1_1	1.91361867687897	7.76458672155212	Cholangiocytes
AACCTGACATGAAAGT-1_1	-6.17217830827135	-8.29987254501771	Mesenchyme
AACCTGATCTCGTGGG-1_1	4.23416925501501	-3.77053654943033	Hepatocytes
AACCTTTCAGAGGCAT-1_1	-9.30907295058001	-1.03693627581638	Endothelial
AACCTTTCAGTCAGCC-1_1	-5.76128896445653	-8.28775220047959	Mesenchyme
AACCTTTTCGCTGTTC-1_1	10.4911309392142	2.25101854473504	Hepatocytes
AACCTTTTCTTAGGAC-1_1	-7.79715520793693	-9.19083649378179	Mesenchyme
AACGAAAAGAAATTGC-1_1	4.56595100234354	-2.92597590601646	Hepatocytes
AACGAAATCAAGGTGG-1_1	9.05550243560273	1.57938627286048	Hepatocytes
AACGAAATCTACGCGG-1_1	-10.1752678568094	4.42282299266668	Endothelial
AACGGGAAGAAGGGAT-1_1	7.072709274266	-3.56953067264262	Hepatocytes
AACGGGACAAGCCCAC-1_1	-13.0535850628943	-0.210449331991298	Endothelial
AACGGGAGTACATACC-1_1	9.87858886636701	-0.547278352384843	Hepatocytes
AACGGGATCGCATTAG-1_1	-10.7262328166987	0.548035447307227	Endothelial
AACGTCACACGACAGA-1_1	-7.89980754787267	0.740591939856047	Endothelial
AACGTCAGTTGCAAGG-1_1	6.96692119197833	-2.73164290585635	Hepatocytes
AACGTCATCCCAACTC-1_1	-0.126006336302356	2.94801650289002	Cholangiocytes
AACGTCATCGATAACC-1_1	11.2708380442093	1.37838833729135	Hepatocytes
AACGTCATCTTAGCAG-1_1	9.996676361644	0.32874025312179	Hepatocytes
AACTTCTAGGCTGAAC-1_1	3.67161980628961	7.31558756950364	Cholangiocytes
AACTTCTCAAGTAGTA-1_1	7.35919313098401	-2.86365429448556	Hepatocytes
AACTTCTCAATAGGAT-1_1	-3.37767527134954	-7.661556872868	Mesenchyme
AACTTCTCAGTCGGTC-1_1	-12.153199618691	3.47845880867347	Endothelial
AACTTCTGTACTGCCG-1_1	3.9704160669937	6.63515682276012	Cholangiocytes
AACTTCTGTCGAACAG-1_1	-13.6079089055681	1.52326250770714	Endothelial
AACTTCTTCTCCCATG-1_1	-12.1112829417857	3.60347073938533	Endothelial
AAGAACAAGCCGATTT-1_1	2.8569797863048	8.40004937120603	Cholangiocytes
AAGAACACATGACCCG-1_1	4.75213609851798	-2.55882691037135	Hepatocytes
AAGAACATCCGAAGGA-1_1	8.2200575951593	-1.52765337726271	Hepatocytes
AAGAACATCGGAGCAA-1_1	7.31372664997105	-3.11340930494986	Hepatocytes
AAGAACATCGTAGGGA-1_1	3.74841100331637	7.94951426120702	Cholangiocytes
AAGACAAAGCCATTCA-1_1	8.36529394538067	3.81097540374234	Hepatocytes
AAGACTCCAACTTGGT-1_1	7.57541708768579	-0.304456701654568	Hepatocytes
AAGACTCCACCGTCTT-1_1	1.12425188155585	8.17117241303313	Cholangiocytes
AAGACTCCATAAGCAA-1_1	2.15413431731203	7.33667280955493	Cholangiocytes
AAGACTCGTCGTGTTA-1_1	-11.7833144041303	0.191249019296182	Endothelial
AAGACTCTCGAGTGGA-1_1	1.56365654940568	-14.1197603938575	Immune
AAGATAGTCACCCTCA-1_1	-9.05859308201274	1.09796384847203	Endothelial
AAGATAGTCGCCTTTG-1_1	2.30431318018615	-14.3945172641853	Immune
AAGCATCAGAAGGGAT-1_1	-11.1562891786949	-1.18502023205096	Endothelial
AAGCATCAGCACTCAT-1_1	11.3322983132616	2.55193562639113	Hepatocytes
AAGCATCAGCTCAGAG-1_1	1.07297465702664	6.29628858657036	Cholangiocytes
AAGCATCCAATGGCCC-1_1	-6.05396568332363	-8.69434356564975	Mesenchyme
AAGCATCCACGCGCAT-1_1	-10.0703950637373	1.3714762281114	Endothelial
AAGCATCCAGCTAACT-1_1	7.67604532502555	-2.95786829901913	Hepatocytes
AAGCATCCATCATCCC-1_1	9.61029519887859	3.2036302749753	Hepatocytes
AAGCATCGTGGTCCGT-1_1	-12.0655792058557	0.315693591444418	Endothelial
AAGCCATAGAGCCGTA-1_1	3.10752437054776	6.59589958449099	Cholangiocytes
AAGCCATAGGTCATAA-1_1	4.02503690816057	7.19687281901247	Cholangiocytes
AAGCCATCAAACAGGC-1_1	-9.91371104690774	-0.0496344096548517	Endothelial
AAGCCATCAAGCTACT-1_1	-6.76411876937566	-8.26249149589912	Mesenchyme
AAGCGAGAGCTAGAGC-1_1	2.16247416285632	8.76430989930501	Cholangiocytes
AAGCGAGGTTTGGAGG-1_1	7.89807708762331	-1.94232989584274	Hepatocytes
AAGCGTTAGAGAGGGC-1_1	0.0525875061757839	3.37479633425843	Cholangiocytes
AAGCGTTAGAGTGTGC-1_1	6.88855478621206	-2.98065868514817	Hepatocytes
AAGCGTTGTACAGGTG-1_1	-8.67433020721711	-0.0141090200035552	Endothelial
AAGCGTTGTTAAGACA-1_1	9.44109392040695	1.886307038751	Hepatocytes
AAGGAATAGATGTTAG-1_1	3.20114978895049	8.97471710932599	Cholangiocytes
AAGGAATAGCCTAGGA-1_1	4.64424823275239	7.54000304368051	Cholangiocytes
AAGGAATAGGGATCGT-1_1	11.042130772338	2.06824752484847	Hepatocytes
AAGGAATCAATGTTGC-1_1	8.17223075408867	1.37245175186288	Hepatocytes
AAGGAATGTTTACGTG-1_1	3.18465098623807	6.64556353772568	Cholangiocytes
AAGGAATTCACATCAG-1_1	-9.42094290943505	0.0255410935110594	Endothelial
AAGGTAATCGTAACAC-1_1	4.05833708305635	8.11148145473312	Cholangiocytes
AAGTACCAGCCTTTGA-1_1	4.50417519273183	-3.1578019606601	Hepatocytes
AAGTACCAGGTCACCC-1_1	-2.64382104675281	-14.2378815961403	Immune
AAGTACCAGTAAGCAT-1_1	-11.9659032877474	0.106128414983331	Endothelial
AAGTACCAGTTTGCTG-1_1	0.449599718537953	4.75557865101906	Cholangiocytes
AAGTACCGTCCCTGAG-1_1	10.9118028981553	2.91471469032331	Hepatocytes
AAGTACCGTTATCTGG-1_1	-7.94694011488898	-8.38081569530576	Mesenchyme
AAGTCGTAGATAGCAT-1_1	-6.58893528358388	-8.39259888726713	Mesenchyme
AAGTCGTAGTCATCGT-1_1	4.33367765426037	7.33561971781327	Cholangiocytes
AAGTCGTCAATAACCC-1_1	10.5706545399176	1.12280255030721	Hepatocytes
AAGTCGTGTGATTAGA-1_1	-7.87054443612492	-7.99618632692931	Mesenchyme
AAGTCGTTCAGAGCGA-1_1	8.93859339977965	2.96062350714262	Hepatocytes
AAGTGAAAGCCGATCC-1_1	-11.5288362837619	0.125083870387021	Endothelial
AAGTGAACACGGAAGT-1_1	0.360212546611768	7.17295602726306	Cholangiocytes
AAGTGAAGTTACGGAG-1_1	9.88016783278835	-0.854137707086796	Hepatocytes
AAGTGAAGTTGTCAGT-1_1	4.66166892653378	4.34023865170739	Cholangiocytes
AAGTTCGAGGGAGTGG-1_1	9.13864197805674	0.442366730158962	Hepatocytes
AAGTTCGAGTCTCCTC-1_1	-11.6523504626325	-1.05608937492517	Endothelial
AAGTTCGCAAGATTGA-1_1	5.68008881741521	-3.80434879954533	Hepatocytes
AAGTTCGGTACCCACG-1_1	3.59337661910399	6.9875102859506	Cholangiocytes
AAGTTCGGTACTGCCG-1_1	4.52518006225784	-2.89416643196824	Hepatocytes
AAGTTCGGTGCCCACA-1_1	3.12779606043414	7.78761759248498	Cholangiocytes
AAGTTCGGTGGCAACA-1_1	2.85930120508547	8.66337672640535	Cholangiocytes
AATAGAGGTTTCTATC-1_1	0.943184660032199	5.60021965258207	Cholangiocytes
AATCACGAGAACTGAT-1_1	-4.10060200286677	-8.12637105786052	Mesenchyme
AATCACGAGTCCGCGT-1_1	-8.91949202406901	1.71682937282731	Endothelial
AATCACGCACCTCGTT-1_1	3.33313320217585	7.6490460714626	Cholangiocytes
AATCACGGTCGCTTAA-1_1	-11.2312587323684	-0.152852453211974	Endothelial
AATCACGGTGGTAACG-1_1	2.76779633584413	9.27601619495172	Cholangiocytes
AATCACGGTGTCCGTG-1_1	0.876371562476046	-13.9943381389859	Immune
AATCACGTCGTCAAAC-1_1	-10.2391039686128	0.926050664746993	Endothelial
AATCGACCAACCAGAG-1_1	-0.0274503525342633	3.85635081912708	Cholangiocytes
AATCGACCAGACACAG-1_1	5.33885194559769	-4.09125783838694	Hepatocytes
AATCGACTCCGCACGA-1_1	5.57144820221972	-3.85267665706283	Hepatocytes
AATCGTGAGCGACATG-1_1	10.8962264601193	3.18697644978345	Hepatocytes
AATCGTGTCATTACCT-1_1	-12.6559847286126	-0.611381135688552	Endothelial
AATGAAGCACTAGAGG-1_1	0.05899485758955	5.03167388155321	Cholangiocytes
AATGAAGCAGCGGATA-1_1	-12.5852453272494	2.62375621729195	Endothelial
AATGAAGTCATGCTAG-1_1	-3.3100402509561	-8.20949251063956	Mesenchyme
AATGACCCATCACAGT-1_1	4.50188235955663	-3.96043116708435	Hepatocytes
AATGACCGTATGACAA-1_1	-13.5670246452431	2.03452535346091	Endothelial
AATGCCACACCGTGAC-1_1	-7.38472820200874	-8.95497600384283	Mesenchyme
AATGCCACATGAGTAA-1_1	1.71603047736661	8.02532802873158	Cholangiocytes
AATGCCAGTAATGTGA-1_1	1.44075435245498	6.20685083339504	Cholangiocytes
AATGCCAGTATAGGGC-1_1	-4.62375823259863	-7.97489646246795	Mesenchyme
AATGCCAGTGGACCTC-1_1	8.39218070458341	-2.07400305130009	Hepatocytes
AATGCCAGTGTAAATG-1_1	1.02223620055721	6.47083277160743	Cholangiocytes
AATGCCATCCATTTGT-1_1	3.1242223092826	9.15643066822807	Cholangiocytes
AATGGAAAGATGAAGG-1_1	9.35741325738016	1.41074624853026	Hepatocytes
AATGGAAAGCGCTTCG-1_1	-3.27637369090102	-7.51444061163811	Mesenchyme
AATGGAATCTTAGGAC-1_1	9.53952513560432	2.01652783188764	Hepatocytes
AATGGCTAGAATTCAG-1_1	10.4081949125996	1.37604301971848	Hepatocytes
AATGGCTTCAACTTTC-1_1	0.759840286789188	6.88809570725667	Cholangiocytes
AATGGCTTCATATGGC-1_1	-12.4378520471862	1.67590512196536	Endothelial
AATGGCTTCTAGGCAT-1_1	-5.77383037130317	-8.18892361809569	Mesenchyme
AATTCCTAGTAGGATT-1_1	2.0916534404633	-14.4149473848116	Immune
AATTCCTCACCAGTAT-1_1	0.207235366867385	5.77953665387117	Cholangiocytes
AATTCCTCATCGAAGG-1_1	-9.15648449919876	2.20918013477227	Endothelial
AATTCCTGTGCACGCT-1_1	-3.57763492092761	-8.04954150460902	Mesenchyme
AATTTCCAGACATACA-1_1	10.3368629166275	-0.544896149718785	Hepatocytes
AATTTCCCAAAGCTAA-1_1	-2.10556383602286	-7.57996843669759	Mesenchyme
AATTTCCCACGAAGAC-1_1	6.86394954236333	-3.57142072247861	Hepatocytes
ACAAAGAGTCTCGCGA-1_1	-6.98965422829529	-8.55109667214331	Mesenchyme
ACAAAGATCGGTCGGT-1_1	9.51994813991337	1.00665362092994	Hepatocytes
ACAAAGATCTACACTT-1_1	-12.1122905154101	0.888194886032538	Endothelial
ACAACCAAGTTGTCGT-1_1	2.55630900555779	8.73214173382066	Cholangiocytes
ACAACCACAAAGTATG-1_1	6.85077586716112	-2.54828073675079	Hepatocytes
ACAACCACAACTAGAA-1_1	8.07829653556442	-1.67220396534624	Hepatocytes
ACAACCAGTACGTACT-1_1	-13.7481855874818	2.50707128168037	Endothelial
ACAACCAGTCGCTCGA-1_1	-9.22982099892	0.630695582024094	Endothelial
ACAAGCTAGATAACGT-1_1	4.64090069866965	-3.61170689847071	Hepatocytes
ACAAGCTAGTTGGCTT-1_1	0.845123958806201	8.10942060936981	Cholangiocytes
ACAAGCTCACAATCTG-1_1	-11.3281811900704	-1.13620312991052	Endothelial
ACAAGCTTCTACCACC-1_1	8.26679342699397	3.69108689258713	Hepatocytes
ACAAGCTTCTTCTCAA-1_1	3.54122482582248	7.85690253717289	Cholangiocytes
ACACAGTGTAGTAAGT-1_1	-9.71572074933093	4.48070408666254	Endothelial
ACACCAACAAGACAAT-1_1	-4.89709648604421	-7.77077159757331	Mesenchyme
ACACCAACATCCGGCA-1_1	8.34618950876769	3.87350143374013	Hepatocytes
ACACCAATCAAGTCTG-1_1	2.55190104955883	7.56615190622083	Cholangiocytes
ACACGCGAGACGCAGT-1_1	-8.63090036091424	-0.245001961669495	Endothelial
ACACGCGCATGCTGCG-1_1	8.37693052669869	2.51600833035521	Hepatocytes
ACACGCGTCTCGAGTA-1_1	-9.85149241887439	0.666076036907714	Endothelial
ACACTGAAGCGGATCA-1_1	-9.00108216303894	-0.0842779894574704	Endothelial
ACACTGAAGTAAACAC-1_1	-3.55491496914746	-14.7441245522464	Immune
ACACTGAAGTAGAGTT-1_1	3.90929365235036	8.17172406610045	Cholangiocytes
ACACTGAGTAACGATA-1_1	9.71436796253393	-0.499376829875194	Hepatocytes
ACACTGAGTCGAAGCA-1_1	-9.69824369170295	-0.0201026921089	Endothelial
ACAGAAACAGCTACAT-1_1	-13.6386314432989	0.771627250440406	Endothelial
ACAGAAAGTAGTCCTA-1_1	-9.45600964783016	-0.0751575397522315	Endothelial
ACAGAAAGTGTTACAC-1_1	-7.5396446565586	-8.9790928885028	Mesenchyme
ACAGAAATCGTCTACC-1_1	3.27537513443904	9.3796868654225	Cholangiocytes
ACAGCCGAGGTTCCGC-1_1	5.39990037509433	-3.46278110474908	Hepatocytes
ACAGCCGCATAGATGA-1_1	-3.72917641258564	-7.94726690479976	Mesenchyme
ACAGCCGCATCGAGCC-1_1	2.01959607058839	7.51525939134063	Cholangiocytes
ACAGCCGTCATGTCTT-1_1	-0.0896784391608474	2.92430587663023	Cholangiocytes
ACATCCCCACGTGAGA-1_1	2.35926342251382	9.41168763731936	Cholangiocytes
ACATCCCCATGATCTG-1_1	1.16187233166608	7.04511737954942	Cholangiocytes
ACATCCCGTACCGGAA-1_1	-12.2657680807098	-0.64436894371682	Endothelial
ACATCCCGTAGGAAAG-1_1	-5.38845360657747	-8.04922175624984	Mesenchyme
ACATCCCTCAGCGCAC-1_1	-12.2667030083335	1.87093453636332	Endothelial
ACATCCCTCCGCAGTG-1_1	1.38454548777109	6.70223591468757	Cholangiocytes
ACATCCCTCTGATGGT-1_1	3.75783544474063	8.87242406500599	Cholangiocytes
ACATCGAAGTGAGTTA-1_1	2.14527488770102	8.66380985855766	Cholangiocytes
ACATCGACACCATTCC-1_1	3.57447301244975	8.34152229602276	Cholangiocytes
ACATCGACAGGTCCCA-1_1	9.62838219334522	-0.849060135852761	Hepatocytes
ACATGCAGTGGATTTC-1_1	9.19429714171192	1.03418716345821	Hepatocytes
ACATTTCAGTGGACTG-1_1	-9.90781683328341	4.40169564031807	Endothelial
ACATTTCTCAGAGCGA-1_1	-12.7769144864104	1.71155574376931	Endothelial
ACATTTCTCCATAAGC-1_1	4.30132579720676	-3.69488079663804	Hepatocytes
ACCAAACAGAACTTCC-1_1	10.4495909001473	0.158803690206699	Hepatocytes
ACCAAACAGTCAGCCC-1_1	3.6376972257551	9.26319006218256	Cholangiocytes
ACCAAACAGTTCTACG-1_1	7.00117024781217	-0.669457776224714	Hepatocytes
ACCAAACCAAATTGCC-1_1	-7.85146202288637	-8.38172070755884	Mesenchyme
ACCAAACGTCACCGCA-1_1	10.4717274575592	3.21875772674127	Hepatocytes
ACCAACACAACGGCTC-1_1	8.88007375551625	3.73694351033194	Hepatocytes
ACCAACAGTACGCTAT-1_1	-7.14508769643415	-8.79132472892543	Mesenchyme
ACCAACAGTATCGTTG-1_1	-4.658890909341	-7.83064414502588	Mesenchyme
ACCACAAGTACGCTAT-1_1	1.25611436658542	5.75112931807469	Cholangiocytes
ACCACAATCTCGTGAA-1_1	8.89610308622027	-1.82316449671426	Hepatocytes
ACCATTTAGTAAGAGG-1_1	-9.92786217612744	1.65849472959511	Endothelial
ACCATTTAGTGCCTCG-1_1	10.0854407808812	-0.483917406551908	Hepatocytes
ACCATTTAGTTAGAAC-1_1	-13.9277437252647	1.81615890401866	Endothelial
ACCATTTCACAACGAG-1_1	4.61509907331082	7.40474347335468	Cholangiocytes
ACCATTTTCAGCTTGA-1_1	5.61717164459392	-3.57435217414529	Hepatocytes
ACCCAAAAGTGGAATT-1_1	11.2326319487702	1.9753319713833	Hepatocytes
ACCCAAACACTCCTTG-1_1	4.58017517924829	-3.49849490236746	Hepatocytes
ACCCAAACAGTCTACA-1_1	9.10749741324391	-1.18792132036525	Hepatocytes
ACCCTCAAGAGCCGAT-1_1	8.24908399967591	-2.4384734353858	Hepatocytes
ACCCTCACACATGGTT-1_1	-12.1727280233002	1.6157514607561	Endothelial
ACCCTCAGTCCAAGAG-1_1	2.44433628984528	-14.2166384256269	Immune
ACCCTTGGTAATGTGA-1_1	7.14001280681693	-2.23861186309829	Hepatocytes
ACCCTTGGTCTCACAA-1_1	-13.0189398642215	2.50753866577994	Endothelial
ACCGTTCAGCCTTTGA-1_1	1.27702878031973	6.06946836325004	Cholangiocytes
ACCGTTCAGTGCAAAT-1_1	11.204348996092	2.78050293229316	Hepatocytes
ACCGTTCCATAGAAAC-1_1	11.2051673067047	1.68915438913407	Hepatocytes
ACCGTTCGTCCAGCCA-1_1	10.7138169836165	2.22456366184774	Hepatocytes
ACCGTTCGTGTGACCC-1_1	0.624920657332161	5.07620490746913	Cholangiocytes
ACCGTTCTCCCAGCGA-1_1	8.58666597702215	0.450907692503747	Hepatocytes
ACCTACCAGCCTCTTC-1_1	2.20113244244215	7.94476614076905	Cholangiocytes
ACCTACCCACTAGTAC-1_1	-7.62240851780878	-7.53675994960866	Mesenchyme
ACCTACCCAGACCTAT-1_1	6.6509444633891	2.60535157169134	Cholangiocytes
ACCTACCGTGTTTCTT-1_1	1.82439138347218	-14.3014148914047	Immune
ACCTACCTCGTAGGAG-1_1	-7.75269131457673	0.490739102325604	Endothelial
ACCTACCTCTATGTGG-1_1	0.55292468599607	5.95201845527635	Cholangiocytes
ACCTACCTCTTAGGAC-1_1	4.84905548472983	-2.48342448706334	Hepatocytes
ACCTGAAAGGGTTTCT-1_1	-2.28593547004997	-7.38249599216983	Mesenchyme
ACCTGAATCGAGAAGC-1_1	-9.36331398142415	3.84512840592526	Endothelial
ACCTGAATCGATTTCT-1_1	9.6962763775262	0.580779302649434	Hepatocytes
ACCTGTCCAAATCCCA-1_1	7.25629006709213	-1.7664475765886	Hepatocytes
ACCTGTCCAGGGAATC-1_1	-9.95945320954727	4.51812232290624	Endothelial
ACCTGTCGTCCTGGTG-1_1	6.05580819068437	-3.74846807164168	Hepatocytes
ACCTGTCTCGCACGGT-1_1	-12.3036434705094	-0.388602691066534	Endothelial
ACGATCAAGTATTCCG-1_1	-9.63758565358284	4.63663236020232	Endothelial
ACGATCAGTGCATTTG-1_1	2.94669169046556	7.80458317980804	Cholangiocytes
ACGATCATCTCCCATG-1_1	7.3504514641411	1.26862820666391	Hepatocytes
ACGATCATCTGGACCG-1_1	0.835298788632369	5.21723056477998	Cholangiocytes
ACGATGTCACGTGTGC-1_1	-12.8270955868191	-0.627775540818035	Endothelial
ACGATGTCATTGTAGC-1_1	-13.5256726977418	0.870254817017593	Endothelial
ACGCACGAGGACAGCT-1_1	7.94226833491524	2.59884069097956	Hepatocytes
ACGCACGAGGAGGGTG-1_1	9.71471957966198	0.704023601746309	Hepatocytes
ACGCACGCATGTACGT-1_1	4.55014261656673	-3.16114512044368	Hepatocytes
ACGGAAGAGTTGTAAG-1_1	-11.7404113888356	-1.29696800872532	Endothelial
ACGGAAGCACGCCAGT-1_1	2.23922122726788	9.19684105236773	Cholangiocytes
ACGGAAGCAGTAGAGC-1_1	0.393664864370354	4.53518031366995	Cholangiocytes
ACGGGTCCAGAGCTAG-1_1	-12.5880872344873	1.10241831209258	Endothelial
ACGGGTCCAGCGTATT-1_1	-8.83251367808335	1.58643083950795	Endothelial
ACGGGTCCATAATCCG-1_1	-9.46741166512679	0.103607983616431	Endothelial
ACGGGTCTCCGTATGA-1_1	-11.0540421833478	-1.2460884330687	Endothelial
ACGGTCGCAACTGATC-1_1	-12.1860842897646	-0.89983344329441	Endothelial
ACGGTCGCACGACAGA-1_1	-6.76994506418863	-8.46673198840729	Mesenchyme
ACGGTCGGTCCCTAAA-1_1	3.44589066002541	7.8467329801997	Cholangiocytes
ACGGTCGTCCTACAAG-1_1	2.09527858801148	9.42805975566233	Cholangiocytes
ACGGTTACAGTCGCAC-1_1	2.02694223655896	8.85547526368391	Cholangiocytes
ACGGTTAGTCTCTCCA-1_1	-2.59169876445524	-7.77738081860783	Mesenchyme
ACGGTTATCAAGCCGC-1_1	5.23109573431532	-2.15573365022729	Hepatocytes
ACGGTTATCCAACCGG-1_1	5.01154318405597	-2.22794031339344	Hepatocytes
ACGTAACCAACTAGAA-1_1	-13.8231482222132	1.57745670230423	Endothelial
ACGTAACTCCGAAGGA-1_1	-6.84861351792155	-8.7929527897758	Mesenchyme
ACGTAACTCTTGATTC-1_1	0.88343140479127	-14.0900241209259	Immune
ACGTACAAGATCCAAA-1_1	8.47722692554743	-0.969153823637435	Hepatocytes
ACGTACAAGCGCCGTT-1_1	7.25618181075688	-3.1982634478113	Hepatocytes
ACGTACAAGGAAGAAC-1_1	8.92248628176301	2.20111075838807	Hepatocytes
ACGTACACACACCGAC-1_1	-10.6755777003746	-0.835970434938193	Endothelial
ACGTACAGTCATCACA-1_1	1.06326966405483	7.03018868918539	Cholangiocytes
ACGTACAGTGTCTCCT-1_1	11.2286246411744	2.32553063402385	Hepatocytes
ACGTAGTAGATCCCGC-1_1	2.01180850957514	-14.4119612373246	Immune
ACGTAGTCACAATCTG-1_1	-12.7198265153296	0.520605027373284	Endothelial
ACGTAGTTCCCACAGG-1_1	10.9284553219066	1.84649841501412	Hepatocytes
ACGTAGTTCCTTTAGT-1_1	5.67881681135023	-3.56235968600137	Hepatocytes
ACGTCCTAGTCGTCTA-1_1	-3.16442596028748	-8.0319167848315	Mesenchyme
ACGTCCTAGTGAGCCA-1_1	7.43698552860663	-2.23753835407541	Hepatocytes
ACGTCCTTCCATCTGC-1_1	6.10364516399903	-3.81396280090208	Hepatocytes
ACGTTCCTCAGCCCAG-1_1	5.81165070680002	-2.81398047748854	Hepatocytes
ACGTTCCTCCGAGAAG-1_1	-10.0023048846467	-1.5204925494999	Endothelial
ACTACGAAGCCTTTCC-1_1	0.961948958792324	7.73532954720809	Cholangiocytes
ACTACGAAGTGTTCCA-1_1	-9.62847641310632	-0.77861620340075	Endothelial
ACTACGACACTACACA-1_1	6.64559338067888	0.0180141033290127	Hepatocytes
ACTACGACATTGTACG-1_1	-0.218893258702931	3.23470460796568	Cholangiocytes
ACTACGATCACCTACC-1_1	0.843940983049118	7.03284782330379	Cholangiocytes
ACTACGATCCAAGCCG-1_1	-10.0206260791438	4.1627136862396	Endothelial
ACTATCTAGCTTCTAG-1_1	-11.8881111294947	0.990239484076472	Endothelial
ACTATCTTCTTTCAGT-1_1	-2.03773777345823	-7.84977836220247	Mesenchyme
ACTATGGAGCAGCACA-1_1	-9.60382153471065	4.25380483110402	Endothelial
ACTATGGAGCAGGCAT-1_1	9.11337347496785	-1.71013957466652	Hepatocytes
ACTATGGAGTGGAAGA-1_1	-7.68629067524127	-7.56632524898372	Mesenchyme
ACTATGGCAACAGATA-1_1	6.50092436785795	-2.82262906391619	Hepatocytes
ACTATTCAGCATCTTG-1_1	-2.12517714659838	-7.67736094231693	Mesenchyme
ACTATTCAGGCCTTGC-1_1	11.2867767961858	2.67064632643959	Hepatocytes
ACTATTCCACTGTGAT-1_1	1.93898639461079	8.15165933353556	Cholangiocytes
ACTATTCCATTCTCCG-1_1	-12.7233863810869	2.30986900131053	Endothelial
ACTATTCGTACCAGAG-1_1	4.81941265241915	6.05592146127486	Cholangiocytes
ACTCCCAAGCGGTAAC-1_1	0.140203952447761	4.68650545900966	Cholangiocytes
ACTCCCACACAGCATT-1_1	2.04480570583528	9.38309549959329	Cholangiocytes
ACTCCCATCTTCCAGC-1_1	3.82102122126996	8.19051015996753	Cholangiocytes
ACTCTCGAGCAGTAAT-1_1	-7.158157476104	-8.79335845412987	Mesenchyme
ACTCTCGAGCCTCAGC-1_1	1.67079221986263	7.14499919563355	Cholangiocytes
ACTCTCGTCAGTAGGG-1_1	-10.006712759029	1.82752450536065	Endothelial
ACTCTCGTCGGTCGGT-1_1	10.5943155248664	1.18902054488135	Hepatocytes
ACTCTCGTCTACAGGT-1_1	-0.200788893598887	2.89399767437133	Cholangiocytes
ACTCTCGTCTATCCAT-1_1	-2.65001226412313	-7.71926379858108	Mesenchyme
ACTGATGCAAGCGGAT-1_1	0.303843639071088	3.51145677633022	Cholangiocytes
ACTGATGGTAGGTTTC-1_1	4.33349041257877	8.05393047990435	Cholangiocytes
ACTGATGTCCGTAGTA-1_1	8.90681068776915	2.28987058320513	Hepatocytes
ACTGCAACACAGAGAC-1_1	5.7866465053078	-1.9174328258697	Hepatocytes
ACTGTCCGTCGCACAC-1_1	1.05243574064451	7.83165604957824	Cholangiocytes
ACTGTCCTCCACCTCA-1_1	5.06194872676923	-3.30876350913899	Hepatocytes
ACTGTGAAGGATATGT-1_1	8.19114595863041	1.82829151979557	Hepatocytes
ACTGTGACACGCTGAC-1_1	2.49740336918121	7.72594594773956	Cholangiocytes
ACTGTGACATTAGGCT-1_1	1.55935896690798	7.08973563499644	Cholangiocytes
ACTGTGAGTGCCTTCT-1_1	-12.1284783533982	-0.458078840434396	Endothelial
ACTTAGGCACGGTGTC-1_1	-3.77434094404428	-14.7449209223412	Immune
ACTTAGGGTGGCTAGA-1_1	0.965030362247807	8.52553073344933	Cholangiocytes
ACTTATCGTACCATAC-1_1	-8.40695425517592	0.55051253627033	Endothelial
ACTTATCTCAGCAATC-1_1	-11.7603509135759	0.30790624699133	Endothelial
ACTTCCGAGATCCCGC-1_1	3.59407340834512	7.5231585608815	Cholangiocytes
ACTTCCGGTGCAGTGA-1_1	0.367337225021316	6.85854501180119	Cholangiocytes
ACTTCCGTCCGAGAAG-1_1	0.723000729703353	5.94979361284668	Cholangiocytes
ACTTCGCAGAAGTCAT-1_1	2.36227945947588	8.1968202355169	Cholangiocytes
ACTTCGCAGCATATGA-1_1	1.79793147813257	6.69464167085698	Cholangiocytes
ACTTCGCCAATCCAGT-1_1	2.68220754073144	7.80489353287221	Cholangiocytes
ACTTCGCCAGGTCCCA-1_1	4.309324023972	6.70557253359432	Cholangiocytes
ACTTCGCTCCGTACGG-1_1	2.02845979656595	-14.307962141957	Immune
ACTTCGCTCCTTCAGC-1_1	-11.1888352326247	3.59673176605722	Endothelial
ACTTTCAAGAACTTCC-1_1	-0.991724615901146	-13.8398518681003	Immune
ACTTTCAGTCATGACT-1_1	-11.2228669780767	-0.429538620525889	Endothelial
ACTTTCATCCAACCAA-1_1	0.540771815420734	6.84565209957881	Cholangiocytes
ACTTTCATCGTACACA-1_1	-11.943498488072	0.608362442431752	Endothelial
ACTTTGTAGATGCCGA-1_1	-7.72086352220358	0.324807433308007	Endothelial
ACTTTGTAGCCAGACA-1_1	-8.30167317047588	-8.76645842015026	Mesenchyme
ACTTTGTCACAACGAG-1_1	2.29486360274392	-13.8106174187839	Immune
ACTTTGTCACGTAGTT-1_1	10.2367544702457	3.01354441574741	Hepatocytes
ACTTTGTGTCTCCTGT-1_1	4.40049927123644	-3.15368677180442	Hepatocytes
ACTTTGTGTGTCATCA-1_1	10.6212348180812	0.479450339890885	Hepatocytes
ACTTTGTGTTGCCTAA-1_1	0.748916590261564	6.92234772842016	Cholangiocytes
ACTTTGTTCACAACCA-1_1	-9.21105018227058	2.2555846498591	Endothelial
ACTTTGTTCCAGGACC-1_1	-10.6314734763187	0.377291494631209	Endothelial
AGAAATGCAATCGCCG-1_1	9.57732347860135	2.57057915902004	Hepatocytes
AGAAATGCAGAGACTG-1_1	3.37125739717137	7.91473489666776	Cholangiocytes
AGAAATGCAGTCAGCC-1_1	-8.07796280016134	-9.41368016339688	Mesenchyme
AGAAATGTCGAAGAAT-1_1	2.8224306049813	8.91820202075192	Cholangiocytes
AGAAATGTCGTTCTCG-1_1	-3.68048399764131	-7.80079187640969	Mesenchyme
AGAACAACAGTGAGCA-1_1	-5.10113735049813	-7.95108272768072	Mesenchyme
AGAACAAGTTACACAC-1_1	10.3602075739825	0.566400183926178	Hepatocytes
AGAACAATCGACCCAG-1_1	11.0485181231951	3.1820475235052	Hepatocytes
AGAACAATCGAGCTGC-1_1	-13.0813500674405	1.11943681637496	Endothelial
AGAACCTAGTGGACTG-1_1	5.9647451138789	-2.97492869720149	Hepatocytes
AGAAGCGCATCGAAGG-1_1	-8.93270966169679	0.411588703246172	Endothelial
AGAAGCGGTAACCCTA-1_1	10.0026407069396	-0.569047943121433	Hepatocytes
AGAAGCGGTGGTCTGC-1_1	7.17109254428655	-2.82725795853346	Hepatocytes
AGAAGCGGTTCTCGTC-1_1	-11.8727755616212	0.770252726644297	Endothelial
AGAAGCGTCATCAGTG-1_1	5.55872486905579	-3.61229842741276	Hepatocytes
AGAAGTAAGGGCCAAT-1_1	7.61305984089885	-0.433633102252495	Hepatocytes
AGAAGTACACGCGGTT-1_1	8.16877497150498	3.62336642804689	Hepatocytes
AGAAGTACACGGTGTC-1_1	-9.87494810586232	4.54740082880437	Endothelial
AGACAAAAGCCTCACG-1_1	-8.7773038412973	2.68789565025968	Endothelial
AGACAAACAAGACTGG-1_1	-8.05834982991037	-8.86202330165127	Mesenchyme
AGACACTAGAGGCCAT-1_1	10.6527310781303	0.620082273284021	Hepatocytes
AGACACTGTACCCAGC-1_1	1.08937403046971	7.9667035065493	Cholangiocytes
AGACACTGTCAGACTT-1_1	9.91938712025354	1.06949336947245	Hepatocytes
AGACAGGGTTCCACGG-1_1	2.47256580062628	8.1547012527767	Cholangiocytes
AGACCATAGGATAATC-1_1	8.91208589400491	0.798911018992091	Hepatocytes
AGACCATGTATCGAGG-1_1	10.3933216798191	0.349621326672901	Hepatocytes
AGACCCGCACCTTCGT-1_1	-12.862346886032	1.92405458341227	Endothelial
AGACTCAAGTGACCTT-1_1	4.38743698677231	-3.79347884222546	Hepatocytes
AGACTCATCTTGGTCC-1_1	-8.94411259639732	1.34700960726009	Endothelial
AGAGAGCCAAGTGATA-1_1	-7.06294512692833	-8.67297440549138	Mesenchyme
AGAGAGCGTAGGAGTC-1_1	8.8762672701229	2.31688382344348	Hepatocytes
AGAGAGCTCGAATGCT-1_1	10.9990502226857	2.55412114026071	Hepatocytes
AGAGCAGCACACCTTC-1_1	-8.73352528988957	1.14812687507427	Endothelial
AGAGCAGGTCTGTGGC-1_1	-11.9730964992658	2.1060689929988	Endothelial
AGAGCAGGTTCGGCTG-1_1	8.83674120910878	-1.28007346065032	Hepatocytes
AGAGCCCAGAGGGTGG-1_1	-7.41938657816695	-7.70654532779195	Mesenchyme
AGAGCCCCAGGATCTT-1_1	-11.1600697988812	0.546927078406048	Endothelial
AGAGCCCCAGGTCTCG-1_1	7.95756332843295	-2.55511402013668	Hepatocytes
AGAGCCCCATAACGGG-1_1	10.8344624624841	0.588854573838806	Hepatocytes
AGAGCCCGTCATTCCC-1_1	2.58108017078771	8.59916953415846	Cholangiocytes
AGAGCCCTCACTTTGT-1_1	-11.9459861993618	-0.143327616625007	Endothelial
AGAGCCCTCCGTATAG-1_1	-10.310968748474	2.58286238857263	Endothelial
AGATAGAGTAACACCT-1_1	9.65973570655535	2.10392248780628	Hepatocytes
AGATCCAGTATTGACC-1_1	-11.0496625800957	1.07709101628018	Endothelial
AGATCGTAGACGTCGA-1_1	-7.70628009054819	-8.91247111977385	Mesenchyme
AGATCGTAGCCTTTGA-1_1	7.90526509412091	2.99436773274515	Hepatocytes
AGATCGTGTATCACCA-1_1	2.70473156361315	7.44941255564786	Cholangiocytes
AGATGAAAGTCGTTAC-1_1	-5.39655740777469	-8.12593156148172	Mesenchyme
AGATGAACATGCGGTC-1_1	4.36738160099245	-3.60254897823939	Hepatocytes
AGATGAAGTGTCTTGA-1_1	-13.1865921861601	0.0623524689130587	Endothelial
AGATGAAGTTGACGGA-1_1	9.0240160191051	1.69537988316942	Hepatocytes
AGATGCTAGACTAAGT-1_1	-0.0189349083647994	4.27142616230789	Cholangiocytes
AGATGCTAGATTGTGA-1_1	2.31367071503856	8.4244225206261	Cholangiocytes
AGCATCAAGCCGGAAT-1_1	1.64409747726151	7.44921448838295	Cholangiocytes
AGCATCAGTGGGTATG-1_1	-12.1467153676274	1.96055478043012	Endothelial
AGCATCATCGCTCATC-1_1	-8.50747527044711	1.95173852055447	Endothelial
AGCATCATCGTTTACT-1_1	8.95190844262535	-1.24518167240624	Hepatocytes
AGCCAATAGTAGGGTC-1_1	-11.2030976938862	-0.117526792810904	Endothelial
AGCCAATCAGTGAGCA-1_1	-8.01955119802089	-8.94824072950687	Mesenchyme
AGCCAATCATAGGAGC-1_1	4.58350374620209	7.51453810304888	Cholangiocytes
AGCCACGCATGAGGGT-1_1	6.3152389337789	-2.03718650770675	Hepatocytes
AGCCACGGTCCACTCT-1_1	-3.11950838071848	-7.88468120537584	Mesenchyme
AGCCACGGTTGGTACT-1_1	-9.40039545922944	3.48719233637743	Endothelial
AGCCACGTCACGATCA-1_1	-7.77617827946984	-8.36413447109426	Mesenchyme
AGCCACGTCCTCACCA-1_1	10.3109278048117	-0.152593358490918	Hepatocytes
AGCCAGCGTACAGAAT-1_1	6.97595608167095	-3.39396540984868	Hepatocytes
AGCCAGCGTCGTGGAA-1_1	9.72345801037055	-0.126021403258291	Hepatocytes
AGCCAGCGTGTTAGCT-1_1	9.8567471082183	-0.35020035332633	Hepatocytes
AGCCAGCTCCCATAGA-1_1	-11.4078312962335	-0.613327441160277	Endothelial
AGCCAGCTCTTAGCCC-1_1	-6.42755022453829	-8.79328089412421	Mesenchyme
AGCGATTGTACTTCCC-1_1	-7.4990781115647	-7.57182947615802	Mesenchyme
AGCGATTTCAAATAGG-1_1	1.82450269851235	6.9876590042337	Cholangiocytes
AGCGCCAGTGGTCAAG-1_1	1.64283468428162	8.17965937654497	Cholangiocytes
AGCGCCATCATAGAGA-1_1	-7.6363670929921	-8.81386817774764	Mesenchyme
AGCGCCATCTTACACT-1_1	2.11680099829812	8.28509267471334	Cholangiocytes
AGCGCCATCTTTCTAG-1_1	8.69025568047841	0.121816225299492	Hepatocytes
AGCGCTGAGAAACCCG-1_1	-7.12749287211943	-8.6030217010889	Mesenchyme
AGCGCTGTCGAAATCC-1_1	0.0676006542227525	3.20961724830626	Cholangiocytes
AGCGCTGTCGCCACTT-1_1	-12.1467065797577	1.33529191401742	Endothelial
AGCGCTGTCGCTGTTC-1_1	6.73646491287262	-2.76259076616541	Hepatocytes
AGCGTATAGAGGGTGG-1_1	0.79794456412916	7.58662253159297	Cholangiocytes
AGCGTATAGCAGTAAT-1_1	-10.4324819480513	-0.2248100494095	Endothelial
AGCGTATCAAGTTTGC-1_1	9.22607949842158	2.4475316090975	Hepatocytes
AGCGTATCATCTGTTT-1_1	9.87526459048042	-0.41643834519545	Hepatocytes
AGCGTATTCAGACCGC-1_1	-9.93645439920933	1.48588173389855	Endothelial
AGCGTATTCCGATGTA-1_1	3.56306206349252	6.86869755177605	Cholangiocytes
AGCGTATTCTATTTCG-1_1	3.76642312713522	8.2063362891532	Cholangiocytes
AGCGTATTCTCGGTAA-1_1	-6.81974233283486	-8.39596955730021	Mesenchyme
AGCGTCGCACCTCTAC-1_1	7.8157247074002	-1.44092378024406	Hepatocytes
AGCTACAAGTACCGGA-1_1	5.85821284830837	-1.82933468719301	Hepatocytes
AGCTACACACTACACA-1_1	-5.12801434313136	-8.16650905709225	Mesenchyme
AGCTACACACTGCGAC-1_1	-12.899562668202	1.65123535448149	Endothelial
AGCTACACAGAGGGTT-1_1	-6.57864232808322	-8.32662167522642	Mesenchyme
AGCTACACAGCCGTCA-1_1	6.74003093039632	-3.16245892828471	Hepatocytes
AGCTACACATGGGATG-1_1	-12.4045756247912	1.42426544481774	Endothelial
AGCTACACATGGTGGA-1_1	-1.87274383536205	-7.71013070965999	Mesenchyme
AGCTACATCTAGCCTC-1_1	2.04397545750262	8.60323212653911	Cholangiocytes
AGCTCAAGTGCATGAG-1_1	9.93006198454872	0.520059163973498	Hepatocytes
AGCTCAAGTGGCCCAT-1_1	0.144144230453318	4.74765532757642	Cholangiocytes
AGCTCAATCTAAGGAA-1_1	-4.99623377745735	-8.15485571806765	Mesenchyme
AGCTTCCTCGAGAATA-1_1	-8.26142684958406	-8.72839651814692	Mesenchyme
AGGAAATCAAACTAAG-1_1	2.91805682072103	9.37358360224799	Cholangiocytes
AGGAAATCAATCTCGA-1_1	9.75247110059865	1.00261539772277	Hepatocytes
AGGAAATTCTGCGAGC-1_1	2.1284666141002	8.71618942211838	Cholangiocytes
AGGAATAAGTATGCAA-1_1	1.18588104244315	8.74739687493667	Cholangiocytes
AGGAATAGTACTGACT-1_1	8.34689142375369	3.69495423369201	Hepatocytes
AGGACGAAGAAACCAT-1_1	-3.55994718159705	-14.4357255912461	Immune
AGGACGAGTCCCGCAA-1_1	8.27323819085644	3.80504182186279	Hepatocytes
AGGACTTCAATTGCTG-1_1	8.04141606810243	3.57950972044124	Hepatocytes
AGGACTTGTGACCTGC-1_1	0.169134049042203	5.57805743931801	Cholangiocytes
AGGACTTTCATCTGTT-1_1	-12.4359012119026	1.44898327752817	Endothelial
AGGACTTTCCTTTAGT-1_1	1.84009260924769	8.84818553539233	Cholangiocytes
AGGAGGTAGAGGACTC-1_1	10.6510876415701	2.35946632649674	Hepatocytes
AGGAGGTTCATTGTGG-1_1	5.99767571508931	-3.90518883233499	Hepatocytes
AGGAGGTTCGTTGTAG-1_1	8.07522685839174	0.171035223958625	Hepatocytes
AGGAGGTTCTAGTACG-1_1	6.16809085518308	-2.56284459152559	Hepatocytes
AGGATAAAGCAGTAAT-1_1	8.70296488202523	0.753048597456168	Hepatocytes
AGGATAAAGTGATCGG-1_1	1.18398187673878	7.03265185338006	Cholangiocytes
AGGATAACATCCTCAC-1_1	10.6832976847851	3.04325091356696	Hepatocytes
AGGATAAGTCGAGTGA-1_1	2.36566024637781	8.89055272085937	Cholangiocytes
AGGATAATCGCCGTGA-1_1	5.72257742187259	-2.69747321145998	Hepatocytes
AGGATCTAGGATATAC-1_1	8.2647411207564	-2.5295705018975	Hepatocytes
AGGATCTAGTCCCTAA-1_1	-8.62095756737004	3.02003735179235	Endothelial
AGGCATTCAGCTGAGA-1_1	-3.11484937517395	-7.85179618136962	Mesenchyme
AGGCATTTCCCGGTAG-1_1	-8.81035603250204	1.5546490551037	Endothelial
AGGCCACCAAATACGA-1_1	-4.33705598441049	-7.91489491301996	Mesenchyme
AGGCCACCACTTGTGA-1_1	-13.5070790242411	2.45071896086877	Endothelial
AGGCCACGTTCTCTAT-1_1	-3.41451637421095	-7.87129984830137	Mesenchyme
AGGCCACTCGGTGCAC-1_1	1.80034177222928	8.47286492952991	Cholangiocytes
AGGCTGCAGATACGAT-1_1	-8.48630108848086	-8.8949584890767	Mesenchyme
AGGCTGCAGGTCCTGC-1_1	-9.29635775742979	0.0194807271896149	Endothelial
AGGCTGCCACCTCAGG-1_1	4.25291278256786	7.75125824033345	Cholangiocytes
AGGGAGTCAAAGAGTT-1_1	11.1031694888697	2.95954526184297	Hepatocytes
AGGGAGTGTATGCTAC-1_1	8.21786139590009	1.62685399636131	Hepatocytes
AGGGAGTGTATGTGTC-1_1	7.13759585429855	-2.05153823013876	Hepatocytes
AGGGCCTAGCAGATAT-1_1	4.60214382265307	6.90143790822998	Cholangiocytes
AGGGCCTCAATCCTTT-1_1	9.63724462156637	0.308442191985545	Hepatocytes
AGGGCCTCATGATCTG-1_1	3.5122295038615	7.78542941459129	Cholangiocytes
AGGGCCTGTCTGTGGC-1_1	-2.39936479095283	-14.0570533192415	Immune
AGGGCCTGTTCCAGGC-1_1	8.44787463008887	-2.35169281257218	Hepatocytes
AGGGCTCAGGTAGATT-1_1	-2.92172008425624	-7.69564582105062	Mesenchyme
AGGGCTCCAACGAGGT-1_1	-6.35194317890747	-8.36155761882958	Mesenchyme
AGGGCTCTCATCTGTT-1_1	9.14001866669394	-1.72320805738072	Hepatocytes
AGGGTCCAGGCCATAG-1_1	0.149492109097127	3.47540206426669	Cholangiocytes
AGGGTCCCATAGGAGC-1_1	-1.94679099007284	-7.6107910605559	Mesenchyme
AGGGTGAAGCCGTAAG-1_1	-7.11884333098736	-8.3647769779215	Mesenchyme
AGGGTGACAGAGACTG-1_1	-7.15964949571377	-8.02453128450979	Mesenchyme
AGGGTGACAGAGCCCT-1_1	9.77081952181197	2.28879799599079	Hepatocytes
AGGGTGACATTGCCTC-1_1	5.62947600255685	-3.98781462986431	Hepatocytes
AGGGTTTAGGATACCG-1_1	2.48163213803795	8.00344629989622	Cholangiocytes
AGGGTTTTCCTTTGAT-1_1	2.61603406213466	8.17097133371716	Cholangiocytes
AGGTAGGAGGCTTAAA-1_1	2.48699789811333	8.66759751783741	Cholangiocytes
AGGTAGGAGGTACCTT-1_1	9.48887441676688	-1.39652420632557	Hepatocytes
AGGTAGGCACTCCTTG-1_1	-10.1410035269661	1.44393682524633	Endothelial
AGGTAGGCATAACTCG-1_1	-2.50546434210884	-7.90476671791789	Mesenchyme
AGGTCATCACGACCTG-1_1	8.39648627060675	3.14716293780378	Hepatocytes
AGGTCATGTGATAGTA-1_1	6.02529754623042	-2.346581675071	Hepatocytes
AGGTCATGTTCGAACT-1_1	3.92749085251019	8.32157650701795	Cholangiocytes
AGGTCTATCATATGGC-1_1	-8.82303222271834	0.344216554458432	Endothelial
AGGTGTTAGAAGAACG-1_1	10.6702980516501	2.37886551723482	Hepatocytes
AGGTGTTCAAGCACCC-1_1	0.706000935205271	5.91216888804777	Cholangiocytes
AGGTGTTCATCGCTCT-1_1	11.0574286727399	1.37276540609709	Hepatocytes
AGGTGTTTCCTTCGAC-1_1	7.00860720469961	-3.13110462022478	Hepatocytes
AGGTTACAGTAAGGGA-1_1	0.754105916835304	7.16448256725754	Cholangiocytes
AGGTTACCAGAGGAAA-1_1	0.624486387624704	7.27709545608391	Cholangiocytes
AGGTTACGTATCATGC-1_1	-3.05832388269557	-7.55885848145282	Mesenchyme
AGGTTGTAGCTGCGAA-1_1	-10.3862974639327	2.04530143623776	Endothelial
AGGTTGTGTAGCTTTG-1_1	-12.3303872981498	-0.784352312964835	Endothelial
AGGTTGTGTGGTCCGT-1_1	-9.61239770855284	4.59247854716278	Endothelial
AGGTTGTTCAACGTGT-1_1	4.98810970005908	-2.81867852282714	Hepatocytes
AGGTTGTTCAAGCTGT-1_1	1.38264780186889	8.85573516871447	Cholangiocytes
AGTAACCAGAGGTTTA-1_1	-9.38583624781296	3.71197745467873	Endothelial
AGTAACCAGATGGGCT-1_1	9.22920718515042	1.77055423245563	Hepatocytes
AGTAACCAGCACCAGA-1_1	10.7104636133855	1.82161922690643	Hepatocytes
AGTAACCAGTAGACCG-1_1	5.33058691186854	-2.39344303933292	Hepatocytes
AGTAACCCACTTACAG-1_1	-12.0753487163609	-0.931564555822309	Endothelial
AGTAACCTCCGAGAAG-1_1	2.97984606824464	8.99594719502196	Cholangiocytes
AGTAACCTCGGCCAAC-1_1	-13.4490119414361	2.40795114049068	Endothelial
AGTACCAAGCCAACCC-1_1	7.02102061571059	-3.38606168500144	Hepatocytes
AGTACCACACATATGC-1_1	11.1516422036715	1.54930298907944	Hepatocytes
AGTACCATCACTCTTA-1_1	-9.3254302256612	-0.766402777229393	Endothelial
AGTACCATCACTTGGA-1_1	-7.59976487725005	-9.01097290620045	Mesenchyme
AGTACCATCTAGTCAG-1_1	1.03031809747018	7.72239142981695	Cholangiocytes
AGTACTGCAGCATACT-1_1	11.2814247632541	1.96772794701315	Hepatocytes
AGTACTGTCGTCGACG-1_1	1.98755196122975	8.06917101075935	Cholangiocytes
AGTAGCTCATTACTCT-1_1	-2.42249528610908	-7.95752578101783	Mesenchyme
AGTAGCTGTCGTGCCA-1_1	4.34398156023245	6.785014066151	Cholangiocytes
AGTAGCTTCTACACTT-1_1	8.64536730820007	3.56759817052426	Hepatocytes
AGTAGTCCAGAGTGTG-1_1	-11.9917766100678	0.233975872661047	Endothelial
AGTAGTCGTAGCACGA-1_1	10.9640497657282	2.0854326954864	Hepatocytes
AGTCAACAGAGATGCC-1_1	2.38655989619922	7.00112732489738	Cholangiocytes
AGTCAACGTACCGTCG-1_1	2.44792007852925	7.62916308918774	Cholangiocytes
AGTCAACGTGAGTTGG-1_1	-12.3752290076037	2.47913285609489	Endothelial
AGTCACAAGCACCTGC-1_1	9.19385314578383	-0.221656381189754	Hepatocytes
AGTCACACAATCGCCG-1_1	-11.4895175136234	1.81967946308972	Endothelial
AGTCACATCCAAGGGA-1_1	-7.23272590757394	-8.08918453645944	Mesenchyme
AGTCATGAGTTGCGCC-1_1	10.1403177246495	1.33238245863942	Hepatocytes
AGTCATGCAGTAACAA-1_1	5.84094781243554	-4.04413777860204	Hepatocytes
AGTCTCCCAACCCTAA-1_1	0.518183297022843	5.74421710414829	Cholangiocytes
AGTCTCCTCGCTTGAA-1_1	10.5872688731805	1.3337595256504	Hepatocytes
AGTGACTAGACCTCAT-1_1	-9.24426751605512	2.23952880526816	Endothelial
AGTGACTAGTTATGGA-1_1	5.82892426302691	-3.83237209119464	Hepatocytes
AGTGACTCATGCACTA-1_1	2.4292589935217	-14.2798173567216	Immune
AGTGACTGTAGAGGAA-1_1	-9.82627720676512	0.55299821510949	Endothelial
AGTGACTGTTGCCGAC-1_1	0.916543513561091	7.46648434658118	Cholangiocytes
AGTGACTTCGATACAC-1_1	1.68908049998131	9.22391362312981	Cholangiocytes
AGTGATCCAAATGGTA-1_1	4.57889978270769	7.6931792177721	Cholangiocytes
AGTGATCCAGCTGTTA-1_1	2.09516239796339	7.50775243892626	Cholangiocytes
AGTGATCGTACCACGC-1_1	10.1937058358766	3.96927842915005	Hepatocytes
AGTGATCTCCCATTTA-1_1	3.96366405387597	7.98261252356115	Cholangiocytes
AGTGCCGAGAATAACC-1_1	2.32782287300032	8.96852818107692	Cholangiocytes
AGTGCCGCAATCGCGC-1_1	5.38453285510768	-3.95525424187454	Hepatocytes
AGTGCCGGTGTGGTCC-1_1	-12.0950207125274	0.305667092281533	Endothelial
AGTGCCGTCATAAGGA-1_1	0.963646548697149	7.6117570293193	Cholangiocytes
AGTGCCGTCTAGCAAC-1_1	1.64167935311133	9.15896787261184	Cholangiocytes
AGTGTTGAGCGCACAA-1_1	8.24749964568772	0.283287814143987	Hepatocytes
AGTGTTGCACCGTCTT-1_1	5.5572978353281	-2.6483980501112	Hepatocytes
AGTGTTGCAGAGAAAG-1_1	-3.35053524883558	-7.67217135008792	Mesenchyme
AGTGTTGCAGATCACT-1_1	8.42809636698103	3.69308046755627	Hepatocytes
AGTGTTGTCACACGAT-1_1	0.550974282290372	7.28373389355491	Cholangiocytes
AGTGTTGTCATACAGC-1_1	10.3827453740074	2.49177573177584	Hepatocytes
AGTGTTGTCATCTCTA-1_1	-12.9420014797821	2.39079794882543	Endothelial
AGTTAGCCAATACCCA-1_1	-9.8258012717835	-0.20665631139729	Endothelial
AGTTAGCGTGGACTGA-1_1	7.18382860475391	-0.545183024162519	Hepatocytes
AGTTCCCAGAAGTCCG-1_1	-12.827657128679	2.74674092817386	Endothelial
AGTTCCCAGTTTGGCT-1_1	2.72926943272124	8.75620957242302	Cholangiocytes
AGTTCCCTCCGACAGC-1_1	-1.92962436262361	-7.5868197874679	Mesenchyme
AGTTCGAAGCGCCCAT-1_1	-12.4000599128868	1.10142504353938	Endothelial
AGTTCGACACAAACGG-1_1	-13.8761061423518	1.24777526207976	Endothelial
AGTTCGAGTCCTACAA-1_1	7.90290597191757	-0.968404918348352	Hepatocytes
ATACCGAAGGCCGCTT-1_1	4.64582065529085	-2.75032727375688	Hepatocytes
ATACCGAGTAGTCGGA-1_1	1.0279634915701	7.47312822520986	Cholangiocytes
ATACCTTAGACATGCG-1_1	10.5474838816871	3.70327475989086	Hepatocytes
ATACCTTAGGCCGCTT-1_1	8.36321180249597	3.52003971996113	Hepatocytes
ATACCTTAGGCGCTCT-1_1	10.837816733166	3.685507090128	Hepatocytes
ATACCTTAGTGGTGAC-1_1	-7.52433759780727	-8.43532473398803	Mesenchyme
ATACCTTGTCGTCTCT-1_1	1.23908738479226	8.05708995573771	Cholangiocytes
ATACCTTTCGACCATA-1_1	-11.2805235836793	-0.981931841643295	Endothelial
ATACCTTTCGCTACGG-1_1	-3.75817723483602	-7.67789140193934	Mesenchyme
ATACCTTTCTGCCTCA-1_1	-10.1061419572742	4.56640618643877	Endothelial
ATACTTCAGCGTCTGC-1_1	3.19910225792586	7.80265448999252	Cholangiocytes
ATACTTCCACTTGTGA-1_1	-12.1005412273296	-0.849801376558505	Endothelial
ATAGACCTCATAGGCT-1_1	-10.7987152233766	-0.425667888857535	Endothelial
ATAGAGACACCTGCTT-1_1	-9.3832975745571	3.69192024161736	Endothelial
ATAGAGATCCACACCT-1_1	7.8208116945107	0.678794090993818	Hepatocytes
ATATCCTAGTCCGCCA-1_1	-10.8875876324218	-0.598383762732526	Endothelial
ATATCCTTCGAACTCA-1_1	-8.93912121750054	-0.568983332554822	Endothelial
ATATCCTTCGTTGTTT-1_1	-13.7511792935007	2.18551573650658	Endothelial
ATCACAGCACCGTACG-1_1	1.264859488176	7.95137673638118	Cholangiocytes
ATCACAGGTACGATGG-1_1	-12.9603556428773	3.4088228603325	Endothelial
ATCACAGGTGTTAAAG-1_1	-3.20543801521584	-7.67333373117439	Mesenchyme
ATCACAGGTTGGTGTT-1_1	-6.98607262570703	-7.92598968506077	Mesenchyme
ATCACAGTCGGCTCTT-1_1	11.2670024699504	2.38712644491576	Hepatocytes
ATCACGACAAGCCATT-1_1	5.46839210812633	-2.40834286879655	Hepatocytes
ATCACGAGTCAGTCCG-1_1	2.01456287165205	7.79264044291826	Cholangiocytes
ATCACGATCGACGAGA-1_1	4.56164658293668	-2.83486326822971	Hepatocytes
ATCACGATCTAGCCAA-1_1	0.637640075220164	6.02777534311773	Cholangiocytes
ATCACTTAGCAGGCTA-1_1	-2.5527366214794	-14.0336230521915	Immune
ATCACTTAGCGGGTTA-1_1	6.15922779219083	-2.33468235632672	Hepatocytes
ATCACTTCAACAGTGG-1_1	3.22516972786965	7.81068605740887	Cholangiocytes
ATCACTTCATAAGCAA-1_1	3.40233278175733	8.14371170841473	Cholangiocytes
ATCACTTCATTGCAAC-1_1	11.1323360554021	3.43115635741025	Hepatocytes
ATCACTTTCGTACCTC-1_1	-6.73935283993197	-8.06862979787498	Mesenchyme
ATCAGGTAGCACACCC-1_1	3.69133876935127	8.46790731307176	Cholangiocytes
ATCAGGTCAAAGTGTA-1_1	-6.04133633219663	-7.78047306511868	Mesenchyme
ATCATTCAGTTCACTG-1_1	0.398658503614419	4.08688182976111	Cholangiocytes
ATCATTCCAACACAGG-1_1	10.7017531432669	4.04884929158473	Hepatocytes
ATCCACCCAAAGCGTG-1_1	6.93245357882388	-3.40224543115731	Hepatocytes
ATCCACCGTTCAGTAC-1_1	8.16950659444925	-2.63681508400538	Hepatocytes
ATCCACCTCCTACTGC-1_1	7.28728078236597	-2.10334918044078	Hepatocytes
ATCCATTGTTATTCTC-1_1	-10.5360502430347	4.12409491906906	Endothelial
ATCCCTGAGTAAGAGG-1_1	0.721889104183318	5.69579924802007	Cholangiocytes
ATCCCTGCAAAGCTCT-1_1	6.52751540843472	-3.18097681573047	Hepatocytes
ATCCCTGCATCCAATG-1_1	7.14476356571075	-2.31247934576286	Hepatocytes
ATCCCTGGTGCGCTCA-1_1	-12.0183294904699	-1.13597496932159	Endothelial
ATCCCTGTCTATCGCC-1_1	-10.5271539334237	0.345441178743845	Endothelial
ATCCGTCTCCACACCT-1_1	3.31368717197914	9.08606242098581	Cholangiocytes
ATCCTATAGTAGCATA-1_1	1.74737149106599	7.51720078110431	Cholangiocytes
ATCCTATTCCTTCTTC-1_1	10.2112561025157	1.1731470829098	Hepatocytes
ATCCTATTCTGGCCAG-1_1	2.15595897271061	8.24891551484486	Cholangiocytes
ATCGATGAGAAGCCAC-1_1	-9.40097344597653	-0.440920599792338	Endothelial
ATCGATGCACCGGAAA-1_1	1.92865488459163	6.79879489092987	Cholangiocytes
ATCGATGCAGCTATTG-1_1	11.1490920349045	3.29843863084904	Hepatocytes
ATCGATGCATACACCA-1_1	-11.9009312081187	0.440699229489992	Endothelial
ATCGCCTGTCACGACC-1_1	7.73031232597005	-2.44981504210759	Hepatocytes
ATCGGATAGTACTCGT-1_1	9.48396627157474	2.2514008941847	Hepatocytes
ATCGGATCAGGTGTTT-1_1	-9.77754847757192	1.45016532586537	Endothelial
ATCGTAGAGTTTGCTG-1_1	-12.9827444919602	2.41515749290872	Endothelial
ATCGTAGCACATTACG-1_1	-2.86234836353123	-7.99262891744199	Mesenchyme
ATCGTAGGTGCGACAA-1_1	5.30376362536323	4.34869139763762	Cholangiocytes
ATCGTAGTCATTCACT-1_1	-11.3990643400159	2.1534644582138	Endothelial
ATCGTCCTCGCAACAT-1_1	11.2985725699589	3.1806782905458	Hepatocytes
ATCGTGAGTGAATGTA-1_1	2.81854969774621	8.47595438629954	Cholangiocytes
ATCGTGAGTGTCTTAG-1_1	-13.7178399712438	1.94724074322475	Endothelial
ATCGTGATCTTCCCGA-1_1	9.59726899113606	-0.751383199608723	Hepatocytes
ATCTCTAAGACGGTTG-1_1	-8.29070757949118	-9.09317961561237	Mesenchyme
ATCTCTAGTGACACGA-1_1	5.69924696882574	-2.52255104928112	Hepatocytes
ATCTCTAGTTGCATGT-1_1	2.92451004840422	9.01947472781016	Cholangiocytes
ATCTCTATCATCAGTG-1_1	-8.33518745200164	0.144657628569755	Endothelial
ATCTCTATCTGTTCAT-1_1	-7.91261388159647	-8.7516427843627	Mesenchyme
ATCTTCAAGCGCACAA-1_1	4.94890677840539	-3.91648628948293	Hepatocytes
ATCTTCAAGCTAGAAT-1_1	2.30839457855475	7.67160670699404	Cholangiocytes
ATCTTCACAAGAGTTA-1_1	-7.81472430397534	-9.16988143597286	Mesenchyme
ATCTTCAGTATGCGTT-1_1	-12.8177886598672	3.18122922268672	Endothelial
ATCTTCAGTTACCCAA-1_1	-9.13676151200072	-0.644618509666253	Endothelial
ATCTTCATCCAAGGGA-1_1	2.41502325145112	8.66085474916811	Cholangiocytes
ATGAAAGAGTATGTAG-1_1	0.049516794616978	4.64482054149582	Cholangiocytes
ATGAAAGTCTGAGATC-1_1	-9.15189436766834	0.509072296581013	Endothelial
ATGACCAAGCCTGGAA-1_1	-10.5233090769268	0.576759530966408	Endothelial
ATGACCAGTCATGACT-1_1	7.27416156621506	-1.27979353618842	Hepatocytes
ATGACCAGTCGTTGGC-1_1	0.578739607453955	5.86870871523438	Cholangiocytes
ATGACCATCCGATTAG-1_1	7.00811948087575	-0.20648055402775	Hepatocytes
ATGAGGGCAAGACGGT-1_1	-0.0770514388601634	3.38900444502719	Cholangiocytes
ATGAGGGCATGGGCAA-1_1	7.55307346999671	-3.0815805904771	Hepatocytes
ATGAGGGTCAATCAGC-1_1	-2.0327906519552	-7.53896287102786	Mesenchyme
ATGAGGGTCATGCCGG-1_1	3.52213003358729	8.18875941336049	Cholangiocytes
ATGAGGGTCGGTCAGC-1_1	-8.04767350114218	1.00886964723671	Endothelial
ATGAGGGTCTAGTTCT-1_1	4.58347467643504	7.39306842650853	Cholangiocytes
ATGAGTCCAGCTCTGG-1_1	-12.9677284779154	2.02522198366814	Endothelial
ATGAGTCTCCAACTAG-1_1	2.52125924454476	-14.2434779846897	Immune
ATGAGTCTCCTTATAC-1_1	9.35017590082681	-1.56629904793062	Hepatocytes
ATGATCGGTAGCGTAG-1_1	8.36962114568358	0.41306930889075	Hepatocytes
ATGATCGGTCTTCCGT-1_1	-2.70007811064503	-7.85352966252666	Mesenchyme
ATGATCGGTGTCATGT-1_1	10.5717825908899	3.61207036789519	Hepatocytes
ATGATCGTCCGTATAG-1_1	8.93755185099153	3.71045658074608	Hepatocytes
ATGCATGAGTAAGCAT-1_1	6.22671097893646	-2.0522807898692	Hepatocytes
ATGCATGCATGCGTGC-1_1	0.45049827539933	5.74679447917687	Cholangiocytes
ATGCATGGTGATAGAT-1_1	10.2418260978912	3.87851173024947	Hepatocytes
ATGCATGGTTGGAGAC-1_1	0.510275871544714	7.80851918867094	Cholangiocytes
ATGCCTCGTACTTGTG-1_1	-11.7866846458543	0.260340066904289	Endothelial
ATGCGATAGACATAAC-1_1	-3.22655293329678	-7.55079350187157	Mesenchyme
ATGCGATAGCTAGAAT-1_1	7.94184724090404	-0.438933345092567	Hepatocytes
ATGCGATCACACCTAA-1_1	-6.9697679650984	-8.21517560160109	Mesenchyme
ATGCGATGTAGACGGT-1_1	11.0575825461051	2.71669773299976	Hepatocytes
ATGGAGGCACGGGTAA-1_1	10.6817461272094	3.3074380815817	Hepatocytes
ATGGAGGTCGCAATTG-1_1	2.07190741768157	7.76849887374706	Cholangiocytes
ATGGAGGTCTGAGTCA-1_1	-9.65480651782552	4.21912689034923	Endothelial
ATGGATCAGAAGGTAG-1_1	7.6698544671627	-1.96432931652543	Hepatocytes
ATGGATCCACGACAGA-1_1	2.48672325988411	7.53778351507955	Cholangiocytes
ATGGATCCACTGGACC-1_1	3.48548926554233	8.82772177757614	Cholangiocytes
ATGGATCGTGTCTTGA-1_1	0.0477026716787847	4.26156121172027	Cholangiocytes
ATGGGAGAGATCGCTT-1_1	3.84479591841788	9.03862447445792	Cholangiocytes
ATGGGAGCAAGGCGTA-1_1	0.730113741934803	4.50775169203704	Cholangiocytes
ATGGGAGCACAAATAG-1_1	2.68544688462627	8.07209962440019	Cholangiocytes
ATGGGAGCACCTGTCT-1_1	9.58252463330437	1.33471546919379	Hepatocytes
ATGGGAGCATGGGAAC-1_1	9.83810855418194	-1.23254079444848	Hepatocytes
ATGGGAGCATTGGCAT-1_1	5.46541229883146	-3.91386441713195	Hepatocytes
ATGGGAGGTAGGCTCC-1_1	0.650908822011109	5.04569540509243	Cholangiocytes
ATGGGAGGTCTGCATA-1_1	2.81213014137185	8.28331357878296	Cholangiocytes
ATGGGTTCAAACGAGC-1_1	2.05368852320231	8.46344336188904	Cholangiocytes
ATGGGTTCAGAGAAAG-1_1	4.18120319391621	8.01669273423104	Cholangiocytes
ATGGGTTTCATGAGAA-1_1	-9.23253867807417	-0.7148140511835	Mesenchyme
ATGGGTTTCCGTATAG-1_1	9.12041681964177	-1.03127226908609	Hepatocytes
ATGGTTGCAACCACAT-1_1	4.14848116460229	7.9126761545737	Cholangiocytes
ATGGTTGGTCAACCAT-1_1	0.482627883371886	6.25282993958095	Cholangiocytes
ATGTCCCAGTACTCGT-1_1	8.58928196677468	-1.6573592239794	Hepatocytes
ATGTCCCGTGGACAGT-1_1	-12.908086839856	0.709581484837272	Endothelial
ATGTCCCGTTCTAACG-1_1	-4.14391275744097	-7.74184363799416	Mesenchyme
ATGTCCCTCCCTATTA-1_1	-3.32319973789088	-8.14499784848092	Mesenchyme
ATGTCTTCACCTGTCT-1_1	4.0779536420869	8.03819698867927	Cholangiocytes
ATGTCTTGTCGCTTGG-1_1	-3.26542991577095	-8.02498880837561	Mesenchyme
ATGTCTTGTTGGCCGT-1_1	4.52077159361237	7.53091097070915	Cholangiocytes
ATTACCTCAAACTAGA-1_1	0.095767611927602	4.53115042440712	Cholangiocytes
ATTACCTCAGCCCACA-1_1	4.99552325916065	-3.9036099410887	Hepatocytes
ATTACCTGTACTGGGA-1_1	-10.8930260333512	0.71241769846648	Endothelial
ATTACCTGTGAGCGAT-1_1	1.85280479379413	7.9724440472076	Cholangiocytes
ATTACCTTCGCATGAT-1_1	3.88909457981131	7.40729658028454	Cholangiocytes
ATTACCTTCTAAGAAG-1_1	3.85265063790979	8.18582709558838	Cholangiocytes
ATTACTCTCTCTGAGA-1_1	-11.4352788026273	0.381269479728885	Endothelial
ATTATCCAGACCAAGC-1_1	1.46001640630155	6.41642112478103	Cholangiocytes
ATTATCCCATCAACCA-1_1	-9.44422502102889	4.16368345829798	Endothelial
ATTATCCGTCTCAAGT-1_1	3.33196512811868	6.66116063144971	Cholangiocytes
ATTATCCTCGCGATCG-1_1	1.30643592179136	7.55355290493364	Cholangiocytes
ATTCACTTCCATTGTT-1_1	9.68302853815251	-0.522278153013914	Hepatocytes
ATTCACTTCGCACGGT-1_1	3.78164340111474	8.15591156222242	Cholangiocytes
ATTCACTTCGTGGAAG-1_1	-8.37834500932256	0.140439567207182	Endothelial
ATTCAGGGTTCTCTCG-1_1	-7.61478811418282	-8.22490551498591	Mesenchyme
ATTCAGGGTTGGTACT-1_1	-2.89369226323641	-13.5824166665347	Immune
ATTCATCCAGGTCAGA-1_1	7.2838306066573	-1.99036229197766	Hepatocytes
ATTCCATCACGCGTGT-1_1	9.62703241328759	1.56485900955255	Hepatocytes
ATTCCATCATAGATCC-1_1	-11.9771637090465	-0.223692537001371	Endothelial
ATTCCATTCAGTCACA-1_1	1.4484734264436	7.83711991765636	Cholangiocytes
ATTCCCGAGGACTTCT-1_1	9.13895871390669	1.58349561303228	Hepatocytes
ATTCCCGGTGCATTTG-1_1	-13.1830861780442	2.74099476814937	Endothelial
ATTCCCGGTTCTATCT-1_1	-9.8983624764995	0.510665405190963	Endothelial
ATTCCCGTCGAGAACG-1_1	1.25207097840085	7.05059657324399	Cholangiocytes
ATTCCCGTCTCAACGA-1_1	2.10159022468283	6.95912353402125	Cholangiocytes
ATTCGTTTCGACGATT-1_1	-10.277915683148	1.32289786033864	Endothelial
ATTCTACAGTACAGCG-1_1	-3.05013957131511	-13.9601851973621	Immune
ATTCTACCACGGTCTG-1_1	7.90381738520806	-1.47580829687348	Hepatocytes
ATTCTACCAGCGTATT-1_1	-13.8709290644552	1.86078341350753	Endothelial
ATTCTACTCAGCTGTA-1_1	-0.189564197106704	3.13853059696826	Cholangiocytes
ATTCTACTCGACATAC-1_1	-6.62696766655758	-8.10487778658564	Mesenchyme
ATTCTACTCGTACCTC-1_1	11.4498985091215	1.84661601271135	Hepatocytes
ATTCTTGAGACCACGA-1_1	11.4167554208413	2.01879660702287	Hepatocytes
ATTCTTGAGGCTCCCA-1_1	-3.60500583173129	-14.1254229532475	Immune
ATTCTTGCAACCCTCT-1_1	8.81132123431844	-1.05096588808734	Hepatocytes
ATTCTTGCAGGTTTAC-1_1	3.57206572249065	7.8756330722646	Cholangiocytes
ATTGGGTAGTGTTGTC-1_1	0.435775654660528	4.50992491208308	Cholangiocytes
ATTGGGTCACCCTATC-1_1	5.94257166371411	-2.85672342754682	Hepatocytes
ATTGGGTCATCTTCGC-1_1	-11.8881342176304	3.60097914225795	Endothelial
ATTGTTCAGTAAAGCT-1_1	1.75343768602973	9.20308440178666	Cholangiocytes
ATTGTTCCATTGGATC-1_1	8.73286267570948	3.07867877496313	Hepatocytes
ATTGTTCGTACAACGG-1_1	8.41041203926264	-1.51045080721439	Hepatocytes
ATTGTTCTCAACACCA-1_1	-0.0203836581138446	4.87798412086767	Cholangiocytes
ATTGTTCTCATTCGGA-1_1	3.18841594464341	7.50345548792835	Cholangiocytes
ATTGTTCTCGTAGAGG-1_1	2.94817557157686	9.07390843041454	Cholangiocytes
ATTGTTCTCGTTCTGC-1_1	10.822175560631	3.35125204699607	Hepatocytes
ATTTACCAGGTAAGTT-1_1	4.54037127378034	-3.58073295076699	Hepatocytes
ATTTACCCAAGTCATC-1_1	-7.28997257351165	-8.65104646701151	Mesenchyme
ATTTACCCAATTGAGA-1_1	7.97211278107557	3.508626150408	Hepatocytes
ATTTACCTCTGGGCAC-1_1	-3.40557795222784	-8.01533684688845	Mesenchyme
ATTTCACCAGATCCAT-1_1	-5.35348734155982	-7.93263333630745	Mesenchyme
ATTTCACCATGGTACT-1_1	-2.84300284028771	-8.11623079981103	Mesenchyme
ATTTCTGCAGACCAAG-1_1	11.0180019665875	2.31323134373852	Hepatocytes
ATTTCTGTCATTGGTG-1_1	-7.41722754727712	-8.3835383770158	Mesenchyme
CAAAGAAAGCGAGTAC-1_1	-12.7115735849605	2.52343957543521	Endothelial
CAAAGAAGTGAGACGT-1_1	1.00486432862916	6.96170201552256	Cholangiocytes
CAAAGAATCAAATGAG-1_1	11.2382194333897	1.61041476570235	Hepatocytes
CAAAGAATCTAGACCA-1_1	1.3974060061764	6.89081048485186	Cholangiocytes
CAACAACAGATCGACG-1_1	8.01503816649375	-2.61327491902769	Hepatocytes
CAACAACAGCAATTCC-1_1	3.83954603600262	8.21108818795868	Cholangiocytes
CAACAACAGTCCTGCG-1_1	9.27906605857221	1.11495127298827	Hepatocytes
CAACAACGTATGATCC-1_1	-11.5602124569555	-0.708376862348618	Endothelial
CAACAACGTTGCCGAC-1_1	8.05428523316212	-2.66193530742732	Hepatocytes
CAACAACTCAACCTCC-1_1	3.08946962648162	7.54151640806106	Cholangiocytes
CAACAACTCGCCTAGG-1_1	4.84703395634224	-2.68438078394468	Hepatocytes
CAACAGTAGCGTCAGA-1_1	10.0087087928016	-1.00194302411939	Hepatocytes
CAACAGTAGCTTTCCC-1_1	7.94220295634309	-1.06954270299367	Hepatocytes
CAACAGTCACAGTCGC-1_1	-10.2098090443968	-0.569603817102769	Endothelial
CAACAGTCATACTTTC-1_1	-9.82453148911178	3.85167682579235	Endothelial
CAACAGTGTACGCTTA-1_1	4.45726895283771	7.61085966371362	Cholangiocytes
CAACAGTGTTCTTGCC-1_1	7.51930169109323	2.04958219563608	Hepatocytes
CAACAGTTCCTTGACC-1_1	2.48813637250427	6.30049466264493	Cholangiocytes
CAACCAAAGGCACGAT-1_1	-12.9965489639652	3.22786473259232	Endothelial
CAACCAAGTAACAGGC-1_1	3.05074115711533	6.63895893448963	Cholangiocytes
CAACCTCAGGCCCAAA-1_1	2.52155908480203	8.47091002207342	Cholangiocytes
CAACCTCAGTCAGAGC-1_1	7.99239071090821	-2.0212853137901	Hepatocytes
CAACCTCCAATCTCTT-1_1	2.08160725913953	7.73189130356073	Cholangiocytes
CAACCTCCACGACGAA-1_1	-12.4675869615552	3.27911871046392	Endothelial
CAACCTCTCTCTCTAA-1_1	4.56863223679864	-3.75528207150562	Hepatocytes
CAACGATAGTCTTCCC-1_1	8.80581528988082	-0.539187310104521	Hepatocytes
CAACGATTCAACCGAT-1_1	2.93639275026359	8.0514814328169	Cholangiocytes
CAACGATTCTATACTC-1_1	0.683939240806005	5.47694437624626	Cholangiocytes
CAACGGCCATGGGTTT-1_1	6.94588187746191	-3.35571238889721	Hepatocytes
CAAGACTCACATGAAA-1_1	-3.61590836216594	-14.7577359127876	Immune
CAAGACTTCCACATAG-1_1	-11.8045554582169	-0.940026353713431	Endothelial
CAAGACTTCGTGGCGT-1_1	9.24437138386981	0.579737457807044	Hepatocytes
CAAGAGGAGGTTAAAC-1_1	9.91533088472972	4.25218385965598	Hepatocytes
CAAGAGGCAACTCCCT-1_1	-9.65339756354803	4.58977080423837	Endothelial
CAAGAGGCATGTCTAG-1_1	10.291475838154	1.03489602092874	Hepatocytes
CAAGAGGGTGTTAACC-1_1	2.09392209125736	8.21290812096426	Cholangiocytes
CAAGAGGGTTCGTTCC-1_1	-3.61973656985392	-7.7560690322331	Mesenchyme
CAAGCTAAGAGGTATT-1_1	0.397313848134269	4.07538094877138	Cholangiocytes
CAAGCTAGTGTTACTG-1_1	-11.9477234671796	0.169224324659406	Endothelial
CAAGCTATCTCGCAGG-1_1	9.4213409039389	1.27474225955348	Hepatocytes
CAAGGGAAGATGCCGA-1_1	10.6515815750028	0.237272510812919	Hepatocytes
CAAGGGAAGTAGTCTC-1_1	1.38655906366909	8.37460404024458	Cholangiocytes
CAAGGGATCCCAAGCG-1_1	8.91445725976874	2.07892828463221	Hepatocytes
CAATACGAGCTAGATA-1_1	1.89932790271313	8.09387133915175	Cholangiocytes
CAATACGTCCCATTTA-1_1	-11.7438740311144	0.764406130846813	Endothelial
CAATCGAAGAAACCCG-1_1	9.93628939004686	1.28295538049419	Hepatocytes
CAATGACCATTCCTAT-1_1	7.87351017276498	2.89421289515369	Hepatocytes
CAATGACTCCGCAGTG-1_1	-11.1430297650736	-0.748405308823714	Endothelial
CAATTTCAGTCCGCCA-1_1	5.22362307543981	-3.64924749289639	Hepatocytes
CAATTTCCACATGAAA-1_1	2.55759788146057	9.38563512793709	Cholangiocytes
CAATTTCCAGATCCAT-1_1	2.88971323004057	8.9719983874813	Cholangiocytes
CAATTTCGTAGCGATG-1_1	-2.43979026446996	-7.88433290497436	Mesenchyme
CAATTTCTCATCACTT-1_1	0.899129630693132	5.85897771862159	Cholangiocytes
CACAACACAGTAGTTC-1_1	0.890341110978302	6.43363083821897	Cholangiocytes
CACAACACATGATCTG-1_1	1.12585861784049	7.26660260773206	Cholangiocytes
CACAACAGTCCTCATC-1_1	5.58227639289109	-2.00932331250774	Hepatocytes
CACAACAGTTTAAGGA-1_1	-5.82326315819341	-8.47105358889544	Mesenchyme
CACAACATCCACGGAC-1_1	5.89113157636341	-2.91550227474855	Hepatocytes
CACACAACAACGGCCT-1_1	9.90921968569801	0.667186384464617	Hepatocytes
CACACAACAAGCTGCC-1_1	5.25111559170279	-4.03537190360923	Hepatocytes
CACACAAGTAACTGCT-1_1	2.58519832907846	9.5705188818255	Cholangiocytes
CACACAATCCGAGCTG-1_1	9.69488108745648	-0.232860848573962	Hepatocytes
CACAGATAGTCCCAAT-1_1	0.907530046017849	8.05817499246528	Cholangiocytes
CACAGATCATGGCACC-1_1	1.20372640210796	6.04592791651725	Cholangiocytes
CACAGATTCGGCACTG-1_1	-3.74838843082729	-14.6942459821581	Immune
CACAGGCCACACCTGG-1_1	10.483490751415	1.27766095897283	Hepatocytes
CACAGGCGTATGCGGA-1_1	-0.162381183883207	2.94472162107364	Cholangiocytes
CACATGACACCTGAAT-1_1	-12.583316164301	-0.854235123781771	Endothelial
CACATGAGTCGCCTAG-1_1	-8.24091719333905	-0.727063205922502	Endothelial
CACCAAAAGACCAAGC-1_1	0.13102408751371	4.70254315628719	Cholangiocytes
CACCAAAGTCTTGAGT-1_1	8.10230986025248	0.00552213020297504	Hepatocytes
CACCAAATCTCGGCTT-1_1	6.98001715085654	-0.600808790270234	Hepatocytes
CACCAAATCTGTAACG-1_1	7.5612795802625	-2.14017835328021	Hepatocytes
CACCGTTAGCTTTCTT-1_1	2.30195126226286	8.99959842378803	Cholangiocytes
CACCGTTCATAAGCGG-1_1	-3.24232913180723	-7.43070775629546	Mesenchyme
CACGAATCAACGACTT-1_1	-2.23123691425346	-7.48160596047888	Mesenchyme
CACGAATCATCCTAAG-1_1	11.1616101524412	2.13023019412919	Hepatocytes
CACGAATGTGTTCAGT-1_1	4.35789058220574	-3.14051091835503	Hepatocytes
CACGGGTCACCAGTTA-1_1	-12.0027948680661	3.04616861076854	Endothelial
CACGGGTGTGTTAACC-1_1	-12.5427607424463	-0.498959904057048	Endothelial
CACGGGTGTTCCCACT-1_1	-12.71027930141	1.9300597914404	Endothelial
CACGGGTTCATGGGAG-1_1	7.25269500053132	-2.33933673919344	Hepatocytes
CACGTGGCACCAGCCA-1_1	0.845141338622607	7.65133967130801	Cholangiocytes
CACGTGGCATGAATAG-1_1	9.57141454935678	4.07618458809011	Hepatocytes
CACGTGGGTAGCGTTT-1_1	0.427954113378423	5.7357519837751	Cholangiocytes
CACGTGGGTATGGAGC-1_1	-7.40772759591523	-8.24631365699854	Mesenchyme
CACGTTCAGCGGTATG-1_1	2.94654397125503	8.87079995578431	Cholangiocytes
CACGTTCAGCTCGACC-1_1	-8.62972145164643	0.175227965511426	Endothelial
CACGTTCCACGTGTGC-1_1	6.94363182764911	-1.78584685152419	Hepatocytes
CACTAAGAGAAGAACG-1_1	8.49431251240525	-1.34989691881394	Hepatocytes
CACTAAGTCGTCGATA-1_1	10.3060460370669	1.95508886815749	Hepatocytes
CACTGAACAACGATCT-1_1	-3.06152468078675	-7.97573315819849	Mesenchyme
CACTGAACAGCAATTC-1_1	-7.77779744878422	-8.72500702803933	Mesenchyme
CACTGAACATAATGAG-1_1	7.82894541049188	-1.83990329922872	Hepatocytes
CACTGAAGTGGTACAG-1_1	-9.92701651056925	3.11425698497167	Endothelial
CACTGAATCCGAGAAG-1_1	-1.69572316757939	-13.818568945436	Immune
CACTGGGAGCCATTGT-1_1	0.560990321524803	7.5708441689992	Cholangiocytes
CACTGTCAGGTCATTC-1_1	3.51378635657164	6.48473160379407	Cholangiocytes
CACTGTCCAACGTAAA-1_1	3.08668795821724	6.79350225192718	Cholangiocytes
CACTGTCGTATGTCCA-1_1	9.68159707333375	4.03711281108706	Hepatocytes
CACTGTCTCCGCTGTT-1_1	8.48842636075899	-2.08085862316702	Hepatocytes
CACTTCGAGAAGATCT-1_1	9.49712901602332	4.01950193489252	Hepatocytes
CACTTCGAGCTTACGT-1_1	11.3125688993496	2.84562060929634	Hepatocytes
CACTTCGGTTAGGCCC-1_1	0.553118880824076	6.98399905484531	Cholangiocytes
CAGAGCCAGGTGGTTG-1_1	-6.92953096069687	-8.59369916292122	Mesenchyme
CAGAGCCAGTGCGTCC-1_1	-7.24410285135614	-8.67313032270144	Mesenchyme
CAGAGCCCACTTGTCC-1_1	-3.25848665702294	-7.6375481261496	Mesenchyme
CAGAGCCCATTGTACG-1_1	1.23042447506643	7.90090699332102	Cholangiocytes
CAGAGCCGTATCTCGA-1_1	3.61893439854846	7.81471836940022	Cholangiocytes
CAGAGCCGTGGGCTCT-1_1	6.76040582430008	-0.749063462773901	Hepatocytes
CAGAGCCTCCCTTGTG-1_1	1.28240959854267	6.72147228941533	Cholangiocytes
CAGAGCCTCGAACGCC-1_1	6.26244814823311	-1.82223291527873	Hepatocytes
CAGAGCCTCTAGATCG-1_1	10.5935031526067	0.139933541837711	Hepatocytes
CAGATACAGTGATAAC-1_1	0.691086014405191	4.95382694993776	Cholangiocytes
CAGATACCACTCCTTG-1_1	0.121840676607323	4.39198267060173	Cholangiocytes
CAGATACTCCGCACGA-1_1	4.48634468355801	-3.81730514587084	Hepatocytes
CAGATACTCTGAGGCC-1_1	-11.830601738453	1.28740599812493	Endothelial
CAGATCAAGTGCGACA-1_1	9.20016492450218	2.1141292525705	Hepatocytes
CAGATCAGTCGCAACC-1_1	7.58787825050083	-3.07381420434714	Hepatocytes
CAGATCAGTGGATGAC-1_1	9.95867332638976	-0.477477848892366	Hepatocytes
CAGATCAGTGTATTCG-1_1	0.370049844291369	4.34851524520763	Cholangiocytes
CAGATCAGTGTCATTG-1_1	8.36424359574119	1.97485483016528	Hepatocytes
CAGATTGCATTCTCTA-1_1	0.517048728668434	7.1762460241602	Cholangiocytes
CAGATTGGTGACATCT-1_1	9.53664122362217	0.08250894208851	Hepatocytes
CAGATTGGTTCTAACG-1_1	3.5612147724187	8.54140238631165	Cholangiocytes
CAGATTGTCATGTCTT-1_1	1.06939631610478	8.25261928727388	Cholangiocytes
CAGCAATAGTTGCCCG-1_1	-12.1713851620904	1.56084925843427	Endothelial
CAGCACGAGGCTCTAT-1_1	10.9578569184091	2.76934703252994	Hepatocytes
CAGCACGAGTAGTCAA-1_1	0.343403295657491	5.203547414048	Cholangiocytes
CAGCACGTCTCCGAGG-1_1	-8.12259218188964	0.749241779383068	Endothelial
CAGCAGCAGGTTACAA-1_1	0.291126644547995	5.29419983578899	Cholangiocytes
CAGCAGCAGTCTAGAA-1_1	-6.61184290063026	-7.97254506008223	Mesenchyme
CAGCAGCTCATTGTGG-1_1	-10.3980814402026	-0.930527237049798	Endothelial
CAGCCAGCAAGTGGCA-1_1	-9.58567540728271	4.44654709699328	Endothelial
CAGCCAGCACGGTGTC-1_1	0.16986886392192	3.97883399778635	Cholangiocytes
CAGCCAGGTACTGCCG-1_1	5.99135327007076	-3.51512797653362	Hepatocytes
CAGCCAGGTGCCGTAC-1_1	-10.4425955683583	-0.807758622272069	Endothelial
CAGCCAGTCACTGTTT-1_1	1.23908631133512	8.05094484742271	Cholangiocytes
CAGCCAGTCTTCCAGC-1_1	-3.36616787945687	-7.19639381569352	Mesenchyme
CAGCGTGAGTGCCAGA-1_1	9.88186376455845	2.78678599574316	Hepatocytes
CAGCGTGCAAGTGGAC-1_1	-5.68271731437966	-8.00058706252691	Mesenchyme
CAGCGTGCAATCAAGA-1_1	-9.20545417115888	-0.499971980367447	Endothelial
CAGCGTGCACGGAAGT-1_1	5.27531651935116	-3.50967206358365	Hepatocytes
CAGCGTGGTCCGGCAT-1_1	-3.90466332034116	-8.44051506524153	Mesenchyme
CAGCGTGGTTCTCCAC-1_1	10.1890233766701	-0.679937858631801	Hepatocytes
CAGCGTGTCGTCCTTG-1_1	-2.4238452098606	-13.6406626483366	Immune
CAGGCCAAGATGCGAC-1_1	-9.78026432487645	0.716333047582166	Endothelial
CAGGCCAAGCCGATCC-1_1	0.84425955384331	8.17647181984515	Cholangiocytes
CAGGCCAAGGGCAACT-1_1	-6.22619546351124	-8.32393752149065	Mesenchyme
CAGGCCACACCAGTAT-1_1	-12.8131598328676	2.52235838007439	Endothelial
CAGGCCACACGTCGTG-1_1	4.60783806465747	-3.37741815917036	Hepatocytes
CAGGCCACATTGTCGA-1_1	2.44471564471149	7.69723974870719	Cholangiocytes
CAGGCCAGTACTGCGC-1_1	5.07532904148168	-3.77334291521989	Hepatocytes
CAGGCCATCGTCTACC-1_1	10.8749255751556	3.78581783872202	Hepatocytes
CAGGGCTAGTCGAATA-1_1	7.69334566924537	-2.57655053759068	Hepatocytes
CAGGGCTCACCCTATC-1_1	-3.11002159513715	-7.09667596300986	Cholangiocytes
CAGGGCTGTATGACAA-1_1	-2.51824393830039	-13.5042422085201	Immune
CAGGGCTGTTGATGTC-1_1	4.35807189756861	-3.68200243203022	Hepatocytes
CAGGGCTTCATGGGAG-1_1	2.78568205255413	5.3867512900133	Cholangiocytes
CAGGGCTTCGTCTCAC-1_1	2.77855833305367	9.0813812768067	Cholangiocytes
CAGGTATCATTACGGT-1_1	-10.8996479088016	0.310327666836966	Endothelial
CAGGTATTCGCTAATG-1_1	-5.97902253845936	-8.58270445223919	Mesenchyme
CAGGTATTCGTCTAAG-1_1	-9.79913923625339	2.71262215257073	Endothelial
CAGTGCGAGATAACAC-1_1	-7.56436925233726	-8.5027281542157	Mesenchyme
CAGTGCGAGTGGATTA-1_1	-9.67136665988482	3.04377143444971	Endothelial
CAGTGCGCACCGTCGA-1_1	2.74559796456888	8.52619745041822	Cholangiocytes
CAGTGCGCAGGACTAG-1_1	11.1554479275562	2.70164544900551	Hepatocytes
CAGTGCGCATAATCCG-1_1	0.83075124330634	8.35914442636805	Cholangiocytes
CAGTGCGTCTACAGGT-1_1	9.03760450144	3.30366784144894	Hepatocytes
CAGTTAGAGAGTGTGC-1_1	10.4126676716237	0.323589797499048	Hepatocytes
CAGTTAGCAGAGCCCT-1_1	1.06655777319866	6.06006165098912	Cholangiocytes
CAGTTAGCATGGGAAC-1_1	-2.7220638157598	-7.6862404378604	Mesenchyme
CAGTTAGTCCTAGCTC-1_1	3.49940776671065	9.17820540690996	Cholangiocytes
CAGTTCCCACCCTAGG-1_1	-8.4518663587028	-8.98929674665843	Mesenchyme
CAGTTCCCATATGCGT-1_1	-7.34777642875777	-8.63889675395551	Mesenchyme
CAGTTCCGTAGACTGG-1_1	10.561703746193	2.0740993508647	Hepatocytes
CAGTTCCTCCACGGAC-1_1	10.2069409517966	1.96518480451445	Hepatocytes
CAGTTCCTCTGGTCAA-1_1	1.10267865087624	8.38529881548542	Cholangiocytes
CATAAGCAGGGAGATA-1_1	-12.0743936505957	0.51203267987044	Endothelial
CATACAGCAAGATTGA-1_1	4.38663252827248	-3.24552178303413	Hepatocytes
CATACAGCACACCTTC-1_1	-14.0306228339535	1.58473567680641	Endothelial
CATACAGCACCTCGTT-1_1	-12.1764915496818	3.41146541930661	Endothelial
CATACCCAGGTCCCTG-1_1	-3.06157600238833	-14.6202433055451	Immune
CATACCCAGTTGTCGT-1_1	10.6674617258072	2.90433297440813	Hepatocytes
CATACCCAGTTTCGGT-1_1	8.47542998659778	-1.87062610037129	Hepatocytes
CATACCCCATACGCAT-1_1	11.2795303945904	1.52418145955086	Hepatocytes
CATACCCCATCAGCTA-1_1	11.0753803673989	1.85931016233601	Hepatocytes
CATACTTAGGCCCGTT-1_1	-6.88451902925339	-8.10153496256315	Mesenchyme
CATACTTAGGCGCTTC-1_1	1.47498712385061	6.60380890922777	Cholangiocytes
CATACTTCAGGCACAA-1_1	0.034808555801476	4.08266297430536	Cholangiocytes
CATACTTCATATCTCT-1_1	-8.58242534563144	0.923683406325791	Endothelial
CATAGACCAGCCCAGT-1_1	0.698943639378772	4.72388565199498	Cholangiocytes
CATAGACCATCACAGT-1_1	-12.932740943238	2.27695613639064	Endothelial
CATAGACGTGTGAATA-1_1	-11.0366394335792	-0.248170655492515	Endothelial
CATAGACGTGTTCAGT-1_1	5.90090209612546	-4.02970488843167	Hepatocytes
CATCAAGAGACATACA-1_1	7.7805284823732	-2.49089649935867	Hepatocytes
CATCAAGAGAGGGCGA-1_1	0.833599412216248	7.34221018644838	Cholangiocytes
CATCAAGAGGATACGC-1_1	9.73180286738271	-0.758965383853153	Hepatocytes
CATCAAGCACAGAAGC-1_1	10.1122834894073	2.36027092085356	Hepatocytes
CATCCACAGCTGCCAC-1_1	5.75214986385723	-3.23649030971272	Hepatocytes
CATCCACCACAAGCTT-1_1	-10.1988657039277	1.16157678505564	Endothelial
CATCCACCAGGTCCCA-1_1	1.23159586619997	8.54197598298289	Cholangiocytes
CATCCACCAGGTCTCG-1_1	-12.1097651554291	2.34866496393427	Endothelial
CATCCACGTAAGGCTG-1_1	-12.7906666753642	1.63425520939187	Endothelial
CATCCACGTTAAGTCC-1_1	2.3821085298846	9.16208161619804	Cholangiocytes
CATCCCAAGTCTCTGA-1_1	-8.73335586548309	0.43118292460953	Endothelial
CATCCCATCATTATCC-1_1	-9.78151984291571	-0.355557683566926	Endothelial
CATCCGTCACCTCAGG-1_1	7.4202225809391	-1.49570637025798	Hepatocytes
CATCCGTGTTTGGAGG-1_1	-8.26559051187078	0.385519928229087	Endothelial
CATCGCTAGAACGTGC-1_1	-11.9872495113189	-0.36914761062905	Endothelial
CATCGCTGTACCTATG-1_1	2.18711426409983	-14.1875025905853	Immune
CATCGCTGTCGCATCG-1_1	7.95192910442976	3.5536541462531	Hepatocytes
CATCGCTTCATCACAG-1_1	2.01935283108508	9.03987166315622	Cholangiocytes
CATCGCTTCTGTGCGG-1_1	-8.01740948995472	0.433262392620467	Endothelial
CATCGGGGTGCTCTTC-1_1	-3.96704454223371	-7.92232527820686	Mesenchyme
CATCGGGTCAGTGGGA-1_1	2.47554081285802	8.5123795406303	Cholangiocytes
CATCGTCAGAAATTGC-1_1	-1.73819578351979	-13.7239508158974	Immune
CATCGTCAGACGCATG-1_1	0.378029270832786	6.77024773915742	Cholangiocytes
CATCGTCAGATAGCAT-1_1	3.2652906427111	6.79661209822024	Cholangiocytes
CATCGTCCAAACTAAG-1_1	-11.0193452242123	-1.16410366452462	Endothelial
CATCGTCCAATCAGCT-1_1	-7.86456801417806	0.109341622232316	Endothelial
CATCGTCGTCTAATCG-1_1	-13.3628116284215	1.72635264907029	Endothelial
CATCGTCGTGAATAAC-1_1	0.937863340469819	7.02435779229978	Cholangiocytes
CATGAGTAGCGGACAT-1_1	4.67018274944963	7.46709380340692	Cholangiocytes
CATGAGTAGGGATCAC-1_1	2.28487002021717	7.68546177438286	Cholangiocytes
CATGCAAGTCCAAGAG-1_1	2.88683531093594	8.1240754505252	Cholangiocytes
CATGCAATCTTGCAAG-1_1	-2.75963388040349	-7.79535363438738	Mesenchyme
CATGCCTCAAGTAGTA-1_1	8.28831251848499	-1.31002512067267	Hepatocytes
CATGCCTCACATACGT-1_1	-1.97820252095212	-7.66072836661351	Mesenchyme
CATGCCTGTAGCTTTG-1_1	1.59383109766716	8.72711496153786	Cholangiocytes
CATGCCTGTTAAACCC-1_1	8.63572708052237	2.00932498959666	Hepatocytes
CATGCGGAGGCACTCC-1_1	10.0638692605476	2.60811817135359	Hepatocytes
CATGCGGAGGTTGGAC-1_1	10.6535544105362	0.0614225586908133	Hepatocytes
CATGCGGCAAGCAGGT-1_1	-2.57372690109301	-14.2982918125431	Immune
CATGCGGGTACGTAGG-1_1	11.4378907782771	1.82867922544288	Hepatocytes
CATGCGGGTCTCGCGA-1_1	-1.92220944077168	-7.65335533958205	Mesenchyme
CATGCGGTCTCATGCC-1_1	1.14023236510229	7.77740624907881	Cholangiocytes
CATGCTCCACTACACA-1_1	9.01649344109286	1.89739588690487	Hepatocytes
CATGCTCTCCGAACGC-1_1	9.4559846085235	4.37609380052096	Hepatocytes
CATGCTCTCTTTGCGC-1_1	4.5200032558342	7.55852206995684	Cholangiocytes
CATGGATCAAGATGGC-1_1	9.11096418347343	3.49885003762452	Hepatocytes
CATGGTACAGCCCACA-1_1	6.37479574595524	-2.85800057134352	Hepatocytes
CATTCATCAGGCAATG-1_1	7.19581155149882	-3.33428269805062	Hepatocytes
CATTCCGCAGCCTACG-1_1	-12.8900917754559	0.214652887416704	Endothelial
CATTCCGGTTTGTTCT-1_1	0.94787332810141	6.30835438252556	Cholangiocytes
CATTCCGTCATTTCGT-1_1	-3.63916411564631	-7.71760384201666	Mesenchyme
CATTCCGTCCCGAATA-1_1	5.57132161057163	-3.8186152858889	Hepatocytes
CATTCCGTCGTAGTCA-1_1	10.1977466738935	-0.729390120663425	Hepatocytes
CATTCTAAGGATTCCT-1_1	1.10030055750064	8.07604009792426	Cholangiocytes
CATTCTACAAAGTGTA-1_1	4.39985739079561	-3.58491779905692	Hepatocytes
CATTCTATCCGAGAAG-1_1	3.31130026166671	6.54040175028195	Cholangiocytes
CATTGAGGTCTTCTAT-1_1	-2.40314532238881	-14.1669541046619	Immune
CATTGAGTCCGACGGT-1_1	1.84320035680167	7.77345391273174	Cholangiocytes
CATTGCCCAGAGGCAT-1_1	10.2549983368188	1.87762462148013	Hepatocytes
CATTGCCCAGATAAAC-1_1	-13.7200369737216	2.44430975957743	Endothelial
CATTGTTAGCTATCCA-1_1	4.15897921326217	8.39735197327823	Cholangiocytes
CATTGTTAGCTTCATG-1_1	5.13145391104172	-3.06155853217173	Hepatocytes
CATTGTTCAGCTACAT-1_1	-11.7208978487082	2.57110586213791	Endothelial
CATTTCAGTACGCTAT-1_1	7.48056578827291	2.79804869451763	Hepatocytes
CATTTCAGTCGTTATG-1_1	-3.77891118656419	-14.2477535641202	Immune
CCAAGCGTCCTACGAA-1_1	0.713550408991898	5.6899818811108	Cholangiocytes
CCAATGAAGAAGTGTT-1_1	2.4769539156904	9.24054213896218	Cholangiocytes
CCAATGAAGGAACTCG-1_1	9.21970311445997	1.22258461455266	Hepatocytes
CCAATGACATCCGGTG-1_1	8.88383653755997	1.69774827502413	Hepatocytes
CCAATGATCGCGTTTC-1_1	-11.791664205379	-0.688383410727281	Endothelial
CCAATGATCTGCGGCA-1_1	-2.40322404211914	-7.78098307834506	Mesenchyme
CCAATTTCACCTAAAC-1_1	7.59321024817235	-0.750716093738559	Hepatocytes
CCAATTTCACGCCAGT-1_1	10.8504522022102	2.3582790861192	Hepatocytes
CCAATTTGTAGCGAGT-1_1	-9.45796675716782	-1.35437757800441	Endothelial
CCAATTTGTAGGTTTC-1_1	4.5871748486699	-3.86158233971161	Hepatocytes
CCAATTTGTCCCTCAT-1_1	-9.6445795729056	-0.418033917204291	Endothelial
CCAATTTGTCGAGCTC-1_1	7.09143959077689	-3.27916297375363	Hepatocytes
CCACAAAAGCTGGCCT-1_1	-8.45330210707303	-8.93318380601572	Mesenchyme
CCACAAAAGTGTTCCA-1_1	2.08284506377828	6.96028224689949	Cholangiocytes
CCACAAACAGGCCCTA-1_1	5.91803390176924	-1.90029877770355	Hepatocytes
CCACACTTCAAACCTG-1_1	-9.68240628530475	-1.44176791257394	Endothelial
CCACACTTCGAATCCA-1_1	-3.21067737864147	-14.5029209664957	Immune
CCACACTTCGTGGGTC-1_1	0.415976882770278	5.16814744456436	Cholangiocytes
CCACCATAGAAGGGAT-1_1	-9.6931165895137	2.91274239479405	Endothelial
CCACCATAGAGGCGTT-1_1	-12.0643406923346	-0.968541683777819	Endothelial
CCACCATAGGTCACTT-1_1	-1.85780274952758	-7.69584286677986	Mesenchyme
CCACCATCATGTTCGA-1_1	1.24700702801799	7.49314347385932	Cholangiocytes
CCACCATGTCCGTACG-1_1	4.61911690420054	7.28014946219736	Cholangiocytes
CCACGAGAGCAAATCA-1_1	9.53733546778325	0.588242208920725	Hepatocytes
CCACGAGAGGCCTAAG-1_1	2.50628033520609	8.66165826998416	Cholangiocytes
CCACGAGCATGTGTCA-1_1	5.46930544976584	-2.82507657811024	Hepatocytes
CCACGAGTCCTAACAG-1_1	2.46880367993952	-14.2441343429787	Immune
CCACGAGTCCTTATAC-1_1	-7.8844329530947	-7.93258150502324	Mesenchyme
CCACGTTAGACTCCGC-1_1	6.27301770802883	-3.69791181314765	Hepatocytes
CCACGTTAGGGCAAGG-1_1	1.59784674597856	8.29169734616476	Cholangiocytes
CCACGTTTCTTTCTAG-1_1	-10.1765076292683	4.49610672486272	Endothelial
CCACTTGAGGTAAGAG-1_1	9.47088953975389	0.28016785178272	Hepatocytes
CCACTTGCAAGTATCC-1_1	-7.83602357938076	-0.0312384317240016	Endothelial
CCACTTGGTACGATCT-1_1	-8.36524187315796	1.36059395512578	Endothelial
CCACTTGGTAGGAGGG-1_1	8.85502493418394	3.31242847367029	Hepatocytes
CCATAAGAGGCAATGC-1_1	1.49199025779178	8.42857979080522	Cholangiocytes
CCATAAGCAACTCCCT-1_1	-3.41422968575528	-7.73711204264561	Mesenchyme
CCATAAGCATCTTTCA-1_1	9.13821426478342	-0.159726435704579	Hepatocytes
CCATAAGTCCCGTTGT-1_1	2.65822650128082	9.07333198900425	Cholangiocytes
CCATCACCAAGTTCGT-1_1	-10.2393968167703	-0.982129683890156	Endothelial
CCATCACCACATTCTT-1_1	7.3573370390418	-3.26378473458181	Hepatocytes
CCATCACTCTAGTGAC-1_1	2.61360578897619	9.12472707792038	Cholangiocytes
CCCAACTGTAGCCAGA-1_1	-3.32406822825147	-14.7733674069513	Immune
CCCAACTGTGTTGATC-1_1	2.99062219324957	7.39317226447106	Cholangiocytes
CCCAACTGTTATGTGC-1_1	2.86308584260185	8.41681067139353	Cholangiocytes
CCCATTGAGGGTACGT-1_1	4.78564026056138	-3.9990691367453	Hepatocytes
CCCATTGGTGTCTTGA-1_1	10.6754673622548	0.025590429982183	Hepatocytes
CCCATTGTCGGCATTA-1_1	-7.71338313269624	-9.0855050691429	Mesenchyme
CCCGAAGAGCTTACGT-1_1	2.99003422712015	6.49076746194676	Cholangiocytes
CCCGAAGAGTGATTCC-1_1	-3.66946436559136	-7.74570561892828	Mesenchyme
CCCGAAGCATCATCCC-1_1	3.58627645281465	9.09094430379661	Cholangiocytes
CCCGAAGGTCCGGCAT-1_1	8.72973969696655	0.574962837951244	Hepatocytes
CCCGAAGTCGAATGCT-1_1	2.03958986048703	-14.0385269385993	Immune
CCCGAAGTCGTGCACG-1_1	-2.44484286889926	-7.75901508886713	Mesenchyme
CCCGAAGTCTTAGCAG-1_1	2.00193564305045	9.32460903850833	Cholangiocytes
CCCGGAATCCCGGTAG-1_1	9.91933667733161	3.98173079551846	Hepatocytes
CCCTAACGTGAATGTA-1_1	-7.88749003261872	-8.40973448012172	Mesenchyme
CCCTAACTCGCTTGCT-1_1	-13.8445298401279	1.13091456879269	Endothelial
CCCTAACTCTCCGATC-1_1	-6.40787473693872	-7.99723821939136	Mesenchyme
CCCTCAAAGTCGGCAA-1_1	3.21496375579496	9.41470088490246	Cholangiocytes
CCCTCAACAAGAAATC-1_1	1.43203637386549	6.8327272246904	Cholangiocytes
CCCTCAACACCATATG-1_1	-8.00449285005097	-0.0290592434099536	Endothelial
CCCTCAATCATCACCC-1_1	3.62251347891776	8.31598643912577	Cholangiocytes
CCCTCTCCAAGCGAAC-1_1	10.3886834445478	1.93741726363841	Hepatocytes
CCCTTAGAGGTCTGGA-1_1	-12.7517589325714	1.55651044650318	Endothelial
CCCTTAGAGTATCCTG-1_1	1.01096954778887	5.22871074022071	Cholangiocytes
CCCTTAGGTCTGTAGT-1_1	8.89517817821738	-2.01327373833639	Hepatocytes
CCGAACGAGAAGTATC-1_1	2.85246957993768	7.92038540999331	Cholangiocytes
CCGAACGCACCAAAGG-1_1	-8.28335278885229	-8.87503978245726	Mesenchyme
CCGAACGCAGTCGGTC-1_1	11.242505472588	3.37495288711912	Hepatocytes
CCGAACGTCACCTGTC-1_1	-7.37788239964535	-8.93538106071402	Mesenchyme
CCGATCTAGAGCAGCT-1_1	-1.99379645008263	-7.65143348388045	Mesenchyme
CCGATCTAGCAGATAT-1_1	3.6516160896494	7.54980624915339	Cholangiocytes
CCGATCTAGGACGCTA-1_1	-9.60460200165821	1.19356060650068	Endothelial
CCGATCTCACCAGTTA-1_1	-9.48505668663374	4.04827708705504	Endothelial
CCGATCTGTAGCTCGC-1_1	1.67745405396338	8.27838185649818	Cholangiocytes
CCGATCTGTGCCTGCA-1_1	0.933890418611123	6.34572221062977	Cholangiocytes
CCGATGGGTTGGCTAT-1_1	3.96537231928812	8.27134900310305	Cholangiocytes
CCGCAAGCAAATGGAT-1_1	-4.84584198371149	-7.94799308109775	Mesenchyme
CCGCAAGGTTGCGAAG-1_1	-9.51943315665104	4.05475079409485	Endothelial
CCGGACAAGTTTCGAC-1_1	-2.37377965119347	-7.65697502056732	Mesenchyme
CCGGACACATCGTGCG-1_1	2.50468282466075	8.50762641315041	Cholangiocytes
CCGGACATCTCTGCTG-1_1	3.85297256144267	8.79048768589251	Cholangiocytes
CCGGGTACACGGCTAC-1_1	-5.45905573110874	-7.88121286550888	Mesenchyme
CCGGGTATCACAAGGG-1_1	3.76982975267513	7.26231084185717	Cholangiocytes
CCGGTAGAGTCCCTAA-1_1	6.75071311250226	-2.61496889457121	Hepatocytes
CCGGTAGTCAAGAATG-1_1	2.93171552066139	8.5056690085086	Cholangiocytes
CCGGTAGTCTCATAGG-1_1	10.1029098562297	3.59530138869055	Hepatocytes
CCGGTAGTCTGTCGTC-1_1	5.265049974981	-3.9037162817411	Hepatocytes
CCGGTGAAGCTCCACG-1_1	7.27492965083726	-2.7927313806621	Hepatocytes
CCGGTGAAGGTGATAT-1_1	-8.25033096921517	-0.190689830564021	Endothelial
CCGGTGACACGCTATA-1_1	-13.3377923007071	0.191752732001447	Endothelial
CCGGTGATCCAAAGGG-1_1	-11.3999185668809	-0.262737225890352	Endothelial
CCGGTGATCCACACCT-1_1	3.15165829903552	8.63930847945598	Cholangiocytes
CCGTAGGAGACTTGTC-1_1	-3.19505613173549	-7.63811669991061	Mesenchyme
CCGTAGGAGCGGTAGT-1_1	-9.60584029645771	4.40109897618372	Endothelial
CCGTAGGAGGGCGAAG-1_1	10.0367899753737	-0.783555304571144	Hepatocytes
CCGTAGGGTTCCTTGC-1_1	10.4364786365737	2.59905725826066	Hepatocytes
CCGTGAGGTTCCCACT-1_1	4.35874591457097	-3.19088792768543	Hepatocytes
CCGTGAGTCGCTGTTC-1_1	-5.35770296294602	-7.97131973001204	Mesenchyme
CCGTTCAAGAAGAGCA-1_1	11.363726031649	2.02981104488139	Hepatocytes
CCGTTCACATCGGAGA-1_1	-11.9406364513076	1.80342396261294	Endothelial
CCGTTCAGTATGGTAA-1_1	1.11362871256568	8.07483819724055	Cholangiocytes
CCGTTCATCGGCTATA-1_1	-13.3995403320617	0.310006387871742	Endothelial
CCGTTCATCTGACAGT-1_1	-10.2524306431807	2.4868217447796	Endothelial
CCTAACCAGTTAGTGA-1_1	-11.3328631785448	-0.259346007693081	Endothelial
CCTAACCCAGAGGTAC-1_1	10.1790403828373	1.84451968300678	Hepatocytes
CCTAACCGTCTTCTAT-1_1	1.85984091695267	7.04199332864485	Cholangiocytes
CCTAACCTCAATCAGC-1_1	1.06898547142419	8.67067863819439	Cholangiocytes
CCTAACCTCATTTGTC-1_1	-2.57563856702394	-13.5391969645574	Immune
CCTAAGAAGACGAAGA-1_1	4.78285823194767	5.89361912343844	Cholangiocytes
CCTAAGAAGCCGCTTG-1_1	-10.3032895875964	0.380137531311907	Endothelial
CCTAAGACAAGACGAC-1_1	-12.953603828061	3.16788958300352	Endothelial
CCTAAGATCCAACTGA-1_1	9.34658947254391	4.3479407150291	Hepatocytes
CCTAAGATCCAAGCTA-1_1	11.2663488340901	1.64795377488571	Hepatocytes
CCTACGTCACGATAGG-1_1	1.98551598263531	6.93220916340282	Cholangiocytes
CCTACGTGTTTGTGGT-1_1	1.56584025989215	8.30175934239003	Cholangiocytes
CCTACGTTCTACACAG-1_1	7.95129465810691	3.32357155958166	Hepatocytes
CCTACGTTCTGTAACG-1_1	6.57837240011005	-3.29568238401798	Hepatocytes
CCTATCGAGATCGCTT-1_1	-8.47525203267905	-0.936795071861747	Endothelial
CCTATCGCAGTTGAAA-1_1	11.1326850487549	3.02531465111854	Hepatocytes
CCTATCGCATCGCCTT-1_1	11.5464657720668	2.16763970522762	Hepatocytes
CCTATCGGTAACATCC-1_1	8.03017536355806	-2.68026285085648	Hepatocytes
CCTATCGGTACCATAC-1_1	1.86835561329137	8.58724900972227	Cholangiocytes
CCTCAACCATCAGTGT-1_1	1.3507296434679	7.40488420770985	Cholangiocytes
CCTCAACTCGAAGTGG-1_1	3.00257719616188	9.27390033887704	Cholangiocytes
CCTCACAGTCGCGTCA-1_1	4.55838793616375	-3.77614640656066	Hepatocytes
CCTCACATCAAAGGTA-1_1	2.42570638982384	8.19797055325905	Cholangiocytes
CCTCACATCACTGCTC-1_1	-8.97049393210801	0.739598002970897	Endothelial
CCTCAGTAGTTCCGGC-1_1	-10.1632424774548	-1.56580408171088	Endothelial
CCTCAGTGTATTCCTT-1_1	-8.93417131075945	-0.598952462191567	Endothelial
CCTCAGTTCCGTGCGA-1_1	-10.7501847225982	3.93426102040673	Endothelial
CCTCAGTTCTATTCGT-1_1	9.32912367953942	2.03785137515251	Hepatocytes
CCTCATGAGGGAACAA-1_1	3.52836344927697	7.39098506392465	Cholangiocytes
CCTCATGCACACGCCA-1_1	3.16154741799763	6.72126354971579	Cholangiocytes
CCTCATGGTCAACCTA-1_1	-12.2960206128789	3.37013082947954	Endothelial
CCTCATGTCAGTGTGT-1_1	5.17071987823574	-3.44278858261885	Hepatocytes
CCTCATGTCTCAGGCG-1_1	-7.89428479237517	-9.08102027830172	Mesenchyme
CCTCATGTCTCCGAGG-1_1	-3.90523284468361	-7.93700835203833	Mesenchyme
CCTCCTCAGCATACTC-1_1	1.24533753441179	8.74568444752908	Cholangiocytes
CCTCCTCAGCCACCGT-1_1	-13.3623213676823	0.320003081672683	Endothelial
CCTCCTCAGCTGTTAC-1_1	7.23342781353157	-3.08244021053819	Hepatocytes
CCTCCTCAGGGCTGAT-1_1	8.09619564207422	-1.4649687574592	Hepatocytes
CCTCCTCTCACTGAAC-1_1	2.12478693640499	-14.2569505549731	Immune
CCTCTAGGTCCGGCAT-1_1	8.59160010490533	-1.29455528406535	Hepatocytes
CCTCTCCCAGTGGCTC-1_1	-9.96068620535598	4.06596696326678	Endothelial
CCTCTCCTCTGGTCAA-1_1	8.9373618430571	4.05822542114157	Hepatocytes
CCTGTTGAGACGAAGA-1_1	3.13294821974241	9.14570114503529	Cholangiocytes
CCTGTTGAGCTACTGT-1_1	8.06950214928141	3.70108984686068	Hepatocytes
CCTTCAGAGCTAATGA-1_1	5.0513190469541	-3.48759404012139	Hepatocytes
CCTTCAGGTAGTTAGA-1_1	-10.3933256395847	0.488744538760819	Endothelial
CCTTCAGTCAATCCAG-1_1	9.49113052350604	3.62568563752868	Hepatocytes
CCTTCAGTCGGTAAGG-1_1	7.43507589973915	-2.26202160333693	Hepatocytes
CCTTGTGCAATGGCCC-1_1	-8.542467028104	-8.99668627196565	Mesenchyme
CCTTGTGCACTTCATT-1_1	6.79500832806709	-2.68596108200588	Hepatocytes
CCTTGTGCAGGTTCCG-1_1	-3.47594318503787	-14.5964910495606	Immune
CCTTGTGCATCGCTAA-1_1	7.4867784149504	-2.15865450080977	Hepatocytes
CCTTGTGCATTGAAGA-1_1	1.14731514058528	8.26857851125957	Cholangiocytes
CCTTGTGGTGTGTGGA-1_1	1.30007607507266	7.93069956210666	Cholangiocytes
CCTTTGGCAACCGGAA-1_1	4.63447494340364	-3.96706456776603	Hepatocytes
CCTTTGGGTGTAAACA-1_1	8.80921954460878	3.36826452584258	Hepatocytes
CCTTTGGGTTGCGAAG-1_1	5.21507443318815	-2.93176453347923	Hepatocytes
CCTTTGGTCCGCGGAT-1_1	-8.47604835776229	3.18443772283907	Endothelial
CGAAGGACAAGTGCAG-1_1	1.26404973720423	5.51573868102877	Cholangiocytes
CGAAGGACACAAGCCC-1_1	-10.649441472565	-0.171615543055796	Endothelial
CGAAGGACACTGTCCT-1_1	-2.08400958766199	-7.62076894785792	Mesenchyme
CGAAGGAGTCAGTCTA-1_1	5.01423786903203	-3.91762092195042	Hepatocytes
CGAAGGAGTGGTTCTA-1_1	6.11483500634723	-3.1761790443495	Hepatocytes
CGAAGGATCTTGGCTC-1_1	-12.5081450629432	0.738942723864376	Endothelial
CGAAGTTAGGATTTAG-1_1	-7.72445655198906	-8.42176777034898	Mesenchyme
CGAAGTTAGTAGAGTT-1_1	-2.16569750377264	-7.48255786654883	Mesenchyme
CGAAGTTCAAAGCTCT-1_1	1.5081075852208	8.03937883301301	Cholangiocytes
CGAAGTTGTATCACCA-1_1	-12.2031495703373	0.936251847586593	Endothelial
CGAATTGAGAGCAAGA-1_1	-8.17705702018756	-8.57330586867619	Mesenchyme
CGAATTGCACCTAAAC-1_1	4.40256204715835	-3.51541238202765	Hepatocytes
CGAATTGGTGTTACAC-1_1	11.1078843263125	1.32410546024309	Hepatocytes
CGACAGCCAAGAGGCT-1_1	-3.69550084497359	-7.9633793139112	Mesenchyme
CGACAGCCACCCTGAG-1_1	-7.70938901870591	-8.76744015311934	Mesenchyme
CGACAGCCACCGGCTA-1_1	3.38230107593594	8.38849503841575	Cholangiocytes
CGACAGCGTGGACTGA-1_1	-10.9946236038039	-1.12793583616846	Endothelial
CGACAGCTCACTTATC-1_1	-10.8515473164738	0.415434830181201	Endothelial
CGACAGCTCCTGTAGA-1_1	2.2846400999575	9.37082328286968	Cholangiocytes
CGACAGCTCTTGCAGA-1_1	4.58355588033674	6.50671588108287	Cholangiocytes
CGAGAAGAGGCCACTC-1_1	8.30049657096532	-1.72546801607208	Hepatocytes
CGAGGAAAGAGCAGAA-1_1	1.45823412580705	6.79548149394315	Cholangiocytes
CGAGGAAAGTGATCGG-1_1	5.91575952391725	-3.50229259802808	Hepatocytes
CGAGGCTAGCGACAGT-1_1	4.4086238859152	7.37740879437967	Cholangiocytes
CGAGGCTAGTGACACG-1_1	9.00572294952297	-0.482485469410917	Hepatocytes
CGAGGCTCATGCGGTC-1_1	1.19136190547358	7.99835340328943	Cholangiocytes
CGAGGCTGTAACATAG-1_1	-3.71168443257643	-7.76559697918708	Mesenchyme
CGAGGCTGTCTACTGA-1_1	-14.0211712474862	1.43255208431985	Endothelial
CGAGTGCAGACTACCT-1_1	-4.19334745211485	-7.76837033248172	Mesenchyme
CGAGTGCAGGCGTCCT-1_1	3.49109429205547	9.26309027234051	Cholangiocytes
CGAGTGCCACGCTATA-1_1	-7.86131890350531	0.0343364906523843	Endothelial
CGAGTGCGTGATACCT-1_1	-7.69772892847719	-8.72121034912484	Mesenchyme
CGAGTTAAGGTACCTT-1_1	4.73957216911592	-3.94672647500981	Hepatocytes
CGAGTTACACCCTAAA-1_1	-9.32242260425493	3.27530997497614	Endothelial
CGAGTTACACCCTTAC-1_1	-0.188014422692692	3.10112206810541	Cholangiocytes
CGAGTTAGTAAGATCA-1_1	1.93633512550865	9.1575370596987	Cholangiocytes
CGATCGGCAACTGAAA-1_1	2.85891492727024	9.03364144413299	Cholangiocytes
CGATCGGGTGTATTCG-1_1	0.731066518790887	7.8783389966551	Cholangiocytes
CGATCGGGTTACACAC-1_1	3.76443191294762	8.51167878165807	Cholangiocytes
CGATCGGTCTAGCATG-1_1	4.76205942089217	6.40153223976773	Cholangiocytes
CGATGCGCACACCTTC-1_1	11.1351331992628	2.55996866654259	Hepatocytes
CGATGCGCAGCGTGCT-1_1	2.0005517878541	7.329208697211	Cholangiocytes
CGATGCGCATCGAGCC-1_1	-13.103934619351	0.766157111072446	Endothelial
CGATGCGGTACTCGAT-1_1	5.99927773591867	-3.68941233992993	Hepatocytes
CGATGGCAGGACTATA-1_1	-2.73795942831378	-13.7272693256886	Immune
CGATGGCCAAATGAGT-1_1	2.32174393743738	7.93844885733965	Cholangiocytes
CGATGGCCAAGACTGG-1_1	1.96730481150224	-14.2480154074374	Immune
CGATGGCCAGGGCTTC-1_1	-11.2163193949958	0.394343204955332	Endothelial
CGATGGCGTGTTTCTT-1_1	9.12932181737701	1.23189440906056	Hepatocytes
CGCAGGTGTCGTGGAA-1_1	-12.9480389998324	-0.0856277387240063	Endothelial
CGCAGGTTCCAATGCA-1_1	5.76160446647334	-3.12931806351908	Hepatocytes
CGCAGGTTCGAACTCA-1_1	3.20624304657612	8.69866492008043	Cholangiocytes
CGCAGGTTCTTAGGAC-1_1	0.056003188292344	3.9507585023903	Cholangiocytes
CGCATAACACCGGAAA-1_1	-9.87798282547555	-1.50847076370366	Endothelial
CGCATAACAGGCTATT-1_1	7.15207786923147	-0.703786282214717	Hepatocytes
CGCATAAGTAATCAAG-1_1	-0.0300317498289691	3.46771553099642	Cholangiocytes
CGCATAAGTATTTCCT-1_1	-0.0512589343435438	3.06393167797177	Cholangiocytes
CGCATAAGTTCTGACA-1_1	2.21174277272875	9.12044110096204	Cholangiocytes
CGCATAATCGTGTCAA-1_1	-12.5034593539581	0.465250577183207	Endothelial
CGCATAATCTGCAGCG-1_1	1.34061633406309	6.21540767183383	Cholangiocytes
CGCATGGAGAGTGGCT-1_1	1.16012795215945	7.05536788682515	Cholangiocytes
CGCATGGAGTTGGAGC-1_1	7.26855207233434	-2.43127926668579	Hepatocytes
CGCATGGGTGGTCAAG-1_1	1.3850751790737	7.752544234611	Cholangiocytes
CGCATGGTCGGTCGGT-1_1	-9.19178115185128	-0.966490603962181	Endothelial
CGCCAGAAGGAGGGTG-1_1	7.63491022697844	-0.766569276537551	Hepatocytes
CGCCAGATCTGAATCG-1_1	2.46663618836555	9.37864291048792	Cholangiocytes
CGCCATTAGCTTGTGT-1_1	-13.6183643033638	1.26049687848407	Endothelial
CGCCATTAGTCTAGCT-1_1	11.1362658482676	2.62605838390219	Hepatocytes
CGCCATTCAACAGCCC-1_1	-11.0196275649265	-0.164668943923439	Endothelial
CGCCATTGTGCATTTG-1_1	5.50436436366264	-3.52762553430526	Hepatocytes
CGCCATTTCCGTTGGG-1_1	-11.4986588005765	3.72717429211292	Endothelial
CGCCATTTCCTGGTCT-1_1	9.57790072863754	2.13674606078371	Hepatocytes
CGCGTGAAGAATTGCA-1_1	11.1739910303633	3.55878831946172	Hepatocytes
CGCGTGAAGACGAGCT-1_1	-12.0225217264182	1.25002894489442	Endothelial
CGCGTGAGTACGATTC-1_1	2.04374054382333	7.38206690176366	Cholangiocytes
CGGAACCAGATGCAGC-1_1	-13.1343350007552	1.29075374085925	Endothelial
CGGAACCCACGTCGGT-1_1	10.0117042825	-0.0962956180263615	Hepatocytes
CGGAATTCAAGACGGT-1_1	2.27066764132677	8.71603048898227	Cholangiocytes
CGGAATTCATATTCGG-1_1	-9.43196421991657	4.6212373530812	Endothelial
CGGAATTCATGTACGT-1_1	-11.8594645354089	1.02181169220328	Endothelial
CGGAATTTCACACCGG-1_1	0.341264017750432	7.33149442630559	Cholangiocytes
CGGACACAGATTTGCC-1_1	-8.2993180172569	1.26294969141621	Endothelial
CGGACACAGTATGGCG-1_1	4.11142088324162	7.73441383577025	Cholangiocytes
CGGACACCAAACGGCA-1_1	0.796758974068415	5.01928604372899	Cholangiocytes
CGGACACCAATGAGCG-1_1	5.58148438632895	-2.66963215103522	Hepatocytes
CGGACACCAGTCGCTG-1_1	9.76678684583517	1.752107149495	Hepatocytes
CGGAGAAAGAACGTGC-1_1	9.43432713135431	3.23566929286184	Hepatocytes
CGGAGAACAAATTAGG-1_1	10.2912335679394	0.118517536736299	Hepatocytes
CGGAGAACACCGGTCA-1_1	0.998585195350069	8.45305526068452	Cholangiocytes
CGGAGAACACTAGTAC-1_1	1.81881307845772	9.21032858085725	Cholangiocytes
CGGAGAACATGTACGT-1_1	2.79457443346142	7.45414362695887	Cholangiocytes
CGGCAGTAGCACAAAT-1_1	-7.02584275010516	-7.59499961489604	Mesenchyme
CGGCAGTGTTCTCAGA-1_1	5.01174088768992	-3.7522716047007	Hepatocytes
CGGGACTAGCCATTTG-1_1	-9.44372022683778	3.11788191004202	Endothelial
CGGGACTCAGCCTATA-1_1	-1.9438436806991	-7.64744311954336	Mesenchyme
CGGGACTGTATTGCCA-1_1	9.32723010724058	-1.03081799133735	Hepatocytes
CGGGACTGTCTTGTCC-1_1	1.51667200750568	7.66218144718599	Cholangiocytes
CGGGCATAGTGCGTCC-1_1	6.63164521500079	-2.53355243686615	Hepatocytes
CGGGCATGTCTGTAAC-1_1	8.08896213303081	3.62562802105587	Hepatocytes
CGGGCATGTGATTCTG-1_1	9.75038716987211	2.58962613589987	Hepatocytes
CGGGTCAGTTTAGAGA-1_1	-7.44675215999469	-8.42511402460728	Mesenchyme
CGGGTGTCATCCGGCA-1_1	-11.1091434193017	1.26813613249906	Endothelial
CGGGTGTGTGTTACAC-1_1	-12.0147071942764	-0.840790227189946	Endothelial
CGGGTGTTCAGTGTCA-1_1	-3.22070779953906	-14.5499075316217	Immune
CGGTCAGGTAGATGTA-1_1	3.24804329748473	9.21132248428069	Cholangiocytes
CGTAAGTCACCTGCTT-1_1	5.58920235202495	-2.65883136089004	Hepatocytes
CGTAAGTGTTATGTGC-1_1	0.710334660495904	4.49702570197276	Cholangiocytes
CGTAATGAGGGAGATA-1_1	-10.8607598151523	-0.0244780337091299	Endothelial
CGTAATGCAAGGCGTA-1_1	-11.9657875904731	3.68882390824379	Endothelial
CGTAATGGTGTCACAT-1_1	5.48329487176234	-3.55974639619051	Hepatocytes
CGTAGTAAGTCATGGG-1_1	-3.8530105869474	-7.96862755261524	Mesenchyme
CGTAGTACAACTCGAT-1_1	-11.4451369141691	2.01030463658801	Endothelial
CGTAGTATCACCATCC-1_1	-1.99087004136059	-7.52683149070004	Mesenchyme
CGTCAAAAGAAATTCG-1_1	-6.07021165641955	-8.43174646006135	Mesenchyme
CGTCAAAAGTGGATAT-1_1	9.11569521267028	-1.1751331880476	Hepatocytes
CGTCAAAGTGCACAAG-1_1	-5.4315510481767	-7.92313935581291	Mesenchyme
CGTCCATAGGACTATA-1_1	-2.80837019365507	-7.9049673379146	Mesenchyme
CGTCCATGTCCATACA-1_1	10.5062017389071	4.12290730526051	Hepatocytes
CGTCCATTCAATCCGA-1_1	-9.02050080014152	0.748237068950173	Endothelial
CGTGAATCAGAAGTTA-1_1	-6.76033742006225	-8.53792609270879	Mesenchyme
CGTGAATGTTACACTG-1_1	-8.54274550136127	-8.89025528680166	Mesenchyme
CGTGCTTCAAGACAAT-1_1	-13.5985452860934	1.31147107684448	Endothelial
CGTGCTTCAATTGCAC-1_1	-6.2250565240577	-8.75305501304808	Mesenchyme
CGTGCTTCACCTATCC-1_1	7.71502996860119	-0.567300992426297	Hepatocytes
CGTGCTTCATCTATCT-1_1	5.46019436065241	-3.89696590761711	Hepatocytes
CGTGCTTGTACCATAC-1_1	8.47399526127792	1.93017114112744	Hepatocytes
CGTGCTTGTCAAATCC-1_1	6.04988841914771	-2.00881007409299	Hepatocytes
CGTGCTTGTGGTTCTA-1_1	-8.06076177922426	-9.00264323542645	Mesenchyme
CGTGTCTGTGGACCTC-1_1	-7.22164146960474	-8.0248743010069	Mesenchyme
CGTGTCTTCGTTAGTG-1_1	-12.465915042139	0.88432840513728	Endothelial
CGTTAGACATGTACGT-1_1	-11.708447176818	0.579194286711044	Endothelial
CGTTAGAGTCAAAGTA-1_1	-3.23482100157124	-7.93203006496987	Mesenchyme
CGTTCTGAGATCCCGC-1_1	3.99394810134928	7.91041226708725	Cholangiocytes
CGTTCTGCACGAGGTA-1_1	-7.78272092192129	-8.93101564456325	Mesenchyme
CGTTCTGGTAGCGTAG-1_1	-5.45428389663778	-7.94867419424188	Mesenchyme
CGTTGGGAGATCGCTT-1_1	-13.5836012575146	1.59079028008893	Endothelial
CGTTGGGAGCACTTTG-1_1	2.04039052206445	8.03784068357858	Cholangiocytes
CGTTGGGCAAATACGA-1_1	-10.6024058683	0.730124531938516	Endothelial
CGTTGGGCAGATCACT-1_1	8.93230515786168	-1.96782878513074	Hepatocytes
CGTTGGGGTACTAGCT-1_1	2.13852436319192	6.67810092218846	Cholangiocytes
CGTTGGGGTAGCGTTT-1_1	-0.0580799828626481	4.47100432995725	Cholangiocytes
CGTTGGGTCTGACCCT-1_1	9.87227926014859	-0.636114434484256	Hepatocytes
CTAACCCCAGGGACTA-1_1	10.7166644071202	1.95466800037036	Hepatocytes
CTAACCCGTTGGACCC-1_1	-7.28680033897573	-8.14304246012905	Mesenchyme
CTAACCCTCCATCAGA-1_1	-3.62119072940696	-7.89867833839821	Mesenchyme
CTAACCCTCTGGACCG-1_1	-3.20097170910044	-7.80475865752764	Mesenchyme
CTAACTTTCAAGAATG-1_1	-2.89508979811998	-7.89566361960774	Mesenchyme
CTAACTTTCCCATGGG-1_1	6.79167929562184	-2.46552900830565	Hepatocytes
CTAAGTGAGCACCGAA-1_1	3.23565207872363	7.81109865227364	Cholangiocytes
CTAAGTGAGTACCCTA-1_1	3.95578818108827	8.08129779171487	Cholangiocytes
CTAAGTGGTCTCAGGC-1_1	1.8580026100115	8.69487020201675	Cholangiocytes
CTACAGAAGGATTTGA-1_1	1.64630148100845	6.11069874863171	Cholangiocytes
CTACAGAGTGCATGTT-1_1	4.41126566919883	-3.59181891736752	Hepatocytes
CTACATTCACATTCGA-1_1	7.15302059286588	-2.1608581162864	Hepatocytes
CTACATTCACTACGGC-1_1	-11.9052551013327	1.99435556407779	Endothelial
CTACATTGTCAGGCAA-1_1	-11.0728816190594	3.79839843840745	Endothelial
CTACCCATCGGAAGGT-1_1	1.05713838924915	6.85904920730376	Cholangiocytes
CTACCCATCGGCTGTG-1_1	2.0491751452419	8.03743407170558	Cholangiocytes
CTACCTGCAGAGCCCT-1_1	2.20380618876604	9.37167229316359	Cholangiocytes
CTACCTGCAGATCCAT-1_1	0.707542973565791	4.706170418749	Cholangiocytes
CTACCTGGTCCGAAGA-1_1	6.17169687505208	-2.99313196085372	Hepatocytes
CTACCTGGTCCGGATC-1_1	-7.43075405793371	-8.22272867467923	Mesenchyme
CTACCTGTCTTACGGA-1_1	0.47770994071372	6.90791251127019	Cholangiocytes
CTACGGGAGGTACCTT-1_1	4.71217218046237	-3.25483668075616	Hepatocytes
CTACGGGAGTGGAAAG-1_1	-10.2932688046638	-1.07920704754749	Endothelial
CTACGGGCAGATTTCG-1_1	6.61706796151876	2.35153330868503	Cholangiocytes
CTACGGGGTAGCCAGA-1_1	2.16759969030175	8.54738909813694	Cholangiocytes
CTACGGGGTGGTCTTA-1_1	-8.02698968679987	0.886383312727251	Endothelial
CTACTATCAACCAATC-1_1	0.955109157612883	8.20924536860116	Cholangiocytes
CTACTATCACAGCGCT-1_1	-10.1867038579746	0.317067788002025	Endothelial
CTACTATCAGCAAGAC-1_1	9.00904839286025	2.87390694245463	Hepatocytes
CTACTATTCACTCCGT-1_1	1.15096127769441	7.77304219955753	Cholangiocytes
CTAGACAAGGCCCACT-1_1	10.9554684342378	1.63399525459906	Hepatocytes
CTAGACACACCCTTGT-1_1	2.13120620517045	-14.348621905585	Immune
CTAGACATCCTCTAGC-1_1	-10.2666182875995	-0.353894686301169	Endothelial
CTAGACATCGCGCTGA-1_1	-11.6341776214968	1.75844598654181	Endothelial
CTAGGTAGTACCAGAG-1_1	1.90173415462636	7.62816115842856	Cholangiocytes
CTAGGTAGTCATCAGT-1_1	-9.66510787181229	1.55444607664398	Endothelial
CTATAGGCACTTCCTG-1_1	-11.0194023865322	0.151364264925422	Endothelial
CTATAGGTCCGCATAA-1_1	-2.47593839978969	-7.71242015688123	Mesenchyme
CTATCCGAGACTACCT-1_1	-3.24373951992033	-8.01462978778294	Mesenchyme
CTATCCGAGATGCCGA-1_1	-5.64613440514427	-8.06161385075846	Mesenchyme
CTATCCGTCCAACCGG-1_1	-13.9005658775488	1.8510056496513	Endothelial
CTATCTAAGAACCCGA-1_1	-1.90846518048003	-7.64980316131879	Mesenchyme
CTATCTAAGACTAAGT-1_1	-9.07291215861869	1.54063394148666	Endothelial
CTATCTAAGCGCGTTC-1_1	-4.03553371325109	-7.72227716632453	Mesenchyme
CTATCTAGTCTTGCTC-1_1	8.98904220531481	0.957507269698117	Hepatocytes
CTATCTAGTTTGAAAG-1_1	7.13496174938992	-1.83265165212659	Hepatocytes
CTATCTATCGAGAACG-1_1	-2.09330206526088	-7.48531387148063	Mesenchyme
CTCAACCGTGATGTAA-1_1	3.20996455202174	8.43836951271159	Cholangiocytes
CTCAACCGTGTATTCG-1_1	1.01978199529105	7.69018163415337	Cholangiocytes
CTCAACCTCACAAGAA-1_1	-11.03663940056	0.118367504018304	Endothelial
CTCAAGAGTGCACAAG-1_1	2.34428963592891	8.01558153529776	Cholangiocytes
CTCACTGGTCCCTAAA-1_1	-11.2267920309187	1.60802877788744	Endothelial
CTCACTGGTCGGAACA-1_1	-9.407459256424	-0.733243939869971	Endothelial
CTCACTGTCAAGATAG-1_1	1.27658633564283	8.04571004062043	Cholangiocytes
CTCACTGTCGCAGAGA-1_1	1.92483592881668	-14.3971403709169	Immune
CTCAGAAAGCCTCTGG-1_1	-3.56858214671731	-7.81785491506254	Mesenchyme
CTCAGAAAGGAACGCT-1_1	0.803054688915438	5.60394419453415	Cholangiocytes
CTCAGAACACGCTGTG-1_1	5.30885106531513	-3.1918743177005	Hepatocytes
CTCAGAACATGATCTG-1_1	10.7635065285398	0.43831961281656	Hepatocytes
CTCAGAATCGCCTTGT-1_1	2.67724707022056	7.92621905368021	Cholangiocytes
CTCAGAATCTAAGAAG-1_1	10.7378506806544	3.6650376687203	Hepatocytes
CTCAGGGAGTGAGGCT-1_1	6.37748610362923	-3.86821314697597	Hepatocytes
CTCAGGGGTCCAATCA-1_1	1.42638189242027	-14.0151488717315	Immune
CTCAGGGTCATCAGTG-1_1	1.16333867556713	8.5380599153787	Cholangiocytes
CTCAGTCCACACCGAC-1_1	-11.0721500759485	0.571844467642408	Endothelial
CTCAGTCTCAAGCCTA-1_1	-11.9073513635613	2.05389856073412	Endothelial
CTCAGTCTCCCTCGAT-1_1	-12.972859080821	0.233674446981964	Endothelial
CTCATCGAGAGTCACG-1_1	-8.60138670112367	-8.96918013120498	Mesenchyme
CTCATCGAGATGCGAC-1_1	8.4512751573475	-1.51324733287366	Hepatocytes
CTCATCGAGTAACCGG-1_1	-12.8724845545035	1.04416454588771	Endothelial
CTCATCGGTGGAATGC-1_1	-11.4650718597747	0.285661098813632	Endothelial
CTCATGCAGAAGCGAA-1_1	1.13513076024201	7.33423884018837	Cholangiocytes
CTCATGCAGATAGCAT-1_1	8.14881835009449	3.51098874330866	Hepatocytes
CTCATGCAGGGTCAAC-1_1	-7.88164573748074	0.696697776667577	Endothelial
CTCATTAGTAGACGTG-1_1	4.8988842885172	-2.96856845306135	Hepatocytes
CTCATTATCGGCTTCT-1_1	0.795686696519412	5.53157240101555	Cholangiocytes
CTCCAACAGACGCAGT-1_1	8.70541707524415	-1.95577837193828	Hepatocytes
CTCCAACAGGTTTACC-1_1	8.27807815491355	1.40883761422652	Hepatocytes
CTCCAACAGTATCTGC-1_1	2.03039903173958	8.84223636050084	Cholangiocytes
CTCCAACAGTCACTCA-1_1	9.40778504017531	4.24497888115008	Hepatocytes
CTCCAACCACCAGGTC-1_1	2.40648495295606	7.87075014141023	Cholangiocytes
CTCCAACCACGCTGCA-1_1	4.45055368292387	7.42568512926667	Cholangiocytes
CTCCAACCATCCGAGC-1_1	6.83313951442675	-2.67712274757012	Hepatocytes
CTCCAACGTACGCTTA-1_1	4.500411010611	7.19225784005443	Cholangiocytes
CTCCACACATCTAGAC-1_1	-4.06238062788727	-7.75271568219486	Mesenchyme
CTCCACATCATACAGC-1_1	-9.39136094216673	3.71876490746644	Endothelial
CTCCACATCATCTGTT-1_1	7.69117716354876	-0.524173356802433	Hepatocytes
CTCCACATCCACGGAC-1_1	3.00615360392706	7.93835979533705	Cholangiocytes
CTCCATGAGATCGCCC-1_1	-11.4214747311357	1.7837326156341	Endothelial
CTCCATGAGGGCAACT-1_1	-10.5777006798642	-1.53557395101599	Endothelial
CTCCATGCATGACACT-1_1	0.52502246802221	5.04651812900685	Cholangiocytes
CTCCCAAAGCTGCCAC-1_1	4.03060321868474	8.79270283319854	Cholangiocytes
CTCCCAACACTGTGAT-1_1	2.28372764735744	7.68344469881563	Cholangiocytes
CTCCCTCAGCCTCTCT-1_1	-4.25345148871009	-7.95135795825448	Mesenchyme
CTCCCTCAGCTGTTCA-1_1	-2.20945879005133	-14.1114207100683	Immune
CTCCCTCAGTGCTCGC-1_1	3.4476399025119	8.5809624181972	Cholangiocytes
CTCCCTCGTAACCCTA-1_1	-7.48838350169686	-8.21097853207854	Mesenchyme
CTCCCTCGTCGATTAC-1_1	10.4594172040217	2.76582994767007	Hepatocytes
CTCCCTCTCAACTCTT-1_1	0.433113786247064	7.00917713908762	Cholangiocytes
CTCCGATCAATTGCCA-1_1	-11.9223806300818	0.664369299364569	Endothelial
CTCCGATCAGCACGAA-1_1	8.93143170975779	-1.82526624320399	Hepatocytes
CTCCGATCATAATCCG-1_1	10.2159957920346	2.1996445406874	Hepatocytes
CTCCTCCGTGTTTCTT-1_1	-9.78650356302968	2.7628353472583	Endothelial
CTCCTCCTCAACGTGT-1_1	3.97792007950202	8.91188198078243	Cholangiocytes
CTCGAGGAGCGAACTG-1_1	4.2428940284569	7.27131203160129	Cholangiocytes
CTCGAGGCAAACTGCT-1_1	-10.2242877272346	4.37656688239225	Endothelial
CTCGAGGCAAGCCATT-1_1	8.76169780189493	2.35678149855237	Hepatocytes
CTCGAGGCACTGTTCC-1_1	9.09062850401862	0.480498728211193	Hepatocytes
CTCGAGGGTCCATCTC-1_1	9.56728375494028	-0.967081926380443	Hepatocytes
CTCGAGGGTGCCTTTC-1_1	5.42771252882115	-3.31737500598326	Hepatocytes
CTCTCAGAGGGAGGCA-1_1	-12.274165692206	2.57515636030233	Endothelial
CTCTCAGGTTGTTTGG-1_1	9.88500715755442	-0.415715659376604	Hepatocytes
CTCTCAGTCAAGTCTG-1_1	0.922421731402321	5.30766285017305	Cholangiocytes
CTCTCGATCACCGGGT-1_1	9.55713312335308	-1.37690150653221	Hepatocytes
CTCTCGATCCATGATG-1_1	9.27792916725465	2.90252826103727	Hepatocytes
CTCTCGATCCGTTGAA-1_1	2.05791519106413	8.25988895410509	Cholangiocytes
CTCTGGTAGTTACGAA-1_1	-11.4337266946993	3.59684707713743	Endothelial
CTCTGGTCAATCGTCA-1_1	11.0098748426974	0.637137547597138	Hepatocytes
CTCTGGTCACTTCAGA-1_1	-9.07679801998666	0.0663721604467614	Endothelial
CTCTGGTCATCGATCA-1_1	-5.43014437171541	-8.07114658979727	Mesenchyme
CTCTGGTCATGCAGGA-1_1	-10.1428237077773	-0.763286133578169	Endothelial
CTCTGGTCATTCGGGC-1_1	8.70635535631753	1.99136012267055	Hepatocytes
CTCTGGTTCAGTGCGC-1_1	8.933494252113	2.0941519439338	Hepatocytes
CTGAATGCAGCAGGAT-1_1	2.61329818727487	9.51427210007964	Cholangiocytes
CTGAATGCAGTTACCA-1_1	9.31577874892042	4.27354550946858	Hepatocytes
CTGAATGGTTAAGAAC-1_1	-12.1290772571656	-0.824309905192986	Endothelial
CTGAATGTCGCATTAG-1_1	10.2336008009702	-0.157746287639172	Hepatocytes
CTGAGCGCAACAGAGC-1_1	-5.92179874414648	-7.92106425492428	Mesenchyme
CTGAGCGCAACCACAT-1_1	9.1886101398984	3.44692086594873	Hepatocytes
CTGAGGCGTTTCCAAG-1_1	5.4126850028446	-3.91065615631496	Hepatocytes
CTGAGGCTCACAGAGG-1_1	-3.2231370170436	-8.11231680300515	Mesenchyme
CTGAGGCTCACCCTTG-1_1	-10.24204143236	4.17062422883496	Endothelial
CTGAGGCTCTTGCGCT-1_1	-6.39547058670912	-7.94343071956091	Mesenchyme
CTGATCCAGACCAGAC-1_1	-6.94584223144735	-8.62825543375144	Mesenchyme
CTGATCCAGCGAGTCA-1_1	3.1815337342242	8.48856390757352	Cholangiocytes
CTGATCCAGTTTGTCG-1_1	-8.13109174698504	-9.17568222146024	Mesenchyme
CTGATCCCAGACAATA-1_1	4.51480098974398	-2.90094022951648	Hepatocytes
CTGATCCCAGGTTCCG-1_1	-2.68381240236243	-7.87762209706844	Mesenchyme
CTGCAGGCAAACGTGG-1_1	10.2083190508911	1.61249477776024	Hepatocytes
CTGCAGGCACGTTCGG-1_1	2.79763979392518	9.47801150526229	Cholangiocytes
CTGCAGGTCCCAAGTA-1_1	-11.05377116458	3.89480576581695	Endothelial
CTGCATCAGGACATCG-1_1	-2.70722773434406	-7.67843752088905	Mesenchyme
CTGCATCCAGCGTAGA-1_1	9.0992940592046	4.27541604116937	Hepatocytes
CTGCATCGTCAATCTG-1_1	8.50786797307646	-2.10457199784635	Hepatocytes
CTGCATCGTCTTACTT-1_1	8.42843574750555	-2.28878946447593	Hepatocytes
CTGCATCGTTAGAAAC-1_1	-3.13754376136677	-7.70522021827531	Mesenchyme
CTGCCATCACGAAGAC-1_1	-11.8002337574417	1.3555374490503	Endothelial
CTGCCATCAGCGACCT-1_1	1.55344730518991	6.73252548431943	Cholangiocytes
CTGCCTACAGAGATTA-1_1	0.582280803159835	6.82951538776415	Cholangiocytes
CTGCCTAGTCAGATTC-1_1	3.3062179868244	7.70396052673857	Cholangiocytes
CTGCCTATCGTTGTAG-1_1	4.35698548871934	7.9584404264516	Cholangiocytes
CTGCGAGAGCCTCCAG-1_1	2.93868031741539	6.87199210885081	Cholangiocytes
CTGCGAGAGTGGTTGG-1_1	4.97757157787767	-3.55944382723281	Hepatocytes
CTGCGAGGTGTTCATG-1_1	-10.9308244889173	0.020272797982626	Endothelial
CTGCTCAAGGTCCAGA-1_1	8.58991420696244	1.5119894217843	Hepatocytes
CTGCTCAAGTCTCTGA-1_1	0.527768393215764	7.38174088276576	Cholangiocytes
CTGCTCACAAAGGCTG-1_1	9.33800838726448	2.99862383316303	Hepatocytes
CTGCTCACAGCAGTTT-1_1	-12.0242994006725	-1.27326677982141	Endothelial
CTGCTCAGTGGTCCCA-1_1	3.44287874409787	8.64825850737519	Cholangiocytes
CTGCTCATCGTTCGCT-1_1	0.900335266330857	7.01136183206143	Cholangiocytes
CTGGACGCAATCTAGC-1_1	-4.31633181252064	-8.00322638808955	Mesenchyme
CTGGACGGTTCTGACA-1_1	5.47191466862442	-3.22808484936614	Hepatocytes
CTGGCAGCATGGCTAT-1_1	0.378766506258534	5.83191002840822	Cholangiocytes
CTGGCAGTCATCGTAG-1_1	2.66375466327513	6.56296539373633	Cholangiocytes
CTGGTCTAGAAGGGAT-1_1	2.20875226160191	8.00674881430479	Cholangiocytes
CTGGTCTCAATAAGGT-1_1	10.9005540988866	0.90995830674265	Hepatocytes
CTGGTCTGTCGCATCG-1_1	1.94958224665203	7.80024919587691	Cholangiocytes
CTGGTCTGTGAATTGA-1_1	-9.50284659988343	-0.304166269975918	Endothelial
CTGGTCTGTGGCAACA-1_1	10.649844956869	0.853178964003853	Hepatocytes
CTGGTCTTCTGCGAGC-1_1	-13.1721983909044	1.56914696906209	Endothelial
CTGTACCTCAGGAAAT-1_1	-3.06592947765392	-7.88007029026002	Mesenchyme
CTGTAGAAGTACGTCT-1_1	1.05347742417152	-14.1622443698426	Immune
CTGTAGACATCAGTGT-1_1	5.66606063618285	-3.24706596039646	Hepatocytes
CTGTAGAGTTGGACCC-1_1	-5.77263126495875	-8.24385526183129	Mesenchyme
CTGTAGAGTTTCAGAC-1_1	2.34613998997233	7.74395956685444	Cholangiocytes
CTGTATTAGACGATAT-1_1	-13.4810162355452	1.7964948299232	Endothelial
CTGTATTAGGTGGTTG-1_1	8.04196751544179	-2.64027190705748	Hepatocytes
CTGTATTTCAGGAAAT-1_1	-7.7653560357022	-0.328442505366201	Endothelial
CTGTCGTTCCCGAGAC-1_1	0.817269920776847	4.96081002827496	Cholangiocytes
CTGTGAACAAATCCCA-1_1	3.45295883948624	7.47078617405062	Cholangiocytes
CTGTGAACAAGGTACG-1_1	7.90624675147001	1.28617315579132	Hepatocytes
CTGTGAAGTAGCTGCC-1_1	-13.1964505217631	2.60251297142635	Endothelial
CTGTGAAGTGAGACGT-1_1	0.368231551932388	5.27804905233897	Cholangiocytes
CTGTGAAGTTTCCAAG-1_1	-13.5438815638158	2.01979360336603	Endothelial
CTGTGAATCATTTGGG-1_1	2.55424618841717	8.11614967626384	Cholangiocytes
CTGTGGGAGTTGCGAG-1_1	-11.9144309044223	0.33743612811439	Endothelial
CTGTGGGCATGATCTG-1_1	4.94009511760114	-2.76555915817256	Hepatocytes
CTGTGGGGTCGCACAC-1_1	-13.2402320767158	3.01403873604193	Endothelial
CTTACCGCAACACACT-1_1	9.31129384824648	2.71061744824383	Hepatocytes
CTTACCGCAGACGATG-1_1	0.717618154542283	6.23197009272118	Cholangiocytes
CTTAGGATCGACCACG-1_1	-3.16972358934592	-8.05710507102178	Mesenchyme
CTTAGGATCGCTGTCT-1_1	9.95970872472402	-0.256664217618743	Hepatocytes
CTTCAATAGCGTGTTT-1_1	-2.18964265775295	-7.76215495562107	Mesenchyme
CTTCAATAGGGCTTCC-1_1	9.27903246671395	2.18109841795102	Hepatocytes
CTTCAATCACAAGCCC-1_1	1.31283491039051	8.46436457118207	Cholangiocytes
CTTCAATGTATCCCTC-1_1	4.58251286976264	6.90723837105647	Cholangiocytes
CTTCAATGTGATTAGA-1_1	8.20043621375014	-1.12991212813175	Hepatocytes
CTTCAATTCGACATAC-1_1	8.63156725458639	3.82731821646859	Hepatocytes
CTTCCGAAGGGCAGGA-1_1	-7.82080704450906	-9.18845907008698	Mesenchyme
CTTCCGAAGGTGCTGA-1_1	2.57281581286434	-14.2898394053646	Immune
CTTCCGACAGCGTGAA-1_1	-5.24603795421056	-8.05462468479666	Mesenchyme
CTTCCGACATGAGAAT-1_1	-11.0908624147598	-1.0373973829594	Endothelial
CTTCCGAGTCGCCACA-1_1	-12.6741727017211	1.09373633236435	Endothelial
CTTCCTTAGGTCATTC-1_1	-12.6531539837469	-0.034577471767292	Endothelial
CTTCCTTGTATTGGCT-1_1	8.28098937760322	3.17713516182946	Hepatocytes
CTTCCTTTCGCAATTG-1_1	10.07567835398	3.20624216213155	Hepatocytes
CTTCGGTCAAACTAAG-1_1	10.6894779284639	0.50543557501954	Hepatocytes
CTTCGGTGTAGACTGG-1_1	-13.4438901770505	2.05506566453455	Endothelial
CTTCTAAAGTCGAAAT-1_1	-13.1593773142718	1.60265624168026	Endothelial
CTTCTAACACGTATAC-1_1	11.3635461392864	1.82019662845432	Hepatocytes
CTTCTAAGTGACGTCC-1_1	0.631446629113071	4.69706676002271	Cholangiocytes
CTTCTCTAGTAGTCTC-1_1	2.73265661129702	8.26691735199103	Cholangiocytes
CTTCTCTCACTCTCGT-1_1	3.82969622495605	8.38379670549745	Cholangiocytes
CTTCTCTTCTAGGCCG-1_1	-3.3371402765841	-13.6876574989228	Immune
CTTCTCTTCTTGGGCG-1_1	9.03799748797135	-1.81980736389953	Hepatocytes
CTTGAGAAGCTCATAC-1_1	0.176383118830549	5.4176109913991	Cholangiocytes
CTTGAGACAACTCCCT-1_1	3.47047119080186	7.69171037560191	Cholangiocytes
CTTGAGATCGCTCTCA-1_1	10.6649070431182	2.35368111559173	Hepatocytes
CTTGATTAGTCAGCGA-1_1	10.0286727165461	2.68757099971594	Hepatocytes
CTTGATTCAACCGCTG-1_1	-3.5570189866351	-7.74930224941746	Mesenchyme
CTTGATTCACGCTGCA-1_1	-5.27503153464894	-8.07503081405811	Mesenchyme
CTTGATTCAGGTCAGA-1_1	9.04893573938107	-1.77897506724647	Hepatocytes
CTTGATTTCAGCGTCG-1_1	0.433705088974941	6.75232513722043	Cholangiocytes
CTTGATTTCCCTGGTT-1_1	4.03111439710739	8.81208094151926	Cholangiocytes
CTTTCAAAGCGCACAA-1_1	-3.573157445923	-8.42779639992982	Immune
CTTTCAACAGTGTATC-1_1	0.89941535892023	7.81516842635828	Cholangiocytes
CTTTCAAGTCGTGTTA-1_1	1.82676648644816	6.63648486290138	Cholangiocytes
CTTTCAATCAAGTCGT-1_1	2.08323707666916	-14.1361776735651	Immune
CTTTCAATCCGTTGAA-1_1	9.92121494419701	4.27066217108556	Hepatocytes
CTTTCGGCATGACTAC-1_1	-5.67874031278721	-8.61265326793757	Mesenchyme
CTTTCGGTCGATCCAA-1_1	4.67233766926532	6.30000339652907	Cholangiocytes
CTTTCGGTCGCAAGAG-1_1	10.8181115291976	3.46887929872416	Hepatocytes
CTTTCGGTCGCGTGCA-1_1	7.8807363838305	-2.62090939066613	Hepatocytes
GAAACCTCAACTCCAA-1_1	-9.7641786752981	-0.483396268581444	Endothelial
GAAACCTCACACCAGC-1_1	5.78219154748218	-3.03843588899971	Hepatocytes
GAAACCTGTGCAAGAC-1_1	5.86356299059291	-3.91180982337943	Hepatocytes
GAAACCTTCCCATACC-1_1	5.1162517475005	-3.53952128498186	Hepatocytes
GAAACCTTCTACTCAT-1_1	3.82244941723107	6.98284993418463	Cholangiocytes
GAAATGAAGAAACACT-1_1	3.11557091867226	8.10662134718091	Cholangiocytes
GAAATGAAGACGGAAA-1_1	9.83589257053937	0.013933093931339	Hepatocytes
GAAATGAAGCCTATTG-1_1	0.709979228626079	7.50610794212051	Cholangiocytes
GAAATGAAGGATCACG-1_1	-10.0809536565928	-0.32597169170133	Endothelial
GAAATGACACTCCTTG-1_1	6.00463568224276	-3.16154320424819	Hepatocytes
GAAATGAGTTTCCAAG-1_1	-7.68185550447937	-8.58999033224185	Mesenchyme
GAAATGATCGCTCTAC-1_1	-12.973774783275	3.10208357697583	Endothelial
GAACACTAGAGTCAAT-1_1	-0.083318984100187	3.13816534327158	Cholangiocytes
GAACACTCACTCCTTG-1_1	-6.76598165480701	-8.37440192040046	Mesenchyme
GAACACTCATGGGAAC-1_1	4.33590430108814	8.15733436291458	Cholangiocytes
GAACACTTCTCCGATC-1_1	8.7690275537004	0.14949080779066	Hepatocytes
GAACGTTAGTGAGTGC-1_1	2.81806728106905	9.46542028931423	Cholangiocytes
GAACGTTAGTTGTCGT-1_1	4.21973384282475	7.61625573666852	Cholangiocytes
GAACGTTCAACGCCCA-1_1	2.14392162009	9.35590936135518	Cholangiocytes
GAACGTTGTCGTTGGC-1_1	-3.78470350693036	-14.2670246248885	Immune
GAACGTTTCAAGCCCG-1_1	-9.84382968539505	-0.749495759037765	Endothelial
GAACTGTGTATTCTCT-1_1	-2.19116664171926	-14.1680656237108	Immune
GAACTGTGTCGTGATT-1_1	-13.7184651335936	1.44049657223707	Endothelial
GAACTGTGTTCTTGTT-1_1	9.53863658608917	2.26647366443033	Hepatocytes
GAAGAATAGGAAAGTG-1_1	5.45901271006389	-3.94938303752404	Hepatocytes
GAAGAATAGTAAGAGG-1_1	7.49485324395746	-3.09994075592103	Hepatocytes
GAAGAATCAAGGTTGG-1_1	-2.75911505351989	-7.87417687980692	Mesenchyme
GAAGAATCAGGAACCA-1_1	5.17505892861015	-3.79191063387658	Hepatocytes
GAAGAATTCCCAAGTA-1_1	4.21506321571704	7.47389025686952	Cholangiocytes
GAAGAATTCGGTGCAC-1_1	-2.00598671617177	-7.6589912162461	Mesenchyme
GAAGCCCAGTAAGCAT-1_1	2.7663820829829	8.21081658899465	Cholangiocytes
GAAGCCCAGTTCCATG-1_1	-12.7537315864028	1.54286871315873	Endothelial
GAAGCCCTCAGCGGAA-1_1	1.9457375393349	7.47971285210926	Cholangiocytes
GAAGCGAAGAGATGCC-1_1	4.89929345524921	-2.63471047984721	Hepatocytes
GAAGCGAAGTGTACCT-1_1	9.42345356356678	0.913887160720458	Hepatocytes
GAAGCGACATCATCTT-1_1	1.66351605516351	7.53296488061024	Cholangiocytes
GAAGCGATCGGTAACT-1_1	4.45643095631116	-3.70463040781946	Hepatocytes
GAAGCGATCTGATTCT-1_1	-4.98635394434455	-7.92048042679336	Mesenchyme
GAAGGACTCCTACACC-1_1	10.9406083266678	1.14927441602636	Hepatocytes
GAAGGGTAGGGACACT-1_1	11.2618639433964	3.33885762429786	Hepatocytes
GAAGGGTCATAGCACT-1_1	2.49220801224439	-13.8767783185277	Immune
GAAGGGTGTGTCATTG-1_1	-10.5984203202347	-1.19234955072715	Endothelial
GAAGGGTTCCACTAGA-1_1	10.0664138831329	3.74579041367146	Hepatocytes
GAAGGGTTCGACATCA-1_1	11.3832159139944	2.12242129621467	Hepatocytes
GAAGTAAGTCGTGGAA-1_1	-9.05807235391945	-1.09955994611219	Endothelial
GAAGTAAGTGAATGAT-1_1	3.46623559571904	6.80030075261885	Cholangiocytes
GAAGTAAGTTATCTTC-1_1	-4.24222821255239	-7.9080694964915	Mesenchyme
GAAGTAATCGAAGCCC-1_1	-12.4439007469337	0.970128573811531	Endothelial
GAATAGAAGGTAGATT-1_1	-12.7632164340079	2.77611599211708	Endothelial
GAATCACAGAGGTCGT-1_1	3.83391009567505	4.21792094478095	Cholangiocytes
GAATCACCAACGGCTC-1_1	-3.11313679840781	-7.46608822430077	Mesenchyme
GAATCACGTAAGCAAT-1_1	-5.3979741826288	-8.00143437674416	Mesenchyme
GAATCACGTCTGTCAA-1_1	5.18419375452185	-3.57907647094051	Hepatocytes
GAATCACTCCACACCT-1_1	-6.87101050882691	-8.24629777645282	Mesenchyme
GAATCGTCAAGGCTTT-1_1	-7.19119633414356	-8.13476248234469	Mesenchyme
GAATCGTCATCGCCTT-1_1	-11.081859705127	1.30503863934136	Endothelial
GACACGCCATTCTTCA-1_1	-10.0738141785279	4.53576197654798	Endothelial
GACACGCGTACGTGAG-1_1	-10.8790763726014	-1.02288748728816	Endothelial
GACACGCGTGCGAACA-1_1	-7.84036608175659	-0.264630483856108	Endothelial
GACAGCCAGACGGTTG-1_1	-11.2019991742054	0.762951488695017	Endothelial
GACAGCCAGCAGGCAT-1_1	9.59626285743402	0.79585116236296	Hepatocytes
GACAGCCCACATACGT-1_1	1.59872537613315	7.96613419563789	Cholangiocytes
GACATCAAGAGGTCAC-1_1	11.0817526921052	3.10783656577043	Hepatocytes
GACATCAGTAAGATCA-1_1	10.816879158505	2.6693893886755	Hepatocytes
GACATCATCATCCTGC-1_1	1.48794957898882	7.30416303898598	Cholangiocytes
GACCAATTCATTTGTC-1_1	3.98308322865147	8.75722737468341	Cholangiocytes
GACCAATTCCATTGTT-1_1	-8.674519281123	2.95599185317321	Endothelial
GACCAATTCTTGCAAG-1_1	-2.96932723391711	-13.5253462784263	Immune
GACCCAGCACCATATG-1_1	9.79425102851781	2.03617668143644	Hepatocytes
GACCCAGCAGCTGTAT-1_1	10.1323094056168	-0.69397459596899	Hepatocytes
GACCCAGTCTCCTGTG-1_1	6.84072071948983	-2.31268456687559	Hepatocytes
GACCCTTAGGCATCAG-1_1	-8.22975375610365	-0.64963351278229	Endothelial
GACCCTTCAACTGCCG-1_1	-9.72191160539997	-0.34201564616019	Endothelial
GACCCTTCACCGTCTT-1_1	1.15532908533683	8.37868317636319	Cholangiocytes
GACCCTTCACGTATAC-1_1	3.01292194621631	8.86879735251988	Cholangiocytes
GACCCTTTCTTACACT-1_1	6.38149454739719	-1.48661787084697	Hepatocytes
GACCGTGAGGCTTCCG-1_1	-7.23851438372784	-8.13243238462494	Mesenchyme
GACCGTGAGTTCGGTT-1_1	1.00466495680952	8.38637905210508	Cholangiocytes
GACCGTGTCAACGCTA-1_1	10.9009398075826	1.39939338053124	Hepatocytes
GACGCTGGTCCTACGG-1_1	-11.4867869807089	1.33891300372478	Endothelial
GACGCTGTCGGACTTA-1_1	-5.69964101545887	-8.01530554800373	Mesenchyme
GACGTTACACAGCCAC-1_1	-13.4887050207551	2.65119819541254	Endothelial
GACGTTAGTCTACGAT-1_1	-12.8768166502449	2.53990626933824	Endothelial
GACTATGCAGCACACC-1_1	-7.0953364034405	-8.40151086438398	Mesenchyme
GACTATGGTCTGTGTA-1_1	4.97812730481168	-3.445489047449	Hepatocytes
GACTATGTCAGTGATC-1_1	-2.50208124527685	-7.85705183630192	Mesenchyme
GACTCAAAGCCAAGCA-1_1	2.52988696830096	7.46046452654732	Cholangiocytes
GACTCTCGTTCGCGTG-1_1	2.23536107506399	-14.3577789870282	Immune
GACTCTCTCCGAAATC-1_1	0.729514760447653	7.65628868265844	Cholangiocytes
GACTCTCTCGTTAGTG-1_1	-13.7759139501315	1.52574410935469	Endothelial
GACTGATTCATGAGGG-1_1	-12.2338445702938	-0.370812924967914	Endothelial
GACTTCCAGCATCCTA-1_1	2.54518195424997	-14.3803793503145	Immune
GACTTCCAGTCTTCGA-1_1	-12.6105820110825	-0.907443443873292	Endothelial
GACTTCCCAAGAGGCT-1_1	-12.0024099493862	1.62239280635029	Endothelial
GACTTCCCACAAATGA-1_1	-12.3551585823494	3.25801518229692	Endothelial
GACTTCCCAGCCTACG-1_1	9.34782901052969	1.34194615332971	Hepatocytes
GAGAAATAGGTTACCT-1_1	8.86506729288402	3.43203151817847	Hepatocytes
GAGAAATAGTGTAGAT-1_1	2.98249263863398	8.20946740935801	Cholangiocytes
GAGAAATTCAACCTCC-1_1	1.31685049168846	-14.1456071934456	Immune
GAGACCCAGCCTGAAG-1_1	0.262382867815527	5.4073191250666	Cholangiocytes
GAGACCCCATAGGCGA-1_1	6.99903407869509	-3.28257204624691	Hepatocytes
GAGACTTCAGCCGTTG-1_1	9.09764877650473	1.60110007504634	Hepatocytes
GAGACTTGTAGGCTGA-1_1	2.52055215416493	-14.1263087995895	Immune
GAGACTTGTGTCCAAT-1_1	9.60870099063031	-1.11635421808312	Hepatocytes
GAGACTTTCCAAGCTA-1_1	8.52902630376624	3.80638357661038	Hepatocytes
GAGACTTTCTGCCTGT-1_1	9.56503322356633	1.89887314425666	Hepatocytes
GAGAGGTAGAAGCGCT-1_1	10.6761427300824	4.00629505118834	Hepatocytes
GAGAGGTTCAGCAGAG-1_1	9.47718964462005	4.26752586943016	Hepatocytes
GAGAGGTTCGCAGTCG-1_1	7.69850048805534	-2.12044253520286	Hepatocytes
GAGATGGCAGGAATCG-1_1	3.43614826679086	6.94276790570134	Cholangiocytes
GAGATGGTCACTGGGC-1_1	-0.100685031994427	3.10115847767616	Cholangiocytes
GAGCCTGGTGCTCGTG-1_1	7.08177300219175	-3.21539388920426	Hepatocytes
GAGCTGCAGACAACAT-1_1	10.3297313420897	2.25641569526874	Hepatocytes
GAGCTGCAGATTACCC-1_1	0.892452286529535	7.56404697334339	Cholangiocytes
GAGCTGCAGGTAGCCA-1_1	2.50667638704653	8.54602109439483	Cholangiocytes
GAGCTGCCAACCGCTG-1_1	-3.37831156125968	-7.81123389228575	Mesenchyme
GAGCTGCGTGGTCTTA-1_1	8.1573568348707	3.80262885424994	Hepatocytes
GAGCTGCGTTCGCGTG-1_1	0.996353846303996	7.88063687696101	Cholangiocytes
GAGCTGCGTTCTTGTT-1_1	-12.5653671464936	-0.915331095676522	Endothelial
GAGGCAAAGCTTGTGT-1_1	5.78832241538267	-3.75744121012604	Hepatocytes
GAGGCCTCACGACCTG-1_1	3.8010567359437	7.69314333211232	Cholangiocytes
GAGGCCTGTTTACGAC-1_1	9.35796980504356	4.25043071991342	Hepatocytes
GAGGCCTTCCAAGCCG-1_1	9.1095452702424	-1.42995663714167	Hepatocytes
GAGGCCTTCTCGGGAC-1_1	-3.13310486386725	-7.676906935377	Mesenchyme
GAGGGATAGGCATCTT-1_1	8.4587451679611	-1.0802798917669	Hepatocytes
GAGGGATGTTCGTGCG-1_1	-5.94018047543518	-8.32908348023773	Mesenchyme
GAGGGATTCCATTCAT-1_1	10.6828165448298	3.95905458617707	Hepatocytes
GAGGGTAAGACATCAA-1_1	3.20924602578542	6.99347466509976	Cholangiocytes
GAGGGTAAGCACACAG-1_1	10.4463792800959	3.53585679111919	Hepatocytes
GAGGGTAAGTGCTACT-1_1	2.47517324121244	8.80690226230978	Cholangiocytes
GAGGGTAGTAGAATAC-1_1	2.35880983173542	7.64336387535367	Cholangiocytes
GAGTCATAGAGGACTC-1_1	-13.6195371308381	2.72411050089097	Endothelial
GAGTCTAAGCACCGAA-1_1	8.64731040711739	-1.6490874010849	Hepatocytes
GAGTCTACAACGGCCT-1_1	5.37245834412612	-4.03900146825608	Hepatocytes
GAGTCTAGTCGTACAT-1_1	-12.4191254987296	2.58695587302778	Endothelial
GAGTCTAGTTGCGGCT-1_1	-9.51298187044909	1.18508022648891	Endothelial
GAGTCTATCTGGTGGC-1_1	4.87331782117992	-2.69443519324583	Hepatocytes
GAGTGAGTCCGACGGT-1_1	10.7412207560394	1.58452012906658	Hepatocytes
GAGTGTTGTAGAGATT-1_1	4.57834901321961	-3.81944778045336	Hepatocytes
GAGTGTTGTATGGTTC-1_1	-9.94752989026069	3.08365734318169	Endothelial
GAGTGTTGTCCAGAAG-1_1	-13.0152818484458	3.32986011997523	Endothelial
GAGTGTTTCTTACCGC-1_1	-11.3564014363041	1.92763545893749	Endothelial
GAGTTACAGGATGGCT-1_1	-11.4046980818708	0.379121008274199	Endothelial
GAGTTACAGGTTCTTG-1_1	-9.2258793308919	-0.843702441666257	Endothelial
GAGTTACAGTTGTAAG-1_1	2.98706419031673	7.59922424075285	Cholangiocytes
GAGTTACCAATAACGA-1_1	-12.7375898576514	3.20773911950766	Endothelial
GAGTTACGTGTCCATA-1_1	6.73119152199871	-1.79151029664989	Hepatocytes
GAGTTACTCTCAGGCG-1_1	0.902287923862253	7.57216224337504	Cholangiocytes
GAGTTACTCTCGTCGT-1_1	-7.45437810509558	-7.83135928623137	Mesenchyme
GAGTTGTAGCCATTCA-1_1	-5.66807705685267	-8.18636912374208	Mesenchyme
GAGTTGTCAAAGCTAA-1_1	3.2508750569388	7.18157036501533	Cholangiocytes
GAGTTGTGTCTAGTGT-1_1	1.27180052111908	7.83294863059187	Cholangiocytes
GAGTTTGAGACTCTAC-1_1	10.1137509881422	2.71379020460111	Hepatocytes
GAGTTTGAGCCAGACA-1_1	6.16766709370432	-1.74538917307318	Hepatocytes
GAGTTTGAGTGTTGAA-1_1	2.72408425548241	8.66404812361954	Cholangiocytes
GAGTTTGGTGCTGTCG-1_1	1.06097914776877	6.80960718545664	Cholangiocytes
GAGTTTGTCGCCTAGG-1_1	2.30663875241426	9.4017885927769	Cholangiocytes
GAGTTTGTCTCTCGCA-1_1	6.019256974388	-3.06481986663609	Hepatocytes
GATAGAAAGCCAGACA-1_1	-12.8189969357611	0.797315141872778	Endothelial
GATAGAACACAGTCAT-1_1	9.68213614046303	2.33416486589498	Hepatocytes
GATAGAACATTCATCT-1_1	0.950289282003576	6.00673215988042	Cholangiocytes
GATAGAAGTCCGGCAT-1_1	2.82595013444624	9.49759514910115	Cholangiocytes
GATAGCTTCAGCTCTC-1_1	-3.54833905126492	-14.5992482746746	Immune
GATCACACAGTAGGAC-1_1	7.42820471132887	-2.97518161617715	Hepatocytes
GATCACAGTCACTCGG-1_1	2.69621376652875	7.75421294554577	Cholangiocytes
GATCACATCCTACCGT-1_1	-11.3102345522607	-0.575792950361317	Endothelial
GATCACATCTAATTCC-1_1	2.94980347180942	7.76062525916789	Cholangiocytes
GATCAGTCAACTCCAA-1_1	6.06608199068366	-2.73233153654686	Hepatocytes
GATCAGTGTATTGAGA-1_1	0.935531764519794	6.07883313676329	Cholangiocytes
GATCAGTGTGGTTTGT-1_1	8.44287770527581	-1.75271845201687	Hepatocytes
GATCAGTTCCTTCGAC-1_1	2.71354949255012	8.83269322493127	Cholangiocytes
GATCAGTTCGACACTA-1_1	-3.4335566471237	-14.7655139016695	Immune
GATCATGAGGACTAAT-1_1	0.509439104449933	6.39138612771619	Cholangiocytes
GATCATGCAGGCTCTG-1_1	1.96206703867925	9.06715544724496	Cholangiocytes
GATCATGTCAATGTCG-1_1	3.12519250783972	8.57214033518122	Cholangiocytes
GATCATGTCTGCACCT-1_1	-11.586943886584	2.79211436818167	Endothelial
GATCCCTAGCTGTTCA-1_1	0.675806176903838	5.93874904132282	Cholangiocytes
GATCCCTCAAGAGTAT-1_1	3.62224135292461	7.39806252005282	Cholangiocytes
GATCCCTCACGCCACA-1_1	-13.7126153569255	1.88407637013149	Endothelial
GATCCCTCACTGTGTA-1_1	4.32193641423081	-3.31987644122878	Hepatocytes
GATCGTAAGATACTGA-1_1	2.33455148520261	7.0517197305999	Cholangiocytes
GATCGTAAGGCATGGT-1_1	1.29655725346462	8.0906684896009	Cholangiocytes
GATCGTAAGGGTTAAT-1_1	-7.62464986978867	-9.11710445425389	Mesenchyme
GATCGTAAGGTACTGG-1_1	4.23941303808486	7.19934793420082	Cholangiocytes
GATCGTACACAGTCGC-1_1	6.83295296437167	-3.25143780065435	Hepatocytes
GATCGTAGTCCAGCGT-1_1	3.61462358749013	8.35934513675982	Cholangiocytes
GATCGTATCAATCGGT-1_1	-8.18370266465011	1.35680083511794	Endothelial
GATCGTATCATCACCC-1_1	2.75593815922525	9.37114416226836	Cholangiocytes
GATGACTAGTACCGGA-1_1	-11.5624088518081	3.7385471053284	Endothelial
GATGACTAGTGGTGGT-1_1	-7.75685725555391	-8.83642463928146	Mesenchyme
GATGACTGTACGATCT-1_1	9.29529098795138	-1.13648556730288	Hepatocytes
GATGACTGTTCAGTAC-1_1	-11.14158941297	-0.347265328003383	Endothelial
GATGACTGTTGCACGC-1_1	-13.7792163840726	1.38318342195127	Endothelial
GATGAGGGTTATGACC-1_1	5.51351829335358	-3.67689200904657	Hepatocytes
GATGAGGTCACCTCAC-1_1	-12.9957494572733	3.23459520126308	Endothelial
GATGAGGTCCGAGATT-1_1	-7.14721959723941	-8.21468707623653	Mesenchyme
GATGATCAGCCTGAGA-1_1	-7.79192354170558	0.0775002282375396	Endothelial
GATGATCTCAGCGCAC-1_1	11.088818331337	1.88092380521186	Hepatocytes
GATGATCTCCATATGG-1_1	4.48437940929333	7.43702249880151	Cholangiocytes
GATGATCTCCTCGATC-1_1	-10.5101456023254	2.97921830475159	Endothelial
GATGCTACACAAATCC-1_1	3.1385448234136	7.69125645522544	Cholangiocytes
GATGCTAGTTCTTGTT-1_1	2.73629425086648	6.58003124660873	Cholangiocytes
GATGCTATCCGTATGA-1_1	10.9113727821811	2.27610009877874	Hepatocytes
GATGCTATCCTACAAG-1_1	-4.37789788392575	-7.97420457897185	Mesenchyme
GATGCTATCTTCCAGC-1_1	2.31469627504866	8.88259137861319	Cholangiocytes
GATGGAGAGCCTAACT-1_1	9.74323357199597	-0.531126200008162	Hepatocytes
GATGGAGCAAAGCGTG-1_1	4.38127547025757	6.58270336134485	Cholangiocytes
GATGGAGCACTTTATC-1_1	6.20678534742557	-3.29684754985633	Hepatocytes
GATGGAGCAGACCAGA-1_1	7.36753069880824	0.0775537773827145	Hepatocytes
GATGGAGGTCTCTCCA-1_1	7.45342387673739	-3.10751075112078	Hepatocytes
GATGGAGGTTGCAAGG-1_1	1.08421754502279	5.48023148168624	Cholangiocytes
GATGGAGTCCTCTCGA-1_1	-10.3410517530313	-0.397985533040307	Endothelial
GATTCGAAGCAGGCAT-1_1	11.1256879746262	3.10751639463408	Hepatocytes
GATTCGAAGCTTTCCC-1_1	-10.7562570905146	-0.805650331559795	Endothelial
GATTCGACAAAGCAAT-1_1	2.88964139870845	6.78870540344597	Cholangiocytes
GATTCGATCCTGCCAT-1_1	3.72147753726615	7.94356689697068	Cholangiocytes
GATTCTTCACCACATA-1_1	3.60332738418895	7.6216186981024	Cholangiocytes
GATTCTTGTTGTCAGT-1_1	0.703033665874309	7.05627136526649	Cholangiocytes
GATTCTTTCCTTGGAA-1_1	9.89482664445561	0.586470788776987	Hepatocytes
GATTCTTTCTGTTGGA-1_1	1.95690046773657	6.75101603391702	Cholangiocytes
GATTGGTCACGAAGAC-1_1	-13.0221192960137	2.50598757819314	Endothelial
GATTGGTCAGCACCCA-1_1	5.78522225284737	-2.83952797962457	Hepatocytes
GATTGGTGTCGCTGCA-1_1	7.17249639119411	-0.828890920173905	Hepatocytes
GATTGGTTCCGTGCGA-1_1	-3.03614586822071	-8.02249086368039	Mesenchyme
GATTGGTTCGTCAGAT-1_1	10.9579214173887	3.51631651984554	Hepatocytes
GATTGGTTCTCCCAAC-1_1	-7.52022099486314	-8.02173720635639	Mesenchyme
GATTTCTCACTCCTGT-1_1	-5.02408162300466	-7.90545625699309	Mesenchyme
GATTTCTTCTATCCAT-1_1	-7.8756632236435	-8.97378403179095	Mesenchyme
GCAACATTCTTCACAT-1_1	-5.86220752034841	-8.24341245659551	Mesenchyme
GCAACCGAGGTTCACT-1_1	0.524109627108483	6.96005160947522	Cholangiocytes
GCAACCGGTAAGAACT-1_1	8.41660321841849	2.87690073064334	Hepatocytes
GCAACCGTCATGGTAC-1_1	2.89971875796093	8.45939225898154	Cholangiocytes
GCACATAAGCGAATGC-1_1	-9.10857830767262	-0.804162426313753	Endothelial
GCACATAAGGGACTGT-1_1	-11.9002844403987	-1.24444007446275	Endothelial
GCACATAGTATGTGTC-1_1	9.52829750651729	4.31105112903245	Hepatocytes
GCACATAGTGTCTTAG-1_1	-11.2184993538616	-0.463652420619216	Endothelial
GCACATATCGCTCTAC-1_1	-7.5974772109237	-9.17979160738278	Mesenchyme
GCACGGTAGAATTCAG-1_1	-7.19664308952351	-8.63414928218451	Mesenchyme
GCACGGTCAACGCCCA-1_1	1.50081641448013	8.13867742656186	Cholangiocytes
GCACGGTGTAGGTAGC-1_1	-4.95239621616252	-7.96820292000771	Mesenchyme
GCACGGTTCCGTACGG-1_1	9.47415890716496	2.27754560590821	Hepatocytes
GCACGGTTCGAAGCCC-1_1	0.535572891897139	7.29674747909889	Cholangiocytes
GCACGTGCAGAGATGC-1_1	5.16490106622629	-3.23233471313855	Hepatocytes
GCACTAAAGTATGGAT-1_1	6.38010467528073	2.10714865399499	Cholangiocytes
GCACTAACACATCATG-1_1	-2.54664949143461	-7.48575837176635	Mesenchyme
GCACTAAGTTAAACAG-1_1	8.97756921031082	-1.96948259152383	Hepatocytes
GCAGCCAAGATGTTCC-1_1	-6.89996825425238	-8.18005529548108	Mesenchyme
GCAGCCAGTCTTCTAT-1_1	10.6816321012728	3.12049447386051	Hepatocytes
GCAGCCAGTGGTAACG-1_1	8.10787932512437	-2.31271343450242	Hepatocytes
GCAGCCAGTTATAGCC-1_1	3.16003317817992	8.98809254894143	Cholangiocytes
GCAGCCATCGCTGACG-1_1	-3.07357978778161	-7.83077070413174	Mesenchyme
GCAGCTGGTCCGGTCA-1_1	0.953367558797813	8.25550588477371	Cholangiocytes
GCAGCTGTCCTGGGAC-1_1	-6.33924665591797	-8.32644840425368	Mesenchyme
GCAGGCTAGTCAGGGT-1_1	6.9427493444541	-2.31867685198399	Hepatocytes
GCAGGCTCAGGACAGT-1_1	3.29145276160293	7.66303216361251	Cholangiocytes
GCAGGCTGTGAATGTA-1_1	2.7320967595463	7.95815398942072	Cholangiocytes
GCAGGCTGTGACTATC-1_1	-1.69141860157291	-13.585887432298	Immune
GCAGGCTTCTCATGGA-1_1	-11.3212116038556	1.66319004226507	Endothelial
GCATCGGCAGTGGGTA-1_1	-9.14427914576043	1.75185283476883	Endothelial
GCATCGGTCCGAGGCT-1_1	4.43649512720527	7.29853655480444	Cholangiocytes
GCATCGGTCGAACTCA-1_1	-2.45626713057825	-7.92418742949949	Mesenchyme
GCATCTCAGCTGAAAT-1_1	2.83158316818581	8.89298746755792	Cholangiocytes
GCATCTCGTGAACTAA-1_1	-8.98020872241508	3.31843924606697	Endothelial
GCATCTCGTTTACGAC-1_1	1.19881579379049	6.07318419711448	Cholangiocytes
GCATCTCTCTATTTCG-1_1	-8.21466273678762	-0.493442862326339	Endothelial
GCATGATCAACAGCCC-1_1	-6.81653435634344	-8.46737715690749	Mesenchyme
GCATGATGTAGAGCTG-1_1	-13.9264523897604	1.68501700348248	Endothelial
GCATGATTCAGCTTGA-1_1	-7.71610615694024	-0.257672810426338	Endothelial
GCATTAGCATGTCGTA-1_1	-10.2344604253312	0.656752553456699	Endothelial
GCATTAGTCAAGAATG-1_1	-11.91491573855	0.746377313680364	Endothelial
GCATTAGTCTAAGGAA-1_1	-13.1175169243116	0.489283476222403	Endothelial
GCCAACGAGCACAAAT-1_1	4.02692385048078	7.74772991182142	Cholangiocytes
GCCAACGCAGACAATA-1_1	-5.74591362663582	-8.06785562569628	Mesenchyme
GCCAACGCATCGGCCA-1_1	-6.0688489591723	-8.48662577927604	Mesenchyme
GCCAACGCATTAGGAA-1_1	-10.7723170270912	-0.490135765347763	Endothelial
GCCAGCACACCTCAGG-1_1	6.37373074681172	-3.73060524378413	Hepatocytes
GCCAGCAGTGCCGTAC-1_1	-7.85217430893085	-9.34420162738431	Mesenchyme
GCCAGGTGTGTCCATA-1_1	10.0243927512567	-0.843027202659403	Hepatocytes
GCCAGGTTCATGTCTT-1_1	9.98921536373733	1.43376011432574	Hepatocytes
GCCAGTGCAAGACCTT-1_1	8.23426314341367	3.87635515676391	Hepatocytes
GCCAGTGCAAGTGGCA-1_1	8.60292918669159	3.39376070378504	Hepatocytes
GCCAGTGCAATGTCTG-1_1	-3.11350451119013	-7.86377848635439	Mesenchyme
GCCAGTGCACAAGCCC-1_1	10.3806591452548	1.4671057266612	Hepatocytes
GCCATGGAGCACAAAT-1_1	-11.36647677137	-0.70534916972158	Endothelial
GCCATGGAGCTGCCTG-1_1	-9.20357632185451	1.60883342702646	Endothelial
GCCATGGCACATCATG-1_1	10.218398034422	0.118917153823176	Hepatocytes
GCCATGGTCTGCCTGT-1_1	4.81248684256713	5.84368086024632	Cholangiocytes
GCCATTCAGATTGACA-1_1	9.91467499867151	0.786190527237736	Hepatocytes
GCCATTCTCTGTCGTC-1_1	4.06789818524963	8.55909495892176	Cholangiocytes
GCCCAGACAATGCTCA-1_1	7.31179371382482	-3.24018678068578	Hepatocytes
GCCCAGACAGAGATGC-1_1	3.37615006106142	7.12043890822614	Cholangiocytes
GCCCAGACATGGACAG-1_1	0.412532264035818	6.02496351837448	Cholangiocytes
GCCCAGAGTACAGCGA-1_1	3.91669245622353	7.21664777685627	Cholangiocytes
GCCCAGAGTTATCTTC-1_1	-12.9676792538346	2.40624184958914	Endothelial
GCCCAGATCGTTTACT-1_1	2.19801274389482	6.9555185892235	Cholangiocytes
GCCCAGATCTATACTC-1_1	8.52603794374377	3.83469297377799	Hepatocytes
GCCCGAAAGACTGTTC-1_1	0.530935242917781	6.81440199626729	Cholangiocytes
GCCCGAACACAGTACT-1_1	3.83669705303254	6.70333174864151	Cholangiocytes
GCCGATGCAGCCATTA-1_1	3.17412068552179	6.74414898471064	Cholangiocytes
GCCGATGGTCGAATTC-1_1	-6.28339771766961	-8.81532535097849	Mesenchyme
GCCGATGTCTTCGACC-1_1	-10.0840703081465	1.64069713757753	Endothelial
GCCGTGAAGATCCGAG-1_1	-9.49534449873879	1.09758208923197	Endothelial
GCCGTGAGTGATTCTG-1_1	0.727113170927817	6.87995511421984	Cholangiocytes
GCCGTGAGTGGGTCAA-1_1	7.74896689590467	-0.36104510214066	Hepatocytes
GCCGTGATCATTTGTC-1_1	5.33968699732635	-2.5442775244988	Hepatocytes
GCCGTGATCCGCGGAT-1_1	-6.56220475022406	-8.20412384639165	Mesenchyme
GCCGTGATCGGAGCAA-1_1	10.2117220016751	3.64873690812083	Hepatocytes
GCCTGTTCATGGGTTT-1_1	7.12839877794907	-2.21856089679606	Hepatocytes
GCCTGTTTCCAGGACC-1_1	2.231027101719	6.4463551889413	Cholangiocytes
GCGAGAAAGAGCCCAA-1_1	8.94853948462156	-1.99991292541061	Hepatocytes
GCGAGAACAGCTTCCT-1_1	4.2319851625523	7.29737835387098	Cholangiocytes
GCGATCGAGTGTAGTA-1_1	4.38066450885435	6.72720539730478	Cholangiocytes
GCGATCGCAAAGGCGT-1_1	5.94640576355382	-3.11816078071019	Hepatocytes
GCGATCGCAGCCATTA-1_1	8.95243191912494	3.40091824297131	Hepatocytes
GCGATCGGTCGAATTC-1_1	10.823003974616	1.70977879856352	Hepatocytes
GCGATCGGTTGCCGAC-1_1	-9.07081495759508	2.55501958865678	Endothelial
GCGATCGTCCGCGATG-1_1	1.79439179656154	6.30943777050726	Cholangiocytes
GCGGAAAAGAAACTGT-1_1	2.94761606486054	9.10776985380343	Cholangiocytes
GCGGAAAAGCACCGAA-1_1	-11.6436858004146	0.416171572913816	Endothelial
GCGGAAAAGCCAGAGT-1_1	-9.75987933395346	0.243584652925428	Endothelial
GCGGAAAAGTACAGAT-1_1	11.1341266245155	3.0490026180874	Hepatocytes
GCGGAAAAGTAGTCTC-1_1	-12.3955997188983	3.6019450772892	Endothelial
GCGGAAAGTGAGTTTC-1_1	-11.3655192698987	1.45913087811945	Endothelial
GCGGAAATCCCATGGG-1_1	10.312301738431	2.79523999880753	Hepatocytes
GCGGAAATCTCCGCAT-1_1	-12.9866287501185	1.32403042778885	Endothelial
GCGGATCAGGTTCTTG-1_1	6.47973221256026	-3.39254648423225	Hepatocytes
GCGGATCCACCTGCAG-1_1	-8.51652434177902	-9.01150847827556	Mesenchyme
GCGTGCAAGGGATCAC-1_1	-3.09497796028073	-7.77161332378434	Mesenchyme
GCGTGCACAATTTCGG-1_1	5.22834281542284	-4.06802037356262	Hepatocytes
GCGTGCACATCGAAGG-1_1	-8.59167191005478	-0.658387449153871	Endothelial
GCGTGCACATTCTTCA-1_1	7.76796937912039	-1.7689440493531	Hepatocytes
GCGTGCAGTAGCTTGT-1_1	10.9546173916099	3.46615112624635	Hepatocytes
GCGTGCAGTCGCAGTC-1_1	0.696917660484063	7.39317360758849	Cholangiocytes
GCGTTTCAGAAGCGAA-1_1	-2.5555122931024	-7.61150661202516	Mesenchyme
GCGTTTCAGCAAATGT-1_1	5.39358303196668	-3.39942411307087	Hepatocytes
GCGTTTCGTACGGGAT-1_1	-8.80195535972322	0.0260101403542598	Endothelial
GCGTTTCTCCTCTAGC-1_1	-9.16866985028186	-0.545700364303892	Mesenchyme
GCTACAAAGAAACTGT-1_1	3.9843066444588	8.72342389328391	Cholangiocytes
GCTACAACACCAGTAT-1_1	4.73488032079534	7.35404197461259	Cholangiocytes
GCTACAACAGAGAATT-1_1	2.20313161630289	6.31111445213303	Cholangiocytes
GCTACAAGTCGTCTCT-1_1	0.184706341344191	4.69196692823877	Cholangiocytes
GCTACAAGTCTGCATA-1_1	0.309251200613603	4.57828856446287	Cholangiocytes
GCTACAAGTTCAAAGA-1_1	-9.04524419635588	0.178287188593573	Endothelial
GCTACAATCACCGGTG-1_1	-7.91554899197154	-9.28383722989079	Mesenchyme
GCTACCTAGTTGTCAC-1_1	4.0884574019931	7.67337178538815	Cholangiocytes
GCTACCTCACTTGAAC-1_1	2.80303306829659	9.59881591310138	Cholangiocytes
GCTACCTCATATACCG-1_1	-5.55158337335354	-8.19627465418705	Mesenchyme
GCTACCTGTTCGTAAC-1_1	-3.88310905750846	-7.93467595312416	Mesenchyme
GCTACCTTCATGGTAC-1_1	0.947207101291014	-14.1101576728099	Immune
GCTCAAAAGACGGAAA-1_1	6.43627828099894	-3.3595117562144	Hepatocytes
GCTCAAACATTCGATG-1_1	0.545939381491376	6.25686354655944	Cholangiocytes
GCTCAAATCCCTCATG-1_1	4.3540237087351	-3.4247554747722	Hepatocytes
GCTGAATCATGACTCA-1_1	-10.4432087792461	3.98044049651706	Endothelial
GCTGAATGTACGGGAT-1_1	-3.34808781078055	-7.69298532754965	Mesenchyme
GCTGAATGTAGGCAAC-1_1	10.5207103998702	2.40783973100336	Hepatocytes
GCTGAATGTAGTGATA-1_1	10.1467802700466	-0.592329140614746	Hepatocytes
GCTGAATGTCTTTCAT-1_1	4.26512125752045	-3.34583691482342	Hepatocytes
GCTGAATTCCTACCAC-1_1	10.4992148169337	2.16175079490644	Hepatocytes
GCTGAATTCTGAGAAA-1_1	4.72769584875458	6.46041822004844	Cholangiocytes
GCTGCAGCAAGCAGGT-1_1	2.38344279057541	7.97455031712628	Cholangiocytes
GCTGGGTAGAGCTGAC-1_1	-11.4027435599647	0.203099016271974	Endothelial
GCTGGGTCACAATGAA-1_1	-7.76404530127158	0.0557276723411819	Endothelial
GCTGGGTTCACTGCTC-1_1	-11.522012464424	0.407131327263006	Endothelial
GCTGGGTTCCACAGGC-1_1	3.83521259867114	7.6485848990744	Cholangiocytes
GCTGGGTTCTGATTCT-1_1	3.21329978995596	8.36979981076945	Cholangiocytes
GCTTCACCAGGTGAGT-1_1	-6.74546249675235	-8.44755805181308	Mesenchyme
GCTTGGGCACTGGCCA-1_1	-13.3848252070435	0.297537660075377	Endothelial
GCTTGGGTCCGCAACG-1_1	1.3452003502071	8.24009745705177	Cholangiocytes
GCTTGGGTCCGTGCGA-1_1	4.93914890926872	-3.77205906169891	Hepatocytes
GCTTGGGTCGTCCTTG-1_1	0.583040255318617	5.70397342569818	Cholangiocytes
GCTTTCGAGTCATGGG-1_1	1.43590557182506	6.44831603772911	Cholangiocytes
GCTTTCGTCAAGATAG-1_1	3.86962650304016	8.48486729016073	Cholangiocytes
GGAACCCAGAAGCTGC-1_1	-0.129077074861868	3.12177269503433	Cholangiocytes
GGAACCCAGCGTTCAT-1_1	10.2511518244804	0.941761324290751	Hepatocytes
GGAACCCGTGGGAGAG-1_1	10.8719023528615	0.794122738291053	Hepatocytes
GGAACCCGTGGTTCTA-1_1	3.90014279826296	7.10247531871491	Cholangiocytes
GGAAGTGAGAGGACTC-1_1	-5.10379290630757	-7.84641113424062	Mesenchyme
GGAAGTGCAAGCGAGT-1_1	-1.87131597609992	-7.57413489590216	Mesenchyme
GGAAGTGCACAAGCTT-1_1	0.38603001683074	7.03351608085557	Cholangiocytes
GGAAGTGGTTCCAAAC-1_1	-0.0591996864852721	3.07760535995106	Cholangiocytes
GGAAGTGTCGTCTAAG-1_1	4.02732007942128	8.01441030936231	Cholangiocytes
GGAAGTGTCTGTGCAA-1_1	-10.0611618074477	0.788795248514048	Endothelial
GGAATCTCAATTAGGA-1_1	0.507513985731511	5.66243205236499	Cholangiocytes
GGAATGGAGGTGCTAG-1_1	-10.268099310259	-0.913369292112814	Endothelial
GGAATGGAGTAGCATA-1_1	7.22545004995159	-2.13061152779322	Hepatocytes
GGAATGGCACAGCGCT-1_1	-12.1896395236351	1.26979255393487	Endothelial
GGAATGGTCGCCAACG-1_1	6.32298404875003	-3.50844041982594	Hepatocytes
GGACGTCAGGCGTTGA-1_1	2.75547110553893	9.08974032261993	Cholangiocytes
GGACGTCAGGTTCTTG-1_1	-2.00693252287411	-7.75196853149725	Mesenchyme
GGACGTCCATTAGGAA-1_1	9.52637957677629	-1.01124787941827	Hepatocytes
GGACGTCGTAAGCAAT-1_1	10.6167705742467	1.45662079603181	Hepatocytes
GGACGTCTCTCATTGT-1_1	4.67232694380498	-2.67629343883104	Hepatocytes
GGAGAACTCCGTCAAA-1_1	-13.0074159574393	1.02200099829955	Endothelial
[truncated: 7,401 more rows]
