# Supplementary material for: Cell atlas of the regenerating human liver after portal vein embolization
Source: Nat Commun. 2024 Jul 11;15:5827. doi: 10.1038/s41467-024-49236-7 (PMC11239663; doi:10.1038/s41467-024-49236-7)
Supplement: Supplementary file 17 — Source Data [file 41467_2024_49236_MOESM17_ESM.zip › fig_data/extdatafig11c.txt]

Description qvalue cl geneID
1 vasculature development 5.05275261878944e-10 1 RGCC/ESM1/CCL2/ADM/JUNB/EDN1/NR4A1/ID1/SOCS3/ANXA1/SOX17/IL6/AQP1/SAT1/CLEC14A/SOX4/STAB1/ANGPTL4/GJA4/JUN/ADAMTS9/CAV1/LRG1/ECM1/SOD2/APLNR/STAB2/NKX3-1/NFATC2/MDK/EGR3/PTGS2/TNFRSF12A/SEMA4A/SOX18/HEY1/NFATC1/PRKCA/ERRFI1/PLK2/ENG/NRCAM/WNT2/CX3CL1/FOXC1/COL4A2/RHOB/HIPK2/ANPEP/KDR/FLT1/SERPINE1/FGFR1/COL4A1/EGFL7/NRP2/FZD4/LDLR/ZFP36L1/GJA5/GJA1/DDIT3/VEGFA/NRP1/ADAM12/VEGFC/RORA/CTNNB1/HHEX/ACKR3/FN1/FZD8/KIT/ANXA3/ARHGAP24/GPX1/HPGD/HK2/PRCP/AGGF1/THBS1/HPSE/SPARC/TAL1/ERAP1/THSD7A/SMAD7/HEG1/SFRP1/CD34/GATA2/PTPN14/CTSH/ITGB3/PDE3B/EMILIN1/FOSL1/EFNB2/PPP1R16B/RAMP2/NR2F2/ADGRG1/GNA13/ENPP2/CDH2/EMP2/VAV3/MEF2C/ANXA2/TGFBR2/AIMP1/SPHK1/GTF2I/PLXND1/FOXJ2/SRPK2/HOXB3/BMPER/LTBP1/ROBO4/SEMA6A/VEGFB/PTPRM/IL6R/COL8A1/DYSF/APOE/EGLN1/MEIS1/ROBO1/SHC1/KRIT1/SULF1/COL18A1/TBXA2R/ANG/EPC1/ADGRF5/DLL4/MAPK1/JAK1/SPRED1/TEK/NPR1/ZMIZ1/SMAD1/MYLK/ATF2/PCSK5/PRICKLE1/NFATC3/NCL/MECP2/HSPG2/PDPK1/MIB1/CEACAM1/LEPR/ROCK2/AKT3/CYP1B1/LRP5/AHR/ZNF304/WASF2/SETD2/PLCD1/SASH1/AAMP/RASIP1/RECK/ARID2/EPN1/HTATIP2/PKNOX1/RASA1/ITGA5/BAX
2 blood vessel development 2.04268267607621e-09 1 RGCC/ESM1/CCL2/ADM/JUNB/EDN1/NR4A1/ID1/SOCS3/ANXA1/SOX17/IL6/AQP1/SAT1/CLEC14A/SOX4/STAB1/ANGPTL4/GJA4/JUN/ADAMTS9/CAV1/LRG1/ECM1/APLNR/STAB2/NKX3-1/MDK/EGR3/PTGS2/TNFRSF12A/SEMA4A/SOX18/HEY1/PRKCA/PLK2/ENG/NRCAM/WNT2/CX3CL1/FOXC1/COL4A2/RHOB/HIPK2/ANPEP/KDR/FLT1/SERPINE1/FGFR1/COL4A1/EGFL7/NRP2/FZD4/LDLR/ZFP36L1/GJA5/GJA1/DDIT3/VEGFA/NRP1/ADAM12/VEGFC/RORA/CTNNB1/HHEX/ACKR3/FN1/FZD8/ANXA3/ARHGAP24/GPX1/HPGD/HK2/PRCP/AGGF1/THBS1/HPSE/SPARC/TAL1/ERAP1/THSD7A/SMAD7/HEG1/SFRP1/CD34/GATA2/CTSH/ITGB3/PDE3B/EMILIN1/FOSL1/EFNB2/PPP1R16B/RAMP2/NR2F2/ADGRG1/GNA13/ENPP2/CDH2/EMP2/VAV3/MEF2C/ANXA2/TGFBR2/AIMP1/SPHK1/GTF2I/PLXND1/FOXJ2/SRPK2/HOXB3/BMPER/LTBP1/ROBO4/SEMA6A/VEGFB/PTPRM/IL6R/COL8A1/DYSF/APOE/EGLN1/MEIS1/ROBO1/SHC1/KRIT1/SULF1/COL18A1/TBXA2R/ANG/ADGRF5/DLL4/MAPK1/JAK1/SPRED1/TEK/NPR1/ZMIZ1/SMAD1/MYLK/ATF2/PCSK5/PRICKLE1/NCL/MECP2/HSPG2/PDPK1/MIB1/CEACAM1/LEPR/ROCK2/AKT3/CYP1B1/LRP5/AHR/ZNF304/WASF2/SETD2/PLCD1/SASH1/AAMP/RASIP1/RECK/ARID2/EPN1/HTATIP2/PKNOX1/RASA1/ITGA5/BAX
5 response to hormone 4.22675749617030e-09 2 SPP1/IGF2/CTSL/ZFP36/ADM/CRHBP/TIMP1/STC1/FGF23/DDIT4/JUNB/EDN1/NR4A1/SOCS3/ANXA1/IL6/AQP1/FOS/INSR/PDK4/JUN/CAV1/NR4A2/FOSB/EDNRB/CA2/CD4/DHCR24/DUSP1/NKX3-1/MDK/CRYAB/EGR2/GDF15/FAM107A/PTGS2/ERRFI1/ENG/DSG2/AIF1/NR2F1/TXNIP/BTG2/NR4A3/STC2/CD38/DAB2/CDKN1A/INHBB/ZFP36L1/GJA1/CALR/PLPP1/ZFP36L2/RORA/CTNNB1/HHEX/ATP1A1/KIT/ANXA3/SOCS1/HPGD/TBC1D4/TRIB3/TNFSF10/LYN/TFPI/EIF4EBP1/PRCP/THBS1/SPARC/ALPL/HNMT/NR5A2/CXCL12/SORL1/TGFB3/SFRP1/SLC26A5/CACYBP/CTSH/RNF4/FHL2/BMP6/PDE3B/AKR1C3/SRSF5/PAQR7/FOSL1/AR/CCL21/GAS2L1/NR1D1/RAMP2/NR2F2/RXRA/RAB8B/TIMP3/MEF2C/ANXA2/TGFBR2/STXBP1/EP300/ATP2B1/POR/ADCY1/GNAI1/PDK2/SORBS1/PTPN1/SLC2A1/NR2C2/KRAS/TGFB1I1/KDM3A/PTPRE/NME1/MBD3/BAIAP2/APC/IGFBP2/STAT2/EFNA5/PRKACB/UFL1/HMGB2/ABCG1/ZBTB7A/TIMP2/SYAP1/OTC/ENDOG/MMP15/LPIN2/RHOQ/DENND4C/SHC1/BBS2/ATP6V0A1/TBXA2R/ANG/LPIN1/AGTRAP/TEK/SREBF1/USO1/CAV2/CCND3/FOXP1/WDTC1/C2CD5/NASP/RARB/SLC2A8/ATP6V0D1/HMGCS1/PPARA/CREBRF/RNF14/PCK2/AKAP13/GLB1/YWHAH/PRKAR2A/STAT5A/PRKACA/PDPK1/RELA/CEACAM1/LEPR/GCLM/ITGA2/CTSB/INSIG2/FAM210B/ROCK2/PIAS1/GRB10/GBA/FOXP2/GNG2/ZNF106/RARRES2/NR3C1/PRKAR2B/KANK2/BCHE/CRY1/PGRMC2/NEDD4/CLOCK/NCOA2/FKBP4/XRN1/PPAT/PLCB1/AKR1B1
10 positive regulation of cell population proliferation 2.51717002155752e-08 2 ESM1/IGF2/CD320/ADM/TIMP1/EDN1/NR4A1/ID1/ANXA1/MYC/VCAM1/ADAMTS1/IL6/AQP1/HILPDA/CD74/SOX4/INSR/PLAC8/JUN/LRG1/S100A6/ECM1/LGMN/HBEGF/EDNRB/CD4/APLNR/LIFR/NKX3-1/NFATC2/MDK/HLA-DPA1/EGR3/C5AR2/PTGS2/PRKCA/AIF1/WNT2/MARCKSL1/CX3CL1/HIPK2/HLA-DPB1/KDR/FLT1/NR4A3/FGFR1/EGFL7/CD38/BMP2/PNP/CDKN1A/NRP2/TSLP/CALR/ID4/VEGFA/NRP1/VEGFC/CTNNB1/FN1/IL6ST/ADA/TIAM1/KIT/DPP4/SERTAD1/HPGD/LYN/CRIP2/AGGF1/THBS1/HPSE/CD55/CD274/CXCL12/TNS3/TGFB3/SFRP1/WWTR1/FLNA/GATA2/LAMB1/CTSH/EIF5A/BMP6/CCL14/ITGB3/AKR1C3/FOSL1/AR/STX3/CNOT6/EFNB2/PPP1R16B/RREB1/NRAS/ADGRG1/MATK/PDGFC/EMP2/OSMR/VAV3/HTR2B/MEF2C/ANXA2/TGFBR2/TLR4/ODC1/SPHK1/HTRA1/MALAT1/CNOT6L/FOXJ2/SRPK2/EFNB1/RNASEH2B/KRAS/GAS6/ERN1/WDR77/TBC1D8/PLAG1/VEGFB/NME1/IGFBP2/IL6R/DYSF/RPS3/UFL1/HMGB2/ARNT/LGALS9/MEIS2/NES/SHC1/IRAK4/COL18A1/NOLC1/ANG/GCNT2/NMB/CSF1/DLL4/CD81/MAPK1/ROGDI/TEK/CAV2/ZMIZ1/FOXP1/ATF2/EBI3/MECP2/STAT5A/DNAJA2/PDPK1/RELA/ITGA2/MIF/AKT3/FOXP2/MAZ/LRP5/ZNF304/E2F3/F2R/FAM98A/GID8/CLEC11A/AKR1B1
15 regulation of endothelial cell proliferation 7.84653800862718e-07 3 RGCC/CCL2/NR4A1/JUN/CAV1/LRG1/ECM1/APLNR/MDK/EGR3/PRKCA/WNT2/KDR/FLT1/FGFR1/EGFL7/BMP2/NRP2/GJA1/VEGFA/NRP1/VEGFC/AGGF1/THBS1/SPARC/CXCL12/GATA2/BMP6/ITGB3/PPP1R16B/NR2F2/NRAS/HTR2B/MEF2C/AIMP1/VEGFB/PTPRM/DYSF/APOE/HMGB2/ARNT/KRIT1/SULF1/ANG/DLL4/TEK/CAV2/STAT5A/PDPK1/AKT3
19 epithelial cell migration 1.17245415431266e-06 3 RGCC/STC1/EDN1/NR4A1/ID1/ANXA1/CLEC14A/JUN/ADAMTS9/LGMN/HBEGF/TMSB4X/PLPP3/EGR3/PTGS2/SEMA4A/SOX18/GATA3/PRKCA/PLK2/RHOB/KDR/FGFR1/NRP2/CALR/VEGFA/NRP1/VEGFC/KIT/DPP4/ANXA3/GPX1/PRCP/THBS1/P2RX4/SPARC/GATA2/CTSH/ITGB3/EFNB2/RREB1/NR2F2/PTP4A3/MAPRE2/ENPP2/EMP2/MEF2C/TGFBR2/SCARB1/PLXND1/BMPER/PTPRM/APOE/EVL/ROBO1/KRIT1/TBXA2R/DLL4/IQSEC1/SPRED1/TEK/CLASP1/FOXP1/PKN2/MECP2/STAT5A/PDPK1/CEACAM1/ITGA2/ROCK2/AKT3/CYP1B1/KANK2/CORO1C/PPM1F/SASH1/AAMP/PKN1
62 protein localization to endoplasmic reticulum 0.000169520887094286 4 RPS6/RPS18/HSPA5/RPL10/PPP1R15A/RPS2/INSIG1/RPL34/RPS8/RPS26/RPS19/RPS14/SEC16B/RPS27/RPL41/SPCS3/RAB3GAP2/RPS3/RPL13/RPL36A/TAPT1/RPS28/UBAC2/CHMP4A/RPL32/SSR3/ANKRD13C
96 establishment of protein localization to endoplasmic reticulum 0.00113167825159994 4 RPS6/RPS18/HSPA5/RPL10/RPS2/RPL34/RPS8/RPS26/RPS19/RPS14/RPS27/RPL41/SPCS3/RAB3GAP2/RPS3/RPL13/RPL36A/RPS28/CHMP4A/RPL32/SSR3
