# Supplementary material for: Cell atlas of the regenerating human liver after portal vein embolization
Source: Nat Commun. 2024 Jul 11;15:5827. doi: 10.1038/s41467-024-49236-7 (PMC11239663; doi:10.1038/s41467-024-49236-7)
Supplement: Supplementary file 17 — Source Data [file 41467_2024_49236_MOESM17_ESM.zip › fig_data/fig3e.txt]

Var1 Var2 Freq Freqnorm Freqnorm_h
1 healthy (-0.00099,0.1] 1175 0.100042571306939 1.00042571306939
4 healthy (0.1,0.2] 1174 0.0999574286930609 0.999574286930609
7 healthy (0.2,0.3] 1175 0.100042571306939 1.00042571306939
10 healthy (0.3,0.4] 1174 0.0999574286930609 0.999574286930609
13 healthy (0.4,0.5] 1175 0.100042571306939 1.00042571306939
16 healthy (0.5,0.6] 1174 0.0999574286930609 0.999574286930609
19 healthy (0.6,0.7] 1174 0.0999574286930609 0.999574286930609
22 healthy (0.7,0.8] 1175 0.100042571306939 1.00042571306939
25 healthy (0.8,0.9] 1174 0.0999574286930609 0.999574286930609
28 healthy (0.9,1] 1175 0.100042571306939 1.00042571306939
2 embolised (-0.00099,0.1] 8400 0.21785927328371 2.1785927328371
5 embolised (0.1,0.2] 9736 0.252509271986928 2.52509271986928
8 embolised (0.2,0.3] 7052 0.182898047047229 1.82898047047229
11 embolised (0.3,0.4] 5695 0.147703400160801 1.47703400160801
14 embolised (0.4,0.5] 3798 0.0985035142775631 0.985035142775631
17 embolised (0.5,0.6] 2269 0.0588479394143735 0.588479394143735
20 embolised (0.6,0.7] 1053 0.0273102160437793 0.273102160437793
23 embolised (0.7,0.8] 419 0.0108670280364136 0.108670280364136
26 embolised (0.8,0.9] 123 0.00319008221594004 0.0319008221594004
29 embolised (0.9,1] 12 0.000311227533262443 0.00311227533262443
3 regenerating (-0.00099,0.1] 2611 0.0784131179049793 0.784131179049793
6 regenerating (0.1,0.2] 8556 0.256952369511682 2.56952369511682
9 regenerating (0.2,0.3] 8543 0.256561955673013 2.56561955673013
12 regenerating (0.3,0.4] 6053 0.18178268965103 1.8178268965103
15 regenerating (0.4,0.5] 3696 0.110997657516968 1.10997657516968
18 regenerating (0.5,0.6] 1906 0.0572406751156226 0.572406751156226
21 regenerating (0.6,0.7] 971 0.0291609105651991 0.291609105651991
24 regenerating (0.7,0.8] 533 0.0160069673854286 0.160069673854286
27 regenerating (0.8,0.9] 359 0.0107814283140129 0.107814283140129
30 regenerating (0.9,1] 70 0.00210222836206379 0.0210222836206379
