# Supplementary material for: Cell atlas of the regenerating human liver after portal vein embolization
Source: Nat Commun. 2024 Jul 11;15:5827. doi: 10.1038/s41467-024-49236-7 (PMC11239663; doi:10.1038/s41467-024-49236-7)
Supplement: Supplementary file 17 — Source Data [file 41467_2024_49236_MOESM17_ESM.zip › fig_data/fig4e.txt]

healthy embolised regenerating
LSEC (high MT 2) 1.2 30.8 68
LSEC (remodelling) 38.9 59 2.1
LSEC (interferon) 4.4 62.3 33.3
Periportal LSEC 18.5 51.2 30.3
EC non-LSEC 24.9 51.3 23.7
LSEC (fenestr.) 23.9 56.9 19.3
Cycling cells 19.3 36.1 44.6
LSEC (high MT 1) 17.6 36.9 45.5
Midzonal LSEC 29.2 37.1 33.7
Pericentral LSEC 34 33.4 32.6
LSEC (stress) 32.7 42 25.4
Lymphatic EC 25.5 42.9 31.6
