# Supplementary material for: Cell atlas of the regenerating human liver after portal vein embolization
Source: Nat Commun. 2024 Jul 11;15:5827. doi: 10.1038/s41467-024-49236-7 (PMC11239663; doi:10.1038/s41467-024-49236-7)
Supplement: Supplementary file 17 — Source Data [file 41467_2024_49236_MOESM17_ESM.zip › fig_data/extdatafig8e1]

Description qvalue geneID cl
1 fatty acid metabolic process 2.36844572722417e-11 ABCD3/ACAA1/ACAA2/ACADM/ACADS/ACADSB/ACADVL/ACSL1/ACSL4/ACSL5/ACSM5/AIG1/AKR1C4/AKT2/ALDH5A1/APOA4/APOA5/APOC3/CES1/CES2/CYP2A6/CYP2B6/CYP2C18/CYP2D6/CYP4A11/CYP4F3/CYP4V2/DLD/ECH1/ECHDC2/ECHS1/ECI1/EHHADH/EPHX2/GSTA1/HACD3/HADHB/HAO1/HAO2/HIBCH/HPGD/HSD17B4/LIPC/LPIN2/MID1IP1/MLXIPL/MSMO1/PCCB/PCK1/PCK2/PDK2/PON2/POR/PPARA/PPARGC1A/PTGR1/QKI/SLC27A2/SLC27A5/SREBF1/TRIB3 1
5 cellular amino acid metabolic process 9.01144433531483e-09 ABAT/ACADSB/ALDH4A1/ALDH5A1/ALDH6A1/AMT/ARG1/ASL/ASS1/ATF4/BHMT2/BPHL/CARS2/CDO1/CPS1/DLD/DPYS/FARSA/FTCD/GAMT/GCAT/GCSH/GFPT1/GLDC/GNMT/GOT1/GOT2/HGD/HIBCH/MAT1A/MTHFD1/MTHFS/PAH/PARK7/PEPD/PLOD2/PSMA5/PSMB1/PSMB2/PSMB3/PSMB4/PSMB5/PSMB8/PSMC4/PSMD8/SDS/SERINC5/SHMT1/SMS/TDO2/TST/UPB1 2
7 small molecule biosynthetic process 3.72905964537319e-08 ABAT/ABCD3/ACAA2/ACADVL/ACSM5/AKR1A1/AKR1C4/APOA4/APOA5/APOC3/ASL/ASS1/ATF4/BHMT2/CDO1/CES1/CLTC/CPS1/CYP27A1/CYP2D6/DHCR7/EBP/ENO1/EPHX2/FDPS/FOXO1/GAMT/GATM/GCH1/GNMT/GOT1/GOT2/HACD3/HMGCS1/HPGD/HSD17B4/IMPA2/ITPA/KPNB1/LIPC/MDH2/MGST3/MID1IP1/MLXIPL/MSMO1/MTHFD1/MTHFS/NME4/OSBP/PAH/PARK7/PCK1/PCK2/PDK2/PDXK/PLOD2/POR/PPARA/PPARGC1A/PROX1/QKI/RAN/SC5D/SDS/SERINC5/SHMT1/SLC25A1/SLC27A2/SLC27A5/SLC35D1/SMPDL3A/SPR/SREBF1/TM7SF2/TRIB3/UGP2/UPB1/UPP2/VCP 3
8 response to toxic substance 8.81523314876134e-08 ABAT/ABCC2/ACAA1/AIFM1/AKR1A1/AKR7A3/APOA4/APOM/ARG1/ASS1/ATF4/BPHL/CAT/CCS/CD14/CDO1/CES1/CPS1/EEF2/EPHX2/FOXO1/GCH1/GOT2/GPX2/GSTA1/GSTO1/HPGD/KCNK1/MGMT/MGST3/MT1E/MT1X/MT2A/NET1/OXT/PARK7/PON2/PPARA/PPARGC1A/PPIF/PRDX2/PTEN/RDH11/SDF4/SLC30A1/SLC31A1/SLC6A1/SOD2/STAT1/TP53INP1/TRAP1/TUFM/TXN/XRN1 4
9 electron transport chain 2.3999986553676e-07 AKR1A1/AKR1C4/AKR7A2/AKR7A3/ALDH4A1/ALDH5A1/AOX1/COX6C/COX7B/CYB5A/DHRS3/DLD/GLDC/GPX2/HSD17B6/NDUFA1/NDUFA10/NDUFA3/NDUFA8/NDUFB1/NDUFS2/NDUFV1/NDUFV2/PARK7/POR/PPARGC1A/RDH16/UQCR11 5
11 myeloid leukocyte mediated immunity 7.23386838038971e-07 ACAA1/AGPAT2/ARG1/ARL8A/B4GALT1/BRI3/CAP1/CAT/CCT2/CD14/CD63/CMTM6/COPB1/CSTB/DDX21/DDX3X/DGAT1/DIAPH1/DNAJC3/DYNLL1/EEF1A1/EEF2/F2/GAA/GLB1/GSDMD/GUSB/HSP90AA1/HSP90AB1/HSPA1B/IGF2R/ILF2/KPNB1/MAGT1/METTL7A/MLEC/ORM2/ORMDL3/PAFAH1B2/PDPK1/PDXK/PPIA/PSMA5/PSMB1/SLC27A2/STOM/TOLLIP/TUBB/VCP/XRCC6 6
44 protein folding 0.000120677708486816 BAG1/CCT2/CCT3/CCT5/CCT7/CDC37L1/CLU/DNAJA1/DNAJA3/DNAJB1/DNAJC3/EMC6/FKBP4/FKBP5/GNAI3/GNB2/GRPEL1/HSP90AA1/HSP90AB1/HSPA1B/HSPD1/MLEC/PDIA5/PFDN2/PPIA/PPIB/PPIF/PRKCSH/TRAP1/VCP 7
47 response to organic cyclic compound 0.000201388606416647 ABAT/ABCC2/ABCD3/ACSL1/AIFM1/AKAP13/APOA4/ARG1/ASS1/ATF4/CA2/CAT/CDO1/CEBPA/CLU/CNOT1/CPS1/CRY2/CTNNB1/DDX17/DDX21/DDX5/DDX54/DHX9/DIAPH1/DNAJA1/DUSP6/EEF2/FKBP4/FOXO1/GLB1/GLDC/GNAI3/GNAS/GOT1/GOT2/HMGCS1/HPGD/HSP90AB1/IL1RN/LARP1/MGMT/OXT/PARK7/PCK1/PCK2/PHB2/PLIN2/PPARA/PPARGC1A/PSMB2/PTEN/RAN/SERPINF1/SHMT1/SLC16A1/SLC3A2/SLC6A1/SLC9A3R1/SREBF1/STAT1/STRN3/TFPI/TIPARP/TRIM25/XRN1 8
48 organic hydroxy compound biosynthetic process 0.00023657645330751 ACAA2/AKR1C4/APOA4/APOA5/CES1/CYP27A1/DDT/DHCR7/EBP/FDPS/GCH1/GOT1/HMGCS1/HSD17B4/IMPA2/KPNB1/MSMO1/OSBP/PAH/PARK7/PCK1/PCK2/PDXK/POR/PROX1/RAN/SC5D/SLC27A2/SLC27A5/SPR/SREBF1/TM7SF2 9
77 proteasomal ubiquitin-independent protein catabolic process 0.00163451330349313 ENC1/PSMA5/PSMB1/PSMB2/PSMB3/PSMB4/PSMB5/PSMB8 10
