# Supplementary material for: Cell atlas of the regenerating human liver after portal vein embolization
Source: Nat Commun. 2024 Jul 11;15:5827. doi: 10.1038/s41467-024-49236-7 (PMC11239663; doi:10.1038/s41467-024-49236-7)
Supplement: Supplementary file 17 — Source Data [file 41467_2024_49236_MOESM17_ESM.zip › fig_data/fig5a.txt]

UMAP_1 UMAP_2 all_annot simp_annot
sc_R5.NPC.Exp1_TTTGATCTCGTGCACG-1 -3.38895758143219 -0.990278499917167 cDC2 Monocytes/Macrophages/cDCs
sc_E2.NPC.Exp1_ACTATCTTCTACTATC -7.91027768603119 3.00791693965994 Kupffer cells Monocytes/Macrophages/cDCs
sc_E3.NPC.Exp1_AGCGGTCCACTTCTGC 7.95016781338898 0.283770215912683 MAIT cells 1 T cells/ILCs
sc_E7.NPC.Exp1_CTAGGTAAGCGATTCT-1 -2.23229034891876 -4.46001337726511 Macrophages (HES4+) Monocytes/Macrophages/cDCs
sc_E3.NPC.Exp1_TACAGTGAGCATCATC 11.0343767786905 -6.15281175334849 NK cells 2 T cells/ILCs
sc_E2.NPC.Exp1_TTCGGTCTCCGCAGTG -9.16691907397064 4.55736233036123 Kupffer cells Monocytes/Macrophages/cDCs
sc_R5.NPC.Exp1_TCATGAGTCTGCGATA-1 9.0719401026651 -1.23701744039454 MAIT cells 2 T cells/ILCs
sc_E2.NPC.Exp1_ACTATCTCAAAGGCGT 2.8926884318277 5.85484863559805 cDC1 Monocytes/Macrophages/cDCs
sc_E2.NPC.Exp1_ACGTCAAGTATATGGA -4.07293923846039 1.58089901249014 Monocytes (IGSF21+ GPR34+) Monocytes/Macrophages/cDCs
sc_E3.NPC.Exp1_CTCGGGAAGTGAACAT 11.7575661326334 -6.65238164623179 NK cells 2 T cells/ILCs
sc_E5.NPC.Exp1_CTGCTCACACAGCGCT-1 -0.142838737876737 2.3991024617394 cDC2 Monocytes/Macrophages/cDCs
sc_E7.NPC.Exp1_GGTCACGCACGGAAGT-1 -5.77606137743744 -0.0817658181945257 Monocytes (TREM2+ CD9+) Monocytes/Macrophages/cDCs
sc_H1.NPC.Exp1_TGCCAAAAGCGACGTA 6.08998219022003 12.3564803723534 IgA+ Plasma cells IgA+ Plasma cells
sc_E5.NPC.Exp1_AGATAGATCGGAGCAA-1 -8.70541890612396 4.36013962070547 Kupffer cells Monocytes/Macrophages/cDCs
sc_R5.NPC.Exp1_CACCGTTCACGTAGAG-1 9.26753489026276 0.0611662391861506 MAIT cells 2 T cells/ILCs
sc_H3.NPC.Exp1_CGTAGCGTCTGATTCT -9.71364720812591 4.9479797009667 Kupffer cells Monocytes/Macrophages/cDCs
sc_E1.NPC.Exp1_CTAACTTTCCGTAGTA 10.4255434657022 -4.0518560286323 TRM cells T cells/ILCs
sc_H3.NPC.Exp1_CTGATAGGTTACCAGT 0.521825175783015 1.46509672443472 cDC2 Monocytes/Macrophages/cDCs
sc_E5.NPC.Exp1_CTGGCAGAGTAACCTC-1 -8.70017083636078 5.70816208164297 Kupffer cells Monocytes/Macrophages/cDCs
sc_H1.NPC.Exp1_GCGGGTTCAAGAAGAG -1.01350458613189 0.171406519814355 cDC2 Monocytes/Macrophages/cDCs
sc_E6.NPC.Exp1_TTGTGGATCCGTTGGG-1 -12.4672587727621 -6.55824445445933 pDCs pDCs
sc_H3.NPC.Exp1_CGCGTTTTCTCGCTTG 11.0611693049356 -3.86928724010386 Dividing T/NK cells Dividing T/NK cells
sc_E6.NPC.Exp1_CCATCACAGAGGGTGG-1 -2.78884871950897 -5.90717624385752 Macrophages Monocytes/Macrophages/cDCs
sc_R2.NPC.Exp1_TGTTCCGAGCCACGCT -3.50597508898529 -1.886066305236 Monocytes (TREM2+ CD9+) Monocytes/Macrophages/cDCs
sc_E1.NPC.Exp1_CCTCAGTTCCGGCACA -11.0860017155722 -6.94930766780772 pDCs pDCs
sc_H3.NPC.Exp1_TGTGTTTAGCAAATCA 0.753657498447574 1.28447831909261 cDC2 Monocytes/Macrophages/cDCs
sc_H1.NPC.Exp1_GTCTTCGAGGATTCGG -8.28381761065277 4.69036032001577 Kupffer cells Monocytes/Macrophages/cDCs
sc_H1.NPC.Exp1_CGCCAAGGTCTGGAGA -0.864353380115354 -5.06462072093882 Macrophages (HES4+) Monocytes/Macrophages/cDCs
sc_H1.NPC.Exp1_GTATTCTGTCTGGTCG -2.63697441569122 -6.11965106685557 Macrophages Monocytes/Macrophages/cDCs
sc_E7.NPC.Exp1_CGCATAATCGTAATGC-1 8.43332449444977 8.68328357975088 B cells B cells
sc_E6.NPC.Exp1_TACCGAACAACGATTC-1 -12.2184327458456 -6.80528901775278 pDCs pDCs
sc_E7.NPC.Exp1_TTTGGAGAGAGTCTTC-1 -11.4704678868369 -7.62744544704355 pDCs pDCs
sc_E1.NPC.Exp1_TTAGTTCCATACTCTT -5.88884576311859 1.38165499012075 Monocytes (TREM2+ CD9+) Monocytes/Macrophages/cDCs
sc_E7.NPC.Exp1_TGTAAGCGTATTAAGG-1 -7.27980311861786 4.54524732868276 Kupffer cells (SUCNR1+) Monocytes/Macrophages/cDCs
sc_E3.NPC.Exp1_TGAGGGAAGGACATTA -8.20611032000335 2.05206252376638 Kupffer cells (SUCNR1+) Monocytes/Macrophages/cDCs
sc_R5.NPC.Exp1_TTAGGGTAGAAGGTAG-1 -1.42730077257904 -0.675823020533698 cDC2 Monocytes/Macrophages/cDCs
sc_H1.NPC.Exp1_ACACCCTAGCTTCGCG -0.978364667804563 -0.0355896230498723 cDC2 Monocytes/Macrophages/cDCs
sc_H3.NPC.Exp1_AGCAGCCGTAGGGACT -0.269638082893216 1.40177370349966 cDC2 Monocytes/Macrophages/cDCs
sc_E3.NPC.Exp1_GGACGTCTCTAACTGG 9.73243299969879 8.17916656772695 B cells B cells
sc_E2.NPC.Exp1_GACACGCGTGGCGAAT -7.33306058398041 6.39227844516836 Kupffer cells Monocytes/Macrophages/cDCs
sc_E6.NPC.Exp1_TGCATGATCTCATTTG-1 -6.19574960222992 -0.0713690396109991 Monocytes (TREM2+ CD9+) Monocytes/Macrophages/cDCs
sc_R7.NPC.Exp1_CTTGATTCAATACGAA-1 8.9083191538736 -4.13461111743845 gd-T cells T cells/ILCs
sc_E1.NPC.Exp1_TTCGAAGCATGTTGAC -3.81321605196747 -1.06451080997385 Monocytes (TREM2+ CD9+) Monocytes/Macrophages/cDCs
sc_R5.NPC.Exp1_TTCCTCTTCCCTCTTT-1 5.94856039532868 12.381951105996 IgA+ Plasma cells IgA+ Plasma cells
sc_E5.NPC.Exp1_GTCATGACAACCTAAC-1 0.478180901198066 1.97977448741995 cDC2 Monocytes/Macrophages/cDCs
sc_H3.NPC.Exp1_TTTACTGAGGTAGCTG 6.13450590619293 12.5928847912987 IgA+ Plasma cells IgA+ Plasma cells
sc_E7.NPC.Exp1_CAATCGACATTCACCC-1 10.9590651179239 -5.44550584514536 NK cells 1 T cells/ILCs
sc_R7.NPC.Exp1_TCGGTCTTCCATCGTC-1 8.19180552014557 -0.533265369729178 MAIT cells 2 T cells/ILCs
sc_R5.NPC.Exp1_GTGTAACAGCTGTTAC-1 -3.54025014391693 -0.332886772946494 cDC2 Monocytes/Macrophages/cDCs
sc_E7.NPC.Exp1_TGGGAAGGTGAGTAAT-1 8.60750738629547 -4.07898162563242 gd-T cells T cells/ILCs
sc_R7.NPC.Exp1_TTTCACACAGCTGAGA-1 8.11511389264313 -0.800543862179892 CD8 ab-T cells (stress) T cells/ILCs
sc_H1.NPC.Exp1_AAGACCTCAGGTCCAC -7.68917783251556 4.24197937290273 Kupffer cells Monocytes/Macrophages/cDCs
sc_R2.NPC.Exp1_GGCCGATCAATCACAC -3.76029523363861 1.09793616573415 Kupffer cells Monocytes/Macrophages/cDCs
sc_E2.NPC.Exp1_AGGCCACCATAGACTC -7.36343463412079 5.77795482914053 Kupffer cells Monocytes/Macrophages/cDCs
sc_R2.NPC.Exp1_TGGCGCACAATAGCAA 2.59595624455658 2.58796144764028 Dividing cDCs Dividing cDCs
sc_E6.NPC.Exp1_TGACGCGAGTGAATAC-1 -12.4499524449423 -6.59689449031748 pDCs pDCs
sc_E3.NPC.Exp1_GGTGCGTCACATTCGA -7.72874864092621 1.87451006214224 Kupffer cells (SUCNR1+) Monocytes/Macrophages/cDCs
sc_E6.NPC.Exp1_CGCATAATCGCCAACG-1 -2.56298669329437 -3.92323921878733 cDC2 Monocytes/Macrophages/cDCs
sc_R5.NPC.Exp1_ACGGAAGCATATACCG-1 -9.56856187334808 3.06704021732412 Monocytes (IGSF21+ GPR34+) Monocytes/Macrophages/cDCs
sc_H2.NPC.Exp1_AGCCTAACATAAGACA -5.11330016604217 1.20558728019796 Monocytes (IGSF21+ GPR34+) Monocytes/Macrophages/cDCs
sc_R5.NPC.Exp1_TATTGGGCAGGCACTC-1 -8.27426465502533 1.97270561496816 Kupffer cells Monocytes/Macrophages/cDCs
sc_E7.NPC.Exp1_AGCGCTGGTCCCGTGA-1 -5.43029292574676 -1.09251131375231 Monocytes (TREM2+ CD9+) Monocytes/Macrophages/cDCs
sc_H1.NPC.Exp1_CTTAGGACAGCCTTGG -8.48164399615082 4.64144111911855 Kupffer cells Monocytes/Macrophages/cDCs
sc_R1.NPC.Exp1_TGACAACTCTCTGAGA 3.3741668845102 6.67166401187978 cDC1 Monocytes/Macrophages/cDCs
sc_R5.NPC.Exp1_GTACAGTGTTTGGCTA-1 -10.4032872532919 -7.88663839061655 pDCs pDCs
sc_R2.NPC.Exp1_GGCTCGATCTCGGACG -2.55113323679718 2.24075270931326 Monocytes (IGSF21+ GPR34+) Monocytes/Macrophages/cDCs
sc_H2.NPC.Exp1_TCCACACTCCTGCTTG -3.25915320864471 -5.08053659160532 Macrophages Monocytes/Macrophages/cDCs
sc_E5.NPC.Exp1_CGGGACTGTGAATATG-1 -5.17558892718109 -4.54467748363413 Macrophages (HES4+) Monocytes/Macrophages/cDCs
sc_R5.NPC.Exp1_TGTAGACGTCAGGAGT-1 9.32136694440094 0.306684685154779 MAIT cells 2 T cells/ILCs
sc_R5.NPC.Exp1_GAATAGACACGAAAGC-1 12.4062639857217 -3.94362114627756 NK cells 1 T cells/ILCs
sc_E6.NPC.Exp1_CTGCCATTCGATTCCC-1 -4.19589837542328 -5.57496761043467 Macrophages Monocytes/Macrophages/cDCs
sc_E5.NPC.Exp1_ATTCACTTCGAAGCCC-1 -9.4404414509848 5.13721014301382 Kupffer cells Monocytes/Macrophages/cDCs
sc_E6.NPC.Exp1_CGTAAGTCAACGTTAC-1 -1.40352018824371 -1.49198626239695 cDC2 Monocytes/Macrophages/cDCs
sc_E3.NPC.Exp1_GCCAAATAGCTCCTCT 11.0422207499429 -6.7642309542457 NK cells 2 T cells/ILCs
sc_E1.NPC.Exp1_TCGAGGCTCGCTTGTC -10.978443465145 -6.72229980190195 pDCs pDCs
sc_E5.NPC.Exp1_TCATTCAGTTAGAGTA-1 -7.23905356875213 5.50665689746938 Kupffer cells Monocytes/Macrophages/cDCs
sc_E6.NPC.Exp1_TTCACGCCACTACCCT-1 -2.07069905749115 -3.58090065677561 Macrophages (HES4+) Monocytes/Macrophages/cDCs
sc_H3.NPC.Exp1_CGGCTAGCATGTCTCC -0.684569082172238 1.41510678569875 cDC2 Monocytes/Macrophages/cDCs
sc_R2.NPC.Exp1_GCATGATGTCCTCTTG -9.68211587420257 5.72591806690298 Kupffer cells Monocytes/Macrophages/cDCs
sc_E5.NPC.Exp1_GCCTGTTCAGTCACGC-1 -7.93728002062591 6.10179353992544 Kupffer cells Monocytes/Macrophages/cDCs
sc_R2.NPC.Exp1_ATGTGTGGTGGGTATG -2.6529544209555 2.0887997273644 Monocytes (IGSF21+ GPR34+) Monocytes/Macrophages/cDCs
sc_R7.NPC.Exp1_CAGCAATAGCAATTAG-1 12.0536104823038 -6.24808381755747 NK cells 1 T cells/ILCs
sc_R6.NPC.Exp1_CTGCGAGAGCGAGAAA-1 -1.88202508440765 -4.49678205211558 cDC2 Monocytes/Macrophages/cDCs
sc_E2.NPC.Exp1_TGCACCTGTCCGAACC -7.12690862170013 3.83620477954946 Kupffer cells Monocytes/Macrophages/cDCs
sc_E3.NPC.Exp1_ACACCAAAGTTTCCTT -5.02559264651092 0.937117231293542 Monocytes (TREM2+ CD9+) Monocytes/Macrophages/cDCs
sc_R5.NPC.Exp1_AGATCGTTCTCCACTG-1 -5.84250672808441 0.929112565918786 Monocytes (TREM2+ CD9+) Monocytes/Macrophages/cDCs
sc_E3.NPC.Exp1_TACGGGCGTCCATCCT -3.62070497027191 0.285686803265435 cDC2 Monocytes/Macrophages/cDCs
sc_E1.NPC.Exp1_GCAGTTAAGCACACAG -7.45935424319061 3.77957845966421 Kupffer cells (SUCNR1+) Monocytes/Macrophages/cDCs
sc_R6.NPC.Exp1_GCCATGGCACAGTCCG-1 8.96385065564362 -7.78692887981333 NK cells 1 T cells/ILCs
sc_R5.NPC.Exp1_GAAATGATCGGACTGC-1 -3.65982564440521 1.48121763507925 Monocytes (IGSF21+ GPR34+) Monocytes/Macrophages/cDCs
sc_E6.NPC.Exp1_CTCGAGGAGCAGGTCA-1 -5.68760236254486 -0.716989102558272 Monocytes (TREM2+ CD9+) Monocytes/Macrophages/cDCs
sc_R7.NPC.Exp1_CATCCACTCTTACACT-1 8.65468756207672 -0.817738043860572 MAIT cells 1 T cells/ILCs
sc_H3.NPC.Exp1_TACGGTACAGTATCTG -0.541819891841733 0.845868480606896 cDC2 Monocytes/Macrophages/cDCs
sc_E5.NPC.Exp1_GACCAATTCACTGCTC-1 -4.38411601534637 0.910680902405603 Monocytes (IGSF21+ GPR34+) Monocytes/Macrophages/cDCs
sc_E5.NPC.Exp1_TTCCTTCCACGTACAT-1 -0.426432809741819 1.67908717434011 cDC2 Monocytes/Macrophages/cDCs
sc_R1.NPC.Exp1_CGATGTAGTCGAAAGC 7.6489984179422 -5.26180003841318 Infiltrating NK cells T cells/ILCs
sc_E3.NPC.Exp1_AAACGGGCAGGGTACA 10.7597033167764 -6.70706580837168 NK cells 1 T cells/ILCs
sc_R7.NPC.Exp1_TCAGGTAGTGAGAACC-1 9.48347536572663 7.93264652530752 B cells B cells
sc_R7.NPC.Exp1_CGATCGGTCCTAGCGG-1 -3.61810477724823 -1.66391061504282 Monocytes (TREM2+ CD9+) Monocytes/Macrophages/cDCs
sc_E2.NPC.Exp1_CAGCTAACAGCATGAG -9.21660550585541 5.02571607868276 Kupffer cells Monocytes/Macrophages/cDCs
sc_E3.NPC.Exp1_TACTCGCGTTACTGAC -7.95312245837005 1.99987031261526 Kupffer cells (SUCNR1+) Monocytes/Macrophages/cDCs
sc_E1.NPC.Exp1_TCTGGAAGTGAGCGAT -0.583641967685544 -4.5846917506019 Macrophages (HES4+) Monocytes/Macrophages/cDCs
sc_R3.NPC.Exp1_CGACCTTGTCAGCTAT -0.815912685306394 -1.56970308978953 cDC2 Monocytes/Macrophages/cDCs
sc_R7.NPC.Exp1_CGGGTGTGTCTGTGTA-1 8.62077108868805 -2.8115577574531 CD8 ab-T cells 1 T cells/ILCs
sc_E7.NPC.Exp1_GAGTCTAGTAGCGTTT-1 -2.12137969485077 -4.47016547878184 Macrophages (HES4+) Monocytes/Macrophages/cDCs
sc_H3.NPC.Exp1_TCATTACGTGTAACGG 0.106356897442019 1.5468874100884 cDC2 Monocytes/Macrophages/cDCs
sc_E2.NPC.Exp1_ACTGAACGTGATAAAC -10.1019118641928 4.82425237934194 Kupffer cells Monocytes/Macrophages/cDCs
sc_E2.NPC.Exp1_CCTTTCTTCTTTCCTC -7.38734563341888 6.34055830280386 Kupffer cells Monocytes/Macrophages/cDCs
sc_E5.NPC.Exp1_TTGTTCAAGGCCTGAA-1 0.332817548005259 1.9756040696343 cDC2 Monocytes/Macrophages/cDCs
sc_H1.EKS.Exp1_ATCATCTCACAAGTAA 11.9472033167764 -5.42316220958628 NK cells 2 T cells/ILCs
sc_E2.NPC.Exp1_CGAGCACAGTAGCGGT 4.4399193907663 2.79381657878957 Dividing T/NK cells Dividing T/NK cells
sc_E7.NPC.Exp1_GTAGGTTGTTGCGTAT-1 -0.940614304454648 -1.04838989932932 cDC2 Monocytes/Macrophages/cDCs
sc_R2.NPC.Exp1_CAAGTTGCATCCGGGT 2.96041027554718 5.78823448459707 cDC1 Monocytes/Macrophages/cDCs
sc_E2.NPC.Exp1_ATCTGCCGTGCTAGCC -7.83428224077972 5.00287319461904 Kupffer cells Monocytes/Macrophages/cDCs
sc_H1.NPC.Exp1_CCTACCAGTTGGTGGA -2.62551268091949 1.0067479733666 Monocytes (IGSF21+ GPR34+) Monocytes/Macrophages/cDCs
sc_R7.NPC.Exp1_CTGGTCTTCTGTCGCT-1 8.32839123257843 -2.29265569408335 TRM cells T cells/ILCs
sc_E5.NPC.Exp1_GTTAGTGCAATCTGCA-1 0.244644531099475 1.89737106601797 cDC2 Monocytes/Macrophages/cDCs
sc_R5.NPC.Exp1_TCAGGTATCGCATGAT-1 4.16036216267792 2.87384582798086 Dividing T/NK cells Dividing T/NK cells
sc_R6.NPC.Exp1_ACAGCCGCATTCCTAT-1 -11.1322711323813 -8.39343379695811 pDCs pDCs
sc_E2.NPC.Exp1_CCGGGATCACAGGAGT -5.01865180483612 -5.55224250514902 Macrophages Monocytes/Macrophages/cDCs
sc_H3.NPC.Exp1_AGAGTGGAGAGATGAG -8.24534352770599 4.18164945880972 Kupffer cells Monocytes/Macrophages/cDCs
sc_E3.NPC.Exp1_GTATTCTAGTGACATA 10.572262444584 -4.69856380184092 CD8 ab-T cells 1 T cells/ILCs
sc_H2.NPC.Exp1_TGGTTAGTCGAACTGT 10.4571749354288 -0.549160643265622 Naive CD4+ T cells T cells/ILCs
sc_R2.NPC.Exp1_ACACCGGGTGTTCGAT -9.70829328051361 5.59897972385488 Kupffer cells Monocytes/Macrophages/cDCs
sc_R6.NPC.Exp1_GAGAAATTCTTCGTGC-1 11.2508732462808 0.812445652886254 CD8 ab-T cells 1 T cells/ILCs
sc_R5.NPC.Exp1_GACTGATCACGGCACT-1 -9.4543574666098 3.63978840152822 Kupffer cells Monocytes/Macrophages/cDCs
sc_E6.NPC.Exp1_GTGAGTTTCATGCTAG-1 -1.46547230234894 -0.845557468728202 cDC2 Monocytes/Macrophages/cDCs
sc_R5.NPC.Exp1_GCCGATGGTAACACGG-1 -8.71735700121673 2.28890110294424 Kupffer cells Monocytes/Macrophages/cDCs
sc_R2.NPC.Exp1_GTAACGTTCAGAGCTT -5.47421582690033 -3.94651316364207 Macrophages (HES4+) Monocytes/Macrophages/cDCs
sc_H1.EKS.Exp1_CTAGAGTGTTGGGACA -7.49152453890594 3.15724445621572 Kupffer cells (SUCNR1+) Monocytes/Macrophages/cDCs
sc_R2.NPC.Exp1_TGACTAGGTAGCTGCC -0.145547590167844 0.0396643404205866 cDC2 Monocytes/Macrophages/cDCs
sc_E2.NPC.Exp1_GTTAAGCCAGACAGGT -0.171551844985807 1.66082931797109 Monocytes (IGSF21+ GPR34+) Monocytes/Macrophages/cDCs
sc_R6.NPC.Exp1_GGGTCTGCACTGTTCC-1 11.2562643671915 1.00993908683859 CD8 ab-T cells 2 T cells/ILCs
sc_E3.NPC.Exp1_TGCGTGGTCTGGCGTG 8.50390640744416 8.43457771579824 B cells B cells
sc_H1.EKS.Exp1_TGCCCTAAGCCTTGAT -8.03745492449554 3.46905018131338 Kupffer cells (SUCNR1+) Monocytes/Macrophages/cDCs
sc_E5.NPC.Exp1_CTCAGAATCCTATTTG-1 -1.5585678433493 1.17002834121786 Monocytes (IGSF21+ GPR34+) Monocytes/Macrophages/cDCs
sc_R7.NPC.Exp1_TTCTCTCTCGCTAGCG-1 7.91993204602448 -3.99714492519297 gd-T cells T cells/ILCs
sc_R5.NPC.Exp1_ACAGGGAAGGTCCCTG-1 9.4857174540445 -0.425393285946029 MAIT cells 2 T cells/ILCs
sc_E6.NPC.Exp1_GCCAGCATCTGCTCTG-1 -12.475568137081 -6.57912419994272 pDCs pDCs
sc_R6.NPC.Exp1_CCAATGATCCGCATAA-1 -11.0949147557333 -8.35848115642466 pDCs pDCs
sc_E7.NPC.Exp1_TTCCTTCTCGCGTGCA-1 9.23060766705719 -3.77563642223276 gd-T cells T cells/ILCs
sc_H2.NPC.Exp1_CTCAGAAAGTGCAAGC -3.55781873217376 -4.73068069179453 Macrophages Monocytes/Macrophages/cDCs
sc_E7.NPC.Exp1_AACACACCACTAGTAC-1 -4.06184800616058 -5.73768161495127 Macrophages Monocytes/Macrophages/cDCs
sc_E5.NPC.Exp1_CCTCTCCGTGTACATC-1 0.0958111966535214 1.52095295230947 cDC2 Monocytes/Macrophages/cDCs
sc_R5.NPC.Exp1_TGGTAGTCAAGGTCTT-1 -7.61113675585541 3.14960194866262 Kupffer cells (SUCNR1+) Monocytes/Macrophages/cDCs
sc_H2.NPC.Exp1_TCTATTGTCGAGGTAG 10.8348499918863 -6.14780019481577 NK cells 3 T cells/ILCs
sc_E3.NPC.Exp1_GCCAAATAGTGGTAGC 7.00454775342194 0.718296301766259 MAIT cells 1 T cells/ILCs
sc_H2.NPC.Exp1_CTAACTTTCCTTCAAT -2.91843160143646 -6.82484554012217 Macrophages Monocytes/Macrophages/cDCs
sc_H1.EKS.Exp1_TTTACTGAGCTCCCAG -1.29894419661316 -0.734871136740821 cDC2 Monocytes/Macrophages/cDCs
sc_H3.NPC.Exp1_CACACTCTCCTTGACC -9.0293200825766 4.1337330464562 Kupffer cells Monocytes/Macrophages/cDCs
sc_E6.NPC.Exp1_ATGAAAGCAGGAATCG-1 -6.63724788180145 1.21337987224661 cDC2 Monocytes/Macrophages/cDCs
sc_R1.NPC.Exp1_CGTAGCGAGCTTATCG 12.3736540461465 -5.23884128292002 NK cells 1 T cells/ILCs
sc_E5.NPC.Exp1_GCAGCTGGTTCTATCT-1 -2.57507976046356 2.23268390934072 Monocytes (IGSF21+ GPR34+) Monocytes/Macrophages/cDCs
sc_E7.NPC.Exp1_AATTTCCTCATTTACC-1 0.109888025610125 -0.808617400721686 cDC2 Monocytes/Macrophages/cDCs
sc_H1.NPC.Exp1_GAACGGAAGAATTCCC 10.1171490336343 -1.1209472890655 MAIT cells 1 T cells/ILCs
sc_R5.NPC.Exp1_CCGCAAGTCCATTGCC-1 9.45736567029206 -1.87559400756754 TRM cells T cells/ILCs
sc_R2.NPC.Exp1_ATTGGACCAAATTGCC 9.95114485272614 -0.708296629385131 CD8 ab-T cells 1 T cells/ILCs
sc_E7.NPC.Exp1_GAGTTGTGTACTAGCT-1 -0.672580680759275 -1.25258790214457 cDC2 Monocytes/Macrophages/cDCs
sc_E5.NPC.Exp1_CGTAATGTCGTTCTAT-1 -7.94617684832367 4.09200788776479 Kupffer cells (SUCNR1+) Monocytes/Macrophages/cDCs
sc_E7.NPC.Exp1_GGGTTTACACTCATAG-1 5.44904486188141 11.7793529156884 IgA+ Plasma cells IgA+ Plasma cells
sc_E2.NPC.Exp1_TTGTAGGTCGCGGATC -5.80545648089203 -3.40593908985056 Macrophages (HES4+) Monocytes/Macrophages/cDCs
sc_R7.NPC.Exp1_TTCTGTAAGCAGGGAG-1 -2.82299765101227 -6.4981815691749 Macrophages Monocytes/Macrophages/cDCs
sc_H1.NPC.Exp1_ACGATGTAGACCACGA -1.45035108080658 -5.34037421901621 Macrophages (HES4+) Monocytes/Macrophages/cDCs
sc_E5.NPC.Exp1_TCGGGCATCGACACTA-1 -0.538453302295529 2.37852669994436 Monocytes (IGSF21+ GPR34+) Monocytes/Macrophages/cDCs
sc_H2.NPC.Exp1_GTAACGTCACCAGATT -7.19341357699188 3.77047897617422 Kupffer cells (SUCNR1+) Monocytes/Macrophages/cDCs
sc_R7.NPC.Exp1_CTACCCAGTATAGGAT-1 -2.12257464876922 0.133972359104974 cDC2 Monocytes/Macrophages/cDCs
sc_R5.NPC.Exp1_TCCTCCCGTGATTCTG-1 3.02358738431183 6.49684358875356 cDC1 Monocytes/Macrophages/cDCs
sc_R7.NPC.Exp1_TGCAGATGTCTTACTT-1 -1.01310678473266 -5.28077768047251 Macrophages (HES4+) Monocytes/Macrophages/cDCs
sc_R7.NPC.Exp1_CTACTATCACCGTGAC-1 7.64324299344269 -1.58306812007822 Treg T cells/ILCs
sc_E2.NPC.Exp1_ACATACGAGGTGGGTT -7.77792199602874 5.69376255313955 Kupffer cells Monocytes/Macrophages/cDCs
sc_H2.NPC.Exp1_CACCTTGTCATTGCGA -10.7060082768515 -8.07770847042002 pDCs pDCs
sc_R6.NPC.Exp1_ATGGTTGAGAAGGATG-1 9.94941774853913 1.0999161128243 TRM cells T cells/ILCs
sc_H2.NPC.Exp1_GGCCGATCAGGAATCG -6.46217425814422 3.82634712497793 Kupffer cells (SUCNR1+) Monocytes/Macrophages/cDCs
sc_R6.NPC.Exp1_GTCGTTCAGGTAAGGA-1 -11.0837729786948 -8.48808215816416 pDCs pDCs
sc_R5.NPC.Exp1_CATTCTATCTACCACC-1 -3.61861928454193 -0.557083590672391 Monocytes (secretory) Monocytes/Macrophages/cDCs
sc_H3.NPC.Exp1_GGTGCGTTCGCGCCAA -9.70715840807708 4.68504406253896 Kupffer cells Monocytes/Macrophages/cDCs
sc_R2.NPC.Exp1_GTCACGGTCGGTGTTA -6.93968757143768 4.30634857456289 Kupffer cells Monocytes/Macrophages/cDCs
sc_E1.NPC.Exp1_GGTATTGAGTTGTCGT -7.19523652544769 5.27186180393301 Kupffer cells (SUCNR1+) Monocytes/Macrophages/cDCs
sc_H1.EKS.Exp1_GGAAAGCTCCGTAGGC 10.2705904627725 -1.9057538386146 MAIT cells 2 T cells/ILCs
sc_E2.NPC.Exp1_GACTACAAGTAGGCCA 3.15218774327484 5.82674623767935 cDC1 Monocytes/Macrophages/cDCs
sc_E6.NPC.Exp1_CACTTCGAGGAATTAC-1 -3.61453040591034 -1.57047038038172 cDC2 Monocytes/Macrophages/cDCs
sc_R3.NPC.Exp1_ACGTCAAAGATCCGAG 11.1753965998575 -1.94333909709849 Treg T cells/ILCs
sc_R2.NPC.Exp1_CTCATTACATATACGC -4.20142253390106 -1.38376848657526 Monocytes (TREM2+ CD9+) Monocytes/Macrophages/cDCs
sc_R2.NPC.Exp1_CGAGCCAAGCTCTCGG -1.66154297343048 -3.20335577686228 Macrophages (HES4+) Monocytes/Macrophages/cDCs
sc_R5.NPC.Exp1_TTGTGGATCGGCAGTC-1 -9.581055006893 2.86488295833669 Kupffer cells Monocytes/Macrophages/cDCs
sc_H3.NPC.Exp1_TTGGCAAGTGATGTGG -8.63235982409271 5.01911617557607 Kupffer cells Monocytes/Macrophages/cDCs
sc_R7.NPC.Exp1_AACCTGATCTGAATCG-1 -5.57159932604583 3.18525029460989 Kupffer cells (SUCNR1+) Monocytes/Macrophages/cDCs
sc_R1.NPC.Exp1_TTCTCCTAGTAGCCGA 10.2399555827066 -4.39364312847056 CD8 ab-T cells 1 T cells/ILCs
sc_R2.NPC.Exp1_CCTATTACACTAAGTC 6.10527006634918 12.7385137204369 IgA+ Plasma cells IgA+ Plasma cells
sc_E7.NPC.Exp1_CTCCATGCAATGACCT-1 -3.68769629946502 -5.65692876537241 Macrophages Monocytes/Macrophages/cDCs
sc_E3.NPC.Exp1_GCGCGATCAAAGGCGT 3.42017761716095 11.7295358304223 IgA+ Plasma cells IgA+ Plasma cells
sc_R2.NPC.Exp1_ACGGCCAAGTGGGTTG -8.14320405474457 2.65825797359548 Monocytes (IGSF21+ GPR34+) Monocytes/Macrophages/cDCs
sc_E6.NPC.Exp1_GAGGCAACATTGGATC-1 -0.121502122791135 -1.28154103715815 cDC2 Monocytes/Macrophages/cDCs
sc_H3.NPC.Exp1_TACGGGCAGCCTATGT -4.29930623522552 0.523214710160119 Monocytes (IGSF21+ GPR34+) Monocytes/Macrophages/cDCs
sc_H3.NPC.Exp1_TGACGGCGTCGCGGTT -0.103158256919705 1.10314608852468 cDC2 Monocytes/Macrophages/cDCs
sc_E5.NPC.Exp1_CTGCTCAAGAAATTGC-1 -0.316524825008237 -0.14264263470568 cDC2 Monocytes/Macrophages/cDCs
sc_R2.NPC.Exp1_TACGGGCTCTCGGACG -4.14940722933563 -1.17549036701121 Monocytes (TREM2+ CD9+) Monocytes/Macrophages/cDCs
sc_R6.NPC.Exp1_CCCTCAACATAATGCC-1 -1.20208772173675 -1.38761072118677 cDC2 Monocytes/Macrophages/cDCs
sc_E1.NPC.Exp1_CTCGTCACAGGGCATA -1.82697733393463 -1.86422692497172 cDC2 Monocytes/Macrophages/cDCs
sc_E5.NPC.Exp1_ACGGGTCAGTTTGTCG-1 5.7993685389444 12.5099752072533 IgA+ Plasma cells IgA+ Plasma cells
sc_H3.NPC.Exp1_GACGTGCGTCTGATCA -8.13771565905365 4.47126175205312 Kupffer cells Monocytes/Macrophages/cDCs
sc_R6.NPC.Exp1_CATCAAGGTGAGACGT-1 10.8200461054727 1.42752004901968 CD8 ab-T cells 2 T cells/ILCs
sc_R3.NPC.Exp1_TCATTTGAGTTCGCAT 13.2826229716226 -0.963373350695746 MAIT cells 2 T cells/ILCs
sc_E2.NPC.Exp1_GAATAAGAGCGAAGGG -8.15679868212494 2.55347324649893 Kupffer cells Monocytes/Macrophages/cDCs
sc_E7.NPC.Exp1_GACCCAGCACATAGCT-1 10.7886559153482 -5.57901023586191 NK cells 1 T cells/ILCs
sc_R7.NPC.Exp1_AGATCGTTCGCATGAT-1 11.5962654734537 -6.27241014202036 NK cells 2 T cells/ILCs
sc_E3.NPC.Exp1_CAGCAGCGTCTCGTTC 7.59438959607331 0.463357818528039 CD8 ab-T cells (stress) T cells/ILCs
sc_R7.NPC.Exp1_GCTTGGGCACAGTCGC-1 8.39546028622834 -0.219426530198234 MAIT cells 2 T cells/ILCs
sc_R6.NPC.Exp1_TGAGACTAGAATTCAG-1 -2.17265304079803 3.20990372936331 Hepatocyte-Monocyte interaction Non annotated cells
sc_E3.NPC.Exp1_AGAATAGGTCTGGAGA 7.15561596402375 -0.00460265834726614 TRM cells T cells/ILCs
sc_R5.NPC.Exp1_AAAGAACTCAGTGTCA-1 -1.52313049784454 -0.398830014065879 cDC2 Monocytes/Macrophages/cDCs
sc_E2.NPC.Exp1_CGGCTAGTCTAAGCCA -8.69622930041107 5.91955400745474 Kupffer cells Monocytes/Macrophages/cDCs
sc_R5.NPC.Exp1_ATGGAGGGTTTAGTCG-1 9.49216715344635 0.137001526757104 MAIT cells 2 T cells/ILCs
sc_E7.NPC.Exp1_GTTCGCTTCAGAACCT-1 -3.66313203326019 -5.5436031695167 Macrophages Monocytes/Macrophages/cDCs
sc_E2.NPC.Exp1_AAGGTTCTCTGAGTGT -0.658275327594602 2.273401987954 Monocytes (IGSF21+ GPR34+) Monocytes/Macrophages/cDCs
sc_R2.NPC.Exp1_ACGGCCACACATTAGC -8.71137460222992 6.35477281848989 Kupffer cells Monocytes/Macrophages/cDCs
sc_H1.EKS.Exp1_TTAACTCAGTTAACGA -7.65677865496429 2.96293402950369 Kupffer cells (SUCNR1+) Monocytes/Macrophages/cDCs
sc_E7.NPC.Exp1_CCTCCAATCGTTACCC-1 7.73297039517609 -4.98910449703135 Infiltrating NK cells T cells/ILCs
sc_E6.NPC.Exp1_CACAGGCGTACAGGTG-1 -1.43811675062927 -3.79986427982249 Macrophages (HES4+) Monocytes/Macrophages/cDCs
sc_E1.NPC.Exp1_GTATCTTCAGTACACT -4.04160769930633 -5.86100457866587 Macrophages Monocytes/Macrophages/cDCs
sc_R7.NPC.Exp1_TTGGTTTTCAACGTGT-1 -5.41276057711395 3.25505925457082 Kupffer cells (SUCNR1+) Monocytes/Macrophages/cDCs
sc_E7.NPC.Exp1_CTTTCAAGTTGTGGCC-1 -1.6313377236441 -1.75917910297312 cDC2 Monocytes/Macrophages/cDCs
sc_H2.NPC.Exp1_CATCAGACAGCTGCAC 10.4658352518961 -0.533408405975478 CD8 ab-T cells 2 T cells/ILCs
sc_H1.NPC.Exp1_CTAGCCTAGGGTCGAT 3.47127930173126 11.8500592831811 IgG+ Plasma cells IgG+ Plasma cells
sc_R2.NPC.Exp1_CTGATAGAGGCAATTA -5.00193198672088 -5.63349078853525 Macrophages Monocytes/Macrophages/cDCs
sc_E7.NPC.Exp1_GGTGTTAAGGTCCCTG-1 -5.40900929919037 -0.565967050165909 Monocytes (TREM2+ CD9+) Monocytes/Macrophages/cDCs
sc_H3.NPC.Exp1_CTAGCCTAGACTTGAA -9.07683595171722 4.68279005329214 Kupffer cells Monocytes/Macrophages/cDCs
sc_E3.NPC.Exp1_GCATGTATCCTTAATC 7.14055887707917 0.277666283055169 MAIT cells 1 T cells/ILCs
sc_R2.NPC.Exp1_TTTATGCCACGGCCAT -8.9449466084555 4.29667831699453 Kupffer cells Monocytes/Macrophages/cDCs
sc_R6.NPC.Exp1_TTAGGGTTCGGCTTGG-1 -2.5886655663565 0.295918655796868 cDC2 Monocytes/Macrophages/cDCs
sc_H3.NPC.Exp1_GGTGCGTAGGATTCGG -0.338853917033994 1.34206320087515 cDC2 Monocytes/Macrophages/cDCs
sc_R5.NPC.Exp1_CTCAATTAGTCGAGGT-1 -8.81253942003998 2.37182809154592 Kupffer cells Monocytes/Macrophages/cDCs
sc_E1.NPC.Exp1_AACTTTCAGGTGGGTT -4.02092727175506 -6.47106622417368 Macrophages Monocytes/Macrophages/cDCs
sc_H1.NPC.Exp1_GTCTCGTTCAGAGGTG -4.38554128161224 1.38268090526663 Monocytes (IGSF21+ GPR34+) Monocytes/Macrophages/cDCs
sc_E7.NPC.Exp1_CAGGGCTTCCGTCAAA-1 5.41574398526398 11.7897641782006 IgA+ Plasma cells IgA+ Plasma cells
sc_R1.NPC.Exp1_CACATTTGTAGCTAAA 8.80166212567536 -5.41545318324961 gd-T cells T cells/ILCs
sc_R2.NPC.Exp1_GCCAAATAGTTGTAGA -7.03337319842132 2.14575053493581 Kupffer cells Monocytes/Macrophages/cDCs
sc_R1.NPC.Exp1_CCGTTCAGTCGCGGTT 8.26982370862213 -3.94667719562449 gd-T cells T cells/ILCs
sc_H3.NPC.Exp1_GGTGCGTAGGAGTTTA -0.806042632968747 0.4576654557427 cDC2 Monocytes/Macrophages/cDCs
sc_R3.NPC.Exp1_CAACTAGAGGCATGGT -1.12432738295349 -4.93125842769541 Macrophages (HES4+) Monocytes/Macrophages/cDCs
sc_H2.NPC.Exp1_GGACATTGTATAGGTA -1.72534473887237 -2.53068243225016 Macrophages (HES4+) Monocytes/Macrophages/cDCs
sc_R1.NPC.Exp1_CCGTGGATCGCTGATA 3.24960533627716 7.00050283710562 cDC1 Monocytes/Macrophages/cDCs
sc_E3.NPC.Exp1_CAGCTGGTCGCCAGCA 7.91456142911164 -4.9601538058082 Infiltrating NK cells T cells/ILCs
sc_E1.NPC.Exp1_AACTCTTTCTTGACGA -3.35307916155609 -5.3069498415748 Kupffer cells Monocytes/Macrophages/cDCs
sc_E1.NPC.Exp1_AAATGCCCATAAGACA -2.56041582575592 -1.81607733924784 cDC2 Monocytes/Macrophages/cDCs
sc_E2.NPC.Exp1_GAATGAAGTGTGCCTG -4.25122769823822 -1.64784215648569 Monocytes (TREM2+ CD9+) Monocytes/Macrophages/cDCs
sc_H2.NPC.Exp1_CGTGAGCTCACTTATC -7.99111398211273 4.52758814136587 Kupffer cells (SUCNR1+) Monocytes/Macrophages/cDCs
sc_R2.NPC.Exp1_CTAAGACCATGGTCTA -3.00424560061249 -2.01786791046061 cDC2 Monocytes/Macrophages/cDCs
sc_E3.NPC.Exp1_CATCCACTCCCTCTTT 11.8040291453287 -6.86057351787485 NK cells 2 T cells/ILCs
sc_R6.NPC.Exp1_CTCTCGATCAGACTGT-1 -2.13217576494964 -3.90028642375864 Macrophages (HES4+) Monocytes/Macrophages/cDCs
sc_R7.NPC.Exp1_TGTAAGCTCAGGACAG-1 8.76525370129792 -2.92082427699961 CD8 ab-T cells 1 T cells/ILCs
sc_E2.NPC.Exp1_TGGCGCACAGCGAACA -8.79263051501068 3.51083160678945 Kupffer cells Monocytes/Macrophages/cDCs
sc_E5.NPC.Exp1_CTCAGTCAGGGACAGG-1 -8.12857087603363 5.45799709598623 Kupffer cells Monocytes/Macrophages/cDCs
sc_E7.NPC.Exp1_CTGTGAACAGGCGTTC-1 11.0736452723428 -2.41548262794413 TRM cells T cells/ILCs
sc_E3.NPC.Exp1_ACGCAGCCAGATGGCA -2.05625089159759 -6.43630193431772 Macrophages Monocytes/Macrophages/cDCs
sc_R7.NPC.Exp1_GTAACACAGATAACGT-1 -3.51248248568329 -6.17663549144663 Macrophages Monocytes/Macrophages/cDCs
sc_E6.NPC.Exp1_TAACGACTCCTTGACC-1 -5.99064191332611 5.294642222329 Kupffer cells (SUCNR1+) Monocytes/Macrophages/cDCs
sc_E2.NPC.Exp1_TCGGTAACAGGACGTA -1.88822849741729 2.27218080799185 Monocytes (IGSF21+ GPR34+) Monocytes/Macrophages/cDCs
sc_R2.NPC.Exp1_GCTCCTATCCGAATGT -3.26204117289337 2.06436754505239 Monocytes (IGSF21+ GPR34+) Monocytes/Macrophages/cDCs
sc_E7.NPC.Exp1_GTCGCGAGTGAGTGAC-1 -4.09315808764251 -6.20812581737437 Macrophages Monocytes/Macrophages/cDCs
sc_H3.NPC.Exp1_GTCGTAACAACGATGG 0.896088757602847 1.49554730693899 cDC2 Monocytes/Macrophages/cDCs
sc_R3.NPC.Exp1_CTCGTCATCATTTGGG -3.14166863909515 -4.87569307048716 Macrophages Monocytes/Macrophages/cDCs
sc_R1.NPC.Exp1_TAAGAGACAGCGTTCG 11.9166876460001 -5.61994670589365 NK cells 1 T cells/ILCs
sc_R3.NPC.Exp1_CACCTTGCACCTGGTG 13.0034262324258 -0.941820936993735 CD8 ab-T cells (stress) T cells/ILCs
sc_E2.NPC.Exp1_TGGCTGGAGAAGGTGA -9.7617829655722 -7.59628604610361 pDCs pDCs
sc_E2.NPC.Exp1_TAGAGCTCACAGTCGC -6.74107106676849 1.36359084884725 Monocytes (IGSF21+ GPR34+) Monocytes/Macrophages/cDCs
sc_R7.NPC.Exp1_AGGGTCCAGTAAGACT-1 -5.86264880648407 4.33459879200063 Kupffer cells (SUCNR1+) Monocytes/Macrophages/cDCs
sc_E2.NPC.Exp1_GGACAGAAGCCACCTG -2.24609120837005 1.95229579250417 Monocytes (IGSF21+ GPR34+) Monocytes/Macrophages/cDCs
sc_H1.NPC.Exp1_AACCGCGTCACTCTTA -2.42501696100982 -4.96317552287974 Macrophages Monocytes/Macrophages/cDCs
sc_R3.NPC.Exp1_GATCGCGGTTCTGGTA 5.2566324854776 12.7336862210473 IgA+ Plasma cells IgA+ Plasma cells
sc_H3.NPC.Exp1_ACTGATGAGAGTGACC -8.1326850270346 3.81929231922231 Kupffer cells (SUCNR1+) Monocytes/Macrophages/cDCs
sc_E2.NPC.Exp1_ACTGAGTGTCCAAGTT -7.69981320849212 6.24829174320303 Kupffer cells Monocytes/Macrophages/cDCs
sc_E6.NPC.Exp1_GTAACACAGGAACATT-1 -3.70876058092865 -5.5006606455604 Macrophages Monocytes/Macrophages/cDCs
sc_H2.NPC.Exp1_GACCTGGCATGGAATA -0.537183246524655 -0.158931332425254 cDC2 Monocytes/Macrophages/cDCs
sc_R7.NPC.Exp1_TGGTAGTAGTATGAGT-1 8.27299515256134 -0.187109815673011 MAIT cells 1 T cells/ILCs
sc_R3.NPC.Exp1_CTGTGCTGTCTGCAAT 3.25579420575348 12.1501453046044 IgG+ Plasma cells IgG+ Plasma cells
sc_E2.NPC.Exp1_AGCTTGACATCCAACA -10.087625822933 4.54142786304556 Kupffer cells Monocytes/Macrophages/cDCs
sc_H1.NPC.Exp1_TTCGGTCAGGTCGGAT -7.09156545153412 3.6688835744103 Kupffer cells (SUCNR1+) Monocytes/Macrophages/cDCs
sc_H1.NPC.Exp1_CACACAAAGGATGGTC -2.64673336497101 1.81863094608389 cDC2 Monocytes/Macrophages/cDCs
sc_E6.NPC.Exp1_TTAGTCTAGGCTCCCA-1 -5.76697715273651 4.60190798084341 Kupffer cells (SUCNR1+) Monocytes/Macrophages/cDCs
sc_R2.NPC.Exp1_GGTGAAGCAGCCAATT -0.498702726276242 2.08599115650259 Monocytes (IGSF21+ GPR34+) Monocytes/Macrophages/cDCs
sc_R6.NPC.Exp1_GCCAGCAAGCCTGGAA-1 -3.80365212908539 -0.0737569208899908 Monocytes (secretory) Monocytes/Macrophages/cDCs
sc_R7.NPC.Exp1_TCTCAGCAGCTGAAGC-1 8.48075834759918 -2.93919919689097 CD8 ab-T cells 1 T cells/ILCs
sc_E5.NPC.Exp1_TGACGCGTCACTTTGT-1 0.398335174708045 2.24314881603323 cDC2 Monocytes/Macrophages/cDCs
sc_H3.NPC.Exp1_CGTGAGCAGTACCGGA 0.132712462036288 1.26158119480215 cDC2 Monocytes/Macrophages/cDCs
sc_H2.NPC.Exp1_CATGCCTGTAGAGGAA 8.81929461011139 8.29340530674062 B cells B cells
sc_E7.NPC.Exp1_GCACGTGTCATCACTT-1 10.8447596217081 -5.49901984889902 NK cells 1 T cells/ILCs
sc_R5.NPC.Exp1_CCCTTAGAGGAAACGA-1 -5.71947558871063 0.357230317993981 Monocytes (TREM2+ CD9+) Monocytes/Macrophages/cDCs
sc_E1.NPC.Exp1_ATTGGTGAGAAAGTGG -2.39133008471283 0.892057669564111 cDC2 Monocytes/Macrophages/cDCs
sc_R6.NPC.Exp1_CCGTGAGAGGATACCG-1 9.51908079632965 -6.68926547725596 NK cells 3 T cells/ILCs
sc_R5.NPC.Exp1_GGAGCAAGTACAAGTA-1 -4.05760653963836 0.252200138970239 cDC2 Monocytes/Macrophages/cDCs
sc_R3.NPC.Exp1_ACAGCCGTCGTGGACC 0.493762577003217 -0.296504127577918 cDC2 Monocytes/Macrophages/cDCs
sc_E5.NPC.Exp1_TCACTATAGTGCTCGC-1 3.31275598057953 5.83069874088369 cDC1 Monocytes/Macrophages/cDCs
sc_E5.NPC.Exp1_CGGGACTCAGACAAGC-1 -0.128864130885923 2.3220818165978 cDC2 Monocytes/Macrophages/cDCs
sc_E3.NPC.Exp1_TGGTTAGAGTCCGTAT 9.31139723309723 -2.69061540325083 TRM cells T cells/ILCs
sc_E1.NPC.Exp1_GGCTCGAGTTAAGGGC -4.02370198717865 -6.46415303905405 Macrophages Monocytes/Macrophages/cDCs
sc_E7.NPC.Exp1_AGCGATTGTGTTAACC-1 -0.342374823005521 -0.997245627240317 cDC2 Monocytes/Macrophages/cDCs
sc_E5.NPC.Exp1_ATTCTTGCATACTGTG-1 0.658493795482791 2.01217652599416 cDC2 Monocytes/Macrophages/cDCs
sc_H1.NPC.Exp1_GAAATGACAATTCCTT 10.0657545710489 -1.21685438115992 MAIT cells 1 T cells/ILCs
sc_E7.NPC.Exp1_GAACTGTCACTGAGGA-1 10.0445343638345 -5.89170955379404 NK cells 3 T cells/ILCs
sc_R1.NPC.Exp1_GGACATTTCTCTTATG 12.6202360773965 -5.46029256542124 NK cells 1 T cells/ILCs
sc_R3.NPC.Exp1_ACAGCCGAGCGTAGTG -4.79311259737762 1.79983044902883 cDC2 Monocytes/Macrophages/cDCs
sc_E5.NPC.Exp1_ACTGTCCTCCACCTGT-1 -1.71170433512481 0.963937056465966 cDC2 Monocytes/Macrophages/cDCs
sc_E6.NPC.Exp1_CGAGTTAAGTATTAGG-1 -3.31133421412262 -6.37675880153574 Macrophages Monocytes/Macrophages/cDCs
sc_R6.NPC.Exp1_GATAGAACACTTCAAG-1 10.2905232096597 0.879108798905236 MAIT cells 2 T cells/ILCs
sc_R7.NPC.Exp1_CTATCCGTCTCCACTG-1 8.4639889384195 -0.887694197491782 MAIT cells 2 T cells/ILCs
sc_H1.NPC.Exp1_ACGCAGCTCGTACGGC -3.44099720469269 -0.321990477637427 Monocytes (secretory) Monocytes/Macrophages/cDCs
sc_E3.NPC.Exp1_GCGCCAAAGGACGAAA 11.4260174418375 -7.09387801845469 NK cells 2 T cells/ILCs
sc_E7.NPC.Exp1_ACTGCAACATTCCTAT-1 -6.64983113756927 5.25248981754385 Kupffer cells (SUCNR1+) Monocytes/Macrophages/cDCs
sc_R5.NPC.Exp1_GCCTGTTCACAATTCG-1 12.253513970463 -4.05728148181834 NK cells 1 T cells/ILCs
sc_H1.EKS.Exp1_CTACACCGTCAATACC 6.04284540662018 11.9212501172265 IgA+ Plasma cells IgA+ Plasma cells
sc_R5.NPC.Exp1_TGAATCGTCACTACTT-1 -3.84837945452484 -0.117506610945838 Monocytes (secretory) Monocytes/Macrophages/cDCs
sc_R6.NPC.Exp1_TGGAACTAGAAGGGAT-1 10.5022761012003 1.52088881771169 Naive CD4+ T cells T cells/ILCs
sc_E3.NPC.Exp1_AACGTTGTCAGAGACG -7.40275462618622 1.69912840168081 Kupffer cells (SUCNR1+) Monocytes/Macrophages/cDCs
sc_E7.NPC.Exp1_TCTCAGCAGCCATTTG-1 -3.32601912966522 -0.854977088765281 Monocytes (secretory) Monocytes/Macrophages/cDCs
sc_H3.NPC.Exp1_AACGTTGAGTGGAGTC -9.67524846545013 5.22464109699331 Kupffer cells Monocytes/Macrophages/cDCs
sc_R2.NPC.Exp1_CGAATGTAGCAATCTC 6.20507065304962 12.4777696255883 IgA+ Plasma cells IgA+ Plasma cells
sc_R6.NPC.Exp1_TATATCCGTCAGTCTA-1 11.0778166438028 1.08777095119558 IgA+ Plasma cells IgA+ Plasma cells
sc_E3.NPC.Exp1_CGTCAGGTCCCGACTT 7.52269379147736 -2.10970603187479 CD8 ab-T cells (stress) T cells/ILCs
sc_R6.NPC.Exp1_AACACACCAACTACGT-1 11.2235838557169 1.00829614441 CD8 ab-T cells 1 T cells/ILCs
sc_R5.NPC.Exp1_CCCTAACTCATTACTC-1 -0.728849015148007 0.131071281834466 cDC2 Monocytes/Macrophages/cDCs
sc_E7.NPC.Exp1_CGCGTGATCAAGTCTG-1 2.82230488309113 11.6822660092553 IgG+ Plasma cells IgG+ Plasma cells
sc_E7.NPC.Exp1_TTCTTGATCCAGTTCC-1 -0.433401725204312 -0.838167371944564 cDC2 Monocytes/Macrophages/cDCs
sc_E3.NPC.Exp1_ACTATCTAGCACCGTC 6.84804550656525 0.907845867081506 MAIT cells 1 T cells/ILCs
sc_H2.NPC.Exp1_TCTTTCCCACCACCAG 10.5002514506265 -0.672244260803836 TRM cells T cells/ILCs
sc_R7.NPC.Exp1_ATCCACCAGCTGTTAC-1 7.07932869443146 -5.47376273830332 Infiltrating NK cells T cells/ILCs
sc_R3.NPC.Exp1_CCACGGAAGCTCCCAG -3.41450103274139 -4.49809240062632 Macrophages Monocytes/Macrophages/cDCs
sc_R7.NPC.Exp1_AAAGTCCTCAGCTGAT-1 8.95243040570465 -2.09771500785746 TRM cells T cells/ILCs
sc_R5.NPC.Exp1_CCTCTAGAGGTAAGGA-1 -1.10064371577057 -0.804975601629394 cDC2 Monocytes/Macrophages/cDCs
sc_H3.NPC.Exp1_GAATAAGCAGACAGGT -8.30517514696869 2.76689292232595 Kupffer cells Monocytes/Macrophages/cDCs
sc_E5.NPC.Exp1_AGAAGTATCCGAGCTG-1 -3.96997531405243 -4.14790104587473 Macrophages (HES4+) Monocytes/Macrophages/cDCs
sc_E2.NPC.Exp1_TCTTTCCCAAGCTGAG -9.29714425555023 5.97075630466543 Kupffer cells Monocytes/Macrophages/cDCs
sc_R2.NPC.Exp1_CATCGGGGTGTGGCTC -1.28661306849273 1.48860837261282 Monocytes (IGSF21+ GPR34+) Monocytes/Macrophages/cDCs
sc_E7.NPC.Exp1_CATGGTAAGGGAGGCA-1 10.7769505167886 -5.62049554546274 NK cells 3 T cells/ILCs
sc_E3.NPC.Exp1_CTACCCAAGGGTTCCC -4.038734278591 0.884946120186669 Monocytes (IGSF21+ GPR34+) Monocytes/Macrophages/cDCs
sc_R5.NPC.Exp1_GAGGGTACACATCATG-1 -3.96404107561859 1.19446100036703 Monocytes (IGSF21+ GPR34+) Monocytes/Macrophages/cDCs
sc_R5.NPC.Exp1_GGCACGTCATGCAGGA-1 -3.28648622980865 0.965594065590722 Monocytes (IGSF21+ GPR34+) Monocytes/Macrophages/cDCs
sc_R7.NPC.Exp1_ACCTACCTCGATGGAG-1 -5.52441724291595 3.10349966327749 Kupffer cells (SUCNR1+) Monocytes/Macrophages/cDCs
sc_H3.NPC.Exp1_GATGAGGTCTGCTGTC -0.226389131458127 0.649236333771569 cDC2 Monocytes/Macrophages/cDCs
sc_E2.NPC.Exp1_CGTCAGGCAAGCTGGA 0.341515087573207 1.49723602573476 cDC2 Monocytes/Macrophages/cDCs
sc_E7.NPC.Exp1_GCCAGTGGTAGCGCTC-1 10.5756928111002 -5.80538390834727 NK cells 1 T cells/ILCs
sc_R7.NPC.Exp1_CGGGTCAAGATGAAGG-1 7.74180141934601 -0.653019501612561 MAIT cells 2 T cells/ILCs
sc_R6.NPC.Exp1_GTAGGTTGTCCTCATC-1 -11.0865729664877 -8.38616584499277 pDCs pDCs
sc_H3.NPC.Exp1_TTTGCGCTCGCGATCG -5.05436118593963 -4.82808135707773 Macrophages (HES4+) Monocytes/Macrophages/cDCs
sc_R6.NPC.Exp1_AAAGAACGTTCGGTCG-1 -2.62233384600433 -5.65623782833018 Macrophages Monocytes/Macrophages/cDCs
sc_H2.NPC.Exp1_TTCGAAGGTTCGGCAC -1.03047355166229 -5.39899896343149 Macrophages (HES4+) Monocytes/Macrophages/cDCs
sc_R1.NPC.Exp1_CACACAAGTCACAAGG 12.4350706721231 -5.55989860256113 NK cells 1 T cells/ILCs
sc_H3.NPC.Exp1_ACCAGTACACATGTGT -5.75019916048797 -4.19695352275767 Macrophages (HES4+) Monocytes/Macrophages/cDCs
sc_R5.NPC.Exp1_AGCGCCAAGCCACAAG-1 -4.74258931628021 1.91529585163198 Monocytes (IGSF21+ GPR34+) Monocytes/Macrophages/cDCs
sc_R2.NPC.Exp1_ACTATCTCACAACGTT -5.38594659319671 -3.66112683971323 Macrophages (HES4+) Monocytes/Macrophages/cDCs
sc_E1.NPC.Exp1_ACTTACTGTTCCATGA -0.226535162837827 -0.813428851560729 cDC2 Monocytes/Macrophages/cDCs
sc_H3.NPC.Exp1_TGACTAGAGGATGCGT 0.129401692239917 1.57113624851309 cDC2 Monocytes/Macrophages/cDCs
sc_R7.NPC.Exp1_TGCTGAATCATCGGGC-1 8.9615246439859 -1.94630132873453 CD8 ab-T cells 1 T cells/ILCs
sc_H3.NPC.Exp1_GCGCGATGTGAGCGAT -1.08062239638122 1.64928723613821 cDC2 Monocytes/Macrophages/cDCs
sc_R6.NPC.Exp1_TATCGCCGTTCCAGGC-1 -2.50758155337127 -1.4167938109199 cDC2 Monocytes/Macrophages/cDCs
sc_E3.NPC.Exp1_CGTCACTAGATATGCA 7.55033461102692 0.268914592667443 MAIT cells 2 T cells/ILCs
sc_H1.NPC.Exp1_AGATCTGAGTTAGCGG -4.12668403139862 -0.051437902049201 Monocytes (TREM2+ CD9+) Monocytes/Macrophages/cDCs
sc_R7.NPC.Exp1_ATCTTCAAGGTGCATG-1 7.15534893521515 -5.3592450495521 Infiltrating NK cells T cells/ILCs
sc_H2.NPC.Exp1_AGACGTTGTAGGCTGA -1.31026454916748 -0.192882376507895 cDC2 Monocytes/Macrophages/cDCs
sc_E3.NPC.Exp1_ATCTACTCAAGGACAC 9.94945875653473 -6.26867936809458 NK cells 3 T cells/ILCs
sc_E1.NPC.Exp1_GCCTCTAGTGGACGAT -2.0340681885794 -4.10945581157603 Kupffer cells Monocytes/Macrophages/cDCs
sc_R6.NPC.Exp1_AGGGTCCCACGGTGTC-1 8.80821386822907 -7.92540906627573 NK cells 1 T cells/ILCs
sc_R7.NPC.Exp1_TGCTCGTAGGGTATAT-1 8.18859879025666 -0.528092781798022 CD8 ab-T cells 2 T cells/ILCs
sc_H3.NPC.Exp1_AGCGTATAGGGATGGG -8.34534772387298 4.67274929325186 Kupffer cells Monocytes/Macrophages/cDCs
sc_R6.NPC.Exp1_AGGGCCTCAGCCCACA-1 -11.1385157918051 -8.48132299144663 pDCs pDCs
sc_E3.NPC.Exp1_AAGACCTCATATACCG -2.45991810313019 -6.94275306423105 Macrophages Monocytes/Macrophages/cDCs
sc_R1.NPC.Exp1_AGGCCACTCACTTCAT 9.21192041882721 -2.66496800144114 MAIT cells 1 T cells/ILCs
sc_E7.NPC.Exp1_ATGCGATGTGATCGTT-1 10.2433840418741 -2.68430446346201 CD8 ab-T cells 1 T cells/ILCs
sc_R3.NPC.Exp1_GGACATTAGCTAACTC 10.5711008692667 -6.01867746074595 NK cells 2 T cells/ILCs
sc_E1.NPC.Exp1_GTTTCTAGTAGCTGCC -1.48787375441345 -4.08209441860117 Macrophages (HES4+) Monocytes/Macrophages/cDCs
sc_E7.NPC.Exp1_CGCGTGATCAATCTTC-1 -11.4432071065024 -7.66576789577402 pDCs pDCs
sc_H3.NPC.Exp1_CAGAGAGTCGGCGGTT -8.93379910937103 5.3502652768334 Kupffer cells Monocytes/Macrophages/cDCs
sc_R2.NPC.Exp1_GTCAAGTAGGACAGAA -9.78473027697357 4.72360254566274 Kupffer cells Monocytes/Macrophages/cDCs
sc_E6.NPC.Exp1_GGATCTACAAGTGGAC-1 -4.58170016756805 3.92517114917837 Kupffer cells (SUCNR1+) Monocytes/Macrophages/cDCs
sc_R5.NPC.Exp1_GGTCACGTCCTCACCA-1 -2.99599274149688 0.949433339043481 Monocytes (IGSF21+ GPR34+) Monocytes/Macrophages/cDCs
sc_R2.NPC.Exp1_CTTCTCTCAGGTCGTC -7.86696847430023 6.30705620090566 Kupffer cells Monocytes/Macrophages/cDCs
sc_E6.NPC.Exp1_CGTAATGGTCGAGTTT-1 -6.24676974764618 0.531009567185266 Monocytes (TREM2+ CD9+) Monocytes/Macrophages/cDCs
sc_R7.NPC.Exp1_TGTTGAGCAGAGTCTT-1 10.3457762385294 -6.39194749553599 TRM cells T cells/ILCs
sc_E6.NPC.Exp1_TTTGATCAGCGCATCC-1 5.07843796261994 11.8372218732079 IgA+ Plasma cells IgA+ Plasma cells
sc_E1.NPC.Exp1_TTTCCTCCACGGACAA 4.81136433133332 3.07041717807851 Dividing T/NK cells Dividing T/NK cells
sc_R3.NPC.Exp1_TCATTACGTCGCATCG -2.95490344515594 -6.89511274059214 Macrophages Monocytes/Macrophages/cDCs
sc_R1.NPC.Exp1_GAGGTGAGTAGTAGTA -3.81207784167083 0.355509651108605 Monocytes (IGSF21+ GPR34+) Monocytes/Macrophages/cDCs
sc_H3.NPC.Exp1_GAGGTGATCGCCTGTT -8.09286149493011 4.78804994861685 Kupffer cells Monocytes/Macrophages/cDCs
sc_R5.NPC.Exp1_CTTCCTTTCTGTGCAA-1 -9.85344251147064 3.23826886455618 Kupffer cells Monocytes/Macrophages/cDCs
sc_R1.NPC.Exp1_CGTCCATAGTTAGCGG 7.69424501904694 -4.93334411342539 gd-T cells T cells/ILCs
sc_H1.NPC.Exp1_TGACTTTCATCCTTGC -9.29613336077484 4.25055099765859 Kupffer cells Monocytes/Macrophages/cDCs
sc_H1.NPC.Exp1_TAAACCGTCACGCGGT -8.06566556444916 4.64492679874502 Kupffer cells Monocytes/Macrophages/cDCs
sc_E5.NPC.Exp1_ACGGTTACAACACAAA-1 0.335201614586985 2.21475483219228 cDC2 Monocytes/Macrophages/cDCs
sc_E3.NPC.Exp1_ATAGACCAGTGACATA -7.23147853365692 1.82870222370229 Kupffer cells (SUCNR1+) Monocytes/Macrophages/cDCs
sc_E7.NPC.Exp1_AGTCTCCTCGTTACCC-1 10.2919804240152 -5.84747527797617 NK cells 3 T cells/ILCs
sc_R2.NPC.Exp1_CGGAGCTAGACAGGCT -1.16542299738678 1.7636740330895 Monocytes (IGSF21+ GPR34+) Monocytes/Macrophages/cDCs
sc_E7.NPC.Exp1_GCTTGGGCACAGCCAC-1 2.91214601048676 11.9743583325585 IgG+ Plasma cells IgG+ Plasma cells
sc_R2.NPC.Exp1_TCAGCAATCCTTTCGG -5.42530520907196 -1.04374914129175 Monocytes (IGSF21+ GPR34+) Monocytes/Macrophages/cDCs
sc_R7.NPC.Exp1_TGTAGACCAGTCGGAA-1 12.5943771983072 -6.62127040584482 NK cells 1 T cells/ILCs
sc_E6.NPC.Exp1_ACTGCAAAGATGGCGT-1 -12.2335437153891 -6.74835799892344 pDCs pDCs
sc_R5.NPC.Exp1_AATCACGTCTCTCAAT-1 -3.94466575136932 1.39098788539968 Monocytes (IGSF21+ GPR34+) Monocytes/Macrophages/cDCs
sc_R2.NPC.Exp1_CCACCTATCGGAAATA -4.82022508135589 -3.68244408328928 Macrophages (HES4+) Monocytes/Macrophages/cDCs
sc_E2.NPC.Exp1_ATCCACCGTCTAGGTT -1.96014936915191 2.28446604053579 Monocytes (IGSF21+ GPR34+) Monocytes/Macrophages/cDCs
sc_R5.NPC.Exp1_ATGTCCCGTCCACACG-1 12.3671204234048 -3.95034860332407 NK cells 1 T cells/ILCs
sc_R7.NPC.Exp1_CGGAGAACAGCTTCGG-1 7.91516367444245 -0.229834097222465 MAIT cells 2 T cells/ILCs
sc_R2.NPC.Exp1_TGGACGCGTTACAGAA -6.0653251027182 -0.00328491886057181 Monocytes (TREM2+ CD9+) Monocytes/Macrophages/cDCs
sc_E1.NPC.Exp1_AGCTCCTGTTATGTGC -2.28635438433441 -0.692609521345275 cDC2 Monocytes/Macrophages/cDCs
sc_R7.NPC.Exp1_TTTGGTTCAAGCCTGC-1 7.75440613278595 -0.915656971530097 CD8 ab-T cells (stress) T cells/ILCs
sc_E2.NPC.Exp1_CGCTATCAGGCAGGTT 0.244075843183673 1.45021010677419 cDC2 Monocytes/Macrophages/cDCs
sc_R1.NPC.Exp1_ACACCGGGTTAGTGGG -3.13644560328277 -7.17869065959849 Macrophages Monocytes/Macrophages/cDCs
sc_H3.NPC.Exp1_CTCGGAGTCGCCTGTT 6.21255890378205 12.5112865094384 IgA+ Plasma cells IgA+ Plasma cells
sc_H1.NPC.Exp1_TGTGGTATCCTTTCGG 3.68738929280487 12.0209310178002 IgG+ Plasma cells IgG+ Plasma cells
sc_E1.NPC.Exp1_CTGATAGTCAGTGTTG 0.216612049429095 -0.97101702053942 cDC2 Monocytes/Macrophages/cDCs
sc_E7.NPC.Exp1_CTGTGAATCAGAGTGG-1 -3.93115743151458 -5.23644756038584 Macrophages Monocytes/Macrophages/cDCs
sc_E2.NPC.Exp1_CTAACTTTCTCAAGTG -2.37641008845123 1.9036100033959 Monocytes (IGSF21+ GPR34+) Monocytes/Macrophages/cDCs
sc_R5.NPC.Exp1_CTGTGGGTCTTCGGTC-1 -9.27004369250091 2.75568391124807 Kupffer cells Monocytes/Macrophages/cDCs
sc_H1.NPC.Exp1_GGCAATTGTCCAACTA -0.809878668697202 -5.19331620891489 Macrophages (HES4+) Monocytes/Macrophages/cDCs
sc_H2.NPC.Exp1_GTACTCCTCATTTGGG -2.91442545405182 -0.618851865426677 Monocytes (secretory) Monocytes/Macrophages/cDCs
sc_E2.NPC.Exp1_ACTTTCACATGCCTAA 3.82136670598236 12.0444085721215 IgG+ Plasma cells IgG+ Plasma cells
sc_E5.NPC.Exp1_AGAGCAGCAATTGCAC-1 -7.25398477068695 5.75624920169912 Kupffer cells Monocytes/Macrophages/cDCs
sc_R1.NPC.Exp1_AGATTGCGTTTAGGAA 10.7441479350015 -4.98057626445688 NK cells 1 T cells/ILCs
sc_H2.NPC.Exp1_TGCGTGGGTCTAGTCA 10.5263220454141 -0.540841067926066 CD8 ab-T cells 2 T cells/ILCs
sc_E5.NPC.Exp1_GCCAGGTTCTGCGGGT-1 3.31072298535553 6.04604603092275 cDC1 Monocytes/Macrophages/cDCs
sc_R7.NPC.Exp1_GCTTTCGTCCACGTCT-1 8.27248779782501 -0.298123228148597 MAIT cells 2 T cells/ILCs
sc_E7.NPC.Exp1_TGCATGATCCGATAAC-1 12.2364536906168 -0.793510245875495 MAIT cells 2 T cells/ILCs
sc_E3.NPC.Exp1_TTAGTTCAGGTAGCTG 11.9905048991129 -7.09333537776865 NK cells 2 T cells/ILCs
sc_E6.NPC.Exp1_CATCCACCAGAAACCG-1 -1.33723422041687 0.854070914193017 cDC2 Monocytes/Macrophages/cDCs
sc_R6.NPC.Exp1_AGCCAATCATACAGCT-1 -4.36655791750702 -0.879098552064078 Monocytes (TREM2+ CD9+) Monocytes/Macrophages/cDCs
sc_E6.NPC.Exp1_AGGACTTAGCACTTTG-1 -4.19455321779999 -1.70740197856821 Monocytes (TREM2+ CD9+) Monocytes/Macrophages/cDCs
sc_R7.NPC.Exp1_ATTCACTTCTCCCATG-1 8.36070648678986 -2.05105684955515 CD8 ab-T cells (stress) T cells/ILCs
sc_R7.NPC.Exp1_AAGTTCGTCCGTGTGG-1 -6.03847011080536 3.46041418354116 Kupffer cells (SUCNR1+) Monocytes/Macrophages/cDCs
sc_E3.NPC.Exp1_AGTGTCACATGGTTGT 10.309322991459 -2.1184425230781 NK cells 1 T cells/ILCs
sc_E1.NPC.Exp1_GCAGTTAAGTTGTCGT -4.22392209521087 0.152869236870629 Monocytes (IGSF21+ GPR34+) Monocytes/Macrophages/cDCs
sc_R2.NPC.Exp1_GATCAGTAGAAGAAGC -9.26299699297699 5.34614921848379 Kupffer cells Monocytes/Macrophages/cDCs
sc_R6.NPC.Exp1_CCGTAGGGTGCGGTAA-1 8.67805830487458 -0.680947917298453 MAIT cells 1 T cells/ILCs
sc_E6.NPC.Exp1_TACAACGGTACTGCCG-1 -12.1094172810629 -6.93188642223276 pDCs pDCs
sc_H3.NPC.Exp1_GACGCGTCAACCGCCA -8.89349206438812 3.37321878711782 Kupffer cells Monocytes/Macrophages/cDCs
sc_H3.NPC.Exp1_TACACGACATTATCTC -0.785301527889096 0.553390634461267 cDC2 Monocytes/Macrophages/cDCs
sc_E7.NPC.Exp1_GGCTTTCAGCTGTTCA-1 10.6247774744913 -5.85915158946909 NK cells 3 T cells/ILCs
sc_R2.NPC.Exp1_ACGATACCACCTCGTT -6.9542935704306 3.6848428372582 Kupffer cells (SUCNR1+) Monocytes/Macrophages/cDCs
sc_E6.NPC.Exp1_ATTCCCGCAACGATTC-1 0.199127295105136 0.340283942623956 cDC2 Monocytes/Macrophages/cDCs
sc_R2.NPC.Exp1_ACGGCCAAGTTCGCGC 9.56175962933747 -1.13835452754893 NK cells 3 T cells/ILCs
sc_H2.NPC.Exp1_CTCTACGCAAGGTGTG -1.22050555697235 -1.24464003999628 cDC2 Monocytes/Macrophages/cDCs
sc_H3.NPC.Exp1_CCACGGATCCCTTGCA -8.45299085131439 3.45770384113393 Kupffer cells Monocytes/Macrophages/cDCs
sc_E3.NPC.Exp1_CGCTATCTCAAACGGG 11.6258732462808 -7.18015264232554 NK cells 2 T cells/ILCs
sc_R5.NPC.Exp1_GAGACCCGTCTGTCAA-1 9.04154840954987 -0.806286531285422 Naive CD4+ T cells T cells/ILCs
sc_R6.NPC.Exp1_TTCATTGTCATCCTAT-1 9.33582941540924 -6.93343518932261 NK cells 1 T cells/ILCs
sc_R7.NPC.Exp1_GTGGGAAGTGTTACTG-1 6.83918730267731 -5.42911122997202 Infiltrating NK cells T cells/ILCs
sc_E2.NPC.Exp1_TTCGAAGTCGGCGCAT -7.91840871325287 3.90847421924673 Kupffer cells Monocytes/Macrophages/cDCs
sc_R1.NPC.Exp1_GACTAACCAGTCAGAG -1.51295360079559 -0.146924393967765 cDC2 Monocytes/Macrophages/cDCs
sc_E2.NPC.Exp1_GATTCAGCATGTCCTC -2.83887132159027 2.03788782398306 Monocytes (IGSF21+ GPR34+) Monocytes/Macrophages/cDCs
sc_E5.NPC.Exp1_TTACGCCGTTGTAAAG-1 -9.00247987261566 4.24236465732656 Kupffer cells Monocytes/Macrophages/cDCs
sc_R7.NPC.Exp1_CCGGACAGTGATCGTT-1 -1.2353907441214 -5.59352945049204 Macrophages (HES4+) Monocytes/Macrophages/cDCs
sc_R6.NPC.Exp1_CATTTCACATGACCCG-1 8.95210711011139 -7.5432746287147 NK cells 1 T cells/ILCs
sc_E7.NPC.Exp1_CACAACACAAACCATC-1 -11.5203536366537 -7.62078212459482 pDCs pDCs
sc_E7.NPC.Exp1_GTAACACTCAAGCTTG-1 12.1003290797159 -0.784015047148841 MAIT cells 2 T cells/ILCs
sc_E2.NPC.Exp1_GTACGTAAGGAGTACC -8.51026948443207 4.78262783329092 Kupffer cells Monocytes/Macrophages/cDCs
sc_R7.NPC.Exp1_TTCGCTGCACGGATCC-1 9.2185522700235 -3.26058314998545 CD8 ab-T cells 2 T cells/ILCs
sc_R1.NPC.Exp1_GGGTTGCCAGGATCGA 12.4212414408609 -5.56339620311655 NK cells 1 T cells/ILCs
sc_E2.NPC.Exp1_CTGATCCCATCGATTG -9.65178140154632 4.10145069400869 Kupffer cells Monocytes/Macrophages/cDCs
sc_H3.NPC.Exp1_GGCAATTTCCTTTACA 3.53917042264191 11.8149116162499 IgG+ Plasma cells IgG+ Plasma cells
sc_E6.NPC.Exp1_TGGTTAGTCCATGCAA-1 -6.24466069689544 5.41087366382681 Kupffer cells (SUCNR1+) Monocytes/Macrophages/cDCs
sc_R2.NPC.Exp1_GGTGAAGGTGTTGGGA -8.06211312762054 5.54215742389761 Kupffer cells Monocytes/Macrophages/cDCs
sc_E2.NPC.Exp1_CCATTCGTCACTTATC -9.92829068651947 5.09747148792349 Kupffer cells Monocytes/Macrophages/cDCs
sc_E6.NPC.Exp1_GGAGGATCAAATGGAT-1 -0.883427224071347 -4.08058069904246 Macrophages (HES4+) Monocytes/Macrophages/cDCs
sc_R5.NPC.Exp1_GTACAGTGTCTTGCGG-1 -9.54990609637054 2.9999132279595 Kupffer cells Monocytes/Macrophages/cDCs
sc_E7.NPC.Exp1_AGCGTCGGTCCACTCT-1 -0.467859051139676 -0.834976437286513 cDC2 Monocytes/Macrophages/cDCs
sc_E1.NPC.Exp1_AACACGTGTATTACCG -3.87045796862396 -4.70603107173838 Macrophages Monocytes/Macrophages/cDCs
sc_R3.NPC.Exp1_CGCTTCAAGTCCCACG -5.48378022661957 1.28659738342367 Monocytes (TREM2+ CD9+) Monocytes/Macrophages/cDCs
sc_H1.NPC.Exp1_AGCGTATTCACATACG -5.77156718722137 0.567794812126977 Monocytes (TREM2+ CD9+) Monocytes/Macrophages/cDCs
sc_R3.NPC.Exp1_GGGAATGGTAATAGCA 12.5747906351968 -1.15337400396265 CD8 ab-T cells (stress) T cells/ILCs
sc_E5.NPC.Exp1_TCCTTTCCACGACGCT-1 -9.13173898211273 4.71611477176748 Kupffer cells Monocytes/Macrophages/cDCs
sc_R2.NPC.Exp1_CACAAACTCATCTGCC -4.74027951708587 -5.5957648630897 Macrophages Monocytes/Macrophages/cDCs
sc_R2.NPC.Exp1_GTTCTCGCAGGAACGT 0.189830937473452 1.60196472446523 Monocytes (IGSF21+ GPR34+) Monocytes/Macrophages/cDCs
sc_R6.NPC.Exp1_AAAGAACGTGCCCTTT-1 9.24781767377106 8.5934760693749 B cells B cells
sc_H2.NPC.Exp1_CTGCCTAGTCCGAGTC 0.232137211649096 -3.07233594615855 activated DCs Monocytes/Macrophages/cDCs
sc_R7.NPC.Exp1_TTCCAATCAAATTGCC-1 12.4032389307901 -6.34256862361826 NK cells 1 T cells/ILCs
sc_H2.NPC.Exp1_AATCCAGGTGTTCTTT -2.68723853579315 -0.367046627000945 cDC2 Monocytes/Macrophages/cDCs
sc_H1.EKS.Exp1_TGTGGTACAGTATGCT -7.99616654864105 3.73847605030142 Kupffer cells (SUCNR1+) Monocytes/Macrophages/cDCs
sc_E2.HEP.Exp1_CTAAGACTCGAATCCA -7.73681386462005 2.6669635895928 Monocytes (IGSF21+ GPR34+) Monocytes/Macrophages/cDCs
sc_E5.NPC.Exp1_CCTCCAAAGGCTCACC-1 0.161966093866504 1.10195554534994 cDC2 Monocytes/Macrophages/cDCs
sc_E7.NPC.Exp1_CGCATAAAGACCATAA-1 2.5277449274942 6.67460705082021 cDC1 Monocytes/Macrophages/cDCs
sc_R1.NPC.Exp1_ACTTACTCAGGGATTG -1.24809761992248 -5.32259153087534 Macrophages (HES4+) Monocytes/Macrophages/cDCs
sc_R7.NPC.Exp1_ATTGTTCTCTGGAGAG-1 -6.25182183733734 3.70926786701284 Kupffer cells (SUCNR1+) Monocytes/Macrophages/cDCs
sc_R5.NPC.Exp1_TGACGCGAGGCTGGAT-1 8.85301462659088 -0.745380389289039 MAIT cells 1 T cells/ILCs
sc_R1.NPC.Exp1_GGACAGAAGAATCTCC 10.392146744816 -5.99515222270884 NK cells 3 T cells/ILCs
sc_R2.NPC.Exp1_CTGCCTACAAGAGTCG -7.90915616503509 2.58486462871633 Kupffer cells Monocytes/Macrophages/cDCs
sc_E1.NPC.Exp1_ACGCCGAAGGCATGGT -3.62659963122162 -3.30329774578013 Monocytes (IGSF21+ GPR34+) Monocytes/Macrophages/cDCs
sc_H2.NPC.Exp1_AGTCTTTCAAATCCGT -3.51195176592621 -0.210952388838904 Monocytes (secretory) Monocytes/Macrophages/cDCs
sc_E2.NPC.Exp1_AGAATAGCACTGTTAG -5.82428582659515 -4.04778908450999 Macrophages (HES4+) Monocytes/Macrophages/cDCs
sc_R3.NPC.Exp1_GTGCGGTGTTACCGAT -3.00782044878753 1.09727669994436 cDC2 Monocytes/Macrophages/cDCs
sc_R7.NPC.Exp1_GTTAGTGGTCTACATG-1 -2.87431462755951 -5.69371961315073 Macrophages Monocytes/Macrophages/cDCs
sc_E6.NPC.Exp1_GGCACGTTCCTACGAA-1 -2.8000241135672 -4.16082047183909 Macrophages (HES4+) Monocytes/Macrophages/cDCs
sc_E1.NPC.Exp1_AACTCTTTCTTATCTG -1.30541308871063 -4.32803415019907 Macrophages (HES4+) Monocytes/Macrophages/cDCs
sc_E5.NPC.Exp1_TCATGGATCGTGGGAA-1 -6.21309312334808 -4.21840094287791 Macrophages (HES4+) Monocytes/Macrophages/cDCs
sc_R2.NPC.Exp1_TACGGTACATGACGGA -7.6593716954306 3.00887848178945 Kupffer cells Monocytes/Macrophages/cDCs
sc_H2.NPC.Exp1_CAACCTCGTCTACCTC 9.06450239667145 8.16964317600332 B cells B cells
sc_H3.NPC.Exp1_GTAACTGTCCTTTCTC -0.811493835361325 1.17086316387258 cDC2 Monocytes/Macrophages/cDCs
sc_E5.NPC.Exp1_GAAGGGTAGGCCTAAG-1 -8.65874894610199 5.33883501331411 Monocytes (IGSF21+ GPR34+) Monocytes/Macrophages/cDCs
sc_H1.NPC.Exp1_GGATGTTCACAGATTC 5.93542019376007 12.5713384274682 IgA+ Plasma cells IgA+ Plasma cells
sc_H1.NPC.Exp1_AGCCTAATCCGCATCT 3.6529800082132 12.4519994382104 IgG+ Plasma cells IgG+ Plasma cells
sc_E7.NPC.Exp1_AGGTTACGTTTACGTG-1 12.0454947138712 -0.970699387387412 MAIT cells 1 T cells/ILCs
sc_R5.NPC.Exp1_GCAACCGTCCGAGATT-1 -3.05311211100372 0.640793216629846 Monocytes (IGSF21+ GPR34+) Monocytes/Macrophages/cDCs
sc_H1.NPC.Exp1_CGTTCTGTCTACCAGA -10.2447322224692 -7.7952687617103 pDCs pDCs
sc_E3.NPC.Exp1_CTGTGCTTCGGTGTTA 4.61282221326081 3.33798123638235 Dividing T/NK cells Dividing T/NK cells
sc_H1.EKS.Exp1_GGGTTGCTCACTTATC 10.8772064829752 -5.76880477626719 NK cells 3 T cells/ILCs
sc_E1.NPC.Exp1_TTCCCAGAGTGACTCT 11.3028971339151 -5.35341094692148 NK cells 1 T cells/ILCs
sc_R1.NPC.Exp1_CGTCTACTCATGTGGT 11.8694187785074 -5.66794751842417 NK cells 2 T cells/ILCs
sc_R1.NPC.Exp1_ATTGGTGTCTCTTGAT 12.4361387873575 -5.3973138209144 NK cells 1 T cells/ILCs
sc_H3.NPC.Exp1_CGAGCACAGGCATTGG -8.26919969073089 5.62671352665029 Kupffer cells Monocytes/Macrophages/cDCs
sc_R5.NPC.Exp1_ACAACCATCAGATTGC-1 8.51531759747711 -5.15598462779917 NK cells 2 T cells/ILCs
sc_H1.EKS.Exp1_CTGATAGCACCAGGTC 8.25792662152497 -4.78262113292612 Infiltrating NK cells T cells/ILCs
sc_E2.NPC.Exp1_GACTAACGTTTGGCGC 6.25080744275299 12.4929340008935 IgA+ Plasma cells IgA+ Plasma cells
sc_E7.NPC.Exp1_CACTGAAGTCCAGCCA-1 8.70786062726227 -5.51639150340952 Infiltrating NK cells T cells/ILCs
sc_E7.NPC.Exp1_CCTTCAGGTTCCGGTG-1 -4.4652160023764 -1.55092959363856 Monocytes (TREM2+ CD9+) Monocytes/Macrophages/cDCs
sc_E3.NPC.Exp1_CGGACGTCACGAAACG 7.36741177090851 0.468794477387292 MAIT cells 1 T cells/ILCs
sc_E2.NPC.Exp1_CGGACGTGTTTACTCT -0.658390602977597 2.20882273952566 Monocytes (IGSF21+ GPR34+) Monocytes/Macrophages/cDCs
sc_E2.NPC.Exp1_CTTACCGTCTAACCGA -8.42857583514007 4.59265304843984 Kupffer cells Monocytes/Macrophages/cDCs
sc_R7.NPC.Exp1_TTCATGTTCGAGTACT-1 -4.05104239931854 1.09160567562185 cDC2 Monocytes/Macrophages/cDCs
sc_E7.NPC.Exp1_GCTGAATTCTCTTGCG-1 -3.10892351618561 -4.31274818141855 Macrophages Monocytes/Macrophages/cDCs
sc_E5.NPC.Exp1_CTAACTTGTCGTGCCA-1 -5.95713504305633 0.639402282639367 Monocytes (TREM2+ CD9+) Monocytes/Macrophages/cDCs
sc_R6.NPC.Exp1_CCAATTTGTCCAACGC-1 -1.5006278370932 -0.580880614713805 cDC2 Monocytes/Macrophages/cDCs
sc_E5.NPC.Exp1_AAGTCGTTCGGCTTGG-1 -1.80997260561737 1.42024422924123 cDC2 Monocytes/Macrophages/cDCs
sc_E6.NPC.Exp1_TCATACTAGAGTCTGG-1 0.0649825120851163 -1.18737553317942 cDC2 Monocytes/Macrophages/cDCs
sc_E1.NPC.Exp1_GACGTGCTCTTGTCAT 0.48799063736049 -0.697703319386619 cDC2 Monocytes/Macrophages/cDCs
sc_E5.NPC.Exp1_AGATGCTTCGGAAGGT-1 -0.960628590495908 2.47945238391958 Monocytes (IGSF21+ GPR34+) Monocytes/Macrophages/cDCs
sc_R7.NPC.Exp1_TCAATCTGTCCATCTC-1 9.49973169812409 -3.80246971805491 NK cells 3 T cells/ILCs
sc_R6.NPC.Exp1_GTAACACCAACAGAGC-1 -5.27132972231659 4.7853443745812 Kupffer cells (SUCNR1+) Monocytes/Macrophages/cDCs
sc_R7.NPC.Exp1_AAGCATCCAGGGATAC-1 12.4035107279703 -6.38608525951304 NK cells 1 T cells/ILCs
sc_R2.NPC.Exp1_CTGCTGTTCTGCTGCT -0.216315827281797 -0.174451130227225 cDC2 Monocytes/Macrophages/cDCs
sc_E6.NPC.Exp1_GTAGCTACAAATTAGG-1 -1.07990690222534 -1.94558261592783 cDC2 Monocytes/Macrophages/cDCs
sc_E6.NPC.Exp1_TATCAGGAGAAGTCTA-1 5.30299631604401 11.6970679883202 IgA+ Plasma cells IgA+ Plasma cells
sc_R5.NPC.Exp1_GCTTCACGTGGTTTAC-1 -8.46517976275238 2.12029458324514 Kupffer cells Monocytes/Macrophages/cDCs
sc_R6.NPC.Exp1_GATGGAGGTCATGACT-1 10.8687512064859 -2.03937910755076 CD8 ab-T cells 1 T cells/ILCs
sc_E2.NPC.Exp1_AAGGTTCGTTGATTCG -5.27498801699432 -4.5821614142219 Macrophages (HES4+) Monocytes/Macrophages/cDCs
sc_E5.NPC.Exp1_CATGGATAGAAACCCG-1 -9.08625348559173 4.19936729709707 Kupffer cells Monocytes/Macrophages/cDCs
sc_E6.NPC.Exp1_CCTCTCCTCCCTATTA-1 10.7107369090006 0.452932131691796 TRM cells T cells/ILCs
sc_E1.NPC.Exp1_ACTATCTTCAGCCTAA -3.89584430208954 -4.86181567867197 Macrophages Monocytes/Macrophages/cDCs
sc_E5.NPC.Exp1_TGACGCGCACTGCACG-1 -8.89363797655853 5.39047075550161 Kupffer cells Monocytes/Macrophages/cDCs
sc_R2.NPC.Exp1_ACATGGTGTCGGCACT -3.26233895769867 -1.48138158281245 cDC2 Monocytes/Macrophages/cDCs
sc_E5.NPC.Exp1_TGCGACGCATAATGAG-1 -2.85462864390167 2.01988793651663 Monocytes (IGSF21+ GPR34+) Monocytes/Macrophages/cDCs
sc_R5.NPC.Exp1_AGTGATCAGTGTTGAA-1 -0.867089471729123 -0.217287200287955 cDC2 Monocytes/Macrophages/cDCs
sc_E2.NPC.Exp1_GTGCATACAGTATGCT -9.64207395067962 5.09770990650259 Kupffer cells Monocytes/Macrophages/cDCs
sc_R2.NPC.Exp1_TGCACCTAGAGACTTA -5.31676515093597 1.10397125522695 Monocytes (IGSF21+ GPR34+) Monocytes/Macrophages/cDCs
sc_E7.NPC.Exp1_GTGCTGGTCATGTCTT-1 11.7180325175211 -1.52716397006907 TRM cells T cells/ILCs
sc_E3.NPC.Exp1_CATTCGCAGTACGTTC 11.5303761149332 -6.52198671062388 NK cells 2 T cells/ILCs
sc_R6.NPC.Exp1_CTCCATGCACGCTTAA-1 10.9412180567667 0.463399660988671 TRM cells T cells/ILCs
sc_E5.NPC.Exp1_TTTAGTCAGGGTAATT-1 -5.98691686144623 -0.24994106848635 Monocytes (TREM2+ CD9+) Monocytes/Macrophages/cDCs
sc_E7.NPC.Exp1_AACAAAGAGTCATACC-1 -3.66904958239349 -5.52393935878672 Macrophages Monocytes/Macrophages/cDCs
sc_H3.NPC.Exp1_CCTCTGACACCAGGTC -0.430260620029294 1.89997435848318 cDC2 Monocytes/Macrophages/cDCs
sc_R7.NPC.Exp1_CAACAGTTCGAGAAGC-1 7.8602964068338 -0.655852227256673 CD8 ab-T cells (stress) T cells/ILCs
sc_R1.NPC.Exp1_TGGACGCAGACTAGGC 3.27384511479584 6.6210229520043 cDC1 Monocytes/Macrophages/cDCs
sc_R7.NPC.Exp1_TGTGATGTCTTCGATT-1 10.2267023707315 -4.04705356319346 NK cells 1 T cells/ILCs
sc_R5.NPC.Exp1_CCTGTTGGTGTATTCG-1 -1.05162974348816 -5.76521800716318 Macrophages (HES4+) Monocytes/Macrophages/cDCs
sc_R7.NPC.Exp1_TGGGATTGTGCCAAGA-1 9.796386399357 -3.50890039165415 CD8 ab-T cells 1 T cells/ILCs
sc_R6.NPC.Exp1_TCTGCCATCGGCACTG-1 -2.36379369250091 -4.44841979701914 Macrophages (HES4+) Monocytes/Macrophages/cDCs
sc_E6.NPC.Exp1_CCAATTTGTATCGCAT-1 -0.640597662837827 -1.99038206298746 cDC2 Monocytes/Macrophages/cDCs
sc_H3.NPC.Exp1_CGAACATAGGTTCCTA 6.01866547116486 12.7746198300561 IgA+ Plasma cells IgA+ Plasma cells
sc_E6.NPC.Exp1_CTGTAGATCCAGTGTA-1 -6.36599954119476 5.3099501256188 Kupffer cells (SUCNR1+) Monocytes/Macrophages/cDCs
sc_R1.NPC.Exp1_TTATGCTTCAAACCGT -3.94302161684784 -1.78295623023905 Monocytes (TREM2+ CD9+) Monocytes/Macrophages/cDCs
sc_R1.NPC.Exp1_GTAGGCCGTATATGAG 12.5366093302652 -5.5283501025001 NK cells 1 T cells/ILCs
sc_R5.NPC.Exp1_TTGTGGATCGCTCATC-1 8.05672661313263 -5.42159436901011 Infiltrating NK cells T cells/ILCs
sc_E2.NPC.Exp1_TAAACCGTCCACGTGG 11.4387785578653 -4.26539181430735 NK cells 2 T cells/ILCs
sc_E6.NPC.Exp1_TGAGCATGTGACATCT-1 9.00231520184723 -7.45810102184214 NK cells 1 T cells/ILCs
sc_R5.NPC.Exp1_GATCCCTCAAAGCTAA-1 11.5216986323282 -3.43556235988535 CD8 ab-T cells 1 T cells/ILCs
sc_E7.NPC.Exp1_TTGCATTAGGCTAGCA-1 -6.31934865465912 3.3728904847344 Kupffer cells (SUCNR1+) Monocytes/Macrophages/cDCs
sc_R7.NPC.Exp1_TTGTTTGTCACTTATC-1 8.46272102841584 -3.88220046718516 gd-T cells T cells/ILCs
sc_E3.NPC.Exp1_TCGCGAGTCATGGTCA 6.90740410336701 0.67455781738363 MAIT cells 1 T cells/ILCs
sc_R1.NPC.Exp1_GTTCTCGGTAAGTGTA -3.50432046404632 0.0269723657806941 Monocytes (IGSF21+ GPR34+) Monocytes/Macrophages/cDCs
sc_E1.NPC.Exp1_GTAACTGCACCATGTA -4.06589253893646 -6.07824777324595 Macrophages Monocytes/Macrophages/cDCs
sc_R2.NPC.Exp1_CTAGTGAGTGCCTGCA -7.5354121541098 4.29109789173208 Kupffer cells Monocytes/Macrophages/cDCs
sc_E2.NPC.Exp1_ACTGTCCTCCTAGGGC 0.278565996377147 0.724678409500939 cDC2 Monocytes/Macrophages/cDCs
sc_R6.NPC.Exp1_ATTTCACCATCACAGT-1 9.16854254254547 -7.35222934444346 NK cells 3 T cells/ILCs
sc_H1.EKS.Exp1_CGTGTCTTCAGAGGTG 5.54465166577545 12.9908826474389 IgA+ Plasma cells IgA+ Plasma cells
sc_R3.NPC.Exp1_CGCTATCCATCCTAGA -2.75821956148895 -6.79975484569468 Macrophages Monocytes/Macrophages/cDCs
sc_R5.NPC.Exp1_ACCCTCATCGCATGAT-1 9.1355034495279 -0.981963592366355 Naive CD4+ T cells T cells/ILCs
sc_R5.NPC.Exp1_TGTTCATCAGAAGTTA-1 3.3003188754007 6.65293909351431 cDC1 Monocytes/Macrophages/cDCs
sc_R2.NPC.Exp1_ACTGAACAGACCTAGG -5.47588380327972 -4.52922986705698 Macrophages (HES4+) Monocytes/Macrophages/cDCs
sc_R7.NPC.Exp1_TTTATGCAGATTGACA-1 8.72569147595612 -0.829611974553245 MAIT cells 1 T cells/ILCs
sc_E2.NPC.Exp1_TTTACTGGTATCTGCA -7.67096456042083 4.87593532840811 Kupffer cells Monocytes/Macrophages/cDCs
sc_R5.NPC.Exp1_TACGCTCAGCCTATCA-1 -5.09076531878265 5.02270342151724 Kupffer cells (SUCNR1+) Monocytes/Macrophages/cDCs
sc_R6.NPC.Exp1_CTCAATTGTCTGCCTT-1 11.1185080195352 1.19899548332296 MAIT cells 2 T cells/ILCs
sc_R7.NPC.Exp1_AACGTCAAGGATATAC-1 8.67184034833161 -1.93169497211375 TRM cells T cells/ILCs
sc_R2.NPC.Exp1_ACTGAGTTCCGGCACA -8.6853259419516 4.3575084332665 Kupffer cells Monocytes/Macrophages/cDCs
sc_H3.NPC.Exp1_ACGCCAGAGTAAGTAC -7.99946053972992 3.79587293903433 Kupffer cells Monocytes/Macrophages/cDCs
sc_R5.NPC.Exp1_TGCAGATGTCACTTCC-1 9.31629530438629 -3.2470157023231 NK cells 3 T cells/ILCs
sc_E2.NPC.Exp1_CATCGAAGTCTTCGTC -6.51050504198822 1.98691965381704 Kupffer cells Monocytes/Macrophages/cDCs
sc_E2.NPC.Exp1_AACTTTCCAATACGCT -7.23981698504242 5.98831726352773 Kupffer cells Monocytes/Macrophages/cDCs
sc_R1.NPC.Exp1_TGTATTCTCATTTGGG -3.32388075342926 -0.107856946782248 cDC2 Monocytes/Macrophages/cDCs
sc_R6.NPC.Exp1_CGACAGCGTACCGTCG-1 -6.88985618105682 2.01891948024831 Kupffer cells (SUCNR1+) Monocytes/Macrophages/cDCs
sc_H1.NPC.Exp1_AGCTCCTAGTACGTTC -8.30557473650726 4.00168587009512 Kupffer cells Monocytes/Macrophages/cDCs
sc_R3.NPC.Exp1_GGGCACTTCTTGTACT -1.88189538470062 0.445175064011437 cDC2 Monocytes/Macrophages/cDCs
sc_H2.NPC.Exp1_AAAGATGGTTCAACCA 10.5645519877359 -0.590282842068972 CD8 ab-T cells (stress) T cells/ILCs
sc_H1.NPC.Exp1_ACTGCTCAGCGTTTAC -6.84805091372284 4.51930214206777 Kupffer cells Monocytes/Macrophages/cDCs
sc_H3.NPC.Exp1_ATCCGAACAGATGAGC 0.91211695322243 1.12044812481008 cDC2 Monocytes/Macrophages/cDCs
sc_R1.NPC.Exp1_AACTGGTTCTTACCGC -3.7079351758078 0.0305694464882441 Monocytes (IGSF21+ GPR34+) Monocytes/Macrophages/cDCs
sc_R6.NPC.Exp1_AGTAACCTCGACGCTG-1 -4.67520984164032 0.25156695882879 Monocytes (TREM2+ CD9+) Monocytes/Macrophages/cDCs
sc_E1.NPC.Exp1_CATGGCGAGAGAGCTC 6.29057518490998 -7.45121549327769 Naive CD4+ T cells T cells/ILCs
sc_R6.NPC.Exp1_ATGTCTTGTACTGTTG-1 10.1625162745401 0.991744411393029 MAIT cells 2 T cells/ILCs
sc_R3.NPC.Exp1_GAGGTGAAGCCAGTTT -3.41556962481292 -4.92534040172495 Macrophages Monocytes/Macrophages/cDCs
sc_H3.NPC.Exp1_CGGAGTCCATATACGC -3.16453083506378 -1.46997057159342 cDC2 Monocytes/Macrophages/cDCs
sc_R3.NPC.Exp1_GATCTAGGTTAGATGA 12.6045729304239 -1.19417725761332 CD8 ab-T cells (stress) T cells/ILCs
sc_E6.NPC.Exp1_TCGGATAAGGAGCTGT-1 -0.443830034644925 -1.34657071788706 cDC2 Monocytes/Macrophages/cDCs
sc_E2.NPC.Exp1_CACACTCCATTAGGCT -1.29296608916076 1.50603295604788 Monocytes (IGSF21+ GPR34+) Monocytes/Macrophages/cDCs
sc_E5.NPC.Exp1_AAGGAATAGAACAGGA-1 -9.240967116268 4.92054678241812 Kupffer cells Monocytes/Macrophages/cDCs
sc_R7.NPC.Exp1_TTGCATTGTCGTTATG-1 -2.93337639323028 0.00159413854680734 Monocytes (secretory) Monocytes/Macrophages/cDCs
sc_H1.EKS.Exp1_GGAACTTTCATCGGAT -3.9264181469992 -0.272892999247687 Monocytes (secretory) Monocytes/Macrophages/cDCs
sc_E2.NPC.Exp1_AACTCTTAGGACGAAA -7.02419026842865 3.3820891503533 Kupffer cells Monocytes/Macrophages/cDCs
sc_R3.NPC.Exp1_GCTCCTACATGAACCT 11.0744005824014 -5.40298913677134 NK cells 2 T cells/ILCs
sc_R2.NPC.Exp1_GTACGTATCGGAAATA -10.165976843746 4.88750482837759 Kupffer cells Monocytes/Macrophages/cDCs
sc_E5.NPC.Exp1_CCTTGTGGTCGTATTG-1 0.351170458881534 2.33793450634084 cDC2 Monocytes/Macrophages/cDCs
sc_R1.NPC.Exp1_TGCCCTATCGGTTCGG -1.55969794741424 -1.13290857036509 cDC2 Monocytes/Macrophages/cDCs
sc_E2.NPC.Exp1_ATTACTCAGCTCCCAG -8.30212720385345 5.35210968296133 Kupffer cells Monocytes/Macrophages/cDCs
sc_E6.NPC.Exp1_GCAGTTAAGCAGATAT-1 -6.25042041292938 0.0522669676979609 Monocytes (TREM2+ CD9+) Monocytes/Macrophages/cDCs
sc_E3.NPC.Exp1_CCTTCCCTCGTTACGA 3.51087562092987 6.84453226368032 cDC1 Monocytes/Macrophages/cDCs
sc_E7.NPC.Exp1_TCTTCCTGTGCTCCGA-1 -0.139388284595334 -0.866868632630485 cDC2 Monocytes/Macrophages/cDCs
sc_H1.EKS.Exp1_GTCGTAAAGGCGACAT -2.24976213923248 -4.23447798450388 Macrophages (HES4+) Monocytes/Macrophages/cDCs
sc_R6.NPC.Exp1_TCTGCCAAGGTTGTTC-1 11.2079064036295 1.19039524833761 TRM cells T cells/ILCs
sc_E6.NPC.Exp1_ATCACTTCAGGCGATA-1 -3.61568625918182 -5.2836401339332 Macrophages Monocytes/Macrophages/cDCs
sc_E3.NPC.Exp1_AGCTCTCCAGACTCGC -2.08866485110077 -6.45897458751597 Macrophages Monocytes/Macrophages/cDCs
sc_E5.NPC.Exp1_GTTAGACCAGGTGAGT-1 3.35520807751862 6.07624460498892 cDC1 Monocytes/Macrophages/cDCs
sc_E2.NPC.Exp1_GTAACTGCATTATCTC -5.4175356244162 -4.42501662929453 Macrophages (HES4+) Monocytes/Macrophages/cDCs
sc_R2.NPC.Exp1_TAGTGGTGTGTTCTTT -2.78438409319671 1.8155961159905 Monocytes (IGSF21+ GPR34+) Monocytes/Macrophages/cDCs
sc_E2.NPC.Exp1_CACCACTCACGTCAGC 3.14975182065216 5.93260647098623 cDC1 Monocytes/Macrophages/cDCs
sc_R7.NPC.Exp1_CGTCCATCAGGCGAAT-1 12.3022028590128 -6.39700626094736 NK cells 1 T cells/ILCs
sc_H1.NPC.Exp1_GGACATTAGCCGCCTA -7.85439618578705 4.08540369312368 Kupffer cells Monocytes/Macrophages/cDCs
sc_E2.NPC.Exp1_TACTTACAGTGACTCT -2.58147772303375 1.51201916973196 Monocytes (IGSF21+ GPR34+) Monocytes/Macrophages/cDCs
sc_R1.NPC.Exp1_TTTCCTCAGTCCCACG 8.67866865643708 -4.3781339999 gd-T cells T cells/ILCs
sc_R6.NPC.Exp1_ATAGACCCATCTGGGC-1 9.18327681073395 -7.49888299663462 NK cells 2 T cells/ILCs
sc_H2.NPC.Exp1_CTCGTACGTATAGGTA -3.47315248003753 -4.56837438304819 Macrophages (HES4+) Monocytes/Macrophages/cDCs
sc_E2.NPC.Exp1_TGAGCATGTGGTCCGT -0.613077721507871 1.05629731456838 cDC2 Monocytes/Macrophages/cDCs
sc_E7.NPC.Exp1_GGAGGATTCACTCACC-1 -4.65917523852142 -0.669238800899165 Monocytes (TREM2+ CD9+) Monocytes/Macrophages/cDCs
sc_E5.NPC.Exp1_CTTTCAAGTGCACATT-1 -8.72316487780365 5.68705822269521 Kupffer cells Monocytes/Macrophages/cDCs
sc_R6.NPC.Exp1_GCGTTTCAGTCCCTAA-1 10.5949246073648 1.67296696941457 Naive CD4+ T cells T cells/ILCs
sc_R7.NPC.Exp1_CAGTGCGAGTTGAAAC-1 -3.5855077122763 -4.09676264484324 TRM cells T cells/ILCs
sc_H1.NPC.Exp1_ACTGTCCCAGCTGGCT -8.02394040575775 4.73543621341787 Kupffer cells Monocytes/Macrophages/cDCs
sc_E2.NPC.Exp1_CTTGGCTTCGGAAACG -2.63660152903351 3.43113018314443 Monocytes (IGSF21+ GPR34+) Monocytes/Macrophages/cDCs
sc_H3.NPC.Exp1_CGGACGTTCAGCACAT -7.81645043841156 5.47952152530752 Kupffer cells Monocytes/Macrophages/cDCs
sc_R5.NPC.Exp1_AGGGCTCTCTGTAAGC-1 -1.46224268427643 0.866969478531701 cDC2 Monocytes/Macrophages/cDCs
sc_R3.NPC.Exp1_ACTTGTTCAGAGCCAA -3.31668194285187 -1.34717230756678 Monocytes (TREM2+ CD9+) Monocytes/Macrophages/cDCs
sc_E3.NPC.Exp1_TGCACCTTCTGTGCAA 9.69791952618805 8.17520118991933 B cells B cells
sc_H1.EKS.Exp1_CGTGTAATCGCCCTTA 3.38260976323334 12.0388629559716 IgG+ Plasma cells IgG+ Plasma cells
sc_E7.NPC.Exp1_AATCGTGAGTGAGGCT-1 -6.40350278368744 3.8940622929772 Kupffer cells (SUCNR1+) Monocytes/Macrophages/cDCs
sc_R5.NPC.Exp1_GACTATGGTCGACGCT-1 -9.44972642412933 3.41062141697012 Kupffer cells Monocytes/Macrophages/cDCs
sc_R5.NPC.Exp1_AGCTACAGTTTAGTCG-1 10.0617710734293 -5.78846763332285 NK cells 3 T cells/ILCs
sc_E5.NPC.Exp1_TCAATTCGTTCTCTAT-1 -1.47461422434601 0.714296710892541 cDC2 Monocytes/Macrophages/cDCs
sc_E2.NPC.Exp1_GCTGCTTCAACGATCT -2.16091831675323 1.86085201541982 Monocytes (IGSF21+ GPR34+) Monocytes/Macrophages/cDCs
sc_E5.NPC.Exp1_TATCTTGGTACCAATC-1 3.24628035077301 6.00509001056753 cDC1 Monocytes/Macrophages/cDCs
sc_H3.NPC.Exp1_CTTGGCTTCAGTGCAT -8.01117452135833 3.63759161274038 Kupffer cells Monocytes/Macrophages/cDCs
sc_E3.NPC.Exp1_TTCGGTCGTCAAGCGA -7.8201554631308 1.86133672039114 Kupffer cells (SUCNR1+) Monocytes/Macrophages/cDCs
sc_H1.NPC.Exp1_GCACTCTGTAGCGATG -5.32167991152557 -4.80925153453745 Macrophages Monocytes/Macrophages/cDCs
sc_E5.NPC.Exp1_ACCTGAATCGTAACAC-1 -9.73301061144623 -7.15108512599863 cDC2 Monocytes/Macrophages/cDCs
sc_E5.NPC.Exp1_TGGCGTGGTATCGAAA-1 4.92755190381256 3.04073668758474 Dividing T/NK cells Dividing T/NK cells
sc_H2.NPC.Exp1_CGCTTCACATTCGACA -10.6259568547324 -8.05904506404795 pDCs pDCs
sc_R7.NPC.Exp1_CAGCACGCAAGCGCAA-1 -6.3618658398703 2.94480301181875 Kupffer cells Monocytes/Macrophages/cDCs
sc_E1.NPC.Exp1_TGTGGTACAGGTCTCG -3.02191623202118 -4.87565349300303 Macrophages Monocytes/Macrophages/cDCs
sc_R5.NPC.Exp1_CATTTCACAGCATACT-1 3.10880223759857 6.34343458454214 cDC1 Monocytes/Macrophages/cDCs
sc_H3.NPC.Exp1_TGAGCATTCATAACCG 0.784178176014102 1.47864843647085 cDC2 Monocytes/Macrophages/cDCs
sc_E7.NPC.Exp1_TGTTCCGAGAGGACTC-1 -1.65039309016021 0.0190261725624629 cDC2 Monocytes/Macrophages/cDCs
sc_R7.NPC.Exp1_AGTGTTGTCCCTGGTT-1 8.55292288312165 -2.79794787128367 CD8 ab-T cells 1 T cells/ILCs
sc_R7.NPC.Exp1_CATCCGTGTTGTGGCC-1 -2.03987129679474 -0.268274920777457 cDC2 Monocytes/Macrophages/cDCs
sc_H1.EKS.Exp1_TGGCGCAAGATGCCTT 6.00778309354035 11.961519968911 IgA+ Plasma cells IgA+ Plasma cells
sc_E7.NPC.Exp1_CAACCTCCATCTCATT-1 8.43048588284699 8.65503860752187 B cells B cells
sc_E7.NPC.Exp1_CCCAACTCAAACACGG-1 -6.53409179201874 2.31698704998098 Monocytes (TREM2+ CD9+) Monocytes/Macrophages/cDCs
sc_E1.NPC.Exp1_GCATGATCACATTCGA -1.77612765780243 -4.07785438259043 Macrophages (HES4+) Monocytes/Macrophages/cDCs
sc_R2.NPC.Exp1_AAGGCAGGTCGGATCC -2.58218153467926 2.08809973041616 Monocytes (IGSF21+ GPR34+) Monocytes/Macrophages/cDCs
sc_E7.NPC.Exp1_ATTATCCGTTCCAGGC-1 -1.59055956354889 0.0659626249512263 cDC2 Monocytes/Macrophages/cDCs
sc_H3.NPC.Exp1_ACGAGGAGTCATATGC -8.3986237858847 2.97387768070303 Kupffer cells Monocytes/Macrophages/cDCs
sc_R2.NPC.Exp1_GTATCTTGTATAAACG -0.770728669078672 0.644836676522119 cDC2 Monocytes/Macrophages/cDCs
sc_R2.NPC.Exp1_AGCGTCGAGGTGCTTT -4.73394378176483 -3.6490890856544 Macrophages (HES4+) Monocytes/Macrophages/cDCs
sc_E7.NPC.Exp1_TTCCGGTCACTTTATC-1 11.0772864008829 -2.32632588107981 CD8 ab-T cells 1 T cells/ILCs
sc_R5.NPC.Exp1_GTCATGAGTCGTATTG-1 11.9234797144815 -4.03303979595103 NK cells 1 T cells/ILCs
sc_E2.NPC.Exp1_GAATAAGCAGGCGATA -0.509043059261167 1.87986851970754 Monocytes (IGSF21+ GPR34+) Monocytes/Macrophages/cDCs
sc_R5.NPC.Exp1_ACGCACGCAGATACCT-1 -3.38581856241974 -4.59556029994883 Macrophages Monocytes/Macrophages/cDCs
sc_H1.NPC.Exp1_CATATGGAGAAGGGTA -7.70059331408294 4.29465557376943 Kupffer cells Monocytes/Macrophages/cDCs
sc_E1.NPC.Exp1_TCGGGACCATCCTTGC -2.75223144045624 -1.69121597965159 cDC2 Monocytes/Macrophages/cDCs
sc_R5.NPC.Exp1_TGATCAGTCCAAAGGG-1 9.09712473401276 0.0796286586960383 MAIT cells 2 T cells/ILCs
sc_E2.NPC.Exp1_AGGCCACCAACGATCT -8.38548882952484 6.33220840732656 Kupffer cells Monocytes/Macrophages/cDCs
sc_R5.NPC.Exp1_TGTCCACGTTGTGCAT-1 -8.77434380999359 2.10163070003591 Kupffer cells Monocytes/Macrophages/cDCs
sc_R1.NPC.Exp1_ATAACGCGTACAGCAG -6.05515464297088 1.66444827358328 Kupffer cells Monocytes/Macrophages/cDCs
sc_R2.NPC.Exp1_CAGCAGCGTGTCCTCT -5.74664481631073 -4.15563367565073 Macrophages (HES4+) Monocytes/Macrophages/cDCs
sc_E2.NPC.Exp1_ACAGCTATCAGCTCGG -0.00184913626464567 2.0809712533196 Monocytes (IGSF21+ GPR34+) Monocytes/Macrophages/cDCs
sc_E2.NPC.Exp1_GGCAATTGTCCGAGTC -2.3178783272818 2.40617014209829 Monocytes (IGSF21+ GPR34+) Monocytes/Macrophages/cDCs
sc_H3.NPC.Exp1_CGTGTCTCACTAGTAC 3.218669810383 6.23784710208975 cDC1 Monocytes/Macrophages/cDCs
sc_E1.NPC.Exp1_AACCATGCAGCTTCGG -3.95021613589081 -1.32160739858546 Monocytes (TREM2+ CD9+) Monocytes/Macrophages/cDCs
sc_H3.NPC.Exp1_CCTATTAGTGACAAAT 9.94997564801422 -0.841759892896789 TRM cells T cells/ILCs
sc_E7.NPC.Exp1_ACGGGTCGTCTCGACG-1 -0.620631179721677 -1.00697605569758 cDC2 Monocytes/Macrophages/cDCs
sc_E5.NPC.Exp1_GAGATGGCAAGCCTGC-1 0.540380061654723 2.14835311214529 cDC2 Monocytes/Macrophages/cDCs
sc_H1.NPC.Exp1_CTTGGCTTCTCTTATG -2.99955066195282 3.62564874927602 Hepatocyte-Monocyte interaction Non annotated cells
sc_E7.NPC.Exp1_TCTACCGTCCTTCTAA-1 11.9031817103311 -1.2699602719108 TRM cells T cells/ILCs
sc_H3.NPC.Exp1_AATCGGTAGACCCACC -9.45128663531097 4.10037733356558 Kupffer cells Monocytes/Macrophages/cDCs
sc_R7.NPC.Exp1_CGAGTGCCAGAACTAA-1 7.44604698666779 -1.72302745540537 CD8 ab-T cells 2 T cells/ILCs
sc_R2.NPC.Exp1_GAAACTCGTGAAATCA -6.56898435107025 2.05215264598928 Kupffer cells Monocytes/Macrophages/cDCs
sc_R5.NPC.Exp1_AATGCCACACCCATAA-1 -7.67708238116058 2.71874285976492 Kupffer cells Monocytes/Macrophages/cDCs
sc_E7.NPC.Exp1_TGAGTCAAGGTAAACT-1 12.2190462733194 -0.994929658965247 CD8 ab-T cells 2 T cells/ILCs
sc_E1.NPC.Exp1_GACTGCGGTTGTCTTT -2.24621661654266 0.783418429299218 Monocytes (IGSF21+ GPR34+) Monocytes/Macrophages/cDCs
sc_R5.NPC.Exp1_ATGATCGCATTGGGAG-1 4.60186211117951 3.4034776810845 Dividing T/NK cells Dividing T/NK cells
sc_H1.NPC.Exp1_TTCTTAGGTTCTGAAC 9.91267076977936 -0.458636733488219 Naive CD4+ T cells T cells/ILCs
sc_H1.NPC.Exp1_CGTCACTAGGCACATG -10.0459845875815 -7.56980584819712 pDCs pDCs
sc_E6.NPC.Exp1_GAAATGAGTCTACACA-1 -6.14542087069305 0.524183762474877 Monocytes (TREM2+ CD9+) Monocytes/Macrophages/cDCs
sc_R7.NPC.Exp1_TGTAGACTCTGGTTGA-1 8.11816898831574 -2.56939839084544 TRM cells T cells/ILCs
sc_H2.NPC.Exp1_ATCCACCTCGCCCTTA -1.01391907683166 -5.00884031017222 Macrophages (HES4+) Monocytes/Macrophages/cDCs
sc_R3.NPC.Exp1_CAGAATCCAACTGCGC 13.1849924708292 -1.04355149228968 MAIT cells 2 T cells/ILCs
sc_E7.NPC.Exp1_TCACACCGTAAGGCCA-1 11.6521679545328 -1.83221029003062 CD8 ab-T cells 1 T cells/ILCs
sc_E7.NPC.Exp1_AGGTAGGTCTCTTGCG-1 -11.5245745991782 -7.63233064372935 pDCs pDCs
sc_H1.NPC.Exp1_TACAGTGAGTGAACAT -0.979788026721799 0.139700901909692 cDC2 Monocytes/Macrophages/cDCs
sc_R5.NPC.Exp1_CATTCCGCACTTTATC-1 -4.36517413607391 1.63216592113577 Monocytes (IGSF21+ GPR34+) Monocytes/Macrophages/cDCs
sc_H1.NPC.Exp1_CGTCACTTCACGATGT -3.84497006884369 0.971824181481225 Monocytes (IGSF21+ GPR34+) Monocytes/Macrophages/cDCs
sc_R5.NPC.Exp1_TGCGATAGTAACAGGC-1 8.51304689892975 -0.103641587094443 CD8 ab-T cells (stress) T cells/ILCs
sc_E6.NPC.Exp1_CAAGGGAAGATTGCGG-1 4.22897116193024 3.251668942376 Kupffer cells (SUCNR1+) Monocytes/Macrophages/cDCs
sc_R2.NPC.Exp1_AACCGCGCATACGCCG -6.07769568911346 0.907049668236596 Monocytes (TREM2+ CD9+) Monocytes/Macrophages/cDCs
sc_E2.NPC.Exp1_GACCAATCACGGTAGA 0.220054336874164 1.51743246357046 cDC2 Monocytes/Macrophages/cDCs
sc_H1.NPC.Exp1_TGTTCCGAGGGTATCG -0.811022004993283 -4.87050079067148 Macrophages (HES4+) Monocytes/Macrophages/cDCs
sc_R7.NPC.Exp1_GTGCAGCGTAGCACGA-1 12.2669254923746 -6.43794463832773 NK cells 1 T cells/ILCs
sc_R2.NPC.Exp1_GTCTTCGGTAAACCTC -8.53541120043548 4.51411176960073 Kupffer cells Monocytes/Macrophages/cDCs
sc_E2.NPC.Exp1_TAGACCACACCAACCG -7.33081801882538 6.24481226245962 Kupffer cells Monocytes/Macrophages/cDCs
sc_R7.NPC.Exp1_TGTCCCAAGGTCCCGT-1 8.27019421109406 -0.182802933053153 MAIT cells 2 T cells/ILCs
sc_R3.NPC.Exp1_CTAGAGTGTCGGCTCA -2.43295463076385 -1.65357743461527 cDC2 Monocytes/Macrophages/cDCs
sc_E6.NPC.Exp1_TCGTCCATCTCAGTCC-1 -5.70191892138275 5.41494346897207 Kupffer cells (SUCNR1+) Monocytes/Macrophages/cDCs
sc_H1.NPC.Exp1_TCCCGATTCTAACTTC -0.0582489584997531 0.277460885449273 cDC2 Monocytes/Macrophages/cDCs
sc_E6.NPC.Exp1_GAAATGATCCCGAACG-1 -5.79716094485077 4.576775324746 Kupffer cells (SUCNR1+) Monocytes/Macrophages/cDCs
sc_H3.NPC.Exp1_CCCTCCTCATGAAGTA -0.370566270263517 1.11774743835531 cDC2 Monocytes/Macrophages/cDCs
sc_H3.NPC.Exp1_AGTGAGGGTAATCGTC -1.64307268610748 -3.16109226901926 Macrophages (HES4+) Monocytes/Macrophages/cDCs
sc_H1.NPC.Exp1_CATGGCGGTCTAGTCA -7.85058530321869 5.38284755985342 Kupffer cells Monocytes/Macrophages/cDCs
sc_E2.NPC.Exp1_ACGCAGCAGACGCTTT -7.97718080035003 5.0877010945519 Kupffer cells Monocytes/Macrophages/cDCs
sc_E6.NPC.Exp1_AGTCATGAGCCTTCTC-1 -0.852225146205747 -4.26502774913706 Macrophages (HES4+) Monocytes/Macrophages/cDCs
sc_R1.NPC.Exp1_TAAGCGTCACCACCAG -5.49240954867157 1.03060449401937 Kupffer cells Monocytes/Macrophages/cDCs
sc_H1.NPC.Exp1_AGCATACGTTAAGATG -2.86839874735626 3.62082029621206 Hepatocyte-Monocyte interaction Non annotated cells
sc_R6.NPC.Exp1_TGGGATTCACCAGCCA-1 10.9636303568765 0.892076743050439 CD8 ab-T cells 1 T cells/ILCs
sc_R5.NPC.Exp1_GCTTCACAGTCATAGA-1 9.0747706080362 -0.826001751021522 Naive CD4+ T cells T cells/ILCs
sc_E5.NPC.Exp1_TCGACCTAGCAGGCTA-1 -6.16176255694183 -4.19483255107798 Macrophages (HES4+) Monocytes/Macrophages/cDCs
sc_E7.NPC.Exp1_TGCATGACACCAACAT-1 -6.40983899584564 4.137087119027 Kupffer cells (SUCNR1+) Monocytes/Macrophages/cDCs
sc_E6.NPC.Exp1_GACCAATCACAAATCC-1 -6.42656405916961 0.545717013283593 Monocytes (TREM2+ CD9+) Monocytes/Macrophages/cDCs
sc_E3.NPC.Exp1_TGCTGCTTCAGCGACC 9.54505316266266 -2.78874276836314 CD8 ab-T cells 1 T cells/ILCs
sc_R6.NPC.Exp1_GCACGTGCACTGTCCT-1 9.6447579050943 -6.10660051067271 NK cells 3 T cells/ILCs
sc_R7.NPC.Exp1_GGAAGTGAGGAGGTTC-1 7.35238138684479 -5.61141561229624 Infiltrating NK cells T cells/ILCs
sc_E2.NPC.Exp1_ACAGCTATCAATACCG -1.36067875376495 1.74927235881887 Monocytes (IGSF21+ GPR34+) Monocytes/Macrophages/cDCs
sc_H3.NPC.Exp1_TATGCCCAGCGTAGTG 3.63578001507965 12.0261361722191 IgG+ Plasma cells IgG+ Plasma cells
sc_H1.NPC.Exp1_GCTCTGTAGAAGGTGA -7.723708472164 4.0324900273522 Kupffer cells Monocytes/Macrophages/cDCs
sc_E5.NPC.Exp1_CTAACCCGTCGTGGTC-1 -8.68645890703949 4.56391407291494 Kupffer cells Monocytes/Macrophages/cDCs
sc_H1.NPC.Exp1_TTCTCAAGTCCGCTGA -2.61854871264251 -2.75749157627024 cDC2 Monocytes/Macrophages/cDCs
sc_E2.NPC.Exp1_CCCAATCGTAGAAAGG -7.86625131121429 2.78958536426626 Kupffer cells Monocytes/Macrophages/cDCs
sc_E6.NPC.Exp1_TCTACATTCTTGGCTC-1 -5.94900640002044 4.03518034259878 Kupffer cells (SUCNR1+) Monocytes/Macrophages/cDCs
sc_H3.NPC.Exp1_GACTAACCAGCTTCGG -8.66874345293792 3.12850309650503 Kupffer cells Monocytes/Macrophages/cDCs
sc_R6.NPC.Exp1_TGATGGTTCTACGGGC-1 9.7302710200235 -6.13984893520273 NK cells 3 T cells/ILCs
sc_E6.NPC.Exp1_GTCCCATGTTCGCGTG-1 -3.10267504206451 -1.71117352207102 cDC2 Monocytes/Macrophages/cDCs
sc_E7.NPC.Exp1_ATCACAGAGTTACGTC-1 10.3653780604288 -3.23078321178355 CD8 ab-T cells 1 T cells/ILCs
sc_E3.NPC.Exp1_GCAGTTAGTGTGACCC -5.86519845476898 1.00184263031088 Monocytes (TREM2+ CD9+) Monocytes/Macrophages/cDCs
sc_R5.NPC.Exp1_TGAGCATAGAGCCTGA-1 -4.31772788515838 2.07718659679495 Monocytes (IGSF21+ GPR34+) Monocytes/Macrophages/cDCs
sc_E1.NPC.Exp1_CCCAATCCAGCCAATT 0.462879893420613 -0.546847603068726 cDC2 Monocytes/Macrophages/cDCs
sc_R2.NPC.Exp1_TCAGCAAAGACGCAAC -5.23111375323089 -0.808810340956824 Monocytes (TREM2+ CD9+) Monocytes/Macrophages/cDCs
sc_E6.NPC.Exp1_TGTAACGGTTAGGCCC-1 -1.97080524912628 -1.85296033580698 cDC2 Monocytes/Macrophages/cDCs
sc_E6.NPC.Exp1_GTTACGATCCCTCAAC-1 -12.2038491581992 -6.76117442806162 pDCs pDCs
sc_H3.NPC.Exp1_GCGCGATCAATAGCAA 4.91018358716217 2.98053218166433 Dividing T/NK cells Dividing T/NK cells
sc_E7.NPC.Exp1_ACCATTTTCTAGTTCT-1 -4.75162299624237 -1.44779037197031 Monocytes (TREM2+ CD9+) Monocytes/Macrophages/cDCs
sc_H3.NPC.Exp1_CAGCTGGGTCATGCAT -9.93080266466888 4.92486263553701 Kupffer cells Monocytes/Macrophages/cDCs
sc_E5.NPC.Exp1_CTCATCGCAGTAACAA-1 -7.44156011095794 5.02040458957754 Kupffer cells Monocytes/Macrophages/cDCs
sc_E7.NPC.Exp1_CCGTGAGTCGATGGAG-1 -4.42005618563446 1.33990312854849 cDC2 Monocytes/Macrophages/cDCs
sc_E7.NPC.Exp1_CCACTTGAGCAATAAC-1 11.2726542139932 -2.01156018932261 TRM cells T cells/ILCs
sc_H3.NPC.Exp1_GTTACAGAGATAGTCA -5.53206189623626 -4.29600022991099 Macrophages (HES4+) Monocytes/Macrophages/cDCs
sc_H3.NPC.Exp1_GCATGATCATGTTGAC 0.782877036420978 1.37822557727895 cDC2 Monocytes/Macrophages/cDCs
sc_R6.NPC.Exp1_GATTTCTCAACTAGAA-1 -5.48790105334076 -0.629019046918529 Monocytes (TREM2+ CD9+) Monocytes/Macrophages/cDCs
sc_R6.NPC.Exp1_CGAAGGACAGTTCACA-1 -5.6251166676596 4.14057565967642 Kupffer cells (SUCNR1+) Monocytes/Macrophages/cDCs
sc_E2.NPC.Exp1_TCTATTGTCCTAGTGA -8.53763421526703 4.10131431858145 Kupffer cells Monocytes/Macrophages/cDCs
sc_E6.NPC.Exp1_TCGCACTTCACTTCTA-1 -6.27877076617035 0.101716113491876 Monocytes (TREM2+ CD9+) Monocytes/Macrophages/cDCs
sc_E1.NPC.Exp1_CTCAGAAAGAGTCTGG -10.9000390385702 -6.72581742961802 pDCs pDCs
sc_R6.NPC.Exp1_TTGCCTGCATATACCG-1 3.01955000409333 6.96991516391836 cDC1 Monocytes/Macrophages/cDCs
sc_R3.NPC.Exp1_CAAGATCGTTCCACGG -3.46349390497955 -6.20616697032847 Macrophages Monocytes/Macrophages/cDCs
sc_R7.NPC.Exp1_TGAGGGATCCCGAGAC-1 8.3886920596048 -2.4240985985557 TRM cells T cells/ILCs
sc_H2.NPC.Exp1_TTATGCTAGTGGAGTC -0.341905794055783 -0.15073646862902 cDC2 Monocytes/Macrophages/cDCs
sc_R5.NPC.Exp1_TCTATACAGAGTGTTA-1 -8.59599050036224 2.46840168277822 Kupffer cells Monocytes/Macrophages/cDCs
sc_H3.NPC.Exp1_CAGCGACCACTATCTT -9.06599839678558 5.44569612781606 Kupffer cells Monocytes/Macrophages/cDCs
sc_E6.HEP.Exp1_AGAGCCCTCCATTGGA-1 -3.85174354067596 1.33503605167471 Kupffer cells Monocytes/Macrophages/cDCs
sc_H3.NPC.Exp1_CTGGTCTGTATAATGG -8.09087499132904 3.10047603885732 Kupffer cells Monocytes/Macrophages/cDCs
sc_R1.NPC.Exp1_CGGCTAGTCTACGAGT 10.6033264780923 -4.2189760084907 CD8 ab-T cells 1 T cells/ILCs
sc_E2.NPC.Exp1_TTGTAGGGTGGTGTAG -0.0639624213293429 1.38285292427145 cDC2 Monocytes/Macrophages/cDCs
sc_E6.NPC.Exp1_TCTAACTAGCGACTTT-1 -1.07968994131836 -1.86571084220805 cDC2 Monocytes/Macrophages/cDCs
sc_E7.NPC.Exp1_TTGTGTTAGTCGGCAA-1 10.9979426051065 -5.16603873927988 NK cells 1 T cells/ILCs
sc_R5.NPC.Exp1_TCATTGTAGCTCGAAG-1 9.27344385632721 -0.762893589929717 TRM cells T cells/ILCs
sc_E7.NPC.Exp1_ATTCATCTCCCTTGGT-1 -6.55114730349334 5.00183082859121 Kupffer cells (SUCNR1+) Monocytes/Macrophages/cDCs
sc_R2.NPC.Exp1_CACAGGCAGCACAGGT -5.84356959811004 -0.425821157888549 Monocytes (TREM2+ CD9+) Monocytes/Macrophages/cDCs
sc_R2.NPC.Exp1_CGAATGTAGCGTAGTG -5.62085183611664 -4.5583793993751 Macrophages (HES4+) Monocytes/Macrophages/cDCs
sc_E5.NPC.Exp1_CTGAGGCCAGCTATAC-1 -8.87496598711761 4.45874954502187 Kupffer cells Monocytes/Macrophages/cDCs
sc_R1.NPC.Exp1_GCGACCATCTACCTGC 10.6743055964395 -4.5416021223823 CD8 ab-T cells 1 T cells/ILCs
sc_H3.NPC.Exp1_TTGAACGTCATGTGGT -8.31951554766449 2.90796519558035 Kupffer cells Monocytes/Macrophages/cDCs
sc_E5.NPC.Exp1_ATTGTTCCAAAGGGTC-1 -1.11828680983337 1.49952770511709 cDC2 Monocytes/Macrophages/cDCs
sc_E5.NPC.Exp1_GTAACACGTTTACGTG-1 3.62361732968537 11.6983239773949 IgG+ Plasma cells IgG+ Plasma cells
sc_R5.NPC.Exp1_CATTCTAGTACTTGTG-1 -9.36691220751556 2.88018394748769 Kupffer cells Monocytes/Macrophages/cDCs
sc_R5.NPC.Exp1_TGCACGGTCTACCAGA-1 -11.1449950551108 -7.25332378108897 pDCs pDCs
sc_E2.NPC.Exp1_ATCATGGGTTCTGTTT -8.74002011767181 5.73805118839346 Kupffer cells Monocytes/Macrophages/cDCs
sc_R5.NPC.Exp1_ACGGTCGCATCATCTT-1 -3.76170714846405 1.43193436901174 Monocytes (IGSF21+ GPR34+) Monocytes/Macrophages/cDCs
sc_R1.NPC.Exp1_GTATCTTAGTGGGCTA -6.80662520876678 1.98100401203237 Kupffer cells Monocytes/Macrophages/cDCs
sc_R5.NPC.Exp1_TCAAGCACAGGTCCGT-1 8.07170406827179 -5.00096248348154 Infiltrating NK cells T cells/ILCs
sc_R6.NPC.Exp1_CGAGGAAGTGTGCTTA-1 10.3919817591592 0.84445298950277 MAIT cells 2 T cells/ILCs
sc_E2.NPC.Exp1_GGTATTGGTAGCGATG -9.37916406145843 3.66180683414541 Kupffer cells Monocytes/Macrophages/cDCs
sc_E7.NPC.Exp1_CGGAATTCAATGCAGG-1 -4.08689721575531 -5.20168803890147 Macrophages Monocytes/Macrophages/cDCs
sc_R7.NPC.Exp1_GTAGAAACAACGATCT-1 9.63319460400788 -5.0798056002418 NK cells 3 T cells/ILCs
sc_E1.NPC.Exp1_CATGGCGTCGGAAATA -0.334769687564694 -4.72456191738047 Macrophages (HES4+) Monocytes/Macrophages/cDCs
sc_H1.NPC.Exp1_CATGACACAGCGTTCG -2.57929762354645 -0.361906337336677 cDC2 Monocytes/Macrophages/cDCs
sc_R2.NPC.Exp1_TTTCCTCCAGTATGCT 4.72149149426667 3.46069170276724 Dividing T/NK cells Dividing T/NK cells
sc_R3.NPC.Exp1_ATCCACCGTCCAACTA -1.25896867266449 -4.98909352977671 Macrophages (HES4+) Monocytes/Macrophages/cDCs
sc_E6.NPC.Exp1_CCCGGAATCCGTGACG-1 -0.617330989749753 -1.9066220398704 cDC2 Monocytes/Macrophages/cDCs
sc_H3.NPC.Exp1_GAAACTCAGAAACCAT -8.82308419695648 4.00986458103262 Kupffer cells Monocytes/Macrophages/cDCs
sc_R1.NPC.Exp1_GCATGCGTCCATGAGT -5.35382064333709 0.508997333451135 Monocytes (TREM2+ CD9+) Monocytes/Macrophages/cDCs
sc_E5.NPC.Exp1_ATCTCTAAGCACTCCG-1 9.58756033429352 -0.576681098685639 TRM cells T cells/ILCs
sc_R1.HEP.Exp1_GGCGTGTCAAACGCGA 4.26710120686737 3.7006709698876 Dividing T/NK cells Dividing T/NK cells
sc_R2.NPC.Exp1_AGCATACCAGCCAATT -6.09246381274017 -0.139555352524894 Monocytes (TREM2+ CD9+) Monocytes/Macrophages/cDCs
sc_E1.NPC.Exp1_CAGCATACACCTCGGA 5.60809246548859 12.4123799924096 IgA+ Plasma cells IgA+ Plasma cells
sc_R1.NPC.Exp1_ACTTACTTCCTTGCCA 11.812050500004 -5.52923845012583 CD8 ab-T cells (stress) T cells/ILCs
sc_E7.NPC.Exp1_TGCAGGCCAAGCGGAT-1 -2.25856359949859 -1.01000474651255 cDC2 Monocytes/Macrophages/cDCs
sc_R5.NPC.Exp1_GTGTAACGTTGGGAAC-1 -3.63933022967132 1.25110293666921 Monocytes (IGSF21+ GPR34+) Monocytes/Macrophages/cDCs
sc_R3.NPC.Exp1_CGCCAAGTCGCATGAT 0.236220904676593 -0.60230401788749 cDC2 Monocytes/Macrophages/cDCs
sc_R6.NPC.Exp1_CATGCAAGTCGGCACT-1 10.4077440882608 1.51283956806265 CD8 ab-T cells 2 T cells/ILCs
sc_R5.NPC.Exp1_TCTTAGTTCTCACCCA-1 -9.66803105822357 3.80383659641348 Kupffer cells Monocytes/Macrophages/cDCs
sc_E6.NPC.Exp1_GGTCACGAGACCATTC-1 -0.00235607376846036 -2.84269665439524 activated DCs Monocytes/Macrophages/cDCs
sc_R7.NPC.Exp1_TCAAGTGTCCTTATCA-1 9.3784586573526 7.79231430332266 B cells B cells
sc_R7.NPC.Exp1_GATGTTGTCTTTCAGT-1 7.90662781247345 -2.45631598194041 MAIT cells 2 T cells/ILCs
sc_E1.NPC.Exp1_ACTTACTCAGTCCTTC -3.68587096682342 -5.14151548107065 Macrophages Monocytes/Macrophages/cDCs
sc_E1.NPC.Exp1_CCAGCGATCTATCCCG -1.25670023909363 -4.1748344775001 Macrophages (HES4+) Monocytes/Macrophages/cDCs
sc_R1.NPC.Exp1_CTTACCGGTTCCACGG -6.86087974062713 1.7416911248406 Kupffer cells Monocytes/Macrophages/cDCs
sc_H1.NPC.Exp1_ATCATGGGTTACGCGC -7.61411889544281 5.28789783756338 Kupffer cells Monocytes/Macrophages/cDCs
sc_R7.NPC.Exp1_ACCGTTCAGGCCCGTT-1 12.3618361140176 -6.40101884563364 NK cells 1 T cells/ILCs
sc_E6.NPC.Exp1_CTGTAGAGTATGACAA-1 -4.01030000201019 -6.30126308162607 Macrophages Monocytes/Macrophages/cDCs
sc_E1.NPC.Exp1_CCACCTACAGTATGCT -10.9156907414511 -6.65089200694956 pDCs pDCs
sc_E2.NPC.Exp1_CATCGGGAGTCCTCCT -8.79164727679046 5.80561472217642 Kupffer cells Monocytes/Macrophages/cDCs
sc_R5.NPC.Exp1_GGGATCCCAGTGCGCT-1 5.81765142926422 12.6056068066796 IgA+ Plasma cells IgA+ Plasma cells
sc_R3.NPC.Exp1_GAGTCCGGTGCACCAC 12.508601822941 -0.886751162604468 MAIT cells 1 T cells/ILCs
sc_R6.NPC.Exp1_GTTAGTGTCTTTGCAT-1 9.07386747845856 -7.59642242153086 NK cells 1 T cells/ILCs
sc_R6.NPC.Exp1_CGGGACTCATTGAAGA-1 -4.99000485888275 -0.929711240128653 Monocytes (TREM2+ CD9+) Monocytes/Macrophages/cDCs
sc_E6.NPC.Exp1_GGTGGCTTCGGTAGAG-1 -0.61637660017761 -4.49048398693003 Macrophages (HES4+) Monocytes/Macrophages/cDCs
sc_E6.NPC.Exp1_CCTAACCAGCTAAGTA-1 -0.748466215045774 -1.86186646182932 cDC2 Monocytes/Macrophages/cDCs
sc_R5.NPC.Exp1_CATTGAGCATAATCCG-1 -3.94035943499359 1.23619033138357 Monocytes (IGSF21+ GPR34+) Monocytes/Macrophages/cDCs
sc_E6.NPC.Exp1_GCTTCACGTCACTGAT-1 -2.83122023096832 3.57769085208975 Hepatocyte-Monocyte interaction Non annotated cells
sc_R6.NPC.Exp1_AGGCCACAGTAGAGTT-1 8.18939081677643 -0.877360093192237 ab-T cells (stress) Non annotated cells
sc_R5.NPC.Exp1_GTGTTCCGTGATAGTA-1 -3.63012298098358 -0.320748972491401 Monocytes (secretory) Monocytes/Macrophages/cDCs
sc_E2.NPC.Exp1_CCGGGATGTCTGATCA -9.9792540883139 4.77050377170645 Kupffer cells Monocytes/Macrophages/cDCs
sc_H3.NPC.Exp1_CAGCATAAGTGCCATT 0.229589530317462 1.57531882564626 cDC2 Monocytes/Macrophages/cDCs
sc_R5.NPC.Exp1_AATGACCTCACCTGTC-1 8.59176794537751 -5.51576398570933 Infiltrating NK cells T cells/ILCs
sc_R6.NPC.Exp1_CTGCATCCACGCCAGT-1 9.63104883679596 -6.33285497386851 NK cells 3 T cells/ILCs
sc_E3.NPC.Exp1_CAGCTGGCACCTATCC 7.4136959696695 0.304803502961022 CD8 ab-T cells (stress) T cells/ILCs
sc_E2.NPC.Exp1_AGGCCGTAGTCGTTTG 6.27926508435456 12.6481254224022 IgA+ Plasma cells IgA+ Plasma cells
sc_R7.NPC.Exp1_TACCTCGAGGCTATCT-1 -0.589901051433408 -0.0299138303557805 cDC2 Monocytes/Macrophages/cDCs
sc_E1.NPC.Exp1_TTTGGTTAGTCTCCTC 0.501125254718936 -0.695585983590262 cDC2 Monocytes/Macrophages/cDCs
sc_H1.NPC.Exp1_GGCGACTCACCAACCG -2.06824739924225 -1.34985809286036 cDC2 Monocytes/Macrophages/cDCs
sc_R1.NPC.Exp1_ATTCTACCATTCGACA 11.8152338648721 -5.86864112575449 NK cells 2 T cells/ILCs
sc_R7.NPC.Exp1_AAGACTCTCCTTTAGT-1 -2.84821780672821 -6.09621976573862 Macrophages Monocytes/Macrophages/cDCs
sc_E2.HEP.Exp1_CACACTCGTGGCTCCA -5.08416207781585 -4.20038722713389 Monocytes (IGSF21+ GPR34+) Monocytes/Macrophages/cDCs
sc_R6.NPC.Exp1_CATAGACAGTTTCTTC-1 -2.70744546404632 -0.614762917877214 cDC2 Monocytes/Macrophages/cDCs
sc_E6.NPC.Exp1_CGAGAAGGTGCTGTCG-1 -12.4240258549765 -6.64756320674814 pDCs pDCs
sc_E7.NPC.Exp1_TTGGTTTAGCGAGGAG-1 3.41759697446076 3.99811340610586 Dividing cDCs Dividing cDCs
sc_E3.NPC.Exp1_CCACTACAGGTACTCT 7.380295434086 0.704904568596704 MAIT cells 1 T cells/ILCs
sc_E6.NPC.Exp1_TCATCATCAACGACAG-1 -2.64290150156769 -4.02929900844492 cDC2 Monocytes/Macrophages/cDCs
sc_H3.NPC.Exp1_GCATGTATCTTGCATT -9.3364375447348 3.9053542737206 Kupffer cells Monocytes/Macrophages/cDCs
sc_R3.NPC.Exp1_ATCTACTAGGAGTAGA 13.1922575617715 -0.744326474861281 MAIT cells 2 T cells/ILCs
sc_E2.NPC.Exp1_GATCTAGCATGCTGGC -7.79709084978851 3.17838026325308 Kupffer cells Monocytes/Macrophages/cDCs
sc_E1.NPC.Exp1_GGCCGATCACATTAGC -8.24001439562591 3.24821020404897 Kupffer cells (SUCNR1+) Monocytes/Macrophages/cDCs
sc_E6.NPC.Exp1_TAGACCAAGACTCGAG-1 -5.07412227144989 -0.429829793767112 Monocytes (TREM2+ CD9+) Monocytes/Macrophages/cDCs
sc_H3.NPC.Exp1_CGGACACCACCGAAAG 1.00713253864495 1.27887715141378 cDC2 Monocytes/Macrophages/cDCs
sc_E7.NPC.Exp1_ATCGATGCACACTTAG-1 11.8745857859537 -1.39244430025019 MAIT cells 2 T cells/ILCs
sc_H1.EKS.Exp1_GCATGCGGTCGGCTCA -1.36236747256073 -0.639253741846459 cDC2 Monocytes/Macrophages/cDCs
sc_E1.NPC.Exp1_CGCTTCATCCATGCTC -0.328633150966489 -4.77741073329844 Macrophages (HES4+) Monocytes/Macrophages/cDCs
sc_E1.NPC.Exp1_TTCTTAGCAACTGCTA -3.87664493075165 -1.24743019302286 Monocytes (TREM2+ CD9+) Monocytes/Macrophages/cDCs
sc_E6.NPC.Exp1_GACTGATCAGCTACAT-1 -0.853203020007932 -2.01230834682383 cDC2 Monocytes/Macrophages/cDCs
sc_R2.NPC.Exp1_CCTAAAGCATGCCTAA -7.21743281832489 2.51647473613821 Monocytes (TREM2+ CD9+) Monocytes/Macrophages/cDCs
sc_R6.NPC.Exp1_GGTGATTCAGTAACCT-1 -2.11294563761505 -3.81757019718088 Macrophages (HES4+) Monocytes/Macrophages/cDCs
sc_E6.NPC.Exp1_TACCTGCAGCTCGCAC-1 -0.264343938739621 -1.65693198402323 cDC2 Monocytes/Macrophages/cDCs
sc_E2.NPC.Exp1_ATTTCTGCACATGGGA -1.49890907755645 1.91996384899221 Monocytes (IGSF21+ GPR34+) Monocytes/Macrophages/cDCs
sc_R1.NPC.Exp1_TGAAAGATCCGTAGGC -1.36209043017181 -5.22136806209482 Macrophages (HES4+) Monocytes/Macrophages/cDCs
sc_R6.NPC.Exp1_TACGCTCGTAGACTGG-1 8.61713091382233 -6.8150088663856 gd-T cells T cells/ILCs
sc_E6.NPC.Exp1_AGGAGGTTCGCAGAGA-1 -6.04067405215057 0.997838747902734 Monocytes (TREM2+ CD9+) Monocytes/Macrophages/cDCs
sc_R2.NPC.Exp1_TCGTACCAGTAGGTGC -6.2311604832724 1.09389377872549 Monocytes (TREM2+ CD9+) Monocytes/Macrophages/cDCs
sc_H1.EKS.Exp1_TTCGAAGTCTGCAGTA -1.43533380976471 -5.21140168865122 Macrophages (HES4+) Monocytes/Macrophages/cDCs
sc_R5.NPC.Exp1_TTGTTCAAGTAGCCAG-1 -4.46894582262787 -0.539586554066318 Monocytes (TREM2+ CD9+) Monocytes/Macrophages/cDCs
sc_E6.NPC.Exp1_CCGATGGTCTTTCCGG-1 -12.1076386784628 -6.90941833217539 pDCs pDCs
sc_E3.NPC.Exp1_CTCGAGGTCGCCTGTT -7.85872777453216 1.61296726505361 Kupffer cells (SUCNR1+) Monocytes/Macrophages/cDCs
sc_E5.NPC.Exp1_TTGACCCTCTTAGGAC-1 -7.38541110506805 6.3078954343041 Kupffer cells Monocytes/Macrophages/cDCs
sc_R5.NPC.Exp1_TTTACTGCAAGTCATC-1 -3.56629785052093 0.765671265526635 Monocytes (IGSF21+ GPR34+) Monocytes/Macrophages/cDCs
sc_R7.NPC.Exp1_CCGGACAGTCTAGATC-1 -4.68660815707 -0.935009288386481 Monocytes (TREM2+ CD9+) Monocytes/Macrophages/cDCs
sc_R1.NPC.Exp1_GGACAGATCTGGTTCC -3.09829028597625 -7.08705257137217 Macrophages Monocytes/Macrophages/cDCs
sc_R5.NPC.Exp1_CGGTCAGAGTCTTCGA-1 -4.92894156924041 1.90303469936453 Monocytes (IGSF21+ GPR34+) Monocytes/Macrophages/cDCs
sc_H3.NPC.Exp1_GTTTCTATCTGCCCTA 0.365799837796367 1.13539971153341 Macrophages (HES4+) Monocytes/Macrophages/cDCs
sc_R7.NPC.Exp1_TGGGATTCATTCACAG-1 -5.66473849764618 3.14348579685293 Kupffer cells Monocytes/Macrophages/cDCs
sc_R6.NPC.Exp1_TCAGGGCCATTCCTAT-1 -2.62683042040619 -0.354676487640517 cDC2 Monocytes/Macrophages/cDCs
sc_R7.NPC.Exp1_TTCCACGGTGCAATAA-1 7.92881933697907 -2.43658493717112 CD8 ab-T cells (stress) T cells/ILCs
sc_R2.NPC.Exp1_CAGTCCTCACGGATAG -4.11178763857635 -2.90117977817454 cDC2 Monocytes/Macrophages/cDCs
sc_R2.NPC.Exp1_CGCGGTACATCACGTA 9.94148317822663 -0.959579842881339 MAIT cells 1 T cells/ILCs
sc_R2.NPC.Exp1_CGATTGATCCGGCACA 5.64484421261994 12.9642999295434 IgA+ Plasma cells IgA+ Plasma cells
sc_H1.EKS.Exp1_TCGGTAAGTCTCCCTA 6.02837769040314 12.1986987714013 IgA+ Plasma cells IgA+ Plasma cells
sc_R2.NPC.Exp1_TGAAAGATCGAGAACG -4.25871594897064 1.88355590145193 Monocytes (IGSF21+ GPR34+) Monocytes/Macrophages/cDCs
sc_R7.NPC.Exp1_TTCTGTATCACCCATC-1 7.86120764264313 -4.75051997859873 Infiltrating NK cells T cells/ILCs
sc_H1.NPC.Exp1_GCTCTGTTCGTCGTTC 9.98952070721833 -0.426283973054069 Naive CD4+ T cells T cells/ILCs
sc_H1.NPC.Exp1_CCTCAGTGTATAGTAG -3.74517854204925 -0.788352596358436 Monocytes (secretory) Monocytes/Macrophages/cDCs
sc_E7.NPC.Exp1_CCTAACCAGTGCAACG-1 5.63320271023957 11.7765777234276 IgA+ Plasma cells IgA+ Plasma cells
sc_R6.NPC.Exp1_CATGCTCCAACTTGGT-1 -2.02646263590606 -1.09771661718287 cDC2 Monocytes/Macrophages/cDCs
sc_E6.NPC.Exp1_TCGTCCAAGAGCAGAA-1 -5.94061311236175 4.88326574604116 Kupffer cells (SUCNR1+) Monocytes/Macrophages/cDCs
sc_H3.NPC.Exp1_CTGATAGCATGAAGTA 0.0471132780000333 0.979891074105126 cDC2 Monocytes/Macrophages/cDCs
sc_R7.NPC.Exp1_GTAGCTAGTGTGTACT-1 8.13008944043366 -0.477271462575572 MAIT cells 2 T cells/ILCs
sc_H3.NPC.Exp1_CTCGTACTCGGCTTGG 6.16363445767609 12.3362071637353 IgA+ Plasma cells IgA+ Plasma cells
sc_E5.NPC.Exp1_GAAGCCCTCGAACGCC-1 -8.25688107958587 5.29318023960195 Kupffer cells Monocytes/Macrophages/cDCs
sc_H2.NPC.Exp1_TAGTTGGGTACCTACA 10.5917545939371 -0.684574904636519 TRM cells T cells/ILCs
sc_R2.NPC.Exp1_CTCTACGCAGACAAAT -5.47386868944916 -3.81652902324595 Macrophages (HES4+) Monocytes/Macrophages/cDCs
sc_E1.NPC.Exp1_CGCGTTTTCGGATGTT -2.99160393229278 -3.72720431049265 Macrophages (HES4+) Monocytes/Macrophages/cDCs
sc_E2.NPC.Exp1_TCGCGTTGTAGAGCTG -1.47383900633606 2.75392247478567 Monocytes (IGSF21+ GPR34+) Monocytes/Macrophages/cDCs
sc_E2.NPC.Exp1_GGAGCAAAGACACTAA -0.514946064861142 2.09179593364797 Monocytes (IGSF21+ GPR34+) Monocytes/Macrophages/cDCs
sc_E2.NPC.Exp1_AACCATGTCTGACCTC -5.89095910540374 -3.96627997119822 Macrophages (HES4+) Monocytes/Macrophages/cDCs
sc_R7.NPC.Exp1_TCAGCCTTCAAGCCTA-1 -5.31582387438568 3.20274068157278 Kupffer cells (SUCNR1+) Monocytes/Macrophages/cDCs
sc_E5.NPC.Exp1_GCGGATCGTACTCCGG-1 11.3539358759805 -3.94388745983042 Dividing T/NK cells Dividing T/NK cells
sc_R2.NPC.Exp1_ACGGGCTCATATACGC -9.674072585018 5.33712984363638 Kupffer cells Monocytes/Macrophages/cDCs
sc_E3.NPC.Exp1_TCATTTGGTTCCAACA 4.93581072339264 3.41313959400259 Dividing T/NK cells Dividing T/NK cells
sc_E1.NPC.Exp1_TTTGCGCGTGCCTGTG -8.28151544085296 3.36822916309438 Kupffer cells (SUCNR1+) Monocytes/Macrophages/cDCs
sc_R7.NPC.Exp1_TCCCACATCAACCGAT-1 7.78228012570587 -0.629725294903892 CD8 ab-T cells (stress) T cells/ILCs
sc_R7.NPC.Exp1_TGGTAGTCATACCATG-1 12.0231186533853 -6.4223291750709 NK cells 1 T cells/ILCs
sc_R6.NPC.Exp1_TCTACCGTCCTTTAGT-1 10.3184754038736 0.897920859261376 TRM cells T cells/ILCs
sc_R3.NPC.Exp1_CCCTCCTAGACATAAC -3.48373945704254 -6.11202882488169 Macrophages Monocytes/Macrophages/cDCs
sc_E5.NPC.Exp1_GTTGCGGCAAAGAACT-1 -1.02756234160217 0.344240856572015 cDC2 Monocytes/Macrophages/cDCs
sc_R7.NPC.Exp1_CATGCAAAGTACAACA-1 7.57299486645905 -2.29515908916392 NK cells 1 T cells/ILCs
sc_R5.NPC.Exp1_GATTGGTTCGGTCACG-1 -1.0317021226004 -5.6330807085792 Macrophages (HES4+) Monocytes/Macrophages/cDCs
sc_R1.NPC.Exp1_ATTGGTGCAGTATGCT 8.78199068555084 -2.06147693355479 TRM cells T cells/ILCs
sc_R1.NPC.Exp1_GCCAAATTCCACGCAG -3.28983553400787 0.00127513448796945 cDC2 Monocytes/Macrophages/cDCs
sc_R3.NPC.Exp1_CAACTAGTCGCCTGAG -2.50624831667694 -5.19553922374644 Macrophages Monocytes/Macrophages/cDCs
sc_E1.NPC.Exp1_TGAGAGGGTCTTCTCG -0.454986653240048 -0.549663304136174 cDC2 Monocytes/Macrophages/cDCs
sc_R7.NPC.Exp1_TTACTGTTCGGCATCG-1 12.5572086954996 -6.7411539431373 NK cells 1 T cells/ILCs
sc_R3.NPC.Exp1_TATCTCAAGTCCGGTC 11.8551975871011 -1.90396772582926 CD8 ab-T cells 1 T cells/ILCs
sc_R3.NPC.Exp1_TCATTTGGTACTCTCC -3.40661009302887 -5.64837096889414 Macrophages Monocytes/Macrophages/cDCs
sc_R5.HEP.Exp1_GTAGAGGTCTCCTGTG-1 4.29884926327912 3.9059293393334 Dividing cDCs Dividing cDCs
sc_E2.NPC.Exp1_GGACATTCATCTATGG -2.73039277544769 2.17309190075002 Monocytes (IGSF21+ GPR34+) Monocytes/Macrophages/cDCs
sc_R3.NPC.Exp1_TCAGATGAGCTAACTC -4.4462312077597 -1.5941676970283 Monocytes (TREM2+ CD9+) Monocytes/Macrophages/cDCs
sc_E3.NPC.Exp1_GCATACAGTACACCGC 10.5468556071207 -5.40846894939341 CD8 ab-T cells 1 T cells/ILCs
sc_R6.NPC.Exp1_ATTCACTGTCCACAGC-1 10.2595993662759 0.773839962883813 CD8 ab-T cells (stress) T cells/ILCs
sc_E6.NPC.Exp1_TCAGGGCCAGCTGTTA-1 -2.38122948160919 -4.07260059078135 Macrophages (HES4+) Monocytes/Macrophages/cDCs
sc_R2.NPC.Exp1_CAGAATCGTGTTTGGT 0.527339612184441 1.66181994716726 cDC2 Monocytes/Macrophages/cDCs
sc_H2.NPC.Exp1_CTAGCCTCATGGTAGG -1.79425915232452 -1.13614009578623 cDC2 Monocytes/Macrophages/cDCs
sc_R5.NPC.Exp1_CAGCCAGAGGATTTAG-1 12.3324448252603 -3.96101640422739 NK cells 1 T cells/ILCs
sc_E2.NPC.Exp1_GAGGTGAAGATTACCC -9.54657968035492 4.98363853733145 Kupffer cells Monocytes/Macrophages/cDCs
sc_R5.NPC.Exp1_AATGGCTAGTCGAAGC-1 -8.92175038805755 3.42221761982046 Kupffer cells Monocytes/Macrophages/cDCs
sc_R7.NPC.Exp1_AAGCATCGTATACGGG-1 10.4245363856241 -4.33535526950754 NK cells 1 T cells/ILCs
sc_R5.NPC.Exp1_TAGCACACACAGTCGC-1 -9.57483609667572 4.72657514850698 Kupffer cells Monocytes/Macrophages/cDCs
sc_E7.NPC.Exp1_CAGATTGGTGTTAACC-1 7.05448881634918 -2.67962812145151 ab-T cells (stress) Non annotated cells
sc_R5.NPC.Exp1_GTTCTATTCGGCCCAA-1 -4.49460156908783 0.66176964084707 Monocytes (secretory) Monocytes/Macrophages/cDCs
sc_R7.NPC.Exp1_TTCCGTGCATCTTCGC-1 8.3335425043985 -0.107641297177451 MAIT cells 1 T cells/ILCs
sc_H2.NPC.Exp1_TAGTTGGCAAGTTCTG -1.24541600695404 -1.66478644569315 cDC2 Monocytes/Macrophages/cDCs
sc_R6.NPC.Exp1_TCAGGTAAGCATTTCG-1 10.2683045054361 0.994165790482385 MAIT cells 2 T cells/ILCs
sc_E6.NPC.Exp1_GTGTTCCCAGAGACTG-1 -12.2662232731894 -6.76986764629282 pDCs pDCs
sc_E3.NPC.Exp1_TGTTCCGCATCGGTTA 6.98128048428742 0.398992848797662 MAIT cells 1 T cells/ILCs
sc_E7.NPC.Exp1_ACAAAGACAAATGCGG-1 11.2253681803629 -2.17344771583475 TRM cells T cells/ILCs
sc_H1.NPC.Exp1_TTTACTGGTTCTGGTA -1.85671576014312 0.648426425858361 cDC2 Monocytes/Macrophages/cDCs
sc_R5.NPC.Exp1_ATGTCTTAGAGGTTAT-1 -9.47704251757416 3.17764354984365 Kupffer cells Monocytes/Macrophages/cDCs
sc_E6.NPC.Exp1_CCTCACATCACTTGGA-1 -4.46040805331024 -0.642366505012887 Monocytes (TREM2+ CD9+) Monocytes/Macrophages/cDCs
sc_R6.NPC.Exp1_TTGAGTGCATGACACT-1 8.85326925763336 -7.63187812526621 NK cells 1 T cells/ILCs
sc_E3.NPC.Exp1_ACATACGCATACAGCT 8.24908463010041 -4.57655118663706 gd-T cells T cells/ILCs
sc_H1.NPC.Exp1_AGCGTATTCCACGTGG -4.0646770810202 1.02113188545309 Monocytes (IGSF21+ GPR34+) Monocytes/Macrophages/cDCs
sc_R6.NPC.Exp1_CTCCTTTCAACGATCT-1 9.95724836835114 -2.84687565524973 CD8 ab-T cells 1 T cells/ILCs
sc_E1.NPC.Exp1_ACACCAAAGTGCCATT -5.95289071551117 -0.135405855969565 Monocytes (TREM2+ CD9+) Monocytes/Macrophages/cDCs
sc_E7.NPC.Exp1_GGGTTTATCATCGCAA-1 -0.0145570253446933 -0.168917405203956 cDC2 Monocytes/Macrophages/cDCs
sc_H1.EKS.Exp1_TCTCTAATCCAACCAA -3.44918068400177 -0.468566792801993 cDC2 Monocytes/Macrophages/cDCs
sc_H1.EKS.Exp1_GGACAAGGTTTGACTG -1.74559148302826 -0.729169922665732 cDC2 Monocytes/Macrophages/cDCs
sc_R7.NPC.Exp1_TCCGTGTTCAGTCCGG-1 8.42515436658112 -2.82988928516306 CD8 ab-T cells 1 T cells/ILCs
sc_E2.NPC.Exp1_TCGCGTTGTGATGCCC -0.414530656249845 1.91008354465566 Monocytes (IGSF21+ GPR34+) Monocytes/Macrophages/cDCs
sc_E6.NPC.Exp1_CTGGTCTCACGGCGTT-1 -1.24691101065429 -1.28690789897837 cDC2 Monocytes/Macrophages/cDCs
sc_E3.NPC.Exp1_ACCGTAAAGGAGCGTT 9.62282816418854 8.29157329837881 B cells B cells
sc_H3.NPC.Exp1_TGAGCATCAGCCTTGG -7.46010859957489 5.61004616062246 Kupffer cells Monocytes/Macrophages/cDCs
sc_E3.NPC.Exp1_CCGGGATAGGTAGCCA 7.68688742169586 0.685155165596826 MAIT cells 1 T cells/ILCs
sc_E6.NPC.Exp1_CCCGAAGGTCCACACG-1 -5.58719285479339 5.17693210880361 Kupffer cells (SUCNR1+) Monocytes/Macrophages/cDCs
sc_R1.NPC.Exp1_CATATGGGTCACCCAG 11.5067268992349 -6.44563459117808 NK cells 1 T cells/ILCs
sc_E7.NPC.Exp1_TAATCTCTCCGCAACG-1 8.81002108105866 -4.22973011691965 gd-T cells T cells/ILCs
sc_E1.NPC.Exp1_GGGTTGCCACACCGCA -4.06123956194671 -5.10251115520396 Macrophages Monocytes/Macrophages/cDCs
sc_R7.NPC.Exp1_GCAACCGAGAATTTGG-1 5.51698509701935 12.8757379178246 IgA+ Plasma cells IgA+ Plasma cells
sc_R2.NPC.Exp1_CAGCAGCAGCCCAGCT 6.14055935391632 12.4844167355736 IgA+ Plasma cells IgA+ Plasma cells
sc_E5.NPC.Exp1_CATTGCCGTCCTGTCT-1 -4.84588988772186 -4.59119104106821 cDC2 Monocytes/Macrophages/cDCs
sc_E3.NPC.Exp1_CATTATCAGTTCCACA 10.6452871943399 -6.07162975032725 NK cells 1 T cells/ILCs
sc_E2.NPC.Exp1_TTAACTCCACGCATCG -1.21262832632812 2.58858395855032 Monocytes (IGSF21+ GPR34+) Monocytes/Macrophages/cDCs
sc_E3.NPC.Exp1_TAGTTGGTCACGAAGG 7.34037987240998 -5.32167075832285 Infiltrating NK cells T cells/ILCs
sc_E3.NPC.Exp1_GGAAAGCTCAGAGGTG 7.50992027768341 0.881966603203637 MAIT cells 1 T cells/ILCs
sc_R1.NPC.Exp1_TCTGAGATCGCAAACT 11.8535038615152 -5.87573550899424 NK cells 2 T cells/ILCs
sc_E2.NPC.Exp1_AGTGGGAAGGCACATG 1.00201357254235 1.71847225467764 cDC2 Monocytes/Macrophages/cDCs
sc_E7.NPC.Exp1_GACCAATTCAGCTCTC-1 -2.55738290301117 -1.58010022600092 cDC2 Monocytes/Macrophages/cDCs
sc_E3.NPC.Exp1_TCAGATGGTAGGCTGA 12.0502497340128 -7.36284373958506 NK cells 2 T cells/ILCs
sc_E6.NPC.Exp1_TTACTGTAGCGGGTTA-1 -6.30745395174774 3.51847339908682 Monocytes (TREM2+ CD9+) Monocytes/Macrophages/cDCs
sc_E1.NPC.Exp1_AGCAGCCGTCAGGACA -3.75462563982757 -6.85130284984507 Macrophages Monocytes/Macrophages/cDCs
sc_E2.NPC.Exp1_TCGCGTTAGGATCGCA -5.34196456423553 -3.65440939624705 Macrophages (HES4+) Monocytes/Macrophages/cDCs
sc_H3.NPC.Exp1_GTAACGTGTTTCGCTC 3.72221652516571 11.9091956738671 IgG+ Plasma cells IgG+ Plasma cells
sc_E1.NPC.Exp1_ACCAGTAAGCTACCTA -1.15493114939483 -4.29334233959116 Macrophages (HES4+) Monocytes/Macrophages/cDCs
sc_R7.NPC.Exp1_AAGGAATCACCAATTG-1 -2.77730329981598 -6.25721238811411 Macrophages Monocytes/Macrophages/cDCs
sc_E7.NPC.Exp1_TACTTACCAGAACATA-1 -3.36102255335602 -4.5654480334083 Macrophages Monocytes/Macrophages/cDCs
sc_R2.NPC.Exp1_CCCATACAGTGTACCT -9.6136067723349 5.78717113773428 Kupffer cells Monocytes/Macrophages/cDCs
sc_R2.NPC.Exp1_TCTTTCCGTAGTGAAT -6.49027951708587 3.67579771320425 Kupffer cells (SUCNR1+) Monocytes/Macrophages/cDCs
sc_E7.NPC.Exp1_TGCTCCACAGAAACCG-1 10.5786997462198 -3.16050194461741 CD8 ab-T cells 1 T cells/ILCs
sc_R7.NPC.Exp1_TCAAGCATCCTAGCTC-1 6.86208693036286 -5.44676707942881 Infiltrating NK cells T cells/ILCs
sc_R6.NPC.Exp1_AAGTACCAGCAGTAAT-1 2.99913469800202 7.04016615192495 cDC1 Monocytes/Macrophages/cDCs
sc_R1.NPC.Exp1_TCTATTGCATTAGCCA 7.44862190732209 -5.10998414714731 Infiltrating NK cells T cells/ILCs
sc_R5.NPC.Exp1_CCTCAACCAGGATCTT-1 -8.94475491991791 2.51002765934072 Kupffer cells Monocytes/Macrophages/cDCs
sc_R7.NPC.Exp1_CGGAATTAGGTTGACG-1 9.44236341962067 -3.74564956386484 NK cells 3 T cells/ILCs
sc_R1.NPC.Exp1_TATCAGGGTGCCTGGT -3.62905438891205 0.0686254624565669 Monocytes (IGSF21+ GPR34+) Monocytes/Macrophages/cDCs
sc_H3.NPC.Exp1_TGATTTCGTCTCTTAT -8.58852323046478 3.56568933765493 Kupffer cells Monocytes/Macrophages/cDCs
sc_R7.NPC.Exp1_AGGATAAAGAAACTCA-1 -5.40911801806244 0.321997833653314 Monocytes (TREM2+ CD9+) Monocytes/Macrophages/cDCs
sc_H2.NPC.Exp1_CGAGCACTCTTATCTG -6.70195611468109 3.45058132450185 Kupffer cells (SUCNR1+) Monocytes/Macrophages/cDCs
sc_E1.NPC.Exp1_ATCTGCCCATCATCCC -2.60476478091034 0.952054870529992 cDC2 Monocytes/Macrophages/cDCs
sc_E7.NPC.Exp1_TCGTGGGTCCTTGAAG-1 -0.301216325671994 -0.757993819908278 cDC2 Monocytes/Macrophages/cDCs
sc_H1.NPC.Exp1_TATGCCCAGAAACCTA 4.87641397961823 4.01411510746084 Dividing T/NK cells Dividing T/NK cells
sc_E3.NPC.Exp1_CCTTACGTCATCATTC 7.6306182528421 -4.87692140300669 Infiltrating NK cells T cells/ILCs
sc_E7.NPC.Exp1_AGACAGGCACGCTGTG-1 -3.37550242892059 0.42313004772268 cDC2 Monocytes/Macrophages/cDCs
sc_R5.NPC.Exp1_GGAGGATAGAGAGGTA-1 -3.23591788759979 -2.88989161212839 Monocytes (secretory) Monocytes/Macrophages/cDCs
sc_R7.NPC.Exp1_ATGGGTTTCGAGTCCG-1 7.98193232068268 -4.05254315097727 gd-T cells T cells/ILCs
sc_R7.NPC.Exp1_CATGCTCCAAGTCATC-1 4.67276827344147 4.37419821064077 Dividing T/NK cells Dividing T/NK cells
sc_H3.NPC.Exp1_GAAGCAGGTTCCGGCA -1.94830902567657 0.190792751713616 cDC2 Monocytes/Macrophages/cDCs
sc_H1.EKS.Exp1_CAGCGACGTATCTGCA 10.2460762644693 -1.95461116989054 MAIT cells 2 T cells/ILCs
sc_R2.NPC.Exp1_GGTGAAGGTCATACTG -4.50244267931732 -4.97299884517588 cDC2 Monocytes/Macrophages/cDCs
sc_R5.NPC.Exp1_GTCATCCTCTTTGCAT-1 7.70812765607086 -5.16190265376963 Infiltrating NK cells T cells/ILCs
sc_E6.NPC.Exp1_GCCCGAATCTCTATGT-1 -1.70702513209137 -1.530985998706 cDC2 Monocytes/Macrophages/cDCs
sc_E6.NPC.Exp1_CTCAAGACATTGACTG-1 -6.48348029604706 0.398302328987939 Monocytes (TREM2+ CD9+) Monocytes/Macrophages/cDCs
sc_R5.NPC.Exp1_TCATTACTCGCCGTGA-1 -8.35339005938324 1.94550277034841 Kupffer cells Monocytes/Macrophages/cDCs
sc_H1.NPC.Exp1_CTGAAGTGTTCAGGCC 6.00059954175202 12.6977717999657 IgA+ Plasma cells IgA+ Plasma cells
sc_R6.NPC.Exp1_GACGCTGAGAGCGACT-1 -0.786904535205686 -4.86353753765024 Macrophages (HES4+) Monocytes/Macrophages/cDCs
sc_E6.NPC.Exp1_TACCGGGAGTATAGAC-1 7.01585022458283 -2.47092746456065 cDC2 Monocytes/Macrophages/cDCs
sc_E7.NPC.Exp1_CGATGGCCAATGTCAC-1 -3.46374734392914 -4.37436746318735 Macrophages Monocytes/Macrophages/cDCs
sc_R6.NPC.Exp1_CTTCGGTTCATGCAGT-1 -4.52567656985077 1.35055209438406 Monocytes (IGSF21+ GPR34+) Monocytes/Macrophages/cDCs
sc_R2.NPC.Exp1_CCTATTAAGTGTACGG -8.30316766253265 4.67096544544302 Kupffer cells Monocytes/Macrophages/cDCs
sc_E6.NPC.Exp1_GAGTTACGTAGGTCAG-1 5.40097633847443 11.7143418912133 IgA+ Plasma cells IgA+ Plasma cells
sc_H3.NPC.Exp1_CGTGTCTGTGCGATAG -5.35389789095672 -4.43154238422312 Macrophages (HES4+) Monocytes/Macrophages/cDCs
sc_R5.NPC.Exp1_AGACCCGGTTCGGCCA-1 -9.33825429430755 2.68818475048147 Kupffer cells Monocytes/Macrophages/cDCs
sc_R5.NPC.Exp1_CTGCATCAGATTCGAA-1 9.51620356091706 -2.33560203273691 CD8 ab-T cells 1 T cells/ILCs
sc_R6.NPC.Exp1_CAAGACTCAAAGAACT-1 8.9109989787027 -7.9163362856666 NK cells 1 T cells/ILCs
sc_H3.NPC.Exp1_CCATTCGCAACACGCC -9.72721036425384 -7.63107274730601 pDCs pDCs
sc_E5.NPC.Exp1_TTTCATGAGAGTGGCT-1 0.0958892191335324 1.71929932872854 cDC2 Monocytes/Macrophages/cDCs
sc_R5.NPC.Exp1_TTCCTAATCGTTCTAT-1 -1.38101514330658 -0.849385338620322 Macrophages (HES4+) Monocytes/Macrophages/cDCs
sc_H3.NPC.Exp1_TAGAGCTTCAACACGT -8.53718884936126 3.83757759372793 Kupffer cells Monocytes/Macrophages/cDCs
sc_E5.NPC.Exp1_GACCCAGTCTAACGCA-1 -8.62778314104828 5.5275375966271 Kupffer cells Monocytes/Macrophages/cDCs
sc_R6.NPC.Exp1_TCGCACTTCACGGAGA-1 -2.65986307612213 -5.41002296169199 Macrophages Monocytes/Macrophages/cDCs
sc_R1.NPC.Exp1_ACGGAGAGTCTGATCA 7.85996166714875 -4.66249679286875 gd-T cells T cells/ILCs
sc_R5.NPC.Exp1_GGAATGGGTGCATACT-1 9.34755293378083 -0.61356544379987 TRM cells T cells/ILCs
sc_H1.EKS.Exp1_CACACCTCAGCTGCTG -7.68875630846771 3.02163721363149 Kupffer cells (SUCNR1+) Monocytes/Macrophages/cDCs
sc_E7.NPC.Exp1_ACATCGAGTCACAATC-1 -5.98032268038543 1.38258231918417 Monocytes (TREM2+ CD9+) Monocytes/Macrophages/cDCs
sc_R1.NPC.Exp1_ACCAGTATCACAGGCC -3.0045603131369 -1.19749807079233 cDC2 Monocytes/Macrophages/cDCs
sc_R6.NPC.Exp1_GTAGTACAGCTCGGCT-1 -2.93172486773285 -4.82391952236094 Macrophages Monocytes/Macrophages/cDCs
sc_R7.NPC.Exp1_AGCGCTGCAGGTGAGT-1 12.6252495432779 -6.61521552760996 NK cells 1 T cells/ILCs
sc_E1.NPC.Exp1_CTCAGAAAGGGTTTCT -2.02996905794891 -4.20426844318308 Macrophages (HES4+) Monocytes/Macrophages/cDCs
sc_R1.NPC.Exp1_GGACATTCAGCGATCC -3.51159032336029 0.123401236935479 Monocytes (IGSF21+ GPR34+) Monocytes/Macrophages/cDCs
sc_H1.EKS.Exp1_CCACGGAGTTCGTTGA 6.02522675046173 11.8413245801171 IgA+ Plasma cells IgA+ Plasma cells
sc_R2.NPC.Exp1_AGCCTAACAGGTCCAC -5.49858268252166 -4.34017537792124 Macrophages (HES4+) Monocytes/Macrophages/cDCs
sc_E5.NPC.Exp1_AAATGGAGTCACTACA-1 0.557022430984652 1.50337005893789 cDC2 Monocytes/Macrophages/cDCs
sc_R5.NPC.Exp1_GTGCGTGAGCCTCAGC-1 -3.29446061602386 1.211874020501 Monocytes (IGSF21+ GPR34+) Monocytes/Macrophages/cDCs
sc_R5.NPC.Exp1_ACGATGTAGGCATCGA-1 -1.14165695658478 -0.0689206000129156 cDC2 Monocytes/Macrophages/cDCs
sc_R7.NPC.Exp1_GTGTGATAGTTAACGA-1 8.22892776974884 -3.86893485744395 gd-T cells T cells/ILCs
sc_E6.NPC.Exp1_CCTAACCGTGAGTAGC-1 5.23762384900299 11.8432319287499 IgA+ Plasma cells IgA+ Plasma cells
sc_R7.NPC.Exp1_TGTAACGAGGTTGGTG-1 9.68974653729645 -3.43208144863047 CD8 ab-T cells 1 T cells/ILCs
sc_E2.NPC.Exp1_CCTATTAGTGATGTCT -8.46294339648041 6.17749620716177 Kupffer cells Monocytes/Macrophages/cDCs
sc_E6.NPC.Exp1_GACCGTGCAGTATGAA-1 -6.45961411944183 5.29940487186514 Kupffer cells (SUCNR1+) Monocytes/Macrophages/cDCs
sc_R2.NPC.Exp1_CTTAACTGTTGTTTGG -4.89830859652313 -3.60750364025034 Macrophages (HES4+) Monocytes/Macrophages/cDCs
sc_R7.NPC.Exp1_CGTCAAATCCTTACCG-1 7.08457438000885 -2.11389731128611 NK cells 1 T cells/ILCs
sc_R1.NPC.Exp1_CGAACATCACAAGTAA 11.3672367716715 -4.7072822924415 NK cells 1 T cells/ILCs
sc_R5.NPC.Exp1_ACTGTCCAGGTTCTTG-1 11.2669264460489 -3.50417994220652 CD8 ab-T cells 1 T cells/ILCs
sc_R3.NPC.Exp1_CGAGCACCAATCACAC 11.0326134348795 -5.57335351665415 NK cells 2 T cells/ILCs
sc_E6.NPC.Exp1_ATCACTTGTGTTCCAA-1 -0.945474944026792 -2.05156956870951 cDC2 Monocytes/Macrophages/cDCs
sc_E5.NPC.Exp1_GCCGTGAGTCTCAGAT-1 3.31017056950775 6.05722023288809 cDC1 Monocytes/Macrophages/cDCs
sc_H1.NPC.Exp1_AGCATACCACCATGTA 3.6693259859964 12.3653915051659 IgG+ Plasma cells IgG+ Plasma cells
sc_H3.NPC.Exp1_CAGGTGCTCTTGTACT -7.91648324480804 2.77436543743215 Kupffer cells Monocytes/Macrophages/cDCs
sc_R5.HEP.Exp1_ACGATCAAGCTCATAC-1 -6.26895364275726 0.107937944336755 Monocytes (TREM2+ CD9+) Monocytes/Macrophages/cDCs
sc_E3.NPC.Exp1_ACCTTTAAGCTAGTTC 12.0439736033365 -6.95867656429209 NK cells 2 T cells/ILCs
sc_E1.NPC.Exp1_AGTGTCATCCCTTGTG -6.90882953158172 3.47104097644888 Kupffer cells (SUCNR1+) Monocytes/Macrophages/cDCs
sc_R5.NPC.Exp1_TCCTCGACAGTATGAA-1 9.61200300702301 -2.41812847812571 CD8 ab-T cells 1 T cells/ILCs
sc_E2.NPC.Exp1_GGAGCAATCGCAAACT 3.55700770863739 11.7641809109887 IgG+ Plasma cells IgG+ Plasma cells
sc_H1.NPC.Exp1_CCTCAGTTCACAGGCC 10.0666262293741 -1.0626703675548 TRM cells T cells/ILCs
sc_E7.NPC.Exp1_GTTGTAGCACTAGTAC-1 -3.07546480646881 -6.374471890525 Macrophages Monocytes/Macrophages/cDCs
sc_R5.NPC.Exp1_TCGGGACTCAAACGAA-1 -4.39836820116791 1.74508763591848 Monocytes (IGSF21+ GPR34+) Monocytes/Macrophages/cDCs
sc_R6.NPC.Exp1_TTCGCTGCACAGTGTT-1 8.41472927579132 -7.091597306327 gd-T cells T cells/ILCs
sc_H2.NPC.Exp1_ACATGGTTCCAAACTG 3.44051400670258 12.3264434460839 IgG+ Plasma cells IgG+ Plasma cells
sc_H1.NPC.Exp1_ACGATGTCAGGTCTCG -4.32043536654266 1.46164108554922 Monocytes (IGSF21+ GPR34+) Monocytes/Macrophages/cDCs
sc_H3.NPC.Exp1_AGGGAGTCATCCCATC -8.52494939318451 5.7008626584252 Kupffer cells Monocytes/Macrophages/cDCs
sc_R7.NPC.Exp1_CTTTCAACAAGTCCAT-1 7.81455914029328 -0.854133385018485 CD8 ab-T cells 2 T cells/ILCs
sc_E6.NPC.Exp1_GTGACGCCAAGTGGAC-1 2.54219738492218 6.92478586475454 cDC1 Monocytes/Macrophages/cDCs
sc_R7.NPC.Exp1_AGGATCTTCAACGAGG-1 9.21277014264313 -4.03919767101206 NK cells 1 T cells/ILCs
sc_E7.NPC.Exp1_GAGTGAGCAGGATCTT-1 8.52413908490387 -5.36235879619517 Infiltrating NK cells T cells/ILCs
sc_R5.NPC.Exp1_GTGCAGCTCCATCCGT-1 -9.43761189928802 3.02733851711355 Kupffer cells Monocytes/Macrophages/cDCs
sc_E2.NPC.Exp1_CCGGGATCAAGGTTTC -7.93818505755218 4.83214212696157 Kupffer cells Monocytes/Macrophages/cDCs
sc_R2.NPC.Exp1_CTCGTCAGTGAGCGAT -2.88519390574249 2.08935428897939 Monocytes (IGSF21+ GPR34+) Monocytes/Macrophages/cDCs
sc_R6.NPC.Exp1_AGGATCTGTCACGCTG-1 11.3008114481851 0.744110834999902 CD8 ab-T cells 1 T cells/ILCs
sc_E6.NPC.Exp1_TGCAGTAAGATAACAC-1 -6.06759723177704 -0.18260656555094 Monocytes (TREM2+ CD9+) Monocytes/Macrophages/cDCs
sc_R7.NPC.Exp1_TTCGATTCATCCCACT-1 3.20472446927277 6.60501505176626 cDC1 Monocytes/Macrophages/cDCs
sc_H3.NPC.Exp1_ATCCGAACAAGGACTG -8.4153064107016 4.35116554538809 Kupffer cells Monocytes/Macrophages/cDCs
sc_R2.NPC.Exp1_CTCGTCATCTGAAAGA -5.30713923922332 -4.0591163512031 Macrophages (HES4+) Monocytes/Macrophages/cDCs
sc_E2.NPC.Exp1_AGCTTGACACATCCAA -9.50880750170501 5.60196424762808 Kupffer cells Monocytes/Macrophages/cDCs
sc_E3.NPC.Exp1_CAAGTTGGTCACTGGC -2.63964327326568 0.187958610459191 Monocytes (IGSF21+ GPR34+) Monocytes/Macrophages/cDCs
sc_E5.NPC.Exp1_TATTCCATCGCAAGAG-1 -4.08982404223236 -4.059854495124 cDC2 Monocytes/Macrophages/cDCs
sc_R3.NPC.Exp1_CAAGAAAGTTGTACAC 11.195948281376 -5.68507264812388 NK cells 2 T cells/ILCs
sc_R7.NPC.Exp1_CCTCTAGTCGGCACTG-1 -3.15600331774505 0.164676917000634 cDC2 Monocytes/Macrophages/cDCs
sc_E7.NPC.Exp1_TTACTGTGTTAGAAGT-1 10.9179178858682 -2.26772724349894 TRM cells T cells/ILCs
sc_R2.NPC.Exp1_GCGGGTTGTCATATCG -3.78188737383636 -2.40952645500101 cDC2 Monocytes/Macrophages/cDCs
sc_R2.NPC.Exp1_CTTTGCGTCACATGCA -0.0559718226507541 1.63550878803335 Monocytes (IGSF21+ GPR34+) Monocytes/Macrophages/cDCs
sc_E2.NPC.Exp1_GCCAAATTCGAACGGA -7.02458842745575 6.12178112308584 Kupffer cells Monocytes/Macrophages/cDCs
sc_E5.NPC.Exp1_AGGCTGCCAGCATTGT-1 -4.54900105944427 1.79167701046072 Monocytes (IGSF21+ GPR34+) Monocytes/Macrophages/cDCs
sc_R5.NPC.Exp1_AGACTCACAGATACCT-1 12.3231751109048 -3.79222987850107 NK cells 1 T cells/ILCs
sc_H3.NPC.Exp1_AATCCAGTCCATTCTA -0.42404135218414 1.32723356525503 cDC2 Monocytes/Macrophages/cDCs
sc_E2.NPC.Exp1_CAACCAAAGTCACGCC -9.12791284075531 5.74112011234365 Kupffer cells Monocytes/Macrophages/cDCs
sc_H1.EKS.Exp1_TGGCGCACAGGCTGAA -4.67428716173919 1.25807358066641 Monocytes (IGSF21+ GPR34+) Monocytes/Macrophages/cDCs
sc_E7.NPC.Exp1_TCACTATCAGGCGAAT-1 -3.47854550829681 -6.79894326885142 Macrophages Monocytes/Macrophages/cDCs
sc_R1.NPC.Exp1_GTACGTACAATGTTGC 11.6036278391763 -5.05816816051401 NK cells 1 T cells/ILCs
sc_R2.NPC.Exp1_CGCCAAGCATCCCACT -2.01323588839325 1.99401785175405 Monocytes (IGSF21+ GPR34+) Monocytes/Macrophages/cDCs
sc_E6.NPC.Exp1_CGCAGGTAGTTATGGA-1 -1.20288129797729 -4.70624469478525 Macrophages (HES4+) Monocytes/Macrophages/cDCs
sc_E6.NPC.Exp1_GTAGAGGTCGCTCTAC-1 -6.20426639071258 4.59699178974233 Kupffer cells (SUCNR1+) Monocytes/Macrophages/cDCs
sc_H1.NPC.Exp1_GAACGGAGTGGTCTCG 0.158400126783526 0.0285136226852961 cDC2 Monocytes/Macrophages/cDCs
sc_R1.NPC.Exp1_CTAGTGATCTGCTTGC -0.991369089992368 -0.277881371573585 cDC2 Monocytes/Macrophages/cDCs
sc_H3.NPC.Exp1_TGCCAAACACACCGCA -7.9075930928305 3.59428335468374 Kupffer cells Monocytes/Macrophages/cDCs
sc_E5.NPC.Exp1_CGAATTGAGCACTAAA-1 0.404824473945773 2.28601242343984 cDC2 Monocytes/Macrophages/cDCs
sc_H1.NPC.Exp1_TACAGTGTCGGCGCTA 3.37119690427033 11.6649043683251 Monocytes (IGSF21+ GPR34+) Monocytes/Macrophages/cDCs
sc_E6.NPC.Exp1_ATGCGATTCAGACATC-1 -2.37207039347442 0.919639957352502 cDC2 Monocytes/Macrophages/cDCs
sc_R6.NPC.Exp1_ACGTCCTGTTGCTTGA-1 8.99365297803131 -7.58776162822642 NK cells 1 T cells/ILCs
sc_R5.NPC.Exp1_ATCGTGACAGCAATTC-1 9.07409445294586 -0.51515642066397 Naive CD4+ T cells T cells/ILCs
sc_H2.NPC.Exp1_GCCAAATTCTCCTATA -4.18846591463836 -0.112630682782309 Monocytes (secretory) Monocytes/Macrophages/cDCs
sc_R6.NPC.Exp1_TCCTTTCTCAAGTTGC-1 8.6550232554361 -4.64838145931162 gd-T cells T cells/ILCs
sc_R5.NPC.Exp1_AAGCGTTGTCTTACTT-1 -9.34169515124115 3.04902316371999 Kupffer cells Monocytes/Macrophages/cDCs
sc_R7.NPC.Exp1_TCAAGACCACTTGTGA-1 9.717453637211 -5.36943029125132 NK cells 3 T cells/ILCs
sc_E1.NPC.Exp1_AGCGTCGGTTCAGGCC -4.03830131045135 -5.76226209361948 Macrophages Monocytes/Macrophages/cDCs
sc_R6.NPC.Exp1_GTCACTCCAGAGAATT-1 -2.26822217455658 -4.94095300395884 Macrophages (HES4+) Monocytes/Macrophages/cDCs
sc_R5.NPC.Exp1_TCCATCGAGCACCGTC-1 9.55895487317292 -2.49346314628519 CD8 ab-T cells 1 T cells/ILCs
sc_E7.NPC.Exp1_ACACCAACAAAGGGCT-1 -6.67300971499237 4.56779886524282 Kupffer cells (SUCNR1+) Monocytes/Macrophages/cDCs
sc_R6.NPC.Exp1_TACGTCCCACTCGATA-1 9.75226465710846 -6.62009929378428 NK cells 3 T cells/ILCs
sc_R6.NPC.Exp1_TTATTGCTCTAGCATG-1 10.8496071482584 1.53343440334402 MAIT cells 2 T cells/ILCs
sc_E2.NPC.Exp1_CGCTGGAGTGGCTCCA -0.390283129127347 2.21285749713979 Monocytes (IGSF21+ GPR34+) Monocytes/Macrophages/cDCs
sc_R2.NPC.Exp1_CTGATAGTCGCGCCAA 0.732577898590243 1.25174928943716 cDC2 Monocytes/Macrophages/cDCs
sc_E7.NPC.Exp1_TTTATGCCACACAGAG-1 11.0345207835123 -5.29502414424814 NK cells 1 T cells/ILCs
sc_E3.NPC.Exp1_TCAACGAGTTTGACAC 11.9521280909464 -7.2861888285438 NK cells 2 T cells/ILCs
sc_E5.NPC.Exp1_TTGTTTGTCGAACGCC-1 -9.66235764971527 -7.62906812389292 pDCs pDCs
sc_H2.NPC.Exp1_TGCACCTAGACTACAA -1.80249031534942 -0.622330187604802 cDC2 Monocytes/Macrophages/cDCs
sc_E3.NPC.Exp1_TGCTACCGTAAACGCG -8.23422082415374 2.12748338024221 Kupffer cells (SUCNR1+) Monocytes/Macrophages/cDCs
sc_E5.NPC.Exp1_ACGTACACATCACAGT-1 -5.1614468907431 0.814640772744042 Monocytes (TREM2+ CD9+) Monocytes/Macrophages/cDCs
sc_R2.NPC.Exp1_ACATACGGTCAAAGCG -5.99273856631073 -0.235112118319648 Monocytes (TREM2+ CD9+) Monocytes/Macrophages/cDCs
sc_R2.NPC.Exp1_TGGGCGTAGTACGCGA -5.09269460192474 -3.61838697154917 Macrophages (HES4+) Monocytes/Macrophages/cDCs
sc_E1.NPC.Exp1_CCACGGATCGGCTTGG -0.374392113597715 -2.17121719081797 cDC2 Monocytes/Macrophages/cDCs
sc_E6.NPC.Exp1_TGGTTAGTCATTGTTC-1 -1.42873688689026 -3.88522766788401 Macrophages (HES4+) Monocytes/Macrophages/cDCs
sc_E5.NPC.Exp1_TTTACCATCTGGCCAG-1 -8.98409875384124 5.46906925479971 Kupffer cells Monocytes/Macrophages/cDCs
sc_E5.NPC.Exp1_GCCAACGGTTATGGTC-1 -0.0154730891302463 2.38260794918142 cDC2 Monocytes/Macrophages/cDCs
sc_E5.NPC.Exp1_TGCATGACAGAACATA-1 -6.18137868395599 -4.16268967349924 Macrophages (HES4+) Monocytes/Macrophages/cDCs
sc_R5.NPC.Exp1_ATCAGGTCATTCGATG-1 12.1261316920206 -4.0781342860023 NK cells 1 T cells/ILCs
sc_H3.NPC.Exp1_CGCTTCAGTATAGGGC 0.298488565771258 1.47662688533865 cDC2 Monocytes/Macrophages/cDCs
sc_R1.NPC.Exp1_AGACGTTAGGCGACAT 10.0621182108804 -6.36010478694834 NK cells 3 T cells/ILCs
sc_R5.NPC.Exp1_CTCCTCCCATCCTATT-1 11.7158295298502 -3.88805960376658 NK cells 1 T cells/ILCs
sc_E5.NPC.Exp1_CTACTATCACAAAGCG-1 8.58715597638336 8.0986783627709 B cells B cells
sc_H3.NPC.Exp1_GGGTTGCGTCCATCCT -2.07989438524994 -1.68225632865824 cDC2 Monocytes/Macrophages/cDCs
sc_R6.NPC.Exp1_TACGTCCGTATGGAAT-1 -5.51815017214569 4.18573309223257 Kupffer cells (SUCNR1+) Monocytes/Macrophages/cDCs
sc_E1.NPC.Exp1_TATCTCATCGTGACAT 5.51465574750153 12.440825236245 IgA+ Plasma cells IgA+ Plasma cells
sc_E1.NPC.Exp1_AACCATGAGACTAGGC -11.0528004979208 -6.78834460933604 pDCs pDCs
sc_H1.NPC.Exp1_TGAGAGGTCACATGCA -3.68992932787689 1.67230774204336 Monocytes (IGSF21+ GPR34+) Monocytes/Macrophages/cDCs
sc_E2.NPC.Exp1_CTCCTAGCATTAGCCA -1.54419239512237 2.50798488895498 Monocytes (IGSF21+ GPR34+) Monocytes/Macrophages/cDCs
sc_E6.NPC.Exp1_AGTCAACAGCCTATCA-1 10.6908442164346 0.251959991856439 CD8 ab-T cells 2 T cells/ILCs
sc_H1.EKS.Exp1_TTCCCAGTCTACTCAT -1.38822206011566 -0.758451360062736 cDC2 Monocytes/Macrophages/cDCs
sc_R5.NPC.Exp1_CTTCTCTGTGCTCTCT-1 -8.72987206927093 2.21963764469228 Kupffer cells Monocytes/Macrophages/cDCs
sc_H1.NPC.Exp1_AACTCCCCATCACGTA -7.77791627398285 5.9245855931481 Kupffer cells Monocytes/Macrophages/cDCs
sc_E3.NPC.Exp1_GGGACCTGTTCCATGA -0.692470512302243 -0.336949812964576 cDC2 Monocytes/Macrophages/cDCs
sc_H1.NPC.Exp1_TCGGTAACATCCTTGC -9.32802232256683 4.06550527851187 Kupffer cells Monocytes/Macrophages/cDCs
sc_R2.NPC.Exp1_ACGATGTCAGGGATTG -2.87213786593231 1.65589715282522 Monocytes (IGSF21+ GPR34+) Monocytes/Macrophages/cDCs
sc_H3.NPC.Exp1_GCTTCCACACACTGCG -1.89451058855804 -1.29544042308726 cDC2 Monocytes/Macrophages/cDCs
sc_E5.NPC.Exp1_AGGTAGGTCGGACTTA-1 -8.60455354204925 3.46411777774893 Kupffer cells Monocytes/Macrophages/cDCs
sc_H3.NPC.Exp1_CACACAATCTTAGCCC -0.547728023441159 0.67001737396322 cDC2 Monocytes/Macrophages/cDCs
sc_R6.NPC.Exp1_AGCCAATGTAATGCGG-1 9.37142817029206 -6.22138904292979 NK cells 3 T cells/ILCs
sc_H1.NPC.Exp1_TTCTCCTCATGAGCGA -0.0781805728987094 -0.351699459151404 cDC2 Monocytes/Macrophages/cDCs
sc_E5.NPC.Exp1_TGTTCATCAATATCCG-1 4.91577927121369 3.78653026859365 Dividing T/NK cells Dividing T/NK cells
sc_E7.NPC.Exp1_TCACAAGCACTTACAG-1 11.1167046214029 -2.45690070350565 CD8 ab-T cells 1 T cells/ILCs
sc_E5.NPC.Exp1_AGAAGCGAGCCGCTTG-1 -8.53025945177826 5.41555429737173 Kupffer cells (SUCNR1+) Monocytes/Macrophages/cDCs
sc_H2.NPC.Exp1_GCAGCCACACTTGGAT -7.16434367647918 4.2665922764977 Kupffer cells (SUCNR1+) Monocytes/Macrophages/cDCs
sc_E3.NPC.Exp1_CCTTCGACACGTGAGA 10.387092270939 -5.59738515575327 NK cells 2 T cells/ILCs
sc_E7.NPC.Exp1_TGATGCAGTACAATAG-1 -2.77082475176605 -6.38468764980234 Macrophages Monocytes/Macrophages/cDCs
sc_R2.NPC.Exp1_TTCGAAGGTCATGCAT -2.4482208108023 2.20636702816091 Monocytes (IGSF21+ GPR34+) Monocytes/Macrophages/cDCs
sc_R6.NPC.Exp1_GTTTGGATCGACACTA-1 10.6723124171182 0.918197167321069 TRM cells T cells/ILCs
sc_E6.NPC.Exp1_TGCGACGCAACTCATG-1 -0.423243842037046 -1.83411263187327 cDC2 Monocytes/Macrophages/cDCs
sc_E2.NPC.Exp1_ATGCGATGTAGCTCCG -1.56112988940033 1.41248680393301 Monocytes (IGSF21+ GPR34+) Monocytes/Macrophages/cDCs
sc_R3.NPC.Exp1_GTATCTTAGTGAACAT -3.4619212960318 -4.88316796977915 Macrophages Monocytes/Macrophages/cDCs
sc_R2.NPC.Exp1_TTCTTAGTCTACTATC -3.5289743756369 1.8805809144219 Monocytes (IGSF21+ GPR34+) Monocytes/Macrophages/cDCs
sc_H1.NPC.Exp1_CACCAGGCATGTAGTC 3.62329212674347 11.9882285718163 IgG+ Plasma cells IgG+ Plasma cells
sc_H1.NPC.Exp1_CCGGGATGTATCTGCA -2.33551867953094 -0.0759576435843877 cDC2 Monocytes/Macrophages/cDCs
sc_H1.NPC.Exp1_CGTCACTGTGAAAGAG -9.5584948872641 4.29975487033926 Kupffer cells Monocytes/Macrophages/cDCs
sc_E1.NPC.Exp1_CCATGTCTCAGTACGT -3.38679393282684 -2.87907813747324 cDC2 Monocytes/Macrophages/cDCs
sc_R3.NPC.Exp1_TCAGATGAGTGAAGAG 13.108057656376 -0.99690853317179 MAIT cells 2 T cells/ILCs
sc_R2.NPC.Exp1_GGCTCGAAGAGTTGGC -2.61965616694244 1.75693560878835 Monocytes (IGSF21+ GPR34+) Monocytes/Macrophages/cDCs
sc_R2.NPC.Exp1_CGTCTACGTCTAGCGC -5.73582728853973 0.423064840241296 Monocytes (TREM2+ CD9+) Monocytes/Macrophages/cDCs
sc_R2.NPC.Exp1_GGACGTCTCGTCCAGG -5.94110616198333 -3.93870853145518 Macrophages (HES4+) Monocytes/Macrophages/cDCs
sc_E3.NPC.Exp1_TACTCGCCAGACTCGC 7.05986849316803 -1.49253873784937 Naive CD4+ T cells T cells/ILCs
sc_R7.NPC.Exp1_TGTTCTAGTTTCCAAG-1 5.56059519299713 12.8854463223656 IgA+ Plasma cells IgA+ Plasma cells
sc_H1.EKS.Exp1_GATTCAGGTTACCAGT -8.18822225085052 3.98101211826406 Kupffer cells (SUCNR1+) Monocytes/Macrophages/cDCs
sc_E1.NPC.Exp1_CTGATAGTCTTCAACT -1.3125836466864 -4.26879643161692 Macrophages (HES4+) Monocytes/Macrophages/cDCs
sc_E3.NPC.Exp1_GACTACAGTAACGACG 12.120626130192 -7.20461438854136 NK cells 2 T cells/ILCs
sc_R1.NPC.Exp1_TGTCCCAGTAGCCTCG 11.9209562922403 -5.17848800380625 NK cells 1 T cells/ILCs
sc_R3.NPC.Exp1_TATTACCTCAACGAAA -2.83415063372406 -6.10984586437144 Macrophages Monocytes/Macrophages/cDCs
sc_H2.NPC.Exp1_ACGCAGCTCTACGAGT -1.15585609427246 -1.05952720601954 cDC2 Monocytes/Macrophages/cDCs
sc_R7.NPC.Exp1_TGGTTAGTCTGGTGCG-1 7.43633762845246 -0.891300427512305 TRM cells T cells/ILCs
sc_H3.NPC.Exp1_ATTCTACGTTGTCTTT -2.63807376375946 1.19301832954488 Monocytes (IGSF21+ GPR34+) Monocytes/Macrophages/cDCs
sc_E6.NPC.Exp1_CGGTCAGTCATCCTGC-1 -5.91931947222503 5.38666416446768 Kupffer cells (SUCNR1+) Monocytes/Macrophages/cDCs
sc_R7.NPC.Exp1_TATCCTATCAACTGAC-1 -2.56209023943695 -0.879605727986472 cDC2 Monocytes/Macrophages/cDCs
sc_E7.NPC.Exp1_CTCATTACACCCATAA-1 2.54669491299835 6.77921558658682 cDC1 Monocytes/Macrophages/cDCs
sc_E3.NPC.Exp1_TATCAGGAGGGAACGG 7.60291830548493 0.865959418221337 MAIT cells 1 T cells/ILCs
sc_R2.NPC.Exp1_GTCTCGTGTGGTGTAG -4.21386941424164 2.10795403759084 Monocytes (IGSF21+ GPR34+) Monocytes/Macrophages/cDCs
sc_R6.NPC.Exp1_AAGTTCGTCCACGTAA-1 9.78410879620758 -6.04352973659434 NK cells 3 T cells/ILCs
sc_R5.NPC.Exp1_CACGGGTGTATGCTTG-1 -3.7890308713034 0.735153687401635 Monocytes (IGSF21+ GPR34+) Monocytes/Macrophages/cDCs
sc_E7.NPC.Exp1_CGTGAATAGTTTGGCT-1 -0.699718079479062 -1.34762279947199 cDC2 Monocytes/Macrophages/cDCs
sc_R7.NPC.Exp1_AACCACAAGAGTCAGC-1 7.31416861066071 -5.21854757030405 Infiltrating NK cells T cells/ILCs
sc_E5.NPC.Exp1_TTGCTGCAGGTAGTAT-1 -1.06082304468902 0.65397836010061 cDC2 Monocytes/Macrophages/cDCs
sc_E3.NPC.Exp1_GACCAATCAGCTCGAC 10.3113629008218 -6.63156627376475 NK cells 3 T cells/ILCs
sc_E7.NPC.Exp1_CAAGAGGGTCGTCGGT-1 -0.912604293735349 -4.87723659236826 Macrophages (HES4+) Monocytes/Macrophages/cDCs
sc_R7.NPC.Exp1_TCAGTGATCATTGAGC-1 -3.92984422198089 -5.70323108394541 Macrophages Monocytes/Macrophages/cDCs
sc_E6.NPC.Exp1_GTCAGCGGTTGTAAAG-1 -0.535871586711728 -2.01369165141978 cDC2 Monocytes/Macrophages/cDCs
sc_R7.NPC.Exp1_TAACTTCTCGCTGCGA-1 8.66916433819977 -4.57946323116221 Infiltrating NK cells T cells/ILCs
sc_R7.NPC.Exp1_CCTCCAACATAGGAGC-1 7.19148556241242 -5.38847564418711 Infiltrating NK cells T cells/ILCs
sc_E2.NPC.Exp1_TCCACACTCTGCAAGT -3.72398026934417 -1.89425908286967 cDC2 Monocytes/Macrophages/cDCs
sc_R2.NPC.Exp1_CGAGAAGCATGCCTTC -6.77094634524139 1.79028345386587 Kupffer cells Monocytes/Macrophages/cDCs
sc_H3.NPC.Exp1_TCAGGATCACCGCTAG -8.60312493792328 2.93001700679861 Kupffer cells Monocytes/Macrophages/cDCs
sc_R2.NPC.Exp1_CGTGTAAGTATCACCA -6.40617640963348 0.876468313141686 Monocytes (TREM2+ CD9+) Monocytes/Macrophages/cDCs
sc_E3.NPC.Exp1_CCCATACAGACACTAA 7.61390844830719 0.690919053955895 CD8 ab-T cells (stress) T cells/ILCs
sc_E5.NPC.Exp1_CTCGAGGAGATAGTGT-1 -1.19592412462982 1.34215749542318 cDC2 Monocytes/Macrophages/cDCs
sc_R1.HEP.Exp1_CTGATCCGTGGCAAAC 3.04025260457245 11.9172990445336 IgG+ Plasma cells IgG+ Plasma cells
sc_E5.NPC.Exp1_GTCCACTTCACGGACC-1 -8.94849904528412 5.27215315143667 Kupffer cells Monocytes/Macrophages/cDCs
sc_H2.NPC.Exp1_TAGAGCTTCCACGAAT -2.23214062205108 -0.539806618140119 cDC2 Monocytes/Macrophages/cDCs
sc_R7.NPC.Exp1_CCCTGATGTGGCTAGA-1 -3.90723117342743 0.943081748886926 Monocytes (IGSF21+ GPR34+) Monocytes/Macrophages/cDCs
sc_E3.NPC.Exp1_TCAGATGTCGGAGCAA 6.91194645413605 0.526960146828515 MAIT cells 1 T cells/ILCs
sc_R6.NPC.Exp1_GGTGGCTGTATTCTCT-1 8.35977903851715 -5.6349322672645 Infiltrating NK cells T cells/ILCs
sc_E1.NPC.Exp1_TCAATCTTCGAACGGA 10.1115414286539 -1.72634969909586 Treg T cells/ILCs
sc_R5.NPC.Exp1_TTCATGTCATCATTTC-1 -10.4867547368124 -7.9992711420814 pDCs pDCs
sc_R2.NPC.Exp1_CGTGTCTGTAAGCACG 0.725948476283229 1.24959589283071 cDC2 Monocytes/Macrophages/cDCs
sc_E7.NPC.Exp1_AACCACACAACTCCCT-1 -0.869552574069821 -4.84247754772105 Macrophages (HES4+) Monocytes/Macrophages/cDCs
sc_R3.NPC.Exp1_GTTCATTCACAACGCC -4.63698085299286 -0.701520959631579 Monocytes (TREM2+ CD9+) Monocytes/Macrophages/cDCs
sc_H1.NPC.Exp1_TTGAACGTCGTCTGCT -10.3295834874228 -7.80611156185068 pDCs pDCs
sc_H3.NPC.Exp1_CACCAGGTCCAAACAC -3.16907533160003 -1.59431277473368 cDC2 Monocytes/Macrophages/cDCs
sc_R1.NPC.Exp1_TTGGCAAGTGGTCTCG 3.42113272198883 6.66998125354849 cDC1 Monocytes/Macrophages/cDCs
sc_H1.NPC.Exp1_TACCTTAGTTCGGGCT -7.72992547503265 5.12415481845937 Kupffer cells Monocytes/Macrophages/cDCs
sc_R2.NPC.Exp1_TGTCCCAAGGCTCTTA -2.26737364283355 2.19934679309927 Monocytes (IGSF21+ GPR34+) Monocytes/Macrophages/cDCs
sc_E2.NPC.Exp1_GAAATGACACCACCAG 6.21561209210602 12.5794961575707 IgA+ Plasma cells IgA+ Plasma cells
sc_H1.NPC.Exp1_TCTGAGACAAACGCGA 3.51910058507172 3.18110348026357 Dividing cDCs Dividing cDCs
sc_R1.NPC.Exp1_CATTATCAGATTACCC 9.57894484051911 -2.14779936035075 CD8 ab-T cells 1 T cells/ILCs
sc_H3.NPC.Exp1_CAGCCGAGTTCTGTTT -8.97476895800384 3.62440706531606 Kupffer cells Monocytes/Macrophages/cDCs
sc_R7.NPC.Exp1_AAGTGAACAGGCATTT-1 -5.42009719363006 3.27323962490164 Kupffer cells (SUCNR1+) Monocytes/Macrophages/cDCs
sc_R1.NPC.Exp1_GCATGATAGGATATAC -3.18570526591095 -0.663555676833766 cDC2 Monocytes/Macrophages/cDCs
sc_R7.NPC.Exp1_AGTACTGCAACCAATC-1 -3.73892243853363 -0.353801014618056 cDC2 Monocytes/Macrophages/cDCs
sc_E1.NPC.Exp1_GAATGAATCCTTGGTC 0.260591113059199 -1.1267273302833 cDC2 Monocytes/Macrophages/cDCs
sc_H1.NPC.Exp1_AAGGTTCGTAAGTGGC -7.43007310381683 5.62292362491689 Kupffer cells Monocytes/Macrophages/cDCs
sc_E3.NPC.Exp1_CCCATACAGACGCTTT 7.05068604001251 0.258113515778405 MAIT cells 2 T cells/ILCs
sc_E7.NPC.Exp1_GAGAGGTAGCTGGCCT-1 -1.3270723437384 0.0899374012192317 cDC2 Monocytes/Macrophages/cDCs
sc_R2.NPC.Exp1_TCGCGAGGTCGACTGC -7.99661859026703 5.83538271228872 Kupffer cells Monocytes/Macrophages/cDCs
sc_E1.NPC.Exp1_GATCAGTCACTGTCGG -4.06542953005584 -5.09001182277598 Macrophages Monocytes/Macrophages/cDCs
sc_E2.NPC.Exp1_TCAGCAAGTCTAAAGA -5.97186454287323 -3.76869224269785 Macrophages (HES4+) Monocytes/Macrophages/cDCs
sc_H3.NPC.Exp1_GGCCGATAGGCCCTCA -8.7268241261557 5.13141704837881 Kupffer cells Monocytes/Macrophages/cDCs
sc_R7.NPC.Exp1_CTCATGCAGACGCCCT-1 9.1707646037027 -2.43988000114359 CD8 ab-T cells 2 T cells/ILCs
sc_H2.NPC.Exp1_TGCGTGGGTGCGCTTG -8.59317525378021 4.42653442661367 Kupffer cells (SUCNR1+) Monocytes/Macrophages/cDCs
sc_E6.NPC.Exp1_CGCGTGAAGGCCCGTT-1 -5.33876498690399 3.86489845554434 Monocytes (TREM2+ CD9+) Monocytes/Macrophages/cDCs
sc_E5.NPC.Exp1_AGCCAGCTCTGGTCAA-1 -0.134292266280973 2.30769969265066 cDC2 Monocytes/Macrophages/cDCs
sc_H3.NPC.Exp1_CCTACACCACGTTGGC -8.12622579088958 5.42838741581045 Kupffer cells Monocytes/Macrophages/cDCs
sc_R7.NPC.Exp1_AAGCGAGCAGCGACCT-1 -6.23537286272796 3.58468986789785 Kupffer cells (SUCNR1+) Monocytes/Macrophages/cDCs
sc_E5.NPC.Exp1_CGAATTGCAAAGACTA-1 -8.36585362902435 3.16098643581472 Kupffer cells Monocytes/Macrophages/cDCs
sc_H1.EKS.Exp1_GGCGTGTCACACTGCG -3.71788390627655 -0.353785949544089 Monocytes (secretory) Monocytes/Macrophages/cDCs
sc_R6.NPC.Exp1_TGGAGGATCCGCTTAC-1 8.70079676160065 -7.63530896861948 NK cells 1 T cells/ILCs
sc_E2.NPC.Exp1_ATGAGGGTCATGCATG -7.10740216723236 6.04317785541616 Kupffer cells Monocytes/Macrophages/cDCs
sc_H3.NPC.Exp1_TGTTCCGGTAGCGTGA -9.32523091784271 3.98262001316152 Kupffer cells Monocytes/Macrophages/cDCs
sc_R2.NPC.Exp1_GGGAGATGTCTCCCTA -5.30631049624237 0.100675595208032 Monocytes (TREM2+ CD9+) Monocytes/Macrophages/cDCs
sc_E7.NPC.Exp1_TTCGGTCGTATTGAGA-1 -4.83600266924652 -1.1335188027183 Monocytes (TREM2+ CD9+) Monocytes/Macrophages/cDCs
sc_R5.NPC.Exp1_GGGATCCTCTTTCCGG-1 9.65145460614411 -0.516026417509692 MAIT cells 2 T cells/ILCs
sc_E6.NPC.Exp1_CTACAGAAGAGAGAAC-1 -3.21953209391388 -5.15096591670908 Macrophages Monocytes/Macrophages/cDCs
sc_E3.NPC.Exp1_GCATGATAGATCTGCT -3.51641353121551 0.306223106785638 Monocytes (IGSF21+ GPR34+) Monocytes/Macrophages/cDCs
sc_E7.NPC.Exp1_TGGAGGATCCCTTCCC-1 5.47795931348053 11.7830083493432 IgA+ Plasma cells IgA+ Plasma cells
sc_E3.NPC.Exp1_ACTTACTAGGTACTCT 6.89227167615143 0.360182536049707 MAIT cells 1 T cells/ILCs
sc_R2.NPC.Exp1_GAATAAGAGGACAGAA -5.15683158388885 -3.61543534953989 Macrophages (HES4+) Monocytes/Macrophages/cDCs
sc_E7.NPC.Exp1_GACTCAACACTACGGC-1 7.56899754056183 -5.07551931102671 Infiltrating NK cells T cells/ILCs
sc_R5.NPC.Exp1_CCTCCAATCTACACAG-1 9.24458185681549 0.323272478981835 MAIT cells 2 T cells/ILCs
sc_E6.NPC.Exp1_GCTGAATCAAATCGTC-1 -0.671202144534909 -4.45571445186533 Macrophages (HES4+) Monocytes/Macrophages/cDCs
sc_R5.NPC.Exp1_AAGACTCGTATCGTTG-1 -9.89867814532074 3.37339760105215 Kupffer cells Monocytes/Macrophages/cDCs
sc_H1.EKS.Exp1_TGGGAAGAGTCCATAC -3.66553147784027 -0.487604270474093 Monocytes (secretory) Monocytes/Macrophages/cDCs
sc_R1.NPC.Exp1_TCGTAGAAGCTAGCCC 9.86468855389801 -6.06419872005381 NK cells 3 T cells/ILCs
sc_E6.NPC.Exp1_ACATGCAAGTGCCTCG-1 2.98185745724884 12.0092246655663 ab-T cells (stress) Non annotated cells
sc_R7.NPC.Exp1_CTGGACGCATGGAATA-1 -0.408677182109677 -0.0960790689746313 cDC2 Monocytes/Macrophages/cDCs
sc_E5.NPC.Exp1_TTTGGTTAGCCTTCTC-1 -8.25271447649749 5.41027761737905 Kupffer cells Monocytes/Macrophages/cDCs
sc_R2.NPC.Exp1_CTCGAGGGTCGCCATG -9.93726857653412 4.47604633609853 Kupffer cells Monocytes/Macrophages/cDCs
sc_R5.NPC.Exp1_CGGTCAGAGGGATCAC-1 -4.08810170641693 1.23891342918478 Monocytes (IGSF21+ GPR34+) Monocytes/Macrophages/cDCs
sc_E7.NPC.Exp1_ACGGTTATCTGAATCG-1 -2.51077493181976 -1.30388711650767 Macrophages (HES4+) Monocytes/Macrophages/cDCs
sc_R1.NPC.Exp1_ACGCAGCTCAAGCCTA 10.2884127283975 -4.282759415702 CD8 ab-T cells 1 T cells/ILCs
sc_R5.NPC.Exp1_CCTGCATCAATTAGGA-1 3.82994405278412 12.4401347760399 IgG+ Plasma cells IgG+ Plasma cells
sc_H1.NPC.Exp1_GATCGTAAGTTCGATC -10.1483472203329 -7.33081649501719 cDC2 Monocytes/Macrophages/cDCs
sc_R1.NPC.Exp1_CTCGGGAGTTGGTAAA 9.29574553021637 -4.33493541438975 NK cells 3 T cells/ILCs
sc_H1.NPC.Exp1_ATGTGTGCAAAGCGGT 0.0879968489095334 -0.237931835250037 cDC2 Monocytes/Macrophages/cDCs
sc_E7.NPC.Exp1_AAAGGTAAGCCAAGCA-1 -4.34271844378265 -2.13616524894633 Monocytes (TREM2+ CD9+) Monocytes/Macrophages/cDCs
sc_R3.NPC.Exp1_GACTACATCTCTGCTG -5.29620154848846 -0.579101706639903 Monocytes (TREM2+ CD9+) Monocytes/Macrophages/cDCs
sc_R5.NPC.Exp1_AAAGAACCAGAAGCTG-1 12.2143065119669 -4.15941261012949 NK cells 1 T cells/ILCs
sc_E3.NPC.Exp1_TAAACCGAGATACACA 6.92937675961701 0.847928536339624 MAIT cells 1 T cells/ILCs
sc_E7.NPC.Exp1_GTTGCTCAGGGAGTGG-1 -3.7480004643515 -5.8786713953773 Macrophages Monocytes/Macrophages/cDCs
sc_H3.NPC.Exp1_CATCCACAGAGTGAGA -8.96144231310638 4.19894815723501 Kupffer cells Monocytes/Macrophages/cDCs
sc_H1.EKS.Exp1_TAGTTGGGTAACGTTC 11.5690933848306 -5.39346860607065 NK cells 2 T cells/ILCs
sc_E3.NPC.Exp1_CCAATCCTCCTGTAGA -3.53669246187957 -1.09303052981295 cDC2 Monocytes/Macrophages/cDCs
sc_E3.NPC.Exp1_ACTTACTTCCACGTGG 10.7193819666788 -4.16085361202158 TRM cells T cells/ILCs
sc_R7.NPC.Exp1_GCATGATTCCGTACGG-1 11.3662258768961 -6.64637302120127 NK cells 3 T cells/ILCs
sc_R2.NPC.Exp1_CGGTTAAGTCTAGCCG -2.81887706270965 1.99215008060537 Monocytes (IGSF21+ GPR34+) Monocytes/Macrophages/cDCs
sc_E7.NPC.Exp1_GTGGTTAAGGGTCAAC-1 -1.7734480713919 -1.56238304336466 cDC2 Monocytes/Macrophages/cDCs
sc_R7.NPC.Exp1_GAAGGACAGCTGCCAC-1 7.08753124722687 -5.57063792903818 Infiltrating NK cells T cells/ILCs
sc_R2.NPC.Exp1_GGATGTTGTGCGATAG -5.28505309572967 -3.82028959949412 Macrophages (HES4+) Monocytes/Macrophages/cDCs
sc_E1.NPC.Exp1_GCTGCAGCAGCCTGTG -1.46941097727569 -1.05088736374773 cDC2 Monocytes/Macrophages/cDCs
sc_E5.NPC.Exp1_AGGGCCTGTGGAGAAA-1 -9.84583791247162 -7.71692298610605 pDCs pDCs
sc_R6.NPC.Exp1_AGTACCAAGTAACAGT-1 8.93800989636627 -7.47810004909434 NK cells 1 T cells/ILCs
sc_R2.NPC.Exp1_ATCACGACATTGAGCT 3.45115844258515 3.16608692447744 Dividing cDCs Dividing cDCs
sc_R7.NPC.Exp1_TCCCATGTCTAGAACC-1 8.31980005749909 -0.319278555707114 MAIT cells 2 T cells/ILCs
sc_R6.NPC.Exp1_ACTTTCAGTGAGATAT-1 -11.1341222142294 -8.25230716426768 pDCs pDCs
sc_E3.NPC.Exp1_AAGCCGCCAAGGACAC 11.7725845957681 -6.71421836574473 NK cells 2 T cells/ILCs
sc_R1.NPC.Exp1_CTCCTAGTCAATCTCT 12.1305443430826 -5.73749946315684 NK cells 2 T cells/ILCs
sc_R3.NPC.Exp1_AGACGTTAGTACGCCC -4.60183413973602 -1.01353232820429 Monocytes (TREM2+ CD9+) Monocytes/Macrophages/cDCs
sc_R5.NPC.Exp1_ACGGTTAAGGAGATAG-1 -3.22506221285614 1.13391984741293 Monocytes (IGSF21+ GPR34+) Monocytes/Macrophages/cDCs
sc_R7.NPC.Exp1_AGTAGCTTCCGCGAGT-1 12.1548086787149 -6.27716230113901 NK cells 1 T cells/ILCs
sc_H1.NPC.Exp1_CTTTGCGGTGCACCAC 0.486951875551021 -0.10573558767237 cDC2 Monocytes/Macrophages/cDCs
sc_R5.NPC.Exp1_TAAGCACTCAAGCTGT-1 -8.4989245747641 2.5644724492272 Kupffer cells Monocytes/Macrophages/cDCs
sc_R3.NPC.Exp1_GCGGGTTGTCCTAGCG -3.41036280146393 -6.39990066249766 Macrophages Monocytes/Macrophages/cDCs
sc_R5.NPC.Exp1_CACTAAGTCACCTTGC-1 -4.81622441759857 2.01770068447195 Monocytes (IGSF21+ GPR34+) Monocytes/Macrophages/cDCs
sc_E1.NPC.Exp1_CCGTTCATCACAGTAC -0.228527030856931 -4.53523420055308 Macrophages (HES4+) Monocytes/Macrophages/cDCs
sc_R2.NPC.Exp1_TCAGCAAGTGTATGGG -6.69576724520477 3.42816616336904 Kupffer cells (SUCNR1+) Monocytes/Macrophages/cDCs
sc_E2.NPC.Exp1_CACACCTTCGGAATCT -7.87674458971771 5.37094999591909 Kupffer cells Monocytes/Macrophages/cDCs
sc_H3.NPC.Exp1_TTCTTAGCATGTCGAT -8.12117703905853 3.40333439151846 Kupffer cells Monocytes/Macrophages/cDCs
sc_R7.NPC.Exp1_CCTCAGTGTCCGGTGT-1 12.6429812098428 -6.75543330867686 NK cells 1 T cells/ILCs
sc_E6.NPC.Exp1_CGCATAATCTAGCCTC-1 -3.75934108248504 -5.53913854320444 Macrophages Monocytes/Macrophages/cDCs
sc_R7.NPC.Exp1_GTGTTAGAGGACAAGA-1 9.60005060681549 -3.9003610487739 NK cells 3 T cells/ILCs
sc_R1.NPC.Exp1_CACTCCATCGCACTCT -1.32173701277527 -0.640399924264329 cDC2 Monocytes/Macrophages/cDCs
sc_H3.NPC.Exp1_GGGAGATTCTCTTGAT -0.278728148849332 1.38696981708608 cDC2 Monocytes/Macrophages/cDCs
sc_R7.NPC.Exp1_GTAACCATCGCTCATC-1 -5.84223731509002 2.85607625286184 Kupffer cells (SUCNR1+) Monocytes/Macrophages/cDCs
sc_E2.NPC.Exp1_GAACGGATCTGCGACG 3.58579007634369 3.31189562122427 Dividing cDCs Dividing cDCs
sc_R2.NPC.Exp1_ACTGCTCAGAAACGCC -4.71242984286102 -3.67672918994822 Macrophages (HES4+) Monocytes/Macrophages/cDCs
sc_E7.NPC.Exp1_CATTGCCAGAACCCGA-1 -4.86627753725799 -1.2123682375709 Monocytes (TREM2+ CD9+) Monocytes/Macrophages/cDCs
sc_R7.NPC.Exp1_GGTAATCAGACGCATG-1 6.97727314480988 -5.5603096361915 Infiltrating NK cells T cells/ILCs
sc_R7.NPC.Exp1_TGATGGTCACGCCACA-1 -0.971589407832944 -0.305001335934775 cDC2 Monocytes/Macrophages/cDCs
sc_R5.NPC.Exp1_TGGAGAGGTTAGGCTT-1 9.20912138470856 -0.0107849713126592 TRM cells T cells/ILCs
sc_H1.NPC.Exp1_AACTCCCGTCGATTGT -7.26959784975799 5.49081589023672 Kupffer cells Monocytes/Macrophages/cDCs
sc_R2.NPC.Exp1_TAGTGGTTCACATGCA -6.76630862704071 4.01058746616445 Kupffer cells (SUCNR1+) Monocytes/Macrophages/cDCs
sc_R6.NPC.Exp1_GCCCGAACAGCATCTA-1 8.71735064038483 -7.92982696254648 NK cells 1 T cells/ILCs
sc_E1.NPC.Exp1_GCTTGAAGTCTAGGTT 0.369318374483264 -0.280537116126197 Macrophages (HES4+) Monocytes/Macrophages/cDCs
sc_R7.NPC.Exp1_GTGGAAGAGGTTACAA-1 7.87016073712555 -0.334671783045905 MAIT cells 2 T cells/ILCs
sc_E6.NPC.Exp1_GGGTTATCAGGGATAC-1 -2.25985344401153 -2.98105906207957 cDC2 Monocytes/Macrophages/cDCs
sc_R6.NPC.Exp1_CGGTCAGTCTCTGACC-1 10.484109559147 1.38873542587362 Naive CD4+ T cells T cells/ILCs
sc_H2.NPC.Exp1_GAAACTCGTGTGTGCC -1.77309044352325 -5.7477481241981 Macrophages (HES4+) Monocytes/Macrophages/cDCs
sc_H1.NPC.Exp1_CATCAGATCTCTTATG -10.1976130818442 -7.81392358501353 pDCs pDCs
sc_E7.NPC.Exp1_GACTCTCTCTAGATCG-1 -6.8128517483786 4.88089538852773 Kupffer cells (SUCNR1+) Monocytes/Macrophages/cDCs
sc_E5.NPC.Exp1_CTCAAGACAAGCAATA-1 -8.65218957415374 3.95928264896475 Kupffer cells Monocytes/Macrophages/cDCs
sc_E6.NPC.Exp1_AGGTCTAAGTAACAGT-1 -0.0909060453489657 -1.51907120902933 cDC2 Monocytes/Macrophages/cDCs
sc_R7.NPC.Exp1_TCAAGTGTCTGCGAGC-1 10.039984383671 -6.42805408199229 NK cells 3 T cells/ILCs
sc_E7.NPC.Exp1_GAAACCTGTCTACAAC-1 -6.98821052065643 3.22114182750784 Monocytes (TREM2+ CD9+) Monocytes/Macrophages/cDCs
sc_R1.NPC.Exp1_AACTCTTCAGAAGCAC 10.5454699183389 -4.22011994083323 CD8 ab-T cells 1 T cells/ILCs
sc_H3.NPC.Exp1_CACAGGCTCACCATAG -1.23210652819427 1.29193521778188 cDC2 Monocytes/Macrophages/cDCs
sc_R5.NPC.Exp1_CACTGGGCATTGACTG-1 9.68695131787506 -2.44952212531962 CD8 ab-T cells 1 T cells/ILCs
sc_E7.NPC.Exp1_TGAGGAGGTTTCAGAC-1 5.60457245358673 11.7823331479271 IgA+ Plasma cells IgA+ Plasma cells
sc_H3.NPC.Exp1_CAACCAACATTAGCCA -7.51238282671722 3.79783226291738 Kupffer cells Monocytes/Macrophages/cDCs
sc_R7.NPC.Exp1_ATGGATCGTTAGAGTA-1 9.49845758923737 -4.47301672656931 NK cells 3 T cells/ILCs
sc_R2.NPC.Exp1_GCCAAATCACCCATTC -6.42744191637787 0.793540132447106 Monocytes (TREM2+ CD9+) Monocytes/Macrophages/cDCs
sc_E7.NPC.Exp1_ATCGTAGCAGGTCAAG-1 -1.10817082873138 -4.54901050289072 Macrophages (HES4+) Monocytes/Macrophages/cDCs
sc_E7.NPC.Exp1_TTCATTGCATCATTGG-1 -4.96949180117401 -0.445810156659263 Monocytes (TREM2+ CD9+) Monocytes/Macrophages/cDCs
sc_H3.NPC.Exp1_TCAGGTATCGTCACGG -0.317258498580777 1.48782516758047 cDC2 Monocytes/Macrophages/cDCs
sc_E5.NPC.Exp1_CTGAATGAGCCAAGGT-1 -6.22194369784149 -4.26886843402781 Macrophages (HES4+) Monocytes/Macrophages/cDCs
sc_H1.EKS.Exp1_GTACTCCCACCGTTGG 9.58823267468659 -1.35648410280146 MAIT cells 1 T cells/ILCs
sc_R7.NPC.Exp1_ATCGGATTCAGGAACG-1 7.31686274060456 -1.52643941600718 TRM cells T cells/ILCs
sc_R7.NPC.Exp1_GATGCTAGTGGTTTAC-1 6.88369719037262 -5.51730369289316 Infiltrating NK cells T cells/ILCs
sc_R2.NPC.Exp1_TGCCCTATCATGTCTT -8.76457723131927 6.09958101551138 Kupffer cells Monocytes/Macrophages/cDCs
sc_E1.NPC.Exp1_CGTCAGGTCGCGTTTC -0.967272124202573 -4.68033860881724 Macrophages (HES4+) Monocytes/Macrophages/cDCs
sc_H1.NPC.Exp1_CGGAGCTGTCGCATAT -0.688759288699948 -4.99177430828013 Macrophages (HES4+) Monocytes/Macrophages/cDCs
sc_R5.NPC.Exp1_ACATCCCCAGCGTGCT-1 -3.98466428271087 -0.0173464294234685 Monocytes (secretory) Monocytes/Macrophages/cDCs
sc_E1.NPC.Exp1_ACCAGTAAGCGTTCCG -0.393083116920316 -4.52540420253672 Macrophages (HES4+) Monocytes/Macrophages/cDCs
sc_R3.NPC.Exp1_GAGTCCGGTAGCTTGT -1.68308337679657 -1.36683009822764 cDC2 Monocytes/Macrophages/cDCs
sc_R5.NPC.Exp1_ATCACGACACCTGCAG-1 11.984242119877 -4.12228344638743 NK cells 1 T cells/ILCs
sc_R2.NPC.Exp1_TTAGGACGTGTGTGCC -8.13325627795013 6.2449391011437 Kupffer cells Monocytes/Macrophages/cDCs
sc_R7.NPC.Exp1_CTGAATGCACTCCCTA-1 -5.4977243756369 3.1248378876885 Kupffer cells (SUCNR1+) Monocytes/Macrophages/cDCs
sc_R7.NPC.Exp1_GTGAGCCAGGTACAGC-1 7.6953474665567 -2.11575661857523 TRM cells T cells/ILCs
sc_E7.NPC.Exp1_ACCAAACTCTCGCGTT-1 -4.83059056750091 -0.438173937396186 Monocytes (TREM2+ CD9+) Monocytes/Macrophages/cDCs
sc_R7.NPC.Exp1_ATCCCTGCAGTTAGGG-1 -2.58747466555389 -5.68821405132212 Macrophages Monocytes/Macrophages/cDCs
sc_E2.NPC.Exp1_TGAGGGAGTCGAAAGC -8.06901200762542 2.65304781238638 Monocytes (IGSF21+ GPR34+) Monocytes/Macrophages/cDCs
sc_E6.NPC.Exp1_TGAGTCAAGGCACTCC-1 2.58945003995148 6.96634126941763 cDC1 Monocytes/Macrophages/cDCs
sc_E6.NPC.Exp1_AGGATAAAGGTACCTT-1 -6.12743361941131 5.41894890110098 Kupffer cells (SUCNR1+) Monocytes/Macrophages/cDCs
sc_R6.NPC.Exp1_ACGGTTAGTGTGAATA-1 8.86383215436188 -7.66606639583506 NK cells 1 T cells/ILCs
sc_R2.NPC.Exp1_ACGAGGACATGACATC -6.10239060869964 0.543218505783898 Monocytes (TREM2+ CD9+) Monocytes/Macrophages/cDCs
sc_H1.EKS.Exp1_TACCTTATCCCAGGTG -3.55697997561249 -0.514739091292994 Monocytes (secretory) Monocytes/Macrophages/cDCs
sc_H3.NPC.Exp1_GCTCTGTTCCTAGGGC -0.154584309966886 1.14722455780111 cDC2 Monocytes/Macrophages/cDCs
sc_H3.NPC.Exp1_CGTTAGATCTACTTAC 0.75029415735451 1.32701779644094 cDC2 Monocytes/Macrophages/cDCs
sc_E2.NPC.Exp1_AGAGTGGGTAAGGGCT -5.46885713091644 -3.80627273281016 Macrophages (HES4+) Monocytes/Macrophages/cDCs
sc_E6.NPC.Exp1_CTGTATTGTAGAGACC-1 -3.64041598788055 -0.237469392613547 Monocytes (secretory) Monocytes/Macrophages/cDCs
sc_E3.NPC.Exp1_TTCTCAATCCTGTAGA -7.29905446520599 1.75575829784475 Kupffer cells (SUCNR1+) Monocytes/Macrophages/cDCs
sc_E7.NPC.Exp1_AGTTAGCTCCATCCGT-1 -5.19596274843963 -0.262430774764197 Monocytes (TREM2+ CD9+) Monocytes/Macrophages/cDCs
sc_R5.NPC.Exp1_GGAGAACGTTACGGAG-1 -9.77140649309906 3.13041759769521 Kupffer cells Monocytes/Macrophages/cDCs
sc_R2.NPC.Exp1_TACTTACAGCAGGCTA -8.44967587939056 4.55454994480215 Kupffer cells Monocytes/Macrophages/cDCs
sc_R5.NPC.Exp1_CATTGCCAGTATTAGG-1 11.4643780375406 -4.87285779674448 NK cells 3 T cells/ILCs
sc_E2.NPC.Exp1_TAGTTGGTCTGCTGCT -4.32458432665619 -2.0127878065864 Monocytes (TREM2+ CD9+) Monocytes/Macrophages/cDCs
sc_H1.NPC.Exp1_CAGAGAGTCACATACG -0.842413148792111 -1.00138558705248 cDC2 Monocytes/Macrophages/cDCs
sc_H1.NPC.Exp1_TCATTACCACAGAGGT -7.49215539446624 5.05489565174185 Kupffer cells Monocytes/Macrophages/cDCs
sc_R2.NPC.Exp1_AGCTCTCCATACGCTA -10.096137366207 -7.6881778116981 pDCs pDCs
sc_E2.NPC.Exp1_GTGCAGCAGAGGTACC -9.84982999316009 4.88239742557607 Kupffer cells Monocytes/Macrophages/cDCs
sc_E7.NPC.Exp1_CCGAACGTCCATACAG-1 12.1860605860635 -1.14732168872752 ILC3 T cells/ILCs
sc_R7.NPC.Exp1_GAGAAATAGTTACGAA-1 9.71303240308014 -5.76866506297983 NK cells 3 T cells/ILCs
sc_H3.NPC.Exp1_TGGCTGGCAAGACGTG -8.39555104723724 3.3397135857781 Kupffer cells Monocytes/Macrophages/cDCs
sc_E5.NPC.Exp1_AGGGAGTGTACCTAAC-1 -4.29015668383392 0.522546303673608 Monocytes (secretory) Monocytes/Macrophages/cDCs
sc_H1.NPC.Exp1_AGCTTGACAATGGTCT -8.5399173115805 4.71251465122305 Kupffer cells Monocytes/Macrophages/cDCs
sc_R7.NPC.Exp1_ATTCTACGTCGGTGAA-1 -2.85095294466766 -4.71417401988901 Macrophages Monocytes/Macrophages/cDCs
sc_E5.NPC.Exp1_TTGGGATTCTAGATCG-1 -0.359726569564664 0.785457861824853 cDC2 Monocytes/Macrophages/cDCs
sc_E3.NPC.Exp1_TCACGAACACACAGAG 7.61211649426667 0.348815393849237 MAIT cells 1 T cells/ILCs
sc_H1.EKS.Exp1_CTTGGCTTCTTGGGTA 6.12889687070099 12.1875102643212 IgA+ Plasma cells IgA+ Plasma cells
sc_E5.NPC.Exp1_CTAGGTATCCGTTGGG-1 3.09467498311249 2.9119210366448 Dividing cDCs Dividing cDCs
sc_E7.NPC.Exp1_CCCAACTGTCCACATA-1 -0.287870845706784 -0.683462808624881 cDC2 Monocytes/Macrophages/cDCs
sc_R6.NPC.Exp1_CCTCTCCCATGACGGA-1 -3.99976523867401 -5.64153598506846 Macrophages Monocytes/Macrophages/cDCs
sc_R6.NPC.Exp1_CGTCAAACAATAGGAT-1 8.58139101514069 -6.86228965480723 gd-T cells T cells/ILCs
sc_E6.NPC.Exp1_ACGGTCGAGCTTCGTA-1 -3.73632653704437 -6.87657092769541 Macrophages Monocytes/Macrophages/cDCs
sc_E1.NPC.Exp1_CCACTACAGTCTCAAC -0.766896209628903 -0.457109170750754 cDC2 Monocytes/Macrophages/cDCs
sc_R3.NPC.Exp1_CCGGTAGTCCAGTATG -5.4515555714682 1.48352052013479 cDC2 Monocytes/Macrophages/cDCs
sc_E2.NPC.Exp1_ATGAGGGTCCTCAATT -9.68163045397552 5.77077175418936 Kupffer cells Monocytes/Macrophages/cDCs
sc_R7.NPC.Exp1_ACATTTCAGTCAGCCC-1 7.17863861569611 -5.244269597129 Infiltrating NK cells T cells/ILCs
sc_E3.NPC.Exp1_TCGTAGATCGCTTAGA 4.72666279324738 4.37243057529531 Dividing T/NK cells Dividing T/NK cells
sc_E1.NPC.Exp1_TGGGCGTAGACTTTCG -8.48739560595306 4.1682675008019 Kupffer cells (SUCNR1+) Monocytes/Macrophages/cDCs
sc_R6.NPC.Exp1_TTCTTGATCACTGGGC-1 10.6586758280679 1.58351947109304 Naive CD4+ T cells T cells/ILCs
sc_R6.NPC.Exp1_AGTCATGCAAGCGCTC-1 11.1127039576456 1.38332761566244 CD8 ab-T cells 1 T cells/ILCs
sc_R7.NPC.Exp1_ATCCCTGCACTACACA-1 7.60351006039826 -5.21550821025767 Infiltrating NK cells T cells/ILCs
sc_E5.NPC.Exp1_GAGACCCGTGAGAACC-1 -5.57527621737274 -4.01561688144602 Macrophages (HES4+) Monocytes/Macrophages/cDCs
sc_E5.NPC.Exp1_CCTTCAGCATTGTGCA-1 -8.68136533251556 3.99918676654897 Kupffer cells Monocytes/Macrophages/cDCs
sc_R2.NPC.Exp1_TTGACTTCAAATCCGT -5.19751103869232 -3.59637473781504 Macrophages (HES4+) Monocytes/Macrophages/cDCs
sc_E5.NPC.Exp1_GTTCATTTCTCTCCGA-1 -3.23908623209747 2.05032516758047 Monocytes (IGSF21+ GPR34+) Monocytes/Macrophages/cDCs
sc_E6.NPC.Exp1_CAGGCCAGTCGCATTA-1 -6.09436877718719 5.59921766559683 Kupffer cells (SUCNR1+) Monocytes/Macrophages/cDCs
sc_E1.NPC.Exp1_CGCGTTTCATGTCCTC 7.11036507138459 -2.60643600185313 ab-T cells (stress) Non annotated cells
sc_R5.NPC.Exp1_AGTACTGTCCACTGAA-1 9.08522192486969 -0.0100388999740056 CD8 ab-T cells (stress) T cells/ILCs
sc_E7.NPC.Exp1_ATTCATCTCGAGTCTA-1 -2.06717427721771 -0.954617607192176 cDC2 Monocytes/Macrophages/cDCs
sc_H1.NPC.Exp1_TGCCCTAAGTCCAGGA -6.72347053042206 4.01508499424062 Kupffer cells (SUCNR1+) Monocytes/Macrophages/cDCs
sc_H1.EKS.Exp1_TTTATGCAGATCCTGT -1.56638225069793 -0.231216835574286 cDC2 Monocytes/Macrophages/cDCs
sc_E7.NPC.Exp1_TCGTCCACATGCCGGT-1 5.61751142987458 11.6921670560082 IgA+ Plasma cells IgA+ Plasma cells
sc_E5.NPC.Exp1_CATGCGGCAATCAAGA-1 -4.43201430788788 1.73304892818533 Monocytes (IGSF21+ GPR34+) Monocytes/Macrophages/cDCs
sc_R6.NPC.Exp1_AAAGGTAGTGTCCGGT-1 -5.356276831539 4.64171577732168 Kupffer cells (SUCNR1+) Monocytes/Macrophages/cDCs
sc_H3.NPC.Exp1_AACTCTTCAAGAAAGG -9.09254964342865 3.46518827716909 Kupffer cells Monocytes/Macrophages/cDCs
sc_R6.NPC.Exp1_TTCTAACTCCAACCAA-1 -11.1539920186118 -8.49550555904307 pDCs pDCs
sc_R1.NPC.Exp1_GATCAGTTCAAGATCC 9.73370329388825 -4.36804269512095 CD8 ab-T cells 1 T cells/ILCs
sc_E7.NPC.Exp1_GTCAGCGGTCCTCCAT-1 -2.87002261629852 -3.24497650821604 cDC2 Monocytes/Macrophages/cDCs
sc_E5.NPC.Exp1_TCATGTTGTCCGACGT-1 0.150879600135959 1.72110034267507 cDC2 Monocytes/Macrophages/cDCs
sc_E7.NPC.Exp1_AGGGAGTTCACGGGCT-1 -6.93261512270721 5.13158108036123 Kupffer cells (SUCNR1+) Monocytes/Macrophages/cDCs
sc_H1.NPC.Exp1_AACCATGTCGTACGGC 4.83549705990998 4.15937544147573 Dividing T/NK cells Dividing T/NK cells
sc_R7.NPC.Exp1_TTACGCCCATCGGCCA-1 7.10099665173737 -5.42564986904063 Infiltrating NK cells T cells/ILCs
sc_E7.NPC.Exp1_CCCGGAAGTAGGTACG-1 -1.6043544625357 -1.54519967992701 cDC2 Monocytes/Macrophages/cDCs
sc_R5.NPC.Exp1_ACAGAAATCTTCTCAA-1 10.4412056590006 -2.56593679149546 NK cells 2 T cells/ILCs
sc_R2.NPC.Exp1_GGGAGATCAGCATGAG -5.06239160052093 -3.77851699550547 Macrophages (HES4+) Monocytes/Macrophages/cDCs
sc_R6.NPC.Exp1_GCAGCTGAGCAAACAT-1 9.93872133740631 -5.75818942745127 NK cells 1 T cells/ILCs
sc_E1.NPC.Exp1_GATGAGGAGGGTATCG -0.940557322414243 -1.56294171770014 cDC2 Monocytes/Macrophages/cDCs
sc_E7.NPC.Exp1_GTCAGCGTCCCGTGTT-1 -4.04060348025116 -6.44273685176768 Macrophages Monocytes/Macrophages/cDCs
sc_R1.NPC.Exp1_GGAATAATCTAGCACA -3.38392051211151 0.465680015488488 Monocytes (IGSF21+ GPR34+) Monocytes/Macrophages/cDCs
sc_H1.NPC.Exp1_GGAATAATCTCCGGTT 11.4409758234903 -4.71341298778452 Dividing T/NK cells Dividing T/NK cells
sc_R6.NPC.Exp1_GGCTTGGAGAGTCAGC-1 -3.41603215685638 -6.68963979442515 Macrophages Monocytes/Macrophages/cDCs
sc_E5.NPC.Exp1_TGATTTCCATCACGGC-1 0.590755523233092 1.95806266109548 cDC2 Monocytes/Macrophages/cDCs
sc_H2.NPC.Exp1_ATCTGCCAGCTACCGC -3.96806033602508 -0.225065159396308 Monocytes (secretory) Monocytes/Macrophages/cDCs
sc_E5.NPC.Exp1_TATCCTATCTCTGCCA-1 -6.19482596865448 1.30999220649801 Monocytes (TREM2+ CD9+) Monocytes/Macrophages/cDCs
sc_R1.NPC.Exp1_AGTGGGACAGTCGTGC 3.5172104025766 12.2294614438256 IgG+ Plasma cells IgG+ Plasma cells
sc_R5.NPC.Exp1_GACCTTCCATAATGAG-1 -4.01882775774749 0.800106418534143 Monocytes (IGSF21+ GPR34+) Monocytes/Macrophages/cDCs
sc_R2.NPC.Exp1_CTCGGAGAGACACTAA -2.7216914509848 2.01113892833791 Monocytes (IGSF21+ GPR34+) Monocytes/Macrophages/cDCs
sc_H1.EKS.Exp1_GAGTCCGAGACATAAC -10.5384362553671 -8.161816346244 pDCs pDCs
sc_R2.NPC.Exp1_TGCGTGGTCCTTCAAT -2.62598021975311 3.10446001331411 Monocytes (IGSF21+ GPR34+) Monocytes/Macrophages/cDCs
sc_H2.NPC.Exp1_AGCCTAAAGGCAAAGA 5.56048361310211 12.4027593259057 IgA+ Plasma cells IgA+ Plasma cells
sc_E1.NPC.Exp1_CGAGAAGGTGGACGAT 6.25597397336212 -7.48961566646494 MAIT cells 2 T cells/ILCs
sc_E6.NPC.Exp1_CAGTTCCCAGCGCGTT-1 -4.23969062319549 -1.53744589050211 Monocytes (secretory) Monocytes/Macrophages/cDCs
sc_R7.NPC.Exp1_CCGGACAAGTTCGGTT-1 -6.52942594042572 2.24211574832998 Kupffer cells (SUCNR1+) Monocytes/Macrophages/cDCs
sc_E5.NPC.Exp1_GCGGATCCAGCGGTCT-1 0.749850952117122 1.98984576503835 cDC2 Monocytes/Macrophages/cDCs
sc_R1.NPC.Exp1_AGCGTCGCACATGTGT -7.27811320772918 1.61919666568838 Kupffer cells (SUCNR1+) Monocytes/Macrophages/cDCs
sc_H3.NPC.Exp1_GGAATAAGTCGCTTTC -2.54490574351104 2.1561665658196 Monocytes (IGSF21+ GPR34+) Monocytes/Macrophages/cDCs
sc_E6.NPC.Exp1_TGTTGGACACAAATGA-1 -2.0312469815329 -3.74594567974009 Macrophages (HES4+) Monocytes/Macrophages/cDCs
sc_R5.NPC.Exp1_TCGCTCATCGCCAATA-1 4.1873604441568 2.84878922741018 Dividing T/NK cells Dividing T/NK cells
sc_R7.NPC.Exp1_AACAAGACAGCGCTTG-1 10.8571802760049 -6.38499711711802 NK cells 3 T cells/ILCs
sc_R6.NPC.Exp1_ATCACTTTCCCATAAG-1 8.94015947827545 -7.56041644771494 NK cells 1 T cells/ILCs
sc_R6.NPC.Exp1_ACTCCCACATTCACAG-1 11.1399780894205 1.12600566188894 CD8 ab-T cells 1 T cells/ILCs
sc_R2.NPC.Exp1_AGGGAGTGTTAAGACA -7.10307487002166 3.33682872097097 Monocytes (TREM2+ CD9+) Monocytes/Macrophages/cDCs
sc_R7.NPC.Exp1_TCTAACTAGGCACTCC-1 -4.13995536318573 1.04191995899282 cDC2 Monocytes/Macrophages/cDCs
sc_H1.NPC.Exp1_ATCATCTGTCTCGTTC -5.32638534060272 -3.32491754253306 Hepatocyte-Monocyte interaction Non annotated cells
sc_E2.NPC.Exp1_TACCTATAGGCCATAG -2.70714410296234 3.40648866931997 Monocytes (IGSF21+ GPR34+) Monocytes/Macrophages/cDCs
sc_R7.NPC.Exp1_GACTCAAAGTTGAATG-1 -3.6295660351828 1.10434664527975 Monocytes (IGSF21+ GPR34+) Monocytes/Macrophages/cDCs
sc_E7.NPC.Exp1_TCCTCCCAGAATAGTC-1 10.9907385493204 -5.1644036646644 NK cells 1 T cells/ILCs
sc_R3.NPC.Exp1_AACTTTCTCAGTTTGG -4.94271024218353 -0.424492048815864 Monocytes (TREM2+ CD9+) Monocytes/Macrophages/cDCs
sc_E6.NPC.Exp1_TGCTTGCCACAGTGAG-1 -0.634295186908567 -4.43427513797678 Macrophages (HES4+) Monocytes/Macrophages/cDCs
sc_R5.NPC.Exp1_GGTAACTCATTCAGCA-1 7.91138092526642 -5.48013471324839 Infiltrating NK cells T cells/ILCs
sc_H1.EKS.Exp1_TAGCCGGAGTCTCCTC 3.32241026410309 12.1211955670556 IgG+ Plasma cells IgG+ Plasma cells
sc_E7.NPC.Exp1_CCTTCAGCAACCGACC-1 -4.60978110781463 -1.30833052356638 Monocytes (TREM2+ CD9+) Monocytes/Macrophages/cDCs
sc_H1.NPC.Exp1_TATGCCCCATCCGCGA -0.293311796100461 -0.296282875136512 cDC2 Monocytes/Macrophages/cDCs
sc_R5.NPC.Exp1_CCACCATTCTTAGCTT-1 8.68568197735993 -4.12252424915232 Infiltrating NK cells T cells/ILCs
sc_E3.NPC.Exp1_CTGATCCAGCGGCTTC 7.26408497342316 0.680753362580163 TRM cells T cells/ILCs
sc_H3.NPC.Exp1_ACGAGGAAGTACGTTC -4.51597531786712 -4.95426534374155 Macrophages Monocytes/Macrophages/cDCs
sc_R2.NPC.Exp1_GTTACAGCACAGAGGT 2.20280329236237 2.32838536541067 Dividing cDCs Dividing cDCs
sc_R7.NPC.Exp1_CTTGAGAGTCCACATA-1 -3.99128707400116 0.883785498543603 cDC2 Monocytes/Macrophages/cDCs
sc_H3.NPC.Exp1_GGACATTAGAGGTTGC -7.80742295733246 5.44596554081045 Kupffer cells Monocytes/Macrophages/cDCs
sc_R6.NPC.Exp1_GATGCTATCTGCGAGC-1 9.54013315686432 -6.61071943004526 NK cells 3 T cells/ILCs
sc_R1.NPC.Exp1_ACATACGTCCGCAGTG -1.75319179049286 -0.216240363911765 Monocytes (IGSF21+ GPR34+) Monocytes/Macrophages/cDCs
sc_E3.NPC.Exp1_ATGAGGGTCTGCTGTC 6.99422756680695 0.0641667966087885 Naive CD4+ T cells T cells/ILCs
sc_E6.NPC.Exp1_GGTAGAGTCATACGGT-1 -5.68030436983856 4.92959905902944 Kupffer cells (SUCNR1+) Monocytes/Macrophages/cDCs
sc_E2.NPC.Exp1_CATCCACTCTTGCATT -2.46510728350433 2.05503011982046 Monocytes (IGSF21+ GPR34+) Monocytes/Macrophages/cDCs
sc_H1.EKS.Exp1_AGTGAGGTCCAGAAGG 9.4448124552652 -1.38510142524638 MAIT cells 1 T cells/ILCs
sc_R3.NPC.Exp1_TCAGGTATCGCCCTTA -4.76753695956024 -1.27743242938914 Monocytes (TREM2+ CD9+) Monocytes/Macrophages/cDCs
sc_E2.NPC.Exp1_CAAGTTGGTAGCGATG -1.14083596220764 1.25455380718313 Monocytes (IGSF21+ GPR34+) Monocytes/Macrophages/cDCs
sc_E2.NPC.Exp1_CCTTCCCGTGATAAGT -5.5934537266806 3.93293978015981 Kupffer cells Monocytes/Macrophages/cDCs
sc_R6.NPC.Exp1_TGCGACGCATGGGAAC-1 -3.50848515978607 0.766446960373742 cDC2 Monocytes/Macrophages/cDCs
sc_E5.NPC.Exp1_GCGGAAATCTTACACT-1 4.83346191891876 4.16423870365225 Dividing T/NK cells Dividing T/NK cells
sc_R3.NPC.Exp1_TCTTTCCCAGATGGGT -1.34345110407623 -0.538662786380427 cDC2 Monocytes/Macrophages/cDCs
sc_H3.NPC.Exp1_ACGCCAGAGCGAGAAA -8.55410417071136 3.52134348194204 Kupffer cells Monocytes/Macrophages/cDCs
sc_H1.NPC.Exp1_CCGGTAGAGCACCGTC 2.94308630475251 6.11647917072378 cDC1 Monocytes/Macrophages/cDCs
sc_R7.NPC.Exp1_GATCCCTGTCACTTCC-1 7.53615108975617 -0.946887093381064 TRM cells T cells/ILCs
sc_H3.NPC.Exp1_CTAGCCTCATTACGAC -3.4987386082724 1.97736121456228 Monocytes (IGSF21+ GPR34+) Monocytes/Macrophages/cDCs
sc_E3.NPC.Exp1_TCAGCTCTCAGTCCCT 7.26927439221588 0.883655202790124 MAIT cells 1 T cells/ILCs
sc_R2.NPC.Exp1_CATGCCTGTGACCAAG 5.75178829678742 12.9505660657128 IgA+ Plasma cells IgA+ Plasma cells
sc_E3.NPC.Exp1_GAACCTAGTGTAATGA -2.49359305849823 -0.150681989983695 cDC2 Monocytes/Macrophages/cDCs
sc_E2.NPC.Exp1_GTCGGGTTCGAACTGT -1.0339587544516 -0.187416839198249 cDC2 Monocytes/Macrophages/cDCs
sc_R5.NPC.Exp1_CAGGCCACAGGAACCA-1 9.41236464032379 -1.29029654224314 TRM cells T cells/ILCs
sc_R1.NPC.Exp1_CAACTAGTCCCTAACC -1.47973509779724 -5.23084901531138 Macrophages (HES4+) Monocytes/Macrophages/cDCs
sc_E5.NPC.Exp1_GTCATGATCTTGGATG-1 -9.08755525103363 3.69740225116811 Kupffer cells Monocytes/Macrophages/cDCs
sc_E6.NPC.Exp1_TGTGATGAGAGAGCCT-1 -12.5160106038168 -6.52918599803843 pDCs pDCs
sc_R7.NPC.Exp1_GCAACCGGTGGCCACT-1 7.12578932294098 -5.71414970119395 Infiltrating NK cells T cells/ILCs
sc_R2.NPC.Exp1_TAAACCGGTCAGTGGA -9.46807893267425 3.87432123462759 Kupffer cells Monocytes/Macrophages/cDCs
sc_E5.NPC.Exp1_ATTCCCGCACGGTGTC-1 -9.1493504857138 5.42348839084707 Kupffer cells Monocytes/Macrophages/cDCs
sc_E3.NPC.Exp1_AACGTTGCAAGTCATC 7.77316919812409 0.80105174820028 MAIT cells 1 T cells/ILCs
sc_E7.NPC.Exp1_TCCCAGTCACGGATCC-1 11.7838913584634 -1.59716736038126 CD8 ab-T cells 1 T cells/ILCs
sc_E2.NPC.Exp1_ATGCGATTCCGCAGTG -0.791889152438962 2.39404417316518 Monocytes (IGSF21+ GPR34+) Monocytes/Macrophages/cDCs
sc_R5.NPC.Exp1_CCTTGTGGTCCACTCT-1 12.2273432398721 -3.96597837169565 NK cells 1 T cells/ILCs
sc_E6.NPC.Exp1_GAAGTAAAGCGTCAAG-1 -3.61249049654754 -2.17425309379496 Monocytes (TREM2+ CD9+) Monocytes/Macrophages/cDCs
sc_E7.NPC.Exp1_TAGATCGCATATGGCT-1 -6.77520640841278 5.14341760913931 Kupffer cells (SUCNR1+) Monocytes/Macrophages/cDCs
sc_E7.NPC.Exp1_AGGGTTTGTTGCATTG-1 -6.63967975130829 4.97243524829946 Kupffer cells (SUCNR1+) Monocytes/Macrophages/cDCs
sc_H1.EKS.Exp1_GATCGATTCACTTACT 9.30329958447663 -1.03662179668345 MAIT cells 1 T cells/ILCs
sc_H1.NPC.Exp1_TTGCGTCCACTCTGTC -6.89010604372772 4.55242754261099 Kupffer cells Monocytes/Macrophages/cDCs
sc_H2.NPC.Exp1_GCATACAAGAACAATC 10.5218826914713 -0.946314829186576 MAIT cells 2 T cells/ILCs
sc_E1.NPC.Exp1_GCTCCTAGTTCCCTTG 10.5509306574747 -4.8131811495582 NK cells 3 T cells/ILCs
sc_E6.NPC.Exp1_CACAACATCATCTACT-1 -5.83255990496429 0.489271653099877 Monocytes (TREM2+ CD9+) Monocytes/Macrophages/cDCs
sc_E6.NPC.Exp1_GACTCTCGTGCCTTCT-1 4.79521051892487 4.36892677585684 Dividing T/NK cells Dividing T/NK cells
sc_E7.NPC.Exp1_GCGATCGCAATGGGTG-1 -6.34487231722625 1.0852836493691 Monocytes (TREM2+ CD9+) Monocytes/Macrophages/cDCs
sc_R2.NPC.Exp1_ACACCAAAGAATGTTG -4.66425736895355 -5.46687577922739 Macrophages Monocytes/Macrophages/cDCs
sc_H3.NPC.Exp1_TCACGAAGTTGCGTTA -9.19161160937103 4.21663500110708 Kupffer cells Monocytes/Macrophages/cDCs
sc_E7.NPC.Exp1_TTGCGTCTCGCGTGAC-1 -0.348199686916196 -0.941259908274787 cDC2 Monocytes/Macrophages/cDCs
sc_H3.NPC.Exp1_TCGTAGAAGTGGAGAA -8.94557126513275 4.03116155902944 Kupffer cells Monocytes/Macrophages/cDCs
sc_E6.NPC.Exp1_TGATTTCTCCATAAGC-1 -5.85684426775726 4.61446787159048 Kupffer cells (SUCNR1+) Monocytes/Macrophages/cDCs
sc_H2.NPC.Exp1_CAACCAATCGCATGGC -4.68036874285492 0.685826433106286 Monocytes (TREM2+ CD9+) Monocytes/Macrophages/cDCs
sc_E2.NPC.Exp1_GATCGATAGAAGGTGA -3.10435708514007 3.07001162807546 Macrophages (HES4+) Monocytes/Macrophages/cDCs
sc_R5.NPC.Exp1_GTCTAGACAGCCCAGT-1 11.5991255427286 -4.47866986949839 NK cells 1 T cells/ILCs
sc_R5.NPC.Exp1_TCATTCACATGACTTG-1 8.85627905377594 -0.378105717496055 MAIT cells 1 T cells/ILCs
sc_R2.NPC.Exp1_AAGTCTGGTTACAGAA -2.06927116862091 2.28043295185171 Monocytes (IGSF21+ GPR34+) Monocytes/Macrophages/cDCs
sc_E7.NPC.Exp1_TAACGACCAACACGAG-1 -3.55849536410125 -6.63833354671397 Macrophages Monocytes/Macrophages/cDCs
sc_E6.NPC.Exp1_AACACACTCTATCACT-1 -1.62571891299041 -1.971963870124 cDC2 Monocytes/Macrophages/cDCs
sc_E2.NPC.Exp1_TTGACTTCATCGATGT -8.58552392473968 6.22932792942129 Kupffer cells Monocytes/Macrophages/cDCs
sc_E1.NPC.Exp1_CAGAGAGAGGGAAACA 0.183621057359851 -0.0582217450896673 cDC2 Monocytes/Macrophages/cDCs
sc_R7.NPC.Exp1_GGTTAACGTTACCGTA-1 12.2274319315836 -6.49305032451548 NK cells 2 T cells/ILCs
sc_E7.NPC.Exp1_AATCGACTCAAGTGTC-1 -6.56901105395111 5.02379967014395 Kupffer cells (SUCNR1+) Monocytes/Macrophages/cDCs
sc_R2.NPC.Exp1_CGGCTAGAGAATGTGT -8.68023904314789 6.16573311130605 Kupffer cells Monocytes/Macrophages/cDCs
sc_R5.NPC.Exp1_TTTCCTCAGTTCGGTT-1 -3.98186954012665 0.742575180931909 Monocytes (IGSF21+ GPR34+) Monocytes/Macrophages/cDCs
sc_R7.NPC.Exp1_AAGTGAACAATTCTCT-1 12.0252176905557 -6.56705163677134 NK cells 1 T cells/ILCs
sc_H1.NPC.Exp1_TTAGTTCCAGACAAGC -0.0944003080442782 -0.167468177870887 cDC2 Monocytes/Macrophages/cDCs
sc_R5.NPC.Exp1_TCGAACATCAAGAAAC-1 10.5003182078287 -5.58351873119272 NK cells 3 T cells/ILCs
sc_H2.NPC.Exp1_ACATCAGAGACCACGA -0.250665328414762 -0.039210426406043 cDC2 Monocytes/Macrophages/cDCs
sc_H1.NPC.Exp1_TACTCGCCAAGCTGAG 0.4601471210405 0.339202535553796 cDC2 Monocytes/Macrophages/cDCs
sc_E6.NPC.Exp1_ATCGCCTCATAGCACT-1 -3.56335719576629 -6.70737289150156 Macrophages Monocytes/Macrophages/cDCs
sc_R6.NPC.Exp1_GTTGCTCGTTCGCGTG-1 -1.31204029074463 -0.807121488050597 cDC2 Monocytes/Macrophages/cDCs
sc_E1.NPC.Exp1_CGGACACCATCCTTGC -5.40189965716156 -0.105387615756171 Monocytes (TREM2+ CD9+) Monocytes/Macrophages/cDCs
sc_E3.NPC.Exp1_CCTTCGAGTTCCCTTG 9.03280607709137 -1.99395106990732 MAIT cells 1 T cells/ILCs
sc_E7.NPC.Exp1_TCGGATAAGTCGGCCT-1 10.9816099787637 -5.25268577297129 NK cells 1 T cells/ILCs
sc_E5.NPC.Exp1_AGTTAGCTCGGCATCG-1 -1.17381068220886 1.29912997524343 cDC2 Monocytes/Macrophages/cDCs
sc_E1.NPC.Exp1_ATAAGAGTCACGCGGT -5.43609508028778 1.39179493228994 Monocytes (IGSF21+ GPR34+) Monocytes/Macrophages/cDCs
sc_E6.NPC.Exp1_ACGATCAGTACCATAC-1 -2.46404751292022 -5.28745006282725 Macrophages Monocytes/Macrophages/cDCs
sc_H2.NPC.Exp1_CGCCAAGGTAGGAGTC 7.08041254529206 -2.56274257858195 ab-T cells (stress) Non annotated cells
sc_H1.EKS.Exp1_AGCAGCCTCAGTTGAC 9.27548758038727 -0.958545910910743 CD8 ab-T cells 1 T cells/ILCs
sc_R6.NPC.Exp1_CTAAGTGGTCCCTGAG-1 -2.58979137888702 -5.23257993419565 Macrophages Monocytes/Macrophages/cDCs
sc_R2.NPC.Exp1_CATGACAAGAGCTGCA -10.2050383900717 5.12483431140981 Kupffer cells Monocytes/Macrophages/cDCs
sc_E7.NPC.Exp1_AGTAGCTGTGATGTAA-1 -1.11936183920654 -0.763128447131293 cDC2 Monocytes/Macrophages/cDCs
sc_R5.NPC.Exp1_GTGGAGAGTCGAGCTC-1 -9.67270120135101 3.31548692028127 Kupffer cells Monocytes/Macrophages/cDCs
sc_R7.NPC.Exp1_TTCTCTCTCGACCATA-1 -5.41957219591888 3.14260460178457 Kupffer cells Monocytes/Macrophages/cDCs
sc_R5.NPC.Exp1_CTAGACATCACCGGGT-1 -9.0294421528891 2.44310451786123 Kupffer cells Monocytes/Macrophages/cDCs
sc_R6.NPC.Exp1_TCTTAGTCAGTGTATC-1 -5.53237756243499 4.25659014026724 Kupffer cells (SUCNR1+) Monocytes/Macrophages/cDCs
sc_E3.NPC.Exp1_TACCTATTCCTCAATT 7.49122921475617 0.640447986527307 MAIT cells 1 T cells/ILCs
sc_E3.NPC.Exp1_ATGCGATTCACTTATC -2.45140131464752 -0.127699601248877 cDC2 Monocytes/Macrophages/cDCs
sc_H3.NPC.Exp1_CATCGGGGTCCAAGTT -8.72320970049652 3.40243459980093 Kupffer cells Monocytes/Macrophages/cDCs
sc_R5.NPC.Exp1_CCGTAGGTCTCGCTTG-1 -3.73706801882538 1.40642620365225 Monocytes (IGSF21+ GPR34+) Monocytes/Macrophages/cDCs
sc_R3.NPC.Exp1_GGAAAGCAGAAACCAT -4.17929442873749 -0.413723665074485 Monocytes (IGSF21+ GPR34+) Monocytes/Macrophages/cDCs
sc_H1.NPC.Exp1_TTAACTCGTCTCTTTA -3.18059118738922 -0.104234712914603 cDC2 Monocytes/Macrophages/cDCs
sc_E7.NPC.Exp1_GCCAGGTAGACCATTC-1 10.9868036890909 -2.44136725624003 TRM cells T cells/ILCs
sc_R2.NPC.Exp1_AGAATAGTCAAACCGT -1.13134273043426 1.6976568822106 Monocytes (IGSF21+ GPR34+) Monocytes/Macrophages/cDCs
sc_H2.NPC.Exp1_CCTACACCATTTGCCC -2.98227008333954 -0.603266977489965 Monocytes (secretory) Monocytes/Macrophages/cDCs
sc_R5.NPC.Exp1_CGGGTGTGTCCCAAAT-1 -5.7662094449118 0.885418546601159 Monocytes (TREM2+ CD9+) Monocytes/Macrophages/cDCs
sc_R7.NPC.Exp1_TAAGCCACAAGTTCGT-1 -1.66895349970611 -0.637609141663688 cDC2 Monocytes/Macrophages/cDCs
sc_R7.NPC.Exp1_AGGGCTCGTCATGACT-1 4.89590660580841 2.83601928989492 Dividing T/NK cells Dividing T/NK cells
sc_R7.NPC.Exp1_ATTCGTTTCGCTACGG-1 11.7928272868082 -6.50843499858774 NK cells 2 T cells/ILCs
sc_R6.NPC.Exp1_CCTGCATGTATGTCCA-1 8.93501440533844 -7.66702436168589 NK cells 1 T cells/ILCs
sc_E6.NPC.Exp1_TGTAAGCTCACCTGGG-1 -1.21449419012817 -1.10777531822123 cDC2 Monocytes/Macrophages/cDCs
sc_H3.NPC.Exp1_CGATGTAAGAAACCGC -6.9128068303183 3.6934197072228 Kupffer cells (SUCNR1+) Monocytes/Macrophages/cDCs
sc_E1.NPC.Exp1_CTCGTACTCACGATGT 0.595383324711001 -0.70712883283295 cDC2 Monocytes/Macrophages/cDCs
sc_E5.NPC.Exp1_TGTCAGAGTACTCAAC-1 0.761281498758471 1.95177937786184 cDC2 Monocytes/Macrophages/cDCs
sc_E1.NPC.Exp1_ACTATCTTCAAGAAGT -1.68490990153106 -0.230401026801246 cDC2 Monocytes/Macrophages/cDCs
sc_E2.NPC.Exp1_TTCGAAGTCAAGGCTT 0.0553814853116635 1.68490434925161 Monocytes (IGSF21+ GPR34+) Monocytes/Macrophages/cDCs
sc_E7.NPC.Exp1_TCTTAGTAGGTGCATG-1 -6.38660415163788 1.71029950420461 Monocytes (TREM2+ CD9+) Monocytes/Macrophages/cDCs
sc_R2.NPC.Exp1_TTGACTTAGGCATGTG -8.05686791888031 6.36536337177358 Kupffer cells Monocytes/Macrophages/cDCs
sc_H1.NPC.Exp1_TTGCCGTCAGACGCTC 11.369212784855 -4.8379466410438 NK cells 1 T cells/ILCs
sc_R1.NPC.Exp1_ATGGGAGCACAACTGT 10.3479048396036 -4.61192439754404 CD8 ab-T cells 1 T cells/ILCs
sc_R1.NPC.Exp1_CGATGTAAGCTACCGC 9.90934435376374 -5.94368623454966 NK cells 3 T cells/ILCs
sc_E1.NPC.Exp1_CAGCCGATCCGCTGTT -10.9237035130576 -6.7579438563148 pDCs pDCs
sc_E3.NPC.Exp1_GTAACTGCATTTCAGG 11.6417643214151 -6.8765962000648 NK cells 2 T cells/ILCs
sc_H1.NPC.Exp1_CTACATTTCTCAAGTG -7.87332185259613 4.52664400379263 Kupffer cells Monocytes/Macrophages/cDCs
sc_E6.NPC.Exp1_TCGTAGAAGTGAGTGC-1 -4.47260459414276 -0.580217283935326 Monocytes (TREM2+ CD9+) Monocytes/Macrophages/cDCs
sc_E5.NPC.Exp1_AACGAAACAGCAGTGA-1 -9.08980401507171 5.3444173459252 Kupffer cells Monocytes/Macrophages/cDCs
sc_R6.NPC.Exp1_GAGACCCAGTTACTCG-1 11.0525700236246 1.36686350147329 CD8 ab-T cells 1 T cells/ILCs
sc_E1.NPC.Exp1_AACCGCGGTGGTCTCG -2.04776509753021 0.724151742859704 cDC2 Monocytes/Macrophages/cDCs
sc_H1.NPC.Exp1_AGGGATGAGAGATGAG -8.30476029864105 4.74609686176382 Kupffer cells Monocytes/Macrophages/cDCs
sc_R1.NPC.Exp1_TATCTCATCGGTGTTA 9.59768072613922 -4.99537156780161 NK cells 3 T cells/ILCs
sc_R7.NPC.Exp1_GGAAGTGCAGAATGTA-1 -5.68119128695282 2.985964072152 Kupffer cells (SUCNR1+) Monocytes/Macrophages/cDCs
sc_R6.NPC.Exp1_CGCGTGATCTGTCGTC-1 -4.67845138064178 -1.20007179935374 Monocytes (TREM2+ CD9+) Monocytes/Macrophages/cDCs
sc_E1.NPC.Exp1_TGCGTGGTCAGTGCAT -7.82261117449554 4.16825605671011 Kupffer cells (SUCNR1+) Monocytes/Macrophages/cDCs
sc_E1.NPC.Exp1_GTTACAGAGCGTAGTG 11.1645371104166 -5.68812011440195 NK cells 3 T cells/ILCs
sc_R6.NPC.Exp1_GTTACAGGTCAAACGG-1 -2.91583355417999 -4.75235627849497 Macrophages (HES4+) Monocytes/Macrophages/cDCs
sc_E7.NPC.Exp1_CTCCTCCCAATTGCGT-1 -7.02521546831878 5.10436750690542 Kupffer cells (SUCNR1+) Monocytes/Macrophages/cDCs
sc_E5.NPC.Exp1_TCATGCCTCGGCCAAC-1 -9.31102879992279 5.52522016803823 Kupffer cells Monocytes/Macrophages/cDCs
sc_H3.NPC.Exp1_TAGTTGGTCGTAGGTT -1.93723972788604 -1.48574553687968 cDC2 Monocytes/Macrophages/cDCs
sc_E1.NPC.Exp1_ATGAGGGAGGCTCAGA -4.13145621767791 -5.68380712230601 Macrophages Monocytes/Macrophages/cDCs
sc_R3.NPC.Exp1_ACCGTAATCTGTTGAG -3.14830215922149 -6.62388585765757 Macrophages Monocytes/Macrophages/cDCs
sc_H1.EKS.Exp1_GCAGTTACATACTACG 6.02890984067169 12.2103231076439 IgA+ Plasma cells IgA+ Plasma cells
sc_R5.NPC.Exp1_ACGGTCGGTGTGCTTA-1 11.7777477885172 -4.45022534091868 NK cells 2 T cells/ILCs
sc_H1.NPC.Exp1_CTACACCAGCCACGTC -7.72217496386322 3.6420714978417 Kupffer cells Monocytes/Macrophages/cDCs
sc_R3.NPC.Exp1_TCACAAGAGTGTACGG 4.83690134534088 4.31246925632559 Dividing T/NK cells Dividing T/NK cells
sc_R5.NPC.Exp1_ACGTAGTTCTCACGAA-1 9.34846178540436 0.0676948551376887 MAIT cells 2 T cells/ILCs
sc_E1.NPC.Exp1_TCCACACAGTCGTTTG -5.17039712420257 -0.30594338734545 Monocytes (TREM2+ CD9+) Monocytes/Macrophages/cDCs
sc_E2.NPC.Exp1_GGTGCGTAGTGTACCT -0.730483970554196 2.30273867885671 Monocytes (IGSF21+ GPR34+) Monocytes/Macrophages/cDCs
sc_H1.NPC.Exp1_TACCTATGTCGATTGT 4.15612784871308 4.32166029254995 Dividing cDCs Dividing cDCs
sc_E1.NPC.Exp1_GAGCAGAGTCCTAGCG -0.0558244203642245 -0.633349883155005 cDC2 Monocytes/Macrophages/cDCs
sc_H1.EKS.Exp1_GCTGCGATCTCGCATC 5.66239563473908 12.9611537579735 IgA+ Plasma cells IgA+ Plasma cells
sc_E2.NPC.Exp1_GTGAAGGTCCGAGCCA -9.22768720141205 4.0262587193688 Kupffer cells Monocytes/Macrophages/cDCs
sc_E7.NPC.Exp1_CACATGAAGGCTAGCA-1 2.96220366009918 11.7835767392357 IgG+ Plasma cells IgG+ Plasma cells
sc_E7.NPC.Exp1_GAACTGTTCCGATTAG-1 5.43255726346222 11.856186640664 IgA+ Plasma cells IgA+ Plasma cells
sc_R3.NPC.Exp1_CGTCACTAGCGTCTAT -7.53060182085785 4.31330086032949 Kupffer cells (SUCNR1+) Monocytes/Macrophages/cDCs
sc_E7.NPC.Exp1_GCCAGTGCAAGGAGTC-1 11.0463949824258 -2.32357023914255 TRM cells T cells/ILCs
sc_E2.NPC.Exp1_GGTGTTAGTCCGTTAA -7.47329982271942 2.99202395717703 Kupffer cells Monocytes/Macrophages/cDCs
sc_R2.NPC.Exp1_GAGGTGAAGAGCAATT -5.24251159182342 -3.63094471652903 Macrophages (HES4+) Monocytes/Macrophages/cDCs
sc_R6.NPC.Exp1_AATCGACGTTCACCGG-1 11.07457701215 0.831575048371179 CD8 ab-T cells 1 T cells/ILCs
sc_H2.NPC.Exp1_CTCTGGTCATACGCTA -0.136738023670041 0.0551567200859614 cDC2 Monocytes/Macrophages/cDCs
sc_H3.NPC.Exp1_GCGAGAAGTAAAGGAG -0.632719359309995 1.43043519298635 cDC2 Monocytes/Macrophages/cDCs
sc_E7.NPC.Exp1_CCCTTAGCATACCACA-1 5.46055523404328 11.9091346387108 IgA+ Plasma cells IgA+ Plasma cells
sc_H1.NPC.Exp1_TCGCGAGTCTGGGCCA 0.370700069753802 -0.0104210849563054 cDC2 Monocytes/Macrophages/cDCs
sc_E7.NPC.Exp1_GAGCTGCGTAGTCTTG-1 -0.0336482738569613 -1.27081816156306 cDC2 Monocytes/Macrophages/cDCs
sc_R1.NPC.Exp1_TTGCGTCGTTCGTTGA 3.20412484654633 11.5919902447899 IgG+ Plasma cells IgG+ Plasma cells
sc_R3.NPC.Exp1_CGCTATCCATGCGCAC -3.70888741961273 -3.11624048908152 Kupffer cells Monocytes/Macrophages/cDCs
sc_H3.NPC.Exp1_CGTGAGCCAGACGCAA -9.02508481493744 3.58945013324819 Kupffer cells Monocytes/Macrophages/cDCs
sc_E3.NPC.Exp1_AGTTGGTCAATGACCT 12.0230795527383 -7.1751105662147 NK cells 2 T cells/ILCs
sc_E2.NPC.Exp1_CTGCTGTGTTACGACT -5.45595439425262 -3.80546759326853 Macrophages (HES4+) Monocytes/Macrophages/cDCs
sc_E6.NPC.Exp1_GAGCTGCTCACCTTAT-1 -3.26175411692413 -4.31575463970103 Monocytes (secretory) Monocytes/Macrophages/cDCs
sc_R7.NPC.Exp1_TGGAACTCAGTATTCG-1 9.36268393048493 -3.10793493945994 NK cells 3 T cells/ILCs
sc_R2.NPC.Exp1_CCTACCACACGGTAAG -8.13021214953216 6.46086384098135 Kupffer cells Monocytes/Macrophages/cDCs
sc_E2.NPC.Exp1_ACGCAGCGTGCAGTAG -2.78567918291839 1.92803169529043 Monocytes (IGSF21+ GPR34+) Monocytes/Macrophages/cDCs
sc_E5.NPC.Exp1_AGTGACTCACTCCGGA-1 4.23284808644501 4.23298145572744 Dividing cDCs Dividing cDCs
sc_E3.NPC.Exp1_CGTGAGCAGTGTCCAT 7.05311934003083 -0.815266969398635 Naive CD4+ T cells T cells/ILCs
sc_E5.NPC.Exp1_GGAGCAACATACCACA-1 -9.49024137011322 4.57931925098501 Kupffer cells Monocytes/Macrophages/cDCs
sc_H3.NPC.Exp1_CACAAACGTCATCGGC -9.02405103197845 3.23578048984609 Kupffer cells Monocytes/Macrophages/cDCs
sc_E7.NPC.Exp1_CTTCCGAGTTCCAGGC-1 -4.6258285855368 -0.0310196157256536 Monocytes (TREM2+ CD9+) Monocytes/Macrophages/cDCs
sc_R2.NPC.Exp1_CAGCGACTCAGGATCT -4.20286210528167 -3.06801913936533 Macrophages (HES4+) Monocytes/Macrophages/cDCs
sc_E5.NPC.Exp1_TGCTTGCCAACATCGT-1 -3.67502530566009 1.57989908496938 Monocytes (IGSF21+ GPR34+) Monocytes/Macrophages/cDCs
sc_R1.NPC.Exp1_ACCGTAAAGGCAATTA -2.35508163920196 -5.76333402355112 Macrophages Monocytes/Macrophages/cDCs
sc_E6.NPC.Exp1_TCACACCAGTCTGCGC-1 -2.1106348847464 -1.95099316795267 cDC2 Monocytes/Macrophages/cDCs
sc_E5.NPC.Exp1_ACTCTCGGTCGTATGT-1 -9.04270871630462 5.77134538929067 Kupffer cells Monocytes/Macrophages/cDCs
sc_R5.NPC.Exp1_AGGTAGGAGGCTGAAC-1 -7.63072999468597 3.7251055363854 Kupffer cells Monocytes/Macrophages/cDCs
sc_R6.NPC.Exp1_AATGGCTGTGTCTAAC-1 -11.176046690853 -8.50165008266367 pDCs pDCs
sc_R1.NPC.Exp1_ACTGTCCGTGCGGTAA 7.09587685116974 -1.07112355788149 Naive CD4+ T cells T cells/ILCs
sc_R1.NPC.Exp1_TTGTAGGCACAACGTT 4.82118383893219 3.28767634670339 Dividing T/NK cells Dividing T/NK cells
sc_R6.NPC.Exp1_TTGTGTTGTGGGCTTC-1 -1.54935582628998 -0.810453834728377 cDC2 Monocytes/Macrophages/cDCs
sc_H2.NPC.Exp1_AGTGGGAAGCGACGTA -1.43219467154297 -4.64893125255503 Macrophages (HES4+) Monocytes/Macrophages/cDCs
sc_E2.NPC.Exp1_TCAGCAAAGCTACCTA -2.5423324917868 2.14429522792898 Monocytes (IGSF21+ GPR34+) Monocytes/Macrophages/cDCs
sc_R5.NPC.Exp1_AACCAACAGACCATAA-1 -4.06736501208099 1.92176677028738 Monocytes (IGSF21+ GPR34+) Monocytes/Macrophages/cDCs
sc_R6.NPC.Exp1_GGGTGAATCGCTATTT-1 8.77327696332184 -7.60377048213877 NK cells 2 T cells/ILCs
sc_E7.NPC.Exp1_CTGTGAAGTGTTGATC-1 -2.42262443056854 -1.83477495868601 cDC2 Monocytes/Macrophages/cDCs
sc_R5.NPC.Exp1_GGCTGTGTCTCCAATT-1 -8.25973542681488 1.84155584613882 Kupffer cells Monocytes/Macrophages/cDCs
sc_E1.NPC.Exp1_GATGAGGGTACATCCA 4.16306630620209 4.1281087521752 Dividing cDCs Dividing cDCs
sc_E3.NPC.Exp1_TCGTACCAGAGTCTGG 9.82567087659088 8.13952995578848 B cells B cells
sc_E3.NPC.Exp1_GTAGGCCAGTACGCCC 7.71136967190949 0.572779071732385 CD8 ab-T cells (stress) T cells/ILCs
sc_R2.NPC.Exp1_CAGGTGCGTATTACCG -1.48681434145721 2.11387516300283 Monocytes (IGSF21+ GPR34+) Monocytes/Macrophages/cDCs
sc_E7.NPC.Exp1_CTTGATTTCGGTCGAC-1 -5.19250806322845 -0.518471064762252 Monocytes (TREM2+ CD9+) Monocytes/Macrophages/cDCs
sc_E7.NPC.Exp1_TCGGATACATGTTCAG-1 -4.14579375735077 -2.46536802013315 Monocytes (TREM2+ CD9+) Monocytes/Macrophages/cDCs
sc_R7.NPC.Exp1_TGGTGATGTGCTCTCT-1 -3.38930853358062 -6.02955506999888 Macrophages Monocytes/Macrophages/cDCs
sc_R1.NPC.Exp1_GTGAAGGGTGATGTGG -3.05372675410064 -7.25789903362192 Macrophages Monocytes/Macrophages/cDCs
sc_E7.NPC.Exp1_AGGGAGTGTTCGCGTG-1 -2.57323082438263 -5.86846898754038 Macrophages (HES4+) Monocytes/Macrophages/cDCs
sc_E6.NPC.Exp1_TCTCTGGTCTTCTAAC-1 -12.4770081852988 -6.55792592723765 pDCs pDCs
sc_E3.NPC.Exp1_CTCACACGTTCCCTTG 11.9506394053384 -7.03048537929453 NK cells 2 T cells/ILCs
sc_R7.NPC.Exp1_CTGAGGCGTTCCGGTG-1 8.18518320569245 -5.8154332514564 gd-T cells T cells/ILCs
sc_R6.NPC.Exp1_TCCTTCTAGGAAAGGT-1 -11.1660569523886 -8.4403579111854 pDCs pDCs
sc_R1.NPC.Exp1_CTAGTGACAACTGCGC 12.3532005930826 -5.5070345278541 NK cells 3 T cells/ILCs
sc_R3.NPC.Exp1_GCATGTATCGAATGGG -1.40565320006164 0.689471853180749 cDC2 Monocytes/Macrophages/cDCs
sc_R7.NPC.Exp1_AGGGTGATCGCTGCGA-1 -3.69584878435882 0.361244094773156 cDC2 Monocytes/Macrophages/cDCs
sc_H1.EKS.Exp1_CGACCTTTCCTAGTGA -0.882811627300107 -0.306374388531821 cDC2 Monocytes/Macrophages/cDCs
sc_H3.NPC.Exp1_GTACTCCCAAACAACA -7.93141015520843 2.61764909069143 Kupffer cells Monocytes/Macrophages/cDCs
sc_R7.NPC.Exp1_CTAACCCTCGGAAGGT-1 7.80799643048493 -0.759336548642295 CD8 ab-T cells 2 T cells/ILCs
sc_E2.NPC.Exp1_AGTAGTCGTATTAGCC -10.0453465794638 4.66952444355093 Kupffer cells Monocytes/Macrophages/cDCs
sc_R6.NPC.Exp1_TGGATGTTCCCAGGAC-1 -5.35891040316375 4.75795627872549 Kupffer cells (SUCNR1+) Monocytes/Macrophages/cDCs
sc_R7.NPC.Exp1_ACCTGTCGTCAAACGG-1 7.79717651852814 -0.5661641552756 MAIT cells 2 T cells/ILCs
sc_R5.NPC.Exp1_TCCACCAAGGGATGTC-1 -4.52317841997894 1.91721702854238 Monocytes (IGSF21+ GPR34+) Monocytes/Macrophages/cDCs
sc_E3.NPC.Exp1_CGTTCTGAGCTCAACT -2.51385673037323 -6.90323327739634 Macrophages Monocytes/Macrophages/cDCs
sc_R6.NPC.Exp1_ATGGTTGGTTGGGTTT-1 11.4362475062296 0.879380953713281 CD8 ab-T cells 1 T cells/ILCs
sc_R7.NPC.Exp1_TTCGATTAGACGCTCC-1 8.62329164990631 -1.81674717624583 TRM cells T cells/ILCs
sc_R5.NPC.Exp1_TTGATGGTCGGAAACG-1 4.74864307889191 4.44981313983999 Dividing T/NK cells Dividing T/NK cells
sc_R7.NPC.Exp1_TGACAGTGTGGACAGT-1 8.45676247128693 -2.65569208820261 TRM cells T cells/ILCs
sc_R2.NPC.Exp1_ACATGGTCATCGGAAG -6.3628047322348 0.398436856671197 Monocytes (TREM2+ CD9+) Monocytes/Macrophages/cDCs
sc_R1.NPC.Exp1_CGTTAGAGTAAGTAGT 12.6183993006631 -5.4261567469398 NK cells 1 T cells/ILCs
sc_R6.NPC.Exp1_AGAAGCGTCAAGTAAG-1 -5.24325307360443 4.84139229099355 Kupffer cells (SUCNR1+) Monocytes/Macrophages/cDCs
sc_E3.NPC.Exp1_GACTAACTCACTATTC 11.5944058085367 -6.80221914012827 NK cells 2 T cells/ILCs
sc_H3.NPC.Exp1_TGAGCATAGCGTTCCG 11.6098953867838 -4.76068614681162 NK cells 1 T cells/ILCs
sc_H1.EKS.Exp1_TCTCATAAGGTGTTAA 11.4044357920572 -4.36083601673044 Dividing T/NK cells Dividing T/NK cells
sc_E1.NPC.Exp1_TATGCCCCAGATGGGT -2.42664440623077 -2.01568924148478 cDC2 Monocytes/Macrophages/cDCs
sc_H2.NPC.Exp1_ACTGAGTGTCAAAGCG -1.98312791338714 -5.27082418163218 Macrophages (HES4+) Monocytes/Macrophages/cDCs
sc_H3.NPC.Exp1_CTCGGGAAGCGGCTTC -4.54250606051239 -4.34598563869395 cDC2 Monocytes/Macrophages/cDCs
sc_E2.NPC.Exp1_AATCGGTGTGTTCTTT -2.20201834193023 1.95054937641226 Monocytes (IGSF21+ GPR34+) Monocytes/Macrophages/cDCs
sc_R2.NPC.Exp1_AAATGCCGTAGGACAC -2.41787155619415 2.13453937809072 Monocytes (IGSF21+ GPR34+) Monocytes/Macrophages/cDCs
sc_R3.NPC.Exp1_ATGAGGGAGGTGCTTT -2.93690904131683 -6.94250606258311 Macrophages Monocytes/Macrophages/cDCs
sc_R7.NPC.Exp1_TTCTAGTGTAGAGGAA-1 12.3329540873453 -6.4888517733375 NK cells 1 T cells/ILCs
sc_R2.NPC.Exp1_GATCGCGGTCTAGAGG -2.93979629030975 1.85003186504446 Monocytes (IGSF21+ GPR34+) Monocytes/Macrophages/cDCs
sc_H1.NPC.Exp1_GACTGCGGTAAGTGTA -7.98079617968353 4.87260080616079 Kupffer cells Monocytes/Macrophages/cDCs
sc_R2.NPC.Exp1_GGGTTGCTCTGTGCAA -4.87732633105072 -3.63130878169932 Macrophages (HES4+) Monocytes/Macrophages/cDCs
sc_E7.NPC.Exp1_GATGATCGTGTTGCCG-1 -3.47134479037079 -3.62045620639719 Monocytes (IGSF21+ GPR34+) Monocytes/Macrophages/cDCs
sc_E3.NPC.Exp1_TGCCCATCAAGTCTGT 3.26420489796845 7.07704092304312 cDC1 Monocytes/Macrophages/cDCs
sc_R1.NPC.Exp1_AACTCAGCACACGCTG -1.74748881808075 -3.15807508190073 Macrophages (HES4+) Monocytes/Macrophages/cDCs
sc_E3.NPC.Exp1_TGACTAGAGAGATGAG -7.33868821612152 1.69530011455618 Kupffer cells (SUCNR1+) Monocytes/Macrophages/cDCs
sc_H3.NPC.Exp1_AACTCTTCATCGACGC -7.72098287096771 4.27805877964102 Kupffer cells Monocytes/Macrophages/cDCs
sc_R7.NPC.Exp1_TACGGTACAAATGGAT-1 -2.4578667496756 -6.80967735011973 Macrophages Monocytes/Macrophages/cDCs
sc_E5.NPC.Exp1_TTTCCTCTCGCCAACG-1 -1.59712084284576 1.27237046997152 cDC2 Monocytes/Macrophages/cDCs
sc_R2.NPC.Exp1_CAAGATCAGTGTACCT -0.11299171200546 1.82620788852773 Monocytes (IGSF21+ GPR34+) Monocytes/Macrophages/cDCs
sc_R5.NPC.Exp1_TTCATTGCATGGGAAC-1 9.25460402020661 -0.346483739809173 TRM cells T cells/ILCs
sc_E2.NPC.Exp1_GCGACCATCAGGTAAA -7.43284972658905 6.23967672626577 Kupffer cells Monocytes/Macrophages/cDCs
sc_R7.NPC.Exp1_TTCTAACGTATCGATC-1 -5.9985731457785 2.98656894008718 Kupffer cells Monocytes/Macrophages/cDCs
sc_E7.NPC.Exp1_CATTCTATCGAATCCA-1 0.15148771652428 -3.01221774776377 activated DCs Monocytes/Macrophages/cDCs
sc_E2.NPC.Exp1_CCTCAGTTCGGACAAG -8.31662591448578 2.77134372036062 Kupffer cells Monocytes/Macrophages/cDCs
sc_R1.NPC.Exp1_TGCTACCGTCTCTTAT 11.7802588129923 -5.90399192531504 NK cells 2 T cells/ILCs
sc_H3.NPC.Exp1_TTAGGACTCACCGGGT 0.0505879009648923 1.78603292743765 cDC2 Monocytes/Macrophages/cDCs
sc_H1.EKS.Exp1_CAGATCAAGGGTTTCT 9.54163900860993 -1.29925124605097 MAIT cells 1 T cells/ILCs
sc_R7.NPC.Exp1_CTGGACGCACAATGTC-1 9.09110037335602 -1.15234999616541 CD8 ab-T cells 2 T cells/ILCs
sc_E1.NPC.Exp1_CACAGGCGTCGGCATC -0.365919015319669 -4.77763150890269 Macrophages (HES4+) Monocytes/Macrophages/cDCs
sc_R7.NPC.Exp1_GTAGATCAGAACCGCA-1 8.52677122601715 -2.09359286983408 TRM cells T cells/ILCs
sc_E1.NPC.Exp1_CTGTGCTCATCTGGTA 0.494301714985049 -0.949881809548514 cDC2 Monocytes/Macrophages/cDCs
sc_E6.NPC.Exp1_TAAGCCAAGACAACTA-1 -1.97454532137665 -1.83424733837046 cDC2 Monocytes/Macrophages/cDCs
sc_E5.NPC.Exp1_GTCCTCAGTCTATGAC-1 -1.28990562907013 1.19344950954519 cDC2 Monocytes/Macrophages/cDCs
sc_E7.NPC.Exp1_TTGGGTACATCATTTC-1 10.9380480433389 -5.27843164165415 NK cells 1 T cells/ILCs
sc_E6.NPC.Exp1_AGTGACTGTAATACCC-1 -1.68606480112823 -1.21816556413569 cDC2 Monocytes/Macrophages/cDCs
sc_R7.NPC.Exp1_CAAGAGGCAAAGCACG-1 7.7820231104776 -2.03154598434367 TRM cells T cells/ILCs
sc_E3.NPC.Exp1_GTACTTTGTTGTCTTT 10.2340771342203 -6.27112840373911 NK cells 3 T cells/ILCs
sc_H3.NPC.Exp1_CACACTCCATGGTCTA -1.39174803248199 2.19397140781484 Monocytes (IGSF21+ GPR34+) Monocytes/Macrophages/cDCs
sc_R1.NPC.Exp1_TGACTAGCATTAGGCT -5.47316297045501 1.02077139656149 Kupffer cells Monocytes/Macrophages/cDCs
sc_H3.NPC.Exp1_CAAGTTGGTTGAGGTG -8.51321347704681 4.14649702350698 Kupffer cells Monocytes/Macrophages/cDCs
sc_E1.NPC.Exp1_ACGGGCTCATTCTTAC -3.97958644381317 -4.84882377345957 Macrophages Monocytes/Macrophages/cDCs
sc_H2.NPC.Exp1_CGGACTGGTCTAGAGG -0.226620755107724 -0.142021524504798 cDC2 Monocytes/Macrophages/cDCs
sc_E7.NPC.Exp1_TTGTTTGTCTTCGGAA-1 -11.5046904896811 -7.63692353923716 pDCs pDCs
sc_R7.NPC.Exp1_GGAATGGAGGCAATGC-1 7.97030130871979 -4.1181619044105 gd-T cells T cells/ILCs
sc_H1.NPC.Exp1_GGGCACTCATTATCTC 2.97940794476715 6.1666805867394 cDC1 Monocytes/Macrophages/cDCs
sc_E6.NPC.Exp1_ATCACAGGTTCGGTTA-1 -1.7227376317099 -3.71577500064768 Macrophages (HES4+) Monocytes/Macrophages/cDCs
sc_R7.NPC.Exp1_AAGTGAATCATCCTAT-1 7.8253809595987 -4.15819858272471 gd-T cells T cells/ILCs
sc_H1.NPC.Exp1_CATATGGCAGACAAGC -8.13115056505951 5.62216497699819 Kupffer cells Monocytes/Macrophages/cDCs
sc_R5.NPC.Exp1_CACAACAGTTCCGTTC-1 -3.59474786272796 1.54016519825063 Monocytes (IGSF21+ GPR34+) Monocytes/Macrophages/cDCs
sc_E5.NPC.Exp1_TCCTCCCAGGATGTTA-1 0.365158253400004 1.85051728527151 cDC2 Monocytes/Macrophages/cDCs
sc_R5.NPC.Exp1_GGGTAGACAGCTCGGT-1 5.44969336041657 12.8716485623559 IgA+ Plasma cells IgA+ Plasma cells
sc_H3.NPC.Exp1_CTCTAATCAATCAGAA -8.69862683764251 3.31070686618887 Kupffer cells Monocytes/Macrophages/cDCs
sc_H2.NPC.Exp1_GCCAAATGTGTGTGCC 3.0275191450998 6.50510813037954 cDC1 Monocytes/Macrophages/cDCs
sc_R2.NPC.Exp1_CTGATCCAGGAATGGA 3.36537829884735 11.6324679974755 IgG+ Plasma cells IgG+ Plasma cells
sc_R7.NPC.Exp1_TTCATGTCAAATACAG-1 5.66082493313996 11.725755465432 IgA+ Plasma cells IgA+ Plasma cells
sc_R7.NPC.Exp1_ACATCCCAGCCATCCG-1 -0.857398114116513 0.0114308718880244 cDC2 Monocytes/Macrophages/cDCs
sc_E7.NPC.Exp1_GTAAGTCGTTCATCGA-1 10.6785179758951 -5.66625379283823 NK cells 2 T cells/ILCs
sc_H2.NPC.Exp1_CGTGTCTAGGAGTCTG -8.23468621722015 4.73957754413687 Kupffer cells (SUCNR1+) Monocytes/Macrophages/cDCs
sc_H2.NPC.Exp1_TAAGAGAGTCGCTTCT -2.0994945382193 -0.102816599206107 Monocytes (IGSF21+ GPR34+) Monocytes/Macrophages/cDCs
sc_H3.NPC.Exp1_CATTATCCAGTATAAG 0.759971478073275 1.31670738498769 cDC2 Monocytes/Macrophages/cDCs
sc_H3.NPC.Exp1_AACGTTGGTACTTGAC -0.884402594478452 1.03208709995351 cDC2 Monocytes/Macrophages/cDCs
sc_R1.NPC.Exp1_TCAACGACACCGATAT 12.3079773569986 -5.15730546672739 CD8 ab-T cells 1 T cells/ILCs
sc_E2.NPC.Exp1_CGTAGCGAGCTGCCCA 1.87696401128022 2.30268074314199 Dividing cDCs Dividing cDCs
sc_E2.NPC.Exp1_ACGAGGAAGCCAGTTT 11.6035343790933 -4.37185929973521 NK cells 1 T cells/ILCs
sc_R5.NPC.Exp1_CTAGACATCTCATGCC-1 -4.38523038378509 2.00444532672964 Monocytes (IGSF21+ GPR34+) Monocytes/Macrophages/cDCs
sc_R5.NPC.Exp1_AAGACTCTCGTAGTCA-1 12.2274405146524 -3.91606067378916 NK cells 1 T cells/ILCs
sc_R7.NPC.Exp1_GGTGGCTGTCGTGGTC-1 9.55942884930817 -5.0106646891395 NK cells 3 T cells/ILCs
sc_H2.NPC.Exp1_GACCAATGTTGATTGC -3.32198675623687 -2.11677943427958 Monocytes (secretory) Monocytes/Macrophages/cDCs
sc_H1.EKS.Exp1_GCGGGTTGTCAGAATA 9.03973452100006 -2.09585963447489 Treg T cells/ILCs
sc_E6.HEP.Exp1_CAACCAAGTTATTCTC-1 -5.28907474032196 4.90932585041128 Macrophages (HES4+) Monocytes/Macrophages/cDCs
sc_E7.NPC.Exp1_CTACCCATCGATTGAC-1 -4.70540793886932 -1.54901115854182 Monocytes (TREM2+ CD9+) Monocytes/Macrophages/cDCs
sc_R1.NPC.Exp1_CACTCCACATTGGTAC 7.35581699856964 -5.22133802135386 Infiltrating NK cells T cells/ILCs
sc_E1.NPC.Exp1_CGTGTCTCAAGTTCTG -2.03020890703949 0.697424543305261 Monocytes (IGSF21+ GPR34+) Monocytes/Macrophages/cDCs
sc_R5.NPC.Exp1_TTTACTGTCTGAGAGG-1 4.81062618741242 4.00259853641592 Dividing T/NK cells Dividing T/NK cells
sc_H1.NPC.Exp1_CTACCCACACGGACAA -2.50382312289032 -0.0581169005195074 cDC2 Monocytes/Macrophages/cDCs
sc_E6.NPC.Exp1_CACCGTTCAGCTCCTT-1 -12.2552903508261 -6.76359485347666 pDCs pDCs
sc_R7.NPC.Exp1_ATCTCTAGTGAACTAA-1 9.3424479151651 -3.3442349310676 CD8 ab-T cells 1 T cells/ILCs
sc_R5.NPC.Exp1_GAGAAATGTTAAACAG-1 -2.20029290667328 -0.733501377300399 cDC2 Monocytes/Macrophages/cDCs
sc_E1.NPC.Exp1_CATATGGAGAGGTAGA -2.96425279131683 -1.75560461242594 cDC2 Monocytes/Macrophages/cDCs
sc_R2.NPC.Exp1_CGAGCCATCCCTCAGT -4.33534892550262 -5.06260513027109 Macrophages Monocytes/Macrophages/cDCs
sc_H1.NPC.Exp1_CGATTGACACTGCCAG -7.90504201403412 5.15637041370474 Kupffer cells Monocytes/Macrophages/cDCs
sc_H2.NPC.Exp1_GGGAATGGTACGCACC -0.552945217998349 -0.125386315182822 cDC2 Monocytes/Macrophages/cDCs
sc_E7.NPC.Exp1_TGCAGGCCAGACTGCC-1 -5.01437409868988 -0.209205913142341 Monocytes (TREM2+ CD9+) Monocytes/Macrophages/cDCs
sc_R3.NPC.Exp1_CTAAGACAGAAGGCCT -2.53346642008575 -6.73780654628672 Macrophages Monocytes/Macrophages/cDCs
sc_R2.NPC.Exp1_ATTACTCCAGGTGCCT -8.09024842730316 2.57507373134695 Monocytes (IGSF21+ GPR34+) Monocytes/Macrophages/cDCs
sc_E6.NPC.Exp1_ATCGCCTCAGTTTCAG-1 -4.06631120196136 -5.34193586070933 Macrophages Monocytes/Macrophages/cDCs
sc_H1.EKS.Exp1_TAAGTGCGTCGAGTTT -2.48973306170257 -1.24613403041758 cDC2 Monocytes/Macrophages/cDCs
sc_R1.NPC.Exp1_CTCATTATCTGCTGCT 12.6157004023477 -5.50977204997935 NK cells 1 T cells/ILCs
sc_R6.NPC.Exp1_AGCTCAAAGTGGACGT-1 -3.52356322756561 0.815204275055749 cDC2 Monocytes/Macrophages/cDCs
sc_H1.NPC.Exp1_GACCTGGCACTGAAGG -3.17464288225921 -0.0869256134787969 cDC2 Monocytes/Macrophages/cDCs
sc_E5.NPC.Exp1_ACTATCTTCGTAGAGG-1 0.168980159847415 2.15471507351003 cDC2 Monocytes/Macrophages/cDCs
sc_H1.NPC.Exp1_ACCGTAATCGGGAGTA 2.87516657361237 5.87669111530386 cDC1 Monocytes/Macrophages/cDCs
sc_E7.NPC.Exp1_CGTTCTGCATTCTCCG-1 11.16122595319 -2.28063689430155 TRM cells T cells/ILCs
sc_H3.NPC.Exp1_CTGCCTAAGGTGCACA -0.563516578586423 1.92091823856435 cDC2 Monocytes/Macrophages/cDCs
sc_R6.NPC.Exp1_TCCTGCACATGCAGCC-1 10.3824907923624 0.697005880280358 MAIT cells 2 T cells/ILCs
sc_H1.EKS.Exp1_GGTGCGTCATGCCCGA -3.31950434199127 1.19309676925741 Monocytes (IGSF21+ GPR34+) Monocytes/Macrophages/cDCs
sc_R7.NPC.Exp1_CAGTTCCAGATGGTAT-1 -1.52628167620453 -1.4032103296081 cDC2 Monocytes/Macrophages/cDCs
sc_E1.NPC.Exp1_GACCTGGGTTTAAGCC -4.03169330111297 -6.37011407573618 Macrophages Monocytes/Macrophages/cDCs
sc_H1.NPC.Exp1_TCATTTGCAGCTGTTA -3.2186671113089 3.65146614353262 Hepatocyte-Monocyte interaction Non annotated cells
sc_E5.NPC.Exp1_TCTAACTTCCCAGGAC-1 -8.1878026341513 4.84586216251455 Kupffer cells Monocytes/Macrophages/cDCs
sc_H1.NPC.Exp1_GTTCGGGAGTTGTAGA -3.23291476717743 -1.04559262354769 cDC2 Monocytes/Macrophages/cDCs
sc_R6.NPC.Exp1_GGGCTACCACGGCGTT-1 -3.77725537768158 0.509881270333154 cDC2 Monocytes/Macrophages/cDCs
sc_H1.NPC.Exp1_GAACGGATCCGTTGTC 8.73273626813141 8.08592010776601 B cells B cells
sc_H3.NPC.Exp1_GATGAGGGTAGTAGTA 0.611305565623916 1.54194380085073 cDC2 Monocytes/Macrophages/cDCs
sc_R7.NPC.Exp1_CACATGAGTCAGATTC-1 -6.40949996462616 2.37793566028677 Kupffer cells (SUCNR1+) Monocytes/Macrophages/cDCs
sc_E7.NPC.Exp1_CTCCCTCGTCAGTTTG-1 -3.0026801442221 -6.63079475124277 Macrophages Monocytes/Macrophages/cDCs
sc_H1.NPC.Exp1_CATCGGGGTAACGACG 6.03516594418732 12.3268153790673 IgA+ Plasma cells IgA+ Plasma cells
sc_R2.NPC.Exp1_TTCTACAGTGGCAAAC 9.92896715649811 -0.537195249245542 MAIT cells 2 T cells/ILCs
sc_R3.NPC.Exp1_ATCACGAGTACTTCTT 12.8581921244547 -1.11334221322932 CD8 ab-T cells (stress) T cells/ILCs
sc_H2.NPC.Exp1_CTGTTTATCTCGCATC -2.90253027430328 0.0761954311569758 cDC2 Monocytes/Macrophages/cDCs
sc_R1.NPC.Exp1_GCGACCACATACTACG 10.3674799586221 -6.11579107005991 NK cells 3 T cells/ILCs
sc_R6.NPC.Exp1_TCCTCCCCATGTCGTA-1 8.10832659253327 0.400146198674066 MAIT cells 1 T cells/ILCs
sc_R3.NPC.Exp1_ATTGGACAGGATCGCA -3.60455974093231 -1.78833030422129 Monocytes (TREM2+ CD9+) Monocytes/Macrophages/cDCs
sc_R7.NPC.Exp1_TGGTACATCTCTAAGG-1 8.21099869260041 -0.225980120495933 MAIT cells 2 T cells/ILCs
sc_E7.NPC.Exp1_TTCTGTATCGAAATCC-1 -0.116130313785398 -0.8375674511949 cDC2 Monocytes/Macrophages/cDCs
sc_E7.NPC.Exp1_GTGCTTCGTGCTCCGA-1 -5.19579442492279 0.0203825954636164 Monocytes (TREM2+ CD9+) Monocytes/Macrophages/cDCs
sc_E1.HEP.Exp2_TCATTACTCGCCGTGA -5.37124474993499 -1.14166443307795 Monocytes (TREM2+ CD9+) Monocytes/Macrophages/cDCs
sc_R7.NPC.Exp1_ACGGAAGAGCAACTTC-1 -6.0004623745993 2.81279326717458 Kupffer cells (SUCNR1+) Monocytes/Macrophages/cDCs
sc_R5.NPC.Exp1_GTTAGTGGTGCCTTCT-1 3.3580798293039 6.61323620121084 cDC1 Monocytes/Macrophages/cDCs
sc_H2.NPC.Exp1_CTGCTGTTCCTAGTGA 4.79001776227204 4.41086603443228 Dividing T/NK cells Dividing T/NK cells
sc_E1.NPC.Exp1_ATTCTACGTTGTACAC -3.7568682049826 -1.50349299867548 Monocytes (TREM2+ CD9+) Monocytes/Macrophages/cDCs
sc_R7.NPC.Exp1_ACTTCCGAGTTCCAGT-1 -3.1457637166098 -6.0208833094398 Macrophages Monocytes/Macrophages/cDCs
sc_R5.NPC.Exp1_TCAGTCCCACGGTGAA-1 -4.70191653719696 2.24718095104299 Monocytes (IGSF21+ GPR34+) Monocytes/Macrophages/cDCs
sc_H2.NPC.Exp1_CAGCAGCTCAATCTCT -8.1300805424765 4.13242365161978 Kupffer cells (SUCNR1+) Monocytes/Macrophages/cDCs
sc_E2.NPC.Exp1_CCCAATCAGCTGATAA -5.82020028582367 -3.82027934749522 Macrophages (HES4+) Monocytes/Macrophages/cDCs
sc_E6.NPC.Exp1_TCTCAGCAGTGTAGTA-1 -10.1059258793906 4.83513380329214 Kupffer cells Monocytes/Macrophages/cDCs
sc_R7.NPC.Exp1_TCGCAGGGTCGTGATT-1 12.2214571619913 -6.34525321681895 NK cells 1 T cells/ILCs
sc_E2.NPC.Exp1_ATCTACTTCAGCTCGG 6.24623362073151 12.5469787244042 IgA+ Plasma cells IgA+ Plasma cells
sc_E1.NPC.Exp1_CGTCAGGAGAGTTGGC 0.440840364484466 -0.645248844073193 cDC2 Monocytes/Macrophages/cDCs
sc_R5.NPC.Exp1_GGGACAACAACTCCCT-1 3.28685084828583 6.63954473774038 cDC1 Monocytes/Macrophages/cDCs
sc_H1.NPC.Exp1_CAGCATATCCAAAGTC -7.97963460436615 4.9748728398522 Kupffer cells Monocytes/Macrophages/cDCs
sc_E6.NPC.Exp1_TCATCCGAGCTACTGT-1 -6.46682771197113 4.59958912174307 Kupffer cells (SUCNR1+) Monocytes/Macrophages/cDCs
sc_E3.NPC.Exp1_TCGCGAGGTTAAAGAC 7.3518530512735 0.628131044312341 MAIT cells 1 T cells/ILCs
sc_R1.NPC.Exp1_CTTGGCTCATGCTAGT 9.73448816785065 -3.0789294119636 CD8 ab-T cells 1 T cells/ILCs
sc_R2.NPC.Exp1_TTGCGTCAGTGAATTG -2.73547562113556 0.962238204880578 Monocytes (IGSF21+ GPR34+) Monocytes/Macrophages/cDCs
sc_E5.NPC.Exp1_CAGCGTGCAAGGGTCA-1 4.1467065001413 4.16893554966055 Dividing cDCs Dividing cDCs
sc_R7.NPC.Exp1_TTACCGCGTAACCAGG-1 8.27707878598419 -2.05803309638895 TRM cells T cells/ILCs
sc_R7.NPC.Exp1_TACACCCTCGCGTGAC-1 -5.37953647127899 3.25899006168447 Kupffer cells Monocytes/Macrophages/cDCs
sc_E6.NPC.Exp1_GGTTGTAGTTGCCAAT-1 3.06919447430817 12.312672388955 IgG+ Plasma cells IgG+ Plasma cells
sc_R1.NPC.Exp1_ATTTCTGCAAGCGAGT 11.9071737910196 -5.63048003871836 NK cells 1 T cells/ILCs
sc_R6.NPC.Exp1_TATCCTATCGGCTCTT-1 -8.07212193957123 1.71330143253408 Kupffer cells (SUCNR1+) Monocytes/Macrophages/cDCs
sc_R3.NPC.Exp1_GTCACAAGTCAGAATA -5.08570655337127 1.47800732891164 cDC2 Monocytes/Macrophages/cDCs
sc_R2.NPC.Exp1_CCGTTCAAGTGGGTTG -7.86305554858001 6.29554868976675 Kupffer cells Monocytes/Macrophages/cDCs
sc_E5.NPC.Exp1_AACCCAATCGCGAAGA-1 -8.78812154284271 4.67778373996816 Kupffer cells Monocytes/Macrophages/cDCs
sc_E6.NPC.Exp1_TGACCCTAGAGCAGTC-1 2.66753236302582 6.94480253498159 cDC1 Monocytes/Macrophages/cDCs
sc_H3.NPC.Exp1_CTGTTTAGTATATGGA 0.912149676172412 1.33586825172506 cDC2 Monocytes/Macrophages/cDCs
sc_R6.NPC.Exp1_TGTGATGAGCTAGAGC-1 8.91857782849518 -7.79669975002207 NK cells 1 T cells/ILCs
sc_R7.NPC.Exp1_TACTTCATCGGACTGC-1 8.81708399304596 -1.12467490394511 MAIT cells 1 T cells/ILCs
sc_E2.NPC.Exp1_GTACTTTGTGTAACGG -5.46228679171356 -4.32929991443552 Macrophages (HES4+) Monocytes/Macrophages/cDCs
sc_H2.NPC.Exp1_TCGCGAGTCACATGCA 12.2375532771036 -5.24562762935557 NK cells 2 T cells/ILCs
sc_E2.NPC.Exp1_ACTGAGTTCGATCCCT -0.960640392215573 2.73166729251943 cDC2 Monocytes/Macrophages/cDCs
sc_R1.NPC.Exp1_CTCAGAAAGTCATGCT 12.6797310496256 -5.4509894724647 NK cells 1 T cells/ILCs
sc_E3.NPC.Exp1_CGATGGCCACGGTGTC 8.4796229983255 -5.56015943248667 Infiltrating NK cells T cells/ILCs
sc_E5.NPC.Exp1_GGTGTCGTCGCTTACC-1 -8.66452439776214 3.38822127620779 Kupffer cells Monocytes/Macrophages/cDCs
sc_H1.NPC.Exp1_TGAGGGACAAGGTTTC -7.83977159014496 4.64242244999014 Kupffer cells Monocytes/Macrophages/cDCs
sc_R2.NPC.Exp1_CCTACCAGTTCCATGA -6.41007312289032 1.13233937065206 Monocytes (TREM2+ CD9+) Monocytes/Macrophages/cDCs
sc_R5.NPC.Exp1_CTCCATGTCAGCTGAT-1 -4.22960408678802 3.93127228061758 Hepatocyte-Monocyte interaction Non annotated cells
sc_E2.NPC.Exp1_ATCCGAAGTGCCTGGT -6.26351960650238 0.398064208432061 Monocytes (TREM2+ CD9+) Monocytes/Macrophages/cDCs
sc_E5.NPC.Exp1_AAAGGGCTCTACGGGC-1 0.843674757568515 1.4933624390801 cDC2 Monocytes/Macrophages/cDCs
sc_E6.NPC.Exp1_TCTACATCAGAATTCC-1 -6.0328486775473 5.23057581226431 Kupffer cells (SUCNR1+) Monocytes/Macrophages/cDCs
sc_H1.NPC.Exp1_ATTTCTGTCTGCTGCT -0.0294986580923434 0.0553432230194636 cDC2 Monocytes/Macrophages/cDCs
sc_E2.NPC.Exp1_ACGGGCTTCTCTAAGG -7.61660607805999 2.8885417107781 Kupffer cells Monocytes/Macrophages/cDCs
sc_R7.NPC.Exp1_ATAGGCTTCCGAAATC-1 9.02268282422272 -2.71690343578257 CD8 ab-T cells 2 T cells/ILCs
sc_H3.NPC.Exp1_AGAGTGGCAGTAAGAT -8.14199288836273 5.3453071240624 Kupffer cells Monocytes/Macrophages/cDCs
sc_E7.NPC.Exp1_TGCTTCGGTACAGTAA-1 -3.6516083096579 -6.69972299297251 Macrophages Monocytes/Macrophages/cDCs
sc_E1.NPC.Exp1_AGACGTTGTCCAGTTA -1.96774347773346 1.30317760746084 cDC2 Monocytes/Macrophages/cDCs
sc_R7.NPC.Exp1_TCACATTTCGTTCGCT-1 8.33029047497956 -1.66096030433573 TRM cells T cells/ILCs
sc_R5.NPC.Exp1_TTCATGTGTTGTACGT-1 -4.64027579775604 -0.222619431809562 Monocytes (TREM2+ CD9+) Monocytes/Macrophages/cDCs
sc_E7.NPC.Exp1_GGAACCCTCAAGGACG-1 -3.18299301615509 -5.30649541576304 Macrophages Monocytes/Macrophages/cDCs
sc_R7.NPC.Exp1_TTACTGTCAGTGTACT-1 7.7342034960672 -1.41694019992747 Naive CD4+ T cells T cells/ILCs
sc_R5.NPC.Exp1_AGGCATTAGACCTCCG-1 -5.13702758303436 1.07194699089132 Monocytes (TREM2+ CD9+) Monocytes/Macrophages/cDCs
sc_E7.NPC.Exp1_AAGTTCGGTAGCGATG-1 -0.406012675674283 -0.744548278645652 cDC2 Monocytes/Macrophages/cDCs
sc_H1.NPC.Exp1_TGTATTCTCCGCGCAA -1.65039905062469 0.105860543652398 cDC2 Monocytes/Macrophages/cDCs
sc_R2.NPC.Exp1_GAATGAATCATCACCC -2.54725488177093 2.30409003536306 Monocytes (IGSF21+ GPR34+) Monocytes/Macrophages/cDCs
sc_R2.NPC.Exp1_GTGCAGCAGTTCGATC -6.37037642946991 0.670292270584924 Monocytes (TREM2+ CD9+) Monocytes/Macrophages/cDCs
sc_R5.NPC.Exp1_CCCGAAGAGTACCCTA-1 -4.36583169451507 1.69676495830618 Monocytes (IGSF21+ GPR34+) Monocytes/Macrophages/cDCs
sc_H2.NPC.Exp1_GGACGTCTCTGCTTGC -10.6527579640463 -8.0781433459083 pDCs pDCs
sc_H3.NPC.Exp1_ACGCAGCTCTCGCATC -7.79001267901214 5.22184921543203 Kupffer cells Monocytes/Macrophages/cDCs
sc_E2.NPC.Exp1_TGCACCTTCGAATGGG -9.63632806292328 5.2441747311791 Kupffer cells Monocytes/Macrophages/cDCs
sc_E7.NPC.Exp1_AGATCGTTCCATCTAT-1 12.0260550166055 -1.32358138521113 Naive CD4+ T cells T cells/ILCs
sc_R5.NPC.Exp1_TAGAGTCGTCGACTTA-1 -3.63631995669159 0.501843464775903 Monocytes (IGSF21+ GPR34+) Monocytes/Macrophages/cDCs
sc_R7.NPC.Exp1_GCACGTGGTGCCTATA-1 8.5310694361612 -0.811696129635947 MAIT cells 1 T cells/ILCs
sc_R2.NPC.Exp1_GAATAAGGTTTGGCGC -6.29305156222137 1.13454176227651 Monocytes (TREM2+ CD9+) Monocytes/Macrophages/cDCs
sc_E7.NPC.Exp1_TCCTCGATCGTGCATA-1 -5.64938577166351 2.14686251918874 Monocytes (IGSF21+ GPR34+) Monocytes/Macrophages/cDCs
sc_R1.NPC.Exp1_GTCCTCACAATCCGAT 8.0284248972818 -4.66258834560313 gd-T cells T cells/ILCs
sc_E7.NPC.Exp1_GAAGTAAAGTACTCGT-1 -0.293301961334073 -0.485779995814937 cDC2 Monocytes/Macrophages/cDCs
sc_R6.NPC.Exp1_GAAGGGTGTCGAGCTC-1 -3.43757327547821 0.720111740036828 cDC2 Monocytes/Macrophages/cDCs
sc_E7.NPC.Exp1_GCTCAAAGTTCTCGTC-1 -3.35392650118622 -1.51897077520289 cDC2 Monocytes/Macrophages/cDCs
sc_R7.NPC.Exp1_ATTCGTTAGATGCCGA-1 9.40591589459626 7.84669185916982 B cells B cells
sc_R1.NPC.Exp1_CAGATCATCTTGCATT -8.30993588915619 2.96664477626882 Kupffer cells (SUCNR1+) Monocytes/Macrophages/cDCs
sc_E6.NPC.Exp1_TTGGATGAGTAGGAAG-1 -0.175103328140103 -1.52360491712488 cDC2 Monocytes/Macrophages/cDCs
sc_R2.NPC.Exp1_CTGTTTAGTTAGAACA -4.40085252276214 -3.5279097433845 cDC2 Monocytes/Macrophages/cDCs
sc_R5.NPC.Exp1_GAATCACTCTGTGTGA-1 9.17376104840485 -0.287461298302787 TRM cells T cells/ILCs
sc_E7.NPC.Exp1_GATCCCTGTGATATAG-1 -6.47446425905975 0.577206981583459 Monocytes (TREM2+ CD9+) Monocytes/Macrophages/cDCs
sc_H1.NPC.Exp1_ACCCACTTCAAACAAG 9.96488253125397 -1.13007258136668 MAIT cells 2 T cells/ILCs
sc_R7.NPC.Exp1_AACAAAGTCTCGACGG-1 9.42397276410309 -3.57253407199778 TRM cells T cells/ILCs
sc_R1.NPC.Exp1_CGGACGTTCGGAAACG -1.42239340296539 -5.3957908030311 Macrophages (HES4+) Monocytes/Macrophages/cDCs
sc_E5.NPC.Exp1_GAGTCATGTCATCCGG-1 -7.45507129183563 4.81506849567495 Kupffer cells Monocytes/Macrophages/cDCs
sc_R5.NPC.Exp1_TCTCAGCTCGTGCATA-1 8.22903505810944 -5.46799586971201 Infiltrating NK cells T cells/ILCs
sc_H3.NPC.Exp1_ACCTTTAGTACCGAGA -8.84181531420501 4.0661847714623 Kupffer cells Monocytes/Macrophages/cDCs
sc_E6.NPC.Exp1_GGTGTCGCAAGCACCC-1 -6.05006011477264 5.33121420185171 Kupffer cells (SUCNR1+) Monocytes/Macrophages/cDCs
sc_E7.NPC.Exp1_TATTCCAGTCATCTAG-1 7.11082378873078 -2.55711518485941 ab-T cells (stress) Non annotated cells
sc_E7.NPC.Exp1_GAGTGTTCAACACTAC-1 -3.69348462572845 -2.62493108470835 Monocytes (TREM2+ CD9+) Monocytes/Macrophages/cDCs
sc_R7.NPC.Exp1_TGCAGATGTCCTGTCT-1 8.1573835993692 -5.58398412425913 Infiltrating NK cells T cells/ILCs
sc_R2.NPC.Exp1_ACGTCAAAGTTAGGTA 0.476225120066083 1.06469358245931 cDC2 Monocytes/Macrophages/cDCs
sc_R7.NPC.Exp1_AGTGATCGTGTTCGAT-1 7.9556881571695 -0.87252550084986 CD8 ab-T cells 2 T cells/ILCs
sc_H2.NPC.Exp1_CCTTTCTTCCTTTCGG 10.3292585993692 -0.875102805689948 MAIT cells 1 T cells/ILCs
sc_R6.NPC.Exp1_GATTCGAAGCCAACCC-1 -5.44960149279388 4.29104257862173 Kupffer cells (SUCNR1+) Monocytes/Macrophages/cDCs
sc_R5.NPC.Exp1_GAGACTTAGGTTTACC-1 -2.77041276446136 -0.0618598933974676 cDC2 Monocytes/Macrophages/cDCs
sc_E1.NPC.Exp1_CCATGTCTCCGAACGC -4.99957879534515 1.36547435562216 Monocytes (IGSF21+ GPR34+) Monocytes/Macrophages/cDCs
sc_H3.NPC.Exp1_GACGTGCGTCCCGACA -7.91458257189544 3.0576980237206 Kupffer cells Monocytes/Macrophages/cDCs
sc_E2.NPC.Exp1_CTAGAGTTCCATGAGT -2.28876241198333 1.94207192699514 Monocytes (IGSF21+ GPR34+) Monocytes/Macrophages/cDCs
sc_R1.NPC.Exp1_TTCTTAGTCCTCAACC -5.51233371248993 1.16020776073538 Kupffer cells Monocytes/Macrophages/cDCs
sc_E7.NPC.Exp1_TCTGTCGCACGGTAGA-1 11.2906319285318 -1.83270763118662 Treg T cells/ILCs
sc_H3.NPC.Exp1_CACAGTAAGAGCTGGT -0.37111987820419 0.884584439202172 cDC2 Monocytes/Macrophages/cDCs
sc_E7.NPC.Exp1_CTCCCAAGTATTGACC-1 10.9889027262613 -2.38202570636668 TRM cells T cells/ILCs
sc_R2.NPC.Exp1_GCGCAGTGTTATCGGT -8.73944505205902 6.26468206684194 Kupffer cells Monocytes/Macrophages/cDCs
sc_E3.NPC.Exp1_AGCTCTCGTAACGACG 5.93078295239655 12.0124013547143 IgA+ Plasma cells IgA+ Plasma cells
sc_R5.NPC.Exp1_ACGCACGCACCGTCTT-1 9.35494772443024 0.05257637540899 MAIT cells 1 T cells/ILCs
sc_R6.NPC.Exp1_ATGGGTTAGCGCAATG-1 -4.45746549120697 0.110167217655999 Monocytes (TREM2+ CD9+) Monocytes/Macrophages/cDCs
sc_R3.NPC.Exp1_CGACTTCGTCCATCCT 4.27979938039032 3.08272172252737 Dividing T/NK cells Dividing T/NK cells
sc_H2.NPC.Exp1_GCGAGAATCGTTTATC -0.871198496730649 -0.180770772294181 cDC2 Monocytes/Macrophages/cDCs
sc_E5.NPC.Exp1_GTATTTCTCCGTAGGC-1 -7.44549640169891 4.84945846836172 Kupffer cells Monocytes/Macrophages/cDCs
sc_E6.NPC.Exp1_AAGTACCTCGTTCAGA-1 -1.36030205240997 -4.76946328838267 Macrophages (HES4+) Monocytes/Macrophages/cDCs
sc_R2.NPC.Exp1_AGTCTTTGTACCAGTT -5.58350976458343 0.355871093674523 Monocytes (TREM2+ CD9+) Monocytes/Macrophages/cDCs
sc_H1.EKS.Exp1_ACGAGGACACCTCGTT 11.3801800394937 -5.37587903697886 NK cells 2 T cells/ILCs
sc_H1.NPC.Exp1_CCGTTCACATGGTCAT 3.36006013402191 11.6164415005883 IgG+ Plasma cells IgG+ Plasma cells
sc_E1.NPC.Exp1_AACGTTGTCTGTTTGT -0.313355586440885 -1.04698668678202 cDC2 Monocytes/Macrophages/cDCs
sc_R5.NPC.Exp1_AGATCCAGTACACGTT-1 9.49710909375397 -0.764739605383056 MAIT cells 1 T cells/ILCs
sc_R1.NPC.Exp1_CGTGTAATCCTGTACC -1.90840967646393 -5.4561164255897 Macrophages (HES4+) Monocytes/Macrophages/cDCs
sc_R6.NPC.Exp1_AGCCAATGTGTCCATA-1 -1.24294920912536 -4.59610532482065 Macrophages (HES4+) Monocytes/Macrophages/cDCs
sc_E5.NPC.Exp1_ATGAGTCTCAATCAGC-1 -1.15284653654846 2.80642367641531 Monocytes (IGSF21+ GPR34+) Monocytes/Macrophages/cDCs
sc_R7.NPC.Exp1_GTTAGACCATCCGAAT-1 8.23462549695221 -1.79609559734263 TRM cells T cells/ILCs
sc_H1.NPC.Exp1_CCCATACCAAGTAATG -7.6091893529013 5.31315876285635 Kupffer cells Monocytes/Macrophages/cDCs
sc_E7.NPC.Exp1_TCGACGGAGGCGCTTC-1 -2.35406430712494 -5.42639659603037 Macrophages Monocytes/Macrophages/cDCs
sc_H3.NPC.Exp1_CCTAAAGTCGAACGGA 0.806918510286487 1.41492654125295 cDC2 Monocytes/Macrophages/cDCs
sc_R6.NPC.Exp1_ACTATCTCATGTAACC-1 8.77800528058258 -7.75642465312876 NK cells 1 T cells/ILCs
sc_E6.NPC.Exp1_CAGATACAGGTTGGAC-1 -3.4370382641867 -5.20379041393198 Macrophages Monocytes/Macrophages/cDCs
sc_H3.NPC.Exp1_GATGAAAAGGACAGCT -9.62582047930511 4.21027971546255 Kupffer cells Monocytes/Macrophages/cDCs
sc_H1.EKS.Exp1_GAGCAGAGTCGAACAG -1.35250123492035 -0.450727197126525 cDC2 Monocytes/Macrophages/cDCs
sc_E6.NPC.Exp1_GTGGCGTTCAAGCTGT-1 5.26768747815338 11.7422425870141 IgA+ Plasma cells IgA+ Plasma cells
sc_R5.NPC.Exp1_TCAGTTTGTGCTGATT-1 8.23142258176056 -5.09278224666514 gd-T cells T cells/ILCs
sc_R7.NPC.Exp1_ATCCTATAGTGCGTCC-1 12.3319880152628 -7.07076715190806 NK cells 1 T cells/ILCs
sc_E7.NPC.Exp1_AGAAGCGCACGTCTCT-1 -3.95113643160614 -5.67203115184702 Macrophages Monocytes/Macrophages/cDCs
sc_R5.NPC.Exp1_CACAACAGTTTAGTCG-1 -8.15625222674164 1.72182060520254 Kupffer cells Monocytes/Macrophages/cDCs
sc_R6.NPC.Exp1_CAACCTCCACACCGAC-1 -5.69706758013519 3.94988609592519 Kupffer cells (SUCNR1+) Monocytes/Macrophages/cDCs
sc_E6.NPC.Exp1_TAGGGTTGTGGCAGAT-1 -1.52863033762726 -4.86759685237803 Macrophages (HES4+) Monocytes/Macrophages/cDCs
sc_E3.NPC.Exp1_CTCGAAAAGTACCGGA 11.3055597926065 -7.16574071605601 NK cells 2 T cells/ILCs
sc_H1.EKS.Exp1_CTAGTGAAGCCACCTG -1.74899443140777 -0.942972886160987 cDC2 Monocytes/Macrophages/cDCs
sc_R2.NPC.Exp1_GTGTGCGCACAACTGT -9.00866445055755 4.86266876499258 Kupffer cells Monocytes/Macrophages/cDCs
sc_R6.NPC.Exp1_TGCTCGTCAACACACT-1 -2.23998173228058 -3.95416091640391 Macrophages (HES4+) Monocytes/Macrophages/cDCs
sc_E6.NPC.Exp1_ACCCTTGTCAGCACCG-1 4.95853439816681 12.0859754208764 IgA+ Plasma cells IgA+ Plasma cells
sc_H2.NPC.Exp1_CAGCGACAGGAGTTGC -9.47807343951019 5.01409794132314 Kupffer cells Monocytes/Macrophages/cDCs
sc_R6.NPC.Exp1_GTCTGTCGTGGGAGAG-1 -3.09249647608551 -5.23466848094858 Macrophages Monocytes/Macrophages/cDCs
sc_R2.NPC.Exp1_GACGCGTAGTCCCACG -1.74187263003143 1.66879154483877 Monocytes (IGSF21+ GPR34+) Monocytes/Macrophages/cDCs
sc_E6.NPC.Exp1_CTACCTGCAAAGACTA-1 -4.32036097994598 -1.53611330945887 Monocytes (TREM2+ CD9+) Monocytes/Macrophages/cDCs
sc_R7.NPC.Exp1_ATCGTGAGTGTAAATG-1 6.96259275922028 -5.64950631816782 Infiltrating NK cells T cells/ILCs
sc_R1.NPC.Exp1_CTACGTCCAGCATACT 7.05377069958893 -0.994188624219077 Naive CD4+ T cells T cells/ILCs
sc_R7.NPC.Exp1_AATCGACGTGCTCTTC-1 7.73053900250641 -0.636489367828744 MAIT cells 2 T cells/ILCs
sc_R6.NPC.Exp1_ATTCGTTAGTGAGCCA-1 9.23531214246002 8.6020791653832 B cells B cells
sc_R5.NPC.Exp1_TTGGATGGTCGTAATC-1 -9.73938401690277 3.07847310344778 Kupffer cells Monocytes/Macrophages/cDCs
sc_R2.NPC.Exp1_GTCACAAAGGGTCTCC -2.84626086703094 1.73484636585317 Monocytes (IGSF21+ GPR34+) Monocytes/Macrophages/cDCs
sc_R5.NPC.Exp1_GGGTAGATCAAACGAA-1 -8.42148812762054 2.28883148471914 Kupffer cells Monocytes/Macrophages/cDCs
sc_R3.NPC.Exp1_ACAGCCGAGTGGTAAT 12.4040590907022 -1.10480414588846 CD8 ab-T cells 2 T cells/ILCs
sc_E7.NPC.Exp1_AACCACACAATACCTG-1 11.3735663081094 -1.80426417549052 TRM cells T cells/ILCs
sc_R7.NPC.Exp1_ACGTTCCGTCCGTACG-1 -1.31879492750915 -5.24390958507456 Macrophages (HES4+) Monocytes/Macrophages/cDCs
sc_H1.NPC.Exp1_GGCCGATGTCTAAAGA -2.83981688967499 -0.0583394046584539 cDC2 Monocytes/Macrophages/cDCs
sc_E5.NPC.Exp1_GTTGCGGCAGGTATGG-1 0.351821654526866 0.814166200562341 cDC2 Monocytes/Macrophages/cDCs
sc_R3.NPC.Exp1_CGGAGTCGTTAAGGGC 10.3926779414102 -6.21340059001841 NK cells 3 T cells/ILCs
sc_H3.NPC.Exp1_CACACTCTCATGCAAC -9.80930551043304 -7.43162606914438 cDC2 Monocytes/Macrophages/cDCs
sc_E7.NPC.Exp1_TGTTACTTCATAGAGA-1 -4.55049594393524 -0.62726826478638 Monocytes (TREM2+ CD9+) Monocytes/Macrophages/cDCs
sc_R6.NPC.Exp1_GGGACCTGTAAGACCG-1 11.0074755335733 0.337792051239831 NK cells 3 T cells/ILCs
sc_R7.NPC.Exp1_GTCATGATCTTGAGCA-1 8.62007299908844 -2.47243426998057 CD8 ab-T cells 1 T cells/ILCs
sc_H1.NPC.Exp1_GGCCGATAGATTACCC 0.612882413952029 0.239017677708489 cDC2 Monocytes/Macrophages/cDCs
sc_E5.NPC.Exp1_ATCGTAGTCTCCTACG-1 -9.18901761523041 4.23987270633779 Kupffer cells Monocytes/Macrophages/cDCs
sc_E2.NPC.Exp1_ATGAGGGCAAGGACAC -3.33479794016632 -2.60150574405588 cDC2 Monocytes/Macrophages/cDCs
sc_H1.NPC.Exp1_TTCGAAGCAGTCAGAG 4.97399393567292 3.61784292499624 Dividing T/NK cells Dividing T/NK cells
sc_R5.NPC.Exp1_AATGGAAAGTATGATG-1 9.19293276318756 0.232694220944268 MAIT cells 2 T cells/ILCs
sc_E5.NPC.Exp1_CAGCAATTCTTCACGC-1 -3.72054084292206 2.00963712970815 Monocytes (IGSF21+ GPR34+) Monocytes/Macrophages/cDCs
sc_E2.NPC.Exp1_CGCCAAGCACTACAGT -7.10144933214935 5.99904753009878 Kupffer cells Monocytes/Macrophages/cDCs
sc_E1.NPC.Exp1_ATGAGGGGTGGTGTAG -2.24797829142364 -1.34322147329249 Monocytes (IGSF21+ GPR34+) Monocytes/Macrophages/cDCs
sc_E1.NPC.Exp1_GCATACAAGCTAGTCT -0.281950495155179 -4.54703115184702 Macrophages (HES4+) Monocytes/Macrophages/cDCs
sc_E6.NPC.Exp1_TTCCTTCGTACAAACA-1 -5.54963763705047 -1.00053175051607 Monocytes (TREM2+ CD9+) Monocytes/Macrophages/cDCs
sc_R5.NPC.Exp1_ACTCTCGAGATGACAT-1 -3.15880974283966 1.04705728332601 Monocytes (IGSF21+ GPR34+) Monocytes/Macrophages/cDCs
sc_E2.NPC.Exp1_GGATTACAGGTGGGTT -2.776855788143 2.01735521595083 Monocytes (IGSF21+ GPR34+) Monocytes/Macrophages/cDCs
sc_E5.NPC.Exp1_TACTTCATCTTAATCC-1 -8.80639775744232 5.09119488041006 Kupffer cells Monocytes/Macrophages/cDCs
sc_E7.NPC.Exp1_CGATGGCCACTACCGG-1 10.9739958430215 -2.40392910201945 TRM cells T cells/ILCs
sc_E7.NPC.Exp1_AGGACTTGTGAAAGTT-1 -3.98563083163055 -6.53151630123057 CD8 ab-T cells 1 T cells/ILCs
sc_E5.NPC.Exp1_GTTGAACAGACCAAGC-1 -8.62867005816253 4.779496443673 Kupffer cells Monocytes/Macrophages/cDCs
sc_H3.NPC.Exp1_GATCGATCAGTATAAG -2.46446212282928 -1.97165440280833 cDC2 Monocytes/Macrophages/cDCs
sc_R7.NPC.Exp1_CTGTCGTTCGAAGCCC-1 -4.2895773266867 1.04273189346395 cDC2 Monocytes/Macrophages/cDCs
sc_R2.NPC.Exp1_CTCACACAGGCGACAT -9.46707566729339 5.59757448474966 Kupffer cells Monocytes/Macrophages/cDCs
sc_E1.NPC.Exp1_GCAGCCAAGACGCTTT -0.199448428066098 -0.996998804406302 cDC2 Monocytes/Macrophages/cDCs
sc_E2.NPC.Exp1_ATCGAGTCAGAGCCAA -8.42030366411957 6.29563499729238 Kupffer cells Monocytes/Macrophages/cDCs
sc_H3.NPC.Exp1_ATCATCTTCCCTAACC -8.34849961748871 4.1289198521813 Kupffer cells Monocytes/Macrophages/cDCs
sc_R2.NPC.Exp1_TGGTTCCAGTACGATA -4.98004373064789 0.289028716488702 Monocytes (IGSF21+ GPR34+) Monocytes/Macrophages/cDCs
sc_E1.NPC.Exp1_CATCGGGGTCATCCCT -7.35658915987762 4.39178539554678 Kupffer cells (SUCNR1+) Monocytes/Macrophages/cDCs
sc_R6.NPC.Exp1_TACTGCCTCATACGGT-1 -6.23025353899749 0.667977226181848 Monocytes (TREM2+ CD9+) Monocytes/Macrophages/cDCs
sc_H1.EKS.Exp1_TGCGTGGGTGCAACTT 5.92453304776398 12.4866817120751 IgA+ Plasma cells IgA+ Plasma cells
sc_E6.NPC.Exp1_GCACTAATCATAGGCT-1 4.23584476956574 4.26606489460073 Dividing cDCs Dividing cDCs
sc_R7.NPC.Exp1_GAGTGAGGTATGAGGC-1 8.2727777148172 -1.82753883560099 TRM cells T cells/ILCs
sc_R6.NPC.Exp1_AATCACGGTGGCACTC-1 -5.9757083272055 4.78464056293569 Kupffer cells (SUCNR1+) Monocytes/Macrophages/cDCs
sc_E6.NPC.Exp1_ATATCCTAGTCACAGG-1 -4.97152312746795 -0.221614795521872 Monocytes (TREM2+ CD9+) Monocytes/Macrophages/cDCs
sc_R5.NPC.Exp1_TCAAGACCAACCCTCT-1 3.92534486302582 3.14291502277456 Dividing cDCs Dividing cDCs
sc_R5.NPC.Exp1_CTCAGAATCAGGGATG-1 -3.98658593645843 1.83090997974477 Monocytes (IGSF21+ GPR34+) Monocytes/Macrophages/cDCs
sc_E1.NPC.Exp1_TTAGGCAAGGGAGTAA -1.99798949709686 0.334495735569818 Macrophages (HES4+) Monocytes/Macrophages/cDCs
sc_E2.NPC.Exp1_TGCACCTGTTCCGTCT -4.42405398836883 1.60416723529897 Monocytes (IGSF21+ GPR34+) Monocytes/Macrophages/cDCs
sc_R5.NPC.Exp1_AAGCGTTAGTTGGCTT-1 9.25042501935211 0.0306919340332575 MAIT cells 2 T cells/ILCs
sc_E6.NPC.Exp1_AGAGAGCCAATGGCCC-1 -1.34571071615967 -1.39303891618647 cDC2 Monocytes/Macrophages/cDCs
sc_E1.NPC.Exp1_AGAGTGGAGGACTGGT 3.46352068433014 12.1566989545067 IgG+ Plasma cells IgG+ Plasma cells
sc_H3.NPC.Exp1_TGACGGCCACATTCGA -7.85899480334076 5.62859083454214 Kupffer cells Monocytes/Macrophages/cDCs
sc_E6.NPC.Exp1_TCAATTCCACTTGAAC-1 10.7458826685831 0.401214611931665 MAIT cells 2 T cells/ILCs
sc_R5.NPC.Exp1_TTTGACTAGAGAGCAA-1 9.35131994733063 -0.512556302146094 MAIT cells 2 T cells/ILCs
sc_E6.NPC.Exp1_CTCAGGGTCCCGTTCA-1 -1.85551913729461 -0.865296530322211 Monocytes (IGSF21+ GPR34+) Monocytes/Macrophages/cDCs
sc_R2.NPC.Exp1_CTGGTCTAGGCTACGA -7.6699918126181 6.39463020603262 Kupffer cells Monocytes/Macrophages/cDCs
sc_E7.NPC.Exp1_CATGCAACAGTGTACT-1 11.5490738535806 -1.60959945876993 Naive CD4+ T cells T cells/ILCs
sc_H1.NPC.Exp1_TAAGAGAGTGAGGCTA -3.52220281115326 -5.71701120098032 Macrophages Monocytes/Macrophages/cDCs
sc_R5.NPC.Exp1_ACGGAAGTCTATCGGA-1 8.96993414410797 -0.158784645394462 CD8 ab-T cells (stress) T cells/ILCs
sc_R2.NPC.Exp1_TGACGGCCACCTATCC -6.68065818300995 3.68832184116445 Kupffer cells (SUCNR1+) Monocytes/Macrophages/cDCs
sc_E5.NPC.Exp1_GTAATGCGTAAGATCA-1 0.459832944957889 2.1916570786675 cDC2 Monocytes/Macrophages/cDCs
sc_R6.NPC.Exp1_GAATCACAGACACACG-1 -5.62835916033539 4.99409700672231 Kupffer cells (SUCNR1+) Monocytes/Macrophages/cDCs
sc_H2.NPC.Exp1_GTCCTCATCTTCAACT -0.686830363185727 -0.616845636413472 cDC2 Monocytes/Macrophages/cDCs
sc_R5.NPC.Exp1_ACGGAAGCACCAGCCA-1 9.29134718426911 0.0725516800125666 MAIT cells 2 T cells/ILCs
sc_E7.NPC.Exp1_GGGTCTGCATGGAAGC-1 -1.02816136828216 -4.84815858562388 Macrophages (HES4+) Monocytes/Macrophages/cDCs
sc_R1.NPC.Exp1_AAAGCAATCTTCCTTC -3.3896864270285 3.71451498310171 Hepatocyte-Monocyte interaction Non annotated cells
sc_R5.NPC.Exp1_TTAATCCGTGTCTTAG-1 -8.05117448321136 2.20962001125417 Kupffer cells Monocytes/Macrophages/cDCs
sc_R6.NPC.Exp1_TACGCTCCATCCAATG-1 -6.63110335818084 2.30046321193777 Kupffer cells (SUCNR1+) Monocytes/Macrophages/cDCs
sc_E6.NPC.Exp1_CTCAATTCAGTGAGCA-1 -1.41199656477722 -1.77240894992747 cDC2 Monocytes/Macrophages/cDCs
sc_E5.NPC.Exp1_AGGATAACAGCACAGA-1 -9.51746018877777 5.17796207706533 Kupffer cells Monocytes/Macrophages/cDCs
sc_E1.NPC.Exp1_TCAGGTAAGGTGATTA -1.12510474673065 -5.0201165552894 Macrophages (HES4+) Monocytes/Macrophages/cDCs
sc_E7.NPC.Exp1_GATCAGTTCAAGTTGC-1 3.22113005170075 -11.4519722338478 Dividing T/NK cells Dividing T/NK cells
sc_R7.NPC.Exp1_ACTGTCCAGCCTATCA-1 12.1680456782266 -6.88213323314585 NK cells 1 T cells/ILCs
sc_R6.NPC.Exp1_CCACGTTGTAAGATAC-1 -5.47853978625091 5.11603714267812 Kupffer cells (SUCNR1+) Monocytes/Macrophages/cDCs
sc_E7.NPC.Exp1_ATCGGATTCTACTGCC-1 -1.08820708742889 -1.62715529163279 cDC2 Monocytes/Macrophages/cDCs
sc_H3.NPC.Exp1_CGATTGAAGTATTGGA -8.28603299608978 3.37245203296743 Kupffer cells Monocytes/Macrophages/cDCs
sc_R5.NPC.Exp1_TTTGATCAGGAATCGC-1 4.76504198559967 3.61753393451772 Dividing T/NK cells Dividing T/NK cells
sc_H1.NPC.Exp1_CAGCCGATCGCAGGCT -10.2197326039389 -7.78715919216074 pDCs pDCs
sc_H2.NPC.Exp1_ATGGGAGTCAATAAGG 3.66582123288361 12.3266914014062 IgG+ Plasma cells IgG+ Plasma cells
sc_R7.NPC.Exp1_GAAACCTCAAGAAATC-1 10.0914789820596 -3.84031628330149 NK cells 1 T cells/ILCs
sc_R5.NPC.Exp1_CGTTGGGGTCTAGTGT-1 -1.0187227343634 -5.6793887491981 Macrophages (HES4+) Monocytes/Macrophages/cDCs
sc_R6.NPC.Exp1_CTCATTAAGATGCTAA-1 -3.12523230067047 0.414925110741479 cDC2 Monocytes/Macrophages/cDCs
sc_E2.NPC.Exp1_GTGGGTCCAGTGGGAT -2.84016545763763 1.22608031074606 Monocytes (IGSF21+ GPR34+) Monocytes/Macrophages/cDCs
sc_H1.NPC.Exp1_CAGTAACCAGTGGGAT -4.19744189730438 1.45575310031973 Monocytes (IGSF21+ GPR34+) Monocytes/Macrophages/cDCs
sc_R2.NPC.Exp1_ATAACGCAGAACAACT -5.37591012469085 -4.63379739482798 Macrophages (HES4+) Monocytes/Macrophages/cDCs
sc_R3.NPC.Exp1_CAGCTAATCACCGGGT 13.1717182780191 -0.926382827357428 MAIT cells 2 T cells/ILCs
sc_E5.NPC.Exp1_TTTGGAGCATCCTTGC-1 -1.026735982807 2.39014817516409 Monocytes (IGSF21+ GPR34+) Monocytes/Macrophages/cDCs
sc_R2.NPC.Exp1_ACATACGTCCCATTAT -3.37375076761993 1.52321029941641 Monocytes (IGSF21+ GPR34+) Monocytes/Macrophages/cDCs
sc_E5.NPC.Exp1_GGCAGTCGTGCTGATT-1 -9.70464356890472 -7.63492368419565 pDCs pDCs
sc_E7.NPC.Exp1_AGATGCTAGTGTACCT-1 -1.60506447306427 -1.72619281967081 cDC2 Monocytes/Macrophages/cDCs
sc_H3.NPC.Exp1_GCATGATAGTTTCCTT -0.0267007564619418 0.895380747719628 cDC2 Monocytes/Macrophages/cDCs
sc_R7.NPC.Exp1_GGCTTGGCACTCAAGT-1 7.29008690365998 -5.30082248409189 Infiltrating NK cells T cells/ILCs
sc_R1.NPC.Exp1_GTTCATTGTACTTAGC 7.54161135205475 -5.22385333736338 Infiltrating NK cells T cells/ILCs
sc_H1.NPC.Exp1_GAATAAGGTATCTGCA -7.31805881014618 5.40176464359365 Kupffer cells Monocytes/Macrophages/cDCs
sc_H3.NPC.Exp1_GATCGCGAGTGGACGT -9.09261258593353 3.49671293537222 Kupffer cells Monocytes/Macrophages/cDCs
sc_R3.NPC.Exp1_GGGAGATTCTTGAGAC -2.9510181759909 -4.24867485721506 cDC2 Monocytes/Macrophages/cDCs
sc_H2.NPC.Exp1_GGATGTTCACACCGAC -7.52147229662689 4.99429298679434 Kupffer cells (SUCNR1+) Monocytes/Macrophages/cDCs
sc_E6.NPC.Exp1_AACCAACGTCGTTGCG-1 -8.36208184710296 4.45414854328237 Kupffer cells (SUCNR1+) Monocytes/Macrophages/cDCs
sc_E2.HEP.Exp1_CAACCTCTCCAACCAA -1.29288431158813 1.67454720775686 Monocytes (IGSF21+ GPR34+) Monocytes/Macrophages/cDCs
sc_E3.NPC.Exp1_ATAGACCGTGTGGTTT 7.33000532635895 0.827826273842675 MAIT cells 1 T cells/ILCs
sc_E3.NPC.Exp1_GGCGACTGTACAGCAG -1.06865950575622 -1.65203188617625 NK cells 2 T cells/ILCs
sc_E2.NPC.Exp1_CCTTACGTCGTTGACA -1.71151503077301 2.00982691089712 Monocytes (IGSF21+ GPR34+) Monocytes/Macrophages/cDCs
sc_R7.NPC.Exp1_CCTACGTAGCAATTCC-1 8.24595467099396 -1.85091994960703 TRM cells T cells/ILCs
sc_R5.NPC.Exp1_CTGTAGATCTAAACGC-1 7.90892807492462 -5.37704061229624 Infiltrating NK cells T cells/ILCs
sc_E3.NPC.Exp1_TACAGTGTCACTATTC 7.08371607312409 -1.13514690359034 Naive CD4+ T cells T cells/ILCs
sc_H1.NPC.Exp1_ATCACGATCAGGCGAA -0.321415505321347 0.126837087078912 cDC2 Monocytes/Macrophages/cDCs
sc_R6.NPC.Exp1_GGGAGATCATAAGCGG-1 -1.33906384459289 -0.96589793522753 cDC2 Monocytes/Macrophages/cDCs
sc_R5.NPC.Exp1_TACCTCGGTAGGCAGT-1 -1.58019455424103 -0.249997126654761 cDC2 Monocytes/Macrophages/cDCs
sc_R5.NPC.Exp1_GTTACGAAGTGTAGAT-1 -8.76064809313568 2.23079587261282 Kupffer cells Monocytes/Macrophages/cDCs
sc_R3.NPC.Exp1_CAAGATCTCCTTTCTC -3.8147524212912 -4.87061189372935 Macrophages Monocytes/Macrophages/cDCs
sc_R6.NPC.Exp1_AAGCGAGCATCGGAGA-1 -3.62041553011688 0.619684112473352 cDC2 Monocytes/Macrophages/cDCs
sc_E6.NPC.Exp1_ATCCACCTCTTACGTT-1 -6.49328835955414 5.59168888370596 Kupffer cells (SUCNR1+) Monocytes/Macrophages/cDCs
sc_E2.NPC.Exp1_ACACCCTAGCGTAATA -7.16186746111664 2.43841840068899 Kupffer cells Monocytes/Macrophages/cDCs
sc_H3.NPC.Exp1_CGATGTATCAGGCGAA -8.45100625506195 4.31216837207876 Kupffer cells Monocytes/Macrophages/cDCs
sc_E5.NPC.Exp1_TGTTGGATCTGGTGGC-1 -8.4392035817221 5.32795454303823 Kupffer cells Monocytes/Macrophages/cDCs
sc_R2.NPC.Exp1_CGTGTCTGTTGGAGGT -9.43321832171234 5.72913099567495 Kupffer cells Monocytes/Macrophages/cDCs
sc_R6.NPC.Exp1_TCATGTTGTTGGCTAT-1 -1.91835077753814 -3.9508936281959 Macrophages (HES4+) Monocytes/Macrophages/cDCs
sc_R5.NPC.Exp1_GGAATCTGTACAGGTG-1 -5.39761241427215 1.08100010196768 Monocytes (TREM2+ CD9+) Monocytes/Macrophages/cDCs
sc_E3.NPC.Exp1_GCACATACAGACAAGC 7.43322435864655 0.703414571686608 MAIT cells 1 T cells/ILCs
sc_R2.NPC.Exp1_TATCTCAAGAAGAAGC -8.07356294146332 5.55341221134268 Kupffer cells Monocytes/Macrophages/cDCs
sc_R5.NPC.Exp1_TCATTTGTCGCCAGTG-1 8.62584463605133 -5.54189895351328 Infiltrating NK cells T cells/ILCs
sc_E5.NPC.Exp1_GTGGCGTCAAATGCGG-1 -9.14758428087982 4.9688274983605 Kupffer cells Monocytes/Macrophages/cDCs
sc_R5.NPC.Exp1_TCCTGCAGTGCCTTCT-1 7.32950130948273 -5.11969827373423 Dividing T/NK cells Dividing T/NK cells
sc_R6.NPC.Exp1_GAACGTTTCCGATAAC-1 8.60639826306549 -7.23367046077647 NK cells 1 T cells/ILCs
sc_E7.NPC.Exp1_CAGCACGAGTGCACCC-1 -6.66304954043182 3.01326824466787 Monocytes (TREM2+ CD9+) Monocytes/Macrophages/cDCs
sc_H2.NPC.Exp1_GTTACAGAGAAACCTA -7.68508561602386 3.9921782139977 Kupffer cells (SUCNR1+) Monocytes/Macrophages/cDCs
sc_R5.NPC.Exp1_GTGCACGCATCTGGGC-1 -10.1305173253134 4.48590637485586 Kupffer cells Monocytes/Macrophages/cDCs
sc_H1.NPC.Exp1_AGAGCGAAGCCAGTAG -0.461086652191007 0.220427883072717 cDC2 Monocytes/Macrophages/cDCs
sc_R6.NPC.Exp1_CATGCTCAGAGCTGAC-1 -3.99885304919037 -1.77161787708201 Monocytes (TREM2+ CD9+) Monocytes/Macrophages/cDCs
sc_R5.NPC.Exp1_CCATAAGCATTCATCT-1 12.4494368220255 -4.00409649570383 NK cells 1 T cells/ILCs
sc_E2.NPC.Exp1_GCTGCGAGTCATCCCT -9.88267644396576 4.35611988346182 Kupffer cells Monocytes/Macrophages/cDCs
sc_R5.NPC.Exp1_CCTCTCCCACGCGGTT-1 9.61267248639313 -2.41089175899424 CD8 ab-T cells 1 T cells/ILCs
sc_R5.NPC.Exp1_ATCGTCCGTAGTCGGA-1 -9.41691716662201 3.45359588901601 Kupffer cells Monocytes/Macrophages/cDCs
sc_E2.NPC.Exp1_TGCGCAGAGGCATTGG -2.43089517107757 3.13552047054372 Monocytes (IGSF21+ GPR34+) Monocytes/Macrophages/cDCs
sc_E6.NPC.Exp1_CCTAACCCAGCTTCGG-1 -12.5260156010702 -6.52120708187022 pDCs pDCs
sc_E7.NPC.Exp1_TCGTGCTAGCCAACCC-1 -2.10494359484466 -1.19091151912607 cDC2 Monocytes/Macrophages/cDCs
sc_E6.NPC.Exp1_AGCTTCCTCCTCACGT-1 2.46156970509735 6.86525131504141 cDC1 Monocytes/Macrophages/cDCs
sc_E1.NPC.Exp1_GGATTACCATGAACCT 6.32079760083405 -7.42132781703867 Naive CD4+ T cells T cells/ILCs
sc_E6.NPC.Exp1_CAACCTCGTGGTCAAG-1 -5.86338027468475 5.43446565906606 Kupffer cells (SUCNR1+) Monocytes/Macrophages/cDCs
sc_E7.NPC.Exp1_GTCTACCGTGCCTACG-1 5.29023615369049 12.425127756997 IgA+ Plasma cells IgA+ Plasma cells
sc_H1.NPC.Exp1_CCATGTCTCCGCAGTG -3.06120141497406 3.40221120159231 Hepatocyte-Monocyte interaction Non annotated cells
sc_R5.NPC.Exp1_CGGCAGTCATGAGAAT-1 12.1863390589639 -3.94835685451426 Dividing T/NK cells Dividing T/NK cells
sc_R2.NPC.Exp1_TGTGGTAGTATGGTTC -0.30501093617233 -0.58933100315653 cDC2 Monocytes/Macrophages/cDCs
sc_H3.NPC.Exp1_ACTGAACTCATCACCC 6.22663036832062 12.5328366879662 IgA+ Plasma cells IgA+ Plasma cells
sc_E1.NPC.Exp1_GCATGTAAGAATTGTG 0.560224865613854 -0.692459950939792 cDC2 Monocytes/Macrophages/cDCs
sc_E6.NPC.Exp1_AAGACAATCCGCACTT-1 -12.1805270527914 -6.8712193842689 pDCs pDCs
sc_E6.NPC.Exp1_TACCTGCGTAACGGTG-1 -6.02371104708465 5.50954843799673 Kupffer cells (SUCNR1+) Monocytes/Macrophages/cDCs
sc_H2.NPC.Exp1_TCTCTAATCTCGTATT -3.52739604464325 -6.20492147167124 Macrophages Monocytes/Macrophages/cDCs
sc_H2.NPC.Exp1_AGATTGCAGCGATCCC -1.70836266032013 -5.39237474162974 Macrophages (HES4+) Monocytes/Macrophages/cDCs
sc_E2.NPC.Exp1_CCGTGGAAGGGTATCG -9.01687749377044 4.51603962223135 Kupffer cells Monocytes/Macrophages/cDCs
sc_R2.NPC.Exp1_CGTAGGCGTCCGTCAG -7.36604627123626 5.86836887638174 Kupffer cells Monocytes/Macrophages/cDCs
sc_H3.NPC.Exp1_GACGGCTGTACTCAAC -7.65010293474945 4.52346111576162 Kupffer cells Monocytes/Macrophages/cDCs
sc_H1.NPC.Exp1_CCACCTAGTACCGAGA -1.99291165819916 -0.416342886881011 cDC2 Monocytes/Macrophages/cDCs
sc_H3.NPC.Exp1_AAAGTAGTCTGCAGTA -8.78591283312591 3.22312880794607 Kupffer cells Monocytes/Macrophages/cDCs
sc_E5.NPC.Exp1_TTCCGGTCACCAGCGT-1 -9.27541764727386 5.22182346622549 Kupffer cells Monocytes/Macrophages/cDCs
sc_E2.NPC.Exp1_ATCGAGTAGAAGAAGC -5.96674378863128 -3.75647877414622 Macrophages (HES4+) Monocytes/Macrophages/cDCs
sc_E2.NPC.Exp1_GTGCATAAGTGCAAGC -5.0089057301596 -5.70349096019663 Macrophages Monocytes/Macrophages/cDCs
sc_R5.NPC.Exp1_GTTTACTTCATCTCTA-1 8.3986493731424 -3.96422074993052 gd-T cells T cells/ILCs
sc_R5.NPC.Exp1_GTAGTACCACGCAGTC-1 -9.70926030627044 3.22520257274709 Kupffer cells Monocytes/Macrophages/cDCs
sc_R7.NPC.Exp1_ATTCCTAGTACATTGC-1 -4.23845084658416 -1.04531838257708 Monocytes (TREM2+ CD9+) Monocytes/Macrophages/cDCs
sc_E5.NPC.Exp1_TCTCCGATCCGAGTGC-1 -8.92690595141205 4.47676540653311 Kupffer cells Monocytes/Macrophages/cDCs
sc_R5.NPC.Exp1_GAAGAATCACCTCTGT-1 -9.11014493456634 3.0925052289208 Kupffer cells Monocytes/Macrophages/cDCs
sc_R6.NPC.Exp1_ATTACCTCATGCCGGT-1 -3.35774930468353 -6.64512609203257 Macrophages Monocytes/Macrophages/cDCs
sc_H1.NPC.Exp1_GCCTCTAGTCGTTGTA -0.0588326071813937 0.984915149613244 cDC2 Monocytes/Macrophages/cDCs
sc_R2.NPC.Exp1_AGCTCCTCATCACCCT -6.48623784533294 1.38113869468771 Monocytes (TREM2+ CD9+) Monocytes/Macrophages/cDCs
sc_E7.NPC.Exp1_CTCGAGGAGGCATCAG-1 -2.79838474741729 -0.765100660518783 Monocytes (secretory) Monocytes/Macrophages/cDCs
sc_E2.NPC.Exp1_ATCATCTGTTTGGGCC -9.32215341082367 5.08365656177603 Kupffer cells Monocytes/Macrophages/cDCs
sc_R7.NPC.Exp1_ACTTCGCCAGCAGTCC-1 11.6990601206705 -6.84564374645151 NK cells 3 T cells/ILCs
sc_R6.NPC.Exp1_TCATACTAGCAATAGT-1 10.2643705988809 1.13530827800832 TRM cells T cells/ILCs
sc_H3.NPC.Exp1_CACACAATCTCCAACC -8.19220098009857 3.38523460666738 Kupffer cells Monocytes/Macrophages/cDCs
sc_R2.NPC.Exp1_TATCTCACACCCATGG -5.1242416714743 -5.11493467052378 Macrophages Monocytes/Macrophages/cDCs
sc_R7.NPC.Exp1_CTAGGTAGTGACTATC-1 6.93206945904938 -5.39999269206919 Infiltrating NK cells T cells/ILCs
sc_R5.NPC.Exp1_AAAGTCCCACGCGCTA-1 -3.92489369860443 1.53434659282766 Monocytes (IGSF21+ GPR34+) Monocytes/Macrophages/cDCs
sc_R6.NPC.Exp1_CCTTGTGAGGGCGAAG-1 7.87920490750519 -4.30000923831858 gd-T cells T cells/ILCs
sc_R1.NPC.Exp1_CCTACACGTGAGGCTA -3.23186644068512 0.452898157044274 cDC2 Monocytes/Macrophages/cDCs
sc_R5.NPC.Exp1_GAGATGGTCTTGGAAC-1 3.16945735463349 2.96249605457388 Dividing cDCs Dividing cDCs
sc_E5.NPC.Exp1_CGCAGGTAGAAACTGT-1 -8.87129052630218 5.53778816501699 Kupffer cells Monocytes/Macrophages/cDCs
sc_R6.NPC.Exp1_ACCCTCACAATCTGCA-1 -3.05605777254852 -6.42573474605479 Macrophages Monocytes/Macrophages/cDCs
sc_R5.NPC.Exp1_ACTTATCTCATTTGCT-1 11.896200814335 -4.28523777683176 NK cells 1 T cells/ILCs
sc_H3.NPC.Exp1_GATCGCGGTCCATCCT -0.979634008319699 1.1106457833489 cDC2 Monocytes/Macrophages/cDCs
sc_H3.NPC.Exp1_CCTACCACACACAGAG 0.018791326372302 1.02398408691488 cDC2 Monocytes/Macrophages/cDCs
sc_R6.NPC.Exp1_GACAGCCTCTCCGAGG-1 11.1099135065958 1.24677444736562 TRM cells T cells/ILCs
sc_H1.EKS.Exp1_AGCGTCGTCTTGACGA 3.70940200337616 12.4456946973046 IgG+ Plasma cells IgG+ Plasma cells
sc_H1.NPC.Exp1_CATGACAGTCTCTCGT -6.33309586993011 0.233634424610955 Monocytes (TREM2+ CD9+) Monocytes/Macrophages/cDCs
sc_E6.NPC.Exp1_TGGGAGATCAACACGT-1 -0.789797983081662 -4.32863520343699 Macrophages (HES4+) Monocytes/Macrophages/cDCs
sc_R6.NPC.Exp1_TCAGGTAGTCATAGTC-1 10.4822489405557 1.51821447650991 Naive CD4+ T cells T cells/ILCs
sc_R2.NPC.Exp1_AGTTGGTGTTTGCATG -5.52175553789886 -0.0732093330184392 Monocytes (TREM2+ CD9+) Monocytes/Macrophages/cDCs
sc_E5.NPC.Exp1_GAACACTTCGAGTGGA-1 -8.70762189379486 4.31307674686514 Kupffer cells Monocytes/Macrophages/cDCs
sc_R6.NPC.Exp1_TGGGAGAGTCAGGCAA-1 -11.1523822163657 -8.48374150951304 pDCs pDCs
sc_E5.NPC.Exp1_TGATCTTCAAGACCGA-1 -9.28151353350433 4.70585657398306 Kupffer cells Monocytes/Macrophages/cDCs
sc_R6.NPC.Exp1_GGCTGTGCAGCTTCCT-1 7.65183846005646 -5.10721467693247 Infiltrating NK cells T cells/ILCs
sc_H2.NPC.Exp1_CATTCGCCATAAGACA -1.62387021532806 -5.67273448665537 Macrophages (HES4+) Monocytes/Macrophages/cDCs
sc_H2.NPC.Exp1_CAAGTTGGTTGAACTC -2.03234394541534 -0.0876573797027044 Macrophages (HES4+) Monocytes/Macrophages/cDCs
sc_E2.NPC.Exp1_TTGGCAACATGTCGAT -1.16224630823883 2.68589569370351 Monocytes (IGSF21+ GPR34+) Monocytes/Macrophages/cDCs
sc_H3.NPC.Exp1_GAAACTCTCGCGCCAA 0.119410106031573 1.51953197757803 cDC2 Monocytes/Macrophages/cDCs
sc_E7.NPC.Exp1_TTCGCTGGTGCCTATA-1 -6.76838096133026 4.25899244587026 Kupffer cells (SUCNR1+) Monocytes/Macrophages/cDCs
sc_E5.NPC.Exp1_AGTTAGCTCCTAGAGT-1 -8.91421731463226 4.98880554477773 Kupffer cells Monocytes/Macrophages/cDCs
sc_H3.NPC.Exp1_GTCACAAAGTCCATAC -8.51228936663421 4.76086117069326 Kupffer cells Monocytes/Macrophages/cDCs
sc_E3.NPC.Exp1_GATGAAACATGCATGT -1.37400599470886 -5.26813768108286 Macrophages (HES4+) Monocytes/Macrophages/cDCs
sc_R1.NPC.Exp1_ATGCGATGTTTGTTTC 9.56636492261139 8.21116234104238 B cells B cells
sc_R3.NPC.Exp1_GCATGATTCAGAGGTG 10.5282932902261 -6.0054008837501 NK cells 3 T cells/ILCs
sc_R6.NPC.Exp1_CATTGCCGTACCATAC-1 8.82361284741608 -6.90324329097666 NK cells 2 T cells/ILCs
sc_E5.NPC.Exp1_TGATTTCCATTGTAGC-1 -1.37294836989197 2.09944487850271 Monocytes (IGSF21+ GPR34+) Monocytes/Macrophages/cDCs
sc_H3.NPC.Exp1_TAGACCACAGATGGGT -0.690934023769223 1.57185174266897 cDC2 Monocytes/Macrophages/cDCs
sc_E2.NPC.Exp1_AGATTGCAGGCTCAGA -8.56557591906341 4.89283062259756 Kupffer cells Monocytes/Macrophages/cDCs
sc_R6.NPC.Exp1_CTGGCAGCATCACGGC-1 -4.09603150835785 0.690776718064172 Monocytes (secretory) Monocytes/Macrophages/cDCs
sc_R5.NPC.Exp1_CCCTCTCTCTCCGAAA-1 -3.55967029085907 1.59062219898306 Monocytes (IGSF21+ GPR34+) Monocytes/Macrophages/cDCs
sc_E2.NPC.Exp1_CTTACCGGTAATCACC -8.6118863438681 4.70291878025137 Kupffer cells Monocytes/Macrophages/cDCs
sc_E3.NPC.Exp1_GCTGCTTAGGCGCTCT -2.37328942766937 -6.89109872539438 Macrophages Monocytes/Macrophages/cDCs
sc_R3.NPC.Exp1_TCGTAGAAGCCGATTT -2.02700170031341 -1.34703098495402 cDC2 Monocytes/Macrophages/cDCs
sc_R6.NPC.Exp1_GTTCTATGTGGACTAG-1 -2.96942695132049 -4.70636581142344 cDC2 Monocytes/Macrophages/cDCs
sc_E6.NPC.Exp1_AGTAGTCCACCCGTAG-1 -12.3192733143881 -6.71364949901499 pDCs pDCs
sc_E1.NPC.Exp1_GTTAAGCAGTCTCCTC -8.33888658037933 4.38877750675283 Kupffer cells (SUCNR1+) Monocytes/Macrophages/cDCs
sc_R6.NPC.Exp1_CTGCATCTCGTTACCC-1 9.87781397351471 -6.20606778819956 NK cells 3 T cells/ILCs
sc_E3.NPC.Exp1_CAGCAGCTCCTGTAGA 11.9769646311685 -7.02590726573862 NK cells 2 T cells/ILCs
sc_H1.NPC.Exp1_CCATTCGCACCTATCC 0.0695319856092099 -2.98774074275889 activated DCs Monocytes/Macrophages/cDCs
sc_R2.NPC.Exp1_TGCGTGGAGAGCTGCA -3.92652925005707 -2.42924200256266 cDC2 Monocytes/Macrophages/cDCs
sc_E5.NPC.Exp1_CTCCTTTCACAACGTT-1 -9.14442189684662 5.35539127628408 Kupffer cells Monocytes/Macrophages/cDCs
sc_R7.NPC.Exp1_TACACCCTCCAGTACA-1 -5.6616180752829 1.81498099605642 Monocytes (TREM2+ CD9+) Monocytes/Macrophages/cDCs
sc_E3.NPC.Exp1_AAAGATGAGAAACCGC -2.1923957680777 -6.77162049968638 Macrophages Monocytes/Macrophages/cDCs
sc_R6.NPC.Exp1_CCGATGGAGATCCTAC-1 3.24603907117096 6.83479238788687 cDC1 Monocytes/Macrophages/cDCs
sc_H2.NPC.Exp1_ACGATGTTCGCCATAA -3.06671031466278 -0.533367785410064 Monocytes (secretory) Monocytes/Macrophages/cDCs
sc_E1.NPC.Exp1_GTCGGGTCAGATCTGT -0.369688770683133 -4.56484292705454 Macrophages (HES4+) Monocytes/Macrophages/cDCs
sc_R1.NPC.Exp1_TCGTACCTCGTTGACA -1.27075310698303 -0.245765792922156 cDC2 Monocytes/Macrophages/cDCs
sc_R7.NPC.Exp1_CCACTTGGTGGGCTTC-1 -5.64038976183685 3.36920691768728 Kupffer cells Monocytes/Macrophages/cDCs
sc_R3.NPC.Exp1_TGGTTCCTCGTATCAG 3.50405470380036 3.93815733234487 Dividing cDCs Dividing cDCs
sc_E5.NPC.Exp1_TCCTTTCCACCGTCGA-1 -1.36488934508117 -2.825643765525 Macrophages (HES4+) Monocytes/Macrophages/cDCs
sc_R2.NPC.Exp1_ACTGCTCCACGAGAGT -4.9505298947409 -5.68123363216318 Macrophages Monocytes/Macrophages/cDCs
sc_E6.NPC.Exp1_GTGCACGAGCATATGA-1 -0.159794411571347 -1.10427503545679 cDC2 Monocytes/Macrophages/cDCs
sc_E1.NPC.Exp1_GCTGCGAGTGCAGGTA -0.634771308811032 -0.320303606585639 cDC2 Monocytes/Macrophages/cDCs
sc_E5.NPC.Exp1_TTCACCGGTGCATCTA-1 -8.89423593035492 5.62262989322744 Kupffer cells Monocytes/Macrophages/cDCs
sc_E7.NPC.Exp1_CTCCTCCTCGAGCCTG-1 -3.76640590182098 -5.93447850902476 Macrophages Monocytes/Macrophages/cDCs
sc_R7.NPC.Exp1_CCATCACTCGTCGCTT-1 7.83987204083649 -0.87172930200495 CD8 ab-T cells 2 T cells/ILCs
sc_E6.NPC.Exp1_ACCCTCATCTCGTCGT-1 -5.47325738421234 5.16422630588613 Kupffer cells (SUCNR1+) Monocytes/Macrophages/cDCs
sc_E7.NPC.Exp1_GAATCGTGTCGCATGC-1 -6.8731659268454 4.78443075458608 Kupffer cells (SUCNR1+) Monocytes/Macrophages/cDCs
sc_R7.NPC.Exp1_GGAGCAATCTTCCCGA-1 -5.9361313199118 3.18266798297964 Kupffer cells (SUCNR1+) Monocytes/Macrophages/cDCs
sc_R5.NPC.Exp1_TGTGATGCATCACGGC-1 12.3156668330118 -3.83677934368052 NK cells 1 T cells/ILCs
sc_E3.NPC.Exp1_ACACCAAAGCGATATA -1.55714591494354 -5.35225747783579 Macrophages (HES4+) Monocytes/Macrophages/cDCs
sc_H3.NPC.Exp1_GAATGAAAGCGAGAAA -3.30186065188202 -1.74217365940012 cDC2 Monocytes/Macrophages/cDCs
sc_R2.NPC.Exp1_CGCGTTTAGGAGCGTT -4.60532458773407 -1.20374815423884 Monocytes (TREM2+ CD9+) Monocytes/Macrophages/cDCs
sc_E5.NPC.Exp1_CTTCTAACAACTCGAT-1 -6.48571046343597 0.963627946778161 Monocytes (TREM2+ CD9+) Monocytes/Macrophages/cDCs
sc_E6.NPC.Exp1_ACGGGTCAGATAACGT-1 -12.4657100056723 -6.60317968089976 pDCs pDCs
sc_R5.NPC.Exp1_TTTGATCCAATGACCT-1 12.2797037745401 -4.04134439189829 NK cells 1 T cells/ILCs
sc_E7.NPC.Exp1_CTTACCGGTTCCACGG-1 -2.70296987047943 3.59977985660635 Hepatocyte-Monocyte interaction Non annotated cells
sc_R1.NPC.Exp1_CCATGTCCACGCCAGT 8.95435778149811 -4.25060604770579 gd-T cells T cells/ILCs
sc_H3.NPC.Exp1_GACAGAGCAGCATGAG -9.02442296496185 3.63693500797353 Kupffer cells Monocytes/Macrophages/cDCs
sc_R1.NPC.Exp1_CCCAATCAGATCCTGT 12.0860907221719 -5.58343623836436 NK cells 1 T cells/ILCs
sc_R5.NPC.Exp1_AGTCAACGTGCTGCAC-1 9.23796812543122 -1.24350421388544 TRM cells T cells/ILCs
sc_R1.NPC.Exp1_TGTGTTTTCGCAAGCC 11.1030155802652 -5.09058593471445 TRM cells T cells/ILCs
sc_E7.NPC.Exp1_TCTATCATCCGCATAA-1 12.1324974680826 -0.840941446618216 MAIT cells 2 T cells/ILCs
sc_H3.NPC.Exp1_GACCAATAGAATGTTG 6.19673840054718 12.2089183453759 IgA+ Plasma cells IgA+ Plasma cells
sc_E2.NPC.Exp1_TCGTACCAGATTACCC 4.17920485982147 2.78699208538137 Dividing T/NK cells Dividing T/NK cells
sc_E2.NPC.Exp1_GAACATCTCTGGGCCA -9.39474328509124 4.74509598056875 Kupffer cells Monocytes/Macrophages/cDCs
sc_R5.NPC.Exp1_GTCTACCTCAAGCCAT-1 9.22613588818756 8.09778000156484 B cells B cells
sc_E1.NPC.Exp1_AGCATACAGAGCTATA -0.866522750766599 -4.34385203082957 Macrophages (HES4+) Monocytes/Macrophages/cDCs
sc_E1.NPC.Exp1_CACATTTAGACTCGGA -1.5306993340567 -1.80842457969584 cDC2 Monocytes/Macrophages/cDCs
sc_R6.NPC.Exp1_TTGTTCATCTTCCCGA-1 -3.35406192293915 0.611039174004418 cDC2 Monocytes/Macrophages/cDCs
sc_E6.NPC.Exp1_TCCGATCGTACGACAG-1 -0.61037918082031 -1.88356493671336 cDC2 Monocytes/Macrophages/cDCs
sc_E5.NPC.Exp1_GTGTTCCTCGACGATT-1 3.55549446591584 11.742995989724 IgG+ Plasma cells IgG+ Plasma cells
sc_H3.NPC.Exp1_TGCCCTAAGACTTTCG -8.84147199145111 3.39561225215994 Kupffer cells Monocytes/Macrophages/cDCs
sc_E1.NPC.Exp1_AGAGTGGTCCTAGTGA 6.40593163022248 -7.33654283245005 Naive CD4+ T cells T cells/ILCs
sc_R7.NPC.Exp1_ACTCTCGCAGTTCACA-1 8.76781717786042 -2.77564881999888 CD8 ab-T cells 1 T cells/ILCs
sc_R5.NPC.Exp1_TTAGGCAGTAGAATGT-1 9.06049887189118 0.141566765709741 TRM cells T cells/ILCs
sc_R6.NPC.Exp1_CACGAATAGGCGATAC-1 10.3449799204752 0.815159690781457 CD8 ab-T cells 2 T cells/ILCs
sc_R5.NPC.Exp1_TACGGGCCATACCACA-1 -3.97232087603363 1.80411959926687 Monocytes (IGSF21+ GPR34+) Monocytes/Macrophages/cDCs
sc_E7.NPC.Exp1_TCGAACAGTTAAGTCC-1 -6.49269851198944 3.99868370334707 Kupffer cells (SUCNR1+) Monocytes/Macrophages/cDCs
sc_E5.NPC.Exp1_CCTTTGGCATTCCTAT-1 -0.32597394934448 1.92491723339163 cDC2 Monocytes/Macrophages/cDCs
sc_E6.NPC.Exp1_TGAGGTTCATGGGCAA-1 -5.61815484514984 4.71430231372915 Kupffer cells (SUCNR1+) Monocytes/Macrophages/cDCs
sc_E7.NPC.Exp1_ACATCCCTCGCTGACG-1 7.02729002484528 -2.69977043826975 ab-T cells (stress) Non annotated cells
sc_E5.NPC.Exp1_TGCCGAGTCCGTCAAA-1 3.15875116833893 5.95195175449453 cDC1 Monocytes/Macrophages/cDCs
sc_H1.NPC.Exp1_ACGCAGCCAATCTACG 6.09573093899933 12.4531924847802 IgA+ Plasma cells IgA+ Plasma cells
sc_R2.NPC.Exp1_GGAACTTTCAACACGT -5.16639789095672 -3.57339380939402 Macrophages (HES4+) Monocytes/Macrophages/cDCs
sc_E3.NPC.Exp1_CAGATCAAGGACATTA -2.17324741831573 -6.65538333614268 Macrophages Monocytes/Macrophages/cDCs
sc_E5.NPC.Exp1_AGCGCTGGTTCTCTAT-1 -4.76840384951385 1.93236423770986 Monocytes (IGSF21+ GPR34+) Monocytes/Macrophages/cDCs
sc_H2.NPC.Exp1_TTAGTTCGTTTGACTG 10.4661566401407 -0.753851162985938 TRM cells T cells/ILCs
sc_E2.NPC.Exp1_TTGGCAATCATCGATG -1.43424077978882 1.82837058345876 Monocytes (IGSF21+ GPR34+) Monocytes/Macrophages/cDCs
sc_R7.NPC.Exp1_ATAGACCCATCCTGTC-1 9.39831415662018 -4.00661205013193 NK cells 3 T cells/ILCs
sc_R2.NPC.Exp1_CAGCTAAGTAGTAGTA -9.09323056689056 5.12919212619863 Kupffer cells Monocytes/Macrophages/cDCs
sc_R3.NPC.Exp1_CTACATTCAGGACCCT 13.1120230341837 -1.03805856664576 MAIT cells 2 T cells/ILCs
sc_E7.NPC.Exp1_ATGCGATAGTTGAATG-1 -4.65117724886688 -0.916703748301642 Monocytes (TREM2+ CD9+) Monocytes/Macrophages/cDCs
sc_H3.NPC.Exp1_GCACTCTCAGTCGTGC -8.7589286183432 4.34413648883901 Kupffer cells Monocytes/Macrophages/cDCs
sc_R7.NPC.Exp1_AGGTCATGTAGATGTA-1 -4.09752686968597 1.07685996334158 cDC2 Monocytes/Macrophages/cDCs
sc_H1.NPC.Exp1_CTGGTCTTCAGAGCTT 10.0727316523477 -1.27050172050394 MAIT cells 2 T cells/ILCs
sc_E7.NPC.Exp1_AGGTTGTGTACAGTAA-1 -3.61624129763397 -6.84331725795664 Macrophages Monocytes/Macrophages/cDCs
sc_E6.NPC.Exp1_TGGAACTAGTATAGAC-1 -2.92685326090606 -0.628311547235625 cDC2 Monocytes/Macrophages/cDCs
sc_H1.EKS.Exp1_TTAACTCGTGGTTTCA -2.10551484576019 -1.2754238720695 cDC2 Monocytes/Macrophages/cDCs
sc_H2.NPC.Exp1_CGGAGCTAGTCCGGTC -3.16945250979217 -4.39125417430796 Macrophages (HES4+) Monocytes/Macrophages/cDCs
sc_R5.NPC.Exp1_TTTCGATTCTGTAAGC-1 -8.15442689410003 1.87431050579153 Kupffer cells Monocytes/Macrophages/cDCs
sc_E6.NPC.Exp1_CATTGCCTCGTGCAGC-1 -2.78896101465973 -3.4167823668281 Macrophages (HES4+) Monocytes/Macrophages/cDCs
sc_H1.EKS.Exp1_GCGCGATTCGGAGCAA -2.92187484255584 0.0194264177521296 Monocytes (secretory) Monocytes/Macrophages/cDCs
sc_R1.NPC.Exp1_TATTACCAGACCGGAT -3.08304818621429 -5.53291677196421 Macrophages Monocytes/Macrophages/cDCs
sc_E5.NPC.Exp1_CCGGTGAAGCCTCAGC-1 -2.18234785548004 2.11413003246389 Monocytes (IGSF21+ GPR34+) Monocytes/Macrophages/cDCs
sc_H3.NPC.Exp1_TCGCGAGAGTTAGGTA -7.68952210894378 3.98824096958242 Kupffer cells Monocytes/Macrophages/cDCs
sc_E7.NPC.Exp1_ATTTACCCACAACGTT-1 11.1725508356973 -2.2393594857017 TRM cells T cells/ILCs
sc_R5.NPC.Exp1_CGTAATGCAACTTGGT-1 3.31633273610321 6.41389442722402 cDC1 Monocytes/Macrophages/cDCs
sc_R2.NPC.Exp1_TTTATGCGTTCGGGCT -4.17550595751556 1.32365978996359 Monocytes (IGSF21+ GPR34+) Monocytes/Macrophages/cDCs
sc_E6.NPC.Exp1_GGGATGAGTCCTTGTC-1 -2.34345801821502 -3.8804488058845 Macrophages (HES4+) Monocytes/Macrophages/cDCs
sc_E6.NPC.Exp1_CTCTGGTCACAAAGTA-1 -6.01348956576141 5.16360927860342 Kupffer cells (SUCNR1+) Monocytes/Macrophages/cDCs
sc_E2.NPC.Exp1_TCGCGTTAGAGACGAA -7.56096681109222 5.78086019794546 Kupffer cells Monocytes/Macrophages/cDCs
sc_R3.NPC.Exp1_ACGGCCACAATGGACG -2.66758044710907 0.977702033921105 cDC2 Monocytes/Macrophages/cDCs
sc_E2.NPC.Exp1_CCTATTAGTATCACCA 6.23051706799713 12.5862729672631 IgA+ Plasma cells IgA+ Plasma cells
sc_E2.NPC.Exp1_CGCTTCATCTTGACGA -6.8875702237204 5.22259403507314 Kupffer cells Monocytes/Macrophages/cDCs
sc_R5.NPC.Exp1_ATCGTGAGTTAGAGAT-1 -8.29272778979095 2.81317378322683 Kupffer cells Monocytes/Macrophages/cDCs
sc_H2.NPC.Exp1_CGACTTCGTCAAACTC -2.04085334292206 -0.349901559547561 cDC2 Monocytes/Macrophages/cDCs
sc_R7.NPC.Exp1_AGATCCATCCGACAGC-1 9.08771387585846 -1.91031049449839 TRM cells T cells/ILCs
sc_R2.NPC.Exp1_ACGGAGAGTTACTGAC -2.8297875737265 2.00688554088674 Monocytes (IGSF21+ GPR34+) Monocytes/Macrophages/cDCs
sc_E1.NPC.Exp1_GTCCTCAGTAGAAGGA 4.09152189740387 4.09911228458486 Dividing cDCs Dividing cDCs
sc_R6.NPC.Exp1_CCTTTGGAGCCTTTCC-1 11.1706053400919 1.19228817264639 Treg T cells/ILCs
sc_E2.NPC.Exp1_CGGCTAGAGGAGTAGA -7.95725472918304 6.4793198231896 Kupffer cells Monocytes/Macrophages/cDCs
sc_H2.NPC.Exp1_CGATCGGCATAAGACA -10.546986899288 -8.02734969814219 pDCs pDCs
sc_H3.NPC.Exp1_AACTGGTTCTGAGGGA -0.487299344451749 1.54849458973013 Monocytes (IGSF21+ GPR34+) Monocytes/Macrophages/cDCs
sc_H1.NPC.Exp1_TCATTACCAGCTCGCA 6.16563669690338 12.324541819497 IgA+ Plasma cells IgA+ Plasma cells
sc_E3.NPC.Exp1_TCTCATACATCCGGGT -7.2103536938742 1.87572265903555 Kupffer cells (SUCNR1+) Monocytes/Macrophages/cDCs
sc_H1.NPC.Exp1_CGTTGGGGTGCAACTT -7.78943570605072 5.03203512470327 Kupffer cells Monocytes/Macrophages/cDCs
sc_E1.NPC.Exp1_CAGAGAGTCGTTGCCT 4.23934833058563 4.27069450656973 Dividing cDCs Dividing cDCs
sc_R6.NPC.Exp1_GAACACTGTTGCATGT-1 9.06668058881012 -7.60951970775522 NK cells 1 T cells/ILCs
sc_E3.NPC.Exp1_ATTATCCTCCTATGTT 8.53571669110504 -2.17318557460703 CD8 ab-T cells 1 T cells/ILCs
sc_H2.NPC.Exp1_ACGCCAGGTCATGCCG 0.621697836606181 0.280010295315606 cDC2 Monocytes/Macrophages/cDCs
sc_R7.NPC.Exp1_TCACTCGGTGTGACCC-1 6.8621126795694 -5.41914819438853 Infiltrating NK cells T cells/ILCs
sc_R2.NPC.Exp1_TCAGCTCGTGTCGCTG 4.78560558804718 4.0980680112084 Dividing T/NK cells Dividing T/NK cells
sc_E6.NPC.Exp1_GGGACCTCATCAGTGT-1 -5.33759244433197 4.74814678470693 Kupffer cells (SUCNR1+) Monocytes/Macrophages/cDCs
sc_R7.NPC.Exp1_GAGAGGTAGCCTGAAG-1 -2.43279846659454 -1.68169771392741 cDC2 Monocytes/Macrophages/cDCs
sc_R7.NPC.Exp1_GGCTTGGCAAACTCTG-1 -5.68500360003265 3.03135348598562 Kupffer cells (SUCNR1+) Monocytes/Macrophages/cDCs
sc_R3.NPC.Exp1_CATTATCGTGGTACAG 12.8647324229166 -1.07903261740603 TRM cells T cells/ILCs
sc_R2.NPC.Exp1_TGCGTGGTCGAGAACG -7.86631520739349 2.94099928180776 Kupffer cells Monocytes/Macrophages/cDCs
sc_R5.NPC.Exp1_AGCTACACACTGGATT-1 10.7995201731607 -5.36920617778696 NK cells 2 T cells/ILCs
sc_E2.NPC.Exp1_GCTCTGTCATCGACGC 5.73496357449738 13.0398261670312 IgA+ Plasma cells IgA+ Plasma cells
sc_E5.NPC.Exp1_CAATTTCTCAGGGATG-1 -8.89749558916839 4.51841665546499 Kupffer cells Monocytes/Macrophages/cDCs
sc_E5.NPC.Exp1_TCCGAAAAGGTGCGAT-1 -8.62251122942718 5.83716512958608 Kupffer cells Monocytes/Macrophages/cDCs
sc_R7.NPC.Exp1_ATATCCTCATCCGGCA-1 8.51954142102448 -0.449064883188384 MAIT cells 2 T cells/ILCs
sc_E1.NPC.Exp1_AATCGGTTCGATCCCT -0.160388729484403 -0.651319953397887 cDC2 Monocytes/Macrophages/cDCs
sc_H3.NPC.Exp1_GGGATGATCATGCAAC -6.9093921994284 3.52316118518911 Kupffer cells (SUCNR1+) Monocytes/Macrophages/cDCs
sc_R3.NPC.Exp1_CAAGATCCAATCCGAT 13.287054696171 -0.980760830239432 MAIT cells 2 T cells/ILCs
sc_E3.NPC.Exp1_AATCCAGGTATGAAAC 7.30519167432038 0.604974520607812 CD8 ab-T cells (stress) T cells/ILCs
sc_R3.NPC.Exp1_ACCTTTAAGTGGAGTC -11.1326859807089 -7.5893738146583 pDCs pDCs
sc_R1.NPC.Exp1_CTAAGACCACGAAACG 10.8688341761514 -4.49307249744334 CD8 ab-T cells 1 T cells/ILCs
sc_H1.EKS.Exp1_CACATTTGTCTCAACA 11.7634884501382 -5.37383292873301 NK cells 2 T cells/ILCs
sc_R5.NPC.Exp1_TCAATCTGTAGGGTAC-1 9.44218317517487 -1.96358917911448 TRM cells T cells/ILCs
sc_H1.NPC.Exp1_ATAACGCAGAGCTTCT -0.216668627174222 0.133047056599481 cDC2 Monocytes/Macrophages/cDCs
sc_E5.NPC.Exp1_GCACATACATTGACCA-1 0.464317058263696 1.90434504787527 cDC2 Monocytes/Macrophages/cDCs
sc_E2.NPC.Exp1_GCGCGATAGCCGTCGT -6.12005170336517 0.0629134301384516 Monocytes (TREM2+ CD9+) Monocytes/Macrophages/cDCs
sc_E3.NPC.Exp1_CCTTCGACAGATAATG -7.96681149950775 2.1062307481011 Kupffer cells (SUCNR1+) Monocytes/Macrophages/cDCs
sc_H3.NPC.Exp1_CATATTCCAACACGCC -9.13016637316498 3.75790907184683 Kupffer cells Monocytes/Macrophages/cDCs
sc_E5.NPC.Exp1_GGCTTGGAGAAGTCTA-1 -0.543953499706113 1.50166918079458 cDC2 Monocytes/Macrophages/cDCs
sc_E1.NPC.Exp1_ACGCCGAAGCAGCCTC -2.31027849665436 0.843981993599755 cDC2 Monocytes/Macrophages/cDCs
sc_R1.NPC.Exp1_GTAGTCAAGGATGTAT -3.67761119356903 -5.88397573192515 Macrophages Monocytes/Macrophages/cDCs
sc_R5.NPC.Exp1_CAGATTGTCTGTGCTC-1 -8.06721814623626 1.82381607334219 Kupffer cells Monocytes/Macrophages/cDCs
sc_R6.NPC.Exp1_GCCATTCCACATAACC-1 9.84381834515778 -6.36130212505259 NK cells 3 T cells/ILCs
sc_R5.NPC.Exp1_ATACTTCGTCGCTTAA-1 7.87567965039459 -4.3315293665687 gd-T cells T cells/ILCs
sc_H3.NPC.Exp1_GAAACTCGTCATGCAT -8.06932958117279 3.22649861614309 Kupffer cells Monocytes/Macrophages/cDCs
sc_H3.NPC.Exp1_CTACCCAGTTCTGTTT -7.59783872118744 5.2846553448876 Kupffer cells Monocytes/Macrophages/cDCs
sc_E6.NPC.Exp1_CTTGATTGTCGACTTA-1 -6.0979064320639 0.819728982849938 Monocytes (TREM2+ CD9+) Monocytes/Macrophages/cDCs
sc_R5.NPC.Exp1_GTGATGTGTATGGAAT-1 3.23828236111847 6.79101682941519 cDC1 Monocytes/Macrophages/cDCs
sc_R2.NPC.Exp1_TTGGAACAGGCATGGT -4.3566315983847 -4.44180988033213 cDC2 Monocytes/Macrophages/cDCs
sc_E2.NPC.Exp1_CATATTCCAGTAACGG -5.47812493792328 -3.68373750408091 Macrophages (HES4+) Monocytes/Macrophages/cDCs
sc_E3.NPC.Exp1_ACGCCGAGTGTGACCC 11.9323813105508 -7.38529561717905 NK cells 2 T cells/ILCs
sc_R6.NPC.Exp1_CGGTCAGAGACGAGCT-1 9.18380609997956 -7.77382301052012 NK cells 1 T cells/ILCs
sc_R7.NPC.Exp1_ACCCAAAAGCCTGTCG-1 7.41680399426667 -1.54150717218317 MAIT cells 2 T cells/ILCs
sc_E2.NPC.Exp1_CGCTATCAGGCAAAGA -6.64788087359222 5.04493643085562 Kupffer cells Monocytes/Macrophages/cDCs
sc_H1.NPC.Exp1_GTGCATATCCGATATG -3.23657067766937 -1.39419912059702 Monocytes (TREM2+ CD9+) Monocytes/Macrophages/cDCs
sc_E6.NPC.Exp1_CATCGTCGTGTGCTTA-1 -4.28780015459808 -1.00576065738596 cDC2 Monocytes/Macrophages/cDCs
sc_R1.NPC.Exp1_GTCGGGTGTTCAGACT 7.10183397778717 -0.442674848035949 Naive CD4+ T cells T cells/ILCs
sc_R7.NPC.Exp1_TGGCGTGTCCTAAACG-1 12.0750948573038 -6.45767091472544 NK cells 2 T cells/ILCs
sc_E7.NPC.Exp1_CATCAAGTCTTGCAAG-1 11.1640545512125 -2.22280262668528 TRM cells T cells/ILCs
sc_E2.NPC.Exp1_GGGAGATAGCGTAATA 0.161398747055209 1.39377690593801 cDC2 Monocytes/Macrophages/cDCs
sc_E2.NPC.Exp1_CGATGTAAGTGCGATG -1.71719964495453 2.24986935894094 Monocytes (IGSF21+ GPR34+) Monocytes/Macrophages/cDCs
sc_E2.NPC.Exp1_CGCGTTTTCATCGCTC -5.57881768694671 -3.46012853343882 Macrophages (HES4+) Monocytes/Macrophages/cDCs
sc_R2.NPC.Exp1_AATCCAGCATCACAAC -3.99892028322967 -1.51964687068857 Monocytes (TREM2+ CD9+) Monocytes/Macrophages/cDCs
sc_R5.NPC.Exp1_GTACAACGTGAGGAAA-1 -3.15473206988128 1.41649962703787 Monocytes (IGSF21+ GPR34+) Monocytes/Macrophages/cDCs
sc_E1.NPC.Exp1_TGTCCCAAGCTAGCCC -3.64331754198822 -5.95025180538096 Macrophages Monocytes/Macrophages/cDCs
sc_E6.NPC.Exp1_GGTCTGGAGATCCGAG-1 -2.25153335085663 -1.77121494968333 cDC2 Monocytes/Macrophages/cDCs
sc_R6.NPC.Exp1_TTACGCCTCGTTCAGA-1 8.74146238812653 -7.61256240566172 NK cells 1 T cells/ILCs
sc_E7.NPC.Exp1_TGTACAGTCCATGATG-1 -6.72452100268158 2.62364364902578 Monocytes (TREM2+ CD9+) Monocytes/Macrophages/cDCs
sc_R5.NPC.Exp1_TCATGAGCAAGTCCAT-1 -6.8631914471701 2.39944602291189 Kupffer cells Monocytes/Macrophages/cDCs
sc_E3.NPC.Exp1_GGGAGATCAGTACACT 7.0724865580484 0.179496360226495 MAIT cells 1 T cells/ILCs
sc_R7.NPC.Exp1_CTTTCGGCAAGTGGGT-1 7.20685259350983 -1.32934199531473 Naive CD4+ T cells T cells/ILCs
sc_E5.NPC.Exp1_CTAGGTATCAGTCCGG-1 -0.754511079700315 2.43062926570974 Monocytes (IGSF21+ GPR34+) Monocytes/Macrophages/cDCs
sc_E5.NPC.Exp1_ACCAAACAGCATGATA-1 -5.8370159482077 -3.96506594379343 Macrophages (HES4+) Monocytes/Macrophages/cDCs
sc_R7.NPC.Exp1_CACGTTCGTGACCTGC-1 -5.63554080477508 3.11547328273855 Kupffer cells Monocytes/Macrophages/cDCs
sc_R1.NPC.Exp1_GCGGGTTTCAGGTAAA -2.77931745997223 -1.30257545669474 cDC2 Monocytes/Macrophages/cDCs
sc_R7.NPC.Exp1_GTTATGGTCTTCCGTG-1 3.11816231259552 11.7027270917138 IgG+ Plasma cells IgG+ Plasma cells
sc_E7.NPC.Exp1_CGTGATAAGAGTTGCG-1 -4.00970300188812 -6.36140989025034 Macrophages Monocytes/Macrophages/cDCs
sc_H1.NPC.Exp1_CGTCAGGTCAGTTCGA -2.12247951975616 -4.60988067348398 Macrophages (HES4+) Monocytes/Macrophages/cDCs
sc_E2.NPC.Exp1_TTAACTCCAAGACACG -1.40208216658386 2.04974509517751 Monocytes (IGSF21+ GPR34+) Monocytes/Macrophages/cDCs
sc_E1.NPC.Exp1_ACATCAGCAGGACGTA -0.690525016696775 -1.25947033126749 cDC2 Monocytes/Macrophages/cDCs
sc_H3.NPC.Exp1_GATCGCGAGCAAATCA 9.82578150281159 -0.786102968053 MAIT cells 2 T cells/ILCs
sc_E3.NPC.Exp1_AGCTCCTTCTTCGAGA -8.21692880144867 2.23200560848318 Kupffer cells (SUCNR1+) Monocytes/Macrophages/cDCs
sc_E2.NPC.Exp1_CTCATTAAGTCATCCA -0.482464930923307 1.49762560169302 cDC2 Monocytes/Macrophages/cDCs
sc_R5.NPC.Exp1_GAGTCATTCTCACTCG-1 -9.66602262011322 3.45639539997183 Kupffer cells Monocytes/Macrophages/cDCs
sc_E3.NPC.Exp1_GGACAAGAGTGAACAT 7.047522702305 0.641136420174462 MAIT cells 1 T cells/ILCs
sc_E3.NPC.Exp1_CCACGGAGTAGGGACT 8.08898798474518 -2.17461775501169 CD8 ab-T cells 1 T cells/ILCs
sc_R7.NPC.Exp1_ATGTCCCGTCTGTCCT-1 9.35665575513092 7.83339859287344 B cells B cells
sc_R6.NPC.Exp1_AAGCCATTCGCCGAAC-1 -5.19545300951751 4.69964052478872 Kupffer cells (SUCNR1+) Monocytes/Macrophages/cDCs
sc_E1.NPC.Exp1_GCTGCTTTCATAACCG -4.91249068728241 0.276665997906549 Monocytes (TREM2+ CD9+) Monocytes/Macrophages/cDCs
sc_H1.NPC.Exp1_CAAGGCCCACCTATCC -8.02126439562591 4.72140528003774 Kupffer cells Monocytes/Macrophages/cDCs
sc_E5.NPC.Exp1_TACCTGCCATCCTAAG-1 -8.90684731951507 5.47498012821279 Kupffer cells Monocytes/Macrophages/cDCs
sc_H1.NPC.Exp1_CTCTACGCACATGACT -5.76549466601166 -0.695886219636577 Monocytes (TREM2+ CD9+) Monocytes/Macrophages/cDCs
sc_E3.NPC.Exp1_AAGGAGCAGCCCAGCT 7.27172724255768 0.783043635292871 MAIT cells 1 T cells/ILCs
sc_E7.NPC.Exp1_TGACAGTCACAGCGCT-1 5.55371586331574 11.9465301160058 IgA+ Plasma cells IgA+ Plasma cells
sc_H2.NPC.Exp1_TTGGAACTCAACCAAC -0.441459379108274 -0.778409453825133 Macrophages (HES4+) Monocytes/Macrophages/cDCs
sc_R5.NPC.Exp1_ATTCATCTCGTCTACC-1 -9.16640027514251 3.18710948268972 Kupffer cells (SUCNR1+) Monocytes/Macrophages/cDCs
sc_E6.NPC.Exp1_CGCATAAGTCGTAATC-1 -12.425649008663 -6.65412639339365 pDCs pDCs
sc_R7.NPC.Exp1_CTCATTATCCTCTTTC-1 8.18747774609772 -0.333260702685492 MAIT cells 2 T cells/ILCs
sc_E2.NPC.Exp1_ACACCGGAGGCTAGCA -5.91090186587127 -4.02426575382151 Macrophages (HES4+) Monocytes/Macrophages/cDCs
sc_R7.NPC.Exp1_TGCATCCGTCGCACAC-1 -5.37278350344452 3.30197979251943 Kupffer cells (SUCNR1+) Monocytes/Macrophages/cDCs
sc_E3.NPC.Exp1_TTAGTTCTCCTCAACC 11.4435898447916 -6.80182574947275 NK cells 2 T cells/ILCs
sc_R7.NPC.Exp1_GACGCTGGTGTGAGCA-1 7.45558802136627 -5.7763855334083 Infiltrating NK cells T cells/ILCs
sc_E3.NPC.Exp1_CTAATGGAGAATTGTG 6.89528528699127 0.792850506707055 MAIT cells 1 T cells/ILCs
sc_E3.NPC.Exp1_GGAACTTCATCCTTGC 7.40064541348664 0.821318400307519 MAIT cells 1 T cells/ILCs
sc_E1.NPC.Exp1_CCTTACGTCCATTCTA -4.13860209933075 -5.70328401286997 Macrophages Monocytes/Macrophages/cDCs
sc_H3.NPC.Exp1_GTAACTGCATGTTCCC 6.10504452237335 12.5730807904442 IgA+ Plasma cells IgA+ Plasma cells
sc_E3.NPC.Exp1_TTAGTTCAGAAGGGTA 7.5986963892862 0.828119290276391 MAIT cells 1 T cells/ILCs
sc_E6.NPC.Exp1_TCCTGCATCTCCTGAC-1 -5.9607165669516 0.0998654488762446 Monocytes (TREM2+ CD9+) Monocytes/Macrophages/cDCs
sc_E5.NPC.Exp1_CTCCGATGTGAGCGAT-1 -9.33485826006683 4.85109497348867 Kupffer cells Monocytes/Macrophages/cDCs
sc_E6.NPC.Exp1_TGGGTTATCGCGTCGA-1 -6.31647809496673 3.02497388164602 Monocytes (TREM2+ CD9+) Monocytes/Macrophages/cDCs
sc_E1.NPC.Exp1_AGTTGGTGTATCACCA -2.29664762964996 -3.94297717769541 Macrophages (HES4+) Monocytes/Macrophages/cDCs
sc_R7.NPC.Exp1_GAATCACTCCGCAAAT-1 9.50985399731842 -4.00416468341746 NK cells 3 T cells/ILCs
sc_E5.NPC.Exp1_ATTCGTTCAGAAACCG-1 -9.01581510058197 4.25792146961294 Kupffer cells Monocytes/Macrophages/cDCs
sc_R6.NPC.Exp1_AAGATAGCACAAACGG-1 9.42306009778229 -4.04253886897959 NK cells 3 T cells/ILCs
sc_E7.NPC.Exp1_TCTATACTCTCCTGCA-1 3.01601830968109 12.0266502026757 IgG+ Plasma cells IgG+ Plasma cells
sc_E6.NPC.Exp1_ATTCCATCACTGAGTT-1 -2.86217602244171 -4.77036832530894 Macrophages (HES4+) Monocytes/Macrophages/cDCs
sc_R2.NPC.Exp1_GGCCGATTCGGAAATA -2.55585058680328 1.96965338031851 Monocytes (IGSF21+ GPR34+) Monocytes/Macrophages/cDCs
sc_R7.NPC.Exp1_AGTTCGAGTTAAACAG-1 12.3609291697427 -6.56893418987192 NK cells 1 T cells/ILCs
sc_H1.NPC.Exp1_AGAATAGTCGAATGCT 0.058513381569064 0.0550354842384883 cDC2 Monocytes/Macrophages/cDCs
sc_R6.NPC.Exp1_GCATCTCTCACTCTTA-1 11.1741272593423 0.94609786312185 CD8 ab-T cells 1 T cells/ILCs
sc_H1.NPC.Exp1_CGTTAGATCCGCAGTG -4.39657386294159 -1.28998260457911 Monocytes (TREM2+ CD9+) Monocytes/Macrophages/cDCs
sc_E2.NPC.Exp1_CCACGGATCGATCCCT 0.812846251814044 0.889827382965905 cDC2 Monocytes/Macrophages/cDCs
sc_E6.HEP.Exp1_CTCAGAAAGTTAGTGA-1 -6.22654708376678 0.122389150067193 Monocytes (TREM2+ CD9+) Monocytes/Macrophages/cDCs
sc_R7.NPC.Exp1_CACTGGGCACCTGTCT-1 8.26312223920075 -0.176493542985099 MAIT cells 1 T cells/ILCs
sc_E2.NPC.Exp1_ACTATCTAGATGAGAG -7.42940457812103 5.57205082218252 Kupffer cells Monocytes/Macrophages/cDCs
sc_R7.NPC.Exp1_ATCACGATCCCATAGA-1 8.42501131543366 -1.23962728937067 MAIT cells 2 T cells/ILCs
sc_R2.NPC.Exp1_GCACTCTGTCTAGCCG -5.13778718462738 -0.670910681382792 Monocytes (TREM2+ CD9+) Monocytes/Macrophages/cDCs
sc_E7.NPC.Exp1_TTTCACAAGGCACTAG-1 -6.30519565096649 0.970873010559899 Monocytes (TREM2+ CD9+) Monocytes/Macrophages/cDCs
sc_R1.NPC.Exp1_TGGACGCAGGAGTAGA -1.54975040903839 -5.11084817607798 Macrophages (HES4+) Monocytes/Macrophages/cDCs
sc_E7.NPC.Exp1_CATCGTCTCTAGCATG-1 -4.91616376391205 1.04655600826345 cDC2 Monocytes/Macrophages/cDCs
sc_E7.NPC.Exp1_TGGTACATCTTTCCAA-1 -1.54004271975311 -0.40916644294657 cDC2 Monocytes/Macrophages/cDCs
sc_R6.NPC.Exp1_ACGTAACTCAGGACGA-1 -2.12980063906463 -3.82400463779368 Macrophages (HES4+) Monocytes/Macrophages/cDCs
sc_R5.NPC.Exp1_CTATCCGGTGTCCATA-1 -4.68199952593597 2.08845950405203 Monocytes (IGSF21+ GPR34+) Monocytes/Macrophages/cDCs
sc_H1.NPC.Exp1_TGGCTGGAGAGGTTGC 11.6788279200479 -5.20085691173472 NK cells 2 T cells/ILCs
sc_E7.NPC.Exp1_TGTAACGAGCCTCTGG-1 11.0768276835367 -2.4250808831016 TRM cells T cells/ILCs
sc_R5.NPC.Exp1_ACTCTCGTCCACAGCG-1 8.92524687298981 -0.951476651028769 NK cells 3 T cells/ILCs
sc_R2.NPC.Exp1_CTGAAACGTTCTGTTT -5.85214646807464 0.894624603196008 Monocytes (IGSF21+ GPR34+) Monocytes/Macrophages/cDCs
sc_E3.NPC.Exp1_CCTCAGTGTGCACTTA 11.935546555607 -7.17714475353159 NK cells 2 T cells/ILCs
sc_R7.NPC.Exp1_GACAGCCGTGCGAACA-1 -3.64000543108734 -6.09716914852061 Macrophages Monocytes/Macrophages/cDCs
sc_E3.NPC.Exp1_TCTCTAAAGACAGACC 7.46926180371491 0.924678337975366 MAIT cells 1 T cells/ILCs
sc_E3.NPC.Exp1_CCTACACAGGCTATCT -3.07503541460785 0.363291156693322 Monocytes (IGSF21+ GPR34+) Monocytes/Macrophages/cDCs
sc_R6.NPC.Exp1_CTGAGGCTCTTGTTAC-1 -11.1386655186728 -8.5074121828834 pDCs pDCs
sc_R6.NPC.Exp1_GCTGCAGTCGCTAAAC-1 8.1065990115091 -3.99945067127146 gd-T cells T cells/ILCs
sc_H1.NPC.Exp1_AGATTGCCACGGCTAC -4.2749574994162 -0.169486599759238 Monocytes (secretory) Monocytes/Macrophages/cDCs
sc_E3.NPC.Exp1_GTTAAGCTCTCCTATA 3.33055941113678 7.03961015979849 cDC1 Monocytes/Macrophages/cDCs
sc_R1.NPC.Exp1_GTTCGGGAGCAGCGTA -3.25461681834015 -3.92912076671519 cDC2 Monocytes/Macrophages/cDCs
sc_E7.NPC.Exp1_GAGTTACCACTCCTTG-1 0.0827020193025235 -1.11323981244959 cDC2 Monocytes/Macrophages/cDCs
sc_H1.EKS.Exp1_GACGCGTGTCGGCACT -7.87471993914398 2.71775032322012 Kupffer cells (SUCNR1+) Monocytes/Macrophages/cDCs
sc_R2.NPC.Exp1_TGCCAAAGTGGTAACG -9.3207658146933 5.46415973941885 Kupffer cells Monocytes/Macrophages/cDCs
sc_R2.NPC.Exp1_GTCTCGTCAAGGTTCT -7.35614665499481 5.80887628833853 Kupffer cells Monocytes/Macrophages/cDCs
sc_E2.NPC.Exp1_TCGCGTTGTCAAACTC -7.92982800951751 2.48123027126394 Kupffer cells Monocytes/Macrophages/cDCs
sc_E2.NPC.Exp1_TGTCCCAAGGCAGTCA 8.55278364667145 8.08173157016836 B cells B cells
sc_E1.NPC.Exp1_ATAAGAGAGTGCTGCC 5.42554871091095 12.6458919171532 IgA+ Plasma cells IgA+ Plasma cells
sc_H2.NPC.Exp1_ATTACTCTCTGGCGTG -2.6424563740805 -6.76300786693491 Macrophages Monocytes/Macrophages/cDCs
sc_R6.NPC.Exp1_TAACTTCGTTTACACG-1 -11.1311524724081 -8.32881568630137 pDCs pDCs
sc_R6.NPC.Exp1_TGATCTTTCCACCTCA-1 9.20340029248444 -7.56839584072031 NK cells 1 T cells/ILCs
sc_R7.NPC.Exp1_TCGAAGTCAAACACCT-1 8.28374735364167 -5.70335267742075 Infiltrating NK cells T cells/ILCs
sc_R7.NPC.Exp1_GCTGCAGTCCATTGCC-1 7.97463194379059 -2.5792065735618 CD8 ab-T cells 1 T cells/ILCs
sc_E3.NPC.Exp1_GCTGCTTAGAACTGTA -7.6531928395346 1.59814645092092 Kupffer cells (SUCNR1+) Monocytes/Macrophages/cDCs
sc_R7.NPC.Exp1_CGGGACTAGCCGAACA-1 10.2962185526773 -6.51096748073496 NK cells 3 T cells/ILCs
sc_E3.NPC.Exp1_TTAGGACCATTAACCG -7.70111783495697 1.87688947956167 Kupffer cells (SUCNR1+) Monocytes/Macrophages/cDCs
sc_E2.NPC.Exp1_CATGCCTTCGGTGTTA -1.00388368120941 2.60560418407522 cDC2 Monocytes/Macrophages/cDCs
sc_R3.NPC.Exp1_CGTCCATGTACTCAAC 12.4676272059366 -0.767522874073165 MAIT cells 1 T cells/ILCs
sc_E2.NPC.Exp1_ACAGCCGCAGCTTAAC -7.27166398516449 3.07069827358328 Kupffer cells Monocytes/Macrophages/cDCs
sc_E7.NPC.Exp1_TAACTTCGTTTGACAC-1 11.9448744440958 -1.29756216962733 CD8 ab-T cells 2 T cells/ILCs
sc_R6.NPC.Exp1_TCGTAGATCAGACCCG-1 9.25638166913239 -7.41378473003306 NK cells 2 T cells/ILCs
sc_E3.NPC.Exp1_GACGCGTAGCTGCAAG 11.4030825282022 -7.10745500286021 NK cells 2 T cells/ILCs
sc_R3.NPC.Exp1_GCGCAACCATGTCGAT -2.80052360049041 -6.82637332637705 Macrophages Monocytes/Macrophages/cDCs
sc_H2.NPC.Exp1_CGGACTGAGAACTCGG 11.8574377680704 -5.35794948299326 Dividing T/NK cells Dividing T/NK cells
sc_R5.NPC.Exp1_GTTCGCTCATCGGAAG-1 -8.13419469347748 1.84293700496755 Kupffer cells Monocytes/Macrophages/cDCs
sc_E5.NPC.Exp1_TTCCGTGGTGAGAACC-1 -5.09625323763641 -5.25852702815928 Macrophages Monocytes/Macrophages/cDCs
sc_E1.NPC.Exp1_GACGTTAGTTTGTTGG -5.27124103060516 0.802879703446252 Kupffer cells Monocytes/Macrophages/cDCs
sc_R2.NPC.Exp1_TTAACTCTCGGCGGTT -6.78728230944427 1.35264636318289 Monocytes (TREM2+ CD9+) Monocytes/Macrophages/cDCs
sc_H3.NPC.Exp1_GGCCGATAGAGGACGG -8.21329339495453 5.59369875232778 Kupffer cells Monocytes/Macrophages/cDCs
sc_R3.NPC.Exp1_ACGATGTGTCCTCTTG 13.2556749964639 -1.04973347742953 MAIT cells 2 T cells/ILCs
sc_E3.NPC.Exp1_TGCCCTAGTGTTTGGT 11.1653238917276 -7.07491849620737 NK cells 2 T cells/ILCs
sc_R1.NPC.Exp1_GGATGTTAGAGCTGGT 9.6303068781778 8.28241230289541 B cells B cells
sc_E1.NPC.Exp1_TGGCGCACAGGCAGTA -0.534877142818296 -4.54939960201182 Macrophages (HES4+) Monocytes/Macrophages/cDCs
sc_H2.NPC.Exp1_AAACGGGGTGGTTTCA 10.5257794047281 -0.880826460913794 TRM cells T cells/ILCs
sc_H1.NPC.Exp1_CAACCAATCGGCTACG -7.96460946551117 4.51252437870107 Kupffer cells Monocytes/Macrophages/cDCs
sc_E2.NPC.Exp1_TACGGGCTCCCACTTG 4.88658014783112 3.21234513561331 Dividing T/NK cells Dividing T/NK cells
sc_R6.NPC.Exp1_CAGCGTGAGCTTGTTG-1 8.85069147595612 -7.73352264125742 NK cells 1 T cells/ILCs
sc_E2.NPC.Exp1_AGCATACAGATGCCTT -7.59287580004486 6.03393818180166 Kupffer cells Monocytes/Macrophages/cDCs
sc_R7.NPC.Exp1_GTGTGGCAGACGCCAA-1 8.88816992291657 -4.0954875822822 gd-T cells T cells/ILCs
sc_R7.NPC.Exp1_TCGACCTAGAGTTGTA-1 7.37353531369416 -1.62912868221201 TRM cells T cells/ILCs
sc_H3.NPC.Exp1_CCATGTCCAATAACGA -8.06163342943939 2.77844215671621 Kupffer cells Monocytes/Macrophages/cDCs
sc_E6.NPC.Exp1_CATGGTACAAATGAAC-1 -4.32615979662689 -6.0877082224647 Hepatocyte-Monocyte interaction Non annotated cells
sc_R6.NPC.Exp1_TTCGATTTCATCACTT-1 9.13952414044586 -7.52891944606699 NK cells 1 T cells/ILCs
sc_E2.NPC.Exp1_TACTTGTGTCTCATCC -3.40822275629791 -2.26855932434 Kupffer cells Monocytes/Macrophages/cDCs
sc_R1.NPC.Exp1_CCCAATCAGGGATCTG 12.0242764140054 -5.13964675624766 NK cells 1 T cells/ILCs
sc_E5.NPC.Exp1_GACTTCCTCGTGCAGC-1 -8.92061742296966 4.02251125614248 Kupffer cells Monocytes/Macrophages/cDCs
sc_E3.NPC.Exp1_CGCTTCAAGACGACGT 7.40142933377472 0.643400323792321 MAIT cells 1 T cells/ILCs
sc_E6.NPC.Exp1_GAGTCATTCTGGTGGC-1 -5.73903401842865 4.90481497089468 Kupffer cells (SUCNR1+) Monocytes/Macrophages/cDCs
sc_E6.NPC.Exp1_GCAGCCATCCGGTTCT-1 -4.66225179186615 -0.703169609204905 Monocytes (IGSF21+ GPR34+) Monocytes/Macrophages/cDCs
sc_R7.NPC.Exp1_CATTCTAGTGCAGTGA-1 -2.49545892229828 -6.6954848643104 Macrophages Monocytes/Macrophages/cDCs
sc_E5.NPC.Exp1_AGACCCGCAAATCAGA-1 3.38937298306671 3.83045507709585 Dividing cDCs Dividing cDCs
sc_R2.NPC.Exp1_CCACGGATCTTCATGT -8.04029115191253 4.72988487522207 Kupffer cells Monocytes/Macrophages/cDCs
sc_R2.NPC.Exp1_GCTGCGAGTCGAGATG 0.393944495408214 1.19912005703054 cDC2 Monocytes/Macrophages/cDCs
sc_E1.NPC.Exp1_GTACGTACAGGACGTA -3.69594892016205 -4.85647844036021 Macrophages Monocytes/Macrophages/cDCs
sc_R3.NPC.Exp1_TGCCAAAGTTGGAGGT -2.08003195277008 -1.89413236339487 cDC2 Monocytes/Macrophages/cDCs
sc_R6.NPC.Exp1_TTCAGGAGTGCACGCT-1 -5.92097505083832 3.85956550876699 Kupffer cells (SUCNR1+) Monocytes/Macrophages/cDCs
sc_R2.NPC.Exp1_TGGCTGGTCATGTGGT -8.08290608874115 6.08641697208486 Kupffer cells Monocytes/Macrophages/cDCs
sc_R5.NPC.Exp1_GGTAACTCATTCATCT-1 12.5105663920328 -4.20526503284373 NK cells 1 T cells/ILCs
sc_R6.NPC.Exp1_CAATTTCGTATGCAAA-1 9.07691637524811 -7.61509393413462 NK cells 1 T cells/ILCs
sc_R2.NPC.Exp1_CTCTAATGTAATCACC -7.42160113802704 5.67623211185537 Kupffer cells Monocytes/Macrophages/cDCs
sc_H2.NPC.Exp1_CTTGGCTCACTCGACG 12.0853459025308 -5.34554551799692 NK cells 2 T cells/ILCs
sc_R1.NPC.Exp1_ACTGATGTCAGTGCAT 12.3938471461221 -5.32220290859141 NK cells 1 T cells/ILCs
sc_H1.NPC.Exp1_GCGCCAACATGCCTAA 11.9302240992471 -5.10165761669077 NK cells 2 T cells/ILCs
sc_E7.NPC.Exp1_TCCATCGCAATGCAAA-1 -0.36231233826431 -0.958219933108466 cDC2 Monocytes/Macrophages/cDCs
sc_R7.NPC.Exp1_GCTCAAACATCCGTGG-1 9.75852552899567 -4.83449767787852 NK cells 3 T cells/ILCs
sc_E5.NPC.Exp1_TGGTAGTTCGAAGCCC-1 0.581083060292876 1.97099257747732 cDC2 Monocytes/Macrophages/cDCs
sc_H2.NPC.Exp1_CTAAGACGTTCTCATT -2.35233982554229 -1.06342990954317 cDC2 Monocytes/Macrophages/cDCs
sc_E2.NPC.Exp1_GGCAATTGTTCGTCTC -9.82090505114349 -7.34423564632334 cDC2 Monocytes/Macrophages/cDCs
sc_R6.NPC.Exp1_AACAAAGAGCATGTTC-1 -3.99268277636322 1.15665425102316 Monocytes (IGSF21+ GPR34+) Monocytes/Macrophages/cDCs
sc_R6.NPC.Exp1_TTTCACACAGGAGGAG-1 5.56420055875031 11.7093894604882 IgA+ Plasma cells IgA+ Plasma cells
sc_R6.NPC.Exp1_CACCGTTAGACCGCCT-1 11.179177918522 1.23698796073995 CD8 ab-T cells 2 T cells/ILCs
sc_R7.NPC.Exp1_TTGTTGTAGTTGCCCG-1 8.55376974591461 -0.320525574282782 MAIT cells 1 T cells/ILCs
sc_R7.NPC.Exp1_GTCGCGACACGCGCTA-1 6.8469816828653 -5.59473870952524 Infiltrating NK cells T cells/ILCs
sc_H2.NPC.Exp1_GTAGTCAGTTATTCTC -3.28514679423126 -1.51601504047312 cDC2 Monocytes/Macrophages/cDCs
sc_E3.NPC.Exp1_CTTAGGAGTAACGACG -3.22925027361664 0.308666360779626 cDC2 Monocytes/Macrophages/cDCs
sc_E7.NPC.Exp1_GTTGTCCAGAGAGAAC-1 -6.3668158864096 1.72178508083425 Monocytes (TREM2+ CD9+) Monocytes/Macrophages/cDCs
sc_R7.NPC.Exp1_TATTCCATCCTATTTG-1 8.4570457125589 -0.978482263878959 MAIT cells 1 T cells/ILCs
sc_R7.NPC.Exp1_TTAGGCACACATCATG-1 -4.65688642016205 0.669456732674462 Monocytes (secretory) Monocytes/Macrophages/cDCs
sc_E6.NPC.Exp1_TACCCACAGGTCGTGA-1 -1.01529570570739 -2.04136394222178 cDC2 Monocytes/Macrophages/cDCs
sc_R3.NPC.Exp1_CGATTGACAACAACCT -1.66840513697418 -4.35436199863352 Macrophages (HES4+) Monocytes/Macrophages/cDCs
sc_R7.NPC.Exp1_ACGTAACGTGTTAAAG-1 8.26347843655793 -0.234228986100333 MAIT cells 2 T cells/ILCs
sc_H1.NPC.Exp1_TAGTTGGAGTATCGAA -1.28690262785705 0.206688058777673 cDC2 Monocytes/Macrophages/cDCs
sc_R1.NPC.Exp1_GTCGGGTTCGCTTGTC -7.26509793749603 1.9224248055657 Kupffer cells Monocytes/Macrophages/cDCs
sc_R7.NPC.Exp1_CTCCCAAGTTTACGAC-1 10.5073544169351 -6.1646067972938 NK cells 3 T cells/ILCs
sc_E7.NPC.Exp1_CCATAAGGTACGAAAT-1 -4.02799542895111 -0.430251556233542 Monocytes (secretory) Monocytes/Macrophages/cDCs
sc_E2.NPC.Exp1_GGGAATGAGTAACCCT -1.6944709633902 1.14557768146597 Monocytes (IGSF21+ GPR34+) Monocytes/Macrophages/cDCs
sc_E7.NPC.Exp1_TTGGATGAGGTGAGAA-1 -1.53328927508148 -5.30434631069102 Macrophages (HES4+) Monocytes/Macrophages/cDCs
sc_H2.NPC.Exp1_GAATAAGAGGGTTTCT 10.520242371647 -0.429746496276038 Naive CD4+ T cells T cells/ILCs
sc_R2.NPC.Exp1_ACACCAAGTCATGCCG -5.11056216707977 -3.97780083377756 cDC2 Monocytes/Macrophages/cDCs
sc_H3.NPC.Exp1_CAAGGCCGTCCCTACT -8.49716123095306 3.28958298008047 Kupffer cells Monocytes/Macrophages/cDCs
sc_E7.NPC.Exp1_TAAGCGTTCGTAGCCG-1 7.09468952664582 -2.58282672126688 ab-T cells (stress) Non annotated cells
sc_E6.NPC.Exp1_TCAATCTTCTGTAAGC-1 -2.32539494982513 -3.0778901453773 cDC2 Monocytes/Macrophages/cDCs
sc_R3.NPC.Exp1_AGGCCGTGTCCCTTGT -3.51376183977874 -5.09427760799326 Macrophages Monocytes/Macrophages/cDCs
sc_E1.NPC.Exp1_TGGTTAGAGTGACATA -0.808420858295285 -4.34012292583384 Macrophages (HES4+) Monocytes/Macrophages/cDCs
sc_R5.NPC.Exp1_TTGGTTTTCTGACCCT-1 -9.3169759129599 2.61211372654043 Kupffer cells Monocytes/Macrophages/cDCs
sc_E7.NPC.Exp1_TCACACCAGCCTTTCC-1 8.94885698804108 -5.17781423290171 Infiltrating NK cells T cells/ILCs
sc_E6.NPC.Exp1_CGTGAATTCGGTAAGG-1 -1.51134284487518 -1.53082929809489 cDC2 Monocytes/Macrophages/cDCs
sc_R7.NPC.Exp1_GGTTGTATCTCAGAAC-1 7.83232466229645 -0.625601588533299 MAIT cells 2 T cells/ILCs
sc_E3.NPC.Exp1_ACGAGCCCATCGGACC 7.42973820218293 0.566718352242333 MAIT cells 1 T cells/ILCs
sc_R5.NPC.Exp1_CAGATACGTATTCCTT-1 -3.40416558733734 0.87272311489187 Monocytes (IGSF21+ GPR34+) Monocytes/Macrophages/cDCs
sc_R7.NPC.Exp1_TGTAAGCAGCGATCGA-1 -4.78748401156219 1.29679716865621 Kupffer cells (SUCNR1+) Monocytes/Macrophages/cDCs
sc_E7.NPC.Exp1_GTCACTCAGACATACA-1 10.4743534708902 -2.69970773418345 TRM cells T cells/ILCs
sc_R5.NPC.Exp1_TCAATCTCATAGATGA-1 -9.77985795489105 3.71532179157339 Kupffer cells Monocytes/Macrophages/cDCs
sc_E7.NPC.Exp1_ATTCCATAGAGCTTTC-1 -6.66341765871795 5.07298828403555 Kupffer cells (SUCNR1+) Monocytes/Macrophages/cDCs
sc_E6.NPC.Exp1_CGCCAGACAACAGCCC-1 10.7688910151407 0.216626239224298 TRM cells T cells/ILCs
sc_H3.NPC.Exp1_TGGGCGTAGTTCGCAT -8.57991441241058 4.14199854175649 Kupffer cells Monocytes/Macrophages/cDCs
sc_R6.NPC.Exp1_TTGTTCAGTAGACAGC-1 8.42070786008087 -7.09100125987925 gd-T cells T cells/ILCs
sc_R6.NPC.Exp1_TGCAGGCCAGGAGACT-1 -3.39984973421844 0.774793279572351 cDC2 Monocytes/Macrophages/cDCs
sc_E1.NPC.Exp1_CTACACCAGGTGCACA -0.487882695110166 -0.59420030321371 cDC2 Monocytes/Macrophages/cDCs
sc_R5.NPC.Exp1_TCTACATAGGCCGCTT-1 -4.33518584719452 1.71039916317068 Monocytes (IGSF21+ GPR34+) Monocytes/Macrophages/cDCs
sc_E6.NPC.Exp1_GACCTTCAGGTTCTTG-1 -6.33355506411346 5.60623718540273 Kupffer cells (SUCNR1+) Monocytes/Macrophages/cDCs
sc_E7.NPC.Exp1_GTTGAACGTCGAGTGA-1 3.01648274907318 11.7153823498925 IgG+ Plasma cells IgG+ Plasma cells
sc_E5.NPC.Exp1_CGTGTCTCATGGGCAA-1 -9.72078164568695 4.82140041629873 Kupffer cells Monocytes/Macrophages/cDCs
sc_R6.NPC.Exp1_CCAAGCGAGGGTACAC-1 -3.6712764119223 0.735767615242822 cDC2 Monocytes/Macrophages/cDCs
sc_E7.NPC.Exp1_GTTGTCCGTGCCGTTG-1 11.2372242594644 -2.15674267967142 TRM cells T cells/ILCs
sc_E6.NPC.Exp1_TCGCTTGGTTGGGTAG-1 -3.50443776598724 -5.52348493297495 Macrophages (HES4+) Monocytes/Macrophages/cDCs
sc_R5.NPC.Exp1_TAAGTCGAGGGCGAGA-1 -4.44005425921234 1.24665643016897 Monocytes (TREM2+ CD9+) Monocytes/Macrophages/cDCs
sc_R7.NPC.Exp1_CCTCAACAGGCTTCCG-1 -2.74824055186065 0.519205940171105 cDC2 Monocytes/Macrophages/cDCs
sc_H3.NPC.Exp1_CAGCCGAGTCTAGAGG 0.859090366451419 1.44261695186697 cDC2 Monocytes/Macrophages/cDCs
sc_H1.NPC.Exp1_GAACGGAGTAGGACAC 5.41277472027985 13.0513904217919 IgA+ Plasma cells IgA+ Plasma cells
sc_E3.NPC.Exp1_ACGGCCACAATACGCT 7.02135435589997 0.819023740692956 MAIT cells 1 T cells/ILCs
sc_R6.NPC.Exp1_GATGTTGGTAACATCC-1 8.65074316510407 -7.46133826930918 NK cells 1 T cells/ILCs
sc_R1.NPC.Exp1_CTACCCAGTAATAGCA 11.8737084055826 -5.19157432277598 NK cells 1 T cells/ILCs
sc_E1.NPC.Exp1_GCAAACTGTCTCACCT -2.78455217829498 -1.77191435058512 cDC2 Monocytes/Macrophages/cDCs
sc_E7.NPC.Exp1_GATTGGTAGTCACTCA-1 -2.26994474879059 0.197219741745812 Macrophages (HES4+) Monocytes/Macrophages/cDCs
sc_E3.NPC.Exp1_TGACAACGTCATACTG -7.43293794146332 1.60755802433096 Kupffer cells (SUCNR1+) Monocytes/Macrophages/cDCs
sc_R6.NPC.Exp1_AGACCCGTCATCGCTC-1 -4.00161298266205 -5.25660012920298 Macrophages Monocytes/Macrophages/cDCs
sc_E2.NPC.Exp1_GCCTCTATCGCAAGCC -9.15650113573822 3.66570736209951 Kupffer cells Monocytes/Macrophages/cDCs
sc_E2.NPC.Exp1_GTCACGGAGTTACGGG 0.305419766394771 1.61145187656484 cDC2 Monocytes/Macrophages/cDCs
sc_R1.NPC.Exp1_ACGGCCACAGCTGCAC 9.09401766308991 -2.63549946506419 CD8 ab-T cells 1 T cells/ILCs
sc_R6.NPC.Exp1_TGCTTGCAGCGTTAGG-1 -2.63157018175873 -6.13845943172373 Macrophages Monocytes/Macrophages/cDCs
sc_R7.NPC.Exp1_TCGGGTGGTGGGCTCT-1 -6.36248382082733 2.68914319316946 Kupffer cells (SUCNR1+) Monocytes/Macrophages/cDCs
sc_R5.NPC.Exp1_TGGGTTAGTAGCTTGT-1 -9.26996835222992 2.92964698116384 Kupffer cells Monocytes/Macrophages/cDCs
sc_E2.NPC.Exp1_GCATGTAGTGCGATAG -9.87790425768646 4.91158176700674 Kupffer cells Monocytes/Macrophages/cDCs
sc_E5.NPC.Exp1_TCCACGTGTTTCGCTC-1 -0.850527129085385 2.21416951458059 cDC2 Monocytes/Macrophages/cDCs
sc_E2.NPC.Exp1_CTGAAGTGTAGAGTGC -9.00544198504242 3.75376154224477 Kupffer cells Monocytes/Macrophages/cDCs
sc_H1.NPC.Exp1_GGACAGAAGATGAGAG -3.0814646100119 -0.476862671569961 Monocytes (secretory) Monocytes/Macrophages/cDCs
sc_E5.NPC.Exp1_TTCACGCCACTCCCTA-1 -8.23883088579925 5.35515285770498 Kupffer cells Monocytes/Macrophages/cDCs
sc_H2.NPC.Exp1_CGAGCACAGAGATGAG 0.152548142759478 -2.99619148929514 activated DCs Monocytes/Macrophages/cDCs
sc_E3.NPC.Exp1_CCTTCGAAGCCACGTC 7.40918556699005 0.715270173951013 MAIT cells 1 T cells/ILCs
sc_E7.NPC.Exp1_TCGCTTGAGGACCCAA-1 -2.5530279492453 -1.84767066200175 cDC2 Monocytes/Macrophages/cDCs
sc_R6.NPC.Exp1_GTCTGTCTCAAGTAAG-1 11.2009150172159 1.26794625560842 CD8 ab-T cells 1 T cells/ILCs
sc_E7.NPC.Exp1_ATTCTTGTCGTGGTAT-1 -3.49286683550628 1.33679939548574 cDC2 Monocytes/Macrophages/cDCs
sc_H3.NPC.Exp1_CCGGGATAGGGAAACA -8.47309335222992 2.97997452060781 Kupffer cells Monocytes/Macrophages/cDCs
sc_E7.NPC.Exp1_GGTAATCTCGAGCACC-1 11.0060450220987 -5.14971755702891 NK cells 1 T cells/ILCs
sc_H1.EKS.Exp1_CAGTCCTCAACCGCCA 9.62235704907624 -1.234728145198 MAIT cells 1 T cells/ILCs
sc_R3.NPC.Exp1_AGATCTGGTCCAGTTA -3.58803351870331 -5.5790183420936 Macrophages Monocytes/Macrophages/cDCs
sc_E6.NPC.Exp1_TTCGCTGTCCACTTTA-1 -3.69711335650238 -4.92019389827647 Macrophages Monocytes/Macrophages/cDCs
sc_E3.NPC.Exp1_TGTTCCGAGGATGGTC 11.7069183970377 -6.75225661952891 NK cells 1 T cells/ILCs
sc_E1.NPC.Exp1_GTCACGGCAAAGGTGC 6.39141241559235 -7.34195636470713 MAIT cells 1 T cells/ILCs
sc_R1.NPC.Exp1_CAGGTGCGTGTCTGAT -6.67995341769012 1.75126911441885 Kupffer cells Monocytes/Macrophages/cDCs
sc_R3.NPC.Exp1_CTCGAAACATCGACGC 13.136025109379 -0.988141882018226 MAIT cells 2 T cells/ILCs
sc_R1.NPC.Exp1_CTTGGCTCACGGTTTA 12.1583229685709 -5.61232255657114 NK cells 2 T cells/ILCs
sc_E7.NPC.Exp1_GCGTTTCGTCGCTTAA-1 -3.00196679583343 -0.837619143323081 Monocytes (secretory) Monocytes/Macrophages/cDCs
sc_E2.NPC.Exp1_GATCAGTTCCGGCACA -9.20685323229583 5.62861658374868 Kupffer cells Monocytes/Macrophages/cDCs
sc_H2.NPC.Exp1_GCGCGATTCATGGTCA -2.53497441759857 -3.96515153606333 Macrophages (HES4+) Monocytes/Macrophages/cDCs
sc_E5.NPC.Exp1_GCCAGGTGTGAGTTGG-1 -7.65171559801849 3.99313856403433 Kupffer cells (SUCNR1+) Monocytes/Macrophages/cDCs
sc_R7.NPC.Exp1_AAATGGACAAGTGGAC-1 -5.82019265642914 2.89624072353445 Kupffer cells (SUCNR1+) Monocytes/Macrophages/cDCs
sc_H1.NPC.Exp1_GGGAATGCACTGCCAG -7.40348704806122 4.6282193783959 Monocytes (TREM2+ CD9+) Monocytes/Macrophages/cDCs
sc_R6.NPC.Exp1_CTCCCAACAGTTACCA-1 9.19518248089997 -7.75516627986826 NK cells 1 T cells/ILCs
sc_E7.NPC.Exp1_CCTCCTCTCCACTGAA-1 -0.520092806728208 -0.778337108687537 cDC2 Monocytes/Macrophages/cDCs
sc_E2.NPC.Exp1_GAAACTCCAGTCAGCC -9.32696183672699 4.49945141117178 Kupffer cells Monocytes/Macrophages/cDCs
sc_H3.NPC.Exp1_CGCGGTAGTCTAAACC -3.10255774012359 -1.27043484409251 cDC2 Monocytes/Macrophages/cDCs
sc_E2.NPC.Exp1_ATAGACCTCCGCGGTA -8.40530713549408 6.01151729862295 Kupffer cells Monocytes/Macrophages/cDCs
sc_R7.NPC.Exp1_ATACCTTCACGCCAGT-1 7.61986891278473 -0.570314123080152 TRM cells T cells/ILCs
sc_E6.NPC.Exp1_CAGATTGCAGAGAATT-1 10.6460558558389 0.441955697937829 TRM cells T cells/ILCs
sc_H3.NPC.Exp1_TCAATCTAGAGGTTAT -0.455211660774076 0.555007350846154 cDC2 Monocytes/Macrophages/cDCs
sc_R2.NPC.Exp1_CACAAACGTCAGATAA -0.0278162573889132 1.37959374229513 cDC2 Monocytes/Macrophages/cDCs
sc_H2.NPC.Exp1_AGCAGCCTCAGAGGTG -8.05165132036957 3.69242788593374 Kupffer cells (SUCNR1+) Monocytes/Macrophages/cDCs
sc_R5.NPC.Exp1_TTTCATGTCCTATTTG-1 11.019006409733 -5.31582902629771 NK cells 2 T cells/ILCs
sc_E7.NPC.Exp1_CACTAAGCAGACGATG-1 7.0761863375589 -2.58124350269236 ab-T cells (stress) Non annotated cells
sc_R2.NPC.Exp1_CGTGTCTAGACTCGGA -10.0817445134238 4.46935440342031 Monocytes (IGSF21+ GPR34+) Monocytes/Macrophages/cDCs
sc_H1.NPC.Exp1_GATGCTATCCAATGGT -8.44341977587494 4.07441402713857 Kupffer cells Monocytes/Macrophages/cDCs
sc_R5.NPC.Exp1_GTCCTCAAGGGCTTCC-1 4.63715378293244 3.1071639184197 Dividing T/NK cells Dividing T/NK cells
sc_H1.NPC.Exp1_TTATGCTAGATTACCC -2.67321976176056 -0.120321052865165 cDC2 Monocytes/Macrophages/cDCs
sc_E7.NPC.Exp1_GATAGAACAAGTGTCT-1 7.15289131650177 -2.52327715118326 ab-T cells (stress) Non annotated cells
sc_E2.NPC.Exp1_GGACAGAAGCTGCAAG -5.38033088198456 -4.82373784740366 Macrophages Monocytes/Macrophages/cDCs
sc_H3.NPC.Exp1_GACAGAGGTGTTGGGA -0.64950259676727 1.79628087322317 cDC2 Monocytes/Macrophages/cDCs
sc_E6.HEP.Exp1_GATGATCAGTTAACAG-1 -6.31283029070648 0.229304743214471 Monocytes (TREM2+ CD9+) Monocytes/Macrophages/cDCs
sc_E5.NPC.Exp1_GTAGCTATCACCTTAT-1 11.5957018519327 -4.16451691348948 Dividing T/NK cells Dividing T/NK cells
sc_R5.NPC.Exp1_AGTCAACAGGCGTTGA-1 -4.01810344210418 -0.422128322319167 Monocytes (secretory) Monocytes/Macrophages/cDCs
sc_R3.NPC.Exp1_CAGCAGCCATTTGCCC -2.75557502260956 -6.32441924770273 Macrophages (HES4+) Monocytes/Macrophages/cDCs
sc_E7.NPC.Exp1_CGTAATGAGAAGCCAC-1 8.48949162015168 8.63727070133291 B cells B cells
sc_H1.NPC.Exp1_CGTGTCTTCAACCAAC -1.65234740725311 -4.80108045299448 Macrophages (HES4+) Monocytes/Macrophages/cDCs
sc_R5.NPC.Exp1_AGACTCACAGTGTATC-1 -1.41042121401581 -1.1109437819282 cDC2 Monocytes/Macrophages/cDCs
sc_R5.NPC.Exp1_ATTCAGGTCATTCACT-1 -3.69119533053192 1.3319444779595 Monocytes (IGSF21+ GPR34+) Monocytes/Macrophages/cDCs
sc_E1.NPC.Exp1_GCATGCGTCCACGTTC -3.48041256418976 -1.16134505231776 cDC2 Monocytes/Macrophages/cDCs
sc_E7.NPC.Exp1_GCAGTTAGTAGTCACT-1 -3.63527091494354 -5.88609098155894 Macrophages Monocytes/Macrophages/cDCs
sc_E7.NPC.Exp1_ATGACCACATGCACTA-1 -3.5057867383078 -2.99740790088572 cDC2 Monocytes/Macrophages/cDCs
sc_H2.NPC.Exp1_CTGCGGACACATCCGG -2.53175385943207 0.065721226139886 cDC2 Monocytes/Macrophages/cDCs
sc_E3.NPC.Exp1_CATTCGCAGACTACAA -3.02720864764007 0.322116566105706 Monocytes (IGSF21+ GPR34+) Monocytes/Macrophages/cDCs
sc_H1.NPC.Exp1_GTTCATTGTTCTGAAC -10.2525962208823 -7.82744001109995 pDCs pDCs
sc_E6.NPC.Exp1_CCCTCAAGTGAGACCA-1 -3.38646753779205 -4.49749730785288 Macrophages Monocytes/Macrophages/cDCs
sc_R5.NPC.Exp1_AACCAACCACTATGTG-1 9.13825193890778 0.212283325596673 MAIT cells 2 T cells/ILCs
sc_E5.NPC.Exp1_CCTTGTGTCACTAGCA-1 -0.592830738933408 1.83150507251821 cDC2 Monocytes/Macrophages/cDCs
sc_E5.NPC.Exp1_TGGAGGATCTGGGCGT-1 -0.436523578079068 2.43112207691274 cDC2 Monocytes/Macrophages/cDCs
sc_R1.NPC.Exp1_CACACAAAGTGTTAGA -8.3810981129721 2.67168141643606 Kupffer cells Monocytes/Macrophages/cDCs
sc_E1.NPC.Exp1_CGAACATGTGCCTTGG 0.504533965191222 -0.636570642487185 cDC2 Monocytes/Macrophages/cDCs
sc_E5.NPC.Exp1_GGAACCCAGAAGTCCG-1 -0.671934089572751 1.88751627246938 cDC2 Monocytes/Macrophages/cDCs
sc_E6.NPC.Exp1_AGATCCAAGGGACCAT-1 4.32681933888642 2.96028877536855 Dividing T/NK cells Dividing T/NK cells
sc_E5.NPC.Exp1_ACGGTCGTCTATCGGA-1 -8.9922107075766 4.31820274631582 Kupffer cells Monocytes/Macrophages/cDCs
sc_H3.NPC.Exp1_ACATGGTTCTGCCCTA -8.45365556231292 2.92862106601797 Kupffer cells Monocytes/Macrophages/cDCs
sc_R6.NPC.Exp1_ACAACCAGTCGTTCAA-1 9.29735437878815 8.60777736942373 B cells B cells
sc_H2.NPC.Exp1_CGGACACCAGTTCCCT 10.5161577845499 -0.542103911534923 MAIT cells 2 T cells/ILCs
sc_E2.NPC.Exp1_CCATTCGCAGATTGCT 0.18498004326073 1.84592129032217 Monocytes (IGSF21+ GPR34+) Monocytes/Macrophages/cDCs
sc_R5.NPC.Exp1_TGGGAAGCACGTACTA-1 -4.1394012784079 0.0893607262810298 Monocytes (secretory) Monocytes/Macrophages/cDCs
sc_R1.NPC.Exp1_CCCAGTTCATTCACTT 12.5758749628946 -5.36190723140635 NK cells 1 T cells/ILCs
sc_E7.NPC.Exp1_CTTGAGAGTTGCATGT-1 -0.776972851665341 -4.84215186794199 Macrophages (HES4+) Monocytes/Macrophages/cDCs
sc_H2.NPC.Exp1_AGAATAGTCAGCACAT -1.97286852350982 0.117176723881585 cDC2 Monocytes/Macrophages/cDCs
sc_E7.NPC.Exp1_CACGAATAGGGCAGGA-1 11.8696705485269 -0.9111169453422 MAIT cells 2 T cells/ILCs
sc_R5.NPC.Exp1_GAACTGTTCCGATGCG-1 9.37110010632721 0.0416231874664851 MAIT cells 2 T cells/ILCs
sc_E1.NPC.Exp1_GTACGTACATGTCTCC 0.278821402280009 -1.17580138404764 cDC2 Monocytes/Macrophages/cDCs
sc_E6.NPC.Exp1_TGTCCACGTGGGTCAA-1 -1.16029640188965 -1.45255564411082 cDC2 Monocytes/Macrophages/cDCs
sc_E2.NPC.Exp1_CTCCTAGTCTGCGGCA -1.00039871683868 2.13839532177053 Monocytes (IGSF21+ GPR34+) Monocytes/Macrophages/cDCs
sc_R5.NPC.Exp1_TCGGGCAGTACGATTC-1 4.67758766659943 3.10595847408376 Dividing T/NK cells Dividing T/NK cells
sc_R7.NPC.Exp1_AGATCCACACGCCACA-1 7.17573324689118 -5.12231181819834 Infiltrating NK cells T cells/ILCs
sc_E5.NPC.Exp1_GTTGTCCGTACGGTTT-1 -8.0736840581015 5.07890535633169 Kupffer cells Monocytes/Macrophages/cDCs
sc_E2.NPC.Exp1_ACGGAGAGTCGGCACT -9.40055402270111 3.79441429416738 Kupffer cells Monocytes/Macrophages/cDCs
sc_E6.NPC.Exp1_AGCTTCCTCTGCAGCG-1 -6.59994204989227 0.553281915589196 Monocytes (TREM2+ CD9+) Monocytes/Macrophages/cDCs
sc_R7.NPC.Exp1_AGACTCATCGGACCAC-1 8.09058395871369 -2.62705038745798 CD8 ab-T cells 1 T cells/ILCs
sc_E3.NPC.Exp1_TGAGGGAGTCAGCTAT -2.12978800287994 -6.55970405300059 Macrophages Monocytes/Macrophages/cDCs
sc_E6.NPC.Exp1_ACTGTGACAAAGGAGA-1 -2.57117637148651 -3.54118179042734 Macrophages (HES4+) Monocytes/Macrophages/cDCs
sc_H2.NPC.Exp1_GTACTCCGTTGTCGCG -6.78943952074798 3.87896753589712 Kupffer cells (SUCNR1+) Monocytes/Macrophages/cDCs
sc_R2.NPC.Exp1_TTCTTAGGTATAAACG -1.41174157610687 -1.17655246217646 cDC2 Monocytes/Macrophages/cDCs
sc_R6.NPC.Exp1_GAGTTGTCATATGGCT-1 8.96986929425446 -7.38595412929453 NK cells 2 T cells/ILCs
sc_E1.NPC.Exp1_CTGATCCAGGCCATAG 6.32093922147003 -7.42234634120859 Naive CD4+ T cells T cells/ILCs
sc_R1.NPC.Exp1_ACTTGTTAGGGTCGAT -3.63217481127533 0.455202591820581 Monocytes (IGSF21+ GPR34+) Monocytes/Macrophages/cDCs
sc_R5.NPC.Exp1_TCATTTGCAAGGGTCA-1 -4.84474786272796 2.12157560627065 Monocytes (TREM2+ CD9+) Monocytes/Macrophages/cDCs
sc_E2.NPC.Exp1_GAAACTCGTTCCGTCT -7.63450940600189 2.46303035060964 Kupffer cells Monocytes/Macrophages/cDCs
sc_H1.NPC.Exp1_GGATGTTGTAGTGAAT -9.82578595629486 4.41234470645986 Kupffer cells Monocytes/Macrophages/cDCs
sc_R2.NPC.Exp1_AAGTCTGAGTGGTAGC -6.74441274157318 1.2859581832131 Monocytes (TREM2+ CD9+) Monocytes/Macrophages/cDCs
sc_H3.NPC.Exp1_CTCTACGCATCACCCT -0.249079964073026 1.01054443161092 cDC2 Monocytes/Macrophages/cDCs
sc_R2.NPC.Exp1_AACGTTGGTTAGGGTG -1.91403110972198 1.96090747158132 Monocytes (IGSF21+ GPR34+) Monocytes/Macrophages/cDCs
sc_R2.NPC.Exp1_TCAGCAACATGGTTGT -5.11296828738006 -0.295729147986548 Monocytes (TREM2+ CD9+) Monocytes/Macrophages/cDCs
sc_R1.NPC.Exp1_CGGAGTCCACACGCTG -2.94048579684051 -5.50535558422007 Macrophages Monocytes/Macrophages/cDCs
sc_H1.EKS.Exp1_AGGGATGAGACGACGT -7.78947480669769 3.47914625446401 Kupffer cells (SUCNR1+) Monocytes/Macrophages/cDCs
sc_H1.NPC.Exp1_TTGAACGTCTCGTATT -1.04101642123016 -1.0497685845653 cDC2 Monocytes/Macrophages/cDCs
sc_H3.NPC.Exp1_GACTAACTCTCCTATA -8.8050015782431 4.12239958088003 Kupffer cells Monocytes/Macrophages/cDCs
sc_E3.NPC.Exp1_GGGATGATCATAAAGG 3.40449205884186 11.8422477368554 IgG+ Plasma cells IgG+ Plasma cells
sc_E7.NPC.Exp1_AGAAGTATCATGCCCT-1 -4.0040253018454 -1.36474947889246 Monocytes (TREM2+ CD9+) Monocytes/Macrophages/cDCs
sc_R7.NPC.Exp1_GTCTAGAAGCGAGTCA-1 8.96118895062653 -1.57553355653681 MAIT cells 1 T cells/ILCs
sc_E1.NPC.Exp1_CTGATCCTCGTACGGC -1.64677031985077 -0.052641081408637 cDC2 Monocytes/Macrophages/cDCs
sc_H1.EKS.Exp1_GTCATTTGTGCCTGGT -2.79896815768036 -0.552553198085206 cDC2 Monocytes/Macrophages/cDCs
sc_E7.NPC.Exp1_ATACCTTTCATCCTGC-1 11.9782663966104 -1.31258921583094 Naive CD4+ T cells T cells/ILCs
sc_E7.NPC.Exp1_ACATTTCCAATAGGAT-1 3.06156770238129 12.1287810925683 IgG+ Plasma cells IgG+ Plasma cells
sc_H3.NPC.Exp1_GGTGAAGCACGGCGTT -0.638240775974118 1.20634294788442 cDC2 Monocytes/Macrophages/cDCs
sc_R2.NPC.Exp1_AGTGGGAAGCAACGGT -3.38593395701202 -0.469192395702975 Monocytes (secretory) Monocytes/Macrophages/cDCs
sc_R1.NPC.Exp1_TACGGTAAGTCGATAA 9.86172358044831 -6.15084289272227 NK cells 3 T cells/ILCs
sc_E6.NPC.Exp1_ATACCTTCATATGGCT-1 -2.61437781801971 -1.61820589263834 cDC2 Monocytes/Macrophages/cDCs
sc_R7.NPC.Exp1_AAGTACCTCCTCTAGC-1 7.95963732251374 -4.07901238162913 gd-T cells T cells/ILCs
sc_E2.NPC.Exp1_TCGCGAGTCTGTACGA -0.326392016322934 1.6995597008904 Monocytes (IGSF21+ GPR34+) Monocytes/Macrophages/cDCs
sc_R5.NPC.Exp1_TGCATGATCTGGTCAA-1 9.37563482770172 -1.14241312702097 Treg T cells/ILCs
sc_H3.NPC.Exp1_ACGCCAGCAGATGGGT -8.58595975390228 3.5681116704186 Kupffer cells (SUCNR1+) Monocytes/Macrophages/cDCs
sc_E7.NPC.Exp1_TGACTCCCATGTGCCG-1 10.8717028284952 -2.53424476344981 CD8 ab-T cells 2 T cells/ILCs
sc_R6.NPC.Exp1_CCTGTTGAGTAGACCG-1 8.66861788281647 -7.54846023281016 NK cells 1 T cells/ILCs
sc_E2.NPC.Exp1_AGGGTGAGTTCAGTAC 4.84817139157501 4.02889562885366 Dividing T/NK cells Dividing T/NK cells
sc_R2.NPC.Exp1_CTCGTCAAGGTAAACT -5.40114482394012 -4.6052281733314 Macrophages (HES4+) Monocytes/Macrophages/cDCs
sc_E3.NPC.Exp1_CCAGCGACAGCATACT -7.86252912035736 1.60912038127981 Kupffer cells (SUCNR1+) Monocytes/Macrophages/cDCs
sc_E7.NPC.Exp1_CTATCCGAGACGGATC-1 10.9515110636636 -5.25600503642954 NK cells 1 T cells/ILCs
sc_E3.NPC.Exp1_CATCGGGGTCCGCTGA -7.89268334856781 1.62876941005789 Kupffer cells (SUCNR1+) Monocytes/Macrophages/cDCs
sc_H3.NPC.Exp1_GTACGTACAGTAGAGC -8.09773286333832 3.47881294529043 Kupffer cells Monocytes/Macrophages/cDCs
sc_R5.NPC.Exp1_TCAGTCCCACTTGAAC-1 -9.96521790972503 3.41648699085317 Kupffer cells Monocytes/Macrophages/cDCs
sc_H2.NPC.Exp1_CAGTCCTCAGGCAGTA 10.5476404810831 -0.559735729143994 Naive CD4+ T cells T cells/ILCs
sc_E7.NPC.Exp1_CGCATAACAACACAGG-1 -5.45515473833832 1.86955858509145 Monocytes (IGSF21+ GPR34+) Monocytes/Macrophages/cDCs
sc_R6.NPC.Exp1_TCGGGCAGTCGGCCTA-1 8.74898211011139 -7.24503682811655 NK cells 1 T cells/ILCs
sc_E5.NPC.Exp1_TCCCACAAGTTACTCG-1 0.23452062257973 1.99332381527029 cDC2 Monocytes/Macrophages/cDCs
sc_H2.NPC.Exp1_TTGGCAAGTCTTGTCC 10.479678788273 -0.778941216663497 TRM cells T cells/ILCs
sc_R5.NPC.Exp1_TCTCCGACAGACACCC-1 10.939582505314 -5.28468726833262 NK cells 1 T cells/ILCs
sc_R2.NPC.Exp1_GCCAAATCACGAAGCA -6.66060670367035 1.12883139888845 Monocytes (TREM2+ CD9+) Monocytes/Macrophages/cDCs
sc_H3.NPC.Exp1_AGAATAGCAGCTCGAC 6.11056629666535 12.5516421918114 IgA+ Plasma cells IgA+ Plasma cells
sc_E7.NPC.Exp1_CATTGAGTCTGAACGT-1 -2.87049325457367 -0.96531279642977 cDC2 Monocytes/Macrophages/cDCs
sc_E7.NPC.Exp1_TGTACAGAGTGCAGGT-1 -3.27244742861541 -5.09623788555063 Macrophages Monocytes/Macrophages/cDCs
sc_E7.NPC.Exp1_AAAGGTATCATCCTAT-1 5.54746452817169 11.7448213223656 IgA+ Plasma cells IgA+ Plasma cells
sc_H2.NPC.Exp1_ATTGGACCACACCGCA -0.402915022285306 -0.35759160180487 Macrophages (HES4+) Monocytes/Macrophages/cDCs
sc_R5.NPC.Exp1_GCACATACATTGGGAG-1 11.7269293452188 -3.87882803638377 NK cells 1 T cells/ILCs
sc_R3.NPC.Exp1_TGTCCCACAGTCGTGC 10.8542362833902 -1.97646509368815 Treg T cells/ILCs
sc_H1.NPC.Exp1_GTCACAAAGCCTTGAT -8.37902387133392 3.95958830158315 Kupffer cells Monocytes/Macrophages/cDCs
sc_H1.EKS.Exp1_TCACAAGTCCTGTAGA -4.08815988055023 0.0537555340965815 cDC2 Monocytes/Macrophages/cDCs
sc_E1.NPC.Exp1_GTGGGTCAGGACGAAA 0.34072154113499 -1.16003023345866 cDC2 Monocytes/Macrophages/cDCs
sc_E2.NPC.Exp1_AGCTCTCAGAAGGCCT -8.32288487902435 3.18687201778494 Kupffer cells Monocytes/Macrophages/cDCs
sc_R7.NPC.Exp1_GTCATTTCAATGTCTG-1 8.18742910870758 -1.86580501754679 TRM cells T cells/ILCs
sc_R1.NPC.Exp1_GATGAAACAGCTTCGG -5.27002509585174 0.48617149631582 Monocytes (TREM2+ CD9+) Monocytes/Macrophages/cDCs
sc_E1.NPC.Exp1_GCAAACTTCCGCAAGC -5.50919087878021 -1.08762149770655 Monocytes (TREM2+ CD9+) Monocytes/Macrophages/cDCs
sc_H1.NPC.Exp1_GGGATGAGTAATTGGA -10.1993716572836 -7.81547473628916 pDCs pDCs
sc_E1.NPC.Exp1_ATCTACTTCACCATAG -1.9719982956961 -4.21185682971873 Macrophages (HES4+) Monocytes/Macrophages/cDCs
sc_R5.NPC.Exp1_ACGTTCCAGTCGGCCT-1 -3.85285933962616 1.31993855278097 Monocytes (IGSF21+ GPR34+) Monocytes/Macrophages/cDCs
sc_R1.NPC.Exp1_GCGAGAACACTTCGAA -3.97965844622406 0.487995279236657 Monocytes (IGSF21+ GPR34+) Monocytes/Macrophages/cDCs
sc_R7.NPC.Exp1_AGTTCCCGTCCAAATC-1 8.58374277600495 -3.640753972129 gd-T cells T cells/ILCs
sc_E3.NPC.Exp1_TCCACACCAGGACCCT 11.6576840067789 -6.37131808956064 NK cells 2 T cells/ILCs
sc_E6.NPC.Exp1_AGACACTAGCTGTTAC-1 -5.98859771242889 1.10829008857809 Monocytes (secretory) Monocytes/Macrophages/cDCs
sc_E2.NPC.Exp1_AGCGTCGCAAACGTGG -9.06559594622406 6.02899385730825 Kupffer cells Monocytes/Macrophages/cDCs
sc_R6.NPC.Exp1_GGGCTCAAGAGGTTAT-1 10.072286286442 1.13682307045065 MAIT cells 2 T cells/ILCs
sc_E2.NPC.Exp1_TTGAACGCAGTAACGG -1.45907469740661 2.11710311214529 Monocytes (IGSF21+ GPR34+) Monocytes/Macrophages/cDCs
sc_R7.NPC.Exp1_ACATCCCCATCGAACT-1 7.29132524975983 -1.22560619075693 Naive CD4+ T cells T cells/ILCs
sc_R6.NPC.Exp1_GAGCTGCAGTGTACAA-1 9.08198896893708 -7.2111098643104 NK cells 2 T cells/ILCs
sc_R6.NPC.Exp1_AGAAATGCATCCGATA-1 8.63982550152985 -7.8036768313209 NK cells 1 T cells/ILCs
sc_E7.NPC.Exp1_GCGTGCATCAGCTAGT-1 -4.13969119540008 -6.33730481822886 Macrophages Monocytes/Macrophages/cDCs
sc_R5.NPC.Exp1_TAGGAGGCAACGCATT-1 -9.12091859331878 2.70824314395986 Kupffer cells Monocytes/Macrophages/cDCs
sc_R5.NPC.Exp1_TTGGGATGTGCTTCAA-1 10.4768158579752 -5.7908217783729 NK cells 3 T cells/ILCs
sc_R7.NPC.Exp1_AGGAAATCAGATAAAC-1 9.90619818219391 -6.12471317012705 NK cells 3 T cells/ILCs
sc_H3.NPC.Exp1_CGAGCACAGCTCCTCT -1.60681065073761 0.080940735741479 cDC2 Monocytes/Macrophages/cDCs
sc_E5.NPC.Exp1_ATTCAGGCAAGGTCGA-1 0.81856278428284 1.76526523868643 cDC2 Monocytes/Macrophages/cDCs
sc_R2.NPC.Exp1_ATCGAGTTCCTATTCA -7.51971372118744 5.98337818424307 Kupffer cells Monocytes/Macrophages/cDCs
sc_R2.NPC.Exp1_TTTGTCAGTCAAACTC -8.06915410509857 6.2754247311791 Kupffer cells Monocytes/Macrophages/cDCs
sc_R5.NPC.Exp1_TGCCGAGGTCCGAAGA-1 3.20835820683686 -11.4518082018653 Dividing T/NK cells Dividing T/NK cells
sc_E5.NPC.Exp1_GGGCTCACAGTACTAC-1 -3.80947431078705 0.676474106713159 Monocytes (TREM2+ CD9+) Monocytes/Macrophages/cDCs
sc_E5.NPC.Exp1_TCTGGCTTCTGATTCT-1 -9.02766450396332 5.42539287845693 Kupffer cells Monocytes/Macrophages/cDCs
sc_H1.NPC.Exp1_TGCGGGTAGAGGTAGA -7.96020635119232 4.41940904895864 Kupffer cells Monocytes/Macrophages/cDCs
sc_R2.NPC.Exp1_CAGCGACGTGCTGTAT -4.28827603808197 -1.2017127152244 Monocytes (TREM2+ CD9+) Monocytes/Macrophages/cDCs
sc_E1.NPC.Exp1_CGGCTAGTCAACGCTA -3.94702990999969 -5.13158677776255 Macrophages Monocytes/Macrophages/cDCs
sc_E1.NPC.Exp1_GTGCGGTAGCTAAGAT -4.02653773775848 -5.91196321208872 Macrophages Monocytes/Macrophages/cDCs
sc_E2.NPC.Exp1_GTACGTAAGACTTTCG -2.6577368592337 1.83238030712209 Monocytes (IGSF21+ GPR34+) Monocytes/Macrophages/cDCs
sc_H1.NPC.Exp1_GACTAACCAGAAGCAC -4.99233659258636 0.968637478752954 Monocytes (IGSF21+ GPR34+) Monocytes/Macrophages/cDCs
sc_E7.NPC.Exp1_AACCACAAGCCTCACG-1 -3.36900051584991 1.33547176162801 cDC2 Monocytes/Macrophages/cDCs
sc_E7.NPC.Exp1_TCCACGTAGCAGGCAT-1 -6.52710660448822 4.54416061679922 Kupffer cells (SUCNR1+) Monocytes/Macrophages/cDCs
sc_H3.NPC.Exp1_ACGATACCACACGCTG 0.163915523378528 0.837946546479089 cDC2 Monocytes/Macrophages/cDCs
sc_R3.NPC.Exp1_CCATTCGAGTGTCCAT 13.2305237437173 -0.815844523505347 MAIT cells 2 T cells/ILCs
sc_H1.NPC.Exp1_CGTTGGGAGATATGGT 9.90076128491608 -0.502915571228641 CD8 ab-T cells 2 T cells/ILCs
sc_R7.NPC.Exp1_CGGGTGTCAATTGCCA-1 12.251877465336 -5.98346780498423 NK cells 2 T cells/ILCs
sc_H3.NPC.Exp1_AAGACCTAGATAGGAG -8.33031877032074 3.55997253696523 Kupffer cells Monocytes/Macrophages/cDCs
sc_E3.NPC.Exp1_AGGCCACTCCCTCAGT 8.27466503628937 -5.4809114809791 Infiltrating NK cells T cells/ILCs
sc_E5.NPC.Exp1_CTATCCGCACAGAAGC-1 4.8407766009256 4.03366590778433 Dividing T/NK cells Dividing T/NK cells
sc_H1.NPC.Exp1_TGGCGCAAGCAATATG -3.8889711712912 -0.870086866215842 Monocytes (TREM2+ CD9+) Monocytes/Macrophages/cDCs
sc_R2.NPC.Exp1_TGGGAAGCAAGAGTCG -8.70407899370941 5.89881492893301 Kupffer cells Monocytes/Macrophages/cDCs
sc_R7.NPC.Exp1_AGATGAATCCCATGGG-1 10.6304079676553 -6.7886416788856 NK cells 3 T cells/ILCs
sc_R1.NPC.Exp1_TGAGCATTCTCTGAGA 10.6656586314127 -4.40667484958567 CD8 ab-T cells 1 T cells/ILCs
sc_H1.NPC.Exp1_AAATGCCAGTAGGTGC -7.64066728106292 5.41362835208975 Kupffer cells Monocytes/Macrophages/cDCs
sc_E7.NPC.Exp1_GAGTGTTAGCGCCGTT-1 -3.56963666430267 -5.5439956064979 Macrophages Monocytes/Macrophages/cDCs
sc_E1.NPC.Exp1_ATCTACTAGATGTGGC -1.7442789887503 -0.843943792180198 cDC2 Monocytes/Macrophages/cDCs
sc_H1.NPC.Exp1_AACCATGCAATAGCGG -8.86786111346039 5.03902937213979 Kupffer cells Monocytes/Macrophages/cDCs
sc_R2.NPC.Exp1_GCACATAGTAGGGTAC -5.36253007403167 -3.640749442176 Macrophages (HES4+) Monocytes/Macrophages/cDCs
sc_E5.NPC.Exp1_ACTATCTTCGTCACCT-1 -0.192696413905942 1.58337022106252 cDC2 Monocytes/Macrophages/cDCs
sc_E2.NPC.Exp1_TCCACACAGTGAACAT -4.19567092409881 3.82165504734121 Hepatocyte-Monocyte interaction Non annotated cells
sc_R6.NPC.Exp1_GCACTAACATGGTGGA-1 -1.93944128504547 -1.5941961880485 cDC2 Monocytes/Macrophages/cDCs
sc_R5.NPC.Exp1_TCTCACGCATTGAGCT-1 -3.87461122027191 1.92713047306143 Monocytes (IGSF21+ GPR34+) Monocytes/Macrophages/cDCs
sc_E6.NPC.Exp1_CTTACCGTCCCATACC-1 -5.89676221361908 1.00434554855428 cDC2 Monocytes/Macrophages/cDCs
sc_R1.NPC.Exp1_TGGCGCATCATGCTCC 12.0511652613565 -5.65647720058359 NK cells 2 T cells/ILCs
sc_E7.NPC.Exp1_AACGTCATCGGCTTCT-1 -3.0744951581076 -2.80097602565684 cDC2 Monocytes/Macrophages/cDCs
sc_R2.NPC.Exp1_AGAGCTTAGGCTAGGT 3.88916174420563 12.4420745495995 IgG+ Plasma cells IgG+ Plasma cells
sc_R7.NPC.Exp1_TGGTGATCAAGACAAT-1 -3.68527062884124 -5.40999101360239 Macrophages Monocytes/Macrophages/cDCs
sc_E2.NPC.Exp1_CTGCCTAAGGAATTAC -6.20087655535492 0.761012447281701 Monocytes (TREM2+ CD9+) Monocytes/Macrophages/cDCs
sc_H3.NPC.Exp1_AACTCTTTCCCGGATG -9.3215278004721 3.93565584461294 Kupffer cells Monocytes/Macrophages/cDCs
sc_R7.NPC.Exp1_GGGTTATCACGCCAGT-1 -5.90781911364349 2.76816965381704 Kupffer cells (SUCNR1+) Monocytes/Macrophages/cDCs
sc_E3.NPC.Exp1_CTCTGGTCATCAGTAC 9.82506243237702 8.21723724643789 B cells B cells
sc_R5.NPC.Exp1_CAGTTCCGTGAAGCGT-1 -10.2072432850912 4.04988361637197 Monocytes (IGSF21+ GPR34+) Monocytes/Macrophages/cDCs
sc_E2.NPC.Exp1_AAAGTAGGTTGAGGTG 3.54398051747528 11.673753512307 IgG+ Plasma cells IgG+ Plasma cells
sc_E6.NPC.Exp1_TCGGGACCACTACTTT-1 2.59947816380707 6.91952062885366 cDC1 Monocytes/Macrophages/cDCs
sc_H1.EKS.Exp1_CATATTCCACAACGCC -2.11840351572784 -1.19649200399317 cDC2 Monocytes/Macrophages/cDCs
sc_E7.NPC.Exp1_GACTCTCTCGGTGCAC-1 3.22081676968781 12.0132691983422 IgG+ Plasma cells IgG+ Plasma cells
sc_R3.NPC.Exp1_AAGGCAGAGTAGGTGC 11.1049963618204 -2.03201507289805 Treg T cells/ILCs
sc_R5.NPC.Exp1_CACTGGGCAATCAGCT-1 -4.64246257296356 2.27184058467947 Monocytes (IGSF21+ GPR34+) Monocytes/Macrophages/cDCs
sc_E7.NPC.Exp1_ATGAGTCCACCGTGAC-1 -0.1888026212767 -0.877666878298896 cDC2 Monocytes/Macrophages/cDCs
sc_R5.NPC.Exp1_AGCGCCATCATGCATG-1 12.6695248270914 -3.80458306034006 NK cells 1 T cells/ILCs
sc_E6.NPC.Exp1_GAGCCTGCATGGCTGC-1 -1.63883455744537 -2.69729708393015 Macrophages (HES4+) Monocytes/Macrophages/cDCs
sc_H1.NPC.Exp1_ACTGCTCTCTCTGCTG -8.40553315630707 4.78663421909414 Kupffer cells Monocytes/Macrophages/cDCs
sc_R2.NPC.Exp1_AGATTGCCAGGTGGAT -5.1752727841452 -3.90336750705637 Macrophages (HES4+) Monocytes/Macrophages/cDCs
sc_E1.NPC.Exp1_TACGGATTCCTACAGA -0.693557343395078 -0.58747499973424 cDC2 Monocytes/Macrophages/cDCs
sc_E5.NPC.Exp1_ATTGGGTCATCTATCT-1 0.760490455715335 1.78284455577932 cDC2 Monocytes/Macrophages/cDCs
sc_R5.NPC.Exp1_CTACTATTCAAGTTGC-1 12.0467564249918 -4.02773951251902 NK cells 1 T cells/ILCs
sc_E5.NPC.Exp1_AGACAAATCCATCTCG-1 -1.13001688471588 2.34437085430227 Monocytes (IGSF21+ GPR34+) Monocytes/Macrophages/cDCs
sc_R6.NPC.Exp1_CATCCGTGTCCTGTCT-1 -5.4051574086264 5.0882442120751 Kupffer cells (SUCNR1+) Monocytes/Macrophages/cDCs
sc_E7.NPC.Exp1_TTTGACTCAGCTATAC-1 -1.20528777590545 -5.04216026027598 Macrophages (HES4+) Monocytes/Macrophages/cDCs
sc_E6.NPC.Exp1_CTGTGGGCAACTCATG-1 -1.93620284548553 -4.09933494289316 Macrophages (HES4+) Monocytes/Macrophages/cDCs
sc_E7.NPC.Exp1_GTCTACCCATAGAAAC-1 12.0693298960611 -1.00237156708636 TRM cells T cells/ILCs
sc_H3.NPC.Exp1_GGCTGGTAGGGTCGAT -0.502739987285459 1.30625165741049 cDC2 Monocytes/Macrophages/cDCs
sc_R5.HEP.Exp1_CGATGGCCACTAACGT-1 -9.6108048771933 5.00316501895986 Monocytes (IGSF21+ GPR34+) Monocytes/Macrophages/cDCs
sc_E7.NPC.Exp1_AGCGCCAGTAGCGCCT-1 -0.504571161182248 -0.684231648937838 cDC2 Monocytes/Macrophages/cDCs
sc_R2.NPC.Exp1_TAGTGGTCATGCCACG -7.61788018694671 4.65670610706411 Kupffer cells Monocytes/Macrophages/cDCs
sc_R7.NPC.Exp1_ACAAGCTGTGTGCCTG-1 -6.06349595537933 2.78630472461782 Kupffer cells Monocytes/Macrophages/cDCs
sc_E5.NPC.Exp1_GAGACTTGTACCTAGT-1 -8.36938127032074 5.05382992069326 Kupffer cells Monocytes/Macrophages/cDCs
sc_H2.NPC.Exp1_TCAGGTATCAGCATGT -1.07794698229583 -5.33158801753916 Macrophages (HES4+) Monocytes/Macrophages/cDCs
sc_R2.NPC.Exp1_CTAGTGAAGTGACATA -2.78482469073089 2.02858425418935 Monocytes (IGSF21+ GPR34+) Monocytes/Macrophages/cDCs
sc_R7.NPC.Exp1_AGCTCAATCATGGCCG-1 9.39660517224518 7.83777405063711 B cells B cells
sc_E3.NPC.Exp1_GTCATTTTCCTTAATC 7.66000858792511 0.666388523980004 CD8 ab-T cells (stress) T cells/ILCs
sc_E2.NPC.Exp1_ACGGCCATCAGAGACG -8.94694264879974 5.89380337040029 Kupffer cells Monocytes/Macrophages/cDCs
sc_R5.NPC.Exp1_AAGGTAAGTGGATCGA-1 -9.66888936510833 2.95097447673879 Kupffer cells Monocytes/Macrophages/cDCs
sc_R5.NPC.Exp1_GTCCTCAGTCCTACGG-1 -2.49679978838714 -0.233637916640418 cDC2 Monocytes/Macrophages/cDCs
sc_E5.NPC.Exp1_CAAGAGGTCCTCGCAT-1 -6.08992990008148 -4.02136038501658 Macrophages (HES4+) Monocytes/Macrophages/cDCs
sc_H2.NPC.Exp1_CTAACTTCAAAGGTGC 3.19450704106537 11.9523074750145 IgG+ Plasma cells IgG+ Plasma cells
sc_R6.NPC.Exp1_AGGGTTTGTGCACAAG-1 9.17219797620026 -7.24230407436289 NK cells 1 T cells/ILCs
sc_E6.NPC.Exp1_TTCTAGTTCCTGTTAT-1 -1.12916382303985 -4.21627663333811 Kupffer cells Monocytes/Macrophages/cDCs
sc_E5.NPC.Exp1_GTGTTAGCACCAATTG-1 -4.45659526339325 -4.37759040553965 cDC2 Monocytes/Macrophages/cDCs
sc_E7.NPC.Exp1_ATCAGGTGTCCCTGAG-1 -2.75385626307281 -5.37302373607554 Macrophages Monocytes/Macrophages/cDCs
sc_E1.NPC.Exp1_TACAGTGGTAGCCTAT -2.95356877795013 -6.22107909877695 Macrophages Monocytes/Macrophages/cDCs
sc_R7.NPC.Exp1_CTCCACAGTGTCATTG-1 9.03675619610993 -2.6898388739387 CD8 ab-T cells 2 T cells/ILCs
sc_H2.NPC.Exp1_CCTACACAGGCTCATT 12.0694204951212 -5.31385444362559 NK cells 2 T cells/ILCs
sc_E2.NPC.Exp1_GGGAATGGTATAATGG -9.74964364519867 4.29553104679189 Kupffer cells Monocytes/Macrophages/cDCs
sc_H2.NPC.Exp1_TCCCGATCAGTCACTA -8.01608022204193 4.91300083438955 Kupffer cells (SUCNR1+) Monocytes/Macrophages/cDCs
sc_E7.NPC.Exp1_GGGCTCAGTATGCGTT-1 11.3119913721964 -1.96549462039866 TRM cells T cells/ILCs
sc_R2.NPC.Exp1_GTGCTTCTCTTTACGT -2.42673619738373 3.30108357708059 Monocytes (IGSF21+ GPR34+) Monocytes/Macrophages/cDCs
sc_E7.NPC.Exp1_TATTCCATCAATCGGT-1 -7.5450385426596 4.21995188037954 Kupffer cells (SUCNR1+) Monocytes/Macrophages/cDCs
sc_H2.NPC.Exp1_GCCAAATTCATACGGT -3.78463347903045 -0.299710261420386 Monocytes (secretory) Monocytes/Macrophages/cDCs
sc_R7.NPC.Exp1_TCAGTGAGTTGCCTAA-1 11.7664066935465 -6.42521213252939 NK cells 2 T cells/ILCs
sc_R2.NPC.Exp1_AGATCTGAGAGGGATA 4.88202396878449 4.17860962192617 Dividing T/NK cells Dividing T/NK cells
sc_E7.NPC.Exp1_TTCAATCTCCTATTTG-1 11.8359209681436 -1.42621921260752 Naive CD4+ T cells T cells/ILCs
sc_R2.NPC.Exp1_GCACTCTAGTGACATA -4.80622323504242 -3.96579240520396 cDC2 Monocytes/Macrophages/cDCs
sc_E3.NPC.Exp1_CGTCAGGAGACATAAC 12.0113035822794 -7.39313625057139 NK cells 2 T cells/ILCs
sc_E3.NPC.Exp1_ATCTACTGTCTTGCGG 8.62211004742829 8.25426842014394 B cells B cells
sc_R2.NPC.Exp1_AGTGGGATCGGAAACG 5.60846010693756 13.0603082303246 IgA+ Plasma cells IgA+ Plasma cells
sc_R7.NPC.Exp1_ATGCGATCATACACCA-1 7.14307276257721 -5.63794110973276 Infiltrating NK cells T cells/ILCs
sc_E2.NPC.Exp1_GCAAACTTCGAGAACG -2.12298830500396 1.79375554363332 Monocytes (IGSF21+ GPR34+) Monocytes/Macrophages/cDCs
sc_R6.NPC.Exp1_TTCTTGATCTGCTTTA-1 9.26585546979157 -7.36970256526865 Dividing T/NK cells Dividing T/NK cells
sc_E6.NPC.Exp1_TTCCACGGTGACACGA-1 -0.400290391357267 -1.81897007186808 cDC2 Monocytes/Macrophages/cDCs
sc_E5.NPC.Exp1_TTTACTGTCACCCTCA-1 -9.72967370501312 -7.65020440776743 pDCs pDCs
sc_E7.NPC.Exp1_TACGGTATCACCCTCA-1 -3.9185384129599 -6.04580901821055 Macrophages Monocytes/Macrophages/cDCs
sc_H3.NPC.Exp1_CGCTGGACAGGTGGAT -0.624641618640744 0.539617193146569 cDC2 Monocytes/Macrophages/cDCs
sc_E7.NPC.Exp1_AGGGTCCCACACGCCA-1 2.86773888119904 11.9611394528588 IgG+ Plasma cells IgG+ Plasma cells
sc_R2.NPC.Exp1_CTTAACTGTCACTGGC -5.70820363512787 -3.71761845310129 Macrophages (HES4+) Monocytes/Macrophages/cDCs
sc_R7.NPC.Exp1_GATGTTGGTGTCCGGT-1 7.01372639188019 -5.69067977626719 Infiltrating NK cells T cells/ILCs
sc_R5.NPC.Exp1_TCGATTTCACATGTTG-1 -3.85054000368866 1.36474443714224 Monocytes (IGSF21+ GPR34+) Monocytes/Macrophages/cDCs
sc_E7.NPC.Exp1_ACACCAAAGTAAACAC-1 10.7434221888467 -5.67286466319956 NK cells 1 T cells/ILCs
sc_R7.NPC.Exp1_AGCTTCCCAATCAAGA-1 7.77928654202668 -0.676632749632972 MAIT cells 2 T cells/ILCs
sc_E7.NPC.Exp1_CACCAAACACAAATCC-1 -6.65078958025726 5.15329338352285 Kupffer cells (SUCNR1+) Monocytes/Macrophages/cDCs
sc_R7.NPC.Exp1_ACTTTGTCAAGACGAC-1 -1.75711616030487 -4.90181277950205 Macrophages (HES4+) Monocytes/Macrophages/cDCs
sc_R6.NPC.Exp1_GGAGGATGTGCGGCTT-1 8.24186817654816 0.237605524464471 MAIT cells 1 T cells/ILCs
sc_E2.NPC.Exp1_GAACCTAAGGGCTCTC 3.31401459225861 4.13374687473379 Dividing cDCs Dividing cDCs
sc_E6.NPC.Exp1_GCTCAAACAACAACAA-1 -1.56632860651764 -4.06622694690623 Macrophages (HES4+) Monocytes/Macrophages/cDCs
sc_H1.NPC.Exp1_GTGCAGCCAGCCTTGG -3.36144431582245 -0.608337125525849 Monocytes (secretory) Monocytes/Macrophages/cDCs
sc_R2.NPC.Exp1_ACGATGTTCCCACTTG -8.16448338976654 3.99251676838003 Kupffer cells Monocytes/Macrophages/cDCs
sc_R2.NPC.Exp1_ATCATCTAGGAATCGC -5.86293967715057 -0.589935285522642 Monocytes (TREM2+ CD9+) Monocytes/Macrophages/cDCs
sc_E3.NPC.Exp1_CACTCCACACGGACAA 10.8559223795816 -6.59932492931284 NK cells 3 T cells/ILCs
sc_E2.NPC.Exp1_CGTCAGGTCAAGATCC -1.82095392695221 1.79729677478872 Monocytes (IGSF21+ GPR34+) Monocytes/Macrophages/cDCs
sc_R2.NPC.Exp1_GCGAGAAGTTGAACTC -0.55792613974365 0.947349799080712 cDC2 Monocytes/Macrophages/cDCs
sc_R5.NPC.Exp1_ACATCCCAGGTGCTGA-1 9.27764097699372 -1.20658634860911 TRM cells T cells/ILCs
sc_R7.NPC.Exp1_GTCTTTAAGGCGAACT-1 8.71471373089997 -2.61297367771067 TRM cells T cells/ILCs
sc_E5.NPC.Exp1_TCACACCTCCTGTTAT-1 -1.85597427836212 1.25243939201437 cDC2 Monocytes/Macrophages/cDCs
sc_E3.NPC.Exp1_GTAGTCATCGGAAATA 7.47222391614167 0.664986980362756 MAIT cells 1 T cells/ILCs
sc_R2.NPC.Exp1_GGCAATTCACTATCTT -2.98071201792511 2.03696466724477 Monocytes (IGSF21+ GPR34+) Monocytes/Macrophages/cDCs
sc_R5.NPC.Exp1_CCTCCAAAGGAACATT-1 -7.77651532641205 2.46335817615591 Kupffer cells Monocytes/Macrophages/cDCs
sc_E5.NPC.Exp1_AGCGCCAGTTGACTAC-1 -2.82100137224945 1.49342442791067 Monocytes (IGSF21+ GPR34+) Monocytes/Macrophages/cDCs
sc_R1.NPC.Exp1_GCGCAGTTCTTGTTTG 8.6214539194986 -3.98690055568613 gd-T cells T cells/ILCs
sc_H3.NPC.Exp1_ACCCACTTCAGCTTAG 0.740003281323588 1.36806203167043 cDC2 Monocytes/Macrophages/cDCs
sc_E2.NPC.Exp1_GGAAAGCTCGTCCAGG -8.17180760851654 4.91903568546377 Kupffer cells Monocytes/Macrophages/cDCs
sc_R2.NPC.Exp1_TGGTTAGGTACGACCC -8.56872304430755 4.21918560306631 Kupffer cells Monocytes/Macrophages/cDCs
sc_E5.NPC.Exp1_AGCCAGCCATAAGCGG-1 -5.2563103055075 0.815712225838525 Monocytes (TREM2+ CD9+) Monocytes/Macrophages/cDCs
sc_E2.NPC.Exp1_TGCCCATAGAAAGTGG 5.62758986005036 13.1561887387475 IgA+ Plasma cells IgA+ Plasma cells
sc_E7.NPC.Exp1_CCTCAGTCAATTGCCA-1 -5.83789762011322 0.213518691464288 Monocytes (TREM2+ CD9+) Monocytes/Macrophages/cDCs
sc_R5.NPC.Exp1_TATCCTACAGACAAAT-1 3.24691812047211 6.60373045246206 cDC1 Monocytes/Macrophages/cDCs
sc_E6.NPC.Exp1_CTGCAGGTCTGTTCAT-1 -2.15887816897186 -3.09842942912974 cDC2 Monocytes/Macrophages/cDCs
sc_E7.NPC.Exp1_GTTACCCCACTTCCTG-1 10.875807442753 -2.42167030532755 TRM cells T cells/ILCs
sc_E7.NPC.Exp1_ATCCTATGTCAGTCTA-1 -6.34146674624237 3.40865207950674 Kupffer cells (SUCNR1+) Monocytes/Macrophages/cDCs
sc_R7.NPC.Exp1_TCGACGGCATGTGGCC-1 9.36519304761139 7.96164680759512 B cells B cells
sc_H2.NPC.Exp1_GATCGTAAGTGAATTG -3.78339560976776 0.894043100281579 cDC2 Monocytes/Macrophages/cDCs
sc_R2.NPC.Exp1_GTTACAGTCTGCTGCT -5.77446826449188 -0.569581216917413 Monocytes (TREM2+ CD9+) Monocytes/Macrophages/cDCs
sc_H1.NPC.Exp1_CTGCTGTGTTAAGACA 5.57165733823029 13.0692727688988 IgA+ Plasma cells IgA+ Plasma cells
sc_R7.NPC.Exp1_CGAGGCTCACTGCGTG-1 9.85299841412751 -3.65901635845103 CD8 ab-T cells 1 T cells/ILCs
sc_E7.NPC.Exp1_TCGCTCACATCAACCA-1 -8.21031697741302 5.41002441684805 Kupffer cells (SUCNR1+) Monocytes/Macrophages/cDCs
sc_H1.NPC.Exp1_GTTCATTTCCCTTGTG 3.37720099934784 12.0283410672387 IgG+ Plasma cells IgG+ Plasma cells
sc_R7.NPC.Exp1_ATGTCCCGTTTGGGTT-1 7.64398495206085 -0.563572161615866 TRM cells T cells/ILCs
sc_E2.NPC.Exp1_GTCACAATCAAGATCC -9.70034345141205 5.70858408252798 Kupffer cells Monocytes/Macrophages/cDCs
sc_E1.NPC.Exp1_TGTGGTATCTTAGCCC -4.39320119372162 -1.25591717918314 Monocytes (TREM2+ CD9+) Monocytes/Macrophages/cDCs
sc_R2.NPC.Exp1_GCATGCGAGTAAGTAC -4.42522796145233 -1.75093184669413 Monocytes (TREM2+ CD9+) Monocytes/Macrophages/cDCs
sc_R7.NPC.Exp1_ATTGGGTCACTTCCTG-1 7.96431080350128 -4.70144628246226 gd-T cells T cells/ILCs
sc_E7.NPC.Exp1_ACCATTTTCGGCCCAA-1 12.1822868967935 -0.766854095057624 MAIT cells 2 T cells/ILCs
sc_R1.NPC.Exp1_CAGAGAGCAAACGTGG 9.76855341443268 8.30440498630605 B cells B cells
sc_R6.NPC.Exp1_CTAGACAGTAAGATAC-1 -8.06619580736908 1.71782685558401 Kupffer cells (SUCNR1+) Monocytes/Macrophages/cDCs
sc_R2.NPC.Exp1_TCTGAGATCTCTGAGA -5.1890290593222 -3.62866305072703 Macrophages (HES4+) Monocytes/Macrophages/cDCs
sc_R5.NPC.Exp1_GTCATTTAGACGCCAA-1 -2.5115879391745 -0.943334418133872 cDC2 Monocytes/Macrophages/cDCs
sc_E2.NPC.Exp1_TTTACTGTCAGAGGTG -0.99580009928497 2.22604490558706 Monocytes (IGSF21+ GPR34+) Monocytes/Macrophages/cDCs
sc_E2.NPC.Exp1_TCAATCTGTATATGGA -4.96506579867157 1.36084033290945 Monocytes (TREM2+ CD9+) Monocytes/Macrophages/cDCs
sc_R5.NPC.Exp1_TGATGCACACTGGAAG-1 -3.5825746869162 0.954938900872094 Monocytes (IGSF21+ GPR34+) Monocytes/Macrophages/cDCs
sc_E7.NPC.Exp1_TACGTCCTCACCTACC-1 -3.51060708514007 -4.3218767519752 Macrophages Monocytes/Macrophages/cDCs
sc_E3.NPC.Exp1_ACCCACTTCTCGCTTG 11.4575688029215 -7.24176620204844 NK cells 2 T cells/ILCs
sc_R2.NPC.Exp1_TTAACTCCACCTCGGA -5.25945838442596 1.19631792347036 Monocytes (TREM2+ CD9+) Monocytes/Macrophages/cDCs
sc_E2.NPC.Exp1_CCGTACTTCGTTACAG -7.41618331423553 2.75939894954763 Kupffer cells Monocytes/Macrophages/cDCs
sc_E2.NPC.Exp1_CCGGTAGCAACTTGAC -8.1224950169638 4.99930359165273 Kupffer cells Monocytes/Macrophages/cDCs
sc_H2.NPC.Exp1_TTTACTGCATGTCTCC -6.19351418963226 3.49044395725332 Kupffer cells (SUCNR1+) Monocytes/Macrophages/cDCs
sc_R7.NPC.Exp1_CATTGAGTCTCAGAAC-1 -7.86958631029876 1.82723714153372 Kupffer cells (SUCNR1+) Monocytes/Macrophages/cDCs
sc_E5.NPC.Exp1_TATTTCGAGCTTAGTC-1 -9.34764226427826 5.06010652820669 Kupffer cells Monocytes/Macrophages/cDCs
sc_R7.NPC.Exp1_TGGATGTTCGAACGGA-1 8.13863150128571 -0.121258246497291 CD8 ab-T cells (stress) T cells/ILCs
sc_R5.NPC.Exp1_TGGTTAGCAACACGAG-1 -9.65706761828216 3.03244568149648 Kupffer cells Monocytes/Macrophages/cDCs
sc_E1.NPC.Exp1_CTCTACGCAGTTCATG -2.45734675875457 0.981310379906518 cDC2 Monocytes/Macrophages/cDCs
sc_H1.NPC.Exp1_AGGCCGTTCTCAACTT -4.43801578036102 -0.158734488085883 Monocytes (secretory) Monocytes/Macrophages/cDCs
sc_R5.NPC.Exp1_ATCGCCTCACCACATA-1 -7.99391778460296 3.72608877460561 Kupffer cells Monocytes/Macrophages/cDCs
sc_R7.NPC.Exp1_CATCGGGGTTAGTTCG-1 -1.73085721483978 -0.151594626502173 cDC2 Monocytes/Macrophages/cDCs
sc_E7.NPC.Exp1_AATTTCCCATACCAGT-1 10.6452986384317 -2.67987178523936 TRM cells T cells/ILCs
sc_H1.NPC.Exp1_TAGTGGTGTGACGGTA -1.80391391268524 -0.428656729654448 cDC2 Monocytes/Macrophages/cDCs
sc_E5.NPC.Exp1_CTGTGAATCTCATTTG-1 -5.26067622652801 0.662890923424584 Monocytes (TREM2+ CD9+) Monocytes/Macrophages/cDCs
sc_R2.NPC.Exp1_CAGTAACCATTCCTGC -5.62473042956146 -0.14421569068827 Monocytes (TREM2+ CD9+) Monocytes/Macrophages/cDCs
sc_R7.NPC.Exp1_GCGTGCAAGTTGAATG-1 10.477611222355 -6.76825307567515 NK cells 3 T cells/ILCs
sc_R5.NPC.Exp1_CTGCCATAGTTGTAAG-1 11.4843823100015 -4.03559826572336 Dividing T/NK cells Dividing T/NK cells
sc_H1.NPC.Exp1_ATCGAGTGTTTGTTGG 5.81094519147126 12.861144793435 IgA+ Plasma cells IgA+ Plasma cells
sc_E3.NPC.Exp1_ACGAGGACAACACCTA 2.92956224927155 6.92015196125112 B cells B cells
sc_H1.NPC.Exp1_ACTTGTTAGAGAGCTC 0.247562863914645 0.128532839222772 cDC2 Monocytes/Macrophages/cDCs
sc_E1.NPC.Exp1_ACGGGCTCACCAGATT -3.71887715807708 -6.60363839824595 Macrophages Monocytes/Macrophages/cDCs
sc_E7.NPC.Exp1_GTCACGGAGCGACCCT-1 -2.68126781931671 -6.68087695796885 Macrophages Monocytes/Macrophages/cDCs
sc_H3.NPC.Exp1_ACATGGTCAACACCTA -8.79873403063568 3.91045786182485 Kupffer cells Monocytes/Macrophages/cDCs
sc_E7.NPC.Exp1_TCATTCAAGACGCAGT-1 -4.20839389315399 -6.02154325206675 Macrophages Monocytes/Macrophages/cDCs
sc_E7.NPC.Exp1_AGTCAACCACTTTATC-1 10.747425713627 -2.61908076961436 CD8 ab-T cells 1 T cells/ILCs
sc_E2.NPC.Exp1_CGCTGGACACGAAACG -0.679233751209104 1.87353230754934 Monocytes (IGSF21+ GPR34+) Monocytes/Macrophages/cDCs
sc_R5.NPC.Exp1_GCGAGAACACGCAGTC-1 9.16514173993317 -0.921125369862693 TRM cells T cells/ILCs
sc_R7.NPC.Exp1_ATTACCTAGTGGTTCT-1 9.16295591839997 -2.4020985241691 CD8 ab-T cells 1 T cells/ILCs
sc_E1.NPC.Exp1_GATCAGTAGCTGTCTA -6.87426885119232 4.26813627521597 Kupffer cells (SUCNR1+) Monocytes/Macrophages/cDCs
sc_E1.NPC.Exp1_TCGGTAAAGTGGTCCC -10.9357770299033 -6.82312844951548 pDCs pDCs
sc_E7.NPC.Exp1_CCCGGAACATTGAGGG-1 -0.156607351215207 -0.886684703425544 cDC2 Monocytes/Macrophages/cDCs
sc_R7.NPC.Exp1_GAAACCTGTCTCAGAT-1 -3.49318822375091 -6.38166021068491 Macrophages Monocytes/Macrophages/cDCs
sc_E6.NPC.Exp1_ACCCAAAAGATGCTGG-1 -1.1818508719519 -2.39163159091868 cDC2 Monocytes/Macrophages/cDCs
sc_H3.NPC.Exp1_AGGTCCGCAAGCCATT -9.25138028612884 3.57503820697866 Kupffer cells Monocytes/Macrophages/cDCs
sc_E7.NPC.Exp1_GTGCTGGAGACTCATC-1 -3.47513397684845 -6.8715307589332 Macrophages Monocytes/Macrophages/cDCs
sc_E7.NPC.Exp1_TTGAGTGCAGGAGGTT-1 -0.773508629710996 -0.661284613207953 cDC2 Monocytes/Macrophages/cDCs
sc_E6.NPC.Exp1_TTAGGCATCGCCATAA-1 10.7929388667032 0.318847132130487 MAIT cells 1 T cells/ILCs
sc_H3.NPC.Exp1_CATCGAACACGACTCG -8.05910714617523 3.47015978138052 Kupffer cells Monocytes/Macrophages/cDCs
sc_H1.NPC.Exp1_CAGTAACTCCTCTAGC -2.67854937067779 -0.399517091707366 cDC2 Monocytes/Macrophages/cDCs
sc_E6.NPC.Exp1_TTTAGTCCACTTCATT-1 -6.23380120745453 5.00819898883901 Kupffer cells (SUCNR1+) Monocytes/Macrophages/cDCs
sc_E1.NPC.Exp1_ATGGGAGAGATTACCC 0.0581587339326505 -0.622109059960621 cDC2 Monocytes/Macrophages/cDCs
sc_R7.NPC.Exp1_GAAATGAAGCGGTAAC-1 7.93875662335602 -2.03689299781718 CD8 ab-T cells 1 T cells/ILCs
sc_R6.NPC.Exp1_GTAGCTAAGCTTTCCC-1 9.25241152295319 8.60956169406973 B cells B cells
sc_R7.NPC.Exp1_GTTACGACAGGTCCCA-1 -6.13541158190521 3.68469549457632 Monocytes (secretory) Monocytes/Macrophages/cDCs
sc_R5.NPC.Exp1_ATACCGAGTATCGCGC-1 9.38949076184479 -1.06505628188052 CD8 ab-T cells 1 T cells/ILCs
sc_R5.NPC.Exp1_CAGGGCTTCCTGTAAG-1 -2.61168869486603 -0.522402318910735 cDC2 Monocytes/Macrophages/cDCs
sc_H1.NPC.Exp1_ACACTGAAGTTGAGTA -3.96540959826263 -2.02957140167155 Monocytes (TREM2+ CD9+) Monocytes/Macrophages/cDCs
sc_E3.NPC.Exp1_GCATACATCATGTAGC 11.68319860944 -6.70682882030405 NK cells 2 T cells/ILCs
sc_R6.NPC.Exp1_CCTCCTCAGCTGAGCA-1 -3.1310685490683 -5.31428645809092 Macrophages Monocytes/Macrophages/cDCs
sc_R7.NPC.Exp1_CTCGAGGGTGGAGAAA-1 7.31344906338898 -1.63853572566904 TRM cells T cells/ILCs
sc_R6.NPC.Exp1_CAAGGGAAGGTACAGC-1 0.395951733975089 0.026182365818841 cDC2 Monocytes/Macrophages/cDCs
sc_R6.NPC.Exp1_GGTGAAGGTTTGTTCT-1 9.79400984296051 -2.07925592620768 TRM cells T cells/ILCs
sc_R7.NPC.Exp1_CTCATGCTCGGATACT-1 9.90412394055573 -3.41880701740183 CD8 ab-T cells 1 T cells/ILCs
sc_E5.NPC.Exp1_TAAGCACCAGCGCGTT-1 -0.072136065872037 1.51209617893301 cDC2 Monocytes/Macrophages/cDCs
sc_E2.NPC.Exp1_TGACTTTTCATTCACT -9.36148293963226 5.76528002063833 Kupffer cells Monocytes/Macrophages/cDCs
sc_R2.NPC.Exp1_CAGAATCAGGCGTACA -10.0736869191244 5.15001226703726 Kupffer cells Monocytes/Macrophages/cDCs
sc_H3.NPC.Exp1_ACTGATGTCTATCCCG -4.26800616732391 -4.98990224559702 Macrophages Monocytes/Macrophages/cDCs
sc_R7.NPC.Exp1_GTCACGGTCCACCTGT-1 11.6428305293008 -6.68381475170054 NK cells 1 T cells/ILCs
sc_H1.NPC.Exp1_ACATCAGTCTTTCCTC 0.431074068932212 0.0442687992294856 cDC2 Monocytes/Macrophages/cDCs
sc_H1.NPC.Exp1_TCTTTCCGTCATATCG -8.06345113268646 4.36425854007803 Kupffer cells Monocytes/Macrophages/cDCs
sc_E2.NPC.Exp1_GTGCATAGTAGCTTGT 3.30105988034455 3.10057140628896 Dividing cDCs Dividing cDCs
sc_R7.NPC.Exp1_AACAACCTCTGGGCGT-1 7.90140024670807 -4.20000790317454 gd-T cells T cells/ILCs
sc_R6.NPC.Exp1_CCACGAGGTTGACGGA-1 -3.61776765337738 -5.64827226360239 Macrophages Monocytes/Macrophages/cDCs
sc_H3.NPC.Exp1_CACCACTCACCGGAAA -9.11235459795746 4.50799585620962 Kupffer cells Monocytes/Macrophages/cDCs
sc_R2.NPC.Exp1_ATAAGAGTCCGCATCT -7.89295991411957 3.44754959385 Kupffer cells Monocytes/Macrophages/cDCs
sc_R7.NPC.Exp1_AGCTTCCGTCACCACG-1 6.86940113553253 -5.48369716365732 Infiltrating NK cells T cells/ILCs
sc_E7.NPC.Exp1_GACGCTGTCAATCAGC-1 -4.00408442965301 -2.26187382896342 Monocytes (TREM2+ CD9+) Monocytes/Macrophages/cDCs
sc_R1.NPC.Exp1_AAGTCTGTCAGCAACT -3.87921508303436 -0.232188152865546 Monocytes (TREM2+ CD9+) Monocytes/Macrophages/cDCs
sc_R1.NPC.Exp1_TCGTACCAGAGGGCTT -2.91993030062469 -5.15914844234385 Macrophages Monocytes/Macrophages/cDCs
sc_R6.NPC.Exp1_TCATACTAGGGCAAGG-1 -2.97087653628143 -4.87633441646494 Macrophages Monocytes/Macrophages/cDCs
sc_R5.NPC.Exp1_CCGTGAGCAAATCGGG-1 -9.32393582812103 3.80013395588003 Kupffer cells Monocytes/Macrophages/cDCs
sc_R2.NPC.Exp1_CCTACACTCACCACCT -8.90088304034027 5.97693420688711 Kupffer cells Monocytes/Macrophages/cDCs
sc_E6.NPC.Exp1_TCACTATTCGAGGCAA-1 -1.40267475596222 -2.25567792613901 cDC2 Monocytes/Macrophages/cDCs
sc_E7.NPC.Exp1_TGCTCGTTCGACTCCT-1 -4.05204757204803 -1.40551553924479 Monocytes (TREM2+ CD9+) Monocytes/Macrophages/cDCs
sc_E2.NPC.Exp1_GACTGCGGTGGCCCTA -7.84028752795013 5.18104530613027 Kupffer cells Monocytes/Macrophages/cDCs
sc_R7.NPC.Exp1_GATCCCTAGTCGTTAC-1 7.22113768109528 -5.3906319018165 Infiltrating NK cells T cells/ILCs
sc_H1.NPC.Exp1_CTGAAACCAGACACTT -1.4739743088797 0.0141175512512751 cDC2 Monocytes/Macrophages/cDCs
sc_H3.NPC.Exp1_GTCTCGTGTCTGATTG -9.12936719408783 3.73382164280019 Kupffer cells Monocytes/Macrophages/cDCs
sc_R3.NPC.Exp1_CCGTGGACAAAGCAAT -4.89111407748016 -1.22931836803355 Monocytes (TREM2+ CD9+) Monocytes/Macrophages/cDCs
sc_E1.NPC.Exp1_TGAGAGGGTCTAGCGC -1.05146893015655 -1.13244252164759 cDC2 Monocytes/Macrophages/cDCs
sc_H3.NPC.Exp1_ATTACTCAGGGCTCTC -8.06591638079437 4.13265587131582 Kupffer cells Monocytes/Macrophages/cDCs
sc_E6.NPC.Exp1_AAGCGTTTCCCTCAAC-1 5.15630308636872 11.8638646725854 IgA+ Plasma cells IgA+ Plasma cells
sc_H1.EKS.Exp1_CAGAATCAGCGTAATA 11.5118099833414 -5.47303270061411 NK cells 3 T cells/ILCs
sc_E2.NPC.Exp1_ACTGTCCTCCAGAAGG -7.96899064532074 5.04538275043569 Kupffer cells Monocytes/Macrophages/cDCs
sc_E2.NPC.Exp1_TACTTACCACATTAGC -8.12622197619232 5.9603989247521 Kupffer cells Monocytes/Macrophages/cDCs
sc_R3.NPC.Exp1_AGAGCTTCACGTCTCT -3.43597920885833 -5.72580980022349 Macrophages Monocytes/Macrophages/cDCs
sc_E7.NPC.Exp1_GCACGGTGTATGAAAC-1 -6.71634801378998 5.11226631443105 Kupffer cells (SUCNR1+) Monocytes/Macrophages/cDCs
sc_H3.NPC.Exp1_CTTCTCTTCCAGAGGA -0.487170538814389 0.54684568683706 cDC2 Monocytes/Macrophages/cDCs
sc_R7.NPC.Exp1_GTAGGAGAGCAGCGAT-1 9.99600855359284 -3.76744960506357 CD8 ab-T cells 1 T cells/ILCs
sc_H1.NPC.Exp1_GTCTTCGAGGACCACA -2.14050873270782 0.44983423988424 cDC2 Monocytes/Macrophages/cDCs
sc_H3.NPC.Exp1_ACGAGCCCATCACAAC -2.70110281458648 -1.59708224494852 cDC2 Monocytes/Macrophages/cDCs
sc_R3.NPC.Exp1_CAGCAGCCACCAGTTA -5.03770860186371 -1.00038452704348 Monocytes (TREM2+ CD9+) Monocytes/Macrophages/cDCs
sc_E5.NPC.Exp1_CATAGACCAGCTATTG-1 -1.00488813868316 2.30072618763052 Monocytes (IGSF21+ GPR34+) Monocytes/Macrophages/cDCs
sc_R3.NPC.Exp1_CTCTACGGTTCGTTGA -4.96831019869598 -0.604011047416406 Kupffer cells (SUCNR1+) Monocytes/Macrophages/cDCs
sc_E5.NPC.Exp1_TCAATCTAGGTATAGT-1 3.30353681096283 6.24285389225088 cDC1 Monocytes/Macrophages/cDCs
sc_R3.NPC.Exp1_CAGCTGGTCGAATGGG -1.22622438421997 -0.082862782076972 cDC2 Monocytes/Macrophages/cDCs
sc_R5.NPC.Exp1_GATCAGTGTGAGTTTC-1 -8.41020997515472 2.04635525981985 Kupffer cells Monocytes/Macrophages/cDCs
sc_E6.NPC.Exp1_CCCTCTCAGGTTGGAC-1 -0.668353161723935 -1.91493629177012 cDC2 Monocytes/Macrophages/cDCs
sc_R1.NPC.Exp1_TGTCCCAAGGTGGGTT 12.2867828989908 -5.15064214427866 NK cells 1 T cells/ILCs
sc_R1.NPC.Exp1_AGAGCTTCACCTCGTT 12.1253782893106 -5.83636497219004 NK cells 2 T cells/ILCs
sc_E2.NPC.Exp1_ACCTTTAAGAACTCGG -0.209866902740323 1.39908565322958 cDC2 Monocytes/Macrophages/cDCs
sc_H3.NPC.Exp1_CAGTCCTCACCACCAG 9.8725525523111 -0.45015822608866 Naive CD4+ T cells T cells/ILCs
sc_R1.NPC.Exp1_GTCACAATCCCAGGTG 8.25805870541779 -1.84284101684489 Naive CD4+ T cells T cells/ILCs
sc_E6.NPC.Exp1_GCGGATCGTCCGAAAG-1 -12.4927819584921 -6.57833598812022 pDCs pDCs
sc_R6.NPC.Exp1_TGCAGTACAAGTATCC-1 -2.0697835301474 -1.70848344524302 cDC2 Monocytes/Macrophages/cDCs
sc_E1.NPC.Exp1_GAACGGAAGATCACGG -3.53051980486664 -0.524776148394721 cDC2 Monocytes/Macrophages/cDCs
sc_H1.NPC.Exp1_CCTTCCCCATCCAACA 10.308593430607 -2.31165026386179 NK cells 3 T cells/ILCs
sc_E6.NPC.Exp1_CTGCTCAGTCTTACAG-1 -0.213821074874723 -1.86982165534891 cDC2 Monocytes/Macrophages/cDCs
sc_E7.NPC.Exp1_ACATCGACAAAGGATT-1 -3.67119725695404 -5.75726770122446 Macrophages Monocytes/Macrophages/cDCs
sc_R6.NPC.Exp1_GGTAGAGCAAGGCTTT-1 -5.74686606875213 4.31224561969839 Kupffer cells (SUCNR1+) Monocytes/Macrophages/cDCs
sc_E7.NPC.Exp1_GATGCTACAATTGAGA-1 -3.64139493456634 -6.87825130184092 Macrophages Monocytes/Macrophages/cDCs
sc_E5.NPC.Exp1_CCGGTGAAGAACTTCC-1 -0.0102969621733066 2.13018418590627 cDC2 Monocytes/Macrophages/cDCs
sc_E7.NPC.Exp1_ACATCCCTCTGGCCGA-1 -11.4558242177084 -7.59861396510996 pDCs pDCs
sc_E6.NPC.Exp1_ACGGGTCTCATAGCAC-1 -3.25624068728241 -5.64934657771982 Macrophages Monocytes/Macrophages/cDCs
sc_R5.NPC.Exp1_CCGCAAGCAAGTTGGG-1 -8.63311322680267 1.98869491855703 Kupffer cells Monocytes/Macrophages/cDCs
sc_E1.NPC.Exp1_ACATGGTTCTTGACGA -1.49800642481598 -0.423026206688064 cDC2 Monocytes/Macrophages/cDCs
sc_E7.NPC.Exp1_GTGTGATAGGCATCGA-1 2.84410850056855 11.7423141125878 IgG+ Plasma cells IgG+ Plasma cells
sc_R1.NPC.Exp1_GTTTCTATCATGTGGT 10.0561272288248 -6.06218122203745 NK cells 3 T cells/ILCs
sc_R7.NPC.Exp1_CAAGGGATCTCTTCAA-1 6.92383448132721 -5.41645024974741 Infiltrating NK cells T cells/ILCs
sc_E6.NPC.Exp1_ATTTACCGTGCCCACA-1 -2.10070093622955 -3.20552467067637 cDC2 Monocytes/Macrophages/cDCs
sc_R7.NPC.Exp1_CATACTTCATAATCGC-1 7.40104786404816 -5.8441665049354 Infiltrating NK cells T cells/ILCs
sc_R5.NPC.Exp1_ACCTACCTCTACACTT-1 -9.02648671618255 2.39398671428762 Kupffer cells Monocytes/Macrophages/cDCs
sc_R6.NPC.Exp1_CCACGTTTCTGTCCCA-1 8.48463884839264 -6.96577905376353 gd-T cells T cells/ILCs
sc_E6.NPC.Exp1_TGAGCATCAACCACAT-1 -6.03941186419281 0.198540282650811 Monocytes (TREM2+ CD9+) Monocytes/Macrophages/cDCs
sc_H3.NPC.Exp1_ATTCTACTCTAACTGG -8.26737149706634 4.7159035329064 Kupffer cells Monocytes/Macrophages/cDCs
sc_R5.NPC.Exp1_AAGAACAAGGATCACG-1 11.5226980830118 -4.34632586200632 NK cells 1 T cells/ILCs
sc_R5.NPC.Exp1_ATCCTATTCAAGGCTT-1 -1.02072998038086 -5.65834878642954 Macrophages (HES4+) Monocytes/Macrophages/cDCs
sc_E6.NPC.Exp1_GTTTACTGTCGCTCGA-1 -6.95359071245941 5.54073787967764 Kupffer cells (SUCNR1+) Monocytes/Macrophages/cDCs
sc_E1.NPC.Exp1_CGGAGCTCATAGACTC 6.41863504895417 -7.29362224300303 MAIT cells 2 T cells/ILCs
sc_E2.NPC.Exp1_GACTGCGCAGGCAGTA -5.61921008578094 -3.88638972003855 Macrophages (HES4+) Monocytes/Macrophages/cDCs
sc_R2.NPC.Exp1_GCATGATCACGGCGTT -4.38195165148529 -1.73965905864634 Monocytes (TREM2+ CD9+) Monocytes/Macrophages/cDCs
sc_E2.NPC.Exp1_GAAGCAGAGGATTCGG -7.037833056362 6.20143390934072 Kupffer cells Monocytes/Macrophages/cDCs
sc_E3.NPC.Exp1_CCTTTCTTCCACGAAT 7.33772388943878 0.984175217553002 MAIT cells 1 T cells/ILCs
sc_H2.NPC.Exp1_CATATTCAGGCTCTTA -7.90661176195892 4.00446249286733 Kupffer cells (SUCNR1+) Monocytes/Macrophages/cDCs
sc_R5.NPC.Exp1_CTCAATTTCTCTCGCA-1 -3.97731002321991 0.0498403433998652 Monocytes (secretory) Monocytes/Macrophages/cDCs
sc_E2.NPC.Exp1_CCAATCCTCCTAGGGC -7.98217614641937 2.55951024334036 Kupffer cells Monocytes/Macrophages/cDCs
sc_R6.NPC.Exp1_TCGGGTGTCCTGGGAC-1 -1.34231670847687 -1.6896197672645 cDC2 Monocytes/Macrophages/cDCs
sc_R2.NPC.Exp1_TAAGAGAAGACTGTAA -5.81741984835418 0.244343889160974 Monocytes (TREM2+ CD9+) Monocytes/Macrophages/cDCs
sc_R5.NPC.Exp1_TCATTTGTCGGTTCAA-1 -4.94991906634124 1.99147607128225 Monocytes (IGSF21+ GPR34+) Monocytes/Macrophages/cDCs
sc_H3.NPC.Exp1_TCGGGACAGCTCTCGG 9.85286871442047 -0.757886591152327 TRM cells T cells/ILCs
sc_E6.NPC.Exp1_TTGGGTAAGGCCTAAG-1 -3.17186983576568 -1.25631897409357 cDC2 Monocytes/Macrophages/cDCs
sc_R2.NPC.Exp1_CGGACACAGACTTGAA -6.50393136492523 1.21577562133871 Monocytes (TREM2+ CD9+) Monocytes/Macrophages/cDCs
sc_H1.NPC.Exp1_CAGCGACTCAGCTGGC -1.17571516981872 -1.27126984556116 cDC2 Monocytes/Macrophages/cDCs
sc_E6.NPC.Exp1_CGGTCAGAGCGGCTCT-1 -6.60243638506683 4.60607792179189 Kupffer cells (SUCNR1+) Monocytes/Macrophages/cDCs
sc_E5.NPC.Exp1_TAGCACATCTGGACTA-1 9.49074808606354 -0.494602593378203 TRM cells T cells/ILCs
sc_E7.NPC.Exp1_CGAGGAAAGTCATGCT-1 -6.55364688387665 4.73301483432852 Kupffer cells (SUCNR1+) Monocytes/Macrophages/cDCs
sc_R2.NPC.Exp1_GACTGCGCACCCATTC -7.95638116350921 5.51327158252798 Kupffer cells Monocytes/Macrophages/cDCs
sc_E6.NPC.Exp1_TACTTCACACAGCGCT-1 -6.09672435274872 4.59587694446645 Kupffer cells (SUCNR1+) Monocytes/Macrophages/cDCs
sc_H3.NPC.Exp1_CCACTACTCTCACATT -0.653291306407773 1.64773560802541 cDC2 Monocytes/Macrophages/cDCs
sc_H1.NPC.Exp1_GCAAACTTCAACGAAA 9.73570410260407 -3.04274462421336 Treg T cells/ILCs
sc_R2.NPC.Exp1_TTAGGCAAGAGCCTAG -4.32229121676239 -5.0678140993873 Macrophages Monocytes/Macrophages/cDCs
sc_R3.NPC.Exp1_CGTTCTGAGAGTACCG 11.0633360529825 -5.23315595348276 NK cells 2 T cells/ILCs
sc_E6.NPC.Exp1_TACAACGAGTCGGCCT-1 -0.325123152644956 -1.60117040832438 cDC2 Monocytes/Macrophages/cDCs
sc_R1.NPC.Exp1_AACCATGTCTCTAAGG 4.81246725568024 4.11970783512197 Dividing T/NK cells Dividing T/NK cells
sc_E5.NPC.Exp1_CAGGTATCACGTGTGC-1 11.8633944178506 -4.3255262251655 NK cells 1 T cells/ILCs
sc_E5.NPC.Exp1_AAACCCAGTACGTGTT-1 0.527715900032199 2.18903948108755 cDC2 Monocytes/Macrophages/cDCs
sc_R5.NPC.Exp1_GGATGTTTCGTGCGAC-1 -9.06984838000091 2.55297757427297 Kupffer cells Monocytes/Macrophages/cDCs
sc_E3.NPC.Exp1_GTCTTCGTCGTCCGTT 11.9356447840616 -7.00430654247202 NK cells 2 T cells/ILCs
sc_H2.NPC.Exp1_GATCGCGCACTCGACG 3.3628279353067 4.01620127002798 Dividing cDCs Dividing cDCs
sc_R7.NPC.Exp1_CACGTTCAGGTGATCG-1 4.75367275723664 4.4576666478356 Dividing T/NK cells Dividing T/NK cells
sc_H3.NPC.Exp1_CTCGGAGGTAGCTAAA -7.82635148516449 6.01179958622061 Kupffer cells Monocytes/Macrophages/cDCs
sc_R1.NPC.Exp1_TACTTGTCATACCATG 5.82461468228546 11.9407880429467 IgA+ Plasma cells IgA+ Plasma cells
sc_R7.NPC.Exp1_CTCTCAGAGGGAGGCA-1 9.39334837445465 -3.86768482883372 CD8 ab-T cells 2 T cells/ILCs
sc_H3.NPC.Exp1_CTCGGAGGTTACCGAT -6.66579659930023 3.62774158756338 Kupffer cells (SUCNR1+) Monocytes/Macrophages/cDCs
sc_E2.NPC.Exp1_AACTCTTAGACTTTCG -9.69376500597748 5.23335768024526 Kupffer cells Monocytes/Macrophages/cDCs
sc_H1.NPC.Exp1_CTACATTTCATGTGGT -3.53535493365082 1.28998364250265 Monocytes (IGSF21+ GPR34+) Monocytes/Macrophages/cDCs
sc_R6.NPC.Exp1_GTAGTACTCCAGTGTA-1 -0.846125564487302 -0.790336119727271 cDC2 Monocytes/Macrophages/cDCs
sc_R7.NPC.Exp1_CGGAACCCAAGTAGTA-1 7.20899073132721 -5.81227086742319 Infiltrating NK cells T cells/ILCs
sc_R3.NPC.Exp1_GTCGGGTCACACATGT -3.44493230334076 -5.17070220668711 Macrophages Monocytes/Macrophages/cDCs
sc_R6.NPC.Exp1_TACAGGTTCCTCACTG-1 8.97036615857331 -7.5719177599708 NK cells 1 T cells/ILCs
sc_H2.NPC.Exp1_GAATAAGAGACTGTAA -0.712629756839597 -0.194682854012626 cDC2 Monocytes/Macrophages/cDCs
sc_R3.NPC.Exp1_TACGGTAGTTGATTGC -1.52840145579132 -5.32566522319712 Macrophages (HES4+) Monocytes/Macrophages/cDCs
sc_H2.NPC.Exp1_CCAATCCGTCATGCAT -0.205228111656034 -0.0974888678351812 cDC2 Monocytes/Macrophages/cDCs
sc_H2.NPC.Exp1_TTTGCGCCACGCTTTC -1.35542400828155 0.148824584885461 cDC2 Monocytes/Macrophages/cDCs
sc_E2.NPC.Exp1_ACGCCGACATGCCTAA -3.58025773516449 3.70447899143301 Hepatocyte-Monocyte interaction Non annotated cells
sc_E5.NPC.Exp1_GAAATGAAGAACTCCT-1 3.1793517256662 5.59630514423452 cDC2 Monocytes/Macrophages/cDCs
sc_R6.NPC.Exp1_GGGCGTTAGCGACATG-1 10.1738058710977 1.14573515693746 TRM cells T cells/ILCs
sc_E7.NPC.Exp1_TTCCGGTAGCTTAAGA-1 -5.44090064516815 -1.00713385899462 Monocytes (TREM2+ CD9+) Monocytes/Macrophages/cDCs
sc_R7.NPC.Exp1_TTCACCGTCTAGATCG-1 8.48295942792145 -1.92793737609782 TRM cells T cells/ILCs
sc_E7.NPC.Exp1_CCACGTTCAACCACGC-1 -6.95349391451629 4.99609304706655 Kupffer cells (SUCNR1+) Monocytes/Macrophages/cDCs
sc_E5.NPC.Exp1_CATAAGCTCAAGTCTG-1 -0.208584449203336 0.0498442773064204 cDC2 Monocytes/Macrophages/cDCs
sc_H1.EKS.Exp1_CTGTGCTTCGGCGGTT -3.15027292719635 -0.493860344187396 cDC2 Monocytes/Macrophages/cDCs
sc_R2.NPC.Exp1_CATGGCGGTTACGCGC -3.09004434099945 1.19400490562521 Monocytes (IGSF21+ GPR34+) Monocytes/Macrophages/cDCs
sc_R6.NPC.Exp1_TCACGGGAGGCGACAT-1 9.83008257397858 -6.45536063869395 NK cells 3 T cells/ILCs
sc_R6.NPC.Exp1_GTTGTCCCAATAGTGA-1 8.50904814252106 -8.04243968685068 NK cells 1 T cells/ILCs
sc_R5.NPC.Exp1_TTGTTGTGTCAACCAT-1 -3.88216908922943 1.02739394943319 Macrophages (HES4+) Monocytes/Macrophages/cDCs
sc_E6.NPC.Exp1_AGGATAACATGGGATG-1 -2.30849107256683 -4.8798315401832 Macrophages Monocytes/Macrophages/cDCs
sc_H3.NPC.Exp1_CAGTAACGTGTGGTTT -8.80470117083343 3.32433463375173 Kupffer cells Monocytes/Macrophages/cDCs
sc_E6.NPC.Exp1_GGGCTCAGTGCATCTA-1 -0.58758374205383 -1.68219207485117 cDC2 Monocytes/Macrophages/cDCs
sc_H2.NPC.Exp1_GCAGTTACAAGCGTAG -3.88565572253021 -0.145712273911612 Monocytes (secretory) Monocytes/Macrophages/cDCs
sc_R6.NPC.Exp1_AACACACTCACCACAA-1 -2.77268870821747 -5.79580854137339 Macrophages Monocytes/Macrophages/cDCs
sc_R7.NPC.Exp1_CATTGAGAGACAGTCG-1 10.1841198588297 -6.05012391765513 NK cells 3 T cells/ILCs
sc_H3.NPC.Exp1_CACATTTGTCATTAGC 0.00107178935257235 1.45683885852895 cDC2 Monocytes/Macrophages/cDCs
sc_E5.NPC.Exp1_ACAAAGATCATTTGCT-1 -8.67680390826019 5.79820038120352 Kupffer cells Monocytes/Macrophages/cDCs
sc_R6.NPC.Exp1_TGTTCATGTCTGCATA-1 -2.27329119196686 -3.90461229045786 Macrophages (HES4+) Monocytes/Macrophages/cDCs
sc_E7.NPC.Exp1_AATTTCCTCGGTCTAA-1 12.1961933756754 -0.674620630935805 MAIT cells 2 T cells/ILCs
sc_E3.NPC.Exp1_GATGCTATCTTAACCT 5.73531166562287 11.7458818082055 IgA+ Plasma cells IgA+ Plasma cells
sc_R2.NPC.Exp1_CATATGGGTTTGTGTG -7.75269063463958 5.80320049564443 Kupffer cells Monocytes/Macrophages/cDCs
sc_R1.NPC.Exp1_GGGACCTTCTAAGCCA 9.67464319714752 8.26146293918691 B cells B cells
sc_R7.NPC.Exp1_TGATGGTCACATCATG-1 9.40669123181549 7.87763382236562 B cells B cells
sc_R2.NPC.Exp1_TTTATGCTCCGCGTTT -3.36057623377594 1.69129849712454 Monocytes (IGSF21+ GPR34+) Monocytes/Macrophages/cDCs
sc_E7.NPC.Exp1_CGTGCTTAGTAGCATA-1 -5.11295064440521 0.430666220589501 cDC2 Monocytes/Macrophages/cDCs
sc_H2.NPC.Exp1_CTGCGGAGTACTCTCC -1.61181696406158 -0.0127919193068914 cDC2 Monocytes/Macrophages/cDCs
sc_E7.NPC.Exp1_GCTCAAAAGCTAGAAT-1 10.9101025248453 -2.51242123802103 TRM cells T cells/ILCs
sc_E6.NPC.Exp1_GCTGGGTTCATCGGGC-1 -5.7973898266867 -0.0455829377929143 Monocytes (TREM2+ CD9+) Monocytes/Macrophages/cDCs
sc_R2.NPC.Exp1_AGTAGTCTCTGTCTCG -4.90850003710541 -4.75369857509531 Macrophages Monocytes/Macrophages/cDCs
sc_E7.NPC.Exp1_AGGACTTTCCAGCCTT-1 -11.3331578587607 -7.79957269390024 pDCs pDCs
sc_H1.NPC.Exp1_TCGGTAACAGCGAACA -8.17892106524261 4.91931749622427 Kupffer cells Monocytes/Macrophages/cDCs
sc_H3.NPC.Exp1_TCGAGGCGTGCTGTAT -8.81958421221527 3.09910227100454 Kupffer cells Monocytes/Macrophages/cDCs
sc_R5.NPC.Exp1_GAAATGATCGCCTTTG-1 -1.68749102106842 -1.56375442703165 Macrophages (HES4+) Monocytes/Macrophages/cDCs
sc_H1.NPC.Exp1_AGGGATGGTCTTGCGG -0.269422492893064 0.319236290856225 cDC2 Monocytes/Macrophages/cDCs
sc_R5.NPC.Exp1_TTCACGCAGGTAGATT-1 -4.76347287646087 1.90469647686086 Kupffer cells Monocytes/Macrophages/cDCs
sc_R2.NPC.Exp1_GGATGTTCATTCTTAC -8.13769849291595 3.15401507656179 Kupffer cells Monocytes/Macrophages/cDCs
sc_E7.NPC.Exp1_CTCATTAGTCTCTCAC-1 2.88191715726105 12.1477220181664 IgG+ Plasma cells IgG+ Plasma cells
sc_E2.NPC.Exp1_GTTCATTAGTACCGGA -8.77478726855072 3.94267345707021 Kupffer cells Monocytes/Macrophages/cDCs
sc_E2.NPC.Exp1_GCTCTGTCAATCTACG -8.26578076830658 2.78026057521902 Kupffer cells Monocytes/Macrophages/cDCs
sc_R2.NPC.Exp1_ATGTGTGCAACACCTA -5.60565169802459 -0.839230823115485 Monocytes (TREM2+ CD9+) Monocytes/Macrophages/cDCs
sc_R5.NPC.Exp1_GTCAAGTAGTTCATCG-1 9.27125994214264 -1.16037123163142 TRM cells T cells/ILCs
sc_R5.NPC.Exp1_AGGAATATCTGGGATT-1 -3.6947515820578 1.21123565475546 Monocytes (IGSF21+ GPR34+) Monocytes/Macrophages/cDCs
sc_R5.NPC.Exp1_GTAGGAGGTCGCAACC-1 9.15120188245026 0.0660725359161921 MAIT cells 2 T cells/ILCs
sc_H1.NPC.Exp1_GCTCTGTTCTTGTATC -7.60825475207123 4.51138473789297 Kupffer cells Monocytes/Macrophages/cDCs
sc_R7.NPC.Exp1_TGTTGGATCACGATAC-1 7.0357081080362 -5.75992892940439 Infiltrating NK cells T cells/ILCs
sc_H1.NPC.Exp1_ATCATGGCAAGGTGTG -4.73446687212738 -1.37936650474467 Monocytes (TREM2+ CD9+) Monocytes/Macrophages/cDCs
sc_R2.NPC.Exp1_CGCCAAGGTCGACTAT 0.762057402221835 1.09349526207052 cDC2 Monocytes/Macrophages/cDCs
sc_H1.NPC.Exp1_GACGTTATCTTATCTG -3.26690109720978 -0.929854142264502 cDC2 Monocytes/Macrophages/cDCs
sc_R7.NPC.Exp1_AGGTGTTCAGATCCTA-1 7.27763096341339 -1.67520998676218 TRM cells T cells/ILCs
sc_R5.NPC.Exp1_CAGTGCGCACCTGCTT-1 9.35411039838043 0.249248934193475 MAIT cells 2 T cells/ILCs
sc_E2.NPC.Exp1_GCTGCAGGTCGAAAGC -5.8034842824057 -3.58209847171702 Macrophages (HES4+) Monocytes/Macrophages/cDCs
sc_R6.NPC.Exp1_AAGCATCGTACGATTC-1 -4.02394660464081 -1.59440051277079 Monocytes (TREM2+ CD9+) Monocytes/Macrophages/cDCs
sc_H3.NPC.Exp1_TTAACTCCAGGGTATG -0.222266099365079 1.12551118175588 cDC2 Monocytes/Macrophages/cDCs
sc_R1.NPC.Exp1_GAATAAGGTAGAGGAA 12.2269951487466 -5.67510627468027 NK cells 2 T cells/ILCs
sc_H1.NPC.Exp1_TTGGCAAGTTATTCTC 5.63653055676667 12.8721377972802 IgA+ Plasma cells IgA+ Plasma cells
sc_R3.NPC.Exp1_ACGAGCCAGGCCCTCA 13.0094267512247 -1.19698559005656 Naive CD4+ T cells T cells/ILCs
sc_R6.NPC.Exp1_CTAGACAGTGGGAGAG-1 -1.86262114992889 -4.16821955402292 Macrophages (HES4+) Monocytes/Macrophages/cDCs
sc_R5.NPC.Exp1_AAGTACCTCTGCTTAT-1 -2.37786897173675 -0.975355493621009 cDC2 Monocytes/Macrophages/cDCs
sc_R6.NPC.Exp1_AGGAGGTTCCAACCGG-1 11.3795963908121 0.898040187760217 MAIT cells 2 T cells/ILCs
sc_R6.NPC.Exp1_ATTCTTGCACCATATG-1 8.15069405087677 0.367824626370294 MAIT cells 1 T cells/ILCs
sc_R7.NPC.Exp1_TTACCATCACTTCAAG-1 -5.91872724047455 2.82107592861257 Kupffer cells (SUCNR1+) Monocytes/Macrophages/cDCs
sc_R7.NPC.Exp1_GGCGTCACATGACTGT-1 7.06449715146271 -5.36808227260508 Infiltrating NK cells T cells/ILCs
sc_H2.NPC.Exp1_TGGCTGGAGCATGGCA 10.3542315150186 -0.761256593064444 MAIT cells 2 T cells/ILCs
sc_R1.NPC.Exp1_TCATTACAGACTACAA -0.829826316745603 -0.243757503823417 cDC2 Monocytes/Macrophages/cDCs
sc_R6.NPC.Exp1_GAGGCCTTCCCGTAAA-1 11.1883064890787 0.673230660363061 CD8 ab-T cells 1 T cells/ILCs
sc_E2.NPC.Exp1_TAGTGGTGTCCATGAT -9.3284972523764 3.94134594242178 Kupffer cells Monocytes/Macrophages/cDCs
sc_R6.NPC.Exp1_AAGTACCGTCTTGAGT-1 -2.27965148440155 -5.32068704326548 Macrophages Monocytes/Macrophages/cDCs
sc_R6.NPC.Exp1_TCTACATGTTCCGCGA-1 -4.29155858507904 -1.59863733013071 Monocytes (TREM2+ CD9+) Monocytes/Macrophages/cDCs
sc_R7.NPC.Exp1_CTGAGGCCATAATCCG-1 9.97625509747711 -3.71431015689768 NK cells 1 T cells/ILCs
sc_H1.NPC.Exp1_GAACGGACATGGTTGT -2.82286818972381 -1.02214147408404 cDC2 Monocytes/Macrophages/cDCs
sc_R3.NPC.Exp1_TACTTGTAGTCGTACT 12.4611946726724 -1.1374198671142 CD8 ab-T cells (stress) T cells/ILCs
sc_H2.NPC.Exp1_CGTCTACCACAGCGTC 10.1926876688882 -0.930430340365546 MAIT cells 1 T cells/ILCs
sc_E2.NPC.Exp1_CACACTCCATGCCTAA -5.55604871264251 -4.31813000400461 Macrophages (HES4+) Monocytes/Macrophages/cDCs
sc_E3.NPC.Exp1_TACGGATAGGGATGGG 10.3249203349039 -6.49339078624644 NK cells 3 T cells/ILCs
sc_E7.NPC.Exp1_GCCATTCGTAGCGCCT-1 -1.38826580992492 -2.19271348674692 cDC2 Monocytes/Macrophages/cDCs
sc_E6.NPC.Exp1_CCTTTGGTCTTGCAGA-1 -0.896616063030088 -1.37752972801127 cDC2 Monocytes/Macrophages/cDCs
sc_H2.NPC.Exp1_ACCCACTTCCGTACAA 10.4048105860635 -1.37201588113703 TRM cells T cells/ILCs
sc_R6.NPC.Exp1_TGGCGTGAGGGAGATA-1 9.69410768994538 -5.95823167522349 NK cells 3 T cells/ILCs
sc_H1.NPC.Exp1_CGGAGCTAGTTAGCGG -5.47968753329071 -0.102645861701148 Monocytes (TREM2+ CD9+) Monocytes/Macrophages/cDCs
sc_R1.NPC.Exp1_TCTCTAATCTAGAGTC 12.2761141444131 -5.60873864849009 NK cells 1 T cells/ILCs
sc_H1.EKS.Exp1_ATTGGACGTGAGGGAG -1.24046166888031 -5.34147762020029 Macrophages (HES4+) Monocytes/Macrophages/cDCs
sc_R3.NPC.Exp1_GCAGCCACATGTTGAC 12.4019114161417 -1.02686871846117 MAIT cells 1 T cells/ILCs
sc_R2.NPC.Exp1_CATTATCGTGTGACCC -2.66766007891449 2.11770488063894 Monocytes (IGSF21+ GPR34+) Monocytes/Macrophages/cDCs
sc_R1.NPC.Exp1_CGTCTACAGGCAGTCA 10.549466767399 -6.06353591640391 NK cells 3 T cells/ILCs
sc_H2.NPC.Exp1_TGAGCCGAGCTAGGCA 3.79212776669709 3.28947736064993 Dividing cDCs Dividing cDCs
sc_H3.NPC.Exp1_GCGCAACTCCTCAACC -8.08391412249359 2.84156609813772 Kupffer cells Monocytes/Macrophages/cDCs
sc_E2.NPC.Exp1_CGCGTTTTCGCGTTTC -4.483962378414 2.16476012508474 Kupffer cells Monocytes/Macrophages/cDCs
sc_E6.NPC.Exp1_TACGGGCAGTATGGCG-1 -5.71346696368011 4.52094866077505 Kupffer cells (SUCNR1+) Monocytes/Macrophages/cDCs
sc_R6.NPC.Exp1_AGATGCTCATGACGTT-1 10.9012676859781 1.49375082294546 CD8 ab-T cells 2 T cells/ILCs
sc_E1.NPC.Exp1_CGTAGGCAGTCAATAG -3.70612033358368 -2.24931191165842 cDC2 Monocytes/Macrophages/cDCs
sc_R5.NPC.Exp1_CATGCGGCAAAGGCAC-1 9.19015852460114 -1.51949201782145 Treg T cells/ILCs
sc_R6.NPC.Exp1_CGGTCAGTCAGTGGGA-1 8.46924082287995 -7.46387742717661 NK cells 1 T cells/ILCs
sc_H1.EKS.Exp1_TCTGAGATCACGCATA 11.4580494547769 -5.47031902034678 NK cells 2 T cells/ILCs
sc_R7.NPC.Exp1_CGAGGCTCAGCGAGTA-1 -1.12590547552856 -5.33971570690073 Macrophages (HES4+) Monocytes/Macrophages/cDCs
sc_E2.NPC.Exp1_CAGGTGCCAGCTATTG -0.996279559047544 1.86707831661306 Monocytes (IGSF21+ GPR34+) Monocytes/Macrophages/cDCs
sc_E7.NPC.Exp1_ACTGATGGTCTGCCTT-1 -4.52108176699432 -1.18067311008372 Monocytes (TREM2+ CD9+) Monocytes/Macrophages/cDCs
sc_R2.NPC.Exp1_AGGGTGAGTCTCTCTG -3.10243018618377 1.63580156604849 Monocytes (IGSF21+ GPR34+) Monocytes/Macrophages/cDCs
sc_R5.NPC.Exp1_CTCAGGGAGGCCTTCG-1 -4.5102976178244 1.27876163761221 Monocytes (IGSF21+ GPR34+) Monocytes/Macrophages/cDCs
sc_H1.EKS.Exp1_GACGGCTAGATCCCGC 9.67192522534577 -1.37676118572153 MAIT cells 1 T cells/ILCs
sc_R6.NPC.Exp1_CGGGTCACAAATTAGG-1 -2.82183893671783 -4.98281835277476 Monocytes (IGSF21+ GPR34+) Monocytes/Macrophages/cDCs
sc_R2.NPC.Exp1_CACACAATCTAACCGA -5.87015422335418 -4.12297128398813 Macrophages (HES4+) Monocytes/Macrophages/cDCs
sc_R5.NPC.Exp1_CACCAAAGTTAATCGC-1 -1.39975400915893 -0.482547568873542 cDC2 Monocytes/Macrophages/cDCs
sc_E7.NPC.Exp1_TAAGCACAGCTACTAC-1 2.69079224118439 6.9209234837731 cDC1 Monocytes/Macrophages/cDCs
sc_E3.NPC.Exp1_ATTATCCTCCCATTTA 7.64757744321076 0.622400057717187 MAIT cells 1 T cells/ILCs
sc_R2.NPC.Exp1_AGTGGGATCCTCGCAT -1.07756241312774 1.72015858928762 cDC2 Monocytes/Macrophages/cDCs
sc_E6.NPC.Exp1_CCGCAAGAGCTGCCAC-1 -5.52936442843231 5.06154180805288 Kupffer cells (SUCNR1+) Monocytes/Macrophages/cDCs
sc_R1.NPC.Exp1_GATCGATAGCTGTCTA 12.1616446162149 -5.24055932720103 NK cells 1 T cells/ILCs
sc_R5.NPC.Exp1_GGGACAAGTCACAGAG-1 8.88307920941559 -0.213486867741721 CD8 ab-T cells 2 T cells/ILCs
sc_R7.NPC.Exp1_GTAGATCTCTCCACTG-1 -5.36337550631317 3.31798554699026 Kupffer cells Monocytes/Macrophages/cDCs
sc_H1.NPC.Exp1_CTAGCCTGTATGAAAC 0.52882709638623 0.0854963783463069 cDC2 Monocytes/Macrophages/cDCs
sc_R7.NPC.Exp1_AGAGCAGGTAGTGGCA-1 7.46656433591095 -0.817746805743354 TRM cells T cells/ILCs
sc_E2.NPC.Exp1_AACTCAGAGGTCATCT -8.68245728960785 3.36391807834707 Kupffer cells Monocytes/Macrophages/cDCs
sc_E6.NPC.Exp1_GCCAGCATCTAGTACG-1 -3.44463189593109 -2.71828077991404 Macrophages (HES4+) Monocytes/Macrophages/cDCs
sc_E6.NPC.Exp1_ACGGGTCAGATTGACA-1 -5.79096778384002 0.0802215460976191 Monocytes (TREM2+ CD9+) Monocytes/Macrophages/cDCs
sc_R7.NPC.Exp1_TAGGGTTAGGTGCGAT-1 -5.66602023592743 -0.891911613539832 Monocytes (TREM2+ CD9+) Monocytes/Macrophages/cDCs
sc_E2.NPC.Exp1_TACTCGCCAATCCGAT -9.75827439776214 4.88200641910635 Kupffer cells Monocytes/Macrophages/cDCs
sc_H1.EKS.Exp1_TTTCCTCGTTAAGATG 6.0581404353067 12.2118909482201 IgA+ Plasma cells IgA+ Plasma cells
sc_E1.NPC.Exp1_CGAATGTAGGTCGGAT -1.42143972864898 -1.63036571700968 cDC2 Monocytes/Macrophages/cDCs
sc_H1.NPC.Exp1_TCACAAGAGGACACCA 0.249180563776172 0.187606525822503 cDC2 Monocytes/Macrophages/cDCs
sc_E7.NPC.Exp1_GTACAGTAGAGTTGCG-1 -4.38498815050873 -1.35595219095148 Monocytes (TREM2+ CD9+) Monocytes/Macrophages/cDCs
sc_R7.NPC.Exp1_GAAGTAAGTACAGTCT-1 8.29602972516266 -0.338198321656363 ILC3 T cells/ILCs
sc_E1.NPC.Exp1_GTAGTCACAGCGAACA 2.26932636746613 6.56424595157705 cDC1 Monocytes/Macrophages/cDCs
sc_R2.NPC.Exp1_CAGATCAAGTGGTCCC -7.75542767992767 6.299431574746 Kupffer cells Monocytes/Macrophages/cDCs
sc_E7.NPC.Exp1_ACAACCAAGTCTGCGC-1 -6.02792390337738 0.580815327568872 Monocytes (TREM2+ CD9+) Monocytes/Macrophages/cDCs
sc_R6.NPC.Exp1_CATTCTACAGACCCGT-1 11.2754160548135 0.974258435173852 MAIT cells 2 T cells/ILCs
sc_E3.NPC.Exp1_CGTAGCGCAATGGACG -7.94033845415863 1.87568904201589 Kupffer cells (SUCNR1+) Monocytes/Macrophages/cDCs
sc_R7.NPC.Exp1_ATCGCCTCATCCTAAG-1 12.5762335444376 -6.84894155223765 NK cells 1 T cells/ILCs
sc_E1.NPC.Exp1_AGCATACAGTACATGA -0.0304368948057528 -0.806083949998992 cDC2 Monocytes/Macrophages/cDCs
sc_H2.NPC.Exp1_AGTGTCATCCTAGGGC 10.7049042368814 -6.29772828777231 NK cells 3 T cells/ILCs
sc_E5.NPC.Exp1_CAACCTCAGAGCTTTC-1 -0.805366477878415 1.51543785373769 cDC2 Monocytes/Macrophages/cDCs
sc_E2.NPC.Exp1_CGGAGTCTCTGGTTCC -7.21535285464081 6.43434311191641 Kupffer cells Monocytes/Macrophages/cDCs
sc_R7.NPC.Exp1_CGTAATGGTGCAATGG-1 7.91230551251618 -1.01480411250986 TRM cells T cells/ILCs
sc_R1.NPC.Exp1_AACTCAGCAGCTGTAT 10.9901739741251 -6.18348525722422 NK cells 1 T cells/ILCs
sc_R7.NPC.Exp1_TACGTCCAGCCATGCC-1 12.2305351878091 -6.23350356777109 NK cells 1 T cells/ILCs
sc_H2.NPC.Exp1_GATCAGTAGAGTACAT -2.57573731890472 -0.758741291956084 Monocytes (secretory) Monocytes/Macrophages/cDCs
sc_R3.NPC.Exp1_TTAGGCAGTTGACGTT 10.8772522593423 -4.92485307414927 NK cells 2 T cells/ILCs
sc_E6.NPC.Exp1_TTTGGAGTCGCGTGAC-1 -1.53658159724029 -4.93602966030039 Macrophages (HES4+) Monocytes/Macrophages/cDCs
sc_E3.NPC.Exp1_GTGCGGTAGCGCCTCA 7.62397591122834 0.601319921418054 MAIT cells 1 T cells/ILCs
sc_E3.NPC.Exp1_GTCGGGTGTCTGCGGT -3.22597130289825 0.485080373688561 Monocytes (IGSF21+ GPR34+) Monocytes/Macrophages/cDCs
sc_E3.NPC.Exp1_CATTATCTCCAATGGT -7.95903333178314 2.02600456516348 Kupffer cells (SUCNR1+) Monocytes/Macrophages/cDCs
sc_R6.NPC.Exp1_CTTCTAATCGTAATGC-1 10.1620680476114 0.760828507347924 CD8 ab-T cells (stress) T cells/ILCs
sc_R6.NPC.Exp1_AGACTCATCAGATTGC-1 -2.91874989023956 3.66623235981069 pDCs pDCs
sc_R5.NPC.Exp1_TTGCATTGTACAGTTC-1 -2.38379605761322 -1.16421745975413 cDC2 Monocytes/Macrophages/cDCs
sc_R5.NPC.Exp1_TGATCTTCATCCTCAC-1 -3.71670611849579 1.52159978191457 Monocytes (IGSF21+ GPR34+) Monocytes/Macrophages/cDCs
sc_E7.NPC.Exp1_TGAGCGCCAGCCTACG-1 -11.5142463063315 -7.61295150478281 pDCs pDCs
sc_E7.NPC.Exp1_GATCAGTAGCTAATGA-1 -2.97192915430816 -4.70687745769419 Macrophages (HES4+) Monocytes/Macrophages/cDCs
sc_E3.NPC.Exp1_CACATTTCAAGGGTCA 7.82248083600251 0.198406887455804 MAIT cells 1 T cells/ILCs
sc_H1.NPC.Exp1_ATTGGTGTCCTCTAGC 9.96009603985993 -0.413778173522132 Naive CD4+ T cells T cells/ILCs
sc_H1.NPC.Exp1_CACATAGCATCATCCC -2.10127290240082 -4.48872016628184 Macrophages (HES4+) Monocytes/Macrophages/cDCs
sc_E1.NPC.Exp1_AGCGTCGCACTCAGGC -3.69030507555755 -6.40647720058359 Macrophages Monocytes/Macrophages/cDCs
sc_R6.NPC.Exp1_CCGGACAAGCCGTTAT-1 -2.92699249735626 -3.4511971350471 Macrophages (HES4+) Monocytes/Macrophages/cDCs
sc_H2.NPC.Exp1_GGTATTGAGGACCACA -0.92275162688049 -0.256340014533179 cDC2 Monocytes/Macrophages/cDCs
sc_E2.NPC.Exp1_CGGAGCTAGTACGATA -1.89000400057586 1.78451634685598 Monocytes (IGSF21+ GPR34+) Monocytes/Macrophages/cDCs
sc_E7.NPC.Exp1_GAAGTAATCATCACCC-1 -6.54174598208221 5.11890913288198 Kupffer cells (SUCNR1+) Monocytes/Macrophages/cDCs
sc_E6.NPC.Exp1_TGCATCCTCCAACCGG-1 10.8233229304239 0.345551145478112 MAIT cells 1 T cells/ILCs
sc_R5.NPC.Exp1_GTTCGCTGTCGACTGC-1 9.24611727246491 -0.198522793845313 TRM cells T cells/ILCs
sc_R3.NPC.Exp1_AACTCAGTCAACCATG 12.8621107722208 -0.820927398995536 MAIT cells 1 T cells/ILCs
sc_R6.NPC.Exp1_CAATTTCAGCTCAGAG-1 8.48885170468537 -6.50695537288584 gd-T cells T cells/ILCs
sc_H2.NPC.Exp1_CATCGAAAGAAACCTA -9.52420838824066 5.02303386966787 Kupffer cells (SUCNR1+) Monocytes/Macrophages/cDCs
sc_R2.NPC.Exp1_GACCAATGTGGTACAG -5.39198049059662 -3.81256650646128 Macrophages (HES4+) Monocytes/Macrophages/cDCs
sc_H3.NPC.Exp1_ATCGAGTTCTGTCAAG 6.16186157712189 12.697133791848 IgA+ Plasma cells IgA+ Plasma cells
sc_H1.NPC.Exp1_ATCACGAAGCTCAACT 6.12572781094757 12.3157336835106 IgA+ Plasma cells IgA+ Plasma cells
sc_E7.NPC.Exp1_ATGTCTTCAGTTGAAA-1 -3.89334472170624 -2.09492944438853 Monocytes (TREM2+ CD9+) Monocytes/Macrophages/cDCs
sc_E7.NPC.Exp1_GATAGCTGTGGGTTGA-1 -6.74243100634369 5.2447064046105 Kupffer cells (SUCNR1+) Monocytes/Macrophages/cDCs
sc_E6.NPC.Exp1_CAACCAACAACCCGCA-1 -12.1766503666952 -6.80402635295786 pDCs pDCs
sc_R7.NPC.Exp1_CCTAAGATCGACATAC-1 8.13733164319245 -1.13411949832835 TRM cells T cells/ILCs
sc_E7.NPC.Exp1_TCAGTTTAGTTCCGTA-1 -0.161191127212369 -0.710133026138919 cDC2 Monocytes/Macrophages/cDCs
sc_R1.NPC.Exp1_CACCTTGCATCCGGGT -3.60984595766815 -2.08786271770396 cDC2 Monocytes/Macrophages/cDCs
sc_R6.NPC.Exp1_AGAGAGCAGTACAGCG-1 8.74569193371979 -8.01539539058604 NK cells 1 T cells/ILCs
sc_R1.NPC.Exp1_GGCGACTAGAGGTTAT -1.17899294844421 -0.42959636707701 cDC2 Monocytes/Macrophages/cDCs
sc_E7.NPC.Exp1_CGGCAGTGTTTCACTT-1 4.30330316075531 3.13243628780447 Dividing T/NK cells Dividing T/NK cells
sc_E5.NPC.Exp1_GCAGCTGAGTTATGGA-1 -5.86462005129608 0.0141484264572688 Monocytes (TREM2+ CD9+) Monocytes/Macrophages/cDCs
sc_H1.NPC.Exp1_TCAACGAAGATAGCAT -10.220272383602 -7.81393693645396 pDCs pDCs
sc_E1.NPC.Exp1_ATCACGAAGGTGACCA 10.5994907999918 -5.17154620845713 NK cells 2 T cells/ILCs
sc_E7.NPC.Exp1_GTGAGGAAGGGCAGAG-1 -3.33576401224884 0.758006942673547 cDC2 Monocytes/Macrophages/cDCs
sc_E7.NPC.Exp1_ACACAGTTCACCTCGT-1 -6.18095811358246 0.245340419216973 Monocytes (TREM2+ CD9+) Monocytes/Macrophages/cDCs
sc_R6.NPC.Exp1_TAACTTCTCTAATTCC-1 -3.45680626383575 -6.12416814525522 Macrophages Monocytes/Macrophages/cDCs
sc_H3.NPC.Exp1_CAAGTTGGTCTAGTCA -0.276889762790525 1.45874596874319 cDC2 Monocytes/Macrophages/cDCs
sc_E6.NPC.Exp1_GGAAGTGGTCTTCATT-1 -2.04498919001373 -2.71486757953562 Macrophages (HES4+) Monocytes/Macrophages/cDCs
sc_E5.NPC.Exp1_CATACAGGTCGTCGGT-1 -0.309894583137357 2.48986889164053 cDC2 Monocytes/Macrophages/cDCs
sc_E5.NPC.Exp1_TTCACCGCAAGTATAG-1 -7.69032319536957 6.15765930454336 Kupffer cells Monocytes/Macrophages/cDCs
sc_R7.NPC.Exp1_ATGATCGCAACACACT-1 8.46937290677277 -3.68303989131846 gd-T cells T cells/ILCs
sc_R2.NPC.Exp1_TAGTGGTGTAGCCTCG -9.25421079149994 5.37449289600454 Kupffer cells Monocytes/Macrophages/cDCs
sc_E6.NPC.Exp1_TTACGCCGTTGCTCGG-1 -5.52197917452606 4.59746433536611 Kupffer cells (SUCNR1+) Monocytes/Macrophages/cDCs
sc_H2.NPC.Exp1_GCATACACATTCGACA 10.5750204707071 -0.762542756990569 MAIT cells 2 T cells/ILCs
sc_H3.NPC.Exp1_TCAGGTACAGCTGTGC -1.12879665842804 0.641622198029382 cDC2 Monocytes/Macrophages/cDCs
sc_H1.EKS.Exp1_CCGTGGAGTCTCTTAT 5.84229008206574 12.5863797787865 IgA+ Plasma cells IgA+ Plasma cells
sc_E6.NPC.Exp1_GTTTACTGTCGTATTG-1 -1.26361533156189 -4.22172282894053 Macrophages (HES4+) Monocytes/Macrophages/cDCs
sc_H1.EKS.Exp1_TCCACACCACAACTGT -7.54646333208832 3.33177138607107 Kupffer cells (SUCNR1+) Monocytes/Macrophages/cDCs
sc_R7.NPC.Exp1_CATCAAGGTTCTCCTG-1 7.87992207059113 -1.01679574211039 TRM cells T cells/ILCs
sc_E7.NPC.Exp1_CACATGAGTTCCATTT-1 11.5025326395914 -1.98894368369974 CD8 ab-T cells 1 T cells/ILCs
sc_H1.NPC.Exp1_GTCGTAAAGGGTCTCC -1.09812470427307 0.0232575062950678 cDC2 Monocytes/Macrophages/cDCs
sc_R5.NPC.Exp1_ACAACCAGTACCGGCT-1 -9.24490006914886 2.51212168972097 Kupffer cells Monocytes/Macrophages/cDCs
sc_E2.NPC.Exp1_CCAATCCAGCTGCCCA -4.05695804110321 0.0882598284920283 Kupffer cells (SUCNR1+) Monocytes/Macrophages/cDCs
sc_R7.NPC.Exp1_TGCTCCACACGTACAT-1 7.9742519045755 -1.08030419309534 CD8 ab-T cells 2 T cells/ILCs
sc_R3.NPC.Exp1_ATTACTCTCCTGCAGG -4.21466239443573 -1.60677086074747 Monocytes (TREM2+ CD9+) Monocytes/Macrophages/cDCs
sc_R1.NPC.Exp1_CGTAGCGAGTAGATGT -7.11224015703949 2.03172231952749 Kupffer cells Monocytes/Macrophages/cDCs
sc_E6.NPC.Exp1_AGATAGACACAACGCC-1 -2.65740903368744 -3.06706284244456 Macrophages (HES4+) Monocytes/Macrophages/cDCs
sc_H1.EKS.Exp1_AGTGAGGCAAGTCTGT -1.24211724749359 -0.703253085509913 cDC2 Monocytes/Macrophages/cDCs
sc_E7.NPC.Exp1_CCCGAAGAGTCGCCAC-1 -1.75494011393341 0.670549524231774 cDC2 Monocytes/Macrophages/cDCs
sc_H2.NPC.Exp1_CATCAAGGTTAGGGTG -1.591468653591 -0.0167116995612554 Monocytes (IGSF21+ GPR34+) Monocytes/Macrophages/cDCs
sc_E2.NPC.Exp1_ATAGACCGTCTCGTTC -9.95771058550628 5.50259233753286 Kupffer cells Monocytes/Macrophages/cDCs
sc_R5.NPC.Exp1_GTAACCATCTTGTTAC-1 -3.42858417979034 -4.57882617671885 cDC2 Monocytes/Macrophages/cDCs
sc_E5.NPC.Exp1_AATCGACTCTGGTCAA-1 3.46211425313202 11.7997071866234 IgG+ Plasma cells IgG+ Plasma cells
sc_E2.NPC.Exp1_CTGGTCTCAACGCACC -5.4812882756308 -3.68854974468149 Macrophages (HES4+) Monocytes/Macrophages/cDCs
sc_R5.NPC.Exp1_CATTTCAGTCCAGCGT-1 -0.692825875194394 -0.137690829829352 cDC2 Monocytes/Macrophages/cDCs
sc_R5.NPC.Exp1_CTCAATTCACTAACCA-1 -9.89201100817474 3.40137721340261 Kupffer cells Monocytes/Macrophages/cDCs
sc_R1.NPC.Exp1_GTGCGGTTCAATCACG 12.3785387659952 -5.32725881297983 NK cells 1 T cells/ILCs
sc_E2.NPC.Exp1_ACGCCAGCATGGGACA -3.63901360979828 0.423364651604516 Monocytes (IGSF21+ GPR34+) Monocytes/Macrophages/cDCs
sc_R7.NPC.Exp1_CGCCATTGTTCGTACA-1 7.81708208569733 -0.833753007249015 CD8 ab-T cells (stress) T cells/ILCs
sc_H1.EKS.Exp1_CCCATACTCTCCAGGG -3.05241330614837 -0.510607662395614 cDC2 Monocytes/Macrophages/cDCs
sc_R2.NPC.Exp1_CTCAGAACAAAGTGCG -5.76375611773285 -4.13811014850535 Macrophages (HES4+) Monocytes/Macrophages/cDCs
sc_E6.NPC.Exp1_ATTTACCTCCTACGAA-1 -12.3057778691367 -6.66407989223398 pDCs pDCs
sc_E7.NPC.Exp1_TCTCCGAGTAGTTACC-1 12.061149277775 -0.778394507960456 MAIT cells 2 T cells/ILCs
sc_H1.NPC.Exp1_GGTGTTACACAACGCC 3.38027969845978 11.8013351086815 IgG+ Plasma cells IgG+ Plasma cells
sc_R5.NPC.Exp1_CACAACATCCAAATGC-1 9.14768568524567 0.120898795529229 TRM cells T cells/ILCs
sc_R5.NPC.Exp1_GAGTTACGTTGGAGGT-1 -9.96027215472015 3.29960466663442 Kupffer cells Monocytes/Macrophages/cDCs
sc_E2.NPC.Exp1_CTCACACCATCCTAGA -5.15395101061615 -5.52916930873789 Macrophages Monocytes/Macrophages/cDCs
sc_R7.NPC.Exp1_ATACCTTCATGACGAG-1 8.42804686078278 -1.82739113529124 TRM cells T cells/ILCs
sc_R2.NPC.Exp1_AGCTTGATCTCTTGAT -6.4138038968161 3.50339199344717 Kupffer cells (SUCNR1+) Monocytes/Macrophages/cDCs
sc_E1.NPC.Exp1_AGACGTTTCATAACCG -4.37738450518402 -0.419090035156386 Monocytes (TREM2+ CD9+) Monocytes/Macrophages/cDCs
sc_R7.NPC.Exp1_GAGTCATTCTGGGATT-1 9.45548693188874 7.79181076328359 B cells B cells
sc_R1.NPC.Exp1_TCCACACGTTACGTCA 12.4416481638834 -5.2032277460853 NK cells 1 T cells/ILCs
sc_E6.NPC.Exp1_TCGCTTGGTGGCTCTG-1 -0.171630105884397 -1.64434503276743 Macrophages (HES4+) Monocytes/Macrophages/cDCs
sc_E6.NPC.Exp1_GTCCCATGTTGCGAAG-1 -12.2764085148886 -6.73440335948862 pDCs pDCs
sc_E2.NPC.Exp1_TCCACACCAATACGCT -2.22635801783355 1.84636403362356 Monocytes (IGSF21+ GPR34+) Monocytes/Macrophages/cDCs
sc_R2.NPC.Exp1_AAACCTGGTCTAAACC -1.06698795309814 1.60596920291982 cDC2 Monocytes/Macrophages/cDCs
sc_R1.NPC.Exp1_AGGTCCGGTATGGTTC 8.48067633160797 -3.87073658664622 gd-T cells T cells/ILCs
sc_E6.NPC.Exp1_GTTACCCGTGTCCATA-1 -6.12442668429168 4.80307461063467 Kupffer cells (SUCNR1+) Monocytes/Macrophages/cDCs
sc_E3.NPC.Exp1_CGTTCTGGTCCAGTAT -7.5570710515097 1.61288238803945 Kupffer cells (SUCNR1+) Monocytes/Macrophages/cDCs
sc_R2.NPC.Exp1_GCATACATCTGAAAGA -2.58045204630645 2.27196623127065 Monocytes (IGSF21+ GPR34+) Monocytes/Macrophages/cDCs
sc_R5.NPC.Exp1_ATAGACCTCCATGCAA-1 -3.41961272707733 1.31423760692678 Monocytes (IGSF21+ GPR34+) Monocytes/Macrophages/cDCs
sc_R2.NPC.Exp1_CCTCAGTAGAATCTCC -8.90500195971283 5.94031120578848 Kupffer cells Monocytes/Macrophages/cDCs
sc_E6.NPC.Exp1_TTGAGTGTCAACGTGT-1 2.56057611951081 6.99442983905874 cDC1 Monocytes/Macrophages/cDCs
sc_H3.NPC.Exp1_CGTAGCGTCTTTAGGG 10.6238943720743 -5.6534550066749 NK cells 3 T cells/ILCs
sc_E3.NPC.Exp1_AAAGCAATCATGTCTT 7.70778004178253 0.654454839630944 MAIT cells 1 T cells/ILCs
sc_R5.NPC.Exp1_TTCCTAAAGAGGCGTT-1 -7.97383912554535 3.89557577411733 Kupffer cells (SUCNR1+) Monocytes/Macrophages/cDCs
sc_R6.NPC.Exp1_AAGGTAATCCTCTTTC-1 -5.92772086611541 -0.180285560683387 Monocytes (TREM2+ CD9+) Monocytes/Macrophages/cDCs
sc_E1.NPC.Exp1_CGCGGTACATCACGAT 2.18540541180817 6.42839313785635 cDC1 Monocytes/Macrophages/cDCs
sc_E5.NPC.Exp1_CCGCAAGCAATAGAGT-1 -2.24736484041961 2.45697237293325 Monocytes (IGSF21+ GPR34+) Monocytes/Macrophages/cDCs
sc_H3.NPC.Exp1_GAACCTACATGAAGTA -9.66200574389251 -7.53143476207651 pDCs pDCs
sc_E1.NPC.Exp1_GACAGAGAGGACGAAA -4.65799935808929 -1.05375917513766 Monocytes (TREM2+ CD9+) Monocytes/Macrophages/cDCs
sc_H1.NPC.Exp1_AGCTCCTGTTCTGAAC -7.92752107134613 5.26211620609365 Kupffer cells Monocytes/Macrophages/cDCs
sc_R1.NPC.Exp1_ACGGGTCTCATTGCCC 11.923544564335 -5.32230924327769 NK cells 1 T cells/ILCs
sc_R5.NPC.Exp1_GCGGAAACACTGGACC-1 -4.40050252428802 1.92661191265188 Monocytes (IGSF21+ GPR34+) Monocytes/Macrophages/cDCs
sc_R1.NPC.Exp1_ACGATGTGTCTCATCC -1.39830955019745 -5.27287982662119 Macrophages (HES4+) Monocytes/Macrophages/cDCs
sc_R3.NPC.Exp1_GCATACAGTACATCCA -3.33100875368866 -3.17198823650278 Kupffer cells Monocytes/Macrophages/cDCs
sc_H1.EKS.Exp1_ACGAGGAGTACAGTGG 5.01501003751007 3.45691896717153 Dividing T/NK cells Dividing T/NK cells
sc_R7.NPC.Exp1_TGACGCGAGCTGTTAC-1 7.93749586590973 -4.03533719737925 gd-T cells T cells/ILCs
sc_R5.NPC.Exp1_TGGCGTGCAATGGCAG-1 -2.54382570734771 -6.57817672450938 Macrophages Monocytes/Macrophages/cDCs
sc_E3.NPC.Exp1_AAAGATGAGCTAGTCT 7.72562233456818 0.821349513932092 MAIT cells 1 T cells/ILCs
sc_H1.NPC.Exp1_TACGGTACAGGGTACA -2.21241720667633 -0.0547965641776494 cDC2 Monocytes/Macrophages/cDCs
sc_R7.NPC.Exp1_TAGACTGCAGTCCCGA-1 10.1281668330118 -6.33086990077891 NK cells 3 T cells/ILCs
sc_R6.NPC.Exp1_ATCGTCCTCGCCTCTA-1 -5.82952054491791 4.17625738422476 Kupffer cells (SUCNR1+) Monocytes/Macrophages/cDCs
sc_R7.NPC.Exp1_GGTTCTCTCGCGCCAA-1 8.42910257825104 -1.91517518718638 TRM cells T cells/ILCs
sc_R3.NPC.Exp1_GACGGCTAGTGAAGAG -3.47142895212921 -4.57033323009409 Macrophages Monocytes/Macrophages/cDCs
sc_R7.NPC.Exp1_AAATGGAGTGAGACGT-1 6.90610949048249 -5.61855815608897 gd-T cells T cells/ILCs
sc_R2.NPC.Exp1_AGCGGTCAGTCCGGTC 9.96065584668366 -0.519984098867553 Naive CD4+ T cells T cells/ILCs
sc_E5.NPC.Exp1_TCATTACTCGGACCAC-1 3.5330807352945 3.97348905841909 Dividing cDCs Dividing cDCs
sc_E5.NPC.Exp1_GTGTAACAGTAGCAAT-1 -7.96178754320892 5.4147389058312 Kupffer cells Monocytes/Macrophages/cDCs
sc_H1.NPC.Exp1_ATTATCCAGGATCGCA -2.38787945261749 0.344556284352166 cDC2 Monocytes/Macrophages/cDCs
sc_E1.NPC.Exp1_GTGTGCGCATACGCTA -1.38741811266693 -1.00162561495699 cDC2 Monocytes/Macrophages/cDCs
sc_E2.NPC.Exp1_CCAATCCAGAACTCGG -8.55184300890716 2.83641983310781 Kupffer cells Monocytes/Macrophages/cDCs
sc_E3.NPC.Exp1_GAATAAGGTCAGATAA 7.25798145779816 0.798082125588281 MAIT cells 1 T cells/ILCs
sc_R5.NPC.Exp1_TCCGTGTTCAGGCGAA-1 12.3990284586832 -4.057084548072 NK cells 1 T cells/ILCs
sc_R5.NPC.Exp1_AGACTCATCTCCTACG-1 12.1406113291666 -4.14562724788584 NK cells 1 T cells/ILCs
sc_R5.NPC.Exp1_AGCTTCCCATCGGCCA-1 12.5293471003458 -4.03058336933054 NK cells 1 T cells/ILCs
sc_R7.NPC.Exp1_TGTCCTGCAGCCTATA-1 12.4302984858438 -6.67561553676523 NK cells 1 T cells/ILCs
sc_E5.NPC.Exp1_ATGGATCCACCAGCGT-1 0.234501310674823 0.525058997078759 cDC2 Monocytes/Macrophages/cDCs
sc_R7.NPC.Exp1_GGCGTCACAATACCTG-1 12.2705408717081 -6.4492895479957 NK cells 1 T cells/ILCs
sc_R1.NPC.Exp1_GGGAGATCACCCAGTG -5.44881709566864 0.437974465294702 Monocytes (TREM2+ CD9+) Monocytes/Macrophages/cDCs
sc_R7.NPC.Exp1_TGCGACGCAGAGATGC-1 -3.53975471010956 0.798967492981774 cDC2 Monocytes/Macrophages/cDCs
sc_E7.NPC.Exp1_GTCGTTCGTCGCTCGA-1 -0.366878650100553 -0.843051912979262 cDC2 Monocytes/Macrophages/cDCs
sc_R2.NPC.Exp1_AATCCAGAGATGGCGT -5.23885425082 0.801990521355493 Monocytes (TREM2+ CD9+) Monocytes/Macrophages/cDCs
sc_R7.NPC.Exp1_GTACAACAGCGGGTAT-1 11.9828440333292 -6.53291057308115 NK cells 2 T cells/ILCs
sc_R7.NPC.Exp1_TCCATCGCAGCTGTCG-1 3.71025315770355 12.3874614361962 IgG+ Plasma cells IgG+ Plasma cells
sc_R7.NPC.Exp1_GGAATCTGTTGACTAC-1 7.45803038129059 -1.57778744657435 CD8 ab-T cells 2 T cells/ILCs
sc_R7.NPC.Exp1_ATTCAGGCAGTCGAGA-1 9.36684481152741 -3.44495676715769 MAIT cells 1 T cells/ILCs
sc_R5.NPC.Exp1_TTCCTTCAGGGAGAAT-1 8.16168371686188 -5.10843013484873 gd-T cells T cells/ILCs
sc_R2.NPC.Exp1_CGTGAGCTCAACACAC -7.74615891924652 3.21817995349966 Kupffer cells Monocytes/Macrophages/cDCs
sc_R3.NPC.Exp1_GATCGTAGTCCTCTTG -4.22872003069671 -0.440552565054076 cDC2 Monocytes/Macrophages/cDCs
sc_R7.NPC.Exp1_AGTCTCCCACGACAAG-1 12.1425167704507 -6.65528987605967 NK cells 1 T cells/ILCs
sc_E5.NPC.Exp1_AAACGAACATGTGCTA-1 -8.8469413136557 5.09702850620352 Kupffer cells Monocytes/Macrophages/cDCs
sc_E6.NPC.Exp1_CAAGCTACACTGCTTC-1 -5.83176311007293 4.44929386417471 Kupffer cells (SUCNR1+) Monocytes/Macrophages/cDCs
sc_H3.NPC.Exp1_GGGAATGCAGCTTAAC -0.0513277267530795 1.2941117409905 cDC2 Monocytes/Macrophages/cDCs
sc_E7.NPC.Exp1_TTCTTGAAGACAGCTG-1 4.44042722233979 3.25690914432607 Dividing T/NK cells Dividing T/NK cells
sc_H3.NPC.Exp1_AGGCCGTCACAGACAG -8.0981391285971 3.24545432369314 Kupffer cells Monocytes/Macrophages/cDCs
sc_H3.NPC.Exp1_TACTCGCAGCGGCTTC -7.98040612688812 5.18830515186392 Kupffer cells Monocytes/Macrophages/cDCs
sc_R2.NPC.Exp1_GCCAAATGTATGAAAC -4.82910665026458 -5.5791141863624 Macrophages Monocytes/Macrophages/cDCs
sc_E2.NPC.Exp1_CGCTATCTCATTCACT -8.45000489702972 5.98314453403555 Kupffer cells Monocytes/Macrophages/cDCs
sc_E7.NPC.Exp1_CCGGGTACAGGTCCGT-1 11.0654722834512 -5.10171245296397 NK cells 1 T cells/ILCs
sc_E1.NPC.Exp1_TTGGCAACATACTACG -5.05263312807831 -0.9856137808124 Monocytes (TREM2+ CD9+) Monocytes/Macrophages/cDCs
sc_E7.NPC.Exp1_AAAGGGCGTAATTGGA-1 8.46600309857575 8.66991688053213 B cells B cells
sc_R2.NPC.Exp1_CGATCGGTCGCAGGCT -8.24954923144134 5.99869324009023 Kupffer cells Monocytes/Macrophages/cDCs
sc_R5.NPC.Exp1_GGAATCTGTCCAATCA-1 -9.87968858233246 3.32354594509206 Monocytes (IGSF21+ GPR34+) Monocytes/Macrophages/cDCs
sc_E2.NPC.Exp1_AAAGCAAGTACATGTC -6.76018794527801 4.04550863544546 Kupffer cells (SUCNR1+) Monocytes/Macrophages/cDCs
sc_R5.NPC.Exp1_GGGTCACGTGGTCTGC-1 9.48093096265045 -2.31480549533762 CD8 ab-T cells 1 T cells/ILCs
sc_E3.NPC.Exp1_GCTCCTATCACTTATC 7.04039637097565 0.605766427918298 MAIT cells 1 T cells/ILCs
sc_H3.NPC.Exp1_GGCTGGTAGAGTAATC -0.0034601902082797 1.85219980518423 cDC2 Monocytes/Macrophages/cDCs
sc_H2.NPC.Exp1_ACCCACTCAATAGCAA 8.67934862622467 -0.237991797522681 ILC3 T cells/ILCs
sc_H1.NPC.Exp1_GACAGAGTCTCGCATC -9.41082795611175 4.59879614154897 Kupffer cells Monocytes/Macrophages/cDCs
sc_R6.NPC.Exp1_GAGACTTGTCATCACA-1 10.8210016871378 1.34793998043142 MAIT cells 2 T cells/ILCs
sc_E3.NPC.Exp1_ATAGACCCACAGCCCA 7.03284613141266 0.197849166794641 MAIT cells 1 T cells/ILCs
sc_E2.NPC.Exp1_GAACATCAGCTTATCG -7.52081807604583 3.16764785091482 Kupffer cells Monocytes/Macrophages/cDCs
sc_R2.NPC.Exp1_CATTATCCAAACCCAT -1.30836530676635 1.680788290902 Monocytes (IGSF21+ GPR34+) Monocytes/Macrophages/cDCs
sc_E2.NPC.Exp1_GCATACATCCCTCTTT -5.18588813296112 -5.4172022219459 Macrophages Monocytes/Macrophages/cDCs
sc_E5.NPC.Exp1_TGTTGGAGTAGAGATT-1 0.430984200029052 2.24232484142385 cDC2 Monocytes/Macrophages/cDCs
sc_R5.NPC.Exp1_ACACGCGGTCCACACG-1 8.85357157239167 -0.106088089541572 MAIT cells 1 T cells/ILCs
sc_R5.NPC.Exp1_TTCCGTGAGGCACCAA-1 -4.20396216860565 1.67764045040212 Monocytes (IGSF21+ GPR34+) Monocytes/Macrophages/cDCs
sc_E2.NPC.Exp1_TGTCCCAGTAATAGCA -8.3735411976889 4.4489882115563 Kupffer cells Monocytes/Macrophages/cDCs
sc_R3.NPC.Exp1_AGTTGGTGTGTTTGTG -3.42915376177582 -5.00628970821299 Macrophages Monocytes/Macrophages/cDCs
sc_H2.NPC.Exp1_CTCACACGTCTCTCTG -2.70435126772674 -6.17885326106943 Macrophages Monocytes/Macrophages/cDCs
sc_R6.NPC.Exp1_AACGGGAAGGTGCCTC-1 11.0666739130899 1.40193940441213 MAIT cells 2 T cells/ILCs
sc_E6.NPC.Exp1_CAGCACGGTGAGATTA-1 -12.5151456212119 -6.74844621379771 pDCs pDCs
sc_E5.NPC.Exp1_TGCTTGCAGATGACAT-1 -9.26903565874847 4.53142286579214 Kupffer cells Monocytes/Macrophages/cDCs
sc_R5.NPC.Exp1_TGCTTCGTCCTACGGG-1 9.52388540753571 -2.25120090206065 CD8 ab-T cells 1 T cells/ILCs
sc_R7.NPC.Exp1_CCGAACGGTAGGACTG-1 5.71897379407135 11.670356524392 IgA+ Plasma cells IgA+ Plasma cells
sc_E7.NPC.Exp1_CCTACGTTCTGTCGCT-1 -3.95337613573822 0.143260252877099 Monocytes (secretory) Monocytes/Macrophages/cDCs
sc_R7.NPC.Exp1_GCCAGTGAGTGCCAGA-1 -1.20673426142486 -5.0587079401771 Macrophages (HES4+) Monocytes/Macrophages/cDCs
sc_R7.NPC.Exp1_CAATTTCGTCAACCAT-1 11.7714106226846 -6.06534694393076 NK cells 2 T cells/ILCs
sc_H1.EKS.Exp1_AGTGGGAGTGATAAAC 9.62583986767975 -1.30473219116129 MAIT cells 1 T cells/ILCs
sc_E1.NPC.Exp1_TGCTACCGTGCTAGCC -5.02175363055023 -0.617522544012444 Monocytes (TREM2+ CD9+) Monocytes/Macrophages/cDCs
sc_E5.NPC.Exp1_AGCATCAAGCCGAATG-1 -8.13776334276947 3.30663610736929 Kupffer cells Monocytes/Macrophages/cDCs
sc_E7.NPC.Exp1_TTGACCCGTCGCCACA-1 9.20010916241852 -2.01937757690348 TRM cells T cells/ILCs
sc_H1.NPC.Exp1_CTGAAACGTGATAAAC 5.80888763913361 12.7572057370385 IgA+ Plasma cells IgA+ Plasma cells
sc_R5.NPC.Exp1_GTGGTTATCACCATGA-1 8.39607540616242 -4.81227468212046 gd-T cells T cells/ILCs
sc_E3.NPC.Exp1_AATCGGTGTTCCCGAG 7.29674593457428 -5.45523093898691 Dividing T/NK cells Dividing T/NK cells
sc_R2.NPC.Exp1_TGACTTTCATCGGAAG 3.45572487363068 3.10775758068166 Dividing cDCs Dividing cDCs
sc_E5.NPC.Exp1_AGCGCTGGTCTTCTAT-1 -9.08923848620208 5.26511551181875 Kupffer cells Monocytes/Macrophages/cDCs
sc_H3.NPC.Exp1_CCACCTACACGCATCG 0.0973234260961179 1.52404571811758 cDC2 Monocytes/Macrophages/cDCs
sc_E1.NPC.Exp1_CACCAGGAGACTAAGT 6.39447752484528 -7.33018754680552 MAIT cells 2 T cells/ILCs
sc_H3.NPC.Exp1_GACTAACTCAGTCAGT 0.270987385003245 1.16023768226705 cDC2 Monocytes/Macrophages/cDCs
sc_R5.NPC.Exp1_CTGCTCAGTACGCTAT-1 8.11188189038483 -5.14060710628428 Infiltrating NK cells T cells/ILCs
sc_R1.NPC.Exp1_CACATTTAGACTTGAA -7.26551326266082 1.88396884243093 Kupffer cells Monocytes/Macrophages/cDCs
sc_H1.NPC.Exp1_GCACTCTGTAATCGTC -3.2387321805075 -1.78963457305826 cDC2 Monocytes/Macrophages/cDCs
sc_R5.NPC.Exp1_GGAATCTCATGTTACG-1 12.5021235133096 -3.89531348903574 NK cells 1 T cells/ILCs
sc_R6.NPC.Exp1_ATCCACCTCGGCATTA-1 9.29698626050202 8.59951759616933 B cells B cells
sc_H3.NPC.Exp1_CAAGTTGAGTCGTACT -0.766536078365171 0.65938915054403 cDC2 Monocytes/Macrophages/cDCs
sc_E1.NPC.Exp1_AGCCTAAAGTACTTGC -4.23003180971893 -1.98617492874064 Monocytes (TREM2+ CD9+) Monocytes/Macrophages/cDCs
sc_R6.NPC.Exp1_TACCGAAAGAATCGAT-1 -2.58406432619842 -1.23474566896357 cDC2 Monocytes/Macrophages/cDCs
sc_R5.NPC.Exp1_TCTGGCTGTTTCCAAG-1 -3.7555197094992 1.33113397399984 Monocytes (IGSF21+ GPR34+) Monocytes/Macrophages/cDCs
sc_E5.NPC.Exp1_CTATCTAAGCATAGGC-1 -6.10525067797455 -3.9968228216926 Macrophages (HES4+) Monocytes/Macrophages/cDCs
sc_R7.NPC.Exp1_CCCTTAGCAGCCTTCT-1 7.81149832257477 -0.706675070122855 CD8 ab-T cells 2 T cells/ILCs
sc_R6.NPC.Exp1_AGTCAACGTACCAGAG-1 -3.47187193384918 0.195788097782952 Monocytes (secretory) Monocytes/Macrophages/cDCs
sc_H1.EKS.Exp1_CTGCGGACAATCAGAA 4.82374636182038 4.26004673282705 Dividing T/NK cells Dividing T/NK cells
sc_H1.EKS.Exp1_CGATGTAAGATGGGTC -4.04144366732391 -0.00616573055185599 Monocytes (secretory) Monocytes/Macrophages/cDCs
sc_R6.NPC.Exp1_AGTAGCTTCTTACCAT-1 9.48907915600983 -6.8120825167457 NK cells 1 T cells/ILCs
sc_R5.NPC.Exp1_GAGTGAGCAACCGTGC-1 9.63870111951081 -2.33164881427683 TRM cells T cells/ILCs
sc_H3.NPC.Exp1_TGGTTCCTCAGCACAT -0.937738261134946 1.65682913105093 cDC2 Monocytes/Macrophages/cDCs
sc_E7.NPC.Exp1_AGAAGTACAATGCAGG-1 10.5863854075357 -2.92213724811472 Dividing T/NK cells Dividing T/NK cells
sc_R1.NPC.Exp1_GGACAAGGTTCACGGC 9.54924837598053 -3.01234554012217 CD8 ab-T cells 1 T cells/ILCs
sc_E3.NPC.Exp1_GGGCACTTCACAGTAC 9.72646395215241 8.14166237155996 B cells B cells
sc_E7.NPC.Exp1_GCCATTCCACTGTGTA-1 -3.38472159853729 -4.84598706920542 Macrophages Monocytes/Macrophages/cDCs
sc_R3.NPC.Exp1_CACAGTATCCCTCTTT -3.96133121004852 -1.56581883390345 Monocytes (TREM2+ CD9+) Monocytes/Macrophages/cDCs
sc_E6.NPC.Exp1_AAACGCTGTCTGTCCT-1 -5.42471726885589 0.125332010193688 Monocytes (TREM2+ CD9+) Monocytes/Macrophages/cDCs
sc_E7.NPC.Exp1_TAGGAGGTCTGGACCG-1 -3.96405204287323 -6.08012794216074 Macrophages Monocytes/Macrophages/cDCs
sc_R2.NPC.Exp1_TGTGGTAGTTATCGGT -0.698168597133481 2.23708606998525 Monocytes (IGSF21+ GPR34+) Monocytes/Macrophages/cDCs
sc_R2.NPC.Exp1_GGAATAATCCAGGGCT 5.38476482876984 13.1346042279442 IgA+ Plasma cells IgA+ Plasma cells
sc_E6.NPC.Exp1_ACACGCGAGGGTTGCA-1 -5.88667043200287 4.78392816822134 Kupffer cells (SUCNR1+) Monocytes/Macrophages/cDCs
sc_H1.HEP.Exp1_CATCAAGGTTCCTCCA -6.56017335406097 2.19577981273733 IgG+ Plasma cells IgG+ Plasma cells
sc_R5.NPC.Exp1_AGCGCCATCCACGTGG-1 -4.47935088625702 2.16895748416982 Monocytes (IGSF21+ GPR34+) Monocytes/Macrophages/cDCs
sc_R5.NPC.Exp1_TGTTGAGAGTCAGCGA-1 8.63039080151764 -0.26653014381327 MAIT cells 1 T cells/ILCs
sc_E7.NPC.Exp1_CGTCAAATCTGTGCGG-1 -7.56751855364593 3.78111912052236 Kupffer cells (SUCNR1+) Monocytes/Macrophages/cDCs
sc_R7.NPC.Exp1_ATCCGTCAGGTTCACT-1 10.9155403757974 -6.18742679317393 NK cells 1 T cells/ILCs
sc_R7.NPC.Exp1_TCATCCGAGATAGCTA-1 -3.26657088747772 0.801292789383752 cDC2 Monocytes/Macrophages/cDCs
sc_E2.NPC.Exp1_GTGCATAGTCTGCCAG -3.23722585192474 1.42526556293569 Monocytes (IGSF21+ GPR34+) Monocytes/Macrophages/cDCs
sc_R5.NPC.Exp1_ACTCTCGTCGTTACCC-1 9.11911074170319 -1.00862060745158 Treg T cells/ILCs
sc_E6.NPC.Exp1_CAGCAGCTCCTGGTCT-1 2.67015496739594 6.84348655979238 cDC1 Monocytes/Macrophages/cDCs
sc_R7.NPC.Exp1_CCCGAAGCAGTCAACT-1 8.40948454388825 -2.49151133258738 TRM cells T cells/ILCs
sc_E6.NPC.Exp1_ATACCGATCTCAGAAC-1 -1.5639127110556 -2.00839875896372 cDC2 Monocytes/Macrophages/cDCs
sc_R6.NPC.Exp1_ATCGTAGGTGGAACCA-1 8.88027826794831 -7.87860988338389 NK cells 1 T cells/ILCs
sc_H1.NPC.Exp1_ACTGCTCCAAGCTGTT -2.41308387270721 1.37836159507833 Monocytes (IGSF21+ GPR34+) Monocytes/Macrophages/cDCs
sc_R1.NPC.Exp1_CTCGGAGTCCTGCTTG -3.17055209627899 -6.03031419475474 Macrophages Monocytes/Macrophages/cDCs
sc_H1.NPC.Exp1_GCGACCATCAGAGGTG -6.65128119936737 3.93419767658315 Kupffer cells (SUCNR1+) Monocytes/Macrophages/cDCs
sc_R5.NPC.Exp1_CGTAGTACAAATCAAG-1 8.94078890332428 -0.0823634143630437 MAIT cells 1 T cells/ILCs
sc_E7.NPC.Exp1_TCCCAGTTCCGAGCTG-1 11.7496391917154 -1.53956447799601 TRM cells T cells/ILCs
sc_E1.NPC.Exp1_CCACGGAAGAGCCTAG -0.478822193057859 -0.597035549831616 cDC2 Monocytes/Macrophages/cDCs
sc_H2.NPC.Exp1_ACTATCTAGAGCCTAG -4.09964259615692 0.983195197983605 cDC2 Monocytes/Macrophages/cDCs
sc_R3.NPC.Exp1_GGCTCGAAGCTCTCGG -3.58859809389862 1.19697893898092 cDC2 Monocytes/Macrophages/cDCs
sc_R2.NPC.Exp1_TTGTAGGGTCTAGTCA 0.788938232748187 0.824577582283837 cDC2 Monocytes/Macrophages/cDCs
sc_E7.NPC.Exp1_CTACCTGCAATGAAAC-1 -4.49231656542572 -1.12252091129221 Monocytes (TREM2+ CD9+) Monocytes/Macrophages/cDCs
sc_R6.NPC.Exp1_CACGAATTCCAACTGA-1 -4.78606255999359 1.87153435985647 Monocytes (IGSF21+ GPR34+) Monocytes/Macrophages/cDCs
sc_R5.NPC.Exp1_CGACAGCAGGTATTGA-1 -3.15789421549591 0.739741099282128 Monocytes (IGSF21+ GPR34+) Monocytes/Macrophages/cDCs
sc_E7.NPC.Exp1_GCAACATAGTTGTACC-1 -3.05496748438629 -6.48805736263193 Macrophages Monocytes/Macrophages/cDCs
sc_R7.NPC.Exp1_ATCACGACACATCCCT-1 6.89144531735626 -5.60757087428965 Infiltrating NK cells T cells/ILCs
sc_R5.NPC.Exp1_GCAGTTAGTATGGTTC-1 3.35542575368134 6.76931310932241 cDC1 Monocytes/Macrophages/cDCs
sc_H3.NPC.Exp1_GACACGCAGAAGGTGA 0.470722028104937 1.41407133380972 cDC2 Monocytes/Macrophages/cDCs
sc_R2.NPC.Exp1_TTAACTCGTAAAGTCA -3.58635743609222 -0.287596094206946 Monocytes (secretory) Monocytes/Macrophages/cDCs
sc_R6.NPC.Exp1_ACCTACCAGAAGCGCT-1 10.604419388859 0.741004717751367 TRM cells T cells/ILCs
sc_H2.NPC.Exp1_ACAGCCGCAGTAAGAT 12.100582757084 -5.28683589656748 NK cells 2 T cells/ILCs
sc_R2.NPC.Exp1_TAAGTGCTCAAGATCC 9.95600477704254 -0.503633658186572 MAIT cells 2 T cells/ILCs
sc_R5.NPC.Exp1_TCATTGTCACTTACAG-1 -0.555221400173032 -0.176930385426658 cDC2 Monocytes/Macrophages/cDCs
sc_H1.NPC.Exp1_TCGCGAGCAGTACACT -0.284319600971067 0.0350862864693232 cDC2 Monocytes/Macrophages/cDCs
sc_H3.NPC.Exp1_GGATGTTAGCGTAGTG -0.804710349948728 1.95337439815603 Monocytes (IGSF21+ GPR34+) Monocytes/Macrophages/cDCs
sc_E1.HEP.Exp2_GTACTTTAGGTGTTAA 3.38882962712494 3.14582492153249 Dividing cDCs Dividing cDCs
sc_R3.NPC.Exp1_TCATTACCACACATGT 13.0163056040689 -1.10664461810984 TRM cells T cells/ILCs
sc_E2.NPC.Exp1_GGCTCGATCAGCGACC -7.61284478655609 4.6695521001061 Kupffer cells Monocytes/Macrophages/cDCs
sc_R5.NPC.Exp1_GATCGTAGTCATCCGG-1 9.06698194989411 -0.472206222609656 Naive CD4+ T cells T cells/ILCs
sc_R7.NPC.Exp1_CACACAATCTGCATGA-1 7.08832184323517 -5.55038856227793 Infiltrating NK cells T cells/ILCs
sc_E6.NPC.Exp1_TCAGTTTCATTGGATC-1 -1.4570247744635 -1.77844940383829 cDC2 Monocytes/Macrophages/cDCs
sc_R7.NPC.Exp1_TCAAGCACAACTCATG-1 7.85023609647003 -0.512507903174537 MAIT cells 2 T cells/ILCs
sc_R6.NPC.Exp1_GTAGGTTCATCTCGTC-1 10.2718588496133 0.761594307823999 MAIT cells 2 T cells/ILCs
sc_E2.NPC.Exp1_GTAACTGCATAAAGGT -0.053643486411893 2.03964806835256 cDC2 Monocytes/Macrophages/cDCs
sc_R2.NPC.Exp1_TGACTAGTCTTTACAC -9.68448098650726 4.92196632663809 Kupffer cells Monocytes/Macrophages/cDCs
sc_E7.NPC.Exp1_TTTGACTTCTACTTCA-1 -6.66438182345184 5.08841158191763 Kupffer cells (SUCNR1+) Monocytes/Macrophages/cDCs
sc_E2.NPC.Exp1_GCAAACTCAATCTGCA 3.09137765416352 5.81543709079824 cDC1 Monocytes/Macrophages/cDCs
sc_R2.NPC.Exp1_CATATGGGTGACTACT -4.11808284273895 0.501236093445642 Monocytes (IGSF21+ GPR34+) Monocytes/Macrophages/cDCs
sc_E3.NPC.Exp1_AGCGTATTCAGCGATT -1.54768165102752 -0.0993079121867589 cDC2 Monocytes/Macrophages/cDCs
sc_R2.NPC.Exp1_CACAAACAGGAGCGAG -5.95190080157074 -0.308272647456305 Monocytes (TREM2+ CD9+) Monocytes/Macrophages/cDCs
sc_R2.NPC.Exp1_CGAACATCATCGATGT -6.3181122159079 0.363664520188195 Monocytes (TREM2+ CD9+) Monocytes/Macrophages/cDCs
sc_R5.NPC.Exp1_CCAAGCGTCTGATGGT-1 -4.97036298266205 -1.33162425716318 Monocytes (TREM2+ CD9+) Monocytes/Macrophages/cDCs
sc_H3.NPC.Exp1_CTACCCAGTCTTGATG -7.62456925860199 5.38737036029897 Kupffer cells Monocytes/Macrophages/cDCs
sc_H3.NPC.Exp1_CGTCACTCATTCGACA -8.88851388445648 4.5124795560082 Kupffer cells Monocytes/Macrophages/cDCs
sc_R1.NPC.Exp1_TCGGTAATCTGCGTAA 11.9000479365274 -5.61068509776987 NK cells 1 T cells/ILCs
sc_R5.NPC.Exp1_ATGGGTTAGAGTTGAT-1 -3.31938298693451 1.13785554210745 Monocytes (IGSF21+ GPR34+) Monocytes/Macrophages/cDCs
sc_H2.NPC.Exp1_AGAGTGGTCGCACTCT -0.0758940791204806 0.0222289685448237 cDC2 Monocytes/Macrophages/cDCs
sc_R7.NPC.Exp1_CCCATTGTCGTAGTGT-1 -4.06880458346161 -1.13050346334376 Monocytes (secretory) Monocytes/Macrophages/cDCs
sc_R5.NPC.Exp1_GAGATGGGTAGCGCCT-1 9.09658400067536 -0.112457173661368 Naive CD4+ T cells T cells/ILCs
sc_H3.NPC.Exp1_CAACCTCCATCTGGTA 0.364857488362468 1.44485045711599 cDC2 Monocytes/Macrophages/cDCs
sc_R7.NPC.Exp1_TTACGTTTCCATATGG-1 -3.92823728075775 -5.28408359249033 Macrophages Monocytes/Macrophages/cDCs
sc_R7.NPC.Exp1_GGTGGCTCACATTACG-1 9.20838324078766 -2.03530441482462 CD8 ab-T cells 1 T cells/ILCs
sc_R7.NPC.Exp1_TGACAGTAGATTTGCC-1 11.0320841456339 -6.26894925792612 NK cells 3 T cells/ILCs
sc_R2.NPC.Exp1_ACGAGGAGTTGGTGGA -5.92277606478485 1.25928105156027 Kupffer cells Monocytes/Macrophages/cDCs
sc_E3.NPC.Exp1_TGACTTTCAACGATGG 11.6770187998697 -6.64507077892222 NK cells 2 T cells/ILCs
sc_R6.NPC.Exp1_CGCCATTGTCGTACTA-1 11.3993164683267 0.880943787499291 TRM cells T cells/ILCs
sc_R5.NPC.Exp1_TTCTTCCGTTCGCGTG-1 3.32570020207611 6.72472835819326 cDC1 Monocytes/Macrophages/cDCs
sc_R2.NPC.Exp1_GAAGCAGAGCCCTAAT -6.25361236086639 0.0236558441361018 Monocytes (TREM2+ CD9+) Monocytes/Macrophages/cDCs
sc_E7.NPC.Exp1_GAGTCTACAAACTCGT-1 11.3387877131387 -1.99536966045298 TRM cells T cells/ILCs
sc_H2.NPC.Exp1_ACATCAGTCCCTTGTG -6.60923512926849 3.54585863391958 Kupffer cells (SUCNR1+) Monocytes/Macrophages/cDCs
sc_R7.NPC.Exp1_GCCAGGTCACTGGCCA-1 -5.39516385546478 3.37700248996816 Kupffer cells (SUCNR1+) Monocytes/Macrophages/cDCs
sc_H3.NPC.Exp1_CAAGGCCTCCGGGTGT 8.58357588299958 8.09019447605215 B cells B cells
sc_E2.NPC.Exp1_CTTTGCGCACTCAGGC 0.0213989997789029 1.25059212486349 cDC2 Monocytes/Macrophages/cDCs
sc_E5.NPC.Exp1_CCAAGCGAGTTGCCCG-1 -8.40723546496185 5.31032635013662 Kupffer cells Monocytes/Macrophages/cDCs
sc_E7.NPC.Exp1_TACGTCCGTATGAGGC-1 10.9565741206094 -5.32107137401499 NK cells 1 T cells/ILCs
sc_H3.NPC.Exp1_TGCGCAGAGTACGACG -1.20208748331817 0.444964063568933 cDC2 Monocytes/Macrophages/cDCs
sc_E7.NPC.Exp1_AATTTCCAGATCGACG-1 -6.78524144640716 4.92863680164419 Kupffer cells (SUCNR1+) Monocytes/Macrophages/cDCs
sc_R2.NPC.Exp1_ATCCACCCACGGCGTT -9.77398236742767 5.27042032520376 Kupffer cells Monocytes/Macrophages/cDCs
sc_H1.NPC.Exp1_CAGCCGAGTGGGTATG -3.1620879983023 1.02653349678121 Monocytes (IGSF21+ GPR34+) Monocytes/Macrophages/cDCs
sc_E2.NPC.Exp1_TGTTCCGTCCTTTCGG -9.69345887652191 4.28168655674062 Kupffer cells Monocytes/Macrophages/cDCs
sc_R7.NPC.Exp1_TCATGAGTCAGACCGC-1 -5.60465033999237 3.61737037937246 Kupffer cells (SUCNR1+) Monocytes/Macrophages/cDCs
sc_E3.NPC.Exp1_GTCTCGTCAAGTTCTG 7.09070889004914 0.0206213120659419 Naive CD4+ T cells T cells/ILCs
sc_E5.NPC.Exp1_TCATTCAGTGGCTACC-1 -1.9886124943808 2.35200763980947 Monocytes (IGSF21+ GPR34+) Monocytes/Macrophages/cDCs
sc_R1.NPC.Exp1_TACCTATAGTCCGGTC -1.46132787218841 -5.3686296816627 Macrophages (HES4+) Monocytes/Macrophages/cDCs
sc_E7.NPC.Exp1_GACTTCCAGACTGAGC-1 11.5011221552774 -1.62825881202616 Treg T cells/ILCs
sc_R2.NPC.Exp1_GATCAGTCACAGGAGT -5.61749967089447 -0.575584714085834 Monocytes (TREM2+ CD9+) Monocytes/Macrophages/cDCs
sc_R3.NPC.Exp1_GGCAATTGTTCAACCA 13.2080876017496 -0.9434655781547 MAIT cells 2 T cells/ILCs
sc_E6.NPC.Exp1_GCGATCGGTACCCGAC-1 -0.899680576236569 -1.01302473504938 Macrophages (HES4+) Monocytes/Macrophages/cDCs
sc_R7.NPC.Exp1_GTAGGAGCAAGCCTGC-1 7.82062975415436 -0.880473661021369 CD8 ab-T cells 2 T cells/ILCs
sc_H1.NPC.Exp1_TCGGTAAAGTGAACAT 3.62378708371369 12.2939136151513 IgG+ Plasma cells IgG+ Plasma cells
sc_H1.NPC.Exp1_CGAACATCAGTCCTTC 8.69021860608307 8.11659408847891 B cells B cells
sc_E2.NPC.Exp1_GTGCTTCGTTGACGTT -7.8041642521933 5.3229305867394 Kupffer cells Monocytes/Macrophages/cDCs
sc_E7.NPC.Exp1_TGTCCCATCAAGTGTC-1 -3.18231447687896 -4.18401073177256 Macrophages Monocytes/Macrophages/cDCs
sc_R5.NPC.Exp1_TTTGGTTAGGGTCAAC-1 -3.73616059771332 1.22889949123464 Monocytes (IGSF21+ GPR34+) Monocytes/Macrophages/cDCs
sc_R6.NPC.Exp1_ATTTACCCACACGTGC-1 -6.36795266619476 1.24476994316183 Monocytes (TREM2+ CD9+) Monocytes/Macrophages/cDCs
sc_R5.NPC.Exp1_GAGAAATTCAGCTCTC-1 -3.65515693178924 1.52928615848623 Monocytes (IGSF21+ GPR34+) Monocytes/Macrophages/cDCs
sc_E2.NPC.Exp1_GGGTCTGGTCACTTCC -4.33210404864105 -1.71152709682383 Monocytes (TREM2+ CD9+) Monocytes/Macrophages/cDCs
sc_H1.EKS.Exp1_CTGCTGTAGCCAGGAT 9.39906660565583 -1.21103643138804 MAIT cells 2 T cells/ILCs
sc_E7.NPC.Exp1_AGCTCAAGTATTTCGG-1 -4.5197437619284 -1.42230843265452 Monocytes (TREM2+ CD9+) Monocytes/Macrophages/cDCs
sc_E2.NPC.Exp1_TTATGCTTCATGCATG -7.05382903567108 5.98600984851919 Kupffer cells Monocytes/Macrophages/cDCs
sc_R7.NPC.Exp1_GGGCTCAGTGGATCGA-1 9.58807817944733 -5.68381665904917 NK cells 3 T cells/ILCs
sc_H1.EKS.Exp1_CACACCTCAAAGAATC 4.78747240552155 3.01078869144521 Dividing T/NK cells Dividing T/NK cells
sc_E5.NPC.Exp1_CAACAGTCAATTGCCA-1 0.359770231930888 2.01765657703481 cDC2 Monocytes/Macrophages/cDCs
sc_R6.NPC.Exp1_GTCGAATTCGCTAAAC-1 -5.53391440859588 4.93602491657339 Kupffer cells (SUCNR1+) Monocytes/Macrophages/cDCs
sc_R7.NPC.Exp1_CTACCTGGTACGATGG-1 8.24112288006989 -4.04047821720042 gd-T cells T cells/ILCs
sc_H3.NPC.Exp1_GGCTGGTGTCTCTCTG -8.28355630389007 2.74278570453726 Kupffer cells Monocytes/Macrophages/cDCs
sc_R2.NPC.Exp1_CTACACCGTATGAATG -5.94546445360931 -0.188858049706595 Monocytes (TREM2+ CD9+) Monocytes/Macrophages/cDCs
sc_E2.NPC.Exp1_ATGGGAGAGAAAGTGG -8.6532739018515 4.76666332523428 Kupffer cells Monocytes/Macrophages/cDCs
sc_H3.NPC.Exp1_CCACGGATCAACACTG 3.33719936856476 3.08730675022207 Dividing cDCs Dividing cDCs
sc_E5.NPC.Exp1_TATTGCTCACGTACTA-1 -1.16228362074646 1.7464838151177 Monocytes (IGSF21+ GPR34+) Monocytes/Macrophages/cDCs
sc_E6.NPC.Exp1_TTTACCAGTATCGCAT-1 -1.60069569102081 -0.927517342166083 cDC2 Monocytes/Macrophages/cDCs
sc_E2.NPC.Exp1_CGGCTAGGTATAGGTA -9.97155316820892 4.51661278049551 Kupffer cells Monocytes/Macrophages/cDCs
sc_R7.NPC.Exp1_AGGAAATCATACAGCT-1 9.18196169385163 -2.73380707462229 CD8 ab-T cells 2 T cells/ILCs
sc_H1.EKS.Exp1_AGATTGCGTTACGGAG -4.85146316042694 -0.888618397311347 Monocytes (TREM2+ CD9+) Monocytes/Macrophages/cDCs
sc_R6.NPC.Exp1_AGTCACAGTCCAGTTA-1 10.2025086069986 1.46515752117239 Naive CD4+ T cells T cells/ILCs
sc_H1.NPC.Exp1_TATGCCCTCGCCTGAG 10.1527296687051 -1.39953522642054 MAIT cells 2 T cells/ILCs
sc_E7.NPC.Exp1_GGGCCATCAGACGGAT-1 -4.97603782168182 -0.890456336335319 Monocytes (TREM2+ CD9+) Monocytes/Macrophages/cDCs
sc_H3.NPC.Exp1_ATCTACTGTCTGATCA 3.02613631734101 6.03749729435049 cDC1 Monocytes/Macrophages/cDCs
sc_E1.NPC.Exp1_AGCTCCTCAATTCCTT -3.95590957155975 -4.93178771694102 Macrophages Monocytes/Macrophages/cDCs
sc_H3.NPC.Exp1_CTCACACGTATAGTAG -8.07646211138519 3.53181196491323 Kupffer cells (SUCNR1+) Monocytes/Macrophages/cDCs
sc_R7.NPC.Exp1_AAGCATCAGTCTCCTC-1 8.34240261563507 -1.0906230088035 TRM cells T cells/ILCs
sc_R1.NPC.Exp1_CTTTGCGGTGACTACT 9.12656275281159 -2.74588869769968 CD8 ab-T cells 1 T cells/ILCs
sc_E7.NPC.Exp1_CCGGGTATCTGGCCAG-1 5.50872580060211 11.641906512185 IgA+ Plasma cells IgA+ Plasma cells
sc_E3.NPC.Exp1_AGGGTGATCCGCTGTT 7.64397112378327 0.228835595055444 CD8 ab-T cells (stress) T cells/ILCs
sc_R5.NPC.Exp1_GTTCCGTCAATAGTGA-1 -4.90544637194427 1.02356327812277 Monocytes (TREM2+ CD9+) Monocytes/Macrophages/cDCs
sc_R1.NPC.Exp1_TGACTTTTCACATACG 10.0797268534586 -6.26484750469126 NK cells 3 T cells/ILCs
sc_E2.NPC.Exp1_CGCTTCAAGCCACTAT -8.42773564806732 3.06578017513357 Kupffer cells Monocytes/Macrophages/cDCs
sc_R7.NPC.Exp1_AGTGACTAGAGGTTAT-1 8.18131701001374 -0.458921986416953 MAIT cells 1 T cells/ILCs
sc_E2.NPC.Exp1_ACACTGAGTCTTGCGG -9.84947522631439 4.89198423664175 Kupffer cells Monocytes/Macrophages/cDCs
sc_H2.NPC.Exp1_CTTACCGCACGACGAA -2.0802107667044 -0.492079126433509 cDC2 Monocytes/Macrophages/cDCs
sc_E2.NPC.Exp1_CGTCAGGCAGACAGGT -1.07895298949035 2.14874507228933 Monocytes (IGSF21+ GPR34+) Monocytes/Macrophages/cDCs
sc_E6.NPC.Exp1_CAACCTCAGCGCCATC-1 -3.35095509043487 -1.4262314315597 Monocytes (IGSF21+ GPR34+) Monocytes/Macrophages/cDCs
sc_H2.NPC.Exp1_CTAGAGTGTTGATTGC 8.9606291438028 8.27443767826162 B cells B cells
sc_H2.NPC.Exp1_ACACCCTAGACTCGGA -1.86906012049469 -4.17207597453989 Macrophages (HES4+) Monocytes/Macrophages/cDCs
sc_R7.NPC.Exp1_AGGGAGTTCCAATGCA-1 7.982346215336 -0.502553577319758 CD8 ab-T cells (stress) T cells/ILCs
sc_R2.NPC.Exp1_GCTCTGTAGTCGAGTG -1.66494568339142 1.86073542873464 Monocytes (IGSF21+ GPR34+) Monocytes/Macrophages/cDCs
sc_R5.NPC.Exp1_CTTCAATGTCCGTTTC-1 -8.28129514208587 1.79562069217764 Kupffer cells Monocytes/Macrophages/cDCs
sc_H1.NPC.Exp1_CCTACACAGCTCTCGG -7.58512242785248 5.71643759052358 Kupffer cells Monocytes/Macrophages/cDCs
sc_H3.NPC.Exp1_AGAGCTTGTAAGTGTA -8.12904962054046 5.06991506855093 Kupffer cells Monocytes/Macrophages/cDCs
sc_H3.NPC.Exp1_ACACCAATCGTTTGCC -8.88440354815277 3.68660522739492 Kupffer cells Monocytes/Macrophages/cDCs
sc_H3.NPC.Exp1_AGCGGTCAGGTGCAAC -5.12859471789154 -5.54501937587656 Macrophages Monocytes/Macrophages/cDCs
sc_E6.NPC.Exp1_TAGTGCAAGAGCCTGA-1 -6.22227986803802 1.10732735435568 Monocytes (TREM2+ CD9+) Monocytes/Macrophages/cDCs
sc_E1.NPC.Exp1_CCTTCCCGTAAACCTC -0.131998798759305 -0.854526924685615 cDC2 Monocytes/Macrophages/cDCs
sc_R2.NPC.Exp1_GACGTGCGTCACACGC -5.66178019991668 0.0661570553024836 Monocytes (TREM2+ CD9+) Monocytes/Macrophages/cDCs
sc_R2.NPC.Exp1_GTAACGTAGCAGATCG -5.72124036303314 -4.16594194133677 Macrophages (HES4+) Monocytes/Macrophages/cDCs
sc_E7.NPC.Exp1_GTTACAGTCTCTTGCG-1 -1.84111436358246 -3.40934919078745 Macrophages (HES4+) Monocytes/Macrophages/cDCs
sc_E7.NPC.Exp1_GACTGATTCGTCGATA-1 11.0633484507486 -2.35522137840189 TRM cells T cells/ILCs
sc_E7.NPC.Exp1_CATGAGTCACTGAGTT-1 -2.01044352999481 -3.71866153438486 Macrophages (HES4+) Monocytes/Macrophages/cDCs
sc_R3.NPC.Exp1_GCATGCGAGCTGTCTA -3.02726968279632 -6.56796668727793 Macrophages Monocytes/Macrophages/cDCs
sc_E7.NPC.Exp1_TACCCACGTGTCCGGT-1 2.91376201161591 11.8550298337182 IgG+ Plasma cells IgG+ Plasma cells
sc_E5.NPC.Exp1_TGAATCGAGGTAAGAG-1 -7.3282416676596 3.30534673969351 Kupffer cells Monocytes/Macrophages/cDCs
sc_E1.NPC.Exp1_CATCAAGGTAAAGGAG -4.10478433123382 -6.31592200954355 Macrophages Monocytes/Macrophages/cDCs
sc_E3.NPC.Exp1_AAAGTAGCACATTCGA -1.26779051771911 -5.40781854350962 Macrophages (HES4+) Monocytes/Macrophages/cDCs
sc_R7.NPC.Exp1_ATGTCTTAGTGGACGT-1 9.39478842267243 -3.18604253490366 NK cells 3 T cells/ILCs
sc_E1.NPC.Exp1_CGATCGGCAGATTGCT 0.000369348613894371 -0.751601445273536 cDC2 Monocytes/Macrophages/cDCs
sc_R5.NPC.Exp1_TAATCTCAGCGCATCC-1 3.3038863325998 6.68747783939443 cDC1 Monocytes/Macrophages/cDCs
sc_R6.NPC.Exp1_CATTTCAAGCATGGGT-1 10.2735029841348 1.25359977523885 MAIT cells 2 T cells/ILCs
sc_E5.NPC.Exp1_GCACTAAAGCCTCCAG-1 -3.69453271380218 1.78466941158376 Monocytes (IGSF21+ GPR34+) Monocytes/Macrophages/cDCs
sc_E5.NPC.Exp1_CAGATCAGTTGGTGTT-1 -5.38407929888519 -4.89548896510996 Macrophages (HES4+) Monocytes/Macrophages/cDCs
sc_H1.NPC.Exp1_TGGGAAGCAGCTGCAC 0.365158968655742 0.204136264725549 cDC2 Monocytes/Macrophages/cDCs
sc_H1.NPC.Exp1_TGAGCATAGAAAGTGG -7.74962361803802 5.17239834110342 Kupffer cells Monocytes/Macrophages/cDCs
sc_R2.NPC.Exp1_TGACAACCAGATGGGT -9.38659032336029 4.87471939365469 Kupffer cells Monocytes/Macrophages/cDCs
sc_E6.NPC.Exp1_ATGGATCGTGACTAAA-1 -6.1606095646933 4.7427327756127 Kupffer cells (SUCNR1+) Monocytes/Macrophages/cDCs
sc_R5.NPC.Exp1_TTCACCGTCCGACAGC-1 -9.49000485888275 2.93839575092397 Kupffer cells Monocytes/Macrophages/cDCs
sc_E5.NPC.Exp1_GCATCTCCATCATTTC-1 -4.00566562166961 0.401192558213098 Monocytes (secretory) Monocytes/Macrophages/cDCs
sc_R6.NPC.Exp1_CTTGAGACAAGCCCAC-1 9.6424967432901 -6.1030661936561 NK cells 3 T cells/ILCs
sc_R2.NPC.Exp1_AGGGAGTTCCATGAAC -8.20698197832855 4.96537138263784 Kupffer cells Monocytes/Macrophages/cDCs
sc_H3.NPC.Exp1_TTAGTTCCATACGCCG -7.87610372057708 5.11527754108511 Kupffer cells Monocytes/Macrophages/cDCs
sc_E1.NPC.Exp1_ATCCACCAGGTCGGAT -7.2263038968161 5.15239311496816 Kupffer cells (SUCNR1+) Monocytes/Macrophages/cDCs
sc_R5.NPC.Exp1_TTTGGAGCACGGCGTT-1 -1.47019835463318 -2.76047037799753 Macrophages (HES4+) Monocytes/Macrophages/cDCs
sc_R6.NPC.Exp1_AAGCGTTGTTGATCGT-1 -6.70038255205902 3.85277534763418 Kupffer cells (SUCNR1+) Monocytes/Macrophages/cDCs
sc_E1.NPC.Exp1_TACCTTACATAAGACA 0.0535642589017514 -1.03002874811091 cDC2 Monocytes/Macrophages/cDCs
sc_R6.NPC.Exp1_AAACCCAAGACCAAAT-1 8.65956179150788 -7.94679902751841 NK cells 1 T cells/ILCs
sc_R2.NPC.Exp1_CGCGGTAAGTGTTGAA -9.9156497334555 4.56356598178945 Kupffer cells Monocytes/Macrophages/cDCs
sc_H3.NPC.Exp1_GTGCATACATACCATG -9.11630090227874 3.91815067569814 Kupffer cells Monocytes/Macrophages/cDCs
sc_R3.NPC.Exp1_AAGTCTGCATAACCTG 13.078501381962 -0.767603191332 MAIT cells 2 T cells/ILCs
sc_R3.NPC.Exp1_TGACTTTGTGTCGCTG -4.88348468294891 -1.03345166404642 Monocytes (TREM2+ CD9+) Monocytes/Macrophages/cDCs
sc_R5.NPC.Exp1_TGGGAGAGTATGTCCA-1 -5.77417500963958 0.663122189446313 Monocytes (TREM2+ CD9+) Monocytes/Macrophages/cDCs
sc_R2.NPC.Exp1_ACCAGTATCCTTTCGG -1.47080131521972 2.77639509479604 Monocytes (IGSF21+ GPR34+) Monocytes/Macrophages/cDCs
sc_E2.NPC.Exp1_GGGTTGCAGAAACCAT -4.7432511662558 1.57367779056631 Monocytes (IGSF21+ GPR34+) Monocytes/Macrophages/cDCs
sc_R7.NPC.Exp1_CATCCACTCGTCACCT-1 5.44938246258942 12.9580285672387 IgA+ Plasma cells IgA+ Plasma cells
sc_E3.NPC.Exp1_TGTCCCAGTCTAGCCG 7.6834713602945 -1.57461457212366 Treg T cells/ILCs
sc_R7.NPC.Exp1_ACTATTCAGCGTTACT-1 9.4269901896402 7.82585216800771 B cells B cells
sc_H1.NPC.Exp1_CATCGGGTCCCTTGTG 0.748379536955035 0.430620801850183 cDC2 Monocytes/Macrophages/cDCs
sc_R2.NPC.Exp1_CCTACCATCTCCTATA -5.72497972002777 -3.92449353893198 Macrophages (HES4+) Monocytes/Macrophages/cDCs
sc_R2.NPC.Exp1_GTGTGCGGTAGCGCTC -3.67134459963592 -2.07277153690256 Monocytes (TREM2+ CD9+) Monocytes/Macrophages/cDCs
sc_H3.NPC.Exp1_GTACTTTTCCCATTAT 0.595149085907615 0.911170256539208 cDC2 Monocytes/Macrophages/cDCs
sc_R2.NPC.Exp1_CTCTACGCAAGTCATC -1.73073895922455 0.947559607430322 cDC2 Monocytes/Macrophages/cDCs
sc_H2.NPC.Exp1_AAACCTGAGCGGATCA -0.988532862575376 -4.99416373927988 Macrophages (HES4+) Monocytes/Macrophages/cDCs
sc_R6.NPC.Exp1_ATAGACCTCTAGTGAC-1 0.125681438533938 -2.98372768123545 activated DCs Monocytes/Macrophages/cDCs
sc_E7.NPC.Exp1_TATTTCGTCTTCTCAA-1 -4.48013576021942 1.83063889782034 Monocytes (IGSF21+ GPR34+) Monocytes/Macrophages/cDCs
sc_H3.NPC.Exp1_GTGTGCGAGGAATCGC 0.758073546974337 1.50734854976736 cDC2 Monocytes/Macrophages/cDCs
sc_R6.NPC.Exp1_TGCTCGTCAACCTAAC-1 7.90572134503571 -4.24985049922861 gd-T cells T cells/ILCs
sc_H1.NPC.Exp1_ATTATCCGTACATCCA -5.82650454989227 -0.34430977960028 Hepatocyte-Monocyte interaction Non annotated cells
sc_E3.NPC.Exp1_TGTGTTTAGTCTCAAC -2.11364873400482 -6.58741639812388 Macrophages Monocytes/Macrophages/cDCs
sc_R7.NPC.Exp1_CGTGAATGTTGTACGT-1 8.14041201123444 -0.402311133937018 MAIT cells 1 T cells/ILCs
sc_E1.NPC.Exp1_CTAACTTAGCATCATC 0.326340624181903 -0.80508090813555 cDC2 Monocytes/Macrophages/cDCs
sc_R7.NPC.Exp1_ACTATTCTCTTGAACG-1 -3.15815576067718 0.600321662827355 cDC2 Monocytes/Macrophages/cDCs
sc_R1.NPC.Exp1_CACTCCACAGTTCATG 12.5595089579507 -5.3041536684791 NK cells 1 T cells/ILCs
sc_E1.NPC.Exp1_CTAAGACTCACCTCGT -5.46776898852142 -0.308071034745353 Monocytes (IGSF21+ GPR34+) Monocytes/Macrophages/cDCs
sc_R5.NPC.Exp1_CCAATGACAGAGTGAC-1 12.3179632807657 -3.80597017963328 NK cells 1 T cells/ILCs
sc_E5.NPC.Exp1_GGGTGAATCAAGAAAC-1 -1.28601988306793 2.3868167523583 Monocytes (IGSF21+ GPR34+) Monocytes/Macrophages/cDCs
sc_E1.NPC.Exp1_CCTACCATCAGCGATT -3.65560706606659 -3.61789702136912 cDC2 Monocytes/Macrophages/cDCs
sc_H1.EKS.Exp1_CAGAATCTCAGCCTAA 11.6411444331094 -5.5558626528541 NK cells 2 T cells/ILCs
sc_R5.NPC.Exp1_CTATCCGTCTACTTCA-1 12.3935248042032 -4.16546224315562 NK cells 1 T cells/ILCs
sc_R7.NPC.Exp1_CACTAAGTCCGCATAA-1 -5.72435697069916 3.01354481021963 Kupffer cells (SUCNR1+) Monocytes/Macrophages/cDCs
sc_R2.NPC.Exp1_CACATTTAGCGTCAAG -5.48087342730316 -3.68911360462107 Macrophages (HES4+) Monocytes/Macrophages/cDCs
sc_E5.NPC.Exp1_AGAAGCGTCACTTATC-1 2.43889812478272 2.52706266681753 Dividing cDCs Dividing cDCs
sc_R7.NPC.Exp1_TGGATGTGTACCGTCG-1 -1.56326206675323 -5.51571439464487 Macrophages (HES4+) Monocytes/Macrophages/cDCs
sc_E1.NPC.Exp1_GGTGCGTGTTTGTTTC -7.88390859118255 3.4921953801354 Kupffer cells (SUCNR1+) Monocytes/Macrophages/cDCs
sc_R2.NPC.Exp1_GGACGTCGTAGTGAAT -9.76995118609222 4.11548401157461 Kupffer cells Monocytes/Macrophages/cDCs
sc_H2.NPC.Exp1_CCCAGTTTCGCTGATA -2.36378653994354 3.44970775882803 Hepatocyte-Monocyte interaction Non annotated cells
sc_R7.NPC.Exp1_ACCCAAAGTACCCACG-1 -2.96735580912384 -6.07623265941538 Macrophages Monocytes/Macrophages/cDCs
sc_R7.NPC.Exp1_GCAGCTGCAATTGAGA-1 8.06711975583283 -0.220858978823798 CD8 ab-T cells (stress) T cells/ILCs
sc_E7.NPC.Exp1_TTCCTAATCCCGTGAG-1 -3.29112967005523 -2.02633379657664 Kupffer cells Monocytes/Macrophages/cDCs
sc_R2.NPC.Exp1_CCTACCAAGGCATTGG -8.4406331395224 6.12424494068228 Kupffer cells Monocytes/Macrophages/cDCs
sc_H1.NPC.Exp1_GCTCTGTTCGGTGTCG 5.6303593302652 13.0412156705102 IgA+ Plasma cells IgA+ Plasma cells
sc_R6.NPC.Exp1_TCTGTCGAGCATTTCG-1 8.73823610791413 -7.85095666606821 NK cells 1 T cells/ILCs
sc_E7.NPC.Exp1_TAAGCGTTCGGTAGGA-1 0.165718891708529 -1.18128417690195 cDC2 Monocytes/Macrophages/cDCs
sc_R7.NPC.Exp1_GTAGGAGGTGAACCGA-1 7.03405062207428 -5.22827743251719 Infiltrating NK cells T cells/ILCs
sc_E2.NPC.Exp1_GTAACGTCAGCATACT -2.48748882761749 3.35052014629446 Monocytes (IGSF21+ GPR34+) Monocytes/Macrophages/cDCs
sc_E5.NPC.Exp1_ATTACTCAGCTCCACG-1 -1.63631137362274 -1.46131842096247 cDC2 Monocytes/Macrophages/cDCs
sc_R7.NPC.Exp1_ATGAAAGGTTAAAGTG-1 8.50158325680939 -3.88843797405161 gd-T cells T cells/ILCs
sc_E3.NPC.Exp1_CGGACTGAGCACACAG 7.17745081433502 0.792565715714318 MAIT cells 2 T cells/ILCs
sc_R6.NPC.Exp1_TTGGGCGTCGCGATCG-1 -7.08990558138641 2.78712345401846 Kupffer cells (SUCNR1+) Monocytes/Macrophages/cDCs
sc_E2.NPC.Exp1_GCATGATCATGTAAGA -1.91444571963104 1.81882549564443 Monocytes (IGSF21+ GPR34+) Monocytes/Macrophages/cDCs
sc_E1.NPC.Exp1_GCATACACATACGCCG -6.03855069628509 0.470803034706933 Monocytes (TREM2+ CD9+) Monocytes/Macrophages/cDCs
sc_E7.NPC.Exp1_TTCGCTGCAACCGCTG-1 -3.96816237917694 -5.47668575008311 Macrophages Monocytes/Macrophages/cDCs
sc_E3.NPC.Exp1_GACACGCGTTGTCTTT -7.82139047137054 1.5896451596459 Kupffer cells (SUCNR1+) Monocytes/Macrophages/cDCs
sc_H3.NPC.Exp1_TGCCAAAAGCACCGTC -6.6377857541159 3.91585422794424 Kupffer cells (SUCNR1+) Monocytes/Macrophages/cDCs
sc_H3.NPC.Exp1_CTTGGCTAGAGCCTAG -5.13474448672088 -5.67719672878184 Macrophages Monocytes/Macrophages/cDCs
sc_R7.NPC.Exp1_CCTCAACTCTTAGCCC-1 11.5420223856851 -6.68317388255991 NK cells 1 T cells/ILCs
sc_R7.NPC.Exp1_CGACAGCAGTAGTGCG-1 7.6235667849466 -0.603252074466126 MAIT cells 2 T cells/ILCs
sc_E7.NPC.Exp1_AGGACTTAGAGTCCGA-1 -2.98315080157074 -3.18694328029551 cDC2 Monocytes/Macrophages/cDCs
sc_R2.NPC.Exp1_TTCCCAGAGATCCGAG -8.35131486407074 6.26327062885366 Kupffer cells Monocytes/Macrophages/cDCs
sc_E6.NPC.Exp1_CCACGAGGTACGATGG-1 -1.15401192656311 -1.79815159995951 cDC2 Monocytes/Macrophages/cDCs
sc_R3.NPC.Exp1_TGGACGCAGATATACG -3.4278362607077 -4.89164565761484 cDC2 Monocytes/Macrophages/cDCs
sc_H1.EKS.Exp1_TTGTAGGCAGACTCGC 6.09219423779694 11.9428193692406 IgA+ Plasma cells IgA+ Plasma cells
sc_E7.NPC.Exp1_GTGCGTGGTAGACGTG-1 5.37823263653961 11.8315446500023 IgA+ Plasma cells IgA+ Plasma cells
sc_H3.NPC.Exp1_AGGGATGTCCTGTACC -6.9606903409079 3.77910019199453 Kupffer cells (SUCNR1+) Monocytes/Macrophages/cDCs
sc_E5.NPC.Exp1_TGCATGATCGGCACTG-1 -8.73132832995208 5.16511322300039 Kupffer cells Monocytes/Macrophages/cDCs
sc_R7.NPC.Exp1_CATTCTACACGGCCAT-1 12.6916185999796 -6.90476916988291 NK cells 1 T cells/ILCs
sc_E5.NPC.Exp1_TGTTGAGTCCGAAGGA-1 3.29438940533844 6.32253052036367 cDC1 Monocytes/Macrophages/cDCs
sc_E5.NPC.Exp1_AGCGCCATCACAATGC-1 -8.99038728228363 5.50497604648672 Kupffer cells Monocytes/Macrophages/cDCs
sc_E1.NPC.Exp1_GTCAAGTAGTGAATTG -4.05834802141937 -6.11648009975352 Macrophages Monocytes/Macrophages/cDCs
sc_R5.NPC.Exp1_TCACATTAGCACCCAC-1 9.47230211743561 -2.17165170867838 CD8 ab-T cells 1 T cells/ILCs
sc_E6.NPC.Exp1_GAGAGGTAGCCTCACG-1 -12.5971520756796 -6.46773980815806 pDCs pDCs
sc_R5.NPC.Exp1_TACAGGTTCTTGGTGA-1 4.72792021283356 3.81549812595449 Dividing T/NK cells Dividing T/NK cells
sc_E1.NPC.Exp1_CCATGTCCAGCTGGCT 6.29552856930939 -7.45367931087412 Naive CD4+ T cells T cells/ILCs
sc_R3.NPC.Exp1_CATCGAAAGTGGCACA 13.1225659037515 -0.841956007079261 MAIT cells 2 T cells/ILCs
sc_R7.NPC.Exp1_CCGGTAGTCATGCTAG-1 12.5838953638956 -6.76204465587534 NK cells 1 T cells/ILCs
sc_E2.NPC.Exp1_CTGTTTATCTATCCCG -6.52134355059417 1.36250520984731 Kupffer cells Monocytes/Macrophages/cDCs
sc_E6.NPC.Exp1_TGCAGGCCAGAGCGTA-1 -5.62042077532562 5.1402928952416 Kupffer cells (SUCNR1+) Monocytes/Macrophages/cDCs
sc_R6.NPC.Exp1_GTTATGGAGCACCCAC-1 8.47297684201447 -7.1735384341041 gd-T cells T cells/ILCs
sc_E6.NPC.Exp1_GATCAGTAGTTACGAA-1 -1.28452869406494 -2.36715899665751 cDC2 Monocytes/Macrophages/cDCs
sc_E2.NPC.Exp1_TCTGGAAAGTACGCCC -1.64013417712005 1.95247317592703 Monocytes (IGSF21+ GPR34+) Monocytes/Macrophages/cDCs
sc_R5.NPC.Exp1_TGGGAGAGTTCCTACC-1 3.1799997473642 -11.4987652178565 Dividing T/NK cells Dividing T/NK cells
sc_E7.NPC.Exp1_GGGTTTAAGCCAAGTG-1 10.3882023478433 -6.26872085292734 NK cells 3 T cells/ILCs
sc_R1.NPC.Exp1_CGTTGGGTCGACAGCC 12.0674320841715 -5.76158736904063 NK cells 2 T cells/ILCs
sc_R1.NPC.Exp1_CACACTCGTCTCATCC -3.14036568156036 3.6733100537499 Hepatocyte-Monocyte interaction Non annotated cells
sc_H3.NPC.Exp1_TCGAGGCCAAACAACA -1.12952073565277 2.08922625820242 Monocytes (IGSF21+ GPR34+) Monocytes/Macrophages/cDCs
sc_E7.NPC.Exp1_CAGTGCGGTACTAAGA-1 -4.58604749193939 -1.34707038362421 Monocytes (TREM2+ CD9+) Monocytes/Macrophages/cDCs
sc_R5.NPC.Exp1_GAGTTGTTCGCAACAT-1 8.21468750485626 -3.96116279323496 gd-T cells T cells/ILCs
sc_E5.NPC.Exp1_TTCAGGAGTGATACCT-1 -3.34269603243622 1.41073633472524 Monocytes (IGSF21+ GPR34+) Monocytes/Macrophages/cDCs
sc_R2.NPC.Exp1_GGCCGATCAGATAATG -0.615653595836484 2.00316144268118 Macrophages (HES4+) Monocytes/Macrophages/cDCs
sc_R5.NPC.Exp1_CAGAGCCGTCATCGCG-1 -5.98012860766205 2.69443036357961 Monocytes (IGSF21+ GPR34+) Monocytes/Macrophages/cDCs
sc_R2.NPC.Exp1_TGACAACAGCCACGTC -5.71402963152679 -4.34970735271372 Macrophages (HES4+) Monocytes/Macrophages/cDCs
sc_H3.NPC.Exp1_GACCTGGAGACACGAC -9.6607144688681 -7.61109279354014 pDCs pDCs
sc_E6.NPC.Exp1_GCCCGAAAGCTCTTCC-1 -1.51092823496612 -1.87791405876078 cDC2 Monocytes/Macrophages/cDCs
sc_R7.NPC.Exp1_TAAGCGTGTATGGAAT-1 -3.30311139574798 0.219199252529962 cDC2 Monocytes/Macrophages/cDCs
sc_E7.NPC.Exp1_CGAAGGACACAAACGG-1 -11.5768226002768 -7.61675046642222 pDCs pDCs
sc_H3.NPC.Exp1_GCGCAGTGTCCAAGTT -0.686082920940244 1.41217256824575 cDC2 Monocytes/Macrophages/cDCs
sc_E2.NPC.Exp1_AGATCTGGTAGCTAAA -4.58444818011078 -3.99082874019541 Macrophages Monocytes/Macrophages/cDCs
sc_H2.NPC.Exp1_GAGGTGATCATTATCC -1.77789338579925 0.152134192391259 cDC2 Monocytes/Macrophages/cDCs
sc_E7.NPC.Exp1_CAGCAATTCAAGTGTC-1 -3.99640115252289 -0.306605743960517 Monocytes (secretory) Monocytes/Macrophages/cDCs
sc_R6.NPC.Exp1_CACAGGCGTTTCGGCG-1 9.12331358441559 -7.59640573223032 NK cells 1 T cells/ILCs
sc_R6.NPC.Exp1_ACCGTTCGTGTGAGCA-1 10.6024490977213 1.64067651073538 CD8 ab-T cells 2 T cells/ILCs
sc_H3.NPC.Exp1_GCTCTGTTCTAACTGG 6.06922642239777 12.5754945401391 IgA+ Plasma cells IgA+ Plasma cells
sc_R6.NPC.Exp1_ATTCTACGTGTTGCCG-1 -4.08987840166839 -0.662649455265181 cDC2 Monocytes/Macrophages/cDCs
sc_E7.NPC.Exp1_CTCAGAAGTCACTCAA-1 0.395135053484118 -1.01384084184565 cDC2 Monocytes/Macrophages/cDCs
sc_R6.NPC.Exp1_CCAATGACAGCTCGGT-1 8.88600794324127 -7.66741012294688 NK cells 1 T cells/ILCs
sc_R6.NPC.Exp1_ACTCTCGAGTCGCCCA-1 8.89737097272126 -7.54560540874399 NK cells 1 T cells/ILCs
sc_E1.NPC.Exp1_CGCTGGATCAGCGACC 6.32917229184357 -7.40491603572764 TRM cells T cells/ILCs
sc_R7.NPC.Exp1_CTCGAGGCAGAACCGA-1 8.22805944928376 -1.99622629840769 CD8 ab-T cells 2 T cells/ILCs
sc_R2.NPC.Exp1_TTGACTTGTTCGGGCT -2.9077630852774 1.67321850101553 Monocytes (IGSF21+ GPR34+) Monocytes/Macrophages/cDCs
sc_E3.NPC.Exp1_GAAGCAGTCTTGTCAT -7.36813004961761 1.78676844875417 Kupffer cells (SUCNR1+) Monocytes/Macrophages/cDCs
sc_R6.NPC.Exp1_TAGGAGGTCTCATTGT-1 -6.07474692812713 3.30847836773 Kupffer cells (SUCNR1+) Monocytes/Macrophages/cDCs
sc_E6.NPC.Exp1_ACGATGTGTTCGGCGT-1 -5.64558585634979 -0.209208952979224 Monocytes (TREM2+ CD9+) Monocytes/Macrophages/cDCs
sc_E7.NPC.Exp1_TGTTACTAGGTCATAA-1 -0.145913145454251 -0.783086376980918 cDC2 Monocytes/Macrophages/cDCs
sc_E2.NPC.Exp1_TGCGCAGGTTACTGAC -9.236084303768 3.64922310154043 Kupffer cells Monocytes/Macrophages/cDCs
sc_R3.NPC.Exp1_CCTTCGATCACAGTAC -3.52310260287079 -6.07800553996958 Macrophages Monocytes/Macrophages/cDCs
sc_E7.NPC.Exp1_AACAACCGTCCTACAA-1 10.0274540568277 -5.79117940624155 NK cells 3 T cells/ILCs
sc_R7.NPC.Exp1_ACGTCCTCACCAGCTG-1 -3.14892538538727 -6.55641387660898 Macrophages Monocytes/Macrophages/cDCs
sc_H2.NPC.Exp1_GACTAACGTGCACCAC 10.6526772166177 -0.505893583194392 MAIT cells 2 T cells/ILCs
sc_R7.NPC.Exp1_GCGTGCACAACCTAAC-1 8.22348562726227 -2.28462897499003 MAIT cells 2 T cells/ILCs
sc_E6.NPC.Exp1_CGTAGTAAGCGAGAAA-1 -1.15823014727386 -1.21584247310557 cDC2 Monocytes/Macrophages/cDCs
sc_R6.NPC.Exp1_GTGTGATCAGATCCAT-1 -1.28008147230896 -0.14754866321482 cDC2 Monocytes/Macrophages/cDCs
sc_E7.NPC.Exp1_CTACAGAGTACGGGAT-1 -6.65011819353851 3.64884115497671 Kupffer cells (SUCNR1+) Monocytes/Macrophages/cDCs
sc_E3.NPC.Exp1_CTACCCATCCGAATGT -7.30109771242889 1.66745449344717 Kupffer cells (SUCNR1+) Monocytes/Macrophages/cDCs
sc_R5.NPC.Exp1_GTGGGAATCTATTTCG-1 -3.53464444628509 0.981085312767846 Monocytes (IGSF21+ GPR34+) Monocytes/Macrophages/cDCs
sc_R7.NPC.Exp1_TGATTTCAGGTATTGA-1 8.24722448834626 -0.275557684497016 MAIT cells 2 T cells/ILCs
sc_R7.NPC.Exp1_GTCCTCAGTGTTCCAA-1 8.63687006482331 -2.94722269733347 CD8 ab-T cells 1 T cells/ILCs
sc_R5.NPC.Exp1_TTCATTGCACATCCCT-1 9.70472208508698 -1.11986165006556 Treg T cells/ILCs
sc_R6.NPC.Exp1_TTGGGATGTCTTCCGT-1 -5.19356139651092 4.84828974048696 Kupffer cells (SUCNR1+) Monocytes/Macrophages/cDCs
sc_R6.NPC.Exp1_TCTGGCTTCCGTGGTG-1 -3.33901771059784 -4.22219823558726 Macrophages Monocytes/Macrophages/cDCs
sc_E6.NPC.Exp1_TCAGGTAAGCACCAGA-1 -2.1045358990744 -3.41801832874216 Macrophages (HES4+) Monocytes/Macrophages/cDCs
sc_E3.NPC.Exp1_CCTAGCTTCTTCATGT 9.03509298810211 -0.903983401850837 MAIT cells 1 T cells/ILCs
sc_E6.NPC.Exp1_TTCATGTGTTAGAGTA-1 -3.4797902916983 -2.14383481700815 cDC2 Monocytes/Macrophages/cDCs
sc_E1.NPC.Exp1_GTTCGGGCAGATCTGT 4.23993388661591 4.21990038196645 Dividing cDCs Dividing cDCs
sc_R1.NPC.Exp1_GCTCCTACAAGCCGCT 12.3030602122232 -5.60249446590342 NK cells 1 T cells/ILCs
sc_R7.NPC.Exp1_TAGACCAGTGCATGAG-1 7.55855957516876 -1.48503516872324 TRM cells T cells/ILCs
sc_E1.NPC.Exp1_CACCACTGTAGTAGTA 0.0785212005063657 -0.540921027557033 cDC2 Monocytes/Macrophages/cDCs
sc_R6.NPC.Exp1_AACCACACACATGGTT-1 8.65110365399567 -5.43754075725474 Infiltrating NK cells T cells/ILCs
sc_H3.NPC.Exp1_CTCCTAGCACGCCAGT 0.411233448474086 1.30543483535848 cDC2 Monocytes/Macrophages/cDCs
sc_R5.NPC.Exp1_TCTATCATCCCTGTTG-1 -3.95915730944427 1.17596794406973 Monocytes (IGSF21+ GPR34+) Monocytes/Macrophages/cDCs
sc_E3.NPC.Exp1_AGATTGCTCCTAGAAC 7.84925428876129 0.313369107647759 MAIT cells 1 T cells/ILCs
sc_R2.NPC.Exp1_GTTTCTAAGAAGGACA -4.9907286976889 -3.97291229923167 Macrophages (HES4+) Monocytes/Macrophages/cDCs
sc_R1.NPC.Exp1_TGACAACGTACTCGCG -1.19136317721161 -0.879134106234687 cDC2 Monocytes/Macrophages/cDCs
sc_H1.NPC.Exp1_TCGCGTTCAAGTACCT 5.71513620862213 12.8234050397118 IgA+ Plasma cells IgA+ Plasma cells
sc_E1.NPC.Exp1_GCACTCTGTCAAGCGA -7.33268388262542 4.15727115909658 Kupffer cells Monocytes/Macrophages/cDCs
sc_R7.NPC.Exp1_TGTTACTTCTCGTCGT-1 7.48802105435578 -5.63448833187022 Infiltrating NK cells T cells/ILCs
sc_E3.NPC.Exp1_TTGCCGTAGCCCGAAA 12.1262251521036 -7.22869228084482 NK cells 2 T cells/ILCs
sc_R6.NPC.Exp1_TAAGTCGGTAGGTCAG-1 -2.57694538584503 -4.65833543498911 Macrophages (HES4+) Monocytes/Macrophages/cDCs
sc_E2.NPC.Exp1_AGAATAGTCAACGCTA -4.8413785313681 -3.74933241565623 Macrophages (HES4+) Monocytes/Macrophages/cDCs
sc_R2.NPC.Exp1_ACCGTAAAGAGGTAGA -4.50834926119598 -1.79747317989268 Monocytes (TREM2+ CD9+) Monocytes/Macrophages/cDCs
sc_E7.NPC.Exp1_TCAAGCATCTCAATCT-1 -5.39582141390594 0.181354892655236 Monocytes (TREM2+ CD9+) Monocytes/Macrophages/cDCs
sc_E6.NPC.Exp1_GGGTATTCAACGTATC-1 -4.01716073504242 -6.18039630611338 Macrophages Monocytes/Macrophages/cDCs
sc_E7.NPC.Exp1_CTCACTGGTAGCTGAG-1 -2.70671208849701 0.468850267334802 cDC2 Monocytes/Macrophages/cDCs
sc_R7.NPC.Exp1_GCTGAATAGGTATAGT-1 8.70748583325592 -2.34485875327982 TRM cells T cells/ILCs
sc_E2.NPC.Exp1_GCGCGATTCATGTCCC -8.46077760210785 6.21009327213369 Kupffer cells Monocytes/Macrophages/cDCs
sc_R1.NPC.Exp1_GGGACCTAGAGTGAGA 11.1706692362711 -4.91316531856455 NK cells 1 T cells/ILCs
sc_H2.NPC.Exp1_CGTCACTTCACTTCAT 10.4235932017252 -0.509908037976401 ILC3 T cells/ILCs
sc_E7.NPC.Exp1_AGAAGCGCATGTTTGG-1 8.51185003766266 8.69851948062978 B cells B cells
sc_R2.NPC.Exp1_CGGGTCAAGATTACCC -5.33743365755829 -3.62606667240061 Macrophages (HES4+) Monocytes/Macrophages/cDCs
sc_R7.NPC.Exp1_CAGCGTGCACCTCGTT-1 8.22604004391876 -1.77611755092539 TRM cells T cells/ILCs
sc_E3.NPC.Exp1_CTACCCAGTACAGCAG 8.22459236630646 -5.23115371425547 Infiltrating NK cells T cells/ILCs
sc_R5.NPC.Exp1_ATGGATCTCGAGCACC-1 -5.78767570009979 4.17306448261343 Kupffer cells Monocytes/Macrophages/cDCs
sc_H1.EKS.Exp1_GTCATTTCAGGACCCT 5.751389184086 12.8583648328026 IgA+ Plasma cells IgA+ Plasma cells
sc_R6.NPC.Exp1_TCCCACAAGACCAACG-1 -3.66789849749359 -2.37245963771738 Monocytes (TREM2+ CD9+) Monocytes/Macrophages/cDCs
sc_R3.NPC.Exp1_TACAGTGCAGATCTGT -0.808051905544126 -5.01772474010386 Macrophages (HES4+) Monocytes/Macrophages/cDCs
sc_R7.NPC.Exp1_GTTAGTGAGCATCAAA-1 8.66713110455719 -2.44033156593241 CD8 ab-T cells 1 T cells/ILCs
sc_R6.NPC.Exp1_GTTCATTAGACGGATC-1 -6.16543229571136 4.24665905277334 Kupffer cells (SUCNR1+) Monocytes/Macrophages/cDCs
sc_E7.NPC.Exp1_GGGTTTACAGCATCTA-1 -6.9059332226828 5.09933401386343 Kupffer cells (SUCNR1+) Monocytes/Macrophages/cDCs
sc_R2.NPC.Exp1_AGTAGTCCACGAGGTA 9.95246187695709 -0.581250370265024 TRM cells T cells/ILCs
sc_H1.NPC.Exp1_GCAGCCAGTTGAGGTG -8.81277783861908 4.37347961704336 Kupffer cells Monocytes/Macrophages/cDCs
sc_E6.NPC.Exp1_TACTGCCGTTGGGTTT-1 -12.3086770390585 -6.76452230174937 pDCs pDCs
sc_E2.NPC.Exp1_CTCACACGTACAGTGG -5.55576117983612 4.62504173557363 Kupffer cells Monocytes/Macrophages/cDCs
sc_R3.NPC.Exp1_ACGCCAGCACCGGAAA -4.02960713854583 -1.47788374383845 Monocytes (TREM2+ CD9+) Monocytes/Macrophages/cDCs
sc_R5.NPC.Exp1_TCTTCCTAGGGTGAGG-1 9.17589251050202 0.235136163636071 MAIT cells 2 T cells/ILCs
sc_E1.NPC.Exp1_GATGAAAGTACCGTAT -4.10068591585907 0.341740739746911 Monocytes (secretory) Monocytes/Macrophages/cDCs
sc_E3.NPC.Exp1_CGCCAAGAGCGAGAAA -1.74823006144317 -5.86986278255381 Macrophages (HES4+) Monocytes/Macrophages/cDCs
sc_R6.NPC.Exp1_TCGAACAAGGACACTG-1 10.9803778315469 1.34277714531027 CD8 ab-T cells 2 T cells/ILCs
sc_E2.NPC.Exp1_GTCACGGAGCAGACTG -1.37049933424743 0.672248018189294 cDC2 Monocytes/Macrophages/cDCs
sc_E7.NPC.Exp1_TTCCTCTGTAACATGA-1 10.7056242609903 -5.82751964290537 NK cells 1 T cells/ILCs
sc_E7.NPC.Exp1_ATCGTAGTCGTGGGTC-1 2.56554738530365 6.66377617160879 cDC1 Monocytes/Macrophages/cDCs
sc_R5.NPC.Exp1_ATCGCCTGTCCCTGTT-1 -4.55838807574066 1.9802587155541 Monocytes (IGSF21+ GPR34+) Monocytes/Macrophages/cDCs
sc_H1.EKS.Exp1_TCAGGATCACTTGGAT 8.69594065198151 8.27201629917226 IgA+ Plasma cells IgA+ Plasma cells
sc_H1.NPC.Exp1_ACTGCTCTCAGTGCAT -2.40322192660125 0.0030031327446528 cDC2 Monocytes/Macrophages/cDCs
sc_E1.NPC.Exp1_AGATTGCTCGTCGTTC 0.427986272661364 -0.428487050131934 cDC2 Monocytes/Macrophages/cDCs
sc_E2.NPC.Exp1_GCATACATCGAATCCA -0.800710997493589 1.49417067806326 cDC2 Monocytes/Macrophages/cDCs
sc_E2.NPC.Exp1_ATCTGCCGTCAAGCGA -0.573488912494504 2.20935703556143 Monocytes (IGSF21+ GPR34+) Monocytes/Macrophages/cDCs
sc_R5.NPC.Exp1_ATGGGTTCAGCTGGTC-1 8.39913670071808 -5.14453719814219 gd-T cells T cells/ILCs
sc_E3.NPC.Exp1_TCAATCTTCCCTTGTG -2.90023740282806 -5.995152699546 Macrophages Monocytes/Macrophages/cDCs
sc_E5.NPC.Exp1_AACAAAGCACTTTAGG-1 -8.98908837786468 3.81296230594717 Kupffer cells Monocytes/Macrophages/cDCs
sc_E2.NPC.Exp1_TGCCAAAAGGCAGTCA -6.98213084688934 5.06873537342153 Kupffer cells Monocytes/Macrophages/cDCs
sc_R3.NPC.Exp1_TACACGAGTACAGCAG 12.8231522227213 -1.0471694346229 NK cells 3 T cells/ILCs
sc_R7.NPC.Exp1_ATACCGACAATTCACG-1 8.05509010800568 -2.16955898960032 TRM cells T cells/ILCs
sc_E7.NPC.Exp1_GATGAGGCAGCTCCTT-1 -4.9014166211203 -0.931379156903403 Monocytes (IGSF21+ GPR34+) Monocytes/Macrophages/cDCs
sc_E2.NPC.Exp1_GGCTCGAGTCCAGTTA -9.17183717242035 4.38458324710928 Kupffer cells Monocytes/Macrophages/cDCs
sc_R1.NPC.Exp1_TTAGTTCCACATGGGA -1.40086170187744 -0.36229717989363 cDC2 Monocytes/Macrophages/cDCs
sc_H2.NPC.Exp1_ATTATCCTCAACTCTT -6.79059012881073 3.69468809406362 Kupffer cells (SUCNR1+) Monocytes/Macrophages/cDCs
sc_H2.NPC.Exp1_GCTGCGATCACATAGC 2.97604695805756 6.72635532657705 cDC1 Monocytes/Macrophages/cDCs
sc_R2.NPC.Exp1_CGTGTAAGTCTCACCT -6.72198756686004 3.45253444950185 Kupffer cells (SUCNR1+) Monocytes/Macrophages/cDCs
sc_R5.NPC.Exp1_ATTCAGGCAAACTAAG-1 -9.5265124653891 3.68606115619741 Kupffer cells Monocytes/Macrophages/cDCs
sc_E2.NPC.Exp1_CTCAGAAAGTGGTAAT 5.65588156232086 13.0118568066796 IgA+ Plasma cells IgA+ Plasma cells
sc_R6.NPC.Exp1_CCGGACACAATCGCCG-1 8.60914484509674 -6.72377513606943 NK cells 2 T cells/ILCs
sc_R2.NPC.Exp1_GCTGCGACAAGGTGTG -5.33285888186249 -3.70550893505015 Macrophages (HES4+) Monocytes/Macrophages/cDCs
sc_H2.NPC.Exp1_ACGGGTCCAGTATCTG 8.92471853741852 8.21515251438223 B cells B cells
sc_R1.NPC.Exp1_GTAACGTGTAAGTTCC -1.18995614996704 -0.39007504542269 cDC2 Monocytes/Macrophages/cDCs
sc_R7.NPC.Exp1_CCACCATAGAGTGTTA-1 12.5351473475381 -6.8334390993873 NK cells 1 T cells/ILCs
sc_E6.NPC.Exp1_GTATTTCCACGAAGAC-1 2.94407288083283 12.2719247464379 IgG+ Plasma cells IgG+ Plasma cells
sc_E7.NPC.Exp1_CATCCACGTGTCACAT-1 -11.5851958607748 -7.43271230419077 pDCs pDCs
sc_R7.NPC.Exp1_CACTTCGTCGCGATCG-1 11.1953531886026 -6.79118703563608 NK cells 1 T cells/ILCs
sc_R3.NPC.Exp1_GCGCCAATCATGCTCC -2.93126471987518 -6.98200772960581 Macrophages Monocytes/Macrophages/cDCs
sc_R6.NPC.Exp1_TTGGGTACATAATGCC-1 10.2040897990152 0.983941328926904 MAIT cells 2 T cells/ILCs
sc_E7.NPC.Exp1_TCAAGCACAGCGGTTC-1 -3.63334258547577 -5.51507495601572 Macrophages Monocytes/Macrophages/cDCs
sc_R7.NPC.Exp1_GTTTACTGTAGAATGT-1 8.51114622601715 -2.77609966953196 CD8 ab-T cells 1 T cells/ILCs
sc_H2.NPC.Exp1_CATCGGGTCCTTTACA -3.53935130587372 -0.0250266071120672 Monocytes (secretory) Monocytes/Macrophages/cDCs
sc_R5.NPC.Exp1_TTACCATAGTTGCCTA-1 -3.6771210049704 1.4286401395043 Monocytes (IGSF21+ GPR34+) Monocytes/Macrophages/cDCs
sc_R1.NPC.Exp1_TGTGTTTGTAAGCACG -3.04992636194977 -0.576313609973567 cDC2 Monocytes/Macrophages/cDCs
sc_E7.NPC.Exp1_TTACGTTCACTTGAAC-1 11.9176499033853 -1.41893433292307 MAIT cells 2 T cells/ILCs
sc_E6.NPC.Exp1_GTCTAGAGTCTGTCAA-1 -12.1924718236044 -6.84311650951304 pDCs pDCs
sc_R5.NPC.Exp1_TCCCATGAGCGCACAA-1 -9.12485059252533 2.39923263828359 Kupffer cells Monocytes/Macrophages/cDCs
sc_R6.NPC.Exp1_ACCTACCTCTAGCAAC-1 -2.44402845850738 -4.87276910503306 Macrophages (HES4+) Monocytes/Macrophages/cDCs
sc_R7.NPC.Exp1_CCACTTGGTGATGAAT-1 -2.82042892924103 -2.41824744899668 cDC2 Monocytes/Macrophages/cDCs
sc_R3.NPC.Exp1_CTCTAATTCAGCTCTC 11.4240852976724 -5.95485376079478 NK cells 2 T cells/ILCs
sc_H3.NPC.Exp1_GCATACACACTGTCGG -0.768843731792295 0.994028103752954 cDC2 Monocytes/Macrophages/cDCs
sc_R2.NPC.Exp1_CATCGAACATTCCTCG -5.06456025591644 -5.15852855403818 Macrophages Monocytes/Macrophages/cDCs
sc_R5.NPC.Exp1_AGGGCCTCAATCGTCA-1 -4.31968434801849 1.63398028652273 Monocytes (IGSF21+ GPR34+) Monocytes/Macrophages/cDCs
sc_E7.NPC.Exp1_GGGAAGTTCTGTGCAA-1 11.2769333506509 -2.03240190704264 TRM cells T cells/ILCs
sc_E2.NPC.Exp1_CGTTAGACAGTCGTGC -1.86343964091095 2.2094178322991 Monocytes (IGSF21+ GPR34+) Monocytes/Macrophages/cDCs
sc_E2.NPC.Exp1_GGCGACTAGTCCCACG -7.62817605486664 6.31178928653799 Kupffer cells Monocytes/Macrophages/cDCs
sc_R7.NPC.Exp1_CCCTAACTCAATCTTC-1 10.5914189005777 -6.45446227748789 NK cells 3 T cells/ILCs
sc_E5.NPC.Exp1_CATGCCTGTCGCCTAG-1 11.1053425455972 -4.05003808696665 Dividing T/NK cells Dividing T/NK cells
sc_E7.NPC.Exp1_TTACAGGCACCCAATA-1 3.17649594792572 12.1474082593163 IgG+ Plasma cells IgG+ Plasma cells
sc_R2.NPC.Exp1_AAGGAGCCAGTATAAG -2.93454655161651 2.04742981235586 Monocytes (IGSF21+ GPR34+) Monocytes/Macrophages/cDCs
sc_H2.NPC.Exp1_TCTGGAATCGTCGTTC -1.7268970822409 -5.75621818263926 Macrophages Monocytes/Macrophages/cDCs
sc_H2.NPC.Exp1_ATTGGTGAGCCCAATT 4.20975367078034 4.21154190342031 Dividing cDCs Dividing cDCs
sc_E7.NPC.Exp1_AAGCCATCAAGAGCTG-1 11.1601397181436 -2.21513496597208 TRM cells T cells/ILCs
sc_R3.NPC.Exp1_CATATGGTCTAACGGT 13.0515600825235 -1.12306134660639 MAIT cells 2 T cells/ILCs
sc_R6.NPC.Exp1_GGGTAGAGTTGATCGT-1 7.94211975583283 -4.06985448558726 gd-T cells T cells/ILCs
sc_E3.NPC.Exp1_AGCCTAATCCGCAGTG -8.05174478045257 1.88515926639639 Kupffer cells (SUCNR1+) Monocytes/Macrophages/cDCs
sc_E2.NPC.Exp1_CGCCAAGGTTACGTCA -7.07254918566498 6.28127027790151 Kupffer cells Monocytes/Macrophages/cDCs
sc_H2.NPC.Exp1_CCAATCCTCGGCTACG -2.79295142641815 -6.91813586910166 Macrophages Monocytes/Macrophages/cDCs
sc_E2.NPC.Exp1_CGCTGGATCGCACTCT 0.20337272533623 -3.04575990398325 activated DCs Monocytes/Macrophages/cDCs
sc_R7.NPC.Exp1_GCTACCTCACAAGGTG-1 12.3370319987222 -6.51894115169443 NK cells 1 T cells/ILCs
[truncated: 1,956,783 more chars]
