# Supplementary material for: Cell atlas of the regenerating human liver after portal vein embolization
Source: Nat Commun. 2024 Jul 11;15:5827. doi: 10.1038/s41467-024-49236-7 (PMC11239663; doi:10.1038/s41467-024-49236-7)
Supplement: Supplementary file 17 — Source Data [file 41467_2024_49236_MOESM17_ESM.zip › fig_data/extdatafig17g.txt]

		Hepatocytes	Immune cells	LSEC	Vessel cells	nn	newlabs	vessel_type	well
r002	7	1.0	0.0	0.0	0.0	2	Hepatocytes	portal	r002
r002	25					0	Hepatocytes	portal	r002
r002	38	1.0	0.0	0.0	0.0	2	Hepatocytes	portal	r002
r002	53	1.0	0.0	0.0	0.0	3	Hepatocytes	portal	r002
r002	60	0.0	1.0	0.0	0.0	2	Vessel cells	portal	r002
r002	79	0.5	0.25	0.0	0.25	4	Hepatocytes	portal	r002
r002	83	0.6666666666666666	0.3333333333333333	0.0	0.0	3	Hepatocytes	portal	r002
r002	88	0.25	0.5	0.0	0.25	4	Hepatocytes	portal	r002
r002	90	0.6666666666666666	0.3333333333333333	0.0	0.0	3	Immune cells	portal	r002
r002	94	0.3333333333333333	0.3333333333333333	0.0	0.3333333333333333	3	Immune cells	portal	r002
r002	95	1.0	0.0	0.0	0.0	3	Immune cells	portal	r002
r002	96	0.3333333333333333	0.3333333333333333	0.0	0.3333333333333333	3	Hepatocytes	portal	r002
r002	102	0.0	0.5	0.0	0.5	2	Immune cells	portal	r002
r002	108	1.0	0.0	0.0	0.0	1	Vessel cells	portal	r002
r002	111	0.3333333333333333	0.3333333333333333	0.0	0.3333333333333333	3	Immune cells	portal	r002
r002	119	0.6666666666666666	0.3333333333333333	0.0	0.0	3	Hepatocytes	portal	r002
r002	128	0.0	0.5	0.0	0.5	2	Hepatocytes	portal	r002
r002	129	0.75	0.0	0.0	0.25	4	Vessel cells	portal	r002
r002	133	0.25	0.25	0.0	0.5	4	Hepatocytes	portal	r002
r002	138	1.0	0.0	0.0	0.0	3	Immune cells	portal	r002
r002	143	0.0	0.0	0.0	1.0	1	Vessel cells	portal	r002
r002	148	0.0	0.0	0.0	1.0	2	Vessel cells	portal	r002
r002	150	0.5	0.5	0.0	0.0	2	Vessel cells	portal	r002
r002	153	0.6666666666666666	0.3333333333333333	0.0	0.0	3	Hepatocytes	portal	r002
r002	157					0	Hepatocytes	portal	r002
r002	159	0.0	0.0	0.0	1.0	2	Vessel cells	portal	r002
r002	171	0.5	0.0	0.0	0.5	2	Vessel cells	portal	r002
r002	176	0.6	0.2	0.0	0.2	5	Hepatocytes	portal	r002
r002	187					0	Hepatocytes	portal	r002
r002	188	0.0	0.0	0.0	1.0	1	Vessel cells	portal	r002
r002	238	0.0	0.0	0.0	1.0	1	Hepatocytes	portal	r002
r002	240	1.0	0.0	0.0	0.0	2	Vessel cells	portal	r002
r002	245	0.5	0.0	0.0	0.5	2	Hepatocytes	portal	r002
r002	248	1.0	0.0	0.0	0.0	2	Vessel cells	portal	r002
r002	263	0.0	1.0	0.0	0.0	1	Vessel cells	portal	r002
r002	267					0	Hepatocytes	portal	r002
r002	300	0.0	0.0	0.0	1.0	1	Immune cells	portal	r002
r002	310	0.0	0.0	0.0	1.0	1	Hepatocytes	portal	r002
r002	321					0	Hepatocytes	portal	r002
r002	350					0	Vessel cells	portal	r002
r002	353	0.0	0.0	0.0	1.0	2	Vessel cells	portal	r002
r002	375					0	Immune cells	portal	r002
r002	376	0.0	0.3333333333333333	0.0	0.6666666666666666	3	Vessel cells	portal	r002
r002	380	0.0	0.5	0.0	0.5	2	Hepatocytes	portal	r002
r002	385	0.0	0.3333333333333333	0.0	0.6666666666666666	3	Vessel cells	portal	r002
r002	392					0	Vessel cells	portal	r002
r002	404	0.5	0.25	0.0	0.25	4	Vessel cells	portal	r002
r002	408	1.0	0.0	0.0	0.0	1	LSEC	portal	r002
r002	419	0.3333333333333333	0.3333333333333333	0.0	0.3333333333333333	3	Vessel cells	portal	r002
r002	420	0.0	0.0	0.0	1.0	3	Immune cells	portal	r002
r002	437	0.0	0.0	0.0	1.0	1	Hepatocytes	portal	r002
r002	449	0.6	0.0	0.0	0.4	5	Immune cells	portal	r002
r002	452	0.0	0.0	1.0	0.0	1	Hepatocytes	portal	r002
r002	466	0.3333333333333333	0.3333333333333333	0.0	0.3333333333333333	3	Hepatocytes	portal	r002
r002	489	0.0	1.0	0.0	0.0	1	Vessel cells	portal	r002
r002	506	0.5	0.5	0.0	0.0	2	Hepatocytes	portal	r002
r002	517					0	Vessel cells	portal	r002
r002	522					0	Vessel cells	portal	r002
r002	528	0.0	0.3333333333333333	0.0	0.6666666666666666	3	Vessel cells	portal	r002
r002	558					0	Hepatocytes	portal	r002
r002	566	0.25	0.0	0.0	0.75	4	Immune cells	portal	r002
r002	567	0.0	0.3333333333333333	0.0	0.6666666666666666	3	Vessel cells	portal	r002
r002	580	0.0	0.0	0.0	1.0	1	Vessel cells	portal	r002
r002	581	0.0	0.0	0.0	1.0	1	Vessel cells	portal	r002
r002	589	0.4	0.2	0.0	0.4	5	Vessel cells	portal	r002
r002	599	1.0	0.0	0.0	0.0	1	Vessel cells	portal	r002
r002	611	0.5	0.0	0.0	0.5	2	Hepatocytes	portal	r002
r002	616	0.0	0.0	0.0	1.0	1	Hepatocytes	portal	r002
r002	620	0.3333333333333333	0.3333333333333333	0.0	0.3333333333333333	3	Hepatocytes	portal	r002
r002	637					0	Vessel cells	portal	r002
r002	665					0	Vessel cells	portal	r002
r002	752	0.0	0.0	0.0	1.0	2	Hepatocytes	portal	r002
r002	758	1.0	0.0	0.0	0.0	1	Immune cells	portal	r002
r002	795	0.5	0.0	0.0	0.5	2	Vessel cells	portal	r002
r002	803	0.5	0.0	0.0	0.5	2	Vessel cells	portal	r002
r002	819	0.0	1.0	0.0	0.0	1	Hepatocytes	portal	r002
r002	842					0	LSEC	portal	r002
r002	206	0.0	0.0	1.0	0.0	1	Immune cells	central	r002
r002	210	0.0	0.5	0.0	0.5	2	Immune cells	central	r002
r002	222	0.0	1.0	0.0	0.0	2	Vessel cells	central	r002
r002	241	0.0	1.0	0.0	0.0	1	LSEC	central	r002
r002	252	0.3333333333333333	0.3333333333333333	0.0	0.3333333333333333	3	Immune cells	central	r002
r002	285	1.0	0.0	0.0	0.0	2	Hepatocytes	central	r002
r002	291	0.0	0.0	0.0	1.0	1	Hepatocytes	central	r002
r002	295	1.0	0.0	0.0	0.0	1	Vessel cells	central	r002
r002	304	0.0	1.0	0.0	0.0	2	Hepatocytes	central	r002
r002	324	1.0	0.0	0.0	0.0	1	Hepatocytes	central	r002
r002	331	1.0	0.0	0.0	0.0	3	Hepatocytes	central	r002
r002	342					0	Immune cells	central	r002
r002	343					0	Immune cells	central	r002
r002	346	1.0	0.0	0.0	0.0	3	Hepatocytes	central	r002
r002	352	0.3333333333333333	0.6666666666666666	0.0	0.0	3	Immune cells	central	r002
r002	355	0.3333333333333333	0.6666666666666666	0.0	0.0	3	Immune cells	central	r002
r002	360	0.6666666666666666	0.0	0.3333333333333333	0.0	3	Hepatocytes	central	r002
r002	388	0.5	0.0	0.0	0.5	2	Vessel cells	central	r002
r002	398	1.0	0.0	0.0	0.0	2	Hepatocytes	central	r002
r002	399	0.6666666666666666	0.0	0.3333333333333333	0.0	3	LSEC	central	r002
r002	405	0.0	1.0	0.0	0.0	4	Hepatocytes	central	r002
r002	410	0.2	0.8	0.0	0.0	5	Immune cells	central	r002
r002	428	1.0	0.0	0.0	0.0	3	Hepatocytes	central	r002
r002	434	0.5	0.0	0.5	0.0	2	Vessel cells	central	r002
r002	435	0.5	0.0	0.5	0.0	4	Hepatocytes	central	r002
r002	441	0.0	1.0	0.0	0.0	2	Immune cells	central	r002
r002	442	0.3333333333333333	0.6666666666666666	0.0	0.0	3	Immune cells	central	r002
r002	443	0.5	0.0	0.25	0.25	4	LSEC	central	r002
r002	444	0.0	0.0	0.0	1.0	1	Vessel cells	central	r002
r002	447	0.0	0.0	0.0	1.0	1	Hepatocytes	central	r002
r002	456	0.0	0.0	1.0	0.0	1	Hepatocytes	central	r002
r002	461	0.0	0.0	0.0	1.0	1	Hepatocytes	central	r002
r002	463	0.5	0.5	0.0	0.0	2	Immune cells	central	r002
r002	465	1.0	0.0	0.0	0.0	2	Hepatocytes	central	r002
r002	467	1.0	0.0	0.0	0.0	4	Hepatocytes	central	r002
r002	482	0.0	0.0	0.0	1.0	2	Vessel cells	central	r002
r002	486	0.5	0.0	0.5	0.0	2	LSEC	central	r002
r002	487	0.8	0.0	0.2	0.0	5	Hepatocytes	central	r002
r002	488	0.0	1.0	0.0	0.0	1	Immune cells	central	r002
r002	495	0.0	0.0	0.0	1.0	2	Vessel cells	central	r002
r002	511					0	LSEC	central	r002
r002	519	0.0	0.0	0.0	1.0	2	Vessel cells	central	r002
r002	529	1.0	0.0	0.0	0.0	5	Hepatocytes	central	r002
r002	534	1.0	0.0	0.0	0.0	3	Hepatocytes	central	r002
r002	540	1.0	0.0	0.0	0.0	3	Hepatocytes	central	r002
r002	541	0.5	0.0	0.5	0.0	2	LSEC	central	r002
r002	556	0.0	0.5	0.5	0.0	2	Hepatocytes	central	r002
r002	561	1.0	0.0	0.0	0.0	1	Hepatocytes	central	r002
r002	562	0.0	1.0	0.0	0.0	1	Hepatocytes	central	r002
r002	565	1.0	0.0	0.0	0.0	2	Immune cells	central	r002
r002	572	0.8	0.2	0.0	0.0	5	Hepatocytes	central	r002
r002	576	1.0	0.0	0.0	0.0	1	Hepatocytes	central	r002
r002	587	1.0	0.0	0.0	0.0	1	Hepatocytes	central	r002
r002	588	0.5	0.0	0.0	0.5	2	Immune cells	central	r002
r002	594	1.0	0.0	0.0	0.0	6	Hepatocytes	central	r002
r002	598	0.0	0.0	1.0	0.0	1	Hepatocytes	central	r002
r002	610	0.3333333333333333	0.0	0.6666666666666666	0.0	3	Immune cells	central	r002
r002	617	0.0	1.0	0.0	0.0	1	Vessel cells	central	r002
r002	619	1.0	0.0	0.0	0.0	6	Hepatocytes	central	r002
r002	624	0.75	0.0	0.25	0.0	4	Hepatocytes	central	r002
r002	625	1.0	0.0	0.0	0.0	6	Hepatocytes	central	r002
r002	635	0.5	0.25	0.25	0.0	4	LSEC	central	r002
r002	636	0.8	0.2	0.0	0.0	5	Hepatocytes	central	r002
r002	639	0.5	0.5	0.0	0.0	2	Hepatocytes	central	r002
r002	646	1.0	0.0	0.0	0.0	1	LSEC	central	r002
r002	648	0.8333333333333334	0.16666666666666666	0.0	0.0	6	Hepatocytes	central	r002
r002	649	1.0	0.0	0.0	0.0	5	Hepatocytes	central	r002
r002	666	0.3333333333333333	0.3333333333333333	0.3333333333333333	0.0	3	LSEC	central	r002
r002	667	1.0	0.0	0.0	0.0	3	Immune cells	central	r002
r002	672	0.5	0.0	0.0	0.5	2	LSEC	central	r002
r002	673	0.5	0.0	0.5	0.0	4	Hepatocytes	central	r002
r002	685	0.0	0.0	0.5	0.5	2	Hepatocytes	central	r002
r002	686	1.0	0.0	0.0	0.0	2	Hepatocytes	central	r002
r002	696	0.6666666666666666	0.0	0.3333333333333333	0.0	3	Vessel cells	central	r002
r002	702	0.0	0.5	0.5	0.0	2	Hepatocytes	central	r002
r002	711	0.6666666666666666	0.3333333333333333	0.0	0.0	3	LSEC	central	r002
r002	718	0.6	0.2	0.0	0.2	5	Hepatocytes	central	r002
r002	727	1.0	0.0	0.0	0.0	2	Immune cells	central	r002
r002	729	0.6666666666666666	0.0	0.0	0.3333333333333333	3	Vessel cells	central	r002
r002	732	0.5	0.0	0.0	0.5	4	Vessel cells	central	r002
r002	738	0.6666666666666666	0.0	0.3333333333333333	0.0	3	Immune cells	central	r002
r002	747	0.4	0.2	0.0	0.4	5	Vessel cells	central	r002
r002	750	0.6666666666666666	0.3333333333333333	0.0	0.0	3	Hepatocytes	central	r002
r002	751	0.14285714285714285	0.14285714285714285	0.0	0.7142857142857143	7	Hepatocytes	central	r002
r002	756	1.0	0.0	0.0	0.0	2	Hepatocytes	central	r002
r002	757	0.3333333333333333	0.3333333333333333	0.3333333333333333	0.0	3	Hepatocytes	central	r002
r002	766	1.0	0.0	0.0	0.0	3	Hepatocytes	central	r002
r002	774	0.3333333333333333	0.3333333333333333	0.3333333333333333	0.0	3	Hepatocytes	central	r002
r002	775	0.14285714285714285	0.14285714285714285	0.0	0.7142857142857143	7	Hepatocytes	central	r002
r002	777	0.5	0.0	0.0	0.5	2	Hepatocytes	central	r002
r002	781	0.5	0.5	0.0	0.0	2	Hepatocytes	central	r002
r002	785	1.0	0.0	0.0	0.0	3	Hepatocytes	central	r002
r002	792	1.0	0.0	0.0	0.0	1	Hepatocytes	central	r002
r002	794	0.6666666666666666	0.0	0.3333333333333333	0.0	3	Immune cells	central	r002
r002	799					0	Hepatocytes	central	r002
r002	800	0.3333333333333333	0.16666666666666666	0.0	0.5	6	Vessel cells	central	r002
r002	804	1.0	0.0	0.0	0.0	3	Hepatocytes	central	r002
r002	811	1.0	0.0	0.0	0.0	4	Hepatocytes	central	r002
r002	812	0.5	0.25	0.25	0.0	4	Hepatocytes	central	r002
r002	815	0.0	0.5	0.0	0.5	2	Vessel cells	central	r002
r002	820	0.3333333333333333	0.0	0.0	0.6666666666666666	6	Immune cells	central	r002
r002	828	1.0	0.0	0.0	0.0	2	Hepatocytes	central	r002
r002	829	0.4	0.2	0.0	0.4	5	Vessel cells	central	r002
r002	837	0.25	0.25	0.0	0.5	4	Vessel cells	central	r002
r002	840	1.0	0.0	0.0	0.0	2	LSEC	central	r002
r002	850	1.0	0.0	0.0	0.0	1	Hepatocytes	central	r002
r002	852	0.6666666666666666	0.3333333333333333	0.0	0.0	3	LSEC	central	r002
r002	854	0.25	0.25	0.0	0.5	4	Vessel cells	central	r002
r002	856	0.25	0.0	0.0	0.75	4	Immune cells	central	r002
r002	858	0.6666666666666666	0.0	0.3333333333333333	0.0	3	Hepatocytes	central	r002
r002	862	0.75	0.0	0.0	0.25	4	Hepatocytes	central	r002
r002	872	1.0	0.0	0.0	0.0	3	Hepatocytes	central	r002
r002	881	0.3333333333333333	0.3333333333333333	0.0	0.3333333333333333	3	Hepatocytes	central	r002
r002	892	0.8	0.2	0.0	0.0	5	Vessel cells	central	r002
r002	893	0.5	0.25	0.0	0.25	4	Vessel cells	central	r002
r002	898	0.2	0.2	0.0	0.6	5	Hepatocytes	central	r002
r002	901	0.6666666666666666	0.0	0.3333333333333333	0.0	3	Hepatocytes	central	r002
r002	902	0.6	0.0	0.0	0.4	5	Vessel cells	central	r002
r002	905	0.6	0.2	0.0	0.2	5	Hepatocytes	central	r002
r002	906	1.0	0.0	0.0	0.0	2	Hepatocytes	central	r002
r002	915	0.25	0.0	0.25	0.5	4	Immune cells	central	r002
r002	916	0.16666666666666666	0.0	0.0	0.8333333333333334	6	Hepatocytes	central	r002
r002	918	0.3333333333333333	0.0	0.0	0.6666666666666666	9	Vessel cells	central	r002
r002	920	0.5	0.0	0.0	0.5	2	Hepatocytes	central	r002
r002	926	0.0	0.2	0.2	0.6	5	Hepatocytes	central	r002
r002	927	0.14285714285714285	0.14285714285714285	0.0	0.7142857142857143	7	Vessel cells	central	r002
r002	939	0.3333333333333333	0.6666666666666666	0.0	0.0	3	LSEC	central	r002
r002	940	0.25	0.0	0.0	0.75	4	Hepatocytes	central	r002
r002	945	0.25	0.0	0.0	0.75	8	Vessel cells	central	r002
r002	957	0.16666666666666666	0.0	0.0	0.8333333333333334	6	Hepatocytes	central	r002
r002	963	0.0	0.0	0.5	0.5	2	Immune cells	central	r002
r002	966	0.6	0.0	0.2	0.2	5	Immune cells	central	r002
r002	968	1.0	0.0	0.0	0.0	1	Hepatocytes	central	r002
r002	969	0.42857142857142855	0.0	0.0	0.5714285714285714	7	Vessel cells	central	r002
r002	971	0.1111111111111111	0.1111111111111111	0.0	0.7777777777777778	9	Vessel cells	central	r002
r002	975	0.2857142857142857	0.0	0.0	0.7142857142857143	7	Hepatocytes	central	r002
r002	981	0.25	0.0	0.0	0.75	8	Vessel cells	central	r002
r002	988	0.6666666666666666	0.3333333333333333	0.0	0.0	3	Hepatocytes	central	r002
r002	992	0.6	0.0	0.0	0.4	5	Vessel cells	central	r002
r002	1007	1.0	0.0	0.0	0.0	2	Hepatocytes	central	r002
r002	1008	0.5	0.5	0.0	0.0	2	Vessel cells	central	r002
r002	1011	0.7142857142857143	0.0	0.0	0.2857142857142857	7	Vessel cells	central	r002
r002	1012	1.0	0.0	0.0	0.0	3	Hepatocytes	central	r002
r002	1022	0.125	0.0	0.0	0.875	8	Vessel cells	central	r002
r002	1024	0.25	0.0	0.0	0.75	8	Vessel cells	central	r002
r002	1025	0.25	0.0	0.0	0.75	4	Hepatocytes	central	r002
r002	1035	0.6	0.0	0.0	0.4	5	Hepatocytes	central	r002
r002	1053	0.75	0.0	0.0	0.25	4	Hepatocytes	central	r002
r002	1058	0.6666666666666666	0.3333333333333333	0.0	0.0	3	LSEC	central	r002
r002	1062	0.6666666666666666	0.0	0.0	0.3333333333333333	6	Vessel cells	central	r002
r002	1067	0.5	0.0	0.0	0.5	2	Vessel cells	central	r002
r002	1072	1.0	0.0	0.0	0.0	2	Vessel cells	central	r002
r002	1073	0.3333333333333333	0.0	0.0	0.6666666666666666	6	Vessel cells	central	r002
r002	1074	0.75	0.0	0.0	0.25	4	Hepatocytes	central	r002
r002	1076	0.3333333333333333	0.3333333333333333	0.0	0.3333333333333333	3	Hepatocytes	central	r002
r002	1085	0.75	0.0	0.0	0.25	4	Hepatocytes	central	r002
r002	1087	0.75	0.0	0.25	0.0	4	Hepatocytes	central	r002
r002	1095	0.3333333333333333	0.0	0.3333333333333333	0.3333333333333333	3	Vessel cells	central	r002
r002	1096	0.5	0.0	0.0	0.5	4	Hepatocytes	central	r002
r002	1100	0.6666666666666666	0.0	0.0	0.3333333333333333	6	Hepatocytes	central	r002
r002	1104	0.4	0.2	0.2	0.2	5	Hepatocytes	central	r002
r002	1118	0.2	0.0	0.2	0.6	5	Hepatocytes	central	r002
r002	1123	0.5	0.0	0.25	0.25	4	LSEC	central	r002
r002	1124	1.0	0.0	0.0	0.0	5	Hepatocytes	central	r002
r002	1132	0.6	0.0	0.0	0.4	5	Hepatocytes	central	r002
r002	1137	0.2857142857142857	0.14285714285714285	0.2857142857142857	0.2857142857142857	7	Hepatocytes	central	r002
r002	1144	0.5	0.0	0.25	0.25	4	Immune cells	central	r002
r002	1148					0	Vessel cells	central	r002
r002	1149	1.0	0.0	0.0	0.0	4	Hepatocytes	central	r002
r002	1150	0.6666666666666666	0.0	0.0	0.3333333333333333	3	Hepatocytes	central	r002
r002	1153	1.0	0.0	0.0	0.0	4	Hepatocytes	central	r002
r002	1156	0.5	0.16666666666666666	0.16666666666666666	0.16666666666666666	6	Hepatocytes	central	r002
r002	1160	0.6666666666666666	0.3333333333333333	0.0	0.0	3	Hepatocytes	central	r002
r002	1164	0.14285714285714285	0.14285714285714285	0.14285714285714285	0.5714285714285714	7	Vessel cells	central	r002
r002	1165	0.2857142857142857	0.14285714285714285	0.2857142857142857	0.2857142857142857	7	Vessel cells	central	r002
r002	1166	1.0	0.0	0.0	0.0	5	Hepatocytes	central	r002
r002	1171	0.2222222222222222	0.1111111111111111	0.0	0.6666666666666666	9	LSEC	central	r002
r002	1173	1.0	0.0	0.0	0.0	4	Hepatocytes	central	r002
r002	1175	1.0	0.0	0.0	0.0	1	Hepatocytes	central	r002
r002	1178	0.5	0.0	0.25	0.25	4	LSEC	central	r002
r002	1179	0.5714285714285714	0.0	0.2857142857142857	0.14285714285714285	7	Hepatocytes	central	r002
r002	1180	0.5555555555555556	0.0	0.1111111111111111	0.3333333333333333	9	Vessel cells	central	r002
r002	1182	0.8	0.2	0.0	0.0	5	Hepatocytes	central	r002
r002	1183	0.3333333333333333	0.16666666666666666	0.16666666666666666	0.3333333333333333	6	Vessel cells	central	r002
r002	1193	0.3333333333333333	0.1111111111111111	0.2222222222222222	0.3333333333333333	9	Vessel cells	central	r002
r002	1200	0.6666666666666666	0.0	0.3333333333333333	0.0	6	Vessel cells	central	r002
r002	1201	0.3	0.1	0.1	0.5	10	Vessel cells	central	r002
r002	1205	0.2222222222222222	0.0	0.2222222222222222	0.5555555555555556	9	Immune cells	central	r002
r002	1206	0.5	0.0	0.16666666666666666	0.3333333333333333	6	Immune cells	central	r002
r002	1209	0.16666666666666666	0.16666666666666666	0.0	0.6666666666666666	6	LSEC	central	r002
r002	1212	0.8	0.2	0.0	0.0	5	Hepatocytes	central	r002
r002	1216	0.0	0.0	0.2857142857142857	0.7142857142857143	7	Immune cells	central	r002
r002	1223	0.5714285714285714	0.14285714285714285	0.0	0.2857142857142857	7	Hepatocytes	central	r002
r002	1228	0.5	0.16666666666666666	0.0	0.3333333333333333	6	Hepatocytes	central	r002
r002	1232	0.2	0.2	0.0	0.6	5	LSEC	central	r002
r002	1233	0.5454545454545454	0.09090909090909091	0.0	0.36363636363636365	11	Hepatocytes	central	r002
r002	1236	0.5	0.0	0.1	0.4	10	Vessel cells	central	r002
r002	1238	0.15384615384615385	0.15384615384615385	0.0	0.6923076923076923	13	LSEC	central	r002
r002	1240	0.0	0.14285714285714285	0.14285714285714285	0.7142857142857143	7	LSEC	central	r002
r002	1243	0.0	0.1	0.2	0.7	10	Vessel cells	central	r002
r002	1245	0.08333333333333333	0.08333333333333333	0.08333333333333333	0.75	12	Hepatocytes	central	r002
r002	1246	0.15384615384615385	0.07692307692307693	0.15384615384615385	0.6153846153846154	13	Hepatocytes	central	r002
r002	1247	1.0	0.0	0.0	0.0	2	Hepatocytes	central	r002
r002	1253	0.5	0.0	0.25	0.25	4	Hepatocytes	central	r002
r002	1254	0.09090909090909091	0.09090909090909091	0.18181818181818182	0.6363636363636364	11	Vessel cells	central	r002
r002	1257	1.0	0.0	0.0	0.0	7	Immune cells	central	r002
r002	1260	0.15384615384615385	0.15384615384615385	0.07692307692307693	0.6153846153846154	13	Vessel cells	central	r002
r002	1261	0.5555555555555556	0.1111111111111111	0.0	0.3333333333333333	9	Hepatocytes	central	r002
r002	1263	0.0	0.16666666666666666	0.5	0.3333333333333333	6	Vessel cells	central	r002
r002	1264	0.0	0.0	0.42857142857142855	0.5714285714285714	7	Vessel cells	central	r002
r002	1275	0.0	0.0	0.3333333333333333	0.6666666666666666	3	Vessel cells	central	r002
r002	1276	0.07692307692307693	0.07692307692307693	0.07692307692307693	0.7692307692307693	13	Vessel cells	central	r002
r002	1283	0.5	0.0	0.16666666666666666	0.3333333333333333	12	Vessel cells	central	r002
r002	1284	1.0	0.0	0.0	0.0	1	Hepatocytes	central	r002
r002	1289	0.36363636363636365	0.09090909090909091	0.09090909090909091	0.45454545454545453	11	Vessel cells	central	r002
r002	1295	0.8333333333333334	0.16666666666666666	0.0	0.0	6	Hepatocytes	central	r002
r002	1300	0.6	0.2	0.0	0.2	5	Hepatocytes	central	r002
r002	1301	0.23076923076923078	0.07692307692307693	0.07692307692307693	0.6153846153846154	13	Vessel cells	central	r002
r002	1306	0.0	0.0	0.2	0.8	5	LSEC	central	r002
r002	1307	0.4444444444444444	0.0	0.1111111111111111	0.4444444444444444	9	Hepatocytes	central	r002
r002	1308					0	Hepatocytes	central	r002
r002	1312	0.0	0.0	0.2222222222222222	0.7777777777777778	9	Vessel cells	central	r002
r002	1321	0.6666666666666666	0.3333333333333333	0.0	0.0	3	Hepatocytes	central	r002
r002	1326	0.0	0.0	0.0	1.0	4	LSEC	central	r002
r002	1328	0.25	0.25	0.0	0.5	4	Vessel cells	central	r002
r002	1329	0.23076923076923078	0.0	0.07692307692307693	0.6923076923076923	13	Vessel cells	central	r002
r002	1332	0.08333333333333333	0.0	0.08333333333333333	0.8333333333333334	12	Vessel cells	central	r002
r002	1333	0.2222222222222222	0.0	0.1111111111111111	0.6666666666666666	9	Hepatocytes	central	r002
r002	1337	0.0	0.0	0.2857142857142857	0.7142857142857143	7	Vessel cells	central	r002
r002	1350	0.0	0.1	0.1	0.8	10	Vessel cells	central	r002
r002	1351	0.0	0.0	0.1	0.9	10	Vessel cells	central	r002
r002	1359	0.8	0.0	0.0	0.2	5	Hepatocytes	central	r002
r002	1361	0.3333333333333333	0.0	0.0	0.6666666666666666	6	Immune cells	central	r002
r002	1364	0.1	0.1	0.0	0.8	10	Vessel cells	central	r002
r002	1366	0.5	0.0	0.0	0.5	6	LSEC	central	r002
r002	1368	0.0	0.3333333333333333	0.16666666666666666	0.5	6	Vessel cells	central	r002
r002	1374	0.0	0.1111111111111111	0.0	0.8888888888888888	9	Vessel cells	central	r002
r002	1377	0.0	0.2	0.0	0.8	10	Immune cells	central	r002
r002	1380	0.0	0.0	0.0	1.0	8	Vessel cells	central	r002
r002	1383	0.2	0.2	0.0	0.6	5	Vessel cells	central	r002
r002	1395	0.1111111111111111	0.1111111111111111	0.1111111111111111	0.6666666666666666	9	Vessel cells	central	r002
r002	1399	0.0	0.25	0.125	0.625	8	Vessel cells	central	r002
r002	1400	0.0	0.0	0.0	1.0	11	Vessel cells	central	r002
r002	1411	0.0	0.3333333333333333	0.0	0.6666666666666666	3	Vessel cells	central	r002
r002	1412	0.0	0.3	0.0	0.7	10	Vessel cells	central	r002
r002	1416	0.1111111111111111	0.1111111111111111	0.0	0.7777777777777778	9	Vessel cells	central	r002
r002	1422	0.25	0.25	0.0	0.5	4	Vessel cells	central	r002
r002	1423					0	Hepatocytes	central	r002
r002	1427					0	Hepatocytes	central	r002
r002	1437	0.0	0.36363636363636365	0.0	0.6363636363636364	11	Vessel cells	central	r002
r002	1442					0	Hepatocytes	central	r002
r002	1448	0.2	0.2	0.0	0.6	5	Vessel cells	central	r002
r002	1449	0.0	0.4444444444444444	0.0	0.5555555555555556	9	Vessel cells	central	r002
r002	1450	0.0	0.2727272727272727	0.0	0.7272727272727273	11	Immune cells	central	r002
r002	1451	0.0	0.16666666666666666	0.0	0.8333333333333334	12	Vessel cells	central	r002
r002	1459	0.2	0.0	0.0	0.8	5	Immune cells	central	r002
r002	1460	0.1	0.1	0.0	0.8	10	Vessel cells	central	r002
r002	1461	1.0	0.0	0.0	0.0	2	Hepatocytes	central	r002
r002	1463	0.0	0.0	0.0	1.0	4	Immune cells	central	r002
r002	1471	0.0	0.3076923076923077	0.0	0.6923076923076923	13	Vessel cells	central	r002
r002	1476	0.0	0.2727272727272727	0.0	0.7272727272727273	11	Immune cells	central	r002
r002	1480	0.07692307692307693	0.15384615384615385	0.0	0.7692307692307693	13	Vessel cells	central	r002
r002	1481	0.75	0.0	0.25	0.0	4	Hepatocytes	central	r002
r002	1486	0.3333333333333333	0.0	0.0	0.6666666666666666	3	Vessel cells	central	r002
r002	1490	0.0	0.42857142857142855	0.0	0.5714285714285714	7	Vessel cells	central	r002
r002	1497	0.0	0.4444444444444444	0.0	0.5555555555555556	9	Vessel cells	central	r002
r002	1498	0.125	0.0	0.0	0.875	8	Vessel cells	central	r002
r002	1507	0.0	0.2	0.0	0.8	5	Hepatocytes	central	r002
r002	1508	0.18181818181818182	0.09090909090909091	0.0	0.7272727272727273	11	Vessel cells	central	r002
r002	1518	0.0	0.45454545454545453	0.0	0.5454545454545454	11	Vessel cells	central	r002
r002	1527	0.15384615384615385	0.15384615384615385	0.0	0.6923076923076923	13	Immune cells	central	r002
r002	1530	0.14285714285714285	0.14285714285714285	0.0	0.7142857142857143	7	Immune cells	central	r002
r002	1534	0.2727272727272727	0.09090909090909091	0.0	0.6363636363636364	11	Vessel cells	central	r002
r002	1535	0.14285714285714285	0.0	0.0	0.8571428571428571	7	Hepatocytes	central	r002
r002	1541	1.0	0.0	0.0	0.0	1	Hepatocytes	central	r002
r002	1555	0.75	0.25	0.0	0.0	4	Hepatocytes	central	r002
r002	1560	0.2	0.4	0.0	0.4	10	Vessel cells	central	r002
r002	1563	0.6	0.2	0.0	0.2	5	Hepatocytes	central	r002
r002	1568	1.0	0.0	0.0	0.0	2	Immune cells	central	r002
r002	1576	0.6666666666666666	0.0	0.0	0.3333333333333333	3	Hepatocytes	central	r002
r002	1583	0.5	0.0	0.0	0.5	2	Hepatocytes	central	r002
r002	1595	0.2222222222222222	0.2222222222222222	0.0	0.5555555555555556	9	Hepatocytes	central	r002
r002	1601	0.75	0.25	0.0	0.0	4	Vessel cells	central	r002
r002	1606	0.42857142857142855	0.2857142857142857	0.0	0.2857142857142857	7	Vessel cells	central	r002
r002	1609	0.42857142857142855	0.2857142857142857	0.0	0.2857142857142857	7	Immune cells	central	r002
r002	1613	0.2222222222222222	0.4444444444444444	0.0	0.3333333333333333	9	Hepatocytes	central	r002
r002	1615	0.6666666666666666	0.0	0.3333333333333333	0.0	3	Hepatocytes	central	r002
r002	1616	0.5	0.5	0.0	0.0	4	Hepatocytes	central	r002
r002	1619	0.6666666666666666	0.3333333333333333	0.0	0.0	3	Hepatocytes	central	r002
r002	1632	1.0	0.0	0.0	0.0	2	Hepatocytes	central	r002
r002	1633	0.6666666666666666	0.0	0.3333333333333333	0.0	3	Hepatocytes	central	r002
r002	1670	0.375	0.25	0.125	0.25	8	Immune cells	central	r002
r002	1678	0.6666666666666666	0.0	0.0	0.3333333333333333	3	Immune cells	central	r002
r002	1682	1.0	0.0	0.0	0.0	3	Hepatocytes	central	r002
r002	1683	1.0	0.0	0.0	0.0	1	Hepatocytes	central	r002
r002	1697	0.8	0.0	0.2	0.0	5	Hepatocytes	central	r002
r002	1698	0.42857142857142855	0.42857142857142855	0.14285714285714285	0.0	7	Hepatocytes	central	r002
r002	1700	0.75	0.0	0.25	0.0	4	Hepatocytes	central	r002
r002	1714	1.0	0.0	0.0	0.0	4	LSEC	central	r002
r002	1731	0.6	0.2	0.2	0.0	5	Immune cells	central	r002
r002	1743	0.5	0.5	0.0	0.0	6	LSEC	central	r002
r002	1745	0.0	1.0	0.0	0.0	1	Hepatocytes	central	r002
r002	1751	1.0	0.0	0.0	0.0	3	Hepatocytes	central	r002
r002	1764	1.0	0.0	0.0	0.0	2	Hepatocytes	central	r002
r002	1766	0.5	0.0	0.5	0.0	2	Hepatocytes	central	r002
r002	1792	1.0	0.0	0.0	0.0	3	Hepatocytes	central	r002
r002	1801	0.25	0.5	0.25	0.0	4	Hepatocytes	central	r002
r002	1826	0.5	0.0	0.5	0.0	2	Immune cells	central	r002
r002	1831	1.0	0.0	0.0	0.0	2	Hepatocytes	central	r002
r002	5866	1.0	0.0	0.0	0.0	2	Hepatocytes	central	r002
r002	5898	1.0	0.0	0.0	0.0	1	Hepatocytes	central	r002
r002	5916	1.0	0.0	0.0	0.0	1	Hepatocytes	central	r002
r002	5934	1.0	0.0	0.0	0.0	2	Hepatocytes	central	r002
r002	5978	1.0	0.0	0.0	0.0	1	Hepatocytes	central	r002
r002	6025	1.0	0.0	0.0	0.0	2	Hepatocytes	central	r002
r002	6066	0.5	0.0	0.5	0.0	2	Hepatocytes	central	r002
r002	6085	1.0	0.0	0.0	0.0	1	Hepatocytes	central	r002
r002	6086	1.0	0.0	0.0	0.0	1	Hepatocytes	central	r002
r002	6107	1.0	0.0	0.0	0.0	1	Hepatocytes	central	r002
r002	6126	1.0	0.0	0.0	0.0	1	Hepatocytes	central	r002
r002	6139					0	Hepatocytes	central	r002
r002	6166	1.0	0.0	0.0	0.0	3	Hepatocytes	central	r002
r002	6186	0.6666666666666666	0.0	0.3333333333333333	0.0	3	LSEC	central	r002
r002	6198	0.5	0.0	0.5	0.0	2	Hepatocytes	central	r002
r002	6220	1.0	0.0	0.0	0.0	2	Hepatocytes	central	r002
r002	6256	0.5	0.0	0.5	0.0	2	LSEC	central	r002
r002	6275	0.0	0.0	1.0	0.0	2	Hepatocytes	central	r002
r002	6284	1.0	0.0	0.0	0.0	3	Hepatocytes	central	r002
r002	6305					0	Hepatocytes	central	r002
r002	6351	0.6666666666666666	0.0	0.3333333333333333	0.0	3	LSEC	central	r002
r002	6389					0	Hepatocytes	central	r002
r002	6393	0.6666666666666666	0.0	0.3333333333333333	0.0	3	Hepatocytes	central	r002
r002	6415	1.0	0.0	0.0	0.0	2	Hepatocytes	central	r002
r002	6442	1.0	0.0	0.0	0.0	3	LSEC	central	r002
r002	6451	0.6	0.0	0.4	0.0	5	Hepatocytes	central	r002
r002	6456	0.5	0.0	0.5	0.0	2	LSEC	central	r002
r002	6459					0	Hepatocytes	central	r002
r002	6476	0.0	0.0	1.0	0.0	1	Hepatocytes	central	r002
r002	6482	0.75	0.0	0.25	0.0	4	Hepatocytes	central	r002
r002	6496	0.6666666666666666	0.0	0.3333333333333333	0.0	3	LSEC	central	r002
r002	6512	0.3333333333333333	0.0	0.6666666666666666	0.0	3	Hepatocytes	central	r002
r002	6548	0.0	0.0	1.0	0.0	2	Hepatocytes	central	r002
r002	6551	0.0	0.0	1.0	0.0	1	Vessel cells	central	r002
r002	6552	1.0	0.0	0.0	0.0	1	Hepatocytes	central	r002
r002	6575	0.5	0.0	0.0	0.5	2	LSEC	central	r002
r002	6619	1.0	0.0	0.0	0.0	3	Hepatocytes	central	r002
r002	6627					0	Hepatocytes	central	r002
r002	6654	0.3333333333333333	0.0	0.3333333333333333	0.3333333333333333	3	Immune cells	central	r002
r002	6655	0.75	0.0	0.25	0.0	4	LSEC	central	r002
r002	6656	1.0	0.0	0.0	0.0	3	LSEC	central	r002
r002	6657	0.6666666666666666	0.0	0.3333333333333333	0.0	3	Hepatocytes	central	r002
r002	6669	1.0	0.0	0.0	0.0	2	Hepatocytes	central	r002
r002	6688	0.5	0.25	0.25	0.0	4	Vessel cells	central	r002
r002	6696	0.0	0.0	1.0	0.0	1	Hepatocytes	central	r002
r002	6703	0.5	0.25	0.0	0.25	4	LSEC	central	r002
r002	6711	0.6666666666666666	0.0	0.3333333333333333	0.0	3	Hepatocytes	central	r002
r002	6716	0.5	0.0	0.5	0.0	2	Hepatocytes	central	r002
r002	6718	0.5	0.0	0.5	0.0	2	Hepatocytes	central	r002
r002	6763	0.5	0.0	0.5	0.0	2	Hepatocytes	central	r002
r002	6768	1.0	0.0	0.0	0.0	1	Hepatocytes	central	r002
r002	6781	0.2	0.2	0.4	0.2	5	Hepatocytes	central	r002
r002	6796	0.5	0.0	0.5	0.0	2	Hepatocytes	central	r002
r002	6801	0.6666666666666666	0.0	0.3333333333333333	0.0	3	Hepatocytes	central	r002
r002	6806	1.0	0.0	0.0	0.0	1	Hepatocytes	central	r002
r002	6829	0.5	0.0	0.5	0.0	2	Hepatocytes	central	r002
r002	6830	1.0	0.0	0.0	0.0	2	LSEC	central	r002
r002	6835	1.0	0.0	0.0	0.0	3	Hepatocytes	central	r002
r002	6836	0.0	0.0	1.0	0.0	2	Hepatocytes	central	r002
r002	6843	0.6666666666666666	0.0	0.0	0.3333333333333333	3	Hepatocytes	central	r002
r002	6861	0.75	0.0	0.25	0.0	4	Hepatocytes	central	r002
r002	6862	1.0	0.0	0.0	0.0	3	LSEC	central	r002
r002	6884	0.0	0.0	1.0	0.0	2	Hepatocytes	central	r002
r002	6904	1.0	0.0	0.0	0.0	3	LSEC	central	r002
r002	6915	1.0	0.0	0.0	0.0	4	Hepatocytes	central	r002
r002	6916	1.0	0.0	0.0	0.0	4	Hepatocytes	central	r002
r002	6928					0	Hepatocytes	central	r002
r002	6938	0.75	0.0	0.25	0.0	4	LSEC	central	r002
r002	6956	1.0	0.0	0.0	0.0	2	Hepatocytes	central	r002
r002	6957	1.0	0.0	0.0	0.0	1	Hepatocytes	central	r002
r002	6964	1.0	0.0	0.0	0.0	1	Hepatocytes	central	r002
r002	6967	0.8	0.0	0.0	0.2	5	Hepatocytes	central	r002
r002	6971	0.8	0.0	0.2	0.0	5	LSEC	central	r002
r002	6986	0.6666666666666666	0.0	0.3333333333333333	0.0	3	Hepatocytes	central	r002
r002	7004	0.75	0.0	0.25	0.0	4	Hepatocytes	central	r002
r002	7010	0.5	0.0	0.5	0.0	4	Hepatocytes	central	r002
r002	7033	1.0	0.0	0.0	0.0	1	Hepatocytes	central	r002
r002	7035	1.0	0.0	0.0	0.0	1	Hepatocytes	central	r002
r002	7036	0.6666666666666666	0.0	0.0	0.3333333333333333	3	Hepatocytes	central	r002
r002	7043	0.25	0.25	0.5	0.0	4	Hepatocytes	central	r002
r002	7057	1.0	0.0	0.0	0.0	2	Vessel cells	central	r002
r002	7084	0.5	0.16666666666666666	0.3333333333333333	0.0	6	Hepatocytes	central	r002
r002	7085					0	Hepatocytes	central	r002
r002	7097	0.42857142857142855	0.14285714285714285	0.42857142857142855	0.0	7	Hepatocytes	central	r002
r002	7118	1.0	0.0	0.0	0.0	1	LSEC	central	r002
r002	7119	1.0	0.0	0.0	0.0	3	LSEC	central	r002
r002	7130	0.0	0.0	1.0	0.0	1	Hepatocytes	central	r002
r002	7137	0.8333333333333334	0.0	0.16666666666666666	0.0	6	Immune cells	central	r002
r002	7187	0.8	0.2	0.0	0.0	5	LSEC	central	r002
r002	7188	1.0	0.0	0.0	0.0	1	Vessel cells	central	r002
r002	7189	1.0	0.0	0.0	0.0	1	Hepatocytes	central	r002
r002	7193	0.5	0.5	0.0	0.0	2	Hepatocytes	central	r002
r002	7223	1.0	0.0	0.0	0.0	2	LSEC	central	r002
r002	7231	1.0	0.0	0.0	0.0	2	Hepatocytes	central	r002
r002	7236	0.5	0.5	0.0	0.0	4	Hepatocytes	central	r002
r002	7242	0.5714285714285714	0.2857142857142857	0.14285714285714285	0.0	7	Hepatocytes	central	r002
r002	7249	1.0	0.0	0.0	0.0	1	Hepatocytes	central	r002
r002	7253	0.3333333333333333	0.0	0.6666666666666666	0.0	3	Hepatocytes	central	r002
r002	7266					0	Vessel cells	central	r002
r002	7271	0.0	0.0	1.0	0.0	1	Hepatocytes	central	r002
r002	7280	0.3333333333333333	0.3333333333333333	0.3333333333333333	0.0	3	Hepatocytes	central	r002
r002	7287	0.0	1.0	0.0	0.0	1	Hepatocytes	central	r002
r002	7303					0	Immune cells	central	r002
r002	7310	0.0	0.0	0.0	1.0	1	Hepatocytes	central	r002
r002	7315	0.75	0.0	0.25	0.0	4	Hepatocytes	central	r002
r002	7322	1.0	0.0	0.0	0.0	1	Immune cells	central	r002
r002	7337	1.0	0.0	0.0	0.0	4	Immune cells	central	r002
r002	7362	1.0	0.0	0.0	0.0	2	LSEC	central	r002
r002	7371	0.5	0.5	0.0	0.0	2	Hepatocytes	central	r002
r002	7375	1.0	0.0	0.0	0.0	1	Immune cells	central	r002
r002	7379	1.0	0.0	0.0	0.0	2	Immune cells	central	r002
r002	7400	0.75	0.25	0.0	0.0	4	Hepatocytes	central	r002
r002	7422	0.5	0.0	0.5	0.0	2	Hepatocytes	central	r002
r002	7465	1.0	0.0	0.0	0.0	3	Hepatocytes	central	r002
r002	7479	1.0	0.0	0.0	0.0	3	LSEC	central	r002
r002	7484	1.0	0.0	0.0	0.0	2	Hepatocytes	central	r002
r002	7497	0.5	0.0	0.5	0.0	2	Hepatocytes	central	r002
r002	7500	0.6666666666666666	0.3333333333333333	0.0	0.0	3	Hepatocytes	central	r002
r002	7510	0.5	0.0	0.0	0.5	2	Hepatocytes	central	r002
r002	7516	0.5	0.0	0.5	0.0	2	Hepatocytes	central	r002
r002	7547	0.5	0.0	0.0	0.5	2	Hepatocytes	central	r002
r002	7549	1.0	0.0	0.0	0.0	2	Hepatocytes	central	r002
r002	7559	0.6666666666666666	0.0	0.3333333333333333	0.0	3	Hepatocytes	central	r002
r002	7562					0	Vessel cells	central	r002
r002	7563	0.5	0.0	0.0	0.5	2	Hepatocytes	central	r002
r002	7576	0.6666666666666666	0.3333333333333333	0.0	0.0	3	Hepatocytes	central	r002
r002	7580					0	Hepatocytes	central	r002
r002	7584	0.75	0.25	0.0	0.0	4	Hepatocytes	central	r002
r002	7610	1.0	0.0	0.0	0.0	2	Hepatocytes	central	r002
r002	7628	1.0	0.0	0.0	0.0	1	Hepatocytes	central	r002
r002	7633	0.75	0.0	0.0	0.25	4	Vessel cells	central	r002
r002	7646	1.0	0.0	0.0	0.0	2	Hepatocytes	central	r002
r002	7657	1.0	0.0	0.0	0.0	2	LSEC	central	r002
r002	7662	1.0	0.0	0.0	0.0	1	Vessel cells	central	r002
r002	7679	0.5	0.0	0.5	0.0	2	Hepatocytes	central	r002
r002	7680	1.0	0.0	0.0	0.0	4	Hepatocytes	central	r002
r002	7690	0.5	0.5	0.0	0.0	4	Hepatocytes	central	r002
r002	7691	1.0	0.0	0.0	0.0	1	Hepatocytes	central	r002
r002	7702	1.0	0.0	0.0	0.0	2	Hepatocytes	central	r002
r002	7703	1.0	0.0	0.0	0.0	2	Immune cells	central	r002
r002	7704	0.5	0.5	0.0	0.0	4	Hepatocytes	central	r002
r002	7707	1.0	0.0	0.0	0.0	2	Hepatocytes	central	r002
r002	7713	0.5	0.0	0.0	0.5	2	Hepatocytes	central	r002
r002	7736	0.5	0.0	0.0	0.5	2	Hepatocytes	central	r002
r002	7781	1.0	0.0	0.0	0.0	3	Hepatocytes	central	r002
r002	7782	0.0	0.0	0.0	1.0	2	Vessel cells	central	r002
r002	7795	0.5	0.5	0.0	0.0	2	Hepatocytes	central	r002
r002	7798	0.75	0.25	0.0	0.0	4	Immune cells	central	r002
r002	7803	0.75	0.0	0.0	0.25	4	Hepatocytes	central	r002
r002	7804	1.0	0.0	0.0	0.0	2	Immune cells	central	r002
r002	7822					0	Vessel cells	central	r002
r002	7838	0.6666666666666666	0.0	0.3333333333333333	0.0	3	Hepatocytes	central	r002
r002	7843	0.0	0.0	0.0	1.0	1	Vessel cells	central	r002
r002	7844	0.8333333333333334	0.16666666666666666	0.0	0.0	6	Immune cells	central	r002
r002	7845	1.0	0.0	0.0	0.0	1	Hepatocytes	central	r002
r002	7846	1.0	0.0	0.0	0.0	1	Hepatocytes	central	r002
r002	7849	1.0	0.0	0.0	0.0	1	Hepatocytes	central	r002
r002	7862	1.0	0.0	0.0	0.0	2	Hepatocytes	central	r002
r002	7867	0.5	0.5	0.0	0.0	2	Immune cells	central	r002
r002	7868	1.0	0.0	0.0	0.0	2	Vessel cells	central	r002
r002	7882	0.5	0.5	0.0	0.0	2	LSEC	central	r002
r002	7883	0.0	0.5	0.5	0.0	2	Immune cells	central	r002
r002	7884	0.5	0.3333333333333333	0.16666666666666666	0.0	6	Hepatocytes	central	r002
r002	7896	1.0	0.0	0.0	0.0	1	Vessel cells	central	r002
r002	7910	0.75	0.0	0.25	0.0	4	Hepatocytes	central	r002
r002	7939	0.0	1.0	0.0	0.0	1	Hepatocytes	central	r002
r002	7947	0.5	0.25	0.25	0.0	4	Hepatocytes	central	r002
r002	7952	0.3333333333333333	0.6666666666666666	0.0	0.0	3	Hepatocytes	central	r002
r002	7966	0.5	0.0	0.0	0.5	2	Hepatocytes	central	r002
r002	7976	0.75	0.0	0.25	0.0	4	Hepatocytes	central	r002
r002	7977	1.0	0.0	0.0	0.0	1	Hepatocytes	central	r002
r002	7982	1.0	0.0	0.0	0.0	5	LSEC	central	r002
r002	7983	1.0	0.0	0.0	0.0	1	Hepatocytes	central	r002
r002	7992	0.75	0.25	0.0	0.0	4	Hepatocytes	central	r002
r002	8001					0	Vessel cells	central	r002
r002	8007					0	Hepatocytes	central	r002
r002	8032	1.0	0.0	0.0	0.0	2	Hepatocytes	central	r002
r002	8076	1.0	0.0	0.0	0.0	2	Immune cells	central	r002
r002	8103	0.6666666666666666	0.3333333333333333	0.0	0.0	3	Hepatocytes	central	r002
r002	8111	1.0	0.0	0.0	0.0	1	Immune cells	central	r002
r002	8118	0.5	0.0	0.5	0.0	2	Hepatocytes	central	r002
r002	8122	0.5	0.0	0.0	0.5	2	Hepatocytes	central	r002
r002	8134	0.6666666666666666	0.0	0.3333333333333333	0.0	3	Hepatocytes	central	r002
r002	8140	0.3333333333333333	0.3333333333333333	0.0	0.3333333333333333	3	Hepatocytes	central	r002
r002	8141	0.3333333333333333	0.0	0.3333333333333333	0.3333333333333333	3	Hepatocytes	central	r002
r002	8145	0.6666666666666666	0.3333333333333333	0.0	0.0	3	Immune cells	central	r002
r002	8166	1.0	0.0	0.0	0.0	1	LSEC	central	r002
r002	8170	1.0	0.0	0.0	0.0	4	LSEC	central	r002
r002	8178	1.0	0.0	0.0	0.0	2	Hepatocytes	central	r002
r002	8184	0.0	1.0	0.0	0.0	1	Hepatocytes	central	r002
r002	8191	1.0	0.0	0.0	0.0	1	Vessel cells	central	r002
r002	8207	1.0	0.0	0.0	0.0	1	Vessel cells	central	r002
r002	8211	0.5	0.5	0.0	0.0	2	Hepatocytes	central	r002
r002	8212	0.6666666666666666	0.0	0.3333333333333333	0.0	3	Hepatocytes	central	r002
r002	8229	0.5	0.0	0.5	0.0	2	Hepatocytes	central	r002
r002	8234	0.6666666666666666	0.3333333333333333	0.0	0.0	3	Immune cells	central	r002
r002	8239	1.0	0.0	0.0	0.0	1	Vessel cells	central	r002
r002	8272	0.0	0.0	0.5	0.5	2	Hepatocytes	central	r002
r002	8292	1.0	0.0	0.0	0.0	2	Hepatocytes	central	r002
r002	8293	0.3333333333333333	0.6666666666666666	0.0	0.0	3	Hepatocytes	central	r002
r002	8304	0.3333333333333333	0.6666666666666666	0.0	0.0	3	Hepatocytes	central	r002
r002	8309	0.3333333333333333	0.3333333333333333	0.3333333333333333	0.0	3	Hepatocytes	central	r002
r002	8311	0.5	0.5	0.0	0.0	2	Vessel cells	central	r002
r002	8323	1.0	0.0	0.0	0.0	2	Hepatocytes	central	r002
r002	8333	1.0	0.0	0.0	0.0	2	Hepatocytes	central	r002
r002	8359	1.0	0.0	0.0	0.0	2	Immune cells	central	r002
r002	8364	0.6666666666666666	0.3333333333333333	0.0	0.0	3	Immune cells	central	r002
r002	8369	1.0	0.0	0.0	0.0	2	LSEC	central	r002
r002	8372	1.0	0.0	0.0	0.0	2	Hepatocytes	central	r002
r002	8375	1.0	0.0	0.0	0.0	2	Hepatocytes	central	r002
r002	8385	1.0	0.0	0.0	0.0	2	Immune cells	central	r002
r002	8403	0.0	0.5	0.0	0.5	2	Immune cells	central	r002
r002	8408	0.3333333333333333	0.6666666666666666	0.0	0.0	3	Immune cells	central	r002
r002	8409	1.0	0.0	0.0	0.0	1	Immune cells	central	r002
r002	8437	0.6666666666666666	0.3333333333333333	0.0	0.0	3	Immune cells	central	r002
r002	8438	1.0	0.0	0.0	0.0	1	Hepatocytes	central	r002
r002	8442	1.0	0.0	0.0	0.0	1	Hepatocytes	central	r002
r002	8451	0.0	0.75	0.25	0.0	4	Hepatocytes	central	r002
r002	8462	1.0	0.0	0.0	0.0	2	Hepatocytes	central	r002
r002	8463	0.5	0.25	0.25	0.0	4	Hepatocytes	central	r002
r002	8486	0.5	0.5	0.0	0.0	2	Hepatocytes	central	r002
r002	8517	0.0	0.0	1.0	0.0	1	Hepatocytes	central	r002
r002	8522	0.5	0.5	0.0	0.0	2	Immune cells	central	r002
r002	8534	0.75	0.0	0.25	0.0	4	Hepatocytes	central	r002
r002	8543	0.3333333333333333	0.3333333333333333	0.3333333333333333	0.0	3	Hepatocytes	central	r002
r002	8547	0.5	0.0	0.5	0.0	2	Hepatocytes	central	r002
r002	8548	1.0	0.0	0.0	0.0	2	LSEC	central	r002
r002	8580	0.5	0.5	0.0	0.0	2	Hepatocytes	central	r002
r002	8588	1.0	0.0	0.0	0.0	1	LSEC	central	r002
r002	8599	0.6666666666666666	0.3333333333333333	0.0	0.0	3	Hepatocytes	central	r002
r002	8604	1.0	0.0	0.0	0.0	4	Hepatocytes	central	r002
r002	8628	0.5	0.0	0.5	0.0	2	Hepatocytes	central	r002
r002	8636	1.0	0.0	0.0	0.0	4	LSEC	central	r002
r002	8643	0.5	0.0	0.5	0.0	2	Hepatocytes	central	r002
r002	8673	1.0	0.0	0.0	0.0	3	Hepatocytes	central	r002
r002	8689	1.0	0.0	0.0	0.0	2	LSEC	central	r002
r002	8693					0	Hepatocytes	central	r002
r002	8701	1.0	0.0	0.0	0.0	2	Hepatocytes	central	r002
r002	8703					0	Hepatocytes	central	r002
r002	8704					0	Immune cells	central	r002
r002	8724					0	Hepatocytes	central	r002
r002	8729	0.6666666666666666	0.0	0.3333333333333333	0.0	3	Hepatocytes	central	r002
r002	8759	0.5	0.0	0.5	0.0	2	Hepatocytes	central	r002
r002	8769	0.5	0.0	0.5	0.0	2	Hepatocytes	central	r002
r002	8786	0.6666666666666666	0.0	0.3333333333333333	0.0	3	Hepatocytes	central	r002
r002	8814	1.0	0.0	0.0	0.0	3	LSEC	central	r002
r002	8824	0.5	0.0	0.0	0.5	2	Vessel cells	central	r002
r002	8836	0.6666666666666666	0.3333333333333333	0.0	0.0	3	Hepatocytes	central	r002
r002	8843					0	Hepatocytes	central	r002
r002	8852	1.0	0.0	0.0	0.0	1	Vessel cells	central	r002
r002	8860	0.0	0.0	0.0	1.0	1	Vessel cells	central	r002
r002	8865	0.3333333333333333	0.0	0.0	0.6666666666666666	3	Hepatocytes	central	r002
r002	8871	0.3333333333333333	0.0	0.6666666666666666	0.0	3	Hepatocytes	central	r002
r002	8877	0.6	0.0	0.0	0.4	5	Vessel cells	central	r002
r002	8884	0.5	0.5	0.0	0.0	2	Hepatocytes	central	r002
r002	8885	1.0	0.0	0.0	0.0	2	LSEC	central	r002
r002	8890	1.0	0.0	0.0	0.0	2	Immune cells	central	r002
r002	8919	0.6666666666666666	0.0	0.3333333333333333	0.0	3	Hepatocytes	central	r002
r002	8924	0.3333333333333333	0.3333333333333333	0.3333333333333333	0.0	3	Hepatocytes	central	r002
r002	8927	1.0	0.0	0.0	0.0	1	Hepatocytes	central	r002
r002	8934	0.0	0.6666666666666666	0.0	0.3333333333333333	3	Hepatocytes	central	r002
r002	8948	0.6	0.0	0.0	0.4	5	Hepatocytes	central	r002
r002	8955	1.0	0.0	0.0	0.0	1	Immune cells	central	r002
r002	8966	1.0	0.0	0.0	0.0	1	Immune cells	central	r002
r002	8987	0.3333333333333333	0.3333333333333333	0.0	0.3333333333333333	3	Hepatocytes	central	r002
r002	8989	1.0	0.0	0.0	0.0	1	Vessel cells	central	r002
r002	9010	0.6666666666666666	0.3333333333333333	0.0	0.0	3	Immune cells	central	r002
r002	9017	0.6666666666666666	0.0	0.3333333333333333	0.0	3	Hepatocytes	central	r002
r002	9018	0.75	0.0	0.0	0.25	4	Hepatocytes	central	r002
r002	9029	0.6666666666666666	0.0	0.3333333333333333	0.0	3	Hepatocytes	central	r002
r002	9036	1.0	0.0	0.0	0.0	2	LSEC	central	r002
r002	9044	1.0	0.0	0.0	0.0	4	Vessel cells	central	r002
r002	9068	0.5	0.0	0.5	0.0	2	Immune cells	central	r002
r002	9079	0.6666666666666666	0.0	0.0	0.3333333333333333	3	Hepatocytes	central	r002
r002	9086	0.6666666666666666	0.0	0.0	0.3333333333333333	3	Hepatocytes	central	r002
r002	9095	1.0	0.0	0.0	0.0	1	Hepatocytes	central	r002
r002	9103	0.8	0.0	0.2	0.0	5	Hepatocytes	central	r002
r002	9104	0.75	0.25	0.0	0.0	4	Immune cells	central	r002
r002	9105	1.0	0.0	0.0	0.0	1	Vessel cells	central	r002
r002	9110	1.0	0.0	0.0	0.0	1	Hepatocytes	central	r002
r002	9121	0.3333333333333333	0.6666666666666666	0.0	0.0	3	Hepatocytes	central	r002
r002	9122					0	Hepatocytes	central	r002
r002	9128	0.6666666666666666	0.0	0.0	0.3333333333333333	3	Hepatocytes	central	r002
r002	9135	0.6666666666666666	0.0	0.0	0.3333333333333333	3	Hepatocytes	central	r002
r002	9136	0.3333333333333333	0.3333333333333333	0.3333333333333333	0.0	3	Hepatocytes	central	r002
r002	9152	1.0	0.0	0.0	0.0	3	LSEC	central	r002
r002	9193	0.3333333333333333	0.3333333333333333	0.0	0.3333333333333333	3	Hepatocytes	central	r002
r002	9207	1.0	0.0	0.0	0.0	4	Hepatocytes	central	r002
r002	9215	0.5	0.0	0.5	0.0	2	Immune cells	central	r002
r002	9221	0.6666666666666666	0.3333333333333333	0.0	0.0	3	LSEC	central	r002
r002	9229	0.5	0.5	0.0	0.0	2	Hepatocytes	central	r002
r002	9233	0.5	0.0	0.5	0.0	2	Hepatocytes	central	r002
r002	9239	0.6666666666666666	0.0	0.3333333333333333	0.0	3	Hepatocytes	central	r002
r002	9241	1.0	0.0	0.0	0.0	2	Hepatocytes	central	r002
r002	9267	1.0	0.0	0.0	0.0	3	Hepatocytes	central	r002
r002	9285	0.0	0.0	1.0	0.0	2	Hepatocytes	central	r002
r002	9292	0.6666666666666666	0.3333333333333333	0.0	0.0	3	Hepatocytes	central	r002
r002	9293	0.0	0.0	1.0	0.0	1	Hepatocytes	central	r002
r002	9317	1.0	0.0	0.0	0.0	1	Hepatocytes	central	r002
r002	9339	0.6666666666666666	0.3333333333333333	0.0	0.0	3	LSEC	central	r002
r002	9350	1.0	0.0	0.0	0.0	1	Immune cells	central	r002
r002	9355	1.0	0.0	0.0	0.0	2	Hepatocytes	central	r002
r002	9356	1.0	0.0	0.0	0.0	3	Hepatocytes	central	r002
r002	9372	0.75	0.25	0.0	0.0	4	Hepatocytes	central	r002
r002	9373	1.0	0.0	0.0	0.0	1	Vessel cells	central	r002
r002	9375	1.0	0.0	0.0	0.0	3	Hepatocytes	central	r002
r002	9377	0.3333333333333333	0.3333333333333333	0.3333333333333333	0.0	3	LSEC	central	r002
r002	9382	0.0	0.0	1.0	0.0	1	Hepatocytes	central	r002
r002	9387	1.0	0.0	0.0	0.0	4	Immune cells	central	r002
r002	9391	1.0	0.0	0.0	0.0	3	LSEC	central	r002
r002	9398	1.0	0.0	0.0	0.0	4	Hepatocytes	central	r002
r002	9405	1.0	0.0	0.0	0.0	3	Hepatocytes	central	r002
r002	9424	0.0	0.6666666666666666	0.3333333333333333	0.0	3	LSEC	central	r002
r002	9428	0.5	0.0	0.0	0.5	2	Hepatocytes	central	r002
r002	9441	0.5	0.0	0.5	0.0	2	Hepatocytes	central	r002
r002	9461	0.5	0.5	0.0	0.0	2	Hepatocytes	central	r002
r002	9465	0.6666666666666666	0.3333333333333333	0.0	0.0	3	Immune cells	central	r002
r002	9472	0.25	0.5	0.25	0.0	4	Immune cells	central	r002
r002	9474	1.0	0.0	0.0	0.0	1	Hepatocytes	central	r002
r002	9490	0.6666666666666666	0.3333333333333333	0.0	0.0	3	Hepatocytes	central	r002
r002	9491	1.0	0.0	0.0	0.0	3	Hepatocytes	central	r002
r002	9498	0.6	0.4	0.0	0.0	5	Hepatocytes	central	r002
r002	9505	0.0	0.0	1.0	0.0	1	Hepatocytes	central	r002
r002	9517	0.0	0.5	0.5	0.0	4	Immune cells	central	r002
r002	9522	1.0	0.0	0.0	0.0	3	LSEC	central	r002
r002	9524	1.0	0.0	0.0	0.0	4	LSEC	central	r002
r002	9527	0.3333333333333333	0.0	0.6666666666666666	0.0	3	Hepatocytes	central	r002
r002	9528	1.0	0.0	0.0	0.0	5	Hepatocytes	central	r002
r002	9539	0.75	0.0	0.25	0.0	4	Hepatocytes	central	r002
r002	9564	0.6666666666666666	0.0	0.3333333333333333	0.0	3	Hepatocytes	central	r002
r002	9571	0.6666666666666666	0.3333333333333333	0.0	0.0	3	Hepatocytes	central	r002
r002	9582	1.0	0.0	0.0	0.0	2	Vessel cells	central	r002
r002	9610	0.6	0.4	0.0	0.0	5	Hepatocytes	central	r002
r002	9617	1.0	0.0	0.0	0.0	1	Hepatocytes	central	r002
r002	9624	0.6666666666666666	0.0	0.3333333333333333	0.0	3	Hepatocytes	central	r002
r002	9642	1.0	0.0	0.0	0.0	2	Hepatocytes	central	r002
r002	9648	1.0	0.0	0.0	0.0	3	Hepatocytes	central	r002
r002	9649	0.3333333333333333	0.0	0.3333333333333333	0.3333333333333333	3	Hepatocytes	central	r002
r002	9666	0.25	0.75	0.0	0.0	4	Immune cells	central	r002
r002	9672	1.0	0.0	0.0	0.0	2	Hepatocytes	central	r002
r002	9673	1.0	0.0	0.0	0.0	2	Hepatocytes	central	r002
r002	9679	0.6666666666666666	0.0	0.3333333333333333	0.0	3	Hepatocytes	central	r002
r002	9686	1.0	0.0	0.0	0.0	3	Hepatocytes	central	r002
r002	9703	0.6666666666666666	0.0	0.3333333333333333	0.0	3	Hepatocytes	central	r002
r002	9723	1.0	0.0	0.0	0.0	1	Hepatocytes	central	r002
r002	9747	0.3333333333333333	0.6666666666666666	0.0	0.0	3	Hepatocytes	central	r002
r002	9748	1.0	0.0	0.0	0.0	3	Hepatocytes	central	r002
r002	9783	0.25	0.75	0.0	0.0	4	Immune cells	central	r002
r002	9791	0.5	0.0	0.5	0.0	4	Hepatocytes	central	r002
r002	9796	1.0	0.0	0.0	0.0	3	Hepatocytes	central	r002
r002	9813	1.0	0.0	0.0	0.0	3	Hepatocytes	central	r002
r002	9816	1.0	0.0	0.0	0.0	3	LSEC	central	r002
r002	9832	1.0	0.0	0.0	0.0	3	Hepatocytes	central	r002
r002	9835	0.25	0.75	0.0	0.0	4	Immune cells	central	r002
r002	9888	0.3333333333333333	0.0	0.3333333333333333	0.3333333333333333	3	Hepatocytes	central	r002
r002	9905	0.5	0.5	0.0	0.0	2	Immune cells	central	r002
r002	9906	1.0	0.0	0.0	0.0	1	Hepatocytes	central	r002
r002	9925	0.0	0.0	1.0	0.0	1	Hepatocytes	central	r002
r002	9939	1.0	0.0	0.0	0.0	1	Hepatocytes	central	r002
r002	9944	0.5	0.5	0.0	0.0	2	Immune cells	central	r002
r002	9960	1.0	0.0	0.0	0.0	1	Hepatocytes	central	r002
r002	9961	0.75	0.0	0.25	0.0	4	Vessel cells	central	r002
r002	9992	0.6666666666666666	0.0	0.0	0.3333333333333333	3	LSEC	central	r002
r002	10000	0.0	1.0	0.0	0.0	2	Hepatocytes	central	r002
r002	10012	0.5	0.0	0.5	0.0	2	Hepatocytes	central	r002
r002	10016	0.0	0.0	0.0	1.0	1	Hepatocytes	central	r002
r002	10017	0.75	0.0	0.0	0.25	4	Hepatocytes	central	r002
r002	10094	0.6666666666666666	0.0	0.3333333333333333	0.0	3	LSEC	central	r002
r002	10112	0.6666666666666666	0.0	0.3333333333333333	0.0	3	Vessel cells	central	r002
r002	10113	0.6666666666666666	0.0	0.3333333333333333	0.0	3	Hepatocytes	central	r002
r002	10122					0	Hepatocytes	central	r002
r002	10145	0.6666666666666666	0.0	0.3333333333333333	0.0	3	LSEC	central	r002
r002	10167	0.6666666666666666	0.0	0.0	0.3333333333333333	3	Hepatocytes	central	r002
r002	10191	1.0	0.0	0.0	0.0	3	Hepatocytes	central	r002
r002	10218	0.75	0.0	0.0	0.25	4	LSEC	central	r002
r002	10219	0.0	0.0	0.6666666666666666	0.3333333333333333	3	Hepatocytes	central	r002
r002	10233	0.3333333333333333	0.0	0.6666666666666666	0.0	3	Hepatocytes	central	r002
r002	10254	0.3333333333333333	0.0	0.6666666666666666	0.0	3	Hepatocytes	central	r002
r002	10272	1.0	0.0	0.0	0.0	2	LSEC	central	r002
r002	10333	0.0	0.0	1.0	0.0	2	Hepatocytes	central	r002
r002	10341	1.0	0.0	0.0	0.0	2	LSEC	central	r002
r002	10388	0.0	0.0	1.0	0.0	1	Hepatocytes	central	r002
r002	6359					0	Immune cells	central	r002
r002	6404	1.0	0.0	0.0	0.0	2	LSEC	central	r002
r002	6467	0.5	0.25	0.25	0.0	4	Hepatocytes	central	r002
r002	6471	1.0	0.0	0.0	0.0	2	Hepatocytes	central	r002
r002	6472	0.6666666666666666	0.0	0.3333333333333333	0.0	3	Hepatocytes	central	r002
r002	6510	1.0	0.0	0.0	0.0	1	Hepatocytes	central	r002
r002	6555	1.0	0.0	0.0	0.0	2	Hepatocytes	central	r002
r002	6570	1.0	0.0	0.0	0.0	2	LSEC	central	r002
r002	6577	0.0	0.0	1.0	0.0	1	Hepatocytes	central	r002
r002	6590	0.0	0.0	1.0	0.0	1	Hepatocytes	central	r002
r002	6598	0.6666666666666666	0.3333333333333333	0.0	0.0	3	Hepatocytes	central	r002
r002	6604	1.0	0.0	0.0	0.0	2	Hepatocytes	central	r002
r002	6613	0.0	1.0	0.0	0.0	1	Hepatocytes	central	r002
r002	6620	1.0	0.0	0.0	0.0	2	Immune cells	central	r002
r002	6629	0.6666666666666666	0.0	0.3333333333333333	0.0	3	Hepatocytes	central	r002
r002	6661	1.0	0.0	0.0	0.0	1	Hepatocytes	central	r002
r002	6666	0.5	0.5	0.0	0.0	2	Hepatocytes	central	r002
r002	6667	0.6666666666666666	0.0	0.3333333333333333	0.0	3	Hepatocytes	central	r002
r002	6678	0.5	0.0	0.5	0.0	4	Hepatocytes	central	r002
r002	6679	1.0	0.0	0.0	0.0	2	Immune cells	central	r002
r002	6706	0.3333333333333333	0.6666666666666666	0.0	0.0	3	Hepatocytes	central	r002
r002	6723	1.0	0.0	0.0	0.0	1	Hepatocytes	central	r002
r002	6724	1.0	0.0	0.0	0.0	2	Hepatocytes	central	r002
r002	6732	0.6666666666666666	0.0	0.3333333333333333	0.0	3	LSEC	central	r002
r002	6735	0.5	0.5	0.0	0.0	2	Hepatocytes	central	r002
r002	6758	1.0	0.0	0.0	0.0	2	Immune cells	central	r002
r002	6772	0.75	0.0	0.0	0.25	4	LSEC	central	r002
r002	6774	1.0	0.0	0.0	0.0	2	Hepatocytes	central	r002
r002	6783	0.0	0.0	0.5	0.5	2	Hepatocytes	central	r002
r002	6785	0.6666666666666666	0.0	0.3333333333333333	0.0	3	Hepatocytes	central	r002
r002	6798	0.6666666666666666	0.0	0.3333333333333333	0.0	3	Hepatocytes	central	r002
r002	6805	0.3333333333333333	0.3333333333333333	0.3333333333333333	0.0	3	LSEC	central	r002
r002	6808	1.0	0.0	0.0	0.0	2	Hepatocytes	central	r002
r002	6811	0.0	0.0	1.0	0.0	1	Hepatocytes	central	r002
r002	6857	0.6666666666666666	0.0	0.3333333333333333	0.0	3	Hepatocytes	central	r002
r002	6860	0.5	0.0	0.5	0.0	2	Hepatocytes	central	r002
r002	6863	1.0	0.0	0.0	0.0	1	Hepatocytes	central	r002
r002	6871	0.5	0.0	0.5	0.0	2	Vessel cells	central	r002
r002	6874					0	Hepatocytes	central	r002
r002	6877	0.75	0.0	0.25	0.0	4	Hepatocytes	central	r002
r002	6882	0.0	0.0	1.0	0.0	2	Immune cells	central	r002
r002	6883					0	LSEC	central	r002
r002	6893	1.0	0.0	0.0	0.0	1	Immune cells	central	r002
r002	6894	1.0	0.0	0.0	0.0	1	Hepatocytes	central	r002
r002	6919	1.0	0.0	0.0	0.0	2	Hepatocytes	central	r002
r002	6930					0	Hepatocytes	central	r002
r002	6931	1.0	0.0	0.0	0.0	2	Hepatocytes	central	r002
r002	6936	0.75	0.25	0.0	0.0	4	LSEC	central	r002
r002	6937	0.5	0.0	0.5	0.0	2	Hepatocytes	central	r002
r002	6947	1.0	0.0	0.0	0.0	2	Hepatocytes	central	r002
r002	6950	1.0	0.0	0.0	0.0	2	Hepatocytes	central	r002
r002	6953	1.0	0.0	0.0	0.0	2	Hepatocytes	central	r002
r002	6954	1.0	0.0	0.0	0.0	1	Hepatocytes	central	r002
r002	6955	1.0	0.0	0.0	0.0	2	Hepatocytes	central	r002
r002	6965	0.0	0.0	1.0	0.0	1	Hepatocytes	central	r002
r002	6975	1.0	0.0	0.0	0.0	1	LSEC	central	r002
r002	6980	1.0	0.0	0.0	0.0	1	Hepatocytes	central	r002
r002	6988	1.0	0.0	0.0	0.0	3	LSEC	central	r002
r002	6989	0.5	0.0	0.5	0.0	2	Hepatocytes	central	r002
r002	7000	0.75	0.0	0.0	0.25	4	LSEC	central	r002
r002	7001	0.0	0.0	1.0	0.0	1	Hepatocytes	central	r002
r002	7008	1.0	0.0	0.0	0.0	1	Hepatocytes	central	r002
r002	7009	1.0	0.0	0.0	0.0	1	Hepatocytes	central	r002
r002	7039	0.5	0.0	0.5	0.0	2	Hepatocytes	central	r002
r002	7041	1.0	0.0	0.0	0.0	2	Hepatocytes	central	r002
r002	7042	1.0	0.0	0.0	0.0	3	Hepatocytes	central	r002
r002	7048	0.5	0.5	0.0	0.0	2	Hepatocytes	central	r002
r002	7069	0.0	0.0	1.0	0.0	1	Hepatocytes	central	r002
r002	7071	0.6666666666666666	0.0	0.3333333333333333	0.0	3	Vessel cells	central	r002
r002	7096	1.0	0.0	0.0	0.0	1	Hepatocytes	central	r002
r002	7101	0.6666666666666666	0.0	0.3333333333333333	0.0	3	Hepatocytes	central	r002
r002	7115	1.0	0.0	0.0	0.0	1	Hepatocytes	central	r002
r002	7116	1.0	0.0	0.0	0.0	1	Immune cells	central	r002
r002	7123	0.5	0.0	0.0	0.5	2	Hepatocytes	central	r002
r002	7135	1.0	0.0	0.0	0.0	1	Hepatocytes	central	r002
r002	7141	1.0	0.0	0.0	0.0	2	Hepatocytes	central	r002
r002	7142	0.5	0.5	0.0	0.0	2	Hepatocytes	central	r002
r002	7150	1.0	0.0	0.0	0.0	1	LSEC	central	r002
r002	7151	0.0	1.0	0.0	0.0	1	Hepatocytes	central	r002
r002	7153	1.0	0.0	0.0	0.0	1	Hepatocytes	central	r002
r002	7155	1.0	0.0	0.0	0.0	2	Hepatocytes	central	r002
r002	7156	0.5	0.5	0.0	0.0	2	LSEC	central	r002
r002	7166	1.0	0.0	0.0	0.0	2	Hepatocytes	central	r002
r002	7176	1.0	0.0	0.0	0.0	1	Hepatocytes	central	r002
r002	7178					0	Hepatocytes	central	r002
r002	7185	1.0	0.0	0.0	0.0	2	Hepatocytes	central	r002
r002	7191	1.0	0.0	0.0	0.0	3	Hepatocytes	central	r002
r002	7198	0.5	0.5	0.0	0.0	4	Immune cells	central	r002
r002	7201	0.75	0.25	0.0	0.0	4	Immune cells	central	r002
r002	7202	0.6666666666666666	0.0	0.3333333333333333	0.0	3	Hepatocytes	central	r002
r002	7212	1.0	0.0	0.0	0.0	1	Hepatocytes	central	r002
r002	7220	0.6666666666666666	0.0	0.0	0.3333333333333333	3	Hepatocytes	central	r002
r002	7221	0.6666666666666666	0.3333333333333333	0.0	0.0	3	Immune cells	central	r002
r002	7222	1.0	0.0	0.0	0.0	2	LSEC	central	r002
r002	7225	1.0	0.0	0.0	0.0	2	Hepatocytes	central	r002
r002	7235	1.0	0.0	0.0	0.0	1	Hepatocytes	central	r002
r002	7241	1.0	0.0	0.0	0.0	3	Hepatocytes	central	r002
r002	7251	0.0	0.0	1.0	0.0	1	Immune cells	central	r002
r002	7258	0.0	1.0	0.0	0.0	1	Hepatocytes	central	r002
r002	7268	1.0	0.0	0.0	0.0	2	Hepatocytes	central	r002
r002	7274					0	Hepatocytes	central	r002
r002	7297					0	Hepatocytes	central	r002
r002	7299	1.0	0.0	0.0	0.0	3	Hepatocytes	central	r002
r002	7304	0.5	0.5	0.0	0.0	2	Hepatocytes	central	r002
r002	7305	0.6666666666666666	0.3333333333333333	0.0	0.0	3	Hepatocytes	central	r002
r002	7309	1.0	0.0	0.0	0.0	2	Hepatocytes	central	r002
r002	7314	1.0	0.0	0.0	0.0	1	Hepatocytes	central	r002
r002	7318	0.5	0.5	0.0	0.0	4	Hepatocytes	central	r002
r002	7328	1.0	0.0	0.0	0.0	1	Hepatocytes	central	r002
r002	7329	1.0	0.0	0.0	0.0	2	Hepatocytes	central	r002
r002	7343	1.0	0.0	0.0	0.0	1	Hepatocytes	central	r002
r002	7344	0.5	0.5	0.0	0.0	2	Hepatocytes	central	r002
r002	7349	0.5	0.0	0.5	0.0	2	Hepatocytes	central	r002
r002	7350					0	Hepatocytes	central	r002
r002	7358	1.0	0.0	0.0	0.0	3	Hepatocytes	central	r002
r002	7359	1.0	0.0	0.0	0.0	1	Hepatocytes	central	r002
r002	7360	0.3333333333333333	0.6666666666666666	0.0	0.0	3	Hepatocytes	central	r002
r002	7367	0.5	0.25	0.25	0.0	4	Hepatocytes	central	r002
r002	7368	0.6666666666666666	0.0	0.3333333333333333	0.0	3	Hepatocytes	central	r002
r002	7382	1.0	0.0	0.0	0.0	2	Hepatocytes	central	r002
r002	7383	1.0	0.0	0.0	0.0	1	Hepatocytes	central	r002
r002	7387	0.5	0.5	0.0	0.0	2	Hepatocytes	central	r002
r002	7394					0	Hepatocytes	central	r002
r002	7403	0.5	0.0	0.5	0.0	2	Hepatocytes	central	r002
r002	7426	1.0	0.0	0.0	0.0	2	LSEC	central	r002
r002	7429	0.6666666666666666	0.0	0.3333333333333333	0.0	3	Immune cells	central	r002
r002	7430					0	Hepatocytes	central	r002
r002	7449	0.6666666666666666	0.3333333333333333	0.0	0.0	3	LSEC	central	r002
r002	7451	0.5	0.0	0.0	0.5	2	Immune cells	central	r002
r002	7456	1.0	0.0	0.0	0.0	1	Hepatocytes	central	r002
r002	7457	1.0	0.0	0.0	0.0	3	Hepatocytes	central	r002
r002	7462	1.0	0.0	0.0	0.0	2	Hepatocytes	central	r002
r002	7463	0.0	0.0	1.0	0.0	1	Hepatocytes	central	r002
r002	7469	0.75	0.0	0.25	0.0	4	Immune cells	central	r002
r002	7473	0.5	0.5	0.0	0.0	2	Hepatocytes	central	r002
r002	7474	1.0	0.0	0.0	0.0	4	Immune cells	central	r002
r002	7478	1.0	0.0	0.0	0.0	1	Hepatocytes	central	r002
r002	7482	0.0	1.0	0.0	0.0	1	LSEC	central	r002
r002	7485	0.0	1.0	0.0	0.0	1	Hepatocytes	central	r002
r002	7486	1.0	0.0	0.0	0.0	2	Hepatocytes	central	r002
r002	7490	0.5	0.0	0.5	0.0	2	Hepatocytes	central	r002
r002	7496					0	Immune cells	central	r002
r002	7499	1.0	0.0	0.0	0.0	2	LSEC	central	r002
r002	7504	0.5	0.0	0.5	0.0	4	Hepatocytes	central	r002
r002	7514	1.0	0.0	0.0	0.0	2	Hepatocytes	central	r002
r002	7524	0.5	0.5	0.0	0.0	2	Hepatocytes	central	r002
r002	7529	1.0	0.0	0.0	0.0	1	Hepatocytes	central	r002
r002	7530	0.3333333333333333	0.6666666666666666	0.0	0.0	3	Hepatocytes	central	r002
r002	7531	1.0	0.0	0.0	0.0	2	Hepatocytes	central	r002
r002	7535	1.0	0.0	0.0	0.0	1	Hepatocytes	central	r002
r002	7536	0.0	0.0	1.0	0.0	1	Hepatocytes	central	r002
r002	7548	1.0	0.0	0.0	0.0	2	Hepatocytes	central	r002
r002	7556	1.0	0.0	0.0	0.0	2	Hepatocytes	central	r002
r002	7557	0.0	0.5	0.5	0.0	2	Hepatocytes	central	r002
r002	7561	0.0	1.0	0.0	0.0	1	Hepatocytes	central	r002
r002	7574	1.0	0.0	0.0	0.0	1	Immune cells	central	r002
r002	7579	0.5	0.0	0.5	0.0	2	Hepatocytes	central	r002
r002	7583					0	Hepatocytes	central	r002
r002	7588	0.0	1.0	0.0	0.0	1	Vessel cells	central	r002
r002	7589	0.3333333333333333	0.3333333333333333	0.3333333333333333	0.0	3	Hepatocytes	central	r002
r002	7590	1.0	0.0	0.0	0.0	1	Hepatocytes	central	r002
r002	7591	1.0	0.0	0.0	0.0	2	Hepatocytes	central	r002
r002	7595	1.0	0.0	0.0	0.0	2	Hepatocytes	central	r002
r002	7598					0	Vessel cells	central	r002
r002	7603	1.0	0.0	0.0	0.0	1	Hepatocytes	central	r002
r002	7616	1.0	0.0	0.0	0.0	2	Hepatocytes	central	r002
r002	7622	0.5	0.0	0.5	0.0	2	Immune cells	central	r002
r002	7627	0.5	0.0	0.5	0.0	2	Hepatocytes	central	r002
r002	7630	1.0	0.0	0.0	0.0	1	Hepatocytes	central	r002
r002	7636	1.0	0.0	0.0	0.0	3	LSEC	central	r002
r002	7637	0.5	0.0	0.5	0.0	4	Hepatocytes	central	r002
r002	7638	1.0	0.0	0.0	0.0	2	LSEC	central	r002
r002	7645	1.0	0.0	0.0	0.0	2	Hepatocytes	central	r002
r002	7649	1.0	0.0	0.0	0.0	1	Hepatocytes	central	r002
r002	7650	1.0	0.0	0.0	0.0	2	LSEC	central	r002
r002	7664					0	Vessel cells	central	r002
r002	7665	1.0	0.0	0.0	0.0	3	LSEC	central	r002
r002	7670	1.0	0.0	0.0	0.0	1	Hepatocytes	central	r002
r002	7677	0.6666666666666666	0.0	0.3333333333333333	0.0	3	Immune cells	central	r002
r002	7683	0.5	0.5	0.0	0.0	2	LSEC	central	r002
r002	7693	1.0	0.0	0.0	0.0	2	Hepatocytes	central	r002
r002	7699	0.6666666666666666	0.0	0.3333333333333333	0.0	3	Hepatocytes	central	r002
r002	7712	0.6666666666666666	0.0	0.3333333333333333	0.0	3	Hepatocytes	central	r002
r002	7717	1.0	0.0	0.0	0.0	2	Hepatocytes	central	r002
r002	7724	0.6666666666666666	0.0	0.3333333333333333	0.0	3	Hepatocytes	central	r002
r002	7741	0.75	0.0	0.0	0.25	4	LSEC	central	r002
r002	7750					0	Hepatocytes	central	r002
r002	7758	0.0	0.3333333333333333	0.3333333333333333	0.3333333333333333	3	Hepatocytes	central	r002
r002	7768					0	Hepatocytes	central	r002
r002	7769					0	LSEC	central	r002
r002	7780	0.5	0.0	0.5	0.0	2	Hepatocytes	central	r002
r002	7784	0.3333333333333333	0.3333333333333333	0.0	0.3333333333333333	3	LSEC	central	r002
r002	7792	1.0	0.0	0.0	0.0	1	Hepatocytes	central	r002
r002	7797	0.25	0.0	0.5	0.25	4	Hepatocytes	central	r002
r002	7829					0	Hepatocytes	central	r002
r002	7834	1.0	0.0	0.0	0.0	1	Hepatocytes	central	r002
r002	7836	1.0	0.0	0.0	0.0	1	Hepatocytes	central	r002
r002	7837	0.0	0.0	1.0	0.0	3	Hepatocytes	central	r002
r002	7848	1.0	0.0	0.0	0.0	1	Hepatocytes	central	r002
r002	7851	0.6666666666666666	0.0	0.3333333333333333	0.0	3	Hepatocytes	central	r002
r002	7854					0	LSEC	central	r002
r002	7858	1.0	0.0	0.0	0.0	1	Hepatocytes	central	r002
r002	7859	1.0	0.0	0.0	0.0	1	Hepatocytes	central	r002
r002	7860	1.0	0.0	0.0	0.0	1	LSEC	central	r002
r002	7879	0.5	0.0	0.5	0.0	2	Vessel cells	central	r002
r002	7890	0.6666666666666666	0.0	0.3333333333333333	0.0	3	Vessel cells	central	r002
r002	7891	1.0	0.0	0.0	0.0	1	Hepatocytes	central	r002
r002	7892	0.0	0.0	1.0	0.0	2	LSEC	central	r002
r002	7893	0.5	0.0	0.5	0.0	2	LSEC	central	r002
r002	7899	1.0	0.0	0.0	0.0	2	Hepatocytes	central	r002
r002	7901	1.0	0.0	0.0	0.0	2	Hepatocytes	central	r002
r002	7918	1.0	0.0	0.0	0.0	1	Hepatocytes	central	r002
r002	7930	1.0	0.0	0.0	0.0	2	LSEC	central	r002
r002	7934	0.0	0.0	1.0	0.0	1	LSEC	central	r002
r002	7942	1.0	0.0	0.0	0.0	1	LSEC	central	r002
r002	7968					0	Vessel cells	central	r002
r002	7988	1.0	0.0	0.0	0.0	1	Hepatocytes	central	r002
r002	8000	1.0	0.0	0.0	0.0	2	Hepatocytes	central	r002
r002	8006	0.5	0.0	0.0	0.5	2	Hepatocytes	central	r002
r002	8013	0.3333333333333333	0.3333333333333333	0.3333333333333333	0.0	3	Hepatocytes	central	r002
r002	8020	0.5	0.0	0.5	0.0	2	Hepatocytes	central	r002
r002	8022	1.0	0.0	0.0	0.0	2	Hepatocytes	central	r002
r002	8036	1.0	0.0	0.0	0.0	2	Immune cells	central	r002
r002	8044	0.5	0.0	0.0	0.5	2	Hepatocytes	central	r002
r002	8060	0.5	0.0	0.0	0.5	2	Hepatocytes	central	r002
r002	8061	0.6666666666666666	0.0	0.0	0.3333333333333333	3	Hepatocytes	central	r002
r002	8069					0	Vessel cells	central	r002
r002	8070	1.0	0.0	0.0	0.0	2	Hepatocytes	central	r002
r002	8071	1.0	0.0	0.0	0.0	2	Hepatocytes	central	r002
r002	8074	1.0	0.0	0.0	0.0	1	Hepatocytes	central	r002
r002	8083	1.0	0.0	0.0	0.0	1	Vessel cells	central	r002
r002	8087	1.0	0.0	0.0	0.0	1	Hepatocytes	central	r002
r002	8091	1.0	0.0	0.0	0.0	1	Hepatocytes	central	r002
r002	8092	0.0	0.5	0.0	0.5	2	Hepatocytes	central	r002
r002	8097	0.0	0.0	1.0	0.0	1	Hepatocytes	central	r002
r002	8107	1.0	0.0	0.0	0.0	1	LSEC	central	r002
r002	8121	1.0	0.0	0.0	0.0	1	Hepatocytes	central	r002
r002	8125	0.0	0.0	0.0	1.0	1	Vessel cells	central	r002
r002	8131	1.0	0.0	0.0	0.0	1	Hepatocytes	central	r002
r002	8148	1.0	0.0	0.0	0.0	3	Hepatocytes	central	r002
r002	8157	1.0	0.0	0.0	0.0	1	Hepatocytes	central	r002
r002	8159	1.0	0.0	0.0	0.0	2	Hepatocytes	central	r002
r002	8163	0.0	0.0	0.0	1.0	1	Vessel cells	central	r002
r002	8169	1.0	0.0	0.0	0.0	1	Hepatocytes	central	r002
r002	8174	0.5	0.0	0.0	0.5	2	LSEC	central	r002
r002	8185	1.0	0.0	0.0	0.0	2	Vessel cells	central	r002
r002	8195	1.0	0.0	0.0	0.0	3	Hepatocytes	central	r002
r002	8196	1.0	0.0	0.0	0.0	4	Hepatocytes	central	r002
r002	8203	0.5	0.0	0.0	0.5	2	Vessel cells	central	r002
r002	8204	1.0	0.0	0.0	0.0	2	Hepatocytes	central	r002
r002	8215	0.0	0.0	0.5	0.5	2	Vessel cells	central	r002
r002	8216	1.0	0.0	0.0	0.0	2	Hepatocytes	central	r002
r002	8222	1.0	0.0	0.0	0.0	2	Hepatocytes	central	r002
r002	8223	1.0	0.0	0.0	0.0	3	Hepatocytes	central	r002
r002	8226					0	LSEC	central	r002
r002	8255					0	Vessel cells	central	r002
r002	8270					0	Hepatocytes	central	r002
r002	8283	1.0	0.0	0.0	0.0	1	Hepatocytes	central	r002
r002	8296					0	Hepatocytes	central	r002
r002	8303					0	Vessel cells	central	r002
r002	8322	1.0	0.0	0.0	0.0	4	Hepatocytes	central	r002
r002	8337					0	Hepatocytes	central	r002
r002	8346	1.0	0.0	0.0	0.0	3	Hepatocytes	central	r002
r002	8347					0	Vessel cells	central	r002
r002	8351	1.0	0.0	0.0	0.0	1	Hepatocytes	central	r002
r002	8389	1.0	0.0	0.0	0.0	2	Hepatocytes	central	r002
r002	8399					0	Vessel cells	central	r002
r002	8404	1.0	0.0	0.0	0.0	2	Hepatocytes	central	r002
r002	8407	1.0	0.0	0.0	0.0	3	Hepatocytes	central	r002
r002	8411	1.0	0.0	0.0	0.0	2	Hepatocytes	central	r002
r002	8412	1.0	0.0	0.0	0.0	2	Hepatocytes	central	r002
r002	8443	1.0	0.0	0.0	0.0	3	Hepatocytes	central	r002
r002	8492					0	Vessel cells	central	r002
r002	8508	1.0	0.0	0.0	0.0	1	Hepatocytes	central	r002
r002	8532					0	Vessel cells	central	r002
r002	8553	1.0	0.0	0.0	0.0	2	Hepatocytes	central	r002
r002	8561	0.0	0.0	0.0	1.0	1	LSEC	central	r002
r002	8574	0.5	0.0	0.5	0.0	2	Hepatocytes	central	r002
r002	8602	1.0	0.0	0.0	0.0	1	Hepatocytes	central	r002
r002	8639	0.0	0.0	0.3333333333333333	0.6666666666666666	3	Vessel cells	central	r002
r002	8655	1.0	0.0	0.0	0.0	2	LSEC	central	r002
r002	8668	1.0	0.0	0.0	0.0	1	Hepatocytes	central	r002
r002	8683					0	LSEC	central	r002
r002	8714	0.0	0.0	0.0	1.0	3	Vessel cells	central	r002
r002	8731	0.5	0.0	0.5	0.0	2	Hepatocytes	central	r002
r002	8732	1.0	0.0	0.0	0.0	1	Hepatocytes	central	r002
r002	8739					0	Vessel cells	central	r002
r002	8760	0.25	0.0	0.0	0.75	4	Vessel cells	central	r002
r002	8768					0	Vessel cells	central	r002
r002	8776	0.0	0.0	0.0	1.0	1	Vessel cells	central	r002
r002	8809	1.0	0.0	0.0	0.0	1	Hepatocytes	central	r002
r002	8810	0.0	0.0	0.0	1.0	1	Vessel cells	central	r002
r002	8812	0.3333333333333333	0.0	0.0	0.6666666666666666	3	Vessel cells	central	r002
r002	8847	1.0	0.0	0.0	0.0	2	Hepatocytes	central	r002
r002	8848	0.0	0.0	0.0	1.0	1	Vessel cells	central	r002
r002	8849					0	Hepatocytes	central	r002
r002	8856	0.0	0.0	0.0	1.0	1	Vessel cells	central	r002
r002	8861	0.0	0.0	0.0	1.0	2	Vessel cells	central	r002
r002	8867	0.0	0.0	0.0	1.0	1	Vessel cells	central	r002
r002	8880					0	Vessel cells	central	r002
r002	8883					0	Hepatocytes	central	r002
r002	8888	0.5	0.0	0.0	0.5	4	Hepatocytes	central	r002
r002	8898	0.0	0.0	1.0	0.0	1	Hepatocytes	central	r002
r002	8907	0.0	0.0	0.0	1.0	1	Vessel cells	central	r002
r002	8923	0.5	0.0	0.0	0.5	2	Vessel cells	central	r002
r002	8926	0.0	1.0	0.0	0.0	1	Vessel cells	central	r002
r002	8929	0.0	0.0	0.0	1.0	1	Vessel cells	central	r002
r002	8943					0	Vessel cells	central	r002
r002	8944	1.0	0.0	0.0	0.0	3	Hepatocytes	central	r002
r002	8947	1.0	0.0	0.0	0.0	1	Vessel cells	central	r002
r002	8951	1.0	0.0	0.0	0.0	2	Hepatocytes	central	r002
r002	8963	1.0	0.0	0.0	0.0	3	Hepatocytes	central	r002
r002	8965	1.0	0.0	0.0	0.0	1	Immune cells	central	r002
r002	8971	0.0	0.0	0.0	1.0	1	Vessel cells	central	r002
r002	8992	0.5	0.0	0.0	0.5	2	Hepatocytes	central	r002
r002	8999	1.0	0.0	0.0	0.0	1	LSEC	central	r002
r002	9006	1.0	0.0	0.0	0.0	2	Hepatocytes	central	r002
r002	9007	0.6666666666666666	0.0	0.0	0.3333333333333333	3	Immune cells	central	r002
r002	9014	1.0	0.0	0.0	0.0	2	Hepatocytes	central	r002
r002	9023	1.0	0.0	0.0	0.0	4	Hepatocytes	central	r002
r002	9026	0.0	1.0	0.0	0.0	1	Hepatocytes	central	r002
r002	9032	1.0	0.0	0.0	0.0	1	Hepatocytes	central	r002
r002	9038	1.0	0.0	0.0	0.0	2	Hepatocytes	central	r002
r002	9055	0.0	0.0	0.0	1.0	1	Hepatocytes	central	r002
r002	9057	0.75	0.25	0.0	0.0	4	Hepatocytes	central	r002
r002	9066					0	Vessel cells	central	r002
r002	9067	1.0	0.0	0.0	0.0	2	Hepatocytes	central	r002
r002	9072	1.0	0.0	0.0	0.0	2	Hepatocytes	central	r002
r002	9073	1.0	0.0	0.0	0.0	1	LSEC	central	r002
r002	9077					0	Immune cells	central	r002
r002	9078	1.0	0.0	0.0	0.0	1	Hepatocytes	central	r002
r002	9097	1.0	0.0	0.0	0.0	2	Hepatocytes	central	r002
r002	9102	0.6666666666666666	0.0	0.3333333333333333	0.0	3	Hepatocytes	central	r002
r002	9108	0.75	0.25	0.0	0.0	4	Hepatocytes	central	r002
r002	9112	0.0	1.0	0.0	0.0	1	Vessel cells	central	r002
r002	9114	0.0	0.0	0.0	1.0	1	Vessel cells	central	r002
r002	9119	0.6	0.4	0.0	0.0	5	Hepatocytes	central	r002
r002	9134	1.0	0.0	0.0	0.0	2	Hepatocytes	central	r002
r002	9140	1.0	0.0	0.0	0.0	2	Hepatocytes	central	r002
r002	9142	0.3333333333333333	0.6666666666666666	0.0	0.0	3	Hepatocytes	central	r002
r002	9156	1.0	0.0	0.0	0.0	2	Hepatocytes	central	r002
r002	9157	1.0	0.0	0.0	0.0	2	Hepatocytes	central	r002
r002	9173	0.75	0.25	0.0	0.0	4	Hepatocytes	central	r002
r002	9183					0	Immune cells	central	r002
r002	9184	1.0	0.0	0.0	0.0	1	Hepatocytes	central	r002
r002	9188	1.0	0.0	0.0	0.0	1	Hepatocytes	central	r002
r002	9196					0	Vessel cells	central	r002
r002	9197	1.0	0.0	0.0	0.0	1	Hepatocytes	central	r002
r002	9205					0	Vessel cells	central	r002
r002	9213	0.5	0.0	0.5	0.0	2	Hepatocytes	central	r002
r002	9214	1.0	0.0	0.0	0.0	2	Hepatocytes	central	r002
r002	9218	0.6666666666666666	0.0	0.0	0.3333333333333333	3	Hepatocytes	central	r002
r002	9219	0.5	0.0	0.5	0.0	2	Hepatocytes	central	r002
r002	9220	1.0	0.0	0.0	0.0	2	Vessel cells	central	r002
r002	9224	0.3333333333333333	0.3333333333333333	0.0	0.3333333333333333	3	Hepatocytes	central	r002
r002	9234	1.0	0.0	0.0	0.0	4	Immune cells	central	r002
r002	9237					0	LSEC	central	r002
r002	9238	0.5	0.25	0.0	0.25	4	Immune cells	central	r002
r002	9247					0	Vessel cells	central	r002
r002	9248	1.0	0.0	0.0	0.0	2	Hepatocytes	central	r002
r002	9254	0.75	0.25	0.0	0.0	4	Immune cells	central	r002
r002	9255	1.0	0.0	0.0	0.0	1	Hepatocytes	central	r002
r002	9260	0.3333333333333333	0.6666666666666666	0.0	0.0	3	Hepatocytes	central	r002
r002	9261	1.0	0.0	0.0	0.0	1	Hepatocytes	central	r002
r002	9264	1.0	0.0	0.0	0.0	1	Hepatocytes	central	r002
r002	9265	1.0	0.0	0.0	0.0	2	Hepatocytes	central	r002
r002	9271	1.0	0.0	0.0	0.0	2	Hepatocytes	central	r002
r002	9282	1.0	0.0	0.0	0.0	1	LSEC	central	r002
r002	9283	1.0	0.0	0.0	0.0	1	Hepatocytes	central	r002
r002	9298	0.0	0.5	0.0	0.5	2	Hepatocytes	central	r002
r002	9299	1.0	0.0	0.0	0.0	1	Hepatocytes	central	r002
r002	9303	1.0	0.0	0.0	0.0	1	Hepatocytes	central	r002
r002	9307	0.5	0.25	0.25	0.0	4	Hepatocytes	central	r002
r002	9324	0.5	0.5	0.0	0.0	4	Hepatocytes	central	r002
r002	9325	0.75	0.25	0.0	0.0	4	Hepatocytes	central	r002
r002	9332	1.0	0.0	0.0	0.0	2	Hepatocytes	central	r002
r002	9333	0.3333333333333333	0.3333333333333333	0.0	0.3333333333333333	3	Immune cells	central	r002
r002	9338	1.0	0.0	0.0	0.0	2	Hepatocytes	central	r002
r002	9344	1.0	0.0	0.0	0.0	3	Immune cells	central	r002
r002	9345	0.3333333333333333	0.3333333333333333	0.0	0.3333333333333333	3	Hepatocytes	central	r002
r002	9346	0.5	0.5	0.0	0.0	2	Hepatocytes	central	r002
r002	9348					0	Hepatocytes	central	r002
r002	9349	0.5	0.5	0.0	0.0	2	Hepatocytes	central	r002
r002	9352	0.0	0.0	0.0	1.0	1	Hepatocytes	central	r002
r002	9361	0.5	0.0	0.5	0.0	2	Vessel cells	central	r002
r002	9362	0.5	0.0	0.5	0.0	2	Hepatocytes	central	r002
r002	9376	1.0	0.0	0.0	0.0	1	Hepatocytes	central	r002
r002	9381	0.5	0.5	0.0	0.0	2	Hepatocytes	central	r002
r002	9386	1.0	0.0	0.0	0.0	2	LSEC	central	r002
r002	9388	1.0	0.0	0.0	0.0	5	Immune cells	central	r002
r002	9389	1.0	0.0	0.0	0.0	2	Vessel cells	central	r002
r002	9390	1.0	0.0	0.0	0.0	2	LSEC	central	r002
r002	9397	1.0	0.0	0.0	0.0	1	Hepatocytes	central	r002
r002	9404	1.0	0.0	0.0	0.0	3	Hepatocytes	central	r002
r002	9411	0.5	0.0	0.5	0.0	2	Hepatocytes	central	r002
r002	9412	1.0	0.0	0.0	0.0	2	Hepatocytes	central	r002
r002	9419					0	Hepatocytes	central	r002
r002	9420	0.6666666666666666	0.3333333333333333	0.0	0.0	3	Immune cells	central	r002
r002	9423	0.0	0.0	0.0	1.0	1	Vessel cells	central	r002
r002	9431	0.5	0.0	0.5	0.0	2	Hepatocytes	central	r002
r002	9433	0.0	0.0	0.0	1.0	1	Vessel cells	central	r002
r002	9434	0.3333333333333333	0.0	0.6666666666666666	0.0	3	Hepatocytes	central	r002
r002	9435	0.75	0.0	0.25	0.0	4	Hepatocytes	central	r002
r002	9436					0	LSEC	central	r002
r002	9463	0.6666666666666666	0.3333333333333333	0.0	0.0	3	Vessel cells	central	r002
r002	9469	0.6	0.2	0.2	0.0	5	Hepatocytes	central	r002
r002	9470	0.0	0.0	1.0	0.0	1	Immune cells	central	r002
r002	9492	0.6666666666666666	0.3333333333333333	0.0	0.0	3	LSEC	central	r002
r002	9493	0.0	0.0	1.0	0.0	1	Hepatocytes	central	r002
r002	9506	1.0	0.0	0.0	0.0	2	Hepatocytes	central	r002
r002	9510	0.5	0.0	0.5	0.0	2	Hepatocytes	central	r002
r002	9516	1.0	0.0	0.0	0.0	4	LSEC	central	r002
r002	9519	0.0	0.5	0.5	0.0	2	Hepatocytes	central	r002
r002	9531	1.0	0.0	0.0	0.0	3	Hepatocytes	central	r002
r002	9536	0.6666666666666666	0.0	0.3333333333333333	0.0	3	LSEC	central	r002
r002	9540	0.5	0.0	0.0	0.5	2	LSEC	central	r002
r002	9541	0.6666666666666666	0.0	0.0	0.3333333333333333	3	Hepatocytes	central	r002
r002	9545	0.5	0.25	0.25	0.0	4	Hepatocytes	central	r002
r002	9548	1.0	0.0	0.0	0.0	2	LSEC	central	r002
r002	9550	0.6666666666666666	0.0	0.0	0.3333333333333333	3	Hepatocytes	central	r002
r002	9556	0.6666666666666666	0.0	0.3333333333333333	0.0	3	LSEC	central	r002
r002	9578	0.3333333333333333	0.0	0.6666666666666666	0.0	3	Hepatocytes	central	r002
r002	9579	0.0	0.5	0.5	0.0	2	Hepatocytes	central	r002
r002	9580	0.6666666666666666	0.0	0.3333333333333333	0.0	3	LSEC	central	r002
r002	9589	1.0	0.0	0.0	0.0	1	LSEC	central	r002
r002	9608	1.0	0.0	0.0	0.0	1	Immune cells	central	r002
r002	9619	0.5	0.0	0.5	0.0	2	Hepatocytes	central	r002
r002	9620	1.0	0.0	0.0	0.0	2	Hepatocytes	central	r002
r002	9623	1.0	0.0	0.0	0.0	4	LSEC	central	r002
r002	9626	0.5	0.0	0.5	0.0	2	LSEC	central	r002
r002	9627	1.0	0.0	0.0	0.0	1	Hepatocytes	central	r002
r002	9628	1.0	0.0	0.0	0.0	1	Hepatocytes	central	r002
r002	9629	0.0	0.0	1.0	0.0	1	Hepatocytes	central	r002
r002	9640	0.3333333333333333	0.3333333333333333	0.3333333333333333	0.0	3	Hepatocytes	central	r002
r002	9641	0.5	0.5	0.0	0.0	2	LSEC	central	r002
r002	9646					0	Hepatocytes	central	r002
r002	9664	1.0	0.0	0.0	0.0	2	Hepatocytes	central	r002
r002	9670	1.0	0.0	0.0	0.0	3	Hepatocytes	central	r002
r002	9677	0.5	0.0	0.5	0.0	4	Hepatocytes	central	r002
r002	9678	0.5	0.0	0.5	0.0	2	Immune cells	central	r002
r002	9681	0.0	0.0	1.0	0.0	1	Hepatocytes	central	r002
r002	9682	0.6666666666666666	0.0	0.3333333333333333	0.0	3	Hepatocytes	central	r002
r002	9683					0	LSEC	central	r002
r002	9685	1.0	0.0	0.0	0.0	1	Immune cells	central	r002
r002	9694	0.75	0.0	0.25	0.0	4	Hepatocytes	central	r002
r002	9695	0.6666666666666666	0.0	0.3333333333333333	0.0	3	Hepatocytes	central	r002
r002	9706	0.5	0.0	0.5	0.0	4	Hepatocytes	central	r002
r002	9713	0.5	0.0	0.5	0.0	2	Hepatocytes	central	r002
r002	9719	0.75	0.0	0.25	0.0	4	Hepatocytes	central	r002
r002	9733	0.0	0.0	1.0	0.0	1	Immune cells	central	r002
r002	9738	0.0	0.0	1.0	0.0	1	Hepatocytes	central	r002
r002	9757	0.0	1.0	0.0	0.0	1	LSEC	central	r002
r002	9760	1.0	0.0	0.0	0.0	1	Immune cells	central	r002
r002	9774	0.3333333333333333	0.3333333333333333	0.3333333333333333	0.0	3	Hepatocytes	central	r002
r002	9788	1.0	0.0	0.0	0.0	3	LSEC	central	r002
r002	9794	1.0	0.0	0.0	0.0	1	Hepatocytes	central	r002
r002	9809	0.75	0.25	0.0	0.0	4	Hepatocytes	central	r002
r002	9810					0	Hepatocytes	central	r002
r002	9826	1.0	0.0	0.0	0.0	2	Hepatocytes	central	r002
r002	9827	1.0	0.0	0.0	0.0	2	Immune cells	central	r002
r002	9831	0.5	0.5	0.0	0.0	2	Hepatocytes	central	r002
r002	9838	1.0	0.0	0.0	0.0	2	LSEC	central	r002
r002	9839					0	Hepatocytes	central	r002
r002	9849	1.0	0.0	0.0	0.0	1	Hepatocytes	central	r002
r002	9865	1.0	0.0	0.0	0.0	3	LSEC	central	r002
r002	9868	0.5	0.25	0.25	0.0	4	Hepatocytes	central	r002
r002	9869	0.8	0.2	0.0	0.0	5	Hepatocytes	central	r002
r002	9870	1.0	0.0	0.0	0.0	1	Hepatocytes	central	r002
r002	9871	0.5	0.25	0.25	0.0	4	Hepatocytes	central	r002
r002	9872	0.5	0.5	0.0	0.0	2	Hepatocytes	central	r002
r002	9902	0.5	0.5	0.0	0.0	2	Hepatocytes	central	r002
r002	9910	0.0	1.0	0.0	0.0	2	Hepatocytes	central	r002
r002	9919	0.6	0.0	0.4	0.0	5	Immune cells	central	r002
r002	9936	1.0	0.0	0.0	0.0	2	Hepatocytes	central	r002
r002	9949	0.6666666666666666	0.0	0.3333333333333333	0.0	3	Hepatocytes	central	r002
r002	9953	1.0	0.0	0.0	0.0	1	Hepatocytes	central	r002
r002	9967					0	Immune cells	central	r002
r002	9976	1.0	0.0	0.0	0.0	2	Hepatocytes	central	r002
r002	9980	1.0	0.0	0.0	0.0	3	Hepatocytes	central	r002
r002	9998	0.5	0.25	0.25	0.0	4	Hepatocytes	central	r002
r002	10011	0.6	0.2	0.2	0.0	5	Hepatocytes	central	r002
r002	10019					0	LSEC	central	r002
r002	10030	1.0	0.0	0.0	0.0	1	Hepatocytes	central	r002
r002	10031	1.0	0.0	0.0	0.0	1	Immune cells	central	r002
r002	10034	1.0	0.0	0.0	0.0	3	Hepatocytes	central	r002
r002	10037	0.6	0.2	0.2	0.0	5	Immune cells	central	r002
r002	10048	1.0	0.0	0.0	0.0	3	Hepatocytes	central	r002
r002	10049	0.6666666666666666	0.0	0.3333333333333333	0.0	3	Hepatocytes	central	r002
r002	10051	0.0	1.0	0.0	0.0	1	Hepatocytes	central	r002
r002	10058	0.6	0.4	0.0	0.0	5	LSEC	central	r002
r002	10059					0	Hepatocytes	central	r002
r002	10064	0.0	0.5	0.5	0.0	2	LSEC	central	r002
r002	10071	1.0	0.0	0.0	0.0	4	Hepatocytes	central	r002
r002	10075	0.75	0.0	0.25	0.0	4	Hepatocytes	central	r002
r002	10076	1.0	0.0	0.0	0.0	1	Hepatocytes	central	r002
r002	10087	0.75	0.25	0.0	0.0	4	Immune cells	central	r002
r002	10091	1.0	0.0	0.0	0.0	2	Hepatocytes	central	r002
r002	10107	1.0	0.0	0.0	0.0	1	Hepatocytes	central	r002
r002	10118	1.0	0.0	0.0	0.0	2	Hepatocytes	central	r002
r002	10121	0.0	0.5	0.5	0.0	2	LSEC	central	r002
r002	10126	0.25	0.5	0.25	0.0	4	Hepatocytes	central	r002
r002	10134	0.75	0.25	0.0	0.0	4	Hepatocytes	central	r002
r002	10135	1.0	0.0	0.0	0.0	1	Immune cells	central	r002
r002	10136	0.3333333333333333	0.3333333333333333	0.3333333333333333	0.0	3	Immune cells	central	r002
r002	10165	1.0	0.0	0.0	0.0	1	Hepatocytes	central	r002
r002	10174	1.0	0.0	0.0	0.0	4	LSEC	central	r002
r002	10178	1.0	0.0	0.0	0.0	1	Hepatocytes	central	r002
r002	10204	1.0	0.0	0.0	0.0	2	Hepatocytes	central	r002
r002	10217					0	Immune cells	central	r002
r002	10238	0.0	0.5	0.5	0.0	2	Immune cells	central	r002
r002	10252	0.6666666666666666	0.0	0.3333333333333333	0.0	3	Hepatocytes	central	r002
r002	10253	0.0	1.0	0.0	0.0	1	LSEC	central	r002
r002	10259	0.0	1.0	0.0	0.0	2	Immune cells	central	r002
r002	10308	0.5	0.0	0.5	0.0	2	Hepatocytes	central	r002
r002	10188	0.6666666666666666	0.3333333333333333	0.0	0.0	3	Immune cells	central	r002
r002	10227	0.0	1.0	0.0	0.0	1	Hepatocytes	central	r002
r002	10273	0.6666666666666666	0.3333333333333333	0.0	0.0	3	Immune cells	central	r002
r002	10329	0.3333333333333333	0.6666666666666666	0.0	0.0	3	Hepatocytes	central	r002
r002	10355	0.0	1.0	0.0	0.0	1	Hepatocytes	central	r002
r002	10366	0.0	0.6666666666666666	0.3333333333333333	0.0	3	Hepatocytes	central	r002
r002	10389	0.3333333333333333	0.3333333333333333	0.3333333333333333	0.0	3	Immune cells	central	r002
r002	10453	0.6666666666666666	0.0	0.3333333333333333	0.0	3	Hepatocytes	central	r002
r002	10471					0	Hepatocytes	central	r002
r002	10505	0.3333333333333333	0.3333333333333333	0.3333333333333333	0.0	3	Immune cells	central	r002
r002	10517	0.3333333333333333	0.6666666666666666	0.0	0.0	3	LSEC	central	r002
r002	10527	1.0	0.0	0.0	0.0	2	LSEC	central	r002
r002	10528	0.6666666666666666	0.0	0.3333333333333333	0.0	3	Hepatocytes	central	r002
r002	10533					0	LSEC	central	r002
r002	10635	0.6666666666666666	0.0	0.3333333333333333	0.0	3	Hepatocytes	central	r002
r002	10647	1.0	0.0	0.0	0.0	1	Hepatocytes	central	r002
r002	10649	1.0	0.0	0.0	0.0	1	Hepatocytes	central	r002
r002	10704	0.75	0.0	0.25	0.0	4	LSEC	central	r002
r002	10711	0.3333333333333333	0.0	0.6666666666666666	0.0	3	Hepatocytes	central	r002
r002	10736	0.5	0.0	0.5	0.0	2	LSEC	central	r002
r002	10751					0	Hepatocytes	central	r002
r002	10754	0.6666666666666666	0.3333333333333333	0.0	0.0	3	Hepatocytes	central	r002
r002	10798	0.75	0.0	0.25	0.0	4	Hepatocytes	central	r002
r002	10802	0.5	0.0	0.5	0.0	2	Hepatocytes	central	r002
r002	10829	0.0	0.0	1.0	0.0	1	Immune cells	central	r002
r002	10832	0.8333333333333334	0.0	0.16666666666666666	0.0	6	Hepatocytes	central	r002
r002	10860	1.0	0.0	0.0	0.0	2	LSEC	central	r002
r002	10900	1.0	0.0	0.0	0.0	1	Hepatocytes	central	r002
r002	10925	1.0	0.0	0.0	0.0	4	Immune cells	central	r002
r002	10957	1.0	0.0	0.0	0.0	3	Hepatocytes	central	r002
r002	10958	0.5	0.0	0.5	0.0	2	LSEC	central	r002
r002	10971	0.3333333333333333	0.0	0.6666666666666666	0.0	3	Hepatocytes	central	r002
r002	10972	0.8	0.2	0.0	0.0	5	Hepatocytes	central	r002
r002	10988	0.5	0.5	0.0	0.0	4	Hepatocytes	central	r002
r002	11000	1.0	0.0	0.0	0.0	2	Hepatocytes	central	r002
r002	11015	0.6666666666666666	0.0	0.3333333333333333	0.0	3	Hepatocytes	central	r002
r002	11019	1.0	0.0	0.0	0.0	3	Hepatocytes	central	r002
r002	11045	0.5	0.5	0.0	0.0	2	LSEC	central	r002
r002	11054	0.6666666666666666	0.0	0.3333333333333333	0.0	3	LSEC	central	r002
r002	11058	1.0	0.0	0.0	0.0	3	Immune cells	central	r002
r002	11089	0.0	0.0	1.0	0.0	1	Hepatocytes	central	r002
r002	11099	1.0	0.0	0.0	0.0	2	LSEC	central	r002
r002	11105	0.0	1.0	0.0	0.0	1	Hepatocytes	central	r002
r002	11127	0.0	0.5	0.0	0.5	2	Hepatocytes	central	r002
r002	11132	0.5	0.5	0.0	0.0	4	Hepatocytes	central	r002
r002	11153	1.0	0.0	0.0	0.0	3	Hepatocytes	central	r002
r002	11210	1.0	0.0	0.0	0.0	2	Hepatocytes	central	r002
r002	11216	0.5	0.0	0.5	0.0	4	Hepatocytes	central	r002
r002	11248	1.0	0.0	0.0	0.0	1	Hepatocytes	central	r002
r002	11249	1.0	0.0	0.0	0.0	3	Hepatocytes	central	r002
r002	11275	0.5	0.5	0.0	0.0	2	Vessel cells	central	r002
r002	11286	0.0	0.0	0.0	1.0	1	Hepatocytes	central	r002
r002	11295	0.75	0.25	0.0	0.0	4	Hepatocytes	central	r002
r002	11317	0.5	0.25	0.0	0.25	4	Hepatocytes	central	r002
r002	11330	0.5	0.5	0.0	0.0	2	Immune cells	central	r002
r002	11331	1.0	0.0	0.0	0.0	2	Hepatocytes	central	r002
r002	11341	0.0	1.0	0.0	0.0	1	Hepatocytes	central	r002
r002	11342	0.3333333333333333	0.0	0.3333333333333333	0.3333333333333333	3	Immune cells	central	r002
r002	11354	1.0	0.0	0.0	0.0	4	Hepatocytes	central	r002
r002	11378	1.0	0.0	0.0	0.0	4	Immune cells	central	r002
r002	11379	1.0	0.0	0.0	0.0	3	Immune cells	central	r002
r002	11427	0.75	0.25	0.0	0.0	4	Hepatocytes	central	r002
r002	11435	0.5	0.5	0.0	0.0	2	Immune cells	central	r002
r002	11455	0.75	0.25	0.0	0.0	4	Hepatocytes	central	r002
r002	11467	1.0	0.0	0.0	0.0	3	Vessel cells	central	r002
r002	11504	0.25	0.75	0.0	0.0	4	Hepatocytes	central	r002
r002	11523	1.0	0.0	0.0	0.0	3	Hepatocytes	central	r002
r002	11524	0.6	0.4	0.0	0.0	5	Hepatocytes	central	r002
r002	11531	0.3333333333333333	0.3333333333333333	0.3333333333333333	0.0	3	Hepatocytes	central	r002
r002	11533	0.0	0.5	0.5	0.0	2	LSEC	central	r002
r002	11550	0.5	0.25	0.0	0.25	4	Hepatocytes	central	r002
r002	11584	1.0	0.0	0.0	0.0	1	Hepatocytes	central	r002
r002	11591	0.5	0.25	0.25	0.0	4	Immune cells	central	r002
r002	11605	0.5	0.5	0.0	0.0	2	Hepatocytes	central	r002
r002	11629	0.5	0.0	0.5	0.0	2	LSEC	central	r002
r002	11632	0.6666666666666666	0.3333333333333333	0.0	0.0	3	Hepatocytes	central	r002
r002	11641	0.5	0.0	0.5	0.0	2	Immune cells	central	r002
r002	11685	0.5	0.0	0.5	0.0	2	Hepatocytes	central	r002
r002	11712	1.0	0.0	0.0	0.0	2	Immune cells	central	r002
r002	11741	0.0	0.0	1.0	0.0	2	Immune cells	central	r002
r002	11804	0.25	0.5	0.25	0.0	4	Immune cells	central	r002
r002	11806	0.2	0.8	0.0	0.0	5	LSEC	central	r002
r002	11817	0.0	0.0	1.0	0.0	1	Immune cells	central	r002
r002	11821	0.5	0.5	0.0	0.0	2	LSEC	central	r002
r002	11851					0	Immune cells	central	r002
r002	11852	1.0	0.0	0.0	0.0	1	LSEC	central	r002
r002	11884	0.25	0.25	0.25	0.25	4	LSEC	central	r002
r002	11911	0.25	0.5	0.25	0.0	4	Hepatocytes	central	r002
r002	11912	0.0	0.5	0.5	0.0	2	LSEC	central	r002
r002	11934	0.0	1.0	0.0	0.0	1	Hepatocytes	central	r002
r002	11946	1.0	0.0	0.0	0.0	1	Hepatocytes	central	r002
r002	11954	0.3333333333333333	0.3333333333333333	0.3333333333333333	0.0	3	Immune cells	central	r002
r002	11955	0.0	0.0	1.0	0.0	1	Hepatocytes	central	r002
r002	11962	1.0	0.0	0.0	0.0	2	Hepatocytes	central	r002
r002	11979	0.0	1.0	0.0	0.0	1	Hepatocytes	central	r002
r002	11990	0.0	0.0	1.0	0.0	1	Hepatocytes	central	r002
r002	12000	0.5	0.0	0.5	0.0	2	Immune cells	central	r002
r002	12017	0.0	0.5	0.0	0.5	2	LSEC	central	r002
r002	12065	0.5	0.0	0.0	0.5	2	Immune cells	central	r002
r002	12066	0.3333333333333333	0.0	0.6666666666666666	0.0	3	Vessel cells	central	r002
r002	12149	1.0	0.0	0.0	0.0	2	Hepatocytes	central	r002
r002	12150	1.0	0.0	0.0	0.0	1	Hepatocytes	central	r002
r002	12165	1.0	0.0	0.0	0.0	1	Hepatocytes	central	r002
r002	12181	1.0	0.0	0.0	0.0	1	Hepatocytes	central	r002
r002	12191	0.5	0.5	0.0	0.0	2	Hepatocytes	central	r002
r002	12202	0.6666666666666666	0.3333333333333333	0.0	0.0	3	Vessel cells	central	r002
r002	12203	0.0	1.0	0.0	0.0	1	Hepatocytes	central	r002
r002	12232	1.0	0.0	0.0	0.0	1	Hepatocytes	central	r002
r002	12244	0.5	0.0	0.0	0.5	2	Hepatocytes	central	r002
r002	12252	0.0	0.0	0.0	1.0	1	Hepatocytes	central	r002
r002	12258	1.0	0.0	0.0	0.0	1	Hepatocytes	central	r002
r002	12276	0.75	0.0	0.25	0.0	4	Hepatocytes	central	r002
r002	12283	0.5	0.0	0.5	0.0	2	Hepatocytes	central	r002
r002	12304	0.6666666666666666	0.3333333333333333	0.0	0.0	3	Hepatocytes	central	r002
r002	12309	1.0	0.0	0.0	0.0	2	Hepatocytes	central	r002
r002	12315	1.0	0.0	0.0	0.0	3	Immune cells	central	r002
r002	12332	1.0	0.0	0.0	0.0	1	Hepatocytes	central	r002
r002	12337	0.6666666666666666	0.0	0.0	0.3333333333333333	3	Hepatocytes	central	r002
r002	12352	1.0	0.0	0.0	0.0	1	Immune cells	central	r002
r002	12397	1.0	0.0	0.0	0.0	1	Hepatocytes	central	r002
r002	12409	1.0	0.0	0.0	0.0	5	LSEC	central	r002
r002	12446	0.6666666666666666	0.0	0.3333333333333333	0.0	3	Hepatocytes	central	r002
r002	12463	0.0	1.0	0.0	0.0	1	Hepatocytes	central	r002
r002	12484	1.0	0.0	0.0	0.0	2	Hepatocytes	central	r002
r002	12489	1.0	0.0	0.0	0.0	2	Hepatocytes	central	r002
r002	12490	0.5	0.25	0.25	0.0	4	Hepatocytes	central	r002
r002	12511	1.0	0.0	0.0	0.0	3	Hepatocytes	central	r002
r002	12512	1.0	0.0	0.0	0.0	1	Hepatocytes	central	r002
r002	12552	1.0	0.0	0.0	0.0	1	Hepatocytes	central	r002
r002	12572	0.3333333333333333	0.3333333333333333	0.3333333333333333	0.0	3	Hepatocytes	central	r002
r002	12579	1.0	0.0	0.0	0.0	2	Hepatocytes	central	r002
r002	12585	1.0	0.0	0.0	0.0	2	Hepatocytes	central	r002
r002	12614					0	Hepatocytes	central	r002
r002	12631	1.0	0.0	0.0	0.0	2	Immune cells	central	r002
r002	12641					0	Hepatocytes	central	r002
r002	12681	1.0	0.0	0.0	0.0	2	Immune cells	central	r002
r002	12716	0.5	0.0	0.5	0.0	2	Immune cells	central	r002
r002	12728	0.5	0.5	0.0	0.0	2	Hepatocytes	central	r002
r002	12734	0.5	0.5	0.0	0.0	2	Hepatocytes	central	r002
r002	12759	1.0	0.0	0.0	0.0	2	Hepatocytes	central	r002
r002	12794	0.0	0.0	1.0	0.0	1	Hepatocytes	central	r002
r002	12812	0.6666666666666666	0.3333333333333333	0.0	0.0	3	LSEC	central	r002
r002	12827	0.3333333333333333	0.3333333333333333	0.3333333333333333	0.0	3	Hepatocytes	central	r002
r002	12841	1.0	0.0	0.0	0.0	1	Hepatocytes	central	r002
r002	12894	1.0	0.0	0.0	0.0	2	Hepatocytes	central	r002
r002	12926	1.0	0.0	0.0	0.0	1	Hepatocytes	central	r002
r002	12938					0	Hepatocytes	central	r002
r002	13009	1.0	0.0	0.0	0.0	1	Hepatocytes	central	r002
r002	13010	1.0	0.0	0.0	0.0	1	Hepatocytes	central	r002
r002	16137					0	Vessel cells	portal	r002
r002	16149	0.3333333333333333	0.6666666666666666	0.0	0.0	3	Vessel cells	portal	r002
r002	16150	0.16666666666666666	0.5	0.0	0.3333333333333333	6	Immune cells	portal	r002
r002	16188	0.2	0.4	0.0	0.4	5	Immune cells	portal	r002
r002	16207	0.0	0.5	0.0	0.5	2	Immune cells	portal	r002
r002	16222	0.25	0.5	0.0	0.25	4	Immune cells	portal	r002
r002	16227	0.0	0.5	0.0	0.5	2	Vessel cells	portal	r002
r002	16229	0.0	1.0	0.0	0.0	1	Vessel cells	portal	r002
r002	16250	0.0	0.5	0.0	0.5	4	Immune cells	portal	r002
r002	16255	0.25	0.5	0.0	0.25	4	Immune cells	portal	r002
r002	16260	0.25	0.0	0.0	0.75	4	Vessel cells	portal	r002
r002	16261	0.0	0.0	0.0	1.0	4	Vessel cells	portal	r002
r002	16273	0.0	0.0	0.0	1.0	2	Vessel cells	portal	r002
r002	16274	0.16666666666666666	0.5	0.0	0.3333333333333333	6	Vessel cells	portal	r002
r002	16286	0.0	0.5714285714285714	0.0	0.42857142857142855	7	Hepatocytes	portal	r002
r002	16302	0.5	0.0	0.0	0.5	4	Vessel cells	portal	r002
r002	16303	0.25	0.0	0.0	0.75	4	Vessel cells	portal	r002
r002	16312	0.0	0.0	0.0	1.0	2	Hepatocytes	portal	r002
r002	16322	0.0	0.16666666666666666	0.0	0.8333333333333334	6	Immune cells	portal	r002
r002	16326	0.4	0.0	0.0	0.6	5	Vessel cells	portal	r002
r002	16340	0.3333333333333333	0.0	0.0	0.6666666666666666	6	Vessel cells	portal	r002
r002	16372	0.0	0.2	0.0	0.8	5	Vessel cells	portal	r002
r002	16373	0.125	0.0	0.0	0.875	8	Vessel cells	portal	r002
r002	16374	0.125	0.125	0.0	0.75	8	Vessel cells	portal	r002
r002	16383	0.25	0.5	0.0	0.25	4	Vessel cells	portal	r002
r002	16389	0.0	0.16666666666666666	0.0	0.8333333333333334	6	Hepatocytes	portal	r002
r002	16394	0.0	0.0	0.0	1.0	4	Vessel cells	portal	r002
r002	16395	0.0	0.6666666666666666	0.0	0.3333333333333333	6	Vessel cells	portal	r002
r002	16410	0.16666666666666666	0.0	0.0	0.8333333333333334	6	Vessel cells	portal	r002
r002	16411	0.0	0.0	0.0	1.0	8	Vessel cells	portal	r002
r002	16415	0.0	0.5	0.0	0.5	6	Vessel cells	portal	r002
r002	16429	0.0	0.0	0.0	1.0	2	Hepatocytes	portal	r002
r002	16430	0.3333333333333333	0.0	0.0	0.6666666666666666	3	Vessel cells	portal	r002
r002	16431	0.16666666666666666	0.0	0.0	0.8333333333333334	6	Immune cells	portal	r002
r002	16448	0.125	0.125	0.0	0.75	8	Vessel cells	portal	r002
r002	16471	0.0	0.5	0.0	0.5	6	Vessel cells	portal	r002
r002	16476	0.0	0.2	0.0	0.8	5	Immune cells	portal	r002
r002	16477	0.0	1.0	0.0	0.0	3	Immune cells	portal	r002
r002	16481	0.0	0.5	0.0	0.5	8	Vessel cells	portal	r002
r002	16487	0.0	0.42857142857142855	0.0	0.5714285714285714	7	Vessel cells	portal	r002
r002	16496	0.14285714285714285	0.0	0.0	0.8571428571428571	7	Hepatocytes	portal	r002
r002	16497	0.0	0.0	0.0	1.0	3	Vessel cells	portal	r002
r002	16498	0.3333333333333333	0.0	0.0	0.6666666666666666	3	Hepatocytes	portal	r002
r002	16511	0.0	0.2	0.0	0.8	5	Immune cells	portal	r002
r002	16512	0.0	0.42857142857142855	0.0	0.5714285714285714	7	Vessel cells	portal	r002
r002	16520	0.16666666666666666	0.0	0.0	0.8333333333333334	6	Hepatocytes	portal	r002
r002	16526	0.16666666666666666	0.16666666666666666	0.0	0.6666666666666666	6	Vessel cells	portal	r002
r002	16527	0.0	0.2222222222222222	0.0	0.7777777777777778	9	Vessel cells	portal	r002
r002	16528	0.2	0.2	0.0	0.6	5	Vessel cells	portal	r002
r002	16551	0.14285714285714285	0.0	0.0	0.8571428571428571	7	Vessel cells	portal	r002
r002	16552	0.0	0.25	0.0	0.75	4	Immune cells	portal	r002
r002	16577	0.16666666666666666	0.0	0.0	0.8333333333333334	6	Vessel cells	portal	r002
r002	16584	0.16666666666666666	0.0	0.0	0.8333333333333334	6	Vessel cells	portal	r002
r002	16591	0.0	0.5	0.0	0.5	6	Vessel cells	portal	r002
r002	16597	0.0	0.0	0.0	1.0	5	Immune cells	portal	r002
r002	16603	0.0	0.14285714285714285	0.0	0.8571428571428571	7	Vessel cells	portal	r002
r002	16609	0.3333333333333333	0.0	0.0	0.6666666666666666	3	Vessel cells	portal	r002
r002	16614	0.0	0.1111111111111111	0.0	0.8888888888888888	9	Vessel cells	portal	r002
r002	16615	0.2	0.2	0.0	0.6	5	Vessel cells	portal	r002
r002	16639	0.0	0.5	0.0	0.5	6	Immune cells	portal	r002
r002	16645	0.0	0.16666666666666666	0.0	0.8333333333333334	6	Vessel cells	portal	r002
r002	16650	0.0	0.25	0.0	0.75	8	Immune cells	portal	r002
r002	16661	0.0	0.0	0.0	1.0	5	Vessel cells	portal	r002
r002	16662	0.0	0.2222222222222222	0.0	0.7777777777777778	9	Vessel cells	portal	r002
r002	16667	0.0	0.4	0.0	0.6	5	Immune cells	portal	r002
r002	16668	0.4	0.0	0.0	0.6	5	Hepatocytes	portal	r002
r002	16673	0.0	0.3333333333333333	0.0	0.6666666666666666	6	Vessel cells	portal	r002
r002	16678	0.0	0.5	0.0	0.5	4	Vessel cells	portal	r002
r002	16684	0.0	0.5	0.0	0.5	6	Immune cells	portal	r002
r002	16685	0.0	0.0	0.0	1.0	5	Vessel cells	portal	r002
r002	16692	0.0	0.0	0.0	1.0	6	Vessel cells	portal	r002
r002	16697	0.0	0.6	0.0	0.4	5	Immune cells	portal	r002
r002	16712	0.0	0.5	0.0	0.5	6	Vessel cells	portal	r002
r002	16717	0.0	0.4	0.0	0.6	5	Immune cells	portal	r002
r002	16718	0.42857142857142855	0.0	0.0	0.5714285714285714	7	Vessel cells	portal	r002
r002	16730	0.2857142857142857	0.0	0.0	0.7142857142857143	7	Vessel cells	portal	r002
r002	16731	0.0	0.125	0.0	0.875	8	Vessel cells	portal	r002
r002	16736	0.0	0.14285714285714285	0.0	0.8571428571428571	7	Vessel cells	portal	r002
r002	16737	0.3333333333333333	0.0	0.0	0.6666666666666666	3	Vessel cells	portal	r002
r002	16757	0.0	0.6666666666666666	0.0	0.3333333333333333	6	Vessel cells	portal	r002
r002	16762	0.1111111111111111	0.0	0.0	0.8888888888888888	9	Vessel cells	portal	r002
r002	16763	0.0	0.25	0.0	0.75	4	Immune cells	portal	r002
r002	16764	0.0	0.25	0.0	0.75	8	Immune cells	portal	r002
r002	16770	0.16666666666666666	0.0	0.0	0.8333333333333334	6	Vessel cells	portal	r002
r002	16773	0.0	0.6666666666666666	0.0	0.3333333333333333	3	Vessel cells	portal	r002
r002	16780	0.2	0.0	0.0	0.8	5	Hepatocytes	portal	r002
r002	16789	0.125	0.0	0.0	0.875	8	Vessel cells	portal	r002
r002	16794	0.0	0.0	0.0	1.0	6	Immune cells	portal	r002
r002	16799	0.0	0.0	0.2	0.8	5	Vessel cells	portal	r002
r002	16800	0.125	0.0	0.125	0.75	8	Vessel cells	portal	r002
r002	16807	0.0	0.125	0.0	0.875	8	Vessel cells	portal	r002
r002	16808	0.0	0.5	0.0	0.5	4	Vessel cells	portal	r002
r002	16817	0.14285714285714285	0.5714285714285714	0.0	0.2857142857142857	7	Vessel cells	portal	r002
r002	16818	0.5	0.0	0.0	0.5	4	Hepatocytes	portal	r002
r002	16823	0.14285714285714285	0.0	0.14285714285714285	0.7142857142857143	7	Vessel cells	portal	r002
r002	16824	0.0	0.2	0.0	0.8	5	Vessel cells	portal	r002
r002	16825	0.0	0.2	0.0	0.8	5	Immune cells	portal	r002
r002	16826	0.0	0.0	0.0	1.0	3	Vessel cells	portal	r002
r002	16832	0.3333333333333333	0.0	0.0	0.6666666666666666	3	Vessel cells	portal	r002
r002	16838	0.6666666666666666	0.0	0.0	0.3333333333333333	3	Hepatocytes	portal	r002
r002	16841	0.0	0.0	0.2	0.8	5	Vessel cells	portal	r002
r002	16845	0.0	0.6	0.0	0.4	5	Vessel cells	portal	r002
r002	16884	0.0	0.14285714285714285	0.0	0.8571428571428571	7	Vessel cells	portal	r002
r002	16885	0.5	0.0	0.0	0.5	6	Vessel cells	portal	r002
r002	16895	0.09090909090909091	0.0	0.09090909090909091	0.8181818181818182	11	Hepatocytes	portal	r002
r002	16904	0.0	0.0	0.0	1.0	4	Vessel cells	portal	r002
r002	16916	0.4	0.0	0.0	0.6	5	Vessel cells	portal	r002
r002	16922	0.0	0.4	0.0	0.6	5	Immune cells	portal	r002
r002	16928	0.0	0.14285714285714285	0.0	0.8571428571428571	7	Vessel cells	portal	r002
r002	16946	0.2222222222222222	0.0	0.0	0.7777777777777778	9	Vessel cells	portal	r002
r002	16947	0.0	0.2857142857142857	0.0	0.7142857142857143	7	Immune cells	portal	r002
r002	16948	0.0	0.5	0.0	0.5	10	Vessel cells	portal	r002
r002	16949	0.0	0.0	0.0	1.0	4	Vessel cells	portal	r002
r002	16954	0.3333333333333333	0.3333333333333333	0.0	0.3333333333333333	3	Vessel cells	portal	r002
r002	16967	0.0	0.2	0.0	0.8	5	Vessel cells	portal	r002
r002	16974	0.125	0.0	0.0	0.875	8	LSEC	portal	r002
r002	16979	0.3333333333333333	0.0	0.0	0.6666666666666666	3	Immune cells	portal	r002
r002	16995	0.0	0.3333333333333333	0.0	0.6666666666666666	6	Vessel cells	portal	r002
r002	16996	0.5	0.0	0.0	0.5	4	Hepatocytes	portal	r002
r002	17002	0.0	0.16666666666666666	0.0	0.8333333333333334	6	Vessel cells	portal	r002
r002	17003	0.0	0.0	0.0	1.0	5	Vessel cells	portal	r002
r002	17004	0.0	0.25	0.0	0.75	4	Immune cells	portal	r002
r002	17012	0.0	0.0	0.0	1.0	7	Vessel cells	portal	r002
r002	17013	0.2	0.0	0.0	0.8	5	Vessel cells	portal	r002
r002	17029	0.0	0.2	0.0	0.8	5	Hepatocytes	portal	r002
r002	17030	0.0	0.0	0.0	1.0	5	Vessel cells	portal	r002
r002	17034	0.2222222222222222	0.0	0.1111111111111111	0.6666666666666666	9	Vessel cells	portal	r002
r002	17035	0.25	0.0	0.0	0.75	8	Vessel cells	portal	r002
r002	17043	0.16666666666666666	0.3333333333333333	0.0	0.5	6	Vessel cells	portal	r002
r002	17045	0.0	0.0	0.0	1.0	3	Vessel cells	portal	r002
r002	17046	0.0	0.0	0.0	1.0	2	Vessel cells	portal	r002
r002	17052	0.0	0.0	0.0	1.0	4	Vessel cells	portal	r002
r002	17053	0.0	0.0	0.16666666666666666	0.8333333333333334	6	Vessel cells	portal	r002
r002	17063	0.125	0.0	0.0	0.875	8	Vessel cells	portal	r002
r002	17068	0.0	0.0	0.0	1.0	7	Vessel cells	portal	r002
r002	17069	0.5	0.0	0.0	0.5	4	Vessel cells	portal	r002
r002	17074	0.0	0.0	0.0	1.0	3	Vessel cells	portal	r002
r002	17075	0.0	0.0	0.0	1.0	4	Vessel cells	portal	r002
r002	17083	0.0	0.0	0.0	1.0	5	Vessel cells	portal	r002
r002	17086	0.0	0.14285714285714285	0.0	0.8571428571428571	7	Vessel cells	portal	r002
r002	17096	0.14285714285714285	0.0	0.0	0.8571428571428571	7	Vessel cells	portal	r002
r002	17097	0.0	0.25	0.0	0.75	8	Vessel cells	portal	r002
r002	17119	0.16666666666666666	0.16666666666666666	0.0	0.6666666666666666	6	Immune cells	portal	r002
r002	17121	0.0	0.0	0.0	1.0	3	Vessel cells	portal	r002
r002	17131	0.14285714285714285	0.14285714285714285	0.0	0.7142857142857143	7	Vessel cells	portal	r002
r002	17137	0.0	0.0	0.0	1.0	6	Vessel cells	portal	r002
r002	17142	0.0	0.0	0.0	1.0	4	Vessel cells	portal	r002
r002	17153	0.0	0.0	0.0	1.0	6	Vessel cells	portal	r002
r002	17170	0.0	0.0	0.0	1.0	4	Vessel cells	portal	r002
r002	17174	0.1111111111111111	0.0	0.0	0.8888888888888888	9	Hepatocytes	portal	r002
r002	17175	0.0	0.0	0.0	1.0	4	Vessel cells	portal	r002
r002	17176	0.16666666666666666	0.0	0.0	0.8333333333333334	6	Vessel cells	portal	r002
r002	17181	0.2222222222222222	0.0	0.1111111111111111	0.6666666666666666	9	Vessel cells	portal	r002
r002	17182	0.0	0.0	0.0	1.0	7	Vessel cells	portal	r002
r002	17188	0.0	0.0	0.0	1.0	3	Vessel cells	portal	r002
r002	17201	0.1111111111111111	0.0	0.0	0.8888888888888888	9	Vessel cells	portal	r002
r002	17202	0.0	0.125	0.0	0.875	8	Vessel cells	portal	r002
r002	17214	0.0	0.125	0.0	0.875	8	Vessel cells	portal	r002
r002	17220	0.2	0.4	0.0	0.4	5	Vessel cells	portal	r002
r002	17221	0.0	0.0	0.0	1.0	3	Vessel cells	portal	r002
r002	17248	0.0	0.0	0.0	1.0	8	Vessel cells	portal	r002
r002	17279	0.2	0.2	0.0	0.6	5	Vessel cells	portal	r002
r002	17280	0.1111111111111111	0.4444444444444444	0.0	0.4444444444444444	9	Vessel cells	portal	r002
r002	17287	0.0	0.25	0.0	0.75	8	Hepatocytes	portal	r002
r002	17304	0.0	0.0	0.0	1.0	4	Vessel cells	portal	r002
r002	17305	0.16666666666666666	0.6666666666666666	0.0	0.16666666666666666	6	Immune cells	portal	r002
r002	17315	0.0	0.0	0.0	1.0	4	Vessel cells	portal	r002
r002	17316	0.0	0.0	0.0	1.0	3	Vessel cells	portal	r002
r002	17320	0.0	0.0	0.0	1.0	6	Vessel cells	portal	r002
r002	17321	0.0	0.3333333333333333	0.0	0.6666666666666666	3	Vessel cells	portal	r002
r002	17327	0.25	0.0	0.0	0.75	4	Vessel cells	portal	r002
r002	17328	0.0	0.0	0.0	1.0	4	Vessel cells	portal	r002
r002	17329					0	Hepatocytes	portal	r002
r002	17333	0.0	0.0	0.0	1.0	2	Vessel cells	portal	r002
r002	17349	0.4	0.2	0.0	0.4	5	Immune cells	portal	r002
r002	17350	0.0	0.0	0.0	1.0	6	Vessel cells	portal	r002
r002	17359					0	Vessel cells	portal	r002
r002	17360	0.16666666666666666	0.5	0.0	0.3333333333333333	6	Immune cells	portal	r002
r002	17374	0.0	0.0	0.0	1.0	5	Vessel cells	portal	r002
r002	17385	0.0	0.0	0.0	1.0	5	Hepatocytes	portal	r002
r002	17386	0.25	0.125	0.0	0.625	8	Vessel cells	portal	r002
r002	17398	0.25	0.0	0.0	0.75	8	Vessel cells	portal	r002
r002	17399	0.3333333333333333	0.3333333333333333	0.0	0.3333333333333333	3	Immune cells	portal	r002
r002	17404	0.14285714285714285	0.0	0.0	0.8571428571428571	7	Vessel cells	portal	r002
r002	17418	0.0	0.1111111111111111	0.0	0.8888888888888888	9	Vessel cells	portal	r002
r002	17427	0.16666666666666666	0.5	0.0	0.3333333333333333	6	Immune cells	portal	r002
r002	17428	0.0	0.0	0.0	1.0	5	Immune cells	portal	r002
r002	17435	0.0	0.0	0.0	1.0	8	Vessel cells	portal	r002
r002	17436	0.0	0.2	0.0	0.8	5	Vessel cells	portal	r002
r002	17449	1.0	0.0	0.0	0.0	3	Hepatocytes	portal	r002
r002	17459	0.0	0.7142857142857143	0.0	0.2857142857142857	7	Hepatocytes	portal	r002
r002	17465	0.2857142857142857	0.14285714285714285	0.0	0.5714285714285714	7	Vessel cells	portal	r002
r002	17466	0.0	0.0	0.0	1.0	4	Vessel cells	portal	r002
r002	17468	0.0	0.0	0.6666666666666666	0.3333333333333333	3	Vessel cells	portal	r002
r002	17475	0.25	0.0	0.0	0.75	4	Vessel cells	portal	r002
r002	17476	0.16666666666666666	0.0	0.0	0.8333333333333334	6	Vessel cells	portal	r002
r002	17479	0.0	0.16666666666666666	0.0	0.8333333333333334	6	Vessel cells	portal	r002
r002	17485	0.16666666666666666	0.0	0.0	0.8333333333333334	6	Vessel cells	portal	r002
r002	17491	0.0	0.0	0.0	1.0	6	Vessel cells	portal	r002
r002	17492	0.75	0.0	0.0	0.25	4	Hepatocytes	portal	r002
r002	17507	0.125	0.5	0.0	0.375	8	Immune cells	portal	r002
r002	17522	0.1111111111111111	0.2222222222222222	0.0	0.6666666666666666	9	Immune cells	portal	r002
r002	17527	0.0	0.0	0.0	1.0	5	Vessel cells	portal	r002
r002	17540	0.0	0.5	0.0	0.5	6	Vessel cells	portal	r002
r002	17545	0.0	0.3333333333333333	0.0	0.6666666666666666	6	Hepatocytes	portal	r002
r002	17554	0.0	0.0	0.0	1.0	8	Vessel cells	portal	r002
r002	17571	0.3333333333333333	0.0	0.0	0.6666666666666666	6	Vessel cells	portal	r002
r002	17578	0.0	0.0	0.0	1.0	5	Vessel cells	portal	r002
r002	17579	0.0	0.0	0.0	1.0	2	Vessel cells	portal	r002
r002	17589	0.14285714285714285	0.0	0.0	0.8571428571428571	7	Vessel cells	portal	r002
r002	17590	0.0	0.0	0.0	1.0	5	Vessel cells	portal	r002
r002	17591	0.0	0.0	0.0	1.0	9	Vessel cells	portal	r002
r002	17598	0.0	0.0	0.0	1.0	5	Vessel cells	portal	r002
r002	17606	0.75	0.0	0.0	0.25	4	Hepatocytes	portal	r002
r002	17612	0.16666666666666666	0.0	0.0	0.8333333333333334	6	Vessel cells	portal	r002
r002	17613	0.2	0.0	0.2	0.6	5	LSEC	portal	r002
r002	17620	0.0	0.0	0.0	1.0	8	Vessel cells	portal	r002
r002	17625	0.25	0.0	0.0	0.75	4	Vessel cells	portal	r002
r002	17632	0.0	0.0	0.0	1.0	5	Hepatocytes	portal	r002
r002	17633	0.0	0.14285714285714285	0.0	0.8571428571428571	7	Vessel cells	portal	r002
r002	17637	0.0	0.0	0.0	1.0	8	Vessel cells	portal	r002
r002	17638	1.0	0.0	0.0	0.0	3	Hepatocytes	portal	r002
r002	17652	0.2	0.0	0.0	0.8	5	Vessel cells	portal	r002
r002	17653	0.0	0.0	0.0	1.0	5	Vessel cells	portal	r002
r002	17660	0.0	0.0	0.0	1.0	4	Vessel cells	portal	r002
r002	17661	0.16666666666666666	0.16666666666666666	0.0	0.6666666666666666	6	Vessel cells	portal	r002
r002	17667	0.0	0.0	0.0	1.0	5	Hepatocytes	portal	r002
r002	17681	0.0	0.0	0.0	1.0	2	Vessel cells	portal	r002
r002	17682	0.0	0.0	0.0	1.0	5	Vessel cells	portal	r002
r002	17683	0.0	0.16666666666666666	0.0	0.8333333333333334	6	Vessel cells	portal	r002
r002	17684	0.0	0.14285714285714285	0.0	0.8571428571428571	7	Vessel cells	portal	r002
r002	17688	0.0	0.0	0.0	1.0	4	Vessel cells	portal	r002
r002	17700	0.0	0.0	0.0	1.0	3	Vessel cells	portal	r002
r002	17708	0.2	0.0	0.2	0.6	5	LSEC	portal	r002
r002	17718	1.0	0.0	0.0	0.0	2	Vessel cells	portal	r002
r002	17724	0.0	0.0	0.25	0.75	8	Hepatocytes	portal	r002
r002	17729	0.0	0.0	0.0	1.0	1	Vessel cells	portal	r002
r002	17736	0.25	0.0	0.0	0.75	4	Vessel cells	portal	r002
r002	17737	0.0	0.0	0.0	1.0	6	Vessel cells	portal	r002
r002	17745	0.6666666666666666	0.0	0.0	0.3333333333333333	3	Vessel cells	portal	r002
r002	17746	0.0	0.0	0.0	1.0	7	Vessel cells	portal	r002
r002	17752	0.0	0.0	0.0	1.0	1	Vessel cells	portal	r002
r002	17761	0.25	0.0	0.0	0.75	4	Vessel cells	portal	r002
r002	17762	0.0	0.0	0.0	1.0	7	Vessel cells	portal	r002
r002	17766	0.125	0.0	0.25	0.625	8	Vessel cells	portal	r002
r002	17773					0	Vessel cells	portal	r002
r002	17774	0.0	0.0	0.0	1.0	7	Vessel cells	portal	r002
r002	17775	0.0	0.0	0.0	1.0	6	Vessel cells	portal	r002
r002	17776	0.0	0.0	0.0	1.0	7	Vessel cells	portal	r002
r002	17782	0.0	0.0	0.0	1.0	7	Vessel cells	portal	r002
r002	17783	0.0	0.0	0.0	1.0	7	Vessel cells	portal	r002
r002	17784	0.0	0.0	0.0	1.0	5	Vessel cells	portal	r002
r002	17790	0.0	0.4	0.0	0.6	5	Vessel cells	portal	r002
r002	17813	0.0	0.0	0.0	1.0	3	Vessel cells	portal	r002
r002	17821	0.3333333333333333	0.0	0.0	0.6666666666666666	3	Vessel cells	portal	r002
r002	17831	0.0	0.0	0.0	1.0	2	Vessel cells	portal	r002
r002	17832	0.0	0.0	0.0	1.0	4	Vessel cells	portal	r002
r002	17839	0.0	0.0	0.0	1.0	4	Vessel cells	portal	r002
r002	17840	0.2	0.0	0.0	0.8	5	Vessel cells	portal	r002
r002	17846	0.0	0.0	0.0	1.0	3	Vessel cells	portal	r002
r002	17856	0.0	0.0	0.0	1.0	3	Vessel cells	portal	r002
r002	17867	0.0	0.0	0.0	1.0	7	Vessel cells	portal	r002
r002	17868	0.1	0.0	0.2	0.7	10	Vessel cells	portal	r002
r002	17885	0.0	0.0	0.0	1.0	2	Vessel cells	portal	r002
r002	17886	0.0	0.0	0.0	1.0	6	Vessel cells	portal	r002
r002	17894	0.0	0.0	0.0	1.0	7	Vessel cells	portal	r002
r002	17902	0.0	0.0	0.0	1.0	3	Vessel cells	portal	r002
r002	17903	0.0	0.0	0.0	1.0	8	Vessel cells	portal	r002
r002	17907	0.0	0.0	0.0	1.0	1	Vessel cells	portal	r002
r002	17912	0.1111111111111111	0.0	0.0	0.8888888888888888	9	Vessel cells	portal	r002
r002	17923	0.0	0.0	0.0	1.0	3	Vessel cells	portal	r002
r002	17930	0.0	0.0	0.0	1.0	2	Vessel cells	portal	r002
r002	17931	0.0	0.0	0.0	1.0	3	Hepatocytes	portal	r002
r002	17937	0.14285714285714285	0.0	0.0	0.8571428571428571	7	Vessel cells	portal	r002
r002	17942	0.14285714285714285	0.0	0.0	0.8571428571428571	7	Vessel cells	portal	r002
r002	17943	0.0	0.0	0.0	1.0	8	Vessel cells	portal	r002
r002	17963	0.0	0.0	0.0	1.0	4	Vessel cells	portal	r002
r002	17978	0.0	0.0	0.0	1.0	6	Vessel cells	portal	r002
r002	17987	0.0	0.0	0.0	1.0	8	Vessel cells	portal	r002
r002	17988	0.1	0.0	0.0	0.9	10	Vessel cells	portal	r002
r002	17989	0.09090909090909091	0.0	0.0	0.9090909090909091	11	Vessel cells	portal	r002
r002	17993	0.25	0.0	0.0	0.75	4	Vessel cells	portal	r002
r002	18031	0.0	0.0	0.0	1.0	9	Vessel cells	portal	r002
r002	18046	0.0	0.0	0.0	1.0	4	Vessel cells	portal	r002
r002	18047	0.16666666666666666	0.0	0.0	0.8333333333333334	6	Vessel cells	portal	r002
r002	18055	0.0	0.0	0.0	1.0	4	Vessel cells	portal	r002
r002	18059	0.0	0.0	0.0	1.0	8	Vessel cells	portal	r002
r002	18060	0.0	0.0	0.0	1.0	8	Vessel cells	portal	r002
r002	18066	0.2	0.0	0.0	0.8	5	Vessel cells	portal	r002
r002	18074	0.0	0.0	0.0	1.0	11	Vessel cells	portal	r002
r002	18084	0.0	0.0	0.0	1.0	11	Vessel cells	portal	r002
r002	18098	0.0	0.0	0.0	1.0	9	Vessel cells	portal	r002
r002	18108	0.25	0.0	0.0	0.75	4	Vessel cells	portal	r002
r002	18109	0.0	0.0	0.0	1.0	5	Hepatocytes	portal	r002
r002	18113	0.0	0.0	0.0	1.0	1	Vessel cells	portal	r002
r002	18123	0.0	0.0	0.0	1.0	12	Vessel cells	portal	r002
r002	18156					0	Vessel cells	portal	r002
r002	18157	0.0	0.0	0.0	1.0	14	Vessel cells	portal	r002
r002	18158	0.0	0.0	0.0	1.0	10	Vessel cells	portal	r002
r002	18182	0.0	0.0	0.0	1.0	2	Hepatocytes	portal	r002
r002	18183	0.14285714285714285	0.0	0.0	0.8571428571428571	7	Vessel cells	portal	r002
r002	18194	0.0	0.0	0.0	1.0	8	Vessel cells	portal	r002
r002	18214	0.0	0.0	0.0	1.0	11	Vessel cells	portal	r002
r002	18223	0.25	0.0	0.0	0.75	4	Vessel cells	portal	r002
r002	18232	0.25	0.0	0.0	0.75	4	Vessel cells	portal	r002
r002	18233	0.0	0.0	0.0	1.0	9	Vessel cells	portal	r002
r002	18249	0.0	0.0	0.0	1.0	8	Vessel cells	portal	r002
r002	18260	0.0	0.0	0.0	1.0	9	Vessel cells	portal	r002
r002	18268	0.0	0.0	0.0	1.0	13	Vessel cells	portal	r002
r002	18275	0.0	0.0	0.0	1.0	6	Vessel cells	portal	r002
r002	18276	0.0	0.0	0.0	1.0	5	Vessel cells	portal	r002
r002	18306	0.0	0.0	0.0	1.0	8	Vessel cells	portal	r002
r002	18307	0.0	0.0	0.0	1.0	9	Vessel cells	portal	r002
r002	18318	0.0	0.0	0.0	1.0	3	Vessel cells	portal	r002
r002	18320	0.0	0.0	0.0	1.0	7	Vessel cells	portal	r002
r002	18331	0.0	0.0	0.0	1.0	5	Vessel cells	portal	r002
r002	18336	0.0	0.0	0.0	1.0	9	Vessel cells	portal	r002
r002	18344	0.0	0.0	0.0	1.0	10	Vessel cells	portal	r002
r002	18345	0.0	0.0	0.0	1.0	5	Vessel cells	portal	r002
r002	18361	0.0	0.0	0.0	1.0	5	Vessel cells	portal	r002
r002	18365					0	Vessel cells	portal	r002
r002	18366	0.0	0.0	0.0	1.0	12	Vessel cells	portal	r002
r002	18376	0.0	0.0	0.0	1.0	13	Vessel cells	portal	r002
r002	18384	0.3333333333333333	0.0	0.0	0.6666666666666666	3	Vessel cells	portal	r002
r002	18392	0.0	0.0	0.0	1.0	11	Vessel cells	portal	r002
r002	18398	0.5	0.0	0.0	0.5	2	Vessel cells	portal	r002
r002	18399	0.0	0.0	0.0	1.0	4	Vessel cells	portal	r002
r002	18400	0.0	0.0	0.0	1.0	6	Vessel cells	portal	r002
r002	18440	0.0	0.0	0.0	1.0	7	Vessel cells	portal	r002
r002	18444	1.0	0.0	0.0	0.0	2	Vessel cells	portal	r002
r002	18445	0.0	0.0	0.0	1.0	9	Vessel cells	portal	r002
r002	18452	0.0	0.0	0.0	1.0	3	Vessel cells	portal	r002
r002	18459	0.5	0.0	0.0	0.5	2	Hepatocytes	portal	r002
r002	18495	0.0	0.0	0.0	1.0	8	Vessel cells	portal	r002
r002	18499	0.0	0.0	0.0	1.0	6	Vessel cells	portal	r002
r002	18522					0	Vessel cells	portal	r002
r002	18523	0.0	0.0	0.0	1.0	8	Vessel cells	portal	r002
r002	18524	0.0	0.0	0.0	1.0	6	Vessel cells	portal	r002
r002	18530					0	Hepatocytes	portal	r002
r002	18536	0.0	0.2	0.0	0.8	5	Vessel cells	portal	r002
r002	18540	0.5	0.0	0.0	0.5	2	Hepatocytes	portal	r002
r002	18552	0.0	0.0	0.0	1.0	8	Vessel cells	portal	r002
r002	18553	0.0	0.1111111111111111	0.0	0.8888888888888888	9	Vessel cells	portal	r002
r002	18568	0.0	0.0	0.0	1.0	9	Vessel cells	portal	r002
r002	18571	0.0	0.0	0.5	0.5	2	Hepatocytes	portal	r002
r002	18576	0.0	0.1111111111111111	0.0	0.8888888888888888	9	Vessel cells	portal	r002
r002	18588					0	Hepatocytes	portal	r002
r002	18599	0.1111111111111111	0.0	0.0	0.8888888888888888	9	Vessel cells	portal	r002
r002	18609	0.0	0.0	0.0	1.0	5	Vessel cells	portal	r002
r002	18620	0.0	0.0	0.0	1.0	7	Vessel cells	portal	r002
r002	18633	0.0	0.0	0.0	1.0	7	Vessel cells	portal	r002
r002	18634	0.16666666666666666	0.0	0.0	0.8333333333333334	6	Vessel cells	portal	r002
r002	18635	0.0	0.14285714285714285	0.0	0.8571428571428571	7	Vessel cells	portal	r002
r002	18646	0.0	0.0	0.0	1.0	9	Vessel cells	portal	r002
r002	18647	0.2	0.0	0.0	0.8	5	Vessel cells	portal	r002
r002	18648	0.125	0.0	0.0	0.875	8	Vessel cells	portal	r002
r002	18649	0.0	0.0	0.0	1.0	10	Immune cells	portal	r002
r002	18655	1.0	0.0	0.0	0.0	1	Vessel cells	portal	r002
r002	18657	0.0	0.0	0.0	1.0	5	Vessel cells	portal	r002
r002	18669	0.0	0.1111111111111111	0.0	0.8888888888888888	9	Vessel cells	portal	r002
r002	18679	0.0	0.0	0.0	1.0	8	Vessel cells	portal	r002
r002	18686	0.0	0.0	0.0	1.0	7	Vessel cells	portal	r002
r002	18698	0.5	0.0	0.0	0.5	2	Hepatocytes	portal	r002
r002	18712	1.0	0.0	0.0	0.0	1	LSEC	portal	r002
r002	18713	0.0	0.08333333333333333	0.0	0.9166666666666666	12	Vessel cells	portal	r002
r002	18736	0.0	0.0	0.0	1.0	10	Vessel cells	portal	r002
r002	18737	0.0	0.09090909090909091	0.0	0.9090909090909091	11	Vessel cells	portal	r002
r002	18756	0.0	0.0	0.0	1.0	2	Vessel cells	portal	r002
r002	18757	0.0	0.07692307692307693	0.0	0.9230769230769231	13	Vessel cells	portal	r002
r002	18767	0.0	0.0	0.0	1.0	4	Vessel cells	portal	r002
r002	18777					0	LSEC	portal	r002
r002	18799	0.0	0.0	0.0	1.0	4	Vessel cells	portal	r002
r002	18800	0.0	0.0	0.0	1.0	10	Vessel cells	portal	r002
r002	18807					0	Vessel cells	portal	r002
r002	18819	0.0	0.0	0.0	1.0	5	Vessel cells	portal	r002
r002	18830					0	Hepatocytes	portal	r002
r002	18840	0.0	0.0	0.0	1.0	4	Vessel cells	portal	r002
r002	18846	0.0	0.1	0.0	0.9	10	Vessel cells	portal	r002
r002	18847	0.0	0.0	0.0	1.0	2	Vessel cells	portal	r002
r002	18865	0.0	0.0	0.0	1.0	7	Vessel cells	portal	r002
r002	18872	0.0	0.0	0.0	1.0	10	Vessel cells	portal	r002
r002	18880	0.0	0.09090909090909091	0.0	0.9090909090909091	11	Vessel cells	portal	r002
r002	18884	0.0	0.0	0.0	1.0	3	Vessel cells	portal	r002
r002	18885	0.0	0.0	0.0	1.0	3	Vessel cells	portal	r002
r002	18886	0.0	0.0	0.0	1.0	11	Vessel cells	portal	r002
r002	18892	0.16666666666666666	0.0	0.0	0.8333333333333334	6	Hepatocytes	portal	r002
r002	18898	0.0	0.0	0.0	1.0	5	Vessel cells	portal	r002
r002	18916	0.4	0.0	0.0	0.6	5	Vessel cells	portal	r002
r002	18939	0.0	0.0	0.0	1.0	9	Vessel cells	portal	r002
r002	18956	0.14285714285714285	0.0	0.0	0.8571428571428571	7	Vessel cells	portal	r002
r002	18964	0.0	1.0	0.0	0.0	1	Vessel cells	portal	r002
r002	18965	0.0	0.0	0.0	1.0	4	Vessel cells	portal	r002
r002	18978	1.0	0.0	0.0	0.0	1	Hepatocytes	portal	r002
r002	18994	0.0	0.0	0.0	1.0	3	Vessel cells	portal	r002
r002	19010	0.0	0.0	0.0	1.0	10	Vessel cells	portal	r002
r002	19016	0.14285714285714285	0.0	0.0	0.8571428571428571	7	Vessel cells	portal	r002
r002	19020	0.14285714285714285	0.0	0.0	0.8571428571428571	7	Vessel cells	portal	r002
r002	19021	0.1111111111111111	0.0	0.0	0.8888888888888888	9	Vessel cells	portal	r002
r002	19033	0.3333333333333333	0.0	0.0	0.6666666666666666	3	Hepatocytes	portal	r002
r002	19045	0.0	0.0	0.0	1.0	8	Vessel cells	portal	r002
r002	19051	0.0	0.0	0.0	1.0	9	Vessel cells	portal	r002
r002	19052	0.0	0.0	0.0	1.0	5	Vessel cells	portal	r002
r002	19058	0.0	0.0	0.0	1.0	8	Vessel cells	portal	r002
r002	19067					0	Vessel cells	portal	r002
r002	19113	0.0	0.0	0.0	1.0	1	Immune cells	portal	r002
r002	19125	0.0	0.0	0.0	1.0	6	Vessel cells	portal	r002
r002	19131					0	LSEC	portal	r002
r002	19132	0.125	0.0	0.0	0.875	8	Vessel cells	portal	r002
r002	19141	0.16666666666666666	0.0	0.0	0.8333333333333334	6	Vessel cells	portal	r002
r002	19159	0.125	0.0	0.0	0.875	8	Vessel cells	portal	r002
r002	19160	0.0	0.0	0.0	1.0	5	Vessel cells	portal	r002
r002	19165	0.5	0.0	0.0	0.5	4	Vessel cells	portal	r002
r002	19166	0.0	0.0	0.0	1.0	6	Vessel cells	portal	r002
r002	19182	0.0	0.0	0.0	1.0	8	Hepatocytes	portal	r002
r002	19208	0.16666666666666666	0.0	0.0	0.8333333333333334	6	Vessel cells	portal	r002
r002	19233	0.3333333333333333	0.0	0.0	0.6666666666666666	6	Vessel cells	portal	r002
r002	19234	0.14285714285714285	0.0	0.0	0.8571428571428571	7	Vessel cells	portal	r002
r002	19266					0	Vessel cells	portal	r002
r002	19267	0.25	0.0	0.0	0.75	4	Hepatocytes	portal	r002
r002	19292	0.16666666666666666	0.0	0.0	0.8333333333333334	6	Hepatocytes	portal	r002
r002	19306	0.3333333333333333	0.0	0.0	0.6666666666666666	3	Vessel cells	portal	r002
r002	19326	0.0	0.0	0.0	1.0	6	Vessel cells	portal	r002
r002	19346	0.0	0.0	0.0	1.0	4	Vessel cells	portal	r002
r002	19361	0.0	0.0	0.0	1.0	5	Vessel cells	portal	r002
r002	19371	1.0	0.0	0.0	0.0	1	Hepatocytes	portal	r002
r002	19395	0.2	0.0	0.0	0.8	5	Vessel cells	portal	r002
r002	19397	0.0	0.0	0.5	0.5	2	Vessel cells	portal	r002
r002	19402	0.0	0.0	0.0	1.0	3	Vessel cells	portal	r002
r002	19420	0.5	0.0	0.0	0.5	4	Vessel cells	portal	r002
r002	19431	0.0	0.0	0.5	0.5	2	Vessel cells	portal	r002
r002	19443	0.0	0.0	0.5	0.5	2	Vessel cells	portal	r002
r002	19478	1.0	0.0	0.0	0.0	2	Hepatocytes	portal	r002
r002	19498	0.0	0.0	0.0	1.0	4	Vessel cells	portal	r002
r002	19499	0.0	0.0	0.0	1.0	1	Vessel cells	portal	r002
r002	19510	0.0	0.0	0.0	1.0	3	Vessel cells	portal	r002
r002	19522	0.0	0.0	0.0	1.0	3	Vessel cells	portal	r002
r002	19536	0.0	0.0	0.0	1.0	1	Vessel cells	portal	r002
r002	19537	0.0	0.0	0.0	1.0	3	Vessel cells	portal	r002
r002	19544	0.0	0.0	0.0	1.0	2	LSEC	portal	r002
r002	19545	0.3333333333333333	0.0	0.3333333333333333	0.3333333333333333	3	Vessel cells	portal	r002
r002	19622	1.0	0.0	0.0	0.0	2	Vessel cells	portal	r002
r002	19649	0.5	0.0	0.0	0.5	4	LSEC	portal	r002
r002	19655	0.0	0.0	1.0	0.0	1	Hepatocytes	portal	r002
r002	19671					0	Immune cells	portal	r002
r002	19672	0.0	0.0	1.0	0.0	1	Hepatocytes	portal	r002
r002	19688	0.0	0.0	0.0	1.0	2	Vessel cells	portal	r002
r002	19727	1.0	0.0	0.0	0.0	2	Hepatocytes	portal	r002
r002	19732	1.0	0.0	0.0	0.0	2	Vessel cells	portal	r002
r002	19738	1.0	0.0	0.0	0.0	1	Hepatocytes	portal	r002
r002	19745	0.0	0.0	0.0	1.0	1	Vessel cells	portal	r002
r002	19749	1.0	0.0	0.0	0.0	2	LSEC	portal	r002
r002	19756	0.0	0.0	0.0	1.0	1	Vessel cells	portal	r002
r002	19764	0.0	0.0	0.0	1.0	4	Vessel cells	portal	r002
r002	19772	0.6666666666666666	0.0	0.0	0.3333333333333333	3	Hepatocytes	portal	r002
r002	19782	1.0	0.0	0.0	0.0	3	Hepatocytes	portal	r002
r002	19783	0.5	0.0	0.0	0.5	2	Hepatocytes	portal	r002
r002	19790	1.0	0.0	0.0	0.0	2	Hepatocytes	portal	r002
r002	19811	0.5	0.0	0.5	0.0	2	Hepatocytes	portal	r002
r002	19823	0.5	0.0	0.5	0.0	2	Hepatocytes	portal	r002
r002	19824	1.0	0.0	0.0	0.0	4	Hepatocytes	portal	r002
r002	19825	0.0	0.0	0.0	1.0	3	Vessel cells	portal	r002
r002	19835	1.0	0.0	0.0	0.0	2	Hepatocytes	portal	r002
r002	19836	0.6	0.0	0.0	0.4	5	Hepatocytes	portal	r002
r002	19843	0.75	0.0	0.0	0.25	4	Vessel cells	portal	r002
r002	19844	0.0	0.0	0.0	1.0	3	Vessel cells	portal	r002
r002	19849	1.0	0.0	0.0	0.0	1	Hepatocytes	portal	r002
r002	19850	0.6666666666666666	0.0	0.0	0.3333333333333333	3	Hepatocytes	portal	r002
r002	19854	0.5	0.0	0.25	0.25	4	Hepatocytes	portal	r002
r002	19866	1.0	0.0	0.0	0.0	3	Vessel cells	portal	r002
r002	19885	1.0	0.0	0.0	0.0	4	LSEC	portal	r002
r002	19891	1.0	0.0	0.0	0.0	3	Hepatocytes	portal	r002
r002	19892					0	Vessel cells	portal	r002
r002	19899	0.0	0.0	0.0	1.0	1	Vessel cells	portal	r002
r002	19904	0.0	0.0	0.0	1.0	1	Vessel cells	portal	r002
r002	19916	1.0	0.0	0.0	0.0	3	Hepatocytes	portal	r002
r002	19932	1.0	0.0	0.0	0.0	2	Hepatocytes	portal	r002
r002	19933	0.6666666666666666	0.0	0.3333333333333333	0.0	3	Hepatocytes	portal	r002
r002	19934	0.0	0.0	0.0	1.0	1	Vessel cells	portal	r002
r002	19954	1.0	0.0	0.0	0.0	4	Hepatocytes	portal	r002
r002	19971	0.0	0.0	1.0	0.0	1	Hepatocytes	portal	r002
r002	19972	0.0	0.0	0.0	1.0	2	Vessel cells	portal	r002
r002	19978	0.0	0.0	1.0	0.0	1	Hepatocytes	portal	r002
r002	19991	0.75	0.0	0.0	0.25	4	Hepatocytes	portal	r002
r002	19997	0.5	0.0	0.0	0.5	2	Vessel cells	portal	r002
r002	20005	1.0	0.0	0.0	0.0	5	Hepatocytes	portal	r002
r002	20006	0.75	0.0	0.0	0.25	4	Hepatocytes	portal	r002
r002	20014	0.8	0.0	0.0	0.2	5	Hepatocytes	portal	r002
r002	20023	0.25	0.0	0.25	0.5	4	Vessel cells	portal	r002
r002	20030	0.5	0.0	0.5	0.0	2	Hepatocytes	portal	r002
r002	20036	0.6666666666666666	0.0	0.0	0.3333333333333333	3	Hepatocytes	portal	r002
r002	20043	0.0	0.0	0.0	1.0	2	LSEC	portal	r002
r002	20050	1.0	0.0	0.0	0.0	1	Hepatocytes	portal	r002
r002	20051	1.0	0.0	0.0	0.0	3	Hepatocytes	portal	r002
r002	20052	0.0	0.0	0.0	1.0	2	Vessel cells	portal	r002
r002	20065	0.5	0.0	0.5	0.0	2	Vessel cells	portal	r002
r002	20075	0.3333333333333333	0.0	0.0	0.6666666666666666	3	Vessel cells	portal	r002
r002	20079	0.8333333333333334	0.0	0.0	0.16666666666666666	6	Hepatocytes	portal	r002
r002	20084	1.0	0.0	0.0	0.0	2	Hepatocytes	portal	r002
r002	20085	1.0	0.0	0.0	0.0	3	Hepatocytes	portal	r002
r002	20105	1.0	0.0	0.0	0.0	4	Hepatocytes	portal	r002
r002	20118	1.0	0.0	0.0	0.0	3	Hepatocytes	portal	r002
r002	20123	1.0	0.0	0.0	0.0	3	Hepatocytes	portal	r002
r002	20154	1.0	0.0	0.0	0.0	1	Hepatocytes	portal	r002
r002	20161	1.0	0.0	0.0	0.0	4	Hepatocytes	portal	r002
r002	20166	0.6666666666666666	0.0	0.0	0.3333333333333333	3	Hepatocytes	portal	r002
r002	20175	1.0	0.0	0.0	0.0	3	Hepatocytes	portal	r002
r002	20180	1.0	0.0	0.0	0.0	3	Hepatocytes	portal	r002
r002	20188	1.0	0.0	0.0	0.0	2	Hepatocytes	portal	r002
r002	20197	0.6666666666666666	0.3333333333333333	0.0	0.0	3	LSEC	portal	r002
r002	20198	0.5	0.0	0.0	0.5	2	Hepatocytes	portal	r002
r002	20199	1.0	0.0	0.0	0.0	3	Hepatocytes	portal	r002
r002	20209	1.0	0.0	0.0	0.0	1	Immune cells	portal	r002
r002	20219	0.0	0.0	1.0	0.0	1	Hepatocytes	portal	r002
r002	20220	0.0	0.0	0.0	1.0	3	Vessel cells	portal	r002
r002	20229	0.3333333333333333	0.0	0.0	0.6666666666666666	3	Vessel cells	portal	r002
r002	20237	0.25	0.0	0.0	0.75	4	Vessel cells	portal	r002
r002	20247	0.6666666666666666	0.0	0.3333333333333333	0.0	3	Hepatocytes	portal	r002
r002	20248	0.5	0.0	0.0	0.5	4	Vessel cells	portal	r002
r002	20254	0.5	0.0	0.0	0.5	2	Hepatocytes	portal	r002
r002	20263					0	Hepatocytes	portal	r002
r002	20286	1.0	0.0	0.0	0.0	3	Hepatocytes	portal	r002
r002	20323	0.3333333333333333	0.3333333333333333	0.3333333333333333	0.0	3	Hepatocytes	portal	r002
r002	20328	1.0	0.0	0.0	0.0	2	Hepatocytes	portal	r002
r002	20329	1.0	0.0	0.0	0.0	2	Hepatocytes	portal	r002
r002	20336	0.0	0.0	0.0	1.0	4	Vessel cells	portal	r002
r002	20337	0.14285714285714285	0.0	0.0	0.8571428571428571	7	Hepatocytes	portal	r002
r002	20347	0.6666666666666666	0.0	0.3333333333333333	0.0	3	Hepatocytes	portal	r002
r002	20353	1.0	0.0	0.0	0.0	2	LSEC	portal	r002
r002	20362	1.0	0.0	0.0	0.0	4	LSEC	portal	r002
r002	20363	1.0	0.0	0.0	0.0	3	Hepatocytes	portal	r002
r002	20364	0.8	0.0	0.0	0.2	5	Vessel cells	portal	r002
r002	20376	0.6	0.2	0.2	0.0	5	Hepatocytes	portal	r002
r002	20383					0	LSEC	portal	r002
r002	20388	1.0	0.0	0.0	0.0	2	Hepatocytes	portal	r002
r002	20389	0.5	0.0	0.0	0.5	4	Hepatocytes	portal	r002
r002	20403	0.5	0.0	0.5	0.0	2	Hepatocytes	portal	r002
r002	20409	1.0	0.0	0.0	0.0	1	Hepatocytes	portal	r002
r002	20410	0.2	0.0	0.0	0.8	5	Vessel cells	portal	r002
r002	20411	0.75	0.0	0.0	0.25	4	Vessel cells	portal	r002
r002	20427	1.0	0.0	0.0	0.0	3	Hepatocytes	portal	r002
r002	20433	0.3333333333333333	0.0	0.3333333333333333	0.3333333333333333	3	Hepatocytes	portal	r002
r002	20434	0.6666666666666666	0.0	0.0	0.3333333333333333	3	Hepatocytes	portal	r002
r002	20441	1.0	0.0	0.0	0.0	1	Hepatocytes	portal	r002
r002	20465	1.0	0.0	0.0	0.0	1	Hepatocytes	portal	r002
r002	20469	1.0	0.0	0.0	0.0	3	Hepatocytes	portal	r002
r002	20476	0.5	0.0	0.0	0.5	4	Vessel cells	portal	r002
r002	20494	0.6666666666666666	0.0	0.3333333333333333	0.0	3	Immune cells	portal	r002
r002	20499	1.0	0.0	0.0	0.0	3	Hepatocytes	portal	r002
r002	20506	0.75	0.0	0.25	0.0	4	Hepatocytes	portal	r002
r002	20519	1.0	0.0	0.0	0.0	1	Hepatocytes	portal	r002
r002	20520	0.4	0.0	0.0	0.6	5	Hepatocytes	portal	r002
r002	20545	0.6666666666666666	0.0	0.3333333333333333	0.0	3	Hepatocytes	portal	r002
r002	20559	0.5	0.5	0.0	0.0	2	Hepatocytes	portal	r002
r002	20575	1.0	0.0	0.0	0.0	1	Hepatocytes	portal	r002
r002	20576	0.5	0.0	0.0	0.5	4	Hepatocytes	portal	r002
r002	20583	1.0	0.0	0.0	0.0	1	Hepatocytes	portal	r002
r002	20590	0.5	0.0	0.5	0.0	2	Hepatocytes	portal	r002
r002	20607	0.75	0.25	0.0	0.0	4	Hepatocytes	portal	r002
r002	20608	1.0	0.0	0.0	0.0	3	Hepatocytes	portal	r002
r002	20609					0	Hepatocytes	portal	r002
r002	20618	1.0	0.0	0.0	0.0	2	Hepatocytes	portal	r002
r002	20636	1.0	0.0	0.0	0.0	3	LSEC	portal	r002
r002	20647	0.6666666666666666	0.0	0.0	0.3333333333333333	3	Hepatocytes	portal	r002
r002	20670	0.0	0.0	1.0	0.0	1	Hepatocytes	portal	r002
r002	20718	1.0	0.0	0.0	0.0	1	Hepatocytes	portal	r002
r002	20719	1.0	0.0	0.0	0.0	2	Hepatocytes	portal	r002
r002	20722	1.0	0.0	0.0	0.0	1	Hepatocytes	portal	r002
r002	20728	1.0	0.0	0.0	0.0	1	Hepatocytes	portal	r002
[truncated: 54,307 more rows]
