# Supplementary material for: Cell atlas of the regenerating human liver after portal vein embolization
Source: Nat Commun. 2024 Jul 11;15:5827. doi: 10.1038/s41467-024-49236-7 (PMC11239663; doi:10.1038/s41467-024-49236-7)
Supplement: Supplementary file 17 — Source Data [file 41467_2024_49236_MOESM17_ESM.zip › fig_data/extdatafig5c.txt]

UMAPCSS_1 UMAPCSS_2 Donor Condition major_ct allcells_major
sc_H1.EKS.Exp1_AAACCTGAGTGACATA -2.09162862775923 12.04251291233 sc_H1 healthy Cholangiocytes Cholangiocytes
sc_H1.EKS.Exp1_AAACCTGTCCAGAAGG -1.89446671484113 11.1746425815195 sc_H1 healthy Cholangiocytes Cholangiocytes
sc_H1.EKS.Exp1_AAACGGGTCTTGACGA -2.42531855581403 12.0766296573251 sc_H1 healthy Cholangiocytes Cholangiocytes
sc_H1.EKS.Exp1_AAGACCTCATTAACCG -2.51519067762495 11.4918041415781 sc_H1 healthy Cholangiocytes Cholangiocytes
sc_H1.EKS.Exp1_ACACCGGCACCATCCT -1.70893593309522 10.5836143680185 sc_H1 healthy Cholangiocytes Cholangiocytes
sc_H1.EKS.Exp1_ACACTGAAGATGCCAG -1.44421859262586 12.653955478248 sc_H1 healthy Cholangiocytes Cholangiocytes
sc_H1.EKS.Exp1_ACGGAGATCGAGAGCA -2.04406316755415 11.9731483646005 sc_H1 healthy Cholangiocytes Cholangiocytes
sc_H1.EKS.Exp1_ACGGGTCGTGGGTATG -1.85831625936628 11.739724177894 sc_H1 healthy Cholangiocytes Cholangiocytes
sc_H1.EKS.Exp1_ACTGTCCAGTAACCCT -1.61169763086439 11.7102537341684 sc_H1 healthy Cholangiocytes Cholangiocytes
sc_H1.EKS.Exp1_ATCTGCCGTAAACCTC -2.57321269987226 11.2875127978891 sc_H1 healthy Cholangiocytes Cholangiocytes
sc_H1.EKS.Exp1_CAAGGCCGTACGACCC -1.85913689611555 12.4482002444833 sc_H1 healthy Cholangiocytes Cholangiocytes
sc_H1.EKS.Exp1_CACAAACAGCCCTAAT -2.13272793768049 11.7554464526742 sc_H1 healthy Cholangiocytes Cholangiocytes
sc_H1.EKS.Exp1_CAGCGACTCCGCATAA -2.09612305639387 10.4650612063974 sc_H1 healthy Cholangiocytes Cholangiocytes
sc_H1.EKS.Exp1_CAGTCCTGTTGGAGGT -1.82488615987898 11.4584055133432 sc_H1 healthy Cholangiocytes Cholangiocytes
sc_H1.EKS.Exp1_CCGTTCATCCATGAGT -0.864172058087594 12.0430307574838 sc_H1 healthy Cholangiocytes Cholangiocytes
sc_H1.EKS.Exp1_CGCTTCATCGGCTACG -2.54774387357832 11.2273559756845 sc_H1 healthy Cholangiocytes Cholangiocytes
sc_H1.EKS.Exp1_CGTAGCGTCATACGGT -1.72970898626447 12.0709343143075 sc_H1 healthy Cholangiocytes Cholangiocytes
sc_H1.EKS.Exp1_CGTCACTGTCTCCCTA -2.45063169477583 11.3748703189462 sc_H1 healthy Cholangiocytes Cholangiocytes
sc_H1.EKS.Exp1_CGTCAGGCAGACAAGC -1.98218877790571 11.266613025245 sc_H1 healthy Cholangiocytes Cholangiocytes
sc_H1.EKS.Exp1_CGTGTCTGTACTCAAC -1.59683843134046 11.7346439548105 sc_H1 healthy Cholangiocytes Cholangiocytes
sc_H1.EKS.Exp1_CTACCCACATGGGACA -1.94951255796552 10.4730758853525 sc_H1 healthy Cholangiocytes Cholangiocytes
sc_H1.EKS.Exp1_CTACCCATCTCGCTTG -0.322207884770639 11.5754518695444 sc_H1 healthy Cholangiocytes Cholangiocytes
sc_H1.EKS.Exp1_CTCTGGTAGATAGTCA -1.79438813207746 11.0565777011484 sc_H1 healthy Cholangiocytes Cholangiocytes
sc_H1.EKS.Exp1_CTGAAACCACGTCAGC -2.08764274595381 11.4575624652475 sc_H1 healthy Cholangiocytes Cholangiocytes
sc_H1.EKS.Exp1_CTGATCCCATTCGACA -1.68154390333296 11.5777301974863 sc_H1 healthy Cholangiocytes Cholangiocytes
sc_H1.EKS.Exp1_CTGGTCTCAAAGCAAT -1.85079176900984 11.6009521670907 sc_H1 healthy Cholangiocytes Cholangiocytes
sc_H1.EKS.Exp1_CTTGGCTAGGCGTACA -2.27554424284101 11.4167909808725 sc_H1 healthy Cholangiocytes Cholangiocytes
sc_H1.EKS.Exp1_GAACCTAGTATTCGTG -1.99354870794416 12.0388021655649 sc_H1 healthy Cholangiocytes Cholangiocytes
sc_H1.EKS.Exp1_GACCTGGTCCAAGTAC -1.81161768911482 11.1845236011117 sc_H1 healthy Cholangiocytes Cholangiocytes
sc_H1.EKS.Exp1_GCACTCTCATGCAATC -1.80052597997785 11.7467451282114 sc_H1 healthy Cholangiocytes Cholangiocytes
sc_H1.EKS.Exp1_GCATGCGCAATGAATG -1.86394865987898 11.1343336291879 sc_H1 healthy Cholangiocytes Cholangiocytes
sc_H1.EKS.Exp1_GCCAAATCACCACCAG -1.95517905233503 12.0693512149423 sc_H1 healthy Cholangiocytes Cholangiocytes
sc_H1.EKS.Exp1_GCCAAATCAGGATCGA -1.96451695440412 11.1071682162851 sc_H1 healthy Cholangiocytes Cholangiocytes
sc_H1.EKS.Exp1_GCGGGTTAGGCTCATT -1.49148519514204 11.9509430118173 sc_H1 healthy Cholangiocytes Cholangiocytes
sc_H1.EKS.Exp1_GCTCTGTAGCTACCTA -1.82275279043318 12.3729973025888 sc_H1 healthy Cholangiocytes Cholangiocytes
sc_H1.EKS.Exp1_GGATTACAGCTGTTCA -1.53820879934431 12.3373251147836 sc_H1 healthy Cholangiocytes Cholangiocytes
sc_H1.EKS.Exp1_GGCCGATGTAGAGTGC -2.35650570867658 11.5826530643075 sc_H1 healthy Cholangiocytes Cholangiocytes
sc_H1.EKS.Exp1_GGGCACTTCGCGTAGC -1.58074291227461 12.2902298160165 sc_H1 healthy Cholangiocytes Cholangiocytes
sc_H1.EKS.Exp1_GTACTCCAGTGTTAGA -2.27413852689863 11.4294405170053 sc_H1 healthy Cholangiocytes Cholangiocytes
sc_H1.EKS.Exp1_GTAGTCACACTTAAGC -2.4225626754582 11.2193288989633 sc_H1 healthy Cholangiocytes Cholangiocytes
sc_H1.EKS.Exp1_GTATCTTGTCCTAGCG -1.86876876829267 11.4642114825815 sc_H1 healthy Cholangiocytes Cholangiocytes
sc_H1.EKS.Exp1_GTCACGGAGACTTGAA -1.97806938169599 11.2906198688119 sc_H1 healthy Cholangiocytes Cholangiocytes
sc_H1.EKS.Exp1_GTCACGGCAAAGAATC -2.44993813512922 11.6175880618661 sc_H1 healthy Cholangiocytes Cholangiocytes
sc_H1.EKS.Exp1_GTGAAGGAGTTCGATC -2.10385115621687 11.450773257789 sc_H1 healthy Cholangiocytes Cholangiocytes
sc_H1.EKS.Exp1_GTTCTCGCAAACTGCT -1.86287577627302 11.4784774966806 sc_H1 healthy Cholangiocytes Cholangiocytes
sc_H1.EKS.Exp1_TCAGATGAGTGTACCT -2.38087232587934 10.5067653842538 sc_H1 healthy Cholangiocytes Cholangiocytes
sc_H1.EKS.Exp1_TCGCGAGCACGACTCG -1.13778443811537 12.5088415332407 sc_H1 healthy Cholangiocytes Cholangiocytes
sc_H1.EKS.Exp1_TCGGGACAGCGTGAGT -2.19569881437422 10.9661016650766 sc_H1 healthy Cholangiocytes Cholangiocytes
sc_H1.EKS.Exp1_TCGGGACCAACAACCT -2.10218413351179 11.2070388980478 sc_H1 healthy Cholangiocytes Cholangiocytes
sc_H1.EKS.Exp1_TCGGGACTCGGCTACG -1.42159386156202 11.9380274005502 sc_H1 healthy Cholangiocytes Cholangiocytes
sc_H1.EKS.Exp1_TCTTCGGAGTTGCAGG -1.48299928186537 11.9260282703012 sc_H1 healthy Cholangiocytes Cholangiocytes
sc_H1.EKS.Exp1_TCTTTCCCATATGGTC -2.02913768766523 11.0277338214487 sc_H1 healthy Cholangiocytes Cholangiocytes
sc_H1.EKS.Exp1_TGACAACGTCCGAGTC -2.32710202215315 11.3371572681039 sc_H1 healthy Cholangiocytes Cholangiocytes
sc_H1.EKS.Exp1_TGGCCAGCAGCTGTAT -1.81719453809858 11.5974245257944 sc_H1 healthy Cholangiocytes Cholangiocytes
sc_H1.EKS.Exp1_TGTGTTTCAGGAATCG -1.1985511350453 11.8880825229257 sc_H1 healthy Cholangiocytes Cholangiocytes
sc_H1.EKS.Exp1_TTAACTCGTGTTTGTG -1.95167429922224 11.3058462329477 sc_H1 healthy Cholangiocytes Cholangiocytes
sc_H1.EKS.Exp1_TTAGTTCCACAGATTC -0.92344089029432 11.6081171222299 sc_H1 healthy Cholangiocytes Cholangiocytes
sc_H1.EKS.Exp1_TTCGGTCCACATTCGA -1.75281138895155 11.3025236316293 sc_H1 healthy Cholangiocytes Cholangiocytes
sc_H1.EKS.Exp1_TTCTACACATGACATC -1.64288313863874 11.6221008487314 sc_H1 healthy Cholangiocytes Cholangiocytes
sc_H1.EKS.Exp1_TTCTCCTGTTACCAGT -2.15886075971723 11.7501220889657 sc_H1 healthy Cholangiocytes Cholangiocytes
sc_H1.EKS.Exp1_TTGCCGTAGACGCACA -2.09347279546858 11.8170213885873 sc_H1 healthy Cholangiocytes Cholangiocytes
sc_H1.EKS.Exp1_AAACCTGGTACGACCC 9.84583703996539 -11.4800634197623 sc_H1 healthy Immune DCs
sc_H1.EKS.Exp1_AACACGTAGATCCCGC 9.97537271501421 -11.3206825069815 sc_H1 healthy Immune DCs
sc_H1.EKS.Exp1_CAACCAAAGGCATGGT 9.91753522874712 -11.4756812862784 sc_H1 healthy Immune DCs
sc_H1.EKS.Exp1_CATCCACAGTTACGGG 9.9281305504024 -11.3634319118887 sc_H1 healthy Immune DCs
sc_H1.EKS.Exp1_CCCAATCTCAACGCTA 9.91551725389361 -11.2178859524161 sc_H1 healthy Immune DCs
sc_H1.EKS.Exp1_CGTCACTCAACACCCG 9.84283773424029 -11.3709592632681 sc_H1 healthy Immune DCs
sc_H1.EKS.Exp1_CTACATTAGGCAGGTT 9.72887746812701 -11.2299012951285 sc_H1 healthy Immune DCs
sc_H1.EKS.Exp1_GAAACTCTCCTCAACC 9.70356027604937 -11.3411369137198 sc_H1 healthy Immune DCs
sc_H1.EKS.Exp1_GAGTCCGAGACATAAC 9.87877504350542 -11.4640302471549 sc_H1 healthy Immune DCs
sc_H1.EKS.Exp1_GATGAAAAGTGCCAGA 9.62606946946978 -7.46339653057161 sc_H1 healthy Immune DCs
sc_H1.EKS.Exp1_GCTGCTTAGGAACTGC 9.83693162919878 -11.4756068996817 sc_H1 healthy Immune DCs
sc_H1.EKS.Exp1_GGCTGGTCATGCCCGA 9.83935491563677 -11.4001149944693 sc_H1 healthy Immune DCs
sc_H1.EKS.Exp1_GGGACCTCAGCGATCC 10.0057968330562 -11.2877721599967 sc_H1 healthy Immune DCs
sc_H1.EKS.Exp1_TAGACCATCAGGCCCA 9.90382043840289 -11.3506803326041 sc_H1 healthy Immune DCs
sc_H1.EKS.Exp1_TCATTACCATTCCTCG 9.7856573295772 -11.3320102505118 sc_H1 healthy Immune DCs
sc_H1.EKS.Exp1_TCGGTAAAGCTACCTA 9.9777435493648 -11.5272121242911 sc_H1 healthy Immune DCs
sc_H1.EKS.Exp1_TCGTAGATCGCTTGTC 9.92583314897417 -11.3199977688223 sc_H1 healthy Immune DCs
sc_H1.EKS.Exp1_TGACTTTCATTAGGCT 9.82353155137896 -11.3267640880972 sc_H1 healthy Immune DCs
sc_H1.EKS.Exp1_TGAGAGGAGGTAGCTG 9.94425336839556 -11.4275369457633 sc_H1 healthy Immune DCs
sc_H1.EKS.Exp1_TGTGGTAGTCGCCATG 9.6150669288814 -11.5378370098502 sc_H1 healthy Immune DCs
sc_H1.EKS.Exp1_TTTGCGCCAGCGTTCG 10.007893962878 -11.4835624508292 sc_H1 healthy Immune DCs
sc_H1.EKS.Exp1_TTTGCGCTCGGAATCT 9.87141744615435 -11.4450282864005 sc_H1 healthy Immune DCs
sc_H1.EKS.Exp1_AAACCTGGTCGAATCT 9.03657667161822 7.46254016834197 sc_H1 healthy Endothelial Endothelial cells
sc_H1.EKS.Exp1_AAAGCAATCGGAAATA 8.35478727342486 7.92149688678679 sc_H1 healthy Endothelial Endothelial cells
sc_H1.EKS.Exp1_AAATGCCCAGACACTT 8.41017763139605 7.48737623172698 sc_H1 healthy Endothelial Endothelial cells
sc_H1.EKS.Exp1_AACTCCCAGAGTCGGT 8.45580236436724 7.75906183200774 sc_H1 healthy Endothelial Endothelial cells
sc_H1.EKS.Exp1_AACTTTCAGCCAGTAG 8.80764429094195 8.52871705966887 sc_H1 healthy Endothelial Endothelial cells
sc_H1.EKS.Exp1_AAGGAGCAGTTCGATC 8.3094085884273 7.11769391971526 sc_H1 healthy Endothelial Endothelial cells
sc_H1.EKS.Exp1_AATCGGTAGACTACAA 8.26207105638384 7.32988454776702 sc_H1 healthy Endothelial Endothelial cells
sc_H1.EKS.Exp1_ACACCAAAGACTAGGC 8.19859067918658 7.4644894786447 sc_H1 healthy Endothelial Endothelial cells
sc_H1.EKS.Exp1_ACCTTTACAGTCGATT 8.38551465989947 8.26410772281585 sc_H1 healthy Endothelial Endothelial cells
sc_H1.EKS.Exp1_ACGGGCTGTTGGACCC 8.89892999650835 8.22881795841155 sc_H1 healthy Endothelial Endothelial cells
sc_H1.EKS.Exp1_AGATCTGGTCCGTCAG 8.73013917924761 7.4915571399301 sc_H1 healthy Endothelial Endothelial cells
sc_H1.EKS.Exp1_AGATTGCTCAGTTCGA 8.27068178178667 7.42867090183196 sc_H1 healthy Endothelial Endothelial cells
sc_H1.EKS.Exp1_AGCTCCTTCTTAGCCC 7.51509468080401 7.719909686622 sc_H1 healthy Endothelial Endothelial cells
sc_H1.EKS.Exp1_AGCTTGATCATTGCCC 9.03374998094439 8.22077466922698 sc_H1 healthy Endothelial Endothelial cells
sc_H1.EKS.Exp1_ATCATGGGTTTGCATG 8.17823974611163 7.3407740779489 sc_H1 healthy Endothelial Endothelial cells
sc_H1.EKS.Exp1_ATCGAGTAGTCACGCC 9.53726331712603 6.09679080921111 sc_H1 healthy Doublets Doublets
sc_H1.EKS.Exp1_ATGAGGGCACAACTGT 8.40803281785845 7.22310258823333 sc_H1 healthy Endothelial Endothelial cells
sc_H1.EKS.Exp1_CAACTAGCACTACAGT 8.53016225816607 7.39861776309905 sc_H1 healthy Endothelial Endothelial cells
sc_H1.EKS.Exp1_CAAGATCGTAGGGTAC 8.66727773668169 7.2898330875009 sc_H1 healthy Endothelial Endothelial cells
sc_H1.EKS.Exp1_CAAGTTGCAGTAAGAT 8.54168836595415 7.75353099780974 sc_H1 healthy Endothelial Endothelial cells
sc_H1.EKS.Exp1_CACAGTATCGAGCCCA 9.12896196367144 8.14414121585784 sc_H1 healthy Endothelial Endothelial cells
sc_H1.EKS.Exp1_CACCTTGCATCATCCC 8.53510610582232 7.61018802600798 sc_H1 healthy Endothelial Endothelial cells
sc_H1.EKS.Exp1_CAGCTAATCTCAAACG 9.04242650987505 8.24298765140471 sc_H1 healthy Endothelial Endothelial cells
sc_H1.EKS.Exp1_CATCAGAGTCTTGTCC 8.3609279823482 7.87093450504241 sc_H1 healthy Endothelial Endothelial cells
sc_H1.EKS.Exp1_CCGGGATCATTCTCAT 8.28421918870806 8.21048643070159 sc_H1 healthy Endothelial Endothelial cells
sc_H1.EKS.Exp1_CCTTTCTCAAGCTGTT 8.79395048143267 7.65255166965422 sc_H1 healthy Endothelial Endothelial cells
sc_H1.EKS.Exp1_CGAGCCAGTAGCGTCC 7.43004076005816 7.43501188236174 sc_H1 healthy Endothelial Endothelial cells
sc_H1.EKS.Exp1_CGATGTATCGGAAATA 8.40410844804644 7.72525169330535 sc_H1 healthy Endothelial Endothelial cells
sc_H1.EKS.Exp1_CGATTGACAAACCCAT 7.86600677492022 7.46889402347502 sc_H1 healthy Endothelial Endothelial cells
sc_H1.EKS.Exp1_CGGACACCATATACCG 8.07826940538287 7.76204873996672 sc_H1 healthy Endothelial Endothelial cells
sc_H1.EKS.Exp1_CGTCACTTCACTTCAT 7.49325077058672 8.65511133151946 sc_H1 healthy Endothelial Endothelial cells
sc_H1.EKS.Exp1_CGTCCATGTCTCGTTC 8.0941347313106 7.66750432926116 sc_H1 healthy Endothelial Endothelial cells
sc_H1.EKS.Exp1_CGTGAGCGTACATCCA 8.19061986925005 7.76817943530974 sc_H1 healthy Endothelial Endothelial cells
sc_H1.EKS.Exp1_CTAAGACGTCTCTCGT 7.43013422014117 7.74644185977874 sc_H1 healthy Endothelial Endothelial cells
sc_H1.EKS.Exp1_CTACGTCCAGCCACCA 8.05304805757403 7.67046787219939 sc_H1 healthy Endothelial Endothelial cells
sc_H1.EKS.Exp1_CTAGAGTAGAAGCCCA 8.18590299608111 8.38506032901702 sc_H1 healthy Endothelial Endothelial cells
sc_H1.EKS.Exp1_CTCTGGTGTTCTCATT 8.72721807481646 7.63379146533904 sc_H1 healthy Endothelial Endothelial cells
sc_H1.EKS.Exp1_CTCTGGTTCCAACCAA 7.74126617433428 9.53976442295012 sc_H1 healthy Endothelial Endothelial cells
sc_H1.EKS.Exp1_CTGAAACAGATAGTCA 8.09291831972002 7.41450120883879 sc_H1 healthy Endothelial Endothelial cells
sc_H1.EKS.Exp1_CTGAAGTTCTCTAGGA 8.94471017839312 7.4064912982553 sc_H1 healthy Endothelial Endothelial cells
sc_H1.EKS.Exp1_CTGCGGATCGCAGGCT 8.07961837770342 7.71185590701995 sc_H1 healthy Endothelial Endothelial cells
sc_H1.EKS.Exp1_CTGCTGTAGCTAGTGG 7.52201597215533 7.87859107929167 sc_H1 healthy Endothelial Endothelial cells
sc_H1.EKS.Exp1_CTTAGGAGTGAAAGAG 7.64786521913409 8.76722623783049 sc_H1 healthy Endothelial Endothelial cells
sc_H1.EKS.Exp1_GAATAAGAGATGTCGG 8.53566209794878 8.30257322269378 sc_H1 healthy Endothelial Endothelial cells
sc_H1.EKS.Exp1_GAATGAACACGGACAA 8.54774896623492 7.50737239795623 sc_H1 healthy Endothelial Endothelial cells
sc_H1.EKS.Exp1_GACGCGTAGATGTGGC 8.43168680192828 7.56175233798918 sc_H1 healthy Endothelial Endothelial cells
sc_H1.EKS.Exp1_GACTACAGTACCGAGA 8.23899118425249 7.29079915958342 sc_H1 healthy Endothelial Endothelial cells
sc_H1.EKS.Exp1_GCAATCAGTTTGTTGG 7.88361398698687 7.62529422717986 sc_H1 healthy Endothelial Endothelial cells
sc_H1.EKS.Exp1_GCGACCAGTCTAGGTT 7.97372142793535 7.47972633319792 sc_H1 healthy Endothelial Endothelial cells
sc_H1.EKS.Exp1_GCTCCTACACGGATAG 7.63911096574663 7.89581205326018 sc_H1 healthy Endothelial Endothelial cells
sc_H1.EKS.Exp1_GGAGCAATCGCGCCAA 8.45295946123003 7.87942077594695 sc_H1 healthy Endothelial Endothelial cells
sc_H1.EKS.Exp1_GGCGTGTAGGTGATTA 7.55836193086504 8.09852029758391 sc_H1 healthy Endothelial Endothelial cells
sc_H1.EKS.Exp1_GGGAATGCACGGCGTT 8.03950874330401 7.29471208530364 sc_H1 healthy Endothelial Endothelial cells
sc_H1.EKS.Exp1_GGGACCTGTTGAGGTG 8.57444517137408 7.23237373310027 sc_H1 healthy Endothelial Endothelial cells
sc_H1.EKS.Exp1_GTACGTAGTACGCTGC 8.51571981431841 7.49511529880461 sc_H1 healthy Endothelial Endothelial cells
sc_H1.EKS.Exp1_GTATTCTAGCAAATCA 7.75199024202227 7.74801160770354 sc_H1 healthy Endothelial Endothelial cells
sc_H1.EKS.Exp1_GTCACAAGTCTAGTCA 8.15039865495562 7.98057987171111 sc_H1 healthy Endothelial Endothelial cells
sc_H1.EKS.Exp1_GTCTTCGCAGCTGCTG 8.27925626756548 8.10849286991057 sc_H1 healthy Endothelial Endothelial cells
sc_H1.EKS.Exp1_GTGTGCGGTTCTGGTA 8.96447793962359 7.46114494281707 sc_H1 healthy Endothelial Endothelial cells
sc_H1.EKS.Exp1_GTTACAGCAGTATGCT 8.0344218445003 8.50180818515715 sc_H1 healthy Endothelial Endothelial cells
sc_H1.EKS.Exp1_GTTCATTTCCCAACGG 8.51618330003619 7.4808378406137 sc_H1 healthy Endothelial Endothelial cells
sc_H1.EKS.Exp1_TACTCATTCAGTTGAC 8.49439947130083 7.94372655826506 sc_H1 healthy Endothelial Endothelial cells
sc_H1.EKS.Exp1_TACTTACTCGTGGACC 8.71716634752154 7.61165239292083 sc_H1 healthy Endothelial Endothelial cells
sc_H1.EKS.Exp1_TACTTGTAGGACGAAA 8.2451185417354 7.3454561420053 sc_H1 healthy Endothelial Endothelial cells
sc_H1.EKS.Exp1_TCAGCAACACGGCCAT 8.55606786729693 7.70893098789153 sc_H1 healthy Endothelial Endothelial cells
sc_H1.EKS.Exp1_TCCACACGTCTCTCTG 8.97419588090777 7.82603122669158 sc_H1 healthy Endothelial Endothelial cells
sc_H1.EKS.Exp1_TCGAGGCAGATGCCAG 8.40405694963335 7.27620222049651 sc_H1 healthy Endothelial Endothelial cells
sc_H1.EKS.Exp1_TCGCGTTCAATGGTCT 8.48874036790728 7.75181629138884 sc_H1 healthy Endothelial Endothelial cells
sc_H1.EKS.Exp1_TCGTAGATCCAAAGTC 7.98336164476275 8.0858183093637 sc_H1 healthy Endothelial Endothelial cells
sc_H1.EKS.Exp1_TGAAAGATCGTTTATC 8.52752534868121 8.30415727573333 sc_H1 healthy Endothelial Endothelial cells
sc_H1.EKS.Exp1_TGCGTGGGTACAGTTC 7.66427556993365 7.57481386142668 sc_H1 healthy Endothelial Endothelial cells
sc_H1.EKS.Exp1_TGGCTGGCAAACCTAC 8.67112199785113 8.04523660617766 sc_H1 healthy Endothelial Endothelial cells
sc_H1.EKS.Exp1_TTCTACATCGTGGTCG 8.28660814287066 7.79798080402312 sc_H1 healthy Endothelial Endothelial cells
sc_H1.EKS.Exp1_TTCTTAGAGTCATGCT 8.44635145189165 7.74788143115935 sc_H1 healthy Endothelial Endothelial cells
sc_H1.EKS.Exp1_TTGACTTCAACACGCC 8.24368516923785 8.17861654239592 sc_H1 healthy Endothelial Endothelial cells
sc_H1.EKS.Exp1_TTGACTTTCCGCATAA 8.78555337907671 7.75418950992522 sc_H1 healthy Endothelial Endothelial cells
sc_H1.EKS.Exp1_AAACCTGGTTATGCGT 9.69608156206011 -6.00733898204866 sc_H1 healthy Doublets Doublets
sc_H1.EKS.Exp1_AACACGTTCATCACCC 11.7183212471187 -1.08674965423646 sc_H1 healthy Immune Macrophages
sc_H1.EKS.Exp1_AACTCCCGTTTGTTTC 11.4767116737544 -1.11551485580507 sc_H1 healthy Immune Macrophages
sc_H1.EKS.Exp1_AAGGCAGCAATGGAGC 11.6556829643428 -0.592397969189313 sc_H1 healthy Immune Macrophages
sc_H1.EKS.Exp1_AAGGTTCGTACCGGCT 11.2893432808101 -1.78469381851259 sc_H1 healthy Immune Macrophages
sc_H1.EKS.Exp1_AATCCAGAGGCAGTCA 11.4781507682979 -0.489215176525738 sc_H1 healthy Immune Macrophages
sc_H1.EKS.Exp1_AATCGGTGTCAAACTC 11.3262390327632 0.49125279861388 sc_H1 healthy Doublets Doublets
sc_H1.EKS.Exp1_ACACCGGGTGAACCTT 11.3182968330562 -1.69763420147004 sc_H1 healthy Immune Macrophages
sc_H1.EKS.Exp1_ACACCGGTCGGTCCGA 11.8528265190303 -0.82861660045686 sc_H1 healthy Immune Macrophages
sc_H1.EKS.Exp1_ACGTCAAGTCCCTTGT 11.8217348289669 -1.11377606910768 sc_H1 healthy Immune Macrophages
sc_H1.EKS.Exp1_ACGTCAAGTGTTGGGA 11.4464782905757 -0.0287525662884379 sc_H1 healthy Immune Macrophages
sc_H1.EKS.Exp1_AGACGTTAGGTCATCT 11.3128523063838 -0.383941840353634 sc_H1 healthy Immune Macrophages
sc_H1.EKS.Exp1_AGAGCGAAGCTGGAAC 11.007665081042 1.39240803199706 sc_H1 healthy Doublets Doublets
sc_H1.EKS.Exp1_AGCATACGTTGGTGGA 11.5736784172237 -0.674800794544842 sc_H1 healthy Immune Macrophages
sc_H1.EKS.Exp1_AGCGTATCACCAACCG 11.5812706184566 -0.657878737869885 sc_H1 healthy Immune Macrophages
sc_H1.EKS.Exp1_AGCGTATGTAGAGGAA 11.1972479057491 -1.92032430690828 sc_H1 healthy Immune Macrophages
sc_H1.EKS.Exp1_AGGGATGAGACGACGT 11.9878830146968 -2.10232637447419 sc_H1 healthy Immune Macrophages
sc_H1.EKS.Exp1_AGGTCCGCAAGTAGTA 11.617024822253 -1.02285562080446 sc_H1 healthy Immune Macrophages
sc_H1.EKS.Exp1_ATCACGACATGTCGAT 11.0215725135982 1.32959403472838 sc_H1 healthy Doublets Doublets
sc_H1.EKS.Exp1_ATCATCTAGATGTGTA 10.9169239235103 1.62888266521392 sc_H1 healthy Doublets Doublets
sc_H1.EKS.Exp1_ATGGGAGAGTTAGCGG 10.0229868126094 -1.63863418621125 sc_H1 healthy Immune Macrophages
sc_H1.EKS.Exp1_ATTGGACTCTGTACGA 11.3844961357295 0.3274521716207 sc_H1 healthy Doublets Doublets
sc_H1.EKS.Exp1_ATTGGTGAGACTCGGA 11.899495525378 -1.28278646987977 sc_H1 healthy Immune Macrophages
sc_H1.EKS.Exp1_ATTTCTGAGCCTTGAT 12.0376161766231 -4.1189861111075 sc_H1 healthy Doublets Doublets
sc_H1.EKS.Exp1_CACAAACCAAGTTCTG 11.8277706337154 -2.60789082569185 sc_H1 healthy Immune Macrophages
sc_H1.EKS.Exp1_CACAAACTCTTCGAGA 11.6544079017818 -1.99440537017885 sc_H1 healthy Immune Macrophages
sc_H1.EKS.Exp1_CACACCTCAGCTGCTG 12.048159046191 -1.11351893467012 sc_H1 healthy Immune Macrophages
sc_H1.EKS.Exp1_CACCACTGTGTTTGTG 11.7793192100704 -0.776320558014538 sc_H1 healthy Immune Macrophages
sc_H1.EKS.Exp1_CACTCCATCGTTACAG 11.6176256370723 -1.01102761549058 sc_H1 healthy Immune Macrophages
sc_H1.EKS.Exp1_CAGAGAGCAAAGGTGC 11.5034898948848 -0.698489706936505 sc_H1 healthy Immune Macrophages
sc_H1.EKS.Exp1_CATCCACTCGGTTAAC 11.1424068641841 -1.09437797588411 sc_H1 healthy Immune Macrophages
sc_H1.EKS.Exp1_CCCAATCCATGGTCTA 10.9966930580318 1.45952047782836 sc_H1 healthy Doublets Doublets
sc_H1.EKS.Exp1_CCCATACAGGCACATG 11.7238010597408 -1.11820087951722 sc_H1 healthy Immune Macrophages
sc_H1.EKS.Exp1_CCGGTAGGTGAACCTT 12.0036625099361 -1.5795357040793 sc_H1 healthy Immune Macrophages
sc_H1.EKS.Exp1_CCGTACTCATGATCCA 11.5959581566036 -2.03555486721101 sc_H1 healthy Immune Macrophages
sc_H1.EKS.Exp1_CCTTTCTGTCAAACTC 10.8496269416988 1.72337748485503 sc_H1 healthy Doublets Doublets
sc_H1.EKS.Exp1_CGGGTCACAGTCTTCC 11.6792997551143 -1.60889707130494 sc_H1 healthy Immune Macrophages
sc_H1.EKS.Exp1_CGGTTAATCGAGCCCA 11.6167711448848 -0.406180065098431 sc_H1 healthy Immune Macrophages
sc_H1.EKS.Exp1_CTAGAGTGTTGGGACA 11.5730728340328 -1.09810362381044 sc_H1 healthy Immune Macrophages
sc_H1.EKS.Exp1_CTCAGAAAGTAGCCGA 11.3504728508174 -1.84756408256593 sc_H1 healthy Immune Macrophages
sc_H1.EKS.Exp1_CTTTGCGGTCCGACGT 11.2386945915401 -1.27864108604493 sc_H1 healthy Immune Macrophages
sc_H1.EKS.Exp1_GACCAATCAGCTGCAC 11.1757187080562 -1.06094251197877 sc_H1 healthy Immune Macrophages
sc_H1.EKS.Exp1_GACGCGTGTCGGCACT 11.7416242790401 -1.0154458693892 sc_H1 healthy Immune Macrophages
sc_H1.EKS.Exp1_GACTACAAGATCCCAT 10.9835399818599 1.3422481008142 sc_H1 healthy Doublets Doublets
sc_H1.EKS.Exp1_GAGCAGATCTTTCCTC 11.4933666420162 -0.770721714916852 sc_H1 healthy Immune Macrophages
sc_H1.EKS.Exp1_GAGGTGATCATCTGCC 11.2358335685909 0.161928106126163 sc_H1 healthy Doublets Doublets
sc_H1.EKS.Exp1_GATCAGTCAAGACGTG 10.8777116966426 -2.00513849777284 sc_H1 healthy Immune Macrophages
sc_H1.EKS.Exp1_GATCGATCATTACGAC 11.6828779411495 -1.3244360498816 sc_H1 healthy Immune Macrophages
sc_H1.EKS.Exp1_GATTCAGGTTACCAGT 11.0191835594356 -0.957541625919964 sc_H1 healthy Immune Macrophages
sc_H1.EKS.Exp1_GATTCAGGTTACTGAC 11.6653026771724 -0.888084035339978 sc_H1 healthy Immune Macrophages
sc_H1.EKS.Exp1_GGTGCGTCAGCTGCTG 10.9316353035152 -1.28029809516969 sc_H1 healthy Immune Macrophages
sc_H1.EKS.Exp1_GTATTCTCAAGACGTG 11.7214626503169 -0.741126220646527 sc_H1 healthy Immune Macrophages
sc_H1.EKS.Exp1_GTCACGGAGAGCTGGT 11.5372709465206 -1.34984920543733 sc_H1 healthy Immune Macrophages
sc_H1.EKS.Exp1_GTGAAGGCACCAGATT 11.1650680732906 -1.10338149589601 sc_H1 healthy Immune Macrophages
sc_H1.EKS.Exp1_GTGGGTCTCAGCGACC 11.6332992744625 -0.596261423054364 sc_H1 healthy Immune Macrophages
sc_H1.EKS.Exp1_GTTCGGGGTGGTCCGT 11.7188801002681 -1.01900742572847 sc_H1 healthy Immune Macrophages
sc_H1.EKS.Exp1_TCACAAGGTGAGCGAT 11.5059580040157 -1.39103136581483 sc_H1 healthy Immune Macrophages
sc_H1.EKS.Exp1_TCAGATGTCGAGCCCA 10.9373306465328 -1.74560580772462 sc_H1 healthy Immune Macrophages
sc_H1.EKS.Exp1_TCCACACCACAACTGT 10.5874618721187 -1.15151546520295 sc_H1 healthy Immune Macrophages
sc_H1.EKS.Exp1_TCGGGACTCATTATCC 11.667766971606 -1.01194022220674 sc_H1 healthy Immune Macrophages
sc_H1.EKS.Exp1_TCGTACCGTATCTGCA 11.7707056236446 -1.17685244602266 sc_H1 healthy Immune Macrophages
sc_H1.EKS.Exp1_TGCCCTAAGCCTTGAT 10.796938343066 -1.77903149646821 sc_H1 healthy Immune Macrophages
sc_H1.EKS.Exp1_TGCTGCTCAAACTGTC 12.0751756859004 -3.78293178600374 sc_H1 healthy Doublets Doublets
sc_H1.EKS.Exp1_TGTGGTACAGTATGCT 11.7479166221797 -0.841884773197796 sc_H1 healthy Immune Macrophages
sc_H1.EKS.Exp1_TTAACTCAGTTAACGA 11.6330427360713 -0.904542248669293 sc_H1 healthy Immune Macrophages
sc_H1.EKS.Exp1_TTAGGCATCTTGAGAC 11.7512039375484 -0.713877182427075 sc_H1 healthy Immune Macrophages
sc_H1.EKS.Exp1_TTGACTTAGTCCTCCT 11.989279193896 -1.2037336639792 sc_H1 healthy Immune Macrophages
sc_H1.EKS.Exp1_TTGGAACAGAAGATTC 11.5767330360591 -1.16596649211946 sc_H1 healthy Immune Macrophages
sc_H1.EKS.Exp1_TTGTAGGCACCAGTTA 11.5406412315547 -1.42079554122987 sc_H1 healthy Immune Macrophages
sc_H1.EKS.Exp1_TTTGGTTAGAGCTGCA 10.7169765663326 2.02800228076873 sc_H1 healthy Doublets Doublets
sc_H1.EKS.Exp1_AAACCTGGTTCCCGAG 9.37001077653765 6.60854007678923 sc_H1 healthy Doublets Doublets
sc_H1.EKS.Exp1_AACACGTGTCACAAGG 7.58412258149981 8.22645761447844 sc_H1 healthy Endothelial Endothelial cells
sc_H1.EKS.Exp1_AACGTTGTCGAGAGCA 8.39487688066363 8.2040176578134 sc_H1 healthy Endothelial Endothelial cells
sc_H1.EKS.Exp1_AACTTTCAGAATGTTG 7.55560104371905 8.77539064365325 sc_H1 healthy Endothelial Endothelial cells
sc_H1.EKS.Exp1_AAGCCGCCACCAACCG 7.76735441209673 8.44589521366057 sc_H1 healthy Endothelial Endothelial cells
sc_H1.EKS.Exp1_AAGGAGCGTACAGACG 8.16059009553789 7.68484260517058 sc_H1 healthy Endothelial Endothelial cells
sc_H1.EKS.Exp1_ACACCCTTCATAGCAC 7.75548116685747 8.68387414890227 sc_H1 healthy Endothelial Endothelial cells
sc_H1.EKS.Exp1_ACGAGCCAGCCACGTC 6.31900398256182 5.94019319492278 sc_H1 healthy Doublets Doublets
sc_H1.EKS.Exp1_ACGAGCCTCTCACATT 8.00505630494952 8.09256841617522 sc_H1 healthy Endothelial Endothelial cells
sc_H1.EKS.Exp1_ACGCCAGAGCGCTCCA 8.69198171617388 7.52659608798918 sc_H1 healthy Endothelial Endothelial cells
sc_H1.EKS.Exp1_AGATCTGCAAAGCGGT 7.44902078630327 8.73273088413176 sc_H1 healthy Endothelial Endothelial cells
sc_H1.EKS.Exp1_CAACCAAAGGAGCGAG 7.93144504548907 7.82046796756682 sc_H1 healthy Endothelial Endothelial cells
sc_H1.EKS.Exp1_CATGCCTGTACAGACG 7.52236358644366 8.82851507144866 sc_H1 healthy Endothelial Endothelial cells
sc_H1.EKS.Exp1_CCTTCGATCGCGATCG 7.48587982179522 8.38433935123381 sc_H1 healthy Endothelial Endothelial cells
sc_H1.EKS.Exp1_CGTCACTGTCAACATC 8.55270521165728 8.39672758060393 sc_H1 healthy Endothelial Endothelial cells
sc_H1.EKS.Exp1_CGTGAGCAGAGGGATA 8.55669157029986 7.49883558231291 sc_H1 healthy Endothelial Endothelial cells
sc_H1.EKS.Exp1_CTCTACGGTAAAGGAG 7.10547916414141 8.33892633396087 sc_H1 healthy Endothelial Endothelial cells
sc_H1.EKS.Exp1_CTGCTGTTCGCGTAGC 7.08519021989702 8.44746496158538 sc_H1 healthy Endothelial Endothelial cells
sc_H1.EKS.Exp1_GACTACAGTCTTCAAG 7.49965564729571 9.33940984683928 sc_H1 healthy Endothelial Endothelial cells
sc_H1.EKS.Exp1_GACTGCGTCAGAAATG 8.78029005052447 7.81127168613372 sc_H1 healthy Endothelial Endothelial cells
sc_H1.EKS.Exp1_GATGAAATCGTGGGAA 7.51366607667803 6.88282300907073 sc_H1 healthy Endothelial Endothelial cells
sc_H1.EKS.Exp1_GATGAGGTCCAGAAGG 7.76351444246172 8.72747613864837 sc_H1 healthy Endothelial Endothelial cells
sc_H1.EKS.Exp1_GCGAGAAAGGAGTAGA 7.58117191316485 8.02964117008147 sc_H1 healthy Endothelial Endothelial cells
sc_H1.EKS.Exp1_GCTCTGTAGTCTTGCA 7.88705818178057 8.4628877826303 sc_H1 healthy Endothelial Endothelial cells
sc_H1.EKS.Exp1_GCTGCAGGTACTTAGC 7.57191602708697 8.22610570865569 sc_H1 healthy Endothelial Endothelial cells
sc_H1.EKS.Exp1_GCTGCAGTCATGTGGT 8.26238862993121 7.74391223865447 sc_H1 healthy Endothelial Endothelial cells
sc_H1.EKS.Exp1_GGGCACTTCACTTATC 8.12242786409258 8.37002756076751 sc_H1 healthy Endothelial Endothelial cells
sc_H1.EKS.Exp1_GTATCTTGTTCAGACT 8.31380502702593 8.11010744052825 sc_H1 healthy Endothelial Endothelial cells
sc_H1.EKS.Exp1_GTCTCGTAGGCAATTA 8.68315641404986 7.74418403583464 sc_H1 healthy Endothelial Endothelial cells
sc_H1.EKS.Exp1_GTGCGGTAGGGTATCG 7.14463607789873 8.03541185337004 sc_H1 healthy Endothelial Endothelial cells
sc_H1.EKS.Exp1_GTGTTAGAGGCGACAT 8.27271501542925 7.92293550449309 sc_H1 healthy Endothelial Endothelial cells
sc_H1.EKS.Exp1_GTTCTCGGTTACGACT 8.11779777528643 7.75533582645354 sc_H1 healthy Endothelial Endothelial cells
sc_H1.EKS.Exp1_TACACGAAGAATCTCC 7.54372112275957 8.57641126590667 sc_H1 healthy Endothelial Endothelial cells
sc_H1.EKS.Exp1_TCTTCGGCAAGCCCAC 8.16820899965166 8.19700815158782 sc_H1 healthy Endothelial Endothelial cells
sc_H1.EKS.Exp1_TGAAAGAGTTACAGAA 7.91838829042315 8.58401014285979 sc_H1 healthy Endothelial Endothelial cells
sc_H1.EKS.Exp1_TGCGGGTAGAATAGGG 7.44076864244341 8.50363065677581 sc_H1 healthy Endothelial Endothelial cells
sc_H1.EKS.Exp1_TGGCGCATCATATCGG 7.18820516588091 8.09582998233733 sc_H1 healthy Endothelial Endothelial cells
sc_H1.EKS.Exp1_TTCTACACACGCGAAA 7.90473262788653 8.0952816196054 sc_H1 healthy Endothelial Endothelial cells
sc_H1.EKS.Exp1_TTTATGCGTGAGGGAG 10.6844457817256 6.95819189029631 sc_H1 healthy Doublets Doublets
sc_H1.EKS.Exp1_AAACCTGTCAAGATCC 0.300252435821288 11.1300068088144 sc_H1 healthy Cholangiocytes Cholangiocytes
sc_H1.EKS.Exp1_ACACCGGGTCAAAGCG 0.308163343089812 11.1612882800668 sc_H1 healthy Cholangiocytes Cholangiocytes
sc_H1.EKS.Exp1_ACAGCCGCAGTCGTGC 0.42965572895407 11.0244760699838 sc_H1 healthy Cholangiocytes Cholangiocytes
sc_H1.EKS.Exp1_ACTGCTCCAAATCCGT 0.43604020597338 11.0280237384408 sc_H1 healthy Cholangiocytes Cholangiocytes
sc_H1.EKS.Exp1_AGCAGCCTCACCTTAT 0.278993031102412 11.1728811450571 sc_H1 healthy Cholangiocytes Cholangiocytes
sc_H1.EKS.Exp1_ATTGGACAGGGCATGT 1.51129393102526 11.8376932330698 sc_H1 healthy Cholangiocytes Cholangiocytes
sc_H1.EKS.Exp1_GCGCAGTAGAACTCGG -0.0765547025024959 11.3345146365732 sc_H1 healthy Cholangiocytes Cholangiocytes
sc_H1.EKS.Exp1_GTAGTCATCAGTTTGG 0.226645419466489 11.2663183398813 sc_H1 healthy Cholangiocytes Cholangiocytes
sc_H1.EKS.Exp1_GTCTCGTTCGCGTAGC 0.243998730647557 11.210671443519 sc_H1 healthy Cholangiocytes Cholangiocytes
sc_H1.EKS.Exp1_TGCCCATAGAGACTAT -1.52328010080457 11.844644565162 sc_H1 healthy Cholangiocytes Cholangiocytes
sc_H1.EKS.Exp1_TGGTTCCGTCTGCCAG 0.00189639450907023 11.3295879550546 sc_H1 healthy Cholangiocytes Cholangiocytes
sc_H1.EKS.Exp1_AACTTTCAGGTTCCTA -6.36785562513471 2.83933855968413 sc_H1 healthy Hepatocytes Hepatocytes
sc_H1.EKS.Exp1_ACATGGTCAAGGTTTC -5.81497247694135 0.171766165670726 sc_H1 healthy Hepatocytes Hepatocytes
sc_H1.EKS.Exp1_AGGGAGTTCACAATGC -4.3510671424687 -0.89039490741792 sc_H1 healthy Hepatocytes Hepatocytes
sc_H1.EKS.Exp1_ATTTCTGGTTTACTCT -1.99103148458601 4.51069070774016 sc_H1 healthy Hepatocytes Hepatocytes
sc_H1.EKS.Exp1_CAACTAGTCCAACCAA -6.32119853971601 2.6734545417398 sc_H1 healthy Hepatocytes Hepatocytes
sc_H1.EKS.Exp1_CATCAGATCCTGCCAT 4.38803712846636 2.46207596736846 sc_H1 healthy Doublets Doublets
sc_H1.EKS.Exp1_CGAGCCAAGACGCACA -7.91447790144087 1.91088785606322 sc_H1 healthy Hepatocytes Hepatocytes
sc_H1.EKS.Exp1_CGCGGTATCGGATGTT -5.32976015089155 1.33055760341582 sc_H1 healthy Hepatocytes Hepatocytes
sc_H1.EKS.Exp1_CGGACGTTCCTTTCGG -8.05092866895795 2.28887679058013 sc_H1 healthy Hepatocytes Hepatocytes
sc_H1.EKS.Exp1_CTGAAGTAGATAGGAG -5.62070043562055 -0.493957888308194 sc_H1 healthy Hepatocytes Hepatocytes
sc_H1.EKS.Exp1_GCACTCTTCACCACCT -6.30903251646162 0.079646151539657 sc_H1 healthy Hepatocytes Hepatocytes
sc_H1.EKS.Exp1_GCATGATAGGTGTTAA -6.39319332121015 1.99318506198821 sc_H1 healthy Hepatocytes Hepatocytes
sc_H1.EKS.Exp1_GCGAGAATCGTACCGG -4.1676855850041 -2.39740965885225 sc_H1 healthy Hepatocytes Hepatocytes
sc_H1.EKS.Exp1_TAGAGCTGTCTGATCA -7.876928882581 1.3451264091104 sc_H1 healthy Hepatocytes Hepatocytes
sc_H1.EKS.Exp1_TGCCCTAGTGCTAGCC -3.76988752363325 2.9908464141458 sc_H1 healthy Hepatocytes Hepatocytes
sc_H1.EKS.Exp1_TTGCCGTTCATCGGAT -6.86077316282392 -1.5731754116446 sc_H1 healthy Hepatocytes Hepatocytes
sc_H1.EKS.Exp1_AAACGGGAGTGGTAAT 8.13083545686602 7.75859548526702 sc_H1 healthy Endothelial Endothelial cells
sc_H1.EKS.Exp1_AACACGTCAACGCACC 8.35503904344439 7.73758985477385 sc_H1 healthy Endothelial Endothelial cells
sc_H1.EKS.Exp1_AAGCCGCGTGCTAGCC 8.26401082994341 7.91805412250457 sc_H1 healthy Endothelial Endothelial cells
sc_H1.EKS.Exp1_AGCGTATTCCTATTCA 8.53875104905962 8.17848779636321 sc_H1 healthy Endothelial Endothelial cells
sc_H1.EKS.Exp1_AGGGAGTAGTGGACGT 8.41026441575884 7.54534627872405 sc_H1 healthy Endothelial Endothelial cells
sc_H1.EKS.Exp1_AGGTCATCACATGTGT 8.16898624421954 7.59650279956755 sc_H1 healthy Endothelial Endothelial cells
sc_H1.EKS.Exp1_AGGTCCGCATGTAAGA 8.17606775285601 8.50619222598967 sc_H1 healthy Endothelial Endothelial cells
sc_H1.EKS.Exp1_AGTAGTCGTACACCGC 8.26921884538531 7.63243057208953 sc_H1 healthy Endothelial Endothelial cells
sc_H1.EKS.Exp1_ATAACGCGTTGACGTT 8.11117307664751 7.54186346012053 sc_H1 healthy Endothelial Endothelial cells
sc_H1.EKS.Exp1_ATTTCTGTCTTCTGGC 8.5492710304439 7.68005277591643 sc_H1 healthy Endothelial Endothelial cells
sc_H1.EKS.Exp1_CACACAATCTCGGACG 8.12467805864214 7.62278463321624 sc_H1 healthy Endothelial Endothelial cells
sc_H1.EKS.Exp1_CACACTCGTCTGGAGA 8.48672239305376 7.41737129169402 sc_H1 healthy Endothelial Endothelial cells
sc_H1.EKS.Exp1_CACACTCTCCCAACGG 8.0796288681209 8.17803670841155 sc_H1 healthy Endothelial Endothelial cells
sc_H1.EKS.Exp1_CATCCACGTATGAATG 8.36869947435259 7.6361260600656 sc_H1 healthy Endothelial Endothelial cells
sc_H1.EKS.Exp1_CCCAATCTCACGGTTA 8.41339723588824 8.11070444065032 sc_H1 healthy Endothelial Endothelial cells
sc_H1.EKS.Exp1_CCTACCATCACATACG 8.49209920884966 7.924668330726 sc_H1 healthy Endothelial Endothelial cells
sc_H1.EKS.Exp1_CGAACATAGCTTTGGT 8.14742080690264 7.89816190677581 sc_H1 healthy Endothelial Endothelial cells
sc_H1.EKS.Exp1_CGCCAAGAGATGTTAG 10.384187145251 7.13111640888152 sc_H1 healthy Doublets Doublets
sc_H1.EKS.Exp1_CGGACGTTCGCAAACT 8.32841913225054 7.78077508884368 sc_H1 healthy Endothelial Endothelial cells
sc_H1.EKS.Exp1_CGGGTCAAGGACCACA 8.42223302842974 7.49003173786101 sc_H1 healthy Endothelial Endothelial cells
sc_H1.EKS.Exp1_CTACCCAGTCCAAGTT 8.56943647386431 7.72640897708831 sc_H1 healthy Endothelial Endothelial cells
sc_H1.EKS.Exp1_CTAGAGTCAAACTGCT 7.93776552202105 8.0527897067636 sc_H1 healthy Endothelial Endothelial cells
sc_H1.EKS.Exp1_CTCGGAGTCCATTCTA 8.40549413682818 7.411080855903 sc_H1 healthy Endothelial Endothelial cells
sc_H1.EKS.Exp1_CTGAAGTTCTTGCAAG 8.66233675004839 7.48844673114714 sc_H1 healthy Endothelial Endothelial cells
sc_H1.EKS.Exp1_CTTAGGAAGTGTGGCA 8.31811563493609 8.12875272708831 sc_H1 healthy Endothelial Endothelial cells
sc_H1.EKS.Exp1_CTTAGGACACTTCTGC 7.92795316697954 8.28806688266692 sc_H1 healthy Endothelial Endothelial cells
sc_H1.EKS.Exp1_CTTAGGATCAGATAAG 7.96539966585039 7.84636260944304 sc_H1 healthy Endothelial Endothelial cells
sc_H1.EKS.Exp1_GACAGAGTCTTACCGC 8.75748674394488 7.57832147556243 sc_H1 healthy Endothelial Endothelial cells
sc_H1.EKS.Exp1_GACTGCGCAAGCGATG 8.97338144304156 8.13122369724212 sc_H1 healthy Endothelial Endothelial cells
sc_H1.EKS.Exp1_GATCGATTCCGTACAA 8.28163663865923 7.8670363612741 sc_H1 healthy Endothelial Endothelial cells
sc_H1.EKS.Exp1_GCTGGGTCATAGAAAC 8.288842601794 7.50790979343352 sc_H1 healthy Endothelial Endothelial cells
sc_H1.EKS.Exp1_GCTTGAACACGTAAGG 8.18309156419634 7.54009248691497 sc_H1 healthy Endothelial Endothelial cells
sc_H1.EKS.Exp1_GGAACTTTCTACTTAC 8.08654109956622 7.62997724491057 sc_H1 healthy Endothelial Endothelial cells
sc_H1.EKS.Exp1_GGGCACTGTTCCAACA 8.59791032792925 7.40326740222869 sc_H1 healthy Endothelial Endothelial cells
sc_H1.EKS.Exp1_GGGTTGCCAATGGTCT 8.31629602434039 7.58664705234465 sc_H1 healthy Endothelial Endothelial cells
sc_H1.EKS.Exp1_GTACTTTCACACGCTG 8.01110736848711 7.935485858497 sc_H1 healthy Endothelial Endothelial cells
sc_H1.EKS.Exp1_GTAGGCCAGAGTCGGT 8.28638021470904 7.46201278644499 sc_H1 healthy Endothelial Endothelial cells
sc_H1.EKS.Exp1_GTCGTAAGTCTCGTTC 7.8543829155147 7.34296800571379 sc_H1 healthy Endothelial Endothelial cells
sc_H1.EKS.Exp1_GTTCTCGTCGGTTAAC 8.07319252015948 7.73000432926116 sc_H1 healthy Endothelial Endothelial cells
sc_H1.EKS.Exp1_GTTTCTATCATCATTC 8.79253236772417 7.70112659412322 sc_H1 healthy Endothelial Endothelial cells
sc_H1.EKS.Exp1_TCAGATGTCTCCAACC 7.69737712861895 8.16181280094085 sc_H1 healthy Endothelial Endothelial cells
sc_H1.EKS.Exp1_TCAGCTCAGATGTGGC 8.45111410142779 7.70176603275237 sc_H1 healthy Endothelial Endothelial cells
sc_H1.EKS.Exp1_TCAGCTCTCCCTCAGT 7.36515800477862 8.99819757419524 sc_H1 healthy Endothelial Endothelial cells
sc_H1.EKS.Exp1_TCCCGATCACACGCTG 8.11146108629107 7.39356853443083 sc_H1 healthy Endothelial Endothelial cells
sc_H1.EKS.Exp1_TCTTCGGAGGCGATAC 8.73124258043169 7.47571374851165 sc_H1 healthy Endothelial Endothelial cells
sc_H1.EKS.Exp1_TGAAAGACACAGGCCT 8.39143697740435 7.4863252826303 sc_H1 healthy Endothelial Endothelial cells
sc_H1.EKS.Exp1_TGAGGGATCACTTACT 8.2061838340938 7.74257423358855 sc_H1 healthy Endothelial Endothelial cells
sc_H1.EKS.Exp1_TGCGGGTAGACCGGAT 8.30054323198199 8.01941873508391 sc_H1 healthy Endothelial Endothelial cells
sc_H1.EKS.Exp1_TGCGGGTAGTGTACCT 8.29742185594439 8.01003457981047 sc_H1 healthy Endothelial Endothelial cells
sc_H1.EKS.Exp1_TGGACGCCAAGGCTCC 8.08240501405596 7.93278982120452 sc_H1 healthy Endothelial Endothelial cells
sc_H1.EKS.Exp1_TGGGCGTCACCAGCAC 7.97972957612871 7.53791095691619 sc_H1 healthy Endothelial Endothelial cells
sc_H1.EKS.Exp1_TTAACTCCAAGTAATG 7.97076551439165 8.05285169559417 sc_H1 healthy Endothelial Endothelial cells
sc_H1.EKS.Exp1_TTCGGTCAGACTTGAA 8.37163869859576 7.72838355976042 sc_H1 healthy Endothelial Endothelial cells
sc_H1.EKS.Exp1_TTGACTTGTATTCTCT 8.43226186754107 7.47502710300383 sc_H1 healthy Endothelial Endothelial cells
sc_H1.EKS.Exp1_TTTACTGGTCAGCTAT 8.77537958146929 7.51586200672087 sc_H1 healthy Endothelial Endothelial cells
sc_H1.EKS.Exp1_TTTACTGTCTGGAGCC 8.21743433000445 7.89431001621184 sc_H1 healthy Endothelial Endothelial cells
sc_H1.EKS.Exp1_AAACGGGCAGTCAGAG 1.62738720895647 -2.91642163318696 sc_H1 healthy Hepatocytes Hepatocytes
sc_H1.EKS.Exp1_AAGTCTGTCACCCGAG 2.26958386422991 -2.98607252162996 sc_H1 healthy Hepatocytes Hepatocytes
sc_H1.EKS.Exp1_ACGGAGAGTTATGCGT 1.95734779359698 -3.03254817050996 sc_H1 healthy Hepatocytes Hepatocytes
sc_H1.EKS.Exp1_AGCCTAATCAAACCGT 2.34647075654864 -3.07358024639192 sc_H1 healthy Hepatocytes Hepatocytes
sc_H1.EKS.Exp1_AGTGTCACACCCATTC 2.26638643266558 -3.11609647792878 sc_H1 healthy Hepatocytes Hepatocytes
sc_H1.EKS.Exp1_AGTTGGTCAAGGTGTG 1.69271711828112 -2.76754806560579 sc_H1 healthy Hepatocytes Hepatocytes
sc_H1.EKS.Exp1_CAAGATCAGCCAGTAG 1.72191111566424 -2.87723610920015 sc_H1 healthy Hepatocytes Hepatocytes
sc_H1.EKS.Exp1_CAGCTGGGTAAATGTG 2.24497835161089 -3.12849829715791 sc_H1 healthy Hepatocytes Hepatocytes
sc_H1.EKS.Exp1_CATCCACTCCAAAGTC 2.17503551961779 -2.5743481926352 sc_H1 healthy Hepatocytes Hepatocytes
sc_H1.EKS.Exp1_CATTATCCAAGAGTCG 2.11320297242998 -1.8114772848517 sc_H1 healthy Hepatocytes Hepatocytes
sc_H1.EKS.Exp1_CCATTCGCAAGAGGCT 2.10929874898791 -2.6691398434073 sc_H1 healthy Hepatocytes Hepatocytes
sc_H1.EKS.Exp1_CCTTACGTCTGCTGCT 2.2534319591701 -2.86178753894868 sc_H1 healthy Hepatocytes Hepatocytes
sc_H1.EKS.Exp1_CGATGTACATGCCTAA 2.03752939226031 -3.03715680164399 sc_H1 healthy Hepatocytes Hepatocytes
sc_H1.EKS.Exp1_CTCGAAAAGGCAGTCA 1.61508850576281 -3.05806682628694 sc_H1 healthy Hepatocytes Hepatocytes
sc_H1.EKS.Exp1_CTCGTACAGATACACA 1.99085430623888 -3.04511545223298 sc_H1 healthy Hepatocytes Hepatocytes
sc_H1.EKS.Exp1_CTCTACGAGATGAGAG 1.89130382062792 -2.8539862446219 sc_H1 healthy Hepatocytes Hepatocytes
sc_H1.EKS.Exp1_CTGGTCTGTACCGAGA 1.79991511823534 -2.81014631313386 sc_H1 healthy Hepatocytes Hepatocytes
sc_H1.EKS.Exp1_CTGTGCTGTAAGGGAA 1.97876362325548 -3.1987173370749 sc_H1 healthy Hepatocytes Hepatocytes
sc_H1.EKS.Exp1_GACCAATAGCGCCTTG 2.2880622577846 -3.02191684764924 sc_H1 healthy Hepatocytes Hepatocytes
sc_H1.EKS.Exp1_GACCAATCAGACGTAG 1.85134653570055 -2.50490425151887 sc_H1 healthy Hepatocytes Hepatocytes
sc_H1.EKS.Exp1_GACGGCTTCGCACTCT 2.02794341565966 -2.57501457256379 sc_H1 healthy Hepatocytes Hepatocytes
sc_H1.EKS.Exp1_GACGTTAAGCATCATC 2.22313634874224 -3.04236553234163 sc_H1 healthy Hepatocytes Hepatocytes
sc_H1.EKS.Exp1_GAGTCCGAGAGTCGGT 2.2995573711574 -2.99768040699067 sc_H1 healthy Hepatocytes Hepatocytes
sc_H1.EKS.Exp1_GATCGCGAGAACAACT 2.09864704133868 -3.0513317398459 sc_H1 healthy Hepatocytes Hepatocytes
sc_H1.EKS.Exp1_GATCTAGAGCGCTTAT 2.01645104410052 -3.11137006801667 sc_H1 healthy Hepatocytes Hepatocytes
sc_H1.EKS.Exp1_GATTCAGAGCTTCGCG 1.96865682126879 -3.15085218471589 sc_H1 healthy Hepatocytes Hepatocytes
sc_H1.EKS.Exp1_GATTCAGCATAGTAAG 2.1957132053554 -2.91715953868928 sc_H1 healthy Hepatocytes Hepatocytes
sc_H1.EKS.Exp1_GCATGTATCACAATGC 1.6046544742763 -2.67995451015535 sc_H1 healthy Hepatocytes Hepatocytes
sc_H1.EKS.Exp1_GCGCCAAGTATTAGCC 2.00401632310747 -2.96640394252839 sc_H1 healthy Hepatocytes Hepatocytes
sc_H1.EKS.Exp1_GCTGCTTGTGCGATAG 1.48662654878496 -2.78745363277498 sc_H1 healthy Hepatocytes Hepatocytes
sc_H1.EKS.Exp1_GGAACTTCATTCGACA 1.66209165574908 -2.62314174694124 sc_H1 healthy Hepatocytes Hepatocytes
sc_H1.EKS.Exp1_GGATTACGTGTGGTTT 1.93084768773913 -2.94109509510103 sc_H1 healthy Hepatocytes Hepatocytes
sc_H1.EKS.Exp1_GGCGTGTCATCGGGTC 1.96647517206072 -3.00008438152375 sc_H1 healthy Hepatocytes Hepatocytes
sc_H1.EKS.Exp1_GGGAGATCAATCGAAA 1.40996198179125 -2.84609745067659 sc_H1 healthy Hepatocytes Hepatocytes
sc_H1.EKS.Exp1_GTCACGGAGCCGGTAA 1.66612379075884 -2.91774533313813 sc_H1 healthy Hepatocytes Hepatocytes
sc_H1.EKS.Exp1_GTGGGTCTCCGCATAA 2.07924537183642 -3.13593147319856 sc_H1 healthy Hepatocytes Hepatocytes
sc_H1.EKS.Exp1_TACACGATCGTTGACA 1.86677877427935 -2.93764684719148 sc_H1 healthy Hepatocytes Hepatocytes
sc_H1.EKS.Exp1_TATCTCATCATAGCAC 1.82211427213549 -3.10086224597993 sc_H1 healthy Hepatocytes Hepatocytes
sc_H1.EKS.Exp1_TCAACGATCACCTTAT 2.2853378486812 -2.79372475666108 sc_H1 healthy Hepatocytes Hepatocytes
sc_H1.EKS.Exp1_TCTTTCCTCAAGGTAA 1.63496105195879 -2.79343197864595 sc_H1 healthy Hepatocytes Hepatocytes
sc_H1.EKS.Exp1_TGGGAAGCAAGTCTAC 1.98656444074511 -3.10760949176851 sc_H1 healthy Hepatocytes Hepatocytes
sc_H1.EKS.Exp1_TTAGTTCCATCCTTGC 1.21974615575671 -2.78130457920137 sc_H1 healthy Hepatocytes Hepatocytes
sc_H1.EKS.Exp1_TTTGGTTTCCACTGGG 1.39985446454882 -2.72254655880037 sc_H1 healthy Hepatocytes Hepatocytes
sc_H1.EKS.Exp1_AAAGATGAGCTGCAAG 1.86151139261126 -3.3852031044394 sc_H1 healthy Hepatocytes Hepatocytes
sc_H1.EKS.Exp1_AAATGCCAGATCCCAT 1.71178142549395 -3.10312674564424 sc_H1 healthy Hepatocytes Hepatocytes
sc_H1.EKS.Exp1_AACGTTGTCCAGTATG 1.08352897884249 -2.8113825134665 sc_H1 healthy Hepatocytes Hepatocytes
sc_H1.EKS.Exp1_AACTCCCGTAGTAGTA 1.293974084872 -3.13580725711885 sc_H1 healthy Hepatocytes Hepatocytes
sc_H1.EKS.Exp1_AAGCCGCTCTATCCCG 1.96391968252062 -3.21076939624849 sc_H1 healthy Hepatocytes Hepatocytes
sc_H1.EKS.Exp1_AAGGTTCGTGCGCTTG 1.96715859891772 -2.72926042598787 sc_H1 healthy Hepatocytes Hepatocytes
sc_H1.EKS.Exp1_ACCGTAAGTGTGAATA 1.75136439325213 -1.38341460746827 sc_H1 healthy Hepatocytes Hepatocytes
sc_H1.EKS.Exp1_ACGGAGATCACGCATA 1.5766102504909 -3.23856328052583 sc_H1 healthy Hepatocytes Hepatocytes
sc_H1.EKS.Exp1_ACTTGTTGTGAAAGAG 1.44186012269854 -3.29119608921113 sc_H1 healthy Hepatocytes Hepatocytes
sc_H1.EKS.Exp1_AGGCCGTAGCTCCTCT 1.90986983301043 -3.17856381458345 sc_H1 healthy Hepatocytes Hepatocytes
sc_H1.EKS.Exp1_AGGCCGTCATGCCTAA -0.967565016728646 -3.99326632541719 sc_H1 healthy Hepatocytes Hepatocytes
sc_H1.EKS.Exp1_AGGGATGCAATGAAAC 1.86560968877672 -3.12428329509797 sc_H1 healthy Hepatocytes Hepatocytes
sc_H1.EKS.Exp1_ATCCGAAGTGCTTCTC 2.03499619485735 -3.08448050540986 sc_H1 healthy Hepatocytes Hepatocytes
sc_H1.EKS.Exp1_ATTGGACCACCACGTG 1.9424891901195 -3.11624930423799 sc_H1 healthy Hepatocytes Hepatocytes
sc_H1.EKS.Exp1_ATTGGACCATCTACGA 1.93123440267443 -2.94469712299409 sc_H1 healthy Hepatocytes Hepatocytes
sc_H1.EKS.Exp1_CACATAGTCTAAGCCA 1.35691527845263 -2.81769059223237 sc_H1 healthy Hepatocytes Hepatocytes
sc_H1.EKS.Exp1_CACCACTCAGCTGTTA 1.36655287267565 -2.8225822262198 sc_H1 healthy Hepatocytes Hepatocytes
sc_H1.EKS.Exp1_CAGATCAGTCCAGTTA 2.22376744272112 -3.16861436885896 sc_H1 healthy Hepatocytes Hepatocytes
sc_H1.EKS.Exp1_CAGCATAAGTTGTCGT 1.89806954385638 -2.81748865169587 sc_H1 healthy Hepatocytes Hepatocytes
sc_H1.EKS.Exp1_CAGCCGAGTACTCTCC 1.23753814222216 -2.91573737186494 sc_H1 healthy Hepatocytes Hepatocytes
sc_H1.EKS.Exp1_CATCAGAGTTACGACT 1.93338899137377 -2.83882258457246 sc_H1 healthy Hepatocytes Hepatocytes
sc_H1.EKS.Exp1_CCACCTATCGTGTAGT 1.98016361715197 -3.1210498623282 sc_H1 healthy Hepatocytes Hepatocytes
sc_H1.EKS.Exp1_CCATGTCAGAACAACT 0.911841137427085 -2.57607052845063 sc_H1 healthy Hepatocytes Hepatocytes
sc_H1.EKS.Exp1_CCGGGATCATGCCACG 2.03685895921587 -3.36078188938203 sc_H1 healthy Hepatocytes Hepatocytes
sc_H1.EKS.Exp1_CCGGGATTCGCCAGCA 1.90478090764879 -2.82153628391328 sc_H1 healthy Hepatocytes Hepatocytes
sc_H1.EKS.Exp1_CCTAAAGAGACTGTAA 1.69120494844317 -3.08112404865327 sc_H1 healthy Hepatocytes Hepatocytes
sc_H1.EKS.Exp1_CCTAGCTGTGGTGTAG 1.75536684514879 -3.23811314624849 sc_H1 healthy Hepatocytes Hepatocytes
sc_H1.EKS.Exp1_CCTCAGTGTTGAGTTC 2.05717746736407 -3.15211628002229 sc_H1 healthy Hepatocytes Hepatocytes
sc_H1.EKS.Exp1_CGATTGAAGAAACCTA 1.90724186422228 -2.71953652423921 sc_H1 healthy Hepatocytes Hepatocytes
sc_H1.EKS.Exp1_CGCGTTTTCAGAAATG 1.40414742948412 -3.0750760845572 sc_H1 healthy Hepatocytes Hepatocytes
sc_H1.EKS.Exp1_CGTTAGACAGTTCCCT 1.92081396104693 -3.01859543842378 sc_H1 healthy Hepatocytes Hepatocytes
sc_H1.EKS.Exp1_CTACACCGTTAAGATG 1.43054394246935 -3.04011080783906 sc_H1 healthy Hepatocytes Hepatocytes
sc_H1.EKS.Exp1_CTCGTCACAACACCCG 1.05233804704546 -3.08192036670747 sc_H1 healthy Hepatocytes Hepatocytes
sc_H1.EKS.Exp1_CTGCGGATCTGCGTAA 1.86643414022326 -3.22060130161348 sc_H1 healthy Hepatocytes Hepatocytes
sc_H1.EKS.Exp1_GAACATCCAAGTAGTA 1.56756500722765 -3.12454102558198 sc_H1 healthy Hepatocytes Hepatocytes
sc_H1.EKS.Exp1_GACGTTAAGTCCCACG 1.93215124132036 -3.0856814197928 sc_H1 healthy Hepatocytes Hepatocytes
sc_H1.EKS.Exp1_GACTACACAGGGAGAG 1.25149349691271 -2.76630924266877 sc_H1 healthy Hepatocytes Hepatocytes
sc_H1.EKS.Exp1_GACTGCGGTGTCTGAT 1.99062852384447 -2.87327502292695 sc_H1 healthy Hepatocytes Hepatocytes
sc_H1.EKS.Exp1_GATCGATGTAAGTGTA 2.56267158510088 -1.96373878044191 sc_H1 healthy Doublets Doublets
sc_H1.EKS.Exp1_GATCTAGTCTAACTTC 1.67524866582751 -2.68456385654512 sc_H1 healthy Hepatocytes Hepatocytes
sc_H1.EKS.Exp1_GCAGCCAAGGGTTTCT 1.70493225576281 -3.10140011829438 sc_H1 healthy Hepatocytes Hepatocytes
sc_H1.EKS.Exp1_GCTCCTAGTCCGAAGA 1.96813015462755 -3.1856181435019 sc_H1 healthy Hepatocytes Hepatocytes
sc_H1.EKS.Exp1_GCTCTGTAGTCACGCC 1.797267718333 -3.13547871631685 sc_H1 healthy Hepatocytes Hepatocytes
sc_H1.EKS.Exp1_GGAAAGCGTCTAGAGG 1.91683451654314 -3.25159214061799 sc_H1 healthy Hepatocytes Hepatocytes
sc_H1.EKS.Exp1_GGATTACAGAGTGACC 1.41868357183337 -3.17393229526582 sc_H1 healthy Hepatocytes Hepatocytes
sc_H1.EKS.Exp1_GGCAATTCACTGTTAG 1.95449702264666 -2.90523884815278 sc_H1 healthy Hepatocytes Hepatocytes
sc_H1.EKS.Exp1_GGTATTGTCACCGGGT 2.09506420614123 -2.84630964321199 sc_H1 healthy Hepatocytes Hepatocytes
sc_H1.EKS.Exp1_GTAACTGCATGCTAGT 1.20972017766833 -3.05894134563508 sc_H1 healthy Hepatocytes Hepatocytes
sc_H1.EKS.Exp1_GTACTTTGTCTGCGGT 1.86701313974261 -3.38279841465059 sc_H1 healthy Hepatocytes Hepatocytes
sc_H1.EKS.Exp1_GTCAAGTGTCGAAAGC 2.27409736635088 -3.07273433727327 sc_H1 healthy Hepatocytes Hepatocytes
sc_H1.EKS.Exp1_GTTCGGGCACCACGTG 1.80344788553118 -3.05910156292024 sc_H1 healthy Hepatocytes Hepatocytes
sc_H1.EKS.Exp1_TACCTATTCTCATTCA 1.71807174207567 -3.23698232692781 sc_H1 healthy Hepatocytes Hepatocytes
sc_H1.EKS.Exp1_TCGCGTTAGTCAAGCG 2.03182188989519 -2.83488653225007 sc_H1 healthy Hepatocytes Hepatocytes
sc_H1.EKS.Exp1_TCTGAGAGTGCGGTAA 2.24535147668719 -3.0150666050345 sc_H1 healthy Hepatocytes Hepatocytes
sc_H1.EKS.Exp1_TGAAAGAAGTACGATA 1.78150181295275 -3.14980052036348 sc_H1 healthy Hepatocytes Hepatocytes
sc_H1.EKS.Exp1_TGGGAAGGTACATGTC 1.6984147262752 -2.91155813259187 sc_H1 healthy Hepatocytes Hepatocytes
sc_H1.EKS.Exp1_TTAACTCCATTCGACA 2.10283760549425 -3.15327547115388 sc_H1 healthy Hepatocytes Hepatocytes
sc_H1.EKS.Exp1_TTATGCTCATGATCCA 2.13589910985827 -2.09457157177034 sc_H1 healthy Hepatocytes Hepatocytes
sc_H1.EKS.Exp1_TTGTAGGGTCGAGTTT 1.89249329091906 -2.75338147205415 sc_H1 healthy Hepatocytes Hepatocytes
sc_H1.EKS.Exp1_TTTACTGGTGTGAAAT 1.20932940961718 -2.26681898159089 sc_H1 healthy Hepatocytes Hepatocytes
sc_H1.EKS.Exp1_AAAGATGAGTGTCTCA 10.8433727455318 -3.07969973606172 sc_H1 healthy Doublets Doublets
sc_H1.EKS.Exp1_AACCATGAGAATGTTG 9.22690717698931 -3.23819063228669 sc_H1 healthy Immune DCs
sc_H1.EKS.Exp1_AAGACCTCAGGAACGT 10.5343469810665 -3.29220173877778 sc_H1 healthy Immune DCs
sc_H1.EKS.Exp1_AATCCAGCATCGGACC 10.4371074867427 -3.92676923793855 sc_H1 healthy Immune DCs
sc_H1.EKS.Exp1_ACACCAAAGACGCAAC 10.576590938586 -4.46564958614412 sc_H1 healthy Immune DCs
sc_H1.EKS.Exp1_ACATCAGCAGCGTTCG 10.6460079384029 0.636031646308277 sc_H1 healthy Doublets Doublets
sc_H1.EKS.Exp1_ACGAGGATCGTGGACC 10.272183818835 -4.57122324031892 sc_H1 healthy Immune DCs
sc_H1.EKS.Exp1_ACTGCTCCAATACGCT 10.2020019722164 -3.97500656169954 sc_H1 healthy Immune DCs
sc_H1.EKS.Exp1_AGATTGCGTTACGGAG 10.7037996483028 -4.26197050136628 sc_H1 healthy Immune DCs
sc_H1.EKS.Exp1_AGCGTATTCACCCGAG 10.1379789543331 -4.47676179927888 sc_H1 healthy Immune DCs
sc_H1.EKS.Exp1_AGTGTCAGTCGCATAT 10.1207870674312 -4.75785968822542 sc_H1 healthy Immune DCs
sc_H1.EKS.Exp1_ATCGAGTTCTCCTATA 10.3646415901363 -4.76986740154329 sc_H1 healthy Immune DCs
sc_H1.EKS.Exp1_ATGCGATTCCGTCATC 10.7465728950679 -3.27575586360994 sc_H1 healthy Immune DCs
sc_H1.EKS.Exp1_ATGTGTGGTTCTCATT 10.0846313667476 -5.34200332683626 sc_H1 healthy Immune DCs
sc_H1.EKS.Exp1_ATTTCTGAGTGGGTTG 10.724464817065 -4.68835590404573 sc_H1 healthy Immune DCs
sc_H1.EKS.Exp1_CAAGATCGTCAGAAGC 10.1686453056514 -4.26450727504792 sc_H1 healthy Immune DCs
sc_H1.EKS.Exp1_CACCAGGGTTCTCATT 10.2427677345455 -5.03147552532258 sc_H1 healthy Immune DCs
sc_H1.EKS.Exp1_CACTCCATCCTATTCA 10.1316808891475 -5.1008329204947 sc_H1 healthy Immune DCs
sc_H1.EKS.Exp1_CAGCAGCAGCTGATAA 10.4998897743404 -3.74438808483186 sc_H1 healthy Immune DCs
sc_H1.EKS.Exp1_CATATTCTCACTTATC 10.4867958259761 -3.54460905117097 sc_H1 healthy Immune DCs
sc_H1.EKS.Exp1_CATCAAGGTGGACGAT 10.429823322314 -3.99703500789705 sc_H1 healthy Immune DCs
sc_H1.EKS.Exp1_CATCGGGGTGGTGTAG 10.1604494285762 -3.86116717380586 sc_H1 healthy Immune DCs
sc_H1.EKS.Exp1_CATGCCTTCCTGTAGA 10.2398103904903 -3.86583874744478 sc_H1 healthy Immune DCs
sc_H1.EKS.Exp1_CCAATCCCAGATTGCT 10.8268341255367 0.0710131638020014 sc_H1 healthy Doublets Doublets
sc_H1.EKS.Exp1_CCCATACTCTCCAGGG 10.0198892784297 -4.99621961635652 sc_H1 healthy Immune DCs
sc_H1.EKS.Exp1_CCTACCATCGTGGTCG 10.7707714271724 -3.06296680492463 sc_H1 healthy Immune DCs
sc_H1.EKS.Exp1_CGAACATCAGCTGGCT 11.3185037803829 -2.17186687511506 sc_H1 healthy Immune Macrophages
sc_H1.EKS.Exp1_CGATGTAAGATGGGTC 11.043463153857 -2.45294402164521 sc_H1 healthy Immune Macrophages
sc_H1.EKS.Exp1_CGGAGCTTCTCAAACG 10.3603462410152 -4.51065776866975 sc_H1 healthy Immune DCs
sc_H1.EKS.Exp1_CGTAGGCAGCCACGTC 9.37161581041216 -5.97103832286897 sc_H1 healthy Doublets Doublets
sc_H1.EKS.Exp1_CTAGCCTGTGGTCCGT 10.5660204124629 -3.19710491222444 sc_H1 healthy Immune DCs
sc_H1.EKS.Exp1_CTCGGAGCAAAGCGGT 10.8624710273921 0.850592393454883 sc_H1 healthy Doublets Doublets
sc_H1.EKS.Exp1_CTGCCTACAATGGAAT 10.1351379585445 -3.93979666751924 sc_H1 healthy Immune DCs
sc_H1.EKS.Exp1_CTGTGCTTCGGCGGTT 10.291642589587 -4.63082645458284 sc_H1 healthy Immune DCs
sc_H1.EKS.Exp1_GAACGGATCCAATGGT 10.1463569832027 -4.68787382167878 sc_H1 healthy Immune DCs
sc_H1.EKS.Exp1_GAAGCAGTCAGGCGAA 10.4030918312252 -4.8043560795218 sc_H1 healthy Immune DCs
sc_H1.EKS.Exp1_GACGTTATCCGCATCT 10.5093540382564 2.12419273334441 sc_H1 healthy Doublets Doublets
sc_H1.EKS.Exp1_GACTGCGTCCTGTACC 10.9624866676509 -2.5534536651999 sc_H1 healthy Immune DCs
sc_H1.EKS.Exp1_GATTCAGGTATGCTTG 10.2728847694576 -4.38421485942903 sc_H1 healthy Immune DCs
sc_H1.EKS.Exp1_GATTCAGTCCGTAGGC 10.2315582466304 -4.23199842495027 sc_H1 healthy Immune DCs
sc_H1.EKS.Exp1_GCATGATCAGGTCGTC 8.93670026780962 -6.41520307582917 sc_H1 healthy Doublets Doublets
sc_H1.EKS.Exp1_GCGACCAGTCGCGGTT 10.2373928260982 -3.56576369327607 sc_H1 healthy Immune DCs
sc_H1.EKS.Exp1_GCGCAGTGTCGACTGC 10.2650655937374 -3.80875537914338 sc_H1 healthy Immune DCs
sc_H1.EKS.Exp1_GCGCAGTGTTGTCTTT 10.6949276161373 -3.50030086559358 sc_H1 healthy Immune DCs
sc_H1.EKS.Exp1_GCGCGATAGGCGCTCT 10.976607723254 -1.05461106819215 sc_H1 healthy Doublets Doublets
sc_H1.EKS.Exp1_GCGCGATTCGGAGCAA 10.3636469078243 -5.44155643505159 sc_H1 healthy Immune DCs
sc_H1.EKS.Exp1_GCGGGTTCATAAGACA 10.2703375053585 -4.19624898952546 sc_H1 healthy Immune DCs
sc_H1.EKS.Exp1_GGAACTTTCATCGGAT 10.593943042773 -3.39318893474641 sc_H1 healthy Immune DCs
sc_H1.EKS.Exp1_GGATGTTCACTATCTT 10.8349689674556 -3.86334488910737 sc_H1 healthy Immune DCs
sc_H1.EKS.Exp1_GGCGTGTCACACTGCG 10.3397001457393 -3.92116520923677 sc_H1 healthy Immune DCs
sc_H1.EKS.Exp1_GGCTGGTCAGCTTAAC 9.24965898515581 -6.39429090541902 sc_H1 healthy Doublets Doublets
sc_H1.EKS.Exp1_GGGATGATCACGAAGG 10.3887933921993 -3.49747775119844 sc_H1 healthy Immune DCs
sc_H1.EKS.Exp1_GGGATGATCATTGCGA 10.5123676490962 1.35952033477721 sc_H1 healthy Doublets Doublets
sc_H1.EKS.Exp1_GGGTTGCAGGCTAGAC 10.270308895129 -3.8242695145041 sc_H1 healthy Immune DCs
sc_H1.EKS.Exp1_GGTGCGTCATGCCCGA 10.4861606788814 -4.50786636394563 sc_H1 healthy Immune DCs
sc_H1.EKS.Exp1_GTAGTCAAGGGTGTTG 10.8324579429805 -4.75297258419099 sc_H1 healthy Doublets Doublets
sc_H1.EKS.Exp1_GTCAAGTCACCTCGGA 10.0743240547359 -5.08037040752473 sc_H1 healthy Immune DCs
sc_H1.EKS.Exp1_GTCCTCATCACAACGT 10.507384700793 -4.158752422753 sc_H1 healthy Immune DCs
sc_H1.EKS.Exp1_TACCTTATCCCAGGTG 10.2185224723995 -4.58980606121126 sc_H1 healthy Immune DCs
sc_H1.EKS.Exp1_TATCTCAAGCCACGTC 10.1751245689571 -4.92705629390779 sc_H1 healthy Immune DCs
sc_H1.EKS.Exp1_TCACAAGTCCTGTAGA 10.6468204689205 -3.67195032161775 sc_H1 healthy Immune DCs
sc_H1.EKS.Exp1_TCGAGGCAGACTTGAA 10.1972908210933 -4.80708072704377 sc_H1 healthy Immune DCs
sc_H1.EKS.Exp1_TCGCGTTCATATGGTC 10.9431566429317 -2.57749722522798 sc_H1 healthy Immune DCs
sc_H1.EKS.Exp1_TCTCTAATCCAACCAA 10.5403274727046 -3.10820720714631 sc_H1 healthy Immune DCs
sc_H1.EKS.Exp1_TGACGGCTCGGTGTCG 10.5020755958736 -3.83348081630769 sc_H1 healthy Immune DCs
sc_H1.EKS.Exp1_TGACTTTGTTCCCGAG 10.4838947487056 -3.34516284984651 sc_H1 healthy Immune DCs
sc_H1.EKS.Exp1_TGAGCATAGCCCAACC 10.5182689857662 -3.51326034587922 sc_H1 healthy Immune DCs
sc_H1.EKS.Exp1_TGCCAAACACACTGCG 9.74694196702837 -5.68548200649324 sc_H1 healthy Immune DCs
sc_H1.EKS.Exp1_TGCGTGGGTCTGATTG 9.88961545946001 -4.4001402668387 sc_H1 healthy Immune DCs
sc_H1.EKS.Exp1_TGGCGCACAGGCTGAA 10.9770168495357 -2.72174404186311 sc_H1 healthy Immune Macrophages
sc_H1.EKS.Exp1_TGGGAAGAGTCCATAC 10.2317442131221 -3.9878928474814 sc_H1 healthy Immune DCs
sc_H1.EKS.Exp1_TGGGAAGGTACAGTGG 10.625566883105 -3.1638440899283 sc_H1 healthy Immune DCs
sc_H1.EKS.Exp1_TTAACTCTCTATCGCC 10.3155407142818 -4.60919950527253 sc_H1 healthy Immune DCs
sc_H1.EKS.Exp1_TTCTCCTCACAGGCCT 10.8471292686641 -3.12773297351899 sc_H1 healthy Immune DCs
sc_H1.EKS.Exp1_TTGGAACGTTGCCTCT 10.0995659065425 -4.50826023143831 sc_H1 healthy Immune DCs
sc_H1.EKS.Exp1_TTTACTGAGTTATCGC 10.1736425590694 -4.26952312511506 sc_H1 healthy Immune DCs
sc_H1.EKS.Exp1_TTTGGTTAGCAGGCTA 10.6399311256587 -3.44606302303376 sc_H1 healthy Immune DCs
sc_H1.EKS.Exp1_AAAGATGCATCCGTGG 9.96190874101519 -6.59810159725251 sc_H1 healthy Immune DCs
sc_H1.EKS.Exp1_AAAGATGTCGTCGTTC 9.99391691209673 -5.22011707347932 sc_H1 healthy Immune DCs
sc_H1.EKS.Exp1_AAGGAGCAGCTAAGAT 9.78366605760455 -6.79452560466829 sc_H1 healthy Immune DCs
sc_H1.EKS.Exp1_AAGGCAGAGAACTGTA 9.81932394029498 -6.52620456737581 sc_H1 healthy Immune DCs
sc_H1.EKS.Exp1_ACATGGTCATGAGCGA 9.54347841264605 -7.54565427822175 sc_H1 healthy Immune B cells
sc_H1.EKS.Exp1_ACCCACTTCCTTTCTC 9.57127992631792 -7.26822231334749 sc_H1 healthy Immune DCs
sc_H1.EKS.Exp1_ACGATGTGTCCTCTTG 10.0136512947261 -6.90463159603181 sc_H1 healthy Immune DCs
sc_H1.EKS.Exp1_ACGGGTCGTTTGGGCC 9.63488237382769 -7.11557004970613 sc_H1 healthy Immune DCs
sc_H1.EKS.Exp1_ACTGAACTCCGCAAGC 9.69806997300982 -7.45588682216707 sc_H1 healthy Immune DCs
sc_H1.EKS.Exp1_ACTGAGTTCGTAGGAG 10.2257703972042 -6.0857190899283 sc_H1 healthy Immune DCs
sc_H1.EKS.Exp1_AGAGTGGCACATAACC 9.51882402421831 -8.16015718502107 sc_H1 healthy Immune DCs
sc_H1.EKS.Exp1_AGATCTGCAGGCGATA 10.109664363879 -6.30196283382478 sc_H1 healthy Immune DCs
sc_H1.EKS.Exp1_AGGGAGTAGGACATTA 9.64261857988238 -7.7904629520804 sc_H1 healthy Immune DCs
sc_H1.EKS.Exp1_AGTGAGGCAAGTCTGT 9.8341364097774 -7.16371009868684 sc_H1 healthy Immune DCs
sc_H1.EKS.Exp1_ATCCGAACAAGCGTAG 9.45824758531451 -8.14492033046785 sc_H1 healthy Immune DCs
sc_H1.EKS.Exp1_ATGAGGGCAGACACTT 8.84690229417681 -7.39772079509797 sc_H1 healthy Doublets Doublets
sc_H1.EKS.Exp1_ATGAGGGTCGTGGGAA 9.62867872239947 -6.81783054393831 sc_H1 healthy Immune DCs
sc_H1.EKS.Exp1_ATTGGTGCAGGTCGTC 9.63734285356402 -7.18307111782136 sc_H1 healthy Immune DCs
sc_H1.EKS.Exp1_CACAAACTCAGTGCAT 9.97779695512652 -6.19011686367097 sc_H1 healthy Immune DCs
sc_H1.EKS.Exp1_CATATTCCACAACGCC 10.3599409294307 -5.86792467159334 sc_H1 healthy Immune DCs
sc_H1.EKS.Exp1_CATCCACAGGAATGGA 9.32596723558306 -6.87961051982942 sc_H1 healthy Immune DCs
sc_H1.EKS.Exp1_CCACGGAAGTGTTTGC 10.0027574730098 -6.65909002346101 sc_H1 healthy Immune DCs
sc_H1.EKS.Exp1_CCACTACGTGGCAAAC 10.0534891319454 -5.73088262600007 sc_H1 healthy Immune DCs
sc_H1.EKS.Exp1_CCTTCCCGTAAGGGCT 10.1508773994625 -6.50393865627351 sc_H1 healthy Immune DCs
sc_H1.EKS.Exp1_CCTTCGACATGCCTAA 9.32201711656451 -8.40236757320466 sc_H1 healthy Immune DCs
sc_H1.EKS.Exp1_CGAATGTGTGACGGTA 10.2214588356197 -5.68423603099885 sc_H1 healthy Immune DCs
sc_H1.EKS.Exp1_CGACCTTTCCTAGTGA 9.74016992570757 -7.32887599987092 sc_H1 healthy Immune DCs
sc_H1.EKS.Exp1_CGACTTCCAAGTTCTG 10.3565983009517 2.05241586643157 sc_H1 healthy Doublets Doublets
sc_H1.EKS.Exp1_CGAGCACCACCATGTA 9.63172952653765 -7.22858951610627 sc_H1 healthy Immune DCs
sc_H1.EKS.Exp1_CGATGGCCAGCGTAAG 9.72807161332964 -7.0763230137259 sc_H1 healthy Immune DCs
sc_H1.EKS.Exp1_CGATTGAAGAGCAATT 9.94152585985064 -6.94324300808015 sc_H1 healthy Immune DCs
sc_H1.EKS.Exp1_CGATTGACAGTTCCCT 10.1632637214839 -6.1849245838553 sc_H1 healthy Immune DCs
sc_H1.EKS.Exp1_CGGACGTAGTAGTGCG 9.71707288743853 -7.43113325161042 sc_H1 healthy Immune DCs
sc_H1.EKS.Exp1_CGGCTAGGTCTCACCT 9.57470075609087 -6.99981878322664 sc_H1 healthy Immune DCs
sc_H1.EKS.Exp1_CGTTGGGAGTCTCCTC 10.5524429512203 -6.11358783763948 sc_H1 healthy Immune DCs
sc_H1.EKS.Exp1_CTAGTGAAGCCACCTG 10.2115778160274 -6.10221527141633 sc_H1 healthy Immune DCs
sc_H1.EKS.Exp1_CTCGAAACACCATCCT 9.74505559923052 -6.70257137340608 sc_H1 healthy Immune DCs
sc_H1.EKS.Exp1_CTGTGCTCATAAAGGT 9.842309398669 -7.13454435390535 sc_H1 healthy Immune DCs
sc_H1.EKS.Exp1_CTTAGGATCGCAAACT 10.0173811149776 -6.47240875286165 sc_H1 healthy Immune DCs
sc_H1.EKS.Exp1_GACACGCCAGTACACT 9.47949449540972 -7.24187610668245 sc_H1 healthy Immune DCs
sc_H1.EKS.Exp1_GACAGAGCACGGTAGA 9.87891618730425 -6.22144840282502 sc_H1 healthy Immune DCs
sc_H1.EKS.Exp1_GAGCAGAGTCGAACAG 9.62536279680132 -7.08302495998445 sc_H1 healthy Immune DCs
sc_H1.EKS.Exp1_GCAAACTTCACCTCGT 9.79996339799761 -7.33592365306917 sc_H1 healthy Immune DCs
sc_H1.EKS.Exp1_GCATGCGGTCGGCTCA 10.0766329002559 -6.72585533184114 sc_H1 healthy Immune DCs
sc_H1.EKS.Exp1_GCATGTAGTTATGTGC 8.73264162065386 -7.29227207225862 sc_H1 healthy Doublets Doublets
sc_H1.EKS.Exp1_GCGACCACACGGCGTT 9.61571828843951 -7.85937974971834 sc_H1 healthy Immune DCs
sc_H1.EKS.Exp1_GCTGCTTGTTCTGGTA 9.554392261523 -7.45472953838411 sc_H1 healthy Immune DCs
sc_H1.EKS.Exp1_GCTGGGTTCGGCATCG 10.2178835106075 -7.14911554378572 sc_H1 healthy Immune DCs
sc_H1.EKS.Exp1_GGACAAGGTTTGACTG 9.91418306352496 -6.34168050808015 sc_H1 healthy Immune DCs
sc_H1.EKS.Exp1_GGGATGACACTGAAGG 10.2373909187496 -6.51751993221345 sc_H1 healthy Immune DCs
sc_H1.EKS.Exp1_GTCACAAAGGTGATAT 10.1525177192867 -6.96327302974763 sc_H1 healthy Immune DCs
sc_H1.EKS.Exp1_GTCACGGTCCTATTCA 9.84450475694537 -7.22756383937898 sc_H1 healthy Immune DCs
sc_H1.EKS.Exp1_GTCGGGTGTGCACGAA 10.1643823814571 -6.03612754863801 sc_H1 healthy Immune DCs
sc_H1.EKS.Exp1_GTGTTAGCAAACCCAT 9.79751817705035 -6.7568764500052 sc_H1 healthy Immune DCs
sc_H1.EKS.Exp1_GTGTTAGGTTTGGGCC 9.58238737108111 -8.1134700588614 sc_H1 healthy Immune DCs
sc_H1.EKS.Exp1_TACAGTGAGATCTGCT 9.51277582170367 -7.56772802394929 sc_H1 healthy Immune DCs
sc_H1.EKS.Exp1_TACCTTACAAGGTGTG 9.89635698320269 -6.86296985668245 sc_H1 healthy Immune DCs
sc_H1.EKS.Exp1_TACCTTATCGGTTCGG 10.0996278953731 -7.43418024105134 sc_H1 healthy Immune DCs
sc_H1.EKS.Exp1_TATCTCAAGTTACCCA 9.69353525163531 -7.01231477779451 sc_H1 healthy Immune DCs
sc_H1.EKS.Exp1_TATGCCCTCCAAACAC 10.0444931221187 -6.57757852596345 sc_H1 healthy Immune DCs
sc_H1.EKS.Exp1_TCACAAGTCATGTAGC 9.45157091142535 -8.21142194789949 sc_H1 healthy Immune DCs
sc_H1.EKS.Exp1_TCAGGATAGAGGTAGA 9.29314462663531 -8.28284357112947 sc_H1 healthy Immune DCs
sc_H1.EKS.Exp1_TCATTACGTCGTCTTC 9.94009725572466 -6.14753959697786 sc_H1 healthy Immune DCs
sc_H1.EKS.Exp1_TCCACACCAGGAATCG 9.63649217607378 -7.70196006816926 sc_H1 healthy Immune DCs
sc_H1.EKS.Exp1_TCGCGAGAGCAGGCTA 10.0087513160884 -6.49099491161409 sc_H1 healthy Immune DCs
sc_H1.EKS.Exp1_TCTGAGATCTTGTATC 10.1379007530391 -6.56162641567292 sc_H1 healthy Immune DCs
sc_H1.EKS.Exp1_TCTTTCCCATTATCTC 9.88198034288287 -6.35174892467561 sc_H1 healthy Immune DCs
sc_H1.EKS.Exp1_TGCGTGGGTTCGGCAC 9.62857667924761 -6.53833816570344 sc_H1 healthy Immune DCs
sc_H1.EKS.Exp1_TGGCCAGAGTGAATTG 9.51300851823687 -7.59138153118196 sc_H1 healthy Immune DCs
sc_H1.EKS.Exp1_TGGTTAGGTGAGGGTT 9.71337644578814 -7.40969942134919 sc_H1 healthy Immune DCs
sc_H1.EKS.Exp1_TGGTTCCCAGTATGCT 9.91794816972613 -6.64312265438142 sc_H1 healthy Immune DCs
sc_H1.EKS.Exp1_TGGTTCCGTTTAGGAA 10.3780349922359 2.23748614269194 sc_H1 healthy Doublets Doublets
sc_H1.EKS.Exp1_TGTATTCTCACTATTC 9.60612718583941 -7.6524219326407 sc_H1 healthy Immune DCs
sc_H1.EKS.Exp1_TGTGGTACACCAGATT 9.76752321245074 -7.3623189739615 sc_H1 healthy Immune DCs
sc_H1.EKS.Exp1_TGTGTTTCAAGTTGTC 10.2815202903926 -6.2641048244864 sc_H1 healthy Immune DCs
sc_H1.EKS.Exp1_TTCCCAGGTGTAATGA 9.59114591600298 -7.31238697094026 sc_H1 healthy Immune DCs
sc_H1.EKS.Exp1_TTCCCAGTCTACTCAT 9.88057176591753 -6.95625923198762 sc_H1 healthy Immune DCs
sc_H1.EKS.Exp1_TTTACTGAGCTCCCAG 9.98002283098101 -6.63177440685334 sc_H1 healthy Immune DCs
sc_H1.EKS.Exp1_TTTATGCAGATCCTGT 9.45615045549273 -7.44882247966829 sc_H1 healthy Immune DCs
sc_H1.EKS.Exp1_AAAGATGCATTTGCTT 7.0734557342708 8.27363969760833 sc_H1 healthy Endothelial Endothelial cells
sc_H1.EKS.Exp1_AAGACCTAGAGTACAT 5.57201425554156 8.97597410160003 sc_H1 healthy Endothelial Endothelial cells
sc_H1.EKS.Exp1_AAGGCAGAGTGGTCCC 5.59034769060015 8.61169626193938 sc_H1 healthy Endothelial Endothelial cells
sc_H1.EKS.Exp1_AAGTCTGGTTACAGAA 6.92155830385088 8.43973447757659 sc_H1 healthy Endothelial Endothelial cells
sc_H1.EKS.Exp1_ACGAGCCCAGGTCGTC 6.9992541504085 8.46392347293792 sc_H1 healthy Endothelial Endothelial cells
sc_H1.EKS.Exp1_ACGATACGTGAGGGTT 6.02648870469927 8.10755636173186 sc_H1 healthy Endothelial Endothelial cells
sc_H1.EKS.Exp1_ACGCAGCTCGACAGCC 5.31271116258501 8.80680372196135 sc_H1 healthy Endothelial Endothelial cells
sc_H1.EKS.Exp1_ACGCCGAAGAGTACCG 5.58738128663897 8.54404546695647 sc_H1 healthy Endothelial Endothelial cells
sc_H1.EKS.Exp1_AGTGTCACATTATCTC 6.06575195314287 8.04322912174163 sc_H1 healthy Endothelial Endothelial cells
sc_H1.EKS.Exp1_ATAACGCGTTGTGGCC 5.4755987358272 8.85611631351409 sc_H1 healthy Endothelial Endothelial cells
sc_H1.EKS.Exp1_ATTACTCTCCTCAACC 5.91772405626177 8.59409810977874 sc_H1 healthy Endothelial Endothelial cells
sc_H1.EKS.Exp1_ATTATCCCAAAGTCAA 5.52751914979815 8.44202901798186 sc_H1 healthy Endothelial Endothelial cells
sc_H1.EKS.Exp1_CAAGAAACAAAGCAAT 6.05470172883868 8.26086332279143 sc_H1 healthy Endothelial Endothelial cells
sc_H1.EKS.Exp1_CACACAATCATGCAAC 5.91165678026079 9.36319639163909 sc_H1 healthy Endothelial Endothelial cells
sc_H1.EKS.Exp1_CAGTCCTTCGCGCCAA 5.74212257387041 8.29291822391448 sc_H1 healthy Endothelial Endothelial cells
sc_H1.EKS.Exp1_CATATTCGTAAATGTG 11.0468277168453 7.2438559718698 sc_H1 healthy Doublets Doublets
sc_H1.EKS.Exp1_CATGACAGTGCTTCTC 6.08786623002886 8.0213537402719 sc_H1 healthy Endothelial Endothelial cells
sc_H1.EKS.Exp1_CATTATCTCAACGAAA 5.61237804414629 8.4152631946176 sc_H1 healthy Endothelial Endothelial cells
sc_H1.EKS.Exp1_CCTACACAGAAGGGTA 10.9466003608882 6.80163337665496 sc_H1 healthy Doublets Doublets
sc_H1.EKS.Exp1_CCTCAGTTCGTGGTCG 6.33079759599566 7.94493057208953 sc_H1 healthy Endothelial Endothelial cells
sc_H1.EKS.Exp1_CGAGAAGAGTAGCGGT 11.0625347328365 7.24047853427825 sc_H1 healthy Doublets Doublets
sc_H1.EKS.Exp1_CGAGCCAAGATGGCGT 5.5667442512691 8.8199901767343 sc_H1 healthy Endothelial Endothelial cells
sc_H1.EKS.Exp1_CTAACTTAGTTAGGTA 5.71558420183062 8.36102582889495 sc_H1 healthy Endothelial Endothelial cells
sc_H1.EKS.Exp1_CTCGAAATCCCTCAGT 5.66575328828692 9.4924926944345 sc_H1 healthy Endothelial Endothelial cells
sc_H1.EKS.Exp1_CTCTAATTCGCTGATA 6.70049850465655 8.33790685611663 sc_H1 healthy Endothelial Endothelial cells
sc_H1.EKS.Exp1_CTTCTCTTCTGAGGGA 6.19810907365679 8.21458913761077 sc_H1 healthy Endothelial Endothelial cells
sc_H1.EKS.Exp1_GACCTGGCAGCTGCTG 11.4672331047237 6.76623680072722 sc_H1 healthy Doublets Doublets
sc_H1.EKS.Exp1_GATCTAGCAACACCCG 6.27047578813433 8.27872755008635 sc_H1 healthy Endothelial Endothelial cells
sc_H1.EKS.Exp1_GATGAAACATGCCTTC 7.76163045884966 8.2197237201303 sc_H1 healthy Endothelial Endothelial cells
sc_H1.EKS.Exp1_GCACATAAGAGACTAT 5.35042516710161 8.88345910983977 sc_H1 healthy Endothelial Endothelial cells
sc_H1.EKS.Exp1_GCATGTACAATGAATG 7.10459033967852 8.10915376621184 sc_H1 healthy Endothelial Endothelial cells
sc_H1.EKS.Exp1_GCGCGATAGGATGCGT 5.53919593812823 8.45278360324797 sc_H1 healthy Endothelial Endothelial cells
sc_H1.EKS.Exp1_GCGCGATTCCTACAGA 10.6388086509883 7.40521003681121 sc_H1 healthy Doublets Doublets
sc_H1.EKS.Exp1_GGACGTCCAAGAAGAG 6.08770219804644 8.11520673709807 sc_H1 healthy Endothelial Endothelial cells
sc_H1.EKS.Exp1_GGCTGGTTCTCCAGGG 11.4474128914058 6.82930757480559 sc_H1 healthy Doublets Doublets
sc_H1.EKS.Exp1_GTCACAATCTGGGCCA 5.45880453111529 8.72649766879973 sc_H1 healthy Endothelial Endothelial cells
sc_H1.EKS.Exp1_GTCATTTAGGTAGCTG 6.67801944734453 8.2551355548471 sc_H1 healthy Endothelial Endothelial cells
sc_H1.EKS.Exp1_GTGGGTCAGCCCAATT 7.85997573854327 7.97251178699431 sc_H1 healthy Endothelial Endothelial cells
sc_H1.EKS.Exp1_GTGTTAGGTCATCGGC 5.40032379152178 8.70929052310881 sc_H1 healthy Endothelial Endothelial cells
sc_H1.EKS.Exp1_GTTACAGTCATAAAGG 5.61379758836626 8.44583036380706 sc_H1 healthy Endothelial Endothelial cells
sc_H1.EKS.Exp1_GTTCTCGTCCAAAGTC 5.77934352876543 8.30069925266204 sc_H1 healthy Endothelial Endothelial cells
sc_H1.EKS.Exp1_GTTCTCGTCTGAGTGT 11.014033718127 7.2470240779489 sc_H1 healthy Doublets Doublets
sc_H1.EKS.Exp1_TACGGATCACATAACC 5.82810060502886 8.4383573718637 sc_H1 healthy Endothelial Endothelial cells
sc_H1.EKS.Exp1_TACGGATGTCAATACC 11.4276270103633 6.90524675327239 sc_H1 healthy Doublets Doublets
sc_H1.EKS.Exp1_TACGGGCGTTGCCTCT 6.11983243944048 8.29929449039397 sc_H1 healthy Endothelial Endothelial cells
sc_H1.EKS.Exp1_TAGGCATAGGCCGAAT 5.38288490297198 8.39064218479094 sc_H1 healthy Endothelial Endothelial cells
sc_H1.EKS.Exp1_TCACAAGCACGGATAG 11.1575283241451 7.04216911273894 sc_H1 healthy Doublets Doublets
sc_H1.EKS.Exp1_TCCACACTCAACACGT 6.68033782960772 8.26538660007415 sc_H1 healthy Endothelial Endothelial cells
sc_H1.EKS.Exp1_TGAGCATTCACGGTTA 11.368881626147 6.75277234989104 sc_H1 healthy Doublets Doublets
sc_H1.EKS.Exp1_TGAGCCGGTCCGAAGA 5.84251968385577 8.239121455726 sc_H1 healthy Endothelial Endothelial cells
sc_H1.EKS.Exp1_TGCCCATAGCGTTTAC 6.25993911744952 8.38663198429045 sc_H1 healthy Endothelial Endothelial cells
sc_H1.EKS.Exp1_TGCGCAGGTCAGAGGT 5.5414847564876 8.65822793918547 sc_H1 healthy Endothelial Endothelial cells
sc_H1.EKS.Exp1_TGGGCGTTCGGGAGTA 5.64321987153887 8.37677480655608 sc_H1 healthy Endothelial Endothelial cells
sc_H1.EKS.Exp1_TGGTTAGGTCGAGTTT 6.07867185594439 8.09233095127044 sc_H1 healthy Endothelial Endothelial cells
sc_H1.EKS.Exp1_TGTCCCACACTAAGTC 5.73445598604082 8.256042499122 sc_H1 healthy Endothelial Endothelial cells
sc_H1.EKS.Exp1_TTAGGACAGCACACAG 6.60212366105913 8.00731756168303 sc_H1 healthy Endothelial Endothelial cells
sc_H1.EKS.Exp1_TTGTAGGAGCAACGGT 5.86690275194048 8.62750436740813 sc_H1 healthy Endothelial Endothelial cells
sc_H1.EKS.Exp1_TTTATGCCACAAGACG 5.82975284578203 8.36579515415129 sc_H1 healthy Endothelial Endothelial cells
sc_H1.EKS.Exp1_TTTATGCCAGTATGCT 6.51355545045733 8.35968687015471 sc_H1 healthy Endothelial Endothelial cells
sc_H1.EKS.Exp1_TTTATGCTCCTGTACC 5.59672395707964 8.53917886691985 sc_H1 healthy Endothelial Endothelial cells
sc_H1.EKS.Exp1_TTTGGTTCAATTCCTT 7.60465375902056 8.07016660648284 sc_H1 healthy Endothelial Endothelial cells
sc_H1.EKS.Exp1_AAAGCAACAGATTGCT 7.57708684923052 1.3699534125894 sc_H1 healthy Immune B cells
sc_H1.EKS.Exp1_AAATGCCGTGAGGGAG 7.68915311815142 0.490775305804584 sc_H1 healthy Immune B cells
sc_H1.EKS.Exp1_AAGCCGCTCGGAATCT 7.57814590455889 1.38133933025298 sc_H1 healthy Immune B cells
sc_H1.EKS.Exp1_AATCGGTAGTATTGGA 7.61805860521197 1.31084885078368 sc_H1 healthy Immune B cells
sc_H1.EKS.Exp1_ACACCCTAGTTAGGTA 10.4176563453853 6.66277172046599 sc_H1 healthy Doublets Doublets
sc_H1.EKS.Exp1_ACAGCTATCAATACCG 7.60563842775225 1.33837499099669 sc_H1 healthy Immune B cells
sc_H1.EKS.Exp1_ACTGATGGTCTAAAGA 7.84228746415972 0.536341983851764 sc_H1 healthy Immune B cells
sc_H1.EKS.Exp1_AGCGTCGTCTTGACGA 7.57392446519732 1.41536607223448 sc_H1 healthy Immune B cells
sc_H1.EKS.Exp1_AGGCCGTAGGACCACA 7.51945726396441 1.44720198589263 sc_H1 healthy Immune B cells
sc_H1.EKS.Exp1_AGGGTGAAGTAGTGCG 7.45138589860796 1.46339859443602 sc_H1 healthy Immune B cells
sc_H1.EKS.Exp1_ATGTGTGAGACCGGAT 7.59303276063799 1.38754500823912 sc_H1 healthy Immune B cells
sc_H1.EKS.Exp1_CAAGTTGCACTAAGTC 6.82864372255205 -10.8647661022574 sc_H1 healthy Doublets Doublets
sc_H1.EKS.Exp1_CACACTCCATCCGCGA 7.78989593507647 1.1069272943109 sc_H1 healthy Immune B cells
sc_H1.EKS.Exp1_CACATAGAGTAATCCC 7.52196065904497 1.45979310947356 sc_H1 healthy Immune B cells
sc_H1.EKS.Exp1_CATCAGACACTGTCGG 7.80600301744341 0.490348834571216 sc_H1 healthy Immune B cells
sc_H1.EKS.Exp1_CATGACAGTATGAAAC 7.8068713379085 1.1425935216516 sc_H1 healthy Immune B cells
sc_H1.EKS.Exp1_CCACCTAAGCCCAATT 7.62758056642412 1.32153930145201 sc_H1 healthy Immune B cells
sc_H1.EKS.Exp1_CCGTGGAGTCTCTTAT 7.48342029573321 1.46951975303588 sc_H1 healthy Immune B cells
sc_H1.EKS.Exp1_CCTTACGCACTCAGGC 7.66662637712359 1.32620264964995 sc_H1 healthy Immune B cells
sc_H1.EKS.Exp1_CGAGCCAAGTAGGCCA 7.71375553132891 0.686265606459949 sc_H1 healthy Immune B cells
sc_H1.EKS.Exp1_CGTGTAATCGCCCTTA 7.68274967195391 1.31295301395354 sc_H1 healthy Immune B cells
sc_H1.EKS.Exp1_CGTGTCTGTTATGCGT 7.60625545503496 1.34445466476378 sc_H1 healthy Immune B cells
sc_H1.EKS.Exp1_CGTGTCTTCAGAGGTG 7.42576066972613 1.49066235500273 sc_H1 healthy Immune B cells
sc_H1.EKS.Exp1_CTACACCTCATCGATG 7.5170592498958 1.40714086967406 sc_H1 healthy Immune B cells
sc_H1.EKS.Exp1_CTACCCAGTGGACGAT 7.68606082918047 1.21809293704924 sc_H1 healthy Immune B cells
sc_H1.EKS.Exp1_CTCCTAGGTCGCCATG 7.82750217439532 1.16721357780394 sc_H1 healthy Immune B cells
sc_H1.EKS.Exp1_CTCTAATCAACGCACC 7.69380990983843 1.06064989047942 sc_H1 healthy Immune B cells
sc_H1.EKS.Exp1_GACAGAGTCCATGCTC 7.70802490236162 1.12147047000823 sc_H1 healthy Immune B cells
sc_H1.EKS.Exp1_GACTACAAGTCCAGGA 7.52546636583208 1.39774598556456 sc_H1 healthy Immune B cells
sc_H1.EKS.Exp1_GAGGTGAGTCTAGAGG 7.20423213960528 1.11659278350768 sc_H1 healthy Immune B cells
sc_H1.EKS.Exp1_GCAAACTAGCTGTCTA 7.55985204698443 1.42489315944609 sc_H1 healthy Immune B cells
sc_H1.EKS.Exp1_GCACTCTTCTACTTAC 7.74853746415972 0.660074491080615 sc_H1 healthy Immune B cells
sc_H1.EKS.Exp1_GCAGTTACATACTACG 7.7264589500606 1.06174542385039 sc_H1 healthy Immune B cells
sc_H1.EKS.Exp1_GCGAGAAAGGCTCATT 7.4073614311397 1.39909007030425 sc_H1 healthy Immune B cells
sc_H1.EKS.Exp1_GCGCAACGTAATCACC 7.56098119737505 1.34933962303099 sc_H1 healthy Immune B cells
sc_H1.EKS.Exp1_GCGCGATTCATAACCG 7.65221540452837 1.30703153091368 sc_H1 healthy Immune B cells
sc_H1.EKS.Exp1_GCTGCGATCTCGCATC 7.6633280945003 1.2259663529962 sc_H1 healthy Immune B cells
sc_H1.EKS.Exp1_GGCCGATAGTAACCCT 7.75879470826983 1.28502263503966 sc_H1 healthy Immune B cells
sc_H1.EKS.Exp1_GGCGACTGTTGATTCG 7.67002431871294 1.27654780822692 sc_H1 healthy Immune B cells
sc_H1.EKS.Exp1_GTCATTTCAGGACCCT 7.66893426896929 0.736775834140155 sc_H1 healthy Immune B cells
sc_H1.EKS.Exp1_GTCTTCGTCCTAGAAC 10.3176759910762 6.70962526279387 sc_H1 healthy Doublets Doublets
sc_H1.EKS.Exp1_GTGCATATCATTGCGA 7.66400901796221 1.22039784866271 sc_H1 healthy Immune B cells
sc_H1.EKS.Exp1_GTTTCTACACCCATGG 7.90590993883013 1.00357617813048 sc_H1 healthy Immune B cells
sc_H1.EKS.Exp1_TAAGTGCAGTGAACGC 7.65137140275835 1.29679324108062 sc_H1 healthy Immune B cells
sc_H1.EKS.Exp1_TAGCCGGAGTCTCCTC 7.60899631502032 1.46107770877776 sc_H1 healthy Immune B cells
sc_H1.EKS.Exp1_TCATTTGGTTGTTTGG 7.8636283111751 1.10304333644805 sc_H1 healthy Immune B cells
sc_H1.EKS.Exp1_TCCCGATGTAACGTTC 10.3398021888912 6.64829494434294 sc_H1 healthy Doublets Doublets
sc_H1.EKS.Exp1_TCGTACCGTTCGCGAC 7.83031169893145 1.19788827377257 sc_H1 healthy Immune B cells
sc_H1.EKS.Exp1_TGCGTGGGTGCAACTT 7.64612857820391 1.40793480354247 sc_H1 healthy Immune B cells
sc_H1.EKS.Exp1_TGGTTCCGTAGGACAC 7.81068269731402 0.657956142005298 sc_H1 healthy Immune B cells
sc_H1.EKS.Exp1_TTAGGACGTAATAGCA 7.54820672990679 1.44407429176268 sc_H1 healthy Immune B cells
sc_H1.EKS.Exp1_TTGCCGTTCCGTACAA 7.76906005861162 1.21021320300994 sc_H1 healthy Immune B cells
sc_H1.EKS.Exp1_TTTCCTCGTTAAGATG 7.83872072221636 1.0889190621942 sc_H1 healthy Immune B cells
sc_H1.EKS.Exp1_AAAGCAAGTGTGGCTC 7.05626861574053 8.78630544620452 sc_H1 healthy Endothelial Endothelial cells
sc_H1.EKS.Exp1_AAAGTAGGTCCGAATT 6.46922294618487 9.21763994174895 sc_H1 healthy Endothelial Endothelial cells
sc_H1.EKS.Exp1_AACACGTGTAAATGTG 6.2168792915523 9.54380704837737 sc_H1 healthy Endothelial Endothelial cells
sc_H1.EKS.Exp1_AACCATGCACAAGCCC 7.39319746019244 8.71450044589934 sc_H1 healthy Endothelial Endothelial cells
sc_H1.EKS.Exp1_AACCATGTCCCTCAGT 10.814043445605 6.98018552738127 sc_H1 healthy Doublets Doublets
sc_H1.EKS.Exp1_AACGTTGAGACGCTTT 7.64632312776446 8.69466783481536 sc_H1 healthy Endothelial Endothelial cells
sc_H1.EKS.Exp1_AACTCTTTCCACGCAG 7.07469217302202 9.12688447910247 sc_H1 healthy Endothelial Endothelial cells
sc_H1.EKS.Exp1_AAGTCTGTCCTCAATT 6.96969739915728 8.75974370914397 sc_H1 healthy Endothelial Endothelial cells
sc_H1.EKS.Exp1_ACACTGAGTACTTGAC 7.3587135505855 8.71896650272307 sc_H1 healthy Endothelial Endothelial cells
sc_H1.EKS.Exp1_ACCCACTAGCCAGTAG 6.57718126298785 9.37866308170256 sc_H1 healthy Endothelial Endothelial cells
sc_H1.EKS.Exp1_ACCGTAACACTAGTAC 7.10063497545122 8.81638338046965 sc_H1 healthy Endothelial Endothelial cells
sc_H1.EKS.Exp1_ACGAGGAGTCGTTGTA 6.6115006637752 9.73031904178557 sc_H1 healthy Endothelial Endothelial cells
sc_H1.EKS.Exp1_ACGGCCAGTCCATCCT 5.81077806474566 9.9025097079843 sc_H1 healthy Endothelial Endothelial cells
sc_H1.EKS.Exp1_ACGGGCTAGTACACCT 7.18167631151079 8.66820527988372 sc_H1 healthy Endothelial Endothelial cells
sc_H1.EKS.Exp1_ACTTACTAGGCCATAG 6.58964817048907 9.88980104404387 sc_H1 healthy Endothelial Endothelial cells
sc_H1.EKS.Exp1_AGATCTGTCGTGACAT 6.75115148546099 9.17765809970794 sc_H1 healthy Endothelial Endothelial cells
sc_H1.EKS.Exp1_AGATCTGTCTGATACG 7.20832197191119 8.55391408878264 sc_H1 healthy Endothelial Endothelial cells
sc_H1.EKS.Exp1_AGGGATGGTTAAGATG 11.1311477852046 6.77176811176238 sc_H1 healthy Doublets Doublets
sc_H1.EKS.Exp1_AGTAGTCTCCGCGGTA 6.82622711183428 8.99704553562102 sc_H1 healthy Endothelial Endothelial cells
sc_H1.EKS.Exp1_ATCGAGTTCTTCAACT 5.84949867250323 5.39893915134368 sc_H1 healthy Doublets Doublets
sc_H1.EKS.Exp1_ATGAGGGCAACGATCT 6.16919128419756 9.49418546634612 sc_H1 healthy Endothelial Endothelial cells
sc_H1.EKS.Exp1_CAACCAAGTGCGCTTG 6.14130584718584 9.40467073398528 sc_H1 healthy Endothelial Endothelial cells
sc_H1.EKS.Exp1_CAACCTCGTCCAAGTT 7.46944658281206 9.57574941593108 sc_H1 healthy Endothelial Endothelial cells
sc_H1.EKS.Exp1_CAAGGCCTCATTCACT 6.6503075790584 9.39595605808196 sc_H1 healthy Endothelial Endothelial cells
sc_H1.EKS.Exp1_CACAGTACATGCGCAC 6.9937462043941 8.5731868930429 sc_H1 healthy Endothelial Endothelial cells
sc_H1.EKS.Exp1_CAGAGAGCATCACGTA 6.99448387147784 9.96020318942962 sc_H1 healthy Endothelial Endothelial cells
sc_H1.EKS.Exp1_CATCGAAAGCGATTCT 7.10662405015826 8.76921941715178 sc_H1 healthy Endothelial Endothelial cells
sc_H1.EKS.Exp1_CATGCCTAGTGGGATC 6.65819112779497 9.09967519718108 sc_H1 healthy Endothelial Endothelial cells
sc_H1.EKS.Exp1_CCACCTATCTTACCTA 7.14811841966509 7.96057178455291 sc_H1 healthy Endothelial Endothelial cells
sc_H1.EKS.Exp1_CCTACACCATCGTCGG 6.8564752769649 9.1027918048471 sc_H1 healthy Endothelial Endothelial cells
sc_H1.EKS.Exp1_CCTATTACACAAGACG 7.26629297258257 8.8451948352426 sc_H1 healthy Endothelial Endothelial cells
sc_H1.EKS.Exp1_CGAATGTCACGCCAGT 6.39997379304766 9.2988252826303 sc_H1 healthy Endothelial Endothelial cells
sc_H1.EKS.Exp1_CGCGTTTTCTAACTGG 7.18907539369463 9.31952192264495 sc_H1 healthy Endothelial Endothelial cells
sc_H1.EKS.Exp1_CGCTGGAAGGCCATAG 6.6113557052791 9.15214540439544 sc_H1 healthy Endothelial Endothelial cells
sc_H1.EKS.Exp1_CGGACTGAGCGTGTCC 10.9785198402584 6.65875627475676 sc_H1 healthy Doublets Doublets
sc_H1.EKS.Exp1_CGGAGTCGTTGACGTT 6.61994258882403 8.88562681156096 sc_H1 healthy Endothelial Endothelial cells
sc_H1.EKS.Exp1_CGTGAGCGTAATTGGA 6.5624169540584 8.91163637119231 sc_H1 healthy Endothelial Endothelial cells
sc_H1.EKS.Exp1_CTACACCTCAGCTCGG 9.49267904283404 6.42113782840666 sc_H1 healthy Doublets Doublets
sc_H1.EKS.Exp1_CTGCGGAAGACTGTAA 6.95490543367266 8.89508344608245 sc_H1 healthy Endothelial Endothelial cells
sc_H1.EKS.Exp1_CTTAGGAAGATGGCGT 7.54484788896441 8.29525091129241 sc_H1 healthy Doublets Doublets
sc_H1.EKS.Exp1_CTTAGGATCTGCCAGG 7.57706443788409 8.57602025943694 sc_H1 healthy Endothelial Endothelial cells
sc_H1.EKS.Exp1_CTTGGCTTCTCAAGTG 6.90254442216753 9.74911310153899 sc_H1 healthy Endothelial Endothelial cells
sc_H1.EKS.Exp1_CTTTGCGAGCTGCAAG 5.93830434800982 10.0815420337289 sc_H1 healthy Endothelial Endothelial cells
sc_H1.EKS.Exp1_GAAACTCGTGCTAGCC 7.02445976259112 8.60037614780364 sc_H1 healthy Endothelial Endothelial cells
sc_H1.EKS.Exp1_GACGGCTGTAGCTCCG 6.56327669145464 8.62889100986419 sc_H1 healthy Endothelial Endothelial cells
sc_H1.EKS.Exp1_GATCAGTAGATGCGAC 6.78098766328692 9.3560877032846 sc_H1 healthy Endothelial Endothelial cells
sc_H1.EKS.Exp1_GATCGTAAGTTATCGC 7.17898599626421 8.80394937473235 sc_H1 healthy Endothelial Endothelial cells
sc_H1.EKS.Exp1_GCAGTTATCTGCGACG 6.53923933030962 9.1487312503427 sc_H1 healthy Endothelial Endothelial cells
sc_H1.EKS.Exp1_GCATGATAGAAAGTGG 6.49663202287554 9.65262891727385 sc_H1 healthy Endothelial Endothelial cells
sc_H1.EKS.Exp1_GCTGCAGCACGTCTCT 6.46608440400957 9.83849431949553 sc_H1 healthy Endothelial Endothelial cells
sc_H1.EKS.Exp1_GCTTGAAAGGGAAACA 7.29470436097979 8.79348089176116 sc_H1 healthy Endothelial Endothelial cells
sc_H1.EKS.Exp1_GGACAAGCAAGCGTAG 7.04972259523272 8.53233339267669 sc_H1 healthy Endothelial Endothelial cells
sc_H1.EKS.Exp1_GGACATTTCTTCGGTC 6.9797958564937 9.02426816898284 sc_H1 healthy Endothelial Endothelial cells
sc_H1.EKS.Exp1_GGCTGGTGTAAGCACG 6.92506687166094 8.42137052493987 sc_H1 healthy Endothelial Endothelial cells
sc_H1.EKS.Exp1_GGGATGAAGAGCTGGT 6.58147804262041 8.95121957736907 sc_H1 healthy Endothelial Endothelial cells
sc_H1.EKS.Exp1_GTATCTTCATGTTCCC 6.8760589790523 8.79001619296965 sc_H1 healthy Endothelial Endothelial cells
sc_H1.EKS.Exp1_GTTCATTCACGCCAGT 7.30886976243853 8.7304773517221 sc_H1 healthy Endothelial Endothelial cells
sc_H1.EKS.Exp1_TAGTTGGAGACTCGGA 6.39630596162676 9.86435224491057 sc_H1 healthy Endothelial Endothelial cells
sc_H1.EKS.Exp1_TAGTTGGGTATTCTCT 6.84126369478106 9.24303056674895 sc_H1 healthy Endothelial Endothelial cells
sc_H1.EKS.Exp1_TCACAAGTCCGTAGGC 6.30205718995928 9.05452730136809 sc_H1 healthy Endothelial Endothelial cells
sc_H1.EKS.Exp1_TCTGAGAAGAAGGTTT 6.71381990434527 10.092766780433 sc_H1 healthy Endothelial Endothelial cells
sc_H1.EKS.Exp1_TCTGGAAAGTGGACGT 6.96479742051958 8.79817201572356 sc_H1 healthy Endothelial Endothelial cells
sc_H1.EKS.Exp1_TGCGTGGTCGCGATCG 6.62643901826739 8.17995073276458 sc_H1 healthy Endothelial Endothelial cells
sc_H1.EKS.Exp1_TGGACGCTCAGGATCT 6.67889301301836 10.1142473407358 sc_H1 healthy Endothelial Endothelial cells
sc_H1.EKS.Exp1_TGGGAAGTCGGAGCAA 6.28596202852129 10.0745210834115 sc_H1 healthy Endothelial Endothelial cells
sc_H1.EKS.Exp1_TGTGTTTAGCCTATGT 7.50667898179888 8.58543588596282 sc_H1 healthy Endothelial Endothelial cells
sc_H1.EKS.Exp1_TTCCCAGTCTTAGCCC 7.58790008546709 8.38073732334075 sc_H1 healthy Endothelial Endothelial cells
sc_H1.EKS.Exp1_TTCTTAGGTCTTGATG 6.73721353532671 9.14812566715178 sc_H1 healthy Endothelial Endothelial cells
sc_H1.EKS.Exp1_TTTGCGCGTTGGTGGA 6.97129289628863 8.44360830264983 sc_H1 healthy Endothelial Endothelial cells
sc_H1.EKS.Exp1_AAAGCAAGTTATCGGT 4.62827484132647 -12.2192373089224 sc_H1 healthy Immune T cells
sc_H1.EKS.Exp1_AAAGTAGCAATGACCT 3.20776788713335 -11.9894990734488 sc_H1 healthy Immune T cells
sc_H1.EKS.Exp1_ACACCAACATGTAAGA 4.29487363817095 -11.7396116070181 sc_H1 healthy Doublets Doublets
sc_H1.EKS.Exp1_ACACTGACAGACAAGC 4.44821922304034 -11.9887475780875 sc_H1 healthy Immune T cells
sc_H1.EKS.Exp1_ACATGGTTCGGTCCGA 0.526038272398703 10.8665933795541 sc_H1 healthy Cholangiocytes Cholangiocytes
sc_H1.EKS.Exp1_ACCAGTACATGCCACG 4.8052262497127 -12.2361221126944 sc_H1 healthy Immune T cells
sc_H1.EKS.Exp1_AGACGTTGTTTGGGCC 4.44061271669268 -11.9051961712271 sc_H1 healthy Immune T cells
sc_H1.EKS.Exp1_AGCGGTCGTTGACGTT 4.61432401658892 -12.3896293453604 sc_H1 healthy Immune T cells
sc_H1.EKS.Exp1_AGCTTGAAGGCCCGTT 5.09223167421221 -12.0765695385367 sc_H1 healthy Immune T cells
sc_H1.EKS.Exp1_AGGTCATCATCATCCC 4.58237545015215 -11.2521867565543 sc_H1 healthy Immune T cells
sc_H1.EKS.Exp1_AGTGAGGAGGCATTGG 6.70916549684405 -11.0053148083121 sc_H1 healthy Doublets Doublets
sc_H1.EKS.Exp1_AGTGGGACACCAGTTA 4.63704816820025 -11.9375142864615 sc_H1 healthy Immune T cells
sc_H1.EKS.Exp1_ATCATCTCACAAGTAA 4.57106630327105 -12.1799325756461 sc_H1 healthy Immune T cells
sc_H1.EKS.Exp1_ATCCGAAAGTAGCGGT 3.19755069734453 -11.7792577556998 sc_H1 healthy Immune T cells
sc_H1.EKS.Exp1_CACATTTGTCTCAACA 4.72733823778033 -12.0745677761466 sc_H1 healthy Immune T cells
sc_H1.EKS.Exp1_CAGAATCTCAGCCTAA 4.41355220796465 -12.4375076107413 sc_H1 healthy Immune T cells
sc_H1.EKS.Exp1_CAGCAGCTCAGAAATG 4.74454061509966 -12.4093951992423 sc_H1 healthy Immune T cells
sc_H1.EKS.Exp1_CCCAGTTCAAATTGCC 4.9608487320125 -10.8680429272086 sc_H1 healthy Immune T cells
sc_H1.EKS.Exp1_CCGTTCAGTCCGAATT 5.67147008897661 -9.72172639888826 sc_H1 healthy Doublets Doublets
sc_H1.EKS.Exp1_CGACTTCTCCCTCAGT 4.79538862230181 -12.3723974041373 sc_H1 healthy Immune T cells
sc_H1.EKS.Exp1_CGAGAAGGTTAGGGTG 4.54306308748125 -12.7222299389273 sc_H1 healthy Immune Dividing cells
sc_H1.EKS.Exp1_CGCCAAGCAAGTTCTG 11.6217064094722 6.29348422962126 sc_H1 healthy Doublets Doublets
sc_H1.EKS.Exp1_CGGAGCTAGCTGAAAT 4.75193874360918 -12.1094169430167 sc_H1 healthy Immune T cells
sc_H1.EKS.Exp1_CGTCAGGGTCCCGACA 3.19353310586809 -11.802418690148 sc_H1 healthy Immune T cells
sc_H1.EKS.Exp1_CTAATGGGTCCGTTAA 3.10745851518511 -11.5275182537467 sc_H1 healthy Immune Dividing cells
sc_H1.EKS.Exp1_CTAATGGGTGAGGGTT 6.68557636262774 -11.0119018368155 sc_H1 healthy Doublets Doublets
sc_H1.EKS.Exp1_CTTCTCTCATGTCCTC 4.7505444717586 -11.8641204647452 sc_H1 healthy Immune T cells
sc_H1.EKS.Exp1_GACTGCGGTTATGTGC 4.12984530450701 -12.2133359722525 sc_H1 healthy Immune T cells
sc_H1.EKS.Exp1_GCCTCTACAAAGCAAT 5.25433103563189 -10.5422210506827 sc_H1 healthy Doublets Doublets
sc_H1.EKS.Exp1_GGTGAAGCAGTATCTG 4.74257175447344 -12.1175403408438 sc_H1 healthy Immune T cells
sc_H1.EKS.Exp1_GGTGCGTAGTGGTCCC 4.15932147027849 -12.2298841289908 sc_H1 healthy Immune T cells
sc_H1.EKS.Exp1_GTTCGGGCAACAACCT 4.02911083223223 -12.2147617153555 sc_H1 healthy Immune T cells
sc_H1.EKS.Exp1_TAAGAGACAGAGCCAA 4.62584869386553 -11.8474216274649 sc_H1 healthy Immune T cells
sc_H1.EKS.Exp1_TACGGGCAGATGTAAC 4.70669738771319 -12.2982873730093 sc_H1 healthy Immune T cells
sc_H1.EKS.Exp1_TACTTGTGTATGGTTC 4.36828462602495 -12.2975950054556 sc_H1 healthy Immune T cells
sc_H1.EKS.Exp1_TCACGAACAGTAAGAT 4.01550166131853 -9.44541547817292 sc_H1 healthy Doublets Doublets
sc_H1.EKS.Exp1_TCATTTGCACTGCCAG 4.58747570039629 -12.0642356686026 sc_H1 healthy Doublets Doublets
sc_H1.EKS.Exp1_TCTCATAAGGTGTTAA 3.45451037408709 -12.3824758343131 sc_H1 healthy Immune Dividing cells
sc_H1.EKS.Exp1_TCTCATATCATTTGGG 4.36405794145464 -1.34730504077974 sc_H1 healthy Doublets Doublets
sc_H1.EKS.Exp1_TGCCAAATCCCGGATG 4.52674476625323 -12.3883123211295 sc_H1 healthy Immune T cells
sc_H1.EKS.Exp1_TGCTGCTCATATACGC 4.53870718004107 -12.2661151699454 sc_H1 healthy Immune T cells
sc_H1.EKS.Exp1_TTCTCAACAGATCCAT 3.23981921197771 -11.9084567837149 sc_H1 healthy Immune T cells
sc_H1.EKS.Exp1_AAAGTAGAGCTTTGGT -7.85956056593061 3.09920074420867 sc_H1 healthy Hepatocytes Hepatocytes
sc_H1.EKS.Exp1_AAGGAGCGTGAGGGAG -7.09034212110639 -0.900128107491162 sc_H1 healthy Hepatocytes Hepatocytes
sc_H1.EKS.Exp1_ACACCCTTCCAAATGC -6.9176274108708 4.22267438846526 sc_H1 healthy Hepatocytes Hepatocytes
sc_H1.EKS.Exp1_ACGAGGAAGTACGTTC -4.79585655210615 -1.36195288223329 sc_H1 healthy Hepatocytes Hepatocytes
sc_H1.EKS.Exp1_ACTGTCCTCGTTGACA -8.18564565656782 2.46582676845488 sc_H1 healthy Hepatocytes Hepatocytes
sc_H1.EKS.Exp1_ATCTGCCTCGGTTAAC -7.87251432417036 3.25021554904876 sc_H1 healthy Hepatocytes Hepatocytes
sc_H1.EKS.Exp1_ATGAGGGGTCGCGAAA -5.1829558181584 2.84081842380461 sc_H1 healthy Hepatocytes Hepatocytes
sc_H1.EKS.Exp1_CAACTAGCACGGCTAC -7.59758575437666 0.427191901978824 sc_H1 healthy Hepatocytes Hepatocytes
sc_H1.EKS.Exp1_CCATGTCAGATGTGGC -4.79706676481367 -1.08407125991884 sc_H1 healthy Hepatocytes Hepatocytes
sc_H1.EKS.Exp1_CTAGAGTCATTACGAC -6.04317195890547 -0.0788495205074812 sc_H1 healthy Hepatocytes Hepatocytes
sc_H1.EKS.Exp1_CTAGTGACATGCAACT -7.8628497886479 0.745320100364063 sc_H1 healthy Hepatocytes Hepatocytes
sc_H1.EKS.Exp1_CTCAGAAAGTGTCTCA -6.00421674726606 0.835810441550586 sc_H1 healthy Hepatocytes Hepatocytes
sc_H1.EKS.Exp1_CTCGAGGAGATAGTCA -4.93947418211103 0.0589823834866022 sc_H1 healthy Hepatocytes Hepatocytes
sc_H1.EKS.Exp1_CTTACCGAGCTGTCTA -7.9292388725102 1.43475355583129 sc_H1 healthy Hepatocytes Hepatocytes
sc_H1.EKS.Exp1_CTTGGCTTCTGAGGGA -7.14001615522505 -0.629828255596783 sc_H1 healthy Hepatocytes Hepatocytes
sc_H1.EKS.Exp1_GAACGGATCGGAATCT -6.77810295103193 -0.765178542557385 sc_H1 healthy Hepatocytes Hepatocytes
sc_H1.EKS.Exp1_GACGTTATCTCGGACG -4.5321293639958 -1.70435641330781 sc_H1 healthy Hepatocytes Hepatocytes
sc_H1.EKS.Exp1_GAGCAGAGTAAATGTG -7.49429615018965 1.06882478671965 sc_H1 healthy Hepatocytes Hepatocytes
sc_H1.EKS.Exp1_GCAATCAGTCGGCATC -3.58580191610456 2.45360543209014 sc_H1 healthy Hepatocytes Hepatocytes
sc_H1.EKS.Exp1_GCCAAATGTCCTCCAT -6.5863433646977 -0.406302314224866 sc_H1 healthy Hepatocytes Hepatocytes
sc_H1.EKS.Exp1_GCGCGATGTAAACGCG -6.96587045667768 0.260434169349048 sc_H1 healthy Hepatocytes Hepatocytes
sc_H1.EKS.Exp1_GCGCGATTCGAGGTAG -2.23055227277876 4.34598924594817 sc_H1 healthy Hepatocytes Hepatocytes
sc_H1.EKS.Exp1_GGACGTCAGCGATATA -4.62741859434248 -1.39480433982911 sc_H1 healthy Hepatocytes Hepatocytes
sc_H1.EKS.Exp1_GGACGTCTCTGAAAGA -1.8581562804997 4.81997301059661 sc_H1 healthy Hepatocytes Hepatocytes
sc_H1.EKS.Exp1_GGAGCAAAGTGTGAAT -1.73484237669111 3.87310721355376 sc_H1 healthy Hepatocytes Hepatocytes
sc_H1.EKS.Exp1_GGGATGATCTAAGCCA -5.37990863798261 1.65332450347838 sc_H1 healthy Hepatocytes Hepatocytes
sc_H1.EKS.Exp1_GGTGAAGGTTGGACCC -7.18956716535688 -1.2564269117743 sc_H1 healthy Hepatocytes Hepatocytes
sc_H1.EKS.Exp1_GTAACTGCAATCACAC -7.19893033979536 0.500485140857074 sc_H1 healthy Hepatocytes Hepatocytes
sc_H1.EKS.Exp1_GTAACTGGTCCATGAT -5.58633144376875 4.07194663959441 sc_H1 healthy Hepatocytes Hepatocytes
sc_H1.EKS.Exp1_GTCTTCGGTATTCGTG -5.63131816862226 2.77545978504119 sc_H1 healthy Hepatocytes Hepatocytes
sc_H1.EKS.Exp1_GTGGGTCGTCTCATCC -6.96297033308149 3.87081243472991 sc_H1 healthy Hepatocytes Hepatocytes
sc_H1.EKS.Exp1_TAGAGCTGTTCCACTC -6.66308744428755 4.06825019794402 sc_H1 healthy Hepatocytes Hepatocytes
sc_H1.EKS.Exp1_TGACTTTCAATCGAAA -7.98357446668745 1.93366231399474 sc_H1 healthy Hepatocytes Hepatocytes
sc_H1.EKS.Exp1_TGCCAAACATCACAAC -6.06534774778486 1.20490552860198 sc_H1 healthy Hepatocytes Hepatocytes
sc_H1.EKS.Exp1_TTCTCAATCATGTCCC -5.84509189603925 2.68548109012542 sc_H1 healthy Hepatocytes Hepatocytes
sc_H1.EKS.Exp1_TTGAACGAGGATCGCA -0.0252279805958339 -4.00961897892061 sc_H1 healthy Hepatocytes Hepatocytes
sc_H1.EKS.Exp1_TTGAACGGTCGATTGT -5.39890201566816 2.62189819293914 sc_H1 healthy Hepatocytes Hepatocytes
sc_H1.EKS.Exp1_TTTGCGCTCATCTGCC -3.75293000219465 1.23192431407866 sc_H1 healthy Hepatocytes Hepatocytes
sc_H1.EKS.Exp1_AAAGTAGCAGACACTT 4.61862556459307 -10.3443555645377 sc_H1 healthy Immune T cells
sc_H1.EKS.Exp1_AACCATGAGAGTGAGA 3.54462329866289 -10.7684659771353 sc_H1 healthy Immune T cells
sc_H1.EKS.Exp1_ACACCAACACGAAACG 4.39556114198565 -10.5921315960318 sc_H1 healthy Doublets Doublets
sc_H1.EKS.Exp1_ACACCAACACGAAAGC 4.39119092943072 -10.7574300579459 sc_H1 healthy Immune T cells
sc_H1.EKS.Exp1_ACGGGTCGTTACGTCA 4.25537054063677 -10.515330295983 sc_H1 healthy Immune T cells
sc_H1.EKS.Exp1_AGCAGCCAGTGGAGTC 4.2792948913753 -10.2422675899893 sc_H1 healthy Immune T cells
sc_H1.EKS.Exp1_AGCTCTCTCGCCTGAG 3.93317405702471 -9.39806554836335 sc_H1 healthy Doublets Doublets
sc_H1.EKS.Exp1_AGGGATGGTAGCGTGA 3.24846283914446 -10.7797565273673 sc_H1 healthy Immune T cells
sc_H1.EKS.Exp1_AGTGAGGTCCAGAAGG 3.6358622741878 -10.5460395626456 sc_H1 healthy Immune T cells
sc_H1.EKS.Exp1_AGTGGGAGTGATAAAC 3.31667868615984 -10.7774686626822 sc_H1 healthy Immune T cells
sc_H1.EKS.Exp1_ATCGAGTTCCCAAGAT 4.34161083223223 -10.3666705898673 sc_H1 healthy Immune T cells
sc_H1.EKS.Exp1_ATGGGAGCAAGTCTAC 3.27467171670794 -11.0149440578848 sc_H1 healthy Immune T cells
sc_H1.EKS.Exp1_CACATAGAGCGGCTTC 4.86500637056231 -10.4474611095816 sc_H1 healthy Immune T cells
sc_H1.EKS.Exp1_CACCACTCACGTCTCT 4.5393342209041 -10.612630825463 sc_H1 healthy Immune T cells
sc_H1.EKS.Exp1_CAGATCAAGGGTTTCT 3.57191698076128 -10.9649343304068 sc_H1 healthy Immune T cells
sc_H1.EKS.Exp1_CAGTCCTCAACCGCCA 4.4882473182857 -11.0657548717886 sc_H1 healthy Immune T cells
sc_H1.EKS.Exp1_CATCAGATCAAGGTAA 4.65801565172076 -10.6654901317984 sc_H1 healthy Immune T cells
sc_H1.EKS.Exp1_CATCGGGGTAGAGTGC 4.59912673951983 -10.3693589977652 sc_H1 healthy Immune T cells
sc_H1.EKS.Exp1_CATTATCCAGCTGCTG 3.99890677453875 -11.4063710979849 sc_H1 healthy Immune T cells
sc_H1.EKS.Exp1_CATTATCTCGATAGAA 4.74812213899493 -11.4319495968253 sc_H1 healthy Immune T cells
sc_H1.EKS.Exp1_CCCAGTTTCAGTCAGT 3.24547974588274 -10.7441406063468 sc_H1 healthy Immune T cells
sc_H1.EKS.Exp1_CGAGCACCATCACAAC 6.5189279747188 -11.0792970470816 sc_H1 healthy Doublets Doublets
sc_H1.EKS.Exp1_CGCGGTATCGAGCCCA 4.27029983522295 -9.93602083248201 sc_H1 healthy Doublets Doublets
sc_H1.EKS.Exp1_CGCTTCAGTTGCGTTA 4.44872133256792 -10.4804410747916 sc_H1 healthy Immune T cells
sc_H1.EKS.Exp1_CGGTTAAGTCCTCTTG 3.50165669443011 -10.6316957287222 sc_H1 healthy Immune T cells
sc_H1.EKS.Exp1_CGTCCATGTCTAGAGG 3.79380218507647 -10.7035827450186 sc_H1 healthy Immune T cells
sc_H1.EKS.Exp1_CGTGTAAAGGGAGTAA 4.51139537813067 -10.4362506679923 sc_H1 healthy Immune T cells
sc_H1.EKS.Exp1_CTGCCTAAGCCGCCTA 4.57027570726275 -10.5835037044913 sc_H1 healthy Immune T cells
sc_H1.EKS.Exp1_GACCAATCAAGCCATT 3.37114159585833 -10.7828283123404 sc_H1 healthy Immune T cells
sc_H1.EKS.Exp1_GACGGCTAGATCCCGC 5.22432224275469 -10.8073739818961 sc_H1 healthy Immune T cells
sc_H1.EKS.Exp1_GACTACAGTAGTGAAT 4.3327616882503 -10.4628906063468 sc_H1 healthy Immune T cells
sc_H1.EKS.Exp1_GACTGCGTCTACCAGA 4.39398376466631 -10.2995633892447 sc_H1 healthy Immune T cells
sc_H1.EKS.Exp1_GATCGATTCACTTACT 4.7970999908626 -10.7325506023795 sc_H1 healthy Immune T cells
sc_H1.EKS.Exp1_GCAGTTAAGAGCTATA 5.49847023012041 -11.1375531963736 sc_H1 healthy Doublets Doublets
sc_H1.EKS.Exp1_GCCTCTAGTGACTACT 3.60477034570574 -10.7823018841177 sc_H1 healthy Immune T cells
sc_H1.EKS.Exp1_GCGCAGTGTGCGCTTG 4.83035270692705 -10.7809591106802 sc_H1 healthy Immune T cells
sc_H1.EKS.Exp1_GCTGGGTAGATACACA 4.46457044603228 -10.524830799523 sc_H1 healthy Immune T cells
sc_H1.EKS.Exp1_GCTTGAAGTATATGAG 4.32230178834795 -10.8944310955435 sc_H1 healthy Immune T cells
sc_H1.EKS.Exp1_GTACTCCCACCGTTGG 3.71078531267046 -10.6111688427359 sc_H1 healthy Immune T cells
sc_H1.EKS.Exp1_GTATTCTAGGACAGCT 3.22632710458636 -10.8321599773795 sc_H1 healthy Immune T cells
sc_H1.EKS.Exp1_GTCTTCGTCAGCGATT 4.17125384332537 -10.519968967858 sc_H1 healthy Immune T cells
sc_H1.EKS.Exp1_TACAGTGTCGCCGTGA 4.3145412635982 -10.438199978295 sc_H1 healthy Immune T cells
sc_H1.EKS.Exp1_TACAGTGTCTAGCACA 4.55872098924517 -10.7388171963126 sc_H1 healthy Immune T cells
sc_H1.EKS.Exp1_TACCTATAGGCTATCT 3.92862812997698 -10.9030694775015 sc_H1 healthy Immune T cells
sc_H1.EKS.Exp1_TACGGTACACCATCCT 5.05156890870928 -10.4808845333487 sc_H1 healthy Immune T cells
sc_H1.EKS.Exp1_TAGTTGGTCATCACCC 4.42421714784502 -10.3501090816885 sc_H1 healthy Immune T cells
sc_H1.EKS.Exp1_TATGCCCTCTCGAGTA 4.46034090043902 -10.582954388085 sc_H1 healthy Immune T cells
sc_H1.EKS.Exp1_TGCTGCTTCTAACCGA 3.16754810335039 -10.6930951885611 sc_H1 healthy Immune T cells
sc_H1.EKS.Exp1_TGGTTAGGTCAGCTAT 3.61781541826128 -11.024288158837 sc_H1 healthy Immune T cells
sc_H1.EKS.Exp1_TTATGCTAGGGAAACA 6.50412408830523 -11.0943479351431 sc_H1 healthy Doublets Doublets
sc_H1.EKS.Exp1_TTCTCAACAATGACCT 3.10685579301714 -11.2089738659293 sc_H1 healthy Immune T cells
sc_H1.EKS.Exp1_TTCTCCTGTGTTAAGA 4.27373353959917 -10.5599078945548 sc_H1 healthy Immune T cells
sc_H1.EKS.Exp1_TTTGTCAAGGAATTAC 4.36283485414385 -10.7540406994254 sc_H1 healthy Immune T cells
sc_H1.EKS.Exp1_AAAGTAGGTTCAACCA -5.55736120222212 3.15787364917693 sc_H1 healthy Hepatocytes Hepatocytes
sc_H1.EKS.Exp1_AAAGTAGTCCTGCTTG -3.60621507642866 -2.3097283653647 sc_H1 healthy Hepatocytes Hepatocytes
sc_H1.EKS.Exp1_ACACCCTAGACTACAA -7.57536609647871 0.336135435876224 sc_H1 healthy Hepatocytes Hepatocytes
sc_H1.EKS.Exp1_ACACCCTCAACACCTA -3.60676200864912 3.04072119670806 sc_H1 healthy Hepatocytes Hepatocytes
sc_H1.EKS.Exp1_ACACCCTTCTGGTGTA -3.99494035719038 -1.68829176944795 sc_H1 healthy Hepatocytes Hepatocytes
sc_H1.EKS.Exp1_ACGTCAAAGTTCGCGC -3.86410482404829 -0.428703915300992 sc_H1 healthy Hepatocytes Hepatocytes
sc_H1.EKS.Exp1_AGAATAGTCTGGCGAC -4.09052665708662 2.56056501346526 sc_H1 healthy Hepatocytes Hepatocytes
sc_H1.EKS.Exp1_AGCCTAAGTTCCAACA -4.10822399137617 -1.47170970958772 sc_H1 healthy Hepatocytes Hepatocytes
sc_H1.EKS.Exp1_ATCCGAAAGGTGATAT -5.72555644987226 -1.132052164498 sc_H1 healthy Hepatocytes Hepatocytes
sc_H1.EKS.Exp1_CAAGATCTCGGTGTTA -3.50436099050642 -1.06348333877626 sc_H1 healthy Hepatocytes Hepatocytes
sc_H1.EKS.Exp1_CAGTAACTCATCGATG -5.31481941221357 -1.0143951587111 sc_H1 healthy Hepatocytes Hepatocytes
sc_H1.EKS.Exp1_CCAATCCTCTTGGGTA -5.74833782194257 0.282784957465503 sc_H1 healthy Hepatocytes Hepatocytes
sc_H1.EKS.Exp1_CCACTACGTATTCGTG -5.92923410413862 -1.05878840011659 sc_H1 healthy Hepatocytes Hepatocytes
sc_H1.EKS.Exp1_CCGTACTTCCAACCAA -5.82851274488569 -1.23378620666566 sc_H1 healthy Hepatocytes Hepatocytes
sc_H1.EKS.Exp1_CCGTGGATCGCGCCAA -3.92118270872236 -2.21746132892671 sc_H1 healthy Hepatocytes Hepatocytes
sc_H1.EKS.Exp1_CCTTTCTCACGGCGTT -5.05033405302168 -2.0873424820334 sc_H1 healthy Hepatocytes Hepatocytes
sc_H1.EKS.Exp1_CGCCAAGGTTAAGACA -5.87073429105879 -1.28661129993501 sc_H1 healthy Hepatocytes Hepatocytes
sc_H1.EKS.Exp1_CGCTGGACATGAACCT -2.89946492193342 -3.71067235988679 sc_H1 healthy Hepatocytes Hepatocytes
sc_H1.EKS.Exp1_CTAGAGTAGAGGGCTT -4.9692574310124 -1.59282777828279 sc_H1 healthy Hepatocytes Hepatocytes
sc_H1.EKS.Exp1_CTAGCCTTCCACGTTC -4.93677194593549 -0.949881713810589 sc_H1 healthy Hepatocytes Hepatocytes
sc_H1.EKS.Exp1_CTCCTAGAGGGTCGAT -7.30543382642866 -1.38870845359864 sc_H1 healthy Hepatocytes Hepatocytes
sc_H1.EKS.Exp1_CTCTACGTCAGCTGGC -5.16121109007002 -0.632950883331921 sc_H1 healthy Hepatocytes Hepatocytes
sc_H1.EKS.Exp1_GACACGCAGATATACG -5.51094062803388 1.51342501121459 sc_H1 healthy Hepatocytes Hepatocytes
sc_H1.EKS.Exp1_GAGTCCGGTTATCACG -2.77060492513777 1.39778043704924 sc_H1 healthy Hepatocytes Hepatocytes
sc_H1.EKS.Exp1_GATCGTAGTGTGGTTT -2.81562049863935 4.97071363407073 sc_H1 healthy Hepatocytes Hepatocytes
sc_H1.EKS.Exp1_GGACAGATCTCGGACG -4.48950298307539 -0.0221236441016461 sc_H1 healthy Hepatocytes Hepatocytes
sc_H1.EKS.Exp1_GGTGCGTAGAGATGAG -4.01714618681074 2.03915359455046 sc_H1 healthy Cholangiocytes Cholangiocytes
sc_H1.EKS.Exp1_GTATCTTTCTTGTCAT -4.02759607313276 5.98448373752532 sc_H1 healthy Cholangiocytes Cholangiocytes
sc_H1.EKS.Exp1_GTCGGGTTCAACACAC -4.36336811063886 -2.01203833145204 sc_H1 healthy Hepatocytes Hepatocytes
sc_H1.EKS.Exp1_GTCGTAACAAACCTAC -6.97359092710615 0.698484499034259 sc_H1 healthy Hepatocytes Hepatocytes
sc_H1.EKS.Exp1_GTGCTTCAGTGTCTCA -0.773366646748788 -2.77231762928071 sc_H1 healthy Hepatocytes Hepatocytes
sc_H1.EKS.Exp1_TAGAGCTCATCACAAC -4.24729068754316 -1.37248395008149 sc_H1 healthy Hepatocytes Hepatocytes
sc_H1.EKS.Exp1_TAGTGGTAGAGCAATT -5.49104125974775 2.16887690502105 sc_H1 healthy Hepatocytes Hepatocytes
sc_H1.EKS.Exp1_TAGTGGTAGTGTGGCA -6.06238754270673 1.1811700053781 sc_H1 healthy Hepatocytes Hepatocytes
sc_H1.EKS.Exp1_TCTCTAATCACATGCA -4.14218099592329 -0.558901708546307 sc_H1 healthy Hepatocytes Hepatocytes
sc_H1.EKS.Exp1_TGAGGGAAGAGTGAGA -3.82686002729536 5.97184516864714 sc_H1 healthy Cholangiocytes Cholangiocytes
sc_H1.EKS.Exp1_TGGACGCCATGACATC -0.0614184754908153 -4.05909679454866 sc_H1 healthy Hepatocytes Hepatocytes
sc_H1.EKS.Exp1_TTATGCTCATTGTGCA -6.37354619978071 0.90644975381789 sc_H1 healthy Hepatocytes Hepatocytes
sc_H1.EKS.Exp1_TTGAACGAGTCGAGTG -4.6579838561833 -0.817733984413769 sc_H1 healthy Hepatocytes Hepatocytes
sc_H1.EKS.Exp1_TTTGCGCTCACAGTAC -5.53358562467695 3.46073057132659 sc_H1 healthy Hepatocytes Hepatocytes
sc_H1.EKS.Exp1_AAAGTAGTCCCATTTA -1.13968415735365 12.2526683993906 sc_H1 healthy Cholangiocytes Cholangiocytes
sc_H1.EKS.Exp1_AACTCTTGTGCACTTA -1.17302866457105 11.8409586139291 sc_H1 healthy Cholangiocytes Cholangiocytes
sc_H1.EKS.Exp1_AAGACCTAGGATTCGG -1.57157953260542 11.4941692538827 sc_H1 healthy Cholangiocytes Cholangiocytes
sc_H1.EKS.Exp1_ACACCAACATTTCACT -0.782690064889199 12.0729026980966 sc_H1 healthy Cholangiocytes Cholangiocytes
sc_H1.EKS.Exp1_ACGATACTCACGATGT -1.08254154203535 11.9698772616952 sc_H1 healthy Cholangiocytes Cholangiocytes
sc_H1.EKS.Exp1_AGAATAGTCAACGCTA -1.06263192175031 12.4825515933603 sc_H1 healthy Cholangiocytes Cholangiocytes
sc_H1.EKS.Exp1_AGCGTCGGTTCCCTTG -0.249289797526605 12.7245922275156 sc_H1 healthy Cholangiocytes Cholangiocytes
sc_H1.EKS.Exp1_AGGGATGGTTACGGAG -1.0707537698567 12.7245388217538 sc_H1 healthy Cholangiocytes Cholangiocytes
sc_H1.EKS.Exp1_AGGGTGAAGCGATAGC -0.237594650965936 12.3285989947885 sc_H1 healthy Cholangiocytes Cholangiocytes
sc_H1.EKS.Exp1_AGGGTGATCTTCGAGA -1.08295102594496 12.0875606723398 sc_H1 healthy Cholangiocytes Cholangiocytes
sc_H1.EKS.Exp1_AGTCTTTTCGCACTCT 1.22876195432543 12.0275592990488 sc_H1 healthy Cholangiocytes Cholangiocytes
sc_H1.EKS.Exp1_ATAACGCCATGTAAGA -0.891178684216745 12.3113575168222 sc_H1 healthy Cholangiocytes Cholangiocytes
sc_H1.EKS.Exp1_ATCCGAAAGGTACTCT -0.73691232679487 11.7955036349863 sc_H1 healthy Cholangiocytes Cholangiocytes
sc_H1.EKS.Exp1_CACAAACAGACCACGA -0.443406658154733 12.0206861682504 sc_H1 healthy Cholangiocytes Cholangiocytes
sc_H1.EKS.Exp1_CACAGTACAGCGTCCA -1.21200235365034 12.6852932162851 sc_H1 healthy Cholangiocytes Cholangiocytes
sc_H1.EKS.Exp1_CAGATCAAGTATGACA -0.219365494233377 12.6709861941904 sc_H1 healthy Cholangiocytes Cholangiocytes
sc_H1.EKS.Exp1_CAGCAGCAGAGGGATA -1.11394293783308 12.4719181247323 sc_H1 healthy Cholangiocytes Cholangiocytes
sc_H1.EKS.Exp1_CAGCTGGGTAATCACC -0.252066450101144 12.3773317523569 sc_H1 healthy Cholangiocytes Cholangiocytes
sc_H1.EKS.Exp1_CATATGGCACGCATCG -0.930489020329721 12.1899299808115 sc_H1 healthy Cholangiocytes Cholangiocytes
sc_H1.EKS.Exp1_CCATGTCGTCATGCAT -0.80650164363981 12.2288561053842 sc_H1 healthy Cholangiocytes Cholangiocytes
sc_H1.EKS.Exp1_CCCAATCTCTCGTTTA -1.41682620523573 12.4148836322397 sc_H1 healthy Cholangiocytes Cholangiocytes
sc_H1.EKS.Exp1_CCCAGTTTCTACGAGT -0.877009944897897 11.289131183204 sc_H1 healthy Cholangiocytes Cholangiocytes
sc_H1.EKS.Exp1_CCGGTAGAGCTACCTA -1.3578928279698 12.6917667575448 sc_H1 healthy Cholangiocytes Cholangiocytes
sc_H1.EKS.Exp1_CCGTTCAGTCATACTG -0.581345634442575 12.2107773013681 sc_H1 healthy Cholangiocytes Cholangiocytes
sc_H1.EKS.Exp1_CCGTTCAGTTCAACCA -0.732252912503488 12.4347105212778 sc_H1 healthy Cholangiocytes Cholangiocytes
sc_H1.EKS.Exp1_CCTTCCCCATTAGGCT -1.51217682836652 12.4469261355966 sc_H1 healthy Cholangiocytes Cholangiocytes
sc_H1.EKS.Exp1_CCTTCGACAATACGCT -0.853364424687631 12.1416492648691 sc_H1 healthy Cholangiocytes Cholangiocytes
sc_H1.EKS.Exp1_CGTCACTCACCCATGG -1.35119421957136 11.8913316913217 sc_H1 healthy Cholangiocytes Cholangiocytes
sc_H1.EKS.Exp1_CTACCCAGTAACGACG -0.461823837739236 12.2397012897104 sc_H1 healthy Cholangiocytes Cholangiocytes
sc_H1.EKS.Exp1_CTCAGAAAGCTGAACG 0.23936096774339 11.2168026156991 sc_H1 healthy Cholangiocytes Cholangiocytes
sc_H1.EKS.Exp1_CTCGTACGTTCGTCTC -0.53429545639158 12.4284534640878 sc_H1 healthy Cholangiocytes Cholangiocytes
sc_H1.EKS.Exp1_CTGATCCCAGGCTGAA -1.88255413053632 11.5944919772714 sc_H1 healthy Cholangiocytes Cholangiocytes
sc_H1.EKS.Exp1_CTTAGGACAGTTTACG -0.986490564328439 12.6576395221323 sc_H1 healthy Cholangiocytes Cholangiocytes
sc_H1.EKS.Exp1_GAACGGAAGCCCGAAA -1.25141985891462 12.0945110507577 sc_H1 healthy Cholangiocytes Cholangiocytes
sc_H1.EKS.Exp1_GACTAACCAGACGCAA -1.36690373895765 12.343894023475 sc_H1 healthy Cholangiocytes Cholangiocytes
sc_H1.EKS.Exp1_GCGCAGTTCGCCGTGA -0.782894389611489 12.6731338687509 sc_H1 healthy Cholangiocytes Cholangiocytes
sc_H1.EKS.Exp1_GCTGCAGAGGTGTGGT -0.472321884614236 12.4565200992197 sc_H1 healthy Cholangiocytes Cholangiocytes
sc_H1.EKS.Exp1_GGAATAAAGACTAGAT -2.08340485571027 11.4577856250375 sc_H1 healthy Cholangiocytes Cholangiocytes
sc_H1.EKS.Exp1_GGATTACAGCTCAACT -0.939849452954538 12.4276209064096 sc_H1 healthy Cholangiocytes Cholangiocytes
sc_H1.EKS.Exp1_GGGTTGCCAGTAAGCG -0.974409537297494 12.5273561664194 sc_H1 healthy Cholangiocytes Cholangiocytes
sc_H1.EKS.Exp1_GGTGTTAGTACCAGTT -0.141913013440377 12.2662067599863 sc_H1 healthy Cholangiocytes Cholangiocytes
sc_H1.EKS.Exp1_GTACGTAAGGGAAACA -0.250068114978082 12.3755178638071 sc_H1 healthy Cholangiocytes Cholangiocytes
sc_H1.EKS.Exp1_GTACGTATCAACACCA -0.85066576479078 12.3219690509408 sc_H1 healthy Cholangiocytes Cholangiocytes
sc_H1.EKS.Exp1_GTATTCTTCCCAAGAT -1.06977220056654 12.420084018287 sc_H1 healthy Cholangiocytes Cholangiocytes
sc_H1.EKS.Exp1_GTCACGGCATGACGGA -0.324382500630624 12.4960622974008 sc_H1 healthy Cholangiocytes Cholangiocytes
sc_H1.EKS.Exp1_GTCTCGTGTTACAGAA -1.00468154428602 12.3908271976083 sc_H1 healthy Cholangiocytes Cholangiocytes
sc_H1.EKS.Exp1_GTGCATACAAACAACA -1.22808261392713 11.5775995441049 sc_H1 healthy Cholangiocytes Cholangiocytes
sc_H1.EKS.Exp1_GTGTTAGCATGAAGTA -1.09624810693861 12.7433872409433 sc_H1 healthy Cholangiocytes Cholangiocytes
sc_H1.EKS.Exp1_TCACGAATCAGAAATG 0.0921359566032818 12.6159172244638 sc_H1 healthy Cholangiocytes Cholangiocytes
sc_H1.EKS.Exp1_TCAGGTAGTGACGGTA -0.104631112796075 12.6993427463144 sc_H1 healthy Cholangiocytes Cholangiocytes
sc_H1.EKS.Exp1_TCTGGAATCTGGCGAC -0.498114364129312 12.4659652896493 sc_H1 healthy Cholangiocytes Cholangiocytes
sc_H1.EKS.Exp1_TGACGGCTCACTTCAT -0.369432287198312 12.7216606326669 sc_H1 healthy Cholangiocytes Cholangiocytes
sc_H1.EKS.Exp1_TGCCAAACACTTACGA -0.68850870607496 11.7681904025644 sc_H1 healthy Cholangiocytes Cholangiocytes
sc_H1.EKS.Exp1_TGCCAAACAGCTGTGC -1.19420583723188 11.6184883304208 sc_H1 healthy Cholangiocytes Cholangiocytes
sc_H1.EKS.Exp1_TGGCCAGAGAAGAAGC -0.202550725919015 12.6044559665292 sc_H1 healthy Cholangiocytes Cholangiocytes
sc_H1.EKS.Exp1_TGGGCGTAGCAGACTG -0.969813184720285 12.3873453326791 sc_H1 healthy Cholangiocytes Cholangiocytes
sc_H1.EKS.Exp1_TGTCCCATCTTTAGTC -0.986327605229623 12.5552587695688 sc_H1 healthy Cholangiocytes Cholangiocytes
sc_H1.EKS.Exp1_TTCTCCTTCGTAGGTT -0.98653002260328 12.2576437182992 sc_H1 healthy Cholangiocytes Cholangiocytes
sc_H1.EKS.Exp1_TTCTTAGCAATCCGAT -0.572915034276254 12.0189132876962 sc_H1 healthy Cholangiocytes Cholangiocytes
sc_H1.EKS.Exp1_TTGCGTCCAAGTACCT -1.23398526189924 12.1276302524179 sc_H1 healthy Cholangiocytes Cholangiocytes
sc_H1.EKS.Exp1_TTTCCTCCAAGCCGTC -0.104243414384134 12.5858259387582 sc_H1 healthy Cholangiocytes Cholangiocytes
sc_H1.EKS.Exp1_AAGCCGCAGGGATACC 10.9438614082515 6.68079521137175 sc_H1 healthy Doublets Doublets
sc_H1.EKS.Exp1_CATGGCGAGTGTCCCG 10.5650276374996 7.14426376300749 sc_H1 healthy Doublets Doublets
sc_H1.EKS.Exp1_CCCAATCCATATGGTC 11.2127680015743 6.41168500858245 sc_H1 healthy Doublets Doublets
sc_H1.EKS.Exp1_CGATGGCAGCAACGGT 11.6336454582393 6.1063203998178 sc_H1 healthy Doublets Doublets
sc_H1.EKS.Exp1_CTAAGACCACCACCAG 11.1057571602046 6.52671434360442 sc_H1 healthy Doublets Doublets
sc_H1.EKS.Exp1_CTACACCGTCTGATTG 11.3345569801509 6.44706203418669 sc_H1 healthy Doublets Doublets
sc_H1.EKS.Exp1_CTCAGAATCGCGGATC 10.9354242515743 6.66017629581389 sc_H1 healthy Doublets Doublets
sc_H1.EKS.Exp1_GAAGCAGCATCACCCT 10.8402046394527 6.76127531009612 sc_H1 healthy Doublets Doublets
sc_H1.EKS.Exp1_GACGTGCCAGGTGGAT 11.0798782539546 6.6240673251718 sc_H1 healthy Doublets Doublets
sc_H1.EKS.Exp1_GATGAGGAGGATGGAA 10.9959930610835 6.6533265300363 sc_H1 healthy Doublets Doublets
sc_H1.EKS.Exp1_GCAAACTGTGAGGGAG 11.2953390312374 6.37675048786101 sc_H1 healthy Doublets Doublets
sc_H1.EKS.Exp1_GGATGTTGTATAGGTA 11.1695274543941 6.5397806354135 sc_H1 healthy Doublets Doublets
sc_H1.EKS.Exp1_GGGTTGCAGACGACGT 10.8878034782588 6.65428878742156 sc_H1 healthy Doublets Doublets
sc_H1.EKS.Exp1_GTCTTCGTCTTGAGGT 10.7843383979976 6.87262441593108 sc_H1 healthy Doublets Doublets
sc_H1.EKS.Exp1_TACACGATCCTTTACA 11.6236290168941 6.3005399890512 sc_H1 healthy Doublets Doublets
sc_H1.EKS.Exp1_TACGGATAGAAACCTA 11.3535751533687 6.37110759693083 sc_H1 healthy Doublets Doublets
sc_H1.EKS.Exp1_TAGACCATCATTGCCC 11.0222133827388 6.5443759151071 sc_H1 healthy Doublets Doublets
sc_H1.EKS.Exp1_AAATGCCAGGCTCATT 2.16759638311266 -3.06712077182832 sc_H1 healthy Hepatocytes Hepatocytes
sc_H1.EKS.Exp1_ACATCAGGTGCAGGTA 2.04568819524645 -2.30319116634431 sc_H1 healthy Hepatocytes Hepatocytes
sc_H1.EKS.Exp1_ACCCACTAGAAACGAG 1.96037058355212 -2.09334323925081 sc_H1 healthy Hepatocytes Hepatocytes
sc_H1.EKS.Exp1_ACGGGCTCACTTCTGC 1.29700331212878 -2.11491129917207 sc_H1 healthy Hepatocytes Hepatocytes
sc_H1.EKS.Exp1_ACTTACTCAACAACCT 1.85665468694567 -2.49858520549836 sc_H1 healthy Hepatocytes Hepatocytes
sc_H1.EKS.Exp1_AGCGGTCTCGGATGGA 1.46866540433764 -3.10335658115449 sc_H1 healthy Hepatocytes Hepatocytes
sc_H1.EKS.Exp1_AGGTCATTCTACCTGC 1.84108786107897 -3.00597618145051 sc_H1 healthy Hepatocytes Hepatocytes
sc_H1.EKS.Exp1_CACACTCGTACAGTGG 1.85508398534655 -3.21123145145478 sc_H1 healthy Hepatocytes Hepatocytes
sc_H1.EKS.Exp1_CACATAGCATCGGACC 1.46299104215502 -3.12425611537996 sc_H1 healthy Hepatocytes Hepatocytes
sc_H1.EKS.Exp1_CAGCCGACAGACGCCT 2.13330249311327 -2.87941072506013 sc_H1 healthy Hepatocytes Hepatocytes
sc_H1.EKS.Exp1_CCTATTAGTGCACGAA 1.45816175462603 -2.64462492984834 sc_H1 healthy Hepatocytes Hepatocytes
sc_H1.EKS.Exp1_CCTCAGTAGGAATCGC 2.30424134256243 -2.82380960506501 sc_H1 healthy Hepatocytes Hepatocytes
sc_H1.EKS.Exp1_CGAACATCATTTGCCC 0.98214559080004 -2.74225709957185 sc_H1 healthy Hepatocytes Hepatocytes
sc_H1.EKS.Exp1_CTACCCAAGGCGCTCT 1.64480595113634 -2.88475773853364 sc_H1 healthy Hepatocytes Hepatocytes
sc_H1.EKS.Exp1_CTTAACTAGCTTATCG 1.54518191339373 -3.09527466816011 sc_H1 healthy Hepatocytes Hepatocytes
sc_H1.EKS.Exp1_GACGTTAGTAGCTAAA 1.60087327482104 -2.36849306148591 sc_H1 healthy Hepatocytes Hepatocytes
sc_H1.EKS.Exp1_GACTAACAGGTAAACT 2.0067414474666 -3.0079591087729 sc_H1 healthy Hepatocytes Hepatocytes
sc_H1.EKS.Exp1_GAGCAGAAGAGTGAGA 1.33559064390063 -2.93944476169648 sc_H1 healthy Hepatocytes Hepatocytes
sc_H1.EKS.Exp1_GATCGCGAGATGTGGC 2.11604182245135 -3.02691147846284 sc_H1 healthy Hepatocytes Hepatocytes
sc_H1.EKS.Exp1_GATGAGGAGATGAGAG 2.38940326692461 -3.03906343502107 sc_H1 healthy Hepatocytes Hepatocytes
sc_H1.EKS.Exp1_GCATGCGGTCTCTTTA 2.21110693933367 -2.97023509067598 sc_H1 healthy Doublets Doublets
sc_H1.EKS.Exp1_GCGCAGTAGCAAATCA 2.16078750612139 -2.90340898555818 sc_H1 healthy Hepatocytes Hepatocytes
sc_H1.EKS.Exp1_TATTACCGTTACCGAT 1.62881104471087 -3.13755653423372 sc_H1 healthy Hepatocytes Hepatocytes
sc_H1.EKS.Exp1_TCCACACCACCGATAT 1.86444024564623 -2.609835367623 sc_H1 healthy Hepatocytes Hepatocytes
sc_H1.EKS.Exp1_TCGGTAAGTTGCGCAC 1.48289732457995 -2.32792900127473 sc_H1 healthy Hepatocytes Hepatocytes
sc_H1.EKS.Exp1_TGCCCATTCAGTACGT 1.36372594358324 -2.80941603702607 sc_H1 healthy Hepatocytes Hepatocytes
sc_H1.EKS.Exp1_TGGGAAGTCGTCACGG 1.77390067102312 -2.30698559803071 sc_H1 healthy Hepatocytes Hepatocytes
sc_H1.EKS.Exp1_TGGTTCCTCAGCTCTC 2.16523723127245 -2.06119726223054 sc_H1 healthy Hepatocytes Hepatocytes
sc_H1.EKS.Exp1_TGTGGTAGTGTGAAAT 2.26986376764178 -3.0637178234488 sc_H1 healthy Hepatocytes Hepatocytes
sc_H1.EKS.Exp1_TTATGCTTCTTGTCAT 1.9217383098781 -3.09355352443757 sc_H1 healthy Hepatocytes Hepatocytes
sc_H1.EKS.Exp1_TTCCCAGAGACCTTTG 2.07253877641558 -2.86442397159639 sc_H1 healthy Hepatocytes Hepatocytes
sc_H1.EKS.Exp1_AAATGCCCAACCGCCA 1.27109722616076 -2.51922843975129 sc_H1 healthy Hepatocytes Hepatocytes
sc_H1.EKS.Exp1_AACTTTCGTGAGGCTA 1.01067499639391 -2.61199162525239 sc_H1 healthy Hepatocytes Hepatocytes
sc_H1.EKS.Exp1_AAGGTTCCAACAACCT 1.5057888460338 -3.05250428241792 sc_H1 healthy Hepatocytes Hepatocytes
sc_H1.EKS.Exp1_ACACTGAGTAACGCGA 1.39708272935747 -3.0459663681418 sc_H1 healthy Hepatocytes Hepatocytes
sc_H1.EKS.Exp1_ACCCACTGTCGAATCT 1.62063579084276 -2.80209968608918 sc_H1 healthy Hepatocytes Hepatocytes
sc_H1.EKS.Exp1_ACCGTAAGTTCAGTAC 1.23681990625262 -3.01453993839326 sc_H1 healthy Hepatocytes Hepatocytes
sc_H1.EKS.Exp1_ACGGGTCGTCCGTCAG 1.97099952222704 -3.11753414196077 sc_H1 healthy Hepatocytes Hepatocytes
sc_H1.EKS.Exp1_ACGTCAATCAGGATCT 1.8865695429027 -2.78845451397004 sc_H1 healthy Hepatocytes Hepatocytes
sc_H1.EKS.Exp1_ACTGCTCAGCAGGTCA 1.49521319391131 -2.88915107769075 sc_H1 healthy Hepatocytes Hepatocytes
sc_H1.EKS.Exp1_AGCGTCGCACTCAGGC 1.57566539766192 -2.62039230388704 sc_H1 healthy Hepatocytes Hepatocytes
sc_H1.EKS.Exp1_AGCTCTCCACTTAAGC 1.30324809076189 -2.7757220081717 sc_H1 healthy Hepatocytes Hepatocytes
sc_H1.EKS.Exp1_AGTGAGGAGACATAAC 1.169866247195 -2.53129814189973 sc_H1 healthy Hepatocytes Hepatocytes
sc_H1.EKS.Exp1_ATAAGAGCACTACAGT -4.89322097776533 -0.793338339749005 sc_H1 healthy Hepatocytes Hepatocytes
sc_H1.EKS.Exp1_CACTCCAGTACGACCC 1.68760423185229 -2.88423059505525 sc_H1 healthy Hepatocytes Hepatocytes
sc_H1.EKS.Exp1_CAGAATCAGTACGACG 1.53249065400957 -2.75959060710969 sc_H1 healthy Hepatocytes Hepatocytes
sc_H1.EKS.Exp1_CCACTACTCCATTCTA 1.34057049276232 -2.88289163631501 sc_H1 healthy Hepatocytes Hepatocytes
sc_H1.EKS.Exp1_CCCAGTTAGGTGCTTT 1.2325202655971 -2.43158600849214 sc_H1 healthy Hepatocytes Hepatocytes
sc_H1.EKS.Exp1_CCGTACTTCCGTAGGC 1.34943251134753 -2.95018623394075 sc_H1 healthy Hepatocytes Hepatocytes
sc_H1.EKS.Exp1_CCGTGGAAGGCGACAT 1.55021826745867 -2.27099202198091 sc_H1 healthy Hepatocytes Hepatocytes
sc_H1.EKS.Exp1_CGACCTTCATAACCTG 1.9042309951961 -2.70108554882112 sc_H1 healthy Hepatocytes Hepatocytes
sc_H1.EKS.Exp1_CTCAGAACAATCAGAA 1.78028444768786 -2.20958207172456 sc_H1 healthy Hepatocytes Hepatocytes
sc_H1.EKS.Exp1_GACGGCTGTAAACACA 1.18588559152483 -2.74140236896577 sc_H1 healthy Hepatocytes Hepatocytes
sc_H1.EKS.Exp1_GACTAACAGCGATCCC 2.08483426095843 -2.72338364643159 sc_H1 healthy Hepatocytes Hepatocytes
sc_H1.EKS.Exp1_GACTAACAGGTGATAT 1.81098083974718 -2.24412391704622 sc_H1 healthy Hepatocytes Hepatocytes
sc_H1.EKS.Exp1_GAGCAGAAGCCACGCT 1.64628641130327 -3.04755590480867 sc_H1 healthy Hepatocytes Hepatocytes
sc_H1.EKS.Exp1_GAGCAGACAGTCACTA 1.85937683107256 -3.07911870998445 sc_H1 healthy Hepatocytes Hepatocytes
sc_H1.EKS.Exp1_GCATGATAGGTGTGGT 1.18989066602587 -2.49312065166536 sc_H1 healthy Hepatocytes Hepatocytes
sc_H1.EKS.Exp1_GCGCAACGTACCGTTA 1.49227015497088 -2.77619002384248 sc_H1 healthy Hepatocytes Hepatocytes
sc_H1.EKS.Exp1_GGGAATGGTAAGAGGA 1.59067956926226 -3.01199529689851 sc_H1 healthy Hepatocytes Hepatocytes
sc_H1.EKS.Exp1_GGGCACTCATTTGCCC 1.50257102968096 -2.8627810291678 sc_H1 healthy Hepatocytes Hepatocytes
sc_H1.EKS.Exp1_GGTGCGTGTACCAGTT 1.15320853711962 -2.63469336551728 sc_H1 healthy Hepatocytes Hepatocytes
sc_H1.EKS.Exp1_GGTGCGTTCTGATACG 1.57184223653673 -2.6621339134604 sc_H1 healthy Hepatocytes Hepatocytes
sc_H1.EKS.Exp1_GTCTCGTAGCACCGCT 2.23689715387224 -1.85063884777131 sc_H1 healthy Hepatocytes Hepatocytes
sc_H1.EKS.Exp1_GTCTCGTGTCTCTCGT 1.46031324388384 -2.8402869514853 sc_H1 healthy Hepatocytes Hepatocytes
sc_H1.EKS.Exp1_TCAACGAAGAAGAAGC 0.958639247435324 -2.47154090923372 sc_H1 healthy Hepatocytes Hepatocytes
sc_H1.EKS.Exp1_TCGGTAACATGCAACT 2.06923250676989 -2.2563504986197 sc_H1 healthy Hepatocytes Hepatocytes
sc_H1.EKS.Exp1_TGTGGTAAGAGCTATA 1.51074568750262 -2.40884898227754 sc_H1 healthy Hepatocytes Hepatocytes
sc_H1.EKS.Exp1_TTTGTCAAGGGCTTCC 1.65533260824084 -2.7583789638907 sc_H1 healthy Hepatocytes Hepatocytes
sc_H1.EKS.Exp1_AAATGCCGTAAAGGAG 8.50785200120806 8.59101011234221 sc_H1 healthy Endothelial Endothelial cells
sc_H1.EKS.Exp1_AAGCCGCTCCGCATCT 8.937448902148 9.73412897067962 sc_H1 healthy Endothelial Endothelial cells
sc_H1.EKS.Exp1_AAGTCTGCACCAGATT 8.26776639940142 9.00189496951995 sc_H1 healthy Endothelial Endothelial cells
sc_H1.EKS.Exp1_ACACCGGGTCTCCACT 7.37780706407427 9.58138086276946 sc_H1 healthy Endothelial Endothelial cells
sc_H1.EKS.Exp1_ACGATACAGCTTATCG 9.70500223161578 5.86682798343596 sc_H1 healthy Doublets Doublets
sc_H1.EKS.Exp1_ACGTCAATCAGCAACT 9.47126142503619 8.69425012546477 sc_H1 healthy Endothelial Endothelial cells
sc_H1.EKS.Exp1_ACTTGTTCATCGTCGG 9.80621282579302 5.33184291797576 sc_H1 healthy Doublets Doublets
sc_H1.EKS.Exp1_ACTTTCACACTTACGA 9.61625902177691 8.49141694980559 sc_H1 healthy Endothelial Endothelial cells
sc_H1.EKS.Exp1_AGAGCGAGTTGGTTTG 8.87236253740191 9.12333204227385 sc_H1 healthy Endothelial Endothelial cells
sc_H1.EKS.Exp1_ATAAGAGCACCGATAT 9.07800523759722 8.93423368411956 sc_H1 healthy Endothelial Endothelial cells
sc_H1.EKS.Exp1_ATAAGAGCATCCTAGA 8.55744306566119 8.8332433887094 sc_H1 healthy Endothelial Endothelial cells
sc_H1.EKS.Exp1_ATAGACCAGTATTGGA 8.30522481920123 9.07597639041838 sc_H1 healthy Endothelial Endothelial cells
sc_H1.EKS.Exp1_ATCATGGCAAGGACAC 9.10451166154742 9.56994440036712 sc_H1 healthy Endothelial Endothelial cells
sc_H1.EKS.Exp1_ATCTGCCTCATGGTCA 8.57368890764117 8.80405332523284 sc_H1 healthy Endothelial Endothelial cells
sc_H1.EKS.Exp1_ATTATCCCATAGGATA 8.87987367631792 8.75513650852141 sc_H1 healthy Endothelial Endothelial cells
sc_H1.EKS.Exp1_ATTGGACTCGGTGTCG 8.3560976219356 8.75896169620452 sc_H1 healthy Endothelial Endothelial cells
sc_H1.EKS.Exp1_CACATAGAGATGTTAG 8.12170259477496 8.57206918674407 sc_H1 healthy Endothelial Endothelial cells
sc_H1.EKS.Exp1_CAGGTGCAGCACGCCT 8.74196569444537 8.46467592197356 sc_H1 healthy Endothelial Endothelial cells
sc_H1.EKS.Exp1_CAGGTGCGTCACTTCC 10.3917831611812 7.55483438449797 sc_H1 healthy Doublets Doublets
sc_H1.EKS.Exp1_CCAGCGAAGAACAACT 10.262776775378 7.63069774585662 sc_H1 healthy Doublets Doublets
sc_H1.EKS.Exp1_CCATGTCAGTCTCAAC 8.76544515611529 8.90787794071135 sc_H1 healthy Endothelial Endothelial cells
sc_H1.EKS.Exp1_CGTGTAATCTATCCCG 8.92201082231402 9.05377103763518 sc_H1 healthy Endothelial Endothelial cells
sc_H1.EKS.Exp1_CTACACCGTAGCGCAA 8.87793867112994 8.75432111698088 sc_H1 healthy Endothelial Endothelial cells
sc_H1.EKS.Exp1_CTACATTTCAATCTCT 8.98128740312456 9.00765325504241 sc_H1 healthy Endothelial Endothelial cells
sc_H1.EKS.Exp1_CTGATCCAGGCTCATT 8.79093782426714 8.30898382144866 sc_H1 healthy Endothelial Endothelial cells
sc_H1.EKS.Exp1_CTGCGGAGTCTTCTCG 7.45930377961993 9.81922914462981 sc_H1 healthy Endothelial Endothelial cells
sc_H1.EKS.Exp1_CTGTGCTCATTGGGCC 9.07151357652544 8.78239728885588 sc_H1 healthy Endothelial Endothelial cells
sc_H1.EKS.Exp1_CTTAACTCACCCAGTG 7.47908584596514 9.02193071323333 sc_H1 healthy Endothelial Endothelial cells
sc_H1.EKS.Exp1_GAATGAAGTGTGAATA 7.5549296570003 9.19110490756926 sc_H1 healthy Endothelial Endothelial cells
sc_H1.EKS.Exp1_GACCAATAGGAATGGA 8.96112386705279 8.52959920841155 sc_H1 healthy Endothelial Endothelial cells
sc_H1.EKS.Exp1_GATCGCGCAGTGAGTG 10.0498336982906 5.25183536487517 sc_H1 healthy Doublets Doublets
sc_H1.EKS.Exp1_GCGACCAAGCATGGCA 7.56164161683916 10.1086692996591 sc_H1 healthy Endothelial Endothelial cells
sc_H1.EKS.Exp1_GGATGTTCACCCATGG 9.16022245408892 8.92781068759856 sc_H1 healthy Endothelial Endothelial cells
sc_H1.EKS.Exp1_GGATTACGTACAGACG 9.19133607866167 9.45680238681731 sc_H1 healthy Endothelial Endothelial cells
sc_H1.EKS.Exp1_GGCGTGTCAGTATGCT 8.4372162056148 8.87702943759856 sc_H1 healthy Endothelial Endothelial cells
sc_H1.EKS.Exp1_GGCTGGTGTTCGTCTC 10.4670871925533 7.26709510761199 sc_H1 healthy Doublets Doublets
sc_H1.EKS.Exp1_GGGACCTTCGCAGGCT 8.56213323594927 9.57598497348723 sc_H1 healthy Endothelial Endothelial cells
sc_H1.EKS.Exp1_GGTGCGTAGTTAAGTG 8.4905437660396 9.19274999576506 sc_H1 healthy Endothelial Endothelial cells
sc_H1.EKS.Exp1_GTAACGTTCGAGAGCA 9.97728006364703 5.07776596027312 sc_H1 healthy Doublets Doublets
sc_H1.EKS.Exp1_GTACTCCCACGACTCG 9.69279710771441 5.72538473087249 sc_H1 healthy Doublets Doublets
sc_H1.EKS.Exp1_GTAGGCCCACTTAACG 9.66094343187212 5.74995138126311 sc_H1 healthy Doublets Doublets
sc_H1.EKS.Exp1_GTCATTTCATCAGTCA 8.8442043495357 8.95716573673186 sc_H1 healthy Endothelial Endothelial cells
sc_H1.EKS.Exp1_GTCTTCGAGACCTAGG 8.93056718828081 9.18792440372405 sc_H1 healthy Endothelial Endothelial cells
sc_H1.EKS.Exp1_GTCTTCGGTAGGCATG 8.97407667161822 8.20083047824797 sc_H1 healthy Endothelial Endothelial cells
sc_H1.EKS.Exp1_GTGCGGTTCAGCTCGG 10.042393131274 5.08763124423918 sc_H1 healthy Doublets Doublets
sc_H1.EKS.Exp1_GTGTTAGGTGGGTCAA 9.61519186021685 5.93851949649749 sc_H1 healthy Doublets Doublets
sc_H1.EKS.Exp1_GTTCATTTCGAACGGA 8.86272565843462 9.20103074985442 sc_H1 healthy Endothelial Endothelial cells
sc_H1.EKS.Exp1_TAAGAGAAGATTACCC 9.61079256059527 9.39991571384368 sc_H1 healthy Endothelial Endothelial cells
sc_H1.EKS.Exp1_TAAGAGACAGGTCGTC 8.29211656572222 8.42531873660979 sc_H1 healthy Endothelial Endothelial cells
sc_H1.EKS.Exp1_TAAGAGATCGCTTAGA 8.65931169511675 8.84056379276213 sc_H1 healthy Endothelial Endothelial cells
sc_H1.EKS.Exp1_TAAGTGCCAGCTTCGG 8.99333517076373 8.40584470706878 sc_H1 healthy Endothelial Endothelial cells
sc_H1.EKS.Exp1_TACGGATGTCCAGTTA 9.7576336097896 6.79122926670012 sc_H1 healthy Doublets Doublets
sc_H1.EKS.Exp1_TACTCGCAGTGGAGTC 9.15312807084917 8.40693571048674 sc_H1 healthy Endothelial Endothelial cells
sc_H1.EKS.Exp1_TACTCGCCATCAGTCA 9.34778444291949 9.77604295688567 sc_H1 healthy Endothelial Endothelial cells
sc_H1.EKS.Exp1_TAGAGCTGTGCTCTTC 10.5448745918453 7.12159492450652 sc_H1 healthy Doublets Doublets
sc_H1.EKS.Exp1_TATGCCCTCGGCTACG 8.99063341142535 8.98018934207854 sc_H1 healthy Endothelial Endothelial cells
sc_H1.EKS.Exp1_TCACAAGAGCTATGCT 10.2568639946163 7.56275751071868 sc_H1 healthy Doublets Doublets
sc_H1.EKS.Exp1_TCATTACAGGCCCGTT 9.08824293138384 8.71138669925628 sc_H1 healthy Endothelial Endothelial cells
sc_H1.EKS.Exp1_TCTGAGATCAACTCTT 8.93214361192583 8.12781431156096 sc_H1 healthy Endothelial Endothelial cells
sc_H1.EKS.Exp1_TGAAAGATCATCTGTT 8.46276132585406 9.20082284885344 sc_H1 healthy Endothelial Endothelial cells
sc_H1.EKS.Exp1_TGACTTTCAGGCGATA 8.54944459916949 8.79259492832122 sc_H1 healthy Endothelial Endothelial cells
sc_H1.EKS.Exp1_TGAGGGACATGAACCT 8.83570425035357 8.86978723483977 sc_H1 healthy Endothelial Endothelial cells
sc_H1.EKS.Exp1_TGCCAAAAGGCGACAT 10.1618475151241 7.83178045230803 sc_H1 healthy Doublets Doublets
sc_H1.EKS.Exp1_TGCGCAGCATAGTAAG 8.84301607133746 8.86477662998137 sc_H1 healthy Endothelial Endothelial cells
sc_H1.EKS.Exp1_TGCGTGGCAGCCTATA 8.2805475425899 8.83322050052581 sc_H1 healthy Endothelial Endothelial cells
sc_H1.EKS.Exp1_TGTCCCATCTTGAGGT 10.4320491981685 7.36296369510588 sc_H1 healthy Doublets Doublets
sc_H1.EKS.Exp1_TTTATGCGTGGCGAAT 8.91350976945757 8.81577398258147 sc_H1 healthy Endothelial Endothelial cells
sc_H1.EKS.Exp1_TTTGCGCAGAGGGATA 8.18780271531939 8.15045835452971 sc_H1 healthy Endothelial Endothelial cells
sc_H1.EKS.Exp1_ACATGGTGTTACGGAG 7.77462331773638 1.07479717212615 sc_H1 healthy Immune B cells
sc_H1.EKS.Exp1_ACCAGTAGTCACCTAA 7.86301366807818 1.08381440120635 sc_H1 healthy Immune B cells
sc_H1.EKS.Exp1_ACGATACAGCACCGCT 7.80605594636797 1.04864301162657 sc_H1 healthy Immune B cells
sc_H1.EKS.Exp1_ACTGCTCCAATAAGCA 7.7470773887813 1.1975571103662 sc_H1 healthy Immune B cells
sc_H1.EKS.Exp1_AGAGTGGAGGCTAGCA 7.79028551103472 1.21834935623107 sc_H1 healthy Immune B cells
sc_H1.EKS.Exp1_AGAGTGGCAGACGCAA 7.68440715791582 1.33848919349608 sc_H1 healthy Immune B cells
sc_H1.EKS.Exp1_AGATCTGGTTTAGGAA 8.0081710052669 1.13296653705535 sc_H1 healthy Immune B cells
sc_H1.EKS.Exp1_ATGCGATAGCAGGCTA 7.77406112672686 1.08049752193389 sc_H1 healthy Immune B cells
sc_H1.EKS.Exp1_ATTGGACCACAACGTT 7.94832698823809 1.12666871028838 sc_H1 healthy Immune B cells
sc_H1.EKS.Exp1_CAAGATCCACAGGAGT 7.78934137346148 1.08382036167083 sc_H1 healthy Immune B cells
sc_H1.EKS.Exp1_CATATGGCATCTATGG 8.02642957689165 1.09061350303588 sc_H1 healthy Immune B cells
sc_H1.EKS.Exp1_CCACGGAGTTCGTTGA 7.84798376085161 0.988568205413196 sc_H1 healthy Immune B cells
sc_H1.EKS.Exp1_CCCATACAGCGATCCC 7.78165475847124 1.0403236337274 sc_H1 healthy Immune B cells
sc_H1.EKS.Exp1_CGACTTCAGATATGCA 7.83808986665606 1.25645305591521 sc_H1 healthy Immune B cells
sc_H1.EKS.Exp1_CGATCGGGTAGTAGTA 7.92439977647661 1.16433824973998 sc_H1 healthy Immune B cells
sc_H1.EKS.Exp1_CTACACCGTCAATACC 7.82169048311114 1.02002741771636 sc_H1 healthy Immune B cells
sc_H1.EKS.Exp1_CTGATAGGTCGCGTGT 7.92402832033037 1.00442006069121 sc_H1 healthy Immune B cells
sc_H1.EKS.Exp1_CTGGTCTCAGAGTGTG 7.77812616350054 1.08539928871093 sc_H1 healthy Immune B cells
sc_H1.EKS.Exp1_CTGGTCTGTTCAGGCC 7.78672163011431 1.1397105641931 sc_H1 healthy Immune B cells
sc_H1.EKS.Exp1_CTTACCGTCAGAAATG 7.9683326912105 1.12840415912566 sc_H1 healthy Immune B cells
sc_H1.EKS.Exp1_CTTGGCTTCTTGGGTA 7.92282573701739 0.967062491950366 sc_H1 healthy Immune B cells
sc_H1.EKS.Exp1_GATCGTAGTGTCTGAT 7.8446058464229 1.32889463382659 sc_H1 healthy Immune B cells
sc_H1.EKS.Exp1_GCACATACATCAGTAC 7.85874979020952 1.22874690967498 sc_H1 healthy Immune B cells
sc_H1.EKS.Exp1_GCACTCTGTGACTCAT 3.93404619218706 -0.862112861099866 sc_H1 healthy Doublets Doublets
sc_H1.EKS.Exp1_GCAGTTACACTCAGGC 7.73185150148272 1.09493126350341 sc_H1 healthy Immune B cells
sc_H1.EKS.Exp1_GCCAAATTCGTCTGCT 7.80550567628741 1.13124432044921 sc_H1 healthy Immune B cells
sc_H1.EKS.Exp1_GCTGCTTGTCTGGTCG 7.91918031694292 1.13063122707305 sc_H1 healthy Immune B cells
sc_H1.EKS.Exp1_GGTGAAGTCATTGCCC 7.79563610078692 1.10368766265807 sc_H1 healthy Immune B cells
sc_H1.EKS.Exp1_TACCTTAAGCAGCCTC 7.38968269349932 1.21307756381926 sc_H1 healthy Immune B cells
sc_H1.EKS.Exp1_TCAGATGTCCACGCAG 3.9818083477199 -0.900737982216504 sc_H1 healthy Doublets Doublets
sc_H1.EKS.Exp1_TCAGGATCAATCGAAA 7.80146638872027 1.06114150958953 sc_H1 healthy Immune B cells
sc_H1.EKS.Exp1_TCAGGATCACTTGGAT 7.95243923189043 1.05629100280699 sc_H1 healthy Immune B cells
sc_H1.EKS.Exp1_TCAGGATCATGCCCGA 7.8266991806209 1.06342412906584 sc_H1 healthy Immune B cells
sc_H1.EKS.Exp1_TCGCGTTGTTACGACT 7.696885986346 1.20822717624602 sc_H1 healthy Immune B cells
sc_H1.EKS.Exp1_TCGGTAAGTCTCCCTA 7.78449098588824 0.5227746553987 sc_H1 healthy Immune B cells
sc_H1.EKS.Exp1_TCGTACCTCTTATCTG 10.332676334399 6.63755037265715 sc_H1 healthy Doublets Doublets
sc_H1.EKS.Exp1_TCTGAGAGTCGCATAT 7.73187963487505 1.08579530197081 sc_H1 healthy Immune B cells
sc_H1.EKS.Exp1_TCTGGAAAGACCGGAT 7.73131744386553 1.32078625636992 sc_H1 healthy Immune B cells
sc_H1.EKS.Exp1_TGATTTCTCGGCATCG 7.70971624376177 1.18344404178557 sc_H1 healthy Immune B cells
sc_H1.EKS.Exp1_TGCACCTGTACTCAAC 7.83178131105303 1.11411585288939 sc_H1 healthy Immune B cells
sc_H1.EKS.Exp1_TGGCGCAAGATGCCTT 7.74397842409014 1.11413814502654 sc_H1 healthy Immune B cells
sc_H1.EKS.Exp1_TTGTAGGCAGACTCGC 7.8518833351314 0.958789367255542 sc_H1 healthy Immune B cells
sc_H1.EKS.Exp1_TTGTAGGGTTCCGGCA 7.90320341112017 1.04905988651213 sc_H1 healthy Immune B cells
sc_H1.EKS.Exp1_CATGCCTTCATAAAGG -6.39846904752851 3.99014522510466 sc_H1 healthy Hepatocytes Hepatocytes
sc_H1.EKS.Exp1_CATGGCGCAAGTCTAC -3.52683933256269 4.46133090930876 sc_H1 healthy Hepatocytes Hepatocytes
sc_H1.EKS.Exp1_CGACTTCAGTGACATA -6.50194890974165 4.40517093616423 sc_H1 healthy Hepatocytes Hepatocytes
sc_H1.EKS.Exp1_GAAATGAAGGACTGGT -7.98155363081098 1.09756006675658 sc_H1 healthy Hepatocytes Hepatocytes
sc_H1.EKS.Exp1_GATTCAGTCGAGAGCA -6.35321767805219 2.55450345951018 sc_H1 healthy Hepatocytes Hepatocytes
sc_H1.EKS.Exp1_GCATGATTCCATGCTC -6.56805379865766 4.23463537174163 sc_H1 healthy Hepatocytes Hepatocytes
sc_H1.EKS.Exp1_GCTGCAGGTTTGACAC -5.2598052787602 5.06507684665618 sc_H1 healthy Hepatocytes Hepatocytes
sc_H1.EKS.Exp1_TAAACCGGTCCAGTTA -6.39093597410322 4.57705356555876 sc_H1 healthy Hepatocytes Hepatocytes
sc_H1.EKS.Exp1_TACTTACGTATATGAG -7.50172098158003 1.18434991317687 sc_H1 healthy Hepatocytes Hepatocytes
sc_H1.EKS.Exp1_TGCCCTAAGTTGCAGG -6.11540086744428 0.942191381034229 sc_H1 healthy Hepatocytes Hepatocytes
sc_H1.EKS.Exp1_TGGGCGTTCCCTCAGT -4.60812957761884 3.26926185565886 sc_H1 healthy Hepatocytes Hepatocytes
sc_H1.EKS.Exp1_TTAGGACTCCCACTTG -6.3890662956059 2.7552039809793 sc_H1 healthy Hepatocytes Hepatocytes
sc_H1.EKS.Exp1_AACCATGAGGATTCGG 2.39876787187456 -2.81699989360872 sc_H1 healthy Hepatocytes Hepatocytes
sc_H1.EKS.Exp1_AACTCAGTCTGTTGAG 1.24459104062914 -2.82663701099458 sc_H1 healthy Hepatocytes Hepatocytes
sc_H1.EKS.Exp1_ACAGCTATCACATAGC 1.55127541543841 -3.18274853748384 sc_H1 healthy Hepatocytes Hepatocytes
sc_H1.EKS.Exp1_ACCGTAAAGGCCCTTG 1.25927309514879 -2.97481892627778 sc_H1 healthy Hepatocytes Hepatocytes
sc_H1.EKS.Exp1_ACCTTTAGTGAGTATA 2.17655090810656 -3.08768175167146 sc_H1 healthy Hepatocytes Hepatocytes
sc_H1.EKS.Exp1_ACTGTCCCAGATGGCA 1.82232110025286 -3.12789557498994 sc_H1 healthy Hepatocytes Hepatocytes
sc_H1.EKS.Exp1_AGTCTTTAGCGTAATA 2.21098534585833 -3.03818319362703 sc_H1 healthy Hepatocytes Hepatocytes
sc_H1.EKS.Exp1_CAAGTTGTCTCCAGGG 1.55528990747332 -3.23426793140474 sc_H1 healthy Hepatocytes Hepatocytes
sc_H1.EKS.Exp1_CACCTTGTCAAAGACA 1.6258023214519 -2.74330518764558 sc_H1 healthy Hepatocytes Hepatocytes
sc_H1.EKS.Exp1_CCCAATCGTCCATCCT 2.08704452039599 -3.12705276531282 sc_H1 healthy Hepatocytes Hepatocytes
sc_H1.EKS.Exp1_CCCAATCTCAACACGT 1.22597364904284 -2.96548746151033 sc_H1 healthy Hepatocytes Hepatocytes
sc_H1.EKS.Exp1_CCCAGTTCACCAGTTA 2.07919685365557 -2.71780727428499 sc_H1 healthy Hepatocytes Hepatocytes
sc_H1.EKS.Exp1_CCGTACTGTTCCGGCA 1.24213807107806 -2.6800348572165 sc_H1 healthy Hepatocytes Hepatocytes
sc_H1.EKS.Exp1_CTCTAATTCGGAAACG 1.14396183015703 -2.7728516868979 sc_H1 healthy Hepatocytes Hepatocytes
sc_H1.EKS.Exp1_CTGCTGTTCGAATGCT 2.14918581964373 -2.93414376300874 sc_H1 healthy Hepatocytes Hepatocytes
sc_H1.EKS.Exp1_GAAACTCTCCGTCAAA 2.16230957033037 -3.13345978778901 sc_H1 healthy Hepatocytes Hepatocytes
sc_H1.EKS.Exp1_GAAATGAGTTGGACCC 2.0669917297542 -1.81793699783387 sc_H1 healthy Hepatocytes Hepatocytes
sc_H1.EKS.Exp1_GAATAAGGTTGCGCAC 1.15263871671557 -2.74995325130525 sc_H1 healthy Hepatocytes Hepatocytes
sc_H1.EKS.Exp1_GACGTTAAGAATGTTG 1.78364698411822 -2.81219122928682 sc_H1 healthy Hepatocytes Hepatocytes
sc_H1.EKS.Exp1_GCATGTAGTGATAAGT 1.61375681878924 -2.99257920307222 sc_H1 healthy Hepatocytes Hepatocytes
sc_H1.EKS.Exp1_GCGCCAAGTTATCGGT 1.13076267959475 -2.63525364917817 sc_H1 healthy Hepatocytes Hepatocytes
sc_H1.EKS.Exp1_GCGCGATAGTAACCCT 1.90511612417101 -3.13482711834016 sc_H1 healthy Hepatocytes Hepatocytes
sc_H1.EKS.Exp1_GGAACTTTCATCACCC 1.82323412420153 -2.49339554828706 sc_H1 healthy Hepatocytes Hepatocytes
sc_H1.EKS.Exp1_GGACAAGGTTTACTCT 1.54655758859515 -2.95632193607393 sc_H1 healthy Hepatocytes Hepatocytes
sc_H1.EKS.Exp1_GGACATTAGTAGCGGT -3.50729854581953 0.00257269295749415 sc_H1 healthy Hepatocytes Hepatocytes
sc_H1.EKS.Exp1_GTCACGGGTGGCCCTA 2.0482637119472 -2.91609690708223 sc_H1 healthy Hepatocytes Hepatocytes
sc_H1.EKS.Exp1_GTGCATACACGTTGGC 0.871365828531974 -2.87435315174165 sc_H1 healthy Hepatocytes Hepatocytes
sc_H1.EKS.Exp1_GTTACAGTCAGCTCTC 1.95092467786669 -1.68886123222413 sc_H1 healthy Hepatocytes Hepatocytes
sc_H1.EKS.Exp1_TACTCGCCAATCAGAA 1.76897410871386 -3.23161171001497 sc_H1 healthy Hepatocytes Hepatocytes
sc_H1.EKS.Exp1_TGGCCAGAGTCAAGCG 1.59533957960009 -3.03324196857515 sc_H1 healthy Hepatocytes Hepatocytes
sc_H1.EKS.Exp1_TTAGGCAGTCTTCGTC 1.80936829568743 -3.22965071720186 sc_H1 healthy Hepatocytes Hepatocytes
sc_H1.EKS.Exp1_TTCTACATCAGGTTCA 2.31509868623614 -2.69863389057222 sc_H1 healthy Hepatocytes Hepatocytes
sc_H1.EKS.Exp1_TTTACTGGTGTTGAGG 1.9431542587459 -3.31346319240632 sc_H1 healthy Hepatocytes Hepatocytes
sc_H1.EKS.Exp1_AACGTTGAGTCGATAA 8.71676389696001 8.01532842594085 sc_H1 healthy Endothelial Endothelial cells
sc_H1.EKS.Exp1_AACTTTCCAAGTCATC 7.8303817939937 8.78210260349212 sc_H1 healthy Endothelial Endothelial cells
sc_H1.EKS.Exp1_AAGTCTGAGGCCCTTG 8.5436033439815 7.70003368335662 sc_H1 healthy Endothelial Endothelial cells
sc_H1.EKS.Exp1_AATCGGTAGACGCACA 8.19353715898394 7.76093294101653 sc_H1 healthy Endothelial Endothelial cells
sc_H1.EKS.Exp1_ACACCGGAGTACGACG 8.119568748492 7.43535186725554 sc_H1 healthy Endothelial Endothelial cells
sc_H1.EKS.Exp1_ACCAGTATCTTTAGGG 8.94621316911578 7.28850271182952 sc_H1 healthy Endothelial Endothelial cells
sc_H1.EKS.Exp1_ACGATGTGTTCGCTAA 8.66645566942095 7.75271083789763 sc_H1 healthy Endothelial Endothelial cells
sc_H1.EKS.Exp1_ACGCCGATCCGTTGTC 8.32271902086138 8.04031946140227 sc_H1 healthy Endothelial Endothelial cells
sc_H1.EKS.Exp1_ACGGAGAGTAAAGTCA 8.85407392503619 7.67203809696135 sc_H1 healthy Endothelial Endothelial cells
sc_H1.EKS.Exp1_ACGTCAACAAGCCCAC 8.27675859453081 8.19140436130462 sc_H1 healthy Endothelial Endothelial cells
sc_H1.EKS.Exp1_ACTGAACAGATGCCTT 8.48008481981158 7.6149063296884 sc_H1 healthy Endothelial Endothelial cells
sc_H1.EKS.Exp1_ACTGAGTGTGAGTGAC 8.38703290941119 8.14458944278655 sc_H1 healthy Endothelial Endothelial cells
sc_H1.EKS.Exp1_AGGCCACCATGCAATC 9.01420347215533 7.51432897525725 sc_H1 healthy Endothelial Endothelial cells
sc_H1.EKS.Exp1_AGTGAGGTCCAGTAGT 8.46675436021685 7.49535324054656 sc_H1 healthy Endothelial Endothelial cells
sc_H1.EKS.Exp1_ATCATGGTCGTTTATC 7.90196363450884 8.59042360263762 sc_H1 healthy Endothelial Endothelial cells
sc_H1.EKS.Exp1_CAACCAAGTAGGACAC 8.43365327836871 7.14490987735686 sc_H1 healthy Endothelial Endothelial cells
sc_H1.EKS.Exp1_CACACAATCCACGCAG 8.95171396257281 7.54751350360808 sc_H1 healthy Endothelial Endothelial cells
sc_H1.EKS.Exp1_CACATAGAGTTACCCA 8.41603891374468 8.04951192813811 sc_H1 healthy Endothelial Endothelial cells
sc_H1.EKS.Exp1_CACTCCAAGAGCTTCT 8.61681596757769 8.12609769779143 sc_H1 healthy Endothelial Endothelial cells
sc_H1.EKS.Exp1_CACTCCAGTCTCTCGT 8.09528438569903 8.14913370090422 sc_H1 healthy Endothelial Endothelial cells
sc_H1.EKS.Exp1_CACTCCATCCGAACGC 8.6788982582271 7.70985557514128 sc_H1 healthy Endothelial Endothelial cells
sc_H1.EKS.Exp1_CAGTAACCAGTTCATG 8.33542577745318 7.89176704364714 sc_H1 healthy Endothelial Endothelial cells
sc_H1.EKS.Exp1_CATCGGGTCCTTTCGG 8.20937768937945 8.07541849094329 sc_H1 healthy Endothelial Endothelial cells
sc_H1.EKS.Exp1_CATTATCAGTGCAAGC 8.29472295762896 7.57316734271941 sc_H1 healthy Endothelial Endothelial cells
sc_H1.EKS.Exp1_CATTATCAGTGCCATT 8.75831262590289 7.8289594836801 sc_H1 healthy Endothelial Endothelial cells
sc_H1.EKS.Exp1_CCCTCCTAGAGTCTGG 7.57326118471026 7.2140069194406 sc_H1 healthy Endothelial Endothelial cells
sc_H1.EKS.Exp1_CCGTGGAAGCAGACTG 8.46915952684283 8.44611360507903 sc_H1 healthy Endothelial Endothelial cells
sc_H1.EKS.Exp1_CGAGCCATCGAGAGCA 8.28181879045367 7.89290000873503 sc_H1 healthy Endothelial Endothelial cells
sc_H1.EKS.Exp1_CGATGTAGTCCGAACC 7.92768852235674 7.93768979984221 sc_H1 healthy Endothelial Endothelial cells
sc_H1.EKS.Exp1_CGTGAGCAGACGCACA 8.94553701402544 7.96770479160247 sc_H1 healthy Endothelial Endothelial cells
sc_H1.EKS.Exp1_CGTTAGAAGAAACCGC 8.42688791276812 8.40121080356536 sc_H1 healthy Endothelial Endothelial cells
sc_H1.EKS.Exp1_CTAGTGAAGGGTATCG 7.76200429918169 7.85540105777678 sc_H1 healthy Endothelial Endothelial cells
sc_H1.EKS.Exp1_CTAGTGACAGGATTGG 9.40195695878863 6.51629020648894 sc_H1 healthy Doublets Doublets
sc_H1.EKS.Exp1_CTCATTATCCAAGCCG 8.44422952653765 7.65343191104827 sc_H1 healthy Endothelial Endothelial cells
sc_H1.EKS.Exp1_CTGAAACAGTCTCCTC 8.55729906083941 8.09630968051848 sc_H1 healthy Endothelial Endothelial cells
sc_H1.EKS.Exp1_CTGCGGAAGCCCGAAA 8.6185545158565 7.58611728626189 sc_H1 healthy Endothelial Endothelial cells
sc_H1.EKS.Exp1_CTGTGCTCATGCCTTC 8.53655282976031 7.53612281757292 sc_H1 healthy Endothelial Endothelial cells
sc_H1.EKS.Exp1_CTGTGCTGTGATAAGT 8.93897001268267 7.67519571262297 sc_H1 healthy Endothelial Endothelial cells
sc_H1.EKS.Exp1_CTTCTCTTCTTTAGTC 8.70823328019976 7.57533218341765 sc_H1 healthy Endothelial Endothelial cells
sc_H1.EKS.Exp1_GAAACTCTCTGAAAGA 8.37306348802447 8.09143545108733 sc_H1 healthy Endothelial Endothelial cells
sc_H1.EKS.Exp1_GACACGCCACAGCGTC 8.08923761369585 7.94461061435637 sc_H1 healthy Endothelial Endothelial cells
sc_H1.EKS.Exp1_GACGTGCAGAAAGTGG 8.75519601823687 8.58899499851165 sc_H1 healthy Endothelial Endothelial cells
sc_H1.EKS.Exp1_GACTAACAGGAGTCTG 8.41923372270464 7.54157497363982 sc_H1 healthy Endothelial Endothelial cells
sc_H1.EKS.Exp1_GATCGATGTCTTCGTC 8.11928741456866 7.81950523334441 sc_H1 healthy Endothelial Endothelial cells
sc_H1.EKS.Exp1_GATGAGGTCACAAACC 8.34100095750689 8.2258386798471 sc_H1 healthy Endothelial Endothelial cells
sc_H1.EKS.Exp1_GCACATAAGAAGGTGA 8.32922784807085 8.04071714359221 sc_H1 healthy Endothelial Endothelial cells
sc_H1.EKS.Exp1_GCATGCGCAATCACAC 9.0623325538814 7.96104719119963 sc_H1 healthy Endothelial Endothelial cells
sc_H1.EKS.Exp1_GCATGTATCTCTAAGG 8.17661134721636 7.72189571338591 sc_H1 healthy Endothelial Endothelial cells
sc_H1.EKS.Exp1_GCTGCGAGTGTGGCTC 8.3416990471065 7.33941890674529 sc_H1 healthy Endothelial Endothelial cells
sc_H1.EKS.Exp1_GGATGTTGTGATGTCT 7.49522106172442 7.44599773364958 sc_H1 healthy Endothelial Endothelial cells
sc_H1.EKS.Exp1_GGGTCTGAGGAGTACC 7.99907724382281 7.79018499332366 sc_H1 healthy Endothelial Endothelial cells
sc_H1.EKS.Exp1_GGTGCGTCAGCGTTCG 8.28225938798785 8.09165765720305 sc_H1 healthy Endothelial Endothelial cells
sc_H1.EKS.Exp1_GGTGCGTGTTAGGGTG 8.61831705095171 7.66152860599456 sc_H1 healthy Endothelial Endothelial cells
sc_H1.EKS.Exp1_GTAACTGGTGTCGCTG 7.90645496370196 8.13420679050383 sc_H1 healthy Endothelial Endothelial cells
sc_H1.EKS.Exp1_GTGCATAAGTACATGA 8.89467660905718 7.69180347400603 sc_H1 healthy Endothelial Endothelial cells
sc_H1.EKS.Exp1_TACACGATCAATAAGG 8.92241708757281 8.35168363529143 sc_H1 healthy Endothelial Endothelial cells
sc_H1.EKS.Exp1_TACAGTGTCTGTTTGT 8.46853677751421 7.71998645740447 sc_H1 healthy Endothelial Endothelial cells
sc_H1.EKS.Exp1_TACGGATTCCGCGGTA 8.46550790788531 7.65100147205291 sc_H1 healthy Endothelial Endothelial cells
sc_H1.EKS.Exp1_TACTCATAGAGTACCG 8.92748777391314 7.42581655460295 sc_H1 healthy Endothelial Endothelial cells
sc_H1.EKS.Exp1_TATCTCATCGGCCGAT 8.77931062700152 7.59232999759612 sc_H1 healthy Endothelial Endothelial cells
sc_H1.EKS.Exp1_TCAGCAACACAGCGTC 8.64238111497759 7.66184713321624 sc_H1 healthy Endothelial Endothelial cells
sc_H1.EKS.Exp1_TCTTTCCGTGCTGTAT 8.28453580858111 8.08747198062835 sc_H1 healthy Endothelial Endothelial cells
sc_H1.EKS.Exp1_TGAGCCGTCCTTGACC 7.70329658510088 7.7902803607553 sc_H1 healthy Endothelial Endothelial cells
sc_H1.EKS.Exp1_TGCACCTCATCTGGTA 8.28771059038042 7.92294980960784 sc_H1 healthy Endothelial Endothelial cells
sc_H1.EKS.Exp1_TGGTTCCAGCTACCTA 7.91087095262408 8.04517843204436 sc_H1 healthy Endothelial Endothelial cells
sc_H1.EKS.Exp1_TGTATTCGTACAGTGG 8.76719991685748 8.13564969974456 sc_H1 healthy Endothelial Endothelial cells
sc_H1.EKS.Exp1_TGTTCCGTCGGTTAAC 8.40802709581255 7.5018658824533 sc_H1 healthy Endothelial Endothelial cells
sc_H1.EKS.Exp1_TTGCGTCAGACGCTTT 8.03985397340655 7.58071042972502 sc_H1 healthy Endothelial Endothelial cells
sc_H1.EKS.Exp1_TTGGCAAGTCAATACC 8.22780363084673 8.32554532962737 sc_H1 healthy Endothelial Endothelial cells
sc_H1.EKS.Exp1_TTTGCGCGTACGACCC 8.65646974565386 8.21808816867766 sc_H1 healthy Endothelial Endothelial cells
sc_H1.EKS.Exp1_AACGTTGGTAGGAGTC 3.79323737146258 -10.5300664715201 sc_H1 healthy Immune T cells
sc_H1.EKS.Exp1_AAGGTTCAGGCATGTG 4.11142580034136 -8.22403429073396 sc_H1 healthy Doublets Doublets
sc_H1.EKS.Exp1_ACATCAGGTCGGCATC 5.13279716493487 -10.3788986019522 sc_H1 healthy Immune T cells
sc_H1.EKS.Exp1_ACGGCCAGTTGCCTCT 3.31240694047808 -10.6248245052725 sc_H1 healthy Immune T cells
sc_H1.EKS.Exp1_ACGGGCTAGCTGCCCA 4.32996265413164 -10.3333034328848 sc_H1 healthy Immune B cells
sc_H1.EKS.Exp1_ACTTACTTCGGCCGAT 5.01406471254229 -10.3766822628409 sc_H1 healthy Immune T cells
sc_H1.EKS.Exp1_AGCAGCCTCAGTTGAC 4.31579200746416 -10.2973584942252 sc_H1 healthy Immune T cells
sc_H1.EKS.Exp1_AGCTCTCTCCCATTAT 3.26781837465166 -10.670151691857 sc_H1 healthy Immune T cells
sc_H1.EKS.Exp1_AGGGTGAAGTCACGCC 4.588327808398 -10.3686103634268 sc_H1 healthy Immune T cells
sc_H1.EKS.Exp1_AGTGAGGGTGGACGAT 4.29735271455645 -10.2019214443594 sc_H1 healthy Doublets Doublets
sc_H1.EKS.Exp1_ATGGGAGAGTTGCAGG 4.41768733980059 -10.3356656841666 sc_H1 healthy Immune T cells
sc_H1.EKS.Exp1_CAACCAAGTATATGAG 4.07300345422625 -9.14462469142976 sc_H1 healthy Doublets Doublets
sc_H1.EKS.Exp1_CAAGTTGGTAGAGGAA 6.69700042726397 -10.9766330532462 sc_H1 healthy Doublets Doublets
sc_H1.EKS.Exp1_CACACTCGTTCAGACT 7.01918832780718 -8.6647567562491 sc_H1 healthy Immune B cells
sc_H1.EKS.Exp1_CACAGTAGTAGCACGA 3.90941326143145 -10.505374889794 sc_H1 healthy Immune T cells
sc_H1.EKS.Exp1_CACATAGGTTTCGCTC 6.90962879182696 -8.674452763024 sc_H1 healthy Immune B cells
sc_H1.EKS.Exp1_CATCAAGTCTGGCGAC 3.49217454912066 -10.8507365993887 sc_H1 healthy Immune T cells
sc_H1.EKS.Exp1_CCGGGATTCGACCAGC 6.87537996293902 -8.71821592372956 sc_H1 healthy Immune B cells
sc_H1.EKS.Exp1_CGGTTAAGTTAGATGA 5.0698804092586 -10.5649347118765 sc_H1 healthy Immune T cells
sc_H1.EKS.Exp1_CTGCTGTAGCCAGGAT 4.5395578575313 -10.4184331707388 sc_H1 healthy Immune T cells
sc_H1.EKS.Exp1_CTTACCGTCGAGAGCA 4.59575550081133 -10.3033942989737 sc_H1 healthy Immune T cells
sc_H1.EKS.Exp1_GACGCGTTCTGCGGCA 4.50750200273394 -10.2592143825919 sc_H1 healthy Immune T cells
sc_H1.EKS.Exp1_GACTACAAGAGTGAGA 6.76787464143633 -8.74810598415437 sc_H1 healthy Immune B cells
sc_H1.EKS.Exp1_GACTGCGTCCTCAACC 4.71315710069536 -10.3563270382315 sc_H1 healthy Immune T cells
sc_H1.EKS.Exp1_GCGGGTTGTCAGAATA 3.3413578701198 -10.7054109386832 sc_H1 healthy Immune T cells
sc_H1.EKS.Exp1_GGCGTGTAGTCTCAAC 6.97243539811968 -8.68163297695222 sc_H1 healthy Immune B cells
sc_H1.EKS.Exp1_GGGATGACAGGTGGAT 6.70917312623858 -8.76497934383455 sc_H1 healthy Immune B cells
sc_H1.EKS.Exp1_TAAGAGAGTGTGGTTT 4.65252344133257 -10.2844037823111 sc_H1 healthy Immune T cells
sc_H1.EKS.Exp1_TACTCGCGTTTAGCTG 5.08237592698931 -10.3166513256461 sc_H1 healthy Immune T cells
sc_H1.EKS.Exp1_TCGAGGCTCCCAAGAT 5.00088684083819 -10.3623485378653 sc_H1 healthy Immune T cells
sc_H1.EKS.Exp1_TGAGCATAGTAAGTAC 3.85646907808184 -10.5589589886099 sc_H1 healthy Immune T cells
sc_H1.EKS.Exp1_TGCGGGTAGCTCCTCT 4.93622486116289 -10.3158759884268 sc_H1 healthy Immune T cells
sc_H1.EKS.Exp1_TTCTACATCCAGGGCT 4.36669342042803 -1.15503953022065 sc_H1 healthy Doublets Doublets
sc_H1.EKS.Exp1_AACGTTGTCGATCCCT 1.8075900507152 -2.51222417873445 sc_H1 healthy Hepatocytes Hepatocytes
sc_H1.EKS.Exp1_AAGCCGCGTATTCTCT 1.68826596261858 -2.85988495868745 sc_H1 healthy Hepatocytes Hepatocytes
sc_H1.EKS.Exp1_ACAGCCGGTGCAACGA 1.98894791128039 -2.02514598888459 sc_H1 healthy Hepatocytes Hepatocytes
sc_H1.EKS.Exp1_ACATCAGAGACAAGCC 1.78572504045367 -2.85902283710542 sc_H1 healthy Hepatocytes Hepatocytes
sc_H1.EKS.Exp1_ACGCCAGCAGGTCGTC 2.47390954019427 -2.47162817043367 sc_H1 healthy Hepatocytes Hepatocytes
sc_H1.EKS.Exp1_ACGCCGAAGTGTCCCG 1.76182870389818 -2.93742178005281 sc_H1 healthy Hepatocytes Hepatocytes
sc_H1.EKS.Exp1_ACGGAGACAAGGGTCA 1.48061005594134 -2.6388983539969 sc_H1 healthy Hepatocytes Hepatocytes
sc_H1.EKS.Exp1_AGAGTGGGTTTAGGAA 1.5719179344356 -3.06434271854463 sc_H1 healthy Hepatocytes Hepatocytes
sc_H1.EKS.Exp1_AGCATACTCGGTCTAA 1.75647048475146 -3.23313925785127 sc_H1 healthy Hepatocytes Hepatocytes
sc_H1.EKS.Exp1_AGGGTGATCTGTTTGT 1.96496347905993 -2.96581218761506 sc_H1 healthy Hepatocytes Hepatocytes
sc_H1.EKS.Exp1_AGTGTCACACTGAAGG 2.08387712957262 -2.02917836231294 sc_H1 healthy Hepatocytes Hepatocytes
sc_H1.EKS.Exp1_ATAGACCAGGGATGGG 1.90937559129595 -2.81261632961335 sc_H1 healthy Hepatocytes Hepatocytes
sc_H1.EKS.Exp1_ATTGGTGTCAGCGATT 2.01323990346789 -2.00681613010469 sc_H1 healthy Hepatocytes Hepatocytes
sc_H1.EKS.Exp1_CAAGATCGTGGCCCTA 2.16507367612719 -2.96773837131562 sc_H1 healthy Hepatocytes Hepatocytes
sc_H1.EKS.Exp1_CACATTTAGCTATGCT 1.35911409379839 -2.99794171375337 sc_H1 healthy Hepatocytes Hepatocytes
sc_H1.EKS.Exp1_CACTCCATCGCCTGAG 1.12085585119128 -2.40893242878022 sc_H1 healthy Hepatocytes Hepatocytes
sc_H1.EKS.Exp1_CAGCAGCAGGGCTTGA 0.718413038271659 -2.20877717060151 sc_H1 healthy Hepatocytes Hepatocytes
sc_H1.EKS.Exp1_CAGCAGCGTCTGCGGT 1.48155574323534 -2.44344518703523 sc_H1 healthy Hepatocytes Hepatocytes
sc_H1.EKS.Exp1_CATCCACGTAAACCTC 1.42172376634478 -2.90598295253816 sc_H1 healthy Hepatocytes Hepatocytes
sc_H1.EKS.Exp1_CATGGCGGTGTCCTCT 1.55596343995928 -3.01424930614534 sc_H1 healthy Hepatocytes Hepatocytes
sc_H1.EKS.Exp1_CATGGCGTCTTAACCT 1.50617579938769 -2.99896476787629 sc_H1 healthy Hepatocytes Hepatocytes
sc_H1.EKS.Exp1_CCAATCCAGCCCAGCT 1.57225243570208 -2.74995801967683 sc_H1 healthy Hepatocytes Hepatocytes
sc_H1.EKS.Exp1_CCTTCCCCAAGACGTG 2.0887796116054 -2.92043612522187 sc_H1 healthy Hepatocytes Hepatocytes
sc_H1.EKS.Exp1_CGAATGTGTCTAGTGT 2.05834977151751 -2.93706415218415 sc_H1 healthy Hepatocytes Hepatocytes
sc_H1.EKS.Exp1_CGAGCACGTAAAGTCA 4.22380392076372 0.861807543811176 sc_H1 healthy Doublets Doublets
sc_H1.EKS.Exp1_CGATGGCAGAGACTAT 1.84175126077532 -2.60741947216096 sc_H1 healthy Hepatocytes Hepatocytes
sc_H1.EKS.Exp1_CGCGTTTGTTAAAGTG 2.01908437730669 -2.92414782566133 sc_H1 healthy Hepatocytes Hepatocytes
sc_H1.EKS.Exp1_CGCTATCGTTTACTCT 1.11632327558398 -2.51250932735505 sc_H1 healthy Hepatocytes Hepatocytes
sc_H1.EKS.Exp1_CGCTTCACAGATGAGC 1.7285638284862 -2.74778245014253 sc_H1 healthy Hepatocytes Hepatocytes
sc_H1.EKS.Exp1_CGGAGCTGTCAGAAGC 1.90993301393389 -2.66520879787507 sc_H1 healthy Hepatocytes Hepatocytes
sc_H1.EKS.Exp1_CTCGGGACACAGTCGC 1.61594848157763 -3.03538368267122 sc_H1 healthy Hepatocytes Hepatocytes
sc_H1.EKS.Exp1_CTCGTACCATGCTAGT 1.50717143537401 -2.68352840465608 sc_H1 healthy Hepatocytes Hepatocytes
sc_H1.EKS.Exp1_CTGCCTACACATCTTT 1.64489166261553 -2.72949479145112 sc_H1 healthy Hepatocytes Hepatocytes
sc_H1.EKS.Exp1_GACGCGTTCCTAGAAC 1.43431024076342 -2.79500601810518 sc_H1 healthy Hepatocytes Hepatocytes
sc_H1.EKS.Exp1_GACGTGCGTGTGTGCC 1.89571468355059 -2.45756338161531 sc_H1 healthy Hepatocytes Hepatocytes
sc_H1.EKS.Exp1_GACGTTAGTCGAAAGC 1.86717264177202 -3.14216754955354 sc_H1 healthy Hepatocytes Hepatocytes
sc_H1.EKS.Exp1_GATGAGGTCAGGTAAA -4.31990344999433 2.57720329242644 sc_H1 healthy Hepatocytes Hepatocytes
sc_H1.EKS.Exp1_GATGAGGTCTTTCCTC 1.53625647546648 -2.80903194469514 sc_H1 healthy Hepatocytes Hepatocytes
sc_H1.EKS.Exp1_GATGCTAGTTCGTTGA 2.10240213395952 -2.0006793550879 sc_H1 healthy Hepatocytes Hepatocytes
sc_H1.EKS.Exp1_GCACATATCGCTGATA 1.80688480855822 -2.14582751316133 sc_H1 healthy Hepatocytes Hepatocytes
sc_H1.EKS.Exp1_GCGCCAATCACCAGGC 0.916665120142691 -2.42465136570039 sc_H1 healthy Hepatocytes Hepatocytes
sc_H1.EKS.Exp1_GGACATTGTCCAGTAT 2.09225050927996 -2.82484982532563 sc_H1 healthy Hepatocytes Hepatocytes
sc_H1.EKS.Exp1_GGAGCAACAAGCTGAG 2.17812542440295 -2.10037849468293 sc_H1 healthy Hepatocytes Hepatocytes
sc_H1.EKS.Exp1_GGGTTGCCATTTCAGG 2.01028232099413 -2.98145626110139 sc_H1 healthy Hepatocytes Hepatocytes
sc_H1.EKS.Exp1_GGTGCGTAGCGCTCCA 2.12923006536364 -3.08554504436555 sc_H1 healthy Hepatocytes Hepatocytes
sc_H1.EKS.Exp1_GTGGGTCTCCCTTGCA 1.32531659128069 -2.62414811176362 sc_H1 healthy Hepatocytes Hepatocytes
sc_H1.EKS.Exp1_TAAACCGCAGGACCCT 1.86126927854418 -2.84051845592561 sc_H1 healthy Hepatocytes Hepatocytes
sc_H1.EKS.Exp1_TACCTTATCGTATCAG 1.07724998714327 -2.43726227802339 sc_H1 healthy Hepatocytes Hepatocytes
sc_H1.EKS.Exp1_TACTTGTCACAAGCCC 2.59505288125872 -2.4630110077292 sc_H1 healthy Doublets Doublets
sc_H1.EKS.Exp1_TAGACCACACTATCTT 1.68500129701494 -3.0251664928824 sc_H1 healthy Hepatocytes Hepatocytes
sc_H1.EKS.Exp1_TATTACCAGTGCTGCC 1.23168544294237 -2.77114222568574 sc_H1 healthy Hepatocytes Hepatocytes
sc_H1.EKS.Exp1_TGACAACTCCGCATAA 1.68720750333666 -2.88984630626741 sc_H1 healthy Hepatocytes Hepatocytes
sc_H1.EKS.Exp1_TGAGAGGTCTGCCAGG 1.87240437986254 -2.73862455410066 sc_H1 healthy Hepatocytes Hepatocytes
sc_H1.EKS.Exp1_TGCTACCAGGGCTTGA 1.96668390752672 -2.93390391391816 sc_H1 healthy Hepatocytes Hepatocytes
sc_H1.EKS.Exp1_TGGACGCCAGGATTGG 1.68500129701494 -2.51647565883699 sc_H1 healthy Hepatocytes Hepatocytes
sc_H1.EKS.Exp1_TGGTTCCTCGCCAAAT 1.36623899461626 -2.65837119144502 sc_H1 healthy Hepatocytes Hepatocytes
sc_H1.EKS.Exp1_TGTATTCGTCTCCCTA 1.8367580604732 -3.0745832733542 sc_H1 healthy Hepatocytes Hepatocytes
sc_H1.EKS.Exp1_TTCGAAGAGAACAACT 1.41860596658587 -2.50975463909211 sc_H1 healthy Hepatocytes Hepatocytes
sc_H1.EKS.Exp1_TTCTCAAGTGATAAAC 1.99227182390093 -2.95987294239106 sc_H1 healthy Hepatocytes Hepatocytes
sc_H1.EKS.Exp1_TTGACTTAGAGCAATT 1.36523549081682 -2.51957796138826 sc_H1 healthy Hepatocytes Hepatocytes
sc_H1.EKS.Exp1_AACTCAGAGTAGTGCG 2.34847633363604 -2.99553010982576 sc_H1 healthy Hepatocytes Hepatocytes
sc_H1.EKS.Exp1_AAGGCAGAGCAACGGT 1.58316103937029 -2.99875114482942 sc_H1 healthy Hepatocytes Hepatocytes
sc_H1.EKS.Exp1_ACACCCTAGTTACCCA -2.97487028120161 -3.16318891567292 sc_H1 healthy Hepatocytes Hepatocytes
sc_H1.EKS.Exp1_ACGATACAGGAGTAGA 2.31610934259295 -2.34391067546907 sc_H1 healthy Hepatocytes Hepatocytes
sc_H1.EKS.Exp1_ACTTGTTCATCCGCGA 1.81786767961382 -3.12204287571016 sc_H1 healthy Hepatocytes Hepatocytes
sc_H1.EKS.Exp1_ACTTTCAAGCTTCGCG 2.14618865968584 -3.14997146648469 sc_H1 healthy Hepatocytes Hepatocytes
sc_H1.EKS.Exp1_AGAGTGGAGTGTCTCA 1.64356390954851 -3.0832981876761 sc_H1 healthy Hepatocytes Hepatocytes
sc_H1.EKS.Exp1_AGCGTATAGTCAATAG 2.30284635545611 -2.68162606281343 sc_H1 healthy Hepatocytes Hepatocytes
sc_H1.EKS.Exp1_AGCTCCTCATCCGTGG 1.83969513894915 -3.24299428981843 sc_H1 healthy Hepatocytes Hepatocytes
sc_H1.EKS.Exp1_AGCTTGACACGACGAA 1.99320940496325 -3.25385711711946 sc_H1 healthy Hepatocytes Hepatocytes
sc_H1.EKS.Exp1_AGGCCACAGTGCCAGA 1.26591197969317 -3.09216402095857 sc_H1 healthy Hepatocytes Hepatocytes
sc_H1.EKS.Exp1_AGGTCATAGAGGTACC 1.89264742853045 -3.26795552295747 sc_H1 healthy Hepatocytes Hepatocytes
sc_H1.EKS.Exp1_ATAAGAGTCACATGCA 1.96688811303973 -3.1184921078116 sc_H1 healthy Hepatocytes Hepatocytes
sc_H1.EKS.Exp1_ATGGGAGAGTTAAGTG 1.41227035047411 -3.00904033702913 sc_H1 healthy Hepatocytes Hepatocytes
sc_H1.EKS.Exp1_ATTACTCGTAGCACGA 1.78000967027544 -3.29714606327119 sc_H1 healthy Hepatocytes Hepatocytes
sc_H1.EKS.Exp1_ATTGGTGAGGCCCTTG 2.18166152955889 -2.98895524066987 sc_H1 healthy Hepatocytes Hepatocytes
sc_H1.EKS.Exp1_CAACCTCGTAGGCTGA 1.92794577600359 -3.15149424594941 sc_H1 healthy Hepatocytes Hepatocytes
sc_H1.EKS.Exp1_CAGCATAAGGTGGGTT 1.928167028445 -3.23400280994478 sc_H1 healthy Hepatocytes Hepatocytes
sc_H1.EKS.Exp1_CAGCGACGTGAAAGAG 2.04294101716875 -3.1516313366324 sc_H1 healthy Hepatocytes Hepatocytes
sc_H1.EKS.Exp1_CAGCGACTCCCAACGG 1.75894288541674 -2.68965576213899 sc_H1 healthy Hepatocytes Hepatocytes
sc_H1.EKS.Exp1_CCCAGTTTCAGAGCTT 1.94211940290331 -3.05333111805024 sc_H1 healthy Hepatocytes Hepatocytes
sc_H1.EKS.Exp1_CCGGGATAGATGCGAC 1.93733791829943 -3.03526351970735 sc_H1 healthy Hepatocytes Hepatocytes
sc_H1.EKS.Exp1_CCGTTCAAGCGGATCA 1.82824532510638 -3.20096777004304 sc_H1 healthy Hepatocytes Hepatocytes
sc_H1.EKS.Exp1_CCTATTAGTTTAGGAA 2.33546392442583 -3.00535033268037 sc_H1 healthy Hepatocytes Hepatocytes
sc_H1.EKS.Exp1_CGACCTTCACGGCTAC 2.28027646066546 -3.06685660404268 sc_H1 healthy Hepatocytes Hepatocytes
sc_H1.EKS.Exp1_CGAGCACAGGATGTAT 2.07480983259081 -3.20893762630525 sc_H1 healthy Hepatocytes Hepatocytes
sc_H1.EKS.Exp1_CGTGTCTAGTGTACCT 2.07321147443651 -2.90161631626191 sc_H1 healthy Hepatocytes Hepatocytes
sc_H1.EKS.Exp1_CTACGTCAGATGTCGG 2.03878561975359 -3.21455739063325 sc_H1 healthy Hepatocytes Hepatocytes
sc_H1.EKS.Exp1_CTCACACCAAGCCGCT 1.93996994020342 -2.34241340679231 sc_H1 healthy Hepatocytes Hepatocytes
sc_H1.EKS.Exp1_CTCGAGGGTTCCATGA 2.02657286645769 -3.17691038173738 sc_H1 healthy Hepatocytes Hepatocytes
sc_H1.EKS.Exp1_CTCGTCAAGGGTTTCT 0.792910499590628 -2.29627392810884 sc_H1 healthy Hepatocytes Hepatocytes
sc_H1.EKS.Exp1_CTCTAATGTCCGTGAC 1.34444109918474 -2.91556714099946 sc_H1 healthy Hepatocytes Hepatocytes
sc_H1.EKS.Exp1_CTCTACGTCATGCTCC 0.941411418932669 -2.75353358310762 sc_H1 healthy Hepatocytes Hepatocytes
sc_H1.EKS.Exp1_CTGAAACTCTCTTGAT 1.32874862672686 -2.89439986270967 sc_H1 healthy Hepatocytes Hepatocytes
sc_H1.EKS.Exp1_CTGAAGTAGACTGGGT 2.25251428605913 -3.11707542461457 sc_H1 healthy Hepatocytes Hepatocytes
sc_H1.EKS.Exp1_CTGATAGCACCGTTGG 1.98449139119982 -2.11105869335237 sc_H1 healthy Hepatocytes Hepatocytes
sc_H1.EKS.Exp1_CTGATAGCATCACGTA 2.09107772828936 -3.16957138103547 sc_H1 healthy Hepatocytes Hepatocytes
sc_H1.EKS.Exp1_CTTCTCTTCTCAAACG 1.87295381547808 -2.27113435787263 sc_H1 healthy Hepatocytes Hepatocytes
sc_H1.EKS.Exp1_GACTGCGTCTATCGCC 2.48287217141985 -2.88053653759065 sc_H1 healthy Hepatocytes Hepatocytes
sc_H1.EKS.Exp1_GAGCAGATCGTTGCCT 1.60761849405169 -3.22047184032502 sc_H1 healthy Hepatocytes Hepatocytes
sc_H1.EKS.Exp1_GATCGCGGTGTATGGG 2.21533863069414 -3.17431424182954 sc_H1 healthy Hepatocytes Hepatocytes
sc_H1.EKS.Exp1_GCACTCTAGACTGTAA 2.16910938741564 -3.13304064792695 sc_H1 healthy Hepatocytes Hepatocytes
sc_H1.EKS.Exp1_GCAGCCAGTATAAACG 2.12666527749895 -3.16122506183686 sc_H1 healthy Hepatocytes Hepatocytes
sc_H1.EKS.Exp1_GCGCAACCATCCCACT 1.51979069234728 -3.14079020542207 sc_H1 healthy Hepatocytes Hepatocytes
sc_H1.EKS.Exp1_GCTGCAGCAGGCTGAA 2.05035690786242 -2.60500286144319 sc_H1 healthy Hepatocytes Hepatocytes
sc_H1.EKS.Exp1_GCTGGGTGTTCGGGCT 2.03823093892931 -3.14417646450105 sc_H1 healthy Hepatocytes Hepatocytes
sc_H1.EKS.Exp1_GCTTCCATCTTCATGT 2.34898130418658 -3.10611413044038 sc_H1 healthy Hepatocytes Hepatocytes
sc_H1.EKS.Exp1_GGAGCAATCTCTAAGG -3.75899894712568 -2.15551612896028 sc_H1 healthy Hepatocytes Hepatocytes
sc_H1.EKS.Exp1_GGATGTTAGCCCTAAT 2.0294956398189 -2.04520223659578 sc_H1 healthy Hepatocytes Hepatocytes
sc_H1.EKS.Exp1_GGGATGAAGTACGACG 2.11205498697161 -2.75703976673188 sc_H1 healthy Hepatocytes Hepatocytes
sc_H1.EKS.Exp1_GGTGTTACAAGGACAC 2.38168971063494 -2.60053799671235 sc_H1 healthy Hepatocytes Hepatocytes
sc_H1.EKS.Exp1_GTACGTATCCTTTCGG 1.49156014444231 -3.11966631931367 sc_H1 healthy Hepatocytes Hepatocytes
sc_H1.EKS.Exp1_GTCACAAGTCCAGTTA 1.66103915693163 -3.07434866947236 sc_H1 healthy Hepatocytes Hepatocytes
sc_H1.EKS.Exp1_GTTACAGAGAGGTAGA 1.48611919404864 -2.77708933872285 sc_H1 healthy Hepatocytes Hepatocytes
sc_H1.EKS.Exp1_TAAGAGACACGCATCG 1.40684370519518 -3.01857445758882 sc_H1 healthy Hepatocytes Hepatocytes
sc_H1.EKS.Exp1_TACTTGTAGAATAGGG 1.4993454647243 -2.85557435077729 sc_H1 healthy Hepatocytes Hepatocytes
sc_H1.EKS.Exp1_TAGACCACAGATGAGC 1.76967958928942 -3.1433932594687 sc_H1 healthy Hepatocytes Hepatocytes
sc_H1.EKS.Exp1_TAGTTGGCACGACGAA 2.36417119027972 -3.0489325336844 sc_H1 healthy Hepatocytes Hepatocytes
sc_H1.EKS.Exp1_TCACAAGCACAGGTTT 1.65102986814379 -3.13096664470735 sc_H1 healthy Hepatocytes Hepatocytes
sc_H1.EKS.Exp1_TCGCGTTCAGCGATCC 2.02816109182238 -3.14382956546846 sc_H1 healthy Hepatocytes Hepatocytes
sc_H1.EKS.Exp1_TGAGAGGAGACCGGAT 1.54255823614001 -2.98166845363679 sc_H1 healthy Hepatocytes Hepatocytes
sc_H1.EKS.Exp1_TGAGGGAAGGCGCTCT 1.70347611429095 -3.09493086856904 sc_H1 healthy Hepatocytes Hepatocytes
sc_H1.EKS.Exp1_TGCCAAAGTAGGGTAC 1.7955906820476 -3.06832263988557 sc_H1 healthy Hepatocytes Hepatocytes
sc_H1.EKS.Exp1_TGCCCATCATGCCACG 2.05126158716082 -2.9321214966208 sc_H1 healthy Hepatocytes Hepatocytes
sc_H1.EKS.Exp1_TGCTACCAGTCACGCC 2.32912532808184 -2.78419659656587 sc_H1 healthy Hepatocytes Hepatocytes
sc_H1.EKS.Exp1_TGGTTAGAGCAGCGTA 4.48277227403521 2.34627582508025 sc_H1 healthy Doublets Doublets
sc_H1.EKS.Exp1_TGTGGTATCCAAACAC 2.06283263685107 -2.91926024478975 sc_H1 healthy Hepatocytes Hepatocytes
sc_H1.EKS.Exp1_TGTGTTTGTGCACCAC 2.01126186372637 -3.16624806446138 sc_H1 healthy Hepatocytes Hepatocytes
sc_H1.EKS.Exp1_TTCTCAAGTCTCAACA 2.14930622102618 -3.10799143833223 sc_H1 healthy Hepatocytes Hepatocytes
sc_H1.EKS.Exp1_TTGCGTCTCCGTTGTC 1.82040659906267 -2.8650319389731 sc_H1 healthy Hepatocytes Hepatocytes
sc_H1.EKS.Exp1_AACTCAGTCTGCTTGC -1.40873094080091 12.0081358142465 sc_H1 healthy Cholangiocytes Cholangiocytes
sc_H1.EKS.Exp1_AATCGGTTCTACTCAT -1.07088895319105 12.0753040500253 sc_H1 healthy Cholangiocytes Cholangiocytes
sc_H1.EKS.Exp1_ACCCACTCACCTGGTG -1.08403249261976 11.7221079059213 sc_H1 healthy Cholangiocytes Cholangiocytes
sc_H1.EKS.Exp1_AGTAGTCAGCACAGGT -1.90327222822309 11.6974296756357 sc_H1 healthy Cholangiocytes Cholangiocytes
sc_H1.EKS.Exp1_AGTTGGTCAATGTAAG -1.03510625837446 11.9945221133798 sc_H1 healthy Cholangiocytes Cholangiocytes
sc_H1.EKS.Exp1_ATCTGCCGTACTCGCG -1.37578435419203 11.9912204928964 sc_H1 healthy Cholangiocytes Cholangiocytes
sc_H1.EKS.Exp1_ATGCGATAGAGGACGG -1.18599327085615 12.1885538287729 sc_H1 healthy Cholangiocytes Cholangiocytes
sc_H1.EKS.Exp1_CAACTAGCAAAGGAAG -1.74438591478468 11.9980688281625 sc_H1 healthy Cholangiocytes Cholangiocytes
sc_H1.EKS.Exp1_CACATAGCACTTCGAA -0.982679800969369 12.1074114032358 sc_H1 healthy Cholangiocytes Cholangiocytes
sc_H1.EKS.Exp1_CATGCCTGTTGATTGC -1.44913442609907 11.5993900485605 sc_H1 healthy Cholangiocytes Cholangiocytes
sc_H1.EKS.Exp1_CCTACACAGCTGCGAA -1.79306908128858 11.3691387363046 sc_H1 healthy Cholangiocytes Cholangiocytes
sc_H1.EKS.Exp1_CGCTGGAGTGTTCTTT -1.37072344301344 12.1073389239877 sc_H1 healthy Cholangiocytes Cholangiocytes
sc_H1.EKS.Exp1_CGCTTCAGTCTAGGTT -1.45136793134809 12.0371008105844 sc_H1 healthy Cholangiocytes Cholangiocytes
sc_H1.EKS.Exp1_CGGACACTCCTTTCGG -2.21699412344099 11.4648952670663 sc_H1 healthy Cholangiocytes Cholangiocytes
sc_H1.EKS.Exp1_CTAACTTCAACTTGAC -1.27345140455366 11.6590366550058 sc_H1 healthy Cholangiocytes Cholangiocytes
sc_H1.EKS.Exp1_CTCACACAGCTGTCTA -2.91014512060285 10.5038643069833 sc_H1 healthy Cholangiocytes Cholangiocytes
sc_H1.EKS.Exp1_CTCATTAAGCAGATCG -1.43554683206678 12.1744079776376 sc_H1 healthy Cholangiocytes Cholangiocytes
sc_H1.EKS.Exp1_CTCTAATAGTCAAGGC -1.92964323042036 12.0074691958993 sc_H1 healthy Cholangiocytes Cholangiocytes
sc_H1.EKS.Exp1_CTGAAGTTCGATGAGG -1.53414257047773 11.5044546313852 sc_H1 healthy Cholangiocytes Cholangiocytes
sc_H1.EKS.Exp1_CTGCCTAAGTCAAGCG -1.02483733175398 12.212286967811 sc_H1 healthy Cholangiocytes Cholangiocytes
sc_H1.EKS.Exp1_CTTAACTTCGCCAAAT -1.81747467992902 11.8704157062143 sc_H1 healthy Cholangiocytes Cholangiocytes
sc_H1.EKS.Exp1_CTTACCGAGTGGACGT -1.70764382360578 11.4620018191904 sc_H1 healthy Cholangiocytes Cholangiocytes
sc_H1.EKS.Exp1_GACGTTACACATCCGG -0.9282600450337 12.6971950717538 sc_H1 healthy Cholangiocytes Cholangiocytes
sc_H1.EKS.Exp1_GATCAGTGTTCGTGAT -0.878383951169259 12.039809245643 sc_H1 healthy Cholangiocytes Cholangiocytes
sc_H1.EKS.Exp1_GATCGTAGTACAAGTA -0.939031081181771 12.2359810062021 sc_H1 healthy Cholangiocytes Cholangiocytes
sc_H1.EKS.Exp1_GATGAGGGTCTTTCAT -1.33181114671827 11.812872905311 sc_H1 healthy Cholangiocytes Cholangiocytes
sc_H1.EKS.Exp1_GCCAAATCAAGTAGTA -1.3947488832295 12.0435333438486 sc_H1 healthy Cholangiocytes Cholangiocytes
sc_H1.EKS.Exp1_GCTGCAGTCGGAAACG -1.84331520078779 11.9349117465585 sc_H1 healthy Cholangiocytes Cholangiocytes
sc_H1.EKS.Exp1_GCTTCCATCACGAAGG -1.78919752119184 11.6306276507944 sc_H1 healthy Cholangiocytes Cholangiocytes
sc_H1.EKS.Exp1_GGACAAGAGGGCTTCC -1.48388119218946 11.5409412570566 sc_H1 healthy Cholangiocytes Cholangiocytes
sc_H1.EKS.Exp1_GGCAATTGTCTCACCT -1.28902705190778 12.9044656940073 sc_H1 healthy Cholangiocytes Cholangiocytes
sc_H1.EKS.Exp1_GTCAAGTTCCTGTAGA -0.589751498681314 12.2745685763925 sc_H1 healthy Cholangiocytes Cholangiocytes
sc_H1.EKS.Exp1_TACAGTGGTGAAGGCT -1.04263980863691 12.6285324283212 sc_H1 healthy Cholangiocytes Cholangiocytes
sc_H1.EKS.Exp1_TCAGGATCAGCATACT -2.52651174543501 11.026285190162 sc_H1 healthy Cholangiocytes Cholangiocytes
sc_H1.EKS.Exp1_TCGAGGCCATGTCGAT -1.84388120649458 11.3412075229257 sc_H1 healthy Cholangiocytes Cholangiocytes
sc_H1.EKS.Exp1_TCTCATAAGCTAGTTC -1.47012598989607 12.1866007037729 sc_H1 healthy Cholangiocytes Cholangiocytes
sc_H1.EKS.Exp1_TGAGAGGAGGCTAGCA -1.14661891935468 12.8433828540414 sc_H1 healthy Cholangiocytes Cholangiocytes
sc_H1.EKS.Exp1_TGGCTGGAGAGGTTGC -1.20763023374677 11.7450885959238 sc_H1 healthy Cholangiocytes Cholangiocytes
sc_H1.EKS.Exp1_TTGAACGCAAAGTCAA -1.9173706340611 11.5634317584604 sc_H1 healthy Cholangiocytes Cholangiocytes
sc_H1.EKS.Exp1_AACTCCCAGGCTAGAC 1.85078327180743 -3.08860323947969 sc_H1 healthy Hepatocytes Hepatocytes
sc_H1.EKS.Exp1_AACTCTTAGGTGCACA 1.66940514566302 -2.9879178814322 sc_H1 healthy Hepatocytes Hepatocytes
sc_H1.EKS.Exp1_AAGGTTCTCGTTGACA 2.29042188646197 -3.03842971843782 sc_H1 healthy Hepatocytes Hepatocytes
sc_H1.EKS.Exp1_ACGATACGTGGTACAG 1.93710140706896 -2.67628739399019 sc_H1 healthy Hepatocytes Hepatocytes
sc_H1.EKS.Exp1_ACGCCGACACCACGTG 1.51607279302477 -2.77673099559846 sc_H1 healthy Hepatocytes Hepatocytes
sc_H1.EKS.Exp1_ACGTCAATCGCCGTGA 2.05434529306292 -2.00850830596986 sc_H1 healthy Hepatocytes Hepatocytes
sc_H1.EKS.Exp1_AGAGCGATCGGATGGA 1.9595094156444 -2.94362996143403 sc_H1 healthy Hepatocytes Hepatocytes
sc_H1.EKS.Exp1_AGCAGCCAGAGCCTAG 1.72807304384112 -2.62777016681733 sc_H1 healthy Hepatocytes Hepatocytes
sc_H1.EKS.Exp1_AGCAGCCGTACAGTTC 1.48339991094469 -3.00276682895723 sc_H1 healthy Hepatocytes Hepatocytes
sc_H1.EKS.Exp1_AGCGTATGTAGCACGA 2.20288984300494 -3.10119507831636 sc_H1 healthy Hepatocytes Hepatocytes
sc_H1.EKS.Exp1_AGGCCGTCACCAACCG 2.30528823854327 -2.97954390567842 sc_H1 healthy Hepatocytes Hepatocytes
sc_H1.EKS.Exp1_AGGCCGTTCGAACTGT 1.78893618108629 -3.29206393283906 sc_H1 healthy Hepatocytes Hepatocytes
sc_H1.EKS.Exp1_AGGGTGAGTGTGGTTT 1.91559676648974 -2.52768633884492 sc_H1 healthy Hepatocytes Hepatocytes
sc_H1.EKS.Exp1_ATGGGAGCACAGGTTT 1.64225356103777 -3.11760376018586 sc_H1 healthy Hepatocytes Hepatocytes
sc_H1.EKS.Exp1_ATTGGACGTAGCAAAT 1.9004216623485 -3.04433272403779 sc_H1 healthy Hepatocytes Hepatocytes
sc_H1.EKS.Exp1_CAGATCAGTTCCACGG 2.03422574521899 -3.14010165256562 sc_H1 healthy Hepatocytes Hepatocytes
sc_H1.EKS.Exp1_CAGTAACGTAGCCTCG 1.60035495283007 -2.8786239437491 sc_H1 healthy Hepatocytes Hepatocytes
sc_H1.EKS.Exp1_CCTTTCTCAGGACGTA 1.58828846933245 -3.08468006176057 sc_H1 healthy Hepatocytes Hepatocytes
sc_H1.EKS.Exp1_CGACTTCGTATATGGA 1.03228114368319 -2.62700889629426 sc_H1 healthy Hepatocytes Hepatocytes
sc_H1.EKS.Exp1_CGATCGGAGTACCGGA 1.42281035901903 -2.56142185253206 sc_H1 healthy Hepatocytes Hepatocytes
sc_H1.EKS.Exp1_CGGAGTCGTTCCCGAG 1.98885683538317 -2.77144215625825 sc_H1 healthy Hepatocytes Hepatocytes
sc_H1.EKS.Exp1_CGGGTCACACAGCCCA 1.73215012075304 -3.08748887104097 sc_H1 healthy Hepatocytes Hepatocytes
sc_H1.EKS.Exp1_GACTGCGCACTCAGGC 1.46657793046831 -2.92317412418428 sc_H1 healthy Hepatocytes Hepatocytes
sc_H1.EKS.Exp1_GAGTCCGTCACATACG 1.68924538614153 -3.13942001384797 sc_H1 healthy Hepatocytes Hepatocytes
sc_H1.EKS.Exp1_GCGCAACTCGCGCCAA 1.89089612485766 -2.86562583965364 sc_H1 healthy Hepatocytes Hepatocytes
sc_H1.EKS.Exp1_GCTCTGTAGAGGGATA 1.80972282411455 -2.62857387584749 sc_H1 healthy Hepatocytes Hepatocytes
sc_H1.EKS.Exp1_GCTGCGAGTAAGTTCC 2.28668920518755 -2.8745362572104 sc_H1 healthy Hepatocytes Hepatocytes
sc_H1.EKS.Exp1_GCTTGAAAGTGTTAGA 2.33211605073809 -3.01994560283723 sc_H1 healthy Hepatocytes Hepatocytes
sc_H1.EKS.Exp1_GGAATAATCGTTGACA 2.11792187215685 -3.02120850605073 sc_H1 healthy Hepatocytes Hepatocytes
sc_H1.EKS.Exp1_GGACAAGCAAGAAGAG 1.74518923284411 -2.75534055751863 sc_H1 healthy Hepatocytes Hepatocytes
sc_H1.EKS.Exp1_GGAGCAAAGTGACATA 2.08921496393084 -2.91636322063508 sc_H1 healthy Hepatocytes Hepatocytes
sc_H1.EKS.Exp1_GGCTGGTGTTGGTGGA 1.80468968870043 -2.87518761676851 sc_H1 healthy Hepatocytes Hepatocytes
sc_H1.EKS.Exp1_TAGTGGTAGTACGATA 2.23352853776812 -3.06276963275972 sc_H1 healthy Hepatocytes Hepatocytes
sc_H1.EKS.Exp1_TCGTAGAGTACCCAAT 2.11857108594775 -3.17461989444795 sc_H1 healthy Hepatocytes Hepatocytes
sc_H1.EKS.Exp1_TGCCAAAGTAGCGTCC 1.82074014665484 -3.18025205654207 sc_H1 healthy Hepatocytes Hepatocytes
sc_H1.EKS.Exp1_TGCCCATTCCTCAACC 1.54494528295397 -3.17151425403657 sc_H1 healthy Hepatocytes Hepatocytes
sc_H1.EKS.Exp1_TGCGGGTAGGACACCA 2.25823633195757 -2.77366445583406 sc_H1 healthy Hepatocytes Hepatocytes
sc_H1.EKS.Exp1_TGGCTGGGTCACTGGC 1.75429300786852 -2.97511504215303 sc_H1 healthy Hepatocytes Hepatocytes
sc_H1.EKS.Exp1_TGTGTTTTCTTCCTTC 1.38886527540087 -2.65923116725984 sc_H1 healthy Hepatocytes Hepatocytes
sc_H1.EKS.Exp1_TTATGCTTCGTTTGCC 2.31237189294695 -2.99300787967744 sc_H1 healthy Hepatocytes Hepatocytes
sc_H1.EKS.Exp1_TTCCCAGTCTCCAGGG 2.15128449918627 -3.10082195324006 sc_H1 healthy Hepatocytes Hepatocytes
sc_H1.EKS.Exp1_TTTGGTTAGGCAAAGA 1.44866196634173 -3.05500195545259 sc_H1 healthy Hepatocytes Hepatocytes
sc_H1.EKS.Exp1_AACTCTTTCATAAAGG -0.914890365582711 11.8631763644784 sc_H1 healthy Cholangiocytes Cholangiocytes
sc_H1.EKS.Exp1_ACACCGGTCGGCTTGG -1.24723191736341 12.6435051150888 sc_H1 healthy Cholangiocytes Cholangiocytes
sc_H1.EKS.Exp1_ACGGGCTAGCCAACAG -0.622068123799569 12.606890697059 sc_H1 healthy Cholangiocytes Cholangiocytes
sc_H1.EKS.Exp1_AGCTTGATCTGTCTAT -1.53566010473371 12.0487270541757 sc_H1 healthy Cholangiocytes Cholangiocytes
sc_H1.EKS.Exp1_AGGCCGTGTCAAAGCG -1.66864939211012 12.000728625831 sc_H1 healthy Cholangiocytes Cholangiocytes
sc_H1.EKS.Exp1_AGGTCCGTCCGTAGGC -0.824894981366403 11.9064178653329 sc_H1 healthy Cholangiocytes Cholangiocytes
sc_H1.EKS.Exp1_ATCATCTGTGATAAGT -1.14187558172346 12.1285696216196 sc_H1 healthy Cholangiocytes Cholangiocytes
sc_H1.EKS.Exp1_CACAAACCAAGCCGTC -1.30788035867811 11.6953144260019 sc_H1 healthy Cholangiocytes Cholangiocytes
sc_H1.EKS.Exp1_CACACCTAGCTAGTGG -1.57434161184431 11.8518085666269 sc_H1 healthy Cholangiocytes Cholangiocytes
sc_H1.EKS.Exp1_CACATAGAGAGTAATC -1.68361886022688 11.5584640689462 sc_H1 healthy Cholangiocytes Cholangiocytes
sc_H1.EKS.Exp1_CAGAATCTCAATCACG -1.94308097837568 11.2010870166391 sc_H1 healthy Cholangiocytes Cholangiocytes
sc_H1.EKS.Exp1_CATGACAGTCACACGC -1.29107542513014 12.584619540748 sc_H1 healthy Cholangiocytes Cholangiocytes
sc_H1.EKS.Exp1_CCTTTCTCAGGGTACA -1.93505175588728 11.9414262958139 sc_H1 healthy Cholangiocytes Cholangiocytes
sc_H1.EKS.Exp1_CGGACACAGCTGCAAG -1.48870523450971 12.1298084445566 sc_H1 healthy Cholangiocytes Cholangiocytes
sc_H1.EKS.Exp1_CTGCGGAAGACTACAA -1.05129142282606 12.6098699756235 sc_H1 healthy Cholangiocytes Cholangiocytes
sc_H1.EKS.Exp1_GATTCAGGTCGGCATC -1.38859661100507 11.732475299415 sc_H1 healthy Cholangiocytes Cholangiocytes
sc_H1.EKS.Exp1_GCAGTTAGTTACCAGT -1.62091978071333 11.7908497043222 sc_H1 healthy Cholangiocytes Cholangiocytes
sc_H1.EKS.Exp1_GCCTCTATCAGTTCGA -1.52776880739332 11.8143758960336 sc_H1 healthy Cholangiocytes Cholangiocytes
sc_H1.EKS.Exp1_GCGCGATTCAAGCCTA -1.58879490373731 12.0447473712533 sc_H1 healthy Cholangiocytes Cholangiocytes
sc_H1.EKS.Exp1_GCTGCTTGTACGCTGC -1.78056426523329 12.44263841587 sc_H1 healthy Cholangiocytes Cholangiocytes
sc_H1.EKS.Exp1_GGGAATGTCTCTAGGA -0.896609859448678 11.9932480044931 sc_H1 healthy Cholangiocytes Cholangiocytes
sc_H1.EKS.Exp1_GGGCATCCAAAGTCAA -0.988864021283395 12.4747619815439 sc_H1 healthy Cholangiocytes Cholangiocytes
sc_H1.EKS.Exp1_GGTGCGTCATCGATTG -1.40848703859449 11.8638754077524 sc_H1 healthy Cholangiocytes Cholangiocytes
sc_H1.EKS.Exp1_GTAGTCATCCCAGGTG -1.90583165166975 11.6715421863168 sc_H1 healthy Cholangiocytes Cholangiocytes
sc_H1.EKS.Exp1_GTCATTTGTAGCTAAA -1.60478814123274 11.8206110187143 sc_H1 healthy Cholangiocytes Cholangiocytes
sc_H1.EKS.Exp1_TAGAGCTCACCGGAAA -1.63172288416029 11.8449220843881 sc_H1 healthy Cholangiocytes Cholangiocytes
sc_H1.EKS.Exp1_TATGCCCCACATCCGG -1.3552494811833 11.9530420489877 sc_H1 healthy Cholangiocytes Cholangiocytes
sc_H1.EKS.Exp1_TCAGGATGTAGGAGTC -1.45135899065138 11.7924289889902 sc_H1 healthy Cholangiocytes Cholangiocytes
sc_H1.EKS.Exp1_TGTATTCAGCGAAGGG -1.26963849542738 11.7977314181894 sc_H1 healthy Cholangiocytes Cholangiocytes
sc_H1.EKS.Exp1_TTCCCAGCACATGACT -1.46947677610517 11.3081255145639 sc_H1 healthy Cholangiocytes Cholangiocytes
sc_H1.EKS.Exp1_AACTCTTTCCTATGTT -5.47487028120161 -1.29013596099916 sc_H1 healthy Hepatocytes Hepatocytes
sc_H1.EKS.Exp1_AAGCCGCAGCTAGGCA -4.77747161863447 -1.38640747589174 sc_H1 healthy Hepatocytes Hepatocytes
sc_H1.EKS.Exp1_AAGCCGCGTAAAGTCA -6.34586389539839 -2.05750773471894 sc_H1 healthy Hepatocytes Hepatocytes
sc_H1.EKS.Exp1_ACGATGTCACGACTCG -5.08234317777754 1.47038497405944 sc_H1 healthy Hepatocytes Hepatocytes
sc_H1.EKS.Exp1_ACGCCGACAATGACCT -7.07951076505781 -1.85148499530854 sc_H1 healthy Hepatocytes Hepatocytes
sc_H1.EKS.Exp1_ACTTTCAGTACGACCC -6.78575761793256 -0.134119186523583 sc_H1 healthy Hepatocytes Hepatocytes
sc_H1.EKS.Exp1_AGGGATGGTCTTGTCC -5.18203933714033 1.46719362216887 sc_H1 healthy Hepatocytes Hepatocytes
sc_H1.EKS.Exp1_AGTGGGACACACCGAC -4.75214298246504 2.79510285335479 sc_H1 healthy Hepatocytes Hepatocytes
sc_H1.EKS.Exp1_ATCCGAAAGTGGTAAT -1.61147137163282 4.09235908466277 sc_H1 healthy Hepatocytes Hepatocytes
sc_H1.EKS.Exp1_ATCCGAAGTCAAGCGA -5.8304692077458 0.86077686029372 sc_H1 healthy Hepatocytes Hepatocytes
sc_H1.EKS.Exp1_ATTCTACGTCACACGC -7.78349216459394 1.07913484054503 sc_H1 healthy Hepatocytes Hepatocytes
sc_H1.EKS.Exp1_CAAGTTGCAAGGACTG -6.98764284132124 -0.879484336796429 sc_H1 healthy Hepatocytes Hepatocytes
sc_H1.EKS.Exp1_CACCAGGAGCTCTCGG -0.974406557065255 -4.03018806499543 sc_H1 healthy Hepatocytes Hepatocytes
sc_H1.EKS.Exp1_CCACCTAAGGGCTTCC -5.16687925336958 -1.73441575092378 sc_H1 healthy Hepatocytes Hepatocytes
sc_H1.EKS.Exp1_CGAGAAGAGGTGCTAG -0.678304867726571 -4.07027624172273 sc_H1 healthy Hepatocytes Hepatocytes
sc_H1.EKS.Exp1_CGAGAAGTCAACACAC -3.85216386793256 -2.40118096393647 sc_H1 healthy Hepatocytes Hepatocytes
sc_H1.EKS.Exp1_CGATTGAGTGAACCTT -8.05968149183393 1.41088916736541 sc_H1 healthy Hepatocytes Hepatocytes
sc_H1.EKS.Exp1_CGCGGTATCAAAGACA -7.9875303077519 1.57235040145812 sc_H1 healthy Hepatocytes Hepatocytes
sc_H1.EKS.Exp1_CGTCTACCAGTAAGCG -4.02956398008466 -2.08875463527742 sc_H1 healthy Hepatocytes Hepatocytes
sc_H1.EKS.Exp1_CGTGTAATCCGCATAA -5.10426242826582 -0.139116454842713 sc_H1 healthy Hepatocytes Hepatocytes
sc_H1.EKS.Exp1_CTAGCCTCAAGACACG -4.85243375776411 -1.51441548389497 sc_H1 healthy Hepatocytes Hepatocytes
sc_H1.EKS.Exp1_CTCTGGTAGAGTGACC -4.98172529218794 2.45891835170684 sc_H1 healthy Hepatocytes Hepatocytes
sc_H1.EKS.Exp1_CTTTGCGTCATGCAAC -7.77883632658125 0.906364578780506 sc_H1 healthy Hepatocytes Hepatocytes
sc_H1.EKS.Exp1_GAACCTAAGTGAACAT -5.66623170850874 -0.281092356863644 sc_H1 healthy Hepatocytes Hepatocytes
sc_H1.EKS.Exp1_GATGAAATCCCGGATG -6.32047803876997 2.85314824062285 sc_H1 healthy Hepatocytes Hepatocytes
sc_H1.EKS.Exp1_GCTCCTAAGACGCACA -5.74584730146528 -1.75218925994935 sc_H1 healthy Hepatocytes Hepatocytes
sc_H1.EKS.Exp1_GCTCCTAAGCAGCGTA -7.72274406431318 1.05939080196318 sc_H1 healthy Hepatocytes Hepatocytes
sc_H1.EKS.Exp1_GGAAAGCTCTCAACTT -3.67704208372236 -2.57525227588716 sc_H1 healthy Hepatocytes Hepatocytes
sc_H1.EKS.Exp1_GGGAGATCAGTAACGG -4.90723903654218 1.70369674640593 sc_H1 healthy Hepatocytes Hepatocytes
sc_H1.EKS.Exp1_GTACTTTTCAGAGGTG -5.85777814863325 -0.454151671353009 sc_H1 healthy Hepatocytes Hepatocytes
sc_H1.EKS.Exp1_TACTTGTTCTCGTATT -5.02422721861006 1.86761834102568 sc_H1 healthy Hepatocytes Hepatocytes
sc_H1.EKS.Exp1_TATTACCAGCAGGCTA -8.33528860090376 1.60753383117614 sc_H1 healthy Hepatocytes Hepatocytes
sc_H1.EKS.Exp1_TCCCGATCACCGATAT -7.12295444486738 -1.29441950840059 sc_H1 healthy Hepatocytes Hepatocytes
sc_H1.EKS.Exp1_TGAGCCGCATGGAATA -7.37275941846967 0.195071298655841 sc_H1 healthy Hepatocytes Hepatocytes
sc_H1.EKS.Exp1_TGATTTCGTAGAAGGA -8.23531301496626 1.39981998878417 sc_H1 healthy Hepatocytes Hepatocytes
sc_H1.EKS.Exp1_TTCTACATCTACGAGT -8.01125104902387 1.75869681316313 sc_H1 healthy Hepatocytes Hepatocytes
sc_H1.EKS.Exp1_TTTCCTCTCCGTTGTC -8.00964982984663 1.08410980182585 sc_H1 healthy Hepatocytes Hepatocytes
sc_H1.EKS.Exp1_AACTGGTCATCCCACT -5.09862335203291 -0.417251836481717 sc_H1 healthy Hepatocytes Hepatocytes
sc_H1.EKS.Exp1_ACGGGTCTCCTTCAAT -4.22825582502485 -2.59157751125398 sc_H1 healthy Hepatocytes Hepatocytes
sc_H1.EKS.Exp1_ACGTCAACATAAAGGT -5.42848260877729 0.149647969779346 sc_H1 healthy Hepatocytes Hepatocytes
sc_H1.EKS.Exp1_ACTGATGTCGGTGTTA -5.13112409589887 0.343572247800205 sc_H1 healthy Hepatocytes Hepatocytes
sc_H1.EKS.Exp1_ATCCACCAGATGCGAC -4.37833221433759 -1.90150950473848 sc_H1 healthy Hepatocytes Hepatocytes
sc_H1.EKS.Exp1_CAAGATCGTGGGTCAA -3.93308885572553 -1.83006010574403 sc_H1 healthy Hepatocytes Hepatocytes
sc_H1.EKS.Exp1_CCCAATCGTAAGTTCC -4.50987537382246 -2.15081403774324 sc_H1 healthy Hepatocytes Hepatocytes
sc_H1.EKS.Exp1_CTACCCAAGGTTACCT -6.49944313047529 -1.29432211441102 sc_H1 healthy Hepatocytes Hepatocytes
sc_H1.EKS.Exp1_CTCTGGTTCCGGCACA -4.65957935331465 -1.68503449482026 sc_H1 healthy Hepatocytes Hepatocytes
sc_H1.EKS.Exp1_CTGAAACGTTGGAGGT 3.07503644945025 -0.0343624595284725 sc_H1 healthy Doublets Doublets
sc_H1.EKS.Exp1_CTTACCGCATGAAGTA -5.71717555997968 0.066100765046451 sc_H1 healthy Hepatocytes Hepatocytes
sc_H1.EKS.Exp1_GCAGTTAGTGCGATAG -6.05992467878462 -1.92379055542054 sc_H1 healthy Hepatocytes Hepatocytes
sc_H1.EKS.Exp1_GCATGCGAGAGGACGG -4.51724060056806 -0.263928230825093 sc_H1 healthy Hepatocytes Hepatocytes
sc_H1.EKS.Exp1_GCGAGAAGTCGCGAAA -3.95296247480512 0.229407671865795 sc_H1 healthy Hepatocytes Hepatocytes
sc_H1.EKS.Exp1_GCTCTGTTCTCTTGAT -5.05188282011152 -0.217349495711949 sc_H1 healthy Hepatocytes Hepatocytes
sc_H1.EKS.Exp1_GCTGGGTCAGCTCGAC -4.75983198164106 -1.37298975509706 sc_H1 healthy Hepatocytes Hepatocytes
sc_H1.EKS.Exp1_GCTGGGTTCTGTCAAG -3.55417092321516 -1.14277110618654 sc_H1 healthy Hepatocytes Hepatocytes
sc_H1.EKS.Exp1_GGCTCGATCCATTCTA -5.2416864204228 0.0630098991363977 sc_H1 healthy Hepatocytes Hepatocytes
sc_H1.EKS.Exp1_GGCTGGTGTAGCCTCG -4.45162923811079 -1.96826754135194 sc_H1 healthy Hepatocytes Hepatocytes
sc_H1.EKS.Exp1_GTGCATAAGGCAATTA -4.49648149488569 -1.13373635334077 sc_H1 healthy Hepatocytes Hepatocytes
sc_H1.EKS.Exp1_GTTCGGGTCACGCATA -4.12004430769087 -2.38609097522798 sc_H1 healthy Hepatocytes Hepatocytes
sc_H1.EKS.Exp1_TATGCCCCATGTCGAT -3.42965133665205 -1.12471936267915 sc_H1 healthy Hepatocytes Hepatocytes
sc_H1.EKS.Exp1_TCCACACCATCGATGT -5.94656045911909 -0.940601211014416 sc_H1 healthy Hepatocytes Hepatocytes
sc_H1.EKS.Exp1_TCTCTAAGTTGGTTTG -3.85055788038374 -2.20540354770723 sc_H1 healthy Hepatocytes Hepatocytes
sc_H1.EKS.Exp1_TCTGGAACACGTAAGG -4.91594846723676 -0.399967294159558 sc_H1 healthy Hepatocytes Hepatocytes
sc_H1.EKS.Exp1_AACTGGTGTAAGGATT 1.37574593545794 -2.73778174442353 sc_H1 healthy Hepatocytes Hepatocytes
sc_H1.EKS.Exp1_AAGCCGCAGAGTCTGG 1.98626820566057 -3.10430214923921 sc_H1 healthy Hepatocytes Hepatocytes
sc_H1.EKS.Exp1_ACACTGAAGCTACCGC 1.34935824396014 -3.13854620975557 sc_H1 healthy Hepatocytes Hepatocytes
sc_H1.EKS.Exp1_ACGGAGAAGATGGCGT 1.95812885286211 -3.1405012421042 sc_H1 healthy Hepatocytes Hepatocytes
sc_H1.EKS.Exp1_AGAGCTTTCTTACCGC 1.81998233320116 -2.81279180568757 sc_H1 healthy Hepatocytes Hepatocytes
sc_H1.EKS.Exp1_ATAGACCAGGCACATG 1.30854789735674 -2.84385941547456 sc_H1 healthy Hepatocytes Hepatocytes
sc_H1.EKS.Exp1_ATCCGAACAGGGTTAG 1.77489535333514 -3.01394484561982 sc_H1 healthy Hepatocytes Hepatocytes
sc_H1.EKS.Exp1_ATTGGACAGGCGATAC 2.20211355211138 -3.07195232433381 sc_H1 healthy Hepatocytes Hepatocytes
sc_H1.EKS.Exp1_ATTGGACTCAAAGACA 1.3043991756618 -2.86599062007966 sc_H1 healthy Hepatocytes Hepatocytes
sc_H1.EKS.Exp1_CAACTAGCAAAGAATC 2.06330029489397 -2.84348128360811 sc_H1 healthy Hepatocytes Hepatocytes
sc_H1.EKS.Exp1_CACAAACGTTGGAGGT 1.45530359269976 -2.98208115619722 sc_H1 healthy Hepatocytes Hepatocytes
sc_H1.EKS.Exp1_CAGCAGCAGTGTACCT 1.62129799844622 -2.95987246555391 sc_H1 healthy Hepatocytes Hepatocytes
sc_H1.EKS.Exp1_CAGCCGAAGAAACCGC 1.46550731183886 -3.07569501918855 sc_H1 healthy Hepatocytes Hepatocytes
sc_H1.EKS.Exp1_CAGTCCTAGTGACATA 1.70823542596697 -2.95365284008088 sc_H1 healthy Hepatocytes Hepatocytes
sc_H1.EKS.Exp1_CAGTCCTTCCTTGACC 1.70891468049883 -3.0106777958304 sc_H1 healthy Hepatocytes Hepatocytes
sc_H1.EKS.Exp1_CATGCCTCATCGGACC 1.88122276784777 -3.25842640918794 sc_H1 healthy Hepatocytes Hepatocytes
sc_H1.EKS.Exp1_CCACCTAGTCCGTGAC 1.49858347894549 -3.03292344135347 sc_H1 healthy Hepatocytes Hepatocytes
sc_H1.EKS.Exp1_CCACGGACAGCCTTTC 1.95566145898699 -3.32987378162446 sc_H1 healthy Hepatocytes Hepatocytes
sc_H1.EKS.Exp1_CCACTACAGGTGTGGT 1.98981718541979 -2.62577245754304 sc_H1 healthy Hepatocytes Hepatocytes
sc_H1.EKS.Exp1_CCGTGGACAAGAAAGG 1.89264957429766 -2.94954083484712 sc_H1 healthy Hepatocytes Hepatocytes
sc_H1.EKS.Exp1_CGAACATCACGGATAG 1.88436238290667 -2.73998806995454 sc_H1 healthy Hepatocytes Hepatocytes
sc_H1.EKS.Exp1_CGTAGCGGTCTAAAGA 1.62956730844378 -2.46836684269014 sc_H1 healthy Hepatocytes Hepatocytes
sc_H1.EKS.Exp1_CGTAGGCGTACCGGCT 2.16568426610827 -2.92104099315706 sc_H1 healthy Hepatocytes Hepatocytes
sc_H1.EKS.Exp1_GACGCGTGTTAGTGGG 1.5032093954265 -3.13576481861177 sc_H1 healthy Hepatocytes Hepatocytes
sc_H1.EKS.Exp1_GGACATTAGTCCGTAT 1.91106740953326 -3.03556488079133 sc_H1 healthy Hepatocytes Hepatocytes
sc_H1.EKS.Exp1_GGTGAAGGTCCATCCT 2.37024371148943 -2.90325210613313 sc_H1 healthy Hepatocytes Hepatocytes
sc_H1.EKS.Exp1_GTAACGTCAAATACAG 1.64435712816119 -3.06225107235017 sc_H1 healthy Hepatocytes Hepatocytes
sc_H1.EKS.Exp1_GTACTTTGTACGACCC 1.67163352491259 -3.17798016590181 sc_H1 healthy Hepatocytes Hepatocytes
sc_H1.EKS.Exp1_TAAGTGCGTGCCTGCA 2.07442049505114 -3.02172420543733 sc_H1 healthy Hepatocytes Hepatocytes
sc_H1.EKS.Exp1_TACGGATGTTAGTGGG 1.77427141191363 -2.81514523548188 sc_H1 healthy Hepatocytes Hepatocytes
sc_H1.EKS.Exp1_TAGAGCTGTCGTGGCT 1.81633989335894 -3.09532878917756 sc_H1 healthy Hepatocytes Hepatocytes
sc_H1.EKS.Exp1_TATTACCCAATTGCTG 1.34380762102007 -3.10051892322603 sc_H1 healthy Hepatocytes Hepatocytes
sc_H1.EKS.Exp1_TCTGGAAGTACCGCTG 1.76170341493487 -3.33835337680879 sc_H1 healthy Hepatocytes Hepatocytes
sc_H1.EKS.Exp1_TGAGCATGTGTTTGGT 1.47572116376757 -3.18181775135103 sc_H1 healthy Hepatocytes Hepatocytes
sc_H1.EKS.Exp1_TGCGGGTCAACGATGG 2.10048596383929 -3.24852417034211 sc_H1 healthy Hepatocytes Hepatocytes
sc_H1.EKS.Exp1_TGCGTGGAGGATGCGT 2.03255514623522 -3.10359213871064 sc_H1 healthy Hepatocytes Hepatocytes
sc_H1.EKS.Exp1_TGGGCGTGTGATGCCC 1.75904790880083 -3.19490025562349 sc_H1 healthy Hepatocytes Hepatocytes
sc_H1.EKS.Exp1_TGTCCCATCGAACGGA 2.00681690694689 -2.48413847011628 sc_H1 healthy Hepatocytes Hepatocytes
sc_H1.EKS.Exp1_AAGACCTCAGCTGGCT 2.01667086603045 -3.20814202350679 sc_H1 healthy Hepatocytes Hepatocytes
sc_H1.EKS.Exp1_AAGCCGCTCTAACCGA 2.06944851400255 -3.19002292675081 sc_H1 healthy Hepatocytes Hepatocytes
sc_H1.EKS.Exp1_ACATCAGTCAAGGCTT 1.62216691495775 -3.26602099460664 sc_H1 healthy Hepatocytes Hepatocytes
sc_H1.EKS.Exp1_ACATGGTGTGTTGGGA 1.38799230577349 -3.05669568103853 sc_H1 healthy Hepatocytes Hepatocytes
sc_H1.EKS.Exp1_ACCAGTACACATTTCT 1.25474421502947 -2.76049945873323 sc_H1 healthy Hepatocytes Hepatocytes
sc_H1.EKS.Exp1_ACTGAACCAAACCCAT 1.98097185613512 -2.6280762962729 sc_H1 healthy Hepatocytes Hepatocytes
sc_H1.EKS.Exp1_ACTGTCCAGAGTCGGT 1.80837814332842 -3.2181060127646 sc_H1 healthy Hepatocytes Hepatocytes
sc_H1.EKS.Exp1_ACTGTCCTCTTATCTG 1.88236705781817 -3.16022632640901 sc_H1 healthy Hepatocytes Hepatocytes
sc_H1.EKS.Exp1_AGACGTTGTACTCTCC 1.96589557649493 -3.13878510517183 sc_H1 healthy Hepatocytes Hepatocytes
sc_H1.EKS.Exp1_AGCTCCTTCAGGCGAA 1.28944007875323 -2.80837080997529 sc_H1 healthy Hepatocytes Hepatocytes
sc_H1.EKS.Exp1_AGCTTGATCAGCTGGC 1.74813644410967 -2.89657304805818 sc_H1 healthy Hepatocytes Hepatocytes
sc_H1.EKS.Exp1_AGGGATGAGTGAACAT 2.04607002260088 -3.15828965229097 sc_H1 healthy Hepatocytes Hepatocytes
sc_H1.EKS.Exp1_AGTGAGGTCTTTAGGG 1.91921345712542 -3.20583937686982 sc_H1 healthy Hepatocytes Hepatocytes
sc_H1.EKS.Exp1_AGTTGGTCAAGGCTCC 2.01427988530993 -3.18949316066804 sc_H1 healthy Hepatocytes Hepatocytes
sc_H1.EKS.Exp1_ATCGAGTAGCGTAATA 1.60959712983965 -2.92934034389558 sc_H1 healthy Hepatocytes Hepatocytes
sc_H1.EKS.Exp1_ATGTGTGAGAGCAATT 2.13774208547472 -2.43768141788545 sc_H1 healthy Hepatocytes Hepatocytes
sc_H1.EKS.Exp1_ATTTCTGTCCCATTAT 1.31809930326342 -2.98427818340364 sc_H1 healthy Hepatocytes Hepatocytes
sc_H1.EKS.Exp1_CACCACTTCCACTCCA 2.27531044008135 -3.00854991001191 sc_H1 healthy Hepatocytes Hepatocytes
sc_H1.EKS.Exp1_CAGAGAGCATATGCTG 2.11438409807085 -2.53043292087617 sc_H1 healthy Hepatocytes Hepatocytes
sc_H1.EKS.Exp1_CAGCCGACACATGGGA 2.10156373502611 -1.83757815879884 sc_H1 healthy Hepatocytes Hepatocytes
sc_H1.EKS.Exp1_CATTCGCAGACAAGCC 1.88066045762896 -3.22247360271516 sc_H1 healthy Hepatocytes Hepatocytes
sc_H1.EKS.Exp1_CCAGCGAAGCGTCTAT 2.04593817712664 -3.18347189945283 sc_H1 healthy Hepatocytes Hepatocytes
sc_H1.EKS.Exp1_CCGTTCATCCTACAGA 1.55709974290728 -2.99148581546846 sc_H1 healthy Hepatocytes Hepatocytes
sc_H1.EKS.Exp1_CCTCAGTTCAGTTCGA 2.14121310235857 -3.09851525348726 sc_H1 healthy Hepatocytes Hepatocytes
sc_H1.EKS.Exp1_CGATCGGGTCAGATAA 2.15354744912981 -2.89869854969087 sc_H1 healthy Hepatocytes Hepatocytes
sc_H1.EKS.Exp1_CGATTGATCAATAAGG 1.6786416006267 -2.21438596767488 sc_H1 healthy Hepatocytes Hepatocytes
sc_H1.EKS.Exp1_CTAAGACGTTCCAACA 2.01494507314562 -1.72034023326936 sc_H1 healthy Hepatocytes Hepatocytes
sc_H1.EKS.Exp1_CTACGTCGTTGATTCG 1.46522836210131 -2.50411460918489 sc_H1 healthy Hepatocytes Hepatocytes
sc_H1.EKS.Exp1_CTAGCCTCAGCCTATA 2.0979279709041 -2.38597534221711 sc_H1 healthy Hepatocytes Hepatocytes
sc_H1.EKS.Exp1_CTCACACAGCGTTTAC 1.7742398214519 -2.65771101039949 sc_H1 healthy Hepatocytes Hepatocytes
sc_H1.EKS.Exp1_CTCGTCATCGTGGACC 2.0901600551784 -2.92120287937227 sc_H1 healthy Hepatocytes Hepatocytes
sc_H1.EKS.Exp1_CTGATCCCACGGTTTA 1.47177617074847 -2.8636503033072 sc_H1 healthy Hepatocytes Hepatocytes
sc_H1.EKS.Exp1_CTGGTCTCACAGACAG 2.29217664720415 -2.91459153217378 sc_H1 healthy Hepatocytes Hepatocytes
sc_H1.EKS.Exp1_CTTCTCTAGACCACGA 2.07487635137438 -2.78920052570405 sc_H1 healthy Hepatocytes Hepatocytes
sc_H1.EKS.Exp1_GAAGCAGAGCGTCTAT 2.21800081254839 -2.74905131382051 sc_H1 healthy Hepatocytes Hepatocytes
sc_H1.EKS.Exp1_GACAGAGGTGTGAAAT 1.56851093294024 -2.89035151523652 sc_H1 healthy Hepatocytes Hepatocytes
sc_H1.EKS.Exp1_GACCAATAGCTCCTTC -2.25529606817365 1.66445912795958 sc_H1 healthy Hepatocytes Hepatocytes
sc_H1.EKS.Exp1_GACGCGTCACGACTCG 1.89736406328081 -3.08277652782502 sc_H1 healthy Hepatocytes Hepatocytes
sc_H1.EKS.Exp1_GACTAACGTAGCAAAT 1.60236339094042 -3.29727123302522 sc_H1 healthy Hepatocytes Hepatocytes
sc_H1.EKS.Exp1_GACTGCGGTTCGCTAA 1.7082612943828 -3.08125803989473 sc_H1 healthy Hepatocytes Hepatocytes
sc_H1.EKS.Exp1_GAGGTGAAGCTGAACG 2.38959090234637 -2.85370634121003 sc_H1 healthy Hepatocytes Hepatocytes
sc_H1.EKS.Exp1_GATCAGTGTCGGCACT 1.47101978780627 -2.94520829242769 sc_H1 healthy Hepatocytes Hepatocytes
sc_H1.EKS.Exp1_GATGAGGCACTTAACG 1.56306795598864 -2.37747881931367 sc_H1 healthy Hepatocytes Hepatocytes
sc_H1.EKS.Exp1_GATTCAGGTAGGACAC 1.58330575944781 -2.90620372814241 sc_H1 healthy Hepatocytes Hepatocytes
sc_H1.EKS.Exp1_GCGACCAGTGGCCCTA 2.21661560060381 -2.91323278469148 sc_H1 healthy Hepatocytes Hepatocytes
sc_H1.EKS.Exp1_GCGCCAAAGCGTTGCC 1.69737784387469 -3.0129639915854 sc_H1 healthy Hepatocytes Hepatocytes
sc_H1.EKS.Exp1_GGACAGAAGGAGTCTG 1.83622030736803 -3.18597195667329 sc_H1 healthy Hepatocytes Hepatocytes
sc_H1.EKS.Exp1_GGATGTTCACTTCTGC 2.21316592218279 -2.81350944561067 sc_H1 healthy Hepatocytes Hepatocytes
sc_H1.EKS.Exp1_GGCAATTGTTAGTGGG 1.89010588647723 -3.0601150803 sc_H1 healthy Hepatocytes Hepatocytes
sc_H1.EKS.Exp1_GGCGTGTTCCGTTGCT 2.09041730882525 -2.30045745891633 sc_H1 healthy Hepatocytes Hepatocytes
sc_H1.EKS.Exp1_GGGTCTGTCCGCAAGC 1.65995327951311 -3.00778101009431 sc_H1 healthy Hepatocytes Hepatocytes
sc_H1.EKS.Exp1_GGTGAAGGTCTGCCAG 2.06313042165636 -2.9235937408835 sc_H1 healthy Hepatocytes Hepatocytes
sc_H1.EKS.Exp1_GTCACGGAGGTGCAAC 2.31460825921892 -2.95230839771333 sc_H1 healthy Hepatocytes Hepatocytes
sc_H1.EKS.Exp1_GTCGGGTGTAGTACCT 1.2857269478023 -2.72750638050142 sc_H1 healthy Hepatocytes Hepatocytes
sc_H1.EKS.Exp1_GTCGGGTTCAGTACGT 2.29120056154131 -3.02612064403596 sc_H1 healthy Hepatocytes Hepatocytes
sc_H1.EKS.Exp1_GTGCAGCCACATAACC 2.18600861551165 -2.98291132968965 sc_H1 healthy Hepatocytes Hepatocytes
sc_H1.EKS.Exp1_GTGGGTCTCCACGCAG 2.15920214177965 -3.01806448024812 sc_H1 healthy Hepatocytes Hepatocytes
sc_H1.EKS.Exp1_GTGTGCGCAAAGTCAA 2.09479503156542 -3.12480423969331 sc_H1 healthy Hepatocytes Hepatocytes
sc_H1.EKS.Exp1_GTGTGCGCAATGGTCT 2.17479865075945 -2.92993972820344 sc_H1 healthy Hepatocytes Hepatocytes
sc_H1.EKS.Exp1_GTTCTCGTCAGTCAGT 2.28420512201189 -3.04317639392915 sc_H1 healthy Hepatocytes Hepatocytes
sc_H1.EKS.Exp1_TACGGTAGTTACGGAG 1.08553175451159 -2.86114190143647 sc_H1 healthy Hepatocytes Hepatocytes
sc_H1.EKS.Exp1_TCAATCTTCACTGGGC 2.63234059335589 -1.74903128665986 sc_H1 healthy Doublets Doublets
sc_H1.EKS.Exp1_TCGAGGCGTATAATGG 1.82815317632555 -2.38864825290742 sc_H1 healthy Hepatocytes Hepatocytes
sc_H1.EKS.Exp1_TCGCGTTGTGTTCGAT 1.54093460561632 -2.87831137699189 sc_H1 healthy Hepatocytes Hepatocytes
sc_H1.EKS.Exp1_TCGGTAATCTGGTATG 1.72272674562334 -2.45193098110261 sc_H1 healthy Hepatocytes Hepatocytes
sc_H1.EKS.Exp1_TCTGGAAAGGATATAC 1.77181951524615 -3.20633957904878 sc_H1 healthy Hepatocytes Hepatocytes
sc_H1.EKS.Exp1_TCTTCGGCACTCAGGC 1.89784924508929 -2.7960712723166 sc_H1 healthy Hepatocytes Hepatocytes
sc_H1.EKS.Exp1_TGACAACAGCCACGTC 2.12979249479174 -3.02648542446199 sc_H1 healthy Hepatocytes Hepatocytes
sc_H1.EKS.Exp1_TGAGGGATCATAAAGG 2.28082148553728 -3.09813354534211 sc_H1 healthy Hepatocytes Hepatocytes
sc_H1.EKS.Exp1_TGGTTAGTCCTCTAGC 1.63885704995989 -3.20308015865388 sc_H1 healthy Hepatocytes Hepatocytes
sc_H1.EKS.Exp1_TTAGGACCAATGAATG 1.4448290300548 -2.81037185710969 sc_H1 healthy Hepatocytes Hepatocytes
sc_H1.EKS.Exp1_TTGCCGTGTCAATACC 1.71772078992724 -3.20432398838105 sc_H1 healthy Hepatocytes Hepatocytes
sc_H1.EKS.Exp1_TTTCCTCCACGCGAAA 1.58837310792803 -2.19650719684663 sc_H1 healthy Hepatocytes Hepatocytes
sc_H1.EKS.Exp1_AAGCCGCAGTGCCATT -0.574472861272104 11.5475244708627 sc_H1 healthy Cholangiocytes Cholangiocytes
sc_H1.EKS.Exp1_AAGTCTGCATCTCGCT -0.634272711259134 11.954661387977 sc_H1 healthy Cholangiocytes Cholangiocytes
sc_H1.EKS.Exp1_AATCCAGTCATGTGGT -1.0441880988896 11.4404297061532 sc_H1 healthy Cholangiocytes Cholangiocytes
sc_H1.EKS.Exp1_ACACCAATCTGCCCTA -0.906986432057626 11.2733688541025 sc_H1 healthy Cholangiocytes Cholangiocytes
sc_H1.EKS.Exp1_ACACCCTTCGGCCGAT -1.23861213205457 11.7388763614267 sc_H1 healthy Cholangiocytes Cholangiocytes
sc_H1.EKS.Exp1_ACAGCCGTCCCTCAGT -1.2146791982472 10.7750263400644 sc_H1 healthy Cholangiocytes Cholangiocytes
sc_H1.EKS.Exp1_ACAGCCGTCCGCATAA -1.49279554365278 11.9883003421396 sc_H1 healthy Cholangiocytes Cholangiocytes
sc_H1.EKS.Exp1_ACATGGTCACATTTCT -0.822048144322641 11.5736856647104 sc_H1 healthy Cholangiocytes Cholangiocytes
sc_H1.EKS.Exp1_ACCAGTATCGCAGGCT -1.35705383298994 12.1881256290048 sc_H1 healthy Cholangiocytes Cholangiocytes
sc_H1.EKS.Exp1_ACGTCAAAGAGTTGGC -0.560104207974679 11.9494104571908 sc_H1 healthy Cholangiocytes Cholangiocytes
sc_H1.EKS.Exp1_ACTTACTGTTAAGGGC -1.45322032449842 11.504613894996 sc_H1 healthy Cholangiocytes Cholangiocytes
sc_H1.EKS.Exp1_AGCATACAGACGCACA -1.38804109571577 10.5514841266244 sc_H1 healthy Cholangiocytes Cholangiocytes
sc_H1.EKS.Exp1_ATCCACCGTAGTACCT -1.14386101244093 11.0362138934701 sc_H1 healthy Cholangiocytes Cholangiocytes
sc_H1.EKS.Exp1_ATCCACCGTTTGTTTC -0.647500054818399 11.4357338138193 sc_H1 healthy Cholangiocytes Cholangiocytes
sc_H1.EKS.Exp1_ATCTGCCCAGCCAATT -1.28021033285261 10.9123239703744 sc_H1 healthy Cholangiocytes Cholangiocytes
sc_H1.EKS.Exp1_CAACCAACAATCAGAA -1.8442779350102 12.1322555728525 sc_H1 healthy Cholangiocytes Cholangiocytes
sc_H1.EKS.Exp1_CAAGAAAAGTAGATGT -1.33984203813673 10.6285448260873 sc_H1 healthy Cholangiocytes Cholangiocytes
sc_H1.EKS.Exp1_CACACTCTCATGCTCC -1.06729872701765 11.5546932406991 sc_H1 healthy Cholangiocytes Cholangiocytes
sc_H1.EKS.Exp1_CACATAGAGTCTCGGC -1.0966087150395 11.4284620471567 sc_H1 healthy Cholangiocytes Cholangiocytes
sc_H1.EKS.Exp1_CAGCTGGCATTGGTAC -0.438886063081033 12.3269872851938 sc_H1 healthy Cholangiocytes Cholangiocytes
sc_H1.EKS.Exp1_CAGTAACTCATGTAGC -1.0147155093968 11.6652345843881 sc_H1 healthy Cholangiocytes Cholangiocytes
sc_H1.EKS.Exp1_CATGGCGTCGGGAGTA -1.10431261537672 11.8236026950448 sc_H1 healthy Cholangiocytes Cholangiocytes
sc_H1.EKS.Exp1_CCTACCAAGTCCTCCT -0.464550213795907 11.3024225421518 sc_H1 healthy Cholangiocytes Cholangiocytes
sc_H1.EKS.Exp1_CCTAGCTGTAGAAGGA -1.1222799587071 11.3210706897348 sc_H1 healthy Cholangiocytes Cholangiocytes
sc_H1.EKS.Exp1_CGATGTATCGGTCCGA -1.2196510600865 11.0594930835336 sc_H1 healthy Cholangiocytes Cholangiocytes
sc_H1.EKS.Exp1_CGCGGTATCATCGGAT -0.77267880914808 11.3915786929697 sc_H1 healthy Cholangiocytes Cholangiocytes
sc_H1.EKS.Exp1_CGGACACAGTTTAGGA -1.83260758398176 10.4698581882089 sc_H1 healthy Cholangiocytes Cholangiocytes
sc_H1.EKS.Exp1_CGGAGCTTCATCGATG -2.02076347349287 10.5582943149179 sc_H1 healthy Cholangiocytes Cholangiocytes
sc_H1.EKS.Exp1_CGTCTACGTTGTCGCG -1.3446042108357 12.1203508563608 sc_H1 healthy Cholangiocytes Cholangiocytes
sc_H1.EKS.Exp1_CTAGCCTCAACTGCTA -0.49745144127012 11.79704000431 sc_H1 healthy Cholangiocytes Cholangiocytes
sc_H1.EKS.Exp1_CTCAGAAAGACTAAGT -0.971842365247018 12.1331815906137 sc_H1 healthy Cholangiocytes Cholangiocytes
sc_H1.EKS.Exp1_CTCGTCAGTAAGTGGC -1.07403023718 10.7858762927621 sc_H1 healthy Cholangiocytes Cholangiocytes
sc_H1.EKS.Exp1_CTCTAATCATCACGTA -1.05176408765913 10.8785562701791 sc_H1 healthy Cholangiocytes Cholangiocytes
sc_H1.EKS.Exp1_CTGAAACAGCTAAACA -0.400348918420083 11.7414045520395 sc_H1 healthy Cholangiocytes Cholangiocytes
sc_H1.EKS.Exp1_CTGCCTATCACGATGT -0.361755328160531 11.8764801211923 sc_H1 healthy Cholangiocytes Cholangiocytes
sc_H1.EKS.Exp1_GAAATGAAGATCTGAA -1.37081904886366 10.9420471377939 sc_H1 healthy Cholangiocytes Cholangiocytes
sc_H1.EKS.Exp1_GAAATGATCGCAAACT -1.47542019365431 11.7618398852914 sc_H1 healthy Cholangiocytes Cholangiocytes
sc_H1.EKS.Exp1_GATCAGTCAAGCGATG -0.739799993020303 11.7842493243783 sc_H1 healthy Cholangiocytes Cholangiocytes
sc_H1.EKS.Exp1_GATCAGTTCTGCAGTA -0.981018500310189 11.4305696673959 sc_H1 healthy Cholangiocytes Cholangiocytes
sc_H1.EKS.Exp1_GATCGCGCAGTGGAGT -1.18055685041548 11.3227873035043 sc_H1 healthy Cholangiocytes Cholangiocytes
sc_H1.EKS.Exp1_GATGCTACATCCGCGA -0.048093335610635 11.6427440829843 sc_H1 healthy Cholangiocytes Cholangiocytes
sc_H1.EKS.Exp1_GCCAAATTCGGTGTTA -1.12391896722913 11.0548153110116 sc_H1 healthy Cholangiocytes Cholangiocytes
sc_H1.EKS.Exp1_GCTCCTACAGCCTGTG -1.3214907216847 12.1506939120859 sc_H1 healthy Cholangiocytes Cholangiocytes
sc_H1.EKS.Exp1_GCTTCCAGTCGCTTTC -0.914074616414315 12.2702789493173 sc_H1 healthy Cholangiocytes Cholangiocytes
sc_H1.EKS.Exp1_GGAGCAACACCCAGTG -0.718367950898416 11.1691999621957 sc_H1 healthy Cholangiocytes Cholangiocytes
sc_H1.EKS.Exp1_GGATGTTTCCGGCACA -1.42490060804487 10.7450580783456 sc_H1 healthy Cholangiocytes Cholangiocytes
sc_H1.EKS.Exp1_GGGATGAAGAACAACT -1.1458440589726 11.9477529712289 sc_H1 healthy Cholangiocytes Cholangiocytes
sc_H1.EKS.Exp1_GTCAAGTTCTCGAGTA -0.484538393002755 11.6317968555063 sc_H1 healthy Cholangiocytes Cholangiocytes
sc_H1.EKS.Exp1_GTCACAACACATTAGC -0.8758097457707 11.5387592502206 sc_H1 healthy Cholangiocytes Cholangiocytes
sc_H1.EKS.Exp1_GTCGTAACATACCATG -0.277447776776559 11.9983453937143 sc_H1 healthy Cholangiocytes Cholangiocytes
sc_H1.EKS.Exp1_GTGAAGGGTCAGGACA -0.9021849202931 11.7610273547739 sc_H1 healthy Cholangiocytes Cholangiocytes
sc_H1.EKS.Exp1_GTGCGGTAGAGGACGG -1.77391083715559 11.4229717441171 sc_H1 healthy Cholangiocytes Cholangiocytes
sc_H1.EKS.Exp1_TAAGAGATCTGATTCT -0.384603040200479 12.5828733630746 sc_H1 healthy Cholangiocytes Cholangiocytes
sc_H1.EKS.Exp1_TACCTATTCAGGTTCA -1.36646647928358 11.7224197574228 sc_H1 healthy Cholangiocytes Cholangiocytes
sc_H1.EKS.Exp1_TACTTACTCTCTTATG -0.835788207036264 11.5513553805917 sc_H1 healthy Cholangiocytes Cholangiocytes
sc_H1.EKS.Exp1_TCAATCTAGAGTCGGT -0.262510316354043 11.7002687640756 sc_H1 healthy Cholangiocytes Cholangiocytes
sc_H1.EKS.Exp1_TCTATTGTCCGTAGTA -1.06431348798872 11.1849308200448 sc_H1 healthy Cholangiocytes Cholangiocytes
sc_H1.EKS.Exp1_TCTTCGGGTCTTCTCG 0.0322088879525593 11.32083322483 sc_H1 healthy Cholangiocytes Cholangiocytes
sc_H1.EKS.Exp1_TCTTCGGTCGTGGTCG -0.370448009949929 11.8889770694345 sc_H1 healthy Cholangiocytes Cholangiocytes
sc_H1.EKS.Exp1_TGGCGCAAGTGTGGCA -0.632909374219186 11.8443556018442 sc_H1 healthy Cholangiocytes Cholangiocytes
sc_H1.EKS.Exp1_TTAGGCATCCAAACAC -2.45021994588972 11.4532604404062 sc_H1 healthy Cholangiocytes Cholangiocytes
sc_H1.EKS.Exp1_TTCTACACAGATCTGT -1.24339254377485 11.439259547767 sc_H1 healthy Cholangiocytes Cholangiocytes
sc_H1.EKS.Exp1_TTGGCAACAAGTCTGT -1.11238356111646 11.5783844180673 sc_H1 healthy Cholangiocytes Cholangiocytes
sc_H1.EKS.Exp1_TTTCCTCAGTTGTAGA -0.506585972291238 11.4401874728769 sc_H1 healthy Cholangiocytes Cholangiocytes
sc_H1.EKS.Exp1_TTTCCTCGTTCGTCTC -0.439792888146646 11.2272205539316 sc_H1 healthy Cholangiocytes Cholangiocytes
sc_H1.EKS.Exp1_AAGCCGCCATCGGAAG 4.7622780037105 -11.5524997524649 sc_H1 healthy Immune T cells
sc_H1.EKS.Exp1_ACATCAGTCTACTCAT 4.35681144716143 -11.8939399532706 sc_H1 healthy Immune T cells
sc_H1.EKS.Exp1_AGGTCATTCCAACCAA 4.71104280473589 -11.4131974987418 sc_H1 healthy Immune T cells
sc_H1.EKS.Exp1_AGTGGGACAACCGCCA 4.66455738069414 -11.0959672741324 sc_H1 healthy Immune T cells
sc_H1.EKS.Exp1_AGTGGGAGTGAGCGAT 4.39042989732622 -10.91624830288 sc_H1 healthy Immune T cells
sc_H1.EKS.Exp1_ATAAGAGAGGGTGTTG 4.70902769090533 -12.4073705486685 sc_H1 healthy Immune Dividing cells
sc_H1.EKS.Exp1_ATCATCTCAGTCAGCC 10.4652179908931 0.875717181739185 sc_H1 healthy Doublets Doublets
sc_H1.EKS.Exp1_ATCCGAAAGGCTCAGA 4.66926900865435 -10.9752292446524 sc_H1 healthy Immune T cells
sc_H1.EKS.Exp1_ATCTACTTCAACACCA 4.48706285478472 -11.540814381066 sc_H1 healthy Immune T cells
sc_H1.EKS.Exp1_ATGCGATGTTAGTGGG 4.44553510667681 -11.4125995449454 sc_H1 healthy Immune T cells
sc_H1.EKS.Exp1_CAGCGACGTATCTGCA 4.37503187181353 -10.8874950222403 sc_H1 healthy Immune T cells
sc_H1.EKS.Exp1_CGAATGTGTCCAAGTT 3.08533637048601 -11.6707773022086 sc_H1 healthy Immune T cells
sc_H1.EKS.Exp1_CTACCCAAGTTAAGTG 4.71325008394121 -11.7109727672965 sc_H1 healthy Immune T cells
sc_H1.EKS.Exp1_CTGATAGCACCAGGTC 3.45780078889727 -11.1476096920401 sc_H1 healthy Immune T cells
sc_H1.EKS.Exp1_CTGATCCCACCTGGTG 4.95840541841387 -10.8122787289053 sc_H1 healthy Immune T cells
sc_H1.EKS.Exp1_CTGCGGAAGTGAACAT 3.28923623086809 -11.2796497158438 sc_H1 healthy Immune T cells
sc_H1.EKS.Exp1_GACTAACAGCTCAACT 4.64060918809771 -11.7897720150382 sc_H1 healthy Immune T cells
sc_H1.EKS.Exp1_GAGGTGATCCATGAGT 4.27162639619707 -1.14476655048433 sc_H1 healthy Doublets Doublets
sc_H1.EKS.Exp1_GATCGATAGAGGTTAT 4.67757312776446 -11.251393299523 sc_H1 healthy Immune T cells
sc_H1.EKS.Exp1_GCACTCTCACATTAGC 4.64093725206255 -11.712089519921 sc_H1 healthy Immune T cells
sc_H1.EKS.Exp1_GGAAAGCTCCGTAGGC 4.63485900880694 -11.5527705959708 sc_H1 healthy Immune T cells
sc_H1.EKS.Exp1_GTCACAACACCTTGTC 3.15396039010882 -11.4393749050528 sc_H1 healthy Immune T cells
sc_H1.EKS.Exp1_GTCACGGCATTACGAC 4.65905801774859 -11.9015331081778 sc_H1 healthy Immune T cells
sc_H1.EKS.Exp1_GTCATTTGTGCGCTTG 4.32954542161822 -11.2029704861075 sc_H1 healthy Immune T cells
sc_H1.EKS.Exp1_GTCGTAACAGACGCCT 4.66007701875567 -12.2149543575675 sc_H1 healthy Immune T cells
sc_H1.EKS.Exp1_TCTGGAACACCGAATT 4.6857456398189 -11.9709987453848 sc_H1 healthy Immune T cells
sc_H1.EKS.Exp1_TGCCAAAGTATAGGGC 4.76331178666949 -10.9758071712882 sc_H1 healthy Immune T cells
sc_H1.EKS.Exp1_AAGGAGCCATTACCTT -1.27989144800306 12.1721353717416 sc_H1 healthy Cholangiocytes Cholangiocytes
sc_H1.EKS.Exp1_AAGGTTCGTGTAACGG -1.4500752258122 12.3581171222299 sc_H1 healthy Cholangiocytes Cholangiocytes
sc_H1.EKS.Exp1_ACACTGATCGTACGGC -1.58508129594923 11.8138008304208 sc_H1 healthy Cholangiocytes Cholangiocytes
sc_H1.EKS.Exp1_ACGGCCATCACCGTAA -1.29230411527754 11.9444627948373 sc_H1 healthy Cholangiocytes Cholangiocytes
sc_H1.EKS.Exp1_ACTGAGTAGTCTCAAC -1.57585926530958 11.7121668048471 sc_H1 healthy Cholangiocytes Cholangiocytes
sc_H1.EKS.Exp1_AGAGTGGCACAGGTTT -0.644878821355111 12.2835855670541 sc_H1 healthy Cholangiocytes Cholangiocytes
sc_H1.EKS.Exp1_AGATTGCGTACCGGCT -1.43313177106977 11.0063991733163 sc_H1 healthy Cholangiocytes Cholangiocytes
sc_H1.EKS.Exp1_AGCATACCAAACTGTC -1.49167950628401 11.8509473987192 sc_H1 healthy Cholangiocytes Cholangiocytes
sc_H1.EKS.Exp1_AGCCTAAGTGCTTCTC -1.84655864713789 11.5592794604867 sc_H1 healthy Cholangiocytes Cholangiocytes
sc_H1.EKS.Exp1_ATTACTCGTGCCTGGT -1.96457465170027 12.045741099891 sc_H1 healthy Cholangiocytes Cholangiocytes
sc_H1.EKS.Exp1_CAACCAACATTCTCAT -0.635252253991372 11.8951130099863 sc_H1 healthy Cholangiocytes Cholangiocytes
sc_H1.EKS.Exp1_CAACCAAGTTTGTTTC -1.54801960466505 10.9576330371469 sc_H1 healthy Cholangiocytes Cholangiocytes
sc_H1.EKS.Exp1_CAAGGCCCATGGTCTA -1.50592978475691 12.3261261172861 sc_H1 healthy Cholangiocytes Cholangiocytes
sc_H1.EKS.Exp1_CACACTCGTCTTCTCG -1.21869631288648 11.3103552051157 sc_H1 healthy Cholangiocytes Cholangiocytes
sc_H1.EKS.Exp1_CAGAGAGGTGCAACTT -1.55697770593763 11.8968143649667 sc_H1 healthy Cholangiocytes Cholangiocytes
sc_H1.EKS.Exp1_CAGTCCTTCATCACCC -1.60607119081617 11.671361941871 sc_H1 healthy Cholangiocytes Cholangiocytes
sc_H1.EKS.Exp1_CATTATCAGCCTTGAT -1.24505599020124 12.1110515781015 sc_H1 healthy Cholangiocytes Cholangiocytes
sc_H1.EKS.Exp1_CCTCTGACATTGCGGC -0.884762959462411 11.9215812869638 sc_H1 healthy Cholangiocytes Cholangiocytes
sc_H1.EKS.Exp1_CTCCTAGTCTATCCCG -1.47454460142256 10.6329469867319 sc_H1 healthy Cholangiocytes Cholangiocytes
sc_H1.EKS.Exp1_CTCGTCAAGTGCCAGA -1.30077429292799 11.83477022129 sc_H1 healthy Cholangiocytes Cholangiocytes
sc_H1.EKS.Exp1_CTGCTGTCAAGCCTAT -1.47737772939802 11.6812477298349 sc_H1 healthy Cholangiocytes Cholangiocytes
sc_H1.EKS.Exp1_CTTCTCTGTGACTCAT -0.651712553483255 12.3613577075571 sc_H1 healthy Cholangiocytes Cholangiocytes
sc_H1.EKS.Exp1_GAACCTATCCAAACAC -0.41974957464338 11.8213253207773 sc_H1 healthy Cholangiocytes Cholangiocytes
sc_H1.EKS.Exp1_GACACGCAGCGATTCT -1.79273660658003 11.610721606788 sc_H1 healthy Cholangiocytes Cholangiocytes
sc_H1.EKS.Exp1_GATCGTAAGACAGAGA -1.08097477434278 12.5310135074228 sc_H1 healthy Cholangiocytes Cholangiocytes
sc_H1.EKS.Exp1_GATCTAGAGGAGTTTA -1.14308639047743 12.5062074847787 sc_H1 healthy Cholangiocytes Cholangiocytes
sc_H1.EKS.Exp1_GCGCAACGTGTAATGA -1.71991439340711 12.2605915256113 sc_H1 healthy Cholangiocytes Cholangiocytes
sc_H1.EKS.Exp1_GCGGGTTGTCTTGTCC -1.8008757400334 11.1145591922372 sc_H1 healthy Cholangiocytes Cholangiocytes
sc_H1.EKS.Exp1_GGATTACCATATGGTC -1.52001138208509 11.6190357394784 sc_H1 healthy Cholangiocytes Cholangiocytes
sc_H1.EKS.Exp1_GGATTACGTCAGAATA -1.75162108419538 11.7404308505624 sc_H1 healthy Cholangiocytes Cholangiocytes
sc_H1.EKS.Exp1_GGCAATTAGATGTCGG -2.01203377721906 11.6712608523935 sc_H1 healthy Cholangiocytes Cholangiocytes
sc_H1.EKS.Exp1_GGTGTTATCTGTGCAA -1.29657836435438 11.8302002139657 sc_H1 healthy Cholangiocytes Cholangiocytes
sc_H1.EKS.Exp1_GTATCTTTCTCATTCA -1.7196327018559 11.6629896350473 sc_H1 healthy Cholangiocytes Cholangiocytes
sc_H1.EKS.Exp1_GTATTCTAGCTCAACT -1.49525566576124 11.5037536807626 sc_H1 healthy Cholangiocytes Cholangiocytes
sc_H1.EKS.Exp1_GTGGGTCCAGACGCTC -0.831975178700692 12.3738203235239 sc_H1 healthy Cholangiocytes Cholangiocytes
sc_H1.EKS.Exp1_TACACGAAGGAGTTTA 0.0400679093778065 11.3763609119028 sc_H1 healthy Cholangiocytes Cholangiocytes
sc_H1.EKS.Exp1_TACCTATCATCCTAGA -2.1357715892613 11.0557470508188 sc_H1 healthy Cholangiocytes Cholangiocytes
sc_H1.EKS.Exp1_TAGCCGGCAGACAAAT -1.72994180200697 11.7197551913827 sc_H1 healthy Cholangiocytes Cholangiocytes
sc_H1.EKS.Exp1_TAGTGGTCATGTCTCC -1.13888211725355 11.8840007968515 sc_H1 healthy Cholangiocytes Cholangiocytes
sc_H1.EKS.Exp1_TCGCGAGGTCCTAGCG -1.18222232339979 12.3833551593393 sc_H1 healthy Cholangiocytes Cholangiocytes
sc_H1.EKS.Exp1_TGAGAGGAGCGATGAC -0.918678836804635 12.6345625110239 sc_H1 healthy Cholangiocytes Cholangiocytes
sc_H1.EKS.Exp1_TGAGCATAGTTCGCAT -1.322201447469 11.8532762713998 sc_H1 healthy Cholangiocytes Cholangiocytes
sc_H1.EKS.Exp1_TGATTTCGTAGTGAAT -1.389490799886 12.5012436099618 sc_H1 healthy Cholangiocytes Cholangiocytes
sc_H1.EKS.Exp1_TGATTTCTCGAACTGT -1.43117232797743 11.9914426990121 sc_H1 healthy Cholangiocytes Cholangiocytes
sc_H1.EKS.Exp1_TTAACTCTCACATGCA -0.369945065957315 12.2106161304086 sc_H1 healthy Cholangiocytes Cholangiocytes
sc_H1.EKS.Exp1_TTAGGCAAGGATCGCA -1.51115866182447 11.7827539630502 sc_H1 healthy Cholangiocytes Cholangiocytes
sc_H1.EKS.Exp1_AAGGAGCGTTACCGAT 4.36950532914995 -1.33112202209535 sc_H1 healthy Doublets Doublets
sc_H1.EKS.Exp1_ACAGCCGGTGTTTGGT 3.69594065667986 -1.22504017871919 sc_H1 healthy Doublets Doublets
sc_H1.EKS.Exp1_ACGCCGACAAGGACAC 4.41483537675738 -1.11931059879365 sc_H1 healthy Doublets Doublets
sc_H1.EKS.Exp1_ACTTACTCAGTTAACC 4.34660474779009 -1.10085247081819 sc_H1 healthy Doublets Doublets
sc_H1.EKS.Exp1_AGAGCGACAAGGACAC 4.25703517915606 -1.11344907802644 sc_H1 healthy Doublets Doublets
sc_H1.EKS.Exp1_AGCGTCGTCCGCATAA 3.40051285745501 -1.51964161914888 sc_H1 healthy Doublets Doublets
sc_H1.EKS.Exp1_AGGGATGCACACAGAG 3.98564879419207 -1.10091803592744 sc_H1 healthy Doublets Doublets
sc_H1.EKS.Exp1_AGGGTGAGTGATGTGG 3.6930481624782 -1.25751541179719 sc_H1 healthy Doublets Doublets
sc_H1.EKS.Exp1_ATAGACCGTCTGGAGA 4.08897296907305 -1.13057492298188 sc_H1 healthy Doublets Doublets
sc_H1.EKS.Exp1_ATCTGCCTCTTGCCGT 2.89661018373369 -2.07222817462983 sc_H1 healthy Doublets Doublets
sc_H1.EKS.Exp1_ATTGGACAGTTAAGTG 4.00334350587725 -1.08656964820924 sc_H1 healthy Doublets Doublets
sc_H1.EKS.Exp1_ATTGGACCAAACCCAT 2.67138640405535 -2.31268737834993 sc_H1 healthy Doublets Doublets
sc_H1.EKS.Exp1_CAACTAGCATTAGGCT 3.81295363427996 -1.14879355949464 sc_H1 healthy Doublets Doublets
sc_H1.EKS.Exp1_CATATTCCAAGCGATG 3.98819581987261 -1.09324226898256 sc_H1 healthy Doublets Doublets
sc_H1.EKS.Exp1_CCAGCGACACACCGCA 4.3289488983333 -1.16090152782502 sc_H1 healthy Doublets Doublets
sc_H1.EKS.Exp1_CCCTCCTCACGGCTAC 3.68670861245989 -1.25692687553468 sc_H1 healthy Doublets Doublets
sc_H1.EKS.Exp1_CGAGCCACAGCATGAG 4.11357991220354 -8.05804346126619 sc_H1 healthy Doublets Doublets
sc_H1.EKS.Exp1_CGCTGGATCACTTACT 3.0326580238521 -1.92321441692415 sc_H1 healthy Doublets Doublets
sc_H1.EKS.Exp1_CGCTTCAGTAGCTGCC 2.67008893014788 -2.29619262737336 sc_H1 healthy Doublets Doublets
sc_H1.EKS.Exp1_CGGGTCAGTGGACGAT 3.81268064500689 -1.08071384948793 sc_H1 healthy Doublets Doublets
sc_H1.EKS.Exp1_CGGTTAAGTTCCCGAG 3.82658783914446 -1.10476456207338 sc_H1 healthy Doublets Doublets
sc_H1.EKS.Exp1_CGTTCTGAGGCAATTA 3.80218998910784 -1.14007995647493 sc_H1 healthy Doublets Doublets
sc_H1.EKS.Exp1_CTAACTTTCCTTGCCA 4.04815809251665 -1.12017462772432 sc_H1 healthy Doublets Doublets
sc_H1.EKS.Exp1_CTAGTGAGTGTGACCC 3.05013958932757 -1.9238937906653 sc_H1 healthy Doublets Doublets
sc_H1.EKS.Exp1_CTCGTACTCGTTACGA 2.82086817743181 -2.16630218547883 sc_H1 healthy Doublets Doublets
sc_H1.EKS.Exp1_CTGCCTATCAGGTTCA 4.05770461084246 -1.09464452785554 sc_H1 healthy Doublets Doublets
sc_H1.EKS.Exp1_CTGTTTAGTGCACCAC 3.00229064943194 -1.98236415905061 sc_H1 healthy Doublets Doublets
sc_H1.EKS.Exp1_CTTGGCTCATGAAGTA 3.81325618745684 -1.05408320945802 sc_H1 healthy Doublets Doublets
sc_H1.EKS.Exp1_GCGGGTTGTTGTTTGG 2.87153856279253 -2.12788627666536 sc_H1 healthy Doublets Doublets
sc_H1.EKS.Exp1_GGCTCGAAGAGACTAT 3.94822518350481 -1.08772264045778 sc_H1 healthy Doublets Doublets
sc_H1.EKS.Exp1_GTGTGCGTCACTCTTA 2.84391705514788 -2.26683972400728 sc_H1 healthy Doublets Doublets
sc_H1.EKS.Exp1_GTTCGGGGTACTTGAC 4.11650363923907 -8.09633634609285 sc_H1 healthy Doublets Doublets
sc_H1.EKS.Exp1_GTTCGGGTCTCATTCA 2.48371450425982 -2.31638429683748 sc_H1 healthy Doublets Doublets
sc_H1.EKS.Exp1_TACGGTACACTGTTAG 2.71669451715349 -2.25083063167634 sc_H1 healthy Doublets Doublets
sc_H1.EKS.Exp1_TCGGTAAAGACAGACC 3.80295960428118 -1.11464939636293 sc_H1 healthy Doublets Doublets
sc_H1.EKS.Exp1_TGAGGGATCGAATGGG 4.06094901086687 -8.18738935512605 sc_H1 healthy Doublets Doublets
sc_H1.EKS.Exp1_TGCCAAAGTATCAGTC 2.8310240936458 -2.18693612140718 sc_H1 healthy Doublets Doublets
sc_H1.EKS.Exp1_TGCCCTATCTCTAAGG 3.65661065103411 -1.18112085384431 sc_H1 healthy Doublets Doublets
sc_H1.EKS.Exp1_TGGACGCAGCACGCCT 4.18892900468706 -1.08101687950197 sc_H1 healthy Doublets Doublets
sc_H1.EKS.Exp1_AAGGCAGCAGTGGGAT -0.414902882558114 11.4500971026987 sc_H1 healthy Cholangiocytes Cholangiocytes
sc_H1.EKS.Exp1_ACGAGCCGTCGAGATG -1.31521888254286 10.5706262775033 sc_H1 healthy Cholangiocytes Cholangiocytes
sc_H1.EKS.Exp1_ACGCCGAAGATACACA -0.549987213593728 11.2619915195077 sc_H1 healthy Cholangiocytes Cholangiocytes
sc_H1.EKS.Exp1_AGAGTGGAGTATGACA -1.29622014043928 10.7306661792367 sc_H1 healthy Cholangiocytes Cholangiocytes
sc_H1.EKS.Exp1_AGCATACCAAGTTGTC -0.921017246228463 11.3041267581552 sc_H1 healthy Cholangiocytes Cholangiocytes
sc_H1.EKS.Exp1_AGGGTGAGTCTAGTCA -1.20596499918104 10.7330703921884 sc_H1 healthy Cholangiocytes Cholangiocytes
sc_H1.EKS.Exp1_AGGTCCGGTGAGTATA -1.30166371343733 10.6555633731454 sc_H1 healthy Cholangiocytes Cholangiocytes
sc_H1.EKS.Exp1_AGTCTTTTCGGAAACG -0.915289001446969 11.0841350741952 sc_H1 healthy Cholangiocytes Cholangiocytes
sc_H1.EKS.Exp1_CACACAAAGTGAACGC -0.0416412818253109 11.2912368960947 sc_H1 healthy Cholangiocytes Cholangiocytes
sc_H1.EKS.Exp1_CACAGGCCATTAGCCA -1.45697374818922 10.6928024478525 sc_H1 healthy Cholangiocytes Cholangiocytes
sc_H1.EKS.Exp1_CAGCCGACATGGGACA -1.08615179536939 10.9134502597421 sc_H1 healthy Cholangiocytes Cholangiocytes
sc_H1.EKS.Exp1_CATATGGAGGGTTTCT -1.41829212186933 10.5463400073617 sc_H1 healthy Cholangiocytes Cholangiocytes
sc_H1.EKS.Exp1_CATCAGACATAACCTG 0.256615085619681 12.105389613685 sc_H1 healthy Cholangiocytes Cholangiocytes
sc_H1.EKS.Exp1_CGTAGGCCAACGATCT -1.33836145876051 10.8251753039926 sc_H1 healthy Cholangiocytes Cholangiocytes
sc_H1.EKS.Exp1_CGTTCTGTCTTCGGTC -0.912212328892953 10.9583177753061 sc_H1 healthy Cholangiocytes Cholangiocytes
sc_H1.EKS.Exp1_CTACATTCAATGCCAT -0.645295338612802 11.249058742103 sc_H1 healthy Cholangiocytes Cholangiocytes
sc_H1.EKS.Exp1_CTCGAGGGTTACAGAA -0.495587365609414 11.8463516421884 sc_H1 healthy Cholangiocytes Cholangiocytes
sc_H1.EKS.Exp1_CTGGTCTGTTCGCGAC -0.121421234589822 11.9916038699716 sc_H1 healthy Cholangiocytes Cholangiocytes
sc_H1.EKS.Exp1_GACTAACTCATCACCC -0.00183277009130209 11.5631418414682 sc_H1 healthy Cholangiocytes Cholangiocytes
sc_H1.EKS.Exp1_GCAGTTAGTACCGCTG -0.212123470288522 11.8146677203744 sc_H1 healthy Cholangiocytes Cholangiocytes
sc_H1.EKS.Exp1_GCATGATTCAGAAATG -0.961503820401437 11.0349493213266 sc_H1 healthy Cholangiocytes Cholangiocytes
sc_H1.EKS.Exp1_GCATGTACAGGGTATG 0.250385379511111 12.0645199008554 sc_H1 healthy Cholangiocytes Cholangiocytes
sc_H1.EKS.Exp1_GGCTCGAGTGCGGTAA -1.31095941541792 10.6548462100595 sc_H1 healthy Cholangiocytes Cholangiocytes
sc_H1.EKS.Exp1_GTCATTTCACACCGAC -0.130637841206796 11.4329757876962 sc_H1 healthy Cholangiocytes Cholangiocytes
sc_H1.EKS.Exp1_GTCCTCACAACACGCC -0.933420734387643 10.9053592868417 sc_H1 healthy Cholangiocytes Cholangiocytes
sc_H1.EKS.Exp1_TACGGTAAGCCTATGT -0.934212760907418 11.3441829867929 sc_H1 healthy Cholangiocytes Cholangiocytes
sc_H1.EKS.Exp1_TAGAGCTAGATGCCAG -0.784093337041146 11.3012571521371 sc_H1 healthy Cholangiocytes Cholangiocytes
sc_H1.EKS.Exp1_TGATTTCTCTTGTATC -0.619642930012948 11.0815649219125 sc_H1 healthy Cholangiocytes Cholangiocytes
sc_H1.EKS.Exp1_TGCTACCTCAAGATCC -0.845740752202279 10.889870662269 sc_H1 healthy Cholangiocytes Cholangiocytes
sc_H1.EKS.Exp1_TGTCCCAAGGCCCTCA -0.854388313275583 11.4343624301523 sc_H1 healthy Cholangiocytes Cholangiocytes
sc_H1.EKS.Exp1_TTTGGTTGTCGAGTTT -1.01222856519819 10.7973156161874 sc_H1 healthy Cholangiocytes Cholangiocytes
sc_H1.EKS.Exp1_AAGGTTCCAGCCTGTG -0.0631434637129375 12.3335504718393 sc_H1 healthy Cholangiocytes Cholangiocytes
sc_H1.EKS.Exp1_ACACCAAAGGATGGAA -0.585580127221353 12.104542750892 sc_H1 healthy Cholangiocytes Cholangiocytes
sc_H1.EKS.Exp1_ACCAGTAGTAGAGTGC -0.0318661200821468 12.5996751971811 sc_H1 healthy Cholangiocytes Cholangiocytes
sc_H1.EKS.Exp1_ACGATGTCACAGCCCA -0.939379768353708 11.8745756335824 sc_H1 healthy Cholangiocytes Cholangiocytes
sc_H1.EKS.Exp1_ACGGAGATCCTCTAGC -0.412647204381234 12.4647836871713 sc_H1 healthy Cholangiocytes Cholangiocytes
sc_H1.EKS.Exp1_ACGGAGATCTCAAACG 0.0512034279286793 12.4155531116098 sc_H1 healthy Cholangiocytes Cholangiocytes
sc_H1.EKS.Exp1_AGATTGCGTTGTCGCG -0.918692784291513 11.8721666522592 sc_H1 healthy Cholangiocytes Cholangiocytes
sc_H1.EKS.Exp1_AGCTCTCTCTCGTATT -0.362956838589914 11.7657423205942 sc_H1 healthy Cholangiocytes Cholangiocytes
sc_H1.EKS.Exp1_ATCTACTAGCAGCGTA -1.11129839895368 12.3797168918222 sc_H1 healthy Cholangiocytes Cholangiocytes
sc_H1.EKS.Exp1_CAACTAGGTTAAGATG -0.970306711179025 12.0842981525033 sc_H1 healthy Cholangiocytes Cholangiocytes
sc_H1.EKS.Exp1_CACCTTGCATGCCTAA -1.01739974496961 12.5158767886728 sc_H1 healthy Cholangiocytes Cholangiocytes
sc_H1.EKS.Exp1_CAGTCCTCAAGAGTCG -1.00862617967725 12.4901571460336 sc_H1 healthy Cholangiocytes Cholangiocytes
sc_H1.EKS.Exp1_CAGTCCTCACCGTTGG -0.338253931981332 12.3814401813119 sc_H1 healthy Cholangiocytes Cholangiocytes
sc_H1.EKS.Exp1_CATTCGCGTCTTCAAG -0.112172888499505 11.9606962390512 sc_H1 healthy Cholangiocytes Cholangiocytes
sc_H1.EKS.Exp1_CCAATCCCAGCTCGCA -0.643267946225412 12.4482450671762 sc_H1 healthy Cholangiocytes Cholangiocytes
sc_H1.EKS.Exp1_CCTAGCTCAAACGTGG -0.607126491051919 11.8472089953989 sc_H1 healthy Cholangiocytes Cholangiocytes
sc_H1.EKS.Exp1_CCTTTCTAGCTCCTCT -0.155324028712518 11.5985183902353 sc_H1 healthy Cholangiocytes Cholangiocytes
sc_H1.EKS.Exp1_CGAGCCAGTACCGTTA 0.104691496211284 12.586437243995 sc_H1 healthy Cholangiocytes Cholangiocytes
sc_H1.EKS.Exp1_CGCGGTAGTGTGAATA -0.640913085919625 12.5853347964853 sc_H1 healthy Cholangiocytes Cholangiocytes
sc_H1.EKS.Exp1_CGGAGTCCACGAAACG -0.28014694331289 12.6300344653696 sc_H1 healthy Cholangiocytes Cholangiocytes
sc_H1.EKS.Exp1_CGTCACTTCTTACCGC 0.276241822260611 11.1877155490488 sc_H1 healthy Cholangiocytes Cholangiocytes
sc_H1.EKS.Exp1_CGTGAGCCATCACAAC -1.4121262597859 12.2719774432748 sc_H1 healthy Cholangiocytes Cholangiocytes
sc_H1.EKS.Exp1_CTAAGACTCAAGGCTT -2.80325468061567 10.2608423419565 sc_H1 healthy Cholangiocytes Cholangiocytes
sc_H1.EKS.Exp1_CTCACACGTAAGGATT -1.10219641206861 12.3750581927865 sc_H1 healthy Cholangiocytes Cholangiocytes
sc_H1.EKS.Exp1_CTCATTAAGGTGATAT -0.0975354182541439 12.1284904666513 sc_H1 healthy Cholangiocytes Cholangiocytes
sc_H1.EKS.Exp1_CTCGGAGAGTTGAGAT -0.223615335208184 12.5786810107797 sc_H1 healthy Cholangiocytes Cholangiocytes
sc_H1.EKS.Exp1_CTCTAATGTTACAGAA -0.649604277592904 12.5755062289804 sc_H1 healthy Cholangiocytes Cholangiocytes
sc_H1.EKS.Exp1_CTGATCCGTGCTTCTC 0.103862023073428 12.5138492770761 sc_H1 healthy Cholangiocytes Cholangiocytes
sc_H1.EKS.Exp1_CTTAACTGTTCAACCA 0.0288969707667759 11.8672552295297 sc_H1 healthy Cholangiocytes Cholangiocytes
sc_H1.EKS.Exp1_CTTACCGCAGACAGGT -0.514604048711068 12.22681810337 sc_H1 healthy Cholangiocytes Cholangiocytes
sc_H1.EKS.Exp1_GACACGCCACCTGGTG -0.197972075921304 11.6689481921762 sc_H1 healthy Cholangiocytes Cholangiocytes
sc_H1.EKS.Exp1_GACTACACATACGCCG -0.637677268964059 12.0860767551034 sc_H1 healthy Cholangiocytes Cholangiocytes
sc_H1.EKS.Exp1_GATTCAGAGTGAAGTT -0.3592161702931 12.4566602893442 sc_H1 healthy Cholangiocytes Cholangiocytes
sc_H1.EKS.Exp1_GCATACAAGACGCAAC -0.0125392991125652 12.2204313464731 sc_H1 healthy Cholangiocytes Cholangiocytes
sc_H1.EKS.Exp1_GCATGCGTCATGGTCA -0.474438087922342 12.1399870105356 sc_H1 healthy Cholangiocytes Cholangiocytes
sc_H1.EKS.Exp1_GCGCAGTCATTAACCG -0.418265299779184 12.2297134585947 sc_H1 healthy Cholangiocytes Cholangiocytes
sc_H1.EKS.Exp1_GGAATAACAGTCCTTC -0.448184804898507 12.1859455295175 sc_H1 healthy Cholangiocytes Cholangiocytes
sc_H1.EKS.Exp1_GGCGACTTCGCAAACT -0.597118394356973 12.5504713245004 sc_H1 healthy Cholangiocytes Cholangiocytes
sc_H1.EKS.Exp1_GGGTCTGTCCATTCTA -0.825626330357797 12.6725149341196 sc_H1 healthy Cholangiocytes Cholangiocytes
sc_H1.EKS.Exp1_GTTCATTAGGTGCACA -0.968822197896249 11.227062243995 sc_H1 healthy Cholangiocytes Cholangiocytes
sc_H1.EKS.Exp1_TACAGTGGTGTGTGCC -0.789532976132638 12.6471872516244 sc_H1 healthy Cholangiocytes Cholangiocytes
sc_H1.EKS.Exp1_TACGGGCTCTGACCTC 0.0269626212298802 11.8316841312021 sc_H1 healthy Cholangiocytes Cholangiocytes
sc_H1.EKS.Exp1_TACTTGTAGAGAGCTC 0.223442467021935 12.3288402743906 sc_H1 healthy Cholangiocytes Cholangiocytes
sc_H1.EKS.Exp1_TAGACCATCGGCCGAT 0.379700554627173 11.1991262622446 sc_H1 healthy Cholangiocytes Cholangiocytes
sc_H1.EKS.Exp1_TAGCCGGTCCAGTAGT -1.38603730676771 11.8972120471567 sc_H1 healthy Cholangiocytes Cholangiocytes
sc_H1.EKS.Exp1_TAGTTGGAGGGTTCCC -0.566437499505288 12.1332359500497 sc_H1 healthy Cholangiocytes Cholangiocytes
sc_H1.EKS.Exp1_TCCCGATCAAACAACA -0.351299242955453 12.4754610248178 sc_H1 healthy Cholangiocytes Cholangiocytes
sc_H1.EKS.Exp1_TGACAACGTACAGCAG 0.161498084756725 12.4975176044076 sc_H1 healthy Cholangiocytes Cholangiocytes
sc_H1.EKS.Exp1_TGACTAGGTTCATGGT 0.0959047806441715 12.2142000384897 sc_H1 healthy Cholangiocytes Cholangiocytes
sc_H1.EKS.Exp1_TGAGCATAGGTGATAT -0.521042780858285 12.7032966800302 sc_H1 healthy Cholangiocytes Cholangiocytes
sc_H1.EKS.Exp1_TGTATTCTCTACTTAC -1.27210994241834 12.3216028400033 sc_H1 healthy Cholangiocytes Cholangiocytes
sc_H1.EKS.Exp1_TGTCCCACAGCTATTG -0.542753057461984 12.2713728137582 sc_H1 healthy Cholangiocytes Cholangiocytes
sc_H1.EKS.Exp1_TTATGCTAGTAACCCT -0.794427947980172 12.1649866290658 sc_H1 healthy Cholangiocytes Cholangiocytes
sc_H1.EKS.Exp1_TTCTCAAAGACGCTTT -0.573475973588235 12.6188545413583 sc_H1 healthy Cholangiocytes Cholangiocytes
sc_H1.EKS.Exp1_TTTGTCACATCCAACA -0.721470193845041 11.9544630237192 sc_H1 healthy Cholangiocytes Cholangiocytes
sc_H1.EKS.Exp1_AAGTCTGAGCAACGGT 4.66986886979937 -11.4550437740714 sc_H1 healthy Doublets Doublets
sc_H1.EKS.Exp1_ACGAGGACACCTCGTT 4.70442335130572 -12.4085826687247 sc_H1 healthy Immune T cells
sc_H1.EKS.Exp1_ACGCAGCAGCACACAG 4.7890638542354 -12.4338216595084 sc_H1 healthy Immune T cells
sc_H1.EKS.Exp1_AGAGCTTTCTCGATGA 4.69501869203448 -12.3712968639761 sc_H1 healthy Immune T cells
sc_H1.EKS.Exp1_AGCATACTCTAACTGG 4.72990695955157 -12.2920675091177 sc_H1 healthy Immune T cells
sc_H1.EKS.Exp1_ATTGGACAGCTCCTTC 4.20806638719439 -12.2283468059927 sc_H1 healthy Immune T cells
sc_H1.EKS.Exp1_CAGAATCAGCGTAATA 4.66658679963946 -12.4219960979849 sc_H1 healthy Immune T cells
sc_H1.EKS.Exp1_CATGACAAGTATCTCG 4.66716281892657 -12.1760082058341 sc_H1 healthy Immune T cells
sc_H1.EKS.Exp1_CCATGTCAGAGCTTCT 4.75004045488238 -12.404077511254 sc_H1 healthy Immune T cells
sc_H1.EKS.Exp1_CGAGCCAGTAGCTTGT 4.72292701722979 -12.4141063503653 sc_H1 healthy Immune T cells
sc_H1.EKS.Exp1_CGAGCCAGTGGTAACG 6.52570383073687 -11.0991449169547 sc_H1 healthy Doublets Doublets
sc_H1.EKS.Exp1_CGTCACTTCGCTTGTC 3.27728216173052 -12.1451101116568 sc_H1 healthy Immune T cells
sc_H1.EKS.Exp1_CGTCACTTCTCATTCA 3.12363688470721 -11.9619436077506 sc_H1 healthy Immune T cells
sc_H1.EKS.Exp1_CGTGTCTCAGGACCCT 4.42047016145586 -12.399984341088 sc_H1 healthy Immune T cells
sc_H1.EKS.Exp1_CGTTGGGGTTTAGCTG 3.55679003717303 -12.101719837609 sc_H1 healthy Immune T cells
sc_H1.EKS.Exp1_CTGATAGTCAAACCGT 4.10426418306231 -11.6926116756827 sc_H1 healthy Immune T cells
sc_H1.EKS.Exp1_GACGGCTTCACCCTCA 11.6531376075923 6.09205104785857 sc_H1 healthy Doublets Doublets
sc_H1.EKS.Exp1_GCGCCAATCCTTTCGG 4.6353420448482 -12.4499120525748 sc_H1 healthy Immune T cells
sc_H1.EKS.Exp1_GGAAAGCCACACCGCA 4.66512577058672 -12.5780000500113 sc_H1 healthy Immune T cells
sc_H1.EKS.Exp1_GGAGCAACACCAGCAC 3.36302463533282 -11.9590921215445 sc_H1 healthy Immune T cells
sc_H1.EKS.Exp1_GGGTTGCTCACTTATC 4.63679496766924 -12.0780114941031 sc_H1 healthy Immune T cells
sc_H1.EKS.Exp1_GTCCTCATCCCTCTTT 6.22468082429766 -11.2511977962882 sc_H1 healthy Doublets Doublets
sc_H1.EKS.Exp1_GTGCATATCTAACTCT 3.88353125573992 -12.3210449032218 sc_H1 healthy Immune T cells
sc_H1.EKS.Exp1_GTTCATTAGAACAATC 3.20791666032671 -11.9136857799918 sc_H1 healthy Immune T cells
sc_H1.EKS.Exp1_TAGTTGGGTAACGTTC 4.69337265016436 -12.4287757687003 sc_H1 healthy Immune T cells
sc_H1.EKS.Exp1_TCCCGATAGAGCTTCT 3.89045922281145 -11.9473924450308 sc_H1 healthy Immune T cells
sc_H1.EKS.Exp1_TCTGAGATCACGCATA 4.33917181016802 -12.4189872555167 sc_H1 healthy Immune T cells
sc_H1.EKS.Exp1_TCTTCGGGTACGAAAT 4.71499292375445 -12.3392495922476 sc_H1 healthy Immune T cells
sc_H1.EKS.Exp1_TGAGGGATCCAACCAA 4.4473947715938 -12.467837315026 sc_H1 healthy Immune T cells
sc_H1.EKS.Exp1_TGCTACCTCCACTCCA 4.84568874360918 -12.3401374630362 sc_H1 healthy Immune T cells
sc_H1.EKS.Exp1_TTGAACGGTGTATGGG 4.45850984575152 -12.4095153622061 sc_H1 healthy Immune T cells
sc_H1.EKS.Exp1_AATCGGTCATCCTTGC 10.5309871864498 3.30231906848845 sc_H1 healthy Doublets Doublets
sc_H1.EKS.Exp1_AGCAGCCCATACAGCT 10.7742189598262 1.35821892696318 sc_H1 healthy Doublets Doublets
sc_H1.EKS.Exp1_ATCTGCCAGCCTCGTG 10.5283092689693 3.26738836246428 sc_H1 healthy Doublets Doublets
sc_H1.EKS.Exp1_CAACCAATCGTCCGTT 10.4135488701045 4.00200607257781 sc_H1 healthy Doublets Doublets
sc_H1.EKS.Exp1_CAAGGCCCACCGGAAA 10.3835949135005 3.91663147884307 sc_H1 healthy Doublets Doublets
sc_H1.EKS.Exp1_CAAGTTGGTGTTTGTG 10.3793777656734 3.61034442859587 sc_H1 healthy Doublets Doublets
sc_H1.EKS.Exp1_CACACCTAGGGCACTA 9.96555749894976 5.32573511081633 sc_H1 healthy Doublets Doublets
sc_H1.EKS.Exp1_CCTTCCCAGCACACAG 10.3789314460933 4.03049327808318 sc_H1 healthy Doublets Doublets
sc_H1.EKS.Exp1_CCTTCGAGTTGGTAAA 10.83040086748 1.8124560304254 sc_H1 healthy Doublets Doublets
sc_H1.EKS.Exp1_CGAACATTCATGTGGT 10.6201795768917 2.39817215877471 sc_H1 healthy Doublets Doublets
sc_H1.EKS.Exp1_CGAATGTAGATCTGCT 10.3686117363155 2.98377062755522 sc_H1 healthy Doublets Doublets
sc_H1.EKS.Exp1_CGCGGTACAGCTTAAC 10.3662933540523 4.07892133670745 sc_H1 healthy Doublets Doublets
sc_H1.EKS.Exp1_CGCGGTAGTGCAGTAG 10.2231802177608 4.2192092128366 sc_H1 healthy Doublets Doublets
sc_H1.EKS.Exp1_CGCTATCTCTGCGTAA 10.6796478462398 2.29837872463164 sc_H1 healthy Doublets Doublets
sc_H1.EKS.Exp1_CGGACTGCAGACGTAG 10.2311014366329 4.08283187824187 sc_H1 healthy Doublets Doublets
sc_H1.EKS.Exp1_GACCAATAGGCAATTA 10.9251331520259 1.24249281364379 sc_H1 healthy Doublets Doublets
sc_H1.EKS.Exp1_GAGCAGATCCTTGCCA 10.9595741462886 1.34853138404784 sc_H1 healthy Doublets Doublets
sc_H1.EKS.Exp1_GCAGTTAGTCTGATTG 10.6454099846065 2.89901592212615 sc_H1 healthy Doublets Doublets
sc_H1.EKS.Exp1_GCTGGGTCAGACAAAT 10.400022907275 3.75712491947112 sc_H1 healthy Doublets Doublets
sc_H1.EKS.Exp1_GGAATAAGTTGATTGC 10.7728323173702 1.85578729587493 sc_H1 healthy Doublets Doublets
sc_H1.EKS.Exp1_GTATCTTAGATGCGAC 10.6313299369991 2.45608617740569 sc_H1 healthy Doublets Doublets
sc_H1.EKS.Exp1_TCACGAATCATCGCTC 10.4130233955562 3.57008506732878 sc_H1 healthy Doublets Doublets
sc_H1.EKS.Exp1_TCAGCTCGTTAAGGGC 10.0700487327754 4.65860893207488 sc_H1 healthy Doublets Doublets
sc_H1.EKS.Exp1_TCGGGACTCTGGCGAC 10.2042545509517 3.44462015109954 sc_H1 healthy Doublets Doublets
sc_H1.EKS.Exp1_TCTATTGTCGTTTAGG 10.6173748207271 2.40121557193694 sc_H1 healthy Doublets Doublets
sc_H1.EKS.Exp1_TCTGAGACAAGTTCTG 10.3851808738887 2.89287259059844 sc_H1 healthy Doublets Doublets
sc_H1.EKS.Exp1_TGACTAGTCTGTACGA 10.6884664726436 2.70080449062285 sc_H1 healthy Doublets Doublets
sc_H1.EKS.Exp1_TGTGTTTAGGTAGCCA 10.1565880012691 4.14426996189055 sc_H1 healthy Doublets Doublets
sc_H1.EKS.Exp1_TTGGAACGTGCGGTAA 10.8391861152828 1.89170147853789 sc_H1 healthy Doublets Doublets
sc_H1.EKS.Exp1_CATCCACCAAAGAATC -8.27930601118208 2.64118196445403 sc_H1 healthy Hepatocytes Hepatocytes
sc_H1.EKS.Exp1_TCGAGGCTCCGTCATC -6.5139408874333 -1.10978994888368 sc_H1 healthy Hepatocytes Hepatocytes
sc_H1.EKS.Exp1_ACACTGACACATTAGC 10.2430910301387 -5.52974412960115 sc_H1 healthy Immune DCs
sc_H1.EKS.Exp1_AGAATAGAGCTAGTCT 10.314682407397 -5.90531585735383 sc_H1 healthy Immune DCs
sc_H1.EKS.Exp1_AGATCTGTCCAACCAA 10.1812328529537 -6.11794517559114 sc_H1 healthy Immune DCs
sc_H1.EKS.Exp1_CACAAACCATCACGTA 8.65935747148394 -7.20077465099397 sc_H1 healthy Doublets Doublets
sc_H1.EKS.Exp1_CATTCGCCAGTATGCT 10.0236887169063 -5.12565420192781 sc_H1 healthy Immune DCs
sc_H1.EKS.Exp1_CCTACACAGCCAGAAC 10.4059890937984 -5.20657632869783 sc_H1 healthy Immune DCs
sc_H1.EKS.Exp1_CGATCGGGTATTCTCT 10.0855573845088 -5.84272907299104 sc_H1 healthy Immune DCs
sc_H1.EKS.Exp1_CTTCTCTAGACAAGCC 10.1429552269161 -6.41391466182771 sc_H1 healthy Immune DCs
sc_H1.EKS.Exp1_GCTGGGTGTTGGTTTG 10.1732868385494 -5.73740289730134 sc_H1 healthy Immune DCs
sc_H1.EKS.Exp1_GTAACGTAGTGCCAGA 8.77289621354937 -6.81791017574373 sc_H1 healthy Doublets Doublets
sc_H1.EKS.Exp1_GTCATTTGTGCCTGGT 9.89780752183794 -6.05368135494294 sc_H1 healthy Immune DCs
sc_H1.EKS.Exp1_TAAGTGCGTCGAGTTT 10.0042089653194 -4.48017976802888 sc_H1 healthy Immune DCs
sc_H1.EKS.Exp1_TAGGCATGTTCGGCAC 9.98650400163531 -5.07018707317415 sc_H1 healthy Immune DCs
sc_H1.EKS.Exp1_TCGTACCGTACTCGCG 10.1925090980709 -5.7858242802054 sc_H1 healthy Immune DCs
sc_H1.EKS.Exp1_TGAGGGACATCCGCGA 8.57645360948443 -7.31751583141389 sc_H1 healthy Doublets Doublets
sc_H1.EKS.Exp1_TTAACTCGTGGTTTCA 9.86709348680376 -5.42705247921052 sc_H1 healthy Immune DCs
sc_H1.EKS.Exp1_TTCTTAGGTAAGAGAG 10.3071636390865 -6.59403083843293 sc_H1 healthy Immune DCs
sc_H1.EKS.Exp1_ACAGCTAAGAGGGCTT 6.05500404359698 9.28037931400237 sc_H1 healthy Endothelial Endothelial cells
sc_H1.EKS.Exp1_ACAGCTACACGAGGTA 6.13663236619829 9.63823701816497 sc_H1 healthy Endothelial Endothelial cells
sc_H1.EKS.Exp1_ACATACGAGGTTCCTA 5.2744964790523 9.91368104892669 sc_H1 healthy Endothelial Endothelial cells
sc_H1.EKS.Exp1_ACCCACTCACAGCCCA 6.15749017717242 9.69642068820891 sc_H1 healthy Endothelial Endothelial cells
sc_H1.EKS.Exp1_ACCGTAAAGAGATGAG 4.11112467767596 9.56656743961272 sc_H1 healthy Mesenchymal Stellate cells
sc_H1.EKS.Exp1_ACTTTCAGTAACGTTC 6.31199018480181 9.02402879672942 sc_H1 healthy Endothelial Endothelial cells
sc_H1.EKS.Exp1_AGAGCGATCAAGGTAA 6.30124227525591 9.0751924701303 sc_H1 healthy Endothelial Endothelial cells
sc_H1.EKS.Exp1_AGAGCTTAGTGTTAGA 5.57988111497759 9.70205118137297 sc_H1 healthy Endothelial Endothelial cells
sc_H1.EKS.Exp1_AGATCTGTCTTTAGTC 5.31014148713946 9.9921035953134 sc_H1 healthy Endothelial Endothelial cells
sc_H1.EKS.Exp1_AGTAGTCAGAGGTAGA 6.1699608993709 9.07441999393401 sc_H1 healthy Endothelial Endothelial cells
sc_H1.EKS.Exp1_ATTCTACAGTACCGGA 6.04931013109087 9.42577936130462 sc_H1 healthy Endothelial Endothelial cells
sc_H1.EKS.Exp1_CACATTTTCACAATGC 5.70958654405474 9.69582368808684 sc_H1 healthy Endothelial Endothelial cells
sc_H1.EKS.Exp1_CACCAGGCAGGTCCAC 3.94662897111773 9.75608636814055 sc_H1 healthy Mesenchymal Stellate cells
sc_H1.EKS.Exp1_CACCAGGTCCTAGTGA 5.81741659166216 9.89060594516692 sc_H1 healthy Endothelial Endothelial cells
sc_H1.EKS.Exp1_CAGATCACATGCCACG 4.03477851869463 9.57540037113128 sc_H1 healthy Mesenchymal Stellate cells
sc_H1.EKS.Exp1_CATCGAAGTGAGGGTT 4.15824357988238 9.48396970706878 sc_H1 healthy Mesenchymal Stellate cells
sc_H1.EKS.Exp1_CCGTACTGTTACGGAG 5.75146142961382 9.63781072574553 sc_H1 healthy Endothelial Endothelial cells
sc_H1.EKS.Exp1_CGCGGTAGTTTCGCTC 6.14756862642168 9.1983032413095 sc_H1 healthy Endothelial Endothelial cells
sc_H1.EKS.Exp1_CGCTTCAGTATCGCAT 6.23330347062945 10.0219822116464 sc_H1 healthy Endothelial Endothelial cells
sc_H1.EKS.Exp1_CGTCACTGTGTGACGA 6.10081283571123 9.61817075687346 sc_H1 healthy Endothelial Endothelial cells
sc_H1.EKS.Exp1_CTGATAGTCTTTAGGG 5.46410886766314 10.0396385379404 sc_H1 healthy Endothelial Endothelial cells
sc_H1.EKS.Exp1_GAAATGAAGTTGCAGG 5.91767208101153 9.46662141757903 sc_H1 healthy Endothelial Endothelial cells
sc_H1.EKS.Exp1_GAATAAGGTCTCCACT 6.41983453752398 9.256699580726 sc_H1 healthy Endothelial Endothelial cells
sc_H1.EKS.Exp1_GATCTAGAGTGGCACA 6.36171810151934 9.05478097873626 sc_H1 healthy Endothelial Endothelial cells
sc_H1.EKS.Exp1_GCCTCTATCTCTAAGG 5.64869825364947 9.84865762668547 sc_H1 healthy Endothelial Endothelial cells
sc_H1.EKS.Exp1_GCGCCAAGTCGACTAT 5.50330774309038 10.0781412311166 sc_H1 healthy Endothelial Endothelial cells
sc_H1.EKS.Exp1_GCTTCCACACGGACAA 6.26753894807696 9.70760538059172 sc_H1 healthy Endothelial Endothelial cells
sc_H1.EKS.Exp1_GGACAGACAAGTACCT 6.24637357713579 9.37818815189299 sc_H1 healthy Endothelial Endothelial cells
sc_H1.EKS.Exp1_GGCTCGAGTTCACCTC 10.8305343818843 7.30188037830291 sc_H1 healthy Doublets Doublets
sc_H1.EKS.Exp1_GTGCATATCCACGAAT 5.79539148332476 9.76044084506926 sc_H1 healthy Endothelial Endothelial cells
sc_H1.EKS.Exp1_GTTCGGGGTCATTAGC 5.37791721345782 9.71115686374602 sc_H1 healthy Endothelial Endothelial cells
sc_H1.EKS.Exp1_TAAACCGTCATCACCC 6.04412548066973 6.5430617518991 sc_H1 healthy Doublets Doublets
sc_H1.EKS.Exp1_TCGGTAATCGATAGAA 6.25044815065264 9.2656164355844 sc_H1 healthy Endothelial Endothelial cells
sc_H1.EKS.Exp1_TCGTACCGTCTGCGGT 6.22390310289263 9.6455164142221 sc_H1 healthy Endothelial Endothelial cells
sc_H1.EKS.Exp1_TGAAAGATCATGTGGT 5.99868289949297 9.5320787616342 sc_H1 healthy Endothelial Endothelial cells
sc_H1.EKS.Exp1_TGAGCATTCCTTAATC 6.17035381318926 9.19942953067717 sc_H1 healthy Endothelial Endothelial cells
sc_H1.EKS.Exp1_TTCTCCTAGGCTAGAC 7.14522020341753 8.44134809451995 sc_H1 healthy Endothelial Endothelial cells
sc_H1.EKS.Exp1_TTTCCTCTCGCATGAT 5.45861761094927 9.77370359378753 sc_H1 healthy Endothelial Endothelial cells
sc_H1.EKS.Exp1_AGACGTTCACAGACTT 10.870684070605 6.83736850696501 sc_H1 healthy Doublets Doublets
sc_H1.EKS.Exp1_AGAGTGGGTTAGGGTG 11.4611429405391 6.59550764041838 sc_H1 healthy Doublets Doublets
sc_H1.EKS.Exp1_AGTCTTTTCGTCGTTC 11.465452594775 6.57698966937957 sc_H1 healthy Doublets Doublets
sc_H1.EKS.Exp1_ATAACGCAGCGGATCA 10.878050251025 6.69975759464202 sc_H1 healthy Doublets Doublets
sc_H1.EKS.Exp1_ATCCGAAAGACACGAC 11.0414671135127 6.80392362552581 sc_H1 healthy Doublets Doublets
sc_H1.EKS.Exp1_ATGCGATGTCTCTCGT 10.9874118995845 6.71196987110076 sc_H1 healthy Doublets Doublets
sc_H1.EKS.Exp1_CAACTAGTCCCTTGCA 11.1510214042842 6.48663761096892 sc_H1 healthy Doublets Doublets
sc_H1.EKS.Exp1_CACAAACAGCCCAGCT 11.5632061195552 6.42306854206023 sc_H1 healthy Doublets Doublets
sc_H1.EKS.Exp1_CACAAACTCCAAGCCG 10.9064516258419 6.77313854175505 sc_H1 healthy Doublets Doublets
sc_H1.EKS.Exp1_CACAGTAGTGCATCTA 10.7928070259273 6.88561346012053 sc_H1 healthy Doublets Doublets
sc_H1.EKS.Exp1_CACATAGAGATGTGTA 10.8286213112056 6.70154764133391 sc_H1 healthy Doublets Doublets
sc_H1.EKS.Exp1_CACCACTAGGTAGCCA 11.4983686638057 6.6859512515634 sc_H1 healthy Doublets Doublets
sc_H1.EKS.Exp1_CAGCTGGCAGCCACCA 11.293969554919 6.86549903827605 sc_H1 healthy Doublets Doublets
sc_H1.EKS.Exp1_CCCATACTCGGCCGAT 11.6525024604976 6.01931096988616 sc_H1 healthy Doublets Doublets
sc_H1.EKS.Exp1_CCTAGCTGTGCAACTT 11.4702724647701 6.3345108218759 sc_H1 healthy Doublets Doublets
sc_H1.EKS.Exp1_CGAGCCACACTTGGAT 10.9752573204219 6.5844845958322 sc_H1 healthy Doublets Doublets
sc_H1.EKS.Exp1_CGTCAGGAGGATGGTC 10.6068338585079 7.05580236392913 sc_H1 healthy Doublets Doublets
sc_H1.EKS.Exp1_CGTGTCTCAGGCGATA 11.4528078270137 6.21860362964568 sc_H1 healthy Doublets Doublets
sc_H1.EKS.Exp1_CTCGAAACAAGCCGCT 11.1075414848506 6.51317359882292 sc_H1 healthy Doublets Doublets
sc_H1.EKS.Exp1_CTCGGGAGTCTAACGT 11.383566303271 6.8476944156259 sc_H1 healthy Doublets Doublets
sc_H1.EKS.Exp1_CTCGGGATCGCCTGAG 11.0620798301876 6.57434846836028 sc_H1 healthy Doublets Doublets
sc_H1.EKS.Exp1_CTGCCTAGTCCGAGTC 10.7728571129024 6.82154848056731 sc_H1 healthy Doublets Doublets
sc_H1.EKS.Exp1_CTGCCTATCGGACAAG 11.2445377540767 6.54162694889006 sc_H1 healthy Doublets Doublets
sc_H1.EKS.Exp1_CTGCGGAGTCAAAGCG 10.9785808754146 6.66581298786101 sc_H1 healthy Doublets Doublets
sc_H1.EKS.Exp1_CTGCGGAGTCGAATCT 11.5970281791866 6.12488319354949 sc_H1 healthy Doublets Doublets
sc_H1.EKS.Exp1_CTGCTGTCAAAGCGGT 10.984152240771 6.72896100955901 sc_H1 healthy Doublets Doublets
sc_H1.EKS.Exp1_CTGGTCTCAGGTCGTC 10.6674541664302 6.86223365741667 sc_H1 healthy Doublets Doublets
sc_H1.EKS.Exp1_GAACCTATCACCTTAT 11.2179807853877 7.04569770770964 sc_H1 healthy Doublets Doublets
sc_H1.EKS.Exp1_GAAGCAGGTCGAACAG 11.409595890063 6.31415988880095 sc_H1 healthy Doublets Doublets
sc_H1.EKS.Exp1_GAATGAATCACGCATA 11.4213871193111 6.77598812061248 sc_H1 healthy Doublets Doublets
sc_H1.EKS.Exp1_GACGGCTGTGTTAAGA 6.830759449023 -10.8749084286124 sc_H1 healthy Doublets Doublets
sc_H1.EKS.Exp1_GCATGCGAGGTCATCT 11.7133049202144 5.97534896808562 sc_H1 healthy Doublets Doublets
sc_H1.EKS.Exp1_GCCTCTACACAGTCGC 11.2780517769039 6.99669315296111 sc_H1 healthy Doublets Doublets
sc_H1.EKS.Exp1_GGACAAGCAAAGGCGT 11.6238350105464 6.18144943195281 sc_H1 healthy Doublets Doublets
sc_H1.EKS.Exp1_GGATTACGTAAGGGCT 10.9039148521602 6.67248393970427 sc_H1 healthy Doublets Doublets
sc_H1.EKS.Exp1_GGATTACGTTATCGGT 11.5770515632808 6.16575338321624 sc_H1 healthy Doublets Doublets
sc_H1.EKS.Exp1_GGCAATTCAAGTAGTA 11.4974254799068 6.68195917087493 sc_H1 healthy Doublets Doublets
sc_H1.EKS.Exp1_GGCCGATTCGGAAACG 10.9979461860835 6.63668062168059 sc_H1 healthy Doublets Doublets
sc_H1.EKS.Exp1_GGGAATGGTCAAAGAT 11.1481298637569 6.45063592868743 sc_H1 healthy Doublets Doublets
sc_H1.EKS.Exp1_GGGACCTTCAAGGCTT 11.6064857673824 6.14832307773528 sc_H1 healthy Doublets Doublets
sc_H1.EKS.Exp1_GTATCTTTCCAAACAC 10.8532919120967 6.77568008380828 sc_H1 healthy Doublets Doublets
sc_H1.EKS.Exp1_GTCTCGTGTCCGTGAC 11.0612711143672 6.68819572406707 sc_H1 healthy Doublets Doublets
sc_H1.EKS.Exp1_GTGAAGGGTCACCCAG 11.5939096641719 6.24432517963347 sc_H1 healthy Doublets Doublets
sc_H1.EKS.Exp1_GTGAAGGTCACCTTAT 10.7950529289424 6.82344247775969 sc_H1 healthy Doublets Doublets
sc_H1.EKS.Exp1_TAAACCGAGTACCGGA 11.59211961748 6.35562183338103 sc_H1 healthy Doublets Doublets
sc_H1.EKS.Exp1_TAGTGGTAGGATTCGG 6.82364313127398 -10.8698901943594 sc_H1 healthy Doublets Doublets
sc_H1.EKS.Exp1_TCGTACCTCTGTCTCG 11.1166786384761 6.55079414325652 sc_H1 healthy Doublets Doublets
sc_H1.EKS.Exp1_TGAGCATAGCGTGAGT 11.4492468071163 6.58325435596404 sc_H1 healthy Doublets Doublets
sc_H1.EKS.Exp1_TGAGCCGAGTAGCCGA 10.8920053672969 6.81694080310759 sc_H1 healthy Doublets Doublets
sc_H1.EKS.Exp1_TGCCCATAGATCCTGT 10.9546693992794 6.66961385684905 sc_H1 healthy Doublets Doublets
sc_H1.EKS.Exp1_TGGACGCAGCCGGTAA 11.1862110328853 6.45571376758513 sc_H1 healthy Doublets Doublets
sc_H1.EKS.Exp1_TGGACGCCAATACGCT 11.4959053230464 6.69041015582976 sc_H1 healthy Doublets Doublets
sc_H1.EKS.Exp1_TTCCCAGGTGTGGTTT 10.486747188586 7.31989862399993 sc_H1 healthy Doublets Doublets
sc_H1.EKS.Exp1_TTGAACGCACGCGAAA 11.3625320625484 6.8845277019113 sc_H1 healthy Doublets Doublets
sc_H1.EKS.Exp1_ACGAGGACAGACGCAA 8.31069128038287 -4.69490955394807 sc_H1 healthy Immune Macrophages
sc_H1.EKS.Exp1_AGACGTTAGAGAACAG 8.42673055650591 -4.01371334117952 sc_H1 healthy Immune Macrophages
sc_H1.EKS.Exp1_AGAGCGACAGGAATCG 9.80381624223589 5.13941814380583 sc_H1 healthy Doublets Doublets
sc_H1.EKS.Exp1_ATTCTACCAATCTACG 8.11304752351641 -5.17248771709504 sc_H1 healthy Immune Macrophages
sc_H1.EKS.Exp1_ATTGGACGTGAGGGAG 7.99313680650591 -4.85593507808748 sc_H1 healthy Immune Macrophages
sc_H1.EKS.Exp1_ATTGGTGTCTTATCTG 9.91908113481402 3.70793725925383 sc_H1 healthy Doublets Doublets
sc_H1.EKS.Exp1_ATTTCTGCAATAGAGT 8.00934545518755 -5.23177812618318 sc_H1 healthy Immune Macrophages
sc_H1.EKS.Exp1_CAAGTTGGTCCGTGAC 8.87114469529986 -3.6331348232657 sc_H1 healthy Immune Macrophages
sc_H1.EKS.Exp1_CACAGTACAATGACCT 8.98426668168902 -4.17740247768464 sc_H1 healthy Immune Macrophages
sc_H1.EKS.Exp1_CACCACTTCCACTGGG 8.32443086625933 -3.7184939197928 sc_H1 healthy Immune Macrophages
sc_H1.EKS.Exp1_CAGGTGCCACGCTTTC 8.20540945054888 -4.85047719997468 sc_H1 healthy Immune Macrophages
sc_H1.EKS.Exp1_CATCAAGAGTCCAGGA 8.70496408464312 -3.64748857540193 sc_H1 healthy Immune Macrophages
sc_H1.EKS.Exp1_CATCGAATCAGAGGTG 8.28321115495562 -4.37125251812043 sc_H1 healthy Immune Macrophages
sc_H1.EKS.Exp1_CATCGGGCAAGGACTG 8.65292684556841 -3.86066101116243 sc_H1 healthy Immune Macrophages
sc_H1.EKS.Exp1_CCCTCCTAGGGATACC 9.86219827653765 4.18162967639861 sc_H1 healthy Doublets Doublets
sc_H1.EKS.Exp1_CCGGTAGCAATGGACG 8.01605836870074 -5.0786914638907 sc_H1 healthy Immune Macrophages
sc_H1.EKS.Exp1_CCTTCCCGTAACGTTC 8.74510232927203 -3.69161842388215 sc_H1 healthy Immune Macrophages
sc_H1.EKS.Exp1_CGAGCCAAGCGCCTTG 8.07076446534991 -5.01894329113069 sc_H1 healthy Immune Macrophages
sc_H1.EKS.Exp1_CGATGGCAGAAAGTGG 9.31274930955767 -2.62857196849885 sc_H1 healthy Doublets Doublets
sc_H1.EKS.Exp1_CGCTATCAGGTACTCT 9.91654054643511 3.82760741191802 sc_H1 healthy Doublets Doublets
sc_H1.EKS.Exp1_CGCTTCACATCGATGT 9.92856161119341 3.63804699855742 sc_H1 healthy Doublets Doublets
sc_H1.EKS.Exp1_CGTAGGCTCAACGGGA 10.3685564232051 1.29578425365386 sc_H1 healthy Doublets Doublets
sc_H1.EKS.Exp1_CGTCCATCAATGACCT 8.93470232011675 -4.08649204296174 sc_H1 healthy Immune Macrophages
sc_H1.EKS.Exp1_CGTCTACGTCATTAGC 8.36419527055621 -4.76763055843416 sc_H1 healthy Immune Macrophages
sc_H1.EKS.Exp1_CTAATGGAGATGTTAG 10.036422176379 3.12604143100676 sc_H1 healthy Doublets Doublets
sc_H1.EKS.Exp1_CTCGAGGTCGTAGGTT 10.0449117851436 3.38783456760344 sc_H1 healthy Doublets Doublets
sc_H1.EKS.Exp1_CTCGTACGTCAATACC 10.2336153221309 -0.178757559481289 sc_H1 healthy Doublets Doublets
sc_H1.EKS.Exp1_GAAACTCTCTCAAGTG 8.38273946763873 -4.43967769664827 sc_H1 healthy Immune Macrophages
sc_H1.EKS.Exp1_GCTGCAGCAGAGCCAA 10.0266365242183 3.16567589717803 sc_H1 healthy Doublets Doublets
sc_H1.EKS.Exp1_GGACATTAGCTAACTC 8.80464403154253 -4.95564220470491 sc_H1 healthy Immune DCs
sc_H1.EKS.Exp1_GTCGGGTTCTCAAACG 10.370855731982 1.03100671249327 sc_H1 healthy Doublets Doublets
sc_H1.EKS.Exp1_GTCGTAAAGGCGACAT 8.27626745225787 -4.67748449367585 sc_H1 healthy Immune Macrophages
sc_H1.EKS.Exp1_GTGCATAAGGTGGGTT 9.88954011918902 4.51296092945037 sc_H1 healthy Doublets Doublets
sc_H1.EKS.Exp1_GTGCATAGTCATTAGC 8.25003950120806 -4.85595462841096 sc_H1 healthy Immune Macrophages
sc_H1.EKS.Exp1_TACACGAAGAAACCTA 8.24431268693804 -5.30368230861726 sc_H1 healthy Immune Macrophages
sc_H1.EKS.Exp1_TAGCCGGAGGGTCGAT 8.12918846132159 -4.84632394832673 sc_H1 healthy Immune Macrophages
sc_H1.EKS.Exp1_TCAATCTAGAGACTAT 10.0953048896968 3.80749012905059 sc_H1 healthy Doublets Doublets
sc_H1.EKS.Exp1_TCTGAGAGTGTCGCTG 9.9891428184688 3.17744566875396 sc_H1 healthy Doublets Doublets
sc_H1.EKS.Exp1_TGAAAGATCCTGTACC 8.55994264604449 -4.20099113506379 sc_H1 healthy Immune Macrophages
sc_H1.EKS.Exp1_TGAGCATAGATCTGAA 9.99042074205279 3.42062594371733 sc_H1 healthy Doublets Doublets
sc_H1.EKS.Exp1_TGTATTCTCAGCTTAG 9.89406244279742 -5.83097551387849 sc_H1 healthy Immune Macrophages
sc_H1.EKS.Exp1_TTCGAAGTCAGAGGTG 9.92120115281939 4.0021043010324 sc_H1 healthy Doublets Doublets
sc_H1.EKS.Exp1_TTCGAAGTCTGCAGTA 8.23661462785601 -4.74373386425081 sc_H1 healthy Immune Macrophages
sc_H1.EKS.Exp1_TTTGCGCCAAGTCATC 8.25165597917437 -4.11225460094514 sc_H1 healthy Immune Macrophages
sc_H1.EKS.Exp1_ACGAGGAGTACAGTGG 4.51213972093462 -12.9081516079337 sc_H1 healthy Immune Dividing cells
sc_H1.EKS.Exp1_ACTATCTGTAAGGGAA 4.40840904237627 -13.0408048443228 sc_H1 healthy Immune Dividing cells
sc_H1.EKS.Exp1_CACACCTCAAAGAATC 4.38586418153643 -13.1217136196524 sc_H1 healthy Immune Dividing cells
sc_H1.EKS.Exp1_CATCGGGCAATGACCT 4.55831853868365 -12.8781614117056 sc_H1 healthy Immune Dividing cells
sc_H1.EKS.Exp1_CATGCCTAGTGATCGG 4.58987800599932 -12.8437795452506 sc_H1 healthy Immune Dividing cells
sc_H1.EKS.Exp1_CTAGAGTAGATCACGG 8.572778148669 -8.11554048580232 sc_H1 healthy Doublets Doublets
sc_H1.EKS.Exp1_CTGCGGACAATCAGAA 4.52052204133868 -13.1834192089468 sc_H1 healthy Immune Dividing cells
sc_H1.EKS.Exp1_GGATGTTTCTTAACCT 4.63153736116289 -12.6492433361441 sc_H1 healthy Immune Dividing cells
sc_H1.EKS.Exp1_TACGGTAAGTCACGCC 4.45535079957842 -13.1473731808096 sc_H1 healthy Immune Dividing cells
sc_H1.EKS.Exp1_TAGTTGGGTCCATGAT 4.42770330430865 -13.0789174847037 sc_H1 healthy Immune Dividing cells
sc_H1.EKS.Exp1_TCTTCGGAGCTTTGGT 4.62210123063921 -12.7648563198477 sc_H1 healthy Immune Dividing cells
sc_H1.EKS.Exp1_TTAGTTCTCATGCTCC 4.54913322450518 -12.8873281292349 sc_H1 healthy Immune Dividing cells
sc_H1.EKS.Exp1_ACGATACAGACTAAGT 1.12954078437685 -2.41028998416963 sc_H1 healthy Hepatocytes Hepatocytes
sc_H1.EKS.Exp1_ACTATCTGTCGAACAG 2.26589552881121 -2.89353273433748 sc_H1 healthy Hepatocytes Hepatocytes
sc_H1.EKS.Exp1_AGCGTCGCACGAAGCA 1.13138477327227 -2.46549723667207 sc_H1 healthy Hepatocytes Hepatocytes
sc_H1.EKS.Exp1_AGTGGGATCGGTTCGG 1.77578274728655 -2.9191808514029 sc_H1 healthy Hepatocytes Hepatocytes
sc_H1.EKS.Exp1_AGTGTCAGTACATGTC 1.82782773496508 -2.68926117939058 sc_H1 healthy Hepatocytes Hepatocytes
sc_H1.EKS.Exp1_ATGTGTGCACATTCGA 1.75171010019182 -2.88605783504548 sc_H1 healthy Hepatocytes Hepatocytes
sc_H1.EKS.Exp1_CAACTAGAGGCATTGG 1.6332759094417 -2.8570642284781 sc_H1 healthy Hepatocytes Hepatocytes
sc_H1.EKS.Exp1_CACACCTGTACACCGC 2.1434179973781 -2.79191563648286 sc_H1 healthy Hepatocytes Hepatocytes
sc_H1.EKS.Exp1_CACACCTTCAATACCG 1.33277062894701 -2.86268303913179 sc_H1 healthy Hepatocytes Hepatocytes
sc_H1.EKS.Exp1_CACTCCAAGGAGTTTA 1.4345272016704 -2.6875827125937 sc_H1 healthy Hepatocytes Hepatocytes
sc_H1.EKS.Exp1_CATGCCTGTCAGATAA 1.54091004850268 -3.10111330074373 sc_H1 healthy Hepatocytes Hepatocytes
sc_H1.EKS.Exp1_CCACGGATCATCGGAT 2.14076606752276 -2.79673169178071 sc_H1 healthy Hepatocytes Hepatocytes
sc_H1.EKS.Exp1_CCCTCCTAGGGTTTCT 1.79553429605364 -3.02668211978975 sc_H1 healthy Hepatocytes Hepatocytes
sc_H1.EKS.Exp1_CCTAGCTAGAGACTAT 2.05790977002978 -1.94192467254701 sc_H1 healthy Hepatocytes Hepatocytes
sc_H1.EKS.Exp1_CGAGCACTCAGTACGT 1.45889667989611 -2.30437706035676 sc_H1 healthy Hepatocytes Hepatocytes
sc_H1.EKS.Exp1_CGATTGACAATCACAC 2.1220363807857 -2.51254842800203 sc_H1 healthy Hepatocytes Hepatocytes
sc_H1.EKS.Exp1_CGCGTTTCACTGAAGG 2.19507209779619 -3.09669182819429 sc_H1 healthy Hepatocytes Hepatocytes
sc_H1.EKS.Exp1_CGGCTAGTCTTATCTG 1.51671771528124 -2.77840588611665 sc_H1 healthy Hepatocytes Hepatocytes
sc_H1.EKS.Exp1_CGGGTCACAGGCTCAC -2.40306718824506 2.28654219585356 sc_H1 healthy Hepatocytes Hepatocytes
sc_H1.EKS.Exp1_CGTCCATGTGTTGGGA 0.903580887335532 -2.71004102748933 sc_H1 healthy Hepatocytes Hepatocytes
sc_H1.EKS.Exp1_CGTTAGAGTCCGAAGA 2.31523816110491 -2.76221344989839 sc_H1 healthy Hepatocytes Hepatocytes
sc_H1.EKS.Exp1_CTACACCGTCATCGGC 1.22576717855334 -3.11668775600496 sc_H1 healthy Hepatocytes Hepatocytes
sc_H1.EKS.Exp1_CTCGGGAGTCATACTG 1.2917973232448 -2.48356531185212 sc_H1 healthy Hepatocytes Hepatocytes
sc_H1.EKS.Exp1_CTCGGGAGTGTTCGAT 1.1689900589168 -2.49747727436128 sc_H1 healthy Hepatocytes Hepatocytes
sc_H1.EKS.Exp1_CTTAGGACACACATGT 1.97440890790819 -2.07211778682771 sc_H1 healthy Hepatocytes Hepatocytes
sc_H1.EKS.Exp1_GAACCTACACAGACTT 1.74728648187517 -2.90011404079499 sc_H1 healthy Hepatocytes Hepatocytes
sc_H1.EKS.Exp1_GACAGAGGTGCACGAA 2.11057846071123 -1.86667249721589 sc_H1 healthy Hepatocytes Hepatocytes
sc_H1.EKS.Exp1_GACGCGTCACTAAGTC 2.00280873300432 -2.27494047206941 sc_H1 healthy Hepatocytes Hepatocytes
sc_H1.EKS.Exp1_GCATGATAGAGATGAG 2.00902454378008 -2.11716030162874 sc_H1 healthy Hepatocytes Hepatocytes
sc_H1.EKS.Exp1_GCGACCAGTCACCTAA 1.71953587056994 -2.71037886661592 sc_H1 healthy Hepatocytes Hepatocytes
sc_H1.EKS.Exp1_GCGCAGTCAGCGTCCA 1.20312945367693 -2.89329646152559 sc_H1 healthy Hepatocytes Hepatocytes
sc_H1.EKS.Exp1_GCTTCCACAGTTCCCT 1.09070144416689 -2.92041180652681 sc_H1 healthy Hepatocytes Hepatocytes
sc_H1.EKS.Exp1_GCTTCCATCCATTCTA -2.12007863996626 1.32405080276427 sc_H1 healthy Hepatocytes Hepatocytes
sc_H1.EKS.Exp1_GGGAATGGTGGACGAT 1.49254052163958 -2.27582905811372 sc_H1 healthy Hepatocytes Hepatocytes
sc_H1.EKS.Exp1_GGTGCGTCAAGCTGTT 1.82544378759264 -2.9864632896811 sc_H1 healthy Hepatocytes Hepatocytes
sc_H1.EKS.Exp1_GTACGTAAGAGGTTAT 1.28504137517809 -2.96230743450227 sc_H1 healthy Hepatocytes Hepatocytes
sc_H1.EKS.Exp1_GTACTTTGTTCCTCCA 1.29656652929186 -2.91539452594819 sc_H1 healthy Hepatocytes Hepatocytes
sc_H1.EKS.Exp1_GTCGGGTGTTTACTCT 1.60607544900774 -3.01131675762239 sc_H1 healthy Hepatocytes Hepatocytes
sc_H1.EKS.Exp1_GTGCATATCAGTACGT 1.34212080957293 -2.95659397167268 sc_H1 healthy Hepatocytes Hepatocytes
sc_H1.EKS.Exp1_GTGCGGTGTTCACGGC 1.64790849210619 -2.24824522060457 sc_H1 healthy Hepatocytes Hepatocytes
sc_H1.EKS.Exp1_GTTCATTAGTTGTAGA 1.81902651311754 -3.13725278896394 sc_H1 healthy Hepatocytes Hepatocytes
sc_H1.EKS.Exp1_TACACGAAGGGTATCG 1.88522438527941 -2.96352503818574 sc_H1 healthy Hepatocytes Hepatocytes
sc_H1.EKS.Exp1_TACGGTACACAGCGTC 1.81303135873675 -2.88621423763337 sc_H1 healthy Hepatocytes Hepatocytes
sc_H1.EKS.Exp1_TCATTTGCAATGGAGC 1.66434745313525 -2.92114136737886 sc_H1 healthy Hepatocytes Hepatocytes
sc_H1.EKS.Exp1_TCTTTCCGTGTAAGTA 1.02891515018343 -2.5104644112021 sc_H1 healthy Hepatocytes Hepatocytes
sc_H1.EKS.Exp1_TGGGCGTTCAGTTGAC 1.2848587465465 -2.93749759716096 sc_H1 healthy Hepatocytes Hepatocytes
sc_H1.EKS.Exp1_TGGTTAGCATCGACGC 1.80876950742602 -2.73275492710176 sc_H1 healthy Hepatocytes Hepatocytes
sc_H1.EKS.Exp1_TGTATTCAGTGAATTG 1.66995791913866 -2.86087058109346 sc_H1 healthy Hepatocytes Hepatocytes
sc_H1.EKS.Exp1_ACGGCCAAGCGCTTAT 9.92742006303667 4.93045331912932 sc_H1 healthy Doublets Doublets
sc_H1.EKS.Exp1_ACTGCTCGTACCCAAT 10.2985738945186 2.67205335575042 sc_H1 healthy Doublets Doublets
sc_H1.EKS.Exp1_AGCAGCCGTCCAACTA 10.7192663383663 1.24316408115325 sc_H1 healthy Doublets Doublets
sc_H1.EKS.Exp1_AGCGTATGTCATATGC 10.2290023994625 2.87929703670439 sc_H1 healthy Doublets Doublets
sc_H1.EKS.Exp1_ATGCGATAGTCTCGGC 10.1659444999874 3.72761084514556 sc_H1 healthy Doublets Doublets
sc_H1.EKS.Exp1_ATGCGATTCACCCTCA 9.99659196855425 4.18319084125457 sc_H1 healthy Doublets Doublets
sc_H1.EKS.Exp1_CAGGTGCCATTCTCAT 10.4687189293086 0.705013413009021 sc_H1 healthy Doublets Doublets
sc_H1.EKS.Exp1_CATGGCGCATACAGCT 9.91474859239458 4.89746667819915 sc_H1 healthy Doublets Doublets
sc_H1.EKS.Exp1_CCGGGATCAAAGCAAT 10.4497627449214 2.93436219173369 sc_H1 healthy Doublets Doublets
sc_H1.EKS.Exp1_CCTCTGAGTGTTAAGA 10.3933700752437 2.98953749614653 sc_H1 healthy Doublets Doublets
sc_H1.EKS.Exp1_CGGCTAGTCAAGGCTT 10.3093055916011 3.42275907474456 sc_H1 healthy Doublets Doublets
sc_H1.EKS.Exp1_CTCGGGAGTTACGGAG 10.3047794532955 2.6343543716043 sc_H1 healthy Doublets Doublets
sc_H1.EKS.Exp1_CTGCCTAAGAAGGTTT 10.399136943835 3.32567192989287 sc_H1 healthy Doublets Doublets
sc_H1.EKS.Exp1_CTTAACTTCGCCGTGA 10.1770567131221 4.01250602680144 sc_H1 healthy Doublets Doublets
sc_H1.EKS.Exp1_GACAGAGAGCATGGCA 10.4566930961788 3.22723175960479 sc_H1 healthy Doublets Doublets
sc_H1.EKS.Exp1_GACGGCTTCAGCAACT 10.6587719154537 0.559379059848163 sc_H1 healthy Doublets Doublets
sc_H1.EKS.Exp1_GACGTGCGTGTGGTTT 10.4694112968624 1.69874419647155 sc_H1 healthy Doublets Doublets
sc_H1.EKS.Exp1_GAGGTGACATTCGACA 9.8140997123897 5.13849832492766 sc_H1 healthy Doublets Doublets
sc_H1.EKS.Exp1_GATCGATCAGCCACCA 10.3378748130977 3.43482734638152 sc_H1 healthy Doublets Doublets
sc_H1.EKS.Exp1_GATGAGGTCTTGCAAG 10.5363010597408 0.667580325183246 sc_H1 healthy Doublets Doublets
sc_H1.EKS.Exp1_GCAAACTGTATAAACG 10.3004793358028 4.05092288928923 sc_H1 healthy Doublets Doublets
sc_H1.EKS.Exp1_GCTCCTAGTACCCAAT 9.57192461015581 5.80336381870208 sc_H1 healthy Doublets Doublets
sc_H1.EKS.Exp1_GCTCTGTGTGCGGTAA 10.1359190178096 4.46600391345916 sc_H1 healthy Doublets Doublets
sc_H1.EKS.Exp1_GGACAAGTCGTAGATC 10.1214079094112 3.90431358295378 sc_H1 healthy Doublets Doublets
sc_H1.EKS.Exp1_GGACATTCAAAGCGGT 10.3860515785396 3.21460463481841 sc_H1 healthy Doublets Doublets
sc_H1.EKS.Exp1_GGCCGATCAAGGTGTG 10.2284130287349 3.94691993671355 sc_H1 healthy Doublets Doublets
sc_H1.EKS.Exp1_GGCTGGTTCATAACCG 10.2398399543941 3.32091047244963 sc_H1 healthy Doublets Doublets
sc_H1.EKS.Exp1_GGGTTGCCAGGGTTAG 10.2380346489131 3.83795573192534 sc_H1 healthy Doublets Doublets
sc_H1.EKS.Exp1_GGTGAAGTCTGGCGAC 9.86899702073931 4.83377315479216 sc_H1 healthy Doublets Doublets
sc_H1.EKS.Exp1_GTACGTATCGGTCTAA 10.5307239723384 1.93977238613066 sc_H1 healthy Doublets Doublets
sc_H1.EKS.Exp1_GTTACAGAGATGAGAG 8.67393915178179 3.87977339702544 sc_H1 healthy Doublets Doublets
sc_H1.EKS.Exp1_TACGGATCACAAGACG 10.2690071296871 3.85535122829375 sc_H1 healthy Doublets Doublets
sc_H1.EKS.Exp1_TAGCCGGTCTAACCGA 10.2761758995235 3.68857147174773 sc_H1 healthy Doublets Doublets
sc_H1.EKS.Exp1_TCGTACCGTTACCGAT 10.030749721545 4.49527027088103 sc_H1 healthy Doublets Doublets
sc_H1.EKS.Exp1_TGGACGCGTGGCAAAC 10.2965521049678 2.69864608722625 sc_H1 healthy Doublets Doublets
sc_H1.EKS.Exp1_TTTGCGCTCGATCCCT 10.4684604835689 1.75001217800078 sc_H1 healthy Doublets Doublets
sc_H2.HEP.Exp1_AAACCTGAGACTAGAT -7.32914264677168 4.38049175220427 sc_H2 healthy Hepatocytes Hepatocytes
sc_H2.HEP.Exp1_AATCCAGTCGTACCGG -6.82107646940351 4.13926364856658 sc_H2 healthy Hepatocytes Hepatocytes
sc_H2.HEP.Exp1_ACCCACTTCGAATCCA -6.65122564314008 4.20964195209441 sc_H2 healthy Hepatocytes Hepatocytes
sc_H2.HEP.Exp1_ACGGAGACAGCATGAG -6.21763904569746 3.07434656101165 sc_H2 healthy Hepatocytes Hepatocytes
sc_H2.HEP.Exp1_ACTTTCATCTACCAGA -7.54919822691084 3.62002589183745 sc_H2 healthy Hepatocytes Hepatocytes
sc_H2.HEP.Exp1_AGGGAGTCACCGAAAG -7.00525482175947 3.53723694759307 sc_H2 healthy Hepatocytes Hepatocytes
sc_H2.HEP.Exp1_ATCGAGTGTAGCTCCG -7.47176130293012 2.35983898120818 sc_H2 healthy Hepatocytes Hepatocytes
sc_H2.HEP.Exp1_ATTGGACTCTGCAGTA -6.8345647620976 3.74887039142546 sc_H2 healthy Hepatocytes Hepatocytes
sc_H2.HEP.Exp1_CGAATGTCATAGAAAC -6.52539165495039 1.85022272544799 sc_H2 healthy Hepatocytes Hepatocytes
sc_H2.HEP.Exp1_CGATCGGAGTGGCACA -7.02278335569502 3.90545942264495 sc_H2 healthy Hepatocytes Hepatocytes
sc_H2.HEP.Exp1_CTCCTAGCAGGTCGTC -6.87818058012129 3.9447460361093 sc_H2 healthy Hepatocytes Hepatocytes
sc_H2.HEP.Exp1_CTCGTCATCAACACGT -7.29919012067915 2.51125528293547 sc_H2 healthy Hepatocytes Hepatocytes
sc_H2.HEP.Exp1_GAATGAAAGCGTTGCC -6.74395997999311 4.11379720645842 sc_H2 healthy Hepatocytes Hepatocytes
sc_H2.HEP.Exp1_GACCAATCACCCAGTG -2.51139100072981 4.19760801273284 sc_H2 healthy Hepatocytes Hepatocytes
sc_H2.HEP.Exp1_GATCAGTGTTCGTTGA -2.15199072836042 4.77558423953948 sc_H2 healthy Hepatocytes Hepatocytes
sc_H2.HEP.Exp1_GATGCTATCGGACAAG -4.41762884138227 4.81311132389006 sc_H2 healthy Hepatocytes Hepatocytes
sc_H2.HEP.Exp1_GGCTGGTTCGGAAATA -5.82605798719526 3.00765182453093 sc_H2 healthy Hepatocytes Hepatocytes
sc_H2.HEP.Exp1_GGGTCTGCATACGCTA -7.42942293165327 2.48821665721831 sc_H2 healthy Hepatocytes Hepatocytes
sc_H2.HEP.Exp1_TCAGGTAGTCACACGC -6.75519426344038 2.5540731139749 sc_H2 healthy Hepatocytes Hepatocytes
sc_H2.HEP.Exp1_TCAGGTAGTGTGCCTG -7.24427946088911 3.25601007419524 sc_H2 healthy Hepatocytes Hepatocytes
sc_H2.HEP.Exp1_TCGTAGAAGTCCAGGA -5.22697217939497 3.98701717334685 sc_H2 healthy Hepatocytes Hepatocytes
sc_H2.HEP.Exp1_TGACAACTCTCGCTTG -6.86791093824506 3.74302103000579 sc_H2 healthy Hepatocytes Hepatocytes
sc_H2.HEP.Exp1_TGCCCTAGTTCACCTC -7.53929670332075 1.21725406127867 sc_H2 healthy Hepatocytes Hepatocytes
sc_H2.HEP.Exp1_TGGTTCCAGAGCTATA -6.96827466962934 3.81208135562835 sc_H2 healthy Hepatocytes Hepatocytes
sc_H2.HEP.Exp1_TGTTCCGCACGGCGTT -7.44019229887129 1.85310031848845 sc_H2 healthy Hepatocytes Hepatocytes
sc_H2.HEP.Exp1_TTCTCCTAGGCATGGT -7.05318649290205 3.66429259258208 sc_H2 healthy Hepatocytes Hepatocytes
sc_H2.HEP.Exp1_AAACCTGCAACGCACC -6.47246940611006 -0.719963353100445 sc_H2 healthy Hepatocytes Hepatocytes
sc_H2.HEP.Exp1_AAGACCTGTCTTGATG -6.47564704893232 -0.611521881046918 sc_H2 healthy Hepatocytes Hepatocytes
sc_H2.HEP.Exp1_AAGTCTGAGGTAGCCA -6.31439645765424 -1.1013896278769 sc_H2 healthy Hepatocytes Hepatocytes
sc_H2.HEP.Exp1_ACATACGTCCCTTGCA -6.9480605888188 -1.03900597614351 sc_H2 healthy Hepatocytes Hepatocytes
sc_H2.HEP.Exp1_ACTGCTCTCGATCCCT -7.51136167524458 1.31461193042693 sc_H2 healthy Hepatocytes Hepatocytes
sc_H2.HEP.Exp1_AGAGCGATCTTGGGTA -6.9498801994145 2.42050983386931 sc_H2 healthy Hepatocytes Hepatocytes
sc_H2.HEP.Exp1_ATCACGAAGTTCGCGC -6.91580923078657 -0.563672941151288 sc_H2 healthy Hepatocytes Hepatocytes
sc_H2.HEP.Exp1_ATGTGTGGTGGCTCCA -6.33871133802534 -1.29160295051637 sc_H2 healthy Hepatocytes Hepatocytes
sc_H2.HEP.Exp1_CAGCGACAGCCAGGAT -6.95328147886396 0.0600849427550768 sc_H2 healthy Hepatocytes Hepatocytes
sc_H2.HEP.Exp1_CATATTCAGAGATGAG -6.51476819990278 -1.19877336544099 sc_H2 healthy Hepatocytes Hepatocytes
sc_H2.HEP.Exp1_CATGCCTCAATCCAAC -7.05878074644209 -0.49058217925134 sc_H2 healthy Hepatocytes Hepatocytes
sc_H2.HEP.Exp1_CCCAATCTCTTGAGGT -6.37306316373945 -1.1419398598105 sc_H2 healthy Hepatocytes Hepatocytes
sc_H2.HEP.Exp1_CCTTACGTCGTCCGTT -7.27476222990156 0.151370648321483 sc_H2 healthy Hepatocytes Hepatocytes
sc_H2.HEP.Exp1_CGAGCCAGTCTCTCTG -6.53563983915449 -1.08425770324769 sc_H2 healthy Hepatocytes Hepatocytes
sc_H2.HEP.Exp1_CGGACTGTCTTATCTG -6.73732812879682 -1.01729510349336 sc_H2 healthy Hepatocytes Hepatocytes
sc_H2.HEP.Exp1_CGGCTAGAGACATAAC -7.1249929237187 -0.387311708155301 sc_H2 healthy Hepatocytes Hepatocytes
sc_H2.HEP.Exp1_CTACCCAGTGGGTCAA -6.60409458158613 -0.235226433697369 sc_H2 healthy Hepatocytes Hepatocytes
sc_H2.HEP.Exp1_CTCAGAACAAGGACTG -6.47901113508344 -1.12349842113557 sc_H2 healthy Hepatocytes Hepatocytes
sc_H2.HEP.Exp1_CTCCTAGCAAACCCAT -7.17327077863813 0.481928188380573 sc_H2 healthy Hepatocytes Hepatocytes
sc_H2.HEP.Exp1_CTCTAATTCCCGACTT -6.62043817518354 -0.29516334456506 sc_H2 healthy Hepatocytes Hepatocytes
sc_H2.HEP.Exp1_CTGGTCTCACTTAAGC -7.18030126569868 3.11632921176848 sc_H2 healthy Hepatocytes Hepatocytes
sc_H2.HEP.Exp1_GAAGCAGCAGCATACT -6.44006450651289 0.917472798404071 sc_H2 healthy Hepatocytes Hepatocytes
sc_H2.HEP.Exp1_GACGTTATCACCGTAA -6.38438852308393 -1.13257990402284 sc_H2 healthy Hepatocytes Hepatocytes
sc_H2.HEP.Exp1_GACTGCGTCTTCAACT -6.30932100294233 -1.52774081749025 sc_H2 healthy Hepatocytes Hepatocytes
sc_H2.HEP.Exp1_GATGCTACACACTGCG -7.01721818922163 0.407658327397678 sc_H2 healthy Hepatocytes Hepatocytes
sc_H2.HEP.Exp1_GCAAACTTCATCTGTT -6.33370502470136 -0.500087838593152 sc_H2 healthy Hepatocytes Hepatocytes
sc_H2.HEP.Exp1_GCAGTTATCCGTCATC -6.51674564359785 0.979954738196704 sc_H2 healthy Hepatocytes Hepatocytes
sc_H2.HEP.Exp1_GCCTCTAGTATTCTCT -6.61299379346967 -1.35565851253572 sc_H2 healthy Hepatocytes Hepatocytes
sc_H2.HEP.Exp1_GGAATAAGTGATAAAC -7.07071455000044 -0.646125774803784 sc_H2 healthy Hepatocytes Hepatocytes
sc_H2.HEP.Exp1_GTATCTTGTCAAAGCG -6.73314960477949 2.86384107547698 sc_H2 healthy Hepatocytes Hepatocytes
sc_H2.HEP.Exp1_GTGCAGCGTGCAACTT -6.39158065794111 -1.65327618640962 sc_H2 healthy Hepatocytes Hepatocytes
sc_H2.HEP.Exp1_TCAGGATAGAACAATC -6.72917945860029 0.413090724524829 sc_H2 healthy Hepatocytes Hepatocytes
sc_H2.HEP.Exp1_TCGCGTTTCTGCAAGT -6.24531133649946 -1.16042659801545 sc_H2 healthy Hepatocytes Hepatocytes
sc_H2.HEP.Exp1_TCGGGACGTGGGTATG -6.3154693412602 -0.768426280441907 sc_H2 healthy Hepatocytes Hepatocytes
sc_H2.HEP.Exp1_TGCTGCTGTCTAACGT -6.45542963026167 -0.976375859203961 sc_H2 healthy Hepatocytes Hepatocytes
sc_H2.HEP.Exp1_TGGACGCCACGGTAAG -6.1468845176518 -1.07188377899232 sc_H2 healthy Hepatocytes Hepatocytes
sc_H2.HEP.Exp1_TGGCTGGGTCATCCCT -6.83649213789106 1.28752626853881 sc_H2 healthy Hepatocytes Hepatocytes
sc_H2.HEP.Exp1_TGGGAAGTCAGGCAAG -6.02476079939008 -1.43864439052644 sc_H2 healthy Hepatocytes Hepatocytes
sc_H2.HEP.Exp1_TGGGCGTCAATAGCGG -6.08855016706587 -1.37787280601564 sc_H2 healthy Hepatocytes Hepatocytes
sc_H2.HEP.Exp1_TTATGCTTCTGCCAGG -7.1991158294499 -0.245226528468754 sc_H2 healthy Hepatocytes Hepatocytes
sc_H2.HEP.Exp1_TTCTCAAAGTGTACTC -6.89481933591963 -0.773643474999096 sc_H2 healthy Hepatocytes Hepatocytes
sc_H2.HEP.Exp1_TTCTCAAGTCGACTAT -6.77516658781172 -0.832238238278058 sc_H2 healthy Hepatocytes Hepatocytes
sc_H2.HEP.Exp1_AAACCTGCAAGCCTAT -5.86259563444257 0.732653278884265 sc_H2 healthy Hepatocytes Hepatocytes
sc_H2.HEP.Exp1_AAAGCAACACCGATAT -6.130666332227 1.81057526546416 sc_H2 healthy Hepatocytes Hepatocytes
sc_H2.HEP.Exp1_AAAGTAGTCACTATTC -7.00819643018842 -0.222756560865071 sc_H2 healthy Hepatocytes Hepatocytes
sc_H2.HEP.Exp1_AACACGTCAATAGCGG -4.71564395902754 3.2223727889627 sc_H2 healthy Hepatocytes Hepatocytes
sc_H2.HEP.Exp1_AACGTTGCATTTGCCC -6.30585535047651 0.779974717673633 sc_H2 healthy Hepatocytes Hepatocytes
sc_H2.HEP.Exp1_AACGTTGGTCATCCCT -5.88151557920576 2.07763435321746 sc_H2 healthy Hepatocytes Hepatocytes
sc_H2.HEP.Exp1_ACGCAGCCACAACGTT -3.98110492704511 4.86534501987395 sc_H2 healthy Hepatocytes Hepatocytes
sc_H2.HEP.Exp1_ACGGGCTCACGTCTCT -7.08101089475752 1.05511071163115 sc_H2 healthy Hepatocytes Hepatocytes
sc_H2.HEP.Exp1_ACTGAGTGTCGTCTTC -2.74609096525312 5.17183067279753 sc_H2 healthy Hepatocytes Hepatocytes
sc_H2.HEP.Exp1_AGAGCTTGTGGCGAAT -6.71312339780927 1.84841503578124 sc_H2 healthy Hepatocytes Hepatocytes
sc_H2.HEP.Exp1_AGGCCACTCATTATCC -6.72791202543379 3.81033136325774 sc_H2 healthy Hepatocytes Hepatocytes
sc_H2.HEP.Exp1_AGTTGGTAGTGTGAAT -6.53694923399091 4.41676237064299 sc_H2 healthy Hepatocytes Hepatocytes
sc_H2.HEP.Exp1_ATGTGTGAGGATGGTC -6.54662330625654 1.50567032772002 sc_H2 healthy Hepatocytes Hepatocytes
sc_H2.HEP.Exp1_ATGTGTGTCGTCTGAA -4.8666692542851 3.41395618396697 sc_H2 healthy Hepatocytes Hepatocytes
sc_H2.HEP.Exp1_ATTATCCGTCTTCAAG -7.00497825620771 4.39641286807952 sc_H2 healthy Hepatocytes Hepatocytes
sc_H2.HEP.Exp1_CAGCTGGGTGCACGAA -5.32834108350874 4.7520723529428 sc_H2 healthy Hepatocytes Hepatocytes
sc_H2.HEP.Exp1_CCTAGCTCAAGCGATG -7.05655200956465 3.42736150699553 sc_H2 healthy Hepatocytes Hepatocytes
sc_H2.HEP.Exp1_CCTATTACACTGAAGG -6.35357387540937 -0.891526322785046 sc_H2 healthy Hepatocytes Hepatocytes
sc_H2.HEP.Exp1_CCTTACGTCAACACTG -6.72825057981611 1.67988743263182 sc_H2 healthy Hepatocytes Hepatocytes
sc_H2.HEP.Exp1_CCTTCCCGTCCATCCT -3.28853567121626 3.89476825672087 sc_H2 healthy Hepatocytes Hepatocytes
sc_H2.HEP.Exp1_CGCTTCACAAGGTGTG -7.54258831022382 2.65107705074248 sc_H2 healthy Hepatocytes Hepatocytes
sc_H2.HEP.Exp1_CGTCACTCAGGTGCCT -6.86538942335249 -0.152264010134366 sc_H2 healthy Hepatocytes Hepatocytes
sc_H2.HEP.Exp1_CGTCAGGCATCACCCT -6.1445036697209 3.56998493152556 sc_H2 healthy Hepatocytes Hepatocytes
sc_H2.HEP.Exp1_CTCGGGAAGTAAGTAC -7.2114597129643 4.00759031253752 sc_H2 healthy Hepatocytes Hepatocytes
sc_H2.HEP.Exp1_CTGATCCAGGATGGAA -7.42895229337812 0.232329357442233 sc_H2 healthy Hepatocytes Hepatocytes
sc_H2.HEP.Exp1_CTGATCCAGGGATCTG -6.81049545286298 -0.419421296539929 sc_H2 healthy Hepatocytes Hepatocytes
sc_H2.HEP.Exp1_GAATAAGAGTGGTCCC -7.18827350614668 3.31451703983245 sc_H2 healthy Hepatocytes Hepatocytes
sc_H2.HEP.Exp1_GACAGAGGTTCCACAA -7.31548507688642 0.516023356494281 sc_H2 healthy Hepatocytes Hepatocytes
sc_H2.HEP.Exp1_GCACATACATGTTCCC -7.01468856809736 3.56145789104399 sc_H2 healthy Hepatocytes Hepatocytes
sc_H2.HEP.Exp1_GCTGGGTTCCAGTAGT -7.27893360136152 3.38826252895293 sc_H2 healthy Hepatocytes Hepatocytes
sc_H2.HEP.Exp1_GGAACTTTCATATCGG -7.20314939497114 2.69941927867827 sc_H2 healthy Hepatocytes Hepatocytes
sc_H2.HEP.Exp1_GGGAGATAGCAGATCG -7.33893259046674 1.27253438907561 sc_H2 healthy Hepatocytes Hepatocytes
sc_H2.HEP.Exp1_GGTGCGTGTAGCTGCC -7.21765382764936 0.0701904557913278 sc_H2 healthy Hepatocytes Hepatocytes
sc_H2.HEP.Exp1_GTCTCGTTCGGCCGAT -5.09588869093061 5.22889425235686 sc_H2 healthy Cholangiocytes Cholangiocytes
sc_H2.HEP.Exp1_GTCTTCGTCGAATGCT -7.44791515348554 0.761257071074817 sc_H2 healthy Hepatocytes Hepatocytes
sc_H2.HEP.Exp1_TATGCCCAGGAATCGC -7.06372650144697 3.01806070285735 sc_H2 healthy Hepatocytes Hepatocytes
sc_H2.HEP.Exp1_TCGCGAGAGCGCCTCA -6.28159482954145 0.209391061243389 sc_H2 healthy Hepatocytes Hepatocytes
sc_H2.HEP.Exp1_TCGGGACTCTCTGCTG -7.24874551771284 2.72304560619292 sc_H2 healthy Hepatocytes Hepatocytes
sc_H2.HEP.Exp1_TCGTAGATCAGCTTAG -7.35860593793989 0.168815363225315 sc_H2 healthy Hepatocytes Hepatocytes
sc_H2.HEP.Exp1_TGAAAGACAATCTGCA -5.74205024717451 1.03469111400542 sc_H2 healthy Hepatocytes Hepatocytes
sc_H2.HEP.Exp1_TGACTAGAGTTCGATC -6.1264520454228 -0.785512011471417 sc_H2 healthy Hepatocytes Hepatocytes
sc_H2.HEP.Exp1_TGCTGCTAGGCAATTA -6.69971712110639 0.861820895251605 sc_H2 healthy Hepatocytes Hepatocytes
sc_H2.HEP.Exp1_TGGTTAGCAGATCCAT -7.06323011396528 3.17111851650176 sc_H2 healthy Hepatocytes Hepatocytes
sc_H2.HEP.Exp1_TTCTCCTTCAACACGT -6.23622758863569 2.11728598552642 sc_H2 healthy Hepatocytes Hepatocytes
sc_H2.HEP.Exp1_AAACCTGCAATAAGCA -7.47816904066206 3.27617313342986 sc_H2 healthy Hepatocytes Hepatocytes
sc_H2.HEP.Exp1_AACCGCGTCCTATGTT -7.71766765592695 2.28519012409148 sc_H2 healthy Hepatocytes Hepatocytes
sc_H2.HEP.Exp1_AAGCCGCTCACTCTTA -7.55371101377607 2.48142506557402 sc_H2 healthy Hepatocytes Hepatocytes
sc_H2.HEP.Exp1_AAGGAGCCACCGAAAG -7.53251703260542 3.61693694072661 sc_H2 healthy Hepatocytes Hepatocytes
sc_H2.HEP.Exp1_ACACCCTAGCGGATCA -7.34075410841108 2.8251400180429 sc_H2 healthy Hepatocytes Hepatocytes
sc_H2.HEP.Exp1_ACATACGAGTATGACA -7.47711570737959 3.10962297397551 sc_H2 healthy Hepatocytes Hepatocytes
sc_H2.HEP.Exp1_ACCAGTAGTTGTCTTT -7.2743750381291 3.58967520671782 sc_H2 healthy Hepatocytes Hepatocytes
sc_H2.HEP.Exp1_ACCCACTAGATCGGGT -7.87589128492475 1.31326939540801 sc_H2 healthy Hepatocytes Hepatocytes
sc_H2.HEP.Exp1_ACCCACTAGGCAATTA -4.22166259763838 4.21875049549041 sc_H2 healthy Hepatocytes Hepatocytes
sc_H2.HEP.Exp1_ACTGCTCCAGGATTGG -6.77154071806074 4.14986564594207 sc_H2 healthy Hepatocytes Hepatocytes
sc_H2.HEP.Exp1_AGAGCGAAGTTAACGA -2.21116192815901 4.82142593341765 sc_H2 healthy Hepatocytes Hepatocytes
sc_H2.HEP.Exp1_AGAGTGGAGAGTTGGC -7.50123174665571 1.61516704040465 sc_H2 healthy Hepatocytes Hepatocytes
sc_H2.HEP.Exp1_AGAGTGGGTAGCTTGT -2.38775809286237 4.95707036930022 sc_H2 healthy Hepatocytes Hepatocytes
sc_H2.HEP.Exp1_AGCTTGAGTTATGCGT -7.65341051099897 2.49237539249358 sc_H2 healthy Hepatocytes Hepatocytes
sc_H2.HEP.Exp1_AGTAGTCGTATCAGTC -7.21367080686689 3.4445715137094 sc_H2 healthy Hepatocytes Hepatocytes
sc_H2.HEP.Exp1_AGTGGGAGTGCTTCTC -7.34963090894819 2.20124484973845 sc_H2 healthy Hepatocytes Hepatocytes
sc_H2.HEP.Exp1_ATCACGAAGCTGCCCA -7.83208139417768 2.7707855887979 sc_H2 healthy Hepatocytes Hepatocytes
sc_H2.HEP.Exp1_ATCGAGTAGAACTCGG -7.50328453062177 1.60995747524199 sc_H2 healthy Hepatocytes Hepatocytes
sc_H2.HEP.Exp1_ATTACTCAGAGGTTGC -7.40522487638593 1.88930048423705 sc_H2 healthy Hepatocytes Hepatocytes
sc_H2.HEP.Exp1_ATTATCCAGATAGTCA -7.10019739149214 2.2723577209085 sc_H2 healthy Hepatocytes Hepatocytes
sc_H2.HEP.Exp1_ATTATCCGTACGCTGC -7.51717241285444 2.8963365741342 sc_H2 healthy Hepatocytes Hepatocytes
sc_H2.HEP.Exp1_CACAAACTCGCACTCT -7.99005945203901 2.45733167606292 sc_H2 healthy Hepatocytes Hepatocytes
sc_H2.HEP.Exp1_CACACAACACCTATCC -7.66920478819013 3.73437001186309 sc_H2 healthy Hepatocytes Hepatocytes
sc_H2.HEP.Exp1_CAGCATACACAGGAGT -6.65294225690962 4.43020679431853 sc_H2 healthy Hepatocytes Hepatocytes
sc_H2.HEP.Exp1_CAGCATAGTAGCTAAA -7.29788263319135 3.00967242198882 sc_H2 healthy Hepatocytes Hepatocytes
sc_H2.HEP.Exp1_CAGCTAAAGACCTTTG -7.08425720213056 4.25018073993621 sc_H2 healthy Hepatocytes Hepatocytes
sc_H2.HEP.Exp1_CATGACAGTGTGACGA -7.38249118803144 3.31798412280974 sc_H2 healthy Hepatocytes Hepatocytes
sc_H2.HEP.Exp1_CATTATCGTCGCGTGT -7.43924386976362 1.58194174247679 sc_H2 healthy Hepatocytes Hepatocytes
sc_H2.HEP.Exp1_CCACTACGTCATATGC -7.17294319151045 2.72020317989287 sc_H2 healthy Hepatocytes Hepatocytes
sc_H2.HEP.Exp1_CCCTCCTCACACAGAG -7.65323646543623 3.54650642352996 sc_H2 healthy Hepatocytes Hepatocytes
sc_H2.HEP.Exp1_CCTCAGTAGCCAGGAT -7.54550035474897 3.36278106647429 sc_H2 healthy Hepatocytes Hepatocytes
sc_H2.HEP.Exp1_CCTTCCCGTCTGATCA -7.60372121809126 4.07232953983245 sc_H2 healthy Hepatocytes Hepatocytes
sc_H2.HEP.Exp1_CGCGTTTGTATATGGA -6.08048637388349 4.93517972904143 sc_H2 healthy Hepatocytes Hepatocytes
sc_H2.HEP.Exp1_CGCTGGAGTTGCCTCT -7.48079736707807 2.79293252902922 sc_H2 healthy Hepatocytes Hepatocytes
sc_H2.HEP.Exp1_CGTGTAAGTAGCCTAT -6.33210571287275 1.28531171756682 sc_H2 healthy Hepatocytes Hepatocytes
sc_H2.HEP.Exp1_CTAAGACGTAACGACG -2.82332332609297 3.94736029582915 sc_H2 healthy Hepatocytes Hepatocytes
sc_H2.HEP.Exp1_CTAATGGGTGTTCGAT -7.72718437193037 2.24265744167266 sc_H2 healthy Hepatocytes Hepatocytes
sc_H2.HEP.Exp1_CTAGAGTAGGGTTCCC -3.97978122709394 3.84532739597258 sc_H2 healthy Hepatocytes Hepatocytes
sc_H2.HEP.Exp1_CTAGCCTTCAATAAGG -3.43362863538862 3.46626522022185 sc_H2 healthy Hepatocytes Hepatocytes
sc_H2.HEP.Exp1_CTCATTAAGGGTTCCC -7.58102424619795 1.28912116962371 sc_H2 healthy Hepatocytes Hepatocytes
sc_H2.HEP.Exp1_CTCGGGAGTCCATGAT -7.0237851905644 2.34973718601165 sc_H2 healthy Hepatocytes Hepatocytes
sc_H2.HEP.Exp1_CTCGTCATCTCGATGA -7.91818578718305 3.22898127513823 sc_H2 healthy Hepatocytes Hepatocytes
sc_H2.HEP.Exp1_CTGAAGTCACTAGTAC -7.38333518980146 1.89349867778716 sc_H2 healthy Hepatocytes Hepatocytes
sc_H2.HEP.Exp1_CTGTGCTAGAAGCCCA -7.38353498457075 2.68771602588591 sc_H2 healthy Hepatocytes Hepatocytes
sc_H2.HEP.Exp1_GAATAAGAGGGTGTTG -7.09680135725141 3.6413386054605 sc_H2 healthy Hepatocytes Hepatocytes
sc_H2.HEP.Exp1_GAATGAACATACAGCT -7.26922233579756 4.18852521854338 sc_H2 healthy Hepatocytes Hepatocytes
sc_H2.HEP.Exp1_GATCGATCAAGTTCTG -7.5819168853581 2.92189409213958 sc_H2 healthy Hepatocytes Hepatocytes
sc_H2.HEP.Exp1_GATCGATGTAGAGCTG -7.33063085554243 3.31626941638884 sc_H2 healthy Hepatocytes Hepatocytes
sc_H2.HEP.Exp1_GATCGTACACGTCTCT -2.85631163595319 4.00471355396208 sc_H2 healthy Hepatocytes Hepatocytes
sc_H2.HEP.Exp1_GATCGTAGTGTGACCC -7.8448301124394 3.20867492633757 sc_H2 healthy Hepatocytes Hepatocytes
sc_H2.HEP.Exp1_GCATGCGGTCTACCTC -7.41362150190473 3.06764127689299 sc_H2 healthy Hepatocytes Hepatocytes
sc_H2.HEP.Exp1_GCGCAACGTTGGGACA -7.69834239957929 3.4040236659616 sc_H2 healthy Hepatocytes Hepatocytes
sc_H2.HEP.Exp1_GCTCCTAAGTATCTCG -7.13900192258955 4.00123073535857 sc_H2 healthy Hepatocytes Hepatocytes
sc_H2.HEP.Exp1_GGACAGAGTGCCTGGT -7.642065601331 2.89694311099944 sc_H2 healthy Hepatocytes Hepatocytes
sc_H2.HEP.Exp1_GGGACCTGTGACGGTA -7.31604345319868 3.76011468845305 sc_H2 healthy Hepatocytes Hepatocytes
sc_H2.HEP.Exp1_GTGCGGTTCCACGTGG -6.68716819761396 3.73525263744292 sc_H2 healthy Hepatocytes Hepatocytes
sc_H2.HEP.Exp1_GTGTTAGGTCACCTAA -7.51731069563032 2.35947563129363 sc_H2 healthy Hepatocytes Hepatocytes
sc_H2.HEP.Exp1_TACTCGCGTTTGTGTG -7.15727670667768 2.18282820659575 sc_H2 healthy Hepatocytes Hepatocytes
sc_H2.HEP.Exp1_TAGCCGGCAAACGTGG -7.36460025785566 3.29759075122771 sc_H2 healthy Hepatocytes Hepatocytes
sc_H2.HEP.Exp1_TAGTTGGAGTACGATA -7.39914615629316 3.28505041080413 sc_H2 healthy Hepatocytes Hepatocytes
sc_H2.HEP.Exp1_TCACAAGGTCATACTG -7.1638809013188 3.75641467052397 sc_H2 healthy Hepatocytes Hepatocytes
sc_H2.HEP.Exp1_TCTATTGTCGACCAGC -7.50088413236738 2.90470506626067 sc_H2 healthy Hepatocytes Hepatocytes
sc_H2.HEP.Exp1_TCTCATACATGGTCAT -7.2554369735539 4.35864068942961 sc_H2 healthy Hepatocytes Hepatocytes
sc_H2.HEP.Exp1_TCTGGAACACCCATTC -7.15558584211469 4.50142385440764 sc_H2 healthy Hepatocytes Hepatocytes
sc_H2.HEP.Exp1_TGACGGCTCCGCAAGC -7.54145534513593 2.9056515880197 sc_H2 healthy Hepatocytes Hepatocytes
sc_H2.HEP.Exp1_TGGACGCGTATCTGCA -3.770962791425 2.84241773563323 sc_H2 healthy Hepatocytes Hepatocytes
sc_H2.HEP.Exp1_TGGGCGTGTCATGCCG -6.958556251508 3.91971828418669 sc_H2 healthy Hepatocytes Hepatocytes
sc_H2.HEP.Exp1_TTCGGTCAGATGCCTT -7.54703529356123 3.22843553501067 sc_H2 healthy Hepatocytes Hepatocytes
sc_H2.HEP.Exp1_TTGAACGCATGCCTAA -6.18066652296186 3.83850361782012 sc_H2 healthy Hepatocytes Hepatocytes
sc_H2.HEP.Exp1_TTGCGTCGTAAGTGGC -7.71816595075727 1.61429287868438 sc_H2 healthy Hepatocytes Hepatocytes
sc_H2.HEP.Exp1_TTGGAACCAATGGACG -3.12006814954878 3.93906833606658 sc_H2 healthy Hepatocytes Hepatocytes
sc_H2.HEP.Exp1_AAACCTGCACGAAATA -5.74327428815962 4.71084310489592 sc_H2 healthy Hepatocytes Hepatocytes
sc_H2.HEP.Exp1_AAACGGGCAGTATGCT -6.13488395689131 2.50452687221465 sc_H2 healthy Hepatocytes Hepatocytes
sc_H2.HEP.Exp1_AACCATGTCGCATGAT -5.70464952467085 4.06905033069548 sc_H2 healthy Hepatocytes Hepatocytes
sc_H2.HEP.Exp1_AACTCAGAGCACAGGT -5.29540212629438 3.15497233348784 sc_H2 healthy Hepatocytes Hepatocytes
sc_H2.HEP.Exp1_AACTTTCGTAGCGTAG -4.48042591093183 4.66686441379485 sc_H2 healthy Hepatocytes Hepatocytes
sc_H2.HEP.Exp1_ACACCGGCACCCAGTG -6.59347160337568 4.64077474552092 sc_H2 healthy Hepatocytes Hepatocytes
sc_H2.HEP.Exp1_ACATACGCACTCGACG -6.06369789121748 4.97486450153289 sc_H2 healthy Hepatocytes Hepatocytes
sc_H2.HEP.Exp1_ACCAGTAAGGAATCGC -6.7121568488896 3.25858380275664 sc_H2 healthy Hepatocytes Hepatocytes
sc_H2.HEP.Exp1_ACGGGTCCACCGAAAG -4.6248389053166 -0.362782549086239 sc_H2 healthy Hepatocytes Hepatocytes
sc_H2.HEP.Exp1_ACTGAGTGTAAGTTCC -4.98770339964033 5.01174928623137 sc_H2 healthy Hepatocytes Hepatocytes
sc_H2.HEP.Exp1_AGAATAGAGAGCTGCA -5.75019319532514 4.41467048602996 sc_H2 healthy Hepatocytes Hepatocytes
sc_H2.HEP.Exp1_AGAGCGACATTGGGCC -4.69817359922529 2.0326800532907 sc_H2 healthy Hepatocytes Hepatocytes
sc_H2.HEP.Exp1_AGAGCTTGTAGTGAAT -5.87994440076948 2.97705342250762 sc_H2 healthy Hepatocytes Hepatocytes
sc_H2.HEP.Exp1_AGCATACGTCTGCGGT -3.26348574636579 3.56209589916167 sc_H2 healthy Hepatocytes Hepatocytes
sc_H2.HEP.Exp1_AGCGGTCTCTTCGGTC -6.07154043195844 3.96367742496428 sc_H2 healthy Hepatocytes Hepatocytes
sc_H2.HEP.Exp1_AGCTCCTTCAGAGACG -6.00127275465131 4.90240241962371 sc_H2 healthy Hepatocytes Hepatocytes
sc_H2.HEP.Exp1_AGGTCATGTACCGGCT -5.57178171156049 4.07374479251799 sc_H2 healthy Hepatocytes Hepatocytes
sc_H2.HEP.Exp1_ATAACGCAGACCTTTG -6.53666122434736 4.16053678470549 sc_H2 healthy Hepatocytes Hepatocytes
sc_H2.HEP.Exp1_ATTGGTGAGAAACGCC -6.3846627044499 3.95839597660002 sc_H2 healthy Hepatocytes Hepatocytes
sc_H2.HEP.Exp1_CACAAACGTTCGGCAC -7.11932046888471 4.32893421131072 sc_H2 healthy Hepatocytes Hepatocytes
sc_H2.HEP.Exp1_CAGCAGCGTTGTCGCG -6.45850856779218 4.96891214328704 sc_H2 healthy Hepatocytes Hepatocytes
sc_H2.HEP.Exp1_CATATGGCAACACCTA -2.59409578321577 5.03547718006072 sc_H2 healthy Hepatocytes Hepatocytes
sc_H2.HEP.Exp1_CATCCACGTTAAAGTG -5.11038311002851 5.20527412372527 sc_H2 healthy Cholangiocytes Cholangiocytes
sc_H2.HEP.Exp1_CATGACAAGGAATGGA -5.80103786466718 5.01371433216033 sc_H2 healthy Hepatocytes Hepatocytes
sc_H2.HEP.Exp1_CATGACACACCCATTC -6.52292640684248 3.61489655452666 sc_H2 healthy Hepatocytes Hepatocytes
sc_H2.HEP.Exp1_CCCAATCTCCTTTCTC -6.29574258802534 3.41730739551482 sc_H2 healthy Hepatocytes Hepatocytes
sc_H2.HEP.Exp1_CCCTCCTGTCTAGGTT -6.15787990568281 4.31016447025237 sc_H2 healthy Hepatocytes Hepatocytes
sc_H2.HEP.Exp1_CGACTTCGTGCGGTAA -6.04390438078047 4.12165739017424 sc_H2 healthy Hepatocytes Hepatocytes
sc_H2.HEP.Exp1_CGAGAAGTCATTATCC -5.87863929746748 4.63275386768279 sc_H2 healthy Hepatocytes Hepatocytes
sc_H2.HEP.Exp1_CGATTGACAATCTACG -6.53631647108198 4.92557289081511 sc_H2 healthy Hepatocytes Hepatocytes
sc_H2.HEP.Exp1_CGCTTCAGTGACGCCT -5.91388662336469 4.00006486850676 sc_H2 healthy Hepatocytes Hepatocytes
sc_H2.HEP.Exp1_CGGGTCAAGTCATGCT -5.46659048078657 4.1425695605844 sc_H2 healthy Hepatocytes Hepatocytes
sc_H2.HEP.Exp1_CGTCACTGTGATAAAC -2.56569583891035 4.76912929492888 sc_H2 healthy Hepatocytes Hepatocytes
sc_H2.HEP.Exp1_CTAAGACGTGCACTTA -6.24620349882246 3.29302384334502 sc_H2 healthy Hepatocytes Hepatocytes
sc_H2.HEP.Exp1_CTAATGGAGGAGTAGA -7.08433301923872 4.35853626209197 sc_H2 healthy Hepatocytes Hepatocytes
sc_H2.HEP.Exp1_CTACCCAGTCCGTGAC -5.01184661863447 4.93047000842986 sc_H2 healthy Hepatocytes Hepatocytes
sc_H2.HEP.Exp1_CTCATTAAGTACGCGA -6.58953102110029 3.9479952045053 sc_H2 healthy Hepatocytes Hepatocytes
sc_H2.HEP.Exp1_CTCCTAGCAATAACGA -6.09160240171552 3.03369786220488 sc_H2 healthy Hepatocytes Hepatocytes
sc_H2.HEP.Exp1_CTCTGGTCAAACTGCT -5.28814371107221 2.27860428768096 sc_H2 healthy Hepatocytes Hepatocytes
sc_H2.HEP.Exp1_GACACGCAGGAGCGAG -5.90897043226362 4.02197505908904 sc_H2 healthy Hepatocytes Hepatocytes
sc_H2.HEP.Exp1_GACGGCTAGTCTCAAC -5.99782331464887 3.44961525875029 sc_H2 healthy Hepatocytes Hepatocytes
sc_H2.HEP.Exp1_GACGTTACAGCGTCCA -6.17809017179609 3.48379995304045 sc_H2 healthy Hepatocytes Hepatocytes
sc_H2.HEP.Exp1_GAGTCCGAGAGCTTCT -5.96676738737226 4.9176202006906 sc_H2 healthy Hepatocytes Hepatocytes
sc_H2.HEP.Exp1_GCATACAGTAAACGCG -3.19063742635847 4.65939905124602 sc_H2 healthy Hepatocytes Hepatocytes
sc_H2.HEP.Exp1_GCTCCTACAGTGGAGT -2.75906427381635 4.90660144763884 sc_H2 healthy Hepatocytes Hepatocytes
sc_H2.HEP.Exp1_GGACAAGAGTGTACGG -5.79183729169965 3.41067316013274 sc_H2 healthy Hepatocytes Hepatocytes
sc_H2.HEP.Exp1_GGCGTGTCAAGCCATT -5.96344812391401 4.01662733035979 sc_H2 healthy Hepatocytes Hepatocytes
sc_H2.HEP.Exp1_GGCTGGTGTGGTCCGT -5.9653511810124 4.14702035861907 sc_H2 healthy Hepatocytes Hepatocytes
sc_H2.HEP.Exp1_GGTGCGTCAACCGCCA -5.72571666715742 4.0617213435739 sc_H2 healthy Hepatocytes Hepatocytes
sc_H2.HEP.Exp1_GTAGGCCAGAGGTAGA -7.01714046476484 4.33357908206877 sc_H2 healthy Hepatocytes Hepatocytes
sc_H2.HEP.Exp1_GTCAAGTTCCAGTAGT -6.60846813200117 4.69083835559783 sc_H2 healthy Hepatocytes Hepatocytes
sc_H2.HEP.Exp1_GTCTTCGGTAGCTAAA -5.79251869199873 4.2474074550241 sc_H2 healthy Hepatocytes Hepatocytes
sc_H2.HEP.Exp1_GTGCGGTAGTGACATA -4.23248250959516 4.89874793964324 sc_H2 healthy Hepatocytes Hepatocytes
sc_H2.HEP.Exp1_GTGTTAGGTTAAAGTG -5.97178228376508 3.69016696887908 sc_H2 healthy Hepatocytes Hepatocytes
sc_H2.HEP.Exp1_TAAGCGTTCTGGTATG -6.12240941999555 5.00907899814543 sc_H2 healthy Hepatocytes Hepatocytes
sc_H2.HEP.Exp1_TACCTATAGCATGGCA -2.09974272726179 4.89508487659392 sc_H2 healthy Hepatocytes Hepatocytes
sc_H2.HEP.Exp1_TAGAGCTAGGAGTCTG -6.41867311475874 4.05875350910124 sc_H2 healthy Hepatocytes Hepatocytes
sc_H2.HEP.Exp1_TCAGATGCATCGTCGG -6.50447853086591 3.84070970493254 sc_H2 healthy Hepatocytes Hepatocytes
sc_H2.HEP.Exp1_TGAAAGAAGCAACGGT -6.33441169736982 3.95792366939482 sc_H2 healthy Hepatocytes Hepatocytes
sc_H2.HEP.Exp1_TGACTTTCATAGTAAG -6.38311632154585 2.68523933368621 sc_H2 healthy Hepatocytes Hepatocytes
sc_H2.HEP.Exp1_TGAGCCGGTGCGATAG -6.03782136915327 4.82376815753874 sc_H2 healthy Hepatocytes Hepatocytes
sc_H2.HEP.Exp1_TGCACCTCATCTCCCA -5.88019474027754 4.84236623722014 sc_H2 healthy Hepatocytes Hepatocytes
sc_H2.HEP.Exp1_TGCGTGGTCTTCCTTC -5.99398429868818 4.80266620593962 sc_H2 healthy Hepatocytes Hepatocytes
sc_H2.HEP.Exp1_TGGGAAGAGCTAACTC -4.83147962568403 -0.0783353075117136 sc_H2 healthy Hepatocytes Hepatocytes
sc_H2.HEP.Exp1_TGTTCCGAGGGTCGAT -5.40484483717085 3.91534044223723 sc_H2 healthy Hepatocytes Hepatocytes
sc_H2.HEP.Exp1_TTATGCTAGCACAGGT -5.52718790052534 2.62585927921233 sc_H2 healthy Hepatocytes Hepatocytes
sc_H2.HEP.Exp1_TTGAACGCAAACCCAT -5.67668922422529 4.00484373050627 sc_H2 healthy Hepatocytes Hepatocytes
sc_H2.HEP.Exp1_AAACCTGCACGAGGTA -7.48984773634077 0.928632754859302 sc_H2 healthy Hepatocytes Hepatocytes
sc_H2.HEP.Exp1_AACTGGTTCTTCATGT -6.6775790023625 3.59540750461516 sc_H2 healthy Hepatocytes Hepatocytes
sc_H2.HEP.Exp1_ACGGGCTCATGTCGAT -5.08803565977216 4.20152093845305 sc_H2 healthy Hepatocytes Hepatocytes
sc_H2.HEP.Exp1_AGTCTTTCAGTTTACG -5.73127706525923 3.20606829601226 sc_H2 healthy Hepatocytes Hepatocytes
sc_H2.HEP.Exp1_AGTGAGGGTACACCGC -6.02954729078413 2.05317260700164 sc_H2 healthy Hepatocytes Hepatocytes
sc_H2.HEP.Exp1_ATCGAGTTCTTGAGGT -5.90473182676435 3.27061702686248 sc_H2 healthy Hepatocytes Hepatocytes
sc_H2.HEP.Exp1_ATTGGACTCTCTAGGA -7.04177959440351 2.96612216907439 sc_H2 healthy Hepatocytes Hepatocytes
sc_H2.HEP.Exp1_CAACCAAGTCCGAGTC -6.98377569196821 2.75572182613311 sc_H2 healthy Hepatocytes Hepatocytes
sc_H2.HEP.Exp1_CAAGGCCAGACTGGGT -2.94340188978315 3.56235625225005 sc_H2 healthy Hepatocytes Hepatocytes
sc_H2.HEP.Exp1_CAAGGCCGTGTAACGG -6.54877717970014 3.23334385829863 sc_H2 healthy Hepatocytes Hepatocytes
sc_H2.HEP.Exp1_CACACCTCACTTAAGC -2.2209299373448 4.62492706256804 sc_H2 healthy Hepatocytes Hepatocytes
sc_H2.HEP.Exp1_CAGTAACAGACCGGAT -2.07452090261579 4.53649522739348 sc_H2 healthy Hepatocytes Hepatocytes
sc_H2.HEP.Exp1_CATGGCGTCCTAAGTG -6.95576341627241 3.21014477687773 sc_H2 healthy Hepatocytes Hepatocytes
sc_H2.HEP.Exp1_CCATTCGGTTGCTCCT -4.37502010343672 4.33999921756682 sc_H2 healthy Hepatocytes Hepatocytes
sc_H2.HEP.Exp1_CGAGCACTCTATCGCC -7.3462196159184 2.78274013477263 sc_H2 healthy Hepatocytes Hepatocytes
sc_H2.HEP.Exp1_CGTCAGGAGCCTTGAT -4.17002494810224 4.10832311588225 sc_H2 healthy Hepatocytes Hepatocytes
sc_H2.HEP.Exp1_CTAACTTCAAAGGTGC -7.47394521711469 3.10289337116179 sc_H2 healthy Hepatocytes Hepatocytes
sc_H2.HEP.Exp1_CTACATTTCGTAGGTT -2.60911567686201 4.06427719074187 sc_H2 healthy Hepatocytes Hepatocytes
sc_H2.HEP.Exp1_CTCTAATAGAGTCGGT -2.60554392812849 3.76670743900237 sc_H2 healthy Hepatocytes Hepatocytes
sc_H2.HEP.Exp1_CTGGTCTGTCCTGCTT -1.78299470422865 4.68583347278533 sc_H2 healthy Hepatocytes Hepatocytes
sc_H2.HEP.Exp1_CTGTGCTCACCAGGCT -4.86838348386884 4.02868844943938 sc_H2 healthy Hepatocytes Hepatocytes
sc_H2.HEP.Exp1_GAAGCAGAGTCGTTTG -2.35171015737653 4.12012435871062 sc_H2 healthy Hepatocytes Hepatocytes
sc_H2.HEP.Exp1_GAATAAGCAGTATGCT -6.55591352460981 3.74221898990569 sc_H2 healthy Hepatocytes Hepatocytes
sc_H2.HEP.Exp1_GACACGCGTTGAACTC -2.08566124914289 4.91405059772429 sc_H2 healthy Hepatocytes Hepatocytes
sc_H2.HEP.Exp1_GACTACAAGCTCAACT -3.53949912069441 4.35561181980071 sc_H2 healthy Hepatocytes Hepatocytes
sc_H2.HEP.Exp1_GATGAGGGTTACGTCA -6.71994550703169 2.79374196010527 sc_H2 healthy Hepatocytes Hepatocytes
sc_H2.HEP.Exp1_GCCAAATAGGCGCTCT -6.12095220564008 3.59100510555205 sc_H2 healthy Hepatocytes Hepatocytes
sc_H2.HEP.Exp1_GCGCAACTCCTTTCTC -3.29040081976057 -3.20274184269014 sc_H2 healthy Hepatocytes Hepatocytes
sc_H2.HEP.Exp1_GGCAATTGTCGAACAG -7.15027673719526 2.65234353023467 sc_H2 healthy Hepatocytes Hepatocytes
sc_H2.HEP.Exp1_GGGACCTGTATCACCA -5.82573183057905 3.33928157764373 sc_H2 healthy Hepatocytes Hepatocytes
sc_H2.HEP.Exp1_GGTGAAGAGGACAGCT -2.63989933012129 4.05569221454558 sc_H2 healthy Hepatocytes Hepatocytes
sc_H2.HEP.Exp1_GTACTCCCAGTCTTCC -7.67858512876631 2.33860232311187 sc_H2 healthy Hepatocytes Hepatocytes
sc_H2.HEP.Exp1_GTGCTTCGTGAAATCA -5.18711145399214 -0.611519258442547 sc_H2 healthy Hepatocytes Hepatocytes
sc_H2.HEP.Exp1_GTTCGGGAGTAATCCC -6.0346928405583 2.8860724158853 sc_H2 healthy Hepatocytes Hepatocytes
sc_H2.HEP.Exp1_TAGGCATGTTCCACTC -7.78243310926557 1.61471952873168 sc_H2 healthy Hepatocytes Hepatocytes
sc_H2.HEP.Exp1_TATCTCATCAGCTGGC -7.13156564710737 2.75898458438811 sc_H2 healthy Hepatocytes Hepatocytes
sc_H2.HEP.Exp1_TATGCCCTCTTAGCCC -7.55590255735517 2.43322040515837 sc_H2 healthy Hepatocytes Hepatocytes
sc_H2.HEP.Exp1_TCATTACAGTGTGGCA -6.90675361631513 2.83516623454985 sc_H2 healthy Hepatocytes Hepatocytes
sc_H2.HEP.Exp1_TCTCATACAGACGCTC -2.21452267645002 4.9649686999887 sc_H2 healthy Hepatocytes Hepatocytes
sc_H2.HEP.Exp1_TGTGTTTCAGTTCATG -6.2801819610417 2.79665591197905 sc_H2 healthy Hepatocytes Hepatocytes
sc_H2.HEP.Exp1_TTGAACGTCGATAGAA -7.43212898252607 0.450536508139942 sc_H2 healthy Hepatocytes Hepatocytes
sc_H2.HEP.Exp1_TTGACTTGTGTCGCTG -6.90597780225874 2.8717754073709 sc_H2 healthy Hepatocytes Hepatocytes
sc_H2.HEP.Exp1_AAATGCCCATCGATTG -6.01129348753095 4.8764710612863 sc_H2 healthy Hepatocytes Hepatocytes
sc_H2.HEP.Exp1_ACCTTTATCCTTAATC -6.94519479749799 4.0178981013864 sc_H2 healthy Hepatocytes Hepatocytes
sc_H2.HEP.Exp1_AGGGTGACATCCCATC -3.12801964758039 4.44938280063567 sc_H2 healthy Hepatocytes Hepatocytes
sc_H2.HEP.Exp1_AGTAGTCCAATCACAC -7.02915533064008 4.85944797473845 sc_H2 healthy Hepatocytes Hepatocytes
sc_H2.HEP.Exp1_ATAGACCGTCATATCG -7.2113958167851 2.25503375011382 sc_H2 healthy Hepatocytes Hepatocytes
sc_H2.HEP.Exp1_ATGCGATCACGTTGGC -7.12917240141035 2.71082045513091 sc_H2 healthy Hepatocytes Hepatocytes
sc_H2.HEP.Exp1_CAGAGAGCATGCCTTC -6.64363630293012 4.77249671894011 sc_H2 healthy Hepatocytes Hepatocytes
sc_H2.HEP.Exp1_CATCGAATCATGCAAC -4.60734088895918 4.88802005725798 sc_H2 healthy Hepatocytes Hepatocytes
sc_H2.HEP.Exp1_CATGCCTTCCATGAAC -2.59980161665083 4.6699772067636 sc_H2 healthy Hepatocytes Hepatocytes
sc_H2.HEP.Exp1_CCAGCGAAGAAGGGTA -6.86141546247602 4.37880565601287 sc_H2 healthy Hepatocytes Hepatocytes
sc_H2.HEP.Exp1_CCTATTATCTGAGTGT -6.89904125211836 4.31309081989226 sc_H2 healthy Hepatocytes Hepatocytes
sc_H2.HEP.Exp1_CGAGCCACATAAAGGT -6.84463222501875 4.873962420997 sc_H2 healthy Hepatocytes Hepatocytes
sc_H2.HEP.Exp1_CGCTGGAAGGGTCTCC -5.92182643888593 4.9372415729135 sc_H2 healthy Hepatocytes Hepatocytes
sc_H2.HEP.Exp1_CGTGAGCTCAGCACAT -7.06024892805219 4.93482305484709 sc_H2 healthy Hepatocytes Hepatocytes
sc_H2.HEP.Exp1_CTCGAGGAGGTGATTA -7.20874317167402 3.90538646655974 sc_H2 healthy Hepatocytes Hepatocytes
sc_H2.HEP.Exp1_GAACGGATCAATAAGG -5.72702844617964 5.0597796626657 sc_H2 healthy Hepatocytes Hepatocytes
sc_H2.HEP.Exp1_GCGACCAAGCAGGTCA -2.36124380109907 4.88195898014006 sc_H2 healthy Hepatocytes Hepatocytes
sc_H2.HEP.Exp1_GCTTGAACAAGACGTG -7.10470827100874 4.58096076923308 sc_H2 healthy Hepatocytes Hepatocytes
sc_H2.HEP.Exp1_GTATTCTAGGCCCGTT -7.29933841703535 3.8399617858499 sc_H2 healthy Hepatocytes Hepatocytes
sc_H2.HEP.Exp1_GTCTCGTGTAAACACA -7.15610750196577 3.32047130542693 sc_H2 healthy Hepatocytes Hepatocytes
sc_H2.HEP.Exp1_GTGAAGGTCGTTGACA -6.38073881147505 4.89100458103118 sc_H2 healthy Hepatocytes Hepatocytes
sc_H2.HEP.Exp1_GTTTCTATCAAGATCC -6.98260839460493 4.63674022632537 sc_H2 healthy Hepatocytes Hepatocytes
sc_H2.HEP.Exp1_TACTCATGTAGCAAAT -7.00359018324018 4.74406148868499 sc_H2 healthy Hepatocytes Hepatocytes
sc_H2.HEP.Exp1_TATGCCCGTGTTCGAT -4.986144142133 4.94561244922576 sc_H2 healthy Hepatocytes Hepatocytes
sc_H2.HEP.Exp1_TCAACGAAGTGTCCAT -7.27739723203779 3.28639676052031 sc_H2 healthy Hepatocytes Hepatocytes
sc_H2.HEP.Exp1_TGCCCATAGCTTATCG -4.84954126356245 4.38725711780486 sc_H2 healthy Hepatocytes Hepatocytes
sc_H2.HEP.Exp1_TGCTACCCACTATCTT -6.21052892683149 4.97541238742766 sc_H2 healthy Hepatocytes Hepatocytes
sc_H2.HEP.Exp1_TGGACGCAGTAATCCC -6.95597894666792 4.28264190631804 sc_H2 healthy Hepatocytes Hepatocytes
sc_H2.HEP.Exp1_TGGCTGGAGGAATCGC -4.79816301344038 4.74887086826262 sc_H2 healthy Hepatocytes Hepatocytes
sc_H2.HEP.Exp1_TGGCTGGCAAACAACA -6.90713651655317 3.65041520076689 sc_H2 healthy Hepatocytes Hepatocytes
sc_H2.HEP.Exp1_TTAGGACAGTGTACTC -6.99129493711591 4.55953790622649 sc_H2 healthy Hepatocytes Hepatocytes
sc_H2.HEP.Exp1_TTAGGCAGTGTGTGCC -6.91703088758589 4.98096754032073 sc_H2 healthy Hepatocytes Hepatocytes
sc_H2.HEP.Exp1_TTAGTTCAGAAGCCCA -3.07542117117048 5.08913995700774 sc_H2 healthy Hepatocytes Hepatocytes
sc_H2.HEP.Exp1_TTCTCCTCAATGCCAT -4.9445877837956 4.21375038104949 sc_H2 healthy Hepatocytes Hepatocytes
sc_H2.HEP.Exp1_TTTATGCGTGCACCAC -6.43421562193037 4.77154018360076 sc_H2 healthy Hepatocytes Hepatocytes
sc_H2.HEP.Exp1_AAACCTGTCTCTGCTG -5.42496259687544 2.92197181659636 sc_H2 healthy Hepatocytes Hepatocytes
sc_H2.HEP.Exp1_AACTTTCAGGCTCAGA -7.65432413099409 1.89804484325347 sc_H2 healthy Hepatocytes Hepatocytes
sc_H2.HEP.Exp1_AGCAGCCCAATGGACG -7.34322078703047 2.16357686000762 sc_H2 healthy Hepatocytes Hepatocytes
sc_H2.HEP.Exp1_AGCCTAAAGGAATCGC -5.45990283964277 3.57845284419951 sc_H2 healthy Hepatocytes Hepatocytes
sc_H2.HEP.Exp1_AGCTTGAGTTCTGAAC -1.85551770208479 4.74735977130828 sc_H2 healthy Hepatocytes Hepatocytes
sc_H2.HEP.Exp1_AGGTCATGTTTGGCGC -3.45995672224165 3.11731435733733 sc_H2 healthy Hepatocytes Hepatocytes
sc_H2.HEP.Exp1_AGTAGTCAGTGAACAT -7.68298442838789 1.20283438640532 sc_H2 healthy Hepatocytes Hepatocytes
sc_H2.HEP.Exp1_AGTGGGAGTACTCAAC -6.35908229826093 3.11772920566497 sc_H2 healthy Hepatocytes Hepatocytes
sc_H2.HEP.Exp1_CCCATACTCCACTGGG -6.51357324598432 3.16379477458892 sc_H2 healthy Hepatocytes Hepatocytes
sc_H2.HEP.Exp1_CTACCCAGTACAGTGG -2.55307801244856 3.91708590465483 sc_H2 healthy Hepatocytes Hepatocytes
sc_H2.HEP.Exp1_CTGCTGTCAAGCCTAT -1.8571022319615 4.63223745304045 sc_H2 healthy Hepatocytes Hepatocytes
sc_H2.HEP.Exp1_GAGCAGACACCCTATC -7.9815488624394 1.50126673656401 sc_H2 healthy Hepatocytes Hepatocytes
sc_H2.HEP.Exp1_GATGAGGTCAGGCGAA -7.09509904859663 2.76263834911284 sc_H2 healthy Hepatocytes Hepatocytes
sc_H2.HEP.Exp1_GATGCTAAGAGCTTCT -2.87113698003889 4.59467317539153 sc_H2 healthy Hepatocytes Hepatocytes
sc_H2.HEP.Exp1_GCCAAATGTCGTGGCT -2.83513172147871 4.14616348224578 sc_H2 healthy Hepatocytes Hepatocytes
sc_H2.HEP.Exp1_GCTGCAGGTTCCCTTG -2.98890240667463 4.62496187168059 sc_H2 healthy Hepatocytes Hepatocytes
sc_H2.HEP.Exp1_GTGAAGGCACCCATGG -2.23504837034345 4.92203905063567 sc_H2 healthy Hepatocytes Hepatocytes
sc_H2.HEP.Exp1_GTTAAGCAGAATTCCC -2.90821345327497 4.77708484607634 sc_H2 healthy Hepatocytes Hepatocytes
sc_H2.HEP.Exp1_GTTTCTATCTAAGCCA -2.70293362615705 4.82279684024749 sc_H2 healthy Hepatocytes Hepatocytes
sc_H2.HEP.Exp1_TAAGAGAGTGAAATCA -7.01535423277021 2.52155806499419 sc_H2 healthy Hepatocytes Hepatocytes
sc_H2.HEP.Exp1_TACACGAAGGAATGGA -2.10362012861372 4.71408512073455 sc_H2 healthy Hepatocytes Hepatocytes
sc_H2.HEP.Exp1_TACGGTATCGCTTAGA -7.46495063779951 2.57200695949492 sc_H2 healthy Hepatocytes Hepatocytes
sc_H2.HEP.Exp1_TACTTACAGGATGTAT -2.58878000257612 5.0910353847116 sc_H2 healthy Hepatocytes Hepatocytes
sc_H2.HEP.Exp1_TAGAGCTAGTGGTAGC -2.68138797758222 3.93498804050383 sc_H2 healthy Hepatocytes Hepatocytes
sc_H2.HEP.Exp1_TAGAGCTGTGACAAAT -7.33204133985639 2.34093787151274 sc_H2 healthy Hepatocytes Hepatocytes
sc_H2.HEP.Exp1_TCACGAATCTCGTTTA -7.00279529569746 3.00547148662505 sc_H2 healthy Hepatocytes Hepatocytes
sc_H2.HEP.Exp1_TCCACACGTCAAAGCG -7.15266616819502 2.69975115734038 sc_H2 healthy Hepatocytes Hepatocytes
sc_H2.HEP.Exp1_TGAAAGAGTTCAACCA -7.37412078855634 1.76721384006438 sc_H2 healthy Hepatocytes Hepatocytes
sc_H2.HEP.Exp1_TGACTAGGTCGAACAG -8.06963499067426 2.38591315227446 sc_H2 healthy Hepatocytes Hepatocytes
sc_H2.HEP.Exp1_TTCCCAGTCTAACTGG -7.2494087981999 3.27154185253081 sc_H2 healthy Hepatocytes Hepatocytes
sc_H2.HEP.Exp1_TTCTCCTGTACTCAAC -6.24419267652631 3.65776206928191 sc_H2 healthy Hepatocytes Hepatocytes
sc_H2.HEP.Exp1_TTCTTAGGTCCGACGT -2.91740448949934 4.4070000835031 sc_H2 healthy Hepatocytes Hepatocytes
sc_H2.HEP.Exp1_AAACGGGAGAGACGAA -1.86016233442426 4.1892905421823 sc_H2 healthy Hepatocytes Hepatocytes
sc_H2.HEP.Exp1_AACCATGGTCCAGTAT -6.29792697904707 -1.06532202285829 sc_H2 healthy Hepatocytes Hepatocytes
sc_H2.HEP.Exp1_AACCGCGAGTGATCGG -6.63698060987592 -0.15950914842191 sc_H2 healthy Hepatocytes Hepatocytes
sc_H2.HEP.Exp1_AACCGCGCATGCAATC -7.58135755537153 2.71760441738066 sc_H2 healthy Hepatocytes Hepatocytes
sc_H2.HEP.Exp1_AACGTTGAGTTACCCA -6.24642045972944 -0.354126464548733 sc_H2 healthy Hepatocytes Hepatocytes
sc_H2.HEP.Exp1_AACTCTTAGTGTGAAT -6.86318643568159 0.395300883826587 sc_H2 healthy Hepatocytes Hepatocytes
sc_H2.HEP.Exp1_ACTTTCACATACTACG -6.98895509718061 1.80455936866698 sc_H2 healthy Hepatocytes Hepatocytes
sc_H2.HEP.Exp1_AGCATACAGGGATCTG -5.98504026411176 -0.422648977461484 sc_H2 healthy Hepatocytes Hepatocytes
sc_H2.HEP.Exp1_AGCTCTCTCCTATGTT -7.30381353376508 4.27507450061736 sc_H2 healthy Hepatocytes Hepatocytes
sc_H2.HEP.Exp1_AGCTTGAGTGTTCTTT -7.18086202619673 3.55139996486602 sc_H2 healthy Hepatocytes Hepatocytes
sc_H2.HEP.Exp1_AGCTTGATCTAACTGG -6.16461189268232 -0.331683617058423 sc_H2 healthy Hepatocytes Hepatocytes
sc_H2.HEP.Exp1_AGGGAGTTCTGCTGTC -2.00827677724958 4.8203940578073 sc_H2 healthy Hepatocytes Hepatocytes
sc_H2.HEP.Exp1_AGGTCCGAGGATGGTC -6.86549909589887 1.0806833692163 sc_H2 healthy Hepatocytes Hepatocytes
sc_H2.HEP.Exp1_ATCACGATCGAGCCCA -6.81959207533003 0.69997169452605 sc_H2 healthy Hepatocytes Hepatocytes
sc_H2.HEP.Exp1_ATTACTCGTCATGCAT -6.02774818418623 1.94264330345092 sc_H2 healthy Hepatocytes Hepatocytes
sc_H2.HEP.Exp1_CAACCTCTCGTCGTTC -6.90640838621259 0.799885053214405 sc_H2 healthy Hepatocytes Hepatocytes
sc_H2.HEP.Exp1_CACCAGGTCCCAAGAT -6.23998172758222 2.44457008319793 sc_H2 healthy Hepatocytes Hepatocytes
sc_H2.HEP.Exp1_CAGTCCTCACCTGGTG -6.03428228376508 -0.428586076918271 sc_H2 healthy Hepatocytes Hepatocytes
sc_H2.HEP.Exp1_CATGACAAGGTTCCTA -6.86784608839155 2.92591263729033 sc_H2 healthy Hepatocytes Hepatocytes
sc_H2.HEP.Exp1_CCGGGATGTATATGAG -6.24745996473432 1.82698072868285 sc_H2 healthy Hepatocytes Hepatocytes
sc_H2.HEP.Exp1_CGACTTCGTGAGGGTT -6.06003244398237 3.38831951099334 sc_H2 healthy Hepatocytes Hepatocytes
sc_H2.HEP.Exp1_CGGACTGTCTGCAAGT -7.03368528364301 3.0626990981668 sc_H2 healthy Hepatocytes Hepatocytes
sc_H2.HEP.Exp1_CGTTGGGTCGCGTAGC -6.89787776945234 1.31467475372252 sc_H2 healthy Hepatocytes Hepatocytes
sc_H2.HEP.Exp1_CTGCTGTTCTGATTCT -6.86293895719648 0.455194223698947 sc_H2 healthy Hepatocytes Hepatocytes
sc_H2.HEP.Exp1_CTTTGCGAGAGTACCG -6.10728271482588 2.53098298984465 sc_H2 healthy Hepatocytes Hepatocytes
sc_H2.HEP.Exp1_GAGTCCGCAATGGTCT -7.01520402906538 0.513964850482318 sc_H2 healthy Hepatocytes Hepatocytes
sc_H2.HEP.Exp1_GCATACATCAACGGGA -6.65884597776533 2.7795062251657 sc_H2 healthy Hepatocytes Hepatocytes
sc_H2.HEP.Exp1_GGAACTTTCATTCACT -7.43572481153608 2.43281199413237 sc_H2 healthy Hepatocytes Hepatocytes
sc_H2.HEP.Exp1_GGACAGAGTTCGGGCT -6.77995641706587 1.510925311622 sc_H2 healthy Hepatocytes Hepatocytes
sc_H2.HEP.Exp1_GGACAGATCAGGCCCA -4.95045001981855 2.79053737598357 sc_H2 healthy Hepatocytes Hepatocytes
sc_H2.HEP.Exp1_GGCCGATTCTTGTCAT -6.29113157270551 2.71378972011504 sc_H2 healthy Hepatocytes Hepatocytes
sc_H2.HEP.Exp1_GGGAGATTCTTGAGAC -6.33550651548506 -1.92847273868623 sc_H2 healthy Hepatocytes Hepatocytes
sc_H2.HEP.Exp1_GTCGGGTGTGTGAAAT -6.29590566633344 0.475693304118488 sc_H2 healthy Hepatocytes Hepatocytes
sc_H2.HEP.Exp1_GTGCAGCCATTCACTT -6.51149518964887 3.62649228053984 sc_H2 healthy Hepatocytes Hepatocytes
sc_H2.HEP.Exp1_TACTTGTAGGTAAACT -2.19257529256941 4.8567652888864 sc_H2 healthy Hepatocytes Hepatocytes
sc_H2.HEP.Exp1_TCAATCTCATGGTTGT -6.32850368497968 0.890652198371265 sc_H2 healthy Hepatocytes Hepatocytes
sc_H2.HEP.Exp1_TCAGATGGTATATGAG -3.07370718000532 4.44626142459807 sc_H2 healthy Hepatocytes Hepatocytes
sc_H2.HEP.Exp1_TCAGCTCGTTCAGACT -7.08658559797407 2.35469819980559 sc_H2 healthy Hepatocytes Hepatocytes
sc_H2.HEP.Exp1_TCCCGATGTAAGGGAA -6.81494672773481 4.35520269351897 sc_H2 healthy Hepatocytes Hepatocytes
sc_H2.HEP.Exp1_TCTGGAAAGCCACCTG -6.80247266767622 0.89631130176482 sc_H2 healthy Hepatocytes Hepatocytes
sc_H2.HEP.Exp1_TCTGGAAGTTCACGGC -6.96235568998457 1.63688721137938 sc_H2 healthy Hepatocytes Hepatocytes
sc_H2.HEP.Exp1_TCTTTCCTCACCTTAT -6.70147188184858 0.787955541190479 sc_H2 healthy Hepatocytes Hepatocytes
sc_H2.HEP.Exp1_TGAGCATGTGGACGAT -6.96690185545088 1.62084569412169 sc_H2 healthy Hepatocytes Hepatocytes
sc_H2.HEP.Exp1_TGAGGGACAGTCACTA -7.02591236112715 1.27093495803771 sc_H2 healthy Hepatocytes Hepatocytes
sc_H2.HEP.Exp1_TGGCCAGAGCCCAACC -7.53382165907026 1.17194892841277 sc_H2 healthy Hepatocytes Hepatocytes
sc_H2.HEP.Exp1_TGGCTGGCAGTAGAGC -6.65413625715376 0.351792801198337 sc_H2 healthy Hepatocytes Hepatocytes
sc_H2.HEP.Exp1_TTCTTAGCACACTGCG -6.85521514890791 3.36202599483428 sc_H2 healthy Hepatocytes Hepatocytes
sc_H2.HEP.Exp1_TTGCCGTGTATAATGG -7.14188964841963 1.79398514705596 sc_H2 healthy Hepatocytes Hepatocytes
sc_H2.HEP.Exp1_TTGCGTCCATCAGTAC -6.33251436231733 -0.536182802143719 sc_H2 healthy Hepatocytes Hepatocytes
sc_H2.HEP.Exp1_TTTGTCAGTCAGGACA -3.7575224208653 3.69400050121245 sc_H2 healthy Hepatocytes Hepatocytes
sc_H2.HEP.Exp1_AAACGGGGTATAATGG -6.77529485700727 -0.108213577392724 sc_H2 healthy Hepatocytes Hepatocytes
sc_H2.HEP.Exp1_AAAGATGCATTGGGCC -6.74194963453413 -0.722206931534436 sc_H2 healthy Hepatocytes Hepatocytes
sc_H2.HEP.Exp1_AAGCCGCCATCGGACC -7.40390451429487 0.51840134340224 sc_H2 healthy Hepatocytes Hepatocytes
sc_H2.HEP.Exp1_ACATACGTCATCACCC -6.98249824522138 -0.876505594673779 sc_H2 healthy Hepatocytes Hepatocytes
sc_H2.HEP.Exp1_ACGGGCTAGGTGGGTT -6.61133392332197 1.07876064258513 sc_H2 healthy Hepatocytes Hepatocytes
sc_H2.HEP.Exp1_ACTGAACAGGACAGAA -7.10037286756635 0.734380442675922 sc_H2 healthy Hepatocytes Hepatocytes
sc_H2.HEP.Exp1_AGCGTATGTATCGCAT -6.50183256147505 -0.908981006565716 sc_H2 healthy Hepatocytes Hepatocytes
sc_H2.HEP.Exp1_AGTAGTCGTATAGGTA -6.70557744978071 -0.008197885911193 sc_H2 healthy Hepatocytes Hepatocytes
sc_H2.HEP.Exp1_AGTGGGAAGGCCCGTT -6.31810911176801 -0.915193002644208 sc_H2 healthy Hepatocytes Hepatocytes
sc_H2.HEP.Exp1_CAAGAAACACTGTCGG -7.30948026655317 0.23575278001723 sc_H2 healthy Hepatocytes Hepatocytes
sc_H2.HEP.Exp1_CACACTCCAGAGTGTG -4.98787744520307 -1.18003926796022 sc_H2 healthy Hepatocytes Hepatocytes
sc_H2.HEP.Exp1_CAGCATAGTGACCAAG -7.6084814834416 1.10519637542662 sc_H2 healthy Hepatocytes Hepatocytes
sc_H2.HEP.Exp1_CAGCCGACATATGGTC -6.38093622205854 -1.69418166202607 sc_H2 healthy Hepatocytes Hepatocytes
sc_H2.HEP.Exp1_CATCGGGGTTTGACTG -7.22373302457929 0.245729345855091 sc_H2 healthy Hepatocytes Hepatocytes
sc_H2.HEP.Exp1_CATGACAAGTGTCCAT -7.15683992384077 4.00630094486174 sc_H2 healthy Hepatocytes Hepatocytes
sc_H2.HEP.Exp1_CCCAGTTGTTACGCGC -6.71917207716108 -0.635511737290051 sc_H2 healthy Hepatocytes Hepatocytes
sc_H2.HEP.Exp1_CCGTACTTCAAGCCTA -6.60495193479658 -0.141057033064988 sc_H2 healthy Hepatocytes Hepatocytes
sc_H2.HEP.Exp1_CCTCTGAGTACTCGCG -7.18215806959272 2.69378640132842 sc_H2 healthy Hepatocytes Hepatocytes
sc_H2.HEP.Exp1_CGATTGAGTTGTCTTT -5.93630702970625 -0.788440506878522 sc_H2 healthy Hepatocytes Hepatocytes
sc_H2.HEP.Exp1_CGCGGTACATTGGTAC -6.23841436384321 -0.038962569060948 sc_H2 healthy Hepatocytes Hepatocytes
sc_H2.HEP.Exp1_CGCTGGATCGTACCGG -7.00798519132734 0.474749196347568 sc_H2 healthy Hepatocytes Hepatocytes
sc_H2.HEP.Exp1_CGGACTGAGCATGGCA -6.5635424423039 -1.68692598861757 sc_H2 healthy Hepatocytes Hepatocytes
sc_H2.HEP.Exp1_CGGAGTCGTCCGAAGA -7.66520841596723 1.5465082116693 sc_H2 healthy Hepatocytes Hepatocytes
sc_H2.HEP.Exp1_CGTAGCGTCACTCTTA -4.32974155424238 1.63557686286864 sc_H2 healthy Hepatocytes Hepatocytes
sc_H2.HEP.Exp1_CGTGAGCGTGATAAAC -7.23177679060102 -0.425677549067166 sc_H2 healthy Hepatocytes Hepatocytes
sc_H2.HEP.Exp1_CGTGTAACACGTCTCT -5.94632823942304 -1.93065510315004 sc_H2 healthy Hepatocytes Hepatocytes
sc_H2.HEP.Exp1_CTACACCAGATCGGGT -7.17461927412153 2.30435468631682 sc_H2 healthy Hepatocytes Hepatocytes
sc_H2.HEP.Exp1_CTACGTCGTGAAGGCT -6.19325979231001 -0.426783513250973 sc_H2 healthy Hepatocytes Hepatocytes
sc_H2.HEP.Exp1_CTAGTGACATACGCTA -6.49378545759321 1.15359653907714 sc_H2 healthy Hepatocytes Hepatocytes
sc_H2.HEP.Exp1_CTCGAAACAGATTGCT -7.03440626142622 -0.757628541412976 sc_H2 healthy Hepatocytes Hepatocytes
sc_H2.HEP.Exp1_CTCGTCAGTAAAGGAG -6.49794109342695 -0.859877925339367 sc_H2 healthy Hepatocytes Hepatocytes
sc_H2.HEP.Exp1_CTCTAATAGAGCTGCA -7.29381711958051 1.3394073434442 sc_H2 healthy Hepatocytes Hepatocytes
sc_H2.HEP.Exp1_CTCTAATTCATGTCTT -7.29548509595991 3.13246347385344 sc_H2 healthy Hepatocytes Hepatocytes
sc_H2.HEP.Exp1_CTGATCCAGCGAAGGG -5.27367837904096 1.1988347955316 sc_H2 healthy Hepatocytes Hepatocytes
sc_H2.HEP.Exp1_CTGCTGTCAGCGTAAG -7.00170476911665 -0.618066053810742 sc_H2 healthy Hepatocytes Hepatocytes
sc_H2.HEP.Exp1_CTGGTCTAGTTCGCGC -7.27841909406782 -0.1220251954824 sc_H2 healthy Hepatocytes Hepatocytes
sc_H2.HEP.Exp1_CTTCTCTTCCCATTTA -5.54131563184858 1.95216049629149 sc_H2 healthy Hepatocytes Hepatocytes
sc_H2.HEP.Exp1_CTTTGCGGTCTAACGT -6.6782360839665 -0.759350459995892 sc_H2 healthy Hepatocytes Hepatocytes
sc_H2.HEP.Exp1_GACCAATGTGTGACCC -6.69950111387373 -0.222793754163411 sc_H2 healthy Hepatocytes Hepatocytes
sc_H2.HEP.Exp1_GATGCTACATGCCTAA -7.24307830808759 -0.0244530597433711 sc_H2 healthy Hepatocytes Hepatocytes
sc_H2.HEP.Exp1_GGACATTCAGACGCTC -5.01002986906172 -1.80121360343995 sc_H2 healthy Hepatocytes Hepatocytes
sc_H2.HEP.Exp1_GGAGCAATCAGCGATT -6.2624793815434 0.0923053287237619 sc_H2 healthy Hepatocytes Hepatocytes
sc_H2.HEP.Exp1_GGGTCTGGTAAAGGAG -7.65799482343794 1.73188449817595 sc_H2 healthy Hepatocytes Hepatocytes
sc_H2.HEP.Exp1_GTATTCTAGTCCATAC -6.96891983030439 0.115754354771945 sc_H2 healthy Hepatocytes Hepatocytes
sc_H2.HEP.Exp1_TACACGACACGACGAA -5.17941720960737 3.62356187778411 sc_H2 healthy Hepatocytes Hepatocytes
sc_H2.HEP.Exp1_TACGGATCAAGCCGTC -4.95404394147993 2.3567652888864 sc_H2 healthy Hepatocytes Hepatocytes
sc_H2.HEP.Exp1_TAGGCATTCTTGTCAT -6.49669464109541 -0.555143814507153 sc_H2 healthy Hepatocytes Hepatocytes
sc_H2.HEP.Exp1_TAGTTGGGTATCTGCA -6.68202980039716 0.567686934050891 sc_H2 healthy Hepatocytes Hepatocytes
sc_H2.HEP.Exp1_TATCTCACAGATCGGA -6.41455181120039 -0.735114496174481 sc_H2 healthy Hepatocytes Hepatocytes
sc_H2.HEP.Exp1_TCACAAGTCTCGTTTA -7.3180762100041 2.42611123996672 sc_H2 healthy Hepatocytes Hepatocytes
sc_H2.HEP.Exp1_TCAGATGTCTCAAACG -7.00974424360395 2.39681269603667 sc_H2 healthy Hepatocytes Hepatocytes
sc_H2.HEP.Exp1_TCAGGATTCCAGTATG -6.10880668638349 2.66392948108611 sc_H2 healthy Hepatocytes Hepatocytes
sc_H2.HEP.Exp1_TCGTACCCATGCCTAA -6.89985950468183 -0.353909503641751 sc_H2 healthy Hepatocytes Hepatocytes
sc_H2.HEP.Exp1_TCTGGAATCACCAGGC -7.02612121580244 1.77788450199065 sc_H2 healthy Hepatocytes Hepatocytes
sc_H2.HEP.Exp1_TGATTTCGTTCCCGAG -6.49662883756757 -1.33314703029695 sc_H2 healthy Hepatocytes Hepatocytes
sc_H2.HEP.Exp1_TGCCAAAGTTAAAGTG -6.36445625303388 1.64195396381316 sc_H2 healthy Hepatocytes Hepatocytes
sc_H2.HEP.Exp1_TGCGTGGAGTCCATAC -6.82923849104048 -0.958325605812695 sc_H2 healthy Hepatocytes Hepatocytes
sc_H2.HEP.Exp1_TGTATTCAGTCAATAG -7.07541425703169 0.182160619673107 sc_H2 healthy Hepatocytes Hepatocytes
sc_H2.HEP.Exp1_TGTGGTATCGGTTAAC -7.31635196684004 1.76393618064818 sc_H2 healthy Hepatocytes Hepatocytes
sc_H2.HEP.Exp1_TTCCCAGCAGGGCATA -6.78029497144819 1.35568572956023 sc_H2 healthy Hepatocytes Hepatocytes
sc_H2.HEP.Exp1_AAACGGGTCCTTGGTC -2.50379951475263 5.09264375644622 sc_H2 healthy Hepatocytes Hepatocytes
sc_H2.HEP.Exp1_AACTTTCGTACAGACG -7.18023689268232 3.69871475177703 sc_H2 healthy Hepatocytes Hepatocytes
sc_H2.HEP.Exp1_ACGCAGCGTGCTAGCC -3.54462678907514 4.77152015644011 sc_H2 healthy Hepatocytes Hepatocytes
sc_H2.HEP.Exp1_AGACGTTTCATAAAGG -2.15157397268415 5.01246263462004 sc_H2 healthy Hepatocytes Hepatocytes
sc_H2.HEP.Exp1_AGGCCACGTAACGTTC -2.28514607427717 5.23242141681609 sc_H2 healthy Hepatocytes Hepatocytes
sc_H2.HEP.Exp1_CACTCCAAGATCGATA -7.36632163999677 4.15924741702971 sc_H2 healthy Hepatocytes Hepatocytes
sc_H2.HEP.Exp1_CACTCCAGTTCTGTTT -5.67734630582929 3.88713957744536 sc_H2 healthy Hepatocytes Hepatocytes
sc_H2.HEP.Exp1_CAGGTGCCATTCCTGC -7.21172006605268 4.06199552493987 sc_H2 healthy Hepatocytes Hepatocytes
sc_H2.HEP.Exp1_CATCAAGGTTTGCATG -3.52547176359297 4.81789829212126 sc_H2 healthy Hepatocytes Hepatocytes
sc_H2.HEP.Exp1_CCGGGATAGGACCACA -3.94241483686567 4.23643257099089 sc_H2 healthy Hepatocytes Hepatocytes
sc_H2.HEP.Exp1_CCGTGGAAGTACGCCC -5.9109512138188 3.80648447948394 sc_H2 healthy Hepatocytes Hepatocytes
sc_H2.HEP.Exp1_CTAGCCTGTGGCTCCA -5.51721103666425 4.40173389392791 sc_H2 healthy Hepatocytes Hepatocytes
sc_H2.HEP.Exp1_CTCGTACAGCTCCTCT -2.37802536962629 5.09985877948699 sc_H2 healthy Hepatocytes Hepatocytes
sc_H2.HEP.Exp1_GACCAATCAGGGCATA -2.31406553266645 5.13526203113494 sc_H2 healthy Hepatocytes Hepatocytes
sc_H2.HEP.Exp1_GCACTCTTCCAAATGC -4.7687712478459 4.29379703479705 sc_H2 healthy Hepatocytes Hepatocytes
sc_H2.HEP.Exp1_GCGCCAAAGCTGCCCA -6.54753263471723 3.76150538402495 sc_H2 healthy Hepatocytes Hepatocytes
sc_H2.HEP.Exp1_GCTGCGAAGTAGATGT -7.40518243787885 3.59433819728789 sc_H2 healthy Hepatocytes Hepatocytes
sc_H2.HEP.Exp1_GGTATTGGTGTTTGTG -7.28791435239912 3.8323512263864 sc_H2 healthy Hepatocytes Hepatocytes
sc_H2.HEP.Exp1_TCAGGATAGCCTCGTG -2.4936829376042 4.47260000186858 sc_H2 healthy Hepatocytes Hepatocytes
sc_H2.HEP.Exp1_TCCCGATCAGTTAACC -5.07408149717451 4.37800600009856 sc_H2 healthy Hepatocytes Hepatocytes
sc_H2.HEP.Exp1_TTTACTGCAGGAATCG -6.71107728956342 4.24683906513152 sc_H2 healthy Hepatocytes Hepatocytes
sc_H2.HEP.Exp1_AAACGGGTCTGTGCAA -6.10838802335859 1.51777531581816 sc_H2 healthy Hepatocytes Hepatocytes
sc_H2.HEP.Exp1_ACCAGTATCGGCCGAT -2.15278656957746 4.70907928424773 sc_H2 healthy Hepatocytes Hepatocytes
sc_H2.HEP.Exp1_ACTGAACCACATGTGT -5.4699898528874 4.78018714862761 sc_H2 healthy Hepatocytes Hepatocytes
sc_H2.HEP.Exp1_AGATCTGGTCGTGGCT -7.52695997236372 2.8077352233499 sc_H2 healthy Hepatocytes Hepatocytes
sc_H2.HEP.Exp1_AGCATACTCTACTATC -6.14390762327314 3.95430328327117 sc_H2 healthy Hepatocytes Hepatocytes
sc_H2.HEP.Exp1_ATTATCCGTAACGACG -7.14026172636152 3.88971616702971 sc_H2 healthy Hepatocytes Hepatocytes
sc_H2.HEP.Exp1_ATTTCTGAGATCTGAA -7.22782524107099 2.9434294887155 sc_H2 healthy Hepatocytes Hepatocytes
sc_H2.HEP.Exp1_ATTTCTGTCCAAATGC -7.5721946525395 3.22186185794768 sc_H2 healthy Hepatocytes Hepatocytes
sc_H2.HEP.Exp1_CACACTCTCTACTCAT -7.09289653776289 3.14108087497649 sc_H2 healthy Hepatocytes Hepatocytes
sc_H2.HEP.Exp1_CAGCGACTCCTCATTA -7.3671804237187 2.64886118846831 sc_H2 healthy Hepatocytes Hepatocytes
sc_H2.HEP.Exp1_CATCGGGAGTAATCCC -7.63163621900678 1.24547507244048 sc_H2 healthy Hepatocytes Hepatocytes
sc_H2.HEP.Exp1_CCAATCCAGACCTTTG -4.56445320127607 4.23863841968474 sc_H2 healthy Hepatocytes Hepatocytes
sc_H2.HEP.Exp1_CCCAATCGTTAAAGTG -6.16101320264936 4.33462240177092 sc_H2 healthy Hepatocytes Hepatocytes
sc_H2.HEP.Exp1_CCGTGGAGTTCGTTGA -6.91373689649702 3.2820172496408 sc_H2 healthy Hepatocytes Hepatocytes
sc_H2.HEP.Exp1_CCTACACGTCGACTAT -6.55113800047041 3.26386668163237 sc_H2 healthy Hepatocytes Hepatocytes
sc_H2.HEP.Exp1_CGATCGGCACCGAAAG -7.96375234602094 1.84878828006682 sc_H2 healthy Hepatocytes Hepatocytes
sc_H2.HEP.Exp1_CGGCTAGCACGGACAA -7.00036390302778 2.99408437686858 sc_H2 healthy Hepatocytes Hepatocytes
sc_H2.HEP.Exp1_CGTCACTGTTGTTTGG -7.67129142759443 2.20601679759917 sc_H2 healthy Hepatocytes Hepatocytes
sc_H2.HEP.Exp1_CTCGGGAAGTTAGGTA -2.06848223684431 4.43210079151091 sc_H2 healthy Hepatocytes Hepatocytes
sc_H2.HEP.Exp1_CTTAACTAGCTCCTCT -7.21389396665693 3.90610148387847 sc_H2 healthy Hepatocytes Hepatocytes
sc_H2.HEP.Exp1_GACCAATCATAACCTG -6.84011943815351 3.03458930927214 sc_H2 healthy Hepatocytes Hepatocytes
sc_H2.HEP.Exp1_GACGCGTGTGAAATCA -6.95062597272993 1.53855063396392 sc_H2 healthy Hepatocytes Hepatocytes
sc_H2.HEP.Exp1_GACTACATCAACGGGA -7.14737709043623 1.54188742118773 sc_H2 healthy Hepatocytes Hepatocytes
sc_H2.HEP.Exp1_GATCGTATCGGTTCGG -5.67409523008466 3.13019420581755 sc_H2 healthy Hepatocytes Hepatocytes
sc_H2.HEP.Exp1_GCAAACTTCGTCCGTT -6.79652984617353 3.50107075649199 sc_H2 healthy Hepatocytes Hepatocytes
sc_H2.HEP.Exp1_GCATACACATGTAAGA -7.51668079374433 2.51431538539824 sc_H2 healthy Hepatocytes Hepatocytes
sc_H2.HEP.Exp1_GCGCCAAGTTGTGGAG -5.68812664030195 3.49820496517119 sc_H2 healthy Hepatocytes Hepatocytes
sc_H2.HEP.Exp1_GGCGTGTAGTGAAGAG -3.95913894651533 4.1903720088571 sc_H2 healthy Hepatocytes Hepatocytes
sc_H2.HEP.Exp1_TCAGGTATCTTGTCAT -1.74705942152143 4.65349866825041 sc_H2 healthy Hepatocytes Hepatocytes
sc_H2.HEP.Exp1_TGACTAGGTAATAGCA -5.78033788679243 3.88785721736846 sc_H2 healthy Hepatocytes Hepatocytes
sc_H2.HEP.Exp1_TGAGGGACAGTAAGAT -7.37680013654829 3.69774009662566 sc_H2 healthy Hepatocytes Hepatocytes
sc_H2.HEP.Exp1_TGTGTTTGTTCTGGTA -6.96578176496626 2.59636809307036 sc_H2 healthy Hepatocytes Hepatocytes
sc_H2.HEP.Exp1_TTAGTTCCACCACGTG -6.85265119550825 3.6440720744699 sc_H2 healthy Hepatocytes Hepatocytes
sc_H2.HEP.Exp1_TTATGCTTCAGAGGTG -3.79686697004438 4.34865190463958 sc_H2 healthy Hepatocytes Hepatocytes
sc_H2.HEP.Exp1_TTGACTTGTTGATTGC -6.96700294492841 3.2493171878427 sc_H2 healthy Hepatocytes Hepatocytes
sc_H2.HEP.Exp1_TTTACTGCAAAGCAAT -3.55476530073286 3.54258348422942 sc_H2 healthy Hepatocytes Hepatocytes
sc_H2.HEP.Exp1_TTTGCGCAGAGCTTCT -5.4637642669499 3.79099275546965 sc_H2 healthy Hepatocytes Hepatocytes
sc_H2.HEP.Exp1_TTTGTCAGTAAGGGCT -4.93617351530195 4.73475267368254 sc_H2 healthy Hepatocytes Hepatocytes
sc_H2.HEP.Exp1_AAAGATGAGAGATGAG -6.97658546445966 4.09543277698455 sc_H2 healthy Hepatocytes Hepatocytes
sc_H2.HEP.Exp1_AACTCTTAGATACACA -7.31843383787275 3.94491388278899 sc_H2 healthy Hepatocytes Hepatocytes
sc_H2.HEP.Exp1_ACACCGGCAGGATCGA -2.95038183210493 5.12029649692473 sc_H2 healthy Hepatocytes Hepatocytes
sc_H2.HEP.Exp1_ACACTGAGTCATCCCT -2.0276594924748 4.96000244098601 sc_H2 healthy Hepatocytes Hepatocytes
sc_H2.HEP.Exp1_ACATCAGCAGTTCATG -4.01974351881147 4.10772325473723 sc_H2 healthy Hepatocytes Hepatocytes
sc_H2.HEP.Exp1_ACGGGTCCAACTGCGC -1.76865394590498 4.68033887821135 sc_H2 healthy Hepatocytes Hepatocytes
sc_H2.HEP.Exp1_ACGTCAATCCCGACTT -7.24078138349653 3.72984315830168 sc_H2 healthy Hepatocytes Hepatocytes
sc_H2.HEP.Exp1_AGAGTGGTCAAGATCC -3.14413269041181 4.58798028903899 sc_H2 healthy Hepatocytes Hepatocytes
sc_H2.HEP.Exp1_AGCAGCCGTACAGTGG -5.20588024137617 4.36505081134734 sc_H2 healthy Hepatocytes Hepatocytes
sc_H2.HEP.Exp1_AGCAGCCGTCCGTTAA -4.54887207029463 4.77599050479827 sc_H2 healthy Hepatocytes Hepatocytes
sc_H2.HEP.Exp1_ATAACGCCATTCCTGC -6.79914339063764 4.29349710422454 sc_H2 healthy Hepatocytes Hepatocytes
sc_H2.HEP.Exp1_ATCTGCCTCTGTTGAG -2.24561532018781 5.16838790851531 sc_H2 healthy Hepatocytes Hepatocytes
sc_H2.HEP.Exp1_ATGGGAGCACATGGGA -6.21196182249189 3.58029128986296 sc_H2 healthy Hepatocytes Hepatocytes
sc_H2.HEP.Exp1_CAAGATCGTTCCACAA -2.08332617757917 5.0401001163095 sc_H2 healthy Hepatocytes Hepatocytes
sc_H2.HEP.Exp1_CAAGTTGTCGGTGTCG -8.02091653822065 2.53849555927214 sc_H2 healthy Hepatocytes Hepatocytes
sc_H2.HEP.Exp1_CACAAACTCCGTCAAA -2.69585927007795 4.46456195789275 sc_H2 healthy Hepatocytes Hepatocytes
sc_H2.HEP.Exp1_CACAGGCGTGACTCAT -6.15961654661298 3.42327954250273 sc_H2 healthy Hepatocytes Hepatocytes
sc_H2.HEP.Exp1_CACAGGCGTTGAGTTC -3.75933344839216 3.56439687686858 sc_H2 healthy Hepatocytes Hepatocytes
sc_H2.HEP.Exp1_CACATAGGTCTAGCGC -6.65194089887739 4.5180463977426 sc_H2 healthy Hepatocytes Hepatocytes
sc_H2.HEP.Exp1_CACCACTGTCAATGTC -6.93245800016523 4.21552135425505 sc_H2 healthy Hepatocytes Hepatocytes
sc_H2.HEP.Exp1_CACCAGGGTTGTGGCC -4.26696737287641 4.37723924594817 sc_H2 healthy Hepatocytes Hepatocytes
sc_H2.HEP.Exp1_CAGGTGCCAGTGGGAT -6.13938386915327 4.03980972248015 sc_H2 healthy Hepatocytes Hepatocytes
sc_H2.HEP.Exp1_CAGTCCTGTGATAAAC -5.74926240919233 4.52209093051848 sc_H2 healthy Hepatocytes Hepatocytes
sc_H2.HEP.Exp1_CATATGGCATACTACG -6.2174731063664 4.37089635806975 sc_H2 healthy Hepatocytes Hepatocytes
sc_H2.HEP.Exp1_CATATGGTCGGAGGTA -5.16525753019453 4.34709026294646 sc_H2 healthy Hepatocytes Hepatocytes
sc_H2.HEP.Exp1_CCATGTCTCAGGATCT -6.33776863096357 4.55581047016082 sc_H2 healthy Hepatocytes Hepatocytes
sc_H2.HEP.Exp1_CGACTTCTCAGAGGTG -6.75602729795576 3.77707983928618 sc_H2 healthy Hepatocytes Hepatocytes
sc_H2.HEP.Exp1_CGTCAGGAGTGTCTCA -3.02352436063886 4.2522993274301 sc_H2 healthy Hepatocytes Hepatocytes
sc_H2.HEP.Exp1_CGTGAGCGTATTAGCC -3.36762507436872 3.95236517864165 sc_H2 healthy Hepatocytes Hepatocytes
sc_H2.HEP.Exp1_CGTTGGGCAAAGGTGC -6.18949611662031 4.75118877368865 sc_H2 healthy Hepatocytes Hepatocytes
sc_H2.HEP.Exp1_CTAAGACCAGTTCATG -2.25221760748029 5.00137664752898 sc_H2 healthy Hepatocytes Hepatocytes
sc_H2.HEP.Exp1_CTCATTAAGGGCACTA -5.73065050123335 4.5990920253366 sc_H2 healthy Hepatocytes Hepatocytes
sc_H2.HEP.Exp1_CTCGTCAAGTCAAGGC -5.97898586271406 4.39627220111785 sc_H2 healthy Hepatocytes Hepatocytes
sc_H2.HEP.Exp1_CTCTGGTTCCAGTATG -5.94494064329267 4.4619808383554 sc_H2 healthy Hepatocytes Hepatocytes
sc_H2.HEP.Exp1_CTGCCTATCTTTACAC -6.76326187132002 4.29711725192961 sc_H2 healthy Hepatocytes Hepatocytes
sc_H2.HEP.Exp1_GACGCGTGTACGCACC -2.8710113334477 5.08938505130706 sc_H2 healthy Hepatocytes Hepatocytes
sc_H2.HEP.Exp1_GACGGCTCATGTAGTC -4.46451433179975 4.58492853122649 sc_H2 healthy Hepatocytes Hepatocytes
sc_H2.HEP.Exp1_GCACATACACCATGTA -6.2031122016728 3.74485852199492 sc_H2 healthy Hepatocytes Hepatocytes
sc_H2.HEP.Exp1_GCAGCCAAGGGTATCG -6.38052423475385 3.90716173129973 sc_H2 healthy Hepatocytes Hepatocytes
sc_H2.HEP.Exp1_GCATGCGAGCGCTTAT -1.83964188573957 4.81888105350432 sc_H2 healthy Hepatocytes Hepatocytes
sc_H2.HEP.Exp1_GCGCAGTGTCATATCG -1.92358167646528 4.82039358097014 sc_H2 healthy Hepatocytes Hepatocytes
sc_H2.HEP.Exp1_GCTCCTATCCACGACG -6.81722839353681 3.96667506175933 sc_H2 healthy Hepatocytes Hepatocytes
sc_H2.HEP.Exp1_GTATCTTCAAGACGTG -7.09831340788007 3.37089397388396 sc_H2 healthy Hepatocytes Hepatocytes
sc_H2.HEP.Exp1_GTCATTTGTCTGCAAT -7.24768789289594 3.79590727764067 sc_H2 healthy Hepatocytes Hepatocytes
sc_H2.HEP.Exp1_GTGCATATCTCACATT -6.18851478574873 4.32664682346282 sc_H2 healthy Hepatocytes Hepatocytes
sc_H2.HEP.Exp1_GTGTGCGCATTGGCGC -7.76135786054731 3.46289278942046 sc_H2 healthy Hepatocytes Hepatocytes
sc_H2.HEP.Exp1_TAGGCATCAGACAAGC -7.46223981855512 3.23975755649504 sc_H2 healthy Hepatocytes Hepatocytes
sc_H2.HEP.Exp1_TCAGCTCAGGCAGGTT -6.33328111646772 4.53077604251799 sc_H2 healthy Hepatocytes Hepatocytes
sc_H2.HEP.Exp1_TCATTACCAACTTGAC -6.17994125364423 4.36092855411467 sc_H2 healthy Hepatocytes Hepatocytes
sc_H2.HEP.Exp1_TGACTAGGTTCATGGT -4.74256761549116 4.53114892917571 sc_H2 healthy Hepatocytes Hepatocytes
sc_H2.HEP.Exp1_TGAGAGGTCATTTGGG -7.00473554609419 3.96050979572234 sc_H2 healthy Hepatocytes Hepatocytes
sc_H2.HEP.Exp1_TGCGCAGTCCGCGGTA -5.99979932783247 3.9864940829843 sc_H2 healthy Hepatocytes Hepatocytes
sc_H2.HEP.Exp1_TGGCTGGAGATATGCA -3.02821357725263 5.02273227649626 sc_H2 healthy Hepatocytes Hepatocytes
sc_H2.HEP.Exp1_TGTTCCGGTCATCCCT -6.41655929563642 2.66754080730376 sc_H2 healthy Hepatocytes Hepatocytes
sc_H2.HEP.Exp1_TTAGGACGTGGGTCAA -4.27887065885664 4.24618246036467 sc_H2 healthy Hepatocytes Hepatocytes
sc_H2.HEP.Exp1_TTCTACATCATGTCCC -3.4822276401341 4.64791681247649 sc_H2 healthy Hepatocytes Hepatocytes
sc_H2.HEP.Exp1_TTTCCTCAGGTCGGAT -6.38341386793256 4.27755071597991 sc_H2 healthy Hepatocytes Hepatocytes
sc_H2.HEP.Exp1_AAAGATGAGTGCGTGA -7.74449689863325 1.98884775119719 sc_H2 healthy Hepatocytes Hepatocytes
sc_H2.HEP.Exp1_AGGGTGAAGGTGGGTT -5.3062616157353 2.98806979137358 sc_H2 healthy Hepatocytes Hepatocytes
sc_H2.HEP.Exp1_ATCATCTCACCTTGTC -6.42634637830854 3.59634305911956 sc_H2 healthy Hepatocytes Hepatocytes
sc_H2.HEP.Exp1_ATCATGGTCGGCGGTT -7.25590522764326 1.57966806369719 sc_H2 healthy Hepatocytes Hepatocytes
sc_H2.HEP.Exp1_ATCTGCCAGAGCTGGT -3.29251606939436 4.77699043231902 sc_H2 healthy Hepatocytes Hepatocytes
sc_H2.HEP.Exp1_ATCTGCCCACCATGTA -2.23363574026228 4.6978240199655 sc_H2 healthy Hepatocytes Hepatocytes
sc_H2.HEP.Exp1_ATCTGCCCACGGCTAC -7.35996349332929 2.63175513225493 sc_H2 healthy Hepatocytes Hepatocytes
sc_H2.HEP.Exp1_ATGTGTGGTCATCGGC -1.980435447675 4.96922828632292 sc_H2 healthy Hepatocytes Hepatocytes
sc_H2.HEP.Exp1_CATGGCGGTTTACTCT -3.32841666219831 3.73280074077544 sc_H2 healthy Hepatocytes Hepatocytes
sc_H2.HEP.Exp1_CCTACACTCTACCTGC -7.40910013197065 2.37300850826201 sc_H2 healthy Hepatocytes Hepatocytes
sc_H2.HEP.Exp1_CCTTCGACATGCATGT -4.19967515943647 4.26743556934294 sc_H2 healthy Hepatocytes Hepatocytes
sc_H2.HEP.Exp1_CGGGTCACAATCAGAA -2.20431192396284 4.81123258548674 sc_H2 healthy Hepatocytes Hepatocytes
sc_H2.HEP.Exp1_CGTTAGAGTCACCTAA -7.23171813963056 2.8471422381967 sc_H2 healthy Hepatocytes Hepatocytes
sc_H2.HEP.Exp1_CGTTAGATCGTAGGTT -5.8836017417729 2.67420198398528 sc_H2 healthy Hepatocytes Hepatocytes
sc_H2.HEP.Exp1_CGTTGGGCACCAGCAC -3.09292705534101 4.7718625255197 sc_H2 healthy Hepatocytes Hepatocytes
sc_H2.HEP.Exp1_CTGAAACCATGCGCAC -4.49003799436689 3.66147663074431 sc_H2 healthy Hepatocytes Hepatocytes
sc_H2.HEP.Exp1_CTGTGCTAGGTGCTAG -6.17461832044721 3.89034058528838 sc_H2 healthy Hepatocytes Hepatocytes
sc_H2.HEP.Exp1_GAGGTGAGTAGCTTGT -5.56021507261396 4.05323125797209 sc_H2 healthy Hepatocytes Hepatocytes
sc_H2.HEP.Exp1_GCCTCTATCTCTGCTG -1.7115647363484 4.47687437015471 sc_H2 healthy Hepatocytes Hepatocytes
sc_H2.HEP.Exp1_GGAACTTAGGTTCCTA -5.50750358579756 3.54241110759673 sc_H2 healthy Hepatocytes Hepatocytes
sc_H2.HEP.Exp1_GGAACTTTCATGTGGT -2.6565018462956 4.73533584552703 sc_H2 healthy Hepatocytes Hepatocytes
sc_H2.HEP.Exp1_GGTGCGTAGCGAGAAA -1.79652376649976 4.73185255008635 sc_H2 healthy Hepatocytes Hepatocytes
sc_H2.HEP.Exp1_GTTACAGGTGAGGCTA -7.65919168470503 1.58078398185668 sc_H2 healthy Hepatocytes Hepatocytes
sc_H2.HEP.Exp1_TACTTGTTCATCATTC -6.66024358747602 3.94359352069793 sc_H2 healthy Hepatocytes Hepatocytes
sc_H2.HEP.Exp1_TCATTTGAGGAGTCTG -6.91902597425581 2.64306380229888 sc_H2 healthy Hepatocytes Hepatocytes
sc_H2.HEP.Exp1_TCGCGTTCATCCGCGA -7.62919338224531 2.1994555183023 sc_H2 healthy Hepatocytes Hepatocytes
sc_H2.HEP.Exp1_TCGCGTTGTGACAAAT -6.36693008421064 2.93389942127166 sc_H2 healthy Hepatocytes Hepatocytes
sc_H2.HEP.Exp1_TCGTAGAAGTTGCAGG -2.74798520086408 3.78037454563079 sc_H2 healthy Hepatocytes Hepatocytes
sc_H2.HEP.Exp1_TGACTTTCAAGTCTAC -4.35544069288374 3.15057136493621 sc_H2 healthy Hepatocytes Hepatocytes
sc_H2.HEP.Exp1_TGGGCGTGTGAGTATA -2.88554962156416 4.62605335193572 sc_H2 healthy Hepatocytes Hepatocytes
sc_H2.HEP.Exp1_TGTGGTACATGCCTAA -7.45264680860639 1.26527466255126 sc_H2 healthy Hepatocytes Hepatocytes
sc_H2.HEP.Exp1_AAAGATGCATCCTTGC -7.04709060667158 0.908662218627307 sc_H2 healthy Hepatocytes Hepatocytes
sc_H2.HEP.Exp1_AACCATGTCAAACCGT -6.0830384063542 -0.283803205910351 sc_H2 healthy Hepatocytes Hepatocytes
sc_H2.HEP.Exp1_ACGCAGCGTGCAGGTA -6.71210391996504 -1.04850481075349 sc_H2 healthy Hepatocytes Hepatocytes
sc_H2.HEP.Exp1_ATTCTACTCAACACTG -6.21494253156782 -1.24970291179719 sc_H2 healthy Hepatocytes Hepatocytes
sc_H2.HEP.Exp1_CAGCATACAGGCTCAC -7.05560501096845 0.984176058348987 sc_H2 healthy Hepatocytes Hepatocytes
sc_H2.HEP.Exp1_CAGGTGCGTTATCCGA -6.11162765501142 -1.02488396686616 sc_H2 healthy Hepatocytes Hepatocytes
sc_H2.HEP.Exp1_CATTATCGTGGGTATG -6.45578392027021 -1.13399301094117 sc_H2 healthy Hepatocytes Hepatocytes
sc_H2.HEP.Exp1_CCTCAGTAGATATGCA -6.75623710630537 -1.23143837970796 sc_H2 healthy Hepatocytes Hepatocytes
sc_H2.HEP.Exp1_CTAAGACTCAACGCTA -7.25255115507246 4.36148168521819 sc_H2 healthy Hepatocytes Hepatocytes
sc_H2.HEP.Exp1_CTGAAACGTGTTTGGT -7.49811513898969 3.1129281707376 sc_H2 healthy Hepatocytes Hepatocytes
sc_H2.HEP.Exp1_GCATGTAGTCTCGTTC -5.69139106748701 0.00320657717880954 sc_H2 healthy Hepatocytes Hepatocytes
sc_H2.HEP.Exp1_GTCAAGTTCCTTTCTC -6.6052528190434 0.236732471761081 sc_H2 healthy Hepatocytes Hepatocytes
sc_H2.HEP.Exp1_TCAACGACAACCGCCA -6.94530780790449 0.429316777762744 sc_H2 healthy Hepatocytes Hepatocytes
sc_H2.HEP.Exp1_TGACTAGGTAGGACAC -6.64936025617719 -1.08521578830781 sc_H2 healthy Hepatocytes Hepatocytes
sc_H2.HEP.Exp1_TGCTGCTTCAGGCCCA -7.18421705244184 0.167067725238178 sc_H2 healthy Hepatocytes Hepatocytes
sc_H2.HEP.Exp1_AAAGATGGTTAAGTAG -2.563283519727 4.43016960102019 sc_H2 healthy Hepatocytes Hepatocytes
sc_H2.HEP.Exp1_AACTCAGTCCGTTGTC -4.9820109176457 4.50283052402434 sc_H2 healthy Hepatocytes Hepatocytes
sc_H2.HEP.Exp1_AATCGGTGTCATCCCT -2.90782840726972 4.24071313816008 sc_H2 healthy Hepatocytes Hepatocytes
sc_H2.HEP.Exp1_ACATACGGTGAAAGAG -4.16947134016157 4.42400218921599 sc_H2 healthy Hepatocytes Hepatocytes
sc_H2.HEP.Exp1_ACGTCAAAGACTACAA -2.50066168783308 5.17284109073577 sc_H2 healthy Hepatocytes Hepatocytes
sc_H2.HEP.Exp1_AGAATAGCAGGTTTCA -2.23308237074018 5.10870601612029 sc_H2 healthy Hepatocytes Hepatocytes
sc_H2.HEP.Exp1_ATCTGCCGTAGGGTAC -4.92480190275312 4.35631658512053 sc_H2 healthy Hepatocytes Hepatocytes
sc_H2.HEP.Exp1_ATTGGACTCATAACCG -5.11372621534467 3.8285465427011 sc_H2 healthy Hepatocytes Hepatocytes
sc_H2.HEP.Exp1_CAAGAAACAAGTAGTA -2.37978609083296 4.64980127292571 sc_H2 healthy Hepatocytes Hepatocytes
sc_H2.HEP.Exp1_CAGAGAGTCTGCGTAA -7.38089998243452 3.94654466587004 sc_H2 healthy Hepatocytes Hepatocytes
sc_H2.HEP.Exp1_CAGCCGATCAGCTCGG -2.51741798399091 4.62210084873137 sc_H2 healthy Hepatocytes Hepatocytes
sc_H2.HEP.Exp1_CCAATCCCAGTGGGAT -2.29495366094709 5.26627828555999 sc_H2 healthy Hepatocytes Hepatocytes
sc_H2.HEP.Exp1_CGGACTGGTCCGTGAC -2.22841485021711 5.12404872852263 sc_H2 healthy Hepatocytes Hepatocytes
sc_H2.HEP.Exp1_CGGCTAGTCTCCAACC -7.28478105543256 3.30991746860442 sc_H2 healthy Hepatocytes Hepatocytes
sc_H2.HEP.Exp1_CGTCAGGAGAGTCTGG -2.10017879484297 5.07686855274138 sc_H2 healthy Hepatocytes Hepatocytes
sc_H2.HEP.Exp1_CTACCCATCGTCGTTC -7.41503627775312 3.61069013553557 sc_H2 healthy Hepatocytes Hepatocytes
sc_H2.HEP.Exp1_CTCATTAAGAAACCGC -6.94073303220869 3.98056294399199 sc_H2 healthy Hepatocytes Hepatocytes
sc_H2.HEP.Exp1_CTCGGAGGTCATCCCT -2.33165295599104 5.20195104556975 sc_H2 healthy Hepatocytes Hepatocytes
sc_H2.HEP.Exp1_CTTTGCGAGTGCGATG -4.855360107404 4.50277234989104 sc_H2 healthy Hepatocytes Hepatocytes
sc_H2.HEP.Exp1_GACGCGTTCCGGGTGT -3.84833963392378 3.88675047832427 sc_H2 healthy Hepatocytes Hepatocytes
sc_H2.HEP.Exp1_GAGCAGATCATCTGTT -5.01772697446943 4.50807144123015 sc_H2 healthy Hepatocytes Hepatocytes
sc_H2.HEP.Exp1_GCGACCATCGTGGGAA -2.26918466566206 5.02373601871428 sc_H2 healthy Hepatocytes Hepatocytes
sc_H2.HEP.Exp1_GCGCGATAGTCTTGCA -3.05474336622358 4.84682466464934 sc_H2 healthy Hepatocytes Hepatocytes
sc_H2.HEP.Exp1_GCTCTGTAGACTGGGT -2.33866985319257 5.13432266193328 sc_H2 healthy Hepatocytes Hepatocytes
sc_H2.HEP.Exp1_GCTTGAATCCGTCAAA -7.17493064878584 3.83433248477874 sc_H2 healthy Hepatocytes Hepatocytes
sc_H2.HEP.Exp1_GGCTGGTGTTCCATGA -2.33047016142011 4.96174289661345 sc_H2 healthy Hepatocytes Hepatocytes
sc_H2.HEP.Exp1_GGTATTGAGGAGTACC -2.63049276350141 4.72524263339934 sc_H2 healthy Hepatocytes Hepatocytes
sc_H2.HEP.Exp1_GTATCTTTCTCTGAGA -2.30425436971784 5.10313560443816 sc_H2 healthy Hepatocytes Hepatocytes
sc_H2.HEP.Exp1_GTCACAAGTCGGCACT -6.7770548629582 4.02750780063567 sc_H2 healthy Hepatocytes Hepatocytes
sc_H2.HEP.Exp1_GTGTTAGCACTTGGAT -2.09194190977216 5.03877069431243 sc_H2 healthy Hepatocytes Hepatocytes
sc_H2.HEP.Exp1_GTTCTCGTCCTCAATT -5.25521953580976 4.55700065570769 sc_H2 healthy Hepatocytes Hepatocytes
sc_H2.HEP.Exp1_TAGACCAGTGTATGGG -6.57880886076093 3.56509758907256 sc_H2 healthy Hepatocytes Hepatocytes
sc_H2.HEP.Exp1_TCGCGAGCATCGTCGG -2.38743479726911 5.08389427143035 sc_H2 healthy Hepatocytes Hepatocytes
sc_H2.HEP.Exp1_TCGCGAGGTCATCCCT -7.3409763145268 1.43126918750701 sc_H2 healthy Hepatocytes Hepatocytes
sc_H2.HEP.Exp1_TCGGGACTCGAATGGG -2.23683722494245 5.13867904621062 sc_H2 healthy Hepatocytes Hepatocytes
sc_H2.HEP.Exp1_TGAGAGGGTGACGCCT -2.29397399900556 5.08178331333098 sc_H2 healthy Hepatocytes Hepatocytes
sc_H2.HEP.Exp1_TGAGAGGTCTCGGACG -6.85227401731611 2.3844707198709 sc_H2 healthy Hepatocytes Hepatocytes
sc_H2.HEP.Exp1_TGCCAAAAGAGTCGGT -3.37186153410078 4.74372484165129 sc_H2 healthy Hepatocytes Hepatocytes
sc_H2.HEP.Exp1_TGCCAAACAAGAGGCT -3.83186872480512 4.09827138858733 sc_H2 healthy Hepatocytes Hepatocytes
sc_H2.HEP.Exp1_TGGCCAGTCTAACTGG -6.85852725980879 3.66202952342925 sc_H2 healthy Hepatocytes Hepatocytes
sc_H2.HEP.Exp1_TGGGAAGCAAATCCGT -2.29755528448225 5.2043485828012 sc_H2 healthy Hepatocytes Hepatocytes
sc_H2.HEP.Exp1_TGTGGTAGTCATCCCT -4.87179716108442 4.28132297473845 sc_H2 healthy Hepatocytes Hepatocytes
sc_H2.HEP.Exp1_TTCTCAACACAACGTT -4.77769620893598 4.61751987415251 sc_H2 healthy Hepatocytes Hepatocytes
sc_H2.HEP.Exp1_TTCTCCTCATATGAGA -4.55800445554853 4.23447420078215 sc_H2 healthy Hepatocytes Hepatocytes
sc_H2.HEP.Exp1_TTTGCGCTCGAACGGA -2.18193371770979 5.11793996768889 sc_H2 healthy Hepatocytes Hepatocytes
sc_H2.HEP.Exp1_AAAGCAAAGCGTGAGT -6.40792234418989 3.52352048831877 sc_H2 healthy Hepatocytes Hepatocytes
sc_H2.HEP.Exp1_AACACGTTCTGTCTCG -6.96731861112715 3.17699481922087 sc_H2 healthy Hepatocytes Hepatocytes
sc_H2.HEP.Exp1_AACCGCGCACAGACAG -7.03804309843183 3.65666295963225 sc_H2 healthy Hepatocytes Hepatocytes
sc_H2.HEP.Exp1_AACTTTCAGGTGATTA -6.32526596067548 2.93835594135222 sc_H2 healthy Hepatocytes Hepatocytes
sc_H2.HEP.Exp1_ACATCAGGTCTCAACA -7.28112419126631 3.07057334857878 sc_H2 healthy Hepatocytes Hepatocytes
sc_H2.HEP.Exp1_ACGATACCACAGGTTT -7.00452812193037 4.19659139591155 sc_H2 healthy Hepatocytes Hepatocytes
sc_H2.HEP.Exp1_ACTGAACCATGAGCGA -6.77091844556928 4.33877946811614 sc_H2 healthy Hepatocytes Hepatocytes
sc_H2.HEP.Exp1_ACTGTCCCAGATGAGC -6.81236703870893 3.96781804042754 sc_H2 healthy Hepatocytes Hepatocytes
sc_H2.HEP.Exp1_AGTCTTTTCTATCCCG -7.31798704145551 3.33949043231902 sc_H2 healthy Hepatocytes Hepatocytes
sc_H2.HEP.Exp1_ATCTGCCGTTTGTGTG -7.50701196668745 2.67444540935454 sc_H2 healthy Hepatocytes Hepatocytes
sc_H2.HEP.Exp1_ATGCGATCAGGTTTCA -7.19287927625776 2.67509724574981 sc_H2 healthy Hepatocytes Hepatocytes
sc_H2.HEP.Exp1_CACACTCCAAGCCGCT -6.35261924741865 0.622856516417835 sc_H2 healthy Hepatocytes Hepatocytes
sc_H2.HEP.Exp1_CAGATCAGTTAAGGGC -4.29172809599043 3.78754093128142 sc_H2 healthy Hepatocytes Hepatocytes
sc_H2.HEP.Exp1_CAGGTGCCAGGTCCAC -7.23543985365034 3.55089618640837 sc_H2 healthy Hepatocytes Hepatocytes
sc_H2.HEP.Exp1_CGCGTTTGTGCAGGTA -6.94258554456831 3.12895943599639 sc_H2 healthy Hepatocytes Hepatocytes
sc_H2.HEP.Exp1_CGCTATCGTGTAATGA -6.68476493833662 4.03394939380583 sc_H2 healthy Hepatocytes Hepatocytes
sc_H2.HEP.Exp1_CGGAGTCGTGCGCTTG -2.36700566290022 5.15263130145964 sc_H2 healthy Hepatocytes Hepatocytes
sc_H2.HEP.Exp1_CGTCACTCACCAACCG -7.0030709075749 3.20200278240142 sc_H2 healthy Hepatocytes Hepatocytes
sc_H2.HEP.Exp1_CTCGGGATCTGTCCGT -6.64911563871504 3.31149508434233 sc_H2 healthy Hepatocytes Hepatocytes
sc_H2.HEP.Exp1_CTGATAGAGCCGCCTA -6.32491930006147 4.08032800632415 sc_H2 healthy Hepatocytes Hepatocytes
sc_H2.HEP.Exp1_GACGTTATCAGTGCAT -6.61767490385175 3.27434851604399 sc_H2 healthy Hepatocytes Hepatocytes
sc_H2.HEP.Exp1_GAGGTGAGTGTCTGAT -6.89254243848921 3.60798265415129 sc_H2 healthy Hepatocytes Hepatocytes
sc_H2.HEP.Exp1_GGATGTTGTGGTCTCG -6.86044271467329 3.99757148700652 sc_H2 healthy Hepatocytes Hepatocytes
sc_H2.HEP.Exp1_GGCAATTTCGCTAGCG -6.07286651609541 3.32337190586028 sc_H2 healthy Hepatocytes Hepatocytes
sc_H2.HEP.Exp1_GTGAAGGGTCGAACAG -6.570532398206 3.87379099803862 sc_H2 healthy Hepatocytes Hepatocytes
sc_H2.HEP.Exp1_TACTTACAGTGGACGT -4.58342702863813 4.92217876392302 sc_H2 healthy Hepatocytes Hepatocytes
sc_H2.HEP.Exp1_TCGAGGCGTACAGCAG -6.46807296751142 4.49499656635222 sc_H2 healthy Hepatocytes Hepatocytes
sc_H2.HEP.Exp1_TGAGGGACAGTAGAGC -6.18892724989057 4.08817436176238 sc_H2 healthy Hepatocytes Hepatocytes
sc_H2.HEP.Exp1_TGCTGCTTCCGTTGTC -6.77314050672651 3.41343547779021 sc_H2 healthy Hepatocytes Hepatocytes
sc_H2.HEP.Exp1_TGGGCGTCACAGGAGT -5.58068950651289 4.52894164997039 sc_H2 healthy Hepatocytes Hepatocytes
sc_H2.HEP.Exp1_ACGGGTCCAGTAGAGC -5.93064029691816 -1.03404114765229 sc_H2 healthy Hepatocytes Hepatocytes
sc_H2.HEP.Exp1_AGTGTCATCAGTACGT -6.36074216840864 2.122253436622 sc_H2 healthy Hepatocytes Hepatocytes
sc_H2.HEP.Exp1_ATCACGACAATCACAC -6.48364551542402 -0.75178269666734 sc_H2 healthy Hepatocytes Hepatocytes
sc_H2.HEP.Exp1_CCAGCGATCACGCGGT -5.83798606870771 3.62864376979766 sc_H2 healthy Hepatocytes Hepatocytes
sc_H2.HEP.Exp1_GTATTCTTCGTCACGG -6.65321405408979 -0.366555195274975 sc_H2 healthy Hepatocytes Hepatocytes
sc_H2.HEP.Exp1_TGTGTTTCATGTAAGA -6.1698246764958 -1.15095410865846 sc_H2 healthy Hepatocytes Hepatocytes
sc_H2.HEP.Exp1_TTTGTCAGTGCAACGA -6.21267040250898 2.78239705043731 sc_H2 healthy Hepatocytes Hepatocytes
sc_H2.HEP.Exp1_AAAGTAGAGCCAGGAT -2.07461293218733 4.70420648532805 sc_H2 healthy Hepatocytes Hepatocytes
sc_H2.HEP.Exp1_AACTGGTTCTGGGCCA -6.59294708250166 3.64085103946624 sc_H2 healthy Hepatocytes Hepatocytes
sc_H2.HEP.Exp1_ACACCCTCAGCGATCC -6.60962541578413 3.11054589229522 sc_H2 healthy Hepatocytes Hepatocytes
sc_H2.HEP.Exp1_ACGATGTGTTAGGGTG -5.75383050916792 4.28650428729949 sc_H2 healthy Hepatocytes Hepatocytes
sc_H2.HEP.Exp1_ACGGCCAGTGCACTTA -5.72397764204145 3.73530389743743 sc_H2 healthy Hepatocytes Hepatocytes
sc_H2.HEP.Exp1_ACGGGTCCAGGATTGG -6.89340122221113 2.67991759258208 sc_H2 healthy Hepatocytes Hepatocytes
sc_H2.HEP.Exp1_ACTTTCAAGGGTGTTG -6.11360605238081 -0.130023334148553 sc_H2 healthy Hepatocytes Hepatocytes
sc_H2.HEP.Exp1_AGAATAGTCGAGCCCA -2.53417380331159 4.47275068241057 sc_H2 healthy Hepatocytes Hepatocytes
sc_H2.HEP.Exp1_AGATCTGTCGCCGTGA -6.13284214017988 3.43540837245879 sc_H2 healthy Hepatocytes Hepatocytes
sc_H2.HEP.Exp1_AGGGAGTAGAATGTGT -5.65917499540449 3.74664737659392 sc_H2 healthy Hepatocytes Hepatocytes
sc_H2.HEP.Exp1_AGGTCCGCACCGATAT -7.04550083158613 2.96073128658232 sc_H2 healthy Hepatocytes Hepatocytes
sc_H2.HEP.Exp1_ATGTGTGTCCTGCAGG -2.30169399259687 4.12771131473479 sc_H2 healthy Hepatocytes Hepatocytes
sc_H2.HEP.Exp1_ATTATCCGTTGATTGC -3.04139359472395 5.0520663447946 sc_H2 healthy Hepatocytes Hepatocytes
sc_H2.HEP.Exp1_CAACCAACACTCTGTC -6.23302133558393 -1.28665671867433 sc_H2 healthy Hepatocytes Hepatocytes
sc_H2.HEP.Exp1_CACTCCAGTCTCAACA -5.80906208036543 4.06054307895598 sc_H2 healthy Hepatocytes Hepatocytes
sc_H2.HEP.Exp1_CCATTCGAGTGTTTGC -6.45917566297651 2.72696997600493 sc_H2 healthy Hepatocytes Hepatocytes
sc_H2.HEP.Exp1_CCTATTATCAGGTAAA -3.21160586355329 3.46329523998198 sc_H2 healthy Hepatocytes Hepatocytes
sc_H2.HEP.Exp1_CCTTACGAGCGTAATA -3.15933974264265 -2.43266032260957 sc_H2 healthy Hepatocytes Hepatocytes
sc_H2.HEP.Exp1_CGAATGTAGATCGATA -1.94902379987837 4.21302368122039 sc_H2 healthy Hepatocytes Hepatocytes
sc_H2.HEP.Exp1_CGAATGTCAGACAAGC -5.69433362959028 4.24817993122039 sc_H2 healthy Hepatocytes Hepatocytes
sc_H2.HEP.Exp1_CGAGCACCAGGTCCAC -6.43885190961958 3.05719472843108 sc_H2 healthy Hepatocytes Hepatocytes
sc_H2.HEP.Exp1_CGATCGGTCAAAGTAG -5.16730697630048 3.61178328472075 sc_H2 healthy Hepatocytes Hepatocytes
sc_H2.HEP.Exp1_CGTGTAACATTGAGCT -5.68084533689619 1.60855926948485 sc_H2 healthy Hepatocytes Hepatocytes
sc_H2.HEP.Exp1_CGTTGGGTCAGCATGT -5.54562480924726 3.59435464816985 sc_H2 healthy Hepatocytes Hepatocytes
sc_H2.HEP.Exp1_CTAGAGTGTCATACTG -4.08029087064863 3.87532402950225 sc_H2 healthy Hepatocytes Hepatocytes
sc_H2.HEP.Exp1_CTCATTACAATAGCGG -4.32210023878217 4.01013185459075 sc_H2 healthy Hepatocytes Hepatocytes
sc_H2.HEP.Exp1_CTCGGGATCATCATTC -1.68281729696394 4.5178399272531 sc_H2 healthy Hepatocytes Hepatocytes
sc_H2.HEP.Exp1_CTGATAGGTGTTTGTG -7.31027467725874 3.17556311565337 sc_H2 healthy Hepatocytes Hepatocytes
sc_H2.HEP.Exp1_CTGATCCGTGGTTTCA -5.49528701780439 3.90516545253691 sc_H2 healthy Hepatocytes Hepatocytes
sc_H2.HEP.Exp1_CTTCTCTCATGGTTGT -6.65271337507368 2.7359202094644 sc_H2 healthy Hepatocytes Hepatocytes
sc_H2.HEP.Exp1_GAATGAAGTTGGACCC -7.1963835525334 3.17278625446257 sc_H2 healthy Hepatocytes Hepatocytes
sc_H2.HEP.Exp1_GACACGCGTTATGCGT -6.69700725553632 3.24587943035064 sc_H2 healthy Hepatocytes Hepatocytes
sc_H2.HEP.Exp1_GATGAAAGTAAATACG -7.60441835401655 2.30052902179656 sc_H2 healthy Hepatocytes Hepatocytes
sc_H2.HEP.Exp1_GATTCAGAGGTAGCCA -6.21056898115278 3.51855375247893 sc_H2 healthy Hepatocytes Hepatocytes
sc_H2.HEP.Exp1_GCATGCGAGAGCCCAA -3.14552267072798 4.46310951190886 sc_H2 healthy Hepatocytes Hepatocytes
sc_H2.HEP.Exp1_GCCTCTATCCGCATAA -7.39540441511274 3.25235797840056 sc_H2 healthy Hepatocytes Hepatocytes
sc_H2.HEP.Exp1_GGAGCAAGTGTGTGCC -6.62040813444257 1.07214285808501 sc_H2 healthy Hepatocytes Hepatocytes
sc_H2.HEP.Exp1_GTGCGGTCAGGGTTAG -5.79582078931928 0.39557214456496 sc_H2 healthy Hepatocytes Hepatocytes
sc_H2.HEP.Exp1_GTGCTTCAGTACCGGA -5.73906572340131 2.60809924083647 sc_H2 healthy Hepatocytes Hepatocytes
sc_H2.HEP.Exp1_GTGCTTCAGTCCGTAT -6.87420423505903 2.52625801044402 sc_H2 healthy Hepatocytes Hepatocytes
sc_H2.HEP.Exp1_GTGCTTCGTAGCCTAT -6.88166149137617 1.60980035739836 sc_H2 healthy Hepatocytes Hepatocytes
sc_H2.HEP.Exp1_GTTACAGAGATCACGG -2.08341558454633 4.70690204578337 sc_H2 healthy Hepatocytes Hepatocytes
sc_H2.HEP.Exp1_TACGGGCGTGAACCTT -2.29902227399946 4.30401803928313 sc_H2 healthy Hepatocytes Hepatocytes
sc_H2.HEP.Exp1_TACTCATCAAAGAATC -6.02137525556684 3.12651969867644 sc_H2 healthy Hepatocytes Hepatocytes
sc_H2.HEP.Exp1_TAGACCACATGCTGGC -5.56183250425459 2.37113954502043 sc_H2 healthy Hepatocytes Hepatocytes
sc_H2.HEP.Exp1_TAGGCATGTTTAGCTG -6.39982088087202 2.73426916080413 sc_H2 healthy Hepatocytes Hepatocytes
sc_H2.HEP.Exp1_TCAGATGGTGCACGAA -6.72948129652143 3.4603460021585 sc_H2 healthy Hepatocytes Hepatocytes
sc_H2.HEP.Exp1_TCATTTGGTGGCCCTA -4.42929323194624 2.94492556529937 sc_H2 healthy Hepatocytes Hepatocytes
sc_H2.HEP.Exp1_TCCCGATAGAGTCTGG -2.88907869337202 4.306100387153 sc_H2 healthy Hepatocytes Hepatocytes
sc_H2.HEP.Exp1_TCGCGAGCAGCCTATA -5.32412012098432 -1.34472070259156 sc_H2 healthy Hepatocytes Hepatocytes
sc_H2.HEP.Exp1_TCGGGACAGGCAGTCA -3.72203619955183 4.22917367893157 sc_H2 healthy Hepatocytes Hepatocytes
sc_H2.HEP.Exp1_TCGGGACTCACCAGGC -6.34118755338789 2.22491194683013 sc_H2 healthy Hepatocytes Hepatocytes
sc_H2.HEP.Exp1_TCTGAGAGTGAAATCA -6.33846719740034 4.07570030170378 sc_H2 healthy Hepatocytes Hepatocytes
sc_H2.HEP.Exp1_TGAGAGGTCGACCAGC -5.73397596357465 0.84119780736861 sc_H2 healthy Hepatocytes Hepatocytes
sc_H2.HEP.Exp1_TGATTTCAGACAAGCC -6.45185049055219 2.90480949359832 sc_H2 healthy Hepatocytes Hepatocytes
sc_H2.HEP.Exp1_TGGTTCCCAGTCACTA -6.55943115232588 -0.165220018449452 sc_H2 healthy Hepatocytes Hepatocytes
sc_H2.HEP.Exp1_TTCGGTCTCTTCATGT -7.07436998365522 3.81393744426665 sc_H2 healthy Hepatocytes Hepatocytes
sc_H2.HEP.Exp1_TTTCCTCGTCGCATCG -6.94426973341108 4.17236520725188 sc_H2 healthy Hepatocytes Hepatocytes
sc_H2.HEP.Exp1_TTTGTCAGTGTCCTCT -6.68693931577802 2.65510370212493 sc_H2 healthy Hepatocytes Hepatocytes
sc_H2.HEP.Exp1_AAAGTAGAGTGACATA -7.31009586332441 1.08009495216307 sc_H2 healthy Hepatocytes Hepatocytes
sc_H2.HEP.Exp1_AAGCCGCGTAGAAGGA -7.55999763486982 1.82451405006346 sc_H2 healthy Hepatocytes Hepatocytes
sc_H2.HEP.Exp1_AGCGGTCGTTCGTTGA -7.4439512061894 3.14711167293486 sc_H2 healthy Hepatocytes Hepatocytes
sc_H2.HEP.Exp1_AGGTCATAGAGGTTAT -6.92686946867109 3.38088800388274 sc_H2 healthy Hepatocytes Hepatocytes
sc_H2.HEP.Exp1_CACAGGCGTAGGCTGA -5.81516941068769 2.88296844440398 sc_H2 healthy Hepatocytes Hepatocytes
sc_H2.HEP.Exp1_CAGCGACCATGGTCAT -3.6805189418614 4.17654563861785 sc_H2 healthy Hepatocytes Hepatocytes
sc_H2.HEP.Exp1_CAGTAACCACAGACAG -6.62635524747968 2.01364638286528 sc_H2 healthy Hepatocytes Hepatocytes
sc_H2.HEP.Exp1_CATATTCAGTTCGATC -7.13419015882612 -0.502344291630414 sc_H2 healthy Hepatocytes Hepatocytes
sc_H2.HEP.Exp1_CATTATCTCTTAACCT -5.66593463895918 2.68699695545134 sc_H2 healthy Hepatocytes Hepatocytes
sc_H2.HEP.Exp1_CCGTTCATCCGCTGTT -6.38593156812788 1.95751132446227 sc_H2 healthy Hepatocytes Hepatocytes
sc_H2.HEP.Exp1_CGAGCACAGTGTTAGA -6.53945024488569 4.12799312549529 sc_H2 healthy Hepatocytes Hepatocytes
sc_H2.HEP.Exp1_CGTCACTGTATAATGG -7.03090770719648 2.94411470371184 sc_H2 healthy Hepatocytes Hepatocytes
sc_H2.HEP.Exp1_CTCGAGGAGGCAAAGA -7.39443881986738 1.35423852878508 sc_H2 healthy Hepatocytes Hepatocytes
sc_H2.HEP.Exp1_CTCGGGAGTCAATGTC -7.62545879362226 2.46125723796782 sc_H2 healthy Hepatocytes Hepatocytes
sc_H2.HEP.Exp1_CTGAAACGTAAAGTCA -7.22774751661421 2.3067176528543 sc_H2 healthy Hepatocytes Hepatocytes
sc_H2.HEP.Exp1_CTGATAGGTAACGACG -6.72881420133711 1.21738781410155 sc_H2 healthy Hepatocytes Hepatocytes
sc_H2.HEP.Exp1_CTGGTCTAGATCTGAA -7.34694202421308 2.0786833949655 sc_H2 healthy Hepatocytes Hepatocytes
sc_H2.HEP.Exp1_CTTAACTGTCAGCTAT -7.83026655195356 2.39272739368376 sc_H2 healthy Hepatocytes Hepatocytes
sc_H2.HEP.Exp1_GAAATGACAGTGGAGT -7.50978763578535 2.99863888698516 sc_H2 healthy Hepatocytes Hepatocytes
sc_H2.HEP.Exp1_GAAATGATCGCCAAAT -6.80979736326338 3.8326125331491 sc_H2 healthy Hepatocytes Hepatocytes
sc_H2.HEP.Exp1_GAGGTGATCCTAGTGA -7.02103622434736 3.46779372173247 sc_H2 healthy Hepatocytes Hepatocytes
sc_H2.HEP.Exp1_GATGAAAAGTATCTCG -6.71928318021894 2.4260282703012 sc_H2 healthy Hepatocytes Hepatocytes
sc_H2.HEP.Exp1_GTGCTTCTCGCTTGTC -4.14926488874555 4.78689481693206 sc_H2 healthy Hepatocytes Hepatocytes
sc_H2.HEP.Exp1_TACGGTACACGCTTTC -7.28344209669233 1.98158587890563 sc_H2 healthy Hepatocytes Hepatocytes
sc_H2.HEP.Exp1_TACGGTAGTAGCGCTC -6.83527906416059 4.01759864765105 sc_H2 healthy Hepatocytes Hepatocytes
sc_H2.HEP.Exp1_TGCTACCAGGATATAC -2.85647280691267 4.38337900119719 sc_H2 healthy Hepatocytes Hepatocytes
sc_H2.HEP.Exp1_AAAGTAGTCACTCCTG -7.11389692304731 2.93930627780852 sc_H2 healthy Hepatocytes Hepatocytes
sc_H2.HEP.Exp1_ACAGCTATCCTAGGGC -2.35293109892011 4.99586345630583 sc_H2 healthy Hepatocytes Hepatocytes
sc_H2.HEP.Exp1_ACATACGAGGGAGTAA -4.54998548505903 4.32129289585051 sc_H2 healthy Hepatocytes Hepatocytes
sc_H2.HEP.Exp1_ACTGATGTCGAACTGT -2.43429763792158 4.52428628879485 sc_H2 healthy Hepatocytes Hepatocytes
sc_H2.HEP.Exp1_AGGTCCGGTCTGCGGT -2.21109540937544 3.90615632015166 sc_H2 healthy Hepatocytes Hepatocytes
sc_H2.HEP.Exp1_ATAAGAGTCACTCTTA -6.81699188230634 3.76816799121794 sc_H2 healthy Hepatocytes Hepatocytes
sc_H2.HEP.Exp1_ATAGACCTCATCGGAT -3.83116205213667 4.28016616779265 sc_H2 healthy Hepatocytes Hepatocytes
sc_H2.HEP.Exp1_ATCATCTTCAACGGCC -1.59819682119489 4.01001741367278 sc_H2 healthy Hepatocytes Hepatocytes
sc_H2.HEP.Exp1_CAGCATATCTCTGCTG -6.29954536436201 2.59473301845488 sc_H2 healthy Hepatocytes Hepatocytes
sc_H2.HEP.Exp1_CAGCTAAAGATGTAAC -7.74048097608686 1.52880408245024 sc_H2 healthy Hepatocytes Hepatocytes
sc_H2.HEP.Exp1_CAGGTGCCATATACGC -7.9568849372685 1.61159028488097 sc_H2 healthy Hepatocytes Hepatocytes
sc_H2.HEP.Exp1_CCAGCGAAGCTATGCT -6.79988105772138 2.83717610317168 sc_H2 healthy Hepatocytes Hepatocytes
sc_H2.HEP.Exp1_CCATTCGGTCAAAGCG -3.68222458837629 3.70359637218413 sc_H2 healthy Hepatocytes Hepatocytes
sc_H2.HEP.Exp1_CCCAATCAGGCGCTCT -6.74026687620283 4.05192090946135 sc_H2 healthy Hepatocytes Hepatocytes
sc_H2.HEP.Exp1_CCTCAGTAGAGCCCAA -2.73861487386823 4.71799661594329 sc_H2 healthy Hepatocytes Hepatocytes
sc_H2.HEP.Exp1_CCTTACGCACAGACAG -1.93219430921674 4.81247283893523 sc_H2 healthy Hepatocytes Hepatocytes
sc_H2.HEP.Exp1_CGATGGCCACATTCGA -4.01336915968061 4.44237234073577 sc_H2 healthy Hepatocytes Hepatocytes
sc_H2.HEP.Exp1_CGTGTAAAGCCCTAAT -6.12173898695112 3.09122206645903 sc_H2 healthy Hepatocytes Hepatocytes
sc_H2.HEP.Exp1_CTAACTTGTCTCGTTC -7.47754724500776 3.20292713123259 sc_H2 healthy Hepatocytes Hepatocytes
sc_H2.HEP.Exp1_CTCGGGACAGCTTAAC -2.5214396285832 4.7833895869821 sc_H2 healthy Hepatocytes Hepatocytes
sc_H2.HEP.Exp1_CTGAAGTCACCTCGTT -7.23612220762373 2.73570420223174 sc_H2 healthy Hepatocytes Hepatocytes
sc_H2.HEP.Exp1_GATCGTAGTCCGTCAG -3.54938109396101 3.88534023242888 sc_H2 healthy Hepatocytes Hepatocytes
sc_H2.HEP.Exp1_GATCGTATCACGGTTA -7.34537418363691 2.62579824405608 sc_H2 healthy Hepatocytes Hepatocytes
sc_H2.HEP.Exp1_GCGCAACCACGAGGTA -2.39170892713667 5.19051601367888 sc_H2 healthy Hepatocytes Hepatocytes
sc_H2.HEP.Exp1_GCGCAGTTCGTTTGCC -7.69417245863081 2.41178109126982 sc_H2 healthy Hepatocytes Hepatocytes
sc_H2.HEP.Exp1_GCTCCTAAGTAGCGGT -7.30992610929609 1.19059874492583 sc_H2 healthy Hepatocytes Hepatocytes
sc_H2.HEP.Exp1_GGGTTGCGTATATGAG -6.95469100950361 2.94384958225188 sc_H2 healthy Hepatocytes Hepatocytes
sc_H2.HEP.Exp1_GTGTGCGCAGACGCAA -3.62347229002119 3.88255693393645 sc_H2 healthy Hepatocytes Hepatocytes
sc_H2.HEP.Exp1_GTTAAGCTCCGCATAA -4.64688070295454 3.85113312679229 sc_H2 healthy Hepatocytes Hepatocytes
sc_H2.HEP.Exp1_TAAACCGCAATCAGAA -7.5364976692021 3.45678736644683 sc_H2 healthy Hepatocytes Hepatocytes
sc_H2.HEP.Exp1_TACTCATGTTCCACGG -2.2540691661656 4.62385560947356 sc_H2 healthy Hepatocytes Hepatocytes
sc_H2.HEP.Exp1_TCAGCAATCTGGTGTA -6.89977128980756 3.16579725223479 sc_H2 healthy Hepatocytes Hepatocytes
sc_H2.HEP.Exp1_TCGCGTTAGCGATGAC -7.15278203962446 2.52618433910308 sc_H2 healthy Hepatocytes Hepatocytes
sc_H2.HEP.Exp1_TCTCTAAAGTGGTCCC -7.08981998441816 4.00147058444915 sc_H2 healthy Hepatocytes Hepatocytes
sc_H2.HEP.Exp1_TGGCCAGCAAGCCGTC -3.55690081594587 3.71326901393828 sc_H2 healthy Hepatocytes Hepatocytes
sc_H2.HEP.Exp1_AAATGCCAGGCTATCT -6.70089443205 3.81350638347564 sc_H2 healthy Hepatocytes Hepatocytes
sc_H2.HEP.Exp1_AACTCTTTCGATGAGG -6.4627123641789 4.19550563770232 sc_H2 healthy Hepatocytes Hepatocytes
sc_H2.HEP.Exp1_AAGGCAGCACCGCTAG -5.53072793958784 3.25322677570281 sc_H2 healthy Hepatocytes Hepatocytes
sc_H2.HEP.Exp1_AATCCAGTCGATGAGG -6.27127035139204 0.745182950076435 sc_H2 healthy Hepatocytes Hepatocytes
sc_H2.HEP.Exp1_ACCTTTATCGGTGTCG -5.31916721342207 3.50052000957427 sc_H2 healthy Hepatocytes Hepatocytes
sc_H2.HEP.Exp1_ACGATACAGACACTAA -6.15804536817671 3.52272226291594 sc_H2 healthy Hepatocytes Hepatocytes
sc_H2.HEP.Exp1_ACGATGTCATCGGACC -5.76832206724287 3.91636492687163 sc_H2 healthy Hepatocytes Hepatocytes
sc_H2.HEP.Exp1_ACGCCGAGTAGCTCCG -4.84385593412519 3.87625362354216 sc_H2 healthy Hepatocytes Hepatocytes
sc_H2.HEP.Exp1_AGATCTGTCTGTCCGT -6.35240467069746 2.11509038883147 sc_H2 healthy Hepatocytes Hepatocytes
sc_H2.HEP.Exp1_AGCAGCCAGGCGTACA -6.22317369459272 4.79715873676238 sc_H2 healthy Hepatocytes Hepatocytes
sc_H2.HEP.Exp1_AGGGATGTCTTGGGTA -6.09518630979658 1.71076752620635 sc_H2 healthy Hepatocytes Hepatocytes
sc_H2.HEP.Exp1_AGTAGTCGTTAGGGTG -6.83899982450605 3.11770584064421 sc_H2 healthy Hepatocytes Hepatocytes
sc_H2.HEP.Exp1_AGTCTTTGTTAAGTAG -2.00293787000776 4.85319282489714 sc_H2 healthy Hepatocytes Hepatocytes
sc_H2.HEP.Exp1_AGTGGGAGTGCAACTT -5.15457303999067 1.2536353059381 sc_H2 healthy Hepatocytes Hepatocytes
sc_H2.HEP.Exp1_ATTCTACGTAGCACGA -5.68922527311445 3.20529868083892 sc_H2 healthy Hepatocytes Hepatocytes
sc_H2.HEP.Exp1_ATTGGACGTCCGAGTC -5.85780818937422 3.46217205005584 sc_H2 healthy Hepatocytes Hepatocytes
sc_H2.HEP.Exp1_ATTGGTGAGCCGATTT -6.71169860838056 2.73377611118254 sc_H2 healthy Hepatocytes Hepatocytes
sc_H2.HEP.Exp1_CAAGGCCTCGCCCTTA -5.50364406583906 3.17143585163054 sc_H2 healthy Hepatocytes Hepatocytes
sc_H2.HEP.Exp1_CAAGTTGCAAGGACTG -4.64521606443525 -1.16490564865175 sc_H2 healthy Hepatocytes Hepatocytes
sc_H2.HEP.Exp1_CACCAGGCAACGCACC -6.46283205030561 3.00570513683257 sc_H2 healthy Hepatocytes Hepatocytes
sc_H2.HEP.Exp1_CAGTCCTAGTCAATAG -6.34127290723921 3.68564702945647 sc_H2 healthy Hepatocytes Hepatocytes
sc_H2.HEP.Exp1_CATATGGCACCCTATC -6.66033561704756 1.74933328109679 sc_H2 healthy Hepatocytes Hepatocytes
sc_H2.HEP.Exp1_CCGGTAGCAGGTGCCT -6.44268568037153 2.92764951663909 sc_H2 healthy Hepatocytes Hepatocytes
sc_H2.HEP.Exp1_CCGTGGAAGCGGATCA -4.81561239240766 4.01586963611541 sc_H2 healthy Hepatocytes Hepatocytes
sc_H2.HEP.Exp1_CCTAAAGAGCTAAACA -5.4555102157414 2.36627723651824 sc_H2 healthy Hepatocytes Hepatocytes
sc_H2.HEP.Exp1_CGAATGTTCATTCACT -7.5767637061894 3.34619857746062 sc_H2 healthy Hepatocytes Hepatocytes
sc_H2.HEP.Exp1_CGCGGTAAGCAGACTG -2.20249565122724 4.99368955570159 sc_H2 healthy Hepatocytes Hepatocytes
sc_H2.HEP.Exp1_CGCTGGATCAGTACGT -6.37630231855512 2.44080259281096 sc_H2 healthy Hepatocytes Hepatocytes
sc_H2.HEP.Exp1_CGGACTGCAGGTGGAT -5.22123773573042 4.61759616809783 sc_H2 healthy Hepatocytes Hepatocytes
sc_H2.HEP.Exp1_CGGAGTCTCTCCAGGG -4.8991194534123 2.8229780383676 sc_H2 healthy Hepatocytes Hepatocytes
sc_H2.HEP.Exp1_CGTCAGGTCTCATTCA -6.02501876829267 3.08001877742705 sc_H2 healthy Hepatocytes Hepatocytes
sc_H2.HEP.Exp1_CGTGTCTTCGGTCTAA -5.74047906873823 1.53512384372649 sc_H2 healthy Hepatocytes Hepatocytes
sc_H2.HEP.Exp1_CGTTCTGCAGCCACCA -6.14430768964887 4.89141656833586 sc_H2 healthy Hepatocytes Hepatocytes
sc_H2.HEP.Exp1_CGTTGGGGTGTCTGAT -5.65334709165693 3.70833374935088 sc_H2 healthy Hepatocytes Hepatocytes
sc_H2.HEP.Exp1_CTCCTAGCAGCGTAAG -5.97880990980268 1.77466120201049 sc_H2 healthy Hepatocytes Hepatocytes
sc_H2.HEP.Exp1_CTCGGAGTCTTCCTTC -5.45283420560957 4.49716093021331 sc_H2 healthy Hepatocytes Hepatocytes
sc_H2.HEP.Exp1_CTCTGGTCATATACCG -5.4435120391667 4.05780651050505 sc_H2 healthy Hepatocytes Hepatocytes
sc_H2.HEP.Exp1_CTTTGCGAGGTCATCT -6.21316345213056 2.12308337169585 sc_H2 healthy Hepatocytes Hepatocytes
sc_H2.HEP.Exp1_GAACATCCACCTCGTT -6.09202964780927 4.28834344821868 sc_H2 healthy Hepatocytes Hepatocytes
sc_H2.HEP.Exp1_GACTAACTCCTATGTT -6.3500004577458 4.12342454868254 sc_H2 healthy Hepatocytes Hepatocytes
sc_H2.HEP.Exp1_GAGGTGATCACTCTTA -7.08464963911176 2.58912016826567 sc_H2 healthy Hepatocytes Hepatocytes
sc_H2.HEP.Exp1_GCCTCTAAGCGCCTTG -6.41599424360395 4.31050493198333 sc_H2 healthy Hepatocytes Hepatocytes
sc_H2.HEP.Exp1_GCGCAACCACCAGATT -4.10829694746137 4.52452804523406 sc_H2 healthy Hepatocytes Hepatocytes
sc_H2.HEP.Exp1_GGAAAGCTCCATGAGT -4.9504414367497 4.57254507022795 sc_H2 healthy Hepatocytes Hepatocytes
sc_H2.HEP.Exp1_GGACAGAAGAAACGCC -7.06543214796186 2.73929955440459 sc_H2 healthy Hepatocytes Hepatocytes
sc_H2.HEP.Exp1_GGACAGAGTGTTCGAT -6.34815891264082 4.0934014506906 sc_H2 healthy Hepatocytes Hepatocytes
sc_H2.HEP.Exp1_GTAGGCCGTTGTGGAG -2.30737836835981 4.76778413730559 sc_H2 healthy Hepatocytes Hepatocytes
sc_H2.HEP.Exp1_GTAGTCACAAGAGTCG -5.12850912092329 3.05313779788909 sc_H2 healthy Hepatocytes Hepatocytes
sc_H2.HEP.Exp1_GTGAAGGGTACGAAAT -5.88625581739546 -0.194529321017888 sc_H2 healthy Hepatocytes Hepatocytes
sc_H2.HEP.Exp1_TACAGTGTCCATTCTA -5.14835317609907 1.04295041042266 sc_H2 healthy Hepatocytes Hepatocytes
sc_H2.HEP.Exp1_TCAATCTGTTATGCGT -6.0227881240666 2.87065793949065 sc_H2 healthy Hepatocytes Hepatocytes
sc_H2.HEP.Exp1_TCAGCTCAGCCTTGAT -6.61176498411298 3.77834226566252 sc_H2 healthy Hepatocytes Hepatocytes
sc_H2.HEP.Exp1_TCCCGATTCCGAGCCA -1.97879059789777 4.8784733005136 sc_H2 healthy Hepatocytes Hepatocytes
sc_H2.HEP.Exp1_TCGGGACGTGACTCAT -2.15764935491682 5.08017351108489 sc_H2 healthy Hepatocytes Hepatocytes
sc_H2.HEP.Exp1_TCGTAGAGTCGCGGTT -6.57207544324995 3.54159881549773 sc_H2 healthy Hepatocytes Hepatocytes
sc_H2.HEP.Exp1_TGACTAGGTTCTGGTA -5.50874240873457 4.98470975833831 sc_H2 healthy Cholangiocytes Cholangiocytes
sc_H2.HEP.Exp1_TGAGCATCAAGCGAGT -6.22981555936933 3.42547990756926 sc_H2 healthy Hepatocytes Hepatocytes
sc_H2.HEP.Exp1_TGCCCATTCTTCCTTC -6.78902490614057 2.03988887744841 sc_H2 healthy Hepatocytes Hepatocytes
sc_H2.HEP.Exp1_TGCGTGGAGTGGACGT -6.56526144025923 2.01028110462126 sc_H2 healthy Hepatocytes Hepatocytes
sc_H2.HEP.Exp1_TGGGCGTTCTGGCGAC -3.74168880460859 2.66201736408171 sc_H2 healthy Hepatocytes Hepatocytes
sc_H2.HEP.Exp1_TGTGGTATCCTCCTAG -3.3362737464726 4.51507856326995 sc_H2 healthy Hepatocytes Hepatocytes
sc_H2.HEP.Exp1_TTCTCCTCACTGAAGG -4.92350919721723 4.30278493839202 sc_H2 healthy Hepatocytes Hepatocytes
sc_H2.HEP.Exp1_TTGCGTCGTCCAAGTT -4.5183354186833 3.70751478153167 sc_H2 healthy Hepatocytes Hepatocytes
sc_H2.HEP.Exp1_AAATGCCAGTTACCCA -6.7084046172917 3.38808299976287 sc_H2 healthy Hepatocytes Hepatocytes
sc_H2.HEP.Exp1_AACTGGTCAAATTGCC -1.75540419099928 4.59213878589568 sc_H2 healthy Hepatocytes Hepatocytes
sc_H2.HEP.Exp1_ACCTTTATCGACAGCC -6.33569629667402 2.58529664951262 sc_H2 healthy Hepatocytes Hepatocytes
sc_H2.HEP.Exp1_ACGGAGACAATGGAAT -7.66203172681928 1.59289099651274 sc_H2 healthy Hepatocytes Hepatocytes
sc_H2.HEP.Exp1_AGACGTTCACAGACAG -6.79177387235761 2.87393261867461 sc_H2 healthy Hepatocytes Hepatocytes
sc_H2.HEP.Exp1_AGGCCGTAGCGATGAC -1.90962346075178 4.6663298793405 sc_H2 healthy Hepatocytes Hepatocytes
sc_H2.HEP.Exp1_AGTTGGTAGTAGCCGA -7.42066247938276 1.79412939029631 sc_H2 healthy Hepatocytes Hepatocytes
sc_H2.HEP.Exp1_ATCATCTAGTAGCGGT -6.00636346815229 2.76560475307402 sc_H2 healthy Hepatocytes Hepatocytes
sc_H2.HEP.Exp1_ATCATGGGTAGCGTGA -7.14741189954878 1.25241186099944 sc_H2 healthy Hepatocytes Hepatocytes
sc_H2.HEP.Exp1_ATCCACCCAATGCCAT -5.33983285902143 -0.698384087505963 sc_H2 healthy Hepatocytes Hepatocytes
sc_H2.HEP.Exp1_CAAGAAAGTGTCAATC -4.62082155225874 2.74089958148894 sc_H2 healthy Hepatocytes Hepatocytes
sc_H2.HEP.Exp1_CAAGATCTCTTAACCT -7.21856887815595 2.67901970821318 sc_H2 healthy Hepatocytes Hepatocytes
sc_H2.HEP.Exp1_CACAGGCCAATCGGTT -6.39222105024458 3.85441042858062 sc_H2 healthy Hepatocytes Hepatocytes
sc_H2.HEP.Exp1_CACCAGGAGATTACCC -7.25350816724897 0.81147618966994 sc_H2 healthy Hepatocytes Hepatocytes
sc_H2.HEP.Exp1_CAGATCACACACCGAC -7.04491432188154 1.7904640622705 sc_H2 healthy Hepatocytes Hepatocytes
sc_H2.HEP.Exp1_CATATGGGTAAGGGCT -2.55906684873701 4.44179489093718 sc_H2 healthy Hepatocytes Hepatocytes
sc_H2.HEP.Exp1_CATCAGATCGCAAGCC -6.9165697860539 2.69828559833464 sc_H2 healthy Hepatocytes Hepatocytes
sc_H2.HEP.Exp1_CATTATCCACTTCTGC -5.64747961042524 3.57484056430754 sc_H2 healthy Hepatocytes Hepatocytes
sc_H2.HEP.Exp1_CCACGGACAATCCGAT -6.32292802808881 3.25662614780364 sc_H2 healthy Hepatocytes Hepatocytes
sc_H2.HEP.Exp1_CGATCGGAGCACAGGT -7.21962888715864 1.50627376514373 sc_H2 healthy Hepatocytes Hepatocytes
sc_H2.HEP.Exp1_CGATCGGGTCCGACGT -7.41431243894697 2.41473557430205 sc_H2 healthy Hepatocytes Hepatocytes
sc_H2.HEP.Exp1_CGATGTACACGGACAA -3.79535348890424 4.03806116062102 sc_H2 healthy Hepatocytes Hepatocytes
sc_H2.HEP.Exp1_CTACCCATCCCATTAT -6.53888328550459 2.1856296249002 sc_H2 healthy Hepatocytes Hepatocytes
sc_H2.HEP.Exp1_CTCATTACAGGATCGA -7.36211259840131 2.59573938327727 sc_H2 healthy Hepatocytes Hepatocytes
sc_H2.HEP.Exp1_CTCGGGATCCACGCAG -7.19180114744306 1.38689341026244 sc_H2 healthy Hepatocytes Hepatocytes
sc_H2.HEP.Exp1_CTCGTACAGGCTATCT -6.56325920103193 3.78977634387908 sc_H2 healthy Hepatocytes Hepatocytes
sc_H2.HEP.Exp1_CTTTGCGAGGTGGGTT -1.82464702604414 4.39092399555144 sc_H2 healthy Hepatocytes Hepatocytes
sc_H2.HEP.Exp1_GATCTAGGTCGGATCC -3.1727486419499 4.69887067752776 sc_H2 healthy Hepatocytes Hepatocytes
sc_H2.HEP.Exp1_GCAAACTAGTTTCCTT -7.68348606107832 2.39508916812835 sc_H2 healthy Hepatocytes Hepatocytes
sc_H2.HEP.Exp1_GCATGATGTTATGCGT -6.84434707639814 1.8807492442697 sc_H2 healthy Hepatocytes Hepatocytes
sc_H2.HEP.Exp1_GCATGTATCAGGCCCA -5.62337263105512 0.255463767823551 sc_H2 healthy Hepatocytes Hepatocytes
sc_H2.HEP.Exp1_GCGAGAATCCGCATAA -3.03937967298628 4.47653390842375 sc_H2 healthy Hepatocytes Hepatocytes
sc_H2.HEP.Exp1_GCTGCGAAGTGTACGG -6.16232402799726 -0.613412421169903 sc_H2 healthy Hepatocytes Hepatocytes
sc_H2.HEP.Exp1_GCTGCGACAAAGTCAA -3.56287916181684 3.49835016208586 sc_H2 healthy Hepatocytes Hepatocytes
sc_H2.HEP.Exp1_GCTGCGAGTGAGTATA -7.21088226316572 0.760181624469135 sc_H2 healthy Hepatocytes Hepatocytes
sc_H2.HEP.Exp1_GCTGCGATCCGAAGAG -1.64365334985853 4.28593732791838 sc_H2 healthy Hepatocytes Hepatocytes
sc_H2.HEP.Exp1_GGAATAACATGCATGT -6.04448612211347 3.36984040218291 sc_H2 healthy Hepatocytes Hepatocytes
sc_H2.HEP.Exp1_GGAATAAGTGGCTCCA -2.54993875501753 3.90269495922026 sc_H2 healthy Hepatocytes Hepatocytes
sc_H2.HEP.Exp1_GGACAAGGTGATGTGG -7.06660612104536 2.8202355094522 sc_H2 healthy Hepatocytes Hepatocytes
sc_H2.HEP.Exp1_GGGCACTCAAGCGAGT -4.30606468198896 4.24557115512786 sc_H2 healthy Hepatocytes Hepatocytes
sc_H2.HEP.Exp1_GTATCTTGTCCTCCAT -6.48399408338667 2.20310403781829 sc_H2 healthy Hepatocytes Hepatocytes
sc_H2.HEP.Exp1_GTCACGGAGCACCGTC -1.83151634214521 4.19523097949919 sc_H2 healthy Hepatocytes Hepatocytes
sc_H2.HEP.Exp1_TCGAGGCGTGTGTGCC -4.21298320768476 4.47338821369109 sc_H2 healthy Hepatocytes Hepatocytes
sc_H2.HEP.Exp1_TCGTACCTCTGCCAGG -7.11929233549238 1.61734070259032 sc_H2 healthy Hepatocytes Hepatocytes
sc_H2.HEP.Exp1_TGAAAGAGTTAGTGGG -6.8630448150456 1.4249010272592 sc_H2 healthy Hepatocytes Hepatocytes
sc_H2.HEP.Exp1_TGCACCTCACGAAGCA -5.53297956464887 4.32227470355925 sc_H2 healthy Hepatocytes Hepatocytes
sc_H2.HEP.Exp1_TGGTTCCTCATCGGAT -4.26565034864546 4.56856634097991 sc_H2 healthy Hepatocytes Hepatocytes
sc_H2.HEP.Exp1_TGTATTCTCACCTCGT -6.67039306638838 3.31284858661589 sc_H2 healthy Hepatocytes Hepatocytes
sc_H2.HEP.Exp1_TTATGCTCACACATGT -7.00776823042036 2.28954078632293 sc_H2 healthy Hepatocytes Hepatocytes
sc_H2.HEP.Exp1_TTGGAACGTTCCCTTG -7.72915466306806 1.96774353462157 sc_H2 healthy Hepatocytes Hepatocytes
sc_H2.HEP.Exp1_TTTATGCGTCCGAATT -6.73810346601606 1.47947825866637 sc_H2 healthy Hepatocytes Hepatocytes
sc_H2.HEP.Exp1_TTTCCTCCAGCTGTAT -7.48574121473432 3.83167435604033 sc_H2 healthy Hepatocytes Hepatocytes
sc_H2.HEP.Exp1_CCTATTACACATCTTT 3.73677341462969 -0.615609388771679 sc_H2 healthy Doublets Doublets
sc_H2.HEP.Exp1_TCTGAGAAGAAGATTC 7.06080810548662 0.960806567248676 sc_H2 healthy Immune B cells
sc_H2.HEP.Exp1_AAATGCCCAATCTACG -2.50281246183515 5.23415948825774 sc_H2 healthy Hepatocytes Hepatocytes
sc_H2.HEP.Exp1_ACCTTTAGTAAGGATT -6.80675466535688 0.548708755549762 sc_H2 healthy Hepatocytes Hepatocytes
sc_H2.HEP.Exp1_ACGCAGCAGATGCGAC -6.18623264310957 3.79835202175078 sc_H2 healthy Hepatocytes Hepatocytes
sc_H2.HEP.Exp1_ACGCAGCGTACGCACC -2.4545508193791 5.20861627536711 sc_H2 healthy Hepatocytes Hepatocytes
sc_H2.HEP.Exp1_ATTCTACAGCCAACAG -6.71522529600263 4.26382400470671 sc_H2 healthy Hepatocytes Hepatocytes
sc_H2.HEP.Exp1_CAAGAAAAGTGGGTTG -7.06634719846845 1.08923246341643 sc_H2 healthy Hepatocytes Hepatocytes
sc_H2.HEP.Exp1_CACATTTAGATGTGTA -7.20530326841474 -0.0891071520477797 sc_H2 healthy Hepatocytes Hepatocytes
sc_H2.HEP.Exp1_CATCGGGAGATATGGT -5.35330255506635 5.06186153369841 sc_H2 healthy Hepatocytes Hepatocytes
sc_H2.HEP.Exp1_CGCTGGAGTCCCGACA -6.68138320921064 2.76751925426421 sc_H2 healthy Hepatocytes Hepatocytes
sc_H2.HEP.Exp1_CTCGAAACACATGTGT -2.0670357513249 4.85279371219573 sc_H2 healthy Hepatocytes Hepatocytes
sc_H2.HEP.Exp1_CTTACCGCAAGCGAGT -5.33651979444624 1.93990256267485 sc_H2 healthy Hepatocytes Hepatocytes
sc_H2.HEP.Exp1_GATGAGGAGCCCTAAT -7.04387767789961 0.474451351937625 sc_H2 healthy Hepatocytes Hepatocytes
sc_H2.HEP.Exp1_GCATGATCAGGGCATA -6.74631507871748 0.439401228007648 sc_H2 healthy Hepatocytes Hepatocytes
sc_H2.HEP.Exp1_GCATGCGGTCTGATTG -6.16374404905439 -0.487750332775738 sc_H2 healthy Hepatocytes Hepatocytes
sc_H2.HEP.Exp1_GCATGTAAGACGCTTT -2.06248696325422 4.98828889804778 sc_H2 healthy Hepatocytes Hepatocytes
sc_H2.HEP.Exp1_GCCTCTAAGGAGTAGA -2.28448422430158 5.1014638133615 sc_H2 healthy Hepatocytes Hepatocytes
sc_H2.HEP.Exp1_GCGCAGTTCTCAACTT -2.19131596563459 4.89906789737639 sc_H2 healthy Hepatocytes Hepatocytes
sc_H2.HEP.Exp1_GGTGAAGCATACCATG -2.37803419111372 4.78243972736296 sc_H2 healthy Hepatocytes Hepatocytes
sc_H2.HEP.Exp1_GTTCGGGAGGTAGCTG -6.5993638801396 0.607695180949542 sc_H2 healthy Hepatocytes Hepatocytes
sc_H2.HEP.Exp1_TACAGTGGTTGACGTT -6.19006689069868 4.93117191272673 sc_H2 healthy Hepatocytes Hepatocytes
sc_H2.HEP.Exp1_TCATTACTCAATCTCT -6.44353921888471 1.98731996494231 sc_H2 healthy Hepatocytes Hepatocytes
sc_H2.HEP.Exp1_TCCCGATTCAGAGACG -5.61800725935102 0.0924459211796259 sc_H2 healthy Hepatocytes Hepatocytes
sc_H2.HEP.Exp1_TCTCATAAGACATAAC -2.25796611784101 5.20854713397917 sc_H2 healthy Hepatocytes Hepatocytes
sc_H2.HEP.Exp1_TCTTCGGGTGGTCCGT -6.86961086271406 -0.61295143884721 sc_H2 healthy Hepatocytes Hepatocytes
sc_H2.HEP.Exp1_TGCCCATTCTGCAAGT -6.25407608030439 -0.484147768440869 sc_H2 healthy Hepatocytes Hepatocytes
sc_H2.HEP.Exp1_TGCGCAGCACCTCGTT -6.06509359357954 -1.34868763011995 sc_H2 healthy Hepatocytes Hepatocytes
sc_H2.HEP.Exp1_TGGCTGGGTACAAGTA -2.83350666044355 4.22073842960295 sc_H2 healthy Hepatocytes Hepatocytes
sc_H2.HEP.Exp1_TGGTTCCTCCTCCTAG -2.47062905309797 5.1749444194406 sc_H2 healthy Hepatocytes Hepatocytes
sc_H2.HEP.Exp1_TGTATTCTCTATCCTA -6.65871532438398 3.61543585735259 sc_H2 healthy Hepatocytes Hepatocytes
sc_H2.HEP.Exp1_TTTCCTCAGACATAAC -6.34784372327924 1.8992150016397 sc_H2 healthy Hepatocytes Hepatocytes
sc_H2.HEP.Exp1_AACACGTAGTAGCCGA -7.32401283262373 3.53923060375151 sc_H2 healthy Hepatocytes Hepatocytes
sc_H2.HEP.Exp1_AACGTTGGTTCTGAAC -6.92426546095014 3.92313577609954 sc_H2 healthy Hepatocytes Hepatocytes
sc_H2.HEP.Exp1_AACTCCCCAGAAGCAC -5.66119106290937 -0.33963824433389 sc_H2 healthy Hepatocytes Hepatocytes
sc_H2.HEP.Exp1_ACACCGGGTCGCTTCT -6.84832771299482 2.98827125507293 sc_H2 healthy Hepatocytes Hepatocytes
sc_H2.HEP.Exp1_ACGAGCCGTAGCCTAT -6.21316488264204 3.68040801959929 sc_H2 healthy Hepatocytes Hepatocytes
sc_H2.HEP.Exp1_ACGATGTTCGGGAGTA -7.34364326475263 3.17997362094817 sc_H2 healthy Hepatocytes Hepatocytes
sc_H2.HEP.Exp1_ACGCCAGTCTAGAGTC -6.5999742317021 4.80571557956633 sc_H2 healthy Hepatocytes Hepatocytes
sc_H2.HEP.Exp1_ACTATCTGTACGCACC -6.38575418470503 1.77619363742766 sc_H2 healthy Hepatocytes Hepatocytes
sc_H2.HEP.Exp1_ACTGATGAGAGAGCTC -6.75936325071455 2.88751842456755 sc_H2 healthy Hepatocytes Hepatocytes
sc_H2.HEP.Exp1_AGCCTAAGTACAGACG -7.08063419340254 1.75205733257231 sc_H2 healthy Hepatocytes Hepatocytes
sc_H2.HEP.Exp1_AGGTCATCACCCAGTG -6.76007898328901 4.05427934604583 sc_H2 healthy Hepatocytes Hepatocytes
sc_H2.HEP.Exp1_AGTCTTTAGTTATCGC -7.40531261442304 3.58694579082427 sc_H2 healthy Hepatocytes Hepatocytes
sc_H2.HEP.Exp1_AGTGTCAGTTATCGGT -5.89773614881635 4.58718254047332 sc_H2 healthy Hepatocytes Hepatocytes
sc_H2.HEP.Exp1_ATCACGAAGTCTCAAC -6.42973478315473 1.28289772945342 sc_H2 healthy Hepatocytes Hepatocytes
sc_H2.HEP.Exp1_CAGCAGCAGTACGACG -5.47808034895063 3.97986604648528 sc_H2 healthy Hepatocytes Hepatocytes
sc_H2.HEP.Exp1_CATTATCTCGTGGTCG -7.23883874891401 3.9129347987741 sc_H2 healthy Hepatocytes Hepatocytes
sc_H2.HEP.Exp1_CCAATCCGTAGCACGA -6.84641321180464 4.79256679492888 sc_H2 healthy Hepatocytes Hepatocytes
sc_H2.HEP.Exp1_CGTAGCGGTGCCTGTG -6.75730998991132 1.17476858573851 sc_H2 healthy Hepatocytes Hepatocytes
sc_H2.HEP.Exp1_CTACACCGTCTGCAAT -5.63799341199995 1.57812334972319 sc_H2 healthy Hepatocytes Hepatocytes
sc_H2.HEP.Exp1_CTGCCTACAACTGCTA -6.93849094389082 4.01987792926726 sc_H2 healthy Hepatocytes Hepatocytes
sc_H2.HEP.Exp1_GAAGCAGAGTGTACGG -5.9040833282292 3.00701810794768 sc_H2 healthy Hepatocytes Hepatocytes
sc_H2.HEP.Exp1_GAGGTGAAGCTCTCGG -6.35482652662397 2.75352789836821 sc_H2 healthy Hepatocytes Hepatocytes
sc_H2.HEP.Exp1_GATGAGGTCCTATGTT -5.74298151014448 4.83859350162444 sc_H2 healthy Hepatocytes Hepatocytes
sc_H2.HEP.Exp1_GCGAGAACAAAGGTGC -6.60710485456587 -0.138291764977601 sc_H2 healthy Hepatocytes Hepatocytes
sc_H2.HEP.Exp1_GCGCGATGTCTGCCAG -6.47948844907881 4.64242507892546 sc_H2 healthy Hepatocytes Hepatocytes
sc_H2.HEP.Exp1_GGTGAAGCATAGGATA -6.88747985838056 4.20043279605803 sc_H2 healthy Hepatocytes Hepatocytes
sc_H2.HEP.Exp1_GTCAAGTAGACCCACC -5.94407661436201 3.93615796047148 sc_H2 healthy Hepatocytes Hepatocytes
sc_H2.HEP.Exp1_GTCATTTCAGGTCTCG -6.93003614423872 3.21473552661834 sc_H2 healthy Hepatocytes Hepatocytes
sc_H2.HEP.Exp1_TACGGATGTCGCATAT -6.68056495664716 3.53805806117949 sc_H2 healthy Hepatocytes Hepatocytes
sc_H2.HEP.Exp1_TCACGAAAGTGGTAGC -6.1255279350102 -0.43217791241708 sc_H2 healthy Hepatocytes Hepatocytes
sc_H2.HEP.Exp1_TCGGGACCACCATGTA -6.83895071027876 4.17009546237883 sc_H2 healthy Hepatocytes Hepatocytes
sc_H2.HEP.Exp1_TCTCTAAAGTAGCCGA -6.67280872343183 4.34783889728484 sc_H2 healthy Hepatocytes Hepatocytes
sc_H2.HEP.Exp1_TCTGAGACAGATTGCT -7.7173682021916 3.72879960018096 sc_H2 healthy Hepatocytes Hepatocytes
sc_H2.HEP.Exp1_TCTTCGGAGGGTCGAT -5.02674253461958 3.40619565921721 sc_H2 healthy Hepatocytes Hepatocytes
sc_H2.HEP.Exp1_TGACGGCAGAGCTGCA -6.87193592069746 4.38666631656584 sc_H2 healthy Hepatocytes Hepatocytes
sc_H2.HEP.Exp1_TGCTGCTAGTAATCCC -6.06223638532758 -0.983633380356457 sc_H2 healthy Hepatocytes Hepatocytes
sc_H2.HEP.Exp1_TTCGAAGCAAGCCTAT -6.92540843961836 -0.486606549444821 sc_H2 healthy Hepatocytes Hepatocytes
sc_H2.HEP.Exp1_AACACGTCAAGCTGAG -3.06679518697859 4.42257453876433 sc_H2 healthy Hepatocytes Hepatocytes
sc_H2.HEP.Exp1_AACTCAGGTGCAGTAG -6.81232936857343 5.06461955982146 sc_H2 healthy Hepatocytes Hepatocytes
sc_H2.HEP.Exp1_AAGGCAGCAGTTCCCT -3.49209769247175 4.58572532611785 sc_H2 healthy Hepatocytes Hepatocytes
sc_H2.HEP.Exp1_AAGGCAGGTAAGTGTA -6.71492059705854 4.66548969226775 sc_H2 healthy Hepatocytes Hepatocytes
sc_H2.HEP.Exp1_ACGTCAACACGTTGGC -6.5653792190373 4.83663274722991 sc_H2 healthy Hepatocytes Hepatocytes
sc_H2.HEP.Exp1_ACGTCAATCCACTGGG -6.15638120649458 5.13324167209563 sc_H2 healthy Hepatocytes Hepatocytes
sc_H2.HEP.Exp1_ACTATCTCATTGCGGC -7.62015779493452 3.75044586139617 sc_H2 healthy Hepatocytes Hepatocytes
sc_H2.HEP.Exp1_ACTGAGTTCTTCAACT -7.04529674528242 4.54746629672942 sc_H2 healthy Hepatocytes Hepatocytes
sc_H2.HEP.Exp1_AGGGAGTAGTGTTTGC -4.20298107145429 4.3425994105905 sc_H2 healthy Hepatocytes Hepatocytes
sc_H2.HEP.Exp1_ATAACGCGTTGGGACA -2.07252939222456 4.9886822887033 sc_H2 healthy Hepatocytes Hepatocytes
sc_H2.HEP.Exp1_ATCCACCTCTCTAAGG -6.83160455701948 5.13368656116423 sc_H2 healthy Hepatocytes Hepatocytes
sc_H2.HEP.Exp1_CAAGAAACACGACGAA -6.75855405805708 4.80635740238127 sc_H2 healthy Hepatocytes Hepatocytes
sc_H2.HEP.Exp1_CACTCCACAAACCTAC -7.50774343488813 3.61261751132903 sc_H2 healthy Hepatocytes Hepatocytes
sc_H2.HEP.Exp1_CAGAATCAGTGGAGTC -7.19522626875044 4.02594854312834 sc_H2 healthy Hepatocytes Hepatocytes
sc_H2.HEP.Exp1_CAGAGAGAGTCGAGTG -2.58638651846052 5.2111034579843 sc_H2 healthy Hepatocytes Hepatocytes
sc_H2.HEP.Exp1_CAGGTGCTCCTGTACC -2.5771938133061 5.12039806323943 sc_H2 healthy Hepatocytes Hepatocytes
sc_H2.HEP.Exp1_CATCGAATCAACCAAC -6.93238027570844 4.94277765232024 sc_H2 healthy Hepatocytes Hepatocytes
sc_H2.HEP.Exp1_CATTATCAGCGAAGGG -2.65173967359663 5.15023138004241 sc_H2 healthy Hepatocytes Hepatocytes
sc_H2.HEP.Exp1_CGATCGGGTATTCTCT -7.55611236570478 1.34563948589263 sc_H2 healthy Hepatocytes Hepatocytes
sc_H2.HEP.Exp1_CGATTGAGTTTCCACC -6.84398563383222 4.70991374927458 sc_H2 healthy Hepatocytes Hepatocytes
sc_H2.HEP.Exp1_CGCGTTTGTCCATGAT -6.76039035795332 4.72500659900603 sc_H2 healthy Hepatocytes Hepatocytes
sc_H2.HEP.Exp1_CGGACGTAGTCGCCGT -3.92558725355268 4.75259925800261 sc_H2 healthy Hepatocytes Hepatocytes
sc_H2.HEP.Exp1_CGGAGTCCATTATCTC -6.69631584165693 4.34403612094817 sc_H2 healthy Hepatocytes Hepatocytes
sc_H2.HEP.Exp1_CGGAGTCTCTGTCCGT -3.78598673818708 3.9926672168344 sc_H2 healthy Hepatocytes Hepatocytes
sc_H2.HEP.Exp1_CGTTCTGTCAGTCCCT -6.56408126829267 4.93730260806975 sc_H2 healthy Hepatocytes Hepatocytes
sc_H2.HEP.Exp1_CTAAGACGTCACAAGG -3.33020313261152 4.27566434818206 sc_H2 healthy Hepatocytes Hepatocytes
sc_H2.HEP.Exp1_CTAGTGAGTAGCGTCC -6.75761802671552 4.99535133319792 sc_H2 healthy Hepatocytes Hepatocytes
sc_H2.HEP.Exp1_CTAGTGAGTCTAAAGA -4.48219736097456 4.13736774402556 sc_H2 healthy Hepatocytes Hepatocytes
sc_H2.HEP.Exp1_CTCGGGAAGCACACAG -6.84562309263349 5.13344814258513 sc_H2 healthy Hepatocytes Hepatocytes
sc_H2.HEP.Exp1_CTCTGGTCAGAAGCAC -7.13774402616621 4.86330654102263 sc_H2 healthy Hepatocytes Hepatocytes
sc_H2.HEP.Exp1_CTGATCCTCACCCGAG -6.6320033836186 4.64876939731536 sc_H2 healthy Hepatocytes Hepatocytes
sc_H2.HEP.Exp1_CTTCTCTAGCTTATCG -7.03902109144331 4.94586851077971 sc_H2 healthy Hepatocytes Hepatocytes
sc_H2.HEP.Exp1_GACCTGGCAAGGACAC -7.07312877653242 4.49479772525725 sc_H2 healthy Hepatocytes Hepatocytes
sc_H2.HEP.Exp1_GATGCTACATCCCATC -7.14577968595625 4.64875461536345 sc_H2 healthy Hepatocytes Hepatocytes
sc_H2.HEP.Exp1_GCACATAAGCCGCCTA -7.05265148161054 3.92177583652434 sc_H2 healthy Hepatocytes Hepatocytes
sc_H2.HEP.Exp1_GCGCGATGTTCCATGA -6.89654500959516 4.98635198551116 sc_H2 healthy Hepatocytes Hepatocytes
sc_H2.HEP.Exp1_GCTGCGAGTCTTGTCC -7.40606506345869 4.03513957935271 sc_H2 healthy Hepatocytes Hepatocytes
sc_H2.HEP.Exp1_GCTTCCATCGATGAGG -6.76517017362715 4.3239398189157 sc_H2 healthy Hepatocytes Hepatocytes
sc_H2.HEP.Exp1_GGAGCAAGTCATTAGC -5.77913196561933 5.08647443729338 sc_H2 healthy Hepatocytes Hepatocytes
sc_H2.HEP.Exp1_GGCGTGTGTCGAACAG -4.33328302381635 4.75253297763762 sc_H2 healthy Hepatocytes Hepatocytes
sc_H2.HEP.Exp1_GGGATGATCAGCACAT -6.90914113996626 4.91996433216033 sc_H2 healthy Hepatocytes Hepatocytes
sc_H2.HEP.Exp1_GTACTTTCATCAGTCA -7.02167709348798 4.82158662753997 sc_H2 healthy Hepatocytes Hepatocytes
sc_H2.HEP.Exp1_GTAGTCACAGGAACGT -6.41926868436933 4.83722688632903 sc_H2 healthy Hepatocytes Hepatocytes
sc_H2.HEP.Exp1_GTCACAACAGCCACCA -4.82186754224897 4.55960657077727 sc_H2 healthy Hepatocytes Hepatocytes
sc_H2.HEP.Exp1_GTCATTTGTCGCATAT -5.83851488111616 3.99117948490081 sc_H2 healthy Hepatocytes Hepatocytes
sc_H2.HEP.Exp1_GTCGTAATCGTAGATC -4.48326786039472 4.60409547763762 sc_H2 healthy Hepatocytes Hepatocytes
sc_H2.HEP.Exp1_GTCTCGTAGTTTCCTT -7.31512887952924 4.11331178623137 sc_H2 healthy Hepatocytes Hepatocytes
sc_H2.HEP.Exp1_GTTCATTTCCACGTGG -6.81046350477339 4.93843795734343 sc_H2 healthy Hepatocytes Hepatocytes
sc_H2.HEP.Exp1_GTTTCTAGTTGTTTGG -7.08123214719892 4.78082944827971 sc_H2 healthy Hepatocytes Hepatocytes
sc_H2.HEP.Exp1_TACCTTACAAGTTAAG -6.6223164367497 4.8078265376657 sc_H2 healthy Hepatocytes Hepatocytes
sc_H2.HEP.Exp1_TACGGGCGTGCACGAA -5.82020624158979 4.45461799579558 sc_H2 healthy Hepatocytes Hepatocytes
sc_H2.HEP.Exp1_TACTCATGTGTCGCTG -4.96191699979902 4.66725780445037 sc_H2 healthy Hepatocytes Hepatocytes
sc_H2.HEP.Exp1_TAGCCGGTCCCAAGAT -6.83112342832685 4.88496210056243 sc_H2 healthy Hepatocytes Hepatocytes
sc_H2.HEP.Exp1_TAGGCATCAGGAATCG -2.35304601667524 4.90112354236541 sc_H2 healthy Hepatocytes Hepatocytes
sc_H2.HEP.Exp1_TATGCCCGTCAAAGAT -7.05417974470258 3.94031192737517 sc_H2 healthy Hepatocytes Hepatocytes
sc_H2.HEP.Exp1_TCATTACCAAGGTTTC -7.07994230268598 4.96020032840666 sc_H2 healthy Hepatocytes Hepatocytes
sc_H2.HEP.Exp1_TCATTACGTTGGTAAA -6.31087358472944 4.39840652423796 sc_H2 healthy Hepatocytes Hepatocytes
sc_H2.HEP.Exp1_TCGCGTTAGTTGAGAT -7.07162816999555 4.62458040195403 sc_H2 healthy Hepatocytes Hepatocytes
sc_H2.HEP.Exp1_TCTATTGGTTAGATGA -7.01954896925092 4.82416250186858 sc_H2 healthy Hepatocytes Hepatocytes
sc_H2.HEP.Exp1_TCTGAGACATTGCGGC -6.72503479002119 4.39703752475676 sc_H2 healthy Hepatocytes Hepatocytes
sc_H2.HEP.Exp1_TCTTCGGGTGGCTCCA -6.90307338712812 4.69446804004607 sc_H2 healthy Hepatocytes Hepatocytes
sc_H2.HEP.Exp1_TCTTCGGTCCAACCAA -7.23246343610883 4.25853731113372 sc_H2 healthy Hepatocytes Hepatocytes
sc_H2.HEP.Exp1_TGACTAGTCTTCTGGC -4.6627503204167 4.80447914081511 sc_H2 healthy Hepatocytes Hepatocytes
sc_H2.HEP.Exp1_TGCGCAGAGGATGGAA -6.98125942228437 4.41415121036467 sc_H2 healthy Hepatocytes Hepatocytes
sc_H2.HEP.Exp1_TGCTACCCAAGAGGCT -3.08126957891584 4.54726268726287 sc_H2 healthy Hepatocytes Hepatocytes
sc_H2.HEP.Exp1_TGGGCGTGTCAACTGT -6.72146566389204 4.38355543094573 sc_H2 healthy Hepatocytes Hepatocytes
sc_H2.HEP.Exp1_TGTGGTAGTAGCACGA -2.29754360197187 4.68532373386321 sc_H2 healthy Hepatocytes Hepatocytes
sc_H2.HEP.Exp1_TTGGAACAGAATCTCC -2.94474108694196 4.74275781589446 sc_H2 healthy Hepatocytes Hepatocytes
sc_H2.HEP.Exp1_AACCATGCATTGGGCC -2.39351971624494 5.22895338016448 sc_H2 healthy Hepatocytes Hepatocytes
sc_H2.HEP.Exp1_AACTCCCGTCCTCTTG -5.59814174650312 3.53897644954619 sc_H2 healthy Hepatocytes Hepatocytes
sc_H2.HEP.Exp1_AACTCTTCACAAGACG -7.09790952680708 3.39222409206328 sc_H2 healthy Hepatocytes Hepatocytes
sc_H2.HEP.Exp1_AACTTTCAGCGATATA -4.95118339536787 4.92840148883757 sc_H2 healthy Hepatocytes Hepatocytes
sc_H2.HEP.Exp1_ACATCAGAGGTCGGAT -7.45439060209394 2.69441463428435 sc_H2 healthy Hepatocytes Hepatocytes
sc_H2.HEP.Exp1_ACGAGCCAGACTGTAA -7.44859083173872 3.13979222255645 sc_H2 healthy Hepatocytes Hepatocytes
sc_H2.HEP.Exp1_ACGCAGCCAGCTGTAT -6.33508880613447 3.68734695392546 sc_H2 healthy Hepatocytes Hepatocytes
sc_H2.HEP.Exp1_ACGGCCATCTCTAAGG -6.48293598173261 2.92108656841216 sc_H2 healthy Hepatocytes Hepatocytes
sc_H2.HEP.Exp1_ACTTACTAGGGTGTGT -7.19744260786176 3.16013934093413 sc_H2 healthy Hepatocytes Hepatocytes
sc_H2.HEP.Exp1_AGACGTTGTTTAAGCC -7.35862644193769 0.589711684760425 sc_H2 healthy Hepatocytes Hepatocytes
sc_H2.HEP.Exp1_AGCCTAACATTGGTAC -7.44066818235517 3.05280329662261 sc_H2 healthy Hepatocytes Hepatocytes
sc_H2.HEP.Exp1_AGGCCACCAATGGACG -6.96655614851118 5.03194381671843 sc_H2 healthy Hepatocytes Hepatocytes
sc_H2.HEP.Exp1_AGGCCGTCATTGGGCC -6.8342304992497 3.06699516254363 sc_H2 healthy Hepatocytes Hepatocytes
sc_H2.HEP.Exp1_AGGGATGGTTCAGTAC -7.67771060941816 2.7677817531198 sc_H2 healthy Hepatocytes Hepatocytes
sc_H2.HEP.Exp1_CACACTCAGTCCAGGA -7.03545005796552 3.73426701503691 sc_H2 healthy Hepatocytes Hepatocytes
sc_H2.HEP.Exp1_CACATTTTCCGTAGGC -7.24371965406538 3.35847212749419 sc_H2 healthy Hepatocytes Hepatocytes
sc_H2.HEP.Exp1_CAGTCCTAGACCGGAT -2.28663118360639 4.86091472583708 sc_H2 healthy Hepatocytes Hepatocytes
sc_H2.HEP.Exp1_CATGACACACTGTCGG -2.21329625127912 4.98647596317229 sc_H2 healthy Hepatocytes Hepatocytes
sc_H2.HEP.Exp1_CATGCCTCACAGGCCT -6.67760904310346 3.39445831256804 sc_H2 healthy Hepatocytes Hepatocytes
sc_H2.HEP.Exp1_CCTACCAGTCTGATTG -6.8169079589665 2.08140446620879 sc_H2 healthy Hepatocytes Hepatocytes
sc_H2.HEP.Exp1_CCTATTAGTTTACTCT -5.34063537595869 3.05062701183257 sc_H2 healthy Hepatocytes Hepatocytes
sc_H2.HEP.Exp1_CGCGGTATCGCGCCAA -6.03492601392866 3.98111965137419 sc_H2 healthy Hepatocytes Hepatocytes
sc_H2.HEP.Exp1_CGCTGGATCGCGATCG -7.05494268415571 3.73089625316558 sc_H2 healthy Hepatocytes Hepatocytes
sc_H2.HEP.Exp1_CGCTTCAAGGTCATCT -7.48495872495771 3.37109806018767 sc_H2 healthy Hepatocytes Hepatocytes
sc_H2.HEP.Exp1_CGGACGTTCACGACTA -6.48739870069624 3.88217975574431 sc_H2 healthy Hepatocytes Hepatocytes
sc_H2.HEP.Exp1_CGTGTAATCAAGGCTT -7.0345650481999 0.803371746119831 sc_H2 healthy Hepatocytes Hepatocytes
sc_H2.HEP.Exp1_CTTCTCTAGTTACCCA -8.10617216108442 2.86208202320037 sc_H2 healthy Hepatocytes Hepatocytes
sc_H2.HEP.Exp1_GACAGAGTCCAAACAC -2.59470875738264 4.69627859073577 sc_H2 healthy Hepatocytes Hepatocytes
sc_H2.HEP.Exp1_GAGCAGAAGAAGATTC -5.4620643424809 4.17557146030364 sc_H2 healthy Hepatocytes Hepatocytes
sc_H2.HEP.Exp1_GATCGATGTCGGCTCA -4.44561012266279 4.64691354709563 sc_H2 healthy Hepatocytes Hepatocytes
sc_H2.HEP.Exp1_GATCGTAAGAAGATTC -4.08757884977461 4.25891496616301 sc_H2 healthy Hepatocytes Hepatocytes
sc_H2.HEP.Exp1_GCAAACTAGTTGCAGG -6.31424196241499 4.09639789539275 sc_H2 healthy Hepatocytes Hepatocytes
sc_H2.HEP.Exp1_GCACATAAGTTACGGG -7.18341787336469 4.17103340106902 sc_H2 healthy Hepatocytes Hepatocytes
sc_H2.HEP.Exp1_GCATACAAGGTCGGAT -7.34010942457319 2.9396031089395 sc_H2 healthy Hepatocytes Hepatocytes
sc_H2.HEP.Exp1_GCATACAGTCTCCCTA -7.0533901023686 3.92208935695586 sc_H2 healthy Hepatocytes Hepatocytes
sc_H2.HEP.Exp1_GCCAAATCAGCCTATA -6.80742938993574 4.21503164249358 sc_H2 healthy Hepatocytes Hepatocytes
sc_H2.HEP.Exp1_GCTGGGTAGCCTTGAT -6.34314353941084 3.26054908710418 sc_H2 healthy Hepatocytes Hepatocytes
sc_H2.HEP.Exp1_GGCCGATAGTAATCCC -7.37522991178632 2.93933751064238 sc_H2 healthy Hepatocytes Hepatocytes
sc_H2.HEP.Exp1_GGGCATCAGTGCCATT -2.48908002851606 5.17591812091765 sc_H2 healthy Hepatocytes Hepatocytes
sc_H2.HEP.Exp1_GTATCTTCAGGAATCG -7.2858587074101 1.26444675403533 sc_H2 healthy Hepatocytes Hepatocytes
sc_H2.HEP.Exp1_TAGAGCTAGTGTCCAT -7.24372299192548 2.79929019885955 sc_H2 healthy Hepatocytes Hepatocytes
sc_H2.HEP.Exp1_TAGGCATGTGTCCTCT -5.35114439008833 4.96406557041106 sc_H2 healthy Hepatocytes Hepatocytes
sc_H2.HEP.Exp1_TCACAAGTCTTGAGGT -7.09301288602949 2.8216033168405 sc_H2 healthy Hepatocytes Hepatocytes
sc_H2.HEP.Exp1_TCGTAGAGTCAAACTC -7.39233119962812 3.27447678523955 sc_H2 healthy Hepatocytes Hepatocytes
sc_H2.HEP.Exp1_TCGTAGATCCGTCATC -1.87828357694746 4.7565627284616 sc_H2 healthy Hepatocytes Hepatocytes
sc_H2.HEP.Exp1_TCTATTGAGCCCAATT -6.89909418104292 4.92525102573333 sc_H2 healthy Hepatocytes Hepatocytes
sc_H2.HEP.Exp1_TCTCATATCACGACTA -7.02744491575361 3.88920738178191 sc_H2 healthy Hepatocytes Hepatocytes
sc_H2.HEP.Exp1_TGGCGCACATGAACCT -6.41145618436933 4.28245403247771 sc_H2 healthy Hepatocytes Hepatocytes
sc_H2.HEP.Exp1_TTAGTTCGTGGCCCTA -2.35459859846235 4.73853828388152 sc_H2 healthy Hepatocytes Hepatocytes
sc_H2.HEP.Exp1_TTAGTTCGTGTTGAGG -2.03787525175215 5.12593843418059 sc_H2 healthy Hepatocytes Hepatocytes
sc_H2.HEP.Exp1_TTCTACACAATGGAAT -7.52775104520918 0.694820601519916 sc_H2 healthy Hepatocytes Hepatocytes
sc_H2.HEP.Exp1_TTCTACACAGTCGATT -6.08700187681318 4.83773471790251 sc_H2 healthy Hepatocytes Hepatocytes
sc_H2.HEP.Exp1_TTGAACGTCGGCGGTT -6.43017395017744 2.94068266826567 sc_H2 healthy Hepatocytes Hepatocytes
sc_H2.HEP.Exp1_TTGGCAACAACACGCC -5.02607067106367 4.95388175922332 sc_H2 healthy Hepatocytes Hepatocytes
sc_H2.HEP.Exp1_TTTACTGTCAACTCTT -6.96812398908735 4.12830450015959 sc_H2 healthy Hepatocytes Hepatocytes
sc_H2.HEP.Exp1_AACCATGGTATATGAG -3.76927788732649 4.54705717044768 sc_H2 healthy Hepatocytes Hepatocytes
sc_H2.HEP.Exp1_AACTGGTGTACATGTC -3.84653432844282 4.2389469333261 sc_H2 healthy Hepatocytes Hepatocytes
sc_H2.HEP.Exp1_AACTGGTGTCAGAAGC -6.78625543592573 5.0287738032907 sc_H2 healthy Hepatocytes Hepatocytes
sc_H2.HEP.Exp1_ACGAGCCGTGTAATGA -3.96921689985395 5.00571538883147 sc_H2 healthy Hepatocytes Hepatocytes
sc_H2.HEP.Exp1_ACGATACCAGTACACT -6.77686079023481 5.22611524539885 sc_H2 healthy Hepatocytes Hepatocytes
sc_H2.HEP.Exp1_ACGATGTAGAGGGATA -6.86815650938154 5.19819166141448 sc_H2 healthy Hepatocytes Hepatocytes
sc_H2.HEP.Exp1_ACGCCAGAGAAGGCCT -7.36100633619428 3.62964226680693 sc_H2 healthy Hepatocytes Hepatocytes
sc_H2.HEP.Exp1_ACTGCTCCACACCGCA -6.80078132627607 5.11000587421355 sc_H2 healthy Hepatocytes Hepatocytes
sc_H2.HEP.Exp1_AGCGGTCCATTGGGCC -6.88712032316328 5.15630628543791 sc_H2 healthy Hepatocytes Hepatocytes
sc_H2.HEP.Exp1_AGCGGTCGTACCGCTG -6.94669921873213 4.89757539707122 sc_H2 healthy Hepatocytes Hepatocytes
sc_H2.HEP.Exp1_AGCTCTCGTACATCCA -7.35407979963423 4.02305271106658 sc_H2 healthy Hepatocytes Hepatocytes
sc_H2.HEP.Exp1_AGGGTGACATTTCAGG -6.5592666435063 4.97659923511443 sc_H2 healthy Hepatocytes Hepatocytes
sc_H2.HEP.Exp1_ATCACGAGTACATGTC -6.73200996397138 4.80428935962615 sc_H2 healthy Hepatocytes Hepatocytes
sc_H2.HEP.Exp1_ATCTGCCTCAGCTGGC -3.9730621146977 4.48999406772551 sc_H2 healthy Hepatocytes Hepatocytes
sc_H2.HEP.Exp1_ATTGGACCATCATCCC -4.37095792768598 4.59630062061248 sc_H2 healthy Hepatocytes Hepatocytes
sc_H2.HEP.Exp1_CAAGAAAGTACCTACA -6.89509304044843 4.60629131275115 sc_H2 healthy Hepatocytes Hepatocytes
sc_H2.HEP.Exp1_CAAGAAAGTCAGAATA -3.90650232313276 5.02584936099944 sc_H2 healthy Hepatocytes Hepatocytes
sc_H2.HEP.Exp1_CAGAATCTCCGGGTGT -3.26729639051557 4.61085941272673 sc_H2 healthy Hepatocytes Hepatocytes
sc_H2.HEP.Exp1_CAGTCCTGTGCACTTA -6.46568353651167 4.74186708408293 sc_H2 healthy Hepatocytes Hepatocytes
sc_H2.HEP.Exp1_CATATGGTCACATACG -6.86819036481977 4.60764791446624 sc_H2 healthy Hepatocytes Hepatocytes
sc_H2.HEP.Exp1_CATATGGTCAGCGACC -6.7873407172978 4.93996335941252 sc_H2 healthy Hepatocytes Hepatocytes
sc_H2.HEP.Exp1_CATGGCGAGTCACGCC -6.71239192960859 5.08103992420134 sc_H2 healthy Hepatocytes Hepatocytes
sc_H2.HEP.Exp1_CCTACACTCATCATTC -7.25352437971235 4.6217799373239 sc_H2 healthy Hepatocytes Hepatocytes
sc_H2.HEP.Exp1_CGACTTCTCGGTCTAA -7.28703649519087 4.27970029788909 sc_H2 healthy Hepatocytes Hepatocytes
sc_H2.HEP.Exp1_CGAGCACGTTTGGGCC -6.71715744016767 5.02435733753142 sc_H2 healthy Hepatocytes Hepatocytes
sc_H2.HEP.Exp1_CGGACACAGAGCAATT -6.07896049497724 5.05710126834807 sc_H2 healthy Hepatocytes Hepatocytes
sc_H2.HEP.Exp1_CGGACACTCAGCATGT -6.71582468031049 4.97760774570403 sc_H2 healthy Hepatocytes Hepatocytes
sc_H2.HEP.Exp1_CGGAGTCTCAGGCGAA -6.81733901975752 4.90913583713469 sc_H2 healthy Hepatocytes Hepatocytes
sc_H2.HEP.Exp1_CTAACTTTCCGGCACA -7.19136531828047 4.71242143588958 sc_H2 healthy Hepatocytes Hepatocytes
sc_H2.HEP.Exp1_CTAGAGTCAATCGAAA -7.56570919035078 3.81303717571196 sc_H2 healthy Hepatocytes Hepatocytes
sc_H2.HEP.Exp1_CTCAGAAAGAGGTTGC -5.92355354307295 5.0845484920114 sc_H2 healthy Hepatocytes Hepatocytes
sc_H2.HEP.Exp1_CTGAAACAGAAGGTGA -6.40788467405439 5.10116197544036 sc_H2 healthy Hepatocytes Hepatocytes
sc_H2.HEP.Exp1_CTGAAGTCATATACCG -6.82188041685224 4.45172645526824 sc_H2 healthy Hepatocytes Hepatocytes
sc_H2.HEP.Exp1_GAAACTCTCCTGTAGA -6.14902837751508 4.69507696109709 sc_H2 healthy Hepatocytes Hepatocytes
sc_H2.HEP.Exp1_GAACCTATCTCAAGTG -5.94282873151899 5.04608823734221 sc_H2 healthy Hepatocytes Hepatocytes
sc_H2.HEP.Exp1_GAGCAGATCCTTGCCA -7.41834314344526 3.28094889598784 sc_H2 healthy Hepatocytes Hepatocytes
sc_H2.HEP.Exp1_GATCAGTCAATCCGAT -6.42397363660932 5.11154987293181 sc_H2 healthy Hepatocytes Hepatocytes
sc_H2.HEP.Exp1_GATGAGGAGCCTATGT -6.88922317503095 4.84669353443083 sc_H2 healthy Hepatocytes Hepatocytes
sc_H2.HEP.Exp1_GCATACAAGGAGTCTG -6.52313955305219 5.13242103534636 sc_H2 healthy Hepatocytes Hepatocytes
sc_H2.HEP.Exp1_GCTCCTAAGTAGGTGC -2.99928124426008 4.86793662982878 sc_H2 healthy Hepatocytes Hepatocytes
sc_H2.HEP.Exp1_GGACAAGCAAGCCATT -5.82206972120405 4.67699243503508 sc_H2 healthy Hepatocytes Hepatocytes
sc_H2.HEP.Exp1_GGACAAGGTCAATACC -6.52525098798872 4.74677802997527 sc_H2 healthy Hepatocytes Hepatocytes
sc_H2.HEP.Exp1_GGATGTTGTACCAGTT -2.66036756513715 5.08315946536956 sc_H2 healthy Hepatocytes Hepatocytes
sc_H2.HEP.Exp1_GGGCATCTCTATGTGG -4.07633073804975 5.00945236164031 sc_H2 healthy Hepatocytes Hepatocytes
sc_H2.HEP.Exp1_GGTATTGCATCAGTCA -6.96160848615766 5.02779199558196 sc_H2 healthy Hepatocytes Hepatocytes
sc_H2.HEP.Exp1_GGTGTTACATGTCTCC -6.74719341276289 4.89012577014861 sc_H2 healthy Hepatocytes Hepatocytes
sc_H2.HEP.Exp1_GTACGTAAGGATATAC -2.64822538374067 5.21984340625701 sc_H2 healthy Hepatocytes Hepatocytes
sc_H2.HEP.Exp1_GTAGGCCTCGGCATCG -7.33419282911421 4.37276126819548 sc_H2 healthy Hepatocytes Hepatocytes
sc_H2.HEP.Exp1_GTCGGGTCATCGGAAG -7.00533111570478 4.44821407276091 sc_H2 healthy Hepatocytes Hepatocytes
sc_H2.HEP.Exp1_GTTCATTGTCATATGC -6.96179588316084 5.04537345844207 sc_H2 healthy Hepatocytes Hepatocytes
sc_H2.HEP.Exp1_TACCTTAGTTACGCGC -6.51357038496137 4.91734935718474 sc_H2 healthy Hepatocytes Hepatocytes
sc_H2.HEP.Exp1_TACGGTACATTATCTC -6.8834157752812 5.18071844058928 sc_H2 healthy Hepatocytes Hepatocytes
sc_H2.HEP.Exp1_TAGCCGGAGGGTATCG -7.24245365141035 4.59752037006316 sc_H2 healthy Hepatocytes Hepatocytes
sc_H2.HEP.Exp1_TATCAGGCACTTCTGC -6.91287811277509 4.86800195651946 sc_H2 healthy Hepatocytes Hepatocytes
sc_H2.HEP.Exp1_TCAGCTCGTACTCAAC -6.90986021040083 3.96852757411895 sc_H2 healthy Hepatocytes Hepatocytes
sc_H2.HEP.Exp1_TCTATTGGTGTTGAGG -4.80816419599653 4.51118804889617 sc_H2 healthy Hepatocytes Hepatocytes
sc_H2.HEP.Exp1_TGACGGCAGCGCCTTG -7.10022933958173 4.79165746646819 sc_H2 healthy Hepatocytes Hepatocytes
sc_H2.HEP.Exp1_TGACGGCGTGTCCTCT -5.31134326933027 4.95258047061858 sc_H2 healthy Hepatocytes Hepatocytes
sc_H2.HEP.Exp1_TGGCCAGGTCTCTTAT -6.69799955366255 4.83509256320891 sc_H2 healthy Hepatocytes Hepatocytes
sc_H2.HEP.Exp1_TTAGTTCGTACCGTTA -6.98167999265791 4.97693302112517 sc_H2 healthy Hepatocytes Hepatocytes
sc_H2.HEP.Exp1_ACACCAACATGTCGAT -6.80461557386518 3.38774706798491 sc_H2 healthy Hepatocytes Hepatocytes
sc_H2.HEP.Exp1_AGAGTGGAGGAGTACC -2.59053214071394 4.17159892993865 sc_H2 healthy Hepatocytes Hepatocytes
sc_H2.HEP.Exp1_AGATTGCTCGGAAATA -6.93857295988203 0.937768299159381 sc_H2 healthy Hepatocytes Hepatocytes
sc_H2.HEP.Exp1_AGCAGCCGTAAATGTG -6.22785909650923 3.05251194911895 sc_H2 healthy Hepatocytes Hepatocytes
sc_H2.HEP.Exp1_AGCGTATTCTTGGGTA -7.49159963606001 1.53337718921599 sc_H2 healthy Hepatocytes Hepatocytes
sc_H2.HEP.Exp1_AGGCCACTCTCGAGTA -5.56021841047407 4.06838085132537 sc_H2 healthy Hepatocytes Hepatocytes
sc_H2.HEP.Exp1_ATTACTCAGAGGTTAT -6.07022006986738 3.19038488346038 sc_H2 healthy Hepatocytes Hepatocytes
sc_H2.HEP.Exp1_CAACTAGAGCTGTTCA -7.42637737272382 1.27818407493529 sc_H2 healthy Hepatocytes Hepatocytes
sc_H2.HEP.Exp1_CAAGAAAAGCGGCTTC -1.77935154913069 4.69220401721892 sc_H2 healthy Hepatocytes Hepatocytes
sc_H2.HEP.Exp1_CACACCTCACCTGGTG -6.95943887708784 3.17893578487334 sc_H2 healthy Hepatocytes Hepatocytes
sc_H2.HEP.Exp1_CAGAATCCACGGTAAG -6.32895429609419 3.79104425388274 sc_H2 healthy Hepatocytes Hepatocytes
sc_H2.HEP.Exp1_CAGTCCTGTCTGGAGA -3.48943121908308 3.65548469501433 sc_H2 healthy Hepatocytes Hepatocytes
sc_H2.HEP.Exp1_CATGCCTGTTAAGAAC -6.6094408798039 3.17176820712981 sc_H2 healthy Hepatocytes Hepatocytes
sc_H2.HEP.Exp1_CCAATCCCATGCGCAC -2.46520002363325 4.76588394123015 sc_H2 healthy Hepatocytes Hepatocytes
sc_H2.HEP.Exp1_CCTATTAGTGACTCAT -7.33359153745771 2.64129402118621 sc_H2 healthy Hepatocytes Hepatocytes
sc_H2.HEP.Exp1_CGAATGTCAGTTCCCT -6.32556446073652 3.35889794307647 sc_H2 healthy Hepatocytes Hepatocytes
sc_H2.HEP.Exp1_CGCTTCAGTCGGGTCT -7.49269779203535 1.98240937667784 sc_H2 healthy Hepatocytes Hepatocytes
sc_H2.HEP.Exp1_CTAACTTCACGCTTTC -6.17483385084272 3.86575605350432 sc_H2 healthy Hepatocytes Hepatocytes
sc_H2.HEP.Exp1_CTACATTCAATCTACG -4.06632669447065 4.47950078922209 sc_H2 healthy Hepatocytes Hepatocytes
sc_H2.HEP.Exp1_CTACATTGTGTTCTTT -7.1932998466313 3.83038927989897 sc_H2 healthy Hepatocytes Hepatocytes
sc_H2.HEP.Exp1_CTCAGAAGTTTGTTTC -7.08672483442426 2.25789429622588 sc_H2 healthy Hepatocytes Hepatocytes
sc_H2.HEP.Exp1_CTCATTAGTTTGTTTC -4.00745256422163 4.62153341251311 sc_H2 healthy Hepatocytes Hepatocytes
sc_H2.HEP.Exp1_GAAATGAAGCTGTCTA -1.94016035078169 4.88382293659148 sc_H2 healthy Hepatocytes Hepatocytes
sc_H2.HEP.Exp1_GACTACAAGGACAGCT -1.99581463811994 5.02491046863494 sc_H2 healthy Hepatocytes Hepatocytes
sc_H2.HEP.Exp1_GATCTAGCACGGTTTA -6.79683835981489 2.86955382305083 sc_H2 healthy Hepatocytes Hepatocytes
sc_H2.HEP.Exp1_GCAGCCATCTTAGAGC -6.04128511427046 3.34780504184661 sc_H2 healthy Hepatocytes Hepatocytes
sc_H2.HEP.Exp1_GCCTCTAAGGATGCGT -5.78384502409101 -0.195745196166661 sc_H2 healthy Hepatocytes Hepatocytes
sc_H2.HEP.Exp1_GCGACCACACAAGTAA -7.10133607862592 2.67844654994902 sc_H2 healthy Hepatocytes Hepatocytes
sc_H2.HEP.Exp1_GCTGCGAGTACCGGCT -7.76055248258711 1.53129817920623 sc_H2 healthy Hepatocytes Hepatocytes
sc_H2.HEP.Exp1_GGATGTTTCACTTCAT -3.61138136861921 4.55206777530608 sc_H2 healthy Hepatocytes Hepatocytes
sc_H2.HEP.Exp1_GGGAGATAGGCTATCT -6.82360322950483 2.80305077510772 sc_H2 healthy Hepatocytes Hepatocytes
sc_H2.HEP.Exp1_GTAACGTAGAGGTTAT -7.4193454551518 2.6474957652658 sc_H2 healthy Hepatocytes Hepatocytes
sc_H2.HEP.Exp1_TAAACCGAGTGCAAGC -3.05446179388166 3.20670821147856 sc_H2 healthy Hepatocytes Hepatocytes
sc_H2.HEP.Exp1_TACACGAGTCAGGACA -6.90835960386396 3.27370359378752 sc_H2 healthy Hepatocytes Hepatocytes
sc_H2.HEP.Exp1_TACTTACTCGCGTAGC -7.34669263837934 2.29886462169585 sc_H2 healthy Hepatocytes Hepatocytes
sc_H2.HEP.Exp1_TATCTCAGTCATCCCT -7.56382234571577 2.36456467586455 sc_H2 healthy Hepatocytes Hepatocytes
sc_H2.HEP.Exp1_TCAGATGTCATATCGG -6.89547546384931 3.55528547244963 sc_H2 healthy Hepatocytes Hepatocytes
sc_H2.HEP.Exp1_TCGTAGACACAGCCCA -5.58968694685102 -0.237193223062184 sc_H2 healthy Hepatocytes Hepatocytes
sc_H2.HEP.Exp1_TGTTCCGTCTGCTGCT -5.75042398450971 3.3683619685739 sc_H2 healthy Hepatocytes Hepatocytes
sc_H2.HEP.Exp1_TTCTACAGTGATGATA -7.1440301704228 3.59345247226653 sc_H2 healthy Hepatocytes Hepatocytes
sc_H2.HEP.Exp1_TTGAACGAGGCTAGGT -3.3821574020207 4.2477245517343 sc_H2 healthy Hepatocytes Hepatocytes
sc_H2.HEP.Exp1_TTGACTTAGCGCCTCA -6.92659147260786 3.51884819942412 sc_H2 healthy Hepatocytes Hepatocytes
sc_H2.HEP.Exp1_TTTGGTTTCGGTCCGA -3.41487248418928 3.35610200839934 sc_H2 healthy Hepatocytes Hepatocytes
sc_H2.HEP.Exp1_AACCATGTCGACCAGC -7.04121931074262 3.92983581500945 sc_H2 healthy Hepatocytes Hepatocytes
sc_H2.HEP.Exp1_AACTGGTTCGTAGGAG -4.60614593504072 3.60591437297759 sc_H2 healthy Hepatocytes Hepatocytes
sc_H2.HEP.Exp1_AACTTTCGTGGGTATG -6.28745801923872 2.67149044948516 sc_H2 healthy Hepatocytes Hepatocytes
sc_H2.HEP.Exp1_AATCGGTTCTCGTTTA -7.61144979475141 2.32225849109587 sc_H2 healthy Hepatocytes Hepatocytes
sc_H2.HEP.Exp1_ACACCAACATCATCCC -7.12485082624555 2.63257863002715 sc_H2 healthy Hepatocytes Hepatocytes
sc_H2.HEP.Exp1_ACACCAATCTTGAGAC -5.56998403547407 -0.51762525362077 sc_H2 healthy Hepatocytes Hepatocytes
sc_H2.HEP.Exp1_ACACCCTTCCATGCTC -7.5245347785771 1.85048057514128 sc_H2 healthy Hepatocytes Hepatocytes
sc_H2.HEP.Exp1_ACGCCAGAGGATTCGG -2.28208859441877 3.71552826839385 sc_H2 healthy Hepatocytes Hepatocytes
sc_H2.HEP.Exp1_ACGGAGACACCAACCG -2.07528932569624 4.66677381473479 sc_H2 healthy Hepatocytes Hepatocytes
sc_H2.HEP.Exp1_ACTGAGTGTAAACACA -6.95381124494673 1.26455285030303 sc_H2 healthy Hepatocytes Hepatocytes
sc_H2.HEP.Exp1_ACTTACTCACGCCAGT -8.11230619428754 2.17151095348296 sc_H2 healthy Hepatocytes Hepatocytes
sc_H2.HEP.Exp1_AGAGCTTGTAAGAGGA -2.81048472402693 5.06499435382781 sc_H2 healthy Hepatocytes Hepatocytes
sc_H2.HEP.Exp1_AGAGCTTTCATGGTCA -6.83343275068403 2.57146098094878 sc_H2 healthy Hepatocytes Hepatocytes
sc_H2.HEP.Exp1_AGAGTGGGTTTGGGCC -7.75458438871504 2.82983161884246 sc_H2 healthy Hepatocytes Hepatocytes
sc_H2.HEP.Exp1_AGGGAGTTCCGCATAA -4.79794462202192 1.92964162307677 sc_H2 healthy Hepatocytes Hepatocytes
sc_H2.HEP.Exp1_AGGTCATTCACTCCTG -6.93065984724165 3.89646484332976 sc_H2 healthy Hepatocytes Hepatocytes
sc_H2.HEP.Exp1_AGGTCCGGTTAAGAAC -2.12941582677961 4.71782209354338 sc_H2 healthy Hepatocytes Hepatocytes
sc_H2.HEP.Exp1_ATCATGGAGAGGTTAT -1.81076009748579 4.58232404666838 sc_H2 healthy Hepatocytes Hepatocytes
sc_H2.HEP.Exp1_ATTGGACTCTTGTACT -7.00374753950239 1.4897113032907 sc_H2 healthy Hepatocytes Hepatocytes
sc_H2.HEP.Exp1_CAAGAAATCTCCCTGA -6.11545236585737 3.48044158893523 sc_H2 healthy Hepatocytes Hepatocytes
sc_H2.HEP.Exp1_CAAGTTGTCGGCGCAT -7.2203093337834 3.9033744521707 sc_H2 healthy Hepatocytes Hepatocytes
sc_H2.HEP.Exp1_CAGCCGAGTACAAGTA -7.33670671461225 -0.0433265231281782 sc_H2 healthy Hepatocytes Hepatocytes
sc_H2.HEP.Exp1_CAGCGACTCGTAGATC -6.48922927854658 3.11493064838347 sc_H2 healthy Hepatocytes Hepatocytes
sc_H2.HEP.Exp1_CATGACAGTCCGTTAA -4.1754866409123 3.74116565662322 sc_H2 healthy Hepatocytes Hepatocytes
sc_H2.HEP.Exp1_CCTTCGACATTGCGGC -6.28580101011396 1.79529478031096 sc_H2 healthy Hepatocytes Hepatocytes
sc_H2.HEP.Exp1_CGAACATCAATCTACG -5.39193876264692 4.17953922229705 sc_H2 healthy Hepatocytes Hepatocytes
sc_H2.HEP.Exp1_CGAACATGTATTAGCC -7.26105316160322 1.40217341857848 sc_H2 healthy Hepatocytes Hepatocytes
sc_H2.HEP.Exp1_CGAACATTCTGCTTGC -6.67958553312422 3.83090259509978 sc_H2 healthy Hepatocytes Hepatocytes
sc_H2.HEP.Exp1_CGATGTACATAAGACA -6.49216707227827 2.7830827422708 sc_H2 healthy Hepatocytes Hepatocytes
sc_H2.HEP.Exp1_CGCTTCAGTATAGGGC -3.79753716467024 4.28054000812468 sc_H2 healthy Hepatocytes Hepatocytes
sc_H2.HEP.Exp1_CGGAGCTGTGTCAATC -7.07681901929975 2.25492550807891 sc_H2 healthy Hepatocytes Hepatocytes
sc_H2.HEP.Exp1_CGTAGGCAGCGTTGCC -2.07211573598982 4.96993829685149 sc_H2 healthy Hepatocytes Hepatocytes
sc_H2.HEP.Exp1_CGTGTCTTCTGGCGAC -6.18871505735517 4.03689243274626 sc_H2 healthy Hepatocytes Hepatocytes
sc_H2.HEP.Exp1_CTACATTTCCAGAGGA -7.09935338972212 2.92511393505034 sc_H2 healthy Hepatocytes Hepatocytes
sc_H2.HEP.Exp1_CTCAGAAAGCAGCCTC -5.2319789695561 3.55484725910125 sc_H2 healthy Hepatocytes Hepatocytes
sc_H2.HEP.Exp1_CTCGGGAAGGAATGGA -6.95055206297041 2.02345563846526 sc_H2 healthy Hepatocytes Hepatocytes
sc_H2.HEP.Exp1_CTGGTCTAGGTGGGTT -6.51955183027387 3.13392474132476 sc_H2 healthy Hepatocytes Hepatocytes
sc_H2.HEP.Exp1_CTTAACTGTGCACTTA -7.17985589979292 2.93172361331877 sc_H2 healthy Hepatocytes Hepatocytes
sc_H2.HEP.Exp1_GAAACTCCAAGTCTGT -5.48962314603925 4.13916351276335 sc_H2 healthy Hepatocytes Hepatocytes
sc_H2.HEP.Exp1_GAAATGACACAGCGTC -5.12853963850141 3.80227448421416 sc_H2 healthy Hepatocytes Hepatocytes
sc_H2.HEP.Exp1_GAAATGACACCTTGTC -7.61389501569868 2.69941999393401 sc_H2 healthy Hepatocytes Hepatocytes
sc_H2.HEP.Exp1_GATGAAATCGTTACGA -6.68480260847212 4.21210100131926 sc_H2 healthy Hepatocytes Hepatocytes
sc_H2.HEP.Exp1_GATTCAGGTCGCATAT -7.30246885297895 2.06300451236663 sc_H2 healthy Hepatocytes Hepatocytes
sc_H2.HEP.Exp1_GATTCAGGTCTTCGTC -4.71235664365888 2.60882355647979 sc_H2 healthy Hepatocytes Hepatocytes
sc_H2.HEP.Exp1_GCACATAGTAGTAGTA -7.28222949979902 3.4387006946176 sc_H2 healthy Hepatocytes Hepatocytes
sc_H2.HEP.Exp1_GCAGCCAGTCGCGAAA -4.62689264295698 3.36132432895598 sc_H2 healthy Hepatocytes Hepatocytes
sc_H2.HEP.Exp1_GCATACATCATTTGGG -7.00651557920576 3.01051475482878 sc_H2 healthy Hepatocytes Hepatocytes
sc_H2.HEP.Exp1_GCATGTACAATGGATA -6.15798051832319 2.95161463695464 sc_H2 healthy Hepatocytes Hepatocytes
sc_H2.HEP.Exp1_GCTCTGTCAGTCACTA -7.30787809370161 2.67969252544341 sc_H2 healthy Hepatocytes Hepatocytes
sc_H2.HEP.Exp1_GGAACTTAGACAAGCC -7.24357994077802 3.48665215450225 sc_H2 healthy Hepatocytes Hepatocytes
sc_H2.HEP.Exp1_GGACATTTCTACGAGT -7.27726467130781 0.792088169631336 sc_H2 healthy Hepatocytes Hepatocytes
sc_H2.HEP.Exp1_GGCAATTAGACGACGT -6.38725145338178 3.55764247852263 sc_H2 healthy Hepatocytes Hepatocytes
sc_H2.HEP.Exp1_GTACGTAAGTTAGGTA -6.52074058530927 3.65218331294951 sc_H2 healthy Hepatocytes Hepatocytes
sc_H2.HEP.Exp1_GTACTTTAGAATGTTG -7.24234207151533 2.45978309589324 sc_H2 healthy Hepatocytes Hepatocytes
sc_H2.HEP.Exp1_GTAGGCCAGATCCGAG -6.97104795454145 3.86543490367827 sc_H2 healthy Hepatocytes Hepatocytes
sc_H2.HEP.Exp1_GTGCATAGTCTGCGGT -7.01878173826338 2.25449587779937 sc_H2 healthy Hepatocytes Hepatocytes
sc_H2.HEP.Exp1_GTGCGGTAGATAGGAG -4.75418146131635 -1.77150950950685 sc_H2 healthy Hepatocytes Hepatocytes
sc_H2.HEP.Exp1_GTTAAGCGTCCTCTTG -6.32878501890302 -1.22912858051362 sc_H2 healthy Hepatocytes Hepatocytes
sc_H2.HEP.Exp1_GTTACAGGTCTCTTTA -7.63812931059004 2.48645975070891 sc_H2 healthy Hepatocytes Hepatocytes
sc_H2.HEP.Exp1_GTTCTCGCAGTAAGAT -4.85682209013105 3.99724056201873 sc_H2 healthy Hepatocytes Hepatocytes
sc_H2.HEP.Exp1_TAGTTGGGTTTAGGAA -6.48819025037885 4.23598911243376 sc_H2 healthy Hepatocytes Hepatocytes
sc_H2.HEP.Exp1_TCAGATGAGCCCGAAA -3.43496664045454 3.65188934284148 sc_H2 healthy Hepatocytes Hepatocytes
sc_H2.HEP.Exp1_TCAGGTAGTTCGGCAC -7.05399806974531 2.78966214137969 sc_H2 healthy Hepatocytes Hepatocytes
sc_H2.HEP.Exp1_TCATTACTCTCCAACC -4.45228441236616 3.89951469379363 sc_H2 healthy Hepatocytes Hepatocytes
sc_H2.HEP.Exp1_TCCACACTCCCGACTT -7.86784418104292 1.70065178352294 sc_H2 healthy Hepatocytes Hepatocytes
sc_H2.HEP.Exp1_TCGAGGCTCAACCAAC -3.99291809080244 4.38576652484832 sc_H2 healthy Hepatocytes Hepatocytes
sc_H2.HEP.Exp1_TCGTACCAGCTAACTC -6.91496284483076 2.42199279743132 sc_H2 healthy Hepatocytes Hepatocytes
sc_H2.HEP.Exp1_TCGTACCGTTGATTCG -6.80614955900312 3.4446604438394 sc_H2 healthy Hepatocytes Hepatocytes
sc_H2.HEP.Exp1_TGAGCCGCACTAAGTC -7.63380916593672 2.26482822376189 sc_H2 healthy Hepatocytes Hepatocytes
sc_H2.HEP.Exp1_TGGCGCATCCCTCTTT -7.33719404218794 2.93863107639251 sc_H2 healthy Hepatocytes Hepatocytes
sc_H2.HEP.Exp1_TGTGTTTAGTTTAGGA -7.24802453992964 1.80648507553038 sc_H2 healthy Hepatocytes Hepatocytes
sc_H2.HEP.Exp1_TGTTCCGAGATGCCAG -7.24025066373945 1.69465972858367 sc_H2 healthy Hepatocytes Hepatocytes
sc_H2.HEP.Exp1_AACCATGTCTACCTGC -7.17859132764936 3.97338392215667 sc_H2 healthy Hepatocytes Hepatocytes
sc_H2.HEP.Exp1_AAGACCTCAGCCACCA -5.0490709113896 3.60469080882964 sc_H2 healthy Hepatocytes Hepatocytes
sc_H2.HEP.Exp1_ACACCAACAGAGTGTG -6.38637598035932 3.60519649463591 sc_H2 healthy Hepatocytes Hepatocytes
sc_H2.HEP.Exp1_ACATACGCACCTCGTT -6.27533634184004 2.54161812740264 sc_H2 healthy Hepatocytes Hepatocytes
sc_H2.HEP.Exp1_ACGAGCCGTTAAGGGC -6.39011772153974 3.40942384677825 sc_H2 healthy Hepatocytes Hepatocytes
sc_H2.HEP.Exp1_AGAGCTTCAGCCTTTC -6.74226243970991 4.15316154437957 sc_H2 healthy Hepatocytes Hepatocytes
sc_H2.HEP.Exp1_AGGTCATAGATAGTCA -7.3531776237309 2.20275213199553 sc_H2 healthy Hepatocytes Hepatocytes
sc_H2.HEP.Exp1_ATAGACCAGTGTACTC -6.75722034452558 3.35915662723479 sc_H2 healthy Hepatocytes Hepatocytes
sc_H2.HEP.Exp1_ATCCACCTCACATAGC -6.89129741666914 4.10931684451995 sc_H2 healthy Hepatocytes Hepatocytes
sc_H2.HEP.Exp1_ATCCGAATCGTCTGAA -6.56311328886152 4.08208324390349 sc_H2 healthy Hepatocytes Hepatocytes
sc_H2.HEP.Exp1_ATGAGGGGTTTGACTG -5.88567646024824 3.74248673397002 sc_H2 healthy Hepatocytes Hepatocytes
sc_H2.HEP.Exp1_ATTTCTGGTTGGGACA -7.21355398176313 4.09708120304045 sc_H2 healthy Hepatocytes Hepatocytes
sc_H2.HEP.Exp1_ATTTCTGTCCCGGATG -6.75072010038496 4.82907487827239 sc_H2 healthy Hepatocytes Hepatocytes
sc_H2.HEP.Exp1_CACCAGGCAGGCTGAA -6.89068992612959 2.57619502025542 sc_H2 healthy Hepatocytes Hepatocytes
sc_H2.HEP.Exp1_CACCTTGGTAGATTAG -7.57276685712934 2.52569343524871 sc_H2 healthy Hepatocytes Hepatocytes
sc_H2.HEP.Exp1_CATATGGTCTACTTAC -7.00448806760908 4.89403154331145 sc_H2 healthy Hepatocytes Hepatocytes
sc_H2.HEP.Exp1_CCATGTCCATTTGCTT -5.73374422071577 2.2349460311502 sc_H2 healthy Hepatocytes Hepatocytes
sc_H2.HEP.Exp1_CCTCTGATCCTAGTGA -7.79485948560835 2.27109910922942 sc_H2 healthy Hepatocytes Hepatocytes
sc_H2.HEP.Exp1_CCTCTGATCCTTCAAT -5.43681200025678 3.49035407977996 sc_H2 healthy Hepatocytes Hepatocytes
sc_H2.HEP.Exp1_CGGAGTCGTGTGACCC -5.95007999418379 3.51323511081633 sc_H2 healthy Hepatocytes Hepatocytes
sc_H2.HEP.Exp1_CGTAGCGGTGTGACGA -7.36543758390547 2.60232116657195 sc_H2 healthy Hepatocytes Hepatocytes
sc_H2.HEP.Exp1_CTTAGGATCGGCTTGG -6.95635087965131 2.85021330791411 sc_H2 healthy Hepatocytes Hepatocytes
sc_H2.HEP.Exp1_GAATGAATCAACCATG -7.29500539777876 2.8205378242105 sc_H2 healthy Hepatocytes Hepatocytes
sc_H2.HEP.Exp1_GACTACACAGGTCCAC -5.47170217512251 3.46297432857451 sc_H2 healthy Hepatocytes Hepatocytes
sc_H2.HEP.Exp1_GAGTCCGGTACGCTGC -6.15884931562544 3.4619898982614 sc_H2 healthy Hepatocytes Hepatocytes
sc_H2.HEP.Exp1_GATCGCGCAGCCTTTC -7.21752174375654 3.93703462558684 sc_H2 healthy Hepatocytes Hepatocytes
sc_H2.HEP.Exp1_GGGACCTAGACTTTCG -6.96347434995771 3.53116871791777 sc_H2 healthy Hepatocytes Hepatocytes
sc_H2.HEP.Exp1_GGTGAAGTCCAAGCCG -6.03845746992231 4.24514152484832 sc_H2 healthy Hepatocytes Hepatocytes
sc_H2.HEP.Exp1_GTGTTAGGTTCAGACT -6.03458316801191 3.98165108638701 sc_H2 healthy Hepatocytes Hepatocytes
sc_H2.HEP.Exp1_GTTACAGCATATGAGA -7.39336688993574 1.91552116352019 sc_H2 healthy Hepatocytes Hepatocytes
sc_H2.HEP.Exp1_GTTCTCGTCTTACCTA -5.18016584394575 3.17722560840544 sc_H2 healthy Hepatocytes Hepatocytes
sc_H2.HEP.Exp1_TCAATCTAGGTGCTAG -2.65739734647871 4.05908300357756 sc_H2 healthy Hepatocytes Hepatocytes
sc_H2.HEP.Exp1_TCTCATACAGAGCCAA -6.981749610883 3.77825071292815 sc_H2 healthy Hepatocytes Hepatocytes
sc_H2.HEP.Exp1_TCTCATATCACATACG -6.92994745252729 4.19575168567595 sc_H2 healthy Hepatocytes Hepatocytes
sc_H2.HEP.Exp1_TTTCCTCGTCCGAAGA -7.47545059202314 2.78463460880217 sc_H2 healthy Hepatocytes Hepatocytes
sc_H2.HEP.Exp1_AACCATGTCTACTATC -6.58642538068891 3.65438558536467 sc_H2 healthy Hepatocytes Hepatocytes
sc_H2.HEP.Exp1_AACCGCGCACCAACCG -6.38362462995649 4.39244272190032 sc_H2 healthy Hepatocytes Hepatocytes
sc_H2.HEP.Exp1_AACGTTGAGATCCCGC -5.46892555235029 3.65992261844573 sc_H2 healthy Hepatocytes Hepatocytes
sc_H2.HEP.Exp1_AAGCCGCGTATCTGCA -6.17703731535078 2.55214883762297 sc_H2 healthy Hepatocytes Hepatocytes
sc_H2.HEP.Exp1_AAGGAGCTCAACTCTT -6.54511077879072 3.06198932605681 sc_H2 healthy Hepatocytes Hepatocytes
sc_H2.HEP.Exp1_AAGGCAGAGCCGGTAA -7.20197208402754 3.1788358874887 sc_H2 healthy Hepatocytes Hepatocytes
sc_H2.HEP.Exp1_AGGCCACAGAGTGAGA -6.81711204527021 3.0615365691751 sc_H2 healthy Hepatocytes Hepatocytes
sc_H2.HEP.Exp1_ATGCGATAGACTGTAA -1.97916968343855 3.73700811344085 sc_H2 healthy Hepatocytes Hepatocytes
sc_H2.HEP.Exp1_ATGTGTGAGCCCAACC -7.61500080106855 1.18922676521239 sc_H2 healthy Hepatocytes Hepatocytes
sc_H2.HEP.Exp1_ATGTGTGTCTAACTTC -6.63045747755171 2.8976338096231 sc_H2 healthy Hepatocytes Hepatocytes
sc_H2.HEP.Exp1_CAACCTCCACAACGTT -5.74676521299482 4.58192779498992 sc_H2 healthy Hepatocytes Hepatocytes
sc_H2.HEP.Exp1_CACACCTGTTCACGGC -4.38530166624189 4.01854707675872 sc_H2 healthy Hepatocytes Hepatocytes
sc_H2.HEP.Exp1_CAGATCAAGAGGTACC -4.5144177245915 2.49282314258513 sc_H2 healthy Hepatocytes Hepatocytes
sc_H2.HEP.Exp1_CATGCCTAGACCTAGG -6.51115472791792 1.36293854194579 sc_H2 healthy Hepatocytes Hepatocytes
sc_H2.HEP.Exp1_CGAATGTGTACCGTTA -4.62632616041303 3.7126367278665 sc_H2 healthy Hepatocytes Hepatocytes
sc_H2.HEP.Exp1_CGACTTCAGCAGACTG -6.58964450834394 2.68546750026641 sc_H2 healthy Hepatocytes Hepatocytes
sc_H2.HEP.Exp1_CGATGGCGTGCACTTA -7.34156759260298 2.79623581844268 sc_H2 healthy Hepatocytes Hepatocytes
sc_H2.HEP.Exp1_CGATGTAGTAAATGAC -5.32294233320356 3.18275334316191 sc_H2 healthy Hepatocytes Hepatocytes
sc_H2.HEP.Exp1_CGTGTCTCAGCTGGCT -6.30435760496259 2.0820284076303 sc_H2 healthy Hepatocytes Hepatocytes
sc_H2.HEP.Exp1_CTACCCAAGCGCCTCA -6.82239873884321 3.97339059787688 sc_H2 healthy Hepatocytes Hepatocytes
sc_H2.HEP.Exp1_CTGTTTATCATTATCC -7.04835422514082 3.47194220500884 sc_H2 healthy Hepatocytes Hepatocytes
sc_H2.HEP.Exp1_GAAACTCAGTTCGCAT -6.9899717140019 3.74794890361724 sc_H2 healthy Hepatocytes Hepatocytes
sc_H2.HEP.Exp1_GAACATCGTCAAACTC -6.56315811155439 2.98076273876128 sc_H2 healthy Hepatocytes Hepatocytes
sc_H2.HEP.Exp1_GACGTGCTCCAGGGCT -6.3832445907414 1.08428015190062 sc_H2 healthy Hepatocytes Hepatocytes
sc_H2.HEP.Exp1_GATCTAGCATATACGC -6.64132268903852 3.29494168239531 sc_H2 healthy Hepatocytes Hepatocytes
sc_H2.HEP.Exp1_GGAAAGCCAAGGACTG -7.68752868650556 2.79235007244048 sc_H2 healthy Hepatocytes Hepatocytes
sc_H2.HEP.Exp1_GGAAAGCCAAGTTGTC -6.44792469022871 0.369779724654529 sc_H2 healthy Hepatocytes Hepatocytes
sc_H2.HEP.Exp1_GGAACTTGTCCATGAT -6.29579027174116 3.39265706020293 sc_H2 healthy Hepatocytes Hepatocytes
sc_H2.HEP.Exp1_GGCGACTTCTGGCGAC -7.06794126508833 3.21785571056304 sc_H2 healthy Hepatocytes Hepatocytes
sc_H2.HEP.Exp1_GTTAAGCGTTGGACCC -7.0346608924687 2.73812868076262 sc_H2 healthy Hepatocytes Hepatocytes
sc_H2.HEP.Exp1_GTTCATTTCTGGTATG -6.41350563047529 2.54451801258025 sc_H2 healthy Hepatocytes Hepatocytes
sc_H2.HEP.Exp1_TAAACCGAGATACACA -6.49003847120405 3.46161558109221 sc_H2 healthy Hepatocytes Hepatocytes
sc_H2.HEP.Exp1_TAAACCGAGTCAAGCG -5.72004898069502 1.85811402278838 sc_H2 healthy Hepatocytes Hepatocytes
sc_H2.HEP.Exp1_TAAGTGCTCAGCTCGG -3.93600376127363 3.03986098247466 sc_H2 healthy Hepatocytes Hepatocytes
sc_H2.HEP.Exp1_TCGCGAGGTGACGCCT -5.57439811704756 4.12075950580535 sc_H2 healthy Hepatocytes Hepatocytes
sc_H2.HEP.Exp1_TCTGGAAGTTACGGAG -1.74169714925886 4.59793998676238 sc_H2 healthy Hepatocytes Hepatocytes
sc_H2.HEP.Exp1_TCTTCGGAGTCATGCT -3.86225469587446 3.73378731685576 sc_H2 healthy Hepatocytes Hepatocytes
sc_H2.HEP.Exp1_TGACAACCAAGAAGAG -6.72339733121992 2.20617987590728 sc_H2 healthy Hepatocytes Hepatocytes
sc_H2.HEP.Exp1_TGCGCAGTCACGCGGT -6.98925121305586 2.31549026447234 sc_H2 healthy Hepatocytes Hepatocytes
sc_H2.HEP.Exp1_TTAGGCATCGCAGGCT -5.90328033445478 3.09027840572295 sc_H2 healthy Hepatocytes Hepatocytes
sc_H2.HEP.Exp1_TTAGTTCAGCCTATGT -6.4841385650456 4.2066359706491 sc_H2 healthy Hepatocytes Hepatocytes
sc_H2.HEP.Exp1_TTCGAAGGTACAGACG -6.51801307676435 2.30518271404204 sc_H2 healthy Hepatocytes Hepatocytes
sc_H2.HEP.Exp1_TTCTACAGTTCGTTGA -4.19823987959028 4.15254499393401 sc_H2 healthy Hepatocytes Hepatocytes
sc_H2.HEP.Exp1_TTGGAACGTTACGGAG -3.97452171323896 4.27114297824797 sc_H2 healthy Hepatocytes Hepatocytes
sc_H2.HEP.Exp1_AACCGCGAGCGTTCCG -6.91276319501997 1.81910981613097 sc_H2 healthy Hepatocytes Hepatocytes
sc_H2.HEP.Exp1_AACTCTTGTAAGGGAA -6.88670213697553 4.32938148456511 sc_H2 healthy Hepatocytes Hepatocytes
sc_H2.HEP.Exp1_AACTCTTGTGAAATCA -2.95667751310468 3.81315042453704 sc_H2 healthy Hepatocytes Hepatocytes
sc_H2.HEP.Exp1_ACATACGGTACCGGCT -6.18127735136152 4.99181463199553 sc_H2 healthy Hepatocytes Hepatocytes
sc_H2.HEP.Exp1_ACGAGCCAGATGCGAC -6.0202041435063 3.70095016437468 sc_H2 healthy Hepatocytes Hepatocytes
sc_H2.HEP.Exp1_ACTGAGTAGATCCGAG -3.05655057905317 4.91889717060027 sc_H2 healthy Hepatocytes Hepatocytes
sc_H2.HEP.Exp1_ACTGTCCAGCCCAGCT -7.51905496595503 2.88667990642485 sc_H2 healthy Hepatocytes Hepatocytes
sc_H2.HEP.Exp1_AGCTCTCCACATTCGA -6.8327017593205 3.27805568653044 sc_H2 healthy Hepatocytes Hepatocytes
sc_H2.HEP.Exp1_AGGGAGTAGTGTTGAA -7.16343172071577 4.38357927280364 sc_H2 healthy Hepatocytes Hepatocytes
sc_H2.HEP.Exp1_AGGTCCGGTCTCTTTA -7.085256175977 4.71969940143523 sc_H2 healthy Hepatocytes Hepatocytes
sc_H2.HEP.Exp1_AGGTCCGTCATTATCC -6.86319406507612 4.37931682544646 sc_H2 healthy Hepatocytes Hepatocytes
sc_H2.HEP.Exp1_ATCCACCTCTTCAACT -7.18187339780927 3.71414758640227 sc_H2 healthy Hepatocytes Hepatocytes
sc_H2.HEP.Exp1_ATCTACTGTCTAAAGA -4.26420839307905 4.76235010105071 sc_H2 healthy Hepatocytes Hepatocytes
sc_H2.HEP.Exp1_ATTCTACAGTTTGCGT -6.8258567619145 3.97166778522429 sc_H2 healthy Hepatocytes Hepatocytes
sc_H2.HEP.Exp1_CAACCTCCATGGAATA -7.13283975599409 3.67982770877776 sc_H2 healthy Hepatocytes Hepatocytes
sc_H2.HEP.Exp1_CAAGAAAGTTCGTTGA -7.57145889280439 2.96940471607146 sc_H2 healthy Hepatocytes Hepatocytes
sc_H2.HEP.Exp1_CACAAACTCGGCGGTT -6.40559394834638 4.289254684028 sc_H2 healthy Hepatocytes Hepatocytes
sc_H2.HEP.Exp1_CAGCGACAGACTGGGT -4.12982948301435 4.53150846439299 sc_H2 healthy Hepatocytes Hepatocytes
sc_H2.HEP.Exp1_CCCATACCAAGTCTAC -7.00676687238813 4.22838594394622 sc_H2 healthy Hepatocytes Hepatocytes
sc_H2.HEP.Exp1_CCTAGCTTCTATCCCG -6.93118150709272 4.50424100833831 sc_H2 healthy Hepatocytes Hepatocytes
sc_H2.HEP.Exp1_CCTTTCTGTGAAGGCT -6.46212633131147 3.38961984592376 sc_H2 healthy Hepatocytes Hepatocytes
sc_H2.HEP.Exp1_CGGACTGTCGTCACGG -6.53832920072675 -0.361207138720181 sc_H2 healthy Hepatocytes Hepatocytes
sc_H2.HEP.Exp1_CGGAGTCGTACAGTGG -6.88825090406538 4.50037099796233 sc_H2 healthy Hepatocytes Hepatocytes
sc_H2.HEP.Exp1_CGTGTAAGTGTTGGGA -6.80344779966474 0.181665379580829 sc_H2 healthy Hepatocytes Hepatocytes
sc_H2.HEP.Exp1_CTAACTTTCTGATACG -7.10708911893965 2.99369885402617 sc_H2 healthy Hepatocytes Hepatocytes
sc_H2.HEP.Exp1_CTCGGAGTCTACTTAC -6.66225727079511 1.55044879394469 sc_H2 healthy Hepatocytes Hepatocytes
sc_H2.HEP.Exp1_CTGAAGTAGCTGCAAG -7.4576082992375 1.30150248485503 sc_H2 healthy Hepatocytes Hepatocytes
sc_H2.HEP.Exp1_CTGTTTATCACTCTTA -6.52750404356123 1.39391102271971 sc_H2 healthy Hepatocytes Hepatocytes
sc_H2.HEP.Exp1_CTTCTCTTCCACTCCA -7.20836599348188 3.46221425014434 sc_H2 healthy Hepatocytes Hepatocytes
sc_H2.HEP.Exp1_GAACATCGTCTGCAAT -7.12397106168867 1.75741292911467 sc_H2 healthy Hepatocytes Hepatocytes
sc_H2.HEP.Exp1_GACGGCTCATATACCG -7.53592164991499 2.36165453868804 sc_H2 healthy Hepatocytes Hepatocytes
sc_H2.HEP.Exp1_GACGGCTGTCCAAGTT -6.91018732069135 4.14211847263274 sc_H2 healthy Hepatocytes Hepatocytes
sc_H2.HEP.Exp1_GCCAAATGTGACGCCT -6.91644247053266 4.02742483097014 sc_H2 healthy Hepatocytes Hepatocytes
sc_H2.HEP.Exp1_GCCTCTATCAAACGGG -7.12852676389814 4.28955223041472 sc_H2 healthy Hepatocytes Hepatocytes
sc_H2.HEP.Exp1_GCGCAGTTCCCACTTG -7.34916790006757 3.61649777370391 sc_H2 healthy Hepatocytes Hepatocytes
sc_H2.HEP.Exp1_GCTCCTAAGTACGCGA -6.88927276609541 3.83165337520537 sc_H2 healthy Hepatocytes Hepatocytes
sc_H2.HEP.Exp1_GCTGCGATCTGCAAGT -7.3238340186894 3.40896417575774 sc_H2 healthy Hepatocytes Hepatocytes
sc_H2.HEP.Exp1_GCTGCTTGTGTTGGGA -6.91812713621259 4.17842008548674 sc_H2 healthy Hepatocytes Hepatocytes
sc_H2.HEP.Exp1_GGAATAAAGAGTACCG -7.35068185804487 2.23245193439421 sc_H2 healthy Hepatocytes Hepatocytes
sc_H2.HEP.Exp1_GGGAGATCATACGCTA -6.81657560346723 3.30325486141143 sc_H2 healthy Hepatocytes Hepatocytes
sc_H2.HEP.Exp1_GTAGGCCCAGTCTTCC -7.17121561048628 3.97870709377227 sc_H2 healthy Hepatocytes Hepatocytes
sc_H2.HEP.Exp1_GTCAAGTAGCGATAGC -7.07548912046552 4.02871467548308 sc_H2 healthy Hepatocytes Hepatocytes
sc_H2.HEP.Exp1_TAAGCGTGTGTGGTTT -7.57513959882856 1.05054308849272 sc_H2 healthy Hepatocytes Hepatocytes
sc_H2.HEP.Exp1_TAAGTGCCAGCCACCA -7.36413152692915 3.40374161678252 sc_H2 healthy Hepatocytes Hepatocytes
sc_H2.HEP.Exp1_TACCTATCAGACACTT -7.84143026350141 1.03618170696196 sc_H2 healthy Hepatocytes Hepatocytes
sc_H2.HEP.Exp1_TACTTGTCAAGGCTCC -6.82639987943769 4.27448894458708 sc_H2 healthy Hepatocytes Hepatocytes
sc_H2.HEP.Exp1_TAGAGCTTCCATGCTC -7.14472206113935 4.06965543704924 sc_H2 healthy Hepatocytes Hepatocytes
sc_H2.HEP.Exp1_TCACGAAGTTCGCGAC -6.91853292463423 3.01942326503691 sc_H2 healthy Hepatocytes Hepatocytes
sc_H2.HEP.Exp1_TCGGGACGTCCATCCT -7.17417819975019 3.62447144466338 sc_H2 healthy Hepatocytes Hepatocytes
sc_H2.HEP.Exp1_TGACAACGTAGCTGCC -7.2314530181706 3.693378228721 sc_H2 healthy Hepatocytes Hepatocytes
sc_H2.HEP.Exp1_TGCCAAACAAACGCGA -7.70750244138838 3.09586145358977 sc_H2 healthy Hepatocytes Hepatocytes
sc_H2.HEP.Exp1_TTCTACAGTTACTGAC -6.33930881498457 3.17019798236785 sc_H2 healthy Hepatocytes Hepatocytes
sc_H2.HEP.Exp1_TTGAACGAGACTCGGA -7.70314748762251 2.78238918262419 sc_H2 healthy Hepatocytes Hepatocytes
sc_H2.HEP.Exp1_TTGCCGTGTGTGCCTG -6.29571826933027 -0.269824724617627 sc_H2 healthy Hepatocytes Hepatocytes
sc_H2.HEP.Exp1_AACCGCGGTTAAGTAG -6.42647083280683 5.05221225696501 sc_H2 healthy Hepatocytes Hepatocytes
sc_H2.HEP.Exp1_AACTCAGGTGCAGGTA -3.32928021429182 4.67665721851287 sc_H2 healthy Hepatocytes Hepatocytes
sc_H2.HEP.Exp1_AACTCCCGTGAGTATA -6.84183938978315 4.78027107196746 sc_H2 healthy Hepatocytes Hepatocytes
sc_H2.HEP.Exp1_ACAGCTACATGCGCAC -6.91743858335615 4.95812179523406 sc_H2 healthy Hepatocytes Hepatocytes
sc_H2.HEP.Exp1_ACGGAGATCACCAGGC -7.0485711860478 4.97973443942961 sc_H2 healthy Hepatocytes Hepatocytes
sc_H2.HEP.Exp1_ACGGGCTCAGGGATTG -7.31314380643965 4.60337020831999 sc_H2 healthy Hepatocytes Hepatocytes
sc_H2.HEP.Exp1_ACTATCTTCACTATTC -6.8966141509831 5.04272653537688 sc_H2 healthy Hepatocytes Hepatocytes
sc_H2.HEP.Exp1_ACTTGTTAGCTGCCCA -6.8274870681584 5.18591119724211 sc_H2 healthy Hepatocytes Hepatocytes
sc_H2.HEP.Exp1_AGCTCTCGTCTTTCAT -3.84498937605024 4.48221065479216 sc_H2 healthy Hepatocytes Hepatocytes
sc_H2.HEP.Exp1_AGCTTGACATGGTCAT -2.68043644903303 5.00218202548918 sc_H2 healthy Hepatocytes Hepatocytes
sc_H2.HEP.Exp1_AGGCCACGTAAGTAGT -5.43065793989301 5.05484868961272 sc_H2 healthy Hepatocytes Hepatocytes
sc_H2.HEP.Exp1_AGGTCCGAGTCAAGCG -7.34853036878706 4.56979562717375 sc_H2 healthy Hepatocytes Hepatocytes
sc_H2.HEP.Exp1_AGTTGGTAGCGAGAAA -6.13437707899214 4.76821948963103 sc_H2 healthy Hepatocytes Hepatocytes
sc_H2.HEP.Exp1_ATCATCTCAGCTGCTG -7.15772016523481 4.78123905139861 sc_H2 healthy Hepatocytes Hepatocytes
sc_H2.HEP.Exp1_ATCGAGTAGGTGATAT -7.02234132764936 4.90416862445769 sc_H2 healthy Hepatocytes Hepatocytes
sc_H2.HEP.Exp1_ATTACTCCATCCAACA -5.34724290845991 5.02030612903533 sc_H2 healthy Hepatocytes Hepatocytes
sc_H2.HEP.Exp1_ATTCTACGTCCGAAGA -7.02902753828169 5.09962179141936 sc_H2 healthy Hepatocytes Hepatocytes
sc_H2.HEP.Exp1_CAACCAACACTCGACG -3.56623752592207 4.89502288776335 sc_H2 healthy Hepatocytes Hepatocytes
sc_H2.HEP.Exp1_CAACCAAGTTTACTCT -6.27640159605146 4.88863803821501 sc_H2 healthy Hepatocytes Hepatocytes
sc_H2.HEP.Exp1_CAACTAGCATGTTCCC -7.15663822172285 4.75398923831877 sc_H2 healthy Hepatocytes Hepatocytes
sc_H2.HEP.Exp1_CAACTAGTCCAAATGC -6.99045141218305 5.08128120380339 sc_H2 healthy Hepatocytes Hepatocytes
sc_H2.HEP.Exp1_CAAGTTGGTGCAGTAG -6.86441715238691 5.12801887470183 sc_H2 healthy Hepatocytes Hepatocytes
sc_H2.HEP.Exp1_CACCAGGGTGACCAAG -2.89814098356367 5.20627452808318 sc_H2 healthy Hepatocytes Hepatocytes
sc_H2.HEP.Exp1_CAGCTAATCGGATGGA -6.01678760526777 4.54927827793059 sc_H2 healthy Hepatocytes Hepatocytes
sc_H2.HEP.Exp1_CAGGTGCGTATTCTCT -6.83389814375044 5.15736152606902 sc_H2 healthy Hepatocytes Hepatocytes
sc_H2.HEP.Exp1_CATCAAGCAGCTGTGC -6.96513946531416 5.07588483768401 sc_H2 healthy Hepatocytes Hepatocytes
[truncated: 13,845,462 more chars]
