# Supplementary material for: Cell atlas of the regenerating human liver after portal vein embolization
Source: Nat Commun. 2024 Jul 11;15:5827. doi: 10.1038/s41467-024-49236-7 (PMC11239663; doi:10.1038/s41467-024-49236-7)
Supplement: Supplementary file 17 — Source Data [file 41467_2024_49236_MOESM17_ESM.zip › fig_data/extdatafig5b.txt]

orig.ident nCount_RNA nFeature_RNA scrublet_score scrublet_isDoublet percent.mt percent.rb S.Score G2M.Score Phase nCount_SCT nFeature_SCT Name Donor Fraction Isolation Condition Experiment ProtocolVersion unique_name SCT_snn_res.10 seurat_clusters keep_allfilt SCT_snn_res.0.2 SCT_snn_res.0.5 SCT_snn_res.0.7 SCT_snn_res.0.8 SCT_snn_res.0.9 SCT_snn_res.1 SCT_snn_res.1.1 SCT_snn_res.1.5 SCT_snn_res.2 names_clusters names_major cssAll_res.0.2 cssAll_res.0.3 cssAll_res.0.4 cssAll_res.0.5 cssAll_res.0.6 cssAll_res.0.7 cssAll_res.0.8 cssAll_res.0.9 cssAll_res.1 cssAll_res.1.1 cssAll_res.1.2 cssAll_res.1.3 cssAll_res.1.4 cssAll_res.1.5 clusters_allcells allcell_clusters allcells_clusters allcells_simp allcells_major cell_type major_ct rem
sc_H1.EKS.Exp1_AAACCTGAGTGACATA EKS.data 5141 2102 0.0344827586206897 FALSE 6.22446994748103 14.7442131880957 -0.0102080551846907 -0.0806711339670667 G1 5809 2100 sc_H1 HD1 EKS cells healthy Exp1 V2 sc_H1.EKS.Exp1 4 12 TRUE 2 1 0 1 0 0 0 2 2 Cholangiocytes Cholangiocytes 5 6 7 8 8 9 8 10 10 10 12 12 12 12 10 10 Cholangiocytes 1 Cholangiocytes Cholangiocytes Cholangiocytes Cholangiocytes Cholangiocytes
sc_H1.EKS.Exp1_AAACCTGTCCAGAAGG EKS.data 7661 2718 0.0303347280334728 FALSE 6.81373188878737 19.135883043989 -0.0208611481975968 -0.0835541010856579 G1 7169 2716 sc_H1 HD1 EKS cells healthy Exp1 V2 sc_H1.EKS.Exp1 8 12 TRUE 2 1 0 1 0 0 0 2 2 Cholangiocytes Cholangiocytes 5 6 7 8 8 9 8 10 10 10 12 12 12 12 10 10 Cholangiocytes 1 Cholangiocytes Cholangiocytes Cholangiocytes Cholangiocytes Cholangiocytes
sc_H1.EKS.Exp1_AAACGGGTCTTGACGA EKS.data 5279 1938 0.0287769784172662 FALSE 1.74275430952832 16.8971396097746 0.118185358255452 -0.00781777569996364 S 5916 1929 sc_H1 HD1 EKS cells healthy Exp1 V2 sc_H1.EKS.Exp1 8 12 TRUE 2 1 0 1 0 0 0 2 2 Cholangiocytes Cholangiocytes 5 6 7 8 8 9 8 10 10 10 12 12 12 12 10 10 Cholangiocytes 1 Cholangiocytes Cholangiocytes Cholangiocytes Cholangiocytes Cholangiocytes
sc_H1.EKS.Exp1_AAGACCTCATTAACCG EKS.data 6507 2257 0.0280183392766174 FALSE 4.90241278623021 19.1178730597818 0.00586893635959056 -0.048958495662563 S 6507 2255 sc_H1 HD1 EKS cells healthy Exp1 V2 sc_H1.EKS.Exp1 8 12 TRUE 2 1 0 1 0 0 0 2 2 Cholangiocytes Cholangiocytes 5 6 7 8 8 9 8 10 10 10 12 12 12 12 10 10 Cholangiocytes 1 Cholangiocytes Cholangiocytes Cholangiocytes Cholangiocytes Cholangiocytes
sc_H1.EKS.Exp1_ACACCGGCACCATCCT EKS.data 5233 1988 0.0265398097145719 FALSE 6.93674756353908 14.1028090961208 -0.0473130841121495 -0.106487974650668 G1 5874 1984 sc_H1 HD1 EKS cells healthy Exp1 V2 sc_H1.EKS.Exp1 8 12 TRUE 2 1 0 1 0 0 0 2 2 Cholangiocytes Cholangiocytes 5 6 7 8 8 9 8 10 10 10 12 12 12 12 10 10 Cholangiocytes 1 Cholangiocytes Cholangiocytes Cholangiocytes Cholangiocytes Cholangiocytes
sc_H1.EKS.Exp1_ACACTGAAGATGCCAG EKS.data 6845 2514 0.0258192651439921 FALSE 4.42658875091308 18.1446311176041 0.0837227414330218 -0.136304607552854 S 6749 2512 sc_H1 HD1 EKS cells healthy Exp1 V2 sc_H1.EKS.Exp1 4 12 TRUE 2 1 0 1 0 0 0 2 2 Cholangiocytes Cholangiocytes 5 6 7 8 8 9 8 10 10 10 12 12 12 12 10 10 Cholangiocytes 1 Cholangiocytes Cholangiocytes Cholangiocytes Cholangiocytes Cholangiocytes
sc_H1.EKS.Exp1_ACGGAGATCGAGAGCA EKS.data 4918 1886 0.0258192651439921 FALSE 6.89304595363969 16.8767791785279 -0.0334334668446818 -0.060100773985767 G1 5766 1886 sc_H1 HD1 EKS cells healthy Exp1 V2 sc_H1.EKS.Exp1 8 12 TRUE 2 1 0 1 0 0 0 2 2 Cholangiocytes Cholangiocytes 5 6 7 8 8 9 8 10 10 10 12 12 12 12 10 10 Cholangiocytes 1 Cholangiocytes Cholangiocytes Cholangiocytes Cholangiocytes Cholangiocytes
sc_H1.EKS.Exp1_ACGGGTCGTGGGTATG EKS.data 4909 1993 0.0244140625 FALSE 6.47789773884702 13.6484008963129 0.0229472630173565 0.115266739390162 G2M 5745 1990 sc_H1 HD1 EKS cells healthy Exp1 V2 sc_H1.EKS.Exp1 8 12 TRUE 2 1 0 1 0 0 0 2 2 Cholangiocytes Cholangiocytes 5 6 7 8 8 9 8 10 10 10 12 12 12 12 10 10 Cholangiocytes 1 Cholangiocytes Cholangiocytes Cholangiocytes Cholangiocytes Cholangiocytes
sc_H1.EKS.Exp1_ACTGTCCAGTAACCCT EKS.data 7597 2800 0.0244140625 FALSE 5.26523627747795 14.1108332236409 -0.018524699599466 -0.042595189860267 G1 7156 2796 sc_H1 HD1 EKS cells healthy Exp1 V2 sc_H1.EKS.Exp1 8 12 TRUE 2 1 0 1 0 0 0 2 2 Cholangiocytes Cholangiocytes 5 6 7 8 8 9 8 10 10 10 12 12 12 12 10 10 Cholangiocytes 1 Cholangiocytes Cholangiocytes Cholangiocytes Cholangiocytes Cholangiocytes
sc_H1.EKS.Exp1_ATCTGCCGTAAACCTC EKS.data 6783 2425 0.0706150341685649 FALSE 3.27288810260946 15.5093616393926 0.113957498887405 -0.131915225183107 S 6722 2424 sc_H1 HD1 EKS cells healthy Exp1 V2 sc_H1.EKS.Exp1 8 12 TRUE 2 1 0 1 0 0 0 2 2 Cholangiocytes Cholangiocytes 5 6 7 8 8 9 8 10 10 10 12 12 12 12 10 10 Cholangiocytes 1 Cholangiocytes Cholangiocytes Cholangiocytes Cholangiocytes Cholangiocytes
sc_H1.EKS.Exp1_CAAGGCCGTACGACCC EKS.data 4335 1870 0.0390355912743972 FALSE 5.00576701268743 14.5790080738178 -0.00495104583889631 -0.0948002701158381 G1 5499 1867 sc_H1 HD1 EKS cells healthy Exp1 V2 sc_H1.EKS.Exp1 28 12 TRUE 2 1 0 1 0 0 0 2 2 Cholangiocytes Cholangiocytes 5 6 7 8 8 9 8 10 10 10 12 12 12 12 10 10 Cholangiocytes 1 Cholangiocytes Cholangiocytes Cholangiocytes Cholangiocytes Cholangiocytes
sc_H1.EKS.Exp1_CACAAACAGCCCTAAT EKS.data 6715 2426 0.0258192651439921 FALSE 5.30156366344006 17.3343261355175 -0.0306519804183356 -0.129863383720326 G1 6680 2420 sc_H1 HD1 EKS cells healthy Exp1 V2 sc_H1.EKS.Exp1 8 12 TRUE 2 1 0 1 0 0 0 2 2 Cholangiocytes Cholangiocytes 5 6 7 8 8 9 8 10 10 10 12 12 12 12 10 10 Cholangiocytes 1 Cholangiocytes Cholangiocytes Cholangiocytes Cholangiocytes Cholangiocytes
sc_H1.EKS.Exp1_CAGCGACTCCGCATAA EKS.data 6847 2363 0.0451219512195122 FALSE 7.31707317073171 15.5980721483862 -0.00216955941255007 -0.0369850916835489 G1 6745 2360 sc_H1 HD1 EKS cells healthy Exp1 V2 sc_H1.EKS.Exp1 8 12 TRUE 2 1 0 1 0 0 0 2 2 Cholangiocytes Cholangiocytes 5 6 7 8 8 9 8 10 10 10 12 12 12 12 10 10 Cholangiocytes 1 Cholangiocytes Cholangiocytes Cholangiocytes Cholangiocytes Cholangiocytes
sc_H1.EKS.Exp1_CAGTCCTGTTGGAGGT EKS.data 5246 2079 0.0327780763030629 FALSE 4.65116279069767 17.5371711780404 -0.0125445037828215 -0.0506467196509272 G1 5852 2073 sc_H1 HD1 EKS cells healthy Exp1 V2 sc_H1.EKS.Exp1 28 12 TRUE 2 1 0 1 0 0 0 2 2 Cholangiocytes Cholangiocytes 5 6 7 8 8 9 8 10 10 10 12 12 12 12 10 10 Cholangiocytes 1 Cholangiocytes Cholangiocytes Cholangiocytes Cholangiocytes Cholangiocytes
sc_H1.EKS.Exp1_CCGTTCATCCATGAGT EKS.data 4775 2015 0.0319488817891374 FALSE 3.41361256544503 15.455497382199 0.0547952825990209 -0.0425172718300348 S 5666 2014 sc_H1 HD1 EKS cells healthy Exp1 V2 sc_H1.EKS.Exp1 28 12 TRUE 2 1 0 1 0 0 0 2 2 Cholangiocytes Cholangiocytes 5 6 7 8 8 9 8 10 10 10 12 12 12 12 10 10 Cholangiocytes 1 Cholangiocytes Cholangiocytes Cholangiocytes Cholangiocytes Cholangiocytes
sc_H1.EKS.Exp1_CGCTTCATCGGCTACG EKS.data 8244 2772 0.0327780763030629 FALSE 5.66472586123241 13.7311984473557 -0.0493435692033823 0.135681263310997 G2M 7364 2768 sc_H1 HD1 EKS cells healthy Exp1 V2 sc_H1.EKS.Exp1 4 12 TRUE 2 1 0 1 0 0 0 2 2 Cholangiocytes Cholangiocytes 5 6 7 8 8 9 8 10 10 10 12 12 12 12 10 10 Cholangiocytes 1 Cholangiocytes Cholangiocytes Cholangiocytes Cholangiocytes Cholangiocytes
sc_H1.EKS.Exp1_CGTAGCGTCATACGGT EKS.data 6889 2568 0.0258192651439921 FALSE 6.8079547104079 16.693279140659 -0.0643914107699154 0.0717884785205963 G2M 6774 2565 sc_H1 HD1 EKS cells healthy Exp1 V2 sc_H1.EKS.Exp1 8 12 TRUE 2 1 0 1 0 0 0 2 2 Cholangiocytes Cholangiocytes 5 6 7 8 8 9 8 10 10 10 12 12 12 12 10 10 Cholangiocytes 1 Cholangiocytes Cholangiocytes Cholangiocytes Cholangiocytes Cholangiocytes
sc_H1.EKS.Exp1_CGTCACTGTCTCCCTA EKS.data 6468 2364 0.0336225596529284 FALSE 4.90105132962276 14.2857142857143 -0.00216955941255007 -0.101241493948366 G1 6482 2362 sc_H1 HD1 EKS cells healthy Exp1 V2 sc_H1.EKS.Exp1 8 12 TRUE 2 1 0 1 0 0 0 2 2 Cholangiocytes Cholangiocytes 5 6 7 8 8 9 8 10 10 10 12 12 12 12 10 10 Cholangiocytes 1 Cholangiocytes Cholangiocytes Cholangiocytes Cholangiocytes Cholangiocytes
sc_H1.EKS.Exp1_CGTCAGGCAGACAAGC EKS.data 5112 2098 0.0336225596529284 FALSE 7.37480438184664 12.5195618153365 -0.0322652425456164 -0.0190379720533998 G1 5804 2098 sc_H1 HD1 EKS cells healthy Exp1 V2 sc_H1.EKS.Exp1 8 12 TRUE 2 1 0 1 0 0 0 2 2 Cholangiocytes Cholangiocytes 5 6 7 8 8 9 8 10 10 10 12 12 12 12 10 10 Cholangiocytes 1 Cholangiocytes Cholangiocytes Cholangiocytes Cholangiocytes Cholangiocytes
sc_H1.EKS.Exp1_CGTGTCTGTACTCAAC EKS.data 3889 1623 0.0344827586206897 FALSE 3.98560041141682 13.8338904602726 -0.0414719626168224 0.0701781725624643 G2M 5388 1620 sc_H1 HD1 EKS cells healthy Exp1 V2 sc_H1.EKS.Exp1 28 12 TRUE 2 1 0 1 0 0 0 2 2 Cholangiocytes Cholangiocytes 5 6 7 8 8 9 8 10 10 10 12 12 12 12 10 10 Cholangiocytes 1 Cholangiocytes Cholangiocytes Cholangiocytes Cholangiocytes Cholangiocytes
sc_H1.EKS.Exp1_CTACCCACATGGGACA EKS.data 6880 2532 0.0258192651439921 FALSE 14.0116279069767 9.82558139534884 0.0628337783711615 -0.131447717001714 S 6770 2524 sc_H1 HD1 EKS cells healthy Exp1 V2 sc_H1.EKS.Exp1 8 12 TRUE 2 1 0 1 0 0 0 2 2 Cholangiocytes Cholangiocytes 5 6 7 8 8 9 8 10 10 10 12 12 12 12 10 10 Cholangiocytes 1 Cholangiocytes Cholangiocytes Cholangiocytes Cholangiocytes Cholangiocytes
sc_H1.EKS.Exp1_CTACCCATCTCGCTTG EKS.data 6583 2466 0.04 FALSE 6.44083244721252 17.4084763785508 0.0634178905206943 0.047374162381175 S 6581 2464 sc_H1 HD1 EKS cells healthy Exp1 V2 sc_H1.EKS.Exp1 8 33 TRUE 2 1 0 1 0 0 0 2 2 Cholangiocytes Cholangiocytes 5 6 7 8 8 9 8 10 10 10 12 12 12 33 10 10 Cholangiocytes 1 Cholangiocytes Cholangiocytes Cholangiocytes Cholangiocytes Cholangiocytes
sc_H1.EKS.Exp1_CTCTGGTAGATAGTCA EKS.data 6424 2404 0.0287769784172662 FALSE 7.39414694894147 15.4420921544209 -0.0544615042278594 -0.0511142278323204 G1 6444 2395 sc_H1 HD1 EKS cells healthy Exp1 V2 sc_H1.EKS.Exp1 28 12 TRUE 2 1 0 1 0 0 0 2 2 Cholangiocytes Cholangiocytes 5 6 7 8 8 9 8 10 10 10 12 12 12 12 10 10 Cholangiocytes 1 Cholangiocytes Cholangiocytes Cholangiocytes Cholangiocytes Cholangiocytes
sc_H1.EKS.Exp1_CTGAAACCACGTCAGC EKS.data 6498 2050 0.0558170813718897 FALSE 11.7266851338874 20.3755001538935 -0.013712728081887 -0.12266895226222 G1 6508 2048 sc_H1 HD1 EKS cells healthy Exp1 V2 sc_H1.EKS.Exp1 8 12 TRUE 2 1 0 1 0 0 0 2 2 Cholangiocytes Cholangiocytes 5 6 7 8 8 9 8 10 10 10 12 12 12 12 10 10 Cholangiocytes 1 Cholangiocytes Cholangiocytes Cholangiocytes Cholangiocytes Cholangiocytes
sc_H1.EKS.Exp1_CTGATCCCATTCGACA EKS.data 7289 2474 0.0371621621621622 FALSE 6.95568665111812 18.1643572506517 0.021055852247441 -0.0435302062230534 S 6974 2471 sc_H1 HD1 EKS cells healthy Exp1 V2 sc_H1.EKS.Exp1 8 12 TRUE 2 1 0 1 0 0 0 2 2 Cholangiocytes Cholangiocytes 5 6 7 8 8 9 8 10 10 10 12 12 12 12 10 10 Cholangiocytes 1 Cholangiocytes Cholangiocytes Cholangiocytes Cholangiocytes Cholangiocytes
sc_H1.EKS.Exp1_CTGGTCTCAAAGCAAT EKS.data 4703 2091 0.022391615054788 FALSE 3.80608122475016 13.7784392940676 -0.0148809523809524 -0.0526206430834762 G1 5601 2089 sc_H1 HD1 EKS cells healthy Exp1 V2 sc_H1.EKS.Exp1 8 12 TRUE 2 1 0 1 0 0 0 2 2 Cholangiocytes Cholangiocytes 5 6 7 8 8 9 8 10 10 10 12 12 12 12 10 10 Cholangiocytes 1 Cholangiocytes Cholangiocytes Cholangiocytes Cholangiocytes Cholangiocytes
sc_H1.EKS.Exp1_CTTGGCTAGGCGTACA EKS.data 5188 2027 0.0462107208872458 FALSE 5.95605242868157 13.4155744024672 -0.00670338228749444 -0.0101553166069295 G1 5858 2025 sc_H1 HD1 EKS cells healthy Exp1 V2 sc_H1.EKS.Exp1 8 12 TRUE 2 1 0 1 0 0 0 2 2 Cholangiocytes Cholangiocytes 5 6 7 8 8 9 8 10 10 10 12 12 12 12 10 10 Cholangiocytes 1 Cholangiocytes Cholangiocytes Cholangiocytes Cholangiocytes Cholangiocytes
sc_H1.EKS.Exp1_GAACCTAGTATTCGTG EKS.data 5815 2309 0.0272727272727273 FALSE 7.82459157351677 11.7626827171109 -0.0497886070315977 -0.0199729884161862 G1 6121 2302 sc_H1 HD1 EKS cells healthy Exp1 V2 sc_H1.EKS.Exp1 8 12 TRUE 2 1 0 1 0 0 0 2 2 Cholangiocytes Cholangiocytes 5 6 7 8 8 9 8 10 10 10 12 12 12 12 10 10 Cholangiocytes 1 Cholangiocytes Cholangiocytes Cholangiocytes Cholangiocytes Cholangiocytes
sc_H1.EKS.Exp1_GACCTGGTCCAAGTAC EKS.data 4860 2000 0.0198431010613752 FALSE 6.440329218107 15.5555555555556 0.0368268802848242 0.0296867695184666 S 5691 1995 sc_H1 HD1 EKS cells healthy Exp1 V2 sc_H1.EKS.Exp1 8 12 TRUE 2 1 0 1 0 0 0 2 2 Cholangiocytes Cholangiocytes 5 6 7 8 8 9 8 10 10 10 12 12 12 12 10 10 Cholangiocytes 1 Cholangiocytes Cholangiocytes Cholangiocytes Cholangiocytes Cholangiocytes
sc_H1.EKS.Exp1_GCACTCTCATGCAATC EKS.data 4215 1742 0.0319488817891374 FALSE 5.95492289442467 17.4614472123369 0.000890075656430796 -0.115474520804114 S 5497 1741 sc_H1 HD1 EKS cells healthy Exp1 V2 sc_H1.EKS.Exp1 8 12 TRUE 2 1 0 1 0 0 0 2 2 Cholangiocytes Cholangiocytes 5 6 7 8 8 9 8 10 10 10 12 12 12 12 10 10 Cholangiocytes 1 Cholangiocytes Cholangiocytes Cholangiocytes Cholangiocytes Cholangiocytes
sc_H1.EKS.Exp1_GCATGCGCAATGAATG EKS.data 5653 2060 0.0295489891135303 FALSE 7.92499557756943 16.4160622678224 0.0206108144192256 -0.0806711339670667 S 6066 2057 sc_H1 HD1 EKS cells healthy Exp1 V2 sc_H1.EKS.Exp1 8 12 TRUE 2 1 0 1 0 0 0 2 2 Cholangiocytes Cholangiocytes 5 6 7 8 8 9 8 10 10 10 12 12 12 12 10 10 Cholangiocytes 1 Cholangiocytes Cholangiocytes Cholangiocytes Cholangiocytes Cholangiocytes
sc_H1.EKS.Exp1_GCCAAATCACCACCAG EKS.data 4833 1953 0.0210970464135021 FALSE 3.7037037037037 12.9526174218912 0.0286493101913663 -0.0851644070437899 S 5704 1953 sc_H1 HD1 EKS cells healthy Exp1 V2 sc_H1.EKS.Exp1 8 12 TRUE 2 1 0 1 0 0 0 2 2 Cholangiocytes Cholangiocytes 5 6 7 8 8 9 8 10 10 10 12 12 12 12 10 10 Cholangiocytes 1 Cholangiocytes Cholangiocytes Cholangiocytes Cholangiocytes Cholangiocytes
sc_H1.EKS.Exp1_GCCAAATCAGGATCGA EKS.data 7510 2516 0.0272727272727273 FALSE 8.94806924101198 19.4407456724368 0.0331831330663106 -0.0936574723390993 S 7065 2515 sc_H1 HD1 EKS cells healthy Exp1 V2 sc_H1.EKS.Exp1 8 12 TRUE 2 1 0 1 0 0 0 2 2 Cholangiocytes Cholangiocytes 5 6 7 8 8 9 8 10 10 10 12 12 12 12 10 10 Cholangiocytes 1 Cholangiocytes Cholangiocytes Cholangiocytes Cholangiocytes Cholangiocytes
sc_H1.EKS.Exp1_GCGGGTTAGGCTCATT EKS.data 6075 2228 0.0303347280334728 FALSE 5.81069958847737 18.6666666666667 0.0268969737427681 -0.126486935743598 S 6271 2227 sc_H1 HD1 EKS cells healthy Exp1 V2 sc_H1.EKS.Exp1 8 12 TRUE 2 1 0 1 0 0 0 2 2 Cholangiocytes Cholangiocytes 5 6 7 8 8 9 8 10 10 10 12 12 12 12 10 10 Cholangiocytes 1 Cholangiocytes Cholangiocytes Cholangiocytes Cholangiocytes Cholangiocytes
sc_H1.EKS.Exp1_GCTCTGTAGCTACCTA EKS.data 4838 1932 0.0319488817891374 FALSE 3.76188507647788 18.8094253823894 0.0229472630173565 -0.0612175990857618 S 5708 1931 sc_H1 HD1 EKS cells healthy Exp1 V2 sc_H1.EKS.Exp1 28 12 TRUE 2 1 0 1 0 0 0 2 2 Cholangiocytes Cholangiocytes 5 6 7 8 8 9 8 10 10 10 12 12 12 12 10 10 Cholangiocytes 1 Cholangiocytes Cholangiocytes Cholangiocytes Cholangiocytes Cholangiocytes
sc_H1.EKS.Exp1_GGATTACAGCTGTTCA EKS.data 6365 2333 0.04 FALSE 8.27965435978005 16.8735271013354 0.0472018246550957 0.0327775180510103 S 6427 2326 sc_H1 HD1 EKS cells healthy Exp1 V2 sc_H1.EKS.Exp1 8 12 TRUE 2 1 0 1 0 0 0 2 2 Cholangiocytes Cholangiocytes 5 6 7 8 8 9 8 10 10 10 12 12 12 12 10 10 Cholangiocytes 1 Cholangiocytes Cholangiocytes Cholangiocytes Cholangiocytes Cholangiocytes
sc_H1.EKS.Exp1_GGCCGATGTAGAGTGC EKS.data 5670 2070 0.0272727272727273 FALSE 7.24867724867725 14.9559082892416 0.0153538050734312 -0.0543867851020726 S 6076 2069 sc_H1 HD1 EKS cells healthy Exp1 V2 sc_H1.EKS.Exp1 8 12 TRUE 2 1 0 1 0 0 0 2 2 Cholangiocytes Cholangiocytes 5 6 7 8 8 9 8 10 10 10 12 12 12 12 10 10 Cholangiocytes 1 Cholangiocytes Cholangiocytes Cholangiocytes Cholangiocytes Cholangiocytes
sc_H1.EKS.Exp1_GGGCACTTCGCGTAGC EKS.data 4483 1850 0.0272727272727273 FALSE 4.05978139638635 17.8005799687709 -0.0125445037828215 -0.0666458885252714 G1 5584 1845 sc_H1 HD1 EKS cells healthy Exp1 V2 sc_H1.EKS.Exp1 28 12 TRUE 2 1 0 1 0 0 0 2 2 Cholangiocytes Cholangiocytes 5 6 7 8 8 9 8 10 10 10 12 12 12 12 10 10 Cholangiocytes 1 Cholangiocytes Cholangiocytes Cholangiocytes Cholangiocytes Cholangiocytes
sc_H1.EKS.Exp1_GTACTCCAGTGTTAGA EKS.data 8016 2671 0.049618320610687 FALSE 7.22305389221557 18.3383233532934 -0.0835280373831776 -0.0396862500649317 G1 7275 2668 sc_H1 HD1 EKS cells healthy Exp1 V2 sc_H1.EKS.Exp1 8 12 TRUE 2 1 0 1 0 0 0 2 2 Cholangiocytes Cholangiocytes 5 6 7 8 8 9 8 10 10 10 12 12 12 12 10 10 Cholangiocytes 1 Cholangiocytes Cholangiocytes Cholangiocytes Cholangiocytes Cholangiocytes
sc_H1.EKS.Exp1_GTAGTCACACTTAAGC EKS.data 6859 2428 0.0353591160220994 FALSE 7.56670068523108 13.5005102784662 0.0628337783711615 -0.0897355981507454 S 6757 2424 sc_H1 HD1 EKS cells healthy Exp1 V2 sc_H1.EKS.Exp1 8 12 TRUE 2 1 0 1 0 0 0 2 2 Cholangiocytes Cholangiocytes 5 6 7 8 8 9 8 10 10 10 12 12 12 12 10 10 Cholangiocytes 1 Cholangiocytes Cholangiocytes Cholangiocytes Cholangiocytes Cholangiocytes
sc_H1.EKS.Exp1_GTATCTTGTCCTAGCG EKS.data 5387 2153 0.0217391304347826 FALSE 5.08631891590867 12.9942454056061 0.0286493101913663 -0.128460859176147 S 5914 2150 sc_H1 HD1 EKS cells healthy Exp1 V2 sc_H1.EKS.Exp1 8 12 TRUE 2 1 0 1 0 0 0 2 2 Cholangiocytes Cholangiocytes 5 6 7 8 8 9 8 10 10 10 12 12 12 12 10 10 Cholangiocytes 1 Cholangiocytes Cholangiocytes Cholangiocytes Cholangiocytes Cholangiocytes
sc_H1.EKS.Exp1_GTCACGGAGACTTGAA EKS.data 6254 2357 0.0217391304347826 FALSE 7.64310841061721 13.5273425007995 -0.0700934579439252 -0.0405433483974859 G1 6367 2354 sc_H1 HD1 EKS cells healthy Exp1 V2 sc_H1.EKS.Exp1 8 12 TRUE 2 1 0 1 0 0 0 2 2 Cholangiocytes Cholangiocytes 5 6 7 8 8 9 8 10 10 10 12 12 12 12 10 10 Cholangiocytes 1 Cholangiocytes Cholangiocytes Cholangiocytes Cholangiocytes Cholangiocytes
sc_H1.EKS.Exp1_GTCACGGCAAAGAATC EKS.data 6576 2255 0.0287769784172662 FALSE 9.89963503649635 15.0547445255474 0.029233422340899 -0.044569113292816 S 6574 2253 sc_H1 HD1 EKS cells healthy Exp1 V2 sc_H1.EKS.Exp1 8 12 TRUE 2 1 0 1 0 0 0 2 2 Cholangiocytes Cholangiocytes 5 6 7 8 8 9 8 10 10 10 12 12 12 12 10 10 Cholangiocytes 1 Cholangiocytes Cholangiocytes Cholangiocytes Cholangiocytes Cholangiocytes
sc_H1.EKS.Exp1_GTGAAGGAGTTCGATC EKS.data 3652 1613 0.0217391304347826 FALSE 4.43592552026287 13.8006571741512 -0.0112372051624388 -0.0871383304763389 G1 5319 1608 sc_H1 HD1 EKS cells healthy Exp1 V2 sc_H1.EKS.Exp1 8 12 TRUE 2 1 0 1 0 0 0 2 2 Cholangiocytes Cholangiocytes 5 6 7 8 8 9 8 10 10 10 12 12 12 12 10 10 Cholangiocytes 1 Cholangiocytes Cholangiocytes Cholangiocytes Cholangiocytes Cholangiocytes
sc_H1.EKS.Exp1_GTTCTCGCAAACTGCT EKS.data 5198 2216 0.0272727272727273 FALSE 5.71373605232782 12.312427856868 0.0147696929238985 -0.106955482832061 S 5828 2214 sc_H1 HD1 EKS cells healthy Exp1 V2 sc_H1.EKS.Exp1 8 12 TRUE 2 1 0 1 0 0 0 2 2 Cholangiocytes Cholangiocytes 5 6 7 8 8 9 8 10 10 10 12 12 12 12 10 10 Cholangiocytes 1 Cholangiocytes Cholangiocytes Cholangiocytes Cholangiocytes Cholangiocytes
sc_H1.EKS.Exp1_TCAGATGAGTGTACCT EKS.data 7704 2596 0.0689655172413793 FALSE 9.69626168224299 15.3946002076843 0.0657543391188251 -0.119941821204093 S 7147 2588 sc_H1 HD1 EKS cells healthy Exp1 V2 sc_H1.EKS.Exp1 8 12 TRUE 2 1 0 1 0 0 0 2 2 Cholangiocytes Cholangiocytes 5 6 7 8 8 9 8 10 10 10 12 12 12 12 10 10 Cholangiocytes 1 Cholangiocytes Cholangiocytes Cholangiocytes Cholangiocytes Cholangiocytes
sc_H1.EKS.Exp1_TCGCGAGCACGACTCG EKS.data 7110 2466 0.0344827586206897 FALSE 11.0407876230661 14.4585091420534 -0.0556297285269248 -0.0111682509999481 G1 6888 2463 sc_H1 HD1 EKS cells healthy Exp1 V2 sc_H1.EKS.Exp1 4 12 TRUE 2 1 0 1 0 0 0 2 2 Cholangiocytes Cholangiocytes 5 6 7 8 8 9 8 10 10 10 12 12 12 12 10 10 Cholangiocytes 1 Cholangiocytes Cholangiocytes Cholangiocytes Cholangiocytes Cholangiocytes
sc_H1.EKS.Exp1_TCGGGACAGCGTGAGT EKS.data 6433 2155 0.038089823763502 FALSE 8.1454997668273 19.1823410539406 -0.0642523364485981 -0.16100462313646 G1 6460 2149 sc_H1 HD1 EKS cells healthy Exp1 V2 sc_H1.EKS.Exp1 8 12 TRUE 2 1 0 1 0 0 0 2 2 Cholangiocytes Cholangiocytes 5 6 7 8 8 9 8 10 10 10 12 12 12 12 10 10 Cholangiocytes 1 Cholangiocytes Cholangiocytes Cholangiocytes Cholangiocytes Cholangiocytes
sc_H1.EKS.Exp1_TCGGGACCAACAACCT EKS.data 5126 1935 0.0287769784172662 FALSE 9.09090909090909 16.0358954350371 0.0368268802848242 -0.0619708067113397 S 5840 1933 sc_H1 HD1 EKS cells healthy Exp1 V2 sc_H1.EKS.Exp1 8 12 TRUE 2 1 0 1 0 0 0 2 2 Cholangiocytes Cholangiocytes 5 6 7 8 8 9 8 10 10 10 12 12 12 12 10 10 Cholangiocytes 1 Cholangiocytes Cholangiocytes Cholangiocytes Cholangiocytes Cholangiocytes
sc_H1.EKS.Exp1_TCGGGACTCGGCTACG EKS.data 5302 2094 0.0558170813718897 FALSE 4.92267069030555 15.5413051678612 -0.0601635514018692 -0.0199729884161862 G1 5889 2093 sc_H1 HD1 EKS cells healthy Exp1 V2 sc_H1.EKS.Exp1 28 12 TRUE 2 1 0 1 0 0 0 2 2 Cholangiocytes Cholangiocytes 5 6 7 8 8 9 8 10 10 10 12 12 12 12 10 10 Cholangiocytes 1 Cholangiocytes Cholangiocytes Cholangiocytes Cholangiocytes Cholangiocytes
sc_H1.EKS.Exp1_TCTTCGGAGTTGCAGG EKS.data 6016 2209 0.0217391304347826 FALSE 12.1509308510638 15.2925531914894 0.0460336003560303 -0.120513220092463 S 6250 2207 sc_H1 HD1 EKS cells healthy Exp1 V2 sc_H1.EKS.Exp1 8 12 TRUE 2 1 0 1 0 0 0 2 2 Cholangiocytes Cholangiocytes 5 6 7 8 8 9 8 10 10 10 12 12 12 12 10 10 Cholangiocytes 1 Cholangiocytes Cholangiocytes Cholangiocytes Cholangiocytes Cholangiocytes
sc_H1.EKS.Exp1_TCTTTCCCATATGGTC EKS.data 7235 2581 0.0244140625 FALSE 8.2930200414651 13.5729094678645 0.0157988429016466 -0.0399719495091164 S 6958 2576 sc_H1 HD1 EKS cells healthy Exp1 V2 sc_H1.EKS.Exp1 8 12 TRUE 2 1 0 1 0 0 0 2 2 Cholangiocytes Cholangiocytes 5 6 7 8 8 9 8 10 10 10 12 12 12 12 10 10 Cholangiocytes 1 Cholangiocytes Cholangiocytes Cholangiocytes Cholangiocytes Cholangiocytes
sc_H1.EKS.Exp1_TGACAACGTCCGAGTC EKS.data 5906 2152 0.0210970464135021 FALSE 5.48594649508974 15.2387402641382 -0.00275367156208278 -0.0546724845462573 G1 6187 2149 sc_H1 HD1 EKS cells healthy Exp1 V2 sc_H1.EKS.Exp1 8 12 TRUE 2 1 0 1 0 0 0 2 2 Cholangiocytes Cholangiocytes 5 6 7 8 8 9 8 10 10 10 12 12 12 12 10 10 Cholangiocytes 1 Cholangiocytes Cholangiocytes Cholangiocytes Cholangiocytes Cholangiocytes
sc_H1.EKS.Exp1_TGGCCAGCAGCTGTAT EKS.data 7179 2559 0.0327780763030629 FALSE 4.44351581000139 16.2418164089706 -0.0538773920783267 -0.0111682509999481 G1 6926 2553 sc_H1 HD1 EKS cells healthy Exp1 V2 sc_H1.EKS.Exp1 8 12 TRUE 2 1 0 1 0 0 0 2 2 Cholangiocytes Cholangiocytes 5 6 7 8 8 9 8 10 10 10 12 12 12 12 10 10 Cholangiocytes 1 Cholangiocytes Cholangiocytes Cholangiocytes Cholangiocytes Cholangiocytes
sc_H1.EKS.Exp1_TGTGTTTCAGGAATCG EKS.data 5393 2055 0.038089823763502 FALSE 7.86204338957908 17.5041720749119 0.007760347129506 -0.036621474209132 S 5943 2052 sc_H1 HD1 EKS cells healthy Exp1 V2 sc_H1.EKS.Exp1 8 12 TRUE 2 1 0 1 0 0 0 2 2 Cholangiocytes Cholangiocytes 5 6 7 8 8 9 8 10 10 10 12 12 12 12 10 10 Cholangiocytes 1 Cholangiocytes Cholangiocytes Cholangiocytes Cholangiocytes Cholangiocytes
sc_H1.EKS.Exp1_TTAACTCGTGTTTGTG EKS.data 7117 2638 0.0230547550432277 FALSE 5.35337923282282 15.7931712800337 -0.0586893635959057 -0.151550568801621 G1 6908 2635 sc_H1 HD1 EKS cells healthy Exp1 V2 sc_H1.EKS.Exp1 8 12 TRUE 2 1 0 1 0 0 0 2 2 Cholangiocytes Cholangiocytes 5 6 7 8 8 9 8 10 10 10 12 12 12 12 10 10 Cholangiocytes 1 Cholangiocytes Cholangiocytes Cholangiocytes Cholangiocytes Cholangiocytes
sc_H1.EKS.Exp1_TTAGTTCCACAGATTC EKS.data 7190 2469 0.0287769784172662 FALSE 8.06675938803894 17.4408901251739 0.0175511793502448 -0.074853254376396 S 6921 2462 sc_H1 HD1 EKS cells healthy Exp1 V2 sc_H1.EKS.Exp1 8 12 TRUE 2 1 0 1 0 0 0 2 2 Cholangiocytes Cholangiocytes 5 6 7 8 8 9 8 10 10 10 12 12 12 12 10 10 Cholangiocytes 1 Cholangiocytes Cholangiocytes Cholangiocytes Cholangiocytes Cholangiocytes
sc_H1.EKS.Exp1_TTCGGTCCACATTCGA EKS.data 7445 2504 0.0451219512195122 FALSE 6.36668905305574 21.7058428475487 0.0222240765465064 -0.0934756636018908 S 7043 2500 sc_H1 HD1 EKS cells healthy Exp1 V2 sc_H1.EKS.Exp1 8 12 TRUE 2 1 0 1 0 0 0 2 2 Cholangiocytes Cholangiocytes 5 6 7 8 8 9 8 10 10 10 12 12 12 12 10 10 Cholangiocytes 1 Cholangiocytes Cholangiocytes Cholangiocytes Cholangiocytes Cholangiocytes
sc_H1.EKS.Exp1_TTCTACACATGACATC EKS.data 4859 2033 0.0280183392766174 FALSE 1.11133978184812 15.929203539823 0.0455885625278149 -5.19453534881253e-05 S 5684 2026 sc_H1 HD1 EKS cells healthy Exp1 V2 sc_H1.EKS.Exp1 4 12 TRUE 2 1 0 1 0 0 0 2 2 Cholangiocytes Cholangiocytes 5 6 7 8 8 9 8 10 10 10 12 12 12 12 10 10 Cholangiocytes 1 Cholangiocytes Cholangiocytes Cholangiocytes Cholangiocytes Cholangiocytes
sc_H1.EKS.Exp1_TTCTCCTGTTACCAGT EKS.data 6453 2377 0.023728813559322 FALSE 5.87323725399039 16.3644816364482 -0.0115153538050734 -0.0248298789673264 G1 6472 2375 sc_H1 HD1 EKS cells healthy Exp1 V2 sc_H1.EKS.Exp1 8 12 TRUE 2 1 0 1 0 0 0 2 2 Cholangiocytes Cholangiocytes 5 6 7 8 8 9 8 10 10 10 12 12 12 12 10 10 Cholangiocytes 1 Cholangiocytes Cholangiocytes Cholangiocytes Cholangiocytes Cholangiocytes
sc_H1.EKS.Exp1_TTGCCGTAGACGCACA EKS.data 6576 2331 0.0230547550432277 FALSE 7.10158150851582 15.3588807785888 0.0577158433466845 -0.0128564749883123 S 6571 2326 sc_H1 HD1 EKS cells healthy Exp1 V2 sc_H1.EKS.Exp1 8 12 TRUE 2 1 0 1 0 0 0 2 2 Cholangiocytes Cholangiocytes 5 6 7 8 8 9 8 10 10 10 12 12 12 12 10 10 Cholangiocytes 1 Cholangiocytes Cholangiocytes Cholangiocytes Cholangiocytes Cholangiocytes
sc_H1.EKS.Exp1_AAACCTGGTACGACCC EKS.data 6407 1927 0.171853856562923 FALSE 3.83955049164976 27.2826595910723 -0.0706775700934579 -0.0456859383928108 G1 6466 1922 sc_H1 HD1 EKS cells healthy Exp1 V2 sc_H1.EKS.Exp1 43 30 TRUE 9 13 15 15 15 16 16 20 21 pDCs DCs 10 12 13 15 16 17 19 21 22 25 26 29 27 30 25 25 pDCs pDCs DCs pDCs Immune DCs
sc_H1.EKS.Exp1_AACACGTAGATCCCGC EKS.data 5893 1926 0.177285318559557 FALSE 2.05328355676226 28.0671983709486 -0.0039218958611482 -0.0685159212508441 G1 6192 1920 sc_H1 HD1 EKS cells healthy Exp1 V2 sc_H1.EKS.Exp1 43 30 TRUE 9 13 15 15 15 16 16 20 21 pDCs DCs 10 12 13 15 16 17 19 21 22 25 26 29 27 30 25 25 pDCs pDCs DCs pDCs Immune DCs
sc_H1.EKS.Exp1_CAACCAAAGGCATGGT EKS.data 6070 1871 0.161707632600259 FALSE 2.10873146622735 23.2289950576606 -0.084696261682243 -0.0689834294322373 G1 6281 1865 sc_H1 HD1 EKS cells healthy Exp1 V2 sc_H1.EKS.Exp1 43 30 TRUE 9 13 15 15 15 16 16 20 21 pDCs DCs 10 12 13 15 16 17 19 21 22 25 26 29 27 30 25 25 pDCs pDCs DCs pDCs Immune DCs
sc_H1.EKS.Exp1_CATCCACAGTTACGGG EKS.data 5101 1672 0.156962025316456 FALSE 2.33287590668496 25.485198980592 0.00659212283044058 -0.0678666043322425 S 5846 1664 sc_H1 HD1 EKS cells healthy Exp1 V2 sc_H1.EKS.Exp1 43 30 TRUE 9 13 15 15 15 16 16 20 21 pDCs DCs 10 12 13 15 16 17 19 21 22 25 26 29 27 30 25 25 pDCs pDCs DCs pDCs Immune DCs
sc_H1.EKS.Exp1_CCCAATCTCAACGCTA EKS.data 6128 1905 0.171853856562923 FALSE 2.38250652741514 29.5691906005222 -0.0392745883400089 -0.0591657576229806 G1 6316 1900 sc_H1 HD1 EKS cells healthy Exp1 V2 sc_H1.EKS.Exp1 43 30 TRUE 9 13 15 15 15 16 16 20 21 pDCs DCs 10 12 13 15 16 17 19 21 22 25 26 29 27 30 25 25 pDCs pDCs DCs pDCs Immune DCs
sc_H1.EKS.Exp1_CGTCACTCAACACCCG EKS.data 5494 1831 0.156962025316456 FALSE 2.02038587550055 28.4310156534401 -0.0218902981753449 -0.0272713105812685 G1 6009 1824 sc_H1 HD1 EKS cells healthy Exp1 V2 sc_H1.EKS.Exp1 43 30 TRUE 9 13 15 15 15 16 16 20 21 pDCs DCs 10 12 13 15 16 17 19 21 22 25 26 29 27 30 25 25 pDCs pDCs DCs pDCs Immune DCs
sc_H1.EKS.Exp1_CTACATTAGGCAGGTT EKS.data 5776 1831 0.161707632600259 FALSE 2.66620498614958 25.4501385041551 -0.0392745883400089 0.056152927120669 G2M 6140 1824 sc_H1 HD1 EKS cells healthy Exp1 V2 sc_H1.EKS.Exp1 43 30 TRUE 9 13 15 15 15 16 16 20 21 pDCs DCs 10 12 13 15 16 17 19 21 22 25 26 29 27 30 25 25 pDCs pDCs DCs pDCs Immune DCs
sc_H1.EKS.Exp1_GAAACTCTCCTCAACC EKS.data 4505 1592 0.143876337693222 FALSE 1.53163152053274 22.2863485016648 -0.00728749443702715 -0.0020258687860371 G1 5589 1583 sc_H1 HD1 EKS cells healthy Exp1 V2 sc_H1.EKS.Exp1 43 30 TRUE 9 13 15 15 15 16 16 20 21 pDCs DCs 10 12 13 15 16 17 19 21 22 25 26 29 27 30 25 25 pDCs pDCs DCs pDCs Immune DCs
sc_H1.EKS.Exp1_GAGTCCGAGACATAAC EKS.data 4664 1658 0.177285318559557 FALSE 1.47941680960549 27.0583190394511 -0.0201379617267468 -0.0158693054906239 G1 5677 1653 sc_H1 HD1 EKS cells healthy Exp1 V2 sc_H1.EKS.Exp1 43 30 TRUE 9 13 15 15 15 16 16 20 21 pDCs DCs 10 12 13 15 16 17 19 21 22 25 26 29 27 30 25 25 pDCs pDCs DCs pDCs Immune DCs
sc_H1.EKS.Exp1_GATGAAAAGTGCCAGA EKS.data 9703 2515 0.112676056338028 FALSE 3.65866226940122 24.3635988869422 -0.0477303070761015 -0.000311672120928808 G1 7684 2506 sc_H1 HD1 EKS cells healthy Exp1 V2 sc_H1.EKS.Exp1 43 11 TRUE 9 13 15 15 15 16 16 20 21 cDCs DCs 2 3 4 4 5 5 5 8 22 7 9 10 8 11 7 7 cDCs 1 cDCs DCs cDCs Immune DCs
sc_H1.EKS.Exp1_GCTGCTTAGGAACTGC EKS.data 3857 1448 0.132286995515695 FALSE 2.51490795955406 25.3046409126264 -0.0194147752558968 -0.0496337852579087 G1 5410 1445 sc_H1 HD1 EKS cells healthy Exp1 V2 sc_H1.EKS.Exp1 43 30 TRUE 9 13 15 15 15 16 16 20 21 pDCs DCs 10 12 13 15 16 17 19 21 22 25 26 29 27 30 25 25 pDCs pDCs DCs pDCs Immune DCs
sc_H1.EKS.Exp1_GGCTGGTCATGCCCGA EKS.data 4391 1588 0.182978723404255 FALSE 1.50307447050786 24.0491915281257 0.0217790387182911 -0.102384291725105 S 5568 1583 sc_H1 HD1 EKS cells healthy Exp1 V2 sc_H1.EKS.Exp1 43 30 TRUE 9 13 15 15 15 16 16 20 21 pDCs DCs 10 12 13 15 16 17 19 21 22 25 26 29 27 30 25 25 pDCs pDCs DCs pDCs Immune DCs
sc_H1.EKS.Exp1_GGGACCTCAGCGATCC EKS.data 4586 1719 0.143876337693222 FALSE 2.44221543829045 20.6279982555604 0.0379951045838896 -0.0519713261648746 S 5608 1717 sc_H1 HD1 EKS cells healthy Exp1 V2 sc_H1.EKS.Exp1 43 30 TRUE 9 13 15 15 15 16 16 20 21 pDCs DCs 10 12 13 15 16 17 19 21 22 25 26 29 27 30 25 25 pDCs pDCs DCs pDCs Immune DCs
sc_H1.EKS.Exp1_TAGACCATCAGGCCCA EKS.data 6508 1781 0.13986013986014 FALSE 1.8899815611555 27.320221266134 -0.00611927013796173 -0.156615240766713 G1 6509 1777 sc_H1 HD1 EKS cells healthy Exp1 V2 sc_H1.EKS.Exp1 43 30 TRUE 9 13 15 15 15 16 16 20 21 pDCs DCs 10 12 13 15 16 17 19 21 22 25 26 29 27 30 25 25 pDCs pDCs DCs pDCs Immune DCs
sc_H1.EKS.Exp1_TCATTACCATTCCTCG EKS.data 5799 1768 0.177285318559557 FALSE 1.15537161579583 24.9008449732713 -0.066588785046729 -0.0300763596696275 G1 6165 1764 sc_H1 HD1 EKS cells healthy Exp1 V2 sc_H1.EKS.Exp1 43 30 TRUE 9 13 15 15 15 16 16 20 21 pDCs DCs 10 12 13 15 16 17 19 21 22 25 26 29 27 30 25 25 pDCs pDCs DCs pDCs Immune DCs
sc_H1.EKS.Exp1_TCGGTAAAGCTACCTA EKS.data 5168 1527 0.182978723404255 FALSE 1.81888544891641 30.3792569659443 -0.0199988874054295 -0.0524388343462677 G1 5931 1518 sc_H1 HD1 EKS cells healthy Exp1 V2 sc_H1.EKS.Exp1 43 30 TRUE 9 13 15 15 15 16 16 20 21 pDCs DCs 10 12 13 15 16 17 19 21 22 25 26 29 27 30 25 25 pDCs pDCs DCs pDCs Immune DCs
sc_H1.EKS.Exp1_TCGTAGATCGCTTGTC EKS.data 4573 1441 0.166666666666667 FALSE 2.58036300021868 25.8036300021868 -0.0316811303960837 -0.0566464079788063 G1 5690 1436 sc_H1 HD1 EKS cells healthy Exp1 V2 sc_H1.EKS.Exp1 43 30 TRUE 9 13 15 15 15 16 16 20 21 pDCs DCs 10 12 13 15 16 17 19 21 22 25 26 29 27 30 25 25 pDCs pDCs DCs pDCs Immune DCs
sc_H1.EKS.Exp1_TGACTTTCATTAGGCT EKS.data 6847 1832 0.152416356877323 FALSE 1.79640718562874 30.6703665839054 -0.0416110369381397 -0.0595293750973976 G1 6724 1828 sc_H1 HD1 EKS cells healthy Exp1 V2 sc_H1.EKS.Exp1 43 30 TRUE 9 13 15 15 15 16 16 20 21 pDCs DCs 10 12 13 15 16 17 19 21 22 25 26 29 27 30 25 25 pDCs pDCs DCs pDCs Immune DCs
sc_H1.EKS.Exp1_TGAGAGGAGGTAGCTG EKS.data 4947 1718 0.177285318559557 FALSE 2.2639983828583 24.3379826157267 -0.00100133511348464 -0.0298945509324191 G1 5775 1715 sc_H1 HD1 EKS cells healthy Exp1 V2 sc_H1.EKS.Exp1 43 30 TRUE 9 13 15 15 15 16 16 20 21 pDCs DCs 10 12 13 15 16 17 19 21 22 25 26 29 27 30 25 25 pDCs pDCs DCs pDCs Immune DCs
sc_H1.EKS.Exp1_TGTGGTAGTCGCCATG EKS.data 6139 1929 0.188953488372093 FALSE 1.90584785795732 26.8773415865776 -0.0398587004895416 -0.0624383148927329 G1 6314 1916 sc_H1 HD1 EKS cells healthy Exp1 V2 sc_H1.EKS.Exp1 43 30 TRUE 9 13 15 15 15 16 16 20 21 pDCs DCs 10 12 13 15 16 17 19 21 22 25 26 29 27 30 25 25 pDCs pDCs DCs pDCs Immune DCs
sc_H1.EKS.Exp1_TTTGCGCCAGCGTTCG EKS.data 3815 1440 0.166666666666667 FALSE 2.46395806028834 26.6841415465269 -0.0316811303960837 -0.0463612279881565 G1 5387 1439 sc_H1 HD1 EKS cells healthy Exp1 V2 sc_H1.EKS.Exp1 43 30 TRUE 9 13 15 15 15 16 16 20 21 pDCs DCs 10 12 13 15 16 17 19 21 22 25 26 29 27 30 25 25 pDCs pDCs DCs pDCs Immune DCs
sc_H1.EKS.Exp1_TTTGCGCTCGGAATCT EKS.data 5423 1611 0.182978723404255 FALSE 1.56739811912226 30.3522035773557 0.00892857142857142 -0.0814243415926445 S 6033 1605 sc_H1 HD1 EKS cells healthy Exp1 V2 sc_H1.EKS.Exp1 43 30 TRUE 9 13 15 15 15 16 16 20 21 pDCs DCs 10 12 13 15 16 17 19 21 22 25 26 29 27 30 25 25 pDCs pDCs DCs pDCs Immune DCs
sc_H1.EKS.Exp1_AAACCTGGTCGAATCT EKS.data 4430 1864 0.0258192651439921 FALSE 2.12189616252822 7.49435665914221 0.0235313751668892 -0.0474780530881513 S 5516 1859 sc_H1 HD1 EKS cells healthy Exp1 V2 sc_H1.EKS.Exp1 9 4 TRUE 0 2 2 2 2 2 2 1 1 LSEC central vein Endothelial cells 3 2 3 3 4 4 4 4 4 5 5 4 6 4 5_central 5_central LSEC pericentral LSEC pericentral Endothelial cells LSEC pericentral Endothelial Endothelial cells
sc_H1.EKS.Exp1_AAAGCAATCGGAAATA EKS.data 4286 1840 0.0287769784172662 FALSE 3.05646290247317 10.5926271581895 0.000890075656430796 0.0345436600696068 G2M 5456 1837 sc_H1 HD1 EKS cells healthy Exp1 V2 sc_H1.EKS.Exp1 9 4 TRUE 0 2 2 2 2 2 2 1 1 LSEC central vein Endothelial cells 3 2 3 3 4 4 4 4 4 5 5 4 6 4 5_central 5_central LSEC pericentral LSEC pericentral Endothelial cells LSEC pericentral Endothelial Endothelial cells
sc_H1.EKS.Exp1_AAATGCCCAGACACTT EKS.data 4446 1815 0.023728813559322 FALSE 2.11426000899685 7.91722896986055 -0.00670338228749444 -0.0526206430834762 G1 5529 1814 sc_H1 HD1 EKS cells healthy Exp1 V2 sc_H1.EKS.Exp1 9 4 TRUE 0 2 2 2 2 2 2 1 1 LSEC central vein Endothelial cells 3 2 3 3 4 4 4 4 4 5 5 4 6 4 5_central 5_central LSEC pericentral LSEC pericentral Endothelial cells LSEC pericentral Endothelial Endothelial cells
sc_H1.EKS.Exp1_AACTCCCAGAGTCGGT EKS.data 4320 1758 0.0303347280334728 FALSE 3.61111111111111 12.9166666666667 -0.0217512238540276 -0.0280245182068464 G1 5485 1756 sc_H1 HD1 EKS cells healthy Exp1 V2 sc_H1.EKS.Exp1 9 4 TRUE 0 2 2 2 2 2 2 1 1 LSEC central vein Endothelial cells 3 2 3 3 4 4 4 4 4 5 5 4 6 4 5_central 5_central LSEC pericentral LSEC pericentral Endothelial cells LSEC pericentral Endothelial Endothelial cells
sc_H1.EKS.Exp1_AACTTTCAGCCAGTAG EKS.data 4950 1963 0.0336225596529284 FALSE 2.28282828282828 6.58585858585859 0.126223854027592 -0.00220767752324555 S 5726 1961 sc_H1 HD1 EKS cells healthy Exp1 V2 sc_H1.EKS.Exp1 42 4 TRUE 0 2 2 2 2 2 2 1 1 LSEC central vein Endothelial cells 3 2 3 3 4 4 4 4 4 5 5 4 6 4 5_central 5_central LSEC pericentral LSEC pericentral Endothelial cells LSEC pericentral Endothelial Endothelial cells
sc_H1.EKS.Exp1_AAGGAGCAGTTCGATC EKS.data 4870 1874 0.0258192651439921 FALSE 5.03080082135524 10.1848049281314 0.0241154873164219 -0.00314269388603189 S 5723 1872 sc_H1 HD1 EKS cells healthy Exp1 V2 sc_H1.EKS.Exp1 9 4 TRUE 0 2 2 2 2 2 2 1 1 LSEC central vein Endothelial cells 3 2 3 3 4 4 4 4 4 5 5 4 6 4 5_central 5_central LSEC pericentral LSEC pericentral Endothelial cells LSEC pericentral Endothelial Endothelial cells
sc_H1.EKS.Exp1_AATCGGTAGACTACAA EKS.data 3849 1667 0.0336225596529284 FALSE 2.52013510002598 9.40504027020005 0.0531820204717401 0.0221027479091995 S 5329 1667 sc_H1 HD1 EKS cells healthy Exp1 V2 sc_H1.EKS.Exp1 42 4 TRUE 0 2 2 2 2 2 2 1 1 LSEC central vein Endothelial cells 3 2 3 3 4 4 4 4 4 5 5 4 6 4 5_central 5_central LSEC pericentral LSEC pericentral Endothelial cells LSEC pericentral Endothelial Endothelial cells
sc_H1.EKS.Exp1_ACACCAAAGACTAGGC EKS.data 3850 1634 0.0272727272727273 FALSE 1.61038961038961 8 0.0334612817089453 0.0249077969975586 S 5344 1633 sc_H1 HD1 EKS cells healthy Exp1 V2 sc_H1.EKS.Exp1 42 4 TRUE 0 2 2 2 2 2 2 1 1 LSEC central vein Endothelial cells 3 2 3 3 4 4 4 4 4 5 5 4 6 4 5_central 5_central LSEC pericentral LSEC pericentral Endothelial cells LSEC pericentral Endothelial Endothelial cells
sc_H1.EKS.Exp1_ACCTTTACAGTCGATT EKS.data 4575 1930 0.0230547550432277 FALSE 2.12021857923497 14.2513661202186 0.0618046283934134 -0.0216612124045504 S 5553 1927 sc_H1 HD1 EKS cells healthy Exp1 V2 sc_H1.EKS.Exp1 5 4 TRUE 0 2 2 2 2 2 2 1 1 LSEC central vein Endothelial cells 3 2 3 3 4 4 4 4 4 5 5 4 6 4 5_central 5_central LSEC pericentral LSEC pericentral Endothelial cells LSEC pericentral Endothelial Endothelial cells
sc_H1.EKS.Exp1_ACGGGCTGTTGGACCC EKS.data 5397 1841 0.0280183392766174 FALSE 4.31721326662961 6.2627385584584 0.0293724966622163 0.0261285128045296 S 5953 1839 sc_H1 HD1 EKS cells healthy Exp1 V2 sc_H1.EKS.Exp1 42 4 TRUE 0 2 2 2 2 2 2 1 1 LSEC central vein Endothelial cells 3 2 3 3 4 4 4 4 4 5 5 4 6 4 5_central 5_central LSEC pericentral LSEC pericentral Endothelial cells LSEC pericentral Endothelial Endothelial cells
sc_H1.EKS.Exp1_AGATCTGGTCCGTCAG EKS.data 4170 1699 0.0295489891135303 FALSE 2.75779376498801 7.9136690647482 0.0119882064975523 -0.0918134122902706 S 5419 1699 sc_H1 HD1 EKS cells healthy Exp1 V2 sc_H1.EKS.Exp1 42 4 TRUE 0 2 2 2 2 2 2 1 1 LSEC central vein Endothelial cells 3 2 3 3 4 4 4 4 4 5 5 4 6 4 5_central 5_central LSEC pericentral LSEC pericentral Endothelial cells LSEC pericentral Endothelial Endothelial cells
sc_H1.EKS.Exp1_AGATTGCTCAGTTCGA EKS.data 3992 1701 0.0303347280334728 FALSE 3.0060120240481 8.31663326653307 0.0746550956831331 -0.0205443873045556 S 5358 1701 sc_H1 HD1 EKS cells healthy Exp1 V2 sc_H1.EKS.Exp1 9 4 TRUE 0 2 2 2 2 2 2 1 1 LSEC central vein Endothelial cells 3 2 3 3 4 4 4 4 4 5 5 4 6 4 5_central 5_central LSEC pericentral LSEC pericentral Endothelial cells LSEC pericentral Endothelial Endothelial cells
sc_H1.EKS.Exp1_AGCTCCTTCTTAGCCC EKS.data 4571 1813 0.0532544378698225 FALSE 3.58783635965872 15.8827390067819 0.0362427681352915 -0.0659965716066698 S 5602 1809 sc_H1 HD1 EKS cells healthy Exp1 V2 sc_H1.EKS.Exp1 9 4 TRUE 0 2 2 2 2 2 2 1 1 LSEC central vein Endothelial cells 3 2 3 3 4 4 4 4 4 5 5 4 6 4 5_central 5_central LSEC pericentral LSEC pericentral Endothelial cells LSEC pericentral Endothelial Endothelial cells
sc_H1.EKS.Exp1_AGCTTGATCATTGCCC EKS.data 5144 2057 0.0303347280334728 FALSE 3.67418351477449 6.06531881804044 -0.00495104583889631 -0.0673990961508493 G1 5770 2049 sc_H1 HD1 EKS cells healthy Exp1 V2 sc_H1.EKS.Exp1 9 4 TRUE 0 2 2 2 2 2 2 1 1 LSEC central vein Endothelial cells 3 2 3 3 4 4 4 4 4 5 5 4 6 4 5_central 5_central LSEC pericentral LSEC pericentral Endothelial cells LSEC pericentral Endothelial Endothelial cells
sc_H1.EKS.Exp1_ATCATGGGTTTGCATG EKS.data 3725 1500 0.0295489891135303 FALSE 6.97986577181208 13.3154362416107 -0.0344626168224299 -0.0801257077554413 G1 5344 1501 sc_H1 HD1 EKS cells healthy Exp1 V2 sc_H1.EKS.Exp1 9 4 TRUE 0 2 2 2 2 2 2 1 1 LSEC central vein Endothelial cells 3 2 3 3 4 4 4 4 4 5 5 4 6 4 5_central 5_central LSEC pericentral LSEC pericentral Endothelial cells LSEC pericentral Endothelial Endothelial cells
sc_H1.EKS.Exp1_ATGAGGGCACAACTGT EKS.data 5977 2185 0.0251107828655835 FALSE 3.11192906140204 12.5815626568513 0.0298175344904317 -0.0061295517115994 S 6207 2181 sc_H1 HD1 EKS cells healthy Exp1 V2 sc_H1.EKS.Exp1 9 4 TRUE 0 2 2 2 2 2 2 1 1 LSEC central vein Endothelial cells 3 2 3 3 4 4 4 4 4 5 5 4 6 4 5_central 5_central LSEC pericentral LSEC pericentral Endothelial cells LSEC pericentral Endothelial Endothelial cells
sc_H1.EKS.Exp1_CAACTAGCACTACAGT EKS.data 4013 1647 0.0295489891135303 FALSE 1.79416895090954 6.57861948666833 -0.0240876724521584 -0.0913459041088775 G1 5409 1650 sc_H1 HD1 EKS cells healthy Exp1 V2 sc_H1.EKS.Exp1 42 4 TRUE 0 2 2 2 2 2 2 1 1 LSEC central vein Endothelial cells 3 2 3 3 4 4 4 4 4 5 5 4 6 4 5_central 5_central LSEC pericentral LSEC pericentral Endothelial cells LSEC pericentral Endothelial Endothelial cells
sc_H1.EKS.Exp1_CAAGATCGTAGGGTAC EKS.data 4320 1616 0.0327780763030629 FALSE 5.60185185185185 13.8425925925926 -0.0176624388072986 -0.0589839488857722 G1 5577 1612 sc_H1 HD1 EKS cells healthy Exp1 V2 sc_H1.EKS.Exp1 9 4 TRUE 0 2 2 2 2 2 2 1 1 LSEC central vein Endothelial cells 3 2 3 3 4 4 4 4 4 5 5 4 6 4 5_central 5_central LSEC pericentral LSEC pericentral Endothelial cells LSEC pericentral Endothelial Endothelial cells
sc_H1.EKS.Exp1_CAAGTTGCAGTAAGAT EKS.data 3936 1616 0.0311345646437995 FALSE 1.77845528455285 11.229674796748 -0.0199988874054295 0.028647862448704 G2M 5411 1615 sc_H1 HD1 EKS cells healthy Exp1 V2 sc_H1.EKS.Exp1 42 4 TRUE 0 2 2 2 2 2 2 1 1 LSEC central vein Endothelial cells 3 2 3 3 4 4 4 4 4 5 5 4 6 4 5_central 5_central LSEC pericentral LSEC pericentral Endothelial cells LSEC pericentral Endothelial Endothelial cells
sc_H1.EKS.Exp1_CACAGTATCGAGCCCA EKS.data 4545 1906 0.0336225596529284 FALSE 3.96039603960396 6.95269526952695 -0.0119603916332888 -0.0367253649161083 G1 5546 1903 sc_H1 HD1 EKS cells healthy Exp1 V2 sc_H1.EKS.Exp1 9 4 TRUE 0 2 2 2 2 2 2 1 1 LSEC central vein Endothelial cells 3 2 3 3 4 4 4 4 4 5 5 4 6 4 5_central 5_central LSEC pericentral LSEC pericentral Endothelial cells LSEC pericentral Endothelial Endothelial cells
sc_H1.EKS.Exp1_CACCTTGCATCATCCC EKS.data 4649 1682 0.0344827586206897 FALSE 7.55001075500108 7.65756076575608 -0.0106530930129061 0.012752584281336 G2M 5661 1681 sc_H1 HD1 EKS cells healthy Exp1 V2 sc_H1.EKS.Exp1 42 4 TRUE 0 2 2 2 2 2 2 1 1 LSEC central vein Endothelial cells 3 2 3 3 4 4 4 4 4 5 5 4 6 4 5_central 5_central LSEC pericentral LSEC pericentral Endothelial cells LSEC pericentral Endothelial Endothelial cells
sc_H1.EKS.Exp1_CAGCTAATCTCAAACG EKS.data 5601 2199 0.0353591160220994 FALSE 3.87430815925728 14.4974111765756 0.000166889185580776 -0.0649576645369072 S 5993 2193 sc_H1 HD1 EKS cells healthy Exp1 V2 sc_H1.EKS.Exp1 9 4 TRUE 0 2 2 2 2 2 2 1 1 LSEC central vein Endothelial cells 3 2 3 3 4 4 4 4 4 5 5 4 6 4 5_central 5_central LSEC pericentral LSEC pericentral Endothelial cells LSEC pericentral Endothelial Endothelial cells
sc_H1.EKS.Exp1_CATCAGAGTCTTGTCC EKS.data 3880 1569 0.0244140625 FALSE 1.08247422680412 6.08247422680412 0.0764074321317312 0.0157394421069035 S 5342 1575 sc_H1 HD1 EKS cells healthy Exp1 V2 sc_H1.EKS.Exp1 42 4 TRUE 0 2 2 2 2 2 2 1 1 LSEC central vein Endothelial cells 3 2 3 3 4 4 4 4 4 5 5 4 6 4 5_central 5_central LSEC pericentral LSEC pericentral Endothelial cells LSEC pericentral Endothelial Endothelial cells
sc_H1.EKS.Exp1_CCGGGATCATTCTCAT EKS.data 4501 1774 0.04 FALSE 4.24350144412353 11.5085536547434 0.0822485536270583 -0.0437379876370059 S 5581 1768 sc_H1 HD1 EKS cells healthy Exp1 V2 sc_H1.EKS.Exp1 9 4 TRUE 0 2 2 2 2 2 2 1 1 LSEC central vein Endothelial cells 3 2 3 3 4 4 4 4 4 5 5 4 6 4 5_central 5_central LSEC pericentral LSEC pericentral Endothelial cells LSEC pericentral Endothelial Endothelial cells
sc_H1.EKS.Exp1_CCTTTCTCAAGCTGTT EKS.data 5344 2030 0.044055522027761 FALSE 2.63847305389222 12.9491017964072 0.0374109924343569 -0.0759960521531349 S 5919 2026 sc_H1 HD1 EKS cells healthy Exp1 V2 sc_H1.EKS.Exp1 9 4 TRUE 0 2 2 2 2 2 2 1 1 LSEC central vein Endothelial cells 3 2 3 3 4 4 4 4 4 5 5 4 6 4 5_central 5_central LSEC pericentral LSEC pericentral Endothelial cells LSEC pericentral Endothelial Endothelial cells
sc_H1.EKS.Exp1_CGAGCCAGTAGCGTCC EKS.data 4038 1699 0.0584996558843771 FALSE 5.20059435364042 9.6087171867261 0.0108199821984869 -0.0371928730975014 S 5432 1701 sc_H1 HD1 EKS cells healthy Exp1 V2 sc_H1.EKS.Exp1 9 22 TRUE 0 2 2 2 2 2 2 1 1 LSEC central vein Endothelial cells 3 2 3 3 4 4 4 4 4 5 5 21 21 22 5_central 5_central LSEC pericentral LSEC pericentral Endothelial cells LSEC pericentral Endothelial Endothelial cells
sc_H1.EKS.Exp1_CGATGTATCGGAAATA EKS.data 3862 1530 0.0311345646437995 FALSE 3.85810460901088 8.28586224754014 0.0282042723631509 0.0328554360812425 G2M 5365 1532 sc_H1 HD1 EKS cells healthy Exp1 V2 sc_H1.EKS.Exp1 42 4 TRUE 0 2 2 2 2 2 2 1 1 LSEC central vein Endothelial cells 3 2 3 3 4 4 4 4 4 5 5 4 6 4 5_central 5_central LSEC pericentral LSEC pericentral Endothelial cells LSEC pericentral Endothelial Endothelial cells
sc_H1.EKS.Exp1_CGATTGACAAACCCAT EKS.data 4279 1687 0.0327780763030629 FALSE 1.72937602243515 9.11427903715821 -0.0176624388072986 -0.105371149550673 G1 5500 1683 sc_H1 HD1 EKS cells healthy Exp1 V2 sc_H1.EKS.Exp1 9 4 TRUE 0 2 2 2 2 2 2 1 1 LSEC central vein Endothelial cells 3 2 3 3 4 4 4 4 4 5 5 4 6 4 5_central 5_central LSEC pericentral LSEC pericentral Endothelial cells LSEC pericentral Endothelial Endothelial cells
sc_H1.EKS.Exp1_CGGACACCATATACCG EKS.data 4503 1719 0.0419869899467771 FALSE 5.3741949811237 11.8587608261159 0.00614708500222519 -0.0533738507090541 S 5618 1718 sc_H1 HD1 EKS cells healthy Exp1 V2 sc_H1.EKS.Exp1 42 4 TRUE 0 2 2 2 2 2 2 1 1 LSEC central vein Endothelial cells 3 2 3 3 4 4 4 4 4 5 5 4 6 4 5_central 5_central LSEC pericentral LSEC pericentral Endothelial cells LSEC pericentral Endothelial Endothelial cells
sc_H1.EKS.Exp1_CGTCACTTCACTTCAT EKS.data 5956 2105 0.0627674750356633 FALSE 3.17327065144392 14.7078576225655 -0.0480362705829996 -0.0213755129603657 G1 6194 2102 sc_H1 HD1 EKS cells healthy Exp1 V2 sc_H1.EKS.Exp1 9 14 TRUE 0 2 2 2 2 2 2 1 1 LSEC central vein Endothelial cells 3 2 3 3 4 4 4 4 4 5 5 4 13 14 5_central 5_central LSEC pericentral LSEC pericentral Endothelial cells LSEC pericentral Endothelial Endothelial cells
sc_H1.EKS.Exp1_CGTCCATGTCTCGTTC EKS.data 4971 1855 0.049618320610687 FALSE 3.33936833635084 14.0816737075035 -0.0246717846016911 -0.0211937042231573 G1 5782 1850 sc_H1 HD1 EKS cells healthy Exp1 V2 sc_H1.EKS.Exp1 9 4 TRUE 0 2 2 2 2 2 2 1 1 LSEC central vein Endothelial cells 3 2 3 3 4 4 4 4 4 5 5 4 6 4 5_central 5_central LSEC pericentral LSEC pericentral Endothelial cells LSEC pericentral Endothelial Endothelial cells
sc_H1.EKS.Exp1_CGTGAGCGTACATCCA EKS.data 6031 2088 0.0371621621621622 FALSE 3.2167136461615 12.5683966174764 0.0420838896306186 -0.127240143369176 S 6245 2087 sc_H1 HD1 EKS cells healthy Exp1 V2 sc_H1.EKS.Exp1 9 4 TRUE 0 2 2 2 2 2 2 1 1 LSEC central vein Endothelial cells 3 2 3 3 4 4 4 4 4 5 5 4 6 4 5_central 5_central LSEC pericentral LSEC pericentral Endothelial cells LSEC pericentral Endothelial Endothelial cells
sc_H1.EKS.Exp1_CTAAGACGTCTCTCGT EKS.data 4689 1851 0.0689655172413793 FALSE 3.15632330987417 15.9522286201749 -0.0211671117044949 -0.000337644797672843 G1 5660 1850 sc_H1 HD1 EKS cells healthy Exp1 V2 sc_H1.EKS.Exp1 9 14 TRUE 0 2 2 2 2 2 2 1 1 LSEC central vein Endothelial cells 3 2 3 3 4 4 4 20 19 21 13 15 13 14 21 21 Endothelial cells (non-LSEC) Endothelial cells (non-LSEC) Endothelial cells Endothelial cells (non-LSEC) Endothelial Endothelial cells
sc_H1.EKS.Exp1_CTACGTCCAGCCACCA EKS.data 4341 1552 0.0627674750356633 FALSE 1.98111034323889 14.6970744068187 0.0305407209612817 -0.0552438834346268 S 5563 1552 sc_H1 HD1 EKS cells healthy Exp1 V2 sc_H1.EKS.Exp1 42 4 TRUE 0 2 2 2 2 2 2 1 1 LSEC central vein Endothelial cells 3 2 3 3 4 4 4 4 4 5 5 4 6 4 5_central 5_central LSEC pericentral LSEC pericentral Endothelial cells LSEC pericentral Endothelial Endothelial cells
sc_H1.EKS.Exp1_CTAGAGTAGAAGCCCA EKS.data 4806 1909 0.0473225404732254 FALSE 4.30711610486891 17.1452351227632 -0.0566588785046729 -0.117526362266895 G1 5695 1908 sc_H1 HD1 EKS cells healthy Exp1 V2 sc_H1.EKS.Exp1 5 4 TRUE 0 2 2 2 2 2 2 1 1 LSEC central vein Endothelial cells 3 2 3 3 4 4 4 4 4 5 5 4 6 4 5_central 5_central LSEC pericentral LSEC pericentral Endothelial cells LSEC pericentral Endothelial Endothelial cells
sc_H1.EKS.Exp1_CTCTGGTGTTCTCATT EKS.data 4488 1803 0.0327780763030629 FALSE 8.08823529411765 9.40285204991087 0.043252113929684 -0.0311152667393902 S 5571 1803 sc_H1 HD1 EKS cells healthy Exp1 V2 sc_H1.EKS.Exp1 9 4 TRUE 0 2 2 2 2 2 2 1 1 LSEC central vein Endothelial cells 3 2 3 3 4 4 4 4 4 5 5 4 6 4 5_central 5_central LSEC pericentral LSEC pericentral Endothelial cells LSEC pericentral Endothelial Endothelial cells
sc_H1.EKS.Exp1_CTCTGGTTCCAACCAA EKS.data 8277 2803 0.0876288659793814 FALSE 3.8540534009907 17.470097861544 0.0581608811748999 -0.0924367565321282 S 7412 2800 sc_H1 HD1 EKS cells healthy Exp1 V2 sc_H1.EKS.Exp1 9 14 TRUE 0 2 2 2 2 2 2 1 1 LSEC central vein Endothelial cells 3 2 3 3 4 4 4 20 19 21 13 15 13 14 21 21 Endothelial cells (non-LSEC) Endothelial cells (non-LSEC) Endothelial cells Endothelial cells (non-LSEC) Endothelial Endothelial cells
sc_H1.EKS.Exp1_CTGAAACAGATAGTCA EKS.data 4118 1631 0.0353591160220994 FALSE 3.15687226809131 14.4730451675571 0.0252837116154873 -0.0507506103579035 S 5486 1632 sc_H1 HD1 EKS cells healthy Exp1 V2 sc_H1.EKS.Exp1 5 4 TRUE 0 2 2 2 2 2 2 1 1 LSEC central vein Endothelial cells 3 2 3 3 4 4 4 4 4 5 5 4 6 4 5_central 5_central LSEC pericentral LSEC pericentral Endothelial cells LSEC pericentral Endothelial Endothelial cells
sc_H1.EKS.Exp1_CTGAAGTTCTCTAGGA EKS.data 3898 1712 0.0204651162790698 FALSE 4.66906105695228 11.4417650076963 0.0124332443257677 -0.0714248610461794 S 5345 1713 sc_H1 HD1 EKS cells healthy Exp1 V2 sc_H1.EKS.Exp1 5 4 TRUE 0 2 2 2 2 2 2 1 1 LSEC central vein Endothelial cells 3 2 3 3 4 4 4 4 4 5 5 4 6 4 5_central 5_central LSEC pericentral LSEC pericentral Endothelial cells LSEC pericentral Endothelial Endothelial cells
sc_H1.EKS.Exp1_CTGCGGATCGCAGGCT EKS.data 3768 1571 0.0198431010613752 FALSE 4.14012738853503 8.65180467091295 0.0154928793947486 -0.0972417017297803 S 5332 1571 sc_H1 HD1 EKS cells healthy Exp1 V2 sc_H1.EKS.Exp1 9 4 TRUE 0 2 2 2 2 2 2 1 1 LSEC central vein Endothelial cells 3 2 3 3 4 4 4 4 4 5 5 4 6 4 5_central 5_central LSEC pericentral LSEC pericentral Endothelial cells LSEC pericentral Endothelial Endothelial cells
sc_H1.EKS.Exp1_CTGCTGTAGCTAGTGG EKS.data 3974 1621 0.0344827586206897 FALSE 2.89380976346251 13.2360342224459 0.00147418780596351 -0.0463612279881565 S 5411 1619 sc_H1 HD1 EKS cells healthy Exp1 V2 sc_H1.EKS.Exp1 9 4 TRUE 0 2 2 2 2 2 2 1 1 LSEC central vein Endothelial cells 3 2 3 3 4 4 4 4 4 5 5 4 6 4 5_central 5_central LSEC pericentral LSEC pericentral Endothelial cells LSEC pericentral Endothelial Endothelial cells
sc_H1.EKS.Exp1_CTTAGGAGTGAAAGAG EKS.data 6953 2498 0.0353591160220994 FALSE 2.70386883359701 9.46354091758953 -0.00464508233199823 -0.042595189860267 G1 6827 2496 sc_H1 HD1 EKS cells healthy Exp1 V2 sc_H1.EKS.Exp1 9 4 TRUE 0 2 2 2 2 2 2 1 1 LSEC portal vein Endothelial cells 3 2 3 3 4 4 4 4 4 5 5 4 6 4 5_central 5_central LSEC pericentral LSEC pericentral Endothelial cells LSEC pericentral Endothelial Endothelial cells
sc_H1.EKS.Exp1_GAATAAGAGATGTCGG EKS.data 5591 2162 0.0311345646437995 FALSE 3.80969415131461 8.2632802718655 0.0130173564753004 0.104046543036725 G2M 5984 2153 sc_H1 HD1 EKS cells healthy Exp1 V2 sc_H1.EKS.Exp1 9 4 TRUE 0 2 2 2 2 2 2 1 1 LSEC central vein Endothelial cells 3 2 3 3 4 4 4 4 4 5 5 4 6 4 5_central 5_central LSEC pericentral LSEC pericentral Endothelial cells LSEC pericentral Endothelial Endothelial cells
sc_H1.EKS.Exp1_GAATGAACACGGACAA EKS.data 4388 1648 0.0217391304347826 FALSE 2.461257976299 6.42661804922516 0.0182743658210948 -0.0641265388810971 S 5544 1643 sc_H1 HD1 EKS cells healthy Exp1 V2 sc_H1.EKS.Exp1 42 4 TRUE 0 2 2 2 2 2 2 1 1 LSEC central vein Endothelial cells 3 2 3 3 4 4 4 4 4 5 5 4 6 4 5_central 5_central LSEC pericentral LSEC pericentral Endothelial cells LSEC pericentral Endothelial Endothelial cells
sc_H1.EKS.Exp1_GACGCGTAGATGTGGC EKS.data 5352 1880 0.0371621621621622 FALSE 9.02466367713004 11.2107623318386 0.08619826435247 -0.0554256921718352 S 5943 1878 sc_H1 HD1 EKS cells healthy Exp1 V2 sc_H1.EKS.Exp1 9 4 TRUE 0 2 2 2 2 2 2 1 1 LSEC central vein Endothelial cells 3 2 3 3 4 4 4 4 4 5 5 4 6 4 5_central 5_central LSEC pericentral LSEC pericentral Endothelial cells LSEC pericentral Endothelial Endothelial cells
sc_H1.EKS.Exp1_GACTACAGTACCGAGA EKS.data 4157 1661 0.023728813559322 FALSE 3.60837142169834 10.4883329324032 0.0270360480640854 -0.0594514570671653 S 5481 1658 sc_H1 HD1 EKS cells healthy Exp1 V2 sc_H1.EKS.Exp1 9 4 TRUE 0 2 2 2 2 2 2 1 1 LSEC central vein Endothelial cells 3 2 3 3 4 4 4 4 4 5 5 4 6 4 5_central 5_central LSEC pericentral LSEC pericentral Endothelial cells LSEC pericentral Endothelial Endothelial cells
sc_H1.EKS.Exp1_GCAATCAGTTTGTTGG EKS.data 4556 1680 0.0311345646437995 FALSE 2.76558384547849 8.86742756804214 -0.0129895416110369 -0.0798400083112566 G1 5620 1678 sc_H1 HD1 EKS cells healthy Exp1 V2 sc_H1.EKS.Exp1 42 4 TRUE 0 2 2 2 2 2 2 1 1 LSEC central vein Endothelial cells 3 2 3 3 4 4 4 4 4 5 5 4 6 4 5_central 5_central LSEC pericentral LSEC pericentral Endothelial cells LSEC pericentral Endothelial Endothelial cells
sc_H1.EKS.Exp1_GCGACCAGTCTAGGTT EKS.data 4045 1695 0.038089823763502 FALSE 4.40049443757726 11.5698393077874 -0.0205829995549622 -0.0630097137811023 G1 5418 1694 sc_H1 HD1 EKS cells healthy Exp1 V2 sc_H1.EKS.Exp1 9 4 TRUE 0 2 2 2 2 2 2 1 1 LSEC central vein Endothelial cells 3 2 3 3 4 4 4 4 4 5 5 4 6 4 5_central 5_central LSEC pericentral LSEC pericentral Endothelial cells LSEC pericentral Endothelial Endothelial cells
sc_H1.EKS.Exp1_GCTCCTACACGGATAG EKS.data 5245 1894 0.0303347280334728 FALSE 2.38322211630124 12.4308865586273 0.0141855807743658 -0.0352189496649525 S 5891 1891 sc_H1 HD1 EKS cells healthy Exp1 V2 sc_H1.EKS.Exp1 9 4 TRUE 0 2 2 2 2 2 2 1 1 LSEC central vein Endothelial cells 3 2 3 3 4 4 4 4 4 5 5 4 6 4 5_central 5_central LSEC pericentral LSEC pericentral Endothelial cells LSEC pericentral Endothelial Endothelial cells
sc_H1.EKS.Exp1_GGAGCAATCGCGCCAA EKS.data 5521 1956 0.04 FALSE 6.08585401195436 12.8962144539033 -0.00378282153983089 -0.0842293906810036 G1 6016 1953 sc_H1 HD1 EKS cells healthy Exp1 V2 sc_H1.EKS.Exp1 9 4 TRUE 0 2 2 2 2 2 2 1 1 LSEC central vein Endothelial cells 3 2 3 3 4 4 4 4 4 5 5 4 6 4 5_central 5_central LSEC pericentral LSEC pericentral Endothelial cells LSEC pericentral Endothelial Endothelial cells
sc_H1.EKS.Exp1_GGCGTGTAGGTGATTA EKS.data 5110 1919 0.0558170813718897 FALSE 2.28962818003914 14.559686888454 -0.0496495327102804 -0.080021817048465 G1 5830 1916 sc_H1 HD1 EKS cells healthy Exp1 V2 sc_H1.EKS.Exp1 9 4 TRUE 0 2 2 2 2 2 2 1 1 LSEC central vein Endothelial cells 3 2 3 3 4 4 4 4 4 5 5 4 6 4 5_central 5_central LSEC pericentral LSEC pericentral Endothelial cells LSEC pericentral Endothelial Endothelial cells
sc_H1.EKS.Exp1_GGGAATGCACGGCGTT EKS.data 4067 1624 0.0280183392766174 FALSE 2.38505040570445 7.62232603884928 -0.0147418780596351 -0.0269076931068516 G1 5422 1621 sc_H1 HD1 EKS cells healthy Exp1 V2 sc_H1.EKS.Exp1 9 4 TRUE 0 2 2 2 2 2 2 1 1 LSEC central vein Endothelial cells 3 2 3 3 4 4 4 4 4 5 5 4 6 4 5_central 5_central LSEC pericentral LSEC pericentral Endothelial cells LSEC pericentral Endothelial Endothelial cells
sc_H1.EKS.Exp1_GGGACCTGTTGAGGTG EKS.data 4218 1617 0.0344827586206897 FALSE 4.78899952584163 9.76766239924135 -0.0147418780596351 -0.0543088670718404 G1 5523 1614 sc_H1 HD1 EKS cells healthy Exp1 V2 sc_H1.EKS.Exp1 9 4 TRUE 0 2 2 2 2 2 2 1 1 LSEC central vein Endothelial cells 3 2 3 3 4 4 4 4 4 5 5 4 6 4 5_central 5_central LSEC pericentral LSEC pericentral Endothelial cells LSEC pericentral Endothelial Endothelial cells
sc_H1.EKS.Exp1_GTACGTAGTACGCTGC EKS.data 3602 1526 0.038089823763502 FALSE 11.7990005552471 8.55080510827318 0.00322652425456164 -0.0234533270998909 S 5266 1527 sc_H1 HD1 EKS cells healthy Exp1 V2 sc_H1.EKS.Exp1 9 4 TRUE 0 2 2 2 2 2 2 1 1 LSEC central vein Endothelial cells 3 2 3 3 4 4 4 4 4 5 5 4 6 4 5_central 5_central LSEC pericentral LSEC pericentral Endothelial cells LSEC pericentral Endothelial Endothelial cells
sc_H1.EKS.Exp1_GTATTCTAGCAAATCA EKS.data 4513 1755 0.043010752688172 FALSE 1.7948149789497 10.6359406159982 0.00906764574988874 0.0837359098228663 G2M 5602 1754 sc_H1 HD1 EKS cells healthy Exp1 V2 sc_H1.EKS.Exp1 42 4 TRUE 0 2 2 2 2 2 2 1 1 LSEC central vein Endothelial cells 3 2 3 3 4 4 4 4 4 5 5 4 6 4 5_central 5_central LSEC pericentral LSEC pericentral Endothelial cells LSEC pericentral Endothelial Endothelial cells
sc_H1.EKS.Exp1_GTCACAAGTCTAGTCA EKS.data 4817 1906 0.0336225596529284 FALSE 3.57068714967822 10.5459829769566 0.00951268357810413 -0.111916264090177 S 5683 1904 sc_H1 HD1 EKS cells healthy Exp1 V2 sc_H1.EKS.Exp1 9 4 TRUE 0 2 2 2 2 2 2 1 1 LSEC central vein Endothelial cells 3 2 3 3 4 4 4 4 4 5 5 4 6 4 5_central 5_central LSEC pericentral LSEC pericentral Endothelial cells LSEC pericentral Endothelial Endothelial cells
sc_H1.EKS.Exp1_GTCTTCGCAGCTGCTG EKS.data 3965 1710 0.0362520914668154 FALSE 2.39596469104666 15.3341740226986 -0.0240876724521584 -0.0421536543556179 G1 5389 1710 sc_H1 HD1 EKS cells healthy Exp1 V2 sc_H1.EKS.Exp1 9 4 TRUE 0 2 2 2 2 2 2 1 1 LSEC central vein Endothelial cells 3 2 3 3 4 4 4 4 4 5 5 4 6 4 5_central 5_central LSEC pericentral LSEC pericentral Endothelial cells LSEC pericentral Endothelial Endothelial cells
sc_H1.EKS.Exp1_GTGTGCGGTTCTGGTA EKS.data 4040 1667 0.0217391304347826 FALSE 4.92574257425743 9.9009900990099 0.0108199821984869 -0.0472962443509428 S 5377 1665 sc_H1 HD1 EKS cells healthy Exp1 V2 sc_H1.EKS.Exp1 9 4 TRUE 0 2 2 2 2 2 2 1 1 LSEC central vein Endothelial cells 3 2 3 3 4 4 4 4 4 5 5 4 6 4 5_central 5_central LSEC pericentral LSEC pericentral Endothelial cells LSEC pericentral Endothelial Endothelial cells
sc_H1.EKS.Exp1_GTTACAGCAGTATGCT EKS.data 8047 2823 0.0484581497797357 FALSE 2.19957748229154 10.7617745743755 0.0179962171784602 -0.033426834969612 S 7353 2818 sc_H1 HD1 EKS cells healthy Exp1 V2 sc_H1.EKS.Exp1 9 4 TRUE 0 2 2 2 2 2 2 1 1 LSEC central vein Endothelial cells 3 2 3 3 4 4 4 4 4 5 5 4 6 4 5_central 5_central LSEC pericentral LSEC pericentral Endothelial cells LSEC pericentral Endothelial Endothelial cells
sc_H1.EKS.Exp1_GTTCATTTCCCAACGG EKS.data 5480 2106 0.0311345646437995 FALSE 2.37226277372263 7.91970802919708 0.0577158433466845 -0.061685107267155 S 5949 2106 sc_H1 HD1 EKS cells healthy Exp1 V2 sc_H1.EKS.Exp1 9 4 TRUE 0 2 2 2 2 2 2 1 1 LSEC central vein Endothelial cells 3 2 3 3 4 4 4 4 4 5 5 4 6 4 5_central 5_central LSEC pericentral LSEC pericentral Endothelial cells LSEC pericentral Endothelial Endothelial cells
sc_H1.EKS.Exp1_TACTCATTCAGTTGAC EKS.data 5343 1977 0.0311345646437995 FALSE 2.71383118098447 8.38480254538649 0.00322652425456164 0.0177133655394525 G2M 5911 1974 sc_H1 HD1 EKS cells healthy Exp1 V2 sc_H1.EKS.Exp1 9 4 TRUE 0 2 2 2 2 2 2 1 1 LSEC central vein Endothelial cells 3 2 3 3 4 4 4 4 4 5 5 4 6 4 5_central 5_central LSEC pericentral LSEC pericentral Endothelial cells LSEC pericentral Endothelial Endothelial cells
sc_H1.EKS.Exp1_TACTTACTCGTGGACC EKS.data 5472 2051 0.0344827586206897 FALSE 10.6359649122807 9.94152046783626 0.00892857142857142 -0.0596332658043738 S 5963 2048 sc_H1 HD1 EKS cells healthy Exp1 V2 sc_H1.EKS.Exp1 9 4 TRUE 0 2 2 2 2 2 2 1 1 LSEC central vein Endothelial cells 3 2 3 3 4 4 4 4 4 5 5 4 6 4 5_central 5_central LSEC pericentral LSEC pericentral Endothelial cells LSEC pericentral Endothelial Endothelial cells
sc_H1.EKS.Exp1_TACTTGTAGGACGAAA EKS.data 3639 1478 0.0265398097145719 FALSE 4.86397361912613 8.3539433910415 0.0404706275033378 -0.0391667965300504 S 5282 1485 sc_H1 HD1 EKS cells healthy Exp1 V2 sc_H1.EKS.Exp1 9 4 TRUE 0 2 2 2 2 2 2 1 1 LSEC central vein Endothelial cells 3 2 3 3 4 4 4 4 4 5 5 4 6 4 5_central 5_central LSEC pericentral LSEC pericentral Endothelial cells LSEC pericentral Endothelial Endothelial cells
sc_H1.EKS.Exp1_TCAGCAACACGGCCAT EKS.data 4423 1735 0.0319488817891374 FALSE 4.22789961564549 11.2593262491522 0.191366266132621 -0.0793725001298634 S 5571 1735 sc_H1 HD1 EKS cells healthy Exp1 V2 sc_H1.EKS.Exp1 42 4 TRUE 0 2 2 2 2 2 2 1 1 LSEC central vein Endothelial cells 3 2 3 3 4 4 4 4 4 5 5 4 6 4 5_central 5_central LSEC pericentral LSEC pericentral Endothelial cells LSEC pericentral Endothelial Endothelial cells
sc_H1.EKS.Exp1_TCCACACGTCTCTCTG EKS.data 4522 1713 0.0244140625 FALSE 4.86510393631137 6.98805838124724 0.0549343569203382 -0.0849825983065815 S 5584 1710 sc_H1 HD1 EKS cells healthy Exp1 V2 sc_H1.EKS.Exp1 42 4 TRUE 0 2 2 2 2 2 2 1 1 LSEC central vein Endothelial cells 3 2 3 3 4 4 4 4 4 5 5 4 6 4 5_central 5_central LSEC pericentral LSEC pericentral Endothelial cells LSEC pericentral Endothelial Endothelial cells
sc_H1.EKS.Exp1_TCGAGGCAGATGCCAG EKS.data 4032 1603 0.0344827586206897 FALSE 5.38194444444444 9.62301587301587 0.0305407209612817 0.0219209391719911 S 5437 1605 sc_H1 HD1 EKS cells healthy Exp1 V2 sc_H1.EKS.Exp1 9 4 TRUE 0 2 2 2 2 2 2 1 1 LSEC central vein Endothelial cells 3 2 3 3 4 4 4 4 4 5 5 4 6 4 5_central 5_central LSEC pericentral LSEC pericentral Endothelial cells LSEC pericentral Endothelial Endothelial cells
sc_H1.EKS.Exp1_TCGCGTTCAATGGTCT EKS.data 4679 1828 0.0571428571428571 FALSE 4.46676640307758 12.4385552468476 0.0188584779706275 -0.0563607085346216 S 5681 1825 sc_H1 HD1 EKS cells healthy Exp1 V2 sc_H1.EKS.Exp1 20 4 TRUE 0 2 2 2 2 2 2 1 1 LSEC central vein Endothelial cells 3 2 3 3 4 4 4 4 4 5 5 4 6 4 5_central 5_central LSEC pericentral LSEC pericentral Endothelial cells LSEC pericentral Endothelial Endothelial cells
sc_H1.EKS.Exp1_TCGTAGATCCAAAGTC EKS.data 5049 1910 0.0627674750356633 FALSE 5.28817587641117 14.4186967716379 0.0420838896306186 -0.0202586878603709 S 5794 1910 sc_H1 HD1 EKS cells healthy Exp1 V2 sc_H1.EKS.Exp1 9 4 TRUE 0 2 2 2 2 2 2 1 1 LSEC central vein Endothelial cells 3 2 3 3 4 4 4 4 4 5 5 4 6 4 5_central 5_central LSEC pericentral LSEC pericentral Endothelial cells LSEC pericentral Endothelial Endothelial cells
sc_H1.EKS.Exp1_TGAAAGATCGTTTATC EKS.data 4567 1829 0.0311345646437995 FALSE 3.43770527698708 8.36435296693672 0.0461726746773476 -0.0381278894602878 S 5573 1827 sc_H1 HD1 EKS cells healthy Exp1 V2 sc_H1.EKS.Exp1 9 4 TRUE 0 2 2 2 2 2 2 1 1 LSEC central vein Endothelial cells 3 2 3 3 4 4 4 4 4 5 5 4 6 4 5_central 5_central LSEC pericentral LSEC pericentral Endothelial cells LSEC pericentral Endothelial Endothelial cells
sc_H1.EKS.Exp1_TGCGTGGGTACAGTTC EKS.data 4964 1816 0.0204651162790698 FALSE 6.80902497985496 9.709911361805 -0.0438084112149533 0.00340242065347254 G2M 5775 1812 sc_H1 HD1 EKS cells healthy Exp1 V2 sc_H1.EKS.Exp1 9 4 TRUE 0 2 2 2 2 2 2 1 1 LSEC central vein Endothelial cells 3 2 3 3 4 4 4 4 4 5 5 4 6 4 5_central 5_central LSEC pericentral LSEC pericentral Endothelial cells LSEC pericentral Endothelial Endothelial cells
sc_H1.EKS.Exp1_TGGCTGGCAAACCTAC EKS.data 4632 1863 0.0642599277978339 FALSE 5.89378238341969 12.7374784110535 0.0479250111259457 -0.0915277128460859 S 5621 1860 sc_H1 HD1 EKS cells healthy Exp1 V2 sc_H1.EKS.Exp1 9 4 TRUE 0 2 2 2 2 2 2 1 1 LSEC central vein Endothelial cells 3 2 3 3 4 4 4 4 4 5 5 4 6 4 5_central 5_central LSEC pericentral LSEC pericentral Endothelial cells LSEC pericentral Endothelial Endothelial cells
sc_H1.EKS.Exp1_TTCTACATCGTGGTCG EKS.data 4402 1745 0.0613107822410148 FALSE 3.74829622898682 14.0845070422535 -0.0438084112149533 -0.0746974183159316 G1 5574 1745 sc_H1 HD1 EKS cells healthy Exp1 V2 sc_H1.EKS.Exp1 9 4 TRUE 0 2 2 2 2 2 2 1 1 LSEC central vein Endothelial cells 3 2 3 3 4 4 4 4 4 5 5 4 6 4 5_central 5_central LSEC pericentral LSEC pericentral Endothelial cells LSEC pericentral Endothelial Endothelial cells
sc_H1.EKS.Exp1_TTCTTAGAGTCATGCT EKS.data 5093 1914 0.0319488817891374 FALSE 6.85254270567446 9.89593559787944 0.0235313751668892 -0.00454521843021141 S 5814 1911 sc_H1 HD1 EKS cells healthy Exp1 V2 sc_H1.EKS.Exp1 9 4 TRUE 0 2 2 2 2 2 2 1 1 LSEC central vein Endothelial cells 3 2 3 3 4 4 4 4 4 5 5 4 6 4 5_central 5_central LSEC pericentral LSEC pericentral Endothelial cells LSEC pericentral Endothelial Endothelial cells
sc_H1.EKS.Exp1_TTGACTTCAACACGCC EKS.data 5697 2267 0.0371621621621622 FALSE 2.40477444268913 13.9371599087239 -0.0480362705829996 -0.036621474209132 G1 6047 2264 sc_H1 HD1 EKS cells healthy Exp1 V2 sc_H1.EKS.Exp1 9 4 TRUE 0 2 2 2 2 2 2 1 1 LSEC central vein Endothelial cells 3 2 3 3 4 4 4 4 4 5 5 4 6 4 5_central 5_central LSEC pericentral LSEC pericentral Endothelial cells LSEC pericentral Endothelial Endothelial cells
sc_H1.EKS.Exp1_TTGACTTTCCGCATAA EKS.data 4553 1815 0.0362520914668154 FALSE 2.26224467384142 13.046343070503 0.0682298620382732 0.00199989610929302 S 5599 1815 sc_H1 HD1 EKS cells healthy Exp1 V2 sc_H1.EKS.Exp1 9 4 TRUE 0 2 2 2 2 2 2 1 1 LSEC central vein Endothelial cells 3 2 3 3 4 4 4 4 4 5 5 4 6 4 5_central 5_central LSEC pericentral LSEC pericentral Endothelial cells LSEC pericentral Endothelial Endothelial cells
sc_H1.EKS.Exp1_AACACGTTCATCACCC EKS.data 3941 1251 0.0508038585209003 FALSE 3.90763765541741 14.5648312611012 -0.00422785936804628 -0.0318684743649681 G1 5488 1249 sc_H1 HD1 EKS cells healthy Exp1 V2 sc_H1.EKS.Exp1 7 10 TRUE 4 6 6 5 6 6 5 9 14 Kupffer cells Macrophages 2 7 8 7 9 10 7 9 9 8 11 11 11 10 8 8 Kupffer cells Kupffer cells Macrophages Kupffer cells Immune Macrophages
sc_H1.EKS.Exp1_AACTCCCGTTTGTTTC EKS.data 8692 1728 0.136 FALSE 4.21076852277957 16.0607455131155 -0.0258400089007566 -0.0839436912368189 G1 7318 1726 sc_H1 HD1 EKS cells healthy Exp1 V2 sc_H1.EKS.Exp1 7 10 TRUE 4 6 6 5 6 6 5 9 14 Kupffer cells Macrophages 2 7 8 7 9 10 7 9 9 8 11 11 11 10 8 8 Kupffer cells Kupffer cells Macrophages Kupffer cells Immune Macrophages
sc_H1.EKS.Exp1_AAGGCAGCAATGGAGC EKS.data 11901 2717 0.0545212765957447 FALSE 6.15074363498866 12.9232837576674 -0.0348798397863818 -0.134980001038907 G1 8145 2667 sc_H1 HD1 EKS cells healthy Exp1 V2 sc_H1.EKS.Exp1 7 10 TRUE 4 6 6 5 6 6 5 9 14 Macrophage-Endothelial interaction Doublets 2 7 8 7 9 10 7 9 9 8 11 11 11 10 8 8 Kupffer cells Kupffer cells Macrophages Kupffer cells Immune Macrophages
sc_H1.EKS.Exp1_AAGGTTCGTACCGGCT EKS.data 4377 1554 0.0484581497797357 FALSE 1.7363490975554 12.9769248343614 -0.0235035603026257 -0.0367253649161083 G1 5558 1552 sc_H1 HD1 EKS cells healthy Exp1 V2 sc_H1.EKS.Exp1 7 10 TRUE 4 6 6 5 6 6 5 9 14 Kupffer cells Macrophages 2 7 8 7 9 10 7 9 9 8 11 11 11 10 8 8 Kupffer cells Kupffer cells Macrophages Kupffer cells Immune Macrophages
sc_H1.EKS.Exp1_AATCCAGAGGCAGTCA EKS.data 4976 1632 0.0532544378698225 FALSE 4.11977491961415 12.8215434083601 -0.0252558967512239 0.0619448340345956 G2M 5828 1631 sc_H1 HD1 EKS cells healthy Exp1 V2 sc_H1.EKS.Exp1 7 10 TRUE 4 6 6 5 6 6 5 9 14 Kupffer cells Macrophages 2 7 8 7 9 10 7 9 9 8 11 11 11 10 8 8 Kupffer cells Kupffer cells Macrophages Kupffer cells Immune Macrophages
sc_H1.EKS.Exp1_ACACCGGGTGAACCTT EKS.data 7633 2218 0.0484581497797357 FALSE 0.641949430106118 12.7603825494563 -0.0191088117489987 -0.17128980312711 G1 7120 2215 sc_H1 HD1 EKS cells healthy Exp1 V2 sc_H1.EKS.Exp1 7 10 TRUE 4 6 6 5 6 6 5 9 14 Kupffer cells Macrophages 2 7 8 7 9 10 7 9 9 8 11 11 11 10 8 8 Kupffer cells Kupffer cells Macrophages Kupffer cells Immune Macrophages
sc_H1.EKS.Exp1_ACACCGGTCGGTCCGA EKS.data 5213 1662 0.049618320610687 FALSE 8.32534049491655 10.1668904661423 -0.0560747663551402 0.0244402888161654 G2M 5909 1657 sc_H1 HD1 EKS cells healthy Exp1 V2 sc_H1.EKS.Exp1 7 10 TRUE 4 6 6 5 6 6 5 9 14 Kupffer cells Macrophages 2 7 8 7 9 10 7 9 9 8 11 11 11 10 8 8 Kupffer cells Kupffer cells Macrophages Kupffer cells Immune Macrophages
sc_H1.EKS.Exp1_ACGTCAAGTCCCTTGT EKS.data 9016 2182 0.0520156046814044 FALSE 5.35714285714286 8.05235137533274 -0.0638072986203827 -0.160069606773674 G1 7523 2175 sc_H1 HD1 EKS cells healthy Exp1 V2 sc_H1.EKS.Exp1 7 10 TRUE 4 6 6 5 6 6 5 9 14 Kupffer cells Macrophages 2 7 8 7 9 10 7 9 9 8 11 11 11 10 8 8 Kupffer cells Kupffer cells Macrophages Kupffer cells Immune Macrophages
sc_H1.EKS.Exp1_ACGTCAAGTGTTGGGA EKS.data 5854 1736 0.0545212765957447 FALSE 5.82507687051589 11.9918004783054 -0.00728749443702715 -0.0270895018440601 G1 6195 1733 sc_H1 HD1 EKS cells healthy Exp1 V2 sc_H1.EKS.Exp1 7 10 TRUE 4 6 6 5 6 6 5 9 14 Macrophage-Endothelial interaction Doublets 2 7 8 7 9 10 7 9 9 8 11 11 11 10 8 8 Kupffer cells Kupffer cells Macrophages Kupffer cells Immune Macrophages
sc_H1.EKS.Exp1_AGACGTTAGGTCATCT EKS.data 4045 1275 0.0584996558843771 FALSE 3.01606922126082 19.4313967861557 -0.018830663106364 0.000960989039530402 G2M 5563 1275 sc_H1 HD1 EKS cells healthy Exp1 V2 sc_H1.EKS.Exp1 7 10 TRUE 4 6 6 5 6 6 5 9 14 Kupffer cells Macrophages 2 7 8 7 9 10 7 9 9 8 11 11 11 10 8 8 Kupffer cells Kupffer cells Macrophages Kupffer cells Immune Macrophages
sc_H1.EKS.Exp1_AGCATACGTTGGTGGA EKS.data 4512 1277 0.0642599277978339 FALSE 9.55230496453901 11.436170212766 -0.0367990654205607 -0.0757363253856942 G1 5711 1276 sc_H1 HD1 EKS cells healthy Exp1 V2 sc_H1.EKS.Exp1 7 10 TRUE 4 6 6 5 6 6 5 9 14 Kupffer cells Macrophages 2 7 8 7 9 10 7 9 9 8 11 11 11 10 8 8 Kupffer cells Kupffer cells Macrophages Kupffer cells Immune Macrophages
sc_H1.EKS.Exp1_AGCGTATCACCAACCG EKS.data 4148 1386 0.0484581497797357 FALSE 3.66441658630665 14.2237222757956 -0.0194147752558968 -0.0365435561788998 G1 5544 1384 sc_H1 HD1 EKS cells healthy Exp1 V2 sc_H1.EKS.Exp1 7 10 TRUE 4 6 6 5 6 6 5 9 14 Kupffer cells Macrophages 2 7 8 7 9 10 7 9 9 8 11 11 11 10 8 8 Kupffer cells Kupffer cells Macrophages Kupffer cells Immune Macrophages
sc_H1.EKS.Exp1_AGCGTATGTAGAGGAA EKS.data 9172 2194 0.0520156046814044 FALSE 3.70693414740515 13.3449629306585 -0.0417501112594571 0.0140771907952834 G2M 7560 2188 sc_H1 HD1 EKS cells healthy Exp1 V2 sc_H1.EKS.Exp1 7 10 TRUE 4 6 6 5 6 6 5 9 14 Kupffer cells Macrophages 2 7 8 7 9 10 7 9 9 8 11 11 11 10 8 8 Kupffer cells Kupffer cells Macrophages Kupffer cells Immune Macrophages
sc_H1.EKS.Exp1_AGGGATGAGACGACGT EKS.data 12870 2678 0.0545212765957447 FALSE 3.41880341880342 13.7995337995338 -0.0169114374721851 -0.0044153550464911 G1 8271 2565 sc_H1 HD1 EKS cells healthy Exp1 V2 sc_H1.EKS.Exp1 7 10 TRUE 4 6 6 5 6 6 5 9 14 Kupffer cells Macrophages 2 7 8 7 9 10 7 9 9 8 11 11 11 10 8 8 Kupffer cells Kupffer cells Macrophages Kupffer cells Immune Macrophages
sc_H1.EKS.Exp1_AGGTCCGCAAGTAGTA EKS.data 6966 1934 0.0508038585209003 FALSE 3.77548090726385 12.7476313522825 0.0304016466399644 -0.107422991013454 S 6793 1930 sc_H1 HD1 EKS cells healthy Exp1 V2 sc_H1.EKS.Exp1 7 10 TRUE 4 6 6 5 6 6 5 9 14 Kupffer cells Macrophages 2 7 8 7 9 10 7 9 9 8 11 11 11 10 8 8 Kupffer cells Kupffer cells Macrophages Kupffer cells Immune Macrophages
sc_H1.EKS.Exp1_ATGGGAGAGTTAGCGG EKS.data 9687 2352 0.0558170813718897 FALSE 3.74729018271911 11.2521936616083 -0.018524699599466 -0.123863695392447 G1 7683 2348 sc_H1 HD1 EKS cells healthy Exp1 V2 sc_H1.EKS.Exp1 7 10 TRUE 4 6 6 5 6 6 5 9 14 Kupffer cells Macrophages 2 7 8 7 9 10 7 9 9 8 11 11 11 10 8 8 Kupffer cells Kupffer cells Macrophages Kupffer cells Immune Macrophages
sc_H1.EKS.Exp1_ATTGGTGAGACTCGGA EKS.data 8902 2345 0.0484581497797357 FALSE 4.13390249382161 9.93035272972366 -0.0354639519359146 -0.0236091631603553 G1 7537 2339 sc_H1 HD1 EKS cells healthy Exp1 V2 sc_H1.EKS.Exp1 7 10 TRUE 4 6 6 5 6 6 5 9 14 Kupffer cells Macrophages 2 7 8 7 9 10 7 9 9 8 11 11 11 10 8 8 Kupffer cells Kupffer cells Macrophages Kupffer cells Immune Macrophages
sc_H1.EKS.Exp1_CACAAACCAAGTTCTG EKS.data 12287 2648 0.049618320610687 FALSE 4.01237079840482 13.0218930577033 -0.115070093457944 -0.00376603812788948 G1 8203 2577 sc_H1 HD1 EKS cells healthy Exp1 V2 sc_H1.EKS.Exp1 7 10 TRUE 4 6 6 5 6 6 5 9 14 Kupffer cells Macrophages 2 7 8 7 9 10 7 9 9 8 11 11 11 10 8 8 Kupffer cells Kupffer cells Macrophages Kupffer cells Immune Macrophages
sc_H1.EKS.Exp1_CACAAACTCTTCGAGA EKS.data 6422 1751 0.0508038585209003 FALSE 6.94487698536282 15.1666147617565 -0.0525700934579439 -0.0423354630928263 G1 6462 1746 sc_H1 HD1 EKS cells healthy Exp1 V2 sc_H1.EKS.Exp1 7 10 TRUE 4 6 6 5 6 6 5 9 14 Kupffer cells Macrophages 2 7 8 7 9 10 7 9 9 8 11 11 11 10 8 8 Kupffer cells Kupffer cells Macrophages Kupffer cells Immune Macrophages
sc_H1.EKS.Exp1_CACACCTCAGCTGCTG EKS.data 6786 1826 0.049618320610687 FALSE 7.86914235190097 10.9932213380489 -0.0213061860258122 0.0167783491766662 G2M 6710 1824 sc_H1 HD1 EKS cells healthy Exp1 V2 sc_H1.EKS.Exp1 7 10 TRUE 4 6 6 5 6 6 5 9 14 Kupffer cells Macrophages 2 7 8 7 9 10 7 9 9 8 11 11 11 10 8 8 Kupffer cells Kupffer cells Macrophages Kupffer cells Immune Macrophages
sc_H1.EKS.Exp1_CACCACTGTGTTTGTG EKS.data 7728 2010 0.0520156046814044 FALSE 4.16666666666667 13.9492753623188 -0.0253949710725412 -0.122565061555244 G1 7111 2004 sc_H1 HD1 EKS cells healthy Exp1 V2 sc_H1.EKS.Exp1 7 10 TRUE 4 6 6 5 6 6 5 9 14 Kupffer cells Macrophages 2 7 8 7 9 10 7 9 9 8 11 11 11 10 8 8 Kupffer cells Kupffer cells Macrophages Kupffer cells Immune Macrophages
sc_H1.EKS.Exp1_CACTCCATCGTTACAG EKS.data 8638 2177 0.0473225404732254 FALSE 4.44547348923362 10.6274600601991 -0.031820204717401 -0.0719702872578048 G1 7437 2172 sc_H1 HD1 EKS cells healthy Exp1 V2 sc_H1.EKS.Exp1 7 10 TRUE 4 6 6 5 6 6 5 9 14 Kupffer cells Macrophages 2 7 8 7 9 10 7 9 9 8 11 11 11 10 8 8 Kupffer cells Kupffer cells Macrophages Kupffer cells Immune Macrophages
sc_H1.EKS.Exp1_CAGAGAGCAAAGGTGC EKS.data 3714 1226 0.0462107208872458 FALSE 9.74690360796984 10.1238556812062 -0.00773253226524254 -0.0415043374370163 G1 5421 1225 sc_H1 HD1 EKS cells healthy Exp1 V2 sc_H1.EKS.Exp1 7 10 TRUE 4 6 6 5 6 6 5 9 14 Kupffer cells Macrophages 2 7 8 7 9 10 7 9 9 8 11 11 11 10 8 8 Kupffer cells Kupffer cells Macrophages Kupffer cells Immune Macrophages
sc_H1.EKS.Exp1_CATCCACTCGGTTAAC EKS.data 8005 1940 0.0532544378698225 FALSE 6.29606495940037 10.1186758276077 0.0239764129951046 0.053737468183471 G2M 7200 1938 sc_H1 HD1 EKS cells healthy Exp1 V2 sc_H1.EKS.Exp1 7 10 TRUE 4 6 6 5 6 6 5 9 14 Kupffer cells Macrophages 2 7 8 7 9 10 7 9 9 8 11 11 11 10 8 8 Kupffer cells Kupffer cells Macrophages Kupffer cells Immune Macrophages
sc_H1.EKS.Exp1_CCCATACAGGCACATG EKS.data 7430 1960 0.049618320610687 FALSE 3.48586810228802 11.7092866756393 -0.0567979528259902 -0.00706456807438574 G1 7000 1960 sc_H1 HD1 EKS cells healthy Exp1 V2 sc_H1.EKS.Exp1 7 10 TRUE 4 6 6 5 6 6 5 9 14 Kupffer cells Macrophages 2 7 8 7 9 10 7 9 9 8 11 11 11 10 8 8 Kupffer cells Kupffer cells Macrophages Kupffer cells Immune Macrophages
sc_H1.EKS.Exp1_CCGGTAGGTGAACCTT EKS.data 10963 2382 0.0532544378698225 FALSE 2.64526133357658 15.652649822129 -0.0255340453938585 -0.181471092410784 G1 7950 2372 sc_H1 HD1 EKS cells healthy Exp1 V2 sc_H1.EKS.Exp1 7 10 TRUE 4 6 6 5 6 6 5 9 14 Kupffer cells Macrophages 2 7 8 7 9 10 7 9 9 8 11 11 11 10 8 8 Kupffer cells Kupffer cells Macrophages Kupffer cells Immune Macrophages
sc_H1.EKS.Exp1_CCGTACTCATGATCCA EKS.data 6399 1811 0.0508038585209003 FALSE 4.95389904672605 12.1581497108923 -0.0363540275923454 -0.0415822554672484 G1 6453 1810 sc_H1 HD1 EKS cells healthy Exp1 V2 sc_H1.EKS.Exp1 7 10 TRUE 4 6 6 5 6 6 5 9 14 Kupffer cells Macrophages 2 7 8 7 9 10 7 9 9 8 11 11 11 10 8 8 Kupffer cells Kupffer cells Macrophages Kupffer cells Immune Macrophages
sc_H1.EKS.Exp1_CGGGTCACAGTCTTCC EKS.data 10888 2362 0.0642599277978339 FALSE 2.95738427626745 10.0477590007348 -0.0486203827325323 -0.117318580852943 G1 7956 2343 sc_H1 HD1 EKS cells healthy Exp1 V2 sc_H1.EKS.Exp1 7 10 TRUE 4 6 6 5 6 6 5 9 14 Kupffer cells Macrophages 2 7 8 7 9 10 7 9 9 8 11 11 11 10 8 8 Kupffer cells Kupffer cells Macrophages Kupffer cells Immune Macrophages
sc_H1.EKS.Exp1_CGGTTAATCGAGCCCA EKS.data 5922 1858 0.049618320610687 FALSE 5.89327929753462 11.9891928402567 0.0235313751668892 -0.0699184457950236 S 6211 1856 sc_H1 HD1 EKS cells healthy Exp1 V2 sc_H1.EKS.Exp1 7 10 TRUE 4 6 6 5 6 6 5 9 14 Kupffer cells Macrophages 2 7 8 7 9 10 7 9 9 8 11 11 11 10 8 8 Kupffer cells Kupffer cells Macrophages Kupffer cells Immune Macrophages
sc_H1.EKS.Exp1_CTAGAGTGTTGGGACA EKS.data 9727 2265 0.0532544378698225 FALSE 2.43651691168911 15.4004317878071 0.171367378727192 -0.166978338787595 S 7661 2258 sc_H1 HD1 EKS cells healthy Exp1 V2 sc_H1.EKS.Exp1 7 10 TRUE 4 6 6 5 6 6 5 9 14 Kupffer cells Macrophages 2 7 8 7 9 10 7 9 9 8 11 11 11 10 8 8 Kupffer cells Kupffer cells Macrophages Kupffer cells Immune Macrophages
sc_H1.EKS.Exp1_CTCAGAAAGTAGCCGA EKS.data 9127 2271 0.0508038585209003 FALSE 4.55790511668675 12.2712830064643 -0.00275367156208278 -0.055321801464859 G1 7562 2266 sc_H1 HD1 EKS cells healthy Exp1 V2 sc_H1.EKS.Exp1 7 10 TRUE 4 6 6 5 6 6 5 9 14 Kupffer cells Macrophages 2 7 8 7 9 10 7 9 9 8 11 11 11 10 8 8 Kupffer cells Kupffer cells Macrophages Kupffer cells Immune Macrophages
sc_H1.EKS.Exp1_CTTTGCGGTCCGACGT EKS.data 4624 1395 0.0598885793871866 FALSE 3.17906574394464 16.0034602076125 0.00789942145082332 -0.0653472546880682 S 5735 1395 sc_H1 HD1 EKS cells healthy Exp1 V2 sc_H1.EKS.Exp1 7 10 TRUE 4 6 6 5 6 6 5 9 14 Kupffer cells Macrophages 2 7 8 7 9 10 7 9 9 8 11 11 11 10 8 8 Kupffer cells Kupffer cells Macrophages Kupffer cells Immune Macrophages
sc_H1.EKS.Exp1_GACCAATCAGCTGCAC EKS.data 6692 1835 0.0520156046814044 FALSE 4.84160191273162 13.2396891811118 -0.0351858032932799 -0.0788011012414939 G1 6665 1834 sc_H1 HD1 EKS cells healthy Exp1 V2 sc_H1.EKS.Exp1 7 10 TRUE 4 6 6 5 6 6 5 9 14 Kupffer cells Macrophages 2 7 8 7 9 10 7 9 9 8 11 11 11 10 8 8 Kupffer cells Kupffer cells Macrophages Kupffer cells Immune Macrophages
sc_H1.EKS.Exp1_GACGCGTGTCGGCACT EKS.data 7245 1878 0.0484581497797357 FALSE 2.51207729468599 13.0848861283644 -0.00962394303515799 -0.0935795543088671 G1 6912 1877 sc_H1 HD1 EKS cells healthy Exp1 V2 sc_H1.EKS.Exp1 7 10 TRUE 4 6 6 5 6 6 5 9 14 Kupffer cells Macrophages 2 7 8 7 9 10 7 9 9 8 11 11 11 10 8 8 Kupffer cells Kupffer cells Macrophages Kupffer cells Immune Macrophages
sc_H1.EKS.Exp1_GAGCAGATCTTTCCTC EKS.data 4997 1634 0.0484581497797357 FALSE 8.54512707624575 10.8465079047428 0.0153538050734312 0.00218170484650147 S 5825 1631 sc_H1 HD1 EKS cells healthy Exp1 V2 sc_H1.EKS.Exp1 7 10 TRUE 4 6 6 5 6 6 5 9 14 Kupffer cells Macrophages 2 7 8 7 9 10 7 9 9 8 11 11 11 10 8 8 Kupffer cells Kupffer cells Macrophages Kupffer cells Immune Macrophages
sc_H1.EKS.Exp1_GATCAGTCAAGACGTG EKS.data 7564 1951 0.049618320610687 FALSE 2.24748810153358 12.5066102591222 -0.0700934579439252 -0.147914394057452 G1 7043 1944 sc_H1 HD1 EKS cells healthy Exp1 V2 sc_H1.EKS.Exp1 7 10 TRUE 4 6 6 5 6 6 5 9 14 Kupffer cells Macrophages 2 7 8 7 9 10 7 9 9 8 11 11 11 10 8 8 Kupffer cells Kupffer cells Macrophages Kupffer cells Immune Macrophages
sc_H1.EKS.Exp1_GATCGATCATTACGAC EKS.data 8128 1921 0.0462107208872458 FALSE 3.01427165354331 12.3031496062992 -0.0515409434801958 -0.109942340657628 G1 7227 1917 sc_H1 HD1 EKS cells healthy Exp1 V2 sc_H1.EKS.Exp1 7 10 TRUE 4 6 6 5 6 6 5 9 14 Kupffer cells Macrophages 2 7 8 7 9 10 7 9 9 8 11 11 11 10 8 8 Kupffer cells Kupffer cells Macrophages Kupffer cells Immune Macrophages
sc_H1.EKS.Exp1_GATTCAGGTTACCAGT EKS.data 7606 2113 0.0484581497797357 FALSE 3.86536944517486 11.0439127004996 -0.0306519804183356 -0.0456859383928108 G1 7103 2110 sc_H1 HD1 EKS cells healthy Exp1 V2 sc_H1.EKS.Exp1 7 10 TRUE 4 6 6 5 6 6 5 9 14 Kupffer cells Macrophages 2 7 8 7 9 10 7 9 9 8 11 11 11 10 8 8 Kupffer cells Kupffer cells Macrophages Kupffer cells Immune Macrophages
sc_H1.EKS.Exp1_GATTCAGGTTACTGAC EKS.data 9082 2092 0.0532544378698225 FALSE 5.79167584232548 12.2439991191368 -0.0201379617267468 -0.0979689366786141 G1 7503 2090 sc_H1 HD1 EKS cells healthy Exp1 V2 sc_H1.EKS.Exp1 7 10 TRUE 4 6 6 5 6 6 5 9 14 Kupffer cells Macrophages 2 7 8 7 9 10 7 9 9 8 11 11 11 10 8 8 Kupffer cells Kupffer cells Macrophages Kupffer cells Immune Macrophages
sc_H1.EKS.Exp1_GGTGCGTCAGCTGCTG EKS.data 6305 1826 0.0473225404732254 FALSE 2.34734337827121 12.2442505947661 -0.045115709835336 -0.0828268661368241 G1 6403 1817 sc_H1 HD1 EKS cells healthy Exp1 V2 sc_H1.EKS.Exp1 7 10 TRUE 4 6 6 5 6 6 5 9 14 Kupffer cells Macrophages 2 7 8 7 9 10 7 9 9 8 11 11 11 10 8 8 Kupffer cells Kupffer cells Macrophages Kupffer cells Immune Macrophages
sc_H1.EKS.Exp1_GTATTCTCAAGACGTG EKS.data 6059 1571 0.0520156046814044 FALSE 3.33388347912197 12.0812015184024 -0.0438084112149533 -0.0997610513739546 G1 6298 1567 sc_H1 HD1 EKS cells healthy Exp1 V2 sc_H1.EKS.Exp1 7 10 TRUE 4 6 6 5 6 6 5 9 14 Kupffer cells Macrophages 2 7 8 7 9 10 7 9 9 8 11 11 11 10 8 8 Kupffer cells Kupffer cells Macrophages Kupffer cells Immune Macrophages
sc_H1.EKS.Exp1_GTCACGGAGAGCTGGT EKS.data 8459 2138 0.0520156046814044 FALSE 6.47830712850219 14.61165622414 -0.0150200267022697 -0.000415562827905058 G1 7356 2137 sc_H1 HD1 EKS cells healthy Exp1 V2 sc_H1.EKS.Exp1 7 10 TRUE 4 6 6 5 6 6 5 9 14 Kupffer cells Macrophages 2 7 8 7 9 10 7 9 9 8 11 11 11 10 8 8 Kupffer cells Kupffer cells Macrophages Kupffer cells Immune Macrophages
sc_H1.EKS.Exp1_GTGAAGGCACCAGATT EKS.data 4791 1400 0.0484581497797357 FALSE 4.34147359632645 15.9883114172407 -0.0356308411214953 -0.0555295828788115 G1 5799 1400 sc_H1 HD1 EKS cells healthy Exp1 V2 sc_H1.EKS.Exp1 7 10 TRUE 4 6 6 5 6 6 5 9 14 Kupffer cells Macrophages 2 7 8 7 9 10 7 9 9 8 11 11 11 10 8 8 Kupffer cells Kupffer cells Macrophages Kupffer cells Immune Macrophages
sc_H1.EKS.Exp1_GTGGGTCTCAGCGACC EKS.data 8008 2033 0.0558170813718897 FALSE 5.93156843156843 9.86513486513487 -0.0293446817979528 -0.0755285439717417 G1 7195 2029 sc_H1 HD1 EKS cells healthy Exp1 V2 sc_H1.EKS.Exp1 7 10 TRUE 4 6 6 5 6 6 5 9 14 Kupffer cells Macrophages 2 7 8 7 9 10 7 9 9 8 11 11 11 10 8 8 Kupffer cells Kupffer cells Macrophages Kupffer cells Immune Macrophages
sc_H1.EKS.Exp1_GTTCGGGGTGGTCCGT EKS.data 6548 1714 0.0520156046814044 FALSE 5.40623091020159 14.8136835675015 -0.0531542056074766 -0.12669471715755 G1 6550 1713 sc_H1 HD1 EKS cells healthy Exp1 V2 sc_H1.EKS.Exp1 7 10 TRUE 4 6 6 5 6 6 5 9 14 Kupffer cells Macrophages 2 7 8 7 9 10 7 9 9 8 11 11 11 10 8 8 Kupffer cells Kupffer cells Macrophages Kupffer cells Immune Macrophages
sc_H1.EKS.Exp1_TCACAAGGTGAGCGAT EKS.data 7835 1937 0.0558170813718897 FALSE 4.18634333120613 13.7332482450542 0.145944592790387 -0.0424133811230586 S 7142 1935 sc_H1 HD1 EKS cells healthy Exp1 V2 sc_H1.EKS.Exp1 7 10 TRUE 4 6 6 5 6 6 5 9 14 Kupffer cells Macrophages 2 7 8 7 9 10 7 9 9 8 11 11 11 10 8 8 Kupffer cells Kupffer cells Macrophages Kupffer cells Immune Macrophages
sc_H1.EKS.Exp1_TCAGATGTCGAGCCCA EKS.data 4703 1304 0.0571428571428571 FALSE 4.25260472039124 13.7784392940676 0.0102358700489542 -0.0360760479975066 S 5774 1303 sc_H1 HD1 EKS cells healthy Exp1 V2 sc_H1.EKS.Exp1 7 10 TRUE 4 6 6 5 6 6 5 9 14 Kupffer cells Macrophages 2 7 8 7 9 10 7 9 9 8 11 11 11 10 8 8 Kupffer cells Kupffer cells Macrophages Kupffer cells Immune Macrophages
sc_H1.EKS.Exp1_TCCACACCACAACTGT EKS.data 6919 1741 0.0545212765957447 FALSE 4.91400491400491 11.7068940598352 -0.00553515798842902 -0.0846968988623968 G1 6765 1740 sc_H1 HD1 EKS cells healthy Exp1 V2 sc_H1.EKS.Exp1 7 10 TRUE 4 6 6 5 6 6 5 9 14 Kupffer cells Macrophages 2 7 8 7 9 10 7 9 9 8 11 11 11 10 8 8 Kupffer cells Kupffer cells Macrophages Kupffer cells Immune Macrophages
sc_H1.EKS.Exp1_TCGGGACTCATTATCC EKS.data 8234 1950 0.0532544378698225 FALSE 3.76487733786738 11.3432110760262 0.0268969737427681 0.05334787803231 G2M 7267 1948 sc_H1 HD1 EKS cells healthy Exp1 V2 sc_H1.EKS.Exp1 7 10 TRUE 4 6 6 5 6 6 5 9 14 Kupffer cells Macrophages 2 7 8 7 9 10 7 9 9 8 11 11 11 10 8 8 Kupffer cells Kupffer cells Macrophages Kupffer cells Immune Macrophages
sc_H1.EKS.Exp1_TCGTACCGTATCTGCA EKS.data 6188 1548 0.0657894736842105 FALSE 6.64188752424047 14.9967679379444 -0.0164942145082332 -0.0983585268297751 G1 6370 1547 sc_H1 HD1 EKS cells healthy Exp1 V2 sc_H1.EKS.Exp1 7 10 TRUE 4 6 6 5 6 6 5 9 14 Kupffer cells Macrophages 2 7 8 7 9 10 7 9 9 8 11 11 11 10 8 8 Kupffer cells Kupffer cells Macrophages Kupffer cells Immune Macrophages
sc_H1.EKS.Exp1_TGCCCTAAGCCTTGAT EKS.data 4283 1372 0.0484581497797357 FALSE 10.4366098529068 7.28461358860612 0.00322652425456164 -0.0175575294789881 S 5549 1369 sc_H1 HD1 EKS cells healthy Exp1 V2 sc_H1.EKS.Exp1 7 10 TRUE 4 6 6 5 6 6 5 9 14 Kupffer cells Macrophages 2 7 8 7 9 10 7 9 9 8 11 11 11 10 8 8 Kupffer cells Kupffer cells Macrophages Kupffer cells Immune Macrophages
sc_H1.EKS.Exp1_TGTGGTACAGTATGCT EKS.data 7225 2052 0.0462107208872458 FALSE 5.31487889273356 11.4602076124567 -0.0347407654650645 -0.0686977299880526 G1 6929 2048 sc_H1 HD1 EKS cells healthy Exp1 V2 sc_H1.EKS.Exp1 7 10 TRUE 4 6 6 5 6 6 5 9 14 Kupffer cells Macrophages 2 7 8 7 9 10 7 9 9 8 11 11 11 10 8 8 Kupffer cells Kupffer cells Macrophages Kupffer cells Immune Macrophages
sc_H1.EKS.Exp1_TTAACTCAGTTAACGA EKS.data 5909 1667 0.049618320610687 FALSE 4.18006430868167 12.3201895413776 -0.0328493546951491 -0.11238377227157 G1 6228 1663 sc_H1 HD1 EKS cells healthy Exp1 V2 sc_H1.EKS.Exp1 7 10 TRUE 4 6 6 5 6 6 5 9 14 Kupffer cells Macrophages 2 7 8 7 9 10 7 9 9 8 11 11 11 10 8 8 Kupffer cells Kupffer cells Macrophages Kupffer cells Immune Macrophages
sc_H1.EKS.Exp1_TTAGGCATCTTGAGAC EKS.data 5915 1802 0.0484581497797357 FALSE 5.98478444632291 12.5105663567202 0.0612205162438807 -0.0659965716066698 S 6229 1801 sc_H1 HD1 EKS cells healthy Exp1 V2 sc_H1.EKS.Exp1 7 10 TRUE 4 6 6 5 6 6 5 9 14 Kupffer cells Macrophages 2 7 8 7 9 10 7 9 9 8 11 11 11 10 8 8 Kupffer cells Kupffer cells Macrophages Kupffer cells Immune Macrophages
sc_H1.EKS.Exp1_TTGACTTAGTCCTCCT EKS.data 6035 1735 0.0462107208872458 FALSE 6.66114333057167 10.6048053024027 -0.0213061860258122 -0.0406472391044621 G1 6268 1732 sc_H1 HD1 EKS cells healthy Exp1 V2 sc_H1.EKS.Exp1 7 10 TRUE 4 6 6 5 6 6 5 9 14 Kupffer cells Macrophages 2 7 8 7 9 10 7 9 9 8 11 11 11 10 8 8 Kupffer cells Kupffer cells Macrophages Kupffer cells Immune Macrophages
sc_H1.EKS.Exp1_TTGGAACAGAAGATTC EKS.data 5780 1621 0.0462107208872458 FALSE 5 12.5951557093426 -0.0531542056074766 -0.0404654303672537 G1 6173 1621 sc_H1 HD1 EKS cells healthy Exp1 V2 sc_H1.EKS.Exp1 7 10 TRUE 4 6 6 5 6 6 5 9 14 Kupffer cells Macrophages 2 7 8 7 9 10 7 9 9 8 11 11 11 10 8 8 Kupffer cells Kupffer cells Macrophages Kupffer cells Immune Macrophages
sc_H1.EKS.Exp1_TTGTAGGCACCAGTTA EKS.data 6892 1916 0.0598885793871866 FALSE 3.29367382472432 16.7440510737087 0.0141855807743658 -0.0392447145602826 S 6757 1913 sc_H1 HD1 EKS cells healthy Exp1 V2 sc_H1.EKS.Exp1 7 10 TRUE 4 6 6 5 6 6 5 9 14 Kupffer cells Macrophages 2 7 8 7 9 10 7 9 9 8 11 11 11 10 8 8 Kupffer cells Kupffer cells Macrophages Kupffer cells Immune Macrophages
sc_H1.EKS.Exp1_AACACGTGTCACAAGG EKS.data 4300 1750 0.0336225596529284 FALSE 1.48837209302326 18.5581395348837 0.0902870493991989 -0.0765674510415043 S 5525 1746 sc_H1 HD1 EKS cells healthy Exp1 V2 sc_H1.EKS.Exp1 20 4 TRUE 0 5 5 4 5 4 4 6 6 LSEC central vein Endothelial cells 3 2 3 3 4 4 4 4 4 5 5 4 6 4 5_central 5_central LSEC pericentral LSEC pericentral Endothelial cells LSEC pericentral Endothelial Endothelial cells
sc_H1.EKS.Exp1_AACGTTGTCGAGAGCA EKS.data 4759 1899 0.0571428571428571 FALSE 1.47089724732087 15.5494851859634 -0.048481308411215 -0.105371149550673 G1 5664 1894 sc_H1 HD1 EKS cells healthy Exp1 V2 sc_H1.EKS.Exp1 20 4 TRUE 0 5 5 4 5 4 4 6 6 LSEC portal vein Endothelial cells 3 2 3 3 4 4 4 4 4 5 5 4 6 4 5_central 5_central LSEC pericentral LSEC pericentral Endothelial cells LSEC pericentral Endothelial Endothelial cells
sc_H1.EKS.Exp1_AACTTTCAGAATGTTG EKS.data 7283 2769 0.0558170813718897 FALSE 2.63627625978306 7.38706576960044 0.00703716065865598 -0.0317386109812478 S 7015 2765 sc_H1 HD1 EKS cells healthy Exp1 V2 sc_H1.EKS.Exp1 9 4 TRUE 0 2 2 2 2 2 2 1 1 LSEC portal vein Endothelial cells 3 2 3 3 4 4 4 4 4 5 5 4 13 4 5_central 5_central LSEC pericentral LSEC pericentral Endothelial cells LSEC pericentral Endothelial Endothelial cells
sc_H1.EKS.Exp1_AAGCCGCCACCAACCG EKS.data 4011 1766 0.0484581497797357 FALSE 2.71752680129643 10.4712041884817 -0.00787160658655986 0.00031167212092878 G2M 5346 1764 sc_H1 HD1 EKS cells healthy Exp1 V2 sc_H1.EKS.Exp1 20 4 TRUE 0 5 5 4 5 4 4 6 6 LSEC central vein Endothelial cells 3 2 3 3 4 4 4 4 4 5 5 4 6 4 5_central 5_central LSEC pericentral LSEC pericentral Endothelial cells LSEC pericentral Endothelial Endothelial cells
sc_H1.EKS.Exp1_AAGGAGCGTACAGACG EKS.data 4662 1734 0.0451219512195122 FALSE 3.98970398970399 15.958815958816 0.103137516688919 -0.0826450573996156 S 5690 1733 sc_H1 HD1 EKS cells healthy Exp1 V2 sc_H1.EKS.Exp1 20 4 TRUE 0 2 2 2 2 2 4 6 6 LSEC central vein Endothelial cells 3 2 3 3 4 4 4 4 4 5 5 4 6 4 5_central 5_central LSEC pericentral LSEC pericentral Endothelial cells LSEC pericentral Endothelial Endothelial cells
sc_H1.EKS.Exp1_ACACCCTTCATAGCAC EKS.data 4694 1874 0.0451219512195122 FALSE 2.76949296974862 15.4665530464423 -0.0170783266577659 -0.110513739545998 G1 5661 1874 sc_H1 HD1 EKS cells healthy Exp1 V2 sc_H1.EKS.Exp1 20 4 TRUE 0 5 5 4 5 4 4 6 6 LSEC central vein Endothelial cells 3 2 3 3 4 4 4 4 4 5 5 4 6 4 5_central 5_central LSEC pericentral LSEC pericentral Endothelial cells LSEC pericentral Endothelial Endothelial cells
sc_H1.EKS.Exp1_ACGAGCCTCTCACATT EKS.data 4167 1823 0.0419869899467771 FALSE 1.46388288936885 12.7189824814015 0.0176902536715621 0.0542828943950963 G2M 5416 1820 sc_H1 HD1 EKS cells healthy Exp1 V2 sc_H1.EKS.Exp1 20 4 TRUE 0 5 5 4 5 4 4 6 6 LSEC central vein Endothelial cells 3 2 3 3 4 4 4 4 4 5 5 4 6 4 5_central 5_central LSEC pericentral LSEC pericentral Endothelial cells LSEC pericentral Endothelial Endothelial cells
sc_H1.EKS.Exp1_ACGCCAGAGCGCTCCA EKS.data 4197 1584 0.0419869899467771 FALSE 1.73933762211103 11.8179652132476 -0.0194147752558968 -0.0746974183159316 G1 5506 1583 sc_H1 HD1 EKS cells healthy Exp1 V2 sc_H1.EKS.Exp1 20 4 TRUE 0 5 5 4 5 4 4 6 6 LSEC central vein Endothelial cells 3 2 3 3 4 4 4 4 4 5 5 4 6 4 5_central 5_central LSEC pericentral LSEC pericentral Endothelial cells LSEC pericentral Endothelial Endothelial cells
sc_H1.EKS.Exp1_AGATCTGCAAAGCGGT EKS.data 6147 2099 0.0689655172413793 FALSE 1.33398405726371 21.7992516674801 0.0420838896306186 -0.110124149394837 S 6308 2097 sc_H1 HD1 EKS cells healthy Exp1 V2 sc_H1.EKS.Exp1 25 4 TRUE 0 2 2 2 2 2 2 1 1 LSEC portal vein Endothelial cells 3 2 3 3 4 4 4 4 4 5 5 4 6 4 5_central 5_central LSEC pericentral LSEC pericentral Endothelial cells LSEC pericentral Endothelial Endothelial cells
sc_H1.EKS.Exp1_CAACCAAAGGAGCGAG EKS.data 3799 1631 0.038089823763502 FALSE 1.21084495919979 15.0039484074757 0.0346295060080107 -0.0625422055997091 S 5337 1631 sc_H1 HD1 EKS cells healthy Exp1 V2 sc_H1.EKS.Exp1 20 4 TRUE 0 5 5 4 5 4 4 6 6 LSEC central vein Endothelial cells 3 2 3 3 4 4 4 4 4 5 5 4 6 4 5_central 5_central LSEC pericentral LSEC pericentral Endothelial cells LSEC pericentral Endothelial Endothelial cells
sc_H1.EKS.Exp1_CATGCCTGTACAGACG EKS.data 5396 2077 0.0545212765957447 FALSE 1.57524091919941 15.2335063009637 -0.0654205607476635 0.042595189860267 G2M 5926 2074 sc_H1 HD1 EKS cells healthy Exp1 V2 sc_H1.EKS.Exp1 20 14 TRUE 0 5 5 4 5 4 4 6 6 LSEC portal vein Endothelial cells 3 2 3 3 4 4 4 4 4 5 5 4 6 14 5_central 5_central LSEC pericentral LSEC pericentral Endothelial cells LSEC pericentral Endothelial Endothelial cells
sc_H1.EKS.Exp1_CCTTCGATCGCGATCG EKS.data 6375 2070 0.104306220095694 FALSE 0.988235294117647 22.6509803921569 0.0112650200267023 -0.0693470469066542 S 6431 2060 sc_H1 HD1 EKS cells healthy Exp1 V2 sc_H1.EKS.Exp1 20 14 TRUE 0 5 5 4 5 4 4 6 6 LSEC portal vein Endothelial cells 3 2 3 3 4 4 4 4 4 5 5 4 13 14 5_central 5_central LSEC pericentral LSEC pericentral Endothelial cells LSEC pericentral Endothelial Endothelial cells
sc_H1.EKS.Exp1_CGTCACTGTCAACATC EKS.data 5955 2222 0.040983606557377 FALSE 0.906801007556675 10.0755667506297 -0.0107921673342234 -0.0237130538673316 G1 6183 2218 sc_H1 HD1 EKS cells healthy Exp1 V2 sc_H1.EKS.Exp1 20 4 TRUE 0 2 2 2 2 2 2 1 1 LSEC central vein Endothelial cells 3 2 3 3 4 4 4 4 4 5 5 4 6 4 5_central 5_central LSEC pericentral LSEC pericentral Endothelial cells LSEC pericentral Endothelial Endothelial cells
sc_H1.EKS.Exp1_CGTGAGCAGAGGGATA EKS.data 4099 1725 0.0520156046814044 FALSE 1.75652598194682 14.8328860697731 -0.0153259902091678 -0.0812425328554361 G1 5430 1725 sc_H1 HD1 EKS cells healthy Exp1 V2 sc_H1.EKS.Exp1 20 4 TRUE 0 5 5 4 5 4 4 6 6 LSEC central vein Endothelial cells 3 2 3 3 4 4 4 4 4 5 5 4 6 4 5_central 5_central LSEC pericentral LSEC pericentral Endothelial cells LSEC pericentral Endothelial Endothelial cells
sc_H1.EKS.Exp1_CTCTACGGTAAAGGAG EKS.data 3675 1519 0.0967153284671533 FALSE 0.353741496598639 23.9455782312925 -0.0100689808633734 -0.0669315879694561 G1 5341 1523 sc_H1 HD1 EKS cells healthy Exp1 V2 sc_H1.EKS.Exp1 20 4 TRUE 0 5 5 4 5 4 4 6 6 LSEC portal vein Endothelial cells 3 2 3 3 4 4 4 4 4 5 5 4 13 4 5_central 5_central LSEC pericentral LSEC pericentral Endothelial cells LSEC pericentral Endothelial Endothelial cells
sc_H1.EKS.Exp1_CTGCTGTTCGCGTAGC EKS.data 5981 2186 0.0706150341685649 FALSE 2.44106336732988 19.695703059689 0.0414997774810859 -0.0900212975949301 S 6211 2184 sc_H1 HD1 EKS cells healthy Exp1 V2 sc_H1.EKS.Exp1 20 14 TRUE 0 5 5 4 5 4 4 6 6 LSEC portal vein Endothelial cells 3 2 3 3 4 4 4 4 4 5 5 4 13 14 5_central 5_central LSEC pericentral LSEC pericentral Endothelial cells LSEC pericentral Endothelial Endothelial cells
sc_H1.EKS.Exp1_GACTACAGTCTTCAAG EKS.data 4027 1761 0.0473225404732254 FALSE 2.35907623541098 11.9692078470325 -0.0211671117044949 0.00480494519765207 G2M 5393 1758 sc_H1 HD1 EKS cells healthy Exp1 V2 sc_H1.EKS.Exp1 20 4 TRUE 0 5 5 4 5 4 4 6 6 LSEC central vein Endothelial cells 3 2 3 3 4 4 4 4 4 5 5 4 6 4 5_central 5_central LSEC pericentral LSEC pericentral Endothelial cells LSEC pericentral Endothelial Endothelial cells
sc_H1.EKS.Exp1_GACTGCGTCAGAAATG EKS.data 3760 1596 0.0344827586206897 FALSE 2.07446808510638 10.6382978723404 0.0781597685803293 -0.00810347514414836 S 5339 1595 sc_H1 HD1 EKS cells healthy Exp1 V2 sc_H1.EKS.Exp1 20 4 TRUE 0 5 5 4 5 4 4 6 6 LSEC central vein Endothelial cells 3 2 3 3 4 4 4 4 4 5 5 4 6 4 5_central 5_central LSEC pericentral LSEC pericentral Endothelial cells LSEC pericentral Endothelial Endothelial cells
sc_H1.EKS.Exp1_GATGAAATCGTGGGAA EKS.data 3734 1585 0.0584996558843771 FALSE 4.15104445634708 11.8371719335833 -0.0124054294615042 0.0569840527764791 G2M 5352 1583 sc_H1 HD1 EKS cells healthy Exp1 V2 sc_H1.EKS.Exp1 20 4 TRUE 0 2 2 2 2 4 4 6 6 LSEC central vein Endothelial cells 3 2 3 3 4 4 4 4 4 5 5 4 6 4 5_central 5_central LSEC pericentral LSEC pericentral Endothelial cells LSEC pericentral Endothelial Endothelial cells
sc_H1.EKS.Exp1_GATGAGGTCCAGAAGG EKS.data 7858 2493 0.0473225404732254 FALSE 1.61618732501909 16.1364214812929 0.00075100133511348 -0.00854501064879748 S 7221 2491 sc_H1 HD1 EKS cells healthy Exp1 V2 sc_H1.EKS.Exp1 20 4 TRUE 0 5 5 4 5 4 4 6 6 LSEC portal vein Endothelial cells 3 2 3 3 4 4 4 4 4 5 5 4 6 4 5_central 5_central LSEC pericentral LSEC pericentral Endothelial cells LSEC pericentral Endothelial Endothelial cells
sc_H1.EKS.Exp1_GCGAGAAAGGAGTAGA EKS.data 3889 1524 0.0876288659793814 FALSE 2.1599382874775 21.085111853947 -0.00598019581664442 -0.0589839488857722 G1 5417 1522 sc_H1 HD1 EKS cells healthy Exp1 V2 sc_H1.EKS.Exp1 20 14 TRUE 0 5 5 4 5 4 4 6 6 LSEC portal vein Endothelial cells 3 2 3 3 4 4 4 4 4 5 5 4 13 14 5_central 5_central LSEC pericentral LSEC pericentral Endothelial cells LSEC pericentral Endothelial Endothelial cells
sc_H1.EKS.Exp1_GCTCTGTAGTCTTGCA EKS.data 4204 1730 0.0508038585209003 FALSE 1.14176974310181 11.4176974310181 -0.027008233199822 0.0340761518882136 G2M 5474 1731 sc_H1 HD1 EKS cells healthy Exp1 V2 sc_H1.EKS.Exp1 20 4 TRUE 0 5 5 4 5 4 4 6 6 LSEC central vein Endothelial cells 3 2 3 3 4 4 4 4 4 5 5 4 6 4 5_central 5_central LSEC pericentral LSEC pericentral Endothelial cells LSEC pericentral Endothelial Endothelial cells
sc_H1.EKS.Exp1_GCTGCAGGTACTTAGC EKS.data 7002 1933 0.171853856562923 FALSE 1.85661239645815 11.8823193373322 -0.000278148642634625 -0.0818918497740377 G1 6810 1932 sc_H1 HD1 EKS cells healthy Exp1 V2 sc_H1.EKS.Exp1 20 14 TRUE 0 5 5 4 5 4 4 6 6 LSEC central vein Endothelial cells 3 2 3 3 4 4 4 4 4 5 5 4 13 14 5_central 5_central LSEC pericentral LSEC pericentral Endothelial cells LSEC pericentral Endothelial Endothelial cells
sc_H1.EKS.Exp1_GCTGCAGTCATGTGGT EKS.data 4551 1801 0.0613107822410148 FALSE 1.9995605361459 11.7336849044166 -0.0426401869158878 0.0113500597371565 G2M 5604 1797 sc_H1 HD1 EKS cells healthy Exp1 V2 sc_H1.EKS.Exp1 20 4 TRUE 0 5 5 4 5 4 4 6 6 LSEC central vein Endothelial cells 3 2 3 3 4 4 4 4 4 5 5 4 6 4 5_central 5_central LSEC pericentral LSEC pericentral Endothelial cells LSEC pericentral Endothelial Endothelial cells
sc_H1.EKS.Exp1_GGGCACTTCACTTATC EKS.data 4970 2010 0.0657894736842105 FALSE 1.95171026156942 13.7625754527163 0.0856141522029372 -0.0406472391044621 S 5748 2008 sc_H1 HD1 EKS cells healthy Exp1 V2 sc_H1.EKS.Exp1 20 4 TRUE 0 5 5 4 5 4 4 6 6 LSEC central vein Endothelial cells 3 2 3 3 4 4 4 4 4 5 5 4 6 4 5_central 5_central LSEC pericentral LSEC pericentral Endothelial cells LSEC pericentral Endothelial Endothelial cells
sc_H1.EKS.Exp1_GTATCTTGTTCAGACT EKS.data 4556 1893 0.0508038585209003 FALSE 1.42669007901668 15.1448639157155 0.0217790387182911 -0.00529842605578931 S 5572 1890 sc_H1 HD1 EKS cells healthy Exp1 V2 sc_H1.EKS.Exp1 20 4 TRUE 0 5 5 4 5 4 4 6 6 LSEC central vein Endothelial cells 3 2 3 3 4 4 4 4 4 5 5 4 6 4 5_central 5_central LSEC pericentral LSEC pericentral Endothelial cells LSEC pericentral Endothelial Endothelial cells
sc_H1.EKS.Exp1_GTCTCGTAGGCAATTA EKS.data 5854 2194 0.04 FALSE 1.91322172873249 13.5292107960369 -0.00553515798842902 -0.0881512648693574 G1 6134 2190 sc_H1 HD1 EKS cells healthy Exp1 V2 sc_H1.EKS.Exp1 20 4 TRUE 0 5 5 4 5 4 4 6 6 LSEC central vein Endothelial cells 3 2 3 3 4 4 4 4 4 5 5 4 6 4 5_central 5_central LSEC pericentral LSEC pericentral Endothelial cells LSEC pericentral Endothelial Endothelial cells
sc_H1.EKS.Exp1_GTGCGGTAGGGTATCG EKS.data 4083 1666 0.0362520914668154 FALSE 2.6696056820965 13.8133725202057 0.029956608811749 -0.0901251883019064 S 5461 1666 sc_H1 HD1 EKS cells healthy Exp1 V2 sc_H1.EKS.Exp1 20 14 TRUE 0 5 5 4 5 4 4 6 6 LSEC portal vein Endothelial cells 3 2 3 3 4 4 4 4 4 5 5 4 13 14 5_central 5_central LSEC pericentral LSEC pericentral Endothelial cells LSEC pericentral Endothelial Endothelial cells
sc_H1.EKS.Exp1_GTGTTAGAGGCGACAT EKS.data 3768 1605 0.0419869899467771 FALSE 4.03397027600849 9.55414012738854 -0.0246717846016911 -0.0625422055997091 G1 5332 1602 sc_H1 HD1 EKS cells healthy Exp1 V2 sc_H1.EKS.Exp1 20 4 TRUE 0 5 5 4 5 4 4 6 6 LSEC central vein Endothelial cells 3 2 3 3 4 4 4 4 4 5 5 4 6 4 5_central 5_central LSEC pericentral LSEC pericentral Endothelial cells LSEC pericentral Endothelial Endothelial cells
sc_H1.EKS.Exp1_GTTCTCGGTTACGACT EKS.data 4933 1830 0.0532544378698225 FALSE 1.43928643827286 16.7443746199068 -0.0299287939474855 -0.111916264090177 G1 5762 1829 sc_H1 HD1 EKS cells healthy Exp1 V2 sc_H1.EKS.Exp1 20 4 TRUE 0 5 5 4 5 4 4 6 6 LSEC central vein Endothelial cells 3 2 3 3 4 4 4 4 4 5 5 4 6 4 5_central 5_central LSEC pericentral LSEC pericentral Endothelial cells LSEC pericentral Endothelial Endothelial cells
sc_H1.EKS.Exp1_TACACGAAGAATCTCC EKS.data 3692 1576 0.0319488817891374 FALSE 0.920910075839653 8.93824485373781 0.0851691143747219 -0.0196093709417693 S 5283 1577 sc_H1 HD1 EKS cells healthy Exp1 V2 sc_H1.EKS.Exp1 20 4 TRUE 0 5 5 4 5 4 4 6 6 LSEC central vein Endothelial cells 3 2 3 3 4 4 4 4 4 5 5 4 6 4 5_central 5_central LSEC pericentral LSEC pericentral Endothelial cells LSEC pericentral Endothelial Endothelial cells
sc_H1.EKS.Exp1_TCTTCGGCAAGCCCAC EKS.data 4854 1940 0.049618320610687 FALSE 2.32797692624639 18.9122373300371 0.0758233199821985 -0.0759960521531349 S 5699 1938 sc_H1 HD1 EKS cells healthy Exp1 V2 sc_H1.EKS.Exp1 20 4 TRUE 0 5 5 4 5 4 4 6 6 LSEC central vein Endothelial cells 3 2 3 3 4 4 4 4 4 5 5 4 6 4 5_central 5_central LSEC pericentral LSEC pericentral Endothelial cells LSEC pericentral Endothelial Endothelial cells
sc_H1.EKS.Exp1_TGAAAGAGTTACAGAA EKS.data 5493 2040 0.0689655172413793 FALSE 1.32896413617331 14.7096304387402 0.0106809078771696 -0.0795543088670718 S 5966 2032 sc_H1 HD1 EKS cells healthy Exp1 V2 sc_H1.EKS.Exp1 20 4 TRUE 0 5 5 4 5 4 4 6 6 LSEC portal vein Endothelial cells 3 2 3 3 4 4 4 4 4 5 5 4 6 4 5_central 5_central LSEC pericentral LSEC pericentral Endothelial cells LSEC pericentral Endothelial Endothelial cells
sc_H1.EKS.Exp1_TGCGGGTAGAATAGGG EKS.data 3804 1532 0.0584996558843771 FALSE 2.05047318611987 12.1976866456362 0.0131564307966177 -0.0533738507090541 S 5362 1532 sc_H1 HD1 EKS cells healthy Exp1 V2 sc_H1.EKS.Exp1 20 4 TRUE 0 5 5 4 5 4 4 6 6 LSEC central vein Endothelial cells 3 2 3 3 4 4 4 4 4 5 5 4 6 4 5_central 5_central LSEC pericentral LSEC pericentral Endothelial cells LSEC pericentral Endothelial Endothelial cells
sc_H1.EKS.Exp1_TGGCGCATCATATCGG EKS.data 4518 1744 0.0723076923076923 FALSE 0.398406374501992 23.5059760956175 -0.0112372051624388 -0.121266427718041 G1 5616 1742 sc_H1 HD1 EKS cells healthy Exp1 V2 sc_H1.EKS.Exp1 20 4 TRUE 0 5 5 4 5 4 4 6 6 LSEC portal vein Endothelial cells 3 2 3 3 4 4 4 4 4 5 5 4 6 4 5_central 5_central LSEC pericentral LSEC pericentral Endothelial cells LSEC pericentral Endothelial Endothelial cells
sc_H1.EKS.Exp1_TTCTACACACGCGAAA EKS.data 3955 1686 0.043010752688172 FALSE 3.46396965865992 11.2768647281922 0.0496773475745438 -0.0669315879694561 S 5383 1688 sc_H1 HD1 EKS cells healthy Exp1 V2 sc_H1.EKS.Exp1 20 4 TRUE 0 5 5 4 5 4 4 6 6 LSEC central vein Endothelial cells 3 2 3 3 4 4 4 4 4 5 5 4 6 4 5_central 5_central LSEC pericentral LSEC pericentral Endothelial cells LSEC pericentral Endothelial Endothelial cells
sc_H1.EKS.Exp1_AAACCTGTCAAGATCC EKS.data 8532 3066 0.171853856562923 FALSE 4.20768870135959 17.6277543366151 0.05101246105919 0.050568801620695 S 7519 3059 sc_H1 HD1 EKS cells healthy Exp1 V2 sc_H1.EKS.Exp1 28 33 TRUE 2 1 0 1 0 0 0 2 2 Cholangiocytes Cholangiocytes 5 6 7 8 8 9 8 10 10 10 12 12 12 33 10 10 Cholangiocytes 1 Cholangiocytes Cholangiocytes Cholangiocytes Cholangiocytes Cholangiocytes
sc_H1.EKS.Exp1_ACACCGGGTCAAAGCG EKS.data 7230 2568 0.232081911262799 FALSE 3.65145228215768 14.2185338865837 -0.0597185135736538 0.0893719806763285 G2M 6963 2564 sc_H1 HD1 EKS cells healthy Exp1 V2 sc_H1.EKS.Exp1 28 33 TRUE 2 1 0 1 0 0 0 2 2 Cholangiocytes Cholangiocytes 5 6 7 8 8 9 8 10 10 10 12 12 12 33 10 10 Cholangiocytes 1 Cholangiocytes Cholangiocytes Cholangiocytes Cholangiocytes Cholangiocytes
sc_H1.EKS.Exp1_ACAGCCGCAGTCGTGC EKS.data 10923 3348 0.223880597014925 FALSE 9.79584363270164 14.1170008239495 0.0311526479750779 -0.17032881408758 S 8139 3328 sc_H1 HD1 EKS cells healthy Exp1 V2 sc_H1.EKS.Exp1 28 33 TRUE 2 1 0 1 0 0 0 2 2 Cholangiocytes Cholangiocytes 5 6 7 8 8 9 8 10 10 10 12 12 12 33 10 10 Cholangiocytes 1 Cholangiocytes Cholangiocytes Cholangiocytes Cholangiocytes Cholangiocytes
sc_H1.EKS.Exp1_ACTGCTCCAAATCCGT EKS.data 6414 2414 0.166666666666667 FALSE 3.39881509198628 17.9607109448082 -0.0288996439697374 -0.145758661887694 G1 6447 2410 sc_H1 HD1 EKS cells healthy Exp1 V2 sc_H1.EKS.Exp1 28 33 TRUE 2 1 0 1 0 0 0 2 2 Cholangiocytes Cholangiocytes 5 6 7 8 8 9 8 10 10 10 12 12 12 33 10 10 Cholangiocytes 1 Cholangiocytes Cholangiocytes Cholangiocytes Cholangiocytes Cholangiocytes
sc_H1.EKS.Exp1_AGCAGCCTCACCTTAT EKS.data 9910 3282 0.112676056338028 FALSE 4.73259334006055 15.6407669021191 0.0127392078326658 -0.0833463196717054 S 7877 3275 sc_H1 HD1 EKS cells healthy Exp1 V2 sc_H1.EKS.Exp1 4 33 TRUE 2 1 0 1 0 0 0 2 2 Cholangiocytes Cholangiocytes 5 6 7 8 8 9 8 10 10 10 12 12 12 33 10 10 Cholangiocytes 1 Cholangiocytes Cholangiocytes Cholangiocytes Cholangiocytes Cholangiocytes
sc_H1.EKS.Exp1_ATTGGACAGGGCATGT EKS.data 10325 3507 0.115660184237462 FALSE 9.98547215496368 8.77481840193705 -0.16588785046729 -0.027868682146382 G1 7967 3464 sc_H1 HD1 EKS cells healthy Exp1 V2 sc_H1.EKS.Exp1 16 32 TRUE 2 1 0 1 0 0 0 3 3 LSEC portal vein Endothelial cells 5 6 7 8 8 9 8 10 10 10 20 12 30 32 10 10 Cholangiocytes 1 Cholangiocytes Cholangiocytes Cholangiocytes Cholangiocytes Cholangiocytes
sc_H1.EKS.Exp1_GCGCAGTAGAACTCGG EKS.data 11225 2890 0.232081911262799 FALSE 10.4320712694877 25.5857461024499 -0.0528482421005785 -0.212794140564127 G1 7933 2860 sc_H1 HD1 EKS cells healthy Exp1 V2 sc_H1.EKS.Exp1 8 33 TRUE 2 1 0 1 0 0 0 2 2 Cholangiocytes Cholangiocytes 5 6 7 8 8 9 8 10 10 10 12 12 12 33 10 10 Cholangiocytes 1 Cholangiocytes Cholangiocytes Cholangiocytes Cholangiocytes Cholangiocytes
sc_H1.EKS.Exp1_GTAGTCATCAGTTTGG EKS.data 9722 3382 0.0532544378698225 FALSE 7.51902900637729 11.3556881300144 0.0578827325322652 -0.144148355929562 S 7889 3372 sc_H1 HD1 EKS cells healthy Exp1 V2 sc_H1.EKS.Exp1 0 33 TRUE 2 1 0 1 0 0 0 3 3 Cholangiocytes Cholangiocytes 5 6 7 8 8 9 8 10 10 10 12 12 12 33 10 10 Cholangiocytes 1 Cholangiocytes Cholangiocytes Cholangiocytes Cholangiocytes Cholangiocytes
sc_H1.EKS.Exp1_GTCTCGTTCGCGTAGC EKS.data 7238 2284 0.208791208791209 FALSE 2.01713180436585 21.1936999171042 -0.0433633733867379 -0.0756064620019739 G1 6925 2280 sc_H1 HD1 EKS cells healthy Exp1 V2 sc_H1.EKS.Exp1 16 33 TRUE 2 1 0 1 0 0 0 3 3 Cholangiocytes Cholangiocytes 5 6 7 8 8 9 8 10 10 10 12 12 12 33 10 10 Cholangiocytes 1 Cholangiocytes Cholangiocytes Cholangiocytes Cholangiocytes Cholangiocytes
sc_H1.EKS.Exp1_TGCCCATAGAGACTAT EKS.data 9673 3088 0.0627674750356633 FALSE 6.06843791998346 13.1293290602709 -0.0204161103693814 -0.104488078541374 G1 7783 3081 sc_H1 HD1 EKS cells healthy Exp1 V2 sc_H1.EKS.Exp1 8 33 TRUE 2 1 0 1 0 0 0 2 2 Cholangiocytes Cholangiocytes 5 6 7 8 8 9 8 10 10 10 12 12 12 33 10 10 Cholangiocytes 1 Cholangiocytes Cholangiocytes Cholangiocytes Cholangiocytes Cholangiocytes
sc_H1.EKS.Exp1_TGGTTCCGTCTGCCAG EKS.data 10768 3312 0.223880597014925 FALSE 5.23774145616642 18.6849925705795 -0.0315142412105029 -0.113370733987845 G1 8062 3293 sc_H1 HD1 EKS cells healthy Exp1 V2 sc_H1.EKS.Exp1 28 33 TRUE 2 1 0 1 0 0 0 2 2 Cholangiocytes Cholangiocytes 5 6 7 8 8 9 8 10 10 10 12 12 12 33 10 10 Cholangiocytes 1 Cholangiocytes Cholangiocytes Cholangiocytes Cholangiocytes Cholangiocytes
sc_H1.EKS.Exp1_AACTTTCAGGTTCCTA EKS.data 23983 3420 0.0758293838862559 FALSE 13.8347996497519 5.12029354125839 -0.000695371606586573 -0.168978234896889 G1 8916 2221 sc_H1 HD1 EKS cells healthy Exp1 V2 sc_H1.EKS.Exp1 14 2 TRUE 6 4 3 3 3 3 3 4 4 Hepatocytes (unknown 2) Hepatocytes 1 0 1 2 2 7 1 2 3 3 4 3 10 2 3 3 Hepatocytes (midzone) 4 Hepatocytes (midzone) Hepatocytes Hepatocytes Hepatocytes Hepatocytes
sc_H1.EKS.Exp1_ACATGGTCAAGGTTTC EKS.data 8100 1780 0.0484581497797357 FALSE 11.962962962963 4.04938271604938 -0.0332943925233645 -0.131369798971482 G1 7159 1777 sc_H1 HD1 EKS cells healthy Exp1 V2 sc_H1.EKS.Exp1 14 8 TRUE 6 4 3 3 3 3 3 4 4 Hepatocytes (midzone) Hepatocytes 1 0 1 2 3 0 1 3 5 4 3 9 3 8 4 4 Hepatocytes (central/detox) Hepatocytes (central/detox) Hepatocytes Hepatocytes Hepatocytes Hepatocytes
sc_H1.EKS.Exp1_AGGGAGTTCACAATGC EKS.data 26155 3425 0.0627674750356633 FALSE 9.08812846492066 7.46320015293443 -0.0477303070761015 -0.311308503454366 G1 8932 2009 sc_H1 HD1 EKS cells healthy Exp1 V2 sc_H1.EKS.Exp1 14 6 TRUE 6 4 3 3 3 3 3 4 4 Hepatocytes (unknown 2) Hepatocytes 0 0 0 1 3 2 14 3 5 4 2 7 4 6 4 4 Hepatocytes (central/detox) Hepatocytes (central/detox) Hepatocytes Hepatocytes Hepatocytes Hepatocytes
sc_H1.EKS.Exp1_ATTTCTGGTTTACTCT EKS.data 14926 2696 0.0462107208872458 FALSE 5.198981642771 4.08682835320917 -0.0702325322652426 -0.180068567866604 G1 8512 2453 sc_H1 HD1 EKS cells healthy Exp1 V2 sc_H1.EKS.Exp1 14 16 TRUE 6 4 3 3 3 3 3 4 4 Hepatocytes (portal) Hepatocytes 7 5 6 6 7 8 9 6 8 12 7 13 9 16 12 12 Hepatocytes (portal/midzone) Hepatocytes (portal/midzone) Hepatocytes Hepatocytes Hepatocytes Hepatocytes
sc_H1.EKS.Exp1_CAACTAGTCCAACCAA EKS.data 17482 2708 0.0855207451312447 FALSE 10.7882393318842 7.17309232353278 -0.0109312416555407 -0.227286894187315 G1 8564 2242 sc_H1 HD1 EKS cells healthy Exp1 V2 sc_H1.EKS.Exp1 14 13 TRUE 6 4 3 3 3 3 3 4 4 Hepatocytes (unknown 2) Hepatocytes 1 0 1 2 2 0 10 2 11 3 4 6 5 13 3 3 Hepatocytes (midzone) 4 Hepatocytes (midzone) Hepatocytes Hepatocytes Hepatocytes Hepatocytes
sc_H1.EKS.Exp1_CGAGCCAAGACGCACA EKS.data 22129 3379 0.0520156046814044 FALSE 6.20452799493877 9.71575760314519 0.0695649755229194 -0.401667445846969 S 8838 2344 sc_H1 HD1 EKS cells healthy Exp1 V2 sc_H1.EKS.Exp1 14 7 TRUE 6 4 3 3 3 3 3 4 4 Hepatocytes (unknown 2) Hepatocytes 1 0 1 2 2 0 1 2 3 3 4 6 5 7 3 3 Hepatocytes (midzone) 4 Hepatocytes (midzone) Hepatocytes Hepatocytes Hepatocytes Hepatocytes
sc_H1.EKS.Exp1_CGCGGTATCGGATGTT EKS.data 24325 3164 0.104306220095694 FALSE 9.56217882836588 7.79445015416238 0.0493991989319092 -0.332372344293803 S 8797 2010 sc_H1 HD1 EKS cells healthy Exp1 V2 sc_H1.EKS.Exp1 14 13 TRUE 6 4 3 3 3 3 3 4 4 Hepatocytes (unknown 2) Hepatocytes 1 0 1 6 2 0 10 2 11 11 7 14 5 13 11 11 Hepatocytes (portal) 1 Hepatocytes (portal) Hepatocytes Hepatocytes Hepatocytes Hepatocytes
sc_H1.EKS.Exp1_CGGACGTTCCTTTCGG EKS.data 18336 2826 0.0598885793871866 FALSE 14.6760471204188 5.6391797556719 -0.0382454383622608 -0.228689418731494 G1 8692 2275 sc_H1 HD1 EKS cells healthy Exp1 V2 sc_H1.EKS.Exp1 14 7 TRUE 6 4 3 3 3 3 3 4 4 Hepatocytes (unknown 2) Hepatocytes 1 0 1 2 2 0 1 2 3 3 4 6 5 7 3 3 Hepatocytes (midzone) 4 Hepatocytes (midzone) Hepatocytes Hepatocytes Hepatocytes Hepatocytes
sc_H1.EKS.Exp1_CTGAAGTAGATAGGAG EKS.data 22688 3016 0.0740452065471551 FALSE 10.662023977433 7.81911142454161 -0.00172452158433467 -0.332943743182172 G1 8773 2012 sc_H1 HD1 EKS cells healthy Exp1 V2 sc_H1.EKS.Exp1 14 6 TRUE 6 4 3 3 3 3 3 4 4 Hepatocytes (unknown 2) Hepatocytes 0 0 1 1 3 2 14 3 5 4 2 7 4 6 4 4 Hepatocytes (central/detox) Hepatocytes (central/detox) Hepatocytes Hepatocytes Hepatocytes Hepatocytes
sc_H1.EKS.Exp1_GCACTCTTCACCACCT EKS.data 11446 2231 0.0795454545454546 FALSE 10.7897955617683 9.15603704350865 -0.0148809523809524 -0.22533894343151 G1 7825 2185 sc_H1 HD1 EKS cells healthy Exp1 V2 sc_H1.EKS.Exp1 14 7 TRUE 6 4 3 3 3 3 3 4 4 Hepatocytes (midzone) Hepatocytes 1 0 1 2 3 0 1 3 5 4 4 6 4 7 4 4 Hepatocytes (central/detox) Hepatocytes (central/detox) Hepatocytes Hepatocytes Hepatocytes Hepatocytes
sc_H1.EKS.Exp1_GCATGATAGGTGTTAA EKS.data 22633 3357 0.0598885793871866 FALSE 5.49198073609332 6.18565810983961 -0.0128226524254562 -0.19339255103631 G1 8933 2281 sc_H1 HD1 EKS cells healthy Exp1 V2 sc_H1.EKS.Exp1 14 7 TRUE 6 4 3 3 3 3 3 4 4 Hepatocytes (unknown 2) Hepatocytes 1 0 1 2 2 0 1 2 3 3 4 6 5 7 3 3 Hepatocytes (midzone) 4 Hepatocytes (midzone) Hepatocytes Hepatocytes Hepatocytes Hepatocytes
sc_H1.EKS.Exp1_GCGAGAATCGTACCGG EKS.data 24350 3090 0.0814814814814815 FALSE 12.3203285420945 7.83572895277207 -0.0505117935024477 -0.415978390732949 G1 8867 1988 sc_H1 HD1 EKS cells healthy Exp1 V2 sc_H1.EKS.Exp1 14 6 TRUE 6 4 3 3 3 3 3 4 4 Hepatocytes (unknown 2) Hepatocytes 0 0 0 1 3 2 14 3 5 4 2 7 4 6 4 4 Hepatocytes (central/detox) Hepatocytes (central/detox) Hepatocytes Hepatocytes Hepatocytes Hepatocytes
sc_H1.EKS.Exp1_TAGAGCTGTCTGATCA EKS.data 19107 2765 0.0532544378698225 FALSE 13.1784162872246 7.26435337834302 -0.0468680462839341 -0.270479455612695 G1 8641 2112 sc_H1 HD1 EKS cells healthy Exp1 V2 sc_H1.EKS.Exp1 14 7 TRUE 6 4 3 3 3 3 3 4 4 Hepatocytes (unknown 2) Hepatocytes 1 0 1 2 2 0 1 2 3 3 4 6 5 7 3 3 Hepatocytes (midzone) 4 Hepatocytes (midzone) Hepatocytes Hepatocytes Hepatocytes Hepatocytes
sc_H1.EKS.Exp1_TGCCCTAGTGCTAGCC EKS.data 12003 2200 0.0613107822410148 FALSE 10.2974256435891 6.48171290510706 0.00951268357810413 -0.100384395615812 S 7909 2143 sc_H1 HD1 EKS cells healthy Exp1 V2 sc_H1.EKS.Exp1 14 17 TRUE 6 4 3 3 3 3 3 4 4 Hepatocytes (central) Hepatocytes 1 0 1 6 2 8 9 6 8 12 10 13 10 17 12 12 Hepatocytes (portal/midzone) Hepatocytes (portal/midzone) Hepatocytes Hepatocytes Hepatocytes Hepatocytes
sc_H1.EKS.Exp1_TTGCCGTTCATCGGAT EKS.data 23796 2958 0.0627674750356633 FALSE 10.871575054631 6.90872415532022 0.02442145082332 -0.339021349540284 S 8790 1882 sc_H1 HD1 EKS cells healthy Exp1 V2 sc_H1.EKS.Exp1 14 6 TRUE 6 4 3 3 3 3 3 4 4 Hepatocytes (unknown 2) Hepatocytes 0 0 0 1 3 2 14 17 5 27 23 7 4 6 27 27 Hepatocytes (central) 2 Hepatocytes (central) Hepatocytes Hepatocytes Hepatocytes Hepatocytes
sc_H1.EKS.Exp1_AAACGGGAGTGGTAAT EKS.data 4448 1799 0.0244140625 FALSE 2.69784172661871 7.64388489208633 0.0223631508678238 -0.094332761934445 S 5527 1794 sc_H1 HD1 EKS cells healthy Exp1 V2 sc_H1.EKS.Exp1 9 4 TRUE 0 2 2 2 2 2 2 1 1 LSEC central vein Endothelial cells 3 2 3 3 4 4 4 4 4 5 5 4 6 4 5_central 5_central LSEC pericentral LSEC pericentral Endothelial cells LSEC pericentral Endothelial Endothelial cells
sc_H1.EKS.Exp1_AACACGTCAACGCACC EKS.data 3599 1493 0.0174496644295302 FALSE 2.44512364545707 6.94637399277577 0.0334612817089453 -0.0217651031115267 S 5241 1502 sc_H1 HD1 EKS cells healthy Exp1 V2 sc_H1.EKS.Exp1 25 4 TRUE 0 2 2 2 2 2 2 1 1 LSEC central vein Endothelial cells 3 2 3 3 4 4 4 4 4 5 5 4 6 4 5_central 5_central LSEC pericentral LSEC pericentral Endothelial cells LSEC pericentral Endothelial Endothelial cells
sc_H1.EKS.Exp1_AAGCCGCGTGCTAGCC EKS.data 4319 1718 0.0251107828655835 FALSE 1.59759203519333 8.38156980782589 0.0485091232754784 0.0108825515557633 S 5497 1717 sc_H1 HD1 EKS cells healthy Exp1 V2 sc_H1.EKS.Exp1 25 4 TRUE 0 2 2 2 2 2 2 1 1 LSEC central vein Endothelial cells 3 2 3 3 4 4 4 4 4 5 5 4 6 4 5_central 5_central LSEC pericentral LSEC pericentral Endothelial cells LSEC pericentral Endothelial Endothelial cells
sc_H1.EKS.Exp1_AGCGTATTCCTATTCA EKS.data 4740 1982 0.0272727272727273 FALSE 2.0464135021097 6.66666666666667 0.0211949265687583 -0.113968105552958 S 5610 1980 sc_H1 HD1 EKS cells healthy Exp1 V2 sc_H1.EKS.Exp1 25 4 TRUE 0 2 2 2 2 2 2 1 1 LSEC central vein Endothelial cells 3 2 3 3 4 4 4 4 4 5 5 4 6 4 5_central 5_central LSEC pericentral LSEC pericentral Endothelial cells LSEC pericentral Endothelial Endothelial cells
sc_H1.EKS.Exp1_AGGGAGTAGTGGACGT EKS.data 5027 2025 0.0258192651439921 FALSE 2.60592798886015 9.19037199124726 0.0223631508678238 -0.125941509531972 S 5744 2020 sc_H1 HD1 EKS cells healthy Exp1 V2 sc_H1.EKS.Exp1 25 4 TRUE 0 2 2 2 2 2 2 1 1 LSEC central vein Endothelial cells 3 2 3 3 4 4 4 4 4 5 5 4 6 4 5_central 5_central LSEC pericentral LSEC pericentral Endothelial cells LSEC pericentral Endothelial Endothelial cells
sc_H1.EKS.Exp1_AGGTCATCACATGTGT EKS.data 4667 1849 0.0362520914668154 FALSE 2.61409899292908 12.727662309835 -0.0125445037828215 -0.0659965716066698 G1 5648 1848 sc_H1 HD1 EKS cells healthy Exp1 V2 sc_H1.EKS.Exp1 25 4 TRUE 0 2 2 2 2 2 2 1 1 LSEC central vein Endothelial cells 3 2 3 3 4 4 4 4 4 5 5 4 6 4 5_central 5_central LSEC pericentral LSEC pericentral Endothelial cells LSEC pericentral Endothelial Endothelial cells
sc_H1.EKS.Exp1_AGGTCCGCATGTAAGA EKS.data 4054 1701 0.0303347280334728 FALSE 3.35471139615195 5.72274296990626 -0.0153259902091678 -0.0988260350111683 G1 5397 1703 sc_H1 HD1 EKS cells healthy Exp1 V2 sc_H1.EKS.Exp1 42 4 TRUE 0 2 2 2 2 2 2 1 1 LSEC central vein Endothelial cells 3 2 3 3 4 4 4 4 4 5 5 4 6 4 5_central 5_central LSEC pericentral LSEC pericentral Endothelial cells LSEC pericentral Endothelial Endothelial cells
sc_H1.EKS.Exp1_AGTAGTCGTACACCGC EKS.data 5242 1936 0.0244140625 FALSE 2.46089278901183 7.78328882106066 -0.00203048509123276 0.0236091631603553 G2M 5866 1933 sc_H1 HD1 EKS cells healthy Exp1 V2 sc_H1.EKS.Exp1 25 4 TRUE 0 2 2 2 2 2 2 1 1 LSEC central vein Endothelial cells 3 2 3 3 4 4 4 4 4 5 5 4 6 4 5_central 5_central LSEC pericentral LSEC pericentral Endothelial cells LSEC pericentral Endothelial Endothelial cells
sc_H1.EKS.Exp1_ATAACGCGTTGACGTT EKS.data 3904 1717 0.0327780763030629 FALSE 1.07581967213115 10.0922131147541 0.0409156653315532 -0.0312970754765986 S 5333 1716 sc_H1 HD1 EKS cells healthy Exp1 V2 sc_H1.EKS.Exp1 25 4 TRUE 0 2 2 2 2 2 2 1 1 LSEC central vein Endothelial cells 3 2 3 3 4 4 4 4 4 5 5 4 6 4 5_central 5_central LSEC pericentral LSEC pericentral Endothelial cells LSEC pericentral Endothelial Endothelial cells
sc_H1.EKS.Exp1_ATTTCTGTCTTCTGGC EKS.data 4036 1525 0.0251107828655835 FALSE 5.02973240832507 8.02775024777007 -0.0194147752558968 -0.0773206586670822 G1 5459 1528 sc_H1 HD1 EKS cells healthy Exp1 V2 sc_H1.EKS.Exp1 42 4 TRUE 0 2 2 2 2 2 2 1 1 LSEC central vein Endothelial cells 3 2 3 3 4 4 4 4 4 5 5 4 6 4 5_central 5_central LSEC pericentral LSEC pericentral Endothelial cells LSEC pericentral Endothelial Endothelial cells
sc_H1.EKS.Exp1_CACACAATCTCGGACG EKS.data 3955 1675 0.0244140625 FALSE 3.76738305941846 6.62452591656132 0.0409156653315532 -0.00418160095579451 S 5375 1673 sc_H1 HD1 EKS cells healthy Exp1 V2 sc_H1.EKS.Exp1 25 4 TRUE 0 2 2 2 2 2 2 1 1 LSEC central vein Endothelial cells 3 2 3 3 4 4 4 4 4 5 5 4 6 4 5_central 5_central LSEC pericentral LSEC pericentral Endothelial cells LSEC pericentral Endothelial Endothelial cells
sc_H1.EKS.Exp1_CACACTCGTCTGGAGA EKS.data 5480 2056 0.043010752688172 FALSE 2.77372262773723 11.5328467153285 0.0414997774810859 -0.0574775336346164 S 5981 2050 sc_H1 HD1 EKS cells healthy Exp1 V2 sc_H1.EKS.Exp1 9 4 TRUE 0 2 2 2 2 2 2 1 1 LSEC central vein Endothelial cells 3 2 3 3 4 4 4 4 4 5 5 4 6 4 5_central 5_central LSEC pericentral LSEC pericentral Endothelial cells LSEC pericentral Endothelial Endothelial cells
sc_H1.EKS.Exp1_CACACTCTCCCAACGG EKS.data 3850 1706 0.0198431010613752 FALSE 2.75324675324675 5.71428571428571 0.0241154873164219 -0.0362578567347151 S 5323 1707 sc_H1 HD1 EKS cells healthy Exp1 V2 sc_H1.EKS.Exp1 25 4 TRUE 0 2 2 2 2 2 2 1 1 LSEC central vein Endothelial cells 3 2 3 3 4 4 4 4 4 5 5 4 6 4 5_central 5_central LSEC pericentral LSEC pericentral Endothelial cells LSEC pericentral Endothelial Endothelial cells
sc_H1.EKS.Exp1_CATCCACGTATGAATG EKS.data 3840 1657 0.015748031496063 FALSE 3.07291666666667 8.125 0.0334612817089453 -0.0714248610461794 S 5292 1660 sc_H1 HD1 EKS cells healthy Exp1 V2 sc_H1.EKS.Exp1 25 4 TRUE 0 2 2 2 2 2 2 1 1 LSEC central vein Endothelial cells 3 2 3 3 4 4 4 4 4 5 5 4 6 4 5_central 5_central LSEC pericentral LSEC pericentral Endothelial cells LSEC pericentral Endothelial Endothelial cells
sc_H1.EKS.Exp1_CCCAATCTCACGGTTA EKS.data 4279 1850 0.0280183392766174 FALSE 2.5706940874036 9.58167796214069 0.0379951045838896 -0.0589839488857722 S 5439 1846 sc_H1 HD1 EKS cells healthy Exp1 V2 sc_H1.EKS.Exp1 25 4 TRUE 0 2 2 2 2 2 2 1 1 LSEC central vein Endothelial cells 3 2 3 3 4 4 4 4 4 5 5 4 6 4 5_central 5_central LSEC pericentral LSEC pericentral Endothelial cells LSEC pericentral Endothelial Endothelial cells
sc_H1.EKS.Exp1_CCTACCATCACATACG EKS.data 3982 1709 0.0210970464135021 FALSE 1.35610246107484 5.67553992968358 0.029956608811749 -0.0653472546880682 S 5364 1708 sc_H1 HD1 EKS cells healthy Exp1 V2 sc_H1.EKS.Exp1 25 4 TRUE 0 2 2 2 2 2 2 1 1 LSEC central vein Endothelial cells 3 2 3 3 4 4 4 4 4 5 5 4 6 4 5_central 5_central LSEC pericentral LSEC pericentral Endothelial cells LSEC pericentral Endothelial Endothelial cells
sc_H1.EKS.Exp1_CGAACATAGCTTTGGT EKS.data 4096 1739 0.022391615054788 FALSE 4.345703125 9.47265625 -0.0199988874054295 -0.00511661731858086 G1 5392 1739 sc_H1 HD1 EKS cells healthy Exp1 V2 sc_H1.EKS.Exp1 25 4 TRUE 0 2 2 2 2 2 2 1 1 LSEC central vein Endothelial cells 3 2 3 3 4 4 4 4 4 5 5 4 6 4 5_central 5_central LSEC pericentral LSEC pericentral Endothelial cells LSEC pericentral Endothelial Endothelial cells
sc_H1.EKS.Exp1_CGGACGTTCGCAAACT EKS.data 3681 1552 0.0462107208872458 FALSE 1.92882368921489 13.148600923662 0.0880896751223854 -0.0561788997974131 S 5302 1552 sc_H1 HD1 EKS cells healthy Exp1 V2 sc_H1.EKS.Exp1 25 4 TRUE 0 2 2 2 2 2 2 1 1 LSEC central vein Endothelial cells 3 2 3 3 4 4 4 4 4 5 5 4 6 4 5_central 5_central LSEC pericentral LSEC pericentral Endothelial cells LSEC pericentral Endothelial Endothelial cells
sc_H1.EKS.Exp1_CGGGTCAAGGACCACA EKS.data 3919 1632 0.0198431010613752 FALSE 2.09237050267925 5.91987751977545 0.00497886070315977 0.00124668848371512 S 5338 1632 sc_H1 HD1 EKS cells healthy Exp1 V2 sc_H1.EKS.Exp1 25 4 TRUE 0 2 2 2 2 2 2 1 1 LSEC central vein Endothelial cells 3 2 3 3 4 4 4 4 4 5 5 4 6 4 5_central 5_central LSEC pericentral LSEC pericentral Endothelial cells LSEC pericentral Endothelial Endothelial cells
sc_H1.EKS.Exp1_CTACCCAGTCCAAGTT EKS.data 3973 1583 0.0419869899467771 FALSE 2.16461112509439 11.779511704002 0.0490932354250111 -0.0139992727650512 S 5431 1583 sc_H1 HD1 EKS cells healthy Exp1 V2 sc_H1.EKS.Exp1 25 4 TRUE 0 2 2 2 2 2 2 1 1 LSEC central vein Endothelial cells 3 2 3 3 4 4 4 4 4 5 5 4 6 4 5_central 5_central LSEC pericentral LSEC pericentral Endothelial cells LSEC pericentral Endothelial Endothelial cells
sc_H1.EKS.Exp1_CTAGAGTCAAACTGCT EKS.data 4747 1920 0.0287769784172662 FALSE 2.33831893827681 9.56393511691595 -0.0625 -0.0973196197600125 G1 5656 1919 sc_H1 HD1 EKS cells healthy Exp1 V2 sc_H1.EKS.Exp1 25 4 TRUE 0 2 2 2 2 2 2 1 1 LSEC central vein Endothelial cells 3 2 3 3 4 4 4 4 4 5 5 4 6 4 5_central 5_central LSEC pericentral LSEC pericentral Endothelial cells LSEC pericentral Endothelial Endothelial cells
sc_H1.EKS.Exp1_CTCGGAGTCCATTCTA EKS.data 4524 1785 0.0251107828655835 FALSE 2.63041556145004 10.4774535809019 0.0264519359145527 -0.0341021245649577 S 5584 1784 sc_H1 HD1 EKS cells healthy Exp1 V2 sc_H1.EKS.Exp1 25 4 TRUE 0 2 2 2 2 2 2 1 1 LSEC central vein Endothelial cells 3 2 3 3 4 4 4 4 4 5 5 4 6 4 5_central 5_central LSEC pericentral LSEC pericentral Endothelial cells LSEC pericentral Endothelial Endothelial cells
sc_H1.EKS.Exp1_CTGAAGTTCTTGCAAG EKS.data 4240 1659 0.0198431010613752 FALSE 3.30188679245283 6.83962264150943 -0.0176624388072986 -0.0121292400394785 G1 5478 1658 sc_H1 HD1 EKS cells healthy Exp1 V2 sc_H1.EKS.Exp1 25 4 TRUE 0 2 2 2 2 2 2 1 1 LSEC central vein Endothelial cells 3 2 3 3 4 4 4 4 4 5 5 4 6 4 5_central 5_central LSEC pericentral LSEC pericentral Endothelial cells LSEC pericentral Endothelial Endothelial cells
sc_H1.EKS.Exp1_CTTAGGAAGTGTGGCA EKS.data 3630 1612 0.0204651162790698 FALSE 2.72727272727273 12.5068870523416 0.00205829995549622 -0.0510363098020882 S 5236 1613 sc_H1 HD1 EKS cells healthy Exp1 V2 sc_H1.EKS.Exp1 25 4 TRUE 0 2 2 2 2 2 2 1 1 LSEC central vein Endothelial cells 3 2 3 3 4 4 4 4 4 5 5 4 6 4 5_central 5_central LSEC pericentral LSEC pericentral Endothelial cells LSEC pericentral Endothelial Endothelial cells
sc_H1.EKS.Exp1_CTTAGGACACTTCTGC EKS.data 3730 1600 0.0258192651439921 FALSE 3.45844504021448 10.2949061662198 0.00556297285269248 0.0146226170069087 G2M 5305 1603 sc_H1 HD1 EKS cells healthy Exp1 V2 sc_H1.EKS.Exp1 25 4 TRUE 0 2 2 2 2 2 2 1 1 LSEC central vein Endothelial cells 3 2 3 3 4 4 4 4 4 5 5 4 6 4 5_central 5_central LSEC pericentral LSEC pericentral Endothelial cells LSEC pericentral Endothelial Endothelial cells
sc_H1.EKS.Exp1_CTTAGGATCAGATAAG EKS.data 3830 1632 0.0230547550432277 FALSE 2.45430809399478 10.3394255874674 0.0793279928793947 -0.0222326112929199 S 5333 1632 sc_H1 HD1 EKS cells healthy Exp1 V2 sc_H1.EKS.Exp1 25 4 TRUE 0 2 2 2 2 2 2 1 1 LSEC central vein Endothelial cells 3 2 3 3 4 4 4 4 4 5 5 4 6 4 5_central 5_central LSEC pericentral LSEC pericentral Endothelial cells LSEC pericentral Endothelial Endothelial cells
sc_H1.EKS.Exp1_GACAGAGTCTTACCGC EKS.data 5145 2018 0.0390355912743972 FALSE 1.86588921282799 12.1671525753158 0.0943758344459279 -0.101812892836736 S 5823 2016 sc_H1 HD1 EKS cells healthy Exp1 V2 sc_H1.EKS.Exp1 5 4 TRUE 0 2 2 2 2 2 2 1 1 LSEC central vein Endothelial cells 3 2 3 3 4 4 4 4 4 5 5 4 6 4 5_central 5_central LSEC pericentral LSEC pericentral Endothelial cells LSEC pericentral Endothelial Endothelial cells
sc_H1.EKS.Exp1_GACTGCGCAAGCGATG EKS.data 3687 1542 0.0251107828655835 FALSE 4.12259289395172 10.5234608082452 -0.0391355140186916 -0.0529063425276609 G1 5312 1546 sc_H1 HD1 EKS cells healthy Exp1 V2 sc_H1.EKS.Exp1 25 4 TRUE 0 2 2 2 2 2 2 1 1 LSEC central vein Endothelial cells 3 2 3 3 4 4 4 4 4 5 5 4 6 4 5_central 5_central LSEC pericentral LSEC pericentral Endothelial cells LSEC pericentral Endothelial Endothelial cells
sc_H1.EKS.Exp1_GATCGATTCCGTACAA EKS.data 3875 1706 0.023728813559322 FALSE 3.74193548387097 8.56774193548387 -0.027008233199822 -0.0796581995740481 G1 5333 1709 sc_H1 HD1 EKS cells healthy Exp1 V2 sc_H1.EKS.Exp1 25 4 TRUE 0 2 2 2 2 2 2 1 1 LSEC central vein Endothelial cells 3 2 3 3 4 4 4 4 4 5 5 4 6 4 5_central 5_central LSEC pericentral LSEC pericentral Endothelial cells LSEC pericentral Endothelial Endothelial cells
sc_H1.EKS.Exp1_GCTGGGTCATAGAAAC EKS.data 4056 1644 0.0265398097145719 FALSE 1.9723865877712 6.95266272189349 0.0369659546061415 0.0105968521115786 S 5409 1646 sc_H1 HD1 EKS cells healthy Exp1 V2 sc_H1.EKS.Exp1 25 4 TRUE 0 2 2 2 2 2 2 1 1 LSEC central vein Endothelial cells 3 2 3 3 4 4 4 4 4 5 5 4 6 4 5_central 5_central LSEC pericentral LSEC pericentral Endothelial cells LSEC pericentral Endothelial Endothelial cells
sc_H1.EKS.Exp1_GCTTGAACACGTAAGG EKS.data 4465 1864 0.0265398097145719 FALSE 5.12877939529675 7.65957446808511 -0.0386904761904762 -0.0387772063788894 G1 5544 1860 sc_H1 HD1 EKS cells healthy Exp1 V2 sc_H1.EKS.Exp1 25 4 TRUE 0 2 2 2 2 2 2 1 1 LSEC central vein Endothelial cells 3 2 3 3 4 4 4 4 4 5 5 4 6 4 5_central 5_central LSEC pericentral LSEC pericentral Endothelial cells LSEC pericentral Endothelial Endothelial cells
sc_H1.EKS.Exp1_GGAACTTTCTACTTAC EKS.data 3606 1594 0.0217391304347826 FALSE 3.93788130892956 7.82029950083195 -0.0235035603026257 -0.0602046646927432 G1 5245 1595 sc_H1 HD1 EKS cells healthy Exp1 V2 sc_H1.EKS.Exp1 5 4 TRUE 0 2 2 2 2 2 2 1 1 LSEC central vein Endothelial cells 3 2 3 3 4 4 4 4 4 5 5 4 6 4 5_central 5_central LSEC pericentral LSEC pericentral Endothelial cells LSEC pericentral Endothelial Endothelial cells
sc_H1.EKS.Exp1_GGGCACTGTTCCAACA EKS.data 3848 1592 0.0327780763030629 FALSE 3.37837837837838 10.6548856548857 -0.0205829995549622 0.0434263155160771 G2M 5342 1594 sc_H1 HD1 EKS cells healthy Exp1 V2 sc_H1.EKS.Exp1 25 4 TRUE 0 2 2 2 2 2 2 1 1 LSEC central vein Endothelial cells 3 2 3 3 4 4 4 4 4 5 5 4 6 4 5_central 5_central LSEC pericentral LSEC pericentral Endothelial cells LSEC pericentral Endothelial Endothelial cells
sc_H1.EKS.Exp1_GGGTTGCCAATGGTCT EKS.data 3667 1650 0.0186278964107224 FALSE 1.88164712298882 4.963185164985 0.0317089452603471 -0.0571139161601995 S 5220 1657 sc_H1 HD1 EKS cells healthy Exp1 V2 sc_H1.EKS.Exp1 25 4 TRUE 0 2 2 2 2 2 2 1 1 LSEC central vein Endothelial cells 3 2 3 3 4 4 4 4 4 5 5 4 6 4 5_central 5_central LSEC pericentral LSEC pericentral Endothelial cells LSEC pericentral Endothelial Endothelial cells
sc_H1.EKS.Exp1_GTACTTTCACACGCTG EKS.data 3859 1575 0.0174496644295302 FALSE 3.52422907488987 4.71624773257321 0.00906764574988874 0.0272453379045244 G2M 5335 1575 sc_H1 HD1 EKS cells healthy Exp1 V2 sc_H1.EKS.Exp1 25 4 TRUE 0 2 2 2 2 2 2 1 1 LSEC central vein Endothelial cells 3 2 3 3 4 4 4 4 4 5 5 4 6 4 5_central 5_central LSEC pericentral LSEC pericentral Endothelial cells LSEC pericentral Endothelial Endothelial cells
sc_H1.EKS.Exp1_GTAGGCCAGAGTCGGT EKS.data 4005 1697 0.0230547550432277 FALSE 3.62047440699126 11.2359550561798 0.00322652425456164 -0.0458937198067633 S 5400 1696 sc_H1 HD1 EKS cells healthy Exp1 V2 sc_H1.EKS.Exp1 5 4 TRUE 0 2 2 2 2 2 2 1 1 LSEC central vein Endothelial cells 3 2 3 3 4 4 4 4 4 5 5 4 6 4 5_central 5_central LSEC pericentral LSEC pericentral Endothelial cells LSEC pericentral Endothelial Endothelial cells
sc_H1.EKS.Exp1_GTCGTAAGTCTCGTTC EKS.data 3703 1581 0.0174496644295302 FALSE 1.32325141776938 5.50904671887659 0.016661103693814 -0.0458937198067633 S 5263 1585 sc_H1 HD1 EKS cells healthy Exp1 V2 sc_H1.EKS.Exp1 25 4 TRUE 0 2 2 2 2 2 2 1 1 LSEC central vein Endothelial cells 3 2 3 3 4 4 4 4 4 5 5 4 6 4 5_central 5_central LSEC pericentral LSEC pericentral Endothelial cells LSEC pericentral Endothelial Endothelial cells
sc_H1.EKS.Exp1_GTTCTCGTCGGTTAAC EKS.data 3872 1635 0.040983606557377 FALSE 2.29855371900826 10.6404958677686 -0.0525700934579439 -0.0357903485533219 G1 5367 1635 sc_H1 HD1 EKS cells healthy Exp1 V2 sc_H1.EKS.Exp1 25 4 TRUE 0 2 2 2 2 2 2 1 1 LSEC central vein Endothelial cells 3 2 3 3 4 4 4 4 4 5 5 4 6 4 5_central 5_central LSEC pericentral LSEC pericentral Endothelial cells LSEC pericentral Endothelial Endothelial cells
sc_H1.EKS.Exp1_GTTTCTATCATCATTC EKS.data 5230 2138 0.0303347280334728 FALSE 2.39005736137667 7.83938814531549 0.039163328882955 -0.0549581839904421 S 5801 2136 sc_H1 HD1 EKS cells healthy Exp1 V2 sc_H1.EKS.Exp1 25 4 TRUE 0 2 2 2 2 2 2 1 1 LSEC central vein Endothelial cells 3 2 3 3 4 4 4 4 4 5 5 4 6 4 5_central 5_central LSEC pericentral LSEC pericentral Endothelial cells LSEC pericentral Endothelial Endothelial cells
sc_H1.EKS.Exp1_TCAGATGTCTCCAACC EKS.data 4194 1680 0.0287769784172662 FALSE 0.476871721506915 7.96375774916547 -0.0258400089007566 -0.0985403355669835 G1 5465 1679 sc_H1 HD1 EKS cells healthy Exp1 V2 sc_H1.EKS.Exp1 42 4 TRUE 0 2 2 2 2 2 2 1 1 LSEC central vein Endothelial cells 3 2 3 3 4 4 4 4 4 5 5 4 6 4 5_central 5_central LSEC pericentral LSEC pericentral Endothelial cells LSEC pericentral Endothelial Endothelial cells
sc_H1.EKS.Exp1_TCAGCTCAGATGTGGC EKS.data 3781 1657 0.022391615054788 FALSE 2.14229039936525 7.3525522348585 -0.0100689808633734 -0.0681523037764272 G1 5300 1655 sc_H1 HD1 EKS cells healthy Exp1 V2 sc_H1.EKS.Exp1 25 4 TRUE 0 2 2 2 2 2 2 1 1 LSEC central vein Endothelial cells 3 2 3 3 4 4 4 4 4 5 5 4 6 4 5_central 5_central LSEC pericentral LSEC pericentral Endothelial cells LSEC pericentral Endothelial Endothelial cells
sc_H1.EKS.Exp1_TCAGCTCTCCCTCAGT EKS.data 3868 1756 0.0198431010613752 FALSE 2.14581178903826 7.49741468459152 0.0217790387182911 0.0462313646044361 G2M 5275 1755 sc_H1 HD1 EKS cells healthy Exp1 V2 sc_H1.EKS.Exp1 25 4 TRUE 0 2 2 2 2 2 2 1 1 LSEC portal vein Endothelial cells 3 2 3 3 4 4 4 4 4 5 5 4 6 4 5_central 5_central LSEC pericentral LSEC pericentral Endothelial cells LSEC pericentral Endothelial Endothelial cells
sc_H1.EKS.Exp1_TCCCGATCACACGCTG EKS.data 3855 1577 0.0251107828655835 FALSE 2.85343709468223 7.31517509727627 0.0584390298175345 0.11142278323204 G2M 5352 1575 sc_H1 HD1 EKS cells healthy Exp1 V2 sc_H1.EKS.Exp1 42 4 TRUE 0 2 2 2 2 2 2 1 1 LSEC central vein Endothelial cells 3 2 3 3 4 4 4 4 4 5 5 4 6 4 5_central 5_central LSEC pericentral LSEC pericentral Endothelial cells LSEC pericentral Endothelial Endothelial cells
sc_H1.EKS.Exp1_TCTTCGGAGGCGATAC EKS.data 3763 1582 0.023728813559322 FALSE 2.71060324209407 9.30108955620516 -0.0182465509568313 -0.092748428653057 G1 5320 1580 sc_H1 HD1 EKS cells healthy Exp1 V2 sc_H1.EKS.Exp1 25 4 TRUE 0 2 2 2 2 2 2 1 1 LSEC central vein Endothelial cells 3 2 3 3 4 4 4 4 4 5 5 4 6 4 5_central 5_central LSEC pericentral LSEC pericentral Endothelial cells LSEC pericentral Endothelial Endothelial cells
sc_H1.EKS.Exp1_TGAAAGACACAGGCCT EKS.data 3683 1534 0.023728813559322 FALSE 3.5840347542764 4.77871300570187 -0.0385514018691589 0.0431406160718924 G2M 5261 1543 sc_H1 HD1 EKS cells healthy Exp1 V2 sc_H1.EKS.Exp1 42 4 TRUE 0 2 2 2 2 2 2 1 1 LSEC central vein Endothelial cells 3 2 3 3 4 4 4 4 4 5 5 4 6 4 5_central 5_central LSEC pericentral LSEC pericentral Endothelial cells LSEC pericentral Endothelial Endothelial cells
sc_H1.EKS.Exp1_TGAGGGATCACTTACT EKS.data 5200 1979 0.0287769784172662 FALSE 1.98076923076923 9.69230769230769 0.0618046283934134 -0.0846968988623968 S 5870 1977 sc_H1 HD1 EKS cells healthy Exp1 V2 sc_H1.EKS.Exp1 25 4 TRUE 0 2 2 2 2 2 2 1 1 LSEC central vein Endothelial cells 3 2 3 3 4 4 4 4 4 5 5 4 6 4 5_central 5_central LSEC pericentral LSEC pericentral Endothelial cells LSEC pericentral Endothelial Endothelial cells
sc_H1.EKS.Exp1_TGCGGGTAGACCGGAT EKS.data 4113 1645 0.0210970464135021 FALSE 1.84779965961585 6.95356187697544 -0.0112372051624388 0.0479195885928004 G2M 5402 1643 sc_H1 HD1 EKS cells healthy Exp1 V2 sc_H1.EKS.Exp1 25 4 TRUE 0 2 2 2 2 2 2 1 1 LSEC central vein Endothelial cells 3 2 3 3 4 4 4 4 4 5 5 4 6 4 5_central 5_central LSEC pericentral LSEC pericentral Endothelial cells LSEC pericentral Endothelial Endothelial cells
sc_H1.EKS.Exp1_TGCGGGTAGTGTACCT EKS.data 4876 1928 0.0311345646437995 FALSE 3.32239540607055 13.6587366694011 0.0264519359145527 -0.140719962599345 S 5709 1922 sc_H1 HD1 EKS cells healthy Exp1 V2 sc_H1.EKS.Exp1 5 4 TRUE 0 2 2 2 2 2 2 1 1 LSEC central vein Endothelial cells 3 2 3 3 4 4 4 4 4 5 5 4 6 4 5_central 5_central LSEC pericentral LSEC pericentral Endothelial cells LSEC pericentral Endothelial Endothelial cells
sc_H1.EKS.Exp1_TGGACGCCAAGGCTCC EKS.data 4602 1821 0.0327780763030629 FALSE 6.23641894828336 12.4293785310734 0.0270360480640854 -0.0280245182068464 S 5616 1818 sc_H1 HD1 EKS cells healthy Exp1 V2 sc_H1.EKS.Exp1 5 4 TRUE 0 2 2 2 2 2 2 1 1 LSEC central vein Endothelial cells 3 2 3 3 4 4 4 4 4 5 5 4 6 4 5_central 5_central LSEC pericentral LSEC pericentral Endothelial cells LSEC pericentral Endothelial Endothelial cells
sc_H1.EKS.Exp1_TGGGCGTCACCAGCAC EKS.data 3616 1621 0.0217391304347826 FALSE 1.68694690265487 8.29646017699115 -0.0135736537605696 -0.010726715495299 G1 5241 1619 sc_H1 HD1 EKS cells healthy Exp1 V2 sc_H1.EKS.Exp1 25 4 TRUE 0 2 2 2 2 2 2 1 1 LSEC central vein Endothelial cells 3 2 3 3 4 4 4 4 4 5 5 4 6 4 5_central 5_central LSEC pericentral LSEC pericentral Endothelial cells LSEC pericentral Endothelial Endothelial cells
sc_H1.EKS.Exp1_TTAACTCCAAGTAATG EKS.data 4054 1640 0.0319488817891374 FALSE 2.63936852491367 10.1134681795757 0.0467567868268803 -0.021479403667342 S 5406 1638 sc_H1 HD1 EKS cells healthy Exp1 V2 sc_H1.EKS.Exp1 25 4 TRUE 0 2 2 2 2 2 2 1 1 LSEC central vein Endothelial cells 3 2 3 3 4 4 4 4 4 5 5 4 6 4 5_central 5_central LSEC pericentral LSEC pericentral Endothelial cells LSEC pericentral Endothelial Endothelial cells
sc_H1.EKS.Exp1_TTCGGTCAGACTTGAA EKS.data 3744 1684 0.0287769784172662 FALSE 3.31196581196581 7.15811965811966 -0.0467289719626168 -0.00231156823022181 G1 5274 1683 sc_H1 HD1 EKS cells healthy Exp1 V2 sc_H1.EKS.Exp1 9 4 TRUE 0 2 2 2 2 2 2 1 1 LSEC central vein Endothelial cells 3 2 3 3 4 4 4 4 4 5 5 4 6 4 5_central 5_central LSEC pericentral LSEC pericentral Endothelial cells LSEC pericentral Endothelial Endothelial cells
sc_H1.EKS.Exp1_TTGACTTGTATTCTCT EKS.data 3916 1743 0.0280183392766174 FALSE 1.27681307456588 7.09908069458631 0.0502614597240765 -0.10752688172043 S 5307 1744 sc_H1 HD1 EKS cells healthy Exp1 V2 sc_H1.EKS.Exp1 9 4 TRUE 0 2 2 2 2 2 2 1 1 LSEC central vein Endothelial cells 3 2 3 3 4 4 4 4 4 5 5 4 6 4 5_central 5_central LSEC pericentral LSEC pericentral Endothelial cells LSEC pericentral Endothelial Endothelial cells
sc_H1.EKS.Exp1_TTTACTGGTCAGCTAT EKS.data 3970 1720 0.023728813559322 FALSE 2.72040302267003 8.86649874055416 0.0578549176680018 -0.0606721728741364 S 5371 1721 sc_H1 HD1 EKS cells healthy Exp1 V2 sc_H1.EKS.Exp1 9 4 TRUE 0 2 2 2 2 2 2 1 1 LSEC central vein Endothelial cells 3 2 3 3 4 4 4 4 4 5 5 4 6 4 5_central 5_central LSEC pericentral LSEC pericentral Endothelial cells LSEC pericentral Endothelial Endothelial cells
sc_H1.EKS.Exp1_TTTACTGTCTGGAGCC EKS.data 5063 1908 0.0353591160220994 FALSE 2.44914082559747 13.1147540983607 0.00322652425456164 -0.0619708067113397 S 5802 1901 sc_H1 HD1 EKS cells healthy Exp1 V2 sc_H1.EKS.Exp1 25 4 TRUE 0 2 2 2 2 2 2 1 1 LSEC central vein Endothelial cells 3 2 3 3 4 4 4 4 4 5 5 4 6 4 5_central 5_central LSEC pericentral LSEC pericentral Endothelial cells LSEC pericentral Endothelial Endothelial cells
sc_H1.EKS.Exp1_AAACGGGCAGTCAGAG EKS.data 4543 1064 0.040983606557377 FALSE 0.0440237728373322 7.57208892802113 0.00687027147307521 -0.07404810139733 S 5849 1065 sc_H1 HD1 EKS cells healthy Exp1 V2 sc_H1.EKS.Exp1 12 20 TRUE 1 0 1 0 1 1 1 0 0 Hepatocytes (central-mid, low counts) Hepatocytes 6 10 10 11 12 14 13 16 15 17 17 19 19 20 17_hep1 17_hep1 Hepatocytes (midzone) 3 Hepatocytes (midzone) Hepatocytes Hepatocytes Hepatocytes Hepatocytes
sc_H1.EKS.Exp1_AAGTCTGTCACCCGAG EKS.data 3990 879 0.0272727272727273 FALSE 0.175438596491228 6.51629072681704 -0.0105140186915888 -0.0459976105137395 G1 5713 886 sc_H1 HD1 EKS cells healthy Exp1 V2 sc_H1.EKS.Exp1 21 20 TRUE 1 0 1 0 1 1 1 0 0 Hepatocytes (central-mid, low counts) Hepatocytes 6 10 10 11 12 14 13 16 15 17 17 19 19 20 17_hep1 17_hep1 Hepatocytes (midzone) 3 Hepatocytes (midzone) Hepatocytes Hepatocytes Hepatocytes Hepatocytes
sc_H1.EKS.Exp1_ACGGAGAGTTATGCGT EKS.data 5868 1143 0.0295489891135303 FALSE 0.0511247443762781 5.69188820722563 -0.0157710280373832 -0.0351410316347203 G1 6287 1142 sc_H1 HD1 EKS cells healthy Exp1 V2 sc_H1.EKS.Exp1 21 20 TRUE 1 0 1 0 1 1 1 0 0 Hepatocytes (central-mid, low counts) Hepatocytes 6 10 10 11 12 14 13 16 15 17 17 19 19 20 17_hep1 17_hep1 Hepatocytes (midzone) 3 Hepatocytes (midzone) Hepatocytes Hepatocytes Hepatocytes Hepatocytes
sc_H1.EKS.Exp1_AGCCTAATCAAACCGT EKS.data 5022 1025 0.0303347280334728 FALSE 0.0796495420151334 6.96933492632417 -0.0116822429906542 -0.0197132616487455 G1 6015 1025 sc_H1 HD1 EKS cells healthy Exp1 V2 sc_H1.EKS.Exp1 21 20 TRUE 1 0 1 0 1 1 1 0 0 Hepatocytes (central-mid, low counts) Hepatocytes 6 10 10 11 12 14 13 16 15 17 17 19 19 20 17_hep1 17_hep1 Hepatocytes (midzone) 3 Hepatocytes (midzone) Hepatocytes Hepatocytes Hepatocytes Hepatocytes
sc_H1.EKS.Exp1_AGTGTCACACCCATTC EKS.data 5636 1038 0.0319488817891374 FALSE 0.14194464158978 8.16181689141235 0.00862260792167334 -0.0958391771856008 S 6213 1037 sc_H1 HD1 EKS cells healthy Exp1 V2 sc_H1.EKS.Exp1 21 20 TRUE 1 0 1 0 1 1 1 0 0 Hepatocytes (central-mid, low counts) Hepatocytes 6 10 10 11 12 14 13 16 15 17 17 19 19 20 17_hep1 17_hep1 Hepatocytes (midzone) 3 Hepatocytes (midzone) Hepatocytes Hepatocytes Hepatocytes Hepatocytes
sc_H1.EKS.Exp1_AGTTGGTCAAGGTGTG EKS.data 6316 1221 0.0303347280334728 FALSE 0.0633312222925903 6.36478784040532 -0.0186915887850467 -0.0421536543556179 G1 6436 1219 sc_H1 HD1 EKS cells healthy Exp1 V2 sc_H1.EKS.Exp1 21 20 TRUE 1 0 1 0 1 1 1 0 0 Hepatocytes (central-mid, low counts) Hepatocytes 6 10 10 11 12 14 13 16 15 17 17 19 19 20 17_hep1 17_hep1 Hepatocytes (midzone) 3 Hepatocytes (midzone) Hepatocytes Hepatocytes Hepatocytes Hepatocytes
sc_H1.EKS.Exp1_CAAGATCAGCCAGTAG EKS.data 5604 1285 0.0371621621621622 FALSE 0.0713775874375446 7.70877944325482 -0.0198598130841121 -0.0779699755856839 G1 6157 1285 sc_H1 HD1 EKS cells healthy Exp1 V2 sc_H1.EKS.Exp1 21 20 TRUE 1 0 1 0 1 1 1 0 0 Hepatocytes (central-mid, low counts) Hepatocytes 6 10 10 11 12 14 13 16 15 17 17 19 19 20 17_hep1 17_hep1 Hepatocytes (midzone) 3 Hepatocytes (midzone) Hepatocytes Hepatocytes Hepatocytes Hepatocytes
sc_H1.EKS.Exp1_CAGCTGGGTAAATGTG EKS.data 5377 1095 0.0287769784172662 FALSE 0.13018411753766 6.50920587688302 -0.014018691588785 -0.0869565217391304 G1 6114 1094 sc_H1 HD1 EKS cells healthy Exp1 V2 sc_H1.EKS.Exp1 21 20 TRUE 1 0 1 0 1 1 1 0 0 Hepatocytes (central-mid, low counts) Hepatocytes 6 10 10 11 12 14 13 16 15 17 17 19 19 20 17_hep1 17_hep1 Hepatocytes (midzone) 3 Hepatocytes (midzone) Hepatocytes Hepatocytes Hepatocytes Hepatocytes
sc_H1.EKS.Exp1_CATCCACTCCAAAGTC EKS.data 4121 994 0.0319488817891374 FALSE 0.218393593787916 6.74593545256006 0.0103749443702715 -0.0604903641369279 S 5718 999 sc_H1 HD1 EKS cells healthy Exp1 V2 sc_H1.EKS.Exp1 21 20 TRUE 1 0 1 0 1 1 1 0 0 Hepatocytes (central-mid, low counts) Hepatocytes 6 10 10 11 12 14 13 16 15 17 17 19 19 20 17_hep1 17_hep1 Hepatocytes (midzone) 3 Hepatocytes (midzone) Hepatocytes Hepatocytes Hepatocytes Hepatocytes
sc_H1.EKS.Exp1_CATTATCCAAGAGTCG EKS.data 3972 1036 0.0319488817891374 FALSE 0.0503524672708963 8.81168177240685 -0.0163551401869159 -0.0489844683393071 G1 5681 1045 sc_H1 HD1 EKS cells healthy Exp1 V2 sc_H1.EKS.Exp1 21 20 TRUE 1 0 1 0 1 1 1 0 0 Hepatocytes (central-mid, low counts) Hepatocytes 6 10 10 11 12 14 13 16 15 17 17 19 19 20 17_hep1 17_hep1 Hepatocytes (midzone) 3 Hepatocytes (midzone) Hepatocytes Hepatocytes Hepatocytes Hepatocytes
sc_H1.EKS.Exp1_CCATTCGCAAGAGGCT EKS.data 3958 986 0.0251107828655835 FALSE 0.202122283981809 6.21526023244063 0.0371050289274588 -0.0874240299205236 S 5679 991 sc_H1 HD1 EKS cells healthy Exp1 V2 sc_H1.EKS.Exp1 21 20 TRUE 1 0 1 0 1 1 1 0 0 Hepatocytes (central-mid, low counts) Hepatocytes 6 10 10 11 12 14 13 16 15 17 17 19 19 20 17_hep1 17_hep1 Hepatocytes (midzone) 3 Hepatocytes (midzone) Hepatocytes Hepatocytes Hepatocytes Hepatocytes
sc_H1.EKS.Exp1_CCTTACGTCTGCTGCT EKS.data 6071 1139 0.0303347280334728 FALSE 0.049415252841377 7.28051391862955 -0.0186915887850467 -0.0529063425276609 G1 6356 1139 sc_H1 HD1 EKS cells healthy Exp1 V2 sc_H1.EKS.Exp1 21 20 TRUE 1 0 1 0 1 1 1 0 0 Hepatocytes (central-mid, low counts) Hepatocytes 6 10 10 11 12 14 13 16 15 17 17 19 19 20 17_hep1 17_hep1 Hepatocytes (midzone) 3 Hepatocytes (midzone) Hepatocytes Hepatocytes Hepatocytes Hepatocytes
sc_H1.EKS.Exp1_CGATGTACATGCCTAA EKS.data 3712 973 0.0336225596529284 FALSE 0.0808189655172414 5.54956896551724 -0.0175233644859813 -0.0645161290322581 G1 5571 985 sc_H1 HD1 EKS cells healthy Exp1 V2 sc_H1.EKS.Exp1 21 20 TRUE 1 0 1 0 1 1 1 0 0 Hepatocytes (central-mid, low counts) Hepatocytes 6 10 10 11 12 14 13 16 15 17 17 19 19 20 17_hep1 17_hep1 Hepatocytes (midzone) 3 Hepatocytes (midzone) Hepatocytes Hepatocytes Hepatocytes Hepatocytes
sc_H1.EKS.Exp1_CTCGAAAAGGCAGTCA EKS.data 3710 1065 0.040983606557377 FALSE 0.0269541778975741 6.57681940700809 -0.0134345794392523 -0.0626460963066854 G1 5561 1077 sc_H1 HD1 EKS cells healthy Exp1 V2 sc_H1.EKS.Exp1 21 20 TRUE 1 0 1 0 1 1 1 0 0 Hepatocytes (central-mid, low counts) Hepatocytes 6 10 10 11 12 14 13 16 15 17 17 19 19 20 17_hep1 17_hep1 Hepatocytes (midzone) 3 Hepatocytes (midzone) Hepatocytes Hepatocytes Hepatocytes Hepatocytes
sc_H1.EKS.Exp1_CTCGTACAGATACACA EKS.data 3971 1010 0.0303347280334728 FALSE 0.12591286829514 7.70586753966255 0.0115431686693369 -0.0488026596020986 S 5678 1017 sc_H1 HD1 EKS cells healthy Exp1 V2 sc_H1.EKS.Exp1 21 20 TRUE 1 0 1 0 1 1 1 0 0 Hepatocytes (central-mid, low counts) Hepatocytes 6 10 10 11 12 14 13 16 15 17 17 19 19 20 17_hep1 17_hep1 Hepatocytes (midzone) 3 Hepatocytes (midzone) Hepatocytes Hepatocytes Hepatocytes Hepatocytes
sc_H1.EKS.Exp1_CTCTACGAGATGAGAG EKS.data 6125 1226 0.0371621621621622 FALSE 0.0163265306122449 6.04081632653061 0.0277592345349355 -0.0245701521998857 S 6364 1226 sc_H1 HD1 EKS cells healthy Exp1 V2 sc_H1.EKS.Exp1 21 20 TRUE 1 0 1 0 1 1 1 0 0 Hepatocytes (central-mid, low counts) Hepatocytes 6 10 10 11 12 14 13 16 15 17 17 19 19 20 17_hep1 17_hep1 Hepatocytes (midzone) 3 Hepatocytes (midzone) Hepatocytes Hepatocytes Hepatocytes Hepatocytes
sc_H1.EKS.Exp1_CTGGTCTGTACCGAGA EKS.data 6584 1285 0.0280183392766174 FALSE 0.0455650060753341 8.01944106925881 0.052152870493992 -0.137447405329593 S 6582 1284 sc_H1 HD1 EKS cells healthy Exp1 V2 sc_H1.EKS.Exp1 21 20 TRUE 1 0 1 0 1 1 1 0 0 Hepatocytes (central-mid, low counts) Hepatocytes 6 10 10 11 12 14 13 16 15 17 17 19 19 20 17_hep1 17_hep1 Hepatocytes (midzone) 3 Hepatocytes (midzone) Hepatocytes Hepatocytes Hepatocytes Hepatocytes
sc_H1.EKS.Exp1_CTGTGCTGTAAGGGAA EKS.data 4391 1012 0.0327780763030629 FALSE 0.0455477112275108 6.87770439535413 0.0115431686693369 -0.0689055114020051 S 5803 1015 sc_H1 HD1 EKS cells healthy Exp1 V2 sc_H1.EKS.Exp1 21 20 TRUE 1 0 1 0 1 1 1 0 0 Hepatocytes (central-mid, low counts) Hepatocytes 6 10 10 11 12 14 13 16 15 17 17 19 19 20 17_hep1 17_hep1 Hepatocytes (midzone) 3 Hepatocytes (midzone) Hepatocytes Hepatocytes Hepatocytes Hepatocytes
sc_H1.EKS.Exp1_GACCAATAGCGCCTTG EKS.data 6500 1163 0.0303347280334728 FALSE 0.276923076923077 7.10769230769231 -0.0122663551401869 -0.0524388343462677 G1 6531 1163 sc_H1 HD1 EKS cells healthy Exp1 V2 sc_H1.EKS.Exp1 21 20 TRUE 1 0 1 0 1 1 1 0 0 Hepatocytes (central-mid, low counts) Hepatocytes 6 10 10 11 12 14 13 16 15 17 17 19 19 20 17_hep1 17_hep1 Hepatocytes (midzone) 3 Hepatocytes (midzone) Hepatocytes Hepatocytes Hepatocytes Hepatocytes
sc_H1.EKS.Exp1_GACCAATCAGACGTAG EKS.data 7042 1496 0.0303347280334728 FALSE 0.0710025560920193 9.25873331439932 -0.0112372051624388 -0.141187470780739 G1 6792 1496 sc_H1 HD1 EKS cells healthy Exp1 V2 sc_H1.EKS.Exp1 31 20 TRUE 1 0 4 0 4 1 1 5 5 Hepatocytes (central-mid, low counts) Hepatocytes 6 10 10 11 12 14 13 16 15 17 17 19 19 20 17_hep1 17_hep1 Hepatocytes (midzone) 3 Hepatocytes (midzone) Hepatocytes Hepatocytes Hepatocytes Hepatocytes
sc_H1.EKS.Exp1_GACGGCTTCGCACTCT EKS.data 5499 1042 0.0327780763030629 FALSE 0.127295871976723 6.98308783415166 -0.0163551401869159 -0.08835904628331 G1 6162 1043 sc_H1 HD1 EKS cells healthy Exp1 V2 sc_H1.EKS.Exp1 21 20 TRUE 1 0 1 0 1 1 1 0 0 Hepatocytes (central-mid, low counts) Hepatocytes 6 10 10 11 12 14 13 16 15 17 17 19 19 20 17_hep1 17_hep1 Hepatocytes (midzone) 3 Hepatocytes (midzone) Hepatocytes Hepatocytes Hepatocytes Hepatocytes
sc_H1.EKS.Exp1_GACGTTAAGCATCATC EKS.data 5116 1001 0.0344827586206897 FALSE 0.117279124315872 7.07584050039093 -0.0169392523364486 -0.0838657732065867 G1 6054 1001 sc_H1 HD1 EKS cells healthy Exp1 V2 sc_H1.EKS.Exp1 21 20 TRUE 1 0 1 0 1 1 1 0 0 Hepatocytes (central-mid, low counts) Hepatocytes 6 10 10 11 12 14 13 16 15 17 17 19 19 20 17_hep1 17_hep1 Hepatocytes (midzone) 3 Hepatocytes (midzone) Hepatocytes Hepatocytes Hepatocytes Hepatocytes
sc_H1.EKS.Exp1_GAGTCCGAGAGTCGGT EKS.data 4230 932 0.0336225596529284 FALSE 0.118203309692671 5.1063829787234 -0.0128504672897196 -0.0497376759648849 G1 5772 937 sc_H1 HD1 EKS cells healthy Exp1 V2 sc_H1.EKS.Exp1 21 20 TRUE 1 0 1 0 1 1 1 0 0 Hepatocytes (central-mid, low counts) Hepatocytes 6 10 10 11 12 14 13 16 15 17 17 19 19 20 17_hep1 17_hep1 Hepatocytes (midzone) 3 Hepatocytes (midzone) Hepatocytes Hepatocytes Hepatocytes Hepatocytes
sc_H1.EKS.Exp1_GATCGCGAGAACAACT EKS.data 4428 983 0.0327780763030629 FALSE 0.0903342366757001 9.89159891598916 0.00920672007120605 -0.0780738662926601 S 5829 983 sc_H1 HD1 EKS cells healthy Exp1 V2 sc_H1.EKS.Exp1 21 20 TRUE 1 0 1 0 1 1 1 0 0 Hepatocytes (central-mid, low counts) Hepatocytes 6 10 10 11 12 14 13 16 15 17 17 19 19 20 17_hep1 17_hep1 Hepatocytes (midzone) 3 Hepatocytes (midzone) Hepatocytes Hepatocytes Hepatocytes Hepatocytes
sc_H1.EKS.Exp1_GATCTAGAGCGCTTAT EKS.data 3943 976 0.0390355912743972 FALSE 0.101445599797109 9.789500380421 0.00979083222073876 -0.0340242065347255 S 5670 981 sc_H1 HD1 EKS cells healthy Exp1 V2 sc_H1.EKS.Exp1 21 20 TRUE 1 0 1 0 1 1 1 0 0 Hepatocytes (central-mid, low counts) Hepatocytes 6 10 10 11 12 14 13 16 15 17 17 19 19 20 17_hep1 17_hep1 Hepatocytes (midzone) 3 Hepatocytes (midzone) Hepatocytes Hepatocytes Hepatocytes Hepatocytes
sc_H1.EKS.Exp1_GATTCAGAGCTTCGCG EKS.data 4646 1071 0.0336225596529284 FALSE 0.086095566078347 7.1459319845028 0.0341844681797953 -0.07404810139733 S 5890 1071 sc_H1 HD1 EKS cells healthy Exp1 V2 sc_H1.EKS.Exp1 21 20 TRUE 1 0 1 0 1 1 1 0 0 Hepatocytes (central-mid, low counts) Hepatocytes 6 10 10 11 12 14 13 16 15 17 17 19 19 20 17_hep1 17_hep1 Hepatocytes (midzone) 3 Hepatocytes (midzone) Hepatocytes Hepatocytes Hepatocytes Hepatocytes
sc_H1.EKS.Exp1_GATTCAGCATAGTAAG EKS.data 5020 1121 0.0280183392766174 FALSE 0.139442231075697 7.29083665338645 0.00803849577214063 -0.0545945665160252 S 5991 1120 sc_H1 HD1 EKS cells healthy Exp1 V2 sc_H1.EKS.Exp1 21 20 TRUE 1 0 1 0 1 1 1 0 0 Hepatocytes (central-mid, low counts) Hepatocytes 6 10 10 11 12 14 13 16 15 17 17 19 19 20 17_hep1 17_hep1 Hepatocytes (midzone) 3 Hepatocytes (midzone) Hepatocytes Hepatocytes Hepatocytes Hepatocytes
sc_H1.EKS.Exp1_GCATGTATCACAATGC EKS.data 5665 1185 0.0258192651439921 FALSE 0.0176522506619594 7.30803177405119 0.0515687583444593 -0.101163575918134 S 6200 1185 sc_H1 HD1 EKS cells healthy Exp1 V2 sc_H1.EKS.Exp1 19 20 TRUE 1 0 1 0 1 1 1 0 0 Hepatocytes (central-mid, low counts) Hepatocytes 6 10 10 11 12 14 13 16 15 17 17 19 19 20 17_hep1 17_hep1 Hepatocytes (midzone) 3 Hepatocytes (midzone) Hepatocytes Hepatocytes Hepatocytes Hepatocytes
sc_H1.EKS.Exp1_GCGCCAAGTATTAGCC EKS.data 4367 1005 0.0272727272727273 FALSE 0.0915960613693611 5.77055186626975 -0.0146028037383178 -0.0539452495974235 G1 5799 1007 sc_H1 HD1 EKS cells healthy Exp1 V2 sc_H1.EKS.Exp1 21 20 TRUE 1 0 1 0 1 1 1 0 0 Hepatocytes (central-mid, low counts) Hepatocytes 6 10 10 11 12 14 13 16 15 17 17 19 19 20 17_hep1 17_hep1 Hepatocytes (midzone) 3 Hepatocytes (midzone) Hepatocytes Hepatocytes Hepatocytes Hepatocytes
sc_H1.EKS.Exp1_GCTGCTTGTGCGATAG EKS.data 10794 1659 0.0295489891135303 FALSE 0.0648508430609598 7.13359273670558 0.0201657765910102 -0.196353436185133 S 7613 1639 sc_H1 HD1 EKS cells healthy Exp1 V2 sc_H1.EKS.Exp1 27 20 TRUE 1 0 1 0 1 1 1 0 0 Hepatocytes (central-mid, low counts) Hepatocytes 6 10 10 11 12 14 13 16 15 17 17 19 19 20 17_hep1 17_hep1 Hepatocytes (midzone) 3 Hepatocytes (midzone) Hepatocytes Hepatocytes Hepatocytes Hepatocytes
sc_H1.EKS.Exp1_GGAACTTCATTCGACA EKS.data 4503 1071 0.0319488817891374 FALSE 0.0888296691094826 7.06195869420386 -0.0146028037383178 -0.0503869928834866 G1 5833 1072 sc_H1 HD1 EKS cells healthy Exp1 V2 sc_H1.EKS.Exp1 21 20 TRUE 1 0 1 0 1 1 1 0 0 Hepatocytes (central-mid, low counts) Hepatocytes 6 10 10 11 12 14 13 16 15 17 17 19 19 20 17_hep1 17_hep1 Hepatocytes (midzone) 3 Hepatocytes (midzone) Hepatocytes Hepatocytes Hepatocytes Hepatocytes
sc_H1.EKS.Exp1_GGATTACGTGTGGTTT EKS.data 4217 1007 0.0295489891135303 FALSE 0.0474270808631729 7.20891629120228 0.00803849577214063 -0.0661004623136461 S 5760 1012 sc_H1 HD1 EKS cells healthy Exp1 V2 sc_H1.EKS.Exp1 21 20 TRUE 1 0 1 0 1 1 1 0 0 Hepatocytes (central-mid, low counts) Hepatocytes 6 10 10 11 12 14 13 16 15 17 17 19 19 20 17_hep1 17_hep1 Hepatocytes (midzone) 3 Hepatocytes (midzone) Hepatocytes Hepatocytes Hepatocytes Hepatocytes
sc_H1.EKS.Exp1_GGCGTGTCATCGGGTC EKS.data 3825 968 0.0462107208872458 FALSE 0.130718954248366 6.11764705882353 0.0138796172674677 -0.0575035063113604 S 5604 981 sc_H1 HD1 EKS cells healthy Exp1 V2 sc_H1.EKS.Exp1 21 20 TRUE 1 0 1 0 1 1 1 0 0 Hepatocytes (central-mid, low counts) Hepatocytes 6 10 10 11 12 14 13 16 15 17 17 19 19 20 17_hep1 17_hep1 Hepatocytes (midzone) 3 Hepatocytes (midzone) Hepatocytes Hepatocytes Hepatocytes Hepatocytes
sc_H1.EKS.Exp1_GGGAGATCAATCGAAA EKS.data 7604 1515 0.04 FALSE 0.328774329300368 6.94371383482378 -0.0233644859813084 -0.0701002545322321 G1 6990 1514 sc_H1 HD1 EKS cells healthy Exp1 V2 sc_H1.EKS.Exp1 12 20 TRUE 1 0 1 0 1 1 1 0 0 Hepatocytes (central-mid, low counts) Hepatocytes 6 10 10 11 12 14 13 16 15 17 17 19 19 20 17_hep1 17_hep1 Hepatocytes (midzone) 3 Hepatocytes (midzone) Hepatocytes Hepatocytes Hepatocytes Hepatocytes
sc_H1.EKS.Exp1_GTCACGGAGCCGGTAA EKS.data 6016 1245 0.0303347280334728 FALSE 0.0166223404255319 6.88164893617021 -0.0175233644859813 -0.0887226637577269 G1 6322 1245 sc_H1 HD1 EKS cells healthy Exp1 V2 sc_H1.EKS.Exp1 21 20 TRUE 1 0 1 0 1 1 1 0 0 Hepatocytes (central-mid, low counts) Hepatocytes 6 10 10 11 12 14 13 16 15 17 17 19 19 20 17_hep1 17_hep1 Hepatocytes (midzone) 3 Hepatocytes (midzone) Hepatocytes Hepatocytes Hepatocytes Hepatocytes
sc_H1.EKS.Exp1_GTGGGTCTCCGCATAA EKS.data 4536 998 0.0362520914668154 FALSE 0.110229276895944 5.99647266313933 0.00511793502447708 -0.0424393537998026 S 5855 998 sc_H1 HD1 EKS cells healthy Exp1 V2 sc_H1.EKS.Exp1 12 20 TRUE 1 0 1 0 1 1 1 0 0 Hepatocytes (central-mid, low counts) Hepatocytes 6 10 10 11 12 14 13 16 15 17 17 19 19 20 17_hep1 17_hep1 Hepatocytes (midzone) 3 Hepatocytes (midzone) Hepatocytes Hepatocytes Hepatocytes Hepatocytes
sc_H1.EKS.Exp1_TACACGATCGTTGACA EKS.data 4027 1111 0.0258192651439921 FALSE 0.148994288552272 6.55574869629997 0.0300956831330663 -0.0782556750298686 S 5662 1116 sc_H1 HD1 EKS cells healthy Exp1 V2 sc_H1.EKS.Exp1 21 20 TRUE 1 0 1 0 1 1 1 0 0 Hepatocytes (central-mid, low counts) Hepatocytes 6 10 10 11 12 14 13 16 15 17 17 19 19 20 17_hep1 17_hep1 Hepatocytes (midzone) 3 Hepatocytes (midzone) Hepatocytes Hepatocytes Hepatocytes Hepatocytes
sc_H1.EKS.Exp1_TATCTCATCATAGCAC EKS.data 4639 1177 0.0303347280334728 FALSE 4.87173959905152 8.19142056477689 0.0533210947930574 -0.0068048413069451 S 5864 1174 sc_H1 HD1 EKS cells healthy Exp1 V2 sc_H1.EKS.Exp1 21 20 TRUE 1 0 1 0 1 1 1 0 0 Hepatocytes (central-mid, low counts) Hepatocytes 6 10 10 11 12 14 13 16 15 17 17 19 19 20 17_hep1 17_hep1 Hepatocytes (midzone) 3 Hepatocytes (midzone) Hepatocytes Hepatocytes Hepatocytes Hepatocytes
sc_H1.EKS.Exp1_TCAACGATCACCTTAT EKS.data 5019 1147 0.0311345646437995 FALSE 0.697350069735007 7.85016935644551 0.0341844681797953 -0.0379460807230793 S 5992 1147 sc_H1 HD1 EKS cells healthy Exp1 V2 sc_H1.EKS.Exp1 21 20 TRUE 1 0 1 0 1 1 1 0 0 Hepatocytes (central-mid, low counts) Hepatocytes 6 10 10 11 12 14 13 16 15 17 17 19 19 20 17_hep1 17_hep1 Hepatocytes (midzone) 3 Hepatocytes (midzone) Hepatocytes Hepatocytes Hepatocytes Hepatocytes
sc_H1.EKS.Exp1_TCTTTCCTCAAGGTAA EKS.data 6581 1456 0.022391615054788 FALSE 0.0607810363166692 5.83497948640024 -0.0245327102803738 -0.0364396654719235 G1 6580 1456 sc_H1 HD1 EKS cells healthy Exp1 V2 sc_H1.EKS.Exp1 21 20 TRUE 1 0 1 0 1 1 1 0 0 Hepatocytes (central-mid, low counts) Hepatocytes 6 10 10 11 12 14 13 16 15 17 17 19 19 20 17_hep1 17_hep1 Hepatocytes (midzone) 3 Hepatocytes (midzone) Hepatocytes Hepatocytes Hepatocytes Hepatocytes
sc_H1.EKS.Exp1_TGGGAAGCAAGTCTAC EKS.data 5347 1039 0.0311345646437995 FALSE 0.0561062277912848 5.38619786796334 -0.00759345794392523 -0.0693730195833983 G1 6112 1038 sc_H1 HD1 EKS cells healthy Exp1 V2 sc_H1.EKS.Exp1 21 20 TRUE 1 0 1 0 1 1 1 0 0 Hepatocytes (central-mid, low counts) Hepatocytes 6 10 10 11 12 14 13 16 15 17 17 19 19 20 17_hep1 17_hep1 Hepatocytes (midzone) 3 Hepatocytes (midzone) Hepatocytes Hepatocytes Hepatocytes Hepatocytes
sc_H1.EKS.Exp1_TTAGTTCCATCCTTGC EKS.data 5091 1272 0.0336225596529284 FALSE 0.117855038302887 5.26419171086231 -0.0204439252336449 -0.037011064360293 G1 5982 1271 sc_H1 HD1 EKS cells healthy Exp1 V2 sc_H1.EKS.Exp1 21 20 TRUE 1 0 1 0 1 1 1 0 0 Hepatocytes (central-mid, low counts) Hepatocytes 6 10 10 11 12 14 13 16 15 17 17 19 19 20 17_hep1 17_hep1 Hepatocytes (midzone) 3 Hepatocytes (midzone) Hepatocytes Hepatocytes Hepatocytes Hepatocytes
sc_H1.EKS.Exp1_TTTGGTTTCCACTGGG EKS.data 5861 1271 0.0319488817891374 FALSE 0.0511858044702269 7.57549906159359 -0.0268691588785047 -0.0716066697833879 G1 6269 1270 sc_H1 HD1 EKS cells healthy Exp1 V2 sc_H1.EKS.Exp1 21 20 TRUE 1 0 1 0 1 1 1 0 0 Hepatocytes (central-mid, low counts) Hepatocytes 6 10 10 11 12 14 13 16 15 17 17 19 19 20 17_hep1 17_hep1 Hepatocytes (midzone) 3 Hepatocytes (midzone) Hepatocytes Hepatocytes Hepatocytes Hepatocytes
sc_H1.EKS.Exp1_AAAGATGAGCTGCAAG EKS.data 7153 1361 0.0204651162790698 FALSE 0.0559205927582832 7.38151824409339 -0.00364374721851357 -0.062905823074126 G1 6816 1361 sc_H1 HD1 EKS cells healthy Exp1 V2 sc_H1.EKS.Exp1 2 20 TRUE 1 0 1 0 1 9 9 8 7 Hepatocytes (central-mid, low counts) Hepatocytes 6 10 10 11 12 14 13 16 15 17 17 19 19 20 17_hep1 17_hep1 Hepatocytes (midzone) 3 Hepatocytes (midzone) Hepatocytes Hepatocytes Hepatocytes Hepatocytes
sc_H1.EKS.Exp1_AAATGCCAGATCCCAT EKS.data 5176 1119 0.0244140625 FALSE 0.173879443585781 5.98918083462133 -0.0216121495327103 -0.0874240299205236 G1 6036 1119 sc_H1 HD1 EKS cells healthy Exp1 V2 sc_H1.EKS.Exp1 2 20 TRUE 1 0 1 0 1 9 9 8 7 Hepatocytes (central-mid, low counts) Hepatocytes 6 10 10 11 12 14 13 16 15 17 17 19 19 20 17_hep1 17_hep1 Hepatocytes (midzone) 3 Hepatocytes (midzone) Hepatocytes Hepatocytes Hepatocytes Hepatocytes
sc_H1.EKS.Exp1_AACGTTGTCCAGTATG EKS.data 9779 1739 0.0186278964107224 FALSE 0.0818079558237039 6.3810205542489 -0.0112372051624388 -0.13378525790868 G1 7477 1731 sc_H1 HD1 EKS cells healthy Exp1 V2 sc_H1.EKS.Exp1 2 20 TRUE 1 0 1 0 1 9 9 8 7 Hepatocytes (central-mid, low counts) Hepatocytes 6 10 10 11 12 14 13 16 15 17 17 19 19 20 17_hep1 17_hep1 Hepatocytes (midzone) 3 Hepatocytes (midzone) Hepatocytes Hepatocytes Hepatocytes Hepatocytes
sc_H1.EKS.Exp1_AACTCCCGTAGTAGTA EKS.data 7924 1458 0.018034265103697 FALSE 0.13881877839475 5.98182735991923 -0.00247552291944815 -0.14726507713885 G1 7076 1457 sc_H1 HD1 EKS cells healthy Exp1 V2 sc_H1.EKS.Exp1 2 20 TRUE 1 0 1 0 1 9 9 8 7 Hepatocytes (central-mid, low counts) Hepatocytes 6 10 10 11 12 14 13 16 15 17 17 19 19 20 17_hep1 17_hep1 Hepatocytes (midzone) 3 Hepatocytes (midzone) Hepatocytes Hepatocytes Hepatocytes Hepatocytes
sc_H1.EKS.Exp1_AAGCCGCTCTATCCCG EKS.data 4805 1054 0.018034265103697 FALSE 0.353798126951093 7.2840790842872 -0.018107476635514 -0.0517895174276661 G1 5931 1054 sc_H1 HD1 EKS cells healthy Exp1 V2 sc_H1.EKS.Exp1 2 20 TRUE 1 0 1 0 1 9 9 8 7 Hepatocytes (central-mid, low counts) Hepatocytes 6 10 10 11 12 14 13 16 15 17 17 19 19 20 17_hep1 17_hep1 Hepatocytes (midzone) 3 Hepatocytes (midzone) Hepatocytes Hepatocytes Hepatocytes Hepatocytes
sc_H1.EKS.Exp1_AAGGTTCGTGCGCTTG EKS.data 4426 970 0.018034265103697 FALSE 0.406687754179846 6.37144148215093 0.0579939919893191 -0.0455301023323464 S 5821 970 sc_H1 HD1 EKS cells healthy Exp1 V2 sc_H1.EKS.Exp1 2 20 TRUE 1 0 1 0 1 9 9 8 7 Hepatocytes (central-mid, low counts) Hepatocytes 6 10 10 11 12 14 13 16 15 17 17 19 19 20 17_hep1 17_hep1 Hepatocytes (midzone) 3 Hepatocytes (midzone) Hepatocytes Hepatocytes Hepatocytes Hepatocytes
sc_H1.EKS.Exp1_ACCGTAAGTGTGAATA EKS.data 9468 1844 0.0192307692307692 FALSE 0.0950570342205323 7.85804816223067 -0.036214953271028 -0.144719754817932 G1 7426 1839 sc_H1 HD1 EKS cells healthy Exp1 V2 sc_H1.EKS.Exp1 2 20 TRUE 1 0 1 0 1 9 9 8 7 Hepatocytes (central-mid, low counts) Hepatocytes 6 10 10 11 12 14 13 16 15 17 17 19 19 20 17_hep1 17_hep1 Hepatocytes (midzone) 3 Hepatocytes (midzone) Hepatocytes Hepatocytes Hepatocytes Hepatocytes
sc_H1.EKS.Exp1_ACGGAGATCACGCATA EKS.data 3628 997 0.0168738898756661 FALSE 0.0551267916207277 7.82800441014333 0.00803849577214063 -0.0321541738091528 S 5548 1010 sc_H1 HD1 EKS cells healthy Exp1 V2 sc_H1.EKS.Exp1 2 20 TRUE 1 0 1 0 1 9 9 8 7 Hepatocytes (central-mid, low counts) Hepatocytes 6 10 10 11 12 14 13 16 15 17 17 19 19 20 17_hep1 17_hep1 Hepatocytes (midzone) 3 Hepatocytes (midzone) Hepatocytes Hepatocytes Hepatocytes Hepatocytes
sc_H1.EKS.Exp1_ACTTGTTGTGAAAGAG EKS.data 4920 1151 0.0174496644295302 FALSE 0.16260162601626 6.70731707317073 0.00920672007120605 -0.0749831177601164 S 5952 1151 sc_H1 HD1 EKS cells healthy Exp1 V2 sc_H1.EKS.Exp1 2 20 TRUE 1 0 1 0 1 9 9 8 7 Hepatocytes (central-mid, low counts) Hepatocytes 6 10 10 11 12 14 13 16 15 17 17 19 19 20 17_hep1 17_hep1 Hepatocytes (midzone) 3 Hepatocytes (midzone) Hepatocytes Hepatocytes Hepatocytes Hepatocytes
sc_H1.EKS.Exp1_AGGCCGTAGCTCCTCT EKS.data 3958 1049 0.0174496644295302 FALSE 0.101061141990905 5.91207680646791 -0.0151869158878505 -0.0590878395927484 G1 5651 1057 sc_H1 HD1 EKS cells healthy Exp1 V2 sc_H1.EKS.Exp1 2 20 TRUE 1 0 1 0 1 9 9 8 7 Hepatocytes (central-mid, low counts) Hepatocytes 6 10 10 11 12 14 13 16 15 17 17 19 19 20 17_hep1 17_hep1 Hepatocytes (midzone) 3 Hepatocytes (midzone) Hepatocytes Hepatocytes Hepatocytes Hepatocytes
sc_H1.EKS.Exp1_AGGCCGTCATGCCTAA EKS.data 4275 985 0.101694915254237 FALSE 1.05263157894737 10.3391812865497 -0.0146028037383178 -0.0752688172043011 G1 5748 985 sc_H1 HD1 EKS cells healthy Exp1 V2 sc_H1.EKS.Exp1 2 1 TRUE 1 0 1 0 1 9 9 8 7 Hepatocytes (central-mid, low counts) Hepatocytes 0 1 0 0 1 3 3 1 1 2 1 0 1 1 2 2 Hepatocytes (portal) 3 Hepatocytes (portal) Hepatocytes Hepatocytes Hepatocytes Hepatocytes
sc_H1.EKS.Exp1_AGGGATGCAATGAAAC EKS.data 3744 960 0.0258192651439921 FALSE 0.133547008547009 9.3482905982906 0.013295505117935 -0.0659186535764376 S 5616 969 sc_H1 HD1 EKS cells healthy Exp1 V2 sc_H1.EKS.Exp1 2 20 TRUE 1 0 1 0 1 9 9 8 7 Hepatocytes (central-mid, low counts) Hepatocytes 6 10 10 11 12 14 13 16 15 17 17 19 19 20 17_hep1 17_hep1 Hepatocytes (midzone) 3 Hepatocytes (midzone) Hepatocytes Hepatocytes Hepatocytes Hepatocytes
sc_H1.EKS.Exp1_ATCCGAAGTGCTTCTC EKS.data 4344 1137 0.0198431010613752 FALSE 0.161141804788214 9.02394106813996 -0.0151869158878505 -0.0731130850345437 G1 5758 1139 sc_H1 HD1 EKS cells healthy Exp1 V2 sc_H1.EKS.Exp1 2 20 TRUE 1 0 1 0 1 9 9 8 7 Hepatocytes (central-mid, low counts) Hepatocytes 6 10 10 11 12 14 13 16 15 17 17 19 19 20 17_hep1 17_hep1 Hepatocytes (midzone) 3 Hepatocytes (midzone) Hepatocytes Hepatocytes Hepatocytes Hepatocytes
sc_H1.EKS.Exp1_ATTGGACCACCACGTG EKS.data 4825 1036 0.0258192651439921 FALSE 0.248704663212435 6.59067357512953 -0.0175233644859813 -0.0604903641369279 G1 5914 1035 sc_H1 HD1 EKS cells healthy Exp1 V2 sc_H1.EKS.Exp1 2 20 TRUE 1 0 1 0 1 9 9 8 7 Hepatocytes (central-mid, low counts) Hepatocytes 6 10 10 11 12 14 13 16 15 17 17 19 19 20 17_hep1 17_hep1 Hepatocytes (midzone) 3 Hepatocytes (midzone) Hepatocytes Hepatocytes Hepatocytes Hepatocytes
sc_H1.EKS.Exp1_ATTGGACCATCTACGA EKS.data 3971 968 0.0272727272727273 FALSE 0.0503651473180559 7.45404180307227 0.00803849577214063 -0.0544127577788167 S 5681 976 sc_H1 HD1 EKS cells healthy Exp1 V2 sc_H1.EKS.Exp1 2 20 TRUE 1 0 1 0 1 9 9 8 7 Hepatocytes (central-mid, low counts) Hepatocytes 6 10 10 11 12 14 13 16 15 17 17 19 19 20 17_hep1 17_hep1 Hepatocytes (midzone) 3 Hepatocytes (midzone) Hepatocytes Hepatocytes Hepatocytes Hepatocytes
sc_H1.EKS.Exp1_CACATAGTCTAAGCCA EKS.data 5425 1200 0.0217391304347826 FALSE 0.0921658986175115 6.67281105990783 0.00336559857587895 -0.071243052308971 S 6113 1201 sc_H1 HD1 EKS cells healthy Exp1 V2 sc_H1.EKS.Exp1 2 20 TRUE 1 0 1 0 1 9 9 8 7 Hepatocytes (central-mid, low counts) Hepatocytes 6 10 10 11 12 14 13 16 15 17 17 19 19 20 17_hep1 17_hep1 Hepatocytes (midzone) 3 Hepatocytes (midzone) Hepatocytes Hepatocytes Hepatocytes Hepatocytes
sc_H1.EKS.Exp1_CACCACTCAGCTGTTA EKS.data 6888 1457 0.0230547550432277 FALSE 0.130662020905923 6.76538908246225 0.00161326212728082 -0.0697366370578152 S 6742 1457 sc_H1 HD1 EKS cells healthy Exp1 V2 sc_H1.EKS.Exp1 2 20 TRUE 1 0 1 0 1 9 9 8 7 Hepatocytes (central-mid, low counts) Hepatocytes 6 10 10 11 12 14 13 16 15 17 17 19 19 20 17_hep1 17_hep1 Hepatocytes (midzone) 3 Hepatocytes (midzone) Hepatocytes Hepatocytes Hepatocytes Hepatocytes
sc_H1.EKS.Exp1_CAGATCAGTCCAGTTA EKS.data 4923 1061 0.0168738898756661 FALSE 0.101564086938858 6.29697339020922 0.00687027147307521 -0.08835904628331 S 5959 1061 sc_H1 HD1 EKS cells healthy Exp1 V2 sc_H1.EKS.Exp1 2 20 TRUE 1 0 1 0 1 9 9 8 7 Hepatocytes (central-mid, low counts) Hepatocytes 6 10 10 11 12 14 13 16 15 17 17 19 19 20 17_hep1 17_hep1 Hepatocytes (midzone) 3 Hepatocytes (midzone) Hepatocytes Hepatocytes Hepatocytes Hepatocytes
sc_H1.EKS.Exp1_CAGCATAAGTTGTCGT EKS.data 5743 1271 0.0151975683890578 FALSE 0.0174125021765628 6.5471008183876 0.0230863373386738 -0.058516440704379 S 6212 1271 sc_H1 HD1 EKS cells healthy Exp1 V2 sc_H1.EKS.Exp1 2 20 TRUE 1 0 1 0 1 9 9 8 7 Hepatocytes (central-mid, low counts) Hepatocytes 6 10 10 11 12 14 13 16 15 17 17 19 19 20 17_hep1 17_hep1 Hepatocytes (midzone) 3 Hepatocytes (midzone) Hepatocytes Hepatocytes Hepatocytes Hepatocytes
sc_H1.EKS.Exp1_CAGCCGAGTACTCTCC EKS.data 11033 1809 0.023728813559322 FALSE 0.0634460255596846 6.94280793981691 0.0822485536270583 -0.178484234585216 S 7711 1793 sc_H1 HD1 EKS cells healthy Exp1 V2 sc_H1.EKS.Exp1 23 20 TRUE 1 0 1 0 1 9 1 8 7 Hepatocytes (central-mid, low counts) Hepatocytes 6 10 10 11 12 14 13 16 15 17 17 19 19 20 17_hep1 17_hep1 Hepatocytes (midzone) 3 Hepatocytes (midzone) Hepatocytes Hepatocytes Hepatocytes Hepatocytes
sc_H1.EKS.Exp1_CATCAGAGTTACGACT EKS.data 5398 1127 0.0210970464135021 FALSE 0.0370507595405706 5.81696924786958 -0.014018691588785 -0.0637629214066802 G1 6118 1128 sc_H1 HD1 EKS cells healthy Exp1 V2 sc_H1.EKS.Exp1 23 20 TRUE 1 0 1 0 1 9 9 8 7 Hepatocytes (central-mid, low counts) Hepatocytes 6 10 10 11 12 14 13 16 15 17 17 19 19 20 17_hep1 17_hep1 Hepatocytes (midzone) 3 Hepatocytes (midzone) Hepatocytes Hepatocytes Hepatocytes Hepatocytes
sc_H1.EKS.Exp1_CCACCTATCGTGTAGT EKS.data 3706 882 0.0186278964107224 FALSE 0.107933081489477 7.01565029681597 0.0103749443702715 -0.0260765674510415 S 5601 888 sc_H1 HD1 EKS cells healthy Exp1 V2 sc_H1.EKS.Exp1 2 20 TRUE 1 0 1 0 1 9 9 8 7 Hepatocytes (central-mid, low counts) Hepatocytes 6 10 10 11 12 14 13 16 15 17 17 19 19 20 17_hep1 17_hep1 Hepatocytes (midzone) 3 Hepatocytes (midzone) Hepatocytes Hepatocytes Hepatocytes Hepatocytes
sc_H1.EKS.Exp1_CCATGTCAGAACAACT EKS.data 15773 2344 0.0204651162790698 FALSE 0.0443796360869841 6.23850884422748 -0.00787160658655986 -0.236818866552387 G1 8392 2087 sc_H1 HD1 EKS cells healthy Exp1 V2 sc_H1.EKS.Exp1 23 20 TRUE 1 0 1 0 1 9 1 8 7 Hepatocytes (central-mid, low counts) Hepatocytes 6 10 10 11 12 14 13 16 15 17 17 19 19 20 17_hep1 17_hep1 Hepatocytes (midzone) 3 Hepatocytes (midzone) Hepatocytes Hepatocytes Hepatocytes Hepatocytes
sc_H1.EKS.Exp1_CCGGGATCATGCCACG EKS.data 3782 949 0.0230547550432277 FALSE 0.158646218931782 7.50925436277102 -0.0134345794392523 -0.0663861617578308 G1 5607 960 sc_H1 HD1 EKS cells healthy Exp1 V2 sc_H1.EKS.Exp1 2 20 TRUE 1 0 1 0 1 9 9 8 7 Hepatocytes (central-mid, low counts) Hepatocytes 6 10 10 11 12 14 13 16 15 17 17 19 19 20 17_hep1 17_hep1 Hepatocytes (midzone) 3 Hepatocytes (midzone) Hepatocytes Hepatocytes Hepatocytes Hepatocytes
sc_H1.EKS.Exp1_CCGGGATTCGCCAGCA EKS.data 5975 1281 0.018034265103697 FALSE 0.0334728033472803 5.89121338912134 -0.0151869158878505 -0.081995740481014 G1 6305 1279 sc_H1 HD1 EKS cells healthy Exp1 V2 sc_H1.EKS.Exp1 2 20 TRUE 1 0 1 0 1 9 9 8 7 Hepatocytes (central-mid, low counts) Hepatocytes 6 10 10 11 12 14 13 16 15 17 17 19 19 20 17_hep1 17_hep1 Hepatocytes (midzone) 3 Hepatocytes (midzone) Hepatocytes Hepatocytes Hepatocytes Hepatocytes
sc_H1.EKS.Exp1_CCTAAAGAGACTGTAA EKS.data 5902 1290 0.0174496644295302 FALSE 0.152490681125042 6.77736360555744 0.0318480195816644 -0.100228559555348 S 6285 1290 sc_H1 HD1 EKS cells healthy Exp1 V2 sc_H1.EKS.Exp1 23 20 TRUE 1 0 1 0 1 9 1 8 7 Hepatocytes (central-mid, low counts) Hepatocytes 6 10 10 11 12 14 13 16 15 17 17 19 19 20 17_hep1 17_hep1 Hepatocytes (midzone) 3 Hepatocytes (midzone) Hepatocytes Hepatocytes Hepatocytes Hepatocytes
sc_H1.EKS.Exp1_CCTAGCTGTGGTGTAG EKS.data 7649 1373 0.018034265103697 FALSE 0.104588835141849 6.82442149300562 -0.00598019581664442 -0.112201963534362 G1 6982 1371 sc_H1 HD1 EKS cells healthy Exp1 V2 sc_H1.EKS.Exp1 2 20 TRUE 1 0 1 0 1 9 9 8 7 Hepatocytes (central-mid, low counts) Hepatocytes 6 10 10 11 12 14 13 16 15 17 17 19 19 20 17_hep1 17_hep1 Hepatocytes (midzone) 3 Hepatocytes (midzone) Hepatocytes Hepatocytes Hepatocytes Hepatocytes
sc_H1.EKS.Exp1_CCTCAGTGTTGAGTTC EKS.data 4713 981 0.0287769784172662 FALSE 0.0424358158285593 6.57755145342669 -0.00934579439252336 -0.0511402005090645 G1 5917 982 sc_H1 HD1 EKS cells healthy Exp1 V2 sc_H1.EKS.Exp1 2 20 TRUE 1 0 1 0 1 9 9 8 7 Hepatocytes (central-mid, low counts) Hepatocytes 6 10 10 11 12 14 13 16 15 17 17 19 19 20 17_hep1 17_hep1 Hepatocytes (midzone) 3 Hepatocytes (midzone) Hepatocytes Hepatocytes Hepatocytes Hepatocytes
sc_H1.EKS.Exp1_CGATTGAAGAAACCTA EKS.data 5759 1187 0.0151975683890578 FALSE 0.104184754297621 5.69543323493662 0.00979083222073876 -0.0672172874136409 S 6235 1185 sc_H1 HD1 EKS cells healthy Exp1 V2 sc_H1.EKS.Exp1 2 20 TRUE 1 0 1 0 1 9 9 8 7 Hepatocytes (central-mid, low counts) Hepatocytes 6 10 10 11 12 14 13 16 15 17 17 19 19 20 17_hep1 17_hep1 Hepatocytes (midzone) 3 Hepatocytes (midzone) Hepatocytes Hepatocytes Hepatocytes Hepatocytes
sc_H1.EKS.Exp1_CGCGTTTTCAGAAATG EKS.data 6208 1333 0.0168738898756661 FALSE 0.40270618556701 5.25128865979381 -0.000139074321317312 -0.108461898083216 G1 6379 1332 sc_H1 HD1 EKS cells healthy Exp1 V2 sc_H1.EKS.Exp1 2 20 TRUE 1 0 1 0 1 9 9 8 7 Hepatocytes (central-mid, low counts) Hepatocytes 6 10 10 11 12 14 13 16 15 17 17 19 19 20 17_hep1 17_hep1 Hepatocytes (midzone) 3 Hepatocytes (midzone) Hepatocytes Hepatocytes Hepatocytes Hepatocytes
sc_H1.EKS.Exp1_CGTTAGACAGTTCCCT EKS.data 4155 971 0.0217391304347826 FALSE 0.120336943441637 6.73886883273165 -0.0128504672897196 -0.0478676432393122 G1 5729 976 sc_H1 HD1 EKS cells healthy Exp1 V2 sc_H1.EKS.Exp1 2 20 TRUE 1 0 1 0 1 9 9 8 7 Hepatocytes (central-mid, low counts) Hepatocytes 6 10 10 11 12 14 13 16 15 17 17 19 19 20 17_hep1 17_hep1 Hepatocytes (midzone) 3 Hepatocytes (midzone) Hepatocytes Hepatocytes Hepatocytes Hepatocytes
sc_H1.EKS.Exp1_CTACACCGTTAAGATG EKS.data 8424 1565 0.0174496644295302 FALSE 0.1661918328585 6.29154795821462 -0.0124054294615042 -0.144460028050491 G1 7207 1563 sc_H1 HD1 EKS cells healthy Exp1 V2 sc_H1.EKS.Exp1 23 20 TRUE 1 0 1 0 1 9 1 8 7 Hepatocytes (central-mid, low counts) Hepatocytes 6 10 10 11 12 14 13 16 15 17 17 19 19 20 17_hep1 17_hep1 Hepatocytes (midzone) 3 Hepatocytes (midzone) Hepatocytes Hepatocytes Hepatocytes Hepatocytes
sc_H1.EKS.Exp1_CTCGTCACAACACCCG EKS.data 4165 1109 0.0287769784172662 FALSE 0.0720288115246098 8.69147659063625 -0.018107476635514 -0.0429068619811958 G1 5695 1115 sc_H1 HD1 EKS cells healthy Exp1 V2 sc_H1.EKS.Exp1 2 20 TRUE 1 0 1 0 1 9 9 8 7 Hepatocytes (central-mid, low counts) Hepatocytes 6 10 10 11 12 14 13 16 15 17 17 19 19 20 17_hep1 17_hep1 Hepatocytes (midzone) 3 Hepatocytes (midzone) Hepatocytes Hepatocytes Hepatocytes Hepatocytes
sc_H1.EKS.Exp1_CTGCGGATCTGCGTAA EKS.data 3670 880 0.0168738898756661 FALSE 0.108991825613079 6.15803814713896 -0.0122663551401869 -0.0492701677834918 G1 5627 888 sc_H1 HD1 EKS cells healthy Exp1 V2 sc_H1.EKS.Exp1 2 20 TRUE 1 0 1 0 1 9 9 8 7 Hepatocytes (central-mid, low counts) Hepatocytes 6 10 10 11 12 14 13 16 15 17 17 19 19 20 17_hep1 17_hep1 Hepatocytes (midzone) 3 Hepatocytes (midzone) Hepatocytes Hepatocytes Hepatocytes Hepatocytes
sc_H1.EKS.Exp1_GAACATCCAAGTAGTA EKS.data 7172 1443 0.018034265103697 FALSE 0.0557724484104852 7.47350808700502 -0.026285046728972 -0.0586982494415874 G1 6842 1442 sc_H1 HD1 EKS cells healthy Exp1 V2 sc_H1.EKS.Exp1 2 20 TRUE 1 0 1 0 1 9 9 8 7 Hepatocytes (central-mid, low counts) Hepatocytes 6 10 10 11 12 14 13 16 15 17 17 19 19 20 17_hep1 17_hep1 Hepatocytes (midzone) 3 Hepatocytes (midzone) Hepatocytes Hepatocytes Hepatocytes Hepatocytes
sc_H1.EKS.Exp1_GACGTTAAGTCCCACG EKS.data 4063 929 0.0319488817891374 FALSE 0.12306177701206 6.49766182623677 0.00862260792167334 -0.0766713417484806 S 5699 935 sc_H1 HD1 EKS cells healthy Exp1 V2 sc_H1.EKS.Exp1 2 20 TRUE 1 0 1 0 1 9 9 8 7 Hepatocytes (central-mid, low counts) Hepatocytes 6 10 10 11 12 14 13 16 15 17 17 19 19 20 17_hep1 17_hep1 Hepatocytes (midzone) 3 Hepatocytes (midzone) Hepatocytes Hepatocytes Hepatocytes Hepatocytes
sc_H1.EKS.Exp1_GACTACACAGGGAGAG EKS.data 11100 1757 0.023728813559322 FALSE 0.045045045045045 6.43243243243243 -0.00890075656430796 -0.149680536076048 G1 7693 1728 sc_H1 HD1 EKS cells healthy Exp1 V2 sc_H1.EKS.Exp1 2 20 TRUE 1 0 1 0 1 9 9 8 7 Hepatocytes (central-mid, low counts) Hepatocytes 6 10 10 11 12 14 13 16 15 17 17 19 19 20 17_hep1 17_hep1 Hepatocytes (midzone) 3 Hepatocytes (midzone) Hepatocytes Hepatocytes Hepatocytes Hepatocytes
sc_H1.EKS.Exp1_GACTGCGGTGTCTGAT EKS.data 3745 1002 0.0168738898756661 FALSE 0.186915887850467 6.88918558077436 -0.00934579439252336 -0.0733987844787284 G1 5589 1008 sc_H1 HD1 EKS cells healthy Exp1 V2 sc_H1.EKS.Exp1 19 20 TRUE 1 0 1 0 1 9 9 8 7 Hepatocytes (central-mid, low counts) Hepatocytes 6 10 10 11 12 14 13 16 15 17 17 19 19 20 17_hep1 17_hep1 Hepatocytes (midzone) 3 Hepatocytes (midzone) Hepatocytes Hepatocytes Hepatocytes Hepatocytes
sc_H1.EKS.Exp1_GATCTAGTCTAACTTC EKS.data 10489 1767 0.018034265103697 FALSE 0.0762703784917533 6.92153684812661 0.0282042723631509 -0.168484754038751 S 7611 1753 sc_H1 HD1 EKS cells healthy Exp1 V2 sc_H1.EKS.Exp1 2 20 TRUE 1 0 1 0 1 9 9 8 7 Hepatocytes (central-mid, low counts) Hepatocytes 6 10 10 11 12 14 13 16 15 17 17 19 19 20 17_hep1 17_hep1 Hepatocytes (midzone) 3 Hepatocytes (midzone) Hepatocytes Hepatocytes Hepatocytes Hepatocytes
sc_H1.EKS.Exp1_GCAGCCAAGGGTTTCT EKS.data 6960 1415 0.0230547550432277 FALSE 0.14367816091954 7.18390804597701 -0.0239485981308411 -0.0814243415926445 G1 6765 1413 sc_H1 HD1 EKS cells healthy Exp1 V2 sc_H1.EKS.Exp1 23 20 TRUE 1 0 1 0 1 9 9 8 7 Hepatocytes (central-mid, low counts) Hepatocytes 6 10 10 11 12 14 13 16 15 17 17 19 19 20 17_hep1 17_hep1 Hepatocytes (midzone) 3 Hepatocytes (midzone) Hepatocytes Hepatocytes Hepatocytes Hepatocytes
sc_H1.EKS.Exp1_GCTCCTAGTCCGAAGA EKS.data 5472 1084 0.022391615054788 FALSE 0.219298245614035 6.14035087719298 0.0782988429016466 -0.0684380032206119 S 6152 1085 sc_H1 HD1 EKS cells healthy Exp1 V2 sc_H1.EKS.Exp1 2 20 TRUE 1 0 1 0 1 9 9 8 7 Hepatocytes (central-mid, low counts) Hepatocytes 6 10 10 11 12 14 13 16 15 17 17 19 19 20 17_hep1 17_hep1 Hepatocytes (midzone) 3 Hepatocytes (midzone) Hepatocytes Hepatocytes Hepatocytes Hepatocytes
sc_H1.EKS.Exp1_GCTCTGTAGTCACGCC EKS.data 4145 934 0.015748031496063 FALSE 0.0965018094089264 5.83835946924005 -0.0116822429906542 -0.0757363253856942 G1 5740 943 sc_H1 HD1 EKS cells healthy Exp1 V2 sc_H1.EKS.Exp1 2 20 TRUE 1 0 1 0 1 9 9 8 7 Hepatocytes (central-mid, low counts) Hepatocytes 6 10 10 11 12 14 13 16 15 17 17 19 19 20 17_hep1 17_hep1 Hepatocytes (midzone) 3 Hepatocytes (midzone) Hepatocytes Hepatocytes Hepatocytes Hepatocytes
sc_H1.EKS.Exp1_GGAAAGCGTCTAGAGG EKS.data 4579 1151 0.0151975683890578 FALSE 0.0873553177549683 6.94474776151998 0.00687027147307521 -0.0963066853669939 S 5819 1151 sc_H1 HD1 EKS cells healthy Exp1 V2 sc_H1.EKS.Exp1 2 20 TRUE 1 0 1 0 1 9 9 8 7 Hepatocytes (central-mid, low counts) Hepatocytes 6 10 10 11 12 14 13 16 15 17 17 19 19 20 17_hep1 17_hep1 Hepatocytes (midzone) 3 Hepatocytes (midzone) Hepatocytes Hepatocytes Hepatocytes Hepatocytes
sc_H1.EKS.Exp1_GGATTACAGAGTGACC EKS.data 9120 1715 0.0210970464135021 FALSE 0.0767543859649123 6.77631578947368 0.104889853137517 -0.103111526673939 S 7386 1711 sc_H1 HD1 EKS cells healthy Exp1 V2 sc_H1.EKS.Exp1 23 20 TRUE 1 0 1 0 1 9 1 8 7 Hepatocytes (central-mid, low counts) Hepatocytes 6 10 10 11 12 14 13 16 15 17 17 19 19 20 17_hep1 17_hep1 Hepatocytes (midzone) 3 Hepatocytes (midzone) Hepatocytes Hepatocytes Hepatocytes Hepatocytes
sc_H1.EKS.Exp1_GGCAATTCACTGTTAG EKS.data 5214 1251 0.0168738898756661 FALSE 0.172612197928654 6.75105485232067 0.00278148642634624 -0.0606721728741364 S 6009 1249 sc_H1 HD1 EKS cells healthy Exp1 V2 sc_H1.EKS.Exp1 2 20 TRUE 1 0 1 0 1 9 9 8 7 Hepatocytes (central-mid, low counts) Hepatocytes 6 10 10 11 12 14 13 16 15 17 17 19 19 20 17_hep1 17_hep1 Hepatocytes (midzone) 3 Hepatocytes (midzone) Hepatocytes Hepatocytes Hepatocytes Hepatocytes
sc_H1.EKS.Exp1_GGTATTGTCACCGGGT EKS.data 4873 1162 0.0151975683890578 FALSE 0.0820849579314591 6.97722142417402 0.0556575433911883 -0.0944366526414212 S 5907 1162 sc_H1 HD1 EKS cells healthy Exp1 V2 sc_H1.EKS.Exp1 2 20 TRUE 1 0 1 0 1 9 9 8 7 Hepatocytes (central-mid, low counts) Hepatocytes 6 10 10 11 12 14 13 16 15 17 17 19 19 20 17_hep1 17_hep1 Hepatocytes (midzone) 3 Hepatocytes (midzone) Hepatocytes Hepatocytes Hepatocytes Hepatocytes
sc_H1.EKS.Exp1_GTAACTGCATGCTAGT EKS.data 7572 1416 0.0230547550432277 FALSE 0.0528262017960909 7.02588483888008 0.0225022251891411 -0.123603968625006 S 6953 1416 sc_H1 HD1 EKS cells healthy Exp1 V2 sc_H1.EKS.Exp1 2 20 TRUE 1 0 1 0 1 9 9 8 7 Hepatocytes (central-mid, low counts) Hepatocytes 6 10 10 11 12 14 13 16 15 17 17 19 19 20 17_hep1 17_hep1 Hepatocytes (midzone) 3 Hepatocytes (midzone) Hepatocytes Hepatocytes Hepatocytes Hepatocytes
sc_H1.EKS.Exp1_GTACTTTGTCTGCGGT EKS.data 5196 1170 0.0163067430586161 FALSE 0.0769822940723634 5.61970746728253 -0.014018691588785 -0.0960209859228092 G1 6022 1171 sc_H1 HD1 EKS cells healthy Exp1 V2 sc_H1.EKS.Exp1 2 20 TRUE 1 0 1 0 1 9 9 8 7 Hepatocytes (central-mid, low counts) Hepatocytes 6 10 10 11 12 14 13 16 15 17 17 19 19 20 17_hep1 17_hep1 Hepatocytes (midzone) 3 Hepatocytes (midzone) Hepatocytes Hepatocytes Hepatocytes Hepatocytes
sc_H1.EKS.Exp1_GTCAAGTGTCGAAAGC EKS.data 4351 983 0.0204651162790698 FALSE 0.505630889450701 6.94093311882326 -0.0128504672897196 -0.0766713417484806 G1 5793 984 sc_H1 HD1 EKS cells healthy Exp1 V2 sc_H1.EKS.Exp1 2 20 TRUE 1 0 1 0 1 9 9 8 7 Hepatocytes (central-mid, low counts) Hepatocytes 6 10 10 11 12 14 13 16 15 17 17 19 19 20 17_hep1 17_hep1 Hepatocytes (midzone) 3 Hepatocytes (midzone) Hepatocytes Hepatocytes Hepatocytes Hepatocytes
sc_H1.EKS.Exp1_GTTCGGGCACCACGTG EKS.data 4869 1196 0.0210970464135021 FALSE 0.102690490860546 7.47586773464777 -0.0163551401869159 -0.0698405277647914 G1 5924 1196 sc_H1 HD1 EKS cells healthy Exp1 V2 sc_H1.EKS.Exp1 2 20 TRUE 1 0 1 0 1 9 9 8 7 Hepatocytes (central-mid, low counts) Hepatocytes 6 10 10 11 12 14 13 16 15 17 17 19 19 20 17_hep1 17_hep1 Hepatocytes (midzone) 3 Hepatocytes (midzone) Hepatocytes Hepatocytes Hepatocytes Hepatocytes
sc_H1.EKS.Exp1_TACCTATTCTCATTCA EKS.data 5079 1153 0.0163067430586161 FALSE 0.0590667454223272 6.41858633589289 -0.0210280373831776 -0.064879746506675 G1 5995 1153 sc_H1 HD1 EKS cells healthy Exp1 V2 sc_H1.EKS.Exp1 2 20 TRUE 1 0 1 0 1 9 9 8 7 Hepatocytes (central-mid, low counts) Hepatocytes 6 10 10 11 12 14 13 16 15 17 17 19 19 20 17_hep1 17_hep1 Hepatocytes (midzone) 3 Hepatocytes (midzone) Hepatocytes Hepatocytes Hepatocytes Hepatocytes
sc_H1.EKS.Exp1_TCGCGTTAGTCAAGCG EKS.data 4737 1061 0.0210970464135021 FALSE 0.0422208148617268 6.41756385898248 -0.0128504672897196 -0.0609578723183211 G1 5903 1060 sc_H1 HD1 EKS cells healthy Exp1 V2 sc_H1.EKS.Exp1 2 20 TRUE 1 0 1 0 1 9 9 8 7 Hepatocytes (central-mid, low counts) Hepatocytes 6 10 10 11 12 14 13 16 15 17 17 19 19 20 17_hep1 17_hep1 Hepatocytes (midzone) 3 Hepatocytes (midzone) Hepatocytes Hepatocytes Hepatocytes Hepatocytes
sc_H1.EKS.Exp1_TCTGAGAGTGCGGTAA EKS.data 5975 1061 0.022391615054788 FALSE 0.0334728033472803 8.26778242677824 -0.0122663551401869 -0.07404810139733 G1 6334 1059 sc_H1 HD1 EKS cells healthy Exp1 V2 sc_H1.EKS.Exp1 2 20 TRUE 1 0 1 0 1 9 9 8 7 Hepatocytes (central-mid, low counts) Hepatocytes 6 10 10 11 12 14 13 16 15 17 17 19 19 20 17_hep1 17_hep1 Hepatocytes (midzone) 3 Hepatocytes (midzone) Hepatocytes Hepatocytes Hepatocytes Hepatocytes
sc_H1.EKS.Exp1_TGAAAGAAGTACGATA EKS.data 4407 1165 0.0244140625 FALSE 0.136147038801906 7.53346948037214 0.0539052069425901 -0.0651654459508597 S 5759 1166 sc_H1 HD1 EKS cells healthy Exp1 V2 sc_H1.EKS.Exp1 2 20 TRUE 1 0 1 0 1 9 9 8 7 Hepatocytes (central-mid, low counts) Hepatocytes 6 10 10 11 12 14 13 16 15 17 17 19 19 20 17_hep1 17_hep1 Hepatocytes (midzone) 3 Hepatocytes (midzone) Hepatocytes Hepatocytes Hepatocytes Hepatocytes
sc_H1.EKS.Exp1_TGGGAAGGTACATGTC EKS.data 5074 1188 0.015748031496063 FALSE 0.118249901458415 8.63224280646433 -0.0163551401869159 -0.0815282322996208 G1 6005 1189 sc_H1 HD1 EKS cells healthy Exp1 V2 sc_H1.EKS.Exp1 2 20 TRUE 1 0 1 0 1 9 9 8 7 Hepatocytes (central-mid, low counts) Hepatocytes 6 10 10 11 12 14 13 16 15 17 17 19 19 20 17_hep1 17_hep1 Hepatocytes (midzone) 3 Hepatocytes (midzone) Hepatocytes Hepatocytes Hepatocytes Hepatocytes
sc_H1.EKS.Exp1_TTAACTCCATTCGACA EKS.data 4345 970 0.018034265103697 FALSE 0.414269275028769 6.81242807825086 -0.018107476635514 -0.0427250532439873 G1 5791 971 sc_H1 HD1 EKS cells healthy Exp1 V2 sc_H1.EKS.Exp1 2 20 TRUE 1 0 1 0 1 9 9 8 7 Hepatocytes (central-mid, low counts) Hepatocytes 6 10 10 11 12 14 13 16 15 17 17 19 19 20 17_hep1 17_hep1 Hepatocytes (midzone) 3 Hepatocytes (midzone) Hepatocytes Hepatocytes Hepatocytes Hepatocytes
sc_H1.EKS.Exp1_TTATGCTCATGATCCA EKS.data 4120 1070 0.0168738898756661 FALSE 0.0970873786407767 7.28155339805825 0.0103749443702715 -0.0691912108461898 S 5672 1074 sc_H1 HD1 EKS cells healthy Exp1 V2 sc_H1.EKS.Exp1 2 20 TRUE 1 0 1 0 1 9 9 8 7 Hepatocytes (central-mid, low counts) Hepatocytes 6 10 10 11 12 14 13 16 15 17 17 19 19 20 17_hep1 17_hep1 Hepatocytes (midzone) 3 Hepatocytes (midzone) Hepatocytes Hepatocytes Hepatocytes Hepatocytes
sc_H1.EKS.Exp1_TTGTAGGGTCGAGTTT EKS.data 5397 1155 0.0192307692307692 FALSE 0.0926440615156568 6.04039281082083 -0.0151869158878505 -0.0925666199158485 G1 6108 1154 sc_H1 HD1 EKS cells healthy Exp1 V2 sc_H1.EKS.Exp1 2 20 TRUE 1 0 1 0 1 9 9 8 7 Hepatocytes (central-mid, low counts) Hepatocytes 6 10 10 11 12 14 13 16 15 17 17 19 19 20 17_hep1 17_hep1 Hepatocytes (midzone) 3 Hepatocytes (midzone) Hepatocytes Hepatocytes Hepatocytes Hepatocytes
sc_H1.EKS.Exp1_TTTACTGGTGTGAAAT EKS.data 11464 1828 0.0251107828655835 FALSE 0.0872295882763433 6.82135380321005 -0.0235035603026257 -0.173055945145707 G1 7753 1789 sc_H1 HD1 EKS cells healthy Exp1 V2 sc_H1.EKS.Exp1 23 20 TRUE 1 0 1 0 1 9 1 8 7 Hepatocytes (central-mid, low counts) Hepatocytes 6 10 10 11 12 14 13 16 15 17 17 19 19 20 17_hep1 17_hep1 Hepatocytes (midzone) 3 Hepatocytes (midzone) Hepatocytes Hepatocytes Hepatocytes Hepatocytes
sc_H1.EKS.Exp1_AACCATGAGAATGTTG EKS.data 8425 1765 0.049618320610687 FALSE 4.24925816023739 24.379821958457 -0.00144637294170005 -0.0396083320346995 G1 7256 1763 sc_H1 HD1 EKS cells healthy Exp1 V2 sc_H1.EKS.Exp1 3 27 TRUE 5 3 10 10 10 11 11 11 12 cDCs DCs 2 3 4 4 5 5 7 8 7 7 9 26 25 27 7 7 cDCs 1 cDCs DCs cDCs Immune DCs
sc_H1.EKS.Exp1_AAGACCTCAGGAACGT EKS.data 8115 1670 0.0545212765957447 FALSE 2.47689463955638 19.2483056069008 -0.0473130841121495 -0.00659705989299258 G1 7177 1663 sc_H1 HD1 EKS cells healthy Exp1 V2 sc_H1.EKS.Exp1 3 11 TRUE 5 3 10 10 10 11 11 11 12 cDCs DCs 2 3 4 4 5 5 5 8 7 7 9 10 8 11 7 7 cDCs 1 cDCs DCs cDCs Immune DCs
sc_H1.EKS.Exp1_AATCCAGCATCGGACC EKS.data 8452 2178 0.0758293838862559 FALSE 3.93989588263133 19.0014197823 -0.0462839341344014 -0.0925406472391045 G1 7361 2175 sc_H1 HD1 EKS cells healthy Exp1 V2 sc_H1.EKS.Exp1 3 11 TRUE 5 3 10 10 10 11 11 11 12 cDCs DCs 2 3 4 4 5 5 5 8 7 7 9 10 8 11 7 7 cDCs 1 cDCs DCs cDCs Immune DCs
sc_H1.EKS.Exp1_ACACCAAAGACGCAAC EKS.data 7720 2045 0.0584996558843771 FALSE 2.08549222797927 25.3886010362694 0.0477859368046284 -0.0557893096462521 S 7095 2040 sc_H1 HD1 EKS cells healthy Exp1 V2 sc_H1.EKS.Exp1 3 11 TRUE 5 3 10 10 10 11 11 11 12 cDCs DCs 2 3 4 4 5 5 5 8 7 7 9 10 8 11 7 7 cDCs 1 cDCs DCs cDCs Immune DCs
sc_H1.EKS.Exp1_ACGAGGATCGTGGACC EKS.data 4752 1448 0.0545212765957447 FALSE 5.87121212121212 17.2138047138047 -0.0147418780596351 -0.04140044673004 G1 5768 1447 sc_H1 HD1 EKS cells healthy Exp1 V2 sc_H1.EKS.Exp1 3 11 TRUE 5 3 10 10 10 11 11 11 12 cDCs DCs 2 3 4 4 5 5 5 8 7 7 9 10 8 11 7 7 cDCs 1 cDCs DCs cDCs Immune DCs
sc_H1.EKS.Exp1_ACTGCTCCAATACGCT EKS.data 6523 1605 0.0362520914668154 FALSE 2.91277019776177 20.0521232561705 -0.0194147752558968 -0.0582307412601943 G1 6528 1602 sc_H1 HD1 EKS cells healthy Exp1 V2 sc_H1.EKS.Exp1 3 11 TRUE 5 3 10 10 10 11 11 11 12 cDCs DCs 2 3 4 4 5 5 5 8 7 7 9 10 8 11 7 7 cDCs 1 cDCs DCs cDCs Immune DCs
sc_H1.EKS.Exp1_AGATTGCGTTACGGAG EKS.data 12007 2760 0.0673575129533679 FALSE 2.49854251686516 15.9573582077122 -0.00990209167779262 -0.138720066490052 G1 8159 2708 sc_H1 HD1 EKS cells healthy Exp1 V2 sc_H1.EKS.Exp1 3 11 TRUE 5 3 10 10 10 11 11 11 12 cDCs DCs 2 3 4 4 5 5 5 8 7 7 9 10 8 11 7 7 cDCs 1 cDCs DCs cDCs Immune DCs
sc_H1.EKS.Exp1_AGCGTATTCACCCGAG EKS.data 7732 2083 0.0473225404732254 FALSE 2.75478530781169 19.425763062597 -0.00275367156208278 -0.0264142122487144 G1 7113 2078 sc_H1 HD1 EKS cells healthy Exp1 V2 sc_H1.EKS.Exp1 3 11 TRUE 5 3 10 10 10 11 11 11 12 cDCs DCs 2 3 4 4 5 5 5 8 7 7 9 10 8 11 7 7 cDCs 1 cDCs DCs cDCs Immune DCs
sc_H1.EKS.Exp1_AGTGTCAGTCGCATAT EKS.data 6165 1503 0.038089823763502 FALSE 3.06569343065693 23.4874290348743 -0.0199988874054295 -0.0730091943275674 G1 6357 1500 sc_H1 HD1 EKS cells healthy Exp1 V2 sc_H1.EKS.Exp1 3 11 TRUE 5 3 10 10 10 11 11 11 12 cDCs DCs 2 3 4 4 5 5 5 8 7 7 9 10 8 11 7 7 cDCs 1 cDCs DCs cDCs Immune DCs
sc_H1.EKS.Exp1_ATCGAGTTCTCCTATA EKS.data 6067 1582 0.038089823763502 FALSE 3.28003955826603 19.3176199109939 0.0375500667556742 -0.107890499194847 S 6317 1581 sc_H1 HD1 EKS cells healthy Exp1 V2 sc_H1.EKS.Exp1 3 11 TRUE 5 3 10 10 10 11 11 11 12 cDCs DCs 2 3 4 4 5 5 5 8 7 7 9 10 8 11 7 7 cDCs 1 cDCs DCs cDCs Immune DCs
sc_H1.EKS.Exp1_ATGCGATTCCGTCATC EKS.data 7378 1963 0.0613107822410148 FALSE 6.41095147736514 17.3217674166441 -0.0340175789942145 0.0165965404394577 G2M 6963 1959 sc_H1 HD1 EKS cells healthy Exp1 V2 sc_H1.EKS.Exp1 3 11 TRUE 5 3 10 10 10 11 11 11 12 cDCs DCs 2 3 4 4 5 5 5 8 7 7 9 10 8 11 7 7 cDCs 1 cDCs DCs cDCs Immune DCs
sc_H1.EKS.Exp1_ATGTGTGGTTCTCATT EKS.data 4644 1486 0.0451219512195122 FALSE 3.35917312661499 18.3031869078381 -0.0135736537605696 -0.0222326112929199 G1 5686 1481 sc_H1 HD1 EKS cells healthy Exp1 V2 sc_H1.EKS.Exp1 3 11 TRUE 5 3 10 10 10 11 11 11 12 cDCs DCs 2 3 4 4 5 5 5 8 7 7 9 10 8 11 7 7 cDCs 1 cDCs DCs cDCs Immune DCs
sc_H1.EKS.Exp1_ATTTCTGAGTGGGTTG EKS.data 19581 2897 0.223880597014925 FALSE 1.86915887850467 17.2922731219039 0.0185803293279929 -0.199600020778141 S 8984 2133 sc_H1 HD1 EKS cells healthy Exp1 V2 sc_H1.EKS.Exp1 3 11 TRUE 5 3 10 10 10 11 11 11 12 Kupffer cells Macrophages 2 3 4 4 5 5 5 8 7 7 9 10 8 11 7 7 cDCs 1 cDCs DCs cDCs Immune DCs
sc_H1.EKS.Exp1_CAAGATCGTCAGAAGC EKS.data 6968 1766 0.049618320610687 FALSE 3.70264064293915 20.2353616532721 0.00381063640409435 -0.00220767752324555 S 6780 1763 sc_H1 HD1 EKS cells healthy Exp1 V2 sc_H1.EKS.Exp1 3 11 TRUE 5 3 10 10 10 11 11 11 12 cDCs DCs 2 3 4 4 5 5 5 8 7 7 9 10 8 11 7 7 cDCs 1 cDCs DCs cDCs Immune DCs
sc_H1.EKS.Exp1_CACCAGGGTTCTCATT EKS.data 4566 1576 0.0462107208872458 FALSE 2.71572492334647 14.4984669294788 0.029956608811749 -0.0426211625370111 S 5642 1573 sc_H1 HD1 EKS cells healthy Exp1 V2 sc_H1.EKS.Exp1 3 11 TRUE 5 3 10 10 10 11 11 11 12 cDCs DCs 2 3 4 4 5 5 5 8 7 7 9 10 8 11 7 7 cDCs 1 cDCs DCs cDCs Immune DCs
sc_H1.EKS.Exp1_CACTCCATCCTATTCA EKS.data 7146 1944 0.038089823763502 FALSE 3.51245452001119 19.2275398824517 0.0124332443257677 0.0259467040673212 G2M 6859 1941 sc_H1 HD1 EKS cells healthy Exp1 V2 sc_H1.EKS.Exp1 3 11 TRUE 5 3 10 10 10 11 11 11 12 cDCs DCs 2 3 4 4 5 5 5 8 7 7 9 10 8 11 7 7 cDCs 1 cDCs DCs cDCs Immune DCs
sc_H1.EKS.Exp1_CAGCAGCAGCTGATAA EKS.data 7754 1950 0.0584996558843771 FALSE 3.70131545009028 17.8230590662884 -0.0416110369381397 -0.0968521115786193 G1 7120 1947 sc_H1 HD1 EKS cells healthy Exp1 V2 sc_H1.EKS.Exp1 3 11 TRUE 5 3 10 10 10 11 11 11 12 cDCs DCs 2 3 4 4 5 5 5 8 7 7 9 10 8 11 7 7 cDCs 1 cDCs DCs cDCs Immune DCs
sc_H1.EKS.Exp1_CATATTCTCACTTATC EKS.data 6227 1677 0.0419869899467771 FALSE 1.95920989240405 15.3203789947005 -0.0316811303960837 -0.120513220092463 G1 6363 1669 sc_H1 HD1 EKS cells healthy Exp1 V2 sc_H1.EKS.Exp1 3 11 TRUE 5 3 10 10 10 11 11 11 12 cDCs DCs 2 3 4 4 5 5 5 8 7 7 9 10 8 11 7 7 cDCs 1 cDCs DCs cDCs Immune DCs
sc_H1.EKS.Exp1_CATCAAGGTGGACGAT EKS.data 4900 1392 0.049618320610687 FALSE 1.24489795918367 20.9795918367347 -0.0100689808633734 -0.0639447301438886 G1 5815 1387 sc_H1 HD1 EKS cells healthy Exp1 V2 sc_H1.EKS.Exp1 3 11 TRUE 5 3 10 10 10 11 11 11 12 cDCs DCs 2 3 4 4 5 5 5 8 7 7 9 10 8 11 7 7 cDCs 1 cDCs DCs cDCs Immune DCs
sc_H1.EKS.Exp1_CATCGGGGTGGTGTAG EKS.data 5219 1222 0.0473225404732254 FALSE 3.9854378233378 8.20080475186817 -0.0350467289719626 0.084385226741468 G2M 5969 1220 sc_H1 HD1 EKS cells healthy Exp1 V2 sc_H1.EKS.Exp1 3 11 TRUE 5 3 10 10 10 11 11 11 12 cDCs DCs 2 3 4 4 5 5 5 8 7 7 9 10 8 11 7 7 cDCs 1 cDCs DCs cDCs Immune DCs
sc_H1.EKS.Exp1_CATGCCTTCCTGTAGA EKS.data 8073 1770 0.0520156046814044 FALSE 2.24204137247615 21.8753870927784 0.029956608811749 -0.128746558620331 S 7173 1768 sc_H1 HD1 EKS cells healthy Exp1 V2 sc_H1.EKS.Exp1 3 11 TRUE 5 3 10 10 10 11 11 11 12 cDCs DCs 2 3 4 4 5 5 5 8 7 7 9 10 8 11 7 7 cDCs 1 cDCs DCs cDCs Immune DCs
sc_H1.EKS.Exp1_CCCATACTCTCCAGGG EKS.data 6239 1350 0.0532544378698225 FALSE 4.26350376662927 29.748357108511 0.0950990209167779 -0.0877876473949405 S 6417 1349 sc_H1 HD1 EKS cells healthy Exp1 V2 sc_H1.EKS.Exp1 3 11 TRUE 5 3 10 10 10 11 11 11 12 cDCs DCs 2 3 4 4 5 5 5 8 7 7 9 10 8 11 7 7 cDCs 1 cDCs DCs cDCs Immune DCs
sc_H1.EKS.Exp1_CCTACCATCGTGGTCG EKS.data 6521 1718 0.0689655172413793 FALSE 3.02100904769207 22.3892041097991 0.0176902536715621 -0.0282063269440549 S 6523 1715 sc_H1 HD1 EKS cells healthy Exp1 V2 sc_H1.EKS.Exp1 3 11 TRUE 5 3 10 10 10 11 11 11 12 cDCs DCs 2 3 4 4 5 5 5 8 7 7 9 10 8 11 7 7 cDCs 1 cDCs DCs cDCs Immune DCs
sc_H1.EKS.Exp1_CGAACATCAGCTGGCT EKS.data 6579 1711 0.0571428571428571 FALSE 3.28317373461012 16.780665754674 0.00264241210502893 -0.0832943743182172 S 6576 1708 sc_H1 HD1 EKS cells healthy Exp1 V2 sc_H1.EKS.Exp1 3 10 TRUE 4 6 10 10 10 11 11 11 12 cDCs DCs 2 7 8 7 5 10 7 9 9 8 9 11 8 10 8 8 Kupffer cells Kupffer cells Macrophages Kupffer cells Immune Macrophages
sc_H1.EKS.Exp1_CGATGTAAGATGGGTC EKS.data 3917 1277 0.0723076923076923 FALSE 5.66760275721215 16.900689303038 -0.0135736537605696 -0.0995792426367461 G1 5503 1278 sc_H1 HD1 EKS cells healthy Exp1 V2 sc_H1.EKS.Exp1 3 10 TRUE 5 3 10 10 10 11 11 11 12 cDCs DCs 2 3 4 7 5 5 5 8 9 8 9 10 8 10 8 8 Kupffer cells Kupffer cells Macrophages Kupffer cells Immune Macrophages
sc_H1.EKS.Exp1_CGGAGCTTCTCAAACG EKS.data 7206 1679 0.0508038585209003 FALSE 2.92811545933944 21.0102692200944 0.00614708500222519 -0.0518674354578983 S 6877 1677 sc_H1 HD1 EKS cells healthy Exp1 V2 sc_H1.EKS.Exp1 3 11 TRUE 5 3 10 10 10 11 11 11 12 cDCs DCs 2 3 4 4 5 5 5 8 7 7 9 10 8 11 7 7 cDCs 1 cDCs DCs cDCs Immune DCs
sc_H1.EKS.Exp1_CTAGCCTGTGGTCCGT EKS.data 8069 1927 0.0451219512195122 FALSE 2.28033213533275 18.2922295203867 -0.0496495327102804 0.0133239831697055 G2M 7214 1926 sc_H1 HD1 EKS cells healthy Exp1 V2 sc_H1.EKS.Exp1 3 11 TRUE 5 3 10 10 10 11 11 11 12 cDCs DCs 2 3 4 4 5 5 5 8 7 7 9 10 8 11 7 7 cDCs 1 cDCs DCs cDCs Immune DCs
sc_H1.EKS.Exp1_CTGCCTACAATGGAAT EKS.data 3981 1056 0.0558170813718897 FALSE 1.53227832202964 22.7581009796534 0.0219181130396084 0.0663342164043426 G2M 5560 1056 sc_H1 HD1 EKS cells healthy Exp1 V2 sc_H1.EKS.Exp1 3 11 TRUE 5 3 10 10 10 11 11 11 12 cDCs DCs 2 3 4 4 5 5 5 8 7 7 9 10 8 11 7 7 cDCs 1 cDCs DCs cDCs Immune DCs
sc_H1.EKS.Exp1_CTGTGCTTCGGCGGTT EKS.data 8047 2021 0.0451219512195122 FALSE 2.02559960233627 22.8656642226917 0.0153538050734312 -0.0252973871487196 S 7201 2020 sc_H1 HD1 EKS cells healthy Exp1 V2 sc_H1.EKS.Exp1 3 11 TRUE 5 3 10 10 10 11 11 11 12 cDCs DCs 2 3 4 4 5 5 5 8 7 7 9 10 8 11 7 7 cDCs 1 cDCs DCs cDCs Immune DCs
sc_H1.EKS.Exp1_GAACGGATCCAATGGT EKS.data 7581 1973 0.0613107822410148 FALSE 2.99432792507585 20.524996702282 -0.0328493546951491 -0.0595293750973976 G1 7054 1971 sc_H1 HD1 EKS cells healthy Exp1 V2 sc_H1.EKS.Exp1 3 11 TRUE 5 3 10 10 10 11 11 11 12 cDCs DCs 2 3 4 4 5 5 5 8 7 7 9 10 8 11 7 7 cDCs 1 cDCs DCs cDCs Immune DCs
sc_H1.EKS.Exp1_GAAGCAGTCAGGCGAA EKS.data 7101 2050 0.0814814814814815 FALSE 4.85847063793832 12.7587663709337 -0.0416110369381397 -0.124538984987793 G1 6863 2044 sc_H1 HD1 EKS cells healthy Exp1 V2 sc_H1.EKS.Exp1 3 11 TRUE 5 3 10 10 10 11 11 11 12 cDCs DCs 2 3 4 4 5 5 5 8 7 7 9 10 8 11 7 7 cDCs 1 cDCs DCs cDCs Immune DCs
sc_H1.EKS.Exp1_GACTGCGTCCTGTACC EKS.data 5443 1337 0.04 FALSE 3.16002204666544 16.7922101782105 -0.0297897196261682 -0.10892940626461 G1 6063 1336 sc_H1 HD1 EKS cells healthy Exp1 V2 sc_H1.EKS.Exp1 3 10 TRUE 5 3 10 10 10 11 11 11 12 cDCs DCs 2 3 4 7 5 5 5 8 7 7 9 10 8 10 7 7 cDCs 1 cDCs DCs cDCs Immune DCs
sc_H1.EKS.Exp1_GATTCAGGTATGCTTG EKS.data 7957 1850 0.0508038585209003 FALSE 2.14905114993088 22.269699635541 0.0455885625278149 0.0109864422627396 S 7150 1847 sc_H1 HD1 EKS cells healthy Exp1 V2 sc_H1.EKS.Exp1 3 11 TRUE 5 3 10 10 10 11 11 11 12 cDCs DCs 2 3 4 4 5 5 5 8 7 7 9 10 8 11 7 7 cDCs 1 cDCs DCs cDCs Immune DCs
sc_H1.EKS.Exp1_GATTCAGTCCGTAGGC EKS.data 6054 1731 0.044055522027761 FALSE 2.06475057813016 16.2867525602907 -0.00144637294170005 -0.0831125655810088 G1 6289 1730 sc_H1 HD1 EKS cells healthy Exp1 V2 sc_H1.EKS.Exp1 3 11 TRUE 5 3 10 10 10 11 11 11 12 cDCs DCs 2 3 4 4 5 5 5 8 7 7 9 10 8 11 7 7 cDCs 1 cDCs DCs cDCs Immune DCs
sc_H1.EKS.Exp1_GCGACCAGTCGCGGTT EKS.data 9042 1784 0.0520156046814044 FALSE 2.18978102189781 20.1282902012829 -0.0170783266577659 -0.13435665679705 G1 7402 1780 sc_H1 HD1 EKS cells healthy Exp1 V2 sc_H1.EKS.Exp1 3 11 TRUE 5 3 10 10 10 11 11 11 12 cDCs DCs 2 3 4 4 5 5 5 8 7 7 9 10 8 11 7 7 cDCs 1 cDCs DCs cDCs Immune DCs
sc_H1.EKS.Exp1_GCGCAGTGTCGACTGC EKS.data 8552 1717 0.0532544378698225 FALSE 2.75958840037418 20.8840037418148 -0.00495104583889631 -0.0822554672484546 G1 7282 1711 sc_H1 HD1 EKS cells healthy Exp1 V2 sc_H1.EKS.Exp1 3 11 TRUE 5 3 10 10 10 11 11 11 12 cDCs DCs 2 3 4 4 5 5 5 8 7 7 9 10 8 11 7 7 cDCs 1 cDCs DCs cDCs Immune DCs
sc_H1.EKS.Exp1_GCGCAGTGTTGTCTTT EKS.data 4852 1575 0.0814814814814815 FALSE 3.46248969497115 17.3948887056884 0.00264241210502893 -0.0770349592228975 S 5781 1572 sc_H1 HD1 EKS cells healthy Exp1 V2 sc_H1.EKS.Exp1 3 11 TRUE 5 3 10 10 10 11 11 11 12 cDCs DCs 2 3 4 4 5 5 5 8 7 7 9 10 8 11 7 7 cDCs 1 cDCs DCs cDCs Immune DCs
sc_H1.EKS.Exp1_GCGCGATTCGGAGCAA EKS.data 7485 1890 0.0571428571428571 FALSE 3.31329325317301 21.6700066800267 0.0676457498887405 -0.000519453534881309 S 7002 1886 sc_H1 HD1 EKS cells healthy Exp1 V2 sc_H1.EKS.Exp1 3 11 TRUE 5 3 10 10 10 11 11 11 12 cDCs DCs 2 3 4 4 5 5 5 8 7 7 9 10 8 11 7 7 cDCs 1 cDCs DCs cDCs Immune DCs
sc_H1.EKS.Exp1_GCGGGTTCATAAGACA EKS.data 6452 1720 0.0613107822410148 FALSE 3.59578425294482 15.7470551766894 0.0067311971517579 -0.10209859228092 S 6478 1719 sc_H1 HD1 EKS cells healthy Exp1 V2 sc_H1.EKS.Exp1 3 11 TRUE 5 3 10 10 10 11 11 11 12 cDCs DCs 2 3 4 4 5 5 5 8 7 7 9 10 8 11 7 7 cDCs 1 cDCs DCs cDCs Immune DCs
sc_H1.EKS.Exp1_GGAACTTTCATCGGAT EKS.data 8104 2108 0.0532544378698225 FALSE 3.97334649555775 14.634748272458 -0.0224744103248776 -0.029037452599865 G1 7246 2107 sc_H1 HD1 EKS cells healthy Exp1 V2 sc_H1.EKS.Exp1 3 11 TRUE 5 3 10 10 10 11 11 11 12 cDCs DCs 2 3 4 4 5 5 5 8 7 7 9 10 8 11 7 7 cDCs 1 cDCs DCs cDCs Immune DCs
sc_H1.EKS.Exp1_GGATGTTCACTATCTT EKS.data 5565 1846 0.0584996558843771 FALSE 3.39622641509434 15.4537286612758 -0.0293446817979528 -0.0183886551347982 G1 6045 1843 sc_H1 HD1 EKS cells healthy Exp1 V2 sc_H1.EKS.Exp1 3 11 TRUE 5 3 10 10 10 11 11 11 12 cDCs DCs 2 3 4 4 5 5 5 8 7 7 9 10 8 11 7 7 cDCs 1 cDCs DCs cDCs Immune DCs
sc_H1.EKS.Exp1_GGCGTGTCACACTGCG EKS.data 6496 1562 0.0520156046814044 FALSE 2.01662561576355 14.2549261083744 -0.0496495327102804 -0.0594514570671653 G1 6512 1562 sc_H1 HD1 EKS cells healthy Exp1 V2 sc_H1.EKS.Exp1 3 11 TRUE 5 3 10 10 10 11 11 11 12 cDCs DCs 2 3 4 4 5 5 5 8 7 7 9 10 8 11 7 7 cDCs 1 cDCs DCs cDCs Immune DCs
sc_H1.EKS.Exp1_GGGATGATCACGAAGG EKS.data 5792 1469 0.0673575129533679 FALSE 1.74378453038674 19.267955801105 -0.0176624388072986 -0.0425172718300348 G1 6206 1468 sc_H1 HD1 EKS cells healthy Exp1 V2 sc_H1.EKS.Exp1 3 11 TRUE 5 3 10 10 10 11 11 11 12 cDCs DCs 2 3 4 4 5 5 5 8 7 7 9 10 8 11 7 7 cDCs 1 cDCs DCs cDCs Immune DCs
sc_H1.EKS.Exp1_GGGTTGCAGGCTAGAC EKS.data 5138 1346 0.0484581497797357 FALSE 2.86103542234332 12.7676138575321 -0.00305963506898086 0.0326736273440341 G2M 5915 1343 sc_H1 HD1 EKS cells healthy Exp1 V2 sc_H1.EKS.Exp1 3 11 TRUE 5 3 10 10 10 11 11 11 12 cDCs DCs 2 3 4 4 5 5 5 8 7 7 9 10 8 11 7 7 cDCs 1 cDCs DCs cDCs Immune DCs
sc_H1.EKS.Exp1_GGTGCGTCATGCCCGA EKS.data 11054 2783 0.0371621621621622 FALSE 2.7953681925095 17.3692780893794 0.00865042278593679 0.0564645992415978 G2M 8082 2760 sc_H1 HD1 EKS cells healthy Exp1 V2 sc_H1.EKS.Exp1 3 11 TRUE 5 3 10 10 10 11 11 11 12 cDCs DCs 2 3 4 4 5 5 5 8 7 7 9 10 8 11 7 7 cDCs 1 cDCs DCs cDCs Immune DCs
sc_H1.EKS.Exp1_GTCAAGTCACCTCGGA EKS.data 4948 1498 0.043010752688172 FALSE 2.24333063864188 21.0590137429264 0.0590231419670672 -0.0343878240091424 S 5848 1497 sc_H1 HD1 EKS cells healthy Exp1 V2 sc_H1.EKS.Exp1 3 11 TRUE 5 3 10 10 10 11 11 11 12 cDCs DCs 2 3 4 4 5 5 5 8 7 7 9 10 8 11 7 7 cDCs 1 cDCs DCs cDCs Immune DCs
sc_H1.EKS.Exp1_GTCCTCATCACAACGT EKS.data 8170 2098 0.0532544378698225 FALSE 2.28886168910649 21.5911872705018 0.0397474410324878 -0.118824996104098 S 7243 2092 sc_H1 HD1 EKS cells healthy Exp1 V2 sc_H1.EKS.Exp1 3 11 TRUE 5 3 10 10 10 11 11 11 12 cDCs DCs 2 3 4 4 5 5 5 8 7 7 9 10 8 11 7 7 cDCs 1 cDCs DCs cDCs Immune DCs
sc_H1.EKS.Exp1_TACCTTATCCCAGGTG EKS.data 7103 1662 0.0462107208872458 FALSE 2.60453329579051 21.6528227509503 -0.0449766355140187 -0.0225962287673368 G1 6831 1658 sc_H1 HD1 EKS cells healthy Exp1 V2 sc_H1.EKS.Exp1 3 11 TRUE 5 3 10 10 10 11 11 11 12 cDCs DCs 2 3 4 4 5 5 5 8 7 7 9 10 8 11 7 7 cDCs 1 cDCs DCs cDCs Immune DCs
sc_H1.EKS.Exp1_TATCTCAAGCCACGTC EKS.data 8705 1947 0.0353591160220994 FALSE 1.86099942561746 20.1033888569787 -0.0514018691588785 -0.0699963638252558 G1 7380 1946 sc_H1 HD1 EKS cells healthy Exp1 V2 sc_H1.EKS.Exp1 3 11 TRUE 5 3 10 10 10 11 11 11 12 cDCs DCs 2 3 4 4 5 5 5 8 7 7 9 10 8 11 7 7 cDCs 1 cDCs DCs cDCs Immune DCs
sc_H1.EKS.Exp1_TCACAAGTCCTGTAGA EKS.data 6834 1906 0.0627674750356633 FALSE 4.24348844015218 14.9839040093649 0.0582999554962172 -0.0574775336346164 S 6728 1905 sc_H1 HD1 EKS cells healthy Exp1 V2 sc_H1.EKS.Exp1 3 11 TRUE 5 3 10 10 10 11 11 11 12 cDCs DCs 2 3 4 4 5 5 5 8 7 7 9 10 8 11 7 7 cDCs 1 cDCs DCs cDCs Immune DCs
sc_H1.EKS.Exp1_TCGAGGCAGACTTGAA EKS.data 6075 1668 0.0484581497797357 FALSE 1.86008230452675 14.1234567901235 0.0067311971517579 0.0655030907485325 G2M 6296 1665 sc_H1 HD1 EKS cells healthy Exp1 V2 sc_H1.EKS.Exp1 3 11 TRUE 5 3 10 10 10 11 11 11 12 cDCs DCs 2 3 4 4 5 5 5 8 7 7 9 10 8 11 7 7 cDCs 1 cDCs DCs cDCs Immune DCs
sc_H1.EKS.Exp1_TCGCGTTCATATGGTC EKS.data 3807 1118 0.049618320610687 FALSE 6.54058313632782 10.1392172314158 -0.00130729862038273 0.0219988572022233 G2M 5444 1117 sc_H1 HD1 EKS cells healthy Exp1 V2 sc_H1.EKS.Exp1 3 10 TRUE 5 3 10 10 10 11 11 11 12 cDCs DCs 2 3 4 7 5 5 5 8 7 7 9 10 8 10 7 7 cDCs 1 cDCs DCs cDCs Immune DCs
sc_H1.EKS.Exp1_TCTCTAATCCAACCAA EKS.data 5501 1419 0.0571428571428571 FALSE 2.03599345573532 23.123068532994 -0.0217512238540276 -0.118279569892473 G1 6089 1417 sc_H1 HD1 EKS cells healthy Exp1 V2 sc_H1.EKS.Exp1 3 11 TRUE 5 3 10 10 10 11 11 11 12 cDCs DCs 2 3 4 4 5 5 5 8 7 7 9 10 8 11 7 7 cDCs 1 cDCs DCs cDCs Immune DCs
sc_H1.EKS.Exp1_TGACGGCTCGGTGTCG EKS.data 5079 1478 0.0598885793871866 FALSE 3.20929316794645 17.7594014569797 0.0328771695594125 0.00451924575346735 S 5896 1475 sc_H1 HD1 EKS cells healthy Exp1 V2 sc_H1.EKS.Exp1 3 11 TRUE 5 3 10 10 10 11 11 11 12 cDCs DCs 2 3 4 4 5 5 5 8 7 7 9 10 8 11 7 7 cDCs 1 cDCs DCs cDCs Immune DCs
sc_H1.EKS.Exp1_TGACTTTGTTCCCGAG EKS.data 7495 1884 0.0571428571428571 FALSE 0.547031354236157 21.4809873248833 -0.0189697374276813 -0.0637369487299361 G1 7010 1881 sc_H1 HD1 EKS cells healthy Exp1 V2 sc_H1.EKS.Exp1 3 27 TRUE 5 3 10 10 10 11 11 11 12 cDCs DCs 2 3 4 7 5 5 5 8 7 7 9 10 8 27 7 7 cDCs 1 cDCs DCs cDCs Immune DCs
sc_H1.EKS.Exp1_TGAGCATAGCCCAACC EKS.data 5686 1473 0.0558170813718897 FALSE 3.27119240239184 14.5269081955681 -0.00144637294170005 0.0661524076671342 G2M 6149 1471 sc_H1 HD1 EKS cells healthy Exp1 V2 sc_H1.EKS.Exp1 3 11 TRUE 5 3 10 10 10 11 11 11 12 cDCs DCs 2 3 4 4 5 5 5 8 7 7 9 10 8 11 7 7 cDCs 1 cDCs DCs cDCs Immune DCs
sc_H1.EKS.Exp1_TGCCAAACACACTGCG EKS.data 7022 1763 0.0390355912743972 FALSE 2.25007120478496 22.1589290800342 -0.0252558967512239 -0.0157654147836476 G1 6793 1760 sc_H1 HD1 EKS cells healthy Exp1 V2 sc_H1.EKS.Exp1 3 11 TRUE 5 3 10 10 10 11 11 11 12 cDCs DCs 2 3 4 4 5 5 5 8 7 7 9 10 8 11 7 7 cDCs 1 cDCs DCs cDCs Immune DCs
sc_H1.EKS.Exp1_TGCGTGGGTCTGATTG EKS.data 7599 1898 0.04 FALSE 3.06619292012107 21.923937360179 -0.0474521584334668 -0.0799179263414888 G1 7049 1894 sc_H1 HD1 EKS cells healthy Exp1 V2 sc_H1.EKS.Exp1 3 11 TRUE 5 3 10 10 10 11 11 11 12 cDCs DCs 2 3 4 4 5 5 5 8 7 7 9 10 8 11 7 7 cDCs 1 cDCs DCs cDCs Immune DCs
sc_H1.EKS.Exp1_TGGCGCACAGGCTGAA EKS.data 4120 1320 0.121951219512195 FALSE 3.7378640776699 21.5533980582524 0.0328771695594125 -0.0491662770765155 S 5546 1319 sc_H1 HD1 EKS cells healthy Exp1 V2 sc_H1.EKS.Exp1 3 10 TRUE 5 3 10 10 10 11 11 11 12 cDCs DCs 2 7 8 7 5 10 5 9 7 8 9 11 8 10 8 8 Kupffer cells Kupffer cells Macrophages Kupffer cells Immune Macrophages
sc_H1.EKS.Exp1_TGGGAAGAGTCCATAC EKS.data 5507 1374 0.0473225404732254 FALSE 4.50335936081351 21.9720355910659 -0.00378282153983089 -0.00137655186743546 G1 6074 1369 sc_H1 HD1 EKS cells healthy Exp1 V2 sc_H1.EKS.Exp1 3 11 TRUE 5 3 10 10 10 11 11 11 12 cDCs DCs 2 3 4 4 5 5 5 8 7 7 9 10 8 11 7 7 cDCs 1 cDCs DCs cDCs Immune DCs
sc_H1.EKS.Exp1_TGGGAAGGTACAGTGG EKS.data 5863 1726 0.0545212765957447 FALSE 2.76309056796862 13.3719938597987 -0.0328493546951491 -0.0152979066022544 G1 6199 1723 sc_H1 HD1 EKS cells healthy Exp1 V2 sc_H1.EKS.Exp1 3 11 TRUE 5 3 10 10 10 11 11 11 12 cDCs DCs 2 3 4 4 5 5 5 8 7 7 9 10 8 11 7 7 cDCs 1 cDCs DCs cDCs Immune DCs
sc_H1.EKS.Exp1_TTAACTCTCTATCGCC EKS.data 6897 1601 0.0344827586206897 FALSE 2.5518341307815 28.4761490503117 0.00556297285269248 -0.0727234948833827 S 6732 1599 sc_H1 HD1 EKS cells healthy Exp1 V2 sc_H1.EKS.Exp1 3 11 TRUE 5 3 10 10 10 11 11 11 12 cDCs DCs 2 3 4 4 5 5 5 8 7 7 9 10 8 11 7 7 cDCs 1 cDCs DCs cDCs Immune DCs
sc_H1.EKS.Exp1_TTCTCCTCACAGGCCT EKS.data 3885 1479 0.0508038585209003 FALSE 3.44916344916345 15.7014157014157 0.034045393858478 -0.0986442262739598 S 5402 1472 sc_H1 HD1 EKS cells healthy Exp1 V2 sc_H1.EKS.Exp1 3 11 TRUE 5 3 10 10 10 11 11 11 12 cDCs DCs 2 3 4 4 5 5 5 8 7 7 9 10 8 11 7 7 cDCs 1 cDCs DCs cDCs Immune DCs
sc_H1.EKS.Exp1_TTGGAACGTTGCCTCT EKS.data 4684 1128 0.0545212765957447 FALSE 2.41246797608881 27.1135781383433 -0.0227803738317757 0.025089605734767 G2M 5812 1128 sc_H1 HD1 EKS cells healthy Exp1 V2 sc_H1.EKS.Exp1 3 11 TRUE 5 3 10 10 10 11 11 11 12 cDCs DCs 2 3 4 4 5 5 5 8 7 7 9 10 8 11 7 7 cDCs 1 cDCs DCs cDCs Immune DCs
sc_H1.EKS.Exp1_TTTACTGAGTTATCGC EKS.data 6832 1716 0.04 FALSE 1.99063231850117 16.4812646370023 -0.0432242990654206 -0.0554256921718352 G1 6720 1712 sc_H1 HD1 EKS cells healthy Exp1 V2 sc_H1.EKS.Exp1 3 11 TRUE 5 3 10 10 10 11 11 11 12 cDCs DCs 2 3 4 4 5 5 5 8 7 7 9 10 8 11 7 7 cDCs 1 cDCs DCs cDCs Immune DCs
sc_H1.EKS.Exp1_TTTGGTTAGCAGGCTA EKS.data 6909 1620 0.0814814814814815 FALSE 3.2132001736865 17.9476045737444 0.00789942145082332 -0.0465430367253649 S 6748 1617 sc_H1 HD1 EKS cells healthy Exp1 V2 sc_H1.EKS.Exp1 3 11 TRUE 5 3 10 10 10 11 11 11 12 cDCs DCs 2 3 4 4 5 5 5 8 7 7 9 10 8 11 7 7 cDCs 1 cDCs DCs cDCs Immune DCs
sc_H1.EKS.Exp1_AAAGATGCATCCGTGG EKS.data 8798 2155 0.0462107208872458 FALSE 3.20527392589225 28.7792680154581 -0.0119603916332888 -0.0807490519972988 G1 7433 2153 sc_H1 HD1 EKS cells healthy Exp1 V2 sc_H1.EKS.Exp1 1 11 TRUE 5 3 11 11 11 12 12 12 9 cDCs DCs 2 3 4 4 5 5 5 8 7 7 9 10 8 11 7 7 cDCs 1 cDCs DCs cDCs Immune DCs
sc_H1.EKS.Exp1_AAAGATGTCGTCGTTC EKS.data 9748 2076 0.04 FALSE 2.94419368075503 27.267131719327 0.00600801068090788 -0.0788790192717262 S 7583 2070 sc_H1 HD1 EKS cells healthy Exp1 V2 sc_H1.EKS.Exp1 1 11 TRUE 5 3 11 11 11 12 12 12 9 cDCs DCs 2 3 4 4 5 5 5 8 7 7 9 10 8 11 7 7 cDCs 1 cDCs DCs cDCs Immune DCs
sc_H1.EKS.Exp1_AAGGAGCAGCTAAGAT EKS.data 8307 1960 0.044055522027761 FALSE 3.33453713735404 28.2893944865776 -0.0369381397418781 -0.0754246532647655 G1 7253 1957 sc_H1 HD1 EKS cells healthy Exp1 V2 sc_H1.EKS.Exp1 1 11 TRUE 5 3 11 11 11 12 12 12 9 cDCs DCs 2 3 4 4 5 5 5 8 7 7 9 10 8 11 7 7 cDCs 1 cDCs DCs cDCs Immune DCs
sc_H1.EKS.Exp1_AAGGCAGAGAACTGTA EKS.data 7827 2023 0.0336225596529284 FALSE 2.68302031429667 25.5781269962949 0.00951268357810413 -0.0948781881460704 S 7134 2019 sc_H1 HD1 EKS cells healthy Exp1 V2 sc_H1.EKS.Exp1 1 11 TRUE 5 3 11 11 11 12 12 12 9 cDCs DCs 2 3 4 4 5 5 5 8 7 7 9 10 8 11 7 7 cDCs 1 cDCs DCs cDCs Immune DCs
sc_H1.EKS.Exp1_ACATGGTCATGAGCGA EKS.data 20004 2657 0.0795454545454546 FALSE 2.42951409718056 18.6462707458508 -0.0550456163773921 -0.144044465222586 G1 9048 1903 sc_H1 HD1 EKS cells healthy Exp1 V2 sc_H1.EKS.Exp1 17 31 TRUE 7 9 9 9 9 10 10 10 8 B cells B cells 10 12 13 15 16 17 19 21 22 26 27 30 29 31 6_B 6_B B cells B cells B cells B cells Immune B cells
sc_H1.EKS.Exp1_ACCCACTTCCTTTCTC EKS.data 4514 1489 0.049618320610687 FALSE 4.34204696499778 26.3624280017723 0.00614708500222519 -0.00932419095111943 S 5655 1484 sc_H1 HD1 EKS cells healthy Exp1 V2 sc_H1.EKS.Exp1 1 11 TRUE 5 3 11 11 11 12 12 12 9 cDCs DCs 2 3 4 4 5 5 5 8 7 7 9 10 8 11 7 7 cDCs 1 cDCs DCs cDCs Immune DCs
sc_H1.EKS.Exp1_ACGATGTGTCCTCTTG EKS.data 8752 2128 0.0520156046814044 FALSE 2.97074954296161 26.6224862888483 -0.00158544726301736 -0.183445015843333 G1 7400 2125 sc_H1 HD1 EKS cells healthy Exp1 V2 sc_H1.EKS.Exp1 1 11 TRUE 5 3 11 11 11 12 12 12 9 cDCs DCs 2 3 4 4 5 5 5 8 7 7 9 10 8 11 7 7 cDCs 1 cDCs DCs cDCs Immune DCs
sc_H1.EKS.Exp1_ACGGGTCGTTTGGGCC EKS.data 9394 2083 0.0689655172413793 FALSE 3.42771982116244 30.7856078347882 -0.0107921673342234 -0.081216560178692 G1 7508 2076 sc_H1 HD1 EKS cells healthy Exp1 V2 sc_H1.EKS.Exp1 1 11 TRUE 5 3 11 11 11 12 12 12 9 cDCs DCs 2 3 4 4 5 5 5 8 7 7 9 10 8 11 7 7 cDCs 1 cDCs DCs cDCs Immune DCs
sc_H1.EKS.Exp1_ACTGAACTCCGCAAGC EKS.data 8512 1969 0.0627674750356633 FALSE 2.97227443609023 28.0545112781955 0.0356586559857588 -0.0567243260090385 S 7320 1961 sc_H1 HD1 EKS cells healthy Exp1 V2 sc_H1.EKS.Exp1 1 11 TRUE 5 3 11 11 11 12 12 12 9 cDCs DCs 2 3 4 4 5 5 5 8 7 7 9 10 8 11 7 7 cDCs 1 cDCs DCs cDCs Immune DCs
sc_H1.EKS.Exp1_ACTGAGTTCGTAGGAG EKS.data 8367 1789 0.044055522027761 FALSE 2.98792876777818 26.7957451894347 -0.0519859813084112 -0.144356137343515 G1 7249 1786 sc_H1 HD1 EKS cells healthy Exp1 V2 sc_H1.EKS.Exp1 1 11 TRUE 5 3 11 11 11 12 12 12 9 cDCs DCs 2 3 4 4 5 5 5 8 7 7 9 10 8 11 7 7 cDCs 1 cDCs DCs cDCs Immune DCs
sc_H1.EKS.Exp1_AGAGTGGCACATAACC EKS.data 11299 1961 0.0689655172413793 FALSE 1.2478980440747 31.4895123462253 -0.045115709835336 -0.0611916264090177 G1 7815 1924 sc_H1 HD1 EKS cells healthy Exp1 V2 sc_H1.EKS.Exp1 1 24 TRUE 5 3 11 11 11 12 12 12 9 cDCs DCs 2 3 4 4 13 15 15 18 20 19 18 23 22 24 19_macAct 19_macAct cDCs 2 cDCs DCs cDCs Immune DCs
sc_H1.EKS.Exp1_AGATCTGCAGGCGATA EKS.data 10276 2218 0.0484581497797357 FALSE 3.05566368236668 30.3814713896458 -0.0224744103248776 -0.0860734507298322 G1 7705 2208 sc_H1 HD1 EKS cells healthy Exp1 V2 sc_H1.EKS.Exp1 1 11 TRUE 5 3 11 11 11 12 12 12 9 cDCs DCs 2 3 4 4 5 5 5 8 7 7 9 10 8 11 7 7 cDCs 1 cDCs DCs cDCs Immune DCs
sc_H1.EKS.Exp1_AGGGAGTAGGACATTA EKS.data 10824 2354 0.0834724540901502 FALSE 3.97265336289727 32.649667405765 0.0331831330663106 -0.0971897563762921 S 7814 2331 sc_H1 HD1 EKS cells healthy Exp1 V2 sc_H1.EKS.Exp1 1 11 TRUE 5 3 11 11 11 12 12 12 9 cDCs DCs 2 3 4 4 5 5 5 8 7 7 9 10 8 11 7 7 cDCs 1 cDCs DCs cDCs Immune DCs
sc_H1.EKS.Exp1_AGTGAGGCAAGTCTGT EKS.data 8717 1890 0.0689655172413793 FALSE 3.0285648732362 31.524607089595 -0.00903983088562528 -0.151654459508597 G1 7348 1887 sc_H1 HD1 EKS cells healthy Exp1 V2 sc_H1.EKS.Exp1 1 11 TRUE 5 3 11 11 11 12 12 12 9 cDCs DCs 2 3 4 4 5 5 5 8 7 7 9 10 8 11 7 7 cDCs 1 cDCs DCs cDCs Immune DCs
sc_H1.EKS.Exp1_ATCCGAACAAGCGTAG EKS.data 10955 1886 0.0706150341685649 FALSE 2.89365586490187 30.1049748973072 0.00834445927903872 -0.169134070957353 S 7760 1863 sc_H1 HD1 EKS cells healthy Exp1 V2 sc_H1.EKS.Exp1 1 24 TRUE 5 3 11 11 11 12 12 12 9 cDCs DCs 2 3 4 4 13 15 15 18 20 19 18 23 22 24 19_macAct 19_macAct cDCs 2 cDCs DCs cDCs Immune DCs
sc_H1.EKS.Exp1_ATGAGGGTCGTGGGAA EKS.data 8913 1976 0.0689655172413793 FALSE 8.85223830360148 27.6674520363514 -0.0131286159323543 -0.0365175835021558 G1 7397 1976 sc_H1 HD1 EKS cells healthy Exp1 V2 sc_H1.EKS.Exp1 1 11 TRUE 5 3 11 11 11 12 12 12 9 cDCs DCs 2 3 4 4 5 5 5 8 7 7 9 10 8 11 7 7 cDCs 1 cDCs DCs cDCs Immune DCs
sc_H1.EKS.Exp1_ATTGGTGCAGGTCGTC EKS.data 7093 1528 0.0920353982300885 FALSE 4.48329338784717 37.9529113210207 -0.022919448153093 0.00275310373487092 G2M 6798 1519 sc_H1 HD1 EKS cells healthy Exp1 V2 sc_H1.EKS.Exp1 1 11 TRUE 5 3 11 11 11 12 12 12 9 cDCs DCs 2 3 4 4 5 5 5 8 7 7 9 10 8 11 7 7 cDCs 1 cDCs DCs cDCs Immune DCs
sc_H1.EKS.Exp1_CACAAACTCAGTGCAT EKS.data 5849 1727 0.0390355912743972 FALSE 1.82937254231493 23.354419558899 -0.00319870939029818 -0.0453223209183939 G1 6192 1727 sc_H1 HD1 EKS cells healthy Exp1 V2 sc_H1.EKS.Exp1 1 11 TRUE 5 3 11 11 11 12 12 12 9 cDCs DCs 2 3 4 4 5 5 5 8 7 7 9 10 8 11 7 7 cDCs 1 cDCs DCs cDCs Immune DCs
sc_H1.EKS.Exp1_CATATTCCACAACGCC EKS.data 7617 1832 0.044055522027761 FALSE 4.30615727976894 27.8324799789944 0.0496773475745438 -0.0192197807906083 S 7030 1826 sc_H1 HD1 EKS cells healthy Exp1 V2 sc_H1.EKS.Exp1 1 11 TRUE 5 3 11 11 11 12 12 12 9 cDCs DCs 2 3 4 4 5 5 5 8 7 7 9 10 8 11 7 7 cDCs 1 cDCs DCs cDCs Immune DCs
sc_H1.EKS.Exp1_CATCCACAGGAATGGA EKS.data 9771 2040 0.0689655172413793 FALSE 3.09077883532904 27.1824787636885 0.0635569648420116 -0.0561529271206691 S 7586 2036 sc_H1 HD1 EKS cells healthy Exp1 V2 sc_H1.EKS.Exp1 1 11 TRUE 5 3 11 11 11 12 12 12 9 cDCs DCs 2 3 4 4 5 5 5 8 7 7 9 10 8 11 7 7 cDCs 1 cDCs DCs cDCs Immune DCs
sc_H1.EKS.Exp1_CCACGGAAGTGTTTGC EKS.data 5988 1550 0.0451219512195122 FALSE 3.67401469605878 30.3607214428858 0.0102358700489542 -0.151940158952782 S 6293 1548 sc_H1 HD1 EKS cells healthy Exp1 V2 sc_H1.EKS.Exp1 1 11 TRUE 5 3 11 11 11 12 12 12 9 cDCs DCs 2 3 4 4 5 5 5 8 7 7 9 10 8 11 7 7 cDCs 1 cDCs DCs cDCs Immune DCs
sc_H1.EKS.Exp1_CCACTACGTGGCAAAC EKS.data 8114 1896 0.0371621621621622 FALSE 2.61276805521321 24.0571851121518 -0.0217512238540276 -0.16240714768064 G1 7197 1892 sc_H1 HD1 EKS cells healthy Exp1 V2 sc_H1.EKS.Exp1 1 11 TRUE 5 3 11 11 11 12 12 12 9 cDCs DCs 2 3 4 4 5 5 5 8 7 7 9 10 8 11 7 7 cDCs 1 cDCs DCs cDCs Immune DCs
sc_H1.EKS.Exp1_CCTTCCCGTAAGGGCT EKS.data 8657 2003 0.0627674750356633 FALSE 3.17662007623888 31.7430980709253 0.011849132176235 -0.0601786920159992 S 7342 2002 sc_H1 HD1 EKS cells healthy Exp1 V2 sc_H1.EKS.Exp1 1 11 TRUE 5 3 11 11 11 12 12 12 9 cDCs DCs 2 3 4 4 5 5 5 8 7 7 9 10 8 11 7 7 cDCs 1 cDCs DCs cDCs Immune DCs
sc_H1.EKS.Exp1_CCTTCGACATGCCTAA EKS.data 13111 2281 0.0834724540901502 FALSE 2.63137823201892 33.1172298070323 -0.0138518024032043 -0.207547659861825 G1 8096 2159 sc_H1 HD1 EKS cells healthy Exp1 V2 sc_H1.EKS.Exp1 1 24 TRUE 5 3 11 11 11 12 12 12 9 cDCs DCs 2 3 4 4 13 15 15 18 20 19 18 23 22 24 19_macAct 19_macAct cDCs 2 cDCs DCs cDCs Immune DCs
sc_H1.EKS.Exp1_CGAATGTGTGACGGTA EKS.data 7948 1946 0.0795454545454546 FALSE 2.85606441872169 30.6743834927026 0.0124332443257677 -0.0836579917926342 S 7152 1942 sc_H1 HD1 EKS cells healthy Exp1 V2 sc_H1.EKS.Exp1 1 11 TRUE 5 3 11 11 11 12 12 12 9 cDCs DCs 2 3 4 4 5 5 5 8 7 7 9 10 8 11 7 7 cDCs 1 cDCs DCs cDCs Immune DCs
sc_H1.EKS.Exp1_CGACCTTTCCTAGTGA EKS.data 9394 1978 0.0642599277978339 FALSE 2.82094954226102 34.192037470726 0.0333222073876279 -0.0144408082697003 S 7501 1971 sc_H1 HD1 EKS cells healthy Exp1 V2 sc_H1.EKS.Exp1 1 11 TRUE 5 3 11 11 11 12 12 12 9 cDCs DCs 2 3 4 4 5 5 5 8 7 7 9 10 8 11 7 7 cDCs 1 cDCs DCs cDCs Immune DCs
sc_H1.EKS.Exp1_CGAGCACCACCATGTA EKS.data 8446 2150 0.0740452065471551 FALSE 0.106559318020365 34.8330570684348 0.0431130396083667 -0.151083060620228 S 7319 2143 sc_H1 HD1 EKS cells healthy Exp1 V2 sc_H1.EKS.Exp1 1 11 TRUE 5 3 11 11 11 12 12 12 9 cDCs DCs 2 3 4 4 5 5 5 8 7 7 9 10 8 11 7 7 cDCs 1 cDCs DCs cDCs Immune DCs
sc_H1.EKS.Exp1_CGATGGCCAGCGTAAG EKS.data 9578 1679 0.0642599277978339 FALSE 3.6228857799123 33.2637293798288 -0.0240876724521584 -0.164926497324814 G1 7448 1678 sc_H1 HD1 EKS cells healthy Exp1 V2 sc_H1.EKS.Exp1 1 11 TRUE 5 3 11 11 11 12 12 12 9 cDCs DCs 2 3 4 4 5 5 5 8 7 7 9 10 8 11 7 7 cDCs 1 cDCs DCs cDCs Immune DCs
sc_H1.EKS.Exp1_CGATTGAAGAGCAATT EKS.data 10138 2365 0.0571428571428571 FALSE 2.48569737620832 28.2896034720852 -0.0132676902536716 -0.178847852059633 G1 7717 2356 sc_H1 HD1 EKS cells healthy Exp1 V2 sc_H1.EKS.Exp1 1 11 TRUE 5 3 11 11 11 12 12 12 9 cDCs DCs 2 3 4 4 5 5 5 8 7 7 9 10 8 11 7 7 cDCs 1 cDCs DCs cDCs Immune DCs
sc_H1.EKS.Exp1_CGATTGACAGTTCCCT EKS.data 11055 2496 0.0571428571428571 FALSE 3.42831298055179 25.7078245137947 0.104027592345349 -0.0625941509531973 S 7920 2458 sc_H1 HD1 EKS cells healthy Exp1 V2 sc_H1.EKS.Exp1 1 11 TRUE 5 3 11 11 11 12 12 12 9 cDCs DCs 2 3 4 4 5 5 5 8 7 7 9 10 8 11 7 7 cDCs 1 cDCs DCs cDCs Immune DCs
sc_H1.EKS.Exp1_CGGACGTAGTAGTGCG EKS.data 8395 1835 0.0642599277978339 FALSE 4.08576533650983 29.8987492555092 -0.0258400089007566 -0.0827229754298478 G1 7255 1833 sc_H1 HD1 EKS cells healthy Exp1 V2 sc_H1.EKS.Exp1 1 11 TRUE 5 3 11 11 11 12 12 12 9 cDCs DCs 2 3 4 4 5 5 5 8 7 7 9 10 8 11 7 7 cDCs 1 cDCs DCs cDCs Immune DCs
sc_H1.EKS.Exp1_CGGCTAGGTCTCACCT EKS.data 4646 1247 0.0598885793871866 FALSE 4.3908738699957 30.8222126560482 0.0410547396528705 -0.00464910913718769 S 5809 1246 sc_H1 HD1 EKS cells healthy Exp1 V2 sc_H1.EKS.Exp1 1 11 TRUE 5 3 11 11 11 12 12 12 9 cDCs DCs 2 3 4 4 5 5 5 8 7 7 9 10 8 11 7 7 cDCs 1 cDCs DCs cDCs Immune DCs
sc_H1.EKS.Exp1_CGTTGGGAGTCTCCTC EKS.data 9142 2186 0.044055522027761 FALSE 3.86129949682783 17.3703784729818 -0.0655596350689809 -0.0165965404394577 G1 7544 2178 sc_H1 HD1 EKS cells healthy Exp1 V2 sc_H1.EKS.Exp1 1 11 TRUE 5 3 11 11 11 12 12 12 9 cDCs DCs 2 3 4 4 5 5 5 8 7 7 9 10 8 11 7 7 cDCs 1 cDCs DCs cDCs Immune DCs
sc_H1.EKS.Exp1_CTAGTGAAGCCACCTG EKS.data 10475 2299 0.0484581497797357 FALSE 2.68257756563246 27.799522673031 0.029233422340899 -0.0323879278998494 S 7774 2286 sc_H1 HD1 EKS cells healthy Exp1 V2 sc_H1.EKS.Exp1 1 11 TRUE 5 3 11 11 11 12 12 12 9 cDCs DCs 2 3 4 4 5 5 5 8 7 7 9 10 8 11 7 7 cDCs 1 cDCs DCs cDCs Immune DCs
sc_H1.EKS.Exp1_CTCGAAACACCATCCT EKS.data 6693 1906 0.0571428571428571 FALSE 1.49409831166891 26.236366352906 0.112344236760125 0.00818139317438055 S 6651 1901 sc_H1 HD1 EKS cells healthy Exp1 V2 sc_H1.EKS.Exp1 1 11 TRUE 5 3 11 11 11 12 12 12 9 cDCs DCs 2 3 4 4 5 5 5 8 7 7 9 10 8 11 7 7 cDCs 1 cDCs DCs cDCs Immune DCs
sc_H1.EKS.Exp1_CTGTGCTCATAAAGGT EKS.data 10392 2225 0.0627674750356633 FALSE 2.35758275596613 31.4472671285604 0.0071762349799733 -0.134330684120305 S 7718 2210 sc_H1 HD1 EKS cells healthy Exp1 V2 sc_H1.EKS.Exp1 1 11 TRUE 5 3 11 11 11 12 12 12 9 cDCs DCs 2 3 4 4 5 5 5 8 7 7 9 10 8 11 7 7 cDCs 1 cDCs DCs cDCs Immune DCs
sc_H1.EKS.Exp1_CTTAGGATCGCAAACT EKS.data 7546 1655 0.0451219512195122 FALSE 4.00212032865094 30.2676914921813 0.0119882064975523 -0.0960989039530414 S 6979 1650 sc_H1 HD1 EKS cells healthy Exp1 V2 sc_H1.EKS.Exp1 1 11 TRUE 5 3 11 11 11 12 12 12 9 cDCs DCs 2 3 4 4 5 5 5 8 7 7 9 10 8 11 7 7 cDCs 1 cDCs DCs cDCs Immune DCs
sc_H1.EKS.Exp1_GACACGCCAGTACACT EKS.data 7037 1958 0.0627674750356633 FALSE 0.554213443228649 29.8138411254796 0.0374109924343569 -0.110877357020415 S 6823 1956 sc_H1 HD1 EKS cells healthy Exp1 V2 sc_H1.EKS.Exp1 1 11 TRUE 5 3 11 11 11 12 12 12 9 cDCs DCs 2 3 4 4 5 5 5 8 7 7 9 10 8 11 7 7 cDCs 1 cDCs DCs cDCs Immune DCs
sc_H1.EKS.Exp1_GACAGAGCACGGTAGA EKS.data 8708 1934 0.0627674750356633 FALSE 2.77905374368397 31.1208084519982 -0.00261459724076547 -0.0643862656485377 G1 7340 1931 sc_H1 HD1 EKS cells healthy Exp1 V2 sc_H1.EKS.Exp1 1 11 TRUE 5 3 11 11 11 12 12 12 9 cDCs DCs 2 3 4 4 5 5 5 8 7 7 9 10 8 11 7 7 cDCs 1 cDCs DCs cDCs Immune DCs
sc_H1.EKS.Exp1_GAGCAGAGTCGAACAG EKS.data 7539 1617 0.0558170813718897 FALSE 2.85183711367555 33.3465976920016 0.0438362260792167 -0.090774505220508 S 6977 1616 sc_H1 HD1 EKS cells healthy Exp1 V2 sc_H1.EKS.Exp1 1 11 TRUE 5 3 11 11 11 12 12 12 9 cDCs DCs 2 3 4 4 5 5 5 8 7 7 9 10 8 11 7 7 cDCs 1 cDCs DCs cDCs Immune DCs
sc_H1.EKS.Exp1_GCAAACTTCACCTCGT EKS.data 8687 1960 0.0657894736842105 FALSE 2.24473350984229 32.8997352365604 -0.0375222518914108 -0.0944106799646772 G1 7352 1952 sc_H1 HD1 EKS cells healthy Exp1 V2 sc_H1.EKS.Exp1 1 11 TRUE 5 3 11 11 11 12 12 12 9 cDCs DCs 2 3 4 4 5 5 5 8 7 7 9 10 8 11 7 7 cDCs 1 cDCs DCs cDCs Immune DCs
sc_H1.EKS.Exp1_GCATGCGGTCGGCTCA EKS.data 9446 2050 0.0362520914668154 FALSE 2.93245818335804 24.1160279483379 -0.0392745883400089 -0.149862344813256 G1 7530 2039 sc_H1 HD1 EKS cells healthy Exp1 V2 sc_H1.EKS.Exp1 1 11 TRUE 5 3 11 11 11 12 12 12 9 cDCs DCs 2 3 4 4 5 5 5 8 7 7 9 10 8 11 7 7 cDCs 1 cDCs DCs cDCs Immune DCs
sc_H1.EKS.Exp1_GCGACCACACGGCGTT EKS.data 10557 1753 0.112676056338028 FALSE 3.26797385620915 23.0557923652553 0.0252837116154873 -0.129291984831957 S 7689 1730 sc_H1 HD1 EKS cells healthy Exp1 V2 sc_H1.EKS.Exp1 1 24 TRUE 5 3 11 11 11 12 12 12 9 cDCs DCs 2 3 4 4 13 15 15 18 20 19 18 23 22 24 19_macAct 19_macAct cDCs 2 cDCs DCs cDCs Immune DCs
sc_H1.EKS.Exp1_GCTGCTTGTTCTGGTA EKS.data 7836 1831 0.0627674750356633 FALSE 3.90505359877489 32.4400204185809 -0.00378282153983089 -0.0710352708950184 G1 7099 1829 sc_H1 HD1 EKS cells healthy Exp1 V2 sc_H1.EKS.Exp1 1 11 TRUE 5 3 11 11 11 12 12 12 9 cDCs DCs 2 3 4 4 5 5 5 8 7 7 9 10 8 11 7 7 cDCs 1 cDCs DCs cDCs Immune DCs
sc_H1.EKS.Exp1_GCTGGGTTCGGCATCG EKS.data 15884 3411 0.0462107208872458 FALSE 3.40594308738353 19.6046335935533 1.20644192256342 1.2675964884941 G2M 8871 3113 sc_H1 HD1 EKS cells healthy Exp1 V2 sc_H1.EKS.Exp1 1 11 TRUE 5 3 11 11 11 12 12 12 9 cDCs DCs 2 3 4 4 5 5 5 8 7 7 9 10 8 11 7 7 cDCs 1 cDCs DCs cDCs Immune DCs
sc_H1.EKS.Exp1_GGACAAGGTTTGACTG EKS.data 8145 2041 0.038089823763502 FALSE 2.38182934315531 23.5236341313689 0.0629728526924788 -0.174094852215469 S 7241 2036 sc_H1 HD1 EKS cells healthy Exp1 V2 sc_H1.EKS.Exp1 1 11 TRUE 5 3 11 11 11 12 12 12 9 cDCs DCs 2 3 4 4 5 5 5 8 7 7 9 10 8 11 7 7 cDCs 1 cDCs DCs cDCs Immune DCs
sc_H1.EKS.Exp1_GGGATGACACTGAAGG EKS.data 7032 1808 0.038089823763502 FALSE 4.19510807736064 26.0523321956769 -0.0043669336893636 -0.132200924627292 G1 6802 1807 sc_H1 HD1 EKS cells healthy Exp1 V2 sc_H1.EKS.Exp1 1 11 TRUE 5 3 11 11 11 12 12 12 9 cDCs DCs 2 3 4 4 5 5 5 8 7 7 9 10 8 11 7 7 cDCs 1 cDCs DCs cDCs Immune DCs
sc_H1.EKS.Exp1_GTCACAAAGGTGATAT EKS.data 11446 2343 0.0642599277978339 FALSE 3.19762362397344 30.875414992137 -0.0132676902536716 -0.157056776271363 G1 7894 2307 sc_H1 HD1 EKS cells healthy Exp1 V2 sc_H1.EKS.Exp1 1 11 TRUE 5 3 11 11 11 12 12 12 9 cDCs DCs 2 3 4 4 5 5 5 8 7 7 9 10 8 11 7 7 cDCs 1 cDCs DCs cDCs Immune DCs
sc_H1.EKS.Exp1_GTCACGGTCCTATTCA EKS.data 10051 2244 0.0390355912743972 FALSE 3.32305243259377 26.4451298378271 -0.00801068090787717 -0.0941249805204925 G1 7696 2240 sc_H1 HD1 EKS cells healthy Exp1 V2 sc_H1.EKS.Exp1 1 11 TRUE 5 3 11 11 11 12 12 12 9 cDCs DCs 2 3 4 4 5 5 5 8 7 7 9 10 8 11 7 7 cDCs 1 cDCs DCs cDCs Immune DCs
sc_H1.EKS.Exp1_GTCGGGTGTGCACGAA EKS.data 11317 2321 0.0451219512195122 FALSE 2.79225943271185 26.1376689935495 0.00659212283044058 -0.160329333541115 S 7930 2281 sc_H1 HD1 EKS cells healthy Exp1 V2 sc_H1.EKS.Exp1 1 11 TRUE 5 3 11 11 11 12 12 12 9 cDCs DCs 2 3 4 4 5 5 5 8 7 7 9 10 8 11 7 7 cDCs 1 cDCs DCs cDCs Immune DCs
sc_H1.EKS.Exp1_GTGTTAGCAAACCCAT EKS.data 8059 2073 0.0508038585209003 FALSE 3.51160193572404 24.3206353145552 -0.0119603916332888 -0.0352968676951847 G1 7210 2071 sc_H1 HD1 EKS cells healthy Exp1 V2 sc_H1.EKS.Exp1 1 11 TRUE 5 3 11 11 11 12 12 12 9 cDCs DCs 2 3 4 4 5 5 5 8 7 7 9 10 8 11 7 7 cDCs 1 cDCs DCs cDCs Immune DCs
sc_H1.EKS.Exp1_GTGTTAGGTTTGGGCC EKS.data 10866 1919 0.0627674750356633 FALSE 2.19031842444322 30.7380820909258 -0.0369381397418781 -0.0518414627811542 G1 7738 1895 sc_H1 HD1 EKS cells healthy Exp1 V2 sc_H1.EKS.Exp1 1 24 TRUE 5 3 11 11 11 12 12 12 9 cDCs DCs 2 3 4 4 13 15 15 18 20 19 18 23 22 24 19_macAct 19_macAct cDCs 2 cDCs DCs cDCs Immune DCs
sc_H1.EKS.Exp1_TACAGTGAGATCTGCT EKS.data 5619 1741 0.0613107822410148 FALSE 4.14664531055348 22.7086670226019 0.0229472630173565 -0.0725416861461742 S 6092 1739 sc_H1 HD1 EKS cells healthy Exp1 V2 sc_H1.EKS.Exp1 1 11 TRUE 5 3 11 11 11 12 12 12 9 cDCs DCs 2 3 4 4 5 5 5 8 7 7 9 10 8 11 7 7 cDCs 1 cDCs DCs cDCs Immune DCs
sc_H1.EKS.Exp1_TACCTTACAAGGTGTG EKS.data 7319 1782 0.0558170813718897 FALSE 3.26547342533133 30.1953818827709 -0.0252558967512239 -0.067295205443873 G1 6911 1782 sc_H1 HD1 EKS cells healthy Exp1 V2 sc_H1.EKS.Exp1 1 11 TRUE 5 3 11 11 11 12 12 12 9 cDCs DCs 2 3 4 4 5 5 5 8 7 7 9 10 8 11 7 7 cDCs 1 cDCs DCs cDCs Immune DCs
sc_H1.EKS.Exp1_TACCTTATCGGTTCGG EKS.data 16332 3116 0.0484581497797357 FALSE 2.71246632378153 22.5691893215773 -0.0896473075211393 2.40517375720742 G2M 8781 2779 sc_H1 HD1 EKS cells healthy Exp1 V2 sc_H1.EKS.Exp1 1 11 TRUE 5 3 11 11 11 12 12 12 9 cDCs DCs 2 3 4 4 5 5 5 8 7 7 9 10 8 11 7 7 cDCs 1 cDCs DCs cDCs Immune DCs
sc_H1.EKS.Exp1_TATCTCAAGTTACCCA EKS.data 7479 2184 0.0598885793871866 FALSE 0.227303115389758 29.4424388287204 0.447290832220739 0.0383096981974962 S 7020 2179 sc_H1 HD1 EKS cells healthy Exp1 V2 sc_H1.EKS.Exp1 1 11 TRUE 5 3 11 11 11 12 12 12 9 cDCs DCs 2 3 4 4 5 5 5 8 7 7 9 10 8 11 7 7 cDCs 1 cDCs DCs cDCs Immune DCs
sc_H1.EKS.Exp1_TATGCCCTCCAAACAC EKS.data 9841 2535 0.0462107208872458 FALSE 3.12976323544355 24.6722894014836 0.0228081886960392 -0.113760324139006 S 7696 2527 sc_H1 HD1 EKS cells healthy Exp1 V2 sc_H1.EKS.Exp1 1 11 TRUE 5 3 11 11 11 12 12 12 9 cDCs DCs 2 3 4 4 5 5 5 8 7 7 9 10 8 11 7 7 cDCs 1 cDCs DCs cDCs Immune DCs
sc_H1.EKS.Exp1_TCACAAGTCATGTAGC EKS.data 10706 2066 0.0642599277978339 FALSE 2.77414533906221 27.7788156174108 -0.0630841121495327 0.0748792270531401 G2M 7750 2045 sc_H1 HD1 EKS cells healthy Exp1 V2 sc_H1.EKS.Exp1 1 24 TRUE 5 3 11 11 11 12 12 12 9 cDCs DCs 2 3 4 4 13 15 15 18 20 19 18 23 22 24 19_macAct 19_macAct cDCs 2 cDCs DCs cDCs Immune DCs
sc_H1.EKS.Exp1_TCAGGATAGAGGTAGA EKS.data 9028 2115 0.0706150341685649 FALSE 3.8325210456358 26.3845813026141 0.0553793947485536 -0.0294010700742819 S 7465 2109 sc_H1 HD1 EKS cells healthy Exp1 V2 sc_H1.EKS.Exp1 1 24 TRUE 5 3 11 11 11 12 12 12 9 cDCs DCs 2 3 4 4 13 15 15 18 20 19 18 23 22 24 19_macAct 19_macAct cDCs 2 cDCs DCs cDCs Immune DCs
sc_H1.EKS.Exp1_TCATTACGTCGTCTTC EKS.data 6173 1657 0.038089823763502 FALSE 2.28414061234408 23.0682002267941 -0.0194147752558968 -0.00220767752324555 G1 6358 1655 sc_H1 HD1 EKS cells healthy Exp1 V2 sc_H1.EKS.Exp1 1 11 TRUE 5 3 11 11 11 12 12 12 9 cDCs DCs 2 3 4 4 5 5 5 8 7 7 9 10 8 11 7 7 cDCs 1 cDCs DCs cDCs Immune DCs
sc_H1.EKS.Exp1_TCCACACCAGGAATCG EKS.data 9081 1965 0.0814814814814815 FALSE 2.63186873692325 31.9127849355798 -0.0183856252781486 -0.0455820476858345 G1 7454 1961 sc_H1 HD1 EKS cells healthy Exp1 V2 sc_H1.EKS.Exp1 1 11 TRUE 5 3 11 11 11 12 12 12 9 cDCs DCs 2 3 4 4 5 5 5 8 7 7 9 10 8 11 7 7 cDCs 1 cDCs DCs cDCs Immune DCs
sc_H1.EKS.Exp1_TCGCGAGAGCAGGCTA EKS.data 8026 1900 0.0532544378698225 FALSE 2.77846997258909 28.2332419636182 -0.0131286159323543 0.0701002545322321 G2M 7167 1898 sc_H1 HD1 EKS cells healthy Exp1 V2 sc_H1.EKS.Exp1 1 11 TRUE 5 3 11 11 11 12 12 12 9 cDCs DCs 2 3 4 4 5 5 5 8 7 7 9 10 8 11 7 7 cDCs 1 cDCs DCs cDCs Immune DCs
sc_H1.EKS.Exp1_TCTGAGATCTTGTATC EKS.data 9238 2255 0.0558170813718897 FALSE 2.91188568954319 28.3394674171899 -0.00859479305740989 -0.188301906394473 G1 7532 2249 sc_H1 HD1 EKS cells healthy Exp1 V2 sc_H1.EKS.Exp1 1 11 TRUE 5 3 11 11 11 12 12 12 9 cDCs DCs 2 3 4 4 5 5 5 8 7 7 9 10 8 11 7 7 cDCs 1 cDCs DCs cDCs Immune DCs
sc_H1.EKS.Exp1_TCTTTCCCATTATCTC EKS.data 6463 1684 0.038089823763502 FALSE 0.495126102429212 27.355717159214 0.0159379172229639 -0.0741260194275622 S 6503 1683 sc_H1 HD1 EKS cells healthy Exp1 V2 sc_H1.EKS.Exp1 1 11 TRUE 5 3 11 11 11 12 12 12 9 cDCs DCs 2 3 4 4 5 5 5 8 7 7 9 10 8 11 7 7 cDCs 1 cDCs DCs cDCs Immune DCs
sc_H1.EKS.Exp1_TGCGTGGGTTCGGCAC EKS.data 7803 1896 0.038089823763502 FALSE 3.7037037037037 24.9903883121876 -0.0322652425456164 0.0237130538673316 G2M 7101 1890 sc_H1 HD1 EKS cells healthy Exp1 V2 sc_H1.EKS.Exp1 1 11 TRUE 5 3 11 11 11 12 12 12 9 cDCs DCs 2 3 4 4 5 5 5 8 7 7 9 10 8 11 7 7 cDCs 1 cDCs DCs cDCs Immune DCs
sc_H1.EKS.Exp1_TGGCCAGAGTGAATTG EKS.data 9822 2039 0.0834724540901502 FALSE 3.56342903685604 36.8153125636327 0.0368268802848242 -0.108799542880889 S 7542 2027 sc_H1 HD1 EKS cells healthy Exp1 V2 sc_H1.EKS.Exp1 1 11 TRUE 5 3 11 11 11 12 12 12 9 cDCs DCs 2 3 4 4 5 5 5 8 7 7 9 10 8 11 7 7 cDCs 1 cDCs DCs cDCs Immune DCs
sc_H1.EKS.Exp1_TGGTTAGGTGAGGGTT EKS.data 6886 1907 0.0613107822410148 FALSE 4.55997676444961 23.4388614580308 -0.0334334668446818 -0.00940210898135163 G1 6741 1900 sc_H1 HD1 EKS cells healthy Exp1 V2 sc_H1.EKS.Exp1 1 11 TRUE 5 3 11 11 11 12 12 12 9 cDCs DCs 2 3 4 4 5 5 5 8 7 7 9 10 8 11 7 7 cDCs 1 cDCs DCs cDCs Immune DCs
sc_H1.EKS.Exp1_TGGTTCCCAGTATGCT EKS.data 7518 1702 0.0532544378698225 FALSE 3.03272146847566 31.2317105613195 0.00439474855362706 -0.0424133811230586 S 6978 1700 sc_H1 HD1 EKS cells healthy Exp1 V2 sc_H1.EKS.Exp1 1 11 TRUE 5 3 11 11 11 12 12 12 9 cDCs DCs 2 3 4 4 5 5 5 8 7 7 9 10 8 11 7 7 cDCs 1 cDCs DCs cDCs Immune DCs
sc_H1.EKS.Exp1_TGTATTCTCACTATTC EKS.data 8920 2181 0.0598885793871866 FALSE 3.36322869955157 28.677130044843 0.0204717400979083 -0.0292192613370734 S 7469 2179 sc_H1 HD1 EKS cells healthy Exp1 V2 sc_H1.EKS.Exp1 1 11 TRUE 5 3 11 11 11 12 12 12 9 cDCs DCs 2 3 4 4 5 5 5 8 7 7 9 10 8 11 7 7 cDCs 1 cDCs DCs cDCs Immune DCs
sc_H1.EKS.Exp1_TGTGGTACACCAGATT EKS.data 7339 1669 0.0613107822410148 FALSE 1.92124267611391 28.2599809238316 -0.00261459724076547 -0.0727234948833827 G1 6910 1663 sc_H1 HD1 EKS cells healthy Exp1 V2 sc_H1.EKS.Exp1 1 11 TRUE 5 3 11 11 11 12 12 12 9 cDCs DCs 2 3 4 4 5 5 5 8 7 7 9 10 8 11 7 7 cDCs 1 cDCs DCs cDCs Immune DCs
sc_H1.EKS.Exp1_TGTGTTTCAAGTTGTC EKS.data 8588 1803 0.0484581497797357 FALSE 3.28365160689334 31.1597578015836 -0.0125445037828215 -0.0642044569113293 G1 7292 1800 sc_H1 HD1 EKS cells healthy Exp1 V2 sc_H1.EKS.Exp1 1 11 TRUE 5 3 11 11 11 12 12 12 9 cDCs DCs 2 3 4 4 5 5 5 8 7 7 9 10 8 11 7 7 cDCs 1 cDCs DCs cDCs Immune DCs
sc_H1.EKS.Exp1_TTCCCAGGTGTAATGA EKS.data 8066 2025 0.0532544378698225 FALSE 2.62831638978428 31.0438879246219 -0.045115709835336 -0.0863591501740169 G1 7201 2022 sc_H1 HD1 EKS cells healthy Exp1 V2 sc_H1.EKS.Exp1 1 11 TRUE 5 3 11 11 11 12 12 12 9 cDCs DCs 2 3 4 4 5 5 5 8 7 7 9 10 8 11 7 7 cDCs 1 cDCs DCs cDCs Immune DCs
sc_H1.EKS.Exp1_TTCCCAGTCTACTCAT EKS.data 9218 1990 0.0371621621621622 FALSE 2.18051638099371 28.3358646127143 -0.0589953271028037 -0.174744169134071 G1 7485 1983 sc_H1 HD1 EKS cells healthy Exp1 V2 sc_H1.EKS.Exp1 1 11 TRUE 5 3 11 11 11 12 12 12 9 cDCs DCs 2 3 4 4 5 5 5 8 7 7 9 10 8 11 7 7 cDCs 1 cDCs DCs cDCs Immune DCs
sc_H1.EKS.Exp1_TTTACTGAGCTCCCAG EKS.data 10433 2322 0.044055522027761 FALSE 2.29080801303556 26.9721077350714 0.0501223854027592 -2.59726767440904e-05 S 7769 2308 sc_H1 HD1 EKS cells healthy Exp1 V2 sc_H1.EKS.Exp1 1 11 TRUE 5 3 11 11 11 12 12 12 9 cDCs DCs 2 3 4 4 5 5 5 8 7 7 9 10 8 11 7 7 cDCs 1 cDCs DCs cDCs Immune DCs
sc_H1.EKS.Exp1_TTTATGCAGATCCTGT EKS.data 5591 1397 0.0920353982300885 FALSE 4.86496154534073 31.3360758361653 0.0880896751223854 -0.0734767025089606 S 6136 1394 sc_H1 HD1 EKS cells healthy Exp1 V2 sc_H1.EKS.Exp1 1 11 TRUE 5 3 11 11 11 12 12 12 9 cDCs DCs 2 3 4 4 5 5 5 8 7 7 9 10 8 11 7 7 cDCs 1 cDCs DCs cDCs Immune DCs
sc_H1.EKS.Exp1_AAAGATGCATTTGCTT EKS.data 4968 1820 0.0627674750356633 FALSE 2.77777777777778 21.658615136876 -0.0252558967512239 -0.0711391616019947 G1 5795 1819 sc_H1 HD1 EKS cells healthy Exp1 V2 sc_H1.EKS.Exp1 15 14 TRUE 0 7 7 7 7 7 7 14 13 Endothelial cells (non-LSEC) Endothelial cells 3 2 3 3 4 4 4 20 19 21 13 4 6 14 21 21 Endothelial cells (non-LSEC) Endothelial cells (non-LSEC) Endothelial cells Endothelial cells (non-LSEC) Endothelial Endothelial cells
sc_H1.EKS.Exp1_AAGACCTAGAGTACAT EKS.data 4317 1659 0.0795454545454546 FALSE 0.949733611304146 20.6624971044707 0.113067423230975 -0.0371928730975014 S 5535 1656 sc_H1 HD1 EKS cells healthy Exp1 V2 sc_H1.EKS.Exp1 15 14 TRUE 0 7 7 7 7 7 7 14 13 LSEC portal vein Endothelial cells 3 2 3 3 4 4 4 4 19 5 13 15 13 14 5_portal 5_portal LSEC periportal LSEC periportal Endothelial cells LSEC periportal Endothelial Endothelial cells
sc_H1.EKS.Exp1_AAGGCAGAGTGGTCCC EKS.data 3599 1522 0.0657894736842105 FALSE 3.22311753264796 12.670186162823 -0.0449766355140187 -0.0567502986857826 G1 5290 1521 sc_H1 HD1 EKS cells healthy Exp1 V2 sc_H1.EKS.Exp1 15 14 TRUE 0 7 7 7 7 7 7 14 13 Endothelial cells (non-LSEC) Endothelial cells 3 2 3 3 4 4 4 20 19 21 13 15 13 14 21 21 Endothelial cells (non-LSEC) Endothelial cells (non-LSEC) Endothelial cells Endothelial cells (non-LSEC) Endothelial Endothelial cells
sc_H1.EKS.Exp1_AAGTCTGGTTACAGAA EKS.data 4232 1676 0.04 FALSE 1.39413988657845 7.93950850661626 0.0305407209612817 -0.0908783959274843 S 5487 1675 sc_H1 HD1 EKS cells healthy Exp1 V2 sc_H1.EKS.Exp1 42 14 TRUE 0 2 2 2 2 2 2 1 1 LSEC portal vein Endothelial cells 3 2 3 3 4 4 4 4 4 5 5 4 13 14 5_central 5_central LSEC pericentral LSEC pericentral Endothelial cells LSEC pericentral Endothelial Endothelial cells
sc_H1.EKS.Exp1_ACGAGCCCAGGTCGTC EKS.data 4632 1601 0.0689655172413793 FALSE 1.72711571675302 20.2504317789292 0.00965175789942145 -0.0725416861461742 S 5693 1600 sc_H1 HD1 EKS cells healthy Exp1 V2 sc_H1.EKS.Exp1 15 14 TRUE 0 7 7 7 7 7 7 14 13 Endothelial cells (non-LSEC) Endothelial cells 3 2 3 3 4 4 4 4 19 21 13 15 13 14 21 21 Endothelial cells (non-LSEC) Endothelial cells (non-LSEC) Endothelial cells Endothelial cells (non-LSEC) Endothelial Endothelial cells
sc_H1.EKS.Exp1_ACGATACGTGAGGGTT EKS.data 6465 2282 0.0613107822410148 FALSE 2.08816705336427 16.7672080433101 -0.0300678682688029 -0.0484909874811698 G1 6475 2280 sc_H1 HD1 EKS cells healthy Exp1 V2 sc_H1.EKS.Exp1 15 14 TRUE 0 7 7 7 7 7 7 14 13 Endothelial cells (non-LSEC) Endothelial cells 3 2 3 3 4 4 4 20 19 21 13 15 13 14 21 21 Endothelial cells (non-LSEC) Endothelial cells (non-LSEC) Endothelial cells Endothelial cells (non-LSEC) Endothelial Endothelial cells
sc_H1.EKS.Exp1_ACGCAGCTCGACAGCC EKS.data 6540 2457 0.0642599277978339 FALSE 4.0519877675841 16.5443425076453 0.0355195816644415 -0.115266739390162 S 6528 2444 sc_H1 HD1 EKS cells healthy Exp1 V2 sc_H1.EKS.Exp1 15 14 TRUE 0 7 7 7 7 7 7 14 13 Endothelial cells (non-LSEC) Endothelial cells 3 2 3 3 4 4 4 20 19 21 13 15 13 14 21 21 Endothelial cells (non-LSEC) Endothelial cells (non-LSEC) Endothelial cells Endothelial cells (non-LSEC) Endothelial Endothelial cells
sc_H1.EKS.Exp1_ACGCCGAAGAGTACCG EKS.data 6145 2221 0.0991658943466173 FALSE 0.276647681041497 24.9959316517494 0.0495382732532265 -0.105267258843696 S 6299 2214 sc_H1 HD1 EKS cells healthy Exp1 V2 sc_H1.EKS.Exp1 15 14 TRUE 0 7 7 7 7 7 7 14 13 Endothelial cells (non-LSEC) Endothelial cells 3 2 3 3 4 4 4 20 19 21 13 15 13 14 21 21 Endothelial cells (non-LSEC) Endothelial cells (non-LSEC) Endothelial cells Endothelial cells (non-LSEC) Endothelial Endothelial cells
sc_H1.EKS.Exp1_AGTGTCACATTATCTC EKS.data 4668 1891 0.0598885793871866 FALSE 1.24250214224507 15.981148243359 0.0426680017801513 -0.107241182276245 S 5650 1886 sc_H1 HD1 EKS cells healthy Exp1 V2 sc_H1.EKS.Exp1 15 14 TRUE 0 7 7 7 7 7 7 14 13 Endothelial cells (non-LSEC) Endothelial cells 3 2 3 3 4 4 4 20 19 21 13 15 13 14 21 21 Endothelial cells (non-LSEC) Endothelial cells (non-LSEC) Endothelial cells Endothelial cells (non-LSEC) Endothelial Endothelial cells
sc_H1.EKS.Exp1_ATAACGCGTTGTGGCC EKS.data 13379 3413 0.0673575129533679 FALSE 2.39180805740339 19.9715972793183 -0.0338506898086337 -0.0857617786089034 G1 8430 3268 sc_H1 HD1 EKS cells healthy Exp1 V2 sc_H1.EKS.Exp1 15 14 TRUE 0 7 7 7 7 7 7 14 13 Endothelial cells (non-LSEC) Endothelial cells 3 2 3 3 4 4 4 20 19 21 13 15 13 14 21 21 Endothelial cells (non-LSEC) Endothelial cells (non-LSEC) Endothelial cells Endothelial cells (non-LSEC) Endothelial Endothelial cells
sc_H1.EKS.Exp1_ATTACTCTCCTCAACC EKS.data 11070 3153 0.0642599277978339 FALSE 1.63504968383017 18.1752484191509 -0.076212728081887 -0.267128980312711 G1 8086 3137 sc_H1 HD1 EKS cells healthy Exp1 V2 sc_H1.EKS.Exp1 15 14 TRUE 0 7 7 7 7 7 7 14 13 Endothelial cells (non-LSEC) Endothelial cells 3 2 3 3 4 4 4 20 19 21 13 15 13 14 21 21 Endothelial cells (non-LSEC) Endothelial cells (non-LSEC) Endothelial cells Endothelial cells (non-LSEC) Endothelial Endothelial cells
sc_H1.EKS.Exp1_ATTATCCCAAAGTCAA EKS.data 4525 1853 0.0642599277978339 FALSE 1.83425414364641 19.4033149171271 -0.00728749443702715 -0.0448548127370007 G1 5590 1850 sc_H1 HD1 EKS cells healthy Exp1 V2 sc_H1.EKS.Exp1 15 14 TRUE 0 7 7 7 7 7 7 14 13 Endothelial cells (non-LSEC) Endothelial cells 3 2 3 3 4 4 4 20 19 21 13 15 13 14 21 21 Endothelial cells (non-LSEC) Endothelial cells (non-LSEC) Endothelial cells Endothelial cells (non-LSEC) Endothelial Endothelial cells
sc_H1.EKS.Exp1_CAAGAAACAAAGCAAT EKS.data 5163 2013 0.0598885793871866 FALSE 1.87875266318032 18.5551036219252 0.0600522919448153 -0.11238377227157 S 5826 2012 sc_H1 HD1 EKS cells healthy Exp1 V2 sc_H1.EKS.Exp1 15 14 TRUE 0 7 7 7 7 7 7 14 13 Endothelial cells (non-LSEC) Endothelial cells 3 2 3 3 4 4 4 20 19 21 13 15 13 14 21 21 Endothelial cells (non-LSEC) Endothelial cells (non-LSEC) Endothelial cells Endothelial cells (non-LSEC) Endothelial Endothelial cells
sc_H1.EKS.Exp1_CACACAATCATGCAAC EKS.data 5941 2121 0.0758293838862559 FALSE 2.20501599057398 18.3807439824945 0.00600801068090788 -0.102462209755337 S 6204 2119 sc_H1 HD1 EKS cells healthy Exp1 V2 sc_H1.EKS.Exp1 15 14 TRUE 0 7 7 7 7 7 7 14 13 Endothelial cells (non-LSEC) Endothelial cells 3 2 3 3 4 4 4 4 19 5 13 15 13 14 5_portal 5_portal LSEC periportal LSEC periportal Endothelial cells LSEC periportal Endothelial Endothelial cells
sc_H1.EKS.Exp1_CAGTCCTTCGCGCCAA EKS.data 7576 2550 0.049618320610687 FALSE 2.03273495248152 12.8299894403379 0.042528927458834 -0.120123629941302 S 7124 2546 sc_H1 HD1 EKS cells healthy Exp1 V2 sc_H1.EKS.Exp1 15 14 TRUE 0 7 7 7 7 7 7 14 13 Endothelial cells (non-LSEC) Endothelial cells 3 2 3 3 4 4 4 20 19 21 13 15 13 14 21 21 Endothelial cells (non-LSEC) Endothelial cells (non-LSEC) Endothelial cells Endothelial cells (non-LSEC) Endothelial Endothelial cells
sc_H1.EKS.Exp1_CATGACAGTGCTTCTC EKS.data 3705 1445 0.101694915254237 FALSE 0.593792172739541 30.4453441295547 -0.0286214953271028 0.011531868474365 G2M 5382 1446 sc_H1 HD1 EKS cells healthy Exp1 V2 sc_H1.EKS.Exp1 15 14 TRUE 0 7 7 7 7 7 7 14 13 Endothelial cells (non-LSEC) Endothelial cells 3 2 3 3 4 4 4 20 19 21 13 15 13 14 21 21 Endothelial cells (non-LSEC) Endothelial cells (non-LSEC) Endothelial cells Endothelial cells (non-LSEC) Endothelial Endothelial cells
sc_H1.EKS.Exp1_CATTATCTCAACGAAA EKS.data 5189 1867 0.0740452065471551 FALSE 2.58238581614955 18.8861052225862 -0.0240876724521584 -0.0711391616019947 G1 5864 1862 sc_H1 HD1 EKS cells healthy Exp1 V2 sc_H1.EKS.Exp1 15 14 TRUE 0 7 7 7 7 7 7 14 13 Endothelial cells (non-LSEC) Endothelial cells 3 2 3 3 4 4 4 20 19 21 13 15 13 14 21 21 Endothelial cells (non-LSEC) Endothelial cells (non-LSEC) Endothelial cells Endothelial cells (non-LSEC) Endothelial Endothelial cells
sc_H1.EKS.Exp1_CCTCAGTTCGTGGTCG EKS.data 3856 1621 0.0897994768962511 FALSE 0.622406639004149 20.4875518672199 0.103137516688919 -0.00277907641161498 S 5359 1620 sc_H1 HD1 EKS cells healthy Exp1 V2 sc_H1.EKS.Exp1 15 14 TRUE 0 7 7 7 7 7 7 14 13 LSEC central vein Endothelial cells 3 2 3 3 4 4 4 20 19 21 13 15 13 14 21 21 Endothelial cells (non-LSEC) Endothelial cells (non-LSEC) Endothelial cells Endothelial cells (non-LSEC) Endothelial Endothelial cells
sc_H1.EKS.Exp1_CGAGCCAAGATGGCGT EKS.data 4920 1799 0.0758293838862559 FALSE 1.42276422764228 23.2113821138211 0.000890075656430796 0.0519453534881305 G2M 5775 1794 sc_H1 HD1 EKS cells healthy Exp1 V2 sc_H1.EKS.Exp1 15 14 TRUE 0 7 7 7 7 7 7 14 13 LSEC portal vein Endothelial cells 3 2 3 3 4 4 4 20 19 21 13 15 13 14 21 21 Endothelial cells (non-LSEC) Endothelial cells (non-LSEC) Endothelial cells Endothelial cells (non-LSEC) Endothelial Endothelial cells
sc_H1.EKS.Exp1_CTAACTTAGTTAGGTA EKS.data 6229 2292 0.0673575129533679 FALSE 1.58934018301493 18.0446299566544 0.154706275033378 -0.0611137083787855 S 6347 2286 sc_H1 HD1 EKS cells healthy Exp1 V2 sc_H1.EKS.Exp1 15 14 TRUE 0 7 7 7 7 7 7 14 13 Endothelial cells (non-LSEC) Endothelial cells 3 2 3 3 4 4 4 20 19 21 13 15 13 14 21 21 Endothelial cells (non-LSEC) Endothelial cells (non-LSEC) Endothelial cells Endothelial cells (non-LSEC) Endothelial Endothelial cells
sc_H1.EKS.Exp1_CTCGAAATCCCTCAGT EKS.data 6165 2114 0.0795454545454546 FALSE 2.95214922952149 23.6171938361719 -0.00962394303515799 -0.0694509376136305 G1 6339 2112 sc_H1 HD1 EKS cells healthy Exp1 V2 sc_H1.EKS.Exp1 15 14 TRUE 0 7 7 7 7 7 7 14 13 Endothelial cells (non-LSEC) Endothelial cells 3 2 3 3 4 4 4 4 19 5 13 15 13 14 5_portal 5_portal LSEC periportal LSEC periportal Endothelial cells LSEC periportal Endothelial Endothelial cells
sc_H1.EKS.Exp1_CTCTAATTCGCTGATA EKS.data 4874 1958 0.0613107822410148 FALSE 2.13377102995486 15.2236356175626 -0.00144637294170005 -0.0439197963742143 G1 5723 1956 sc_H1 HD1 EKS cells healthy Exp1 V2 sc_H1.EKS.Exp1 15 14 TRUE 0 7 7 7 7 7 7 14 13 Endothelial cells (non-LSEC) Endothelial cells 3 2 3 3 4 4 4 20 19 21 13 15 13 14 21 21 Endothelial cells (non-LSEC) Endothelial cells (non-LSEC) Endothelial cells Endothelial cells (non-LSEC) Endothelial Endothelial cells
sc_H1.EKS.Exp1_CTTCTCTTCTGAGGGA EKS.data 5384 1920 0.0740452065471551 FALSE 2.09881129271917 18.4992570579495 0.0525979083222074 -0.064490156355514 S 5957 1916 sc_H1 HD1 EKS cells healthy Exp1 V2 sc_H1.EKS.Exp1 15 14 TRUE 0 7 7 7 7 7 7 14 13 Endothelial cells (non-LSEC) Endothelial cells 3 2 3 3 4 4 4 20 19 21 13 15 13 14 21 21 Endothelial cells (non-LSEC) Endothelial cells (non-LSEC) Endothelial cells Endothelial cells (non-LSEC) Endothelial Endothelial cells
sc_H1.EKS.Exp1_GATCTAGCAACACCCG EKS.data 7956 2767 0.0520156046814044 FALSE 2.32528908999497 14.7812971342383 0.134707387627948 -0.110773466313438 S 7320 2764 sc_H1 HD1 EKS cells healthy Exp1 V2 sc_H1.EKS.Exp1 15 14 TRUE 0 7 7 7 7 7 7 14 13 Endothelial cells (non-LSEC) Endothelial cells 3 2 3 3 4 4 4 20 19 21 13 15 13 14 21 21 Endothelial cells (non-LSEC) Endothelial cells (non-LSEC) Endothelial cells Endothelial cells (non-LSEC) Endothelial Endothelial cells
sc_H1.EKS.Exp1_GATGAAACATGCCTTC EKS.data 3741 1533 0.0855207451312447 FALSE 2.485966319166 18.7650360866079 -0.0100689808633734 -0.0482312607137292 G1 5364 1535 sc_H1 HD1 EKS cells healthy Exp1 V2 sc_H1.EKS.Exp1 15 4 TRUE 0 7 7 7 7 7 7 14 13 LSEC central vein Endothelial cells 3 2 3 3 4 4 4 4 4 5 5 4 6 4 5_central 5_central LSEC pericentral LSEC pericentral Endothelial cells LSEC pericentral Endothelial Endothelial cells
sc_H1.EKS.Exp1_GCACATAAGAGACTAT EKS.data 14488 3576 0.0673575129533679 FALSE 2.34676974047488 19.1882937603534 -0.0144080996884735 -0.240818658770973 G1 8677 3367 sc_H1 HD1 EKS cells healthy Exp1 V2 sc_H1.EKS.Exp1 15 14 TRUE 0 7 7 7 7 7 7 14 13 Endothelial cells (non-LSEC) Endothelial cells 3 2 3 3 4 4 4 20 19 21 13 15 13 14 21 21 Endothelial cells (non-LSEC) Endothelial cells (non-LSEC) Endothelial cells Endothelial cells (non-LSEC) Endothelial Endothelial cells
sc_H1.EKS.Exp1_GCATGTACAATGAATG EKS.data 3967 1585 0.0795454545454546 FALSE 2.77287622888833 15.578522813209 0.0276201602136182 -0.0620746974183159 S 5436 1584 sc_H1 HD1 EKS cells healthy Exp1 V2 sc_H1.EKS.Exp1 15 14 TRUE 0 7 7 7 7 7 7 14 13 LSEC central vein Endothelial cells 3 2 3 3 4 4 4 20 19 21 5 4 6 14 21 21 Endothelial cells (non-LSEC) Endothelial cells (non-LSEC) Endothelial cells Endothelial cells (non-LSEC) Endothelial Endothelial cells
sc_H1.EKS.Exp1_GCGCGATAGGATGCGT EKS.data 5183 1962 0.0758293838862559 FALSE 1.77503376422921 16.6698823075439 -0.00728749443702715 0.0231416549789621 G2M 5853 1959 sc_H1 HD1 EKS cells healthy Exp1 V2 sc_H1.EKS.Exp1 15 14 TRUE 0 7 7 7 7 7 7 14 13 Endothelial cells (non-LSEC) Endothelial cells 3 2 3 3 4 4 4 20 19 21 13 15 13 14 21 21 Endothelial cells (non-LSEC) Endothelial cells (non-LSEC) Endothelial cells Endothelial cells (non-LSEC) Endothelial Endothelial cells
sc_H1.EKS.Exp1_GGACGTCCAAGAAGAG EKS.data 5701 2122 0.0598885793871866 FALSE 1.98210840203473 18.4879845641116 -0.0195538495772141 -0.0963846033972261 G1 6074 2119 sc_H1 HD1 EKS cells healthy Exp1 V2 sc_H1.EKS.Exp1 15 14 TRUE 0 7 7 7 7 7 7 14 13 Endothelial cells (non-LSEC) Endothelial cells 3 2 3 3 4 4 4 20 19 21 13 15 13 14 21 21 Endothelial cells (non-LSEC) Endothelial cells (non-LSEC) Endothelial cells Endothelial cells (non-LSEC) Endothelial Endothelial cells
sc_H1.EKS.Exp1_GTCACAATCTGGGCCA EKS.data 12289 3387 0.0657894736842105 FALSE 2.60395475628611 18.5694523557653 0.151952603471295 -0.0126227208976157 S 8257 3319 sc_H1 HD1 EKS cells healthy Exp1 V2 sc_H1.EKS.Exp1 15 14 TRUE 0 7 7 7 7 7 7 14 13 Endothelial cells (non-LSEC) Endothelial cells 3 2 3 3 4 4 4 20 19 21 13 15 13 14 21 21 Endothelial cells (non-LSEC) Endothelial cells (non-LSEC) Endothelial cells Endothelial cells (non-LSEC) Endothelial Endothelial cells
sc_H1.EKS.Exp1_GTCATTTAGGTAGCTG EKS.data 4123 1663 0.0627674750356633 FALSE 1.26121756002911 13.0487509095319 -0.0205829995549622 -0.0899433795646979 G1 5461 1660 sc_H1 HD1 EKS cells healthy Exp1 V2 sc_H1.EKS.Exp1 15 14 TRUE 0 7 7 7 7 7 7 14 13 Endothelial cells (non-LSEC) Endothelial cells 3 2 3 3 4 4 4 20 19 21 13 15 13 14 21 21 Endothelial cells (non-LSEC) Endothelial cells (non-LSEC) Endothelial cells Endothelial cells (non-LSEC) Endothelial Endothelial cells
sc_H1.EKS.Exp1_GTGGGTCAGCCCAATT EKS.data 3777 1512 0.0689655172413793 FALSE 1.66799046862589 17.7918983320095 -0.0112372051624388 -0.0458937198067633 G1 5389 1510 sc_H1 HD1 EKS cells healthy Exp1 V2 sc_H1.EKS.Exp1 15 4 TRUE 0 7 7 7 7 7 7 14 13 LSEC central vein Endothelial cells 3 2 3 3 4 4 4 4 4 5 5 4 6 4 5_central 5_central LSEC pericentral LSEC pericentral Endothelial cells LSEC pericentral Endothelial Endothelial cells
sc_H1.EKS.Exp1_GTGTTAGGTCATCGGC EKS.data 14637 3667 0.0689655172413793 FALSE 1.25025620004099 17.1893147502904 0.195482866043614 -0.107345072983222 S 8771 3463 sc_H1 HD1 EKS cells healthy Exp1 V2 sc_H1.EKS.Exp1 15 14 TRUE 0 7 7 7 7 7 7 14 13 Endothelial cells (non-LSEC) Endothelial cells 3 2 3 3 4 4 4 20 19 21 13 15 13 14 21 21 Endothelial cells (non-LSEC) Endothelial cells (non-LSEC) Endothelial cells Endothelial cells (non-LSEC) Endothelial Endothelial cells
sc_H1.EKS.Exp1_GTTACAGTCATAAAGG EKS.data 6538 2091 0.0723076923076923 FALSE 2.21780360966656 19.0578158458244 0.0159379172229639 -0.104981559399512 S 6538 2089 sc_H1 HD1 EKS cells healthy Exp1 V2 sc_H1.EKS.Exp1 15 14 TRUE 0 7 7 7 7 7 7 14 13 Endothelial cells (non-LSEC) Endothelial cells 3 2 3 3 4 4 4 20 19 21 13 15 13 14 21 21 Endothelial cells (non-LSEC) Endothelial cells (non-LSEC) Endothelial cells Endothelial cells (non-LSEC) Endothelial Endothelial cells
sc_H1.EKS.Exp1_GTTCTCGTCCAAAGTC EKS.data 6412 2178 0.0657894736842105 FALSE 1.82470368059888 20.3992514036182 0.0460336003560303 -0.112929198483196 S 6450 2174 sc_H1 HD1 EKS cells healthy Exp1 V2 sc_H1.EKS.Exp1 15 14 TRUE 0 7 7 7 7 7 7 14 13 Endothelial cells (non-LSEC) Endothelial cells 3 2 3 3 4 4 4 20 19 21 13 15 13 14 21 21 Endothelial cells (non-LSEC) Endothelial cells (non-LSEC) Endothelial cells Endothelial cells (non-LSEC) Endothelial Endothelial cells
sc_H1.EKS.Exp1_TACGGATCACATAACC EKS.data 5770 2013 0.0758293838862559 FALSE 1.68110918544194 20.3119584055459 0.0229472630173565 -0.0140771907952834 S 6119 2011 sc_H1 HD1 EKS cells healthy Exp1 V2 sc_H1.EKS.Exp1 15 14 TRUE 0 7 7 7 7 7 7 14 13 Endothelial cells (non-LSEC) Endothelial cells 3 2 3 3 4 4 4 20 19 21 13 15 13 14 21 21 Endothelial cells (non-LSEC) Endothelial cells (non-LSEC) Endothelial cells Endothelial cells (non-LSEC) Endothelial Endothelial cells
sc_H1.EKS.Exp1_TACGGGCGTTGCCTCT EKS.data 4794 1765 0.0689655172413793 FALSE 1.83562786816854 18.2311222361285 0.0885347129506008 0.00742818554880265 S 5720 1758 sc_H1 HD1 EKS cells healthy Exp1 V2 sc_H1.EKS.Exp1 15 14 TRUE 0 7 7 7 7 7 7 14 13 Endothelial cells (non-LSEC) Endothelial cells 3 2 3 3 4 4 4 20 19 21 13 15 13 14 21 21 Endothelial cells (non-LSEC) Endothelial cells (non-LSEC) Endothelial cells Endothelial cells (non-LSEC) Endothelial Endothelial cells
sc_H1.EKS.Exp1_TAGGCATAGGCCGAAT EKS.data 7552 2469 0.077662129703763 FALSE 0.238347457627119 26.0063559322034 0.0216399643969737 -0.1194743130227 S 7086 2461 sc_H1 HD1 EKS cells healthy Exp1 V2 sc_H1.EKS.Exp1 15 14 TRUE 0 7 7 7 7 7 7 14 13 Endothelial cells (non-LSEC) Endothelial cells 3 2 3 3 4 4 4 20 19 21 13 15 13 14 21 21 Endothelial cells (non-LSEC) Endothelial cells (non-LSEC) Endothelial cells Endothelial cells (non-LSEC) Endothelial Endothelial cells
sc_H1.EKS.Exp1_TCCACACTCAACACGT EKS.data 5896 2090 0.0484581497797357 FALSE 1.17028493894166 17.2998643147897 -0.0346016911437472 0.00677886863020102 G2M 6176 2087 sc_H1 HD1 EKS cells healthy Exp1 V2 sc_H1.EKS.Exp1 15 14 TRUE 0 7 7 7 7 7 7 14 13 Endothelial cells (non-LSEC) Endothelial cells 3 2 3 3 4 4 4 20 19 21 13 15 13 14 21 21 Endothelial cells (non-LSEC) Endothelial cells (non-LSEC) Endothelial cells Endothelial cells (non-LSEC) Endothelial Endothelial cells
sc_H1.EKS.Exp1_TGAGCCGGTCCGAAGA EKS.data 3677 1550 0.077662129703763 FALSE 0.244764753875442 18.9284742997008 0.0276201602136182 -0.0735805932159368 S 5325 1553 sc_H1 HD1 EKS cells healthy Exp1 V2 sc_H1.EKS.Exp1 15 14 TRUE 0 7 7 7 7 7 7 14 13 Endothelial cells (non-LSEC) Endothelial cells 3 2 3 3 4 4 4 20 19 21 13 15 13 14 21 21 Endothelial cells (non-LSEC) Endothelial cells (non-LSEC) Endothelial cells Endothelial cells (non-LSEC) Endothelial Endothelial cells
sc_H1.EKS.Exp1_TGCCCATAGCGTTTAC EKS.data 4031 1678 0.0689655172413793 FALSE 1.73654180104192 17.8615728107169 0.102553404539386 0.0633473585787751 S 5456 1676 sc_H1 HD1 EKS cells healthy Exp1 V2 sc_H1.EKS.Exp1 15 14 TRUE 0 7 7 7 7 7 7 14 13 Endothelial cells (non-LSEC) Endothelial cells 3 2 3 3 4 4 4 20 19 21 13 15 13 14 21 21 Endothelial cells (non-LSEC) Endothelial cells (non-LSEC) Endothelial cells Endothelial cells (non-LSEC) Endothelial Endothelial cells
sc_H1.EKS.Exp1_TGCGCAGGTCAGAGGT EKS.data 9787 3003 0.0642599277978339 FALSE 1.84939205067947 17.6356391131092 0.0847518914107699 -0.127032361955223 S 7845 2997 sc_H1 HD1 EKS cells healthy Exp1 V2 sc_H1.EKS.Exp1 15 14 TRUE 0 7 7 7 7 7 7 14 13 Endothelial cells (non-LSEC) Endothelial cells 3 2 3 3 4 4 4 20 19 21 13 15 13 14 21 21 Endothelial cells (non-LSEC) Endothelial cells (non-LSEC) Endothelial cells Endothelial cells (non-LSEC) Endothelial Endothelial cells
sc_H1.EKS.Exp1_TGGGCGTTCGGGAGTA EKS.data 5320 1876 0.0834724540901502 FALSE 1.69172932330827 18.1203007518797 0.047340898976413 0.0111682509999481 S 5931 1875 sc_H1 HD1 EKS cells healthy Exp1 V2 sc_H1.EKS.Exp1 15 14 TRUE 0 7 7 7 7 7 7 14 13 Endothelial cells (non-LSEC) Endothelial cells 3 2 3 3 4 4 4 20 19 21 13 15 13 14 21 21 Endothelial cells (non-LSEC) Endothelial cells (non-LSEC) Endothelial cells Endothelial cells (non-LSEC) Endothelial Endothelial cells
sc_H1.EKS.Exp1_TGGTTAGGTCGAGTTT EKS.data 3758 1562 0.0991658943466173 FALSE 0.505588078765301 21.3411389036722 -0.0408878504672897 -0.0552438834346268 G1 5367 1563 sc_H1 HD1 EKS cells healthy Exp1 V2 sc_H1.EKS.Exp1 15 14 TRUE 0 7 7 7 7 7 7 14 13 Endothelial cells (non-LSEC) Endothelial cells 3 2 3 3 4 4 4 20 19 21 13 15 13 14 21 21 Endothelial cells (non-LSEC) Endothelial cells (non-LSEC) Endothelial cells Endothelial cells (non-LSEC) Endothelial Endothelial cells
sc_H1.EKS.Exp1_TGTCCCACACTAAGTC EKS.data 6697 2214 0.0673575129533679 FALSE 2.64297446617889 20.2180080633119 0.0241154873164219 -0.0845930081554205 S 6671 2213 sc_H1 HD1 EKS cells healthy Exp1 V2 sc_H1.EKS.Exp1 15 14 TRUE 0 7 7 7 7 7 7 14 13 Endothelial cells (non-LSEC) Endothelial cells 3 2 3 3 4 4 4 20 19 21 13 15 13 14 21 21 Endothelial cells (non-LSEC) Endothelial cells (non-LSEC) Endothelial cells Endothelial cells (non-LSEC) Endothelial Endothelial cells
sc_H1.EKS.Exp1_TTAGGACAGCACACAG EKS.data 6314 2177 0.0532544378698225 FALSE 1.69464681659804 16.0595502058917 -0.0125445037828215 -0.111526673939016 G1 6394 2172 sc_H1 HD1 EKS cells healthy Exp1 V2 sc_H1.EKS.Exp1 15 14 TRUE 0 7 7 7 7 7 7 14 13 Endothelial cells (non-LSEC) Endothelial cells 3 2 3 3 4 4 4 20 19 21 13 15 13 14 21 21 Endothelial cells (non-LSEC) Endothelial cells (non-LSEC) Endothelial cells Endothelial cells (non-LSEC) Endothelial Endothelial cells
sc_H1.EKS.Exp1_TTGTAGGAGCAACGGT EKS.data 6330 2068 0.0532544378698225 FALSE 2.60663507109005 18.0410742496051 -0.00611927013796173 -0.0696327463508389 G1 6414 2065 sc_H1 HD1 EKS cells healthy Exp1 V2 sc_H1.EKS.Exp1 15 14 TRUE 0 7 7 7 7 7 7 14 13 Endothelial cells (non-LSEC) Endothelial cells 3 2 3 3 4 4 4 4 19 21 13 15 13 14 21 21 Endothelial cells (non-LSEC) Endothelial cells (non-LSEC) Endothelial cells Endothelial cells (non-LSEC) Endothelial Endothelial cells
sc_H1.EKS.Exp1_TTTATGCCACAAGACG EKS.data 11048 3252 0.0642599277978339 FALSE 1.54779145546705 19.4243301955105 0.112511125945705 -0.225598670198951 S 8096 3230 sc_H1 HD1 EKS cells healthy Exp1 V2 sc_H1.EKS.Exp1 15 14 TRUE 0 7 7 7 7 7 7 14 13 Endothelial cells (non-LSEC) Endothelial cells 3 2 3 3 4 4 4 20 19 21 13 15 13 14 21 21 Endothelial cells (non-LSEC) Endothelial cells (non-LSEC) Endothelial cells Endothelial cells (non-LSEC) Endothelial Endothelial cells
sc_H1.EKS.Exp1_TTTATGCCAGTATGCT EKS.data 5308 1783 0.0642599277978339 FALSE 2.05350414468726 19.4423511680482 0.0223631508678238 -0.102747909199522 S 5953 1779 sc_H1 HD1 EKS cells healthy Exp1 V2 sc_H1.EKS.Exp1 15 14 TRUE 0 7 7 7 7 7 7 14 13 LSEC central vein Endothelial cells 3 2 3 3 4 4 4 20 19 21 13 15 13 14 21 21 Endothelial cells (non-LSEC) Endothelial cells (non-LSEC) Endothelial cells Endothelial cells (non-LSEC) Endothelial Endothelial cells
sc_H1.EKS.Exp1_TTTATGCTCCTGTACC EKS.data 11779 3182 0.0723076923076923 FALSE 2.91196196621105 17.9641735291621 0.0730696484201157 -0.156952885564386 S 8137 3131 sc_H1 HD1 EKS cells healthy Exp1 V2 sc_H1.EKS.Exp1 15 14 TRUE 0 7 7 7 7 7 7 14 13 Endothelial cells (non-LSEC) Endothelial cells 3 2 3 3 4 4 4 20 19 21 13 15 13 14 21 21 Endothelial cells (non-LSEC) Endothelial cells (non-LSEC) Endothelial cells Endothelial cells (non-LSEC) Endothelial Endothelial cells
sc_H1.EKS.Exp1_TTTGGTTCAATTCCTT EKS.data 4388 1723 0.0462107208872458 FALSE 1.29899726526892 12.5341841385597 -0.0408878504672897 -0.0200768791231624 G1 5534 1719 sc_H1 HD1 EKS cells healthy Exp1 V2 sc_H1.EKS.Exp1 42 4 TRUE 0 2 2 2 2 2 2 1 1 LSEC central vein Endothelial cells 3 2 3 3 4 4 4 4 4 5 5 4 6 4 5_central 5_central LSEC pericentral LSEC pericentral Endothelial cells LSEC pericentral Endothelial Endothelial cells
sc_H1.EKS.Exp1_AAAGCAACAGATTGCT EKS.data 25595 2282 0.0484581497797357 FALSE 0.949404180504005 7.02480953311194 -0.0427792612372052 -0.127136252662199 G1 9767 1131 sc_H1 HD1 EKS cells healthy Exp1 V2 sc_H1.EKS.Exp1 17 28 TRUE 7 9 9 9 9 10 10 10 8 Plasmablasts B cells 9 13 14 13 17 18 20 22 24 23 24 27 26 28 23 23 Plasmablasts Plasmablasts B cells Plasmablasts Immune B cells
sc_H1.EKS.Exp1_AAATGCCGTGAGGGAG EKS.data 20064 2355 0.0571428571428571 FALSE 0.941985645933014 10.2571770334928 -0.0388295505117935 -0.107033400862293 G1 9849 1571 sc_H1 HD1 EKS cells healthy Exp1 V2 sc_H1.EKS.Exp1 17 28 TRUE 7 9 9 9 9 10 10 10 8 Plasmablasts B cells 9 13 14 13 17 18 20 22 24 23 24 27 26 28 23 23 Plasmablasts Plasmablasts B cells Plasmablasts Immune B cells
sc_H1.EKS.Exp1_AAGCCGCTCGGAATCT EKS.data 20932 1565 0.0508038585209003 FALSE 1.08446397859736 4.9302503344162 -0.027008233199822 -0.112201963534362 G1 9377 863 sc_H1 HD1 EKS cells healthy Exp1 V2 sc_H1.EKS.Exp1 17 28 TRUE 7 9 9 9 9 10 10 10 8 Plasmablasts B cells 9 13 14 13 17 18 20 22 24 23 24 27 26 28 23 23 Plasmablasts Plasmablasts B cells Plasmablasts Immune B cells
sc_H1.EKS.Exp1_AATCGGTAGTATTGGA EKS.data 24810 1762 0.0673575129533679 FALSE 0.628778718258767 2.78919790407094 -0.0125445037828215 -0.0685159212508441 G1 11106 826 sc_H1 HD1 EKS cells healthy Exp1 V2 sc_H1.EKS.Exp1 17 28 TRUE 7 9 9 9 9 10 10 10 8 Plasmablasts B cells 9 13 14 13 17 18 20 22 24 23 24 27 26 28 23 23 Plasmablasts Plasmablasts B cells Plasmablasts Immune B cells
sc_H1.EKS.Exp1_ACAGCTATCAATACCG EKS.data 38001 2382 0.0545212765957447 FALSE 0.692087050340781 6.88929238704245 -0.0370772140631954 -0.141447197548179 G1 12363 680 sc_H1 HD1 EKS cells healthy Exp1 V2 sc_H1.EKS.Exp1 17 28 TRUE 7 9 9 9 9 10 10 10 8 Plasmablasts B cells 9 13 14 13 17 18 20 22 24 23 24 27 26 28 23 23 Plasmablasts Plasmablasts B cells Plasmablasts Immune B cells
sc_H1.EKS.Exp1_ACTGATGGTCTAAAGA EKS.data 18282 2296 0.0584996558843771 FALSE 1.56438026474128 10.392736024505 0.0222240765465064 -0.0483091787439613 S 9130 1705 sc_H1 HD1 EKS cells healthy Exp1 V2 sc_H1.EKS.Exp1 17 28 TRUE 7 9 9 9 9 10 10 10 8 Plasmablasts B cells 9 13 14 13 17 18 20 22 24 23 24 27 26 28 23 23 Plasmablasts Plasmablasts B cells Plasmablasts Immune B cells
sc_H1.EKS.Exp1_AGCGTCGTCTTGACGA EKS.data 28845 2414 0.0473225404732254 FALSE 0.956838273530941 6.47599237302825 -0.0696484201157098 -0.117032881408758 G1 9713 987 sc_H1 HD1 EKS cells healthy Exp1 V2 sc_H1.EKS.Exp1 17 28 TRUE 7 9 9 9 9 10 10 10 8 Plasmablasts B cells 9 13 14 13 17 18 20 22 24 23 24 27 26 28 23 23 Plasmablasts Plasmablasts B cells Plasmablasts Immune B cells
sc_H1.EKS.Exp1_AGGCCGTAGGACCACA EKS.data 21263 1533 0.0484581497797357 FALSE 0.658420730847011 5.98222264026713 -0.0420560747663551 -0.124824684431978 G1 9416 871 sc_H1 HD1 EKS cells healthy Exp1 V2 sc_H1.EKS.Exp1 17 28 TRUE 7 9 9 9 9 10 10 10 8 Plasmablasts B cells 9 13 14 13 17 18 20 22 24 23 24 27 26 28 23 23 Plasmablasts Plasmablasts B cells Plasmablasts Immune B cells
sc_H1.EKS.Exp1_AGGGTGAAGTAGTGCG EKS.data 25208 1471 0.0613107822410148 FALSE 9.92145350682323 6.28371945414154 -0.0205829995549622 -0.117344553529687 G1 10978 637 sc_H1 HD1 EKS cells healthy Exp1 V2 sc_H1.EKS.Exp1 17 28 TRUE 7 9 9 9 9 10 10 10 8 Plasmablasts B cells 9 13 14 13 17 18 20 22 24 23 24 27 26 28 23 23 Plasmablasts Plasmablasts B cells Plasmablasts Immune B cells
sc_H1.EKS.Exp1_ATGTGTGAGACCGGAT EKS.data 21546 2076 0.0473225404732254 FALSE 0.932887774993038 8.33565394968904 0.0147696929238985 -0.0944106799646772 S 9417 1289 sc_H1 HD1 EKS cells healthy Exp1 V2 sc_H1.EKS.Exp1 17 28 TRUE 7 9 9 9 9 10 10 10 8 Plasmablasts B cells 9 13 14 13 17 18 20 22 24 23 24 27 26 28 23 23 Plasmablasts Plasmablasts B cells Plasmablasts Immune B cells
sc_H1.EKS.Exp1_CACACTCCATCCGCGA EKS.data 18146 1565 0.0689655172413793 FALSE 1.18483412322275 6.43668026011242 -0.0414719626168224 -0.0709573528647862 G1 9110 1070 sc_H1 HD1 EKS cells healthy Exp1 V2 sc_H1.EKS.Exp1 17 28 TRUE 7 9 9 9 9 10 10 10 8 Plasmablasts B cells 9 13 14 13 17 18 20 22 24 23 24 27 26 28 23 23 Plasmablasts Plasmablasts B cells Plasmablasts Immune B cells
sc_H1.EKS.Exp1_CACATAGAGTAATCCC EKS.data 37163 1878 0.0627674750356633 FALSE 0.468207625864435 4.31612087291123 -0.0328493546951491 -0.164277180406213 G1 12684 540 sc_H1 HD1 EKS cells healthy Exp1 V2 sc_H1.EKS.Exp1 17 28 TRUE 7 9 9 9 9 10 10 10 8 Plasmablasts B cells 9 13 14 13 17 18 20 22 24 23 24 27 26 28 23 23 Plasmablasts Plasmablasts B cells Plasmablasts Immune B cells
sc_H1.EKS.Exp1_CATCAGACACTGTCGG EKS.data 14967 2599 0.0723076923076923 FALSE 2.83289904456471 24.266720117592 -0.0481753449043169 -0.0528543971741728 G1 8558 2318 sc_H1 HD1 EKS cells healthy Exp1 V2 sc_H1.EKS.Exp1 30 28 TRUE 7 9 9 9 9 10 10 10 8 Plasmablasts B cells 9 13 14 13 17 18 20 22 24 23 24 27 26 28 23 23 Plasmablasts Plasmablasts B cells Plasmablasts Immune B cells
sc_H1.EKS.Exp1_CATGACAGTATGAAAC EKS.data 23905 2151 0.049618320610687 FALSE 1.24241790420414 4.86927421041623 0.00075100133511348 -0.116487455197133 S 9679 1139 sc_H1 HD1 EKS cells healthy Exp1 V2 sc_H1.EKS.Exp1 17 28 TRUE 7 9 9 9 9 10 10 10 8 Plasmablasts B cells 9 13 14 13 17 18 20 22 24 23 24 27 26 28 23 23 Plasmablasts Plasmablasts B cells Plasmablasts Immune B cells
sc_H1.EKS.Exp1_CCACCTAAGCCCAATT EKS.data 20398 1858 0.0520156046814044 FALSE 1.09814687714482 9.1479556819296 0.011849132176235 -0.125655810087788 S 9248 1206 sc_H1 HD1 EKS cells healthy Exp1 V2 sc_H1.EKS.Exp1 17 28 TRUE 7 9 9 9 9 10 10 10 8 Plasmablasts B cells 9 13 14 13 17 18 20 22 24 23 24 27 26 28 23 23 Plasmablasts Plasmablasts B cells Plasmablasts Immune B cells
sc_H1.EKS.Exp1_CCGTGGAGTCTCTTAT EKS.data 23830 1836 0.049618320610687 FALSE 0.851867394041125 5.94208980276962 -0.0235035603026257 -0.103682925562308 G1 9772 987 sc_H1 HD1 EKS cells healthy Exp1 V2 sc_H1.EKS.Exp1 17 28 TRUE 7 9 9 9 9 10 10 10 8 Plasmablasts B cells 9 13 14 13 17 18 20 22 24 23 24 27 26 28 23 23 Plasmablasts Plasmablasts B cells Plasmablasts Immune B cells
sc_H1.EKS.Exp1_CCTTACGCACTCAGGC EKS.data 22998 1784 0.0520156046814044 FALSE 0.78702495869206 6.23532481085312 -0.00261459724076547 -0.121733935899434 G1 9728 955 sc_H1 HD1 EKS cells healthy Exp1 V2 sc_H1.EKS.Exp1 17 28 TRUE 7 9 9 9 9 10 10 10 8 Plasmablasts B cells 9 13 14 13 17 18 20 22 24 23 24 27 26 28 23 23 Plasmablasts Plasmablasts B cells Plasmablasts Immune B cells
sc_H1.EKS.Exp1_CGAGCCAAGTAGGCCA EKS.data 24516 2547 0.0571428571428571 FALSE 1.33382280959373 8.7126774351444 0.00762127280818869 -0.0555815282322996 S 9538 1404 sc_H1 HD1 EKS cells healthy Exp1 V2 sc_H1.EKS.Exp1 17 28 TRUE 7 9 9 9 9 10 10 10 8 Plasmablasts B cells 9 13 14 13 17 18 20 22 24 23 24 27 26 28 23 23 Plasmablasts Plasmablasts B cells Plasmablasts Immune B cells
sc_H1.EKS.Exp1_CGTGTAATCGCCCTTA EKS.data 19767 1541 0.0484581497797357 FALSE 0.865078160570648 4.30009611979562 -0.0426401869158878 -0.0974235104669887 G1 9215 937 sc_H1 HD1 EKS cells healthy Exp1 V2 sc_H1.EKS.Exp1 17 28 TRUE 7 9 9 9 9 10 10 10 8 Plasmablasts B cells 9 13 14 13 17 18 20 22 24 23 24 27 26 28 23 23 Plasmablasts Plasmablasts B cells Plasmablasts Immune B cells
sc_H1.EKS.Exp1_CGTGTCTGTTATGCGT EKS.data 34434 2550 0.0484581497797357 FALSE 1.20520415868037 9.88557820758553 -0.0952102803738318 -0.232247675445431 G1 11379 915 sc_H1 HD1 EKS cells healthy Exp1 V2 sc_H1.EKS.Exp1 17 28 TRUE 7 9 9 9 9 10 10 10 8 Plasmablasts B cells 9 13 14 13 17 18 20 22 24 23 24 27 26 28 23 23 Plasmablasts Plasmablasts B cells Plasmablasts Immune B cells
sc_H1.EKS.Exp1_CGTGTCTTCAGAGGTG EKS.data 24715 1764 0.0571428571428571 FALSE 0.841594173578798 7.13736597208173 -0.0525700934579439 -0.0945145706716534 G1 9602 843 sc_H1 HD1 EKS cells healthy Exp1 V2 sc_H1.EKS.Exp1 17 28 TRUE 7 9 9 9 9 10 10 10 8 Plasmablasts B cells 9 13 14 13 17 18 20 22 24 23 24 27 26 28 23 23 Plasmablasts Plasmablasts B cells Plasmablasts Immune B cells
sc_H1.EKS.Exp1_CTACACCTCATCGATG EKS.data 21316 1525 0.0508038585209003 FALSE 1.14937136423344 6.6522799774817 -0.0293446817979528 -0.0645940470624903 G1 10241 820 sc_H1 HD1 EKS cells healthy Exp1 V2 sc_H1.EKS.Exp1 17 28 TRUE 7 9 9 9 9 10 10 10 8 Plasmablasts B cells 9 13 14 13 17 18 20 22 24 23 24 27 26 28 23 23 Plasmablasts Plasmablasts B cells Plasmablasts Immune B cells
sc_H1.EKS.Exp1_CTACCCAGTGGACGAT EKS.data 20411 1695 0.0571428571428571 FALSE 1.30321885257949 7.83891039145559 0.0176902536715621 -0.094332761934445 S 10005 1014 sc_H1 HD1 EKS cells healthy Exp1 V2 sc_H1.EKS.Exp1 17 28 TRUE 7 9 9 9 9 10 10 10 8 Plasmablasts B cells 9 13 14 13 17 18 20 22 24 23 24 27 26 28 23 23 Plasmablasts Plasmablasts B cells Plasmablasts Immune B cells
sc_H1.EKS.Exp1_CTCCTAGGTCGCCATG EKS.data 18301 1707 0.0484581497797357 FALSE 1.43707994098683 11.0922900387957 0.00147418780596351 -0.0727234948833827 S 9344 1217 sc_H1 HD1 EKS cells healthy Exp1 V2 sc_H1.EKS.Exp1 17 28 TRUE 7 9 9 9 9 10 10 10 8 Plasmablasts B cells 9 13 14 13 17 18 20 22 24 23 24 27 26 28 23 23 Plasmablasts Plasmablasts B cells Plasmablasts Immune B cells
sc_H1.EKS.Exp1_CTCTAATCAACGCACC EKS.data 20010 1856 0.0508038585209003 FALSE 0.864567716141929 10.1549225387306 0.0071762349799733 -0.0839436912368189 S 9246 1161 sc_H1 HD1 EKS cells healthy Exp1 V2 sc_H1.EKS.Exp1 17 28 TRUE 7 9 9 9 9 10 10 10 8 Plasmablasts B cells 9 13 14 13 17 18 20 22 24 23 24 27 26 28 23 23 Plasmablasts Plasmablasts B cells Plasmablasts Immune B cells
sc_H1.EKS.Exp1_GACAGAGTCCATGCTC EKS.data 16609 1585 0.049618320610687 FALSE 0.571979047504365 8.85062315612018 -0.0258400089007566 -0.0901251883019064 G1 8814 1208 sc_H1 HD1 EKS cells healthy Exp1 V2 sc_H1.EKS.Exp1 17 28 TRUE 7 9 9 9 9 10 10 10 8 Plasmablasts B cells 9 13 14 13 17 18 20 22 24 23 24 27 26 28 23 23 Plasmablasts Plasmablasts B cells Plasmablasts Immune B cells
sc_H1.EKS.Exp1_GACTACAAGTCCAGGA EKS.data 21179 1514 0.0673575129533679 FALSE 0.646867179753529 10.3498748760565 -0.0147418780596351 -0.133421640434263 G1 9363 875 sc_H1 HD1 EKS cells healthy Exp1 V2 sc_H1.EKS.Exp1 17 28 TRUE 7 9 9 9 9 10 10 10 8 Plasmablasts B cells 9 13 14 13 17 18 20 22 24 23 24 27 26 28 23 23 Plasmablasts Plasmablasts B cells Plasmablasts Immune B cells
sc_H1.EKS.Exp1_GAGGTGAGTCTAGAGG EKS.data 24115 1831 0.0758293838862559 FALSE 0.605432303545511 6.36947957702675 0.00789942145082332 -0.130798400083113 S 9570 899 sc_H1 HD1 EKS cells healthy Exp1 V2 sc_H1.EKS.Exp1 17 28 TRUE 7 9 9 9 9 10 10 10 8 Plasmablasts B cells 9 13 14 13 17 18 20 22 24 23 24 27 26 28 23 23 Plasmablasts Plasmablasts B cells Plasmablasts Immune B cells
sc_H1.EKS.Exp1_GCAAACTAGCTGTCTA EKS.data 25087 2071 0.0520156046814044 FALSE 1.17590784071431 8.25925778291545 -0.0102080551846907 -0.179704950392187 G1 10417 1038 sc_H1 HD1 EKS cells healthy Exp1 V2 sc_H1.EKS.Exp1 17 28 TRUE 7 9 9 9 9 10 10 10 8 Plasmablasts B cells 9 13 14 13 17 18 20 22 24 23 24 27 26 28 23 23 Plasmablasts Plasmablasts B cells Plasmablasts Immune B cells
sc_H1.EKS.Exp1_GCACTCTTCTACTTAC EKS.data 23058 2578 0.0584996558843771 FALSE 0.824009020730332 10.7901812819846 -0.00801068090787717 -0.112539608332035 G1 9489 1521 sc_H1 HD1 EKS cells healthy Exp1 V2 sc_H1.EKS.Exp1 17 28 TRUE 7 9 9 9 9 10 10 10 8 Plasmablasts B cells 9 13 14 13 17 18 20 22 24 23 24 27 26 28 23 23 Plasmablasts Plasmablasts B cells Plasmablasts Immune B cells
sc_H1.EKS.Exp1_GCAGTTACATACTACG EKS.data 18648 1721 0.049618320610687 FALSE 1.496138996139 4.97640497640498 -0.0549065420560748 -0.133239831697055 G1 9129 1190 sc_H1 HD1 EKS cells healthy Exp1 V2 sc_H1.EKS.Exp1 17 28 TRUE 7 9 9 9 9 10 10 10 8 Plasmablasts B cells 9 13 14 13 17 18 20 22 24 23 24 27 26 28 23 23 Plasmablasts Plasmablasts B cells Plasmablasts Immune B cells
sc_H1.EKS.Exp1_GCGAGAAAGGCTCATT EKS.data 20989 1762 0.0545212765957447 FALSE 1.01005288484444 4.9930916194197 -0.0554906542056075 -0.0990078437483767 G1 10148 1008 sc_H1 HD1 EKS cells healthy Exp1 V2 sc_H1.EKS.Exp1 17 28 TRUE 7 9 9 9 9 10 10 10 8 Plasmablasts B cells 9 13 14 13 17 18 20 22 24 23 24 27 26 28 23 23 Plasmablasts Plasmablasts B cells Plasmablasts Immune B cells
sc_H1.EKS.Exp1_GCGCAACGTAATCACC EKS.data 24540 1734 0.0598885793871866 FALSE 1.04726976365118 9.3480032599837 0.0200267022696929 -0.124720793725001 S 10731 840 sc_H1 HD1 EKS cells healthy Exp1 V2 sc_H1.EKS.Exp1 17 28 TRUE 7 9 9 9 9 10 10 10 8 Plasmablasts B cells 9 13 14 13 17 18 20 22 24 23 24 27 26 28 23 23 Plasmablasts Plasmablasts B cells Plasmablasts Immune B cells
sc_H1.EKS.Exp1_GCGCGATTCATAACCG EKS.data 30259 2242 0.0508038585209003 FALSE 1.04101259129515 8.26861429657292 -0.0207220738762795 -0.232247675445431 G1 11160 850 sc_H1 HD1 EKS cells healthy Exp1 V2 sc_H1.EKS.Exp1 17 28 TRUE 7 9 9 9 9 10 10 10 8 Plasmablasts B cells 9 13 14 13 17 18 20 22 24 23 24 27 26 28 23 23 Plasmablasts Plasmablasts B cells Plasmablasts Immune B cells
sc_H1.EKS.Exp1_GCTGCGATCTCGCATC EKS.data 24179 1865 0.0545212765957447 FALSE 1.19938789858969 5.89767980478928 0.007760347129506 -0.0970339203158277 S 10656 953 sc_H1 HD1 EKS cells healthy Exp1 V2 sc_H1.EKS.Exp1 17 28 TRUE 7 9 9 9 9 10 10 10 8 Plasmablasts B cells 9 13 14 13 17 18 20 22 24 23 24 27 26 28 23 23 Plasmablasts Plasmablasts B cells Plasmablasts Immune B cells
sc_H1.EKS.Exp1_GGCCGATAGTAACCCT EKS.data 20160 1601 0.049618320610687 FALSE 1.35912698412698 3.61111111111111 -0.0153259902091678 -0.0655290634252766 G1 9430 959 sc_H1 HD1 EKS cells healthy Exp1 V2 sc_H1.EKS.Exp1 17 28 TRUE 7 9 9 9 9 10 10 10 8 Plasmablasts B cells 9 13 14 13 17 18 20 22 24 23 24 27 26 28 23 23 Plasmablasts Plasmablasts B cells Plasmablasts Immune B cells
sc_H1.EKS.Exp1_GGCGACTGTTGATTCG EKS.data 17757 1578 0.0484581497797357 FALSE 0.799684631412964 7.52379343357549 -0.0554906542056075 -0.143525011687705 G1 9133 1143 sc_H1 HD1 EKS cells healthy Exp1 V2 sc_H1.EKS.Exp1 17 28 TRUE 7 9 9 9 9 10 10 10 8 Plasmablasts B cells 9 13 14 13 17 18 20 22 24 23 24 27 26 28 23 23 Plasmablasts Plasmablasts B cells Plasmablasts Immune B cells
sc_H1.EKS.Exp1_GTCATTTCAGGACCCT EKS.data 25226 2400 0.049618320610687 FALSE 0.943471021961468 5.85903432965987 -0.0272863818424566 -0.139395356085398 G1 10651 1177 sc_H1 HD1 EKS cells healthy Exp1 V2 sc_H1.EKS.Exp1 17 28 TRUE 7 9 9 9 9 10 10 10 8 Plasmablasts B cells 9 13 14 13 17 18 20 22 24 23 24 27 26 28 23 23 Plasmablasts Plasmablasts B cells Plasmablasts Immune B cells
sc_H1.EKS.Exp1_GTGCATATCATTGCGA EKS.data 36254 2392 0.0558170813718897 FALSE 1.37364152921057 10.3767860098196 -0.018524699599466 -0.141810815022596 G1 11546 760 sc_H1 HD1 EKS cells healthy Exp1 V2 sc_H1.EKS.Exp1 17 28 TRUE 7 9 9 9 9 10 10 10 8 Plasmablasts B cells 9 13 14 13 17 18 20 22 24 23 24 27 26 28 23 23 Plasmablasts Plasmablasts B cells Plasmablasts Immune B cells
sc_H1.EKS.Exp1_GTTTCTACACCCATGG EKS.data 17402 1777 0.0473225404732254 FALSE 0.936673945523503 11.2056085507413 -0.031097018246551 -0.120798919536647 G1 9043 1344 sc_H1 HD1 EKS cells healthy Exp1 V2 sc_H1.EKS.Exp1 17 28 TRUE 7 9 9 9 9 10 10 10 8 Plasmablasts B cells 9 13 14 13 17 18 20 22 24 23 24 27 26 28 23 23 Plasmablasts Plasmablasts B cells Plasmablasts Immune B cells
sc_H1.EKS.Exp1_TAAGTGCAGTGAACGC EKS.data 18338 1730 0.0473225404732254 FALSE 1.03064674446505 5.35500054531574 -0.018830663106364 -0.115656329541323 G1 9113 1218 sc_H1 HD1 EKS cells healthy Exp1 V2 sc_H1.EKS.Exp1 17 28 TRUE 7 9 9 9 9 10 10 10 8 Plasmablasts B cells 9 13 14 13 17 18 20 22 24 23 24 27 26 28 23 23 Plasmablasts Plasmablasts B cells Plasmablasts Immune B cells
sc_H1.EKS.Exp1_TAGCCGGAGTCTCCTC EKS.data 19337 1565 0.0520156046814044 FALSE 0.853286445674096 5.23349020013446 -0.0293446817979528 -0.0317645836579918 G1 9319 1002 sc_H1 HD1 EKS cells healthy Exp1 V2 sc_H1.EKS.Exp1 17 28 TRUE 7 9 9 9 9 10 10 10 8 Plasmablasts B cells 9 13 14 13 17 18 20 22 24 23 24 27 26 28 23 23 Plasmablasts Plasmablasts B cells Plasmablasts Immune B cells
sc_H1.EKS.Exp1_TCATTTGGTTGTTTGG EKS.data 17847 1742 0.0673575129533679 FALSE 2.84081358211464 13.6157337367625 -0.00787160658655986 -0.158485273492286 G1 8850 1262 sc_H1 HD1 EKS cells healthy Exp1 V2 sc_H1.EKS.Exp1 17 28 TRUE 7 9 9 9 9 10 10 10 8 Plasmablasts B cells 9 13 14 13 17 18 20 22 24 23 24 27 26 28 23 23 Plasmablasts Plasmablasts B cells Plasmablasts Immune B cells
sc_H1.EKS.Exp1_TCGTACCGTTCGCGAC EKS.data 17811 1714 0.049618320610687 FALSE 0.81410364381562 10.1959463253046 0.0229472630173565 -0.0990078437483767 S 9056 1239 sc_H1 HD1 EKS cells healthy Exp1 V2 sc_H1.EKS.Exp1 17 28 TRUE 7 9 9 9 9 10 10 10 8 Plasmablasts B cells 9 13 14 13 17 18 20 22 24 23 24 27 26 28 23 23 Plasmablasts Plasmablasts B cells Plasmablasts Immune B cells
sc_H1.EKS.Exp1_TGCGTGGGTGCAACTT EKS.data 19252 1397 0.0571428571428571 FALSE 1.04404737170164 6.54477456887596 -0.0327102803738318 -0.0838657732065867 G1 9137 894 sc_H1 HD1 EKS cells healthy Exp1 V2 sc_H1.EKS.Exp1 17 28 TRUE 7 9 9 9 9 10 10 10 8 Plasmablasts B cells 9 13 14 13 17 18 20 22 24 23 24 27 26 28 23 23 Plasmablasts Plasmablasts B cells Plasmablasts Immune B cells
sc_H1.EKS.Exp1_TGGTTCCGTAGGACAC EKS.data 19691 2358 0.0642599277978339 FALSE 1.49306789904017 9.53735208978721 -0.00509012016021362 -0.0257648953301127 G1 9215 1622 sc_H1 HD1 EKS cells healthy Exp1 V2 sc_H1.EKS.Exp1 17 28 TRUE 7 9 9 9 9 10 10 10 8 Plasmablasts B cells 9 13 14 13 17 18 20 22 24 23 24 27 26 28 23 23 Plasmablasts Plasmablasts B cells Plasmablasts Immune B cells
sc_H1.EKS.Exp1_TTAGGACGTAATAGCA EKS.data 19790 1313 0.0642599277978339 FALSE 0.848913592723598 5.21475492673067 -0.0159101023587005 -0.0857358059321594 G1 10192 764 sc_H1 HD1 EKS cells healthy Exp1 V2 sc_H1.EKS.Exp1 17 28 TRUE 7 9 9 9 9 10 10 10 8 Plasmablasts B cells 9 13 14 13 17 18 20 22 24 23 24 27 26 28 23 23 Plasmablasts Plasmablasts B cells Plasmablasts Immune B cells
sc_H1.EKS.Exp1_TTGCCGTTCCGTACAA EKS.data 19503 1536 0.0584996558843771 FALSE 1.24596215966774 9.27036866123161 -0.00378282153983089 0.00602566100462312 G2M 9162 984 sc_H1 HD1 EKS cells healthy Exp1 V2 sc_H1.EKS.Exp1 17 28 TRUE 7 9 9 9 9 10 10 10 8 Plasmablasts B cells 9 13 14 13 17 18 20 22 24 23 24 27 26 28 23 23 Plasmablasts Plasmablasts B cells Plasmablasts Immune B cells
sc_H1.EKS.Exp1_TTTCCTCGTTAAGATG EKS.data 16724 1968 0.0462107208872458 FALSE 0.938770629036116 11.7436020090887 -0.0636682242990654 -0.158485273492286 G1 8925 1570 sc_H1 HD1 EKS cells healthy Exp1 V2 sc_H1.EKS.Exp1 17 28 TRUE 7 9 9 9 9 10 10 10 8 Plasmablasts B cells 9 13 14 13 17 18 20 22 24 23 24 27 26 28 23 23 Plasmablasts Plasmablasts B cells Plasmablasts Immune B cells
sc_H1.EKS.Exp1_AAAGCAAGTGTGGCTC EKS.data 6844 2238 0.0627674750356633 FALSE 1.69491525423729 17.4459380479252 -0.00567423230974633 -0.129291984831957 G1 6741 2234 sc_H1 HD1 EKS cells healthy Exp1 V2 sc_H1.EKS.Exp1 13 14 TRUE 0 5 5 4 5 4 4 6 6 LSEC portal vein Endothelial cells 3 2 3 3 4 4 4 4 4 5 5 4 13 14 5_portal 5_portal LSEC periportal LSEC periportal Endothelial cells LSEC periportal Endothelial Endothelial cells
sc_H1.EKS.Exp1_AAAGTAGGTCCGAATT EKS.data 5987 1937 0.0558170813718897 FALSE 1.88742274929013 23.3505929513947 0.0141855807743658 -0.166614721313179 S 6245 1933 sc_H1 HD1 EKS cells healthy Exp1 V2 sc_H1.EKS.Exp1 13 14 TRUE 0 5 5 4 5 4 4 6 6 LSEC portal vein Endothelial cells 3 2 3 3 4 4 4 4 4 5 13 15 13 14 5_portal 5_portal LSEC periportal LSEC periportal Endothelial cells LSEC periportal Endothelial Endothelial cells
sc_H1.EKS.Exp1_AACACGTGTAAATGTG EKS.data 5246 2067 0.038089823763502 FALSE 1.60121997712543 11.2466641250477 0.0171061415220294 -0.0459716378369955 S 5844 2064 sc_H1 HD1 EKS cells healthy Exp1 V2 sc_H1.EKS.Exp1 13 14 TRUE 0 5 5 4 5 4 4 6 6 LSEC portal vein Endothelial cells 3 2 3 3 4 4 4 4 4 5 13 15 13 14 5_portal 5_portal LSEC periportal LSEC periportal Endothelial cells LSEC periportal Endothelial Endothelial cells
sc_H1.EKS.Exp1_AACCATGCACAAGCCC EKS.data 7512 2338 0.0419869899467771 FALSE 1.94355697550586 21.3791267305644 0.0838618157543391 -0.0763596696275518 S 7064 2336 sc_H1 HD1 EKS cells healthy Exp1 V2 sc_H1.EKS.Exp1 20 14 TRUE 0 5 5 4 5 4 4 6 6 LSEC portal vein Endothelial cells 3 2 3 3 4 4 4 4 4 5 5 4 6 14 5_central 5_central LSEC pericentral LSEC pericentral Endothelial cells LSEC pericentral Endothelial Endothelial cells
sc_H1.EKS.Exp1_AACGTTGAGACGCTTT EKS.data 7567 2517 0.0336225596529284 FALSE 1.36117351658517 15.3561517113784 0.0204717400979083 -0.0760739701833671 S 7110 2516 sc_H1 HD1 EKS cells healthy Exp1 V2 sc_H1.EKS.Exp1 20 4 TRUE 0 5 5 4 5 4 4 6 6 LSEC portal vein Endothelial cells 3 2 3 3 4 4 4 4 4 5 5 4 13 4 5_central 5_central LSEC pericentral LSEC pericentral Endothelial cells LSEC pericentral Endothelial Endothelial cells
sc_H1.EKS.Exp1_AACTCTTTCCACGCAG EKS.data 7704 2629 0.0462107208872458 FALSE 1.54465212876428 16.0176531671859 0.0349354695149088 -0.029868578255675 S 7188 2625 sc_H1 HD1 EKS cells healthy Exp1 V2 sc_H1.EKS.Exp1 13 14 TRUE 0 5 5 4 5 4 4 6 6 LSEC portal vein Endothelial cells 3 2 3 3 4 4 4 4 4 5 5 4 13 14 5_portal 5_portal LSEC periportal LSEC periportal Endothelial cells LSEC periportal Endothelial Endothelial cells
sc_H1.EKS.Exp1_AAGTCTGTCCTCAATT EKS.data 4183 1684 0.044055522027761 FALSE 2.70141047095386 12.5268945732728 -0.0129895416110369 0.0244402888161654 G2M 5455 1681 sc_H1 HD1 EKS cells healthy Exp1 V2 sc_H1.EKS.Exp1 13 14 TRUE 0 5 5 4 5 4 4 6 6 LSEC portal vein Endothelial cells 3 2 3 3 4 4 4 4 4 5 5 4 13 14 5_central 5_central LSEC pericentral LSEC pericentral Endothelial cells LSEC pericentral Endothelial Endothelial cells
sc_H1.EKS.Exp1_ACACTGAGTACTTGAC EKS.data 5690 2069 0.043010752688172 FALSE 1.2829525483304 16.274165202109 0.0490932354250111 -0.135473481897044 S 6069 2064 sc_H1 HD1 EKS cells healthy Exp1 V2 sc_H1.EKS.Exp1 13 4 TRUE 0 5 5 4 5 4 4 6 6 LSEC portal vein Endothelial cells 3 2 3 3 4 4 4 4 4 5 5 4 6 4 5_central 5_central LSEC pericentral LSEC pericentral Endothelial cells LSEC pericentral Endothelial Endothelial cells
sc_H1.EKS.Exp1_ACCCACTAGCCAGTAG EKS.data 7301 2360 0.0532544378698225 FALSE 1.30119161758663 19.5863580331461 0.00892857142857142 0.102566100462314 G2M 6977 2354 sc_H1 HD1 EKS cells healthy Exp1 V2 sc_H1.EKS.Exp1 13 14 TRUE 0 5 5 4 5 4 4 6 6 LSEC portal vein Endothelial cells 3 2 3 3 4 4 4 4 4 5 13 15 13 14 5_portal 5_portal LSEC periportal LSEC periportal Endothelial cells LSEC periportal Endothelial Endothelial cells
sc_H1.EKS.Exp1_ACCGTAACACTAGTAC EKS.data 4480 1816 0.0451219512195122 FALSE 1.89732142857143 17.1875 -0.00144637294170005 -0.0831125655810088 G1 5580 1813 sc_H1 HD1 EKS cells healthy Exp1 V2 sc_H1.EKS.Exp1 13 14 TRUE 0 5 5 4 5 4 4 6 6 LSEC portal vein Endothelial cells 3 2 3 3 4 4 4 4 4 5 5 4 13 14 5_central 5_central LSEC pericentral LSEC pericentral Endothelial cells LSEC pericentral Endothelial Endothelial cells
sc_H1.EKS.Exp1_ACGAGGAGTCGTTGTA EKS.data 12145 3321 0.0484581497797357 FALSE 2.41251543845204 18.4602717167559 -0.0239207832665777 -0.121110591657576 G1 8248 3269 sc_H1 HD1 EKS cells healthy Exp1 V2 sc_H1.EKS.Exp1 13 14 TRUE 0 5 5 4 5 4 4 6 6 LSEC portal vein Endothelial cells 3 2 3 3 4 4 4 4 4 5 13 15 13 14 5_portal 5_portal LSEC periportal LSEC periportal Endothelial cells LSEC periportal Endothelial Endothelial cells
sc_H1.EKS.Exp1_ACGGCCAGTCCATCCT EKS.data 11500 3278 0.0473225404732254 FALSE 1.92173913043478 17.1130434782609 0.055101246105919 -0.0431146433951483 S 8151 3248 sc_H1 HD1 EKS cells healthy Exp1 V2 sc_H1.EKS.Exp1 13 14 TRUE 0 5 5 4 5 4 4 6 6 LSEC portal vein Endothelial cells 3 2 3 3 4 4 4 4 4 5 13 15 13 14 5_portal 5_portal LSEC periportal LSEC periportal Endothelial cells LSEC periportal Endothelial Endothelial cells
sc_H1.EKS.Exp1_ACGGGCTAGTACACCT EKS.data 6497 2237 0.0371621621621622 FALSE 1.56995536401416 16.9001077420348 0.129144414775256 -0.122746870292452 S 6501 2235 sc_H1 HD1 EKS cells healthy Exp1 V2 sc_H1.EKS.Exp1 13 14 TRUE 0 5 5 4 5 4 4 6 6 LSEC portal vein Endothelial cells 3 2 3 3 4 4 4 4 4 5 5 4 13 14 5_central 5_central LSEC pericentral LSEC pericentral Endothelial cells LSEC pericentral Endothelial Endothelial cells
sc_H1.EKS.Exp1_ACTTACTAGGCCATAG EKS.data 7213 2274 0.0520156046814044 FALSE 3.79869679744905 19.2430334118952 -0.0595794392523364 -0.0310892940626461 G1 6932 2272 sc_H1 HD1 EKS cells healthy Exp1 V2 sc_H1.EKS.Exp1 13 14 TRUE 0 5 5 4 5 4 4 6 6 LSEC portal vein Endothelial cells 3 2 3 3 4 4 4 4 4 5 13 15 13 14 5_portal 5_portal LSEC periportal LSEC periportal Endothelial cells LSEC periportal Endothelial Endothelial cells
sc_H1.EKS.Exp1_AGATCTGTCGTGACAT EKS.data 5780 2012 0.0462107208872458 FALSE 2.71626297577855 20.3114186851211 -0.0543224299065421 -0.0830086748740325 G1 6131 2009 sc_H1 HD1 EKS cells healthy Exp1 V2 sc_H1.EKS.Exp1 13 14 TRUE 0 5 5 4 5 4 4 6 6 LSEC portal vein Endothelial cells 3 2 3 3 4 4 4 4 4 5 13 15 13 14 5_portal 5_portal LSEC periportal LSEC periportal Endothelial cells LSEC periportal Endothelial Endothelial cells
sc_H1.EKS.Exp1_AGATCTGTCTGATACG EKS.data 6266 2166 0.0390355912743972 FALSE 1.0852218321098 8.42642834344079 0.153538050734312 -0.1194743130227 S 6355 2161 sc_H1 HD1 EKS cells healthy Exp1 V2 sc_H1.EKS.Exp1 13 14 TRUE 0 5 5 4 5 4 4 6 6 LSEC portal vein Endothelial cells 3 2 3 3 4 4 4 4 4 5 5 4 13 14 5_central 5_central LSEC pericentral LSEC pericentral Endothelial cells LSEC pericentral Endothelial Endothelial cells
sc_H1.EKS.Exp1_AGTAGTCTCCGCGGTA EKS.data 5089 1901 0.0520156046814044 FALSE 1.67026920809589 17.3314993122421 -0.0264241210502893 -0.011557841151109 G1 5834 1901 sc_H1 HD1 EKS cells healthy Exp1 V2 sc_H1.EKS.Exp1 13 14 TRUE 0 5 5 4 5 4 4 6 6 LSEC portal vein Endothelial cells 3 2 3 3 4 4 4 4 4 5 13 15 13 14 5_portal 5_portal LSEC periportal LSEC periportal Endothelial cells LSEC periportal Endothelial Endothelial cells
sc_H1.EKS.Exp1_ATGAGGGCAACGATCT EKS.data 5044 1911 0.0520156046814044 FALSE 1.46708961141951 13.4813639968279 0.0194425901201602 -0.0431665887486364 S 5790 1910 sc_H1 HD1 EKS cells healthy Exp1 V2 sc_H1.EKS.Exp1 13 14 TRUE 0 5 5 4 5 4 4 6 6 LSEC portal vein Endothelial cells 3 2 3 3 4 4 4 4 4 5 13 15 13 14 5_portal 5_portal LSEC periportal LSEC periportal Endothelial cells LSEC periportal Endothelial Endothelial cells
sc_H1.EKS.Exp1_CAACCAAGTGCGCTTG EKS.data 6023 1961 0.0508038585209003 FALSE 0.830151087497925 24.1407936244396 0.0758233199821985 0.105267258843696 G2M 6266 1960 sc_H1 HD1 EKS cells healthy Exp1 V2 sc_H1.EKS.Exp1 13 14 TRUE 0 5 5 4 5 4 4 6 6 LSEC portal vein Endothelial cells 3 2 3 3 4 4 4 4 4 5 13 15 13 14 5_portal 5_portal LSEC periportal LSEC periportal Endothelial cells LSEC periportal Endothelial Endothelial cells
sc_H1.EKS.Exp1_CAACCTCGTCCAAGTT EKS.data 13306 3436 0.0390355912743972 FALSE 1.07470314143995 17.2102810762062 0.151368491321762 -0.22546880681523 S 8444 3314 sc_H1 HD1 EKS cells healthy Exp1 V2 sc_H1.EKS.Exp1 13 14 TRUE 0 5 5 4 5 4 4 6 6 LSEC portal vein Endothelial cells 3 2 3 3 4 4 4 4 4 5 13 4 13 14 5_portal 5_portal LSEC periportal LSEC periportal Endothelial cells LSEC periportal Endothelial Endothelial cells
sc_H1.EKS.Exp1_CAAGGCCTCATTCACT EKS.data 7176 2391 0.044055522027761 FALSE 2.78706800445931 19.0356744704571 0.0263128615932354 -0.110773466313438 S 6922 2387 sc_H1 HD1 EKS cells healthy Exp1 V2 sc_H1.EKS.Exp1 13 14 TRUE 0 5 5 4 5 4 4 6 6 LSEC portal vein Endothelial cells 3 2 3 3 4 4 4 4 4 5 13 15 13 14 5_portal 5_portal LSEC periportal LSEC periportal Endothelial cells LSEC periportal Endothelial Endothelial cells
sc_H1.EKS.Exp1_CACAGTACATGCGCAC EKS.data 4338 1614 0.0795454545454546 FALSE 1.2448132780083 24.5274319963117 -0.0129895416110369 -0.0938652537530518 G1 5583 1609 sc_H1 HD1 EKS cells healthy Exp1 V2 sc_H1.EKS.Exp1 13 14 TRUE 0 5 5 4 5 4 4 6 6 LSEC portal vein Endothelial cells 3 2 3 3 4 4 4 4 4 5 5 4 13 14 5_central 5_central LSEC pericentral LSEC pericentral Endothelial cells LSEC pericentral Endothelial Endothelial cells
sc_H1.EKS.Exp1_CAGAGAGCATCACGTA EKS.data 13592 3404 0.0706150341685649 FALSE 2.25132430841672 26.4861683343143 -0.0285936804628393 -0.25325957093138 G1 8419 3255 sc_H1 HD1 EKS cells healthy Exp1 V2 sc_H1.EKS.Exp1 13 14 TRUE 0 5 5 4 5 4 4 6 6 LSEC portal vein Endothelial cells 3 2 3 3 4 4 4 4 4 5 13 15 13 14 5_portal 5_portal LSEC periportal LSEC periportal Endothelial cells LSEC periportal Endothelial Endothelial cells
sc_H1.EKS.Exp1_CATCGAAAGCGATTCT EKS.data 6998 2153 0.0584996558843771 FALSE 3.04372677907974 21.6061731923407 0.0333222073876279 -0.0657887901927173 S 6821 2151 sc_H1 HD1 EKS cells healthy Exp1 V2 sc_H1.EKS.Exp1 13 14 TRUE 0 5 5 4 5 4 4 6 6 LSEC portal vein Endothelial cells 3 2 3 3 4 4 4 4 4 5 5 4 13 14 5_central 5_central LSEC pericentral LSEC pericentral Endothelial cells LSEC pericentral Endothelial Endothelial cells
sc_H1.EKS.Exp1_CATGCCTAGTGGGATC EKS.data 6215 2169 0.0520156046814044 FALSE 1.20675784392599 18.1818181818182 -0.0601635514018692 -0.0311931847696224 G1 6344 2166 sc_H1 HD1 EKS cells healthy Exp1 V2 sc_H1.EKS.Exp1 13 14 TRUE 0 5 5 4 5 4 4 6 6 LSEC portal vein Endothelial cells 3 2 3 3 4 4 4 4 4 5 13 15 13 14 5_portal 5_portal LSEC periportal LSEC periportal Endothelial cells LSEC periportal Endothelial Endothelial cells
sc_H1.EKS.Exp1_CCACCTATCTTACCTA EKS.data 15112 3617 0.107003891050584 FALSE 2.30280571731075 17.5092641609317 0.0120160213618158 -0.150563607085346 S 8699 3371 sc_H1 HD1 EKS cells healthy Exp1 V2 sc_H1.EKS.Exp1 13 22 TRUE 0 5 5 4 5 4 4 6 6 Kupffer-T cell mix Doublets 3 2 3 3 4 4 4 4 4 5 5 21 21 22 5_central 5_central LSEC pericentral LSEC pericentral Endothelial cells LSEC pericentral Endothelial Endothelial cells
sc_H1.EKS.Exp1_CCTACACCATCGTCGG EKS.data 7650 2420 0.0473225404732254 FALSE 2.65359477124183 20.7581699346405 -0.0695093457943925 -0.126201236299413 G1 7130 2417 sc_H1 HD1 EKS cells healthy Exp1 V2 sc_H1.EKS.Exp1 13 14 TRUE 0 5 5 4 5 4 4 6 6 LSEC portal vein Endothelial cells 3 2 3 3 4 4 4 4 4 5 13 4 13 14 5_portal 5_portal LSEC periportal LSEC periportal Endothelial cells LSEC periportal Endothelial Endothelial cells
sc_H1.EKS.Exp1_CCTATTACACAAGACG EKS.data 7169 2336 0.0532544378698225 FALSE 1.29725205746966 20.1701771516251 0.0147696929238985 -0.143602929717937 S 6921 2333 sc_H1 HD1 EKS cells healthy Exp1 V2 sc_H1.EKS.Exp1 13 14 TRUE 0 5 5 4 5 4 4 6 6 LSEC portal vein Endothelial cells 3 2 3 3 4 4 4 4 4 5 5 4 13 14 5_central 5_central LSEC pericentral LSEC pericentral Endothelial cells LSEC pericentral Endothelial Endothelial cells
sc_H1.EKS.Exp1_CGAATGTCACGCCAGT EKS.data 6826 2255 0.0532544378698225 FALSE 1.8605332552007 20.2754175212423 0.00834445927903872 -0.131447717001714 S 6732 2249 sc_H1 HD1 EKS cells healthy Exp1 V2 sc_H1.EKS.Exp1 13 14 TRUE 0 5 5 4 5 4 4 6 6 LSEC portal vein Endothelial cells 3 2 3 3 4 4 4 4 4 5 13 15 13 14 5_portal 5_portal LSEC periportal LSEC periportal Endothelial cells LSEC periportal Endothelial Endothelial cells
sc_H1.EKS.Exp1_CGCGTTTTCTAACTGG EKS.data 8633 2715 0.0462107208872458 FALSE 1.87652032897023 20.5258890304645 0.103443480195817 -0.0653992000415563 S 7486 2713 sc_H1 HD1 EKS cells healthy Exp1 V2 sc_H1.EKS.Exp1 20 14 TRUE 0 5 5 4 5 4 4 6 6 LSEC portal vein Endothelial cells 3 2 3 3 4 4 4 4 4 5 5 4 13 14 5_central 5_central LSEC pericentral LSEC pericentral Endothelial cells LSEC pericentral Endothelial Endothelial cells
sc_H1.EKS.Exp1_CGCTGGAAGGCCATAG EKS.data 7172 2430 0.0473225404732254 FALSE 1.35248187395427 16.3134411600669 0.042528927458834 -0.0944885979949094 S 6932 2427 sc_H1 HD1 EKS cells healthy Exp1 V2 sc_H1.EKS.Exp1 13 14 TRUE 0 5 5 4 5 4 4 6 6 LSEC portal vein Endothelial cells 3 2 3 3 4 4 4 4 4 5 13 15 13 14 5_portal 5_portal LSEC periportal LSEC periportal Endothelial cells LSEC periportal Endothelial Endothelial cells
sc_H1.EKS.Exp1_CGGAGTCGTTGACGTT EKS.data 6962 2449 0.0462107208872458 FALSE 3.24619362252226 15.6851479459925 -0.000417222963951941 -0.10516336813672 G1 6825 2445 sc_H1 HD1 EKS cells healthy Exp1 V2 sc_H1.EKS.Exp1 13 14 TRUE 0 5 5 4 5 4 4 6 6 LSEC portal vein Endothelial cells 3 2 3 3 4 4 4 4 4 5 13 15 13 14 5_portal 5_portal LSEC periportal LSEC periportal Endothelial cells LSEC periportal Endothelial Endothelial cells
sc_H1.EKS.Exp1_CGTGAGCGTAATTGGA EKS.data 6062 2164 0.0419869899467771 FALSE 2.4084460574068 18.3767733421313 0.0889797507788162 -0.109007324294842 S 6261 2161 sc_H1 HD1 EKS cells healthy Exp1 V2 sc_H1.EKS.Exp1 13 14 TRUE 0 5 5 4 5 4 4 6 6 LSEC portal vein Endothelial cells 3 2 3 3 4 4 4 4 4 5 13 15 13 14 5_portal 5_portal LSEC periportal LSEC periportal Endothelial cells LSEC periportal Endothelial Endothelial cells
sc_H1.EKS.Exp1_CTGCGGAAGACTGTAA EKS.data 5029 1937 0.0545212765957447 FALSE 2.48558361503281 21.0379797176377 -0.0566588785046729 -0.0380239987533115 G1 5808 1935 sc_H1 HD1 EKS cells healthy Exp1 V2 sc_H1.EKS.Exp1 13 14 TRUE 0 5 5 4 5 4 4 6 6 LSEC portal vein Endothelial cells 3 2 3 3 4 4 4 4 4 5 5 4 13 14 5_central 5_central LSEC pericentral LSEC pericentral Endothelial cells LSEC pericentral Endothelial Endothelial cells
sc_H1.EKS.Exp1_CTTAGGATCTGCCAGG EKS.data 7598 2388 0.0795454545454546 FALSE 2.11897867859963 25.2171624111608 0.0448653760569648 -0.064100566204353 S 7104 2387 sc_H1 HD1 EKS cells healthy Exp1 V2 sc_H1.EKS.Exp1 20 4 TRUE 0 5 5 4 5 4 4 6 6 LSEC portal vein Endothelial cells 3 2 3 3 4 4 4 4 4 5 5 4 13 4 5_central 5_central LSEC pericentral LSEC pericentral Endothelial cells LSEC pericentral Endothelial Endothelial cells
sc_H1.EKS.Exp1_CTTGGCTTCTCAAGTG EKS.data 10842 3089 0.0558170813718897 FALSE 2.22283711492345 18.3361003504888 0.0435580774365821 -0.174614305750351 S 8022 3076 sc_H1 HD1 EKS cells healthy Exp1 V2 sc_H1.EKS.Exp1 13 14 TRUE 0 5 5 4 5 4 4 6 6 LSEC portal vein Endothelial cells 3 2 3 3 4 4 4 4 4 5 13 15 13 14 5_portal 5_portal LSEC periportal LSEC periportal Endothelial cells LSEC periportal Endothelial Endothelial cells
sc_H1.EKS.Exp1_CTTTGCGAGCTGCAAG EKS.data 9306 2983 0.0571428571428571 FALSE 1.42918547173866 14.7861594670105 -0.049927681352915 -0.145628798503974 G1 7723 2974 sc_H1 HD1 EKS cells healthy Exp1 V2 sc_H1.EKS.Exp1 35 14 TRUE 0 5 5 4 5 4 4 6 6 LSEC portal vein Endothelial cells 3 2 3 3 4 4 4 4 4 5 13 15 13 14 5_portal 5_portal LSEC periportal LSEC periportal Endothelial cells LSEC periportal Endothelial Endothelial cells
sc_H1.EKS.Exp1_GAAACTCGTGCTAGCC EKS.data 5892 2216 0.0571428571428571 FALSE 0.98438560760353 16.1575016972166 0.0530429461504228 -0.0701002545322321 S 6159 2215 sc_H1 HD1 EKS cells healthy Exp1 V2 sc_H1.EKS.Exp1 13 14 TRUE 0 5 5 4 5 4 4 6 6 LSEC portal vein Endothelial cells 3 2 3 3 4 4 4 4 4 5 5 4 13 14 5_portal 5_portal LSEC periportal LSEC periportal Endothelial cells LSEC periportal Endothelial Endothelial cells
sc_H1.EKS.Exp1_GACGGCTGTAGCTCCG EKS.data 5387 1927 0.0419869899467771 FALSE 1.63356227956191 16.5583812882866 -0.000278148642634625 -0.0117396498883175 G1 5933 1924 sc_H1 HD1 EKS cells healthy Exp1 V2 sc_H1.EKS.Exp1 13 14 TRUE 0 5 5 4 5 4 4 6 6 LSEC portal vein Endothelial cells 3 2 3 3 4 4 4 4 4 5 13 15 13 14 5_portal 5_portal LSEC periportal LSEC periportal Endothelial cells LSEC periportal Endothelial Endothelial cells
sc_H1.EKS.Exp1_GATCAGTAGATGCGAC EKS.data 5768 2198 0.0484581497797357 FALSE 1.24826629680999 15.2565880721221 0.110007788161994 -0.0890862812321438 S 6087 2195 sc_H1 HD1 EKS cells healthy Exp1 V2 sc_H1.EKS.Exp1 13 14 TRUE 0 5 5 4 5 4 4 6 6 LSEC portal vein Endothelial cells 3 2 3 3 4 4 4 4 4 5 13 15 13 14 5_portal 5_portal LSEC periportal LSEC periportal Endothelial cells LSEC periportal Endothelial Endothelial cells
sc_H1.EKS.Exp1_GATCGTAAGTTATCGC EKS.data 6651 2232 0.0657894736842105 FALSE 1.74409863178469 19.1850849496316 -0.0613317757009346 -0.103293335411147 G1 6645 2230 sc_H1 HD1 EKS cells healthy Exp1 V2 sc_H1.EKS.Exp1 13 14 TRUE 0 5 5 4 5 4 4 6 6 LSEC portal vein Endothelial cells 3 2 3 3 4 4 4 4 4 5 5 4 13 14 5_portal 5_portal LSEC periportal LSEC periportal Endothelial cells LSEC periportal Endothelial Endothelial cells
sc_H1.EKS.Exp1_GCAGTTATCTGCGACG EKS.data 5706 1906 0.040983606557377 FALSE 1.34945671223274 15.6677181913775 0.0276201602136182 -0.00893460079995845 S 6100 1902 sc_H1 HD1 EKS cells healthy Exp1 V2 sc_H1.EKS.Exp1 13 14 TRUE 0 5 5 4 5 4 4 6 6 LSEC portal vein Endothelial cells 3 2 3 3 4 4 4 4 4 5 13 15 13 14 5_portal 5_portal LSEC periportal LSEC periportal Endothelial cells LSEC periportal Endothelial Endothelial cells
sc_H1.EKS.Exp1_GCATGATAGAAAGTGG EKS.data 5431 2013 0.0689655172413793 FALSE 4.82415761369913 21.2483888786595 0.0339063195371607 -0.0182847644278219 S 5961 2012 sc_H1 HD1 EKS cells healthy Exp1 V2 sc_H1.EKS.Exp1 13 14 TRUE 0 5 5 4 5 4 4 6 6 LSEC portal vein Endothelial cells 3 2 3 3 4 4 4 4 4 5 13 15 13 14 5_portal 5_portal LSEC periportal LSEC periportal Endothelial cells LSEC periportal Endothelial Endothelial cells
sc_H1.EKS.Exp1_GCTGCAGCACGTCTCT EKS.data 8882 2847 0.0520156046814044 FALSE 2.11664039630714 17.3384372888989 0.0406375166889185 -0.0880214014856371 S 7587 2842 sc_H1 HD1 EKS cells healthy Exp1 V2 sc_H1.EKS.Exp1 13 14 TRUE 0 5 5 4 5 4 4 6 6 LSEC portal vein Endothelial cells 3 2 3 3 4 4 4 4 4 5 13 15 13 14 5_portal 5_portal LSEC periportal LSEC periportal Endothelial cells LSEC periportal Endothelial Endothelial cells
sc_H1.EKS.Exp1_GCTTGAAAGGGAAACA EKS.data 5247 2086 0.0344827586206897 FALSE 0.933866971602821 8.30951019630265 -0.00962394303515799 0.0167004311464339 G2M 5830 2082 sc_H1 HD1 EKS cells healthy Exp1 V2 sc_H1.EKS.Exp1 13 14 TRUE 0 5 5 4 5 4 4 6 6 LSEC portal vein Endothelial cells 3 2 3 3 4 4 4 4 4 5 5 4 13 14 5_portal 5_portal LSEC periportal LSEC periportal Endothelial cells LSEC periportal Endothelial Endothelial cells
sc_H1.EKS.Exp1_GGACAAGCAAGCGTAG EKS.data 4906 1932 0.0473225404732254 FALSE 1.69180595189564 14.7166734610681 0.00322652425456164 -0.0641265388810971 S 5705 1932 sc_H1 HD1 EKS cells healthy Exp1 V2 sc_H1.EKS.Exp1 13 14 TRUE 0 5 5 4 5 4 4 6 6 LSEC portal vein Endothelial cells 3 2 3 3 4 4 4 4 4 5 5 4 13 14 5_central 5_central LSEC pericentral LSEC pericentral Endothelial cells LSEC pericentral Endothelial Endothelial cells
sc_H1.EKS.Exp1_GGACATTTCTTCGGTC EKS.data 4973 1883 0.044055522027761 FALSE 2.11140156846974 14.4379650110597 0.0223631508678238 0.0524128616695237 G2M 5779 1877 sc_H1 HD1 EKS cells healthy Exp1 V2 sc_H1.EKS.Exp1 13 14 TRUE 0 5 5 4 5 4 4 6 6 LSEC portal vein Endothelial cells 3 2 3 3 4 4 4 4 4 5 13 4 13 14 5_central 5_central LSEC pericentral LSEC pericentral Endothelial cells LSEC pericentral Endothelial Endothelial cells
sc_H1.EKS.Exp1_GGCTGGTGTAAGCACG EKS.data 4941 1850 0.0520156046814044 FALSE 0.829791540174054 13.7219186399514 -0.0107921673342234 0.0480234792997766 G2M 5775 1848 sc_H1 HD1 EKS cells healthy Exp1 V2 sc_H1.EKS.Exp1 13 14 TRUE 0 5 5 4 5 4 4 6 6 LSEC portal vein Endothelial cells 3 2 3 3 4 4 4 4 4 5 5 4 13 14 5_central 5_central LSEC pericentral LSEC pericentral Endothelial cells LSEC pericentral Endothelial Endothelial cells
sc_H1.EKS.Exp1_GGGATGAAGAGCTGGT EKS.data 6392 2135 0.0571428571428571 FALSE 1.78347934918648 21.9962453066333 0.0495382732532265 -0.0679445223624747 S 6448 2132 sc_H1 HD1 EKS cells healthy Exp1 V2 sc_H1.EKS.Exp1 13 14 TRUE 0 5 5 4 5 4 4 6 6 LSEC portal vein Endothelial cells 3 2 3 3 4 4 4 4 4 5 13 15 13 14 5_portal 5_portal LSEC periportal LSEC periportal Endothelial cells LSEC periportal Endothelial Endothelial cells
sc_H1.EKS.Exp1_GTATCTTCATGTTCCC EKS.data 5127 1931 0.0287769784172662 FALSE 1.61888043690267 13.9262726740784 -0.0205829995549622 0.0278167367928939 G2M 5839 1926 sc_H1 HD1 EKS cells healthy Exp1 V2 sc_H1.EKS.Exp1 20 14 TRUE 0 5 5 4 5 4 4 6 6 LSEC portal vein Endothelial cells 3 2 3 3 4 4 4 4 4 5 5 4 13 14 5_central 5_central LSEC pericentral LSEC pericentral Endothelial cells LSEC pericentral Endothelial Endothelial cells
sc_H1.EKS.Exp1_GTTCATTCACGCCAGT EKS.data 6435 2369 0.0353591160220994 FALSE 1.75602175602176 14.2035742035742 -0.0386904761904762 -0.0902031063321386 G1 6453 2367 sc_H1 HD1 EKS cells healthy Exp1 V2 sc_H1.EKS.Exp1 20 14 TRUE 0 5 5 4 5 4 4 6 6 LSEC portal vein Endothelial cells 3 2 3 3 4 4 4 4 4 5 5 4 13 14 5_central 5_central LSEC pericentral LSEC pericentral Endothelial cells LSEC pericentral Endothelial Endothelial cells
sc_H1.EKS.Exp1_TAGTTGGAGACTCGGA EKS.data 9062 3001 0.044055522027761 FALSE 2.15184286029574 15.2504965791216 0.106224966622163 -0.145446989766765 S 7666 2992 sc_H1 HD1 EKS cells healthy Exp1 V2 sc_H1.EKS.Exp1 13 14 TRUE 0 5 5 4 5 4 4 6 6 LSEC portal vein Endothelial cells 3 2 3 3 4 4 4 4 4 5 13 15 13 14 5_portal 5_portal LSEC periportal LSEC periportal Endothelial cells LSEC periportal Endothelial Endothelial cells
sc_H1.EKS.Exp1_TAGTTGGGTATTCTCT EKS.data 6667 2403 0.049618320610687 FALSE 2.56487175641218 18.4190790460477 0.0198876279483756 -0.0766453690717366 S 6657 2399 sc_H1 HD1 EKS cells healthy Exp1 V2 sc_H1.EKS.Exp1 13 14 TRUE 0 5 5 4 5 4 4 6 6 LSEC portal vein Endothelial cells 3 2 3 3 4 4 4 4 4 5 13 15 13 14 5_portal 5_portal LSEC periportal LSEC periportal Endothelial cells LSEC periportal Endothelial Endothelial cells
sc_H1.EKS.Exp1_TCACAAGTCCGTAGGC EKS.data 5181 1897 0.044055522027761 FALSE 1.65991121405134 15.6726500675545 0.02586782376502 -0.0319463923952003 S 5844 1894 sc_H1 HD1 EKS cells healthy Exp1 V2 sc_H1.EKS.Exp1 13 14 TRUE 0 5 5 4 5 4 4 6 6 LSEC portal vein Endothelial cells 3 2 3 3 4 4 4 4 4 5 13 15 13 14 5_portal 5_portal LSEC periportal LSEC periportal Endothelial cells LSEC periportal Endothelial Endothelial cells
sc_H1.EKS.Exp1_TCTGAGAAGAAGGTTT EKS.data 11798 3522 0.0520156046814044 FALSE 1.93253093744702 17.3249703339549 0.0630006675567423 -0.11391616019947 S 8282 3478 sc_H1 HD1 EKS cells healthy Exp1 V2 sc_H1.EKS.Exp1 13 14 TRUE 0 5 5 4 5 4 4 6 6 LSEC portal vein Endothelial cells 3 2 3 3 4 4 4 4 4 5 13 15 13 14 5_portal 5_portal LSEC periportal LSEC periportal Endothelial cells LSEC periportal Endothelial Endothelial cells
sc_H1.EKS.Exp1_TCTGGAAAGTGGACGT EKS.data 4227 1631 0.0584996558843771 FALSE 2.55500354861604 19.7303051809794 0.0206108144192256 -0.072827385590359 S 5522 1630 sc_H1 HD1 EKS cells healthy Exp1 V2 sc_H1.EKS.Exp1 13 14 TRUE 0 5 5 4 5 4 4 6 6 LSEC portal vein Endothelial cells 3 2 3 3 4 4 4 4 4 5 13 4 13 14 5_central 5_central LSEC pericentral LSEC pericentral Endothelial cells LSEC pericentral Endothelial Endothelial cells
sc_H1.EKS.Exp1_TGCGTGGTCGCGATCG EKS.data 5774 2258 0.0657894736842105 FALSE 1.64530654658815 17.4922064426741 0.0751001335113485 -0.0979689366786141 S 6099 2258 sc_H1 HD1 EKS cells healthy Exp1 V2 sc_H1.EKS.Exp1 13 14 TRUE 0 5 5 4 5 4 4 6 6 LSEC portal vein Endothelial cells 3 2 3 3 4 4 4 4 4 5 13 15 13 14 5_portal 5_portal LSEC periportal LSEC periportal Endothelial cells LSEC periportal Endothelial Endothelial cells
sc_H1.EKS.Exp1_TGGACGCTCAGGATCT EKS.data 12730 3495 0.0451219512195122 FALSE 1.67321288295365 17.2663000785546 0.108422340898976 -0.131863279829619 S 8351 3417 sc_H1 HD1 EKS cells healthy Exp1 V2 sc_H1.EKS.Exp1 13 14 TRUE 0 5 5 4 5 4 4 6 6 LSEC portal vein Endothelial cells 3 2 3 3 4 4 4 4 4 5 13 15 13 14 5_portal 5_portal LSEC periportal LSEC periportal Endothelial cells LSEC periportal Endothelial Endothelial cells
sc_H1.EKS.Exp1_TGGGAAGTCGGAGCAA EKS.data 11909 3348 0.049618320610687 FALSE 1.60382903686288 19.1619783357125 -0.00186359590565199 0.0234792997766349 G2M 8202 3304 sc_H1 HD1 EKS cells healthy Exp1 V2 sc_H1.EKS.Exp1 13 14 TRUE 0 5 5 4 5 4 4 6 6 LSEC portal vein Endothelial cells 3 2 3 3 4 4 4 4 4 5 13 15 13 14 5_portal 5_portal LSEC periportal LSEC periportal Endothelial cells LSEC periportal Endothelial Endothelial cells
sc_H1.EKS.Exp1_TGTGTTTAGCCTATGT EKS.data 7186 2328 0.0520156046814044 FALSE 2.05956025605344 18.6195379905372 0.117462171784602 -0.0570879434834554 S 6926 2327 sc_H1 HD1 EKS cells healthy Exp1 V2 sc_H1.EKS.Exp1 20 14 TRUE 0 5 5 4 5 4 4 6 6 LSEC portal vein Endothelial cells 3 2 3 3 4 4 4 4 4 5 5 4 13 14 5_central 5_central LSEC pericentral LSEC pericentral Endothelial cells LSEC pericentral Endothelial Endothelial cells
sc_H1.EKS.Exp1_TTCCCAGTCTTAGCCC EKS.data 5717 1980 0.0642599277978339 FALSE 0.279867063145006 25.2580024488368 -0.0490654205607477 -0.0909563139577165 G1 6100 1980 sc_H1 HD1 EKS cells healthy Exp1 V2 sc_H1.EKS.Exp1 20 4 TRUE 0 5 5 4 5 4 4 6 6 LSEC portal vein Endothelial cells 3 2 3 3 4 4 4 4 4 5 5 4 13 4 5_central 5_central LSEC pericentral LSEC pericentral Endothelial cells LSEC pericentral Endothelial Endothelial cells
sc_H1.EKS.Exp1_TTCTTAGGTCTTGATG EKS.data 5663 2199 0.044055522027761 FALSE 3.0902348578492 18.1882394490553 0.102414330218069 -0.0154797153394629 S 6048 2194 sc_H1 HD1 EKS cells healthy Exp1 V2 sc_H1.EKS.Exp1 20 14 TRUE 0 5 5 4 5 4 4 6 6 LSEC portal vein Endothelial cells 3 2 3 3 4 4 4 4 4 5 13 15 13 14 5_portal 5_portal LSEC periportal LSEC periportal Endothelial cells LSEC periportal Endothelial Endothelial cells
sc_H1.EKS.Exp1_TTTGCGCGTTGGTGGA EKS.data 5352 1945 0.0673575129533679 FALSE 2.55979073243647 19.8056801195815 0.00906764574988874 -0.0619708067113397 S 5938 1943 sc_H1 HD1 EKS cells healthy Exp1 V2 sc_H1.EKS.Exp1 20 14 TRUE 0 5 5 4 5 4 4 6 6 LSEC portal vein Endothelial cells 3 2 3 3 4 4 4 4 4 5 5 4 13 14 5_central 5_central LSEC pericentral LSEC pericentral Endothelial cells LSEC pericentral Endothelial Endothelial cells
sc_H1.EKS.Exp1_AAAGCAAGTTATCGGT EKS.data 4022 1322 0.0344827586206897 FALSE 1.71556439582297 25.2610641471905 0.0543502447708055 -0.0276609007324295 S 5494 1318 sc_H1 HD1 EKS cells healthy Exp1 V2 sc_H1.EKS.Exp1 29 5 TRUE 3 10 12 12 12 13 13 13 11 gd-T cells T cells 4 4 5 5 6 6 6 7 6 6 8 8 7 5 6_gdT 6_gdT gd-T cells gd-T cells T cells gd-T cells Immune T cells
sc_H1.EKS.Exp1_AAAGTAGCAATGACCT EKS.data 4331 1623 0.0353591160220994 FALSE 4.54860309397368 24.0129300392519 -0.0194147752558968 0.0129343930185445 G2M 5541 1620 sc_H1 HD1 EKS cells healthy Exp1 V2 sc_H1.EKS.Exp1 29 5 TRUE 3 10 12 12 12 13 13 13 11 gd-T cells T cells 4 4 5 5 6 6 6 7 6 6 8 8 7 5 6_gdT 6_gdT gd-T cells gd-T cells T cells gd-T cells Immune T cells
sc_H1.EKS.Exp1_ACACTGACAGACAAGC EKS.data 3972 1594 0.0344827586206897 FALSE 2.92044310171198 24.2195367573011 -0.0275923453493547 -0.0746974183159316 G1 5417 1591 sc_H1 HD1 EKS cells healthy Exp1 V2 sc_H1.EKS.Exp1 29 5 TRUE 3 10 12 12 12 13 13 13 11 gd-T cells T cells 4 4 5 5 6 6 6 7 6 6 8 8 7 5 6_gdT 6_gdT gd-T cells gd-T cells T cells gd-T cells Immune T cells
sc_H1.EKS.Exp1_ACATGGTTCGGTCCGA EKS.data 4714 1950 0.0795454545454546 FALSE 7.02163767501061 15.7403478998727 -0.0474521584334668 -0.0376603812788946 G1 5645 1948 sc_H1 HD1 EKS cells healthy Exp1 V2 sc_H1.EKS.Exp1 29 33 TRUE 3 10 12 12 12 13 13 13 11 Cholangiocytes Cholangiocytes 5 4 7 8 8 9 8 10 10 10 12 12 12 33 10 10 Cholangiocytes 1 Cholangiocytes Cholangiocytes Cholangiocytes Cholangiocytes Cholangiocytes
sc_H1.EKS.Exp1_ACCAGTACATGCCACG EKS.data 4587 1593 0.0353591160220994 FALSE 3.00850228907783 27.1637235666013 0.000305963506898085 -0.00885668276972626 S 5663 1591 sc_H1 HD1 EKS cells healthy Exp1 V2 sc_H1.EKS.Exp1 29 5 TRUE 3 10 12 12 12 13 13 13 11 gd-T cells T cells 4 4 5 5 6 6 6 7 6 6 8 8 7 5 6_gdT 6_gdT gd-T cells gd-T cells T cells gd-T cells Immune T cells
sc_H1.EKS.Exp1_AGACGTTGTTTGGGCC EKS.data 3783 1424 0.0336225596529284 FALSE 3.4892942109437 22.9976209357653 0.0584390298175345 0.0815801776531089 G2M 5392 1425 sc_H1 HD1 EKS cells healthy Exp1 V2 sc_H1.EKS.Exp1 29 5 TRUE 3 10 12 12 12 13 13 13 11 gd-T cells T cells 4 4 5 5 6 6 6 7 6 6 8 8 7 5 6_gdT 6_gdT gd-T cells gd-T cells T cells gd-T cells Immune T cells
sc_H1.EKS.Exp1_AGCGGTCGTTGACGTT EKS.data 4864 1604 0.0344827586206897 FALSE 3.90625 24.8355263157895 -0.00611927013796173 -0.0280245182068464 G1 5762 1601 sc_H1 HD1 EKS cells healthy Exp1 V2 sc_H1.EKS.Exp1 29 5 TRUE 3 10 12 12 12 13 13 13 11 gd-T cells T cells 4 4 5 5 6 6 6 7 6 6 8 8 7 5 6_gdT 6_gdT gd-T cells gd-T cells T cells gd-T cells Immune T cells
sc_H1.EKS.Exp1_AGCTTGAAGGCCCGTT EKS.data 4275 1533 0.0371621621621622 FALSE 2.4093567251462 28.0233918128655 -0.0211671117044949 -0.0897615708274895 G1 5534 1530 sc_H1 HD1 EKS cells healthy Exp1 V2 sc_H1.EKS.Exp1 29 5 TRUE 3 10 12 12 12 13 13 13 11 gd-T cells T cells 4 4 5 5 6 6 6 7 6 6 8 8 7 5 6_gdT 6_gdT gd-T cells gd-T cells T cells gd-T cells Immune T cells
sc_H1.EKS.Exp1_AGGTCATCATCATCCC EKS.data 4265 1443 0.0353591160220994 FALSE 3.86869871043376 31.8874560375147 -0.027008233199822 -0.0972417017297803 G1 5560 1436 sc_H1 HD1 EKS cells healthy Exp1 V2 sc_H1.EKS.Exp1 29 5 TRUE 3 10 12 12 12 13 13 13 11 ab-T cells T cells 4 4 5 5 6 6 6 7 6 6 8 8 7 5 6_abT 6_abT ab-T cells ab-T cells T cells ab-T cells Immune T cells
sc_H1.EKS.Exp1_AGTGGGACACCAGTTA EKS.data 3699 1530 0.0344827586206897 FALSE 2.97377669640443 18.4374155177075 -0.00495104583889631 -0.0161550049348086 G1 5326 1532 sc_H1 HD1 EKS cells healthy Exp1 V2 sc_H1.EKS.Exp1 29 5 TRUE 3 10 12 12 12 13 13 13 11 gd-T cells T cells 4 4 5 5 6 6 6 7 6 6 8 8 7 5 6_gdT 6_gdT gd-T cells gd-T cells T cells gd-T cells Immune T cells
sc_H1.EKS.Exp1_ATCATCTCACAAGTAA EKS.data 3668 1474 0.038089823763502 FALSE 3.35332606324973 24.4820065430752 0.0194425901201602 -0.0318684743649681 S 5320 1474 sc_H1 HD1 EKS cells healthy Exp1 V2 sc_H1.EKS.Exp1 29 5 TRUE 3 10 12 12 12 13 13 13 11 gd-T cells T cells 4 4 5 5 6 6 6 7 6 6 8 8 7 5 6_gdT 6_gdT gd-T cells gd-T cells T cells gd-T cells Immune T cells
sc_H1.EKS.Exp1_ATCCGAAAGTAGCGGT EKS.data 3608 1274 0.0371621621621622 FALSE 3.15964523281596 31.5964523281596 0.048064085447263 -0.0628279050438938 S 5388 1274 sc_H1 HD1 EKS cells healthy Exp1 V2 sc_H1.EKS.Exp1 29 5 TRUE 3 10 12 12 12 13 13 13 11 gd-T cells T cells 4 4 5 5 6 6 6 7 6 6 8 8 7 5 6_gdT 6_gdT gd-T cells gd-T cells T cells gd-T cells Immune T cells
sc_H1.EKS.Exp1_CACATTTGTCTCAACA EKS.data 3680 1359 0.0327780763030629 FALSE 3.88586956521739 24.5652173913043 0.0346295060080107 -0.0360760479975066 S 5377 1359 sc_H1 HD1 EKS cells healthy Exp1 V2 sc_H1.EKS.Exp1 29 5 TRUE 3 10 12 12 12 13 13 13 11 gd-T cells T cells 4 4 5 5 6 6 6 7 6 6 8 8 7 5 6_gdT 6_gdT gd-T cells gd-T cells T cells gd-T cells Immune T cells
sc_H1.EKS.Exp1_CAGAATCTCAGCCTAA EKS.data 3637 1455 0.0353591160220994 FALSE 3.3544129777289 22.7110255705252 -0.000862260792167335 0.0126486935743598 G2M 5318 1458 sc_H1 HD1 EKS cells healthy Exp1 V2 sc_H1.EKS.Exp1 29 5 TRUE 3 10 12 12 12 13 13 13 11 gd-T cells T cells 4 4 5 5 6 6 6 7 6 6 8 8 7 5 6_gdT 6_gdT gd-T cells gd-T cells T cells gd-T cells Immune T cells
sc_H1.EKS.Exp1_CAGCAGCTCAGAAATG EKS.data 4547 1721 0.0344827586206897 FALSE 4.75038486914449 25.42335605894 -0.0125445037828215 0.0600748013090229 G2M 5615 1715 sc_H1 HD1 EKS cells healthy Exp1 V2 sc_H1.EKS.Exp1 29 5 TRUE 3 10 12 12 12 13 13 13 11 gd-T cells T cells 4 4 5 5 6 6 6 7 6 6 8 8 7 5 6_gdT 6_gdT gd-T cells gd-T cells T cells gd-T cells Immune T cells
sc_H1.EKS.Exp1_CCCAGTTCAAATTGCC EKS.data 3937 1323 0.0532544378698225 FALSE 3.65760731521463 29.9212598425197 -0.0217512238540276 -0.084800789569373 G1 5488 1323 sc_H1 HD1 EKS cells healthy Exp1 V2 sc_H1.EKS.Exp1 29 5 TRUE 3 10 12 12 12 13 13 13 11 gd-T cells T cells 4 4 5 5 6 6 6 7 6 6 8 8 7 5 6_abT 6_abT ab-T cells ab-T cells T cells ab-T cells Immune T cells
sc_H1.EKS.Exp1_CGACTTCTCCCTCAGT EKS.data 4129 1508 0.0353591160220994 FALSE 2.34923710341487 27.6580285783483 -0.00495104583889631 -0.0320502831021765 G1 5502 1507 sc_H1 HD1 EKS cells healthy Exp1 V2 sc_H1.EKS.Exp1 29 5 TRUE 3 10 12 12 12 13 13 13 11 gd-T cells T cells 4 4 5 5 6 6 6 7 6 6 8 8 7 5 6_gdT 6_gdT gd-T cells gd-T cells T cells gd-T cells Immune T cells
sc_H1.EKS.Exp1_CGGAGCTAGCTGAAAT EKS.data 3884 1321 0.0484581497797357 FALSE 2.75489186405767 28.3213182286303 -0.0199988874054295 -0.0379460807230793 G1 5481 1322 sc_H1 HD1 EKS cells healthy Exp1 V2 sc_H1.EKS.Exp1 29 5 TRUE 3 10 12 12 12 13 13 13 11 gd-T cells T cells 4 4 5 5 6 6 6 7 6 6 8 8 7 5 6_gdT 6_gdT gd-T cells gd-T cells T cells gd-T cells Immune T cells
sc_H1.EKS.Exp1_CGTCAGGGTCCCGACA EKS.data 3746 1510 0.0303347280334728 FALSE 4.24452749599573 17.2984516817939 -0.0607476635514019 -0.0480494519765207 G1 5327 1508 sc_H1 HD1 EKS cells healthy Exp1 V2 sc_H1.EKS.Exp1 29 5 TRUE 3 10 12 12 12 13 13 13 11 gd-T cells T cells 4 4 5 5 6 6 6 7 6 6 8 8 7 5 6_gdT 6_gdT gd-T cells gd-T cells T cells gd-T cells Immune T cells
sc_H1.EKS.Exp1_CTTCTCTCATGTCCTC EKS.data 3668 1320 0.0319488817891374 FALSE 2.97164667393675 24.4820065430752 0.00965175789942145 -0.0559970910602047 S 5400 1321 sc_H1 HD1 EKS cells healthy Exp1 V2 sc_H1.EKS.Exp1 29 5 TRUE 3 10 12 12 12 13 13 13 11 gd-T cells T cells 4 4 5 5 6 6 6 7 6 6 8 8 7 5 6_gdT 6_gdT gd-T cells gd-T cells T cells gd-T cells Immune T cells
sc_H1.EKS.Exp1_GACTGCGGTTATGTGC EKS.data 4312 1378 0.0344827586206897 FALSE 2.57421150278293 31.7717996289425 0.0276201602136182 0.00779180302321957 S 5618 1376 sc_H1 HD1 EKS cells healthy Exp1 V2 sc_H1.EKS.Exp1 29 5 TRUE 3 10 12 12 12 13 13 13 11 gd-T cells T cells 4 4 5 5 6 6 6 7 6 6 8 8 7 5 6_gdT 6_gdT gd-T cells gd-T cells T cells gd-T cells Immune T cells
sc_H1.EKS.Exp1_GGTGAAGCAGTATCTG EKS.data 3753 1417 0.038089823763502 FALSE 2.77111644018119 26.005861977085 0.0729027592345349 -0.0152199885720222 S 5419 1418 sc_H1 HD1 EKS cells healthy Exp1 V2 sc_H1.EKS.Exp1 29 5 TRUE 3 10 12 12 12 13 13 13 11 gd-T cells T cells 4 4 5 5 6 6 6 7 6 6 8 8 7 5 6_gdT 6_gdT gd-T cells gd-T cells T cells gd-T cells Immune T cells
sc_H1.EKS.Exp1_GGTGCGTAGTGGTCCC EKS.data 5503 1709 0.0598885793871866 FALSE 3.57986552789388 33.0365255315283 -0.013712728081887 -0.0448548127370007 G1 6048 1705 sc_H1 HD1 EKS cells healthy Exp1 V2 sc_H1.EKS.Exp1 29 5 TRUE 3 10 12 12 12 13 13 13 11 gd-T cells T cells 4 4 5 5 6 6 6 7 6 6 8 8 7 5 6_gdT 6_gdT gd-T cells gd-T cells T cells gd-T cells Immune T cells
sc_H1.EKS.Exp1_GTTCGGGCAACAACCT EKS.data 4176 1483 0.0344827586206897 FALSE 1.91570881226054 23.4674329501916 -0.0235035603026257 -0.00342839333021662 G1 5531 1482 sc_H1 HD1 EKS cells healthy Exp1 V2 sc_H1.EKS.Exp1 29 5 TRUE 3 10 12 12 12 13 13 13 11 gd-T cells T cells 4 4 5 5 6 6 6 7 6 6 8 8 7 5 6_gdT 6_gdT gd-T cells gd-T cells T cells gd-T cells Immune T cells
sc_H1.EKS.Exp1_TAAGAGACAGAGCCAA EKS.data 3983 1501 0.0311345646437995 FALSE 3.01280441877981 25.6088375596284 0.0420838896306186 -0.00745415822554674 S 5450 1499 sc_H1 HD1 EKS cells healthy Exp1 V2 sc_H1.EKS.Exp1 29 5 TRUE 3 10 12 12 12 13 13 13 11 gd-T cells T cells 4 4 5 5 6 6 6 7 6 6 8 8 7 5 6_gdT 6_gdT gd-T cells gd-T cells T cells gd-T cells Immune T cells
sc_H1.EKS.Exp1_TACGGGCAGATGTAAC EKS.data 4014 1622 0.0353591160220994 FALSE 4.26008968609865 20.428500249128 0.047340898976413 0.0429588073346839 S 5411 1620 sc_H1 HD1 EKS cells healthy Exp1 V2 sc_H1.EKS.Exp1 29 5 TRUE 3 10 12 12 12 13 13 13 11 gd-T cells T cells 4 4 5 5 6 6 6 7 6 6 8 8 7 5 6_gdT 6_gdT gd-T cells gd-T cells T cells gd-T cells Immune T cells
sc_H1.EKS.Exp1_TACTTGTGTATGGTTC EKS.data 4096 1494 0.0327780763030629 FALSE 3.1982421875 26.171875 -0.0514018691588785 -0.00605163368136721 G1 5497 1494 sc_H1 HD1 EKS cells healthy Exp1 V2 sc_H1.EKS.Exp1 29 5 TRUE 3 10 12 12 12 13 13 13 11 gd-T cells T cells 4 4 5 5 6 6 6 7 6 6 8 8 7 5 6_gdT 6_gdT gd-T cells gd-T cells T cells gd-T cells Immune T cells
sc_H1.EKS.Exp1_TGCCAAATCCCGGATG EKS.data 3637 1408 0.0344827586206897 FALSE 3.40940335441298 23.4808908441023 0.0282042723631509 -0.00773985766973144 S 5334 1407 sc_H1 HD1 EKS cells healthy Exp1 V2 sc_H1.EKS.Exp1 29 5 TRUE 3 10 12 12 12 13 13 13 11 gd-T cells T cells 4 4 5 5 6 6 6 7 6 6 8 8 7 5 6_gdT 6_gdT gd-T cells gd-T cells T cells gd-T cells Immune T cells
sc_H1.EKS.Exp1_TGCTGCTCATATACGC EKS.data 5700 1789 0.044055522027761 FALSE 3.08771929824561 31.7543859649123 -0.0166332888295505 -0.0225962287673368 G1 6132 1787 sc_H1 HD1 EKS cells healthy Exp1 V2 sc_H1.EKS.Exp1 29 5 TRUE 3 10 12 12 12 13 13 13 11 gd-T cells T cells 4 4 5 5 6 6 6 7 6 6 8 8 7 5 6_gdT 6_gdT gd-T cells gd-T cells T cells gd-T cells Immune T cells
sc_H1.EKS.Exp1_TTCTCAACAGATCCAT EKS.data 3645 1451 0.0336225596529284 FALSE 2.63374485596708 23.5939643347051 -0.00495104583889631 -0.0447768947067685 G1 5314 1449 sc_H1 HD1 EKS cells healthy Exp1 V2 sc_H1.EKS.Exp1 29 5 TRUE 3 10 12 12 12 13 13 13 11 gd-T cells T cells 4 4 5 5 6 6 6 7 6 6 8 8 7 5 6_gdT 6_gdT gd-T cells gd-T cells T cells gd-T cells Immune T cells
sc_H1.EKS.Exp1_AAAGTAGAGCTTTGGT EKS.data 19111 3143 0.0758293838862559 FALSE 9.58610224478049 9.42912458793365 -0.0493435692033823 -0.310685159212508 G1 8776 2516 sc_H1 HD1 EKS cells healthy Exp1 V2 sc_H1.EKS.Exp1 22 7 TRUE 6 4 3 3 3 3 3 4 4 Hepatocytes (unknown 2) Hepatocytes 1 0 1 2 2 0 1 2 3 3 4 6 5 7 3 3 Hepatocytes (midzone) 4 Hepatocytes (midzone) Hepatocytes Hepatocytes Hepatocytes Hepatocytes
sc_H1.EKS.Exp1_AAGGAGCGTGAGGGAG EKS.data 24929 3308 0.0598885793871866 FALSE 7.07609611296081 10.2210277187212 -0.0982699154428126 -0.421120980728274 G1 8915 2085 sc_H1 HD1 EKS cells healthy Exp1 V2 sc_H1.EKS.Exp1 22 6 TRUE 6 4 3 3 3 3 3 4 4 Hepatocytes (unknown 2) Hepatocytes 0 0 0 1 3 2 14 17 5 27 23 7 4 6 27 27 Hepatocytes (central) 2 Hepatocytes (central) Hepatocytes Hepatocytes Hepatocytes Hepatocytes
sc_H1.EKS.Exp1_ACACCCTTCCAAATGC EKS.data 19584 3269 0.104306220095694 FALSE 10.2583741830065 8.34354575163399 0.0597741433021807 -0.208378785517635 S 8760 2533 sc_H1 HD1 EKS cells healthy Exp1 V2 sc_H1.EKS.Exp1 22 2 TRUE 6 4 3 3 3 3 3 4 4 Hepatocytes (unknown 2) Hepatocytes 1 0 1 2 2 7 1 2 3 3 10 3 14 2 3 3 Hepatocytes (midzone) 4 Hepatocytes (midzone) Hepatocytes Hepatocytes Hepatocytes Hepatocytes
sc_H1.EKS.Exp1_ACGAGGAAGTACGTTC EKS.data 28859 3516 0.0657894736842105 FALSE 9.61918292387124 8.80141377040091 -0.0113484646194927 -0.357410004675082 G1 8952 1857 sc_H1 HD1 EKS cells healthy Exp1 V2 sc_H1.EKS.Exp1 32 6 TRUE 6 4 3 3 3 3 3 4 4 Hepatocytes (central) Hepatocytes 0 0 0 1 3 2 14 3 5 4 2 7 4 6 4 4 Hepatocytes (central/detox) Hepatocytes (central/detox) Hepatocytes Hepatocytes Hepatocytes Hepatocytes
sc_H1.EKS.Exp1_ACTGTCCTCGTTGACA EKS.data 20738 3223 0.0706150341685649 FALSE 11.59706818401 8.55434468126145 -0.0331275033377837 -0.234559243675653 G1 8801 2399 sc_H1 HD1 EKS cells healthy Exp1 V2 sc_H1.EKS.Exp1 22 7 TRUE 6 4 3 3 3 3 3 4 4 Hepatocytes (unknown 2) Hepatocytes 1 0 1 2 2 0 1 2 3 3 4 6 5 7 3 3 Hepatocytes (midzone) 4 Hepatocytes (midzone) Hepatocytes Hepatocytes Hepatocytes Hepatocytes
sc_H1.EKS.Exp1_ATCTGCCTCGGTTAAC EKS.data 19354 3077 0.0584996558843771 FALSE 14.4311253487651 9.67241913816265 0.0429739652870494 -0.248688379824425 S 8695 2331 sc_H1 HD1 EKS cells healthy Exp1 V2 sc_H1.EKS.Exp1 22 2 TRUE 6 4 3 3 3 3 3 4 4 Hepatocytes (unknown 2) Hepatocytes 1 0 1 2 2 7 1 2 3 3 10 3 14 2 3 3 Hepatocytes (midzone) 4 Hepatocytes (midzone) Hepatocytes Hepatocytes Hepatocytes Hepatocytes
sc_H1.EKS.Exp1_ATGAGGGGTCGCGAAA EKS.data 22139 3219 0.0673575129533679 FALSE 11.0303085053525 9.03383169971544 -0.113317757009346 -0.33995636590307 G1 8835 2223 sc_H1 HD1 EKS cells healthy Exp1 V2 sc_H1.EKS.Exp1 22 17 TRUE 6 4 3 3 3 3 3 4 4 Hepatocytes (unknown 2) Hepatocytes 1 0 1 2 2 7 1 2 3 12 10 6 10 17 12 12 Hepatocytes (portal/midzone) Hepatocytes (portal/midzone) Hepatocytes Hepatocytes Hepatocytes Hepatocytes
sc_H1.EKS.Exp1_CAACTAGCACGGCTAC EKS.data 22543 3146 0.121951219512195 FALSE 11.5113338952225 7.8516612695737 -0.0737372051624388 -0.271700171419667 G1 8737 2117 sc_H1 HD1 EKS cells healthy Exp1 V2 sc_H1.EKS.Exp1 22 7 TRUE 6 4 3 3 3 3 3 4 4 Hepatocytes (unknown 2) Hepatocytes 1 0 1 2 2 0 1 2 5 4 4 6 5 7 4 4 Hepatocytes (central/detox) Hepatocytes (central/detox) Hepatocytes Hepatocytes Hepatocytes Hepatocytes
sc_H1.EKS.Exp1_CCATGTCAGATGTGGC EKS.data 27976 3469 0.0657894736842105 FALSE 11.9781241063769 7.2133257077495 0.0387461059190031 -0.377071320970339 S 8898 1842 sc_H1 HD1 EKS cells healthy Exp1 V2 sc_H1.EKS.Exp1 22 6 TRUE 6 4 3 3 3 3 3 4 4 Hepatocytes (unknown 2) Hepatocytes 0 0 0 1 3 2 14 3 5 4 2 7 4 6 4 4 Hepatocytes (central/detox) Hepatocytes (central/detox) Hepatocytes Hepatocytes Hepatocytes Hepatocytes
sc_H1.EKS.Exp1_CTAGAGTCATTACGAC EKS.data 30580 3821 0.107003891050584 FALSE 11.1935905820798 7.37083060824068 -0.0542946150422786 -0.433354111474729 G1 9011 1956 sc_H1 HD1 EKS cells healthy Exp1 V2 sc_H1.EKS.Exp1 22 7 TRUE 6 4 3 3 3 3 3 4 4 Hepatocytes (central) Hepatocytes 1 0 1 1 3 2 1 2 5 4 2 6 4 7 4 4 Hepatocytes (central/detox) Hepatocytes (central/detox) Hepatocytes Hepatocytes Hepatocytes Hepatocytes
sc_H1.EKS.Exp1_CTAGTGACATGCAACT EKS.data 25386 3319 0.0740452065471551 FALSE 12.1641849838494 8.66619396517766 -0.0418891855807744 -0.32704794556127 G1 8872 2046 sc_H1 HD1 EKS cells healthy Exp1 V2 sc_H1.EKS.Exp1 22 7 TRUE 6 4 3 3 3 3 3 4 4 Hepatocytes (unknown 2) Hepatocytes 1 0 1 2 2 0 1 2 5 4 4 6 5 7 4 4 Hepatocytes (central/detox) Hepatocytes (central/detox) Hepatocytes Hepatocytes Hepatocytes Hepatocytes
sc_H1.EKS.Exp1_CTCAGAAAGTGTCTCA EKS.data 26587 3527 0.0814814814814815 FALSE 12.5399631398804 10.6518223191785 -0.139602803738318 -0.397641680951639 G1 8854 2049 sc_H1 HD1 EKS cells healthy Exp1 V2 sc_H1.EKS.Exp1 22 7 TRUE 6 4 3 3 3 3 3 4 4 Hepatocytes (unknown 2) Hepatocytes 1 0 1 1 3 2 1 2 5 4 2 6 4 7 4 4 Hepatocytes (central/detox) Hepatocytes (central/detox) Hepatocytes Hepatocytes Hepatocytes Hepatocytes
sc_H1.EKS.Exp1_CTCGAGGAGATAGTCA EKS.data 30321 3716 0.107003891050584 FALSE 11.7575277860229 6.47076283763728 0.0165498442367601 -0.321126175263623 S 9025 1923 sc_H1 HD1 EKS cells healthy Exp1 V2 sc_H1.EKS.Exp1 22 7 TRUE 6 4 3 3 3 3 3 4 4 Hepatocytes (central) Hepatocytes 1 0 1 1 3 2 1 2 5 4 2 7 4 7 4 4 Hepatocytes (central/detox) Hepatocytes (central/detox) Hepatocytes Hepatocytes Hepatocytes Hepatocytes
sc_H1.EKS.Exp1_CTTACCGAGCTGTCTA EKS.data 24001 3295 0.0723076923076923 FALSE 14.6493896087663 8.66630557060122 -0.00478415665331554 -0.339852475196094 G1 8835 2099 sc_H1 HD1 EKS cells healthy Exp1 V2 sc_H1.EKS.Exp1 22 7 TRUE 6 4 3 3 3 3 3 4 4 Hepatocytes (unknown 2) Hepatocytes 1 0 1 2 2 0 1 2 5 4 4 6 5 7 4 4 Hepatocytes (central/detox) Hepatocytes (central/detox) Hepatocytes Hepatocytes Hepatocytes Hepatocytes
sc_H1.EKS.Exp1_CTTGGCTTCTGAGGGA EKS.data 26524 3334 0.0897994768962511 FALSE 12.1512592369175 10.2925652239481 -0.0953493546951491 -0.343956158121656 G1 8816 1949 sc_H1 HD1 EKS cells healthy Exp1 V2 sc_H1.EKS.Exp1 22 7 TRUE 6 4 3 3 3 3 3 4 4 Hepatocytes (unknown 2) Hepatocytes 0 0 0 1 3 2 14 2 5 27 23 7 4 7 27 27 Hepatocytes (central) 2 Hepatocytes (central) Hepatocytes Hepatocytes Hepatocytes Hepatocytes
sc_H1.EKS.Exp1_GAACGGATCGGAATCT EKS.data 26058 3246 0.077662129703763 FALSE 10.545705733364 9.09509555606723 0.0365487316421896 -0.211261752636227 S 8818 1842 sc_H1 HD1 EKS cells healthy Exp1 V2 sc_H1.EKS.Exp1 22 7 TRUE 6 4 3 3 3 3 3 4 4 Hepatocytes (unknown 2) Hepatocytes 1 0 0 1 3 2 14 2 5 4 23 7 4 7 4 4 Hepatocytes (central/detox) Hepatocytes (central/detox) Hepatocytes Hepatocytes Hepatocytes Hepatocytes
sc_H1.EKS.Exp1_GACGTTATCTCGGACG EKS.data 28293 3408 0.101694915254237 FALSE 8.11508146891457 8.228183649666 -0.0291777926123721 -0.345930081554205 G1 8871 1793 sc_H1 HD1 EKS cells healthy Exp1 V2 sc_H1.EKS.Exp1 22 6 TRUE 6 4 3 3 3 3 3 4 4 Hepatocytes (unknown 2) Hepatocytes 0 0 0 1 3 2 14 3 5 4 2 7 4 6 4 4 Hepatocytes (central/detox) Hepatocytes (central/detox) Hepatocytes Hepatocytes Hepatocytes Hepatocytes
sc_H1.EKS.Exp1_GAGCAGAGTAAATGTG EKS.data 22051 3203 0.104306220095694 FALSE 11.2149108883951 8.01777697156592 0.0307076101468625 -0.336865617370526 S 8818 2260 sc_H1 HD1 EKS cells healthy Exp1 V2 sc_H1.EKS.Exp1 22 7 TRUE 6 4 3 3 3 3 3 4 4 Hepatocytes (unknown 2) Hepatocytes 1 0 1 2 2 0 1 2 5 4 4 6 5 7 4 4 Hepatocytes (central/detox) Hepatocytes (central/detox) Hepatocytes Hepatocytes Hepatocytes Hepatocytes
sc_H1.EKS.Exp1_GCAATCAGTCGGCATC EKS.data 25225 3199 0.0920353982300885 FALSE 13.2685827552032 9.21308225966303 -0.0280095683133066 -0.400083112565581 G1 8820 1926 sc_H1 HD1 EKS cells healthy Exp1 V2 sc_H1.EKS.Exp1 22 13 TRUE 6 4 3 3 3 3 3 4 4 Hepatocytes (unknown 2) Hepatocytes 7 5 6 6 7 8 10 6 11 11 7 14 9 13 11 11 Hepatocytes (portal) 1 Hepatocytes (portal) Hepatocytes Hepatocytes Hepatocytes Hepatocytes
sc_H1.EKS.Exp1_GCCAAATGTCCTCCAT EKS.data 28213 3513 0.0876288659793814 FALSE 13.0648991599617 8.30113777336689 -0.0024477080551847 -0.373694872993611 G1 8898 1870 sc_H1 HD1 EKS cells healthy Exp1 V2 sc_H1.EKS.Exp1 22 7 TRUE 6 4 3 3 3 3 3 4 4 Hepatocytes (unknown 2) Hepatocytes 1 0 1 1 3 2 1 2 5 4 2 7 4 7 4 4 Hepatocytes (central/detox) Hepatocytes (central/detox) Hepatocytes Hepatocytes Hepatocytes Hepatocytes
sc_H1.EKS.Exp1_GCGCGATGTAAACGCG EKS.data 23359 3178 0.0855207451312447 FALSE 13.0741898197697 8.86168072263368 -0.0848353360035603 -0.188821359929354 G1 8790 2082 sc_H1 HD1 EKS cells healthy Exp1 V2 sc_H1.EKS.Exp1 22 7 TRUE 6 4 3 3 3 3 3 4 4 Hepatocytes (unknown 2) Hepatocytes 1 0 1 2 2 0 1 2 5 4 4 7 4 7 4 4 Hepatocytes (central/detox) Hepatocytes (central/detox) Hepatocytes Hepatocytes Hepatocytes Hepatocytes
sc_H1.EKS.Exp1_GCGCGATTCGAGGTAG EKS.data 19385 3015 0.0598885793871866 FALSE 11.6842919783338 12.5148310549394 -0.0255340453938585 -0.339307048984468 G1 8674 2338 sc_H1 HD1 EKS cells healthy Exp1 V2 sc_H1.EKS.Exp1 22 16 TRUE 6 4 3 3 3 3 3 4 4 Hepatocytes (unknown 2) Hepatocytes 7 5 6 6 7 8 9 6 8 11 7 13 9 16 11 11 Hepatocytes (portal) 1 Hepatocytes (portal) Hepatocytes Hepatocytes Hepatocytes Hepatocytes
sc_H1.EKS.Exp1_GGACGTCAGCGATATA EKS.data 27786 3519 0.0920353982300885 FALSE 12.0600302310516 7.75930324623911 -0.0106252781486426 -0.356397070282063 G1 8863 1931 sc_H1 HD1 EKS cells healthy Exp1 V2 sc_H1.EKS.Exp1 22 6 TRUE 6 4 3 3 3 3 3 4 4 Hepatocytes (central) Hepatocytes 0 0 0 1 3 2 14 3 5 4 2 7 4 6 4 4 Hepatocytes (central/detox) Hepatocytes (central/detox) Hepatocytes Hepatocytes Hepatocytes Hepatocytes
sc_H1.EKS.Exp1_GGACGTCTCTGAAAGA EKS.data 20107 2990 0.0758293838862559 FALSE 10.8618888944149 12.0654498433381 -0.0364931019136627 -0.244480806191886 G1 8656 2207 sc_H1 HD1 EKS cells healthy Exp1 V2 sc_H1.EKS.Exp1 22 16 TRUE 6 4 3 3 3 3 3 4 4 Hepatocytes (unknown 2) Hepatocytes 7 5 6 6 7 8 9 6 8 12 7 13 9 16 12 12 Hepatocytes (portal/midzone) Hepatocytes (portal/midzone) Hepatocytes Hepatocytes Hepatocytes Hepatocytes
sc_H1.EKS.Exp1_GGAGCAAAGTGTGAAT EKS.data 23707 3283 0.0673575129533679 FALSE 14.1224111022061 8.50381743788754 -0.10981308411215 -0.281595761259155 G1 8897 2174 sc_H1 HD1 EKS cells healthy Exp1 V2 sc_H1.EKS.Exp1 22 16 TRUE 6 4 3 3 3 3 3 4 4 Hepatocytes (unknown 2) Hepatocytes 7 5 6 6 7 8 9 6 8 11 7 13 9 16 11 11 Hepatocytes (portal) 1 Hepatocytes (portal) Hepatocytes Hepatocytes Hepatocytes Hepatocytes
sc_H1.EKS.Exp1_GGGATGATCTAAGCCA EKS.data 28262 3848 0.0740452065471551 FALSE 11.1669379378671 10.0063689760102 -0.0775200267022697 -0.438392810763077 G1 8916 2080 sc_H1 HD1 EKS cells healthy Exp1 V2 sc_H1.EKS.Exp1 22 17 TRUE 6 4 3 3 3 3 3 4 4 Hepatocytes (central) Hepatocytes 1 0 1 2 2 0 1 2 3 4 4 16 10 17 4 4 Hepatocytes (central/detox) Hepatocytes (central/detox) Hepatocytes Hepatocytes Hepatocytes Hepatocytes
sc_H1.EKS.Exp1_GGTGAAGGTTGGACCC EKS.data 25979 3331 0.109792284866469 FALSE 7.61769121213288 8.13734169906463 -0.0645304850912328 -0.276998597475456 G1 8883 1946 sc_H1 HD1 EKS cells healthy Exp1 V2 sc_H1.EKS.Exp1 22 6 TRUE 6 4 3 3 3 3 3 4 4 Hepatocytes (unknown 2) Hepatocytes 0 0 0 1 3 2 14 17 5 27 23 7 4 6 27 27 Hepatocytes (central) 2 Hepatocytes (central) Hepatocytes Hepatocytes Hepatocytes Hepatocytes
sc_H1.EKS.Exp1_GTAACTGCAATCACAC EKS.data 25320 3507 0.0689655172413793 FALSE 14.0481832543444 8.78357030015798 0.00675901201602136 -0.316087475975274 S 8940 2175 sc_H1 HD1 EKS cells healthy Exp1 V2 sc_H1.EKS.Exp1 22 7 TRUE 6 4 3 3 3 3 3 4 4 Hepatocytes (unknown 2) Hepatocytes 1 0 1 2 2 0 1 2 5 4 4 6 5 7 4 4 Hepatocytes (central/detox) Hepatocytes (central/detox) Hepatocytes Hepatocytes Hepatocytes Hepatocytes
sc_H1.EKS.Exp1_GTAACTGGTCCATGAT EKS.data 18209 2863 0.0740452065471551 FALSE 12.5981657422154 10.1927618210775 0.00119603916332887 -0.33024258480079 S 8628 2321 sc_H1 HD1 EKS cells healthy Exp1 V2 sc_H1.EKS.Exp1 22 2 TRUE 6 4 3 3 3 3 3 4 4 Hepatocytes (unknown 2) Hepatocytes 1 0 1 2 2 7 1 2 3 3 10 3 10 2 3 3 Hepatocytes (midzone) 4 Hepatocytes (midzone) Hepatocytes Hepatocytes Hepatocytes Hepatocytes
sc_H1.EKS.Exp1_GTCTTCGGTATTCGTG EKS.data 20325 3037 0.0758293838862559 FALSE 14.4157441574416 11.079950799508 -0.00698153093012907 -0.282167160147525 G1 8679 2196 sc_H1 HD1 EKS cells healthy Exp1 V2 sc_H1.EKS.Exp1 22 17 TRUE 6 4 3 3 3 3 3 4 4 Hepatocytes (unknown 2) Hepatocytes 1 0 1 2 2 7 1 2 3 12 10 6 10 17 12 12 Hepatocytes (portal/midzone) Hepatocytes (portal/midzone) Hepatocytes Hepatocytes Hepatocytes Hepatocytes
sc_H1.EKS.Exp1_GTGGGTCGTCTCATCC EKS.data 20121 3249 0.0795454545454546 FALSE 12.1216639332041 9.393171313553 -0.00522919448153093 -0.270946963794089 G1 8760 2439 sc_H1 HD1 EKS cells healthy Exp1 V2 sc_H1.EKS.Exp1 22 2 TRUE 6 4 3 3 3 3 3 4 4 Hepatocytes (unknown 2) Hepatocytes 1 0 1 2 2 7 1 2 3 3 10 6 14 2 3 3 Hepatocytes (midzone) 4 Hepatocytes (midzone) Hepatocytes Hepatocytes Hepatocytes Hepatocytes
sc_H1.EKS.Exp1_TAGAGCTGTTCCACTC EKS.data 20882 3346 0.0657894736842105 FALSE 9.84101139737573 10.458768317211 -0.0645304850912328 -0.373902654407563 G1 8780 2457 sc_H1 HD1 EKS cells healthy Exp1 V2 sc_H1.EKS.Exp1 22 2 TRUE 6 4 3 3 3 3 3 4 4 Hepatocytes (unknown 2) Hepatocytes 1 0 1 2 2 7 1 2 3 3 10 3 14 2 3 3 Hepatocytes (midzone) 4 Hepatocytes (midzone) Hepatocytes Hepatocytes Hepatocytes Hepatocytes
sc_H1.EKS.Exp1_TGACTTTCAATCGAAA EKS.data 24208 3536 0.0558170813718897 FALSE 10.9344018506279 8.68307997356246 -0.0357421005785492 -0.249337696743026 G1 9051 2351 sc_H1 HD1 EKS cells healthy Exp1 V2 sc_H1.EKS.Exp1 22 7 TRUE 6 4 3 3 3 3 3 4 4 Hepatocytes (unknown 2) Hepatocytes 1 0 1 2 2 0 1 2 5 3 4 6 5 7 3 3 Hepatocytes (midzone) 4 Hepatocytes (midzone) Hepatocytes Hepatocytes Hepatocytes Hepatocytes
sc_H1.EKS.Exp1_TGCCAAACATCACAAC EKS.data 35288 4056 0.0706150341685649 FALSE 9.9268873271367 7.11856721831784 0.12202380952381 -0.511791595241806 S 9386 2020 sc_H1 HD1 EKS cells healthy Exp1 V2 sc_H1.EKS.Exp1 22 7 TRUE 6 4 3 3 3 3 3 4 4 Hepatocytes (central) Hepatocytes 1 0 1 2 2 0 1 2 5 4 4 6 10 7 4 4 Hepatocytes (central/detox) Hepatocytes (central/detox) Hepatocytes Hepatocytes Hepatocytes Hepatocytes
sc_H1.EKS.Exp1_TTCTCAATCATGTCCC EKS.data 22099 3126 0.0657894736842105 FALSE 9.1768858319381 11.7199873297434 -0.0407209612817089 -0.358189184977404 G1 8798 2150 sc_H1 HD1 EKS cells healthy Exp1 V2 sc_H1.EKS.Exp1 22 17 TRUE 6 4 3 3 3 3 3 4 4 Hepatocytes (unknown 2) Hepatocytes 1 0 1 2 2 7 1 2 3 12 10 6 10 17 12 12 Hepatocytes (portal/midzone) Hepatocytes (portal/midzone) Hepatocytes Hepatocytes Hepatocytes Hepatocytes
sc_H1.EKS.Exp1_TTGAACGAGGATCGCA EKS.data 18634 3100 0.132286995515695 FALSE 12.4396264892133 11.5595148653 -0.00406097018246551 -0.215495298945509 G1 8656 2463 sc_H1 HD1 EKS cells healthy Exp1 V2 sc_H1.EKS.Exp1 22 25 TRUE 6 4 3 3 3 3 3 4 4 Hepatocytes (unknown 2) Hepatocytes 6 9 9 13 11 12 14 17 16 27 23 24 23 25 27 27 Hepatocytes (central) 2 Hepatocytes (central) Hepatocytes Hepatocytes Hepatocytes Hepatocytes
sc_H1.EKS.Exp1_TTGAACGGTCGATTGT EKS.data 23685 3314 0.0706150341685649 FALSE 14.2199704454296 9.22947012877349 -0.0662828215398309 -0.292348449431198 G1 8847 2128 sc_H1 HD1 EKS cells healthy Exp1 V2 sc_H1.EKS.Exp1 22 17 TRUE 6 4 3 3 3 3 3 4 4 Hepatocytes (unknown 2) Hepatocytes 1 0 1 2 2 7 1 2 3 12 10 6 10 17 12 12 Hepatocytes (portal/midzone) Hepatocytes (portal/midzone) Hepatocytes Hepatocytes Hepatocytes Hepatocytes
sc_H1.EKS.Exp1_TTTGCGCTCATCTGCC EKS.data 26395 3461 0.112676056338028 FALSE 9.13051714339837 8.66830839174086 -0.0123776145972408 -0.246506674977923 G1 8826 1985 sc_H1 HD1 EKS cells healthy Exp1 V2 sc_H1.EKS.Exp1 22 6 TRUE 6 4 3 3 3 3 3 4 4 Hepatocytes (unknown 2) Hepatocytes 1 0 1 1 3 8 9 3 8 12 2 7 10 6 12 12 Hepatocytes (portal/midzone) Hepatocytes (portal/midzone) Hepatocytes Hepatocytes Hepatocytes Hepatocytes
sc_H1.EKS.Exp1_AAAGTAGCAGACACTT EKS.data 3686 1222 0.0244140625 FALSE 3.01139446554531 27.6722734671731 0.0219181130396084 -0.0766713417484806 S 5452 1224 sc_H1 HD1 EKS cells healthy Exp1 V2 sc_H1.EKS.Exp1 24 5 TRUE 3 8 8 8 8 8 8 7 10 ab-T cells T cells 4 4 5 5 6 6 6 7 6 6 8 8 7 5 6_abT 6_abT ab-T cells ab-T cells T cells ab-T cells Immune T cells
sc_H1.EKS.Exp1_AACCATGAGAGTGAGA EKS.data 3755 1276 0.0362520914668154 FALSE 2.6098535286285 24.3941411451398 0.0625278148642635 -0.0360760479975066 S 5429 1274 sc_H1 HD1 EKS cells healthy Exp1 V2 sc_H1.EKS.Exp1 24 5 TRUE 3 8 8 8 8 8 8 7 10 ab-T cells T cells 4 4 5 5 6 6 6 7 6 6 8 8 7 5 6_abT 6_abT ab-T cells ab-T cells T cells ab-T cells Immune T cells
sc_H1.EKS.Exp1_ACACCAACACGAAAGC EKS.data 3907 1151 0.0251107828655835 FALSE 2.73867417455848 34.8605067826977 -0.0303738317757009 -0.08835904628331 G1 5554 1151 sc_H1 HD1 EKS cells healthy Exp1 V2 sc_H1.EKS.Exp1 24 5 TRUE 3 8 8 8 8 8 8 7 10 ab-T cells T cells 4 4 5 5 6 6 6 7 6 6 8 8 7 5 6_abT 6_abT ab-T cells ab-T cells T cells ab-T cells Immune T cells
sc_H1.EKS.Exp1_ACGGGTCGTTACGTCA EKS.data 3697 1191 0.0265398097145719 FALSE 2.8401406545848 31.3226940762781 -0.0332943925233645 -0.0892940626460963 G1 5471 1191 sc_H1 HD1 EKS cells healthy Exp1 V2 sc_H1.EKS.Exp1 33 5 TRUE 3 8 8 8 8 8 8 7 10 ab-T cells T cells 4 4 5 5 6 6 6 7 6 6 8 8 7 5 6_abT 6_abT ab-T cells ab-T cells T cells ab-T cells Immune T cells
sc_H1.EKS.Exp1_AGCAGCCAGTGGAGTC EKS.data 3721 1098 0.0287769784172662 FALSE 6.66487503359312 26.1220102123085 0.0242545616377392 -0.0590878395927484 S 5482 1100 sc_H1 HD1 EKS cells healthy Exp1 V2 sc_H1.EKS.Exp1 24 5 TRUE 3 8 8 8 8 8 8 7 10 ab-T cells T cells 4 4 5 5 6 6 6 7 6 6 8 8 7 5 6_abT 6_abT ab-T cells ab-T cells T cells ab-T cells Immune T cells
sc_H1.EKS.Exp1_AGGGATGGTAGCGTGA EKS.data 3688 1157 0.0244140625 FALSE 2.73861171366594 28.8503253796095 -0.00714842011570984 -0.00867487403251779 G1 5476 1160 sc_H1 HD1 EKS cells healthy Exp1 V2 sc_H1.EKS.Exp1 33 5 TRUE 3 8 8 8 8 8 8 7 10 ab-T cells T cells 4 4 5 5 6 6 6 7 6 6 8 8 7 5 6_abT 6_abT ab-T cells ab-T cells T cells ab-T cells Immune T cells
sc_H1.EKS.Exp1_AGTGAGGTCCAGAAGG EKS.data 3790 1187 0.0280183392766174 FALSE 2.79683377308707 32.401055408971 0.0149087672452158 -0.0646979377694665 S 5522 1186 sc_H1 HD1 EKS cells healthy Exp1 V2 sc_H1.EKS.Exp1 24 5 TRUE 3 8 8 8 8 8 8 7 10 ab-T cells T cells 4 4 5 5 6 6 18 7 23 6 8 24 23 5 6_abT 6_abT ab-T cells ab-T cells T cells ab-T cells Immune T cells
sc_H1.EKS.Exp1_AGTGGGAGTGATAAAC EKS.data 3708 1263 0.0371621621621622 FALSE 2.02265372168285 29.126213592233 -0.040303738317757 -0.0349592228975118 G1 5441 1262 sc_H1 HD1 EKS cells healthy Exp1 V2 sc_H1.EKS.Exp1 24 5 TRUE 3 8 8 8 8 8 8 7 10 ab-T cells T cells 4 4 5 5 6 6 6 7 6 6 8 8 7 5 6_abT 6_abT ab-T cells ab-T cells T cells ab-T cells Immune T cells
sc_H1.EKS.Exp1_ATCGAGTTCCCAAGAT EKS.data 3838 1216 0.0251107828655835 FALSE 2.16258467952058 27.4101094319958 -0.0112372051624388 0.0412705833463197 G2M 5497 1216 sc_H1 HD1 EKS cells healthy Exp1 V2 sc_H1.EKS.Exp1 33 5 TRUE 3 8 8 8 8 8 8 7 10 ab-T cells T cells 4 4 5 5 6 6 6 7 6 6 8 8 7 5 6_abT 6_abT ab-T cells ab-T cells T cells ab-T cells Immune T cells
sc_H1.EKS.Exp1_ATGGGAGCAAGTCTAC EKS.data 5744 1646 0.0287769784172662 FALSE 3.46448467966574 29.4220055710306 0.0188584779706275 -0.0935795543088671 S 6173 1645 sc_H1 HD1 EKS cells healthy Exp1 V2 sc_H1.EKS.Exp1 24 5 TRUE 3 8 8 8 8 8 8 7 10 ab-T cells T cells 4 4 5 5 6 6 6 7 6 6 8 8 7 5 6_abT 6_abT ab-T cells ab-T cells T cells ab-T cells Immune T cells
sc_H1.EKS.Exp1_CACATAGAGCGGCTTC EKS.data 5293 1644 0.0244140625 FALSE 1.96485924806348 26.7523143774797 -0.0305129060970182 -0.0828268661368241 G1 5955 1635 sc_H1 HD1 EKS cells healthy Exp1 V2 sc_H1.EKS.Exp1 24 5 TRUE 3 8 8 8 8 8 8 7 10 ab-T cells T cells 4 4 5 5 6 6 6 7 6 6 8 8 7 5 6_abT 6_abT ab-T cells ab-T cells T cells ab-T cells Immune T cells
sc_H1.EKS.Exp1_CACCACTCACGTCTCT EKS.data 3606 1174 0.0258192651439921 FALSE 3.41098169717138 27.9534109816972 -0.00247552291944815 -0.0567502986857826 G1 5445 1181 sc_H1 HD1 EKS cells healthy Exp1 V2 sc_H1.EKS.Exp1 24 5 TRUE 3 8 8 8 8 8 8 7 10 ab-T cells T cells 4 4 5 5 6 6 6 7 6 6 8 8 7 5 6_abT 6_abT ab-T cells ab-T cells T cells ab-T cells Immune T cells
sc_H1.EKS.Exp1_CAGATCAAGGGTTTCT EKS.data 3802 1163 0.0272727272727273 FALSE 3.41925302472383 30.5628616517622 -0.0321261682242991 -0.0698405277647914 G1 5521 1161 sc_H1 HD1 EKS cells healthy Exp1 V2 sc_H1.EKS.Exp1 24 5 TRUE 3 8 8 8 8 8 8 7 10 ab-T cells T cells 4 4 5 5 6 6 6 7 6 6 8 8 7 5 6_abT 6_abT ab-T cells ab-T cells T cells ab-T cells Immune T cells
sc_H1.EKS.Exp1_CAGTCCTCAACCGCCA EKS.data 6565 1931 0.0344827586206897 FALSE 2.42193450114242 24.6153846153846 -0.0107921673342234 -0.0946963794088619 G1 6561 1927 sc_H1 HD1 EKS cells healthy Exp1 V2 sc_H1.EKS.Exp1 24 5 TRUE 3 8 8 8 8 8 8 7 10 ab-T cells T cells 4 4 5 5 6 6 6 7 6 6 8 8 7 5 6_abT 6_abT ab-T cells ab-T cells T cells ab-T cells Immune T cells
sc_H1.EKS.Exp1_CATCAGATCAAGGTAA EKS.data 4237 1351 0.0336225596529284 FALSE 2.87939579891433 22.5159310833137 -0.0211671117044949 -0.0424393537998026 G1 5578 1350 sc_H1 HD1 EKS cells healthy Exp1 V2 sc_H1.EKS.Exp1 24 5 TRUE 3 8 8 8 8 8 8 7 10 ab-T cells T cells 4 4 5 5 6 6 6 7 6 6 8 8 7 5 6_abT 6_abT ab-T cells ab-T cells T cells ab-T cells Immune T cells
sc_H1.EKS.Exp1_CATCGGGGTAGAGTGC EKS.data 3678 1222 0.0362520914668154 FALSE 2.0663404023926 23.110386079391 0.0422229639519359 -0.0604903641369279 S 5429 1222 sc_H1 HD1 EKS cells healthy Exp1 V2 sc_H1.EKS.Exp1 24 5 TRUE 3 8 8 8 8 8 8 7 10 ab-T cells T cells 4 4 5 5 6 6 6 7 6 6 8 8 7 5 6_abT 6_abT ab-T cells ab-T cells T cells ab-T cells Immune T cells
sc_H1.EKS.Exp1_CATTATCCAGCTGCTG EKS.data 5227 1651 0.0230547550432277 FALSE 4.22804668069638 28.2762578917161 0.0176902536715621 -0.061321489792738 S 5942 1646 sc_H1 HD1 EKS cells healthy Exp1 V2 sc_H1.EKS.Exp1 24 5 TRUE 3 8 8 8 8 8 8 7 10 ab-T cells T cells 4 4 5 5 6 6 6 7 6 6 8 8 7 5 6_abT 6_abT ab-T cells ab-T cells T cells ab-T cells Immune T cells
sc_H1.EKS.Exp1_CATTATCTCGATAGAA EKS.data 4758 1500 0.0295489891135303 FALSE 3.67801597309794 28.8356452290879 0.0293724966622163 -0.0329852994649629 S 5784 1498 sc_H1 HD1 EKS cells healthy Exp1 V2 sc_H1.EKS.Exp1 38 5 TRUE 3 8 8 8 8 8 8 7 10 ab-T cells T cells 4 4 5 5 6 6 6 7 6 6 8 8 7 5 6_abT 6_abT ab-T cells ab-T cells T cells ab-T cells Immune T cells
sc_H1.EKS.Exp1_CCCAGTTTCAGTCAGT EKS.data 4030 1273 0.0295489891135303 FALSE 1.76178660049628 23.8213399503722 -0.00656430796617713 -0.0332709989091476 G1 5532 1275 sc_H1 HD1 EKS cells healthy Exp1 V2 sc_H1.EKS.Exp1 24 5 TRUE 3 8 8 8 8 8 8 7 10 ab-T cells T cells 4 4 5 5 6 6 6 7 6 6 8 8 7 5 6_abT 6_abT ab-T cells ab-T cells T cells ab-T cells Immune T cells
sc_H1.EKS.Exp1_CGCTTCAGTTGCGTTA EKS.data 3958 1250 0.0508038585209003 FALSE 2.52652854977261 27.1854471955533 -0.0129895416110369 -0.0843332813879799 G1 5540 1250 sc_H1 HD1 EKS cells healthy Exp1 V2 sc_H1.EKS.Exp1 24 5 TRUE 3 8 8 8 8 8 8 7 10 ab-T cells T cells 4 4 5 5 6 6 6 7 6 6 8 8 7 5 6_abT 6_abT ab-T cells ab-T cells T cells ab-T cells Immune T cells
sc_H1.EKS.Exp1_CGGTTAAGTCCTCTTG EKS.data 3679 1174 0.0251107828655835 FALSE 3.47920630606143 28.2685512367491 -0.00656430796617713 -0.00914238221391096 G1 5482 1175 sc_H1 HD1 EKS cells healthy Exp1 V2 sc_H1.EKS.Exp1 24 5 TRUE 3 8 8 8 8 8 8 7 10 ab-T cells T cells 4 4 5 5 6 6 6 7 6 6 8 8 7 5 6_abT 6_abT ab-T cells ab-T cells T cells ab-T cells Immune T cells
sc_H1.EKS.Exp1_CGTCCATGTCTAGAGG EKS.data 3800 1169 0.0258192651439921 FALSE 2.02631578947368 27.3684210526316 -0.00656430796617713 -0.0857358059321594 G1 5525 1169 sc_H1 HD1 EKS cells healthy Exp1 V2 sc_H1.EKS.Exp1 24 5 TRUE 3 8 8 8 8 8 8 7 10 ab-T cells T cells 4 4 5 5 6 6 18 7 23 6 8 24 23 5 6_abT 6_abT ab-T cells ab-T cells T cells ab-T cells Immune T cells
sc_H1.EKS.Exp1_CGTGTAAAGGGAGTAA EKS.data 3636 1166 0.04 FALSE 2.66776677667767 26.6776677667767 0.0184134401424121 -0.0606721728741364 S 5443 1164 sc_H1 HD1 EKS cells healthy Exp1 V2 sc_H1.EKS.Exp1 24 5 TRUE 3 8 8 8 8 8 8 7 10 ab-T cells T cells 4 4 5 5 6 6 6 7 6 6 8 8 7 5 6_abT 6_abT ab-T cells ab-T cells T cells ab-T cells Immune T cells
sc_H1.EKS.Exp1_CTGCCTAAGCCGCCTA EKS.data 3929 1213 0.0362520914668154 FALSE 1.83252736065157 23.0593026215322 -0.00831664441477525 -0.0690873201392136 G1 5516 1211 sc_H1 HD1 EKS cells healthy Exp1 V2 sc_H1.EKS.Exp1 24 5 TRUE 3 8 8 8 8 8 8 7 10 ab-T cells T cells 4 4 5 5 6 6 6 7 6 6 8 8 7 5 6_abT 6_abT ab-T cells ab-T cells T cells ab-T cells Immune T cells
sc_H1.EKS.Exp1_GACCAATCAAGCCATT EKS.data 4692 1535 0.0244140625 FALSE 2.66410912190963 27.7919863597613 -0.0275923453493547 0.0281803542673108 G2M 5725 1529 sc_H1 HD1 EKS cells healthy Exp1 V2 sc_H1.EKS.Exp1 24 5 TRUE 3 8 8 8 8 8 8 7 10 ab-T cells T cells 4 4 5 5 6 6 6 7 6 6 8 8 7 5 6_abT 6_abT ab-T cells ab-T cells T cells ab-T cells Immune T cells
sc_H1.EKS.Exp1_GACGGCTAGATCCCGC EKS.data 3982 1279 0.0390355912743972 FALSE 2.7373179306881 23.5560020090407 -0.0350467289719626 -0.095553477741416 G1 5519 1276 sc_H1 HD1 EKS cells healthy Exp1 V2 sc_H1.EKS.Exp1 24 5 TRUE 3 8 8 8 8 8 8 7 10 ab-T cells T cells 4 4 5 5 6 6 6 7 6 6 8 8 7 5 6_abT 6_abT ab-T cells ab-T cells T cells ab-T cells Immune T cells
sc_H1.EKS.Exp1_GACTACAGTAGTGAAT EKS.data 4396 1367 0.0311345646437995 FALSE 3.23020928116469 24.1128298453139 0.0102358700489542 -0.071243052308971 S 5668 1366 sc_H1 HD1 EKS cells healthy Exp1 V2 sc_H1.EKS.Exp1 24 5 TRUE 3 8 8 8 8 8 8 7 10 ab-T cells T cells 4 4 5 5 6 6 6 7 6 6 8 8 7 5 6_abT 6_abT ab-T cells ab-T cells T cells ab-T cells Immune T cells
sc_H1.EKS.Exp1_GACTGCGTCTACCAGA EKS.data 3812 1292 0.0319488817891374 FALSE 3.56768100734523 24.186778593914 -0.0397196261682243 -0.0916316035530622 G1 5468 1290 sc_H1 HD1 EKS cells healthy Exp1 V2 sc_H1.EKS.Exp1 24 5 TRUE 3 8 8 8 8 8 8 7 10 ab-T cells T cells 4 4 5 5 6 6 6 7 6 6 8 8 7 5 6_abT 6_abT ab-T cells ab-T cells T cells ab-T cells Immune T cells
sc_H1.EKS.Exp1_GATCGATTCACTTACT EKS.data 4627 1339 0.0462107208872458 FALSE 2.20445212880916 26.7559974065269 -0.0176624388072986 -0.113136979897148 G1 5750 1334 sc_H1 HD1 EKS cells healthy Exp1 V2 sc_H1.EKS.Exp1 24 5 TRUE 3 8 8 8 8 8 8 7 10 ab-T cells T cells 4 4 5 5 6 6 6 7 6 6 8 8 7 5 6_abT 6_abT ab-T cells ab-T cells T cells ab-T cells Immune T cells
sc_H1.EKS.Exp1_GCCTCTAGTGACTACT EKS.data 3665 1185 0.0258192651439921 FALSE 3.00136425648022 31.0504774897681 0.065448375611927 -0.010363098020882 S 5486 1188 sc_H1 HD1 EKS cells healthy Exp1 V2 sc_H1.EKS.Exp1 24 5 TRUE 3 8 8 8 8 8 8 7 10 ab-T cells T cells 4 4 5 5 6 6 6 7 6 6 8 8 7 5 6_abT 6_abT ab-T cells ab-T cells T cells ab-T cells Immune T cells
sc_H1.EKS.Exp1_GCGCAGTGTGCGCTTG EKS.data 6566 1559 0.044055522027761 FALSE 2.3454157782516 37.4657325616814 0.0525979083222074 0.017531556802244 S 6564 1557 sc_H1 HD1 EKS cells healthy Exp1 V2 sc_H1.EKS.Exp1 24 5 TRUE 3 8 8 8 8 8 8 7 10 ab-T cells T cells 4 4 5 5 6 6 6 7 6 6 8 8 7 5 6_abT 6_abT ab-T cells ab-T cells T cells ab-T cells Immune T cells
sc_H1.EKS.Exp1_GCTGGGTAGATACACA EKS.data 3626 1078 0.0265398097145719 FALSE 2.75785990071704 32.6530612244898 -0.0297897196261682 -0.0581528232299621 G1 5470 1080 sc_H1 HD1 EKS cells healthy Exp1 V2 sc_H1.EKS.Exp1 24 5 TRUE 3 8 8 8 8 8 8 7 10 ab-T cells T cells 4 4 5 5 6 6 6 7 6 6 8 8 7 5 6_abT 6_abT ab-T cells ab-T cells T cells ab-T cells Immune T cells
sc_H1.EKS.Exp1_GCTTGAAGTATATGAG EKS.data 3885 1229 0.0258192651439921 FALSE 2.52252252252252 31.4028314028314 -0.0141577659101024 -0.0351410316347203 G1 5537 1228 sc_H1 HD1 EKS cells healthy Exp1 V2 sc_H1.EKS.Exp1 24 5 TRUE 3 8 8 8 8 8 8 7 10 ab-T cells T cells 4 4 5 5 6 6 6 7 6 6 8 8 7 5 6_abT 6_abT ab-T cells ab-T cells T cells ab-T cells Immune T cells
sc_H1.EKS.Exp1_GTACTCCCACCGTTGG EKS.data 3603 1138 0.0251107828655835 FALSE 2.71995559256175 31.5847904524008 -0.0344626168224299 -0.0503869928834866 G1 5465 1142 sc_H1 HD1 EKS cells healthy Exp1 V2 sc_H1.EKS.Exp1 24 5 TRUE 3 8 8 8 8 8 8 7 10 ab-T cells T cells 4 4 5 5 6 6 6 7 6 6 8 8 7 5 6_abT 6_abT ab-T cells ab-T cells T cells ab-T cells Immune T cells
sc_H1.EKS.Exp1_GTATTCTAGGACAGCT EKS.data 3951 1185 0.0371621621621622 FALSE 2.6322450012655 36.4464692482916 0.0410547396528705 0.00545426211625369 S 5566 1184 sc_H1 HD1 EKS cells healthy Exp1 V2 sc_H1.EKS.Exp1 33 5 TRUE 3 8 8 8 8 8 8 7 10 ab-T cells T cells 4 4 5 5 6 6 6 7 6 6 8 8 7 5 6_abT 6_abT ab-T cells ab-T cells T cells ab-T cells Immune T cells
sc_H1.EKS.Exp1_GTCTTCGTCAGCGATT EKS.data 3976 1103 0.0258192651439921 FALSE 2.06237424547284 30.3319919517103 -0.0251168224299065 -0.0328034907277544 G1 5597 1102 sc_H1 HD1 EKS cells healthy Exp1 V2 sc_H1.EKS.Exp1 24 5 TRUE 3 8 8 8 8 8 8 7 10 ab-T cells T cells 4 4 5 5 6 6 6 7 6 6 8 8 7 5 6_abT 6_abT ab-T cells ab-T cells T cells ab-T cells Immune T cells
sc_H1.EKS.Exp1_TACAGTGTCGCCGTGA EKS.data 3674 1262 0.049618320610687 FALSE 0.843767011431682 24.7686445291236 0.0108199821984869 -0.0494519765207002 S 5426 1266 sc_H1 HD1 EKS cells healthy Exp1 V2 sc_H1.EKS.Exp1 24 5 TRUE 3 8 8 8 8 8 8 7 10 ab-T cells T cells 4 4 5 5 6 6 6 7 6 6 8 8 7 5 6_abT 6_abT ab-T cells ab-T cells T cells ab-T cells Immune T cells
sc_H1.EKS.Exp1_TACAGTGTCTAGCACA EKS.data 4007 1220 0.0287769784172662 FALSE 1.54729223858248 26.5036186673322 -0.022196261682243 -0.0609578723183211 G1 5550 1221 sc_H1 HD1 EKS cells healthy Exp1 V2 sc_H1.EKS.Exp1 24 5 TRUE 3 8 8 8 8 8 8 7 10 ab-T cells T cells 4 4 5 5 6 6 6 7 6 6 8 8 7 5 6_abT 6_abT ab-T cells ab-T cells T cells ab-T cells Immune T cells
sc_H1.EKS.Exp1_TACCTATAGGCTATCT EKS.data 5771 1709 0.0251107828655835 FALSE 2.99774735747704 29.0417605267718 -0.0299287939474855 -0.0657108721624851 G1 6169 1706 sc_H1 HD1 EKS cells healthy Exp1 V2 sc_H1.EKS.Exp1 24 5 TRUE 3 8 8 8 8 8 8 7 10 ab-T cells T cells 4 4 5 5 6 6 6 7 6 6 8 8 7 5 6_abT 6_abT ab-T cells ab-T cells T cells ab-T cells Immune T cells
sc_H1.EKS.Exp1_TACGGTACACCATCCT EKS.data 4219 1334 0.0353591160220994 FALSE 2.67835980090069 30.8603934581654 0.0775756564307966 -0.0602046646927432 S 5621 1330 sc_H1 HD1 EKS cells healthy Exp1 V2 sc_H1.EKS.Exp1 24 5 TRUE 3 8 8 8 8 8 8 7 10 ab-T cells T cells 4 4 5 5 6 6 6 7 6 6 8 8 7 5 6_abT 6_abT ab-T cells ab-T cells T cells ab-T cells Immune T cells
sc_H1.EKS.Exp1_TAGTTGGTCATCACCC EKS.data 3930 1163 0.0280183392766174 FALSE 1.11959287531807 34.2493638676845 0.0137405429461504 -0.0559970910602047 S 5571 1163 sc_H1 HD1 EKS cells healthy Exp1 V2 sc_H1.EKS.Exp1 24 5 TRUE 3 8 8 8 8 8 8 7 10 ab-T cells T cells 4 4 5 5 6 6 6 7 6 6 8 8 7 5 6_abT 6_abT ab-T cells ab-T cells T cells ab-T cells Immune T cells
sc_H1.EKS.Exp1_TATGCCCTCTCGAGTA EKS.data 4150 1294 0.0251107828655835 FALSE 2.93975903614458 29.9759036144578 0.0352136181575434 -0.0471144356137344 S 5592 1292 sc_H1 HD1 EKS cells healthy Exp1 V2 sc_H1.EKS.Exp1 24 5 TRUE 3 8 8 8 8 8 8 7 10 ab-T cells T cells 4 4 5 5 6 6 6 7 6 6 8 8 7 5 6_abT 6_abT ab-T cells ab-T cells T cells ab-T cells Immune T cells
sc_H1.EKS.Exp1_TGCTGCTTCTAACCGA EKS.data 3724 1237 0.0855207451312447 FALSE 1.53061224489796 24.812030075188 -0.00598019581664442 -0.0637629214066802 G1 5448 1238 sc_H1 HD1 EKS cells healthy Exp1 V2 sc_H1.EKS.Exp1 24 5 TRUE 3 8 8 8 8 8 8 7 10 ab-T cells T cells 4 4 5 5 6 6 6 7 6 6 8 8 7 5 6_abT 6_abT ab-T cells ab-T cells T cells ab-T cells Immune T cells
sc_H1.EKS.Exp1_TGGTTAGGTCAGCTAT EKS.data 3691 1386 0.038089823763502 FALSE 1.19208886480629 25.6840964508263 -0.0408878504672897 -0.0681523037764272 G1 5361 1386 sc_H1 HD1 EKS cells healthy Exp1 V2 sc_H1.EKS.Exp1 24 5 TRUE 3 8 8 8 8 8 8 7 10 ab-T cells T cells 4 4 5 5 6 6 6 7 6 6 8 8 7 5 6_abT 6_abT ab-T cells ab-T cells T cells ab-T cells Immune T cells
sc_H1.EKS.Exp1_TTCTCAACAATGACCT EKS.data 5506 1666 0.0251107828655835 FALSE 2.3065746458409 27.4609516890665 -0.00203048509123276 -0.0162329229650408 G1 6049 1657 sc_H1 HD1 EKS cells healthy Exp1 V2 sc_H1.EKS.Exp1 24 5 TRUE 3 8 8 8 8 8 8 7 10 ab-T cells T cells 4 4 5 5 6 6 6 7 6 6 8 8 7 5 6_abT 6_abT ab-T cells ab-T cells T cells ab-T cells Immune T cells
sc_H1.EKS.Exp1_TTCTCCTGTGTTAAGA EKS.data 3924 1220 0.0244140625 FALSE 3.08358817533129 30.8868501529052 -0.004811971517579 0.00348033868370475 G2M 5538 1223 sc_H1 HD1 EKS cells healthy Exp1 V2 sc_H1.EKS.Exp1 24 5 TRUE 3 8 8 8 8 8 8 7 10 ab-T cells T cells 4 4 5 5 6 6 6 7 6 6 8 8 7 5 6_abT 6_abT ab-T cells ab-T cells T cells ab-T cells Immune T cells
sc_H1.EKS.Exp1_TTTGTCAAGGAATTAC EKS.data 3745 1319 0.0451219512195122 FALSE 3.1241655540721 20.6141522029372 -0.0293446817979528 -0.0407511298114384 G1 5431 1318 sc_H1 HD1 EKS cells healthy Exp1 V2 sc_H1.EKS.Exp1 24 5 TRUE 3 8 8 8 8 8 8 7 10 ab-T cells T cells 4 4 5 5 6 6 6 7 6 6 8 8 7 5 6_abT 6_abT ab-T cells ab-T cells T cells ab-T cells Immune T cells
sc_H1.EKS.Exp1_AAAGTAGGTTCAACCA EKS.data 25382 3520 0.0657894736842105 FALSE 11.6066503821606 7.01284374753763 -0.0786882510013351 -0.181860682561945 G1 8890 2122 sc_H1 HD1 EKS cells healthy Exp1 V2 sc_H1.EKS.Exp1 14 2 TRUE 6 4 3 3 3 3 3 4 4 Hepatocytes (unknown 2) Hepatocytes 1 0 1 2 2 0 1 11 12 14 3 16 18 2 14 14 Hepatocytes (lipid/damage) Hepatocytes (lipid/damage) Hepatocytes Hepatocytes Hepatocytes Hepatocytes
sc_H1.EKS.Exp1_AAAGTAGTCCTGCTTG EKS.data 26507 3170 0.0795454545454546 FALSE 12.7551212887162 6.8208397781718 0.0139074321317312 -0.427666095267778 S 8834 1775 sc_H1 HD1 EKS cells healthy Exp1 V2 sc_H1.EKS.Exp1 14 6 TRUE 6 4 3 3 3 3 3 4 4 Hepatocytes (unknown 2) Hepatocytes 0 1 0 1 3 2 14 3 5 4 2 7 4 6 4 4 Hepatocytes (central/detox) Hepatocytes (central/detox) Hepatocytes Hepatocytes Hepatocytes Hepatocytes
sc_H1.EKS.Exp1_ACACCCTAGACTACAA EKS.data 24355 3127 0.0558170813718897 FALSE 12.8679942516937 8.23650174502156 -0.0842512238540276 -0.275232455456859 G1 8792 1969 sc_H1 HD1 EKS cells healthy Exp1 V2 sc_H1.EKS.Exp1 14 7 TRUE 6 4 3 3 3 3 3 4 4 Hepatocytes (unknown 2) Hepatocytes 1 0 1 2 2 0 1 2 5 4 4 6 5 7 4 4 Hepatocytes (central/detox) Hepatocytes (central/detox) Hepatocytes Hepatocytes Hepatocytes Hepatocytes
sc_H1.EKS.Exp1_ACACCCTCAACACCTA EKS.data 19677 3318 0.0545212765957447 FALSE 14.7329369314428 6.89129440463485 -0.054016466399644 -0.297127421952106 G1 8780 2510 sc_H1 HD1 EKS cells healthy Exp1 V2 sc_H1.EKS.Exp1 14 25 TRUE 6 4 3 3 3 3 3 4 4 Hepatocytes (portal) Hepatocytes 6 9 9 13 11 12 14 17 16 27 23 24 23 25 27 27 Hepatocytes (central) 2 Hepatocytes (central) Hepatocytes Hepatocytes Hepatocytes Hepatocytes
sc_H1.EKS.Exp1_ACACCCTTCTGGTGTA EKS.data 28122 3351 0.107003891050584 FALSE 12.8298129578266 7.65948367825901 -0.0315142412105029 -0.441977040153758 G1 8850 1784 sc_H1 HD1 EKS cells healthy Exp1 V2 sc_H1.EKS.Exp1 14 6 TRUE 6 4 3 3 3 3 3 4 4 Hepatocytes (midzone) Hepatocytes 0 0 0 1 3 2 0 3 5 4 2 7 4 6 4 4 Hepatocytes (central/detox) Hepatocytes (central/detox) Hepatocytes Hepatocytes Hepatocytes Hepatocytes
sc_H1.EKS.Exp1_ACGTCAAAGTTCGCGC EKS.data 28736 3344 0.0584996558843771 FALSE 11.3063752783964 7.01559020044543 -0.0756286159323543 -0.322814399251987 G1 8860 1684 sc_H1 HD1 EKS cells healthy Exp1 V2 sc_H1.EKS.Exp1 14 6 TRUE 6 4 3 3 3 3 3 4 4 Hepatocytes (midzone) Hepatocytes 0 1 2 0 0 1 2 0 0 0 0 5 0 6 0 0 Hepatocytes (midzone) 1 Hepatocytes (midzone) Hepatocytes Hepatocytes Hepatocytes Hepatocytes
sc_H1.EKS.Exp1_AGAATAGTCTGGCGAC EKS.data 26119 3348 0.0758293838862559 FALSE 13.8902714499024 6.83027680998507 -0.0139908767245216 -0.278115422575451 G1 8830 1934 sc_H1 HD1 EKS cells healthy Exp1 V2 sc_H1.EKS.Exp1 14 17 TRUE 6 4 3 3 3 3 3 4 4 Hepatocytes (unknown 2) Hepatocytes 1 0 1 2 2 7 1 6 3 12 10 13 10 17 12 12 Hepatocytes (portal/midzone) Hepatocytes (portal/midzone) Hepatocytes Hepatocytes Hepatocytes Hepatocytes
sc_H1.EKS.Exp1_AGCCTAAGTTCCAACA EKS.data 32086 3691 0.0673575129533679 FALSE 12.933989902138 5.80938727170729 -0.121634401424121 -0.35273492286115 G1 9006 1786 sc_H1 HD1 EKS cells healthy Exp1 V2 sc_H1.EKS.Exp1 14 6 TRUE 6 4 3 3 3 3 3 4 4 Hepatocytes (midzone) Hepatocytes 0 0 0 1 3 2 0 3 5 4 2 7 4 6 4 4 Hepatocytes (central/detox) Hepatocytes (central/detox) Hepatocytes Hepatocytes Hepatocytes Hepatocytes
sc_H1.EKS.Exp1_ATCCGAAAGGTGATAT EKS.data 36348 3947 0.0834724540901502 FALSE 12.0364256630351 6.42676350830857 -0.13287160658656 -0.462885044932731 G1 9274 1858 sc_H1 HD1 EKS cells healthy Exp1 V2 sc_H1.EKS.Exp1 14 6 TRUE 6 4 3 3 3 3 3 4 4 Hepatocytes (midzone) Hepatocytes 0 0 0 1 3 2 0 3 5 4 2 7 4 6 4 4 Hepatocytes (central/detox) Hepatocytes (central/detox) Hepatocytes Hepatocytes Hepatocytes Hepatocytes
sc_H1.EKS.Exp1_CAAGATCTCGGTGTTA EKS.data 28118 3294 0.128712871287129 FALSE 10.2567750195604 7.34760651539939 -0.0186637739207833 -0.373045556075009 G1 8789 1710 sc_H1 HD1 EKS cells healthy Exp1 V2 sc_H1.EKS.Exp1 14 6 TRUE 6 4 3 3 3 3 3 4 4 Hepatocytes (midzone) Hepatocytes 0 1 0 1 3 8 0 3 5 4 2 7 4 6 4 4 Hepatocytes (central/detox) Hepatocytes (central/detox) Hepatocytes Hepatocytes Hepatocytes Hepatocytes
sc_H1.EKS.Exp1_CAGTAACTCATCGATG EKS.data 27412 3378 0.107003891050584 FALSE 12.8921640157595 7.8067999416314 -0.0518190921228305 -0.357617786089034 G1 8774 1766 sc_H1 HD1 EKS cells healthy Exp1 V2 sc_H1.EKS.Exp1 14 6 TRUE 6 4 3 3 3 3 3 4 4 Hepatocytes (unknown 2) Hepatocytes 0 0 0 1 3 2 0 3 5 4 2 7 4 6 4 4 Hepatocytes (central/detox) Hepatocytes (central/detox) Hepatocytes Hepatocytes Hepatocytes Hepatocytes
sc_H1.EKS.Exp1_CCAATCCTCTTGGGTA EKS.data 36991 3982 0.0508038585209003 FALSE 13.892568462599 9.77535076099592 -0.188668224299065 -0.454469897667654 G1 9204 1751 sc_H1 HD1 EKS cells healthy Exp1 V2 sc_H1.EKS.Exp1 14 8 TRUE 6 4 3 3 3 3 3 4 4 Hepatocytes (midzone) Hepatocytes 1 0 1 2 3 0 0 3 12 4 3 9 3 8 4 4 Hepatocytes (central/detox) Hepatocytes (central/detox) Hepatocytes Hepatocytes Hepatocytes Hepatocytes
sc_H1.EKS.Exp1_CCACTACGTATTCGTG EKS.data 37198 4081 0.0673575129533679 FALSE 3.12920049465025 9.20479595677187 -0.122496662216288 -0.302192093917199 G1 9396 1894 sc_H1 HD1 EKS cells healthy Exp1 V2 sc_H1.EKS.Exp1 14 8 TRUE 6 4 3 3 3 3 3 4 4 Hepatocytes (midzone) Hepatocytes 0 0 0 1 3 2 0 3 5 4 2 7 4 8 4 4 Hepatocytes (central/detox) Hepatocytes (central/detox) Hepatocytes Hepatocytes Hepatocytes Hepatocytes
sc_H1.EKS.Exp1_CCGTACTTCCAACCAA EKS.data 33464 3888 0.0673575129533679 FALSE 14.2212526894573 6.87305761415252 -0.179322429906542 -0.363955119214586 G1 9116 1856 sc_H1 HD1 EKS cells healthy Exp1 V2 sc_H1.EKS.Exp1 14 6 TRUE 6 4 3 3 3 3 3 4 4 Hepatocytes (midzone) Hepatocytes 0 0 0 1 3 2 0 3 5 4 2 7 4 6 4 4 Hepatocytes (central/detox) Hepatocytes (central/detox) Hepatocytes Hepatocytes Hepatocytes Hepatocytes
sc_H1.EKS.Exp1_CCGTGGATCGCGCCAA EKS.data 36754 3722 0.0834724540901502 FALSE 12.2843772106437 7.37334711868096 -0.103665999109924 -0.582411303308919 G1 9232 1633 sc_H1 HD1 EKS cells healthy Exp1 V2 sc_H1.EKS.Exp1 14 6 TRUE 6 4 3 3 3 3 3 4 4 Hepatocytes (midzone) Hepatocytes 0 0 0 1 3 2 14 3 5 4 2 7 4 6 4 4 Hepatocytes (central/detox) Hepatocytes (central/detox) Hepatocytes Hepatocytes Hepatocytes Hepatocytes
sc_H1.EKS.Exp1_CCTTTCTCACGGCGTT EKS.data 28394 3335 0.0814814814814815 FALSE 11.9637951679932 7.64950341621469 -0.0383845126835781 -0.400161030595813 G1 8841 1764 sc_H1 HD1 EKS cells healthy Exp1 V2 sc_H1.EKS.Exp1 14 6 TRUE 6 4 3 3 3 3 3 4 4 Hepatocytes (midzone) Hepatocytes 0 0 0 1 3 2 0 3 5 4 2 7 4 6 4 4 Hepatocytes (central/detox) Hepatocytes (central/detox) Hepatocytes Hepatocytes Hepatocytes Hepatocytes
sc_H1.EKS.Exp1_CGCCAAGGTTAAGACA EKS.data 26048 3461 0.125269978401728 FALSE 11.5709459459459 7.16369778869779 -0.0455329327992879 -0.339930393226326 G1 8890 2037 sc_H1 HD1 EKS cells healthy Exp1 V2 sc_H1.EKS.Exp1 14 6 TRUE 6 4 3 3 3 3 3 4 4 Hepatocytes (unknown 2) Hepatocytes 0 0 0 1 3 2 14 3 5 4 23 7 4 6 4 4 Hepatocytes (central/detox) Hepatocytes (central/detox) Hepatocytes Hepatocytes Hepatocytes Hepatocytes
sc_H1.EKS.Exp1_CGCTGGACATGAACCT EKS.data 28439 3133 0.128712871287129 FALSE 4.24768803403776 7.98902915011076 -0.0302069425901202 -0.37024050698665 G1 8879 1636 sc_H1 HD1 EKS cells healthy Exp1 V2 sc_H1.EKS.Exp1 14 1 TRUE 6 4 3 3 3 3 3 4 4 Hepatocytes (central-mid, low counts) Hepatocytes 0 1 0 0 1 3 3 1 1 2 1 0 1 1 2 2 Hepatocytes (portal) 3 Hepatocytes (portal) Hepatocytes Hepatocytes Hepatocytes Hepatocytes
sc_H1.EKS.Exp1_CTAGAGTAGAGGGCTT EKS.data 26410 3341 0.101694915254237 FALSE 11.5486558121924 6.95191215448694 -0.0389686248331108 -0.342371824840268 G1 8792 1865 sc_H1 HD1 EKS cells healthy Exp1 V2 sc_H1.EKS.Exp1 14 6 TRUE 6 4 3 3 3 3 3 4 4 Hepatocytes (unknown 2) Hepatocytes 0 0 0 1 3 2 0 3 5 4 2 7 4 6 4 4 Hepatocytes (central/detox) Hepatocytes (central/detox) Hepatocytes Hepatocytes Hepatocytes Hepatocytes
sc_H1.EKS.Exp1_CTAGCCTTCCACGTTC EKS.data 33877 3975 0.0706150341685649 FALSE 9.74702600584467 6.87191900109219 -0.101023587004895 -0.402446626149291 G1 9215 1942 sc_H1 HD1 EKS cells healthy Exp1 V2 sc_H1.EKS.Exp1 14 6 TRUE 6 4 3 3 3 3 3 4 4 Hepatocytes (midzone) Hepatocytes 0 0 1 1 3 2 0 3 5 4 2 7 4 6 4 4 Hepatocytes (central/detox) Hepatocytes (central/detox) Hepatocytes Hepatocytes Hepatocytes Hepatocytes
sc_H1.EKS.Exp1_CTCCTAGAGGGTCGAT EKS.data 21286 3102 0.0795454545454546 FALSE 5.39321619844029 7.55426101663065 0.0394692923898531 -0.28328398524752 S 8811 2175 sc_H1 HD1 EKS cells healthy Exp1 V2 sc_H1.EKS.Exp1 14 6 TRUE 6 4 3 3 3 3 3 4 4 Hepatocytes (unknown 2) Hepatocytes 0 0 0 1 3 2 14 17 5 27 23 7 4 6 27 27 Hepatocytes (central) 2 Hepatocytes (central) Hepatocytes Hepatocytes Hepatocytes Hepatocytes
sc_H1.EKS.Exp1_CTCTACGTCAGCTGGC EKS.data 33817 3984 0.0920353982300885 FALSE 7.74462548422391 5.25771061891948 -0.01148753894081 -0.345904108877461 G1 9336 1831 sc_H1 HD1 EKS cells healthy Exp1 V2 sc_H1.EKS.Exp1 14 6 TRUE 6 4 3 3 3 3 3 4 4 Hepatocytes (midzone) Hepatocytes 0 0 1 1 3 2 0 3 5 4 2 7 4 6 4 4 Hepatocytes (central/detox) Hepatocytes (central/detox) Hepatocytes Hepatocytes Hepatocytes Hepatocytes
sc_H1.EKS.Exp1_GACACGCAGATATACG EKS.data 24043 2952 0.0967153284671533 FALSE 13.575676912199 6.81279374454103 0.0255896751223854 -0.405043893823697 S 8717 1856 sc_H1 HD1 EKS cells healthy Exp1 V2 sc_H1.EKS.Exp1 14 17 TRUE 6 4 3 3 3 3 3 4 4 Hepatocytes (unknown 2) Hepatocytes 1 0 1 2 2 0 1 2 3 4 10 7 10 17 4 4 Hepatocytes (central/detox) Hepatocytes (central/detox) Hepatocytes Hepatocytes Hepatocytes Hepatocytes
sc_H1.EKS.Exp1_GAGTCCGGTTATCACG EKS.data 23435 2868 0.0920353982300885 FALSE 11.0049071901003 9.60102410923832 -0.0621940364931019 -0.374084463144772 G1 8729 1813 sc_H1 HD1 EKS cells healthy Exp1 V2 sc_H1.EKS.Exp1 14 15 TRUE 6 4 3 3 3 3 3 4 4 Hepatocytes (unknown 2) Hepatocytes 0 0 1 6 3 8 9 6 8 12 2 7 10 15 12 12 Hepatocytes (portal/midzone) Hepatocytes (portal/midzone) Hepatocytes Hepatocytes Hepatocytes Hepatocytes
sc_H1.EKS.Exp1_GATCGTAGTGTGGTTT EKS.data 20552 3219 0.121951219512195 FALSE 13.7699493966524 10.5975087582717 0.00981864708500221 -0.179653005038699 S 8698 2364 sc_H1 HD1 EKS cells healthy Exp1 V2 sc_H1.EKS.Exp1 14 16 TRUE 6 4 3 3 3 3 3 4 4 Hepatocytes (unknown 2) Hepatocytes 7 5 6 6 7 8 9 6 8 12 7 13 9 16 12 12 Hepatocytes (portal/midzone) Hepatocytes (portal/midzone) Hepatocytes Hepatocytes Hepatocytes Hepatocytes
sc_H1.EKS.Exp1_GGACAGATCTCGGACG EKS.data 34131 3684 0.0855207451312447 FALSE 12.3699862295274 7.51809205707421 -0.107615709835336 -0.456262012362994 G1 9101 1739 sc_H1 HD1 EKS cells healthy Exp1 V2 sc_H1.EKS.Exp1 14 6 TRUE 6 4 3 3 3 3 3 4 4 Hepatocytes (midzone) Hepatocytes 1 0 1 1 3 2 0 3 5 4 2 7 4 6 4 4 Hepatocytes (central/detox) Hepatocytes (central/detox) Hepatocytes Hepatocytes Hepatocytes Hepatocytes
sc_H1.EKS.Exp1_GGTGCGTAGAGATGAG EKS.data 33419 4224 0.132286995515695 FALSE 14.0040096950836 6.86435859840211 -0.0653927458834001 -0.337021453430991 G1 9058 1942 sc_H1 HD1 EKS cells healthy Exp1 V2 sc_H1.EKS.Exp1 14 29 TRUE 6 4 3 3 3 3 3 4 4 Hepatocytes (midzone) Hepatocytes 0 6 2 0 18 1 21 23 25 24 25 5 28 29 24 24 Cholangiocytes 2 Cholangiocytes Cholangiocytes Cholangiocytes Cholangiocytes Cholangiocytes
sc_H1.EKS.Exp1_GTATCTTTCTTGTCAT EKS.data 36693 4982 0.121951219512195 FALSE 12.1467309841114 6.9768075654757 -0.152425456163774 -0.182561944834035 G1 9319 2321 sc_H1 HD1 EKS cells healthy Exp1 V2 sc_H1.EKS.Exp1 14 29 TRUE 6 4 3 3 3 3 3 4 4 Hepatocytes (midzone) Hepatocytes 5 6 7 8 18 9 21 23 25 24 25 28 28 29 24 24 Cholangiocytes 2 Cholangiocytes Cholangiocytes Cholangiocytes Cholangiocytes Cholangiocytes
sc_H1.EKS.Exp1_GTCGGGTTCAACACAC EKS.data 27784 3435 0.0943396226415094 FALSE 13.0074863230636 6.81687302044342 -0.0767968402314197 -0.395771648226066 G1 8800 1781 sc_H1 HD1 EKS cells healthy Exp1 V2 sc_H1.EKS.Exp1 14 6 TRUE 6 4 3 3 3 3 3 4 4 Hepatocytes (unknown 2) Hepatocytes 0 1 0 1 3 2 14 3 5 4 2 7 4 6 4 4 Hepatocytes (central/detox) Hepatocytes (central/detox) Hepatocytes Hepatocytes Hepatocytes Hepatocytes
sc_H1.EKS.Exp1_GTCGTAACAAACCTAC EKS.data 23010 3116 0.115660184237462 FALSE 14.4545849630595 9.64797913950456 -0.0860035603026257 -0.346397589735598 G1 8721 2123 sc_H1 HD1 EKS cells healthy Exp1 V2 sc_H1.EKS.Exp1 14 7 TRUE 6 4 3 3 3 3 3 4 4 Hepatocytes (unknown 2) Hepatocytes 1 0 1 2 3 0 1 2 5 4 4 6 5 7 4 4 Hepatocytes (central/detox) Hepatocytes (central/detox) Hepatocytes Hepatocytes Hepatocytes Hepatocytes
sc_H1.EKS.Exp1_GTGCTTCAGTGTCTCA EKS.data 36412 4282 0.0855207451312447 FALSE 12.9325497088872 8.35438866307811 -0.0516522029372497 -0.53584229390681 G1 9196 1909 sc_H1 HD1 EKS cells healthy Exp1 V2 sc_H1.EKS.Exp1 14 21 TRUE 6 4 3 3 3 3 3 4 4 Hepatocytes (central-mid, low counts) Hepatocytes 6 9 9 10 11 12 12 14 18 16 16 20 15 21 16_hep1 16_hep1 Hepatocytes (portal) 2 Hepatocytes (portal) Hepatocytes Hepatocytes Hepatocytes Hepatocytes
sc_H1.EKS.Exp1_TAGAGCTCATCACAAC EKS.data 30895 3587 0.125269978401728 FALSE 12.6881372390354 7.73587959216702 -0.0361871384067646 -0.430652953093346 G1 8939 1805 sc_H1 HD1 EKS cells healthy Exp1 V2 sc_H1.EKS.Exp1 14 6 TRUE 6 4 3 3 3 3 3 4 4 Hepatocytes (midzone) Hepatocytes 0 0 0 1 3 2 0 3 5 4 2 7 4 6 4 4 Hepatocytes (central/detox) Hepatocytes (central/detox) Hepatocytes Hepatocytes Hepatocytes Hepatocytes
sc_H1.EKS.Exp1_TAGTGGTAGAGCAATT EKS.data 23911 3298 0.128712871287129 FALSE 14.8843628455523 9.2927941114968 -0.0163273253226524 -0.342657524284453 G1 8795 2139 sc_H1 HD1 EKS cells healthy Exp1 V2 sc_H1.EKS.Exp1 14 17 TRUE 6 4 3 3 3 3 3 4 4 Hepatocytes (unknown 2) Hepatocytes 1 0 1 2 2 0 1 2 3 12 4 6 10 17 12 12 Hepatocytes (portal/midzone) Hepatocytes (portal/midzone) Hepatocytes Hepatocytes Hepatocytes Hepatocytes
sc_H1.EKS.Exp1_TAGTGGTAGTGTGGCA EKS.data 23297 3022 0.0795454545454546 FALSE 12.2204575696442 8.1383869167704 -0.113901869158879 -0.298711755233494 G1 8682 1910 sc_H1 HD1 EKS cells healthy Exp1 V2 sc_H1.EKS.Exp1 14 13 TRUE 6 4 3 3 3 3 3 4 4 Hepatocytes (midzone) Hepatocytes 1 0 1 2 2 0 1 2 11 3 4 6 5 13 3 3 Hepatocytes (midzone) 4 Hepatocytes (midzone) Hepatocytes Hepatocytes Hepatocytes Hepatocytes
sc_H1.EKS.Exp1_TCTCTAATCACATGCA EKS.data 36248 3919 0.0920353982300885 FALSE 10.963363495917 6.67071286691679 -0.0880340453938585 -0.469248350735027 G1 9269 1779 sc_H1 HD1 EKS cells healthy Exp1 V2 sc_H1.EKS.Exp1 14 6 TRUE 6 4 3 3 3 3 3 4 4 Hepatocytes (midzone) Hepatocytes 0 0 1 1 3 2 0 3 5 4 2 7 4 6 4 4 Hepatocytes (central/detox) Hepatocytes (central/detox) Hepatocytes Hepatocytes Hepatocytes Hepatocytes
sc_H1.EKS.Exp1_TGAGGGAAGAGTGAGA EKS.data 30207 3963 0.112676056338028 FALSE 10.4512199159135 9.91160989174695 -0.0445037828215398 -0.430081554204976 G1 8864 1868 sc_H1 HD1 EKS cells healthy Exp1 V2 sc_H1.EKS.Exp1 14 29 TRUE 6 4 3 3 3 3 3 4 4 Hepatocytes (midzone) Hepatocytes 5 6 7 8 18 9 21 23 25 24 25 28 28 29 24 24 Cholangiocytes 2 Cholangiocytes Cholangiocytes Cholangiocytes Cholangiocytes Cholangiocytes
sc_H1.EKS.Exp1_TGGACGCCATGACATC EKS.data 24414 3452 0.0740452065471551 FALSE 11.6080937167199 11.5261735070042 0.0102636849132176 -0.367799075372708 S 8871 2195 sc_H1 HD1 EKS cells healthy Exp1 V2 sc_H1.EKS.Exp1 14 25 TRUE 6 4 3 3 3 3 3 4 4 Hepatocytes (unknown 2) Hepatocytes 6 9 9 13 11 12 14 17 16 27 23 24 23 25 27 27 Hepatocytes (central) 2 Hepatocytes (central) Hepatocytes Hepatocytes Hepatocytes Hepatocytes
sc_H1.EKS.Exp1_TTATGCTCATTGTGCA EKS.data 24880 3419 0.0723076923076923 FALSE 13.0345659163987 6.9935691318328 0.0410825545171339 -0.297776738870708 S 8875 2126 sc_H1 HD1 EKS cells healthy Exp1 V2 sc_H1.EKS.Exp1 14 7 TRUE 6 4 3 3 3 3 3 4 4 Hepatocytes (unknown 2) Hepatocytes 1 0 1 2 3 0 1 2 5 4 4 6 10 7 4 4 Hepatocytes (central/detox) Hepatocytes (central/detox) Hepatocytes Hepatocytes Hepatocytes Hepatocytes
sc_H1.EKS.Exp1_TTGAACGAGTCGAGTG EKS.data 27163 3500 0.143876337693222 FALSE 12.2077826455104 6.91381658874204 0.0364096573208723 -0.455249077969976 S 8761 1970 sc_H1 HD1 EKS cells healthy Exp1 V2 sc_H1.EKS.Exp1 14 6 TRUE 6 4 3 3 3 3 3 4 4 Hepatocytes (unknown 2) Hepatocytes 0 0 0 1 3 2 0 3 5 4 2 7 4 6 4 4 Hepatocytes (central/detox) Hepatocytes (central/detox) Hepatocytes Hepatocytes Hepatocytes Hepatocytes
sc_H1.EKS.Exp1_TTTGCGCTCACAGTAC EKS.data 20381 3042 0.107003891050584 FALSE 11.4273097492763 6.20185466856386 -0.0534323542501113 -0.201184354059529 G1 8865 2218 sc_H1 HD1 EKS cells healthy Exp1 V2 sc_H1.EKS.Exp1 14 2 TRUE 6 4 3 3 3 3 3 4 4 Hepatocytes (unknown 2) Hepatocytes 1 0 1 2 2 0 10 2 11 3 4 14 5 2 3 3 Hepatocytes (midzone) 4 Hepatocytes (midzone) Hepatocytes Hepatocytes Hepatocytes Hepatocytes
sc_H1.EKS.Exp1_AAAGTAGTCCCATTTA EKS.data 8955 2962 0.040983606557377 FALSE 6.53266331658291 14.9190396426577 0.033628170894526 -0.0865409589112254 S 7607 2955 sc_H1 HD1 EKS cells healthy Exp1 V2 sc_H1.EKS.Exp1 4 12 TRUE 2 1 0 1 0 0 0 2 2 Cholangiocytes Cholangiocytes 5 6 7 8 8 9 8 10 10 10 12 12 12 12 10 10 Cholangiocytes 1 Cholangiocytes Cholangiocytes Cholangiocytes Cholangiocytes Cholangiocytes
sc_H1.EKS.Exp1_AACTCTTGTGCACTTA EKS.data 6623 2359 0.0295489891135303 FALSE 4.51457043635815 14.2835573003171 -0.0567979528259902 -0.0524128616695237 G1 6621 2358 sc_H1 HD1 EKS cells healthy Exp1 V2 sc_H1.EKS.Exp1 6 12 TRUE 2 1 0 1 0 0 0 3 3 Cholangiocytes Cholangiocytes 5 6 7 8 8 9 8 10 10 10 12 12 12 12 10 10 Cholangiocytes 1 Cholangiocytes Cholangiocytes Cholangiocytes Cholangiocytes Cholangiocytes
sc_H1.EKS.Exp1_AAGACCTAGGATTCGG EKS.data 7966 2710 0.038089823763502 FALSE 5.84986191313081 15.2899824253076 0.0401924788607032 -0.0569840527764792 S 7286 2706 sc_H1 HD1 EKS cells healthy Exp1 V2 sc_H1.EKS.Exp1 4 12 TRUE 2 1 0 1 0 0 0 2 2 Cholangiocytes Cholangiocytes 5 6 7 8 8 9 8 10 10 10 12 12 12 12 10 10 Cholangiocytes 1 Cholangiocytes Cholangiocytes Cholangiocytes Cholangiocytes Cholangiocytes
sc_H1.EKS.Exp1_ACACCAACATTTCACT EKS.data 5006 2073 0.0295489891135303 FALSE 2.27726727926488 13.3439872153416 0.0612205162438807 0.0743078281647707 G2M 5735 2070 sc_H1 HD1 EKS cells healthy Exp1 V2 sc_H1.EKS.Exp1 16 12 TRUE 2 1 0 1 0 0 0 3 3 Cholangiocytes Cholangiocytes 5 6 7 8 8 9 8 10 10 10 12 12 12 12 10 10 Cholangiocytes 1 Cholangiocytes Cholangiocytes Cholangiocytes Cholangiocytes Cholangiocytes
sc_H1.EKS.Exp1_ACGATACTCACGATGT EKS.data 6352 2308 0.0319488817891374 FALSE 8.67443324937028 15.7745591939547 -0.049204494882065 0.0129603656952886 G2M 6415 2302 sc_H1 HD1 EKS cells healthy Exp1 V2 sc_H1.EKS.Exp1 16 12 TRUE 2 1 0 1 0 0 0 3 3 Cholangiocytes Cholangiocytes 5 6 7 8 8 9 8 10 10 10 12 12 12 12 10 10 Cholangiocytes 1 Cholangiocytes Cholangiocytes Cholangiocytes Cholangiocytes Cholangiocytes
sc_H1.EKS.Exp1_AGAATAGTCAACGCTA EKS.data 7318 2608 0.0258192651439921 FALSE 4.76906258540585 12.2711123257721 0.0366878059635069 0.0522570256090593 G2M 7024 2607 sc_H1 HD1 EKS cells healthy Exp1 V2 sc_H1.EKS.Exp1 6 12 TRUE 2 1 0 1 0 0 0 3 3 Cholangiocytes Cholangiocytes 5 6 7 8 8 9 8 10 10 10 12 12 12 12 10 10 Cholangiocytes 1 Cholangiocytes Cholangiocytes Cholangiocytes Cholangiocytes Cholangiocytes
sc_H1.EKS.Exp1_AGCGTCGGTTCCCTTG EKS.data 8602 2938 0.043010752688172 FALSE 4.89421064868635 16.5542897000698 -0.0941811303960837 -0.127967378318009 G1 7524 2930 sc_H1 HD1 EKS cells healthy Exp1 V2 sc_H1.EKS.Exp1 16 12 TRUE 2 1 0 1 0 0 0 3 3 Cholangiocytes Cholangiocytes 5 6 7 8 8 9 8 10 10 10 12 12 12 12 10 10 Cholangiocytes 1 Cholangiocytes Cholangiocytes Cholangiocytes Cholangiocytes Cholangiocytes
sc_H1.EKS.Exp1_AGGGATGGTTACGGAG EKS.data 5883 2205 0.04 FALSE 3.89257181710012 15.6722760496345 0.0130173564753004 -0.0288556438626565 S 6155 2202 sc_H1 HD1 EKS cells healthy Exp1 V2 sc_H1.EKS.Exp1 6 12 TRUE 2 1 0 1 0 0 0 3 3 Cholangiocytes Cholangiocytes 5 6 7 8 8 9 8 10 10 10 12 12 12 12 10 10 Cholangiocytes 1 Cholangiocytes Cholangiocytes Cholangiocytes Cholangiocytes Cholangiocytes
sc_H1.EKS.Exp1_AGGGTGAAGCGATAGC EKS.data 5623 2135 0.04 FALSE 6.63346967810777 10.8483016183532 -0.0486203827325323 0.00958391771856007 G2M 6034 2135 sc_H1 HD1 EKS cells healthy Exp1 V2 sc_H1.EKS.Exp1 16 12 TRUE 2 1 0 1 0 0 0 3 3 Cholangiocytes Cholangiocytes 5 6 7 8 8 9 8 10 10 10 12 12 12 12 10 10 Cholangiocytes 1 Cholangiocytes Cholangiocytes Cholangiocytes Cholangiocytes Cholangiocytes
sc_H1.EKS.Exp1_AGGGTGATCTTCGAGA EKS.data 7559 2597 0.038089823763502 FALSE 4.35242756978436 13.1234290250033 0.0169670672007121 -0.0241545893719807 S 7131 2596 sc_H1 HD1 EKS cells healthy Exp1 V2 sc_H1.EKS.Exp1 16 12 TRUE 2 1 0 1 0 0 0 3 3 Cholangiocytes Cholangiocytes 5 6 7 8 8 9 8 10 10 10 12 12 12 12 10 10 Cholangiocytes 1 Cholangiocytes Cholangiocytes Cholangiocytes Cholangiocytes Cholangiocytes
sc_H1.EKS.Exp1_AGTCTTTTCGCACTCT EKS.data 5926 2370 0.112676056338028 FALSE 2.86871414107324 15.8285521430982 0.0442812639074321 -0.0857098332554153 S 6165 2366 sc_H1 HD1 EKS cells healthy Exp1 V2 sc_H1.EKS.Exp1 16 32 TRUE 2 1 0 1 0 0 0 3 3 Cholangiocytes Cholangiocytes 5 6 7 8 8 9 8 10 10 10 20 12 30 32 10 10 Cholangiocytes 1 Cholangiocytes Cholangiocytes Cholangiocytes Cholangiocytes Cholangiocytes
sc_H1.EKS.Exp1_ATAACGCCATGTAAGA EKS.data 6413 2263 0.0362520914668154 FALSE 4.58443786059567 15.5621394043349 -0.0654205607476635 -0.0730871123577996 G1 6444 2260 sc_H1 HD1 EKS cells healthy Exp1 V2 sc_H1.EKS.Exp1 16 12 TRUE 2 1 0 1 0 0 0 3 3 Cholangiocytes Cholangiocytes 5 6 7 8 8 9 8 10 10 10 12 12 12 12 10 10 Cholangiocytes 1 Cholangiocytes Cholangiocytes Cholangiocytes Cholangiocytes Cholangiocytes
sc_H1.EKS.Exp1_ATCCGAAAGGTACTCT EKS.data 6938 2541 0.0280183392766174 FALSE 4.61228019602191 13.4909195733641 -0.0614708500222519 -0.0647498831229547 G1 6803 2540 sc_H1 HD1 EKS cells healthy Exp1 V2 sc_H1.EKS.Exp1 6 12 TRUE 2 1 0 1 0 0 0 3 3 Cholangiocytes Cholangiocytes 5 6 7 8 8 9 8 10 10 10 12 12 12 12 10 10 Cholangiocytes 1 Cholangiocytes Cholangiocytes Cholangiocytes Cholangiocytes Cholangiocytes
sc_H1.EKS.Exp1_CACAAACAGACCACGA EKS.data 6598 2366 0.0353591160220994 FALSE 7.29008790542589 12.3673840557745 0.0657543391188251 0.0929302373902654 G2M 6591 2361 sc_H1 HD1 EKS cells healthy Exp1 V2 sc_H1.EKS.Exp1 16 12 TRUE 2 1 0 1 0 0 0 3 3 Cholangiocytes Cholangiocytes 5 6 7 8 8 9 8 10 10 10 12 12 12 12 10 10 Cholangiocytes 1 Cholangiocytes Cholangiocytes Cholangiocytes Cholangiocytes Cholangiocytes
sc_H1.EKS.Exp1_CACAGTACAGCGTCCA EKS.data 7204 2488 0.049618320610687 FALSE 5.84397556912826 17.4069961132704 0.00483978638184246 -0.0899174068879539 S 6944 2486 sc_H1 HD1 EKS cells healthy Exp1 V2 sc_H1.EKS.Exp1 6 12 TRUE 2 1 0 1 0 0 0 3 3 Cholangiocytes Cholangiocytes 5 6 7 8 8 9 8 10 10 10 12 12 12 12 10 10 Cholangiocytes 1 Cholangiocytes Cholangiocytes Cholangiocytes Cholangiocytes Cholangiocytes
sc_H1.EKS.Exp1_CAGATCAAGTATGACA EKS.data 5771 2207 0.0362520914668154 FALSE 4.73054929821521 14.9367527291631 0.0333222073876279 -0.11321489792738 S 6091 2205 sc_H1 HD1 EKS cells healthy Exp1 V2 sc_H1.EKS.Exp1 6 12 TRUE 2 1 0 1 0 0 0 3 3 Cholangiocytes Cholangiocytes 5 6 7 8 8 9 8 10 10 10 12 12 12 12 10 10 Cholangiocytes 1 Cholangiocytes Cholangiocytes Cholangiocytes Cholangiocytes Cholangiocytes
sc_H1.EKS.Exp1_CAGCAGCAGAGGGATA EKS.data 6306 2427 0.0344827586206897 FALSE 4.15477323184269 13.4792261338408 0.0163829550511793 -0.00929821827437538 S 6378 2421 sc_H1 HD1 EKS cells healthy Exp1 V2 sc_H1.EKS.Exp1 16 12 TRUE 2 1 0 1 0 0 0 3 3 Cholangiocytes Cholangiocytes 5 6 7 8 8 9 8 10 10 10 12 12 12 12 10 10 Cholangiocytes 1 Cholangiocytes Cholangiocytes Cholangiocytes Cholangiocytes Cholangiocytes
sc_H1.EKS.Exp1_CAGCTGGGTAATCACC EKS.data 9025 3072 0.0584996558843771 FALSE 3.49030470914127 16.0664819944598 -0.00522919448153093 -0.0114279777673887 G1 7684 3068 sc_H1 HD1 EKS cells healthy Exp1 V2 sc_H1.EKS.Exp1 16 12 TRUE 2 1 0 1 0 0 0 3 3 Cholangiocytes Cholangiocytes 5 6 7 8 8 9 8 10 10 10 12 12 12 12 10 10 Cholangiocytes 1 Cholangiocytes Cholangiocytes Cholangiocytes Cholangiocytes Cholangiocytes
sc_H1.EKS.Exp1_CATATGGCACGCATCG EKS.data 5597 2288 0.038089823763502 FALSE 6.02108272288726 11.7562980167947 -0.0456998219848687 -0.0299724689626513 G1 5997 2284 sc_H1 HD1 EKS cells healthy Exp1 V2 sc_H1.EKS.Exp1 16 12 TRUE 2 1 0 1 0 0 0 3 3 Cholangiocytes Cholangiocytes 5 6 7 8 8 9 8 10 10 10 12 12 12 12 10 10 Cholangiocytes 1 Cholangiocytes Cholangiocytes Cholangiocytes Cholangiocytes Cholangiocytes
sc_H1.EKS.Exp1_CCATGTCGTCATGCAT EKS.data 6074 2102 0.0362520914668154 FALSE 3.35857754362858 15.3111623312479 -0.00903983088562528 -0.0310113760324139 G1 6278 2099 sc_H1 HD1 EKS cells healthy Exp1 V2 sc_H1.EKS.Exp1 6 12 TRUE 2 1 0 1 0 0 0 3 3 Cholangiocytes Cholangiocytes 5 6 7 8 8 9 8 10 10 10 12 12 12 12 10 10 Cholangiocytes 1 Cholangiocytes Cholangiocytes Cholangiocytes Cholangiocytes Cholangiocytes
sc_H1.EKS.Exp1_CCCAATCTCTCGTTTA EKS.data 6614 2551 0.04 FALSE 4.71726640459631 15.6637435742365 -0.0603026257231865 -0.000311672120928808 G1 6610 2548 sc_H1 HD1 EKS cells healthy Exp1 V2 sc_H1.EKS.Exp1 16 12 TRUE 2 1 0 1 0 0 0 2 2 Cholangiocytes Cholangiocytes 5 6 7 8 8 9 8 10 10 10 12 12 12 12 10 10 Cholangiocytes 1 Cholangiocytes Cholangiocytes Cholangiocytes Cholangiocytes Cholangiocytes
sc_H1.EKS.Exp1_CCCAGTTTCTACGAGT EKS.data 9161 2849 0.0642599277978339 FALSE 10.861259687807 17.8146490557799 0.0232532265242546 0.0114799231208768 S 7638 2844 sc_H1 HD1 EKS cells healthy Exp1 V2 sc_H1.EKS.Exp1 6 12 TRUE 2 1 0 1 0 0 0 3 3 Cholangiocytes Cholangiocytes 5 6 7 8 8 9 8 10 10 10 12 12 12 12 10 10 Cholangiocytes 1 Cholangiocytes Cholangiocytes Cholangiocytes Cholangiocytes Cholangiocytes
sc_H1.EKS.Exp1_CCGGTAGAGCTACCTA EKS.data 6834 2376 0.0390355912743972 FALSE 5.26777875329236 15.0424348844015 -0.0213061860258122 -0.167160147524804 G1 6741 2375 sc_H1 HD1 EKS cells healthy Exp1 V2 sc_H1.EKS.Exp1 6 12 TRUE 2 1 0 1 0 0 0 3 3 Cholangiocytes Cholangiocytes 5 6 7 8 8 9 8 10 10 10 12 12 12 12 10 10 Cholangiocytes 1 Cholangiocytes Cholangiocytes Cholangiocytes Cholangiocytes Cholangiocytes
sc_H1.EKS.Exp1_CCGTTCAGTCATACTG EKS.data 6321 2440 0.0371621621621622 FALSE 3.59120392342984 12.8144280968201 0.02514463729417 -0.050542828943951 S 6386 2436 sc_H1 HD1 EKS cells healthy Exp1 V2 sc_H1.EKS.Exp1 16 12 TRUE 2 1 0 1 0 0 0 3 3 Cholangiocytes Cholangiocytes 5 6 7 8 8 9 8 10 10 10 12 12 12 12 10 10 Cholangiocytes 1 Cholangiocytes Cholangiocytes Cholangiocytes Cholangiocytes Cholangiocytes
sc_H1.EKS.Exp1_CCGTTCAGTTCAACCA EKS.data 6323 2432 0.0353591160220994 FALSE 3.55843745057726 14.3919025778902 0.00937360925678682 0.0420497636486416 G2M 6396 2426 sc_H1 HD1 EKS cells healthy Exp1 V2 sc_H1.EKS.Exp1 16 12 TRUE 2 1 0 1 0 0 0 3 3 Cholangiocytes Cholangiocytes 5 6 7 8 8 9 8 10 10 10 12 12 12 12 10 10 Cholangiocytes 1 Cholangiocytes Cholangiocytes Cholangiocytes Cholangiocytes Cholangiocytes
sc_H1.EKS.Exp1_CCTTCCCCATTAGGCT EKS.data 6326 2380 0.0371621621621622 FALSE 3.49351881125514 13.6579196964907 -0.049204494882065 0.115188821359929 G2M 6398 2378 sc_H1 HD1 EKS cells healthy Exp1 V2 sc_H1.EKS.Exp1 4 12 TRUE 2 1 0 1 0 0 0 2 2 Cholangiocytes Cholangiocytes 5 6 7 8 8 9 8 10 10 10 12 12 12 12 10 10 Cholangiocytes 1 Cholangiocytes Cholangiocytes Cholangiocytes Cholangiocytes Cholangiocytes
sc_H1.EKS.Exp1_CCTTCGACAATACGCT EKS.data 7141 2562 0.0484581497797357 FALSE 9.27041030667974 15.6000560145638 0.00937360925678682 -0.13864214845982 S 6920 2561 sc_H1 HD1 EKS cells healthy Exp1 V2 sc_H1.EKS.Exp1 4 12 TRUE 2 1 0 1 0 0 0 2 2 Cholangiocytes Cholangiocytes 5 6 7 8 8 9 8 10 10 10 12 12 12 12 10 10 Cholangiocytes 1 Cholangiocytes Cholangiocytes Cholangiocytes Cholangiocytes Cholangiocytes
sc_H1.EKS.Exp1_CGTCACTCACCCATGG EKS.data 6532 2171 0.0295489891135303 FALSE 7.30251071647275 13.0740967544397 0.0153538050734312 -0.0435302062230534 S 6531 2169 sc_H1 HD1 EKS cells healthy Exp1 V2 sc_H1.EKS.Exp1 4 12 TRUE 2 1 0 1 0 0 0 2 2 Cholangiocytes Cholangiocytes 5 6 7 8 8 9 8 10 10 10 12 12 12 12 10 10 Cholangiocytes 1 Cholangiocytes Cholangiocytes Cholangiocytes Cholangiocytes Cholangiocytes
sc_H1.EKS.Exp1_CTACCCAGTAACGACG EKS.data 5099 1918 0.0280183392766174 FALSE 3.88311433614434 15.4540105903118 -0.0340175789942145 -0.00519453534881306 G1 5837 1915 sc_H1 HD1 EKS cells healthy Exp1 V2 sc_H1.EKS.Exp1 6 12 TRUE 2 1 0 1 0 0 0 3 3 Cholangiocytes Cholangiocytes 5 6 7 8 8 9 8 10 10 10 12 12 12 12 10 10 Cholangiocytes 1 Cholangiocytes Cholangiocytes Cholangiocytes Cholangiocytes Cholangiocytes
sc_H1.EKS.Exp1_CTCAGAAAGCTGAACG EKS.data 8248 2801 0.0897994768962511 FALSE 4.00096993210475 16.0281280310378 0.0580218068535825 0.0944366526414212 G2M 7397 2796 sc_H1 HD1 EKS cells healthy Exp1 V2 sc_H1.EKS.Exp1 16 33 TRUE 2 1 0 1 0 0 0 3 3 Cholangiocytes Cholangiocytes 5 6 7 8 8 9 8 10 10 10 12 12 12 33 10 10 Cholangiocytes 1 Cholangiocytes Cholangiocytes Cholangiocytes Cholangiocytes Cholangiocytes
sc_H1.EKS.Exp1_CTCGTACGTTCGTCTC EKS.data 4767 2021 0.0272727272727273 FALSE 2.72708202223621 12.2508915460457 -0.00670338228749444 0.0139733000883071 G2M 5633 2019 sc_H1 HD1 EKS cells healthy Exp1 V2 sc_H1.EKS.Exp1 6 12 TRUE 2 1 0 1 0 0 0 3 3 Cholangiocytes Cholangiocytes 5 6 7 8 8 9 8 10 10 10 12 12 12 12 10 10 Cholangiocytes 1 Cholangiocytes Cholangiocytes Cholangiocytes Cholangiocytes Cholangiocytes
sc_H1.EKS.Exp1_CTGATCCCAGGCTGAA EKS.data 7076 2610 0.077662129703763 FALSE 3.47654041831543 12.6059920859242 0.0396083667111704 -0.135083891745883 S 6890 2609 sc_H1 HD1 EKS cells healthy Exp1 V2 sc_H1.EKS.Exp1 16 12 TRUE 2 1 0 1 0 0 0 3 3 Cholangiocytes Cholangiocytes 5 6 7 8 8 9 8 10 10 10 12 12 12 12 10 10 Cholangiocytes 1 Cholangiocytes Cholangiocytes Cholangiocytes Cholangiocytes Cholangiocytes
sc_H1.EKS.Exp1_CTTAGGACAGTTTACG EKS.data 6206 2287 0.043010752688172 FALSE 4.62455688043829 13.4708346761199 0.0019192256341789 -0.153706300971378 S 6334 2286 sc_H1 HD1 EKS cells healthy Exp1 V2 sc_H1.EKS.Exp1 6 12 TRUE 2 1 0 1 0 0 0 3 3 Cholangiocytes Cholangiocytes 5 6 7 8 8 9 8 10 10 10 12 12 12 12 10 10 Cholangiocytes 1 Cholangiocytes Cholangiocytes Cholangiocytes Cholangiocytes Cholangiocytes
sc_H1.EKS.Exp1_GAACGGAAGCCCGAAA EKS.data 7323 2534 0.0265398097145719 FALSE 4.24689334972006 15.2396558787382 0.0122941700044504 0.115007012622721 G2M 7004 2533 sc_H1 HD1 EKS cells healthy Exp1 V2 sc_H1.EKS.Exp1 4 12 TRUE 2 1 0 1 0 0 0 2 2 Cholangiocytes Cholangiocytes 5 6 7 8 8 9 8 10 10 10 12 12 12 12 10 10 Cholangiocytes 1 Cholangiocytes Cholangiocytes Cholangiocytes Cholangiocytes Cholangiocytes
sc_H1.EKS.Exp1_GACTAACCAGACGCAA EKS.data 5747 2203 0.0344827586206897 FALSE 5.56812249869497 11.9714633721942 -0.0218902981753449 0.0266999116928991 G2M 6082 2199 sc_H1 HD1 EKS cells healthy Exp1 V2 sc_H1.EKS.Exp1 16 12 TRUE 2 1 0 1 0 0 0 3 3 Cholangiocytes Cholangiocytes 5 6 7 8 8 9 8 10 10 10 12 12 12 12 10 10 Cholangiocytes 1 Cholangiocytes Cholangiocytes Cholangiocytes Cholangiocytes Cholangiocytes
sc_H1.EKS.Exp1_GCGCAGTTCGCCGTGA EKS.data 8177 2738 0.044055522027761 FALSE 4.28029839794546 14.8954384248502 0.055824432576769 -0.123292296504078 S 7353 2737 sc_H1 HD1 EKS cells healthy Exp1 V2 sc_H1.EKS.Exp1 6 12 TRUE 2 1 0 1 0 0 0 3 3 Cholangiocytes Cholangiocytes 5 6 7 8 8 9 8 10 10 10 12 12 12 12 10 10 Cholangiocytes 1 Cholangiocytes Cholangiocytes Cholangiocytes Cholangiocytes Cholangiocytes
sc_H1.EKS.Exp1_GCTGCAGAGGTGTGGT EKS.data 6064 2241 0.0520156046814044 FALSE 6.10158311345646 14.4788918205805 0.00308744993324432 0.028673835125448 G2M 6263 2239 sc_H1 HD1 EKS cells healthy Exp1 V2 sc_H1.EKS.Exp1 16 12 TRUE 2 1 0 1 0 0 0 3 3 Cholangiocytes Cholangiocytes 5 6 7 8 8 9 8 10 10 10 12 12 12 12 10 10 Cholangiocytes 1 Cholangiocytes Cholangiocytes Cholangiocytes Cholangiocytes Cholangiocytes
sc_H1.EKS.Exp1_GGAATAAAGACTAGAT EKS.data 5124 2198 0.04 FALSE 5.2888368462139 11.3192818110851 0.0489541611036938 -0.0347514414835593 S 5769 2198 sc_H1 HD1 EKS cells healthy Exp1 V2 sc_H1.EKS.Exp1 16 12 TRUE 2 1 0 1 0 0 0 3 3 Cholangiocytes Cholangiocytes 5 6 7 8 8 9 8 10 10 10 12 12 12 12 10 10 Cholangiocytes 1 Cholangiocytes Cholangiocytes Cholangiocytes Cholangiocytes Cholangiocytes
sc_H1.EKS.Exp1_GGATTACAGCTCAACT EKS.data 5940 2358 0.0272727272727273 FALSE 3.13131313131313 9.86531986531987 0.0147696929238985 0.0373746818347099 G2M 6173 2356 sc_H1 HD1 EKS cells healthy Exp1 V2 sc_H1.EKS.Exp1 4 12 TRUE 2 1 0 1 0 0 0 2 2 Cholangiocytes Cholangiocytes 5 6 7 8 8 9 8 10 10 10 12 12 12 12 10 10 Cholangiocytes 1 Cholangiocytes Cholangiocytes Cholangiocytes Cholangiocytes Cholangiocytes
sc_H1.EKS.Exp1_GGGTTGCCAGTAAGCG EKS.data 6448 2205 0.0462107208872458 FALSE 6.31203473945409 19.106699751861 -0.00962394303515799 -0.0303360864370682 G1 6466 2203 sc_H1 HD1 EKS cells healthy Exp1 V2 sc_H1.EKS.Exp1 4 12 TRUE 2 1 0 1 0 0 0 2 2 Cholangiocytes Cholangiocytes 5 6 7 8 8 9 8 10 10 10 12 12 12 12 10 10 Cholangiocytes 1 Cholangiocytes Cholangiocytes Cholangiocytes Cholangiocytes Cholangiocytes
sc_H1.EKS.Exp1_GGTGTTAGTACCAGTT EKS.data 4838 1884 0.0258192651439921 FALSE 5.08474576271187 13.0632492765606 -0.00845571873609257 -0.0467248454625734 G1 5706 1884 sc_H1 HD1 EKS cells healthy Exp1 V2 sc_H1.EKS.Exp1 6 12 TRUE 2 1 0 1 0 0 0 3 3 Cholangiocytes Cholangiocytes 5 6 7 8 8 9 8 10 10 10 12 12 12 12 10 10 Cholangiocytes 1 Cholangiocytes Cholangiocytes Cholangiocytes Cholangiocytes Cholangiocytes
sc_H1.EKS.Exp1_GTACGTAAGGGAAACA EKS.data 5595 2062 0.04 FALSE 3.09204647006256 19.4459338695264 -0.0242267467734757 -0.0262324035115059 G1 6019 2057 sc_H1 HD1 EKS cells healthy Exp1 V2 sc_H1.EKS.Exp1 16 12 TRUE 2 1 0 1 0 0 0 3 3 Cholangiocytes Cholangiocytes 5 6 7 8 8 9 8 10 10 10 12 12 12 12 10 10 Cholangiocytes 1 Cholangiocytes Cholangiocytes Cholangiocytes Cholangiocytes Cholangiocytes
sc_H1.EKS.Exp1_GTACGTATCAACACCA EKS.data 5536 2260 0.0390355912743972 FALSE 2.76372832369942 12.2832369942197 -0.0213061860258122 -0.100877876473949 G1 5953 2255 sc_H1 HD1 EKS cells healthy Exp1 V2 sc_H1.EKS.Exp1 16 12 TRUE 2 1 0 1 0 0 0 3 3 Cholangiocytes Cholangiocytes 5 6 7 8 8 9 8 10 10 10 12 12 12 12 10 10 Cholangiocytes 1 Cholangiocytes Cholangiocytes Cholangiocytes Cholangiocytes Cholangiocytes
sc_H1.EKS.Exp1_GTATTCTTCCCAAGAT EKS.data 8367 2770 0.0532544378698225 FALSE 5.52169236285407 17.1387594119756 -0.0243658210947931 -0.0302321957300919 G1 7434 2766 sc_H1 HD1 EKS cells healthy Exp1 V2 sc_H1.EKS.Exp1 6 12 TRUE 2 1 0 1 0 0 0 3 3 Cholangiocytes Cholangiocytes 5 6 7 8 8 9 8 10 10 10 12 12 12 12 10 10 Cholangiocytes 1 Cholangiocytes Cholangiocytes Cholangiocytes Cholangiocytes Cholangiocytes
sc_H1.EKS.Exp1_GTCACGGCATGACGGA EKS.data 7575 2741 0.04 FALSE 4.84488448844884 14.0726072607261 -0.0167723631508678 -0.120591138122695 G1 7147 2740 sc_H1 HD1 EKS cells healthy Exp1 V2 sc_H1.EKS.Exp1 4 12 TRUE 2 1 0 1 0 0 0 2 2 Cholangiocytes Cholangiocytes 5 6 7 8 8 9 8 10 10 10 12 12 12 12 10 10 Cholangiocytes 1 Cholangiocytes Cholangiocytes Cholangiocytes Cholangiocytes Cholangiocytes
sc_H1.EKS.Exp1_GTCTCGTGTTACAGAA EKS.data 7878 2554 0.0627674750356633 FALSE 7.17187103325717 19.4211728865194 0.0117100578549177 0.0102592073139058 S 7230 2551 sc_H1 HD1 EKS cells healthy Exp1 V2 sc_H1.EKS.Exp1 16 12 TRUE 2 1 0 1 0 0 0 2 2 Cholangiocytes Cholangiocytes 5 6 7 8 8 9 8 10 10 10 12 12 12 12 10 10 Cholangiocytes 1 Cholangiocytes Cholangiocytes Cholangiocytes Cholangiocytes Cholangiocytes
sc_H1.EKS.Exp1_GTGCATACAAACAACA EKS.data 7032 2574 0.0258192651439921 FALSE 7.11035267349261 13.8509670079636 -0.0608867378727192 -0.0972157290530362 G1 6860 2573 sc_H1 HD1 EKS cells healthy Exp1 V2 sc_H1.EKS.Exp1 4 12 TRUE 2 1 0 1 0 0 0 2 2 Cholangiocytes Cholangiocytes 5 6 7 8 8 9 8 10 10 10 12 12 12 12 10 10 Cholangiocytes 1 Cholangiocytes Cholangiocytes Cholangiocytes Cholangiocytes Cholangiocytes
sc_H1.EKS.Exp1_GTGTTAGCATGAAGTA EKS.data 5324 2181 0.0327780763030629 FALSE 3.51239669421488 15.2892561983471 -0.0207220738762795 -0.0862812321437847 G1 5873 2179 sc_H1 HD1 EKS cells healthy Exp1 V2 sc_H1.EKS.Exp1 16 12 TRUE 2 1 0 1 0 0 0 3 3 Cholangiocytes Cholangiocytes 5 6 7 8 8 9 8 10 10 10 12 12 12 12 10 10 Cholangiocytes 1 Cholangiocytes Cholangiocytes Cholangiocytes Cholangiocytes Cholangiocytes
sc_H1.EKS.Exp1_TCACGAATCAGAAATG EKS.data 6369 2428 0.044055522027761 FALSE 1.8370230805464 19.1552834039881 -0.00917890520694259 -0.0231416549789621 G1 6427 2425 sc_H1 HD1 EKS cells healthy Exp1 V2 sc_H1.EKS.Exp1 16 12 TRUE 2 1 0 1 0 0 0 3 3 Cholangiocytes Cholangiocytes 5 6 7 8 8 9 8 10 10 10 12 12 12 12 10 10 Cholangiocytes 1 Cholangiocytes Cholangiocytes Cholangiocytes Cholangiocytes Cholangiocytes
sc_H1.EKS.Exp1_TCAGGTAGTGACGGTA EKS.data 6964 2555 0.044055522027761 FALSE 2.64215967834578 12.7225732337737 0.102859368046284 -0.0655030907485326 S 6816 2547 sc_H1 HD1 EKS cells healthy Exp1 V2 sc_H1.EKS.Exp1 16 12 TRUE 2 1 0 1 0 0 0 3 3 Cholangiocytes Cholangiocytes 5 6 7 8 8 9 8 10 10 10 12 12 12 12 10 10 Cholangiocytes 1 Cholangiocytes Cholangiocytes Cholangiocytes Cholangiocytes Cholangiocytes
sc_H1.EKS.Exp1_TCTGGAATCTGGCGAC EKS.data 7345 2706 0.0371621621621622 FALSE 2.35534377127297 18.1620149761743 0.133539163328883 -0.208872266375773 S 7035 2702 sc_H1 HD1 EKS cells healthy Exp1 V2 sc_H1.EKS.Exp1 16 12 TRUE 2 1 0 1 0 0 0 3 3 Cholangiocytes Cholangiocytes 5 6 7 8 8 9 8 10 10 10 12 12 12 12 10 10 Cholangiocytes 1 Cholangiocytes Cholangiocytes Cholangiocytes Cholangiocytes Cholangiocytes
sc_H1.EKS.Exp1_TGACGGCTCACTTCAT EKS.data 5473 2051 0.038089823763502 FALSE 4.71405079481089 16.3712771788781 0.00308744993324432 -0.0383876162277284 S 5987 2051 sc_H1 HD1 EKS cells healthy Exp1 V2 sc_H1.EKS.Exp1 6 12 TRUE 2 1 0 1 0 0 0 3 3 Cholangiocytes Cholangiocytes 5 6 7 8 8 9 8 10 10 10 12 12 12 12 10 10 Cholangiocytes 1 Cholangiocytes Cholangiocytes Cholangiocytes Cholangiocytes Cholangiocytes
sc_H1.EKS.Exp1_TGCCAAACACTTACGA EKS.data 11312 3080 0.0876288659793814 FALSE 11.1828147100424 21.3401697312588 0.0457554517133956 -0.209885200768791 S 8047 3047 sc_H1 HD1 EKS cells healthy Exp1 V2 sc_H1.EKS.Exp1 6 12 TRUE 2 1 0 1 0 0 0 3 3 Cholangiocytes Cholangiocytes 5 6 7 8 8 9 8 10 10 10 12 12 12 12 10 10 Cholangiocytes 1 Cholangiocytes Cholangiocytes Cholangiocytes Cholangiocytes Cholangiocytes
sc_H1.EKS.Exp1_TGCCAAACAGCTGTGC EKS.data 8284 2900 0.0295489891135303 FALSE 4.40608401738291 11.2747464992757 0.0423898531375167 -0.092332865825152 S 7426 2896 sc_H1 HD1 EKS cells healthy Exp1 V2 sc_H1.EKS.Exp1 6 12 TRUE 2 1 0 1 0 0 0 3 3 Cholangiocytes Cholangiocytes 5 6 7 8 8 9 8 10 10 10 12 12 12 12 10 10 Cholangiocytes 1 Cholangiocytes Cholangiocytes Cholangiocytes Cholangiocytes Cholangiocytes
sc_H1.EKS.Exp1_TGGCCAGAGAAGAAGC EKS.data 4218 1816 0.038089823763502 FALSE 1.96775723091513 15.5998103366524 0.00205829995549622 -0.0498155939951171 S 5437 1813 sc_H1 HD1 EKS cells healthy Exp1 V2 sc_H1.EKS.Exp1 16 12 TRUE 2 1 0 1 0 0 0 3 3 Cholangiocytes Cholangiocytes 5 6 7 8 8 9 8 10 10 10 12 12 12 12 10 10 Cholangiocytes 1 Cholangiocytes Cholangiocytes Cholangiocytes Cholangiocytes Cholangiocytes
sc_H1.EKS.Exp1_TGGGCGTAGCAGACTG EKS.data 4959 1982 0.04 FALSE 3.26678765880218 15.2046783625731 0.0147696929238985 0.0128564749883123 S 5760 1981 sc_H1 HD1 EKS cells healthy Exp1 V2 sc_H1.EKS.Exp1 16 12 TRUE 2 1 0 1 0 0 0 3 3 Cholangiocytes Cholangiocytes 5 6 7 8 8 9 8 10 10 10 12 12 12 12 10 10 Cholangiocytes 1 Cholangiocytes Cholangiocytes Cholangiocytes Cholangiocytes Cholangiocytes
sc_H1.EKS.Exp1_TGTCCCATCTTTAGTC EKS.data 6978 2420 0.0558170813718897 FALSE 4.28489538549728 17.512181140728 0.02514463729417 0.175601267466625 G2M 6821 2417 sc_H1 HD1 EKS cells healthy Exp1 V2 sc_H1.EKS.Exp1 16 12 TRUE 2 1 0 1 0 0 0 3 3 Cholangiocytes Cholangiocytes 5 6 7 8 8 9 8 10 10 10 12 12 12 12 10 10 Cholangiocytes 1 Cholangiocytes Cholangiocytes Cholangiocytes Cholangiocytes Cholangiocytes
sc_H1.EKS.Exp1_TTCTCCTTCGTAGGTT EKS.data 4801 1962 0.0303347280334728 FALSE 3.70756092480733 13.9970839408457 -0.0334334668446818 -0.00548023479299778 G1 5664 1961 sc_H1 HD1 EKS cells healthy Exp1 V2 sc_H1.EKS.Exp1 6 12 TRUE 2 1 0 1 0 0 0 3 3 Cholangiocytes Cholangiocytes 5 6 7 8 8 9 8 10 10 10 12 12 12 12 10 10 Cholangiocytes 1 Cholangiocytes Cholangiocytes Cholangiocytes Cholangiocytes Cholangiocytes
sc_H1.EKS.Exp1_TTCTTAGCAATCCGAT EKS.data 8222 2927 0.0558170813718897 FALSE 4.00145949890538 12.2597908051569 0.120827770360481 0.0240247259882604 S 7408 2924 sc_H1 HD1 EKS cells healthy Exp1 V2 sc_H1.EKS.Exp1 4 12 TRUE 2 1 0 1 0 0 0 2 2 Cholangiocytes Cholangiocytes 5 6 7 8 8 9 8 10 10 10 12 12 12 12 10 10 Cholangiocytes 1 Cholangiocytes Cholangiocytes Cholangiocytes Cholangiocytes Cholangiocytes
sc_H1.EKS.Exp1_TTGCGTCCAAGTACCT EKS.data 7839 2557 0.038089823763502 FALSE 4.6689628779181 14.8998596759791 0.120966844681798 0.0138174640278427 S 7217 2554 sc_H1 HD1 EKS cells healthy Exp1 V2 sc_H1.EKS.Exp1 4 12 TRUE 2 1 0 1 0 0 0 2 2 Cholangiocytes Cholangiocytes 5 6 7 8 8 9 8 10 10 10 12 12 12 12 10 10 Cholangiocytes 1 Cholangiocytes Cholangiocytes Cholangiocytes Cholangiocytes Cholangiocytes
sc_H1.EKS.Exp1_TTTCCTCCAAGCCGTC EKS.data 8122 2894 0.040983606557377 FALSE 3.45973898054666 16.1536567347944 0.0870883400089007 -0.0898135161809776 S 7370 2887 sc_H1 HD1 EKS cells healthy Exp1 V2 sc_H1.EKS.Exp1 16 12 TRUE 2 1 0 1 0 0 0 3 3 Cholangiocytes Cholangiocytes 5 6 7 8 8 9 8 10 10 10 12 12 12 12 10 10 Cholangiocytes 1 Cholangiocytes Cholangiocytes Cholangiocytes Cholangiocytes Cholangiocytes
sc_H1.EKS.Exp1_AAATGCCAGGCTCATT EKS.data 4507 1044 0.015748031496063 FALSE 0.0887508320390504 7.27756822720213 -0.018107476635514 -0.046179419250948 G1 5829 1045 sc_H1 HD1 EKS cells healthy Exp1 V2 sc_H1.EKS.Exp1 41 20 TRUE 1 0 1 0 1 1 1 0 0 Hepatocytes (central-mid, low counts) Hepatocytes 6 10 10 11 12 14 13 16 15 17 17 19 19 20 17_hep1 17_hep1 Hepatocytes (midzone) 3 Hepatocytes (midzone) Hepatocytes Hepatocytes Hepatocytes Hepatocytes
sc_H1.EKS.Exp1_ACATCAGGTGCAGGTA EKS.data 8090 1486 0.0244140625 FALSE 0.0494437577255872 7.21878862793572 -0.0194147752558968 -0.1035011168251 G1 7104 1485 sc_H1 HD1 EKS cells healthy Exp1 V2 sc_H1.EKS.Exp1 41 20 TRUE 1 0 1 0 1 1 1 0 0 Hepatocytes (central-mid, low counts) Hepatocytes 6 10 10 11 12 14 13 16 15 17 17 19 19 20 17_hep1 17_hep1 Hepatocytes (midzone) 3 Hepatocytes (midzone) Hepatocytes Hepatocytes Hepatocytes Hepatocytes
sc_H1.EKS.Exp1_ACCCACTAGAAACGAG EKS.data 11207 1792 0.0186278964107224 FALSE 0.115998929240653 5.67502453823503 -0.0332943925233645 -0.224403927068724 G1 7706 1763 sc_H1 HD1 EKS cells healthy Exp1 V2 sc_H1.EKS.Exp1 27 20 TRUE 1 0 1 0 1 1 1 0 0 Hepatocytes (central-mid, low counts) Hepatocytes 6 10 10 11 12 14 13 16 15 17 17 19 19 20 17_hep1 17_hep1 Hepatocytes (midzone) 3 Hepatocytes (midzone) Hepatocytes Hepatocytes Hepatocytes Hepatocytes
sc_H1.EKS.Exp1_ACGGGCTCACTTCTGC EKS.data 16364 2210 0.0192307692307692 FALSE 0.0488878024932779 6.79540454656563 -0.027008233199822 -0.239260298166329 G1 8385 1852 sc_H1 HD1 EKS cells healthy Exp1 V2 sc_H1.EKS.Exp1 41 20 TRUE 1 0 1 0 1 1 1 0 0 Hepatocytes (central-mid, low counts) Hepatocytes 6 10 10 11 12 14 13 16 15 17 17 19 19 20 17_hep1 17_hep1 Hepatocytes (midzone) 3 Hepatocytes (midzone) Hepatocytes Hepatocytes Hepatocytes Hepatocytes
sc_H1.EKS.Exp1_ACTTACTCAACAACCT EKS.data 3795 986 0.0210970464135021 FALSE 0.0527009222661397 6.32411067193676 -0.00934579439252336 -0.0656329541322529 G1 5607 1000 sc_H1 HD1 EKS cells healthy Exp1 V2 sc_H1.EKS.Exp1 41 20 TRUE 1 0 1 0 1 1 1 0 0 Hepatocytes (central-mid, low counts) Hepatocytes 6 10 10 11 12 14 13 16 15 17 17 19 19 20 17_hep1 17_hep1 Hepatocytes (midzone) 3 Hepatocytes (midzone) Hepatocytes Hepatocytes Hepatocytes Hepatocytes
sc_H1.EKS.Exp1_AGCGGTCTCGGATGGA EKS.data 6057 1264 0.0168738898756661 FALSE 0.115568763414231 5.11804523691596 -0.0233644859813084 -0.1035011168251 G1 6333 1263 sc_H1 HD1 EKS cells healthy Exp1 V2 sc_H1.EKS.Exp1 27 20 TRUE 1 0 1 0 1 1 1 0 0 Hepatocytes (central-mid, low counts) Hepatocytes 6 10 10 11 12 14 13 16 15 17 17 19 19 20 17_hep1 17_hep1 Hepatocytes (midzone) 3 Hepatocytes (midzone) Hepatocytes Hepatocytes Hepatocytes Hepatocytes
sc_H1.EKS.Exp1_AGGTCATTCTACCTGC EKS.data 9334 1598 0.0265398097145719 FALSE 0.139275766016713 6.4495393186201 0.00161326212728082 -0.150251934964417 S 7366 1590 sc_H1 HD1 EKS cells healthy Exp1 V2 sc_H1.EKS.Exp1 41 20 TRUE 1 0 1 0 1 1 1 0 0 Hepatocytes (central-mid, low counts) Hepatocytes 6 10 10 11 12 14 13 16 15 17 17 19 19 20 17_hep1 17_hep1 Hepatocytes (midzone) 3 Hepatocytes (midzone) Hepatocytes Hepatocytes Hepatocytes Hepatocytes
sc_H1.EKS.Exp1_CACACTCGTACAGTGG EKS.data 4480 1070 0.015748031496063 FALSE 0.223214285714286 6.60714285714286 -0.0163551401869159 -0.04459508596956 G1 5822 1070 sc_H1 HD1 EKS cells healthy Exp1 V2 sc_H1.EKS.Exp1 41 20 TRUE 1 0 1 0 1 1 1 0 0 Hepatocytes (central-mid, low counts) Hepatocytes 6 10 10 11 12 14 13 16 15 17 17 19 19 20 17_hep1 17_hep1 Hepatocytes (midzone) 3 Hepatocytes (midzone) Hepatocytes Hepatocytes Hepatocytes Hepatocytes
sc_H1.EKS.Exp1_CACATAGCATCGGACC EKS.data 9542 1751 0.018034265103697 FALSE 0.178159714944456 5.7430308111507 -0.00890075656430796 -0.16240714768064 G1 7453 1749 sc_H1 HD1 EKS cells healthy Exp1 V2 sc_H1.EKS.Exp1 41 20 TRUE 1 0 1 0 1 1 1 0 0 Hepatocytes (central-mid, low counts) Hepatocytes 6 10 10 11 12 14 13 16 15 17 17 19 19 20 17_hep1 17_hep1 Hepatocytes (midzone) 3 Hepatocytes (midzone) Hepatocytes Hepatocytes Hepatocytes Hepatocytes
sc_H1.EKS.Exp1_CAGCCGACAGACGCCT EKS.data 5042 1110 0.0230547550432277 FALSE 0.158667195557319 5.91035303451012 -0.0157710280373832 -0.084800789569373 G1 5988 1111 sc_H1 HD1 EKS cells healthy Exp1 V2 sc_H1.EKS.Exp1 41 20 TRUE 1 0 1 0 1 1 1 0 0 Hepatocytes (central-mid, low counts) Hepatocytes 6 10 10 11 12 14 13 16 15 17 17 19 19 20 17_hep1 17_hep1 Hepatocytes (midzone) 3 Hepatocytes (midzone) Hepatocytes Hepatocytes Hepatocytes Hepatocytes
sc_H1.EKS.Exp1_CCTATTAGTGCACGAA EKS.data 10769 1664 0.022391615054788 FALSE 0.0464295663478503 7.31729965642121 -0.00539608366711171 -0.175497376759649 G1 7630 1644 sc_H1 HD1 EKS cells healthy Exp1 V2 sc_H1.EKS.Exp1 41 20 TRUE 1 0 1 0 1 1 1 0 0 Hepatocytes (central-mid, low counts) Hepatocytes 6 10 10 11 12 14 13 16 15 17 17 19 19 20 17_hep1 17_hep1 Hepatocytes (midzone) 3 Hepatocytes (midzone) Hepatocytes Hepatocytes Hepatocytes Hepatocytes
sc_H1.EKS.Exp1_CCTCAGTAGGAATCGC EKS.data 6005 1157 0.022391615054788 FALSE 0.166527893422148 5.36219816819317 -0.0175233644859813 -0.100046750818139 G1 6324 1155 sc_H1 HD1 EKS cells healthy Exp1 V2 sc_H1.EKS.Exp1 41 20 TRUE 1 0 1 0 1 1 1 0 0 Hepatocytes (central-mid, low counts) Hepatocytes 6 10 10 11 12 14 13 16 15 17 17 19 19 20 17_hep1 17_hep1 Hepatocytes (midzone) 3 Hepatocytes (midzone) Hepatocytes Hepatocytes Hepatocytes Hepatocytes
sc_H1.EKS.Exp1_CGAACATCATTTGCCC EKS.data 14543 2133 0.0151975683890578 FALSE 0.412569621123565 6.99993123839648 -0.0607476635514019 -0.192587398057244 G1 8242 1919 sc_H1 HD1 EKS cells healthy Exp1 V2 sc_H1.EKS.Exp1 41 20 TRUE 1 0 1 0 1 1 1 0 0 Hepatocytes (central-mid, low counts) Hepatocytes 6 10 10 11 12 14 13 16 15 17 17 19 19 20 17_hep1 17_hep1 Hepatocytes (midzone) 3 Hepatocytes (midzone) Hepatocytes Hepatocytes Hepatocytes Hepatocytes
sc_H1.EKS.Exp1_CTACCCAAGGCGCTCT EKS.data 5601 1221 0.0258192651439921 FALSE 0.0535618639528656 7.03445813247634 -0.0303738317757009 -0.0944366526414212 G1 6159 1218 sc_H1 HD1 EKS cells healthy Exp1 V2 sc_H1.EKS.Exp1 27 20 TRUE 1 0 1 0 1 1 1 0 0 Hepatocytes (central-mid, low counts) Hepatocytes 6 10 10 11 12 14 13 16 15 17 17 19 19 20 17_hep1 17_hep1 Hepatocytes (midzone) 3 Hepatocytes (midzone) Hepatocytes Hepatocytes Hepatocytes Hepatocytes
sc_H1.EKS.Exp1_CTTAACTAGCTTATCG EKS.data 4875 1130 0.0151975683890578 FALSE 0.102564102564103 6.44102564102564 -0.0169392523364486 -0.0471144356137344 G1 5922 1127 sc_H1 HD1 EKS cells healthy Exp1 V2 sc_H1.EKS.Exp1 41 20 TRUE 1 0 1 0 1 1 1 0 0 Hepatocytes (central-mid, low counts) Hepatocytes 6 10 10 11 12 14 13 16 15 17 17 19 19 20 17_hep1 17_hep1 Hepatocytes (midzone) 3 Hepatocytes (midzone) Hepatocytes Hepatocytes Hepatocytes Hepatocytes
sc_H1.EKS.Exp1_GACGTTAGTAGCTAAA EKS.data 12870 1746 0.0272727272727273 FALSE 0.225330225330225 7.1950271950272 0.00497886070315977 -0.209157965819957 S 7887 1642 sc_H1 HD1 EKS cells healthy Exp1 V2 sc_H1.EKS.Exp1 27 20 TRUE 1 0 1 0 1 1 1 0 0 Hepatocytes (central-mid, low counts) Hepatocytes 6 10 10 11 12 14 13 16 15 17 17 19 19 20 17_hep1 17_hep1 Hepatocytes (midzone) 3 Hepatocytes (midzone) Hepatocytes Hepatocytes Hepatocytes Hepatocytes
sc_H1.EKS.Exp1_GACTAACAGGTAAACT EKS.data 7421 1395 0.0272727272727273 FALSE 0.0404258186228271 5.60571351569869 -0.00189141076991544 -0.062905823074126 G1 6922 1395 sc_H1 HD1 EKS cells healthy Exp1 V2 sc_H1.EKS.Exp1 41 20 TRUE 1 0 1 0 1 1 1 0 0 Hepatocytes (central-mid, low counts) Hepatocytes 6 10 10 11 12 14 13 16 15 17 17 19 19 20 17_hep1 17_hep1 Hepatocytes (midzone) 3 Hepatocytes (midzone) Hepatocytes Hepatocytes Hepatocytes Hepatocytes
sc_H1.EKS.Exp1_GAGCAGAAGAGTGAGA EKS.data 8221 1480 0.0287769784172662 FALSE 0.0608198515995621 6.59287191339253 -0.0338785046728972 -0.100410368292556 G1 7133 1477 sc_H1 HD1 EKS cells healthy Exp1 V2 sc_H1.EKS.Exp1 41 20 TRUE 1 0 1 0 1 1 1 0 0 Hepatocytes (central-mid, low counts) Hepatocytes 6 10 10 11 12 14 13 16 15 17 17 19 19 20 17_hep1 17_hep1 Hepatocytes (midzone) 3 Hepatocytes (midzone) Hepatocytes Hepatocytes Hepatocytes Hepatocytes
sc_H1.EKS.Exp1_GATCGCGAGATGTGGC EKS.data 4414 991 0.0198431010613752 FALSE 0.158586316266425 8.51835070231083 -0.0134345794392523 -0.0790088826554465 G1 5813 992 sc_H1 HD1 EKS cells healthy Exp1 V2 sc_H1.EKS.Exp1 41 20 TRUE 1 0 1 0 1 1 1 0 0 Hepatocytes (central-mid, low counts) Hepatocytes 6 10 10 11 12 14 13 16 15 17 17 19 19 20 17_hep1 17_hep1 Hepatocytes (midzone) 3 Hepatocytes (midzone) Hepatocytes Hepatocytes Hepatocytes Hepatocytes
sc_H1.EKS.Exp1_GATGAGGAGATGAGAG EKS.data 6870 1167 0.022391615054788 FALSE 0.101892285298399 5.61863173216885 -0.0146028037383178 -0.0995792426367461 G1 6717 1167 sc_H1 HD1 EKS cells healthy Exp1 V2 sc_H1.EKS.Exp1 41 20 TRUE 1 0 1 0 1 1 1 0 0 Hepatocytes (central-mid, low counts) Hepatocytes 6 10 10 11 12 14 13 16 15 17 17 19 19 20 17_hep1 17_hep1 Hepatocytes (midzone) 3 Hepatocytes (midzone) Hepatocytes Hepatocytes Hepatocytes Hepatocytes
sc_H1.EKS.Exp1_GCGCAGTAGCAAATCA EKS.data 4810 1031 0.0192307692307692 FALSE 0.0415800415800416 6.48648648648649 0.00979083222073876 -0.0827489481065919 S 5915 1030 sc_H1 HD1 EKS cells healthy Exp1 V2 sc_H1.EKS.Exp1 41 20 TRUE 1 0 1 0 1 1 1 0 0 Hepatocytes (central-mid, low counts) Hepatocytes 6 10 10 11 12 14 13 16 15 17 17 19 19 20 17_hep1 17_hep1 Hepatocytes (midzone) 3 Hepatocytes (midzone) Hepatocytes Hepatocytes Hepatocytes Hepatocytes
sc_H1.EKS.Exp1_TATTACCGTTACCGAT EKS.data 5708 1255 0.0198431010613752 FALSE 0.315346881569727 6.44709180098108 0.0271751223854028 -0.0857358059321594 S 6207 1254 sc_H1 HD1 EKS cells healthy Exp1 V2 sc_H1.EKS.Exp1 41 20 TRUE 1 0 1 0 1 1 1 0 0 Hepatocytes (central-mid, low counts) Hepatocytes 6 10 10 11 12 14 13 16 15 17 17 19 19 20 17_hep1 17_hep1 Hepatocytes (midzone) 3 Hepatocytes (midzone) Hepatocytes Hepatocytes Hepatocytes Hepatocytes
sc_H1.EKS.Exp1_TCCACACCACCGATAT EKS.data 4820 1268 0.0251107828655835 FALSE 0.12448132780083 6.55601659751037 -0.00189141076991544 -0.0545945665160252 G1 5869 1266 sc_H1 HD1 EKS cells healthy Exp1 V2 sc_H1.EKS.Exp1 41 20 TRUE 1 0 1 0 1 1 1 0 0 Hepatocytes (central-mid, low counts) Hepatocytes 6 10 10 11 12 14 13 16 15 17 17 19 19 20 17_hep1 17_hep1 Hepatocytes (midzone) 3 Hepatocytes (midzone) Hepatocytes Hepatocytes Hepatocytes Hepatocytes
sc_H1.EKS.Exp1_TCGGTAAGTTGCGCAC EKS.data 12753 1897 0.0353591160220994 FALSE 0.0784129224496197 6.13189053556026 0.00556297285269248 -0.118435405952938 S 7882 1787 sc_H1 HD1 EKS cells healthy Exp1 V2 sc_H1.EKS.Exp1 41 20 TRUE 1 0 1 0 1 1 1 0 0 Hepatocytes (central-mid, low counts) Hepatocytes 6 10 10 11 12 14 13 16 15 17 17 19 19 20 17_hep1 17_hep1 Hepatocytes (midzone) 3 Hepatocytes (midzone) Hepatocytes Hepatocytes Hepatocytes Hepatocytes
sc_H1.EKS.Exp1_TGCCCATTCAGTACGT EKS.data 10496 1871 0.0303347280334728 FALSE 0.0857469512195122 7.27896341463415 -0.0467289719626168 -0.147524803906291 G1 7632 1855 sc_H1 HD1 EKS cells healthy Exp1 V2 sc_H1.EKS.Exp1 41 20 TRUE 1 0 1 0 1 1 1 0 0 Hepatocytes (central-mid, low counts) Hepatocytes 6 10 10 11 12 14 13 16 15 17 17 19 19 20 17_hep1 17_hep1 Hepatocytes (midzone) 3 Hepatocytes (midzone) Hepatocytes Hepatocytes Hepatocytes Hepatocytes
sc_H1.EKS.Exp1_TGGGAAGTCGTCACGG EKS.data 13039 1675 0.0151975683890578 FALSE 0.0690236981363602 3.35915330930286 0.00497886070315977 -0.151368760064412 S 8061 1521 sc_H1 HD1 EKS cells healthy Exp1 V2 sc_H1.EKS.Exp1 41 20 TRUE 1 0 1 0 1 1 1 0 0 Hepatocytes (central-mid, low counts) Hepatocytes 6 10 10 11 12 14 13 16 15 17 17 19 19 20 17_hep1 17_hep1 Hepatocytes (midzone) 3 Hepatocytes (midzone) Hepatocytes Hepatocytes Hepatocytes Hepatocytes
sc_H1.EKS.Exp1_TGGTTCCTCAGCTCTC EKS.data 7915 1266 0.0303347280334728 FALSE 0.16424510423247 7.98483891345546 0.0509846461949266 -0.0364396654719235 S 7014 1266 sc_H1 HD1 EKS cells healthy Exp1 V2 sc_H1.EKS.Exp1 41 20 TRUE 1 0 1 0 1 1 1 0 0 Hepatocytes (central-mid, low counts) Hepatocytes 6 10 10 11 12 14 13 16 15 17 17 19 19 20 17_hep1 17_hep1 Hepatocytes (midzone) 3 Hepatocytes (midzone) Hepatocytes Hepatocytes Hepatocytes Hepatocytes
sc_H1.EKS.Exp1_TGTGGTAGTGTGAAAT EKS.data 5448 1078 0.0186278964107224 FALSE 0.165198237885463 6.93832599118943 -0.0105140186915888 -0.081995740481014 G1 6138 1079 sc_H1 HD1 EKS cells healthy Exp1 V2 sc_H1.EKS.Exp1 41 20 TRUE 1 0 1 0 1 1 1 0 0 Hepatocytes (central-mid, low counts) Hepatocytes 6 10 10 11 12 14 13 16 15 17 17 19 19 20 17_hep1 17_hep1 Hepatocytes (midzone) 3 Hepatocytes (midzone) Hepatocytes Hepatocytes Hepatocytes Hepatocytes
sc_H1.EKS.Exp1_TTATGCTTCTTGTCAT EKS.data 7243 1363 0.0303347280334728 FALSE 0.0690321689907497 8.22863454369736 -0.0233644859813084 -0.119863903173861 G1 6843 1361 sc_H1 HD1 EKS cells healthy Exp1 V2 sc_H1.EKS.Exp1 41 20 TRUE 1 0 1 0 1 1 1 0 0 Hepatocytes (central-mid, low counts) Hepatocytes 6 10 10 11 12 14 13 16 15 17 17 19 19 20 17_hep1 17_hep1 Hepatocytes (midzone) 3 Hepatocytes (midzone) Hepatocytes Hepatocytes Hepatocytes Hepatocytes
sc_H1.EKS.Exp1_TTCCCAGAGACCTTTG EKS.data 4147 917 0.018034265103697 FALSE 0.289365806607186 6.46250301422715 -0.0122663551401869 -0.0544127577788167 G1 5741 919 sc_H1 HD1 EKS cells healthy Exp1 V2 sc_H1.EKS.Exp1 41 20 TRUE 1 0 1 0 1 1 1 0 0 Hepatocytes (central-mid, low counts) Hepatocytes 6 10 10 11 12 14 13 16 15 17 17 19 19 20 17_hep1 17_hep1 Hepatocytes (midzone) 3 Hepatocytes (midzone) Hepatocytes Hepatocytes Hepatocytes Hepatocytes
sc_H1.EKS.Exp1_AAATGCCCAACCGCCA EKS.data 10138 1893 0.0484581497797357 FALSE 0.059183270862103 8.08838035115407 -0.0438084112149533 -0.179886759129396 G1 7544 1886 sc_H1 HD1 EKS cells healthy Exp1 V2 sc_H1.EKS.Exp1 31 20 TRUE 1 0 4 0 4 1 1 5 5 Hepatocytes (central-mid, low counts) Hepatocytes 6 10 10 11 12 14 13 16 15 17 17 19 19 20 17_hep1 17_hep1 Hepatocytes (midzone) 3 Hepatocytes (midzone) Hepatocytes Hepatocytes Hepatocytes Hepatocytes
sc_H1.EKS.Exp1_AACTTTCGTGAGGCTA EKS.data 18230 2478 0.0371621621621622 FALSE 0.065825562260011 9.97257268239166 -0.059134401424121 -0.334813775907745 G1 8499 1977 sc_H1 HD1 EKS cells healthy Exp1 V2 sc_H1.EKS.Exp1 31 20 TRUE 1 0 4 0 4 1 1 5 5 Hepatocytes (central-mid, low counts) Hepatocytes 6 10 10 11 12 14 13 16 15 17 17 19 19 20 17_hep1 17_hep1 Hepatocytes (midzone) 3 Hepatocytes (midzone) Hepatocytes Hepatocytes Hepatocytes Hepatocytes
sc_H1.EKS.Exp1_AAGGTTCCAACAACCT EKS.data 4803 1161 0.0272727272727273 FALSE 0.083281282531751 7.95336248178222 0.0341844681797953 -0.0630097137811023 S 5894 1162 sc_H1 HD1 EKS cells healthy Exp1 V2 sc_H1.EKS.Exp1 31 20 TRUE 1 0 4 0 4 1 1 5 5 Hepatocytes (central-mid, low counts) Hepatocytes 6 10 10 11 12 14 13 16 15 17 17 19 19 20 17_hep1 17_hep1 Hepatocytes (midzone) 3 Hepatocytes (midzone) Hepatocytes Hepatocytes Hepatocytes Hepatocytes
sc_H1.EKS.Exp1_ACACTGAGTAACGCGA EKS.data 6810 1250 0.0462107208872458 FALSE 0.0587371512481645 7.69456681350954 -0.0204439252336449 -0.10752688172043 G1 6704 1250 sc_H1 HD1 EKS cells healthy Exp1 V2 sc_H1.EKS.Exp1 31 20 TRUE 1 0 4 0 4 1 1 5 5 Hepatocytes (central-mid, low counts) Hepatocytes 6 10 10 11 12 14 13 16 15 17 17 19 19 20 17_hep1 17_hep1 Hepatocytes (midzone) 3 Hepatocytes (midzone) Hepatocytes Hepatocytes Hepatocytes Hepatocytes
sc_H1.EKS.Exp1_ACCCACTGTCGAATCT EKS.data 7509 1578 0.0451219512195122 FALSE 0.0665867625516047 7.88387268611 -0.0303738317757009 -0.153992000415563 G1 6960 1577 sc_H1 HD1 EKS cells healthy Exp1 V2 sc_H1.EKS.Exp1 31 20 TRUE 1 0 4 0 4 1 1 5 5 Hepatocytes (central-mid, low counts) Hepatocytes 6 10 10 11 12 14 13 16 15 17 17 19 19 20 17_hep1 17_hep1 Hepatocytes (midzone) 3 Hepatocytes (midzone) Hepatocytes Hepatocytes Hepatocytes Hepatocytes
sc_H1.EKS.Exp1_ACCGTAAGTTCAGTAC EKS.data 11734 1949 0.0353591160220994 FALSE 0.119311402761207 8.31770922106699 -0.0240876724521584 -0.157524284452756 G1 7789 1904 sc_H1 HD1 EKS cells healthy Exp1 V2 sc_H1.EKS.Exp1 31 20 TRUE 1 0 4 0 4 1 1 5 5 Hepatocytes (central-mid, low counts) Hepatocytes 6 10 10 11 12 14 13 16 15 17 17 19 19 20 17_hep1 17_hep1 Hepatocytes (midzone) 3 Hepatocytes (midzone) Hepatocytes Hepatocytes Hepatocytes Hepatocytes
sc_H1.EKS.Exp1_ACGGGTCGTCCGTCAG EKS.data 4683 976 0.0362520914668154 FALSE 0.0427076660260517 9.26756352765321 -0.0105140186915888 -0.0475819437951275 G1 5917 976 sc_H1 HD1 EKS cells healthy Exp1 V2 sc_H1.EKS.Exp1 45 20 TRUE 1 0 4 6 4 5 6 5 5 Hepatocytes (central-mid, low counts) Hepatocytes 6 10 10 11 12 14 13 16 15 17 17 19 19 20 17_hep1 17_hep1 Hepatocytes (midzone) 3 Hepatocytes (midzone) Hepatocytes Hepatocytes Hepatocytes Hepatocytes
sc_H1.EKS.Exp1_ACGTCAATCAGGATCT EKS.data 5872 1276 0.0371621621621622 FALSE 0.102179836512262 7.52724795640327 0.0300956831330663 -0.0568282167160148 S 6269 1274 sc_H1 HD1 EKS cells healthy Exp1 V2 sc_H1.EKS.Exp1 31 20 TRUE 1 0 4 0 4 1 1 5 5 Hepatocytes (central-mid, low counts) Hepatocytes 6 10 10 11 12 14 13 16 15 17 17 19 19 20 17_hep1 17_hep1 Hepatocytes (midzone) 3 Hepatocytes (midzone) Hepatocytes Hepatocytes Hepatocytes Hepatocytes
sc_H1.EKS.Exp1_ACTGCTCAGCAGGTCA EKS.data 6041 1405 0.0353591160220994 FALSE 1.22496275451084 7.11802681675219 0.016661103693814 -0.123889668069191 S 6327 1405 sc_H1 HD1 EKS cells healthy Exp1 V2 sc_H1.EKS.Exp1 31 20 TRUE 1 0 4 6 4 5 6 5 5 Hepatocytes (central-mid, low counts) Hepatocytes 6 10 10 11 12 14 13 16 15 17 17 19 19 20 17_hep1 17_hep1 Hepatocytes (midzone) 3 Hepatocytes (midzone) Hepatocytes Hepatocytes Hepatocytes Hepatocytes
sc_H1.EKS.Exp1_AGCGTCGCACTCAGGC EKS.data 9837 1538 0.0327780763030629 FALSE 0.0203314018501576 6.26207176984853 -0.0292056074766355 -0.147628694613267 G1 7425 1536 sc_H1 HD1 EKS cells healthy Exp1 V2 sc_H1.EKS.Exp1 27 20 TRUE 1 0 1 0 1 1 1 0 0 Hepatocytes (central-mid, low counts) Hepatocytes 6 10 10 11 12 14 13 16 15 17 17 19 19 20 17_hep1 17_hep1 Hepatocytes (midzone) 3 Hepatocytes (midzone) Hepatocytes Hepatocytes Hepatocytes Hepatocytes
sc_H1.EKS.Exp1_AGCTCTCCACTTAAGC EKS.data 7388 1461 0.0484581497797357 FALSE 0.0541418516513265 5.46832701678397 -0.0332943925233645 -0.112565581008779 G1 6900 1460 sc_H1 HD1 EKS cells healthy Exp1 V2 sc_H1.EKS.Exp1 31 20 TRUE 1 0 4 0 4 1 1 5 5 Hepatocytes (central-mid, low counts) Hepatocytes 6 10 10 11 12 14 13 16 15 17 17 19 19 20 17_hep1 17_hep1 Hepatocytes (midzone) 3 Hepatocytes (midzone) Hepatocytes Hepatocytes Hepatocytes Hepatocytes
sc_H1.EKS.Exp1_AGTGAGGAGACATAAC EKS.data 13085 2170 0.0451219512195122 FALSE 0.11463507833397 6.60298051203668 -0.027008233199822 -0.185392966599138 G1 8033 2047 sc_H1 HD1 EKS cells healthy Exp1 V2 sc_H1.EKS.Exp1 31 20 TRUE 1 0 1 0 1 1 1 0 0 Hepatocytes (central-mid, low counts) Hepatocytes 6 10 10 11 12 14 13 16 15 17 17 19 19 20 17_hep1 17_hep1 Hepatocytes (midzone) 3 Hepatocytes (midzone) Hepatocytes Hepatocytes Hepatocytes Hepatocytes
sc_H1.EKS.Exp1_ATAAGAGCACTACAGT EKS.data 18463 2446 0.0545212765957447 FALSE 0.0433299030493419 5.75204462980014 -0.0166332888295505 -0.209677419354839 G1 8548 1916 sc_H1 HD1 EKS cells healthy Exp1 V2 sc_H1.EKS.Exp1 31 20 TRUE 1 0 4 0 4 1 1 5 5 Hepatocytes (central-mid, low counts) Hepatocytes 6 10 10 11 12 14 13 16 15 17 17 19 19 20 17_hep1 17_hep1 Hepatocytes (midzone) 3 Hepatocytes (midzone) Hepatocytes Hepatocytes Hepatocytes Hepatocytes
sc_H1.EKS.Exp1_CACTCCAGTACGACCC EKS.data 10342 1697 0.04 FALSE 0.241732740282344 7.21330497002514 -0.0309579439252336 -0.14809620279466 G1 7540 1690 sc_H1 HD1 EKS cells healthy Exp1 V2 sc_H1.EKS.Exp1 31 20 TRUE 1 0 4 0 4 1 1 5 5 Hepatocytes (central-mid, low counts) Hepatocytes 6 10 10 11 12 14 13 16 15 17 17 19 19 20 17_hep1 17_hep1 Hepatocytes (midzone) 3 Hepatocytes (midzone) Hepatocytes Hepatocytes Hepatocytes Hepatocytes
sc_H1.EKS.Exp1_CAGAATCAGTACGACG EKS.data 8877 1452 0.0462107208872458 FALSE 0.0337952010814464 7.66024557846119 -0.0297897196261682 -0.13435665679705 G1 7265 1451 sc_H1 HD1 EKS cells healthy Exp1 V2 sc_H1.EKS.Exp1 31 20 TRUE 1 0 4 0 4 1 1 5 5 Hepatocytes (central-mid, low counts) Hepatocytes 6 10 10 11 12 14 13 16 15 17 17 19 19 20 17_hep1 17_hep1 Hepatocytes (midzone) 3 Hepatocytes (midzone) Hepatocytes Hepatocytes Hepatocytes Hepatocytes
sc_H1.EKS.Exp1_CCACTACTCCATTCTA EKS.data 10354 1749 0.0508038585209003 FALSE 0.0482905157427081 8.13212285107205 0.0119882064975523 -0.175497376759649 S 7577 1742 sc_H1 HD1 EKS cells healthy Exp1 V2 sc_H1.EKS.Exp1 31 20 TRUE 1 0 4 0 4 1 1 5 5 Hepatocytes (central-mid, low counts) Hepatocytes 6 10 10 11 12 14 13 16 15 17 17 19 19 20 17_hep1 17_hep1 Hepatocytes (midzone) 3 Hepatocytes (midzone) Hepatocytes Hepatocytes Hepatocytes Hepatocytes
sc_H1.EKS.Exp1_CCCAGTTAGGTGCTTT EKS.data 13701 2142 0.040983606557377 FALSE 0.138676009050434 7.05058024961682 0.0856141522029372 -0.265258947587138 S 8089 1975 sc_H1 HD1 EKS cells healthy Exp1 V2 sc_H1.EKS.Exp1 31 20 TRUE 1 0 4 0 4 1 1 5 5 Hepatocytes (central-mid, low counts) Hepatocytes 6 10 10 11 12 14 13 16 15 17 17 19 19 20 17_hep1 17_hep1 Hepatocytes (midzone) 3 Hepatocytes (midzone) Hepatocytes Hepatocytes Hepatocytes Hepatocytes
[truncated: 48,383,283 more chars]
