# Supplementary material for: Cell atlas of the regenerating human liver after portal vein embolization
Source: Nat Commun. 2024 Jul 11;15:5827. doi: 10.1038/s41467-024-49236-7 (PMC11239663; doi:10.1038/s41467-024-49236-7)
Supplement: Supplementary file 17 — Source Data [file 41467_2024_49236_MOESM17_ESM.zip › fig_data/fig4d.txt]

endo_simp variable value
1 LSEC (stress) MGP 0
2 LSEC (stress) MGP 0
3 LSEC (stress) MGP 0
4 EC non-LSEC MGP 0
5 LSEC (stress) MGP 0
6 EC non-LSEC MGP 0
7 LSEC (stress) MGP 0
8 LSEC (stress) MGP 0
9 LSEC (stress) MGP 0
10 LSEC (stress) MGP 0
11 EC non-LSEC MGP 0
12 EC non-LSEC MGP 0
13 LSEC (remodelling) MGP 0
14 EC non-LSEC MGP 0
15 EC non-LSEC MGP 0
16 LSEC (stress) MGP 0
17 LSEC (stress) MGP 0
18 LSEC (stress) MGP 0
19 LSEC (stress) MGP 0
20 LSEC (stress) MGP 0
21 LSEC (stress) MGP 0
22 LSEC (stress) MGP 0
23 LSEC (stress) MGP 0
24 EC non-LSEC MGP 0
25 LSEC (stress) MGP 0
26 EC non-LSEC MGP 0
27 LSEC (stress) MGP 0
28 EC non-LSEC MGP 0
29 EC non-LSEC MGP 0
30 LSEC (stress) MGP 0
31 EC non-LSEC MGP 0
32 LSEC (stress) MGP 0
33 LSEC (remodelling) MGP 0
34 LSEC (stress) MGP 0
35 EC non-LSEC MGP 0
36 Pericentral LSEC MGP 0
37 LSEC (remodelling) MGP 0
38 EC non-LSEC MGP 0
39 LSEC (stress) MGP 0
40 LSEC (stress) MGP 0
41 LSEC (stress) MGP 0
42 LSEC (high MT 2) MGP 0
43 EC non-LSEC MGP 0.693147180559945
44 LSEC (stress) MGP 0
45 Midzonal LSEC MGP 0
46 LSEC (remodelling) MGP 0
47 LSEC (stress) MGP 0
48 EC non-LSEC MGP 0
49 EC non-LSEC MGP 0
50 LSEC (stress) MGP 0
51 LSEC (high MT 1) MGP 0
52 LSEC (stress) MGP 0
53 EC non-LSEC MGP 0
54 EC non-LSEC MGP 0
55 EC non-LSEC MGP 0
56 Pericentral LSEC MGP 0
57 LSEC (stress) MGP 0
58 LSEC (high MT 2) MGP 0
59 Pericentral LSEC MGP 0
60 LSEC (stress) MGP 0
61 LSEC (stress) MGP 0
62 LSEC (remodelling) MGP 0
63 LSEC (stress) MGP 0
64 LSEC (interferon) MGP 0
65 LSEC (stress) MGP 0
66 LSEC (remodelling) MGP 0
67 LSEC (stress) MGP 0
68 EC non-LSEC MGP 0
69 Pericentral LSEC MGP 0
70 EC non-LSEC MGP 0
71 LSEC (stress) MGP 0
72 Midzonal LSEC MGP 0.693147180559945
73 Midzonal LSEC MGP 0
74 LSEC (stress) MGP 1.09861228866811
75 Midzonal LSEC MGP 0
76 Midzonal LSEC MGP 0
77 Midzonal LSEC MGP 0
78 Midzonal LSEC MGP 0
79 LSEC (stress) MGP 0.693147180559945
80 LSEC (remodelling) MGP 0
81 Midzonal LSEC MGP 0
82 Midzonal LSEC MGP 0.693147180559945
83 Periportal LSEC MGP 0
84 LSEC (stress) MGP 0
85 Midzonal LSEC MGP 0
86 Midzonal LSEC MGP 1.79175946922805
87 Midzonal LSEC MGP 0
88 LSEC (stress) MGP 0
89 Midzonal LSEC MGP 0
90 Midzonal LSEC MGP 0
91 Midzonal LSEC MGP 0.693147180559945
92 LSEC (stress) MGP 0
93 Midzonal LSEC MGP 0
94 LSEC (stress) MGP 0
95 Periportal LSEC MGP 0
96 Midzonal LSEC MGP 0
97 LSEC (stress) MGP 0
98 Midzonal LSEC MGP 0
99 Midzonal LSEC MGP 0
100 Midzonal LSEC MGP 0
101 Midzonal LSEC MGP 0
102 Midzonal LSEC MGP 0
103 Periportal LSEC MGP 0
104 LSEC (stress) MGP 0
105 Midzonal LSEC MGP 1.09861228866811
106 Midzonal LSEC MGP 0
107 Pericentral LSEC MGP 0
108 LSEC (stress) MGP 0
109 LSEC (stress) MGP 0
110 LSEC (stress) MGP 0
111 Pericentral LSEC MGP 0
112 LSEC (remodelling) MGP 0
113 LSEC (stress) MGP 0
114 LSEC (stress) MGP 0
115 LSEC (stress) MGP 0
116 LSEC (stress) MGP 0
117 LSEC (stress) MGP 0
118 Pericentral LSEC MGP 0
119 LSEC (stress) MGP 0
120 Pericentral LSEC MGP 0
121 LSEC (stress) MGP 0
122 LSEC (stress) MGP 0
123 Pericentral LSEC MGP 0
124 Midzonal LSEC MGP 0
125 Pericentral LSEC MGP 0
126 LSEC (stress) MGP 0
127 LSEC (stress) MGP 0
128 LSEC (stress) MGP 0
129 Pericentral LSEC MGP 0
130 Pericentral LSEC MGP 0
131 LSEC (stress) MGP 0
132 LSEC (stress) MGP 0
133 LSEC (remodelling) MGP 0
134 LSEC (stress) MGP 0
135 LSEC (stress) MGP 0
136 LSEC (stress) MGP 0
137 Pericentral LSEC MGP 0
138 LSEC (stress) MGP 0
139 LSEC (stress) MGP 0
140 LSEC (stress) MGP 0
141 LSEC (remodelling) MGP 0
142 LSEC (stress) MGP 0
143 LSEC (stress) MGP 0
144 Pericentral LSEC MGP 0
145 LSEC (stress) MGP 0
146 LSEC (stress) MGP 0
147 LSEC (remodelling) MGP 0
148 LSEC (stress) MGP 0
149 LSEC (stress) MGP 0
150 LSEC (stress) MGP 0
151 LSEC (stress) MGP 0
152 LSEC (stress) MGP 0
153 LSEC (remodelling) MGP 0
154 Pericentral LSEC MGP 0
155 LSEC (stress) MGP 0
156 LSEC (stress) MGP 0
157 LSEC (stress) MGP 0
158 Pericentral LSEC MGP 0
159 LSEC (stress) MGP 0
160 LSEC (remodelling) MGP 0
161 EC non-LSEC MGP 1.94591014905531
162 EC non-LSEC MGP 0
163 LSEC (stress) MGP 0
164 EC non-LSEC MGP 0
165 EC non-LSEC MGP 0
166 EC non-LSEC MGP 0
167 EC non-LSEC MGP 0.693147180559945
168 EC non-LSEC MGP 0
169 EC non-LSEC MGP 0
170 EC non-LSEC MGP 0
171 EC non-LSEC MGP 1.09861228866811
172 EC non-LSEC MGP 0
173 EC non-LSEC MGP 0
174 EC non-LSEC MGP 0
175 EC non-LSEC MGP 0
176 EC non-LSEC MGP 0
177 EC non-LSEC MGP 0
178 EC non-LSEC MGP 1.09861228866811
179 EC non-LSEC MGP 0
180 EC non-LSEC MGP 0
181 EC non-LSEC MGP 0
182 EC non-LSEC MGP 0
183 EC non-LSEC MGP 0
184 EC non-LSEC MGP 0
185 EC non-LSEC MGP 0
186 EC non-LSEC MGP 0
187 EC non-LSEC MGP 0
188 EC non-LSEC MGP 0
189 EC non-LSEC MGP 0
190 EC non-LSEC MGP 0
191 EC non-LSEC MGP 0
192 EC non-LSEC MGP 0
193 EC non-LSEC MGP 0.693147180559945
194 EC non-LSEC MGP 0
195 EC non-LSEC MGP 0
196 EC non-LSEC MGP 0
197 EC non-LSEC MGP 0
198 EC non-LSEC MGP 0
199 EC non-LSEC MGP 0
200 EC non-LSEC MGP 0
201 EC non-LSEC MGP 0
202 EC non-LSEC MGP 0
203 EC non-LSEC MGP 0
204 EC non-LSEC MGP 0
205 EC non-LSEC MGP 0
206 EC non-LSEC MGP 0
207 EC non-LSEC MGP 0
208 EC non-LSEC MGP 0
209 EC non-LSEC MGP 0
210 EC non-LSEC MGP 0
211 Periportal LSEC MGP 0
212 Periportal LSEC MGP 2.30258509299405
213 LSEC (fenestr.) MGP 0.693147180559945
214 Midzonal LSEC MGP 0
215 Midzonal LSEC MGP 0
216 Midzonal LSEC MGP 0
217 Midzonal LSEC MGP 1.6094379124341
218 Midzonal LSEC MGP 0
219 Periportal LSEC MGP 0
220 Periportal LSEC MGP 0.693147180559945
221 Periportal LSEC MGP 1.09861228866811
222 Periportal LSEC MGP 2.30258509299405
223 Midzonal LSEC MGP 1.6094379124341
224 Periportal LSEC MGP 3.04452243772342
225 Periportal LSEC MGP 0
226 Midzonal LSEC MGP 0
227 Periportal LSEC MGP 0
228 Periportal LSEC MGP 1.38629436111989
229 Midzonal LSEC MGP 1.09861228866811
230 Midzonal LSEC MGP 0
231 Midzonal LSEC MGP 1.38629436111989
232 Midzonal LSEC MGP 2.63905732961526
233 Periportal LSEC MGP 1.09861228866811
234 Midzonal LSEC MGP 0
235 Periportal LSEC MGP 0.693147180559945
236 Periportal LSEC MGP 0
237 Midzonal LSEC MGP 0.693147180559945
238 Periportal LSEC MGP 0
239 Midzonal LSEC MGP 0
240 Periportal LSEC MGP 3.25809653802148
241 Periportal LSEC MGP 2.484906649788
242 Midzonal LSEC MGP 1.38629436111989
243 Periportal LSEC MGP 0
244 Midzonal LSEC MGP 0
245 Periportal LSEC MGP 0.693147180559945
246 Periportal LSEC MGP 3.46573590279973
247 LSEC (fenestr.) MGP 0
248 Midzonal LSEC MGP 2.63905732961526
249 Periportal LSEC MGP 0.693147180559945
250 Midzonal LSEC MGP 0.693147180559945
251 Periportal LSEC MGP 0
252 Periportal LSEC MGP 0
253 Periportal LSEC MGP 1.94591014905531
254 Midzonal LSEC MGP 0
255 Midzonal LSEC MGP 1.09861228866811
256 Midzonal LSEC MGP 0
257 Midzonal LSEC MGP 0
258 Midzonal LSEC MGP 1.09861228866811
259 Midzonal LSEC MGP 0
260 Midzonal LSEC MGP 0
261 Periportal LSEC MGP 3.61091791264422
262 Midzonal LSEC MGP 0.693147180559945
263 Periportal LSEC MGP 0.693147180559945
264 Periportal LSEC MGP 1.94591014905531
265 Periportal LSEC MGP 0
266 Periportal LSEC MGP 2.99573227355399
267 Periportal LSEC MGP 2.94443897916644
268 Midzonal LSEC MGP 0.693147180559945
269 Midzonal LSEC MGP 1.38629436111989
270 Midzonal LSEC MGP 1.38629436111989
271 Midzonal LSEC MGP 1.38629436111989
272 LSEC (stress) MGP 0
273 LSEC (interferon) MGP 0
274 Midzonal LSEC MGP 0
275 LSEC (stress) MGP 0
276 LSEC (interferon) MGP 0
277 LSEC (interferon) MGP 0
278 LSEC (interferon) MGP 0
279 LSEC (interferon) MGP 0
280 LSEC (remodelling) MGP 0
281 LSEC (stress) MGP 0
282 LSEC (stress) MGP 0
283 LSEC (stress) MGP 0
284 LSEC (interferon) MGP 0
285 LSEC (stress) MGP 0
286 LSEC (stress) MGP 0
287 Pericentral LSEC MGP 0
288 LSEC (stress) MGP 0
289 LSEC (remodelling) MGP 0
290 LSEC (stress) MGP 0
291 Midzonal LSEC MGP 0
292 Pericentral LSEC MGP 0
293 Lymphatic EC MGP 0
294 LSEC (stress) MGP 0
295 LSEC (interferon) MGP 0
296 LSEC (stress) MGP 0
297 LSEC (stress) MGP 0
298 LSEC (stress) MGP 0
299 LSEC (high MT 1) MGP 0
300 LSEC (interferon) MGP 0
301 LSEC (remodelling) MGP 0
302 Pericentral LSEC MGP 0
303 LSEC (stress) MGP 0
304 LSEC (interferon) MGP 0
305 Pericentral LSEC MGP 0
306 Pericentral LSEC MGP 0
307 LSEC (stress) MGP 0
308 LSEC (stress) MGP 0
309 LSEC (interferon) MGP 0
310 LSEC (interferon) MGP 0
311 LSEC (interferon) MGP 0
312 Pericentral LSEC MGP 0
313 LSEC (remodelling) MGP 0
314 LSEC (stress) MGP 0
315 LSEC (stress) MGP 0
316 LSEC (stress) MGP 0
317 Pericentral LSEC MGP 0
318 LSEC (stress) MGP 0
319 Pericentral LSEC MGP 0
320 LSEC (remodelling) MGP 0
321 Pericentral LSEC MGP 0
322 LSEC (stress) MGP 0
323 Pericentral LSEC MGP 0
324 Pericentral LSEC MGP 0
325 Pericentral LSEC MGP 0
326 Pericentral LSEC MGP 0
327 Pericentral LSEC MGP 0
328 LSEC (remodelling) MGP 0
329 Pericentral LSEC MGP 0
330 Pericentral LSEC MGP 0
331 Pericentral LSEC MGP 0
332 Pericentral LSEC MGP 0
333 Pericentral LSEC MGP 0
334 Pericentral LSEC MGP 0
335 LSEC (stress) MGP 0
336 Pericentral LSEC MGP 0
337 Pericentral LSEC MGP 0
338 LSEC (stress) MGP 0
339 Pericentral LSEC MGP 0
340 Pericentral LSEC MGP 0
341 LSEC (stress) MGP 0
342 LSEC (remodelling) MGP 0
343 Pericentral LSEC MGP 0
344 Pericentral LSEC MGP 0
345 Pericentral LSEC MGP 0
346 Pericentral LSEC MGP 0
347 Pericentral LSEC MGP 0
348 Pericentral LSEC MGP 0
349 Pericentral LSEC MGP 0
350 Pericentral LSEC MGP 0
351 Pericentral LSEC MGP 0
352 Pericentral LSEC MGP 0
353 Pericentral LSEC MGP 0
354 LSEC (stress) MGP 0
355 LSEC (stress) MGP 0
356 LSEC (stress) MGP 0
357 LSEC (stress) MGP 0
358 Pericentral LSEC MGP 0
359 Pericentral LSEC MGP 0
360 LSEC (stress) MGP 0
361 Pericentral LSEC MGP 0
362 Pericentral LSEC MGP 0
363 LSEC (stress) MGP 0
364 Pericentral LSEC MGP 0
365 Pericentral LSEC MGP 0
366 Pericentral LSEC MGP 0
367 LSEC (remodelling) MGP 0
368 LSEC (stress) MGP 0
369 Pericentral LSEC MGP 0
370 Pericentral LSEC MGP 0
371 LSEC (stress) MGP 0
372 Pericentral LSEC MGP 0
373 Pericentral LSEC MGP 0
374 Pericentral LSEC MGP 0
375 Pericentral LSEC MGP 0
376 Pericentral LSEC MGP 0
377 LSEC (remodelling) MGP 0
378 Pericentral LSEC MGP 0
379 Pericentral LSEC MGP 0
380 LSEC (remodelling) MGP 0
381 Pericentral LSEC MGP 0
382 Pericentral LSEC MGP 0
383 Pericentral LSEC MGP 0
384 Pericentral LSEC MGP 0
385 Periportal LSEC MGP 1.79175946922805
386 Periportal LSEC MGP 2.99573227355399
387 Periportal LSEC MGP 3.58351893845611
388 Periportal LSEC MGP 2.484906649788
389 Periportal LSEC MGP 2.484906649788
390 Periportal LSEC MGP 3.09104245335832
391 Periportal LSEC MGP 2.07944154167984
392 Periportal LSEC MGP 2.07944154167984
393 Periportal LSEC MGP 2.70805020110221
394 Periportal LSEC MGP 3.13549421592915
395 Periportal LSEC MGP 3.2188758248682
396 Lymphatic EC MGP 0
397 LSEC (fenestr.) MGP 1.38629436111989
398 Periportal LSEC MGP 1.6094379124341
399 Periportal LSEC MGP 1.6094379124341
400 Periportal LSEC MGP 2.63905732961526
401 Periportal LSEC MGP 3.09104245335832
402 Periportal LSEC MGP 2.94443897916644
403 Periportal LSEC MGP 0
404 Periportal LSEC MGP 2.56494935746154
405 LSEC (fenestr.) MGP 4.76217393479776
406 Periportal LSEC MGP 3.43398720448515
407 Periportal LSEC MGP 2.30258509299405
408 Periportal LSEC MGP 3.40119738166216
409 Periportal LSEC MGP 2.77258872223978
410 Periportal LSEC MGP 1.38629436111989
411 Periportal LSEC MGP 2.89037175789616
412 Periportal LSEC MGP 3.2188758248682
413 Periportal LSEC MGP 2.94443897916644
414 Periportal LSEC MGP 2.94443897916644
415 Periportal LSEC MGP 0
416 Periportal LSEC MGP 3.3322045101752
417 LSEC (stress) MGP 1.94591014905531
418 Periportal LSEC MGP 3.87120101090789
419 LSEC (interferon) MGP 0
420 EC non-LSEC MGP 0
421 Pericentral LSEC MGP 0
422 Pericentral LSEC MGP 0
423 LSEC (remodelling) MGP 0
424 Pericentral LSEC MGP 0
425 Pericentral LSEC MGP 0
426 Pericentral LSEC MGP 0
427 Pericentral LSEC MGP 0
428 Pericentral LSEC MGP 0
429 LSEC (high MT 1) MGP 0
430 Pericentral LSEC MGP 0
431 LSEC (interferon) MGP 0
432 Pericentral LSEC MGP 0
433 Pericentral LSEC MGP 0.693147180559945
434 Pericentral LSEC MGP 0
435 Pericentral LSEC MGP 0
436 Pericentral LSEC MGP 0
437 Cycling cells MGP 0
438 Pericentral LSEC MGP 0
439 Pericentral LSEC MGP 0
440 Pericentral LSEC MGP 0
441 Pericentral LSEC MGP 0
442 Pericentral LSEC MGP 0
443 Pericentral LSEC MGP 0
444 Pericentral LSEC MGP 0
445 Pericentral LSEC MGP 0.693147180559945
446 Pericentral LSEC MGP 0
447 Pericentral LSEC MGP 0
448 Pericentral LSEC MGP 0
449 Pericentral LSEC MGP 0
450 Pericentral LSEC MGP 0
451 Pericentral LSEC MGP 0
452 Pericentral LSEC MGP 0
453 Pericentral LSEC MGP 0
454 LSEC (stress) MGP 0
455 Pericentral LSEC MGP 0
456 Pericentral LSEC MGP 0
457 Pericentral LSEC MGP 0
458 LSEC (stress) MGP 0.693147180559945
459 Pericentral LSEC MGP 0
460 Pericentral LSEC MGP 0
461 Pericentral LSEC MGP 0
462 Pericentral LSEC MGP 0
463 Pericentral LSEC MGP 0
464 Pericentral LSEC MGP 0
465 Pericentral LSEC MGP 0
466 Pericentral LSEC MGP 0
467 Pericentral LSEC MGP 0
468 Pericentral LSEC MGP 0
469 LSEC (remodelling) MGP 0
470 Pericentral LSEC MGP 0
471 Pericentral LSEC MGP 0
472 Pericentral LSEC MGP 0
473 Pericentral LSEC MGP 0
474 Pericentral LSEC MGP 0
475 LSEC (interferon) MGP 0
476 Pericentral LSEC MGP 0
477 Pericentral LSEC MGP 0
478 Pericentral LSEC MGP 0
479 Pericentral LSEC MGP 0
480 Pericentral LSEC MGP 0
481 EC non-LSEC MGP 0
482 EC non-LSEC MGP 0
483 EC non-LSEC MGP 0
484 EC non-LSEC MGP 0
485 EC non-LSEC MGP 2.39789527279837
486 EC non-LSEC MGP 0
487 EC non-LSEC MGP 0
488 EC non-LSEC MGP 0
489 EC non-LSEC MGP 0
490 EC non-LSEC MGP 0
491 LSEC (stress) MGP 0
492 Cycling cells MGP 1.09861228866811
493 Pericentral LSEC MGP 0
494 LSEC (stress) MGP 0
495 Pericentral LSEC MGP 0
496 Pericentral LSEC MGP 0
497 Pericentral LSEC MGP 0
498 Midzonal LSEC MGP 0
499 Pericentral LSEC MGP 0
500 LSEC (stress) MGP 0
501 Pericentral LSEC MGP 0
502 Cycling cells MGP 0
503 Pericentral LSEC MGP 0
504 LSEC (high MT 2) MGP 0.693147180559945
505 Pericentral LSEC MGP 0
506 Pericentral LSEC MGP 0
507 Cycling cells MGP 0
508 Pericentral LSEC MGP 0
509 Pericentral LSEC MGP 0.693147180559945
510 Pericentral LSEC MGP 0
511 Pericentral LSEC MGP 0
512 Pericentral LSEC MGP 0
513 Cycling cells MGP 0
514 Pericentral LSEC MGP 1.38629436111989
515 Pericentral LSEC MGP 0
516 Pericentral LSEC MGP 0
517 LSEC (stress) MGP 0.693147180559945
518 Pericentral LSEC MGP 0
519 Pericentral LSEC MGP 0.693147180559945
520 LSEC (stress) MGP 0
521 Pericentral LSEC MGP 0
522 Pericentral LSEC MGP 0
523 Pericentral LSEC MGP 0.693147180559945
524 Midzonal LSEC MGP 0
525 LSEC (stress) MGP 0
526 LSEC (stress) MGP 0
527 Pericentral LSEC MGP 0
528 Pericentral LSEC MGP 0
529 Midzonal LSEC MGP 0
530 Cycling cells MGP 0
531 Pericentral LSEC MGP 0
532 Pericentral LSEC MGP 0
533 LSEC (fenestr.) MGP 0
534 Midzonal LSEC MGP 0
535 LSEC (stress) MGP 0
536 Midzonal LSEC MGP 1.6094379124341
537 Midzonal LSEC MGP 1.09861228866811
538 Midzonal LSEC MGP 0.693147180559945
539 Midzonal LSEC MGP 0.693147180559945
540 Midzonal LSEC MGP 1.6094379124341
541 Midzonal LSEC MGP 0
542 Midzonal LSEC MGP 0.693147180559945
543 Midzonal LSEC MGP 1.09861228866811
544 Midzonal LSEC MGP 1.09861228866811
545 Midzonal LSEC MGP 0
546 Midzonal LSEC MGP 1.79175946922805
547 Lymphatic EC MGP 1.09861228866811
548 Midzonal LSEC MGP 0
549 Periportal LSEC MGP 0
550 Midzonal LSEC MGP 1.09861228866811
551 Midzonal LSEC MGP 1.09861228866811
552 Midzonal LSEC MGP 0
553 Midzonal LSEC MGP 0
554 Midzonal LSEC MGP 0.693147180559945
555 Midzonal LSEC MGP 0
556 Midzonal LSEC MGP 0
557 LSEC (remodelling) MGP 0
558 Midzonal LSEC MGP 1.6094379124341
559 Midzonal LSEC MGP 0
560 Midzonal LSEC MGP 0
561 LSEC (stress) MGP 0.693147180559945
562 Midzonal LSEC MGP 1.09861228866811
563 Midzonal LSEC MGP 0
564 Periportal LSEC MGP 0
565 Midzonal LSEC MGP 0
566 Midzonal LSEC MGP 1.09861228866811
567 Midzonal LSEC MGP 0
568 Midzonal LSEC MGP 1.6094379124341
569 Midzonal LSEC MGP 1.38629436111989
570 Midzonal LSEC MGP 0
571 Midzonal LSEC MGP 0.693147180559945
572 Lymphatic EC MGP 1.79175946922805
573 Midzonal LSEC MGP 1.38629436111989
574 Midzonal LSEC MGP 0
575 Midzonal LSEC MGP 0
576 Midzonal LSEC MGP 0
577 Midzonal LSEC MGP 0
578 Midzonal LSEC MGP 1.94591014905531
579 Midzonal LSEC MGP 2.19722457733622
580 Midzonal LSEC MGP 0
581 Midzonal LSEC MGP 0
582 Midzonal LSEC MGP 0
583 Midzonal LSEC MGP 0
584 Midzonal LSEC MGP 0
585 Midzonal LSEC MGP 1.79175946922805
586 LSEC (fenestr.) MGP 0
587 LSEC (stress) MGP 0
588 LSEC (stress) MGP 0
589 Midzonal LSEC MGP 0
590 LSEC (stress) MGP 0
591 LSEC (remodelling) MGP 0
592 LSEC (stress) MGP 0
593 LSEC (stress) MGP 0
594 Midzonal LSEC MGP 0
595 Midzonal LSEC MGP 0
596 LSEC (stress) MGP 0
597 LSEC (remodelling) MGP 0
598 LSEC (stress) MGP 0
599 Lymphatic EC MGP 0
600 Midzonal LSEC MGP 0
601 LSEC (stress) MGP 0
602 LSEC (stress) MGP 0
603 LSEC (stress) MGP 0
604 LSEC (stress) MGP 0
605 LSEC (stress) MGP 0
606 Midzonal LSEC MGP 0
607 Pericentral LSEC MGP 0
608 Pericentral LSEC MGP 0
609 LSEC (stress) MGP 0
610 Midzonal LSEC MGP 0
611 Midzonal LSEC MGP 0
612 Midzonal LSEC MGP 0.693147180559945
613 Midzonal LSEC MGP 0
614 Pericentral LSEC MGP 0
615 LSEC (stress) MGP 0
616 LSEC (stress) MGP 0
617 LSEC (remodelling) MGP 0
618 LSEC (stress) MGP 0
619 LSEC (stress) MGP 1.94591014905531
620 LSEC (stress) MGP 0
621 LSEC (stress) MGP 0
622 LSEC (high MT 1) MGP 0
623 LSEC (stress) MGP 0
624 LSEC (remodelling) MGP 0
625 Midzonal LSEC MGP 0.693147180559945
626 LSEC (stress) MGP 0
627 LSEC (stress) MGP 0
628 Midzonal LSEC MGP 0.693147180559945
629 LSEC (stress) MGP 0
630 LSEC (stress) MGP 0
631 LSEC (stress) MGP 0
632 Midzonal LSEC MGP 0
633 LSEC (stress) MGP 1.09861228866811
634 Midzonal LSEC MGP 0.693147180559945
635 LSEC (stress) MGP 0.693147180559945
636 LSEC (stress) MGP 0
637 LSEC (stress) MGP 0
638 Periportal LSEC MGP 1.94591014905531
639 Periportal LSEC MGP 2.30258509299405
640 Periportal LSEC MGP 3.55534806148941
641 Midzonal LSEC MGP 2.07944154167984
642 Periportal LSEC MGP 2.83321334405622
643 Periportal LSEC MGP 3.3322045101752
644 Periportal LSEC MGP 2.39789527279837
645 Periportal LSEC MGP 1.09861228866811
646 Periportal LSEC MGP 2.19722457733622
647 Periportal LSEC MGP 2.77258872223978
648 Periportal LSEC MGP 2.77258872223978
649 Periportal LSEC MGP 2.99573227355399
650 Midzonal LSEC MGP 2.07944154167984
651 Periportal LSEC MGP 2.99573227355399
652 Periportal LSEC MGP 2.94443897916644
653 Midzonal LSEC MGP 2.07944154167984
654 Periportal LSEC MGP 2.30258509299405
655 Periportal LSEC MGP 3.13549421592915
656 LSEC (fenestr.) MGP 1.09861228866811
657 Periportal LSEC MGP 0.693147180559945
658 Periportal LSEC MGP 2.07944154167984
659 LSEC (fenestr.) MGP 1.09861228866811
660 Midzonal LSEC MGP 1.6094379124341
661 Midzonal LSEC MGP 1.94591014905531
662 Midzonal LSEC MGP 0
663 Periportal LSEC MGP 2.70805020110221
664 Periportal LSEC MGP 2.89037175789616
665 LSEC (fenestr.) MGP 1.6094379124341
666 LSEC (fenestr.) MGP 1.94591014905531
667 Periportal LSEC MGP 1.09861228866811
668 Periportal LSEC MGP 2.77258872223978
669 Midzonal LSEC MGP 1.79175946922805
670 LSEC (fenestr.) MGP 3.63758615972639
671 Midzonal LSEC MGP 1.38629436111989
672 Periportal LSEC MGP 1.79175946922805
673 Periportal LSEC MGP 2.70805020110221
674 Periportal LSEC MGP 2.07944154167984
675 Midzonal LSEC MGP 1.38629436111989
676 Midzonal LSEC MGP 1.79175946922805
677 Midzonal LSEC MGP 0.693147180559945
678 Periportal LSEC MGP 2.39789527279837
679 Midzonal LSEC MGP 0
680 Midzonal LSEC MGP 1.6094379124341
681 Midzonal LSEC MGP 1.6094379124341
682 Periportal LSEC MGP 3.49650756146648
683 Periportal LSEC MGP 3.8286413964891
684 Midzonal LSEC MGP 0
685 Midzonal LSEC MGP 0
686 Periportal LSEC MGP 1.94591014905531
687 Periportal LSEC MGP 2.63905732961526
688 Periportal LSEC MGP 1.09861228866811
689 Midzonal LSEC MGP 0.693147180559945
690 Periportal LSEC MGP 2.89037175789616
691 Periportal LSEC MGP 3.3322045101752
692 Periportal LSEC MGP 2.39789527279837
693 Periportal LSEC MGP 3.2188758248682
694 LSEC (fenestr.) MGP 0
695 Periportal LSEC MGP 3.2188758248682
696 LSEC (stress) MGP 0.693147180559945
697 Midzonal LSEC MGP 0.693147180559945
698 Midzonal LSEC MGP 0
699 Midzonal LSEC MGP 0
700 LSEC (stress) MGP 0
701 LSEC (stress) MGP 0
702 Midzonal LSEC MGP 0
703 LSEC (interferon) MGP 0.693147180559945
704 Pericentral LSEC MGP 0
705 Midzonal LSEC MGP 0
706 Midzonal LSEC MGP 0
707 Midzonal LSEC MGP 2.07944154167984
708 Midzonal LSEC MGP 0
709 Midzonal LSEC MGP 0
710 Pericentral LSEC MGP 1.38629436111989
711 Midzonal LSEC MGP 1.6094379124341
712 Midzonal LSEC MGP 0
713 Midzonal LSEC MGP 0
714 Midzonal LSEC MGP 0
715 Periportal LSEC MGP 2.484906649788
716 Periportal LSEC MGP 1.79175946922805
717 Midzonal LSEC MGP 2.19722457733622
718 Periportal LSEC MGP 2.63905732961526
719 Midzonal LSEC MGP 1.09861228866811
720 Periportal LSEC MGP 2.30258509299405
721 Midzonal LSEC MGP 2.30258509299405
722 Periportal LSEC MGP 1.6094379124341
723 Midzonal LSEC MGP 0.693147180559945
724 Midzonal LSEC MGP 1.38629436111989
725 Periportal LSEC MGP 2.30258509299405
726 Periportal LSEC MGP 2.19722457733622
727 Midzonal LSEC MGP 2.70805020110221
728 Midzonal LSEC MGP 1.79175946922805
729 Periportal LSEC MGP 2.56494935746154
730 Periportal LSEC MGP 2.63905732961526
731 Midzonal LSEC MGP 2.19722457733622
732 LSEC (fenestr.) MGP 0
733 Periportal LSEC MGP 2.07944154167984
734 Midzonal LSEC MGP 0
735 Periportal LSEC MGP 1.38629436111989
736 Midzonal LSEC MGP 1.09861228866811
737 Midzonal LSEC MGP 2.56494935746154
738 Midzonal LSEC MGP 1.09861228866811
739 Midzonal LSEC MGP 2.30258509299405
740 Midzonal LSEC MGP 0
741 EC non-LSEC MGP 0
742 Midzonal LSEC MGP 0
743 Periportal LSEC MGP 3.58351893845611
744 Periportal LSEC MGP 3.13549421592915
745 Midzonal LSEC MGP 0.693147180559945
746 Lymphatic EC MGP 1.6094379124341
747 LSEC (remodelling) MGP 1.09861228866811
748 Midzonal LSEC MGP 0.693147180559945
749 Midzonal LSEC MGP 1.6094379124341
750 Midzonal LSEC MGP 0
751 Midzonal LSEC MGP 0
752 Midzonal LSEC MGP 0.693147180559945
753 Periportal LSEC MGP 2.39789527279837
754 Midzonal LSEC MGP 0
755 Cycling cells MGP 0
756 Cycling cells MGP 0
757 EC non-LSEC MGP 0
758 EC non-LSEC MGP 1.09861228866811
759 EC non-LSEC MGP 0
760 EC non-LSEC MGP 0
761 LSEC (remodelling) MGP 0
762 EC non-LSEC MGP 0
763 EC non-LSEC MGP 0
764 EC non-LSEC MGP 0
765 EC non-LSEC MGP 0
766 EC non-LSEC MGP 0
767 EC non-LSEC MGP 0
768 EC non-LSEC MGP 0
769 EC non-LSEC MGP 0
770 EC non-LSEC MGP 0
771 EC non-LSEC MGP 0
772 EC non-LSEC MGP 0
773 EC non-LSEC MGP 0
774 EC non-LSEC MGP 0
775 EC non-LSEC MGP 0
776 EC non-LSEC MGP 0
777 EC non-LSEC MGP 0
778 EC non-LSEC MGP 0
779 EC non-LSEC MGP 0
780 EC non-LSEC MGP 0
781 EC non-LSEC MGP 0
782 EC non-LSEC MGP 0
783 EC non-LSEC MGP 0
784 EC non-LSEC MGP 0
785 EC non-LSEC MGP 2.30258509299405
786 EC non-LSEC MGP 0
787 EC non-LSEC MGP 0
788 EC non-LSEC MGP 0
789 EC non-LSEC MGP 0
790 EC non-LSEC MGP 0
791 EC non-LSEC MGP 0
792 EC non-LSEC MGP 0
793 EC non-LSEC MGP 0
794 EC non-LSEC MGP 0
795 EC non-LSEC MGP 0
796 EC non-LSEC MGP 0
797 EC non-LSEC MGP 0.693147180559945
798 EC non-LSEC MGP 0
799 EC non-LSEC MGP 0
800 EC non-LSEC MGP 1.38629436111989
801 EC non-LSEC MGP 0
802 EC non-LSEC MGP 1.6094379124341
803 EC non-LSEC MGP 2.19722457733622
804 EC non-LSEC MGP 0
805 EC non-LSEC MGP 0
806 EC non-LSEC MGP 0
807 EC non-LSEC MGP 0
808 EC non-LSEC MGP 0
809 EC non-LSEC MGP 0
810 EC non-LSEC MGP 0
811 EC non-LSEC MGP 0
812 EC non-LSEC MGP 0
813 EC non-LSEC MGP 1.38629436111989
814 EC non-LSEC MGP 0
815 EC non-LSEC MGP 2.89037175789616
816 EC non-LSEC MGP 0
817 EC non-LSEC MGP 0
818 EC non-LSEC MGP 0
819 EC non-LSEC MGP 0
820 EC non-LSEC MGP 0
821 EC non-LSEC MGP 0
822 EC non-LSEC MGP 0
823 EC non-LSEC MGP 0
824 EC non-LSEC MGP 0
825 EC non-LSEC MGP 0
826 EC non-LSEC MGP 0
827 EC non-LSEC MGP 0
828 EC non-LSEC MGP 0
829 EC non-LSEC MGP 0
830 EC non-LSEC MGP 0
831 EC non-LSEC MGP 0
832 EC non-LSEC MGP 0
833 EC non-LSEC MGP 0
834 EC non-LSEC MGP 0
835 EC non-LSEC MGP 0
836 EC non-LSEC MGP 0
837 EC non-LSEC MGP 0
838 EC non-LSEC MGP 1.38629436111989
839 EC non-LSEC MGP 0
840 EC non-LSEC MGP 0
841 EC non-LSEC MGP 0
842 EC non-LSEC MGP 0
843 EC non-LSEC MGP 0.693147180559945
844 EC non-LSEC MGP 0
845 EC non-LSEC MGP 0
846 EC non-LSEC MGP 0
847 EC non-LSEC MGP 0
848 EC non-LSEC MGP 0
849 EC non-LSEC MGP 0
850 EC non-LSEC MGP 0
851 EC non-LSEC MGP 0
852 EC non-LSEC MGP 0
853 EC non-LSEC MGP 0
854 EC non-LSEC MGP 0
855 LSEC (remodelling) MGP 0
856 EC non-LSEC MGP 0
857 EC non-LSEC MGP 0
858 EC non-LSEC MGP 0
859 EC non-LSEC MGP 0
860 EC non-LSEC MGP 0
861 LSEC (stress) MGP 0
862 LSEC (remodelling) MGP 1.09861228866811
863 LSEC (high MT 1) MGP 0
864 LSEC (stress) MGP 0
865 LSEC (stress) MGP 0
866 LSEC (stress) MGP 0
867 LSEC (stress) MGP 0
868 LSEC (remodelling) MGP 1.6094379124341
869 LSEC (stress) MGP 0
870 LSEC (stress) MGP 0
871 Cycling cells MGP 0.693147180559945
872 LSEC (stress) MGP 0
873 LSEC (remodelling) MGP 0
874 LSEC (stress) MGP 0.693147180559945
875 LSEC (stress) MGP 0
876 LSEC (stress) MGP 0
877 LSEC (stress) MGP 0
878 LSEC (remodelling) MGP 0
879 LSEC (stress) MGP 1.94591014905531
880 LSEC (stress) MGP 0
881 LSEC (remodelling) MGP 0
882 LSEC (stress) MGP 0
883 LSEC (stress) MGP 0
884 LSEC (stress) MGP 0
885 LSEC (stress) MGP 0
886 LSEC (stress) MGP 0
887 LSEC (high MT 1) MGP 0
888 LSEC (remodelling) MGP 0
889 LSEC (stress) MGP 0
890 LSEC (high MT 1) MGP 0
891 LSEC (stress) MGP 1.09861228866811
892 LSEC (stress) MGP 0
893 LSEC (remodelling) MGP 0
894 LSEC (stress) MGP 0
895 LSEC (stress) MGP 0
896 LSEC (remodelling) MGP 0
897 LSEC (stress) MGP 0
898 LSEC (stress) MGP 0
899 LSEC (stress) MGP 0
900 LSEC (stress) MGP 1.09861228866811
901 LSEC (stress) MGP 0
902 LSEC (remodelling) MGP 0
903 LSEC (stress) MGP 0
904 LSEC (stress) MGP 0
905 Lymphatic EC MGP 0
906 Lymphatic EC MGP 0.693147180559945
907 LSEC (stress) MGP 0
908 Midzonal LSEC MGP 1.09861228866811
909 LSEC (remodelling) MGP 0
910 LSEC (stress) MGP 2.07944154167984
911 LSEC (stress) MGP 0
912 Lymphatic EC MGP 0
913 Midzonal LSEC MGP 0
914 LSEC (stress) MGP 0
915 LSEC (stress) MGP 0
916 LSEC (remodelling) MGP 0
917 LSEC (remodelling) MGP 0
918 LSEC (high MT 1) MGP 0
919 LSEC (stress) MGP 0
920 LSEC (remodelling) MGP 0
921 LSEC (stress) MGP 0
922 EC non-LSEC MGP 0
923 LSEC (stress) MGP 0
924 LSEC (stress) MGP 0
925 LSEC (stress) MGP 0
926 LSEC (stress) MGP 0
927 LSEC (stress) MGP 0
928 LSEC (remodelling) MGP 0
929 LSEC (stress) MGP 0
930 LSEC (remodelling) MGP 0
931 LSEC (high MT 1) MGP 0
932 LSEC (stress) MGP 0
933 LSEC (remodelling) MGP 0
934 LSEC (remodelling) MGP 0.693147180559945
935 LSEC (remodelling) MGP 1.38629436111989
936 LSEC (stress) MGP 0
937 LSEC (stress) MGP 0
938 LSEC (stress) MGP 0
939 LSEC (remodelling) MGP 0
940 LSEC (high MT 1) MGP 0
941 LSEC (stress) MGP 1.09861228866811
942 LSEC (remodelling) MGP 1.79175946922805
943 LSEC (remodelling) MGP 0
944 LSEC (remodelling) MGP 1.6094379124341
945 LSEC (remodelling) MGP 0
946 LSEC (stress) MGP 0
947 LSEC (remodelling) MGP 0
948 LSEC (remodelling) MGP 0
949 LSEC (stress) MGP 0
950 LSEC (stress) MGP 0
951 LSEC (interferon) MGP 0
952 Pericentral LSEC MGP 0
953 Pericentral LSEC MGP 0
954 LSEC (remodelling) MGP 0
955 Pericentral LSEC MGP 0
956 LSEC (remodelling) MGP 0
957 LSEC (interferon) MGP 0
958 LSEC (stress) MGP 0
959 Pericentral LSEC MGP 0
960 Pericentral LSEC MGP 0
961 Pericentral LSEC MGP 0.693147180559945
962 LSEC (remodelling) MGP 0
963 LSEC (stress) MGP 0
964 LSEC (interferon) MGP 0
965 Pericentral LSEC MGP 0
966 Midzonal LSEC MGP 0.693147180559945
967 Pericentral LSEC MGP 0
968 Midzonal LSEC MGP 0
969 Pericentral LSEC MGP 0
970 LSEC (stress) MGP 0
971 Pericentral LSEC MGP 0
972 Pericentral LSEC MGP 0
973 Pericentral LSEC MGP 0
974 Pericentral LSEC MGP 0
975 Pericentral LSEC MGP 0
976 LSEC (stress) MGP 0
977 Pericentral LSEC MGP 0
978 Pericentral LSEC MGP 0
979 Pericentral LSEC MGP 0
980 Pericentral LSEC MGP 0
981 Pericentral LSEC MGP 0.693147180559945
982 LSEC (stress) MGP 0
983 LSEC (remodelling) MGP 0
984 Pericentral LSEC MGP 0
985 LSEC (stress) MGP 1.09861228866811
986 Midzonal LSEC MGP 0
987 Pericentral LSEC MGP 0
988 Pericentral LSEC MGP 0.693147180559945
989 Midzonal LSEC MGP 0
990 Pericentral LSEC MGP 0
991 Midzonal LSEC MGP 0
992 Pericentral LSEC MGP 0
993 LSEC (remodelling) MGP 0
994 Pericentral LSEC MGP 0
995 Pericentral LSEC MGP 0
996 LSEC (stress) MGP 0
997 Pericentral LSEC MGP 0.693147180559945
998 LSEC (stress) MGP 0
999 Pericentral LSEC MGP 0.693147180559945
1000 Pericentral LSEC MGP 0
1001 Pericentral LSEC MGP 0
1002 LSEC (high MT 1) MGP 0
1003 LSEC (remodelling) MGP 0
1004 LSEC (stress) MGP 0
1005 Midzonal LSEC MGP 0
1006 Pericentral LSEC MGP 0
1007 Pericentral LSEC MGP 0
1008 LSEC (stress) MGP 0
1009 Pericentral LSEC MGP 0
1010 Pericentral LSEC MGP 0
1011 Pericentral LSEC MGP 0
1012 Pericentral LSEC MGP 0
1013 Pericentral LSEC MGP 0
1014 LSEC (remodelling) MGP 0
1015 Pericentral LSEC MGP 1.09861228866811
1016 Pericentral LSEC MGP 0
1017 Pericentral LSEC MGP 0.693147180559945
1018 Pericentral LSEC MGP 0
1019 Pericentral LSEC MGP 0
1020 Pericentral LSEC MGP 0
1021 LSEC (high MT 1) MGP 0
1022 Pericentral LSEC MGP 0
1023 LSEC (stress) MGP 0
1024 Midzonal LSEC MGP 0
1025 Pericentral LSEC MGP 0
1026 Pericentral LSEC MGP 0
1027 Pericentral LSEC MGP 0
1028 LSEC (stress) MGP 1.6094379124341
1029 Pericentral LSEC MGP 0
1030 Pericentral LSEC MGP 0
1031 Midzonal LSEC MGP 0
1032 Midzonal LSEC MGP 0
1033 Pericentral LSEC MGP 0
1034 Pericentral LSEC MGP 0
1035 Pericentral LSEC MGP 0.693147180559945
1036 LSEC (stress) MGP 0
1037 Midzonal LSEC MGP 0
1038 LSEC (stress) MGP 0
1039 Pericentral LSEC MGP 1.09861228866811
1040 Cycling cells MGP 0
1041 LSEC (high MT 1) MGP 0
1042 Midzonal LSEC MGP 0
1043 Pericentral LSEC MGP 0
1044 Midzonal LSEC MGP 0
1045 LSEC (stress) MGP 1.09861228866811
1046 Midzonal LSEC MGP 0
1047 LSEC (stress) MGP 0
1048 Midzonal LSEC MGP 0
1049 LSEC (high MT 1) MGP 0
1050 LSEC (high MT 1) MGP 0
1051 Pericentral LSEC MGP 0
1052 Pericentral LSEC MGP 0
1053 LSEC (high MT 1) MGP 0
1054 Pericentral LSEC MGP 0
1055 Pericentral LSEC MGP 0
1056 Midzonal LSEC MGP 0
1057 LSEC (high MT 1) MGP 0
1058 LSEC (stress) MGP 0
1059 Midzonal LSEC MGP 0
1060 Pericentral LSEC MGP 0
1061 Midzonal LSEC MGP 0
1062 Pericentral LSEC MGP 0
1063 LSEC (stress) MGP 0
1064 Pericentral LSEC MGP 0
1065 LSEC (high MT 1) MGP 0
1066 Pericentral LSEC MGP 0
1067 LSEC (high MT 1) MGP 0
1068 Midzonal LSEC MGP 0
1069 LSEC (high MT 1) MGP 0
1070 Pericentral LSEC MGP 0
1071 Pericentral LSEC MGP 0
1072 Pericentral LSEC MGP 0
1073 Pericentral LSEC MGP 0
1074 Midzonal LSEC MGP 0
1075 LSEC (remodelling) MGP 0
1076 Cycling cells MGP 0
1077 LSEC (high MT 1) MGP 0
1078 LSEC (stress) MGP 0
1079 LSEC (high MT 1) MGP 0
1080 LSEC (high MT 1) MGP 0
1081 Pericentral LSEC MGP 0
1082 Pericentral LSEC MGP 0
1083 Pericentral LSEC MGP 0
1084 Midzonal LSEC MGP 0
1085 Midzonal LSEC MGP 0
1086 Midzonal LSEC MGP 0
1087 Midzonal LSEC MGP 1.79175946922805
1088 Pericentral LSEC MGP 0
1089 LSEC (high MT 1) MGP 0
1090 Pericentral LSEC MGP 1.09861228866811
1091 Pericentral LSEC MGP 0
1092 Pericentral LSEC MGP 0
1093 LSEC (remodelling) MGP 0
1094 Pericentral LSEC MGP 0
1095 Pericentral LSEC MGP 0
1096 Pericentral LSEC MGP 0
1097 Pericentral LSEC MGP 0
1098 Pericentral LSEC MGP 0
1099 Pericentral LSEC MGP 0
1100 LSEC (stress) MGP 0
1101 LSEC (remodelling) MGP 0
1102 Pericentral LSEC MGP 0
1103 Pericentral LSEC MGP 0
1104 Pericentral LSEC MGP 0
1105 Pericentral LSEC MGP 0
1106 Pericentral LSEC MGP 0
1107 Pericentral LSEC MGP 0
1108 Pericentral LSEC MGP 0
1109 Pericentral LSEC MGP 0
1110 Pericentral LSEC MGP 0
1111 Pericentral LSEC MGP 0
1112 Pericentral LSEC MGP 0
1113 Pericentral LSEC MGP 0
1114 Pericentral LSEC MGP 0
1115 Pericentral LSEC MGP 0
1116 Pericentral LSEC MGP 0
1117 Pericentral LSEC MGP 0
1118 Pericentral LSEC MGP 0
1119 Pericentral LSEC MGP 0
1120 Pericentral LSEC MGP 0
1121 Pericentral LSEC MGP 0
1122 Pericentral LSEC MGP 0
1123 Pericentral LSEC MGP 0
1124 Pericentral LSEC MGP 0
1125 Pericentral LSEC MGP 0
1126 Pericentral LSEC MGP 0
1127 Pericentral LSEC MGP 0
1128 Pericentral LSEC MGP 0
1129 LSEC (high MT 1) MGP 0
1130 Pericentral LSEC MGP 0
1131 Pericentral LSEC MGP 0
1132 Pericentral LSEC MGP 0
1133 Pericentral LSEC MGP 0
1134 Pericentral LSEC MGP 0
1135 LSEC (stress) MGP 0
1136 EC non-LSEC MGP 0
1137 Pericentral LSEC MGP 0
1138 Pericentral LSEC MGP 0
1139 Pericentral LSEC MGP 0
1140 Pericentral LSEC MGP 0
1141 Pericentral LSEC MGP 0
1142 LSEC (remodelling) MGP 1.09861228866811
1143 Pericentral LSEC MGP 0
1144 Pericentral LSEC MGP 0
1145 Pericentral LSEC MGP 0
1146 LSEC (high MT 1) MGP 0
1147 Pericentral LSEC MGP 0
1148 Pericentral LSEC MGP 0
1149 Pericentral LSEC MGP 0
1150 LSEC (stress) MGP 0
1151 Pericentral LSEC MGP 0
1152 Pericentral LSEC MGP 0
1153 Pericentral LSEC MGP 0
1154 Pericentral LSEC MGP 0
1155 Pericentral LSEC MGP 0
1156 Pericentral LSEC MGP 0
1157 Pericentral LSEC MGP 0
1158 Pericentral LSEC MGP 0
1159 Pericentral LSEC MGP 0
1160 Pericentral LSEC MGP 0
1161 EC non-LSEC MGP 0
1162 Pericentral LSEC MGP 0
1163 Pericentral LSEC MGP 0
1164 LSEC (remodelling) MGP 0
1165 Pericentral LSEC MGP 0
1166 Pericentral LSEC MGP 0
1167 Pericentral LSEC MGP 0
1168 Pericentral LSEC MGP 0
1169 Pericentral LSEC MGP 0
1170 Pericentral LSEC MGP 0
1171 Pericentral LSEC MGP 1.09861228866811
1172 EC non-LSEC MGP 0
1173 Pericentral LSEC MGP 0.693147180559945
1174 LSEC (remodelling) MGP 0
1175 Pericentral LSEC MGP 0
1176 Pericentral LSEC MGP 0
1177 Pericentral LSEC MGP 0
1178 Pericentral LSEC MGP 0
1179 Pericentral LSEC MGP 0
1180 LSEC (stress) MGP 0
1181 LSEC (high MT 1) MGP 0
1182 Pericentral LSEC MGP 0
1183 Pericentral LSEC MGP 0
1184 LSEC (stress) MGP 0
1185 LSEC (stress) MGP 0
1186 Pericentral LSEC MGP 0
1187 LSEC (high MT 1) MGP 0
1188 LSEC (remodelling) MGP 0
1189 Pericentral LSEC MGP 0
1190 LSEC (stress) MGP 0
1191 LSEC (high MT 1) MGP 0
1192 LSEC (high MT 1) MGP 0
1193 LSEC (remodelling) MGP 0
1194 LSEC (stress) MGP 0
1195 LSEC (stress) MGP 0
1196 LSEC (high MT 1) MGP 0
1197 LSEC (high MT 1) MGP 0
1198 LSEC (high MT 1) MGP 0
1199 Pericentral LSEC MGP 0
1200 LSEC (high MT 1) MGP 1.38629436111989
1201 LSEC (high MT 1) MGP 0
1202 Pericentral LSEC MGP 0
1203 LSEC (high MT 1) MGP 0
1204 Pericentral LSEC MGP 0
1205 Pericentral LSEC MGP 0
1206 LSEC (stress) MGP 0
1207 LSEC (high MT 1) MGP 1.09861228866811
1208 LSEC (high MT 1) MGP 0
1209 Pericentral LSEC MGP 0
1210 LSEC (high MT 1) MGP 0
1211 LSEC (stress) MGP 0
1212 LSEC (stress) MGP 0
1213 LSEC (high MT 1) MGP 0
1214 Pericentral LSEC MGP 0
1215 Pericentral LSEC MGP 0
1216 Pericentral LSEC MGP 0
1217 LSEC (high MT 1) MGP 0
1218 Pericentral LSEC MGP 0
1219 Pericentral LSEC MGP 0
1220 Pericentral LSEC MGP 0
1221 LSEC (high MT 1) MGP 0
1222 LSEC (stress) MGP 0
1223 LSEC (high MT 1) MGP 0
1224 LSEC (stress) MGP 0
1225 LSEC (stress) MGP 0
1226 LSEC (stress) MGP 0
1227 LSEC (stress) MGP 0
1228 LSEC (high MT 1) MGP 0
1229 LSEC (stress) MGP 0
1230 LSEC (stress) MGP 0
1231 LSEC (stress) MGP 0
1232 LSEC (stress) MGP 0
1233 LSEC (remodelling) MGP 0
1234 LSEC (stress) MGP 0
1235 LSEC (stress) MGP 0
1236 LSEC (stress) MGP 0
1237 LSEC (stress) MGP 0
1238 LSEC (stress) MGP 0
1239 LSEC (stress) MGP 0
1240 LSEC (stress) MGP 0
1241 LSEC (stress) MGP 0
1242 LSEC (stress) MGP 0
1243 LSEC (stress) MGP 0
1244 LSEC (stress) MGP 0
1245 LSEC (stress) MGP 0
1246 LSEC (high MT 1) MGP 0
1247 LSEC (high MT 1) MGP 0
1248 LSEC (high MT 1) MGP 0
1249 LSEC (stress) MGP 0
1250 LSEC (high MT 1) MGP 0
1251 LSEC (stress) MGP 0
1252 LSEC (stress) MGP 0
1253 LSEC (stress) MGP 0
1254 LSEC (stress) MGP 0
1255 LSEC (stress) MGP 0
1256 LSEC (stress) MGP 0
1257 LSEC (stress) MGP 0
1258 Pericentral LSEC MGP 0
1259 LSEC (stress) MGP 0
1260 LSEC (stress) MGP 0
1261 LSEC (stress) MGP 0
1262 LSEC (stress) MGP 0
1263 LSEC (stress) MGP 0
1264 LSEC (stress) MGP 0
1265 LSEC (stress) MGP 0.693147180559945
1266 LSEC (stress) MGP 0.693147180559945
1267 LSEC (high MT 1) MGP 0
1268 LSEC (high MT 1) MGP 0
1269 LSEC (stress) MGP 0
1270 LSEC (stress) MGP 1.09861228866811
1271 LSEC (stress) MGP 0
1272 LSEC (high MT 1) MGP 0
1273 LSEC (stress) MGP 0
1274 LSEC (stress) MGP 0
1275 LSEC (stress) MGP 0
1276 LSEC (remodelling) MGP 0
1277 LSEC (stress) MGP 0
1278 LSEC (stress) MGP 0
1279 LSEC (stress) MGP 0
1280 LSEC (stress) MGP 0
1281 LSEC (stress) MGP 0
1282 LSEC (stress) MGP 0
1283 LSEC (high MT 1) MGP 0
1284 LSEC (stress) MGP 0
1285 LSEC (stress) MGP 1.09861228866811
1286 LSEC (stress) MGP 0
1287 LSEC (stress) MGP 0
1288 LSEC (high MT 1) MGP 0
1289 LSEC (stress) MGP 0
1290 LSEC (stress) MGP 0
1291 LSEC (stress) MGP 0
1292 LSEC (high MT 1) MGP 0
1293 LSEC (high MT 1) MGP 0
1294 LSEC (stress) MGP 0
1295 LSEC (interferon) MGP 0
1296 LSEC (stress) MGP 0
1297 LSEC (stress) MGP 0
1298 Lymphatic EC MGP 0
1299 Pericentral LSEC MGP 0
1300 LSEC (remodelling) MGP 0
1301 Midzonal LSEC MGP 1.79175946922805
1302 LSEC (remodelling) MGP 0
1303 Pericentral LSEC MGP 0
1304 LSEC (remodelling) MGP 0
1305 LSEC (high MT 1) MGP 0
1306 LSEC (remodelling) MGP 0
1307 Lymphatic EC MGP 1.09861228866811
1308 LSEC (stress) MGP 0
1309 LSEC (stress) MGP 0
1310 Pericentral LSEC MGP 0
1311 Midzonal LSEC MGP 0
1312 Lymphatic EC MGP 0
1313 LSEC (high MT 1) MGP 0
1314 Lymphatic EC MGP 0
1315 LSEC (remodelling) MGP 0.693147180559945
1316 LSEC (remodelling) MGP 0
1317 Midzonal LSEC MGP 1.6094379124341
1318 LSEC (stress) MGP 0
1319 LSEC (stress) MGP 2.07944154167984
1320 Pericentral LSEC MGP 0
1321 LSEC (remodelling) MGP 0
1322 LSEC (remodelling) MGP 0
1323 LSEC (high MT 1) MGP 0
1324 LSEC (remodelling) MGP 0.693147180559945
1325 Midzonal LSEC MGP 0
1326 LSEC (remodelling) MGP 0
1327 LSEC (stress) MGP 0
1328 LSEC (remodelling) MGP 0
1329 LSEC (stress) MGP 0
1330 Pericentral LSEC MGP 0
1331 LSEC (remodelling) MGP 1.6094379124341
1332 LSEC (stress) MGP 0
1333 Lymphatic EC MGP 0
1334 LSEC (high MT 1) MGP 0
1335 LSEC (stress) MGP 0
1336 LSEC (stress) MGP 0
1337 LSEC (stress) MGP 0
1338 Pericentral LSEC MGP 0
1339 LSEC (remodelling) MGP 0
1340 LSEC (stress) MGP 0
1341 Pericentral LSEC MGP 0
1342 LSEC (remodelling) MGP 0.693147180559945
1343 Pericentral LSEC MGP 0
1344 LSEC (interferon) MGP 0
1345 LSEC (interferon) MGP 0
1346 Lymphatic EC MGP 0
1347 LSEC (stress) MGP 0
1348 LSEC (remodelling) MGP 0
1349 LSEC (high MT 1) MGP 1.09861228866811
1350 LSEC (stress) MGP 0.693147180559945
1351 LSEC (remodelling) MGP 0.693147180559945
1352 LSEC (remodelling) MGP 0
1353 LSEC (stress) MGP 0.693147180559945
1354 Midzonal LSEC MGP 0.693147180559945
1355 LSEC (remodelling) MGP 0
1356 Pericentral LSEC MGP 1.09861228866811
1357 Midzonal LSEC MGP 1.6094379124341
1358 Midzonal LSEC MGP 1.6094379124341
1359 Midzonal LSEC MGP 0.693147180559945
1360 Midzonal LSEC MGP 1.6094379124341
1361 Midzonal LSEC MGP 0
1362 Midzonal LSEC MGP 2.07944154167984
1363 Midzonal LSEC MGP 0
1364 Midzonal LSEC MGP 1.09861228866811
1365 Periportal LSEC MGP 0.693147180559945
1366 Periportal LSEC MGP 2.30258509299405
1367 Midzonal LSEC MGP 2.07944154167984
1368 Periportal LSEC MGP 2.07944154167984
1369 Midzonal LSEC MGP 0
1370 Periportal LSEC MGP 4.44265125649032
1371 Cycling cells MGP 0
1372 Midzonal LSEC MGP 0
1373 Midzonal LSEC MGP 1.38629436111989
1374 Midzonal LSEC MGP 1.6094379124341
1375 Midzonal LSEC MGP 1.79175946922805
1376 Midzonal LSEC MGP 0
1377 Periportal LSEC MGP 2.07944154167984
1378 Midzonal LSEC MGP 1.09861228866811
1379 Midzonal LSEC MGP 0.693147180559945
1380 Midzonal LSEC MGP 2.19722457733622
1381 Periportal LSEC MGP 2.63905732961526
1382 Midzonal LSEC MGP 0
1383 Midzonal LSEC MGP 1.38629436111989
1384 Midzonal LSEC MGP 0
1385 Midzonal LSEC MGP 0
1386 Midzonal LSEC MGP 0
1387 Midzonal LSEC MGP 1.79175946922805
1388 Midzonal LSEC MGP 1.38629436111989
1389 Midzonal LSEC MGP 1.6094379124341
1390 LSEC (fenestr.) MGP 0
1391 Midzonal LSEC MGP 2.19722457733622
1392 Midzonal LSEC MGP 0
1393 Midzonal LSEC MGP 1.6094379124341
1394 Midzonal LSEC MGP 1.38629436111989
1395 Periportal LSEC MGP 2.99573227355399
1396 Periportal LSEC MGP 1.79175946922805
1397 Periportal LSEC MGP 1.94591014905531
1398 Midzonal LSEC MGP 1.79175946922805
1399 Midzonal LSEC MGP 0.693147180559945
1400 Midzonal LSEC MGP 1.38629436111989
1401 Periportal LSEC MGP 1.38629436111989
1402 Midzonal LSEC MGP 1.94591014905531
1403 Midzonal LSEC MGP 2.19722457733622
1404 Periportal LSEC MGP 3.58351893845611
1405 Periportal LSEC MGP 2.07944154167984
1406 Periportal LSEC MGP 2.83321334405622
1407 Midzonal LSEC MGP 0
1408 Periportal LSEC MGP 2.19722457733622
1409 Midzonal LSEC MGP 1.38629436111989
1410 Periportal LSEC MGP 2.19722457733622
1411 Midzonal LSEC MGP 1.09861228866811
1412 Periportal LSEC MGP 2.63905732961526
1413 Midzonal LSEC MGP 2.07944154167984
1414 Midzonal LSEC MGP 1.09861228866811
1415 Midzonal LSEC MGP 2.484906649788
1416 Midzonal LSEC MGP 1.38629436111989
1417 Midzonal LSEC MGP 1.38629436111989
1418 Periportal LSEC MGP 2.70805020110221
1419 Midzonal LSEC MGP 0.693147180559945
1420 Periportal LSEC MGP 3.2188758248682
1421 Midzonal LSEC MGP 1.38629436111989
1422 Midzonal LSEC MGP 0.693147180559945
1423 Periportal LSEC MGP 1.79175946922805
1424 Midzonal LSEC MGP 0
1425 LSEC (remodelling) MGP 0
1426 Midzonal LSEC MGP 0
1427 Midzonal LSEC MGP 1.38629436111989
1428 Periportal LSEC MGP 1.94591014905531
1429 Midzonal LSEC MGP 0
1430 Midzonal LSEC MGP 1.38629436111989
1431 Midzonal LSEC MGP 0.693147180559945
1432 LSEC (high MT 1) MGP 0
1433 LSEC (fenestr.) MGP 0
1434 Midzonal LSEC MGP 0
1435 Midzonal LSEC MGP 0
1436 Midzonal LSEC MGP 0
1437 Midzonal LSEC MGP 1.09861228866811
1438 Midzonal LSEC MGP 0
1439 Midzonal LSEC MGP 0.693147180559945
1440 Midzonal LSEC MGP 1.94591014905531
1441 Midzonal LSEC MGP 0
1442 Midzonal LSEC MGP 1.09861228866811
1443 Midzonal LSEC MGP 0
1444 Midzonal LSEC MGP 1.09861228866811
1445 Midzonal LSEC MGP 1.94591014905531
1446 Midzonal LSEC MGP 0
1447 Midzonal LSEC MGP 0
1448 Midzonal LSEC MGP 0
1449 Midzonal LSEC MGP 0
1450 Midzonal LSEC MGP 0
1451 Midzonal LSEC MGP 0
1452 Midzonal LSEC MGP 0
1453 Midzonal LSEC MGP 0
1454 Midzonal LSEC MGP 0
1455 Midzonal LSEC MGP 0.693147180559945
1456 Midzonal LSEC MGP 1.09861228866811
1457 Midzonal LSEC MGP 1.09861228866811
1458 Midzonal LSEC MGP 0
1459 Midzonal LSEC MGP 1.79175946922805
1460 Midzonal LSEC MGP 0
1461 Periportal LSEC MGP 1.79175946922805
1462 Midzonal LSEC MGP 0
1463 Midzonal LSEC MGP 0
1464 Midzonal LSEC MGP 0
1465 Midzonal LSEC MGP 0
1466 Midzonal LSEC MGP 1.94591014905531
1467 Midzonal LSEC MGP 0
1468 Midzonal LSEC MGP 1.09861228866811
1469 Midzonal LSEC MGP 0
1470 Midzonal LSEC MGP 0
1471 Midzonal LSEC MGP 0
1472 Midzonal LSEC MGP 0
1473 Midzonal LSEC MGP 0
1474 Midzonal LSEC MGP 1.38629436111989
1475 Midzonal LSEC MGP 0
1476 Midzonal LSEC MGP 0
1477 Midzonal LSEC MGP 1.38629436111989
1478 Midzonal LSEC MGP 0
1479 Midzonal LSEC MGP 0
1480 Midzonal LSEC MGP 0
1481 Midzonal LSEC MGP 0
1482 Midzonal LSEC MGP 0
1483 Midzonal LSEC MGP 0
1484 Midzonal LSEC MGP 0
1485 Midzonal LSEC MGP 0
1486 Midzonal LSEC MGP 0
1487 Midzonal LSEC MGP 0
1488 Midzonal LSEC MGP 0
1489 Midzonal LSEC MGP 0
1490 Midzonal LSEC MGP 0
1491 Midzonal LSEC MGP 0
1492 Midzonal LSEC MGP 0
1493 Midzonal LSEC MGP 0
1494 LSEC (high MT 1) MGP 0
1495 Midzonal LSEC MGP 0
1496 LSEC (stress) MGP 0
1497 Midzonal LSEC MGP 0
1498 Midzonal LSEC MGP 0
1499 Midzonal LSEC MGP 0
1500 Midzonal LSEC MGP 0
1501 Midzonal LSEC MGP 1.38629436111989
1502 Midzonal LSEC MGP 0.693147180559945
1503 Midzonal LSEC MGP 0.693147180559945
1504 Midzonal LSEC MGP 0
1505 Midzonal LSEC MGP 0
1506 LSEC (fenestr.) MGP 1.79175946922805
1507 LSEC (fenestr.) MGP 0
1508 Midzonal LSEC MGP 0.693147180559945
1509 LSEC (fenestr.) MGP 0.693147180559945
1510 Periportal LSEC MGP 1.09861228866811
1511 Lymphatic EC MGP 0
1512 LSEC (fenestr.) MGP 2.07944154167984
1513 Midzonal LSEC MGP 0
1514 LSEC (fenestr.) MGP 1.09861228866811
1515 LSEC (fenestr.) MGP 3.25809653802148
1516 LSEC (fenestr.) MGP 0
1517 Lymphatic EC MGP 0
1518 LSEC (fenestr.) MGP 0
1519 Lymphatic EC MGP 0
1520 LSEC (fenestr.) MGP 0
1521 LSEC (fenestr.) MGP 1.79175946922805
1522 LSEC (fenestr.) MGP 2.99573227355399
1523 Lymphatic EC MGP 1.38629436111989
1524 LSEC (fenestr.) MGP 0
1525 LSEC (fenestr.) MGP 0.693147180559945
1526 LSEC (fenestr.) MGP 1.6094379124341
1527 LSEC (fenestr.) MGP 0
1528 LSEC (fenestr.) MGP 1.38629436111989
1529 LSEC (fenestr.) MGP 1.38629436111989
1530 Periportal LSEC MGP 1.94591014905531
1531 Periportal LSEC MGP 2.99573227355399
1532 LSEC (fenestr.) MGP 0
1533 LSEC (fenestr.) MGP 0
1534 LSEC (fenestr.) MGP 1.6094379124341
1535 Periportal LSEC MGP 2.39789527279837
1536 Midzonal LSEC MGP 0
1537 LSEC (fenestr.) MGP 1.38629436111989
1538 LSEC (fenestr.) MGP 1.09861228866811
1539 LSEC (fenestr.) MGP 1.09861228866811
1540 Lymphatic EC MGP 0
1541 Cycling cells MGP 0
1542 LSEC (fenestr.) MGP 0
1543 LSEC (fenestr.) MGP 0
1544 LSEC (stress) MGP 0
1545 LSEC (stress) MGP 0
1546 LSEC (stress) MGP 0
1547 Midzonal LSEC MGP 0
1548 LSEC (stress) MGP 0
1549 Midzonal LSEC MGP 0
1550 LSEC (stress) MGP 0
1551 LSEC (high MT 1) MGP 0
1552 LSEC (stress) MGP 0
1553 LSEC (stress) MGP 0
1554 LSEC (stress) MGP 0
1555 Midzonal LSEC MGP 0
1556 Midzonal LSEC MGP 0
1557 Midzonal LSEC MGP 0
1558 LSEC (stress) MGP 1.09861228866811
1559 Midzonal LSEC MGP 0
1560 LSEC (high MT 1) MGP 0
1561 LSEC (stress) MGP 0
1562 Midzonal LSEC MGP 0
1563 Midzonal LSEC MGP 0
1564 Midzonal LSEC MGP 0
1565 LSEC (stress) MGP 1.09861228866811
1566 LSEC (stress) MGP 0
1567 Pericentral LSEC MGP 0
1568 LSEC (stress) MGP 0
1569 Midzonal LSEC MGP 0
1570 LSEC (high MT 1) MGP 0.693147180559945
1571 LSEC (stress) MGP 0
1572 LSEC (stress) MGP 0
1573 LSEC (stress) MGP 0
1574 LSEC (stress) MGP 0
1575 LSEC (stress) MGP 0
1576 LSEC (stress) MGP 0
1577 LSEC (stress) MGP 0
1578 LSEC (stress) MGP 0
1579 LSEC (stress) MGP 0
1580 Midzonal LSEC MGP 0
1581 LSEC (stress) MGP 0
1582 LSEC (high MT 1) MGP 0
1583 LSEC (stress) MGP 0
1584 LSEC (stress) MGP 0
1585 LSEC (high MT 1) MGP 0
1586 LSEC (stress) MGP 0
1587 Midzonal LSEC MGP 0
1588 LSEC (stress) MGP 0
1589 LSEC (stress) MGP 0
1590 LSEC (stress) MGP 0
1591 LSEC (stress) MGP 0
1592 LSEC (stress) MGP 1.09861228866811
1593 Midzonal LSEC MGP 0
1594 LSEC (stress) MGP 0
1595 LSEC (stress) MGP 1.38629436111989
1596 LSEC (stress) MGP 0
1597 LSEC (stress) MGP 0
1598 LSEC (stress) MGP 0
1599 Midzonal LSEC MGP 0
1600 Midzonal LSEC MGP 0
1601 Midzonal LSEC MGP 0
1602 Midzonal LSEC MGP 0
1603 Pericentral LSEC MGP 0
1604 Midzonal LSEC MGP 0
1605 Midzonal LSEC MGP 0
1606 Midzonal LSEC MGP 0
1607 LSEC (stress) MGP 0
1608 LSEC (stress) MGP 0
1609 Midzonal LSEC MGP 0
1610 LSEC (stress) MGP 0
1611 LSEC (stress) MGP 0
1612 Midzonal LSEC MGP 0
1613 Midzonal LSEC MGP 0
1614 LSEC (stress) MGP 0
1615 LSEC (stress) MGP 0
1616 Midzonal LSEC MGP 0
1617 LSEC (stress) MGP 0
1618 LSEC (stress) MGP 0
1619 LSEC (stress) MGP 0
1620 LSEC (stress) MGP 0
1621 Midzonal LSEC MGP 0
1622 LSEC (stress) MGP 0
1623 LSEC (stress) MGP 0
1624 LSEC (stress) MGP 0
1625 LSEC (high MT 1) MGP 0
1626 Midzonal LSEC MGP 0
1627 LSEC (remodelling) MGP 0
1628 LSEC (remodelling) MGP 0
1629 LSEC (remodelling) MGP 0
1630 LSEC (remodelling) MGP 0
1631 LSEC (remodelling) MGP 0
1632 LSEC (remodelling) MGP 0
1633 LSEC (remodelling) MGP 0
1634 LSEC (remodelling) MGP 0
1635 Pericentral LSEC MGP 0
1636 LSEC (remodelling) MGP 0
1637 LSEC (remodelling) MGP 0
1638 LSEC (remodelling) MGP 0
1639 LSEC (remodelling) MGP 0
1640 Pericentral LSEC MGP 0
1641 LSEC (remodelling) MGP 0
1642 LSEC (stress) MGP 0
1643 LSEC (remodelling) MGP 0
1644 Pericentral LSEC MGP 0
1645 LSEC (remodelling) MGP 0
1646 LSEC (remodelling) MGP 0
1647 LSEC (remodelling) MGP 0
1648 LSEC (remodelling) MGP 0
1649 LSEC (remodelling) MGP 0
1650 LSEC (remodelling) MGP 0
1651 Pericentral LSEC MGP 0
1652 LSEC (remodelling) MGP 0
1653 LSEC (remodelling) MGP 0
1654 Pericentral LSEC MGP 0
1655 LSEC (remodelling) MGP 1.38629436111989
1656 Pericentral LSEC MGP 0
1657 LSEC (remodelling) MGP 0
1658 LSEC (remodelling) MGP 0
1659 LSEC (remodelling) MGP 0
1660 LSEC (remodelling) MGP 0
1661 Pericentral LSEC MGP 0
1662 LSEC (remodelling) MGP 0
1663 LSEC (remodelling) MGP 0
1664 LSEC (remodelling) MGP 0
1665 LSEC (remodelling) MGP 0
1666 LSEC (remodelling) MGP 0
1667 LSEC (stress) MGP 0
1668 LSEC (remodelling) MGP 0
1669 Pericentral LSEC MGP 0
1670 Midzonal LSEC MGP 0
1671 LSEC (remodelling) MGP 0
1672 LSEC (remodelling) MGP 0
1673 LSEC (remodelling) MGP 0
1674 LSEC (remodelling) MGP 0
1675 Pericentral LSEC MGP 1.09861228866811
1676 LSEC (remodelling) MGP 0
1677 LSEC (remodelling) MGP 0
1678 Pericentral LSEC MGP 0
1679 Pericentral LSEC MGP 0
1680 LSEC (remodelling) MGP 0
1681 Cycling cells MGP 0
1682 Pericentral LSEC MGP 0
1683 LSEC (remodelling) MGP 0
1684 LSEC (remodelling) MGP 0
1685 LSEC (stress) MGP 0
1686 Pericentral LSEC MGP 0
1687 Pericentral LSEC MGP 0
1688 LSEC (remodelling) MGP 0
1689 LSEC (remodelling) MGP 0
1690 LSEC (remodelling) MGP 0
1691 LSEC (remodelling) MGP 0
1692 LSEC (remodelling) MGP 0
1693 LSEC (remodelling) MGP 0
1694 LSEC (remodelling) MGP 0
1695 LSEC (remodelling) MGP 0
1696 LSEC (stress) MGP 0
1697 Pericentral LSEC MGP 0
1698 LSEC (remodelling) MGP 0
1699 LSEC (remodelling) MGP 0
1700 LSEC (remodelling) MGP 0
1701 LSEC (remodelling) MGP 0
1702 LSEC (remodelling) MGP 0
1703 LSEC (remodelling) MGP 0
1704 Pericentral LSEC MGP 0
1705 LSEC (remodelling) MGP 0
1706 LSEC (remodelling) MGP 0
1707 LSEC (remodelling) MGP 0
1708 Pericentral LSEC MGP 1.09861228866811
1709 Pericentral LSEC MGP 0
1710 LSEC (remodelling) MGP 0
1711 LSEC (remodelling) MGP 0
1712 LSEC (remodelling) MGP 0
1713 Pericentral LSEC MGP 0
1714 Periportal LSEC MGP 1.79175946922805
1715 Midzonal LSEC MGP 0
1716 Midzonal LSEC MGP 0
1717 Periportal LSEC MGP 2.19722457733622
1718 Midzonal LSEC MGP 1.79175946922805
1719 Midzonal LSEC MGP 1.94591014905531
1720 Midzonal LSEC MGP 1.09861228866811
1721 Periportal LSEC MGP 2.39789527279837
1722 Periportal LSEC MGP 2.56494935746154
1723 Periportal LSEC MGP 2.07944154167984
1724 Midzonal LSEC MGP 1.38629436111989
1725 Periportal LSEC MGP 2.484906649788
1726 Periportal LSEC MGP 2.99573227355399
1727 Midzonal LSEC MGP 0.693147180559945
1728 Midzonal LSEC MGP 1.38629436111989
1729 Midzonal LSEC MGP 1.09861228866811
1730 Midzonal LSEC MGP 0
1731 Cycling cells MGP 0
1732 Periportal LSEC MGP 2.89037175789616
1733 Periportal LSEC MGP 2.39789527279837
1734 Midzonal LSEC MGP 2.30258509299405
1735 Midzonal LSEC MGP 0
1736 Midzonal LSEC MGP 2.30258509299405
1737 Midzonal LSEC MGP 1.79175946922805
1738 Periportal LSEC MGP 3.2188758248682
1739 Midzonal LSEC MGP 1.6094379124341
1740 Midzonal LSEC MGP 0.693147180559945
1741 Periportal LSEC MGP 1.94591014905531
1742 Midzonal LSEC MGP 0
1743 Periportal LSEC MGP 2.19722457733622
1744 Midzonal LSEC MGP 0.693147180559945
1745 Lymphatic EC MGP 1.94591014905531
1746 Periportal LSEC MGP 1.94591014905531
1747 Midzonal LSEC MGP 1.79175946922805
1748 Midzonal LSEC MGP 1.79175946922805
1749 Midzonal LSEC MGP 0
1750 Periportal LSEC MGP 2.77258872223978
1751 Midzonal LSEC MGP 0
1752 Midzonal LSEC MGP 1.09861228866811
1753 Periportal LSEC MGP 2.30258509299405
1754 Midzonal LSEC MGP 1.94591014905531
1755 Midzonal LSEC MGP 0.693147180559945
1756 Midzonal LSEC MGP 0
1757 Periportal LSEC MGP 2.63905732961526
1758 Midzonal LSEC MGP 2.30258509299405
1759 Periportal LSEC MGP 1.79175946922805
1760 Periportal LSEC MGP 2.30258509299405
1761 Midzonal LSEC MGP 0
1762 Midzonal LSEC MGP 1.6094379124341
1763 Midzonal LSEC MGP 1.79175946922805
1764 Periportal LSEC MGP 2.07944154167984
1765 Midzonal LSEC MGP 1.94591014905531
1766 Periportal LSEC MGP 0
1767 Midzonal LSEC MGP 0
1768 Periportal LSEC MGP 2.484906649788
1769 Periportal LSEC MGP 2.63905732961526
1770 Midzonal LSEC MGP 0.693147180559945
1771 Periportal LSEC MGP 2.56494935746154
1772 Periportal LSEC MGP 1.79175946922805
1773 Periportal LSEC MGP 2.39789527279837
1774 Periportal LSEC MGP 2.30258509299405
1775 Periportal LSEC MGP 1.09861228866811
1776 Midzonal LSEC MGP 0
1777 Periportal LSEC MGP 2.89037175789616
1778 Periportal LSEC MGP 3.40119738166216
1779 Midzonal LSEC MGP 0
1780 Periportal LSEC MGP 2.63905732961526
1781 Periportal LSEC MGP 2.19722457733622
1782 Periportal LSEC MGP 2.484906649788
1783 Periportal LSEC MGP 2.39789527279837
1784 Midzonal LSEC MGP 1.38629436111989
1785 Periportal LSEC MGP 2.77258872223978
1786 Lymphatic EC MGP 0
1787 Periportal LSEC MGP 2.56494935746154
1788 Midzonal LSEC MGP 0
1789 Periportal LSEC MGP 1.38629436111989
1790 Midzonal LSEC MGP 1.38629436111989
1791 Periportal LSEC MGP 2.19722457733622
1792 Periportal LSEC MGP 1.94591014905531
1793 Midzonal LSEC MGP 1.38629436111989
1794 Periportal LSEC MGP 2.56494935746154
1795 Midzonal LSEC MGP 0
1796 Periportal LSEC MGP 2.07944154167984
1797 Midzonal LSEC MGP 0
1798 Periportal LSEC MGP 1.94591014905531
1799 Periportal LSEC MGP 2.83321334405622
1800 Periportal LSEC MGP 2.19722457733622
1801 Periportal LSEC MGP 2.484906649788
1802 Midzonal LSEC MGP 0
1803 Midzonal LSEC MGP 1.38629436111989
1804 Midzonal LSEC MGP 0.693147180559945
1805 Midzonal LSEC MGP 1.38629436111989
1806 Periportal LSEC MGP 2.484906649788
1807 Periportal LSEC MGP 2.484906649788
1808 Midzonal LSEC MGP 2.19722457733622
1809 Periportal LSEC MGP 2.484906649788
1810 Periportal LSEC MGP 2.19722457733622
1811 Periportal LSEC MGP 1.38629436111989
1812 Midzonal LSEC MGP 1.94591014905531
1813 Midzonal LSEC MGP 1.38629436111989
1814 Periportal LSEC MGP 1.94591014905531
1815 Midzonal LSEC MGP 1.09861228866811
1816 Periportal LSEC MGP 0
1817 Midzonal LSEC MGP 1.09861228866811
1818 Periportal LSEC MGP 2.56494935746154
1819 Midzonal LSEC MGP 0
1820 Midzonal LSEC MGP 0
1821 Periportal LSEC MGP 4.38202663467388
1822 Midzonal LSEC MGP 0
1823 Periportal LSEC MGP 3.52636052461616
1824 Midzonal LSEC MGP 1.09861228866811
1825 Midzonal LSEC MGP 0.693147180559945
1826 Midzonal LSEC MGP 1.38629436111989
1827 Midzonal LSEC MGP 0
1828 Periportal LSEC MGP 2.89037175789616
1829 Periportal LSEC MGP 1.79175946922805
1830 Periportal LSEC MGP 3.68887945411394
1831 Periportal LSEC MGP 2.19722457733622
1832 Midzonal LSEC MGP 1.6094379124341
1833 Periportal LSEC MGP 2.39789527279837
1834 Midzonal LSEC MGP 2.484906649788
1835 Midzonal LSEC MGP 0
1836 Midzonal LSEC MGP 1.38629436111989
1837 Periportal LSEC MGP 2.39789527279837
1838 Periportal LSEC MGP 2.30258509299405
1839 Midzonal LSEC MGP 0.693147180559945
1840 Midzonal LSEC MGP 0
1841 Periportal LSEC MGP 2.30258509299405
1842 Periportal LSEC MGP 2.77258872223978
1843 Pericentral LSEC MGP 0
1844 LSEC (stress) MGP 0
1845 Pericentral LSEC MGP 0
1846 Pericentral LSEC MGP 0
1847 Pericentral LSEC MGP 0
1848 Pericentral LSEC MGP 0
1849 LSEC (high MT 1) MGP 0
1850 Pericentral LSEC MGP 0
1851 LSEC (stress) MGP 0
1852 Pericentral LSEC MGP 0
1853 Pericentral LSEC MGP 0
1854 Pericentral LSEC MGP 0
1855 Pericentral LSEC MGP 0
1856 Pericentral LSEC MGP 0
1857 Pericentral LSEC MGP 0
1858 Pericentral LSEC MGP 0
1859 Pericentral LSEC MGP 0
1860 LSEC (stress) MGP 0
1861 Pericentral LSEC MGP 0
1862 LSEC (stress) MGP 0
1863 Pericentral LSEC MGP 0
1864 Pericentral LSEC MGP 0
1865 Pericentral LSEC MGP 0
1866 Pericentral LSEC MGP 0
1867 Pericentral LSEC MGP 0
1868 Pericentral LSEC MGP 0
1869 LSEC (stress) MGP 0
1870 Pericentral LSEC MGP 0
1871 LSEC (stress) MGP 0
1872 Pericentral LSEC MGP 0
1873 Pericentral LSEC MGP 0
1874 Pericentral LSEC MGP 0
1875 Pericentral LSEC MGP 0
1876 Pericentral LSEC MGP 0
1877 Pericentral LSEC MGP 0
1878 Pericentral LSEC MGP 0
1879 LSEC (stress) MGP 0
1880 Pericentral LSEC MGP 0
1881 Pericentral LSEC MGP 0
1882 Pericentral LSEC MGP 0
1883 Pericentral LSEC MGP 0
1884 LSEC (remodelling) MGP 2.07944154167984
1885 LSEC (remodelling) MGP 0
1886 LSEC (remodelling) MGP 0
1887 LSEC (remodelling) MGP 0
1888 LSEC (remodelling) MGP 0
1889 Periportal LSEC MGP 1.38629436111989
1890 LSEC (remodelling) MGP 0
1891 LSEC (remodelling) MGP 0
1892 LSEC (remodelling) MGP 0
1893 LSEC (remodelling) MGP 0
1894 LSEC (remodelling) MGP 1.09861228866811
1895 LSEC (remodelling) MGP 1.6094379124341
1896 LSEC (interferon) MGP 0
1897 LSEC (remodelling) MGP 0
1898 LSEC (remodelling) MGP 0
1899 LSEC (remodelling) MGP 0
1900 LSEC (remodelling) MGP 0
1901 LSEC (remodelling) MGP 1.79175946922805
1902 LSEC (remodelling) MGP 0
1903 LSEC (remodelling) MGP 0
1904 Periportal LSEC MGP 2.70805020110221
1905 LSEC (remodelling) MGP 1.79175946922805
1906 LSEC (remodelling) MGP 0
1907 LSEC (remodelling) MGP 0.693147180559945
1908 LSEC (remodelling) MGP 0
1909 LSEC (remodelling) MGP 0
1910 LSEC (remodelling) MGP 0
1911 LSEC (remodelling) MGP 0
1912 LSEC (remodelling) MGP 0
1913 LSEC (remodelling) MGP 0
1914 LSEC (remodelling) MGP 0
1915 LSEC (remodelling) MGP 0
1916 LSEC (remodelling) MGP 0
1917 LSEC (remodelling) MGP 0
1918 LSEC (remodelling) MGP 2.07944154167984
1919 LSEC (remodelling) MGP 0
1920 LSEC (remodelling) MGP 0
1921 LSEC (stress) MGP 0
1922 LSEC (remodelling) MGP 0
1923 LSEC (remodelling) MGP 0
1924 LSEC (remodelling) MGP 0
1925 LSEC (remodelling) MGP 0
1926 LSEC (remodelling) MGP 0
1927 LSEC (remodelling) MGP 0
1928 LSEC (remodelling) MGP 0
1929 LSEC (remodelling) MGP 1.09861228866811
1930 LSEC (remodelling) MGP 0
1931 LSEC (remodelling) MGP 0
1932 LSEC (remodelling) MGP 0
1933 LSEC (remodelling) MGP 0
1934 LSEC (remodelling) MGP 1.09861228866811
1935 Periportal LSEC MGP 3.68887945411394
1936 LSEC (remodelling) MGP 1.09861228866811
1937 LSEC (remodelling) MGP 0
1938 Periportal LSEC MGP 2.63905732961526
1939 LSEC (remodelling) MGP 1.09861228866811
1940 LSEC (remodelling) MGP 2.484906649788
1941 LSEC (remodelling) MGP 0
1942 LSEC (remodelling) MGP 0
1943 LSEC (remodelling) MGP 0
1944 LSEC (remodelling) MGP 0
1945 LSEC (remodelling) MGP 0
1946 LSEC (remodelling) MGP 1.94591014905531
1947 LSEC (remodelling) MGP 0
1948 LSEC (remodelling) MGP 0
1949 LSEC (remodelling) MGP 0
1950 LSEC (remodelling) MGP 0
1951 LSEC (remodelling) MGP 0
1952 LSEC (remodelling) MGP 0
1953 LSEC (remodelling) MGP 0
1954 LSEC (remodelling) MGP 2.30258509299405
1955 LSEC (remodelling) MGP 1.09861228866811
1956 LSEC (remodelling) MGP 0
1957 LSEC (remodelling) MGP 1.38629436111989
1958 LSEC (remodelling) MGP 0
1959 LSEC (remodelling) MGP 0
1960 LSEC (remodelling) MGP 0
1961 LSEC (remodelling) MGP 0
1962 LSEC (remodelling) MGP 0
1963 Periportal LSEC MGP 2.63905732961526
1964 LSEC (remodelling) MGP 0
1965 Periportal LSEC MGP 2.99573227355399
1966 LSEC (remodelling) MGP 2.07944154167984
1967 LSEC (remodelling) MGP 0
1968 LSEC (remodelling) MGP 0
1969 LSEC (remodelling) MGP 0
1970 LSEC (remodelling) MGP 1.09861228866811
1971 LSEC (remodelling) MGP 1.09861228866811
1972 LSEC (remodelling) MGP 0
1973 LSEC (remodelling) MGP 0
1974 LSEC (remodelling) MGP 0
1975 LSEC (remodelling) MGP 0
1976 LSEC (remodelling) MGP 1.09861228866811
1977 LSEC (remodelling) MGP 0
1978 LSEC (remodelling) MGP 0
1979 LSEC (remodelling) MGP 0
1980 LSEC (remodelling) MGP 0
1981 LSEC (remodelling) MGP 0
1982 LSEC (remodelling) MGP 0
1983 Periportal LSEC MGP 3.43398720448515
1984 LSEC (remodelling) MGP 0
1985 LSEC (high MT 1) MGP 0
1986 Midzonal LSEC MGP 0
1987 LSEC (remodelling) MGP 0
1988 LSEC (remodelling) MGP 0
1989 LSEC (remodelling) MGP 0
1990 LSEC (remodelling) MGP 0
1991 EC non-LSEC MGP 0
1992 LSEC (remodelling) MGP 0
1993 LSEC (remodelling) MGP 2.30258509299405
1994 LSEC (remodelling) MGP 0
1995 LSEC (remodelling) MGP 0
1996 LSEC (stress) MGP 0
1997 LSEC (stress) MGP 0
1998 LSEC (remodelling) MGP 0
1999 LSEC (stress) MGP 0
2000 EC non-LSEC MGP 0
2001 LSEC (remodelling) MGP 0
2002 Pericentral LSEC MGP 0
2003 LSEC (remodelling) MGP 0
2004 LSEC (remodelling) MGP 0
2005 LSEC (stress) MGP 0
2006 LSEC (stress) MGP 0
2007 Pericentral LSEC MGP 0
2008 LSEC (remodelling) MGP 1.09861228866811
2009 LSEC (remodelling) MGP 0
2010 LSEC (stress) MGP 0
2011 LSEC (stress) MGP 0
2012 LSEC (remodelling) MGP 0
2013 LSEC (stress) MGP 0
2014 LSEC (high MT 1) MGP 0
2015 LSEC (stress) MGP 0
2016 LSEC (interferon) MGP 0
2017 LSEC (stress) MGP 0
2018 LSEC (stress) MGP 0
2019 EC non-LSEC MGP 0
2020 LSEC (stress) MGP 1.38629436111989
2021 LSEC (remodelling) MGP 0
2022 Midzonal LSEC MGP 0
2023 Pericentral LSEC MGP 0
2024 Pericentral LSEC MGP 0
2025 LSEC (high MT 1) MGP 1.09861228866811
2026 LSEC (stress) MGP 0
2027 LSEC (remodelling) MGP 0
2028 LSEC (stress) MGP 0
2029 Midzonal LSEC MGP 1.09861228866811
2030 LSEC (stress) MGP 0
2031 LSEC (high MT 1) MGP 0
2032 LSEC (high MT 1) MGP 0
2033 LSEC (high MT 1) MGP 0
2034 Pericentral LSEC MGP 0
2035 Pericentral LSEC MGP 0
2036 Pericentral LSEC MGP 0
2037 Pericentral LSEC MGP 0
2038 Pericentral LSEC MGP 0
2039 LSEC (remodelling) MGP 0
2040 Pericentral LSEC MGP 0
2041 Pericentral LSEC MGP 0
2042 Pericentral LSEC MGP 0
2043 Pericentral LSEC MGP 0
2044 Pericentral LSEC MGP 0
2045 Pericentral LSEC MGP 0
2046 Pericentral LSEC MGP 0
2047 Pericentral LSEC MGP 0
2048 Pericentral LSEC MGP 0
2049 Pericentral LSEC MGP 0
2050 Pericentral LSEC MGP 0
2051 Pericentral LSEC MGP 0
2052 Pericentral LSEC MGP 0
2053 Pericentral LSEC MGP 0
2054 Pericentral LSEC MGP 0
2055 Pericentral LSEC MGP 0
2056 Pericentral LSEC MGP 0
2057 Pericentral LSEC MGP 0
2058 LSEC (remodelling) MGP 0
2059 Pericentral LSEC MGP 0
2060 LSEC (remodelling) MGP 0
2061 Pericentral LSEC MGP 0
2062 Pericentral LSEC MGP 0
2063 Pericentral LSEC MGP 0
2064 Pericentral LSEC MGP 0
2065 LSEC (remodelling) MGP 0
2066 Pericentral LSEC MGP 0
2067 Pericentral LSEC MGP 0
2068 Pericentral LSEC MGP 0
2069 Pericentral LSEC MGP 0
2070 LSEC (remodelling) MGP 0
2071 Pericentral LSEC MGP 0
2072 Pericentral LSEC MGP 0
2073 Pericentral LSEC MGP 0
2074 Pericentral LSEC MGP 0
2075 LSEC (remodelling) MGP 0
2076 Pericentral LSEC MGP 0
2077 Pericentral LSEC MGP 0
2078 LSEC (interferon) MGP 0
2079 Pericentral LSEC MGP 0
2080 Pericentral LSEC MGP 0
2081 LSEC (remodelling) MGP 0
2082 Pericentral LSEC MGP 0
2083 Pericentral LSEC MGP 0
2084 LSEC (remodelling) MGP 0
2085 Pericentral LSEC MGP 0
2086 LSEC (remodelling) MGP 0
2087 Pericentral LSEC MGP 0
2088 Pericentral LSEC MGP 0
2089 Pericentral LSEC MGP 0
2090 Pericentral LSEC MGP 0
2091 Pericentral LSEC MGP 0
2092 Pericentral LSEC MGP 0.693147180559945
2093 Pericentral LSEC MGP 0
2094 LSEC (high MT 2) MGP 0
2095 Pericentral LSEC MGP 0
2096 Pericentral LSEC MGP 0
2097 Pericentral LSEC MGP 0
2098 Pericentral LSEC MGP 0
2099 Pericentral LSEC MGP 0
2100 Pericentral LSEC MGP 0
2101 Pericentral LSEC MGP 0
2102 Pericentral LSEC MGP 0
2103 LSEC (remodelling) MGP 0.693147180559945
2104 LSEC (stress) MGP 0
2105 Pericentral LSEC MGP 0
2106 Pericentral LSEC MGP 0
2107 Pericentral LSEC MGP 0
2108 LSEC (remodelling) MGP 0
2109 Pericentral LSEC MGP 0
2110 Pericentral LSEC MGP 0
2111 Pericentral LSEC MGP 0
2112 Pericentral LSEC MGP 0
2113 Pericentral LSEC MGP 0
2114 LSEC (remodelling) MGP 0
2115 Pericentral LSEC MGP 0
2116 Pericentral LSEC MGP 0
2117 LSEC (stress) MGP 0
2118 Pericentral LSEC MGP 0
2119 LSEC (stress) MGP 0
2120 LSEC (stress) MGP 0
2121 Pericentral LSEC MGP 0
2122 LSEC (stress) MGP 0
2123 Pericentral LSEC MGP 0
2124 Pericentral LSEC MGP 0
2125 LSEC (high MT 1) MGP 0
2126 LSEC (stress) MGP 0
2127 Pericentral LSEC MGP 0
2128 LSEC (stress) MGP 0
2129 Pericentral LSEC MGP 0
2130 LSEC (remodelling) MGP 0
2131 LSEC (high MT 1) MGP 0
2132 LSEC (remodelling) MGP 0
2133 Midzonal LSEC MGP 0
2134 LSEC (remodelling) MGP 0
2135 Pericentral LSEC MGP 0
2136 LSEC (interferon) MGP 0
2137 LSEC (stress) MGP 0
2138 Pericentral LSEC MGP 0
2139 LSEC (stress) MGP 0
2140 LSEC (interferon) MGP 0
2141 LSEC (remodelling) MGP 0.693147180559945
2142 LSEC (stress) MGP 0
2143 LSEC (high MT 1) MGP 0
2144 Pericentral LSEC MGP 0
2145 Pericentral LSEC MGP 0
2146 Pericentral LSEC MGP 0
2147 Pericentral LSEC MGP 0
2148 LSEC (high MT 1) MGP 0
2149 Pericentral LSEC MGP 0
2150 LSEC (stress) MGP 0
2151 LSEC (stress) MGP 0
2152 LSEC (stress) MGP 0
2153 Pericentral LSEC MGP 0
2154 Pericentral LSEC MGP 0
2155 Midzonal LSEC MGP 0
2156 LSEC (high MT 1) MGP 0
2157 LSEC (stress) MGP 0
2158 LSEC (interferon) MGP 0
2159 LSEC (stress) MGP 0
2160 Pericentral LSEC MGP 0
2161 LSEC (stress) MGP 0
2162 LSEC (stress) MGP 0
2163 Pericentral LSEC MGP 0
2164 LSEC (stress) MGP 0
2165 LSEC (interferon) MGP 0
2166 Pericentral LSEC MGP 0
2167 Pericentral LSEC MGP 0
2168 LSEC (interferon) MGP 0
2169 Midzonal LSEC MGP 0
2170 Pericentral LSEC MGP 0
2171 LSEC (remodelling) MGP 0
2172 Pericentral LSEC MGP 0
2173 Pericentral LSEC MGP 0
2174 LSEC (interferon) MGP 0
2175 Pericentral LSEC MGP 0
2176 LSEC (stress) MGP 0
2177 LSEC (stress) MGP 0
2178 Pericentral LSEC MGP 0
2179 LSEC (interferon) MGP 0
2180 LSEC (interferon) MGP 0
2181 LSEC (interferon) MGP 0
2182 LSEC (stress) MGP 0.693147180559945
2183 Pericentral LSEC MGP 0
2184 LSEC (stress) MGP 0
2185 LSEC (stress) MGP 0
2186 Pericentral LSEC MGP 0
2187 Pericentral LSEC MGP 0
2188 Pericentral LSEC MGP 0
2189 EC non-LSEC MGP 0
2190 EC non-LSEC MGP 0
2191 EC non-LSEC MGP 0
2192 EC non-LSEC MGP 0
2193 EC non-LSEC MGP 0
2194 EC non-LSEC MGP 0.693147180559945
2195 EC non-LSEC MGP 0
2196 EC non-LSEC MGP 0
2197 EC non-LSEC MGP 0
2198 EC non-LSEC MGP 0
2199 EC non-LSEC MGP 0
2200 EC non-LSEC MGP 0
2201 EC non-LSEC MGP 0
2202 EC non-LSEC MGP 0
2203 EC non-LSEC MGP 0
2204 EC non-LSEC MGP 0
2205 EC non-LSEC MGP 0
2206 LSEC (remodelling) MGP 0
2207 LSEC (stress) MGP 0
2208 EC non-LSEC MGP 0
2209 EC non-LSEC MGP 0
2210 EC non-LSEC MGP 0
2211 EC non-LSEC MGP 0
2212 EC non-LSEC MGP 0
2213 LSEC (remodelling) MGP 0
2214 EC non-LSEC MGP 0
2215 Midzonal LSEC MGP 0
2216 Midzonal LSEC MGP 0
2217 Midzonal LSEC MGP 2.19722457733622
2218 Periportal LSEC MGP 1.38629436111989
2219 Midzonal LSEC MGP 0
2220 Midzonal LSEC MGP 0
2221 Periportal LSEC MGP 1.09861228866811
2222 Lymphatic EC MGP 0
2223 Midzonal LSEC MGP 2.484906649788
2224 Midzonal LSEC MGP 1.6094379124341
2225 Midzonal LSEC MGP 1.38629436111989
2226 Periportal LSEC MGP 2.70805020110221
2227 Midzonal LSEC MGP 1.09861228866811
2228 Periportal LSEC MGP 0.693147180559945
2229 Periportal LSEC MGP 1.94591014905531
2230 Periportal LSEC MGP 3.46573590279973
2231 LSEC (fenestr.) MGP 0
2232 LSEC (fenestr.) MGP 0
2233 Periportal LSEC MGP 1.6094379124341
2234 Periportal LSEC MGP 2.39789527279837
2235 Midzonal LSEC MGP 1.38629436111989
2236 Midzonal LSEC MGP 0
2237 Midzonal LSEC MGP 0
2238 Midzonal LSEC MGP 0
2239 Midzonal LSEC MGP 0
2240 Midzonal LSEC MGP 0.693147180559945
2241 Midzonal LSEC MGP 0
2242 Periportal LSEC MGP 1.94591014905531
2243 LSEC (fenestr.) MGP 2.19722457733622
2244 Periportal LSEC MGP 2.99573227355399
2245 Midzonal LSEC MGP 0
2246 Midzonal LSEC MGP 0
2247 Periportal LSEC MGP 1.94591014905531
2248 Midzonal LSEC MGP 2.07944154167984
2249 Periportal LSEC MGP 1.6094379124341
2250 Periportal LSEC MGP 0
2251 Periportal LSEC MGP 2.99573227355399
2252 Periportal LSEC MGP 2.19722457733622
2253 Periportal LSEC MGP 3.58351893845611
2254 Periportal LSEC MGP 3.85014760171006
2255 Midzonal LSEC MGP 0.693147180559945
2256 Lymphatic EC MGP 0
2257 Midzonal LSEC MGP 0
2258 Midzonal LSEC MGP 0
2259 Midzonal LSEC MGP 1.09861228866811
2260 Periportal LSEC MGP 2.484906649788
2261 Midzonal LSEC MGP 1.38629436111989
2262 Periportal LSEC MGP 1.94591014905531
2263 Lymphatic EC MGP 0
2264 Midzonal LSEC MGP 1.09861228866811
2265 Midzonal LSEC MGP 1.09861228866811
2266 Midzonal LSEC MGP 0
2267 Midzonal LSEC MGP 0.693147180559945
2268 Periportal LSEC MGP 2.56494935746154
2269 LSEC (fenestr.) MGP 2.19722457733622
2270 Periportal LSEC MGP 3.3322045101752
2271 Periportal LSEC MGP 1.79175946922805
2272 Periportal LSEC MGP 2.83321334405622
2273 Midzonal LSEC MGP 1.09861228866811
2274 Periportal LSEC MGP 2.39789527279837
2275 Periportal LSEC MGP 2.19722457733622
2276 LSEC (fenestr.) MGP 0
2277 Periportal LSEC MGP 1.6094379124341
2278 Periportal LSEC MGP 2.484906649788
2279 Midzonal LSEC MGP 1.6094379124341
2280 Midzonal LSEC MGP 0.693147180559945
2281 Midzonal LSEC MGP 1.09861228866811
2282 Periportal LSEC MGP 3.40119738166216
2283 Midzonal LSEC MGP 0
2284 LSEC (stress) MGP 0
2285 LSEC (high MT 1) MGP 0
2286 LSEC (stress) MGP 0
2287 Pericentral LSEC MGP 0
2288 LSEC (remodelling) MGP 0
2289 LSEC (stress) MGP 0
2290 Midzonal LSEC MGP 0
2291 LSEC (stress) MGP 0
2292 LSEC (high MT 1) MGP 0
2293 LSEC (stress) MGP 0
2294 LSEC (stress) MGP 0
2295 LSEC (stress) MGP 0
2296 Pericentral LSEC MGP 0
2297 LSEC (high MT 1) MGP 0
2298 LSEC (high MT 1) MGP 0
2299 LSEC (remodelling) MGP 0
2300 LSEC (stress) MGP 0
2301 Pericentral LSEC MGP 0
2302 LSEC (stress) MGP 0
2303 LSEC (high MT 1) MGP 0
2304 LSEC (stress) MGP 0
2305 LSEC (stress) MGP 0
2306 LSEC (remodelling) MGP 0
2307 LSEC (high MT 1) MGP 0
2308 LSEC (stress) MGP 0
2309 Pericentral LSEC MGP 0
2310 LSEC (stress) MGP 0
2311 LSEC (stress) MGP 0
2312 LSEC (stress) MGP 0
2313 LSEC (stress) MGP 0
2314 LSEC (stress) MGP 0
2315 EC non-LSEC MGP 0
2316 Pericentral LSEC MGP 0
2317 Pericentral LSEC MGP 0
2318 LSEC (stress) MGP 0
2319 LSEC (remodelling) MGP 0
2320 LSEC (high MT 1) MGP 0
2321 LSEC (high MT 1) MGP 0.693147180559945
2322 LSEC (stress) MGP 0
2323 LSEC (stress) MGP 0
2324 LSEC (stress) MGP 0
2325 LSEC (stress) MGP 0
2326 LSEC (high MT 1) MGP 0
2327 LSEC (stress) MGP 0
2328 Pericentral LSEC MGP 0
2329 LSEC (stress) MGP 0
2330 Pericentral LSEC MGP 0
2331 LSEC (high MT 1) MGP 0
2332 LSEC (stress) MGP 0
2333 LSEC (stress) MGP 0
2334 LSEC (stress) MGP 0
2335 Pericentral LSEC MGP 0
2336 LSEC (stress) MGP 0
2337 LSEC (stress) MGP 0
2338 LSEC (stress) MGP 0.693147180559945
2339 Pericentral LSEC MGP 0
2340 Pericentral LSEC MGP 0
2341 LSEC (stress) MGP 0
2342 Pericentral LSEC MGP 0
2343 EC non-LSEC MGP 0
2344 LSEC (stress) MGP 0
2345 LSEC (stress) MGP 0
2346 LSEC (stress) MGP 0
2347 Pericentral LSEC MGP 0
2348 LSEC (stress) MGP 0
2349 LSEC (stress) MGP 0
2350 LSEC (interferon) MGP 0
2351 EC non-LSEC MGP 0
2352 Pericentral LSEC MGP 0.693147180559945
2353 Pericentral LSEC MGP 0
2354 LSEC (stress) MGP 0
2355 EC non-LSEC MGP 0
2356 LSEC (stress) MGP 0
2357 LSEC (stress) MGP 0
2358 LSEC (stress) MGP 0
2359 LSEC (stress) MGP 0
2360 LSEC (remodelling) MGP 0
2361 Pericentral LSEC MGP 0
2362 LSEC (stress) MGP 0
2363 LSEC (stress) MGP 0
2364 LSEC (stress) MGP 0
2365 LSEC (stress) MGP 0
2366 EC non-LSEC MGP 0
2367 Pericentral LSEC MGP 0
2368 Pericentral LSEC MGP 0
2369 LSEC (stress) MGP 0
2370 LSEC (stress) MGP 0
2371 LSEC (stress) MGP 0
2372 Pericentral LSEC MGP 0
2373 Pericentral LSEC MGP 0
2374 Pericentral LSEC MGP 0
2375 LSEC (stress) MGP 0
2376 LSEC (stress) MGP 0
2377 LSEC (stress) MGP 0
2378 LSEC (stress) MGP 0
2379 LSEC (stress) MGP 0
2380 EC non-LSEC MGP 0
2381 LSEC (stress) MGP 0
2382 LSEC (stress) MGP 0
2383 LSEC (stress) MGP 0
2384 LSEC (stress) MGP 0
2385 LSEC (stress) MGP 0
2386 LSEC (stress) MGP 0
2387 LSEC (stress) MGP 0
2388 LSEC (stress) MGP 0
2389 LSEC (stress) MGP 0
2390 LSEC (stress) MGP 0
2391 LSEC (stress) MGP 0
2392 LSEC (stress) MGP 0
2393 Midzonal LSEC MGP 0.693147180559945
2394 Midzonal LSEC MGP 0
2395 Midzonal LSEC MGP 0
2396 LSEC (remodelling) MGP 0
2397 Midzonal LSEC MGP 0
2398 Midzonal LSEC MGP 0
2399 Midzonal LSEC MGP 0
2400 Midzonal LSEC MGP 0
2401 Midzonal LSEC MGP 1.94591014905531
2402 Midzonal LSEC MGP 0
2403 Midzonal LSEC MGP 0.693147180559945
2404 LSEC (stress) MGP 0
2405 Periportal LSEC MGP 1.94591014905531
2406 Midzonal LSEC MGP 0
2407 Midzonal LSEC MGP 0
2408 Midzonal LSEC MGP 0
2409 Midzonal LSEC MGP 0
2410 LSEC (stress) MGP 0
2411 Midzonal LSEC MGP 0
2412 Periportal LSEC MGP 0
2413 Midzonal LSEC MGP 0
2414 Midzonal LSEC MGP 0
2415 LSEC (high MT 1) MGP 0
2416 Midzonal LSEC MGP 1.38629436111989
2417 Midzonal LSEC MGP 0
2418 Midzonal LSEC MGP 0
2419 Midzonal LSEC MGP 0
2420 Midzonal LSEC MGP 0.693147180559945
2421 Midzonal LSEC MGP 0
2422 Midzonal LSEC MGP 1.09861228866811
2423 Midzonal LSEC MGP 0.693147180559945
2424 Midzonal LSEC MGP 0
2425 Midzonal LSEC MGP 0
2426 Midzonal LSEC MGP 0
2427 Midzonal LSEC MGP 0
2428 Midzonal LSEC MGP 1.09861228866811
2429 Midzonal LSEC MGP 0
2430 Midzonal LSEC MGP 1.38629436111989
2431 Midzonal LSEC MGP 0
2432 Midzonal LSEC MGP 0.693147180559945
2433 Midzonal LSEC MGP 0
2434 Midzonal LSEC MGP 0.693147180559945
2435 Midzonal LSEC MGP 0
2436 Midzonal LSEC MGP 0
2437 Midzonal LSEC MGP 0
2438 Midzonal LSEC MGP 0.693147180559945
2439 Midzonal LSEC MGP 0
2440 Midzonal LSEC MGP 0.693147180559945
2441 Midzonal LSEC MGP 0
2442 Midzonal LSEC MGP 0
2443 Midzonal LSEC MGP 0
2444 Midzonal LSEC MGP 0
2445 Midzonal LSEC MGP 0
2446 Midzonal LSEC MGP 0
2447 Midzonal LSEC MGP 0
2448 Midzonal LSEC MGP 0
2449 Midzonal LSEC MGP 0.693147180559945
2450 Midzonal LSEC MGP 0
2451 Midzonal LSEC MGP 0.693147180559945
2452 Midzonal LSEC MGP 0.693147180559945
2453 Midzonal LSEC MGP 0
2454 LSEC (high MT 1) MGP 0.693147180559945
2455 Midzonal LSEC MGP 0
2456 Midzonal LSEC MGP 0
2457 Midzonal LSEC MGP 0
2458 Midzonal LSEC MGP 0
2459 LSEC (stress) MGP 1.09861228866811
2460 Midzonal LSEC MGP 0
2461 Midzonal LSEC MGP 0.693147180559945
2462 Midzonal LSEC MGP 0
2463 Midzonal LSEC MGP 1.09861228866811
2464 Midzonal LSEC MGP 0
2465 Midzonal LSEC MGP 0
2466 LSEC (remodelling) MGP 0
2467 LSEC (remodelling) MGP 0
2468 Midzonal LSEC MGP 0
2469 Midzonal LSEC MGP 0
2470 Midzonal LSEC MGP 0
2471 LSEC (fenestr.) MGP 0
2472 Cycling cells MGP 0
2473 EC non-LSEC MGP 2.70805020110221
2474 EC non-LSEC MGP 0
2475 EC non-LSEC MGP 0
2476 EC non-LSEC MGP 0
2477 EC non-LSEC MGP 0
2478 EC non-LSEC MGP 0.693147180559945
2479 EC non-LSEC MGP 0
2480 EC non-LSEC MGP 0
2481 EC non-LSEC MGP 0
2482 EC non-LSEC MGP 0
2483 EC non-LSEC MGP 0
2484 EC non-LSEC MGP 0.693147180559945
2485 EC non-LSEC MGP 0
2486 EC non-LSEC MGP 0
2487 EC non-LSEC MGP 0
2488 EC non-LSEC MGP 0
2489 EC non-LSEC MGP 0
2490 EC non-LSEC MGP 0
2491 EC non-LSEC MGP 0
2492 EC non-LSEC MGP 0
2493 EC non-LSEC MGP 0
2494 EC non-LSEC MGP 0.693147180559945
2495 EC non-LSEC MGP 0
2496 EC non-LSEC MGP 0
2497 EC non-LSEC MGP 0
2498 EC non-LSEC MGP 0
2499 EC non-LSEC MGP 0
2500 EC non-LSEC MGP 0
2501 EC non-LSEC MGP 0.693147180559945
2502 EC non-LSEC MGP 0
2503 EC non-LSEC MGP 0
2504 EC non-LSEC MGP 0
2505 EC non-LSEC MGP 0
2506 EC non-LSEC MGP 2.30258509299405
2507 EC non-LSEC MGP 0
2508 EC non-LSEC MGP 0
2509 EC non-LSEC MGP 0
2510 EC non-LSEC MGP 0
2511 EC non-LSEC MGP 0
2512 EC non-LSEC MGP 0
2513 EC non-LSEC MGP 0
2514 EC non-LSEC MGP 0
2515 EC non-LSEC MGP 0
2516 EC non-LSEC MGP 0
2517 EC non-LSEC MGP 0
2518 EC non-LSEC MGP 0
2519 EC non-LSEC MGP 0
2520 EC non-LSEC MGP 0
2521 EC non-LSEC MGP 0.693147180559945
2522 EC non-LSEC MGP 0
2523 EC non-LSEC MGP 0
2524 EC non-LSEC MGP 0
2525 EC non-LSEC MGP 0.693147180559945
2526 EC non-LSEC MGP 0.693147180559945
2527 EC non-LSEC MGP 0
2528 EC non-LSEC MGP 0
2529 EC non-LSEC MGP 0
2530 EC non-LSEC MGP 0
2531 EC non-LSEC MGP 0
2532 EC non-LSEC MGP 0
2533 EC non-LSEC MGP 0
2534 EC non-LSEC MGP 0
2535 EC non-LSEC MGP 0
2536 EC non-LSEC MGP 0
2537 Midzonal LSEC MGP 0
2538 Periportal LSEC MGP 3.3322045101752
2539 Periportal LSEC MGP 2.83321334405622
2540 Periportal LSEC MGP 2.30258509299405
2541 Periportal LSEC MGP 1.79175946922805
2542 Midzonal LSEC MGP 0
2543 Midzonal LSEC MGP 0.693147180559945
2544 Periportal LSEC MGP 2.77258872223978
2545 Midzonal LSEC MGP 1.09861228866811
2546 LSEC (fenestr.) MGP 1.38629436111989
2547 LSEC (fenestr.) MGP 0
2548 Midzonal LSEC MGP 1.6094379124341
2549 Midzonal LSEC MGP 0
2550 LSEC (fenestr.) MGP 2.19722457733622
2551 Midzonal LSEC MGP 0
2552 LSEC (remodelling) MGP 0
2553 Midzonal LSEC MGP 2.30258509299405
2554 Midzonal LSEC MGP 0
2555 Midzonal LSEC MGP 0
2556 Midzonal LSEC MGP 2.39789527279837
2557 LSEC (stress) MGP 0.693147180559945
2558 Midzonal LSEC MGP 0
2559 Midzonal LSEC MGP 1.38629436111989
2560 Midzonal LSEC MGP 0
2561 Midzonal LSEC MGP 0
2562 Midzonal LSEC MGP 0
2563 Midzonal LSEC MGP 0.693147180559945
2564 Midzonal LSEC MGP 0
2565 Periportal LSEC MGP 3.76120011569356
2566 Midzonal LSEC MGP 2.484906649788
2567 Periportal LSEC MGP 3.09104245335832
2568 Periportal LSEC MGP 2.30258509299405
2569 Midzonal LSEC MGP 0
2570 Midzonal LSEC MGP 2.484906649788
2571 Periportal LSEC MGP 3.04452243772342
2572 Periportal LSEC MGP 2.07944154167984
2573 Midzonal LSEC MGP 0
2574 Midzonal LSEC MGP 2.07944154167984
2575 LSEC (fenestr.) MGP 0
2576 Midzonal LSEC MGP 0
2577 Periportal LSEC MGP 2.19722457733622
2578 Midzonal LSEC MGP 2.63905732961526
2579 Midzonal LSEC MGP 0
2580 LSEC (fenestr.) MGP 0
2581 Midzonal LSEC MGP 1.38629436111989
2582 LSEC (fenestr.) MGP 1.79175946922805
2583 Midzonal LSEC MGP 0
2584 Periportal LSEC MGP 2.63905732961526
2585 Midzonal LSEC MGP 1.94591014905531
2586 Periportal LSEC MGP 1.38629436111989
2587 Midzonal LSEC MGP 0
2588 Midzonal LSEC MGP 0
2589 Midzonal LSEC MGP 0
2590 Pericentral LSEC MGP 0
2591 Pericentral LSEC MGP 0
2592 Pericentral LSEC MGP 0
2593 Midzonal LSEC MGP 0
2594 Midzonal LSEC MGP 0
2595 Midzonal LSEC MGP 0
2596 LSEC (remodelling) MGP 0
2597 Midzonal LSEC MGP 0
2598 Midzonal LSEC MGP 0
2599 Midzonal LSEC MGP 0
2600 LSEC (high MT 1) MGP 0
2601 Pericentral LSEC MGP 0
2602 LSEC (remodelling) MGP 0
2603 Midzonal LSEC MGP 0.693147180559945
2604 Pericentral LSEC MGP 0
2605 Midzonal LSEC MGP 0
2606 LSEC (stress) MGP 0
2607 Midzonal LSEC MGP 0
2608 Midzonal LSEC MGP 0
2609 Pericentral LSEC MGP 0
2610 LSEC (remodelling) MGP 0
2611 Pericentral LSEC MGP 0
2612 Pericentral LSEC MGP 0
2613 LSEC (stress) MGP 0
2614 Pericentral LSEC MGP 0
2615 Pericentral LSEC MGP 0
2616 Pericentral LSEC MGP 0
2617 Pericentral LSEC MGP 0
2618 Pericentral LSEC MGP 0.693147180559945
2619 Pericentral LSEC MGP 0.693147180559945
2620 Pericentral LSEC MGP 1.38629436111989
2621 Midzonal LSEC MGP 0
2622 LSEC (remodelling) MGP 0
2623 Midzonal LSEC MGP 0
2624 Midzonal LSEC MGP 0
2625 Pericentral LSEC MGP 0
2626 LSEC (stress) MGP 0
2627 Midzonal LSEC MGP 0
2628 Pericentral LSEC MGP 0
2629 Midzonal LSEC MGP 0
2630 Midzonal LSEC MGP 0
2631 Midzonal LSEC MGP 0
2632 Pericentral LSEC MGP 0
2633 Pericentral LSEC MGP 0
2634 Pericentral LSEC MGP 0
2635 Pericentral LSEC MGP 0
2636 Pericentral LSEC MGP 0.693147180559945
2637 LSEC (stress) MGP 0.693147180559945
2638 Midzonal LSEC MGP 0.693147180559945
2639 Midzonal LSEC MGP 0
2640 Midzonal LSEC MGP 0
2641 Pericentral LSEC MGP 0
2642 LSEC (stress) MGP 0
2643 Pericentral LSEC MGP 0
2644 LSEC (remodelling) MGP 0
2645 Midzonal LSEC MGP 0
2646 Pericentral LSEC MGP 0
2647 Midzonal LSEC MGP 0
2648 Midzonal LSEC MGP 0.693147180559945
2649 LSEC (remodelling) MGP 0
2650 Pericentral LSEC MGP 0
2651 Pericentral LSEC MGP 0
2652 LSEC (stress) MGP 0
2653 Pericentral LSEC MGP 0
2654 Midzonal LSEC MGP 0
2655 Midzonal LSEC MGP 0
2656 Pericentral LSEC MGP 0
2657 Midzonal LSEC MGP 0
2658 Pericentral LSEC MGP 1.09861228866811
2659 Midzonal LSEC MGP 0
2660 LSEC (high MT 1) MGP 0
2661 Pericentral LSEC MGP 0.693147180559945
2662 Pericentral LSEC MGP 0
2663 Pericentral LSEC MGP 0
2664 LSEC (stress) MGP 0
2665 Midzonal LSEC MGP 0
2666 Pericentral LSEC MGP 0
2667 LSEC (stress) MGP 0
2668 Pericentral LSEC MGP 0
2669 Pericentral LSEC MGP 0
2670 Pericentral LSEC MGP 0
2671 Midzonal LSEC MGP 0
2672 Pericentral LSEC MGP 0.693147180559945
2673 LSEC (remodelling) MGP 2.30258509299405
2674 Pericentral LSEC MGP 0
2675 Midzonal LSEC MGP 0
2676 LSEC (high MT 1) MGP 0
2677 LSEC (high MT 1) MGP 0
2678 LSEC (stress) MGP 1.09861228866811
2679 LSEC (remodelling) MGP 0
2680 LSEC (remodelling) MGP 0
2681 LSEC (remodelling) MGP 0.693147180559945
2682 LSEC (high MT 1) MGP 0
2683 Pericentral LSEC MGP 0
2684 LSEC (stress) MGP 0
2685 LSEC (remodelling) MGP 0
2686 LSEC (stress) MGP 0
2687 LSEC (stress) MGP 0
2688 Pericentral LSEC MGP 0
2689 LSEC (remodelling) MGP 0
2690 LSEC (stress) MGP 0
2691 LSEC (high MT 1) MGP 0
2692 LSEC (stress) MGP 0
2693 LSEC (stress) MGP 0
2694 LSEC (high MT 1) MGP 0
2695 LSEC (high MT 1) MGP 0
2696 LSEC (remodelling) MGP 0
2697 Pericentral LSEC MGP 0
2698 Pericentral LSEC MGP 0
2699 LSEC (stress) MGP 0
2700 LSEC (stress) MGP 0
2701 LSEC (high MT 1) MGP 0
2702 LSEC (high MT 1) MGP 0
2703 Midzonal LSEC MGP 0
2704 Pericentral LSEC MGP 0
2705 LSEC (stress) MGP 0
2706 LSEC (high MT 1) MGP 0
2707 Pericentral LSEC MGP 0
2708 LSEC (high MT 1) MGP 0
2709 LSEC (stress) MGP 0
2710 LSEC (high MT 1) MGP 0
2711 LSEC (stress) MGP 0
2712 LSEC (stress) MGP 0
2713 LSEC (remodelling) MGP 0
2714 Pericentral LSEC MGP 0
2715 LSEC (stress) MGP 0
2716 LSEC (high MT 1) MGP 0
2717 Pericentral LSEC MGP 0
2718 LSEC (stress) MGP 0
2719 Pericentral LSEC MGP 0
2720 Pericentral LSEC MGP 0
2721 LSEC (high MT 1) MGP 0
2722 LSEC (high MT 1) MGP 0
2723 LSEC (remodelling) MGP 0
2724 LSEC (remodelling) MGP 0
2725 LSEC (remodelling) MGP 0
2726 Midzonal LSEC MGP 0
2727 LSEC (stress) MGP 0
2728 LSEC (high MT 1) MGP 0
2729 LSEC (high MT 1) MGP 0
2730 Pericentral LSEC MGP 0
2731 LSEC (remodelling) MGP 0
2732 LSEC (stress) MGP 0
2733 LSEC (remodelling) MGP 0
2734 LSEC (high MT 1) MGP 0
2735 LSEC (high MT 1) MGP 0
2736 LSEC (high MT 1) MGP 0
2737 Pericentral LSEC MGP 0
2738 LSEC (high MT 1) MGP 0
2739 LSEC (high MT 1) MGP 0
2740 LSEC (remodelling) MGP 0
2741 LSEC (stress) MGP 0
2742 LSEC (high MT 1) MGP 0
2743 Midzonal LSEC MGP 0
2744 LSEC (high MT 1) MGP 0
2745 LSEC (stress) MGP 0
2746 LSEC (stress) MGP 0
2747 LSEC (remodelling) MGP 0
2748 EC non-LSEC MGP 0
2749 EC non-LSEC MGP 0
2750 EC non-LSEC MGP 0
2751 EC non-LSEC MGP 0
2752 EC non-LSEC MGP 0
2753 EC non-LSEC MGP 0
2754 EC non-LSEC MGP 0
2755 EC non-LSEC MGP 0
2756 EC non-LSEC MGP 0
2757 EC non-LSEC MGP 0
2758 EC non-LSEC MGP 1.09861228866811
2759 EC non-LSEC MGP 0.693147180559945
2760 EC non-LSEC MGP 0
2761 EC non-LSEC MGP 0
2762 EC non-LSEC MGP 0.693147180559945
2763 EC non-LSEC MGP 0
2764 EC non-LSEC MGP 1.09861228866811
2765 EC non-LSEC MGP 0
2766 EC non-LSEC MGP 0
2767 EC non-LSEC MGP 0
2768 EC non-LSEC MGP 1.09861228866811
2769 EC non-LSEC MGP 0
2770 EC non-LSEC MGP 0
2771 EC non-LSEC MGP 0
2772 LSEC (high MT 1) MGP 0
2773 EC non-LSEC MGP 1.09861228866811
2774 EC non-LSEC MGP 1.38629436111989
2775 LSEC (remodelling) MGP 2.07944154167984
2776 LSEC (stress) MGP 0
2777 Midzonal LSEC MGP 0.693147180559945
2778 Midzonal LSEC MGP 1.6094379124341
2779 Midzonal LSEC MGP 0
2780 Midzonal LSEC MGP 0.693147180559945
2781 Pericentral LSEC MGP 1.38629436111989
2782 Pericentral LSEC MGP 0
2783 LSEC (stress) MGP 0.693147180559945
2784 LSEC (stress) MGP 1.09861228866811
2785 Midzonal LSEC MGP 0.693147180559945
2786 Midzonal LSEC MGP 1.38629436111989
2787 Midzonal LSEC MGP 0.693147180559945
2788 Midzonal LSEC MGP 2.484906649788
2789 Midzonal LSEC MGP 0.693147180559945
2790 Midzonal LSEC MGP 2.56494935746154
2791 Periportal LSEC MGP 2.484906649788
2792 LSEC (high MT 1) MGP 0.693147180559945
2793 Midzonal LSEC MGP 1.38629436111989
2794 Periportal LSEC MGP 3.29583686600433
2795 Pericentral LSEC MGP 1.6094379124341
2796 Midzonal LSEC MGP 0
2797 Midzonal LSEC MGP 1.6094379124341
2798 Midzonal LSEC MGP 1.6094379124341
2799 Periportal LSEC MGP 3.09104245335832
2800 Midzonal LSEC MGP 1.09861228866811
2801 Cycling cells MGP 1.6094379124341
2802 Midzonal LSEC MGP 3.13549421592915
2803 Periportal LSEC MGP 2.99573227355399
2804 Midzonal LSEC MGP 1.79175946922805
2805 Midzonal LSEC MGP 0.693147180559945
2806 Midzonal LSEC MGP 1.38629436111989
2807 Midzonal LSEC MGP 2.30258509299405
2808 LSEC (stress) MGP 0
2809 Midzonal LSEC MGP 1.09861228866811
2810 Midzonal LSEC MGP 2.07944154167984
2811 Midzonal LSEC MGP 0.693147180559945
2812 Periportal LSEC MGP 2.77258872223978
2813 Midzonal LSEC MGP 2.99573227355399
2814 Pericentral LSEC MGP 0
2815 Midzonal LSEC MGP 1.09861228866811
2816 Midzonal LSEC MGP 0.693147180559945
2817 LSEC (stress) MGP 0
2818 Midzonal LSEC MGP 1.6094379124341
2819 Midzonal LSEC MGP 1.09861228866811
2820 Midzonal LSEC MGP 1.38629436111989
2821 LSEC (stress) MGP 0
2822 LSEC (interferon) MGP 0
2823 LSEC (interferon) MGP 0.693147180559945
2824 Midzonal LSEC MGP 1.09861228866811
2825 LSEC (interferon) MGP 0
2826 Pericentral LSEC MGP 0.693147180559945
2827 Pericentral LSEC MGP 0
2828 Cycling cells MGP 0
2829 Midzonal LSEC MGP 0
2830 Pericentral LSEC MGP 0.693147180559945
2831 Midzonal LSEC MGP 1.94591014905531
2832 Midzonal LSEC MGP 1.38629436111989
2833 Pericentral LSEC MGP 2.07944154167984
2834 Midzonal LSEC MGP 1.09861228866811
2835 Midzonal LSEC MGP 0
2836 Midzonal LSEC MGP 1.6094379124341
2837 Midzonal LSEC MGP 0
2838 Pericentral LSEC MGP 0.693147180559945
2839 LSEC (stress) MGP 2.19722457733622
2840 LSEC (stress) MGP 1.09861228866811
2841 Midzonal LSEC MGP 0
2842 Midzonal LSEC MGP 2.89037175789616
2843 Cycling cells MGP 2.07944154167984
2844 Periportal LSEC MGP 3.17805383034795
2845 Midzonal LSEC MGP 0.693147180559945
2846 Midzonal LSEC MGP 0.693147180559945
2847 Midzonal LSEC MGP 0
2848 Periportal LSEC MGP 0
2849 Periportal LSEC MGP 3.25809653802148
2850 Midzonal LSEC MGP 2.07944154167984
2851 Periportal LSEC MGP 1.38629436111989
2852 Periportal LSEC MGP 2.99573227355399
2853 Midzonal LSEC MGP 0
2854 Midzonal LSEC MGP 0
2855 Midzonal LSEC MGP 1.09861228866811
2856 Periportal LSEC MGP 3.55534806148941
2857 Midzonal LSEC MGP 2.07944154167984
2858 Periportal LSEC MGP 3.43398720448515
2859 Midzonal LSEC MGP 2.19722457733622
2860 Periportal LSEC MGP 2.56494935746154
2861 Midzonal LSEC MGP 1.09861228866811
2862 Midzonal LSEC MGP 1.94591014905531
2863 Midzonal LSEC MGP 1.79175946922805
2864 Midzonal LSEC MGP 2.07944154167984
2865 Midzonal LSEC MGP 0
2866 Midzonal LSEC MGP 2.07944154167984
2867 Midzonal LSEC MGP 1.09861228866811
2868 Midzonal LSEC MGP 1.38629436111989
2869 Midzonal LSEC MGP 1.79175946922805
2870 Midzonal LSEC MGP 0
2871 Periportal LSEC MGP 2.94443897916644
2872 Midzonal LSEC MGP 1.09861228866811
2873 LSEC (remodelling) MGP 0
2874 Periportal LSEC MGP 2.56494935746154
2875 Midzonal LSEC MGP 0.693147180559945
2876 Midzonal LSEC MGP 2.30258509299405
2877 Midzonal LSEC MGP 1.6094379124341
2878 Midzonal LSEC MGP 0
2879 Periportal LSEC MGP 1.09861228866811
2880 Periportal LSEC MGP 2.99573227355399
2881 Midzonal LSEC MGP 1.6094379124341
2882 Midzonal LSEC MGP 0
2883 Midzonal LSEC MGP 2.19722457733622
2884 Midzonal LSEC MGP 1.09861228866811
2885 Periportal LSEC MGP 2.39789527279837
2886 Periportal LSEC MGP 3.52636052461616
2887 Midzonal LSEC MGP 0.693147180559945
2888 Periportal LSEC MGP 3.13549421592915
2889 Midzonal LSEC MGP 1.38629436111989
2890 Periportal LSEC MGP 3.29583686600433
2891 Midzonal LSEC MGP 1.6094379124341
2892 Midzonal LSEC MGP 1.79175946922805
2893 Midzonal LSEC MGP 0
2894 Periportal LSEC MGP 2.83321334405622
2895 Midzonal LSEC MGP 1.38629436111989
2896 Periportal LSEC MGP 3.09104245335832
2897 Midzonal LSEC MGP 0
2898 Midzonal LSEC MGP 1.94591014905531
2899 Midzonal LSEC MGP 1.09861228866811
2900 Midzonal LSEC MGP 1.38629436111989
2901 Midzonal LSEC MGP 2.07944154167984
2902 Midzonal LSEC MGP 1.09861228866811
2903 Periportal LSEC MGP 2.484906649788
2904 Midzonal LSEC MGP 0
2905 Midzonal LSEC MGP 0
2906 Midzonal LSEC MGP 1.79175946922805
2907 Midzonal LSEC MGP 1.09861228866811
2908 Midzonal LSEC MGP 2.77258872223978
2909 Midzonal LSEC MGP 1.79175946922805
2910 Midzonal LSEC MGP 1.6094379124341
2911 Midzonal LSEC MGP 1.09861228866811
2912 Midzonal LSEC MGP 1.6094379124341
2913 Midzonal LSEC MGP 0
2914 Midzonal LSEC MGP 1.79175946922805
2915 Midzonal LSEC MGP 1.79175946922805
2916 Periportal LSEC MGP 2.70805020110221
2917 Midzonal LSEC MGP 2.07944154167984
2918 Periportal LSEC MGP 3.17805383034795
2919 LSEC (fenestr.) MGP 1.6094379124341
2920 Midzonal LSEC MGP 0
2921 Midzonal LSEC MGP 1.09861228866811
2922 Midzonal LSEC MGP 1.94591014905531
2923 Periportal LSEC MGP 2.94443897916644
2924 Periportal LSEC MGP 0
2925 Midzonal LSEC MGP 1.09861228866811
2926 Midzonal LSEC MGP 1.38629436111989
2927 Midzonal LSEC MGP 0
2928 Periportal LSEC MGP 0
2929 Midzonal LSEC MGP 0
2930 Midzonal LSEC MGP 0
2931 Midzonal LSEC MGP 0.693147180559945
2932 Midzonal LSEC MGP 2.70805020110221
2933 Midzonal LSEC MGP 2.39789527279837
2934 Midzonal LSEC MGP 0.693147180559945
2935 Periportal LSEC MGP 2.30258509299405
2936 Midzonal LSEC MGP 0
2937 Pericentral LSEC MGP 1.94591014905531
2938 Pericentral LSEC MGP 0
2939 Pericentral LSEC MGP 1.79175946922805
2940 Pericentral LSEC MGP 0
2941 Pericentral LSEC MGP 0
2942 Pericentral LSEC MGP 0
2943 Pericentral LSEC MGP 0
2944 Pericentral LSEC MGP 0.693147180559945
2945 Pericentral LSEC MGP 0
2946 Pericentral LSEC MGP 1.38629436111989
2947 Pericentral LSEC MGP 0
2948 LSEC (remodelling) MGP 0
2949 Pericentral LSEC MGP 0
2950 Pericentral LSEC MGP 0.693147180559945
2951 Pericentral LSEC MGP 0.693147180559945
2952 Pericentral LSEC MGP 0.693147180559945
2953 Pericentral LSEC MGP 0
2954 Pericentral LSEC MGP 0
2955 Pericentral LSEC MGP 0
2956 LSEC (interferon) MGP 0
2957 Pericentral LSEC MGP 0
2958 Pericentral LSEC MGP 0
2959 Pericentral LSEC MGP 0
2960 Pericentral LSEC MGP 0
2961 Pericentral LSEC MGP 0
2962 Pericentral LSEC MGP 0
2963 Pericentral LSEC MGP 0.693147180559945
2964 Pericentral LSEC MGP 0
2965 Pericentral LSEC MGP 0
2966 Pericentral LSEC MGP 0.693147180559945
2967 Pericentral LSEC MGP 0
2968 Cycling cells MGP 0
2969 Pericentral LSEC MGP 0
2970 Pericentral LSEC MGP 0.693147180559945
2971 Pericentral LSEC MGP 0
2972 LSEC (high MT 1) MGP 0
2973 Pericentral LSEC MGP 0
2974 LSEC (high MT 2) MGP 1.38629436111989
2975 LSEC (remodelling) MGP 0
2976 Pericentral LSEC MGP 0
2977 Pericentral LSEC MGP 0.693147180559945
2978 Pericentral LSEC MGP 0
2979 Pericentral LSEC MGP 0
2980 LSEC (interferon) MGP 0.693147180559945
2981 Pericentral LSEC MGP 0
2982 LSEC (remodelling) MGP 0
2983 Pericentral LSEC MGP 0
2984 Cycling cells MGP 0.693147180559945
2985 LSEC (interferon) MGP 2.07944154167984
2986 Pericentral LSEC MGP 1.09861228866811
2987 Pericentral LSEC MGP 0
2988 Pericentral LSEC MGP 0
2989 Pericentral LSEC MGP 0
2990 Pericentral LSEC MGP 0.693147180559945
2991 Pericentral LSEC MGP 0
2992 Pericentral LSEC MGP 0
2993 Pericentral LSEC MGP 0
2994 Pericentral LSEC MGP 0.693147180559945
2995 LSEC (remodelling) MGP 0
2996 Pericentral LSEC MGP 0
2997 LSEC (remodelling) MGP 0
2998 Pericentral LSEC MGP 0
2999 Pericentral LSEC MGP 0
3000 Pericentral LSEC MGP 0
3001 Pericentral LSEC MGP 0.693147180559945
3002 Pericentral LSEC MGP 0
3003 Pericentral LSEC MGP 0.693147180559945
3004 Pericentral LSEC MGP 0
3005 Pericentral LSEC MGP 0
3006 Pericentral LSEC MGP 0
3007 Pericentral LSEC MGP 0
3008 Pericentral LSEC MGP 0
3009 Pericentral LSEC MGP 0.693147180559945
3010 Pericentral LSEC MGP 0
3011 Pericentral LSEC MGP 0
3012 Pericentral LSEC MGP 0
3013 Pericentral LSEC MGP 0
3014 Pericentral LSEC MGP 0
3015 Pericentral LSEC MGP 0
3016 LSEC (remodelling) MGP 1.09861228866811
3017 Pericentral LSEC MGP 0
3018 Pericentral LSEC MGP 0.693147180559945
3019 Pericentral LSEC MGP 0
3020 LSEC (high MT 1) MGP 0
3021 Pericentral LSEC MGP 1.09861228866811
3022 Pericentral LSEC MGP 0.693147180559945
3023 Pericentral LSEC MGP 0
3024 LSEC (remodelling) MGP 0
3025 Pericentral LSEC MGP 1.79175946922805
3026 LSEC (remodelling) MGP 1.09861228866811
3027 Pericentral LSEC MGP 1.38629436111989
3028 Pericentral LSEC MGP 0
3029 Pericentral LSEC MGP 1.6094379124341
3030 Pericentral LSEC MGP 0
3031 Pericentral LSEC MGP 0
3032 LSEC (high MT 1) MGP 0
3033 LSEC (interferon) MGP 1.09861228866811
3034 LSEC (remodelling) MGP 0.693147180559945
3035 Pericentral LSEC MGP 0
3036 LSEC (remodelling) MGP 0.693147180559945
3037 Pericentral LSEC MGP 0
3038 Pericentral LSEC MGP 0
3039 Pericentral LSEC MGP 0
3040 Pericentral LSEC MGP 0
3041 Pericentral LSEC MGP 2.39789527279837
3042 LSEC (interferon) MGP 0
3043 Pericentral LSEC MGP 0
3044 Pericentral LSEC MGP 1.09861228866811
3045 Pericentral LSEC MGP 0
3046 Pericentral LSEC MGP 0.693147180559945
3047 Pericentral LSEC MGP 0
3048 Pericentral LSEC MGP 1.09861228866811
3049 Pericentral LSEC MGP 0.693147180559945
3050 Pericentral LSEC MGP 0
3051 Pericentral LSEC MGP 0
3052 Pericentral LSEC MGP 0.693147180559945
3053 Pericentral LSEC MGP 0
3054 Pericentral LSEC MGP 0
3055 Pericentral LSEC MGP 0.693147180559945
3056 Pericentral LSEC MGP 0
3057 Pericentral LSEC MGP 0
3058 Pericentral LSEC MGP 0.693147180559945
3059 Pericentral LSEC MGP 0.693147180559945
3060 Pericentral LSEC MGP 0
3061 LSEC (high MT 1) MGP 0
3062 Pericentral LSEC MGP 0
3063 Pericentral LSEC MGP 0
3064 Pericentral LSEC MGP 0
3065 Pericentral LSEC MGP 0.693147180559945
3066 Pericentral LSEC MGP 0
3067 Pericentral LSEC MGP 2.39789527279837
3068 Pericentral LSEC MGP 1.94591014905531
3069 Pericentral LSEC MGP 0
3070 Pericentral LSEC MGP 0
3071 Pericentral LSEC MGP 1.09861228866811
3072 Pericentral LSEC MGP 0
3073 Pericentral LSEC MGP 0
3074 Pericentral LSEC MGP 1.79175946922805
3075 LSEC (interferon) MGP 0
3076 Pericentral LSEC MGP 0
3077 Pericentral LSEC MGP 0
3078 Pericentral LSEC MGP 0
3079 Pericentral LSEC MGP 0
3080 Pericentral LSEC MGP 0
3081 Pericentral LSEC MGP 0
3082 Pericentral LSEC MGP 2.30258509299405
3083 Pericentral LSEC MGP 0
3084 Pericentral LSEC MGP 0
3085 Pericentral LSEC MGP 0
3086 Pericentral LSEC MGP 0
3087 Pericentral LSEC MGP 0.693147180559945
3088 Cycling cells MGP 0
3089 LSEC (high MT 2) MGP 0
3090 LSEC (high MT 2) MGP 0
3091 LSEC (high MT 2) MGP 0
3092 Pericentral LSEC MGP 0
3093 LSEC (remodelling) MGP 0
3094 LSEC (high MT 2) MGP 0
3095 LSEC (high MT 2) MGP 0
3096 LSEC (stress) MGP 0
3097 Midzonal LSEC MGP 0
3098 Periportal LSEC MGP 4.12713438504509
3099 Midzonal LSEC MGP 2.56494935746154
3100 Midzonal LSEC MGP 2.30258509299405
3101 Periportal LSEC MGP 3.63758615972639
3102 Midzonal LSEC MGP 1.38629436111989
3103 Periportal LSEC MGP 3.2188758248682
3104 Periportal LSEC MGP 3.49650756146648
3105 Periportal LSEC MGP 2.56494935746154
3106 Periportal LSEC MGP 2.19722457733622
3107 Periportal LSEC MGP 3.36729582998647
3108 Midzonal LSEC MGP 2.19722457733622
3109 Periportal LSEC MGP 3.46573590279973
3110 Periportal LSEC MGP 1.09861228866811
3111 Midzonal LSEC MGP 1.38629436111989
3112 LSEC (fenestr.) MGP 1.94591014905531
3113 Periportal LSEC MGP 1.94591014905531
3114 Midzonal LSEC MGP 2.19722457733622
3115 Periportal LSEC MGP 2.07944154167984
3116 Periportal LSEC MGP 3.91202300542815
3117 Midzonal LSEC MGP 1.09861228866811
3118 Periportal LSEC MGP 2.94443897916644
3119 Periportal LSEC MGP 2.83321334405622
3120 Periportal LSEC MGP 2.70805020110221
3121 Periportal LSEC MGP 2.63905732961526
3122 Midzonal LSEC MGP 2.39789527279837
3123 Periportal LSEC MGP 3.55534806148941
3124 Periportal LSEC MGP 3.63758615972639
3125 Periportal LSEC MGP 3.66356164612965
3126 LSEC (fenestr.) MGP 0
3127 Cycling cells MGP 2.07944154167984
3128 Periportal LSEC MGP 4.66343909411207
3129 Periportal LSEC MGP 3.36729582998647
3130 LSEC (fenestr.) MGP 1.38629436111989
3131 Periportal LSEC MGP 3.09104245335832
3132 LSEC (fenestr.) MGP 1.6094379124341
3133 Periportal LSEC MGP 2.77258872223978
3134 Periportal LSEC MGP 2.89037175789616
3135 Periportal LSEC MGP 2.70805020110221
3136 Periportal LSEC MGP 3.43398720448515
3137 Periportal LSEC MGP 3.36729582998647
3138 Periportal LSEC MGP 3.29583686600433
3139 LSEC (fenestr.) MGP 0
3140 Periportal LSEC MGP 3.43398720448515
3141 Periportal LSEC MGP 1.6094379124341
3142 Midzonal LSEC MGP 2.07944154167984
3143 LSEC (fenestr.) MGP 2.30258509299405
3144 Midzonal LSEC MGP 2.484906649788
3145 Lymphatic EC MGP 1.94591014905531
3146 Periportal LSEC MGP 3.49650756146648
3147 Periportal LSEC MGP 4.39444915467244
3148 Midzonal LSEC MGP 2.39789527279837
3149 Periportal LSEC MGP 2.30258509299405
3150 Periportal LSEC MGP 2.56494935746154
3151 LSEC (fenestr.) MGP 0.693147180559945
3152 Periportal LSEC MGP 3.29583686600433
3153 Periportal LSEC MGP 3.58351893845611
3154 LSEC (fenestr.) MGP 0
3155 Midzonal LSEC MGP 2.39789527279837
3156 LSEC (fenestr.) MGP 2.07944154167984
3157 LSEC (fenestr.) MGP 1.09861228866811
3158 Periportal LSEC MGP 2.39789527279837
3159 Periportal LSEC MGP 4.35670882668959
3160 Periportal LSEC MGP 2.484906649788
3161 Periportal LSEC MGP 3.58351893845611
3162 Midzonal LSEC MGP 1.79175946922805
3163 Periportal LSEC MGP 3.3322045101752
3164 Periportal LSEC MGP 2.30258509299405
3165 Periportal LSEC MGP 3.40119738166216
3166 Periportal LSEC MGP 3.3322045101752
3167 Periportal LSEC MGP 2.70805020110221
3168 Midzonal LSEC MGP 1.38629436111989
3169 Midzonal LSEC MGP 1.94591014905531
3170 Midzonal LSEC MGP 2.56494935746154
3171 Periportal LSEC MGP 2.94443897916644
3172 Periportal LSEC MGP 2.94443897916644
3173 Periportal LSEC MGP 4.18965474202643
3174 Periportal LSEC MGP 1.38629436111989
3175 Periportal LSEC MGP 2.07944154167984
3176 LSEC (fenestr.) MGP 3.61091791264422
3177 Periportal LSEC MGP 3.3322045101752
3178 Periportal LSEC MGP 4.17438726989564
3179 Periportal LSEC MGP 4.21950770517611
3180 Periportal LSEC MGP 3.09104245335832
3181 Periportal LSEC MGP 1.09861228866811
3182 Periportal LSEC MGP 2.83321334405622
3183 Midzonal LSEC MGP 1.09861228866811
3184 LSEC (fenestr.) MGP 1.6094379124341
3185 LSEC (fenestr.) MGP 1.79175946922805
3186 Periportal LSEC MGP 2.70805020110221
3187 Periportal LSEC MGP 3.09104245335832
3188 Periportal LSEC MGP 2.70805020110221
3189 Periportal LSEC MGP 2.484906649788
3190 Periportal LSEC MGP 2.56494935746154
3191 Periportal LSEC MGP 3.13549421592915
3192 Midzonal LSEC MGP 1.94591014905531
3193 Periportal LSEC MGP 2.19722457733622
3194 Periportal LSEC MGP 4.27666611901606
3195 Periportal LSEC MGP 2.63905732961526
3196 Periportal LSEC MGP 3.04452243772342
3197 Periportal LSEC MGP 3.66356164612965
3198 Midzonal LSEC MGP 2.39789527279837
3199 Periportal LSEC MGP 3.58351893845611
3200 Periportal LSEC MGP 3.2188758248682
3201 Periportal LSEC MGP 3.04452243772342
3202 LSEC (fenestr.) MGP 0.693147180559945
3203 Periportal LSEC MGP 2.39789527279837
3204 Periportal LSEC MGP 3.09104245335832
3205 Periportal LSEC MGP 3.04452243772342
3206 Periportal LSEC MGP 2.83321334405622
3207 Periportal LSEC MGP 3.3322045101752
3208 Periportal LSEC MGP 3.13549421592915
3209 Periportal LSEC MGP 3.61091791264422
3210 Periportal LSEC MGP 3.25809653802148
3211 Midzonal LSEC MGP 1.38629436111989
3212 Periportal LSEC MGP 3.17805383034795
3213 Periportal LSEC MGP 3.63758615972639
3214 Periportal LSEC MGP 2.63905732961526
3215 Periportal LSEC MGP 2.94443897916644
3216 Periportal LSEC MGP 2.77258872223978
3217 Midzonal LSEC MGP 1.09861228866811
3218 Midzonal LSEC MGP 0
3219 Periportal LSEC MGP 0
3220 Periportal LSEC MGP 2.83321334405622
3221 LSEC (stress) MGP 0
3222 LSEC (stress) MGP 0
3223 LSEC (remodelling) MGP 1.6094379124341
3224 LSEC (remodelling) MGP 0
3225 LSEC (stress) MGP 0.693147180559945
3226 Pericentral LSEC MGP 0
3227 LSEC (interferon) MGP 0
3228 Pericentral LSEC MGP 1.94591014905531
3229 Pericentral LSEC MGP 2.39789527279837
3230 LSEC (remodelling) MGP 0
3231 LSEC (remodelling) MGP 0
3232 Pericentral LSEC MGP 1.79175946922805
3233 LSEC (high MT 1) MGP 0
3234 LSEC (remodelling) MGP 0
3235 LSEC (remodelling) MGP 0
3236 Pericentral LSEC MGP 0
3237 LSEC (remodelling) MGP 0
3238 LSEC (remodelling) MGP 0
3239 LSEC (interferon) MGP 0
3240 LSEC (stress) MGP 1.09861228866811
3241 LSEC (remodelling) MGP 0.693147180559945
3242 Midzonal LSEC MGP 0
3243 LSEC (high MT 1) MGP 0
3244 LSEC (remodelling) MGP 0
3245 LSEC (remodelling) MGP 1.79175946922805
3246 LSEC (remodelling) MGP 0
3247 Pericentral LSEC MGP 0
3248 LSEC (remodelling) MGP 0
3249 LSEC (remodelling) MGP 0
3250 LSEC (remodelling) MGP 0
3251 LSEC (remodelling) MGP 0.693147180559945
3252 Pericentral LSEC MGP 1.79175946922805
3253 LSEC (interferon) MGP 0
3254 Pericentral LSEC MGP 0
3255 LSEC (remodelling) MGP 0
3256 LSEC (high MT 1) MGP 0
3257 LSEC (remodelling) MGP 0
3258 LSEC (remodelling) MGP 1.79175946922805
3259 LSEC (high MT 1) MGP 0.693147180559945
3260 LSEC (remodelling) MGP 0
3261 LSEC (remodelling) MGP 0
3262 LSEC (high MT 1) MGP 0
3263 LSEC (remodelling) MGP 0
3264 LSEC (high MT 1) MGP 1.94591014905531
3265 LSEC (high MT 1) MGP 0
3266 LSEC (remodelling) MGP 1.79175946922805
3267 LSEC (stress) MGP 0
3268 LSEC (stress) MGP 1.38629436111989
3269 LSEC (remodelling) MGP 0
3270 LSEC (high MT 1) MGP 0
3271 LSEC (remodelling) MGP 0
3272 LSEC (high MT 2) MGP 0
3273 LSEC (high MT 1) MGP 0
3274 LSEC (remodelling) MGP 1.38629436111989
3275 LSEC (remodelling) MGP 0
3276 LSEC (remodelling) MGP 0
3277 LSEC (interferon) MGP 0
3278 Pericentral LSEC MGP 0
3279 LSEC (interferon) MGP 0
3280 LSEC (remodelling) MGP 0
3281 LSEC (remodelling) MGP 0
3282 LSEC (high MT 1) MGP 2.07944154167984
3283 LSEC (remodelling) MGP 1.09861228866811
3284 LSEC (remodelling) MGP 0
3285 Pericentral LSEC MGP 0
3286 LSEC (remodelling) MGP 0
3287 LSEC (remodelling) MGP 0
3288 LSEC (remodelling) MGP 0
3289 LSEC (high MT 1) MGP 0
3290 LSEC (remodelling) MGP 0
3291 LSEC (high MT 2) MGP 0
3292 LSEC (remodelling) MGP 0
3293 Pericentral LSEC MGP 1.09861228866811
3294 LSEC (remodelling) MGP 1.38629436111989
3295 LSEC (stress) MGP 0
3296 Pericentral LSEC MGP 1.79175946922805
3297 LSEC (remodelling) MGP 0
3298 LSEC (remodelling) MGP 0
3299 LSEC (remodelling) MGP 0
3300 LSEC (remodelling) MGP 0
3301 LSEC (remodelling) MGP 0
3302 LSEC (high MT 1) MGP 0
3303 LSEC (remodelling) MGP 1.6094379124341
3304 LSEC (stress) MGP 0
3305 LSEC (remodelling) MGP 1.09861228866811
3306 LSEC (remodelling) MGP 0.693147180559945
3307 Pericentral LSEC MGP 1.09861228866811
3308 LSEC (remodelling) MGP 1.38629436111989
3309 LSEC (remodelling) MGP 0.693147180559945
3310 LSEC (high MT 1) MGP 0
3311 LSEC (remodelling) MGP 0
3312 LSEC (remodelling) MGP 0
3313 LSEC (high MT 1) MGP 2.07944154167984
3314 LSEC (remodelling) MGP 0
3315 LSEC (remodelling) MGP 1.09861228866811
3316 LSEC (remodelling) MGP 1.09861228866811
3317 LSEC (remodelling) MGP 0
3318 LSEC (remodelling) MGP 0
3319 LSEC (remodelling) MGP 0
3320 LSEC (remodelling) MGP 0
3321 LSEC (high MT 1) MGP 2.484906649788
3322 Midzonal LSEC MGP 2.19722457733622
3323 LSEC (remodelling) MGP 0
3324 LSEC (remodelling) MGP 0
3325 LSEC (remodelling) MGP 1.38629436111989
3326 LSEC (stress) MGP 1.09861228866811
3327 LSEC (remodelling) MGP 1.09861228866811
3328 Midzonal LSEC MGP 0
3329 LSEC (remodelling) MGP 1.09861228866811
3330 Lymphatic EC MGP 0
3331 Periportal LSEC MGP 2.99573227355399
3332 LSEC (stress) MGP 0
3333 LSEC (remodelling) MGP 0
3334 LSEC (remodelling) MGP 2.83321334405622
3335 LSEC (remodelling) MGP 2.07944154167984
3336 LSEC (remodelling) MGP 1.6094379124341
3337 LSEC (remodelling) MGP 0
3338 LSEC (remodelling) MGP 0
3339 LSEC (remodelling) MGP 2.63905732961526
3340 LSEC (remodelling) MGP 0
3341 LSEC (high MT 1) MGP 1.38629436111989
3342 LSEC (remodelling) MGP 0
3343 LSEC (remodelling) MGP 2.83321334405622
3344 LSEC (remodelling) MGP 0
3345 LSEC (remodelling) MGP 0
3346 LSEC (remodelling) MGP 0
3347 LSEC (remodelling) MGP 0
3348 Pericentral LSEC MGP 1.09861228866811
3349 Pericentral LSEC MGP 1.79175946922805
3350 Pericentral LSEC MGP 0
3351 Pericentral LSEC MGP 0
3352 Pericentral LSEC MGP 1.09861228866811
3353 LSEC (stress) MGP 0
3354 Pericentral LSEC MGP 0
3355 Pericentral LSEC MGP 0
3356 LSEC (high MT 2) MGP 0
3357 Pericentral LSEC MGP 1.38629436111989
3358 Pericentral LSEC MGP 0
3359 Pericentral LSEC MGP 0
3360 Pericentral LSEC MGP 0
3361 LSEC (stress) MGP 0
3362 Pericentral LSEC MGP 0
3363 Pericentral LSEC MGP 1.6094379124341
3364 LSEC (high MT 2) MGP 0
3365 Pericentral LSEC MGP 0
3366 Pericentral LSEC MGP 1.09861228866811
3367 LSEC (high MT 1) MGP 0.693147180559945
3368 Pericentral LSEC MGP 0
3369 Pericentral LSEC MGP 0
3370 Pericentral LSEC MGP 0
3371 Pericentral LSEC MGP 0
3372 Pericentral LSEC MGP 0
3373 Pericentral LSEC MGP 0
3374 Pericentral LSEC MGP 0.693147180559945
3375 Pericentral LSEC MGP 0
3376 Pericentral LSEC MGP 0
3377 LSEC (high MT 1) MGP 0
3378 LSEC (high MT 1) MGP 0.693147180559945
3379 LSEC (remodelling) MGP 0.693147180559945
3380 Pericentral LSEC MGP 0
3381 LSEC (interferon) MGP 0
3382 Pericentral LSEC MGP 0
3383 LSEC (stress) MGP 0
3384 Cycling cells MGP 0
3385 Pericentral LSEC MGP 0
3386 Pericentral LSEC MGP 0
3387 LSEC (high MT 1) MGP 0
3388 Pericentral LSEC MGP 0.693147180559945
3389 Pericentral LSEC MGP 0
3390 Pericentral LSEC MGP 0
3391 Pericentral LSEC MGP 0
3392 Pericentral LSEC MGP 0
3393 Pericentral LSEC MGP 0
3394 Pericentral LSEC MGP 1.09861228866811
3395 Pericentral LSEC MGP 0
3396 Pericentral LSEC MGP 0
3397 Pericentral LSEC MGP 2.30258509299405
3398 LSEC (remodelling) MGP 0
3399 Pericentral LSEC MGP 0
3400 Pericentral LSEC MGP 0
3401 Pericentral LSEC MGP 0
3402 Pericentral LSEC MGP 0
3403 Pericentral LSEC MGP 0
3404 Pericentral LSEC MGP 0
3405 Pericentral LSEC MGP 0
3406 LSEC (remodelling) MGP 0
3407 Pericentral LSEC MGP 0
3408 Pericentral LSEC MGP 0
3409 LSEC (high MT 1) MGP 0
3410 Pericentral LSEC MGP 0
3411 Pericentral LSEC MGP 0
3412 Pericentral LSEC MGP 0
3413 Pericentral LSEC MGP 0
3414 Pericentral LSEC MGP 0.693147180559945
3415 Pericentral LSEC MGP 0
3416 Pericentral LSEC MGP 0
3417 Pericentral LSEC MGP 1.6094379124341
3418 Pericentral LSEC MGP 0
3419 LSEC (high MT 1) MGP 0
3420 Pericentral LSEC MGP 0
3421 Pericentral LSEC MGP 0
3422 Pericentral LSEC MGP 0
3423 Pericentral LSEC MGP 0
3424 Pericentral LSEC MGP 0
3425 Pericentral LSEC MGP 0
3426 Pericentral LSEC MGP 0
3427 Pericentral LSEC MGP 0
3428 Pericentral LSEC MGP 0
3429 Pericentral LSEC MGP 0
3430 Pericentral LSEC MGP 0
3431 Pericentral LSEC MGP 0
3432 LSEC (high MT 1) MGP 0
3433 Pericentral LSEC MGP 0
3434 Pericentral LSEC MGP 0
3435 Pericentral LSEC MGP 1.6094379124341
3436 LSEC (remodelling) MGP 0
3437 Pericentral LSEC MGP 0
3438 Cycling cells MGP 0
3439 Pericentral LSEC MGP 0
3440 LSEC (high MT 1) MGP 0.693147180559945
3441 Pericentral LSEC MGP 0
3442 Pericentral LSEC MGP 0
3443 Pericentral LSEC MGP 0
3444 Pericentral LSEC MGP 0
3445 Pericentral LSEC MGP 1.6094379124341
3446 Pericentral LSEC MGP 0
3447 Pericentral LSEC MGP 0
3448 Pericentral LSEC MGP 0
3449 Pericentral LSEC MGP 1.09861228866811
3450 Pericentral LSEC MGP 1.09861228866811
3451 Pericentral LSEC MGP 0
3452 Pericentral LSEC MGP 0
3453 Pericentral LSEC MGP 0
3454 Pericentral LSEC MGP 0
3455 LSEC (high MT 1) MGP 1.09861228866811
3456 Pericentral LSEC MGP 0.693147180559945
3457 Pericentral LSEC MGP 0
3458 Pericentral LSEC MGP 0
3459 Pericentral LSEC MGP 0
3460 LSEC (stress) MGP 0
3461 Pericentral LSEC MGP 0
3462 Pericentral LSEC MGP 0
3463 Pericentral LSEC MGP 0
3464 LSEC (high MT 2) MGP 0
3465 LSEC (stress) MGP 0
3466 Pericentral LSEC MGP 1.09861228866811
3467 Pericentral LSEC MGP 0
3468 Pericentral LSEC MGP 0
3469 Pericentral LSEC MGP 0
3470 LSEC (high MT 1) MGP 1.38629436111989
3471 LSEC (high MT 1) MGP 0
3472 LSEC (remodelling) MGP 0.693147180559945
3473 Pericentral LSEC MGP 0
3474 LSEC (interferon) MGP 0
3475 LSEC (stress) MGP 0
3476 EC non-LSEC MGP 0
3477 LSEC (high MT 1) MGP 0
3478 LSEC (high MT 1) MGP 0
3479 LSEC (high MT 1) MGP 0
3480 LSEC (high MT 1) MGP 0.693147180559945
3481 LSEC (high MT 1) MGP 0
3482 LSEC (high MT 2) MGP 1.09861228866811
3483 LSEC (high MT 1) MGP 0
3484 LSEC (stress) MGP 1.94591014905531
3485 LSEC (high MT 1) MGP 0
3486 LSEC (high MT 1) MGP 2.39789527279837
3487 LSEC (high MT 1) MGP 1.09861228866811
3488 LSEC (stress) MGP 1.09861228866811
3489 LSEC (high MT 1) MGP 0
3490 LSEC (high MT 1) MGP 0
3491 LSEC (high MT 1) MGP 0
3492 EC non-LSEC MGP 0
3493 LSEC (stress) MGP 0
3494 LSEC (high MT 1) MGP 1.09861228866811
3495 LSEC (high MT 1) MGP 0
3496 LSEC (stress) MGP 0
3497 LSEC (stress) MGP 0
3498 LSEC (high MT 1) MGP 0
3499 LSEC (stress) MGP 0
3500 LSEC (stress) MGP 1.79175946922805
3501 LSEC (high MT 1) MGP 0
3502 LSEC (high MT 1) MGP 0
3503 LSEC (stress) MGP 1.09861228866811
3504 LSEC (stress) MGP 0
3505 LSEC (high MT 1) MGP 0
3506 LSEC (stress) MGP 0
3507 LSEC (high MT 1) MGP 0
3508 LSEC (high MT 1) MGP 0
3509 LSEC (stress) MGP 0.693147180559945
3510 Cycling cells MGP 1.09861228866811
3511 Cycling cells MGP 2.19722457733622
3512 Cycling cells MGP 0
3513 Pericentral LSEC MGP 0
3514 EC non-LSEC MGP 0
3515 LSEC (high MT 1) MGP 0
3516 LSEC (high MT 1) MGP 0
3517 LSEC (high MT 1) MGP 1.09861228866811
3518 Pericentral LSEC MGP 0
3519 LSEC (high MT 1) MGP 0
3520 LSEC (high MT 1) MGP 0
3521 LSEC (stress) MGP 0
3522 LSEC (high MT 1) MGP 0
3523 LSEC (high MT 1) MGP 1.09861228866811
3524 Pericentral LSEC MGP 0
3525 LSEC (high MT 1) MGP 1.09861228866811
3526 LSEC (high MT 1) MGP 0
3527 LSEC (high MT 1) MGP 1.38629436111989
3528 LSEC (high MT 1) MGP 0
3529 LSEC (high MT 1) MGP 0
3530 Pericentral LSEC MGP 0
3531 LSEC (stress) MGP 0
3532 LSEC (high MT 1) MGP 0
3533 LSEC (high MT 1) MGP 0
3534 LSEC (stress) MGP 0
3535 LSEC (high MT 1) MGP 0
3536 LSEC (high MT 1) MGP 0
3537 LSEC (high MT 1) MGP 0
3538 EC non-LSEC MGP 0
3539 EC non-LSEC MGP 0
3540 LSEC (high MT 1) MGP 0
3541 LSEC (stress) MGP 0
3542 LSEC (high MT 1) MGP 0
3543 LSEC (high MT 1) MGP 0
3544 LSEC (high MT 1) MGP 0
3545 EC non-LSEC MGP 0
3546 LSEC (high MT 1) MGP 0
3547 LSEC (high MT 1) MGP 0
3548 EC non-LSEC MGP 0
3549 LSEC (remodelling) MGP 0
3550 LSEC (high MT 1) MGP 0
3551 EC non-LSEC MGP 0
3552 Pericentral LSEC MGP 1.09861228866811
3553 Pericentral LSEC MGP 0
3554 LSEC (high MT 1) MGP 0
3555 EC non-LSEC MGP 0
3556 EC non-LSEC MGP 0
3557 LSEC (high MT 1) MGP 0
3558 LSEC (high MT 1) MGP 0
3559 LSEC (high MT 1) MGP 0.693147180559945
3560 EC non-LSEC MGP 0.693147180559945
3561 LSEC (high MT 1) MGP 0
3562 LSEC (high MT 1) MGP 0
3563 EC non-LSEC MGP 0
3564 LSEC (stress) MGP 0
3565 EC non-LSEC MGP 0
3566 LSEC (high MT 1) MGP 0
3567 LSEC (high MT 1) MGP 0
3568 LSEC (high MT 1) MGP 0
3569 LSEC (high MT 1) MGP 0
3570 EC non-LSEC MGP 0.693147180559945
3571 EC non-LSEC MGP 0
3572 Pericentral LSEC MGP 0
3573 LSEC (high MT 1) MGP 0
3574 LSEC (stress) MGP 0
3575 Pericentral LSEC MGP 0
3576 LSEC (high MT 1) MGP 0
3577 EC non-LSEC MGP 0
3578 Pericentral LSEC MGP 0
3579 LSEC (stress) MGP 0
3580 LSEC (high MT 1) MGP 0.693147180559945
3581 Pericentral LSEC MGP 0
3582 LSEC (high MT 1) MGP 0
3583 Pericentral LSEC MGP 0
3584 Midzonal LSEC MGP 0
3585 LSEC (high MT 1) MGP 0
3586 Midzonal LSEC MGP 1.38629436111989
3587 Midzonal LSEC MGP 0
3588 Midzonal LSEC MGP 1.6094379124341
3589 LSEC (high MT 1) MGP 1.6094379124341
3590 Midzonal LSEC MGP 0
3591 Pericentral LSEC MGP 0
3592 Midzonal LSEC MGP 1.38629436111989
3593 Midzonal LSEC MGP 1.94591014905531
3594 LSEC (high MT 1) MGP 0
3595 Midzonal LSEC MGP 2.484906649788
3596 Midzonal LSEC MGP 0
3597 LSEC (remodelling) MGP 2.484906649788
3598 Pericentral LSEC MGP 1.38629436111989
3599 Midzonal LSEC MGP 0.693147180559945
3600 Midzonal LSEC MGP 0
3601 Midzonal LSEC MGP 0
3602 Midzonal LSEC MGP 0
3603 Midzonal LSEC MGP 0
3604 LSEC (high MT 1) MGP 0
3605 Midzonal LSEC MGP 0.693147180559945
3606 Midzonal LSEC MGP 2.07944154167984
3607 Midzonal LSEC MGP 1.94591014905531
3608 Midzonal LSEC MGP 0
3609 Midzonal LSEC MGP 1.09861228866811
3610 Midzonal LSEC MGP 0
3611 Midzonal LSEC MGP 1.94591014905531
3612 LSEC (high MT 1) MGP 1.09861228866811
3613 Midzonal LSEC MGP 2.39789527279837
3614 Midzonal LSEC MGP 0
3615 Midzonal LSEC MGP 0
3616 Midzonal LSEC MGP 1.09861228866811
3617 LSEC (high MT 2) MGP 0
3618 Midzonal LSEC MGP 1.6094379124341
3619 Pericentral LSEC MGP 0
3620 LSEC (stress) MGP 1.6094379124341
3621 Pericentral LSEC MGP 0
3622 Midzonal LSEC MGP 0
3623 Pericentral LSEC MGP 0
3624 Midzonal LSEC MGP 0
3625 Midzonal LSEC MGP 2.83321334405622
3626 Midzonal LSEC MGP 1.09861228866811
3627 Pericentral LSEC MGP 1.38629436111989
3628 Midzonal LSEC MGP 1.94591014905531
3629 Midzonal LSEC MGP 0
3630 LSEC (high MT 1) MGP 0
3631 Cycling cells MGP 0
3632 Midzonal LSEC MGP 0.693147180559945
3633 Midzonal LSEC MGP 0.693147180559945
3634 LSEC (remodelling) MGP 0
3635 Midzonal LSEC MGP 1.79175946922805
3636 Midzonal LSEC MGP 1.09861228866811
3637 Midzonal LSEC MGP 0
3638 Midzonal LSEC MGP 0
3639 Midzonal LSEC MGP 1.09861228866811
3640 Midzonal LSEC MGP 0
3641 Periportal LSEC MGP 2.83321334405622
3642 Cycling cells MGP 0.693147180559945
3643 Midzonal LSEC MGP 0
3644 Cycling cells MGP 0
3645 Pericentral LSEC MGP 0
3646 Midzonal LSEC MGP 1.09861228866811
3647 Midzonal LSEC MGP 0
3648 Pericentral LSEC MGP 0
3649 Midzonal LSEC MGP 0
3650 Midzonal LSEC MGP 2.484906649788
3651 Midzonal LSEC MGP 0.693147180559945
3652 Midzonal LSEC MGP 0
3653 Midzonal LSEC MGP 1.79175946922805
3654 Midzonal LSEC MGP 1.09861228866811
3655 Midzonal LSEC MGP 0
3656 Midzonal LSEC MGP 1.94591014905531
3657 Midzonal LSEC MGP 1.94591014905531
3658 Midzonal LSEC MGP 0
3659 LSEC (high MT 1) MGP 0
3660 Midzonal LSEC MGP 0
3661 Midzonal LSEC MGP 0
3662 Pericentral LSEC MGP 0
3663 Midzonal LSEC MGP 1.79175946922805
3664 Midzonal LSEC MGP 0
3665 Midzonal LSEC MGP 1.6094379124341
3666 LSEC (stress) MGP 1.6094379124341
3667 LSEC (stress) MGP 0
3668 Midzonal LSEC MGP 1.94591014905531
3669 Midzonal LSEC MGP 1.09861228866811
3670 Midzonal LSEC MGP 1.38629436111989
3671 Midzonal LSEC MGP 2.484906649788
3672 Midzonal LSEC MGP 0
3673 Midzonal LSEC MGP 1.38629436111989
3674 Midzonal LSEC MGP 1.79175946922805
3675 Midzonal LSEC MGP 0
3676 Pericentral LSEC MGP 0
3677 Midzonal LSEC MGP 1.79175946922805
3678 Midzonal LSEC MGP 0
3679 Pericentral LSEC MGP 0
3680 LSEC (stress) MGP 0
3681 Pericentral LSEC MGP 0
3682 Pericentral LSEC MGP 1.6094379124341
3683 LSEC (high MT 1) MGP 0
3684 Cycling cells MGP 0
3685 Pericentral LSEC MGP 1.38629436111989
3686 Midzonal LSEC MGP 1.09861228866811
3687 Midzonal LSEC MGP 1.6094379124341
3688 Pericentral LSEC MGP 0
3689 Pericentral LSEC MGP 0
3690 Pericentral LSEC MGP 0.693147180559945
3691 Midzonal LSEC MGP 0.693147180559945
3692 Pericentral LSEC MGP 0
3693 LSEC (high MT 1) MGP 0.693147180559945
3694 EC non-LSEC MGP 0.693147180559945
3695 EC non-LSEC MGP 0
3696 Lymphatic EC MGP 2.77258872223978
3697 EC non-LSEC MGP 0
3698 EC non-LSEC MGP 0
3699 EC non-LSEC MGP 0
3700 EC non-LSEC MGP 0.693147180559945
3701 EC non-LSEC MGP 0.693147180559945
3702 EC non-LSEC MGP 0
3703 EC non-LSEC MGP 0
3704 EC non-LSEC MGP 0
3705 EC non-LSEC MGP 0
3706 EC non-LSEC MGP 0
3707 EC non-LSEC MGP 0
3708 EC non-LSEC MGP 0
3709 EC non-LSEC MGP 0
3710 EC non-LSEC MGP 0
3711 EC non-LSEC MGP 0
3712 EC non-LSEC MGP 0
3713 EC non-LSEC MGP 0
3714 EC non-LSEC MGP 0
3715 EC non-LSEC MGP 0
3716 EC non-LSEC MGP 0
3717 EC non-LSEC MGP 1.09861228866811
3718 EC non-LSEC MGP 0
3719 EC non-LSEC MGP 0
3720 EC non-LSEC MGP 0
3721 EC non-LSEC MGP 0
3722 EC non-LSEC MGP 0
3723 EC non-LSEC MGP 1.94591014905531
3724 EC non-LSEC MGP 0
3725 EC non-LSEC MGP 0
3726 EC non-LSEC MGP 0
3727 EC non-LSEC MGP 1.09861228866811
3728 EC non-LSEC MGP 0
3729 EC non-LSEC MGP 0
3730 EC non-LSEC MGP 0
3731 EC non-LSEC MGP 0
3732 EC non-LSEC MGP 0.693147180559945
3733 EC non-LSEC MGP 0
3734 EC non-LSEC MGP 1.09861228866811
3735 EC non-LSEC MGP 0
3736 EC non-LSEC MGP 0
3737 EC non-LSEC MGP 0
3738 EC non-LSEC MGP 0
3739 EC non-LSEC MGP 0
3740 EC non-LSEC MGP 0
3741 EC non-LSEC MGP 0
3742 EC non-LSEC MGP 3.04452243772342
3743 EC non-LSEC MGP 0
3744 EC non-LSEC MGP 0
3745 EC non-LSEC MGP 0
3746 EC non-LSEC MGP 0
3747 EC non-LSEC MGP 0
3748 EC non-LSEC MGP 0
3749 EC non-LSEC MGP 0
3750 EC non-LSEC MGP 0
3751 EC non-LSEC MGP 0
3752 EC non-LSEC MGP 0
3753 EC non-LSEC MGP 0
3754 EC non-LSEC MGP 0
3755 EC non-LSEC MGP 0
3756 EC non-LSEC MGP 0
3757 EC non-LSEC MGP 0.693147180559945
3758 EC non-LSEC MGP 0
3759 EC non-LSEC MGP 0
3760 EC non-LSEC MGP 2.30258509299405
3761 EC non-LSEC MGP 0
3762 EC non-LSEC MGP 0
3763 EC non-LSEC MGP 0.693147180559945
3764 EC non-LSEC MGP 0
3765 EC non-LSEC MGP 0
3766 EC non-LSEC MGP 0
3767 EC non-LSEC MGP 0
3768 EC non-LSEC MGP 0
3769 EC non-LSEC MGP 0
3770 EC non-LSEC MGP 0
3771 EC non-LSEC MGP 0
3772 EC non-LSEC MGP 0
3773 EC non-LSEC MGP 0
3774 EC non-LSEC MGP 0
3775 EC non-LSEC MGP 0
3776 EC non-LSEC MGP 0.693147180559945
3777 EC non-LSEC MGP 0
3778 EC non-LSEC MGP 0
3779 EC non-LSEC MGP 0
3780 EC non-LSEC MGP 0
3781 EC non-LSEC MGP 0
3782 EC non-LSEC MGP 0
3783 EC non-LSEC MGP 0
3784 EC non-LSEC MGP 0
3785 EC non-LSEC MGP 0
3786 LSEC (remodelling) MGP 0.693147180559945
3787 EC non-LSEC MGP 0
3788 LSEC (stress) MGP 1.09861228866811
3789 EC non-LSEC MGP 0
3790 EC non-LSEC MGP 0
3791 EC non-LSEC MGP 0
3792 EC non-LSEC MGP 1.09861228866811
3793 EC non-LSEC MGP 0
3794 EC non-LSEC MGP 0
3795 EC non-LSEC MGP 0
3796 EC non-LSEC MGP 0
3797 EC non-LSEC MGP 0
3798 EC non-LSEC MGP 0
3799 EC non-LSEC MGP 0
3800 EC non-LSEC MGP 0
3801 EC non-LSEC MGP 0
3802 EC non-LSEC MGP 0
3803 EC non-LSEC MGP 0
3804 EC non-LSEC MGP 0
3805 EC non-LSEC MGP 0
3806 EC non-LSEC MGP 0
3807 EC non-LSEC MGP 0
3808 EC non-LSEC MGP 0
3809 EC non-LSEC MGP 0
3810 LSEC (remodelling) MGP 0
3811 LSEC (stress) MGP 0
3812 LSEC (stress) MGP 0
3813 LSEC (stress) MGP 0
3814 LSEC (stress) MGP 0
3815 LSEC (stress) MGP 0
3816 LSEC (stress) MGP 0
3817 LSEC (stress) MGP 0
3818 Pericentral LSEC MGP 0
3819 LSEC (stress) MGP 0.693147180559945
3820 Pericentral LSEC MGP 0
3821 LSEC (stress) MGP 0
3822 LSEC (stress) MGP 1.09861228866811
3823 LSEC (stress) MGP 0
3824 LSEC (remodelling) MGP 0.693147180559945
3825 Pericentral LSEC MGP 0
3826 LSEC (stress) MGP 0
3827 LSEC (stress) MGP 0
3828 LSEC (stress) MGP 0
3829 LSEC (stress) MGP 1.09861228866811
3830 LSEC (stress) MGP 0
3831 LSEC (stress) MGP 0
3832 LSEC (stress) MGP 0
3833 Pericentral LSEC MGP 0
3834 Pericentral LSEC MGP 0
3835 Pericentral LSEC MGP 0
3836 Midzonal LSEC MGP 0
3837 LSEC (stress) MGP 1.09861228866811
3838 LSEC (stress) MGP 0
3839 LSEC (stress) MGP 1.6094379124341
3840 LSEC (stress) MGP 0
3841 LSEC (high MT 1) MGP 0.693147180559945
3842 LSEC (stress) MGP 0
3843 LSEC (stress) MGP 0
3844 LSEC (stress) MGP 0
3845 LSEC (stress) MGP 0
3846 Midzonal LSEC MGP 0
3847 LSEC (high MT 1) MGP 0
3848 LSEC (stress) MGP 1.6094379124341
3849 LSEC (stress) MGP 0
3850 Midzonal LSEC MGP 1.94591014905531
3851 Midzonal LSEC MGP 0
3852 Midzonal LSEC MGP 1.09861228866811
3853 Midzonal LSEC MGP 1.09861228866811
3854 LSEC (high MT 1) MGP 0
3855 LSEC (high MT 1) MGP 0
3856 Midzonal LSEC MGP 0
3857 LSEC (high MT 1) MGP 0
3858 Midzonal LSEC MGP 0
3859 LSEC (stress) MGP 0
3860 LSEC (high MT 1) MGP 0
3861 LSEC (high MT 1) MGP 0
3862 LSEC (high MT 1) MGP 0
3863 LSEC (stress) MGP 0
3864 LSEC (high MT 1) MGP 1.09861228866811
3865 LSEC (high MT 1) MGP 0
3866 LSEC (stress) MGP 0
3867 LSEC (high MT 1) MGP 0
3868 LSEC (stress) MGP 0
3869 LSEC (stress) MGP 0
3870 LSEC (high MT 1) MGP 0
3871 LSEC (high MT 1) MGP 0
3872 LSEC (high MT 1) MGP 0
3873 LSEC (stress) MGP 0
3874 LSEC (high MT 1) MGP 0
3875 LSEC (high MT 1) MGP 0
3876 LSEC (high MT 1) MGP 0
3877 LSEC (stress) MGP 1.09861228866811
3878 LSEC (stress) MGP 0
3879 LSEC (high MT 1) MGP 0
3880 LSEC (stress) MGP 0
3881 LSEC (high MT 1) MGP 0
3882 LSEC (stress) MGP 0
3883 LSEC (high MT 1) MGP 0
3884 LSEC (high MT 1) MGP 0
3885 LSEC (high MT 1) MGP 0
3886 LSEC (remodelling) MGP 0
3887 LSEC (high MT 1) MGP 0
3888 LSEC (high MT 1) MGP 0
3889 LSEC (high MT 1) MGP 0
3890 LSEC (stress) MGP 0
3891 LSEC (high MT 1) MGP 0
3892 LSEC (high MT 1) MGP 0
3893 LSEC (high MT 1) MGP 0
3894 Pericentral LSEC MGP 0
3895 Cycling cells MGP 0
3896 LSEC (high MT 1) MGP 0
3897 LSEC (high MT 1) MGP 0
3898 LSEC (high MT 1) MGP 0
3899 LSEC (high MT 1) MGP 0
3900 LSEC (stress) MGP 0
3901 LSEC (stress) MGP 0
3902 EC non-LSEC MGP 0
3903 LSEC (high MT 1) MGP 0
3904 LSEC (high MT 1) MGP 0
3905 LSEC (stress) MGP 0
3906 LSEC (stress) MGP 0
3907 LSEC (high MT 1) MGP 0
3908 LSEC (stress) MGP 0
3909 LSEC (high MT 1) MGP 0
3910 LSEC (high MT 1) MGP 0
3911 LSEC (high MT 1) MGP 0
3912 LSEC (high MT 1) MGP 0
3913 LSEC (stress) MGP 0
3914 LSEC (high MT 1) MGP 0
3915 LSEC (high MT 1) MGP 0
3916 LSEC (high MT 1) MGP 0
3917 LSEC (stress) MGP 0
3918 LSEC (stress) MGP 0
3919 LSEC (high MT 1) MGP 0
3920 LSEC (high MT 1) MGP 0.693147180559945
3921 LSEC (high MT 1) MGP 0
3922 LSEC (stress) MGP 0
3923 Midzonal LSEC MGP 0
3924 Pericentral LSEC MGP 0
3925 Midzonal LSEC MGP 0
3926 LSEC (high MT 1) MGP 0
3927 LSEC (stress) MGP 0
3928 LSEC (high MT 1) MGP 0
3929 Midzonal LSEC MGP 0
3930 LSEC (stress) MGP 0
3931 LSEC (stress) MGP 0
3932 LSEC (high MT 1) MGP 0
3933 LSEC (high MT 1) MGP 0
3934 LSEC (stress) MGP 0
3935 Pericentral LSEC MGP 0
3936 LSEC (stress) MGP 0
3937 LSEC (stress) MGP 0
3938 LSEC (high MT 1) MGP 0
3939 LSEC (stress) MGP 0
3940 LSEC (high MT 1) MGP 0
3941 LSEC (high MT 1) MGP 0
3942 LSEC (stress) MGP 0
3943 LSEC (stress) MGP 0.693147180559945
3944 LSEC (high MT 1) MGP 0
3945 LSEC (stress) MGP 0
3946 LSEC (stress) MGP 0
3947 LSEC (high MT 1) MGP 0
3948 LSEC (high MT 1) MGP 0
3949 LSEC (high MT 1) MGP 0
3950 LSEC (high MT 1) MGP 0.693147180559945
3951 Cycling cells MGP 0
3952 LSEC (high MT 1) MGP 0
3953 LSEC (high MT 1) MGP 0
3954 LSEC (stress) MGP 0.693147180559945
3955 LSEC (high MT 1) MGP 0
3956 LSEC (fenestr.) MGP 0.693147180559945
3957 Midzonal LSEC MGP 0
3958 Midzonal LSEC MGP 0.693147180559945
3959 Midzonal LSEC MGP 0
3960 Midzonal LSEC MGP 1.09861228866811
3961 Midzonal LSEC MGP 1.09861228866811
3962 Midzonal LSEC MGP 0
3963 Midzonal LSEC MGP 1.09861228866811
3964 Midzonal LSEC MGP 0.693147180559945
3965 Midzonal LSEC MGP 0
3966 Midzonal LSEC MGP 1.6094379124341
3967 Midzonal LSEC MGP 0.693147180559945
3968 Midzonal LSEC MGP 0
3969 Midzonal LSEC MGP 0.693147180559945
3970 Midzonal LSEC MGP 1.38629436111989
3971 Midzonal LSEC MGP 0
3972 Pericentral LSEC MGP 0
3973 Midzonal LSEC MGP 1.6094379124341
3974 Midzonal LSEC MGP 0
3975 Midzonal LSEC MGP 0.693147180559945
3976 Midzonal LSEC MGP 0.693147180559945
3977 Midzonal LSEC MGP 0
3978 LSEC (interferon) MGP 0
3979 LSEC (stress) MGP 0
3980 Midzonal LSEC MGP 0
3981 Midzonal LSEC MGP 0
3982 Midzonal LSEC MGP 0
3983 LSEC (stress) MGP 1.09861228866811
3984 Midzonal LSEC MGP 0
3985 Midzonal LSEC MGP 0.693147180559945
3986 Midzonal LSEC MGP 0
3987 Midzonal LSEC MGP 0
3988 Midzonal LSEC MGP 1.09861228866811
3989 Midzonal LSEC MGP 0
3990 EC non-LSEC MGP 0.693147180559945
3991 Midzonal LSEC MGP 1.38629436111989
3992 Midzonal LSEC MGP 0
3993 Midzonal LSEC MGP 0
3994 Midzonal LSEC MGP 0
3995 Midzonal LSEC MGP 0
3996 Midzonal LSEC MGP 0.693147180559945
3997 Midzonal LSEC MGP 1.09861228866811
3998 Midzonal LSEC MGP 0
3999 Midzonal LSEC MGP 1.6094379124341
4000 Midzonal LSEC MGP 0
4001 Midzonal LSEC MGP 0
4002 Midzonal LSEC MGP 0
4003 Midzonal LSEC MGP 0
4004 Midzonal LSEC MGP 0
4005 Midzonal LSEC MGP 0.693147180559945
4006 Midzonal LSEC MGP 0.693147180559945
4007 Midzonal LSEC MGP 0.693147180559945
4008 Midzonal LSEC MGP 0
4009 Midzonal LSEC MGP 1.38629436111989
4010 LSEC (fenestr.) MGP 1.38629436111989
4011 Midzonal LSEC MGP 0.693147180559945
4012 Midzonal LSEC MGP 1.09861228866811
4013 Midzonal LSEC MGP 1.38629436111989
4014 Midzonal LSEC MGP 0
4015 Midzonal LSEC MGP 0
4016 Midzonal LSEC MGP 1.38629436111989
4017 Midzonal LSEC MGP 0
4018 Midzonal LSEC MGP 0.693147180559945
4019 Midzonal LSEC MGP 0.693147180559945
4020 LSEC (interferon) MGP 0
4021 Midzonal LSEC MGP 0
4022 Midzonal LSEC MGP 0.693147180559945
4023 Midzonal LSEC MGP 0
4024 Midzonal LSEC MGP 0
4025 Midzonal LSEC MGP 0.693147180559945
4026 Midzonal LSEC MGP 0
4027 Midzonal LSEC MGP 0
4028 Midzonal LSEC MGP 0.693147180559945
4029 LSEC (stress) MGP 0
4030 Midzonal LSEC MGP 0.693147180559945
4031 Midzonal LSEC MGP 1.09861228866811
4032 Midzonal LSEC MGP 1.6094379124341
4033 Midzonal LSEC MGP 0.693147180559945
4034 Midzonal LSEC MGP 0
4035 Midzonal LSEC MGP 0
4036 Midzonal LSEC MGP 0
4037 LSEC (stress) MGP 1.09861228866811
4038 Midzonal LSEC MGP 2.56494935746154
4039 Pericentral LSEC MGP 0
4040 LSEC (interferon) MGP 0
4041 Midzonal LSEC MGP 0
4042 Midzonal LSEC MGP 0
4043 Midzonal LSEC MGP 0.693147180559945
4044 LSEC (stress) MGP 0
4045 Midzonal LSEC MGP 0.693147180559945
4046 Midzonal LSEC MGP 0
4047 Cycling cells MGP 1.09861228866811
4048 Midzonal LSEC MGP 0
4049 Midzonal LSEC MGP 0
4050 Midzonal LSEC MGP 0.693147180559945
4051 LSEC (interferon) MGP 0
4052 LSEC (stress) MGP 0.693147180559945
4053 LSEC (interferon) MGP 0
4054 LSEC (stress) MGP 0
4055 LSEC (stress) MGP 0
4056 Pericentral LSEC MGP 0
4057 Midzonal LSEC MGP 0
4058 LSEC (stress) MGP 0
4059 LSEC (interferon) MGP 0.693147180559945
4060 Pericentral LSEC MGP 0
4061 LSEC (stress) MGP 0
4062 LSEC (stress) MGP 0
4063 LSEC (stress) MGP 0
4064 Midzonal LSEC MGP 0
4065 LSEC (stress) MGP 0
4066 LSEC (stress) MGP 0
4067 Pericentral LSEC MGP 0.693147180559945
4068 LSEC (stress) MGP 0
4069 LSEC (stress) MGP 0
4070 LSEC (interferon) MGP 0.693147180559945
4071 Midzonal LSEC MGP 0
4072 Midzonal LSEC MGP 0.693147180559945
4073 Midzonal LSEC MGP 0
4074 LSEC (stress) MGP 0
4075 LSEC (high MT 1) MGP 0
4076 Pericentral LSEC MGP 0
4077 Midzonal LSEC MGP 0
4078 Midzonal LSEC MGP 0
4079 LSEC (interferon) MGP 0
4080 LSEC (high MT 1) MGP 0
4081 LSEC (high MT 1) MGP 1.09861228866811
4082 LSEC (high MT 1) MGP 0
4083 EC non-LSEC MGP 0
4084 Pericentral LSEC MGP 0
4085 LSEC (high MT 2) MGP 0
4086 LSEC (high MT 2) MGP 1.09861228866811
4087 LSEC (high MT 1) MGP 0
4088 LSEC (high MT 2) MGP 0
4089 LSEC (high MT 2) MGP 0
4090 LSEC (high MT 2) MGP 1.09861228866811
4091 LSEC (high MT 2) MGP 1.09861228866811
4092 LSEC (high MT 2) MGP 0
4093 EC non-LSEC MGP 0
4094 LSEC (high MT 2) MGP 0
4095 LSEC (high MT 2) MGP 0
4096 LSEC (high MT 2) MGP 0
4097 LSEC (high MT 2) MGP 0
4098 LSEC (high MT 2) MGP 0
4099 LSEC (high MT 2) MGP 0
4100 LSEC (high MT 2) MGP 0
4101 LSEC (high MT 2) MGP 0
4102 LSEC (high MT 2) MGP 0
4103 LSEC (high MT 2) MGP 0
4104 LSEC (high MT 2) MGP 0
4105 Pericentral LSEC MGP 0
4106 LSEC (high MT 2) MGP 0
4107 LSEC (high MT 2) MGP 0
4108 LSEC (high MT 2) MGP 0
4109 LSEC (high MT 2) MGP 0
4110 LSEC (high MT 2) MGP 0
4111 LSEC (high MT 2) MGP 0
4112 LSEC (high MT 2) MGP 0
4113 LSEC (high MT 2) MGP 0
4114 LSEC (high MT 2) MGP 0
4115 LSEC (high MT 2) MGP 0
4116 LSEC (high MT 2) MGP 0
4117 LSEC (high MT 2) MGP 0
4118 LSEC (high MT 2) MGP 0
4119 Pericentral LSEC MGP 0
4120 LSEC (high MT 2) MGP 0
4121 LSEC (high MT 2) MGP 0
4122 LSEC (high MT 2) MGP 0
4123 LSEC (high MT 2) MGP 0
4124 LSEC (high MT 2) MGP 0
4125 LSEC (high MT 2) MGP 0
4126 LSEC (high MT 2) MGP 0
4127 Cycling cells MGP 0
4128 LSEC (high MT 2) MGP 0
4129 LSEC (high MT 2) MGP 0
4130 Midzonal LSEC MGP 2.30258509299405
4131 Midzonal LSEC MGP 0
4132 Midzonal LSEC MGP 1.38629436111989
4133 Midzonal LSEC MGP 0
4134 Midzonal LSEC MGP 1.09861228866811
4135 Midzonal LSEC MGP 0
4136 Midzonal LSEC MGP 2.484906649788
4137 Midzonal LSEC MGP 2.19722457733622
4138 Midzonal LSEC MGP 1.6094379124341
4139 Midzonal LSEC MGP 1.79175946922805
4140 Midzonal LSEC MGP 1.09861228866811
4141 Periportal LSEC MGP 2.30258509299405
4142 Midzonal LSEC MGP 0
4143 Midzonal LSEC MGP 1.09861228866811
4144 Periportal LSEC MGP 2.89037175789616
4145 Midzonal LSEC MGP 1.38629436111989
4146 Midzonal LSEC MGP 1.94591014905531
4147 Midzonal LSEC MGP 2.70805020110221
4148 Periportal LSEC MGP 2.70805020110221
4149 LSEC (fenestr.) MGP 0.693147180559945
4150 Midzonal LSEC MGP 0.693147180559945
4151 Periportal LSEC MGP 2.39789527279837
4152 Cycling cells MGP 1.09861228866811
4153 Midzonal LSEC MGP 1.09861228866811
4154 Midzonal LSEC MGP 1.94591014905531
4155 Midzonal LSEC MGP 2.83321334405622
4156 Periportal LSEC MGP 2.70805020110221
4157 Midzonal LSEC MGP 0.693147180559945
4158 Midzonal LSEC MGP 0
4159 Midzonal LSEC MGP 2.30258509299405
4160 Cycling cells MGP 1.38629436111989
4161 Midzonal LSEC MGP 2.07944154167984
4162 Midzonal LSEC MGP 0
4163 Midzonal LSEC MGP 1.09861228866811
4164 Midzonal LSEC MGP 1.38629436111989
4165 Midzonal LSEC MGP 1.79175946922805
4166 Midzonal LSEC MGP 0.693147180559945
4167 Midzonal LSEC MGP 0
4168 Midzonal LSEC MGP 0.693147180559945
4169 Midzonal LSEC MGP 0
4170 Midzonal LSEC MGP 2.07944154167984
4171 LSEC (high MT 1) MGP 1.6094379124341
4172 Midzonal LSEC MGP 0
4173 Midzonal LSEC MGP 1.38629436111989
4174 Midzonal LSEC MGP 1.94591014905531
4175 Midzonal LSEC MGP 0
4176 Midzonal LSEC MGP 2.63905732961526
4177 Periportal LSEC MGP 1.79175946922805
4178 Midzonal LSEC MGP 3.04452243772342
4179 Midzonal LSEC MGP 1.79175946922805
4180 Midzonal LSEC MGP 1.79175946922805
4181 Midzonal LSEC MGP 0
4182 Midzonal LSEC MGP 2.07944154167984
4183 LSEC (fenestr.) MGP 2.63905732961526
4184 Midzonal LSEC MGP 0.693147180559945
4185 Midzonal LSEC MGP 0
4186 Periportal LSEC MGP 2.89037175789616
4187 Midzonal LSEC MGP 1.09861228866811
4188 Midzonal LSEC MGP 2.07944154167984
4189 LSEC (fenestr.) MGP 1.09861228866811
4190 Midzonal LSEC MGP 0
4191 Midzonal LSEC MGP 0
4192 Midzonal LSEC MGP 2.19722457733622
4193 Midzonal LSEC MGP 0
4194 Midzonal LSEC MGP 0
4195 Midzonal LSEC MGP 2.63905732961526
4196 Midzonal LSEC MGP 0.693147180559945
4197 Midzonal LSEC MGP 0.693147180559945
4198 Midzonal LSEC MGP 2.39789527279837
4199 Midzonal LSEC MGP 2.484906649788
4200 LSEC (high MT 1) MGP 0
4201 Midzonal LSEC MGP 1.09861228866811
4202 Midzonal LSEC MGP 1.79175946922805
4203 Midzonal LSEC MGP 1.09861228866811
4204 Periportal LSEC MGP 3.55534806148941
4205 Periportal LSEC MGP 1.6094379124341
4206 Midzonal LSEC MGP 1.94591014905531
4207 Midzonal LSEC MGP 2.07944154167984
4208 Midzonal LSEC MGP 0
4209 Midzonal LSEC MGP 2.07944154167984
4210 Midzonal LSEC MGP 1.09861228866811
4211 Midzonal LSEC MGP 1.38629436111989
4212 Midzonal LSEC MGP 2.484906649788
4213 Midzonal LSEC MGP 0.693147180559945
4214 Midzonal LSEC MGP 1.09861228866811
4215 Midzonal LSEC MGP 0.693147180559945
4216 Midzonal LSEC MGP 0
4217 Midzonal LSEC MGP 2.39789527279837
4218 Midzonal LSEC MGP 1.09861228866811
4219 Midzonal LSEC MGP 0
4220 Midzonal LSEC MGP 2.39789527279837
4221 Midzonal LSEC MGP 2.89037175789616
4222 Midzonal LSEC MGP 2.77258872223978
4223 Midzonal LSEC MGP 0
4224 Midzonal LSEC MGP 2.30258509299405
4225 Midzonal LSEC MGP 1.38629436111989
4226 Periportal LSEC MGP 3.29583686600433
4227 LSEC (fenestr.) MGP 0.693147180559945
4228 Midzonal LSEC MGP 1.6094379124341
4229 Midzonal LSEC MGP 1.79175946922805
4230 Midzonal LSEC MGP 1.94591014905531
4231 Midzonal LSEC MGP 2.39789527279837
4232 Midzonal LSEC MGP 0
4233 Midzonal LSEC MGP 1.09861228866811
4234 Midzonal LSEC MGP 0
4235 Midzonal LSEC MGP 1.6094379124341
4236 Midzonal LSEC MGP 0
4237 Midzonal LSEC MGP 0
4238 Midzonal LSEC MGP 0.693147180559945
4239 Midzonal LSEC MGP 1.38629436111989
4240 Midzonal LSEC MGP 1.09861228866811
4241 Periportal LSEC MGP 2.39789527279837
4242 Periportal LSEC MGP 2.77258872223978
4243 Periportal LSEC MGP 3.98898404656427
4244 LSEC (fenestr.) MGP 2.99573227355399
4245 Periportal LSEC MGP 3.63758615972639
4246 Periportal LSEC MGP 3.61091791264422
4247 Periportal LSEC MGP 1.94591014905531
4248 Periportal LSEC MGP 3.78418963391826
4249 Periportal LSEC MGP 3.46573590279973
4250 Periportal LSEC MGP 2.39789527279837
4251 Periportal LSEC MGP 2.77258872223978
4252 Periportal LSEC MGP 4.07753744390572
4253 Periportal LSEC MGP 1.38629436111989
4254 Periportal LSEC MGP 2.83321334405622
4255 LSEC (fenestr.) MGP 3.97029191355212
4256 Periportal LSEC MGP 3.91202300542815
4257 Periportal LSEC MGP 4.30406509320417
4258 LSEC (fenestr.) MGP 3.2188758248682
4259 Periportal LSEC MGP 3.29583686600433
4260 Periportal LSEC MGP 4.27666611901606
4261 Periportal LSEC MGP 3.25809653802148
4262 Periportal LSEC MGP 3.43398720448515
4263 Periportal LSEC MGP 3.58351893845611
4264 LSEC (fenestr.) MGP 3.58351893845611
4265 LSEC (fenestr.) MGP 2.39789527279837
4266 Periportal LSEC MGP 2.77258872223978
4267 Periportal LSEC MGP 3.58351893845611
4268 Midzonal LSEC MGP 0.693147180559945
4269 Periportal LSEC MGP 4.12713438504509
4270 Periportal LSEC MGP 3.43398720448515
4271 Periportal LSEC MGP 3.8286413964891
4272 LSEC (fenestr.) MGP 3.55534806148941
4273 Periportal LSEC MGP 4.07753744390572
4274 Periportal LSEC MGP 1.6094379124341
4275 Periportal LSEC MGP 3.93182563272433
4276 Lymphatic EC MGP 2.63905732961526
4277 Periportal LSEC MGP 3.09104245335832
4278 Periportal LSEC MGP 3.52636052461616
4279 Periportal LSEC MGP 3.58351893845611
4280 Periportal LSEC MGP 1.09861228866811
4281 Periportal LSEC MGP 3.73766961828337
4282 Lymphatic EC MGP 3.25809653802148
4283 Periportal LSEC MGP 2.39789527279837
4284 Periportal LSEC MGP 2.63905732961526
4285 Periportal LSEC MGP 2.99573227355399
4286 Periportal LSEC MGP 2.56494935746154
4287 Periportal LSEC MGP 4.56434819146784
4288 Periportal LSEC MGP 1.94591014905531
4289 Midzonal LSEC MGP 0.693147180559945
4290 Periportal LSEC MGP 3.97029191355212
4291 LSEC (fenestr.) MGP 2.99573227355399
4292 Periportal LSEC MGP 4.65396035015752
4293 Periportal LSEC MGP 4.45434729625351
4294 Periportal LSEC MGP 3.71357206670431
4295 Periportal LSEC MGP 3.13549421592915
4296 Periportal LSEC MGP 2.77258872223978
4297 Periportal LSEC MGP 3.36729582998647
4298 Periportal LSEC MGP 2.30258509299405
4299 Periportal LSEC MGP 3.3322045101752
4300 Periportal LSEC MGP 3.40119738166216
4301 Pericentral LSEC MGP 0
4302 Pericentral LSEC MGP 0
4303 Pericentral LSEC MGP 0
4304 LSEC (high MT 1) MGP 0
4305 LSEC (high MT 1) MGP 0
4306 LSEC (stress) MGP 0
4307 Pericentral LSEC MGP 0
4308 LSEC (high MT 1) MGP 0
4309 LSEC (high MT 1) MGP 0
4310 LSEC (high MT 1) MGP 0
4311 Pericentral LSEC MGP 0
4312 Pericentral LSEC MGP 0
4313 LSEC (stress) MGP 0
4314 LSEC (high MT 1) MGP 0
4315 LSEC (high MT 2) MGP 0
4316 Pericentral LSEC MGP 0
4317 Pericentral LSEC MGP 0
4318 LSEC (high MT 1) MGP 0.693147180559945
4319 LSEC (high MT 1) MGP 0
4320 Pericentral LSEC MGP 0
4321 LSEC (high MT 1) MGP 0
4322 Pericentral LSEC MGP 0
4323 Pericentral LSEC MGP 0
4324 LSEC (high MT 1) MGP 0
4325 LSEC (stress) MGP 0
4326 Pericentral LSEC MGP 0.693147180559945
4327 LSEC (high MT 1) MGP 0
4328 LSEC (high MT 1) MGP 0
4329 LSEC (high MT 1) MGP 0
4330 Pericentral LSEC MGP 0
4331 LSEC (high MT 2) MGP 1.38629436111989
4332 Pericentral LSEC MGP 0
4333 LSEC (high MT 1) MGP 0
4334 LSEC (high MT 2) MGP 0
4335 LSEC (high MT 1) MGP 0
4336 LSEC (high MT 1) MGP 0
4337 Pericentral LSEC MGP 0
4338 LSEC (high MT 1) MGP 0
4339 LSEC (stress) MGP 0
4340 Pericentral LSEC MGP 0
4341 LSEC (high MT 1) MGP 0
4342 Pericentral LSEC MGP 0.693147180559945
4343 Pericentral LSEC MGP 0
4344 Pericentral LSEC MGP 0
4345 Pericentral LSEC MGP 0
4346 LSEC (high MT 1) MGP 0
4347 LSEC (high MT 1) MGP 0
4348 Pericentral LSEC MGP 0
4349 LSEC (high MT 1) MGP 0.693147180559945
4350 Pericentral LSEC MGP 0
4351 Pericentral LSEC MGP 0
4352 Pericentral LSEC MGP 0
4353 LSEC (high MT 1) MGP 0
4354 Pericentral LSEC MGP 0
4355 Pericentral LSEC MGP 0
4356 Pericentral LSEC MGP 0
4357 LSEC (interferon) MGP 0
4358 Pericentral LSEC MGP 0.693147180559945
4359 Pericentral LSEC MGP 0
4360 LSEC (interferon) MGP 0
4361 LSEC (high MT 1) MGP 0
4362 LSEC (high MT 1) MGP 0
4363 LSEC (high MT 1) MGP 0
4364 LSEC (stress) MGP 0
4365 Pericentral LSEC MGP 0
4366 LSEC (stress) MGP 0
4367 Pericentral LSEC MGP 0
4368 Pericentral LSEC MGP 0
4369 Pericentral LSEC MGP 0
4370 Pericentral LSEC MGP 0
4371 Pericentral LSEC MGP 0
4372 Pericentral LSEC MGP 0
4373 Pericentral LSEC MGP 0.693147180559945
4374 Pericentral LSEC MGP 0
4375 Pericentral LSEC MGP 0
4376 Pericentral LSEC MGP 0.693147180559945
4377 Pericentral LSEC MGP 0
4378 Pericentral LSEC MGP 0
4379 Pericentral LSEC MGP 0
4380 LSEC (high MT 1) MGP 0
4381 Pericentral LSEC MGP 0
4382 Pericentral LSEC MGP 0
4383 Pericentral LSEC MGP 0
4384 Pericentral LSEC MGP 0
4385 Pericentral LSEC MGP 0.693147180559945
4386 Pericentral LSEC MGP 0.693147180559945
4387 Pericentral LSEC MGP 0
4388 LSEC (interferon) MGP 0
4389 Pericentral LSEC MGP 0
4390 Pericentral LSEC MGP 0
4391 Pericentral LSEC MGP 0
4392 Pericentral LSEC MGP 0
4393 Pericentral LSEC MGP 0
4394 LSEC (interferon) MGP 0
4395 LSEC (stress) MGP 0
4396 Pericentral LSEC MGP 0
4397 Pericentral LSEC MGP 0
4398 Pericentral LSEC MGP 0
4399 Pericentral LSEC MGP 0
4400 Pericentral LSEC MGP 0.693147180559945
4401 Pericentral LSEC MGP 0
4402 Pericentral LSEC MGP 0
4403 Pericentral LSEC MGP 0
4404 Pericentral LSEC MGP 1.09861228866811
4405 Pericentral LSEC MGP 0
4406 LSEC (high MT 1) MGP 0
4407 LSEC (stress) MGP 0
4408 Pericentral LSEC MGP 0
4409 Pericentral LSEC MGP 0
4410 Pericentral LSEC MGP 0
4411 Pericentral LSEC MGP 0
4412 Pericentral LSEC MGP 0
4413 LSEC (high MT 1) MGP 0
4414 Pericentral LSEC MGP 0
4415 Pericentral LSEC MGP 0
4416 Pericentral LSEC MGP 0
4417 Pericentral LSEC MGP 0.693147180559945
4418 Pericentral LSEC MGP 0
4419 LSEC (interferon) MGP 0
4420 Pericentral LSEC MGP 0
4421 LSEC (high MT 1) MGP 0
4422 Pericentral LSEC MGP 0
4423 Pericentral LSEC MGP 0
4424 Pericentral LSEC MGP 0
4425 Pericentral LSEC MGP 0
4426 Pericentral LSEC MGP 0
4427 Pericentral LSEC MGP 0
4428 Pericentral LSEC MGP 0
4429 Pericentral LSEC MGP 0
4430 Pericentral LSEC MGP 0
4431 Pericentral LSEC MGP 0
4432 LSEC (stress) MGP 1.38629436111989
4433 Pericentral LSEC MGP 0
4434 Pericentral LSEC MGP 0
4435 Pericentral LSEC MGP 0
4436 Pericentral LSEC MGP 0
4437 Pericentral LSEC MGP 0
4438 Pericentral LSEC MGP 0
4439 Pericentral LSEC MGP 0
4440 Pericentral LSEC MGP 0
4441 Pericentral LSEC MGP 0
4442 Pericentral LSEC MGP 0
4443 Pericentral LSEC MGP 0
4444 Pericentral LSEC MGP 0
4445 Pericentral LSEC MGP 0.693147180559945
4446 LSEC (high MT 1) MGP 0
4447 Pericentral LSEC MGP 0
4448 Pericentral LSEC MGP 0
4449 Pericentral LSEC MGP 0
4450 Pericentral LSEC MGP 0
4451 LSEC (high MT 1) MGP 0
4452 Pericentral LSEC MGP 0
4453 Pericentral LSEC MGP 0
4454 Pericentral LSEC MGP 0
4455 Pericentral LSEC MGP 0
4456 LSEC (interferon) MGP 0
4457 Pericentral LSEC MGP 0
4458 Pericentral LSEC MGP 0
4459 Pericentral LSEC MGP 0
4460 Pericentral LSEC MGP 0.693147180559945
4461 Pericentral LSEC MGP 0
4462 LSEC (interferon) MGP 0
4463 Pericentral LSEC MGP 0
4464 Pericentral LSEC MGP 0
4465 Pericentral LSEC MGP 1.09861228866811
4466 Pericentral LSEC MGP 0
4467 LSEC (stress) MGP 0
4468 Pericentral LSEC MGP 0
4469 Pericentral LSEC MGP 0
4470 Pericentral LSEC MGP 0
4471 Pericentral LSEC MGP 0
4472 Pericentral LSEC MGP 0
4473 Pericentral LSEC MGP 0
4474 Pericentral LSEC MGP 0
4475 Pericentral LSEC MGP 0
4476 Pericentral LSEC MGP 0
4477 Pericentral LSEC MGP 0
4478 Pericentral LSEC MGP 0
4479 Pericentral LSEC MGP 0
4480 LSEC (interferon) MGP 0
4481 LSEC (high MT 1) MGP 0
4482 Pericentral LSEC MGP 0.693147180559945
4483 LSEC (high MT 1) MGP 0
4484 Pericentral LSEC MGP 0.693147180559945
4485 Pericentral LSEC MGP 0
4486 Pericentral LSEC MGP 0
4487 Pericentral LSEC MGP 0
4488 Pericentral LSEC MGP 0
4489 Pericentral LSEC MGP 0.693147180559945
4490 Pericentral LSEC MGP 1.38629436111989
4491 Pericentral LSEC MGP 0
4492 Pericentral LSEC MGP 0
4493 Pericentral LSEC MGP 0
4494 Pericentral LSEC MGP 0
4495 Pericentral LSEC MGP 0
4496 Pericentral LSEC MGP 0
4497 Pericentral LSEC MGP 0
4498 LSEC (high MT 2) MGP 0
4499 Pericentral LSEC MGP 0
4500 Pericentral LSEC MGP 0
4501 Pericentral LSEC MGP 0
4502 Pericentral LSEC MGP 0
4503 Pericentral LSEC MGP 0
4504 Pericentral LSEC MGP 0
4505 Pericentral LSEC MGP 0
4506 Pericentral LSEC MGP 0
4507 Pericentral LSEC MGP 0
4508 Pericentral LSEC MGP 0
4509 Cycling cells MGP 0
4510 Pericentral LSEC MGP 0.693147180559945
4511 Pericentral LSEC MGP 0
4512 LSEC (stress) MGP 0
4513 Pericentral LSEC MGP 0
4514 Pericentral LSEC MGP 0
4515 Pericentral LSEC MGP 0
4516 Pericentral LSEC MGP 0
4517 Pericentral LSEC MGP 0
4518 Pericentral LSEC MGP 0
4519 Pericentral LSEC MGP 0
4520 Pericentral LSEC MGP 0
4521 Pericentral LSEC MGP 0
4522 Pericentral LSEC MGP 0
4523 LSEC (high MT 1) MGP 0
4524 Pericentral LSEC MGP 0
4525 Pericentral LSEC MGP 0
4526 Pericentral LSEC MGP 0
4527 Pericentral LSEC MGP 0
4528 LSEC (high MT 1) MGP 0
4529 LSEC (high MT 1) MGP 0
4530 LSEC (high MT 1) MGP 0
4531 LSEC (high MT 1) MGP 0
4532 LSEC (high MT 1) MGP 0
4533 LSEC (high MT 1) MGP 0
4534 LSEC (high MT 1) MGP 0
4535 LSEC (high MT 1) MGP 0.693147180559945
4536 LSEC (high MT 1) MGP 0
4537 Midzonal LSEC MGP 0
4538 LSEC (high MT 1) MGP 0
4539 Midzonal LSEC MGP 0
4540 LSEC (high MT 1) MGP 0
4541 LSEC (high MT 1) MGP 1.09861228866811
4542 LSEC (high MT 1) MGP 0
4543 EC non-LSEC MGP 0
4544 LSEC (stress) MGP 0
4545 LSEC (high MT 1) MGP 0
4546 LSEC (stress) MGP 0
4547 LSEC (stress) MGP 0
4548 LSEC (high MT 1) MGP 0
4549 LSEC (high MT 1) MGP 0
4550 LSEC (high MT 1) MGP 0
4551 LSEC (high MT 1) MGP 0
4552 LSEC (high MT 1) MGP 0
4553 LSEC (high MT 1) MGP 0
4554 LSEC (high MT 1) MGP 0
4555 LSEC (stress) MGP 0
4556 LSEC (high MT 1) MGP 0
4557 LSEC (high MT 1) MGP 1.09861228866811
4558 LSEC (high MT 1) MGP 0
4559 LSEC (high MT 1) MGP 0
4560 LSEC (high MT 1) MGP 0
4561 LSEC (high MT 1) MGP 1.09861228866811
4562 LSEC (high MT 1) MGP 0
4563 LSEC (high MT 1) MGP 0
4564 LSEC (high MT 1) MGP 0
4565 LSEC (high MT 1) MGP 0
4566 LSEC (high MT 1) MGP 0
4567 LSEC (high MT 1) MGP 0
4568 LSEC (high MT 1) MGP 0
4569 LSEC (high MT 1) MGP 0
4570 LSEC (stress) MGP 0
4571 LSEC (high MT 1) MGP 0
4572 EC non-LSEC MGP 0
4573 LSEC (high MT 1) MGP 0
4574 LSEC (high MT 1) MGP 0
4575 LSEC (high MT 1) MGP 0
4576 LSEC (high MT 2) MGP 0
4577 LSEC (high MT 2) MGP 0
4578 Cycling cells MGP 0
4579 LSEC (high MT 2) MGP 1.09861228866811
4580 LSEC (high MT 2) MGP 0
4581 EC non-LSEC MGP 0
4582 Midzonal LSEC MGP 0
4583 LSEC (high MT 2) MGP 0
4584 LSEC (high MT 2) MGP 0
4585 LSEC (high MT 2) MGP 0
4586 LSEC (high MT 2) MGP 0
4587 LSEC (high MT 2) MGP 1.38629436111989
4588 LSEC (high MT 2) MGP 0
4589 LSEC (high MT 2) MGP 0
4590 Midzonal LSEC MGP 1.09861228866811
4591 LSEC (high MT 2) MGP 0
4592 LSEC (high MT 2) MGP 1.09861228866811
4593 LSEC (high MT 2) MGP 0
4594 Midzonal LSEC MGP 0
4595 LSEC (high MT 2) MGP 0
4596 Midzonal LSEC MGP 0
4597 Cycling cells MGP 0
4598 Midzonal LSEC MGP 1.79175946922805
4599 Periportal LSEC MGP 2.77258872223978
4600 Periportal LSEC MGP 3.46573590279973
4601 Midzonal LSEC MGP 1.94591014905531
4602 Periportal LSEC MGP 3.04452243772342
4603 Periportal LSEC MGP 3.78418963391826
4604 Periportal LSEC MGP 3.29583686600433
4605 Midzonal LSEC MGP 2.63905732961526
4606 Periportal LSEC MGP 2.30258509299405
4607 Midzonal LSEC MGP 2.07944154167984
4608 LSEC (fenestr.) MGP 3.95124371858143
4609 Periportal LSEC MGP 4.31748811353631
4610 Periportal LSEC MGP 3.17805383034795
4611 Periportal LSEC MGP 3.52636052461616
4612 Periportal LSEC MGP 3.98898404656427
4613 Periportal LSEC MGP 3.09104245335832
4614 Periportal LSEC MGP 3.13549421592915
4615 Periportal LSEC MGP 3.46573590279973
4616 Periportal LSEC MGP 3.58351893845611
4617 Periportal LSEC MGP 3.52636052461616
4618 Periportal LSEC MGP 3.55534806148941
4619 Periportal LSEC MGP 3.46573590279973
4620 Periportal LSEC MGP 3.58351893845611
4621 Midzonal LSEC MGP 1.79175946922805
4622 Periportal LSEC MGP 3.29583686600433
4623 Midzonal LSEC MGP 3.13549421592915
4624 LSEC (fenestr.) MGP 3.52636052461616
4625 Periportal LSEC MGP 3.89182029811063
4626 Periportal LSEC MGP 2.30258509299405
4627 Midzonal LSEC MGP 3.04452243772342
4628 Periportal LSEC MGP 2.89037175789616
4629 Periportal LSEC MGP 3.71357206670431
4630 Periportal LSEC MGP 3.09104245335832
4631 Midzonal LSEC MGP 2.39789527279837
4632 Periportal LSEC MGP 2.99573227355399
4633 Periportal LSEC MGP 2.77258872223978
4634 Periportal LSEC MGP 2.89037175789616
4635 Periportal LSEC MGP 3.49650756146648
4636 Periportal LSEC MGP 3.61091791264422
4637 Midzonal LSEC MGP 2.07944154167984
4638 Periportal LSEC MGP 3.8286413964891
4639 Midzonal LSEC MGP 0
4640 Midzonal LSEC MGP 0
4641 Midzonal LSEC MGP 0
4642 Midzonal LSEC MGP 0.693147180559945
4643 Midzonal LSEC MGP 0
4644 Pericentral LSEC MGP 0
4645 LSEC (high MT 2) MGP 0.693147180559945
4646 Midzonal LSEC MGP 0
4647 Pericentral LSEC MGP 0
4648 Midzonal LSEC MGP 0
4649 Midzonal LSEC MGP 0
4650 Midzonal LSEC MGP 0
4651 LSEC (high MT 1) MGP 0.693147180559945
4652 Pericentral LSEC MGP 0.693147180559945
4653 Midzonal LSEC MGP 0
4654 Pericentral LSEC MGP 0.693147180559945
4655 LSEC (high MT 1) MGP 0
4656 Midzonal LSEC MGP 0
4657 LSEC (stress) MGP 0
4658 Midzonal LSEC MGP 0
4659 Cycling cells MGP 0
4660 Pericentral LSEC MGP 0.693147180559945
4661 LSEC (stress) MGP 0
4662 Pericentral LSEC MGP 0
4663 Midzonal LSEC MGP 0.693147180559945
4664 Midzonal LSEC MGP 0
4665 Midzonal LSEC MGP 0.693147180559945
4666 Midzonal LSEC MGP 0
4667 Midzonal LSEC MGP 0
4668 LSEC (interferon) MGP 0
4669 Midzonal LSEC MGP 0
4670 Midzonal LSEC MGP 0
4671 Midzonal LSEC MGP 0
4672 LSEC (high MT 1) MGP 0
4673 Pericentral LSEC MGP 0
4674 Midzonal LSEC MGP 1.09861228866811
4675 Midzonal LSEC MGP 0.693147180559945
4676 Pericentral LSEC MGP 0
4677 Midzonal LSEC MGP 0
4678 Midzonal LSEC MGP 1.09861228866811
4679 LSEC (high MT 1) MGP 1.09861228866811
4680 Midzonal LSEC MGP 1.09861228866811
4681 EC non-LSEC MGP 0
4682 Pericentral LSEC MGP 1.09861228866811
4683 LSEC (high MT 1) MGP 0
4684 Midzonal LSEC MGP 0
4685 Midzonal LSEC MGP 0
4686 LSEC (stress) MGP 0
4687 LSEC (stress) MGP 0
4688 Pericentral LSEC MGP 0
4689 Midzonal LSEC MGP 0
4690 Midzonal LSEC MGP 0
4691 Pericentral LSEC MGP 0
4692 Midzonal LSEC MGP 0
4693 Pericentral LSEC MGP 0
4694 Midzonal LSEC MGP 0
4695 Midzonal LSEC MGP 0
4696 LSEC (interferon) MGP 0
4697 LSEC (interferon) MGP 0
4698 EC non-LSEC MGP 0
4699 EC non-LSEC MGP 0
4700 EC non-LSEC MGP 0
4701 EC non-LSEC MGP 1.38629436111989
4702 EC non-LSEC MGP 0.693147180559945
4703 EC non-LSEC MGP 0
4704 EC non-LSEC MGP 0
4705 EC non-LSEC MGP 0
4706 EC non-LSEC MGP 0
4707 EC non-LSEC MGP 0
4708 EC non-LSEC MGP 2.56494935746154
4709 EC non-LSEC MGP 0
4710 EC non-LSEC MGP 0
4711 EC non-LSEC MGP 0
4712 EC non-LSEC MGP 0
4713 EC non-LSEC MGP 0.693147180559945
4714 EC non-LSEC MGP 2.39789527279837
4715 EC non-LSEC MGP 0
4716 EC non-LSEC MGP 0.693147180559945
4717 EC non-LSEC MGP 0
4718 EC non-LSEC MGP 1.38629436111989
4719 EC non-LSEC MGP 0
4720 EC non-LSEC MGP 0
4721 EC non-LSEC MGP 0
4722 EC non-LSEC MGP 0
4723 EC non-LSEC MGP 0
4724 EC non-LSEC MGP 0
4725 EC non-LSEC MGP 2.70805020110221
4726 EC non-LSEC MGP 0
4727 EC non-LSEC MGP 0
4728 EC non-LSEC MGP 0
4729 EC non-LSEC MGP 1.09861228866811
4730 EC non-LSEC MGP 0
4731 EC non-LSEC MGP 0
4732 EC non-LSEC MGP 0
4733 EC non-LSEC MGP 0
4734 EC non-LSEC MGP 1.94591014905531
4735 EC non-LSEC MGP 0
4736 EC non-LSEC MGP 0
4737 Cycling cells MGP 2.07944154167984
4738 Cycling cells MGP 0
4739 Cycling cells MGP 0.693147180559945
4740 Cycling cells MGP 0.693147180559945
4741 LSEC (stress) MGP 0
4742 LSEC (high MT 1) MGP 0
4743 LSEC (stress) MGP 0
4744 LSEC (stress) MGP 0
4745 LSEC (stress) MGP 0
4746 EC non-LSEC MGP 0
4747 EC non-LSEC MGP 0
4748 LSEC (stress) MGP 0
4749 LSEC (stress) MGP 1.09861228866811
4750 LSEC (stress) MGP 0
4751 LSEC (high MT 1) MGP 0
4752 LSEC (interferon) MGP 0
4753 LSEC (stress) MGP 0
4754 LSEC (stress) MGP 0
4755 LSEC (high MT 1) MGP 0
4756 LSEC (high MT 1) MGP 0
4757 LSEC (stress) MGP 0
4758 EC non-LSEC MGP 0
4759 LSEC (stress) MGP 0
4760 LSEC (stress) MGP 0
4761 LSEC (stress) MGP 0
4762 LSEC (stress) MGP 0
4763 LSEC (stress) MGP 0
4764 LSEC (stress) MGP 0
4765 LSEC (stress) MGP 0
4766 LSEC (stress) MGP 0
4767 LSEC (stress) MGP 0
4768 LSEC (stress) MGP 0
4769 LSEC (stress) MGP 0
4770 LSEC (stress) MGP 0
4771 EC non-LSEC MGP 0
4772 LSEC (stress) MGP 0
4773 LSEC (interferon) MGP 0
4774 LSEC (stress) MGP 0
4775 LSEC (stress) MGP 0
4776 EC non-LSEC MGP 0
4777 LSEC (stress) MGP 0.693147180559945
4778 LSEC (stress) MGP 0
4779 LSEC (stress) MGP 0
4780 LSEC (stress) MGP 0
4781 LSEC (stress) MGP 0
4782 LSEC (stress) MGP 0
4783 EC non-LSEC MGP 0
4784 LSEC (stress) MGP 0
4785 Pericentral LSEC MGP 0
4786 Pericentral LSEC MGP 0
4787 LSEC (high MT 1) MGP 0
4788 Pericentral LSEC MGP 0.693147180559945
4789 Pericentral LSEC MGP 0
4790 LSEC (high MT 1) MGP 0
4791 Pericentral LSEC MGP 0
4792 Pericentral LSEC MGP 0
4793 LSEC (high MT 1) MGP 0
4794 LSEC (interferon) MGP 0
4795 LSEC (stress) MGP 0
4796 LSEC (high MT 1) MGP 0
4797 LSEC (high MT 1) MGP 0
4798 LSEC (stress) MGP 0
4799 Pericentral LSEC MGP 0
4800 Pericentral LSEC MGP 0
4801 Pericentral LSEC MGP 0
4802 Pericentral LSEC MGP 0
4803 LSEC (high MT 1) MGP 0
4804 LSEC (high MT 1) MGP 0
4805 LSEC (high MT 1) MGP 0
4806 LSEC (high MT 1) MGP 0
4807 LSEC (high MT 1) MGP 0
4808 Pericentral LSEC MGP 0
4809 LSEC (stress) MGP 0
4810 Pericentral LSEC MGP 0
4811 LSEC (stress) MGP 0.693147180559945
4812 Pericentral LSEC MGP 0
4813 LSEC (high MT 1) MGP 0
4814 LSEC (high MT 1) MGP 0
4815 LSEC (stress) MGP 0
4816 LSEC (high MT 1) MGP 0
4817 Pericentral LSEC MGP 0
4818 Pericentral LSEC MGP 0
4819 Pericentral LSEC MGP 0
4820 Pericentral LSEC MGP 0
4821 LSEC (high MT 1) MGP 0
4822 LSEC (stress) MGP 0
4823 Pericentral LSEC MGP 0
4824 Pericentral LSEC MGP 0
4825 Pericentral LSEC MGP 0
4826 Pericentral LSEC MGP 0
4827 Pericentral LSEC MGP 0
4828 LSEC (stress) MGP 1.09861228866811
4829 Pericentral LSEC MGP 0
4830 Pericentral LSEC MGP 0
4831 LSEC (high MT 1) MGP 0
4832 LSEC (stress) MGP 0
4833 Pericentral LSEC MGP 0
4834 Pericentral LSEC MGP 0
4835 LSEC (high MT 1) MGP 0
4836 Pericentral LSEC MGP 0
4837 LSEC (stress) MGP 0
4838 Pericentral LSEC MGP 0
4839 LSEC (high MT 1) MGP 0
4840 EC non-LSEC MGP 0
4841 LSEC (high MT 1) MGP 1.6094379124341
4842 Periportal LSEC MGP 2.484906649788
4843 Lymphatic EC MGP 0
4844 Midzonal LSEC MGP 2.484906649788
4845 Midzonal LSEC MGP 2.30258509299405
4846 Midzonal LSEC MGP 1.94591014905531
4847 Midzonal LSEC MGP 2.30258509299405
4848 Periportal LSEC MGP 3.66356164612965
4849 LSEC (remodelling) MGP 3.3322045101752
4850 EC non-LSEC MGP 1.09861228866811
4851 Midzonal LSEC MGP 1.38629436111989
4852 Periportal LSEC MGP 2.19722457733622
4853 Periportal LSEC MGP 2.30258509299405
4854 Periportal LSEC MGP 1.79175946922805
4855 Midzonal LSEC MGP 1.79175946922805
4856 Periportal LSEC MGP 2.83321334405622
4857 Periportal LSEC MGP 2.77258872223978
4858 Midzonal LSEC MGP 2.39789527279837
4859 Midzonal LSEC MGP 0
4860 Midzonal LSEC MGP 0.693147180559945
4861 Periportal LSEC MGP 1.6094379124341
4862 Midzonal LSEC MGP 0
4863 Midzonal LSEC MGP 1.09861228866811
4864 Midzonal LSEC MGP 0
4865 Periportal LSEC MGP 3.09104245335832
4866 Midzonal LSEC MGP 0
4867 LSEC (fenestr.) MGP 2.39789527279837
4868 Midzonal LSEC MGP 0
4869 Periportal LSEC MGP 2.63905732961526
4870 Periportal LSEC MGP 2.39789527279837
4871 Lymphatic EC MGP 1.09861228866811
4872 Periportal LSEC MGP 2.99573227355399
4873 Midzonal LSEC MGP 1.38629436111989
4874 Midzonal LSEC MGP 3.29583686600433
4875 Midzonal LSEC MGP 0
4876 Periportal LSEC MGP 3.25809653802148
4877 Midzonal LSEC MGP 0
4878 Periportal LSEC MGP 1.09861228866811
4879 Midzonal LSEC MGP 0
4880 Midzonal LSEC MGP 2.07944154167984
4881 Periportal LSEC MGP 2.83321334405622
4882 Periportal LSEC MGP 4.34380542185368
4883 Periportal LSEC MGP 2.07944154167984
4884 Periportal LSEC MGP 0
4885 Periportal LSEC MGP 2.89037175789616
4886 LSEC (fenestr.) MGP 1.79175946922805
4887 Midzonal LSEC MGP 2.39789527279837
4888 Midzonal LSEC MGP 2.07944154167984
4889 Periportal LSEC MGP 1.79175946922805
4890 Periportal LSEC MGP 2.484906649788
4891 Midzonal LSEC MGP 0
4892 Periportal LSEC MGP 2.39789527279837
4893 LSEC (fenestr.) MGP 1.09861228866811
4894 LSEC (fenestr.) MGP 1.09861228866811
4895 LSEC (fenestr.) MGP 3.3322045101752
4896 Midzonal LSEC MGP 0
4897 Periportal LSEC MGP 2.56494935746154
4898 Midzonal LSEC MGP 1.79175946922805
4899 LSEC (fenestr.) MGP 1.79175946922805
4900 Periportal LSEC MGP 2.63905732961526
4901 Periportal LSEC MGP 2.56494935746154
4902 Midzonal LSEC MGP 0
4903 EC non-LSEC MGP 4.20469261939097
4904 EC non-LSEC MGP 1.94591014905531
4905 EC non-LSEC MGP 0
4906 EC non-LSEC MGP 0
4907 EC non-LSEC MGP 1.38629436111989
4908 EC non-LSEC MGP 0.693147180559945
4909 EC non-LSEC MGP 0
4910 EC non-LSEC MGP 2.94443897916644
4911 EC non-LSEC MGP 2.94443897916644
4912 EC non-LSEC MGP 0
4913 EC non-LSEC MGP 2.39789527279837
4914 EC non-LSEC MGP 1.09861228866811
4915 EC non-LSEC MGP 0
4916 EC non-LSEC MGP 0.693147180559945
4917 EC non-LSEC MGP 0
4918 EC non-LSEC MGP 3.49650756146648
4919 EC non-LSEC MGP 0
4920 EC non-LSEC MGP 0
4921 EC non-LSEC MGP 0
4922 EC non-LSEC MGP 3.40119738166216
4923 EC non-LSEC MGP 0
4924 EC non-LSEC MGP 2.484906649788
4925 EC non-LSEC MGP 0
4926 EC non-LSEC MGP 1.6094379124341
4927 EC non-LSEC MGP 0
4928 EC non-LSEC MGP 0
4929 EC non-LSEC MGP 0
4930 EC non-LSEC MGP 1.6094379124341
4931 EC non-LSEC MGP 0
4932 EC non-LSEC MGP 0
4933 EC non-LSEC MGP 0
4934 EC non-LSEC MGP 0
4935 EC non-LSEC MGP 0
4936 EC non-LSEC MGP 0
4937 EC non-LSEC MGP 0
4938 EC non-LSEC MGP 1.09861228866811
4939 EC non-LSEC MGP 0
4940 EC non-LSEC MGP 0
4941 EC non-LSEC MGP 3.66356164612965
4942 EC non-LSEC MGP 3.25809653802148
4943 EC non-LSEC MGP 0
4944 EC non-LSEC MGP 1.94591014905531
4945 EC non-LSEC MGP 0
4946 EC non-LSEC MGP 0
4947 EC non-LSEC MGP 0
4948 EC non-LSEC MGP 0
4949 EC non-LSEC MGP 0.693147180559945
4950 EC non-LSEC MGP 0
4951 EC non-LSEC MGP 3.40119738166216
4952 EC non-LSEC MGP 0
4953 EC non-LSEC MGP 0
4954 EC non-LSEC MGP 0.693147180559945
4955 EC non-LSEC MGP 0
4956 EC non-LSEC MGP 2.63905732961526
4957 EC non-LSEC MGP 0
4958 EC non-LSEC MGP 2.484906649788
4959 EC non-LSEC MGP 0
4960 EC non-LSEC MGP 0
4961 EC non-LSEC MGP 1.79175946922805
4962 EC non-LSEC MGP 2.56494935746154
4963 EC non-LSEC MGP 3.17805383034795
4964 EC non-LSEC MGP 2.63905732961526
4965 EC non-LSEC MGP 4.61512051684126
4966 EC non-LSEC MGP 3.43398720448515
4967 EC non-LSEC MGP 0
4968 EC non-LSEC MGP 0
4969 EC non-LSEC MGP 0
4970 EC non-LSEC MGP 1.6094379124341
4971 EC non-LSEC MGP 2.30258509299405
4972 EC non-LSEC MGP 0
4973 EC non-LSEC MGP 0
4974 EC non-LSEC MGP 0.693147180559945
4975 EC non-LSEC MGP 1.09861228866811
4976 EC non-LSEC MGP 0
4977 EC non-LSEC MGP 0
4978 EC non-LSEC MGP 0
4979 EC non-LSEC MGP 0
4980 EC non-LSEC MGP 0
4981 EC non-LSEC MGP 1.38629436111989
4982 EC non-LSEC MGP 0
4983 Lymphatic EC MGP 3.13549421592915
4984 EC non-LSEC MGP 2.19722457733622
4985 EC non-LSEC MGP 2.484906649788
4986 EC non-LSEC MGP 0
4987 EC non-LSEC MGP 0.693147180559945
4988 EC non-LSEC MGP 0
4989 EC non-LSEC MGP 2.07944154167984
4990 EC non-LSEC MGP 2.19722457733622
4991 EC non-LSEC MGP 0
4992 EC non-LSEC MGP 1.38629436111989
4993 EC non-LSEC MGP 2.89037175789616
4994 EC non-LSEC MGP 1.09861228866811
4995 EC non-LSEC MGP 0
4996 EC non-LSEC MGP 0
4997 EC non-LSEC MGP 0
4998 EC non-LSEC MGP 0
4999 EC non-LSEC MGP 0
5000 EC non-LSEC MGP 0
5001 EC non-LSEC MGP 0
5002 EC non-LSEC MGP 0
5003 EC non-LSEC MGP 0
5004 EC non-LSEC MGP 0.693147180559945
5005 EC non-LSEC MGP 0
5006 EC non-LSEC MGP 2.07944154167984
5007 EC non-LSEC MGP 0
5008 EC non-LSEC MGP 0
5009 EC non-LSEC MGP 0
5010 EC non-LSEC MGP 0
5011 LSEC (interferon) MGP 0
5012 Midzonal LSEC MGP 0
5013 LSEC (interferon) MGP 0
5014 LSEC (interferon) MGP 0
5015 Pericentral LSEC MGP 0
5016 LSEC (interferon) MGP 0
5017 LSEC (interferon) MGP 0
5018 Pericentral LSEC MGP 0
5019 LSEC (interferon) MGP 0
5020 LSEC (interferon) MGP 0
5021 LSEC (interferon) MGP 0
5022 Midzonal LSEC MGP 0
5023 LSEC (high MT 1) MGP 0
5024 LSEC (interferon) MGP 0
5025 LSEC (interferon) MGP 0
5026 LSEC (interferon) MGP 0
5027 LSEC (interferon) MGP 0
5028 LSEC (interferon) MGP 0
5029 LSEC (interferon) MGP 0
5030 Pericentral LSEC MGP 1.6094379124341
5031 LSEC (interferon) MGP 0
5032 LSEC (interferon) MGP 0
5033 LSEC (interferon) MGP 0
5034 LSEC (interferon) MGP 0
5035 LSEC (interferon) MGP 0
5036 LSEC (interferon) MGP 0
5037 LSEC (interferon) MGP 0
5038 Midzonal LSEC MGP 0
5039 LSEC (interferon) MGP 0
5040 LSEC (interferon) MGP 0
5041 LSEC (interferon) MGP 0
5042 LSEC (interferon) MGP 0
5043 LSEC (interferon) MGP 0.693147180559945
5044 LSEC (interferon) MGP 0
5045 LSEC (interferon) MGP 0
5046 LSEC (interferon) MGP 0
5047 LSEC (interferon) MGP 0
5048 LSEC (interferon) MGP 0
5049 LSEC (interferon) MGP 0.693147180559945
5050 LSEC (interferon) MGP 0.693147180559945
5051 LSEC (interferon) MGP 0
5052 LSEC (interferon) MGP 0
5053 Pericentral LSEC MGP 0
5054 LSEC (interferon) MGP 0
5055 LSEC (interferon) MGP 0.693147180559945
5056 LSEC (interferon) MGP 0
5057 LSEC (interferon) MGP 0
5058 Midzonal LSEC MGP 0
5059 LSEC (interferon) MGP 0
5060 LSEC (interferon) MGP 1.09861228866811
5061 LSEC (interferon) MGP 0
5062 LSEC (interferon) MGP 0.693147180559945
5063 LSEC (interferon) MGP 0
5064 LSEC (interferon) MGP 0
5065 LSEC (interferon) MGP 0
5066 LSEC (interferon) MGP 0
5067 LSEC (interferon) MGP 0
5068 LSEC (interferon) MGP 0
5069 LSEC (interferon) MGP 0
5070 EC non-LSEC MGP 0
5071 LSEC (interferon) MGP 0
5072 LSEC (interferon) MGP 0
5073 LSEC (interferon) MGP 0
5074 LSEC (interferon) MGP 0
5075 Pericentral LSEC MGP 0
5076 LSEC (interferon) MGP 0
5077 LSEC (high MT 1) MGP 0
5078 LSEC (interferon) MGP 0
5079 LSEC (interferon) MGP 1.09861228866811
5080 LSEC (interferon) MGP 0
5081 LSEC (interferon) MGP 0
5082 LSEC (interferon) MGP 0
5083 LSEC (interferon) MGP 0
5084 LSEC (interferon) MGP 0
5085 LSEC (interferon) MGP 0
5086 LSEC (interferon) MGP 0
5087 LSEC (interferon) MGP 0
5088 LSEC (interferon) MGP 0
5089 LSEC (interferon) MGP 0
5090 LSEC (high MT 1) MGP 0
5091 LSEC (high MT 2) MGP 0
5092 LSEC (interferon) MGP 0
5093 LSEC (interferon) MGP 0
5094 LSEC (interferon) MGP 0
5095 Midzonal LSEC MGP 0
5096 LSEC (interferon) MGP 0
5097 LSEC (interferon) MGP 0
5098 LSEC (interferon) MGP 0
5099 LSEC (interferon) MGP 0
5100 LSEC (interferon) MGP 0
5101 LSEC (interferon) MGP 0
5102 LSEC (interferon) MGP 0
5103 LSEC (interferon) MGP 0
5104 LSEC (interferon) MGP 0
5105 LSEC (interferon) MGP 0
5106 LSEC (interferon) MGP 0
5107 LSEC (high MT 1) MGP 0
5108 LSEC (interferon) MGP 0
5109 LSEC (high MT 1) MGP 0
5110 LSEC (interferon) MGP 0
5111 LSEC (interferon) MGP 0
5112 LSEC (interferon) MGP 0
5113 LSEC (interferon) MGP 0
5114 LSEC (stress) MGP 0
5115 Pericentral LSEC MGP 0
5116 LSEC (stress) MGP 0
5117 LSEC (remodelling) MGP 0
5118 LSEC (stress) MGP 0
5119 LSEC (stress) MGP 0
5120 LSEC (stress) MGP 0
5121 Midzonal LSEC MGP 0
5122 LSEC (stress) MGP 0
5123 LSEC (stress) MGP 0
5124 LSEC (stress) MGP 0
5125 LSEC (stress) MGP 0
5126 LSEC (stress) MGP 0
5127 LSEC (interferon) MGP 0
5128 LSEC (stress) MGP 0
5129 LSEC (stress) MGP 0
5130 LSEC (interferon) MGP 0
5131 LSEC (interferon) MGP 0
5132 LSEC (stress) MGP 0
5133 LSEC (stress) MGP 0
5134 LSEC (remodelling) MGP 0.693147180559945
5135 LSEC (stress) MGP 0
5136 EC non-LSEC MGP 0
5137 LSEC (high MT 1) MGP 0
5138 LSEC (stress) MGP 0
5139 LSEC (remodelling) MGP 0
5140 LSEC (remodelling) MGP 0
5141 LSEC (interferon) MGP 0
5142 LSEC (interferon) MGP 1.09861228866811
5143 LSEC (stress) MGP 0
5144 LSEC (stress) MGP 0
5145 LSEC (high MT 1) MGP 0
5146 LSEC (interferon) MGP 0
5147 LSEC (stress) MGP 0
5148 LSEC (stress) MGP 0
5149 LSEC (stress) MGP 0
5150 LSEC (stress) MGP 0
5151 LSEC (high MT 1) MGP 0
5152 LSEC (stress) MGP 0
5153 LSEC (high MT 1) MGP 0
5154 LSEC (stress) MGP 0
5155 Pericentral LSEC MGP 0
5156 LSEC (stress) MGP 0
5157 LSEC (interferon) MGP 1.09861228866811
5158 LSEC (stress) MGP 0
5159 LSEC (stress) MGP 0
5160 EC non-LSEC MGP 0
5161 LSEC (stress) MGP 0
5162 LSEC (interferon) MGP 0
5163 LSEC (interferon) MGP 0
5164 LSEC (stress) MGP 0
5165 LSEC (interferon) MGP 0
5166 Midzonal LSEC MGP 0
5167 LSEC (stress) MGP 0
5168 LSEC (stress) MGP 0
5169 LSEC (interferon) MGP 1.09861228866811
5170 LSEC (stress) MGP 0
5171 LSEC (high MT 1) MGP 0
5172 LSEC (stress) MGP 0
5173 LSEC (stress) MGP 0
5174 LSEC (stress) MGP 0
5175 LSEC (stress) MGP 0
5176 EC non-LSEC MGP 0
5177 LSEC (high MT 1) MGP 0
5178 LSEC (high MT 1) MGP 0
5179 LSEC (remodelling) MGP 0
5180 LSEC (stress) MGP 0
5181 LSEC (interferon) MGP 0.693147180559945
5182 LSEC (stress) MGP 0
5183 LSEC (stress) MGP 1.09861228866811
5184 Midzonal LSEC MGP 0
5185 Pericentral LSEC MGP 0
5186 LSEC (stress) MGP 0
5187 LSEC (stress) MGP 0
5188 LSEC (remodelling) MGP 0
5189 LSEC (interferon) MGP 1.09861228866811
5190 LSEC (remodelling) MGP 0
5191 LSEC (stress) MGP 0
5192 LSEC (stress) MGP 0.693147180559945
5193 LSEC (interferon) MGP 0
5194 LSEC (stress) MGP 0
5195 LSEC (stress) MGP 0
5196 LSEC (stress) MGP 0
5197 LSEC (stress) MGP 0
5198 LSEC (stress) MGP 0
5199 LSEC (high MT 1) MGP 0
5200 LSEC (stress) MGP 0
5201 Pericentral LSEC MGP 0
5202 LSEC (remodelling) MGP 0
5203 LSEC (stress) MGP 0
5204 LSEC (stress) MGP 0
5205 Pericentral LSEC MGP 0
5206 LSEC (stress) MGP 0
5207 LSEC (remodelling) MGP 0
5208 LSEC (stress) MGP 0
5209 LSEC (stress) MGP 0
5210 LSEC (interferon) MGP 0
5211 LSEC (interferon) MGP 0
5212 Midzonal LSEC MGP 0
5213 LSEC (stress) MGP 0
5214 LSEC (stress) MGP 0
5215 LSEC (high MT 1) MGP 0
5216 LSEC (stress) MGP 0.693147180559945
5217 LSEC (interferon) MGP 0
5218 LSEC (stress) MGP 1.09861228866811
5219 LSEC (stress) MGP 0
5220 LSEC (stress) MGP 0
5221 LSEC (stress) MGP 0
5222 LSEC (high MT 1) MGP 0
5223 LSEC (stress) MGP 0
5224 LSEC (stress) MGP 0
5225 LSEC (remodelling) MGP 0
5226 LSEC (stress) MGP 0
5227 LSEC (interferon) MGP 0
5228 LSEC (stress) MGP 0
5229 LSEC (stress) MGP 0
5230 LSEC (stress) MGP 0
5231 LSEC (interferon) MGP 0
5232 Pericentral LSEC MGP 0
5233 LSEC (interferon) MGP 0
5234 LSEC (stress) MGP 0
5235 LSEC (stress) MGP 0
5236 Midzonal LSEC MGP 0
5237 LSEC (high MT 1) MGP 0
5238 LSEC (stress) MGP 0
5239 LSEC (stress) MGP 0
5240 LSEC (stress) MGP 0
5241 LSEC (remodelling) MGP 0
5242 LSEC (remodelling) MGP 0
5243 LSEC (stress) MGP 0
5244 LSEC (remodelling) MGP 0
5245 LSEC (stress) MGP 0
5246 LSEC (high MT 1) MGP 0
5247 LSEC (high MT 2) MGP 0
5248 LSEC (remodelling) MGP 0
5249 LSEC (stress) MGP 0
5250 LSEC (stress) MGP 0
5251 LSEC (stress) MGP 0
5252 Periportal LSEC MGP 3.49650756146648
5253 Periportal LSEC MGP 3.13549421592915
5254 Periportal LSEC MGP 3.58351893845611
5255 Periportal LSEC MGP 3.85014760171006
5256 Periportal LSEC MGP 4.51085950651685
5257 Periportal LSEC MGP 2.70805020110221
5258 Periportal LSEC MGP 3.58351893845611
5259 Periportal LSEC MGP 1.94591014905531
5260 EC non-LSEC MGP 4.17438726989564
5261 Periportal LSEC MGP 3.09104245335832
5262 Periportal LSEC MGP 1.79175946922805
5263 Periportal LSEC MGP 3.13549421592915
5264 Periportal LSEC MGP 2.77258872223978
5265 Periportal LSEC MGP 3.04452243772342
5266 EC non-LSEC MGP 3.04452243772342
5267 Lymphatic EC MGP 3.61091791264422
5268 Periportal LSEC MGP 0.693147180559945
5269 Periportal LSEC MGP 2.56494935746154
5270 Periportal LSEC MGP 3.40119738166216
5271 Periportal LSEC MGP 2.94443897916644
5272 Periportal LSEC MGP 3.25809653802148
5273 Periportal LSEC MGP 0.693147180559945
5274 Periportal LSEC MGP 4.02535169073515
5275 Periportal LSEC MGP 2.63905732961526
5276 Periportal LSEC MGP 4.31748811353631
5277 Periportal LSEC MGP 3.43398720448515
5278 Periportal LSEC MGP 4.39444915467244
5279 Periportal LSEC MGP 2.99573227355399
5280 Lymphatic EC MGP 2.19722457733622
5281 Periportal LSEC MGP 2.56494935746154
5282 Periportal LSEC MGP 3.49650756146648
5283 Periportal LSEC MGP 3.3322045101752
5284 Periportal LSEC MGP 4.20469261939097
5285 Periportal LSEC MGP 2.99573227355399
5286 Periportal LSEC MGP 2.99573227355399
5287 Periportal LSEC MGP 1.38629436111989
5288 Periportal LSEC MGP 3.89182029811063
5289 Periportal LSEC MGP 2.89037175789616
5290 Periportal LSEC MGP 3.61091791264422
5291 Periportal LSEC MGP 3.52636052461616
5292 Periportal LSEC MGP 3.3322045101752
5293 Periportal LSEC MGP 3.46573590279973
5294 Periportal LSEC MGP 1.79175946922805
5295 Periportal LSEC MGP 4.4188406077966
5296 Periportal LSEC MGP 3.46573590279973
5297 Periportal LSEC MGP 3.58351893845611
5298 Periportal LSEC MGP 2.70805020110221
5299 Periportal LSEC MGP 3.95124371858143
5300 Periportal LSEC MGP 2.63905732961526
5301 Periportal LSEC MGP 3.25809653802148
5302 Lymphatic EC MGP 2.63905732961526
5303 Periportal LSEC MGP 3.25809653802148
5304 Periportal LSEC MGP 3.49650756146648
5305 EC non-LSEC MGP 1.94591014905531
5306 Periportal LSEC MGP 3.09104245335832
5307 Periportal LSEC MGP 3.46573590279973
5308 Periportal LSEC MGP 1.38629436111989
5309 Periportal LSEC MGP 3.13549421592915
5310 EC non-LSEC MGP 3.98898404656427
5311 Periportal LSEC MGP 2.63905732961526
5312 Periportal LSEC MGP 3.63758615972639
5313 Periportal LSEC MGP 3.04452243772342
5314 Lymphatic EC MGP 0
5315 Periportal LSEC MGP 2.94443897916644
5316 Lymphatic EC MGP 3.73766961828337
5317 Periportal LSEC MGP 2.56494935746154
5318 Periportal LSEC MGP 2.83321334405622
5319 Periportal LSEC MGP 3.04452243772342
5320 Periportal LSEC MGP 3.85014760171006
5321 Periportal LSEC MGP 4.0943445622221
5322 Periportal LSEC MGP 3.52636052461616
5323 Lymphatic EC MGP 2.77258872223978
5324 Periportal LSEC MGP 3.17805383034795
5325 Periportal LSEC MGP 2.83321334405622
5326 Periportal LSEC MGP 2.39789527279837
5327 Periportal LSEC MGP 3.46573590279973
5328 Periportal LSEC MGP 2.39789527279837
5329 Periportal LSEC MGP 3.13549421592915
5330 Periportal LSEC MGP 4.18965474202643
5331 Periportal LSEC MGP 2.56494935746154
5332 Periportal LSEC MGP 2.39789527279837
5333 Midzonal LSEC MGP 2.30258509299405
5334 Periportal LSEC MGP 3.04452243772342
5335 Periportal LSEC MGP 1.38629436111989
5336 Periportal LSEC MGP 1.38629436111989
5337 Periportal LSEC MGP 3.36729582998647
5338 Periportal LSEC MGP 4.02535169073515
5339 Periportal LSEC MGP 1.09861228866811
5340 Periportal LSEC MGP 3.68887945411394
5341 Periportal LSEC MGP 2.89037175789616
5342 Periportal LSEC MGP 2.63905732961526
5343 Periportal LSEC MGP 2.63905732961526
5344 Periportal LSEC MGP 2.39789527279837
5345 Periportal LSEC MGP 3.89182029811063
5346 Periportal LSEC MGP 3.66356164612965
5347 Periportal LSEC MGP 3.17805383034795
5348 Periportal LSEC MGP 5.11198778835654
5349 Midzonal LSEC MGP 1.79175946922805
5350 LSEC (interferon) MGP 0
5351 LSEC (stress) MGP 0
5352 LSEC (stress) MGP 0
5353 LSEC (interferon) MGP 0
5354 LSEC (stress) MGP 0
5355 LSEC (stress) MGP 1.38629436111989
5356 LSEC (stress) MGP 0
5357 LSEC (stress) MGP 1.09861228866811
5358 Midzonal LSEC MGP 1.6094379124341
5359 LSEC (interferon) MGP 0.693147180559945
5360 LSEC (stress) MGP 0
5361 LSEC (interferon) MGP 0
5362 LSEC (stress) MGP 0
5363 LSEC (stress) MGP 0
5364 LSEC (stress) MGP 0
5365 LSEC (stress) MGP 0
5366 LSEC (stress) MGP 0.693147180559945
5367 LSEC (interferon) MGP 0
5368 LSEC (interferon) MGP 0
5369 LSEC (stress) MGP 0
5370 LSEC (stress) MGP 1.38629436111989
5371 LSEC (stress) MGP 0
5372 LSEC (stress) MGP 1.94591014905531
5373 LSEC (interferon) MGP 0
5374 LSEC (interferon) MGP 0
5375 LSEC (stress) MGP 0
5376 LSEC (stress) MGP 1.09861228866811
5377 LSEC (stress) MGP 0
5378 LSEC (stress) MGP 0
5379 LSEC (interferon) MGP 0.693147180559945
5380 LSEC (stress) MGP 0.693147180559945
5381 LSEC (interferon) MGP 0
5382 LSEC (interferon) MGP 1.6094379124341
5383 LSEC (interferon) MGP 0
5384 LSEC (stress) MGP 0
5385 LSEC (interferon) MGP 0
5386 Pericentral LSEC MGP 0
5387 LSEC (interferon) MGP 0
5388 LSEC (stress) MGP 0
5389 LSEC (interferon) MGP 0
5390 LSEC (stress) MGP 0.693147180559945
5391 LSEC (stress) MGP 0
5392 LSEC (stress) MGP 0
5393 LSEC (stress) MGP 1.79175946922805
5394 LSEC (interferon) MGP 0
5395 LSEC (interferon) MGP 0
5396 LSEC (interferon) MGP 0
5397 LSEC (interferon) MGP 0
5398 LSEC (interferon) MGP 0
5399 LSEC (interferon) MGP 0
5400 LSEC (interferon) MGP 0
5401 LSEC (stress) MGP 2.19722457733622
5402 LSEC (stress) MGP 0
5403 LSEC (interferon) MGP 0
5404 Midzonal LSEC MGP 2.07944154167984
5405 LSEC (stress) MGP 0
5406 LSEC (stress) MGP 0
5407 LSEC (stress) MGP 0
5408 LSEC (interferon) MGP 0
5409 LSEC (interferon) MGP 0
5410 LSEC (interferon) MGP 0
5411 LSEC (stress) MGP 0.693147180559945
5412 LSEC (interferon) MGP 1.6094379124341
5413 LSEC (stress) MGP 0
5414 LSEC (stress) MGP 0
5415 LSEC (stress) MGP 0
5416 LSEC (interferon) MGP 0
5417 LSEC (interferon) MGP 1.94591014905531
5418 LSEC (stress) MGP 0
5419 LSEC (stress) MGP 0
5420 LSEC (interferon) MGP 0
5421 LSEC (interferon) MGP 0
5422 LSEC (stress) MGP 0
5423 LSEC (stress) MGP 0
5424 Lymphatic EC MGP 1.94591014905531
5425 LSEC (stress) MGP 0
5426 LSEC (interferon) MGP 0
5427 LSEC (interferon) MGP 0
5428 LSEC (stress) MGP 0
5429 LSEC (interferon) MGP 0
5430 LSEC (stress) MGP 0
5431 LSEC (stress) MGP 1.38629436111989
5432 LSEC (stress) MGP 0.693147180559945
5433 LSEC (stress) MGP 0
5434 LSEC (stress) MGP 0
5435 LSEC (stress) MGP 0
5436 LSEC (stress) MGP 1.09861228866811
5437 LSEC (interferon) MGP 0
5438 LSEC (interferon) MGP 0
5439 LSEC (interferon) MGP 0
5440 LSEC (interferon) MGP 0
5441 LSEC (stress) MGP 0
5442 LSEC (stress) MGP 0
5443 LSEC (interferon) MGP 0
5444 LSEC (stress) MGP 0
5445 LSEC (interferon) MGP 0
5446 LSEC (interferon) MGP 0
5447 LSEC (interferon) MGP 0
5448 LSEC (stress) MGP 0
5449 LSEC (interferon) MGP 0
5450 LSEC (stress) MGP 0.693147180559945
5451 LSEC (stress) MGP 0
5452 LSEC (interferon) MGP 0
5453 LSEC (stress) MGP 0
5454 LSEC (interferon) MGP 0
5455 LSEC (stress) MGP 1.38629436111989
5456 LSEC (stress) MGP 0
5457 LSEC (interferon) MGP 0
5458 LSEC (stress) MGP 0.693147180559945
5459 Lymphatic EC MGP 0
5460 LSEC (interferon) MGP 0
5461 LSEC (interferon) MGP 0
5462 LSEC (high MT 2) MGP 0
5463 Pericentral LSEC MGP 0
5464 LSEC (interferon) MGP 0
5465 EC non-LSEC MGP 0
5466 LSEC (high MT 2) MGP 0
5467 LSEC (high MT 2) MGP 0
5468 LSEC (high MT 2) MGP 0
5469 LSEC (high MT 2) MGP 0
5470 LSEC (high MT 2) MGP 0
5471 LSEC (high MT 2) MGP 0
5472 LSEC (high MT 2) MGP 0
5473 LSEC (high MT 2) MGP 0
5474 LSEC (high MT 2) MGP 0
5475 LSEC (high MT 2) MGP 0
5476 LSEC (high MT 2) MGP 0
5477 LSEC (high MT 2) MGP 0
5478 LSEC (high MT 2) MGP 0
5479 LSEC (remodelling) MGP 0
5480 Pericentral LSEC MGP 0.693147180559945
5481 LSEC (interferon) MGP 0
5482 LSEC (high MT 2) MGP 0
5483 LSEC (high MT 2) MGP 0
5484 LSEC (interferon) MGP 0
5485 LSEC (high MT 2) MGP 0
5486 LSEC (high MT 2) MGP 0
5487 LSEC (high MT 2) MGP 0
5488 LSEC (high MT 2) MGP 0
5489 LSEC (interferon) MGP 0
5490 LSEC (interferon) MGP 0
5491 LSEC (high MT 2) MGP 0
5492 Pericentral LSEC MGP 0
5493 LSEC (high MT 2) MGP 0
5494 LSEC (interferon) MGP 0
5495 LSEC (interferon) MGP 0
5496 Pericentral LSEC MGP 0.693147180559945
5497 LSEC (high MT 2) MGP 0
5498 LSEC (high MT 2) MGP 0
5499 LSEC (high MT 2) MGP 0
5500 LSEC (interferon) MGP 0
5501 LSEC (interferon) MGP 0
5502 LSEC (interferon) MGP 0
5503 LSEC (interferon) MGP 0
5504 LSEC (high MT 1) MGP 0
5505 Pericentral LSEC MGP 0
5506 LSEC (interferon) MGP 0
5507 LSEC (interferon) MGP 0
5508 LSEC (interferon) MGP 0
5509 LSEC (interferon) MGP 0
5510 LSEC (stress) MGP 0
5511 LSEC (interferon) MGP 0.693147180559945
5512 LSEC (interferon) MGP 0
5513 LSEC (interferon) MGP 0
5514 LSEC (stress) MGP 0
5515 LSEC (interferon) MGP 0
5516 LSEC (interferon) MGP 0
5517 LSEC (interferon) MGP 0
5518 LSEC (interferon) MGP 0
5519 LSEC (interferon) MGP 0
5520 LSEC (interferon) MGP 0
5521 LSEC (interferon) MGP 0
5522 LSEC (interferon) MGP 0
5523 LSEC (interferon) MGP 0
5524 LSEC (interferon) MGP 0
5525 LSEC (interferon) MGP 0.693147180559945
5526 LSEC (interferon) MGP 0
5527 Pericentral LSEC MGP 0
5528 LSEC (interferon) MGP 0
5529 LSEC (interferon) MGP 0
5530 LSEC (interferon) MGP 0
5531 LSEC (interferon) MGP 0.693147180559945
5532 LSEC (interferon) MGP 0
5533 LSEC (interferon) MGP 0
5534 LSEC (interferon) MGP 0
5535 LSEC (interferon) MGP 0
5536 LSEC (interferon) MGP 0
5537 LSEC (interferon) MGP 0
5538 LSEC (interferon) MGP 0
5539 LSEC (interferon) MGP 0
5540 LSEC (interferon) MGP 0
5541 Pericentral LSEC MGP 0
5542 LSEC (interferon) MGP 0
5543 LSEC (interferon) MGP 0
5544 LSEC (stress) MGP 0
5545 LSEC (interferon) MGP 0
5546 LSEC (interferon) MGP 0
5547 LSEC (remodelling) MGP 0
5548 LSEC (interferon) MGP 0
5549 Pericentral LSEC MGP 0
5550 LSEC (interferon) MGP 0
5551 LSEC (interferon) MGP 0
5552 LSEC (interferon) MGP 0.693147180559945
5553 LSEC (interferon) MGP 0
5554 LSEC (interferon) MGP 0.693147180559945
5555 LSEC (interferon) MGP 0
5556 LSEC (interferon) MGP 0
5557 LSEC (interferon) MGP 0
5558 LSEC (interferon) MGP 0
5559 LSEC (interferon) MGP 0.693147180559945
5560 LSEC (interferon) MGP 0
5561 LSEC (interferon) MGP 0
5562 LSEC (interferon) MGP 0
5563 Pericentral LSEC MGP 0
5564 LSEC (interferon) MGP 0
5565 LSEC (interferon) MGP 0
5566 LSEC (interferon) MGP 0
5567 LSEC (interferon) MGP 0
5568 LSEC (stress) MGP 0
5569 LSEC (interferon) MGP 0
5570 LSEC (interferon) MGP 0
5571 LSEC (interferon) MGP 0
5572 LSEC (interferon) MGP 0
5573 LSEC (interferon) MGP 0
5574 LSEC (interferon) MGP 0
5575 LSEC (interferon) MGP 0
5576 LSEC (interferon) MGP 0
5577 LSEC (interferon) MGP 0
5578 LSEC (interferon) MGP 0
5579 LSEC (interferon) MGP 0
5580 LSEC (interferon) MGP 0
5581 LSEC (stress) MGP 0
5582 LSEC (interferon) MGP 0
5583 LSEC (interferon) MGP 0
5584 LSEC (interferon) MGP 0
5585 LSEC (remodelling) MGP 0
5586 LSEC (interferon) MGP 0
5587 Pericentral LSEC MGP 0
5588 LSEC (interferon) MGP 0
5589 LSEC (interferon) MGP 0
5590 LSEC (interferon) MGP 0
5591 LSEC (interferon) MGP 0
5592 LSEC (interferon) MGP 0
5593 LSEC (interferon) MGP 0
5594 LSEC (interferon) MGP 0
5595 LSEC (interferon) MGP 0
5596 LSEC (stress) MGP 0
5597 LSEC (interferon) MGP 0
5598 LSEC (interferon) MGP 0
5599 LSEC (interferon) MGP 0
5600 LSEC (interferon) MGP 0
5601 LSEC (interferon) MGP 0
5602 LSEC (interferon) MGP 0
5603 LSEC (interferon) MGP 0
5604 LSEC (interferon) MGP 0
5605 LSEC (interferon) MGP 0
5606 LSEC (interferon) MGP 0
5607 LSEC (high MT 1) MGP 0
5608 LSEC (stress) MGP 0
5609 LSEC (interferon) MGP 0
5610 LSEC (interferon) MGP 0
5611 LSEC (interferon) MGP 0
5612 LSEC (interferon) MGP 0
5613 LSEC (interferon) MGP 0.693147180559945
5614 LSEC (interferon) MGP 0
5615 LSEC (interferon) MGP 0
5616 LSEC (interferon) MGP 0
5617 LSEC (interferon) MGP 0
5618 LSEC (interferon) MGP 0
5619 LSEC (interferon) MGP 0
5620 LSEC (interferon) MGP 0
5621 LSEC (remodelling) MGP 0
5622 LSEC (interferon) MGP 0
5623 LSEC (interferon) MGP 0
5624 LSEC (interferon) MGP 0
5625 LSEC (interferon) MGP 0
5626 LSEC (interferon) MGP 0
5627 LSEC (interferon) MGP 0
5628 LSEC (remodelling) MGP 0
5629 LSEC (interferon) MGP 0
5630 LSEC (high MT 1) MGP 0
5631 LSEC (interferon) MGP 0
5632 LSEC (interferon) MGP 0
5633 LSEC (interferon) MGP 0
5634 LSEC (interferon) MGP 0
5635 LSEC (interferon) MGP 0
5636 LSEC (stress) MGP 0
5637 LSEC (interferon) MGP 0.693147180559945
5638 LSEC (interferon) MGP 0
5639 LSEC (interferon) MGP 0
5640 LSEC (interferon) MGP 0
5641 LSEC (interferon) MGP 0
5642 Cycling cells MGP 0
5643 Cycling cells MGP 0.693147180559945
5644 LSEC (high MT 1) MGP 0
5645 LSEC (high MT 1) MGP 0
5646 LSEC (high MT 1) MGP 0
5647 LSEC (high MT 1) MGP 0
5648 LSEC (high MT 1) MGP 0
5649 LSEC (high MT 1) MGP 0
5650 LSEC (high MT 1) MGP 0
5651 LSEC (interferon) MGP 0
5652 Periportal LSEC MGP 0
5653 Midzonal LSEC MGP 1.09861228866811
5654 Midzonal LSEC MGP 0
5655 LSEC (fenestr.) MGP 2.19722457733622
5656 LSEC (fenestr.) MGP 1.38629436111989
5657 Midzonal LSEC MGP 0
5658 Midzonal LSEC MGP 2.30258509299405
5659 Periportal LSEC MGP 1.79175946922805
5660 Periportal LSEC MGP 2.56494935746154
5661 LSEC (fenestr.) MGP 2.30258509299405
5662 Periportal LSEC MGP 3.09104245335832
5663 Midzonal LSEC MGP 2.19722457733622
5664 Periportal LSEC MGP 2.99573227355399
5665 Midzonal LSEC MGP 2.07944154167984
5666 Periportal LSEC MGP 1.09861228866811
5667 LSEC (fenestr.) MGP 1.79175946922805
5668 Periportal LSEC MGP 3.68887945411394
5669 Periportal LSEC MGP 2.39789527279837
5670 Midzonal LSEC MGP 2.19722457733622
5671 Periportal LSEC MGP 2.19722457733622
5672 Periportal LSEC MGP 3.3322045101752
5673 Midzonal LSEC MGP 0
5674 LSEC (fenestr.) MGP 2.89037175789616
5675 Periportal LSEC MGP 2.19722457733622
5676 Midzonal LSEC MGP 1.38629436111989
5677 Midzonal LSEC MGP 1.6094379124341
5678 Periportal LSEC MGP 0.693147180559945
5679 Midzonal LSEC MGP 2.07944154167984
5680 LSEC (fenestr.) MGP 2.77258872223978
5681 Periportal LSEC MGP 0
5682 Midzonal LSEC MGP 2.99573227355399
5683 Periportal LSEC MGP 2.77258872223978
5684 Periportal LSEC MGP 3.52636052461616
5685 Periportal LSEC MGP 2.83321334405622
5686 Periportal LSEC MGP 0
5687 Periportal LSEC MGP 2.77258872223978
5688 Periportal LSEC MGP 2.99573227355399
5689 Periportal LSEC MGP 3.17805383034795
5690 LSEC (fenestr.) MGP 2.56494935746154
5691 LSEC (fenestr.) MGP 2.63905732961526
5692 Periportal LSEC MGP 2.07944154167984
5693 Midzonal LSEC MGP 1.09861228866811
5694 Midzonal LSEC MGP 2.56494935746154
5695 Periportal LSEC MGP 2.07944154167984
5696 LSEC (fenestr.) MGP 1.09861228866811
5697 LSEC (fenestr.) MGP 2.56494935746154
5698 Midzonal LSEC MGP 2.83321334405622
5699 Periportal LSEC MGP 2.89037175789616
5700 Periportal LSEC MGP 1.94591014905531
5701 Periportal LSEC MGP 3.09104245335832
5702 LSEC (fenestr.) MGP 1.38629436111989
5703 Periportal LSEC MGP 2.89037175789616
5704 Periportal LSEC MGP 2.70805020110221
5705 Periportal LSEC MGP 2.30258509299405
5706 Periportal LSEC MGP 2.83321334405622
5707 Periportal LSEC MGP 2.19722457733622
5708 Periportal LSEC MGP 1.94591014905531
5709 Periportal LSEC MGP 2.07944154167984
5710 Periportal LSEC MGP 2.484906649788
5711 Periportal LSEC MGP 1.38629436111989
5712 Periportal LSEC MGP 1.09861228866811
5713 Periportal LSEC MGP 1.09861228866811
5714 Midzonal LSEC MGP 0.693147180559945
5715 Periportal LSEC MGP 2.94443897916644
5716 Periportal LSEC MGP 2.56494935746154
5717 Periportal LSEC MGP 2.484906649788
5718 LSEC (fenestr.) MGP 1.09861228866811
5719 Periportal LSEC MGP 2.30258509299405
5720 Periportal LSEC MGP 2.63905732961526
5721 Periportal LSEC MGP 3.25809653802148
5722 Periportal LSEC MGP 1.09861228866811
5723 Periportal LSEC MGP 2.56494935746154
5724 Midzonal LSEC MGP 0.693147180559945
5725 Periportal LSEC MGP 3.46573590279973
5726 Periportal LSEC MGP 3.43398720448515
5727 Periportal LSEC MGP 1.94591014905531
5728 Periportal LSEC MGP 2.70805020110221
5729 Midzonal LSEC MGP 2.77258872223978
5730 LSEC (fenestr.) MGP 1.79175946922805
5731 Periportal LSEC MGP 2.07944154167984
5732 Periportal LSEC MGP 1.79175946922805
5733 Periportal LSEC MGP 2.63905732961526
5734 Periportal LSEC MGP 3.2188758248682
5735 Periportal LSEC MGP 2.83321334405622
5736 LSEC (fenestr.) MGP 1.38629436111989
5737 LSEC (fenestr.) MGP 0.693147180559945
5738 Midzonal LSEC MGP 2.56494935746154
5739 Periportal LSEC MGP 1.79175946922805
5740 Periportal LSEC MGP 3.13549421592915
5741 Periportal LSEC MGP 3.55534806148941
5742 Periportal LSEC MGP 2.39789527279837
5743 Periportal LSEC MGP 2.89037175789616
5744 Periportal LSEC MGP 2.56494935746154
5745 Periportal LSEC MGP 2.39789527279837
5746 LSEC (fenestr.) MGP 2.07944154167984
5747 Periportal LSEC MGP 0
5748 Periportal LSEC MGP 3.17805383034795
5749 Periportal LSEC MGP 2.99573227355399
5750 Midzonal LSEC MGP 0
5751 Midzonal LSEC MGP 2.07944154167984
5752 Midzonal LSEC MGP 1.38629436111989
5753 Midzonal LSEC MGP 0
5754 Midzonal LSEC MGP 1.09861228866811
5755 Midzonal LSEC MGP 0
5756 Midzonal LSEC MGP 0
5757 Midzonal LSEC MGP 0.693147180559945
5758 Midzonal LSEC MGP 0
5759 LSEC (stress) MGP 0
5760 Midzonal LSEC MGP 0
5761 Midzonal LSEC MGP 0.693147180559945
5762 Midzonal LSEC MGP 2.07944154167984
5763 Midzonal LSEC MGP 1.38629436111989
5764 Midzonal LSEC MGP 1.38629436111989
5765 Periportal LSEC MGP 1.79175946922805
5766 Midzonal LSEC MGP 0
5767 Midzonal LSEC MGP 1.38629436111989
5768 Periportal LSEC MGP 0.693147180559945
5769 Midzonal LSEC MGP 2.56494935746154
5770 Midzonal LSEC MGP 0.693147180559945
5771 LSEC (high MT 1) MGP 0
5772 Midzonal LSEC MGP 0
5773 Midzonal LSEC MGP 0
5774 Periportal LSEC MGP 3.09104245335832
5775 Midzonal LSEC MGP 2.70805020110221
5776 Periportal LSEC MGP 3.09104245335832
5777 Midzonal LSEC MGP 0
5778 LSEC (high MT 1) MGP 0
5779 LSEC (high MT 1) MGP 2.19722457733622
5780 Midzonal LSEC MGP 2.19722457733622
5781 Midzonal LSEC MGP 1.6094379124341
5782 Midzonal LSEC MGP 0
5783 Midzonal LSEC MGP 0
5784 Periportal LSEC MGP 1.79175946922805
5785 Midzonal LSEC MGP 0.693147180559945
5786 Midzonal LSEC MGP 1.09861228866811
5787 Midzonal LSEC MGP 0
5788 Periportal LSEC MGP 1.94591014905531
5789 Periportal LSEC MGP 1.09861228866811
5790 Midzonal LSEC MGP 0
5791 Midzonal LSEC MGP 0
5792 Periportal LSEC MGP 1.38629436111989
5793 Midzonal LSEC MGP 0
5794 Midzonal LSEC MGP 0
5795 Midzonal LSEC MGP 1.6094379124341
5796 Midzonal LSEC MGP 0
5797 Midzonal LSEC MGP 1.6094379124341
5798 Midzonal LSEC MGP 1.38629436111989
5799 LSEC (stress) MGP 1.94591014905531
5800 Midzonal LSEC MGP 1.38629436111989
5801 Midzonal LSEC MGP 0
5802 Midzonal LSEC MGP 1.79175946922805
5803 Midzonal LSEC MGP 1.09861228866811
5804 Midzonal LSEC MGP 2.39789527279837
5805 Midzonal LSEC MGP 0
5806 Midzonal LSEC MGP 2.484906649788
5807 Midzonal LSEC MGP 2.07944154167984
5808 Midzonal LSEC MGP 0
5809 Midzonal LSEC MGP 1.09861228866811
5810 LSEC (interferon) MGP 0
5811 Midzonal LSEC MGP 0
5812 LSEC (high MT 1) MGP 0
5813 Midzonal LSEC MGP 0
5814 LSEC (interferon) MGP 0
5815 Midzonal LSEC MGP 0.693147180559945
5816 LSEC (interferon) MGP 0
5817 Midzonal LSEC MGP 1.38629436111989
5818 Lymphatic EC MGP 1.38629436111989
5819 Midzonal LSEC MGP 0
5820 LSEC (interferon) MGP 0
5821 Cycling cells MGP 0
5822 Midzonal LSEC MGP 0
5823 Midzonal LSEC MGP 1.79175946922805
5824 Midzonal LSEC MGP 0.693147180559945
5825 Midzonal LSEC MGP 0
5826 LSEC (high MT 1) MGP 0
5827 Midzonal LSEC MGP 1.09861228866811
5828 LSEC (stress) MGP 0
5829 Midzonal LSEC MGP 1.79175946922805
5830 Midzonal LSEC MGP 0
5831 Midzonal LSEC MGP 0
5832 Midzonal LSEC MGP 0
5833 Midzonal LSEC MGP 1.09861228866811
5834 Midzonal LSEC MGP 1.09861228866811
5835 LSEC (high MT 1) MGP 0
5836 Lymphatic EC MGP 0
5837 Midzonal LSEC MGP 0
5838 Midzonal LSEC MGP 0
5839 EC non-LSEC MGP 0.693147180559945
5840 Midzonal LSEC MGP 0.693147180559945
5841 Midzonal LSEC MGP 0
5842 LSEC (interferon) MGP 0
5843 Midzonal LSEC MGP 0
5844 Midzonal LSEC MGP 0
5845 LSEC (high MT 1) MGP 0
5846 Pericentral LSEC MGP 0
5847 Pericentral LSEC MGP 0
5848 LSEC (interferon) MGP 0
5849 LSEC (interferon) MGP 0
5850 EC non-LSEC MGP 0
5851 LSEC (high MT 1) MGP 0
5852 LSEC (interferon) MGP 0
5853 LSEC (interferon) MGP 0
5854 LSEC (interferon) MGP 0
5855 LSEC (interferon) MGP 0
5856 LSEC (interferon) MGP 0
5857 LSEC (interferon) MGP 0
5858 EC non-LSEC MGP 0
5859 LSEC (high MT 1) MGP 0
5860 LSEC (high MT 1) MGP 0
5861 LSEC (high MT 2) MGP 0
5862 EC non-LSEC MGP 0.693147180559945
5863 LSEC (interferon) MGP 0
5864 EC non-LSEC MGP 0
5865 LSEC (interferon) MGP 0
5866 LSEC (interferon) MGP 0
5867 LSEC (stress) MGP 0
5868 LSEC (interferon) MGP 0
5869 EC non-LSEC MGP 0
5870 EC non-LSEC MGP 0
5871 LSEC (interferon) MGP 0
5872 EC non-LSEC MGP 0
5873 LSEC (interferon) MGP 0
5874 LSEC (interferon) MGP 0
5875 Pericentral LSEC MGP 0
5876 LSEC (interferon) MGP 0
5877 LSEC (interferon) MGP 0
5878 EC non-LSEC MGP 0
5879 LSEC (high MT 1) MGP 0
5880 LSEC (interferon) MGP 0
5881 LSEC (interferon) MGP 0
5882 LSEC (interferon) MGP 0
5883 LSEC (interferon) MGP 0
5884 LSEC (interferon) MGP 0
5885 LSEC (high MT 1) MGP 0
5886 LSEC (interferon) MGP 0
5887 Pericentral LSEC MGP 0
5888 LSEC (interferon) MGP 0
5889 LSEC (interferon) MGP 0
5890 EC non-LSEC MGP 0.693147180559945
5891 EC non-LSEC MGP 0
5892 LSEC (interferon) MGP 0
5893 Pericentral LSEC MGP 0
5894 LSEC (interferon) MGP 0
5895 LSEC (stress) MGP 0
5896 LSEC (interferon) MGP 0
5897 LSEC (interferon) MGP 0
5898 LSEC (interferon) MGP 0
5899 LSEC (interferon) MGP 0
5900 EC non-LSEC MGP 0
5901 LSEC (interferon) MGP 0
5902 LSEC (interferon) MGP 0
5903 LSEC (interferon) MGP 0
5904 LSEC (interferon) MGP 0
5905 Pericentral LSEC MGP 0
5906 LSEC (stress) MGP 0
5907 Pericentral LSEC MGP 0
5908 LSEC (interferon) MGP 0
5909 LSEC (high MT 1) MGP 0
5910 LSEC (interferon) MGP 0
5911 LSEC (interferon) MGP 0
5912 LSEC (interferon) MGP 0
5913 LSEC (interferon) MGP 0
5914 LSEC (high MT 1) MGP 0
5915 LSEC (interferon) MGP 0
5916 LSEC (interferon) MGP 0
5917 LSEC (interferon) MGP 0
5918 LSEC (interferon) MGP 0
5919 Pericentral LSEC MGP 0
5920 LSEC (interferon) MGP 0
5921 EC non-LSEC MGP 0
5922 LSEC (high MT 1) MGP 0
5923 LSEC (interferon) MGP 0
5924 LSEC (interferon) MGP 0
5925 LSEC (interferon) MGP 0
5926 LSEC (interferon) MGP 0
5927 EC non-LSEC MGP 0
5928 LSEC (interferon) MGP 0
5929 LSEC (interferon) MGP 0
5930 EC non-LSEC MGP 0
5931 EC non-LSEC MGP 0
5932 LSEC (interferon) MGP 0
5933 LSEC (interferon) MGP 0
5934 LSEC (interferon) MGP 0
5935 LSEC (interferon) MGP 0
5936 LSEC (interferon) MGP 0
5937 LSEC (interferon) MGP 0
5938 EC non-LSEC MGP 0
5939 LSEC (interferon) MGP 0
5940 LSEC (interferon) MGP 0
5941 LSEC (interferon) MGP 0
5942 LSEC (interferon) MGP 0
5943 Lymphatic EC MGP 0
5944 LSEC (interferon) MGP 0
5945 LSEC (interferon) MGP 0
5946 LSEC (interferon) MGP 0
5947 LSEC (interferon) MGP 0
5948 LSEC (interferon) MGP 0
5949 LSEC (stress) MGP 0
5950 LSEC (interferon) MGP 0
5951 LSEC (interferon) MGP 0
5952 LSEC (interferon) MGP 0
5953 LSEC (interferon) MGP 0
5954 Lymphatic EC MGP 0
5955 LSEC (high MT 2) MGP 0
5956 LSEC (high MT 2) MGP 0
5957 LSEC (high MT 2) MGP 0
5958 LSEC (high MT 2) MGP 0
5959 LSEC (high MT 2) MGP 0
5960 LSEC (high MT 2) MGP 0
5961 LSEC (high MT 2) MGP 0
5962 Midzonal LSEC MGP 0
5963 LSEC (high MT 2) MGP 0
5964 LSEC (high MT 2) MGP 0
5965 LSEC (high MT 2) MGP 0
5966 LSEC (high MT 2) MGP 0
5967 EC non-LSEC MGP 0
5968 LSEC (high MT 2) MGP 0
5969 LSEC (high MT 2) MGP 0
5970 LSEC (high MT 2) MGP 0
5971 LSEC (high MT 2) MGP 0
5972 LSEC (high MT 2) MGP 0
5973 LSEC (high MT 2) MGP 1.09861228866811
5974 Midzonal LSEC MGP 0
5975 LSEC (high MT 2) MGP 0
5976 LSEC (high MT 2) MGP 0
5977 LSEC (high MT 2) MGP 0
5978 LSEC (high MT 2) MGP 0
5979 LSEC (high MT 2) MGP 0
5980 LSEC (high MT 2) MGP 0
5981 LSEC (high MT 2) MGP 0
5982 LSEC (high MT 2) MGP 0
5983 Midzonal LSEC MGP 0
5984 LSEC (high MT 2) MGP 0
5985 LSEC (high MT 2) MGP 0
5986 LSEC (high MT 2) MGP 1.6094379124341
5987 LSEC (interferon) MGP 0
5988 Midzonal LSEC MGP 0.693147180559945
5989 Midzonal LSEC MGP 0
5990 Midzonal LSEC MGP 0
5991 Midzonal LSEC MGP 0
5992 LSEC (interferon) MGP 0
5993 Midzonal LSEC MGP 1.09861228866811
5994 Midzonal LSEC MGP 0
5995 Midzonal LSEC MGP 0
5996 LSEC (interferon) MGP 0.693147180559945
5997 Midzonal LSEC MGP 1.79175946922805
5998 Midzonal LSEC MGP 0
5999 Midzonal LSEC MGP 0
6000 Midzonal LSEC MGP 0
6001 LSEC (interferon) MGP 0
6002 Midzonal LSEC MGP 1.79175946922805
6003 LSEC (interferon) MGP 0
6004 Midzonal LSEC MGP 0
6005 Midzonal LSEC MGP 0
6006 Midzonal LSEC MGP 0
6007 Midzonal LSEC MGP 0
6008 LSEC (interferon) MGP 0
6009 Midzonal LSEC MGP 0
6010 LSEC (interferon) MGP 0
6011 Midzonal LSEC MGP 0
6012 LSEC (interferon) MGP 0
6013 Midzonal LSEC MGP 0
6014 Midzonal LSEC MGP 1.38629436111989
6015 Midzonal LSEC MGP 0
6016 Midzonal LSEC MGP 0
6017 Midzonal LSEC MGP 2.07944154167984
6018 Midzonal LSEC MGP 0
6019 Midzonal LSEC MGP 0
6020 LSEC (stress) MGP 0
6021 LSEC (interferon) MGP 0
6022 Midzonal LSEC MGP 0.693147180559945
6023 Midzonal LSEC MGP 0
6024 Midzonal LSEC MGP 0
6025 Midzonal LSEC MGP 0
6026 Midzonal LSEC MGP 0
6027 Midzonal LSEC MGP 0
6028 LSEC (interferon) MGP 0
6029 Midzonal LSEC MGP 0
6030 Midzonal LSEC MGP 0
6031 Midzonal LSEC MGP 0
6032 Midzonal LSEC MGP 0
6033 Midzonal LSEC MGP 0
6034 Midzonal LSEC MGP 0
6035 LSEC (interferon) MGP 0
6036 Midzonal LSEC MGP 0
6037 Midzonal LSEC MGP 0
6038 LSEC (stress) MGP 0
6039 Midzonal LSEC MGP 0
6040 Midzonal LSEC MGP 0
6041 Midzonal LSEC MGP 0
6042 Midzonal LSEC MGP 0
6043 Midzonal LSEC MGP 0
6044 Midzonal LSEC MGP 0.693147180559945
6045 Midzonal LSEC MGP 0
6046 Midzonal LSEC MGP 0.693147180559945
6047 Pericentral LSEC MGP 0
6048 Midzonal LSEC MGP 0
6049 Midzonal LSEC MGP 0.693147180559945
6050 Midzonal LSEC MGP 0
6051 Midzonal LSEC MGP 0
6052 LSEC (interferon) MGP 0
6053 Midzonal LSEC MGP 0
6054 Midzonal LSEC MGP 0
6055 Midzonal LSEC MGP 0
6056 Midzonal LSEC MGP 0
6057 Midzonal LSEC MGP 0
6058 Midzonal LSEC MGP 0
6059 Midzonal LSEC MGP 0
6060 Midzonal LSEC MGP 0
6061 Midzonal LSEC MGP 1.6094379124341
6062 Midzonal LSEC MGP 1.09861228866811
6063 Midzonal LSEC MGP 0
6064 Midzonal LSEC MGP 0
6065 Midzonal LSEC MGP 0
6066 Midzonal LSEC MGP 0
6067 Midzonal LSEC MGP 0
6068 Midzonal LSEC MGP 0
6069 Midzonal LSEC MGP 2.07944154167984
6070 LSEC (interferon) MGP 0
6071 Midzonal LSEC MGP 0
6072 LSEC (high MT 2) MGP 0
6073 LSEC (high MT 2) MGP 0
6074 LSEC (high MT 2) MGP 0
6075 LSEC (high MT 2) MGP 0
6076 LSEC (interferon) MGP 0
6077 LSEC (high MT 2) MGP 0
6078 Pericentral LSEC MGP 0
6079 LSEC (stress) MGP 0
6080 Midzonal LSEC MGP 0
6081 LSEC (high MT 2) MGP 0
6082 LSEC (high MT 2) MGP 0
6083 LSEC (high MT 2) MGP 0
6084 LSEC (high MT 2) MGP 0
6085 LSEC (high MT 2) MGP 0
6086 LSEC (high MT 2) MGP 0
6087 LSEC (high MT 2) MGP 0
6088 Pericentral LSEC MGP 0
6089 LSEC (high MT 2) MGP 0
6090 LSEC (stress) MGP 0
6091 Pericentral LSEC MGP 0
6092 Pericentral LSEC MGP 0
6093 LSEC (high MT 2) MGP 0
6094 LSEC (high MT 2) MGP 0
6095 LSEC (high MT 2) MGP 0
6096 Pericentral LSEC MGP 0
6097 LSEC (high MT 2) MGP 0
6098 Pericentral LSEC MGP 0
6099 LSEC (high MT 1) MGP 0
6100 LSEC (high MT 2) MGP 0
6101 LSEC (high MT 2) MGP 0
6102 LSEC (high MT 2) MGP 0
6103 LSEC (high MT 2) MGP 0
6104 LSEC (high MT 2) MGP 0
6105 Pericentral LSEC MGP 0
6106 LSEC (high MT 2) MGP 0.693147180559945
6107 LSEC (high MT 2) MGP 0
6108 LSEC (high MT 2) MGP 0
6109 LSEC (high MT 2) MGP 0
6110 LSEC (high MT 2) MGP 0
6111 LSEC (high MT 2) MGP 0
6112 Pericentral LSEC MGP 0
6113 Pericentral LSEC MGP 0
6114 LSEC (high MT 2) MGP 0
6115 Pericentral LSEC MGP 0
6116 LSEC (high MT 2) MGP 0
6117 LSEC (high MT 2) MGP 0
6118 LSEC (high MT 2) MGP 0
6119 LSEC (high MT 2) MGP 0
6120 Pericentral LSEC MGP 0
6121 LSEC (high MT 1) MGP 0
6122 LSEC (high MT 1) MGP 0
6123 LSEC (interferon) MGP 0
6124 LSEC (high MT 2) MGP 0
6125 LSEC (high MT 2) MGP 0
6126 LSEC (high MT 2) MGP 0
6127 LSEC (high MT 2) MGP 0
6128 LSEC (high MT 2) MGP 0
6129 LSEC (high MT 2) MGP 0
6130 Midzonal LSEC MGP 0
6131 LSEC (high MT 2) MGP 0
6132 LSEC (high MT 2) MGP 0
6133 LSEC (high MT 2) MGP 0
6134 LSEC (high MT 2) MGP 0
6135 LSEC (high MT 2) MGP 0
6136 Pericentral LSEC MGP 0
6137 Midzonal LSEC MGP 0
6138 LSEC (high MT 2) MGP 0
6139 LSEC (high MT 2) MGP 0
6140 LSEC (high MT 2) MGP 0
6141 LSEC (high MT 2) MGP 0
6142 LSEC (high MT 2) MGP 0
6143 LSEC (high MT 2) MGP 0
6144 LSEC (high MT 2) MGP 0
6145 Pericentral LSEC MGP 0
6146 Pericentral LSEC MGP 0
6147 LSEC (high MT 2) MGP 0
6148 LSEC (high MT 1) MGP 0
6149 LSEC (high MT 2) MGP 1.09861228866811
6150 LSEC (high MT 2) MGP 0
6151 Pericentral LSEC MGP 0
6152 LSEC (high MT 2) MGP 0
6153 LSEC (high MT 2) MGP 0
6154 LSEC (high MT 2) MGP 0
6155 LSEC (high MT 2) MGP 0
6156 LSEC (high MT 2) MGP 0
6157 LSEC (high MT 2) MGP 0
6158 LSEC (high MT 2) MGP 0
6159 Pericentral LSEC MGP 0
6160 LSEC (high MT 2) MGP 0
6161 Pericentral LSEC MGP 0
6162 LSEC (high MT 2) MGP 0
6163 LSEC (high MT 2) MGP 0
6164 LSEC (high MT 2) MGP 0
6165 LSEC (high MT 2) MGP 0
6166 LSEC (high MT 2) MGP 0
6167 LSEC (high MT 2) MGP 0
6168 LSEC (high MT 2) MGP 0
6169 LSEC (high MT 2) MGP 0
6170 LSEC (high MT 2) MGP 0
6171 Pericentral LSEC MGP 0
6172 LSEC (high MT 2) MGP 0
6173 LSEC (high MT 2) MGP 0
6174 LSEC (high MT 2) MGP 0
6175 LSEC (high MT 2) MGP 0
6176 Midzonal LSEC MGP 0
6177 LSEC (high MT 2) MGP 0
6178 LSEC (high MT 2) MGP 0
6179 EC non-LSEC MGP 1.09861228866811
6180 Midzonal LSEC MGP 1.09861228866811
6181 Midzonal LSEC MGP 1.09861228866811
6182 LSEC (high MT 2) MGP 1.09861228866811
6183 LSEC (high MT 2) MGP 1.94591014905531
6184 Midzonal LSEC MGP 0
6185 Midzonal LSEC MGP 1.79175946922805
6186 Periportal LSEC MGP 3.36729582998647
6187 Lymphatic EC MGP 1.09861228866811
6188 Periportal LSEC MGP 3.25809653802148
6189 Midzonal LSEC MGP 2.19722457733622
6190 LSEC (fenestr.) MGP 2.83321334405622
6191 Periportal LSEC MGP 1.79175946922805
6192 Midzonal LSEC MGP 0
6193 Periportal LSEC MGP 0
6194 Midzonal LSEC MGP 0.693147180559945
6195 Midzonal LSEC MGP 0
6196 LSEC (fenestr.) MGP 2.56494935746154
6197 Periportal LSEC MGP 3.09104245335832
6198 Periportal LSEC MGP 2.63905732961526
6199 Periportal LSEC MGP 2.30258509299405
6200 LSEC (fenestr.) MGP 1.38629436111989
6201 Midzonal LSEC MGP 1.38629436111989
6202 Periportal LSEC MGP 2.19722457733622
6203 Periportal LSEC MGP 1.6094379124341
6204 LSEC (fenestr.) MGP 0
6205 Midzonal LSEC MGP 1.79175946922805
6206 Midzonal LSEC MGP 1.09861228866811
6207 Periportal LSEC MGP 1.6094379124341
6208 Midzonal LSEC MGP 0.693147180559945
6209 Periportal LSEC MGP 2.89037175789616
6210 Midzonal LSEC MGP 1.09861228866811
6211 Periportal LSEC MGP 3.49650756146648
6212 Periportal LSEC MGP 2.94443897916644
6213 Periportal LSEC MGP 0
6214 Periportal LSEC MGP 0
6215 Periportal LSEC MGP 2.30258509299405
6216 Periportal LSEC MGP 3.73766961828337
6217 Periportal LSEC MGP 2.99573227355399
6218 Midzonal LSEC MGP 0
6219 Midzonal LSEC MGP 0.693147180559945
6220 Midzonal LSEC MGP 1.6094379124341
6221 Periportal LSEC MGP 2.07944154167984
6222 Periportal LSEC MGP 0.693147180559945
6223 Periportal LSEC MGP 1.94591014905531
6224 Periportal LSEC MGP 2.83321334405622
6225 Periportal LSEC MGP 3.25809653802148
6226 Periportal LSEC MGP 1.09861228866811
6227 Cycling cells MGP 0
6228 Periportal LSEC MGP 1.38629436111989
6229 Periportal LSEC MGP 3.04452243772342
6230 Periportal LSEC MGP 2.94443897916644
6231 Periportal LSEC MGP 0.693147180559945
6232 Midzonal LSEC MGP 1.38629436111989
6233 Periportal LSEC MGP 0
6234 Periportal LSEC MGP 3.80666248977032
6235 Periportal LSEC MGP 2.99573227355399
6236 Periportal LSEC MGP 3.2188758248682
6237 Periportal LSEC MGP 3.93182563272433
6238 Periportal LSEC MGP 2.83321334405622
6239 Periportal LSEC MGP 2.39789527279837
6240 Periportal LSEC MGP 2.39789527279837
6241 Midzonal LSEC MGP 0.693147180559945
6242 Periportal LSEC MGP 2.19722457733622
6243 Periportal LSEC MGP 2.07944154167984
6244 Periportal LSEC MGP 2.70805020110221
6245 Periportal LSEC MGP 2.07944154167984
6246 Periportal LSEC MGP 2.94443897916644
6247 Midzonal LSEC MGP 1.6094379124341
6248 Midzonal LSEC MGP 1.6094379124341
6249 Periportal LSEC MGP 2.83321334405622
6250 Periportal LSEC MGP 2.77258872223978
6251 Periportal LSEC MGP 2.99573227355399
6252 Midzonal LSEC MGP 0
6253 Periportal LSEC MGP 3.61091791264422
6254 Periportal LSEC MGP 2.07944154167984
6255 Periportal LSEC MGP 3.46573590279973
6256 Periportal LSEC MGP 2.39789527279837
6257 Periportal LSEC MGP 3.52636052461616
6258 Periportal LSEC MGP 2.70805020110221
6259 Midzonal LSEC MGP 0
6260 Midzonal LSEC MGP 0
6261 Periportal LSEC MGP 2.77258872223978
6262 Periportal LSEC MGP 3.36729582998647
6263 Midzonal LSEC MGP 1.94591014905531
6264 Midzonal LSEC MGP 1.94591014905531
6265 Periportal LSEC MGP 2.63905732961526
6266 LSEC (fenestr.) MGP 0
6267 Periportal LSEC MGP 2.39789527279837
6268 Midzonal LSEC MGP 0
6269 Midzonal LSEC MGP 0
6270 Periportal LSEC MGP 0
6271 Periportal LSEC MGP 3.25809653802148
6272 Periportal LSEC MGP 2.484906649788
6273 Midzonal LSEC MGP 0
6274 LSEC (fenestr.) MGP 1.79175946922805
6275 LSEC (fenestr.) MGP 3.40119738166216
6276 Periportal LSEC MGP 3.55534806148941
6277 Periportal LSEC MGP 1.79175946922805
6278 Midzonal LSEC MGP 1.09861228866811
6279 Midzonal LSEC MGP 1.94591014905531
6280 Periportal LSEC MGP 3.25809653802148
6281 Midzonal LSEC MGP 2.39789527279837
6282 Midzonal LSEC MGP 0
6283 LSEC (fenestr.) MGP 2.83321334405622
6284 Periportal LSEC MGP 2.56494935746154
6285 Periportal LSEC MGP 2.07944154167984
6286 Periportal LSEC MGP 3.43398720448515
6287 Periportal LSEC MGP 3.49650756146648
6288 Midzonal LSEC MGP 0
6289 Midzonal LSEC MGP 0
6290 Midzonal LSEC MGP 2.63905732961526
6291 Periportal LSEC MGP 3.40119738166216
6292 LSEC (fenestr.) MGP 0
6293 LSEC (fenestr.) MGP 1.6094379124341
6294 Periportal LSEC MGP 2.63905732961526
6295 Midzonal LSEC MGP 3.13549421592915
6296 Midzonal LSEC MGP 0
6297 Periportal LSEC MGP 3.13549421592915
6298 Midzonal LSEC MGP 0
6299 Midzonal LSEC MGP 2.30258509299405
6300 Periportal LSEC MGP 2.99573227355399
6301 LSEC (fenestr.) MGP 2.99573227355399
6302 Periportal LSEC MGP 3.13549421592915
6303 Midzonal LSEC MGP 0
6304 Midzonal LSEC MGP 0.693147180559945
6305 Periportal LSEC MGP 2.07944154167984
6306 Midzonal LSEC MGP 2.484906649788
6307 Midzonal LSEC MGP 0
6308 Periportal LSEC MGP 0.693147180559945
6309 Periportal LSEC MGP 2.07944154167984
6310 Midzonal LSEC MGP 0
6311 Periportal LSEC MGP 2.19722457733622
6312 Periportal LSEC MGP 2.63905732961526
6313 Periportal LSEC MGP 3.04452243772342
6314 Periportal LSEC MGP 3.80666248977032
6315 Periportal LSEC MGP 0.693147180559945
6316 Periportal LSEC MGP 1.38629436111989
6317 Periportal LSEC MGP 1.6094379124341
6318 Periportal LSEC MGP 0
6319 Midzonal LSEC MGP 1.09861228866811
6320 Cycling cells MGP 1.79175946922805
6321 Periportal LSEC MGP 3.49650756146648
6322 Periportal LSEC MGP 2.89037175789616
6323 Midzonal LSEC MGP 2.19722457733622
6324 Periportal LSEC MGP 2.70805020110221
6325 Periportal LSEC MGP 3.78418963391826
6326 Periportal LSEC MGP 1.38629436111989
6327 Periportal LSEC MGP 2.39789527279837
6328 Periportal LSEC MGP 2.70805020110221
6329 Midzonal LSEC MGP 2.07944154167984
6330 Periportal LSEC MGP 3.63758615972639
6331 Periportal LSEC MGP 3.58351893845611
6332 LSEC (fenestr.) MGP 1.94591014905531
6333 Midzonal LSEC MGP 0.693147180559945
6334 Periportal LSEC MGP 3.2188758248682
6335 Lymphatic EC MGP 3.63758615972639
6336 Periportal LSEC MGP 2.19722457733622
6337 Periportal LSEC MGP 3.76120011569356
6338 Periportal LSEC MGP 1.94591014905531
6339 Periportal LSEC MGP 2.30258509299405
6340 Periportal LSEC MGP 2.83321334405622
6341 Periportal LSEC MGP 1.79175946922805
6342 Periportal LSEC MGP 3.25809653802148
6343 Midzonal LSEC MGP 2.63905732961526
6344 LSEC (stress) MGP 0
6345 Pericentral LSEC MGP 0
6346 LSEC (stress) MGP 0
6347 LSEC (stress) MGP 0
6348 LSEC (high MT 1) MGP 0
6349 Pericentral LSEC MGP 0
6350 LSEC (high MT 1) MGP 0
6351 LSEC (interferon) MGP 0
6352 LSEC (high MT 1) MGP 0
6353 LSEC (high MT 1) MGP 0
6354 LSEC (high MT 1) MGP 0
6355 LSEC (interferon) MGP 0
6356 Midzonal LSEC MGP 0
6357 LSEC (high MT 1) MGP 0
6358 Midzonal LSEC MGP 0
6359 LSEC (high MT 1) MGP 0
6360 LSEC (high MT 1) MGP 0
6361 LSEC (high MT 1) MGP 0
6362 LSEC (high MT 1) MGP 0
6363 LSEC (high MT 1) MGP 0
6364 LSEC (interferon) MGP 0
6365 LSEC (interferon) MGP 0
6366 Pericentral LSEC MGP 0
6367 LSEC (high MT 1) MGP 0
6368 Midzonal LSEC MGP 0
6369 LSEC (stress) MGP 0
6370 Pericentral LSEC MGP 0
6371 LSEC (interferon) MGP 0
6372 LSEC (high MT 1) MGP 0
6373 LSEC (interferon) MGP 1.09861228866811
6374 LSEC (high MT 1) MGP 0
6375 LSEC (high MT 1) MGP 0
6376 Pericentral LSEC MGP 0
6377 LSEC (high MT 1) MGP 0
6378 LSEC (high MT 1) MGP 0
6379 Midzonal LSEC MGP 0
6380 LSEC (high MT 1) MGP 0
6381 Midzonal LSEC MGP 0
6382 Pericentral LSEC MGP 0
6383 LSEC (interferon) MGP 0
6384 LSEC (stress) MGP 0
6385 Pericentral LSEC MGP 0
6386 Pericentral LSEC MGP 0
6387 LSEC (stress) MGP 0
6388 Pericentral LSEC MGP 0
6389 LSEC (interferon) MGP 0
6390 LSEC (interferon) MGP 0
6391 LSEC (interferon) MGP 0
6392 LSEC (interferon) MGP 0
6393 Pericentral LSEC MGP 0
6394 Pericentral LSEC MGP 0
6395 LSEC (interferon) MGP 0
6396 LSEC (interferon) MGP 0
6397 LSEC (interferon) MGP 0
6398 LSEC (interferon) MGP 0
6399 Pericentral LSEC MGP 0
6400 LSEC (interferon) MGP 0
6401 LSEC (stress) MGP 0
6402 Pericentral LSEC MGP 0
6403 LSEC (interferon) MGP 0
6404 LSEC (interferon) MGP 0
6405 LSEC (interferon) MGP 0
6406 LSEC (stress) MGP 0
6407 LSEC (interferon) MGP 0
6408 Pericentral LSEC MGP 0
6409 LSEC (stress) MGP 0
6410 LSEC (interferon) MGP 0
6411 LSEC (interferon) MGP 0
6412 Pericentral LSEC MGP 0
6413 Pericentral LSEC MGP 0
6414 LSEC (interferon) MGP 0
6415 LSEC (interferon) MGP 0
6416 Pericentral LSEC MGP 0
6417 LSEC (interferon) MGP 0
6418 Pericentral LSEC MGP 0
6419 LSEC (interferon) MGP 0
6420 LSEC (interferon) MGP 0
6421 LSEC (interferon) MGP 0
6422 Pericentral LSEC MGP 0
6423 LSEC (interferon) MGP 0
6424 LSEC (interferon) MGP 0
6425 LSEC (interferon) MGP 0
6426 LSEC (interferon) MGP 0
6427 LSEC (interferon) MGP 0
6428 LSEC (interferon) MGP 0
6429 LSEC (interferon) MGP 0
6430 LSEC (interferon) MGP 0
6431 Pericentral LSEC MGP 0
6432 LSEC (interferon) MGP 0
6433 Pericentral LSEC MGP 0
6434 Pericentral LSEC MGP 0
6435 LSEC (interferon) MGP 0
6436 LSEC (stress) MGP 0
6437 LSEC (interferon) MGP 0
6438 LSEC (interferon) MGP 0
6439 LSEC (interferon) MGP 0
6440 LSEC (interferon) MGP 0
6441 Pericentral LSEC MGP 0
6442 LSEC (high MT 1) MGP 0
6443 LSEC (interferon) MGP 0
6444 LSEC (interferon) MGP 0
6445 LSEC (interferon) MGP 0
6446 LSEC (interferon) MGP 0
6447 Pericentral LSEC MGP 0
6448 LSEC (interferon) MGP 0
6449 LSEC (high MT 1) MGP 0
6450 LSEC (interferon) MGP 0
6451 LSEC (interferon) MGP 0
6452 LSEC (high MT 1) MGP 0
6453 Pericentral LSEC MGP 0
6454 LSEC (interferon) MGP 0
6455 LSEC (interferon) MGP 0
6456 Pericentral LSEC MGP 0
6457 LSEC (interferon) MGP 0
6458 LSEC (interferon) MGP 0
6459 LSEC (interferon) MGP 0
6460 LSEC (interferon) MGP 0
6461 LSEC (interferon) MGP 0
6462 Pericentral LSEC MGP 0
6463 LSEC (interferon) MGP 0
6464 LSEC (interferon) MGP 0
6465 Pericentral LSEC MGP 0
6466 Pericentral LSEC MGP 0
6467 LSEC (interferon) MGP 0
6468 LSEC (interferon) MGP 0
6469 Pericentral LSEC MGP 0
6470 LSEC (interferon) MGP 0
6471 LSEC (interferon) MGP 0
6472 LSEC (interferon) MGP 0.693147180559945
6473 LSEC (interferon) MGP 0
6474 Pericentral LSEC MGP 0
6475 LSEC (interferon) MGP 0
6476 LSEC (interferon) MGP 0
6477 LSEC (interferon) MGP 0
6478 Pericentral LSEC MGP 0
6479 LSEC (interferon) MGP 0
6480 LSEC (interferon) MGP 0
6481 Pericentral LSEC MGP 0
6482 LSEC (high MT 1) MGP 0
6483 Pericentral LSEC MGP 0
6484 LSEC (interferon) MGP 0
6485 LSEC (interferon) MGP 0
6486 Pericentral LSEC MGP 0
6487 Pericentral LSEC MGP 0
6488 LSEC (interferon) MGP 0
6489 LSEC (interferon) MGP 0
6490 LSEC (interferon) MGP 0
6491 LSEC (interferon) MGP 0
6492 LSEC (interferon) MGP 0
6493 LSEC (interferon) MGP 0
6494 LSEC (stress) MGP 0
6495 LSEC (interferon) MGP 0
6496 LSEC (stress) MGP 0
6497 Pericentral LSEC MGP 0
6498 LSEC (interferon) MGP 0
6499 LSEC (interferon) MGP 0
6500 LSEC (stress) MGP 0
6501 LSEC (interferon) MGP 0
6502 LSEC (interferon) MGP 0.693147180559945
6503 LSEC (high MT 1) MGP 0
6504 LSEC (interferon) MGP 0
6505 LSEC (interferon) MGP 0
6506 Pericentral LSEC MGP 0
6507 LSEC (interferon) MGP 0
6508 Pericentral LSEC MGP 0
6509 LSEC (interferon) MGP 0
6510 LSEC (interferon) MGP 0
6511 LSEC (interferon) MGP 0
6512 LSEC (interferon) MGP 0
6513 LSEC (interferon) MGP 0
6514 Pericentral LSEC MGP 0
6515 LSEC (high MT 1) MGP 0
6516 Pericentral LSEC MGP 0
6517 LSEC (interferon) MGP 0
6518 LSEC (interferon) MGP 0
6519 LSEC (interferon) MGP 0
6520 Pericentral LSEC MGP 0
6521 LSEC (interferon) MGP 0
6522 LSEC (interferon) MGP 0
6523 LSEC (interferon) MGP 0
6524 LSEC (high MT 1) MGP 0
6525 Pericentral LSEC MGP 0
6526 Pericentral LSEC MGP 0
6527 LSEC (interferon) MGP 0
6528 LSEC (high MT 1) MGP 0
6529 Pericentral LSEC MGP 0
6530 LSEC (interferon) MGP 0
6531 LSEC (interferon) MGP 0
6532 LSEC (interferon) MGP 0
6533 LSEC (interferon) MGP 0
6534 LSEC (interferon) MGP 0
6535 LSEC (interferon) MGP 0
6536 LSEC (interferon) MGP 0
6537 LSEC (interferon) MGP 0
6538 Pericentral LSEC MGP 0
6539 Pericentral LSEC MGP 0
6540 LSEC (interferon) MGP 0
6541 LSEC (interferon) MGP 0
6542 Pericentral LSEC MGP 0
6543 LSEC (interferon) MGP 0
6544 LSEC (interferon) MGP 0
6545 Lymphatic EC MGP 0
6546 LSEC (interferon) MGP 0
6547 LSEC (interferon) MGP 0
6548 LSEC (interferon) MGP 0
6549 LSEC (interferon) MGP 0
6550 LSEC (interferon) MGP 0
6551 LSEC (interferon) MGP 0
6552 LSEC (interferon) MGP 0
6553 LSEC (interferon) MGP 0
6554 LSEC (interferon) MGP 0
6555 LSEC (stress) MGP 0
6556 LSEC (interferon) MGP 0
6557 LSEC (interferon) MGP 0
6558 Pericentral LSEC MGP 0
6559 LSEC (high MT 1) MGP 0
6560 Pericentral LSEC MGP 0
6561 Pericentral LSEC MGP 0
6562 LSEC (stress) MGP 0
6563 LSEC (high MT 1) MGP 0
6564 LSEC (stress) MGP 0
6565 LSEC (stress) MGP 0
6566 LSEC (stress) MGP 0
6567 LSEC (stress) MGP 0
6568 LSEC (stress) MGP 0
6569 LSEC (stress) MGP 0
6570 Midzonal LSEC MGP 0.693147180559945
6571 LSEC (high MT 1) MGP 0
6572 LSEC (stress) MGP 1.38629436111989
6573 LSEC (remodelling) MGP 0
6574 LSEC (stress) MGP 0
6575 LSEC (stress) MGP 0
6576 LSEC (stress) MGP 0
6577 LSEC (stress) MGP 0
6578 LSEC (interferon) MGP 0
6579 Midzonal LSEC MGP 0
6580 LSEC (high MT 1) MGP 0
6581 LSEC (high MT 1) MGP 0
6582 LSEC (interferon) MGP 0
6583 LSEC (high MT 2) MGP 0
6584 LSEC (interferon) MGP 0
6585 LSEC (stress) MGP 0
6586 LSEC (stress) MGP 0
6587 Lymphatic EC MGP 0
6588 LSEC (interferon) MGP 0
6589 LSEC (stress) MGP 0
6590 EC non-LSEC MGP 0
6591 LSEC (stress) MGP 0
6592 LSEC (high MT 2) MGP 0
6593 LSEC (high MT 2) MGP 0
6594 LSEC (remodelling) MGP 0
6595 LSEC (stress) MGP 0
6596 LSEC (interferon) MGP 0
6597 LSEC (stress) MGP 0
6598 LSEC (stress) MGP 0
6599 LSEC (stress) MGP 0
6600 LSEC (stress) MGP 0
6601 EC non-LSEC MGP 0
6602 LSEC (high MT 2) MGP 0
6603 LSEC (stress) MGP 0
6604 LSEC (stress) MGP 0
6605 LSEC (interferon) MGP 0
6606 LSEC (high MT 1) MGP 0
6607 LSEC (remodelling) MGP 0.693147180559945
6608 LSEC (stress) MGP 0
6609 LSEC (stress) MGP 0
6610 LSEC (stress) MGP 0
6611 LSEC (stress) MGP 0
6612 LSEC (stress) MGP 0
6613 Midzonal LSEC MGP 0
6614 LSEC (stress) MGP 0
6615 LSEC (remodelling) MGP 0
6616 LSEC (stress) MGP 0
6617 LSEC (interferon) MGP 0
6618 EC non-LSEC MGP 0
6619 LSEC (stress) MGP 0
6620 LSEC (stress) MGP 0
6621 LSEC (interferon) MGP 0
6622 LSEC (interferon) MGP 0
6623 LSEC (stress) MGP 0
6624 LSEC (remodelling) MGP 0
6625 LSEC (stress) MGP 0
6626 LSEC (stress) MGP 0
6627 LSEC (interferon) MGP 0
6628 EC non-LSEC MGP 0
6629 LSEC (stress) MGP 0
6630 LSEC (stress) MGP 0
6631 LSEC (interferon) MGP 0
6632 LSEC (high MT 1) MGP 0
6633 LSEC (stress) MGP 0
6634 Midzonal LSEC MGP 0.693147180559945
6635 LSEC (stress) MGP 0
6636 LSEC (stress) MGP 0
6637 LSEC (high MT 2) MGP 0
6638 LSEC (stress) MGP 0
6639 Midzonal LSEC MGP 0
6640 LSEC (high MT 1) MGP 0
6641 LSEC (high MT 1) MGP 0
6642 LSEC (high MT 1) MGP 0
6643 LSEC (high MT 1) MGP 0
6644 LSEC (high MT 1) MGP 0
6645 LSEC (high MT 1) MGP 0
6646 LSEC (high MT 1) MGP 0
6647 LSEC (high MT 1) MGP 0
6648 LSEC (high MT 1) MGP 0
6649 LSEC (high MT 1) MGP 1.09861228866811
6650 LSEC (high MT 1) MGP 0
6651 LSEC (high MT 1) MGP 0
6652 LSEC (high MT 1) MGP 0
6653 LSEC (high MT 1) MGP 0
6654 LSEC (high MT 1) MGP 0
6655 LSEC (high MT 1) MGP 0
6656 LSEC (stress) MGP 0
6657 LSEC (high MT 1) MGP 0
6658 LSEC (high MT 1) MGP 0
6659 LSEC (high MT 1) MGP 0
6660 LSEC (high MT 1) MGP 0
6661 LSEC (high MT 1) MGP 0
6662 LSEC (high MT 1) MGP 0
6663 Midzonal LSEC MGP 0
6664 LSEC (high MT 1) MGP 0
6665 LSEC (high MT 1) MGP 0
6666 LSEC (high MT 1) MGP 0.693147180559945
6667 LSEC (high MT 1) MGP 0
6668 LSEC (high MT 1) MGP 0
6669 LSEC (high MT 1) MGP 0
6670 EC non-LSEC MGP 0
6671 EC non-LSEC MGP 0
6672 EC non-LSEC MGP 0
6673 EC non-LSEC MGP 0
6674 EC non-LSEC MGP 0
6675 EC non-LSEC MGP 0
6676 EC non-LSEC MGP 0
6677 EC non-LSEC MGP 0
6678 EC non-LSEC MGP 0
6679 EC non-LSEC MGP 1.94591014905531
6680 EC non-LSEC MGP 0.693147180559945
6681 EC non-LSEC MGP 1.38629436111989
6682 EC non-LSEC MGP 0
6683 EC non-LSEC MGP 1.09861228866811
6684 EC non-LSEC MGP 0
6685 EC non-LSEC MGP 0
6686 EC non-LSEC MGP 0
6687 EC non-LSEC MGP 0
6688 EC non-LSEC MGP 0
6689 EC non-LSEC MGP 0
6690 EC non-LSEC MGP 0
6691 EC non-LSEC MGP 1.09861228866811
6692 EC non-LSEC MGP 0
6693 EC non-LSEC MGP 0
6694 EC non-LSEC MGP 0
6695 EC non-LSEC MGP 0
6696 EC non-LSEC MGP 0
6697 EC non-LSEC MGP 0
6698 EC non-LSEC MGP 0.693147180559945
6699 EC non-LSEC MGP 0
6700 EC non-LSEC MGP 0
6701 EC non-LSEC MGP 0
6702 Periportal LSEC MGP 4.60517018598809
6703 Periportal LSEC MGP 3.3322045101752
6704 Periportal LSEC MGP 3.2188758248682
6705 Periportal LSEC MGP 3.3322045101752
6706 Periportal LSEC MGP 3.46573590279973
6707 Periportal LSEC MGP 3.29583686600433
6708 Periportal LSEC MGP 2.83321334405622
6709 Periportal LSEC MGP 3.13549421592915
6710 Periportal LSEC MGP 2.39789527279837
6711 Periportal LSEC MGP 4.23410650459726
6712 Periportal LSEC MGP 3.73766961828337
6713 Periportal LSEC MGP 4.0943445622221
6714 Periportal LSEC MGP 2.30258509299405
6715 Periportal LSEC MGP 4.00733318523247
6716 Periportal LSEC MGP 2.07944154167984
6717 Periportal LSEC MGP 4.88280192258637
6718 Periportal LSEC MGP 3.43398720448515
6719 Periportal LSEC MGP 4.99043258677874
6720 Periportal LSEC MGP 2.30258509299405
6721 Periportal LSEC MGP 2.39789527279837
6722 EC non-LSEC MGP 4.21950770517611
6723 Periportal LSEC MGP 3.49650756146648
6724 Periportal LSEC MGP 2.39789527279837
6725 Periportal LSEC MGP 3.04452243772342
6726 Periportal LSEC MGP 3.04452243772342
6727 Periportal LSEC MGP 2.19722457733622
6728 Periportal LSEC MGP 3.29583686600433
6729 EC non-LSEC MGP 0
6730 Periportal LSEC MGP 2.19722457733622
6731 Periportal LSEC MGP 2.19722457733622
6732 Periportal LSEC MGP 2.30258509299405
6733 Periportal LSEC MGP 2.94443897916644
6734 Periportal LSEC MGP 3.52636052461616
6735 EC non-LSEC MGP 3.71357206670431
6736 Periportal LSEC MGP 3.17805383034795
6737 Periportal LSEC MGP 3.66356164612965
6738 LSEC (remodelling) MGP 0
6739 Midzonal LSEC MGP 0.693147180559945
6740 LSEC (interferon) MGP 0
6741 EC non-LSEC MGP 0.693147180559945
6742 LSEC (interferon) MGP 0
6743 EC non-LSEC MGP 1.94591014905531
6744 Midzonal LSEC MGP 1.6094379124341
6745 LSEC (interferon) MGP 0
6746 LSEC (interferon) MGP 0
6747 Periportal LSEC MGP 4.44265125649032
6748 Periportal LSEC MGP 4.02535169073515
6749 Periportal LSEC MGP 3.09104245335832
6750 Midzonal LSEC MGP 1.09861228866811
6751 LSEC (interferon) MGP 0
6752 EC non-LSEC MGP 0.693147180559945
6753 LSEC (interferon) MGP 0.693147180559945
6754 LSEC (interferon) MGP 0
6755 LSEC (interferon) MGP 0
6756 LSEC (high MT 1) MGP 0
6757 LSEC (remodelling) MGP 0
6758 LSEC (stress) MGP 1.38629436111989
6759 Midzonal LSEC MGP 0.693147180559945
6760 LSEC (remodelling) MGP 0
6761 Periportal LSEC MGP 3.3322045101752
6762 Midzonal LSEC MGP 1.09861228866811
6763 Pericentral LSEC MGP 1.94591014905531
6764 LSEC (remodelling) MGP 1.94591014905531
6765 LSEC (remodelling) MGP 1.94591014905531
6766 LSEC (remodelling) MGP 0
6767 LSEC (interferon) MGP 0.693147180559945
6768 LSEC (high MT 1) MGP 0
6769 LSEC (high MT 1) MGP 0.693147180559945
6770 Midzonal LSEC MGP 0
6771 Pericentral LSEC MGP 0
6772 Midzonal LSEC MGP 2.484906649788
6773 Midzonal LSEC MGP 1.09861228866811
6774 Midzonal LSEC MGP 1.6094379124341
6775 LSEC (stress) MGP 0.693147180559945
6776 LSEC (remodelling) MGP 1.38629436111989
6777 Midzonal LSEC MGP 0
6778 LSEC (remodelling) MGP 0.693147180559945
6779 Midzonal LSEC MGP 2.07944154167984
6780 Pericentral LSEC MGP 0.693147180559945
6781 LSEC (remodelling) MGP 0
6782 Pericentral LSEC MGP 1.6094379124341
6783 Midzonal LSEC MGP 1.6094379124341
6784 LSEC (stress) MGP 0
6785 Pericentral LSEC MGP 0.693147180559945
6786 LSEC (remodelling) MGP 1.09861228866811
6787 LSEC (remodelling) MGP 2.63905732961526
6788 LSEC (remodelling) MGP 1.09861228866811
6789 Midzonal LSEC MGP 1.09861228866811
6790 LSEC (remodelling) MGP 0
6791 Midzonal LSEC MGP 1.09861228866811
6792 LSEC (stress) MGP 0.693147180559945
6793 LSEC (remodelling) MGP 0.693147180559945
6794 LSEC (stress) MGP 0
6795 LSEC (remodelling) MGP 2.484906649788
6796 LSEC (remodelling) MGP 1.38629436111989
6797 LSEC (remodelling) MGP 1.38629436111989
6798 Midzonal LSEC MGP 2.07944154167984
6799 LSEC (remodelling) MGP 0
6800 LSEC (remodelling) MGP 0
6801 LSEC (remodelling) MGP 1.09861228866811
6802 LSEC (interferon) MGP 3.17805383034795
6803 LSEC (remodelling) MGP 0
6804 Midzonal LSEC MGP 2.39789527279837
6805 LSEC (remodelling) MGP 2.63905732961526
6806 LSEC (remodelling) MGP 0
6807 LSEC (remodelling) MGP 2.89037175789616
6808 Midzonal LSEC MGP 2.63905732961526
6809 Midzonal LSEC MGP 1.38629436111989
6810 LSEC (remodelling) MGP 0
6811 LSEC (stress) MGP 0.693147180559945
6812 LSEC (remodelling) MGP 0.693147180559945
6813 LSEC (remodelling) MGP 1.38629436111989
6814 LSEC (remodelling) MGP 1.79175946922805
6815 LSEC (remodelling) MGP 1.09861228866811
6816 LSEC (remodelling) MGP 0
6817 LSEC (remodelling) MGP 2.19722457733622
6818 LSEC (remodelling) MGP 1.38629436111989
6819 LSEC (remodelling) MGP 2.56494935746154
6820 Periportal LSEC MGP 4.26267987704132
6821 LSEC (remodelling) MGP 0.693147180559945
6822 LSEC (remodelling) MGP 2.07944154167984
6823 LSEC (remodelling) MGP 2.07944154167984
6824 LSEC (remodelling) MGP 0
6825 LSEC (remodelling) MGP 1.79175946922805
6826 Midzonal LSEC MGP 1.6094379124341
6827 LSEC (remodelling) MGP 2.07944154167984
6828 Midzonal LSEC MGP 1.38629436111989
6829 LSEC (high MT 2) MGP 0
6830 LSEC (high MT 2) MGP 0
6831 LSEC (high MT 2) MGP 0
6832 LSEC (high MT 2) MGP 0
6833 LSEC (high MT 2) MGP 0
6834 LSEC (high MT 2) MGP 0
6835 LSEC (high MT 2) MGP 0
6836 LSEC (interferon) MGP 0
6837 LSEC (stress) MGP 0
6838 LSEC (interferon) MGP 0
6839 LSEC (stress) MGP 0
6840 LSEC (remodelling) MGP 0
6841 LSEC (remodelling) MGP 0
6842 LSEC (stress) MGP 0.693147180559945
6843 LSEC (interferon) MGP 0
6844 LSEC (remodelling) MGP 0
6845 LSEC (interferon) MGP 0
6846 LSEC (interferon) MGP 0
6847 LSEC (interferon) MGP 0
6848 LSEC (remodelling) MGP 0
6849 LSEC (interferon) MGP 0
6850 LSEC (stress) MGP 0
6851 LSEC (high MT 1) MGP 0
6852 LSEC (interferon) MGP 0
6853 LSEC (remodelling) MGP 0
6854 LSEC (stress) MGP 0
6855 LSEC (stress) MGP 0.693147180559945
6856 LSEC (interferon) MGP 0
6857 LSEC (stress) MGP 0
6858 LSEC (remodelling) MGP 0.693147180559945
6859 LSEC (interferon) MGP 0.693147180559945
6860 LSEC (stress) MGP 0.693147180559945
6861 LSEC (remodelling) MGP 0
6862 LSEC (interferon) MGP 0
6863 LSEC (remodelling) MGP 0
6864 LSEC (remodelling) MGP 0
6865 LSEC (interferon) MGP 0
6866 LSEC (interferon) MGP 0
6867 LSEC (stress) MGP 0
6868 LSEC (stress) MGP 0
6869 LSEC (remodelling) MGP 0.693147180559945
6870 Pericentral LSEC MGP 0
6871 LSEC (remodelling) MGP 0
6872 LSEC (remodelling) MGP 0
6873 LSEC (remodelling) MGP 0
6874 LSEC (interferon) MGP 0
6875 LSEC (interferon) MGP 0
6876 LSEC (interferon) MGP 0
6877 LSEC (interferon) MGP 0
6878 LSEC (remodelling) MGP 0
6879 LSEC (stress) MGP 0
6880 LSEC (remodelling) MGP 0
6881 LSEC (stress) MGP 0.693147180559945
6882 LSEC (high MT 1) MGP 0
6883 LSEC (interferon) MGP 0
6884 LSEC (interferon) MGP 0
6885 LSEC (interferon) MGP 0
6886 LSEC (stress) MGP 0
6887 LSEC (stress) MGP 1.79175946922805
6888 LSEC (remodelling) MGP 0
6889 LSEC (stress) MGP 0
6890 LSEC (remodelling) MGP 0
6891 LSEC (remodelling) MGP 0.693147180559945
6892 LSEC (remodelling) MGP 0
6893 LSEC (remodelling) MGP 0
6894 LSEC (stress) MGP 1.38629436111989
6895 LSEC (remodelling) MGP 0
6896 LSEC (remodelling) MGP 0
6897 LSEC (interferon) MGP 0
6898 LSEC (remodelling) MGP 0
6899 LSEC (remodelling) MGP 0
6900 LSEC (remodelling) MGP 0.693147180559945
6901 LSEC (remodelling) MGP 0
6902 LSEC (interferon) MGP 1.09861228866811
6903 LSEC (remodelling) MGP 0
6904 LSEC (remodelling) MGP 0
6905 LSEC (remodelling) MGP 0
6906 LSEC (interferon) MGP 0
6907 LSEC (remodelling) MGP 0.693147180559945
6908 LSEC (remodelling) MGP 0
6909 LSEC (remodelling) MGP 0
6910 LSEC (remodelling) MGP 0
6911 LSEC (remodelling) MGP 0
6912 LSEC (interferon) MGP 1.38629436111989
6913 LSEC (remodelling) MGP 0
6914 LSEC (remodelling) MGP 0
6915 LSEC (high MT 1) MGP 0
6916 LSEC (interferon) MGP 0
6917 LSEC (interferon) MGP 0.693147180559945
6918 LSEC (remodelling) MGP 0
6919 LSEC (stress) MGP 1.09861228866811
6920 LSEC (interferon) MGP 0
6921 LSEC (interferon) MGP 0
6922 LSEC (interferon) MGP 0
6923 LSEC (remodelling) MGP 0
6924 LSEC (interferon) MGP 0
6925 LSEC (remodelling) MGP 0
6926 LSEC (remodelling) MGP 1.6094379124341
6927 LSEC (interferon) MGP 0.693147180559945
6928 LSEC (interferon) MGP 0.693147180559945
6929 LSEC (stress) MGP 0
6930 LSEC (remodelling) MGP 0
6931 LSEC (interferon) MGP 0.693147180559945
6932 LSEC (remodelling) MGP 0
6933 LSEC (remodelling) MGP 1.38629436111989
6934 Pericentral LSEC MGP 0
6935 LSEC (interferon) MGP 0
6936 LSEC (remodelling) MGP 0
6937 LSEC (interferon) MGP 0
6938 LSEC (interferon) MGP 0
6939 LSEC (interferon) MGP 1.09861228866811
6940 LSEC (interferon) MGP 0
6941 LSEC (interferon) MGP 0
6942 LSEC (remodelling) MGP 0
6943 LSEC (interferon) MGP 1.38629436111989
6944 LSEC (interferon) MGP 0
6945 LSEC (remodelling) MGP 0
6946 LSEC (remodelling) MGP 0
6947 LSEC (stress) MGP 0
6948 LSEC (stress) MGP 0
6949 LSEC (stress) MGP 0.693147180559945
6950 LSEC (remodelling) MGP 0
6951 LSEC (remodelling) MGP 0
6952 LSEC (stress) MGP 0.693147180559945
6953 LSEC (interferon) MGP 0
6954 LSEC (stress) MGP 0
6955 Midzonal LSEC MGP 1.38629436111989
6956 LSEC (remodelling) MGP 0
6957 LSEC (remodelling) MGP 0
6958 LSEC (remodelling) MGP 0
6959 LSEC (interferon) MGP 0
6960 LSEC (stress) MGP 0
6961 LSEC (remodelling) MGP 0
6962 Pericentral LSEC MGP 0
6963 LSEC (interferon) MGP 0
6964 LSEC (high MT 1) MGP 0.693147180559945
6965 LSEC (stress) MGP 0
6966 LSEC (remodelling) MGP 0
6967 LSEC (interferon) MGP 0
6968 LSEC (interferon) MGP 0
6969 LSEC (remodelling) MGP 0
6970 LSEC (stress) MGP 0
6971 LSEC (interferon) MGP 1.38629436111989
6972 LSEC (remodelling) MGP 0
6973 LSEC (high MT 1) MGP 0
6974 Pericentral LSEC MGP 0.693147180559945
6975 LSEC (high MT 1) MGP 0
6976 Pericentral LSEC MGP 0
6977 LSEC (remodelling) MGP 0
6978 LSEC (stress) MGP 0
6979 LSEC (remodelling) MGP 0
6980 LSEC (stress) MGP 0
6981 LSEC (stress) MGP 0
6982 LSEC (remodelling) MGP 0
6983 LSEC (interferon) MGP 0
6984 LSEC (stress) MGP 0
6985 Midzonal LSEC MGP 1.09861228866811
6986 LSEC (remodelling) MGP 0
6987 LSEC (interferon) MGP 0
6988 LSEC (remodelling) MGP 0
6989 LSEC (interferon) MGP 0
6990 Pericentral LSEC MGP 0
6991 LSEC (interferon) MGP 1.09861228866811
6992 LSEC (remodelling) MGP 0
6993 LSEC (remodelling) MGP 0
6994 LSEC (interferon) MGP 0.693147180559945
6995 LSEC (remodelling) MGP 0
6996 LSEC (interferon) MGP 0
6997 LSEC (interferon) MGP 0
6998 LSEC (interferon) MGP 0
6999 LSEC (interferon) MGP 0
7000 LSEC (remodelling) MGP 0
7001 LSEC (remodelling) MGP 0
7002 LSEC (stress) MGP 0
7003 LSEC (remodelling) MGP 0
7004 LSEC (high MT 1) MGP 0
7005 LSEC (remodelling) MGP 0
7006 LSEC (high MT 1) MGP 0
7007 LSEC (stress) MGP 0
7008 Pericentral LSEC MGP 0
7009 LSEC (high MT 1) MGP 0
7010 LSEC (interferon) MGP 0
7011 LSEC (interferon) MGP 0
7012 LSEC (high MT 1) MGP 0.693147180559945
7013 LSEC (interferon) MGP 0
7014 LSEC (remodelling) MGP 0
7015 LSEC (interferon) MGP 0
7016 LSEC (remodelling) MGP 0
7017 LSEC (interferon) MGP 0
7018 LSEC (stress) MGP 0
7019 Pericentral LSEC MGP 0
7020 LSEC (remodelling) MGP 0
7021 LSEC (remodelling) MGP 0
7022 LSEC (interferon) MGP 0
7023 LSEC (high MT 1) MGP 0
7024 LSEC (interferon) MGP 0
7025 LSEC (interferon) MGP 0
7026 LSEC (interferon) MGP 0
7027 LSEC (interferon) MGP 0
7028 LSEC (interferon) MGP 0
7029 LSEC (high MT 1) MGP 0
7030 LSEC (remodelling) MGP 0
7031 Pericentral LSEC MGP 0
7032 LSEC (interferon) MGP 0
7033 LSEC (stress) MGP 0
7034 LSEC (interferon) MGP 0
7035 LSEC (interferon) MGP 0
7036 LSEC (interferon) MGP 0
7037 LSEC (interferon) MGP 0
7038 LSEC (interferon) MGP 0
7039 LSEC (interferon) MGP 0
7040 LSEC (interferon) MGP 0
7041 LSEC (remodelling) MGP 0
7042 LSEC (interferon) MGP 0
7043 LSEC (remodelling) MGP 0
7044 LSEC (interferon) MGP 0
7045 LSEC (remodelling) MGP 0
7046 LSEC (interferon) MGP 0
7047 LSEC (remodelling) MGP 0
7048 LSEC (interferon) MGP 0
7049 LSEC (remodelling) MGP 0
7050 LSEC (high MT 1) MGP 1.09861228866811
7051 Pericentral LSEC MGP 0
7052 LSEC (interferon) MGP 0
7053 LSEC (interferon) MGP 0
7054 LSEC (remodelling) MGP 0
7055 LSEC (remodelling) MGP 0
7056 LSEC (remodelling) MGP 0
7057 LSEC (stress) MGP 0
7058 LSEC (stress) MGP 0
7059 LSEC (remodelling) MGP 0
7060 LSEC (interferon) MGP 0
7061 LSEC (interferon) MGP 0
7062 LSEC (stress) MGP 0
7063 LSEC (stress) MGP 0
7064 LSEC (stress) MGP 0
7065 LSEC (stress) MGP 0
7066 LSEC (remodelling) MGP 0
7067 LSEC (stress) MGP 0
7068 LSEC (stress) MGP 0
7069 LSEC (stress) MGP 0
7070 EC non-LSEC MGP 0
7071 LSEC (stress) MGP 0
7072 LSEC (stress) MGP 0
7073 LSEC (high MT 1) MGP 0
7074 LSEC (stress) MGP 0
7075 LSEC (high MT 2) MGP 0
7076 LSEC (stress) MGP 0
7077 LSEC (stress) MGP 0
7078 LSEC (stress) MGP 0
7079 LSEC (stress) MGP 1.94591014905531
7080 LSEC (stress) MGP 1.09861228866811
7081 LSEC (stress) MGP 0
7082 Midzonal LSEC MGP 1.94591014905531
7083 LSEC (stress) MGP 0
7084 LSEC (stress) MGP 0
7085 LSEC (stress) MGP 0
7086 LSEC (stress) MGP 0
7087 LSEC (remodelling) MGP 0.693147180559945
7088 LSEC (stress) MGP 2.56494935746154
7089 Midzonal LSEC MGP 0
7090 LSEC (stress) MGP 0
7091 LSEC (remodelling) MGP 0
7092 LSEC (stress) MGP 1.09861228866811
7093 LSEC (interferon) MGP 0
7094 LSEC (stress) MGP 1.38629436111989
7095 LSEC (stress) MGP 1.38629436111989
7096 LSEC (stress) MGP 0
7097 LSEC (stress) MGP 0
7098 EC non-LSEC MGP 0
7099 LSEC (stress) MGP 0
7100 LSEC (stress) MGP 0
7101 LSEC (stress) MGP 0
7102 LSEC (stress) MGP 0
7103 LSEC (stress) MGP 0
7104 LSEC (stress) MGP 0
7105 LSEC (stress) MGP 0
7106 Midzonal LSEC MGP 1.09861228866811
7107 LSEC (stress) MGP 0
7108 LSEC (interferon) MGP 0.693147180559945
7109 LSEC (stress) MGP 0.693147180559945
7110 LSEC (stress) MGP 0.693147180559945
7111 LSEC (stress) MGP 0
7112 LSEC (stress) MGP 0
7113 LSEC (stress) MGP 0.693147180559945
7114 LSEC (stress) MGP 0
7115 LSEC (high MT 1) MGP 0
7116 LSEC (stress) MGP 0
7117 LSEC (stress) MGP 0
7118 LSEC (stress) MGP 0
7119 LSEC (stress) MGP 0
7120 LSEC (stress) MGP 0
7121 LSEC (stress) MGP 0
7122 EC non-LSEC MGP 0
7123 LSEC (stress) MGP 1.09861228866811
7124 LSEC (stress) MGP 0
7125 LSEC (remodelling) MGP 0
7126 LSEC (stress) MGP 0
7127 LSEC (stress) MGP 0
7128 LSEC (stress) MGP 0
7129 LSEC (stress) MGP 0
7130 LSEC (stress) MGP 0
7131 EC non-LSEC MGP 1.09861228866811
7132 LSEC (stress) MGP 0
7133 LSEC (stress) MGP 0
7134 LSEC (stress) MGP 0
7135 LSEC (stress) MGP 0.693147180559945
7136 LSEC (stress) MGP 0
7137 LSEC (stress) MGP 0
7138 LSEC (stress) MGP 0
7139 LSEC (stress) MGP 0
7140 LSEC (high MT 1) MGP 0
7141 LSEC (stress) MGP 0
7142 LSEC (stress) MGP 0
7143 Midzonal LSEC MGP 0.693147180559945
7144 LSEC (stress) MGP 0
7145 LSEC (stress) MGP 0.693147180559945
7146 LSEC (stress) MGP 0
7147 Periportal LSEC MGP 0.693147180559945
7148 LSEC (stress) MGP 0
7149 LSEC (stress) MGP 0
7150 LSEC (high MT 1) MGP 0
7151 LSEC (stress) MGP 0
7152 LSEC (stress) MGP 0
7153 LSEC (stress) MGP 0
7154 LSEC (stress) MGP 0
7155 Periportal LSEC MGP 0
7156 EC non-LSEC MGP 0
7157 LSEC (stress) MGP 0
7158 LSEC (stress) MGP 0
7159 LSEC (remodelling) MGP 0
7160 LSEC (stress) MGP 0
7161 LSEC (stress) MGP 0
7162 LSEC (stress) MGP 0
7163 LSEC (stress) MGP 0
7164 LSEC (stress) MGP 0
7165 LSEC (stress) MGP 0
7166 LSEC (interferon) MGP 0
7167 LSEC (stress) MGP 0
7168 LSEC (high MT 1) MGP 0
7169 LSEC (high MT 2) MGP 0
7170 LSEC (stress) MGP 0
7171 LSEC (stress) MGP 0
7172 LSEC (stress) MGP 0.693147180559945
7173 LSEC (stress) MGP 0
7174 LSEC (stress) MGP 0
7175 LSEC (stress) MGP 0
7176 LSEC (stress) MGP 0
7177 LSEC (stress) MGP 0
7178 LSEC (stress) MGP 0
7179 LSEC (stress) MGP 0
7180 LSEC (stress) MGP 0
7181 LSEC (remodelling) MGP 0
7182 LSEC (remodelling) MGP 0
7183 LSEC (stress) MGP 0
7184 LSEC (stress) MGP 0
7185 LSEC (stress) MGP 1.38629436111989
7186 EC non-LSEC MGP 0
7187 LSEC (high MT 1) MGP 0.693147180559945
7188 LSEC (high MT 1) MGP 0
7189 LSEC (high MT 1) MGP 0
7190 LSEC (high MT 1) MGP 0
7191 LSEC (high MT 1) MGP 0
7192 LSEC (high MT 1) MGP 0
7193 LSEC (high MT 1) MGP 0
7194 LSEC (interferon) MGP 0
7195 LSEC (interferon) MGP 0
7196 LSEC (interferon) MGP 0
7197 Pericentral LSEC MGP 1.09861228866811
7198 LSEC (interferon) MGP 0.693147180559945
7199 LSEC (interferon) MGP 0.693147180559945
7200 LSEC (interferon) MGP 0.693147180559945
7201 LSEC (interferon) MGP 0
7202 LSEC (interferon) MGP 0
7203 LSEC (interferon) MGP 0
7204 LSEC (interferon) MGP 0
7205 LSEC (interferon) MGP 0
7206 LSEC (interferon) MGP 0.693147180559945
7207 Pericentral LSEC MGP 0
7208 LSEC (interferon) MGP 0
7209 LSEC (interferon) MGP 0
7210 LSEC (interferon) MGP 0
7211 LSEC (interferon) MGP 0
7212 LSEC (interferon) MGP 0.693147180559945
7213 LSEC (stress) MGP 0
7214 LSEC (interferon) MGP 0
7215 LSEC (remodelling) MGP 0.693147180559945
7216 LSEC (stress) MGP 0
7217 LSEC (remodelling) MGP 0
7218 LSEC (interferon) MGP 0
7219 LSEC (interferon) MGP 0.693147180559945
7220 LSEC (interferon) MGP 0
7221 LSEC (interferon) MGP 1.38629436111989
7222 LSEC (interferon) MGP 1.09861228866811
7223 LSEC (interferon) MGP 0
7224 LSEC (interferon) MGP 0
7225 LSEC (interferon) MGP 0.693147180559945
7226 LSEC (stress) MGP 0
7227 LSEC (remodelling) MGP 0.693147180559945
7228 LSEC (interferon) MGP 0
7229 LSEC (stress) MGP 0.693147180559945
7230 LSEC (interferon) MGP 0.693147180559945
7231 LSEC (interferon) MGP 0
7232 LSEC (interferon) MGP 0
7233 LSEC (interferon) MGP 0
7234 LSEC (interferon) MGP 0
7235 Midzonal LSEC MGP 0.693147180559945
7236 LSEC (interferon) MGP 0
7237 LSEC (remodelling) MGP 0.693147180559945
7238 LSEC (interferon) MGP 1.6094379124341
7239 LSEC (high MT 1) MGP 0
7240 LSEC (interferon) MGP 0
7241 LSEC (remodelling) MGP 0.693147180559945
7242 LSEC (interferon) MGP 0
7243 LSEC (stress) MGP 0
7244 LSEC (interferon) MGP 0.693147180559945
7245 LSEC (interferon) MGP 0
7246 LSEC (interferon) MGP 0
7247 LSEC (interferon) MGP 0
7248 LSEC (stress) MGP 0.693147180559945
7249 LSEC (interferon) MGP 0
7250 LSEC (interferon) MGP 0
7251 LSEC (interferon) MGP 0
7252 LSEC (remodelling) MGP 2.07944154167984
7253 LSEC (interferon) MGP 0
7254 LSEC (interferon) MGP 0
7255 Pericentral LSEC MGP 2.30258509299405
7256 LSEC (interferon) MGP 0
7257 LSEC (stress) MGP 1.38629436111989
7258 LSEC (interferon) MGP 0
7259 LSEC (high MT 1) MGP 2.56494935746154
7260 Pericentral LSEC MGP 0
7261 LSEC (interferon) MGP 0
7262 Midzonal LSEC MGP 2.39789527279837
7263 LSEC (interferon) MGP 0
7264 LSEC (remodelling) MGP 1.09861228866811
7265 LSEC (interferon) MGP 2.07944154167984
7266 LSEC (interferon) MGP 0
7267 LSEC (interferon) MGP 0
7268 LSEC (stress) MGP 0
7269 LSEC (interferon) MGP 1.09861228866811
7270 LSEC (interferon) MGP 0
7271 Pericentral LSEC MGP 1.6094379124341
7272 LSEC (interferon) MGP 1.6094379124341
7273 Pericentral LSEC MGP 0.693147180559945
7274 LSEC (interferon) MGP 0
7275 LSEC (interferon) MGP 0.693147180559945
7276 LSEC (interferon) MGP 0
7277 LSEC (interferon) MGP 0
7278 LSEC (interferon) MGP 0.693147180559945
7279 LSEC (interferon) MGP 0
7280 LSEC (interferon) MGP 0
7281 LSEC (interferon) MGP 0
7282 LSEC (interferon) MGP 0.693147180559945
7283 LSEC (interferon) MGP 1.09861228866811
7284 LSEC (interferon) MGP 0
7285 LSEC (interferon) MGP 0
7286 LSEC (interferon) MGP 0.693147180559945
7287 LSEC (remodelling) MGP 0
7288 Midzonal LSEC MGP 0
7289 LSEC (stress) MGP 0
7290 LSEC (interferon) MGP 0
7291 LSEC (interferon) MGP 0
7292 LSEC (interferon) MGP 0
7293 Pericentral LSEC MGP 0.693147180559945
7294 LSEC (interferon) MGP 0
7295 LSEC (interferon) MGP 0
7296 LSEC (interferon) MGP 0
7297 LSEC (interferon) MGP 0
7298 LSEC (interferon) MGP 0
7299 LSEC (interferon) MGP 0
7300 LSEC (interferon) MGP 0
7301 LSEC (interferon) MGP 0
7302 LSEC (interferon) MGP 0
7303 LSEC (interferon) MGP 0
7304 LSEC (interferon) MGP 0
7305 Pericentral LSEC MGP 1.94591014905531
7306 LSEC (interferon) MGP 0
7307 Pericentral LSEC MGP 0.693147180559945
7308 LSEC (interferon) MGP 0.693147180559945
7309 LSEC (interferon) MGP 0
7310 LSEC (interferon) MGP 0
7311 Pericentral LSEC MGP 0
7312 LSEC (interferon) MGP 0
7313 Pericentral LSEC MGP 2.19722457733622
7314 LSEC (interferon) MGP 0
7315 LSEC (remodelling) MGP 0
7316 LSEC (high MT 2) MGP 0
7317 LSEC (high MT 2) MGP 0
7318 LSEC (high MT 2) MGP 0
7319 LSEC (high MT 2) MGP 0
7320 Midzonal LSEC MGP 0.693147180559945
7321 LSEC (high MT 2) MGP 0
7322 LSEC (high MT 2) MGP 0
7323 LSEC (high MT 2) MGP 0
7324 LSEC (high MT 2) MGP 1.79175946922805
7325 LSEC (high MT 2) MGP 0
7326 Midzonal LSEC MGP 0.693147180559945
7327 LSEC (high MT 2) MGP 0
7328 LSEC (high MT 2) MGP 1.09861228866811
7329 LSEC (high MT 2) MGP 0
7330 LSEC (high MT 2) MGP 1.79175946922805
7331 LSEC (high MT 2) MGP 0
7332 LSEC (high MT 2) MGP 0
7333 LSEC (high MT 2) MGP 1.09861228866811
7334 LSEC (remodelling) MGP 0.693147180559945
7335 LSEC (high MT 2) MGP 0
7336 LSEC (high MT 2) MGP 0
7337 LSEC (high MT 2) MGP 0
7338 LSEC (high MT 2) MGP 2.70805020110221
7339 LSEC (high MT 2) MGP 1.09861228866811
7340 LSEC (high MT 2) MGP 0
7341 LSEC (high MT 2) MGP 0
7342 LSEC (high MT 2) MGP 0
7343 LSEC (high MT 2) MGP 0
7344 LSEC (high MT 2) MGP 0
7345 LSEC (high MT 2) MGP 0
7346 LSEC (high MT 2) MGP 0
7347 Midzonal LSEC MGP 1.94591014905531
7348 LSEC (high MT 2) MGP 0
7349 LSEC (high MT 2) MGP 1.09861228866811
7350 LSEC (high MT 2) MGP 0
7351 LSEC (high MT 2) MGP 1.09861228866811
7352 LSEC (high MT 2) MGP 0
7353 LSEC (high MT 2) MGP 0
7354 LSEC (high MT 2) MGP 0
7355 LSEC (high MT 2) MGP 1.09861228866811
7356 LSEC (high MT 2) MGP 3.78418963391826
7357 Periportal LSEC MGP 2.484906649788
7358 Midzonal LSEC MGP 3.04452243772342
7359 Midzonal LSEC MGP 1.94591014905531
7360 Midzonal LSEC MGP 1.09861228866811
7361 Midzonal LSEC MGP 1.79175946922805
7362 Midzonal LSEC MGP 0
7363 Periportal LSEC MGP 2.94443897916644
7364 Midzonal LSEC MGP 0
7365 Midzonal LSEC MGP 1.09861228866811
7366 Midzonal LSEC MGP 1.09861228866811
7367 Periportal LSEC MGP 2.19722457733622
7368 Midzonal LSEC MGP 0
7369 Periportal LSEC MGP 2.94443897916644
7370 Periportal LSEC MGP 2.99573227355399
7371 Midzonal LSEC MGP 0
7372 Periportal LSEC MGP 2.63905732961526
7373 Midzonal LSEC MGP 1.38629436111989
7374 Midzonal LSEC MGP 1.6094379124341
7375 Periportal LSEC MGP 3.13549421592915
7376 Midzonal LSEC MGP 1.79175946922805
7377 Midzonal LSEC MGP 1.09861228866811
7378 Periportal LSEC MGP 2.94443897916644
7379 Periportal LSEC MGP 2.30258509299405
7380 Midzonal LSEC MGP 1.38629436111989
7381 Periportal LSEC MGP 2.89037175789616
7382 Periportal LSEC MGP 2.89037175789616
7383 Periportal LSEC MGP 2.19722457733622
7384 Midzonal LSEC MGP 1.6094379124341
7385 Periportal LSEC MGP 2.19722457733622
7386 Periportal LSEC MGP 3.97029191355212
7387 Periportal LSEC MGP 2.30258509299405
7388 Midzonal LSEC MGP 1.38629436111989
7389 Midzonal LSEC MGP 0
7390 Midzonal LSEC MGP 1.79175946922805
7391 Periportal LSEC MGP 2.94443897916644
7392 Periportal LSEC MGP 3.13549421592915
7393 Periportal LSEC MGP 1.94591014905531
7394 Periportal LSEC MGP 2.63905732961526
7395 Midzonal LSEC MGP 2.07944154167984
7396 Midzonal LSEC MGP 2.19722457733622
7397 Midzonal LSEC MGP 0.693147180559945
7398 Periportal LSEC MGP 2.89037175789616
7399 Periportal LSEC MGP 2.89037175789616
7400 Periportal LSEC MGP 3.17805383034795
7401 Periportal LSEC MGP 2.89037175789616
7402 Periportal LSEC MGP 3.36729582998647
7403 Midzonal LSEC MGP 0
7404 Midzonal LSEC MGP 2.30258509299405
7405 Periportal LSEC MGP 2.484906649788
7406 LSEC (high MT 1) MGP 2.07944154167984
7407 Midzonal LSEC MGP 1.09861228866811
7408 Midzonal LSEC MGP 2.63905732961526
7409 Midzonal LSEC MGP 2.07944154167984
7410 Midzonal LSEC MGP 0.693147180559945
7411 Periportal LSEC MGP 0
7412 Periportal LSEC MGP 3.36729582998647
7413 Pericentral LSEC MGP 0
7414 Midzonal LSEC MGP 2.19722457733622
7415 Periportal LSEC MGP 4.27666611901606
7416 Periportal LSEC MGP 1.94591014905531
7417 Midzonal LSEC MGP 1.94591014905531
7418 LSEC (high MT 1) MGP 2.07944154167984
7419 Midzonal LSEC MGP 1.6094379124341
7420 LSEC (remodelling) MGP 3.29583686600433
7421 Periportal LSEC MGP 2.83321334405622
7422 Periportal LSEC MGP 3.46573590279973
7423 Periportal LSEC MGP 3.29583686600433
7424 Periportal LSEC MGP 3.46573590279973
7425 Midzonal LSEC MGP 0
7426 Midzonal LSEC MGP 0
7427 Periportal LSEC MGP 1.79175946922805
7428 Midzonal LSEC MGP 1.38629436111989
7429 Periportal LSEC MGP 3.04452243772342
7430 Periportal LSEC MGP 2.83321334405622
7431 Periportal LSEC MGP 2.19722457733622
7432 Midzonal LSEC MGP 1.38629436111989
7433 Midzonal LSEC MGP 2.19722457733622
7434 Midzonal LSEC MGP 2.07944154167984
7435 Midzonal LSEC MGP 2.19722457733622
7436 Midzonal LSEC MGP 1.6094379124341
7437 Periportal LSEC MGP 3.04452243772342
7438 Midzonal LSEC MGP 1.79175946922805
7439 Midzonal LSEC MGP 2.07944154167984
7440 Periportal LSEC MGP 2.77258872223978
7441 LSEC (remodelling) MGP 2.30258509299405
7442 Midzonal LSEC MGP 2.30258509299405
7443 Periportal LSEC MGP 2.70805020110221
7444 Periportal LSEC MGP 2.56494935746154
7445 Midzonal LSEC MGP 1.38629436111989
7446 Periportal LSEC MGP 2.30258509299405
7447 Midzonal LSEC MGP 0.693147180559945
7448 Periportal LSEC MGP 3.13549421592915
7449 Periportal LSEC MGP 0
7450 Midzonal LSEC MGP 2.30258509299405
7451 Midzonal LSEC MGP 1.94591014905531
7452 Periportal LSEC MGP 1.09861228866811
7453 Periportal LSEC MGP 2.19722457733622
7454 Midzonal LSEC MGP 0.693147180559945
7455 Periportal LSEC MGP 3.68887945411394
7456 Periportal LSEC MGP 3.55534806148941
7457 Midzonal LSEC MGP 1.38629436111989
7458 Midzonal LSEC MGP 2.63905732961526
7459 Periportal LSEC MGP 2.77258872223978
7460 Midzonal LSEC MGP 0
7461 Periportal LSEC MGP 2.19722457733622
7462 EC non-LSEC MGP 0
7463 Periportal LSEC MGP 3.29583686600433
7464 EC non-LSEC MGP 0
7465 Periportal LSEC MGP 2.30258509299405
7466 EC non-LSEC MGP 0
7467 EC non-LSEC MGP 1.79175946922805
7468 EC non-LSEC MGP 0
7469 EC non-LSEC MGP 3.29583686600433
7470 EC non-LSEC MGP 2.70805020110221
7471 EC non-LSEC MGP 0.693147180559945
7472 EC non-LSEC MGP 1.6094379124341
7473 EC non-LSEC MGP 3.13549421592915
7474 EC non-LSEC MGP 1.6094379124341
7475 EC non-LSEC MGP 1.79175946922805
7476 EC non-LSEC MGP 0
7477 EC non-LSEC MGP 1.94591014905531
7478 EC non-LSEC MGP 0.693147180559945
7479 EC non-LSEC MGP 1.94591014905531
7480 EC non-LSEC MGP 0
7481 EC non-LSEC MGP 0
7482 EC non-LSEC MGP 0
7483 EC non-LSEC MGP 1.6094379124341
7484 LSEC (stress) MGP 0.693147180559945
7485 EC non-LSEC MGP 2.07944154167984
7486 EC non-LSEC MGP 2.30258509299405
7487 EC non-LSEC MGP 0
7488 EC non-LSEC MGP 0
7489 EC non-LSEC MGP 0
7490 EC non-LSEC MGP 1.94591014905531
7491 EC non-LSEC MGP 0
7492 EC non-LSEC MGP 0
7493 EC non-LSEC MGP 3.25809653802148
7494 EC non-LSEC MGP 0
7495 EC non-LSEC MGP 0
7496 EC non-LSEC MGP 0
7497 EC non-LSEC MGP 0
7498 EC non-LSEC MGP 0
7499 EC non-LSEC MGP 1.09861228866811
7500 EC non-LSEC MGP 2.30258509299405
7501 EC non-LSEC MGP 0
7502 EC non-LSEC MGP 2.70805020110221
7503 EC non-LSEC MGP 0
7504 EC non-LSEC MGP 1.6094379124341
7505 EC non-LSEC MGP 1.94591014905531
7506 EC non-LSEC MGP 1.79175946922805
7507 EC non-LSEC MGP 0.693147180559945
7508 EC non-LSEC MGP 0
7509 EC non-LSEC MGP 0
7510 EC non-LSEC MGP 1.09861228866811
7511 EC non-LSEC MGP 3.09104245335832
7512 Periportal LSEC MGP 3.29583686600433
7513 Periportal LSEC MGP 2.94443897916644
7514 EC non-LSEC MGP 0
7515 EC non-LSEC MGP 3.40119738166216
7516 EC non-LSEC MGP 1.6094379124341
7517 EC non-LSEC MGP 1.09861228866811
7518 EC non-LSEC MGP 0
7519 EC non-LSEC MGP 1.79175946922805
7520 EC non-LSEC MGP 0
7521 EC non-LSEC MGP 0
7522 EC non-LSEC MGP 0
7523 EC non-LSEC MGP 1.79175946922805
7524 EC non-LSEC MGP 0
7525 EC non-LSEC MGP 0
7526 EC non-LSEC MGP 1.6094379124341
7527 EC non-LSEC MGP 3.17805383034795
7528 EC non-LSEC MGP 2.30258509299405
7529 EC non-LSEC MGP 2.70805020110221
7530 EC non-LSEC MGP 0.693147180559945
7531 EC non-LSEC MGP 1.09861228866811
7532 EC non-LSEC MGP 1.94591014905531
7533 EC non-LSEC MGP 2.30258509299405
7534 EC non-LSEC MGP 3.52636052461616
7535 EC non-LSEC MGP 2.19722457733622
7536 EC non-LSEC MGP 1.79175946922805
7537 EC non-LSEC MGP 0.693147180559945
7538 EC non-LSEC MGP 0
7539 EC non-LSEC MGP 1.38629436111989
7540 EC non-LSEC MGP 0
7541 EC non-LSEC MGP 2.70805020110221
7542 EC non-LSEC MGP 0
7543 EC non-LSEC MGP 0
7544 EC non-LSEC MGP 0
7545 EC non-LSEC MGP 0
7546 EC non-LSEC MGP 2.70805020110221
7547 EC non-LSEC MGP 1.09861228866811
7548 EC non-LSEC MGP 0
7549 EC non-LSEC MGP 0.693147180559945
7550 EC non-LSEC MGP 0
7551 Periportal LSEC MGP 2.56494935746154
7552 LSEC (stress) MGP 0
7553 LSEC (stress) MGP 0
7554 LSEC (remodelling) MGP 0
7555 LSEC (stress) MGP 0
7556 LSEC (stress) MGP 0
7557 LSEC (stress) MGP 0
7558 LSEC (stress) MGP 0
7559 LSEC (high MT 1) MGP 0.693147180559945
7560 LSEC (stress) MGP 0
7561 LSEC (high MT 1) MGP 1.38629436111989
7562 LSEC (high MT 1) MGP 0
7563 LSEC (stress) MGP 0
7564 LSEC (stress) MGP 0
7565 LSEC (stress) MGP 0
7566 LSEC (remodelling) MGP 0
7567 LSEC (remodelling) MGP 0
7568 LSEC (stress) MGP 0
7569 LSEC (stress) MGP 0
7570 LSEC (stress) MGP 0
7571 EC non-LSEC MGP 0
7572 LSEC (high MT 1) MGP 0
7573 LSEC (remodelling) MGP 1.09861228866811
7574 LSEC (remodelling) MGP 0
7575 LSEC (stress) MGP 0
7576 LSEC (remodelling) MGP 0
7577 LSEC (stress) MGP 0.693147180559945
7578 LSEC (stress) MGP 0
7579 LSEC (stress) MGP 0
7580 LSEC (stress) MGP 0
7581 LSEC (remodelling) MGP 0
7582 LSEC (remodelling) MGP 0
7583 LSEC (interferon) MGP 0
7584 LSEC (stress) MGP 0
7585 LSEC (stress) MGP 0
7586 LSEC (remodelling) MGP 0
7587 LSEC (stress) MGP 0
7588 LSEC (high MT 1) MGP 1.09861228866811
7589 LSEC (stress) MGP 0
7590 LSEC (high MT 1) MGP 0
7591 LSEC (remodelling) MGP 1.38629436111989
7592 LSEC (high MT 1) MGP 0
7593 LSEC (stress) MGP 0
7594 LSEC (stress) MGP 0
7595 LSEC (remodelling) MGP 0.693147180559945
7596 LSEC (remodelling) MGP 1.94591014905531
7597 LSEC (stress) MGP 0
7598 LSEC (stress) MGP 0
7599 LSEC (stress) MGP 0
7600 LSEC (high MT 1) MGP 0
7601 LSEC (stress) MGP 0
7602 LSEC (stress) MGP 0
7603 LSEC (stress) MGP 0
7604 LSEC (stress) MGP 0.693147180559945
7605 LSEC (stress) MGP 0
7606 Pericentral LSEC MGP 0
7607 LSEC (stress) MGP 0.693147180559945
7608 LSEC (high MT 1) MGP 0
7609 LSEC (stress) MGP 0
7610 LSEC (stress) MGP 0
7611 LSEC (stress) MGP 0
7612 LSEC (remodelling) MGP 0
7613 LSEC (remodelling) MGP 0
7614 LSEC (remodelling) MGP 0
7615 LSEC (high MT 1) MGP 0
7616 LSEC (interferon) MGP 0
7617 LSEC (stress) MGP 0
7618 LSEC (stress) MGP 0
7619 LSEC (remodelling) MGP 0
7620 LSEC (stress) MGP 0
7621 LSEC (remodelling) MGP 1.38629436111989
7622 LSEC (interferon) MGP 0
7623 LSEC (interferon) MGP 0
7624 LSEC (stress) MGP 0
7625 Pericentral LSEC MGP 0
7626 LSEC (stress) MGP 0
7627 LSEC (high MT 1) MGP 0
7628 LSEC (high MT 1) MGP 0
7629 LSEC (interferon) MGP 0
7630 LSEC (remodelling) MGP 0
7631 LSEC (remodelling) MGP 0
7632 EC non-LSEC MGP 0
7633 LSEC (stress) MGP 0
7634 LSEC (interferon) MGP 0
7635 LSEC (stress) MGP 0
7636 LSEC (remodelling) MGP 0
7637 LSEC (stress) MGP 1.38629436111989
7638 LSEC (remodelling) MGP 0
7639 LSEC (stress) MGP 0
7640 Pericentral LSEC MGP 0
7641 Pericentral LSEC MGP 0
7642 LSEC (stress) MGP 0
7643 LSEC (stress) MGP 0
7644 Pericentral LSEC MGP 0
7645 LSEC (remodelling) MGP 0
7646 LSEC (remodelling) MGP 1.09861228866811
7647 LSEC (remodelling) MGP 0
7648 LSEC (stress) MGP 0
7649 LSEC (remodelling) MGP 0
7650 LSEC (high MT 1) MGP 0
7651 LSEC (remodelling) MGP 0
7652 LSEC (stress) MGP 0
7653 LSEC (stress) MGP 0
7654 LSEC (remodelling) MGP 0
7655 LSEC (stress) MGP 0
7656 LSEC (high MT 1) MGP 0
7657 LSEC (stress) MGP 0
7658 LSEC (remodelling) MGP 0
7659 Pericentral LSEC MGP 0
7660 LSEC (high MT 2) MGP 0
7661 LSEC (high MT 1) MGP 0
7662 LSEC (remodelling) MGP 0
7663 LSEC (high MT 1) MGP 0
7664 LSEC (interferon) MGP 0
7665 Pericentral LSEC MGP 0
7666 LSEC (high MT 2) MGP 0
7667 Pericentral LSEC MGP 0
7668 LSEC (high MT 1) MGP 0
7669 Midzonal LSEC MGP 0
7670 Midzonal LSEC MGP 0
7671 LSEC (stress) MGP 0
7672 LSEC (remodelling) MGP 0
7673 Midzonal LSEC MGP 0
7674 LSEC (stress) MGP 0
7675 LSEC (high MT 1) MGP 0
7676 LSEC (remodelling) MGP 0
7677 LSEC (high MT 1) MGP 0
7678 LSEC (stress) MGP 0
7679 Midzonal LSEC MGP 0
7680 LSEC (high MT 2) MGP 0
7681 LSEC (high MT 1) MGP 0
7682 LSEC (remodelling) MGP 1.09861228866811
7683 LSEC (stress) MGP 0
7684 LSEC (remodelling) MGP 0
7685 LSEC (interferon) MGP 0
7686 LSEC (high MT 1) MGP 0
7687 LSEC (high MT 1) MGP 0
7688 LSEC (stress) MGP 0.693147180559945
7689 LSEC (stress) MGP 1.09861228866811
7690 LSEC (high MT 2) MGP 0
7691 LSEC (interferon) MGP 0
7692 LSEC (high MT 1) MGP 0
7693 LSEC (stress) MGP 0
7694 LSEC (remodelling) MGP 0
7695 LSEC (high MT 2) MGP 0
7696 Midzonal LSEC MGP 0.693147180559945
7697 LSEC (remodelling) MGP 1.79175946922805
7698 Midzonal LSEC MGP 0
7699 Midzonal LSEC MGP 1.38629436111989
7700 LSEC (remodelling) MGP 0
7701 Midzonal LSEC MGP 0
7702 LSEC (high MT 1) MGP 0
7703 LSEC (high MT 2) MGP 0
7704 LSEC (high MT 1) MGP 0
7705 LSEC (high MT 2) MGP 0
7706 LSEC (remodelling) MGP 0
7707 LSEC (high MT 1) MGP 0
7708 LSEC (high MT 2) MGP 0
7709 LSEC (stress) MGP 0
7710 Pericentral LSEC MGP 1.09861228866811
7711 LSEC (remodelling) MGP 0
7712 LSEC (remodelling) MGP 0
7713 LSEC (stress) MGP 0
7714 Midzonal LSEC MGP 0
7715 LSEC (high MT 2) MGP 0
7716 Pericentral LSEC MGP 0
7717 LSEC (high MT 1) MGP 0
7718 LSEC (stress) MGP 0
7719 LSEC (high MT 1) MGP 2.39789527279837
7720 LSEC (remodelling) MGP 0
7721 LSEC (interferon) MGP 0
7722 LSEC (high MT 1) MGP 0
7723 LSEC (high MT 1) MGP 0
7724 LSEC (high MT 1) MGP 0
7725 Midzonal LSEC MGP 0
7726 LSEC (stress) MGP 0
7727 LSEC (remodelling) MGP 1.6094379124341
7728 LSEC (high MT 2) MGP 0
7729 Midzonal LSEC MGP 1.09861228866811
7730 Midzonal LSEC MGP 0
7731 LSEC (high MT 2) MGP 0
7732 LSEC (high MT 1) MGP 0
7733 LSEC (high MT 1) MGP 0
7734 LSEC (high MT 1) MGP 0
7735 LSEC (high MT 2) MGP 0
7736 LSEC (interferon) MGP 0
7737 LSEC (high MT 1) MGP 0
7738 LSEC (interferon) MGP 0
7739 LSEC (high MT 1) MGP 0
7740 LSEC (high MT 1) MGP 0
7741 LSEC (remodelling) MGP 0
7742 LSEC (remodelling) MGP 0
7743 LSEC (stress) MGP 0
7744 Midzonal LSEC MGP 1.38629436111989
7745 LSEC (high MT 2) MGP 0.693147180559945
7746 Midzonal LSEC MGP 0.693147180559945
7747 LSEC (high MT 2) MGP 1.09861228866811
7748 LSEC (interferon) MGP 0
7749 LSEC (high MT 2) MGP 0
7750 Midzonal LSEC MGP 0.693147180559945
7751 LSEC (stress) MGP 0
7752 LSEC (stress) MGP 0.693147180559945
7753 Midzonal LSEC MGP 1.79175946922805
7754 LSEC (high MT 1) MGP 0
7755 LSEC (high MT 1) MGP 0
7756 Midzonal LSEC MGP 1.09861228866811
7757 LSEC (high MT 2) MGP 0
7758 Midzonal LSEC MGP 0
7759 Midzonal LSEC MGP 1.09861228866811
7760 LSEC (interferon) MGP 0
7761 LSEC (remodelling) MGP 0
7762 LSEC (high MT 1) MGP 0
7763 Midzonal LSEC MGP 0
7764 LSEC (high MT 1) MGP 0
7765 Midzonal LSEC MGP 0
7766 LSEC (high MT 1) MGP 0
7767 LSEC (high MT 2) MGP 0
7768 LSEC (remodelling) MGP 0
7769 LSEC (remodelling) MGP 1.09861228866811
7770 LSEC (stress) MGP 0
7771 Midzonal LSEC MGP 2.39789527279837
7772 Midzonal LSEC MGP 0.693147180559945
7773 Periportal LSEC MGP 2.94443897916644
7774 Periportal LSEC MGP 2.30258509299405
7775 LSEC (fenestr.) MGP 1.79175946922805
7776 LSEC (high MT 1) MGP 0
7777 Periportal LSEC MGP 4.43081679884331
7778 Periportal LSEC MGP 2.39789527279837
7779 Periportal LSEC MGP 3.63758615972639
7780 Periportal LSEC MGP 3.63758615972639
7781 Periportal LSEC MGP 3.8286413964891
7782 EC non-LSEC MGP 2.94443897916644
7783 Midzonal LSEC MGP 2.484906649788
7784 Periportal LSEC MGP 2.484906649788
7785 Midzonal LSEC MGP 2.30258509299405
7786 Periportal LSEC MGP 3.49650756146648
7787 EC non-LSEC MGP 1.79175946922805
7788 EC non-LSEC MGP 1.6094379124341
7789 Periportal LSEC MGP 4.99043258677874
7790 Periportal LSEC MGP 2.89037175789616
7791 Periportal LSEC MGP 3.29583686600433
7792 Periportal LSEC MGP 3.2188758248682
7793 Midzonal LSEC MGP 0.693147180559945
7794 Periportal LSEC MGP 2.94443897916644
7795 Periportal LSEC MGP 2.77258872223978
7796 LSEC (fenestr.) MGP 1.94591014905531
7797 LSEC (stress) MGP 1.6094379124341
7798 Lymphatic EC MGP 1.38629436111989
7799 Periportal LSEC MGP 3.36729582998647
7800 Periportal LSEC MGP 4.64439089914137
7801 Midzonal LSEC MGP 2.484906649788
7802 Periportal LSEC MGP 2.83321334405622
7803 Periportal LSEC MGP 3.91202300542815
7804 Lymphatic EC MGP 2.39789527279837
7805 Periportal LSEC MGP 3.17805383034795
7806 Periportal LSEC MGP 2.94443897916644
7807 Periportal LSEC MGP 1.94591014905531
7808 LSEC (stress) MGP 1.79175946922805
7809 Midzonal LSEC MGP 2.30258509299405
7810 Periportal LSEC MGP 2.77258872223978
7811 Periportal LSEC MGP 2.19722457733622
7812 Midzonal LSEC MGP 2.77258872223978
7813 LSEC (high MT 2) MGP 1.6094379124341
7814 Periportal LSEC MGP 3.29583686600433
7815 LSEC (high MT 2) MGP 0.693147180559945
7816 LSEC (high MT 2) MGP 2.07944154167984
7817 Periportal LSEC MGP 3.17805383034795
7818 Periportal LSEC MGP 3.61091791264422
7819 Periportal LSEC MGP 2.484906649788
7820 Periportal LSEC MGP 2.94443897916644
7821 Periportal LSEC MGP 3.68887945411394
7822 Periportal LSEC MGP 3.91202300542815
7823 Periportal LSEC MGP 3.46573590279973
7824 Periportal LSEC MGP 2.39789527279837
7825 Periportal LSEC MGP 3.63758615972639
7826 Periportal LSEC MGP 5.06890420222023
7827 Periportal LSEC MGP 1.79175946922805
7828 Periportal LSEC MGP 3.40119738166216
7829 Periportal LSEC MGP 0
7830 Periportal LSEC MGP 2.484906649788
7831 Periportal LSEC MGP 3.63758615972639
7832 Periportal LSEC MGP 2.77258872223978
7833 LSEC (high MT 2) MGP 1.6094379124341
7834 Periportal LSEC MGP 2.70805020110221
7835 Periportal LSEC MGP 2.19722457733622
7836 Periportal LSEC MGP 2.63905732961526
7837 LSEC (remodelling) MGP 1.09861228866811
7838 Periportal LSEC MGP 3.66356164612965
7839 Lymphatic EC MGP 0
7840 Periportal LSEC MGP 3.63758615972639
7841 Periportal LSEC MGP 4.77068462446567
7842 Periportal LSEC MGP 2.94443897916644
7843 Periportal LSEC MGP 2.30258509299405
7844 Lymphatic EC MGP 1.38629436111989
7845 Periportal LSEC MGP 4.31748811353631
7846 Periportal LSEC MGP 2.19722457733622
7847 Periportal LSEC MGP 2.89037175789616
7848 Periportal LSEC MGP 3.87120101090789
7849 Periportal LSEC MGP 4.00733318523247
7850 Periportal LSEC MGP 3.8286413964891
7851 Periportal LSEC MGP 2.484906649788
7852 Periportal LSEC MGP 3.04452243772342
7853 EC non-LSEC MGP 3.2188758248682
7854 Midzonal LSEC MGP 0
7855 Periportal LSEC MGP 3.17805383034795
7856 EC non-LSEC MGP 1.79175946922805
7857 Periportal LSEC MGP 3.95124371858143
7858 Periportal LSEC MGP 4.31748811353631
7859 EC non-LSEC MGP 1.94591014905531
7860 Periportal LSEC MGP 2.30258509299405
7861 Periportal LSEC MGP 2.83321334405622
7862 Lymphatic EC MGP 3.43398720448515
7863 Periportal LSEC MGP 2.484906649788
7864 Periportal LSEC MGP 3.13549421592915
7865 Periportal LSEC MGP 3.85014760171006
7866 Periportal LSEC MGP 2.63905732961526
7867 Periportal LSEC MGP 4.4188406077966
7868 Periportal LSEC MGP 3.3322045101752
7869 Periportal LSEC MGP 3.17805383034795
7870 Periportal LSEC MGP 2.19722457733622
7871 Lymphatic EC MGP 0.693147180559945
7872 Periportal LSEC MGP 2.83321334405622
7873 Periportal LSEC MGP 4.23410650459726
7874 Periportal LSEC MGP 4.00733318523247
7875 Periportal LSEC MGP 1.6094379124341
7876 Periportal LSEC MGP 3.61091791264422
7877 Periportal LSEC MGP 2.89037175789616
7878 Periportal LSEC MGP 3.29583686600433
7879 Lymphatic EC MGP 2.70805020110221
7880 Periportal LSEC MGP 3.87120101090789
7881 Periportal LSEC MGP 1.38629436111989
7882 Periportal LSEC MGP 4.9416424226093
7883 Lymphatic EC MGP 0
7884 Periportal LSEC MGP 3.17805383034795
7885 Lymphatic EC MGP 0
7886 Periportal LSEC MGP 3.25809653802148
7887 Periportal LSEC MGP 4.33073334028633
7888 Periportal LSEC MGP 3.55534806148941
7889 Midzonal LSEC MGP 0.693147180559945
7890 Periportal LSEC MGP 2.63905732961526
7891 Periportal LSEC MGP 2.77258872223978
7892 EC non-LSEC MGP 2.07944154167984
7893 Periportal LSEC MGP 2.56494935746154
7894 Periportal LSEC MGP 3.29583686600433
7895 Periportal LSEC MGP 2.30258509299405
7896 Periportal LSEC MGP 3.61091791264422
7897 Periportal LSEC MGP 4.06044301054642
7898 Periportal LSEC MGP 2.99573227355399
7899 Lymphatic EC MGP 0.693147180559945
7900 Periportal LSEC MGP 2.89037175789616
7901 Cycling cells MGP 2.56494935746154
7902 LSEC (high MT 2) MGP 0
7903 LSEC (high MT 2) MGP 0
7904 LSEC (high MT 2) MGP 0
7905 LSEC (high MT 2) MGP 1.09861228866811
7906 LSEC (high MT 2) MGP 0
7907 LSEC (high MT 2) MGP 0
7908 LSEC (high MT 2) MGP 0
7909 LSEC (high MT 2) MGP 0
7910 LSEC (remodelling) MGP 0
7911 LSEC (high MT 2) MGP 0
7912 LSEC (high MT 2) MGP 0
7913 LSEC (high MT 2) MGP 0
7914 LSEC (high MT 2) MGP 0
7915 LSEC (high MT 2) MGP 0.693147180559945
7916 LSEC (high MT 2) MGP 0
7917 LSEC (high MT 2) MGP 0
7918 LSEC (high MT 2) MGP 0
7919 LSEC (high MT 2) MGP 0
7920 LSEC (high MT 2) MGP 0
7921 LSEC (high MT 2) MGP 0
7922 Midzonal LSEC MGP 0
7923 LSEC (high MT 2) MGP 0
7924 LSEC (high MT 2) MGP 0
7925 LSEC (high MT 2) MGP 0
7926 LSEC (high MT 2) MGP 0
7927 LSEC (high MT 2) MGP 0
7928 Midzonal LSEC MGP 2.30258509299405
7929 LSEC (high MT 2) MGP 0
7930 LSEC (high MT 2) MGP 0
7931 LSEC (high MT 2) MGP 0
7932 LSEC (high MT 2) MGP 0
7933 LSEC (high MT 2) MGP 0
7934 LSEC (high MT 2) MGP 0
7935 LSEC (high MT 2) MGP 0
7936 LSEC (high MT 2) MGP 0
7937 LSEC (high MT 2) MGP 0
7938 LSEC (high MT 2) MGP 0
7939 LSEC (high MT 2) MGP 0
7940 LSEC (high MT 2) MGP 0
7941 LSEC (high MT 2) MGP 0
7942 LSEC (high MT 2) MGP 0
7943 LSEC (high MT 2) MGP 0
7944 LSEC (high MT 2) MGP 0
7945 LSEC (high MT 2) MGP 0
7946 LSEC (high MT 2) MGP 0
7947 LSEC (high MT 2) MGP 0
7948 LSEC (high MT 2) MGP 0
7949 LSEC (high MT 2) MGP 0
7950 LSEC (high MT 2) MGP 0
7951 LSEC (high MT 2) MGP 0
7952 LSEC (interferon) MGP 0
7953 LSEC (stress) MGP 0
7954 LSEC (stress) MGP 0
7955 LSEC (stress) MGP 0
7956 Pericentral LSEC MGP 0
7957 LSEC (stress) MGP 0
7958 Pericentral LSEC MGP 0
7959 Midzonal LSEC MGP 0
7960 LSEC (interferon) MGP 0.693147180559945
7961 Pericentral LSEC MGP 0
7962 LSEC (interferon) MGP 0
7963 LSEC (high MT 1) MGP 0
7964 LSEC (interferon) MGP 0
7965 LSEC (stress) MGP 0
7966 Pericentral LSEC MGP 0
7967 Pericentral LSEC MGP 0
7968 Pericentral LSEC MGP 0
7969 Pericentral LSEC MGP 0.693147180559945
7970 Midzonal LSEC MGP 0.693147180559945
7971 LSEC (stress) MGP 1.09861228866811
7972 LSEC (interferon) MGP 0
7973 Pericentral LSEC MGP 0
7974 LSEC (stress) MGP 0
7975 LSEC (interferon) MGP 2.07944154167984
7976 LSEC (interferon) MGP 0
7977 LSEC (stress) MGP 0
7978 LSEC (interferon) MGP 0
7979 LSEC (interferon) MGP 0
7980 Pericentral LSEC MGP 0
7981 LSEC (interferon) MGP 0.693147180559945
7982 LSEC (interferon) MGP 0
7983 LSEC (stress) MGP 0
7984 LSEC (stress) MGP 0
7985 LSEC (stress) MGP 0
7986 Midzonal LSEC MGP 0.693147180559945
7987 LSEC (high MT 1) MGP 0.693147180559945
7988 LSEC (interferon) MGP 0
7989 LSEC (interferon) MGP 0
7990 LSEC (interferon) MGP 0
7991 Periportal LSEC MGP 2.63905732961526
7992 Periportal LSEC MGP 3.58351893845611
7993 Periportal LSEC MGP 3.91202300542815
7994 Midzonal LSEC MGP 2.39789527279837
7995 Periportal LSEC MGP 3.25809653802148
7996 EC non-LSEC MGP 1.09861228866811
7997 Periportal LSEC MGP 4.0943445622221
7998 EC non-LSEC MGP 1.38629436111989
7999 EC non-LSEC MGP 1.09861228866811
8000 Midzonal LSEC MGP 0
8001 Midzonal LSEC MGP 1.09861228866811
8002 Periportal LSEC MGP 3.55534806148941
8003 EC non-LSEC MGP 0.693147180559945
8004 EC non-LSEC MGP 0.693147180559945
8005 Midzonal LSEC MGP 0.693147180559945
8006 Midzonal LSEC MGP 0.693147180559945
8007 Midzonal LSEC MGP 0
8008 Periportal LSEC MGP 4.4188406077966
8009 Periportal LSEC MGP 3.63758615972639
8010 LSEC (fenestr.) MGP 1.6094379124341
8011 LSEC (remodelling) MGP 1.6094379124341
8012 Periportal LSEC MGP 1.38629436111989
8013 Periportal LSEC MGP 3.78418963391826
8014 EC non-LSEC MGP 2.484906649788
8015 EC non-LSEC MGP 1.09861228866811
8016 Periportal LSEC MGP 4.27666611901606
8017 EC non-LSEC MGP 2.39789527279837
8018 EC non-LSEC MGP 1.79175946922805
8019 Midzonal LSEC MGP 0.693147180559945
8020 Midzonal LSEC MGP 3.09104245335832
8021 Periportal LSEC MGP 2.30258509299405
8022 Periportal LSEC MGP 2.39789527279837
8023 Periportal LSEC MGP 3.2188758248682
8024 Midzonal LSEC MGP 1.09861228866811
8025 Lymphatic EC MGP 2.99573227355399
8026 Periportal LSEC MGP 3.80666248977032
8027 Midzonal LSEC MGP 0.693147180559945
8028 Midzonal LSEC MGP 2.07944154167984
8029 Midzonal LSEC MGP 2.83321334405622
8030 Periportal LSEC MGP 3.49650756146648
8031 LSEC (stress) MGP 0
8032 LSEC (high MT 1) MGP 0
8033 LSEC (stress) MGP 0
8034 LSEC (high MT 1) MGP 0
8035 LSEC (stress) MGP 0
8036 LSEC (high MT 1) MGP 0
8037 LSEC (stress) MGP 0
8038 LSEC (stress) MGP 0
8039 Pericentral LSEC MGP 0.693147180559945
8040 LSEC (stress) MGP 0
8041 LSEC (remodelling) MGP 0
8042 Cycling cells MGP 0
8043 Pericentral LSEC MGP 0
8044 LSEC (stress) MGP 0
8045 LSEC (stress) MGP 0
8046 LSEC (high MT 1) MGP 0
8047 LSEC (stress) MGP 0
8048 Pericentral LSEC MGP 0
8049 LSEC (stress) MGP 0
8050 LSEC (stress) MGP 0
8051 LSEC (remodelling) MGP 0
8052 LSEC (stress) MGP 0
8053 LSEC (stress) MGP 0
8054 LSEC (high MT 1) MGP 0
8055 LSEC (high MT 1) MGP 0
8056 LSEC (stress) MGP 0
8057 LSEC (stress) MGP 0
8058 LSEC (stress) MGP 0
8059 LSEC (interferon) MGP 0
8060 LSEC (high MT 1) MGP 0
8061 LSEC (stress) MGP 0
8062 LSEC (interferon) MGP 0
8063 LSEC (stress) MGP 0.693147180559945
8064 Pericentral LSEC MGP 0
8065 LSEC (high MT 1) MGP 0
8066 LSEC (interferon) MGP 0
8067 LSEC (high MT 1) MGP 0
8068 LSEC (stress) MGP 0
8069 EC non-LSEC MGP 0
8070 LSEC (high MT 1) MGP 0
8071 LSEC (high MT 1) MGP 0
8072 LSEC (interferon) MGP 0
8073 LSEC (stress) MGP 0.693147180559945
8074 Pericentral LSEC MGP 0
8075 LSEC (stress) MGP 0
8076 LSEC (high MT 1) MGP 0
8077 LSEC (stress) MGP 0
8078 LSEC (high MT 1) MGP 0
8079 Pericentral LSEC MGP 0
8080 LSEC (stress) MGP 0
8081 Pericentral LSEC MGP 0.693147180559945
8082 Cycling cells MGP 0
8083 LSEC (stress) MGP 0
8084 Pericentral LSEC MGP 0
8085 Pericentral LSEC MGP 0
8086 LSEC (stress) MGP 0
8087 LSEC (high MT 1) MGP 0
8088 LSEC (stress) MGP 0
8089 LSEC (stress) MGP 0
8090 LSEC (high MT 1) MGP 0
8091 LSEC (stress) MGP 0
8092 EC non-LSEC MGP 0
8093 EC non-LSEC MGP 0
8094 Pericentral LSEC MGP 0
8095 LSEC (high MT 2) MGP 0
8096 LSEC (high MT 2) MGP 0
8097 LSEC (high MT 2) MGP 0
8098 LSEC (high MT 2) MGP 0
8099 LSEC (high MT 2) MGP 0
8100 LSEC (high MT 1) MGP 0
8101 LSEC (high MT 1) MGP 0
8102 LSEC (high MT 1) MGP 0
8103 LSEC (high MT 1) MGP 0
8104 LSEC (high MT 1) MGP 0
8105 LSEC (high MT 1) MGP 0
8106 LSEC (high MT 1) MGP 0
8107 LSEC (high MT 1) MGP 0
8108 LSEC (high MT 1) MGP 0
8109 LSEC (high MT 1) MGP 0
8110 LSEC (high MT 1) MGP 0
8111 LSEC (high MT 1) MGP 0
8112 LSEC (high MT 1) MGP 0
8113 LSEC (high MT 1) MGP 0
8114 EC non-LSEC MGP 1.09861228866811
8115 LSEC (high MT 1) MGP 0
8116 LSEC (high MT 1) MGP 0
8117 LSEC (high MT 1) MGP 0
8118 LSEC (high MT 1) MGP 0
8119 LSEC (high MT 1) MGP 0
8120 LSEC (high MT 1) MGP 0
8121 Periportal LSEC MGP 3.63758615972639
8122 Midzonal LSEC MGP 2.63905732961526
8123 LSEC (interferon) MGP 1.09861228866811
8124 Periportal LSEC MGP 3.63758615972639
8125 EC non-LSEC MGP 1.6094379124341
8126 LSEC (high MT 1) MGP 0
8127 EC non-LSEC MGP 0
8128 Periportal LSEC MGP 2.99573227355399
8129 Periportal LSEC MGP 3.68887945411394
8130 EC non-LSEC MGP 0
8131 Periportal LSEC MGP 2.83321334405622
8132 EC non-LSEC MGP 0
8133 Periportal LSEC MGP 4.29045944114839
8134 EC non-LSEC MGP 0
8135 EC non-LSEC MGP 0
8136 EC non-LSEC MGP 0
8137 LSEC (stress) MGP 1.38629436111989
8138 EC non-LSEC MGP 0
8139 LSEC (remodelling) MGP 2.07944154167984
8140 EC non-LSEC MGP 0
8141 LSEC (stress) MGP 1.09861228866811
8142 EC non-LSEC MGP 0
8143 Midzonal LSEC MGP 0
8144 EC non-LSEC MGP 0
8145 LSEC (remodelling) MGP 0
8146 EC non-LSEC MGP 0
8147 LSEC (remodelling) MGP 2.39789527279837
8148 EC non-LSEC MGP 0
8149 LSEC (remodelling) MGP 1.09861228866811
8150 EC non-LSEC MGP 0
8151 LSEC (stress) MGP 1.09861228866811
8152 LSEC (remodelling) MGP 1.94591014905531
8153 LSEC (stress) MGP 0.693147180559945
8154 Periportal LSEC MGP 2.89037175789616
8155 EC non-LSEC MGP 1.6094379124341
8156 EC non-LSEC MGP 0
8157 EC non-LSEC MGP 0
8158 LSEC (stress) MGP 0
8159 Midzonal LSEC MGP 0
8160 Periportal LSEC MGP 3.2188758248682
8161 EC non-LSEC MGP 0
8162 EC non-LSEC MGP 0
8163 EC non-LSEC MGP 0
8164 EC non-LSEC MGP 0
8165 EC non-LSEC MGP 0
8166 EC non-LSEC MGP 0
8167 LSEC (stress) MGP 0
8168 EC non-LSEC MGP 0
8169 EC non-LSEC MGP 0
8170 EC non-LSEC MGP 0
8171 EC non-LSEC MGP 0
8172 Midzonal LSEC MGP 0
8173 EC non-LSEC MGP 0
8174 EC non-LSEC MGP 0
8175 EC non-LSEC MGP 0
8176 EC non-LSEC MGP 0
8177 EC non-LSEC MGP 0
8178 EC non-LSEC MGP 0
8179 EC non-LSEC MGP 0
8180 EC non-LSEC MGP 0
8181 EC non-LSEC MGP 0
8182 EC non-LSEC MGP 0
8183 EC non-LSEC MGP 0
8184 EC non-LSEC MGP 0
8185 EC non-LSEC MGP 0
8186 EC non-LSEC MGP 0
8187 EC non-LSEC MGP 0
8188 EC non-LSEC MGP 0
8189 EC non-LSEC MGP 0
8190 EC non-LSEC MGP 0
8191 EC non-LSEC MGP 0
8192 EC non-LSEC MGP 0
8193 Cycling cells MGP 0
8194 LSEC (stress) MGP 1.38629436111989
8195 Periportal LSEC MGP 2.30258509299405
8196 LSEC (stress) MGP 1.09861228866811
8197 LSEC (remodelling) MGP 0
8198 LSEC (high MT 1) MGP 0
8199 LSEC (remodelling) MGP 0
8200 LSEC (stress) MGP 0
8201 LSEC (remodelling) MGP 0
8202 Pericentral LSEC MGP 1.09861228866811
8203 LSEC (remodelling) MGP 0
8204 LSEC (remodelling) MGP 0
8205 LSEC (stress) MGP 0
8206 Pericentral LSEC MGP 0
8207 EC non-LSEC MGP 0
8208 LSEC (remodelling) MGP 0
8209 EC non-LSEC MGP 0
8210 EC non-LSEC MGP 0
8211 LSEC (remodelling) MGP 0
8212 LSEC (remodelling) MGP 0
8213 EC non-LSEC MGP 0
8214 LSEC (remodelling) MGP 0
8215 EC non-LSEC MGP 0
8216 EC non-LSEC MGP 0
8217 EC non-LSEC MGP 0
8218 LSEC (stress) MGP 0
8219 EC non-LSEC MGP 0
8220 EC non-LSEC MGP 0
8221 EC non-LSEC MGP 0
8222 LSEC (remodelling) MGP 0
8223 LSEC (remodelling) MGP 0
8224 EC non-LSEC MGP 0
8225 LSEC (stress) MGP 0
8226 LSEC (stress) MGP 0
8227 LSEC (stress) MGP 0
8228 EC non-LSEC MGP 0
8229 EC non-LSEC MGP 0
8230 EC non-LSEC MGP 0
8231 EC non-LSEC MGP 0
8232 EC non-LSEC MGP 0
8233 EC non-LSEC MGP 0
8234 EC non-LSEC MGP 0
8235 LSEC (remodelling) MGP 0
8236 EC non-LSEC MGP 0
8237 EC non-LSEC MGP 0
8238 EC non-LSEC MGP 0
8239 LSEC (remodelling) MGP 0
8240 Midzonal LSEC MGP 0
8241 EC non-LSEC MGP 0
8242 EC non-LSEC MGP 0
8243 EC non-LSEC MGP 0
8244 EC non-LSEC MGP 0
8245 EC non-LSEC MGP 0
8246 EC non-LSEC MGP 0
8247 EC non-LSEC MGP 1.09861228866811
8248 EC non-LSEC MGP 0
8249 EC non-LSEC MGP 0
8250 EC non-LSEC MGP 0
8251 EC non-LSEC MGP 0
8252 EC non-LSEC MGP 0
8253 LSEC (stress) MGP 0
8254 EC non-LSEC MGP 0
8255 Pericentral LSEC MGP 0
8256 EC non-LSEC MGP 0
8257 EC non-LSEC MGP 0
8258 LSEC (stress) MGP 0
8259 EC non-LSEC MGP 0.693147180559945
8260 LSEC (remodelling) MGP 0
8261 EC non-LSEC MGP 0
8262 EC non-LSEC MGP 0
8263 LSEC (remodelling) MGP 0
8264 EC non-LSEC MGP 0
8265 LSEC (stress) MGP 0
8266 EC non-LSEC MGP 0
8267 EC non-LSEC MGP 0
8268 LSEC (stress) MGP 0
8269 EC non-LSEC MGP 0
8270 LSEC (remodelling) MGP 0
8271 EC non-LSEC MGP 0
8272 EC non-LSEC MGP 0
8273 EC non-LSEC MGP 0
8274 LSEC (remodelling) MGP 0
8275 LSEC (remodelling) MGP 0
8276 LSEC (remodelling) MGP 0
8277 LSEC (remodelling) MGP 0
8278 LSEC (remodelling) MGP 0
8279 LSEC (remodelling) MGP 0
8280 LSEC (remodelling) MGP 0
8281 Periportal LSEC MGP 2.70805020110221
8282 LSEC (remodelling) MGP 1.94591014905531
8283 Periportal LSEC MGP 3.93182563272433
8284 Periportal LSEC MGP 3.25809653802148
8285 LSEC (remodelling) MGP 0.693147180559945
8286 LSEC (remodelling) MGP 0
8287 LSEC (remodelling) MGP 0
8288 LSEC (remodelling) MGP 2.07944154167984
8289 LSEC (remodelling) MGP 1.6094379124341
8290 LSEC (remodelling) MGP 3.55534806148941
8291 LSEC (remodelling) MGP 0.693147180559945
8292 LSEC (remodelling) MGP 3.04452243772342
8293 Periportal LSEC MGP 3.40119738166216
8294 Periportal LSEC MGP 3.17805383034795
8295 Periportal LSEC MGP 4.40671924726425
8296 Periportal LSEC MGP 3.8286413964891
8297 Periportal LSEC MGP 3.8286413964891
8298 LSEC (remodelling) MGP 2.19722457733622
8299 LSEC (remodelling) MGP 1.6094379124341
8300 LSEC (remodelling) MGP 0.693147180559945
8301 LSEC (remodelling) MGP 2.77258872223978
8302 Periportal LSEC MGP 3.09104245335832
8303 Periportal LSEC MGP 2.89037175789616
8304 Periportal LSEC MGP 3.09104245335832
8305 Periportal LSEC MGP 3.04452243772342
8306 Periportal LSEC MGP 3.09104245335832
8307 LSEC (remodelling) MGP 0
8308 LSEC (remodelling) MGP 0
8309 LSEC (remodelling) MGP 0
8310 LSEC (remodelling) MGP 0
8311 LSEC (remodelling) MGP 1.6094379124341
8312 LSEC (remodelling) MGP 2.07944154167984
8313 LSEC (remodelling) MGP 0
8314 LSEC (remodelling) MGP 3.29583686600433
8315 EC non-LSEC MGP 0
8316 LSEC (remodelling) MGP 1.09861228866811
8317 LSEC (remodelling) MGP 0
8318 Periportal LSEC MGP 4.18965474202643
8319 Pericentral LSEC MGP 0.693147180559945
8320 LSEC (remodelling) MGP 0
8321 Pericentral LSEC MGP 0
8322 LSEC (stress) MGP 0
8323 LSEC (remodelling) MGP 1.6094379124341
8324 EC non-LSEC MGP 0
8325 EC non-LSEC MGP 0.693147180559945
8326 EC non-LSEC MGP 0
8327 EC non-LSEC MGP 0
8328 EC non-LSEC MGP 0
8329 EC non-LSEC MGP 0
8330 EC non-LSEC MGP 0
8331 EC non-LSEC MGP 0
8332 EC non-LSEC MGP 0
8333 EC non-LSEC MGP 0
8334 EC non-LSEC MGP 0
8335 EC non-LSEC MGP 0
8336 Pericentral LSEC MGP 0
8337 EC non-LSEC MGP 0
8338 LSEC (interferon) MGP 1.09861228866811
8339 EC non-LSEC MGP 0
8340 EC non-LSEC MGP 0
8341 EC non-LSEC MGP 0
8342 EC non-LSEC MGP 0
8343 EC non-LSEC MGP 0
8344 EC non-LSEC MGP 0
8345 EC non-LSEC MGP 0
8346 EC non-LSEC MGP 0
8347 EC non-LSEC MGP 0
8348 EC non-LSEC MGP 1.09861228866811
8349 EC non-LSEC MGP 1.09861228866811
8350 LSEC (remodelling) MGP 2.63905732961526
8351 EC non-LSEC MGP 0
8352 LSEC (remodelling) MGP 1.38629436111989
8353 EC non-LSEC MGP 0
8354 EC non-LSEC MGP 2.07944154167984
8355 EC non-LSEC MGP 0.693147180559945
8356 EC non-LSEC MGP 0
8357 EC non-LSEC MGP 0
8358 EC non-LSEC MGP 0
8359 EC non-LSEC MGP 0
8360 EC non-LSEC MGP 1.6094379124341
8361 EC non-LSEC MGP 0
8362 EC non-LSEC MGP 0
8363 EC non-LSEC MGP 0
8364 EC non-LSEC MGP 0
8365 EC non-LSEC MGP 0
8366 EC non-LSEC MGP 0
8367 EC non-LSEC MGP 0
8368 EC non-LSEC MGP 0
8369 EC non-LSEC MGP 0
8370 Pericentral LSEC MGP 0
8371 Pericentral LSEC MGP 0
8372 Pericentral LSEC MGP 0
8373 LSEC (high MT 1) MGP 0
8374 LSEC (interferon) MGP 0
8375 Periportal LSEC MGP 1.94591014905531
8376 Periportal LSEC MGP 2.56494935746154
8377 Periportal LSEC MGP 0
8378 Periportal LSEC MGP 2.484906649788
8379 Periportal LSEC MGP 1.09861228866811
8380 Periportal LSEC MGP 0.693147180559945
8381 Periportal LSEC MGP 3.17805383034795
8382 Periportal LSEC MGP 1.09861228866811
8383 Cycling cells MGP 1.38629436111989
8384 Periportal LSEC MGP 0
8385 Periportal LSEC MGP 0.693147180559945
8386 Periportal LSEC MGP 2.83321334405622
8387 Periportal LSEC MGP 1.38629436111989
8388 Periportal LSEC MGP 1.94591014905531
8389 Periportal LSEC MGP 0
8390 Periportal LSEC MGP 2.07944154167984
8391 Periportal LSEC MGP 1.79175946922805
8392 Periportal LSEC MGP 1.79175946922805
8393 LSEC (fenestr.) MGP 1.38629436111989
8394 Periportal LSEC MGP 0.693147180559945
8395 Periportal LSEC MGP 0
8396 Periportal LSEC MGP 1.94591014905531
8397 Periportal LSEC MGP 1.09861228866811
8398 Periportal LSEC MGP 2.77258872223978
8399 Midzonal LSEC MGP 0.693147180559945
8400 Periportal LSEC MGP 2.19722457733622
8401 Periportal LSEC MGP 0
8402 Periportal LSEC MGP 2.07944154167984
8403 Periportal LSEC MGP 0
8404 Periportal LSEC MGP 0.693147180559945
8405 Periportal LSEC MGP 0
8406 Periportal LSEC MGP 1.38629436111989
8407 Periportal LSEC MGP 0
8408 Cycling cells MGP 0.693147180559945
8409 EC non-LSEC MGP 0
8410 EC non-LSEC MGP 0.693147180559945
8411 EC non-LSEC MGP 0
8412 EC non-LSEC MGP 0
8413 EC non-LSEC MGP 0
8414 EC non-LSEC MGP 0
8415 EC non-LSEC MGP 0
8416 EC non-LSEC MGP 0
8417 EC non-LSEC MGP 1.09861228866811
8418 EC non-LSEC MGP 0
8419 LSEC (remodelling) MGP 2.07944154167984
8420 EC non-LSEC MGP 1.6094379124341
8421 EC non-LSEC MGP 0
8422 EC non-LSEC MGP 0
8423 LSEC (remodelling) MGP 0
8424 EC non-LSEC MGP 0
8425 EC non-LSEC MGP 0
8426 EC non-LSEC MGP 1.79175946922805
8427 EC non-LSEC MGP 1.09861228866811
8428 EC non-LSEC MGP 0.693147180559945
8429 LSEC (remodelling) MGP 0.693147180559945
8430 EC non-LSEC MGP 0
8431 EC non-LSEC MGP 0
8432 EC non-LSEC MGP 0
8433 EC non-LSEC MGP 0
8434 EC non-LSEC MGP 0
8435 EC non-LSEC MGP 0
8436 EC non-LSEC MGP 0.693147180559945
8437 EC non-LSEC MGP 0
8438 EC non-LSEC MGP 0
8439 EC non-LSEC MGP 0
8440 EC non-LSEC MGP 1.38629436111989
8441 EC non-LSEC MGP 0
8442 EC non-LSEC MGP 0
8443 EC non-LSEC MGP 0
8444 LSEC (remodelling) MGP 1.94591014905531
8445 EC non-LSEC MGP 0
8446 EC non-LSEC MGP 0
8447 EC non-LSEC MGP 0
8448 LSEC (remodelling) MGP 1.09861228866811
8449 EC non-LSEC MGP 0
8450 EC non-LSEC MGP 0
8451 LSEC (remodelling) MGP 1.6094379124341
8452 EC non-LSEC MGP 0
8453 EC non-LSEC MGP 2.07944154167984
8454 EC non-LSEC MGP 0
8455 EC non-LSEC MGP 0
8456 EC non-LSEC MGP 0
8457 Midzonal LSEC MGP 1.6094379124341
8458 Midzonal LSEC MGP 1.38629436111989
8459 Midzonal LSEC MGP 1.09861228866811
8460 Midzonal LSEC MGP 1.94591014905531
8461 Midzonal LSEC MGP 0
8462 Periportal LSEC MGP 2.39789527279837
8463 LSEC (remodelling) MGP 1.09861228866811
8464 LSEC (stress) MGP 2.19722457733622
8465 Midzonal LSEC MGP 1.09861228866811
8466 Midzonal LSEC MGP 0
8467 Midzonal LSEC MGP 1.09861228866811
8468 Midzonal LSEC MGP 0
8469 LSEC (remodelling) MGP 1.94591014905531
8470 Midzonal LSEC MGP 0
8471 Midzonal LSEC MGP 1.79175946922805
8472 Midzonal LSEC MGP 0.693147180559945
8473 Midzonal LSEC MGP 1.38629436111989
8474 LSEC (remodelling) MGP 1.09861228866811
8475 Midzonal LSEC MGP 1.6094379124341
8476 Midzonal LSEC MGP 0
8477 Periportal LSEC MGP 2.19722457733622
8478 Midzonal LSEC MGP 0
8479 Midzonal LSEC MGP 2.77258872223978
8480 Midzonal LSEC MGP 1.94591014905531
8481 Midzonal LSEC MGP 1.79175946922805
8482 LSEC (high MT 1) MGP 0.693147180559945
8483 Midzonal LSEC MGP 1.09861228866811
8484 Midzonal LSEC MGP 2.19722457733622
8485 Periportal LSEC MGP 3.2188758248682
8486 Midzonal LSEC MGP 1.79175946922805
8487 Midzonal LSEC MGP 0
8488 Midzonal LSEC MGP 1.94591014905531
8489 LSEC (stress) MGP 2.07944154167984
8490 Midzonal LSEC MGP 2.83321334405622
8491 Midzonal LSEC MGP 0.693147180559945
8492 Midzonal LSEC MGP 1.94591014905531
8493 Midzonal LSEC MGP 0.693147180559945
8494 Midzonal LSEC MGP 1.94591014905531
8495 Midzonal LSEC MGP 2.07944154167984
8496 Midzonal LSEC MGP 0.693147180559945
8497 Midzonal LSEC MGP 1.09861228866811
8498 Midzonal LSEC MGP 2.07944154167984
8499 Midzonal LSEC MGP 0.693147180559945
8500 Midzonal LSEC MGP 0
8501 Midzonal LSEC MGP 1.38629436111989
8502 Midzonal LSEC MGP 1.94591014905531
8503 LSEC (remodelling) MGP 3.55534806148941
8504 Midzonal LSEC MGP 2.19722457733622
8505 Midzonal LSEC MGP 2.30258509299405
8506 Midzonal LSEC MGP 0
8507 Midzonal LSEC MGP 1.79175946922805
8508 Midzonal LSEC MGP 1.94591014905531
8509 Midzonal LSEC MGP 0.693147180559945
8510 Midzonal LSEC MGP 0.693147180559945
8511 Midzonal LSEC MGP 0
8512 Midzonal LSEC MGP 2.63905732961526
8513 Pericentral LSEC MGP 0.693147180559945
8514 Midzonal LSEC MGP 1.79175946922805
8515 Periportal LSEC MGP 3.97029191355212
8516 Midzonal LSEC MGP 1.6094379124341
8517 Midzonal LSEC MGP 0.693147180559945
8518 Midzonal LSEC MGP 1.94591014905531
8519 Midzonal LSEC MGP 1.09861228866811
8520 Midzonal LSEC MGP 2.07944154167984
8521 Midzonal LSEC MGP 0.693147180559945
8522 Midzonal LSEC MGP 0.693147180559945
8523 Periportal LSEC MGP 3.46573590279973
8524 Midzonal LSEC MGP 2.07944154167984
8525 Periportal LSEC MGP 3.09104245335832
8526 Midzonal LSEC MGP 0
8527 Midzonal LSEC MGP 2.07944154167984
8528 Midzonal LSEC MGP 2.70805020110221
8529 Lymphatic EC MGP 0.693147180559945
8530 Midzonal LSEC MGP 2.484906649788
8531 Midzonal LSEC MGP 0.693147180559945
8532 Midzonal LSEC MGP 2.89037175789616
8533 Midzonal LSEC MGP 1.94591014905531
8534 Midzonal LSEC MGP 1.6094379124341
8535 Midzonal LSEC MGP 2.77258872223978
8536 Midzonal LSEC MGP 1.38629436111989
8537 Midzonal LSEC MGP 1.09861228866811
8538 Midzonal LSEC MGP 2.19722457733622
8539 Midzonal LSEC MGP 1.79175946922805
8540 Midzonal LSEC MGP 0.693147180559945
8541 Midzonal LSEC MGP 0
8542 Midzonal LSEC MGP 0
8543 Midzonal LSEC MGP 2.30258509299405
8544 Midzonal LSEC MGP 1.38629436111989
8545 Midzonal LSEC MGP 0.693147180559945
8546 Midzonal LSEC MGP 1.79175946922805
8547 Periportal LSEC MGP 2.77258872223978
8548 Midzonal LSEC MGP 0
8549 Periportal LSEC MGP 3.55534806148941
8550 Periportal LSEC MGP 4.77912349311153
8551 Periportal LSEC MGP 0
8552 Periportal LSEC MGP 4.63472898822964
8553 LSEC (remodelling) MGP 2.70805020110221
8554 Periportal LSEC MGP 2.94443897916644
8555 Periportal LSEC MGP 3.61091791264422
8556 Lymphatic EC MGP 0.693147180559945
8557 Periportal LSEC MGP 3.2188758248682
8558 Lymphatic EC MGP 2.83321334405622
8559 Lymphatic EC MGP 1.6094379124341
8560 Lymphatic EC MGP 1.79175946922805
8561 Periportal LSEC MGP 2.89037175789616
8562 Periportal LSEC MGP 5.07517381523383
8563 Periportal LSEC MGP 4.81218435537242
8564 Periportal LSEC MGP 3.04452243772342
8565 Periportal LSEC MGP 3.04452243772342
8566 Periportal LSEC MGP 2.19722457733622
8567 EC non-LSEC MGP 1.09861228866811
8568 Periportal LSEC MGP 4.57471097850338
8569 Periportal LSEC MGP 3.98898404656427
8570 Periportal LSEC MGP 4.4188406077966
8571 Periportal LSEC MGP 3.85014760171006
8572 Periportal LSEC MGP 4.96284463025991
8573 Periportal LSEC MGP 5.16478597392351
8574 Periportal LSEC MGP 3.04452243772342
8575 Periportal LSEC MGP 3.76120011569356
8576 Periportal LSEC MGP 2.83321334405622
8577 Periportal LSEC MGP 5.34233425196481
8578 Periportal LSEC MGP 5.57594910314632
8579 Periportal LSEC MGP 5.18178355029209
8580 Periportal LSEC MGP 3.8286413964891
8581 Periportal LSEC MGP 5.44673737166631
8582 Midzonal LSEC MGP 1.79175946922805
8583 Periportal LSEC MGP 4.72738781871234
8584 Periportal LSEC MGP 3.25809653802148
8585 Periportal LSEC MGP 3.63758615972639
8586 Periportal LSEC MGP 2.484906649788
8587 Periportal LSEC MGP 5.35658627467201
8588 Periportal LSEC MGP 3.46573590279973
8589 EC non-LSEC MGP 1.38629436111989
8590 Periportal LSEC MGP 3.09104245335832
8591 LSEC (fenestr.) MGP 3.29583686600433
8592 Midzonal LSEC MGP 0
8593 LSEC (fenestr.) MGP 0.693147180559945
8594 Midzonal LSEC MGP 0.693147180559945
8595 Periportal LSEC MGP 2.63905732961526
8596 LSEC (fenestr.) MGP 2.30258509299405
8597 Periportal LSEC MGP 2.484906649788
8598 Periportal LSEC MGP 2.63905732961526
8599 LSEC (fenestr.) MGP 2.484906649788
8600 Lymphatic EC MGP 0
8601 LSEC (fenestr.) MGP 1.09861228866811
8602 LSEC (fenestr.) MGP 2.19722457733622
8603 Periportal LSEC MGP 2.83321334405622
8604 Midzonal LSEC MGP 2.77258872223978
8605 LSEC (fenestr.) MGP 2.63905732961526
8606 Midzonal LSEC MGP 2.19722457733622
8607 Periportal LSEC MGP 2.99573227355399
8608 Midzonal LSEC MGP 0
8609 LSEC (fenestr.) MGP 3.13549421592915
8610 LSEC (fenestr.) MGP 0
8611 Periportal LSEC MGP 2.83321334405622
8612 LSEC (fenestr.) MGP 1.6094379124341
8613 Periportal LSEC MGP 2.30258509299405
8614 LSEC (fenestr.) MGP 1.09861228866811
8615 LSEC (fenestr.) MGP 3.09104245335832
8616 LSEC (fenestr.) MGP 2.89037175789616
8617 LSEC (fenestr.) MGP 3.89182029811063
8618 Midzonal LSEC MGP 1.79175946922805
8619 Midzonal LSEC MGP 1.09861228866811
8620 Midzonal LSEC MGP 2.484906649788
8621 Midzonal LSEC MGP 1.79175946922805
8622 Midzonal LSEC MGP 1.38629436111989
8623 Midzonal LSEC MGP 1.6094379124341
8624 LSEC (fenestr.) MGP 1.09861228866811
8625 LSEC (fenestr.) MGP 4.17438726989564
8626 LSEC (fenestr.) MGP 1.38629436111989
8627 LSEC (fenestr.) MGP 0.693147180559945
8628 LSEC (fenestr.) MGP 0
8629 LSEC (fenestr.) MGP 2.99573227355399
8630 LSEC (fenestr.) MGP 3.46573590279973
8631 LSEC (fenestr.) MGP 2.77258872223978
8632 Midzonal LSEC MGP 1.38629436111989
8633 LSEC (fenestr.) MGP 1.38629436111989
8634 LSEC (fenestr.) MGP 3.13549421592915
8635 LSEC (fenestr.) MGP 2.70805020110221
8636 Midzonal LSEC MGP 1.6094379124341
8637 LSEC (fenestr.) MGP 2.63905732961526
8638 Midzonal LSEC MGP 2.83321334405622
8639 Midzonal LSEC MGP 1.94591014905531
8640 LSEC (fenestr.) MGP 1.38629436111989
8641 Midzonal LSEC MGP 1.6094379124341
8642 Midzonal LSEC MGP 1.09861228866811
8643 Midzonal LSEC MGP 1.94591014905531
8644 LSEC (fenestr.) MGP 1.38629436111989
8645 LSEC (fenestr.) MGP 1.94591014905531
8646 Periportal LSEC MGP 3.13549421592915
8647 Periportal LSEC MGP 0.693147180559945
8648 Midzonal LSEC MGP 2.484906649788
8649 LSEC (fenestr.) MGP 2.77258872223978
8650 LSEC (fenestr.) MGP 2.30258509299405
8651 LSEC (fenestr.) MGP 2.94443897916644
8652 LSEC (fenestr.) MGP 1.09861228866811
8653 Periportal LSEC MGP 2.70805020110221
8654 LSEC (fenestr.) MGP 2.89037175789616
8655 Midzonal LSEC MGP 1.79175946922805
8656 LSEC (fenestr.) MGP 3.04452243772342
8657 Midzonal LSEC MGP 2.70805020110221
8658 Midzonal LSEC MGP 2.07944154167984
8659 Midzonal LSEC MGP 2.30258509299405
8660 Periportal LSEC MGP 1.6094379124341
8661 LSEC (fenestr.) MGP 1.09861228866811
8662 Pericentral LSEC MGP 0.693147180559945
8663 LSEC (stress) MGP 1.38629436111989
8664 Pericentral LSEC MGP 0
8665 Midzonal LSEC MGP 0.693147180559945
8666 Pericentral LSEC MGP 1.6094379124341
8667 Pericentral LSEC MGP 2.07944154167984
8668 LSEC (stress) MGP 0.693147180559945
8669 Pericentral LSEC MGP 1.94591014905531
8670 Pericentral LSEC MGP 2.30258509299405
8671 LSEC (stress) MGP 0
8672 Midzonal LSEC MGP 0
8673 Midzonal LSEC MGP 0.693147180559945
8674 Pericentral LSEC MGP 0.693147180559945
8675 Pericentral LSEC MGP 0
8676 LSEC (stress) MGP 0
8677 Cycling cells MGP 2.07944154167984
8678 Pericentral LSEC MGP 0.693147180559945
8679 Pericentral LSEC MGP 0.693147180559945
8680 Pericentral LSEC MGP 0
8681 Pericentral LSEC MGP 0
8682 LSEC (stress) MGP 1.38629436111989
8683 Pericentral LSEC MGP 0.693147180559945
8684 Pericentral LSEC MGP 0
8685 Pericentral LSEC MGP 0
8686 Pericentral LSEC MGP 2.07944154167984
8687 LSEC (stress) MGP 0
8688 Pericentral LSEC MGP 0
8689 Pericentral LSEC MGP 1.09861228866811
8690 LSEC (stress) MGP 0
8691 Midzonal LSEC MGP 1.94591014905531
8692 Pericentral LSEC MGP 0.693147180559945
8693 Pericentral LSEC MGP 0
8694 Pericentral LSEC MGP 0.693147180559945
8695 LSEC (remodelling) MGP 0
8696 Midzonal LSEC MGP 2.07944154167984
8697 LSEC (remodelling) MGP 0
8698 Midzonal LSEC MGP 1.94591014905531
8699 LSEC (remodelling) MGP 0.693147180559945
8700 Lymphatic EC MGP 2.07944154167984
8701 LSEC (remodelling) MGP 1.79175946922805
8702 Midzonal LSEC MGP 2.39789527279837
8703 Lymphatic EC MGP 1.94591014905531
8704 Midzonal LSEC MGP 0.693147180559945
8705 Midzonal LSEC MGP 1.6094379124341
8706 Midzonal LSEC MGP 0
8707 LSEC (stress) MGP 0
8708 Lymphatic EC MGP 1.09861228866811
8709 Periportal LSEC MGP 1.38629436111989
8710 Midzonal LSEC MGP 1.79175946922805
8711 Midzonal LSEC MGP 1.38629436111989
8712 Midzonal LSEC MGP 2.07944154167984
8713 Periportal LSEC MGP 3.13549421592915
8714 Midzonal LSEC MGP 1.79175946922805
8715 Midzonal LSEC MGP 1.09861228866811
8716 Periportal LSEC MGP 3.25809653802148
8717 Midzonal LSEC MGP 2.19722457733622
8718 Periportal LSEC MGP 2.99573227355399
8719 Midzonal LSEC MGP 2.19722457733622
8720 Lymphatic EC MGP 0
8721 Midzonal LSEC MGP 2.70805020110221
8722 Lymphatic EC MGP 0.693147180559945
8723 Lymphatic EC MGP 0
8724 LSEC (stress) MGP 0
8725 LSEC (stress) MGP 0
8726 Pericentral LSEC MGP 0
8727 Pericentral LSEC MGP 0
8728 LSEC (high MT 1) MGP 0
8729 LSEC (stress) MGP 0
8730 LSEC (interferon) MGP 0
8731 LSEC (stress) MGP 0
8732 Pericentral LSEC MGP 0
8733 Pericentral LSEC MGP 0.693147180559945
8734 LSEC (high MT 1) MGP 0
8735 Pericentral LSEC MGP 0
8736 LSEC (stress) MGP 0
8737 LSEC (stress) MGP 0
8738 Pericentral LSEC MGP 0
8739 Pericentral LSEC MGP 0
8740 LSEC (stress) MGP 0
8741 Pericentral LSEC MGP 0
8742 Pericentral LSEC MGP 0
8743 LSEC (high MT 1) MGP 0
8744 Pericentral LSEC MGP 1.79175946922805
8745 LSEC (stress) MGP 0
8746 LSEC (stress) MGP 0
8747 LSEC (stress) MGP 0
8748 Pericentral LSEC MGP 0
8749 Pericentral LSEC MGP 0
8750 Pericentral LSEC MGP 0.693147180559945
8751 Pericentral LSEC MGP 0
8752 Pericentral LSEC MGP 0
8753 LSEC (stress) MGP 0.693147180559945
8754 Pericentral LSEC MGP 0.693147180559945
8755 LSEC (stress) MGP 0.693147180559945
8756 Pericentral LSEC MGP 0
8757 LSEC (high MT 1) MGP 0
8758 LSEC (stress) MGP 0
8759 LSEC (interferon) MGP 0
8760 LSEC (stress) MGP 0
8761 LSEC (stress) MGP 0
8762 Pericentral LSEC MGP 0
8763 Pericentral LSEC MGP 0
8764 LSEC (high MT 1) MGP 0
8765 Pericentral LSEC MGP 0
8766 Pericentral LSEC MGP 0.693147180559945
8767 LSEC (stress) MGP 0
8768 Pericentral LSEC MGP 0
8769 Pericentral LSEC MGP 0
8770 Pericentral LSEC MGP 0
8771 Pericentral LSEC MGP 0
8772 LSEC (stress) MGP 0
8773 Pericentral LSEC MGP 0
8774 LSEC (high MT 1) MGP 1.09861228866811
8775 LSEC (stress) MGP 0
8776 LSEC (high MT 1) MGP 1.09861228866811
8777 LSEC (stress) MGP 1.09861228866811
8778 Pericentral LSEC MGP 2.30258509299405
8779 LSEC (stress) MGP 0.693147180559945
8780 LSEC (high MT 1) MGP 0
8781 Pericentral LSEC MGP 0
8782 LSEC (stress) MGP 1.09861228866811
8783 Pericentral LSEC MGP 0
8784 LSEC (stress) MGP 2.07944154167984
8785 LSEC (stress) MGP 0
8786 LSEC (stress) MGP 0
8787 EC non-LSEC MGP 0
8788 LSEC (stress) MGP 0
8789 LSEC (stress) MGP 0
8790 LSEC (stress) MGP 0
8791 LSEC (stress) MGP 1.09861228866811
8792 LSEC (stress) MGP 0
8793 LSEC (stress) MGP 0
8794 LSEC (stress) MGP 0
8795 LSEC (stress) MGP 1.09861228866811
8796 LSEC (high MT 1) MGP 0
8797 Pericentral LSEC MGP 0
8798 LSEC (remodelling) MGP 0
8799 LSEC (high MT 1) MGP 0
8800 LSEC (remodelling) MGP 0
8801 EC non-LSEC MGP 0
8802 LSEC (stress) MGP 0
8803 LSEC (high MT 1) MGP 0
8804 Pericentral LSEC MGP 0
8805 LSEC (high MT 1) MGP 0
8806 LSEC (high MT 1) MGP 1.09861228866811
8807 LSEC (high MT 1) MGP 0
8808 LSEC (stress) MGP 1.09861228866811
8809 LSEC (stress) MGP 0
8810 LSEC (stress) MGP 0
8811 LSEC (stress) MGP 1.09861228866811
8812 LSEC (stress) MGP 0
8813 LSEC (stress) MGP 0
8814 LSEC (high MT 1) MGP 0
8815 Midzonal LSEC MGP 2.77258872223978
8816 Pericentral LSEC MGP 1.38629436111989
8817 Periportal LSEC MGP 3.87120101090789
8818 Periportal LSEC MGP 3.46573590279973
8819 Midzonal LSEC MGP 1.09861228866811
8820 Midzonal LSEC MGP 2.30258509299405
8821 Midzonal LSEC MGP 2.39789527279837
8822 Midzonal LSEC MGP 2.07944154167984
8823 Periportal LSEC MGP 3.3322045101752
8824 Midzonal LSEC MGP 2.89037175789616
8825 Periportal LSEC MGP 2.30258509299405
8826 Pericentral LSEC MGP 1.79175946922805
8827 Midzonal LSEC MGP 1.79175946922805
8828 Periportal LSEC MGP 3.17805383034795
8829 Periportal LSEC MGP 3.36729582998647
8830 Midzonal LSEC MGP 0.693147180559945
8831 Periportal LSEC MGP 2.77258872223978
8832 Cycling cells MGP 0.693147180559945
8833 Midzonal LSEC MGP 1.38629436111989
8834 Periportal LSEC MGP 2.89037175789616
8835 LSEC (stress) MGP 1.94591014905531
8836 Midzonal LSEC MGP 1.6094379124341
8837 Periportal LSEC MGP 3.36729582998647
8838 Midzonal LSEC MGP 2.56494935746154
8839 Periportal LSEC MGP 3.71357206670431
8840 Midzonal LSEC MGP 2.94443897916644
8841 Periportal LSEC MGP 2.99573227355399
8842 Midzonal LSEC MGP 3.13549421592915
8843 LSEC (stress) MGP 1.6094379124341
8844 LSEC (fenestr.) MGP 2.83321334405622
8845 Periportal LSEC MGP 3.36729582998647
8846 Midzonal LSEC MGP 2.94443897916644
8847 Midzonal LSEC MGP 1.38629436111989
8848 Midzonal LSEC MGP 2.56494935746154
8849 Midzonal LSEC MGP 1.94591014905531
8850 Midzonal LSEC MGP 1.6094379124341
8851 Midzonal LSEC MGP 1.94591014905531
8852 EC non-LSEC MGP 0
8853 Midzonal LSEC MGP 1.6094379124341
8854 Pericentral LSEC MGP 2.30258509299405
8855 Cycling cells MGP 1.09861228866811
8856 Cycling cells MGP 0
8857 Pericentral LSEC MGP 0
8858 LSEC (remodelling) MGP 0.693147180559945
8859 LSEC (remodelling) MGP 0
8860 LSEC (remodelling) MGP 0
8861 LSEC (remodelling) MGP 1.09861228866811
8862 Pericentral LSEC MGP 0
8863 Pericentral LSEC MGP 0
8864 LSEC (high MT 1) MGP 0
8865 LSEC (stress) MGP 0
8866 LSEC (stress) MGP 0
8867 Pericentral LSEC MGP 2.56494935746154
8868 Pericentral LSEC MGP 0
8869 Pericentral LSEC MGP 0
8870 Pericentral LSEC MGP 0
8871 LSEC (remodelling) MGP 0
8872 Pericentral LSEC MGP 0
8873 Pericentral LSEC MGP 1.09861228866811
8874 Pericentral LSEC MGP 0
8875 Pericentral LSEC MGP 0
8876 LSEC (remodelling) MGP 1.79175946922805
8877 Pericentral LSEC MGP 0
8878 Pericentral LSEC MGP 0
8879 LSEC (remodelling) MGP 0
8880 Pericentral LSEC MGP 0
8881 Pericentral LSEC MGP 0
8882 Pericentral LSEC MGP 0
8883 Pericentral LSEC MGP 0
8884 Pericentral LSEC MGP 0.693147180559945
8885 LSEC (remodelling) MGP 0.693147180559945
8886 Pericentral LSEC MGP 0
8887 Pericentral LSEC MGP 0
8888 LSEC (high MT 1) MGP 0
8889 LSEC (high MT 1) MGP 0
8890 LSEC (stress) MGP 0
8891 LSEC (remodelling) MGP 0
8892 LSEC (stress) MGP 0
8893 Pericentral LSEC MGP 0
8894 Pericentral LSEC MGP 0
8895 Pericentral LSEC MGP 1.09861228866811
8896 LSEC (high MT 1) MGP 0
8897 LSEC (remodelling) MGP 0
8898 Pericentral LSEC MGP 0
8899 LSEC (stress) MGP 0
8900 LSEC (stress) MGP 0
8901 LSEC (interferon) MGP 0
8902 LSEC (stress) MGP 0.693147180559945
8903 Pericentral LSEC MGP 0
8904 Pericentral LSEC MGP 0
8905 LSEC (stress) MGP 0
8906 LSEC (stress) MGP 0
8907 LSEC (stress) MGP 0
8908 LSEC (high MT 1) MGP 0
8909 LSEC (remodelling) MGP 0
8910 LSEC (remodelling) MGP 0
8911 Pericentral LSEC MGP 0
8912 LSEC (high MT 1) MGP 0
8913 LSEC (stress) MGP 0
8914 LSEC (high MT 1) MGP 0
8915 Pericentral LSEC MGP 0
8916 LSEC (remodelling) MGP 0
8917 LSEC (stress) MGP 0
8918 Pericentral LSEC MGP 0
8919 Pericentral LSEC MGP 0
8920 LSEC (remodelling) MGP 0
8921 LSEC (high MT 1) MGP 1.09861228866811
8922 Pericentral LSEC MGP 0
8923 Pericentral LSEC MGP 0
8924 LSEC (stress) MGP 0.693147180559945
8925 Pericentral LSEC MGP 0
8926 LSEC (high MT 1) MGP 0
8927 LSEC (stress) MGP 0
8928 Cycling cells MGP 0
8929 LSEC (stress) MGP 0
8930 LSEC (stress) MGP 1.38629436111989
8931 LSEC (high MT 1) MGP 0
8932 LSEC (stress) MGP 0
8933 Pericentral LSEC MGP 0
8934 Pericentral LSEC MGP 0
8935 LSEC (remodelling) MGP 1.38629436111989
8936 Midzonal LSEC MGP 0
8937 Pericentral LSEC MGP 0
8938 Pericentral LSEC MGP 0.693147180559945
8939 Midzonal LSEC MGP 0
8940 Midzonal LSEC MGP 0
8941 LSEC (stress) MGP 1.09861228866811
8942 Pericentral LSEC MGP 0
8943 Pericentral LSEC MGP 0
8944 Pericentral LSEC MGP 0
8945 Midzonal LSEC MGP 0
8946 LSEC (interferon) MGP 0
8947 LSEC (stress) MGP 0
8948 Midzonal LSEC MGP 0
8949 Pericentral LSEC MGP 0
8950 Pericentral LSEC MGP 0.693147180559945
8951 LSEC (stress) MGP 0
8952 Midzonal LSEC MGP 0
8953 Pericentral LSEC MGP 0
8954 Pericentral LSEC MGP 0.693147180559945
8955 Pericentral LSEC MGP 1.38629436111989
8956 Pericentral LSEC MGP 0
8957 Pericentral LSEC MGP 0.693147180559945
8958 Pericentral LSEC MGP 0
8959 LSEC (stress) MGP 0.693147180559945
8960 Pericentral LSEC MGP 0
8961 Cycling cells MGP 0
8962 Pericentral LSEC MGP 0
8963 Pericentral LSEC MGP 0
8964 Pericentral LSEC MGP 0
8965 Pericentral LSEC MGP 0
8966 Midzonal LSEC MGP 3.13549421592915
8967 Periportal LSEC MGP 3.43398720448515
8968 Midzonal LSEC MGP 2.19722457733622
8969 Lymphatic EC MGP 2.30258509299405
8970 Midzonal LSEC MGP 1.79175946922805
8971 LSEC (fenestr.) MGP 1.79175946922805
8972 Midzonal LSEC MGP 2.63905732961526
8973 Periportal LSEC MGP 1.79175946922805
8974 Midzonal LSEC MGP 1.6094379124341
8975 Midzonal LSEC MGP 1.79175946922805
8976 Midzonal LSEC MGP 0.693147180559945
8977 LSEC (fenestr.) MGP 1.09861228866811
8978 Periportal LSEC MGP 3.93182563272433
8979 Midzonal LSEC MGP 3.17805383034795
8980 Lymphatic EC MGP 0
8981 Periportal LSEC MGP 1.94591014905531
8982 Lymphatic EC MGP 1.09861228866811
8983 LSEC (fenestr.) MGP 0.693147180559945
8984 LSEC (high MT 1) MGP 0
8985 Midzonal LSEC MGP 0
8986 Lymphatic EC MGP 1.09861228866811
8987 Midzonal LSEC MGP 2.30258509299405
8988 Midzonal LSEC MGP 0
8989 Midzonal LSEC MGP 1.38629436111989
8990 Midzonal LSEC MGP 1.94591014905531
8991 Periportal LSEC MGP 1.79175946922805
8992 Lymphatic EC MGP 0.693147180559945
8993 Midzonal LSEC MGP 1.94591014905531
8994 Midzonal LSEC MGP 1.09861228866811
8995 Midzonal LSEC MGP 2.77258872223978
8996 Midzonal LSEC MGP 0.693147180559945
8997 Periportal LSEC MGP 3.29583686600433
8998 Periportal LSEC MGP 3.09104245335832
8999 Midzonal LSEC MGP 2.484906649788
9000 Periportal LSEC MGP 2.83321334405622
9001 Midzonal LSEC MGP 1.38629436111989
9002 Lymphatic EC MGP 0
9003 LSEC (stress) MGP 1.94591014905531
9004 Midzonal LSEC MGP 1.38629436111989
9005 Midzonal LSEC MGP 0.693147180559945
9006 Midzonal LSEC MGP 0.693147180559945
9007 Periportal LSEC MGP 3.63758615972639
9008 Periportal LSEC MGP 3.13549421592915
9009 Periportal LSEC MGP 3.73766961828337
9010 Midzonal LSEC MGP 2.39789527279837
9011 Midzonal LSEC MGP 0
9012 Midzonal LSEC MGP 0.693147180559945
9013 Midzonal LSEC MGP 2.39789527279837
9014 Periportal LSEC MGP 3.13549421592915
9015 Periportal LSEC MGP 3.25809653802148
9016 LSEC (fenestr.) MGP 2.30258509299405
9017 Midzonal LSEC MGP 1.38629436111989
9018 Midzonal LSEC MGP 0.693147180559945
9019 Periportal LSEC MGP 2.19722457733622
9020 LSEC (fenestr.) MGP 2.30258509299405
9021 LSEC (high MT 1) MGP 0
9022 Midzonal LSEC MGP 1.38629436111989
9023 Midzonal LSEC MGP 0.693147180559945
9024 Midzonal LSEC MGP 0
9025 Midzonal LSEC MGP 2.19722457733622
9026 Midzonal LSEC MGP 1.79175946922805
9027 Midzonal LSEC MGP 1.38629436111989
9028 Periportal LSEC MGP 2.30258509299405
9029 Midzonal LSEC MGP 0
9030 Midzonal LSEC MGP 0
9031 LSEC (stress) MGP 0
9032 Pericentral LSEC MGP 0
9033 Cycling cells MGP 0
9034 EC non-LSEC MGP 0
9035 Pericentral LSEC MGP 0
9036 Pericentral LSEC MGP 0
9037 Pericentral LSEC MGP 0
9038 Pericentral LSEC MGP 0.693147180559945
9039 LSEC (stress) MGP 0
9040 LSEC (stress) MGP 0
9041 LSEC (interferon) MGP 0
9042 LSEC (high MT 1) MGP 0
9043 Cycling cells MGP 0
9044 Pericentral LSEC MGP 0
9045 Pericentral LSEC MGP 0
9046 LSEC (stress) MGP 0
9047 Pericentral LSEC MGP 0
9048 Pericentral LSEC MGP 0
9049 LSEC (high MT 1) MGP 1.6094379124341
9050 Pericentral LSEC MGP 0
9051 Pericentral LSEC MGP 0
9052 Pericentral LSEC MGP 0
9053 EC non-LSEC MGP 0
9054 EC non-LSEC MGP 0
9055 EC non-LSEC MGP 0
9056 Periportal LSEC MGP 2.94443897916644
9057 EC non-LSEC MGP 0
9058 Periportal LSEC MGP 4.60517018598809
9059 EC non-LSEC MGP 0
9060 Periportal LSEC MGP 3.58351893845611
9061 EC non-LSEC MGP 0
9062 EC non-LSEC MGP 0
9063 EC non-LSEC MGP 0.693147180559945
9064 Periportal LSEC MGP 3.04452243772342
9065 EC non-LSEC MGP 0
9066 LSEC (stress) MGP 0
9067 Periportal LSEC MGP 3.3322045101752
9068 EC non-LSEC MGP 0
9069 Cycling cells MGP 0.693147180559945
9070 EC non-LSEC MGP 0
9071 EC non-LSEC MGP 0
9072 EC non-LSEC MGP 2.99573227355399
9073 EC non-LSEC MGP 0
9074 Cycling cells MGP 0.693147180559945
9075 Cycling cells MGP 1.94591014905531
9076 LSEC (interferon) MGP 0
9077 LSEC (interferon) MGP 0
9078 LSEC (interferon) MGP 0
9079 LSEC (interferon) MGP 0
9080 Midzonal LSEC MGP 0.693147180559945
9081 Midzonal LSEC MGP 0
9082 Midzonal LSEC MGP 0
9083 Midzonal LSEC MGP 0
9084 Midzonal LSEC MGP 0
9085 Midzonal LSEC MGP 0
9086 Midzonal LSEC MGP 0
9087 Midzonal LSEC MGP 0
9088 Midzonal LSEC MGP 0
9089 Midzonal LSEC MGP 0
9090 Midzonal LSEC MGP 0
9091 Midzonal LSEC MGP 0
9092 Midzonal LSEC MGP 0
9093 LSEC (stress) MGP 0
9094 Midzonal LSEC MGP 1.38629436111989
9095 Midzonal LSEC MGP 1.6094379124341
9096 Midzonal LSEC MGP 0
9097 Midzonal LSEC MGP 0
9098 Midzonal LSEC MGP 1.09861228866811
9099 LSEC (stress) MGP 0
9100 Cycling cells MGP 0
9101 Midzonal LSEC MGP 0
9102 Midzonal LSEC MGP 0
9103 Midzonal LSEC MGP 1.09861228866811
9104 Midzonal LSEC MGP 0.693147180559945
9105 Midzonal LSEC MGP 0
9106 Midzonal LSEC MGP 0
9107 Midzonal LSEC MGP 0
9108 LSEC (stress) MGP 0
9109 LSEC (stress) MGP 0
9110 Midzonal LSEC MGP 0
9111 Midzonal LSEC MGP 0
9112 Midzonal LSEC MGP 0
9113 Midzonal LSEC MGP 0
9114 Midzonal LSEC MGP 0
9115 Midzonal LSEC MGP 0.693147180559945
9116 Midzonal LSEC MGP 0
9117 Midzonal LSEC MGP 0
9118 Midzonal LSEC MGP 0
9119 Midzonal LSEC MGP 0
9120 Midzonal LSEC MGP 0.693147180559945
9121 Midzonal LSEC MGP 0
9122 Midzonal LSEC MGP 0
9123 EC non-LSEC MGP 0.693147180559945
9124 EC non-LSEC MGP 0
9125 EC non-LSEC MGP 0
9126 EC non-LSEC MGP 0
9127 EC non-LSEC MGP 0
9128 EC non-LSEC MGP 0
9129 EC non-LSEC MGP 0
9130 EC non-LSEC MGP 0
9131 EC non-LSEC MGP 0
9132 EC non-LSEC MGP 0
9133 EC non-LSEC MGP 0
9134 EC non-LSEC MGP 0
9135 EC non-LSEC MGP 0
9136 EC non-LSEC MGP 0
9137 EC non-LSEC MGP 0
9138 EC non-LSEC MGP 0
9139 EC non-LSEC MGP 0
9140 EC non-LSEC MGP 0
9141 EC non-LSEC MGP 0.693147180559945
9142 EC non-LSEC MGP 0
9143 EC non-LSEC MGP 0
9144 EC non-LSEC MGP 0
9145 EC non-LSEC MGP 0.693147180559945
9146 EC non-LSEC MGP 0.693147180559945
9147 EC non-LSEC MGP 0.693147180559945
9148 EC non-LSEC MGP 0
9149 EC non-LSEC MGP 0
9150 EC non-LSEC MGP 5.12989871492307
9151 EC non-LSEC MGP 0
9152 EC non-LSEC MGP 0
9153 EC non-LSEC MGP 0
9154 EC non-LSEC MGP 0
9155 EC non-LSEC MGP 0
9156 EC non-LSEC MGP 0
9157 EC non-LSEC MGP 2.83321334405622
9158 EC non-LSEC MGP 0
9159 EC non-LSEC MGP 0
9160 EC non-LSEC MGP 0
9161 EC non-LSEC MGP 0
9162 EC non-LSEC MGP 0
9163 EC non-LSEC MGP 0
9164 EC non-LSEC MGP 0
9165 EC non-LSEC MGP 0
9166 EC non-LSEC MGP 0
9167 EC non-LSEC MGP 0
9168 EC non-LSEC MGP 2.07944154167984
9169 EC non-LSEC MGP 0.693147180559945
9170 EC non-LSEC MGP 1.6094379124341
9171 LSEC (interferon) MGP 0
9172 EC non-LSEC MGP 0
9173 LSEC (stress) MGP 0
9174 LSEC (stress) MGP 0
9175 LSEC (stress) MGP 0
9176 Cycling cells MGP 0
9177 LSEC (stress) MGP 0
9178 Midzonal LSEC MGP 0
9179 LSEC (stress) MGP 0
9180 LSEC (stress) MGP 0
9181 LSEC (stress) MGP 0
9182 LSEC (stress) MGP 0
9183 LSEC (stress) MGP 0
9184 LSEC (stress) MGP 0
9185 LSEC (stress) MGP 0.693147180559945
9186 LSEC (interferon) MGP 0
9187 LSEC (stress) MGP 0
9188 LSEC (stress) MGP 0
9189 LSEC (stress) MGP 0
9190 LSEC (stress) MGP 0
9191 LSEC (stress) MGP 0
9192 LSEC (stress) MGP 0
9193 LSEC (stress) MGP 0
9194 LSEC (stress) MGP 0
9195 LSEC (stress) MGP 0
9196 LSEC (stress) MGP 0
9197 LSEC (stress) MGP 0
9198 LSEC (stress) MGP 0
9199 LSEC (stress) MGP 0
9200 Lymphatic EC MGP 0.693147180559945
9201 LSEC (stress) MGP 0
9202 LSEC (stress) MGP 0
9203 LSEC (stress) MGP 0
9204 LSEC (stress) MGP 0
9205 LSEC (stress) MGP 0
9206 LSEC (stress) MGP 0
9207 LSEC (stress) MGP 0
9208 LSEC (stress) MGP 0
9209 LSEC (stress) MGP 0
9210 LSEC (high MT 1) MGP 0
9211 Cycling cells MGP 0
9212 Periportal LSEC MGP 3.09104245335832
9213 Periportal LSEC MGP 2.19722457733622
9214 Periportal LSEC MGP 3.49650756146648
9215 Periportal LSEC MGP 3.46573590279973
9216 Periportal LSEC MGP 3.43398720448515
9217 Periportal LSEC MGP 3.36729582998647
9218 Periportal LSEC MGP 3.93182563272433
9219 Periportal LSEC MGP 3.09104245335832
9220 Periportal LSEC MGP 2.63905732961526
9221 Periportal LSEC MGP 3.36729582998647
9222 Periportal LSEC MGP 3.61091791264422
9223 Periportal LSEC MGP 4.74493212836325
9224 Periportal LSEC MGP 1.94591014905531
9225 Periportal LSEC MGP 3.29583686600433
9226 Periportal LSEC MGP 2.56494935746154
9227 Periportal LSEC MGP 3.40119738166216
9228 Periportal LSEC MGP 3.43398720448515
9229 Periportal LSEC MGP 3.87120101090789
9230 Periportal LSEC MGP 3.17805383034795
9231 Periportal LSEC MGP 3.2188758248682
9232 Periportal LSEC MGP 1.09861228866811
9233 Periportal LSEC MGP 3.73766961828337
9234 Periportal LSEC MGP 3.73766961828337
9235 Periportal LSEC MGP 3.49650756146648
9236 Periportal LSEC MGP 3.09104245335832
9237 Periportal LSEC MGP 1.6094379124341
9238 Periportal LSEC MGP 4.23410650459726
9239 Periportal LSEC MGP 3.13549421592915
9240 Periportal LSEC MGP 2.484906649788
9241 Periportal LSEC MGP 3.3322045101752
9242 Periportal LSEC MGP 2.94443897916644
9243 Periportal LSEC MGP 3.09104245335832
9244 Periportal LSEC MGP 3.80666248977032
9245 Periportal LSEC MGP 2.99573227355399
9246 Periportal LSEC MGP 1.38629436111989
9247 Periportal LSEC MGP 0.693147180559945
9248 Periportal LSEC MGP 3.55534806148941
9249 Periportal LSEC MGP 3.13549421592915
9250 Periportal LSEC MGP 3.2188758248682
9251 Periportal LSEC MGP 3.09104245335832
9252 Periportal LSEC MGP 1.09861228866811
9253 Periportal LSEC MGP 4.69134788222914
9254 Periportal LSEC MGP 1.6094379124341
9255 Periportal LSEC MGP 2.77258872223978
9256 Periportal LSEC MGP 3.71357206670431
9257 Periportal LSEC MGP 3.36729582998647
9258 Lymphatic EC MGP 0
9259 Periportal LSEC MGP 3.55534806148941
9260 Periportal LSEC MGP 1.6094379124341
9261 Periportal LSEC MGP 2.19722457733622
9262 Periportal LSEC MGP 2.70805020110221
9263 Periportal LSEC MGP 4.00733318523247
9264 Midzonal LSEC MGP 2.19722457733622
9265 LSEC (interferon) MGP 0.693147180559945
9266 Periportal LSEC MGP 2.77258872223978
9267 Periportal LSEC MGP 2.70805020110221
9268 Midzonal LSEC MGP 2.89037175789616
9269 LSEC (stress) MGP 3.09104245335832
9270 Periportal LSEC MGP 4.21950770517611
9271 Periportal LSEC MGP 2.30258509299405
9272 LSEC (fenestr.) MGP 0
9273 LSEC (high MT 2) MGP 2.70805020110221
9274 LSEC (stress) MGP 0
9275 Pericentral LSEC MGP 0.693147180559945
9276 Midzonal LSEC MGP 1.94591014905531
9277 Midzonal LSEC MGP 0.693147180559945
9278 Periportal LSEC MGP 2.19722457733622
9279 Midzonal LSEC MGP 2.07944154167984
9280 Periportal LSEC MGP 3.2188758248682
9281 Periportal LSEC MGP 2.99573227355399
9282 Periportal LSEC MGP 2.56494935746154
9283 Periportal LSEC MGP 2.63905732961526
9284 Midzonal LSEC MGP 2.63905732961526
9285 Periportal LSEC MGP 3.91202300542815
9286 Periportal LSEC MGP 2.70805020110221
9287 Periportal LSEC MGP 3.29583686600433
9288 Midzonal LSEC MGP 1.38629436111989
9289 Periportal LSEC MGP 3.98898404656427
9290 Periportal LSEC MGP 2.94443897916644
9291 Periportal LSEC MGP 2.70805020110221
9292 LSEC (fenestr.) MGP 0
9293 Midzonal LSEC MGP 0
9294 Periportal LSEC MGP 3.25809653802148
9295 Periportal LSEC MGP 0
9296 Periportal LSEC MGP 2.83321334405622
9297 Periportal LSEC MGP 2.56494935746154
9298 Periportal LSEC MGP 3.49650756146648
9299 Periportal LSEC MGP 1.6094379124341
9300 Periportal LSEC MGP 3.61091791264422
9301 Periportal LSEC MGP 1.6094379124341
9302 Periportal LSEC MGP 2.39789527279837
9303 Lymphatic EC MGP 2.63905732961526
9304 Periportal LSEC MGP 2.89037175789616
9305 Periportal LSEC MGP 2.07944154167984
9306 Periportal LSEC MGP 2.484906649788
9307 Periportal LSEC MGP 3.43398720448515
9308 Periportal LSEC MGP 2.89037175789616
9309 Midzonal LSEC MGP 1.38629436111989
9310 Periportal LSEC MGP 3.71357206670431
9311 Midzonal LSEC MGP 0
9312 Periportal LSEC MGP 3.46573590279973
9313 Periportal LSEC MGP 3.25809653802148
9314 Periportal LSEC MGP 3.98898404656427
9315 Periportal LSEC MGP 3.13549421592915
9316 Periportal LSEC MGP 3.52636052461616
9317 Periportal LSEC MGP 2.19722457733622
9318 Periportal LSEC MGP 2.94443897916644
9319 Periportal LSEC MGP 3.25809653802148
9320 Periportal LSEC MGP 2.99573227355399
9321 Periportal LSEC MGP 3.78418963391826
9322 Periportal LSEC MGP 3.2188758248682
9323 Midzonal LSEC MGP 1.38629436111989
9324 Periportal LSEC MGP 2.30258509299405
9325 Periportal LSEC MGP 2.99573227355399
9326 Periportal LSEC MGP 3.71357206670431
9327 Periportal LSEC MGP 2.63905732961526
9328 Periportal LSEC MGP 3.61091791264422
9329 Periportal LSEC MGP 2.07944154167984
9330 Periportal LSEC MGP 2.99573227355399
9331 Periportal LSEC MGP 3.61091791264422
9332 Midzonal LSEC MGP 0
9333 Midzonal LSEC MGP 1.38629436111989
9334 Midzonal LSEC MGP 0
9335 Midzonal LSEC MGP 0.693147180559945
9336 Midzonal LSEC MGP 1.38629436111989
9337 Midzonal LSEC MGP 1.79175946922805
9338 Midzonal LSEC MGP 0
9339 Midzonal LSEC MGP 0
9340 Midzonal LSEC MGP 1.38629436111989
9341 Midzonal LSEC MGP 2.30258509299405
9342 Midzonal LSEC MGP 0.693147180559945
9343 Midzonal LSEC MGP 1.79175946922805
9344 Midzonal LSEC MGP 0
9345 Midzonal LSEC MGP 0
9346 Midzonal LSEC MGP 1.09861228866811
9347 Midzonal LSEC MGP 1.38629436111989
9348 Midzonal LSEC MGP 0.693147180559945
9349 Midzonal LSEC MGP 3.71357206670431
9350 Midzonal LSEC MGP 2.70805020110221
9351 Midzonal LSEC MGP 0
9352 Midzonal LSEC MGP 0
9353 Midzonal LSEC MGP 1.6094379124341
9354 Midzonal LSEC MGP 0
9355 Midzonal LSEC MGP 0
9356 Midzonal LSEC MGP 0
9357 Midzonal LSEC MGP 0
9358 LSEC (interferon) MGP 0
9359 LSEC (stress) MGP 0
9360 LSEC (stress) MGP 0
9361 LSEC (stress) MGP 0
9362 LSEC (stress) MGP 0
9363 LSEC (stress) MGP 0
9364 LSEC (stress) MGP 0
9365 LSEC (stress) MGP 0
9366 LSEC (stress) MGP 0
9367 LSEC (stress) MGP 0
9368 LSEC (stress) MGP 1.09861228866811
9369 LSEC (stress) MGP 0.693147180559945
9370 LSEC (stress) MGP 0
9371 LSEC (stress) MGP 0.693147180559945
9372 LSEC (stress) MGP 0
9373 LSEC (stress) MGP 0
9374 Lymphatic EC MGP 2.19722457733622
9375 LSEC (interferon) MGP 0
9376 LSEC (stress) MGP 0
9377 LSEC (stress) MGP 0
9378 LSEC (interferon) MGP 0
9379 LSEC (interferon) MGP 0
9380 Midzonal LSEC MGP 0
9381 Midzonal LSEC MGP 0
9382 LSEC (interferon) MGP 0
9383 LSEC (interferon) MGP 0
9384 LSEC (interferon) MGP 0
9385 Midzonal LSEC MGP 0
9386 Midzonal LSEC MGP 0
9387 Cycling cells MGP 0
9388 LSEC (interferon) MGP 0
9389 LSEC (interferon) MGP 0
9390 EC non-LSEC MGP 0.693147180559945
9391 Lymphatic EC MGP 1.09861228866811
9392 Lymphatic EC MGP 0
9393 Lymphatic EC MGP 1.38629436111989
9394 Lymphatic EC MGP 2.83321334405622
9395 Lymphatic EC MGP 3.43398720448515
9396 Lymphatic EC MGP 0
9397 Lymphatic EC MGP 1.38629436111989
9398 Lymphatic EC MGP 3.04452243772342
9399 Lymphatic EC MGP 0
9400 Lymphatic EC MGP 3.8286413964891
9401 Lymphatic EC MGP 3.09104245335832
9402 LSEC (stress) MGP 0
9403 EC non-LSEC MGP 0
9404 LSEC (stress) MGP 0
9405 EC non-LSEC MGP 0
9406 EC non-LSEC MGP 0
9407 EC non-LSEC MGP 3.61091791264422
9408 Lymphatic EC MGP 1.38629436111989
9409 EC non-LSEC MGP 0
9410 EC non-LSEC MGP 0.693147180559945
9411 EC non-LSEC MGP 0
9412 EC non-LSEC MGP 0
9413 EC non-LSEC MGP 0
9414 EC non-LSEC MGP 0
9415 EC non-LSEC MGP 0.693147180559945
9416 EC non-LSEC MGP 0
9417 EC non-LSEC MGP 1.38629436111989
9418 EC non-LSEC MGP 0
9419 EC non-LSEC MGP 0
9420 EC non-LSEC MGP 0.693147180559945
9421 LSEC (stress) MGP 0
9422 EC non-LSEC MGP 0
9423 EC non-LSEC MGP 0
9424 EC non-LSEC MGP 0
9425 EC non-LSEC MGP 0
9426 Cycling cells MGP 0
9427 Cycling cells MGP 0
9428 Cycling cells MGP 0
9429 Cycling cells MGP 0
9430 Cycling cells MGP 0
9431 Cycling cells MGP 0
9432 Midzonal LSEC MGP 1.38629436111989
9433 Midzonal LSEC MGP 0
9434 Periportal LSEC MGP 3.49650756146648
9435 Midzonal LSEC MGP 0.693147180559945
9436 Midzonal LSEC MGP 0
9437 Midzonal LSEC MGP 1.38629436111989
9438 Midzonal LSEC MGP 1.6094379124341
9439 Midzonal LSEC MGP 2.39789527279837
9440 Midzonal LSEC MGP 0
9441 Midzonal LSEC MGP 1.09861228866811
9442 Periportal LSEC MGP 1.94591014905531
9443 Lymphatic EC MGP 0
9444 Midzonal LSEC MGP 0
9445 Midzonal LSEC MGP 0
9446 Periportal LSEC MGP 3.17805383034795
9447 Midzonal LSEC MGP 2.39789527279837
9448 Periportal LSEC MGP 2.07944154167984
9449 Midzonal LSEC MGP 0
9450 Midzonal LSEC MGP 0.693147180559945
9451 Midzonal LSEC MGP 1.94591014905531
9452 Midzonal LSEC MGP 2.484906649788
9453 Midzonal LSEC MGP 0
9454 Midzonal LSEC MGP 1.6094379124341
9455 Midzonal LSEC MGP 2.56494935746154
9456 Midzonal LSEC MGP 1.94591014905531
9457 Periportal LSEC MGP 3.04452243772342
9458 Midzonal LSEC MGP 1.79175946922805
9459 Midzonal LSEC MGP 0
9460 Midzonal LSEC MGP 2.07944154167984
9461 Midzonal LSEC MGP 1.09861228866811
9462 Midzonal LSEC MGP 1.38629436111989
9463 Midzonal LSEC MGP 1.94591014905531
9464 Periportal LSEC MGP 2.19722457733622
9465 Midzonal LSEC MGP 2.30258509299405
9466 Periportal LSEC MGP 3.73766961828337
9467 Midzonal LSEC MGP 0
9468 Midzonal LSEC MGP 1.6094379124341
9469 LSEC (high MT 1) MGP 0
9470 Midzonal LSEC MGP 0.693147180559945
9471 Periportal LSEC MGP 3.25809653802148
9472 LSEC (high MT 1) MGP 1.6094379124341
9473 Midzonal LSEC MGP 1.94591014905531
9474 Midzonal LSEC MGP 2.70805020110221
9475 Periportal LSEC MGP 2.63905732961526
9476 Midzonal LSEC MGP 0
9477 Midzonal LSEC MGP 1.09861228866811
9478 Midzonal LSEC MGP 2.07944154167984
9479 Midzonal LSEC MGP 1.09861228866811
9480 Periportal LSEC MGP 3.2188758248682
9481 EC non-LSEC MGP 2.07944154167984
9482 Midzonal LSEC MGP 2.07944154167984
9483 Periportal LSEC MGP 3.13549421592915
9484 Midzonal LSEC MGP 1.38629436111989
9485 LSEC (remodelling) MGP 1.09861228866811
9486 LSEC (remodelling) MGP 2.30258509299405
9487 Midzonal LSEC MGP 1.79175946922805
9488 LSEC (stress) MGP 2.19722457733622
9489 Midzonal LSEC MGP 2.70805020110221
9490 Periportal LSEC MGP 3.25809653802148
9491 LSEC (remodelling) MGP 1.6094379124341
9492 LSEC (remodelling) MGP 0
9493 LSEC (remodelling) MGP 0
9494 Pericentral LSEC MGP 0.693147180559945
9495 Midzonal LSEC MGP 2.19722457733622
9496 LSEC (remodelling) MGP 0
9497 Pericentral LSEC MGP 0.693147180559945
9498 Midzonal LSEC MGP 1.79175946922805
9499 Pericentral LSEC MGP 0
9500 LSEC (remodelling) MGP 0
9501 LSEC (remodelling) MGP 0.693147180559945
9502 Midzonal LSEC MGP 1.38629436111989
9503 LSEC (remodelling) MGP 2.484906649788
9504 LSEC (remodelling) MGP 0
9505 LSEC (remodelling) MGP 0
9506 LSEC (stress) MGP 0.693147180559945
9507 LSEC (stress) MGP 0
9508 LSEC (remodelling) MGP 0
9509 LSEC (stress) MGP 0
9510 LSEC (remodelling) MGP 0
9511 LSEC (remodelling) MGP 0
9512 Pericentral LSEC MGP 0
9513 LSEC (remodelling) MGP 0
9514 LSEC (remodelling) MGP 0
9515 LSEC (stress) MGP 0
9516 LSEC (remodelling) MGP 0.693147180559945
9517 LSEC (remodelling) MGP 0
9518 LSEC (stress) MGP 1.94591014905531
9519 LSEC (stress) MGP 0
9520 LSEC (remodelling) MGP 0
9521 LSEC (remodelling) MGP 0
9522 LSEC (stress) MGP 0.693147180559945
9523 LSEC (remodelling) MGP 0
9524 LSEC (remodelling) MGP 0
9525 LSEC (remodelling) MGP 0
9526 LSEC (stress) MGP 0
9527 LSEC (stress) MGP 0
9528 LSEC (remodelling) MGP 0
9529 Pericentral LSEC MGP 0
9530 LSEC (remodelling) MGP 0
9531 EC non-LSEC MGP 1.6094379124341
9532 EC non-LSEC MGP 0
9533 EC non-LSEC MGP 0
9534 EC non-LSEC MGP 0
9535 EC non-LSEC MGP 0
9536 EC non-LSEC MGP 0
9537 EC non-LSEC MGP 0
9538 EC non-LSEC MGP 0
9539 EC non-LSEC MGP 0.693147180559945
9540 EC non-LSEC MGP 0
9541 EC non-LSEC MGP 0
9542 EC non-LSEC MGP 0.693147180559945
9543 EC non-LSEC MGP 0
9544 EC non-LSEC MGP 2.30258509299405
9545 EC non-LSEC MGP 1.09861228866811
9546 EC non-LSEC MGP 0
9547 EC non-LSEC MGP 0.693147180559945
9548 EC non-LSEC MGP 0
9549 EC non-LSEC MGP 0
9550 EC non-LSEC MGP 0
9551 EC non-LSEC MGP 2.30258509299405
9552 EC non-LSEC MGP 0
9553 EC non-LSEC MGP 0
9554 EC non-LSEC MGP 0
9555 EC non-LSEC MGP 0
9556 EC non-LSEC MGP 0
9557 EC non-LSEC MGP 0
9558 EC non-LSEC MGP 0
9559 EC non-LSEC MGP 0
9560 EC non-LSEC MGP 2.99573227355399
9561 EC non-LSEC MGP 0
9562 EC non-LSEC MGP 0
9563 EC non-LSEC MGP 0.693147180559945
9564 EC non-LSEC MGP 0
9565 EC non-LSEC MGP 0
9566 EC non-LSEC MGP 0
9567 EC non-LSEC MGP 0
9568 EC non-LSEC MGP 0
9569 EC non-LSEC MGP 0
9570 EC non-LSEC MGP 0.693147180559945
9571 EC non-LSEC MGP 0
9572 EC non-LSEC MGP 1.6094379124341
9573 EC non-LSEC MGP 0
9574 EC non-LSEC MGP 0
9575 EC non-LSEC MGP 0
9576 EC non-LSEC MGP 0
9577 EC non-LSEC MGP 0
9578 EC non-LSEC MGP 0
9579 EC non-LSEC MGP 1.6094379124341
9580 EC non-LSEC MGP 0
9581 EC non-LSEC MGP 0
9582 EC non-LSEC MGP 0
9583 EC non-LSEC MGP 0.693147180559945
9584 Cycling cells MGP 1.79175946922805
9585 Pericentral LSEC MGP 0
9586 Pericentral LSEC MGP 0
9587 Pericentral LSEC MGP 1.79175946922805
9588 Pericentral LSEC MGP 0.693147180559945
9589 Midzonal LSEC MGP 0
9590 LSEC (stress) MGP 0.693147180559945
9591 Pericentral LSEC MGP 2.30258509299405
9592 Midzonal LSEC MGP 0
9593 Midzonal LSEC MGP 0
9594 Midzonal LSEC MGP 0.693147180559945
9595 LSEC (stress) MGP 1.38629436111989
9596 LSEC (high MT 1) MGP 0.693147180559945
9597 LSEC (stress) MGP 0
9598 Midzonal LSEC MGP 0
9599 LSEC (high MT 1) MGP 1.6094379124341
9600 LSEC (remodelling) MGP 0
9601 LSEC (stress) MGP 1.09861228866811
9602 LSEC (stress) MGP 0
9603 Midzonal LSEC MGP 0
9604 Pericentral LSEC MGP 0
9605 Midzonal LSEC MGP 1.09861228866811
9606 LSEC (stress) MGP 0
9607 Midzonal LSEC MGP 0
9608 LSEC (stress) MGP 0
9609 Midzonal LSEC MGP 1.09861228866811
9610 Midzonal LSEC MGP 0.693147180559945
9611 Pericentral LSEC MGP 1.94591014905531
9612 LSEC (high MT 1) MGP 0.693147180559945
9613 LSEC (stress) MGP 1.09861228866811
9614 LSEC (stress) MGP 1.09861228866811
9615 Pericentral LSEC MGP 1.09861228866811
9616 Midzonal LSEC MGP 0
9617 Pericentral LSEC MGP 0.693147180559945
9618 Midzonal LSEC MGP 1.09861228866811
9619 LSEC (high MT 1) MGP 0.693147180559945
9620 LSEC (remodelling) MGP 1.09861228866811
9621 LSEC (stress) MGP 0.693147180559945
9622 Midzonal LSEC MGP 0
9623 Midzonal LSEC MGP 0
9624 Pericentral LSEC MGP 1.6094379124341
9625 Midzonal LSEC MGP 0
9626 Pericentral LSEC MGP 0.693147180559945
9627 Midzonal LSEC MGP 0.693147180559945
9628 Midzonal LSEC MGP 0.693147180559945
9629 Midzonal LSEC MGP 0
9630 Pericentral LSEC MGP 0
9631 LSEC (remodelling) MGP 0
9632 Midzonal LSEC MGP 0.693147180559945
9633 LSEC (stress) MGP 0
9634 LSEC (remodelling) MGP 1.38629436111989
9635 LSEC (remodelling) MGP 0.693147180559945
9636 Periportal LSEC MGP 3.17805383034795
9637 LSEC (stress) MGP 0
9638 LSEC (stress) MGP 0
9639 LSEC (stress) MGP 0.693147180559945
9640 LSEC (stress) MGP 0.693147180559945
9641 LSEC (stress) MGP 0
9642 LSEC (stress) MGP 0
9643 LSEC (stress) MGP 1.6094379124341
9644 LSEC (stress) MGP 1.09861228866811
9645 LSEC (stress) MGP 0
9646 LSEC (stress) MGP 2.83321334405622
9647 LSEC (remodelling) MGP 2.39789527279837
9648 LSEC (stress) MGP 0
9649 LSEC (stress) MGP 0
9650 Pericentral LSEC MGP 0
9651 LSEC (remodelling) MGP 0.693147180559945
9652 LSEC (interferon) MGP 0
9653 LSEC (interferon) MGP 2.63905732961526
9654 LSEC (stress) MGP 0
9655 LSEC (stress) MGP 0
9656 LSEC (stress) MGP 1.09861228866811
9657 LSEC (remodelling) MGP 0.693147180559945
9658 LSEC (remodelling) MGP 1.09861228866811
9659 LSEC (stress) MGP 0
9660 LSEC (remodelling) MGP 0.693147180559945
9661 LSEC (stress) MGP 0.693147180559945
9662 LSEC (stress) MGP 0
9663 LSEC (remodelling) MGP 1.94591014905531
9664 LSEC (remodelling) MGP 0
9665 LSEC (stress) MGP 0
9666 LSEC (remodelling) MGP 0
9667 LSEC (stress) MGP 0
9668 LSEC (stress) MGP 0
9669 LSEC (remodelling) MGP 0.693147180559945
9670 LSEC (stress) MGP 0
9671 LSEC (stress) MGP 1.38629436111989
9672 LSEC (stress) MGP 1.09861228866811
9673 LSEC (stress) MGP 0.693147180559945
9674 LSEC (stress) MGP 0
9675 LSEC (stress) MGP 1.38629436111989
9676 LSEC (remodelling) MGP 0
9677 LSEC (remodelling) MGP 1.38629436111989
9678 LSEC (stress) MGP 1.09861228866811
9679 LSEC (stress) MGP 0
9680 LSEC (stress) MGP 2.56494935746154
9681 LSEC (stress) MGP 0.693147180559945
9682 LSEC (remodelling) MGP 0
9683 LSEC (high MT 1) MGP 0
9684 LSEC (remodelling) MGP 0
9685 LSEC (stress) MGP 0
9686 LSEC (remodelling) MGP 0
9687 LSEC (stress) MGP 0
9688 LSEC (remodelling) MGP 0
9689 Pericentral LSEC MGP 0
9690 Pericentral LSEC MGP 0
9691 LSEC (remodelling) MGP 0
9692 Pericentral LSEC MGP 0.693147180559945
9693 LSEC (remodelling) MGP 0
9694 LSEC (remodelling) MGP 1.09861228866811
9695 LSEC (stress) MGP 0
9696 LSEC (remodelling) MGP 0
9697 LSEC (stress) MGP 0
9698 LSEC (stress) MGP 0
9699 Pericentral LSEC MGP 0
9700 LSEC (remodelling) MGP 0
9701 LSEC (remodelling) MGP 0
9702 LSEC (remodelling) MGP 0
9703 LSEC (remodelling) MGP 0
9704 LSEC (stress) MGP 0
9705 LSEC (remodelling) MGP 0
9706 LSEC (remodelling) MGP 0
9707 LSEC (remodelling) MGP 0
9708 LSEC (remodelling) MGP 0
9709 LSEC (stress) MGP 0
9710 Pericentral LSEC MGP 0
9711 LSEC (remodelling) MGP 0
9712 LSEC (stress) MGP 0
9713 LSEC (fenestr.) MGP 0
9714 LSEC (fenestr.) MGP 3.36729582998647
9715 Midzonal LSEC MGP 0.693147180559945
9716 Midzonal LSEC MGP 2.77258872223978
9717 LSEC (stress) MGP 2.07944154167984
9718 LSEC (fenestr.) MGP 3.2188758248682
9719 LSEC (fenestr.) MGP 2.56494935746154
9720 LSEC (fenestr.) MGP 0
9721 Periportal LSEC MGP 1.6094379124341
9722 Periportal LSEC MGP 3.68887945411394
9723 Midzonal LSEC MGP 3.04452243772342
9724 LSEC (fenestr.) MGP 1.09861228866811
9725 Periportal LSEC MGP 1.94591014905531
9726 LSEC (fenestr.) MGP 2.63905732961526
9727 Midzonal LSEC MGP 1.09861228866811
9728 Midzonal LSEC MGP 1.09861228866811
9729 Midzonal LSEC MGP 1.38629436111989
9730 Periportal LSEC MGP 1.6094379124341
9731 Periportal LSEC MGP 3.58351893845611
9732 Midzonal LSEC MGP 1.38629436111989
9733 Periportal LSEC MGP 3.43398720448515
9734 LSEC (fenestr.) MGP 1.38629436111989
9735 LSEC (fenestr.) MGP 3.63758615972639
9736 Midzonal LSEC MGP 1.38629436111989
9737 Lymphatic EC MGP 2.30258509299405
9738 Periportal LSEC MGP 2.07944154167984
9739 LSEC (fenestr.) MGP 1.94591014905531
9740 Midzonal LSEC MGP 1.6094379124341
9741 LSEC (fenestr.) MGP 2.484906649788
9742 Periportal LSEC MGP 2.30258509299405
9743 LSEC (fenestr.) MGP 2.83321334405622
9744 Midzonal LSEC MGP 0
9745 LSEC (fenestr.) MGP 0.693147180559945
9746 LSEC (fenestr.) MGP 3.09104245335832
9747 Midzonal LSEC MGP 1.6094379124341
9748 Periportal LSEC MGP 2.83321334405622
9749 LSEC (fenestr.) MGP 2.56494935746154
9750 Periportal LSEC MGP 3.55534806148941
9751 LSEC (fenestr.) MGP 2.89037175789616
9752 LSEC (fenestr.) MGP 2.39789527279837
9753 LSEC (fenestr.) MGP 1.6094379124341
9754 LSEC (fenestr.) MGP 2.77258872223978
9755 Midzonal LSEC MGP 1.09861228866811
9756 LSEC (fenestr.) MGP 2.39789527279837
9757 Midzonal LSEC MGP 3.17805383034795
9758 LSEC (fenestr.) MGP 0
9759 LSEC (fenestr.) MGP 1.38629436111989
9760 LSEC (fenestr.) MGP 0
9761 LSEC (fenestr.) MGP 3.97029191355212
9762 LSEC (fenestr.) MGP 2.94443897916644
9763 LSEC (fenestr.) MGP 2.484906649788
9764 LSEC (fenestr.) MGP 1.6094379124341
9765 Periportal LSEC MGP 2.70805020110221
9766 Midzonal LSEC MGP 2.39789527279837
9767 Periportal LSEC MGP 1.94591014905531
9768 Periportal LSEC MGP 3.13549421592915
9769 Midzonal LSEC MGP 1.79175946922805
9770 Periportal LSEC MGP 3.04452243772342
9771 LSEC (fenestr.) MGP 1.38629436111989
9772 Midzonal LSEC MGP 1.6094379124341
9773 Midzonal LSEC MGP 0
9774 Midzonal LSEC MGP 1.09861228866811
9775 LSEC (remodelling) MGP 0
9776 Midzonal LSEC MGP 0
9777 Midzonal LSEC MGP 2.07944154167984
9778 Periportal LSEC MGP 2.70805020110221
9779 LSEC (remodelling) MGP 0.693147180559945
9780 LSEC (remodelling) MGP 1.09861228866811
9781 Midzonal LSEC MGP 0
9782 LSEC (remodelling) MGP 1.09861228866811
9783 Midzonal LSEC MGP 0.693147180559945
9784 Midzonal LSEC MGP 0
9785 Midzonal LSEC MGP 2.484906649788
9786 LSEC (remodelling) MGP 0
9787 Midzonal LSEC MGP 1.79175946922805
9788 Midzonal LSEC MGP 0.693147180559945
9789 Midzonal LSEC MGP 1.94591014905531
9790 Midzonal LSEC MGP 1.09861228866811
9791 Midzonal LSEC MGP 1.79175946922805
9792 Midzonal LSEC MGP 0.693147180559945
9793 Midzonal LSEC MGP 0
9794 Midzonal LSEC MGP 2.70805020110221
9795 LSEC (remodelling) MGP 1.09861228866811
9796 Midzonal LSEC MGP 2.07944154167984
9797 Midzonal LSEC MGP 1.09861228866811
9798 Midzonal LSEC MGP 2.30258509299405
9799 LSEC (stress) MGP 0.693147180559945
9800 Midzonal LSEC MGP 0
9801 LSEC (stress) MGP 0
9802 Midzonal LSEC MGP 1.94591014905531
9803 LSEC (remodelling) MGP 0
9804 Pericentral LSEC MGP 0
9805 LSEC (remodelling) MGP 0
9806 Pericentral LSEC MGP 0.693147180559945
9807 Pericentral LSEC MGP 0
9808 Pericentral LSEC MGP 0
9809 Pericentral LSEC MGP 0
9810 Pericentral LSEC MGP 0
9811 Pericentral LSEC MGP 0
9812 Pericentral LSEC MGP 0
9813 Pericentral LSEC MGP 0
9814 Pericentral LSEC MGP 0
9815 Pericentral LSEC MGP 0
9816 Pericentral LSEC MGP 0
9817 Pericentral LSEC MGP 0
9818 Pericentral LSEC MGP 0
9819 Pericentral LSEC MGP 0
9820 Pericentral LSEC MGP 0
9821 Pericentral LSEC MGP 0
9822 Pericentral LSEC MGP 0.693147180559945
9823 Pericentral LSEC MGP 0
9824 Pericentral LSEC MGP 0.693147180559945
9825 Pericentral LSEC MGP 0
9826 Pericentral LSEC MGP 0
9827 Pericentral LSEC MGP 0.693147180559945
9828 Pericentral LSEC MGP 0
9829 Pericentral LSEC MGP 0
9830 Pericentral LSEC MGP 0
9831 Pericentral LSEC MGP 0
9832 Pericentral LSEC MGP 0
9833 Pericentral LSEC MGP 0
9834 Pericentral LSEC MGP 0
9835 LSEC (stress) MGP 0
9836 Pericentral LSEC MGP 0
9837 Pericentral LSEC MGP 0
9838 LSEC (remodelling) MGP 0
9839 LSEC (interferon) MGP 0
9840 Pericentral LSEC MGP 0
9841 Pericentral LSEC MGP 0
9842 Pericentral LSEC MGP 0
9843 LSEC (stress) MGP 0
9844 Pericentral LSEC MGP 0
9845 Pericentral LSEC MGP 0
9846 Pericentral LSEC MGP 0
9847 LSEC (stress) MGP 0
9848 Pericentral LSEC MGP 0
9849 Pericentral LSEC MGP 0
9850 Pericentral LSEC MGP 0
9851 Pericentral LSEC MGP 0
9852 Pericentral LSEC MGP 0
9853 Pericentral LSEC MGP 0
9854 Pericentral LSEC MGP 0
9855 Pericentral LSEC MGP 0
9856 Pericentral LSEC MGP 0
9857 Pericentral LSEC MGP 0
9858 Pericentral LSEC MGP 0
9859 Pericentral LSEC MGP 0
9860 Pericentral LSEC MGP 0
9861 Pericentral LSEC MGP 0
9862 LSEC (remodelling) MGP 1.38629436111989
9863 Midzonal LSEC MGP 0.693147180559945
9864 Midzonal LSEC MGP 2.39789527279837
9865 Midzonal LSEC MGP 2.70805020110221
9866 Midzonal LSEC MGP 0.693147180559945
9867 Midzonal LSEC MGP 0
9868 LSEC (remodelling) MGP 2.07944154167984
9869 Midzonal LSEC MGP 3.13549421592915
9870 Midzonal LSEC MGP 1.38629436111989
9871 Midzonal LSEC MGP 1.38629436111989
9872 LSEC (stress) MGP 0
9873 Midzonal LSEC MGP 0
9874 Midzonal LSEC MGP 1.09861228866811
9875 Midzonal LSEC MGP 3.13549421592915
9876 Midzonal LSEC MGP 2.39789527279837
9877 Midzonal LSEC MGP 0
9878 Midzonal LSEC MGP 2.484906649788
9879 LSEC (stress) MGP 2.07944154167984
9880 Midzonal LSEC MGP 2.484906649788
9881 Midzonal LSEC MGP 2.484906649788
9882 Midzonal LSEC MGP 2.19722457733622
9883 LSEC (stress) MGP 1.94591014905531
9884 Midzonal LSEC MGP 1.79175946922805
9885 Midzonal LSEC MGP 0
9886 Midzonal LSEC MGP 0
9887 LSEC (stress) MGP 0
9888 LSEC (stress) MGP 0
9889 LSEC (stress) MGP 0
9890 LSEC (stress) MGP 0
9891 LSEC (stress) MGP 0
9892 LSEC (stress) MGP 0
9893 LSEC (stress) MGP 0
9894 LSEC (stress) MGP 0
9895 LSEC (stress) MGP 0.693147180559945
9896 LSEC (stress) MGP 0
9897 LSEC (stress) MGP 0
9898 LSEC (stress) MGP 0
9899 LSEC (stress) MGP 0
9900 LSEC (stress) MGP 1.79175946922805
9901 LSEC (stress) MGP 0.693147180559945
9902 LSEC (stress) MGP 0
9903 Pericentral LSEC MGP 1.09861228866811
9904 LSEC (stress) MGP 0
9905 LSEC (stress) MGP 0
9906 LSEC (stress) MGP 1.09861228866811
9907 LSEC (stress) MGP 0
9908 LSEC (stress) MGP 0
9909 LSEC (stress) MGP 0
9910 LSEC (stress) MGP 0.693147180559945
9911 LSEC (stress) MGP 0
9912 LSEC (stress) MGP 0.693147180559945
9913 LSEC (stress) MGP 0
9914 LSEC (stress) MGP 0
9915 LSEC (stress) MGP 0
9916 LSEC (stress) MGP 0
9917 LSEC (stress) MGP 0
9918 LSEC (stress) MGP 0
9919 LSEC (stress) MGP 0
9920 LSEC (stress) MGP 0
9921 LSEC (stress) MGP 0
9922 LSEC (stress) MGP 2.07944154167984
9923 LSEC (stress) MGP 0
9924 LSEC (stress) MGP 0
9925 LSEC (stress) MGP 0.693147180559945
9926 LSEC (stress) MGP 0
9927 LSEC (stress) MGP 0.693147180559945
9928 LSEC (stress) MGP 0
9929 Pericentral LSEC MGP 0
9930 LSEC (stress) MGP 0
9931 LSEC (stress) MGP 0
9932 LSEC (remodelling) MGP 0
9933 LSEC (remodelling) MGP 0
9934 LSEC (stress) MGP 0
9935 Pericentral LSEC MGP 0
9936 LSEC (remodelling) MGP 0
9937 LSEC (remodelling) MGP 0
9938 LSEC (interferon) MGP 1.09861228866811
9939 Midzonal LSEC MGP 0.693147180559945
9940 LSEC (remodelling) MGP 0
9941 LSEC (remodelling) MGP 0
9942 LSEC (remodelling) MGP 0
9943 LSEC (remodelling) MGP 0
9944 Pericentral LSEC MGP 1.38629436111989
9945 Pericentral LSEC MGP 0
9946 Pericentral LSEC MGP 0
9947 LSEC (interferon) MGP 0.693147180559945
9948 Pericentral LSEC MGP 0
9949 Pericentral LSEC MGP 0
9950 Pericentral LSEC MGP 0
9951 Pericentral LSEC MGP 1.6094379124341
9952 LSEC (stress) MGP 1.6094379124341
9953 Pericentral LSEC MGP 0
9954 Pericentral LSEC MGP 0
9955 Pericentral LSEC MGP 0
9956 LSEC (stress) MGP 0
9957 LSEC (stress) MGP 0
9958 LSEC (stress) MGP 0
9959 Pericentral LSEC MGP 1.09861228866811
9960 LSEC (stress) MGP 0
9961 LSEC (stress) MGP 0
9962 LSEC (stress) MGP 0
9963 LSEC (stress) MGP 0
9964 LSEC (stress) MGP 0
9965 LSEC (stress) MGP 0
9966 LSEC (stress) MGP 0
9967 Pericentral LSEC MGP 0
9968 LSEC (stress) MGP 0
9969 LSEC (stress) MGP 0
9970 LSEC (stress) MGP 0
9971 Midzonal LSEC MGP 1.38629436111989
9972 Periportal LSEC MGP 2.77258872223978
9973 Midzonal LSEC MGP 1.79175946922805
9974 Periportal LSEC MGP 2.56494935746154
9975 Periportal LSEC MGP 3.13549421592915
9976 Midzonal LSEC MGP 2.19722457733622
9977 Periportal LSEC MGP 2.94443897916644
9978 Midzonal LSEC MGP 1.79175946922805
9979 Periportal LSEC MGP 3.98898404656427
9980 Midzonal LSEC MGP 2.99573227355399
9981 Midzonal LSEC MGP 1.38629436111989
9982 Midzonal LSEC MGP 2.19722457733622
9983 Periportal LSEC MGP 2.83321334405622
9984 Midzonal LSEC MGP 1.09861228866811
9985 Midzonal LSEC MGP 2.56494935746154
9986 Midzonal LSEC MGP 2.63905732961526
9987 Periportal LSEC MGP 1.38629436111989
9988 Periportal LSEC MGP 0.693147180559945
9989 Periportal LSEC MGP 2.94443897916644
9990 Midzonal LSEC MGP 1.09861228866811
9991 Periportal LSEC MGP 0.693147180559945
9992 Midzonal LSEC MGP 2.19722457733622
9993 Periportal LSEC MGP 4.12713438504509
9994 Periportal LSEC MGP 1.94591014905531
9995 Midzonal LSEC MGP 2.94443897916644
9996 Periportal LSEC MGP 2.99573227355399
9997 Periportal LSEC MGP 2.07944154167984
9998 Periportal LSEC MGP 3.58351893845611
9999 Midzonal LSEC MGP 0.693147180559945
10000 Periportal LSEC MGP 2.99573227355399
10001 Periportal LSEC MGP 3.2188758248682
10002 Midzonal LSEC MGP 2.484906649788
10003 Midzonal LSEC MGP 2.99573227355399
10004 Periportal LSEC MGP 2.89037175789616
10005 Periportal LSEC MGP 4.0943445622221
10006 Periportal LSEC MGP 2.19722457733622
10007 Midzonal LSEC MGP 1.38629436111989
10008 Midzonal LSEC MGP 2.07944154167984
10009 Midzonal LSEC MGP 1.09861228866811
10010 Midzonal LSEC MGP 1.94591014905531
10011 Periportal LSEC MGP 2.39789527279837
10012 Periportal LSEC MGP 2.07944154167984
10013 Lymphatic EC MGP 0
10014 Periportal LSEC MGP 3.04452243772342
10015 Midzonal LSEC MGP 1.38629436111989
10016 Periportal LSEC MGP 2.99573227355399
10017 Periportal LSEC MGP 2.19722457733622
10018 Periportal LSEC MGP 3.63758615972639
10019 Midzonal LSEC MGP 2.39789527279837
10020 Periportal LSEC MGP 2.07944154167984
10021 Periportal LSEC MGP 2.77258872223978
10022 Periportal LSEC MGP 3.36729582998647
10023 Periportal LSEC MGP 2.99573227355399
10024 Periportal LSEC MGP 3.09104245335832
10025 Periportal LSEC MGP 3.66356164612965
10026 Periportal LSEC MGP 2.83321334405622
10027 Periportal LSEC MGP 1.79175946922805
10028 Periportal LSEC MGP 2.89037175789616
10029 Midzonal LSEC MGP 1.09861228866811
10030 Periportal LSEC MGP 2.56494935746154
10031 Periportal LSEC MGP 2.39789527279837
10032 Periportal LSEC MGP 1.09861228866811
10033 Periportal LSEC MGP 3.3322045101752
10034 Periportal LSEC MGP 1.94591014905531
10035 Periportal LSEC MGP 2.94443897916644
10036 Midzonal LSEC MGP 1.79175946922805
10037 Periportal LSEC MGP 2.39789527279837
10038 Periportal LSEC MGP 2.99573227355399
10039 EC non-LSEC MGP 0
10040 EC non-LSEC MGP 0
10041 EC non-LSEC MGP 0
10042 EC non-LSEC MGP 0
10043 EC non-LSEC MGP 1.94591014905531
10044 EC non-LSEC MGP 0
10045 EC non-LSEC MGP 0
10046 EC non-LSEC MGP 0
10047 EC non-LSEC MGP 0
10048 EC non-LSEC MGP 0
10049 EC non-LSEC MGP 0
10050 EC non-LSEC MGP 0
10051 EC non-LSEC MGP 0
10052 EC non-LSEC MGP 0
10053 EC non-LSEC MGP 0
10054 EC non-LSEC MGP 0
10055 EC non-LSEC MGP 0
10056 EC non-LSEC MGP 1.09861228866811
10057 EC non-LSEC MGP 0
10058 EC non-LSEC MGP 0
10059 EC non-LSEC MGP 0
10060 EC non-LSEC MGP 0
10061 EC non-LSEC MGP 0
10062 EC non-LSEC MGP 0
10063 EC non-LSEC MGP 0
10064 EC non-LSEC MGP 0
10065 EC non-LSEC MGP 0
10066 EC non-LSEC MGP 0
10067 EC non-LSEC MGP 0
10068 EC non-LSEC MGP 0.693147180559945
10069 EC non-LSEC MGP 0.693147180559945
10070 EC non-LSEC MGP 1.09861228866811
10071 EC non-LSEC MGP 0
10072 EC non-LSEC MGP 0
10073 EC non-LSEC MGP 0
10074 EC non-LSEC MGP 0
10075 EC non-LSEC MGP 0.693147180559945
10076 EC non-LSEC MGP 0.693147180559945
10077 EC non-LSEC MGP 0.693147180559945
10078 EC non-LSEC MGP 0
10079 EC non-LSEC MGP 0
10080 EC non-LSEC MGP 0
10081 EC non-LSEC MGP 0.693147180559945
10082 EC non-LSEC MGP 0.693147180559945
10083 EC non-LSEC MGP 0
10084 EC non-LSEC MGP 0
10085 EC non-LSEC MGP 0.693147180559945
10086 EC non-LSEC MGP 0.693147180559945
10087 EC non-LSEC MGP 0
10088 Periportal LSEC MGP 2.39789527279837
10089 LSEC (fenestr.) MGP 2.07944154167984
10090 Periportal LSEC MGP 3.36729582998647
10091 Periportal LSEC MGP 2.70805020110221
10092 Periportal LSEC MGP 2.94443897916644
10093 LSEC (fenestr.) MGP 3.68887945411394
10094 LSEC (fenestr.) MGP 1.09861228866811
10095 LSEC (fenestr.) MGP 1.6094379124341
10096 LSEC (fenestr.) MGP 0
10097 Periportal LSEC MGP 2.56494935746154
10098 LSEC (fenestr.) MGP 1.94591014905531
10099 Periportal LSEC MGP 2.70805020110221
10100 Periportal LSEC MGP 3.63758615972639
10101 Periportal LSEC MGP 0.693147180559945
10102 LSEC (fenestr.) MGP 2.30258509299405
10103 LSEC (fenestr.) MGP 3.95124371858143
10104 LSEC (fenestr.) MGP 3.68887945411394
10105 Periportal LSEC MGP 1.6094379124341
10106 LSEC (fenestr.) MGP 1.09861228866811
10107 Periportal LSEC MGP 3.29583686600433
10108 Periportal LSEC MGP 2.39789527279837
10109 Periportal LSEC MGP 3.09104245335832
10110 LSEC (fenestr.) MGP 4.33073334028633
10111 Midzonal LSEC MGP 1.94591014905531
10112 LSEC (fenestr.) MGP 2.30258509299405
10113 LSEC (fenestr.) MGP 3.40119738166216
10114 LSEC (fenestr.) MGP 0.693147180559945
10115 Periportal LSEC MGP 2.89037175789616
10116 LSEC (fenestr.) MGP 1.79175946922805
10117 LSEC (fenestr.) MGP 2.63905732961526
10118 Periportal LSEC MGP 2.63905732961526
10119 LSEC (fenestr.) MGP 3.55534806148941
10120 Periportal LSEC MGP 2.89037175789616
10121 Periportal LSEC MGP 1.38629436111989
10122 Periportal LSEC MGP 3.09104245335832
10123 Periportal LSEC MGP 3.04452243772342
10124 LSEC (fenestr.) MGP 1.79175946922805
10125 Periportal LSEC MGP 2.94443897916644
10126 Periportal LSEC MGP 0
10127 Periportal LSEC MGP 2.83321334405622
10128 Periportal LSEC MGP 2.99573227355399
10129 Lymphatic EC MGP 0
10130 Periportal LSEC MGP 2.83321334405622
10131 Periportal LSEC MGP 3.52636052461616
10132 Periportal LSEC MGP 0.693147180559945
10133 Periportal LSEC MGP 3.55534806148941
10134 LSEC (remodelling) MGP 2.484906649788
10135 Periportal LSEC MGP 3.52636052461616
10136 Periportal LSEC MGP 2.83321334405622
10137 Periportal LSEC MGP 2.94443897916644
10138 Midzonal LSEC MGP 1.6094379124341
10139 Periportal LSEC MGP 0.693147180559945
10140 LSEC (remodelling) MGP 2.39789527279837
10141 Midzonal LSEC MGP 1.6094379124341
10142 Periportal LSEC MGP 3.40119738166216
10143 Periportal LSEC MGP 3.36729582998647
10144 Periportal LSEC MGP 2.484906649788
10145 Periportal LSEC MGP 1.6094379124341
10146 Periportal LSEC MGP 1.94591014905531
10147 Midzonal LSEC MGP 1.09861228866811
10148 LSEC (stress) MGP 1.94591014905531
10149 Midzonal LSEC MGP 2.56494935746154
10150 Midzonal LSEC MGP 2.19722457733622
10151 Periportal LSEC MGP 3.29583686600433
10152 Midzonal LSEC MGP 0
10153 Midzonal LSEC MGP 0
10154 Periportal LSEC MGP 3.17805383034795
10155 Midzonal LSEC MGP 1.09861228866811
10156 Midzonal LSEC MGP 2.30258509299405
10157 Periportal LSEC MGP 3.46573590279973
10158 Periportal LSEC MGP 1.79175946922805
10159 Periportal LSEC MGP 1.79175946922805
10160 Periportal LSEC MGP 3.13549421592915
10161 Periportal LSEC MGP 3.68887945411394
10162 Midzonal LSEC MGP 2.19722457733622
10163 Periportal LSEC MGP 2.77258872223978
10164 Periportal LSEC MGP 1.38629436111989
10165 Periportal LSEC MGP 3.61091791264422
10166 Periportal LSEC MGP 4.26267987704132
10167 Midzonal LSEC MGP 2.56494935746154
10168 Periportal LSEC MGP 3.8286413964891
10169 Periportal LSEC MGP 2.77258872223978
10170 LSEC (remodelling) MGP 0
10171 Pericentral LSEC MGP 0
10172 LSEC (remodelling) MGP 1.09861228866811
10173 LSEC (interferon) MGP 0
10174 Pericentral LSEC MGP 1.6094379124341
10175 LSEC (remodelling) MGP 0
10176 Pericentral LSEC MGP 1.6094379124341
10177 Pericentral LSEC MGP 0
10178 LSEC (remodelling) MGP 0
10179 LSEC (remodelling) MGP 0
10180 Pericentral LSEC MGP 0
10181 LSEC (stress) MGP 1.6094379124341
10182 Pericentral LSEC MGP 0
10183 Pericentral LSEC MGP 1.79175946922805
10184 Pericentral LSEC MGP 0.693147180559945
10185 LSEC (remodelling) MGP 0
10186 Pericentral LSEC MGP 0
10187 LSEC (stress) MGP 0
10188 Pericentral LSEC MGP 0
10189 Pericentral LSEC MGP 0
10190 LSEC (high MT 1) MGP 0
10191 LSEC (stress) MGP 0
10192 Pericentral LSEC MGP 0
10193 LSEC (stress) MGP 0
10194 LSEC (stress) MGP 0
10195 EC non-LSEC MGP 0
10196 LSEC (stress) MGP 1.09861228866811
10197 Pericentral LSEC MGP 0
10198 Pericentral LSEC MGP 0
10199 LSEC (stress) MGP 0
10200 LSEC (stress) MGP 0
10201 Pericentral LSEC MGP 0
10202 LSEC (high MT 1) MGP 0
10203 LSEC (high MT 1) MGP 0
10204 Pericentral LSEC MGP 0
10205 LSEC (stress) MGP 0
10206 LSEC (stress) MGP 0
10207 LSEC (stress) MGP 0
10208 Midzonal LSEC MGP 0
10209 Pericentral LSEC MGP 0
10210 LSEC (stress) MGP 0
10211 Pericentral LSEC MGP 0
10212 Pericentral LSEC MGP 0
10213 LSEC (stress) MGP 0
10214 Pericentral LSEC MGP 0
10215 Pericentral LSEC MGP 0
10216 LSEC (stress) MGP 0
10217 LSEC (stress) MGP 0
10218 LSEC (stress) MGP 0
10219 LSEC (high MT 1) MGP 0
10220 LSEC (stress) MGP 0
10221 LSEC (stress) MGP 0
10222 LSEC (high MT 1) MGP 0
10223 LSEC (high MT 1) MGP 0
10224 LSEC (stress) MGP 0
10225 Pericentral LSEC MGP 0
10226 Pericentral LSEC MGP 0
10227 Cycling cells MGP 0
10228 LSEC (high MT 1) MGP 0
10229 LSEC (high MT 2) MGP 0.693147180559945
10230 LSEC (high MT 2) MGP 0
10231 LSEC (high MT 2) MGP 0
10232 Pericentral LSEC MGP 0
10233 Pericentral LSEC MGP 0
10234 Midzonal LSEC MGP 0
10235 LSEC (remodelling) MGP 0.693147180559945
10236 LSEC (high MT 2) MGP 0
10237 LSEC (high MT 2) MGP 0
10238 LSEC (high MT 2) MGP 0
10239 LSEC (high MT 2) MGP 0
10240 Midzonal LSEC MGP 1.6094379124341
10241 LSEC (high MT 2) MGP 0
10242 LSEC (high MT 2) MGP 0.693147180559945
10243 LSEC (high MT 2) MGP 0
10244 Pericentral LSEC MGP 0
10245 Pericentral LSEC MGP 0
10246 Midzonal LSEC MGP 0.693147180559945
10247 Midzonal LSEC MGP 0
10248 Midzonal LSEC MGP 1.09861228866811
10249 Midzonal LSEC MGP 2.484906649788
10250 Midzonal LSEC MGP 0
10251 Midzonal LSEC MGP 0
10252 Midzonal LSEC MGP 0
10253 Midzonal LSEC MGP 1.6094379124341
10254 Midzonal LSEC MGP 0
10255 Midzonal LSEC MGP 0
10256 Midzonal LSEC MGP 2.70805020110221
10257 Midzonal LSEC MGP 1.6094379124341
10258 LSEC (high MT 1) MGP 0
10259 Midzonal LSEC MGP 0
10260 Midzonal LSEC MGP 2.07944154167984
10261 Midzonal LSEC MGP 1.79175946922805
10262 Midzonal LSEC MGP 0
10263 Midzonal LSEC MGP 0
10264 Midzonal LSEC MGP 0
10265 Midzonal LSEC MGP 0.693147180559945
10266 Midzonal LSEC MGP 0
10267 Midzonal LSEC MGP 0
10268 Midzonal LSEC MGP 0
10269 Midzonal LSEC MGP 0
10270 Midzonal LSEC MGP 0.693147180559945
10271 Midzonal LSEC MGP 0.693147180559945
10272 Midzonal LSEC MGP 1.09861228866811
10273 Midzonal LSEC MGP 0.693147180559945
10274 Midzonal LSEC MGP 0.693147180559945
10275 Midzonal LSEC MGP 0
10276 Midzonal LSEC MGP 0.693147180559945
10277 Midzonal LSEC MGP 0
10278 Midzonal LSEC MGP 0
10279 Midzonal LSEC MGP 0
10280 Midzonal LSEC MGP 0
10281 Midzonal LSEC MGP 0
10282 Midzonal LSEC MGP 0
10283 Midzonal LSEC MGP 0
10284 Midzonal LSEC MGP 0
10285 Midzonal LSEC MGP 0
10286 Midzonal LSEC MGP 0
10287 Midzonal LSEC MGP 0
10288 Midzonal LSEC MGP 0.693147180559945
10289 Midzonal LSEC MGP 0.693147180559945
10290 Midzonal LSEC MGP 1.6094379124341
10291 Midzonal LSEC MGP 0
10292 Midzonal LSEC MGP 0
10293 Midzonal LSEC MGP 0
10294 Midzonal LSEC MGP 2.30258509299405
10295 Midzonal LSEC MGP 0
10296 Midzonal LSEC MGP 0
10297 Midzonal LSEC MGP 0
10298 Midzonal LSEC MGP 0
10299 EC non-LSEC MGP 1.79175946922805
10300 EC non-LSEC MGP 0
10301 EC non-LSEC MGP 0
10302 EC non-LSEC MGP 0
10303 EC non-LSEC MGP 0
10304 EC non-LSEC MGP 0
10305 EC non-LSEC MGP 2.77258872223978
10306 EC non-LSEC MGP 1.6094379124341
10307 EC non-LSEC MGP 0
10308 EC non-LSEC MGP 0
10309 EC non-LSEC MGP 0
10310 EC non-LSEC MGP 1.09861228866811
10311 EC non-LSEC MGP 1.09861228866811
10312 EC non-LSEC MGP 0
10313 EC non-LSEC MGP 1.09861228866811
10314 EC non-LSEC MGP 0
10315 EC non-LSEC MGP 2.30258509299405
10316 EC non-LSEC MGP 0
10317 EC non-LSEC MGP 0
10318 EC non-LSEC MGP 0
10319 EC non-LSEC MGP 1.79175946922805
10320 EC non-LSEC MGP 0
10321 EC non-LSEC MGP 0.693147180559945
10322 EC non-LSEC MGP 2.484906649788
10323 EC non-LSEC MGP 0
10324 EC non-LSEC MGP 0
10325 EC non-LSEC MGP 1.09861228866811
10326 EC non-LSEC MGP 0.693147180559945
10327 EC non-LSEC MGP 0
10328 EC non-LSEC MGP 0
10329 EC non-LSEC MGP 1.6094379124341
10330 Periportal LSEC MGP 2.07944154167984
10331 EC non-LSEC MGP 0
10332 EC non-LSEC MGP 0
10333 EC non-LSEC MGP 0
10334 EC non-LSEC MGP 1.38629436111989
10335 EC non-LSEC MGP 0
10336 EC non-LSEC MGP 0
10337 EC non-LSEC MGP 0
10338 EC non-LSEC MGP 0.693147180559945
10339 EC non-LSEC MGP 0.693147180559945
10340 EC non-LSEC MGP 0.693147180559945
10341 EC non-LSEC MGP 0
10342 EC non-LSEC MGP 0
10343 EC non-LSEC MGP 0
10344 EC non-LSEC MGP 0
10345 EC non-LSEC MGP 0.693147180559945
10346 EC non-LSEC MGP 0.693147180559945
10347 Pericentral LSEC MGP 1.09861228866811
10348 Pericentral LSEC MGP 0
10349 Pericentral LSEC MGP 0.693147180559945
10350 Pericentral LSEC MGP 0.693147180559945
10351 Pericentral LSEC MGP 0
10352 Pericentral LSEC MGP 0
10353 Pericentral LSEC MGP 0
10354 Pericentral LSEC MGP 0
10355 Pericentral LSEC MGP 0
10356 Pericentral LSEC MGP 1.94591014905531
10357 Pericentral LSEC MGP 0
10358 Pericentral LSEC MGP 0
10359 Pericentral LSEC MGP 0
10360 Pericentral LSEC MGP 0
10361 Midzonal LSEC MGP 0
10362 Pericentral LSEC MGP 0
10363 LSEC (stress) MGP 0
10364 Pericentral LSEC MGP 0
10365 Pericentral LSEC MGP 0
10366 Pericentral LSEC MGP 0
10367 Pericentral LSEC MGP 0
10368 Midzonal LSEC MGP 0
10369 Pericentral LSEC MGP 1.09861228866811
10370 Pericentral LSEC MGP 0
10371 Pericentral LSEC MGP 0
10372 Pericentral LSEC MGP 0
10373 EC non-LSEC MGP 0
10374 EC non-LSEC MGP 1.09861228866811
10375 LSEC (stress) MGP 0
10376 LSEC (stress) MGP 0
10377 EC non-LSEC MGP 0
10378 LSEC (stress) MGP 0
10379 EC non-LSEC MGP 0
10380 EC non-LSEC MGP 0
10381 Pericentral LSEC MGP 0
10382 LSEC (stress) MGP 0
10383 LSEC (stress) MGP 0
10384 LSEC (stress) MGP 0
10385 EC non-LSEC MGP 0
10386 LSEC (stress) MGP 0
10387 EC non-LSEC MGP 0
10388 LSEC (stress) MGP 0
10389 LSEC (stress) MGP 0
10390 EC non-LSEC MGP 0
10391 LSEC (stress) MGP 0
10392 LSEC (stress) MGP 0
10393 LSEC (stress) MGP 0
10394 EC non-LSEC MGP 0
10395 EC non-LSEC MGP 0
10396 EC non-LSEC MGP 0
10397 EC non-LSEC MGP 0
10398 LSEC (stress) MGP 0
10399 EC non-LSEC MGP 0
10400 EC non-LSEC MGP 0
10401 EC non-LSEC MGP 0
10402 LSEC (stress) MGP 0
10403 LSEC (stress) MGP 0
10404 LSEC (stress) MGP 0
10405 LSEC (stress) MGP 0
10406 LSEC (stress) MGP 0
10407 LSEC (stress) MGP 0
10408 EC non-LSEC MGP 1.09861228866811
10409 LSEC (stress) MGP 0
10410 Midzonal LSEC MGP 0
10411 EC non-LSEC MGP 0
10412 LSEC (stress) MGP 0
10413 LSEC (stress) MGP 0
10414 Midzonal LSEC MGP 0
10415 LSEC (stress) MGP 0.693147180559945
10416 LSEC (stress) MGP 0
10417 LSEC (stress) MGP 0
10418 LSEC (stress) MGP 0
10419 LSEC (stress) MGP 0
10420 LSEC (stress) MGP 0
10421 LSEC (stress) MGP 0
10422 Midzonal LSEC MGP 0
10423 LSEC (stress) MGP 0
10424 LSEC (stress) MGP 0
10425 LSEC (stress) MGP 0
10426 LSEC (stress) MGP 0
10427 LSEC (stress) MGP 0
10428 EC non-LSEC MGP 0
10429 LSEC (stress) MGP 0.693147180559945
10430 Midzonal LSEC MGP 0
10431 LSEC (stress) MGP 0
10432 LSEC (stress) MGP 0.693147180559945
10433 LSEC (stress) MGP 0
10434 LSEC (stress) MGP 0
10435 LSEC (stress) MGP 0
10436 LSEC (high MT 1) MGP 0
10437 LSEC (stress) MGP 0
10438 LSEC (stress) MGP 0
10439 LSEC (stress) MGP 0
10440 LSEC (stress) MGP 0
10441 Midzonal LSEC MGP 1.09861228866811
10442 Midzonal LSEC MGP 0
10443 Midzonal LSEC MGP 0
10444 Midzonal LSEC MGP 0
10445 Midzonal LSEC MGP 0
10446 Midzonal LSEC MGP 1.09861228866811
10447 Midzonal LSEC MGP 0.693147180559945
10448 Midzonal LSEC MGP 0
10449 Midzonal LSEC MGP 1.6094379124341
10450 Midzonal LSEC MGP 0.693147180559945
10451 Midzonal LSEC MGP 0
10452 Midzonal LSEC MGP 1.09861228866811
10453 Midzonal LSEC MGP 1.6094379124341
10454 Midzonal LSEC MGP 0.693147180559945
10455 Midzonal LSEC MGP 2.19722457733622
10456 Midzonal LSEC MGP 1.09861228866811
10457 Midzonal LSEC MGP 2.07944154167984
10458 Midzonal LSEC MGP 1.09861228866811
10459 Midzonal LSEC MGP 0.693147180559945
10460 Midzonal LSEC MGP 0
10461 Midzonal LSEC MGP 0
10462 Midzonal LSEC MGP 1.94591014905531
10463 Midzonal LSEC MGP 1.09861228866811
10464 Midzonal LSEC MGP 1.09861228866811
10465 Periportal LSEC MGP 3.52636052461616
10466 Midzonal LSEC MGP 0
10467 Midzonal LSEC MGP 0
10468 Midzonal LSEC MGP 0
10469 Midzonal LSEC MGP 1.38629436111989
10470 Midzonal LSEC MGP 1.09861228866811
10471 Midzonal LSEC MGP 1.94591014905531
10472 Midzonal LSEC MGP 0.693147180559945
10473 Midzonal LSEC MGP 0
10474 Midzonal LSEC MGP 0
10475 Midzonal LSEC MGP 1.38629436111989
10476 Midzonal LSEC MGP 1.09861228866811
10477 Midzonal LSEC MGP 0.693147180559945
10478 Midzonal LSEC MGP 2.19722457733622
10479 Midzonal LSEC MGP 0
10480 Midzonal LSEC MGP 1.79175946922805
10481 Midzonal LSEC MGP 0
10482 Midzonal LSEC MGP 0.693147180559945
10483 Midzonal LSEC MGP 0
10484 Midzonal LSEC MGP 2.07944154167984
10485 Midzonal LSEC MGP 0.693147180559945
10486 Midzonal LSEC MGP 1.6094379124341
10487 Midzonal LSEC MGP 0
10488 Midzonal LSEC MGP 0.693147180559945
10489 Midzonal LSEC MGP 0
10490 Midzonal LSEC MGP 1.38629436111989
10491 Midzonal LSEC MGP 1.38629436111989
10492 Midzonal LSEC MGP 2.19722457733622
10493 Midzonal LSEC MGP 2.07944154167984
10494 Midzonal LSEC MGP 0
10495 Midzonal LSEC MGP 1.09861228866811
10496 LSEC (stress) MGP 0
10497 Midzonal LSEC MGP 0
10498 Midzonal LSEC MGP 0
10499 Midzonal LSEC MGP 0
10500 LSEC (stress) MGP 1.09861228866811
10501 LSEC (stress) MGP 1.09861228866811
10502 LSEC (high MT 1) MGP 0
10503 LSEC (stress) MGP 0
10504 LSEC (stress) MGP 0
10505 Midzonal LSEC MGP 0
10506 LSEC (stress) MGP 0
10507 LSEC (stress) MGP 0
10508 Pericentral LSEC MGP 0
10509 Midzonal LSEC MGP 0
10510 EC non-LSEC MGP 0
10511 Midzonal LSEC MGP 0
10512 Midzonal LSEC MGP 0
10513 LSEC (stress) MGP 0
10514 Midzonal LSEC MGP 0
10515 LSEC (stress) MGP 0
10516 LSEC (stress) MGP 0
10517 LSEC (stress) MGP 0
10518 Midzonal LSEC MGP 0
10519 LSEC (stress) MGP 0
10520 Midzonal LSEC MGP 0
10521 Midzonal LSEC MGP 0
10522 LSEC (stress) MGP 0
10523 LSEC (stress) MGP 0
10524 Midzonal LSEC MGP 0
10525 Midzonal LSEC MGP 0
10526 LSEC (stress) MGP 0
10527 Midzonal LSEC MGP 0.693147180559945
10528 Midzonal LSEC MGP 0
10529 Midzonal LSEC MGP 0
10530 LSEC (high MT 1) MGP 0
10531 Midzonal LSEC MGP 0
10532 Pericentral LSEC MGP 0
10533 LSEC (stress) MGP 0
10534 Pericentral LSEC MGP 0
10535 LSEC (stress) MGP 0
10536 Pericentral LSEC MGP 0
10537 Pericentral LSEC MGP 0
10538 Pericentral LSEC MGP 0
10539 Pericentral LSEC MGP 0
10540 Pericentral LSEC MGP 0
10541 LSEC (stress) MGP 0
10542 Pericentral LSEC MGP 0
10543 Pericentral LSEC MGP 0
10544 LSEC (stress) MGP 0
10545 LSEC (stress) MGP 0
10546 LSEC (stress) MGP 0
10547 LSEC (stress) MGP 0
10548 LSEC (stress) MGP 0.693147180559945
10549 Pericentral LSEC MGP 0
10550 LSEC (stress) MGP 0
10551 LSEC (stress) MGP 0
10552 Pericentral LSEC MGP 0
10553 LSEC (stress) MGP 0
10554 LSEC (stress) MGP 0
10555 Pericentral LSEC MGP 0
10556 LSEC (stress) MGP 0
10557 Pericentral LSEC MGP 0
10558 LSEC (stress) MGP 0
10559 Pericentral LSEC MGP 0
10560 LSEC (stress) MGP 0
10561 Pericentral LSEC MGP 0
10562 Pericentral LSEC MGP 0
10563 LSEC (stress) MGP 0
10564 LSEC (stress) MGP 0
10565 LSEC (stress) MGP 0
10566 Pericentral LSEC MGP 0
10567 Pericentral LSEC MGP 0
10568 Pericentral LSEC MGP 0
10569 EC non-LSEC MGP 0
10570 Pericentral LSEC MGP 0
10571 LSEC (stress) MGP 0
10572 Pericentral LSEC MGP 0
10573 Pericentral LSEC MGP 1.38629436111989
10574 Pericentral LSEC MGP 0.693147180559945
10575 Pericentral LSEC MGP 0
10576 LSEC (high MT 1) MGP 1.09861228866811
10577 LSEC (high MT 1) MGP 0
10578 Pericentral LSEC MGP 0
10579 Pericentral LSEC MGP 0
10580 LSEC (high MT 1) MGP 0
10581 Pericentral LSEC MGP 1.38629436111989
10582 LSEC (high MT 1) MGP 0.693147180559945
10583 LSEC (stress) MGP 0
10584 Pericentral LSEC MGP 0
10585 LSEC (stress) MGP 0
10586 Pericentral LSEC MGP 0
10587 LSEC (stress) MGP 0
10588 Pericentral LSEC MGP 0
10589 LSEC (high MT 1) MGP 0
10590 LSEC (high MT 1) MGP 0
10591 LSEC (remodelling) MGP 0.693147180559945
10592 Pericentral LSEC MGP 0
10593 LSEC (stress) MGP 0
10594 LSEC (high MT 1) MGP 0
10595 Pericentral LSEC MGP 1.09861228866811
10596 LSEC (high MT 1) MGP 0
10597 Pericentral LSEC MGP 0
10598 Pericentral LSEC MGP 0
10599 LSEC (high MT 1) MGP 0
10600 Pericentral LSEC MGP 1.09861228866811
10601 LSEC (high MT 1) MGP 0
10602 LSEC (stress) MGP 0
10603 Pericentral LSEC MGP 0
10604 LSEC (stress) MGP 1.09861228866811
10605 LSEC (high MT 1) MGP 0
10606 Pericentral LSEC MGP 0.693147180559945
10607 Pericentral LSEC MGP 0
10608 LSEC (stress) MGP 0
10609 Pericentral LSEC MGP 0
10610 Cycling cells MGP 0
10611 Cycling cells MGP 0
10612 LSEC (fenestr.) MGP 2.30258509299405
10613 Periportal LSEC MGP 2.484906649788
10614 Midzonal LSEC MGP 2.19722457733622
10615 Midzonal LSEC MGP 2.07944154167984
10616 Midzonal LSEC MGP 1.6094379124341
10617 Midzonal LSEC MGP 1.94591014905531
10618 Midzonal LSEC MGP 1.94591014905531
10619 Periportal LSEC MGP 2.30258509299405
10620 Midzonal LSEC MGP 1.38629436111989
10621 Periportal LSEC MGP 2.83321334405622
10622 Midzonal LSEC MGP 2.83321334405622
10623 Periportal LSEC MGP 3.40119738166216
10624 Periportal LSEC MGP 2.94443897916644
10625 Periportal LSEC MGP 3.3322045101752
10626 Midzonal LSEC MGP 1.6094379124341
10627 LSEC (stress) MGP 1.6094379124341
10628 Periportal LSEC MGP 3.52636052461616
10629 Midzonal LSEC MGP 2.56494935746154
10630 Midzonal LSEC MGP 1.79175946922805
10631 LSEC (fenestr.) MGP 4.11087386417331
10632 Periportal LSEC MGP 3.25809653802148
10633 Midzonal LSEC MGP 2.07944154167984
10634 Periportal LSEC MGP 3.04452243772342
10635 Periportal LSEC MGP 2.99573227355399
10636 Midzonal LSEC MGP 1.79175946922805
10637 Midzonal LSEC MGP 0.693147180559945
10638 Periportal LSEC MGP 3.17805383034795
10639 Midzonal LSEC MGP 2.77258872223978
10640 Periportal LSEC MGP 3.46573590279973
10641 Periportal LSEC MGP 1.94591014905531
10642 Periportal LSEC MGP 1.79175946922805
10643 Periportal LSEC MGP 3.71357206670431
10644 Midzonal LSEC MGP 0.693147180559945
10645 LSEC (fenestr.) MGP 2.94443897916644
10646 Periportal LSEC MGP 2.07944154167984
10647 Periportal LSEC MGP 2.89037175789616
10648 Midzonal LSEC MGP 1.79175946922805
10649 Periportal LSEC MGP 2.83321334405622
10650 Periportal LSEC MGP 3.40119738166216
10651 Midzonal LSEC MGP 1.6094379124341
10652 Periportal LSEC MGP 2.77258872223978
10653 Periportal LSEC MGP 2.89037175789616
10654 LSEC (fenestr.) MGP 1.94591014905531
10655 Periportal LSEC MGP 2.07944154167984
10656 Periportal LSEC MGP 3.87120101090789
10657 Periportal LSEC MGP 2.07944154167984
10658 Periportal LSEC MGP 2.56494935746154
10659 Periportal LSEC MGP 3.04452243772342
10660 Midzonal LSEC MGP 1.79175946922805
10661 Periportal LSEC MGP 3.71357206670431
10662 Periportal LSEC MGP 2.39789527279837
10663 Periportal LSEC MGP 2.19722457733622
10664 Periportal LSEC MGP 1.38629436111989
10665 Periportal LSEC MGP 3.43398720448515
10666 Periportal LSEC MGP 2.07944154167984
10667 Midzonal LSEC MGP 1.79175946922805
10668 Midzonal LSEC MGP 1.6094379124341
10669 Periportal LSEC MGP 2.07944154167984
10670 Midzonal LSEC MGP 0.693147180559945
10671 Periportal LSEC MGP 3.29583686600433
10672 Periportal LSEC MGP 3.09104245335832
10673 Periportal LSEC MGP 3.87120101090789
10674 Periportal LSEC MGP 1.79175946922805
10675 Midzonal LSEC MGP 1.6094379124341
10676 LSEC (fenestr.) MGP 3.40119738166216
10677 Midzonal LSEC MGP 2.39789527279837
10678 Periportal LSEC MGP 2.70805020110221
10679 Periportal LSEC MGP 3.3322045101752
10680 Periportal LSEC MGP 3.25809653802148
10681 Periportal LSEC MGP 1.94591014905531
10682 Midzonal LSEC MGP 0
10683 Periportal LSEC MGP 1.09861228866811
10684 Periportal LSEC MGP 3.17805383034795
10685 Midzonal LSEC MGP 0.693147180559945
10686 Periportal LSEC MGP 2.94443897916644
10687 Midzonal LSEC MGP 2.07944154167984
10688 Periportal LSEC MGP 3.29583686600433
10689 Midzonal LSEC MGP 1.09861228866811
10690 Midzonal LSEC MGP 2.39789527279837
10691 Periportal LSEC MGP 3.17805383034795
10692 Pericentral LSEC MGP 0
10693 Pericentral LSEC MGP 0
10694 Pericentral LSEC MGP 0
10695 Pericentral LSEC MGP 0
10696 Pericentral LSEC MGP 0
10697 Pericentral LSEC MGP 0
10698 Pericentral LSEC MGP 0
10699 Pericentral LSEC MGP 0
10700 Pericentral LSEC MGP 0
10701 Pericentral LSEC MGP 0
10702 Pericentral LSEC MGP 0
10703 Pericentral LSEC MGP 0
10704 Pericentral LSEC MGP 0
10705 Pericentral LSEC MGP 0
10706 Pericentral LSEC MGP 0
10707 Pericentral LSEC MGP 0
10708 Pericentral LSEC MGP 0
10709 Pericentral LSEC MGP 0
10710 Pericentral LSEC MGP 0
10711 Pericentral LSEC MGP 0
10712 Pericentral LSEC MGP 0.693147180559945
10713 LSEC (stress) MGP 0
10714 Pericentral LSEC MGP 0
10715 Pericentral LSEC MGP 0
10716 Pericentral LSEC MGP 0
10717 Pericentral LSEC MGP 0
10718 Pericentral LSEC MGP 0
10719 Pericentral LSEC MGP 0
10720 Pericentral LSEC MGP 0
10721 Pericentral LSEC MGP 0
10722 Pericentral LSEC MGP 0
10723 Pericentral LSEC MGP 0
10724 Pericentral LSEC MGP 0
10725 Pericentral LSEC MGP 0
10726 Pericentral LSEC MGP 0
10727 Pericentral LSEC MGP 0
10728 Pericentral LSEC MGP 0
10729 Pericentral LSEC MGP 0
10730 Pericentral LSEC MGP 0.693147180559945
10731 Pericentral LSEC MGP 0
10732 Pericentral LSEC MGP 0.693147180559945
10733 Pericentral LSEC MGP 0
10734 Pericentral LSEC MGP 0
10735 Pericentral LSEC MGP 0
10736 Pericentral LSEC MGP 0
10737 Pericentral LSEC MGP 0
10738 Pericentral LSEC MGP 0
10739 Pericentral LSEC MGP 0
10740 LSEC (remodelling) MGP 0
10741 Pericentral LSEC MGP 0
10742 Pericentral LSEC MGP 0
10743 Pericentral LSEC MGP 0
10744 Pericentral LSEC MGP 0
10745 Pericentral LSEC MGP 0
10746 Pericentral LSEC MGP 0
10747 Pericentral LSEC MGP 0
10748 Pericentral LSEC MGP 0
10749 Pericentral LSEC MGP 0
10750 Pericentral LSEC MGP 0
10751 Pericentral LSEC MGP 0
10752 Pericentral LSEC MGP 0
10753 Pericentral LSEC MGP 0
10754 Pericentral LSEC MGP 0
10755 LSEC (remodelling) MGP 0
10756 Pericentral LSEC MGP 0
10757 Pericentral LSEC MGP 0
10758 Pericentral LSEC MGP 0
10759 Pericentral LSEC MGP 0
10760 Pericentral LSEC MGP 0
10761 Pericentral LSEC MGP 0
10762 Pericentral LSEC MGP 0
10763 Pericentral LSEC MGP 0
10764 Pericentral LSEC MGP 0
10765 Pericentral LSEC MGP 0
10766 Pericentral LSEC MGP 0
10767 Pericentral LSEC MGP 0
10768 Pericentral LSEC MGP 0
10769 Pericentral LSEC MGP 0
10770 Pericentral LSEC MGP 0
10771 Pericentral LSEC MGP 0
10772 Pericentral LSEC MGP 0
10773 Pericentral LSEC MGP 0
10774 Pericentral LSEC MGP 0
10775 Pericentral LSEC MGP 0
10776 Pericentral LSEC MGP 0
10777 Pericentral LSEC MGP 0
10778 Pericentral LSEC MGP 0.693147180559945
10779 Pericentral LSEC MGP 0
10780 Pericentral LSEC MGP 0
10781 Pericentral LSEC MGP 0
10782 Pericentral LSEC MGP 0
10783 Pericentral LSEC MGP 0
10784 EC non-LSEC MGP 0
10785 EC non-LSEC MGP 0
10786 EC non-LSEC MGP 0
10787 Pericentral LSEC MGP 0
10788 LSEC (stress) MGP 0
10789 LSEC (stress) MGP 0
10790 Pericentral LSEC MGP 0
10791 Pericentral LSEC MGP 0
10792 Pericentral LSEC MGP 0
10793 LSEC (stress) MGP 0
10794 Pericentral LSEC MGP 0
10795 Pericentral LSEC MGP 0
10796 Pericentral LSEC MGP 0
10797 LSEC (interferon) MGP 1.38629436111989
10798 Pericentral LSEC MGP 0
10799 Pericentral LSEC MGP 0
10800 LSEC (stress) MGP 0.693147180559945
10801 LSEC (stress) MGP 0
10802 Periportal LSEC MGP 3.76120011569356
10803 EC non-LSEC MGP 1.94591014905531
10804 EC non-LSEC MGP 0
10805 Periportal LSEC MGP 3.36729582998647
10806 Midzonal LSEC MGP 0.693147180559945
10807 EC non-LSEC MGP 0
10808 LSEC (interferon) MGP 1.79175946922805
10809 LSEC (fenestr.) MGP 0.693147180559945
10810 Periportal LSEC MGP 2.39789527279837
10811 Cycling cells MGP 2.07944154167984
10812 EC non-LSEC MGP 0
10813 Periportal LSEC MGP 2.07944154167984
10814 LSEC (remodelling) MGP 0
10815 Pericentral LSEC MGP 1.09861228866811
10816 Midzonal LSEC MGP 1.09861228866811
10817 Midzonal LSEC MGP 2.30258509299405
10818 EC non-LSEC MGP 1.09861228866811
10819 Periportal LSEC MGP 2.30258509299405
10820 EC non-LSEC MGP 0
10821 Periportal LSEC MGP 2.83321334405622
10822 Periportal LSEC MGP 1.6094379124341
10823 LSEC (fenestr.) MGP 2.39789527279837
10824 EC non-LSEC MGP 0
10825 EC non-LSEC MGP 2.30258509299405
10826 LSEC (fenestr.) MGP 2.19722457733622
10827 Periportal LSEC MGP 2.77258872223978
10828 Midzonal LSEC MGP 0.693147180559945
10829 EC non-LSEC MGP 0.693147180559945
10830 EC non-LSEC MGP 1.94591014905531
10831 LSEC (stress) AQP1 0
10832 LSEC (stress) AQP1 0
10833 LSEC (stress) AQP1 0
10834 EC non-LSEC AQP1 0
10835 LSEC (stress) AQP1 0
10836 EC non-LSEC AQP1 0
10837 LSEC (stress) AQP1 0
10838 LSEC (stress) AQP1 0
10839 LSEC (stress) AQP1 0
10840 LSEC (stress) AQP1 0
10841 EC non-LSEC AQP1 0
10842 EC non-LSEC AQP1 0
10843 LSEC (remodelling) AQP1 0
10844 EC non-LSEC AQP1 0
10845 EC non-LSEC AQP1 0
10846 LSEC (stress) AQP1 0
10847 LSEC (stress) AQP1 0
10848 LSEC (stress) AQP1 0
10849 LSEC (stress) AQP1 0
10850 LSEC (stress) AQP1 0
10851 LSEC (stress) AQP1 0
10852 LSEC (stress) AQP1 0
10853 LSEC (stress) AQP1 0
10854 EC non-LSEC AQP1 0
10855 LSEC (stress) AQP1 0
10856 EC non-LSEC AQP1 0
10857 LSEC (stress) AQP1 0
10858 EC non-LSEC AQP1 0
10859 EC non-LSEC AQP1 0
10860 LSEC (stress) AQP1 0.693147180559945
10861 EC non-LSEC AQP1 0
10862 LSEC (stress) AQP1 0
10863 LSEC (remodelling) AQP1 0
10864 LSEC (stress) AQP1 0
10865 EC non-LSEC AQP1 0
10866 Pericentral LSEC AQP1 0
10867 LSEC (remodelling) AQP1 0
10868 EC non-LSEC AQP1 0
10869 LSEC (stress) AQP1 0
10870 LSEC (stress) AQP1 0
10871 LSEC (stress) AQP1 0
10872 LSEC (high MT 2) AQP1 0
10873 EC non-LSEC AQP1 0
10874 LSEC (stress) AQP1 0
10875 Midzonal LSEC AQP1 0
10876 LSEC (remodelling) AQP1 0
10877 LSEC (stress) AQP1 0
10878 EC non-LSEC AQP1 0
10879 EC non-LSEC AQP1 0
10880 LSEC (stress) AQP1 0
10881 LSEC (high MT 1) AQP1 0
10882 LSEC (stress) AQP1 0
10883 EC non-LSEC AQP1 0
10884 EC non-LSEC AQP1 0
10885 EC non-LSEC AQP1 0
10886 Pericentral LSEC AQP1 0
10887 LSEC (stress) AQP1 0
10888 LSEC (high MT 2) AQP1 0
10889 Pericentral LSEC AQP1 0
10890 LSEC (stress) AQP1 0
10891 LSEC (stress) AQP1 0
10892 LSEC (remodelling) AQP1 0
10893 LSEC (stress) AQP1 0
10894 LSEC (interferon) AQP1 0
10895 LSEC (stress) AQP1 0
10896 LSEC (remodelling) AQP1 0
10897 LSEC (stress) AQP1 0
10898 EC non-LSEC AQP1 0
10899 Pericentral LSEC AQP1 0.693147180559945
10900 EC non-LSEC AQP1 0
10901 LSEC (stress) AQP1 0
10902 Midzonal LSEC AQP1 0
10903 Midzonal LSEC AQP1 0
10904 LSEC (stress) AQP1 0.693147180559945
10905 Midzonal LSEC AQP1 0
10906 Midzonal LSEC AQP1 0
10907 Midzonal LSEC AQP1 0
10908 Midzonal LSEC AQP1 0
10909 LSEC (stress) AQP1 0
10910 LSEC (remodelling) AQP1 0
10911 Midzonal LSEC AQP1 0.693147180559945
10912 Midzonal LSEC AQP1 0
10913 Periportal LSEC AQP1 0
10914 LSEC (stress) AQP1 0
10915 Midzonal LSEC AQP1 0
10916 Midzonal LSEC AQP1 0
10917 Midzonal LSEC AQP1 0
10918 LSEC (stress) AQP1 0
10919 Midzonal LSEC AQP1 0
10920 Midzonal LSEC AQP1 0
10921 Midzonal LSEC AQP1 0.693147180559945
10922 LSEC (stress) AQP1 0
10923 Midzonal LSEC AQP1 0.693147180559945
10924 LSEC (stress) AQP1 0
10925 Periportal LSEC AQP1 0
10926 Midzonal LSEC AQP1 0
10927 LSEC (stress) AQP1 0
10928 Midzonal LSEC AQP1 0
10929 Midzonal LSEC AQP1 0
10930 Midzonal LSEC AQP1 0
10931 Midzonal LSEC AQP1 0
10932 Midzonal LSEC AQP1 0.693147180559945
10933 Periportal LSEC AQP1 0
10934 LSEC (stress) AQP1 0
10935 Midzonal LSEC AQP1 0
10936 Midzonal LSEC AQP1 0
10937 Pericentral LSEC AQP1 0
10938 LSEC (stress) AQP1 0
10939 LSEC (stress) AQP1 0
10940 LSEC (stress) AQP1 0
10941 Pericentral LSEC AQP1 0
10942 LSEC (remodelling) AQP1 0
10943 LSEC (stress) AQP1 0
10944 LSEC (stress) AQP1 0
10945 LSEC (stress) AQP1 0
10946 LSEC (stress) AQP1 0
10947 LSEC (stress) AQP1 0
10948 Pericentral LSEC AQP1 0
10949 LSEC (stress) AQP1 0
10950 Pericentral LSEC AQP1 0
10951 LSEC (stress) AQP1 0
10952 LSEC (stress) AQP1 0
10953 Pericentral LSEC AQP1 0
10954 Midzonal LSEC AQP1 0
10955 Pericentral LSEC AQP1 0
10956 LSEC (stress) AQP1 0
10957 LSEC (stress) AQP1 0
10958 LSEC (stress) AQP1 0
10959 Pericentral LSEC AQP1 0
10960 Pericentral LSEC AQP1 0
10961 LSEC (stress) AQP1 0
10962 LSEC (stress) AQP1 0
10963 LSEC (remodelling) AQP1 0
10964 LSEC (stress) AQP1 0
10965 LSEC (stress) AQP1 0
10966 LSEC (stress) AQP1 0
10967 Pericentral LSEC AQP1 0
10968 LSEC (stress) AQP1 0
10969 LSEC (stress) AQP1 0
10970 LSEC (stress) AQP1 0
10971 LSEC (remodelling) AQP1 0
10972 LSEC (stress) AQP1 0
10973 LSEC (stress) AQP1 0
10974 Pericentral LSEC AQP1 0
10975 LSEC (stress) AQP1 0
10976 LSEC (stress) AQP1 0
10977 LSEC (remodelling) AQP1 0
10978 LSEC (stress) AQP1 0
10979 LSEC (stress) AQP1 0
10980 LSEC (stress) AQP1 0
10981 LSEC (stress) AQP1 0
10982 LSEC (stress) AQP1 0
10983 LSEC (remodelling) AQP1 0
10984 Pericentral LSEC AQP1 0
10985 LSEC (stress) AQP1 0
10986 LSEC (stress) AQP1 0.693147180559945
10987 LSEC (stress) AQP1 0
10988 Pericentral LSEC AQP1 0
10989 LSEC (stress) AQP1 0
10990 LSEC (remodelling) AQP1 0
10991 EC non-LSEC AQP1 0
10992 EC non-LSEC AQP1 0
10993 LSEC (stress) AQP1 0
10994 EC non-LSEC AQP1 0
10995 EC non-LSEC AQP1 0
10996 EC non-LSEC AQP1 0
10997 EC non-LSEC AQP1 0
10998 EC non-LSEC AQP1 0
10999 EC non-LSEC AQP1 0
11000 EC non-LSEC AQP1 0
11001 EC non-LSEC AQP1 0
11002 EC non-LSEC AQP1 0
11003 EC non-LSEC AQP1 0
11004 EC non-LSEC AQP1 0
11005 EC non-LSEC AQP1 0
11006 EC non-LSEC AQP1 0
11007 EC non-LSEC AQP1 0
11008 EC non-LSEC AQP1 0
11009 EC non-LSEC AQP1 0
11010 EC non-LSEC AQP1 0
11011 EC non-LSEC AQP1 0
11012 EC non-LSEC AQP1 0
11013 EC non-LSEC AQP1 0
11014 EC non-LSEC AQP1 0
11015 EC non-LSEC AQP1 0
11016 EC non-LSEC AQP1 0
11017 EC non-LSEC AQP1 0
11018 EC non-LSEC AQP1 0
11019 EC non-LSEC AQP1 0
11020 EC non-LSEC AQP1 0
11021 EC non-LSEC AQP1 0
11022 EC non-LSEC AQP1 0
11023 EC non-LSEC AQP1 0
11024 EC non-LSEC AQP1 0
11025 EC non-LSEC AQP1 0
11026 EC non-LSEC AQP1 0
11027 EC non-LSEC AQP1 0
11028 EC non-LSEC AQP1 0
11029 EC non-LSEC AQP1 0
11030 EC non-LSEC AQP1 0
11031 EC non-LSEC AQP1 0
11032 EC non-LSEC AQP1 0
11033 EC non-LSEC AQP1 0
11034 EC non-LSEC AQP1 0
11035 EC non-LSEC AQP1 0
11036 EC non-LSEC AQP1 0
11037 EC non-LSEC AQP1 0
11038 EC non-LSEC AQP1 0
11039 EC non-LSEC AQP1 0
11040 EC non-LSEC AQP1 0
11041 Periportal LSEC AQP1 0
11042 Periportal LSEC AQP1 0
11043 LSEC (fenestr.) AQP1 1.38629436111989
11044 Midzonal LSEC AQP1 0
11045 Midzonal LSEC AQP1 0
11046 Midzonal LSEC AQP1 0
11047 Midzonal LSEC AQP1 1.09861228866811
11048 Midzonal LSEC AQP1 0
11049 Periportal LSEC AQP1 0
11050 Periportal LSEC AQP1 0
11051 Periportal LSEC AQP1 1.09861228866811
11052 Periportal LSEC AQP1 1.79175946922805
11053 Midzonal LSEC AQP1 0
11054 Periportal LSEC AQP1 1.38629436111989
11055 Periportal LSEC AQP1 1.09861228866811
11056 Midzonal LSEC AQP1 0.693147180559945
11057 Periportal LSEC AQP1 1.09861228866811
11058 Periportal LSEC AQP1 0
11059 Midzonal LSEC AQP1 0.693147180559945
11060 Midzonal LSEC AQP1 1.09861228866811
11061 Midzonal LSEC AQP1 0.693147180559945
11062 Midzonal LSEC AQP1 0
11063 Periportal LSEC AQP1 1.38629436111989
11064 Midzonal LSEC AQP1 0
11065 Periportal LSEC AQP1 0.693147180559945
11066 Periportal LSEC AQP1 0
11067 Midzonal LSEC AQP1 0
11068 Periportal LSEC AQP1 0.693147180559945
11069 Midzonal LSEC AQP1 0
11070 Periportal LSEC AQP1 0
11071 Periportal LSEC AQP1 1.94591014905531
11072 Midzonal LSEC AQP1 1.09861228866811
11073 Periportal LSEC AQP1 0
11074 Midzonal LSEC AQP1 0
11075 Periportal LSEC AQP1 0
11076 Periportal LSEC AQP1 2.19722457733622
11077 LSEC (fenestr.) AQP1 0
11078 Midzonal LSEC AQP1 1.38629436111989
11079 Periportal LSEC AQP1 0
11080 Midzonal LSEC AQP1 0
11081 Periportal LSEC AQP1 0.693147180559945
11082 Periportal LSEC AQP1 0
11083 Periportal LSEC AQP1 0.693147180559945
11084 Midzonal LSEC AQP1 0
11085 Midzonal LSEC AQP1 0
11086 Midzonal LSEC AQP1 0
11087 Midzonal LSEC AQP1 0
11088 Midzonal LSEC AQP1 0
11089 Midzonal LSEC AQP1 0
11090 Midzonal LSEC AQP1 0.693147180559945
11091 Periportal LSEC AQP1 0.693147180559945
11092 Midzonal LSEC AQP1 0.693147180559945
11093 Periportal LSEC AQP1 1.6094379124341
11094 Periportal LSEC AQP1 1.09861228866811
11095 Periportal LSEC AQP1 0
11096 Periportal LSEC AQP1 1.38629436111989
11097 Periportal LSEC AQP1 2.19722457733622
11098 Midzonal LSEC AQP1 1.09861228866811
11099 Midzonal LSEC AQP1 1.6094379124341
11100 Midzonal LSEC AQP1 0.693147180559945
11101 Midzonal LSEC AQP1 0.693147180559945
11102 LSEC (stress) AQP1 0
11103 LSEC (interferon) AQP1 0
11104 Midzonal LSEC AQP1 0
11105 LSEC (stress) AQP1 0
11106 LSEC (interferon) AQP1 0
11107 LSEC (interferon) AQP1 0
11108 LSEC (interferon) AQP1 0
11109 LSEC (interferon) AQP1 0
11110 LSEC (remodelling) AQP1 0
11111 LSEC (stress) AQP1 0
11112 LSEC (stress) AQP1 0
11113 LSEC (stress) AQP1 0
11114 LSEC (interferon) AQP1 0
11115 LSEC (stress) AQP1 0
11116 LSEC (stress) AQP1 0
11117 Pericentral LSEC AQP1 0
11118 LSEC (stress) AQP1 0
11119 LSEC (remodelling) AQP1 0
11120 LSEC (stress) AQP1 0
11121 Midzonal LSEC AQP1 0
11122 Pericentral LSEC AQP1 0
11123 Lymphatic EC AQP1 0
11124 LSEC (stress) AQP1 0
11125 LSEC (interferon) AQP1 1.09861228866811
11126 LSEC (stress) AQP1 0
11127 LSEC (stress) AQP1 0
11128 LSEC (stress) AQP1 0
11129 LSEC (high MT 1) AQP1 0
11130 LSEC (interferon) AQP1 0
11131 LSEC (remodelling) AQP1 0
11132 Pericentral LSEC AQP1 0
11133 LSEC (stress) AQP1 0
11134 LSEC (interferon) AQP1 0
11135 Pericentral LSEC AQP1 0
11136 Pericentral LSEC AQP1 0
11137 LSEC (stress) AQP1 0
11138 LSEC (stress) AQP1 0
11139 LSEC (interferon) AQP1 0
11140 LSEC (interferon) AQP1 0
11141 LSEC (interferon) AQP1 0
11142 Pericentral LSEC AQP1 0
11143 LSEC (remodelling) AQP1 0
11144 LSEC (stress) AQP1 0
11145 LSEC (stress) AQP1 0
11146 LSEC (stress) AQP1 0
11147 Pericentral LSEC AQP1 0
11148 LSEC (stress) AQP1 0
11149 Pericentral LSEC AQP1 0
11150 LSEC (remodelling) AQP1 0
11151 Pericentral LSEC AQP1 0
11152 LSEC (stress) AQP1 0
11153 Pericentral LSEC AQP1 0
11154 Pericentral LSEC AQP1 0
11155 Pericentral LSEC AQP1 0
11156 Pericentral LSEC AQP1 0
11157 Pericentral LSEC AQP1 0
11158 LSEC (remodelling) AQP1 0
11159 Pericentral LSEC AQP1 0
11160 Pericentral LSEC AQP1 0
11161 Pericentral LSEC AQP1 0
11162 Pericentral LSEC AQP1 0
11163 Pericentral LSEC AQP1 0
11164 Pericentral LSEC AQP1 0
11165 LSEC (stress) AQP1 0
11166 Pericentral LSEC AQP1 0
11167 Pericentral LSEC AQP1 0
11168 LSEC (stress) AQP1 0
11169 Pericentral LSEC AQP1 0
11170 Pericentral LSEC AQP1 0
11171 LSEC (stress) AQP1 0
11172 LSEC (remodelling) AQP1 0
11173 Pericentral LSEC AQP1 0.693147180559945
11174 Pericentral LSEC AQP1 0
11175 Pericentral LSEC AQP1 0
11176 Pericentral LSEC AQP1 0
11177 Pericentral LSEC AQP1 0
11178 Pericentral LSEC AQP1 0
11179 Pericentral LSEC AQP1 0
11180 Pericentral LSEC AQP1 0
11181 Pericentral LSEC AQP1 0
11182 Pericentral LSEC AQP1 0
11183 Pericentral LSEC AQP1 0
11184 LSEC (stress) AQP1 0
11185 LSEC (stress) AQP1 0
11186 LSEC (stress) AQP1 0
11187 LSEC (stress) AQP1 0
11188 Pericentral LSEC AQP1 0
11189 Pericentral LSEC AQP1 0
11190 LSEC (stress) AQP1 0
11191 Pericentral LSEC AQP1 0
11192 Pericentral LSEC AQP1 0
11193 LSEC (stress) AQP1 0
11194 Pericentral LSEC AQP1 0
11195 Pericentral LSEC AQP1 0
11196 Pericentral LSEC AQP1 0.693147180559945
11197 LSEC (remodelling) AQP1 0
11198 LSEC (stress) AQP1 0
11199 Pericentral LSEC AQP1 0
11200 Pericentral LSEC AQP1 0.693147180559945
11201 LSEC (stress) AQP1 0
11202 Pericentral LSEC AQP1 0
11203 Pericentral LSEC AQP1 0
11204 Pericentral LSEC AQP1 0
11205 Pericentral LSEC AQP1 0
11206 Pericentral LSEC AQP1 0
11207 LSEC (remodelling) AQP1 0
11208 Pericentral LSEC AQP1 0
11209 Pericentral LSEC AQP1 0
11210 LSEC (remodelling) AQP1 0
11211 Pericentral LSEC AQP1 0
11212 Pericentral LSEC AQP1 0
11213 Pericentral LSEC AQP1 0
11214 Pericentral LSEC AQP1 0
11215 Periportal LSEC AQP1 0
11216 Periportal LSEC AQP1 0
11217 Periportal LSEC AQP1 1.38629436111989
11218 Periportal LSEC AQP1 0
11219 Periportal LSEC AQP1 0
11220 Periportal LSEC AQP1 1.38629436111989
11221 Periportal LSEC AQP1 0
11222 Periportal LSEC AQP1 0.693147180559945
11223 Periportal LSEC AQP1 0.693147180559945
11224 Periportal LSEC AQP1 1.6094379124341
11225 Periportal LSEC AQP1 1.38629436111989
11226 Lymphatic EC AQP1 0
11227 LSEC (fenestr.) AQP1 1.6094379124341
11228 Periportal LSEC AQP1 0.693147180559945
11229 Periportal LSEC AQP1 0
11230 Periportal LSEC AQP1 1.94591014905531
11231 Periportal LSEC AQP1 1.6094379124341
11232 Periportal LSEC AQP1 1.09861228866811
11233 Periportal LSEC AQP1 1.38629436111989
11234 Periportal LSEC AQP1 1.94591014905531
11235 LSEC (fenestr.) AQP1 0.693147180559945
11236 Periportal LSEC AQP1 0
11237 Periportal LSEC AQP1 0.693147180559945
11238 Periportal LSEC AQP1 1.6094379124341
11239 Periportal LSEC AQP1 1.38629436111989
11240 Periportal LSEC AQP1 1.94591014905531
11241 Periportal LSEC AQP1 1.09861228866811
11242 Periportal LSEC AQP1 1.09861228866811
11243 Periportal LSEC AQP1 1.94591014905531
11244 Periportal LSEC AQP1 1.38629436111989
11245 Periportal LSEC AQP1 0
11246 Periportal LSEC AQP1 1.09861228866811
11247 LSEC (stress) AQP1 1.94591014905531
11248 Periportal LSEC AQP1 0.693147180559945
11249 LSEC (interferon) AQP1 0
11250 EC non-LSEC AQP1 0
11251 Pericentral LSEC AQP1 0
11252 Pericentral LSEC AQP1 0
11253 LSEC (remodelling) AQP1 0
11254 Pericentral LSEC AQP1 0
11255 Pericentral LSEC AQP1 0
11256 Pericentral LSEC AQP1 0
11257 Pericentral LSEC AQP1 0
11258 Pericentral LSEC AQP1 0
11259 LSEC (high MT 1) AQP1 0
11260 Pericentral LSEC AQP1 0
11261 LSEC (interferon) AQP1 0.693147180559945
11262 Pericentral LSEC AQP1 0
11263 Pericentral LSEC AQP1 0
11264 Pericentral LSEC AQP1 0
11265 Pericentral LSEC AQP1 0
11266 Pericentral LSEC AQP1 0
11267 Cycling cells AQP1 0
11268 Pericentral LSEC AQP1 0
11269 Pericentral LSEC AQP1 0
11270 Pericentral LSEC AQP1 0
11271 Pericentral LSEC AQP1 0
11272 Pericentral LSEC AQP1 0
11273 Pericentral LSEC AQP1 0
11274 Pericentral LSEC AQP1 0
11275 Pericentral LSEC AQP1 0
11276 Pericentral LSEC AQP1 0
11277 Pericentral LSEC AQP1 0
11278 Pericentral LSEC AQP1 0
11279 Pericentral LSEC AQP1 0
11280 Pericentral LSEC AQP1 0
11281 Pericentral LSEC AQP1 0
11282 Pericentral LSEC AQP1 0
11283 Pericentral LSEC AQP1 0
11284 LSEC (stress) AQP1 0
11285 Pericentral LSEC AQP1 0
11286 Pericentral LSEC AQP1 0
11287 Pericentral LSEC AQP1 0
11288 LSEC (stress) AQP1 0
11289 Pericentral LSEC AQP1 0
11290 Pericentral LSEC AQP1 0
11291 Pericentral LSEC AQP1 0
11292 Pericentral LSEC AQP1 0
11293 Pericentral LSEC AQP1 0
11294 Pericentral LSEC AQP1 0
11295 Pericentral LSEC AQP1 0
11296 Pericentral LSEC AQP1 0
11297 Pericentral LSEC AQP1 0
11298 Pericentral LSEC AQP1 0
11299 LSEC (remodelling) AQP1 0
11300 Pericentral LSEC AQP1 0
11301 Pericentral LSEC AQP1 0
11302 Pericentral LSEC AQP1 0
11303 Pericentral LSEC AQP1 0
11304 Pericentral LSEC AQP1 0
11305 LSEC (interferon) AQP1 0
11306 Pericentral LSEC AQP1 0
11307 Pericentral LSEC AQP1 0
11308 Pericentral LSEC AQP1 0
11309 Pericentral LSEC AQP1 0
11310 Pericentral LSEC AQP1 0
11311 EC non-LSEC AQP1 0
11312 EC non-LSEC AQP1 0
11313 EC non-LSEC AQP1 0
11314 EC non-LSEC AQP1 0
11315 EC non-LSEC AQP1 0
11316 EC non-LSEC AQP1 0
11317 EC non-LSEC AQP1 0
11318 EC non-LSEC AQP1 0
11319 EC non-LSEC AQP1 0
11320 EC non-LSEC AQP1 0
11321 LSEC (stress) AQP1 0.693147180559945
11322 Cycling cells AQP1 0
11323 Pericentral LSEC AQP1 0
11324 LSEC (stress) AQP1 0
11325 Pericentral LSEC AQP1 0
11326 Pericentral LSEC AQP1 0
11327 Pericentral LSEC AQP1 0
11328 Midzonal LSEC AQP1 0
11329 Pericentral LSEC AQP1 0
11330 LSEC (stress) AQP1 0
11331 Pericentral LSEC AQP1 0
11332 Cycling cells AQP1 0
11333 Pericentral LSEC AQP1 0
11334 LSEC (high MT 2) AQP1 0
11335 Pericentral LSEC AQP1 0
11336 Pericentral LSEC AQP1 0
11337 Cycling cells AQP1 0
11338 Pericentral LSEC AQP1 0
11339 Pericentral LSEC AQP1 0
11340 Pericentral LSEC AQP1 0
11341 Pericentral LSEC AQP1 0
11342 Pericentral LSEC AQP1 0
11343 Cycling cells AQP1 0
11344 Pericentral LSEC AQP1 0
11345 Pericentral LSEC AQP1 0
11346 Pericentral LSEC AQP1 0
11347 LSEC (stress) AQP1 0
11348 Pericentral LSEC AQP1 0
11349 Pericentral LSEC AQP1 0
11350 LSEC (stress) AQP1 0
11351 Pericentral LSEC AQP1 0
11352 Pericentral LSEC AQP1 0
11353 Pericentral LSEC AQP1 0
11354 Midzonal LSEC AQP1 0
11355 LSEC (stress) AQP1 0
11356 LSEC (stress) AQP1 0
11357 Pericentral LSEC AQP1 0
11358 Pericentral LSEC AQP1 0
11359 Midzonal LSEC AQP1 0
11360 Cycling cells AQP1 0
11361 Pericentral LSEC AQP1 0
11362 Pericentral LSEC AQP1 0
11363 LSEC (fenestr.) AQP1 0
11364 Midzonal LSEC AQP1 0
11365 LSEC (stress) AQP1 0
11366 Midzonal LSEC AQP1 0.693147180559945
11367 Midzonal LSEC AQP1 0
11368 Midzonal LSEC AQP1 0
11369 Midzonal LSEC AQP1 0
11370 Midzonal LSEC AQP1 0
11371 Midzonal LSEC AQP1 0
11372 Midzonal LSEC AQP1 0.693147180559945
11373 Midzonal LSEC AQP1 0
11374 Midzonal LSEC AQP1 0
11375 Midzonal LSEC AQP1 0.693147180559945
11376 Midzonal LSEC AQP1 0
11377 Lymphatic EC AQP1 0.693147180559945
11378 Midzonal LSEC AQP1 0
11379 Periportal LSEC AQP1 0
11380 Midzonal LSEC AQP1 1.38629436111989
11381 Midzonal LSEC AQP1 0
11382 Midzonal LSEC AQP1 0
11383 Midzonal LSEC AQP1 0.693147180559945
11384 Midzonal LSEC AQP1 0
11385 Midzonal LSEC AQP1 0
11386 Midzonal LSEC AQP1 0
11387 LSEC (remodelling) AQP1 0
11388 Midzonal LSEC AQP1 1.38629436111989
11389 Midzonal LSEC AQP1 0
11390 Midzonal LSEC AQP1 0
11391 LSEC (stress) AQP1 0
11392 Midzonal LSEC AQP1 0.693147180559945
11393 Midzonal LSEC AQP1 0
11394 Periportal LSEC AQP1 0.693147180559945
11395 Midzonal LSEC AQP1 0
11396 Midzonal LSEC AQP1 1.6094379124341
11397 Midzonal LSEC AQP1 0
11398 Midzonal LSEC AQP1 0
11399 Midzonal LSEC AQP1 0
11400 Midzonal LSEC AQP1 0
11401 Midzonal LSEC AQP1 0
11402 Lymphatic EC AQP1 0
11403 Midzonal LSEC AQP1 0
11404 Midzonal LSEC AQP1 0
11405 Midzonal LSEC AQP1 0
11406 Midzonal LSEC AQP1 0
11407 Midzonal LSEC AQP1 0
11408 Midzonal LSEC AQP1 0.693147180559945
11409 Midzonal LSEC AQP1 0
11410 Midzonal LSEC AQP1 1.38629436111989
11411 Midzonal LSEC AQP1 1.09861228866811
11412 Midzonal LSEC AQP1 0.693147180559945
11413 Midzonal LSEC AQP1 0
11414 Midzonal LSEC AQP1 0
11415 Midzonal LSEC AQP1 0
11416 LSEC (fenestr.) AQP1 0
11417 LSEC (stress) AQP1 0
11418 LSEC (stress) AQP1 0
11419 Midzonal LSEC AQP1 0
11420 LSEC (stress) AQP1 0
11421 LSEC (remodelling) AQP1 0
11422 LSEC (stress) AQP1 0
11423 LSEC (stress) AQP1 0
11424 Midzonal LSEC AQP1 0
11425 Midzonal LSEC AQP1 0
11426 LSEC (stress) AQP1 0
11427 LSEC (remodelling) AQP1 0
11428 LSEC (stress) AQP1 0
11429 Lymphatic EC AQP1 0
11430 Midzonal LSEC AQP1 0
11431 LSEC (stress) AQP1 0
11432 LSEC (stress) AQP1 0
11433 LSEC (stress) AQP1 0
11434 LSEC (stress) AQP1 0
11435 LSEC (stress) AQP1 0
11436 Midzonal LSEC AQP1 0
11437 Pericentral LSEC AQP1 0
11438 Pericentral LSEC AQP1 0
11439 LSEC (stress) AQP1 0
11440 Midzonal LSEC AQP1 0
11441 Midzonal LSEC AQP1 0
11442 Midzonal LSEC AQP1 0
11443 Midzonal LSEC AQP1 0
11444 Pericentral LSEC AQP1 0
11445 LSEC (stress) AQP1 0
11446 LSEC (stress) AQP1 0
11447 LSEC (remodelling) AQP1 0
11448 LSEC (stress) AQP1 0
11449 LSEC (stress) AQP1 0
11450 LSEC (stress) AQP1 0
11451 LSEC (stress) AQP1 0
11452 LSEC (high MT 1) AQP1 0
11453 LSEC (stress) AQP1 0
11454 LSEC (remodelling) AQP1 0
11455 Midzonal LSEC AQP1 0
11456 LSEC (stress) AQP1 0
11457 LSEC (stress) AQP1 0
11458 Midzonal LSEC AQP1 0
11459 LSEC (stress) AQP1 0
11460 LSEC (stress) AQP1 0
11461 LSEC (stress) AQP1 0
11462 Midzonal LSEC AQP1 0
11463 LSEC (stress) AQP1 0
11464 Midzonal LSEC AQP1 0
11465 LSEC (stress) AQP1 0
11466 LSEC (stress) AQP1 0
11467 LSEC (stress) AQP1 0
11468 Periportal LSEC AQP1 0.693147180559945
11469 Periportal LSEC AQP1 0.693147180559945
11470 Periportal LSEC AQP1 0.693147180559945
11471 Midzonal LSEC AQP1 0.693147180559945
11472 Periportal LSEC AQP1 1.09861228866811
11473 Periportal LSEC AQP1 1.09861228866811
11474 Periportal LSEC AQP1 1.6094379124341
11475 Periportal LSEC AQP1 1.09861228866811
11476 Periportal LSEC AQP1 1.09861228866811
11477 Periportal LSEC AQP1 1.38629436111989
11478 Periportal LSEC AQP1 0
11479 Periportal LSEC AQP1 1.09861228866811
11480 Midzonal LSEC AQP1 0
11481 Periportal LSEC AQP1 0
11482 Periportal LSEC AQP1 0
11483 Midzonal LSEC AQP1 0.693147180559945
11484 Periportal LSEC AQP1 1.79175946922805
11485 Periportal LSEC AQP1 1.09861228866811
11486 LSEC (fenestr.) AQP1 1.38629436111989
11487 Periportal LSEC AQP1 0.693147180559945
11488 Periportal LSEC AQP1 1.38629436111989
11489 LSEC (fenestr.) AQP1 0
11490 Midzonal LSEC AQP1 0
11491 Midzonal LSEC AQP1 0
11492 Midzonal LSEC AQP1 0
11493 Periportal LSEC AQP1 1.6094379124341
11494 Periportal LSEC AQP1 1.09861228866811
11495 LSEC (fenestr.) AQP1 1.38629436111989
11496 LSEC (fenestr.) AQP1 0
11497 Periportal LSEC AQP1 2.07944154167984
11498 Periportal LSEC AQP1 1.6094379124341
11499 Midzonal LSEC AQP1 0
11500 LSEC (fenestr.) AQP1 0
11501 Midzonal LSEC AQP1 0
11502 Periportal LSEC AQP1 1.09861228866811
11503 Periportal LSEC AQP1 1.94591014905531
11504 Periportal LSEC AQP1 0
11505 Midzonal LSEC AQP1 0
11506 Midzonal LSEC AQP1 0
11507 Midzonal LSEC AQP1 0
11508 Periportal LSEC AQP1 1.09861228866811
11509 Midzonal LSEC AQP1 0
11510 Midzonal LSEC AQP1 0
11511 Midzonal LSEC AQP1 0
11512 Periportal LSEC AQP1 0.693147180559945
11513 Periportal LSEC AQP1 0
11514 Midzonal LSEC AQP1 1.09861228866811
11515 Midzonal LSEC AQP1 0.693147180559945
11516 Periportal LSEC AQP1 0
11517 Periportal LSEC AQP1 0
11518 Periportal LSEC AQP1 1.38629436111989
11519 Midzonal LSEC AQP1 0
11520 Periportal LSEC AQP1 0
11521 Periportal LSEC AQP1 0.693147180559945
11522 Periportal LSEC AQP1 0
11523 Periportal LSEC AQP1 0.693147180559945
11524 LSEC (fenestr.) AQP1 1.6094379124341
11525 Periportal LSEC AQP1 1.09861228866811
11526 LSEC (stress) AQP1 0.693147180559945
11527 Midzonal LSEC AQP1 0
11528 Midzonal LSEC AQP1 0
11529 Midzonal LSEC AQP1 0
11530 LSEC (stress) AQP1 0
11531 LSEC (stress) AQP1 0
11532 Midzonal LSEC AQP1 0
11533 LSEC (interferon) AQP1 0
11534 Pericentral LSEC AQP1 0
11535 Midzonal LSEC AQP1 0
11536 Midzonal LSEC AQP1 0.693147180559945
11537 Midzonal LSEC AQP1 0
11538 Midzonal LSEC AQP1 0
11539 Midzonal LSEC AQP1 0
11540 Pericentral LSEC AQP1 0
11541 Midzonal LSEC AQP1 0
11542 Midzonal LSEC AQP1 0
11543 Midzonal LSEC AQP1 0
11544 Midzonal LSEC AQP1 0
11545 Periportal LSEC AQP1 1.6094379124341
11546 Periportal LSEC AQP1 0
11547 Midzonal LSEC AQP1 0
11548 Periportal LSEC AQP1 1.79175946922805
11549 Midzonal LSEC AQP1 0
11550 Periportal LSEC AQP1 1.38629436111989
11551 Midzonal LSEC AQP1 1.38629436111989
11552 Periportal LSEC AQP1 1.6094379124341
11553 Midzonal LSEC AQP1 0.693147180559945
11554 Midzonal LSEC AQP1 0.693147180559945
11555 Periportal LSEC AQP1 1.09861228866811
11556 Periportal LSEC AQP1 1.09861228866811
11557 Midzonal LSEC AQP1 1.6094379124341
11558 Midzonal LSEC AQP1 1.09861228866811
11559 Periportal LSEC AQP1 2.07944154167984
11560 Periportal LSEC AQP1 1.6094379124341
11561 Midzonal LSEC AQP1 0
11562 LSEC (fenestr.) AQP1 0.693147180559945
11563 Periportal LSEC AQP1 0.693147180559945
11564 Midzonal LSEC AQP1 0
11565 Periportal LSEC AQP1 1.94591014905531
11566 Midzonal LSEC AQP1 0.693147180559945
11567 Midzonal LSEC AQP1 0
11568 Midzonal LSEC AQP1 0
11569 Midzonal LSEC AQP1 0
11570 Midzonal LSEC AQP1 0
11571 EC non-LSEC AQP1 0.693147180559945
11572 Midzonal LSEC AQP1 0
11573 Periportal LSEC AQP1 1.38629436111989
11574 Periportal LSEC AQP1 1.94591014905531
11575 Midzonal LSEC AQP1 0.693147180559945
11576 Lymphatic EC AQP1 0
11577 LSEC (remodelling) AQP1 0
11578 Midzonal LSEC AQP1 0
11579 Midzonal LSEC AQP1 0
11580 Midzonal LSEC AQP1 0
11581 Midzonal LSEC AQP1 0
11582 Midzonal LSEC AQP1 0
11583 Periportal LSEC AQP1 0.693147180559945
11584 Midzonal LSEC AQP1 0
11585 Cycling cells AQP1 0
11586 Cycling cells AQP1 0
11587 EC non-LSEC AQP1 0.693147180559945
11588 EC non-LSEC AQP1 0
11589 EC non-LSEC AQP1 0
11590 EC non-LSEC AQP1 0
11591 LSEC (remodelling) AQP1 0
11592 EC non-LSEC AQP1 0
11593 EC non-LSEC AQP1 0
11594 EC non-LSEC AQP1 0
11595 EC non-LSEC AQP1 0
11596 EC non-LSEC AQP1 0
11597 EC non-LSEC AQP1 0
11598 EC non-LSEC AQP1 0
11599 EC non-LSEC AQP1 0
11600 EC non-LSEC AQP1 0
11601 EC non-LSEC AQP1 0
11602 EC non-LSEC AQP1 0
11603 EC non-LSEC AQP1 0
11604 EC non-LSEC AQP1 0
11605 EC non-LSEC AQP1 0
11606 EC non-LSEC AQP1 0
11607 EC non-LSEC AQP1 0
11608 EC non-LSEC AQP1 0
11609 EC non-LSEC AQP1 0
11610 EC non-LSEC AQP1 0
11611 EC non-LSEC AQP1 0
11612 EC non-LSEC AQP1 0
11613 EC non-LSEC AQP1 0
11614 EC non-LSEC AQP1 0
11615 EC non-LSEC AQP1 0
11616 EC non-LSEC AQP1 0
11617 EC non-LSEC AQP1 0
11618 EC non-LSEC AQP1 0
11619 EC non-LSEC AQP1 0
11620 EC non-LSEC AQP1 0
11621 EC non-LSEC AQP1 0
11622 EC non-LSEC AQP1 0
11623 EC non-LSEC AQP1 0
11624 EC non-LSEC AQP1 0
11625 EC non-LSEC AQP1 0
11626 EC non-LSEC AQP1 0
11627 EC non-LSEC AQP1 0
11628 EC non-LSEC AQP1 0
11629 EC non-LSEC AQP1 0
11630 EC non-LSEC AQP1 0
11631 EC non-LSEC AQP1 0
11632 EC non-LSEC AQP1 0.693147180559945
11633 EC non-LSEC AQP1 0
11634 EC non-LSEC AQP1 0
11635 EC non-LSEC AQP1 0
11636 EC non-LSEC AQP1 0
11637 EC non-LSEC AQP1 0
11638 EC non-LSEC AQP1 0
11639 EC non-LSEC AQP1 0
11640 EC non-LSEC AQP1 0
11641 EC non-LSEC AQP1 0
11642 EC non-LSEC AQP1 0
11643 EC non-LSEC AQP1 0
11644 EC non-LSEC AQP1 0
11645 EC non-LSEC AQP1 0
11646 EC non-LSEC AQP1 0
11647 EC non-LSEC AQP1 0
11648 EC non-LSEC AQP1 0
11649 EC non-LSEC AQP1 0
11650 EC non-LSEC AQP1 0
11651 EC non-LSEC AQP1 0
11652 EC non-LSEC AQP1 0
11653 EC non-LSEC AQP1 0
11654 EC non-LSEC AQP1 0
11655 EC non-LSEC AQP1 0
11656 EC non-LSEC AQP1 0
11657 EC non-LSEC AQP1 0
11658 EC non-LSEC AQP1 0
11659 EC non-LSEC AQP1 0
11660 EC non-LSEC AQP1 0
11661 EC non-LSEC AQP1 0
11662 EC non-LSEC AQP1 0
11663 EC non-LSEC AQP1 0
11664 EC non-LSEC AQP1 0
11665 EC non-LSEC AQP1 0
11666 EC non-LSEC AQP1 0
11667 EC non-LSEC AQP1 0
11668 EC non-LSEC AQP1 0
11669 EC non-LSEC AQP1 0
11670 EC non-LSEC AQP1 0
11671 EC non-LSEC AQP1 0
11672 EC non-LSEC AQP1 0
11673 EC non-LSEC AQP1 0
11674 EC non-LSEC AQP1 0
11675 EC non-LSEC AQP1 0
11676 EC non-LSEC AQP1 0
11677 EC non-LSEC AQP1 0
11678 EC non-LSEC AQP1 0
11679 EC non-LSEC AQP1 0
11680 EC non-LSEC AQP1 0
11681 EC non-LSEC AQP1 0
11682 EC non-LSEC AQP1 0
11683 EC non-LSEC AQP1 0
11684 EC non-LSEC AQP1 0
11685 LSEC (remodelling) AQP1 0
11686 EC non-LSEC AQP1 0
11687 EC non-LSEC AQP1 0
11688 EC non-LSEC AQP1 0
11689 EC non-LSEC AQP1 0
11690 EC non-LSEC AQP1 0.693147180559945
11691 LSEC (stress) AQP1 0
11692 LSEC (remodelling) AQP1 0
11693 LSEC (high MT 1) AQP1 0
11694 LSEC (stress) AQP1 0
11695 LSEC (stress) AQP1 0
11696 LSEC (stress) AQP1 0
11697 LSEC (stress) AQP1 0
11698 LSEC (remodelling) AQP1 0
11699 LSEC (stress) AQP1 0
11700 LSEC (stress) AQP1 0
11701 Cycling cells AQP1 0
11702 LSEC (stress) AQP1 0
11703 LSEC (remodelling) AQP1 0
11704 LSEC (stress) AQP1 0
11705 LSEC (stress) AQP1 0
11706 LSEC (stress) AQP1 0
11707 LSEC (stress) AQP1 0
11708 LSEC (remodelling) AQP1 0
11709 LSEC (stress) AQP1 0
11710 LSEC (stress) AQP1 0
11711 LSEC (remodelling) AQP1 0
11712 LSEC (stress) AQP1 0
11713 LSEC (stress) AQP1 0
11714 LSEC (stress) AQP1 0
11715 LSEC (stress) AQP1 0
11716 LSEC (stress) AQP1 0
11717 LSEC (high MT 1) AQP1 0
11718 LSEC (remodelling) AQP1 0
11719 LSEC (stress) AQP1 0.693147180559945
11720 LSEC (high MT 1) AQP1 0
11721 LSEC (stress) AQP1 0
11722 LSEC (stress) AQP1 0
11723 LSEC (remodelling) AQP1 0
11724 LSEC (stress) AQP1 0
11725 LSEC (stress) AQP1 0
11726 LSEC (remodelling) AQP1 0
11727 LSEC (stress) AQP1 0
11728 LSEC (stress) AQP1 0
11729 LSEC (stress) AQP1 0
11730 LSEC (stress) AQP1 0
11731 LSEC (stress) AQP1 0
11732 LSEC (remodelling) AQP1 0
11733 LSEC (stress) AQP1 0
11734 LSEC (stress) AQP1 0
11735 Lymphatic EC AQP1 0
11736 Lymphatic EC AQP1 0
11737 LSEC (stress) AQP1 0
11738 Midzonal LSEC AQP1 0
11739 LSEC (remodelling) AQP1 0
11740 LSEC (stress) AQP1 0
11741 LSEC (stress) AQP1 0
11742 Lymphatic EC AQP1 0
11743 Midzonal LSEC AQP1 0
11744 LSEC (stress) AQP1 0
11745 LSEC (stress) AQP1 0
11746 LSEC (remodelling) AQP1 0
11747 LSEC (remodelling) AQP1 0
11748 LSEC (high MT 1) AQP1 0
11749 LSEC (stress) AQP1 0
11750 LSEC (remodelling) AQP1 0
11751 LSEC (stress) AQP1 0
11752 EC non-LSEC AQP1 0
11753 LSEC (stress) AQP1 0
11754 LSEC (stress) AQP1 0
11755 LSEC (stress) AQP1 0
11756 LSEC (stress) AQP1 0
11757 LSEC (stress) AQP1 0
11758 LSEC (remodelling) AQP1 0
11759 LSEC (stress) AQP1 0
11760 LSEC (remodelling) AQP1 0
11761 LSEC (high MT 1) AQP1 0
11762 LSEC (stress) AQP1 0
11763 LSEC (remodelling) AQP1 0
11764 LSEC (remodelling) AQP1 0
11765 LSEC (remodelling) AQP1 0
11766 LSEC (stress) AQP1 0
11767 LSEC (stress) AQP1 0
11768 LSEC (stress) AQP1 0
11769 LSEC (remodelling) AQP1 0
11770 LSEC (high MT 1) AQP1 0
11771 LSEC (stress) AQP1 0
11772 LSEC (remodelling) AQP1 0
11773 LSEC (remodelling) AQP1 0
11774 LSEC (remodelling) AQP1 0.693147180559945
11775 LSEC (remodelling) AQP1 0
11776 LSEC (stress) AQP1 0
11777 LSEC (remodelling) AQP1 0
11778 LSEC (remodelling) AQP1 0
11779 LSEC (stress) AQP1 0
11780 LSEC (stress) AQP1 0
11781 LSEC (interferon) AQP1 0
11782 Pericentral LSEC AQP1 0
11783 Pericentral LSEC AQP1 0
11784 LSEC (remodelling) AQP1 0
11785 Pericentral LSEC AQP1 0
11786 LSEC (remodelling) AQP1 0
11787 LSEC (interferon) AQP1 0
11788 LSEC (stress) AQP1 0
11789 Pericentral LSEC AQP1 0
11790 Pericentral LSEC AQP1 0
11791 Pericentral LSEC AQP1 0
11792 LSEC (remodelling) AQP1 0
11793 LSEC (stress) AQP1 0
11794 LSEC (interferon) AQP1 0
11795 Pericentral LSEC AQP1 0
11796 Midzonal LSEC AQP1 0
11797 Pericentral LSEC AQP1 0
11798 Midzonal LSEC AQP1 0
11799 Pericentral LSEC AQP1 0
11800 LSEC (stress) AQP1 0
11801 Pericentral LSEC AQP1 0
11802 Pericentral LSEC AQP1 0
11803 Pericentral LSEC AQP1 0
11804 Pericentral LSEC AQP1 0
11805 Pericentral LSEC AQP1 0
11806 LSEC (stress) AQP1 0
11807 Pericentral LSEC AQP1 0
11808 Pericentral LSEC AQP1 0
11809 Pericentral LSEC AQP1 0
11810 Pericentral LSEC AQP1 0
11811 Pericentral LSEC AQP1 0
11812 LSEC (stress) AQP1 0
11813 LSEC (remodelling) AQP1 0
11814 Pericentral LSEC AQP1 0
11815 LSEC (stress) AQP1 0
11816 Midzonal LSEC AQP1 0
11817 Pericentral LSEC AQP1 0
11818 Pericentral LSEC AQP1 0
11819 Midzonal LSEC AQP1 0
11820 Pericentral LSEC AQP1 0
11821 Midzonal LSEC AQP1 0
11822 Pericentral LSEC AQP1 0
11823 LSEC (remodelling) AQP1 0
11824 Pericentral LSEC AQP1 0
11825 Pericentral LSEC AQP1 0
11826 LSEC (stress) AQP1 0
11827 Pericentral LSEC AQP1 0
11828 LSEC (stress) AQP1 0
11829 Pericentral LSEC AQP1 0
11830 Pericentral LSEC AQP1 0
11831 Pericentral LSEC AQP1 0
11832 LSEC (high MT 1) AQP1 0
11833 LSEC (remodelling) AQP1 0
11834 LSEC (stress) AQP1 0
11835 Midzonal LSEC AQP1 0
11836 Pericentral LSEC AQP1 0
11837 Pericentral LSEC AQP1 0
11838 LSEC (stress) AQP1 0
11839 Pericentral LSEC AQP1 0
11840 Pericentral LSEC AQP1 0
11841 Pericentral LSEC AQP1 0
11842 Pericentral LSEC AQP1 0
11843 Pericentral LSEC AQP1 0
11844 LSEC (remodelling) AQP1 0
11845 Pericentral LSEC AQP1 0
11846 Pericentral LSEC AQP1 0
11847 Pericentral LSEC AQP1 0
11848 Pericentral LSEC AQP1 0
11849 Pericentral LSEC AQP1 0
11850 Pericentral LSEC AQP1 0
11851 LSEC (high MT 1) AQP1 0
11852 Pericentral LSEC AQP1 0.693147180559945
11853 LSEC (stress) AQP1 0
11854 Midzonal LSEC AQP1 0
11855 Pericentral LSEC AQP1 0
11856 Pericentral LSEC AQP1 0
11857 Pericentral LSEC AQP1 0.693147180559945
11858 LSEC (stress) AQP1 0
11859 Pericentral LSEC AQP1 0
11860 Pericentral LSEC AQP1 0
11861 Midzonal LSEC AQP1 0
11862 Midzonal LSEC AQP1 0
11863 Pericentral LSEC AQP1 0
11864 Pericentral LSEC AQP1 0
11865 Pericentral LSEC AQP1 0
11866 LSEC (stress) AQP1 0
11867 Midzonal LSEC AQP1 0
11868 LSEC (stress) AQP1 0
11869 Pericentral LSEC AQP1 0
11870 Cycling cells AQP1 0
11871 LSEC (high MT 1) AQP1 0
11872 Midzonal LSEC AQP1 0
11873 Pericentral LSEC AQP1 0
11874 Midzonal LSEC AQP1 0
11875 LSEC (stress) AQP1 0
11876 Midzonal LSEC AQP1 0
11877 LSEC (stress) AQP1 1.09861228866811
11878 Midzonal LSEC AQP1 0
11879 LSEC (high MT 1) AQP1 0
11880 LSEC (high MT 1) AQP1 0
11881 Pericentral LSEC AQP1 0
11882 Pericentral LSEC AQP1 0
11883 LSEC (high MT 1) AQP1 0
11884 Pericentral LSEC AQP1 0
11885 Pericentral LSEC AQP1 0
11886 Midzonal LSEC AQP1 0
11887 LSEC (high MT 1) AQP1 0
11888 LSEC (stress) AQP1 0
11889 Midzonal LSEC AQP1 0
11890 Pericentral LSEC AQP1 0
11891 Midzonal LSEC AQP1 0
11892 Pericentral LSEC AQP1 0
11893 LSEC (stress) AQP1 0
11894 Pericentral LSEC AQP1 0
11895 LSEC (high MT 1) AQP1 0
11896 Pericentral LSEC AQP1 0
11897 LSEC (high MT 1) AQP1 0
11898 Midzonal LSEC AQP1 0
11899 LSEC (high MT 1) AQP1 0
11900 Pericentral LSEC AQP1 0
11901 Pericentral LSEC AQP1 0
11902 Pericentral LSEC AQP1 0
11903 Pericentral LSEC AQP1 0
11904 Midzonal LSEC AQP1 0
11905 LSEC (remodelling) AQP1 0
11906 Cycling cells AQP1 0
11907 LSEC (high MT 1) AQP1 0
11908 LSEC (stress) AQP1 0
11909 LSEC (high MT 1) AQP1 0
11910 LSEC (high MT 1) AQP1 0
11911 Pericentral LSEC AQP1 0
11912 Pericentral LSEC AQP1 0
11913 Pericentral LSEC AQP1 0
11914 Midzonal LSEC AQP1 0
11915 Midzonal LSEC AQP1 0
11916 Midzonal LSEC AQP1 0
11917 Midzonal LSEC AQP1 0
11918 Pericentral LSEC AQP1 0
11919 LSEC (high MT 1) AQP1 0
11920 Pericentral LSEC AQP1 0
11921 Pericentral LSEC AQP1 0
11922 Pericentral LSEC AQP1 0
11923 LSEC (remodelling) AQP1 0
11924 Pericentral LSEC AQP1 0
11925 Pericentral LSEC AQP1 0
11926 Pericentral LSEC AQP1 0
11927 Pericentral LSEC AQP1 0
11928 Pericentral LSEC AQP1 0
11929 Pericentral LSEC AQP1 0
11930 LSEC (stress) AQP1 0
11931 LSEC (remodelling) AQP1 0
11932 Pericentral LSEC AQP1 0
11933 Pericentral LSEC AQP1 0
11934 Pericentral LSEC AQP1 0
11935 Pericentral LSEC AQP1 0
11936 Pericentral LSEC AQP1 0
11937 Pericentral LSEC AQP1 0
11938 Pericentral LSEC AQP1 0
11939 Pericentral LSEC AQP1 0
11940 Pericentral LSEC AQP1 0
11941 Pericentral LSEC AQP1 0
11942 Pericentral LSEC AQP1 0
11943 Pericentral LSEC AQP1 0
11944 Pericentral LSEC AQP1 0
11945 Pericentral LSEC AQP1 0
11946 Pericentral LSEC AQP1 0
11947 Pericentral LSEC AQP1 0
11948 Pericentral LSEC AQP1 0
11949 Pericentral LSEC AQP1 0
11950 Pericentral LSEC AQP1 0
11951 Pericentral LSEC AQP1 0
11952 Pericentral LSEC AQP1 0
11953 Pericentral LSEC AQP1 0
11954 Pericentral LSEC AQP1 0
11955 Pericentral LSEC AQP1 0
11956 Pericentral LSEC AQP1 0
11957 Pericentral LSEC AQP1 0
11958 Pericentral LSEC AQP1 0
11959 LSEC (high MT 1) AQP1 0
11960 Pericentral LSEC AQP1 0
11961 Pericentral LSEC AQP1 0
11962 Pericentral LSEC AQP1 0
11963 Pericentral LSEC AQP1 0
11964 Pericentral LSEC AQP1 0
11965 LSEC (stress) AQP1 0.693147180559945
11966 EC non-LSEC AQP1 0
11967 Pericentral LSEC AQP1 0
11968 Pericentral LSEC AQP1 0
11969 Pericentral LSEC AQP1 0
11970 Pericentral LSEC AQP1 0
11971 Pericentral LSEC AQP1 0
11972 LSEC (remodelling) AQP1 0
11973 Pericentral LSEC AQP1 0
11974 Pericentral LSEC AQP1 0
11975 Pericentral LSEC AQP1 0
11976 LSEC (high MT 1) AQP1 0
11977 Pericentral LSEC AQP1 0
11978 Pericentral LSEC AQP1 0
11979 Pericentral LSEC AQP1 0
11980 LSEC (stress) AQP1 0
11981 Pericentral LSEC AQP1 0
11982 Pericentral LSEC AQP1 0
11983 Pericentral LSEC AQP1 0
11984 Pericentral LSEC AQP1 0
11985 Pericentral LSEC AQP1 0
11986 Pericentral LSEC AQP1 0
11987 Pericentral LSEC AQP1 0
11988 Pericentral LSEC AQP1 0
11989 Pericentral LSEC AQP1 0
11990 Pericentral LSEC AQP1 0
11991 EC non-LSEC AQP1 0
11992 Pericentral LSEC AQP1 0
11993 Pericentral LSEC AQP1 0
11994 LSEC (remodelling) AQP1 0
11995 Pericentral LSEC AQP1 0
11996 Pericentral LSEC AQP1 0
11997 Pericentral LSEC AQP1 0
11998 Pericentral LSEC AQP1 0
11999 Pericentral LSEC AQP1 0
12000 Pericentral LSEC AQP1 0
12001 Pericentral LSEC AQP1 0
12002 EC non-LSEC AQP1 0
12003 Pericentral LSEC AQP1 0
12004 LSEC (remodelling) AQP1 0
12005 Pericentral LSEC AQP1 0
12006 Pericentral LSEC AQP1 0
12007 Pericentral LSEC AQP1 0
12008 Pericentral LSEC AQP1 0
12009 Pericentral LSEC AQP1 0
12010 LSEC (stress) AQP1 0
12011 LSEC (high MT 1) AQP1 0
12012 Pericentral LSEC AQP1 0
12013 Pericentral LSEC AQP1 0
12014 LSEC (stress) AQP1 0
12015 LSEC (stress) AQP1 0
12016 Pericentral LSEC AQP1 0
12017 LSEC (high MT 1) AQP1 0
12018 LSEC (remodelling) AQP1 0
12019 Pericentral LSEC AQP1 0
12020 LSEC (stress) AQP1 0
12021 LSEC (high MT 1) AQP1 0
12022 LSEC (high MT 1) AQP1 0
12023 LSEC (remodelling) AQP1 0
12024 LSEC (stress) AQP1 0
12025 LSEC (stress) AQP1 0
12026 LSEC (high MT 1) AQP1 0
12027 LSEC (high MT 1) AQP1 0
12028 LSEC (high MT 1) AQP1 0
12029 Pericentral LSEC AQP1 0
12030 LSEC (high MT 1) AQP1 0
12031 LSEC (high MT 1) AQP1 0
12032 Pericentral LSEC AQP1 0
12033 LSEC (high MT 1) AQP1 0
12034 Pericentral LSEC AQP1 0
12035 Pericentral LSEC AQP1 0
12036 LSEC (stress) AQP1 0
12037 LSEC (high MT 1) AQP1 0
12038 LSEC (high MT 1) AQP1 0
12039 Pericentral LSEC AQP1 0
12040 LSEC (high MT 1) AQP1 0
12041 LSEC (stress) AQP1 0
12042 LSEC (stress) AQP1 0
12043 LSEC (high MT 1) AQP1 0
12044 Pericentral LSEC AQP1 0
12045 Pericentral LSEC AQP1 0
12046 Pericentral LSEC AQP1 0
12047 LSEC (high MT 1) AQP1 0
12048 Pericentral LSEC AQP1 0
12049 Pericentral LSEC AQP1 0
12050 Pericentral LSEC AQP1 0
12051 LSEC (high MT 1) AQP1 0
12052 LSEC (stress) AQP1 0
12053 LSEC (high MT 1) AQP1 0.693147180559945
12054 LSEC (stress) AQP1 0
12055 LSEC (stress) AQP1 0
12056 LSEC (stress) AQP1 0
12057 LSEC (stress) AQP1 0
12058 LSEC (high MT 1) AQP1 0
12059 LSEC (stress) AQP1 0
12060 LSEC (stress) AQP1 0
12061 LSEC (stress) AQP1 0
12062 LSEC (stress) AQP1 0
12063 LSEC (remodelling) AQP1 0
12064 LSEC (stress) AQP1 0
12065 LSEC (stress) AQP1 0
12066 LSEC (stress) AQP1 0
12067 LSEC (stress) AQP1 0
12068 LSEC (stress) AQP1 0
12069 LSEC (stress) AQP1 0
12070 LSEC (stress) AQP1 0
12071 LSEC (stress) AQP1 0
12072 LSEC (stress) AQP1 0
12073 LSEC (stress) AQP1 0
12074 LSEC (stress) AQP1 0.693147180559945
12075 LSEC (stress) AQP1 0
12076 LSEC (high MT 1) AQP1 0
12077 LSEC (high MT 1) AQP1 0
12078 LSEC (high MT 1) AQP1 0
12079 LSEC (stress) AQP1 0
12080 LSEC (high MT 1) AQP1 0
12081 LSEC (stress) AQP1 0
12082 LSEC (stress) AQP1 0
12083 LSEC (stress) AQP1 0
12084 LSEC (stress) AQP1 0
12085 LSEC (stress) AQP1 0
12086 LSEC (stress) AQP1 0
12087 LSEC (stress) AQP1 0
12088 Pericentral LSEC AQP1 0
12089 LSEC (stress) AQP1 0
12090 LSEC (stress) AQP1 0
12091 LSEC (stress) AQP1 0
12092 LSEC (stress) AQP1 0
12093 LSEC (stress) AQP1 0.693147180559945
12094 LSEC (stress) AQP1 0
12095 LSEC (stress) AQP1 0
12096 LSEC (stress) AQP1 0
12097 LSEC (high MT 1) AQP1 0
12098 LSEC (high MT 1) AQP1 0
12099 LSEC (stress) AQP1 0
12100 LSEC (stress) AQP1 0
12101 LSEC (stress) AQP1 0
12102 LSEC (high MT 1) AQP1 0
12103 LSEC (stress) AQP1 0
12104 LSEC (stress) AQP1 0
12105 LSEC (stress) AQP1 0
12106 LSEC (remodelling) AQP1 0
12107 LSEC (stress) AQP1 0
12108 LSEC (stress) AQP1 0
12109 LSEC (stress) AQP1 0
12110 LSEC (stress) AQP1 0
12111 LSEC (stress) AQP1 0
12112 LSEC (stress) AQP1 0
12113 LSEC (high MT 1) AQP1 0
12114 LSEC (stress) AQP1 0
12115 LSEC (stress) AQP1 0
12116 LSEC (stress) AQP1 0
12117 LSEC (stress) AQP1 0
12118 LSEC (high MT 1) AQP1 0
12119 LSEC (stress) AQP1 0
12120 LSEC (stress) AQP1 0
12121 LSEC (stress) AQP1 0
12122 LSEC (high MT 1) AQP1 0
12123 LSEC (high MT 1) AQP1 0
12124 LSEC (stress) AQP1 0
12125 LSEC (interferon) AQP1 0
12126 LSEC (stress) AQP1 0
12127 LSEC (stress) AQP1 0
12128 Lymphatic EC AQP1 0
12129 Pericentral LSEC AQP1 0
12130 LSEC (remodelling) AQP1 0
12131 Midzonal LSEC AQP1 0
12132 LSEC (remodelling) AQP1 0
12133 Pericentral LSEC AQP1 0
12134 LSEC (remodelling) AQP1 0
12135 LSEC (high MT 1) AQP1 0
12136 LSEC (remodelling) AQP1 0
12137 Lymphatic EC AQP1 0
12138 LSEC (stress) AQP1 0
12139 LSEC (stress) AQP1 0
12140 Pericentral LSEC AQP1 0
12141 Midzonal LSEC AQP1 0
12142 Lymphatic EC AQP1 0
12143 LSEC (high MT 1) AQP1 0
12144 Lymphatic EC AQP1 0
12145 LSEC (remodelling) AQP1 0
12146 LSEC (remodelling) AQP1 0
12147 Midzonal LSEC AQP1 0
12148 LSEC (stress) AQP1 0
12149 LSEC (stress) AQP1 0.693147180559945
12150 Pericentral LSEC AQP1 0
12151 LSEC (remodelling) AQP1 0
12152 LSEC (remodelling) AQP1 0
12153 LSEC (high MT 1) AQP1 0
12154 LSEC (remodelling) AQP1 0
12155 Midzonal LSEC AQP1 0
12156 LSEC (remodelling) AQP1 0
12157 LSEC (stress) AQP1 0
12158 LSEC (remodelling) AQP1 0
12159 LSEC (stress) AQP1 0
12160 Pericentral LSEC AQP1 0
12161 LSEC (remodelling) AQP1 0
12162 LSEC (stress) AQP1 0
12163 Lymphatic EC AQP1 0
12164 LSEC (high MT 1) AQP1 0
12165 LSEC (stress) AQP1 0
12166 LSEC (stress) AQP1 0
12167 LSEC (stress) AQP1 0
12168 Pericentral LSEC AQP1 0
12169 LSEC (remodelling) AQP1 0
12170 LSEC (stress) AQP1 0
12171 Pericentral LSEC AQP1 0
12172 LSEC (remodelling) AQP1 0
12173 Pericentral LSEC AQP1 0
12174 LSEC (interferon) AQP1 0
12175 LSEC (interferon) AQP1 0
12176 Lymphatic EC AQP1 0
12177 LSEC (stress) AQP1 0
12178 LSEC (remodelling) AQP1 0
12179 LSEC (high MT 1) AQP1 0.693147180559945
12180 LSEC (stress) AQP1 0
12181 LSEC (remodelling) AQP1 0
12182 LSEC (remodelling) AQP1 0
12183 LSEC (stress) AQP1 0
12184 Midzonal LSEC AQP1 0
12185 LSEC (remodelling) AQP1 0
12186 Pericentral LSEC AQP1 0
12187 Midzonal LSEC AQP1 0
12188 Midzonal LSEC AQP1 1.09861228866811
12189 Midzonal LSEC AQP1 0.693147180559945
12190 Midzonal LSEC AQP1 0.693147180559945
12191 Midzonal LSEC AQP1 0
12192 Midzonal LSEC AQP1 0.693147180559945
12193 Midzonal LSEC AQP1 0
12194 Midzonal LSEC AQP1 0
12195 Periportal LSEC AQP1 1.94591014905531
12196 Periportal LSEC AQP1 1.09861228866811
12197 Midzonal LSEC AQP1 1.79175946922805
12198 Periportal LSEC AQP1 0.693147180559945
12199 Midzonal LSEC AQP1 0.693147180559945
12200 Periportal LSEC AQP1 1.38629436111989
12201 Cycling cells AQP1 0.693147180559945
12202 Midzonal LSEC AQP1 0
12203 Midzonal LSEC AQP1 0.693147180559945
12204 Midzonal LSEC AQP1 1.38629436111989
12205 Midzonal LSEC AQP1 0.693147180559945
12206 Midzonal LSEC AQP1 1.09861228866811
12207 Periportal LSEC AQP1 0.693147180559945
12208 Midzonal LSEC AQP1 1.6094379124341
12209 Midzonal LSEC AQP1 0
12210 Midzonal LSEC AQP1 1.6094379124341
12211 Periportal LSEC AQP1 1.09861228866811
12212 Midzonal LSEC AQP1 0
12213 Midzonal LSEC AQP1 0.693147180559945
12214 Midzonal LSEC AQP1 0
12215 Midzonal LSEC AQP1 0.693147180559945
12216 Midzonal LSEC AQP1 0
12217 Midzonal LSEC AQP1 1.09861228866811
12218 Midzonal LSEC AQP1 0
12219 Midzonal LSEC AQP1 0
12220 LSEC (fenestr.) AQP1 0.693147180559945
12221 Midzonal LSEC AQP1 1.38629436111989
12222 Midzonal LSEC AQP1 0.693147180559945
12223 Midzonal LSEC AQP1 0
12224 Midzonal LSEC AQP1 0.693147180559945
12225 Periportal LSEC AQP1 1.79175946922805
12226 Periportal LSEC AQP1 1.79175946922805
12227 Periportal LSEC AQP1 0
12228 Midzonal LSEC AQP1 1.38629436111989
12229 Midzonal LSEC AQP1 0
12230 Midzonal LSEC AQP1 0
12231 Periportal LSEC AQP1 1.38629436111989
12232 Midzonal LSEC AQP1 0
12233 Midzonal LSEC AQP1 0.693147180559945
12234 Periportal LSEC AQP1 0.693147180559945
12235 Periportal LSEC AQP1 1.6094379124341
12236 Periportal LSEC AQP1 1.79175946922805
12237 Midzonal LSEC AQP1 0
12238 Periportal LSEC AQP1 2.484906649788
12239 Midzonal LSEC AQP1 0
12240 Periportal LSEC AQP1 1.79175946922805
12241 Midzonal LSEC AQP1 0
12242 Periportal LSEC AQP1 1.38629436111989
12243 Midzonal LSEC AQP1 1.6094379124341
12244 Midzonal LSEC AQP1 0
12245 Midzonal LSEC AQP1 1.94591014905531
12246 Midzonal LSEC AQP1 0.693147180559945
12247 Midzonal LSEC AQP1 0
12248 Periportal LSEC AQP1 0.693147180559945
12249 Midzonal LSEC AQP1 1.38629436111989
12250 Periportal LSEC AQP1 1.38629436111989
12251 Midzonal LSEC AQP1 0.693147180559945
12252 Midzonal LSEC AQP1 0.693147180559945
12253 Periportal LSEC AQP1 1.38629436111989
12254 Midzonal LSEC AQP1 0
12255 LSEC (remodelling) AQP1 0
12256 Midzonal LSEC AQP1 0
12257 Midzonal LSEC AQP1 1.09861228866811
12258 Periportal LSEC AQP1 1.09861228866811
12259 Midzonal LSEC AQP1 0
12260 Midzonal LSEC AQP1 0
12261 Midzonal LSEC AQP1 0
12262 LSEC (high MT 1) AQP1 0
12263 LSEC (fenestr.) AQP1 0
12264 Midzonal LSEC AQP1 0
12265 Midzonal LSEC AQP1 0
12266 Midzonal LSEC AQP1 0
12267 Midzonal LSEC AQP1 0
12268 Midzonal LSEC AQP1 0
12269 Midzonal LSEC AQP1 0
12270 Midzonal LSEC AQP1 0.693147180559945
12271 Midzonal LSEC AQP1 0
12272 Midzonal LSEC AQP1 0
12273 Midzonal LSEC AQP1 0
12274 Midzonal LSEC AQP1 1.09861228866811
12275 Midzonal LSEC AQP1 0
12276 Midzonal LSEC AQP1 0
12277 Midzonal LSEC AQP1 0
12278 Midzonal LSEC AQP1 0
12279 Midzonal LSEC AQP1 0
12280 Midzonal LSEC AQP1 0
12281 Midzonal LSEC AQP1 0
12282 Midzonal LSEC AQP1 0
12283 Midzonal LSEC AQP1 0
12284 Midzonal LSEC AQP1 0
12285 Midzonal LSEC AQP1 0
12286 Midzonal LSEC AQP1 0
12287 Midzonal LSEC AQP1 0
12288 Midzonal LSEC AQP1 0
12289 Midzonal LSEC AQP1 0.693147180559945
12290 Midzonal LSEC AQP1 0.693147180559945
12291 Periportal LSEC AQP1 0
12292 Midzonal LSEC AQP1 0
12293 Midzonal LSEC AQP1 0
12294 Midzonal LSEC AQP1 0
12295 Midzonal LSEC AQP1 0
12296 Midzonal LSEC AQP1 0
12297 Midzonal LSEC AQP1 0
12298 Midzonal LSEC AQP1 0
12299 Midzonal LSEC AQP1 0
12300 Midzonal LSEC AQP1 0
12301 Midzonal LSEC AQP1 0
12302 Midzonal LSEC AQP1 1.09861228866811
12303 Midzonal LSEC AQP1 0
12304 Midzonal LSEC AQP1 0
12305 Midzonal LSEC AQP1 0
12306 Midzonal LSEC AQP1 0
12307 Midzonal LSEC AQP1 0
12308 Midzonal LSEC AQP1 0
12309 Midzonal LSEC AQP1 0
12310 Midzonal LSEC AQP1 0
12311 Midzonal LSEC AQP1 0
12312 Midzonal LSEC AQP1 0
12313 Midzonal LSEC AQP1 0
12314 Midzonal LSEC AQP1 0
12315 Midzonal LSEC AQP1 1.09861228866811
12316 Midzonal LSEC AQP1 0
12317 Midzonal LSEC AQP1 0
12318 Midzonal LSEC AQP1 0
12319 Midzonal LSEC AQP1 0
12320 Midzonal LSEC AQP1 0
12321 Midzonal LSEC AQP1 0.693147180559945
12322 Midzonal LSEC AQP1 0
12323 Midzonal LSEC AQP1 0
12324 LSEC (high MT 1) AQP1 0
12325 Midzonal LSEC AQP1 0
12326 LSEC (stress) AQP1 0
12327 Midzonal LSEC AQP1 0
12328 Midzonal LSEC AQP1 0
12329 Midzonal LSEC AQP1 0
12330 Midzonal LSEC AQP1 0
12331 Midzonal LSEC AQP1 0
12332 Midzonal LSEC AQP1 0
12333 Midzonal LSEC AQP1 0
12334 Midzonal LSEC AQP1 0
12335 Midzonal LSEC AQP1 0
12336 LSEC (fenestr.) AQP1 1.09861228866811
12337 LSEC (fenestr.) AQP1 1.6094379124341
12338 Midzonal LSEC AQP1 0
12339 LSEC (fenestr.) AQP1 1.6094379124341
12340 Periportal LSEC AQP1 0
12341 Lymphatic EC AQP1 0
12342 LSEC (fenestr.) AQP1 1.79175946922805
12343 Midzonal LSEC AQP1 0
12344 LSEC (fenestr.) AQP1 1.6094379124341
12345 LSEC (fenestr.) AQP1 2.30258509299405
12346 LSEC (fenestr.) AQP1 1.6094379124341
12347 Lymphatic EC AQP1 0
12348 LSEC (fenestr.) AQP1 1.09861228866811
12349 Lymphatic EC AQP1 0
12350 LSEC (fenestr.) AQP1 1.94591014905531
12351 LSEC (fenestr.) AQP1 2.19722457733622
12352 LSEC (fenestr.) AQP1 0.693147180559945
12353 Lymphatic EC AQP1 0
12354 LSEC (fenestr.) AQP1 0
12355 LSEC (fenestr.) AQP1 1.09861228866811
12356 LSEC (fenestr.) AQP1 0.693147180559945
12357 LSEC (fenestr.) AQP1 0.693147180559945
12358 LSEC (fenestr.) AQP1 1.94591014905531
12359 LSEC (fenestr.) AQP1 0
12360 Periportal LSEC AQP1 0
12361 Periportal LSEC AQP1 0
12362 LSEC (fenestr.) AQP1 1.09861228866811
12363 LSEC (fenestr.) AQP1 1.79175946922805
12364 LSEC (fenestr.) AQP1 0.693147180559945
12365 Periportal LSEC AQP1 0
12366 Midzonal LSEC AQP1 0
12367 LSEC (fenestr.) AQP1 1.6094379124341
12368 LSEC (fenestr.) AQP1 2.07944154167984
12369 LSEC (fenestr.) AQP1 1.6094379124341
12370 Lymphatic EC AQP1 0
12371 Cycling cells AQP1 0.693147180559945
12372 LSEC (fenestr.) AQP1 0
12373 LSEC (fenestr.) AQP1 0
12374 LSEC (stress) AQP1 0
12375 LSEC (stress) AQP1 0
12376 LSEC (stress) AQP1 0
12377 Midzonal LSEC AQP1 0
12378 LSEC (stress) AQP1 0
12379 Midzonal LSEC AQP1 0
12380 LSEC (stress) AQP1 0
12381 LSEC (high MT 1) AQP1 0
12382 LSEC (stress) AQP1 0
12383 LSEC (stress) AQP1 0
12384 LSEC (stress) AQP1 0
12385 Midzonal LSEC AQP1 0
12386 Midzonal LSEC AQP1 0
12387 Midzonal LSEC AQP1 0
12388 LSEC (stress) AQP1 0
12389 Midzonal LSEC AQP1 0
12390 LSEC (high MT 1) AQP1 0
12391 LSEC (stress) AQP1 0
12392 Midzonal LSEC AQP1 0
12393 Midzonal LSEC AQP1 0
12394 Midzonal LSEC AQP1 0
12395 LSEC (stress) AQP1 0
12396 LSEC (stress) AQP1 0
12397 Pericentral LSEC AQP1 0
12398 LSEC (stress) AQP1 0
12399 Midzonal LSEC AQP1 0
12400 LSEC (high MT 1) AQP1 0
12401 LSEC (stress) AQP1 0
12402 LSEC (stress) AQP1 0
12403 LSEC (stress) AQP1 0
12404 LSEC (stress) AQP1 0
12405 LSEC (stress) AQP1 0
12406 LSEC (stress) AQP1 0
12407 LSEC (stress) AQP1 0
12408 LSEC (stress) AQP1 0
12409 LSEC (stress) AQP1 0
12410 Midzonal LSEC AQP1 0
12411 LSEC (stress) AQP1 0
12412 LSEC (high MT 1) AQP1 1.09861228866811
12413 LSEC (stress) AQP1 0
12414 LSEC (stress) AQP1 0
12415 LSEC (high MT 1) AQP1 0
12416 LSEC (stress) AQP1 0
12417 Midzonal LSEC AQP1 0
12418 LSEC (stress) AQP1 0
12419 LSEC (stress) AQP1 0
12420 LSEC (stress) AQP1 0
12421 LSEC (stress) AQP1 0
12422 LSEC (stress) AQP1 0
12423 Midzonal LSEC AQP1 0
12424 LSEC (stress) AQP1 0
12425 LSEC (stress) AQP1 0
12426 LSEC (stress) AQP1 0
12427 LSEC (stress) AQP1 0
12428 LSEC (stress) AQP1 0
12429 Midzonal LSEC AQP1 0
12430 Midzonal LSEC AQP1 0
12431 Midzonal LSEC AQP1 0
12432 Midzonal LSEC AQP1 0
12433 Pericentral LSEC AQP1 0
12434 Midzonal LSEC AQP1 0
12435 Midzonal LSEC AQP1 0
12436 Midzonal LSEC AQP1 0
12437 LSEC (stress) AQP1 0
12438 LSEC (stress) AQP1 0
12439 Midzonal LSEC AQP1 0
12440 LSEC (stress) AQP1 0
12441 LSEC (stress) AQP1 0
12442 Midzonal LSEC AQP1 0
12443 Midzonal LSEC AQP1 0
12444 LSEC (stress) AQP1 0
12445 LSEC (stress) AQP1 0
12446 Midzonal LSEC AQP1 0
12447 LSEC (stress) AQP1 0
12448 LSEC (stress) AQP1 0
12449 LSEC (stress) AQP1 0
12450 LSEC (stress) AQP1 0
12451 Midzonal LSEC AQP1 0
12452 LSEC (stress) AQP1 0
12453 LSEC (stress) AQP1 0
12454 LSEC (stress) AQP1 0
12455 LSEC (high MT 1) AQP1 0
12456 Midzonal LSEC AQP1 0
12457 LSEC (remodelling) AQP1 0
12458 LSEC (remodelling) AQP1 0
12459 LSEC (remodelling) AQP1 0
12460 LSEC (remodelling) AQP1 0
12461 LSEC (remodelling) AQP1 0
12462 LSEC (remodelling) AQP1 0
12463 LSEC (remodelling) AQP1 0
12464 LSEC (remodelling) AQP1 0
12465 Pericentral LSEC AQP1 0
12466 LSEC (remodelling) AQP1 0
12467 LSEC (remodelling) AQP1 0
12468 LSEC (remodelling) AQP1 0
12469 LSEC (remodelling) AQP1 0
12470 Pericentral LSEC AQP1 0
12471 LSEC (remodelling) AQP1 0
12472 LSEC (stress) AQP1 0
12473 LSEC (remodelling) AQP1 0
12474 Pericentral LSEC AQP1 0
12475 LSEC (remodelling) AQP1 0.693147180559945
12476 LSEC (remodelling) AQP1 0
12477 LSEC (remodelling) AQP1 0
12478 LSEC (remodelling) AQP1 0
12479 LSEC (remodelling) AQP1 0
12480 LSEC (remodelling) AQP1 0
12481 Pericentral LSEC AQP1 0
12482 LSEC (remodelling) AQP1 0
12483 LSEC (remodelling) AQP1 0
12484 Pericentral LSEC AQP1 0
12485 LSEC (remodelling) AQP1 0
12486 Pericentral LSEC AQP1 0
12487 LSEC (remodelling) AQP1 0
12488 LSEC (remodelling) AQP1 0
12489 LSEC (remodelling) AQP1 0
12490 LSEC (remodelling) AQP1 0
12491 Pericentral LSEC AQP1 0
12492 LSEC (remodelling) AQP1 0
12493 LSEC (remodelling) AQP1 0
12494 LSEC (remodelling) AQP1 0
12495 LSEC (remodelling) AQP1 0
12496 LSEC (remodelling) AQP1 0
12497 LSEC (stress) AQP1 0
12498 LSEC (remodelling) AQP1 0
12499 Pericentral LSEC AQP1 0
12500 Midzonal LSEC AQP1 0
12501 LSEC (remodelling) AQP1 0
12502 LSEC (remodelling) AQP1 0
12503 LSEC (remodelling) AQP1 0
12504 LSEC (remodelling) AQP1 0
12505 Pericentral LSEC AQP1 0
12506 LSEC (remodelling) AQP1 0
12507 LSEC (remodelling) AQP1 0
12508 Pericentral LSEC AQP1 0
12509 Pericentral LSEC AQP1 0
12510 LSEC (remodelling) AQP1 0
12511 Cycling cells AQP1 0
12512 Pericentral LSEC AQP1 0
12513 LSEC (remodelling) AQP1 0
12514 LSEC (remodelling) AQP1 0
12515 LSEC (stress) AQP1 0
12516 Pericentral LSEC AQP1 0
12517 Pericentral LSEC AQP1 0
12518 LSEC (remodelling) AQP1 0
12519 LSEC (remodelling) AQP1 0
12520 LSEC (remodelling) AQP1 0
12521 LSEC (remodelling) AQP1 0
12522 LSEC (remodelling) AQP1 1.09861228866811
12523 LSEC (remodelling) AQP1 0
12524 LSEC (remodelling) AQP1 0
12525 LSEC (remodelling) AQP1 0
12526 LSEC (stress) AQP1 0
12527 Pericentral LSEC AQP1 0
12528 LSEC (remodelling) AQP1 0
12529 LSEC (remodelling) AQP1 0
12530 LSEC (remodelling) AQP1 0
12531 LSEC (remodelling) AQP1 0
12532 LSEC (remodelling) AQP1 0
12533 LSEC (remodelling) AQP1 0
12534 Pericentral LSEC AQP1 0
12535 LSEC (remodelling) AQP1 0
12536 LSEC (remodelling) AQP1 0
12537 LSEC (remodelling) AQP1 0
12538 Pericentral LSEC AQP1 0
12539 Pericentral LSEC AQP1 0
12540 LSEC (remodelling) AQP1 0
12541 LSEC (remodelling) AQP1 0
12542 LSEC (remodelling) AQP1 0
12543 Pericentral LSEC AQP1 0
12544 Periportal LSEC AQP1 0
12545 Midzonal LSEC AQP1 0
12546 Midzonal LSEC AQP1 0
12547 Periportal LSEC AQP1 0
12548 Midzonal LSEC AQP1 1.79175946922805
12549 Midzonal LSEC AQP1 0
12550 Midzonal LSEC AQP1 0.693147180559945
12551 Periportal LSEC AQP1 0
12552 Periportal LSEC AQP1 1.09861228866811
12553 Periportal LSEC AQP1 0
12554 Midzonal LSEC AQP1 0
12555 Periportal LSEC AQP1 0.693147180559945
12556 Periportal LSEC AQP1 1.09861228866811
12557 Midzonal LSEC AQP1 0
12558 Midzonal LSEC AQP1 0.693147180559945
12559 Midzonal LSEC AQP1 0
12560 Midzonal LSEC AQP1 0
12561 Cycling cells AQP1 0
12562 Periportal LSEC AQP1 0.693147180559945
12563 Periportal LSEC AQP1 0.693147180559945
12564 Midzonal LSEC AQP1 1.09861228866811
12565 Midzonal LSEC AQP1 0
12566 Midzonal LSEC AQP1 0.693147180559945
12567 Midzonal LSEC AQP1 0
12568 Periportal LSEC AQP1 0
12569 Midzonal LSEC AQP1 1.38629436111989
12570 Midzonal LSEC AQP1 0.693147180559945
12571 Periportal LSEC AQP1 0
12572 Midzonal LSEC AQP1 0
12573 Periportal LSEC AQP1 2.07944154167984
12574 Midzonal LSEC AQP1 0
12575 Lymphatic EC AQP1 0
12576 Periportal LSEC AQP1 0
12577 Midzonal LSEC AQP1 0
12578 Midzonal LSEC AQP1 0
12579 Midzonal LSEC AQP1 0
12580 Periportal LSEC AQP1 0
12581 Midzonal LSEC AQP1 1.09861228866811
12582 Midzonal LSEC AQP1 0
12583 Periportal LSEC AQP1 0
12584 Midzonal LSEC AQP1 0.693147180559945
12585 Midzonal LSEC AQP1 0
12586 Midzonal LSEC AQP1 0
12587 Periportal LSEC AQP1 0
12588 Midzonal LSEC AQP1 0
12589 Periportal LSEC AQP1 1.6094379124341
12590 Periportal LSEC AQP1 1.6094379124341
12591 Midzonal LSEC AQP1 0
12592 Midzonal LSEC AQP1 0
12593 Midzonal LSEC AQP1 0
12594 Periportal LSEC AQP1 0.693147180559945
12595 Midzonal LSEC AQP1 1.6094379124341
12596 Periportal LSEC AQP1 1.09861228866811
12597 Midzonal LSEC AQP1 0
12598 Periportal LSEC AQP1 1.6094379124341
12599 Periportal LSEC AQP1 0.693147180559945
12600 Midzonal LSEC AQP1 0
12601 Periportal LSEC AQP1 0.693147180559945
12602 Periportal LSEC AQP1 2.19722457733622
12603 Periportal LSEC AQP1 1.09861228866811
12604 Periportal LSEC AQP1 0.693147180559945
12605 Periportal LSEC AQP1 0.693147180559945
12606 Midzonal LSEC AQP1 0
12607 Periportal LSEC AQP1 0
12608 Periportal LSEC AQP1 0
12609 Midzonal LSEC AQP1 0
12610 Periportal LSEC AQP1 0
12611 Periportal LSEC AQP1 0
12612 Periportal LSEC AQP1 0
12613 Periportal LSEC AQP1 0
12614 Midzonal LSEC AQP1 0
12615 Periportal LSEC AQP1 0
12616 Lymphatic EC AQP1 0
12617 Periportal LSEC AQP1 0
12618 Midzonal LSEC AQP1 0
12619 Periportal LSEC AQP1 0.693147180559945
12620 Midzonal LSEC AQP1 1.09861228866811
12621 Periportal LSEC AQP1 1.6094379124341
12622 Periportal LSEC AQP1 1.09861228866811
12623 Midzonal LSEC AQP1 0.693147180559945
12624 Periportal LSEC AQP1 1.94591014905531
12625 Midzonal LSEC AQP1 0
12626 Periportal LSEC AQP1 1.79175946922805
12627 Midzonal LSEC AQP1 0.693147180559945
12628 Periportal LSEC AQP1 1.94591014905531
12629 Periportal LSEC AQP1 0.693147180559945
12630 Periportal LSEC AQP1 0.693147180559945
12631 Periportal LSEC AQP1 0
12632 Midzonal LSEC AQP1 0
12633 Midzonal LSEC AQP1 1.09861228866811
12634 Midzonal LSEC AQP1 0
12635 Midzonal LSEC AQP1 0
12636 Periportal LSEC AQP1 0
12637 Periportal LSEC AQP1 2.19722457733622
12638 Midzonal LSEC AQP1 0
12639 Periportal LSEC AQP1 0.693147180559945
12640 Periportal LSEC AQP1 0.693147180559945
12641 Periportal LSEC AQP1 0
12642 Midzonal LSEC AQP1 0
12643 Midzonal LSEC AQP1 0
12644 Periportal LSEC AQP1 1.09861228866811
12645 Midzonal LSEC AQP1 0
12646 Periportal LSEC AQP1 1.38629436111989
12647 Midzonal LSEC AQP1 0
12648 Periportal LSEC AQP1 1.79175946922805
12649 Midzonal LSEC AQP1 1.09861228866811
12650 Midzonal LSEC AQP1 0
12651 Periportal LSEC AQP1 0.693147180559945
12652 Midzonal LSEC AQP1 0
12653 Periportal LSEC AQP1 0
12654 Midzonal LSEC AQP1 0
12655 Midzonal LSEC AQP1 0
12656 Midzonal LSEC AQP1 1.6094379124341
12657 Midzonal LSEC AQP1 0
12658 Periportal LSEC AQP1 0
12659 Periportal LSEC AQP1 1.38629436111989
12660 Periportal LSEC AQP1 1.6094379124341
12661 Periportal LSEC AQP1 1.6094379124341
12662 Midzonal LSEC AQP1 0
12663 Periportal LSEC AQP1 0
12664 Midzonal LSEC AQP1 0
12665 Midzonal LSEC AQP1 0
12666 Midzonal LSEC AQP1 0.693147180559945
[truncated: 6,739,930 more chars]
