# Supplementary material for: Cell atlas of the regenerating human liver after portal vein embolization
Source: Nat Commun. 2024 Jul 11;15:5827. doi: 10.1038/s41467-024-49236-7 (PMC11239663; doi:10.1038/s41467-024-49236-7)
Supplement: Supplementary file 17 — Source Data [file 41467_2024_49236_MOESM17_ESM.zip › fig_data/fig5b.txt]

UMAP_1 UMAP_2 all_annot
sc_H3.NPC.Exp1_TCATTACGTGTAACGG 2.29786136874981 -4.2866751464779 cDC2
sc_H2.NPC.Exp1_AAGTCTGGTAGCGTGA 1.26565480360813 -5.61653058852502 Macrophages
sc_H1.NPC.Exp1_GCGCAGTTCTCCAGGG 0.189291985128596 -1.98362534369775 cDC2
sc_H3.NPC.Exp1_CTCGAGGTCATAAAGG -0.847415654565618 -4.77383249129601 Macrophages (HES4+)
sc_H1.EKS.Exp1_CGATGTAAGATGGGTC -0.135194270517156 0.811209478718558 Monocytes (secretory)
sc_E6.NPC.Exp1_GGTAGAGTCATACGGT-1 0.74473130831547 5.33625013504676 Kupffer cells (SUCNR1+)
sc_E1.NPC.Exp1_TGAGCCGTCGGTGTTA 4.79362729320355 -1.98859780158349 cDC2
sc_H1.EKS.Exp1_TTAACTCTCTATCGCC -0.0511270450609181 -1.56083433951684 Monocytes (secretory)
sc_E7.NPC.Exp1_AGGTTGTGTCTGTGAT-1 0.47792342433758 -4.28926055754968 Macrophages (HES4+)
sc_H1.NPC.Exp1_CCGGTAGAGATACACA -2.43287441005878 5.6524494377201 Kupffer cells
sc_E5.NPC.Exp1_TTGGGCGGTCTAATCG-1 -0.884188620950506 3.57310921822242 Kupffer cells (SUCNR1+)
sc_E3.NPC.Exp1_AAGACCTGTGGTCCGT 0.701229871605113 -7.67555301513024 Macrophages
sc_H1.NPC.Exp1_CCACCTAGTACCGAGA 2.67844632396527 -2.78013460959741 cDC2
sc_E7.NPC.Exp1_TCGAACAAGCGCATCC-1 0.0393420768720653 -8.32801502074548 Macrophages
sc_H3.NPC.Exp1_TGCTGCTCACCTCGGA 3.62049034366436 -4.7011129173214 cDC2
sc_R7.NPC.Exp1_AGCCAGCTCTTCTCAA-1 -0.888558237458989 -7.03727739180871 Macrophages
sc_R6.NPC.Exp1_CAGCCAGTCCATCGTC-1 -0.0622788356798146 4.69096500549964 Kupffer cells (SUCNR1+)
sc_H1.EKS.Exp1_TACACGAAGAAACCTA -0.615524141694829 -8.27815025176354 Macrophages
sc_E7.NPC.Exp1_TACCCACGTCGTCAGC-1 -1.68167874088459 -7.90641372527429 Macrophages
sc_R2.NPC.Exp1_GTCTCGTTCTGGCGAC 1.30327534804173 -0.171853593247613 Monocytes (IGSF21+ GPR34+)
sc_R5.NPC.Exp1_TTTGACTAGTGGCAGT-1 0.381943614576533 -0.303624800103387 Monocytes (IGSF21+ GPR34+)
sc_E2.NPC.Exp1_CCGGTAGCAACTTGAC -3.14634486904316 5.12373048935584 Kupffer cells
sc_R6.NPC.Exp1_ACGGTCGCACCAAAGG-1 -0.558436362649724 -1.34064560260125 Monocytes (secretory)
sc_E6.NPC.Exp1_CCTCCAAAGTATTAGG-1 10.4963133645994 2.56891734276465 cDC1
sc_H3.NPC.Exp1_CACAAACTCGGTCCGA 1.88602927455731 -4.96017520751306 cDC2
sc_E3.NPC.Exp1_GTCATTTGTGTGTGCC 2.09422257671185 -2.96252696837731 cDC2
sc_H3.NPC.Exp1_GTGTTAGGTTGCGCAC 2.54777243861981 -3.73257272567101 cDC2
sc_E2.NPC.Exp1_AACTCCCGTCCAGTAT -4.26174232235126 6.20831186447791 Kupffer cells
sc_E6.NPC.Exp1_GCAACATGTGTTGAGG-1 -1.73227378597431 1.08451426897697 Monocytes (TREM2+ CD9+)
sc_E7.NPC.Exp1_GTAATGCTCTACTCAT-1 0.588298083637431 -4.27680604781457 Macrophages (HES4+)
sc_E6.NPC.Exp1_CGATCGGTCTTGGCTC-1 -0.520871488954351 -2.53942983474084 cDC2
sc_E7.NPC.Exp1_CCAATTTAGTAACCGG-1 3.80828479060955 -0.489671698468408 cDC2
sc_E5.NPC.Exp1_ATAGAGACAATGTTGC-1 1.19396165141888 -0.464312008279046 Monocytes (IGSF21+ GPR34+)
sc_H3.NPC.Exp1_CCACCTAAGGCGATAC -3.82650968303852 4.29897219811133 Kupffer cells
sc_E6.NPC.Exp1_GCTCAAACAACAACAA-1 -1.91483756771259 -4.71034400786706 Macrophages (HES4+)
sc_H3.NPC.Exp1_AAGGTTCTCCAGTAGT -0.406582562829778 -2.2337490829403 cDC2
sc_R7.NPC.Exp1_AGTCTCCTCTGCGGCA-1 1.05104600021668 -1.70675771560021 cDC2
sc_H1.NPC.Exp1_TCTTCGGTCTTAGCCC -3.5152933286684 -4.94276159133264 Macrophages (HES4+)
sc_R5.NPC.Exp1_ATGAGGGGTATTGACC-1 -3.35677453746967 7.78613311920814 Kupffer cells
sc_R6.NPC.Exp1_CAACAACCAGCCTACG-1 1.02843333164282 5.70263702545814 Kupffer cells (SUCNR1+)
sc_R1.NPC.Exp1_GGCGACTAGAGGTTAT 3.11055925617047 -4.00628774489709 cDC2
sc_E7.NPC.Exp1_GGGTGTCTCAACCGAT-1 -0.154205887224004 0.867591926199714 Monocytes (TREM2+ CD9+)
sc_E6.NPC.Exp1_TTACCGCTCCAATCTT-1 0.468936116789057 4.43234259758643 Kupffer cells (SUCNR1+)
sc_H1.NPC.Exp1_CAAGTTGTCATTATCC 0.387449534033015 -2.03847186889001 cDC2
sc_H1.NPC.Exp1_CATCCACCATGCTGGC 1.12635432312317 -2.48875229682275 cDC2
sc_R5.NPC.Exp1_TGACAGTAGATAACAC-1 -4.05597802868061 7.53806717072181 Kupffer cells
sc_E2.NPC.Exp1_GTGTTAGGTATATGGA 3.40984919795819 -4.9205223831112 cDC2
sc_E1.HEP.Exp2_TCATTACTCGCCGTGA -1.50146004429035 -0.214974215882501 Monocytes (TREM2+ CD9+)
sc_E5.NPC.Exp1_CGAGTGCCAGTAGAAT-1 -4.49670764675312 5.89972240601234 Kupffer cells
sc_E2.NPC.Exp1_AACTCCCAGCCTATGT -2.32437464466266 4.88902504120521 Kupffer cells
sc_R1.NPC.Exp1_CCTACCAAGGAATCGC 0.0425753904325511 -8.4250914367611 Macrophages
sc_R5.NPC.Exp1_CACCAAATCGCAGTCG-1 -2.88059517612629 7.87477094803504 Kupffer cells
sc_H2.NPC.Exp1_CTTCTCTCATATACCG 0.313062758539393 -2.01549690093347 cDC2
sc_R6.NPC.Exp1_GTTCTATCATAAGCGG-1 0.249101729486659 6.42991335068397 Kupffer cells (SUCNR1+)
sc_E7.NPC.Exp1_TACCGAAAGACTGAGC-1 0.273973734472468 -8.06093757476159 Macrophages
sc_R2.NPC.Exp1_GGGATGAAGTGTTAGA 0.718312294576838 0.853455432993689 Monocytes (IGSF21+ GPR34+)
sc_E2.NPC.Exp1_ATGTGTGAGGACGAAA -2.60251638164692 5.20157892380408 Kupffer cells
sc_E7.NPC.Exp1_CTCAGAAGTCACTCAA-1 4.77409270534344 -0.939642480271539 cDC2
sc_H3.NPC.Exp1_GGGATGAAGTTATCGC -0.222084491159246 -0.67155723895379 Monocytes (secretory)
sc_E2.NPC.Exp1_CGTTAGAAGCGTAATA 2.02498546371289 -1.65003745879479 Monocytes (IGSF21+ GPR34+)
sc_E2.NPC.Exp1_AGAATAGTCAAGAAGT -2.33399984111957 4.42477042351417 Kupffer cells
sc_E6.NPC.Exp1_TGCGGGTCACCAATTG-1 4.40827396640606 -2.24320333327599 cDC2
sc_H3.NPC.Exp1_TGCTACCCATGAACCT -3.49133321514301 6.37701494370154 Kupffer cells
sc_R5.NPC.Exp1_TTTGATCTCAAGCTGT-1 -1.98144575824909 7.91637260590247 Kupffer cells
sc_R5.NPC.Exp1_GGGTTATTCCCGAAAT-1 1.24551451334782 -0.348827532189569 Monocytes (IGSF21+ GPR34+)
sc_R7.NPC.Exp1_GGCTTTCGTCATATGC-1 2.83884468803234 0.0296401766364964 cDC2
sc_E2.NPC.Exp1_AGGGTGAGTTACTGAC -2.38647577037983 -5.88318317260095 Macrophages (HES4+)
sc_E2.NPC.Exp1_GGTGCGTTCTCGATGA -2.78981110325031 6.80625278626136 Kupffer cells
sc_E7.NPC.Exp1_AGAGAATTCGTGGCGT-1 3.74794677028485 -0.171100309746942 cDC2
sc_H1.NPC.Exp1_TCGTAGATCATAGCAC 0.28636989126034 -2.04475038375207 cDC2
sc_R3.NPC.Exp1_GGAATAAGTTGTCTTT 2.57005408534832 0.725080871326247 cDC2
sc_R3.NPC.Exp1_CCTTCGACAGTACACT 0.488937766645625 -7.48662154998132 Macrophages
sc_E5.NPC.Exp1_GCATCTCAGGGTTAGC-1 2.8677929950697 -4.34231202925988 cDC2
sc_R7.NPC.Exp1_TTAGGCACACATCATG-1 -0.556695549394414 -0.190194359677514 Monocytes (secretory)
sc_R2.NPC.Exp1_ATTCTACGTTGATTGC -0.385828940774724 1.25498349342994 Monocytes (TREM2+ CD9+)
sc_E6.NPC.Exp1_TGTTGAGGTGCGTTTA-1 -3.7157818960207 -4.9612356933529 Macrophages (HES4+)
sc_E7.NPC.Exp1_GTGGCGTGTGATAGTA-1 -1.42465111484699 0.0578255144184026 Monocytes (IGSF21+ GPR34+)
sc_E6.NPC.Exp1_GAGACTTGTCTAGATC-1 0.125729174707606 6.30236179505042 Kupffer cells (SUCNR1+)
sc_E2.NPC.Exp1_TACTCGCCACCGAAAG -4.20569297542743 5.06444294129066 Kupffer cells
sc_R5.NPC.Exp1_CGGTCAGAGTCTTCGA-1 0.395967693422511 1.88577408466987 Monocytes (IGSF21+ GPR34+)
sc_R3.NPC.Exp1_GGGCACTTCTTGTACT 2.23390153178997 -0.489442041772088 cDC2
sc_E1.NPC.Exp1_CCAGCGATCTATCCCG -2.96580406894855 -4.22079007949181 Macrophages (HES4+)
sc_E6.NPC.Exp1_AACAAGAGTCTACTGA-1 3.9752798391325 -1.60364644851037 cDC2
sc_R2.NPC.Exp1_ACTGTCCTCCATTCTA -1.04731771221332 -1.84211438025781 Monocytes (IGSF21+ GPR34+)
sc_H3.NPC.Exp1_CATGGCGGTATAGGGC -1.12006327381305 7.94304735336951 Kupffer cells
sc_R5.NPC.Exp1_TTTACGTCAACTCATG-1 -0.168164102937505 -0.715685776131829 Monocytes (IGSF21+ GPR34+)
sc_R2.NPC.Exp1_ACACCCTCACTGTGTA -0.830320207979009 3.51368148003272 Kupffer cells (SUCNR1+)
sc_E2.NPC.Exp1_ACGGCCAAGCCGGTAA -1.86684605350666 2.98862440262488 Monocytes (TREM2+ CD9+)
sc_R6.NPC.Exp1_CTGCTCAAGGGAGGTG-1 -1.78871461620502 -6.64577024306603 Monocytes (secretory)
sc_E6.NPC.Exp1_AAGACTCCAGTTAGGG-1 -2.13654515018635 -4.45038907851525 Macrophages (HES4+)
sc_H3.NPC.Exp1_GAGGTGAGTAGAGCTG -0.42749842872791 3.63001496468238 Kupffer cells (SUCNR1+)
sc_E5.NPC.Exp1_CGAAGGAGTATTCTCT-1 1.01916976401634 -2.32099836196252 cDC2
sc_H3.NPC.Exp1_CTGCGGACAGTGGAGT 2.50235250720806 -4.23307149733849 cDC2
sc_H1.NPC.Exp1_CATCAAGTCGCGTTTC -2.42070624103718 6.39906770859412 Kupffer cells
sc_R1.NPC.Exp1_AATCCAGTCCAAACTG -0.574708430673406 -0.561047604935845 Monocytes (secretory)
sc_R3.NPC.Exp1_TTTGGTTCACCCTATC 0.828274519537165 -6.68041627730676 Macrophages
sc_E6.NPC.Exp1_GAGAGGTGTTGCATCA-1 -2.13454148044758 -0.908210686104974 Monocytes (secretory)
sc_H3.NPC.Exp1_AACTCTTCAAGAAAGG -4.26739570369892 5.4126918998783 Kupffer cells
sc_E5.NPC.Exp1_CTCGAGGTCCATACTT-1 -0.597162811662481 4.29933340225867 Kupffer cells (SUCNR1+)
sc_E7.NPC.Exp1_CCTACGTTCTGTCGCT-1 -0.164221851732061 -0.100067308800897 Monocytes (secretory)
sc_H3.NPC.Exp1_GCTGCGAAGAGTACAT 1.39318955073185 -3.49380295600244 cDC2
sc_E6.NPC.Exp1_TGAGACTAGGGTTGCA-1 0.235209913347438 -6.94887559737512 Macrophages
sc_E3.NPC.Exp1_CCTTTCTCAATCGGTT 0.565059335325434 -6.93647449340173 Macrophages
sc_H3.NPC.Exp1_CTCGTCATCATTTGGG 0.600629837606623 -7.42650716628381 Macrophages
sc_H3.NPC.Exp1_CCAATCCTCCCAAGAT 0.803561226819232 -6.57559554900475 Macrophages
sc_H2.NPC.Exp1_GACGTTATCTTCAACT -3.0051250146883 5.46560842667274 Kupffer cells (SUCNR1+)
sc_R2.NPC.Exp1_AACTCAGCATAGTAAG -0.916239588166997 -2.26196115340539 cDC2
sc_R2.NPC.Exp1_TTAACTCGTAAGAGAG 2.27912846336193 -2.81452625121423 cDC2
sc_R2.NPC.Exp1_TAAGAGACATGGTTGT -1.28056022396259 8.06922228012733 Kupffer cells
sc_R5.NPC.Exp1_ATTCAGGTCATTCACT-1 1.15548293421097 0.267721780878821 Monocytes (IGSF21+ GPR34+)
sc_E2.NPC.Exp1_CATGCCTTCGTGGGAA 2.45943334827252 -4.64249818648644 cDC2
sc_R1.NPC.Exp1_TGGACGCAGACTAGGC 10.5162890268309 3.53167087708167 cDC1
sc_R6.NPC.Exp1_GCCAGCAAGTGGACTG-1 -0.324686376954839 7.45655376587562 Kupffer cells (SUCNR1+)
sc_R6.NPC.Exp1_TACGCTCCATCCAATG-1 0.0265577150327708 6.77604181442908 Kupffer cells (SUCNR1+)
sc_H1.NPC.Exp1_AATCGGTCAAGCCTAT 1.80006262788601 -2.0739213737423 Monocytes (IGSF21+ GPR34+)
sc_E6.NPC.Exp1_GTGAGTTTCTTACGTT-1 3.72332242259808 -1.4643022331173 cDC2
sc_E3.NPC.Exp1_TGTGGTAGTTTGCATG 2.95991781482525 -3.42451899375268 cDC2
sc_E7.NPC.Exp1_AGTACCAGTACACGCC-1 -1.01571473350696 -7.46235816802331 Macrophages
sc_E7.NPC.Exp1_GTCTGTCGTATACCTG-1 1.22489309439488 -0.68254356707879 cDC2
sc_H1.EKS.Exp1_CTAGTGAAGCCACCTG 4.02308181056805 -3.64812057341882 cDC2
sc_E5.NPC.Exp1_TTGCGTCAGCAACAAT-1 -2.85764881839924 7.70047838364295 Kupffer cells
sc_H3.NPC.Exp1_GTCCTCATCGGCGCAT -3.68056461086445 6.62285883103065 Kupffer cells
sc_R6.NPC.Exp1_GTAGCTATCTCAGGCG-1 10.8549559427244 2.38979036484412 cDC1
sc_H3.NPC.Exp1_CGTGAGCGTCCGAGTC 2.24742666015454 -4.91718643035241 cDC2
sc_R7.NPC.Exp1_CGTCAAAGTATTCCTT-1 -0.279049127008245 -7.37883727874108 Macrophages
sc_E1.NPC.Exp1_AGAGCGACACTGAAGG -0.512196390535161 -1.07645898188897 Monocytes (TREM2+ CD9+)
sc_E3.NPC.Exp1_CTTAGGACAATGTTGC 2.22652843723126 0.54318265740327 Monocytes (IGSF21+ GPR34+)
sc_E3.NPC.Exp1_ATCATGGAGTGGCACA 0.756173299048617 -7.48705451812097 Macrophages
sc_R5.NPC.Exp1_TTCTTCCGTTCGCGTG-1 11.0901730371458 3.25092131767921 cDC1
sc_E3.NPC.Exp1_CACAAACTCAGTACGT 6.90816047916241 -2.02548997725793 activated DCs
sc_R2.NPC.Exp1_CCTAAAGTCATTGCCC -0.606291024591253 -4.87721412505456 Macrophages (HES4+)
sc_R5.NPC.Exp1_TGACAGTTCCGTGGTG-1 0.335456342790797 -2.0401558193142 Monocytes (secretory)
sc_R2.NPC.Exp1_TGGACGCGTTACAGAA -1.22641584148578 0.755587586504737 Monocytes (TREM2+ CD9+)
sc_R5.NPC.Exp1_TAAGTCGAGGGCGAGA-1 -0.710197656060979 0.936397382361213 Monocytes (TREM2+ CD9+)
sc_H3.NPC.Exp1_AGTGTCAAGACTAAGT -4.00550481548481 4.95229799423865 Kupffer cells
sc_R3.NPC.Exp1_GGGAGATTCTTGAGAC -1.32993718853168 -4.74287908400842 cDC2
sc_E1.NPC.Exp1_CTCACACGTAGCGCTC 4.77746227512188 -2.54846399154015 cDC2
sc_H1.NPC.Exp1_TACGGGCTCTTGAGGT 2.941426427458 -4.12365024413415 cDC2
sc_R3.NPC.Exp1_GGGATGAAGAGGACGG 4.34399297962017 -0.61676888789483 cDC2
sc_R2.NPC.Exp1_TCGGGACTCAGTCAGT -2.18194243183307 6.84826547775916 Kupffer cells
sc_H3.NPC.Exp1_GCGACCAGTTTGACAC -0.0837081359880422 -3.66959541167565 cDC2
sc_E1.NPC.Exp1_TGAGGGAGTAAGTAGT 3.48748162517376 -2.43165104712792 cDC2
sc_H1.NPC.Exp1_CGAGAAGGTCAGGACA 1.62154927978344 -2.48070948447534 cDC2
sc_H1.EKS.Exp1_GATTCAGGTTACTGAC -2.02411219349079 5.92729742203406 Kupffer cells (SUCNR1+)
sc_E2.NPC.Exp1_CTACACCGTCATCGGC -2.81902739277057 4.63604671631507 Kupffer cells
sc_E6.NPC.Exp1_AACACACCAAGAGTAT-1 3.44131544360943 -1.77796500052758 cDC2
sc_E7.NPC.Exp1_GAAGGACCAGCTTTCC-1 1.45708316693135 -0.983865788834771 cDC2
sc_E2.NPC.Exp1_CGGACGTGTGTAACGG -2.47060224285297 5.72514469299964 Kupffer cells
sc_E5.NPC.Exp1_GTAGAAATCCGCCTAT-1 1.3646468533022 -4.74212806548425 Macrophages (HES4+)
sc_E6.NPC.Exp1_TTCATTGGTAGGAAAG-1 0.938958143238499 5.93294365082435 Kupffer cells (SUCNR1+)
sc_R2.NPC.Exp1_CGATCGGAGCAAATCA 1.61016532907315 0.931648173672477 Monocytes (IGSF21+ GPR34+)
sc_H1.EKS.Exp1_CCTTCCCGTAAGGGCT 4.3759100748045 -4.03265350188561 cDC2
sc_R2.NPC.Exp1_TTTCCTCCACACGCTG -1.9626536058443 3.49562055741004 Kupffer cells
sc_H3.NPC.Exp1_CTTAACTAGATCACGG 0.669417322967723 0.739505687100211 Monocytes (IGSF21+ GPR34+)
sc_E2.NPC.Exp1_TCAGATGGTTACGCGC -4.21388360729389 6.02118475113563 Kupffer cells
sc_E1.NPC.Exp1_TTGGCAAGTTGTCGCG -2.55591031780414 -4.01247041549035 Monocytes (TREM2+ CD9+)
sc_R5.NPC.Exp1_CTCCTCCAGCATGAAT-1 -4.07431670894794 7.81356603775672 Kupffer cells
sc_H3.NPC.Exp1_CTCGAAAAGCTTATCG -3.61757585277729 4.35818392906837 Kupffer cells
sc_H1.NPC.Exp1_TATGCCCTCATGTGGT 1.86209890374966 0.386841194075862 Monocytes (IGSF21+ GPR34+)
sc_E6.NPC.Exp1_TGTAAGCTCTCACCCA-1 -1.81722184887104 0.808946469170371 Monocytes (TREM2+ CD9+)
sc_E7.NPC.Exp1_TTTAGTCTCTTTCCAA-1 -0.440271346475408 6.25863487396888 Kupffer cells (SUCNR1+)
sc_E2.NPC.Exp1_CTCGTACTCCGAATGT 0.629063339327052 1.17830634985618 Monocytes (IGSF21+ GPR34+)
sc_R6.NPC.Exp1_GTTGAACTCATCGACA-1 0.584201009367182 5.62299472962073 Kupffer cells (SUCNR1+)
sc_R5.NPC.Exp1_GTGATGTAGATACCAA-1 -1.43561383953266 4.74632818375281 Kupffer cells (SUCNR1+)
sc_H1.NPC.Exp1_TCAATCTTCATACGGT 1.79135099181957 -2.74654381598779 cDC2
sc_R6.NPC.Exp1_CCTCAACTCGGAGATG-1 2.22314897308178 1.21242112789802 cDC2
sc_R2.NPC.Exp1_GCTGCAGCAAAGCGGT -1.1761545824068 -0.879027059930047 Monocytes (TREM2+ CD9+)
sc_E7.NPC.Exp1_CCTACGTAGCACTAAA-1 -1.12085243930988 7.09274370346717 Kupffer cells
sc_E6.NPC.Exp1_AAACCCACACTTCATT-1 3.16269257793255 -1.77070849265405 cDC2
sc_R2.NPC.Exp1_TCAGCTCAGACATAAC 0.31276115903683 -6.96224515761681 Macrophages
sc_H1.EKS.Exp1_TGAAAGATCCTGTACC -0.55580231418781 -1.85236971701928 Monocytes (secretory)
sc_R2.NPC.Exp1_GTGTGCGGTCTCCACT -2.48150369396381 6.75609810028724 Kupffer cells
sc_E7.NPC.Exp1_CTTCCGAGTTCCAGGC-1 -1.45470163097553 0.239486852032462 Monocytes (TREM2+ CD9+)
sc_H1.NPC.Exp1_GACGTGCTCCGGCACA -2.40448233356647 5.35308534775428 Kupffer cells
sc_E7.NPC.Exp1_TTTGACTTCTACTTCA-1 -0.533172218705938 6.82850010071448 Kupffer cells (SUCNR1+)
sc_R1.NPC.Exp1_CCTCAGTCAGTATCTG -1.50493833294086 6.69405014191321 Kupffer cells
sc_R5.NPC.Exp1_AGATCGTTCTCCACTG-1 -1.45223852863483 1.62912816677741 Monocytes (TREM2+ CD9+)
sc_H2.NPC.Exp1_GCAAACTAGTACGTTC -1.01271065941028 7.73558885727576 Kupffer cells (SUCNR1+)
sc_R2.NPC.Exp1_ATCTACTCAGTAACGG -0.611374585534856 -3.9501420768673 cDC2
sc_R1.NPC.Exp1_CCGTGGATCGCTGATA 10.6060717416746 3.1554008213108 cDC1
sc_E6.NPC.Exp1_CAACCTCGTGGTCAAG-1 0.607567699049189 6.41020090256385 Kupffer cells (SUCNR1+)
sc_E2.NPC.Exp1_AAGGCAGAGATAGGAG -2.5643279241579 3.79186160240821 Kupffer cells
sc_R3.NPC.Exp1_CGCCAAGGTGTGTGCC 2.31983521709271 1.14232982073478 cDC2
sc_H1.NPC.Exp1_CTGTGCTGTGTTTGTG -2.3939132379549 5.25361425553016 Kupffer cells
sc_H1.EKS.Exp1_GCGCAGTGTCGACTGC -1.10110494365864 -2.48518483962365 Monocytes (TREM2+ CD9+)
sc_E7.NPC.Exp1_TATTGGGTCCCTATTA-1 -0.25042232742481 6.20100624237708 Kupffer cells (SUCNR1+)
sc_E1.NPC.Exp1_CGTTAGAGTTGGTGGA -2.74445530643635 -4.50755374755212 Macrophages (HES4+)
sc_H1.NPC.Exp1_GCTCTGTAGAAGGTGA -1.84221765270405 4.21640212212256 Kupffer cells
sc_E2.NPC.Exp1_GGCTCGAAGAGGTTGC -3.52211400737934 4.55931217346839 Kupffer cells
sc_H3.NPC.Exp1_ACGAGCCCATCACAAC 0.44966027269192 -2.65737145270654 cDC2
sc_E5.NPC.Exp1_TTAATCCTCAATCTTC-1 -1.45213124027424 0.778805443388739 Monocytes (TREM2+ CD9+)
sc_R5.NPC.Exp1_ATCATTCTCCCTTCCC-1 1.00998372154362 0.53193172190837 Monocytes (IGSF21+ GPR34+)
sc_E3.NPC.Exp1_AGATTGCCATCGATTG 10.5856049371702 4.04218585167579 cDC1
sc_E5.NPC.Exp1_AGTTCCCGTGACACGA-1 2.33290305862255 -3.25862877692529 cDC2
sc_E5.NPC.Exp1_CCGATGGCACGAGGTA-1 -1.42378136387043 -6.03421132888146 Macrophages (HES4+)
sc_H3.NPC.Exp1_GGGATGATCATGCAAC -0.893334834482 3.73795444641761 Kupffer cells (SUCNR1+)
sc_R2.NPC.Exp1_GGCGTGTCACGGTAAG 1.85975387821026 -2.7887229236538 Monocytes (IGSF21+ GPR34+)
sc_H2.NPC.Exp1_TCAGGTATCAGCATGT -4.04829189052753 -5.41223352279015 Macrophages (HES4+)
sc_R2.NPC.Exp1_CTGATAGCAGCTGGCT -2.6243922399538 -5.74534623946496 Macrophages (HES4+)
sc_H1.NPC.Exp1_CTTAGGAGTCTCGTTC 2.71666160354443 -3.70467155303307 cDC2
sc_R2.NPC.Exp1_TCAGCTCCAATGAATG -2.12974068393879 1.31207008038215 Monocytes (TREM2+ CD9+)
sc_H3.NPC.Exp1_CACACTCTCATGCAAC 2.45713165530987 -4.4888326438839 cDC2
sc_E7.NPC.Exp1_TGCGATAAGTGCACCC-1 -2.034940926935 0.436400429648677 Monocytes (TREM2+ CD9+)
sc_H3.NPC.Exp1_TACGGTACAGTATCTG 1.67685940990277 -3.47349708403893 cDC2
sc_H2.NPC.Exp1_TCTCTAATCTCGTATT -0.343017427827642 -7.64654701079675 Macrophages
sc_E2.NPC.Exp1_AGGGATGCATCACAAC -2.86062237491779 -6.39395397033044 Macrophages (HES4+)
sc_R2.NPC.Exp1_GTGCTTCTCGTTTAGG -1.78027245273762 -4.47100465621301 Macrophages (HES4+)
sc_H3.NPC.Exp1_TACACGACATTATCTC 0.724926353786662 -2.90641706313439 cDC2
sc_E2.NPC.Exp1_CATATTCCAGTAACGG -2.42754694690876 -5.84697358931848 Macrophages (HES4+)
sc_H1.NPC.Exp1_GTGGGTCCATGTAGTC -2.67898556461506 5.81306392822913 Kupffer cells
sc_R5.NPC.Exp1_AATCGTGTCGGTAACT-1 -0.0704803155916188 0.478935203818003 Monocytes (TREM2+ CD9+)
sc_R3.NPC.Exp1_ACACCAAAGCCACCTG -1.96022960415058 -0.0784898909504024 Monocytes (TREM2+ CD9+)
sc_E5.NPC.Exp1_TCGGGCACAAGGCCTC-1 10.02247741947 3.20669371758155 Monocytes (IGSF21+ GPR34+)
sc_E6.NPC.Exp1_CGCGTGAAGGCCCGTT-1 0.582439185474589 4.41698200379066 Monocytes (TREM2+ CD9+)
sc_E5.NPC.Exp1_TGTCAGAGTACTCAAC-1 2.03890386352368 -4.4263669761593 cDC2
sc_R1.NPC.Exp1_TCAGCTCTCGGAATCT -1.85765573253803 6.52368147049598 Kupffer cells
sc_H2.NPC.Exp1_TGACAACTCGTTGCCT 3.10843017825909 -5.18349092330285 cDC2
sc_R5.NPC.Exp1_TTAGTCTAGGGACTGT-1 2.85610512027569 -4.85074346389123 cDC2
sc_H3.NPC.Exp1_GCATGATAGTTTCCTT 3.22943428287335 -3.71549480284997 cDC2
sc_R7.NPC.Exp1_GCCATGGCATCACGGC-1 -1.0115228580492 6.58333952103309 Kupffer cells (SUCNR1+)
sc_E1.NPC.Exp1_GTCTTCGAGACCGGAT -1.89469191303425 3.34131104622535 Kupffer cells
sc_E2.NPC.Exp1_GAAATGAAGTGGAGTC -2.13392493000202 5.28411514435462 Kupffer cells
sc_H2.NPC.Exp1_TCGTAGATCCCTAATT -0.230596749688909 4.29258210335425 Kupffer cells (SUCNR1+)
sc_R3.NPC.Exp1_CCTAGCTTCCAGTAGT -3.45494767894916 -4.62490766372033 Macrophages (HES4+)
sc_E7.NPC.Exp1_CTGTGAAGTGTTGATC-1 3.07639315852947 -2.25784247245141 cDC2
sc_R5.NPC.Exp1_GACGCTGTCGACATCA-1 -3.86231967678241 7.90781242523841 Kupffer cells
sc_E7.NPC.Exp1_GACTCTCGTGGCTGCT-1 -1.15117499103718 -6.57418887938806 Macrophages
sc_R7.NPC.Exp1_TCTCAGCAGATTTGCC-1 -1.19558450451069 6.69713527832679 Kupffer cells
sc_R7.NPC.Exp1_GTCTGTCCAATTTCCT-1 0.330202014539912 -7.12314622725793 Macrophages
sc_H1.NPC.Exp1_ACGGAGAGTTGCCTCT 0.466011436079219 -3.49531739081689 cDC2
sc_R7.NPC.Exp1_CTTCTAATCCATTGCC-1 2.65813246497936 -4.0880815299923 cDC2
sc_R7.NPC.Exp1_CTCAATTCAGAAGTTA-1 -0.667664735223577 6.60289556656531 Kupffer cells (SUCNR1+)
sc_E5.NPC.Exp1_CAGCAATTCTTCACGC-1 0.623582036588862 1.33848334227256 Monocytes (IGSF21+ GPR34+)
sc_H2.NPC.Exp1_TGTCCCAAGACTACAA 1.33805024752445 -3.46515004958459 cDC2
sc_R6.NPC.Exp1_CTCTCGACATCTAACG-1 -0.630067078973577 -5.43814437712975 Macrophages (HES4+)
sc_R2.NPC.Exp1_CCCATACCAGCGTCCA -0.401530830766485 -4.15840404357263 cDC2
sc_E5.NPC.Exp1_TCAGCCTGTCGCACAC-1 3.71142962703533 -3.83772723998376 cDC2
sc_E1.NPC.Exp1_AAACCTGGTCAGAAGC 2.41410389671154 -0.252879968541345 Monocytes (IGSF21+ GPR34+)
sc_R2.NPC.Exp1_GGCAATTCACTATCTT 1.60704901943035 0.846512177330771 Monocytes (IGSF21+ GPR34+)
sc_E2.NPC.Exp1_AGTGTCACACAGGTTT -2.46188065281086 4.6236818519657 Kupffer cells
sc_R5.NPC.Exp1_CAGGCCAAGGCATCGA-1 -2.97275087108783 7.45967371140174 Kupffer cells
sc_H3.NPC.Exp1_TTAACTCAGGACTGGT 1.51934132108517 -3.84600084151574 cDC2
sc_E7.NPC.Exp1_CACAACACACTAGGTT-1 0.316904754732325 -7.49997394408532 Macrophages
sc_E2.NPC.Exp1_TAAGCGTAGCACCGTC 2.03795054683514 -1.19653432692834 Monocytes (IGSF21+ GPR34+)
sc_E6.NPC.Exp1_AAGTACCTCGTTCAGA-1 -3.07028457393818 -5.47781865920373 Macrophages (HES4+)
sc_H3.NPC.Exp1_AGCTCTCTCTCTTATG 1.24153319129772 -2.73191969718285 cDC2
sc_R2.NPC.Exp1_TACAGTGGTCGCGGTT -3.58609029522114 6.14287597809485 Kupffer cells
sc_R2.NPC.Exp1_TACGGTACAGGAACGT -2.43392225971393 7.16617805634193 Kupffer cells
sc_E5.NPC.Exp1_GCACGGTCAGCCTATA-1 2.84026053676434 -4.73440807189294 cDC2
sc_H3.NPC.Exp1_AACACGTGTCCGAAGA 0.653437973354533 -2.99089711036035 cDC2
sc_E6.NPC.Exp1_ATGAGGGCATGTACGT-1 3.599984438513 -1.72650235022851 cDC2
sc_E3.NPC.Exp1_ACTGATGCACGTGAGA 3.3425517393095 -3.44542782630273 cDC2
sc_R1.NPC.Exp1_CATCGAACAACGATGG -4.33667871227436 4.85549957428626 Kupffer cells
sc_R3.NPC.Exp1_CGCTATCCATGCGCAC -1.87016054859333 -0.940569928544244 Kupffer cells
sc_H2.NPC.Exp1_TGGTTAGGTTAAGATG -2.90320131054096 6.10754997406653 Kupffer cells (SUCNR1+)
sc_R2.NPC.Exp1_CCTACCAGTTCCATGA -2.10869786014728 2.3077319351261 Monocytes (TREM2+ CD9+)
sc_E7.NPC.Exp1_ACCAAACTCTCGCGTT-1 -1.86792084446125 -0.116288236039361 Monocytes (TREM2+ CD9+)
sc_E5.NPC.Exp1_CTGAATGAGCCAAGGT-1 -3.80728885402851 -6.22623555983849 Macrophages (HES4+)
sc_E1.NPC.Exp1_AGTCTTTGTCATCGGC 4.28074553737469 -3.96157138671227 cDC2
sc_H2.NPC.Exp1_GCGAGAATCGTTTATC 3.66487315425701 -4.87588327254601 cDC2
sc_E7.NPC.Exp1_TTGCATTCAGTTGAAA-1 -1.77528044452839 -1.02021985377618 Monocytes (TREM2+ CD9+)
sc_R5.NPC.Exp1_GGGTATTCAGAACCGA-1 -0.975743977929876 -3.32815473403283 Monocytes (secretory)
sc_H3.NPC.Exp1_GACTGCGGTCAAAGAT -4.03957816829853 4.73208982620887 Kupffer cells
sc_E2.NPC.Exp1_ACAGCCGTCACCTTAT 1.7206691218359 0.62344002102069 Monocytes (IGSF21+ GPR34+)
sc_E2.NPC.Exp1_CGTCCATCACGAGGTA -3.68188974132709 3.77467186127357 Kupffer cells
sc_H3.NPC.Exp1_TGCCCATAGCGATTCT 1.87200692424603 -4.14267127837487 cDC2
sc_R5.NPC.Exp1_GTTCCGTGTGATGAAT-1 -0.612392871286199 1.48738724861793 Monocytes (TREM2+ CD9+)
sc_R6.NPC.Exp1_TCTCAGCCAGGCAATG-1 -0.397709338571355 -6.25346153106042 Macrophages
sc_H3.NPC.Exp1_CAGCAGCAGCGTTGCC 2.09380796680279 -4.85126464690515 cDC2
sc_E3.NPC.Exp1_ATCCGAATCCTATGTT -2.00542971363239 -4.69692390288659 Macrophages (HES4+)
sc_R5.NPC.Exp1_AACCATGAGGGTCAAC-1 -2.77466699352436 7.66969473038367 Kupffer cells
sc_H1.NPC.Exp1_AGAATAGTCGAATGCT 3.87636450061627 -4.37184207763024 cDC2
sc_R5.NPC.Exp1_CCGTAGGGTGCCTACG-1 -1.36129042377643 -5.8261997016842 Macrophages (HES4+)
sc_R7.NPC.Exp1_AAGGAATCACCAATTG-1 0.271437854860499 -7.76893108214684 Macrophages
sc_R5.NPC.Exp1_CGAGAAGCATACCACA-1 0.918844909761622 1.57429773483924 Monocytes (IGSF21+ GPR34+)
sc_E2.NPC.Exp1_GTACTTTGTGTAACGG -0.388110129739568 -5.58277719344445 Macrophages (HES4+)
sc_H2.NPC.Exp1_TGCCAAAAGCGTGTCC 2.50653126964398 -5.36979787673303 cDC2
sc_R2.NPC.Exp1_ATCCGAACATCCCACT -1.66217157116108 1.83976192150764 Monocytes (TREM2+ CD9+)
sc_H3.NPC.Exp1_ACATACGTCTGTTGAG -4.12927695980243 5.80381233368568 Kupffer cells
sc_H3.NPC.Exp1_AGAATAGTCTTTAGGG 1.31107211241551 -3.21821611251183 cDC2
sc_H1.NPC.Exp1_AAGGCAGTCTCGGACG -2.07744619121723 5.50141937409095 Kupffer cells
sc_H3.NPC.Exp1_GTACTCCTCCATGAGT -3.57941838970356 5.75734169159583 Kupffer cells
sc_R7.NPC.Exp1_CTGAATGGTCCCAAAT-1 -0.679586737062261 -0.0873481544429866 Monocytes (secretory)
sc_R2.NPC.Exp1_GTACTTTTCACAGTAC -2.07189914455585 6.84980280075721 Kupffer cells
sc_H2.NPC.Exp1_CCACTACTCCTAGGGC -3.20559093227558 5.63313133392982 Kupffer cells (SUCNR1+)
sc_R2.NPC.Exp1_TTGGCAAAGGAACTGC -3.57108995189838 3.52491862450294 Kupffer cells
sc_R2.NPC.Exp1_GTGCAGCCAAGGACAC 1.58716479072399 -5.01303499068566 cDC2
sc_R6.NPC.Exp1_AACACACTCACCACAA-1 0.111153097246363 -7.59722011412927 Macrophages
sc_R2.NPC.Exp1_GCTTCCACACTGTGTA 1.60981872806378 -0.838352492707452 Monocytes (IGSF21+ GPR34+)
sc_E2.NPC.Exp1_GCTCTGTCACGAGAGT -3.69045087566547 3.6528042045658 Kupffer cells
sc_E5.NPC.Exp1_GCCCGAATCATGGTAC-1 -0.740038840677068 1.48989147816352 Monocytes (TREM2+ CD9+)
sc_R6.NPC.Exp1_GGTAATCTCAGCACCG-1 0.544032157753184 6.40686781082801 Kupffer cells (SUCNR1+)
sc_R7.NPC.Exp1_GTTTACTGTCACGCTG-1 1.68660256395169 -4.29829995955773 cDC2
sc_E5.NPC.Exp1_TTGTTTGGTGGTGATG-1 -1.07544490566425 -3.24098270263024 cDC2
sc_E2.NPC.Exp1_GTACGTATCGTTTGCC -3.82482072582416 4.18671781693152 Kupffer cells
sc_R2.NPC.Exp1_CCTTTCTAGAGGTTGC 2.58414676914044 -2.99717943991967 Monocytes (IGSF21+ GPR34+)
sc_H1.NPC.Exp1_CGTGTCTGTTCGCTAA 0.957465960998609 -1.46051113929101 cDC2
sc_H1.EKS.Exp1_ATTCTACCAATCTACG -4.08788654079609 -5.30801742400475 Macrophages (HES4+)
sc_E6.NPC.Exp1_CTGTGAATCAGCGTCG-1 2.62662223110028 -1.22796230639764 Macrophages (HES4+)
sc_E2.NPC.Exp1_GATGAGGAGCTGCGAA -2.4208805250185 6.5556796279972 Kupffer cells
sc_H2.NPC.Exp1_TATCAGGTCTGATACG -0.99345370998554 4.29238922272376 Kupffer cells (SUCNR1+)
sc_E7.NPC.Exp1_AGGGAGTGTCGTTGCG-1 6.86942175159283 -1.99499862517663 activated DCs
sc_E7.NPC.Exp1_TCATGCCTCCGAAGGA-1 4.00996878871746 -0.347655168431481 cDC2
sc_R5.NPC.Exp1_GGAATCTGTCAGCTTA-1 -4.6609027074831 7.35625583801917 Kupffer cells
sc_E7.NPC.Exp1_CGGGCATTCCATTCAT-1 -0.616903512384221 -6.05892293776818 Macrophages
sc_E6.NPC.Exp1_GCATGATGTCAACACT-1 -1.7735244916933 -7.25409810866662 Macrophages
sc_H3.NPC.Exp1_CACAGGCGTATAATGG 1.5922745777113 -3.36859290923425 cDC2
sc_E5.NPC.Exp1_GCCGTGAGTCTCAGAT-1 11.0652087045652 3.31662518654517 cDC1
sc_R6.NPC.Exp1_TCGTCCAAGAGTAACT-1 0.233866245840266 4.80377847824744 Kupffer cells (SUCNR1+)
sc_E1.NPC.Exp1_CACATAGTCTGCAGTA -0.430776207353399 -6.78156535949059 cDC2
sc_E7.NPC.Exp1_AGTGTTGCAATGTGGG-1 -2.06967493763141 1.12453843031577 Monocytes (TREM2+ CD9+)
sc_E3.NPC.Exp1_GCAGTTATCTTCTGGC -1.28458639850788 5.42119104538611 Kupffer cells (SUCNR1+)
sc_E1.NPC.Exp1_GTGTGCGGTCTCTCGT -0.0787039684312795 -8.06829517211266 Macrophages
sc_R1.NPC.Exp1_AGACGTTAGTGAACGC -1.243432490732 -7.91059367980309 Macrophages
sc_R1.HEP.Exp1_AGGTCATTCACAACGT -0.809009520913884 5.5138357368534 cDC2
sc_R5.NPC.Exp1_CAGCAGCAGCAGTACG-1 0.53652253875561 -0.221080652135095 Monocytes (IGSF21+ GPR34+)
sc_E6.NPC.Exp1_CCTGTTGAGAAGGGAT-1 0.171006114576533 4.84478408966712 Kupffer cells (SUCNR1+)
sc_R3.NPC.Exp1_AGACGTTAGTACGCCC -1.83381029834919 -0.586114815133294 Monocytes (TREM2+ CD9+)
sc_E7.NPC.Exp1_GGTAACTCAATCGCCG-1 4.41864875087567 -0.671842983620843 cDC2
sc_E1.NPC.Exp1_GGCCGATTCCTAGAAC -0.490962474252507 -7.42752569045373 Macrophages
sc_H1.NPC.Exp1_CAGCGACTCAGCTGGC 3.66932681331463 -3.15921919669457 cDC2
sc_E6.NPC.Exp1_GCTGAATCAAATCGTC-1 -3.63897344341449 -4.7335368904049 Macrophages (HES4+)
sc_E2.NPC.Exp1_GCTGCAGGTCGAAAGC -2.50641676654987 -6.09694640960046 Macrophages (HES4+)
sc_R5.NPC.Exp1_TTTGTTGGTCCCAAAT-1 -1.73319384327106 0.0785721627300175 Monocytes (TREM2+ CD9+)
sc_E1.NPC.Exp1_AGCATACAGAGCTATA -3.27074405422382 -4.41844051207848 Macrophages (HES4+)
sc_H1.EKS.Exp1_AGCGTATCACCAACCG -2.04056331386738 5.59612161789588 Kupffer cells (SUCNR1+)
sc_E7.NPC.Exp1_GACTCTCTCTTTCGAT-1 2.67878630885906 -0.863342455285272 cDC2
sc_E5.NPC.Exp1_TTGTTTGAGACGCAGT-1 -2.93073269596271 7.43311006699256 Kupffer cells
sc_R3.NPC.Exp1_TGCTGCTTCATTTGGG 2.21677616367169 -0.0404063376361934 cDC2
sc_H1.NPC.Exp1_AGATTGCCACGGCTAC -0.535670249368474 -1.05755834903069 Monocytes (secretory)
sc_E6.NPC.Exp1_TCTCAGCAGTGTAGTA-1 -0.217516987230108 6.50556976471595 Kupffer cells
sc_H1.NPC.Exp1_AAGGTTCCATCCGCGA 1.76900407800503 -2.49098842467614 cDC2
sc_R5.NPC.Exp1_GTTACCCAGATTAGCA-1 -4.47504064312153 7.80192596588782 Kupffer cells
sc_E2.NPC.Exp1_AGGCCACTCGTTACGA -4.27590247860126 5.36742288742713 Kupffer cells
sc_H1.NPC.Exp1_AGCCTAAAGGAGTTGC 4.26239064464398 -4.37726419295617 cDC2
sc_R5.NPC.Exp1_CAGATTGTCTGTGCTC-1 -2.51788636913471 7.95147974167518 Kupffer cells
sc_R6.NPC.Exp1_AACAGGGTCGCCTATC-1 0.10496690997906 6.00260669861487 Kupffer cells (SUCNR1+)
sc_E7.NPC.Exp1_GTTGCGGAGCGTGAAC-1 0.0246795726758983 -8.2526175292904 Macrophages
sc_R2.NPC.Exp1_GTTACAGCATTATCTC -0.152121751214788 -5.43669813002892 Monocytes (IGSF21+ GPR34+)
sc_E2.NPC.Exp1_TAGCCGGCATACTCTT 0.763913155887797 0.538341605407515 Monocytes (IGSF21+ GPR34+)
sc_E7.NPC.Exp1_GTAGCTAGTATCAGGG-1 -1.61052843799762 -1.37803058947869 Monocytes (TREM2+ CD9+)
sc_H3.NPC.Exp1_GACACGCGTGTTGAGG 1.02643285075255 -2.73457496489831 cDC2
sc_H3.NPC.Exp1_CTCTACGCATCACCCT 3.48306205997296 -3.36295407141992 cDC2
sc_E6.NPC.Exp1_GAGTTACGTCGAATTC-1 2.80752423534222 -1.76708309974023 cDC2
sc_E2.NPC.Exp1_CAGCTGGCATGAAGTA -4.36337920894794 5.68366319809608 Kupffer cells
sc_E2.NPC.Exp1_TGAGAGGGTATAGGTA -3.95144054165058 5.49388868485145 Kupffer cells
sc_E6.NPC.Exp1_ATCACTTCATCATCCC-1 3.1494491411192 -1.82702129210778 cDC2
sc_E2.NPC.Exp1_GAAACTCCAGTCAGCC -1.13297745456867 8.44169408951453 Kupffer cells
sc_H1.NPC.Exp1_GTATTCTGTCTGGTCG 0.210129828546717 -6.65983646239587 Macrophages
sc_E2.NPC.Exp1_GCAAACTAGTGCGTGA 1.55934032926388 -2.95223658408471 cDC2
sc_H3.NPC.Exp1_TCGAGGCCATGCATGT -4.03259107341938 5.0480850425785 Kupffer cells
sc_R1.NPC.Exp1_GGACAGATCTGGTTCC -0.0256189989107106 -8.37533729399987 Macrophages
sc_E7.NPC.Exp1_CTTCCTTCAACCGTGC-1 4.27952864894696 -0.803044489281854 cDC2
sc_E2.NPC.Exp1_AATCCAGGTCTGCAAT 0.257058889959529 -6.24173086013146 Macrophages
sc_H2.NPC.Exp1_CGATGGCTCGGCTACG -1.01541861763172 7.12493498001746 Kupffer cells
sc_R1.NPC.Exp1_TCAGCAATCGCTGATA -1.22809740772419 4.674925157172 Kupffer cells
sc_R6.NPC.Exp1_GACCCTTCACAAATAG-1 10.7985365701658 2.79880435143165 cDC1
sc_E1.NPC.Exp1_GGGTCTGTCTAACCGA -0.241060821916387 -8.42057578887292 Macrophages
sc_E2.NPC.Exp1_GGAATAATCCAACCAA -2.64555856456928 3.37095029030494 Kupffer cells
sc_E5.NPC.Exp1_CCACGTTAGCGTGTTT-1 2.29433956870861 -4.4207402976925 cDC2
sc_R2.NPC.Exp1_CTGCTGTTCCCAACGG -1.85856887569599 0.559672192973414 Monocytes (TREM2+ CD9+)
sc_R7.NPC.Exp1_GGAGGATTCAGAGTTC-1 -0.483628837968633 6.94738847885779 Kupffer cells (SUCNR1+)
sc_R6.NPC.Exp1_AGTAGCTTCCCATTTA-1 0.47280845174618 6.28801996384315 Kupffer cells (SUCNR1+)
sc_E2.NPC.Exp1_CTCATTAAGGTGACCA -4.11494228115253 5.46974355850867 Kupffer cells
sc_H3.NPC.Exp1_CTCTAATAGAACTGTA 10.3864138437254 3.61434251938514 cDC1
sc_E6.NPC.Exp1_CTGTCGTGTACGATGG-1 3.02587273845501 -0.248336366074762 cDC2
sc_R2.NPC.Exp1_ACGCCAGTCTTGGGTA 0.467193813417628 -2.44235198821374 cDC2
sc_E6.NPC.Exp1_AGCCAGCTCACCGGGT-1 2.62165919074841 -1.07517164077111 cDC2
sc_H2.NPC.Exp1_GACCAATTCTTTCCTC -0.476067035104558 -5.07301299895593 Macrophages
sc_R2.NPC.Exp1_CCGTGGATCATTGCGA 0.473319680784419 -6.53184287871667 Macrophages
sc_E1.NPC.Exp1_CGTCAGGAGTGCGTGA -3.612812726404 -4.27045028533288 Macrophages (HES4+)
sc_E5.NPC.Exp1_TGAATCGAGGTAAGAG-1 -2.42783304920368 3.67240864906959 Kupffer cells
sc_E1.NPC.Exp1_GCTGGGTTCGTTTGCC -2.146428792383 0.837286838633338 Monocytes (TREM2+ CD9+)
sc_E2.NPC.Exp1_CCATTCGTCACTTATC -4.01242896785907 6.2346723762577 Kupffer cells
sc_E1.NPC.Exp1_CAACCTCAGGCTCATT 3.220265896414 -2.91807000960656 cDC2
sc_R2.NPC.Exp1_GTATTCTTCTGGTATG -2.11574098339252 6.6650374618595 Kupffer cells
sc_H1.NPC.Exp1_TACTTACCAACGCACC -2.44494649639301 6.3146694389408 Kupffer cells
sc_E7.NPC.Exp1_GTTAGTGGTCAGTCTA-1 4.68555405864544 -1.14484029139825 cDC2
sc_H1.NPC.Exp1_AACACGTAGCTACCGC 3.90221718082257 -4.2864310058529 cDC2
sc_E2.NPC.Exp1_GTAACGTGTCCAGTAT -2.32007643451862 5.5608156410282 Kupffer cells
sc_R3.NPC.Exp1_CCGGTAGTCCAGTATG -0.28498682251148 2.31256086502723 cDC2
sc_E6.NPC.Exp1_GGAGGATAGAAGTATC-1 4.03236058482952 -1.58751170958825 cDC2
sc_E7.NPC.Exp1_CTGTGAATCAGAGTGG-1 -1.54904386272602 -7.59736030425378 Macrophages
sc_H3.NPC.Exp1_AGGCCACAGTTACGGG -4.24284860363178 4.62445957337073 Kupffer cells
sc_E2.NPC.Exp1_CATCGGGCAGTATAAG -3.34783622493915 5.261182138068 Kupffer cells
sc_R2.NPC.Exp1_ACTTACTAGGTGTTAA -1.29037615528278 7.41222698364905 Kupffer cells
sc_E6.NPC.Exp1_TGAGCATCAACCACAT-1 -1.73905369510822 1.46173537645988 Monocytes (TREM2+ CD9+)
sc_R5.NPC.Exp1_CAGCACGCAAGCAGGT-1 3.83148911723919 -3.93879907454797 cDC2
sc_R5.NPC.Exp1_TGTTCCGTCGAATCCA-1 2.99669197330303 -4.17865865554162 cDC2
sc_R6.NPC.Exp1_TTGGGTAAGCCTGTGC-1 0.564794571493342 -8.05568664397546 Macrophages
sc_H1.NPC.Exp1_ACACTGACAAGCCGCT 1.39659083018132 -1.79014079894372 cDC2
sc_E5.NPC.Exp1_AAACGCTGTATCTCTT-1 1.49048069248028 -1.63172762717553 Monocytes (IGSF21+ GPR34+)
sc_E7.NPC.Exp1_CGAGTTAGTCGCATGC-1 0.0929254604322459 1.29127920542411 Monocytes (TREM2+ CD9+)
sc_R6.NPC.Exp1_CATCCACTCTTCCCGA-1 0.981617360206376 6.24133999024085 Kupffer cells (SUCNR1+)
sc_E2.NPC.Exp1_CACCAGGGTCCGAGTC -4.30646440258197 5.81260139618568 Kupffer cells
sc_R5.NPC.Exp1_AGGGCTCTCTGTAAGC-1 1.09940453747339 -3.12257187690087 cDC2
sc_E2.NPC.Exp1_GATCAGTAGTTCGCAT 1.84519788751431 -3.13511960830041 cDC2
sc_E5.NPC.Exp1_GTGTGGCTCATCACTT-1 -4.53205939998798 6.43644792709998 Kupffer cells
sc_H1.EKS.Exp1_GGACATTAGCTAACTC 1.1524202985508 -5.88383453215905 Macrophages
sc_R6.NPC.Exp1_TCATCCGAGCTCTGTA-1 2.43598678836651 -1.47479825343438 cDC2
sc_H1.NPC.Exp1_GGGCATCAGATTACCC 3.49498656520672 -4.71272056426354 cDC2
sc_E6.NPC.Exp1_TTCTTCCCAGGCGAAT-1 -1.98603626957111 2.23102540646247 Monocytes (TREM2+ CD9+)
sc_R7.NPC.Exp1_GGTAATCTCGTCGGGT-1 0.0934435440046336 -0.770501426118096 cDC2
sc_R2.NPC.Exp1_CGTGTAAGTATCACCA -1.87463590374164 1.86843092117957 Monocytes (TREM2+ CD9+)
sc_E7.NPC.Exp1_TCAATCTCAATTGAAG-1 2.16233280429669 0.011881062132636 cDC2
sc_H3.NPC.Exp1_ACTTGTTAGGAGCGTT 1.79595062265225 -3.74290387954064 cDC2
sc_E1.NPC.Exp1_GCAAACTGTCCGAATT -0.578140227700994 -3.79911582793542 cDC2
sc_R1.NPC.Exp1_CTGTTTAGTCACCTAA -3.7752883123415 -4.75142352904626 Macrophages (HES4+)
sc_H3.NPC.Exp1_ATCGAGTGTCAGCTAT 2.24479034671612 -3.86628072585412 cDC2
sc_E6.NPC.Exp1_TGTTCTAAGCTATCTG-1 -3.63967105617695 -5.38029020156213 Macrophages (HES4+)
sc_E1.NPC.Exp1_TGATTTCGTACTTAGC 2.76665881404705 -3.38906281318017 cDC2
sc_R5.NPC.Exp1_TGACAGTGTAGGTCAG-1 -1.03399392833881 4.46448666725806 Kupffer cells (SUCNR1+)
sc_E7.NPC.Exp1_CCTCCTCTCGCTCTCA-1 -1.34456059208088 1.11893607054404 Monocytes (TREM2+ CD9+)
sc_H3.NPC.Exp1_CCGTTCACATGGGAAC -4.22069141140156 5.01408607636146 Kupffer cells
sc_H3.NPC.Exp1_GTTCGGGAGGACAGCT -3.83472987880878 4.33857328568152 Kupffer cells
sc_E3.NPC.Exp1_AGGGATGAGACAGACC 1.92845925817318 -0.557736566918573 Monocytes (IGSF21+ GPR34+)
sc_E1.NPC.Exp1_GGGAATGGTACGAAAT 4.82731250057049 -2.83626835669824 cDC2
sc_H1.NPC.Exp1_CGTTCTGTCAAGAAGT -1.41488382091694 7.05221159134559 Kupffer cells
sc_H3.NPC.Exp1_CATTATCCACGGCTAC -1.6786029027956 7.66615183029822 Kupffer cells
sc_E2.NPC.Exp1_GACAGAGAGGAACTGC 2.09393885860272 -1.1374652894909 Monocytes (IGSF21+ GPR34+)
sc_R3.NPC.Exp1_GGTGTTATCCAGATCA -0.448792784120366 -5.08957641448327 cDC2
sc_H2.NPC.Exp1_TAGCCGGTCTACGAGT 3.08187607059307 -5.12667482222863 cDC2
sc_E5.NPC.Exp1_ATTCACTTCGAAGCCC-1 -4.50242778530292 7.0543778625553 Kupffer cells
sc_H2.NPC.Exp1_CGGACACCACGCCAGT 2.94798687228985 -3.8396274360592 cDC2
sc_R7.NPC.Exp1_TCTAACTAGGCACTCC-1 1.35992062220402 0.390902811033049 cDC2
sc_E6.NPC.Exp1_GAACGTTCAAGTTTGC-1 4.16624549159832 -2.03164522971459 cDC2
sc_R2.NPC.Exp1_GCAGCCACAAGACACG -0.128391115571782 0.292502501351157 Monocytes (IGSF21+ GPR34+)
sc_E1.NPC.Exp1_ATTGGTGGTCGCATAT 3.54575041065045 -2.80318324889489 cDC2
sc_H2.NPC.Exp1_GCCAAATTCTCCTATA -0.530431120302007 -0.180072000878533 Monocytes (secretory)
sc_R6.NPC.Exp1_GAATCACAGACACACG-1 -0.0106954859750722 6.19310505066566 Kupffer cells (SUCNR1+)
sc_R7.NPC.Exp1_GTTACAGCAATACGCT-1 3.47300890216656 -3.27230875815698 cDC2
sc_E3.NPC.Exp1_TGGGAAGGTGTTGGGA -0.613288490678594 7.48747856293372 Kupffer cells (SUCNR1+)
sc_E7.NPC.Exp1_AGCCAGCCAAGACCGA-1 3.69844630489178 -1.76809923972436 cDC2
sc_R2.NPC.Exp1_GTCTTCGTCAGGTTCA -1.84533306827717 3.40073067818336 Monocytes (IGSF21+ GPR34+)
sc_H1.NPC.Exp1_TTTGCGCAGATGTCGG -1.49097248783283 -1.23636417712518 Monocytes (TREM2+ CD9+)
sc_E5.NPC.Exp1_GTTTACTAGGTCCAGA-1 -3.83160516491108 4.90748388443641 Kupffer cells
sc_R7.NPC.Exp1_TGGGATTCATTCACAG-1 -1.06765171756916 6.12838251267127 Kupffer cells
sc_H1.EKS.Exp1_GACCAATCAGCTGCAC -3.24816152324848 5.87655527268104 Kupffer cells (SUCNR1+)
sc_R5.NPC.Exp1_GGAACCCCATATCGGT-1 6.81703356036969 -2.05534832801171 activated DCs
sc_E6.NPC.Exp1_TCATTGTAGCTAGCCC-1 0.358700187299922 4.70334036026649 Kupffer cells (SUCNR1+)
sc_H2.NPC.Exp1_ACGAGCCCACGACGAA 2.8604812932951 -2.90940325583764 cDC2
sc_E2.NPC.Exp1_TCAGGATCATGAGCGA 10.5523188425047 4.04973275337867 cDC1
sc_E6.NPC.Exp1_TCAGTTTAGCCTCGTG-1 3.31035688648052 -1.62552087630578 cDC2
sc_E5.NPC.Exp1_GGGAAGTTCGGATAAA-1 -0.434492199327276 1.00350047026328 Monocytes (TREM2+ CD9+)
sc_E6.NPC.Exp1_TCAAGCAAGACGCAGT-1 -1.36203858127765 -6.89366071547814 Macrophages
sc_R5.NPC.Exp1_ATCGTAGCAGCATCTA-1 1.10816900560684 1.01902253304175 Monocytes (IGSF21+ GPR34+)
sc_R7.NPC.Exp1_TAAGCCACAAGTTCGT-1 2.09900131950207 -2.63790767516442 cDC2
sc_R2.NPC.Exp1_AGGTCATTCCGAGCCA -2.84331866970234 7.17617590103797 Kupffer cells
sc_R2.NPC.Exp1_GAGCAGAAGAGCTGGT -0.137311189080999 -5.65706317748376 cDC2
sc_R2.NPC.Exp1_ACCGTAAAGAGGTAGA -1.80427071323566 -1.41814606513329 Monocytes (TREM2+ CD9+)
sc_H1.EKS.Exp1_GAAGCAGTCAGGCGAA -1.58578297367267 1.09864295397452 Monocytes (TREM2+ CD9+)
sc_H1.NPC.Exp1_TTGACTTAGCGATGAC 2.3686040950758 -1.39877848948785 Monocytes (IGSF21+ GPR34+)
sc_R2.NPC.Exp1_AACCGCGCATACGCCG -1.72892019024067 1.34247238312415 Monocytes (TREM2+ CD9+)
sc_E6.NPC.Exp1_GCCAACGAGGTCACCC-1 -1.72019669284992 0.524775897455731 Monocytes (TREM2+ CD9+)
sc_E6.NPC.Exp1_CGTAAGTCAACGTTAC-1 3.2854821992857 -1.31709819163628 cDC2
sc_R5.HEP.Exp1_AAAGGTAAGTCTGTAC-1 -1.39748379459553 1.399041720969 Monocytes (TREM2+ CD9+)
sc_R5.NPC.Exp1_TCCACGTAGCAGCCTC-1 -0.76005527248554 4.36900407944373 Kupffer cells (SUCNR1+)
sc_E7.NPC.Exp1_TACGTCCCAAGAATGT-1 -1.58571049442463 2.95761878166846 Monocytes (TREM2+ CD9+)
sc_E5.NPC.Exp1_TATACCTGTCCGGATC-1 3.96240094432659 -3.82020538176843 cDC2
sc_R3.NPC.Exp1_GCATGCGCAGGCAGTA -1.22141262760334 0.995861538988868 Monocytes (TREM2+ CD9+)
sc_E7.NPC.Exp1_ACTACGAAGAGATGCC-1 4.42741873988934 -0.765648773568353 cDC2
sc_E5.NPC.Exp1_CCTATCGTCATATGGC-1 0.910298259351924 -3.14451163138696 cDC2
sc_H2.NPC.Exp1_ACATCAGAGACCACGA 2.55970147380657 -4.80217902983972 cDC2
sc_E1.NPC.Exp1_GACGTGCTCTTGTCAT 4.67143800983258 -2.84428017463036 cDC2
sc_R6.NPC.Exp1_GGATGTTCACTGGCGT-1 0.769258425925448 6.06017095719031 Kupffer cells (SUCNR1+)
sc_H1.NPC.Exp1_GGAGCAATCTACTCAT -3.04290506115131 6.04275877152137 Kupffer cells
sc_E7.NPC.Exp1_CGATGGCCAATGTCAC-1 -1.25161549320392 -6.62022703017541 Macrophages
sc_E3.NPC.Exp1_GCTCCTAAGATGTGGC 0.695493550394252 -7.44605653609582 Macrophages
sc_R2.NPC.Exp1_GACAGAGGTCCGAAGA -0.245414106752202 -7.68848293151208 Macrophages
sc_E6.NPC.Exp1_GTCAAGTAGATCCCGC-1 0.00561276206798811 6.94112474594764 Kupffer cells (SUCNR1+)
sc_H3.NPC.Exp1_CGATGTACACTCAGGC -2.95432469120197 6.49336607132606 Kupffer cells
sc_R7.NPC.Exp1_TGGATGTGTACCGTCG-1 -3.19395658245258 -5.98353545989343 Macrophages (HES4+)
sc_E5.NPC.Exp1_ATGTCCCCATCGTCCT-1 -1.48577591648273 1.83724767838172 Monocytes (TREM2+ CD9+)
sc_H3.NPC.Exp1_GCACTCTCATTCCTGC 2.03054323921032 -4.18104188765832 cDC2
sc_R2.NPC.Exp1_ATGGGAGCAACGCACC -4.02631828060322 5.43356735382728 Kupffer cells
sc_E7.NPC.Exp1_GGAGGTAGTAGGACCA-1 2.36952069530316 -0.0692927750522701 cDC2
sc_R6.NPC.Exp1_TTGCGTCAGCAGTACG-1 0.173138113115504 6.46091062699012 Kupffer cells (SUCNR1+)
sc_R2.NPC.Exp1_CCGTGGATCCGCATAA -1.47822448482685 8.06894619141273 Kupffer cells
sc_E5.NPC.Exp1_GGAGGATAGTCTAGAA-1 -0.0238237070100759 -3.4786655219967 cDC2
sc_H3.NPC.Exp1_TCTTTCCCATTAACCG -4.2664353536623 5.62341816101722 Kupffer cells
sc_E6.NPC.Exp1_AATGACCAGCAATTAG-1 -1.50249501934223 -1.11588709678002 Monocytes (TREM2+ CD9+)
sc_E2.NPC.Exp1_AATCGGTAGATGTAAC 0.762865783069804 -7.00621764983483 Macrophages
sc_R5.NPC.Exp1_GCGGAAAAGTACAGAT-1 -3.36562797298603 7.44918710861854 Kupffer cells
sc_R2.NPC.Exp1_AGACGTTGTCCGAAGA 1.81213650235958 0.28553105269126 Monocytes (IGSF21+ GPR34+)
sc_R6.NPC.Exp1_AGGGTGAGTTATGACC-1 -1.82921168079548 -0.772069505112847 Monocytes (TREM2+ CD9+)
sc_E7.NPC.Exp1_TAAGCGTTCGGTAGGA-1 4.57842186221905 -1.01083665217706 cDC2
sc_R3.NPC.Exp1_CGCTTCAAGTCCCACG -0.573194472696111 2.17764932785682 Monocytes (TREM2+ CD9+)
sc_E7.NPC.Exp1_AAAGTGATCCTCTAAT-1 3.59823849925823 -0.10268174733468 cDC2
sc_E2.NPC.Exp1_TGTTCCGTCCTTTCGG -4.33162757625751 5.53907329712562 Kupffer cells
sc_H1.NPC.Exp1_ACAGCCGCAACAACCT -2.37380048504047 5.92782385025672 Kupffer cells
sc_E2.NPC.Exp1_CATCCACGTCAACTGT -2.2578801797884 7.11066085968665 Kupffer cells
sc_E2.NPC.Exp1_GACCTGGAGGTTACCT 10.667331011389 4.09827382240943 cDC1
sc_R2.NPC.Exp1_TTCGAAGGTACTTGAC 0.243217320535853 5.422727891547 Kupffer cells
sc_R2.NPC.Exp1_GACGCGTAGGCGTACA 10.5287087274534 3.87827903900794 cDC1
sc_R5.NPC.Exp1_ATGGAGGCAGTCCGTG-1 -1.35864278545551 1.25865877543143 Monocytes (TREM2+ CD9+)
sc_E2.NPC.Exp1_CGAATGTCATGGGAAC -2.25787255039387 5.1699841705387 Kupffer cells
sc_E7.NPC.Exp1_CAGATACGTTGGGTAG-1 -2.08160087337665 -2.75135200347253 Macrophages (HES4+)
sc_E6.NPC.Exp1_GTTGAACTCTATCCAT-1 3.25959709415264 -1.23013990248986 cDC2
sc_R7.NPC.Exp1_CACGTGGCACGCGCAT-1 -1.26023766269855 6.51340372238807 Kupffer cells
sc_R2.NPC.Exp1_CAGCGACAGGCACATG -3.73363229503803 5.75729591522864 Kupffer cells
sc_E6.NPC.Exp1_ACATTTCTCCTGCTAC-1 10.8114235712034 2.12096149597816 cDC1
sc_R2.NPC.Exp1_ACGATACTCTTATCTG 0.764920325372889 -3.96758668746301 Monocytes (IGSF21+ GPR34+)
sc_E5.NPC.Exp1_AGGTTACTCTTAGCAG-1 -3.87929889431171 4.28465373192481 Kupffer cells
sc_E6.NPC.Exp1_CTCAAGACATTGACTG-1 -1.66909238567524 1.41714824114493 Monocytes (TREM2+ CD9+)
sc_R2.NPC.Exp1_TCTGAGATCTCTGAGA -2.62419363727741 -5.64166419829675 Macrophages (HES4+)
sc_E2.NPC.Exp1_GTGCTTCTCACTTACT 0.650047631357386 -7.10089462127038 Macrophages
sc_E2.NPC.Exp1_CTAAGACAGGAATTAC -0.494491903688237 -7.22822254027673 Macrophages
sc_E1.NPC.Exp1_ACGAGCCAGAACAATC -3.38415071239643 -4.3825208457882 Macrophages (HES4+)
sc_R3.NPC.Exp1_TTGGAACTCATGCTCC 0.62677180895634 -7.2726632865841 Macrophages
sc_R7.NPC.Exp1_CCAATGATCTGTGCGG-1 -3.88794824352436 -5.72993200148889 Macrophages (HES4+)
sc_H1.NPC.Exp1_TCGCGTTCATGGGAAC 1.6533325029356 -0.436938813584527 Monocytes (IGSF21+ GPR34+)
sc_H3.NPC.Exp1_CTCGTCACAGGTGCCT 4.09780815372296 -2.77257078017541 cDC2
sc_R2.NPC.Exp1_GGGCATCTCTAACTCT 0.962802634928897 -0.102258613961419 Monocytes (IGSF21+ GPR34+)
sc_H1.NPC.Exp1_ACGCAGCTCTATCGCC 0.153606624696925 -2.84430997695275 cDC2
sc_R2.NPC.Exp1_CGTTGGGTCGAACTGT -2.68189498653583 -5.64690940703698 Macrophages (HES4+)
sc_H1.EKS.Exp1_CAGCAGCAGCTGATAA -0.289433329011724 -0.958675197022637 Monocytes (secretory)
sc_E2.NPC.Exp1_TATCAGGCATGCCACG 3.13793257007427 -4.73104017104455 cDC2
sc_R5.NPC.Exp1_CGTTGGGGTCTAGTGT-1 -3.86556026210956 -6.06731860961266 Macrophages (HES4+)
sc_E7.NPC.Exp1_CGGTCAGGTGTCGCTG-1 -0.154838173295781 -6.63265102233239 Macrophages
sc_E7.NPC.Exp1_CCTAAGACAGCGGTTC-1 -1.04821488132648 -0.259914091485223 Monocytes (TREM2+ CD9+)
sc_E7.NPC.Exp1_CAGGTATTCAAGCCTA-1 4.32229569682904 -0.821814230340203 cDC2
sc_E1.NPC.Exp1_TGCGTGGCAGAGCCAA -0.845720736886785 -2.79781787719079 cDC2
sc_E1.NPC.Exp1_CTCGTCAGTGTAAGTA 4.06122210750408 -3.48288505400964 cDC2
sc_E1.NPC.Exp1_TACGGGCAGACACGAC -0.0940450119035695 -2.01199286307641 cDC2
sc_E6.NPC.Exp1_ATCGGCGTCCGGCAAC-1 3.65956190357037 -1.65614788855859 cDC2
sc_E3.NPC.Exp1_ACATGGTTCTCCAACC 0.682089747284129 -7.40312593306848 Macrophages
sc_R5.NPC.Exp1_CATTTCAAGAGCCGAT-1 11.2457211328489 3.33634001885108 cDC1
sc_R7.NPC.Exp1_GTGCTGGTCCATAAGC-1 2.21931734809704 -0.865430286782464 cDC2
sc_R1.NPC.Exp1_AAGTCTGTCCAAACAC -1.59209534397297 6.91713363800696 Kupffer cells
sc_R2.NPC.Exp1_GTGCTTCGTAATTGGA 1.98144450912304 -0.189599207299432 Monocytes (IGSF21+ GPR34+)
sc_R2.NPC.Exp1_CTCGAGGAGAGTAATC -2.13801476230793 1.5457804885929 Monocytes (TREM2+ CD9+)
sc_H3.NPC.Exp1_CCATTCGTCACTGGGC 2.18722668418713 -3.33197586860009 cDC2
sc_R2.NPC.Exp1_TGTTCCGTCGCGGATC -2.89993306865864 -5.99488990630456 Macrophages (HES4+)
sc_R6.NPC.Exp1_CTTCTAATCGAAGAAT-1 -0.071069924737737 5.92799360428504 cDC2
sc_R2.NPC.Exp1_ATCCGAAGTTAAAGTG 2.09375134239025 -4.37449186171838 cDC2
sc_H1.NPC.Exp1_AGTAGTCTCTTTACGT 3.86321333179302 -4.44013755645104 cDC2
sc_R5.NPC.Exp1_GTTACCCCATCCTTCG-1 -2.76755019893818 7.16732341919593 Kupffer cells
sc_E7.NPC.Exp1_GAAGTAAAGTACTCGT-1 4.34897211322613 -2.51758711661645 cDC2
sc_E7.NPC.Exp1_TGCATGACACCAACAT-1 -0.303575365449712 4.64519006882361 Kupffer cells (SUCNR1+)
sc_H3.NPC.Exp1_CAAGAAAGTAAACGCG -4.4281146215456 6.10621006165198 Kupffer cells
sc_R6.NPC.Exp1_GTTGAACAGCGAACTG-1 4.05687621364422 -1.53708689536401 cDC2
sc_E6.NPC.Exp1_TGCATCCCATGACGGA-1 3.54378107318707 -1.10735779132195 cDC2
sc_R7.NPC.Exp1_CCGGACAGTCTAGATC-1 -1.7083995031374 -0.923574498551568 Monocytes (TREM2+ CD9+)
sc_R5.NPC.Exp1_GCCAACGAGAGGTTAT-1 1.25799685845204 0.672121220571319 Monocytes (IGSF21+ GPR34+)
sc_E7.NPC.Exp1_GACGCTGAGAAACCCG-1 -1.00021013488941 -5.03576534118005 Macrophages (HES4+)
sc_E7.NPC.Exp1_AAGGAATCACTGGATT-1 -1.54039022197895 1.98190660153083 Monocytes (TREM2+ CD9+)
sc_R1.NPC.Exp1_TTTACTGAGACTTTCG 10.2736399484617 3.48869974289588 cDC1
sc_E2.NPC.Exp1_CTCGAGGAGCGTGAAC 3.4387648416502 -4.61070840682336 Monocytes (IGSF21+ GPR34+)
sc_E2.NPC.Exp1_CGTTGGGTCTCAAACG 1.38244056830235 0.536279146862546 Monocytes (IGSF21+ GPR34+)
sc_R2.NPC.Exp1_CTAGCCTAGCTCCTTC -1.2744657682436 7.16475994263343 Kupffer cells
sc_H1.NPC.Exp1_GATTCAGCATCATCCC 0.209949226473048 0.850671866280356 Monocytes (IGSF21+ GPR34+)
sc_R3.NPC.Exp1_CGACCTTGTCAGCTAT 3.93770364055462 -2.78918021048852 cDC2
sc_R2.NPC.Exp1_TGAGGGATCGCACTCT 0.547001154516413 -5.41821401442834 Macrophages (HES4+)
sc_R2.NPC.Exp1_AACTTTCAGGCAAAGA -1.28746434917621 6.68944627915076 Kupffer cells
sc_R1.NPC.Exp1_TCATTACAGACTACAA 4.33743241557904 -4.13627164687463 cDC2
sc_E6.NPC.Exp1_AACCAACGTCGTTGCG-1 0.0421119047147777 6.68187648926429 Kupffer cells (SUCNR1+)
sc_R5.NPC.Exp1_TGTTCATGTCTGTAGT-1 0.976480570510551 0.846668132883826 Monocytes (IGSF21+ GPR34+)
sc_E2.NPC.Exp1_AGACGTTAGTCTTGCA 1.81354221830197 -4.85706775512048 cDC2
sc_R3.NPC.Exp1_GTAGTCAGTCAGAAGC -2.16406842937641 -0.820141247170648 Monocytes (TREM2+ CD9+)
sc_E1.NPC.Exp1_AGGTCATAGAGGGCTT -1.29896446933918 -7.02667301024743 Macrophages
sc_E6.NPC.Exp1_TATATCCGTACTCGAT-1 0.490746380184367 4.5451553550785 Kupffer cells (SUCNR1+)
sc_E7.NPC.Exp1_GAACACTCAGTCAGAG-1 -0.813936798478887 6.43082983170203 Kupffer cells (SUCNR1+)
sc_R2.NPC.Exp1_GTCACGGTCGGTGTTA -3.0066148923891 5.09455902252845 Kupffer cells
sc_R7.NPC.Exp1_AGGGTCCCAAGTATAG-1 -0.603825657274053 6.21501571808509 Kupffer cells (SUCNR1+)
sc_E5.NPC.Exp1_CTATCTAGTCAGTCTA-1 -1.48310133686237 7.02143842850379 Kupffer cells
sc_R5.NPC.Exp1_GTTCGCTGTCCACACG-1 -0.901151149179265 0.641957023484031 Monocytes (secretory)
sc_E6.NPC.Exp1_CAGAGCCGTCGTCTCT-1 -1.70080730190449 1.67062527809791 Monocytes (TREM2+ CD9+)
sc_E1.NPC.Exp1_TTTATGCGTCTTCTCG -0.980415551568792 -1.23264174784966 Monocytes (TREM2+ CD9+)
sc_R5.NPC.Exp1_GATCCCTAGACCTGGA-1 1.65161416063137 -4.70198219146081 cDC2
sc_R2.NPC.Exp1_ACGTCAAAGTTGCAGG 0.812057034466937 1.37502778444938 Monocytes (IGSF21+ GPR34+)
sc_R7.NPC.Exp1_ATGTCCCTCACACGAT-1 -1.1369232820528 -7.36329238738366 Macrophages
sc_R6.NPC.Exp1_AAGCCATTCGCCGAAC-1 0.702128799055293 5.9266513076847 Kupffer cells (SUCNR1+)
sc_E5.NPC.Exp1_CATTGCCGTCCTGTCT-1 1.90360656509228 -5.11042659606286 cDC2
sc_R5.NPC.Exp1_GGAATCTCAAATCGTC-1 1.52257630357571 0.112235316378394 cDC2
sc_R2.NPC.Exp1_GTAGGCCTCGAGAGCA -2.62735745182209 -6.09492414321252 Macrophages (HES4+)
sc_R2.NPC.Exp1_ATGGGAGAGGGAGTAA -2.4185542749422 6.7974894729679 Kupffer cells
sc_R7.NPC.Exp1_GGTGTCGCATGATCTG-1 2.28961971530743 -0.053023210423669 cDC2
sc_R3.NPC.Exp1_GGGCATCAGAACAACT 0.818952025268748 -7.04258649672814 Macrophages
sc_H3.NPC.Exp1_AGTGAGGAGGCCGAAT 1.26473453769512 -5.23688476409265 cDC2
sc_E1.NPC.Exp1_TACAGTGGTCCTCTTG -2.62609574070148 5.0458763328617 Kupffer cells
sc_E5.NPC.Exp1_GCCATTCAGGCTATCT-1 -2.22510740032367 5.56478435669593 Kupffer cells
sc_E5.NPC.Exp1_ATGAGTCTCAATCAGC-1 2.2470232559187 -2.73982923354455 Monocytes (IGSF21+ GPR34+)
sc_E2.NPC.Exp1_GAACATCTCTGGGCCA -1.14376613369159 8.48417598877601 Kupffer cells
sc_R2.NPC.Exp1_CAGCGACTCAGGATCT -1.13031408062153 -3.48024885978051 Macrophages (HES4+)
sc_H3.NPC.Exp1_TCATTACAGCCACCTG -3.70478841533832 3.9908533779209 Kupffer cells
sc_E5.NPC.Exp1_AAGGTAATCCAGTGCG-1 -4.52000304927997 6.0907252517765 Kupffer cells
sc_H1.NPC.Exp1_CGTGTCTAGCACGCCT -2.6388809370058 6.00413496170692 Kupffer cells
sc_E6.NPC.Exp1_ATCACTTCAGGCGATA-1 -1.53347822895221 -7.59372489775964 Macrophages
sc_R2.NPC.Exp1_TACTTACCACCATGTA -2.32116696109943 -6.14251296843835 Macrophages (HES4+)
sc_E7.NPC.Exp1_GTAGAAATCGGTGAAG-1 -1.09988829364948 -1.53001897658654 Monocytes (TREM2+ CD9+)
sc_E2.NPC.Exp1_ATGGGAGCAAGTCTAC 2.14587631950207 -3.10389774169274 cDC2
sc_H2.NPC.Exp1_TTCGGTCGTAAAGTCA -2.08908173313312 4.74750597153358 Kupffer cells (SUCNR1+)
sc_R7.NPC.Exp1_GGGTTATCACGCCAGT-1 -0.940646140481756 6.47633154068641 Kupffer cells (SUCNR1+)
sc_E7.NPC.Exp1_CATACTTTCTAGTACG-1 3.85625484714337 -0.21481256808587 cDC2
sc_R5.NPC.Exp1_CAGCCAGAGAATTGTG-1 -0.411344616319463 1.30688787375144 Monocytes (TREM2+ CD9+)
sc_R3.NPC.Exp1_TCGTACCTCTACTTAC -1.42790743580036 -4.62875287856408 cDC2
sc_R2.NPC.Exp1_CCATGTCTCCCTTGCA 2.91786816844769 -4.06638353194543 cDC2
sc_H3.NPC.Exp1_AACTTTCAGCGTCTAT -3.97956344356708 4.13982779656104 Kupffer cells
sc_E1.NPC.Exp1_CTCACACGTCCGTGAC 3.51367452869244 -4.51768367614098 cDC2
sc_E7.NPC.Exp1_CAGCCAGGTCATCCGG-1 -1.40556070079975 -7.91469447936364 Macrophages
sc_E3.NPC.Exp1_AGGCCGTCAGATGAGC 0.246921928022578 -7.84283416594811 Macrophages
sc_R5.NPC.Exp1_AGTCAACAGGCTGTAG-1 2.60903027782269 -3.53076570357629 cDC2
sc_E3.NPC.Exp1_AAGGCAGTCCTTGCCA 0.708635122869685 -7.78311603392907 Macrophages
sc_R2.NPC.Exp1_CTGGTCTTCCCTCTTT -1.51342031231098 4.88104183350257 Kupffer cells
sc_H2.NPC.Exp1_CCACCTAGTCGCTTTC -0.628677217866704 6.56261760864905 Kupffer cells (SUCNR1+)
sc_E5.NPC.Exp1_TAACCAGTCCCTTGTG-1 -4.24005576839618 6.95534403000526 Kupffer cells
sc_E5.NPC.Exp1_AGAGCCCGTCAAACGG-1 -3.49599000683002 6.79201538239173 Kupffer cells
sc_R2.NPC.Exp1_TGCCAAAGTGGTAACG -1.94754406681232 7.33822710190467 Kupffer cells
sc_R2.NPC.Exp1_CGCCAAGGTCGACTAT 2.83398309478588 -4.62918918456384 cDC2
sc_E7.NPC.Exp1_AGAAGTAAGTGATAGT-1 2.37306466827221 0.237764709932128 cDC2
sc_H1.NPC.Exp1_GTGAAGGTCTAACGGT -2.62685367336445 6.18249590073279 Kupffer cells
sc_E6.NPC.Exp1_TTGGATGGTTGCCAAT-1 10.6966240716917 2.21780807648353 cDC1
sc_R6.NPC.Exp1_TGCCGAGGTCGCCACA-1 4.02975705394574 -1.82968776549645 cDC2
sc_E2.NPC.Exp1_CCCAATCTCCTCGCAT 3.48486188182659 -4.86546104277917 cDC2
sc_E5.NPC.Exp1_ACTTATCGTCGTCTCT-1 0.520255507324412 -6.91911237563439 Macrophages
sc_H1.NPC.Exp1_GTCGGGTGTCCAGTGC -3.4384004758852 5.82853967819861 Kupffer cells
sc_E7.NPC.Exp1_CGTGATAAGAGTTGCG-1 -0.0449833559053395 -7.58598106231042 Macrophages
sc_E7.NPC.Exp1_CAGCAATTCAAGTGTC-1 -0.53842601051502 -0.373890748875817 Monocytes (secretory)
sc_H1.NPC.Exp1_TTCTCCTGTTCTCATT 2.41902974376507 -4.93565528716393 cDC2
sc_R1.NPC.Exp1_TTGCCGTTCCGTTGTC -0.341749279405401 -8.10915630187341 Macrophages
sc_E6.NPC.Exp1_AAGAACAAGCACACAG-1 0.604667575452998 -6.69928376998254 Macrophages
sc_H1.NPC.Exp1_CCCTCCTAGGATGCGT 4.05919745693035 -4.12342279280969 cDC2
sc_E5.NPC.Exp1_GCATCTCCATGAATAG-1 2.14873770007916 -2.35357611502953 Monocytes (IGSF21+ GPR34+)
sc_R7.NPC.Exp1_CTGCATCAGCCTCACG-1 -1.87269803753071 4.8268969741886 Kupffer cells
sc_R5.NPC.Exp1_CTTCAATCATCACGGC-1 -4.10411473980121 7.88280613098792 Kupffer cells
sc_E7.NPC.Exp1_AATAGAGCAGCGATTT-1 -0.177615015413091 -6.5566365035946 Macrophages
sc_E2.NPC.Exp1_TTCTACAGTAGCTAAA -2.92954656353168 5.07987768326453 Kupffer cells
sc_R5.NPC.Exp1_GCACGTGTCCAAGAGG-1 -2.47310396900348 -5.51233547057458 Macrophages (HES4+)
sc_E5.NPC.Exp1_TCGGGTGCATAACAGA-1 -1.77883002033405 1.91910047207526 Monocytes (TREM2+ CD9+)
sc_R2.NPC.Exp1_TTAGGACTCTAACGGT -1.14703819027118 -5.69152515258141 Macrophages (HES4+)
sc_R5.NPC.Exp1_AGTCAACAGGCGTTGA-1 -0.65322241058521 -1.50490992392846 Monocytes (secretory)
sc_E2.NPC.Exp1_TATCAGGCATGCCTTC -0.94093963375263 -1.80451934661218 cDC2
sc_R5.NPC.Exp1_TGGCGTGCAATGGCAG-1 0.397685976122096 -6.67933433379479 Macrophages
sc_E7.NPC.Exp1_AGACAGGGTGATTGGG-1 3.42460087070294 -1.92231242980309 cDC2
sc_R3.NPC.Exp1_TGAGGGAGTCAGAATA -0.155477492715642 -8.24065559233972 Macrophages
sc_R2.NPC.Exp1_TGCACCTTCTCAAACG 2.15444806346722 0.243673079950133 Monocytes (IGSF21+ GPR34+)
sc_E1.NPC.Exp1_TATGCCCCAGATGGGT -0.11712667217426 -3.2099499019558 cDC2
sc_H2.NPC.Exp1_ACCTTTAGTGGACGAT -1.25708100071125 4.04037458573035 Kupffer cells (SUCNR1+)
sc_H1.EKS.Exp1_CCCATACTCTCCAGGG -0.00181278457813006 -2.46143572654077 cDC2
sc_E5.NPC.Exp1_AGCGCCAGTTGTATGC-1 -1.55766865482502 8.15270931397132 Kupffer cells
sc_H1.NPC.Exp1_AACCATGAGTCGTACT -1.37179085483722 7.87475855026893 Kupffer cells
sc_E7.NPC.Exp1_TATTGCTGTATGTGTC-1 -0.604628770257757 -6.25557582701989 Macrophages
sc_R2.NPC.Exp1_TTAGGCACAGTCTTCC -2.04841300716572 3.44057089958839 Kupffer cells
sc_E7.NPC.Exp1_CTTTCAAGTTGTGGCC-1 3.57363227138348 -2.59175293769189 cDC2
sc_R2.NPC.Exp1_GACGTGCGTCACACGC -1.01842912903003 0.48004736083127 Monocytes (TREM2+ CD9+)
sc_R5.NPC.Exp1_GTAGGTTTCACGAACT-1 0.947466963325217 1.71844715748481 Monocytes (IGSF21+ GPR34+)
sc_E5.NPC.Exp1_GTTGTCCGTACGGTTT-1 -1.21746155491047 6.02920658264808 Kupffer cells
sc_R2.NPC.Exp1_TGCCCATCATAGTAAG -1.2589206384676 5.29744894180945 Kupffer cells
sc_H3.NPC.Exp1_TCGGGACGTCGAAAGC -3.26144143810444 3.58318740997962 Kupffer cells
sc_R2.NPC.Exp1_CATCGAACATTCCTCG 0.576883108709529 -6.5259420188839 Macrophages
sc_R1.NPC.Exp1_GTTCATTAGACACGAC -1.64700123539142 5.56100542221717 Kupffer cells
sc_R7.NPC.Exp1_TTCGCTGGTCACAATC-1 1.85065326223202 -3.87780158843347 cDC2
sc_E2.NPC.Exp1_GCAGTTACAACTGCGC -3.57129451503925 5.50154335175208 Kupffer cells
sc_E6.NPC.Exp1_GGATGTTCATAGATGA-1 -0.852025239373967 2.9607876030033 Kupffer cells (SUCNR1+)
sc_H1.NPC.Exp1_TCAGGATTCACCATAG -0.489621250535772 -3.87875907744714 cDC2
sc_E5.NPC.Exp1_AACCAACAGCATCTTG-1 1.42668211588688 -1.1695720466549 Monocytes (IGSF21+ GPR34+)
sc_H3.NPC.Exp1_GTCGTAAAGTAATCCC 1.27719777951069 -3.93872325743981 cDC2
sc_E1.NPC.Exp1_TGGTTCCCAATCACAC -2.26323005428486 -4.58392398680993 Macrophages (HES4+)
sc_E5.NPC.Exp1_TGTGTGATCTTCGGAA-1 -3.63729497661762 6.82346803818397 Kupffer cells
sc_H3.NPC.Exp1_TTAGTTCCATCCGGGT -3.91825649013691 4.82680637512855 Kupffer cells
sc_H1.EKS.Exp1_TCGAGGCAGACTTGAA -1.35124775638752 -1.0327107223446 Monocytes (TREM2+ CD9+)
sc_R5.NPC.Exp1_GATTGGTTCGTGGGAA-1 -2.24765106907062 7.75298244629554 Kupffer cells
sc_H3.NPC.Exp1_CCGTTCAGTCGACTGC 1.92333504686184 -4.50173871840783 cDC2
sc_E7.NPC.Exp1_AACCACACAACTCCCT-1 -3.68327829113178 -5.02495878066369 Macrophages (HES4+)
sc_E2.NPC.Exp1_TGCGGGTCACAACTGT -1.15762874355488 8.31448061142615 Kupffer cells
sc_R3.NPC.Exp1_CCGGTAGCACCTATCC -0.256473987008855 -0.995567730324945 Monocytes (TREM2+ CD9+)
sc_E2.NPC.Exp1_GATGAGGCAGGAACGT 2.20327678451367 -2.99124663199731 Monocytes (IGSF21+ GPR34+)
sc_R5.NPC.Exp1_CATTTCAAGAAGTCCG-1 0.276718528364375 -3.54490154113122 cDC2
sc_E2.NPC.Exp1_CAGTCCTGTTACCGAT 0.774672718141749 -5.88544242705651 cDC2
sc_E1.NPC.Exp1_TATTACCAGTGCCAGA 1.14950338134594 -2.08318655814477 cDC2
sc_H1.EKS.Exp1_TTGGAACAGAAGATTC -1.30694386234455 4.38501031075172 Kupffer cells (SUCNR1+)
sc_E7.NPC.Exp1_GGTGTCGAGTCCTACA-1 4.35413959750958 -0.601695350068292 cDC2
sc_R6.NPC.Exp1_GTCTGTCGTTGCTTGA-1 -1.43966886272602 -4.31140153731652 Macrophages (HES4+)
sc_E7.NPC.Exp1_CCTACGTTCTCGGCTT-1 -1.55287977924518 1.09251529846839 Monocytes (TREM2+ CD9+)
sc_R5.NPC.Exp1_CCCTCTCTCTCCGAAA-1 0.891666674409583 0.212464907509604 Monocytes (IGSF21+ GPR34+)
sc_E1.NPC.Exp1_AATCCAGGTCTCATCC 4.87755444774456 -3.02374070014306 cDC2
sc_E7.NPC.Exp1_GTAACCAAGCTGCGAA-1 -0.203917710687444 -0.710181525605401 Monocytes (secretory)
sc_E1.NPC.Exp1_ACACCCTTCCATTCTA 0.0146456671697642 -8.43856494750329 Macrophages
sc_R6.NPC.Exp1_CATTCCGGTGAATAAC-1 -1.26741143932514 -1.28747158374139 Monocytes (TREM2+ CD9+)
sc_E2.NPC.Exp1_CGAACATCACCAGGTC 10.5759394479734 4.01367766533546 cDC1
sc_E1.NPC.Exp1_CACAAACTCGGCGCTA 4.69609335193463 -2.06859748687097 cDC2
sc_R5.NPC.Exp1_ATTCAGGCAAACTAAG-1 -4.42317601909809 7.31673271332435 Kupffer cells
sc_R7.NPC.Exp1_CTCCAACTCAGAACCT-1 1.27841344604321 1.07087779913596 Monocytes (IGSF21+ GPR34+)
sc_E2.NPC.Exp1_CGGCTAGCATATGGTC -3.292584626581 6.52667171631507 Kupffer cells
sc_E1.NPC.Exp1_ACGCCGAAGGCATGGT -1.73915621509723 -1.35602348174401 Monocytes (IGSF21+ GPR34+)
sc_R6.NPC.Exp1_ATGGGAGTCTTTGATC-1 -1.38237354030781 0.661017620307723 Monocytes (TREM2+ CD9+)
sc_E7.NPC.Exp1_TGAATCGAGCTTTCTT-1 -3.28282186260395 -4.8733770164425 Macrophages (HES4+)
sc_E7.NPC.Exp1_GGGCCATCATCTCGTC-1 -1.65168759098224 1.6669666257923 Monocytes (TREM2+ CD9+)
sc_H1.NPC.Exp1_GGCTCGAAGCTGAACG 1.30743700394459 -2.98382466162988 cDC2
sc_E6.NPC.Exp1_CTATCTAGTACGACAG-1 2.43495717773266 -0.436449459450921 cDC2
sc_H1.NPC.Exp1_CCTACACGTAAATGAC -2.86021134128742 6.68466217194251 Kupffer cells
sc_E2.NPC.Exp1_GGCGTGTGTGGTACAG -2.36591598262958 7.24911338959388 Kupffer cells
sc_E2.NPC.Exp1_TGTGGTAGTTCCACGG 1.76915660629101 0.0309432235782536 Monocytes (IGSF21+ GPR34+)
sc_E2.NPC.Exp1_ATCACGATCAACACTG 2.27704611549206 -2.71068876113244 Monocytes (IGSF21+ GPR34+)
sc_H1.NPC.Exp1_TCTGAGATCGCTAGCG -3.87218782177143 5.06578428421668 Kupffer cells
sc_R5.NPC.Exp1_CTACTATAGGACCCAA-1 -2.67922207584553 7.97312290344886 Kupffer cells
sc_R1.NPC.Exp1_ACCAGTATCACAGGCC -0.196317880060003 -3.40459840621301 cDC2
sc_R2.NPC.Exp1_CACTCCACATCGTCGG -2.11632892360859 2.06258089218787 Monocytes (TREM2+ CD9+)
sc_H3.NPC.Exp1_AGCTCCTTCACTCCTG -3.68511459102802 4.07120616112403 Kupffer cells
sc_E2.NPC.Exp1_ATCACGAGTGTTCTTT 2.06640425453015 -1.835013798135 Monocytes (IGSF21+ GPR34+)
sc_E7.NPC.Exp1_GAGTTTGAGAACAGGA-1 -0.775610773469732 5.82758409653358 Kupffer cells (SUCNR1+)
sc_E5.NPC.Exp1_AGAAGCGGTCTCAGAT-1 11.0714714838011 3.30105049286536 cDC1
sc_R1.NPC.Exp1_GTAACGTAGTACTTGC 0.0593783570272471 -1.52585594977685 cDC2
sc_R7.NPC.Exp1_CACTGTCTCAATCAGC-1 -0.642430274392888 6.80483610306434 Kupffer cells (SUCNR1+)
sc_E7.NPC.Exp1_ACTGCAACACAGAAGC-1 -1.86149427166157 -1.54463785018273 Monocytes (TREM2+ CD9+)
sc_R3.NPC.Exp1_CGACTTCAGATGTTAG -1.23271438350849 -1.8381261142666 Monocytes (TREM2+ CD9+)
sc_R7.NPC.Exp1_GTAGAGGTCATACAGC-1 0.79706701764889 -0.461429229634484 cDC2
sc_E3.NPC.Exp1_CACATAGTCATGGTCA 0.560008199308589 -6.92086427535363 Macrophages
sc_E5.NPC.Exp1_TAACACGGTATACCTG-1 2.30042675266094 -2.67141955222436 cDC2
sc_E6.NPC.Exp1_CTCGAGGAGCAGGTCA-1 -1.16807028522663 0.383730710787097 Monocytes (TREM2+ CD9+)
sc_E7.NPC.Exp1_GGAGATGTCGACGCTG-1 3.50382903346844 -0.0811824115688411 cDC2
sc_H3.NPC.Exp1_CAGCTGGAGAGCAATT -4.19729921093158 4.48148042832069 Kupffer cells
sc_E1.NPC.Exp1_CCAATCCAGCCCAATT -0.223201482202337 -8.50651710357018 Macrophages
sc_H2.NPC.Exp1_TGCACCTCACAACGCC -0.596212355996892 -0.946765354531488 Monocytes (secretory)
sc_H1.NPC.Exp1_CGGAGCTAGCTGCCCA -0.198523371125982 -1.80451243247338 cDC2
sc_H3.NPC.Exp1_ATCCACCGTCGGCTCA -0.0110302852647756 -2.48377173270532 cDC2
sc_E1.NPC.Exp1_GTAGTCACAATGACCT -1.90787765255146 -1.09250097598382 Monocytes (TREM2+ CD9+)
sc_R2.NPC.Exp1_CGGAGCTAGACAGGCT 1.63663116226025 -1.99988525237389 Monocytes (IGSF21+ GPR34+)
sc_R5.NPC.Exp1_GCCCAGAGTTGATGTC-1 0.376179487798884 -0.0437241705829707 Monocytes (IGSF21+ GPR34+)
sc_H1.NPC.Exp1_CATCAGACAAGCTGAG 0.550772906635478 -1.96437471236535 cDC2
sc_E5.NPC.Exp1_AACCCAACACGTGAGA-1 0.888974205945208 -0.186902514355859 Monocytes (IGSF21+ GPR34+)
sc_R6.NPC.Exp1_TAGATCGCACTTCAGA-1 2.7409253431303 0.360142776114264 cDC2
sc_E5.NPC.Exp1_CAGCGTGAGCACTAAA-1 1.77457288036175 -2.13550775374719 cDC2
sc_E5.NPC.Exp1_ACAGAAACACCTTCGT-1 -4.06580039730243 6.92943365250281 Kupffer cells
sc_E6.NPC.Exp1_CACGTGGAGATCGACG-1 -0.968587009813115 0.203444847208777 Monocytes (TREM2+ CD9+)
sc_E1.NPC.Exp1_AGCGGTCTCGTATCAG -1.76501652469806 1.37278754387549 Monocytes (TREM2+ CD9+)
sc_R2.NPC.Exp1_TGACTTTCAGTCGTGC 0.0395564747793223 1.0264506426876 Monocytes (IGSF21+ GPR34+)
sc_H2.NPC.Exp1_CTCATTACAGTATGCT -0.297487466241643 -1.60058968390771 Monocytes (secretory)
sc_E1.NPC.Exp1_AATCGGTGTTCGCGAC -1.17272683849506 -7.14261405791589 Macrophages
sc_E1.NPC.Exp1_GTCTTCGGTGATGCCC -1.53520461788349 -1.45538561667748 Monocytes (IGSF21+ GPR34+)
sc_R1.NPC.Exp1_TAAGCGTTCTGAGGGA -1.91849943866901 2.55751783524207 Monocytes (TREM2+ CD9+)
sc_E2.NPC.Exp1_CCACCTACACGGTTTA 0.0980658246023204 -7.29780071105309 Macrophages
sc_R2.NPC.Exp1_TATTACCAGCTGCAAG -1.07686492672138 8.38302929077796 Kupffer cells
sc_R2.NPC.Exp1_CCTACACTCACCACCT -2.43833920231037 7.22033722077064 Kupffer cells
sc_E3.NPC.Exp1_TCTCATACATCCGGGT -0.418364732171819 7.6715186325138 Kupffer cells (SUCNR1+)
sc_R2.NPC.Exp1_CGATTGATCGCTAGCG -3.70208617916279 4.70234901581458 Kupffer cells
sc_R2.NPC.Exp1_TGAAAGAGTCGGCATC 3.70352676639385 -4.7645952018673 cDC2
sc_E2.NPC.Exp1_ACTTTCAAGTGTCCCG -1.06576916446857 8.41310817871741 Kupffer cells
sc_H3.NPC.Exp1_GATCGATTCTGAGGGA 1.65883353481121 -3.14619248236962 cDC2
sc_E7.NPC.Exp1_TCTTAGTAGGTGCATG-1 -1.52637311687641 2.67248565827064 Monocytes (TREM2+ CD9+)
sc_R2.NPC.Exp1_GCAATCACATTATCTC -2.01440903415851 7.08217126999549 Kupffer cells
sc_R3.NPC.Exp1_GACCAATTCTCTTATG -0.677937238122747 -7.67453067626306 Macrophages
sc_R5.NPC.Exp1_TGAATCGTCACTACTT-1 -0.222980587388799 -0.51601581897088 Monocytes (secretory)
sc_E3.NPC.Exp1_GCTTCCACAGCTATTG 6.897112639044 -2.00184958304711 activated DCs
sc_R5.NPC.Exp1_TGCGACGGTAGTGATA-1 -1.23355981578998 4.41264230881385 Kupffer cells
sc_E7.NPC.Exp1_ACGCACGGTGAAAGTT-1 -0.521180837060735 6.05249101792029 Kupffer cells (SUCNR1+)
sc_R1.NPC.Exp1_ATAAGAGCAATAGCAA 0.121334285829737 -8.45345657195397 Macrophages
sc_R7.NPC.Exp1_AGTGATCAGCTGTTCA-1 -0.486017672921941 3.79307253037147 Kupffer cells (SUCNR1+)
sc_E6.NPC.Exp1_CACATGATCGTACACA-1 3.8626637769682 -2.04995124663659 cDC2
sc_R2.NPC.Exp1_CGATGGCGTCAGATAA -2.25263377895527 6.97879154358558 Kupffer cells
sc_H2.NPC.Exp1_TTCTCAAGTACCGAGA -0.732524959947393 -7.55947177733727 Macrophages
sc_R6.NPC.Exp1_GGTGATTAGGTACCTT-1 -0.0497806953447316 -7.99936454619714 Macrophages
sc_R1.NPC.Exp1_GCGGGTTTCATCGCTC 2.1911458087904 0.0241358665054234 Monocytes (IGSF21+ GPR34+)
sc_E2.NPC.Exp1_CCGGGATCAAGGTTTC -3.14755841961078 5.14692098770789 Kupffer cells
sc_H3.NPC.Exp1_CGATGGCGTAGCGCAA 4.37760022411175 -4.67496841277429 cDC2
sc_E5.NPC.Exp1_TTGATGGGTCTACGAT-1 0.953045647014454 0.479929145728567 Monocytes (IGSF21+ GPR34+)
sc_H2.NPC.Exp1_CTGATAGGTCCCTTGT -0.652520148660466 -2.7735177787716 Macrophages (HES4+)
sc_R5.NPC.Exp1_ACCTGTCTCGTAGCCG-1 0.73788400122948 0.661670887214461 Monocytes (IGSF21+ GPR34+)
sc_R5.NPC.Exp1_TTGTTCAAGTAGCCAG-1 -1.62031790485553 -0.665168097871026 Monocytes (TREM2+ CD9+)
sc_R6.NPC.Exp1_TACTTGTTCCGTGGTG-1 2.87404015788861 -1.20461027945825 cDC2
sc_R7.NPC.Exp1_CAGCGTGCAATTTCTC-1 -1.035997359659 7.27603990708045 Kupffer cells
sc_E2.NPC.Exp1_TTTCCTCTCTGCTGCT -2.23063966503315 -5.79831474150964 Macrophages (HES4+)
sc_R1.NPC.Exp1_AACGTTGTCACAGGCC -0.134129254724309 -8.23750942076989 Macrophages
sc_R3.NPC.Exp1_CCTAAAGGTACCGAGA -1.13246843090229 6.33593637619666 Kupffer cells (SUCNR1+)
sc_E6.NPC.Exp1_AGGTGTTTCCAACCGG-1 0.308500797842219 -4.33177535857507 Macrophages (HES4+)
sc_H2.NPC.Exp1_AACACGTTCCTTGACC -1.17632385959797 -0.483775547402581 Monocytes (TREM2+ CD9+)
sc_E7.NPC.Exp1_TTGTGGAGTCAAAGAT-1 -1.11034104099445 -6.38415258254357 Macrophages
sc_E5.NPC.Exp1_ATTCCCGCACGGTGTC-1 -3.20527335872822 7.27019388352088 Kupffer cells
sc_H1.NPC.Exp1_GTCGTAAAGGGTCTCC 2.90394809970684 -3.49524395789452 cDC2
sc_R2.NPC.Exp1_CGCGGTAAGATAGTCA -2.15931746235065 6.8903735366886 Kupffer cells
sc_R5.NPC.Exp1_AGTTCGATCTGGACCG-1 -3.95142099132709 -5.79401605452844 Macrophages (HES4+)
sc_R5.NPC.Exp1_TGCACGGAGTTCCAGT-1 -0.985130398179815 3.72714192543677 Monocytes (secretory)
sc_E5.NPC.Exp1_CTCCTTTCACAACGTT-1 -4.16772815456562 7.35850317154578 Kupffer cells
sc_E6.NPC.Exp1_ATGCATGTCAACTGGT-1 0.751797304843142 6.15880806122474 Kupffer cells (SUCNR1+)
sc_E5.NPC.Exp1_TCGCAGGTCTGGACTA-1 -3.73151132335834 6.83040077362708 Kupffer cells
sc_R2.NPC.Exp1_TGGGCGTGTCCGACGT -1.43640991916828 8.22994024429969 Kupffer cells
sc_E5.NPC.Exp1_AGAGAGCCATTCACAG-1 -4.4040143178957 6.02582008515052 Kupffer cells
sc_R2.NPC.Exp1_CACAAACGTCAGATAA 2.5784657312376 -3.80872838820764 cDC2
sc_H3.NPC.Exp1_TAAGAGAGTCTTCTCG 1.63523802289791 -3.23720043029138 cDC2
sc_E7.NPC.Exp1_GCGATCGTCATGGCCG-1 0.133849532697871 -7.53052585448571 Macrophages
sc_E1.NPC.Exp1_TAGAGCTGTAAGGGAA 3.14550021419354 -0.515515497582635 cDC2
sc_E6.NPC.Exp1_AGGAAATCACTTGACA-1 3.68768957385845 -2.40788357581445 cDC2
sc_E2.NPC.Exp1_TGACTTTAGGCCCGTT 2.52545669803448 -4.78595559920617 cDC2
sc_H1.NPC.Exp1_GATCGATGTAGCTAAA -2.68547412624531 5.77310449753455 Kupffer cells
sc_R6.NPC.Exp1_CACGAATTCCAACTGA-1 0.303781242464259 1.53372604523353 Monocytes (IGSF21+ GPR34+)
sc_R2.NPC.Exp1_ATTCTACCACACAGAG -2.0607776330965 6.97665912781409 Kupffer cells
sc_R5.NPC.Exp1_AAGTGAACAGGAGGTT-1 -4.66645166149311 6.90981037293128 Kupffer cells
sc_H3.NPC.Exp1_CGTCAGGAGGGCTTCC 1.54158547649212 -3.4713937553341 cDC2
sc_E6.NPC.Exp1_TGAGGTTCATGGGCAA-1 0.644101978634074 5.21109182511024 Kupffer cells (SUCNR1+)
sc_R6.NPC.Exp1_AGCTACAGTACAGTCT-1 0.216381044481471 -8.39094703521081 Macrophages
sc_R2.NPC.Exp1_ACGAGGACATGACATC -1.39550897350483 1.23785359535865 Monocytes (TREM2+ CD9+)
sc_H1.NPC.Exp1_CAAGGCCAGTGGGTTG -2.1878266023653 4.95108062897376 Kupffer cells
sc_R2.NPC.Exp1_TGCGTGGGTGCACCAC -1.49535581340961 -0.863490632432183 Monocytes (TREM2+ CD9+)
sc_E2.NPC.Exp1_AAACCTGGTCCGTCAG -2.31585880985431 7.0388920990055 Kupffer cells
sc_R5.NPC.Exp1_GATTGGTAGGCGTCCT-1 1.02355840185709 0.9420524028366 Monocytes (IGSF21+ GPR34+)
sc_H3.NPC.Exp1_GTCGGGTGTCCAGTAT 0.400402517412379 -2.9848841937954 cDC2
sc_E1.NPC.Exp1_CGAGCACAGAAGGTTT -3.69854375591449 -4.20139234389611 Macrophages (HES4+)
sc_E6.NPC.Exp1_GCTGGGTCAGTCGGAA-1 -1.70853349437885 -6.99966209258386 Macrophages
sc_E1.NPC.Exp1_ACCCACTCATTCTTAC -0.066215245630071 -2.64950411643334 cDC2
sc_R1.NPC.Exp1_GTGCGGTAGAGTTGGC 0.268596501444056 -8.24768512572595 Macrophages
sc_R3.NPC.Exp1_AAACCTGTCTCCCTGA -0.375500647928045 -7.37515800322839 Macrophages
sc_E7.NPC.Exp1_AGCCAGCCAGTTAAAG-1 3.68219497928448 -2.33786766852685 cDC2
sc_R2.NPC.Exp1_GTTTCTAGTTCGAATC 1.3734481645567 -0.373676172154626 Monocytes (IGSF21+ GPR34+)
sc_E1.NPC.Exp1_TGCGCAGCATGTAAGA 3.93327263126202 -0.843894294160089 cDC2
sc_R2.NPC.Exp1_CATTCGCGTGTGAAAT -2.57942601909809 -5.68277566756555 Macrophages (HES4+)
sc_H3.NPC.Exp1_GCGCAACAGGATGGAA 1.42170184979267 -2.86302512015649 cDC2
sc_E6.NPC.Exp1_TTTGGAGGTAGGCTCC-1 0.511868120525553 6.36228639755897 Kupffer cells (SUCNR1+)
sc_E2.NPC.Exp1_CTTACCGTCTAACCGA -3.21111032238178 5.22763998184852 Kupffer cells
sc_R2.NPC.Exp1_ATTCTACTCTGGAGCC -1.49424335231952 -1.19496910895654 Monocytes (TREM2+ CD9+)
sc_E7.NPC.Exp1_CGTGATATCTCTTGCG-1 4.36674240360089 -0.794000318902215 cDC2
sc_R5.NPC.Exp1_AATCGACAGCACTTTG-1 -1.65432640781574 0.930532762152472 Monocytes (TREM2+ CD9+)
sc_E1.NPC.Exp1_GATTCAGAGCTGAACG -1.08644196262531 -7.97546451415368 Macrophages
sc_E2.NPC.Exp1_CATTCGCTCTGGTTCC 2.11743322143383 -3.10634749259301 cDC2
sc_R1.NPC.Exp1_TACTCATCACCCATGG -2.40509149303608 0.120797434193412 Kupffer cells
sc_E2.NPC.Exp1_AGCATACGTAGCAAAT -0.477319686319158 -5.82063834990807 Macrophages (HES4+)
sc_E2.NPC.Exp1_TCGCGAGAGTGAACGC -3.88788911571674 6.35075218353919 Kupffer cells
sc_R3.NPC.Exp1_CAGCCGAGTCCTAGCG 3.00274470577069 -0.728387049096307 cDC2
sc_E2.NPC.Exp1_TCTTCGGGTGTGACGA -2.4688119577425 4.81850368652991 Kupffer cells
sc_H1.NPC.Exp1_CGTTCTGCACGGACAA 4.02889636287518 -3.33157246436425 cDC2
sc_E1.NPC.Exp1_ACTTACTGTTCCATGA 4.21523597965069 -2.06885903205224 cDC2
sc_E6.NPC.Exp1_GTGCTGGAGAGCAGCT-1 3.03702858218975 -2.03025954093285 cDC2
sc_E5.NPC.Exp1_GTGGGAATCGTACACA-1 1.52067288884945 -3.68367259826013 cDC2
sc_H1.EKS.Exp1_GAAACTCTCTCAAGTG -1.11522123089008 -3.75665872420617 Macrophages
sc_R2.NPC.Exp1_GTCTTCGAGACTCGGA -4.00003787746601 4.36605245743445 Kupffer cells
sc_H1.NPC.Exp1_CGGAGCTGTCCTGCTT -3.47751685848407 -5.42709033812829 Macrophages (HES4+)
sc_E5.NPC.Exp1_AGACAAATCCATCTCG-1 1.08041463920899 -0.499858549493035 Monocytes (IGSF21+ GPR34+)
sc_E7.NPC.Exp1_GTAGTACTCATGAGAA-1 -0.564391343499944 -3.470174244302 cDC2
sc_R5.NPC.Exp1_TGATTTCTCCGTATGA-1 1.98856297263928 -4.38573091353723 cDC2
sc_R7.NPC.Exp1_AGTACTGCAACCAATC-1 2.6245810104353 -1.81031291808434 cDC2
sc_H1.EKS.Exp1_CGAGCACCACCATGTA 3.80979064235516 -4.59299915160485 cDC2
sc_R2.NPC.Exp1_TCTTCGGCACTATCTT 10.4936058832151 3.91879422341041 cDC1
sc_R2.NPC.Exp1_TGCGGGTAGGTCGGAT 1.25827691087551 1.02490700159721 Monocytes (IGSF21+ GPR34+)
sc_R1.NPC.Exp1_AGATCTGTCATCTGTT -3.69166061153583 -5.06809919204064 Macrophages (HES4+)
sc_R2.NPC.Exp1_CTAACTTAGCAGACTG -2.48708650341205 2.36221809063605 Monocytes (TREM2+ CD9+)
sc_R3.NPC.Exp1_TCTTCGGTCACTTATC -1.36714479198627 -7.42942588652917 Macrophages
sc_E1.NPC.Exp1_GACAGAGAGACTACAA 6.9231045557005 -1.9893552574093 activated DCs
sc_R2.NPC.Exp1_CGTCCATGTCAATACC -1.20742985477619 8.12663204346351 Kupffer cells
sc_E3.NPC.Exp1_TGAAAGACATCCGTGG 10.4706747842772 3.90778071556739 cDC1
sc_H3.NPC.Exp1_CAACCTCCAGGGAGAG -0.948750822450445 8.08765489731483 Kupffer cells
sc_E2.NPC.Exp1_GGGCATCTCGACGGAA -2.64675137272053 -6.28804462279626 Macrophages (HES4+)
sc_E2.NPC.Exp1_ACTTTCAAGCGTGAAC -4.28800174465351 5.75802070770911 Kupffer cells
sc_E1.NPC.Exp1_TTTCCTCGTAGAAGGA 1.94443634280987 1.46319563065223 Monocytes (IGSF21+ GPR34+)
sc_R5.NPC.Exp1_CTCCCAACATGTCGTA-1 2.35672322044201 -4.46822707976647 cDC2
sc_E2.NPC.Exp1_TTTGCGCCATCGTCGG -1.48878761997394 8.28534490738563 Kupffer cells
sc_E2.NPC.Exp1_ATTATCCCATGGTAGG -1.25229427089863 -2.068562916177 Monocytes (TREM2+ CD9+)
sc_R6.NPC.Exp1_AGTCAACGTACCAGAG-1 0.0147963477117564 -0.462949446099481 Monocytes (secretory)
sc_H3.NPC.Exp1_TAGCCGGTCATGCAAC -2.42228051891498 4.47398335610084 Kupffer cells
sc_E2.NPC.Exp1_GAGCAGAGTGAGGGAG -3.7809388326662 3.79244978104285 Kupffer cells
sc_E1.NPC.Exp1_GACCAATTCAATAAGG -2.79938146343403 -4.36208217467614 Macrophages (HES4+)
sc_E1.NPC.Exp1_GAGCAGAGTCCTAGCG 4.25214460620709 -3.77045028533288 cDC2
sc_E2.NPC.Exp1_CCAATCCAGCTGCCCA -0.327400534059331 3.13446790848426 Kupffer cells (SUCNR1+)
sc_E6.NPC.Exp1_TCATGAGCACGTGTGC-1 10.6732199502928 2.19806666050605 cDC1
sc_R6.NPC.Exp1_GGCAGTCTCAGCGCGT-1 2.12274053821392 1.09581781302146 Monocytes (IGSF21+ GPR34+)
sc_E7.NPC.Exp1_ATTGTTCAGCATGGGT-1 -0.528782217408941 7.00578338776282 Kupffer cells (SUCNR1+)
sc_R1.NPC.Exp1_TGTTCCGGTTACGACT -1.5429463075655 6.26608497772864 Kupffer cells
sc_E6.NPC.Exp1_CGATGCGTCACTGGTA-1 3.77192500362225 -1.49972753848382 cDC2
sc_H1.NPC.Exp1_CGCCAAGAGCCGGTAA 2.83167126903363 -3.80822007979699 cDC2
sc_R2.NPC.Exp1_CAACTAGAGAATTGTG 2.02054765949078 0.332739630085746 Monocytes (IGSF21+ GPR34+)
sc_R6.NPC.Exp1_ACACAGTGTACGATTC-1 -0.161645858194158 6.04157240067176 Monocytes (TREM2+ CD9+)
sc_R2.NPC.Exp1_GCATGCGGTCTCTCGT 0.528408320043757 -0.810935428994378 Monocytes (IGSF21+ GPR34+)
sc_H1.NPC.Exp1_AAGACCTCAGGTCCAC -2.39589854946308 5.10672361527137 Kupffer cells
sc_E7.NPC.Exp1_GTCGTTCCACTATCCC-1 -1.13320395221882 -7.67403762664147 Macrophages
sc_R1.NPC.Exp1_CTACGTCAGATACACA 3.04623845348187 -4.78796403731652 cDC2
sc_R2.NPC.Exp1_CAAGATCGTGTTAAGA -0.848566620256231 5.25528175507239 Monocytes (IGSF21+ GPR34+)
sc_R5.NPC.Exp1_CATCCGTCATAACGGG-1 10.8892920328123 3.09014637146644 cDC1
sc_R5.NPC.Exp1_AACTTCTCAAGTTGGG-1 -1.88791534176044 8.1729253021305 Kupffer cells
sc_E1.NPC.Exp1_CGTAGCGAGCCACGTC -2.17907115688495 5.99515707169227 Kupffer cells (SUCNR1+)
sc_E1.NPC.Exp1_CCACCTACAGGGTACA 0.0386961413366343 -2.93615143622704 cDC2
sc_H1.NPC.Exp1_CAGCGACAGTCCTCCT 0.702895821426585 -2.46404092635461 cDC2
sc_R5.NPC.Exp1_GGAGAACGTGGTGATG-1 0.680178613756373 0.634695180994788 Monocytes (IGSF21+ GPR34+)
sc_E1.NPC.Exp1_TAGCCGGTCCAAACAC 4.54291013011761 -3.23944204177209 cDC2
sc_E6.NPC.Exp1_GTTACCCGTCGTTATG-1 0.333947868440821 5.48744995270423 Kupffer cells (SUCNR1+)
sc_H2.NPC.Exp1_CACCACTGTTCAGGCC 0.518098385427668 -7.56778686370202 Macrophages
sc_E1.NPC.Exp1_GGGATGAAGTACGTTC 3.60521891841717 -1.48819964255639 cDC2
sc_R2.NPC.Exp1_GTGAAGGCAGTATCTG -2.07311841716938 -0.245466402428826 Monocytes (TREM2+ CD9+)
sc_E7.NPC.Exp1_CTGAATGGTAACCAGG-1 3.82051566371746 -1.12191491450616 cDC2
sc_H1.NPC.Exp1_GGGAATGCACTGCCAG -1.69820949306659 3.67957145844153 Monocytes (TREM2+ CD9+)
sc_E6.NPC.Exp1_CTCAATTCAGTGAGCA-1 3.64795068034954 -3.04668300475427 cDC2
sc_R2.NPC.Exp1_CAGCTGGCAATCCAAC -2.3068828271883 6.15576107178382 Kupffer cells
sc_E6.NPC.Exp1_GTCCTCATCAAACGAA-1 0.446716816518977 5.34452087555579 Kupffer cells (SUCNR1+)
sc_R6.NPC.Exp1_ATTCCATCAGCATCTA-1 0.922862490062192 -5.23380058135339 Macrophages (HES4+)
sc_E2.NPC.Exp1_CTCAGAATCCACTGGG 1.26808759698696 -1.09983532752343 Monocytes (IGSF21+ GPR34+)
sc_R3.NPC.Exp1_CAACTAGTCGCCTGAG -1.16972514858417 -6.23650043334313 Macrophages
sc_E2.NPC.Exp1_CGTTCTGAGTGTGAAT -3.7100536512392 3.64252621803931 Kupffer cells
sc_R1.NPC.Exp1_TCGGTAAAGGAGTTGC 2.83246508369274 -4.12746160353967 cDC2
sc_E1.NPC.Exp1_ACACCCTGTAAAGTCA -0.278980939294622 -8.1457888397152 Macrophages
sc_E7.NPC.Exp1_TGTAAGCGTATTAAGG-1 -0.141163437272832 6.32204134140662 Kupffer cells (SUCNR1+)
sc_E5.NPC.Exp1_GACAGCCCAATAGTCC-1 -4.02124234905414 7.75518734131507 Kupffer cells
sc_E5.NPC.Exp1_ATGTCTTAGCGAATGC-1 -3.48882028331928 7.32640058670692 Kupffer cells
sc_R1.NPC.Exp1_CTCGTCACATACGCCG -0.0272041248338674 0.461726791528383 Monocytes (TREM2+ CD9+)
sc_E7.NPC.Exp1_TTCTTCCAGCTAGATA-1 2.77262666950054 -0.41689722861596 cDC2
sc_R2.NPC.Exp1_TGGCCAGGTAACGACG -2.11666390171222 6.8746116844242 Kupffer cells
sc_E6.NPC.Exp1_CATTTCAGTGATTGGG-1 3.76345065364666 -1.38334851588555 cDC2
sc_E7.NPC.Exp1_CTATCCGTCCTCGCAT-1 3.82258895168133 -1.08995669211694 cDC2
sc_R2.NPC.Exp1_GCGAGAAGTTGAACTC 2.84430602321453 -3.45854466285058 cDC2
sc_E6.NPC.Exp1_CTTCTCTAGTTGCTGT-1 -0.908937780763433 -8.54089801635095 Macrophages
sc_H3.NPC.Exp1_TATCAGGCACTGTCGG -3.47197505703144 3.49402625237159 Kupffer cells
sc_R7.NPC.Exp1_GATCCCTAGCTGAAGC-1 -1.02448937168293 6.61324484024695 Kupffer cells (SUCNR1+)
sc_E5.NPC.Exp1_GCACATACATTGACCA-1 2.34522953758068 -4.55032890166589 cDC2
sc_H1.NPC.Exp1_TTCGGTCAGGTCGGAT -0.461252777482793 4.45907909546546 Kupffer cells (SUCNR1+)
sc_H3.NPC.Exp1_ACGATGTCATGTCCTC -1.87128159275226 7.09633667145423 Kupffer cells
sc_E7.NPC.Exp1_TCATGAGCAGAATCGG-1 -0.816985695268438 2.22749800358466 Monocytes (TREM2+ CD9+)
sc_R2.NPC.Exp1_AGACGTTCAAGCCGTC -2.29454037418537 4.06243164215735 Kupffer cells
sc_H3.NPC.Exp1_GCGGGTTAGGCTAGAC -0.416887609864995 -1.00155167903253 Monocytes (secretory)
sc_E1.NPC.Exp1_ATGCGATTCGTATCAG -3.54287406673603 -4.37268178786584 Macrophages (HES4+)
sc_H1.NPC.Exp1_TCTGAGACAATGGATA -2.19767376651935 5.12931091461829 Kupffer cells
sc_H2.NPC.Exp1_CCTCAGTGTAAAGTCA 4.37589219341107 -3.93257158126183 cDC2
sc_E6.NPC.Exp1_CGTTGGGTCTGACGCG-1 -0.574580399896428 -7.71308200682946 Macrophages
sc_E6.NPC.Exp1_AGTGACTGTAATACCC-1 2.68180337676831 -1.36178868140527 cDC2
sc_E6.NPC.Exp1_GACATCACAAAGCTCT-1 1.15701417753525 6.16102296982459 Kupffer cells (SUCNR1+)
sc_R5.NPC.Exp1_TGAGACTGTGATTCTG-1 -0.721302359010503 4.23496563110999 Kupffer cells (SUCNR1+)
sc_E2.NPC.Exp1_CGGGTCATCCCAAGAT -2.80202361812763 7.00439150009803 Kupffer cells
sc_H1.NPC.Exp1_ACTGAGTCACGAAACG -2.14022537937336 6.20608980332069 Kupffer cells
sc_R5.NPC.Exp1_AGCTTCCCAGACAATA-1 11.0461666894896 3.28613025818519 cDC1
sc_E7.NPC.Exp1_ACGGAAGAGGCTATCT-1 -0.940957038308904 -7.28359906997033 Macrophages
sc_E2.NPC.Exp1_GATGAAATCCAAATGC 0.425594837759211 1.05237335835151 Monocytes (IGSF21+ GPR34+)
sc_H2.NPC.Exp1_GGACAAGGTCAAGCGA -0.946845619584844 7.67192346726111 Kupffer cells (SUCNR1+)
sc_E5.NPC.Exp1_CTCATTACATGCAGGA-1 -4.03532954921894 7.0404322830265 Kupffer cells
sc_R3.NPC.Exp1_GCATACAGTACATCCA -2.04051825275593 -2.1150328430111 Kupffer cells
sc_E1.NPC.Exp1_CAGAGAGAGAGGTACC -2.61470839252643 -4.48400800551721 Macrophages (HES4+)
sc_R3.NPC.Exp1_GAGGTGAAGCCAGTTT -0.801554529573247 -7.40190427626916 Macrophages
sc_H2.NPC.Exp1_AGCATACAGATGTGGC 0.258138210867121 -1.81798427428552 cDC2
sc_E6.NPC.Exp1_GCAGCCATCCGCAACG-1 10.6290285898191 2.17985577259711 cDC1
sc_R3.NPC.Exp1_TCAACGAAGCCACCTG 0.289236576650813 -2.11239021148034 cDC2
sc_E7.NPC.Exp1_AGGCATTAGACTTCCA-1 -1.28174802532367 -7.43717592086144 Macrophages
sc_E2.NPC.Exp1_CTCACACCATCCTAGA 0.654678047989085 -6.93739240493127 Macrophages
sc_E6.NPC.Exp1_TTCACGCCACTACCCT-1 -1.37955495586567 -4.65725629653283 Macrophages (HES4+)
sc_E3.NPC.Exp1_CGTTCTGGTCCAGTAT -1.04829260578327 5.25569564972571 Kupffer cells (SUCNR1+)
sc_R1.NPC.Exp1_GGGAGATCACCCAGTG -1.57085820903949 1.00923550997428 Monocytes (TREM2+ CD9+)
sc_E6.NPC.Exp1_CTGCGAGTCCTACCAC-1 -0.225564806367681 6.30760795746497 Kupffer cells (SUCNR1+)
sc_E6.NPC.Exp1_GGAGCAATCTCAGGCG-1 4.50653246173687 -1.85609166945764 cDC2
sc_E5.NPC.Exp1_AGCCACGGTTATGGTC-1 3.55370453128643 -4.48027818526574 cDC2
sc_R3.NPC.Exp1_GGACAAGCATACAGCT 0.418222279642298 -6.5962921890194 Macrophages
sc_E2.NPC.Exp1_CACCTTGCATCCGCGA 2.03212264308758 -3.33462064589806 Monocytes (IGSF21+ GPR34+)
sc_R2.NPC.Exp1_CAGCTGGAGAGATGAG -0.945404379274175 -3.22855751838036 cDC2
sc_R2.NPC.Exp1_CTAAGACCATGGTCTA -0.560026733781621 -2.69525831069299 cDC2
sc_R6.NPC.Exp1_CTTAGGACATCGCTGG-1 1.06168291101284 6.1293028083866 Kupffer cells (SUCNR1+)
sc_R3.NPC.Exp1_GGCCGATAGACACGAC -1.5427157567995 -7.64354865874597 Macrophages
sc_E1.NPC.Exp1_AAATGCCCATAAGACA 2.71974042186566 -2.25068466986962 cDC2
sc_R5.NPC.Exp1_TCAATTCCACTTTATC-1 -2.63255426159076 7.36205131683997 Kupffer cells
sc_E3.NPC.Exp1_CCAGCGACAGCATACT -0.442258803750799 7.8124402252262 Kupffer cells (SUCNR1+)
sc_E6.NPC.Exp1_GGAGGTACAGAATCGG-1 0.613494427297785 5.28647834931068 Kupffer cells (SUCNR1+)
sc_R3.NPC.Exp1_AGCTCTCCAAGTCTGT -3.48164960613422 -4.06251495208093 Macrophages (HES4+)
sc_E5.NPC.Exp1_CGTGCTTAGGGCTTCC-1 2.67384961376019 -4.50288169707604 cDC2
sc_E6.NPC.Exp1_AAGATAGCAGTTCTAG-1 -0.45712718239002 -8.04274337615319 Macrophages
sc_E7.NPC.Exp1_GTTCCGTTCATTCACT-1 -1.79754921665363 -7.21017282332726 Monocytes (IGSF21+ GPR34+)
sc_R5.NPC.Exp1_GAGGGATTCGCTTGAA-1 -4.66246005764179 6.82501156006507 Kupffer cells
sc_R7.NPC.Exp1_TAAGCGTGTATGGAAT-1 2.08022967109509 -1.63605563964196 cDC2
sc_E2.NPC.Exp1_GTGAAGGCATTTGCTT -4.26322767009906 5.91892416153602 Kupffer cells
sc_R7.NPC.Exp1_GTTGTCCCACGTACAT-1 -0.718741385843084 5.86789877091102 Kupffer cells
sc_E2.NPC.Exp1_CCTAAAGCAACGATCT -2.64523979892902 3.82122070465735 Kupffer cells
sc_E1.NPC.Exp1_TCAGGTAAGGTGATTA -2.36150786152057 -5.35399167861291 Macrophages (HES4+)
sc_E5.NPC.Exp1_ATCGTCCGTACAACGG-1 -2.6800141023653 7.1016681877201 Kupffer cells
sc_H1.NPC.Exp1_CGGACACCAACGCACC 2.65159610042401 -4.53295200194665 cDC2
sc_H2.NPC.Exp1_TCACGAATCAGGCGAA 1.91102108487911 -5.46648042525598 Macrophages
sc_H3.NPC.Exp1_GGTATTGTCACCTTAT -4.33076879253559 4.63871557388953 Kupffer cells
sc_R3.NPC.Exp1_ATGAGGGAGGTGCTTT 0.484033645485118 -8.06425636138268 Macrophages
sc_R6.NPC.Exp1_CATGGTATCGCTATTT-1 0.90665494779177 6.29919511948279 Kupffer cells (SUCNR1+)
sc_E6.NPC.Exp1_TACTTCACACAGCGCT-1 0.164228530023768 5.05038387451819 Kupffer cells (SUCNR1+)
sc_H3.NPC.Exp1_ACTGATGGTTAGGGTG -3.25280162563495 6.18590099487952 Kupffer cells
sc_R2.NPC.Exp1_TACTCATAGGACAGCT -2.07485481968097 6.7239449707096 Kupffer cells
sc_E1.NPC.Exp1_ACCAGTAAGCTACCTA -3.27731391658954 -4.24161928023644 Macrophages (HES4+)
sc_H1.NPC.Exp1_ATCACGATCAGGCGAA 3.49924638995953 -4.31832282866784 cDC2
sc_H3.NPC.Exp1_GTATTCTCACCTATCC -4.01885768642597 5.66554910813026 Kupffer cells
sc_R7.NPC.Exp1_CCGATGGTCGCGTAGC-1 -0.143258421327398 6.62881881867103 Kupffer cells (SUCNR1+)
sc_H3.NPC.Exp1_CGTGAGCTCTAGAGTC 2.44683149585552 -3.20726960028954 cDC2
sc_H3.NPC.Exp1_GACTAACCACCGTTGG -4.02006503811054 6.16500122223548 Kupffer cells
sc_E6.NPC.Exp1_TTAGGCAGTACCATAC-1 -3.73283931484394 4.16138035927466 Kupffer cells
sc_R3.NPC.Exp1_GTGTGCGGTCTCAACA -1.48102852573566 -6.72567527617761 Kupffer cells
sc_H2.NPC.Exp1_CACACAAAGCCAGTTT 1.56793955097027 -4.19328945006677 cDC2
sc_E7.NPC.Exp1_GCATGATCATCATGAC-1 -2.03852555027179 -0.869363716500482 Monocytes (TREM2+ CD9+)
sc_E6.NPC.Exp1_GGGAGTACAGGATCTT-1 -0.96799144020252 -7.42840593184777 Macrophages
sc_R2.NPC.Exp1_CGATGTACAGGGATTG -3.68715450039081 6.50444156799964 Kupffer cells
sc_H2.NPC.Exp1_CTACGTCTCGGCATCG -3.10199186077289 6.13313896332435 Kupffer cells (SUCNR1+)
sc_R6.NPC.Exp1_GTTCTATGTGGACTAG-1 0.776972488854602 -3.74557226027795 cDC2
sc_E6.NPC.Exp1_ACCAACATCTTACGGA-1 0.314847560022547 5.18673593674354 Kupffer cells (SUCNR1+)
sc_R2.NPC.Exp1_GGGACCTTCGGCTACG 1.24785879382916 -2.20345943297692 cDC2
sc_E2.NPC.Exp1_GAAACTCGTTCCGTCT -2.89836332073383 2.93403536949805 Kupffer cells
sc_R5.NPC.Exp1_GCGAGAATCTGTGCTC-1 -1.82736083736591 1.12615455065421 Monocytes (TREM2+ CD9+)
sc_E2.NPC.Exp1_CCATTCGAGTTGAGTA -3.47450515499286 3.25399071846656 Kupffer cells
sc_E5.NPC.Exp1_CACTGTCTCTTTCAGT-1 0.454126091097071 1.69292921696357 Monocytes (IGSF21+ GPR34+)
sc_R1.NPC.Exp1_CCTAGCTCACGGCGTT -2.04013487568073 -4.82222335662194 Macrophages (HES4+)
sc_R2.NPC.Exp1_CTCTACGAGCTGCAAG -4.12595912685566 5.76376564179114 Kupffer cells
sc_R2.NPC.Exp1_GGACATTTCTTGCAAG -2.99570438137226 -6.1832906516964 Macrophages (HES4+)
sc_R7.NPC.Exp1_CGCGTGATCACGGTCG-1 -0.702097861673162 6.02093012009315 Kupffer cells (SUCNR1+)
sc_R5.NPC.Exp1_GTTTGGAAGCGCACAA-1 -2.55769082775287 7.89595396195106 Kupffer cells
sc_R2.NPC.Exp1_GTATTCTCACATTCGA 10.778318674658 3.11005718384437 cDC1
sc_E1.NPC.Exp1_GGCTGGTGTAGAGGAA 2.56015673408337 -3.27619641150781 cDC2
sc_R7.NPC.Exp1_TAGGGTTGTAGACGTG-1 -0.336490719224737 6.35921699677161 Kupffer cells (SUCNR1+)
sc_E2.NPC.Exp1_CGTAGGCAGTGGTAGC -2.49475285282306 5.01710683975867 Kupffer cells
sc_E6.NPC.Exp1_ATGCATGAGGTTCACT-1 0.69945070276089 5.12610227738074 Kupffer cells (SUCNR1+)
sc_E7.NPC.Exp1_GGTAACTAGCAAGCCA-1 4.51990345249005 -0.575279644387445 cDC2
sc_E2.NPC.Exp1_GCATGCGAGCCGGTAA -4.17416402568989 6.52099926148109 Kupffer cells
sc_E7.NPC.Exp1_TCTATCAAGCCTATTG-1 -1.10222288837604 -7.17751853789636 Macrophages
sc_E2.NPC.Exp1_CTCGAAACAGCATACT 2.01096907386608 -2.03625123824426 Monocytes (IGSF21+ GPR34+)
sc_H2.NPC.Exp1_TGGGAAGGTATCTGCA -2.67888495197468 6.16332943115882 Kupffer cells (SUCNR1+)
sc_R2.NPC.Exp1_GTTTCTACACACGCTG -3.93329164257221 5.62187463913611 Kupffer cells
sc_R1.NPC.Exp1_CACAGGCTCAATACCG 0.220109493826106 -8.42720287169763 Macrophages
sc_E6.NPC.Exp1_GTGTTCCGTACGTTCA-1 3.01996591815777 -0.163644662755212 cDC2
sc_E7.NPC.Exp1_CCGATCTCAAGACCTT-1 0.320313484762385 1.20715756092719 Monocytes (IGSF21+ GPR34+)
sc_E2.NPC.Exp1_GCCAAATCACGGACAA -2.46593305339985 -6.26386325682946 Macrophages (HES4+)
sc_E7.NPC.Exp1_TATATCCTCGCCAACG-1 -1.89288732280903 -4.49058549727746 Macrophages (HES4+)
sc_H2.NPC.Exp1_TCTTCGGCATCACAAC -0.713932602311895 4.76279623184852 Kupffer cells (SUCNR1+)
sc_R3.NPC.Exp1_AGCTCCTTCTCTAAGG -1.23161241283588 -5.96357124175378 Monocytes (TREM2+ CD9+)
sc_R2.NPC.Exp1_AGGGTGAGTCTCTCTG 1.85182586440869 0.762018272024909 Monocytes (IGSF21+ GPR34+)
sc_E2.NPC.Exp1_GTACTTTGTTACGTCA 1.16422502825089 -4.8429495605404 Monocytes (IGSF21+ GPR34+)
sc_E6.NPC.Exp1_TTTGGAGTCGCGTGAC-1 -2.11016461124592 -5.5193731101925 Macrophages (HES4+)
sc_E6.NPC.Exp1_GTGAGTTGTACTGCGC-1 -1.48529168834858 -7.88960235442468 Macrophages
sc_R5.NPC.Exp1_GATCGTAAGTCTGTAC-1 -3.68783160915546 7.49841577683143 Kupffer cells
sc_E6.NPC.Exp1_TGGAGAGTCACCATGA-1 0.172795982454493 -5.69142358626672 Macrophages
sc_E2.NPC.Exp1_ACGGAGATCCGCGCAA -1.98684951534443 2.67360479508094 Monocytes (TREM2+ CD9+)
sc_E6.NPC.Exp1_TTTACTGAGGATCACG-1 10.622912676428 2.31645316754035 cDC1
sc_R5.NPC.Exp1_TTCAATCTCATGCGGC-1 -3.83068963756733 -6.14339320983239 Macrophages (HES4+)
sc_R5.NPC.Exp1_ATCGTGATCGCCAGTG-1 -4.52992078533344 7.75786096726111 Kupffer cells
sc_H1.EKS.Exp1_CATCGGGCAAGGACTG -1.79172250499897 -6.75682657088586 Monocytes (secretory)
sc_E5.NPC.Exp1_GATTTCTGTACAAGTA-1 -2.76985737552814 -5.62737291182824 Macrophages (HES4+)
sc_E7.NPC.Exp1_GTCCACTAGGAACTAT-1 -1.06377884617023 0.439848413062611 Monocytes (TREM2+ CD9+)
sc_R2.NPC.Exp1_CACATTTAGCGTCAAG -2.99808999767475 -5.93372218932458 Macrophages (HES4+)
sc_H1.NPC.Exp1_CGTCACTGTGAAAGAG -2.90119001140766 5.45328027878455 Kupffer cells
sc_R6.NPC.Exp1_TGTGGCGTCCATGAGT-1 -2.19054719677143 -5.1135098251278 Macrophages (HES4+)
sc_E6.NPC.Exp1_AAGACTCGTTCGGCCA-1 -3.57599517574482 -4.77804439391442 Macrophages (HES4+)
sc_R5.NPC.Exp1_TTCTAACTCGCACGAC-1 0.446797878835871 -0.251682690041741 Monocytes (IGSF21+ GPR34+)
sc_R7.NPC.Exp1_GAGTTTGTCTAGTACG-1 -0.926217167283819 6.44151146088294 Kupffer cells
sc_E6.NPC.Exp1_GTCAGCGTCTTGGTGA-1 3.05635312328167 -1.10259251918145 cDC2
sc_R7.NPC.Exp1_ACTTATCAGACATATG-1 -1.10558673610859 6.43957073364905 Kupffer cells (SUCNR1+)
sc_R2.NPC.Exp1_ATAAGAGAGCAGCCTC 1.59055099019833 -4.78060405577966 cDC2
sc_H3.NPC.Exp1_GATCGATTCAAGCCTA 1.90822336206265 -3.47677247847863 cDC2
sc_E2.NPC.Exp1_GGTGAAGCATCATCCC -3.27368470897846 6.17612106476478 Kupffer cells
sc_R5.NPC.Exp1_AATGCCACACCCATAA-1 -1.30667015781574 4.77144319687537 Kupffer cells
sc_E2.NPC.Exp1_ACGATACGTAAGTTCC -3.11699601879291 3.40929157410316 Kupffer cells
sc_E6.NPC.Exp1_ATGATCGTCTAGTGAC-1 0.448491306398585 5.77417499695472 Kupffer cells (SUCNR1+)
sc_R2.NPC.Exp1_ATCATCTAGGAATCGC -1.63156029453449 0.231210747105399 Monocytes (TREM2+ CD9+)
sc_H2.NPC.Exp1_GACTACAGTTCAGCGC 3.35047438869305 -4.65698068465539 cDC2
sc_R3.NPC.Exp1_GCGGGTTGTCCTAGCG -0.33170255890064 -8.47257583464929 Macrophages
sc_H3.NPC.Exp1_TGGCGCAGTCTTGTCC -3.98836871853046 4.60084182892493 Kupffer cells
sc_E3.NPC.Exp1_GATCGATAGGCGACAT -0.289800255204961 -6.30241792525598 Macrophages
sc_E2.NPC.Exp1_TCGGTAACAGGACGTA 1.82180979976483 -0.767868450539788 Monocytes (IGSF21+ GPR34+)
sc_E6.NPC.Exp1_TGGAACTCAACCGCCA-1 -2.16083499660663 -4.53326766814538 Macrophages (HES4+)
sc_R5.NPC.Exp1_TCAAGACAGCATCCTA-1 -3.1764146970766 7.88830263291053 Kupffer cells
sc_H1.NPC.Exp1_TAAACCGTCACGCGGT -2.41883537044697 5.79772646103553 Kupffer cells
sc_E2.NPC.Exp1_AAGGTTCGTTGATTCG 0.0601400447828319 -5.8701245101864 Macrophages (HES4+)
sc_R5.NPC.Exp1_GATCGTAGTGTCACAT-1 -3.9317013906496 7.14248354111365 Kupffer cells
sc_R5.NPC.Exp1_AGACCATCAGACCAGA-1 0.999672535229995 -0.349016717332086 Monocytes (IGSF21+ GPR34+)
sc_E7.NPC.Exp1_AGGAAATAGCCGAATG-1 3.47105816135235 -2.3732184680874 cDC2
sc_E5.NPC.Exp1_CGGGTGTGTCTGATAC-1 0.420669288728907 -5.75605838622399 Macrophages (HES4+)
sc_R5.NPC.Exp1_AAGTACCTCTGCTTAT-1 0.596481980179026 -3.28175132598229 cDC2
sc_E2.NPC.Exp1_ACGCAGCAGCCACCTG 2.0967033220274 -2.18777864302941 Monocytes (IGSF21+ GPR34+)
sc_R1.NPC.Exp1_TCGTACCAGAGGGCTT -1.17617222538166 -6.71344964827844 Macrophages
sc_H1.NPC.Exp1_TTGACTTCAAAGTCAA 0.468445212934687 -1.6872312339718 Monocytes (IGSF21+ GPR34+)
sc_E5.NPC.Exp1_GAGCCTGCATCCGAAT-1 -4.13447877636127 6.94817287598304 Kupffer cells
sc_R3.NPC.Exp1_GTGCGGTCATCATCCC 0.527260692213252 -7.75172679747888 Macrophages
sc_H2.NPC.Exp1_CTAACTTGTCGCATCG -0.479124038125799 4.29312951241187 Kupffer cells (SUCNR1+)
sc_R2.NPC.Exp1_ACACTGAGTTAAGAAC -1.36377617588215 -1.70034211005517 Monocytes (TREM2+ CD9+)
sc_R2.NPC.Exp1_TCTGGAAGTGCACCAC -0.578600494767949 3.93541843567542 Kupffer cells (SUCNR1+)
sc_E7.NPC.Exp1_GAGAGGTAGTGTTCCA-1 0.318960816953852 -6.93817441787072 Macrophages
sc_R2.NPC.Exp1_CCGGGATGTTGAGTTC -0.765699117090032 -2.37284128989526 cDC2
sc_R1.NPC.Exp1_CTTCTCTGTGAGCGAT -1.68994542827778 6.61580974732093 Kupffer cells (SUCNR1+)
sc_E2.NPC.Exp1_TTTCCTCCAAGCGATG -3.73068687191181 3.90229565773658 Kupffer cells
sc_R2.NPC.Exp1_CTACATTCATCCTTGC 0.615756602380946 -3.16125052298852 cDC2
sc_E6.NPC.Exp1_ACAAAGATCGCTGACG-1 -1.79858371486835 -4.6598555358822 Macrophages (HES4+)
sc_H1.EKS.Exp1_CACTCCATCCTATTCA 1.61001220474072 -0.800056389229974 cDC2
sc_H2.NPC.Exp1_GTTTCTATCGTCGTTC -3.34249326458149 -5.6938640388424 Macrophages (HES4+)
sc_H1.NPC.Exp1_TGCGGGTAGAGGTAGA -2.38652345409565 5.56037361298255 Kupffer cells
sc_H1.NPC.Exp1_GAGGTGAAGAATGTGT -1.34122773876362 5.35419017944984 Kupffer cells
sc_E5.NPC.Exp1_TCTCTGGCAGAGTGAC-1 -2.94533726444416 7.04693252716712 Kupffer cells
sc_H3.NPC.Exp1_AATCCAGTCCATTCTA 2.04999175796337 -3.56365888442346 cDC2
sc_E5.NPC.Exp1_TCACTATAGTGCTCGC-1 11.3467772317869 3.56629712258033 cDC1
sc_R6.NPC.Exp1_GGTGTTAAGGTTAAAC-1 0.664303125236705 5.79948646698646 Kupffer cells (SUCNR1+)
sc_E7.NPC.Exp1_GGGCCATTCAACTTTC-1 -0.463162867929265 -7.31227939452477 Macrophages
sc_R2.NPC.Exp1_TCGAGGCCATATACGC -4.11702367534809 5.86724168930701 Kupffer cells
sc_E3.NPC.Exp1_CGATGTAGTACTTGAC 0.752623767946437 -7.78364723052331 Macrophages
sc_E6.HEP.Exp1_CACAGGCTCGACATTG-1 -3.41096183529072 7.68903476868323 Kupffer cells
sc_H3.NPC.Exp1_CAGCGACCACTATCTT -3.10980674495868 6.19498092804603 Kupffer cells
sc_E2.NPC.Exp1_CGTTAGACACTCGACG -3.69371864071064 6.46206886444739 Kupffer cells
sc_E6.NPC.Exp1_AACACACTCTATCACT-1 3.21410659084149 -1.83958833541222 cDC2
sc_H1.EKS.Exp1_CTCGAAACACCATCCT 2.99686172733135 -4.22714011992761 cDC2
sc_E7.NPC.Exp1_GAGTTTGGTCACAGTT-1 10.4175103021605 2.4696006265705 cDC1
sc_E2.NPC.Exp1_GGGATGAAGGTAAACT -2.54806443920307 7.60904056702308 Kupffer cells
sc_E2.NPC.Exp1_CTTCTCTTCATGCATG -3.41273185482197 6.30055601273231 Kupffer cells
sc_E2.NPC.Exp1_CTAATGGAGGTGATAT 10.6886160684568 3.45754129563026 cDC1
sc_H1.NPC.Exp1_ACGCAGCTCGTACGGC -0.0559429811494802 -1.15851335849114 Monocytes (secretory)
sc_H3.NPC.Exp1_TAGAGCTTCAACCAAC 1.26942160854168 -3.40400498236962 cDC2
sc_R1.NPC.Exp1_GTAGTCACACAGACTT -0.193270652200506 -1.12420015658685 cDC2
sc_E5.NPC.Exp1_CCACCATCAAGGGCAT-1 -3.70393201580219 -6.08209054793664 Macrophages (HES4+)
sc_R2.NPC.Exp1_AGCGGTCCACACATGT 2.25879612693615 -3.14821331824609 Monocytes (IGSF21+ GPR34+)
sc_H1.NPC.Exp1_CCGGTAGAGCACCGTC 10.3052542520506 3.76004249725989 cDC1
sc_R3.NPC.Exp1_ACGGAGATCCGTAGGC 2.40502610931225 -2.33220928038903 cDC2
sc_E7.NPC.Exp1_ATGGGAGAGGTATCTC-1 10.3599694086058 2.57256133232764 cDC1
sc_E1.NPC.Exp1_CTCTAATAGCGTCAAG -3.64059325924091 -4.30167215194055 Macrophages (HES4+)
sc_R2.NPC.Exp1_GGTGCGTCAAAGTGCG -3.20984908809833 5.57337648544959 Kupffer cells
sc_R2.NPC.Exp1_GCGGGTTGTAGCAAAT -0.997071235086248 2.59628231201819 Kupffer cells (SUCNR1+)
sc_H2.NPC.Exp1_CATGACAGTTTGGGCC -0.877593605424688 7.01652843628577 Kupffer cells (SUCNR1+)
sc_E6.NPC.Exp1_CGATCGGCATGGTGGA-1 3.90613988170452 -1.57276075209924 cDC2
sc_E2.NPC.Exp1_TAAGTGCGTTCCCTTG -1.12354609241657 -1.01529698695489 Monocytes (TREM2+ CD9+)
sc_E5.NPC.Exp1_ATACCTTAGATAACAC-1 1.59835073480435 -4.09701650466271 cDC2
sc_R2.NPC.Exp1_ACTATCTTCGGACAAG -2.32785364856891 -5.72578971709557 Macrophages (HES4+)
sc_E5.NPC.Exp1_TCGACCTAGCAGGCTA-1 -3.39079066982441 -5.87967365111657 Macrophages (HES4+)
sc_E2.NPC.Exp1_GACTACAGTTCGTGAT -1.06952640285663 -2.63076441611596 cDC2
sc_H3.NPC.Exp1_AGACGTTCAGCTGCAC -0.41400441398792 3.78634364281348 Kupffer cells (SUCNR1+)
sc_R2.NPC.Exp1_GTCTTCGGTAAACCTC -1.71587774028949 4.83041364823035 Kupffer cells
sc_E2.NPC.Exp1_ACGATGTAGCGATTCT 2.05473080406018 -2.20917861785241 Monocytes (IGSF21+ GPR34+)
sc_E2.NPC.Exp1_GGTATTGTCATTGCGA -1.26376530399494 7.98396808777503 Kupffer cells
sc_R3.NPC.Exp1_TCATTACGTGTTCGAT 2.09277871379681 1.38757420454673 cDC2
sc_R1.NPC.Exp1_CCGGTAGTCTCGCATC -0.5199217485445 -2.41447108115502 cDC2
sc_H2.NPC.Exp1_CCTACACGTCCGAATT 3.15755489597149 -5.25203578795739 cDC2
sc_E6.NPC.Exp1_ATGGGAGCATGTTCAG-1 -0.73547932377033 -1.96069424475976 Monocytes (secretory)
sc_H2.NPC.Exp1_CCTTCCCGTTTAGCTG -0.138855903054998 -2.01339691008874 cDC2
sc_E2.NPC.Exp1_AACTCCCGTGCATCTA -1.40526053180866 -1.35917620982476 Monocytes (TREM2+ CD9+)
sc_H2.NPC.Exp1_ATGCGATAGAGCAATT 2.10360410938092 -2.31134860839196 cDC2
sc_H3.NPC.Exp1_GAGTCCGGTGCTCTTC -4.26903745403461 4.85998470459632 Kupffer cells
sc_H1.NPC.Exp1_CGTTGGGAGCGCCTCA 2.35096076259442 -4.34592645491906 cDC2
sc_R7.NPC.Exp1_TCGGGACCATCTGCGG-1 -1.4968332933443 -5.48258846129723 Macrophages (HES4+)
sc_R6.NPC.Exp1_GTCACGGAGGTGATCG-1 -1.45256993045978 -4.6749750884945 Macrophages (HES4+)
sc_R6.NPC.Exp1_AGGAGGTTCCGCTAGG-1 3.63208845386334 -1.6424347671444 cDC2
sc_R2.NPC.Exp1_GGTGCGTAGATCCTGT -2.43006178608112 6.91313202057532 Kupffer cells
sc_E1.NPC.Exp1_TGACGGCGTAAAGTCA -1.2948937105196 0.185722866398612 Monocytes (TREM2+ CD9+)
sc_E7.NPC.Exp1_GCTACAACAATTGAAG-1 4.50696042308636 -1.09721200789758 cDC2
sc_H1.NPC.Exp1_CCTTCGAAGCAGCCTC -2.29743715992145 4.70196277771644 Kupffer cells
sc_E6.NPC.Exp1_ATGCGATTCAGACATC-1 2.69123223552532 0.557002500933925 cDC2
sc_E5.NPC.Exp1_CATCCCATCATTGCGA-1 0.772474409435466 -4.14978235091515 cDC2
sc_E2.NPC.Exp1_TGCCCATGTACCGTTA 2.18035438785382 -2.86885135497399 Monocytes (IGSF21+ GPR34+)
sc_E7.NPC.Exp1_ACATTTCGTGTCATCA-1 -0.726213662530706 6.69809991989783 Kupffer cells (SUCNR1+)
sc_R5.NPC.Exp1_TGCACGGTCCACCTCA-1 -4.0827662633913 8.00996381912879 Kupffer cells
sc_E7.NPC.Exp1_GGGCCATGTGATAGTA-1 -3.45566817989521 -4.73596494521447 Macrophages (HES4+)
sc_H1.NPC.Exp1_GTCTCGTCAGCGTAAG 0.258069188688472 1.02036256466559 Monocytes (IGSF21+ GPR34+)
sc_R6.NPC.Exp1_ATATCCTTCGCGTGAC-1 2.84566035995312 -0.362609794991693 cDC2
sc_R2.NPC.Exp1_GGCCGATCAGATAATG 1.85176661739178 -3.29757159079858 Macrophages (HES4+)
sc_R5.NPC.Exp1_ACAGGGAGTGTCCGGT-1 0.271000893209651 0.248153337580481 Monocytes (IGSF21+ GPR34+)
sc_H1.EKS.Exp1_TTTACTGAGCTCCCAG 4.39561751613446 -3.7134706291134 cDC2
sc_E2.NPC.Exp1_GCAATCAAGTAGCGGT -1.11453220119648 3.80739576492957 Kupffer cells (SUCNR1+)
sc_E2.NPC.Exp1_ATTCTACTCTGGCGAC 2.08589938411541 -2.61384480323144 Monocytes (IGSF21+ GPR34+)
sc_E5.NPC.Exp1_ACACGCGTCTTACGGA-1 -4.46659681072406 6.84043867264442 Kupffer cells
sc_H2.NPC.Exp1_AGATTGCAGCGATCCC -2.93154665699177 -5.7510887893612 Macrophages (HES4+)
sc_E2.NPC.Exp1_TAGTTGGTCTGCTGCT -1.59323522319965 -1.50795739020654 Monocytes (TREM2+ CD9+)
sc_E7.NPC.Exp1_CTCAGAACATAGGAGC-1 10.3906185937864 2.45919747028998 cDC1
sc_R5.NPC.Exp1_GTTACCCGTCATCCGG-1 -2.29177591076069 7.64477569733314 Kupffer cells
sc_R5.NPC.Exp1_TCATTGTCACTTACAG-1 2.45028379688092 -4.94343917693444 cDC2
sc_E5.NPC.Exp1_TCCCAGTTCAACGCTA-1 -3.64012881984882 -6.06521194304772 Macrophages (HES4+)
sc_E3.NPC.Exp1_GCTCTGTTCCCAAGAT 2.42813626060314 -3.16560261573144 cDC2
sc_R6.NPC.Exp1_TATTGGGAGGTTCCAT-1 0.676232577655986 5.03480131302527 Kupffer cells (SUCNR1+)
sc_R2.NPC.Exp1_CATCAGAGTCGCATAT 2.00788536796398 -2.82433860625573 Monocytes (IGSF21+ GPR34+)
sc_R5.NPC.Exp1_GCCAGTGAGGGCAAGG-1 -0.470614521409795 -4.63094632949181 Macrophages (HES4+)
sc_E5.NPC.Exp1_GATGCTAGTGGCACTC-1 -0.625082104112432 0.943140366417685 Monocytes (TREM2+ CD9+)
sc_R6.NPC.Exp1_CGGTCAGAGCCGTTAT-1 -0.10761853923969 -6.91243665541955 Macrophages
sc_E5.NPC.Exp1_AGAGCAGCAATTGCAC-1 -1.75678178539448 5.00813228760413 Kupffer cells
sc_E1.NPC.Exp1_AAAGATGGTAATCACC 4.30097964534588 -3.13817112769433 cDC2
sc_E3.NPC.Exp1_CTCATTAGTTCACCTC 0.840654270146563 -6.04321735228845 Macrophages
sc_R2.NPC.Exp1_CGGACACAGACTTGAA -1.7533795522707 2.4965005603855 Monocytes (TREM2+ CD9+)
sc_H1.NPC.Exp1_TTGACTTCAGATGGGT 2.61994412669964 -3.23225896682092 cDC2
sc_R6.NPC.Exp1_AAGTACCGTCTTGAGT-1 0.222366125677302 -6.01543109740563 Macrophages
sc_E1.NPC.Exp1_GATGAAACAGAGCCAA -2.8918528245943 -4.53811996306725 Macrophages (HES4+)
sc_H1.NPC.Exp1_CGAGCACGTGTAATGA 4.27627733478375 -4.07397525634118 cDC2
sc_R7.NPC.Exp1_TCATCCGAGATAGCTA-1 2.20736184844799 -0.968799761193475 cDC2
sc_R7.NPC.Exp1_TACCGGGAGCGACTAG-1 3.11336162814923 -4.11699931945153 cDC2
sc_R2.NPC.Exp1_CAGCATACATCGATGT 2.01597443351574 -1.80755441512414 Monocytes (IGSF21+ GPR34+)
sc_R2.NPC.Exp1_CTCATTACATTGGGCC -0.262778251077459 -2.51451962317773 cDC2
sc_E2.NPC.Exp1_GATCGATAGAAGGTGA -1.92021009197407 -5.27569883193322 Macrophages (HES4+)
sc_R5.NPC.Exp1_AAGACTCCACAACGCC-1 -1.94999167194538 6.84344370041541 Kupffer cells
sc_E7.NPC.Exp1_TGCAGGCCAGACTGCC-1 -2.00662371387653 -0.263832679646691 Monocytes (TREM2+ CD9+)
sc_R5.NPC.Exp1_CTCAGTCGTTACGATC-1 -1.45599719753437 -1.80880682792016 Monocytes (TREM2+ CD9+)
sc_R6.NPC.Exp1_TCGCACTCAAACAGGC-1 -0.759818880464361 -8.51709430541345 Macrophages
sc_E7.NPC.Exp1_TCACGGGTCTTCCGTG-1 10.6563456369383 2.77672083054236 cDC1
sc_E1.NPC.Exp1_TGTGGTATCTTAGCCC -1.91578933468036 -1.35013096656152 Monocytes (TREM2+ CD9+)
sc_H3.NPC.Exp1_CTCCTAGCACGCCAGT 2.01064863929577 -4.17633693541833 cDC2
sc_R7.NPC.Exp1_TCACTCGCATCTGCGG-1 -1.02484151592426 6.84299499664954 Kupffer cells (SUCNR1+)
sc_H3.NPC.Exp1_CCAGCGAAGAGGTACC 0.660426200721934 -2.48252766455956 cDC2
sc_E5.NPC.Exp1_GTGGAAGCAATCAGCT-1 -2.78549143543415 7.7042506424015 Kupffer cells
sc_E6.NPC.Exp1_ATCACTTGTAACGGTG-1 -1.07998081913166 -5.08158796157189 Macrophages (HES4+)
sc_H3.NPC.Exp1_CCGTACTCATCCTTGC -4.35369416942768 5.74032098923377 Kupffer cells
sc_E6.NPC.Exp1_TACAACGCACAACGAG-1 1.14208287129231 5.83315260086707 Kupffer cells (SUCNR1+)
sc_R5.NPC.Exp1_ACCAAACTCTATGTGG-1 -3.69336482753925 6.83665115509681 Kupffer cells
sc_H3.NPC.Exp1_TCAGCTCGTTACGTCA -2.99959155788593 6.3032963958805 Kupffer cells
sc_E7.NPC.Exp1_GAAATGATCTGAATGC-1 -0.960028974916265 2.50853569183997 Monocytes (TREM2+ CD9+)
sc_E5.NPC.Exp1_TACAACGCACATTACG-1 -4.39866182079487 5.51967937622718 Kupffer cells
sc_R5.NPC.Exp1_GACCTTCCATAATGAG-1 -0.304905025865362 0.437992037576953 Monocytes (IGSF21+ GPR34+)
sc_R2.NPC.Exp1_TTCGAAGCAATAACGA -1.54625531902485 -0.300544074433526 Monocytes (TREM2+ CD9+)
sc_H1.NPC.Exp1_GACGTTATCTTATCTG -0.195792524720952 -2.04376619185754 cDC2
sc_R3.NPC.Exp1_ATCTACTCACGGTAAG -0.425310342218206 -0.451854756730279 Monocytes (secretory)
sc_E7.NPC.Exp1_AAAGGGCTCCGCAACG-1 -1.08619615307026 2.04232365761451 Monocytes (TREM2+ CD9+)
sc_E7.NPC.Exp1_CCACGAGCACCCAATA-1 -1.33676358928852 -7.04232566680261 Macrophages
sc_R2.NPC.Exp1_ATGCGATCAACGCACC -1.05454036464863 5.00676567230872 Kupffer cells
sc_E1.NPC.Exp1_ACATGGTTCTAACTGG 3.24369362125225 -2.65751951064416 cDC2
sc_H3.NPC.Exp1_GGAACTTGTACGCACC 1.68400690088101 -2.25329392279931 cDC2
sc_E6.NPC.Exp1_ACACAGTTCCGTTGAA-1 -1.3226082014101 -5.1202761444027 Macrophages (HES4+)
sc_E7.NPC.Exp1_GTACAGTCATGTGGTT-1 -1.1152279066103 -6.16825025405236 Macrophages
sc_R5.NPC.Exp1_AGATGCTGTTTGGGAG-1 0.68789509067364 -0.114455810445031 Monocytes (IGSF21+ GPR34+)
sc_H3.NPC.Exp1_AGCCTAATCAGCACAT 1.94187775382824 -4.27517288054772 cDC2
sc_H2.NPC.Exp1_ATGAGGGTCGCCAAAT 4.01527598628826 -3.4063507827694 cDC2
sc_R6.NPC.Exp1_ATGACCATCAAGGCTT-1 -0.833019463922307 -4.75842683638879 Macrophages (HES4+)
sc_E7.NPC.Exp1_TCATTCAAGACGCAGT-1 -0.752508251573369 -7.88511722411462 Macrophages
sc_R6.NPC.Exp1_TTGCGTCCAACTAGAA-1 -1.37069460621052 -5.1020671638424 Macrophages (HES4+)
sc_R3.NPC.Exp1_CGCGGTACAGGGTATG -1.51237556209736 -2.67185466613122 Monocytes (TREM2+ CD9+)
sc_E5.NPC.Exp1_TGACTCCTCATGCATG-1 1.67614707479306 0.795810410124579 Monocytes (IGSF21+ GPR34+)
sc_R6.NPC.Exp1_TGACCCTTCGCAACAT-1 0.541320325229838 5.70789510880164 Kupffer cells (SUCNR1+)
sc_E1.NPC.Exp1_CAGTAACGTAGCGTAG -3.76453897228412 -4.21466558303185 Macrophages (HES4+)
sc_R2.NPC.Exp1_TCTATTGTCAGCTCGG -2.90569969883137 -6.18865745391198 Macrophages (HES4+)
sc_H3.NPC.Exp1_CGCTTCATCTGTCCGT 1.16891792545147 -3.02371590461083 cDC2
sc_E7.NPC.Exp1_CAGCCAGAGCCTGAAG-1 3.39011958370037 -0.85436289634057 cDC2
sc_R5.NPC.Exp1_GCTTTCGGTAGCACAG-1 -1.14392945041828 1.59083647404365 Monocytes (TREM2+ CD9+)
sc_E5.NPC.Exp1_TCGCAGGAGTCCCTAA-1 -1.78781100979023 1.84511525307349 Monocytes (TREM2+ CD9+)
sc_E5.NPC.Exp1_ATTCTTGAGTGAACAT-1 -3.949979989435 7.9311302391117 Kupffer cells
sc_R2.NPC.Exp1_CACACTCTCTGACCTC -0.819784014131353 3.94651014481238 Kupffer cells (SUCNR1+)
sc_H2.NPC.Exp1_GGAAAGCCACAAGACG 3.37369993457623 -4.94789188231774 cDC2
sc_E2.NPC.Exp1_GATCGCGCATTCTTAC -3.80615398159199 3.66938240204505 Kupffer cells
sc_R2.NPC.Exp1_ACAGCCGCATGGTTGT -2.41475698223285 -5.80432336654015 Macrophages (HES4+)
sc_H3.NPC.Exp1_AAAGTAGAGATATGCA 2.00806000957318 -3.8696190627987 cDC2
sc_E7.NPC.Exp1_CCACACTCATCGTGCG-1 3.95556882152386 -1.45119946326562 cDC2
sc_R1.NPC.Exp1_GAATAAGCAACACCCG 2.33338442573376 -0.0528306874210445 Monocytes (IGSF21+ GPR34+)
sc_E2.NPC.Exp1_ATAGACCAGGCCCTCA -2.54278752079181 -6.03987472380944 Macrophages (HES4+)
sc_E7.NPC.Exp1_CAACGATGTGTCCGGT-1 2.1223175836546 1.13858903322867 cDC2
sc_H2.NPC.Exp1_CAGTCCTCAAGAAGAG -0.364826290513799 -4.35184114302941 Macrophages (HES4+)
sc_R2.NPC.Exp1_TACCTTATCACCGGGT 0.573213101719096 0.855928638321677 Monocytes (IGSF21+ GPR34+)
sc_R2.NPC.Exp1_CGGTTAAAGAGCCCAA -2.86341592540912 -4.78134458388635 Macrophages (HES4+)
sc_E2.NPC.Exp1_GGGTCTGGTCCGAACC 2.17882052192517 -2.45164745177575 Monocytes (IGSF21+ GPR34+)
sc_E5.NPC.Exp1_CCGGTGAAGAAGCTCG-1 -0.198623387719915 -1.39611094321557 Monocytes (secretory)
sc_R6.NPC.Exp1_GTCGTTCAGACTCGAG-1 3.52094510326214 -1.52564828719445 cDC2
sc_E1.NPC.Exp1_AATCGGTTCGATCCCT 3.84564164409466 -0.784485748666009 cDC2
sc_E5.NPC.Exp1_TCATTACTCGTTCATT-1 1.51532802114315 -0.0321878107959834 Monocytes (IGSF21+ GPR34+)
sc_R7.NPC.Exp1_ACCTGTCGTCGTTCAA-1 2.53813830146618 -0.845722726243219 cDC2
sc_E5.NPC.Exp1_GACGTTAAGATAGCTA-1 11.2858155084593 3.54594690476111 cDC1
sc_R5.NPC.Exp1_CATTCTAGTTGGCTAT-1 -0.893978803064153 4.21590144310645 Kupffer cells (SUCNR1+)
sc_E5.NPC.Exp1_CACTGGGTCGATACTG-1 1.7195694161398 -1.33467440928765 Monocytes (IGSF21+ GPR34+)
sc_R6.NPC.Exp1_ACGTAGTGTTCGGTTA-1 0.405542047117427 -8.07051246489831 Macrophages
sc_R5.NPC.Exp1_TGATGCATCCCGGTAG-1 11.0985462976439 3.28035194550208 cDC1
sc_E2.NPC.Exp1_CGTAGGCTCACGAAGG -1.18158170452289 8.29087383423499 Kupffer cells
sc_H3.NPC.Exp1_GATTCAGAGAAGGTTT -1.95217677822284 4.85188991699866 Kupffer cells (SUCNR1+)
sc_E7.NPC.Exp1_TATTCCATCAAGAAAC-1 1.61187848577328 -1.91008942450829 cDC2
sc_R3.NPC.Exp1_AAAGCAATCTTTAGTC -0.203615276719854 -7.95114200438806 Macrophages
sc_R3.NPC.Exp1_ACATCAGGTTCGAATC -2.1628067182558 -0.0513622673923579 Monocytes (TREM2+ CD9+)
sc_H1.EKS.Exp1_CGGACGTAGTAGTGCG 4.40504697093792 -3.6656772407467 cDC2
sc_E2.NPC.Exp1_GGACAGAAGCTGCAAG -0.367163627054021 -6.16354911650964 Macrophages
sc_E6.NPC.Exp1_TTTCAGTGTGAATAAC-1 0.0197212410909678 4.57164985809974 Kupffer cells (SUCNR1+)
sc_E1.NPC.Exp1_AGTGGGACATACAGCT 4.41804149875469 -3.85758035506555 cDC2
sc_E7.NPC.Exp1_CAACCAACATCGATAC-1 4.15082743892498 -1.10095434512444 cDC2
sc_E5.NPC.Exp1_GTTACAGCATCTATCT-1 -1.92463919391803 4.69244701538734 Monocytes (TREM2+ CD9+)
sc_E7.NPC.Exp1_GAGCTGCCAGAACGCA-1 -0.476855127717778 5.56619293366126 Kupffer cells (SUCNR1+)
sc_R7.NPC.Exp1_GGCTGTGAGATGCTAA-1 -1.23467895260029 -0.157823553937158 Monocytes (TREM2+ CD9+)
sc_E1.NPC.Exp1_GATCAGTCAACGATCT 9.92298153171368 3.03533227120093 cDC1
sc_E6.NPC.Exp1_GTAACACTCTGTCAGA-1 -1.68056937923603 -0.596790007012567 Monocytes (TREM2+ CD9+)
sc_E2.NPC.Exp1_CCTCTGACAGATGGGT 1.19610668847389 -4.51920097197839 Macrophages (HES4+)
sc_R6.NPC.Exp1_TCCAGAATCGCATGAT-1 -0.333088843728826 -4.07550971831628 Macrophages (HES4+)
sc_R2.NPC.Exp1_ACCCACTTCGCTGATA -2.93846961727314 3.52607018624 Kupffer cells
sc_E5.NPC.Exp1_GGAGCAACATACCACA-1 -4.5602848218935 6.99280435715369 Kupffer cells
sc_E7.NPC.Exp1_CAACAGTCAACTTCTT-1 -1.06599327793293 -7.06759422149011 Macrophages
sc_H1.NPC.Exp1_GTGTTAGCATAAGACA 3.28303316364117 -4.15772693480798 cDC2
sc_E2.NPC.Exp1_CGTCAGGAGCGATATA -3.89921828975849 4.07831461105994 Kupffer cells
sc_R2.NPC.Exp1_ACGCCGAGTCTGCCAG -0.104460804368779 0.705354714137832 Monocytes (IGSF21+ GPR34+)
sc_R3.NPC.Exp1_AAACCTGGTATTCGTG 6.82674387225933 -1.99649947013207 activated DCs
sc_E6.NPC.Exp1_ATTCTTGGTAACATAG-1 -1.4569117712038 -1.09270732726403 Monocytes (TREM2+ CD9+)
sc_E5.NPC.Exp1_AACCAACCATTCAGCA-1 -1.79000851383381 6.83735019837073 Kupffer cells
sc_R5.NPC.Exp1_CATTGTTTCGCTCTAC-1 -0.552977292444036 0.988720306498328 Monocytes (TREM2+ CD9+)
sc_R2.NPC.Exp1_TGTGGTAGTGGCTCCA 0.616605610941127 -6.24586789931603 Macrophages (HES4+)
sc_R2.NPC.Exp1_GTGTGCGCACATGTGT -0.729277698900029 -2.42630689467736 cDC2
sc_R3.NPC.Exp1_GTCGGGTAGGGTCGAT -0.351456491853521 -1.22388427581139 Monocytes (TREM2+ CD9+)
sc_E2.NPC.Exp1_TTCTCCTGTCATATCG 1.8273021293623 -2.43793337668725 Monocytes (IGSF21+ GPR34+)
sc_H3.NPC.Exp1_GTGCATATCGTTACGA 1.45516905317135 -3.66754167403527 cDC2
sc_H2.NPC.Exp1_TAGGCATGTTTGCATG -4.1187359975832 -5.49225538100549 Macrophages (HES4+)
sc_R7.NPC.Exp1_AAAGGATAGTGCACTT-1 -1.08563086261921 6.91595346604041 Kupffer cells (SUCNR1+)
sc_E6.NPC.Exp1_CTCCCAATCGGTAGGA-1 1.65061399469204 -1.37436621512719 cDC2
sc_E2.NPC.Exp1_CGGGTCAAGGCAGGTT -1.87386152019672 5.92858202133826 Kupffer cells
sc_E2.NPC.Exp1_CACTCCACAGACAGGT 1.91517749557324 -0.0816993626529781 Monocytes (IGSF21+ GPR34+)
sc_E2.NPC.Exp1_CTGATAGAGATTACCC -3.39118072261982 6.64338762436561 Kupffer cells
sc_R7.NPC.Exp1_TTTCAGTTCATCGTAG-1 -0.349972932245061 -7.47929923857995 Macrophages
sc_H1.NPC.Exp1_CTCGGGAGTTGGACCC -2.85975691547565 6.07353241120032 Kupffer cells
sc_H1.NPC.Exp1_GCATACAAGTTAAGTG -3.75319072475605 -5.51536815490075 Macrophages (HES4+)
sc_H3.NPC.Exp1_CAACCAAAGATAGTCA -0.0328577446001027 -5.32571237410851 Macrophages (HES4+)
sc_E6.NPC.Exp1_GTAGCTATCTAGCATG-1 1.26885637769528 -2.10802142943688 cDC2
sc_H3.NPC.Exp1_ATCCACCCAGCTCGCA -2.88510987034015 4.44600279007606 Kupffer cells
sc_H1.NPC.Exp1_ACTTTCACATGGGACA -0.73853632679157 -0.805056503670892 Monocytes (secretory)
sc_E7.NPC.Exp1_GTGTGATCATTGAAAG-1 -0.82017752399616 5.92103416596107 Kupffer cells (SUCNR1+)
sc_R2.NPC.Exp1_TAAACCGGTTAGGGTG -2.73812243213825 3.18787510071448 Kupffer cells
sc_E7.NPC.Exp1_TTGCTGCCACGCGGTT-1 4.35307052860089 -0.852785399811944 cDC2
sc_E2.NPC.Exp1_CACCAGGTCACAGGCC -3.7131168531435 6.41097433243445 Kupffer cells
sc_R5.NPC.Exp1_TTGTGTTAGTCATAGA-1 -3.91229459514789 7.61342079315833 Kupffer cells
sc_R2.NPC.Exp1_CAACCAATCACTATTC -1.85685679187946 3.25735957298926 Kupffer cells
sc_H3.NPC.Exp1_GGTATTGCAATAGCGG 1.34731203446217 -2.29618327941247 cDC2
sc_R2.NPC.Exp1_CGAGAAGAGAGGTTGC -3.10367271175556 6.89670164261512 Kupffer cells
sc_R5.NPC.Exp1_AGCATCAAGTATTCCG-1 -4.30375739803486 7.96728260193519 Kupffer cells
sc_H3.NPC.Exp1_TGGCCAGAGCAACGGT -0.982561795617864 7.18989832077674 Kupffer cells
sc_R1.NPC.Exp1_TTAACTCGTGTTAAGA -0.0842393325822804 -7.05344741668054 Macrophages
sc_H3.NPC.Exp1_CTCACACTCAGTTCGA 3.42103007564373 -4.7036878379757 cDC2
sc_H1.EKS.Exp1_CATTCGCCAGTATGCT 3.58000639209576 -3.16108768309899 cDC2
sc_E2.NPC.Exp1_ACAGCTATCTGATTCT 2.08292856941052 -3.66396873320886 cDC2
sc_E5.NPC.Exp1_GCGGAAAAGTCCCTAA-1 -4.19720813503437 7.38722355042152 Kupffer cells
sc_E6.NPC.Exp1_CTGCAGGTCTGTTCAT-1 2.55556550750561 -1.70906727637597 cDC2
sc_E5.NPC.Exp1_TCATTGTTCACTGCTC-1 11.1074354959471 3.27565915260963 cDC1
sc_E5.NPC.Exp1_GTGGGAAAGACGCCAA-1 -3.60690900554828 7.062123128516 Kupffer cells
sc_H1.NPC.Exp1_TACCTATCAAGCCGCT -1.00712427368335 0.788415112835685 Monocytes (TREM2+ CD9+)
sc_E7.NPC.Exp1_ATGCCTCAGCGTCAGA-1 -0.213035075570867 6.73498565827064 Kupffer cells (SUCNR1+)
sc_E5.NPC.Exp1_CAGTTAGTCGATACTG-1 -2.86610337963276 -5.68910997237512 Macrophages (HES4+)
sc_R2.NPC.Exp1_GGTGTTAGTTCAGCGC -0.612828462030217 -5.44681136931725 Monocytes (IGSF21+ GPR34+)
sc_R2.NPC.Exp1_CAGCAGCGTGTCCTCT -2.58926769962482 -6.19487445678063 Macrophages (HES4+)
sc_E5.NPC.Exp1_CTCGAGGAGATAGTGT-1 0.935350851510241 -2.47701733435937 cDC2
sc_E7.NPC.Exp1_ATTACTCTCTCCGCAT-1 -0.682858316804693 6.13984090958289 Kupffer cells (SUCNR1+)
sc_R5.NPC.Exp1_ACCACAAAGAGCGACT-1 2.87871077785321 0.272826710087577 cDC2
sc_H1.EKS.Exp1_ACGTCAAGTGTTGGGA -1.94150706997089 6.08182365570716 Kupffer cells (SUCNR1+)
sc_E1.NPC.Exp1_GAACATCTCTTGGGTA -1.28938361873798 -8.0834862502987 Macrophages
sc_R7.NPC.Exp1_TTCCTCTTCGGTCAGC-1 -1.05903503170185 -1.41528301562615 Monocytes (TREM2+ CD9+)
sc_E6.NPC.Exp1_TGGGTTAGTCAAACGG-1 3.6056201768858 -1.40074806536981 cDC2
sc_E6.NPC.Exp1_AATTTCCGTTAGGCTT-1 3.87479189166851 -1.72156184043237 cDC2
sc_H3.NPC.Exp1_CGCTTCAGTATAGGGC 1.40015259513684 -4.95051687087365 cDC2
sc_H2.NPC.Exp1_CTACCCATCTCTGAGA -3.17628738155536 -5.32812946166345 Macrophages (HES4+)
sc_E7.NPC.Exp1_GAGATGGAGCCAAGGT-1 -1.01687154045276 2.06990224991492 Monocytes (TREM2+ CD9+)
sc_E7.NPC.Exp1_TGAGCATCATGTTCAG-1 -3.16204330196552 -4.6811596664364 Macrophages (HES4+)
sc_E1.NPC.Exp1_CTCTACGTCGGCCGAT 4.42964747676678 -1.35709636534997 cDC2
sc_R6.NPC.Exp1_CTCCCAAAGCGCTGAA-1 10.5064404321653 2.32283050690345 cDC1
sc_H1.NPC.Exp1_CGCCAAGGTCTGGAGA -3.83251210918598 -5.48185317839929 Macrophages (HES4+)
sc_E5.NPC.Exp1_AATGCCATCTACAGGT-1 -2.57541963329487 6.51099950943641 Kupffer cells
sc_H3.NPC.Exp1_ATTGGACCAGCTTCGG 2.42677739391155 -3.42651360358544 cDC2
sc_R2.NPC.Exp1_GGACAGAGTCGCATCG -0.911218850518987 0.389124998194495 Monocytes (TREM2+ CD9+)
sc_E5.NPC.Exp1_TTTGGAGCATCCTTGC-1 1.70056596526928 -1.69915931548425 Monocytes (IGSF21+ GPR34+)
sc_E1.NPC.Exp1_AGGGAGTTCATCGATG -0.759962646867559 -3.35236471022912 cDC2
sc_E1.NPC.Exp1_TGCTGCTCACGAAAGC 3.8112755132658 -2.6386939796383 cDC2
sc_E6.NPC.Exp1_TGCGGGTCATGAGAAT-1 0.409459681604579 -1.12491195525475 Monocytes (TREM2+ CD9+)
sc_E5.NPC.Exp1_ATCCATTTCACCATGA-1 -4.34154912700824 7.2789724556034 Kupffer cells
sc_E7.NPC.Exp1_TATTGCTGTGTGATGG-1 -0.965494482423589 6.71587545548133 Kupffer cells (SUCNR1+)
sc_E2.NPC.Exp1_TGCACCTGTCCGAACC -2.43710633983783 3.94266540680579 Kupffer cells
sc_H1.NPC.Exp1_GTACTTTGTTCCCGAG 2.60371676215954 -2.35461609687158 cDC2
sc_E5.NPC.Exp1_TTCACGCAGACCAGAC-1 -2.67330166568928 6.60184080277137 Kupffer cells
sc_E3.NPC.Exp1_TGAGGGATCACGACTA 6.85242155322857 -2.00157015647241 activated DCs
sc_R5.NPC.Exp1_GTCATTTCAGAACTCT-1 2.61677196750469 -2.84081786002465 cDC2
sc_R2.NPC.Exp1_ACATCAGCAGTGGGAT -1.62559077015095 -0.128167024510583 Monocytes (TREM2+ CD9+)
sc_R2.NPC.Exp1_CAACCAATCTTACCGC -3.50767299404316 5.9808915344303 Kupffer cells
sc_E7.NPC.Exp1_TGAGACTCAAGCGGAT-1 -0.924843161012456 1.54415542755775 Monocytes (TREM2+ CD9+)
sc_H2.NPC.Exp1_TAGTTGGAGTGTTAGA -0.981406061555669 7.36111194763831 Kupffer cells
sc_H3.NPC.Exp1_GCACATATCAGGCAAG -2.98924013843708 5.59608776245765 Kupffer cells
sc_E5.NPC.Exp1_ATAGACCCAACTGCTA-1 2.03560379276104 -1.99129383887597 Monocytes (IGSF21+ GPR34+)
sc_H3.NPC.Exp1_AAACCTGAGGGTGTGT -3.40348026027851 3.90701491509131 Kupffer cells
sc_R2.NPC.Exp1_CTAGAGTAGCTGCCCA -1.20796438923053 -1.38513129081078 Monocytes (TREM2+ CD9+)
sc_R3.NPC.Exp1_CTTGGCTAGTACGCCC -1.02575704326801 6.71968633804969 Kupffer cells (SUCNR1+)
sc_E5.NPC.Exp1_CAACAACAGTGCTCGC-1 -4.60877582302265 6.41001970444373 Kupffer cells
sc_E5.NPC.Exp1_CGGAACCAGGTTTGAA-1 -3.96287318935566 4.23146874581031 Kupffer cells
sc_R5.NPC.Exp1_CAAAGAACACGAGGAT-1 1.76362636813946 -0.344211867707452 Monocytes (IGSF21+ GPR34+)
sc_R2.NPC.Exp1_TAGGCATCAAGCCCAC -2.94245621433429 -6.25931852187463 Macrophages (HES4+)
sc_H3.NPC.Exp1_TACTTGTCACAAGTAA 2.5476310564024 -4.5475279601986 cDC2
sc_R2.NPC.Exp1_CCTTCCCGTTTCCACC -1.38370391597919 1.21068120871238 Monocytes (TREM2+ CD9+)
sc_E2.NPC.Exp1_CATCGGGGTTCCACAA 1.27773010859318 -1.8221074851925 cDC2
sc_E5.NPC.Exp1_ACCCTCACAATCAGCT-1 -0.878092377092168 -5.79243438567468 Macrophages (HES4+)
sc_H2.NPC.Exp1_GTACTTTAGCATGGCA -1.69980165233783 -7.26566808547326 Macrophages
sc_E7.NPC.Exp1_ATTACTCTCGACCCAG-1 -0.816495387460515 6.62256033096961 Kupffer cells (SUCNR1+)
sc_E6.NPC.Exp1_TAATCTCCAACCCTCT-1 4.71974852809735 -1.24344127501794 cDC2
sc_R2.NPC.Exp1_GCACATAAGCGATGAC -2.71809264888935 5.01572830353431 Kupffer cells
sc_E6.NPC.Exp1_GGCACGTTCCTACGAA-1 -1.12210818996601 -4.83956020201989 Macrophages (HES4+)
sc_H1.NPC.Exp1_ATCATCTTCTAGCACA 1.91671469936199 -3.57891195144006 cDC2
sc_H1.EKS.Exp1_CCTTCGACATGCCTAA 9.93923595676251 3.3232532230442 cDC1
sc_E7.NPC.Exp1_TCGACGGAGGCGCTTC-1 -0.835178701783941 -6.03950517501183 Macrophages
sc_H1.NPC.Exp1_TACTCGCCACATCCGG -1.50393506756 4.66624195252112 Kupffer cells
sc_E6.NPC.Exp1_TGCAGGCCAGAGCGTA-1 0.956922627408579 5.72556669388465 Kupffer cells (SUCNR1+)
sc_R2.NPC.Exp1_AAATGCCAGTCGTACT -1.24519678821735 3.66669637833289 Kupffer cells (SUCNR1+)
sc_E6.NPC.Exp1_AGACTCATCTGTGCGG-1 4.03370884189434 -2.15769737090417 cDC2
sc_E7.NPC.Exp1_TCGTGGGCATGGAACG-1 -1.09022113552265 -7.53494518126794 Macrophages
sc_E2.NPC.Exp1_CGTGAGCGTTACCGAT -0.301815121080205 -4.58718555297204 cDC2
sc_H1.NPC.Exp1_AGGCCGTGTGATGTCT 3.61623242626019 -4.70353572692223 cDC2
sc_R6.NPC.Exp1_CGGGACTCAAACTGCT-1 -0.707022993470952 -5.13743989791223 Macrophages (HES4+)
sc_R7.NPC.Exp1_GTGTGGCTCAGCGCAC-1 -1.45501968136005 5.46964151535682 Kupffer cells
sc_H3.NPC.Exp1_GTTCGGGCACGGTAAG 1.56997367868252 -3.5659982475216 cDC2
sc_H1.EKS.Exp1_TTCTCCTCACAGGCCT 0.457056195829585 1.69522185002021 Monocytes (IGSF21+ GPR34+)
sc_H3.NPC.Exp1_CGGACACCACCGAAAG 2.28062144050427 -4.99455755080529 cDC2
sc_E1.NPC.Exp1_GCGACCACAAATACAG -2.07895323505573 2.5666225639408 Monocytes (TREM2+ CD9+)
sc_R5.NPC.Exp1_GGAGGATAGAGAGGTA-1 -1.01622781028919 -3.60806148375817 Monocytes (secretory)
sc_E5.NPC.Exp1_ATTCCATCATCACCAA-1 1.40798795351811 -4.45480459060021 Macrophages (HES4+)
sc_R7.NPC.Exp1_GCCGTGATCCCATAGA-1 2.63797202834912 0.241904282314101 cDC2
sc_E6.NPC.Exp1_CCACGAGGTACGATGG-1 1.69485363492794 -4.82540433730431 cDC2
sc_R5.NPC.Exp1_TTTGTTGCAAATTGGA-1 3.35518840083905 -3.43545477713891 cDC2
sc_E1.NPC.Exp1_GTTACAGCAATCACAC -0.107718078996465 -6.36782043303796 Macrophages
sc_E5.NPC.Exp1_GGTTCTCGTGGGTTGA-1 1.45577970275707 0.146722236019889 Monocytes (IGSF21+ GPR34+)
sc_H3.NPC.Exp1_GTAGGCCAGATGGCGT -4.0239774869936 4.48108679924659 Kupffer cells
sc_H2.NPC.Exp1_CGAGCACAGAGATGAG 6.9651263071043 -1.98462145652123 activated DCs
sc_H1.NPC.Exp1_CATCAGACATGGTAGG -3.51693126430683 5.05376703415565 Kupffer cells
sc_E5.NPC.Exp1_AACAACCCATACATCG-1 -3.74951335659199 -6.06138484801598 Macrophages (HES4+)
sc_R2.NPC.Exp1_CTCGAGGCACAGAGGT -3.06099149456196 6.77164108429603 Kupffer cells
sc_E3.NPC.Exp1_GTGCTTCTCTGTTGAG -1.1232890771883 5.26935178909949 Kupffer cells (SUCNR1+)
sc_R2.NPC.Exp1_CACAGGCCAGGGATTG 1.10807238647766 -4.61784665908166 Macrophages (HES4+)
sc_E5.NPC.Exp1_TTCTCTCCACTCTAGA-1 -3.95727416744404 7.4119184700077 Kupffer cells
sc_R2.NPC.Exp1_GCTGGGTCAGCGAACA -0.57317873706989 4.25925213967017 Kupffer cells (SUCNR1+)
sc_H2.NPC.Exp1_GATCGCGGTGACTCAT -0.741919128801153 -3.123747757333 Monocytes (secretory)
sc_E5.NPC.Exp1_TGGTGATCAATCCAGT-1 2.97220590839215 -4.23191564406701 cDC2
sc_H3.NPC.Exp1_CCACGGACAGTAGAGC 2.91654613742657 -4.73244111861535 cDC2
sc_R2.NPC.Exp1_CCGTTCAAGTGGGTTG -2.1920466112154 6.74361736450843 Kupffer cells
sc_H1.NPC.Exp1_AGCATACAGGATGCGT -2.74366447200947 6.13726503525428 Kupffer cells
sc_E5.NPC.Exp1_GATAGAAGTGACTGAG-1 1.08055976161785 -0.394838562863549 Monocytes (IGSF21+ GPR34+)
sc_E3.NPC.Exp1_CATCAAGAGCCATCGC -1.21498605480366 5.34942037735633 Kupffer cells (SUCNR1+)
sc_R2.NPC.Exp1_CCTAAAGAGACTTGAA -1.97044989338093 1.56094140682868 Monocytes (TREM2+ CD9+)
sc_E1.NPC.Exp1_CCCAGTTAGATGCGAC 4.8676457715971 -3.00180547560998 cDC2
sc_E3.NPC.Exp1_TCAGGTACATTGGTAC -0.981816737558172 5.51377517853431 Kupffer cells (SUCNR1+)
sc_R5.NPC.Exp1_CTAACCCCATAGATGA-1 0.592238218877986 -2.24647682036706 cDC2
sc_E5.NPC.Exp1_GCCCAGATCCCATTCG-1 0.930499759857133 -2.21741955603906 cDC2
sc_E2.NPC.Exp1_AGCTTGACATCCAACA -4.18248388042621 5.79674417648963 Kupffer cells
sc_E3.NPC.Exp1_AAGACCTCATATACCG 0.837540076468661 -7.57459514464684 Macrophages
sc_E7.NPC.Exp1_GTACAACTCATACAGC-1 -3.40768310299091 -4.76863448943444 Macrophages (HES4+)
sc_R2.NPC.Exp1_TGCGTGGTCGAGAACG -2.95512100925617 3.76386053238563 Kupffer cells
sc_E5.NPC.Exp1_ATCTCTAAGGGATCAC-1 2.15740135440655 -3.763476065057 cDC2
sc_E6.HEP.Exp1_GATGATCAGTTAACAG-1 -1.47210165729694 1.22804207478217 Monocytes (TREM2+ CD9+)
sc_E2.NPC.Exp1_TTGTAGGAGAGCCCAA -3.89691898098163 4.48806841049842 Kupffer cells
sc_H3.NPC.Exp1_GGTATTGGTCTCCATC 0.45094874629803 -2.76838581885644 cDC2
sc_E6.NPC.Exp1_CCGGTAGGTTCTGAGT-1 -0.0988555835741017 1.06973607216529 Monocytes (TREM2+ CD9+)
sc_E7.NPC.Exp1_TCATTACGTCACCGAC-1 10.4588959527952 2.47320170078925 cDC1
sc_R6.NPC.Exp1_TCGCTCAAGCCTGCCA-1 3.61105993518658 -2.11960738028832 cDC2
sc_R6.NPC.Exp1_ATGGTTGTCGGTCTGG-1 0.234157593343928 6.01493818436317 Kupffer cells (SUCNR1+)
sc_E2.NPC.Exp1_CGGGTCAGTCTTGTCC 2.67591789493389 -3.92782562102624 cDC2
sc_R2.NPC.Exp1_CCACTACCAGCGTCCA -2.736929623987 5.25915319595985 Kupffer cells
sc_H3.NPC.Exp1_GAATAAGCACTTAAGC 1.67431959638424 -3.87799041594811 cDC2
sc_R5.NPC.Exp1_ACTATTCTCGGCTATA-1 2.54921415576763 -3.23524730529138 cDC2
sc_E2.NPC.Exp1_TGGGCGTGTATATGGA -2.51587507000141 4.75429279480628 Kupffer cells
sc_E7.NPC.Exp1_ATGGAGGGTGGCGTAA-1 -3.25334903469257 -4.57995670165368 Macrophages (HES4+)
sc_E6.NPC.Exp1_CACCAAAGTTCGAACT-1 -1.77099558582477 -7.15636508788415 Macrophages
sc_H1.NPC.Exp1_TTAGTTCCACAGACAG 0.265397460554316 -1.84286086882897 cDC2
sc_E5.NPC.Exp1_TTTCATGAGAGTGGCT-1 2.058569462393 -3.8886186393673 cDC2
sc_H3.NPC.Exp1_GTAGTCACACGACTCG -1.19735619297199 3.82693249855689 Kupffer cells (SUCNR1+)
sc_E1.NPC.Exp1_AGCATACCAAAGCAAT 3.85732677707501 -2.84257810439416 cDC2
sc_E1.NPC.Exp1_GTTCGGGCAGTCAGAG 2.27292874584027 0.416640089196483 Monocytes (IGSF21+ GPR34+)
sc_E1.NPC.Exp1_GCAGTTAAGTTGTCGT -0.0824182914751027 -0.438269070046624 Monocytes (IGSF21+ GPR34+)
sc_R7.NPC.Exp1_TGGGCTGAGATGAATC-1 0.63274714479275 -5.26323097075768 Macrophages (HES4+)
sc_H3.NPC.Exp1_TGGCGCAAGAGCTATA 0.704563350771144 -3.12646358336755 cDC2
sc_E6.NPC.Exp1_TCAGGTAAGCACCAGA-1 -0.657859890367315 -4.65899770583459 Macrophages (HES4+)
sc_R6.NPC.Exp1_CATTGAGGTATCGATC-1 0.686696649883464 6.23683864746741 Kupffer cells (SUCNR1+)
sc_R2.NPC.Exp1_ACATACGTCCCATTAT 0.683390588854029 0.229783960921088 Monocytes (IGSF21+ GPR34+)
sc_E3.NPC.Exp1_GAGCAGACAGTGGGAT 10.4616053415281 3.89905364189796 cDC1
sc_E1.NPC.Exp1_GCTTGAAAGGACAGCT 4.45436337718792 -3.59098260726281 cDC2
sc_E2.NPC.Exp1_CGTCCATCATAAGACA -1.3467142271059 8.11254055176429 Kupffer cells
sc_R3.NPC.Exp1_ATCCACCGTCCAACTA -3.03894349804096 -4.88444345321008 Macrophages (HES4+)
sc_R5.NPC.Exp1_AGTAACCTCAGCAATC-1 1.15695190558262 -1.82093637313195 cDC2
sc_E6.NPC.Exp1_AACCCAAAGCACTAAA-1 3.75681713352032 -1.5624844345028 cDC2
sc_H1.NPC.Exp1_CAGCATACAAGTAGTA -0.226770608331487 -1.66181390609094 Monocytes (secretory)
sc_R2.NPC.Exp1_CGGAGTCGTTATCGGT 0.940382854436114 0.703600370628158 Monocytes (IGSF21+ GPR34+)
sc_H3.NPC.Exp1_TCAGGTACAGCTGTGC 1.04455344507523 -3.73411243285485 cDC2
sc_E6.NPC.Exp1_TTCCACGGTGACACGA-1 4.23176625499554 -1.60124366607018 cDC2
sc_E2.NPC.Exp1_GGGAATGGTATAATGG -4.16613504162006 5.86340601120643 Kupffer cells
sc_H3.NPC.Exp1_CCGTTCAGTCAGTGGA 1.1425678146822 -2.95643465842553 cDC2
sc_E7.NPC.Exp1_CTCAGAAGTTCTCGCT-1 4.34383204707928 -0.824127605813226 cDC2
sc_E5.NPC.Exp1_GTCATGACAACCTAAC-1 2.00311926135845 -3.9451371940548 cDC2
sc_E6.NPC.Exp1_AGACAAATCGAGCCAC-1 0.175922484491542 5.87482578430823 Kupffer cells (SUCNR1+)
sc_R2.NPC.Exp1_CCACCTACAAAGCAAT -1.02507063617878 -1.96397774543115 Monocytes (TREM2+ CD9+)
sc_R2.NPC.Exp1_TCAGCTCGTTTGACTG -1.11162897815876 -5.74986570205041 Macrophages (HES4+)
sc_H1.NPC.Exp1_CAGGTGCCACGGTTTA 0.574797840212062 -1.24963348235436 cDC2
sc_E6.NPC.Exp1_GAATCACTCACACCGG-1 -1.02759834995441 -0.0789208921367732 Monocytes (TREM2+ CD9+)
sc_R2.NPC.Exp1_GCCAAATTCTAAGCCA 1.77720233926602 0.831654229504386 Monocytes (IGSF21+ GPR34+)
sc_H1.NPC.Exp1_TAAACCGAGTACTTGC 1.70312836894818 -3.59954755629846 cDC2
sc_H1.NPC.Exp1_CCCTCCTAGGAATGGA 0.217575104330256 1.36443198595695 Monocytes (IGSF21+ GPR34+)
sc_R2.NPC.Exp1_CGGAGTCAGAGTTGGC -2.74215504398517 6.89158327255897 Kupffer cells
sc_R5.NPC.Exp1_CACGTTCCAGGCACAA-1 0.199432880972102 -5.84466188277551 Macrophages
sc_E7.NPC.Exp1_ATGATCGGTACTCCGG-1 3.78846815357037 -0.545325449364862 cDC2
sc_R3.NPC.Exp1_AGTGTCATCTGTCAAG -0.218724696542547 -6.65741031493493 Macrophages
sc_H2.NPC.Exp1_GGACATTGTGAGCGAT -4.16661807766132 -5.32671087111779 Macrophages (HES4+)
sc_R5.NPC.Exp1_CGTGATATCCCAAGCG-1 -2.60272094478779 7.9432471481388 Kupffer cells
sc_R6.NPC.Exp1_GGGATCCTCCACTAGA-1 -0.230093209649846 7.45107919846229 Kupffer cells (SUCNR1+)
sc_E3.NPC.Exp1_CCACGGATCGCATGAT 2.30986490974255 -3.7058760436947 cDC2
sc_R5.NPC.Exp1_TGGGAAGGTCCTTGTC-1 -2.42599055042438 7.4006446090763 Kupffer cells
sc_R2.NPC.Exp1_ACCTTTACAATGGATA -1.68186256160907 -1.14025907840081 Monocytes (TREM2+ CD9+)
sc_R5.NPC.Exp1_CTCCGATGTCTCGCGA-1 11.1201651407225 3.56267506752662 cDC1
sc_H1.NPC.Exp1_GGCAATTCAGGAATGC -2.94469234218769 5.98391611252479 Kupffer cells
sc_H2.NPC.Exp1_TCGAGGCCACTCAGGC -0.753384201432988 4.7015913215702 Kupffer cells (SUCNR1+)
sc_E1.NPC.Exp1_CATGCCTGTATTACCG -3.0821878599184 3.7583003727024 Kupffer cells
sc_H3.NPC.Exp1_TGCGGGTAGCCGATTT -0.920441954042241 4.55708725128821 Kupffer cells (SUCNR1+)
sc_E7.NPC.Exp1_CTCATGCCAAAGCTCT-1 3.78304842243023 -2.30473201598473 cDC2
sc_H3.NPC.Exp1_CTTTGCGCAACTGGCC -1.61207434406452 4.27691824112586 Kupffer cells
sc_E7.NPC.Exp1_GATGGAGAGGTGGGTT-1 -1.47712656727009 1.46273309860877 Monocytes (TREM2+ CD9+)
sc_H3.NPC.Exp1_GATCAGTGTCTAAAGA 1.68705281743832 -3.12368910636254 cDC2
sc_E2.NPC.Exp1_TAGGCATCAACGATGG -2.54107352962665 5.57526714478187 Kupffer cells
sc_E2.NPC.Exp1_ATCATCTAGTGTTGAA 0.234213919733241 -5.74977891768762 Monocytes (IGSF21+ GPR34+)
sc_H2.NPC.Exp1_GGCTGGTCACTGTTAG -0.144419042970464 -1.6666571411068 Monocytes (secretory)
sc_R5.NPC.Exp1_CTCACTGTCTACCTTA-1 10.902513773535 3.43897850189857 cDC1
sc_E5.NPC.Exp1_CCGGTGAGTTCAAGTC-1 1.14068319032021 1.16514457140617 Monocytes (IGSF21+ GPR34+)
sc_E3.NPC.Exp1_CTCGAAACAGATAATG -3.39435884227924 -5.69115989531823 Macrophages (HES4+)
sc_E3.NPC.Exp1_GATCGCGCAATCCGAT -0.00394400825671892 -7.94549148406335 Macrophages
sc_E6.NPC.Exp1_GTAACCAGTGCCTGAC-1 -1.10500976314716 -4.68807046737023 Macrophages (HES4+)
sc_E7.NPC.Exp1_GAGGGATGTGGAGAAA-1 4.10511878261395 -0.868265798943719 cDC2
sc_R2.NPC.Exp1_TCGTACCGTGGTAACG -2.38174649944477 7.18341524277381 Kupffer cells
sc_H1.NPC.Exp1_CTGCCTACACGTTGGC 2.25353565940686 -2.46393864478417 cDC2
sc_E3.NPC.Exp1_TAGTGGTCAAGGACAC -0.974118916894719 5.45052940521888 Kupffer cells (SUCNR1+)
sc_R2.NPC.Exp1_ACGGAGAAGGTGCTAG -1.93112370243244 -5.19379251326867 Macrophages (HES4+)
sc_H3.NPC.Exp1_GGCTGGTAGAGTAATC 1.87810430059262 -3.25992052878686 cDC2
sc_R2.NPC.Exp1_ATTGGACTCATGTAGC -0.702986447717473 3.82382566605262 Kupffer cells (SUCNR1+)
sc_E2.NPC.Exp1_CCAATCCTCCTAGGGC -3.23356696834736 3.28245169792823 Kupffer cells
sc_R2.NPC.Exp1_AGAGTGGCAATGGAAT -2.14401861896686 5.58956653748206 Kupffer cells
sc_E6.NPC.Exp1_GTTTACTGTCGTATTG-1 -1.84619185199909 -5.06647746886559 Macrophages (HES4+)
sc_E7.NPC.Exp1_TGACTCCAGGTCACAG-1 -0.293260066415593 7.46127969895057 Kupffer cells (SUCNR1+)
sc_E5.NPC.Exp1_CTTTCAAAGTACAGAT-1 -0.958798377420232 -5.80699985350915 Macrophages (HES4+)
sc_R1.NPC.Exp1_TGCGCAGTCTGCCCTA -1.73035165538959 5.25777799759559 Kupffer cells
sc_E3.NPC.Exp1_ACGGGTCCAGCTCGAC 2.11920908222027 0.416095541161815 Macrophages (HES4+)
sc_R5.NPC.Exp1_GAAGAATTCCTGTTAT-1 -0.632999985124395 -0.638151458161553 Monocytes (secretory)
sc_E7.NPC.Exp1_TTCCGGTAGCTTAAGA-1 -1.17758008709125 -0.309206655877313 Monocytes (TREM2+ CD9+)
sc_E7.NPC.Exp1_CAACAGTTCGCTTGAA-1 4.24587872752972 -0.588564923661431 cDC2
sc_R3.NPC.Exp1_GTCGTAATCGTTGCCT -1.16484901180439 5.37749702606849 Kupffer cells (SUCNR1+)
sc_E5.NPC.Exp1_TCAGGGCCACCGTGGT-1 2.50848344096966 -4.55359571303674 cDC2
sc_R2.NPC.Exp1_TACGGTAAGTCCTCCT -0.452410070802495 3.92305476341895 Kupffer cells (SUCNR1+)
sc_H3.NPC.Exp1_CCGGTAGGTCACACGC 0.167020113561824 -3.62113159026452 cDC2
sc_H2.NPC.Exp1_GTTACAGAGAAACCTA -2.92654630413227 5.59313041840247 Kupffer cells (SUCNR1+)
sc_R2.NPC.Exp1_GGACAGAGTCCGCTGA -2.15883347263508 6.69266063843421 Kupffer cells
sc_R5.NPC.Exp1_TCCGTGTCAGCACCCA-1 0.952258310635164 1.79147178803138 Monocytes (IGSF21+ GPR34+)
sc_E5.NPC.Exp1_AACAAAGGTGCGGCTT-1 -3.92874118557148 7.45140773926429 Kupffer cells
sc_H2.NPC.Exp1_GCGCGATCACGGTAAG 3.47994879016705 -2.79099719847985 cDC2
sc_E2.NPC.Exp1_AGAGCGACACGCCAGT 1.64625349769421 -2.10165684546777 Monocytes (IGSF21+ GPR34+)
sc_R5.NPC.Exp1_CTAAGTGTCAGCTAGT-1 -2.55687495937519 7.98496563110999 Kupffer cells
sc_E1.NPC.Exp1_CTAGTGACAGATTGCT -1.97394987812214 4.61645109329871 Kupffer cells
sc_R2.NPC.Exp1_GGGTTGCCATAGTAAG -2.20627161731891 -0.0837879690105525 Monocytes (TREM2+ CD9+)
sc_E5.NPC.Exp1_CCTGTTGGTGGGCTCT-1 1.18287159631081 -0.998681357758721 Monocytes (IGSF21+ GPR34+)
sc_H1.EKS.Exp1_AACACGTTCATCACCC -2.34664317836933 6.17629749451331 Kupffer cells (SUCNR1+)
sc_E5.NPC.Exp1_AAATGGACAAGACAAT-1 -3.86476251354389 5.83324510727576 Kupffer cells
sc_E3.NPC.Exp1_GGAATAACAGGGTTAG -0.649228303338811 8.014524766547 Kupffer cells (SUCNR1+)
sc_E6.NPC.Exp1_TCCTAATTCGCCTTTG-1 -1.56788846721821 -6.24403446044274 Macrophages
sc_R5.NPC.Exp1_CTGAGGCGTGCATCTA-1 0.380587370489314 -2.22750037040063 cDC2
sc_R2.NPC.Exp1_GACTGCGCAATCTGCA 0.829863445256427 0.880283632618705 Monocytes (IGSF21+ GPR34+)
sc_H1.NPC.Exp1_GATGCTACATCGGGTC 6.99063518771954 -1.91937916602441 activated DCs
sc_E1.NPC.Exp1_CGTAGCGTCATGGTCA -2.3458380388277 2.33530635510139 Monocytes (TREM2+ CD9+)
sc_R6.NPC.Exp1_TGAGCATAGGAGAGTA-1 -0.241134970094487 -5.05943124617883 Macrophages (HES4+)
sc_E2.NPC.Exp1_GTCATTTAGGGATCTG -2.74073287716083 5.2322777000492 Kupffer cells
sc_E2.NPC.Exp1_CAGCTGGTCGCTAGCG 1.84773835668392 -2.62064450110742 cDC2
sc_R7.NPC.Exp1_TCACACCTCGTTCTGC-1 1.56989094743557 -1.21701782073327 cDC2
sc_E7.NPC.Exp1_TGGAACTAGACCTGGA-1 10.4328825784666 2.53818733368568 cDC1
sc_R2.NPC.Exp1_CCATGTCAGCGTTGCC -4.16344091167621 5.44536525879554 Kupffer cells
sc_E1.NPC.Exp1_GCATGCGCAAAGCAAT -1.34634587040119 5.35671121750526 Kupffer cells (SUCNR1+)
sc_R2.NPC.Exp1_GTAACGTGTGTTGGGA -1.24112102260761 8.24591524277381 Kupffer cells
sc_R5.NPC.Exp1_AAGAACACAAGCTGCC-1 -3.06283780803852 7.73781807099036 Kupffer cells
sc_H1.NPC.Exp1_TCAGATGGTGGAAAGA 1.96295341977902 -0.0675677570278255 Monocytes (IGSF21+ GPR34+)
sc_R3.NPC.Exp1_GTCATTTAGCGCTCCA -1.86497947445087 -0.868104389565667 Kupffer cells
sc_E7.NPC.Exp1_AACAGGGCACCAGCTG-1 4.40034964809246 -1.0618171008999 cDC2
sc_H2.NPC.Exp1_TTATGCTGTCTCTTAT 3.43717077503033 -3.04452436293908 cDC2
sc_E5.NPC.Exp1_GGGCTACCAAGGTCGA-1 1.77228686342068 -1.50410621489831 Monocytes (IGSF21+ GPR34+)
sc_R6.NPC.Exp1_CGGTCAGAGTACGAGC-1 -1.00515970459156 0.632663333160201 Monocytes (TREM2+ CD9+)
sc_E5.NPC.Exp1_CATTCATGTGCTTATG-1 -4.13985845318012 5.21665460739783 Kupffer cells
sc_R1.NPC.Exp1_AAACCTGCACGTGAGA -2.14352604618244 2.02816302452735 Monocytes (TREM2+ CD9+)
sc_E2.NPC.Exp1_CGCGGTAGTGGGTATG -4.22338458767109 5.30646307144813 Kupffer cells
sc_R1.NPC.Exp1_TTGGCAAGTGGTCTCG 10.1905110193235 3.48972375069312 cDC1
sc_E6.NPC.Exp1_ATTCCCGCAACGATTC-1 4.1545703721983 -2.65691273536035 cDC2
sc_H3.NPC.Exp1_AGTGAGGTCAGCACAT -0.238096444513128 4.36870104942969 Kupffer cells (SUCNR1+)
sc_R7.NPC.Exp1_ACGTAGTTCCGGTAAT-1 3.28612545261212 -4.12684839095422 cDC2
sc_H3.NPC.Exp1_TGATTTCTCAACTCTT -4.3397504972475 4.69318229828528 Kupffer cells
sc_H1.EKS.Exp1_CCCATACAGGCACATG -2.17611428966694 5.22042448197059 Kupffer cells (SUCNR1+)
sc_R7.NPC.Exp1_ACGTCCTCACCAGCTG-1 0.297110886667445 -7.68365543212243 Macrophages
sc_E2.NPC.Exp1_CATCAAGAGCTGCGAA 2.41563573608227 -4.02453725661584 cDC2
sc_E2.NPC.Exp1_TGAGCCGGTCCCTTGT -3.89051028957538 5.11099416886024 Kupffer cells
sc_R2.NPC.Exp1_ACTGCTCCACGAGAGT 0.356971354578211 -7.52131622161218 Macrophages
sc_E2.NPC.Exp1_CGCTTCAAGCCACTAT -3.7792789625185 3.88763315354041 Kupffer cells
sc_E5.NPC.Exp1_CCATAAGGTAGGTACG-1 3.2231943918211 -4.33425586547204 cDC2
sc_H1.NPC.Exp1_CAAGATCCACACGCTG -1.59028527012043 -1.84980838622399 Monocytes (TREM2+ CD9+)
sc_H3.NPC.Exp1_TACCTATAGAGTAAGG 1.19001846144028 -2.38653605307885 cDC2
sc_H1.EKS.Exp1_CACAAACCAAGTTCTG -2.96964833011799 5.54856140289954 Kupffer cells (SUCNR1+)
sc_R5.NPC.Exp1_CGTAGTACACAAGGTG-1 0.397609503362849 0.721915030223647 Monocytes (IGSF21+ GPR34+)
sc_E2.NPC.Exp1_ACTGAACCAACAACCT 0.989106512982919 0.119184860331336 Monocytes (IGSF21+ GPR34+)
sc_H2.NPC.Exp1_TTATGCTAGTGGAGTC 4.06335213908978 -4.42221372451135 cDC2
sc_E1.NPC.Exp1_AGCGTCGGTTCAGGCC -1.24916955700092 -7.98267143096276 Macrophages
sc_E2.NPC.Exp1_CCTCAGTTCACTTATC -2.08579084148578 6.36860544357947 Kupffer cells
sc_E7.NPC.Exp1_ACAGGGAAGAGTGGCT-1 4.22361686954327 -0.695435813325128 cDC2
sc_R3.NPC.Exp1_AAGTCTGCAATCAGAA -3.17202970256977 -4.1152097495968 Macrophages (HES4+)
sc_E2.NPC.Exp1_ACTGAGTTCACCGTAA -1.03674432506733 7.4374664512699 Kupffer cells
sc_E3.NPC.Exp1_CCTTCGACAGATAATG -0.749231307412908 7.85990698013953 Kupffer cells (SUCNR1+)
sc_H1.NPC.Exp1_TCAATCTCAAACTGCT 2.31670430431195 -5.29678600158044 cDC2
sc_R1.NPC.Exp1_AGAATAGGTGGTCTCG 2.29244282970257 0.259403401357451 Monocytes (IGSF21+ GPR34+)
sc_H1.NPC.Exp1_ATCATGGTCCTTAATC -1.78105160465412 -5.93267267073937 Macrophages (HES4+)
sc_E2.NPC.Exp1_CGCGGTAGTGGCCCTA -3.89833232631855 5.80937797699622 Kupffer cells
sc_E1.NPC.Exp1_AACTTTCGTCACCTAA -0.497738807107732 -7.78119533385583 Macrophages
sc_H3.NPC.Exp1_TCAGCAACAGATAATG 1.91519519815274 -3.41659968222924 cDC2
sc_E7.NPC.Exp1_CACAGGCCAAGTCCCG-1 1.54963460693188 -0.989859631913385 cDC2
sc_E7.NPC.Exp1_TCTTAGTTCCGTGGGT-1 -0.819558112527654 6.54697639618568 Kupffer cells (SUCNR1+)
sc_E1.NPC.Exp1_AAGGCAGTCGTCCAGG 3.84741094837017 -2.65726821746179 cDC2
sc_R6.NPC.Exp1_ATACTTCAGAGAGTTT-1 -0.550259320642278 3.95118672524146 Kupffer cells (SUCNR1+)
sc_R5.NPC.Exp1_TTTGATCTCGTGCACG-1 -0.364949552919195 -2.00445001448937 cDC2
sc_E2.NPC.Exp1_GCTGCTTGTGCCTGGT 3.24807551631756 -4.75271814193078 cDC2
sc_H3.NPC.Exp1_TTTGTCATCCTAGGGC 0.772118092868998 -1.83366840209313 cDC2
sc_R2.NPC.Exp1_TTGACTTCACATGGGA -0.425100176240728 -6.98660676802941 Macrophages
sc_E5.NPC.Exp1_TCACGCTGTCGTTTCC-1 10.895735056494 3.40031797562293 cDC1
sc_R1.NPC.Exp1_TGCGGGTGTGTTAAGA -3.62274905910663 -5.08084600295373 Macrophages (HES4+)
sc_H1.NPC.Exp1_TTGGCAAAGTACGCCC 2.4788689924223 -4.5478851112301 cDC2
sc_H3.NPC.Exp1_GTCTCGTTCATTCACT 1.69763621816464 -4.75703304137536 cDC2
sc_E7.NPC.Exp1_CCGGTAGTCTGGCCTT-1 -1.80669328441791 -2.07786147918054 Monocytes (TREM2+ CD9+)
sc_H2.NPC.Exp1_CGTCACTTCCCTGACT -0.646404354478643 -2.57890265311547 Macrophages (HES4+)
sc_R5.NPC.Exp1_TAACGACAGGAATCGC-1 -1.78980919590168 2.0342237440174 Monocytes (TREM2+ CD9+)
sc_E5.NPC.Exp1_TCGGATATCCATTGTT-1 -4.40551397075824 6.98536474381141 Kupffer cells
sc_E7.NPC.Exp1_GACATCACAGCCCAGT-1 0.128818900678828 -8.17101352538415 Macrophages
sc_E5.NPC.Exp1_TTGAGTGAGTGCCCGT-1 -2.76549479236774 7.9089306083744 Kupffer cells
sc_E6.NPC.Exp1_CGGTCAGAGCGGCTCT-1 0.120355398748591 5.44486314926795 Kupffer cells (SUCNR1+)
sc_H3.NPC.Exp1_TTTATGCTCACGCGGT -3.39774963131122 6.26881582413367 Kupffer cells
sc_H1.NPC.Exp1_AGTGGGAGTGCACGAA 1.25008648762532 -2.52650945510217 cDC2
sc_E5.NPC.Exp1_GGGTTATCAGTTACCA-1 -0.468386380578801 -0.566341689484796 Monocytes (secretory)
sc_E2.NPC.Exp1_CTTAGGACACACAGAG 2.12089708576031 -4.01632898177453 cDC2
sc_E1.NPC.Exp1_TGAGGGAGTCTAGTCA -1.74702975025348 -4.73621385421105 Macrophages (HES4+)
sc_H1.NPC.Exp1_TTATGCTAGATTACCC 0.484339149091914 -3.21509616698571 cDC2
sc_R6.NPC.Exp1_CTCAGAAAGACGTCCC-1 0.498638839815333 5.98794729386024 Kupffer cells (SUCNR1+)
sc_H1.EKS.Exp1_AGGTCCGCAAGTAGTA -2.20720693340473 5.50500471268348 Kupffer cells (SUCNR1+)
sc_H2.NPC.Exp1_CACACTCAGCGTAGTG -2.728291242029 -5.24445646132775 Macrophages (HES4+)
sc_E6.NPC.Exp1_GGGTAGATCCCATAAG-1 -0.650065987016485 -1.95392196502038 Monocytes (secretory)
sc_R5.NPC.Exp1_TAACACGAGACTTCGT-1 0.815582753513529 0.465400179219762 Monocytes (IGSF21+ GPR34+)
sc_R5.NPC.Exp1_GAGATGGAGGCTAGCA-1 -4.42540570964985 6.89442903671912 Kupffer cells
sc_R3.NPC.Exp1_CAACTAGCAGGATTGG -1.31962653865986 -6.52741592253991 Macrophages
sc_H3.NPC.Exp1_CATCGGGTCGCTTAGA 0.410578043554499 -3.09749596442529 cDC2
sc_R6.NPC.Exp1_AGCCAATCATACAGCT-1 -0.899117677118108 -0.427253178017816 Monocytes (TREM2+ CD9+)
sc_R7.NPC.Exp1_TATATCCCACTAGAGG-1 -0.664240329171941 5.94102794800452 Kupffer cells (SUCNR1+)
sc_E2.NPC.Exp1_GAAGCAGTCCGTAGTA -2.32701584568195 5.45717365418128 Kupffer cells
sc_E2.NPC.Exp1_CTAGCCTAGTCGTTTG -2.2110154317873 2.78168112908057 Monocytes (TREM2+ CD9+)
sc_E5.NPC.Exp1_AGCTCAAAGAGCAGCT-1 -0.349789707567022 -1.11141698684045 Monocytes (secretory)
sc_H1.NPC.Exp1_ACACCCTGTCTAGCGC 3.9921791864378 -3.91903226699181 cDC2
sc_R5.NPC.Exp1_AAAGGTATCCACTAGA-1 3.17303684482403 -3.20302527274438 cDC2
sc_E2.NPC.Exp1_CATGACATCCAAGTAC -3.19972964992695 4.76275283966712 Kupffer cells
sc_E2.NPC.Exp1_TAAGTGCTCCTTAATC -2.86491319408588 3.9604066101139 Kupffer cells
sc_E7.NPC.Exp1_TCTTCCTGTGCTCCGA-1 4.17164567241497 -0.357578030484399 cDC2
sc_H1.NPC.Exp1_GCGACCAAGGGTGTTG -2.41844722500019 6.1394346443241 Kupffer cells
sc_E2.NPC.Exp1_CTAGTGAAGCCCAGCT 0.695754201505854 0.812524804217139 Monocytes (IGSF21+ GPR34+)
sc_H1.NPC.Exp1_TGGCTGGGTCATCCCT 0.239753277395442 -3.00522678222009 cDC2
sc_E5.NPC.Exp1_CATTGAGTCCATGCAA-1 -3.98988696804218 6.56577045593909 Kupffer cells
sc_E2.NPC.Exp1_GTATCTTCACAGGTTT 0.613890321348384 0.597107791644851 Monocytes (IGSF21+ GPR34+)
sc_R7.NPC.Exp1_TAAGCCACAGCTACAT-1 -0.648289887811467 5.6954067436283 Kupffer cells
sc_E7.NPC.Exp1_CCATCACGTTGCCAAT-1 -1.84171363582782 1.40349871788673 Monocytes (TREM2+ CD9+)
sc_E6.NPC.Exp1_GCTCAAATCTATTCGT-1 3.23793462047405 -1.41824667777368 cDC2
sc_E1.NPC.Exp1_ATTCTACGTGTTGAGG 3.42499044666119 -1.31341104831048 cDC2
sc_R6.NPC.Exp1_CATCAAGCACCTCTAC-1 -0.434592096711919 -7.0322315010006 Macrophages
sc_R5.NPC.Exp1_AGGATCTCAGAAATTG-1 0.940660500322058 1.21949286137275 Monocytes (IGSF21+ GPR34+)
sc_H1.NPC.Exp1_TGACAACCAAGAGGCT 10.4359352899534 3.48195559654883 cDC1
sc_E6.NPC.Exp1_GCGGATCCATCGCCTT-1 -1.72112604847126 -5.21822660292931 Macrophages
sc_E6.NPC.Exp1_GTAGAAAGTGCGTGCT-1 1.29358887800999 -1.62563436354943 cDC2
sc_E6.NPC.Exp1_TATTGGGGTATTCCTT-1 0.786651463602259 5.75893337402991 Kupffer cells (SUCNR1+)
sc_R6.NPC.Exp1_TGTGGCGAGCATGTTC-1 2.22733095416851 -5.13201921309777 cDC2
sc_H1.EKS.Exp1_CTCAGAAAGTAGCCGA -2.52537318935566 5.90371019516639 Kupffer cells (SUCNR1+)
sc_E2.NPC.Exp1_TCGGGACTCTCAAACG 2.06620195636578 -2.01457255210229 Monocytes (IGSF21+ GPR34+)
sc_R2.NPC.Exp1_CTCGGAGTCACGACTA -0.615183203126714 -0.507995417969903 Monocytes (secretory)
sc_H1.EKS.Exp1_TCATTACGTCGTCTTC 4.10941770801373 -3.95627467955895 cDC2
sc_E5.NPC.Exp1_CCGGTGAAGAACTTCC-1 2.11772182712384 -2.74696796264001 cDC2
sc_R6.NPC.Exp1_TTCAATCTCGCTAATG-1 0.0542379928571727 6.03630430374793 Kupffer cells (SUCNR1+)
sc_E3.NPC.Exp1_TGAAAGAGTCGAGATG -1.26949474086933 5.30220110092811 Kupffer cells (SUCNR1+)
sc_E5.NPC.Exp1_AGCATCAAGCCGAATG-1 -3.07730457058124 4.34229523811988 Kupffer cells
sc_E5.NPC.Exp1_GCAACCGCAGTAGAAT-1 -4.36611816158466 6.44346983109168 Kupffer cells
sc_R2.NPC.Exp1_GGGAGATCAATCACAC -2.22762343158893 6.81705553208045 Kupffer cells
sc_R7.NPC.Exp1_TACACCCTCCAGTACA-1 -0.808498709108159 2.14129609738044 Monocytes (TREM2+ CD9+)
sc_E6.NPC.Exp1_GAGTCATTCTGGTGGC-1 0.584125251863673 5.27816421662025 Kupffer cells (SUCNR1+)
sc_H1.NPC.Exp1_GATGAAATCCTTTCTC -2.32048269977741 5.06658823166541 Kupffer cells
sc_H2.NPC.Exp1_GCTGCGATCACATAGC 10.6953661752684 3.17772562180213 cDC1
sc_R6.NPC.Exp1_GGTCTGGTCATGGTAC-1 3.95792558917828 -1.53868334616967 cDC2
sc_E2.NPC.Exp1_AGGGATGGTCCATCCT -2.4877648042696 6.76622421417884 Kupffer cells
sc_H2.NPC.Exp1_CCAATCCTCGGCTACG 0.524486662243083 -7.43107526625939 Macrophages
sc_R2.NPC.Exp1_CCAATCCCACAGACAG -2.43208524456196 7.00363619003944 Kupffer cells
sc_H2.NPC.Exp1_CATCGGGTCCTTTACA -0.126032202150152 -0.852474501984796 Monocytes (secretory)
sc_H3.NPC.Exp1_GTAACTGGTGCAACGA 0.685484589431956 -3.01607816542931 cDC2
sc_E6.NPC.Exp1_CACGTGGCACTGATTG-1 -2.00884005298786 -4.72029893721887 Macrophages (HES4+)
sc_E6.NPC.Exp1_TCAAGACGTATCGAGG-1 -0.109346477891729 -7.04054038848229 Macrophages
sc_R6.NPC.Exp1_GTGTGATGTGAATTAG-1 -0.88127896061115 -6.87376182402917 Macrophages
sc_R2.NPC.Exp1_GGACAAGTCACTTACT -1.53710314502887 -1.97385638083764 Monocytes (TREM2+ CD9+)
sc_H1.NPC.Exp1_GATCGTAAGTTCGATC 4.45160725841351 -4.63457601394006 cDC2
sc_E2.NPC.Exp1_TACCTATAGGTAAACT -1.10548707714252 8.26916582260779 Kupffer cells
sc_H3.NPC.Exp1_CACAGTAGTCCATGAT -3.46719047298603 3.92016799126319 Kupffer cells
sc_H1.NPC.Exp1_CATGACACACGGCTAC 6.91376045474835 -1.99581091727563 activated DCs
sc_E7.NPC.Exp1_GTCATTTTCACTGTCC-1 -1.30953118076496 -5.86088388289758 Macrophages
sc_R7.NPC.Exp1_GGAGAACGTGGTTTGT-1 2.08077362308331 -0.401144197838983 cDC2
sc_E6.NPC.Exp1_TACCGAAAGAACTGAT-1 0.431669206712916 5.66836292420081 Kupffer cells (SUCNR1+)
sc_H3.NPC.Exp1_CTGATAGCATGAAGTA 2.39286318549938 -3.83645217742272 cDC2
sc_H2.NPC.Exp1_GCCAAATGTGTGTGCC 10.1397154642088 3.5033045497959 cDC1
sc_R1.NPC.Exp1_TCGAGGCGTTCAGACT -0.358042566682622 4.31152088318519 Kupffer cells (SUCNR1+)
sc_E5.NPC.Exp1_TAGAGTCAGACGTCCC-1 -4.49878713360004 5.52619344864539 Kupffer cells
sc_E1.NPC.Exp1_CAAGATCGTCTGCGGT -2.80743762722187 -4.29515712584802 Macrophages (HES4+)
sc_E2.NPC.Exp1_TGTATTCTCTGTCCGT -2.59086438884907 3.34737713013343 Kupffer cells
sc_R3.NPC.Exp1_AGAATAGTCCTTGACC 3.04637673625775 -3.41301172103234 cDC2
sc_E1.NPC.Exp1_TAGTGGTTCGGCCGAT -0.901848881151006 -3.13922064627953 cDC2
sc_R6.NPC.Exp1_ATAGGCTCAGACAATA-1 -1.06918403377704 0.640658163768569 Monocytes (TREM2+ CD9+)
sc_R5.NPC.Exp1_TGGTAGTCAAGGTCTT-1 -0.805126755143926 4.86804802094153 Kupffer cells (SUCNR1+)
sc_E2.NPC.Exp1_CAAGATCGTAAGAGGA -0.935090510751531 1.48910362396888 Monocytes (IGSF21+ GPR34+)
sc_H3.NPC.Exp1_CACACTCCATGGTCTA 1.77063968906231 -1.61614196624108 Monocytes (IGSF21+ GPR34+)
sc_E6.NPC.Exp1_CAACGGCCACAGTACT-1 2.17300918826885 -1.02079265441247 cDC2
sc_E5.NPC.Exp1_TCTGGCTTCTTCGTAT-1 1.71995243558712 -0.085983506100854 Monocytes (IGSF21+ GPR34+)
sc_R7.NPC.Exp1_TGTTCATCACCAGCCA-1 -0.969480721856878 6.71787769470862 Kupffer cells (SUCNR1+)
sc_R2.NPC.Exp1_GCATGCGAGTAAGTAC -1.36936661472492 -1.44445197905847 Monocytes (TREM2+ CD9+)
sc_E6.NPC.Exp1_TCGCACTCACATGGTT-1 -1.7059728788393 -7.70492236937829 Macrophages
sc_H3.NPC.Exp1_CCTTACGCAATAAGCA 1.00470036210544 -2.95565216864892 cDC2
sc_R2.NPC.Exp1_TATGCCCGTTCCGGCA -2.64755627384357 3.17764551315955 Kupffer cells
sc_E1.NPC.Exp1_ATCACGATCTCTGCTG -0.994508235360906 7.65832836304359 Kupffer cells (SUCNR1+)
sc_E1.NPC.Exp1_CGGACTGAGGATCGCA 9.84090259799786 3.06672889862708 cDC1
sc_E6.NPC.Exp1_TCAGCCTCATCATCCC-1 0.674242646787837 5.14450580750159 Kupffer cells (SUCNR1+)
sc_E1.NPC.Exp1_ATCTGCCCATCATCCC 2.40845707187481 0.215037891012946 cDC2
sc_H3.NPC.Exp1_AGTTGGTTCACCACCT 0.932137974892333 -1.61799304808923 cDC2
sc_E6.NPC.Exp1_AGTCATGCAACGGCCT-1 2.97767368087597 -1.43887024249383 cDC2
sc_R7.NPC.Exp1_TCCGATCGTTGCAAGG-1 -3.58687135448627 -5.86246888961144 Macrophages (HES4+)
sc_H3.NPC.Exp1_GCAGTTACACAGTCGC 1.45712199935742 -1.25549249972649 Monocytes (IGSF21+ GPR34+)
sc_E3.NPC.Exp1_TCAGGTAGTGAAGGCT 3.26043966541119 -4.13072936858483 cDC2
sc_E2.NPC.Exp1_TGGGCGTTCAACCAAC 1.95410290489025 -1.22187846030541 Monocytes (IGSF21+ GPR34+)
sc_R2.NPC.Exp1_CTACACCGTATGAATG -1.82891914119892 0.998646923643866 Monocytes (TREM2+ CD9+)
sc_R5.NPC.Exp1_GTCTGTCCATACGCAT-1 2.83756700286694 -3.39924304808923 cDC2
sc_E5.NPC.Exp1_AAGTTCGGTGAGTTGG-1 2.02568414935894 -3.81871145095178 cDC2
sc_H3.NPC.Exp1_AAGTCTGTCAAGGTAA -3.10996219387226 5.39960462723426 Kupffer cells
sc_H1.NPC.Exp1_CGCGGTATCGTCCAGG 10.2180960489256 3.62484199677161 cDC1
sc_R6.NPC.Exp1_GGGTCTGTCGCCACTT-1 10.5684492898924 2.40649265919379 cDC1
sc_E2.NPC.Exp1_CTGAAGTTCTTAGAGC -2.58378550281696 4.7650736061161 Kupffer cells
sc_E2.NPC.Exp1_ATCCACCGTCTAGGTT 1.86604038009472 -0.954373768227777 Monocytes (IGSF21+ GPR34+)
sc_E7.NPC.Exp1_ACTTTGTGTGTCTAAC-1 -1.60959693660907 -1.38055663432427 Monocytes (TREM2+ CD9+)
sc_R6.NPC.Exp1_GTAACCAAGAATCGTA-1 4.19235089549847 -1.17502789820977 cDC2
sc_E1.NPC.Exp1_CTCGAAATCTTTAGGG 4.77332690486737 -3.47589962806054 cDC2
sc_R1.NPC.Exp1_GATCTAGGTCTAGGTT 10.2148888421995 3.52167517815284 cDC1
sc_H1.NPC.Exp1_TTTGGTTAGCCCGAAA -2.62328144779377 5.69051630173377 Kupffer cells
sc_H3.NPC.Exp1_TAGACCAGTGCTGTAT -2.33068701496296 5.70860130463294 Kupffer cells
sc_H3.NPC.Exp1_ATTTCTGAGTCGATAA -2.45733901729755 6.57947904740027 Kupffer cells
sc_E6.NPC.Exp1_TACCGAAGTGCGGATA-1 2.70175007114239 -1.62836616362878 cDC2
sc_R2.NPC.Exp1_AGCATACAGAATGTGT -3.62710448970966 6.06857998047523 Kupffer cells
sc_R5.NPC.Exp1_CATTCATGTCCACATA-1 0.0816678715688731 0.68125229452304 Monocytes (IGSF21+ GPR34+)
sc_R5.NPC.Exp1_AACTTCTGTAGCGTCC-1 -1.37350794544391 8.26883251343421 Kupffer cells
sc_E1.NPC.Exp1_AGAATAGAGATAGGAG 4.75612023601361 -3.27590411032983 cDC2
sc_R5.NPC.Exp1_CTCCACAAGATGTTGA-1 -0.961851208116338 -5.94766156997033 Macrophages (HES4+)
sc_E2.NPC.Exp1_CAGTAACTCTCTAGGA -1.37700268497638 8.59852440033607 Kupffer cells
sc_E5.NPC.Exp1_ACGTACACATCACAGT-1 -0.715699760820195 1.12410194550208 Monocytes (TREM2+ CD9+)
sc_R2.NPC.Exp1_GCGAGAAGTACCGCTG 1.81560269126721 -5.14491098250695 cDC2
sc_H3.NPC.Exp1_GACGCGTAGAATGTGT -2.18581721058063 5.83150751267127 Kupffer cells
sc_R2.NPC.Exp1_TTAGGACGTGTGTGCC -2.12059947719745 6.91966230545692 Kupffer cells
sc_H2.NPC.Exp1_ACTATCTAGTGTACGG 0.000241012666895579 -0.548120072739801 Monocytes (secretory)
sc_H2.NPC.Exp1_GTACGTAGTCTCGTTC 3.30645135173626 -4.04792468871423 cDC2
sc_H3.NPC.Exp1_TCGCGTTAGTGCGATG -2.48816367855243 6.30054075394324 Kupffer cells
sc_R5.NPC.Exp1_ACCCAAAAGCTTAGTC-1 -3.79103156795673 -6.06561582412072 Macrophages (HES4+)
sc_E6.NPC.Exp1_GTACAGTTCGTTCATT-1 -1.87954923381977 -1.10358851279565 Monocytes (TREM2+ CD9+)
sc_H3.NPC.Exp1_CTAATGGAGGCTAGAC -2.3724083589571 -5.51943509902306 Macrophages (HES4+)
sc_E5.NPC.Exp1_TCACATTAGGCAATGC-1 0.669046760891154 -0.282291582482537 Monocytes (TREM2+ CD9+)
sc_H3.NPC.Exp1_CTAGTGACACACTGCG 1.35917267331906 -2.44810526694604 cDC2
sc_E1.NPC.Exp1_GACTACAGTTCGAATC 4.52729705104657 -3.43376963462182 cDC2
sc_R5.NPC.Exp1_TATCCTACAGACAAAT-1 11.0119412256224 3.09841925774268 cDC1
sc_H3.NPC.Exp1_GGGAGATTCTCTTGAT 1.54029563197918 -3.55790632094689 cDC2
sc_R2.NPC.Exp1_GTTCTCGTCGATGAGG 0.525614799354747 1.87252385292701 Kupffer cells
sc_R2.NPC.Exp1_CTGATCCTCCCTTGCA -2.67913624515705 6.79003698502235 Kupffer cells
sc_R2.NPC.Exp1_ACATACGGTTACGGAG 2.93104687461682 -4.38674323882409 cDC2
sc_E2.NPC.Exp1_CTAGCCTTCGCTTGTC -1.91056939830951 3.04156858597449 Kupffer cells
sc_R7.NPC.Exp1_GGCTTGGCAAACTCTG-1 -0.721329181100652 6.94341976319007 Kupffer cells (SUCNR1+)
sc_E6.NPC.Exp1_GACCAATTCTAGCATG-1 0.578242213819697 6.58304721985511 Kupffer cells (SUCNR1+)
sc_H1.NPC.Exp1_TGACTTTCATCCTTGC -3.35251495113544 5.66710073624305 Kupffer cells
sc_E2.NPC.Exp1_ACGCAGCTCAACGCTA -2.29398628940754 4.78190452728919 Kupffer cells
sc_E1.NPC.Exp1_CGAACATCAATAACGA -3.73677655925922 -4.23653524245568 Macrophages (HES4+)
sc_R2.NPC.Exp1_CATCAAGAGGGAGTAA -1.08959480991535 8.25389225159339 Kupffer cells
sc_E2.NPC.Exp1_AGCGTCGCAAACGTGG -1.38527032604389 8.22489101563148 Kupffer cells
sc_E5.NPC.Exp1_CACATGATCACCTCGT-1 0.00587472448177595 -3.45161073531457 cDC2
sc_E7.NPC.Exp1_AAGCATCTCATTGTGG-1 -1.16766735782795 -8.15052669371911 Macrophages
sc_R2.NPC.Exp1_CTCATTACACGGCGTT -3.58117791881733 5.26453382645301 Kupffer cells
sc_E2.NPC.Exp1_CACTCCAGTAGCGTCC -1.06705519428425 8.04336769257239 Kupffer cells
sc_E7.NPC.Exp1_AGGGCCTAGCCTTTGA-1 0.582267762516215 1.62495929871253 Monocytes (IGSF21+ GPR34+)
sc_E2.NPC.Exp1_CCCAATCAGCTGATAA -2.58540341129474 -6.25867002333947 Macrophages (HES4+)
sc_E7.NPC.Exp1_AAAGGGCCATACATCG-1 -1.04748603573017 -8.19017379607507 Macrophages
sc_R3.NPC.Exp1_GCATGTATCGAATGGG 1.36251470575161 -2.07203834380456 cDC2
sc_R2.NPC.Exp1_CGTGAGCTCTCGTATT -2.01782867183857 0.970667728525916 Monocytes (TREM2+ CD9+)
sc_E1.NPC.Exp1_CATGGCGCAAAGGTGC 10.0344384027464 2.99181849632911 cDC1
sc_E7.NPC.Exp1_TCAAGCACAGCGGTTC-1 -1.2575549768465 -7.28345363463708 Macrophages
sc_R2.NPC.Exp1_ACTTACTCAGCTCGAC 1.73505833873577 0.31129100297145 Monocytes (IGSF21+ GPR34+)
sc_E2.NPC.Exp1_GATCTAGCACCAGATT 2.07735410461254 -1.49298720683404 Monocytes (IGSF21+ GPR34+)
sc_H1.NPC.Exp1_GCATACAGTATGAAAC -1.21487519016437 -1.30177955951043 Monocytes (TREM2+ CD9+)
sc_R5.NPC.Exp1_CTTTCAAGTGCCGTTG-1 -0.760321824456975 -1.51075034465142 Monocytes (TREM2+ CD9+)
sc_H1.NPC.Exp1_CTAGTGAGTCCATGAT -1.30434581508808 -1.78586452330895 Monocytes (TREM2+ CD9+)
sc_E5.NPC.Exp1_ATTCAGGAGGCCTTGC-1 2.19298353919811 -3.00469320144006 cDC2
sc_R2.NPC.Exp1_ACCAGTATCCTTTACA 1.18242533633538 0.969863870484153 Monocytes (IGSF21+ GPR34+)
sc_H2.NPC.Exp1_TTCGGTCCACAGGCCT 2.92624834308453 -3.89640539016076 cDC2
sc_R7.NPC.Exp1_GCTGAATCAGACGATG-1 0.404486746881678 -3.71199148024865 cDC2
sc_R2.NPC.Exp1_TTGTAGGGTCTAGTCA 4.19251206645794 -4.20150869216271 cDC2
sc_R2.NPC.Exp1_CGTTCTGCACCAACCG 0.535707028005793 4.31400258217506 Kupffer cells
sc_E5.NPC.Exp1_GTGTTAGTCGAGTGAG-1 -1.8793708967226 2.43632585678748 Monocytes (TREM2+ CD9+)
sc_E5.NPC.Exp1_CTCAAGACAAGCAATA-1 -4.19920465221576 6.27237922821693 Kupffer cells
sc_E5.NPC.Exp1_CATACAGTCGACGCGT-1 -2.69709774723224 4.4912150589054 Kupffer cells
sc_H3.NPC.Exp1_TCGTACCCAGGTGCCT -3.58752557506733 5.45571167145423 Kupffer cells
sc_E5.NPC.Exp1_TTCGCTGTCCTTGAAG-1 -4.04937955608539 6.65958482895545 Kupffer cells
sc_E5.NPC.Exp1_ATGGTTGTCGCCGAGT-1 -1.5351485895174 1.10922307644538 Monocytes (TREM2+ CD9+)
sc_H3.NPC.Exp1_GAGGTGATCCCACTTG 1.68104514608212 -3.29929464186974 cDC2
sc_E6.NPC.Exp1_GACTCTCTCCGACGGT-1 0.822367758844569 5.40666134033851 Kupffer cells (SUCNR1+)
sc_E5.NPC.Exp1_TTGTTCAAGACGGTTG-1 -4.14632627239399 6.77917463455848 Kupffer cells
sc_H3.NPC.Exp1_TGCCAAAAGCACCGTC -0.511425344850347 4.34482247505836 Kupffer cells (SUCNR1+)
sc_E5.NPC.Exp1_CTCCTCCTCCGCAACG-1 -2.8613888906496 7.31942541275672 Kupffer cells
sc_R2.NPC.Exp1_CAGCTAAGTAGTAGTA -1.36623808612995 7.73695118103675 Kupffer cells
sc_E7.NPC.Exp1_CATTGAGTCTGAACGT-1 2.23821261653729 -0.463151625054559 cDC2
sc_R2.NPC.Exp1_CGCTGGAAGTCATGCT 2.06928017864056 0.868813165766517 Monocytes (IGSF21+ GPR34+)
sc_H2.NPC.Exp1_AGCTCTCGTCAGGACA 0.339126737211421 -7.58481853331872 Macrophages
sc_R5.NPC.Exp1_CTATCCGGTGTCCATA-1 0.99401844514586 1.56508559857062 Monocytes (IGSF21+ GPR34+)
sc_E3.NPC.Exp1_CAAGGCCAGAAGGTTT -1.47650286426716 5.2892525878971 Kupffer cells (SUCNR1+)
sc_R5.NPC.Exp1_AACCCAACAGGAAGTC-1 -2.66834232082538 7.98923189316444 Kupffer cells
sc_E5.NPC.Exp1_CTTAGGACAGCACAGA-1 -4.14121886959247 6.77936107788734 Kupffer cells
sc_H3.NPC.Exp1_GCATACACACTGTCGG 0.740465612505152 -3.0249289783413 cDC2
sc_R2.NPC.Exp1_CTCTGGTTCCAAACTG -2.85108563175373 -6.00576131667443 Macrophages (HES4+)
sc_R5.NPC.Exp1_GGTGTTAGTAGTGTGG-1 0.51664579043217 0.99336112414054 Monocytes (IGSF21+ GPR34+)
sc_H3.NPC.Exp1_CGAGAAGTCTCTGAGA -0.447666494752691 -0.807259372132501 Monocytes (secretory)
sc_H1.NPC.Exp1_CTCGAAAGTACTTAGC -3.36391231289081 4.5686453071659 Kupffer cells
sc_E1.NPC.Exp1_ACATACGCACCACGTG 10.1646330667479 3.43455321465186 cDC1
sc_E1.NPC.Exp1_CAAGTTGGTAAGTTCC 9.85634258518048 3.03235799942664 cDC1
sc_E3.NPC.Exp1_GTTCTCGGTGTCGCTG 0.876907074247077 -7.48815553511926 Macrophages
sc_E6.NPC.Exp1_TGTAACGGTTAGGCCC-1 2.60860613117047 -1.08212058867761 cDC2
sc_E7.NPC.Exp1_TACGTCCTCAGACCGC-1 -1.11272522678547 -6.51097123946496 Macrophages
sc_E6.NPC.Exp1_CTGCCTAAGGTAACTA-1 -3.28404590358906 -5.03053729857751 Macrophages (HES4+)
sc_E3.NPC.Exp1_TCCACACGTGACGCCT 10.7152636362059 3.74173147354774 cDC1
sc_R5.NPC.Exp1_TCGAAGTAGTCTGGAG-1 -2.44842478504352 7.85162384186439 Kupffer cells
sc_R1.NPC.Exp1_GAAATGAAGATGCCAG -1.49808546772175 3.47536785278968 Kupffer cells
sc_R2.NPC.Exp1_GATCAGTTCCTGCAGG -2.2245640443819 4.98899633560828 Kupffer cells
sc_R2.NPC.Exp1_GGGAGATGTCCAGTGC -2.53726836910419 7.03552467499427 Kupffer cells
sc_R3.NPC.Exp1_CAGCGACGTAAATGAC -3.52950212230854 -4.67645376052209 Macrophages (HES4+)
sc_R3.NPC.Exp1_CCTTCCCAGTCCTCCT -0.198854176904485 -7.81311576690026 Macrophages
sc_E6.NPC.Exp1_CAGTTCCTCGAGCCAC-1 0.300809950922206 4.49879629288367 Kupffer cells (SUCNR1+)
sc_H2.NPC.Exp1_GTCACGGTCCTTTCGG -3.23829480877094 5.32532817993812 Kupffer cells (SUCNR1+)
sc_R2.NPC.Exp1_CGGCTAGCAGTCGTGC 10.5005486322386 3.72186810646705 cDC1
sc_E2.NPC.Exp1_TCTCATATCTGTACGA 1.3310825837595 -4.1385547431881 Monocytes (IGSF21+ GPR34+)
sc_E1.NPC.Exp1_CCTACCATCAGCGATT -1.55154010524921 -2.63334362830468 cDC2
sc_E7.NPC.Exp1_AAGTACCCACATTGTG-1 -0.204751698877141 1.86874146137885 Monocytes (TREM2+ CD9+)
sc_E5.NPC.Exp1_AAAGGGCTCTACGGGC-1 2.0188259197218 -4.543580702203 cDC2
sc_E6.NPC.Exp1_GCCAGCATCTAGTACG-1 -0.467182247545049 -2.68283121909448 Macrophages (HES4+)
sc_H2.NPC.Exp1_TGGTTCCCACTACAGT -0.555422155763433 -4.71514528121301 Macrophages (HES4+)
sc_R2.NPC.Exp1_CCTAAAGCATGCCTAA -2.42469736805134 2.97879416618995 Monocytes (TREM2+ CD9+)
sc_E5.NPC.Exp1_GAGACCCCAGTCACGC-1 2.42034569511242 -4.56755512084313 cDC2
sc_H2.NPC.Exp1_CAGCCGAGTAGCCTCG 2.84926977882214 -4.42646854247399 cDC2
sc_H1.EKS.Exp1_GATTCAGGTTACCAGT -3.6381714033144 5.97690040741614 Kupffer cells (SUCNR1+)
sc_R6.NPC.Exp1_ATGCATGTCCACGGAC-1 0.241311819647029 6.21792728577308 Kupffer cells (SUCNR1+)
sc_E7.NPC.Exp1_GAGAGGTCAAATTAGG-1 -1.46523782482319 -7.50047986831017 Macrophages
sc_H3.NPC.Exp1_TCGCGAGAGTTAGGTA -2.70448896160297 5.86399633560828 Kupffer cells
sc_H1.NPC.Exp1_TGAGCCGTCGGTTCGG -1.87471505870991 5.88678867493323 Kupffer cells
sc_E1.NPC.Exp1_CCTAAAGTCAACGGGA -3.79585239162616 -4.2970887931759 Macrophages (HES4+)
sc_E5.NPC.Exp1_CAGAGCCAGACATATG-1 -1.23481055965595 -4.79651325072595 cDC2
sc_E7.NPC.Exp1_AGGGTGACAACGTAAA-1 -0.191465346719549 7.07844478760413 Kupffer cells (SUCNR1+)
sc_E5.NPC.Exp1_CCACTTGTCAAGGAGC-1 3.54774001369305 -4.22744863356896 cDC2
sc_H1.NPC.Exp1_GCGCAGTAGCGCTCCA 4.37400153407879 -4.09305351104089 cDC2
sc_H3.NPC.Exp1_CAGCTGGTCTGTGCAA -1.01022562256031 4.2041650501316 Kupffer cells (SUCNR1+)
sc_R5.NPC.Exp1_GATTCTTGTCCTGGTG-1 1.36670205125637 1.36462075386695 Monocytes (IGSF21+ GPR34+)
sc_R2.NPC.Exp1_TGGTTAGGTACCATCA 2.0569243741972 -0.508718124287805 Monocytes (IGSF21+ GPR34+)
sc_R5.NPC.Exp1_TTCCACGTCGGTAAGG-1 0.486027271841243 0.348714151722709 Monocytes (IGSF21+ GPR34+)
sc_E2.NPC.Exp1_GCCAAATGTTCCCTTG 1.92679140100308 -0.857471516984185 Monocytes (IGSF21+ GPR34+)
sc_R3.NPC.Exp1_GATGCTACATTAGCCA 0.831890271399691 -7.54284637297936 Macrophages
sc_R3.NPC.Exp1_TCTCTAAGTACAGACG 4.76740506419964 -3.04527466620751 cDC2
sc_R2.NPC.Exp1_ATGAGGGTCACTTATC -0.488993613626287 3.66739589844398 Kupffer cells (SUCNR1+)
sc_R2.NPC.Exp1_CTCGAAAGTTTGACAC -0.150268285180852 -5.6527377876217 Macrophages (HES4+)
sc_E2.NPC.Exp1_GGGCACTGTCTAAACC 2.59549608955212 -3.91080444182702 cDC2
sc_H3.NPC.Exp1_ACTGTCCTCTTGTACT -4.21691390743427 4.54793579254798 Kupffer cells
sc_E7.NPC.Exp1_CTGCGAGTCGAGCTGC-1 4.75311139354534 -1.06473665561028 cDC2
sc_E2.NPC.Exp1_ATCGAGTAGAAGAAGC -2.72878548374347 -6.08525960769006 Macrophages (HES4+)
sc_H1.NPC.Exp1_ACGGCCATCGTCACGG -3.28200027218036 4.41661817703895 Kupffer cells
sc_R5.NPC.Exp1_GTCATTTAGACGCCAA-1 0.591039688680842 -3.7296044143612 cDC2
sc_E2.NPC.Exp1_ATTGGACTCGAATCCA -0.701866476442144 1.55689866219215 Monocytes (IGSF21+ GPR34+)
sc_R5.NPC.Exp1_ATGGGTTAGAGTTGAT-1 1.18770271668263 -0.381876996415338 Monocytes (IGSF21+ GPR34+)
sc_H1.NPC.Exp1_CATTATCGTTCGTCTC 1.20173132548161 -2.9420239242489 cDC2
sc_H2.NPC.Exp1_GGACAAGGTACGAAAT -2.04199883213215 6.17771131668738 Kupffer cells (SUCNR1+)
sc_R6.NPC.Exp1_AAAGTCCCACTTCATT-1 -1.64098021259479 -1.31966595973321 Monocytes (TREM2+ CD9+)
sc_E5.NPC.Exp1_TTTGGTTAGCCTTCTC-1 -2.41021987667255 7.5785158363407 Kupffer cells
sc_R7.NPC.Exp1_CTTACCGCAGCGTTGC-1 -1.55740234127216 0.27322254453353 Monocytes (TREM2+ CD9+)
sc_R2.NPC.Exp1_AGTTGGTCATCAGTAC -1.65988108387165 7.64491779480628 Kupffer cells
sc_E5.NPC.Exp1_GAGCTGCAGTAACCGG-1 -2.87439414730243 7.64184696350745 Kupffer cells
sc_E2.NPC.Exp1_AGGTCCGTCACCGGGT 0.170318634603694 1.2282636252468 Monocytes (IGSF21+ GPR34+)
sc_H1.NPC.Exp1_TTTGGTTCAGGAATGC 1.93696043023892 -3.45908158149072 cDC2
sc_R6.NPC.Exp1_AATGGAAAGGCCATAG-1 -1.04235574474506 -6.91095083083459 Macrophages
sc_H3.NPC.Exp1_CTTAACTCAAGTCATC -1.84208723774128 7.73277122650794 Kupffer cells
sc_R2.NPC.Exp1_CTCGGAGAGACACTAA 2.07047334441967 0.539371908945361 Monocytes (IGSF21+ GPR34+)
sc_E1.NPC.Exp1_TCGTAGAAGAACAACT 0.206160636041835 -1.76834767188378 Monocytes (IGSF21+ GPR34+)
sc_E7.NPC.Exp1_TTCCGGTAGACTCCGC-1 -1.25579735508137 -5.31975095595666 Macrophages (HES4+)
sc_E7.NPC.Exp1_GAGAGGTTCCACGAAT-1 -0.168624846841619 -6.15270631636926 Macrophages
sc_E7.NPC.Exp1_GAGAGGTAGTGCCCGT-1 -0.440471856500432 1.7911555257862 Monocytes (TREM2+ CD9+)
sc_E6.NPC.Exp1_TAACTTCTCGTTCATT-1 0.21571251878567 5.06894476090125 Kupffer cells (SUCNR1+)
sc_H2.NPC.Exp1_CTAGCCTCATGGTAGG 3.51314428577252 -2.34675948943444 cDC2
sc_R5.NPC.Exp1_CTATCCGAGGCACGAT-1 3.29937413463421 -3.30530708159753 cDC2
sc_R5.NPC.Exp1_CTTCTAATCAGCTTGA-1 -3.15107843151264 7.63369018707923 Kupffer cells
sc_E7.NPC.Exp1_CTCAGAACAGCATACT-1 -2.07750341167621 -5.07327239836999 Macrophages (HES4+)
sc_E2.NPC.Exp1_GGACAAGCAGCCAATT 1.54713520536251 -2.34220927085229 Monocytes (IGSF21+ GPR34+)
sc_E7.NPC.Exp1_CAACCTCGTCTGTGAT-1 2.23806598911114 -0.256732931988916 cDC2
sc_E7.NPC.Exp1_GCTGCAGTCACAAGAA-1 -0.627262561227605 5.6419628349369 Kupffer cells (SUCNR1+)
sc_R5.NPC.Exp1_CACTTCGGTGCGGATA-1 0.568446905706599 0.690390461427489 Monocytes (IGSF21+ GPR34+)
sc_E5.NPC.Exp1_CTCATCGCAGTAACAA-1 -3.04838058223896 5.29026586685828 Kupffer cells
sc_E7.NPC.Exp1_TCGGGACAGGCTTCCG-1 -1.3114952730196 -0.424753597634515 Monocytes (TREM2+ CD9+)
sc_E7.NPC.Exp1_TTACGCCTCTTCTGGC-1 -1.70494410267048 1.98383934174232 Monocytes (TREM2+ CD9+)
sc_R5.NPC.Exp1_TAGAGTCGTCGACTTA-1 1.42495170364208 -0.204326024907312 Monocytes (IGSF21+ GPR34+)
sc_R5.NPC.Exp1_GTCATGATCCTTCACG-1 -0.298462598230169 0.526902688038865 Monocytes (IGSF21+ GPR34+)
sc_E1.NPC.Exp1_CTTAGGATCTTAGCCC -1.18040010204487 -2.40202110137292 Monocytes (TREM2+ CD9+)
sc_R3.NPC.Exp1_GATGCTAGTCGAGATG -1.68620988598041 -7.88835208739587 Macrophages
sc_H3.NPC.Exp1_TCTGAGATCAGTCCCT 2.56660369167156 -4.60543601836511 cDC2
sc_R6.NPC.Exp1_CGACAGCGTACCGTCG-1 0.0621843648893382 6.08656818543128 Kupffer cells (SUCNR1+)
sc_E5.NPC.Exp1_TGGTTAGCATTGGCAT-1 -1.05365511646442 3.89111025009803 Kupffer cells (SUCNR1+)
sc_E2.NPC.Exp1_TTGAACGCAGTAACGG 2.1043755126936 -2.15563958014794 Monocytes (IGSF21+ GPR34+)
sc_H3.NPC.Exp1_CAACCTCCAGCAGTTT -3.41744968166523 -5.7525331291134 Macrophages (HES4+)
sc_R7.NPC.Exp1_TGGTAGTAGCGACTAG-1 -1.10544177761249 -7.51607864226647 Macrophages
sc_E5.NPC.Exp1_GAGGGTAAGGTTGACG-1 -1.9798974679964 6.67450029526404 Kupffer cells
sc_H1.NPC.Exp1_CATTCGCCAGGGTTAG 1.15297958383389 -1.84611361350366 cDC2
sc_R2.NPC.Exp1_GCTGCAGCACACTGCG -0.951911537553594 1.37225992355994 Monocytes (IGSF21+ GPR34+)
sc_H3.NPC.Exp1_CGTAGCGTCTGATTCT -1.13699146976642 8.31120664749793 Kupffer cells
sc_R5.NPC.Exp1_TCTCCGACAATCGCCG-1 -0.939085571672246 5.72525913391761 Kupffer cells
sc_E5.NPC.Exp1_TTCCGTGGTGAGAACC-1 -0.128892152215764 -6.56121032561608 Macrophages
sc_E5.NPC.Exp1_TGGGCTGTCGCACGGT-1 1.68886789808102 -2.38518851126977 cDC2
sc_H2.NPC.Exp1_CAAGATCCAAGGTGTG 0.383622439001277 -2.5390366825039 cDC2
sc_R5.NPC.Exp1_CCTTGTGGTGAGATAT-1 -3.69480964412861 -6.30606763686486 Macrophages (HES4+)
sc_E5.NPC.Exp1_AGCTTCCTCTGTCGCT-1 -3.73386022319965 7.23736793671302 Kupffer cells
sc_E2.NPC.Exp1_GGGAGATAGCGTAATA 2.54468718299694 -4.11310928191491 cDC2
sc_H1.NPC.Exp1_AACACGTCAGTCAGAG -2.1139855073946 6.55720598374061 Kupffer cells
sc_H3.NPC.Exp1_TGCGGGTCACATGTGT 1.04418450722523 -2.75195734824487 cDC2
sc_E1.NPC.Exp1_CATATTCTCTGTGCAA -2.00643846264057 -0.60743313159295 Monocytes (TREM2+ CD9+)
sc_H2.NPC.Exp1_CATATTCAGGCTCTTA -3.10269519558124 4.51228696976356 Kupffer cells (SUCNR1+)
sc_R5.NPC.Exp1_TCTATACAGAGTGTTA-1 -1.65999695530109 7.79087001953773 Kupffer cells
sc_E7.NPC.Exp1_GTCACGGAGCGACCCT-1 0.48338738212414 -7.4366299423153 Macrophages
sc_E7.NPC.Exp1_ATTCCATGTCCACTCT-1 -0.880016653444097 6.11317569885902 Kupffer cells (SUCNR1+)
sc_E5.NPC.Exp1_CGGGACTCAGACAAGC-1 2.80560723075695 -4.11078613128015 cDC2
sc_E6.NPC.Exp1_TGGGATTGTGATACCT-1 -1.52476426830463 0.837298312527457 Monocytes (TREM2+ CD9+)
sc_E7.NPC.Exp1_AGAGCCCTCACCATGA-1 2.64848008880444 -1.5991272243435 cDC2
sc_E2.NPC.Exp1_GTCACAAGTTGTTTGG -1.53129264583759 -2.53340714301415 Kupffer cells
sc_R2.NPC.Exp1_AACGTTGTCCACGCAG 0.581007571314051 0.92091051612548 Monocytes (IGSF21+ GPR34+)
sc_R6.NPC.Exp1_ACGTTCCTCGAGTACT-1 -0.594588129426763 -4.64289539183923 Macrophages (HES4+)
sc_E2.NPC.Exp1_ACGGGTCAGCACCGTC 1.44590333232708 -4.13542859877892 cDC2
sc_E5.NPC.Exp1_CGCAGGTAGTAGAATC-1 2.30691447982617 -4.07005899276086 cDC2
sc_R6.NPC.Exp1_AATAGAGCACTTCTCG-1 -0.380492775346563 -5.99256007994958 Macrophages
sc_E6.NPC.Exp1_AATGGCTGTTCAATCG-1 0.418619127367213 6.41561157379798 Kupffer cells (SUCNR1+)
sc_E5.NPC.Exp1_GGATCTATCATGCAGT-1 -4.11441156139545 7.0411909309452 Kupffer cells
sc_R6.NPC.Exp1_CTGTCGTTCGCAGAGA-1 3.93140247592755 -0.887786320107659 cDC2
sc_H3.NPC.Exp1_TCGGGACCATTTGCCC 2.24641767272778 -4.11260240401574 cDC2
sc_H1.NPC.Exp1_ACACCAAGTTACCAGT -2.61840340366535 5.60297138367347 Kupffer cells
sc_E5.NPC.Exp1_GCTACAAAGGTAGATT-1 0.863461570237353 -3.14146249617883 cDC2
sc_R7.NPC.Exp1_AGAAGCGAGCAACTCT-1 -0.0806697296159719 -7.20636861647912 Macrophages
sc_E7.HEP.Exp1_AATGGCTCATGACGAG-1 -3.20299264660053 4.89671022568397 Monocytes (IGSF21+ GPR34+)
sc_E2.NPC.Exp1_ATGTGTGTCCACGTGG -2.3304743455904 4.67977888260535 Kupffer cells
sc_R6.NPC.Exp1_TGGATGTAGGGTTAGC-1 -1.45319101085834 -6.00826852645226 Macrophages
sc_H1.NPC.Exp1_CTGAAGTCACAGAGGT -2.97710034122638 5.90819866333655 Kupffer cells
sc_E6.NPC.Exp1_ACAAAGATCAAACGTC-1 3.59765413532086 -2.03181212271996 cDC2
sc_H3.NPC.Exp1_TTGAACGTCATGTGGT -3.64355918636493 3.88287408028297 Kupffer cells
sc_R5.NPC.Exp1_GGGCCATCACGCTGTG-1 -3.30461379757099 7.89614135895423 Kupffer cells
sc_H1.NPC.Exp1_CAGCATACATAACCTG 0.635575742815211 -2.49589603270837 cDC2
sc_R7.NPC.Exp1_ATGGGAGAGGGATCGT-1 -0.809147326852605 7.11406500015906 Kupffer cells (SUCNR1+)
sc_H2.NPC.Exp1_GTCCTCATCCTTGGTC 2.17275372276135 -0.333770743268212 cDC2
sc_E7.NPC.Exp1_ACCAAACAGTCGGCAA-1 -2.06670805683307 -4.86857240523644 Macrophages (HES4+)
sc_H1.NPC.Exp1_GATGAGGCACAGATTC 0.0690599394781138 -1.63317506636926 cDC2
sc_R7.NPC.Exp1_ATAGACCAGACTAGAT-1 -1.56277486553364 -1.37174229945489 Monocytes (TREM2+ CD9+)
sc_H1.NPC.Exp1_ATAACGCAGCGACGTA -1.32407018413715 7.54580242310218 Kupffer cells
sc_R2.NPC.Exp1_ATCCACCCACGGCGTT -3.50813075771503 6.48415310059241 Kupffer cells
sc_R5.NPC.Exp1_AGTAGCTGTGAGGAAA-1 0.537353993747904 -0.148081949609002 Monocytes (IGSF21+ GPR34+)
sc_R2.NPC.Exp1_TCTTTCCGTAGTGAAT -0.511500923539922 3.55572158966712 Kupffer cells (SUCNR1+)
sc_R1.NPC.Exp1_TTATGCTTCAAACCGT -1.03788992633991 -1.69827215995141 Monocytes (TREM2+ CD9+)
sc_R3.NPC.Exp1_GCTCTGTGTATTCTCT 2.52941146621533 1.0993163672512 cDC2
sc_E7.NPC.Exp1_CCTCACATCCACCCTA-1 -0.31507441272907 2.07827896748237 Monocytes (TREM2+ CD9+)
sc_R5.NPC.Exp1_TCCCACATCCTACGAA-1 -1.98154589405231 5.90610534821204 Kupffer cells
sc_H3.NPC.Exp1_CCTTACGTCGAATCCA -4.14145824184589 4.69915182266883 Kupffer cells
sc_E6.NPC.Exp1_AATCGTGTCCTCGCAT-1 -0.349572150613591 -3.99616353835412 Macrophages (HES4+)
sc_R6.NPC.Exp1_CTCCTCCAGGCTCTAT-1 0.427403242681697 -4.46392362441369 Macrophages (HES4+)
sc_E6.NPC.Exp1_AGTACTGGTGACACGA-1 0.725774289463237 6.47894794617347 Kupffer cells (SUCNR1+)
sc_R2.NPC.Exp1_ACTTTCATCAGAGACG 1.82442924508877 -3.41206472243615 Monocytes (IGSF21+ GPR34+)
sc_R5.NPC.Exp1_TTGTTGTGTACTCGAT-1 -1.13854691257648 7.24736148987464 Kupffer cells
sc_R5.NPC.Exp1_CTGCCTATCACCTTGC-1 -2.41543933620624 -5.47275798644372 Macrophages (HES4+)
sc_H3.NPC.Exp1_CGTAGCGGTAATAGCA 1.71269896755047 -3.95628755416223 cDC2
sc_E6.NPC.Exp1_CAAAGAAAGCAACAAT-1 10.6911480737669 2.21954734001807 cDC1
sc_E5.NPC.Exp1_GTCTTTATCAGTGTTG-1 -3.880879132654 4.35220105324439 Kupffer cells
sc_R3.NPC.Exp1_ATTCTACAGATAGGAG -1.23010679950886 -2.18212907637902 Monocytes (TREM2+ CD9+)
sc_H2.NPC.Exp1_CGTTAGACAAGAAGAG 1.28505191335507 -5.75051229323693 Macrophages
sc_E7.NPC.Exp1_AGTACTGGTAGTTACC-1 -1.14032932987385 -7.27959459151574 Macrophages
sc_E5.NPC.Exp1_TTGACCCTCTTAGGAC-1 -2.89758178463154 6.31493932877235 Kupffer cells
sc_E3.NPC.Exp1_GTAGTCAGTGCGATAG -1.05749794712238 5.40233070526771 Kupffer cells (SUCNR1+)
sc_R7.NPC.Exp1_CAGGCCATCCGCAACG-1 -2.19439551105671 2.978875705344 Kupffer cells (SUCNR1+)
sc_R2.NPC.Exp1_AAAGCAACAGGCAGTA -2.94086858501606 -6.25793760146447 Macrophages (HES4+)
sc_E6.NPC.Exp1_AGGAGGTCATTGAAAG-1 6.94668796787091 -2.02747743453332 activated DCs
sc_E2.NPC.Exp1_AGCTCTCGTTGTGGCC -2.75300475826435 -6.25066535796472 Macrophages (HES4+)
sc_E7.NPC.Exp1_AGATAGATCCAAAGGG-1 4.66860750446148 -0.958234241860589 cDC2
sc_R5.NPC.Exp1_GATCGTACACGGCCAT-1 -2.77455422153644 7.74201471481971 Kupffer cells
sc_E2.NPC.Exp1_CGGACGTCACTTAAGC 0.561401517484858 -7.22741763915368 Macrophages
sc_R3.NPC.Exp1_CTCGTCAGTATCACCA -1.30973455181293 -6.80544822539636 Macrophages
sc_R3.NPC.Exp1_ACACTGACAGACACTT -3.57096120586567 -4.5348645957882 Macrophages (HES4+)
sc_R3.NPC.Exp1_AACACGTAGTGGAGAA 2.11648836860485 1.40173197661094 cDC2
sc_E6.NPC.Exp1_CCTCACAGTATGGTAA-1 -0.13587793579273 1.90044111881904 Monocytes (IGSF21+ GPR34+)
sc_R5.NPC.Exp1_TAAGCACTCAAGCTGT-1 -2.36001559963398 6.25941784058265 Kupffer cells
sc_E5.NPC.Exp1_TCCTTTCCACCGTCGA-1 -0.0885200189607595 -4.72257917250939 Macrophages (HES4+)
sc_H3.NPC.Exp1_CCTTACGCAAACGTGG -2.5135900663393 4.21695787583045 Kupffer cells
sc_E2.NPC.Exp1_GACAGAGGTCAGAAGC -0.794274299051091 1.46813429270438 Monocytes (IGSF21+ GPR34+)
sc_E6.NPC.Exp1_GATCCCTCAGCTGTAT-1 2.39462092647381 -1.01071219767877 cDC2
sc_H1.NPC.Exp1_GGCAATTGTCCAACTA -3.79442092647724 -5.32826154555627 Macrophages (HES4+)
sc_R5.NPC.Exp1_GTGTTCCGTGATAGTA-1 -0.130369036104009 -1.08887343730279 Monocytes (secretory)
sc_R2.NPC.Exp1_CCGGTAGGTACGACCC 0.0478776408178355 -3.86741702880212 cDC2
sc_E1.NPC.Exp1_ATGTGTGAGAAGCCCA -0.747010080720708 -2.5296098503048 Monocytes (TREM2+ CD9+)
sc_R5.NPC.Exp1_ATACCTTCATCCGTTC-1 -0.102385966684148 -0.850276997941217 Monocytes (secretory)
sc_H3.NPC.Exp1_CGATTGAGTGTCGCTG 2.31674924621411 -4.07132213439294 cDC2
sc_E6.NPC.Exp1_TCAAGTGTCCGAGATT-1 0.402818055246546 5.96545583878211 Kupffer cells (SUCNR1+)
sc_E1.NPC.Exp1_CATCGGGGTACGAAAT 10.0159628702147 3.23626787338904 cDC1
sc_R2.NPC.Exp1_CTAGCCTCATGCCACG -3.90548011532001 5.99283535156898 Kupffer cells
sc_H3.NPC.Exp1_AATCGGTAGTAACCCT 2.58421126136608 -4.72850387420007 cDC2
sc_E6.NPC.Exp1_ACGTAGTAGGTACAGC-1 0.325811059568598 6.3578355995243 Kupffer cells (SUCNR1+)
sc_H3.NPC.Exp1_TGCACCTTCACGATGT 0.179738671873286 -2.63984887923547 cDC2
sc_R2.NPC.Exp1_GGAAAGCTCCCTGACT -1.75338336696796 7.90505344544105 Kupffer cells
sc_R1.NPC.Exp1_TTAGGACCAGATGGCA -3.70128223171406 -5.01835363234826 Macrophages (HES4+)
sc_H1.NPC.Exp1_CTACGTCTCCTTTACA -2.36746212711506 5.19420272980384 Kupffer cells
sc_H1.NPC.Exp1_TACCTATGTTAGAACA 4.06496909389324 -4.37973420943566 cDC2
sc_R7.NPC.Exp1_TTGTTCATCAACGCTA-1 1.96600219735928 -0.787246278184137 cDC2
sc_R2.NPC.Exp1_GTAACTGCACCTGGTG -2.71245524158649 2.76701123390845 Monocytes (TREM2+ CD9+)
sc_H2.NPC.Exp1_GAAACTCGTGTGTGCC 1.18382270762749 -5.20244281615563 Macrophages (HES4+)
sc_H1.NPC.Exp1_AGCTCTCGTCTCCCTA 1.86908111104794 -1.39523737754174 cDC2
sc_E7.NPC.Exp1_CAGGGCTTCCACTTTA-1 2.07721248397656 0.109994658571998 cDC2
sc_H2.NPC.Exp1_CAACCAAAGATACACA 3.80233839282818 -3.01356642569848 cDC2
sc_E2.NPC.Exp1_GGCGACTCAAGGCTCC 2.72354331741162 -3.9130441459591 cDC2
sc_R2.NPC.Exp1_TGAGCATCACGGCTAC 2.21405306587048 -2.1550366195614 Monocytes (IGSF21+ GPR34+)
sc_H3.NPC.Exp1_AGTGAGGGTAATCGTC -0.44322439899616 -4.79907243575402 Macrophages (HES4+)
sc_E7.NPC.Exp1_TAAGCGTCACGCCACA-1 2.93745604286022 0.116976061207572 Macrophages (HES4+)
sc_E1.NPC.Exp1_AGGGTGACACGAAACG 10.4122050119383 2.97602207337073 cDC1
sc_H3.NPC.Exp1_GGGCACTGTCATGCAT 1.66307619342633 -3.28330581511804 cDC2
sc_R5.NPC.Exp1_GTTCGCTCATCGGAAG-1 -2.5111760782259 7.79761869583777 Kupffer cells
sc_E3.NPC.Exp1_TTGGCAATCTGGTGTA -0.401393859292791 7.82658416901282 Kupffer cells (SUCNR1+)
sc_E5.NPC.Exp1_CTCATGCCACAATGCT-1 0.392537446115687 -0.241914561646661 Monocytes (IGSF21+ GPR34+)
sc_R2.NPC.Exp1_CCTTCCCGTTTAGCTG 1.97161743173428 -1.57382409896203 Monocytes (IGSF21+ GPR34+)
sc_R1.NPC.Exp1_GGATTACTCTTCGGTC -1.98231884708576 -4.61508148040124 Macrophages (HES4+)
sc_R6.NPC.Exp1_GCGGAAATCGTACCTC-1 0.687074126098826 4.97634727631263 Kupffer cells (SUCNR1+)
sc_E2.NPC.Exp1_CTAGAGTTCTTAGCCC 2.02042916545697 -2.36411397780724 Monocytes (IGSF21+ GPR34+)
sc_E1.NPC.Exp1_TGAGCATCAAAGGCGT 3.77556803951092 -0.726607731240472 cDC2
sc_R5.NPC.Exp1_AGGTGTTCATGTTTGG-1 -3.93808337917499 -6.2678968223507 Macrophages (HES4+)
sc_R2.NPC.Exp1_CACACAAAGTCGCCGT -2.05691334476642 -4.66396348800012 Macrophages (HES4+)
sc_E1.NPC.Exp1_TTTGGTTAGTCTCCTC 4.76483681926556 -2.24115460242577 cDC2
sc_R6.NPC.Exp1_CAGGCCAGTCGCATCG-1 4.22923353442974 -1.29751353587457 cDC2
sc_H3.NPC.Exp1_TCTTTCCCACTATCTT 2.69229999313183 -3.25239103164025 cDC2
sc_R2.NPC.Exp1_AGGTCCGGTGTCTGAT -3.03297921886616 7.15576917801551 Kupffer cells
sc_R2.NPC.Exp1_CAGAATCAGGCGTACA -3.00783821811847 6.89823419724158 Kupffer cells
sc_R3.NPC.Exp1_AGGGAGTCAGGGCATA -2.73562428226642 -5.30632083739587 Macrophages (HES4+)
sc_R1.NPC.Exp1_CACAAACCAATCCAAC -0.422530620004461 -1.98129027213403 cDC2
sc_E5.NPC.Exp1_CACCGTTAGCCAGAGT-1 11.3126900506956 3.58178360138587 cDC1
sc_E5.NPC.Exp1_GGTAATCCAGTAGTGG-1 3.19369843730755 -3.94074123229333 cDC2
sc_R7.NPC.Exp1_AGCGATTCATTGAAGA-1 0.031047732923701 -8.10597865905114 Macrophages
sc_E5.NPC.Exp1_TTACCATTCTCATGCC-1 0.690402807090953 0.783048072201529 Monocytes (IGSF21+ GPR34+)
sc_H1.NPC.Exp1_CGTCCATCATGCATGT -3.36263963451557 -5.87653415526696 Macrophages (HES4+)
sc_E5.NPC.Exp1_CCGGTAGCACCACATA-1 -1.10695573558979 7.78522665177039 Kupffer cells
sc_E7.NPC.Exp1_AGCTCAAAGGTCACAG-1 -1.13344809284382 -7.33729427184411 Macrophages
sc_E3.NPC.Exp1_TACTCGCAGCTACCGC -1.11534473171406 5.5221102920597 Kupffer cells (SUCNR1+)
sc_E7.NPC.Exp1_TCCAGAAAGCTCGCAC-1 -0.455435006524846 -4.60515039290734 Macrophages (HES4+)
sc_H2.NPC.Exp1_GACTAACTCGGCGCAT -3.75800964107685 -5.48158853377648 Macrophages (HES4+)
sc_R1.NPC.Exp1_CAAGAAATCAGCGATT -1.14266249408893 -8.08084457244225 Macrophages
sc_R5.NPC.Exp1_TCCATCGGTCCGAAAG-1 -2.50636598339252 7.90211803589515 Kupffer cells
sc_H3.NPC.Exp1_TTGTAGGTCTCAAGTG -2.85411688556843 5.4924414840763 Kupffer cells
sc_H3.NPC.Exp1_AGTGTCAAGCGCCTCA -4.01898452511005 4.77265722428016 Kupffer cells
sc_R6.NPC.Exp1_CCAAGCGAGGGTACAC-1 2.25009039172955 1.14039535198859 cDC2
sc_H1.NPC.Exp1_TACTTACTCCTGCCAT 1.43243700394459 -3.44042628135034 cDC2
sc_E2.NPC.Exp1_CAGGTGCCAGCTATTG 1.57367304096051 -2.19703572120019 Monocytes (IGSF21+ GPR34+)
sc_R3.NPC.Exp1_ACACCGGTCTTTACAC -0.547059624101445 -3.91235559310265 cDC2
sc_H1.NPC.Exp1_AACTCCCGTCGATTGT -1.81218811741047 6.5799511161869 Kupffer cells
sc_E1.NPC.Exp1_ATGAGGGTCAGGTAAA -1.53496500721149 -2.43944590415307 cDC2
sc_E5.NPC.Exp1_TAATCTCTCCCAGGAC-1 -3.48213693370991 7.04311735306434 Kupffer cells
sc_H1.NPC.Exp1_CCCATACGTCTAGTGT 3.15416863689251 -3.54105203475305 cDC2
sc_H2.NPC.Exp1_GTTCTCGAGTGTCCAT -3.17167588939838 -5.25173299636193 Macrophages (HES4+)
sc_E5.NPC.Exp1_CCAATTTAGTCGTCTA-1 -4.60418006649189 6.72714550171546 Kupffer cells
sc_E7.NPC.Exp1_GTGGTTACAGCTTTGA-1 2.95728281268902 -0.431166103738031 cDC2
sc_H1.EKS.Exp1_TCTGAGATCTTGTATC 4.16171267757244 -4.18048971022912 cDC2
sc_E7.NPC.Exp1_CTCCTCCCAATTGCGT-1 -0.30496653785877 6.54815847550086 Kupffer cells (SUCNR1+)
sc_E1.NPC.Exp1_CCACGGAAGAGCCTAG 3.7444506002409 -0.554506233590325 cDC2
sc_E5.NPC.Exp1_CGAGGAACAACCCTCT-1 -3.28102800121479 6.89068491135291 Kupffer cells
sc_E5.NPC.Exp1_TCATGTTAGCTGCCTG-1 -4.02854987850361 7.38706380997352 Kupffer cells
sc_R6.NPC.Exp1_CGGAATTTCACTACGA-1 2.87105527648754 -0.724061301606378 cDC2
sc_E5.NPC.Exp1_CTGCGAGCACTAGGTT-1 1.28289833793469 -2.24486916388818 cDC2
sc_E7.NPC.Exp1_CACACAAAGGAGCTGT-1 -0.481911866571233 -6.97105567778893 Macrophages
sc_R2.NPC.Exp1_ATGAGGGTCGACAGCC 0.597678096388056 -2.49442427481957 cDC2
sc_R2.NPC.Exp1_ATGGGAGCACAGAGGT -3.38610908260517 3.43669087563209 Kupffer cells
sc_E1.NPC.Exp1_CCACCTAGTGAAATCA 4.08075645694561 -3.46384804572411 cDC2
sc_E2.NPC.Exp1_ATTTCTGCACGCTTTC 2.52353361377545 -3.44398396338769 cDC2
sc_E2.NPC.Exp1_CATCAAGCACGGTAGA -4.32568999996357 5.54350979004554 Kupffer cells
sc_R5.NPC.Exp1_GTTGCGGCAGGATGAC-1 1.97184625396557 -3.2794410499508 cDC2
sc_E3.NPC.Exp1_CGACCTTAGTATCTCG -0.473049013521001 7.70158273850135 Kupffer cells (SUCNR1+)
sc_E3.NPC.Exp1_CGATGGCAGCAGCCTC 0.635110319946482 -7.88706558074304 Macrophages
sc_R3.NPC.Exp1_GACTACATCTCTGCTG -1.51398393383198 -0.0645199331218806 Monocytes (TREM2+ CD9+)
sc_R5.NPC.Exp1_TCCTTCTGTTCGTACA-1 0.572856934164241 -4.41227166976281 Monocytes (IGSF21+ GPR34+)
sc_E6.NPC.Exp1_CAAGCTACAAATGATG-1 -0.608390419389531 -7.83041255797692 Macrophages
sc_E7.NPC.Exp1_AAACGAACACTGCACG-1 -0.79795262088947 5.44605762634925 Monocytes (TREM2+ CD9+)
sc_E1.NPC.Exp1_CACCACTGTAGTAGTA 4.25780776271649 -1.13427906359979 cDC2
sc_R2.NPC.Exp1_GTAACGTTCAGAGCTT -2.51428410282306 -5.95348041381188 Macrophages (HES4+)
sc_E2.NPC.Exp1_GGTGCGTAGTGTACCT 2.15141299495526 -2.23791354026147 Monocytes (IGSF21+ GPR34+)
sc_E5.NPC.Exp1_TGCATGACAACTCGAT-1 -0.00105646124057512 -3.5930601867611 cDC2
sc_E1.NPC.Exp1_TTTCCTCTCTGCAGTA 0.811321721766665 -0.871076873200616 cDC2
sc_E6.NPC.Exp1_TTCCACGAGCTCGCAC-1 0.495756836031153 -5.18450754012414 cDC2
sc_H1.NPC.Exp1_AGAGTGGAGTGCAAGC 2.73901477584667 -4.83206432189294 cDC2
sc_E1.NPC.Exp1_GCTGCGAAGAACTGTA -3.65284272899799 -4.42386739577599 Macrophages (HES4+)
sc_R5.NPC.Exp1_TCTCTGGCAACTGCCG-1 -4.3975159811037 6.22000200424842 Kupffer cells
sc_E2.NPC.Exp1_CGCTTCACACCCATGG -4.00180932750873 5.66595155869178 Kupffer cells
sc_R1.NPC.Exp1_AGACGTTGTTACGGAG 1.94613114127941 0.482756406837473 Monocytes (IGSF21+ GPR34+)
sc_E6.NPC.Exp1_TTCCTAACATAGGTTC-1 0.487510593031123 4.86394197617225 Kupffer cells (SUCNR1+)
sc_E2.NPC.Exp1_TAGTTGGCACAAGTAA -3.95759269466572 6.14474661026649 Kupffer cells
sc_R2.NPC.Exp1_CGACCTTGTCTCTCGT -0.067457168008611 -5.50683658446618 Macrophages (HES4+)
sc_E7.NPC.Exp1_CATGGATTCGCATTGA-1 4.14034822711773 -0.480898252385339 cDC2
sc_E2.NPC.Exp1_CTACACCTCAGCTCTC -2.08242985477619 5.18470461044959 Kupffer cells
sc_E1.NPC.Exp1_TCTGAGATCTGCCCTA -0.441987006570623 -8.43572776641198 Macrophages
sc_E1.NPC.Exp1_CACATTTCATTTGCTT -2.1462211298006 1.20207942400626 Monocytes (TREM2+ CD9+)
sc_E6.NPC.Exp1_TCTGTCGCAGCGTACC-1 -1.64348932972126 1.48943574104957 Monocytes (TREM2+ CD9+)
sc_R7.NPC.Exp1_TACAACGGTCGATTTG-1 -0.466337768937871 -1.10268574084588 Monocytes (secretory)
sc_E6.NPC.Exp1_GGGCGTTTCTCTGCTG-1 0.227253289316371 -6.62094753112145 Macrophages
sc_E7.NPC.Exp1_AGCGATTGTGTTAACC-1 3.9668639017088 -0.40400832022973 cDC2
sc_E2.NPC.Exp1_CACATAGCAGGAATGC -1.26927158107929 -5.46995275344201 Macrophages (HES4+)
sc_E7.NPC.Exp1_GGGCTACTCATCACAG-1 2.84386220702954 -0.713352373498162 cDC2
sc_H1.EKS.Exp1_TCGTACCGTATCTGCA -0.842089741136358 3.83130438004188 Monocytes (secretory)
sc_R6.NPC.Exp1_TGTACAGGTTGTGCAT-1 3.78392818698712 -1.7935795101101 cDC2
sc_E2.NPC.Exp1_TGTGGTAAGAGTAAGG 1.94244501123257 -3.72219341124841 cDC2
sc_R3.NPC.Exp1_AAGCCGCTCTATGTGG -1.66517421474628 -0.490124216931543 Monocytes (TREM2+ CD9+)
sc_E7.NPC.Exp1_ATGACCACATGCACTA-1 -0.767098634149358 -3.19632308806725 cDC2
sc_E1.NPC.Exp1_GCAAACTGTCTCACCT 0.0589587999326732 -1.8240446361477 cDC2
sc_E2.NPC.Exp1_GTGCTTCAGACTTTCG -2.7941019224184 -6.11338394011804 Macrophages (HES4+)
sc_R6.NPC.Exp1_AAGAACAAGCAATAGT-1 2.9857528520567 -0.113112262147149 cDC2
sc_E2.NPC.Exp1_TGGCTGGTCATGGTCA 0.624227078054621 -3.09002178038903 cDC2
sc_R2.NPC.Exp1_GACCAATGTGGTACAG -2.61021420231037 -6.0128509315426 Macrophages (HES4+)
sc_R7.NPC.Exp1_GCAACCGGTGCGAACA-1 0.768420459125712 -3.58408658828088 cDC2
sc_H3.NPC.Exp1_TTAGGACTCTTCGAGA 0.681679816339686 -3.42531578864404 cDC2
sc_E7.NPC.Exp1_GAGTGAGAGTGGAAAG-1 -1.93624874820881 -1.26577430095025 Monocytes (TREM2+ CD9+)
sc_E7.NPC.Exp1_CCTCAACAGCTCCCTT-1 -2.14019223919086 -0.995304158585748 Monocytes (TREM2+ CD9+)
sc_H3.NPC.Exp1_GTCGTAAGTTATGTGC -2.70908972492389 3.72763688240699 Kupffer cells
sc_R7.NPC.Exp1_GTTACGATCTACGCGG-1 0.0957294417364146 -6.72555272902795 Macrophages
sc_E1.NPC.Exp1_GGGTTGCCACACCGCA -1.38702294101887 -7.80997817839929 Macrophages
sc_E7.NPC.Exp1_AGAGAATCAAGCCATT-1 -1.17295524349384 -8.31612174834557 Macrophages
sc_R6.NPC.Exp1_CCTAACCCACAGAGAC-1 -1.59849044552021 -7.11113660659142 Macrophages
sc_R7.NPC.Exp1_AGATGCTCAGCTTTGA-1 -3.48104259243183 6.12815649185828 Kupffer cells
sc_H1.NPC.Exp1_CTACATTTCATGTGGT 1.63919994363613 0.553785690409461 Monocytes (IGSF21+ GPR34+)
sc_R5.NPC.Exp1_GGCTGTGTCTCCAATT-1 -2.48154517879657 7.89891559754066 Kupffer cells
sc_E2.NPC.Exp1_CGCCAAGGTTACGTCA -2.14929172268085 5.40730268631629 Kupffer cells
sc_R5.NPC.Exp1_CAGCCAGTCTCCGTGT-1 -1.91364309063129 0.21993548546485 Monocytes (TREM2+ CD9+)
sc_E1.NPC.Exp1_CAAGTTGCAGGGTACA 3.6253521753294 -2.97020881499597 cDC2
sc_E1.NPC.Exp1_ACTTTCACAGGGAGAG -1.26709005108051 0.285518043977538 Monocytes (TREM2+ CD9+)
sc_R6.NPC.Exp1_TGTAAGCGTGTCCACG-1 -1.13989445438556 -6.38761155928918 Macrophages
sc_E6.NPC.Exp1_AGGAGGTTCAGCAATC-1 3.61457255611248 -1.93619220580407 cDC2
sc_R5.NPC.Exp1_TCCCAGTCAGTGTACT-1 2.52975908050366 -4.41206281508752 cDC2
sc_R1.NPC.Exp1_TGGTTAGGTATCTGCA 2.0474359107954 0.544637211901465 Monocytes (IGSF21+ GPR34+)
sc_H1.NPC.Exp1_GCACTCTGTAGCGATG 0.25767937431164 -6.07925050582238 Macrophages
sc_H1.NPC.Exp1_AGCCTAACAGTAAGAT 1.82291177043743 -4.13799207534142 cDC2
sc_E5.NPC.Exp1_GTAAGTCGTGTCTTGA-1 -4.27476617565326 5.61303884659461 Kupffer cells
sc_E7.NPC.Exp1_TGTCCCATCCAACTGA-1 -3.14625474682026 -4.80207364882775 Macrophages (HES4+)
sc_E3.NPC.Exp1_ACATCAGGTGTTCTTT -1.84576555957966 5.20817405853919 Kupffer cells (SUCNR1+)
sc_R5.NPC.Exp1_TGAATGCAGCGAATGC-1 -1.52002569904499 6.60563547287635 Kupffer cells
sc_E5.NPC.Exp1_ATGATCGAGCGCGTTC-1 -2.90867516269855 7.73243648682288 Kupffer cells
sc_R2.NPC.Exp1_TAAGTGCAGCGTTGCC 1.24934041628666 -5.2156450065548 cDC2
sc_H1.NPC.Exp1_GCTCTGTCATTTCAGG -2.71188446750812 -5.55442254866906 Macrophages (HES4+)
sc_E2.NPC.Exp1_AAGGTTCTCTGAGTGT 2.1783808780653 -2.17540376509973 Monocytes (IGSF21+ GPR34+)
sc_R2.NPC.Exp1_AACGTTGGTTAGGGTG 1.32670652994938 -1.06843417014428 Monocytes (IGSF21+ GPR34+)
sc_H3.NPC.Exp1_TAAGTGCTCGTGGTCG 2.36185363063641 -3.76840942229577 cDC2
sc_H2.NPC.Exp1_CACCACTCACTGAAGG 1.43013182411022 -2.74773733939477 Monocytes (secretory)
sc_E2.NPC.Exp1_CCCAATCCATACGCCG -4.22059222927265 5.29972297821693 Kupffer cells
sc_R7.NPC.Exp1_AGGGTGATCGTTATCT-1 -4.00150272121601 -5.79209010924645 Macrophages (HES4+)
sc_R6.NPC.Exp1_TGATCAGGTGATTCTG-1 3.58657220134564 -2.02534978713342 cDC2
sc_H3.NPC.Exp1_TAGTTGGAGCGTTCCG -3.21127340068989 6.21180708084754 Kupffer cells
sc_R2.NPC.Exp1_GCGGGTTCATTTCACT -1.12099954357319 4.09298307572059 Kupffer cells (SUCNR1+)
sc_E7.NPC.Exp1_AACCATGGTTCGAGCC-1 2.34604123363323 0.0232953814094456 cDC2
sc_R2.NPC.Exp1_CAAGTTGCAGATGAGC -1.86131664982013 -1.16513424243279 Monocytes (TREM2+ CD9+)
sc_R3.NPC.Exp1_TACTTGTAGTAGTGCG -3.31667730083637 -4.39655225600549 Macrophages (HES4+)
sc_E2.NPC.Exp1_CTGATCCCATCGATTG -4.26335450878315 5.14684135590247 Kupffer cells
sc_E2.NPC.Exp1_ATGCGATGTAGCTCCG 0.252809197996333 -0.208095899480065 Monocytes (IGSF21+ GPR34+)
sc_R7.NPC.Exp1_TCAGTGACAAGAAATC-1 0.273482174967005 -6.92314451064416 Macrophages
sc_E2.NPC.Exp1_TACTTGTGTCTCATCC -1.35929986705951 -3.08577673758813 Kupffer cells
sc_E5.NPC.Exp1_TTACTGTAGCGTACAG-1 -2.99103280773334 7.05394870911292 Kupffer cells
sc_E2.NPC.Exp1_GTGAAGGTCCGAGCCA -4.09668609371357 5.05888921890906 Kupffer cells
sc_E5.NPC.Exp1_AGTGACTGTCGTATTG-1 -2.67294689884357 7.54929811630897 Kupffer cells
sc_E2.NPC.Exp1_CCTTTCTGTAAATGAC -3.68399354686908 4.33852274094276 Kupffer cells
sc_E7.NPC.Exp1_CCTCCTCTCCCTTGTG-1 -0.311405866052434 -8.66914050902673 Macrophages
sc_H3.NPC.Exp1_ATCACGAAGACCTTTG -4.09596893062763 5.04343826447181 Kupffer cells
sc_E2.NPC.Exp1_TCGCGTTAGAGACGAA -2.58349653949909 5.0911496368473 Kupffer cells
sc_E6.NPC.Exp1_CTGTGGGCAACTCATG-1 -2.10947939624958 -4.66260211791345 Macrophages (HES4+)
sc_R5.NPC.Exp1_AGAGCAGTCGCGAAGA-1 -2.85964509716205 6.74430544052772 Kupffer cells
sc_E2.NPC.Exp1_TGACTAGAGCCTTGAT 2.76395645866223 -4.20221822585412 cDC2
sc_E3.NPC.Exp1_AGTGGGATCTCCGGTT 0.544277192447856 -7.86826770629235 Macrophages
sc_R6.NPC.Exp1_TCGCTCACAGACTGCC-1 -3.71805545559101 -5.04260509337731 Macrophages (HES4+)
sc_R2.NPC.Exp1_GGTGAAGAGAGCTGGT 1.78659352788754 0.532990900171319 Monocytes (IGSF21+ GPR34+)
sc_H3.NPC.Exp1_CTAGAGTCAAACGCGA 2.31666424999066 -3.58965270842858 cDC2
sc_H1.NPC.Exp1_CACACAAAGTTCGCAT -3.78387519588642 -5.59743087615319 Macrophages (HES4+)
sc_E7.NPC.Exp1_CGATCGGAGAATCGTA-1 -2.77268645038776 -4.62535255278893 Macrophages (HES4+)
sc_E7.NPC.Exp1_CTGTCGTGTTTCGTAG-1 2.2664197994215 1.15109897528342 cDC2
sc_E1.NPC.Exp1_CCATTCGTCCATGAAC 0.0649699283582713 -3.93655269469567 cDC2
sc_R3.NPC.Exp1_GATCGTAGTCCTCTTG 0.637440652940943 -1.61808436240502 cDC2
sc_E5.NPC.Exp1_AAGATAGAGAAGCTCG-1 -3.97149821987324 4.10794717941932 Kupffer cells
sc_E3.NPC.Exp1_CTCGAGGCAGCCTTGG 2.77821317443676 -3.82173841323205 cDC2
sc_R5.NPC.Exp1_GAGTGAGCAGCAGTTT-1 0.249156982992366 -3.24121754493066 cDC2
sc_E5.NPC.Exp1_GGAACCCAGAGAGTTT-1 0.229915530775263 -0.801708391564569 cDC2
sc_E7.NPC.Exp1_GTCATTTAGAATCCCT-1 -1.20112511387043 -6.50311677779504 Macrophages
sc_H1.NPC.Exp1_GGAACTTGTTGGTAAA -1.44644638767414 -0.478917470830163 Monocytes (TREM2+ CD9+)
sc_R5.NPC.Exp1_ATTCATCTCGTCTACC-1 -1.61105438938312 5.26355297241859 Kupffer cells (SUCNR1+)
sc_E5.NPC.Exp1_TACGGGCTCCCTGGTT-1 -4.05962344875507 6.68683941040687 Kupffer cells
sc_R1.NPC.Exp1_GCGCAACAGGACAGCT 0.635078103635981 1.22283805285148 Monocytes (IGSF21+ GPR34+)
sc_E5.NPC.Exp1_CTATCTAAGCATAGGC-1 -3.67705413570575 -6.09573572005578 Macrophages (HES4+)
sc_H3.NPC.Exp1_TTCTCAAAGTCCATAC -3.60715791454487 4.95326311264686 Kupffer cells
sc_E2.NPC.Exp1_GATTCAGCATAACCTG -2.83024999370746 3.14803702507667 Kupffer cells
sc_R5.NPC.Exp1_TGTTGGAAGAGTCTTC-1 -3.36796542873554 7.65873939667396 Kupffer cells
sc_R5.NPC.Exp1_CTTCTCTTCAGCTCTC-1 1.27505415806599 0.26582143579177 Monocytes (IGSF21+ GPR34+)
sc_R5.NPC.Exp1_TCAATCTCATAGATGA-1 -4.31082889309101 7.41972238693885 Kupffer cells
sc_R2.NPC.Exp1_CCGTGGACACGGTGTC -2.42369505634479 4.96027071152381 Kupffer cells
sc_R5.NPC.Exp1_TCGACCTCAGAGTGTG-1 0.892246001754477 0.0733366695468816 Monocytes (IGSF21+ GPR34+)
sc_E2.NPC.Exp1_GGCTGGTCAGACAGGT -2.33217117061786 5.30284530792884 Kupffer cells
sc_H3.NPC.Exp1_TGCTACCGTCTAGTGT -1.03101798763447 8.07668001328162 Kupffer cells
sc_H1.NPC.Exp1_TTCGGTCGTGGTTTCA 0.151040287111476 -0.895074656861505 Monocytes (secretory)
sc_E5.NPC.Exp1_AGTGCCGGTCTGCGCA-1 -3.84187719097309 6.94581157837562 Kupffer cells
sc_E2.NPC.Exp1_CCTACACCATGCTAGT 2.29192903766461 -2.7339567455227 Monocytes (IGSF21+ GPR34+)
sc_E7.NPC.Exp1_GTGAGTTAGCGAACTG-1 -0.81969973316364 6.5939572540348 Kupffer cells (SUCNR1+)
sc_R5.NPC.Exp1_GGGACCTTCTTTGCAT-1 -0.164112536813543 -1.65905015792199 Monocytes (secretory)
sc_E6.NPC.Exp1_TTCTAGTTCCTGTTAT-1 -0.640518991853521 8.20057565842322 Kupffer cells
sc_R6.NPC.Exp1_TCAGTTTAGAGTCACG-1 -1.63372585048847 -7.87240569915124 Macrophages
sc_R2.NPC.Exp1_AGGCCGTCACCTCGTT -2.34423419704609 -5.95089166488 Macrophages (HES4+)
sc_H3.NPC.Exp1_CCACGGAGTTCTGTTT -1.2303275751131 4.19922215614966 Kupffer cells (SUCNR1+)
sc_R2.NPC.Exp1_CACCTTGTCACTGGGC -1.70008060207538 -4.84709279860803 Macrophages (HES4+)
sc_R2.NPC.Exp1_TGACAACAGCCACGTC -2.04469272365741 -6.02463262404748 Macrophages (HES4+)
sc_E2.NPC.Exp1_CGTGTAAAGAACAATC -1.315942256357 7.65171558533362 Kupffer cells
sc_E7.NPC.Exp1_GAGCTGCGTAGTCTTG-1 4.51484993228741 -1.14361684645959 cDC2
sc_R2.NPC.Exp1_GGGATGACAGTCAGAG -1.56383702030353 -1.00958054389306 Monocytes (TREM2+ CD9+)
sc_E3.NPC.Exp1_GCACTCTCACACTGCG -0.381038277055547 7.63179809723548 Kupffer cells (SUCNR1+)
sc_H1.EKS.Exp1_CTGTGCTCATAAAGGT 4.44111946353741 -4.1822091850216 cDC2
sc_H3.NPC.Exp1_GAGTCCGGTAACGTTC 1.17859041819401 -3.44222252692529 cDC2
sc_R5.NPC.Exp1_TCATGGAGTACTGGGA-1 -4.32437869777851 7.89920932923011 Kupffer cells
sc_R3.NPC.Exp1_CTAGCCTAGACTGTAA -1.96151587238483 -0.689877680199823 Monocytes (TREM2+ CD9+)
sc_R2.NPC.Exp1_ATAGACCGTGATAAGT -0.578570930864141 4.15068609390906 Kupffer cells (SUCNR1+)
sc_E2.NPC.Exp1_GCAATCAGTCAGAATA -3.8039166616457 4.06075031433753 Kupffer cells
sc_R5.NPC.Exp1_TGCAGGCCACTCAGAT-1 10.2777998758299 3.56942803536109 cDC1
sc_E6.NPC.Exp1_AGGTCTAAGTAACAGT-1 4.35923770198651 -2.05768769110986 cDC2
sc_H1.NPC.Exp1_TAGGCATCAGGTCCAC 0.148504288290217 -3.9302765640194 cDC2
sc_R5.NPC.Exp1_CCGTAGGTCCTTGACC-1 0.732215688918307 1.46076900635413 Monocytes (IGSF21+ GPR34+)
sc_E2.NPC.Exp1_GGATTACTCGCGATCG 0.731709854100421 -1.91702478255578 cDC2
sc_H1.NPC.Exp1_GGAAAGCAGACCTAGG -1.62251207103901 -3.11717503394433 Kupffer cells
sc_R5.NPC.Exp1_GTGCGTGAGCCTCAGC-1 1.23453536758251 -0.136653295415124 Monocytes (IGSF21+ GPR34+)
sc_R5.NPC.Exp1_TTGTGTTTCGAATCCA-1 -1.52271816005878 -1.44882207240411 Monocytes (TREM2+ CD9+)
sc_E2.NPC.Exp1_GTACGTAAGACTTTCG 1.81194046268292 -0.211085787671289 Monocytes (IGSF21+ GPR34+)
sc_E5.NPC.Exp1_AGGGAGTGTACCTAAC-1 -0.481295435334966 -0.43650936211892 Monocytes (secretory)
sc_E7.NPC.Exp1_GAAGCCCCAATCCTAG-1 0.0963676286680247 -8.321017912286 Macrophages
sc_R2.NPC.Exp1_GATTCAGAGTGACATA 0.346385212038233 0.509561964613715 Monocytes (IGSF21+ GPR34+)
sc_E2.NPC.Exp1_CGAGAAGTCACAGGCC -2.40056201687031 3.69719416771583 Kupffer cells
sc_E6.NPC.Exp1_TGTTACTAGGTTGAGC-1 0.399099619482234 5.62412817154578 Kupffer cells (SUCNR1+)
sc_E7.NPC.Exp1_ACCATTTTCTAGTTCT-1 -1.94573995342426 -1.08375864352532 Monocytes (TREM2+ CD9+)
sc_R3.NPC.Exp1_GGTATTGAGAAACCTA 1.03513555729814 -6.89395015563317 Macrophages
sc_E7.NPC.Exp1_ACATCGACAAAGGATT-1 -1.04900237789325 -8.03301208342858 Macrophages
sc_E2.NPC.Exp1_GGACAGAGTGAGCGAT -2.33577605953388 -5.75866716231652 Macrophages (HES4+)
sc_E7.NPC.Exp1_CTTCCGAGTGAGGAAA-1 -1.91011521091633 -5.28466670836755 Macrophages (HES4+)
sc_H2.NPC.Exp1_TGTATTCAGTTAGGTA -4.19952079525165 -5.3517534049923 Macrophages (HES4+)
sc_E7.NPC.Exp1_AATCGTGAGGCACTAG-1 3.09871485957928 -1.85990255202599 cDC2
sc_E2.NPC.Exp1_GGGCACTAGCTGAACG 0.988178696837797 -0.501273682969293 Monocytes (IGSF21+ GPR34+)
sc_R2.NPC.Exp1_CTACACCAGATGGGTC -2.26355597248249 1.92925889168433 Monocytes (TREM2+ CD9+)
sc_E1.NPC.Exp1_ATTTCTGAGTCCGGTC 4.5293729616148 -3.13086574401208 cDC2
sc_E7.NPC.Exp1_TTTCAGTTCTCATTAC-1 1.3674005580885 -1.99915569152184 cDC2
sc_H2.NPC.Exp1_GCATACAGTCGTCTTC -4.15571090450458 -5.30269401397057 Macrophages (HES4+)
sc_H1.EKS.Exp1_ACACCAAAGACGCAAC 0.376292080972865 -1.3509206088955 cDC2
sc_E7.NPC.Exp1_CGATGGCCAACCGTGC-1 -0.310041992570684 6.24573213730506 Kupffer cells (SUCNR1+)
sc_R7.NPC.Exp1_TGCATCCGTCGCACAC-1 -1.06870958080463 6.606885263068 Kupffer cells (SUCNR1+)
sc_E1.NPC.Exp1_GACGTTAGTTTGTTGG -1.3093721555727 3.08526308212928 Kupffer cells
sc_E6.NPC.Exp1_TACTTCATCACCCATC-1 -1.68990656604938 1.67814333115272 Monocytes (TREM2+ CD9+)
sc_R1.NPC.Exp1_GGAATAAAGCACCGCT -2.23683187236957 0.00880856190375412 Monocytes (TREM2+ CD9+)
sc_E6.NPC.Exp1_CTGCCTAGTCAAAGCG-1 -1.62613913288288 1.82857281838111 Monocytes (TREM2+ CD9+)
sc_H2.NPC.Exp1_GGGTCTGAGCTAGTCT 3.31715896854229 -5.10989730681725 cDC2
sc_R6.NPC.Exp1_CATGGTATCAGTCAGT-1 0.523286820743754 5.99950916443519 Kupffer cells (SUCNR1+)
sc_R3.NPC.Exp1_ATTTCTGAGTGCCATT -0.439609258081243 -7.46170919265099 Macrophages
sc_E5.NPC.Exp1_ATTGGGTCAAAGCAAT-1 2.60049227008648 -4.34826486434289 cDC2
sc_E2.NPC.Exp1_TGACGGCTCTCTTATG -3.14478322735004 4.36204440270118 Kupffer cells
sc_E6.NPC.Exp1_GTTCATTTCCATTGCC-1 2.6941279483778 -1.79234497870751 cDC2
sc_R5.NPC.Exp1_TTCCGTGAGGCACCAA-1 1.03307644033857 0.697294512135306 Monocytes (IGSF21+ GPR34+)
sc_H3.NPC.Exp1_AAAGTAGTCTGTCTCG 0.676070840452388 -6.3296872886593 Macrophages
sc_E7.NPC.Exp1_TGGGTTAGTTTACGTG-1 3.66082051524945 -1.58173077430077 cDC2
sc_R5.NPC.Exp1_AGGAAATAGCGATGCA-1 -3.85840341320209 7.86417038117103 Kupffer cells
sc_E5.NPC.Exp1_TGGAGGAAGGCTAGCA-1 -3.89430305233173 5.53951246414832 Kupffer cells
sc_H2.NPC.Exp1_CATCAGAAGGTCGGAT -1.72535678615741 5.98083145294837 Kupffer cells (SUCNR1+)
sc_R5.NPC.Exp1_GCATTAGCAGTCGGAA-1 11.1132719827635 3.31669313584022 cDC1
sc_R5.NPC.Exp1_GTTCATTAGACATCAA-1 -0.290507285501287 0.990409084898749 Monocytes (TREM2+ CD9+)
sc_H2.NPC.Exp1_CTCGTACTCAAACCAC 6.97389820346661 -1.94561760749169 activated DCs
sc_R6.NPC.Exp1_CACAGATCACCAAATC-1 2.65984729060955 -1.02873115863152 cDC2
sc_H3.NPC.Exp1_TCTGAGAGTAACGACG 1.74879017600842 -3.04016535605737 cDC2
sc_E7.NPC.Exp1_TTTACTGAGCGGTAAC-1 6.86481073627301 -2.01811688269921 activated DCs
sc_E7.NPC.Exp1_GCGTTTCCACAGAGAC-1 -3.51815530529194 -4.98947351302453 Macrophages (HES4+)
sc_H3.NPC.Exp1_GCTTCCATCAATCTCT -4.30392905941181 4.6531294075077 Kupffer cells
sc_H1.NPC.Exp1_GGACATTAGCCGCCTA -2.36954161396198 4.69282800827674 Kupffer cells
sc_E1.NPC.Exp1_CAAGGCCGTAAGTGTA 4.79827240238018 -3.3703367027218 cDC2
sc_E6.NPC.Exp1_ATGCGATGTATGCAAA-1 0.297521801088526 -5.64320295180627 cDC2
sc_R1.NPC.Exp1_ACCGTAAAGGCAATTA -0.516973106767461 -6.45936506118127 Macrophages
sc_E3.NPC.Exp1_TTCCCAGGTTAGGGTG 1.94670704135723 -0.585359266656121 Monocytes (IGSF21+ GPR34+)
sc_E6.NPC.Exp1_GTGCAGCAGAGCAGTC-1 3.17290952930279 -0.888038566964349 cDC2
sc_E2.NPC.Exp1_TAAACCGAGTCCGGTC -2.00444599857502 2.37536317978553 Monocytes (TREM2+ CD9+)
sc_R6.NPC.Exp1_GTCGAATTCGCTAAAC-1 0.348659606073573 5.13501007233314 Kupffer cells (SUCNR1+)
sc_H3.NPC.Exp1_CTAATGGTCAGAGCTT -3.23523875942402 4.93675167236976 Kupffer cells
sc_H1.EKS.Exp1_AGTGAGGCAAGTCTGT 4.63872817287274 -3.68287961806603 cDC2
sc_R6.NPC.Exp1_GTGGCGTAGGCCACTC-1 0.764976845477297 4.97754270706824 Kupffer cells (SUCNR1+)
sc_E2.NPC.Exp1_CAGCATAGTACCGAGA -2.67403337230854 4.82104046021155 Kupffer cells
sc_E2.NPC.Exp1_AGGTCCGTCACCATAG -1.50933858623676 7.36999494705848 Kupffer cells
sc_R2.NPC.Exp1_GACTACAGTCAAAGAT -2.65024301281147 5.13151914749793 Kupffer cells
sc_H1.NPC.Exp1_TGGTTAGGTTGAACTC -2.20778629055195 6.24616701279334 Kupffer cells
sc_R2.NPC.Exp1_TAGCCGGCACAGGCCT 0.0867108417493846 -6.04717843856164 Macrophages
sc_R5.NPC.Exp1_TCCATCGAGGCTCTCG-1 -2.77994200458698 7.90199262772254 Kupffer cells
sc_R7.NPC.Exp1_AGTCTCCCAGACAAAT-1 -0.398022501375005 4.66831762467078 Kupffer cells (SUCNR1+)
sc_R5.NPC.Exp1_TCATTACTCAGCACCG-1 1.15970167646237 2.25971455250434 Kupffer cells
sc_R7.NPC.Exp1_TTGTTTGAGTCTGCAT-1 -0.571051447297857 7.21956617508582 Kupffer cells (SUCNR1+)
sc_H1.NPC.Exp1_TTGGCAAAGACTGGGT 0.166325123403743 -2.80306785430261 cDC2
sc_E6.NPC.Exp1_CTATCCGAGGAGACCT-1 0.244603068922236 -7.79053180541345 Macrophages
sc_E7.NPC.Exp1_ATCTCTAAGTTAGTAG-1 0.217623264883235 -8.21267192687341 Macrophages
sc_E7.NPC.Exp1_ATGAGTCCACCGTGAC-1 3.68585041293926 -0.282758406060418 cDC2
sc_H3.NPC.Exp1_ACTGAGTCATGGTCAT 2.30611756572552 -3.60159318770715 cDC2
sc_R6.NPC.Exp1_CTTCTAAGTTAGCGGA-1 -0.757989494706914 -5.04260938491174 Macrophages (HES4+)
sc_E7.NPC.Exp1_CCCATTGGTCGTACTA-1 -0.809478728677556 6.51769954834632 Kupffer cells (SUCNR1+)
sc_R7.NPC.Exp1_CGTGCTTTCCTTCGAC-1 -1.03255936374836 6.82395584259681 Kupffer cells (SUCNR1+)
sc_R1.NPC.Exp1_CCATTCGTCTCATTCA -1.64020725956135 6.3515837875431 Kupffer cells
sc_H3.NPC.Exp1_GGCTCGATCCAATGGT -3.0942523168581 4.35660106812171 Kupffer cells
sc_R5.NPC.Exp1_ACGGTTAAGATGTTAG-1 -1.83540984859638 -5.88442247237512 Macrophages (HES4+)
sc_R2.NPC.Exp1_TGTCCCAAGGCTCTTA 1.73589149246044 0.0364743259971532 Monocytes (IGSF21+ GPR34+)
sc_R1.NPC.Exp1_ATCTACTCATCCTAGA -3.72881576290302 -5.07786624755212 Macrophages (HES4+)
sc_R7.NPC.Exp1_GACTTCCAGAAGGGAT-1 1.89780196676083 0.949952015024939 Monocytes (IGSF21+ GPR34+)
sc_E5.NPC.Exp1_CATCGTCAGTCGGCCT-1 -1.03132650127582 0.442868479830542 Macrophages (HES4+)
sc_E3.NPC.Exp1_CACATAGTCCGGGTGT 3.59316542873211 -2.74560754622765 cDC2
sc_E6.NPC.Exp1_CGAATTGCACGTAACT-1 -1.32231280079059 -5.09509008254357 Macrophages (HES4+)
sc_H1.NPC.Exp1_TGTGTTTCAACTGGCC 10.2983553720457 3.50722105179481 cDC1
sc_H3.NPC.Exp1_ATAGACCAGTAGATGT -3.9322707342165 4.68472225342444 Kupffer cells
sc_H3.NPC.Exp1_TTTGTCATCTTCTGGC -3.54614612331562 5.59672958527259 Kupffer cells
sc_E2.NPC.Exp1_GCACTCTGTACGCTGC -2.8272673772829 -6.18624751891442 Macrophages (HES4+)
sc_E2.NPC.Exp1_CCAGCGAGTCCGACGT -3.24567863216572 3.32094723854713 Kupffer cells
sc_R1.NPC.Exp1_CACACTCAGTGTGAAT -0.221996872331426 -8.42171447600671 Macrophages
sc_E5.NPC.Exp1_AAGATAGTCAGCGGAA-1 -2.17210647335224 7.03555709992103 Kupffer cells
sc_H3.NPC.Exp1_TATCTCACAATTCCTT -1.66842934360676 5.42746145401649 Kupffer cells
sc_E6.NPC.Exp1_AAGTACCCAACGTATC-1 0.188930304144099 4.88135702286414 Kupffer cells (SUCNR1+)
sc_H3.NPC.Exp1_GACAGAGCACGCCAGT 1.30364683399029 -2.83253829802819 cDC2
sc_E7.NPC.Exp1_CATCCCAGTCTCACGG-1 -0.585656015779302 -8.30624168242761 Macrophages
sc_R5.NPC.Exp1_GGTAGAGTCACTTCTA-1 2.76220813522167 -4.5894996437008 cDC2
sc_E2.NPC.Exp1_CTTTGCGGTGCAGGTA -2.52175232639484 4.54829198990516 Kupffer cells
sc_E7.NPC.Exp1_CCACGTTCAACCACGC-1 -0.2699217485445 6.4308336463993 Kupffer cells (SUCNR1+)
sc_E2.HEP.Exp1_CTAAGACTCGAATCCA -2.78168699016742 3.05712706719092 Monocytes (IGSF21+ GPR34+)
sc_E3.NPC.Exp1_AGAGCGACAGGCAGTA -1.50761100521259 5.02774316940955 Kupffer cells (SUCNR1+)
sc_E5.NPC.Exp1_CAATTTCAGGTTCACT-1 0.824550942872241 -1.85688441123315 cDC2
sc_R2.NPC.Exp1_ACACCCTTCTACTTAC -2.60412832966022 4.67230493698768 Kupffer cells
sc_E2.NPC.Exp1_ATCATCTTCTGTCTAT -2.84381314983539 2.97052771721534 Kupffer cells
sc_E5.NPC.Exp1_TTCAGGAGTAACAGTA-1 2.39456322917767 -3.54749791945764 cDC2
sc_R5.NPC.Exp1_TCAAGTGCAGAGCGTA-1 1.66332152614422 0.593182229739943 Monocytes (IGSF21+ GPR34+)
sc_H2.NPC.Exp1_TACCTATGTAACGACG -4.14936038723163 -5.28030460204431 Macrophages (HES4+)
sc_R3.NPC.Exp1_ACCTTTAAGTGCTGCC 0.566131593082621 -7.23032348479577 Macrophages
sc_E1.NPC.Exp1_TACACGAAGGCATGTG -2.29438897838764 1.25295741234473 Monocytes (TREM2+ CD9+)
sc_E6.NPC.Exp1_AACGTCAGTTTAGACC-1 2.20895400771923 -1.06744556750604 cDC2
sc_R7.NPC.Exp1_TGTCCTGGTACGCTAT-1 -0.87456521263294 6.4696200576847 Kupffer cells
sc_H3.NPC.Exp1_ATAAGAGAGCTACCTA -2.69206639995746 6.33752185974769 Kupffer cells
sc_R2.NPC.Exp1_TTGTAGGTCTTGTATC -3.46284028759174 3.89496929321937 Kupffer cells
sc_E6.NPC.Exp1_GATGGAGGTTGTCAGT-1 0.796066926215365 5.24552232895545 Kupffer cells (SUCNR1+)
sc_E6.NPC.Exp1_TGTCAGATCGTAACTG-1 3.97604587802716 -1.64301984633752 cDC2
sc_E7.NPC.Exp1_ACTATGGGTGATATAG-1 4.19300297031231 -0.693970850365838 cDC2
sc_E3.NPC.Exp1_GCACTCTCAGGATTGG 3.11083653697796 -3.18582671012231 cDC2
sc_R6.NPC.Exp1_AATCGACTCTCCCAAC-1 6.69624975452252 -1.92798989142724 activated DCs
sc_R5.NPC.Exp1_CTGCCTACACTGGATT-1 2.88874462375469 -3.35885136451074 cDC2
sc_E7.NPC.Exp1_TCAGTGACAAGCTACT-1 2.51314929256268 -0.799232772248468 Macrophages (HES4+)
sc_H3.NPC.Exp1_GGAATAACATACTACG 2.10360744724102 -4.12256830062219 cDC2
sc_E2.NPC.Exp1_AGACGTTCATATGAGA 1.91312590370007 -1.12452094878503 Monocytes (IGSF21+ GPR34+)
sc_H3.NPC.Exp1_TGACGGCCAATAGCAA -3.39767953624897 -5.92615764464684 Macrophages (HES4+)
sc_H3.NPC.Exp1_ATCGAGTAGCCACCTG -3.75908109417133 5.89712364350013 Kupffer cells
sc_R2.NPC.Exp1_CCACTACAGCGTGTCC -0.488820044900701 -6.23418395842858 Macrophages
sc_H2.NPC.Exp1_TGCCCTAAGGTGACCA 1.78057959804363 -3.26079910125085 cDC2
sc_H3.NPC.Exp1_GTTCGGGCACGAAATA 1.38814115652867 -3.79620330657311 cDC2
sc_E1.NPC.Exp1_CTAATGGAGATCGGGT 2.88977173099346 -0.522788337128839 cDC2
sc_E6.NPC.Exp1_GCCATGGAGGTAATCA-1 3.57236960658856 -1.43627648677178 cDC2
sc_R3.NPC.Exp1_CACCACTGTTTCGCTC -1.76108237972431 -2.17896335448571 Monocytes (TREM2+ CD9+)
sc_E1.NPC.Exp1_TGAGGGACATCTGGTA -2.5574395345705 -4.43943899001428 Macrophages (HES4+)
sc_E5.NPC.Exp1_GTTCGCTAGGCCTTGC-1 1.13802859315701 -2.24080770339318 cDC2
sc_R2.NPC.Exp1_AACTCAGAGTTCCACA -1.8376593278902 1.93151218567542 Monocytes (TREM2+ CD9+)
sc_R7.NPC.Exp1_CCTCTCCCACACCTGG-1 1.90845188627072 0.48857952079303 cDC2
sc_H3.NPC.Exp1_GGATGTTTCTTGGGTA -3.86818191280536 5.04218084488563 Kupffer cells
sc_R5.NPC.Exp1_TGTGATGGTTCCGGTG-1 0.435335905645564 -1.56036513175317 cDC2
sc_H3.NPC.Exp1_TAGCCGGGTTACGGAG -3.17373344173603 5.26444751892737 Kupffer cells
sc_R1.NPC.Exp1_TCATTTGTCAGCACAT 3.76233652362652 -3.65418498839684 cDC2
sc_E5.NPC.Exp1_CACGTGGCAAGTGGGT-1 2.46956911811657 -3.49253719176598 cDC2
sc_R6.NPC.Exp1_CGATGCGTCCGGTTCT-1 0.402000935171321 6.31142551575355 Kupffer cells (SUCNR1+)
sc_R6.NPC.Exp1_CTTGATTGTGTCCAAT-1 0.63847720751591 5.32718593750648 Kupffer cells (SUCNR1+)
sc_H3.NPC.Exp1_AAGCCGCGTTAGAACA -1.40030810108356 7.73009426270179 Kupffer cells
sc_R1.NPC.Exp1_GGGCATCAGATCGGGT -0.977234690095708 -7.82543437804528 Macrophages
sc_E5.NPC.Exp1_TTCACGCCACTCCCTA-1 -2.64951392879657 7.51928407822303 Kupffer cells
sc_R6.NPC.Exp1_TTAATCCTCTCGCAGG-1 2.04883185157604 0.982007065159598 Monocytes (IGSF21+ GPR34+)
sc_E3.NPC.Exp1_GAATGAACAGGGTATG 2.17427244911022 -0.490776649373254 Monocytes (IGSF21+ GPR34+)
sc_H3.NPC.Exp1_TTCGGTCGTCAACATC -2.23358794918232 5.92047388230018 Kupffer cells
sc_R7.NPC.Exp1_AGTGACTCAAGAGCTG-1 -1.16972157230549 6.64828998718909 Kupffer cells (SUCNR1+)
sc_H3.NPC.Exp1_GGTGAAGTCCTCTAGC 2.13196125755139 -4.81897991027184 cDC2
sc_E6.NPC.Exp1_TCCTCGAAGGGCTGAT-1 10.8413994623167 2.49623233948402 cDC1
sc_R2.NPC.Exp1_GACCAATTCGGTTAAC 2.32441714534588 -1.51050978030511 Monocytes (IGSF21+ GPR34+)
sc_H1.NPC.Exp1_CACACCTCACGGCGTT -3.20413657894306 6.13945467148475 Kupffer cells
sc_R7.NPC.Exp1_ACCTACCTCGCGATCG-1 -0.537584869767949 -7.39651458586999 Macrophages
sc_H1.NPC.Exp1_TAGCCGGCATGCTGGC -3.48160382976703 5.65694219742469 Kupffer cells
sc_H3.NPC.Exp1_ATTGGTGTCTTCTGGC -2.83187815418415 6.55953485642127 Kupffer cells
sc_R2.NPC.Exp1_GGATTACTCTGCGGCA 1.81418267021008 0.622460627300063 Monocytes (IGSF21+ GPR34+)
sc_E7.NPC.Exp1_AACCACAAGCCTCACG-1 2.16354754695721 0.712698036176482 cDC2
sc_E2.NPC.Exp1_TCAGCTCAGTCCCACG 1.63348207006283 -1.80832665290185 Monocytes (IGSF21+ GPR34+)
sc_H1.NPC.Exp1_ACCAGTAGTAGCTAAA -2.55464169254474 6.3066185203617 Kupffer cells
sc_H2.NPC.Exp1_CTCGAGGAGCTACCGC -0.472209899331853 4.00763113175086 Kupffer cells (SUCNR1+)
sc_R2.NPC.Exp1_GAACATCTCCGAACGC -2.2882425474184 -5.88783090438195 Macrophages (HES4+)
sc_R1.NPC.Exp1_GCGCAACTCCTTTCGG -3.64248105755024 -4.86437385405847 Macrophages (HES4+)
sc_R3.NPC.Exp1_GTAGTCACAAGACGTG -1.23493859043293 3.92953521881751 Kupffer cells (SUCNR1+)
sc_H1.NPC.Exp1_CCTACACGTGCCTGGT -2.21308800449543 6.28548319016151 Kupffer cells
sc_H1.NPC.Exp1_GTCGTAATCACTTCAT 2.15322771797009 -3.92387502517053 cDC2
sc_E5.NPC.Exp1_AGAAGCGAGCCGCTTG-1 -3.44512244930439 7.11068184052161 Kupffer cells (SUCNR1+)
sc_R2.NPC.Exp1_CCACCTACATCCGGGT -2.33621403446369 3.18792564545325 Kupffer cells
sc_R2.NPC.Exp1_TCAGGATGTATGAAAC -1.4963941263216 1.95981390152625 Monocytes (TREM2+ CD9+)
sc_E7.NPC.Exp1_GCACGTGCAGAGCGTA-1 2.22823265323468 1.00302637491874 cDC2
sc_R5.NPC.Exp1_TCATACTGTGCACAAG-1 -3.4096386121767 7.72653228913001 Kupffer cells
sc_E7.NPC.Exp1_CATAGACAGCTCCCTT-1 0.216281743143275 -8.21771877135583 Macrophages
sc_R7.NPC.Exp1_AACCAACCATCCGCGA-1 0.999140016157701 -1.58947389449426 cDC2
sc_E5.NPC.Exp1_GACCGTGTCGTTGTAG-1 -4.38136264553241 7.24481184158973 Kupffer cells
sc_H3.NPC.Exp1_ACTGCTCTCTGGTTCC -3.52884980907612 5.86869508896522 Kupffer cells
sc_R3.NPC.Exp1_CTTGGCTCACGAAATA -1.1194729494112 -6.74911611403771 Macrophages
sc_R3.NPC.Exp1_CCGTACTTCAGTGTTG 2.67397895583935 0.172144034249106 cDC2
sc_R3.NPC.Exp1_AAGCCGCGTTCGTTGA 4.1837063146574 -0.580183914559564 cDC2
sc_R6.HEP.Exp1_TGTGATGTCGCGTGAC-1 0.00379791984386701 4.73798925553016 Kupffer cells (SUCNR1+)
sc_E6.NPC.Exp1_GGTGGCTTCGCCAACG-1 -1.77814456691913 -5.02615707244225 Macrophages (HES4+)
sc_R2.NPC.Exp1_GCGCCAACAAATCCGT 1.8450205636961 0.343692266685286 Monocytes (IGSF21+ GPR34+)
sc_R6.NPC.Exp1_GAGAAATGTGTGTTTG-1 0.0948887778265025 6.58446485672645 Kupffer cells (SUCNR1+)
sc_E5.NPC.Exp1_CCGAACGAGGTCATTC-1 0.608962954376414 -3.01572506751367 cDC2
sc_E5.NPC.Exp1_TGCTTGCCAACATCGT-1 0.392056138609126 0.768043705565253 Monocytes (IGSF21+ GPR34+)
sc_R3.NPC.Exp1_AACCATGGTAGCCTAT -1.66727706661396 -4.69555967177697 Macrophages (HES4+)
sc_E6.NPC.Exp1_CACGTGGGTCCAGCCA-1 -0.135871379281804 -0.103880158322534 Monocytes (secretory)
sc_R2.NPC.Exp1_CCTCAGTAGCTATGCT -2.58331748714618 -5.73511760558434 Macrophages (HES4+)
sc_E7.NPC.Exp1_TGGTACAGTCGTTTCC-1 -3.47382041683368 -4.86283700789758 Macrophages (HES4+)
sc_R2.NPC.Exp1_TCGTAGAGTATTCTCT -1.25911924114399 2.19300563011817 Monocytes (TREM2+ CD9+)
sc_E5.NPC.Exp1_GAAGGACGTCATCGCG-1 -1.43335434665851 8.29686052475623 Kupffer cells
sc_E7.NPC.Exp1_AGCGTATCAATAGGGC-1 1.03158065805264 -1.04367058600732 cDC2
sc_R2.NPC.Exp1_GCTTGAAGTACGACCC 0.547154338453486 0.905714818579474 Monocytes (IGSF21+ GPR34+)
sc_R1.NPC.Exp1_AGGGTGACATCCGGGT -0.659445969964788 -3.36535947646447 cDC2
sc_E5.NPC.Exp1_ACTTTGTCACGAGGAT-1 -3.79281636943989 6.00154478226356 Kupffer cells
sc_H3.NPC.Exp1_GTCAAGTGTGTAACGG -2.98587843647175 6.41595966492347 Kupffer cells
sc_R2.NPC.Exp1_GACCTGGAGTGACATA 1.95131763944454 -3.0773200305874 cDC2
sc_E1.NPC.Exp1_TCATTACTCAACACTG 4.76806333789654 -3.45543091620751 cDC2
sc_H1.NPC.Exp1_CATTATCGTGGCGAAT 0.0986382080060985 0.923037925106803 Monocytes (IGSF21+ GPR34+)
sc_R5.NPC.Exp1_CGTCAAAAGTGGTGAC-1 -1.23599430790119 0.583168984693805 Monocytes (TREM2+ CD9+)
sc_R3.NPC.Exp1_CCTCAGTTCGATAGAA 4.07082632312603 -2.31628291930505 cDC2
sc_E5.NPC.Exp1_GTCCACTTCACGGACC-1 -3.01366326084308 6.75778276596717 Kupffer cells
sc_R5.NPC.Exp1_TGTCAGAAGGCTGTAG-1 -3.8594414876955 7.55562860642127 Kupffer cells
sc_R3.NPC.Exp1_CCCATACGTGGCCCTA -0.807165233995244 -6.88111179198571 cDC2
sc_H3.NPC.Exp1_AGCTCCTTCATTGCGA -3.54085275402241 6.66317302857093 Kupffer cells (SUCNR1+)
sc_E1.NPC.Exp1_TGACTTTGTCCGAATT 0.224161000345423 1.76897174988441 Monocytes (IGSF21+ GPR34+)
sc_R3.NPC.Exp1_TTCTCCTCATCGGACC -1.31179401149921 -2.18027966346093 Monocytes (TREM2+ CD9+)
sc_R2.NPC.Exp1_GCGCGATAGACAGACC -3.6707732366579 6.73830444489173 Kupffer cells
sc_E2.NPC.Exp1_GAATAAGCAGGCGATA 2.33238926658459 -2.77776878203698 Monocytes (IGSF21+ GPR34+)
sc_E2.NPC.Exp1_CTGATAGAGAACTCGG 1.01533493900724 -4.51520746077844 Macrophages (HES4+)
sc_E2.NPC.Exp1_CATCCACTCTTGCATT 1.00176245661505 0.703234979254523 Monocytes (IGSF21+ GPR34+)
sc_E5.NPC.Exp1_GAGACTTGTACCTAGT-1 -2.65979692211323 7.58396703873328 Kupffer cells
sc_R1.NPC.Exp1_ACTGCTCTCAGTACGT 0.353378863428309 -3.65880029525109 cDC2
sc_E1.NPC.Exp1_TTGGAACGTTGGGACA 0.603221834991648 -1.77470105017968 cDC2
sc_R5.NPC.Exp1_GTTACAGGTATTTCTC-1 0.903126181457713 1.85075647507361 Monocytes (IGSF21+ GPR34+)
sc_H3.NPC.Exp1_ACGCAGCAGAATTGTG 1.22521661350556 -1.4545343431408 cDC2
sc_R2.NPC.Exp1_CGTGAGCTCGTGACAT -0.193445770646856 -4.54992406691857 cDC2
sc_R1.NPC.Exp1_GACGGCTGTTCCAACA 1.41213783750363 -1.85457771148034 cDC2
sc_E1.NPC.Exp1_TACTCATAGGACAGCT -0.202353804017827 -7.58862750853845 Macrophages
sc_R6.NPC.Exp1_AATGACCTCCAAGGGA-1 2.13761094341107 0.326531374198714 cDC2
sc_R6.NPC.Exp1_CCATAAGTCCCGTTCA-1 -1.92578646412067 -0.990032843011102 Monocytes (TREM2+ CD9+)
sc_R5.NPC.Exp1_TCGAACACAAATCAGA-1 0.357038707826808 0.200710811955253 Monocytes (IGSF21+ GPR34+)
sc_R2.NPC.Exp1_TGGCTGGTCATGTGGT -2.11281534900837 6.5713422981327 Kupffer cells
sc_H2.NPC.Exp1_TGAGCATGTATGGTTC -2.3370821165102 -4.9689466270382 Macrophages (HES4+)
sc_H1.NPC.Exp1_TCCCGATAGAAACCTA 4.29907634982891 -3.59936778868981 cDC2
sc_E7.NPC.Exp1_AATCGACTCAAGTGTC-1 -0.807784883882329 6.69760639343909 Kupffer cells (SUCNR1+)
sc_E2.NPC.Exp1_GACGCGTCAGCTTAAC 1.02358862141199 -4.5772663864071 Macrophages (HES4+)
sc_E6.NPC.Exp1_AGCTTCCGTGACACAG-1 -1.23004981746845 0.61807342742137 Monocytes (TREM2+ CD9+)
sc_H3.NPC.Exp1_ACATACGCAAATTGCC 2.19804969558544 -3.23299806441613 cDC2
sc_R5.NPC.Exp1_AGGGTTTAGACGTCGA-1 3.03305986652203 -4.2639004501278 cDC2
sc_H1.NPC.Exp1_CAGCTGGAGACAATAC -1.870465485956 5.96383077774695 Kupffer cells
sc_E1.NPC.Exp1_ACGGAGACAGCTATTG -2.19612690677814 5.18862182770423 Kupffer cells (SUCNR1+)
sc_H2.NPC.Exp1_GATCGTAAGTGAATTG 2.08735671768017 0.410064728302279 cDC2
sc_H2.NPC.Exp1_CCCAATCGTCCTCTTG -1.57911512127094 5.81266863022498 Kupffer cells (SUCNR1+)
sc_R5.NPC.Exp1_CAGTGCGCAAAGTGTA-1 -2.76945826282673 7.93068344269446 Kupffer cells
sc_R2.NPC.Exp1_AGTCTTTGTTTCCACC 3.19500473270245 -3.2287442001278 cDC2
sc_R2.NPC.Exp1_TCTCATAGTTAAGACA -3.06736442318134 7.00073177490882 Kupffer cells
sc_R6.NPC.Exp1_GTCATTTCAGCGTGAA-1 -0.915913550760076 -7.68904083098718 Macrophages
sc_R5.NPC.Exp1_CAGTTCCGTGAAGCGT-1 -0.837800352479741 -7.64404838408776 Monocytes (IGSF21+ GPR34+)
sc_R2.NPC.Exp1_CGAGAAGCATGCCTTC -2.4876792119997 2.71458847199134 Kupffer cells
sc_H3.NPC.Exp1_GTGTGCGGTTGCGCAC -3.12414523830585 -5.83021514739343 Macrophages (HES4+)
sc_E5.NPC.Exp1_GAGACCCGTGAGAACC-1 -2.51300117244892 -5.57854097213098 Macrophages (HES4+)
sc_E5.NPC.Exp1_GCCAGTGAGTCTTCCC-1 -4.44234153499775 7.25209028397254 Kupffer cells
sc_R5.NPC.Exp1_GTAACACTCCGTTTCG-1 -0.765215246583745 4.27287585411719 Kupffer cells (SUCNR1+)
sc_H1.EKS.Exp1_GGGATGATCACGAAGG -0.0877710269945119 -1.12687890853234 Monocytes (secretory)
sc_R2.NPC.Exp1_CTGATAGCACAGCCCA 3.57829502353497 -3.19159977759667 cDC2
sc_H3.NPC.Exp1_ATCCGAACAGATGAGC 3.51810863742657 -4.92804591979333 cDC2
sc_H2.NPC.Exp1_AGTTGGTTCTGTCTAT 3.3017700029356 -4.42729633178063 cDC2
sc_H1.NPC.Exp1_CTGATCCGTGGACGAT -2.10943981876545 6.3489244667118 Kupffer cells
sc_E2.NPC.Exp1_CATCGGGAGTCCTCCT -2.89816424122028 6.7517975059574 Kupffer cells
sc_E2.NPC.Exp1_GTAACTGCAGAAGCAC 2.75848832855053 -3.86499946441003 cDC2
sc_R6.NPC.Exp1_CCACCATTCGGTAACT-1 -1.63387414684467 -4.87547653045007 Macrophages (HES4+)
sc_R7.NPC.Exp1_GATGGAGGTTGTTGAC-1 -0.270857422258184 7.04658968125037 Kupffer cells (SUCNR1+)
sc_R3.NPC.Exp1_CAGCAGCCACCAGTTA -1.85322257747822 -0.471726408856591 Monocytes (TREM2+ CD9+)
sc_E3.NPC.Exp1_CGAGCCACAAGGGTCA 6.9023821664793 -1.9975373062069 activated DCs
sc_E1.NPC.Exp1_CATCGGGGTCTGGTCG -2.53293344249897 -4.41713588561364 Macrophages (HES4+)
sc_R1.HEP.Exp2_TTTGGTTGTGAACCTT 2.24009493121929 -3.9047433647091 Monocytes (IGSF21+ GPR34+)
sc_E2.NPC.Exp1_TTCTCAATCACCCGAG -4.34797450771503 5.45149976883582 Kupffer cells
sc_R5.NPC.Exp1_GGGACTCGTCCACGCA-1 3.49291852245159 -3.69718854750939 cDC2
sc_R1.NPC.Exp1_CCTACACCAGGAATCG 2.27228883037396 0.294845306617537 Monocytes (IGSF21+ GPR34+)
sc_R7.NPC.Exp1_GACGCTGGTGCATTTG-1 -2.36832710972004 -4.52494590606042 Macrophages (HES4+)
sc_E1.NPC.Exp1_ACGGGCTCATTCTTAC -1.81861588230304 -7.46867721404382 Macrophages
sc_R2.NPC.Exp1_TTAACTCTCGGCGGTT -2.10161396732502 2.4712149587696 Monocytes (TREM2+ CD9+)
sc_R2.NPC.Exp1_GGACGTCGTAGTGAAT -4.27191611995868 5.3518017021244 Kupffer cells
sc_R1.NPC.Exp1_TTTGCGCTCATGTCTT 0.242086978052333 -8.36625449981042 Macrophages
sc_R5.NPC.Exp1_GTCGTAATCTCCTGAC-1 -1.04204246273212 0.644833200914184 Monocytes (TREM2+ CD9+)
sc_H1.NPC.Exp1_ACAGCTAAGTAGATGT 1.53754326829739 -3.46479075278588 cDC2
sc_R6.NPC.Exp1_TCTTAGTCATCCTCAC-1 3.15465048084088 -1.96763890113183 cDC2
sc_E7.NPC.Exp1_TCGAAGTGTTGATCGT-1 10.2859394861204 2.53751475487403 cDC1
sc_E5.NPC.Exp1_CCAAGCGCAGCAAGAC-1 2.51871040592022 -3.44656579818078 cDC2
sc_E7.NPC.Exp1_TAACACGGTCCTATAG-1 -0.666920034791753 1.7562366214817 Monocytes (TREM2+ CD9+)
sc_R2.NPC.Exp1_TCAGCAAGTGTATGGG -0.51293966045551 3.83114463959388 Kupffer cells (SUCNR1+)
sc_R5.NPC.Exp1_GAAATGACATGTGACT-1 -4.1101910757082 6.68325836334876 Kupffer cells
sc_H3.NPC.Exp1_GTGTGCGCAGCTGCTG 2.65294018516369 -3.54553907241174 cDC2
sc_H1.EKS.Exp1_AAAGATGCATCCGTGG 3.60739782581158 -4.82216327514001 cDC2
sc_E6.NPC.Exp1_TTTGGAGCAGTTCTAG-1 -0.858210770990178 -3.8268420013363 cDC2
sc_R2.NPC.Exp1_GAATAAGAGGACAGAA -2.62755963077717 -5.19517534102746 Macrophages (HES4+)
sc_R7.NPC.Exp1_TCCTCTTTCCATCACC-1 -1.0458805250185 6.80399639282874 Kupffer cells (SUCNR1+)
sc_E2.NPC.Exp1_CAGAATCAGTCAATAG -2.22316166629963 4.91394025955848 Kupffer cells
sc_H1.EKS.Exp1_ATTGGACGTGAGGGAG -4.14691898098163 -5.3730427535946 Macrophages (HES4+)
sc_E2.NPC.Exp1_ACTGAGTCACATTAGC 2.26051703224011 -3.10405462111779 Monocytes (IGSF21+ GPR34+)
sc_R5.NPC.Exp1_ACGTCCTAGCGTGCTC-1 -0.552417485620305 7.24738914642982 Kupffer cells
sc_H3.NPC.Exp1_CAACCAACATTAGCCA -2.43625303974323 3.98103577767066 Kupffer cells
sc_H2.NPC.Exp1_GCGGGTTCAGCTGCTG -0.327740757371709 4.64019519959144 Kupffer cells (SUCNR1+)
sc_R2.NPC.Exp1_GCACTCTGTCGCGAAA -3.44504615535907 4.94299490128211 Kupffer cells
sc_E1.NPC.Exp1_CGGAGCTGTGCAACGA -0.542092053796575 -1.60079615439721 Kupffer cells (SUCNR1+)
sc_E1.NPC.Exp1_ACCAGTAAGCGTTCCG -3.55305167904072 -4.15450637664147 Macrophages (HES4+)
sc_E6.NPC.Exp1_TGCTGAAGTCTGTAGT-1 -1.78612443676166 -4.97863500441857 Macrophages (HES4+)
sc_E2.NPC.Exp1_ACTGTCCTCCTAGGGC 2.76925531158276 -3.86905782546349 cDC2
sc_E6.NPC.Exp1_ACGGTTAGTACTCGAT-1 0.430265517328456 -1.70766418303796 cDC2
sc_R5.NPC.Exp1_ACGTTCCCACGATTCA-1 10.9935553384764 3.47681123886756 cDC1
sc_E7.NPC.Exp1_TTGGGCGTCCACAGCG-1 -2.98939940204792 -4.64463870848962 Macrophages (HES4+)
sc_H3.NPC.Exp1_CGATGTAAGAAACCGC -0.486701099778936 4.13328535233192 Kupffer cells (SUCNR1+)
sc_R5.NPC.Exp1_ATTCACTCAAATACGA-1 2.16562143096752 -3.30230300750085 cDC2
sc_H2.NPC.Exp1_TAGTTGGAGCTTCGCG 10.1238377405149 3.47266132507972 cDC1
sc_E7.NPC.Exp1_GAGTTACCACTCCTTG-1 4.58757785091229 -0.99606530989953 cDC2
sc_E2.NPC.Exp1_AGACGTTCACTTCGAA 0.857173228059485 0.9275679675167 Monocytes (IGSF21+ GPR34+)
sc_E3.NPC.Exp1_CCTATTAAGGGTATCG 0.447595388982966 -6.75851314391442 Macrophages
sc_E1.NPC.Exp1_GCATGATCAAACTGTC 4.04846099147625 -1.19527881469079 cDC2
sc_E7.NPC.Exp1_GTAGGTTTCCGAACGC-1 -1.20417019596271 -6.88103502120324 Macrophages
sc_E2.NPC.Exp1_TAAACCGTCGTCGTTC 2.06874838599987 -1.70967691268273 Monocytes (IGSF21+ GPR34+)
sc_R5.HEP.Exp1_CGATGGCCACTAACGT-1 -3.777363507654 6.51395589981727 Monocytes (IGSF21+ GPR34+)
sc_H2.NPC.Exp1_TGCTGCTCAAGACACG -0.545015780832097 -1.08989482249566 Monocytes (secretory)
sc_H1.NPC.Exp1_TCACAAGAGGACACCA 3.13688901195355 -4.19766156997033 cDC2
sc_E2.NPC.Exp1_TTCTCAAGTCGCGTGT -0.698503343965337 -0.13511126365014 Monocytes (TREM2+ CD9+)
sc_E2.NPC.Exp1_TGGGCGTCACATCTTT 2.37451973686047 -4.60944192733117 cDC2
sc_E7.NPC.Exp1_AAGCATCAGTGCACAG-1 -1.68003436794452 -1.57840888823815 Monocytes (TREM2+ CD9+)
sc_E5.NPC.Exp1_ACTGCAATCCTAGCGG-1 -3.93667384853534 6.64421016846351 Kupffer cells
sc_E6.NPC.Exp1_TACTTGTAGGAACATT-1 2.62374666461773 0.0929135469024571 cDC2
sc_R2.NPC.Exp1_AACGTTGAGCCGATTT -1.33115216961078 8.19960291062049 Kupffer cells
sc_R2.NPC.Exp1_CAGAATCGTGTTTGGT 1.87959727773495 -4.37569587554284 cDC2
sc_R6.NPC.Exp1_GATTTCTCAACTAGAA-1 -1.4271597551363 0.0834397760455998 Monocytes (TREM2+ CD9+)
sc_E3.NPC.Exp1_TTAGGACCATTAACCG -1.53827091922931 5.00947601471595 Kupffer cells (SUCNR1+)
sc_R1.NPC.Exp1_CTGCCTATCATTTGGG 0.148137719724848 -8.38634746398278 Macrophages
sc_R2.NPC.Exp1_GAACCTAGTTAAGTAG -1.29939171543293 8.30790931854896 Kupffer cells
sc_R2.NPC.Exp1_CATGGCGGTACCGTTA 3.68099692592449 -3.63473766173669 cDC2
sc_E2.NPC.Exp1_CCACCTACAAGTCTGT -2.29605671634845 4.46212155495338 Kupffer cells
sc_R7.NPC.Exp1_CAGGTATAGTAGGATT-1 -0.752195684816167 7.32212764893226 Kupffer cells (SUCNR1+)
sc_H2.NPC.Exp1_GCGCGATTCATGGTCA -1.70871516933613 -5.13051288451501 Macrophages (HES4+)
sc_R2.NPC.Exp1_CATGGCGGTATAATGG -0.97079893818073 -1.76759760703393 Monocytes (TREM2+ CD9+)
sc_R5.NPC.Exp1_GTGCACGCATCTGGGC-1 -1.3572876142519 8.32605726395301 Kupffer cells
sc_E5.NPC.Exp1_GTAGAAATCGGTCGGT-1 2.09171489009686 -2.29085080947228 Monocytes (IGSF21+ GPR34+)
sc_R5.NPC.Exp1_TATCCTAGTCCTGTTC-1 0.799174220655635 0.0648910788123997 Monocytes (IGSF21+ GPR34+)
sc_H3.NPC.Exp1_GTAACGTAGAAACGAG -2.09425303211384 5.56135923538856 Kupffer cells
sc_E5.NPC.Exp1_GTTAGACAGTTTCGAC-1 -3.95085975399189 6.81769878540687 Kupffer cells
sc_R5.NPC.Exp1_TCCCACATCTCGCAGG-1 11.0597546411497 3.54685623322181 cDC1
sc_E5.NPC.Exp1_GTTACAGCATGTTACG-1 -3.2529904531496 7.17704898987464 Kupffer cells
sc_E7.NPC.Exp1_GTCATCCCAGGTATGG-1 -0.480741112138555 -8.13815372313806 Macrophages
sc_E2.NPC.Exp1_TCAATCTTCACTCTTA 10.5299589944822 3.9659214702671 cDC1
sc_R6.NPC.Exp1_TGCTTGCAGCGTTAGG-1 0.403676719759181 -6.99081390227624 Macrophages
sc_E7.NPC.Exp1_GTCCCATGTACAGAGC-1 -0.954570739175603 -6.56123559798547 Macrophages
sc_H1.NPC.Exp1_GTCTTCGAGAGCAATT 1.44606235751934 0.823609062773505 Monocytes (IGSF21+ GPR34+)
sc_E1.NPC.Exp1_ACTGAGTAGTCCTCCT -2.0991556333559 -0.839261225121698 Monocytes (TREM2+ CD9+)
sc_E2.NPC.Exp1_GGAAAGCTCGTCCAGG -3.41245385875873 5.48834306870154 Kupffer cells
sc_R5.NPC.Exp1_GCCCGAAAGTTCATGC-1 -1.69336077442341 6.86831886444739 Kupffer cells
sc_E5.NPC.Exp1_ACCATTTGTCCATACA-1 -1.16981050243549 2.23574776325873 Monocytes (TREM2+ CD9+)
sc_H3.NPC.Exp1_TCCCGATTCTCCAGGG 1.71888294944592 -3.70890348281213 cDC2
sc_E6.NPC.Exp1_TTTCCTCGTCAGACGA-1 3.73757985362835 -1.95472805823632 cDC2
sc_H1.EKS.Exp1_GCGCGATTCGGAGCAA 0.272717805002406 -1.88013260688134 Monocytes (secretory)
sc_R2.NPC.Exp1_CAAGATCGTCAATGTC -1.08497783413105 -4.61385267104455 cDC2
sc_H3.NPC.Exp1_GACGGCTAGGGATCTG -4.05589362850361 4.23221285019569 Kupffer cells
sc_R2.NPC.Exp1_CAAGGCCGTTGCTCCT 2.68377784023113 -2.40367620314904 cDC2
sc_R3.NPC.Exp1_CGGACACGTGTGAAAT 2.86629191169567 -3.99009054030724 cDC2
sc_R5.NPC.Exp1_GGGTAGATCAAACGAA-1 -2.06211969127826 7.19465000305823 Kupffer cells
sc_R5.NPC.Exp1_TTAGTCTGTATCGCTA-1 -0.627900092508123 3.95501572762183 Kupffer cells (SUCNR1+)
sc_E2.NPC.Exp1_GGGACCTTCCTGCCAT 0.631933988426402 -6.8483206542904 Macrophages
sc_H1.NPC.Exp1_CTACACCAGACACTAA 4.57537487277813 -4.05128257598229 cDC2
sc_H2.NPC.Exp1_GCCAAATGTGTCAATC -4.23467609157734 -5.26045959319421 Macrophages (HES4+)
sc_E1.NPC.Exp1_CGCTGGACATTGGTAC -1.10307690372638 2.3999543872898 Monocytes (IGSF21+ GPR34+)
sc_H3.NPC.Exp1_GCGCAACTCCTCAACC -3.5346591161745 3.66422373924903 Kupffer cells
sc_E6.NPC.Exp1_CATCGCTAGGTAACTA-1 0.27754113206692 6.40373499069861 Kupffer cells (SUCNR1+)
sc_E3.NPC.Exp1_CGTAGCGTCTTATCTG -1.20751830806904 -0.291701606171807 Monocytes (TREM2+ CD9+)
sc_E5.NPC.Exp1_AGGTAGGGTACAGGTG-1 0.47972950467892 -6.65582053984948 Macrophages
sc_R6.NPC.Exp1_TTTGTTGTCTCCGTGT-1 3.50144675502606 -2.22278731192895 cDC2
sc_R6.NPC.Exp1_CAATTTCCATCATCTT-1 -0.566269247438237 -8.40538852538415 Macrophages
sc_E6.NPC.Exp1_GTTCATTGTTTGCAGT-1 0.842267305944636 5.50662691269569 Kupffer cells (SUCNR1+)
sc_R3.NPC.Exp1_ATGCGATCAACAACCT -1.92652007808857 -7.36351030196496 Macrophages
sc_R2.NPC.Exp1_CCGGTAGAGTTGAGTA -2.77863618602924 -6.1766692909176 Macrophages (HES4+)
sc_E7.NPC.Exp1_GTCACGGTCTGGAGAG-1 -0.34280559292011 -8.66109340514489 Macrophages
sc_E6.NPC.Exp1_CATACAGAGTCGTCTA-1 0.333207042310908 5.76543504868201 Kupffer cells (SUCNR1+)
sc_E6.NPC.Exp1_CCACAAACAGAACTCT-1 2.1730029893858 -2.71043722953149 cDC2
sc_E5.NPC.Exp1_ACTTATCCAAGTTGGG-1 1.30520928034611 -1.41437023009606 Monocytes (IGSF21+ GPR34+)
sc_E5.NPC.Exp1_TGACGCGTCCGATAAC-1 2.95903280505963 -3.79279678191491 cDC2
sc_R2.NPC.Exp1_GCATACAGTATCTGCA -2.15554973354511 6.88955480728797 Kupffer cells
sc_H3.NPC.Exp1_GTATCTTAGACACTAA 1.98822072276898 -3.75653760756799 cDC2
sc_R2.NPC.Exp1_TCTCATAAGATGTAAC -2.96560117473774 6.75472862396888 Kupffer cells
sc_H3.NPC.Exp1_CCATTCGTCAAAGACA -2.30081435909443 4.61437112961463 Kupffer cells
sc_R2.NPC.Exp1_GTTTCTAGTAGCAAAT -2.0955197500246 0.611505666119376 Monocytes (TREM2+ CD9+)
sc_E7.NPC.Exp1_GATTCTTGTTGCATTG-1 -1.65892979374103 -7.07567661132165 Macrophages
sc_E5.NPC.Exp1_AGAAGTATCCGAGCTG-1 -1.46254846325092 -5.23526017989465 Macrophages (HES4+)
sc_E6.NPC.Exp1_TCCTTTCGTTGGGTTT-1 -1.79442092647724 2.18936354790381 Monocytes (TREM2+ CD9+)
sc_E7.NPC.Exp1_AAGGAATTCAACGAGG-1 4.8262639356596 -0.986475041764459 cDC2
sc_E2.NPC.Exp1_CTCAGAATCTTTACAC 0.514850528333857 1.06767333422355 Monocytes (IGSF21+ GPR34+)
sc_E6.NPC.Exp1_TCATACTAGGTATTGA-1 -0.332845299150274 -6.14803665007897 Macrophages
sc_E6.NPC.Exp1_TCGCTTGTCCCATTCG-1 0.345306189153865 6.22634393845252 Kupffer cells (SUCNR1+)
sc_E5.NPC.Exp1_TTTCACATCACTACTT-1 1.91004160175152 -3.61314742888757 cDC2
sc_E5.NPC.Exp1_ACAAAGACAATCCTAG-1 1.89508608112164 -2.77646534766503 cDC2
sc_R2.NPC.Exp1_ACACCAATCCAACCAA -3.56322786083393 5.82458669815711 Kupffer cells
sc_H3.NPC.Exp1_GCATGATCATGTTGAC 3.34873584041424 -4.99660270537682 cDC2
sc_H3.NPC.Exp1_CTCGTCAGTGAGTATA -3.55039521923237 4.29432756577186 Kupffer cells
sc_H1.NPC.Exp1_CAACCTCAGCAACGGT -2.21342870464496 5.45741827164344 Kupffer cells
sc_R3.NPC.Exp1_CAGCATAAGTCCAGGA -2.17134782543354 2.27248460922889 Monocytes (TREM2+ CD9+)
sc_R1.NPC.Exp1_GGACAAGCAGTGAGTG 3.77396014461346 -3.84060781325646 cDC2
sc_E6.NPC.Exp1_GGAATGGGTGGACTAG-1 3.71691611537762 -1.1444187673504 cDC2
sc_E3.NPC.Exp1_CTTAGGACAATAGCAA 2.48874285945721 -0.406704655545434 Monocytes (IGSF21+ GPR34+)
sc_H1.NPC.Exp1_CGAACATGTCAATGTC -2.30726262798481 5.46297199402503 Kupffer cells
sc_E7.NPC.Exp1_TCGCAGGCACGCCACA-1 10.4429905725462 2.40778715286902 cDC1
sc_E7.NPC.Exp1_GTGAGGATCCAATCTT-1 2.60938182601757 -1.1383528026516 cDC2
sc_E6.NPC.Exp1_TGAGTCAAGGCACTCC-1 10.6896508050901 2.3453365055149 cDC1
sc_R2.NPC.Exp1_AGGTCATAGAGGGCTT -3.47815391292743 5.43809826050452 Kupffer cells
sc_H1.NPC.Exp1_GCTCTGTCAAGCCATT -1.44139763584308 8.20259744797401 Kupffer cells
sc_H1.NPC.Exp1_TGCTACCCAGACGCTC 1.52023634443112 -0.729780009644708 Monocytes (IGSF21+ GPR34+)
sc_E5.NPC.Exp1_TCTCCGATCCGAGTGC-1 -4.46845409145527 6.76464254532508 Kupffer cells
sc_H3.NPC.Exp1_TGAGAGGCAATTCCTT 0.839991734717562 -3.17486183966943 cDC2
sc_E5.NPC.Exp1_ATCGTAGTCTCCTACG-1 -4.5388266729372 6.55141527329139 Kupffer cells
sc_R3.NPC.Exp1_ATGAGGGGTCGGGTCT -0.575576512719915 -8.36862247313806 Macrophages
sc_H1.NPC.Exp1_CTGATAGCACAACGCC 0.370628209207728 -2.19393103446313 cDC2
sc_E5.NPC.Exp1_AGTGTTGGTTCGGCGT-1 2.06682875881024 -3.72254627074548 cDC2
sc_E7.NPC.Exp1_TGGAGGACACGCTTAA-1 2.76272884139843 -0.166538706677636 cDC2
sc_E6.NPC.Exp1_GAAGGGTTCCCTCTCC-1 2.6770164085371 -0.405558458226403 cDC2
sc_E2.NPC.Exp1_CTAACTTAGTACATGA 1.90959862003155 -0.213203838723382 Monocytes (IGSF21+ GPR34+)
sc_E6.NPC.Exp1_CTGCCATTCGATTCCC-1 -1.46443101635151 -8.00099723662682 Macrophages
sc_R6.NPC.Exp1_GCCAGTGGTAGCGTCC-1 1.12943036982842 6.04777557526282 Kupffer cells
sc_R2.NPC.Exp1_CGGACGTCAAATTGCC -3.16615268459491 4.35796458397559 Monocytes (IGSF21+ GPR34+)
sc_R7.NPC.Exp1_CGGACACGTTGGGTTT-1 0.267200620268061 -8.17980068053552 Macrophages
sc_H3.NPC.Exp1_GAAGCAGTCTCTTATG 1.44161591062374 -3.35062997664758 cDC2
sc_E1.NPC.Exp1_GGAGCAAAGTGGTAAT 4.83189681300946 -2.13338439788171 cDC2
sc_R5.NPC.Exp1_TGCAGATGTCATAGTC-1 11.1080468011839 3.33162004624061 cDC1
sc_E7.NPC.Exp1_TAACTTCGTCCAGAAG-1 -2.60934325924091 -5.04891841735192 Macrophages (HES4+)
sc_R3.NPC.Exp1_TACTCGCGTTGGACCC -3.07576009502582 -4.15403001632043 Macrophages (HES4+)
sc_E3.NPC.Exp1_GCTGCTTAGAACTGTA -1.15904280414753 5.22483760986976 Kupffer cells (SUCNR1+)
sc_H1.NPC.Exp1_CTCGGAGAGTCGAGTG -2.24993106594257 -4.74272888030358 Macrophages (HES4+)
sc_R2.NPC.Exp1_AAGTCTGCACTAAGTC -3.00886317959003 -4.59635894622155 Macrophages (HES4+)
sc_R2.NPC.Exp1_TTTGTCACAGCTCGCA -1.0371975587862 5.89918262634925 Kupffer cells
sc_E7.NPC.Exp1_GGTGTTAAGGTCCCTG-1 -1.60445758571796 0.18168578420333 Monocytes (TREM2+ CD9+)
sc_R2.NPC.Exp1_TAGCCGGGTGGTCTCG -3.33852168789081 5.06724102173499 Kupffer cells
sc_H3.NPC.Exp1_GCCTCTATCCCTCAGT 1.40388062724896 -3.3416923793728 cDC2
sc_E1.NPC.Exp1_AACTCTTGTCCTGCTT -2.96742150058918 -4.21659725035973 Macrophages (HES4+)
sc_R2.NPC.Exp1_GATCAGTTCTTACCGC -2.10454079380207 7.01083881531409 Kupffer cells
sc_R5.NPC.Exp1_TTCCGGTAGCTCTGTA-1 -2.93764492740803 7.23455698166541 Kupffer cells
sc_H1.NPC.Exp1_CATCCACAGAGCTATA -3.11681291332416 6.271839925391 Kupffer cells
sc_R5.NPC.Exp1_AGAACCTGTATCGCGC-1 0.584456206653788 4.50917751465491 Kupffer cells
sc_H3.NPC.Exp1_CGACCTTAGGTTCCTA -3.91618749370746 4.85664207611732 Kupffer cells
sc_E7.NPC.Exp1_AAAGGATCAGAACTAA-1 -1.10399100055866 -7.27454917754479 Macrophages
sc_E5.NPC.Exp1_CATGCGGTCGGCGATC-1 -4.10521194210224 7.00551683579139 Kupffer cells
sc_R6.NPC.Exp1_TCGAACAAGCGCTGCT-1 2.8858684612257 -1.6064719470913 cDC2
sc_R7.NPC.Exp1_AACCACAAGTGCAAAT-1 -0.743891208078191 -7.54772918547936 Macrophages
sc_E7.NPC.Exp1_CATTCTAGTATCAGCT-1 -1.1459622072237 -7.20918052520104 Macrophages
sc_R3.NPC.Exp1_CATATTCTCCTCAACC -0.118453829194829 -7.59328716124841 Macrophages
sc_R3.NPC.Exp1_CCGTGGAAGTACGCCC 0.550773711298182 -7.42302911605187 Macrophages
sc_E7.NPC.Exp1_CTCATTAGTGCCTGAC-1 -0.74501129856281 -8.45188491668054 Macrophages
sc_E2.NPC.Exp1_TGGGAAGGTCTTCTCG 0.40986123809643 0.893627264839927 Monocytes (IGSF21+ GPR34+)
sc_E5.NPC.Exp1_TCATGGACAGGTTCAT-1 -3.93079349270038 7.47803194199256 Kupffer cells
sc_E2.NPC.Exp1_AGCATACCACCCATTC 1.97243186960049 -1.89896624411889 Monocytes (IGSF21+ GPR34+)
sc_H1.EKS.Exp1_CACTCCATCGTTACAG -1.17985889187031 4.07845742378882 Kupffer cells (SUCNR1+)
sc_E5.NPC.Exp1_AGTCACAGTAGCGCTC-1 -2.59725758304767 3.62970597420386 Kupffer cells
sc_E1.NPC.Exp1_AAAGATGAGCCATCGC -2.09327742328815 -4.75826757277795 Macrophages (HES4+)
sc_E6.NPC.Exp1_GTTAGACGTTATTCTC-1 -1.62418672313862 -7.93752448882409 Macrophages
sc_E5.NPC.Exp1_CCGATGGAGCGTACAG-1 -3.81842872371845 7.05085022125892 Kupffer cells
sc_R5.NPC.Exp1_TGACCCTTCCGAGTGC-1 3.33906272182293 -3.57829730834313 cDC2
sc_R5.NPC.Exp1_TACTTACGTTAAGCAA-1 -0.207668750192449 -4.41195886458703 cDC2
sc_R2.NPC.Exp1_GTAGGCCCAATCTGCA -0.640055625345037 -1.15367453421899 Monocytes (TREM2+ CD9+)
sc_E6.NPC.Exp1_AGAAATGTCAGTCATG-1 -0.800354926492498 -0.603021911042413 Monocytes (TREM2+ CD9+)
sc_R2.NPC.Exp1_CAGATCAAGTGGTCCC -2.02303668728046 7.03125030670814 Kupffer cells
sc_R2.NPC.Exp1_AATCGGTCAACGATGG -2.81485459079914 7.03825170670203 Kupffer cells
sc_R7.NPC.Exp1_GAAACCTGTCTCAGAT-1 -0.303063599969671 -8.21752040709802 Macrophages
sc_R6.NPC.Exp1_TTGTGTTTCTCCAAGA-1 -3.56871148815326 -5.58341901625939 Macrophages (HES4+)
sc_E2.NPC.Exp1_TGCGTGGAGTCCTCCT -2.50908300151996 2.40045792732886 Kupffer cells
sc_R6.NPC.Exp1_TCTTAGTTCTAAGCCA-1 0.593699843977168 6.30295784149818 Kupffer cells (SUCNR1+)
sc_E7.NPC.Exp1_AACCCAACAAGTGCAG-1 -1.38799545040302 -6.88360994185754 Macrophages
sc_E1.NPC.Exp1_GTACGTAAGATCACGG 4.79353144893475 -2.19222038115807 cDC2
sc_R5.NPC.Exp1_GCATGATAGCAAACAT-1 -4.43148204555683 7.6647146431034 Kupffer cells
sc_H3.NPC.Exp1_ACGAGCCGTAACGCGA 2.07436493167706 -2.7906920226986 cDC2
sc_R2.NPC.Exp1_CGAGCCATCACCTTAT -4.10885640850239 5.98880369339637 Kupffer cells
sc_E2.NPC.Exp1_CTGTTTATCTATCCCG -2.40930673351459 2.6520455566471 Kupffer cells
sc_E2.NPC.Exp1_TCTTTCCTCTGGCGTG 0.730067105386927 0.451461532456199 Monocytes (IGSF21+ GPR34+)
sc_H2.NPC.Exp1_GGCCGATCAGGAATCG -0.395613758470342 4.62665254746131 Kupffer cells (SUCNR1+)
sc_H1.NPC.Exp1_GTCTTCGAGGATTCGG -2.29809114208393 5.58931381378821 Kupffer cells
sc_H1.NPC.Exp1_CGATGGCGTCTAACGT 10.3350251031858 3.62159258995704 cDC1
sc_R2.NPC.Exp1_ACTGTCCGTCATCCCT -1.94460078945331 -0.0753807934696284 Monocytes (TREM2+ CD9+)
sc_E6.NPC.Exp1_TTCGGTCGTCACAGTT-1 0.8143417103035 5.03029377136878 Kupffer cells (SUCNR1+)
sc_E7.NPC.Exp1_CCTCACAAGTAACGTA-1 2.80195561179943 -0.387867322819909 cDC2
sc_E7.NPC.Exp1_CCTGTTGCATCCGAGC-1 4.10971978435345 -0.673878720658502 cDC2
sc_R5.NPC.Exp1_GTTACCCAGTAATCCC-1 -3.93127414455585 7.99068052445106 Kupffer cells
sc_R1.NPC.Exp1_ACTTACTCAGGGATTG -3.49877807369404 -4.79894082869836 Macrophages (HES4+)
sc_E5.NPC.Exp1_GGGCCATCATCGGAGA-1 -3.88840266933613 7.14014560852698 Kupffer cells
sc_E6.NPC.Exp1_GCAGCCATCCGGTTCT-1 -1.12931749096088 0.0753437367504033 Monocytes (IGSF21+ GPR34+)
sc_E6.NPC.Exp1_TCATTACGTTGTTGTG-1 0.614751548860743 6.04514343414954 Kupffer cells (SUCNR1+)
sc_H3.NPC.Exp1_CCACTACTCTCACATT 2.44043484458752 -3.81762187804528 cDC2
sc_R1.NPC.Exp1_ACGCCGAGTCCGCTGA 3.46009090671368 -3.80032699431725 cDC2
sc_H3.NPC.Exp1_CAGGTGCCATGACATC -0.672209827806279 -4.25871007766076 Macrophages (HES4+)
sc_R5.NPC.Exp1_TATTGGGCAGGCACTC-1 -1.96065065136127 7.889196225745 Kupffer cells
sc_E1.NPC.Exp1_CGAACATGTGCCTTGG 4.74253419170208 -2.24160974349328 cDC2
sc_H1.NPC.Exp1_TCGAGGCTCTTGCATT -1.98763963451557 5.92243559036902 Kupffer cells
sc_E1.NPC.Exp1_ACGGGTCCATTCGACA -1.1777951406496 -2.43927305068322 cDC2
sc_R2.NPC.Exp1_AAACGGGTCACGAAGG -1.49346110096149 4.19492656860999 Kupffer cells
sc_H1.NPC.Exp1_CAAGATCTCTATCCTA -1.5106501268404 4.09447724495582 Kupffer cells (SUCNR1+)
sc_H2.NPC.Exp1_TTTGTCAGTTTGGCGC 0.421452910993769 -2.13240473594018 cDC2
sc_R5.NPC.Exp1_GCGTGCATCGCTACAA-1 0.375337572191432 0.542831403506318 Monocytes (IGSF21+ GPR34+)
sc_R3.NPC.Exp1_AGGGATGAGGGTATCG -2.61391827335529 -4.41436879958459 Macrophages (HES4+)
sc_R2.NPC.Exp1_AGAGCGACAATGTTGC 1.6799540830595 -3.16903727378198 cDC2
sc_E2.NPC.Exp1_AACGTTGTCGTCTGCT -3.26911374797992 6.42119295273475 Kupffer cells
sc_H3.NPC.Exp1_TAGTGGTAGCGCTCCA 3.59247520694561 -5.11054151381799 cDC2
sc_R5.NPC.Exp1_AAGCGTTAGGCATCTT-1 -1.65897151699238 6.06022865448646 Kupffer cells
sc_R2.NPC.Exp1_GTACGTATCGGAAATA -1.25971838703327 8.63103038941077 Kupffer cells
sc_E1.NPC.Exp1_ACTGTCCTCGAATGCT 2.47921243438549 -2.41367023314782 cDC2
sc_R2.NPC.Exp1_TTTATGCGTTAGGGTG -2.3100189851778 6.15460664902381 Kupffer cells
sc_R3.NPC.Exp1_CATGACAAGACTAGAT -1.94958540668659 -1.16627316798516 Monocytes (TREM2+ CD9+)
sc_E2.NPC.Exp1_GTAGTCATCAGGTTCA -1.20526382198505 7.92558509979896 Kupffer cells
sc_E5.NPC.Exp1_CATGCAATCTTTGGAG-1 -3.6957943128603 7.31714136276893 Kupffer cells
sc_H1.EKS.Exp1_TGTGGTACACCAGATT 4.39235547313519 -4.05435197676965 cDC2
sc_R6.NPC.Exp1_GGCTGTGTCAACTGAC-1 0.746170894597247 5.84667570267371 Kupffer cells (SUCNR1+)
sc_H2.NPC.Exp1_TCGGGACTCCAAATGC 3.27556875476666 -4.56684892501183 cDC2
sc_E7.NPC.Exp1_TACAACGTCAGGAAAT-1 -1.29837509861164 -7.17765395964929 Macrophages
sc_H3.NPC.Exp1_GGACATTAGAGGTTGC -2.85240027179889 6.58382017288856 Kupffer cells
sc_H1.NPC.Exp1_GACTAACAGTATCTCG -3.34340593090229 5.83503801499061 Kupffer cells
sc_E5.NPC.Exp1_CATGAGTTCGTCTACC-1 -3.85176679363422 7.24123460922889 Kupffer cells
sc_R3.NPC.Exp1_AGATCTGGTCCAGTTA -1.14063688984089 -7.83346717681237 Macrophages
sc_R1.NPC.Exp1_GTATCTTAGTGGGCTA -2.06818792095356 4.34650380287818 Kupffer cells
sc_H1.EKS.Exp1_TGGGAAGGTACAGTGG -0.152562229539678 -0.643505981820306 Monocytes (secretory)
sc_R6.NPC.Exp1_CTAACCCTCATCTCTA-1 0.206398160551264 5.79987890396766 Kupffer cells (SUCNR1+)
sc_H2.NPC.Exp1_TCGAGGCTCGATGAGG -3.94192764034443 -5.42008893813439 Macrophages (HES4+)
sc_E7.NPC.Exp1_AGACCATAGTGGCAGT-1 -3.38443586101703 -4.86576621856042 Macrophages (HES4+)
sc_E2.NPC.Exp1_GTCCTCAAGACACTAA -1.27042171230488 7.7143653122013 Kupffer cells
sc_R2.NPC.Exp1_GTCCTCAGTACTCTCC -2.8514794992464 -5.75433986510583 Macrophages (HES4+)
sc_R3.NPC.Exp1_ACTTGTTCAGAGCCAA 0.401923508737757 -1.00923912848779 Monocytes (TREM2+ CD9+)
sc_R3.NPC.Exp1_CATCGGGCAAAGCAAT -3.11710521450214 -4.05605857695886 Macrophages (HES4+)
sc_E2.NPC.Exp1_ACGCCAGCAGCTCGAC -2.83366438617878 3.08253032837562 Kupffer cells
sc_R2.NPC.Exp1_GGCTGGTGTTTGACAC -2.67983695736103 -5.8457104476864 Macrophages (HES4+)
sc_R3.NPC.Exp1_CTAGCCTAGAACAATC -1.08151194324665 6.18671018753699 Kupffer cells (SUCNR1+)
sc_E2.NPC.Exp1_TTGACTTAGCCTCGTG 2.11296966800518 -1.84644215430566 Monocytes (IGSF21+ GPR34+)
sc_H1.NPC.Exp1_TGGTTAGAGCGATTCT -1.74679419269733 7.51155645523719 Kupffer cells
sc_H1.EKS.Exp1_AGCATACGTTGGTGGA -2.25983616581135 5.26977855835609 Kupffer cells (SUCNR1+)
sc_R5.NPC.Exp1_GTCCTCAGTCGCGGTT-1 0.848052637074664 -7.41644780959435 Macrophages
sc_H1.NPC.Exp1_GAGTCCGTCATTGCCC 2.95453539619274 -2.8421327384884 cDC2
sc_E1.NPC.Exp1_TGACTAGTCACATACG 4.74499848613568 -2.78045814360925 cDC2
sc_R5.NPC.Exp1_TTTCAGTCAATCTGCA-1 11.0989935708982 3.32769066963843 cDC1
sc_H1.NPC.Exp1_ATCGAGTGTGGTCTCG -2.33233663311176 4.57254964981727 Kupffer cells
sc_E5.NPC.Exp1_TACGCTCTCCGCAAAT-1 -4.0594360517519 6.42498762283973 Kupffer cells
sc_R7.NPC.Exp1_TACCCGTTCAAAGCCT-1 0.71835562715359 5.40308124695472 Kupffer cells (SUCNR1+)
sc_H2.NPC.Exp1_AAACCTGAGCGGATCA -3.61549302807026 -5.13213651503869 Macrophages (HES4+)
sc_R3.NPC.Exp1_GAATAAGAGACGACGT 2.50539305934735 0.884764411789695 cDC2
sc_R1.NPC.Exp1_TTGAACGAGGTGTGGT 1.7852055741293 -4.35417096938439 cDC2
sc_H1.NPC.Exp1_AACTCTTGTTCAGTAC -1.03444501629047 -2.35515039290734 cDC2
sc_R5.NPC.Exp1_TTCCTAAAGAGGCGTT-1 -0.906744329835698 4.65196497116736 Kupffer cells (SUCNR1+)
sc_E1.NPC.Exp1_CACAGTAAGAGTAATC -0.0670419620531056 -3.91191404189416 cDC2
sc_E7.NPC.Exp1_CTGTATTTCTCTATAC-1 -1.10949179401569 -8.42338626708337 Macrophages
sc_R2.NPC.Exp1_GTCTCGTCACATCTTT 1.86154177913494 0.535401703161517 Monocytes (IGSF21+ GPR34+)
sc_H3.NPC.Exp1_TCGCGAGGTCGCATAT -2.81955239048176 5.43000013504676 Kupffer cells
sc_R7.NPC.Exp1_TCACAAGAGCTTTCCC-1 -3.83535548916034 -5.27919929351159 Macrophages (HES4+)
sc_R2.NPC.Exp1_ATTATCCTCTCGGACG -0.0568214344041799 -2.55965941275903 cDC2
sc_H3.NPC.Exp1_GACGTGCGTCTGATCA -1.77697989216022 7.41645700607947 Kupffer cells
sc_R5.NPC.Exp1_TTGGGTACAAATGAAC-1 -4.55139610042743 7.42277033005408 Kupffer cells
sc_E2.NPC.Exp1_CGGACACAGCTAGGCA -3.03218528499775 6.43335611496619 Kupffer cells
sc_E7.NPC.Exp1_ATACCGATCGCCGAGT-1 -0.600104300882146 -7.09540431823083 Macrophages
sc_R1.NPC.Exp1_CTTCTCTCACCATCCT -1.98747655620746 -0.656564525025567 Monocytes (TREM2+ CD9+)
sc_R7.NPC.Exp1_TTGAACGCAACAAAGT-1 -0.485696046258733 6.71624071274451 Kupffer cells (SUCNR1+)
sc_R7.NPC.Exp1_GACAGCCCAATCGCCG-1 -3.68681880703144 -5.78437583770104 Macrophages (HES4+)
sc_H2.NPC.Exp1_TAAGAGAGTCTCTTTA -1.1423275159853 3.78279335175208 Kupffer cells (SUCNR1+)
sc_R2.NPC.Exp1_TTGACTTCAGCCAGAA -2.58900925388508 6.66824228439979 Kupffer cells
sc_R5.NPC.Exp1_AGAACAACAGGCGATA-1 1.19095629582234 -0.488809815304956 Monocytes (IGSF21+ GPR34+)
sc_E6.NPC.Exp1_GCCATTCCAGGTCAGA-1 0.764859975670054 5.97787077103309 Kupffer cells (SUCNR1+)
sc_E2.NPC.Exp1_GGAACTTTCATAACCG 2.13240531215496 -2.92439740027734 Monocytes (IGSF21+ GPR34+)
sc_E6.NPC.Exp1_CCTTCAGCAAACCACT-1 2.19499650726147 -1.08077769603082 cDC2
sc_R3.NPC.Exp1_TAAGAGATCCGGGTGT -0.57957431545429 -7.28453796233483 Macrophages
sc_R2.NPC.Exp1_CGTTGGGTCCAGTAGT -0.695942370797918 0.297168084723273 Monocytes (TREM2+ CD9+)
sc_R6.NPC.Exp1_AAAGTGACACAAGTTC-1 -1.11974045505695 1.02614880476646 Monocytes (TREM2+ CD9+)
sc_E2.NPC.Exp1_CGCTATCAGGTCGGAT 1.63997599611111 -3.73938625182458 cDC2
sc_E2.NPC.Exp1_GTAACTGCATAAAGGT 1.49773940572567 -4.43131988372155 cDC2
sc_E6.NPC.Exp1_ACGATCAAGATGGTCG-1 10.5275814844114 2.29749936733893 cDC1
sc_E7.NPC.Exp1_TAGAGTCCAGCAAGAC-1 -1.22205349674396 -2.45880287017175 Monocytes (TREM2+ CD9+)
sc_H3.NPC.Exp1_CACACCTTCGTACCGG -4.24986955394916 4.42173869286231 Kupffer cells
sc_H3.NPC.Exp1_CCCAATCGTAACGACG -2.7230353044527 -5.72891919936486 Macrophages (HES4+)
sc_E6.NPC.Exp1_TTACCGCTCAACCTTT-1 2.88811901340313 -1.95701830710717 cDC2
sc_E5.NPC.Exp1_CGTTAGAGTTAGAAAC-1 -3.62992402782612 6.96495420609168 Kupffer cells
sc_R2.NPC.Exp1_ACCTTTAGTAGGCATG -2.4595927881258 -5.79618804778405 Macrophages (HES4+)
sc_H1.NPC.Exp1_CACAAACCAGATAATG 3.2153351617796 -2.60878866042443 cDC2
sc_H1.NPC.Exp1_CAGCTAATCTACCTGC -3.12630578746967 6.48762066040687 Kupffer cells
sc_E6.NPC.Exp1_TCTACATCAAGTGGGT-1 0.045465560053065 6.62690097962073 Kupffer cells (SUCNR1+)
sc_H3.NPC.Exp1_AGGTCCGGTTAAGTAG -3.70806047191791 4.58958847199134 Kupffer cells
sc_R7.NPC.Exp1_ATCGCCTCAACCGACC-1 -1.63791629543476 -1.65775435294457 Monocytes (TREM2+ CD9+)
sc_E3.NPC.Exp1_GATGCTACATTGCGGC 0.899844141100123 -7.47211234893151 Macrophages
sc_R2.NPC.Exp1_ATTGGTGCATGGTTGT -1.86702677478962 2.0512200084751 Monocytes (TREM2+ CD9+)
sc_E5.NPC.Exp1_GGGTGAATCAAGAAAC-1 1.43451675901242 -1.13645367945977 Monocytes (IGSF21+ GPR34+)
sc_E7.NPC.Exp1_AAAGGATTCGGTCACG-1 2.55221203098126 -2.04427450026818 cDC2
sc_E7.NPC.Exp1_TAGGGTTGTGAGCCAA-1 -1.0461361097353 -6.8929926666195 Macrophages
sc_E2.NPC.Exp1_AACTTTCGTCCAGTGC 6.42333057651348 -2.10009472693749 Macrophages (HES4+)
sc_E5.NPC.Exp1_TTACGTTAGGGCCCTT-1 -2.09100672474079 7.20586473618201 Kupffer cells
sc_E3.NPC.Exp1_CTACCCAAGGGTTCCC 1.92414137849636 0.796389916283408 Monocytes (IGSF21+ GPR34+)
sc_H1.NPC.Exp1_TCTATTGGTCGGGTCT 1.37122169265576 -1.6918253215725 cDC2
sc_E6.NPC.Exp1_ACCCTCATCAAGTGTC-1 -1.8254785226839 -7.76322429503747 Macrophages
sc_R7.NPC.Exp1_CAGCACGGTGATGAAT-1 -0.899300067331121 7.33509046707801 Kupffer cells (SUCNR1+)
sc_R3.NPC.Exp1_ATTTCTGTCCGCGGTA -0.452173321153447 -7.93683593596765 Macrophages
sc_E6.NPC.Exp1_ATCTTCATCGGCATTA-1 -1.76462694873981 -7.8994509490902 Macrophages
sc_R2.NPC.Exp1_GGATGTTGTGCGATAG -2.41487952938251 -5.75484960402795 Macrophages (HES4+)
sc_E5.NPC.Exp1_TGACTCCCATCGCTGG-1 -0.955973474885747 4.44289762650184 Kupffer cells
sc_E5.NPC.Exp1_GAAGTAACATGTGCTA-1 -2.12346240749531 1.82556993637733 Monocytes (TREM2+ CD9+)
sc_E2.NPC.Exp1_GAACATCAGCTGCCCA 3.73557904491253 -3.47867958869286 cDC2
sc_H3.NPC.Exp1_GTCATTTGTTCGGGCT -1.18347760906391 8.07151014481238 Kupffer cells
sc_E6.NPC.Exp1_TATATCCCAGACCATT-1 -0.707679836656377 -2.8746079715664 cDC2
sc_R2.NPC.Exp1_CCATTCGGTCTTCTCG -1.69731947651081 5.84282619629554 Kupffer cells
sc_R5.NPC.Exp1_GAACGTTCAGCCGGTT-1 2.90661564597912 -3.16555660094567 cDC2
sc_H2.NPC.Exp1_ACCTTTACAGCTATTG -2.78466412296467 5.75861532364539 Kupffer cells (SUCNR1+)
sc_R2.NPC.Exp1_TCTATTGGTTCCAACA -1.58875581493549 6.50775987778358 Kupffer cells
sc_E7.NPC.Exp1_TGCTTGCCATAGTCAC-1 4.34835317859478 -0.730809620278558 cDC2
sc_E1.NPC.Exp1_CTAAGACCAATGACCT 2.16551724204846 0.779138931376258 Monocytes (IGSF21+ GPR34+)
sc_R2.NPC.Exp1_TACTCATGTACTCTCC -2.94144937267475 2.91024906311683 Monocytes (IGSF21+ GPR34+)
sc_R2.NPC.Exp1_TTGCGTCAGTGAATTG 0.447531850431636 -0.635423711198053 Monocytes (IGSF21+ GPR34+)
sc_R2.NPC.Exp1_AGAATAGGTCCCTACT -2.55187246074848 -5.92001598204919 Macrophages (HES4+)
sc_H1.NPC.Exp1_CTCCTAGGTCGAACAG -0.273045985605047 -0.609415224450311 Monocytes (secretory)
sc_R2.NPC.Exp1_TCATTACTCTGCGTAA -3.62238857021503 4.09426600609473 Kupffer cells
sc_E5.NPC.Exp1_GATCCCTCAGTTCTAG-1 -4.3085062192934 7.10965616379432 Kupffer cells
sc_R6.NPC.Exp1_CAGTTCCAGCGTGCCT-1 -1.58050009479694 1.89809519920997 Monocytes (TREM2+ CD9+)
sc_E5.NPC.Exp1_TTCTCTCCATCCTAAG-1 -0.144164769555852 -3.6846710952694 cDC2
sc_R5.NPC.Exp1_GTTGTAGGTTGCTCGG-1 1.26844418177433 -0.928824833291253 Monocytes (IGSF21+ GPR34+)
sc_E6.NPC.Exp1_GCAGTTATCTTTGGAG-1 -0.199760644342229 -8.28755443419763 Macrophages
sc_E6.NPC.Exp1_AGGGTGATCGAACCAT-1 0.784945921395495 5.69881994400672 Kupffer cells (SUCNR1+)
sc_E6.NPC.Exp1_TCGACCTTCATTTGTC-1 -0.895324675943181 -4.61444490279504 Macrophages (HES4+)
sc_R1.NPC.Exp1_AGCGGTCAGATGTCGG -3.48552963009052 -4.44969909514733 Macrophages (HES4+)
sc_E6.NPC.Exp1_TACTTGTTCGTTGCCT-1 -1.09327170124225 0.453584668529549 Monocytes (TREM2+ CD9+)
sc_R5.NPC.Exp1_GACATCATCGAGCTGC-1 -0.677586643602178 4.06441647682838 Kupffer cells (SUCNR1+)
sc_H1.NPC.Exp1_GGACAGATCGCGGATC 0.762102187965586 -2.2443737300808 cDC2
sc_H2.NPC.Exp1_ATTACTCTCTGGCGTG 0.553961755130961 -7.27986352767297 Macrophages
sc_E7.NPC.Exp1_ACGTAACTCCGAACGC-1 -1.63018128147297 -5.175416639703 Macrophages (HES4+)
sc_E6.NPC.Exp1_CAGATACAGGTTGGAC-1 -0.864070145990178 -6.87255018081017 Macrophages
sc_R5.NPC.Exp1_TGTCCACAGAGGATGA-1 -1.11604162922077 4.55708772812537 Kupffer cells
sc_R2.NPC.Exp1_CAAGATCAGTGTACCT 2.32646647224255 -3.09566443290063 Monocytes (IGSF21+ GPR34+)
sc_H1.NPC.Exp1_GGACAAGTCCCAGGTG 0.355689199064448 -2.05812256659814 cDC2
sc_R5.NPC.Exp1_ACTGTGAAGTACAGCG-1 1.47291371354885 -0.059723010915002 Monocytes (IGSF21+ GPR34+)
sc_E2.NPC.Exp1_GGTATTGAGATATACG 1.70382335910626 1.19125492249183 Monocytes (IGSF21+ GPR34+)
sc_H3.NPC.Exp1_CCGGGATAGGGAAACA -3.62021943798237 3.84857518349341 Kupffer cells
sc_H1.NPC.Exp1_ACTGTCCCAGCTGGCT -3.08590862026386 5.96467144165687 Kupffer cells
sc_E2.NPC.Exp1_ACATACGCAATCTACG -2.62790319194965 5.22272951279334 Kupffer cells
sc_E7.NPC.Exp1_ACACCAACAAAGGGCT-1 -0.781986324693487 6.0447948661869 Kupffer cells (SUCNR1+)
sc_E5.NPC.Exp1_GAAGTAAGTTCAATCG-1 1.06450756022759 -4.86518590773889 Macrophages (HES4+)
sc_R1.HEP.Exp1_CCTTACGTCCTAGAAC -1.60473582019977 -1.42557733382531 Monocytes (TREM2+ CD9+)
sc_H3.NPC.Exp1_GTGAAGGTCCTCGCAT -3.31371804943256 5.65490991745643 Kupffer cells
sc_H1.NPC.Exp1_GCGACCATCAGAGGTG -0.566084949876592 4.24610860024146 Kupffer cells (SUCNR1+)
sc_E7.NPC.Exp1_ATCGGATTCTACTGCC-1 3.44968488941021 -2.43896024550744 cDC2
sc_E1.NPC.Exp1_CTCACACAGCCCTAAT -1.33988544216327 -0.41717981423684 Monocytes (TREM2+ CD9+)
sc_E5.NPC.Exp1_ATACTTCCAGGTCAGA-1 -2.89320751896076 5.40028268967322 Kupffer cells
sc_E5.NPC.Exp1_GCAGCTGTCTGTGCTC-1 -3.67369529476337 7.18277961884193 Kupffer cells
sc_E5.NPC.Exp1_CTGTGGGAGTAAGACT-1 1.06603162119217 -2.36364071692773 cDC2
sc_H3.NPC.Exp1_CGCTGGACACAGAGGT 1.99155488738842 -3.67571847762414 cDC2
sc_E2.NPC.Exp1_GACACGCAGACTTTCG -2.78414317836933 -6.30522935714074 Macrophages (HES4+)
sc_H1.EKS.Exp1_CCACGGAAGTGTTTGC 4.59641483554669 -3.7903463157589 cDC2
sc_H1.NPC.Exp1_ACGCCGAAGGATGTAT -2.70277449360065 4.5679972854679 Kupffer cells
sc_H3.NPC.Exp1_TACGGGCGTAACGTTC -2.07750388851337 4.56033355866126 Kupffer cells
sc_E2.NPC.Exp1_CCCATACGTCGCGAAA -2.48310300579242 4.7533000198429 Kupffer cells
sc_E2.NPC.Exp1_GTAACTGCATTATCTC -0.47850271930866 -6.06510322417565 Macrophages (HES4+)
sc_H2.NPC.Exp1_AGCGTATAGCCAGGAT 0.612354190443232 -7.79009502257653 Macrophages
sc_E7.NPC.Exp1_AGGATAACAGAGCCCT-1 -0.242403356935308 7.10797865067176 Kupffer cells (SUCNR1+)
sc_H3.NPC.Exp1_GATGCTAAGTGGAGAA 1.97266450652905 -2.67579405631371 Monocytes (IGSF21+ GPR34+)
sc_R7.NPC.Exp1_GATGCTAGTTGAGTCT-1 2.4206437183363 -1.26882844294854 cDC2
sc_E5.NPC.Exp1_ATCGGATTCGTTGTAG-1 0.764780224655345 -1.73639433707543 cDC2
sc_E5.NPC.Exp1_ATAGACCTCCCATTCG-1 1.83743152150936 -1.92763870086022 Monocytes (IGSF21+ GPR34+)
sc_R6.NPC.Exp1_GGGAGATCATAAGCGG-1 3.78507569560833 -1.37869577731439 cDC2
sc_E6.NPC.Exp1_TTGCCTGTCTAGAACC-1 10.757114679907 2.41034884129218 cDC1
sc_R5.NPC.Exp1_TTTACTGCAAGTCATC-1 1.53294906148739 -0.209084263699731 Monocytes (IGSF21+ GPR34+)
sc_H2.NPC.Exp1_TCTTCGGTCGGTGTCG -4.1478731321352 -5.33123224105187 Macrophages (HES4+)
sc_R5.NPC.Exp1_GATGATCGTGAATAAC-1 1.03003885725565 1.86965567742042 Kupffer cells
sc_E2.NPC.Exp1_GACAGAGTCTGCGGCA -2.44008824100666 -6.05211036528893 Macrophages (HES4+)
sc_H3.NPC.Exp1_GGGTCTGAGGAGTCTG 3.4621670557005 -5.04681699599572 cDC2
sc_E1.NPC.Exp1_TACCTATTCTGACCTC -3.45661660900287 -4.25120275344201 Macrophages (HES4+)
sc_R6.NPC.Exp1_TACCGAAAGAATCGAT-1 0.631951035354808 -1.33668618525811 cDC2
sc_E2.NPC.Exp1_TGCGTGGCAGTTCCCT -1.45786234607868 8.09945280228309 Kupffer cells
sc_E6.NPC.Exp1_GTTAGACCATGACCCG-1 -0.209692804719732 3.96073276673011 Kupffer cells (SUCNR1+)
sc_E5.NPC.Exp1_TCTGCCAGTAACGCGA-1 -4.3013040708559 6.63733751450233 Kupffer cells
sc_E7.NPC.Exp1_GTAGAGGCACGCGGTT-1 0.106979043577388 -7.82293193663903 Macrophages
sc_E1.NPC.Exp1_GTCACGGTCTGTCCGT -1.2452144311922 -0.760963967698297 Monocytes (TREM2+ CD9+)
sc_E5.NPC.Exp1_CTACATTAGAAGCTGC-1 -4.44419452419452 6.93330175553016 Kupffer cells
sc_E7.NPC.Exp1_TTGCTGCTCAGGACAG-1 0.208230109308436 1.76267618809394 Monocytes (IGSF21+ GPR34+)
sc_H3.NPC.Exp1_ACGCCAGGTAAGGGCT -3.99758979549579 5.52810842667274 Kupffer cells
sc_E6.NPC.Exp1_GGATCTACAAGTGGAC-1 0.1206952644331 1.77709932003669 Kupffer cells (SUCNR1+)
sc_E3.NPC.Exp1_TACTTGTGTTACGACT 10.5490658594114 3.18631107483558 cDC1
sc_H1.NPC.Exp1_GAACGGACAGCAGTTT 3.29941204318829 -4.25842922057458 cDC2
sc_H1.NPC.Exp1_ACAGCTATCTTCAACT 0.304709227178767 -0.442319503682336 cDC2
sc_H3.NPC.Exp1_AGTGTCAAGAGGGCTT -2.01185914745502 6.29710228119544 Kupffer cells
sc_E6.HEP.Exp1_ACCAACAAGCTCCACG-1 -0.681714384462163 4.15398175392798 Kupffer cells
sc_E7.NPC.Exp1_ACTATGGCACCCAATA-1 -0.299111931230352 7.11226303253821 Kupffer cells (SUCNR1+)
sc_E6.NPC.Exp1_TCAAGCAAGAAGAACG-1 0.220464677904322 4.57801181946448 Kupffer cells (SUCNR1+)
sc_H1.NPC.Exp1_AGCAGCCGTATTCTCT 3.10222795734234 -3.08236067618676 cDC2
sc_E2.NPC.Exp1_CTTCTCTCATGACGGA -1.50088354816608 1.27812493715934 Monocytes (TREM2+ CD9+)
sc_R3.NPC.Exp1_GACGGCTAGTGAAGAG -1.52827903499775 -7.25872390593835 Macrophages
sc_E3.NPC.Exp1_GTTAAGCTCGTACGGC -1.00887223949604 5.34325868759803 Kupffer cells (SUCNR1+)
sc_E1.NPC.Exp1_GAACGGAAGTGTTGAA -2.41172858944111 -4.46298282470056 Macrophages (HES4+)
sc_E1.NPC.Exp1_GATCGATGTGTGGCTC -2.59962293377094 -4.35968416060754 Macrophages (HES4+)
sc_R1.NPC.Exp1_AGGTCCGCACCCATGG 4.19829037914105 -3.17267029609033 cDC2
sc_E2.NPC.Exp1_TACTTGTTCTTGGGTA -2.62267061939411 6.4494088378971 Kupffer cells
sc_E7.NPC.Exp1_CCCAACTAGATTTGCC-1 -0.30819067230396 -8.24948280181237 Macrophages
sc_R7.NPC.Exp1_AAGTCGTTCACCCATC-1 -3.89566728344135 -5.25062721099206 Macrophages (HES4+)
sc_R7.NPC.Exp1_GTAGATCTCTCCACTG-1 -1.3231763528841 7.16995842133216 Kupffer cells
sc_R2.NPC.Exp1_CATATGGGTCCGTCAG -3.21822234859638 6.55784256134681 Kupffer cells
sc_R5.NPC.Exp1_ATCGGATGTCCACAGC-1 -0.0322442935960744 -3.6948463233883 cDC2
sc_R2.NPC.Exp1_CTGATCCGTGGTACAG -1.91501352062397 3.76815898094825 Kupffer cells
sc_E6.NPC.Exp1_CACGAATAGGTTCATC-1 0.140726120565608 -8.14523475493737 Macrophages
sc_E2.NPC.Exp1_CGTGTAAAGATCCGAG -3.22770950069599 4.53357107315711 Kupffer cells
sc_R2.NPC.Exp1_GACGTGCTCTATGTGG -3.84405061474018 6.34733612213782 Kupffer cells
sc_R7.NPC.Exp1_GATTCTTAGGATAATC-1 2.91873219737835 -3.56761091079064 cDC2
sc_E5.NPC.Exp1_AGTTAGCTCCTAGAGT-1 -3.75578233471088 6.94556171570472 Kupffer cells
sc_E5.NPC.Exp1_AGGCATTGTGTTTCTT-1 -0.707492320443914 1.39344716940574 Monocytes (TREM2+ CD9+)
sc_E6.NPC.Exp1_CAGGTATCATCATCTT-1 -0.736611096765325 -2.78541844214745 cDC2
sc_R1.NPC.Exp1_GAGTCCGGTTGCGTTA 0.859909029100611 -3.94300096358605 Monocytes (IGSF21+ GPR34+)
sc_R5.NPC.Exp1_TCATTACTCACGTCCT-1 0.744461373780444 0.897877076012412 Monocytes (IGSF21+ GPR34+)
sc_H1.NPC.Exp1_TCTGGAAAGAGCTGGT 2.42281058559246 -3.00038569297143 cDC2
sc_E7.NPC.Exp1_TTTGTTGCAGTCTCTC-1 -0.861144392396734 -2.85225980605431 cDC2
sc_E2.NPC.Exp1_ATGAGGGGTCGAACAG -0.712261884118841 -4.8319894584591 Macrophages (HES4+)
sc_R3.NPC.Exp1_CGCCAAGTCGCATGAT 4.58248976001568 -1.64112871016808 cDC2
sc_R5.NPC.Exp1_ACGCACGAGGGTATAT-1 -2.72366639843158 7.6805837837284 Kupffer cells
sc_E2.NPC.Exp1_CACACCTTCGGAATCT -2.36621376743488 6.07378990326575 Kupffer cells
sc_E1.NPC.Exp1_ACATCAGTCATGCTCC -2.49011465778522 -4.39405458297082 Macrophages (HES4+)
sc_R7.NPC.Exp1_CCATCACTCTCTGAGA-1 0.245912284944728 -8.0722672256405 Macrophages
sc_H3.NPC.Exp1_CTCTAATCACGGCTAC 1.17199579009838 -3.70471542205163 cDC2
sc_R3.NPC.Exp1_GCAGTTAAGTGCGTGA -3.56534167995624 -4.28572910155602 Macrophages (HES4+)
sc_E7.NPC.Exp1_TGTCCACGTTCGGCTG-1 10.3449137521727 2.44238168869666 cDC2
sc_R2.NPC.Exp1_AACCGCGTCCGTCAAA 2.23747852573223 -1.09186332549401 Monocytes (IGSF21+ GPR34+)
sc_R2.NPC.Exp1_CGTTCTGTCCAGATCA -0.0671748804109548 -8.30274074401208 Macrophages
sc_E7.NPC.Exp1_TGCTCGTTCGACTCCT-1 -0.61064645519428 -0.983992746728143 Monocytes (TREM2+ CD9+)
sc_E6.NPC.Exp1_CTGTCGTGTATCGAAA-1 0.627782286499217 -7.44572990264245 Macrophages
sc_H3.NPC.Exp1_TTCTCAACAGACGCTC 1.82814285287686 -4.58003013457604 cDC2
sc_H3.NPC.Exp1_GACTACATCAAGATCC -2.77354213466816 6.52143366013221 Kupffer cells
sc_R5.NPC.Exp1_ATGGGAGAGCAAGTGC-1 -2.10217687359028 7.94933445130042 Kupffer cells
sc_E2.NPC.Exp1_TTATGCTGTTATCACG 1.86622533330746 -1.42273407306024 Monocytes (IGSF21+ GPR34+)
sc_E7.NPC.Exp1_AGGTCATTCGTGCACG-1 4.31585458049603 -0.632071426766595 cDC2
sc_E2.NPC.Exp1_CTCATTATCTGGCGAC -2.88938948383503 4.19920141373328 Kupffer cells
sc_E2.NPC.Exp1_CGATGTAAGTGCGATG 1.69030055532284 -1.24107306327172 Monocytes (IGSF21+ GPR34+)
sc_R5.NPC.Exp1_TCGGGACAGAATTGTG-1 -0.179151980783269 -0.448023548978051 Monocytes (secretory)
sc_R3.NPC.Exp1_ACATCAGTCAGCTCTC 1.20558287331887 -1.78062265242883 cDC2
sc_H3.NPC.Exp1_TGGCTGGAGACGCTTT -1.79209276905231 5.10486156616859 Kupffer cells
sc_E2.NPC.Exp1_TCGAGGCTCACGAAGG 0.804307283256724 -5.21198766555139 Macrophages (HES4+)
sc_E2.NPC.Exp1_GTTAAGCCAGACAGGT 1.56873449811764 -3.25495713080712 Monocytes (IGSF21+ GPR34+)
sc_R2.NPC.Exp1_CAGAATCGTACATGTC 1.98843971023388 0.494567478378633 Monocytes (IGSF21+ GPR34+)
sc_R7.NPC.Exp1_GTATTTCTCTGTGTGA-1 -0.15337380638294 -0.606806329148492 Monocytes (secretory)
sc_R6.NPC.Exp1_GGAAGTGTCCGAACGC-1 0.240885825250819 4.08802897606544 Kupffer cells (SUCNR1+)
sc_R5.NPC.Exp1_TTTCGATCATAGAATG-1 -3.4377524541872 7.91827137146644 Kupffer cells
sc_R5.NPC.Exp1_TTCTGTATCAGTCAGT-1 0.788543478940203 0.33378177259616 Monocytes (IGSF21+ GPR34+)
sc_E2.NPC.Exp1_CACCAGGGTACAGCAG -2.51965567341022 -6.19651811446496 Macrophages (HES4+)
sc_E6.NPC.Exp1_AGCCAATCAGCTTTCC-1 -1.63802811374836 2.22830266628913 Kupffer cells (SUCNR1+)
sc_E2.NPC.Exp1_GCATGCGAGAGTCTGG -2.0412668870943 5.9341409889286 Kupffer cells
sc_R1.NPC.Exp1_TTCCCAGCAATGGTCT 0.176602990720942 -8.0532013687069 Macrophages
sc_E1.NPC.Exp1_TTGCGTCAGATTACCC 4.6219923807127 -2.94456856574365 cDC2
sc_H1.NPC.Exp1_GGCAATTGTGCAACTT 3.83786133060284 -3.57296912993737 cDC2
sc_E7.NPC.Exp1_GAGGCAAGTGTTTGCA-1 3.14382413158245 -0.18658899392434 cDC2
sc_R2.NPC.Exp1_CCGTGGAGTCATCGGC 2.17373398074932 -4.26247470702477 cDC2
sc_E7.NPC.Exp1_GAATCACTCTTTCGAT-1 -0.686711876298711 -7.99686401213952 Macrophages
sc_E5.NPC.Exp1_CTGAGGCCAGCTATAC-1 -3.43314239254169 7.34736091767005 Kupffer cells
sc_E7.NPC.Exp1_TGGATGTAGCACCCAC-1 3.00920012721844 -0.163421860593042 cDC2
sc_E2.NPC.Exp1_TGAGCATCAGTTAACC -1.23274704685383 8.26583749924354 Kupffer cells
sc_E7.NPC.Exp1_AATTCCTTCTACAGGT-1 4.19639590511151 -0.789052894967279 cDC2
sc_H3.NPC.Exp1_TGCTACCAGGCCCGTT -3.52348205318622 5.96780903015784 Kupffer cells
sc_R5.NPC.Exp1_TGGGTTAAGGTTCACT-1 -1.09580394497089 0.889222213370124 Monocytes (TREM2+ CD9+)
sc_E6.NPC.Exp1_AAGATAGCAGAAGTTA-1 -1.81602117290668 -4.67524354781457 Macrophages (HES4+)
sc_R1.NPC.Exp1_TTGTAGGGTACAGTTC -3.50523254146747 -4.68798082198449 Macrophages (HES4+)
sc_E1.NPC.Exp1_TGGGCGTCATCTGGTA 3.83188870677777 -3.5661694320614 cDC2
sc_E5.NPC.Exp1_ATGGGAGCAGGCTACC-1 -0.596257417108342 -3.50785701598473 cDC2
sc_E1.NPC.Exp1_CACAGTAGTCCCTTGT -2.80733629932575 -4.26153629149743 Macrophages (HES4+)
sc_H2.NPC.Exp1_AGAGCGAAGCGTCTAT 2.63960901031323 -3.8649336608822 cDC2
sc_H3.NPC.Exp1_CTAATGGCAAGAAGAG 1.91009649762936 -3.54457109298058 cDC2
sc_E5.NPC.Exp1_CAGTTAGAGCACTGGA-1 -4.4187152074831 6.44664079819373 Kupffer cells
sc_R5.NPC.Exp1_GAACACTGTCGGTACC-1 -2.77306434383564 7.86435634766273 Kupffer cells
sc_E5.NPC.Exp1_CATTCCGAGAATTGTG-1 2.2599683118803 -3.23743241156884 cDC2
sc_E5.NPC.Exp1_AGATGCTAGCCAAGCA-1 -3.04789277782612 7.00793964539222 Kupffer cells
sc_E5.NPC.Exp1_AATGACCTCGTGAGAG-1 2.57025137672253 -3.77166002120324 cDC2
sc_R5.NPC.Exp1_CGGAGAAAGAATTTGG-1 1.10657586285897 0.451760464650908 Monocytes (IGSF21+ GPR34+)
sc_H3.NPC.Exp1_AGTGGGAAGCGGCTTC -3.88153812160663 4.42480141792945 Kupffer cells
sc_E2.NPC.Exp1_CATCCACGTCCTCTTG -2.51770683994465 6.81528122101478 Kupffer cells
sc_E1.NPC.Exp1_TCTGGAATCACTCTTA 4.4815213991148 -1.40811400737115 cDC2
sc_H2.NPC.Exp1_GTTCTCGCATCCCATC 1.02058245742746 -1.50053601588555 cDC2
sc_H1.NPC.Exp1_AACCATGCACCGCTAG -2.34275290241413 5.7295602050846 Kupffer cells
sc_H3.NPC.Exp1_TCATTTGGTCTCAACA -4.18055698146991 6.60854322586707 Kupffer cells
sc_E5.NPC.Exp1_GTATTTCTCCGTAGGC-1 -2.61006495227985 4.58066970978431 Kupffer cells
sc_E1.NPC.Exp1_GACGTTACACTATCTT -3.54728004207782 -4.37610261763879 Macrophages (HES4+)
sc_E2.NPC.Exp1_ACAGCCGCAGCTTAAC -2.42174169292621 3.46762258682899 Kupffer cells
sc_H1.NPC.Exp1_AGCTCCTGTTCTGAAC -2.4901103662508 5.95367176209144 Kupffer cells
sc_R2.NPC.Exp1_TCGTACCGTGCGCTTG -2.3090629266756 3.72627074394874 Kupffer cells
sc_R5.NPC.Exp1_TAGCACACACAGTCGC-1 -3.75085946788959 7.61952669296912 Kupffer cells
sc_E2.NPC.Exp1_CTGAAACAGGGCACTA 1.59076902398892 0.207040735823432 Monocytes (IGSF21+ GPR34+)
sc_H3.NPC.Exp1_GGAGCAACAAAGAATC -3.83419629802875 3.95377761994056 Kupffer cells
sc_H2.NPC.Exp1_CAAGGCCAGTACGTTC -3.19444772472553 5.3263824668949 Kupffer cells (SUCNR1+)
sc_H2.NPC.Exp1_CAGCAGCCACCACGTG -4.23870631923847 -5.40220516051598 Macrophages (HES4+)
sc_H3.NPC.Exp1_CACCACTCACCGGAAA -4.10852262249164 5.7503178802555 Kupffer cells
sc_H3.NPC.Exp1_GGTGCGTTCTGCAAGT -2.81882712116413 6.06407148514442 Kupffer cells
sc_E6.NPC.Exp1_GACTCTCCAGGAACCA-1 3.7418117834074 -2.33733122672387 cDC2
sc_E1.NPC.Exp1_CGTCAGGTCGCGTTTC -3.62101575603657 -5.27410714949914 Macrophages (HES4+)
sc_R3.NPC.Exp1_CTCGTACGTTGTGGCC -1.51745053997211 -7.10604017104455 Kupffer cells
sc_R3.NPC.Exp1_GACTAACCAGCCTATA -0.0961407112138722 -7.20125453795739 Macrophages
sc_R3.NPC.Exp1_CCCATACTCACTATTC 2.26119509467907 1.11466557655982 cDC2
sc_R5.NPC.Exp1_CGCCATTAGTGCCGAA-1 0.985184071474298 0.622219854337493 Monocytes (IGSF21+ GPR34+)
sc_E1.NPC.Exp1_TGTGGTAAGCGTAATA 3.65222004184551 -3.4183615955288 cDC2
sc_R7.NPC.Exp1_GGTAGAGCATATTCGG-1 -0.44537398090534 3.28356463585548 Monocytes (secretory)
sc_R5.NPC.Exp1_TGATCAGGTGTTACTG-1 -4.27982064953022 7.58849889908485 Kupffer cells
sc_R5.NPC.Exp1_GATCAGTGTGAGTTTC-1 -2.51828953495197 7.59767229233436 Kupffer cells
sc_H2.NPC.Exp1_AGCGGTCTCAGTCAGT 3.55786040553875 -4.81223218764611 cDC2
sc_E3.NPC.Exp1_GAAACTCCACACCGAC -0.379664151574895 7.72297317658118 Kupffer cells (SUCNR1+)
sc_R1.NPC.Exp1_TGACTAGAGATGCCTT 0.0111704183561351 -1.4113044055874 cDC2
sc_R6.NPC.Exp1_CGGGACTCATTGAAGA-1 -1.41298195591144 0.260114857298652 Monocytes (TREM2+ CD9+)
sc_E5.NPC.Exp1_CGGGACTGTGAATATG-1 0.519775362108424 -5.43763654555627 Macrophages (HES4+)
sc_E1.NPC.Exp1_TACTCATCACGTCTCT -3.74119540920429 -4.28410261000939 Macrophages (HES4+)
sc_E2.NPC.Exp1_GAACATCTCCGCTGTT -3.62060662975483 5.5289838996952 Kupffer cells
sc_H1.EKS.Exp1_GACAGAGCACGGTAGA 4.1444430662138 -3.53029029692956 cDC2
sc_E2.NPC.Exp1_TTCTCAAAGACTACAA -2.52620026340656 5.27817375336341 Kupffer cells
sc_E2.NPC.Exp1_CCTACCAAGGCAAAGA 2.11372271308728 -2.20426314200707 Monocytes (IGSF21+ GPR34+)
sc_E6.NPC.Exp1_TACGTCCTCCATTGGA-1 -1.29410955181293 -2.21180551375695 Monocytes (TREM2+ CD9+)
sc_E1.NPC.Exp1_TTGGCAAAGAGAACAG 2.40998521575756 0.460015815985719 Monocytes (IGSF21+ GPR34+)
sc_E2.NPC.Exp1_GTCAAGTCAATGGATA 1.51602330932446 -3.0981289657528 Monocytes (IGSF21+ GPR34+)
sc_R5.NPC.Exp1_CGGGTGTGTCCCAAAT-1 -1.88240596523456 1.6228285518711 Monocytes (TREM2+ CD9+)
sc_R2.NPC.Exp1_GTCAAGTAGGACAGAA -1.52028867473774 8.37675840531043 Kupffer cells
sc_E5.NPC.Exp1_TATTTCGAGCTTAGTC-1 -4.35499736538105 6.76511890564612 Kupffer cells
sc_R2.NPC.Exp1_ACTGAACTCACTTCAT -3.79279062023334 6.63486416016273 Kupffer cells
sc_R6.NPC.Exp1_CATGCGGGTGATGTAA-1 3.6929962945921 -1.64163368071862 cDC2
sc_E7.NPC.Exp1_CCGTTCAAGAAGCGGG-1 -1.29005429020099 4.08049685631446 Kupffer cells (SUCNR1+)
sc_E1.NPC.Exp1_AGCGGTCAGGATGTAT -0.524051158334539 -5.13064735259362 Macrophages (HES4+)
sc_E3.NPC.Exp1_CACATTTTCATTATCC -0.393300025369451 7.19312269364051 Kupffer cells (SUCNR1+)
sc_H1.NPC.Exp1_TTTGTCAGTCGATTGT -2.27740999927692 6.09281761322669 Kupffer cells
sc_R5.NPC.Exp1_TCCCACAAGTCGCCCA-1 -2.80771013965778 7.59158403549842 Kupffer cells
sc_H3.NPC.Exp1_GCTGCTTCACATTCGA 1.43028661737271 -3.34719150389977 cDC2
sc_E6.NPC.Exp1_ACAGCCGCAGCACGAA-1 -0.322328655626104 -4.4202315124447 Macrophages (HES4+)
sc_E2.NPC.Exp1_GAACATCAGCTTATCG -2.93262407055073 3.49472052727393 Kupffer cells
sc_E1.NPC.Exp1_TCGTAGAAGTCCGTAT 3.27260711917706 -2.35051315154382 cDC2
sc_E5.NPC.Exp1_TCTCACGAGTCAGGGT-1 4.35591724643536 -4.68546407546349 cDC2
sc_E7.NPC.Exp1_CGAAGTTAGCGTTCCG-1 -1.50829097500019 -6.99268691863366 Macrophages
sc_R3.NPC.Exp1_CTCTACGGTTCGTTGA -2.15480729808979 3.78613335762672 Kupffer cells (SUCNR1+)
sc_E2.NPC.Exp1_CGAGCCATCTGCGACG -4.15131875744037 5.49034101639442 Kupffer cells
sc_E7.NPC.Exp1_CGAGGCTCAATGCAGG-1 2.27409055957623 0.0794411686485204 cDC2
sc_E5.NPC.Exp1_AGCGCCATCACAATGC-1 -4.13836786022358 7.25120479736976 Kupffer cells
sc_R2.NPC.Exp1_CGGCTAGAGAATGTGT -2.59622642269306 6.96251423035316 Kupffer cells
sc_H3.NPC.Exp1_ACGATGTTCCTACAGA -1.37447425594501 7.8773782936161 Kupffer cells
sc_E1.NPC.Exp1_TGCGTGGTCAGTGCAT -1.89904424419574 5.20345527802161 Kupffer cells (SUCNR1+)
sc_H3.NPC.Exp1_CAACCAAAGGCTAGAC -3.83313962688617 5.5159691062992 Kupffer cells
sc_E7.NPC.Exp1_TACCCGTTCGCGTAGC-1 2.83670213947125 -0.459496966260156 cDC2
sc_E7.NPC.Exp1_CGCATGGAGACCATGG-1 2.07211485633679 -0.231765976803979 cDC2
sc_E2.NPC.Exp1_TGTTCCGAGACAGACC -1.36448690166645 8.3106992927616 Kupffer cells
sc_H1.NPC.Exp1_CTAGCCTGTGTGACCC -3.82347842922382 4.81400568161658 Kupffer cells
sc_H3.NPC.Exp1_ACGAGGAGTCATATGC -3.56923648586445 3.79401714478187 Kupffer cells
sc_E5.NPC.Exp1_ATCACGAAGCTCATAC-1 -2.78015586605243 6.76088459168128 Kupffer cells
sc_R2.NPC.Exp1_ACGGAGAGTTACTGAC 1.75854364166088 0.389943556231776 Monocytes (IGSF21+ GPR34+)
sc_R6.NPC.Exp1_ATTCTACGTGTTGCCG-1 -1.64672729244404 -0.65676277007409 cDC2
sc_E6.NPC.Exp1_ATCACTTGTGTTCCAA-1 3.99079540500469 -2.29947226371118 cDC2
sc_R2.NPC.Exp1_AGACGTTGTGAGGGTT 2.16888013610668 0.477045149845401 Monocytes (IGSF21+ GPR34+)
sc_H3.NPC.Exp1_ATCGAGTGTCTCCATC -3.98944207897358 4.52728349838904 Kupffer cells
sc_H2.NPC.Exp1_AGCGTATTCAGCACAT 1.70585563907452 -3.20533554877587 cDC2
sc_E6.NPC.Exp1_TCGGGCATCCGATTAG-1 0.668275566194728 6.67593319092444 Kupffer cells (SUCNR1+)
sc_H3.NPC.Exp1_AGTGGGAAGAGAACAG -2.54212686290912 6.48273498688392 Kupffer cells
sc_E2.NPC.Exp1_GCCAAATGTCTGCGGT -3.38157531490497 4.62520439301185 Kupffer cells
sc_R2.NPC.Exp1_GTAACGTAGCGTTGCC -2.21472951641254 -0.385293177025994 Monocytes (TREM2+ CD9+)
sc_E3.NPC.Exp1_ATCACGACACTTCGAA -1.1304912256258 5.27740366135291 Kupffer cells (SUCNR1+)
sc_H3.NPC.Exp1_AGGGTGACATAACCTG 3.3125088525755 -5.04012887801476 cDC2
sc_R1.NPC.Exp1_CACATTTTCGAATGCT -3.59892055263691 -4.94172780837365 Macrophages (HES4+)
sc_R2.NPC.Exp1_AGCATACAGGAGTTTA 2.1834998441679 -3.47289793814965 cDC2
sc_E6.NPC.Exp1_CACCGTTGTTGTCAGT-1 -1.82287880649738 -4.73890130843469 Macrophages (HES4+)
sc_E2.NPC.Exp1_GTGCTTCGTGCGGTAA -0.880960791017339 8.03864414368323 Kupffer cells
sc_E7.NPC.Exp1_CATCCCAGTACCTGTA-1 -1.05844971409015 -7.98946445311852 Macrophages
sc_E1.NPC.Exp1_GTGCGGTTCAAGAAGT 2.52024212608166 -2.56541936721154 cDC2
sc_E6.NPC.Exp1_AAACCCACAGTAGAAT-1 3.75888589153118 -2.00055115546533 cDC2
sc_R6.NPC.Exp1_GGTGTCGGTATTTCCT-1 1.87747952470608 -1.78640573348351 cDC2
sc_H2.NPC.Exp1_ATCCGAAGTGTGGTTT -3.17828819027118 5.8688162056034 Kupffer cells
sc_R2.NPC.Exp1_ACAGCCGTCTAGAGTC 0.518037558887675 -4.77303140487023 Macrophages (HES4+)
sc_H1.NPC.Exp1_TCAGATGGTCCAACTA -2.32486840953998 5.87047893677405 Kupffer cells
sc_E3.NPC.Exp1_AAAGATGAGAAACCGC 0.684631319139674 -7.27382438506432 Macrophages
sc_R1.NPC.Exp1_CACATAGAGCTACCGC -3.60401984920673 -4.8315479072506 Macrophages (HES4+)
sc_R3.NPC.Exp1_ATGAGGGAGGGTTTCT -0.488394110109136 -7.75603454436608 Macrophages
sc_R2.NPC.Exp1_CTCATTACACGCGAAA 1.82622966298886 -0.800624183076104 Monocytes (IGSF21+ GPR34+)
sc_E3.NPC.Exp1_TACCTTACACCGATAT 2.12915972003765 -0.530301860230645 Monocytes (IGSF21+ GPR34+)
sc_E2.HEP.Exp1_GCACATAAGCGCTCCA 1.1289191705925 -4.55482261504479 Monocytes (IGSF21+ GPR34+)
sc_E1.NPC.Exp1_GATGCTAGTAAGTGTA 3.37302664050884 -0.501913777249536 cDC2
sc_E2.NPC.Exp1_ACGTCAAGTATATGGA -0.338659255410955 1.67313236866645 Monocytes (IGSF21+ GPR34+)
sc_H1.NPC.Exp1_AACTCAGTCAGCATGT 0.984192245062962 -3.08722751464196 cDC2
sc_R7.NPC.Exp1_GTTACCCTCTTTCCGG-1 2.7173841310484 -3.14873020972558 cDC2
sc_E6.NPC.Exp1_AGGAAATTCAGCCTCT-1 -0.775799839402959 -5.37154071654626 Macrophages (HES4+)
sc_E5.NPC.Exp1_TGCATGACAGAACATA-1 -3.70857211818866 -6.19777696456262 Macrophages (HES4+)
sc_R3.NPC.Exp1_CGGACGTGTATCTGCA 3.43719890842266 0.213582613808432 cDC2
sc_R2.NPC.Exp1_CTAGTGATCTTTAGTC -0.76766869297199 -5.95907514418908 Macrophages
sc_E7.NPC.Exp1_TCTAACTCATCCGCGA-1 1.25932967791386 -1.10835128154107 cDC2
sc_E3.NPC.Exp1_GGGATGAGTGGGTCAA -0.443584530259893 7.80043012772254 Kupffer cells (SUCNR1+)
sc_H2.NPC.Exp1_AGAGTGGTCGCACTCT 2.4072490049345 -5.03130643691369 cDC2
sc_R6.NPC.Exp1_GGGTAGACACTGTGAT-1 0.147995681856349 -5.64663760985681 Macrophages
sc_R7.NPC.Exp1_CCCTGATGTGGCTAGA-1 2.00152471790142 0.477614238695571 Monocytes (IGSF21+ GPR34+)
sc_R5.NPC.Exp1_GGCTGTGCATAACGGG-1 0.423203857038691 -8.04719989623376 Macrophages
sc_E7.NPC.Exp1_CCCGAAGGTTAGAGAT-1 0.168952257726863 -4.93160074080773 Macrophages (HES4+)
sc_E6.NPC.Exp1_GTCTTTAGTATCGATC-1 -0.749268500711248 -4.63933151091882 Macrophages (HES4+)
sc_H1.NPC.Exp1_GCGCCAATCACCTTAT 0.508198530767634 -2.65810125197717 cDC2
sc_E2.NPC.Exp1_AGCATACAGATGCCTT -1.69506475200824 6.71496898804359 Kupffer cells
sc_R5.NPC.Exp1_ATTTCACCAAATGCTC-1 -2.18668052425556 7.58736211929969 Kupffer cells
sc_E5.NPC.Exp1_CATTGCCTCTACGCGG-1 -1.58976885547809 5.98616487656287 Kupffer cells
sc_R5.NPC.Exp1_ACCAACAAGTTGCCCG-1 -4.22232696285419 7.31843025360755 Kupffer cells
sc_R2.NPC.Exp1_TTCGGTCCACGGCTAC -1.76206609478168 0.292510339361945 Monocytes (TREM2+ CD9+)
sc_H2.NPC.Exp1_CTTAGGATCATAACCG 2.99700024852581 -4.77378290023156 cDC2
sc_H3.NPC.Exp1_CCTCAGTCATGTAAGA 2.88395658263989 -3.28234212722131 cDC2
sc_R7.NPC.Exp1_ACGTTCCGTCCGTACG-1 -2.01616141071491 -5.52002590026208 Macrophages (HES4+)
sc_R6.NPC.Exp1_CCTCCTCAGCTGAGCA-1 -0.288489906694219 -7.19017713393517 Macrophages
sc_E2.NPC.Exp1_TTCGGTCGTGGAAAGA 1.31134808192082 -4.09924762572595 Monocytes (IGSF21+ GPR34+)
sc_E7.NPC.Exp1_GGTCTGGGTGGATTTC-1 -0.442373363878057 -0.535484364884576 cDC2
sc_E5.NPC.Exp1_TGAGGAGTCACTGTCC-1 1.38350826630421 -1.79461615409203 Monocytes (IGSF21+ GPR34+)
sc_R3.NPC.Exp1_GTACTCCTCTAGCACA 0.6578266037447 -7.57873027648278 Macrophages
sc_R5.NPC.Exp1_GACTGATAGTATTGCC-1 0.710267455671504 0.55733707670621 Monocytes (IGSF21+ GPR34+)
sc_E1.NPC.Exp1_GGCCGATCACATTAGC -2.85804697742634 4.12154895935706 Kupffer cells (SUCNR1+)
sc_E6.NPC.Exp1_AACGAAATCACCATAG-1 4.52772835025616 -1.47423189009972 cDC2
sc_E7.NPC.Exp1_AAACGCTGTGACAACG-1 0.571350545976832 -7.54989593352624 Macrophages
sc_R2.NPC.Exp1_CGCGGTAGTCTTGTCC -2.64994928112201 -6.00511186446496 Macrophages (HES4+)
sc_E7.NPC.Exp1_CTGTATTGTAGAATAC-1 -0.953179447557256 -7.42692582930871 Macrophages
sc_E7.NPC.Exp1_GTAGAAAGTCCAGAAG-1 -0.323868362809942 4.5084646431034 Kupffer cells (SUCNR1+)
sc_R2.NPC.Exp1_CTCAGAATCACCTTAT -0.709342567827031 4.55704815064124 Kupffer cells (SUCNR1+)
sc_H3.NPC.Exp1_ATCATCTAGTACGATA -0.432773558999822 3.72354657326392 Kupffer cells (SUCNR1+)
sc_E3.NPC.Exp1_ACACCAAAGCGATATA -2.46653887500934 -5.55727355803796 Macrophages (HES4+)
sc_R7.NPC.Exp1_TCCCATGTCACGGGAA-1 -3.20133849849872 7.67546589050941 Kupffer cells
sc_E3.NPC.Exp1_ATGCGATTCACTTATC 2.75513127574749 -2.88039295996972 cDC2
sc_E6.NPC.Exp1_TCCTGCACAATGACCT-1 1.3624498558981 -0.765817693131646 cDC2
sc_E1.NPC.Exp1_GGGTCTGCATCACGTA -2.22054526081257 1.28079600010566 Monocytes (TREM2+ CD9+)
sc_H1.NPC.Exp1_AACTCCCCATCACGTA -2.09540721645527 6.20470506821326 Kupffer cells
sc_H1.NPC.Exp1_ATCATGGCAAGGTGTG -1.45965930690937 -1.26387994613 Monocytes (TREM2+ CD9+)
sc_H1.EKS.Exp1_GCATGCGGTCGGCTCA 4.28274181613751 -3.54506318892785 cDC2
sc_R2.NPC.Exp1_TATCAGGCACTCGACG -2.08988949527912 -0.0119843992168513 Monocytes (TREM2+ CD9+)
sc_E1.NPC.Exp1_AACACGTGTTTGTGTG -2.21630975475483 1.77962762985877 Kupffer cells
sc_E5.NPC.Exp1_GTAGATCTCTATACGG-1 -0.546926467325017 3.7279163089817 Kupffer cells (SUCNR1+)
sc_E2.NPC.Exp1_GACGTGCTCCGCTGTT 1.85172805318661 -3.63959424819299 cDC2
sc_E5.NPC.Exp1_ACATCGATCGTCACCT-1 11.2031433893187 3.44962269936256 cDC1
sc_E6.NPC.Exp1_AGTTCGACATCTGTTT-1 -1.3514761613863 1.31240738306693 Monocytes (TREM2+ CD9+)
sc_R2.NPC.Exp1_ACGCAGCCATTACGAC 2.82201066741772 -3.72621028746911 cDC2
sc_E2.NPC.Exp1_GGCTCGATCAGCGACC -2.78944513073139 4.66750127945594 Kupffer cells
sc_R7.NPC.Exp1_CTGGACGCATGGAATA-1 2.79045608768292 -3.85094373549767 cDC2
sc_E1.NPC.Exp1_TCGCGTTAGTGTACCT -0.162759988214299 -8.56194084014245 Macrophages
sc_E1.NPC.Exp1_ATCCACCTCCCTAACC 2.3073362422926 -0.993547609704217 cDC2
sc_E5.NPC.Exp1_ACCTGAACATTGCTTT-1 -1.5542394804018 7.78120643768958 Kupffer cells
sc_E6.NPC.Exp1_TCCCAGTAGGTATCTC-1 0.880305000935271 6.36472541962318 Kupffer cells (SUCNR1+)
sc_E7.NPC.Exp1_CACAGATGTTCGTGCG-1 -0.709438173677251 1.52654094372443 Monocytes (TREM2+ CD9+)
sc_E2.NPC.Exp1_TTAACTCCACGCATCG 1.82998743781872 -2.14178626860925 Monocytes (IGSF21+ GPR34+)
sc_E1.NPC.Exp1_TAAGCGTAGCACACAG -1.79915878048115 0.619809472305098 Monocytes (TREM2+ CD9+)
sc_H1.NPC.Exp1_GCTTCCAGTTACAGAA -2.02790972461872 5.07644445572547 Kupffer cells
sc_E5.NPC.Exp1_TACCTGCCACAGCGCT-1 0.169851334188655 -7.06948535765954 Macrophages
sc_E2.NPC.Exp1_AAGGAGCCAAGCGATG 2.49554851779766 -3.76714532698937 cDC2
sc_R3.NPC.Exp1_TGGACGCGTGATAAAC 2.56915775070019 0.798864462715903 cDC2
sc_H2.NPC.Exp1_AGCTCTCTCCTTTACA -4.2051388906496 -5.26661985244103 Macrophages (HES4+)
sc_R7.NPC.Exp1_GATTTCTCATCAGTCA-1 2.26456728706188 0.915257909638205 cDC2
sc_E2.NPC.Exp1_CAACTAGTCAACCATG 1.40817532071896 -0.300585261243066 Monocytes (IGSF21+ GPR34+)
sc_R2.NPC.Exp1_CTGGTCTCACAACGCC -3.10562583675556 -6.02780359114953 Macrophages (HES4+)
sc_R5.NPC.Exp1_GTCACGGGTCCGATCG-1 -3.74168988933735 7.43809826050452 Kupffer cells
sc_E2.NPC.Exp1_GCCTCTATCGCAAGCC -3.85836478939228 4.85353500519446 Kupffer cells
sc_H3.NPC.Exp1_TGCCCTAAGAGACGAA -3.43423387279682 -6.04699580993005 Macrophages (HES4+)
sc_E6.NPC.Exp1_CAGATCACAGCTTCCT-1 -0.985102264787481 -4.9872481140072 Macrophages (HES4+)
sc_E5.NPC.Exp1_CTTGATTTCCTATTGT-1 -1.22027346363239 7.20503217850379 Kupffer cells
sc_R2.NPC.Exp1_TAGTTGGGTGGGTCAA 2.26788416633435 -3.12983219947167 Monocytes (IGSF21+ GPR34+)
sc_R1.NPC.Exp1_GTAACTGCATCTCGCT -1.36064454784565 6.08167726669959 Kupffer cells
sc_H2.NPC.Exp1_TCTCTAACATCCCACT 0.219956727121546 -1.72273915137597 cDC2
sc_E5.NPC.Exp1_AATAGAGAGAGTAACT-1 1.79181972274609 -4.03962390746423 cDC2
sc_R2.NPC.Exp1_AGCGTCGCACCCTATC 2.05978837737866 0.70135133836917 Monocytes (IGSF21+ GPR34+)
sc_E1.NPC.Exp1_TTAGTTCCACGGACAA -0.900114505197332 3.55654174957923 Kupffer cells (SUCNR1+)
sc_E5.NPC.Exp1_TCAGTGAGTTCGAAGG-1 -2.69539233913593 7.23551065598182 Kupffer cells
sc_R2.NPC.Exp1_TGCACCTGTAGCGTCC 3.25901511440106 -4.90218322600671 cDC2
sc_E7.NPC.Exp1_CTGGTCTTCCATTCAT-1 -2.97671148052387 -5.05497377242394 Macrophages (HES4+)
sc_E7.NPC.Exp1_CGGGCATTCGAGAGAC-1 0.062502057645991 0.649337091786185 Monocytes (IGSF21+ GPR34+)
sc_R2.NPC.Exp1_CTAGAGTCAAGCCGCT -1.36136075725727 -1.6203080924923 Monocytes (TREM2+ CD9+)
sc_H3.NPC.Exp1_AACTGGTTCTGAGGGA 1.96598681936093 -2.42465179290124 Monocytes (IGSF21+ GPR34+)
sc_E2.NPC.Exp1_GACAGAGAGAAGGTTT 2.00330975780316 -2.229216507333 Monocytes (IGSF21+ GPR34+)
sc_H2.NPC.Exp1_ACGAGCCGTAGGAGTC 0.279294462297633 -6.46664159621545 Macrophages
sc_E7.NPC.Exp1_TTCCTTCCACGGTCTG-1 0.0123812867147471 -6.89124076690026 Macrophages
sc_R5.NPC.Exp1_CATGGTAGTCCACGCA-1 0.896590792928412 1.75953836117438 Monocytes (IGSF21+ GPR34+)
sc_E6.NPC.Exp1_CGAGGAATCTACTATC-1 -1.88031408062153 -5.0042158874447 Macrophages (HES4+)
sc_E5.NPC.Exp1_CTGTGAATCTCATTTG-1 -0.907127587701604 1.02129287396125 Monocytes (TREM2+ CD9+)
sc_E6.NPC.Exp1_TCACACCGTTTCACAG-1 3.38179281482525 -1.31350367392846 cDC2
sc_E6.NPC.Exp1_TCTATCACACTACAGT-1 3.22681096324749 -1.88264100875207 cDC2
sc_R2.NPC.Exp1_TTAGGCAGTTTAGGAA -1.4486965822237 7.96405775223426 Kupffer cells
sc_R1.NPC.Exp1_ATTATCCGTCCATCCT -1.89718553295307 -0.479800930875024 Monocytes (TREM2+ CD9+)
sc_E7.NPC.Exp1_TTGGTTTAGCGTTAGG-1 -2.02305313816242 -1.24949090804406 Monocytes (TREM2+ CD9+)
sc_E5.NPC.Exp1_GTGTGGCAGGACAACC-1 2.56854108104534 -4.65726106490441 cDC2
sc_E5.NPC.Exp1_GATGGAGTCATTCGGA-1 0.706178934667781 0.300915711862365 Monocytes (IGSF21+ GPR34+)
sc_E6.NPC.Exp1_CCATAAGCACCCATAA-1 0.616971196029856 5.27630455170325 Kupffer cells (SUCNR1+)
sc_H3.NPC.Exp1_CACAGTACATTGGGCC 1.82087555656262 -3.23054712142297 cDC2
sc_E2.NPC.Exp1_AGTGAGGGTCGAACAG -2.27331825962238 4.75176651154212 Kupffer cells
sc_H1.NPC.Exp1_GTGCATATCCCAGGTG 3.43068364391155 -3.54601590956994 cDC2
sc_E6.NPC.Exp1_AGCTTCCAGCAATAGT-1 2.84513750800915 -0.99870043124505 cDC2
sc_H3.NPC.Exp1_TCAATCTCACCATGTA 1.70793721208401 -3.12466590728112 cDC2
sc_E2.NPC.Exp1_AAATGCCAGTATTGGA 1.56878730783291 -0.852901271241387 Monocytes (IGSF21+ GPR34+)
sc_E5.NPC.Exp1_TTACGCCGTTGTAAAG-1 -3.90266486873798 6.56118042145423 Kupffer cells
sc_H2.NPC.Exp1_CCTCAGTTCCGTACAA 0.453991324995234 -3.3550562175686 Macrophages (HES4+)
sc_E6.NPC.Exp1_GGAATGGAGGTTCTTG-1 0.24680200347729 -7.04458444442101 Macrophages
sc_E6.NPC.Exp1_CACTTCGCAGGCGTTC-1 -1.43270322551899 0.866930642468253 Monocytes (TREM2+ CD9+)
sc_R3.NPC.Exp1_CGGTTAAGTCAATACC -1.34883805980854 -8.06891029204675 Macrophages
sc_E2.NPC.Exp1_TTTGGTTAGCTACCTA -2.44418975582294 -5.84910219039269 Macrophages (HES4+)
sc_R2.NPC.Exp1_CTGATCCCATCCGCGA 0.768421591613963 0.636272558314124 Monocytes (IGSF21+ GPR34+)
sc_H3.NPC.Exp1_CATCCACTCCGCGGTA 1.62464723119564 -4.60821359481164 cDC2
sc_E5.NPC.Exp1_TTCAATCGTATGCAAA-1 -1.40543386211567 1.36740655575446 Monocytes (TREM2+ CD9+)
sc_E6.NPC.Exp1_TGTGATGTCCAGTGCG-1 -1.70063206424885 2.0910617796009 Monocytes (TREM2+ CD9+)
sc_H1.EKS.Exp1_TTAACTCAGTTAACGA -2.27688023319416 5.44003326569251 Kupffer cells (SUCNR1+)
sc_E1.NPC.Exp1_GTGCAGCGTGACGGTA 4.44168499240704 -3.22972815360375 cDC2
sc_E3.NPC.Exp1_ATTCTACTCTGATTCT -0.373731343652532 -6.06216686095544 Macrophages (HES4+)
sc_R7.NPC.Exp1_TTAGGCAGTACTAGCT-1 -0.885860531236455 -1.30880098666497 Monocytes (secretory)
sc_E6.HEP.Exp1_TTGAACGAGCTAGCCC-1 -3.55803128948383 6.68892652664832 Kupffer cells
sc_H1.NPC.Exp1_ACACTGAAGTTGAGTA -1.08361121883564 -1.94788377608605 Monocytes (TREM2+ CD9+)
sc_E7.NPC.Exp1_GCACGGTGTATGAAAC-1 -0.860584585573003 6.43671447907142 Kupffer cells (SUCNR1+)
sc_E2.NPC.Exp1_AAGGTTCCAGACGCAA 1.88032618293591 -3.51087706412621 cDC2
sc_E2.NPC.Exp1_CACATAGAGAAGGTTT -1.28544828167133 8.6302006927555 Kupffer cells
sc_E2.NPC.Exp1_ACGGCCATCAGAGACG -2.4779729532259 7.06748373184852 Kupffer cells
sc_H3.NPC.Exp1_ACACCCTTCAATAAGG -3.07729408016376 4.17891676102332 Kupffer cells
sc_E5.NPC.Exp1_TTCCGGTCACCAGCGT-1 -4.40518495311908 6.96173555527381 Kupffer cells
sc_R3.NPC.Exp1_CAACCAAAGGGTGTTG -1.19057628383808 3.65825707588843 Kupffer cells (SUCNR1+)
sc_E6.NPC.Exp1_ATTCCATCACTGAGTT-1 -1.42988774051838 -5.71216361846276 Macrophages (HES4+)
sc_R2.NPC.Exp1_CAGCATAAGACCCACC -2.04980322590046 2.02354676399879 Monocytes (TREM2+ CD9+)
sc_R1.NPC.Exp1_CTACGTCCATTCTCAT 0.00158706435985823 -8.4429833206112 Macrophages
sc_H1.NPC.Exp1_TTTACTGCAACGCACC 2.14992323646374 -3.81174104537316 cDC2
sc_R1.NPC.Exp1_ATCATGGTCATTTGGG -2.54828259220295 -5.19694440688439 Macrophages (HES4+)
sc_E3.NPC.Exp1_TTTGTCACAGCTCGCA 2.62248078117199 -3.45763533438989 cDC2
sc_E6.NPC.Exp1_TCCTGCATCTCCTGAC-1 -0.954170076753423 1.00175792847327 Monocytes (TREM2+ CD9+)
sc_R5.NPC.Exp1_TCCACCACACTTCATT-1 1.21648050973244 1.76924080525092 Monocytes (IGSF21+ GPR34+)
sc_H1.NPC.Exp1_CGTGAGCAGTGCGATG 0.342975051496699 -1.49830322589227 cDC2
sc_E7.NPC.Exp1_CACTAAGTCACAATGC-1 -1.13864156475239 1.94494325791053 Monocytes (TREM2+ CD9+)
sc_E2.NPC.Exp1_ACACCGGTCATCACCC 1.93466535339184 -1.32476692523309 Monocytes (IGSF21+ GPR34+)
sc_R6.NPC.Exp1_CGTGAATTCAGCAATC-1 0.505194665287211 -1.37123613681146 cDC2
sc_E2.NPC.Exp1_CCTTACGCAAGACGTG -2.30733105411701 4.82246334229163 Kupffer cells
sc_R3.NPC.Exp1_AAATGCCCAAGTTGTC 2.28042283782788 1.30499471102408 cDC2
sc_E7.NPC.Exp1_AGGTTGTGTACAGTAA-1 -0.124118654634282 -8.30615489806481 Macrophages
sc_R1.NPC.Exp1_GAACGGAGTTTCCACC -0.767623274232671 -2.64804261054345 Macrophages (HES4+)
sc_R2.NPC.Exp1_TGGCCAGAGGTTCCTA -0.442066876794622 -2.41271846618005 cDC2
sc_E5.NPC.Exp1_GAGTGTTAGGATGAGA-1 -4.3336903738039 6.85838539276771 Kupffer cells
sc_E5.NPC.Exp1_TGCTTGCCAACCCTCT-1 -3.7062546895998 6.96906025086097 Kupffer cells
sc_H1.EKS.Exp1_TGTGGTACAGTATGCT -3.15632173290424 5.93692047272376 Kupffer cells (SUCNR1+)
sc_H1.NPC.Exp1_TTTATGCCAAGCCTAT 0.515109778736308 -2.69666736449548 cDC2
sc_R5.NPC.Exp1_CAAGAGGGTGTTTCTT-1 2.25254228839703 -4.33526676024743 cDC2
sc_E7.NPC.Exp1_CGTTCTGAGAGTCAAT-1 -1.3359400915163 -6.28100078429528 Macrophages
sc_R6.NPC.Exp1_CGGTCAGGTACCTGTA-1 -1.86275002231769 -4.54336946334191 Macrophages (HES4+)
sc_H1.EKS.Exp1_AGATCTGTCCAACCAA 3.40194109210797 -2.8823987754757 cDC2
sc_R7.NPC.Exp1_ATTCCATTCTATCGCC-1 -0.679483978654668 7.26564247284583 Kupffer cells (SUCNR1+)
sc_E5.NPC.Exp1_TCCCATGTCTGTTCAT-1 -0.307394950296209 0.867576369387427 Monocytes (IGSF21+ GPR34+)
sc_E5.NPC.Exp1_TGTCCACAGCTGGCTC-1 -4.53509113063984 6.77444679413489 Kupffer cells
sc_E2.NPC.Exp1_ATTACTCAGCTCCCAG -3.12083598842792 5.44879181061439 Kupffer cells
sc_E7.NPC.Exp1_AAGGTAAAGACAGCGT-1 -0.457648007776067 4.43890149269752 Kupffer cells (SUCNR1+)
sc_E5.NPC.Exp1_TTTGGAGGTACCCGAC-1 -3.67150041332416 -6.10373561705895 Macrophages (HES4+)
sc_H2.NPC.Exp1_AGAATAGCAGTACACT -0.333314864541814 4.43765146408729 Kupffer cells (SUCNR1+)
sc_E2.NPC.Exp1_GCGCAACGTCCGTGAC -0.857443778421209 -4.96632354583093 Macrophages (HES4+)
sc_E5.NPC.Exp1_CCACCATAGACATCCT-1 -3.4661628889101 7.21542246018104 Kupffer cells
sc_R1.NPC.Exp1_GGAATAATCACTTACT 10.4084351373655 3.2765036312168 cDC1
sc_E2.NPC.Exp1_GGCTCGAGTCCAGTTA -3.46608325710468 5.04776985321693 Kupffer cells
sc_H1.EKS.Exp1_GTCACGGTCCTATTCA 4.35522893199749 -3.55041616286584 cDC2
sc_R5.NPC.Exp1_TCGTAGACAAGGGTCA-1 1.10754999646969 -0.908753446000299 Monocytes (IGSF21+ GPR34+)
sc_E2.NPC.Exp1_GACAGAGCAATAACGA -3.50722333660297 3.18054110680274 Kupffer cells
sc_E1.NPC.Exp1_AGCCTAAAGTACTTGC -1.30895325412922 -2.37741988028832 Monocytes (TREM2+ CD9+)
sc_R2.NPC.Exp1_TTGACTTCAAATCCGT -2.52756759395771 -5.49785487975427 Macrophages (HES4+)
sc_E5.NPC.Exp1_TACGGTACAGTTCCAA-1 -4.39234658947162 6.34187538300208 Kupffer cells
sc_E7.NPC.Exp1_GTTCGCTCATGCAGGA-1 -0.632771222497747 -8.38577335204431 Macrophages
sc_E2.NPC.Exp1_TAGAGCTCACAGTCGC -2.33583590259723 2.45994848881415 Monocytes (IGSF21+ GPR34+)
sc_R6.NPC.Exp1_CCACACTCACGTCATA-1 1.13245691487618 6.24541504059485 Kupffer cells (SUCNR1+)
sc_E6.NPC.Exp1_ACGGTCGAGCTTCGTA-1 0.303335697744563 -8.38388889159509 Macrophages
sc_R2.NPC.Exp1_CGGAGTCTCGGCGCTA -0.86045536270313 -7.26358573760339 Macrophages
sc_E5.NPC.Exp1_ATACCTTCAAGACCTT-1 -4.2767851041811 7.53643972550086 Kupffer cells
sc_E5.NPC.Exp1_TACCCGTTCAAGAGTA-1 -4.00330659618549 6.96409399185828 Kupffer cells
sc_R7.NPC.Exp1_CTTGAGAGTCCACATA-1 0.747420371864512 -0.0321049007351009 cDC2
sc_R1.NPC.Exp1_ATCGAGTCAGCTCCGA -2.6129381345766 2.72665197525672 Kupffer cells
sc_E2.NPC.Exp1_GGTGTTAAGTACTTGC -3.86907502880268 4.89477760468177 Kupffer cells
sc_E7.NPC.Exp1_TCGTCCATCTGTTGGA-1 -0.647669045831487 5.77928812180213 Kupffer cells (SUCNR1+)
sc_E5.NPC.Exp1_AGATGAATCTATTTCG-1 -1.27959534397297 4.21714861069373 Kupffer cells (SUCNR1+)
sc_R5.NPC.Exp1_GGAACCCCAAGTGGCA-1 -1.62474962940387 -0.685111692803582 Monocytes (TREM2+ CD9+)
sc_H3.NPC.Exp1_ACGTCAATCGTTTAGG -3.75469800701313 4.8621171203678 Kupffer cells
sc_R2.NPC.Exp1_CAAGATCCAAGGTTCT -2.0721416162508 -0.731580785172662 Monocytes (TREM2+ CD9+)
sc_E7.NPC.Exp1_GTCTACCGTTGTGCAT-1 -1.69755050411396 -4.49148767318078 Macrophages (HES4+)
sc_R6.NPC.Exp1_CCTCTCCAGCTGCCTG-1 2.82791546115704 0.397271708888331 cDC2
sc_R6.NPC.Exp1_ACTTATCCATCAGTGT-1 0.924234965239241 5.83642179642371 Kupffer cells (SUCNR1+)
sc_H1.EKS.Exp1_TTTGCGCCAAGTCATC -0.536967842485235 -8.39920490111657 Macrophages
sc_H1.EKS.Exp1_GATTCAGGTATGCTTG 0.314734728429988 -1.84119909133264 cDC2
sc_E6.NPC.Exp1_AGTAACCCACAAGCCC-1 4.56297090778179 -1.92591040458032 cDC2
sc_E7.NPC.Exp1_TTCCTCTAGGGCAGTT-1 -0.5493167327898 5.464551278693 Kupffer cells (SUCNR1+)
sc_R3.NPC.Exp1_CGTTGGGTCTGCTGTC -1.95278283825092 -0.736262849229058 Monocytes (TREM2+ CD9+)
sc_R5.NPC.Exp1_GGGCGTTGTAGATGTA-1 -0.555968730356023 -0.0513665589267818 Monocytes (TREM2+ CD9+)
sc_E5.NPC.Exp1_CTTACCGTCTCGGTAA-1 -4.19449540844135 6.66170389328651 Kupffer cells
sc_R7.NPC.Exp1_ACACCAATCTTCCAGC-1 -1.0846018480318 6.86508972321204 Kupffer cells (SUCNR1+)
sc_H1.NPC.Exp1_CGGGTCAAGCTGGAAC -2.29153081646137 3.28763277207069 Kupffer cells
sc_E6.NPC.Exp1_AGGGTGATCTTGCAAG-1 -1.22507211437397 -4.75388114775964 Macrophages (HES4+)
sc_R2.NPC.Exp1_TTTGTCAGTCTCTCTG -2.10956999530964 6.54424364243201 Kupffer cells
sc_R2.NPC.Exp1_TCTGAGAAGTGCGTGA -1.92447802295856 2.53182918701819 Monocytes (TREM2+ CD9+)
sc_H2.NPC.Exp1_TGCGTGGGTGCGCTTG -3.0174905942934 5.82723648224525 Kupffer cells (SUCNR1+)
sc_E1.NPC.Exp1_CGCTATCAGAATCTCC -3.47572919597797 -4.24924819793054 Macrophages (HES4+)
sc_H3.NPC.Exp1_AGCTCTCAGCTCAACT 2.02839902171917 -3.90673463668176 cDC2
sc_H1.NPC.Exp1_GCATGCGAGAGCTGGT 0.632218004558757 -1.44815330828973 cDC2
sc_E6.NPC.Exp1_GACTCTCAGTGCCGAA-1 -1.36777087917499 -4.08703916396447 Macrophages
sc_R2.NPC.Exp1_GCTGGGTGTCTCAACA 0.165429563615992 -6.6597015174801 Macrophages (HES4+)
sc_E7.NPC.Exp1_TGTCCTGGTAACATAG-1 -0.0958083557146047 6.02987606201819 cDC2
sc_E1.NPC.Exp1_AGCGTCGAGGCGATAC -0.355072109605596 3.36238581810645 Kupffer cells (SUCNR1+)
sc_E5.NPC.Exp1_ACACTGATCATCCTGC-1 -3.63785144558124 -6.06108730162927 Macrophages (HES4+)
sc_R3.NPC.Exp1_ACCGTAATCTGTTGAG 0.460760386083796 -7.80506961669274 Macrophages
sc_E6.NPC.Exp1_CTGGACGGTTCCCACT-1 1.3753658843977 -0.938329628365716 cDC2
sc_R5.NPC.Exp1_TAGAGTCAGCGCCCAT-1 0.687969775293544 1.10127896938972 Monocytes (IGSF21+ GPR34+)
sc_E2.NPC.Exp1_CTACACCAGAGCCTAG 1.08704172203369 -4.58956163253137 Monocytes (IGSF21+ GPR34+)
sc_R3.NPC.Exp1_TGAGGGAGTCGAAAGC -1.46790215244465 -4.42292945708581 Macrophages
sc_E2.NPC.Exp1_CGAGCCAAGTGTGAAT 2.02952554950543 -1.86572330321618 Monocytes (IGSF21+ GPR34+)
sc_H1.NPC.Exp1_CATGACAGTCTCTCGT -1.69347616901569 1.13647151861838 Monocytes (TREM2+ CD9+)
sc_E2.NPC.Exp1_CTAACTTCAATCACAC -3.56415626278095 5.33984977875403 Kupffer cells
sc_E7.NPC.Exp1_AGATCCATCGGATAAA-1 -0.0934143947618459 -0.976766160386285 Monocytes (secretory)
sc_E2.NPC.Exp1_CGCTATCAGGCAGGTT 2.59712389240093 -4.13138263549157 cDC2
sc_H1.EKS.Exp1_TCGTACCGTACTCGCG 0.354275794122889 -2.39975183333703 cDC2
sc_E2.NPC.Exp1_CGTTAGATCCCTCAGT -2.65343448391132 -6.26319282378503 Macrophages (HES4+)
sc_H3.NPC.Exp1_CATCGGGGTCCAAGTT -1.68736192455463 7.56478101883582 Kupffer cells
sc_R2.NPC.Exp1_GATGAGGTCGCGCCAA -3.03113099804096 -6.2559601577694 Macrophages (HES4+)
sc_R7.NPC.Exp1_CACAGGCTCAAATGCC-1 -3.9226214574831 -5.80129831160851 Macrophages (HES4+)
sc_H1.EKS.Exp1_ATTGGTGCAGGTCGTC 4.5186250520689 -4.22071426238366 cDC2
sc_R5.NPC.Exp1_GAGGCAAGTCAGTCTA-1 2.4961276365263 -3.57722013320275 cDC2
sc_R3.NPC.Exp1_AGTGTCAAGACCGGAT -3.16714021434955 -4.14551370467492 Macrophages (HES4+)
sc_R5.NPC.Exp1_ACATGCAAGCGTCTGC-1 -0.246481149102971 -1.14817135657617 Monocytes (secretory)
sc_H1.NPC.Exp1_CTGTGCTGTGCGAAAC 0.546670676563456 -1.92608707274743 cDC2
sc_R5.NPC.Exp1_TTACGCCTCTAGTTCT-1 1.15006905922718 6.01746923599891 Kupffer cells
sc_E5.NPC.Exp1_TGCAGATCACGGATCC-1 -3.9605943845766 6.80737049256019 Kupffer cells
sc_E7.NPC.Exp1_GGCTTGGTCACAGAGG-1 -1.35514995327167 2.95301873360328 Monocytes (TREM2+ CD9+)
sc_H2.NPC.Exp1_GCAAACTCATTTGCCC 3.33696130046673 -5.31710594024011 cDC2
sc_R2.NPC.Exp1_CTGATAGAGGCAATTA 0.518795789573863 -7.36264531935998 Macrophages
sc_H1.EKS.Exp1_ATGTGTGGTTCTCATT -0.407302229310796 -1.44551210727044 Monocytes (secretory)
sc_E5.NPC.Exp1_TTCATTGGTTCTTGCC-1 0.946402208302691 -0.70120697345086 Monocytes (IGSF21+ GPR34+)
sc_H3.NPC.Exp1_GAGCAGACAGCTCGCA -4.13376256694965 4.25154692803077 Kupffer cells
sc_R3.NPC.Exp1_TCAGCTCCACTAGTAC -1.12795540561847 -4.7265207084591 Monocytes (IGSF21+ GPR34+)
sc_R7.NPC.Exp1_AAATGGACAAGTGGAC-1 -0.748249142076299 6.30522758637122 Kupffer cells (SUCNR1+)
sc_R7.NPC.Exp1_ATCCCTGCAGTTAGGG-1 0.0821173501951243 -6.27956407393762 Macrophages
sc_E6.NPC.Exp1_GATCACAGTGCTATTG-1 3.69499805698223 -2.01748984183618 cDC2
sc_R7.NPC.Exp1_TGCATGAGTCGCGTTG-1 -0.0513428138750051 -5.66093175734826 Monocytes (IGSF21+ GPR34+)
sc_H1.NPC.Exp1_GACACGCTCTTGTCAT -2.27465578785114 5.06191284332923 Kupffer cells
sc_R6.NPC.Exp1_ATCCCTGCATCCAACA-1 -1.00423213710956 -3.57032935942956 Macrophages (HES4+)
sc_H3.NPC.Exp1_TGGGAAGCACTTACGA 0.894449607823565 -2.3435689720089 cDC2
sc_H3.NPC.Exp1_GTCATTTAGAGACTTA -0.577197878267095 -7.11983173217126 Macrophages
sc_E7.NPC.Exp1_CCTGCATTCTCAACCC-1 0.60938540229626 1.43651617441825 Monocytes (IGSF21+ GPR34+)
sc_R3.NPC.Exp1_GGAGCAAGTAGGAGTC -0.409301726724431 -7.99749343718835 Macrophages
sc_E7.NPC.Exp1_GTCAAGTGTTATGGTC-1 -2.74613377323322 -5.00198762740441 Macrophages (HES4+)
sc_H3.NPC.Exp1_AAGACCTAGATAGGAG -2.86140438785724 4.53674204025916 Kupffer cells
sc_R7.NPC.Exp1_CTCATTACACATCATG-1 0.770321117137149 -2.62699239577599 cDC2
sc_E1.NPC.Exp1_CCACTACAGTCTCAAC 3.5448029352171 -0.637946418183526 cDC2
sc_R2.NPC.Exp1_CTCACACCAAGTTGTC -1.19605848064594 4.20026094589881 Kupffer cells (SUCNR1+)
sc_E6.NPC.Exp1_GATTCGATCCTTGACC-1 0.239150972459986 6.46341116104774 Kupffer cells (SUCNR1+)
sc_E1.NPC.Exp1_GCATACACATACGCCG -2.22887918224506 1.14654845867805 Monocytes (TREM2+ CD9+)
sc_E2.NPC.Exp1_GTAACGTCAGCATACT 1.38704785833187 -2.18967979277917 Monocytes (IGSF21+ GPR34+)
sc_H1.EKS.Exp1_AAAGATGTCGTCGTTC 2.85463014373608 -4.38227765883752 cDC2
sc_R1.NPC.Exp1_ACCTTTAAGAGCTATA 2.22214868793316 -2.66288225974389 cDC2
sc_R6.NPC.Exp1_GTGAGGAAGGTTCATC-1 -0.987467257882879 -5.094202211755 Macrophages (HES4+)
sc_R2.NPC.Exp1_TGGTTCCGTAAGAGGA -3.2825863050478 6.85067493591956 Kupffer cells
sc_E2.NPC.Exp1_ACTGATGTCGGAAATA -1.2680313276308 8.43853456650428 Kupffer cells
sc_H3.NPC.Exp1_CGCCAAGGTCAAGCGA -3.18411370983295 5.43922121201209 Kupffer cells
sc_E6.NPC.Exp1_CCTTTGGTCTTGCAGA-1 3.59575918445416 -0.942523888009271 cDC2
sc_E3.NPC.Exp1_TCAGCAAGTCGGATCC 10.4859297586424 3.78652865563087 cDC1
sc_R7.NPC.Exp1_TTACTGTCATGACTAC-1 -0.359585254098699 4.3623133388584 Kupffer cells (SUCNR1+)
sc_R6.NPC.Exp1_CTGCCTAGTCCGGCAT-1 0.419799180124476 -6.70494287337609 Macrophages
sc_R7.NPC.Exp1_AGGGTCCAGTAAGACT-1 -0.187461941148565 4.7070353714054 Kupffer cells (SUCNR1+)
sc_R5.NPC.Exp1_CTATCTAGTCGCCACA-1 0.660588444565013 -0.424286416428765 Monocytes (IGSF21+ GPR34+)
sc_E2.NPC.Exp1_GATGCTAGTTACTGAC 2.13822797069378 -1.9444333824093 Monocytes (IGSF21+ GPR34+)
sc_H1.EKS.Exp1_TTGACTTAGTCCTCCT -2.31020972004108 5.73442489777259 Kupffer cells (SUCNR1+)
sc_R2.NPC.Exp1_CTAACTTGTTGCTCCT -2.86710092296772 3.18156702194861 Kupffer cells
sc_E2.NPC.Exp1_TGGACGCTCTTGCAAG -1.65789171924762 2.02293367062263 Monocytes (TREM2+ CD9+)
sc_E2.NPC.Exp1_GACCTGGGTCTAGTCA 2.30749967822857 -2.69380228843041 Monocytes (IGSF21+ GPR34+)
sc_E7.NPC.Exp1_TATCAGGGTGGCAACA-1 -2.08812734356098 -0.217767408745965 Monocytes (TREM2+ CD9+)
sc_E2.NPC.Exp1_CATCGAATCGGCGGTT 2.16602125892468 -2.41100447501489 Monocytes (IGSF21+ GPR34+)
sc_H3.NPC.Exp1_TGCGTGGAGCGTTGCC 2.60176387557812 -4.36238305892297 cDC2
sc_E5.NPC.Exp1_GCCAGGTTCTTAGGAC-1 -4.56713792553119 6.06695205841712 Kupffer cells
sc_R3.NPC.Exp1_TGCTACCCATCACAAC 0.757903875206187 -6.81234996642419 Macrophages
sc_E7.NPC.Exp1_GCCCGAACATTCTCTA-1 4.134910137747 -0.590945294755181 cDC2
sc_R6.NPC.Exp1_TACACCCGTGTTAAAG-1 -1.73147627582721 -7.5316063674862 Macrophages
sc_E6.NPC.Exp1_CAAGACTAGTAAACTG-1 -0.874619452859685 -1.13689523066827 Monocytes (TREM2+ CD9+)
sc_E7.NPC.Exp1_ATCGTCCTCCACTGGG-1 -0.899071662332341 -6.78416364516564 Macrophages
sc_R2.NPC.Exp1_ACGGGCTCATATACGC -3.61663600673847 6.57599384461097 Kupffer cells
sc_H3.NPC.Exp1_GATGAGGTCTGCTGTC 2.74598553905316 -3.3680493148739 cDC2
sc_E2.NPC.Exp1_TCTATTGGTGAGTATA 1.40038406977482 -2.06285660590478 Monocytes (IGSF21+ GPR34+)
sc_H2.NPC.Exp1_CTCACACGTCTCTCTG 0.61034336814709 -6.33973472441979 Macrophages
sc_R3.NPC.Exp1_CCGTTCATCTGGCGTG -2.93126007785969 -3.94166391219445 Macrophages (HES4+)
sc_E6.NPC.Exp1_ACTTATCAGGGTGAGG-1 0.395039351080134 6.24955160294227 Kupffer cells (SUCNR1+)
sc_R2.NPC.Exp1_ACTGATGCATTTGCTT -0.478954999353216 -2.38981216277429 cDC2
sc_R1.NPC.Exp1_GTGCATACAGTAAGAT -1.50575944652729 6.21468622360877 Kupffer cells
sc_R5.NPC.Exp1_AGGCATTCACCAGTAT-1 -0.888831822778508 1.13027698670081 Monocytes (TREM2+ CD9+)
sc_E6.NPC.Exp1_AGGATAAGTACTGCGC-1 3.60352948436566 -1.94886153067895 cDC2
sc_R1.NPC.Exp1_GGTGAAGAGCTAGGCA 10.2059891534788 3.32869393501929 cDC1
sc_H1.EKS.Exp1_ACGTCAAGTCCCTTGT -1.05534931888752 4.42274267349891 Kupffer cells (SUCNR1+)
sc_E2.NPC.Exp1_AGTGAGGCATGGAATA -2.36014386882953 4.53690559540443 Kupffer cells
sc_E3.NPC.Exp1_TAGGCATGTCGAGATG -0.0744883703248952 -7.76886051024743 Macrophages
sc_H1.EKS.Exp1_GGATGTTCACTATCTT 0.534928531740382 0.613609024626532 Monocytes (IGSF21+ GPR34+)
sc_E5.NPC.Exp1_ATTCGTTGTATCGTGT-1 -4.01388046016864 6.89576465759925 Kupffer cells
sc_H1.NPC.Exp1_CAGTAACCAGTGGGAT 0.329553933237269 1.23862648878745 Monocytes (IGSF21+ GPR34+)
sc_R3.NPC.Exp1_AACTGGTGTACAGTTC -2.91653582325153 -3.93153302993127 Macrophages (HES4+)
sc_R7.NPC.Exp1_GAGTTTGCATGTTCAG-1 -0.461929290200994 7.51060850296668 Kupffer cells (SUCNR1+)
sc_E5.NPC.Exp1_GGTCTGGAGTAGCCAG-1 -2.73959705104999 7.51744920883826 Kupffer cells
sc_R2.NPC.Exp1_GCGACCATCCGAACGC 0.803643868659213 1.02814258013419 Monocytes (IGSF21+ GPR34+)
sc_H1.NPC.Exp1_AAATGCCGTAGTACCT -2.60105654468708 5.59970886383704 Kupffer cells
sc_E2.NPC.Exp1_ACTATCTAGTAGATGT 0.943891977314427 -4.62819879378625 Monocytes (IGSF21+ GPR34+)
sc_R1.NPC.Exp1_GCATGATAGCACGCCT -2.38939472904377 4.79278833542518 Kupffer cells
sc_E2.NPC.Exp1_ACGGCCATCGACGGAA 0.609258951042369 -7.00525253142663 Macrophages
sc_R5.NPC.Exp1_CACTGGGCAATCAGCT-1 -1.13621899357013 6.75558597717933 Monocytes (IGSF21+ GPR34+)
sc_E1.NPC.Exp1_AGAATAGAGGCGTACA 4.85438493022747 -2.14893215026208 cDC2
sc_E7.NPC.Exp1_CCGGACAGTTGTCCCT-1 -0.659788458253667 6.15402300034217 Kupffer cells (SUCNR1+)
sc_E7.NPC.Exp1_AGGACGAAGGGTCACA-1 -0.426205484773443 -1.28442054118462 Monocytes (TREM2+ CD9+)
sc_E1.NPC.Exp1_CTCTAATTCAACACCA 4.59608748683758 -3.34050886954614 cDC2
sc_E2.NPC.Exp1_TAAGTGCGTCCAAGTT -2.94616338482074 3.0618265358036 Kupffer cells
sc_E1.NPC.Exp1_AACGTTGTCTGTTTGT 4.23997262248822 -1.03540711726495 cDC2
sc_R2.NPC.Exp1_AGCTCTCCAAGGTGTG -2.94658705463581 -6.12502830352136 Macrophages (HES4+)
sc_R5.NPC.Exp1_CAACAGTGTGGTAACG-1 1.02139827737637 1.79448194180183 Monocytes (IGSF21+ GPR34+)
sc_R5.NPC.Exp1_GTAACCACACATATGC-1 11.0469963861448 3.33190471802405 cDC1
sc_E7.NPC.Exp1_GTTTGGAGTATGATCC-1 1.65892222652264 -0.823745301621637 cDC2
sc_H2.NPC.Exp1_TAGCCGGTCCGAAGAG -3.89688560238056 -5.56309621657678 Macrophages (HES4+)
sc_R2.NPC.Exp1_GATCTAGGTGATGTCT -1.94481178989582 2.08792621765784 Monocytes (TREM2+ CD9+)
sc_H3.NPC.Exp1_AGGGTGAGTTCACCTC -3.85164520015888 4.1704633918827 Kupffer cells
sc_H2.NPC.Exp1_GTTTCTAGTACGCTGC -1.03347775211506 5.45635444794349 Kupffer cells (SUCNR1+)
sc_E6.NPC.Exp1_AGGAATATCCTGCCAT-1 -2.27325722446613 -4.85711925353356 Macrophages (HES4+)
sc_E1.NPC.Exp1_GACGCGTTCCGTCAAA -2.48520085086994 -4.17502086486169 Macrophages (HES4+)
sc_E2.NPC.Exp1_CGATGGCAGATCCCGC -2.84650561084919 -6.11844318236657 Macrophages (HES4+)
sc_H3.NPC.Exp1_AAGGCAGCATTTGCCC 1.91115865239926 -3.1636692794735 cDC2
sc_H1.EKS.Exp1_CAGGTGCCACGCTTTC -2.41027971973591 -4.67951410140344 Macrophages (HES4+)
sc_R2.NPC.Exp1_CACCACTAGAGTAATC -3.63634464016132 4.66610033188514 Kupffer cells
sc_E5.NPC.Exp1_GCTTCACCATCCTTCG-1 -3.61212178936176 5.59925396118812 Kupffer cells
sc_H1.NPC.Exp1_AGAGTGGTCCTCATTA 3.6574898076994 -2.92956774558373 cDC2
sc_E2.NPC.Exp1_ACAGCCGTCCGCAAGC 2.18926635513134 -2.14408295478173 Monocytes (IGSF21+ GPR34+)
sc_H1.EKS.Exp1_AAGGCAGAGAACTGTA 4.2340324235899 -3.31739991034814 cDC2
sc_E5.NPC.Exp1_TCAATCTCATACAGGG-1 -0.528983323480413 3.85339123879127 Kupffer cells (SUCNR1+)
sc_E5.NPC.Exp1_TCGAAGTAGTGATTCC-1 -3.66010352840595 -5.92647474135705 Macrophages (HES4+)
sc_E2.NPC.Exp1_CAGCTGGCAGACAGGT 1.61559948453732 -2.63424294318505 Monocytes (IGSF21+ GPR34+)
sc_R3.NPC.Exp1_CCCAATCGTCCGTCAG -0.629359571840093 -2.50640361632653 cDC2
sc_H1.EKS.Exp1_TTCCCAGTCTACTCAT 4.2328117204649 -3.55179612960168 cDC2
sc_E2.NPC.Exp1_ACTTGTTGTAATTGGA -3.59397336712055 5.34179145966224 Kupffer cells
sc_E2.NPC.Exp1_GTCGGGTAGCGTTTAC -3.0316188024538 6.55808717880897 Kupffer cells
sc_R6.NPC.Exp1_TCGGTCTTCTGCGAGC-1 -0.324076263810918 5.93029243622474 Kupffer cells (SUCNR1+)
sc_E5.NPC.Exp1_TACTTACTCGTAGCCG-1 -4.40687724819355 7.19329721604041 Kupffer cells
sc_R2.NPC.Exp1_TGGCCAGCACTCAGGC -2.37054750194721 0.111459710938254 Monocytes (TREM2+ CD9+)
sc_R3.NPC.Exp1_GACTGCGCATTAGGCT 0.924948615376427 -7.12490957106896 Macrophages
sc_E5.NPC.Exp1_GTTCTATCATTGCTTT-1 -3.16418763866596 6.53620130692176 Kupffer cells
sc_H1.NPC.Exp1_GACTGCGGTAAGTGTA -1.48467370739155 4.68553812180213 Kupffer cells
sc_R3.NPC.Exp1_TGAAAGATCACCATAG -2.00653502216511 -0.886344722169122 Monocytes (TREM2+ CD9+)
sc_E2.NPC.Exp1_CCTTTCTTCTTTCCTC -2.06546375026874 5.7266510215824 Kupffer cells
sc_R3.NPC.Exp1_TCCACACTCAACGAAA -1.04614540805988 -8.21013229216882 Macrophages
sc_E7.NPC.Exp1_GTCTTTACACACACTA-1 -0.964490859414861 -7.54896228637048 Macrophages
sc_R5.NPC.Exp1_CAACCAATCGAAATCC-1 -1.58485886326008 -1.61712735022851 Monocytes (TREM2+ CD9+)
sc_E2.NPC.Exp1_CTGAAACAGCCTTGAT 2.69793930778332 -4.11962859954186 cDC2
sc_E2.NPC.Exp1_CCAGCGAGTTCCACTC -3.69625016918354 3.59441406403235 Kupffer cells
sc_R7.NPC.Exp1_TGTCAGACAGTAGGAC-1 -0.886350719835088 -3.21280401076623 Monocytes (secretory)
sc_R2.NPC.Exp1_GCAAACTGTACCAGTT -0.0659502433793996 -5.33514135207482 Monocytes (IGSF21+ GPR34+)
sc_E2.NPC.Exp1_CGTGAGCGTTTAGCTG 10.5340292764647 4.1216295448368 cDC1
sc_R2.NPC.Exp1_GTCACAAAGCGTCAAG 1.53939327726193 -0.538216761010369 Monocytes (IGSF21+ GPR34+)
sc_R2.NPC.Exp1_GCAATCATCAGTTTGG 0.878447176311686 -7.35574691619225 Macrophages
sc_E1.NPC.Exp1_AACACGTCATCGACGC -2.64734193554096 -4.52253787841149 Macrophages (HES4+)
sc_H3.NPC.Exp1_CTCGTACTCAACACCA 2.58480289707012 -4.84473817672082 cDC2
sc_E7.NPC.Exp1_GTTATGGTCTAGCCAA-1 4.68301776180096 -0.875649026292047 cDC2
sc_R2.NPC.Exp1_TTCTTAGGTATAAACG 3.16944268474407 -2.6531986507351 cDC2
sc_R2.NPC.Exp1_CCTACACGTCCCTACT 10.7103998971922 3.07815010224036 cDC1
sc_E6.NPC.Exp1_TCGTAGAAGTGAGTGC-1 -1.50058004131489 -0.791046551125726 Monocytes (TREM2+ CD9+)
sc_E3.NPC.Exp1_GGCTGGTCAGCTGTAT -1.2465915369051 -1.15932398166009 Monocytes (secretory)
sc_H1.NPC.Exp1_CTTACCGGTGCGAAAC 0.7569696618063 -0.848953059571466 Monocytes (IGSF21+ GPR34+)
sc_H3.NPC.Exp1_CACAAACGTAGCAAAT 2.39371457824536 -4.02941959227868 cDC2
sc_E7.NPC.Exp1_TGATGCAGTACAATAG-1 0.417048962209895 -7.079469374078 Macrophages
sc_E3.NPC.Exp1_CGGACTGAGTTACGGG 2.11388066539593 -2.2076169761593 Monocytes (IGSF21+ GPR34+)
sc_E2.NPC.Exp1_TCGCGTTGTCAAACTC -2.94853374233417 2.7946773258274 Kupffer cells
sc_H1.NPC.Exp1_TCTGGAAGTGATGATA 0.27826020250149 -2.24374358977624 cDC2
sc_R1.NPC.Exp1_GAAACTCCAATCTGCA 10.4242117715818 2.88522989426307 cDC1
sc_E1.NPC.Exp1_GTAACTGGTGTTTGGT -1.08559271564655 -7.94376151885339 Macrophages
sc_E7.NPC.Exp1_CGCATGGCAGAGACTG-1 2.71206846961804 -0.174456826108178 cDC2
sc_E6.NPC.Exp1_GGTTGTATCTCCAAGA-1 10.6682417703611 2.15265531216315 cDC1
sc_H3.NPC.Exp1_GAGTCCGAGTCATCCA -1.87676760425739 7.53503019486121 Kupffer cells
sc_E5.NPC.Exp1_AGAGCCCCAAGGTCAG-1 -4.14430543651752 6.43297989044837 Kupffer cells
sc_E1.NPC.Exp1_TGCCCTACACTGTCGG 1.42704936990566 0.527102937293568 Monocytes (IGSF21+ GPR34+)
sc_R1.NPC.Exp1_GTCGGGTTCGCTTGTC -2.0905730413454 6.24257642899207 Kupffer cells
sc_H2.NPC.Exp1_GGAACTTGTTCGTCTC -0.981129496003911 7.82061226044349 Kupffer cells (SUCNR1+)
sc_R2.NPC.Exp1_ACCAGTACACAAGACG 2.82462135085888 -2.92351096000024 cDC2
sc_E7.NPC.Exp1_GTTGCGGTCAGCCCAG-1 4.24302294978924 -1.12902205313989 cDC2
sc_H3.NPC.Exp1_GACCAATAGACAATAC -1.03814598789387 8.03789407883338 Kupffer cells
sc_R2.NPC.Exp1_ACGATGTTCCCACTTG -1.6406025575655 4.75791341934852 Kupffer cells
sc_R2.NPC.Exp1_ATTACTCCAGGTGCCT -3.09171268215351 3.20951230202369 Monocytes (IGSF21+ GPR34+)
sc_H3.NPC.Exp1_GTTTCTATCTGCCCTA 1.94756069907971 -4.08741538848229 Macrophages (HES4+)
sc_E5.NPC.Exp1_GCCCGAACAACTGATC-1 -4.15802499523334 6.56904060517005 Kupffer cells
sc_R2.NPC.Exp1_GCATGATGTCCTCTTG -3.53404924144916 6.62502176438026 Kupffer cells
sc_H1.NPC.Exp1_ACTTGTTGTCAGAAGC -2.23683115711384 6.23488313828162 Kupffer cells
sc_R5.NPC.Exp1_CCCGAAGAGTACCCTA-1 0.659126014803126 1.19792039070777 Monocytes (IGSF21+ GPR34+)
sc_R2.NPC.Exp1_ACGGGCTAGTGTGAAT -3.03483125438862 3.29736239586524 Kupffer cells
sc_R3.NPC.Exp1_AGAGCTTCACGTCTCT -0.561653106118963 -7.65089290465661 Macrophages
sc_R6.NPC.Exp1_TCTACATGTTCCGCGA-1 -0.600073902513311 -1.00191622103997 Monocytes (TREM2+ CD9+)
sc_E6.NPC.Exp1_ACTACGACAAATGCTC-1 3.26699450740643 -2.07868664588281 cDC2
sc_R6.NPC.Exp1_AACGTCACATGCCGAC-1 -0.994200079347417 -7.04356067504235 Macrophages
sc_R2.NPC.Exp1_ACATCAGGTTCAACCA -2.49824926128559 -5.42058818663903 Macrophages (HES4+)
sc_E2.NPC.Exp1_CACACAACACAGCGTC -2.04189702739887 5.51451332245521 Kupffer cells
sc_R1.NPC.Exp1_GAACCTAGTTCTGAAC 3.71343043575115 -2.71534245337792 cDC2
sc_E7.NPC.Exp1_AGACAGGCACGCTGTG-1 1.87748322019406 -0.0501534255916682 cDC2
sc_E6.NPC.Exp1_CGAGTTAAGTATTAGG-1 0.336398394201472 -6.9010812553341 Macrophages
sc_R2.NPC.Exp1_CGTAGCGGTCAGCTAT -3.05444642772846 5.90949518356971 Kupffer cells
sc_H2.NPC.Exp1_GTAGGCCTCGAGGTAG -0.0968571590440724 -1.4107749971325 Monocytes (secretory)
sc_H3.NPC.Exp1_CGTGTCTCAAGCCGTC 1.94664767513104 -4.60834043349572 cDC2
sc_E6.NPC.Exp1_GTGTAACTCCACCTCA-1 0.643971057031825 5.97929365311317 Kupffer cells (SUCNR1+)
sc_H1.NPC.Exp1_TACTCATTCTGTCTAT -2.85363098850422 5.90140611801795 Kupffer cells
sc_E1.NPC.Exp1_CCTACACAGAGCTGGT 4.06191972026654 -1.12838201846429 cDC2
sc_E3.NPC.Exp1_GACACGCGTTGTCTTT -1.09059283008747 5.29181749497108 Kupffer cells (SUCNR1+)
sc_E2.NPC.Exp1_ACGCCAGTCCAAGCCG -1.96454164257221 5.35901720200233 Kupffer cells
sc_H1.NPC.Exp1_ACTTACTGTCGGGTCT -3.11704274883442 5.17848474655799 Kupffer cells
sc_R7.NPC.Exp1_ATCAGGTGTGACTCTA-1 -0.0390605615632985 -3.81713645781823 cDC2
sc_E5.NPC.Exp1_TTGACCCGTGTTCCAA-1 1.08145269880123 -0.267875185864648 Monocytes (IGSF21+ GPR34+)
sc_H3.NPC.Exp1_GTCACGGTCTCTGCTG -3.24911519756489 5.76109964523963 Kupffer cells
sc_R6.NPC.Exp1_TCCTCGACATTAGGAA-1 0.144645185564234 6.42662985001258 Kupffer cells (SUCNR1+)
sc_R5.NPC.Exp1_TTGCGTCAGCTCACTA-1 -1.12647363414936 1.10372925673179 Monocytes (TREM2+ CD9+)
sc_R7.NPC.Exp1_ACCCAAACATTCACCC-1 -3.88036081066303 -5.63749759520837 Macrophages (HES4+)
sc_R3.NPC.Exp1_CTTACCGAGGACATTA 0.554375977609828 -7.56723563994714 Macrophages
sc_H2.NPC.Exp1_TGAGCATAGTCAATAG 10.3588707757933 3.35210997734717 cDC1
sc_R2.NPC.Exp1_AGAGTGGAGCTCCCAG -3.0675246404665 -6.30594890441247 Macrophages (HES4+)
sc_H1.NPC.Exp1_ACCGTAATCAGGATCT -2.46739479770832 5.96228725586585 Kupffer cells
sc_R3.NPC.Exp1_AAATGCCTCTCTGTCG -1.32134672870807 -3.82521455611535 cDC2
sc_R6.NPC.Exp1_ACCAACACACCCTTAC-1 0.906835110281184 6.30665189896277 Kupffer cells (SUCNR1+)
sc_H1.NPC.Exp1_GTGGGTCTCGACAGCC -2.99559065571003 6.25628358994178 Kupffer cells
sc_E6.NPC.Exp1_TACGGGCAGAGGCCAT-1 0.123384208772853 6.7931154457157 Kupffer cells (SUCNR1+)
sc_H3.NPC.Exp1_CGTGAGCCAGACGCAA -4.06853124370746 4.14236862335853 Kupffer cells
sc_E7.NPC.Exp1_TCGCTCACATCAACCA-1 -1.21990319957905 6.46306402359656 Kupffer cells (SUCNR1+)
sc_E2.NPC.Exp1_GGCTCGACAGCCACCA 1.76188948879071 -2.61690824355431 Monocytes (IGSF21+ GPR34+)
sc_R6.NPC.Exp1_ACATGCACACCAAAGG-1 0.979754826874062 6.13182956848792 Kupffer cells (SUCNR1+)
sc_R7.NPC.Exp1_AACAAAGTCCCTATTA-1 0.238584430311396 -6.85825937117883 Macrophages
sc_E2.NPC.Exp1_CCTCAGTGTAGGAGTC 10.6240923715574 3.98255855713538 cDC1
sc_E7.NPC.Exp1_CAAGGGAGTCCTGTCT-1 -0.833077876474187 -7.73080509032556 Macrophages
sc_H2.NPC.Exp1_CTTAACTTCCTGTAGA -3.48857328167133 5.38468296204261 Kupffer cells (SUCNR1+)
sc_E2.HEP.Exp1_TGGCGCACACCCAGTG -4.03490945568256 6.3778494087284 Monocytes (IGSF21+ GPR34+)
sc_R6.NPC.Exp1_TCTTCCTGTAGATCGG-1 3.91354182491131 -1.92860381926843 cDC2
sc_E5.NPC.Exp1_TATCTGTTCTGAGTCA-1 -4.02365705242328 6.03209907684974 Kupffer cells
sc_H1.NPC.Exp1_GCATGATGTTCGGGCT -2.82467648258381 -5.99376075591393 Macrophages (HES4+)
sc_E5.NPC.Exp1_ACGGTCGCAAGTATCC-1 -4.38181897869281 6.55121786270789 Kupffer cells
sc_E3.NPC.Exp1_CCCAGTTCAACTGCTA -2.73583242168598 6.38876135025672 Kupffer cells
sc_E5.NPC.Exp1_CAAGGGATCGTCTAAG-1 0.585726322029307 -6.67677371825524 Macrophages
sc_R2.NPC.Exp1_GTACGTAGTGTAACGG 0.276881129835322 0.799020656687537 Monocytes (IGSF21+ GPR34+)
sc_R2.NPC.Exp1_TTAGGCATCATCGGAT -1.65620872249775 6.09718830261878 Kupffer cells
sc_E7.NPC.Exp1_CGGGCATTCATTGGTG-1 -1.25925347080402 -0.154328575986108 Monocytes (TREM2+ CD9+)
sc_R1.NPC.Exp1_CACATTTCAAGTCTGT -3.5865938352602 -4.79519908751794 Macrophages (HES4+)
sc_H3.NPC.Exp1_GGCAATTCAGCCTTTC 2.03113284835644 -4.07868259276696 cDC2
sc_E2.NPC.Exp1_TTAACTCTCATTTGGG -3.82616731395893 4.60321504746131 Kupffer cells
sc_E1.NPC.Exp1_AGGGAGTCACATTAGC -0.676801292802617 -0.747907331841668 Monocytes (TREM2+ CD9+)
sc_E3.NPC.Exp1_CACACAAAGTCTCCTC 0.142581017111018 -7.61930339659997 Macrophages
sc_E2.NPC.Exp1_TACGGATGTTGAACTC 1.62735238799877 -1.74900763358422 Monocytes (IGSF21+ GPR34+)
sc_E2.NPC.Exp1_CAGTCCTCATCACGAT -1.84638640155964 2.02569157753638 Monocytes (TREM2+ CD9+)
sc_E1.NPC.Exp1_CGCCAAGGTATTCGTG -0.777623503114507 -3.29722802962609 cDC2
sc_H3.NPC.Exp1_TTGGAACAGTCACGCC -2.76766273250751 6.3034561363285 Kupffer cells
sc_R7.NPC.Exp1_TCGTGCTAGTCGCCCA-1 0.366051287744715 -7.18962686385461 Macrophages
sc_E2.NPC.Exp1_GTCACGGAGTTACGGG 2.46677854785748 -4.65820043410607 cDC2
sc_H3.NPC.Exp1_CACCAGGTCCAAACAC -0.850590793992803 -2.18318360175439 cDC2
sc_H3.NPC.Exp1_GCAAACTGTGGTTTCA 1.90551790723629 -4.0395294937069 cDC2
sc_E5.NPC.Exp1_AGCGCCAGTTGACTAC-1 1.30629262456723 -0.0184452446872798 Monocytes (IGSF21+ GPR34+)
sc_R2.NPC.Exp1_CGAATGTAGCGTAGTG -0.874948112870977 -5.82996814574548 Macrophages (HES4+)
sc_E3.NPC.Exp1_GTAGTCAGTGGACGAT -1.94377896061115 2.55746585999183 Monocytes (TREM2+ CD9+)
sc_H1.NPC.Exp1_CTAGAGTTCACAGTAC -2.16891929378681 6.33488304291419 Kupffer cells
sc_H3.NPC.Exp1_GGCTGGTGTCAAACTC -4.01491376629047 4.19572741661719 Kupffer cells
sc_E3.NPC.Exp1_TGCGGGTCAAGGCTCC 2.55269125232525 -3.19157355155297 cDC2
sc_R5.NPC.Exp1_CATGCTCGTTGGCTAT-1 -4.44295713176899 6.89057523880652 Kupffer cells
sc_E7.NPC.Exp1_CTCCTTTAGACGATAT-1 -0.445095627214238 6.65299684677772 Kupffer cells (SUCNR1+)
sc_E7.NPC.Exp1_AATCGTGTCTGAATGC-1 -0.560498683358953 -8.23644702758141 Macrophages
sc_R7.NPC.Exp1_ATCGCCTGTGGATCGA-1 0.773595647309497 -1.39878874148675 cDC2
sc_H1.NPC.Exp1_TCACGAATCATAGCAC -2.7837054418581 5.63879472885779 Kupffer cells
sc_E3.NPC.Exp1_AGCGTATTCAGTTTGG 10.6121657205565 3.90382272873572 cDC1
sc_E5.NPC.Exp1_TTTGGTTGTACGATGG-1 -3.06201287975483 7.30987865601234 Kupffer cells
sc_R7.NPC.Exp1_AGTAGTCGTCTTTATC-1 0.543522299621775 -1.82064526404687 cDC2
sc_H3.NPC.Exp1_AACTCTTTCCCGGATG -3.92718288173847 5.6176708427494 Kupffer cells
sc_R2.NPC.Exp1_TATCTCACACCCATGG 0.516828180645182 -6.50794952239343 Macrophages
sc_E7.NPC.Exp1_TCTTCCTGTCACTACA-1 -0.716154663469121 2.28031725559882 Monocytes (TREM2+ CD9+)
sc_E2.NPC.Exp1_TACACGACACAGGAGT -1.69804784526996 4.85233432923011 Kupffer cells
sc_R7.NPC.Exp1_CCTCACAAGGTCATCT-1 1.65599784383602 -1.25009827937432 cDC2
sc_R5.NPC.Exp1_TTGTTTGTCCATTTGT-1 -1.55001923313312 6.77183086548499 Kupffer cells
sc_E6.NPC.Exp1_CCAATTTGTATCGCAT-1 3.98942855129071 -1.64830773200341 cDC2
sc_R5.NPC.Exp1_GGTGTCGAGTCAAGCG-1 1.05326969305105 -0.147117486851892 Monocytes (IGSF21+ GPR34+)
sc_R2.NPC.Exp1_TGGCCAGCAGGAATGC -1.05355235805683 -5.18726365889855 Macrophages (HES4+)
sc_E6.NPC.Exp1_GTGCGTGCACAACGTT-1 -3.77047893276386 -4.84029786910363 Macrophages (HES4+)
sc_H1.NPC.Exp1_TGCGCAGAGTGCTGCC 1.53870776424237 -2.9869457992489 cDC2
sc_R5.NPC.Exp1_CCGATCTTCAAGCCCG-1 -1.02613612880878 -1.99366395797082 Monocytes (TREM2+ CD9+)
sc_E5.NPC.Exp1_AGATAGATCGGAGCAA-1 -4.03510495891742 6.38950330887488 Kupffer cells
sc_R2.NPC.Exp1_ACGCCGAGTCCAGTTA -2.46409198513202 2.90031225357703 Kupffer cells
sc_E1.NPC.Exp1_AACTCAGCAGTCACTA -2.65993234386616 -4.25855415191003 Macrophages (HES4+)
sc_R2.NPC.Exp1_GAAGCAGAGCCCTAAT -1.58868095150165 0.989772209269324 Monocytes (TREM2+ CD9+)
sc_H1.NPC.Exp1_ATAGACCCAATGACCT 4.3797889066679 -4.45692508544274 cDC2
sc_E6.NPC.Exp1_CATTTCAGTACGATGG-1 3.27998617420025 -1.64789550628014 cDC2
sc_H3.NPC.Exp1_CACACCTCAACAACCT -2.57877275219135 6.66673881683997 Kupffer cells
sc_R2.NPC.Exp1_GATCAGTCACAGGAGT -1.95776769390278 0.248128422838965 Monocytes (TREM2+ CD9+)
sc_E1.NPC.Exp1_TCCACACAGTCGTTTG -2.37806340923481 0.251839780551711 Monocytes (TREM2+ CD9+)
sc_H1.NPC.Exp1_AAGGCAGGTGCGCTTG -0.574247925187871 1.31486643229179 Monocytes (TREM2+ CD9+)
sc_E5.NPC.Exp1_GCAGCTGAGTTATGGA-1 -1.10775515308552 0.684260168415824 Monocytes (TREM2+ CD9+)
sc_E7.NPC.Exp1_GGCACGTCAGGATCTT-1 -1.07935377826862 -6.63753955687829 Macrophages
sc_E1.NPC.Exp1_TTTACTGAGAGCTGGT 9.81541374454327 2.92411739502601 cDC1
sc_R3.NPC.Exp1_CTAGCCTTCCCTTGCA -2.37938043346576 3.88124639664344 Kupffer cells
sc_R5.NPC.Exp1_GACGTTATCCACATAG-1 -3.71943446865253 7.79132110748939 Kupffer cells
sc_E6.NPC.Exp1_ACCACAACATGCAGCC-1 -0.846014349366948 -8.41830890502282 Macrophages
sc_R7.NPC.Exp1_TAGAGTCGTGTGGTCC-1 -1.81637307872944 -0.781105330842218 Monocytes (TREM2+ CD9+)
sc_R3.NPC.Exp1_ATAAGAGCATGGGACA 0.93962629267998 -7.10795610274621 Macrophages
sc_R6.NPC.Exp1_CTACAGACACAACGAG-1 0.147307903860285 -8.18966358031579 Macrophages
sc_R5.NPC.Exp1_CGTAATGCAACTTGGT-1 11.210712702368 3.5535040584629 cDC1
sc_E2.NPC.Exp1_GACTAACTCACATACG -3.62277623882465 4.39280397568397 Kupffer cells
sc_E6.NPC.Exp1_GTCAAGTGTGTACATC-1 4.20765665302105 -1.72680394973107 cDC2
sc_R7.NPC.Exp1_ATCGTCCCATGAGATA-1 0.521443189476206 -7.13188093032189 Macrophages
sc_E1.NPC.Exp1_TTCTCAACATTTGCTT 4.01589635143109 -3.01442711676904 cDC2
sc_R2.NPC.Exp1_GTTCGGGCATCGACGC 1.95843067893811 -3.20581143225976 Monocytes (IGSF21+ GPR34+)
sc_E5.NPC.Exp1_CGTCCATTCAAAGGTA-1 11.3014462305052 3.57340843353919 cDC1
sc_E3.NPC.Exp1_GCAAACTTCAGTCCCT 2.04521480331249 0.600951531273642 Monocytes (IGSF21+ GPR34+)
sc_H1.NPC.Exp1_TGACTAGCAATCGGTT -2.31954356899433 6.00040466461829 Monocytes (IGSF21+ GPR34+)
sc_R1.NPC.Exp1_TTAACTCTCCCAGGTG -1.64481827488117 3.50196773682288 Kupffer cells
sc_H3.NPC.Exp1_GGTGAAGCACGAAATA -3.65453311672382 5.59895403061561 Kupffer cells
sc_E6.NPC.Exp1_TGGGCGTTCGTAGCCG-1 4.02898481616803 -1.96176593627282 cDC2
sc_E7.NPC.Exp1_GCCAGTGTCCAGGACC-1 2.50536289939709 -1.3288178953106 cDC2
sc_E3.NPC.Exp1_CTAACTTCACATTAGC 3.32353952655621 -3.32507913436242 cDC2
sc_H2.NPC.Exp1_CACCTTGAGATCCTGT -0.422060696985051 -0.585914543526849 Monocytes (secretory)
sc_E6.NPC.Exp1_CAGAGCCCAGGCCTGT-1 0.361403257940486 5.41599208985023 Kupffer cells (SUCNR1+)
sc_E2.NPC.Exp1_GCGACCACAAGCCGCT -2.4816989587801 5.27195675049476 Kupffer cells
sc_R2.NPC.Exp1_TGCGGGTAGACGCACA 1.04645625630446 -0.473626664536676 Monocytes (IGSF21+ GPR34+)
sc_E1.NPC.Exp1_GTAGGCCTCGCTTAGA 3.70937636623211 -0.518578341859063 cDC2
sc_E6.NPC.Exp1_GATAGCTCAAATCCCA-1 1.14452596137352 6.18895704422645 Kupffer cells (SUCNR1+)
sc_E7.NPC.Exp1_CAGCAATCAGTTAGGG-1 4.50580695400067 -2.41895764197656 cDC2
sc_R5.NPC.Exp1_AACAGGGCATACTTTC-1 3.31604936847515 -3.23683994139977 cDC2
sc_H1.NPC.Exp1_TTTGCGCAGTGCGTGA 0.932590314541533 -1.33070640887566 Monocytes (IGSF21+ GPR34+)
sc_R7.NPC.Exp1_TCACTATTCCAATGCA-1 2.26495197543926 -1.62693708266564 cDC2
sc_E5.NPC.Exp1_CGAATTGCATCGAGCC-1 0.039226980303004 -8.01815669860192 Macrophages
sc_E5.NPC.Exp1_TAGCACATCTGAGGTT-1 -4.11743613948993 6.64679414902381 Kupffer cells
sc_E3.NPC.Exp1_ATTGGTGAGGTGATTA 0.753651217911914 -7.54259555663415 Macrophages
sc_R2.NPC.Exp1_CTGATAGAGTTACCCA 1.4933536959631 -2.41591065253564 cDC2
sc_H2.NPC.Exp1_ACGCCAGAGAAGGACA 2.10504654178448 -1.1067994150097 cDC2
sc_H3.NPC.Exp1_AGGTCATCACCCATTC -2.02759525051288 6.29162008438758 Kupffer cells
sc_H1.NPC.Exp1_GCACTCTAGAGTACAT -2.47057005634479 5.60769731674842 Kupffer cells
sc_H1.EKS.Exp1_GAGCAGAGTCGAACAG 4.31276753673382 -4.1794277938778 cDC2
sc_E6.NPC.Exp1_GTTAGTGTCTGCCTCA-1 -1.53186818828754 0.94341040526084 Monocytes (TREM2+ CD9+)
sc_R3.NPC.Exp1_CTTAGGACAAAGGAAG -3.14636441936664 -4.53389900054284 Macrophages (HES4+)
sc_R5.NPC.Exp1_GTAAGTCAGAATTGTG-1 -4.02576467266254 6.70697910462073 Kupffer cells
sc_H2.NPC.Exp1_CCTTACGAGATATGCA -3.47798225155048 5.56703741226844 Kupffer cells (SUCNR1+)
sc_H3.NPC.Exp1_AGGGATGTCACGAAGG -3.70737859478168 4.72743875656776 Kupffer cells
sc_R5.NPC.Exp1_TTGTGGATCGAGAAAT-1 1.29146453866787 -2.9465827258999 cDC2
sc_R6.NPC.Exp1_TTGGTTTCAGGTGGAT-1 -3.80860397091083 -4.97507160033532 Macrophages (HES4+)
sc_H3.NPC.Exp1_GGAGCAACACATGACT 1.70328262576885 -2.93687837447473 cDC2
sc_E6.NPC.Exp1_ATATCCTGTTCAACGT-1 2.19135585555859 -1.53316872443505 cDC2
sc_E2.NPC.Exp1_ACTGAGTGTCCAAGTT -2.61577054729633 6.76430112991981 Kupffer cells
sc_E5.NPC.Exp1_TCGGATACACATATCG-1 0.859359563682749 -7.70204322661706 Macrophages
sc_E6.NPC.Exp1_TTGGATGGTCCAACGC-1 0.898651660774424 -7.55072086180993 Macrophages
sc_E2.NPC.Exp1_CACACTCGTAAGTAGT 2.56942024955578 -4.62239330138513 cDC2
sc_E5.NPC.Exp1_TAACACGCAATGGCCC-1 -3.6139466451662 -6.02725999678918 Macrophages (HES4+)
sc_E6.NPC.Exp1_ACCAACATCAGCGCGT-1 -1.72316905727558 -6.83099525298425 Macrophages
sc_E3.NPC.Exp1_TTGAACGAGTAGCCGA -1.25817033519916 5.33060962830237 Kupffer cells (SUCNR1+)
sc_E1.NPC.Exp1_GCCTCTAGTGGACGAT -2.09452602138691 -4.78333061065026 Kupffer cells
sc_E6.NPC.Exp1_ACTGATGCACTTGAAC-1 -0.534198968316839 -6.20156448211022 Macrophages (HES4+)
sc_R2.NPC.Exp1_CGAGAAGAGTCCCACG -3.3551313566225 6.81743271027259 Kupffer cells
sc_E6.NPC.Exp1_GACAGCCAGCTCTGTA-1 0.224858791921809 5.02915222321204 Kupffer cells (SUCNR1+)
sc_H3.NPC.Exp1_CGTGAGCAGCTATGCT 2.11622300872631 -2.44397442664452 Monocytes (IGSF21+ GPR34+)
sc_H1.NPC.Exp1_TGGTTCCTCACCCGAG 3.27285221347637 -4.35929982985803 cDC2
sc_E2.NPC.Exp1_AGATTGCCAAGCCTAT 1.88352039584942 -1.83899276580163 Monocytes (IGSF21+ GPR34+)
sc_R2.NPC.Exp1_GTGTGCGCACCGATAT 1.14643828699417 -3.24580924834557 cDC2
sc_E2.NPC.Exp1_AGCGGTCGTAAGTAGT -3.6484925436037 4.51029855881385 Kupffer cells
sc_H3.NPC.Exp1_ATCATCTTCCCTAACC -2.69657274952106 4.38062436257056 Kupffer cells
sc_R2.NPC.Exp1_CGAACATCATCGATGT -1.59010526409321 1.34638834868125 Monocytes (TREM2+ CD9+)
sc_E1.NPC.Exp1_CACAGGCGTCGGCATC -3.57526799907856 -4.27810590590783 Macrophages (HES4+)
sc_E7.NPC.Exp1_ATGGGAGGTTGTCTAG-1 -0.345207540895269 -7.99251621093102 Macrophages
sc_R5.NPC.Exp1_GGGAGATGTACTCAAC-1 0.449093432520106 0.0281221655433568 Monocytes (IGSF21+ GPR34+)
sc_H3.NPC.Exp1_CCTCTGACACCAGGTC 2.16948488483258 -2.9478706630642 cDC2
sc_E2.NPC.Exp1_GTGTGCGGTGGTGTAG 2.4468294692976 -3.01110856856652 Monocytes (IGSF21+ GPR34+)
sc_R6.NPC.Exp1_CGCGTGATCTGTCGTC-1 -0.457108347322271 -0.78772573794671 Monocytes (TREM2+ CD9+)
sc_E2.NPC.Exp1_GATTCAGCATGTCCTC 1.39914900193043 0.75036693487815 Monocytes (IGSF21+ GPR34+)
sc_E6.NPC.Exp1_TCACTATTCGAGGCAA-1 3.48801067600079 -1.94428484763451 cDC2
sc_R2.NPC.Exp1_CAGTAACCATCTACGA 3.00084379443951 -2.80854575957604 cDC2
sc_R5.NPC.Exp1_AAAGTGAGTCTGATCA-1 0.552428634260371 -5.82710569228478 Macrophages (HES4+)
sc_E6.NPC.Exp1_TCACACCAGTCTGCGC-1 2.64078179130383 -1.49956505622216 cDC2
sc_E2.NPC.Exp1_GAACGGACACAGGCCT -3.56575462093525 6.29254133377723 Kupffer cells
sc_E5.NPC.Exp1_GAGTTACTCAGCGTCG-1 0.457677753065303 -6.55788057174035 Macrophages
sc_H1.NPC.Exp1_CCTCTGATCCGCATCT -2.29297301044636 5.85780317459754 Kupffer cells
sc_E2.NPC.Exp1_CTAGAGTAGTGCCATT 1.41952782997914 -0.736869862931451 Monocytes (IGSF21+ GPR34+)
sc_R6.NPC.Exp1_AGTACCACATGTCAGT-1 -0.345872609521673 -8.64503734435388 Macrophages
sc_R1.NPC.Exp1_CGAGAAGCACTTCTGC -1.94558617344074 5.54260522995643 Kupffer cells
sc_R7.NPC.Exp1_GAGTCATGTGACCGTC-1 -0.683387367631719 -7.68961112822839 Macrophages
sc_H3.NPC.Exp1_CACAGGCTCACCATAG 0.845411629770472 -2.41616528357812 cDC2
sc_H2.NPC.Exp1_ATCGAGTTCGATGAGG 2.81464365253277 -3.5889474662716 cDC2
sc_R2.NPC.Exp1_AGTGTCACACACTGCG 1.54324469098873 0.984852948529044 Monocytes (IGSF21+ GPR34+)
sc_H3.NPC.Exp1_GTACTTTTCCCTTGTG -3.47265359630756 5.75920946274451 Kupffer cells
sc_H2.NPC.Exp1_CATCCACCAAAGCAAT -3.38650056591205 5.48943407211951 Kupffer cells (SUCNR1+)
sc_R6.NPC.Exp1_AAGTCGTTCGGTAACT-1 -0.228922574426458 -4.35756748046227 Macrophages (HES4+)
sc_R6.NPC.Exp1_TCGATTTTCAGAGTGG-1 3.07757738361187 -0.399775138753137 cDC2
sc_R3.NPC.Exp1_ACTTACTTCGCATGGC -3.29489490261249 -4.11635225142785 Macrophages (HES4+)
sc_E1.NPC.Exp1_ATCACGACAACGCACC 4.82720258960553 -3.12199824179955 cDC2
sc_E3.NPC.Exp1_GTCGGGTGTCTGCGGT 2.06588986644573 -0.363228193181237 Monocytes (IGSF21+ GPR34+)
sc_R5.NPC.Exp1_AGTGATCCAAAGCAAT-1 -3.58140775432758 7.82234937821082 Kupffer cells
sc_E5.NPC.Exp1_CCCTAACCAGATCCAT-1 2.18148210773297 -4.80862014617272 cDC2
sc_E6.NPC.Exp1_TGTTCCGAGGGTGAAA-1 1.56444016227551 -1.08473329867669 cDC2
sc_R5.NPC.Exp1_AGATAGAAGGCTAACG-1 -3.96771308651142 -6.11485545958825 Macrophages (HES4+)
sc_H3.NPC.Exp1_GTTCTCGCATACGCTA 1.58222416171856 -3.22886555518456 cDC2
sc_E6.NPC.Exp1_AATGACCTCTTGTGCC-1 -1.76461312046222 2.19469542179755 Monocytes (TREM2+ CD9+)
sc_R2.NPC.Exp1_AGCTTGATCTCCGGTT -0.884639470483587 -2.21155016745873 Monocytes (TREM2+ CD9+)
sc_H2.NPC.Exp1_CATTCGCAGCCAGAAC 0.249778778646662 -1.36369269217797 Monocytes (secretory)
sc_R6.NPC.Exp1_TCAGCCTAGGAAAGAC-1 0.289743275736048 6.37391073380164 Kupffer cells (SUCNR1+)
sc_R6.NPC.Exp1_TATGTTCGTCAGGAGT-1 3.28903201350994 -1.91849820937463 cDC2
sc_E1.NPC.Exp1_AGGTCATGTGAGGGAG 1.27426532039471 -5.16295020903893 cDC2
sc_E2.NPC.Exp1_CATTATCTCCTGCTTG -2.41089531650715 2.26689142857246 Monocytes (TREM2+ CD9+)
sc_E5.NPC.Exp1_CGCATAAAGACGAGCT-1 0.774118409846499 0.0753320840423497 Monocytes (IGSF21+ GPR34+)
sc_E5.NPC.Exp1_AGCGTATTCTGGGCCA-1 11.0627930475218 3.40043909226111 cDC1
sc_E2.NPC.Exp1_CACATAGAGAATTCCC -2.41891690960102 -5.54499833907433 Macrophages (HES4+)
sc_H3.NPC.Exp1_CTTCTCTCATTACGAC 2.33813372382946 -4.19878261412927 cDC2
sc_E7.NPC.Exp1_AAGACTCAGGCTCAAG-1 -0.451316087152288 5.88337261353187 Kupffer cells (SUCNR1+)
sc_R2.NPC.Exp1_TTTACTGAGGCTCAGA -0.347734539415166 -7.57146423186608 Macrophages
sc_R6.NPC.Exp1_TCCGATCAGATGTTAG-1 0.179184110258296 6.46594125900916 Kupffer cells (SUCNR1+)
sc_R3.NPC.Exp1_ACCCACTGTACGCTGC -1.6104716943758 -1.25712697829553 Monocytes (TREM2+ CD9+)
sc_R3.NPC.Exp1_CTAGTGAGTAGCAAAT 0.227842421625331 -7.61443775023766 Macrophages
sc_R7.NPC.Exp1_TCGCAGGAGAGAGGTA-1 -3.24596997966938 -5.93693416442223 Macrophages (HES4+)
sc_R2.NPC.Exp1_TCAGATGGTTCACCTC -0.956535069848821 2.72910768662147 Monocytes (IGSF21+ GPR34+)
sc_E6.NPC.Exp1_GGGTTATCACTGCACG-1 1.55149504670925 -5.00891988601037 cDC2
sc_E6.NPC.Exp1_GCAGCCAAGTGCCGAA-1 0.0863802147848155 3.75197012100867 Kupffer cells (SUCNR1+)
sc_E5.NPC.Exp1_GCATCTCCATCATTTC-1 -0.118133394624517 -0.122792592900476 Monocytes (secretory)
sc_H1.NPC.Exp1_ACTGCTCTCAGTGCAT 0.670686901901438 -2.06843631591149 cDC2
sc_E6.NPC.Exp1_TCAGCCTTCCTGTTAT-1 0.384481163118556 4.89624864731483 Kupffer cells (SUCNR1+)
sc_R5.NPC.Exp1_AATTTCCCACAAACGG-1 -4.5364925550478 7.55134756241492 Kupffer cells
sc_E2.NPC.Exp1_TACGGGCGTGAACCTT -3.53673478832416 6.29110271607093 Kupffer cells
sc_R2.NPC.Exp1_AGTGGGAGTCAAAGAT -1.43388458957844 -6.01058547820397 Macrophages (HES4+)
sc_E7.NPC.Exp1_CATTTCACAGGAGACT-1 -3.00208017101459 -4.53961866225549 Macrophages (HES4+)
sc_R5.NPC.Exp1_TAGGAGGCAACGCATT-1 -4.35221502056293 7.43654234085731 Kupffer cells
sc_R7.NPC.Exp1_CAGATTGTCCGATAAC-1 -0.994295685197637 6.89166671906165 Kupffer cells (SUCNR1+)
sc_R2.NPC.Exp1_AGTAGTCTCGTGGTCG 10.4156868768675 3.39345199738196 cDC1
sc_E1.NPC.Exp1_CACACTCGTTGAGTTC 9.8988650156004 3.02541811142615 cDC1
sc_E6.NPC.Exp1_TGCAGTAGTAGAATAC-1 1.00152650231548 5.67915422592811 Kupffer cells (SUCNR1+)
sc_H1.EKS.Exp1_ACACCGGTCGGTCCGA -2.02238532772236 5.96727735672645 Kupffer cells (SUCNR1+)
sc_H3.NPC.Exp1_CTCATTACATGCAATC -3.52091762294941 5.21854812775306 Kupffer cells
sc_R2.NPC.Exp1_GGCAATTGTAGCTAAA -1.84857484569721 2.61753589783362 Monocytes (TREM2+ CD9+)
sc_E7.NPC.Exp1_CTATAGGTCACTCCGT-1 3.81262639293499 -2.52715270842858 cDC2
sc_R7.NPC.Exp1_AGAGCAGCATTCGATG-1 -0.516812770273015 6.18014270935706 Kupffer cells
sc_R2.NPC.Exp1_CAACTAGAGGAGTCTG -1.15861603489094 -1.9800082954342 Monocytes (TREM2+ CD9+)
sc_E7.NPC.Exp1_GTCATGAGTTCTTAGG-1 -1.53693696727924 -4.85285060729333 Macrophages (HES4+)
sc_H3.NPC.Exp1_TACCTTACAAGCTGAG 0.670223773811534 -2.49669020499535 cDC2
sc_E3.NPC.Exp1_GACGTGCTCCGATATG -1.52968498935871 4.80511505280189 Kupffer cells (SUCNR1+)
sc_E5.NPC.Exp1_TCATCATCAGTCTCTC-1 2.03272059688397 -3.13736384238549 cDC2
sc_E5.NPC.Exp1_TTAATCCTCCCGTTCA-1 2.16097894439526 -4.37538593139001 cDC2
sc_E7.NPC.Exp1_CAACCAAAGCGGACAT-1 -0.830618588830755 -8.43765228118249 Macrophages
sc_R6.NPC.Exp1_CTCATCGAGGGTTGCA-1 -1.41356274357013 -6.71038644637414 Macrophages
sc_R2.NPC.Exp1_GCGAGAATCAAAGACA -2.22210046520405 7.13931448136024 Kupffer cells
sc_E2.NPC.Exp1_ACAGCTAAGTCAAGCG 2.65757897624798 -3.42165820922204 cDC2
sc_R7.NPC.Exp1_TCAATCTGTTACGCCG-1 2.90778735408612 -3.72565524901696 cDC2
sc_H3.NPC.Exp1_CGGACACAGCGTCAAG -1.1837413000124 8.07204801712684 Kupffer cells
sc_R5.NPC.Exp1_AGGATCTGTCCAGTTA-1 -1.11938115825824 1.03519905481986 Monocytes (TREM2+ CD9+)
sc_R2.NPC.Exp1_TAGACCATCCATGAGT -2.74288579693012 -6.24498718108483 Macrophages (HES4+)
sc_H3.NPC.Exp1_CTAGCCTAGACTTGAA -4.11967250576191 6.08319885407142 Kupffer cells
sc_R2.NPC.Exp1_CGTTAGACATGACGGA 1.48846897611447 -1.06782846774407 Monocytes (IGSF21+ GPR34+)
sc_E5.NPC.Exp1_TTCCACGCATGTCAGT-1 -4.3719131635683 6.34113914642982 Kupffer cells
sc_E7.NPC.Exp1_CGCATAACAACACAGG-1 -0.615206925775335 2.39296741161994 Monocytes (IGSF21+ GPR34+)
sc_E5.NPC.Exp1_CGTAATGTCGTTCTAT-1 -0.431885569001958 4.99609310303382 Kupffer cells (SUCNR1+)
sc_R6.NPC.Exp1_GGTTAACAGATGCCGA-1 -0.0508441614168141 6.8212841239994 Kupffer cells (SUCNR1+)
sc_H3.NPC.Exp1_GGACATTAGACTTTCG -4.15573140850239 4.86875373993568 Kupffer cells
sc_E6.NPC.Exp1_TGGTGATAGTGCACCC-1 -0.796675531770513 0.655918472749511 Macrophages (HES4+)
sc_E7.NPC.Exp1_CATTCCGAGACGGTCA-1 -0.620876638795659 5.79388506088904 Kupffer cells (SUCNR1+)
sc_E2.NPC.Exp1_CATGACATCAGCTGGC -4.12581226101093 7.04424030457191 Kupffer cells
sc_E5.NPC.Exp1_ACAAAGATCATTTGCT-1 -3.28954908123188 7.38407785568885 Kupffer cells
sc_E6.NPC.Exp1_GTCCTCAGTGCTAGCC-1 -1.00167772045307 -4.68608634795495 Macrophages (HES4+)
sc_H1.NPC.Exp1_AACGTTGTCTTCGAGA -3.24002954235248 5.55217916641883 Kupffer cells
sc_E7.NPC.Exp1_TCACGCTCAAGTGGCA-1 0.135635466669276 -1.19380038108178 Monocytes (secretory)
sc_H1.NPC.Exp1_CCTACCAGTTGGTGGA 1.46010023484059 -0.300085655110559 Monocytes (IGSF21+ GPR34+)
sc_E2.NPC.Exp1_CGCGTTTTCATCGCTC -1.17108437290363 -5.05568092192956 Macrophages (HES4+)
sc_E6.NPC.Exp1_ATGGGTTTCCCATTCG-1 0.957775402237251 5.41474229965858 Kupffer cells (SUCNR1+)
sc_E6.NPC.Exp1_GGGTATTCAACGTATC-1 -0.66836973896198 -7.43409746016808 Macrophages
sc_E2.NPC.Exp1_CTTACCGGTCGGCTCA 1.02411978075333 -0.13208072509118 Monocytes (IGSF21+ GPR34+)
sc_H1.NPC.Exp1_ACCCACTTCTTAGAGC -1.28233238926105 8.41424638901404 Kupffer cells
sc_H1.EKS.Exp1_CCTACACAGCCAGAAC 0.816861109231188 -3.1750709327633 cDC2
sc_H1.NPC.Exp1_AACGTTGTCAAAGACA -2.24830719700031 5.91831237946204 Kupffer cells
sc_E3.NPC.Exp1_ACGAGGACATACAGCT -1.35347840061359 5.00252420578651 Kupffer cells (SUCNR1+)
sc_R1.NPC.Exp1_TAAGCGTTCCAGTAGT -2.15510651340656 1.48071170721702 Monocytes (TREM2+ CD9+)
sc_R3.NPC.Exp1_GACAGAGAGTAGCCGA -0.529346196557805 -8.01685016478845 Macrophages
sc_E6.NPC.Exp1_CTATAGGGTTACCCAA-1 -0.996843426133916 -4.63299577559777 Macrophages (HES4+)
sc_R2.NPC.Exp1_CTGTTTAAGGGAACGG 3.67473271617718 -3.54807775344201 cDC2
sc_E1.NPC.Exp1_CTCGAAACACGGCGTT -1.5695838617342 -3.68399064864465 Monocytes (secretory)
sc_R2.NPC.Exp1_GGGATGACAGGTTTCA -0.621934025193975 4.09876329575233 Kupffer cells (SUCNR1+)
sc_R1.NPC.Exp1_AGGGAGTGTAGGGTAC -0.898812620546148 4.4875643936222 Kupffer cells (SUCNR1+)
sc_E2.NPC.Exp1_GTCATTTTCAACCATG -2.73329421749286 4.81251938019446 Kupffer cells
sc_H1.NPC.Exp1_CCCAGTTTCTTTACGT -2.50514957180195 5.73193819199256 Kupffer cells
sc_E7.NPC.Exp1_ATTCATCTCGAGTCTA-1 2.83420029411145 -1.5645288738186 cDC2
sc_E7.NPC.Exp1_AGGGAGTTCACGGGCT-1 -0.174744813348577 6.95455248032264 Kupffer cells (SUCNR1+)
sc_E3.NPC.Exp1_TGAGGGAGTCAGCTAT 0.294035883043482 -6.7479297431881 Macrophages
sc_E2.NPC.Exp1_TAAGTGCTCAAGGTAA 1.75158122310467 -2.46578162040063 Monocytes (IGSF21+ GPR34+)
sc_R7.NPC.Exp1_GAAGCGAGTCTGTGCG-1 2.50484910735913 -0.833959630387506 cDC2
sc_R5.NPC.Exp1_CTTCTAATCGGTAGGA-1 -0.742280332948491 1.93955595169715 Monocytes (IGSF21+ GPR34+)
sc_R2.NPC.Exp1_TAGTGGTAGCTCAACT 0.787996144388392 -5.08034723128625 Macrophages (HES4+)
sc_H2.NPC.Exp1_CGTCCATAGTTGAGTA 3.00421789417095 -3.77307956542321 cDC2
sc_H3.NPC.Exp1_TCGTACCTCTACCAGA -3.57503244152241 6.18453056488685 Kupffer cells
sc_R5.NPC.Exp1_AGAAGCGTCCGTAATG-1 -4.32146903743915 7.41847593460731 Kupffer cells
sc_H1.NPC.Exp1_GACCAATAGGCCCTCA -0.851829855348394 4.20720631752662 Kupffer cells (SUCNR1+)
sc_R2.NPC.Exp1_GGTGAAGGTCATACTG 0.0160003615362193 -5.68249290313073 cDC2
sc_H1.NPC.Exp1_GTGCAGCCAGGAATGC -1.29200598468952 -0.112821987527093 Monocytes (TREM2+ CD9+)
sc_E6.NPC.Exp1_GGGACAACAAGAGGTC-1 -2.40514704456501 -5.00545804824181 Macrophages (HES4+)
sc_R5.NPC.Exp1_GTGTGGCCAAATTGCC-1 -2.3400265859621 5.66960079346351 Kupffer cells
sc_H1.NPC.Exp1_TGTATTCGTTATCACG 1.00971757935412 -2.12629597510644 cDC2
sc_E1.NPC.Exp1_AGGTCATCAGGCTGAA -0.563637106324956 -4.26435726012536 cDC2
sc_E5.NPC.Exp1_TCATTCAGTGGCTACC-1 1.15033517906494 -0.496658674138269 Monocytes (IGSF21+ GPR34+)
sc_R2.NPC.Exp1_GGAAAGCTCGCGTAGC -2.17882725467853 5.05226642761878 Kupffer cells
sc_R3.NPC.Exp1_CAACTAGTCCGCTGTT -0.57877024879627 -2.51375382270165 cDC2
sc_E7.NPC.Exp1_GTAACCAAGCCGTCGT-1 -0.571847407724187 7.23468477402381 Kupffer cells (SUCNR1+)
sc_R7.NPC.Exp1_ACACTGAGTTCTCCCA-1 -1.34494659176044 -5.32775276030847 Macrophages
sc_E3.NPC.Exp1_CGGACTGAGAAGGCCT 10.5707791162474 3.99876386795692 cDC1
sc_R5.NPC.Exp1_TGTGCGGAGTTACGTC-1 0.98527496809192 0.301905178767959 Monocytes (IGSF21+ GPR34+)
sc_H3.NPC.Exp1_ACCCACTTCAGCTTAG 2.5534208131773 -4.8739759239132 cDC2
sc_E5.NPC.Exp1_CTAGGTATCAGTCCGG-1 1.55950591096707 -1.63651960219689 Monocytes (IGSF21+ GPR34+)
sc_R5.NPC.Exp1_GAGCCTGGTGGATCAG-1 0.993897574376836 -0.0657007607395259 Monocytes (IGSF21+ GPR34+)
sc_E7.NPC.Exp1_CTGAGGCAGTTGGAAT-1 -0.475374429132268 6.49726135407142 Kupffer cells (SUCNR1+)
sc_R2.NPC.Exp1_CCAGCGAAGCCAGGAT 10.5250494791014 3.93971926842383 cDC1
sc_R2.NPC.Exp1_CACATTTAGTTTAGGA -1.51907345524006 5.77413971100501 Kupffer cells
sc_R2.NPC.Exp1_TCTGAGAAGATGCCTT -1.95092174282245 2.1449392524784 Monocytes (TREM2+ CD9+)
sc_R1.NPC.Exp1_CCTAGCTTCCTTTACA -2.09965488186054 -5.19749372329064 Macrophages (HES4+)
sc_E2.NPC.Exp1_CGCCAAGTCGTCTGCT -1.69857355823688 6.85733635101966 Kupffer cells
sc_E7.NPC.Exp1_CCCGGAAAGTCAATCC-1 -0.670274464990423 -3.55090921248742 cDC2
sc_R1.NPC.Exp1_ACACCCTTCCTAGAAC -1.00414177646808 -7.91078918303796 Macrophages
sc_E6.NPC.Exp1_ATGAGTCCAGCTACTA-1 -0.139283149148748 1.94292778645209 Monocytes (IGSF21+ GPR34+)
sc_R5.NPC.Exp1_GGTTAACTCTTGAGCA-1 1.0322934737248 -0.608494332688531 Monocytes (IGSF21+ GPR34+)
sc_R2.NPC.Exp1_GATTCAGTCCTCTAGC -0.627355306054876 -7.27634160842248 Macrophages
sc_E2.NPC.Exp1_TCTCTAAAGGAGTCTG -3.66778823604755 6.02799303208045 Kupffer cells
sc_R1.NPC.Exp1_GGCTGGTAGACACTAA -1.64863797893696 0.516538203996936 Monocytes (TREM2+ CD9+)
sc_E1.NPC.Exp1_CCATGTCTCCGAACGC 1.8720648003561 1.37699682388953 Monocytes (IGSF21+ GPR34+)
sc_H1.NPC.Exp1_TACTCGCCACGTTGGC -2.49867722263508 6.12319118652991 Kupffer cells
sc_H3.NPC.Exp1_TGCGGGTGTCGGCATC -3.62691613903217 6.21556837235145 Kupffer cells
sc_R6.NPC.Exp1_CCACAAACACCACATA-1 2.76557031402416 -2.04126851882287 cDC2
sc_H1.NPC.Exp1_GAACGGACATGGTTGT 0.041901381109431 -2.78896658744164 cDC2
sc_H3.NPC.Exp1_CAAGTTGGTTGAGGTG -3.93080064525776 4.43424827728919 Kupffer cells
sc_R5.NPC.Exp1_TACGGGCCATACCACA-1 0.968198912572637 0.736072191340247 Monocytes (IGSF21+ GPR34+)
sc_E2.NPC.Exp1_TGACTTTAGCTGAACG -3.38813564052753 4.84112865601234 Kupffer cells
sc_H1.NPC.Exp1_CTCGAGGCAACGATCT -2.01369187107258 4.84564382706336 Kupffer cells
sc_E5.NPC.Exp1_GTCATGACAAACACCT-1 -3.44066592922382 -6.12876050795861 Macrophages (HES4+)
sc_E2.NPC.Exp1_GCATGTAGTGCGATAG -2.85938116779499 4.76102525864295 Kupffer cells
sc_E1.NPC.Exp1_GATTCAGTCATCGGAT -2.29847618808918 -4.54645936812707 Macrophages (HES4+)
sc_H3.NPC.Exp1_TGCACCTGTACGACCC -0.485352127458379 3.73213727150611 Kupffer cells (SUCNR1+)
sc_R2.NPC.Exp1_GGAACTTCAAAGGCGT 4.1492152524931 -3.7270032676632 cDC2
sc_R5.NPC.Exp1_GTCGTTCCACTTCAGA-1 -1.38588258495502 -3.84471767272302 cDC2
sc_E2.NPC.Exp1_AAATGCCTCGGCGGTT -2.54653283825092 -5.74936597670861 Macrophages (HES4+)
sc_E6.NPC.Exp1_CACTTCGAGGAATTAC-1 0.439672620390132 -1.31276839103051 cDC2
sc_E6.NPC.Exp1_AAACGAATCAGATTGC-1 3.32812336215801 -1.3205615791256 cDC2
sc_H3.NPC.Exp1_AGGCCGTCACAGACAG -2.99351283779316 4.02270252381019 Kupffer cells
sc_R6.NPC.Exp1_TCACGCTCACATTCGA-1 -1.34508153667621 -0.754682830231866 Monocytes (TREM2+ CD9+)
sc_E5.NPC.Exp1_TTGTTCATCTTCGATT-1 1.06731578091212 -2.86120837058373 cDC2
sc_E2.NPC.Exp1_TTGACTTAGCACAGGT 0.735834137891009 -6.90731733168908 Macrophages
sc_R5.NPC.Exp1_TCAAGCAAGCGGTATG-1 -2.41739460697345 7.53458959732703 Kupffer cells
sc_H3.NPC.Exp1_GATGAGGGTAGTAGTA 2.22064057121105 -4.61435335006066 cDC2
sc_R2.NPC.Exp1_TGGTTAGGTACGACCC -3.32369395961933 5.10882646713904 Kupffer cells
sc_E2.NPC.Exp1_CTAACTTTCTAACTCT -2.4014086412447 5.04144889984778 Kupffer cells
sc_R7.NPC.Exp1_CTAACTTCACAAATCC-1 0.356673450563624 -7.21577089156457 Macrophages
sc_H3.NPC.Exp1_GGACAGAGTCTCGTTC -3.98508569469623 5.95542938385657 Kupffer cells
sc_E2.NPC.Exp1_GGATTACAGATCTGCT 1.93029269704647 -2.69155209388085 Monocytes (IGSF21+ GPR34+)
sc_R2.NPC.Exp1_GACGTTAAGGAGTTGC -3.56274959316425 5.94751102600745 Kupffer cells
sc_H3.NPC.Exp1_TACCTTACATCTCCCA -2.36369845142536 6.60412151489905 Kupffer cells
sc_H3.NPC.Exp1_CGGACACGTTCTCATT -1.17747208347492 8.33709795151404 Kupffer cells
sc_R5.NPC.Exp1_CCCGGAAAGCAACAAT-1 -3.67066022625141 7.79439146195106 Kupffer cells
sc_E5.NPC.Exp1_TAACTTCTCACCTCAC-1 1.71467718610592 -4.25149982299157 cDC2
sc_R2.NPC.Exp1_GGGTCTGTCTTTACAC -1.02561876049213 -6.00028198088952 Macrophages (HES4+)
sc_R2.NPC.Exp1_AAGTCTGAGTGGTAGC -2.09619709720783 2.15324384842567 Monocytes (TREM2+ CD9+)
sc_H3.NPC.Exp1_CTGGTCTGTATAATGG -3.10298129787616 3.68590171013526 Kupffer cells
sc_R7.NPC.Exp1_CTGTGGGCAGACACCC-1 2.09981015453167 -0.782996943848809 cDC2
sc_E2.NPC.Exp1_TTGTAGGAGCACGCCT -1.93811008205585 6.61098034058265 Kupffer cells
sc_E5.NPC.Exp1_TTGGATGGTCAACCTA-1 2.57372883090801 -4.59327714766808 cDC2
sc_H1.EKS.Exp1_CGAGCCAAGCGCCTTG -3.51678201427631 -5.86602037276574 Macrophages (HES4+)
sc_E1.NPC.Exp1_GGGACCTAGGTGCAAC -1.29734155407123 -7.80151050414391 Macrophages
sc_R1.NPC.Exp1_ACACCCTCACACTGCG -1.36162564029865 -1.50554089869805 Monocytes (TREM2+ CD9+)
sc_E2.NPC.Exp1_CTGCTGTGTCTCATCC 2.27137330303021 -3.09640448417016 Monocytes (IGSF21+ GPR34+)
sc_E5.NPC.Exp1_CTGTGAATCGCAATGT-1 1.24122598895855 -1.7775985511715 Monocytes (IGSF21+ GPR34+)
sc_R2.NPC.Exp1_TCACAAGTCACCAGGC -2.44550892582111 -5.24013870086022 Macrophages (HES4+)
sc_R2.NPC.Exp1_CATGACAAGAGCTGCA -3.59728261699848 6.5518520561283 Kupffer cells
sc_H3.NPC.Exp1_CATCAGACATGCAATC -4.22332355251484 4.80467779312781 Kupffer cells
sc_E5.NPC.Exp1_ACCTGAAGTGCCGTTG-1 1.93858620652981 -2.33899514998742 cDC2
sc_R2.NPC.Exp1_CGGCTAGTCGGTCCGA -2.58190891018085 -6.0483938964779 Macrophages (HES4+)
sc_H1.NPC.Exp1_GCTTGAACACCGATAT 3.77003696689434 -3.74617498244592 cDC2
sc_E3.NPC.Exp1_AGCTCTCCAGACTCGC 0.726987333391383 -6.88157241668054 Macrophages
sc_R2.NPC.Exp1_CACAAACAGGAGCGAG -1.55527707805805 0.702617296320716 Monocytes (TREM2+ CD9+)
sc_E5.NPC.Exp1_GGGTGAAGTAAGCAAT-1 1.8466536713583 -1.46179907645532 Monocytes (IGSF21+ GPR34+)
sc_E3.NPC.Exp1_AAAGTAGCACATTCGA -3.3371836828249 -5.56546991195031 Macrophages (HES4+)
sc_R6.NPC.Exp1_GTTACGATCGCGTAGC-1 -1.05793425312214 -3.59156148757287 cDC2
sc_E5.NPC.Exp1_GACCTTCCACCAGTTA-1 -3.87504979839496 6.56553775940589 Kupffer cells
sc_R1.NPC.Exp1_GCGCGATAGCCACGCT -0.753056256677434 8.0101245132511 Kupffer cells (SUCNR1+)
sc_R2.NPC.Exp1_ACTGAGTGTACTCTCC -1.61516424884968 1.54174549256019 Monocytes (TREM2+ CD9+)
sc_E2.NPC.Exp1_ATTGGTGGTCACCTAA 2.11276617774792 -3.25862090911218 cDC2
sc_E2.NPC.Exp1_TCTGAGAGTGCATCTA -2.64569493999653 4.06507928047828 Kupffer cells
sc_E2.NPC.Exp1_GGGATGACAAATTGCC 0.68608263263531 -6.92595594252892 Macrophages
sc_E6.NPC.Exp1_TACTTCAGTCACTTAG-1 0.371425361726954 -7.24154537047692 Macrophages
sc_R2.NPC.Exp1_TAGGCATAGCCCTAAT -2.13275214901142 6.58504326019935 Monocytes (IGSF21+ GPR34+)
sc_R7.NPC.Exp1_GACTCAAGTCTGATCA-1 -0.840584604646489 5.93962986145667 Kupffer cells (SUCNR1+)
sc_E2.NPC.Exp1_ATTTCTGCATTCTTAC 1.80212029943295 -2.27035563315698 Monocytes (IGSF21+ GPR34+)
sc_H3.NPC.Exp1_TGGGCGTAGTTCGCAT -3.00547048320942 4.95976287995032 Kupffer cells
sc_H3.NPC.Exp1_AGTGTCAGTCGAAAGC 0.571972282026484 -2.93680351104089 cDC2
sc_E6.NPC.Exp1_ATTCCTACAGAGCGTA-1 3.61260202655621 -1.20201032485314 cDC2
sc_H1.NPC.Exp1_CTCCTAGTCCAAGTAC -0.858776776696966 1.06253237400703 Monocytes (TREM2+ CD9+)
sc_E7.NPC.Exp1_TCCGAAACAGCATTGT-1 -0.832792370225713 -8.50939720000573 Macrophages
sc_E6.NPC.Exp1_TCATATCGTACCTATG-1 -3.70138379802875 -4.88881652678796 Macrophages (HES4+)
sc_E2.NPC.Exp1_TTCGAAGTCGGCGCAT -3.10488626232319 4.59601576004676 Kupffer cells
sc_R1.NPC.Exp1_ATCATCTTCTTTACAC 0.0816266847593333 1.60092241440467 Monocytes (IGSF21+ GPR34+)
sc_E5.NPC.Exp1_GTTACGACAGATCATC-1 3.53530338535137 -4.77737968291589 cDC2
sc_H1.EKS.Exp1_GAACGGATCCAATGGT -0.0755184577959035 -1.07012074317285 Monocytes (secretory)
sc_E3.NPC.Exp1_GTAACGTAGTGGTAGC -1.18308517208271 5.37162716065101 Kupffer cells (SUCNR1+)
sc_E7.NPC.Exp1_TCCTCTTCATGGGTTT-1 -1.74075886478595 -0.855783275025567 Monocytes (TREM2+ CD9+)
sc_E7.NPC.Exp1_GTACAACCAAGGTCAG-1 -1.63024970760517 -1.21014874305077 Monocytes (TREM2+ CD9+)
sc_R1.NPC.Exp1_GCATGCGTCCATGAGT -1.67193528881244 1.12812835846595 Monocytes (TREM2+ CD9+)
sc_E6.NPC.Exp1_TCGTCCATCTCAGTCC-1 1.01902036124892 6.26720316086463 Kupffer cells (SUCNR1+)
sc_R2.NPC.Exp1_ACGAGCCAGTCATGCT -0.531419484521673 3.28195101891212 Kupffer cells (SUCNR1+)
sc_R3.NPC.Exp1_GCTGCTTGTCAACATC -0.920359103586004 -4.3753301414425 Macrophages (HES4+)
sc_R2.NPC.Exp1_CGTCAGGGTGCTAGCC -1.7241248773592 6.19441206131629 Monocytes (IGSF21+ GPR34+)
sc_E2.NPC.Exp1_CTACACCAGGGTTTCT -2.66728827228718 3.36869890366248 Kupffer cells
sc_E6.NPC.Exp1_GGATGTTCAAGCTGTT-1 -0.869251696969793 -4.58732240523644 Macrophages (HES4+)
sc_E7.NPC.Exp1_GGGTAGATCTTACACT-1 3.2041457010252 -1.03830008830377 cDC2
sc_E1.NPC.Exp1_TGACTAGTCGGCATCG -1.10753962269001 -8.14056079711266 Macrophages
sc_H2.NPC.Exp1_GCTCTGTGTCTCTCTG 1.65819510946102 -2.87429898108788 cDC2
sc_E6.NPC.Exp1_ACTTCCGTCAGGAACG-1 3.20265367755718 -1.46118944014855 cDC2
sc_H1.NPC.Exp1_AACTCTTTCCGCATCT 1.23497048148937 -2.84699886168786 cDC2
sc_E5.NPC.Exp1_TAGGGTTTCTACAGGT-1 1.36583417782612 -4.10977523650475 cDC2
sc_H2.NPC.Exp1_ACTGATGGTTAGATGA 3.12390592822857 -3.92714326705285 cDC2
sc_E2.NPC.Exp1_ACGATACTCGCCAAAT -1.28368160000019 8.13811332855872 Kupffer cells
sc_H1.NPC.Exp1_GACTACAAGCTGAAAT 2.03759542236157 -3.38424675788232 cDC2
sc_R2.NPC.Exp1_TGACTAGTCACAGGCC 1.68980768451519 -4.68105428542443 cDC2
sc_R5.NPC.Exp1_TGGGAGAGTATGTCCA-1 -1.64170595874958 1.50668985520057 Monocytes (TREM2+ CD9+)
sc_E2.NPC.Exp1_AACACGTAGATGTGGC 0.803727613185122 -6.91051977004357 Macrophages
sc_E2.NPC.Exp1_TACAGTGTCCATTCTA -1.10619947185688 7.91615755234412 Kupffer cells
sc_E5.NPC.Exp1_TCGGGACTCGCAATGT-1 -3.60835954418354 -6.21871440734216 Macrophages (HES4+)
sc_R2.NPC.Exp1_GCGCAACGTCCCGACA -1.44249674549274 0.420003154618064 Monocytes (TREM2+ CD9+)
sc_R2.NPC.Exp1_CAGTAACAGTTTAGGA -2.17335244884662 4.63594085846595 Kupffer cells
sc_E7.NPC.Exp1_ACCTGTCCAGAGGTTG-1 4.21059897670574 -0.944693497079095 cDC2
sc_E2.NPC.Exp1_AAAGCAACACACGCTG 0.6779562247736 1.15104270849876 Monocytes (IGSF21+ GPR34+)
sc_E5.NPC.Exp1_CAGCACGAGTCGCTAT-1 -3.44802638759784 4.10972578201942 Kupffer cells
sc_H3.NPC.Exp1_AACTTTCTCCGGGTGT 2.31764868030377 -3.99431722487756 cDC2
sc_R2.NPC.Exp1_TTTATGCCACTGTGTA -2.81780287494831 5.18287593994788 Kupffer cells
sc_E5.NPC.Exp1_TCGATTTAGTAAACGT-1 -1.61290094127826 6.24953062210731 Kupffer cells
sc_E2.NPC.Exp1_ACAGCCGGTAGGACAC 1.84028014669247 -2.186327627557 Monocytes (IGSF21+ GPR34+)
sc_E7.NPC.Exp1_CAGCACGCATTGTGCA-1 -1.49998471012287 -6.69470899428674 Macrophages
sc_E7.NPC.Exp1_AGACTCAAGACCGTTT-1 2.24048784503765 0.337988012773314 cDC2
sc_H3.NPC.Exp1_GGAACTTAGAGTCGGT 1.80572161207028 -2.79183738555261 cDC2
sc_E2.NPC.Exp1_TGGACGCTCGGCATCG -2.49351522197895 2.72447759781531 Kupffer cells
sc_E7.NPC.Exp1_AGCCACGGTCCGTACG-1 -1.15359803905658 -5.93855016555139 Macrophages
sc_H1.EKS.Exp1_ACGATGTGTCCTCTTG 4.4319300962431 -3.89798658217736 cDC2
sc_E6.NPC.Exp1_GAACACTGTGTACAGG-1 -3.64607021084003 -5.183482340234 Macrophages (HES4+)
sc_R7.NPC.Exp1_TTGGTTTTCAACGTGT-1 -0.736487476732061 7.44946224365882 Kupffer cells (SUCNR1+)
sc_R2.NPC.Exp1_TTGCCGTGTCGAGATG 1.450689257477 -3.80171411361047 Monocytes (IGSF21+ GPR34+)
sc_E6.NPC.Exp1_TACCTGCTCGGTGCAC-1 -0.404104082490728 -7.61580531920739 Macrophages
sc_R6.NPC.Exp1_TCCTCGAGTGTATTCG-1 0.190727503393367 5.69340498123817 Kupffer cells (SUCNR1+)
sc_R5.NPC.Exp1_TTCTTCCGTTCTCACC-1 -3.87569972744159 8.0177796569889 Kupffer cells
sc_H3.NPC.Exp1_CACAGTATCAGCTCTC 1.6915194703085 -4.95583741988488 cDC2
sc_E1.HEP.Exp2_TGAAAGAAGGCTAGCA 10.0575993371946 2.62200529251746 cDC2
sc_E7.NPC.Exp1_TTGTGGACAATGACCT-1 0.739270151947215 -1.03073864306756 Monocytes (TREM2+ CD9+)
sc_E5.NPC.Exp1_TAACTTCTCCTGGGAC-1 11.1366284204466 3.47417289887122 cDC1
sc_E7.NPC.Exp1_CACCAAAGTTCGGACC-1 2.5929431034071 -0.19883321847268 cDC2
sc_E2.NPC.Exp1_CCAATCCAGAACTCGG -3.9345671819704 4.03283412132911 Kupffer cells
sc_R1.NPC.Exp1_GACAGAGCACGGCGTT -1.33204385509662 6.0023143974369 Kupffer cells
sc_R7.NPC.Exp1_TATTGGGCACTACCGG-1 -0.448453752900884 4.13161260758094 Kupffer cells (SUCNR1+)
sc_E7.NPC.Exp1_TGGGATTTCGTTGTTT-1 4.22051099071331 -0.624133637803277 cDC2
sc_E5.NPC.Exp1_CCTCCTCAGCCATTCA-1 -1.19831654300861 1.65065331135444 Monocytes (TREM2+ CD9+)
sc_H1.NPC.Exp1_CGGAGCTGTCGCATAT -3.87706681957416 -5.52034299697228 Macrophages (HES4+)
sc_R1.NPC.Exp1_CTTAACTCATCCTAGA 2.13798561820812 0.319193073851386 Monocytes (IGSF21+ GPR34+)
sc_E5.NPC.Exp1_CAACAGTCAATTGCCA-1 2.48843398818798 -4.1346918853695 cDC2
sc_E2.NPC.Exp1_GAATAAGAGCGAAGGG -3.56864902248554 3.33308560524634 Kupffer cells
sc_H1.NPC.Exp1_ACACCCTAGCTTCGCG 3.40133598575421 -3.41645734633752 cDC2
sc_E5.NPC.Exp1_TAACGACTCACAATGC-1 -4.05660077800922 7.24336654816321 Kupffer cells
sc_H2.NPC.Exp1_GTAACGTCACCAGATT -1.30788895359211 4.53322536621741 Kupffer cells (SUCNR1+)
sc_E2.NPC.Exp1_GTCATTTAGAGCTGGT -3.33151885738544 6.30288059387855 Kupffer cells
sc_R2.NPC.Exp1_TTCCCAGAGCTGCCCA 2.55118909606762 -4.5582906516964 cDC2
sc_E7.NPC.Exp1_CAGTGCGGTACTAAGA-1 -1.21886226406269 -0.66604023303338 Monocytes (TREM2+ CD9+)
sc_E6.NPC.Exp1_GATGCTATCACCCATC-1 0.502130181883052 5.56040889893226 Kupffer cells (SUCNR1+)
sc_E2.NPC.Exp1_CTGAAGTAGAAGGCCT -3.27119561901264 4.76538927231483 Kupffer cells
sc_E1.NPC.Exp1_CCCAATCCAGCCAATT 4.57048180827923 -2.30232112731286 cDC2
sc_H1.EKS.Exp1_GGACAAGGTTTGACTG 3.76828602084942 -3.59218995894738 cDC2
sc_R3.NPC.Exp1_CCTTCGATCACAGTAC -0.552953569795415 -7.74829929198571 Macrophages
sc_H1.NPC.Exp1_CAAGGCCCACCTATCC -2.69191500415973 6.24460298691444 Kupffer cells
sc_E7.NPC.Exp1_TGGTAGTAGTAGGAAG-1 -0.489846436883733 7.09529764328651 Kupffer cells (SUCNR1+)
sc_R5.NPC.Exp1_GACGCTGGTATCGCTA-1 -3.688252179529 7.21541864548377 Kupffer cells
sc_E6.NPC.Exp1_AGGGTGAGTAGTGTGG-1 -0.181563584710882 4.65185148392371 Kupffer cells (SUCNR1+)
sc_E3.NPC.Exp1_CCTACCACACAGAGGT 10.5930311990721 3.85301334534339 cDC1
sc_E5.NPC.Exp1_CGGGCATCACAGGATG-1 -4.24412223568134 7.34912044678382 Kupffer cells
sc_E5.NPC.Exp1_TACCGAACAGAGTAAT-1 -3.9054243253725 7.06721384201697 Kupffer cells
sc_H3.NPC.Exp1_ATTTCTGCATATGAGA -4.12257405986957 4.21948415909461 Kupffer cells
sc_R3.NPC.Exp1_CGGGTCAGTATGGTTC -0.570973842050359 7.34960014496497 Kupffer cells (SUCNR1+)
sc_R6.NPC.Exp1_TGGTAGTTCGAAGCAG-1 0.630154759977534 6.25773269806556 Kupffer cells (SUCNR1+)
sc_E5.NPC.Exp1_TCAGCCTAGCAATTCC-1 0.944899273459389 -4.70434110488244 cDC2
sc_E6.NPC.Exp1_AACCCAAGTTCCTAGA-1 2.33056870231457 1.07029570017509 Monocytes (IGSF21+ GPR34+)
sc_E1.NPC.Exp1_CGGTTAATCGGTCTAA -0.916420786287114 -8.38800685729333 Macrophages
sc_E2.NPC.Exp1_GACGTGCTCACGAAGG -1.62770959606342 -0.788456252473077 Monocytes (TREM2+ CD9+)
sc_E1.NPC.Exp1_GGCGACTGTCTCACCT 0.61576950678654 -2.00507085646935 cDC2
sc_E2.NPC.Exp1_AGTAGTCAGGGATACC -2.48087879886799 2.54478103790931 Kupffer cells
sc_R2.NPC.Exp1_GAATAAGGTTATCACG 1.36700621375866 -2.94825332488366 cDC2
sc_H3.NPC.Exp1_TCAGCAAAGCCAGGAT -4.01151201000385 4.25380308304481 Kupffer cells
sc_E7.NPC.Exp1_TTGGGATCAGACAAAT-1 -1.35913511982136 1.22278577957801 Monocytes (TREM2+ CD9+)
sc_R1.NPC.Exp1_TGTGTTTGTAAGCACG 0.0678338123304393 -1.95706193770715 cDC2
sc_E3.NPC.Exp1_CGTAGCGCAATGGACG -1.56321951618366 5.04868013535194 Kupffer cells (SUCNR1+)
sc_E1.NPC.Exp1_CGTTCTGGTAGGAGTC -1.13473293056659 -1.27121417846032 Monocytes (TREM2+ CD9+)
sc_E6.NPC.Exp1_CAGCACGCACAAGCCC-1 0.485658944938853 6.41481907044105 Kupffer cells (SUCNR1+)
sc_E7.NPC.Exp1_GTCTTTAAGGGTCACA-1 -1.35994884243183 -8.35671584929772 Macrophages
sc_R5.NPC.Exp1_TGCAGGCTCATCTGTT-1 -1.83436748256855 3.60547430191688 Kupffer cells
sc_R1.NPC.Exp1_CTCTGGTCATCTCGCT 0.41911223659344 -8.30696456755944 Macrophages
sc_E2.NPC.Exp1_CGGCTAGCAGCTGGCT -1.09051295986347 3.7701149669712 Kupffer cells (SUCNR1+)
sc_H2.NPC.Exp1_TACGGGCTCTAGCACA -3.36041089763813 5.57164413605384 Kupffer cells (SUCNR1+)
sc_E6.NPC.Exp1_AGTCTCCCACACCAGC-1 0.418179960344508 5.70473415527991 Kupffer cells (SUCNR1+)
sc_H1.EKS.Exp1_GGTGCGTCATGCCCGA 1.73682102689572 0.341991999489585 Monocytes (IGSF21+ GPR34+)
sc_E6.NPC.Exp1_CCACCATAGTGAGGTC-1 0.103491695020869 -6.78251712645837 Macrophages
sc_H1.NPC.Exp1_TGCGCAGGTCCAGTTA -2.1683604406374 5.97072202835731 Kupffer cells
sc_R2.NPC.Exp1_CTCACACGTCACCCAG 2.09928706416912 -1.06808643664666 Monocytes (IGSF21+ GPR34+)
sc_E3.NPC.Exp1_TATTACCCACTGTCGG 0.662876339052394 -7.50186746444055 Macrophages
sc_R2.NPC.Exp1_TGACTAGTCTTTACAC -3.9430539297121 7.49916011963538 Kupffer cells
sc_E5.NPC.Exp1_TTGCCTGAGTCAAGCG-1 2.11965015659161 -3.24003498877831 cDC2
sc_H2.NPC.Exp1_GACGTTAAGCTCCTTC -0.522713749315069 -0.751549175637445 Monocytes (secretory)
sc_R7.NPC.Exp1_AGGGTGACATTGTCGA-1 -0.456221668626592 0.0543541697090062 Monocytes (secretory)
sc_R2.NPC.Exp1_TGAGAGGTCTGTCCGT -3.22305938472919 5.29866583023719 Kupffer cells
sc_R1.NPC.Exp1_ATGAGGGGTTCGTTGA -1.47062322368793 6.19479591522864 Kupffer cells
sc_E2.NPC.Exp1_GCTGGGTTCACCGGGT 1.90070399770565 -2.33221071090051 Monocytes (IGSF21+ GPR34+)
sc_R5.NPC.Exp1_GTAGAAACAAGTATCC-1 1.07986743131705 0.331356891733924 Monocytes (IGSF21+ GPR34+)
sc_H3.NPC.Exp1_CACCTTGTCGCCCTTA 0.677278192136958 -2.57852547492333 cDC2
sc_R6.NPC.Exp1_ACGATGTGTAGTCCTA-1 4.39817455539532 -1.1727024825985 cDC2
sc_E5.NPC.Exp1_TTGCTGCAGGTAGTAT-1 0.653119297121241 -3.31574242438622 cDC2
sc_H1.NPC.Exp1_GCCTCTATCGAACTGT -1.17219421138935 4.42273647461585 Kupffer cells (SUCNR1+)
sc_R2.NPC.Exp1_GTTCATTCATGTAAGA 1.43902486691303 1.21076924477271 Monocytes (IGSF21+ GPR34+)
sc_H3.NPC.Exp1_GATGAAAAGTAGCGGT -2.77331635227375 4.27226073418311 Kupffer cells
sc_H2.NPC.Exp1_CGTCAGGTCCTAGAAC -2.99472066631489 5.8927853790348 Kupffer cells (SUCNR1+)
sc_R5.NPC.Exp1_GCATCGGCAGTAGGAC-1 1.58525827655621 -4.5120808395321 cDC2
sc_R7.NPC.Exp1_AGGGTGAAGAAGTCCG-1 -2.03260442485981 -4.71803253020593 Macrophages (HES4+)
sc_E5.NPC.Exp1_CGTGTCTAGCCTGTCG-1 -0.738493053819463 -3.12559216346093 cDC2
sc_H2.NPC.Exp1_AATCCAGGTGTTCTTT 2.6133790327055 -2.12483876075097 cDC2
sc_R7.NPC.Exp1_AAGACTCTCCTTTAGT-1 0.201142163370326 -6.75069253768273 Macrophages
sc_R5.NPC.Exp1_ATAGACCTCCATGCAA-1 1.24832564720936 0.369392165285865 Monocytes (IGSF21+ GPR34+)
sc_E1.NPC.Exp1_AGCGTATCATCTCGCT 4.71677306423016 -3.3508304866726 cDC2
sc_E7.NPC.Exp1_TTCCTAACACTCGATA-1 3.82631614932843 -1.12573330725976 cDC2
sc_R1.NPC.Exp1_AGTGTCAAGTTAAGTG 3.67494323978253 -3.61072461928674 cDC2
sc_H1.NPC.Exp1_CAAGTTGGTATAATGG -1.25005981197529 4.16090781365089 Kupffer cells (SUCNR1+)
sc_E5.NPC.Exp1_AGATAGATCCTCACGT-1 1.90949198732205 -2.15648668135949 Monocytes (IGSF21+ GPR34+)
sc_H2.NPC.Exp1_CCTAAAGAGAGATGAG -0.682226984407232 -0.270393601315698 Monocytes (secretory)
sc_R5.NPC.Exp1_CATAAGCTCTGTCGCT-1 -0.630317180063054 5.25649721298865 Kupffer cells
sc_R5.NPC.Exp1_TAGGGTTGTCTGATCA-1 10.9761946512205 3.34651095543555 cDC1
sc_H1.NPC.Exp1_TTCTCAAGTCCGCTGA 0.546907366607859 -4.12412517394372 cDC2
sc_R3.NPC.Exp1_CGAGCACAGTGTACTC 2.48335209617443 0.913557001692572 cDC2
sc_E7.NPC.Exp1_TAAGCCAGTAGTGATA-1 -0.175522892381475 7.09419233475379 Kupffer cells (SUCNR1+)
sc_E5.NPC.Exp1_CTCAAGACAGTCGCAC-1 2.93156054744549 -4.47492854918786 cDC2
sc_E2.NPC.Exp1_ACTGTCCTCCAGAAGG -2.51732131710224 5.93629867706946 Kupffer cells
sc_H3.NPC.Exp1_TGATTTCTCTTGCAAG 1.84429791698284 -2.55030410613366 cDC2
sc_H3.NPC.Exp1_ATTGGACGTGCACGAA -4.05662891140156 4.38857609902076 Kupffer cells
sc_R6.NPC.Exp1_GCCATGGCAACCTATG-1 -0.486898748781011 5.74316675339393 Kupffer cells (SUCNR1+)
sc_H3.NPC.Exp1_GAACGGAGTGATGCCC -3.79983541240864 4.76006109390906 Kupffer cells
sc_E6.NPC.Exp1_CGCAGGTGTGGACTGA-1 3.809301884268 -2.32623212661096 cDC2
sc_E6.NPC.Exp1_AAGCCATTCGCACTCT-1 -1.65739056339435 2.44951541100196 Monocytes (TREM2+ CD9+)
sc_H1.NPC.Exp1_ATAGACCTCGAGAGCA -2.27123066654377 4.81680090103797 Kupffer cells
sc_E7.NPC.Exp1_AGGTGTTTCAAATAGG-1 2.28488341102429 -0.217610588925561 cDC2
sc_H2.NPC.Exp1_GCACTCTAGAAAGTGG -2.69964644184284 4.61602146301917 Kupffer cells
sc_H3.NPC.Exp1_GTTTCTAGTTCGTTGA -2.95436331501178 6.28631288681678 Kupffer cells
sc_H3.NPC.Exp1_ACAGCTAGTAGAGCTG 1.43517965206928 -3.68598907317468 cDC2
sc_R2.NPC.Exp1_GACGTGCCACGGCTAC -1.16403123607807 4.08030373726539 Kupffer cells
sc_R7.NPC.Exp1_AACGGGATCTTACCAT-1 3.07464936504193 -3.44020002211877 cDC2
sc_R6.NPC.Exp1_AGAACCTAGAACTGAT-1 -0.115093557740972 -6.96515958632775 Macrophages
sc_E6.NPC.Exp1_AAACGCTGTAGGCAAC-1 2.86410132179089 -0.992250374215325 cDC2
sc_E3.NPC.Exp1_TTTGTCACACAACTGT 0.809208051655963 -7.54317729796716 Macrophages
sc_R2.NPC.Exp1_CCTACACGTAGCGCTC -3.67775317897968 4.53375084076575 Kupffer cells
sc_H2.NPC.Exp1_GTCACGGTCACATACG -1.34134289493732 5.00315220032386 Kupffer cells (SUCNR1+)
sc_E6.NPC.Exp1_AAGTGAATCTAATTCC-1 -0.978897540475652 -4.77287261809655 Macrophages (HES4+)
sc_H1.NPC.Exp1_TACTTACCAGCTTCGG -3.58146878948383 5.60469896469764 Kupffer cells
sc_R2.NPC.Exp1_TAGAGCTCAAGTAATG 1.93522915372677 0.570231900853434 Monocytes (IGSF21+ GPR34+)
sc_E1.NPC.Exp1_TGAAAGACATTAGCCA 4.56918814906903 -1.7365989002163 cDC2
sc_E5.NPC.Exp1_GCTGGGTAGTGCAACG-1 -1.73060628643207 6.98046619568519 Kupffer cells
sc_H3.NPC.Exp1_GTCTTCGAGCGTGAAC 0.629115314577296 -3.20081799353906 cDC2
sc_E3.NPC.Exp1_TAAACCGTCACATAGC -0.535571424867437 6.73752290878944 Kupffer cells (SUCNR1+)
sc_E1.NPC.Exp1_GCAGCCAAGACGCTTT 4.10002616176434 -1.33048360671349 cDC2
sc_E2.NPC.Exp1_TAAGAGAGTAGCGTCC 0.898595431242659 0.714318835479537 Monocytes (IGSF21+ GPR34+)
sc_R6.NPC.Exp1_CCTCCTCCAGCACGAA-1 -2.15056559314899 -4.71438711013146 Macrophages (HES4+)
sc_R5.NPC.Exp1_AGAGCCCGTGAACTAA-1 -2.63723870983295 7.8332823005741 Kupffer cells
sc_E3.NPC.Exp1_GTAACGTGTTCCGTCT 10.7872908426268 3.18941313896827 cDC1
sc_E2.NPC.Exp1_CCTTACGTCGTTGACA 1.22748988995381 -1.12342124308892 Monocytes (IGSF21+ GPR34+)
sc_H2.NPC.Exp1_GTTCGGGAGTCGTTTG -1.87404796352558 5.29126245651893 Kupffer cells (SUCNR1+)
sc_E6.NPC.Exp1_GAAGGGTCAGCGACCT-1 -0.325322835351751 -7.79005878295251 Macrophages
sc_H3.NPC.Exp1_TGTTCCGAGACAGACC 2.45382920036145 -4.35127275313683 cDC2
sc_H2.NPC.Exp1_ACATGGTTCGTCCAGG 1.71052900085278 -0.898188045876702 cDC2
sc_R6.NPC.Exp1_GAATAGATCGATCCCT-1 0.100971193407252 -7.09483688201257 Macrophages
sc_E2.NPC.Exp1_CCAGCGAGTACGACCC -2.98837563266926 6.51863653336219 Kupffer cells
sc_R6.NPC.Exp1_GCTACAACAAGCTGTT-1 -0.210215060617254 -6.46458881224938 Macrophages
sc_R2.NPC.Exp1_CTTAACTGTTGTTTGG -2.40055987110309 -5.39659278716393 Macrophages (HES4+)
sc_E6.NPC.Exp1_GTAATGCGTTCCCAAA-1 -0.53155025711231 -6.72640388335534 Macrophages
sc_E6.NPC.Exp1_TTGCATTCAACTAGAA-1 3.97064903507061 -2.14485924567529 cDC2
sc_E5.NPC.Exp1_TAAGCGTGTCACCACG-1 -3.47067424526386 5.12452680741004 Kupffer cells
sc_R2.NPC.Exp1_ATAGACCTCGTTACGA 0.509526850078776 -6.29494493331262 Macrophages
sc_E2.NPC.Exp1_TTTGCGCAGAGTAAGG -4.19936296215229 6.20155508194617 Kupffer cells
sc_E5.NPC.Exp1_ACTTCCGGTCTTCAAG-1 -0.617711036111638 -7.2793599876339 Macrophages
sc_E1.NPC.Exp1_GCTTGAAGTCTAGGTT -2.39675637951069 -6.08510082091638 Macrophages (HES4+)
sc_R6.NPC.Exp1_TTGTTCATCTTCCCGA-1 2.25549414882488 0.383882628125468 cDC2
sc_E6.NPC.Exp1_AGGTTACAGAATCGTA-1 -1.64112684002094 1.99976188812903 Monocytes (TREM2+ CD9+)
sc_R1.NPC.Exp1_TACGGTAAGAGCTGCA 0.166230709646418 -2.48253934706994 cDC2
sc_E2.NPC.Exp1_ATTATCCAGAAACGCC 1.73090639839001 -3.68941037978478 cDC2
sc_H1.NPC.Exp1_CGATTGAAGAAACCGC 4.32751849422283 -4.0520092758114 cDC2
sc_E5.NPC.Exp1_AGGCCACTCGGTTGTA-1 -1.50935670604877 4.1766992298191 Kupffer cells (SUCNR1+)
sc_H2.NPC.Exp1_CATCAAGAGGACAGAA 1.0216694375319 -5.3982850822384 Macrophages
sc_R6.NPC.Exp1_TGCAGTACAAGTATCC-1 3.18308833370037 -2.40652745093652 cDC2
sc_E1.NPC.Exp1_CGATTGACAGTTAACC 4.38179758319683 -3.81322686995812 cDC2
sc_E7.NPC.Exp1_CTACTATGTATCACGT-1 0.944518045876696 1.47408665095023 Monocytes (IGSF21+ GPR34+)
sc_E5.NPC.Exp1_GAGGCCTTCTGGCCTT-1 1.48967853317089 -1.68176381911584 Monocytes (IGSF21+ GPR34+)
sc_R2.NPC.Exp1_TGAGAGGCAAGTCTAC -2.44683191051655 -5.79560058440515 Macrophages (HES4+)
sc_E1.NPC.Exp1_CGACCTTGTAGTAGTA -1.54768010845356 2.15683967743568 Monocytes (TREM2+ CD9+)
sc_E1.NPC.Exp1_GCTGCTTTCATAACCG -1.40513560047321 0.203188666445533 Monocytes (TREM2+ CD9+)
sc_E7.NPC.Exp1_AATCGTGTCAGCCTCT-1 0.704356463049128 -5.1066943916256 Macrophages (HES4+)
sc_E2.NPC.Exp1_GAAATGAGTGGTCCGT 2.1702443672163 -2.51357214774438 Monocytes (IGSF21+ GPR34+)
sc_E7.NPC.Exp1_CCTCCTCTCCACTGAA-1 3.99559620151348 -0.786566546815118 cDC2
sc_E2.NPC.Exp1_GGTATTGGTATAGGGC 2.20046690234967 -4.48428695525475 cDC2
sc_E3.NPC.Exp1_GTTAAGCAGTACGATA -1.19943210354023 5.2230904785221 Kupffer cells (SUCNR1+)
sc_E6.NPC.Exp1_GTAGGTTTCGGTCTAA-1 0.884819374774172 6.13978464279822 Kupffer cells (SUCNR1+)
sc_R2.NPC.Exp1_CTCTACGCAGACAAAT -2.29800030460529 -5.810839346307 Macrophages (HES4+)
sc_H3.NPC.Exp1_AACTCTTAGGCTCTTA -1.27005335560016 7.61007101212195 Kupffer cells
sc_E2.HEP.Exp1_CACACTCGTGGCTCCA 1.23348802456684 -4.06403510894128 Monocytes (IGSF21+ GPR34+)
sc_R5.NPC.Exp1_CCTTTGGGTGTTGAGG-1 -1.47320315113239 -0.112519732373437 Monocytes (TREM2+ CD9+)
sc_E7.NPC.Exp1_GTGTGGCAGTCCTGCG-1 0.553718627784922 -5.61317603911706 Macrophages
sc_R2.NPC.Exp1_CTCGTACTCACATACG -2.09324285259418 6.89355261002235 Kupffer cells
sc_E5.NPC.Exp1_GTAATCGAGGCCTAAG-1 2.70283547172375 -4.4859349044735 cDC2
sc_R2.NPC.Exp1_GAAACTCGTGAAATCA -1.77936979999714 3.19777924690894 Kupffer cells
sc_R3.NPC.Exp1_TCATTTGGTACTCTCC -0.927404491807744 -7.31535880889245 Macrophages
sc_E2.NPC.Exp1_ACTTACTAGCTAACTC -3.55379888286762 5.81260473404578 Kupffer cells
sc_R5.NPC.Exp1_TCTCACGCATTGAGCT-1 0.75423357019253 0.538265870255748 Monocytes (IGSF21+ GPR34+)
sc_H3.NPC.Exp1_TGGTTCCTCAGCACAT 2.04652205238171 -2.27224772300073 cDC2
sc_R7.NPC.Exp1_TACCTGCTCATTTACC-1 -0.618308870698736 -1.18561606730767 Monocytes (TREM2+ CD9+)
sc_E1.NPC.Exp1_CGCTGGAGTAGCTCCG 3.6227796388609 -2.94483869399377 cDC2
sc_E1.NPC.Exp1_GGTATTGTCTTCTGGC 4.33650615939923 -3.10228841628381 cDC2
sc_R2.NPC.Exp1_CCGTACTCATCTCCCA -4.0134999441164 4.31875521813087 Kupffer cells
sc_E5.NPC.Exp1_GAGATGGCAAGCCTGC-1 2.89829293021984 -4.5100752624447 cDC2
sc_R5.NPC.Exp1_AGGAAATAGGTCACAG-1 0.653295667265132 1.38827396307639 Monocytes (IGSF21+ GPR34+)
sc_R5.NPC.Exp1_CTCCTTTCATGGCCCA-1 0.580226094816401 1.34319133434943 Monocytes (IGSF21+ GPR34+)
sc_E5.NPC.Exp1_GAGACCCGTTGGACCC-1 -0.339323370363042 -1.69291036452599 Monocytes (secretory)
sc_H1.NPC.Exp1_CTTCTCTGTTGGTAAA -3.51510640850239 -5.10374515380212 Macrophages (HES4+)
sc_R1.NPC.Exp1_TTGACTTGTTCTGTTT -2.84121772518329 -4.77663724746056 Macrophages (HES4+)
sc_H3.NPC.Exp1_TAGAGCTCACGTCTCT 1.30531475076504 -2.88315003241845 cDC2
sc_R3.NPC.Exp1_CTAATGGCAGGAATCG -1.92138907184772 -4.38604848708459 Macrophages (HES4+)
sc_R1.NPC.Exp1_TTAGGACGTAAATGAC 0.339256973360255 -8.39031188811608 Macrophages
sc_R3.NPC.Exp1_AAGGCAGTCCACTGGG 0.597217978332713 -7.91394393767663 Macrophages
sc_E2.NPC.Exp1_TTGGCAAGTTGCGTTA -4.28270932903461 5.9724801269596 Kupffer cells
sc_R7.NPC.Exp1_CGGAACCCACTTCTCG-1 10.6396363092405 2.88780409966163 cDC1
sc_H2.NPC.Exp1_CTAACTTTCTATGTGG -3.24688741436176 5.75067073975257 Kupffer cells (SUCNR1+)
sc_R2.NPC.Exp1_ACATGGTCATCGGAAG -1.51766440143757 1.1048248497074 Monocytes (TREM2+ CD9+)
sc_E2.NPC.Exp1_GTCCTCATCATCGGAT -3.47622319927387 4.70773250733069 Kupffer cells
sc_R2.NPC.Exp1_CCCAATCAGACTGGGT 1.95953831205197 -3.01881902541467 Monocytes (IGSF21+ GPR34+)
sc_R7.NPC.Exp1_CAACAACGTGGCTTAT-1 -0.789495556260869 6.61149437103919 Kupffer cells (SUCNR1+)
sc_H2.NPC.Exp1_CTAGAGTGTAGTAGTA 0.373912603948786 -2.3354667934353 cDC2
sc_R2.NPC.Exp1_CGAGCCACAAAGTGCG -0.00974777212314348 1.54541487370185 Monocytes (IGSF21+ GPR34+)
sc_H3.NPC.Exp1_ACCTTTAGTACCGAGA -3.98607990017109 4.88396007691077 Kupffer cells
sc_H1.NPC.Exp1_CACATAGCAATCCAAC -0.81842347850971 -5.77784555281945 Macrophages (HES4+)
sc_R2.NPC.Exp1_TGGCCAGAGTCTCGGC -1.26881500950031 -0.470245233433923 Monocytes (TREM2+ CD9+)
sc_H3.NPC.Exp1_CAAGTTGGTCTAGTCA 2.03721764812298 -3.09595816459008 cDC2
sc_E2.NPC.Exp1_TGTTCCGGTACTCTCC 0.420650572870448 -6.34972350920983 Macrophages
sc_H1.NPC.Exp1_CATCAGAGTTCACCTC 2.08600440749951 -4.24821822966882 cDC2
sc_E2.NPC.Exp1_TCGTAGAGTGCAGTAG -2.53215715160541 5.97375042114905 Kupffer cells
sc_H1.EKS.Exp1_TGCCAAACACACTGCG 0.938301605526879 -1.55650632705041 cDC2
sc_H3.NPC.Exp1_CCTCTGAAGTCACGCC -4.01307317485981 4.37659389649085 Kupffer cells
sc_R2.NPC.Exp1_CGAGCCATCCCTCAGT -0.290840475465581 -6.81170480574914 Macrophages
sc_E2.NPC.Exp1_GTAGTCATCTTTACAC 2.59521690139599 -4.3930041107113 cDC2
sc_R5.NPC.Exp1_CTCCCTCTCCACAGCG-1 -0.500983922387883 -4.30252044524499 cDC2
sc_E1.NPC.Exp1_CTTCTCTTCTTAGAGC -0.515168039705083 -8.21929424132653 Macrophages
sc_H3.NPC.Exp1_CGATGTAGTCTCAACA -2.8560337709444 4.00443322334937 Kupffer cells
sc_R2.NPC.Exp1_GTACTCCAGCGTTGCC 2.14901366958447 -2.2321347507412 Monocytes (IGSF21+ GPR34+)
sc_E2.NPC.Exp1_ATGAGGGTCCGAACGC -2.32942148914509 7.32015163574866 Kupffer cells
sc_E5.NPC.Exp1_ACGTACAAGTTATGGA-1 -0.723009316827581 -0.531102946656427 Monocytes (secretory)
sc_H2.NPC.Exp1_GGACATTGTATAGGTA -0.212096779252813 -4.40831916655847 Macrophages (HES4+)
sc_H3.NPC.Exp1_AGGCCACAGCGCCTCA 2.00235512981243 -3.56963508452722 cDC2
sc_E1.NPC.Exp1_TGAGAGGGTCTTCTCG 3.90888884792156 -1.09657662238427 cDC2
sc_E6.NPC.Exp1_CGTAAGTCATCTCAAG-1 -0.205497233773992 -6.4943281921322 Macrophages
sc_R5.NPC.Exp1_ACAGAAAAGAACTTCC-1 -0.551190106775091 3.98949081574134 Kupffer cells (SUCNR1+)
sc_H2.NPC.Exp1_GGTGAAGCATGGTCAT 0.976552868616357 -2.139616897958 cDC2
sc_H1.NPC.Exp1_TGCGGGTGTAATTGGA 0.380352408979609 -1.70537393416711 cDC2
sc_H2.NPC.Exp1_CAGCGACGTTCAGTAC 2.70866432914562 -2.45244591559716 cDC2
sc_E1.NPC.Exp1_CGGACACCATCCTTGC -2.10922404995136 0.684420877439299 Monocytes (TREM2+ CD9+)
sc_R7.NPC.Exp1_GGGTCACTCTGGTTGA-1 2.07429757842846 0.732602739078322 cDC2
sc_R1.NPC.Exp1_TGGTTAGAGCCAACAG 0.446610124204829 -7.87509029235192 Macrophages
sc_E3.NPC.Exp1_CTGTTTATCTTCATGT -1.09661576023273 5.4231546608036 Kupffer cells (SUCNR1+)
sc_H1.NPC.Exp1_AGCGGTCGTCTGCAAT -2.20380374660663 5.11881477509193 Kupffer cells
sc_R5.NPC.Exp1_GGAATGGTCGTCGCTT-1 -4.35025235881977 7.20313675079993 Kupffer cells
sc_E3.NPC.Exp1_CTTGGCTAGTACGTAA -0.268408505822942 -4.63772027816125 Macrophages (HES4+)
sc_R3.NPC.Exp1_TCTTCGGAGGACGAAA 0.134089143369868 -7.41970317687341 Macrophages
sc_R5.NPC.Exp1_CTTCTCTGTCATCTAG-1 0.449086220358088 -6.3998286041195 Macrophages
sc_H1.NPC.Exp1_TCGTAGAAGTATCGAA -2.22416373958759 6.46676189575843 Kupffer cells
sc_E5.NPC.Exp1_AAGCGAGCACTAACGT-1 0.302790613268092 -5.89876954879113 Macrophages (HES4+)
sc_H1.NPC.Exp1_TGCTACCCAAAGTGCG -1.89050003757648 5.49027330551795 Kupffer cells
sc_R1.NPC.Exp1_ACGGAGAAGTACTTGC 3.00350502261944 -3.47766630973168 cDC2
sc_E7.NPC.Exp1_CTGGACGGTAACGATA-1 -0.430683224107549 7.0334194389408 Kupffer cells (SUCNR1+)
sc_R2.NPC.Exp1_TTCGGTCTCACGACTA 6.91429689655133 -1.9685427459652 activated DCs
sc_H1.EKS.Exp1_CATGCCTTCCTGTAGA -0.422680823709295 -1.55363028373071 Monocytes (secretory)
sc_R2.NPC.Exp1_TGAAAGACAAACTGCT -2.860953061487 -6.02707689132043 Macrophages (HES4+)
sc_R2.NPC.Exp1_GATGAAATCATCGCTC 1.90623465308972 0.405609720689574 Monocytes (IGSF21+ GPR34+)
sc_E5.NPC.Exp1_CGGAATTTCTAGTGTG-1 -4.24115487804584 7.26269275818519 Kupffer cells
sc_H2.NPC.Exp1_ACGAGCCCACGAAGCA -1.85691162815265 4.5561359611576 Kupffer cells (SUCNR1+)
sc_E5.NPC.Exp1_AACAACCGTATCTCGA-1 1.6414300514204 -3.20555608596154 cDC2
sc_H1.EKS.Exp1_AGATCTGCAGGCGATA 4.09868863353558 -3.31967966880151 cDC2
sc_H3.NPC.Exp1_ACGCCAGAGTAAGTAC -2.51250836124592 4.37524158631019 Kupffer cells
sc_R2.NPC.Exp1_CATATGGGTTTGTGTG -2.19350549450092 4.97678310547523 Kupffer cells
sc_E7.NPC.Exp1_CACTGTCGTAATACCC-1 -1.66125270595722 -4.92720859374352 Macrophages (HES4+)
sc_R5.NPC.Exp1_TGAGGGATCGATCCAA-1 3.4042578054411 -3.07130496825524 cDC2
sc_R5.NPC.Exp1_AGCATCATCCCGTGTT-1 0.674183638189509 0.377439217013636 Monocytes (IGSF21+ GPR34+)
sc_E5.NPC.Exp1_CACATGAGTGAGTTGG-1 -3.72348281612568 4.79906398926429 Kupffer cells
sc_E5.NPC.Exp1_GATTCTTAGTGTCATC-1 -1.20635935535602 1.62304348622016 Monocytes (TREM2+ CD9+)
sc_E2.NPC.Exp1_CGGCTAGAGGAGTAGA -1.08635517826252 8.11881191406898 Kupffer cells
sc_E2.NPC.Exp1_CGTTAGACACATAACC -1.30078908672504 8.13584739838294 Kupffer cells
sc_R3.NPC.Exp1_CATCAAGGTGATGATA -0.674559681321904 -7.78411357726403 Macrophages
sc_E2.NPC.Exp1_CCTAGCTTCCCTCAGT -1.48377773037128 -5.36136596526452 Macrophages (HES4+)
sc_R2.NPC.Exp1_TACGGTAGTCCAAGTT 1.7526806903822 0.558206648868838 Monocytes (IGSF21+ GPR34+)
sc_E1.NPC.Exp1_GCGCAACCAGGATCGA 9.88182857761212 3.05468899880103 cDC1
sc_R2.NPC.Exp1_TCGTACCAGTGAAGAG 1.91116550693341 0.217286953074256 Monocytes (IGSF21+ GPR34+)
sc_E5.NPC.Exp1_AAACCCAGTGGTATGG-1 -4.68856069317035 6.58514005814246 Kupffer cells
sc_E6.NPC.Exp1_TGCGACGCACTGTCCT-1 3.8207822156889 -1.27533679332086 cDC2
sc_E5.NPC.Exp1_TTCACGCCAAATTGGA-1 -1.70892354717426 2.48257119332007 Monocytes (TREM2+ CD9+)
sc_H2.NPC.Exp1_GGAAAGCGTAGCGATG 3.19700363406964 -4.9620901855404 cDC2
sc_R5.NPC.Exp1_AAGATAGAGACCAAAT-1 11.1481821847899 3.47532922897986 cDC1
sc_R2.NPC.Exp1_CAAGATCCATACGCCG -2.65454956760578 5.16556961212806 Kupffer cells
sc_E1.NPC.Exp1_TCTTTCCAGCGTGAGT -0.533444254304693 -8.33601920928307 Macrophages
sc_E7.NPC.Exp1_CTGAGGCGTTAAACCC-1 -1.13155600300007 -0.782495430367669 Monocytes (TREM2+ CD9+)
sc_R2.NPC.Exp1_CTCGTCAGTGAGCGAT 0.985095274989083 1.08468527470283 Monocytes (IGSF21+ GPR34+)
sc_E7.NPC.Exp1_TACGCTCTCGCGTGAC-1 -3.84462520351581 -4.84904496993371 Macrophages (HES4+)
sc_R5.NPC.Exp1_AAAGGTATCGGATACT-1 -3.96362325420551 -6.20490758742639 Macrophages (HES4+)
sc_E2.NPC.Exp1_CTAATGGCACCGAATT 10.6329996896727 4.01228482399634 cDC1
sc_E5.NPC.Exp1_TTTCATGGTAGCACAG-1 0.0313805652601268 -3.89381187285729 cDC2
sc_H3.NPC.Exp1_AAGTCTGCATAGAAAC -3.43950626125507 5.57313997421912 Kupffer cells
sc_H2.NPC.Exp1_GTACTCCTCATTTGGG 0.218356759641841 -2.20309489096948 Monocytes (secretory)
sc_R5.NPC.Exp1_TCACACCCAGACACCC-1 -4.12800046672992 7.70913870011024 Kupffer cells
sc_H3.NPC.Exp1_AGCGGTCAGGTGCAAC 0.479623110387995 -7.18874996032067 Macrophages
sc_R5.NPC.Exp1_ATGGATCGTTGGCTAT-1 0.98504268506594 0.831136741978446 Monocytes (IGSF21+ GPR34+)
sc_R7.NPC.Exp1_TGTCCCAGTGTGTCGC-1 -0.520544736291692 7.19179660950355 Kupffer cells (SUCNR1+)
sc_R5.NPC.Exp1_AACAACCAGCTTACGT-1 -4.24225589504413 7.44436008606605 Kupffer cells
sc_E7.NPC.Exp1_GGAGGATTCTACTTCA-1 -1.55357977619343 0.0104580906455907 Monocytes (TREM2+ CD9+)
sc_R5.NPC.Exp1_GTCAAACCACCGGCTA-1 11.0391915155394 3.31561286125831 cDC1
sc_E2.NPC.Exp1_ATGAGGGTCCTCAATT -1.47067758312397 8.45123321686439 Kupffer cells
sc_R5.NPC.Exp1_TCGGATAAGAGATCGC-1 -2.61838170757465 7.94788295899085 Kupffer cells
sc_E7.NPC.Exp1_CACTGGGGTCCATAGT-1 6.94554165134259 -1.96259467925378 activated DCs
sc_E3.NPC.Exp1_CTTAGGAGTAGCTTGT -1.68612691631489 5.10212928925208 Kupffer cells (SUCNR1+)
sc_R3.NPC.Exp1_GGTGAAGAGGGTTTCT -1.59882733097248 -0.411412230389794 Monocytes (TREM2+ CD9+)
sc_H1.NPC.Exp1_GGTGTTAAGGGCTCTC -1.94893762340717 3.33984357987098 cDC2
sc_E2.NPC.Exp1_GTGAAGGGTTCGTGAT -1.16332957019977 7.67634565506629 Kupffer cells
sc_R2.NPC.Exp1_TAGTGGTTCACATGCA -0.914800374414251 3.95300514374427 Kupffer cells (SUCNR1+)
sc_R2.NPC.Exp1_TTTATGCGTCTTCGTC -1.77721235027485 1.47909832869224 Monocytes (TREM2+ CD9+)
sc_R2.NPC.Exp1_TCAGATGCAAGTCTGT 10.5441582513792 3.97524172936133 cDC1
sc_E2.NPC.Exp1_TCCACACGTGTGCCTG 1.91259065398999 -1.50017659987756 Monocytes (IGSF21+ GPR34+)
sc_E6.NPC.Exp1_AACCAACAGTATCCTG-1 -1.99270388355427 -4.63496129836389 Macrophages (HES4+)
sc_E5.NPC.Exp1_AGACCATCACGCTGTG-1 -2.52284499874286 6.93600256119422 Kupffer cells
sc_E5.NPC.Exp1_TCCTCCCGTGCGAACA-1 -1.22386690845661 7.0160182205265 Kupffer cells (SUCNR1+)
sc_E5.NPC.Exp1_TCCGGGAAGCCGGAAT-1 0.398456366155818 -6.79485814894982 Macrophages
sc_E2.NPC.Exp1_CCGTGGATCGTTGCCT -2.16585036983661 6.02563793335609 Kupffer cells
sc_R3.NPC.Exp1_TTCCCAGGTGTGGTTT 2.34834292659588 1.138503738982 cDC2
sc_R7.NPC.Exp1_GAAACCTCAGTATTCG-1 -3.97374793758564 -5.60320155944177 Macrophages (HES4+)
sc_E5.NPC.Exp1_TACTTGTGTCTACGTA-1 -0.684693066980169 -0.220351389306268 Monocytes (TREM2+ CD9+)
sc_R7.NPC.Exp1_GTGAGCCGTCGTCTCT-1 -1.35637757053547 -1.7683064254696 cDC2
sc_R2.NPC.Exp1_CCTACACTCTATCCCG 10.3955357385618 3.45282132301978 cDC1
sc_E2.NPC.Exp1_GCGACCATCAGGTAAA -2.04593607654743 6.13107759628944 Kupffer cells
sc_E2.NPC.Exp1_GTCACAATCAAGATCC -1.46249315014057 8.47151357803992 Kupffer cells
sc_E7.NPC.Exp1_GTTCTATTCGTCGACG-1 4.08066275844403 -1.17001204814263 cDC2
sc_E7.NPC.Exp1_AGTGACTGTTTACTTC-1 -1.17407366504841 -6.96377628173181 Macrophages
sc_E2.NPC.Exp1_ACGGCCATCTCCAACC 2.83120241889782 -3.91551988448449 cDC2
sc_R5.NPC.Exp1_TTAGGGTGTCTTGAGT-1 -4.42457029094867 5.67598802719764 Kupffer cells
sc_E5.NPC.Exp1_GTCATGATCTTGGATG-1 -4.27047559490375 5.28304273758582 Kupffer cells
sc_E2.NPC.Exp1_TCGCGTTAGGATCGCA -2.64124509563617 -5.77624242629357 Macrophages (HES4+)
sc_R2.NPC.Exp1_GAATGAAGTTCGGGCT -1.99144074192219 6.78118545685462 Kupffer cells
sc_R2.NPC.Exp1_ACGCCAGAGCCGCCTA 1.55796972045727 -2.54408996428796 Monocytes (IGSF21+ GPR34+)
sc_R3.NPC.Exp1_CGTTAGAAGACACGAC 1.94071301946469 1.81608481083564 cDC2
sc_R5.NPC.Exp1_TTACAGGTCTAGAGCT-1 -3.77880689373188 -6.21369569625207 Macrophages (HES4+)
sc_E2.NPC.Exp1_CCTTACGTCGCCCTTA -2.89660140743427 6.37584764633826 Kupffer cells
sc_E6.NPC.Exp1_TTGCCTGGTGCGGCTT-1 0.229553551767543 4.86440212402991 Kupffer cells (SUCNR1+)
sc_H1.NPC.Exp1_GTGCATATCTCGTATT -2.26393648853473 0.817065098625937 Monocytes (TREM2+ CD9+)
sc_R5.NPC.Exp1_TGACCCTGTCGGTAAG-1 -3.58498307933979 -6.16615693892785 Macrophages (HES4+)
sc_R2.NPC.Exp1_ACTATCTTCCCATTAT 1.99141112098522 -1.80793898429223 Monocytes (IGSF21+ GPR34+)
sc_E5.NPC.Exp1_TGATCTTTCATCGCCT-1 -0.0612448143022511 0.400970273954192 Monocytes (IGSF21+ GPR34+)
sc_E2.NPC.Exp1_CATCGGGGTCGATTGT -2.81243607273273 -6.40229862059899 Macrophages (HES4+)
sc_H3.NPC.Exp1_GTCATTTTCTTAGCCC -0.475404708291814 3.77744657669715 Kupffer cells (SUCNR1+)
sc_E6.NPC.Exp1_GCAGCTGAGTCGCCAC-1 -1.33362361660175 -6.22090213622399 Macrophages
sc_H3.NPC.Exp1_TTTATGCCACAGGCCT 0.321694822405055 -2.3680640968258 cDC2
sc_E6.NPC.Exp1_AGGTCTATCGTTGCCT-1 10.658726008032 2.12029487763099 cDC1
sc_E2.NPC.Exp1_CAGGTGCCAGGGAGAG -1.96171042194538 3.87693912659339 Kupffer cells
sc_H3.NPC.Exp1_AGCTCCTAGCAGCCTC 1.09783899167605 -3.1352452548916 cDC2
sc_E2.NPC.Exp1_GGGCATCGTAAACACA -2.1771495031374 4.11815650139503 Kupffer cells
sc_H3.NPC.Exp1_ATTGGTGGTACCCAAT -2.7160408185976 5.95065910492591 Kupffer cells
sc_E5.NPC.Exp1_AAGACAAAGATCGGTG-1 2.0572175098402 -2.08180086936303 cDC2
sc_H3.NPC.Exp1_CTCGGGAAGCGGCTTC 0.48930004367657 -4.69203965987512 cDC2
sc_E6.NPC.Exp1_TGCTCGTGTTCGTTCC-1 -0.713713972474859 -5.35282867278405 Macrophages (HES4+)
sc_H1.NPC.Exp1_AGGCCGTTCTCAACTT -0.471992223169133 -0.952411583321771 Monocytes (secretory)
sc_E2.NPC.Exp1_TTCGAAGTCGGCCGAT -2.38814326992206 3.33115298424415 Kupffer cells
sc_E7.NPC.Exp1_GTCAGCGTCCCGTGTT-1 -0.525674312021062 -8.11925666655847 Macrophages
sc_H2.NPC.Exp1_CGATGGCGTATATGAG -0.573891966249273 4.23509628449134 Kupffer cells (SUCNR1+)
sc_E7.NPC.Exp1_TTCCGTGTCTCGCAGG-1 -0.635963647271917 -8.20184581603356 Macrophages
sc_H3.NPC.Exp1_CGATTGAAGTATTGGA -2.97706338634662 4.21620614205054 Kupffer cells
sc_E6.NPC.Exp1_GTTGTAGGTTAATGAG-1 3.76369622478314 -1.5990735801632 cDC2
sc_R3.NPC.Exp1_CAGCTAAAGGCCGAAT -1.87836930027179 -4.58797424163171 Macrophages (HES4+)
sc_R5.NPC.Exp1_CTCGAGGAGGTACAAT-1 -3.6558282064455 7.27157671127967 Kupffer cells
sc_R6.NPC.Exp1_CCAATGACAGCGTAGA-1 0.436567099188044 6.15931207810096 Kupffer cells (SUCNR1+)
sc_R2.NPC.Exp1_CCACTACCAGGCTCAC -2.99738404026203 -5.83448999251672 Macrophages (HES4+)
sc_R5.NPC.Exp1_CACTGTCAGAGAAGGT-1 4.27791312465496 -4.15595596160241 cDC2
sc_E5.NPC.Exp1_AGTACTGAGCAGTACG-1 1.58720401058026 -2.78223913039514 cDC2
sc_E6.NPC.Exp1_TGTGAGTAGTGAGGTC-1 3.59388283023663 -1.3422992738659 cDC2
sc_E7.NPC.Exp1_GATTCTTTCTTGGTGA-1 -0.44652816524677 6.37836725388221 Kupffer cells (SUCNR1+)
sc_E7.NPC.Exp1_CCCTTAGAGCGGGTAT-1 3.64611628780194 -0.186813763039788 cDC2
sc_E7.NPC.Exp1_TCGCAGGAGAGGTGCT-1 4.27267602214642 -0.387344828503808 cDC2
sc_E2.NPC.Exp1_CTCATTAAGTCATCCA 1.38813138136692 -3.370897940057 cDC2
sc_E5.NPC.Exp1_TCTCACGGTCTAACTG-1 -3.9967648672121 7.52318365250281 Kupffer cells
sc_R5.NPC.Exp1_TTGGTTTTCTGACCCT-1 -3.18562146892719 7.68568355713538 Kupffer cells
sc_R7.NPC.Exp1_AGGGAGTCAGTCGCAC-1 -1.22180935611896 6.60469324265174 Kupffer cells (SUCNR1+)
sc_H1.NPC.Exp1_TGAGCATGTAGCGCAA -3.06216642131977 5.78305132065467 Kupffer cells
sc_E6.NPC.Exp1_AGAGAATGTCGAATGG-1 0.131637067888453 4.98758585129432 Kupffer cells (SUCNR1+)
sc_E2.NPC.Exp1_CTGGTCTGTATCGCAT 2.24021163711376 -3.08877079810449 Monocytes (IGSF21+ GPR34+)
sc_R5.NPC.Exp1_GAGAAATGTTAAACAG-1 3.09343841800518 -2.86230104293176 cDC2
sc_H3.NPC.Exp1_CTCTAATAGATGCGAC -3.14051076641254 6.38271124039344 Kupffer cells
sc_R2.NPC.Exp1_CGTCCATAGACTTTCG -0.594975798036382 3.57448084030799 Kupffer cells (SUCNR1+)
sc_E7.NPC.Exp1_CAGCACGAGTGCACCC-1 -0.649541466142461 5.18391639862708 Monocytes (TREM2+ CD9+)
sc_R6.NPC.Exp1_ATGTCCCTCAACTGAC-1 2.885628969763 -1.64860623206445 cDC2
sc_E6.NPC.Exp1_ACGGAAGCATGTCAGT-1 3.88107302913494 -1.5002217801983 cDC2
sc_R3.NPC.Exp1_AGTTGGTGTGTTTGTG -1.35288092365436 -7.44266574706384 Macrophages
sc_E5.NPC.Exp1_TGTTGGAGTAGAGATT-1 2.77813390025921 -4.09622447814294 cDC2
sc_E1.NPC.Exp1_GTTTCTAGTAGCTGCC -2.78810068836384 -4.20955674971887 Macrophages (HES4+)
sc_E2.NPC.Exp1_ATCGAGTCAGAGCCAA -1.4192034887331 8.10874111328773 Kupffer cells
sc_R6.NPC.Exp1_AGAGAATTCGTTGTAG-1 -1.1237830804842 -4.13656823958703 Macrophages (HES4+)
sc_E2.NPC.Exp1_ATAGACCGTCTCGTTC -3.91572019329242 6.31463272247962 Kupffer cells
sc_E6.NPC.Exp1_TGAGCGCAGCAAATCA-1 0.00134810933895368 -6.71294849242516 Macrophages
sc_R2.NPC.Exp1_TGTCCCATCATCACCC -3.28499337902241 4.06836659584693 Kupffer cells
sc_R7.NPC.Exp1_TACCTCGAGGCTATCT-1 2.84388700256176 -4.58679883803674 cDC2
sc_E6.NPC.Exp1_GGTCACGAGACCATTC-1 6.67957237491436 -2.02263801421472 activated DCs
sc_E2.NPC.Exp1_GACAGAGAGATCGATA -2.1514451192873 2.9059677806919 Monocytes (TREM2+ CD9+)
sc_E5.NPC.Exp1_CCCAACTAGTCGAATA-1 1.504609854315 -3.73623674239465 cDC2
sc_H2.NPC.Exp1_AGTTGGTCACCCATGG 3.66701844463177 -4.88526218261071 cDC2
sc_E6.NPC.Exp1_GACCTTCAGGTTCTTG-1 0.464485735986903 6.45082838211707 Kupffer cells (SUCNR1+)
sc_E1.NPC.Exp1_TGGTTAGCATAAGACA 4.21459463367291 -3.47442095603295 cDC2
sc_H1.NPC.Exp1_TTTGGTTAGCAATATG 1.52658215293713 0.6444509712284 Monocytes (IGSF21+ GPR34+)
sc_R5.NPC.Exp1_TCTATCATCCCTGTTG-1 0.473028214071467 0.0277843562190923 Monocytes (IGSF21+ GPR34+)
sc_E7.NPC.Exp1_CGCATAAAGACCATAA-1 10.5339596582396 2.53712541733436 cDC1
sc_E7.NPC.Exp1_ATCACGATCTTACACT-1 -1.76396557560138 -0.801089576142511 Monocytes (TREM2+ CD9+)
sc_H1.NPC.Exp1_AGGTCATCAAGCCGTC 0.183449955080226 -1.7912556442196 cDC2
sc_R6.NPC.Exp1_CCGGACAAGCCGTTAT-1 -1.42158338298969 -4.28573339309045 Macrophages (HES4+)
sc_E7.NPC.Exp1_CTATAGGAGGGATCAC-1 -0.253571956064031 -3.52492587889977 cDC2
sc_H1.NPC.Exp1_CGATGTATCTGCGGCA 2.61028710136242 -3.29796426619836 cDC2
sc_R1.NPC.Exp1_TCGGTAAAGTTATCGC 2.01125362644024 -2.12511484946557 Monocytes (IGSF21+ GPR34+)
sc_R3.NPC.Exp1_CGCGGTATCACGAAGG 0.928630841319039 -7.11600606765099 Macrophages
sc_R3.NPC.Exp1_TTGGCAAAGATGGGTC -1.28870889415912 -2.23061054076501 Monocytes (TREM2+ CD9+)
sc_E5.NPC.Exp1_GGTTAACTCGTCCTTG-1 1.52361992130108 -2.95932190741845 cDC2
sc_R5.NPC.Exp1_TTTACTGAGACTAGAT-1 -3.64289399852924 7.92940027390174 Kupffer cells
sc_R2.NPC.Exp1_ACAGCTATCAGCCTAA -1.5556895421999 2.59503776703528 Monocytes (TREM2+ CD9+)
sc_E7.NPC.Exp1_GCGATCGCAATGGGTG-1 -1.6783210920351 2.16975528870277 Monocytes (TREM2+ CD9+)
sc_E1.NPC.Exp1_ATCCGAAAGTCGCCGT 3.05887702236004 -4.47947376097985 cDC2
sc_E2.NPC.Exp1_TGAGGGAGTATATGAG -2.01772829761677 5.44174892578773 Kupffer cells
sc_H2.NPC.Exp1_CCACCTATCTAGCACA 3.2767296148283 -5.23078363265344 cDC2
sc_E2.NPC.Exp1_GAAGCAGGTTCAGGCC -3.73761913051777 5.11638672028235 Kupffer cells
sc_R1.NPC.Exp1_AAGTCTGTCAGCAACT -1.46793481578998 -0.917308381455621 Monocytes (TREM2+ CD9+)
sc_E2.NPC.Exp1_CTCAGAATCGCTTGTC 1.6550614548666 -2.53338997687646 cDC2
sc_E5.NPC.Exp1_TGAATCGTCTTCTAAC-1 -4.09669563045673 7.57693750534705 Kupffer cells
sc_E1.NPC.Exp1_CGTCCATGTTCAGGCC 9.98045948276348 3.08493764076881 cDC1
sc_R7.NPC.Exp1_CTGCCATCACCAACAT-1 -0.793124763871953 -0.901130846398553 Monocytes (secretory)
sc_E1.NPC.Exp1_AGTTGGTGTATCACCA -2.12962505092792 -4.57067888106652 Macrophages (HES4+)
sc_R5.NPC.Exp1_GACGCTGAGCCATTCA-1 0.418153555486872 -0.07461082066842 Monocytes (IGSF21+ GPR34+)
sc_R1.NPC.Exp1_GGCTGGTTCATGCTCC 3.67043164501019 -3.06768410529443 cDC2
sc_H1.EKS.Exp1_GTCGGGTGTGCACGAA 2.5604951692564 -5.1627828391964 cDC2
sc_E5.NPC.Exp1_AAGTTCGAGCGCACAA-1 1.40182775387593 -0.560357621567926 Monocytes (IGSF21+ GPR34+)
sc_H2.NPC.Exp1_CAACCAATCGCATGGC -1.59362193813495 1.6070997205799 Monocytes (TREM2+ CD9+)
sc_R7.NPC.Exp1_CAGAGCCTCTTGGGCG-1 2.8505149198515 -3.53634946669885 cDC2
sc_H1.NPC.Exp1_CATATGGCAGACAAGC -2.72923800220661 6.60554535065345 Kupffer cells
sc_E7.NPC.Exp1_AGGGTCCCAAACAGGC-1 -0.306436746026799 -0.482977858441552 Monocytes (secretory)
sc_R5.NPC.Exp1_CACCGTTAGTTGGACG-1 0.815012754295542 1.45230955753974 Monocytes (IGSF21+ GPR34+)
sc_E1.NPC.Exp1_ATGCGATAGGGTATCG -3.27343770733051 -4.39194505538293 Macrophages (HES4+)
sc_R2.NPC.Exp1_GTACTTTGTGTGCGTC -3.24821635952167 6.63543111954383 Kupffer cells
sc_E5.NPC.Exp1_TCCTCCCCACTGCTTC-1 11.2111237359983 3.4561591831272 cDC1
sc_H1.NPC.Exp1_TTGTAGGCACCAACCG 3.57898953685589 -4.74067085112878 cDC2
sc_R7.NPC.Exp1_GGCTTGGTCTCCAAGA-1 3.24362114200421 -2.78607719268151 cDC2
sc_R2.NPC.Exp1_GCATGATCACCTTGTC -1.9928266691225 1.94329328213386 Monocytes (TREM2+ CD9+)
sc_E7.NPC.Exp1_ACCCAAAAGACTAGAT-1 1.61730530986614 -2.19743554915734 cDC2
sc_E2.NPC.Exp1_TGGTTAGAGAGACTTA 2.1198373151762 -4.30977599944421 cDC2
sc_R7.NPC.Exp1_CATTGAGTCTCAGAAC-1 -0.410251943971441 7.56736452255897 Kupffer cells (SUCNR1+)
sc_R5.NPC.Exp1_CCGATGGCACCTATCC-1 2.33429077396221 -4.97352760161706 cDC2
sc_E1.NPC.Exp1_AGCAGCCGTCAGGACA 0.286916763876155 -8.34959762420007 Macrophages
sc_E2.NPC.Exp1_AAGGAGCTCTCCAGGG -3.26157781353168 6.79231340561561 Kupffer cells
sc_R3.NPC.Exp1_TCAGGTACAGGTTTCA -2.1116490053194 -0.647655657189569 Monocytes (TREM2+ CD9+)
sc_E7.NPC.Exp1_GTTATGGTCTAGAGCT-1 -0.598017184640691 -8.13990180816003 Macrophages
sc_H3.NPC.Exp1_TTGGCAAGTGATGTGG -3.46252748241596 5.90730173264197 Kupffer cells
sc_E7.NPC.Exp1_AACAGGGCATATTCGG-1 3.0039151025755 -1.96956699218102 cDC2
sc_E6.NPC.Exp1_AGTACCAGTGGAATGC-1 0.148853750322535 5.66568262253455 Kupffer cells (SUCNR1+)
sc_E7.NPC.Exp1_AATGAAGAGTGTAGAT-1 -1.42239019146137 -0.152560523408136 Monocytes (TREM2+ CD9+)
sc_E5.NPC.Exp1_TCAAGACAGCTGTTCA-1 -3.57172939052753 -5.91071098174401 Macrophages (HES4+)
sc_H3.NPC.Exp1_GGCTGGTAGGTTACCT 2.11001363525219 -4.12241237487145 cDC2
sc_E2.NPC.Exp1_ACGATGTGTGGTCCGT -2.44889208545856 5.44629413757972 Kupffer cells
sc_R3.NPC.Exp1_CTGGTCTCAGTAAGCG -3.19196960201435 -5.09975641097375 Macrophages (HES4+)
sc_E1.NPC.Exp1_CGCGGTAGTGGTTTCA 2.39623347053356 0.861019083601752 cDC2
sc_E2.NPC.Exp1_TGAGCCGAGCACCGCT -3.99436780681782 4.70701915894202 Kupffer cells
sc_E7.NPC.Exp1_GTAAGTCGTGATGTAA-1 0.0921187711698558 -6.88716476287194 Macrophages
sc_E2.NPC.Exp1_CGTCCATCATACAGCT 10.6062949014647 4.12419802818946 cDC1
sc_E1.NPC.Exp1_GAACGGACAAGCTGAG 3.91590312251873 -0.767481497185907 cDC2
sc_E1.NPC.Exp1_CAGTAACTCTTAACCT 9.88876465091534 2.97645694885902 cDC1
sc_E5.NPC.Exp1_ATCTTCAGTCGAAACG-1 2.42390361556835 -3.35895483817407 cDC2
sc_E5.NPC.Exp1_ATGCATGTCCACCTCA-1 -3.04179927578144 7.40855486069373 Kupffer cells
sc_H3.NPC.Exp1_CTTGGCTAGAGCCTAG 0.612047971580699 -7.45562808837243 Macrophages
sc_H1.NPC.Exp1_ACTGTCCCAGGGAGAG -2.79362079372577 6.16308338318519 Kupffer cells
sc_R3.NPC.Exp1_TTCGGTCTCTGGTTCC 0.817816422675326 -7.51107280577966 Macrophages
sc_R6.NPC.Exp1_CGTGATATCGTAACTG-1 0.981789065762944 6.23456079636268 Kupffer cells (SUCNR1+)
sc_E2.NPC.Exp1_TCCCGATCATGTTCCC -3.10541745891742 6.53961784516028 Kupffer cells
sc_E2.NPC.Exp1_TTTATGCAGACTCGGA -0.0819782899873708 -3.57786577071496 cDC2
sc_E7.NPC.Exp1_CGGCAGTGTGTCCCTT-1 3.88326934108563 -0.547982862847528 cDC2
sc_H1.NPC.Exp1_GGAGCAAGTAAACCTC -2.53220555057697 4.58980877075843 Kupffer cells
sc_H3.NPC.Exp1_CCTAAAGGTAAGTAGT -1.61356732120685 7.68102628861121 Kupffer cells
sc_H1.NPC.Exp1_CACATAGGTGTCAATC 2.11048105487652 -3.70538299407311 cDC2
sc_E5.NPC.Exp1_CCGCAAGCAATAGAGT-1 0.964045086298659 0.31478461001567 Monocytes (IGSF21+ GPR34+)
sc_E6.NPC.Exp1_ATGAAAGCAGGAATCG-1 2.87728002796002 0.116937497002402 cDC2
sc_H1.EKS.Exp1_TGCGTGGGTTCGGCAC 3.96344092616863 -3.60890977706262 cDC2
sc_H3.NPC.Exp1_CTTCTCTCAGTAACGG -3.79791471233539 4.72455150757484 Kupffer cells
sc_E6.NPC.Exp1_GCACATAGTGAGAACC-1 -1.88673540821247 0.678420641762534 Monocytes (TREM2+ CD9+)
sc_E1.NPC.Exp1_AGTGTCATCCCTTGTG -1.08426114788227 3.39291913185767 Kupffer cells (SUCNR1+)
sc_H3.NPC.Exp1_CGATCGGTCCGCAAGC 2.17353931197949 -5.03630512084313 cDC2
sc_H3.NPC.Exp1_GCCTCTACACAACGCC 1.22151704261132 -3.49701397742577 cDC2
sc_R5.NPC.Exp1_ACTGTCCCATACAGGG-1 1.38644531497784 -0.177761069195947 Monocytes (IGSF21+ GPR34+)
sc_E5.NPC.Exp1_GTTACCCGTAGAGCTG-1 10.9090140176756 3.30319649849586 cDC1
sc_R1.NPC.Exp1_GCATACAGTCGGGTCT 1.69962611923046 0.755415358883658 Monocytes (IGSF21+ GPR34+)
sc_E7.NPC.Exp1_ATTCACTCATACATCG-1 4.59690478572674 -1.12285929049798 cDC2
sc_R2.NPC.Exp1_AGGTCATTCAAGATCC -2.2122783350008 2.19391197834662 Monocytes (TREM2+ CD9+)
sc_H2.NPC.Exp1_CCTCTGACATATGCTG -0.395150153543279 4.09647161637 Kupffer cells (SUCNR1+)
sc_R5.NPC.Exp1_GCCTGTTCACATCCCT-1 -2.11047550907306 7.92432481918983 Kupffer cells
sc_E6.NPC.Exp1_GCATCTCCACTTCCTG-1 -1.64928409328632 -7.154758146661 Macrophages
sc_R5.NPC.Exp1_TGTCAGAGTTGCTGAT-1 -0.348639337922857 0.526898098481217 Monocytes (IGSF21+ GPR34+)
sc_E2.NPC.Exp1_TTGTAGGCACAGGAGT -3.93383571376972 6.78502494965247 Kupffer cells
sc_R3.NPC.Exp1_AGATTGCTCCGAACGC 0.133214862440303 -6.77964465941735 Macrophages (HES4+)
sc_H1.NPC.Exp1_TGCGTGGCATACCATG 0.304633827303126 -2.39937727774926 cDC2
sc_H3.NPC.Exp1_ACAGCCGAGCTTCGCG 1.48926046619244 -3.0730201515133 cDC2
sc_H3.NPC.Exp1_ACATGGTAGAATCTCC -3.85938045253925 4.29433996353797 Kupffer cells
sc_E5.NPC.Exp1_TTGTTCAAGCCAAGTG-1 1.57265761623211 -0.453584483521661 Monocytes (IGSF21+ GPR34+)
sc_E2.NPC.Exp1_TGCGGGTAGGAGTACC -1.36521884670429 -0.443022600072106 Monocytes (TREM2+ CD9+)
sc_E6.NPC.Exp1_AATGGCTGTCTTACAG-1 10.5856135202391 2.19559402142219 cDC1
sc_H3.NPC.Exp1_CGTCACTCAGTGGGAT -3.41130706539325 5.97673828278235 Kupffer cells
sc_R5.NPC.Exp1_GGAGCAAGTACAAGTA-1 0.0272798849088695 -3.95128791655847 cDC2
sc_E6.NPC.Exp1_TCAGTTTCATTGGATC-1 3.83809307346173 -2.65434377517053 cDC2
sc_H1.EKS.Exp1_ATCCGAACAAGCGTAG 10.0280392480833 3.28231484566382 cDC1
sc_R7.NPC.Exp1_ATACTTCCATCTTAGG-1 3.08637049922772 -3.02626126136132 cDC2
sc_R3.NPC.Exp1_TGCTGCTGTGACTACT -3.04400274028949 -4.02884023513146 Macrophages (HES4+)
sc_H1.NPC.Exp1_GCTGCGATCGGCGCTA -3.19894572963886 -5.71712940062829 Macrophages (HES4+)
sc_R3.NPC.Exp1_TTTCCTCGTTCTGGTA -3.4503781484621 -4.44155662383386 Macrophages (HES4+)
sc_H2.NPC.Exp1_CTGAAGTCAAGTCATC -1.51098224392109 -8.04030387725182 Macrophages
sc_H2.NPC.Exp1_GCTGGGTGTCTACCTC -0.952402918245122 7.45727426682166 Kupffer cells (SUCNR1+)
sc_R5.NPC.Exp1_TCGCACTAGACTAGAT-1 -3.40402051677875 7.61565000687293 Kupffer cells
sc_E2.NPC.Exp1_TAAGTGCCATTTCACT -3.8372943090456 3.91429121170692 Kupffer cells
sc_H2.NPC.Exp1_ATCACGACAGGGTATG -0.413033931161687 4.51501686249427 Kupffer cells (SUCNR1+)
sc_H3.NPC.Exp1_GGAATAAAGCTAGTTC 0.4867881251318 -5.48116414870568 Macrophages (HES4+)
sc_E2.NPC.Exp1_CATCGAACATGGGACA 0.870316767488196 -2.77558391417809 cDC2
sc_R3.NPC.Exp1_GTATTCTTCGAACGGA 3.73570779094525 -3.69288652266808 cDC2
sc_E2.NPC.Exp1_CTTCTCTAGACACTAA -2.29437371959858 2.09015865002326 Monocytes (TREM2+ CD9+)
sc_R5.NPC.Exp1_GAGAAATTCAGCTCTC-1 1.09673295298643 0.448997167242089 Monocytes (IGSF21+ GPR34+)
sc_H2.NPC.Exp1_TTCGGTCTCACAGTAC 0.538859607074931 -7.56638114775964 Macrophages
sc_H1.NPC.Exp1_TGCCCTACATCGGGTC -3.67668124904804 -5.6307446273739 Macrophages (HES4+)
sc_H2.NPC.Exp1_TTTACTGCATGTCTCC -0.87355658283405 5.56348783646277 Kupffer cells (SUCNR1+)
sc_E2.NPC.Exp1_TTATGCTCATAGGATA -1.37692305317096 7.95233566437415 Kupffer cells
sc_E2.NPC.Exp1_CGCCAAGCACTACAGT -2.26378223171406 4.63583786163978 Kupffer cells
sc_R2.NPC.Exp1_ACCAGTAAGACTACAA -1.66666409244709 -1.11269395675012 Monocytes (TREM2+ CD9+)
sc_E7.NPC.Exp1_CGGTCAGTCTACCACC-1 -1.14272424450092 -7.22279136504479 Macrophages
sc_R7.NPC.Exp1_AGTCTCCCAGGAAGTC-1 -0.561005561258123 6.6882627693241 Kupffer cells (SUCNR1+)
sc_H1.NPC.Exp1_AACCATGGTTTAGCTG -2.94965526333027 5.93544227753333 Kupffer cells
sc_E7.NPC.Exp1_GGATGTTGTGTAGTGG-1 3.85129788646527 -0.310394934075555 cDC2
sc_E6.NPC.Exp1_TCCACGTTCGGATTAC-1 10.7903244806273 2.14526195202521 cDC1
sc_H3.NPC.Exp1_CATCGAACAGGAATCG -3.10053178539448 6.54798538361243 Kupffer cells
sc_R7.NPC.Exp1_TGACGCGAGTATGGAT-1 0.120348305795863 -7.93062084044763 Macrophages
sc_E6.NPC.Exp1_TCCTGCAAGGGTCAAC-1 1.00844818482228 1.68533904228858 Monocytes (IGSF21+ GPR34+)
sc_E5.NPC.Exp1_TTCCTAATCCGATCGG-1 -4.16776153316669 5.34262640152625 Kupffer cells
sc_R3.NPC.Exp1_ACGATACTCATGTAGC -1.87110110988788 -2.04162948455163 Monocytes (TREM2+ CD9+)
sc_E2.NPC.Exp1_GCATACATCGCGTAGC -2.56296416988544 3.21708089981727 Kupffer cells
sc_E5.NPC.Exp1_GAAGGGTTCGTGCATA-1 0.624034704063609 0.292425641161719 Monocytes (IGSF21+ GPR34+)
sc_E7.NPC.Exp1_AGTGATCGTCCTGAAT-1 -0.35583254566364 6.47440082703284 Kupffer cells (SUCNR1+)
sc_E5.NPC.Exp1_AATTTCCTCTCCCAAC-1 -2.75613090267353 7.53068859253577 Kupffer cells
sc_H1.NPC.Exp1_CGGTTAACAAGTTCTG -2.62784239521198 5.78741056595496 Kupffer cells
sc_R5.NPC.Exp1_TGGGCGTTCAAGCGTT-1 0.996838475931957 0.818392404658118 Monocytes (IGSF21+ GPR34+)
sc_E7.NPC.Exp1_GTAACACGTGAGGATC-1 2.6058677745802 0.0456781176155003 cDC2
sc_R2.NPC.Exp1_TTAGGCAAGGACACCA 0.405656070802882 -6.9791890891964 Macrophages
sc_E1.NPC.Exp1_AAAGCAAGTCAAACTC -0.274456469919011 -1.66103499259301 cDC2
sc_E7.NPC.Exp1_CGGAACCGTCGTAATC-1 -1.62408777942829 2.44708902512244 Monocytes (TREM2+ CD9+)
sc_E2.NPC.Exp1_CCTAAAGGTACTCAAC -1.37767264118366 -0.246421268838128 Monocytes (TREM2+ CD9+)
sc_R2.NPC.Exp1_AACTCCCGTGAGGGTT -3.43258830776386 3.40977461014442 Monocytes (IGSF21+ GPR34+)
sc_R2.NPC.Exp1_TGACAACAGAGACGAA -1.46907326450519 7.56400425110511 Kupffer cells
sc_R6.NPC.Exp1_CTCAGTCTCGTGGCTG-1 4.01689532527752 -1.01260392989465 cDC2
sc_R7.NPC.Exp1_TGTAGACGTGGGACAT-1 -0.555299131776616 -7.69340579833337 Macrophages
sc_E7.NPC.Exp1_GTCGTTCGTCGCTCGA-1 3.77917412051983 -0.163296035187921 cDC2
sc_E7.NPC.Exp1_GTCACGGAGTTTGCTG-1 -0.617552845384404 -1.03175621356316 Monocytes (TREM2+ CD9+)
sc_E7.NPC.Exp1_TTGGATGAGGGACACT-1 -2.97185918560199 -4.72581308211633 Macrophages (HES4+)
sc_H1.NPC.Exp1_CCCTCCTAGCTACCTA -0.758049218560979 4.34050566826514 Kupffer cells (SUCNR1+)
sc_E6.NPC.Exp1_AACGTCATCGACATAC-1 -3.8321821378725 -4.96418683852502 Macrophages (HES4+)
sc_H1.NPC.Exp1_AAGGAGCGTTTAGCTG -2.65996596088581 6.4067686286991 Kupffer cells
sc_E5.NPC.Exp1_TCAGCAATCATTTGTC-1 -2.28676721325092 6.11125213776282 Kupffer cells
sc_R1.NPC.Exp1_TTAGTTCGTCTAAAGA -1.06563064327411 4.24001247559241 Kupffer cells (SUCNR1+)
sc_R3.NPC.Exp1_TGCCAAAGTTGGAGGT 3.35982802638836 -2.4025198730404 cDC2
sc_H3.NPC.Exp1_GACGCGTTCAGAGACG 2.27801731357403 -3.16499941672631 cDC2
sc_R2.NPC.Exp1_CGCTGGAGTCTTCGTC -2.2192134546297 -6.2081085952694 Macrophages (HES4+)
sc_R3.NPC.Exp1_ACAGCCGAGATCGGGT -0.0366924690263722 -7.12293117369958 Macrophages
sc_E7.NPC.Exp1_CCCAACTCAAACACGG-1 -1.98651572933368 3.49992711220435 Monocytes (TREM2+ CD9+)
sc_E6.HEP.Exp1_AGAGCCCTCCATTGGA-1 -1.02646943798237 8.29066879425696 Kupffer cells
sc_R2.NPC.Exp1_AAGGCAGAGTCTTGCA 1.82578507194348 -5.09361522521325 cDC2
sc_H3.NPC.Exp1_TTCGAAGCATAACCTG 1.68542638549633 -3.78194873656579 cDC2
sc_H3.NPC.Exp1_AAATGCCAGAGGGATA 2.60222354659863 -4.87837665404626 cDC2
sc_H3.NPC.Exp1_CATCCACGTCAACTGT 1.15432709584065 -2.50164907302209 cDC2
sc_R5.NPC.Exp1_CGAAGGATCGATGCTA-1 -1.03139206638508 5.84168274079017 Kupffer cells (SUCNR1+)
sc_R2.NPC.Exp1_TGCCCATGTGACAAAT 2.04906645545788 -0.48533099021264 Monocytes (IGSF21+ GPR34+)
sc_E7.NPC.Exp1_ATCGCCTCACGCGCTA-1 3.00707867870159 -0.262210241215905 cDC2
sc_E7.NPC.Exp1_CGTGAATTCGGTCTGG-1 -1.13054868450336 -6.19843833770104 Macrophages
sc_H1.NPC.Exp1_CAGCAGCTCACTTACT -2.20048639049701 5.71598703537635 Kupffer cells
sc_E1.NPC.Exp1_ACATGGTTCTTGACGA 1.39596557745762 -2.30388634528466 cDC2
sc_R2.NPC.Exp1_GTCCTCACATACTACG 4.06923726329632 -3.67601459349938 cDC2
sc_E5.NPC.Exp1_GTCGTAATCAACTCTT-1 1.32064473757572 -3.5413662704403 cDC2
sc_E6.NPC.Exp1_TCGGATAAGGCCACCT-1 0.234957726095393 4.82526046906165 Kupffer cells (SUCNR1+)
sc_R6.NPC.Exp1_TTCTAACTCACTGATG-1 2.4186905933363 -0.493281176942071 cDC2
sc_E1.NPC.Exp1_GATTCAGAGTACTTGC -0.690557687188909 -8.24667136992761 Macrophages
sc_R2.NPC.Exp1_ATCTGCCCAAGACACG 2.85721853504009 -4.38227479781457 cDC2
sc_E6.NPC.Exp1_CTCAATTAGAATTGCA-1 -0.97729512920551 -6.21892469252892 Macrophages
sc_E6.NPC.Exp1_GGTGGCTGTGGTCCCA-1 -1.49187561741047 1.74364001427344 Monocytes (TREM2+ CD9+)
sc_R3.NPC.Exp1_ATCCGAAAGCAGCGTA -1.00790151825123 -7.69132392730065 Macrophages
sc_E7.NPC.Exp1_ACGTTCCCAAGACTGG-1 -1.64764019718342 -0.749359420197686 Monocytes (TREM2+ CD9+)
sc_E2.NPC.Exp1_GCAGTTAGTAAGAGGA 2.05160740146466 -1.5692929538662 Monocytes (IGSF21+ GPR34+)
sc_E1.NPC.Exp1_ATGAGGGGTGGTGTAG 2.71178844699688 -1.82988565291711 Monocytes (IGSF21+ GPR34+)
sc_H1.NPC.Exp1_TACGGGCAGACGACGT -3.73689290752582 -5.63334482039758 Macrophages (HES4+)
sc_E6.NPC.Exp1_CTCCTTTGTGAGGCAT-1 -2.03817483654194 -0.341678610699853 Monocytes (TREM2+ CD9+)
sc_H1.NPC.Exp1_AATCCAGCAAGCTGGA -1.64266416301899 4.27319247399024 Kupffer cells (SUCNR1+)
sc_R5.NPC.Exp1_CCAATGAGTTGCATGT-1 -1.19003006687336 4.589138337714 Kupffer cells (SUCNR1+)
sc_E1.NPC.Exp1_ATTGGACTCCGATATG 2.52432397136517 1.00882090006522 Monocytes (IGSF21+ GPR34+)
sc_H3.NPC.Exp1_CAACTAGAGCGTTCCG 1.34784716496296 -3.41858141745873 cDC2
sc_E5.NPC.Exp1_ATGTCCCAGATGTTAG-1 2.8246450735075 -4.72694986190148 cDC2
sc_E5.NPC.Exp1_TCTTGCGTCCACTTTA-1 -4.16323634853534 7.29334623490027 Kupffer cells
sc_H3.NPC.Exp1_ACATGGTCAACACCTA -3.98034211864643 4.89086324845008 Kupffer cells
sc_R3.NPC.Exp1_TACCTATAGCGATATA -1.41564342250995 -7.78023498381921 Macrophages
sc_E2.NPC.Exp1_CAGCTAAGTCTCTTAT -2.61252328624897 4.11448747788123 Kupffer cells
sc_R7.NPC.Exp1_AGGTTACTCTCTGAGA-1 0.292497308347895 -7.34200303878137 Macrophages
sc_E7.NPC.Exp1_TCATCATGTGATAGTA-1 -0.517133204843328 -4.46680085982629 Macrophages (HES4+)
sc_R3.NPC.Exp1_TATTACCTCAACGAAA -0.589986174012945 -7.46825998153039 Macrophages
sc_H1.NPC.Exp1_AGAGCGAGTATATGAG 10.2127640558226 3.57939393196754 cDC1
sc_R2.NPC.Exp1_TCAGCAAAGACGCAAC -1.77035447826557 0.012620636565009 Monocytes (TREM2+ CD9+)
sc_R5.NPC.Exp1_ACTGTCCTCTGAGAAA-1 -0.0834856914537404 -0.891798070328912 Monocytes (secretory)
sc_R1.NPC.Exp1_GTAACTGAGAAGGTGA -3.42185279598407 -5.08573072280236 Macrophages (HES4+)
sc_H2.NPC.Exp1_CATTATCTCTTCGGTC -4.13751289119892 -5.37533252562829 Macrophages (HES4+)
sc_E7.NPC.Exp1_GTGCTGGAGACTCATC-1 0.355562896822169 -7.84853427733727 Macrophages
sc_H1.NPC.Exp1_GTATCTTTCATCTGTT 0.320967347715571 -1.73073451842614 cDC2
sc_H1.NPC.Exp1_CTTACCGCAGGAATGC 0.322585733030513 -2.89062970008202 cDC2
sc_H2.NPC.Exp1_CGCGGTAAGTGGCACA -2.20417639484577 4.94896585617713 Kupffer cells (SUCNR1+)
sc_R6.NPC.Exp1_TTCAGGAGTGCACGCT-1 0.261765868757441 6.16271717224769 Kupffer cells (SUCNR1+)
sc_H1.NPC.Exp1_CTCACACGTAATAGCA 0.423064203355982 -2.59326093520471 cDC2
sc_H1.EKS.Exp1_TCGCGAGAGCAGGCTA 4.04322031268902 -3.40560977782556 cDC2
sc_R2.NPC.Exp1_CCTCAGTAGAATCTCC -1.21531340351276 7.95440704498939 Kupffer cells
sc_R7.NPC.Exp1_ACCCAAATCCATGAGT-1 -0.861432878877446 -7.76770847167321 Macrophages
sc_R5.NPC.Exp1_TCGTCCAGTCACGCTG-1 0.913506233487799 -1.81483548011132 cDC2
sc_E7.NPC.Exp1_CTTCTAACAAGTAGTA-1 2.79989817867108 -0.573031476395806 cDC2
sc_R7.NPC.Exp1_ACGTAACGTATGAGAT-1 -0.957975594903753 5.9044459549015 Kupffer cells
sc_E1.NPC.Exp1_GTACGTATCAGGCGAA 3.33783248195477 -2.41993444289514 cDC2
sc_R6.NPC.Exp1_CTACCCACAGTGCCTG-1 4.05162814388104 -1.53366844977685 cDC2
sc_R1.NPC.Exp1_AAATGCCGTCTTGCGG -0.636811106111333 -7.811740568536 Macrophages
sc_E2.NPC.Exp1_CAGTAACAGATATGCA -3.66982337703876 4.3579097477024 Kupffer cells
sc_E2.NPC.Exp1_ACAGCTATCAGCTCGG 1.93323376903363 -2.7129561218197 Monocytes (IGSF21+ GPR34+)
sc_H3.NPC.Exp1_CAGCCGAGTCTAGAGG 2.69441488513775 -5.08463638152429 cDC2
sc_R5.NPC.Exp1_TCCCATGCAATGAACA-1 0.821009279583171 2.02900273476295 Kupffer cells
sc_E7.NPC.Exp1_TGAGCATTCTCTCCGA-1 -3.17393848171406 -4.67825000609704 Macrophages (HES4+)
sc_H1.NPC.Exp1_AGTCTTTTCTCATTCA 1.56664499769039 -3.73012655104943 cDC2
sc_E2.NPC.Exp1_GTAGTCATCGCTTAGA 1.41843387613125 -2.13208835448571 Monocytes (IGSF21+ GPR34+)
sc_E5.NPC.Exp1_ACATTTCCAAATCGTC-1 -3.14883062114887 4.50195581589393 Kupffer cells
sc_R2.NPC.Exp1_GATGAAATCCTTTCGG -1.34096953144245 -0.056771567719659 Monocytes (TREM2+ CD9+)
sc_H3.NPC.Exp1_TGGGAAGAGGGATACC 1.03736282268591 -2.66917817916223 cDC2
sc_R1.NPC.Exp1_TCGTACCTCGTTGACA 2.43384280929394 -4.63949315871545 cDC2
sc_H2.NPC.Exp1_ATTGGTGGTTAGATGA 0.0285849882108714 -1.62956326331445 cDC2
sc_H3.NPC.Exp1_CCTTCGAGTCATCCCT -0.392667143251226 5.12344152603797 Kupffer cells (SUCNR1+)
sc_H3.NPC.Exp1_CGGACTGAGAGGACGG -4.27515289058857 5.12659961853675 Kupffer cells
sc_H1.NPC.Exp1_ACATACGTCATCGGAT 1.42330563196965 -2.85736887778588 cDC2
sc_E3.NPC.Exp1_GGGACCTGTTCCATGA 3.53082731494732 -4.9529988082821 cDC2
sc_E7.NPC.Exp1_CTTCCGAAGGCTAGCA-1 -2.77309033146076 -5.05563323821374 Macrophages (HES4+)
sc_E5.NPC.Exp1_ACAGGGAAGTAATCCC-1 3.2549076391203 -3.18281262244531 cDC2
sc_E1.NPC.Exp1_ATTGGTGTCATGTAGC 4.65100696811505 -1.71162574614831 cDC2
sc_R6.NPC.Exp1_GTTACAGGTCAAACGG-1 -1.275734393503 -5.15297334517785 Macrophages (HES4+)
sc_H3.NPC.Exp1_CAGATCATCGGTGTTA 1.6650809360487 -3.70755212630578 cDC2
sc_E7.NPC.Exp1_GCTACAAGTAGCTAAA-1 3.68931606540509 -0.229159286874017 cDC2
sc_E6.NPC.Exp1_TATTGCTCAAATGGAT-1 -0.733134357835576 -3.33535044516869 Macrophages (HES4+)
sc_E6.NPC.Exp1_TAGGGTTGTGGCAGAT-1 -2.78424951305561 -5.76014774169274 Macrophages (HES4+)
sc_R2.NPC.Exp1_TCTGAGAAGGACATTA -3.65545818081074 5.89150697861365 Kupffer cells
sc_R6.NPC.Exp1_CCTCTCCCATGACGGA-1 -1.34484168758564 -8.062867811578 Macrophages
sc_R3.NPC.Exp1_GATTCAGAGGGATACC -1.56902119388752 -6.27235477294274 Kupffer cells
sc_H1.NPC.Exp1_CGGAGCTAGTTAGCGG -1.4764806913393 0.789104231936255 Monocytes (TREM2+ CD9+)
sc_E3.NPC.Exp1_TTAGTTCCAGTAAGCG 0.659738810156062 -7.33729951705285 Macrophages
sc_E5.NPC.Exp1_ACATTTCGTGCCTTCT-1 -3.69900104274921 7.40599567566566 Kupffer cells
sc_E6.NPC.Exp1_ATCACAGGTTCGGTTA-1 -1.09481260051899 -4.9612767013485 Macrophages (HES4+)
sc_H3.NPC.Exp1_TACAGTGCAATAACGA -4.11268541088276 6.0238455024784 Kupffer cells
sc_R7.NPC.Exp1_ATTCCTAGTACATTGC-1 -1.64530441036396 -1.59463708724328 Monocytes (TREM2+ CD9+)
sc_H1.NPC.Exp1_ATCTGCCAGAGACTTA 4.56672003993817 -3.96675699080773 cDC2
sc_R3.NPC.Exp1_AGCTTGATCAGCTCTC -1.06755921116047 -2.63895504798242 cDC2
sc_H2.NPC.Exp1_GCACTCTTCAAGCCTA 0.565911055896952 -7.341281584161 Macrophages
sc_E5.NPC.Exp1_GTAGGTTCAACGAGGT-1 -3.78519603481464 5.76622993622474 Kupffer cells
sc_E7.NPC.Exp1_GTCACGGGTCAGCGTC-1 -3.30908366909199 -4.8907052787716 Macrophages (HES4+)
sc_E2.NPC.Exp1_AACTTTCCAATACGCT -2.20393845310383 5.30289966736487 Kupffer cells
sc_E2.NPC.Exp1_CAAGGCCAGAATAGGG -2.40331885090046 5.31643278275184 Kupffer cells
sc_E5.NPC.Exp1_GTGAGGAGTCGGTACC-1 1.08957093337603 0.24705693994216 Monocytes (IGSF21+ GPR34+)
sc_R7.NPC.Exp1_GGTGTTACAGCTTCCT-1 10.7688563180906 3.38785869751624 cDC1
sc_R1.NPC.Exp1_TTAGTTCCACATGGGA 3.83238151798077 -3.90335576857873 cDC2
sc_H2.NPC.Exp1_GGAAAGCAGAGCTGCA 0.222664446924403 -2.37006442870446 Monocytes (secretory)
sc_E2.NPC.Exp1_TCAGGTATCTCTGTCG 1.77373740205593 -0.745047858613214 Monocytes (IGSF21+ GPR34+)
sc_E2.NPC.Exp1_GATCGCGCAACGATGG -2.4425463365572 -6.11919515456506 Macrophages (HES4+)
sc_R2.NPC.Exp1_GAGGTGAAGAGCAATT -2.685810773279 -5.66811530913659 Macrophages (HES4+)
sc_R2.NPC.Exp1_TCGCGTTTCACAGTAC -1.29892727604084 8.5004809585636 Kupffer cells
sc_R2.NPC.Exp1_TCATTACCAATGTAAG -2.54757329693012 -5.53527133788415 Macrophages (HES4+)
sc_E2.NPC.Exp1_ATTGGACTCGCGTAGC -1.56593319645099 -2.78431432570764 Kupffer cells
sc_R2.NPC.Exp1_CGATCGGTCGCAGGCT -2.27778407802753 6.91483575974158 Kupffer cells
sc_E6.NPC.Exp1_CTTGAGATCCACGGGT-1 -1.29049846401386 -6.9603492530758 Macrophages
sc_E2.NPC.Exp1_ACTGAACAGTGTTGAA 2.18123403320141 -2.24819295729943 Monocytes (IGSF21+ GPR34+)
sc_R7.NPC.Exp1_AACAACCAGTTTCGGT-1 -3.84981939068012 -5.80935590590783 Macrophages (HES4+)
sc_R2.NPC.Exp1_GCCTCTATCTGGGCCA -2.67230912914448 4.57854063187293 Kupffer cells
sc_R7.NPC.Exp1_CTAGGTAAGTGCCTCG-1 -0.47156581154041 -8.01887863005944 Macrophages
sc_H1.NPC.Exp1_GACGGCTAGGCCGAAT -1.69093987217121 4.24886686478309 Kupffer cells (SUCNR1+)
sc_E7.NPC.Exp1_TCTATACGTGGTAATA-1 4.31183555850811 -1.00643079604455 cDC2
sc_E5.NPC.Exp1_CCCTAACAGATAGTGT-1 -4.39251491298847 6.51473838959388 Kupffer cells
sc_R5.NPC.Exp1_GAGACCCAGCATCAGG-1 -3.14639922847919 7.77419597778968 Kupffer cells
sc_H3.NPC.Exp1_ACAGCCGGTCCATCCT 1.27700498828717 -2.68090622748681 cDC2
sc_E2.NPC.Exp1_ATGAGGGAGCAATATG 0.457722516153529 -7.18704765166589 Macrophages
sc_E6.NPC.Exp1_CGATCGGTCGTGGCGT-1 -0.121911852266118 -6.68705289687463 Macrophages
sc_E2.NPC.Exp1_GGCAATTGTCCGAGTC 0.63894677290745 0.848824211699286 Monocytes (IGSF21+ GPR34+)
sc_E6.NPC.Exp1_AGTAACCTCGTGGGAA-1 0.909335122798159 5.9300053802555 Kupffer cells (SUCNR1+)
sc_H3.NPC.Exp1_TGAAAGACACAACTGT -2.35982176532917 6.32394869003944 Kupffer cells
sc_H1.NPC.Exp1_GACTGCGGTCGCATCG 3.39029196033306 -4.48961894835778 cDC2
sc_E5.NPC.Exp1_CCTCCAAAGAGAGGGC-1 -3.7397806333559 6.61609012756995 Kupffer cells
sc_E7.NPC.Exp1_CACTAAGCACAAGTTC-1 3.53935960063763 -0.469533911603173 cDC2
sc_E7.NPC.Exp1_TCCTCGAGTTCTCCAC-1 -1.12407109012775 2.03741688404731 Monocytes (TREM2+ CD9+)
sc_E6.NPC.Exp1_AAGCGAGTCTGGCCAG-1 -1.60405155887775 -7.62007110442468 Macrophages
sc_E2.NPC.Exp1_CCAGCGAGTATAATGG -4.2354933904665 5.03449852142982 Kupffer cells
sc_E5.NPC.Exp1_ATCACAGTCGGAGATG-1 3.12971785793133 -4.47034089888879 cDC2
sc_E7.NPC.Exp1_AACCAACTCGTTGTTT-1 3.66538122424908 -0.708590677636346 cDC2
sc_H1.EKS.Exp1_GACGCGTGTCGGCACT -2.56004592647724 5.37460357819251 Kupffer cells (SUCNR1+)
sc_E6.NPC.Exp1_GGGTATTCATGAGATA-1 -1.06125733127765 2.52812082443885 Monocytes (TREM2+ CD9+)
sc_H1.NPC.Exp1_GACCAATGTCAGAGGT 0.33879658708401 -1.43450181807824 cDC2
sc_E6.NPC.Exp1_GAAGAATCATAAGATG-1 -2.05383011570148 -0.973194411652764 Monocytes (TREM2+ CD9+)
sc_R7.NPC.Exp1_CATTCTAGTGCAGTGA-1 0.306147785280421 -8.01778285826989 Macrophages
sc_H1.NPC.Exp1_ATTGGACAGGTAAACT 0.252880842779353 -2.09312217559167 cDC2
sc_R2.NPC.Exp1_TAGGCATGTTGAGGTG -1.30209156742267 1.70137173805884 Monocytes (TREM2+ CD9+)
sc_R2.NPC.Exp1_AGCTCCTGTTTAGCTG -1.38129636516742 0.961424538237372 Monocytes (TREM2+ CD9+)
sc_E2.NPC.Exp1_ATGGGAGCAAGAGTCG 1.61273571977444 -3.02290766562768 Monocytes (IGSF21+ GPR34+)
sc_R5.NPC.Exp1_ACAACCAGTACCGGCT-1 -2.89911219349079 7.29627592240027 Kupffer cells
sc_E6.NPC.Exp1_ACTATGGTCTCCATAT-1 0.713475288246348 5.55283767853431 Kupffer cells (SUCNR1+)
sc_R2.NPC.Exp1_CAAGATCCACTAGTAC -1.79647156467609 2.04063374672584 Monocytes (TREM2+ CD9+)
sc_E5.NPC.Exp1_AGTCACACAGAACCGA-1 -4.53410026302509 6.76246912155799 Kupffer cells
sc_E7.NPC.Exp1_TCATCATCACGGAAGT-1 -1.20676132908039 -7.40634410704919 Macrophages
sc_R7.NPC.Exp1_TTCTAACCAGTAGTTC-1 2.07870820293255 -5.04510228957482 cDC2
sc_E6.NPC.Exp1_GACTTCCAGTCATACC-1 -1.82833167782001 -4.9160434516842 Macrophages (HES4+)
sc_E1.NPC.Exp1_AAAGCAACAGTAGAGC 4.50701764354534 -1.56114881362267 cDC2
sc_E5.NPC.Exp1_GATTGGTAGGGAGGCA-1 0.0275672985059764 -6.79138009871789 Macrophages
sc_R7.NPC.Exp1_GCTACCTCATGGAACG-1 -1.5461406396883 6.83093816910438 Kupffer cells
sc_E7.NPC.Exp1_CCCAACTCACGCGTCA-1 -1.9272589372652 -1.5446085246975 Monocytes (TREM2+ CD9+)
sc_H1.NPC.Exp1_GCATACAGTTATCGGT 3.75985244045086 -3.45104377593347 cDC2
sc_R2.NPC.Exp1_CTTAACTAGTGAACGC -2.2334866212862 3.96745092545203 Kupffer cells
sc_E7.NPC.Exp1_ACTGTCCCAATCGTCA-1 4.32544568309613 -1.84642379607507 cDC2
sc_R2.NPC.Exp1_CTGCGGATCCTTTACA 2.64262238273449 -4.19874971236535 cDC2
sc_H3.NPC.Exp1_TGACAACTCGGAAACG -2.87256309261493 6.44833976898841 Kupffer cells
sc_E7.NPC.Exp1_ACACAGTTCACCTCGT-1 -2.03756448497944 1.38580901299171 Monocytes (TREM2+ CD9+)
sc_E2.NPC.Exp1_GTATCTTAGTGTACGG 1.52634528407879 0.731597253424445 Monocytes (IGSF21+ GPR34+)
sc_H1.NPC.Exp1_GTGCATACACCAGATT 3.61449435481854 -4.06318109359094 cDC2
sc_R6.NPC.Exp1_TCTAACTGTTTCCCAC-1 0.153361947630122 -1.60514800872155 Monocytes (secretory)
sc_R6.NPC.Exp1_AGTCAACTCCAATCCC-1 3.80748894939251 -0.961141041176995 cDC2
sc_H3.NPC.Exp1_ATTGGTGTCTCGATGA -3.99249765148334 4.13041217003516 Kupffer cells
sc_E7.NPC.Exp1_GGAACCCGTAAGCGGT-1 2.47193244228192 -1.58166330184289 cDC2
sc_R1.NPC.Exp1_AGTGTCAGTCACTGGC 2.07017496356793 0.210498639685431 Monocytes (IGSF21+ GPR34+)
sc_R7.NPC.Exp1_TGAGCATTCGCCACTT-1 -0.80123016109638 6.93319160614661 Kupffer cells (SUCNR1+)
sc_E1.NPC.Exp1_CGGCTAGGTTCCACAA -0.259480445291326 3.11612875137977 Kupffer cells (SUCNR1+)
sc_H1.NPC.Exp1_GAGCAGACAAGCCTAT -0.931304542924688 -5.67210691298791 Macrophages (HES4+)
sc_R3.NPC.Exp1_TAGCCGGTCAGGATCT -2.13112255802326 -4.20899932708093 Macrophages (HES4+)
sc_E5.NPC.Exp1_TCGCTTGGTATGATCC-1 4.0977688146574 -3.88972633208581 cDC2
sc_H3.NPC.Exp1_GGACAGATCTGGGCCA -3.99926349392109 4.17068249855689 Kupffer cells
sc_E6.NPC.Exp1_CGGACACGTGGACAGT-1 0.956031983141377 5.33634693298987 Kupffer cells (SUCNR1+)
sc_E2.NPC.Exp1_CACATAGCAAGCTGGA -1.75212928524189 3.0759854999607 Monocytes (TREM2+ CD9+)
sc_E5.NPC.Exp1_GAAGCCCCATCTCCCA-1 0.851902828906253 -0.699908665078363 Monocytes (IGSF21+ GPR34+)
sc_E5.NPC.Exp1_GAAATGAAGAACTCCT-1 11.3240254236204 3.65195161972694 cDC2
sc_E7.NPC.Exp1_TACGCTCGTTCAATCG-1 -1.12539407482319 -3.59345453109094 cDC2
sc_H3.NPC.Exp1_ACGCAGCTCTCGCATC -0.857593386079595 8.04982740555457 Kupffer cells
sc_H1.NPC.Exp1_CATGACACAGCGTTCG 0.141611368749812 -2.37639015044518 cDC2
sc_H1.NPC.Exp1_AGAGTGGTCGTAGGAG 3.83726456889935 -4.49755256499597 cDC2
sc_E2.NPC.Exp1_GTAACTGTCCCTCAGT -3.48477288952045 4.27357656632117 Kupffer cells
sc_R2.NPC.Exp1_AGCATACCAGCCAATT -1.63817331066303 0.767885306221763 Monocytes (TREM2+ CD9+)
sc_E5.NPC.Exp1_TGAATGCTCACGATAC-1 3.02236464748211 -3.12618558730431 cDC2
sc_R2.NPC.Exp1_AAAGTAGGTTTGTTGG 0.710238219593241 -6.58278529967614 Macrophages
sc_H3.NPC.Exp1_TTAGGACCAGTAAGAT -0.313070623781011 -2.34177320327111 cDC2
sc_R5.NPC.Exp1_GACGTTAGTGCAATAA-1 1.20563937852211 0.642004260165015 Monocytes (IGSF21+ GPR34+)
sc_H1.NPC.Exp1_CTACCCACACGGACAA 0.344071061704829 -2.02115314330407 cDC2
sc_E5.NPC.Exp1_AGAGCCCGTAGTATAG-1 1.88075742254086 -3.62380569304772 cDC2
sc_H1.NPC.Exp1_ACGCCAGGTTTGACAC -3.38672801723652 5.31684000168494 Kupffer cells
sc_R1.NPC.Exp1_TAGGCATCACACCGAC 2.1829705549223 -3.42340224112817 cDC2
sc_R1.NPC.Exp1_CACATTTAGACTTGAA -1.93025538196735 5.41663438950233 Kupffer cells
sc_R5.NPC.Exp1_CAGGCCACATTCATCT-1 0.925010708515122 0.923303523403922 Monocytes (IGSF21+ GPR34+)
sc_E6.NPC.Exp1_CTCACTGCATCCGATA-1 3.97762611636944 -1.06930904712029 cDC2
sc_H3.NPC.Exp1_CGCCAAGCATGCTGGC 0.32922992238827 -5.67299621428796 Macrophages (HES4+)
sc_H1.NPC.Exp1_CAGCAGCCAAGCGTAG -2.92822620144062 4.85577900086097 Kupffer cells
sc_E6.NPC.Exp1_AGGGTGACACACTGGC-1 0.602265091036036 5.29808885727576 Kupffer cells (SUCNR1+)
sc_E5.NPC.Exp1_CGAAGTTCACCGTGGT-1 -1.65287706127338 1.24505872402839 Monocytes (TREM2+ CD9+)
sc_E7.NPC.Exp1_ACGGTTAAGCGCACAA-1 4.06750348338909 -0.548331550019464 cDC2
sc_E7.NPC.Exp1_TGCATGAGTGTCATCA-1 -0.648755042459295 6.31229526673011 Kupffer cells (SUCNR1+)
sc_E3.NPC.Exp1_TGCACCTTCAAACAAG -0.842618672754094 -2.89736335601159 cDC2
sc_E5.NPC.Exp1_GCAGTTAAGTGGATAT-1 0.965935134683325 -2.44611590232202 cDC2
sc_E5.NPC.Exp1_GTGCAGCTCGTACACA-1 -3.52297994365864 7.37272627030067 Kupffer cells
sc_H3.NPC.Exp1_GACACGCGTCGGCTCA -3.26003000011616 6.38404352341346 Kupffer cells
sc_E6.NPC.Exp1_CAACCTCAGCGCCATC-1 2.36605301627941 -0.758236459153375 Monocytes (IGSF21+ GPR34+)
sc_R2.NPC.Exp1_TCGCGTTCACCGAAAG -2.95055124035053 6.50386078034095 Kupffer cells
sc_E5.NPC.Exp1_AGGGAGTAGGTAGCAC-1 -4.19457408657245 7.37345535431556 Kupffer cells
sc_E7.NPC.Exp1_CTTACCGAGATGTTAG-1 3.87062385806866 -0.403392783063134 cDC2
sc_E7.NPC.Exp1_TTGTTTGTCCGTATAG-1 -0.587139456178472 -4.80874698485681 Macrophages (HES4+)
sc_R1.NPC.Exp1_AGCGTCGCACATGTGT -1.63988467922382 4.92171985779456 Kupffer cells (SUCNR1+)
sc_H1.NPC.Exp1_CAAGTTGAGCTGAACG -1.04031035175495 -3.65730541076013 Monocytes (secretory)
sc_H3.NPC.Exp1_ACTTACTAGAGACTTA -1.84310528507404 7.45703298721961 Kupffer cells
sc_H3.NPC.Exp1_CGTGAGCAGTACCGGA 1.88661328086682 -3.42731087531396 cDC2
sc_E6.NPC.Exp1_CAGCACGGTGGTTTGT-1 -1.54945728054218 -4.70450418319055 Macrophages (HES4+)
sc_E7.NPC.Exp1_TTCACCGCACTCGATA-1 -1.89041897525959 -4.74554078902551 Macrophages (HES4+)
sc_R3.NPC.Exp1_ATAGACCTCAAAGTAG -0.163491337205694 -7.72107761229821 Macrophages
sc_E6.NPC.Exp1_AGTCATGAGCCTTCTC-1 -3.50504991283588 -4.9205166610653 Macrophages (HES4+)
sc_H1.NPC.Exp1_CAGGTGCTCCTCCTAG -2.06435748806171 5.88861829910926 Kupffer cells
sc_R1.NPC.Exp1_ACTGTCCTCGCCAGCA -0.880251257325933 7.61499149475745 Kupffer cells (SUCNR1+)
sc_H1.NPC.Exp1_AGTTGGTAGCTAGTCT -2.07212135067157 -0.721111110108575 Monocytes (IGSF21+ GPR34+)
sc_R3.NPC.Exp1_TGTTCCGAGAGCTGGT 3.55275872478314 -2.43605535353967 cDC2
sc_R5.NPC.Exp1_TTCACCGAGAATCGTA-1 -4.05415126552753 7.65846569214515 Kupffer cells
sc_H2.NPC.Exp1_ACGGGTCAGAGGTTGC -0.0656368421571706 -1.77169173087426 Monocytes (TREM2+ CD9+)
sc_R6.NPC.Exp1_CGCGTGAGTGACCGAA-1 3.38060644397564 -2.32806914176293 cDC2
sc_E5.NPC.Exp1_TCGCACTCATCTCAAG-1 -2.40168496837787 4.74344331894569 Kupffer cells
sc_H3.NPC.Exp1_GACGCGTCAACCGCCA -4.12473651638202 4.61813194428138 Kupffer cells
sc_R5.NPC.Exp1_CTGCCTAGTATGAGCG-1 -4.04627153148822 7.57861072693519 Kupffer cells
sc_H2.NPC.Exp1_GACACGCCAGATCCAT -0.783297626878545 4.36765916023902 Kupffer cells (SUCNR1+)
sc_E1.NPC.Exp1_GCGCCAACAGATCCAT -3.73016044368915 -4.31010597075768 Macrophages (HES4+)
sc_E5.NPC.Exp1_ACGATCACAGCAGACA-1 -4.22143670787983 7.02756054077796 Kupffer cells
sc_E2.NPC.Exp1_ATAGACCTCGCATGGC -4.06150981655292 5.53167469177894 Kupffer cells
sc_H1.NPC.Exp1_TTCTCCTCATGAGCGA 3.82174185046978 -3.49836175765344 cDC2
sc_E2.NPC.Exp1_AGCAGCCCACTGAAGG -3.38099405040912 4.41249615822486 Kupffer cells
sc_R3.NPC.Exp1_CCATGTCGTCGCGGTT -0.302757232095525 -5.15426938857385 cDC2
sc_E6.NPC.Exp1_ATCGTGAAGCGCCTTG-1 6.79356077441998 -1.97524540747949 activated DCs
sc_H3.NPC.Exp1_ATCACGAAGACGCACA 0.0283712459547069 -2.14794724311181 cDC2
sc_H1.NPC.Exp1_GGTATTGAGCGTCTAT 3.144506962393 -4.01557462539025 cDC2
sc_H3.NPC.Exp1_GACGCGTAGTCATGCT -2.96780320873432 -6.13590257491418 Macrophages (HES4+)
sc_E1.NPC.Exp1_GTTAAGCAGTCTCCTC -1.98957797756366 5.47515804444007 Kupffer cells (SUCNR1+)
sc_E6.NPC.Exp1_GGTCTGGAGATCCGAG-1 -0.323701350595281 -3.73263471450158 cDC2
sc_H3.NPC.Exp1_TACCTATTCAACCAAC 0.897718117926791 -2.184055021661 cDC2
sc_R1.NPC.Exp1_CGAGAAGGTGCAGACA 3.90762975940533 -3.92398851241418 cDC2
sc_R3.NPC.Exp1_CACCTTGCAGATCTGT 0.60903754958935 -7.69369285430261 Macrophages
sc_E7.NPC.Exp1_TTGATGGAGTGTTGAA-1 -0.68433174362354 6.68005449448279 Kupffer cells (SUCNR1+)
sc_R5.NPC.Exp1_TTCCTAATCGAGCCAC-1 0.683305026386454 0.467922960711041 Monocytes (IGSF21+ GPR34+)
sc_R2.NPC.Exp1_CAGCATAAGTAGATGT -1.18021675815754 -5.00279300536462 Macrophages (HES4+)
sc_E2.NPC.Exp1_TTCGAAGTCAAGGCTT 2.22564736137219 -3.19439761962243 Monocytes (IGSF21+ GPR34+)
sc_H3.NPC.Exp1_TTTACTGGTTCCACTC -3.80025741329365 6.07730991516761 Kupffer cells
sc_E7.NPC.Exp1_TATTGGGTCAGCTCTC-1 -0.89803978672199 6.24154121552161 Kupffer cells (SUCNR1+)
sc_E7.NPC.Exp1_GGTCTGGGTAGACACG-1 -0.117887823488042 -7.86618488158532 Macrophages
sc_E3.NPC.Exp1_ACGGGCTAGTCCGTAT 0.388346762750819 -7.43184631194421 Macrophages
sc_R2.NPC.Exp1_ACTTACTGTCGACTGC -0.377469150926397 3.55051428948096 Kupffer cells (SUCNR1+)
sc_H3.NPC.Exp1_TGGGCGTTCGAGGTAG 1.16502532491513 -2.85518925513574 cDC2
sc_R6.NPC.Exp1_GCCAGCAAGTCACAGG-1 4.10203436145611 -1.95778529967614 cDC2
sc_E5.NPC.Exp1_CCTTTGGCATTCCTAT-1 1.82066682109661 -4.10630386199304 cDC2
sc_E7.NPC.Exp1_GAGGCCTCAGACGATG-1 3.8079853368742 -0.449441483872613 cDC2
sc_E1.NPC.Exp1_ATTCTACGTTGTACAC -0.536937563325689 -1.49190621699639 Monocytes (TREM2+ CD9+)
sc_R7.NPC.Exp1_AAACCCAGTCACCGAC-1 2.23868635425396 -0.782681158440789 cDC2
sc_E7.NPC.Exp1_AACGGGACACCTTCCA-1 -1.80017205944233 -5.26159589614221 Macrophages (HES4+)
sc_E1.NPC.Exp1_ACTGAGTGTATATGGA 4.06266430148907 -3.18192999686547 cDC2
sc_H1.NPC.Exp1_CCACGGAGTGCTGTAT -2.88657042255573 5.87505275879554 Kupffer cells
sc_R5.NPC.Exp1_CCTTTGGAGGTGCATG-1 -1.08302613964252 -0.618209055321893 Monocytes (secretory)
sc_E1.NPC.Exp1_TGGGCGTAGACTTTCG -2.26616975536518 5.2646411148136 Kupffer cells (SUCNR1+)
sc_R6.NPC.Exp1_TCAGCAAGTATGAAAC-1 0.81117224821873 5.94054014359168 Kupffer cells (SUCNR1+)
sc_E6.NPC.Exp1_ACGTACAAGCCTCTCT-1 -3.14086314907245 -5.57789008941003 Macrophages (HES4+)
sc_E2.NPC.Exp1_ACGCCGAAGTTCGCGC 0.37825313339062 0.665268310648719 Monocytes (IGSF21+ GPR34+)
sc_E6.NPC.Exp1_GGGTTATCAGGGATAC-1 0.815814094041064 -3.44754999007531 cDC2
sc_E2.NPC.Exp1_ACGAGCCAGCCACCTG 2.73546007404156 -3.90999620284387 cDC2
sc_R7.NPC.Exp1_GGGTATTCACCACTGG-1 0.614870519731715 1.26195759449653 Monocytes (IGSF21+ GPR34+)
sc_E6.NPC.Exp1_TACGCTCTCGCTGTTC-1 3.77709534892864 -1.29555802668878 cDC2
sc_R5.NPC.Exp1_TCAGGTACAAGTGGTG-1 3.07368710765667 -3.20023315276452 cDC2
sc_R5.NPC.Exp1_AGAGAGCTCCGTGTAA-1 0.448813946340754 -0.705023697274408 Monocytes (secretory)
sc_E7.NPC.Exp1_TGGATCAGTTTGGAGG-1 -1.33100983371906 -6.52866237487145 Macrophages
sc_R3.NPC.Exp1_AGAGCTTTCAAGGCTT 0.226777644251063 -8.09087913359948 Macrophages
sc_E7.NPC.Exp1_CGTAGTAGTTGTACGT-1 -0.649948565866277 -8.56795661773034 Macrophages
sc_H2.NPC.Exp1_CAAGTTGGTTGAACTC 1.26811424026318 -4.19007270659753 Macrophages (HES4+)
sc_E1.NPC.Exp1_CGTTGGGAGGTGCAAC 4.84815171489544 -3.19383066024133 cDC2
sc_R2.NPC.Exp1_CAGATCAAGAACAATC 2.35363355407543 -1.6204473289425 cDC2
sc_E6.NPC.Exp1_AGGAGGTTCGCAGAGA-1 -1.38019224872761 1.8336884466236 Monocytes (TREM2+ CD9+)
sc_H2.NPC.Exp1_AACACGTGTACATCCA -3.998160092737 -5.549533537286 Macrophages (HES4+)
sc_R5.NPC.Exp1_ATTCTTGAGCTAATCC-1 1.00970573106833 1.48016686115913 Monocytes (IGSF21+ GPR34+)
sc_E6.NPC.Exp1_ACGATCAGTACCATAC-1 -1.50413223972492 -6.08749692763635 Macrophages
sc_R5.NPC.Exp1_TTGCGTCAGTGGTTAA-1 1.11228361854382 0.475928862882176 Monocytes (IGSF21+ GPR34+)
sc_R6.NPC.Exp1_GGGCTACCACGGCGTT-1 2.9992969346983 0.111046740156928 cDC2
sc_E7.NPC.Exp1_GCTGAATTCTCTTGCG-1 -1.37725755443744 -5.93631761397668 Macrophages
sc_E5.NPC.Exp1_GCCAGGTTCTGCGGGT-1 11.1017229867918 3.26455695305518 cDC1
sc_E1.NPC.Exp1_ATGAGGGAGGCTCAGA -0.880985467340276 -8.0316006454403 Macrophages
sc_H3.NPC.Exp1_CTCGAGGTCATTATCC -3.81769630184345 4.49472028885535 Kupffer cells
sc_E1.NPC.Exp1_AGAGCTTCACATGTGT -1.92961689701252 2.02114505444221 Monocytes (TREM2+ CD9+)
sc_E7.NPC.Exp1_GTCATGAGTGGCTCTG-1 2.99023798236676 0.0584313956325444 Macrophages (HES4+)
sc_R7.NPC.Exp1_AGTTAGCCATCGCTAA-1 -0.298740355874822 -3.66071193541833 cDC2
sc_R1.NPC.Exp1_AACTTTCGTGCTAGCC -3.23998185863666 -4.71663968886681 Macrophages (HES4+)
sc_E2.NPC.Exp1_GGTGAAGCAGTTCATG 1.96688798198529 -2.81324570502587 Monocytes (IGSF21+ GPR34+)
sc_E2.NPC.Exp1_TCACGAAGTCAGAATA -1.27701374759845 8.56157619629554 Kupffer cells
sc_E1.NPC.Exp1_CTAGAGTCAGGATTGG -0.622570841218755 -8.30683868254968 Macrophages
sc_R6.NPC.Exp1_CCACCATGTATGAGGC-1 10.7450774026854 2.1989068475788 cDC1
sc_E6.NPC.Exp1_CTGCTCAGTCTTACAG-1 4.46146801242657 -1.51922719802209 cDC2
sc_R2.NPC.Exp1_TGAAAGAAGATCTGCT -0.956668584253118 7.79355079804114 Kupffer cells
sc_R5.NPC.Exp1_TCATGAGCAAGTCCAT-1 -1.44132825603657 6.50766451035194 Kupffer cells
sc_R2.NPC.Exp1_TGAAAGATCGAGAACG 1.42835861573048 1.47810501728705 Monocytes (IGSF21+ GPR34+)
sc_E5.NPC.Exp1_TAGACTGTCCGATCGG-1 -1.99784061184101 2.06157929573707 Monocytes (TREM2+ CD9+)
sc_E7.NPC.Exp1_ATTCACTTCCTGTTAT-1 0.129524023626521 -1.07902186240502 Monocytes (secretory)
sc_E2.NPC.Exp1_AACGTTGTCGATCCCT -1.93023392429523 6.21066314850501 Kupffer cells
sc_E2.NPC.Exp1_AGCTCTCGTACAGCAG -1.66561528911762 7.91617042694739 Kupffer cells
sc_E3.NPC.Exp1_ATCCACCCAAAGCGGT 0.45890852937527 -7.88380306090661 Macrophages
sc_E2.NPC.Exp1_TGAGGGACAAGGGTCA 1.8931938720686 -2.40410797919579 Monocytes (IGSF21+ GPR34+)
sc_R6.NPC.Exp1_CATCGTCAGTCTTCGA-1 0.703828246687129 4.94319040451697 Kupffer cells (SUCNR1+)
sc_R5.NPC.Exp1_AGGCATTAGACCTCCG-1 -1.21663662662678 1.60975546513251 Monocytes (TREM2+ CD9+)
sc_E2.NPC.Exp1_CCCATACTCTAACGGT -1.11295911541157 8.22569925461463 Kupffer cells
sc_R7.NPC.Exp1_TGTCCACAGGTAGCCA-1 -0.933092920686528 7.15585834656409 Kupffer cells (SUCNR1+)
sc_R6.NPC.Exp1_TTCGCTGAGGAAAGGT-1 0.714638592098429 -7.77807681884118 Macrophages
sc_E6.NPC.Exp1_TTATTGCAGCCTCTCT-1 0.0839934063894298 -7.87892978514977 Macrophages
sc_E1.NPC.Exp1_AGCGTCGCACTCAGGC -0.340412943269536 -8.1014248641903 Macrophages
sc_R7.NPC.Exp1_CCAAGCGTCCCGTAAA-1 -0.682512371446416 7.08391220246009 Kupffer cells (SUCNR1+)
sc_H3.NPC.Exp1_TACTTACTCTGCTGCT 2.30203297862835 -4.19391553725549 cDC2
sc_H1.EKS.Exp1_TTCGAAGTCTGCAGTA -3.80838271846943 -5.11147849883386 Macrophages (HES4+)
sc_R1.NPC.Exp1_CTGAAGTCAGCGATCC -3.25681707134418 -4.96732013549157 Macrophages (HES4+)
sc_R7.NPC.Exp1_GGATCTAAGGCAATGC-1 -0.870924918557927 6.9560178009098 Kupffer cells (SUCNR1+)
sc_H3.NPC.Exp1_CTCGTACGTGCAACTT -4.19940301647358 4.36488063011817 Kupffer cells
sc_H1.NPC.Exp1_TCGAGGCGTTGGAGGT 2.07347300777264 -0.894942334550103 Monocytes (IGSF21+ GPR34+)
sc_H1.NPC.Exp1_AAAGTAGAGAGCTGGT -2.46337672939472 6.20284111176185 Kupffer cells
sc_E1.NPC.Exp1_AACTCAGTCCGGCACA 0.0712557149869945 -7.78223960723229 Macrophages
sc_E2.NPC.Exp1_GAAGCAGAGGATTCGG -2.12297817936115 5.45321590576819 Kupffer cells
sc_H1.EKS.Exp1_GCGACCAGTCGCGGTT -0.427393643762395 -1.80865567054101 Monocytes (secretory)
sc_E1.NPC.Exp1_TTCGGTCGTCATTAGC 4.28038743266888 -3.34653036917993 cDC2
sc_R6.NPC.Exp1_GGCTTGGAGAGTCAGC-1 0.34432158002682 -8.38643329467126 Macrophages
sc_E1.NPC.Exp1_TCTTTCCTCGTACCGG 4.77282193431683 -2.28581397857018 cDC2
sc_E5.NPC.Exp1_GAGTGTTGTAGTGATA-1 1.56864228973217 -3.28644268836327 cDC2
sc_R2.NPC.Exp1_TTGCCGTAGACTTTCG -1.31510898342304 8.52009994660071 Kupffer cells
sc_E7.NPC.Exp1_AGGGAGTTCTTTCCGG-1 -0.814777700807378 -8.47351901854821 Macrophages
sc_E2.NPC.Exp1_GGGATGAAGCTAACAA -2.65497466793232 3.75325066719703 Kupffer cells
sc_H2.NPC.Exp1_CGTCTACAGTCAAGGC -1.21118518581562 -8.1492239746029 Macrophages
sc_E5.NPC.Exp1_TTTAGTCGTTCTCACC-1 -3.8106248067873 7.53329641495399 Kupffer cells
sc_E2.NPC.Exp1_GACTACAGTTGGACCC -2.70525595417194 4.14886958275489 Kupffer cells
sc_R2.NPC.Exp1_CTGGTCTAGGCTACGA -1.9633028196352 6.77170259628944 Kupffer cells
sc_R2.NPC.Exp1_CGTGTAAGTCTCACCT -0.584684579278753 3.57528907929114 Kupffer cells (SUCNR1+)
sc_R1.NPC.Exp1_GCACTCTAGCGCCTTG -0.417083947564885 -0.91819482173272 Monocytes (secretory)
sc_E2.NPC.Exp1_TTAGGCAAGTCGTACT -2.55904218425922 -6.24576633300134 Macrophages (HES4+)
sc_E5.NPC.Exp1_AATCACGTCACATCAG-1 -4.48008701076679 6.88305694733314 Kupffer cells
sc_E1.NPC.Exp1_TCGCGAGAGTTAGCGG 3.9677183938963 -2.85283582534142 cDC2
sc_H2.NPC.Exp1_CGTTAGATCCGAACGC -2.6420125650423 6.26018793259315 Kupffer cells (SUCNR1+)
sc_E7.NPC.Exp1_AAACGCTGTATTCTCT-1 4.02664354572125 -0.400624087708673 cDC2
sc_E5.NPC.Exp1_CATAGACCAGCTATTG-1 1.39599236974545 -1.45734005297967 Monocytes (IGSF21+ GPR34+)
sc_E2.NPC.Exp1_TATCAGGAGGTAAACT -2.52946111431293 -6.02707784499474 Macrophages (HES4+)
sc_E2.NPC.Exp1_TACGGTAGTTTGACAC 0.549824239109233 -7.57323425139733 Macrophages
sc_H1.EKS.Exp1_TACCTTATCCCAGGTG -0.250116436387822 -1.29872052993127 Monocytes (secretory)
sc_E3.NPC.Exp1_CGAACATTCGTTTATC -0.619591681863591 7.64563114319495 Kupffer cells
sc_E2.NPC.Exp1_TACGGATAGCAAATCA 0.570657731388285 0.833265372854987 Monocytes (IGSF21+ GPR34+)
sc_R2.NPC.Exp1_GATCGTAGTAGGCATG -2.85522362461262 6.80612070236854 Kupffer cells
sc_R2.NPC.Exp1_GTCATTTAGGTCATCT 0.534294576738551 -7.59751575316735 Macrophages
sc_E1.NPC.Exp1_ACCGTAATCGCTAGCG -1.42543980350666 -7.86170356597253 Macrophages
sc_E1.NPC.Exp1_GTCAAGTAGTGAATTG -0.707688777353093 -7.90973632659265 Macrophages
sc_E1.NPC.Exp1_TAGGCATCATCACAAC -2.26105329265766 -0.269508114712915 Monocytes (TREM2+ CD9+)
sc_E7.NPC.Exp1_GTATTTCCATGACTCA-1 0.0235412431699779 -7.70479266967126 Macrophages
sc_H3.NPC.Exp1_GCTTGAAGTATGGTTC -3.32111665477924 5.66891510163001 Kupffer cells
sc_H1.EKS.Exp1_TGTATTCTCACTATTC 4.67209270725079 -3.83554237212487 cDC2
sc_R1.NPC.Exp1_ACGCCAGAGATCCCGC 1.77244153747387 0.0258716133659276 Monocytes (IGSF21+ GPR34+)
sc_H3.NPC.Exp1_TCACGAACAGAAGCAC 1.69976994523831 -3.90727632369348 cDC2
sc_E2.NPC.Exp1_TTCTACAGTAAGGATT -1.69611331691913 4.29575283203773 Kupffer cells
sc_R5.NPC.Exp1_CCTCTAGAGGTAAGGA-1 3.53925183543988 -3.66179340209313 cDC2
sc_H1.EKS.Exp1_TTTATGCAGATCCTGT 4.49041250476666 -4.15453021849938 cDC2
sc_R5.NPC.Exp1_TGCATCCTCGGCGATC-1 -3.18665525188617 7.71328336868934 Kupffer cells
sc_H1.NPC.Exp1_TTTACTGGTTCTGGTA 1.5598095966322 -1.3256360801632 cDC2
sc_E7.NPC.Exp1_CACTTCGGTGACACGA-1 -0.784395544435308 2.45157916222266 Monocytes (TREM2+ CD9+)
sc_E7.NPC.Exp1_ACTGATGGTCTGCCTT-1 -1.76156517734699 -0.795816353219232 Monocytes (TREM2+ CD9+)
sc_E3.NPC.Exp1_AGTTGGTGTGTGAAAT -2.01647969951801 -5.84713476027795 Macrophages (HES4+)
sc_E5.NPC.Exp1_GCCTGTTCATCGAAGG-1 -2.44631358852558 -5.0638763221676 Macrophages (HES4+)
sc_R7.NPC.Exp1_GAGTCTACACAGAGAC-1 2.29341283569165 -0.833712390320977 cDC2
sc_E7.NPC.Exp1_TCCGATCCACGCCACA-1 -1.1742825197237 2.19691986714057 Monocytes (TREM2+ CD9+)
sc_R6.NPC.Exp1_CCAAGCGAGATCGCTT-1 -1.66735264530353 -7.93526618804284 Macrophages
sc_E6.NPC.Exp1_TGTGATGAGAGCGACT-1 10.8397038293821 2.45796484623603 cDC1
sc_E7.NPC.Exp1_GTTATGGTCCTACGGG-1 -2.06081697216205 0.11735210691146 Monocytes (TREM2+ CD9+)
sc_R5.NPC.Exp1_CAAGCTAGTAATTAGG-1 3.60612777004071 -4.43568485106774 cDC2
sc_H3.NPC.Exp1_ATAAGAGGTTAAGATG -1.14482781162433 7.48055154953651 Kupffer cells
sc_E2.NPC.Exp1_TAAGAGAGTGCTGTAT -2.59514638652973 3.46995741997413 Kupffer cells
sc_E1.NPC.Exp1_TAAGTGCAGGGTTCCC 0.211725325678065 -2.52311103667565 cDC2
sc_E2.NPC.Exp1_CACACTCCATTAGGCT 1.57488438615628 -2.52370446051904 Monocytes (IGSF21+ GPR34+)
sc_R6.NPC.Exp1_AATGCCAAGTGCCCGT-1 -0.499265758897588 -0.966628721612176 Monocytes (secretory)
sc_E7.NPC.Exp1_AGGGTTTGTTGCATTG-1 -0.926964728738591 6.32581693802527 Kupffer cells (SUCNR1+)
sc_E2.NPC.Exp1_CTAACTTCAGTAAGAT -4.02334901561908 4.74184353027991 Kupffer cells
sc_R5.NPC.Exp1_TCCATGCCAAAGAGTT-1 1.15648666152783 0.102414050442496 Monocytes (IGSF21+ GPR34+)
sc_E7.NPC.Exp1_AACGTCATCGGCTTCT-1 -0.595776049997136 -3.61546724166223 cDC2
sc_H3.NPC.Exp1_GACTAACAGAGTCTGG 0.481161804292872 -0.177369466679772 Monocytes (IGSF21+ GPR34+)
sc_R6.NPC.Exp1_CACAACAGTCAATGGG-1 0.184883625601008 6.52325136337928 Kupffer cells (SUCNR1+)
sc_E1.NPC.Exp1_TCGGTAATCGGTGTTA 2.64768365154095 0.293300845963279 Monocytes (IGSF21+ GPR34+)
sc_H1.NPC.Exp1_CCAGCGATCGGCGCAT 3.85110142955609 -4.57163017119714 cDC2
sc_R3.NPC.Exp1_GTTAAGCAGATGTGGC 0.14625051746197 2.08604139958076 cDC2
sc_R5.NPC.Exp1_TTGTGGATCGGCAGTC-1 -3.85196992626362 7.66945392761878 Kupffer cells
sc_R6.NPC.Exp1_GATTCGATCCGAACGC-1 0.100685985182002 -8.02249114836999 Macrophages
sc_E2.NPC.Exp1_AGCAGCCCACGAAAGC 2.09786084422894 -2.53707688178369 Monocytes (IGSF21+ GPR34+)
sc_E2.NPC.Exp1_CACATAGGTACAGCAG 2.18281570205517 -3.43431418265649 cDC2
sc_H1.NPC.Exp1_TGCTACCAGCGTAGTG -1.87562748661213 6.25257093582801 Kupffer cells
sc_E1.NPC.Exp1_AGGCCGTCATGTCTCC -3.39036533107929 -4.26778619613 Macrophages (HES4+)
sc_E6.NPC.Exp1_GGGATGACAGCTGGTC-1 -1.68431159725361 -4.65623491133996 Macrophages (HES4+)
sc_E6.NPC.Exp1_GACGCTGCATCTCCCA-1 -1.24648973217182 -5.57704227294274 Macrophages (HES4+)
sc_R2.NPC.Exp1_ATCCGAAAGGTAAACT -2.2706279443758 -6.08310382689782 Macrophages (HES4+)
sc_H3.NPC.Exp1_TATCTCAGTCTTTCAT -2.69274851551227 -5.75649946059533 Macrophages (HES4+)
sc_E7.NPC.Exp1_GTGAGGAAGGGCAGAG-1 2.48157766589947 -0.978557876008233 cDC2
sc_E2.NPC.Exp1_CGTGAGCAGCTTATCG -2.77071997394733 5.26610738907508 Kupffer cells
sc_H3.NPC.Exp1_GTCAAGTTCTTGGGTA 0.372676999662593 0.581851125997821 Monocytes (IGSF21+ GPR34+)
sc_R7.NPC.Exp1_TGACCCTCACCGAATT-1 1.80803302059002 1.02968014155082 Monocytes (IGSF21+ GPR34+)
sc_R5.NPC.Exp1_TTTGGTTAGGGTCACA-1 -2.43024131527118 7.90285188828162 Kupffer cells
sc_E6.NPC.Exp1_CCAAGCGTCTTTGATC-1 -0.58119043579273 -7.80513542022057 Macrophages
sc_R5.NPC.Exp1_CAGATACGTATTCCTT-1 0.495019943807795 -0.412421992676934 Monocytes (IGSF21+ GPR34+)
sc_E2.NPC.Exp1_TAGTGGTGTCTCTTAT 2.67663052806683 -3.93528478469201 cDC2
sc_R2.NPC.Exp1_TTGTAGGTCACCACCT 2.32534888515301 -1.51306586589166 Monocytes (IGSF21+ GPR34+)
sc_H3.NPC.Exp1_AACGTTGAGTGGAGTC -4.03215095272236 6.58672029648475 Kupffer cells
sc_E1.NPC.Exp1_CAGCAGCCATTAACCG -0.812628238107488 -2.88830845679589 cDC2
sc_E2.NPC.Exp1_GTGCATAGTCTGCCAG 0.519009263609126 -0.788340381043634 Monocytes (IGSF21+ GPR34+)
sc_E5.NPC.Exp1_AACAGGGCAAAGCTAA-1 -0.806531517411992 3.3357077327793 Kupffer cells (SUCNR1+)
sc_R2.NPC.Exp1_CCTTCGAGTTTGCATG -3.91996070614032 5.7866833892887 Kupffer cells
sc_H3.NPC.Exp1_ATTCTACTCGGCGCAT -3.81464406719379 4.4750288215702 Kupffer cells
sc_R5.NPC.Exp1_TCTATACCAACAGATA-1 -4.25382110347919 7.6132796493595 Kupffer cells
sc_H2.NPC.Exp1_CAGCAGCTCAATCTCT -2.31935378780536 5.28026039276771 Kupffer cells (SUCNR1+)
sc_R6.NPC.Exp1_CCACGAGGTTGACGGA-1 -0.601200191880987 -7.45551746215173 Macrophages
sc_H3.NPC.Exp1_CCGTTCACATCACCCT -2.38393756618671 5.42304355774573 Kupffer cells
sc_H3.NPC.Exp1_AGAATAGGTGAACCTT -3.49526426067524 5.91746742401771 Kupffer cells
sc_R5.NPC.Exp1_TTGCATTCAGACGGAT-1 2.30568757781811 -3.34406440581628 cDC2
sc_E2.NPC.Exp1_TCTATTGAGGAGTAGA 1.42758467922039 -1.39984124030419 Monocytes (IGSF21+ GPR34+)
sc_E6.NPC.Exp1_GTGACGCCAAGTGGAC-1 10.825775415991 2.2230243173664 cDC1
[truncated: 801,572 more chars]
