# Supplementary material for: Cell atlas of the regenerating human liver after portal vein embolization
Source: Nat Commun. 2024 Jul 11;15:5827. doi: 10.1038/s41467-024-49236-7 (PMC11239663; doi:10.1038/s41467-024-49236-7)
Supplement: Supplementary file 17 — Source Data [file 41467_2024_49236_MOESM17_ESM.zip › fig_data/fig4f.txt]

Var1 Var2 Freq Freqnorm Freqnorm_h
1 healthy (-0.00099,0.1] 135 0.100148367952522 1.00148367952522
4 healthy (0.1,0.2] 135 0.100148367952522 1.00148367952522
7 healthy (0.2,0.3] 135 0.100148367952522 1.00148367952522
10 healthy (0.3,0.4] 134 0.099406528189911 0.99406528189911
13 healthy (0.4,0.5] 135 0.100148367952522 1.00148367952522
16 healthy (0.5,0.6] 135 0.100148367952522 1.00148367952522
19 healthy (0.6,0.7] 134 0.099406528189911 0.99406528189911
22 healthy (0.7,0.8] 135 0.100148367952522 1.00148367952522
25 healthy (0.8,0.9] 135 0.100148367952522 1.00148367952522
28 healthy (0.9,1] 135 0.100148367952522 1.00148367952522
2 embolised (-0.00099,0.1] 197 0.101808785529716 1.01808785529716
5 embolised (0.1,0.2] 277 0.143152454780362 1.43152454780362
8 embolised (0.2,0.3] 221 0.11421188630491 1.1421188630491
11 embolised (0.3,0.4] 198 0.102325581395349 1.02325581395349
14 embolised (0.4,0.5] 197 0.101808785529716 1.01808785529716
17 embolised (0.5,0.6] 155 0.0801033591731266 0.801033591731266
20 embolised (0.6,0.7] 163 0.0842377260981912 0.842377260981912
23 embolised (0.7,0.8] 168 0.0868217054263566 0.868217054263566
26 embolised (0.8,0.9] 180 0.0930232558139535 0.930232558139535
29 embolised (0.9,1] 179 0.0925064599483204 0.925064599483204
3 regenerating (-0.00099,0.1] 205 0.126777983920841 1.26777983920841
6 regenerating (0.1,0.2] 162 0.100185528756957 1.00185528756957
9 regenerating (0.2,0.3] 147 0.0909090909090909 0.909090909090909
12 regenerating (0.3,0.4] 124 0.0766852195423624 0.766852195423624
15 regenerating (0.4,0.5] 96 0.0593692022263451 0.593692022263451
18 regenerating (0.5,0.6] 104 0.0643166357452072 0.643166357452072
21 regenerating (0.6,0.7] 119 0.0735930735930736 0.735930735930736
24 regenerating (0.7,0.8] 150 0.0927643784786642 0.927643784786642
27 regenerating (0.8,0.9] 189 0.116883116883117 1.16883116883117
30 regenerating (0.9,1] 321 0.198515769944341 1.98515769944341
