# Supplementary material for: Cell atlas of the regenerating human liver after portal vein embolization
Source: Nat Commun. 2024 Jul 11;15:5827. doi: 10.1038/s41467-024-49236-7 (PMC11239663; doi:10.1038/s41467-024-49236-7)
Supplement: Supplementary file 17 — Source Data [file 41467_2024_49236_MOESM17_ESM.zip › fig_data/fig4g.txt]

orig.ident nCount_RNA nFeature_RNA scrublet_score scrublet_isDoublet percent.mt percent.rb S.Score G2M.Score Phase nCount_SCT nFeature_SCT Name Donor Fraction Isolation Condition Experiment ProtocolVersion unique_name SCT_snn_res.10 seurat_clusters keep_allfilt SCT_snn_res.0.2 SCT_snn_res.0.5 SCT_snn_res.0.7 SCT_snn_res.0.8 SCT_snn_res.0.9 SCT_snn_res.1 SCT_snn_res.1.1 SCT_snn_res.1.5 SCT_snn_res.2 names_clusters names_major cssAll_res.0.2 cssAll_res.0.3 cssAll_res.0.4 cssAll_res.0.5 cssAll_res.0.6 cssAll_res.0.7 cssAll_res.0.8 cssAll_res.0.9 cssAll_res.1 cssAll_res.1.1 cssAll_res.1.2 cssAll_res.1.3 cssAll_res.1.4 cssAll_res.1.5 clusters_allcells allcell_clusters allcells_clusters allcells_simp allcells_major pca25_res.0.1 pca25_res.0.2 pca25_res.0.3 pca25_res.0.4 pca25_res.0.5 pca25_res.0.6 pca25_res.0.7 pca25_res.0.8 pca25_res.0.9 pca25_res.1 pca25_res.1.1 pca25_res.1.2 pca25_res.1.3 pca25_res.1.4 pca25_res.1.5 pca25_res.1.6 pca25_res.1.7 pca25_res.1.8 pca25_res.1.9 pca25_res.2 endo_annot endo_spec endo_simp endoOnly_annot zonation_pt goodcl bins100
sc_H1.EKS.Exp1_AAACCTGGTCGAATCT EKS.data 4430 1864 0.0258192651439921 FALSE 2.12189616252822 7.49435665914221 0.0235313751668892 -0.0474780530881513 S 4484 1863 sc_H1 HD1 EKS cells healthy Exp1 V2 sc_H1.EKS.Exp1 9 5 TRUE 0 2 2 2 2 2 2 1 1 LSEC central vein Endothelial cells 3 2 3 3 4 4 4 4 4 5 5 4 6 4 5_central 5_central LSEC pericentral LSEC pericentral Endothelial cells 0 0 0 0 2 2 2 2 2 3 13 13 4 2 12 5 7 18 7 5 1 LSEC (stress) LSEC (stress) 2 0.898516310417392 FALSE (0.8,0.9]
sc_H1.EKS.Exp1_AAAGCAATCGGAAATA EKS.data 4286 1840 0.0287769784172662 FALSE 3.05646290247317 10.5926271581895 0.000890075656430796 0.0345436600696068 G2M 4424 1839 sc_H1 HD1 EKS cells healthy Exp1 V2 sc_H1.EKS.Exp1 9 5 TRUE 0 2 2 2 2 2 2 1 1 LSEC central vein Endothelial cells 3 2 3 3 4 4 4 4 4 5 5 4 6 4 5_central 5_central LSEC pericentral LSEC pericentral Endothelial cells 0 0 0 0 0 2 2 2 2 3 10 10 4 2 9 12 7 11 11 5 1 LSEC (stress) LSEC (stress) 2 0.44911538806188 FALSE (0.4,0.5]
sc_H1.EKS.Exp1_AAATGCCCAGACACTT EKS.data 4446 1815 0.023728813559322 FALSE 2.11426000899685 7.91722896986055 -0.00670338228749444 -0.0526206430834762 G1 4495 1814 sc_H1 HD1 EKS cells healthy Exp1 V2 sc_H1.EKS.Exp1 9 5 TRUE 0 2 2 2 2 2 2 1 1 LSEC central vein Endothelial cells 3 2 3 3 4 4 4 4 4 5 5 4 6 4 5_central 5_central LSEC pericentral LSEC pericentral Endothelial cells 0 0 0 0 2 0 0 2 2 4 1 2 4 2 12 13 0 1 2 5 3 LSEC (stress) LSEC (stress) 2 0.666698497493175 FALSE (0.6,0.7]
sc_H1.EKS.Exp1_AACTTTCAGCCAGTAG EKS.data 4950 1963 0.0336225596529284 FALSE 2.28282828282828 6.58585858585859 0.126223854027592 -0.00220767752324555 S 4818 1963 sc_H1 HD1 EKS cells healthy Exp1 V2 sc_H1.EKS.Exp1 42 5 TRUE 0 2 2 2 2 2 2 1 1 LSEC central vein Endothelial cells 3 2 3 3 4 4 4 4 4 5 5 4 6 4 5_central 5_central LSEC pericentral LSEC pericentral Endothelial cells 0 0 0 0 0 2 2 2 2 3 13 13 4 2 12 13 7 18 7 5 1 LSEC (stress) LSEC (stress) 2 0.775649350349134 FALSE (0.7,0.8]
sc_H1.EKS.Exp1_AATCGGTAGACTACAA EKS.data 3849 1667 0.0336225596529284 FALSE 2.52013510002598 9.40504027020005 0.0531820204717401 0.0221027479091995 S 4251 1667 sc_H1 HD1 EKS cells healthy Exp1 V2 sc_H1.EKS.Exp1 42 18 TRUE 0 2 2 2 2 2 2 1 1 LSEC central vein Endothelial cells 3 2 3 3 4 4 4 4 4 5 5 4 6 4 5_central 5_central LSEC pericentral LSEC pericentral Endothelial cells 0 0 0 0 0 2 2 7 2 3 3 7 6 15 15 15 6 17 16 18 1 LSEC (stress) LSEC (stress) 2 0.586173888618304 FALSE (0.5,0.6]
sc_H1.EKS.Exp1_ACACCAAAGACTAGGC EKS.data 3850 1634 0.0272727272727273 FALSE 1.61038961038961 8 0.0334612817089453 0.0249077969975586 S 4270 1634 sc_H1 HD1 EKS cells healthy Exp1 V2 sc_H1.EKS.Exp1 42 5 TRUE 0 2 2 2 2 2 2 1 1 LSEC central vein Endothelial cells 3 2 3 3 4 4 4 4 4 5 5 4 6 4 5_central 5_central LSEC pericentral LSEC pericentral Endothelial cells 0 0 0 0 0 2 2 2 2 3 13 13 4 2 12 5 7 18 7 5 1 LSEC (stress) LSEC (stress) 2 0.515835499826979 FALSE (0.5,0.6]
sc_H1.EKS.Exp1_ACGGGCTGTTGGACCC EKS.data 5397 1841 0.0280183392766174 FALSE 4.31721326662961 6.2627385584584 0.0293724966622163 0.0261285128045296 S 4949 1839 sc_H1 HD1 EKS cells healthy Exp1 V2 sc_H1.EKS.Exp1 42 11 TRUE 0 2 2 2 2 2 2 1 1 LSEC central vein Endothelial cells 3 2 3 3 4 4 4 4 4 5 5 4 6 4 5_central 5_central LSEC pericentral LSEC pericentral Endothelial cells 0 0 2 2 0 2 2 7 2 9 13 13 6 9 12 11 6 18 13 11 1 LSEC (stress) LSEC (stress) 2 0.990562311648611 FALSE (0.9,1]
sc_H1.EKS.Exp1_AGATCTGGTCCGTCAG EKS.data 4170 1699 0.0295489891135303 FALSE 2.75779376498801 7.9136690647482 0.0119882064975523 -0.0918134122902706 S 4380 1699 sc_H1 HD1 EKS cells healthy Exp1 V2 sc_H1.EKS.Exp1 42 11 TRUE 0 2 2 2 2 2 2 1 1 LSEC central vein Endothelial cells 3 2 3 3 4 4 4 4 4 5 5 4 6 4 5_central 5_central LSEC pericentral LSEC pericentral Endothelial cells 0 0 0 2 0 2 2 7 2 9 8 7 6 9 10 11 6 13 13 11 1 LSEC (stress) LSEC (stress) 2 0.870290627817316 FALSE (0.8,0.9]
sc_H1.EKS.Exp1_AGCTTGATCATTGCCC EKS.data 5144 2057 0.0303347280334728 FALSE 3.67418351477449 6.06531881804044 -0.00495104583889631 -0.0673990961508493 G1 4891 2054 sc_H1 HD1 EKS cells healthy Exp1 V2 sc_H1.EKS.Exp1 9 7 TRUE 0 2 2 2 2 2 2 1 1 LSEC central vein Endothelial cells 3 2 3 3 4 4 4 4 4 5 5 4 6 4 5_central 5_central LSEC pericentral LSEC pericentral Endothelial cells 0 0 3 3 4 5 5 5 6 7 6 6 10 5 8 10 11 18 5 7 6 LSEC (remodelling) LSEC (remodelling) 6 0.961680927560662 FALSE (0.9,1]
sc_H1.EKS.Exp1_CAACTAGCACTACAGT EKS.data 4013 1647 0.0295489891135303 FALSE 1.79416895090954 6.57861948666833 -0.0240876724521584 -0.0913459041088775 G1 4334 1647 sc_H1 HD1 EKS cells healthy Exp1 V2 sc_H1.EKS.Exp1 42 18 TRUE 0 2 2 2 2 2 2 1 1 LSEC central vein Endothelial cells 3 2 3 3 4 4 4 4 4 5 5 4 6 4 5_central 5_central LSEC pericentral LSEC pericentral Endothelial cells 0 0 0 0 0 2 2 7 2 6 3 7 6 15 15 15 6 17 16 18 1 LSEC (stress) LSEC (stress) 2 0.923405633026418 FALSE (0.9,1]
sc_H1.EKS.Exp1_CAAGATCGTAGGGTAC EKS.data 4320 1616 0.0327780763030629 FALSE 5.60185185185185 13.8425925925926 -0.0176624388072986 -0.0589839488857722 G1 4457 1615 sc_H1 HD1 EKS cells healthy Exp1 V2 sc_H1.EKS.Exp1 9 5 TRUE 0 2 2 2 2 2 2 1 1 LSEC central vein Endothelial cells 3 2 3 3 4 4 4 4 4 5 5 4 6 4 5_central 5_central LSEC pericentral LSEC pericentral Endothelial cells 0 0 0 0 2 2 2 1 2 4 13 13 4 2 12 5 7 18 7 5 1 LSEC (stress) LSEC (stress) 2 0.859650155228235 FALSE (0.8,0.9]
sc_H1.EKS.Exp1_CAAGTTGCAGTAAGAT EKS.data 3936 1616 0.0311345646437995 FALSE 1.77845528455285 11.229674796748 -0.0199988874054295 0.028647862448704 G2M 4300 1613 sc_H1 HD1 EKS cells healthy Exp1 V2 sc_H1.EKS.Exp1 42 5 TRUE 0 2 2 2 2 2 2 1 1 LSEC central vein Endothelial cells 3 2 3 3 4 4 4 4 4 5 5 4 6 4 5_central 5_central LSEC pericentral LSEC pericentral Endothelial cells 0 0 0 0 0 2 2 2 2 3 13 13 4 2 12 13 7 18 7 5 1 LSEC (stress) LSEC (stress) 2 0.918781624413813 FALSE (0.9,1]
sc_H1.EKS.Exp1_CACAGTATCGAGCCCA EKS.data 4545 1906 0.0336225596529284 FALSE 3.96039603960396 6.95269526952695 -0.0119603916332888 -0.0367253649161083 G1 4555 1906 sc_H1 HD1 EKS cells healthy Exp1 V2 sc_H1.EKS.Exp1 9 5 TRUE 0 2 2 2 2 2 2 1 1 LSEC central vein Endothelial cells 3 2 3 3 4 4 4 4 4 5 5 4 6 4 5_central 5_central LSEC pericentral LSEC pericentral Endothelial cells 0 0 0 0 0 2 2 2 2 3 4 13 4 2 12 5 7 18 7 5 1 LSEC (stress) LSEC (stress) 2 0.919274450841392 FALSE (0.9,1]
sc_H1.EKS.Exp1_CACCTTGCATCATCCC EKS.data 4649 1682 0.0344827586206897 FALSE 7.55001075500108 7.65756076575608 -0.0106530930129061 0.012752584281336 G2M 4647 1682 sc_H1 HD1 EKS cells healthy Exp1 V2 sc_H1.EKS.Exp1 42 5 TRUE 0 2 2 2 2 2 2 1 1 LSEC central vein Endothelial cells 3 2 3 3 4 4 4 4 4 5 5 4 6 4 5_central 5_central LSEC pericentral LSEC pericentral Endothelial cells 0 0 0 0 0 2 2 2 2 3 13 13 4 2 12 13 7 18 7 5 1 LSEC (stress) LSEC (stress) 2 0.929388885018778 FALSE (0.9,1]
sc_H1.EKS.Exp1_CAGCTAATCTCAAACG EKS.data 5601 2199 0.0353591160220994 FALSE 3.87430815925728 14.4974111765756 0.000166889185580776 -0.0649576645369072 S 5045 2196 sc_H1 HD1 EKS cells healthy Exp1 V2 sc_H1.EKS.Exp1 9 5 TRUE 0 2 2 2 2 2 2 1 1 LSEC central vein Endothelial cells 3 2 3 3 4 4 4 4 4 5 5 4 6 4 5_central 5_central LSEC pericentral LSEC pericentral Endothelial cells 0 0 0 0 0 2 2 2 2 3 13 1 4 2 5 5 7 6 7 5 7 LSEC (stress) LSEC (stress) 2 0.971091256652222 FALSE (0.9,1]
sc_H1.EKS.Exp1_CATCAGAGTCTTGTCC EKS.data 3880 1569 0.0244140625 FALSE 1.08247422680412 6.08247422680412 0.0764074321317312 0.0157394421069035 S 4288 1569 sc_H1 HD1 EKS cells healthy Exp1 V2 sc_H1.EKS.Exp1 42 5 TRUE 0 2 2 2 2 2 2 1 1 LSEC central vein Endothelial cells 3 2 3 3 4 4 4 4 4 5 5 4 6 4 5_central 5_central LSEC pericentral LSEC pericentral Endothelial cells 0 0 0 0 0 2 2 2 2 3 13 13 4 2 12 5 7 18 7 5 1 LSEC (stress) LSEC (stress) 2 0.627330897851041 FALSE (0.6,0.7]
sc_H1.EKS.Exp1_CCGGGATCATTCTCAT EKS.data 4501 1774 0.04 FALSE 4.24350144412353 11.5085536547434 0.0822485536270583 -0.0437379876370059 S 4528 1773 sc_H1 HD1 EKS cells healthy Exp1 V2 sc_H1.EKS.Exp1 9 12 TRUE 0 2 2 2 2 2 2 1 1 LSEC central vein Endothelial cells 3 2 3 3 4 4 4 4 4 5 5 4 6 4 5_central 5_central LSEC pericentral LSEC pericentral Endothelial cells 0 0 0 0 0 2 2 2 2 3 4 9 8 2 9 13 4 11 6 12 1 LSEC (stress) LSEC (stress) 2 0.820041831588218 FALSE (0.8,0.9]
sc_H1.EKS.Exp1_CGATGTATCGGAAATA EKS.data 3862 1530 0.0311345646437995 FALSE 3.85810460901088 8.28586224754014 0.0282042723631509 0.0328554360812425 G2M 4298 1530 sc_H1 HD1 EKS cells healthy Exp1 V2 sc_H1.EKS.Exp1 42 5 TRUE 0 2 2 2 2 2 2 1 1 LSEC central vein Endothelial cells 3 2 3 3 4 4 4 4 4 5 5 4 6 4 5_central 5_central LSEC pericentral LSEC pericentral Endothelial cells 0 0 0 0 0 2 2 2 2 3 13 13 4 2 12 5 7 18 7 5 1 LSEC (stress) LSEC (stress) 2 0.778135262992769 FALSE (0.7,0.8]
sc_H1.EKS.Exp1_CGGACACCATATACCG EKS.data 4503 1719 0.0419869899467771 FALSE 5.3741949811237 11.8587608261159 0.00614708500222519 -0.0533738507090541 S 4531 1719 sc_H1 HD1 EKS cells healthy Exp1 V2 sc_H1.EKS.Exp1 42 11 TRUE 0 2 2 2 2 2 2 1 1 LSEC central vein Endothelial cells 3 2 3 3 4 4 4 4 4 5 5 4 6 4 5_central 5_central LSEC pericentral LSEC pericentral Endothelial cells 0 0 0 0 0 2 2 7 2 9 8 7 6 9 10 11 6 13 11 11 1 LSEC (stress) LSEC (stress) 2 0.691055220682118 FALSE (0.6,0.7]
sc_H1.EKS.Exp1_CGTGAGCGTACATCCA EKS.data 6031 2088 0.0371621621621622 FALSE 3.2167136461615 12.5683966174764 0.0420838896306186 -0.127240143369176 S 5088 2086 sc_H1 HD1 EKS cells healthy Exp1 V2 sc_H1.EKS.Exp1 9 21 TRUE 0 2 2 2 2 2 2 1 1 LSEC central vein Endothelial cells 3 2 3 3 4 4 4 4 4 5 5 4 6 4 5_central 5_central LSEC pericentral LSEC pericentral Endothelial cells 0 0 0 0 2 2 2 2 2 3 10 10 6 2 9 13 18 11 11 21 1 LSEC (stress) LSEC (stress) 2 0.977550135005 FALSE (0.9,1]
sc_H1.EKS.Exp1_CTACGTCCAGCCACCA EKS.data 4341 1552 0.0627674750356633 FALSE 1.98111034323889 14.6970744068187 0.0305407209612817 -0.0552438834346268 S 4472 1552 sc_H1 HD1 EKS cells healthy Exp1 V2 sc_H1.EKS.Exp1 42 11 TRUE 0 2 2 2 2 2 2 1 1 LSEC central vein Endothelial cells 3 2 3 3 4 4 4 4 4 5 5 4 6 4 5_central 5_central LSEC pericentral LSEC pericentral Endothelial cells 0 0 2 2 3 2 2 7 2 3 8 7 6 9 10 13 6 13 13 11 1 LSEC (stress) LSEC (stress) 2 0.836254516268046 FALSE (0.8,0.9]
sc_H1.EKS.Exp1_CTAGAGTAGAAGCCCA EKS.data 4806 1909 0.0473225404732254 FALSE 4.30711610486891 17.1452351227632 -0.0566588785046729 -0.117526362266895 G1 4742 1908 sc_H1 HD1 EKS cells healthy Exp1 V2 sc_H1.EKS.Exp1 5 7 TRUE 0 2 2 2 2 2 2 1 1 LSEC central vein Endothelial cells 3 2 3 3 4 4 4 4 4 5 5 4 6 4 5_central 5_central LSEC pericentral LSEC pericentral Endothelial cells 0 0 3 3 4 5 5 5 6 7 6 6 10 5 8 10 11 7 5 7 6 LSEC (remodelling) LSEC (remodelling) 6 0.796616972140127 FALSE (0.7,0.8]
sc_H1.EKS.Exp1_CTCTGGTGTTCTCATT EKS.data 4488 1803 0.0327780763030629 FALSE 8.08823529411765 9.40285204991087 0.043252113929684 -0.0311152667393902 S 4523 1803 sc_H1 HD1 EKS cells healthy Exp1 V2 sc_H1.EKS.Exp1 9 5 TRUE 0 2 2 2 2 2 2 1 1 LSEC central vein Endothelial cells 3 2 3 3 4 4 4 4 4 5 5 4 6 4 5_central 5_central LSEC pericentral LSEC pericentral Endothelial cells 0 0 0 0 0 2 2 2 2 3 13 13 4 2 12 5 7 18 7 5 1 LSEC (stress) LSEC (stress) 2 0.703661506604692 FALSE (0.7,0.8]
sc_H1.EKS.Exp1_CTGAAACAGATAGTCA EKS.data 4118 1631 0.0353591160220994 FALSE 3.15687226809131 14.4730451675571 0.0252837116154873 -0.0507506103579035 S 4368 1631 sc_H1 HD1 EKS cells healthy Exp1 V2 sc_H1.EKS.Exp1 5 4 TRUE 0 2 2 2 2 2 2 1 1 LSEC central vein Endothelial cells 3 2 3 3 4 4 4 4 4 5 5 4 6 4 5_central 5_central LSEC pericentral LSEC pericentral Endothelial cells 0 0 0 0 0 0 0 1 1 5 7 1 7 8 3 3 8 2 4 4 5 Pericentral LSEC Pericentral LSEC 1 0.690419354120267 TRUE (0.6,0.7]
sc_H1.EKS.Exp1_CTGCGGATCGCAGGCT EKS.data 3768 1571 0.0198431010613752 FALSE 4.14012738853503 8.65180467091295 0.0154928793947486 -0.0972417017297803 S 4253 1570 sc_H1 HD1 EKS cells healthy Exp1 V2 sc_H1.EKS.Exp1 9 7 TRUE 0 2 2 2 2 2 2 1 1 LSEC central vein Endothelial cells 3 2 3 3 4 4 4 4 4 5 5 4 6 4 5_central 5_central LSEC pericentral LSEC pericentral Endothelial cells 0 0 3 3 4 5 5 5 6 7 6 6 10 5 8 10 11 7 5 7 6 LSEC (remodelling) LSEC (remodelling) 6 0.92253574249842 FALSE (0.9,1]
sc_H1.EKS.Exp1_CTTAGGAGTGAAAGAG EKS.data 6953 2498 0.0353591160220994 FALSE 2.70386883359701 9.46354091758953 -0.00464508233199823 -0.042595189860267 G1 5273 2490 sc_H1 HD1 EKS cells healthy Exp1 V2 sc_H1.EKS.Exp1 9 7 TRUE 0 2 2 2 2 2 2 1 1 LSEC portal vein Endothelial cells 3 2 3 3 4 4 4 4 4 5 5 4 6 4 5_central 5_central LSEC pericentral LSEC pericentral Endothelial cells 0 0 0 0 4 2 2 5 2 3 4 10 10 5 9 13 11 11 11 7 6 LSEC (stress) LSEC (stress) 2 0.976533293440597 FALSE (0.9,1]
sc_H1.EKS.Exp1_GAATAAGAGATGTCGG EKS.data 5591 2162 0.0311345646437995 FALSE 3.80969415131461 8.2632802718655 0.0130173564753004 0.104046543036725 G2M 5059 2160 sc_H1 HD1 EKS cells healthy Exp1 V2 sc_H1.EKS.Exp1 9 12 TRUE 0 2 2 2 2 2 2 1 1 LSEC central vein Endothelial cells 3 2 3 3 4 4 4 4 4 5 5 4 6 4 5_central 5_central LSEC pericentral LSEC pericentral Endothelial cells 0 0 0 0 0 2 2 2 2 3 4 9 8 2 5 13 4 5 6 12 1 LSEC (stress) LSEC (stress) 2 0.690030284103038 FALSE (0.6,0.7]
sc_H1.EKS.Exp1_GAATGAACACGGACAA EKS.data 4388 1648 0.0217391304347826 FALSE 2.461257976299 6.42661804922516 0.0182743658210948 -0.0641265388810971 S 4468 1646 sc_H1 HD1 EKS cells healthy Exp1 V2 sc_H1.EKS.Exp1 42 5 TRUE 0 2 2 2 2 2 2 1 1 LSEC central vein Endothelial cells 3 2 3 3 4 4 4 4 4 5 5 4 6 4 5_central 5_central LSEC pericentral LSEC pericentral Endothelial cells 0 0 0 0 0 2 2 2 2 3 13 13 4 2 12 5 7 18 7 5 1 LSEC (stress) LSEC (stress) 2 0.768453316578572 FALSE (0.7,0.8]
sc_H1.EKS.Exp1_GACGCGTAGATGTGGC EKS.data 5352 1880 0.0371621621621622 FALSE 9.02466367713004 11.2107623318386 0.08619826435247 -0.0554256921718352 S 4939 1880 sc_H1 HD1 EKS cells healthy Exp1 V2 sc_H1.EKS.Exp1 9 16 TRUE 0 2 2 2 2 2 2 1 1 LSEC central vein Endothelial cells 3 2 3 3 4 4 4 4 4 5 5 4 6 4 5_central 5_central LSEC pericentral LSEC pericentral Endothelial cells 0 0 0 0 2 6 7 9 8 8 11 8 9 12 7 16 15 15 12 16 3 LSEC (high MT 2) LSEC (high MT 2) 8 0.892109255813606 FALSE (0.8,0.9]
sc_H1.EKS.Exp1_GCAATCAGTTTGTTGG EKS.data 4556 1680 0.0311345646437995 FALSE 2.76558384547849 8.86742756804214 -0.0129895416110369 -0.0798400083112566 G1 4566 1679 sc_H1 HD1 EKS cells healthy Exp1 V2 sc_H1.EKS.Exp1 42 5 TRUE 0 2 2 2 2 2 2 1 1 LSEC central vein Endothelial cells 3 2 3 3 4 4 4 4 4 5 5 4 6 4 5_central 5_central LSEC pericentral LSEC pericentral Endothelial cells 0 0 0 0 0 2 2 2 2 3 13 13 4 2 12 5 7 18 7 5 1 LSEC (stress) LSEC (stress) 2 0.842036445728546 FALSE (0.8,0.9]
sc_H1.EKS.Exp1_GCGACCAGTCTAGGTT EKS.data 4045 1695 0.038089823763502 FALSE 4.40049443757726 11.5698393077874 -0.0205829995549622 -0.0630097137811023 G1 4333 1693 sc_H1 HD1 EKS cells healthy Exp1 V2 sc_H1.EKS.Exp1 9 13 TRUE 0 2 2 2 2 2 2 1 1 LSEC central vein Endothelial cells 3 2 3 3 4 4 4 4 4 5 5 4 6 4 5_central 5_central LSEC pericentral LSEC pericentral Endothelial cells 0 0 0 0 0 4 1 6 0 2 10 10 1 11 9 12 14 11 11 13 5 Midzonal LSEC Midzonal LSEC 0 0.628802175204157 TRUE (0.6,0.7]
sc_H1.EKS.Exp1_GCTCCTACACGGATAG EKS.data 5245 1894 0.0303347280334728 FALSE 2.38322211630124 12.4308865586273 0.0141855807743658 -0.0352189496649525 S 4912 1893 sc_H1 HD1 EKS cells healthy Exp1 V2 sc_H1.EKS.Exp1 9 7 TRUE 0 2 2 2 2 2 2 1 1 LSEC central vein Endothelial cells 3 2 3 3 4 4 4 4 4 5 5 4 6 4 5_central 5_central LSEC pericentral LSEC pericentral Endothelial cells 0 0 0 3 4 5 5 5 6 7 6 6 10 5 11 14 11 7 5 7 6 LSEC (remodelling) LSEC (remodelling) 6 0.970263723137757 FALSE (0.9,1]
sc_H1.EKS.Exp1_GGAGCAATCGCGCCAA EKS.data 5521 1956 0.04 FALSE 6.08585401195436 12.8962144539033 -0.00378282153983089 -0.0842293906810036 G1 4994 1955 sc_H1 HD1 EKS cells healthy Exp1 V2 sc_H1.EKS.Exp1 9 21 TRUE 0 2 2 2 2 2 2 1 1 LSEC central vein Endothelial cells 3 2 3 3 4 4 4 4 4 5 5 4 6 4 5_central 5_central LSEC pericentral LSEC pericentral Endothelial cells 0 0 0 0 2 2 2 6 2 3 4 9 8 2 5 13 18 20 6 21 1 LSEC (stress) LSEC (stress) 2 0.8150360270648 FALSE (0.8,0.9]
sc_H1.EKS.Exp1_GGGACCTGTTGAGGTG EKS.data 4218 1617 0.0344827586206897 FALSE 4.78899952584163 9.76766239924135 -0.0147418780596351 -0.0543088670718404 G1 4414 1616 sc_H1 HD1 EKS cells healthy Exp1 V2 sc_H1.EKS.Exp1 9 5 TRUE 0 2 2 2 2 2 2 1 1 LSEC central vein Endothelial cells 3 2 3 3 4 4 4 4 4 5 5 4 6 4 5_central 5_central LSEC pericentral LSEC pericentral Endothelial cells 0 0 0 0 0 2 2 2 2 3 13 13 4 2 12 5 7 18 7 5 1 LSEC (stress) LSEC (stress) 2 0.788059939162977 FALSE (0.7,0.8]
sc_H1.EKS.Exp1_GTACGTAGTACGCTGC EKS.data 3602 1526 0.038089823763502 FALSE 11.7990005552471 8.55080510827318 0.00322652425456164 -0.0234533270998909 S 4210 1526 sc_H1 HD1 EKS cells healthy Exp1 V2 sc_H1.EKS.Exp1 9 10 TRUE 0 2 2 2 2 2 2 1 1 LSEC central vein Endothelial cells 3 2 3 3 4 4 4 4 4 5 5 4 6 4 5_central 5_central LSEC pericentral LSEC pericentral Endothelial cells 0 0 0 0 0 2 2 2 7 8 9 8 9 6 5 6 12 9 6 10 7 LSEC (high MT 1) LSEC (high MT 1) 7 0.819338888956281 FALSE (0.8,0.9]
sc_H1.EKS.Exp1_GTCACAAGTCTAGTCA EKS.data 4817 1906 0.0336225596529284 FALSE 3.57068714967822 10.5459829769566 0.00951268357810413 -0.111916264090177 S 4753 1906 sc_H1 HD1 EKS cells healthy Exp1 V2 sc_H1.EKS.Exp1 9 13 TRUE 0 2 2 2 2 2 2 1 1 LSEC central vein Endothelial cells 3 2 3 3 4 4 4 4 4 5 5 4 6 4 5_central 5_central LSEC pericentral LSEC pericentral Endothelial cells 0 0 0 0 0 2 2 7 2 9 8 7 6 9 10 11 6 13 11 13 1 LSEC (stress) LSEC (stress) 2 0.83019596640181 FALSE (0.8,0.9]
sc_H1.EKS.Exp1_GTTCATTTCCCAACGG EKS.data 5480 2106 0.0311345646437995 FALSE 2.37226277372263 7.91970802919708 0.0577158433466845 -0.061685107267155 S 5021 2106 sc_H1 HD1 EKS cells healthy Exp1 V2 sc_H1.EKS.Exp1 9 2 TRUE 0 2 2 2 2 2 2 1 1 LSEC central vein Endothelial cells 3 2 3 3 4 4 4 4 4 5 5 4 6 4 5_central 5_central LSEC pericentral LSEC pericentral Endothelial cells 0 0 0 0 2 0 0 1 1 4 1 2 3 3 2 0 0 1 2 2 3 Pericentral LSEC Pericentral LSEC 1 0.846318240534521 TRUE (0.8,0.9]
sc_H1.EKS.Exp1_TACTCATTCAGTTGAC EKS.data 5343 1977 0.0311345646437995 FALSE 2.71383118098447 8.38480254538649 0.00322652425456164 0.0177133655394525 G2M 4957 1974 sc_H1 HD1 EKS cells healthy Exp1 V2 sc_H1.EKS.Exp1 9 5 TRUE 0 2 2 2 2 2 2 1 1 LSEC central vein Endothelial cells 3 2 3 3 4 4 4 4 4 5 5 4 6 4 5_central 5_central LSEC pericentral LSEC pericentral Endothelial cells 0 0 0 0 2 2 2 2 2 3 1 10 4 2 9 13 7 11 2 5 3 LSEC (stress) LSEC (stress) 2 0.901955228122498 FALSE (0.9,1]
sc_H1.EKS.Exp1_TACTTACTCGTGGACC EKS.data 5472 2051 0.0344827586206897 FALSE 10.6359649122807 9.94152046783626 0.00892857142857142 -0.0596332658043738 S 5012 2050 sc_H1 HD1 EKS cells healthy Exp1 V2 sc_H1.EKS.Exp1 9 16 TRUE 0 2 2 2 2 2 2 1 1 LSEC central vein Endothelial cells 3 2 3 3 4 4 4 4 4 5 5 4 6 4 5_central 5_central LSEC pericentral LSEC pericentral Endothelial cells 0 0 0 0 2 6 7 9 8 8 11 8 9 12 7 16 15 15 12 16 7 LSEC (high MT 2) LSEC (high MT 2) 8 0.913287238337426 FALSE (0.9,1]
sc_H1.EKS.Exp1_TACTTGTAGGACGAAA EKS.data 3639 1478 0.0265398097145719 FALSE 4.86397361912613 8.3539433910415 0.0404706275033378 -0.0391667965300504 S 4236 1478 sc_H1 HD1 EKS cells healthy Exp1 V2 sc_H1.EKS.Exp1 9 2 TRUE 0 2 2 2 2 2 2 1 1 LSEC central vein Endothelial cells 3 2 3 3 4 4 4 4 4 5 5 4 6 4 5_central 5_central LSEC pericentral LSEC pericentral Endothelial cells 0 0 0 0 2 0 0 1 1 4 1 2 3 3 2 0 0 1 2 2 3 Pericentral LSEC Pericentral LSEC 1 0.870816636971047 TRUE (0.8,0.9]
sc_H1.EKS.Exp1_TCAGCAACACGGCCAT EKS.data 4423 1735 0.0319488817891374 FALSE 4.22789961564549 11.2593262491522 0.191366266132621 -0.0793725001298634 S 4494 1735 sc_H1 HD1 EKS cells healthy Exp1 V2 sc_H1.EKS.Exp1 42 5 TRUE 0 2 2 2 2 2 2 1 1 LSEC central vein Endothelial cells 3 2 3 3 4 4 4 4 4 5 5 4 6 4 5_central 5_central LSEC pericentral LSEC pericentral Endothelial cells 0 0 0 0 0 2 2 2 2 3 13 13 4 2 12 5 7 18 7 5 1 LSEC (stress) LSEC (stress) 2 0.877677776514167 FALSE (0.8,0.9]
sc_H1.EKS.Exp1_TCCACACGTCTCTCTG EKS.data 4522 1713 0.0244140625 FALSE 4.86510393631137 6.98805838124724 0.0549343569203382 -0.0849825983065815 S 4551 1713 sc_H1 HD1 EKS cells healthy Exp1 V2 sc_H1.EKS.Exp1 42 5 TRUE 0 2 2 2 2 2 2 1 1 LSEC central vein Endothelial cells 3 2 3 3 4 4 4 4 4 5 5 4 6 4 5_central 5_central LSEC pericentral LSEC pericentral Endothelial cells 0 0 0 0 0 2 2 2 2 3 13 13 4 2 12 5 7 18 7 5 1 LSEC (stress) LSEC (stress) 2 0.692906821814402 FALSE (0.6,0.7]
sc_H1.EKS.Exp1_TCGAGGCAGATGCCAG EKS.data 4032 1603 0.0344827586206897 FALSE 5.38194444444444 9.62301587301587 0.0305407209612817 0.0219209391719911 S 4341 1603 sc_H1 HD1 EKS cells healthy Exp1 V2 sc_H1.EKS.Exp1 9 7 TRUE 0 2 2 2 2 2 2 1 1 LSEC central vein Endothelial cells 3 2 3 3 4 4 4 4 4 5 5 4 6 4 5_central 5_central LSEC pericentral LSEC pericentral Endothelial cells 0 0 3 3 4 5 5 5 6 7 6 6 10 5 8 10 11 18 5 7 6 LSEC (remodelling) LSEC (remodelling) 6 0.756816895840867 FALSE (0.7,0.8]
sc_H1.EKS.Exp1_TCGCGTTCAATGGTCT EKS.data 4679 1828 0.0571428571428571 FALSE 4.46676640307758 12.4385552468476 0.0188584779706275 -0.0563607085346216 S 4673 1826 sc_H1 HD1 EKS cells healthy Exp1 V2 sc_H1.EKS.Exp1 20 18 TRUE 0 2 2 2 2 2 2 1 1 LSEC central vein Endothelial cells 3 2 3 3 4 4 4 4 4 5 5 4 6 4 5_central 5_central LSEC pericentral LSEC pericentral Endothelial cells 0 0 0 0 0 2 2 7 2 6 3 7 6 15 15 15 6 17 16 18 1 LSEC (stress) LSEC (stress) 2 0.570949033598255 FALSE (0.5,0.6]
sc_H1.EKS.Exp1_TCGTAGATCCAAAGTC EKS.data 5049 1910 0.0627674750356633 FALSE 5.28817587641117 14.4186967716379 0.0420838896306186 -0.0202586878603709 S 4844 1910 sc_H1 HD1 EKS cells healthy Exp1 V2 sc_H1.EKS.Exp1 9 18 TRUE 0 2 2 2 2 2 2 1 1 LSEC central vein Endothelial cells 3 2 3 3 4 4 4 4 4 5 5 4 6 4 5_central 5_central LSEC pericentral LSEC pericentral Endothelial cells 0 0 0 0 3 2 2 7 5 2 3 7 6 15 15 15 14 17 16 18 2 LSEC (interferon) LSEC (interferon) 5 0.719719121671928 FALSE (0.7,0.8]
sc_H1.EKS.Exp1_TGAAAGATCGTTTATC EKS.data 4567 1829 0.0311345646437995 FALSE 3.43770527698708 8.36435296693672 0.0461726746773476 -0.0381278894602878 S 4570 1826 sc_H1 HD1 EKS cells healthy Exp1 V2 sc_H1.EKS.Exp1 9 5 TRUE 0 2 2 2 2 2 2 1 1 LSEC central vein Endothelial cells 3 2 3 3 4 4 4 4 4 5 5 4 6 4 5_central 5_central LSEC pericentral LSEC pericentral Endothelial cells 0 0 0 0 0 2 2 2 2 3 4 9 4 2 9 13 7 11 6 5 1 LSEC (stress) LSEC (stress) 2 0.585254661171047 FALSE (0.5,0.6]
sc_H1.EKS.Exp1_TGCGTGGGTACAGTTC EKS.data 4964 1816 0.0204651162790698 FALSE 6.80902497985496 9.709911361805 -0.0438084112149533 0.00340242065347254 G2M 4808 1813 sc_H1 HD1 EKS cells healthy Exp1 V2 sc_H1.EKS.Exp1 9 7 TRUE 0 2 2 2 2 2 2 1 1 LSEC central vein Endothelial cells 3 2 3 3 4 4 4 4 4 5 5 4 6 4 5_central 5_central LSEC pericentral LSEC pericentral Endothelial cells 0 0 3 3 4 5 5 5 6 7 6 6 10 5 8 10 11 7 5 7 6 LSEC (remodelling) LSEC (remodelling) 6 0.787671734760954 FALSE (0.7,0.8]
sc_H1.EKS.Exp1_TGGCTGGCAAACCTAC EKS.data 4632 1863 0.0642599277978339 FALSE 5.89378238341969 12.7374784110535 0.0479250111259457 -0.0915277128460859 S 4631 1862 sc_H1 HD1 EKS cells healthy Exp1 V2 sc_H1.EKS.Exp1 9 18 TRUE 0 2 2 2 2 2 2 1 1 LSEC central vein Endothelial cells 3 2 3 3 4 4 4 4 4 5 5 4 6 4 5_central 5_central LSEC pericentral LSEC pericentral Endothelial cells 0 0 0 0 0 2 2 7 2 6 3 7 6 15 15 15 6 17 16 18 1 LSEC (stress) LSEC (stress) 2 0.711010640039727 FALSE (0.7,0.8]
sc_H1.EKS.Exp1_TTCTTAGAGTCATGCT EKS.data 5093 1914 0.0319488817891374 FALSE 6.85254270567446 9.89593559787944 0.0235313751668892 -0.00454521843021141 S 4869 1913 sc_H1 HD1 EKS cells healthy Exp1 V2 sc_H1.EKS.Exp1 9 13 TRUE 0 2 2 2 2 2 2 1 1 LSEC central vein Endothelial cells 3 2 3 3 4 4 4 4 4 5 5 4 6 4 5_central 5_central LSEC pericentral LSEC pericentral Endothelial cells 0 0 0 0 2 0 0 2 1 4 1 2 9 3 9 13 0 1 12 13 7 Pericentral LSEC Pericentral LSEC 1 0.959901714922049 TRUE (0.9,1]
sc_H1.EKS.Exp1_TTGACTTTCCGCATAA EKS.data 4553 1815 0.0362520914668154 FALSE 2.26224467384142 13.046343070503 0.0682298620382732 0.00199989610929302 S 4558 1814 sc_H1 HD1 EKS cells healthy Exp1 V2 sc_H1.EKS.Exp1 9 4 TRUE 0 2 2 2 2 2 2 1 1 LSEC central vein Endothelial cells 3 2 3 3 4 4 4 4 4 5 5 4 6 4 5_central 5_central LSEC pericentral LSEC pericentral Endothelial cells 0 0 0 0 0 2 2 7 2 5 7 7 11 15 15 15 6 17 16 4 5 LSEC (stress) LSEC (stress) 2 0.922598016080368 FALSE (0.9,1]
sc_H1.EKS.Exp1_AACACGTGTCACAAGG EKS.data 4300 1750 0.0336225596529284 FALSE 1.48837209302326 18.5581395348837 0.0902870493991989 -0.0765674510415043 S 4449 1749 sc_H1 HD1 EKS cells healthy Exp1 V2 sc_H1.EKS.Exp1 20 19 TRUE 0 5 5 4 5 4 4 6 6 LSEC central vein Endothelial cells 3 2 3 3 4 4 4 4 4 5 5 4 6 4 5_central 5_central LSEC pericentral LSEC pericentral Endothelial cells 1 1 1 1 1 1 1 0 0 11 13 13 4 13 14 1 17 18 3 19 0 Midzonal LSEC Midzonal LSEC 0 0.478099918337045 TRUE (0.4,0.5]
sc_H1.EKS.Exp1_AACGTTGTCGAGAGCA EKS.data 4759 1899 0.0571428571428571 FALSE 1.47089724732087 15.5494851859634 -0.048481308411215 -0.105371149550673 G1 4719 1896 sc_H1 HD1 EKS cells healthy Exp1 V2 sc_H1.EKS.Exp1 20 3 TRUE 0 5 5 4 5 4 4 6 6 LSEC portal vein Endothelial cells 3 2 3 3 4 4 4 4 4 5 5 4 6 4 5_central 5_central LSEC pericentral LSEC pericentral Endothelial cells 0 0 1 0 0 1 1 0 0 1 7 1 7 9 3 3 8 2 3 3 5 Midzonal LSEC Midzonal LSEC 0 0.506310193021529 TRUE (0.5,0.6]
sc_H1.EKS.Exp1_AACTTTCAGAATGTTG EKS.data 7283 2769 0.0558170813718897 FALSE 2.63627625978306 7.38706576960044 0.00703716065865598 -0.0317386109812478 S 5337 2730 sc_H1 HD1 EKS cells healthy Exp1 V2 sc_H1.EKS.Exp1 9 21 TRUE 0 2 2 2 2 2 2 1 1 LSEC portal vein Endothelial cells 3 2 3 3 4 4 4 4 4 5 5 4 13 4 5_central 5_central LSEC pericentral LSEC pericentral Endothelial cells 0 0 0 0 0 2 2 1 2 3 4 13 4 2 12 5 7 18 6 21 1 LSEC (stress) LSEC (stress) 2 0.818668436393865 FALSE (0.8,0.9]
sc_H1.EKS.Exp1_AAGCCGCCACCAACCG EKS.data 4011 1766 0.0484581497797357 FALSE 2.71752680129643 10.4712041884817 -0.00787160658655986 0.00031167212092878 G2M 4306 1766 sc_H1 HD1 EKS cells healthy Exp1 V2 sc_H1.EKS.Exp1 20 5 TRUE 0 5 5 4 5 4 4 6 6 LSEC central vein Endothelial cells 3 2 3 3 4 4 4 4 4 5 5 4 6 4 5_central 5_central LSEC pericentral LSEC pericentral Endothelial cells 0 0 1 1 0 1 1 0 0 3 0 1 0 1 12 5 9 6 8 5 0 Midzonal LSEC Midzonal LSEC 0 0.423164120267261 TRUE (0.4,0.5]
sc_H1.EKS.Exp1_AAGGAGCGTACAGACG EKS.data 4662 1734 0.0451219512195122 FALSE 3.98970398970399 15.958815958816 0.103137516688919 -0.0826450573996156 S 4659 1733 sc_H1 HD1 EKS cells healthy Exp1 V2 sc_H1.EKS.Exp1 20 11 TRUE 0 2 2 2 2 2 4 6 6 LSEC central vein Endothelial cells 3 2 3 3 4 4 4 4 4 5 5 4 6 4 5_central 5_central LSEC pericentral LSEC pericentral Endothelial cells 0 0 0 0 0 1 1 0 0 5 7 1 7 9 3 3 8 2 13 11 5 Midzonal LSEC Midzonal LSEC 0 0.572381625835189 TRUE (0.5,0.6]
sc_H1.EKS.Exp1_ACACCCTTCATAGCAC EKS.data 4694 1874 0.0451219512195122 FALSE 2.76949296974862 15.4665530464423 -0.0170783266577659 -0.110513739545998 G1 4688 1874 sc_H1 HD1 EKS cells healthy Exp1 V2 sc_H1.EKS.Exp1 20 3 TRUE 0 5 5 4 5 4 4 6 6 LSEC central vein Endothelial cells 3 2 3 3 4 4 4 4 4 5 5 4 6 4 5_central 5_central LSEC pericentral LSEC pericentral Endothelial cells 1 1 1 1 0 1 1 0 0 1 0 0 0 1 3 1 10 4 3 3 0 Midzonal LSEC Midzonal LSEC 0 0.395696221232368 TRUE (0.3,0.4]
sc_H1.EKS.Exp1_ACGAGCCTCTCACATT EKS.data 4167 1823 0.0419869899467771 FALSE 1.46388288936885 12.7189824814015 0.0176902536715621 0.0542828943950963 G2M 4374 1822 sc_H1 HD1 EKS cells healthy Exp1 V2 sc_H1.EKS.Exp1 20 3 TRUE 0 5 5 4 5 4 4 6 6 LSEC central vein Endothelial cells 3 2 3 3 4 4 4 4 4 5 5 4 6 4 5_central 5_central LSEC pericentral LSEC pericentral Endothelial cells 1 1 1 1 0 1 1 0 0 1 0 0 0 1 3 1 10 4 3 3 0 Midzonal LSEC Midzonal LSEC 0 0.44914726800297 TRUE (0.4,0.5]
sc_H1.EKS.Exp1_ACGCCAGAGCGCTCCA EKS.data 4197 1584 0.0419869899467771 FALSE 1.73933762211103 11.8179652132476 -0.0194147752558968 -0.0746974183159316 G1 4403 1583 sc_H1 HD1 EKS cells healthy Exp1 V2 sc_H1.EKS.Exp1 20 5 TRUE 0 5 5 4 5 4 4 6 6 LSEC central vein Endothelial cells 3 2 3 3 4 4 4 4 4 5 5 4 6 4 5_central 5_central LSEC pericentral LSEC pericentral Endothelial cells 0 0 1 1 0 2 2 7 2 9 8 7 6 9 10 11 9 6 8 5 1 LSEC (stress) LSEC (stress) 2 0.671086809752935 FALSE (0.6,0.7]
sc_H1.EKS.Exp1_AGATCTGCAAAGCGGT EKS.data 6147 2099 0.0689655172413793 FALSE 1.33398405726371 21.7992516674801 0.0420838896306186 -0.110124149394837 S 5108 2098 sc_H1 HD1 EKS cells healthy Exp1 V2 sc_H1.EKS.Exp1 25 7 TRUE 0 2 2 2 2 2 2 1 1 LSEC portal vein Endothelial cells 3 2 3 3 4 4 4 4 4 5 5 4 6 4 5_central 5_central LSEC pericentral LSEC pericentral Endothelial cells 0 0 3 3 4 5 5 5 6 7 6 6 10 5 8 10 11 7 5 7 6 LSEC (remodelling) LSEC (remodelling) 6 0.544369158606763 FALSE (0.5,0.6]
sc_H1.EKS.Exp1_CAACCAAAGGAGCGAG EKS.data 3799 1631 0.038089823763502 FALSE 1.21084495919979 15.0039484074757 0.0346295060080107 -0.0625422055997091 S 4249 1631 sc_H1 HD1 EKS cells healthy Exp1 V2 sc_H1.EKS.Exp1 20 19 TRUE 0 5 5 4 5 4 4 6 6 LSEC central vein Endothelial cells 3 2 3 3 4 4 4 4 4 5 5 4 6 4 5_central 5_central LSEC pericentral LSEC pericentral Endothelial cells 1 1 1 1 1 1 1 0 0 11 13 13 4 13 14 1 17 18 3 19 0 Midzonal LSEC Midzonal LSEC 0 0.454343897550111 TRUE (0.4,0.5]
sc_H1.EKS.Exp1_CATGCCTGTACAGACG EKS.data 5396 2077 0.0545212765957447 FALSE 1.57524091919941 15.2335063009637 -0.0654205607476635 0.042595189860267 G2M 4982 2077 sc_H1 HD1 EKS cells healthy Exp1 V2 sc_H1.EKS.Exp1 20 3 TRUE 0 5 5 4 5 4 4 6 6 LSEC portal vein Endothelial cells 3 2 3 3 4 4 4 4 4 5 5 4 6 14 5_central 5_central LSEC pericentral LSEC pericentral Endothelial cells 1 1 1 1 0 1 1 0 0 1 0 0 0 1 3 1 5 4 3 3 0 Midzonal LSEC Midzonal LSEC 0 0.455086273199703 TRUE (0.4,0.5]
sc_H1.EKS.Exp1_CCTTCGATCGCGATCG EKS.data 6375 2070 0.104306220095694 FALSE 0.988235294117647 22.6509803921569 0.0112650200267023 -0.0693470469066542 S 5135 2063 sc_H1 HD1 EKS cells healthy Exp1 V2 sc_H1.EKS.Exp1 20 19 TRUE 0 5 5 4 5 4 4 6 6 LSEC portal vein Endothelial cells 3 2 3 3 4 4 4 4 4 5 5 4 13 14 5_central 5_central LSEC pericentral LSEC pericentral Endothelial cells 1 1 1 1 1 3 3 3 3 11 13 13 4 13 14 8 17 18 18 19 1 Periportal LSEC Periportal LSEC 3 0.461767654046028 TRUE (0.4,0.5]
sc_H1.EKS.Exp1_CGTCACTGTCAACATC EKS.data 5955 2222 0.040983606557377 FALSE 0.906801007556675 10.0755667506297 -0.0107921673342234 -0.0237130538673316 G1 5132 2220 sc_H1 HD1 EKS cells healthy Exp1 V2 sc_H1.EKS.Exp1 20 5 TRUE 0 2 2 2 2 2 2 1 1 LSEC central vein Endothelial cells 3 2 3 3 4 4 4 4 4 5 5 4 6 4 5_central 5_central LSEC pericentral LSEC pericentral Endothelial cells 0 0 0 0 0 2 2 2 2 9 8 1 4 2 3 5 7 2 7 5 1 LSEC (stress) LSEC (stress) 2 0.477709759243801 FALSE (0.4,0.5]
sc_H1.EKS.Exp1_CGTGAGCAGAGGGATA EKS.data 4099 1725 0.0520156046814044 FALSE 1.75652598194682 14.8328860697731 -0.0153259902091678 -0.0812425328554361 G1 4357 1725 sc_H1 HD1 EKS cells healthy Exp1 V2 sc_H1.EKS.Exp1 20 11 TRUE 0 5 5 4 5 4 4 6 6 LSEC central vein Endothelial cells 3 2 3 3 4 4 4 4 4 5 5 4 6 4 5_central 5_central LSEC pericentral LSEC pericentral Endothelial cells 0 0 0 0 0 1 1 0 0 5 7 1 7 8 3 3 8 2 4 11 5 Midzonal LSEC Midzonal LSEC 0 0.523384832962138 TRUE (0.5,0.6]
sc_H1.EKS.Exp1_CTCTACGGTAAAGGAG EKS.data 3675 1519 0.0967153284671533 FALSE 0.353741496598639 23.9455782312925 -0.0100689808633734 -0.0669315879694561 G1 4228 1518 sc_H1 HD1 EKS cells healthy Exp1 V2 sc_H1.EKS.Exp1 20 19 TRUE 0 5 5 4 5 4 4 6 6 LSEC portal vein Endothelial cells 3 2 3 3 4 4 4 4 4 5 5 4 13 4 5_central 5_central LSEC pericentral LSEC pericentral Endothelial cells 1 1 1 1 1 1 1 0 0 11 13 13 4 13 14 1 17 18 3 19 0 Midzonal LSEC Midzonal LSEC 0 0.368228322197476 TRUE (0.3,0.4]
sc_H1.EKS.Exp1_CTGCTGTTCGCGTAGC EKS.data 5981 2186 0.0706150341685649 FALSE 2.44106336732988 19.695703059689 0.0414997774810859 -0.0900212975949301 S 5096 2186 sc_H1 HD1 EKS cells healthy Exp1 V2 sc_H1.EKS.Exp1 20 3 TRUE 0 5 5 4 5 4 4 6 6 LSEC portal vein Endothelial cells 3 2 3 3 4 4 4 4 4 5 5 4 13 14 5_central 5_central LSEC pericentral LSEC pericentral Endothelial cells 1 1 1 1 0 1 1 0 0 1 0 0 0 1 3 1 5 4 3 3 0 Midzonal LSEC Midzonal LSEC 0 0.439496384558278 TRUE (0.4,0.5]
sc_H1.EKS.Exp1_GACTACAGTCTTCAAG EKS.data 4027 1761 0.0473225404732254 FALSE 2.35907623541098 11.9692078470325 -0.0211671117044949 0.00480494519765207 G2M 4308 1758 sc_H1 HD1 EKS cells healthy Exp1 V2 sc_H1.EKS.Exp1 20 11 TRUE 0 5 5 4 5 4 4 6 6 LSEC central vein Endothelial cells 3 2 3 3 4 4 4 4 4 5 5 4 6 4 5_central 5_central LSEC pericentral LSEC pericentral Endothelial cells 0 0 0 0 0 2 2 0 2 3 8 0 6 9 6 11 6 5 13 11 0 LSEC (stress) LSEC (stress) 2 0.418269867223721 FALSE (0.4,0.5]
sc_H1.EKS.Exp1_GACTGCGTCAGAAATG EKS.data 3760 1596 0.0344827586206897 FALSE 2.07446808510638 10.6382978723404 0.0781597685803293 -0.00810347514414836 S 4249 1596 sc_H1 HD1 EKS cells healthy Exp1 V2 sc_H1.EKS.Exp1 20 5 TRUE 0 5 5 4 5 4 4 6 6 LSEC central vein Endothelial cells 3 2 3 3 4 4 4 4 4 5 5 4 6 4 5_central 5_central LSEC pericentral LSEC pericentral Endothelial cells 0 0 1 1 0 1 1 0 0 3 13 1 0 1 12 5 9 6 8 5 0 Midzonal LSEC Midzonal LSEC 0 0.397923348181143 TRUE (0.3,0.4]
sc_H1.EKS.Exp1_GATGAGGTCCAGAAGG EKS.data 7858 2493 0.0473225404732254 FALSE 1.61618732501909 16.1364214812929 0.00075100133511348 -0.00854501064879748 S 5245 2418 sc_H1 HD1 EKS cells healthy Exp1 V2 sc_H1.EKS.Exp1 20 3 TRUE 0 5 5 4 5 4 4 6 6 LSEC portal vein Endothelial cells 3 2 3 3 4 4 4 4 4 5 5 4 6 4 5_central 5_central LSEC pericentral LSEC pericentral Endothelial cells 0 0 0 0 0 1 1 0 0 5 7 1 7 8 3 1 8 2 21 3 5 Midzonal LSEC Midzonal LSEC 0 0.600591900519673 TRUE (0.6,0.7]
sc_H1.EKS.Exp1_GCGAGAAAGGAGTAGA EKS.data 3889 1524 0.0876288659793814 FALSE 2.1599382874775 21.085111853947 -0.00598019581664442 -0.0589839488857722 G1 4308 1523 sc_H1 HD1 EKS cells healthy Exp1 V2 sc_H1.EKS.Exp1 20 19 TRUE 0 5 5 4 5 4 4 6 6 LSEC portal vein Endothelial cells 3 2 3 3 4 4 4 4 4 5 5 4 13 14 5_central 5_central LSEC pericentral LSEC pericentral Endothelial cells 1 1 1 1 1 1 1 0 0 11 13 13 4 13 14 1 17 18 3 19 0 Midzonal LSEC Midzonal LSEC 0 0.375652078693393 TRUE (0.3,0.4]
sc_H1.EKS.Exp1_GCTCTGTAGTCTTGCA EKS.data 4204 1730 0.0508038585209003 FALSE 1.14176974310181 11.4176974310181 -0.027008233199822 0.0340761518882136 G2M 4399 1728 sc_H1 HD1 EKS cells healthy Exp1 V2 sc_H1.EKS.Exp1 20 5 TRUE 0 5 5 4 5 4 4 6 6 LSEC central vein Endothelial cells 3 2 3 3 4 4 4 4 4 5 5 4 6 4 5_central 5_central LSEC pericentral LSEC pericentral Endothelial cells 0 0 0 1 0 2 2 2 2 3 13 13 4 2 12 5 7 18 7 5 1 LSEC (stress) LSEC (stress) 2 0.590603044437823 FALSE (0.5,0.6]
sc_H1.EKS.Exp1_GCTGCAGGTACTTAGC EKS.data 7002 1933 0.171853856562923 FALSE 1.85661239645815 11.8823193373322 -0.000278148642634625 -0.0818918497740377 G1 5291 1910 sc_H1 HD1 EKS cells healthy Exp1 V2 sc_H1.EKS.Exp1 20 3 TRUE 0 5 5 4 5 4 4 6 6 LSEC central vein Endothelial cells 3 2 3 3 4 4 4 4 4 5 5 4 13 14 5_central 5_central LSEC pericentral LSEC pericentral Endothelial cells 1 1 1 1 0 1 1 0 0 1 0 0 0 1 3 1 5 4 3 3 0 Midzonal LSEC Midzonal LSEC 0 0.489235553080921 TRUE (0.4,0.5]
sc_H1.EKS.Exp1_GCTGCAGTCATGTGGT EKS.data 4551 1801 0.0613107822410148 FALSE 1.9995605361459 11.7336849044166 -0.0426401869158878 0.0113500597371565 G2M 4559 1800 sc_H1 HD1 EKS cells healthy Exp1 V2 sc_H1.EKS.Exp1 20 6 TRUE 0 5 5 4 5 4 4 6 6 LSEC central vein Endothelial cells 3 2 3 3 4 4 4 4 4 5 5 4 6 4 5_central 5_central LSEC pericentral LSEC pericentral Endothelial cells 0 0 1 1 0 2 1 0 2 3 0 13 0 1 0 5 9 6 7 6 1 LSEC (stress) LSEC (stress) 2 0.461492080945578 FALSE (0.4,0.5]
sc_H1.EKS.Exp1_GGGCACTTCACTTATC EKS.data 4970 2010 0.0657894736842105 FALSE 1.95171026156942 13.7625754527163 0.0856141522029372 -0.0406472391044621 S 4825 2009 sc_H1 HD1 EKS cells healthy Exp1 V2 sc_H1.EKS.Exp1 20 19 TRUE 0 5 5 4 5 4 4 6 6 LSEC central vein Endothelial cells 3 2 3 3 4 4 4 4 4 5 5 4 6 4 5_central 5_central LSEC pericentral LSEC pericentral Endothelial cells 1 1 1 1 1 3 3 3 3 11 13 13 4 13 14 8 17 18 18 19 0 Periportal LSEC Periportal LSEC 3 0.514476325167038 TRUE (0.5,0.6]
sc_H1.EKS.Exp1_GTATCTTGTTCAGACT EKS.data 4556 1893 0.0508038585209003 FALSE 1.42669007901668 15.1448639157155 0.0217790387182911 -0.00529842605578931 S 4563 1892 sc_H1 HD1 EKS cells healthy Exp1 V2 sc_H1.EKS.Exp1 20 3 TRUE 0 5 5 4 5 4 4 6 6 LSEC central vein Endothelial cells 3 2 3 3 4 4 4 4 4 5 5 4 6 4 5_central 5_central LSEC pericentral LSEC pericentral Endothelial cells 0 1 1 1 0 1 1 0 0 1 0 0 0 1 3 1 10 4 3 3 0 Midzonal LSEC Midzonal LSEC 0 0.432072628062361 TRUE (0.4,0.5]
sc_H1.EKS.Exp1_GTCTCGTAGGCAATTA EKS.data 5854 2194 0.04 FALSE 1.91322172873249 13.5292107960369 -0.00553515798842902 -0.0881512648693574 G1 5102 2194 sc_H1 HD1 EKS cells healthy Exp1 V2 sc_H1.EKS.Exp1 20 4 TRUE 0 5 5 4 5 4 4 6 6 LSEC central vein Endothelial cells 3 2 3 3 4 4 4 4 4 5 5 4 6 4 5_central 5_central LSEC pericentral LSEC pericentral Endothelial cells 0 0 0 0 0 2 2 7 2 5 7 7 7 8 15 15 8 2 16 4 5 LSEC (stress) LSEC (stress) 2 0.716232156025207 FALSE (0.7,0.8]
sc_H1.EKS.Exp1_GTGCGGTAGGGTATCG EKS.data 4083 1666 0.0362520914668154 FALSE 2.6696056820965 13.8133725202057 0.029956608811749 -0.0901251883019064 S 4346 1664 sc_H1 HD1 EKS cells healthy Exp1 V2 sc_H1.EKS.Exp1 20 3 TRUE 0 5 5 4 5 4 4 6 6 LSEC portal vein Endothelial cells 3 2 3 3 4 4 4 4 4 5 5 4 13 14 5_central 5_central LSEC pericentral LSEC pericentral Endothelial cells 1 1 1 1 0 1 1 0 0 1 0 0 0 1 3 1 10 4 19 3 0 Midzonal LSEC Midzonal LSEC 0 0.391241967334818 TRUE (0.3,0.4]
sc_H1.EKS.Exp1_GTGTTAGAGGCGACAT EKS.data 3768 1605 0.0419869899467771 FALSE 4.03397027600849 9.55414012738854 -0.0246717846016911 -0.0625422055997091 G1 4251 1605 sc_H1 HD1 EKS cells healthy Exp1 V2 sc_H1.EKS.Exp1 20 3 TRUE 0 5 5 4 5 4 4 6 6 LSEC central vein Endothelial cells 3 2 3 3 4 4 4 4 4 5 5 4 6 4 5_central 5_central LSEC pericentral LSEC pericentral Endothelial cells 0 1 1 1 0 1 1 0 0 1 0 0 0 1 3 1 10 4 14 3 0 Midzonal LSEC Midzonal LSEC 0 0.419452242019302 TRUE (0.4,0.5]
sc_H1.EKS.Exp1_GTTCTCGGTTACGACT EKS.data 4933 1830 0.0532544378698225 FALSE 1.43928643827286 16.7443746199068 -0.0299287939474855 -0.111916264090177 G1 4794 1830 sc_H1 HD1 EKS cells healthy Exp1 V2 sc_H1.EKS.Exp1 20 3 TRUE 0 5 5 4 5 4 4 6 6 LSEC central vein Endothelial cells 3 2 3 3 4 4 4 4 4 5 5 4 6 4 5_central 5_central LSEC pericentral LSEC pericentral Endothelial cells 0 1 1 1 0 1 1 0 0 1 0 1 0 1 3 1 10 4 3 3 0 Midzonal LSEC Midzonal LSEC 0 0.467706659242762 TRUE (0.4,0.5]
sc_H1.EKS.Exp1_TACACGAAGAATCTCC EKS.data 3692 1576 0.0319488817891374 FALSE 0.920910075839653 8.93824485373781 0.0851691143747219 -0.0196093709417693 S 4219 1576 sc_H1 HD1 EKS cells healthy Exp1 V2 sc_H1.EKS.Exp1 20 5 TRUE 0 5 5 4 5 4 4 6 6 LSEC central vein Endothelial cells 3 2 3 3 4 4 4 4 4 5 5 4 6 4 5_central 5_central LSEC pericentral LSEC pericentral Endothelial cells 0 0 1 1 0 1 1 0 0 3 13 0 0 2 12 5 9 6 8 5 0 Midzonal LSEC Midzonal LSEC 0 0.348926555308092 TRUE (0.3,0.4]
sc_H1.EKS.Exp1_TCTTCGGCAAGCCCAC EKS.data 4854 1940 0.049618320610687 FALSE 2.32797692624639 18.9122373300371 0.0758233199821985 -0.0759960521531349 S 4759 1940 sc_H1 HD1 EKS cells healthy Exp1 V2 sc_H1.EKS.Exp1 20 15 TRUE 0 5 5 4 5 4 4 6 6 LSEC central vein Endothelial cells 3 2 3 3 4 4 4 4 4 5 5 4 6 4 5_central 5_central LSEC pericentral LSEC pericentral Endothelial cells 1 1 1 1 1 1 1 0 0 1 0 0 0 1 0 1 5 4 3 15 0 Midzonal LSEC Midzonal LSEC 0 0.466221907943578 TRUE (0.4,0.5]
sc_H1.EKS.Exp1_TGAAAGAGTTACAGAA EKS.data 5493 2040 0.0689655172413793 FALSE 1.32896413617331 14.7096304387402 0.0106809078771696 -0.0795543088670718 S 5025 2038 sc_H1 HD1 EKS cells healthy Exp1 V2 sc_H1.EKS.Exp1 20 19 TRUE 0 5 5 4 5 4 4 6 6 LSEC portal vein Endothelial cells 3 2 3 3 4 4 4 4 4 5 5 4 6 4 5_central 5_central LSEC pericentral LSEC pericentral Endothelial cells 1 1 1 1 1 3 3 3 3 11 13 13 4 13 14 8 17 18 18 19 1 Periportal LSEC Periportal LSEC 3 0.447662516703786 TRUE (0.4,0.5]
sc_H1.EKS.Exp1_TGCGGGTAGAATAGGG EKS.data 3804 1532 0.0584996558843771 FALSE 2.05047318611987 12.1976866456362 0.0131564307966177 -0.0533738507090541 S 4274 1532 sc_H1 HD1 EKS cells healthy Exp1 V2 sc_H1.EKS.Exp1 20 6 TRUE 0 5 5 4 5 4 4 6 6 LSEC central vein Endothelial cells 3 2 3 3 4 4 4 4 4 5 5 4 6 4 5_central 5_central LSEC pericentral LSEC pericentral Endothelial cells 0 0 1 1 0 1 1 0 2 1 0 13 0 1 0 5 9 6 7 6 1 LSEC (stress) LSEC (stress) 2 0.749945833621437 FALSE (0.7,0.8]
sc_H1.EKS.Exp1_TGGCGCATCATATCGG EKS.data 4518 1744 0.0723076923076923 FALSE 0.398406374501992 23.5059760956175 -0.0112372051624388 -0.121266427718041 G1 4550 1742 sc_H1 HD1 EKS cells healthy Exp1 V2 sc_H1.EKS.Exp1 20 19 TRUE 0 5 5 4 5 4 4 6 6 LSEC portal vein Endothelial cells 3 2 3 3 4 4 4 4 4 5 5 4 6 4 5_central 5_central LSEC pericentral LSEC pericentral Endothelial cells 1 1 1 1 1 1 1 0 0 11 13 13 4 13 14 1 17 18 3 19 0 Midzonal LSEC Midzonal LSEC 0 0.388272464736451 TRUE (0.3,0.4]
sc_H1.EKS.Exp1_TTCTACACACGCGAAA EKS.data 3955 1686 0.043010752688172 FALSE 3.46396965865992 11.2768647281922 0.0496773475745438 -0.0669315879694561 S 4297 1686 sc_H1 HD1 EKS cells healthy Exp1 V2 sc_H1.EKS.Exp1 20 3 TRUE 0 5 5 4 5 4 4 6 6 LSEC central vein Endothelial cells 3 2 3 3 4 4 4 4 4 5 5 4 6 4 5_central 5_central LSEC pericentral LSEC pericentral Endothelial cells 0 0 1 1 0 1 1 0 0 1 0 1 0 1 3 1 10 4 14 3 0 Midzonal LSEC Midzonal LSEC 0 0.492205055679287 TRUE (0.4,0.5]
sc_H1.EKS.Exp1_AAACGGGAGTGGTAAT EKS.data 4448 1799 0.0244140625 FALSE 2.69784172661871 7.64388489208633 0.0223631508678238 -0.094332761934445 S 4497 1798 sc_H1 HD1 EKS cells healthy Exp1 V2 sc_H1.EKS.Exp1 9 5 TRUE 0 2 2 2 2 2 2 1 1 LSEC central vein Endothelial cells 3 2 3 3 4 4 4 4 4 5 5 4 6 4 5_central 5_central LSEC pericentral LSEC pericentral Endothelial cells 0 0 0 0 2 0 0 1 1 4 1 2 4 3 2 13 0 1 2 5 3 Pericentral LSEC Pericentral LSEC 1 0.670375211581292 TRUE (0.6,0.7]
sc_H1.EKS.Exp1_AACACGTCAACGCACC EKS.data 3599 1493 0.0174496644295302 FALSE 2.44512364545707 6.94637399277577 0.0334612817089453 -0.0217651031115267 S 4211 1493 sc_H1 HD1 EKS cells healthy Exp1 V2 sc_H1.EKS.Exp1 25 5 TRUE 0 2 2 2 2 2 2 1 1 LSEC central vein Endothelial cells 3 2 3 3 4 4 4 4 4 5 5 4 6 4 5_central 5_central LSEC pericentral LSEC pericentral Endothelial cells 0 0 0 0 0 2 2 2 2 3 13 13 4 2 12 5 7 18 7 5 1 LSEC (stress) LSEC (stress) 2 0.753409451789193 FALSE (0.7,0.8]
sc_H1.EKS.Exp1_AAGCCGCGTGCTAGCC EKS.data 4319 1718 0.0251107828655835 FALSE 1.59759203519333 8.38156980782589 0.0485091232754784 0.0108825515557633 S 4445 1718 sc_H1 HD1 EKS cells healthy Exp1 V2 sc_H1.EKS.Exp1 25 11 TRUE 0 2 2 2 2 2 2 1 1 LSEC central vein Endothelial cells 3 2 3 3 4 4 4 4 4 5 5 4 6 4 5_central 5_central LSEC pericentral LSEC pericentral Endothelial cells 0 0 2 2 0 2 2 7 2 9 8 7 6 9 10 11 6 13 13 11 1 LSEC (stress) LSEC (stress) 2 0.820017452020829 FALSE (0.8,0.9]
sc_H1.EKS.Exp1_AGCGTATTCCTATTCA EKS.data 4740 1982 0.0272727272727273 FALSE 2.0464135021097 6.66666666666667 0.0211949265687583 -0.113968105552958 S 4720 1981 sc_H1 HD1 EKS cells healthy Exp1 V2 sc_H1.EKS.Exp1 25 5 TRUE 0 2 2 2 2 2 2 1 1 LSEC central vein Endothelial cells 3 2 3 3 4 4 4 4 4 5 5 4 6 4 5_central 5_central LSEC pericentral LSEC pericentral Endothelial cells 0 0 0 0 0 2 2 2 2 3 13 13 4 2 12 5 7 18 7 5 1 LSEC (stress) LSEC (stress) 2 0.67604689082645 FALSE (0.6,0.7]
sc_H1.EKS.Exp1_AGGGAGTAGTGGACGT EKS.data 5027 2025 0.0258192651439921 FALSE 2.60592798886015 9.19037199124726 0.0223631508678238 -0.125941509531972 S 4850 2024 sc_H1 HD1 EKS cells healthy Exp1 V2 sc_H1.EKS.Exp1 25 5 TRUE 0 2 2 2 2 2 2 1 1 LSEC central vein Endothelial cells 3 2 3 3 4 4 4 4 4 5 5 4 6 4 5_central 5_central LSEC pericentral LSEC pericentral Endothelial cells 0 0 0 0 2 0 0 1 1 4 1 2 4 3 2 5 7 1 7 5 5 Pericentral LSEC Pericentral LSEC 1 0.73125001484781 TRUE (0.7,0.8]
sc_H1.EKS.Exp1_AGGTCATCACATGTGT EKS.data 4667 1849 0.0362520914668154 FALSE 2.61409899292908 12.727662309835 -0.0125445037828215 -0.0659965716066698 G1 4663 1848 sc_H1 HD1 EKS cells healthy Exp1 V2 sc_H1.EKS.Exp1 25 7 TRUE 0 2 2 2 2 2 2 1 1 LSEC central vein Endothelial cells 3 2 3 3 4 4 4 4 4 5 5 4 6 4 5_central 5_central LSEC pericentral LSEC pericentral Endothelial cells 0 0 3 3 4 5 5 5 6 7 6 6 10 5 11 14 11 7 5 7 6 LSEC (remodelling) LSEC (remodelling) 6 0.960487621823149 FALSE (0.9,1]
sc_H1.EKS.Exp1_AGGTCCGCATGTAAGA EKS.data 4054 1701 0.0303347280334728 FALSE 3.35471139615195 5.72274296990626 -0.0153259902091678 -0.0988260350111683 G1 4336 1699 sc_H1 HD1 EKS cells healthy Exp1 V2 sc_H1.EKS.Exp1 42 5 TRUE 0 2 2 2 2 2 2 1 1 LSEC central vein Endothelial cells 3 2 3 3 4 4 4 4 4 5 5 4 6 4 5_central 5_central LSEC pericentral LSEC pericentral Endothelial cells 0 0 0 0 0 2 2 2 2 3 13 13 4 2 12 5 7 18 7 5 1 LSEC (stress) LSEC (stress) 2 0.853639881603321 FALSE (0.8,0.9]
sc_H1.EKS.Exp1_AGTAGTCGTACACCGC EKS.data 5242 1936 0.0244140625 FALSE 2.46089278901183 7.78328882106066 -0.00203048509123276 0.0236091631603553 G2M 4930 1935 sc_H1 HD1 EKS cells healthy Exp1 V2 sc_H1.EKS.Exp1 25 5 TRUE 0 2 2 2 2 2 2 1 1 LSEC central vein Endothelial cells 3 2 3 3 4 4 4 4 4 5 5 4 6 4 5_central 5_central LSEC pericentral LSEC pericentral Endothelial cells 0 0 0 0 0 2 2 2 2 3 13 13 4 2 12 5 7 18 7 5 1 LSEC (stress) LSEC (stress) 2 0.745915484869172 FALSE (0.7,0.8]
sc_H1.EKS.Exp1_ATAACGCGTTGACGTT EKS.data 3904 1717 0.0327780763030629 FALSE 1.07581967213115 10.0922131147541 0.0409156653315532 -0.0312970754765986 S 4275 1717 sc_H1 HD1 EKS cells healthy Exp1 V2 sc_H1.EKS.Exp1 25 5 TRUE 0 2 2 2 2 2 2 1 1 LSEC central vein Endothelial cells 3 2 3 3 4 4 4 4 4 5 5 4 6 4 5_central 5_central LSEC pericentral LSEC pericentral Endothelial cells 0 0 0 0 0 2 2 2 2 3 13 13 4 2 12 5 7 18 7 5 1 LSEC (stress) LSEC (stress) 2 0.76615648405956 FALSE (0.7,0.8]
sc_H1.EKS.Exp1_ATTTCTGTCTTCTGGC EKS.data 4036 1525 0.0251107828655835 FALSE 5.02973240832507 8.02775024777007 -0.0194147752558968 -0.0773206586670822 G1 4360 1523 sc_H1 HD1 EKS cells healthy Exp1 V2 sc_H1.EKS.Exp1 42 5 TRUE 0 2 2 2 2 2 2 1 1 LSEC central vein Endothelial cells 3 2 3 3 4 4 4 4 4 5 5 4 6 4 5_central 5_central LSEC pericentral LSEC pericentral Endothelial cells 0 0 0 0 0 2 2 2 2 3 13 13 4 2 12 5 7 18 7 5 1 LSEC (stress) LSEC (stress) 2 0.483177800309121 FALSE (0.4,0.5]
sc_H1.EKS.Exp1_CACACAATCTCGGACG EKS.data 3955 1675 0.0244140625 FALSE 3.76738305941846 6.62452591656132 0.0409156653315532 -0.00418160095579451 S 4294 1673 sc_H1 HD1 EKS cells healthy Exp1 V2 sc_H1.EKS.Exp1 25 5 TRUE 0 2 2 2 2 2 2 1 1 LSEC central vein Endothelial cells 3 2 3 3 4 4 4 4 4 5 5 4 6 4 5_central 5_central LSEC pericentral LSEC pericentral Endothelial cells 0 0 0 0 2 2 2 2 2 3 13 13 4 2 12 5 7 18 7 5 1 LSEC (stress) LSEC (stress) 2 0.20817897411065 FALSE (0.2,0.3]
sc_H1.EKS.Exp1_CACACTCGTCTGGAGA EKS.data 5480 2056 0.043010752688172 FALSE 2.77372262773723 11.5328467153285 0.0414997774810859 -0.0574775336346164 S 4992 2053 sc_H1 HD1 EKS cells healthy Exp1 V2 sc_H1.EKS.Exp1 9 4 TRUE 0 2 2 2 2 2 2 1 1 LSEC central vein Endothelial cells 3 2 3 3 4 4 4 4 4 5 5 4 6 4 5_central 5_central LSEC pericentral LSEC pericentral Endothelial cells 0 0 0 0 0 2 2 1 1 5 7 1 7 8 5 3 8 2 4 4 5 Pericentral LSEC Pericentral LSEC 1 0.717144877505568 TRUE (0.7,0.8]
sc_H1.EKS.Exp1_CACACTCTCCCAACGG EKS.data 3850 1706 0.0198431010613752 FALSE 2.75324675324675 5.71428571428571 0.0241154873164219 -0.0362578567347151 S 4262 1705 sc_H1 HD1 EKS cells healthy Exp1 V2 sc_H1.EKS.Exp1 25 12 TRUE 0 2 2 2 2 2 2 1 1 LSEC central vein Endothelial cells 3 2 3 3 4 4 4 4 4 5 5 4 6 4 5_central 5_central LSEC pericentral LSEC pericentral Endothelial cells 0 0 0 0 0 2 2 1 2 3 4 13 8 2 12 13 4 18 6 12 1 LSEC (stress) LSEC (stress) 2 0.898408508880515 FALSE (0.8,0.9]
sc_H1.EKS.Exp1_CATCCACGTATGAATG EKS.data 3840 1657 0.015748031496063 FALSE 3.07291666666667 8.125 0.0334612817089453 -0.0714248610461794 S 4269 1657 sc_H1 HD1 EKS cells healthy Exp1 V2 sc_H1.EKS.Exp1 25 2 TRUE 0 2 2 2 2 2 2 1 1 LSEC central vein Endothelial cells 3 2 3 3 4 4 4 4 4 5 5 4 6 4 5_central 5_central LSEC pericentral LSEC pericentral Endothelial cells 0 0 0 0 2 0 0 1 1 4 1 2 3 3 2 0 0 1 2 2 3 Pericentral LSEC Pericentral LSEC 1 0.823304595397179 TRUE (0.8,0.9]
sc_H1.EKS.Exp1_CCCAATCTCACGGTTA EKS.data 4279 1850 0.0280183392766174 FALSE 2.5706940874036 9.58167796214069 0.0379951045838896 -0.0589839488857722 S 4424 1849 sc_H1 HD1 EKS cells healthy Exp1 V2 sc_H1.EKS.Exp1 25 9 TRUE 0 2 2 2 2 2 2 1 1 LSEC central vein Endothelial cells 3 2 3 3 4 4 4 4 4 5 5 4 6 4 5_central 5_central LSEC pericentral LSEC pericentral Endothelial cells 0 0 0 0 0 2 2 2 2 3 4 1 4 2 12 5 4 5 6 9 1 LSEC (stress) LSEC (stress) 2 0.921248368310895 FALSE (0.9,1]
sc_H1.EKS.Exp1_CCTACCATCACATACG EKS.data 3982 1709 0.0210970464135021 FALSE 1.35610246107484 5.67553992968358 0.029956608811749 -0.0653472546880682 S 4305 1707 sc_H1 HD1 EKS cells healthy Exp1 V2 sc_H1.EKS.Exp1 25 5 TRUE 0 2 2 2 2 2 2 1 1 LSEC central vein Endothelial cells 3 2 3 3 4 4 4 4 4 5 5 4 6 4 5_central 5_central LSEC pericentral LSEC pericentral Endothelial cells 0 0 0 0 0 2 2 2 2 3 13 13 4 2 12 5 7 18 7 5 1 LSEC (stress) LSEC (stress) 2 0.330491972754644 FALSE (0.3,0.4]
sc_H1.EKS.Exp1_CGAACATAGCTTTGGT EKS.data 4096 1739 0.022391615054788 FALSE 4.345703125 9.47265625 -0.0199988874054295 -0.00511661731858086 G1 4352 1738 sc_H1 HD1 EKS cells healthy Exp1 V2 sc_H1.EKS.Exp1 25 2 TRUE 0 2 2 2 2 2 2 1 1 LSEC central vein Endothelial cells 3 2 3 3 4 4 4 4 4 5 5 4 6 4 5_central 5_central LSEC pericentral LSEC pericentral Endothelial cells 0 0 0 0 2 0 0 1 1 4 1 2 3 3 2 0 0 1 2 2 3 Pericentral LSEC Pericentral LSEC 1 0.772823051224944 TRUE (0.7,0.8]
sc_H1.EKS.Exp1_CGGACGTTCGCAAACT EKS.data 3681 1552 0.0462107208872458 FALSE 1.92882368921489 13.148600923662 0.0880896751223854 -0.0561788997974131 S 4229 1551 sc_H1 HD1 EKS cells healthy Exp1 V2 sc_H1.EKS.Exp1 25 6 TRUE 0 2 2 2 2 2 2 1 1 LSEC central vein Endothelial cells 3 2 3 3 4 4 4 4 4 5 5 4 6 4 5_central 5_central LSEC pericentral LSEC pericentral Endothelial cells 0 0 1 1 0 1 1 2 0 1 13 1 4 1 0 5 9 6 7 6 0 Midzonal LSEC Midzonal LSEC 0 0.477357542687454 TRUE (0.4,0.5]
sc_H1.EKS.Exp1_CGGGTCAAGGACCACA EKS.data 3919 1632 0.0198431010613752 FALSE 2.09237050267925 5.91987751977545 0.00497886070315977 0.00124668848371512 S 4293 1629 sc_H1 HD1 EKS cells healthy Exp1 V2 sc_H1.EKS.Exp1 25 2 TRUE 0 2 2 2 2 2 2 1 1 LSEC central vein Endothelial cells 3 2 3 3 4 4 4 4 4 5 5 4 6 4 5_central 5_central LSEC pericentral LSEC pericentral Endothelial cells 0 0 0 0 2 0 0 1 1 4 1 2 4 3 2 5 7 1 2 2 3 Pericentral LSEC Pericentral LSEC 1 0.796579072011878 TRUE (0.7,0.8]
sc_H1.EKS.Exp1_CTACCCAGTCCAAGTT EKS.data 3973 1583 0.0419869899467771 FALSE 2.16461112509439 11.779511704002 0.0490932354250111 -0.0139992727650512 S 4322 1583 sc_H1 HD1 EKS cells healthy Exp1 V2 sc_H1.EKS.Exp1 25 5 TRUE 0 2 2 2 2 2 2 1 1 LSEC central vein Endothelial cells 3 2 3 3 4 4 4 4 4 5 5 4 6 4 5_central 5_central LSEC pericentral LSEC pericentral Endothelial cells 0 0 0 0 0 2 2 2 2 3 13 13 4 2 12 5 7 18 7 5 1 LSEC (stress) LSEC (stress) 2 0.650567219451258 FALSE (0.6,0.7]
sc_H1.EKS.Exp1_CTAGAGTCAAACTGCT EKS.data 4747 1920 0.0287769784172662 FALSE 2.33831893827681 9.56393511691595 -0.0625 -0.0973196197600125 G1 4724 1920 sc_H1 HD1 EKS cells healthy Exp1 V2 sc_H1.EKS.Exp1 25 5 TRUE 0 2 2 2 2 2 2 1 1 LSEC central vein Endothelial cells 3 2 3 3 4 4 4 4 4 5 5 4 6 4 5_central 5_central LSEC pericentral LSEC pericentral Endothelial cells 0 0 0 0 0 2 2 2 2 3 13 13 4 2 12 5 7 18 7 5 1 LSEC (stress) LSEC (stress) 2 0.740504410115561 FALSE (0.7,0.8]
sc_H1.EKS.Exp1_CTCGGAGTCCATTCTA EKS.data 4524 1785 0.0251107828655835 FALSE 2.63041556145004 10.4774535809019 0.0264519359145527 -0.0341021245649577 S 4543 1784 sc_H1 HD1 EKS cells healthy Exp1 V2 sc_H1.EKS.Exp1 25 5 TRUE 0 2 2 2 2 2 2 1 1 LSEC central vein Endothelial cells 3 2 3 3 4 4 4 4 4 5 5 4 6 4 5_central 5_central LSEC pericentral LSEC pericentral Endothelial cells 0 0 0 0 0 2 2 2 2 3 13 13 4 2 12 5 7 18 7 5 1 LSEC (stress) LSEC (stress) 2 0.42776804454284 FALSE (0.4,0.5]
sc_H1.EKS.Exp1_CTGAAGTTCTTGCAAG EKS.data 4240 1659 0.0198431010613752 FALSE 3.30188679245283 6.83962264150943 -0.0176624388072986 -0.0121292400394785 G1 4418 1658 sc_H1 HD1 EKS cells healthy Exp1 V2 sc_H1.EKS.Exp1 25 2 TRUE 0 2 2 2 2 2 2 1 1 LSEC central vein Endothelial cells 3 2 3 3 4 4 4 4 4 5 5 4 6 4 5_central 5_central LSEC pericentral LSEC pericentral Endothelial cells 0 0 0 0 2 0 0 1 1 4 1 2 3 3 2 0 0 1 2 2 3 Pericentral LSEC Pericentral LSEC 1 0.824046971046771 TRUE (0.8,0.9]
sc_H1.EKS.Exp1_CTTAGGAAGTGTGGCA EKS.data 3630 1612 0.0204651162790698 FALSE 2.72727272727273 12.5068870523416 0.00205829995549622 -0.0510363098020882 S 4190 1612 sc_H1 HD1 EKS cells healthy Exp1 V2 sc_H1.EKS.Exp1 25 4 TRUE 0 2 2 2 2 2 2 1 1 LSEC central vein Endothelial cells 3 2 3 3 4 4 4 4 4 5 5 4 6 4 5_central 5_central LSEC pericentral LSEC pericentral Endothelial cells 0 0 0 0 2 0 0 1 1 4 7 2 3 8 2 3 8 1 2 4 5 Pericentral LSEC Pericentral LSEC 1 0.651073444691908 TRUE (0.6,0.7]
sc_H1.EKS.Exp1_CTTAGGACACTTCTGC EKS.data 3730 1600 0.0258192651439921 FALSE 3.45844504021448 10.2949061662198 0.00556297285269248 0.0146226170069087 G2M 4221 1600 sc_H1 HD1 EKS cells healthy Exp1 V2 sc_H1.EKS.Exp1 25 5 TRUE 0 2 2 2 2 2 2 1 1 LSEC central vein Endothelial cells 3 2 3 3 4 4 4 4 4 5 5 4 6 4 5_central 5_central LSEC pericentral LSEC pericentral Endothelial cells 0 0 0 0 0 2 2 2 2 3 13 13 4 2 12 5 7 18 7 5 1 LSEC (stress) LSEC (stress) 2 0.680562710160512 FALSE (0.6,0.7]
sc_H1.EKS.Exp1_CTTAGGATCAGATAAG EKS.data 3830 1632 0.0230547550432277 FALSE 2.45430809399478 10.3394255874674 0.0793279928793947 -0.0222326112929199 S 4261 1632 sc_H1 HD1 EKS cells healthy Exp1 V2 sc_H1.EKS.Exp1 25 5 TRUE 0 2 2 2 2 2 2 1 1 LSEC central vein Endothelial cells 3 2 3 3 4 4 4 4 4 5 5 4 6 4 5_central 5_central LSEC pericentral LSEC pericentral Endothelial cells 0 0 0 0 2 2 2 2 2 3 13 13 4 2 12 5 7 18 7 5 1 LSEC (stress) LSEC (stress) 2 0.421886781784816 FALSE (0.4,0.5]
sc_H1.EKS.Exp1_GACTGCGCAAGCGATG EKS.data 3687 1542 0.0251107828655835 FALSE 4.12259289395172 10.5234608082452 -0.0391355140186916 -0.0529063425276609 G1 4228 1542 sc_H1 HD1 EKS cells healthy Exp1 V2 sc_H1.EKS.Exp1 25 7 TRUE 0 2 2 2 2 2 2 1 1 LSEC central vein Endothelial cells 3 2 3 3 4 4 4 4 4 5 5 4 6 4 5_central 5_central LSEC pericentral LSEC pericentral Endothelial cells 0 0 3 3 4 5 5 5 6 7 6 6 10 5 11 14 11 7 5 7 6 LSEC (remodelling) LSEC (remodelling) 6 0.828276647420752 FALSE (0.8,0.9]
sc_H1.EKS.Exp1_GATCGATTCCGTACAA EKS.data 3875 1706 0.023728813559322 FALSE 3.74193548387097 8.56774193548387 -0.027008233199822 -0.0796581995740481 G1 4255 1705 sc_H1 HD1 EKS cells healthy Exp1 V2 sc_H1.EKS.Exp1 25 5 TRUE 0 2 2 2 2 2 2 1 1 LSEC central vein Endothelial cells 3 2 3 3 4 4 4 4 4 5 5 4 6 4 5_central 5_central LSEC pericentral LSEC pericentral Endothelial cells 0 0 0 0 0 2 2 2 2 3 13 13 4 2 12 5 7 18 7 5 1 LSEC (stress) LSEC (stress) 2 0.822827887085035 FALSE (0.8,0.9]
sc_H1.EKS.Exp1_GCTGGGTCATAGAAAC EKS.data 4056 1644 0.0265398097145719 FALSE 1.9723865877712 6.95266272189349 0.0369659546061415 0.0105968521115786 S 4349 1643 sc_H1 HD1 EKS cells healthy Exp1 V2 sc_H1.EKS.Exp1 25 5 TRUE 0 2 2 2 2 2 2 1 1 LSEC central vein Endothelial cells 3 2 3 3 4 4 4 4 4 5 5 4 6 4 5_central 5_central LSEC pericentral LSEC pericentral Endothelial cells 0 0 0 0 0 2 2 2 2 3 13 13 4 2 12 5 7 18 7 5 1 LSEC (stress) LSEC (stress) 2 0.93233252163133 FALSE (0.9,1]
sc_H1.EKS.Exp1_GCTTGAACACGTAAGG EKS.data 4465 1864 0.0265398097145719 FALSE 5.12877939529675 7.65957446808511 -0.0386904761904762 -0.0387772063788894 G1 4508 1864 sc_H1 HD1 EKS cells healthy Exp1 V2 sc_H1.EKS.Exp1 25 5 TRUE 0 2 2 2 2 2 2 1 1 LSEC central vein Endothelial cells 3 2 3 3 4 4 4 4 4 5 5 4 6 4 5_central 5_central LSEC pericentral LSEC pericentral Endothelial cells 0 0 0 0 0 2 2 2 2 3 13 13 4 2 12 5 7 18 7 5 1 LSEC (stress) LSEC (stress) 2 0.811766817550125 FALSE (0.8,0.9]
sc_H1.EKS.Exp1_GGAACTTTCTACTTAC EKS.data 3606 1594 0.0217391304347826 FALSE 3.93788130892956 7.82029950083195 -0.0235035603026257 -0.0602046646927432 G1 4195 1593 sc_H1 HD1 EKS cells healthy Exp1 V2 sc_H1.EKS.Exp1 5 2 TRUE 0 2 2 2 2 2 2 1 1 LSEC central vein Endothelial cells 3 2 3 3 4 4 4 4 4 5 5 4 6 4 5_central 5_central LSEC pericentral LSEC pericentral Endothelial cells 0 0 0 0 2 0 0 1 1 4 1 2 3 3 2 0 0 1 2 2 3 Pericentral LSEC Pericentral LSEC 1 0.772080675575353 TRUE (0.7,0.8]
sc_H1.EKS.Exp1_GGGCACTGTTCCAACA EKS.data 3848 1592 0.0327780763030629 FALSE 3.37837837837838 10.6548856548857 -0.0205829995549622 0.0434263155160771 G2M 4281 1591 sc_H1 HD1 EKS cells healthy Exp1 V2 sc_H1.EKS.Exp1 25 5 TRUE 0 2 2 2 2 2 2 1 1 LSEC central vein Endothelial cells 3 2 3 3 4 4 4 4 4 5 5 4 6 4 5_central 5_central LSEC pericentral LSEC pericentral Endothelial cells 0 0 0 0 0 2 2 2 2 3 13 13 4 2 12 5 7 18 7 5 1 LSEC (stress) LSEC (stress) 2 0.90251753008069 FALSE (0.9,1]
sc_H1.EKS.Exp1_GGGTTGCCAATGGTCT EKS.data 3667 1650 0.0186278964107224 FALSE 1.88164712298882 4.963185164985 0.0317089452603471 -0.0571139161601995 S 4185 1650 sc_H1 HD1 EKS cells healthy Exp1 V2 sc_H1.EKS.Exp1 25 2 TRUE 0 2 2 2 2 2 2 1 1 LSEC central vein Endothelial cells 3 2 3 3 4 4 4 4 4 5 5 4 6 4 5_central 5_central LSEC pericentral LSEC pericentral Endothelial cells 0 0 0 0 0 2 2 1 2 3 13 13 4 2 12 5 7 18 2 2 1 LSEC (stress) LSEC (stress) 2 0.43325712261374 FALSE (0.4,0.5]
sc_H1.EKS.Exp1_GTACTTTCACACGCTG EKS.data 3859 1575 0.0174496644295302 FALSE 3.52422907488987 4.71624773257321 0.00906764574988874 0.0272453379045244 G2M 4280 1574 sc_H1 HD1 EKS cells healthy Exp1 V2 sc_H1.EKS.Exp1 25 5 TRUE 0 2 2 2 2 2 2 1 1 LSEC central vein Endothelial cells 3 2 3 3 4 4 4 4 4 5 5 4 6 4 5_central 5_central LSEC pericentral LSEC pericentral Endothelial cells 0 0 0 0 0 2 2 2 2 3 13 13 4 2 12 5 7 18 7 5 1 LSEC (stress) LSEC (stress) 2 0.78044763360793 FALSE (0.7,0.8]
sc_H1.EKS.Exp1_GTAGGCCAGAGTCGGT EKS.data 4005 1697 0.0230547550432277 FALSE 3.62047440699126 11.2359550561798 0.00322652425456164 -0.0458937198067633 S 4307 1697 sc_H1 HD1 EKS cells healthy Exp1 V2 sc_H1.EKS.Exp1 5 7 TRUE 0 2 2 2 2 2 2 1 1 LSEC central vein Endothelial cells 3 2 3 3 4 4 4 4 4 5 5 4 6 4 5_central 5_central LSEC pericentral LSEC pericentral Endothelial cells 0 0 0 0 4 5 5 5 6 7 6 6 10 5 8 10 4 7 5 7 1 LSEC (remodelling) LSEC (remodelling) 6 0.839033636233556 FALSE (0.8,0.9]
sc_H1.EKS.Exp1_GTCGTAAGTCTCGTTC EKS.data 3703 1581 0.0174496644295302 FALSE 1.32325141776938 5.50904671887659 0.016661103693814 -0.0458937198067633 S 4220 1581 sc_H1 HD1 EKS cells healthy Exp1 V2 sc_H1.EKS.Exp1 25 5 TRUE 0 2 2 2 2 2 2 1 1 LSEC central vein Endothelial cells 3 2 3 3 4 4 4 4 4 5 5 4 6 4 5_central 5_central LSEC pericentral LSEC pericentral Endothelial cells 0 0 0 0 0 2 2 2 2 3 13 13 4 2 12 5 7 18 7 5 1 LSEC (stress) LSEC (stress) 2 0.904027220623618 FALSE (0.9,1]
sc_H1.EKS.Exp1_GTTCTCGTCGGTTAAC EKS.data 3872 1635 0.040983606557377 FALSE 2.29855371900826 10.6404958677686 -0.0525700934579439 -0.0357903485533219 G1 4267 1635 sc_H1 HD1 EKS cells healthy Exp1 V2 sc_H1.EKS.Exp1 25 6 TRUE 0 2 2 2 2 2 2 1 1 LSEC central vein Endothelial cells 3 2 3 3 4 4 4 4 4 5 5 4 6 4 5_central 5_central LSEC pericentral LSEC pericentral Endothelial cells 0 0 1 1 0 2 1 0 2 3 0 13 0 1 0 5 9 6 7 6 1 LSEC (stress) LSEC (stress) 2 0.66398679486878 FALSE (0.6,0.7]
sc_H1.EKS.Exp1_GTTTCTATCATCATTC EKS.data 5230 2138 0.0303347280334728 FALSE 2.39005736137667 7.83938814531549 0.039163328882955 -0.0549581839904421 S 4943 2138 sc_H1 HD1 EKS cells healthy Exp1 V2 sc_H1.EKS.Exp1 25 2 TRUE 0 2 2 2 2 2 2 1 1 LSEC central vein Endothelial cells 3 2 3 3 4 4 4 4 4 5 5 4 6 4 5_central 5_central LSEC pericentral LSEC pericentral Endothelial cells 0 0 0 0 2 0 0 1 1 4 4 2 3 3 5 13 4 1 6 2 1 Pericentral LSEC Pericentral LSEC 1 0.802518077208612 TRUE (0.8,0.9]
sc_H1.EKS.Exp1_TCAGATGTCTCCAACC EKS.data 4194 1680 0.0287769784172662 FALSE 0.476871721506915 7.96375774916547 -0.0258400089007566 -0.0985403355669835 G1 4389 1679 sc_H1 HD1 EKS cells healthy Exp1 V2 sc_H1.EKS.Exp1 42 5 TRUE 0 2 2 2 2 2 2 1 1 LSEC central vein Endothelial cells 3 2 3 3 4 4 4 4 4 5 5 4 6 4 5_central 5_central LSEC pericentral LSEC pericentral Endothelial cells 0 0 1 1 0 1 1 2 2 3 13 13 4 2 12 5 7 18 7 5 1 LSEC (stress) LSEC (stress) 2 0.660517704442138 FALSE (0.6,0.7]
sc_H1.EKS.Exp1_TCAGCTCAGATGTGGC EKS.data 3781 1657 0.022391615054788 FALSE 2.14229039936525 7.3525522348585 -0.0100689808633734 -0.0681523037764272 G1 4225 1657 sc_H1 HD1 EKS cells healthy Exp1 V2 sc_H1.EKS.Exp1 25 5 TRUE 0 2 2 2 2 2 2 1 1 LSEC central vein Endothelial cells 3 2 3 3 4 4 4 4 4 5 5 4 6 4 5_central 5_central LSEC pericentral LSEC pericentral Endothelial cells 0 0 0 0 0 2 2 2 2 3 13 13 4 2 12 5 7 18 7 5 1 LSEC (stress) LSEC (stress) 2 0.690433541204909 FALSE (0.6,0.7]
sc_H1.EKS.Exp1_TCAGCTCTCCCTCAGT EKS.data 3868 1756 0.0198431010613752 FALSE 2.14581178903826 7.49741468459152 0.0217790387182911 0.0462313646044361 G2M 4246 1752 sc_H1 HD1 EKS cells healthy Exp1 V2 sc_H1.EKS.Exp1 25 7 TRUE 0 2 2 2 2 2 2 1 1 LSEC portal vein Endothelial cells 3 2 3 3 4 4 4 4 4 5 5 4 6 4 5_central 5_central LSEC pericentral LSEC pericentral Endothelial cells 0 0 3 3 4 5 5 5 6 7 6 6 10 5 8 10 11 7 5 7 6 LSEC (remodelling) LSEC (remodelling) 6 0.945291987578139 FALSE (0.9,1]
sc_H1.EKS.Exp1_TCCCGATCACACGCTG EKS.data 3855 1577 0.0251107828655835 FALSE 2.85343709468223 7.31517509727627 0.0584390298175345 0.11142278323204 G2M 4284 1575 sc_H1 HD1 EKS cells healthy Exp1 V2 sc_H1.EKS.Exp1 42 5 TRUE 0 2 2 2 2 2 2 1 1 LSEC central vein Endothelial cells 3 2 3 3 4 4 4 4 4 5 5 4 6 4 5_central 5_central LSEC pericentral LSEC pericentral Endothelial cells 0 0 0 0 0 2 2 2 2 3 13 13 4 2 12 5 7 18 7 5 1 LSEC (stress) LSEC (stress) 2 0.791797286542818 FALSE (0.7,0.8]
sc_H1.EKS.Exp1_TCTTCGGAGGCGATAC EKS.data 3763 1582 0.023728813559322 FALSE 2.71060324209407 9.30108955620516 -0.0182465509568313 -0.092748428653057 G1 4253 1579 sc_H1 HD1 EKS cells healthy Exp1 V2 sc_H1.EKS.Exp1 25 5 TRUE 0 2 2 2 2 2 2 1 1 LSEC central vein Endothelial cells 3 2 3 3 4 4 4 4 4 5 5 4 6 4 5_central 5_central LSEC pericentral LSEC pericentral Endothelial cells 0 0 0 0 0 2 2 2 2 3 13 13 4 2 12 5 7 18 7 5 1 LSEC (stress) LSEC (stress) 2 0.951401302476972 FALSE (0.9,1]
sc_H1.EKS.Exp1_TGAAAGACACAGGCCT EKS.data 3683 1534 0.023728813559322 FALSE 3.5840347542764 4.77871300570187 -0.0385514018691589 0.0431406160718924 G2M 4219 1534 sc_H1 HD1 EKS cells healthy Exp1 V2 sc_H1.EKS.Exp1 42 5 TRUE 0 2 2 2 2 2 2 1 1 LSEC central vein Endothelial cells 3 2 3 3 4 4 4 4 4 5 5 4 6 4 5_central 5_central LSEC pericentral LSEC pericentral Endothelial cells 0 0 0 0 0 2 2 2 2 3 13 13 4 2 12 5 7 18 7 5 1 LSEC (stress) LSEC (stress) 2 0.529064019234464 FALSE (0.5,0.6]
sc_H1.EKS.Exp1_TGAGGGATCACTTACT EKS.data 5200 1979 0.0287769784172662 FALSE 1.98076923076923 9.69230769230769 0.0618046283934134 -0.0846968988623968 S 4917 1977 sc_H1 HD1 EKS cells healthy Exp1 V2 sc_H1.EKS.Exp1 25 5 TRUE 0 2 2 2 2 2 2 1 1 LSEC central vein Endothelial cells 3 2 3 3 4 4 4 4 4 5 5 4 6 4 5_central 5_central LSEC pericentral LSEC pericentral Endothelial cells 0 0 0 0 0 2 2 2 2 3 4 1 4 2 5 5 7 5 7 5 1 LSEC (stress) LSEC (stress) 2 0.506730673439912 FALSE (0.5,0.6]
sc_H1.EKS.Exp1_TGCGGGTAGACCGGAT EKS.data 4113 1645 0.0210970464135021 FALSE 1.84779965961585 6.95356187697544 -0.0112372051624388 0.0479195885928004 G2M 4373 1644 sc_H1 HD1 EKS cells healthy Exp1 V2 sc_H1.EKS.Exp1 25 5 TRUE 0 2 2 2 2 2 2 1 1 LSEC central vein Endothelial cells 3 2 3 3 4 4 4 4 4 5 5 4 6 4 5_central 5_central LSEC pericentral LSEC pericentral Endothelial cells 0 0 0 0 0 2 2 2 2 3 13 13 4 2 12 5 7 18 7 5 1 LSEC (stress) LSEC (stress) 2 0.683574123226343 FALSE (0.6,0.7]
sc_H1.EKS.Exp1_TGGACGCCAAGGCTCC EKS.data 4602 1821 0.0327780763030629 FALSE 6.23641894828336 12.4293785310734 0.0270360480640854 -0.0280245182068464 S 4603 1821 sc_H1 HD1 EKS cells healthy Exp1 V2 sc_H1.EKS.Exp1 5 7 TRUE 0 2 2 2 2 2 2 1 1 LSEC central vein Endothelial cells 3 2 3 3 4 4 4 4 4 5 5 4 6 4 5_central 5_central LSEC pericentral LSEC pericentral Endothelial cells 0 0 3 3 4 5 5 5 6 7 6 6 10 5 8 10 11 7 5 7 6 LSEC (remodelling) LSEC (remodelling) 6 0.785329733240841 FALSE (0.7,0.8]
sc_H1.EKS.Exp1_TGGGCGTCACCAGCAC EKS.data 3616 1621 0.0217391304347826 FALSE 1.68694690265487 8.29646017699115 -0.0135736537605696 -0.010726715495299 G1 4183 1619 sc_H1 HD1 EKS cells healthy Exp1 V2 sc_H1.EKS.Exp1 25 4 TRUE 0 2 2 2 2 2 2 1 1 LSEC central vein Endothelial cells 3 2 3 3 4 4 4 4 4 5 5 4 6 4 5_central 5_central LSEC pericentral LSEC pericentral Endothelial cells 0 0 0 0 2 0 0 1 1 4 7 2 3 8 2 3 8 1 2 4 5 Pericentral LSEC Pericentral LSEC 1 0.645876815144766 TRUE (0.6,0.7]
sc_H1.EKS.Exp1_TTAACTCCAAGTAATG EKS.data 4054 1640 0.0319488817891374 FALSE 2.63936852491367 10.1134681795757 0.0467567868268803 -0.021479403667342 S 4338 1640 sc_H1 HD1 EKS cells healthy Exp1 V2 sc_H1.EKS.Exp1 25 5 TRUE 0 2 2 2 2 2 2 1 1 LSEC central vein Endothelial cells 3 2 3 3 4 4 4 4 4 5 5 4 6 4 5_central 5_central LSEC pericentral LSEC pericentral Endothelial cells 0 0 0 0 0 2 2 2 2 3 13 13 4 2 12 5 7 18 7 5 1 LSEC (stress) LSEC (stress) 2 0.984237000951065 FALSE (0.9,1]
sc_H1.EKS.Exp1_TTCGGTCAGACTTGAA EKS.data 3744 1684 0.0287769784172662 FALSE 3.31196581196581 7.15811965811966 -0.0467289719626168 -0.00231156823022181 G1 4242 1684 sc_H1 HD1 EKS cells healthy Exp1 V2 sc_H1.EKS.Exp1 9 21 TRUE 0 2 2 2 2 2 2 1 1 LSEC central vein Endothelial cells 3 2 3 3 4 4 4 4 4 5 5 4 6 4 5_central 5_central LSEC pericentral LSEC pericentral Endothelial cells 0 0 0 0 2 2 2 1 2 4 4 2 4 3 12 5 7 1 6 21 1 LSEC (stress) LSEC (stress) 2 0.635988839614863 FALSE (0.6,0.7]
sc_H1.EKS.Exp1_TTGACTTGTATTCTCT EKS.data 3916 1743 0.0280183392766174 FALSE 1.27681307456588 7.09908069458631 0.0502614597240765 -0.10752688172043 S 4272 1743 sc_H1 HD1 EKS cells healthy Exp1 V2 sc_H1.EKS.Exp1 9 21 TRUE 0 2 2 2 2 2 2 1 1 LSEC central vein Endothelial cells 3 2 3 3 4 4 4 4 4 5 5 4 6 4 5_central 5_central LSEC pericentral LSEC pericentral Endothelial cells 0 0 0 0 0 2 2 1 2 3 4 1 4 2 12 5 7 5 6 21 1 LSEC (stress) LSEC (stress) 2 0.612867757000455 FALSE (0.6,0.7]
sc_H1.EKS.Exp1_TTTACTGGTCAGCTAT EKS.data 3970 1720 0.023728813559322 FALSE 2.72040302267003 8.86649874055416 0.0578549176680018 -0.0606721728741364 S 4304 1720 sc_H1 HD1 EKS cells healthy Exp1 V2 sc_H1.EKS.Exp1 9 2 TRUE 0 2 2 2 2 2 2 1 1 LSEC central vein Endothelial cells 3 2 3 3 4 4 4 4 4 5 5 4 6 4 5_central 5_central LSEC pericentral LSEC pericentral Endothelial cells 0 0 0 0 2 0 0 1 1 4 1 2 3 3 2 0 0 1 2 2 3 Pericentral LSEC Pericentral LSEC 1 0.6607243281366 TRUE (0.6,0.7]
sc_H1.EKS.Exp1_TTTACTGTCTGGAGCC EKS.data 5063 1908 0.0353591160220994 FALSE 2.44914082559747 13.1147540983607 0.00322652425456164 -0.0619708067113397 S 4855 1905 sc_H1 HD1 EKS cells healthy Exp1 V2 sc_H1.EKS.Exp1 25 5 TRUE 0 2 2 2 2 2 2 1 1 LSEC central vein Endothelial cells 3 2 3 3 4 4 4 4 4 5 5 4 6 4 5_central 5_central LSEC pericentral LSEC pericentral Endothelial cells 0 0 0 0 0 2 2 2 2 3 4 1 4 2 5 5 7 5 7 5 1 LSEC (stress) LSEC (stress) 2 0.501516099475661 FALSE (0.5,0.6]
sc_H1.EKS.Exp1_AAAGATGCATTTGCTT EKS.data 4968 1820 0.0627674750356633 FALSE 2.77777777777778 21.658615136876 -0.0252558967512239 -0.0711391616019947 G1 4805 1820 sc_H1 HD1 EKS cells healthy Exp1 V2 sc_H1.EKS.Exp1 15 13 TRUE 0 7 7 7 7 7 7 14 13 Endothelial cells (non-LSEC) Endothelial cells 3 2 3 3 4 4 4 20 19 21 13 4 6 14 21 21 Endothelial cells (non-LSEC) Endothelial cells (non-LSEC) Endothelial cells 2 2 3 3 4 5 5 5 6 7 10 10 10 11 9 12 14 11 11 13 6 LSEC (remodelling) LSEC (remodelling) 6 0.416203849534953 FALSE (0.4,0.5]
sc_H1.EKS.Exp1_AAGTCTGGTTACAGAA EKS.data 4232 1676 0.04 FALSE 1.39413988657845 7.93950850661626 0.0305407209612817 -0.0908783959274843 S 4404 1676 sc_H1 HD1 EKS cells healthy Exp1 V2 sc_H1.EKS.Exp1 42 11 TRUE 0 2 2 2 2 2 2 1 1 LSEC portal vein Endothelial cells 3 2 3 3 4 4 4 4 4 5 5 4 13 14 5_central 5_central LSEC pericentral LSEC pericentral Endothelial cells 0 0 2 2 0 2 2 7 2 9 8 7 6 9 10 11 6 13 13 11 1 LSEC (stress) LSEC (stress) 2 0.848361851720632 FALSE (0.8,0.9]
sc_H1.EKS.Exp1_AAAGCAAGTGTGGCTC EKS.data 6844 2238 0.0627674750356633 FALSE 1.69491525423729 17.4459380479252 -0.00567423230974633 -0.129291984831957 G1 5191 2233 sc_H1 HD1 EKS cells healthy Exp1 V2 sc_H1.EKS.Exp1 13 11 TRUE 0 5 5 4 5 4 4 6 6 LSEC portal vein Endothelial cells 3 2 3 3 4 4 4 4 4 5 5 4 13 14 5_portal 5_portal LSEC periportal LSEC periportal Endothelial cells 0 1 1 1 0 2 2 7 3 9 8 7 6 9 4 11 1 13 13 11 1 Periportal LSEC Periportal LSEC 3 0.301414513734224 TRUE (0.3,0.4]
sc_H1.EKS.Exp1_AAAGTAGGTCCGAATT EKS.data 5987 1937 0.0558170813718897 FALSE 1.88742274929013 23.3505929513947 0.0141855807743658 -0.166614721313179 S 5061 1936 sc_H1 HD1 EKS cells healthy Exp1 V2 sc_H1.EKS.Exp1 13 1 TRUE 0 5 5 4 5 4 4 6 6 LSEC portal vein Endothelial cells 3 2 3 3 4 4 4 4 4 5 13 15 13 14 5_portal 5_portal LSEC periportal LSEC periportal Endothelial cells 1 1 1 1 1 3 3 3 3 0 2 3 2 0 4 4 1 3 1 1 4 Periportal LSEC Periportal LSEC 3 0.126213860430586 TRUE (0.1,0.2]
sc_H1.EKS.Exp1_AACACGTGTAAATGTG EKS.data 5246 2067 0.038089823763502 FALSE 1.60121997712543 11.2466641250477 0.0171061415220294 -0.0459716378369955 S 4938 2066 sc_H1 HD1 EKS cells healthy Exp1 V2 sc_H1.EKS.Exp1 13 20 TRUE 0 5 5 4 5 4 4 6 6 LSEC portal vein Endothelial cells 3 2 3 3 4 4 4 4 4 5 13 15 13 14 5_portal 5_portal LSEC periportal LSEC periportal Endothelial cells 1 1 1 1 1 3 3 3 9 0 12 12 13 0 16 17 16 16 15 20 13 LSEC (fenestr.) LSEC (fenestr.) 9 0.170162922633177 FALSE (0.1,0.2]
sc_H1.EKS.Exp1_AACCATGCACAAGCCC EKS.data 7512 2338 0.0419869899467771 FALSE 1.94355697550586 21.3791267305644 0.0838618157543391 -0.0763596696275518 S 5216 2297 sc_H1 HD1 EKS cells healthy Exp1 V2 sc_H1.EKS.Exp1 20 15 TRUE 0 5 5 4 5 4 4 6 6 LSEC portal vein Endothelial cells 3 2 3 3 4 4 4 4 4 5 5 4 6 14 5_central 5_central LSEC pericentral LSEC pericentral Endothelial cells 1 1 1 1 1 1 1 0 0 1 0 0 0 1 0 1 5 4 3 15 0 Midzonal LSEC Midzonal LSEC 0 0.392726718634002 TRUE (0.3,0.4]
sc_H1.EKS.Exp1_AACGTTGAGACGCTTT EKS.data 7567 2517 0.0336225596529284 FALSE 1.36117351658517 15.3561517113784 0.0204717400979083 -0.0760739701833671 S 5263 2472 sc_H1 HD1 EKS cells healthy Exp1 V2 sc_H1.EKS.Exp1 20 6 TRUE 0 5 5 4 5 4 4 6 6 LSEC portal vein Endothelial cells 3 2 3 3 4 4 4 4 4 5 5 4 13 4 5_central 5_central LSEC pericentral LSEC pericentral Endothelial cells 1 1 1 1 0 1 1 0 0 1 0 0 0 1 10 11 10 6 8 6 0 Midzonal LSEC Midzonal LSEC 0 0.414997988121752 TRUE (0.4,0.5]
sc_H1.EKS.Exp1_AACTCTTTCCACGCAG EKS.data 7704 2629 0.0462107208872458 FALSE 1.54465212876428 16.0176531671859 0.0349354695149088 -0.029868578255675 S 5257 2573 sc_H1 HD1 EKS cells healthy Exp1 V2 sc_H1.EKS.Exp1 13 6 TRUE 0 5 5 4 5 4 4 6 6 LSEC portal vein Endothelial cells 3 2 3 3 4 4 4 4 4 5 5 4 13 14 5_portal 5_portal LSEC periportal LSEC periportal Endothelial cells 1 1 1 1 1 1 1 0 0 1 0 0 0 1 0 1 10 6 8 6 0 Midzonal LSEC Midzonal LSEC 0 0.359319814402376 TRUE (0.3,0.4]
sc_H1.EKS.Exp1_AAGTCTGTCCTCAATT EKS.data 4183 1684 0.044055522027761 FALSE 2.70141047095386 12.5268945732728 -0.0129895416110369 0.0244402888161654 G2M 4397 1684 sc_H1 HD1 EKS cells healthy Exp1 V2 sc_H1.EKS.Exp1 13 15 TRUE 0 5 5 4 5 4 4 6 6 LSEC portal vein Endothelial cells 3 2 3 3 4 4 4 4 4 5 5 4 13 14 5_central 5_central LSEC pericentral LSEC pericentral Endothelial cells 1 1 1 1 1 1 1 0 0 1 0 0 0 1 0 1 5 4 3 15 0 Midzonal LSEC Midzonal LSEC 0 0.209359933184855 TRUE (0.2,0.3]
sc_H1.EKS.Exp1_ACACTGAGTACTTGAC EKS.data 5690 2069 0.043010752688172 FALSE 1.2829525483304 16.274165202109 0.0490932354250111 -0.135473481897044 S 5052 2068 sc_H1 HD1 EKS cells healthy Exp1 V2 sc_H1.EKS.Exp1 13 6 TRUE 0 5 5 4 5 4 4 6 6 LSEC portal vein Endothelial cells 3 2 3 3 4 4 4 4 4 5 5 4 6 4 5_central 5_central LSEC pericentral LSEC pericentral Endothelial cells 1 1 1 1 1 1 1 0 0 0 0 0 0 0 0 4 9 6 8 6 0 Midzonal LSEC Midzonal LSEC 0 0.282855122494432 TRUE (0.2,0.3]
sc_H1.EKS.Exp1_ACCCACTAGCCAGTAG EKS.data 7301 2360 0.0532544378698225 FALSE 1.30119161758663 19.5863580331461 0.00892857142857142 0.102566100462314 G2M 5218 2327 sc_H1 HD1 EKS cells healthy Exp1 V2 sc_H1.EKS.Exp1 13 1 TRUE 0 5 5 4 5 4 4 6 6 LSEC portal vein Endothelial cells 3 2 3 3 4 4 4 4 4 5 13 15 13 14 5_portal 5_portal LSEC periportal LSEC periportal Endothelial cells 1 1 1 1 1 3 3 3 3 0 2 3 2 0 4 8 1 3 1 1 4 Periportal LSEC Periportal LSEC 3 0.103200215293244 TRUE (0.1,0.2]
sc_H1.EKS.Exp1_ACCGTAACACTAGTAC EKS.data 4480 1816 0.0451219512195122 FALSE 1.89732142857143 17.1875 -0.00144637294170005 -0.0831125655810088 G1 4521 1816 sc_H1 HD1 EKS cells healthy Exp1 V2 sc_H1.EKS.Exp1 13 1 TRUE 0 5 5 4 5 4 4 6 6 LSEC portal vein Endothelial cells 3 2 3 3 4 4 4 4 4 5 5 4 13 14 5_central 5_central LSEC pericentral LSEC pericentral Endothelial cells 1 1 1 1 1 3 3 3 3 0 2 3 2 0 4 8 1 3 1 1 4 Periportal LSEC Periportal LSEC 3 0.147000378619154 TRUE (0.1,0.2]
sc_H1.EKS.Exp1_ACGAGGAGTCGTTGTA EKS.data 12145 3321 0.0484581497797357 FALSE 2.41251543845204 18.4602717167559 -0.0239207832665777 -0.121110591657576 G1 5142 2261 sc_H1 HD1 EKS cells healthy Exp1 V2 sc_H1.EKS.Exp1 13 11 TRUE 0 5 5 4 5 4 4 6 6 LSEC portal vein Endothelial cells 3 2 3 3 4 4 4 4 4 5 13 15 13 14 5_portal 5_portal LSEC periportal LSEC periportal Endothelial cells 0 1 1 1 0 2 2 7 3 9 8 7 6 9 4 11 1 13 15 11 0 Periportal LSEC Periportal LSEC 3 0.294733132887899 TRUE (0.2,0.3]
sc_H1.EKS.Exp1_ACGGCCAGTCCATCCT EKS.data 11500 3278 0.0473225404732254 FALSE 1.92173913043478 17.1130434782609 0.055101246105919 -0.0431146433951483 S 5211 2358 sc_H1 HD1 EKS cells healthy Exp1 V2 sc_H1.EKS.Exp1 13 1 TRUE 0 5 5 4 5 4 4 6 6 LSEC portal vein Endothelial cells 3 2 3 3 4 4 4 4 4 5 13 15 13 14 5_portal 5_portal LSEC periportal LSEC periportal Endothelial cells 1 1 1 1 1 3 3 3 3 0 2 3 2 0 4 4 1 3 1 1 4 Periportal LSEC Periportal LSEC 3 0.0965188344469191 TRUE (-0.00099,0.1]
sc_H1.EKS.Exp1_ACGGGCTAGTACACCT EKS.data 6497 2237 0.0371621621621622 FALSE 1.56995536401416 16.9001077420348 0.129144414775256 -0.122746870292452 S 5179 2235 sc_H1 HD1 EKS cells healthy Exp1 V2 sc_H1.EKS.Exp1 13 6 TRUE 0 5 5 4 5 4 4 6 6 LSEC portal vein Endothelial cells 3 2 3 3 4 4 4 4 4 5 5 4 13 14 5_central 5_central LSEC pericentral LSEC pericentral Endothelial cells 1 1 1 1 1 3 3 3 0 9 2 7 0 9 10 11 6 6 8 6 4 Midzonal LSEC Midzonal LSEC 0 0.287309376391982 TRUE (0.2,0.3]
sc_H1.EKS.Exp1_ACTTACTAGGCCATAG EKS.data 7213 2274 0.0520156046814044 FALSE 3.79869679744905 19.2430334118952 -0.0595794392523364 -0.0310892940626461 G1 5212 2247 sc_H1 HD1 EKS cells healthy Exp1 V2 sc_H1.EKS.Exp1 13 1 TRUE 0 5 5 4 5 4 4 6 6 LSEC portal vein Endothelial cells 3 2 3 3 4 4 4 4 4 5 13 15 13 14 5_portal 5_portal LSEC periportal LSEC periportal Endothelial cells 1 1 1 1 1 3 3 3 3 0 2 3 2 0 4 8 1 3 15 1 13 Periportal LSEC Periportal LSEC 3 0.161847891610987 TRUE (0.1,0.2]
sc_H1.EKS.Exp1_AGATCTGTCGTGACAT EKS.data 5780 2012 0.0462107208872458 FALSE 2.71626297577855 20.3114186851211 -0.0543224299065421 -0.0830086748740325 G1 5056 2010 sc_H1 HD1 EKS cells healthy Exp1 V2 sc_H1.EKS.Exp1 13 1 TRUE 0 5 5 4 5 4 4 6 6 LSEC portal vein Endothelial cells 3 2 3 3 4 4 4 4 4 5 13 15 13 14 5_portal 5_portal LSEC periportal LSEC periportal Endothelial cells 1 1 1 1 1 3 3 3 3 0 2 3 2 0 4 8 1 3 1 1 4 Periportal LSEC Periportal LSEC 3 0.143288500371195 TRUE (0.1,0.2]
sc_H1.EKS.Exp1_AGATCTGTCTGATACG EKS.data 6266 2166 0.0390355912743972 FALSE 1.0852218321098 8.42642834344079 0.153538050734312 -0.1194743130227 S 5160 2163 sc_H1 HD1 EKS cells healthy Exp1 V2 sc_H1.EKS.Exp1 13 14 TRUE 0 5 5 4 5 4 4 6 6 LSEC portal vein Endothelial cells 3 2 3 3 4 4 4 4 4 5 5 4 13 14 5_central 5_central LSEC pericentral LSEC pericentral Endothelial cells 1 1 1 1 1 1 1 0 0 0 0 0 14 0 17 9 9 19 19 14 0 Midzonal LSEC Midzonal LSEC 0 0.302899265033408 TRUE (0.3,0.4]
sc_H1.EKS.Exp1_AGTAGTCTCCGCGGTA EKS.data 5089 1901 0.0520156046814044 FALSE 1.67026920809589 17.3314993122421 -0.0264241210502893 -0.011557841151109 G1 4865 1901 sc_H1 HD1 EKS cells healthy Exp1 V2 sc_H1.EKS.Exp1 13 19 TRUE 0 5 5 4 5 4 4 6 6 LSEC portal vein Endothelial cells 3 2 3 3 4 4 4 4 4 5 13 15 13 14 5_portal 5_portal LSEC periportal LSEC periportal Endothelial cells 1 1 1 1 1 3 3 3 3 11 13 13 4 13 14 8 17 18 18 19 1 Periportal LSEC Periportal LSEC 3 0.20713280623608 TRUE (0.2,0.3]
sc_H1.EKS.Exp1_ATGAGGGCAACGATCT EKS.data 5044 1911 0.0520156046814044 FALSE 1.46708961141951 13.4813639968279 0.0194425901201602 -0.0431665887486364 S 4852 1911 sc_H1 HD1 EKS cells healthy Exp1 V2 sc_H1.EKS.Exp1 13 1 TRUE 0 5 5 4 5 4 4 6 6 LSEC portal vein Endothelial cells 3 2 3 3 4 4 4 4 4 5 13 15 13 14 5_portal 5_portal LSEC periportal LSEC periportal Endothelial cells 1 1 1 1 1 3 3 3 3 0 2 3 2 0 4 8 1 3 15 1 4 Periportal LSEC Periportal LSEC 3 0.13215286562732 TRUE (0.1,0.2]
sc_H1.EKS.Exp1_CAACCAAGTGCGCTTG EKS.data 6023 1961 0.0508038585209003 FALSE 0.830151087497925 24.1407936244396 0.0758233199821985 0.105267258843696 G2M 5094 1960 sc_H1 HD1 EKS cells healthy Exp1 V2 sc_H1.EKS.Exp1 13 15 TRUE 0 5 5 4 5 4 4 6 6 LSEC portal vein Endothelial cells 3 2 3 3 4 4 4 4 4 5 13 15 13 14 5_portal 5_portal LSEC periportal LSEC periportal Endothelial cells 1 1 1 1 1 1 1 0 0 0 0 0 0 0 0 4 5 4 3 15 0 Midzonal LSEC Midzonal LSEC 0 0.118047728285078 TRUE (0.1,0.2]
sc_H1.EKS.Exp1_CAACCTCGTCCAAGTT EKS.data 13306 3436 0.0390355912743972 FALSE 1.07470314143995 17.2102810762062 0.151368491321762 -0.22546880681523 S 4903 1997 sc_H1 HD1 EKS cells healthy Exp1 V2 sc_H1.EKS.Exp1 13 6 TRUE 0 5 5 4 5 4 4 6 6 LSEC portal vein Endothelial cells 3 2 3 3 4 4 4 4 4 5 13 4 13 14 5_portal 5_portal LSEC periportal LSEC periportal Endothelial cells 1 1 1 1 1 1 1 0 0 0 2 0 0 0 0 4 9 6 8 6 0 Midzonal LSEC Midzonal LSEC 0 0.417967490720119 TRUE (0.4,0.5]
sc_H1.EKS.Exp1_CAAGGCCTCATTCACT EKS.data 7176 2391 0.044055522027761 FALSE 2.78706800445931 19.0356744704571 0.0263128615932354 -0.110773466313438 S 5241 2357 sc_H1 HD1 EKS cells healthy Exp1 V2 sc_H1.EKS.Exp1 13 15 TRUE 0 5 5 4 5 4 4 6 6 LSEC portal vein Endothelial cells 3 2 3 3 4 4 4 4 4 5 13 15 13 14 5_portal 5_portal LSEC periportal LSEC periportal Endothelial cells 1 1 1 1 1 1 1 0 0 0 0 0 0 0 0 4 9 6 3 15 0 Midzonal LSEC Midzonal LSEC 0 0.168529272457313 TRUE (0.1,0.2]
sc_H1.EKS.Exp1_CACAGTACATGCGCAC EKS.data 4338 1614 0.0795454545454546 FALSE 1.2448132780083 24.5274319963117 -0.0129895416110369 -0.0938652537530518 G1 4474 1613 sc_H1 HD1 EKS cells healthy Exp1 V2 sc_H1.EKS.Exp1 13 19 TRUE 0 5 5 4 5 4 4 6 6 LSEC portal vein Endothelial cells 3 2 3 3 4 4 4 4 4 5 5 4 13 14 5_central 5_central LSEC pericentral LSEC pericentral Endothelial cells 1 1 1 1 1 1 1 0 0 11 13 13 4 13 14 1 17 18 3 19 0 Midzonal LSEC Midzonal LSEC 0 0.311065397178916 TRUE (0.3,0.4]
sc_H1.EKS.Exp1_CAGAGAGCATCACGTA EKS.data 13592 3404 0.0706150341685649 FALSE 2.25132430841672 26.4861683343143 -0.0285936804628393 -0.25325957093138 G1 4805 1843 sc_H1 HD1 EKS cells healthy Exp1 V2 sc_H1.EKS.Exp1 13 11 TRUE 0 5 5 4 5 4 4 6 6 LSEC portal vein Endothelial cells 3 2 3 3 4 4 4 4 4 5 13 15 13 14 5_portal 5_portal LSEC periportal LSEC periportal Endothelial cells 0 1 1 1 0 2 2 7 3 9 8 7 6 9 4 11 1 13 15 11 0 Periportal LSEC Periportal LSEC 3 0.428360749814402 TRUE (0.4,0.5]
sc_H1.EKS.Exp1_CATCGAAAGCGATTCT EKS.data 6998 2153 0.0584996558843771 FALSE 3.04372677907974 21.6061731923407 0.0333222073876279 -0.0657887901927173 S 5141 2132 sc_H1 HD1 EKS cells healthy Exp1 V2 sc_H1.EKS.Exp1 13 15 TRUE 0 5 5 4 5 4 4 6 6 LSEC portal vein Endothelial cells 3 2 3 3 4 4 4 4 4 5 5 4 13 14 5_central 5_central LSEC pericentral LSEC pericentral Endothelial cells 1 1 1 1 1 1 1 0 0 0 0 0 0 1 0 1 5 4 3 15 0 Midzonal LSEC Midzonal LSEC 0 0.271719487750557 TRUE (0.2,0.3]
sc_H1.EKS.Exp1_CATGCCTAGTGGGATC EKS.data 6215 2169 0.0520156046814044 FALSE 1.20675784392599 18.1818181818182 -0.0601635514018692 -0.0311931847696224 G1 5153 2169 sc_H1 HD1 EKS cells healthy Exp1 V2 sc_H1.EKS.Exp1 13 1 TRUE 0 5 5 4 5 4 4 6 6 LSEC portal vein Endothelial cells 3 2 3 3 4 4 4 4 4 5 13 15 13 14 5_portal 5_portal LSEC periportal LSEC periportal Endothelial cells 1 1 1 1 1 3 3 3 3 0 2 3 2 0 4 8 1 3 1 1 4 Periportal LSEC Periportal LSEC 3 0.147742754268745 TRUE (0.1,0.2]
sc_H1.EKS.Exp1_CCTACACCATCGTCGG EKS.data 7650 2420 0.0473225404732254 FALSE 2.65359477124183 20.7581699346405 -0.0695093457943925 -0.126201236299413 G1 5241 2365 sc_H1 HD1 EKS cells healthy Exp1 V2 sc_H1.EKS.Exp1 13 1 TRUE 0 5 5 4 5 4 4 6 6 LSEC portal vein Endothelial cells 3 2 3 3 4 4 4 4 4 5 13 4 13 14 5_portal 5_portal LSEC periportal LSEC periportal Endothelial cells 1 1 1 1 1 3 3 3 3 0 2 3 2 0 4 8 1 3 1 1 4 Periportal LSEC Periportal LSEC 3 0.183376785449146 TRUE (0.1,0.2]
sc_H1.EKS.Exp1_CCTATTACACAAGACG EKS.data 7169 2336 0.0532544378698225 FALSE 1.29725205746966 20.1701771516251 0.0147696929238985 -0.143602929717937 S 5224 2318 sc_H1 HD1 EKS cells healthy Exp1 V2 sc_H1.EKS.Exp1 13 15 TRUE 0 5 5 4 5 4 4 6 6 LSEC portal vein Endothelial cells 3 2 3 3 4 4 4 4 4 5 5 4 13 14 5_central 5_central LSEC pericentral LSEC pericentral Endothelial cells 1 1 1 1 1 1 1 0 0 1 0 0 0 1 0 1 5 4 3 15 0 Midzonal LSEC Midzonal LSEC 0 0.3481841796585 TRUE (0.3,0.4]
sc_H1.EKS.Exp1_CGAATGTCACGCCAGT EKS.data 6826 2255 0.0532544378698225 FALSE 1.8605332552007 20.2754175212423 0.00834445927903872 -0.131447717001714 S 5168 2249 sc_H1 HD1 EKS cells healthy Exp1 V2 sc_H1.EKS.Exp1 13 1 TRUE 0 5 5 4 5 4 4 6 6 LSEC portal vein Endothelial cells 3 2 3 3 4 4 4 4 4 5 13 15 13 14 5_portal 5_portal LSEC periportal LSEC periportal Endothelial cells 1 1 1 1 1 3 3 3 3 0 2 3 2 0 4 8 1 3 1 1 4 Periportal LSEC Periportal LSEC 3 0.0868679510022272 TRUE (-0.00099,0.1]
sc_H1.EKS.Exp1_CGCGTTTTCTAACTGG EKS.data 8633 2715 0.0462107208872458 FALSE 1.87652032897023 20.5258890304645 0.103443480195817 -0.0653992000415563 S 5313 2508 sc_H1 HD1 EKS cells healthy Exp1 V2 sc_H1.EKS.Exp1 20 3 TRUE 0 5 5 4 5 4 4 6 6 LSEC portal vein Endothelial cells 3 2 3 3 4 4 4 4 4 5 5 4 13 14 5_central 5_central LSEC pericentral LSEC pericentral Endothelial cells 1 1 1 1 0 1 1 0 0 1 0 0 0 1 3 1 5 4 3 3 0 Midzonal LSEC Midzonal LSEC 0 0.532293340757238 TRUE (0.5,0.6]
sc_H1.EKS.Exp1_CGCTGGAAGGCCATAG EKS.data 7172 2430 0.0473225404732254 FALSE 1.35248187395427 16.3134411600669 0.042528927458834 -0.0944885979949094 S 5245 2407 sc_H1 HD1 EKS cells healthy Exp1 V2 sc_H1.EKS.Exp1 13 1 TRUE 0 5 5 4 5 4 4 6 6 LSEC portal vein Endothelial cells 3 2 3 3 4 4 4 4 4 5 13 15 13 14 5_portal 5_portal LSEC periportal LSEC periportal Endothelial cells 1 1 1 1 1 3 3 3 3 0 2 3 2 0 4 8 1 3 1 1 4 Periportal LSEC Periportal LSEC 3 0.0534610467706013 TRUE (-0.00099,0.1]
sc_H1.EKS.Exp1_CGGAGTCGTTGACGTT EKS.data 6962 2449 0.0462107208872458 FALSE 3.24619362252226 15.6851479459925 -0.000417222963951941 -0.10516336813672 G1 5239 2443 sc_H1 HD1 EKS cells healthy Exp1 V2 sc_H1.EKS.Exp1 13 1 TRUE 0 5 5 4 5 4 4 6 6 LSEC portal vein Endothelial cells 3 2 3 3 4 4 4 4 4 5 13 15 13 14 5_portal 5_portal LSEC periportal LSEC periportal Endothelial cells 1 1 1 1 1 3 3 3 3 0 2 3 2 0 4 8 1 3 1 1 4 Periportal LSEC Periportal LSEC 3 0.0824136971046771 TRUE (-0.00099,0.1]
sc_H1.EKS.Exp1_CGTGAGCGTAATTGGA EKS.data 6062 2164 0.0419869899467771 FALSE 2.4084460574068 18.3767733421313 0.0889797507788162 -0.109007324294842 S 5128 2162 sc_H1 HD1 EKS cells healthy Exp1 V2 sc_H1.EKS.Exp1 13 15 TRUE 0 5 5 4 5 4 4 6 6 LSEC portal vein Endothelial cells 3 2 3 3 4 4 4 4 4 5 13 15 13 14 5_portal 5_portal LSEC periportal LSEC periportal Endothelial cells 1 1 1 1 1 1 1 0 0 1 0 0 0 1 0 1 5 4 3 15 0 Midzonal LSEC Midzonal LSEC 0 0.224207446176689 TRUE (0.2,0.3]
sc_H1.EKS.Exp1_CTGCGGAAGACTGTAA EKS.data 5029 1937 0.0545212765957447 FALSE 2.48558361503281 21.0379797176377 -0.0566588785046729 -0.0380239987533115 G1 4847 1937 sc_H1 HD1 EKS cells healthy Exp1 V2 sc_H1.EKS.Exp1 13 1 TRUE 0 5 5 4 5 4 4 6 6 LSEC portal vein Endothelial cells 3 2 3 3 4 4 4 4 4 5 5 4 13 14 5_central 5_central LSEC pericentral LSEC pericentral Endothelial cells 1 1 1 1 1 3 3 3 3 0 2 3 2 0 4 8 1 3 1 1 4 Periportal LSEC Periportal LSEC 3 0.172241150705271 TRUE (0.1,0.2]
sc_H1.EKS.Exp1_CTTAGGATCTGCCAGG EKS.data 7598 2388 0.0795454545454546 FALSE 2.11897867859963 25.2171624111608 0.0448653760569648 -0.064100566204353 S 5220 2329 sc_H1 HD1 EKS cells healthy Exp1 V2 sc_H1.EKS.Exp1 20 15 TRUE 0 5 5 4 5 4 4 6 6 LSEC portal vein Endothelial cells 3 2 3 3 4 4 4 4 4 5 5 4 13 4 5_central 5_central LSEC pericentral LSEC pericentral Endothelial cells 1 1 1 1 1 1 1 0 0 1 0 0 0 1 0 1 5 4 3 15 0 Midzonal LSEC Midzonal LSEC 0 0.436526881959911 TRUE (0.4,0.5]
sc_H1.EKS.Exp1_CTTGGCTTCTCAAGTG EKS.data 10842 3089 0.0558170813718897 FALSE 2.22283711492345 18.3361003504888 0.0435580774365821 -0.174614305750351 S 5261 2381 sc_H1 HD1 EKS cells healthy Exp1 V2 sc_H1.EKS.Exp1 13 1 TRUE 0 5 5 4 5 4 4 6 6 LSEC portal vein Endothelial cells 3 2 3 3 4 4 4 4 4 5 13 15 13 14 5_portal 5_portal LSEC periportal LSEC periportal Endothelial cells 1 1 1 1 1 3 3 3 3 0 2 3 2 0 4 8 1 3 1 1 4 Periportal LSEC Periportal LSEC 3 0.188573414996288 TRUE (0.1,0.2]
sc_H1.EKS.Exp1_CTTTGCGAGCTGCAAG EKS.data 9306 2983 0.0571428571428571 FALSE 1.42918547173866 14.7861594670105 -0.049927681352915 -0.145628798503974 G1 5458 2653 sc_H1 HD1 EKS cells healthy Exp1 V2 sc_H1.EKS.Exp1 35 1 TRUE 0 5 5 4 5 4 4 6 6 LSEC portal vein Endothelial cells 3 2 3 3 4 4 4 4 4 5 13 15 13 14 5_portal 5_portal LSEC periportal LSEC periportal Endothelial cells 1 1 1 1 1 3 3 3 3 0 2 3 2 0 4 4 1 3 1 1 4 Periportal LSEC Periportal LSEC 3 0.0207965181885672 TRUE (-0.00099,0.1]
sc_H1.EKS.Exp1_GAAACTCGTGCTAGCC EKS.data 5892 2216 0.0571428571428571 FALSE 0.98438560760353 16.1575016972166 0.0530429461504228 -0.0701002545322321 S 5131 2215 sc_H1 HD1 EKS cells healthy Exp1 V2 sc_H1.EKS.Exp1 13 20 TRUE 0 5 5 4 5 4 4 6 6 LSEC portal vein Endothelial cells 3 2 3 3 4 4 4 4 4 5 5 4 13 14 5_portal 5_portal LSEC periportal LSEC periportal Endothelial cells 1 1 1 1 1 1 3 3 9 12 12 12 13 0 0 17 16 16 15 20 0 LSEC (fenestr.) LSEC (fenestr.) 9 0.409995892851776 FALSE (0.4,0.5]
sc_H1.EKS.Exp1_GACGGCTGTAGCTCCG EKS.data 5387 1927 0.0419869899467771 FALSE 1.63356227956191 16.5583812882866 -0.000278148642634625 -0.0117396498883175 G1 4957 1926 sc_H1 HD1 EKS cells healthy Exp1 V2 sc_H1.EKS.Exp1 13 15 TRUE 0 5 5 4 5 4 4 6 6 LSEC portal vein Endothelial cells 3 2 3 3 4 4 4 4 4 5 13 15 13 14 5_portal 5_portal LSEC periportal LSEC periportal Endothelial cells 1 1 1 1 1 1 1 0 0 1 0 0 0 1 0 1 5 4 3 15 0 Midzonal LSEC Midzonal LSEC 0 0.163332642910171 TRUE (0.1,0.2]
sc_H1.EKS.Exp1_GATCAGTAGATGCGAC EKS.data 5768 2198 0.0484581497797357 FALSE 1.24826629680999 15.2565880721221 0.110007788161994 -0.0890862812321438 S 5098 2198 sc_H1 HD1 EKS cells healthy Exp1 V2 sc_H1.EKS.Exp1 13 1 TRUE 0 5 5 4 5 4 4 6 6 LSEC portal vein Endothelial cells 3 2 3 3 4 4 4 4 4 5 13 15 13 14 5_portal 5_portal LSEC periportal LSEC periportal Endothelial cells 1 1 1 1 1 3 3 3 3 0 2 3 2 0 4 8 1 3 1 1 4 Periportal LSEC Periportal LSEC 3 0.0846408240534521 TRUE (-0.00099,0.1]
sc_H1.EKS.Exp1_GATCGTAAGTTATCGC EKS.data 6651 2232 0.0657894736842105 FALSE 1.74409863178469 19.1850849496316 -0.0613317757009346 -0.103293335411147 G1 5185 2226 sc_H1 HD1 EKS cells healthy Exp1 V2 sc_H1.EKS.Exp1 13 15 TRUE 0 5 5 4 5 4 4 6 6 LSEC portal vein Endothelial cells 3 2 3 3 4 4 4 4 4 5 5 4 13 14 5_portal 5_portal LSEC periportal LSEC periportal Endothelial cells 1 1 1 1 1 1 1 0 0 1 0 0 0 1 0 1 5 4 3 15 0 Midzonal LSEC Midzonal LSEC 0 0.289536503340757 TRUE (0.2,0.3]
sc_H1.EKS.Exp1_GCAGTTATCTGCGACG EKS.data 5706 1906 0.040983606557377 FALSE 1.34945671223274 15.6677181913775 0.0276201602136182 -0.00893460079995845 S 5031 1905 sc_H1 HD1 EKS cells healthy Exp1 V2 sc_H1.EKS.Exp1 13 1 TRUE 0 5 5 4 5 4 4 6 6 LSEC portal vein Endothelial cells 3 2 3 3 4 4 4 4 4 5 13 15 13 14 5_portal 5_portal LSEC periportal LSEC periportal Endothelial cells 1 1 1 1 1 3 3 3 3 0 2 3 2 0 4 8 1 3 1 1 4 Periportal LSEC Periportal LSEC 3 0.0787018188567186 TRUE (-0.00099,0.1]
sc_H1.EKS.Exp1_GCATGATAGAAAGTGG EKS.data 5431 2013 0.0689655172413793 FALSE 4.82415761369913 21.2483888786595 0.0339063195371607 -0.0182847644278219 S 4999 2013 sc_H1 HD1 EKS cells healthy Exp1 V2 sc_H1.EKS.Exp1 13 1 TRUE 0 5 5 4 5 4 4 6 6 LSEC portal vein Endothelial cells 3 2 3 3 4 4 4 4 4 5 13 15 13 14 5_portal 5_portal LSEC periportal LSEC periportal Endothelial cells 1 1 1 1 1 3 3 3 3 0 2 3 2 0 4 8 1 3 1 1 4 Periportal LSEC Periportal LSEC 3 0.161105515961396 TRUE (0.1,0.2]
sc_H1.EKS.Exp1_GCTGCAGCACGTCTCT EKS.data 8882 2847 0.0520156046814044 FALSE 2.11664039630714 17.3384372888989 0.0406375166889185 -0.0880214014856371 S 5397 2603 sc_H1 HD1 EKS cells healthy Exp1 V2 sc_H1.EKS.Exp1 13 1 TRUE 0 5 5 4 5 4 4 6 6 LSEC portal vein Endothelial cells 3 2 3 3 4 4 4 4 4 5 13 15 13 14 5_portal 5_portal LSEC periportal LSEC periportal Endothelial cells 1 1 1 1 1 3 3 3 3 0 2 3 2 0 4 4 1 3 1 1 4 Periportal LSEC Periportal LSEC 3 0.103942590942836 TRUE (0.1,0.2]
sc_H1.EKS.Exp1_GCTTGAAAGGGAAACA EKS.data 5247 2086 0.0344827586206897 FALSE 0.933866971602821 8.30951019630265 -0.00962394303515799 0.0167004311464339 G2M 4945 2084 sc_H1 HD1 EKS cells healthy Exp1 V2 sc_H1.EKS.Exp1 13 14 TRUE 0 5 5 4 5 4 4 6 6 LSEC portal vein Endothelial cells 3 2 3 3 4 4 4 4 4 5 5 4 13 14 5_portal 5_portal LSEC periportal LSEC periportal Endothelial cells 1 1 1 1 1 1 1 0 0 0 2 0 0 0 17 8 9 6 8 14 0 Midzonal LSEC Midzonal LSEC 0 0.226434573125464 TRUE (0.2,0.3]
sc_H1.EKS.Exp1_GGACAAGCAAGCGTAG EKS.data 4906 1932 0.0473225404732254 FALSE 1.69180595189564 14.7166734610681 0.00322652425456164 -0.0641265388810971 S 4795 1932 sc_H1 HD1 EKS cells healthy Exp1 V2 sc_H1.EKS.Exp1 13 6 TRUE 0 5 5 4 5 4 4 6 6 LSEC portal vein Endothelial cells 3 2 3 3 4 4 4 4 4 5 5 4 13 14 5_central 5_central LSEC pericentral LSEC pericentral Endothelial cells 1 1 1 1 1 1 1 0 0 0 0 0 0 1 0 4 9 6 8 6 0 Midzonal LSEC Midzonal LSEC 0 0.165559769858946 TRUE (0.1,0.2]
sc_H1.EKS.Exp1_GGACATTTCTTCGGTC EKS.data 4973 1883 0.044055522027761 FALSE 2.11140156846974 14.4379650110597 0.0223631508678238 0.0524128616695237 G2M 4810 1880 sc_H1 HD1 EKS cells healthy Exp1 V2 sc_H1.EKS.Exp1 13 6 TRUE 0 5 5 4 5 4 4 6 6 LSEC portal vein Endothelial cells 3 2 3 3 4 4 4 4 4 5 13 4 13 14 5_central 5_central LSEC pericentral LSEC pericentral Endothelial cells 1 1 1 1 1 1 1 0 0 0 0 0 0 0 0 4 9 6 8 6 0 Midzonal LSEC Midzonal LSEC 0 0.150712256867112 TRUE (0.1,0.2]
sc_H1.EKS.Exp1_GGCTGGTGTAAGCACG EKS.data 4941 1850 0.0520156046814044 FALSE 0.829791540174054 13.7219186399514 -0.0107921673342234 0.0480234792997766 G2M 4805 1850 sc_H1 HD1 EKS cells healthy Exp1 V2 sc_H1.EKS.Exp1 13 6 TRUE 0 5 5 4 5 4 4 6 6 LSEC portal vein Endothelial cells 3 2 3 3 4 4 4 4 4 5 5 4 13 14 5_central 5_central LSEC pericentral LSEC pericentral Endothelial cells 1 1 1 1 1 1 1 0 0 0 0 0 0 0 0 4 9 6 8 6 4 Midzonal LSEC Midzonal LSEC 0 0.251675345211581 TRUE (0.2,0.3]
sc_H1.EKS.Exp1_GGGATGAAGAGCTGGT EKS.data 6392 2135 0.0571428571428571 FALSE 1.78347934918648 21.9962453066333 0.0495382732532265 -0.0679445223624747 S 5134 2135 sc_H1 HD1 EKS cells healthy Exp1 V2 sc_H1.EKS.Exp1 13 15 TRUE 0 5 5 4 5 4 4 6 6 LSEC portal vein Endothelial cells 3 2 3 3 4 4 4 4 4 5 13 15 13 14 5_portal 5_portal LSEC periportal LSEC periportal Endothelial cells 1 1 1 1 1 1 1 0 0 0 0 0 0 1 0 4 9 6 8 15 0 Midzonal LSEC Midzonal LSEC 0 0.181149658500371 TRUE (0.1,0.2]
sc_H1.EKS.Exp1_GTATCTTCATGTTCCC EKS.data 5127 1931 0.0287769784172662 FALSE 1.61888043690267 13.9262726740784 -0.0205829995549622 0.0278167367928939 G2M 4893 1929 sc_H1 HD1 EKS cells healthy Exp1 V2 sc_H1.EKS.Exp1 20 15 TRUE 0 5 5 4 5 4 4 6 6 LSEC portal vein Endothelial cells 3 2 3 3 4 4 4 4 4 5 5 4 13 14 5_central 5_central LSEC pericentral LSEC pericentral Endothelial cells 1 1 1 1 1 1 1 0 0 1 0 0 0 1 0 1 5 4 3 15 0 Midzonal LSEC Midzonal LSEC 0 0.276173741648107 TRUE (0.2,0.3]
sc_H1.EKS.Exp1_GTTCATTCACGCCAGT EKS.data 6435 2369 0.0353591160220994 FALSE 1.75602175602176 14.2035742035742 -0.0386904761904762 -0.0902031063321386 G1 5190 2367 sc_H1 HD1 EKS cells healthy Exp1 V2 sc_H1.EKS.Exp1 20 15 TRUE 0 5 5 4 5 4 4 6 6 LSEC portal vein Endothelial cells 3 2 3 3 4 4 4 4 4 5 5 4 13 14 5_central 5_central LSEC pericentral LSEC pericentral Endothelial cells 1 1 1 1 1 1 1 0 0 1 0 0 0 1 0 1 5 4 3 15 0 Midzonal LSEC Midzonal LSEC 0 0.338533296213809 TRUE (0.3,0.4]
sc_H1.EKS.Exp1_TAGTTGGAGACTCGGA EKS.data 9062 3001 0.044055522027761 FALSE 2.15184286029574 15.2504965791216 0.106224966622163 -0.145446989766765 S 5443 2715 sc_H1 HD1 EKS cells healthy Exp1 V2 sc_H1.EKS.Exp1 13 1 TRUE 0 5 5 4 5 4 4 6 6 LSEC portal vein Endothelial cells 3 2 3 3 4 4 4 4 4 5 13 15 13 14 5_portal 5_portal LSEC periportal LSEC periportal Endothelial cells 1 1 1 1 1 3 3 3 3 0 2 3 2 0 4 8 1 3 1 1 4 Periportal LSEC Periportal LSEC 3 0.0556881737193764 TRUE (-0.00099,0.1]
sc_H1.EKS.Exp1_TAGTTGGGTATTCTCT EKS.data 6667 2403 0.049618320610687 FALSE 2.56487175641218 18.4190790460477 0.0198876279483756 -0.0766453690717366 S 5226 2395 sc_H1 HD1 EKS cells healthy Exp1 V2 sc_H1.EKS.Exp1 13 15 TRUE 0 5 5 4 5 4 4 6 6 LSEC portal vein Endothelial cells 3 2 3 3 4 4 4 4 4 5 13 15 13 14 5_portal 5_portal LSEC periportal LSEC periportal Endothelial cells 1 1 1 1 1 1 1 0 0 1 0 0 0 1 0 1 5 4 3 15 0 Midzonal LSEC Midzonal LSEC 0 0.253902472160356 TRUE (0.2,0.3]
sc_H1.EKS.Exp1_TCACAAGTCCGTAGGC EKS.data 5181 1897 0.044055522027761 FALSE 1.65991121405134 15.6726500675545 0.02586782376502 -0.0319463923952003 S 4893 1894 sc_H1 HD1 EKS cells healthy Exp1 V2 sc_H1.EKS.Exp1 13 1 TRUE 0 5 5 4 5 4 4 6 6 LSEC portal vein Endothelial cells 3 2 3 3 4 4 4 4 4 5 13 15 13 14 5_portal 5_portal LSEC periportal LSEC periportal Endothelial cells 1 1 1 1 1 3 3 3 3 0 2 3 2 0 4 8 1 3 1 1 4 Periportal LSEC Periportal LSEC 3 0.040098285077951 TRUE (-0.00099,0.1]
sc_H1.EKS.Exp1_TCTGAGAAGAAGGTTT EKS.data 11798 3522 0.0520156046814044 FALSE 1.93253093744702 17.3249703339549 0.0630006675567423 -0.11391616019947 S 5219 2485 sc_H1 HD1 EKS cells healthy Exp1 V2 sc_H1.EKS.Exp1 13 1 TRUE 0 5 5 4 5 4 4 6 6 LSEC portal vein Endothelial cells 3 2 3 3 4 4 4 4 4 5 13 15 13 14 5_portal 5_portal LSEC periportal LSEC periportal Endothelial cells 1 1 1 1 1 3 3 3 3 0 2 3 2 0 4 8 1 3 1 1 4 Periportal LSEC Periportal LSEC 3 0.0838984484038604 TRUE (-0.00099,0.1]
sc_H1.EKS.Exp1_TCTGGAAAGTGGACGT EKS.data 4227 1631 0.0584996558843771 FALSE 2.55500354861604 19.7303051809794 0.0206108144192256 -0.072827385590359 S 4419 1631 sc_H1 HD1 EKS cells healthy Exp1 V2 sc_H1.EKS.Exp1 13 1 TRUE 0 5 5 4 5 4 4 6 6 LSEC portal vein Endothelial cells 3 2 3 3 4 4 4 4 4 5 13 4 13 14 5_central 5_central LSEC pericentral LSEC pericentral Endothelial cells 1 1 1 1 1 3 3 3 3 0 2 3 2 0 4 11 1 3 1 1 4 Periportal LSEC Periportal LSEC 3 0.236085456570156 TRUE (0.2,0.3]
sc_H1.EKS.Exp1_TGGACGCTCAGGATCT EKS.data 12730 3495 0.0451219512195122 FALSE 1.67321288295365 17.2663000785546 0.108422340898976 -0.131863279829619 S 5051 2219 sc_H1 HD1 EKS cells healthy Exp1 V2 sc_H1.EKS.Exp1 13 1 TRUE 0 5 5 4 5 4 4 6 6 LSEC portal vein Endothelial cells 3 2 3 3 4 4 4 4 4 5 13 15 13 14 5_portal 5_portal LSEC periportal LSEC periportal Endothelial cells 1 1 1 1 1 3 3 3 3 0 2 3 2 0 4 8 1 3 1 1 4 Periportal LSEC Periportal LSEC 3 0.0742475649591685 TRUE (-0.00099,0.1]
sc_H1.EKS.Exp1_TGGGAAGTCGGAGCAA EKS.data 11909 3348 0.049618320610687 FALSE 1.60382903686288 19.1619783357125 -0.00186359590565199 0.0234792997766349 G2M 5177 2342 sc_H1 HD1 EKS cells healthy Exp1 V2 sc_H1.EKS.Exp1 13 1 TRUE 0 5 5 4 5 4 4 6 6 LSEC portal vein Endothelial cells 3 2 3 3 4 4 4 4 4 5 13 15 13 14 5_portal 5_portal LSEC periportal LSEC periportal Endothelial cells 1 1 1 1 1 3 3 3 3 0 2 3 2 0 4 8 1 3 1 1 4 Periportal LSEC Periportal LSEC 3 0.0950340831477357 TRUE (-0.00099,0.1]
sc_H1.EKS.Exp1_TGTGTTTAGCCTATGT EKS.data 7186 2328 0.0520156046814044 FALSE 2.05956025605344 18.6195379905372 0.117462171784602 -0.0570879434834554 S 5222 2314 sc_H1 HD1 EKS cells healthy Exp1 V2 sc_H1.EKS.Exp1 20 15 TRUE 0 5 5 4 5 4 4 6 6 LSEC portal vein Endothelial cells 3 2 3 3 4 4 4 4 4 5 5 4 13 14 5_central 5_central LSEC pericentral LSEC pericentral Endothelial cells 1 1 1 1 1 1 1 0 0 1 0 0 0 1 0 1 5 4 3 15 0 Midzonal LSEC Midzonal LSEC 0 0.420194617668894 TRUE (0.4,0.5]
sc_H1.EKS.Exp1_TTCCCAGTCTTAGCCC EKS.data 5717 1980 0.0642599277978339 FALSE 0.279867063145006 25.2580024488368 -0.0490654205607477 -0.0909563139577165 G1 5035 1977 sc_H1 HD1 EKS cells healthy Exp1 V2 sc_H1.EKS.Exp1 20 19 TRUE 0 5 5 4 5 4 4 6 6 LSEC portal vein Endothelial cells 3 2 3 3 4 4 4 4 4 5 5 4 13 4 5_central 5_central LSEC pericentral LSEC pericentral Endothelial cells 1 1 1 1 1 1 1 0 0 11 13 13 4 13 14 1 17 18 3 19 0 Midzonal LSEC Midzonal LSEC 0 0.380848708240535 TRUE (0.3,0.4]
sc_H1.EKS.Exp1_TTCTTAGGTCTTGATG EKS.data 5663 2199 0.044055522027761 FALSE 3.0902348578492 18.1882394490553 0.102414330218069 -0.0154797153394629 S 5074 2198 sc_H1 HD1 EKS cells healthy Exp1 V2 sc_H1.EKS.Exp1 20 15 TRUE 0 5 5 4 5 4 4 6 6 LSEC portal vein Endothelial cells 3 2 3 3 4 4 4 4 4 5 13 15 13 14 5_portal 5_portal LSEC periportal LSEC periportal Endothelial cells 1 1 1 1 1 1 1 0 0 1 0 0 0 1 3 1 5 4 3 15 0 Midzonal LSEC Midzonal LSEC 0 0.347441804008909 TRUE (0.3,0.4]
sc_H1.EKS.Exp1_TTTGCGCGTTGGTGGA EKS.data 5352 1945 0.0673575129533679 FALSE 2.55979073243647 19.8056801195815 0.00906764574988874 -0.0619708067113397 S 4948 1944 sc_H1 HD1 EKS cells healthy Exp1 V2 sc_H1.EKS.Exp1 20 3 TRUE 0 5 5 4 5 4 4 6 6 LSEC portal vein Endothelial cells 3 2 3 3 4 4 4 4 4 5 5 4 13 14 5_central 5_central LSEC pericentral LSEC pericentral Endothelial cells 1 1 1 1 0 1 1 0 0 1 0 0 0 1 3 1 5 4 3 3 0 Midzonal LSEC Midzonal LSEC 0 0.307353518930958 TRUE (0.3,0.4]
sc_H1.EKS.Exp1_AAATGCCGTAAAGGAG EKS.data 6978 2490 0.0327780763030629 FALSE 2.60819719117226 10.3754657494984 -0.0218902981753449 -0.0395044413277232 G1 5269 2472 sc_H1 HD1 EKS cells healthy Exp1 V2 sc_H1.EKS.Exp1 11 5 TRUE 0 2 2 2 2 2 2 15 15 LSEC central vein Endothelial cells 3 2 3 3 4 4 4 4 4 5 5 4 6 4 5_central 5_central LSEC pericentral LSEC pericentral Endothelial cells 0 0 0 0 0 2 2 2 2 3 13 13 4 2 12 5 7 18 7 5 1 LSEC (stress) LSEC (stress) 2 0.403586779280932 FALSE (0.4,0.5]
sc_H1.EKS.Exp1_AAGCCGCTCCGCATCT EKS.data 12672 3794 0.0303347280334728 FALSE 4.73484848484848 7.98611111111111 -0.0234757454383623 -0.247753363461638 G1 5104 2479 sc_H1 HD1 EKS cells healthy Exp1 V2 sc_H1.EKS.Exp1 11 22 TRUE 0 2 2 2 2 2 2 15 15 LSEC central vein Endothelial cells 3 2 3 3 4 4 4 4 4 5 5 4 6 4 5_central 5_central LSEC pericentral LSEC pericentral Endothelial cells 0 0 0 0 2 9 2 8 5 13 3 15 9 18 6 19 19 8 10 22 15 LSEC (interferon) LSEC (interferon) 5 0.990162488805293 FALSE (0.9,1]
sc_H1.EKS.Exp1_AAGTCTGCACCAGATT EKS.data 6960 2533 0.0532544378698225 FALSE 3.39080459770115 12.6724137931034 -0.0167723631508678 -0.0833722923484495 G1 5255 2521 sc_H1 HD1 EKS cells healthy Exp1 V2 sc_H1.EKS.Exp1 11 9 TRUE 0 2 2 2 2 2 2 15 15 LSEC central vein Endothelial cells 3 2 3 3 4 4 4 4 4 5 5 4 6 4 5_central 5_central LSEC pericentral LSEC pericentral Endothelial cells 0 0 0 0 0 2 2 2 0 3 4 1 4 2 3 5 10 5 7 9 5 Midzonal LSEC Midzonal LSEC 0 0.626575048255382 TRUE (0.6,0.7]
sc_H1.EKS.Exp1_ACACCGGGTCTCCACT EKS.data 10514 3128 0.0627674750356633 FALSE 1.74053642762032 16.0928286094731 0.076574321317312 -0.133941093969144 S 5341 2530 sc_H1 HD1 EKS cells healthy Exp1 V2 sc_H1.EKS.Exp1 13 9 TRUE 0 5 5 4 5 4 4 6 6 LSEC portal vein Endothelial cells 3 2 3 3 4 4 4 4 4 5 5 4 6 4 5_central 5_central LSEC pericentral LSEC pericentral Endothelial cells 0 0 0 0 0 2 2 7 2 6 3 5 6 7 6 7 6 10 10 9 1 LSEC (stress) LSEC (stress) 2 0.364715293283 FALSE (0.3,0.4]
sc_H1.EKS.Exp1_ACGTCAATCAGCAACT EKS.data 10545 3164 0.0598885793871866 FALSE 9.46420104314841 10.0900900900901 -0.00186359590565199 -0.129369902862189 G1 5346 2527 sc_H1 HD1 EKS cells healthy Exp1 V2 sc_H1.EKS.Exp1 11 22 TRUE 0 2 2 2 2 2 2 15 15 LSEC central vein Endothelial cells 3 2 3 3 4 4 4 4 4 5 5 4 6 4 5_central 5_central LSEC pericentral LSEC pericentral Endothelial cells 0 0 0 0 2 6 2 8 5 8 3 8 9 7 6 6 12 8 12 22 7 LSEC (interferon) LSEC (interferon) 5 0.975735123479261 FALSE (0.9,1]
sc_H1.EKS.Exp1_ACTTTCACACTTACGA EKS.data 12749 3786 0.049618320610687 FALSE 6.34559573299867 10.1027531571104 0.0895916777926124 -0.1179419250948 S 5157 2456 sc_H1 HD1 EKS cells healthy Exp1 V2 sc_H1.EKS.Exp1 11 22 TRUE 0 2 2 2 2 2 2 15 15 Macrophage-Endothelial interaction Doublets 3 2 3 3 4 4 4 4 4 5 5 4 6 4 5_central 5_central LSEC pericentral LSEC pericentral Endothelial cells 0 0 0 0 2 9 2 8 5 13 3 15 9 18 6 19 19 8 10 22 15 LSEC (interferon) LSEC (interferon) 5 0.846506148271894 FALSE (0.8,0.9]
sc_H1.EKS.Exp1_AGAGCGAGTTGGTTTG EKS.data 10262 3238 0.040983606557377 FALSE 3.97583317092185 9.97856168388228 -0.0326824655095683 -0.0582826866136824 G1 5414 2681 sc_H1 HD1 EKS cells healthy Exp1 V2 sc_H1.EKS.Exp1 11 22 TRUE 0 2 2 2 2 2 2 15 15 LSEC central vein Endothelial cells 3 2 3 3 4 4 4 4 4 5 5 4 6 4 5_central 5_central LSEC pericentral LSEC pericentral Endothelial cells 0 0 0 0 2 2 2 6 5 6 3 5 5 7 6 7 3 8 10 22 8 LSEC (interferon) LSEC (interferon) 5 0.788712488037576 FALSE (0.7,0.8]
sc_H1.EKS.Exp1_ATAAGAGCACCGATAT EKS.data 13251 3689 0.0943396226415094 FALSE 2.91298769904158 16.1195381480643 0.0654761904761905 -0.233806036050075 S 4890 2152 sc_H1 HD1 EKS cells healthy Exp1 V2 sc_H1.EKS.Exp1 11 13 TRUE 0 2 2 2 2 2 2 15 15 LSEC central vein Endothelial cells 3 2 3 3 4 4 4 4 4 5 5 4 6 4 5_central 5_central LSEC pericentral LSEC pericentral Endothelial cells 0 0 0 0 0 2 4 6 5 6 3 5 5 7 6 12 3 11 10 13 8 LSEC (interferon) LSEC (interferon) 5 0.53001202126867 FALSE (0.5,0.6]
sc_H1.EKS.Exp1_ATAAGAGCATCCTAGA EKS.data 6865 2565 0.0230547550432277 FALSE 2.15586307356154 9.8761835396941 -0.071400756564308 -0.039790140771908 G1 5289 2561 sc_H1 HD1 EKS cells healthy Exp1 V2 sc_H1.EKS.Exp1 11 7 TRUE 0 2 2 2 2 2 2 15 15 LSEC central vein Endothelial cells 3 2 3 3 4 4 4 4 4 5 5 4 6 4 5_central 5_central LSEC pericentral LSEC pericentral Endothelial cells 0 0 3 3 4 5 5 5 6 7 6 6 10 5 8 10 11 7 5 7 6 LSEC (remodelling) LSEC (remodelling) 6 0.855864229253372 FALSE (0.8,0.9]
sc_H1.EKS.Exp1_ATCATGGCAAGGACAC EKS.data 14383 3780 0.049618320610687 FALSE 3.92824862685114 12.3061948133213 -0.0445037828215398 -0.18853566048517 G1 4757 1960 sc_H1 HD1 EKS cells healthy Exp1 V2 sc_H1.EKS.Exp1 11 5 TRUE 0 2 2 2 2 2 2 15 15 LSEC central vein Endothelial cells 3 2 3 3 4 4 4 4 4 5 5 4 6 4 5_central 5_central LSEC pericentral LSEC pericentral Endothelial cells 0 0 0 0 0 2 2 2 2 3 13 13 4 2 12 5 7 18 7 5 1 LSEC (stress) LSEC (stress) 2 0.537888442758161 FALSE (0.5,0.6]
sc_H1.EKS.Exp1_ATCTGCCTCATGGTCA EKS.data 7510 2682 0.0258192651439921 FALSE 2.47669773635153 9.42743009320905 0.0378560302625723 -0.00199989610929305 S 5278 2645 sc_H1 HD1 EKS cells healthy Exp1 V2 sc_H1.EKS.Exp1 11 21 TRUE 0 2 2 2 2 2 2 15 15 LSEC central vein Endothelial cells 3 2 3 3 4 4 4 4 4 5 5 4 6 4 5_central 5_central LSEC pericentral LSEC pericentral Endothelial cells 0 0 0 0 2 2 2 6 2 6 3 5 5 7 6 7 18 20 10 21 1 LSEC (stress) LSEC (stress) 2 0.97270206919052 FALSE (0.9,1]
sc_H1.EKS.Exp1_ATTATCCCATAGGATA EKS.data 6657 2422 0.0508038585209003 FALSE 2.82409493765961 14.0904311251314 -0.0288996439697374 -0.0456859383928108 G1 5231 2415 sc_H1 HD1 EKS cells healthy Exp1 V2 sc_H1.EKS.Exp1 11 9 TRUE 0 2 2 2 2 2 2 15 15 LSEC central vein Endothelial cells 3 2 3 3 4 4 4 4 4 5 5 4 6 4 5_central 5_central LSEC pericentral LSEC pericentral Endothelial cells 0 0 0 0 0 2 2 2 2 3 4 1 4 2 18 5 7 5 7 9 5 LSEC (stress) LSEC (stress) 2 0.623687774136063 FALSE (0.6,0.7]
sc_H1.EKS.Exp1_CACATAGAGATGTTAG EKS.data 6192 2328 0.0362520914668154 FALSE 2.2125322997416 12.5 0.0304016466399644 -0.117889979741312 S 5197 2328 sc_H1 HD1 EKS cells healthy Exp1 V2 sc_H1.EKS.Exp1 11 4 TRUE 0 2 2 2 2 2 2 15 15 LSEC central vein Endothelial cells 3 2 3 3 4 4 4 4 4 5 5 4 6 4 5_central 5_central LSEC pericentral LSEC pericentral Endothelial cells 0 0 0 0 0 0 0 6 5 5 7 1 7 8 3 7 8 2 4 4 5 LSEC (interferon) LSEC (interferon) 5 0.825622618933985 FALSE (0.8,0.9]
sc_H1.EKS.Exp1_CAGGTGCAGCACGCCT EKS.data 7058 2624 0.0210970464135021 FALSE 2.72031737035988 8.6710116180221 -0.0597185135736538 -0.0941249805204925 G1 5313 2604 sc_H1 HD1 EKS cells healthy Exp1 V2 sc_H1.EKS.Exp1 11 5 TRUE 0 2 2 2 2 2 2 15 15 LSEC central vein Endothelial cells 3 2 3 3 4 4 4 4 4 5 5 4 6 4 5_central 5_central LSEC pericentral LSEC pericentral Endothelial cells 0 0 0 0 0 2 2 2 2 3 13 13 4 2 12 5 7 18 7 5 1 LSEC (stress) LSEC (stress) 2 0.918868911425743 FALSE (0.9,1]
sc_H1.EKS.Exp1_CCATGTCAGTCTCAAC EKS.data 9941 3001 0.0451219512195122 FALSE 4.08409616738759 11.3469469872246 -0.00873386737872719 -0.102903745259987 G1 5384 2548 sc_H1 HD1 EKS cells healthy Exp1 V2 sc_H1.EKS.Exp1 11 5 TRUE 0 2 2 2 2 2 2 15 15 LSEC central vein Endothelial cells 3 2 3 3 4 4 4 4 4 5 5 4 6 4 5_central 5_central LSEC pericentral LSEC pericentral Endothelial cells 0 0 0 0 0 2 2 2 2 3 13 13 4 2 12 5 7 18 7 5 1 LSEC (stress) LSEC (stress) 2 0.630661011611159 FALSE (0.6,0.7]
sc_H1.EKS.Exp1_CGTGTAATCTATCCCG EKS.data 8254 2770 0.0319488817891374 FALSE 3.86479282771989 12.8180276229707 0.0296784601691144 -0.0930860734507298 S 5384 2645 sc_H1 HD1 EKS cells healthy Exp1 V2 sc_H1.EKS.Exp1 11 2 TRUE 0 2 2 2 2 2 2 15 15 LSEC central vein Endothelial cells 3 2 3 3 4 4 4 4 4 5 5 4 6 4 5_central 5_central LSEC pericentral LSEC pericentral Endothelial cells 0 0 0 0 2 0 0 1 1 4 1 2 3 3 2 0 0 1 2 2 3 Pericentral LSEC Pericentral LSEC 1 0.919813429844098 TRUE (0.9,1]
sc_H1.EKS.Exp1_CTACACCGTAGCGCAA EKS.data 9675 2776 0.043010752688172 FALSE 4.46511627906977 11.6382428940568 0.0314307966177125 -0.0860734507298322 S 5351 2381 sc_H1 HD1 EKS cells healthy Exp1 V2 sc_H1.EKS.Exp1 11 11 TRUE 0 2 2 2 2 2 2 15 15 LSEC central vein Endothelial cells 3 2 3 3 4 4 4 4 4 5 5 4 6 4 5_central 5_central LSEC pericentral LSEC pericentral Endothelial cells 0 0 0 0 0 2 2 7 2 9 8 7 6 9 10 11 6 13 13 11 1 LSEC (stress) LSEC (stress) 2 0.764486386664429 FALSE (0.7,0.8]
sc_H1.EKS.Exp1_CTACATTTCAATCTCT EKS.data 7004 2740 0.0265398097145719 FALSE 1.9988577955454 4.85436893203883 0.05101246105919 -0.0212716222533894 S 5377 2717 sc_H1 HD1 EKS cells healthy Exp1 V2 sc_H1.EKS.Exp1 11 7 TRUE 0 2 2 2 2 2 2 15 15 LSEC central vein Endothelial cells 3 2 3 3 4 4 4 4 4 5 5 4 6 4 5_central 5_central LSEC pericentral LSEC pericentral Endothelial cells 0 0 3 3 4 5 5 5 6 7 6 6 10 5 8 10 11 18 5 7 6 LSEC (remodelling) LSEC (remodelling) 6 0.956502300453558 FALSE (0.9,1]
sc_H1.EKS.Exp1_CTGATCCAGGCTCATT EKS.data 7348 2483 0.040983606557377 FALSE 4.20522591181274 8.46488840500817 0.0675066755674232 -0.0315568022440393 S 5226 2454 sc_H1 HD1 EKS cells healthy Exp1 V2 sc_H1.EKS.Exp1 11 18 TRUE 0 2 2 2 2 2 2 15 15 LSEC central vein Endothelial cells 3 2 3 3 4 4 4 4 4 5 5 4 6 4 5_central 5_central LSEC pericentral LSEC pericentral Endothelial cells 0 0 0 0 0 2 2 7 2 6 3 7 6 15 15 15 6 17 16 18 1 LSEC (stress) LSEC (stress) 2 0.862440880920164 FALSE (0.8,0.9]
sc_H1.EKS.Exp1_CTGCGGAGTCTTCTCG EKS.data 15467 3772 0.0758293838862559 FALSE 3.09045063683972 19.3056184133963 -0.0217234089897641 -0.111085138434367 G1 4592 1748 sc_H1 HD1 EKS cells healthy Exp1 V2 sc_H1.EKS.Exp1 11 21 TRUE 0 5 5 4 5 4 4 6 15 LSEC portal vein Endothelial cells 3 2 3 3 4 4 4 4 4 5 5 4 13 14 5_portal 5_portal LSEC periportal LSEC periportal Endothelial cells 0 0 0 0 0 1 1 6 0 6 7 5 5 7 6 7 18 20 21 21 5 Midzonal LSEC Midzonal LSEC 0 0.895315033407572 TRUE (0.8,0.9]
sc_H1.EKS.Exp1_CTGTGCTCATTGGGCC EKS.data 8181 2687 0.0244140625 FALSE 5.5005500550055 10.8299718860775 0.0767133956386293 -0.00948002701158382 S 5334 2577 sc_H1 HD1 EKS cells healthy Exp1 V2 sc_H1.EKS.Exp1 11 2 TRUE 0 2 2 2 2 2 2 15 15 LSEC central vein Endothelial cells 3 2 3 3 4 4 4 4 4 5 5 4 6 4 5_central 5_central LSEC pericentral LSEC pericentral Endothelial cells 0 0 0 0 2 0 0 1 1 4 1 2 3 3 2 0 0 1 2 2 3 Pericentral LSEC Pericentral LSEC 1 0.994793370452858 TRUE (0.9,1]
sc_H1.EKS.Exp1_GACCAATAGGAATGGA EKS.data 8436 2876 0.0174496644295302 FALSE 3.88809862494073 8.36889521100047 0.0870883400089007 -0.0759700794763908 S 5400 2715 sc_H1 HD1 EKS cells healthy Exp1 V2 sc_H1.EKS.Exp1 11 5 TRUE 0 2 2 2 2 2 2 15 15 LSEC central vein Endothelial cells 3 2 3 3 4 4 4 4 4 5 5 4 6 4 5_central 5_central LSEC pericentral LSEC pericentral Endothelial cells 0 0 0 0 2 2 2 1 2 3 13 13 4 2 12 5 7 1 7 5 3 LSEC (stress) LSEC (stress) 2 0.937951220285869 FALSE (0.9,1]
sc_H1.EKS.Exp1_GCGACCAAGCATGGCA EKS.data 25840 5683 0.0545212765957447 FALSE 6.78405572755418 12.561919504644 -0.0444481530930129 -0.252038855124409 G1 4884 2295 sc_H1 HD1 EKS cells healthy Exp1 V2 sc_H1.EKS.Exp1 11 22 TRUE 0 2 2 2 2 2 2 15 15 LSEC central vein Endothelial cells 3 2 3 3 4 4 4 4 4 5 5 4 6 4 5_central 5_central LSEC pericentral LSEC pericentral Endothelial cells 0 0 0 0 2 9 2 8 5 13 3 15 9 18 6 19 19 8 10 22 15 LSEC (interferon) LSEC (interferon) 5 0.930433186780988 FALSE (0.9,1]
sc_H1.EKS.Exp1_GGATTACGTACAGACG EKS.data 16484 4276 0.040983606557377 FALSE 3.57922834263528 11.0531424411551 0.0377447708055185 -0.206846397589736 S 4611 1926 sc_H1 HD1 EKS cells healthy Exp1 V2 sc_H1.EKS.Exp1 11 5 TRUE 0 2 2 2 2 2 2 15 15 LSEC central vein Endothelial cells 3 2 3 3 4 4 4 4 4 5 5 4 6 4 5_central 5_central LSEC pericentral LSEC pericentral Endothelial cells 0 0 0 0 0 2 2 2 2 3 13 13 4 2 12 5 7 18 7 5 1 LSEC (stress) LSEC (stress) 2 0.505494578285151 FALSE (0.5,0.6]
sc_H1.EKS.Exp1_GGCGTGTCAGTATGCT EKS.data 8064 2638 0.0532544378698225 FALSE 6.28720238095238 12.921626984127 -0.0544615042278594 -0.0776583034647551 G1 5313 2529 sc_H1 HD1 EKS cells healthy Exp1 V2 sc_H1.EKS.Exp1 11 10 TRUE 0 2 2 2 2 2 2 15 15 LSEC central vein Endothelial cells 3 2 3 3 4 4 4 4 4 5 5 4 6 4 5_central 5_central LSEC pericentral LSEC pericentral Endothelial cells 0 0 0 0 0 2 2 2 2 3 13 9 9 2 12 5 12 18 7 10 1 LSEC (stress) LSEC (stress) 2 0.980646769522908 FALSE (0.9,1]
sc_H1.EKS.Exp1_GGGACCTTCGCAGGCT EKS.data 10332 3288 0.040983606557377 FALSE 6.09756097560976 11.7499032133178 -0.0703716065865599 -0.14573268921095 G1 5431 2700 sc_H1 HD1 EKS cells healthy Exp1 V2 sc_H1.EKS.Exp1 11 21 TRUE 0 2 2 2 2 2 2 15 15 LSEC central vein Endothelial cells 3 2 3 3 4 4 4 4 4 5 5 4 6 4 5_central 5_central LSEC pericentral LSEC pericentral Endothelial cells 0 0 0 0 2 2 2 6 2 6 3 5 5 7 6 7 18 20 10 21 1 LSEC (stress) LSEC (stress) 2 0.870198064715368 FALSE (0.8,0.9]
sc_H1.EKS.Exp1_GGTGCGTAGTTAAGTG EKS.data 7575 2510 0.043010752688172 FALSE 3.74917491749175 14.8382838283828 0.0331831330663106 -0.0435302062230534 S 5276 2458 sc_H1 HD1 EKS cells healthy Exp1 V2 sc_H1.EKS.Exp1 11 5 TRUE 0 2 2 2 2 2 2 15 15 LSEC central vein Endothelial cells 3 2 3 3 4 4 4 4 4 5 5 4 6 4 5_central 5_central LSEC pericentral LSEC pericentral Endothelial cells 0 0 0 0 0 6 2 8 7 3 13 8 4 2 12 5 7 18 20 5 1 LSEC (high MT 1) LSEC (high MT 1) 7 0.950620416876997 FALSE (0.9,1]
sc_H1.EKS.Exp1_GTCATTTCATCAGTCA EKS.data 9357 2837 0.023728813559322 FALSE 7.7588970823982 8.65662071176659 0.0254506008010681 -0.0599709106020467 S 5397 2511 sc_H1 HD1 EKS cells healthy Exp1 V2 sc_H1.EKS.Exp1 11 2 TRUE 0 2 2 2 2 2 2 15 15 LSEC central vein Endothelial cells 3 2 3 3 4 4 4 4 4 5 5 4 6 4 5_central 5_central LSEC pericentral LSEC pericentral Endothelial cells 0 0 0 0 2 0 0 6 5 4 3 2 3 10 6 0 0 1 2 2 3 LSEC (interferon) LSEC (interferon) 5 0.90137307709916 FALSE (0.9,1]
sc_H1.EKS.Exp1_GTCTTCGAGACCTAGG EKS.data 10791 3341 0.0251107828655835 FALSE 3.00250208507089 7.13557594291539 -0.0627781486426346 -0.0664121344345749 G1 5399 2655 sc_H1 HD1 EKS cells healthy Exp1 V2 sc_H1.EKS.Exp1 11 7 TRUE 0 2 2 2 2 2 2 15 15 LSEC central vein Endothelial cells 3 2 3 3 4 4 4 4 4 5 5 4 6 4 5_central 5_central LSEC pericentral LSEC pericentral Endothelial cells 0 0 3 3 4 5 5 5 6 7 6 6 10 5 8 10 11 18 5 7 6 LSEC (remodelling) LSEC (remodelling) 6 0.953287258018534 FALSE (0.9,1]
sc_H1.EKS.Exp1_GTCTTCGGTAGGCATG EKS.data 7479 2565 0.0174496644295302 FALSE 7.71493515175826 9.35954004546062 -0.0667278593680463 -0.121811853929666 G1 5278 2526 sc_H1 HD1 EKS cells healthy Exp1 V2 sc_H1.EKS.Exp1 11 2 TRUE 0 2 2 2 2 2 2 15 15 LSEC central vein Endothelial cells 3 2 3 3 4 4 4 4 4 5 5 4 6 4 5_central 5_central LSEC pericentral LSEC pericentral Endothelial cells 0 0 0 0 2 0 0 1 1 4 1 2 3 3 2 0 0 1 2 2 3 Pericentral LSEC Pericentral LSEC 1 0.998505248700817 TRUE (0.9,1]
sc_H1.EKS.Exp1_GTTCATTTCGAACGGA EKS.data 8795 2982 0.0303347280334728 FALSE 4.96873223422399 9.75554292211484 0.041805740987984 -0.00937613630460757 S 5459 2756 sc_H1 HD1 EKS cells healthy Exp1 V2 sc_H1.EKS.Exp1 11 21 TRUE 0 2 2 2 2 2 2 15 15 LSEC central vein Endothelial cells 3 2 3 3 4 4 4 4 4 5 5 4 6 4 5_central 5_central LSEC pericentral LSEC pericentral Endothelial cells 0 0 0 0 2 2 2 6 2 3 3 5 8 7 6 13 18 20 10 21 1 LSEC (stress) LSEC (stress) 2 0.873710918539435 FALSE (0.8,0.9]
sc_H1.EKS.Exp1_TAAGAGAAGATTACCC EKS.data 19267 4715 0.0327780763030629 FALSE 6.42030414698708 9.72647532049618 -0.0287049399198932 -0.168952262220144 G1 4754 2091 sc_H1 HD1 EKS cells healthy Exp1 V2 sc_H1.EKS.Exp1 11 22 TRUE 0 2 2 2 2 2 2 15 15 LSEC central vein Endothelial cells 3 2 3 3 4 4 4 4 4 5 5 4 6 4 5_central 5_central LSEC pericentral LSEC pericentral Endothelial cells 0 0 0 0 2 9 2 8 5 13 3 15 9 18 6 19 19 8 10 22 15 LSEC (interferon) LSEC (interferon) 5 0.827946063899111 FALSE (0.8,0.9]
sc_H1.EKS.Exp1_TAAGAGACAGGTCGTC EKS.data 8817 2761 0.0204651162790698 FALSE 3.11897470795055 11.6819779970512 0.0860591900311526 -0.0682042491299154 S 5374 2550 sc_H1 HD1 EKS cells healthy Exp1 V2 sc_H1.EKS.Exp1 5 8 TRUE 0 2 2 2 2 2 2 15 15 LSEC central vein Endothelial cells 3 2 3 3 4 4 4 4 4 5 5 4 6 4 5_central 5_central LSEC pericentral LSEC pericentral Endothelial cells 0 0 0 0 2 0 0 1 1 4 1 2 3 10 2 0 0 8 9 8 3 Pericentral LSEC Pericentral LSEC 1 0.982915360059391 TRUE (0.9,1]
sc_H1.EKS.Exp1_TAAGAGATCGCTTAGA EKS.data 10315 3100 0.0251107828655835 FALSE 5.4871546291808 9.20988851187591 -0.0186637739207833 -0.216066697833879 G1 5388 2565 sc_H1 HD1 EKS cells healthy Exp1 V2 sc_H1.EKS.Exp1 11 2 TRUE 0 2 2 2 2 2 2 15 15 LSEC central vein Endothelial cells 3 2 3 3 4 4 4 4 4 5 5 4 6 4 5_central 5_central LSEC pericentral LSEC pericentral Endothelial cells 0 0 0 0 2 0 0 1 1 4 1 2 3 3 2 0 0 1 2 2 3 Pericentral LSEC Pericentral LSEC 1 0.991823867854492 TRUE (0.9,1]
sc_H1.EKS.Exp1_TAAGTGCCAGCTTCGG EKS.data 11414 3273 0.0280183392766174 FALSE 3.95128789206238 10.3031364990363 -0.033266577659101 -0.0783855384135889 G1 5235 2403 sc_H1 HD1 EKS cells healthy Exp1 V2 sc_H1.EKS.Exp1 11 2 TRUE 0 2 2 2 2 2 2 15 15 LSEC central vein Endothelial cells 3 2 3 3 4 4 4 4 4 5 5 4 6 4 5_central 5_central LSEC pericentral LSEC pericentral Endothelial cells 0 0 0 0 2 0 2 1 2 4 13 13 3 2 12 5 7 1 7 2 3 LSEC (stress) LSEC (stress) 2 0.939151250476997 FALSE (0.9,1]
sc_H1.EKS.Exp1_TACTCGCAGTGGAGTC EKS.data 9893 2987 0.0217391304347826 FALSE 1.78914383907814 9.1377741837663 0.0708722741433022 0.0518934081346423 S 5391 2550 sc_H1 HD1 EKS cells healthy Exp1 V2 sc_H1.EKS.Exp1 11 5 TRUE 0 2 2 2 2 2 2 15 15 LSEC central vein Endothelial cells 3 2 3 3 4 4 4 4 4 5 5 4 6 4 5_central 5_central LSEC pericentral LSEC pericentral Endothelial cells 0 0 0 0 2 2 2 1 2 3 13 13 4 2 12 5 7 1 7 5 1 LSEC (stress) LSEC (stress) 2 0.713560307839748 FALSE (0.7,0.8]
sc_H1.EKS.Exp1_TACTCGCCATCAGTCA EKS.data 14515 4057 0.0287769784172662 FALSE 2.76954874267999 10.7750602824664 0.379839786381842 -0.126902498571503 S 4721 2088 sc_H1 HD1 EKS cells healthy Exp1 V2 sc_H1.EKS.Exp1 11 21 TRUE 0 2 2 2 2 2 2 15 15 LSEC central vein Endothelial cells 3 2 3 3 4 4 4 4 4 5 5 4 6 4 5_central 5_central LSEC pericentral LSEC pericentral Endothelial cells 0 0 0 0 2 2 2 6 5 6 3 5 5 10 6 19 18 8 10 21 8 LSEC (interferon) LSEC (interferon) 5 0.68558662362702 FALSE (0.6,0.7]
sc_H1.EKS.Exp1_TATGCCCTCGGCTACG EKS.data 10776 3164 0.0327780763030629 FALSE 7.45174461766889 9.78099480326652 0.0457554517133956 -0.141057607397018 S 5298 2490 sc_H1 HD1 EKS cells healthy Exp1 V2 sc_H1.EKS.Exp1 11 8 TRUE 0 2 2 2 2 2 2 15 15 LSEC central vein Endothelial cells 3 2 3 3 4 4 4 4 4 5 5 4 6 4 5_central 5_central LSEC pericentral LSEC pericentral Endothelial cells 0 0 0 0 2 6 0 6 5 8 3 8 9 10 7 6 3 8 12 8 7 LSEC (interferon) LSEC (interferon) 5 0.978977004850363 FALSE (0.9,1]
sc_H1.EKS.Exp1_TCATTACAGGCCCGTT EKS.data 6508 2435 0.018034265103697 FALSE 3.70313460356484 8.54333128457283 -0.0335725411659991 -0.0599968832787907 G1 5219 2433 sc_H1 HD1 EKS cells healthy Exp1 V2 sc_H1.EKS.Exp1 11 8 TRUE 0 2 2 2 2 2 2 15 15 LSEC central vein Endothelial cells 3 2 3 3 4 4 4 4 4 5 5 4 6 4 5_central 5_central LSEC pericentral LSEC pericentral Endothelial cells 0 0 0 0 2 0 0 1 5 4 3 5 3 10 6 0 3 8 9 8 3 LSEC (interferon) LSEC (interferon) 5 0.952460836158399 FALSE (0.9,1]
sc_H1.EKS.Exp1_TCTGAGATCAACTCTT EKS.data 5990 2250 0.0168738898756661 FALSE 4.67445742904841 8.7813021702838 0.0181352914997775 -0.0761778608903434 S 5137 2248 sc_H1 HD1 EKS cells healthy Exp1 V2 sc_H1.EKS.Exp1 5 2 TRUE 0 2 2 2 2 2 2 1 1 LSEC central vein Endothelial cells 3 2 3 3 4 4 4 4 4 5 5 4 6 4 5_central 5_central LSEC pericentral LSEC pericentral Endothelial cells 0 0 0 0 2 0 0 1 1 4 1 2 3 3 2 0 0 1 2 2 3 Pericentral LSEC Pericentral LSEC 1 0.93391856718634 TRUE (0.9,1]
sc_H1.EKS.Exp1_TGAAAGATCATCTGTT EKS.data 8589 2823 0.0336225596529284 FALSE 5.57690068692514 11.5496565374316 -0.0546005785491767 -0.140693989922601 G1 5367 2617 sc_H1 HD1 EKS cells healthy Exp1 V2 sc_H1.EKS.Exp1 11 7 TRUE 0 2 2 2 2 2 2 15 15 LSEC central vein Endothelial cells 3 2 3 3 4 4 4 4 4 5 5 4 6 4 5_central 5_central LSEC pericentral LSEC pericentral Endothelial cells 0 0 3 3 4 5 5 5 6 7 6 6 10 5 8 10 11 7 5 7 6 LSEC (remodelling) LSEC (remodelling) 6 0.78515815096073 FALSE (0.7,0.8]
sc_H1.EKS.Exp1_TGACTTTCAGGCGATA EKS.data 8669 2737 0.04 FALSE 3.63363709770446 11.5584265774599 0.0952659101023587 0.0285959170952158 S 5336 2552 sc_H1 HD1 EKS cells healthy Exp1 V2 sc_H1.EKS.Exp1 11 5 TRUE 0 2 2 2 2 2 2 15 15 LSEC central vein Endothelial cells 3 2 3 3 4 4 4 4 4 5 5 4 6 4 5_central 5_central LSEC pericentral LSEC pericentral Endothelial cells 0 0 0 0 0 2 2 2 2 3 13 13 4 2 12 5 7 18 7 5 1 LSEC (stress) LSEC (stress) 2 0.672845029382303 FALSE (0.6,0.7]
sc_H1.EKS.Exp1_TGAGGGACATGAACCT EKS.data 8667 2892 0.0272727272727273 FALSE 1.83454482519903 7.06126687435099 0.069119937694704 -0.166874448080619 S 5393 2684 sc_H1 HD1 EKS cells healthy Exp1 V2 sc_H1.EKS.Exp1 11 5 TRUE 0 2 2 2 2 2 2 15 15 LSEC central vein Endothelial cells 3 2 3 3 4 4 4 4 4 5 5 4 6 4 5_central 5_central LSEC pericentral LSEC pericentral Endothelial cells 0 0 0 0 0 2 2 2 2 3 13 13 4 2 12 5 7 18 7 5 1 LSEC (stress) LSEC (stress) 2 0.776979922097066 FALSE (0.7,0.8]
sc_H1.EKS.Exp1_TGCGCAGCATAGTAAG EKS.data 7398 2529 0.038089823763502 FALSE 3.02784536361179 13.8956474722898 0.00995772140631954 -0.0746714456391876 S 5262 2494 sc_H1 HD1 EKS cells healthy Exp1 V2 sc_H1.EKS.Exp1 11 5 TRUE 0 2 2 2 2 2 2 15 15 LSEC central vein Endothelial cells 3 2 3 3 4 4 4 4 4 5 5 4 6 4 5_central 5_central LSEC pericentral LSEC pericentral Endothelial cells 0 0 0 0 0 2 2 2 2 3 13 13 4 2 12 5 7 18 7 5 1 LSEC (stress) LSEC (stress) 2 0.766584724750192 FALSE (0.7,0.8]
sc_H1.EKS.Exp1_TTTATGCGTGGCGAAT EKS.data 7603 2780 0.0272727272727273 FALSE 2.78837301065369 11.7059055635933 0.0250055629728527 -0.0589579762090281 S 5289 2730 sc_H1 HD1 EKS cells healthy Exp1 V2 sc_H1.EKS.Exp1 11 2 TRUE 0 2 2 2 2 2 2 15 15 LSEC central vein Endothelial cells 3 2 3 3 4 4 4 4 4 5 5 4 6 4 5_central 5_central LSEC pericentral LSEC pericentral Endothelial cells 0 0 0 0 2 0 0 1 1 4 1 2 3 3 2 0 0 1 2 2 3 Pericentral LSEC Pericentral LSEC 1 0.937630445434299 TRUE (0.9,1]
sc_H1.EKS.Exp1_TTTGCGCAGAGGGATA EKS.data 7439 2586 0.0353591160220994 FALSE 3.03804274768114 11.7757763140207 0.0082053849577214 -0.139395356085398 S 5302 2544 sc_H1 HD1 EKS cells healthy Exp1 V2 sc_H1.EKS.Exp1 11 18 TRUE 0 2 2 2 2 2 2 15 15 LSEC central vein Endothelial cells 3 2 3 3 4 4 4 4 4 5 5 4 6 4 5_central 5_central LSEC pericentral LSEC pericentral Endothelial cells 0 0 0 0 0 2 2 7 2 6 3 7 6 15 15 15 6 17 16 18 1 LSEC (stress) LSEC (stress) 2 0.897477527173057 FALSE (0.8,0.9]
sc_H1.EKS.Exp1_AACGTTGAGTCGATAA EKS.data 4815 1879 0.0311345646437995 FALSE 7.35202492211838 14.4963655244029 -0.0375222518914108 -0.0915277128460859 G1 4751 1879 sc_H1 HD1 EKS cells healthy Exp1 V2 sc_H1.EKS.Exp1 5 4 TRUE 0 2 2 2 2 2 2 1 1 LSEC central vein Endothelial cells 3 2 3 3 4 4 4 4 4 5 5 4 6 4 5_central 5_central LSEC pericentral LSEC pericentral Endothelial cells 0 0 0 0 0 0 0 1 1 5 7 14 7 3 2 3 8 2 4 4 3 Pericentral LSEC Pericentral LSEC 1 0.862650504825538 TRUE (0.8,0.9]
sc_H1.EKS.Exp1_AACTTTCCAAGTCATC EKS.data 7008 2547 0.0204651162790698 FALSE 4.86586757990868 10.8732876712329 -0.0248108589230085 0.0652433639810919 G2M 5275 2533 sc_H1 HD1 EKS cells healthy Exp1 V2 sc_H1.EKS.Exp1 5 7 TRUE 0 2 2 2 2 2 2 1 1 LSEC central vein Endothelial cells 3 2 3 3 4 4 4 4 4 5 5 4 6 4 5_central 5_central LSEC pericentral LSEC pericentral Endothelial cells 0 0 3 3 4 5 5 5 6 7 6 6 10 5 8 10 11 7 5 7 6 LSEC (remodelling) LSEC (remodelling) 6 0.981346900983596 FALSE (0.9,1]
sc_H1.EKS.Exp1_AAGTCTGAGGCCCTTG EKS.data 3667 1605 0.0192307692307692 FALSE 5.09953640578129 8.45377692937006 -0.0502336448598131 -0.00605163368136721 G1 4211 1604 sc_H1 HD1 EKS cells healthy Exp1 V2 sc_H1.EKS.Exp1 5 2 TRUE 0 2 2 2 2 2 2 1 1 LSEC central vein Endothelial cells 3 2 3 3 4 4 4 4 4 5 5 4 6 4 5_central 5_central LSEC pericentral LSEC pericentral Endothelial cells 0 0 0 0 2 0 0 1 1 4 1 2 3 3 2 0 0 1 2 2 3 Pericentral LSEC Pericentral LSEC 1 0.828501224944321 TRUE (0.8,0.9]
sc_H1.EKS.Exp1_AATCGGTAGACGCACA EKS.data 6560 2354 0.0258192651439921 FALSE 2.82012195121951 9.96951219512195 -0.00216955941255007 -0.0475559711183835 G1 5224 2351 sc_H1 HD1 EKS cells healthy Exp1 V2 sc_H1.EKS.Exp1 5 21 TRUE 0 2 2 2 2 2 2 1 1 LSEC central vein Endothelial cells 3 2 3 3 4 4 4 4 4 5 5 4 6 4 5_central 5_central LSEC pericentral LSEC pericentral Endothelial cells 0 0 0 0 2 2 2 6 2 3 4 9 8 2 5 13 18 20 6 21 3 LSEC (stress) LSEC (stress) 2 0.844717878302025 FALSE (0.8,0.9]
sc_H1.EKS.Exp1_ACACCGGAGTACGACG EKS.data 6161 2087 0.0230547550432277 FALSE 2.8242168479143 12.1408862197695 -0.0322652425456164 -0.0909563139577165 G1 5131 2086 sc_H1 HD1 EKS cells healthy Exp1 V2 sc_H1.EKS.Exp1 5 2 TRUE 0 2 2 2 2 2 2 1 1 LSEC central vein Endothelial cells 3 2 3 3 4 4 4 4 4 5 5 4 6 4 5_central 5_central LSEC pericentral LSEC pericentral Endothelial cells 0 0 0 0 2 0 0 1 1 4 1 2 3 3 2 0 0 1 2 2 3 Pericentral LSEC Pericentral LSEC 1 0.963613593170007 TRUE (0.9,1]
sc_H1.EKS.Exp1_ACCAGTATCTTTAGGG EKS.data 5054 2027 0.0198431010613752 FALSE 3.26474079936684 8.42896715472893 -0.0154650645304851 -0.0211937042231573 G1 4864 2026 sc_H1 HD1 EKS cells healthy Exp1 V2 sc_H1.EKS.Exp1 5 2 TRUE 0 2 2 2 2 2 2 1 1 LSEC central vein Endothelial cells 3 2 3 3 4 4 4 4 4 5 5 4 6 4 5_central 5_central LSEC pericentral LSEC pericentral Endothelial cells 0 0 0 0 2 0 0 1 1 4 1 2 3 3 2 0 0 1 2 2 3 Pericentral LSEC Pericentral LSEC 1 0.913874424647365 TRUE (0.9,1]
sc_H1.EKS.Exp1_ACGATGTGTTCGCTAA EKS.data 6506 2180 0.0327780763030629 FALSE 9.29910851521672 10.2981862895789 -0.0125445037828215 -0.0889044724949353 G1 5175 2178 sc_H1 HD1 EKS cells healthy Exp1 V2 sc_H1.EKS.Exp1 9 21 TRUE 0 2 2 2 2 2 2 1 1 LSEC central vein Endothelial cells 3 2 3 3 4 4 4 4 4 5 5 4 6 4 5_central 5_central LSEC pericentral LSEC pericentral Endothelial cells 0 0 0 0 2 6 0 1 1 4 9 2 9 3 9 13 18 20 12 21 3 Pericentral LSEC Pericentral LSEC 1 0.997762873051225 TRUE (0.9,1]
sc_H1.EKS.Exp1_ACGCCGATCCGTTGTC EKS.data 4346 1806 0.0192307692307692 FALSE 2.62310170271514 9.24988495167971 -0.0129895416110369 -0.0746974183159316 G1 4453 1806 sc_H1 HD1 EKS cells healthy Exp1 V2 sc_H1.EKS.Exp1 5 4 TRUE 0 2 2 2 2 2 2 1 1 LSEC central vein Endothelial cells 3 2 3 3 4 4 4 4 4 5 5 4 6 4 5_central 5_central LSEC pericentral LSEC pericentral Endothelial cells 0 0 0 0 2 0 0 1 1 5 1 2 5 3 2 3 0 1 4 4 5 Pericentral LSEC Pericentral LSEC 1 0.74461277654046 TRUE (0.7,0.8]
sc_H1.EKS.Exp1_ACGGAGAGTAAAGTCA EKS.data 4699 1911 0.0244140625 FALSE 4.93722068525218 12.5984251968504 -0.0275923453493547 -0.12266895226222 G1 4691 1910 sc_H1 HD1 EKS cells healthy Exp1 V2 sc_H1.EKS.Exp1 5 4 TRUE 0 2 2 2 2 2 2 1 1 LSEC central vein Endothelial cells 3 2 3 3 4 4 4 4 4 5 5 4 6 4 5_central 5_central LSEC pericentral LSEC pericentral Endothelial cells 0 0 0 0 0 0 0 1 1 5 7 5 7 3 2 3 8 2 4 4 5 Pericentral LSEC Pericentral LSEC 1 0.787670564216778 TRUE (0.7,0.8]
sc_H1.EKS.Exp1_ACGTCAACAAGCCCAC EKS.data 6018 2228 0.022391615054788 FALSE 1.87770023263543 11.9641076769691 0.0327380952380952 -0.0982546361227988 S 5142 2227 sc_H1 HD1 EKS cells healthy Exp1 V2 sc_H1.EKS.Exp1 25 7 TRUE 0 2 2 2 2 2 2 1 1 LSEC central vein Endothelial cells 3 2 3 3 4 4 4 4 4 5 5 4 6 4 5_central 5_central LSEC pericentral LSEC pericentral Endothelial cells 0 0 3 3 4 5 5 5 6 7 6 6 10 5 8 10 11 7 5 7 6 LSEC (remodelling) LSEC (remodelling) 6 0.937965782793864 FALSE (0.9,1]
sc_H1.EKS.Exp1_ACTGAACAGATGCCTT EKS.data 4256 1705 0.0204651162790698 FALSE 8.24718045112782 9.25751879699248 0.0305407209612817 0.0507246376811594 G2M 4432 1705 sc_H1 HD1 EKS cells healthy Exp1 V2 sc_H1.EKS.Exp1 5 4 TRUE 0 2 2 2 2 2 2 1 1 LSEC central vein Endothelial cells 3 2 3 3 4 4 4 4 4 5 5 4 6 4 5_central 5_central LSEC pericentral LSEC pericentral Endothelial cells 0 0 0 0 0 0 0 1 1 5 7 14 7 3 2 3 8 2 4 4 3 Pericentral LSEC Pericentral LSEC 1 0.969552598366741 TRUE (0.9,1]
sc_H1.EKS.Exp1_ACTGAGTGTGAGTGAC EKS.data 4828 1901 0.0244140625 FALSE 5.90306545153273 10.3562551781276 0.0729027592345349 -0.0319463923952003 S 4766 1901 sc_H1 HD1 EKS cells healthy Exp1 V2 sc_H1.EKS.Exp1 5 2 TRUE 0 2 2 2 2 2 2 1 1 LSEC central vein Endothelial cells 3 2 3 3 4 4 4 4 4 5 5 4 6 4 5_central 5_central LSEC pericentral LSEC pericentral Endothelial cells 0 0 0 0 2 0 0 1 1 4 1 2 3 3 2 0 0 1 2 2 3 Pericentral LSEC Pericentral LSEC 1 0.84557586488493 TRUE (0.8,0.9]
sc_H1.EKS.Exp1_AGGCCACCATGCAATC EKS.data 5555 2073 0.0251107828655835 FALSE 1.36813681368137 9.86498649864986 0.0106809078771696 -0.0196872889720015 S 5023 2073 sc_H1 HD1 EKS cells healthy Exp1 V2 sc_H1.EKS.Exp1 9 2 TRUE 0 2 2 2 2 2 2 1 1 LSEC central vein Endothelial cells 3 2 3 3 4 4 4 4 4 5 5 4 6 4 5_central 5_central LSEC pericentral LSEC pericentral Endothelial cells 0 0 0 0 2 0 0 1 1 4 1 2 3 3 2 0 0 1 2 2 3 Pericentral LSEC Pericentral LSEC 1 0.866362383073497 TRUE (0.8,0.9]
sc_H1.EKS.Exp1_AGTGAGGTCCAGTAGT EKS.data 5176 2030 0.0319488817891374 FALSE 6.43353941267388 10.7805255023184 -0.000278148642634625 -0.0415822554672484 G1 4905 2029 sc_H1 HD1 EKS cells healthy Exp1 V2 sc_H1.EKS.Exp1 5 4 TRUE 0 2 2 2 2 2 2 1 1 LSEC central vein Endothelial cells 3 2 3 3 4 4 4 4 4 5 5 4 6 4 5_central 5_central LSEC pericentral LSEC pericentral Endothelial cells 0 0 0 0 0 0 0 1 1 5 7 14 7 3 2 3 8 2 4 4 3 Pericentral LSEC Pericentral LSEC 1 0.888633652561247 TRUE (0.8,0.9]
sc_H1.EKS.Exp1_ATCATGGTCGTTTATC EKS.data 5334 2026 0.0336225596529284 FALSE 7.46156730408699 11.2110986126734 -0.031097018246551 -0.025868786037089 G1 4946 2025 sc_H1 HD1 EKS cells healthy Exp1 V2 sc_H1.EKS.Exp1 5 4 TRUE 0 2 2 2 2 2 2 1 1 LSEC central vein Endothelial cells 3 2 3 3 4 4 4 4 4 5 5 4 6 4 5_central 5_central LSEC pericentral LSEC pericentral Endothelial cells 0 0 0 0 0 0 0 2 1 5 7 1 8 6 5 3 8 2 4 4 7 Pericentral LSEC Pericentral LSEC 1 0.720114380103935 TRUE (0.7,0.8]
sc_H1.EKS.Exp1_CAACCAAGTAGGACAC EKS.data 4191 1736 0.0192307692307692 FALSE 2.83941780004772 9.40109759007397 0.0752392078326658 -0.0180250376603813 S 4396 1735 sc_H1 HD1 EKS cells healthy Exp1 V2 sc_H1.EKS.Exp1 5 2 TRUE 0 2 2 2 2 2 2 1 1 LSEC central vein Endothelial cells 3 2 3 3 4 4 4 4 4 5 5 4 6 4 5_central 5_central LSEC pericentral LSEC pericentral Endothelial cells 0 0 0 0 2 0 0 1 1 4 1 2 3 3 2 0 0 1 2 2 3 Pericentral LSEC Pericentral LSEC 1 0.859681002227172 TRUE (0.8,0.9]
sc_H1.EKS.Exp1_CACACAATCCACGCAG EKS.data 5713 2167 0.0186278964107224 FALSE 4.21844915105899 6.23140206546473 0.0618046283934134 0.0128564749883123 S 5078 2167 sc_H1 HD1 EKS cells healthy Exp1 V2 sc_H1.EKS.Exp1 25 5 TRUE 0 2 2 2 2 2 2 1 1 LSEC central vein Endothelial cells 3 2 3 3 4 4 4 4 4 5 5 4 6 4 5_central 5_central LSEC pericentral LSEC pericentral Endothelial cells 0 0 0 0 2 2 2 1 2 3 13 13 4 2 12 5 7 18 7 5 3 LSEC (stress) LSEC (stress) 2 0.654910235855076 FALSE (0.6,0.7]
sc_H1.EKS.Exp1_CACATAGAGTTACCCA EKS.data 6585 2262 0.0319488817891374 FALSE 4.78359908883827 11.9969627942293 0.0286493101913663 -0.106851592125084 S 5168 2260 sc_H1 HD1 EKS cells healthy Exp1 V2 sc_H1.EKS.Exp1 5 13 TRUE 0 2 2 2 2 2 2 1 1 LSEC central vein Endothelial cells 3 2 3 3 4 4 4 4 4 5 5 4 6 4 5_central 5_central LSEC pericentral LSEC pericentral Endothelial cells 0 0 0 0 2 0 0 6 1 6 3 5 5 7 9 7 3 10 10 13 8 Pericentral LSEC Pericentral LSEC 1 0.932433815887157 TRUE (0.9,1]
sc_H1.EKS.Exp1_CACTCCAAGAGCTTCT EKS.data 5732 2183 0.0251107828655835 FALSE 3.7857641311933 11.3049546406141 -0.0172174009790832 -0.0867487403251779 G1 5087 2181 sc_H1 HD1 EKS cells healthy Exp1 V2 sc_H1.EKS.Exp1 5 8 TRUE 0 2 2 2 2 2 2 1 1 LSEC central vein Endothelial cells 3 2 3 3 4 4 4 4 4 5 5 4 6 4 5_central 5_central LSEC pericentral LSEC pericentral Endothelial cells 0 0 0 0 2 0 0 1 1 5 1 2 5 3 2 7 3 1 4 8 5 Pericentral LSEC Pericentral LSEC 1 0.677056592427617 TRUE (0.6,0.7]
sc_H1.EKS.Exp1_CACTCCAGTCTCTCGT EKS.data 5399 2017 0.0362520914668154 FALSE 4.03778477495833 11.2613446934618 -0.00845571873609257 0.0128564749883123 G2M 4972 2017 sc_H1 HD1 EKS cells healthy Exp1 V2 sc_H1.EKS.Exp1 5 12 TRUE 0 2 2 2 2 2 2 1 1 LSEC central vein Endothelial cells 3 2 3 3 4 4 4 4 4 5 5 4 6 4 5_central 5_central LSEC pericentral LSEC pericentral Endothelial cells 0 0 0 0 0 2 2 2 2 3 4 9 8 2 5 13 4 5 6 12 1 LSEC (stress) LSEC (stress) 2 0.82663854474541 FALSE (0.8,0.9]
sc_H1.EKS.Exp1_CACTCCATCCGAACGC EKS.data 4827 1978 0.018034265103697 FALSE 2.44458255645328 9.07395898073337 0.0188584779706275 0.00901251883019064 S 4761 1978 sc_H1 HD1 EKS cells healthy Exp1 V2 sc_H1.EKS.Exp1 5 2 TRUE 0 2 2 2 2 2 2 1 1 LSEC central vein Endothelial cells 3 2 3 3 4 4 4 4 4 5 5 4 6 4 5_central 5_central LSEC pericentral LSEC pericentral Endothelial cells 0 0 0 0 2 0 0 1 1 4 1 2 3 3 2 0 0 1 2 2 3 Pericentral LSEC Pericentral LSEC 1 0.93837282108389 TRUE (0.9,1]
sc_H1.EKS.Exp1_CAGTAACCAGTTCATG EKS.data 6053 2205 0.0265398097145719 FALSE 2.57723442920866 10.408062117958 0.0112650200267023 -0.0469066541997818 S 5137 2205 sc_H1 HD1 EKS cells healthy Exp1 V2 sc_H1.EKS.Exp1 5 2 TRUE 0 2 2 2 2 2 2 1 1 LSEC central vein Endothelial cells 3 2 3 3 4 4 4 4 4 5 5 4 6 4 5_central 5_central LSEC pericentral LSEC pericentral Endothelial cells 0 0 0 0 2 0 0 1 1 4 1 2 3 3 2 0 0 1 2 2 3 Pericentral LSEC Pericentral LSEC 1 0.92055580549369 TRUE (0.9,1]
sc_H1.EKS.Exp1_CATCGGGTCCTTTCGG EKS.data 5950 2122 0.0295489891135303 FALSE 1.88235294117647 7.79831932773109 -0.0166332888295505 -0.0726196041764064 G1 5103 2122 sc_H1 HD1 EKS cells healthy Exp1 V2 sc_H1.EKS.Exp1 9 5 TRUE 0 2 2 2 2 2 2 1 1 LSEC central vein Endothelial cells 3 2 3 3 4 4 4 4 4 5 5 4 6 4 5_central 5_central LSEC pericentral LSEC pericentral Endothelial cells 0 0 0 0 2 0 2 1 2 4 1 2 4 2 12 13 7 1 2 5 3 LSEC (stress) LSEC (stress) 2 0.363515368401945 FALSE (0.3,0.4]
sc_H1.EKS.Exp1_CATTATCAGTGCAAGC EKS.data 4030 1831 0.0146551724137931 FALSE 1.06699751861042 7.24565756823821 0.0455885625278149 -0.0854501064879747 S 4303 1831 sc_H1 HD1 EKS cells healthy Exp1 V2 sc_H1.EKS.Exp1 5 7 TRUE 0 2 2 2 2 2 2 1 1 LSEC central vein Endothelial cells 3 2 3 3 4 4 4 4 4 5 5 4 6 4 5_central 5_central LSEC pericentral LSEC pericentral Endothelial cells 0 0 3 3 4 5 5 5 6 7 6 6 10 5 8 10 11 7 5 7 6 LSEC (remodelling) LSEC (remodelling) 6 0.918594140079955 FALSE (0.9,1]
sc_H1.EKS.Exp1_CATTATCAGTGCCATT EKS.data 7372 2434 0.0303347280334728 FALSE 6.37547476939772 10.119370591427 0.0339063195371607 -0.0674770141810815 S 5277 2400 sc_H1 HD1 EKS cells healthy Exp1 V2 sc_H1.EKS.Exp1 5 2 TRUE 0 2 2 2 2 2 2 1 1 LSEC central vein Endothelial cells 3 2 3 3 4 4 4 4 4 5 5 4 6 4 5_central 5_central LSEC pericentral LSEC pericentral Endothelial cells 0 0 0 0 2 0 0 1 1 4 1 2 3 3 2 0 0 1 2 2 3 Pericentral LSEC Pericentral LSEC 1 0.985142487008166 TRUE (0.9,1]
sc_H1.EKS.Exp1_CCGTGGAAGCAGACTG EKS.data 5145 2034 0.0174496644295302 FALSE 6.21963070942663 7.89115646258503 0.0844459279038718 -0.094332761934445 S 4894 2033 sc_H1 HD1 EKS cells healthy Exp1 V2 sc_H1.EKS.Exp1 5 2 TRUE 0 2 2 2 2 2 2 1 1 LSEC central vein Endothelial cells 3 2 3 3 4 4 4 4 4 5 5 4 6 4 5_central 5_central LSEC pericentral LSEC pericentral Endothelial cells 0 0 0 0 2 0 0 1 1 4 1 2 3 3 2 0 0 1 2 2 3 Pericentral LSEC Pericentral LSEC 1 0.852257245731255 TRUE (0.8,0.9]
sc_H1.EKS.Exp1_CGAGCCATCGAGAGCA EKS.data 6611 2319 0.0303347280334728 FALSE 2.11768265012857 13.7649372258357 0.10066199376947 -0.0278167367928939 S 5205 2317 sc_H1 HD1 EKS cells healthy Exp1 V2 sc_H1.EKS.Exp1 5 2 TRUE 0 2 2 2 2 2 2 1 1 LSEC central vein Endothelial cells 3 2 3 3 4 4 4 4 4 5 5 4 6 4 5_central 5_central LSEC pericentral LSEC pericentral Endothelial cells 0 0 0 0 2 0 0 1 1 4 1 2 3 3 2 0 0 1 2 2 3 Pericentral LSEC Pericentral LSEC 1 0.785443437268003 TRUE (0.7,0.8]
sc_H1.EKS.Exp1_CGATGTAGTCCGAACC EKS.data 6117 2202 0.0217391304347826 FALSE 4.02157920549289 9.97220859898643 0.0321539830885625 0.0142589995324918 S 5145 2201 sc_H1 HD1 EKS cells healthy Exp1 V2 sc_H1.EKS.Exp1 5 2 TRUE 0 2 2 2 2 2 2 1 1 LSEC central vein Endothelial cells 3 2 3 3 4 4 4 4 4 5 5 4 6 4 5_central 5_central LSEC pericentral LSEC pericentral Endothelial cells 0 0 0 0 2 0 0 1 1 4 1 2 3 3 2 0 0 1 2 2 3 Pericentral LSEC Pericentral LSEC 1 0.899026911655531 TRUE (0.8,0.9]
sc_H1.EKS.Exp1_CGTGAGCAGACGCACA EKS.data 5443 2071 0.0192307692307692 FALSE 7.29377181701268 11.1703104905383 -0.00787160658655986 -0.080021817048465 G1 5007 2071 sc_H1 HD1 EKS cells healthy Exp1 V2 sc_H1.EKS.Exp1 5 2 TRUE 0 2 2 2 2 2 2 1 1 LSEC central vein Endothelial cells 3 2 3 3 4 4 4 4 4 5 5 4 6 4 5_central 5_central LSEC pericentral LSEC pericentral Endothelial cells 0 0 0 0 2 0 0 1 1 4 1 2 3 3 2 0 0 1 2 2 3 Pericentral LSEC Pericentral LSEC 1 0.980688233110616 TRUE (0.9,1]
sc_H1.EKS.Exp1_CGTTAGAAGAAACCGC EKS.data 6020 2156 0.023728813559322 FALSE 3.17275747508306 11.4617940199336 -0.0201379617267468 -0.0419458729416654 G1 5093 2155 sc_H1 HD1 EKS cells healthy Exp1 V2 sc_H1.EKS.Exp1 5 2 TRUE 0 2 2 2 2 2 2 1 1 LSEC central vein Endothelial cells 3 2 3 3 4 4 4 4 4 5 5 4 6 4 5_central 5_central LSEC pericentral LSEC pericentral Endothelial cells 0 0 0 0 2 0 0 1 1 4 1 2 3 3 2 0 0 1 2 2 3 Pericentral LSEC Pericentral LSEC 1 0.931691440237565 TRUE (0.9,1]
sc_H1.EKS.Exp1_CTAGTGAAGGGTATCG EKS.data 4718 1821 0.0258192651439921 FALSE 5.10809665112336 16.2356930902925 -0.0281764574988874 -0.0252194691184874 G1 4703 1820 sc_H1 HD1 EKS cells healthy Exp1 V2 sc_H1.EKS.Exp1 5 4 TRUE 0 2 2 2 2 2 2 1 1 LSEC central vein Endothelial cells 3 2 3 3 4 4 4 4 4 5 5 4 6 4 5_central 5_central LSEC pericentral LSEC pericentral Endothelial cells 0 0 0 0 0 0 0 1 1 5 7 14 7 3 2 3 8 2 4 4 5 Pericentral LSEC Pericentral LSEC 1 0.739416146993318 TRUE (0.7,0.8]
sc_H1.EKS.Exp1_CTCATTATCCAAGCCG EKS.data 6143 2195 0.0230547550432277 FALSE 3.48363991535081 12.0462314829888 0.0333222073876279 -0.0686977299880526 S 5138 2195 sc_H1 HD1 EKS cells healthy Exp1 V2 sc_H1.EKS.Exp1 5 2 TRUE 0 2 2 2 2 2 2 1 1 LSEC central vein Endothelial cells 3 2 3 3 4 4 4 4 4 5 5 4 6 4 5_central 5_central LSEC pericentral LSEC pericentral Endothelial cells 0 0 0 0 2 0 0 1 1 4 1 2 3 3 2 0 0 1 2 2 3 Pericentral LSEC Pericentral LSEC 1 0.934660942835932 TRUE (0.9,1]
sc_H1.EKS.Exp1_CTGAAACAGTCTCCTC EKS.data 5375 2009 0.0204651162790698 FALSE 7.4046511627907 8.52093023255814 -0.0502336448598131 -0.00407771024881826 G1 4966 2009 sc_H1 HD1 EKS cells healthy Exp1 V2 sc_H1.EKS.Exp1 5 2 TRUE 0 2 2 2 2 2 2 1 1 LSEC central vein Endothelial cells 3 2 3 3 4 4 4 4 4 5 5 4 6 4 5_central 5_central LSEC pericentral LSEC pericentral Endothelial cells 0 0 0 0 2 0 0 1 1 4 1 2 3 3 2 0 0 1 2 2 3 Pericentral LSEC Pericentral LSEC 1 0.974749227913883 TRUE (0.9,1]
sc_H1.EKS.Exp1_CTGCGGAAGCCCGAAA EKS.data 5400 1944 0.0204651162790698 FALSE 4.2037037037037 12.5555555555556 -0.00261459724076547 -0.087969456132149 G1 4967 1944 sc_H1 HD1 EKS cells healthy Exp1 V2 sc_H1.EKS.Exp1 5 2 TRUE 0 2 2 2 2 2 2 1 1 LSEC central vein Endothelial cells 3 2 3 3 4 4 4 4 4 5 5 4 6 4 5_central 5_central LSEC pericentral LSEC pericentral Endothelial cells 0 0 0 0 2 0 0 1 1 4 1 2 3 3 2 0 0 1 2 2 3 Pericentral LSEC Pericentral LSEC 1 0.952477958426132 TRUE (0.9,1]
sc_H1.EKS.Exp1_CTGTGCTCATGCCTTC EKS.data 8132 2580 0.0251107828655835 FALSE 5.10329562223315 10.8706345302509 0.00119603916332887 -0.104695859955327 S 5327 2468 sc_H1 HD1 EKS cells healthy Exp1 V2 sc_H1.EKS.Exp1 5 2 TRUE 0 2 2 2 2 2 2 1 1 LSEC central vein Endothelial cells 3 2 3 3 4 4 4 4 4 5 5 4 6 4 5_central 5_central LSEC pericentral LSEC pericentral Endothelial cells 0 0 0 0 2 0 0 1 1 4 1 2 3 3 2 0 0 1 2 2 3 Pericentral LSEC Pericentral LSEC 1 0.981430608760208 TRUE (0.9,1]
sc_H1.EKS.Exp1_CTGTGCTGTGATAAGT EKS.data 5406 2034 0.023728813559322 FALSE 5.51239363669996 6.65926748057714 -0.00611927013796173 -0.0101553166069295 G1 4984 2034 sc_H1 HD1 EKS cells healthy Exp1 V2 sc_H1.EKS.Exp1 5 2 TRUE 0 2 2 2 2 2 2 1 1 LSEC central vein Endothelial cells 3 2 3 3 4 4 4 4 4 5 5 4 6 4 5_central 5_central LSEC pericentral LSEC pericentral Endothelial cells 0 0 0 0 2 0 2 1 2 4 13 13 3 2 12 5 7 1 7 2 1 LSEC (stress) LSEC (stress) 2 0.978876034810037 FALSE (0.9,1]
sc_H1.EKS.Exp1_CTTCTCTTCTTTAGTC EKS.data 4353 1724 0.0217391304347826 FALSE 8.24718584883988 9.14311968757179 0.068813974187806 -0.0946184613786297 S 4465 1723 sc_H1 HD1 EKS cells healthy Exp1 V2 sc_H1.EKS.Exp1 5 5 TRUE 0 2 2 2 2 2 2 1 1 LSEC central vein Endothelial cells 3 2 3 3 4 4 4 4 4 5 5 4 6 4 5_central 5_central LSEC pericentral LSEC pericentral Endothelial cells 0 0 0 0 0 2 2 2 2 3 13 13 4 2 12 5 7 18 7 5 1 LSEC (stress) LSEC (stress) 2 0.957785174981034 FALSE (0.9,1]
sc_H1.EKS.Exp1_GAAACTCTCTGAAAGA EKS.data 4179 1825 0.0210970464135021 FALSE 3.32615458243599 7.22660923665949 -0.00319870939029818 -0.0353228403719287 G1 4374 1825 sc_H1 HD1 EKS cells healthy Exp1 V2 sc_H1.EKS.Exp1 5 5 TRUE 0 2 2 2 2 2 2 1 1 LSEC central vein Endothelial cells 3 2 3 3 4 4 4 4 4 5 5 4 6 4 5_central 5_central LSEC pericentral LSEC pericentral Endothelial cells 0 0 0 0 0 2 2 2 2 3 4 1 4 2 5 5 7 5 7 5 1 LSEC (stress) LSEC (stress) 2 0.875448550437908 FALSE (0.8,0.9]
sc_H1.EKS.Exp1_GACACGCCACAGCGTC EKS.data 4853 1934 0.0198431010613752 FALSE 3.23511230166907 10.5501751493921 0.0159379172229639 -0.0431665887486364 S 4773 1934 sc_H1 HD1 EKS cells healthy Exp1 V2 sc_H1.EKS.Exp1 5 5 TRUE 0 2 2 2 2 2 2 1 1 LSEC central vein Endothelial cells 3 2 3 3 4 4 4 4 4 5 5 4 6 4 5_central 5_central LSEC pericentral LSEC pericentral Endothelial cells 0 0 0 0 0 2 2 2 2 3 13 13 4 2 12 5 7 18 7 5 1 LSEC (stress) LSEC (stress) 2 0.708313260398831 FALSE (0.7,0.8]
sc_H1.EKS.Exp1_GACGTGCAGAAAGTGG EKS.data 6174 2226 0.0204651162790698 FALSE 8.13087139617752 7.48299319727891 -0.045115709835336 -0.0471923536439665 G1 5142 2225 sc_H1 HD1 EKS cells healthy Exp1 V2 sc_H1.EKS.Exp1 5 2 TRUE 0 2 2 2 2 2 2 1 1 LSEC central vein Endothelial cells 3 2 3 3 4 4 4 4 4 5 5 4 6 4 5_central 5_central LSEC pericentral LSEC pericentral Endothelial cells 0 0 0 0 2 0 0 1 1 4 1 2 3 3 2 0 0 1 2 2 3 Pericentral LSEC Pericentral LSEC 1 0.992566243504083 TRUE (0.9,1]
sc_H1.EKS.Exp1_GACTAACAGGAGTCTG EKS.data 4446 1797 0.0168738898756661 FALSE 4.47593342330184 9.35672514619883 -0.00319870939029818 0.0655030907485325 G2M 4499 1794 sc_H1 HD1 EKS cells healthy Exp1 V2 sc_H1.EKS.Exp1 5 2 TRUE 0 2 2 2 2 2 2 1 1 LSEC central vein Endothelial cells 3 2 3 3 4 4 4 4 4 5 5 4 6 4 5_central 5_central LSEC pericentral LSEC pericentral Endothelial cells 0 0 0 0 2 0 0 1 1 4 1 2 3 3 2 0 0 1 2 2 3 Pericentral LSEC Pericentral LSEC 1 0.887148901262064 TRUE (0.8,0.9]
sc_H1.EKS.Exp1_GATCGATGTCTTCGTC EKS.data 4576 1872 0.0251107828655835 FALSE 2.90646853146853 7.99825174825175 0.0379951045838896 -0.035037140927744 S 4580 1872 sc_H1 HD1 EKS cells healthy Exp1 V2 sc_H1.EKS.Exp1 9 5 TRUE 0 2 2 2 2 2 2 1 1 LSEC central vein Endothelial cells 3 2 3 3 4 4 4 4 4 5 5 4 6 4 5_central 5_central LSEC pericentral LSEC pericentral Endothelial cells 0 0 0 0 2 2 2 2 2 3 10 10 4 2 9 13 7 11 2 5 1 LSEC (stress) LSEC (stress) 2 0.759181056789605 FALSE (0.7,0.8]
sc_H1.EKS.Exp1_GATGAGGTCACAAACC EKS.data 7616 2640 0.0419869899467771 FALSE 6.85399159663866 14.0231092436975 -0.0202770360480641 -0.109370941769259 G1 5295 2596 sc_H1 HD1 EKS cells healthy Exp1 V2 sc_H1.EKS.Exp1 5 4 TRUE 0 2 2 2 2 2 2 1 1 LSEC portal vein Endothelial cells 3 2 3 3 4 4 4 4 4 5 5 4 6 4 5_central 5_central LSEC pericentral LSEC pericentral Endothelial cells 0 0 0 0 0 0 0 1 1 5 7 1 7 8 2 3 8 2 4 4 5 Pericentral LSEC Pericentral LSEC 1 0.750551781737194 TRUE (0.7,0.8]
sc_H1.EKS.Exp1_GCACATAAGAAGGTGA EKS.data 5219 1898 0.0287769784172662 FALSE 7.01283770837325 13.7957463115539 -0.031097018246551 -0.106955482832061 G1 4901 1897 sc_H1 HD1 EKS cells healthy Exp1 V2 sc_H1.EKS.Exp1 5 4 TRUE 0 2 2 2 2 2 2 1 1 LSEC central vein Endothelial cells 3 2 3 3 4 4 4 4 4 5 5 4 6 4 5_central 5_central LSEC pericentral LSEC pericentral Endothelial cells 0 0 0 0 0 0 0 5 1 5 7 14 10 6 8 3 8 7 4 4 3 Pericentral LSEC Pericentral LSEC 1 0.889376028210839 TRUE (0.8,0.9]
sc_H1.EKS.Exp1_GCATGCGCAATCACAC EKS.data 5980 2206 0.0319488817891374 FALSE 1.88963210702341 12.5083612040134 0.0368268802848242 0.00397381954184198 S 5124 2205 sc_H1 HD1 EKS cells healthy Exp1 V2 sc_H1.EKS.Exp1 5 4 TRUE 0 2 2 2 2 2 2 1 1 LSEC central vein Endothelial cells 3 2 3 3 4 4 4 4 4 5 5 4 6 4 5_central 5_central LSEC pericentral LSEC pericentral Endothelial cells 0 0 0 0 0 2 2 2 2 5 4 1 8 8 5 3 8 5 4 4 5 LSEC (stress) LSEC (stress) 2 0.758928984736779 FALSE (0.7,0.8]
sc_H1.EKS.Exp1_GCATGTATCTCTAAGG EKS.data 4520 1871 0.0198431010613752 FALSE 4.33628318584071 11.6814159292035 -0.0578271028037383 -0.0456080203625786 G1 4533 1871 sc_H1 HD1 EKS cells healthy Exp1 V2 sc_H1.EKS.Exp1 5 23 TRUE 0 2 2 2 2 2 2 1 1 LSEC central vein Endothelial cells 3 2 3 3 4 4 4 4 4 5 5 4 6 4 5_central 5_central LSEC pericentral LSEC pericentral Endothelial cells 0 0 0 0 0 0 0 1 1 5 14 14 7 19 18 3 8 2 23 23 5 Pericentral LSEC Pericentral LSEC 1 0.803260452858203 TRUE (0.8,0.9]
sc_H1.EKS.Exp1_GCTGCGAGTGTGGCTC EKS.data 6124 2126 0.0244140625 FALSE 6.0254735467015 11.6917047681254 0.0571317311971518 -0.0182847644278219 S 5122 2124 sc_H1 HD1 EKS cells healthy Exp1 V2 sc_H1.EKS.Exp1 5 2 TRUE 0 2 2 2 2 2 2 1 1 LSEC central vein Endothelial cells 3 2 3 3 4 4 4 4 4 5 5 4 6 4 5_central 5_central LSEC pericentral LSEC pericentral Endothelial cells 0 0 0 0 2 0 0 1 1 4 1 2 3 3 2 0 0 1 2 2 3 Pericentral LSEC Pericentral LSEC 1 0.979945857461025 TRUE (0.9,1]
sc_H1.EKS.Exp1_GGATGTTGTGATGTCT EKS.data 4025 1566 0.0230547550432277 FALSE 5.81366459627329 13.167701863354 -0.0100689808633734 -0.00745415822554674 G1 4356 1566 sc_H1 HD1 EKS cells healthy Exp1 V2 sc_H1.EKS.Exp1 5 2 TRUE 0 2 2 2 2 2 2 1 1 LSEC central vein Endothelial cells 3 2 3 3 4 4 4 4 4 5 5 4 6 4 5_central 5_central LSEC pericentral LSEC pericentral Endothelial cells 0 0 0 0 2 0 0 1 1 4 1 2 3 3 2 0 0 1 2 2 3 Pericentral LSEC Pericentral LSEC 1 0.824789346696362 TRUE (0.8,0.9]
sc_H1.EKS.Exp1_GGGTCTGAGGAGTACC EKS.data 4700 1811 0.0303347280334728 FALSE 8.57446808510638 9.87234042553191 0.02586782376502 -0.0308295672952054 S 4686 1810 sc_H1 HD1 EKS cells healthy Exp1 V2 sc_H1.EKS.Exp1 5 7 TRUE 0 2 2 2 2 2 2 1 1 LSEC central vein Endothelial cells 3 2 3 3 4 4 4 4 4 5 5 4 6 4 5_central 5_central LSEC pericentral LSEC pericentral Endothelial cells 0 0 0 3 4 5 5 5 6 7 6 6 10 5 8 10 11 7 5 7 6 LSEC (remodelling) LSEC (remodelling) 6 0.983304916946501 FALSE (0.9,1]
sc_H1.EKS.Exp1_GGTGCGTCAGCGTTCG EKS.data 6304 2142 0.0287769784172662 FALSE 6.10723350253807 13.1979695431472 0.00892857142857142 -0.0433483974858449 S 5146 2141 sc_H1 HD1 EKS cells healthy Exp1 V2 sc_H1.EKS.Exp1 9 21 TRUE 0 2 2 2 2 2 2 1 1 LSEC central vein Endothelial cells 3 2 3 3 4 4 4 4 4 5 5 4 6 4 5_central 5_central LSEC pericentral LSEC pericentral Endothelial cells 0 0 0 0 2 2 2 2 2 3 4 9 8 2 5 13 18 20 6 21 1 LSEC (stress) LSEC (stress) 2 0.832059387820634 FALSE (0.8,0.9]
sc_H1.EKS.Exp1_GGTGCGTGTTAGGGTG EKS.data 7238 2337 0.0265398097145719 FALSE 6.50732246476927 14.2857142857143 -0.000417222963951941 -0.0883330736065659 G1 5215 2313 sc_H1 HD1 EKS cells healthy Exp1 V2 sc_H1.EKS.Exp1 5 2 TRUE 0 2 2 2 2 2 2 1 1 LSEC central vein Endothelial cells 3 2 3 3 4 4 4 4 4 5 5 4 6 4 5_central 5_central LSEC pericentral LSEC pericentral Endothelial cells 0 0 0 0 2 0 0 1 1 4 1 2 3 3 2 0 0 1 2 2 3 Pericentral LSEC Pericentral LSEC 1 0.979203481811433 TRUE (0.9,1]
sc_H1.EKS.Exp1_GTGCATAAGTACATGA EKS.data 4132 1761 0.0280183392766174 FALSE 4.98547918683446 10.406582768635 0.0067311971517579 0.0174276660952678 G2M 4360 1760 sc_H1 HD1 EKS cells healthy Exp1 V2 sc_H1.EKS.Exp1 5 4 TRUE 0 2 2 2 2 2 2 1 1 LSEC central vein Endothelial cells 3 2 3 3 4 4 4 4 4 5 5 4 6 4 5_central 5_central LSEC pericentral LSEC pericentral Endothelial cells 0 0 0 0 0 0 0 1 1 5 7 14 7 3 2 3 8 2 4 4 3 Pericentral LSEC Pericentral LSEC 1 0.809941833704529 TRUE (0.8,0.9]
sc_H1.EKS.Exp1_TACACGATCAATAAGG EKS.data 6617 2391 0.0336225596529284 FALSE 2.00997430859906 8.73507631857337 0.0187194036493102 -0.0956313957716482 S 5228 2386 sc_H1 HD1 EKS cells healthy Exp1 V2 sc_H1.EKS.Exp1 25 5 TRUE 0 2 2 2 2 2 2 1 1 LSEC central vein Endothelial cells 3 2 3 3 4 4 4 4 4 5 5 4 6 4 5_central 5_central LSEC pericentral LSEC pericentral Endothelial cells 0 0 0 0 2 2 2 2 2 3 13 13 4 2 12 5 7 18 7 5 1 LSEC (stress) LSEC (stress) 2 0.984505107311068 FALSE (0.9,1]
sc_H1.EKS.Exp1_TACAGTGTCTGTTTGT EKS.data 4611 1810 0.0258192651439921 FALSE 9.47733680329647 9.10865322055953 -0.000278148642634625 -0.0224144200301283 G1 4611 1810 sc_H1 HD1 EKS cells healthy Exp1 V2 sc_H1.EKS.Exp1 5 2 TRUE 0 2 2 2 2 2 2 1 1 LSEC central vein Endothelial cells 3 2 3 3 4 4 4 4 4 5 5 4 6 4 5_central 5_central LSEC pericentral LSEC pericentral Endothelial cells 0 0 0 0 2 0 0 1 1 4 1 2 3 3 2 0 0 1 2 2 3 Pericentral LSEC Pericentral LSEC 1 0.976233979213066 TRUE (0.9,1]
sc_H1.EKS.Exp1_TACGGATTCCGCGGTA EKS.data 5205 1885 0.0258192651439921 FALSE 7.85782901056676 11.2199807877041 0.0200267022696929 -0.105085450106488 S 4906 1885 sc_H1 HD1 EKS cells healthy Exp1 V2 sc_H1.EKS.Exp1 5 2 TRUE 0 2 2 2 2 2 2 1 1 LSEC central vein Endothelial cells 3 2 3 3 4 4 4 4 4 5 5 4 6 4 5_central 5_central LSEC pericentral LSEC pericentral Endothelial cells 0 0 0 0 2 0 0 1 1 4 1 2 3 3 2 0 0 1 2 2 3 Pericentral LSEC Pericentral LSEC 1 0.98662723830735 TRUE (0.9,1]
sc_H1.EKS.Exp1_TACTCATAGAGTACCG EKS.data 5980 2233 0.0174496644295302 FALSE 2.4247491638796 10.2675585284281 0.0182743658210948 -0.153810191678354 S 5122 2232 sc_H1 HD1 EKS cells healthy Exp1 V2 sc_H1.EKS.Exp1 5 2 TRUE 0 2 2 2 2 2 2 1 1 LSEC central vein Endothelial cells 3 2 3 3 4 4 4 4 4 5 5 4 6 4 5_central 5_central LSEC pericentral LSEC pericentral Endothelial cells 0 0 0 0 2 0 0 1 1 4 1 2 3 3 2 0 0 1 2 2 3 Pericentral LSEC Pericentral LSEC 1 0.964355968819599 TRUE (0.9,1]
sc_H1.EKS.Exp1_TATCTCATCGGCCGAT EKS.data 5458 2040 0.0217391304347826 FALSE 3.81091975082448 12.0556980578967 -0.00553515798842902 -0.0328814087579866 G1 4986 2040 sc_H1 HD1 EKS cells healthy Exp1 V2 sc_H1.EKS.Exp1 5 4 TRUE 0 2 2 2 2 2 2 1 1 LSEC central vein Endothelial cells 3 2 3 3 4 4 4 4 4 5 5 4 6 4 5_central 5_central LSEC pericentral LSEC pericentral Endothelial cells 0 0 0 0 0 0 0 1 1 5 7 14 7 3 2 3 8 2 4 4 3 Pericentral LSEC Pericentral LSEC 1 0.915359175946548 TRUE (0.9,1]
sc_H1.EKS.Exp1_TCAGCAACACAGCGTC EKS.data 6953 2368 0.0303347280334728 FALSE 8.19790018696965 9.80871566230404 -0.0718457943925234 -0.0321282011324087 G1 5235 2357 sc_H1 HD1 EKS cells healthy Exp1 V2 sc_H1.EKS.Exp1 5 2 TRUE 0 2 2 2 2 2 2 1 1 LSEC central vein Endothelial cells 3 2 3 3 4 4 4 4 4 5 5 4 6 4 5_central 5_central LSEC pericentral LSEC pericentral Endothelial cells 0 0 0 0 2 0 0 1 1 4 1 2 3 3 2 0 0 1 2 2 3 Pericentral LSEC Pericentral LSEC 1 0.985884862657758 TRUE (0.9,1]
sc_H1.EKS.Exp1_TCTTTCCGTGCTGTAT EKS.data 6056 2262 0.0303347280334728 FALSE 3.68229854689564 14.663143989432 0.0280651980418336 -0.0377382993091268 S 5157 2261 sc_H1 HD1 EKS cells healthy Exp1 V2 sc_H1.EKS.Exp1 5 7 TRUE 0 2 2 2 2 2 2 1 1 LSEC central vein Endothelial cells 3 2 3 3 4 4 4 4 4 5 5 4 6 4 5_central 5_central LSEC pericentral LSEC pericentral Endothelial cells 0 0 0 3 4 5 5 5 6 7 6 6 10 5 8 10 11 7 5 7 6 LSEC (remodelling) LSEC (remodelling) 6 0.244900696661959 FALSE (0.2,0.3]
sc_H1.EKS.Exp1_TGAGCCGTCCTTGACC EKS.data 3608 1482 0.040983606557377 FALSE 10.4490022172949 10.5875831485588 0.00965175789942145 -0.0916316035530622 S 4235 1480 sc_H1 HD1 EKS cells healthy Exp1 V2 sc_H1.EKS.Exp1 5 4 TRUE 0 2 2 2 2 2 2 1 1 LSEC central vein Endothelial cells 3 2 3 3 4 4 4 4 4 5 5 4 6 4 5_central 5_central LSEC pericentral LSEC pericentral Endothelial cells 0 0 0 0 0 0 0 5 1 5 7 14 10 6 8 3 8 7 4 4 3 Pericentral LSEC Pericentral LSEC 1 0.778762056421678 TRUE (0.7,0.8]
sc_H1.EKS.Exp1_TGCACCTCATCTGGTA EKS.data 6789 2312 0.0319488817891374 FALSE 4.3894535277655 16.3205184857858 0.0413607031597686 -0.103579034855332 S 5188 2309 sc_H1 HD1 EKS cells healthy Exp1 V2 sc_H1.EKS.Exp1 5 4 TRUE 0 2 2 2 2 2 2 1 1 LSEC central vein Endothelial cells 3 2 3 3 4 4 4 4 4 5 5 4 6 4 5_central 5_central LSEC pericentral LSEC pericentral Endothelial cells 0 0 0 0 2 0 0 1 1 5 1 2 7 3 2 3 8 1 4 4 5 Pericentral LSEC Pericentral LSEC 1 0.818850341499629 TRUE (0.8,0.9]
sc_H1.EKS.Exp1_TGGTTCCAGCTACCTA EKS.data 4124 1650 0.0336225596529284 FALSE 3.41901066925315 13.7730358874879 -0.0473130841121495 -0.0650615552438834 G1 4379 1650 sc_H1 HD1 EKS cells healthy Exp1 V2 sc_H1.EKS.Exp1 5 7 TRUE 0 2 2 2 2 2 2 1 1 LSEC central vein Endothelial cells 3 2 3 3 4 4 4 4 4 5 5 4 6 4 5_central 5_central LSEC pericentral LSEC pericentral Endothelial cells 0 0 3 3 4 5 5 5 6 7 6 6 10 5 8 10 11 7 5 7 6 LSEC (remodelling) LSEC (remodelling) 6 0.666843858680388 FALSE (0.6,0.7]
sc_H1.EKS.Exp1_TGTTCCGTCGGTTAAC EKS.data 3605 1564 0.0265398097145719 FALSE 6.76837725381415 9.875173370319 0.00614708500222519 0.0227520648278011 G2M 4206 1564 sc_H1 HD1 EKS cells healthy Exp1 V2 sc_H1.EKS.Exp1 5 4 TRUE 0 2 2 2 2 2 2 1 1 LSEC central vein Endothelial cells 3 2 3 3 4 4 4 4 4 5 5 4 6 4 5_central 5_central LSEC pericentral LSEC pericentral Endothelial cells 0 0 0 0 0 0 0 1 1 5 7 14 7 3 2 3 8 2 4 4 3 Pericentral LSEC Pericentral LSEC 1 0.804002828507795 TRUE (0.8,0.9]
sc_H1.EKS.Exp1_TTGCGTCAGACGCTTT EKS.data 3820 1614 0.0272727272727273 FALSE 1.72774869109948 17.434554973822 0.00556297285269248 -0.0706716534206015 S 4257 1614 sc_H1 HD1 EKS cells healthy Exp1 V2 sc_H1.EKS.Exp1 5 4 TRUE 0 2 2 2 2 2 2 1 1 LSEC central vein Endothelial cells 3 2 3 3 4 4 4 4 4 5 5 4 6 4 5_central 5_central LSEC pericentral LSEC pericentral Endothelial cells 0 0 0 0 0 0 0 1 1 5 7 2 7 8 2 3 8 2 4 4 3 Pericentral LSEC Pericentral LSEC 1 0.66517858203415 TRUE (0.6,0.7]
sc_H1.EKS.Exp1_TTGGCAAGTCAATACC EKS.data 5314 1992 0.044055522027761 FALSE 5.08091832894242 13.3609333835152 0.0159379172229639 -0.0560750090904369 S 4938 1991 sc_H1 HD1 EKS cells healthy Exp1 V2 sc_H1.EKS.Exp1 5 4 TRUE 0 2 2 2 2 2 2 1 1 LSEC central vein Endothelial cells 3 2 3 3 4 4 4 4 4 5 5 4 6 4 5_central 5_central LSEC pericentral LSEC pericentral Endothelial cells 0 0 0 0 0 0 0 1 1 5 7 1 7 8 3 3 8 2 4 4 5 Pericentral LSEC Pericentral LSEC 1 0.700070237564959 TRUE (0.7,0.8]
sc_H1.EKS.Exp1_TTTGCGCGTACGACCC EKS.data 5798 2138 0.0251107828655835 FALSE 6.3815108658158 11.0037944118662 0.0356586559857588 -0.0872162485065711 S 5054 2136 sc_H1 HD1 EKS cells healthy Exp1 V2 sc_H1.EKS.Exp1 5 4 TRUE 0 2 2 2 2 2 2 1 1 LSEC central vein Endothelial cells 3 2 3 3 4 4 4 4 4 5 5 4 6 4 5_central 5_central LSEC pericentral LSEC pericentral Endothelial cells 0 0 0 0 0 0 0 1 1 5 7 14 7 3 2 3 8 2 4 4 3 Pericentral LSEC Pericentral LSEC 1 0.943569450631032 TRUE (0.9,1]
sc_H1.EKS.Exp1_ACAGCTAAGAGGGCTT EKS.data 4116 1732 0.0689655172413793 FALSE 1.23906705539359 15.5004859086492 -0.0531542056074766 0.0340761518882136 G2M 4346 1732 sc_H1 HD1 EKS cells healthy Exp1 V2 sc_H1.EKS.Exp1 35 1 TRUE 0 5 5 4 5 4 4 6 6 LSEC portal vein Endothelial cells 3 2 3 3 4 4 4 4 4 5 13 15 13 14 5_portal 5_portal LSEC periportal LSEC periportal Endothelial cells 1 1 1 1 1 3 3 3 3 0 2 3 2 0 4 8 1 3 1 1 4 Periportal LSEC Periportal LSEC 3 0.166538918967278 FALSE (0.1,0.2]
sc_H1.EKS.Exp1_ACAGCTACACGAGGTA EKS.data 5507 2115 0.0545212765957447 FALSE 1.92482295260577 11.1131287452333 0.00075100133511348 -0.0864630408809932 S 5028 2115 sc_H1 HD1 EKS cells healthy Exp1 V2 sc_H1.EKS.Exp1 35 1 TRUE 0 5 5 4 5 4 4 6 6 LSEC portal vein Endothelial cells 3 2 3 3 4 4 4 4 4 5 13 15 13 14 5_portal 5_portal LSEC periportal LSEC periportal Endothelial cells 1 1 1 1 1 3 3 3 3 0 2 3 2 0 4 8 1 3 1 1 4 Periportal LSEC Periportal LSEC 3 0.0133727616926503 TRUE (-0.00099,0.1]
sc_H1.EKS.Exp1_ACATACGAGGTTCCTA EKS.data 8381 2490 0.115660184237462 FALSE 2.14771506980074 20.6657916716382 -0.0126835781041389 -0.108799542880889 G1 5318 2323 sc_H1 HD1 EKS cells healthy Exp1 V2 sc_H1.EKS.Exp1 35 19 TRUE 0 5 5 4 5 4 4 6 6 LSEC portal vein Endothelial cells 3 2 3 3 4 4 4 4 4 5 13 15 13 14 5_portal 5_portal LSEC periportal LSEC periportal Endothelial cells 1 1 1 1 1 3 3 3 3 11 2 3 2 13 14 8 17 14 18 19 4 Periportal LSEC Periportal LSEC 3 0.00623160862294741 FALSE (-0.00099,0.1]
sc_H1.EKS.Exp1_ACCCACTCACAGCCCA EKS.data 8108 2435 0.0967153284671533 FALSE 2.71336951159349 23.8529847064628 0.0454494882064976 -0.127603760843593 S 5269 2328 sc_H1 HD1 EKS cells healthy Exp1 V2 sc_H1.EKS.Exp1 35 1 TRUE 0 5 5 4 5 4 4 6 6 LSEC portal vein Endothelial cells 3 2 3 3 4 4 4 4 4 5 13 15 13 14 5_portal 5_portal LSEC periportal LSEC periportal Endothelial cells 1 1 1 1 1 3 3 3 3 0 2 3 2 0 4 8 1 3 1 1 0 Periportal LSEC Periportal LSEC 3 0.0571729250185598 TRUE (-0.00099,0.1]
sc_H1.EKS.Exp1_ACTTTCAGTAACGTTC EKS.data 3992 1549 0.0627674750356633 FALSE 1.65330661322645 17.1342685370741 0.00965175789942145 -0.047763752532336 S 4324 1549 sc_H1 HD1 EKS cells healthy Exp1 V2 sc_H1.EKS.Exp1 35 1 TRUE 0 5 5 4 5 4 4 6 6 LSEC portal vein Endothelial cells 3 2 3 3 4 4 4 4 4 5 13 15 13 14 5_portal 5_portal LSEC periportal LSEC periportal Endothelial cells 1 1 1 1 1 3 3 3 3 0 2 3 2 0 4 8 1 3 1 1 4 Periportal LSEC Periportal LSEC 3 0.00594900519673348 TRUE (-0.00099,0.1]
sc_H1.EKS.Exp1_AGAGCGATCAAGGTAA EKS.data 4687 1917 0.0508038585209003 FALSE 3.47770428845744 16.5991039044165 0.0455885625278149 -0.0556075009090437 S 4685 1917 sc_H1 HD1 EKS cells healthy Exp1 V2 sc_H1.EKS.Exp1 35 1 TRUE 0 5 5 4 5 4 4 6 6 LSEC portal vein Endothelial cells 3 2 3 3 4 4 4 4 4 5 13 15 13 14 5_portal 5_portal LSEC periportal LSEC periportal Endothelial cells 1 1 1 1 1 3 3 3 3 0 2 3 2 0 4 8 1 3 1 1 4 Periportal LSEC Periportal LSEC 3 0.0215388938381589 TRUE (-0.00099,0.1]
sc_H1.EKS.Exp1_AGAGCTTAGTGTTAGA EKS.data 3894 1758 0.0897994768962511 FALSE 1.38674884437596 14.8433487416538 0.0525979083222074 -0.010726715495299 S 4267 1758 sc_H1 HD1 EKS cells healthy Exp1 V2 sc_H1.EKS.Exp1 35 1 TRUE 0 5 5 4 5 4 4 6 6 LSEC portal vein Endothelial cells 3 2 3 3 4 4 4 4 4 5 13 15 13 14 5_portal 5_portal LSEC periportal LSEC periportal Endothelial cells 1 1 1 1 1 3 3 3 3 0 2 3 2 0 4 8 1 3 1 1 4 Periportal LSEC Periportal LSEC 3 0.0445085734888434 FALSE (-0.00099,0.1]
sc_H1.EKS.Exp1_AGATCTGTCTTTAGTC EKS.data 10960 2767 0.112676056338028 FALSE 2.22627737226277 20.2737226277372 -0.00873386737872719 -0.0632434678717989 G1 5299 2118 sc_H1 HD1 EKS cells healthy Exp1 V2 sc_H1.EKS.Exp1 35 19 TRUE 0 5 5 4 5 4 4 6 6 LSEC portal vein Endothelial cells 3 2 3 3 4 4 4 4 4 5 13 15 13 14 5_portal 5_portal LSEC periportal LSEC periportal Endothelial cells 1 1 1 1 1 3 3 3 3 11 2 3 2 13 14 8 17 14 18 19 4 Periportal LSEC Periportal LSEC 3 0.0949040929646385 FALSE (-0.00099,0.1]
sc_H1.EKS.Exp1_AGTAGTCAGAGGTAGA EKS.data 3627 1472 0.0814814814814815 FALSE 1.29583677970775 17.9762889440309 0.0322930574098798 -0.0807750246740429 S 4227 1472 sc_H1 HD1 EKS cells healthy Exp1 V2 sc_H1.EKS.Exp1 35 1 TRUE 0 5 5 4 5 4 4 6 6 LSEC portal vein Endothelial cells 3 2 3 3 4 4 4 4 4 5 13 15 13 14 5_portal 5_portal LSEC periportal LSEC periportal Endothelial cells 1 1 1 1 1 3 3 3 3 0 2 3 2 0 4 8 1 3 1 1 4 Periportal LSEC Periportal LSEC 3 0.00149475129918337 TRUE (-0.00099,0.1]
sc_H1.EKS.Exp1_ATTCTACAGTACCGGA EKS.data 5314 1884 0.0598885793871866 FALSE 1.63718479488145 19.8720361309748 -0.0305129060970182 -0.0945145706716534 G1 4938 1883 sc_H1 HD1 EKS cells healthy Exp1 V2 sc_H1.EKS.Exp1 35 1 TRUE 0 5 5 4 5 4 4 6 6 LSEC portal vein Endothelial cells 3 2 3 3 4 4 4 4 4 5 13 15 13 14 5_portal 5_portal LSEC periportal LSEC periportal Endothelial cells 1 1 1 1 1 3 3 3 3 0 2 3 2 0 4 8 1 3 1 1 4 Periportal LSEC Periportal LSEC 3 0.00817613214550854 TRUE (-0.00099,0.1]
sc_H1.EKS.Exp1_CACATTTTCACAATGC EKS.data 5373 1760 0.11875 FALSE 5.08096035734227 16.6387493020659 0.0746550956831331 -0.108176198639032 S 4942 1758 sc_H1 HD1 EKS cells healthy Exp1 V2 sc_H1.EKS.Exp1 35 19 TRUE 0 5 5 4 5 4 4 6 6 LSEC portal vein Endothelial cells 3 2 3 3 4 4 4 4 4 5 13 15 13 14 5_portal 5_portal LSEC periportal LSEC periportal Endothelial cells 1 1 1 1 1 3 3 3 3 11 2 3 2 13 14 8 17 14 18 19 4 Periportal LSEC Periportal LSEC 3 0.205124203282242 FALSE (0.2,0.3]
sc_H1.EKS.Exp1_CCGTACTGTTACGGAG EKS.data 4537 1749 0.0462107208872458 FALSE 1.16817280141062 12.4752038792153 0.0711504227859368 -0.0594514570671653 S 4544 1746 sc_H1 HD1 EKS cells healthy Exp1 V2 sc_H1.EKS.Exp1 35 20 TRUE 0 5 5 4 5 4 4 6 6 LSEC portal vein Endothelial cells 3 2 3 3 4 4 4 4 4 5 13 15 13 14 5_portal 5_portal LSEC periportal LSEC periportal Endothelial cells 1 1 1 1 1 3 3 3 9 12 12 12 13 14 16 17 16 16 15 20 13 LSEC (fenestr.) LSEC (fenestr.) 9 0.0068300525881089 FALSE (-0.00099,0.1]
sc_H1.EKS.Exp1_CGCGGTAGTTTCGCTC EKS.data 4623 1681 0.0520156046814044 FALSE 2.79039584685269 17.996971663422 0.00965175789942145 -0.111163056464599 S 4623 1681 sc_H1 HD1 EKS cells healthy Exp1 V2 sc_H1.EKS.Exp1 35 1 TRUE 0 5 5 4 5 4 4 6 6 LSEC portal vein Endothelial cells 3 2 3 3 4 4 4 4 4 5 13 15 13 14 5_portal 5_portal LSEC periportal LSEC periportal Endothelial cells 1 1 1 1 1 3 3 3 3 0 2 3 2 0 4 8 1 3 1 1 4 Periportal LSEC Periportal LSEC 3 0.037871158129176 TRUE (-0.00099,0.1]
sc_H1.EKS.Exp1_CGCTTCAGTATCGCAT EKS.data 4780 1929 0.0484581497797357 FALSE 3.36820083682008 15.1464435146443 0.0252837116154873 -0.094332761934445 S 4731 1927 sc_H1 HD1 EKS cells healthy Exp1 V2 sc_H1.EKS.Exp1 35 1 TRUE 0 5 5 4 5 4 4 6 6 LSEC portal vein Endothelial cells 3 2 3 3 4 4 4 4 4 5 13 15 13 14 5_portal 5_portal LSEC periportal LSEC periportal Endothelial cells 1 1 1 1 1 3 3 3 3 0 2 3 2 0 4 8 1 3 1 1 4 Periportal LSEC Periportal LSEC 3 0.0304474016332591 TRUE (-0.00099,0.1]
sc_H1.EKS.Exp1_CGTCACTGTGTGACGA EKS.data 5178 1844 0.101694915254237 FALSE 1.04287369640788 13.9049826187717 0.0287883845126836 -0.0383096981974962 S 4895 1838 sc_H1 HD1 EKS cells healthy Exp1 V2 sc_H1.EKS.Exp1 35 1 TRUE 0 5 5 4 5 4 4 6 6 LSEC portal vein Endothelial cells 3 2 3 3 4 4 4 4 4 5 13 15 13 14 5_portal 5_portal LSEC periportal LSEC periportal Endothelial cells 1 1 1 1 1 3 3 3 3 0 2 3 2 0 4 8 1 3 15 1 4 Periportal LSEC Periportal LSEC 3 0.00933727370582365 FALSE (-0.00099,0.1]
sc_H1.EKS.Exp1_CTGATAGTCTTTAGGG EKS.data 15275 3481 0.077662129703763 FALSE 2.78887070376432 15.9476268412439 -0.0195260347129506 -0.04459508596956 G1 4924 1732 sc_H1 HD1 EKS cells healthy Exp1 V2 sc_H1.EKS.Exp1 35 19 TRUE 0 5 5 4 5 4 4 6 6 LSEC portal vein Endothelial cells 3 2 3 3 4 4 4 4 4 5 13 15 13 14 5_portal 5_portal LSEC periportal LSEC periportal Endothelial cells 1 1 1 1 1 3 3 3 3 11 2 3 2 13 14 8 17 14 18 19 4 Periportal LSEC Periportal LSEC 3 0.0270613770354905 FALSE (-0.00099,0.1]
sc_H1.EKS.Exp1_GAAATGAAGTTGCAGG EKS.data 4653 1705 0.0657894736842105 FALSE 1.43993122716527 21.0186976144423 -0.0432242990654206 -0.0889044724949353 G1 4651 1704 sc_H1 HD1 EKS cells healthy Exp1 V2 sc_H1.EKS.Exp1 35 1 TRUE 0 5 5 4 5 4 4 6 6 LSEC portal vein Endothelial cells 3 2 3 3 4 4 4 4 4 5 13 15 13 14 5_portal 5_portal LSEC periportal LSEC periportal Endothelial cells 1 1 1 1 1 3 3 3 3 0 2 3 2 0 4 8 1 3 1 1 4 Periportal LSEC Periportal LSEC 3 0.0145834716468084 FALSE (-0.00099,0.1]
sc_H1.EKS.Exp1_GAATAAGGTCTCCACT EKS.data 5930 2089 0.044055522027761 FALSE 2.1079258010118 16.424957841484 0.123303293279929 -0.157732065866708 S 5087 2088 sc_H1 HD1 EKS cells healthy Exp1 V2 sc_H1.EKS.Exp1 35 1 TRUE 0 5 5 4 5 4 4 6 6 LSEC portal vein Endothelial cells 3 2 3 3 4 4 4 4 4 5 13 15 13 14 5_portal 5_portal LSEC periportal LSEC periportal Endothelial cells 1 1 1 1 1 3 3 3 3 0 2 3 2 0 4 8 1 3 1 1 4 Periportal LSEC Periportal LSEC 3 0.0452949146250928 TRUE (-0.00099,0.1]
sc_H1.EKS.Exp1_GATCTAGAGTGGCACA EKS.data 6251 2335 0.0723076923076923 FALSE 1.15181570948648 16.4773636218205 0.0762683578104139 -0.0838398005298426 S 5220 2333 sc_H1 HD1 EKS cells healthy Exp1 V2 sc_H1.EKS.Exp1 35 1 TRUE 0 5 5 4 5 4 4 6 6 LSEC portal vein Endothelial cells 3 2 3 3 4 4 4 4 4 5 13 15 13 14 5_portal 5_portal LSEC periportal LSEC periportal Endothelial cells 1 1 1 1 1 3 3 3 3 0 2 3 2 0 4 8 1 3 1 1 4 Periportal LSEC Periportal LSEC 3 0.022134741432437 FALSE (-0.00099,0.1]
sc_H1.EKS.Exp1_GCCTCTATCTCTAAGG EKS.data 5206 1982 0.0991658943466173 FALSE 3.43834037648867 14.6369573568959 -0.0102080551846907 -0.0819697678042699 G1 4933 1979 sc_H1 HD1 EKS cells healthy Exp1 V2 sc_H1.EKS.Exp1 35 20 TRUE 0 5 5 4 5 4 4 6 6 LSEC portal vein Endothelial cells 3 2 3 3 4 4 4 4 4 5 13 15 13 14 5_portal 5_portal LSEC periportal LSEC periportal Endothelial cells 1 1 1 1 1 3 3 3 9 12 12 12 13 14 16 17 16 16 15 20 13 LSEC (fenestr.) LSEC (fenestr.) 9 0.149149517501498 FALSE (0.1,0.2]
sc_H1.EKS.Exp1_GCGCCAAGTCGACTAT EKS.data 11783 3340 0.104306220095694 FALSE 2.39327845200713 19.3499108885683 0.0225300400534045 -0.145057399615604 S 5233 2354 sc_H1 HD1 EKS cells healthy Exp1 V2 sc_H1.EKS.Exp1 35 19 TRUE 0 5 5 4 5 4 4 6 6 LSEC portal vein Endothelial cells 3 2 3 3 4 4 4 4 4 5 13 15 13 14 5_portal 5_portal LSEC periportal LSEC periportal Endothelial cells 1 1 1 1 1 3 3 3 3 11 2 3 2 13 14 8 17 14 18 19 4 Periportal LSEC Periportal LSEC 3 0.0115445451594317 FALSE (-0.00099,0.1]
sc_H1.EKS.Exp1_GCTTCCACACGGACAA EKS.data 4697 1841 0.0613107822410148 FALSE 2.57611241217799 11.837342984884 -0.0449766355140187 -0.10433224248091 G1 4686 1840 sc_H1 HD1 EKS cells healthy Exp1 V2 sc_H1.EKS.Exp1 35 1 TRUE 0 5 5 4 5 4 4 6 6 LSEC portal vein Endothelial cells 3 2 3 3 4 4 4 4 4 5 13 15 13 14 5_portal 5_portal LSEC periportal LSEC periportal Endothelial cells 1 1 1 1 1 3 3 3 3 0 2 3 2 0 4 8 1 3 1 1 4 Periportal LSEC Periportal LSEC 3 0.00372187824795843 TRUE (-0.00099,0.1]
sc_H1.EKS.Exp1_GGACAGACAAGTACCT EKS.data 5521 2108 0.0571428571428571 FALSE 1.30411157399022 15.5044376018837 0.158795060080107 -0.101059685211158 S 5029 2108 sc_H1 HD1 EKS cells healthy Exp1 V2 sc_H1.EKS.Exp1 35 1 TRUE 0 5 5 4 5 4 4 6 6 LSEC portal vein Endothelial cells 3 2 3 3 4 4 4 4 4 5 13 15 13 14 5_portal 5_portal LSEC periportal LSEC periportal Endothelial cells 1 1 1 1 1 3 3 3 3 0 2 3 2 0 4 8 1 3 1 1 4 Periportal LSEC Periportal LSEC 3 1e-05 TRUE (-0.00099,0.1]
sc_H1.EKS.Exp1_GTGCATATCCACGAAT EKS.data 5136 1939 0.0627674750356633 FALSE 1.8107476635514 18.0685358255452 0.00264241210502893 -0.0401797309230689 S 4879 1939 sc_H1 HD1 EKS cells healthy Exp1 V2 sc_H1.EKS.Exp1 35 1 TRUE 0 5 5 4 5 4 4 6 6 LSEC portal vein Endothelial cells 3 2 3 3 4 4 4 4 4 5 13 15 13 14 5_portal 5_portal LSEC periportal LSEC periportal Endothelial cells 1 1 1 1 1 3 3 3 3 0 2 3 2 0 4 8 1 3 1 1 4 Periportal LSEC Periportal LSEC 3 0.00446425389755011 TRUE (-0.00099,0.1]
sc_H1.EKS.Exp1_GTTCGGGGTCATTAGC EKS.data 5264 2042 0.104306220095694 FALSE 1.31079027355623 14.3617021276596 -0.0125445037828215 0.000233754090696592 G2M 4949 2042 sc_H1 HD1 EKS cells healthy Exp1 V2 sc_H1.EKS.Exp1 35 1 TRUE 0 5 5 4 5 4 4 6 6 LSEC portal vein Endothelial cells 3 2 3 3 4 4 4 4 4 5 13 15 13 14 5_portal 5_portal LSEC periportal LSEC periportal Endothelial cells 1 1 1 1 1 3 3 3 3 0 2 3 2 0 4 8 1 3 1 1 4 Periportal LSEC Periportal LSEC 3 0.015435703355245 FALSE (-0.00099,0.1]
sc_H1.EKS.Exp1_TCGGTAATCGATAGAA EKS.data 3818 1609 0.077662129703763 FALSE 1.72865374541645 15.295966474594 0.0322930574098798 -0.0826450573996156 S 4258 1609 sc_H1 HD1 EKS cells healthy Exp1 V2 sc_H1.EKS.Exp1 35 1 TRUE 0 5 5 4 5 4 4 6 6 LSEC portal vein Endothelial cells 3 2 3 3 4 4 4 4 4 5 13 15 13 14 5_portal 5_portal LSEC periportal LSEC periportal Endothelial cells 1 1 1 1 1 3 3 3 3 0 2 3 2 0 4 8 1 3 1 1 4 Periportal LSEC Periportal LSEC 3 0.000752375649591685 TRUE (-0.00099,0.1]
sc_H1.EKS.Exp1_TCGTACCGTCTGCGGT EKS.data 4052 1828 0.0613107822410148 FALSE 2.96150049358342 11.3030602171767 0.0426680017801513 -0.0860994234065763 S 4309 1828 sc_H1 HD1 EKS cells healthy Exp1 V2 sc_H1.EKS.Exp1 35 1 TRUE 0 5 5 4 5 4 4 6 6 LSEC portal vein Endothelial cells 3 2 3 3 4 4 4 4 4 5 13 15 13 14 5_portal 5_portal LSEC periportal LSEC periportal Endothelial cells 1 1 1 1 1 3 3 3 3 0 2 3 2 0 4 8 1 3 1 1 4 Periportal LSEC Periportal LSEC 3 0.0111456347438753 TRUE (-0.00099,0.1]
sc_H1.EKS.Exp1_TGAAAGATCATGTGGT EKS.data 4451 1828 0.0532544378698225 FALSE 1.77488204897776 14.6933273421703 0.0067311971517579 -0.0532699600020778 S 4504 1828 sc_H1 HD1 EKS cells healthy Exp1 V2 sc_H1.EKS.Exp1 35 1 TRUE 0 5 5 4 5 4 4 6 6 LSEC portal vein Endothelial cells 3 2 3 3 4 4 4 4 4 5 13 15 13 14 5_portal 5_portal LSEC periportal LSEC periportal Endothelial cells 1 1 1 1 1 3 3 3 3 0 2 3 2 0 4 8 1 3 1 1 4 Periportal LSEC Periportal LSEC 3 0.0052066295471418 TRUE (-0.00099,0.1]
sc_H1.EKS.Exp1_TGAGCATTCCTTAATC EKS.data 4106 1662 0.0943396226415094 FALSE 2.07014125669752 15.9766195811008 0.00381063640409435 -0.0578671237857774 S 4357 1662 sc_H1 HD1 EKS cells healthy Exp1 V2 sc_H1.EKS.Exp1 35 1 TRUE 0 5 5 4 5 4 4 6 6 LSEC portal vein Endothelial cells 3 2 3 3 4 4 4 4 4 5 13 15 13 14 5_portal 5_portal LSEC periportal LSEC periportal Endothelial cells 1 1 1 1 1 3 3 3 3 0 2 3 2 0 4 8 1 3 1 1 4 Periportal LSEC Periportal LSEC 3 0.0798275009437758 FALSE (-0.00099,0.1]
sc_H1.EKS.Exp1_TTCTCCTAGGCTAGAC EKS.data 4034 1602 0.0462107208872458 FALSE 2.33019335647001 14.6752602875558 0.0537661326212728 -0.0367253649161083 S 4343 1601 sc_H1 HD1 EKS cells healthy Exp1 V2 sc_H1.EKS.Exp1 13 1 TRUE 0 5 5 4 5 4 4 6 6 LSEC portal vein Endothelial cells 3 2 3 3 4 4 4 4 4 5 5 4 13 14 5_central 5_central LSEC pericentral LSEC pericentral Endothelial cells 1 1 1 1 1 3 3 3 3 0 2 3 2 0 4 8 1 3 1 1 4 Periportal LSEC Periportal LSEC 3 0.0764746919079436 TRUE (-0.00099,0.1]
sc_H1.EKS.Exp1_TTTCCTCTCGCATGAT EKS.data 8590 2607 0.156962025316456 FALSE 1.51338766006985 16.9732246798603 -0.0567979528259902 -0.0610098176718093 G1 5377 2415 sc_H1 HD1 EKS cells healthy Exp1 V2 sc_H1.EKS.Exp1 35 19 TRUE 0 5 5 4 5 4 4 6 6 LSEC portal vein Endothelial cells 3 2 3 3 4 4 4 4 4 5 13 15 13 14 5_portal 5_portal LSEC periportal LSEC periportal Endothelial cells 1 1 1 1 1 3 3 3 3 11 2 3 2 13 14 8 17 14 18 19 4 Periportal LSEC Periportal LSEC 3 0.034666509089877 FALSE (-0.00099,0.1]
sc_H2.HEP.Exp1_AGGGATGTCAGCACAT Hep.2d.data 16104 4121 0.137254901960784 FALSE 3.11102831594635 19.9453551912568 -0.0454545454545455 -0.0300957136912193 G1 4644 1796 sc_H2 HD2 HEP cells healthy Exp1 V2 sc_H2.HEP.Exp1 59 17 TRUE 4 7 8 8 9 11 11 15 16 LSEC portal vein Endothelial cells 3 2 3 3 4 4 4 15 4 5 13 15 13 14 5_portal 5_portal LSEC periportal LSEC periportal Endothelial cells 0 0 0 0 0 2 1 2 2 3 4 1 11 2 11 14 13 12 14 17 4 LSEC (stress) LSEC (stress) 2 0.359443994203558 FALSE (0.3,0.4]
sc_H1.HEP.Exp1_CATGGCGGTCCTGCTT HEP.data 15267 3549 0.226074895977809 FALSE 1.70956966005109 21.9951529442589 -0.0283635567954925 0.112582445459158 G2M 4760 1684 sc_H1 HD1 HEP cells healthy Exp1 V2 sc_H1.HEP.Exp1 63 19 TRUE 3 9 10 11 13 13 14 17 21 LSEC portal vein Endothelial cells 3 2 3 3 4 4 4 4 4 5 13 15 13 14 5_portal 5_portal LSEC periportal LSEC periportal Endothelial cells 1 1 1 1 1 3 3 3 3 11 2 3 2 13 14 8 17 14 18 19 4 Periportal LSEC Periportal LSEC 3 0.536005219005197 TRUE (0.5,0.6]
sc_H1.HEP.Exp1_TGGACGCTCCCATTTA HEP.data 12801 3440 0.273021001615509 FALSE 1.97640809311773 18.7016639325053 0.0304833018790514 -0.0180618975139523 S 5007 2150 sc_H1 HD1 HEP cells healthy Exp1 V2 sc_H1.HEP.Exp1 63 13 TRUE 3 9 10 11 13 13 14 17 21 Endothelial cells (non-LSEC) Endothelial cells 3 2 3 3 4 4 4 20 19 21 13 15 13 14 21 21 Endothelial cells (non-LSEC) Endothelial cells (non-LSEC) Endothelial cells 0 0 0 0 0 2 4 6 5 6 3 5 5 7 6 12 10 11 10 13 2 LSEC (interferon) LSEC (interferon) 5 0.816416943442371 FALSE (0.8,0.9]
sc_H2.NPC.Exp1_AAACCTGCACCCAGTG NPC.2d.data 5928 2198 0.0255474452554745 FALSE 4.84143049932524 11.5384615384615 -0.019202567720871 0.0430990745114505 G2M 5101 2198 sc_H2 HD2 NPC cells healthy Exp1 V2 sc_H2.NPC.Exp1 14 2 TRUE 0 0 4 4 4 4 4 3 2 LSEC central vein Endothelial cells 3 2 3 3 4 4 4 4 4 5 5 4 6 4 5_central 5_central LSEC pericentral LSEC pericentral Endothelial cells 0 0 0 0 2 0 0 1 1 4 1 2 3 3 2 0 0 1 2 2 3 Pericentral LSEC Pericentral LSEC 1 0.923525308092056 TRUE (0.9,1]
sc_H2.NPC.Exp1_AAATGCCTCGCGCCAA NPC.2d.data 4117 1726 0.0176405733186329 FALSE 7.0925431139179 10.3473402963323 -0.0337151711352757 -0.0715110481289036 G1 4366 1725 sc_H2 HD2 NPC cells healthy Exp1 V2 sc_H2.NPC.Exp1 24 2 TRUE 0 0 4 4 4 4 4 3 2 LSEC central vein Endothelial cells 3 2 3 3 4 4 4 4 4 5 5 4 6 4 5_central 5_central LSEC pericentral LSEC pericentral Endothelial cells 0 0 0 0 2 0 0 1 1 4 1 2 3 3 2 0 0 1 2 2 3 Pericentral LSEC Pericentral LSEC 1 0.950993207126949 TRUE (0.9,1]
sc_H2.NPC.Exp1_AACCGCGCAAGCGTAG NPC.2d.data 5245 1866 0.0264290104486785 FALSE 4.27073403241182 19.1420400381316 -0.0464984366785645 -0.045338441890166 G1 4914 1866 sc_H2 HD2 NPC cells healthy Exp1 V2 sc_H2.NPC.Exp1 14 7 TRUE 0 0 4 4 4 4 4 3 2 LSEC central vein Endothelial cells 3 2 3 3 4 4 4 4 4 5 5 4 6 4 5_central 5_central LSEC pericentral LSEC pericentral Endothelial cells 0 0 3 3 4 5 5 5 6 7 6 6 10 5 8 10 11 7 5 7 6 LSEC (remodelling) LSEC (remodelling) 6 0.937937893460066 FALSE (0.9,1]
sc_H2.NPC.Exp1_AACCGCGCAGGGATTG NPC.2d.data 6023 2164 0.0273291925465838 FALSE 7.05628424373236 16.1049310974597 0.00286378351456794 -0.0277646564845431 S 5134 2163 sc_H2 HD2 NPC cells healthy Exp1 V2 sc_H2.NPC.Exp1 14 2 TRUE 0 0 4 4 4 4 4 3 2 LSEC central vein Endothelial cells 3 2 3 3 4 4 4 4 4 5 5 4 6 4 5_central 5_central LSEC pericentral LSEC pericentral Endothelial cells 0 0 0 0 2 0 0 1 1 4 1 2 3 3 2 0 0 1 2 2 3 Pericentral LSEC Pericentral LSEC 1 0.821819844097995 TRUE (0.8,0.9]
sc_H2.NPC.Exp1_AACTCAGCATGGTAGG NPC.2d.data 4403 1713 0.0230088495575221 FALSE 9.22098569157393 11.2650465591642 0.0435239755402451 -0.0501583302716982 S 4490 1712 sc_H2 HD2 NPC cells healthy Exp1 V2 sc_H2.NPC.Exp1 14 2 TRUE 0 0 4 4 4 4 4 3 2 LSEC central vein Endothelial cells 3 2 3 3 4 4 4 4 4 5 5 4 6 4 5_central 5_central LSEC pericentral LSEC pericentral Endothelial cells 0 0 0 0 2 0 0 1 1 4 1 2 3 3 2 0 0 1 2 2 3 Pericentral LSEC Pericentral LSEC 1 0.91164729769859 TRUE (0.9,1]
sc_H2.NPC.Exp1_AACTTTCTCGTCACGG NPC.2d.data 4928 1907 0.022196261682243 FALSE 8.15746753246753 11.8100649350649 -0.0395257463822252 -0.0377805769870012 G1 4802 1906 sc_H2 HD2 NPC cells healthy Exp1 V2 sc_H2.NPC.Exp1 24 2 TRUE 0 0 4 4 4 4 4 3 2 LSEC central vein Endothelial cells 3 2 3 3 4 4 4 4 4 5 5 4 6 4 5_central 5_central LSEC pericentral LSEC pericentral Endothelial cells 0 0 0 0 2 0 0 1 1 4 1 2 3 3 2 0 0 1 2 2 3 Pericentral LSEC Pericentral LSEC 1 0.94282707498144 TRUE (0.9,1]
sc_H2.NPC.Exp1_AATCCAGAGCTAGGCA NPC.2d.data 6459 2244 0.0273291925465838 FALSE 4.36600092893637 16.8137482582443 0.0609280318751556 -0.0537448170891723 S 5176 2242 sc_H2 HD2 NPC cells healthy Exp1 V2 sc_H2.NPC.Exp1 14 2 TRUE 0 0 4 4 4 4 4 3 2 LSEC central vein Endothelial cells 3 2 3 3 4 4 4 4 4 5 5 4 6 4 5_central 5_central LSEC pericentral LSEC pericentral Endothelial cells 0 0 0 0 2 0 0 1 1 4 1 2 3 3 2 0 0 1 2 2 3 Pericentral LSEC Pericentral LSEC 1 0.820335092798812 TRUE (0.8,0.9]
sc_H2.NPC.Exp1_ACAGCCGAGTTCGCAT NPC.2d.data 5944 2159 0.0213996529786003 FALSE 2.43943472409152 14.064602960969 -0.0157162225727014 -0.0637607375916304 G1 5099 2158 sc_H2 HD2 NPC cells healthy Exp1 V2 sc_H2.NPC.Exp1 24 2 TRUE 0 0 4 4 4 4 4 3 2 LSEC central vein Endothelial cells 3 2 3 3 4 4 4 4 4 5 5 4 6 4 5_central 5_central LSEC pericentral LSEC pericentral Endothelial cells 0 0 0 0 2 0 0 1 1 4 1 2 3 3 2 0 0 1 2 2 3 Pericentral LSEC Pericentral LSEC 1 0.978461106161841 TRUE (0.9,1]
sc_H2.NPC.Exp1_AGAGTGGAGTGGACGT NPC.2d.data 4420 1725 0.0398293029871977 FALSE 10.9276018099548 14.7058823529412 0.0104175313356022 -0.0834164348571529 S 4501 1724 sc_H2 HD2 NPC cells healthy Exp1 V2 sc_H2.NPC.Exp1 24 10 TRUE 0 0 4 4 4 4 4 3 2 LSEC central vein Endothelial cells 3 2 3 3 4 4 4 4 4 5 5 4 6 4 5_central 5_central LSEC pericentral LSEC pericentral Endothelial cells 0 0 0 0 2 6 2 2 7 8 9 8 9 6 7 6 12 9 12 10 7 LSEC (high MT 1) LSEC (high MT 1) 7 0.924031554570724 FALSE (0.9,1]
sc_H2.NPC.Exp1_AGTCTTTGTTTGTTTC NPC.2d.data 4243 1736 0.0264290104486785 FALSE 4.43082724487391 15.083667216592 -0.0406878614316151 -0.104769152714358 G1 4422 1735 sc_H2 HD2 NPC cells healthy Exp1 V2 sc_H2.NPC.Exp1 24 2 TRUE 0 0 4 4 4 4 4 3 2 LSEC central vein Endothelial cells 3 2 3 3 4 4 4 4 4 5 5 4 6 4 5_central 5_central LSEC pericentral LSEC pericentral Endothelial cells 0 0 0 0 2 0 0 6 1 4 1 2 3 10 7 0 0 1 2 2 3 Pericentral LSEC Pericentral LSEC 1 0.74906703043801 TRUE (0.7,0.8]
sc_H2.NPC.Exp1_ATGCGATCAGACAAGC NPC.2d.data 9984 3098 0.0475460122699387 FALSE 3.06490384615385 13.5817307692308 -0.0354998478182673 -0.057138858272538 G1 5432 2610 sc_H2 HD2 NPC cells healthy Exp1 V2 sc_H2.NPC.Exp1 14 18 TRUE 0 0 4 4 4 4 4 3 2 T cell-Endothelial interaction Doublets 3 2 3 3 4 4 4 4 4 5 5 4 6 4 5_central 5_central LSEC pericentral LSEC pericentral Endothelial cells 0 0 0 0 2 2 0 7 5 6 3 7 6 15 15 15 3 17 16 18 8 LSEC (interferon) LSEC (interferon) 5 0.968301117871334 FALSE (0.9,1]
sc_H2.NPC.Exp1_ATGCGATTCTCTTATG NPC.2d.data 4955 1997 0.0321311475409836 FALSE 11.3017154389506 11.664984863774 -0.063335270191749 -0.0737766580940884 G1 4812 1993 sc_H2 HD2 NPC cells healthy Exp1 V2 sc_H2.NPC.Exp1 24 10 TRUE 0 0 4 4 4 4 4 3 2 LSEC central vein Endothelial cells 3 2 3 3 4 4 4 4 4 5 5 4 6 4 5_central 5_central LSEC pericentral LSEC pericentral Endothelial cells 0 0 0 0 2 6 0 6 1 8 3 8 9 6 7 6 12 9 12 10 7 Pericentral LSEC Pericentral LSEC 1 0.939857572383074 TRUE (0.9,1]
sc_H2.NPC.Exp1_ATTACTCCAGGACCCT NPC.2d.data 6874 2325 0.0321311475409836 FALSE 2.50218213558336 16.6715158568519 -0.0464984366785645 -0.148226875907556 G1 5217 2318 sc_H2 HD2 NPC cells healthy Exp1 V2 sc_H2.NPC.Exp1 14 2 TRUE 0 0 4 4 4 4 4 3 2 LSEC central vein Endothelial cells 3 2 3 3 4 4 4 4 4 5 5 4 6 4 5_central 5_central LSEC pericentral LSEC pericentral Endothelial cells 0 0 0 0 2 0 0 1 1 4 1 2 3 3 2 0 0 1 2 2 3 Pericentral LSEC Pericentral LSEC 1 0.784701061618411 TRUE (0.7,0.8]
sc_H2.NPC.Exp1_CAACCAAAGCTAGTCT NPC.2d.data 4664 1873 0.0264290104486785 FALSE 4.84562607204117 9.34819897084048 0.0173902216319416 -0.0790689130320684 S 4661 1873 sc_H2 HD2 NPC cells healthy Exp1 V2 sc_H2.NPC.Exp1 24 2 TRUE 0 0 4 4 4 4 4 3 2 LSEC central vein Endothelial cells 3 2 3 3 4 4 4 4 4 5 5 4 6 4 5_central 5_central LSEC pericentral LSEC pericentral Endothelial cells 0 0 0 0 2 0 0 1 1 4 1 2 3 3 2 0 0 1 2 2 3 Pericentral LSEC Pericentral LSEC 1 0.949508455827765 TRUE (0.9,1]
sc_H2.NPC.Exp1_CAGAATCAGAAACGCC NPC.2d.data 4783 1974 0.0301475304682489 FALSE 3.36608822914489 13.6316119590215 -0.0128109349492266 -0.0956979653247957 G1 4735 1973 sc_H2 HD2 NPC cells healthy Exp1 V2 sc_H2.NPC.Exp1 14 9 TRUE 0 0 4 4 4 4 4 3 2 LSEC central vein Endothelial cells 3 2 3 3 4 4 4 4 4 5 5 4 6 4 5_central 5_central LSEC pericentral LSEC pericentral Endothelial cells 0 0 0 0 2 0 0 1 1 5 1 5 5 3 2 3 3 2 4 9 5 Pericentral LSEC Pericentral LSEC 1 0.706751618411284 TRUE (0.7,0.8]
sc_H2.NPC.Exp1_CAGCGACAGATCGGGT NPC.2d.data 5552 1987 0.0291878172588832 FALSE 2.53962536023055 18.8760806916427 0.0324838825710412 -0.0994768977763782 S 4997 1987 sc_H2 HD2 NPC cells healthy Exp1 V2 sc_H2.NPC.Exp1 14 2 TRUE 0 0 4 4 4 4 4 3 2 LSEC central vein Endothelial cells 3 2 3 3 4 4 4 4 4 5 5 4 6 4 5_central 5_central LSEC pericentral LSEC pericentral Endothelial cells 0 0 0 0 2 0 0 1 1 4 1 2 3 3 2 0 0 1 2 2 3 Pericentral LSEC Pericentral LSEC 1 0.77950443207127 TRUE (0.7,0.8]
sc_H2.NPC.Exp1_CATTATCGTGTGGCTC NPC.2d.data 5995 2078 0.024683925346177 FALSE 5.82151793160967 16.8473728106756 0.00228272598987299 -0.110341328574678 S 5095 2078 sc_H2 HD2 NPC cells healthy Exp1 V2 sc_H2.NPC.Exp1 14 2 TRUE 0 0 4 4 4 4 4 3 2 LSEC central vein Endothelial cells 3 2 3 3 4 4 4 4 4 5 5 4 6 4 5_central 5_central LSEC pericentral LSEC pericentral Endothelial cells 0 0 0 0 2 0 0 1 1 4 1 2 3 3 2 0 0 1 2 2 3 Pericentral LSEC Pericentral LSEC 1 0.904223541202673 TRUE (0.9,1]
sc_H2.NPC.Exp1_CGGACTGTCCGATATG NPC.2d.data 6853 2357 0.0255474452554745 FALSE 3.06435137895812 15.2925725959434 -0.0592817022218533 -0.0200143459472699 G1 5228 2347 sc_H2 HD2 NPC cells healthy Exp1 V2 sc_H2.NPC.Exp1 24 2 TRUE 0 0 4 4 4 4 4 3 2 LSEC central vein Endothelial cells 3 2 3 3 4 4 4 4 4 5 5 4 6 4 5_central 5_central LSEC pericentral LSEC pericentral Endothelial cells 0 0 0 0 2 0 0 1 1 4 1 2 3 3 2 0 0 1 2 2 3 Pericentral LSEC Pericentral LSEC 1 0.92501005939124 TRUE (0.9,1]
sc_H2.NPC.Exp1_CGGAGTCTCTGCCCTA NPC.2d.data 7705 2416 0.0653536257833483 FALSE 4.98377676833225 22.1414665801428 -0.0650922774688028 -0.145768820308263 G1 5212 2337 sc_H2 HD2 NPC cells healthy Exp1 V2 sc_H2.NPC.Exp1 14 4 TRUE 0 0 4 4 4 4 4 3 2 LSEC central vein Endothelial cells 3 2 3 3 4 4 4 4 4 5 5 4 6 4 5_central 5_central LSEC pericentral LSEC pericentral Endothelial cells 0 0 0 0 0 0 0 1 1 5 7 1 7 8 2 3 8 2 4 4 5 Pericentral LSEC Pericentral LSEC 1 0.740900898292502 TRUE (0.7,0.8]
sc_H2.NPC.Exp1_CGGGTCACAATCCGAT NPC.2d.data 7200 2373 0.0282485875706215 FALSE 5.125 14.6666666666667 -0.0319858332641598 -0.130556867684879 G1 5238 2353 sc_H2 HD2 NPC cells healthy Exp1 V2 sc_H2.NPC.Exp1 14 2 TRUE 0 0 4 4 4 4 4 3 2 LSEC central vein Endothelial cells 3 2 3 3 4 4 4 4 4 5 5 4 6 4 5_central 5_central LSEC pericentral LSEC pericentral Endothelial cells 0 0 0 0 2 0 0 1 1 4 1 2 3 3 2 0 0 1 2 2 3 Pericentral LSEC Pericentral LSEC 1 0.936888069784707 TRUE (0.9,1]
sc_H2.NPC.Exp1_CGTGAGCCATCTGGTA NPC.2d.data 7063 2425 0.0264290104486785 FALSE 3.15729859832932 12.3177120203879 -0.00817630945463602 -0.0536485942721181 G1 5247 2412 sc_H2 HD2 NPC cells healthy Exp1 V2 sc_H2.NPC.Exp1 14 2 TRUE 0 0 4 4 4 4 4 3 2 LSEC central vein Endothelial cells 3 2 3 3 4 4 4 4 4 5 5 4 6 4 5_central 5_central LSEC pericentral LSEC pericentral Endothelial cells 0 0 0 0 2 0 0 1 1 4 1 2 3 3 2 0 0 1 2 2 3 Pericentral LSEC Pericentral LSEC 1 0.977718730512249 TRUE (0.9,1]
sc_H2.NPC.Exp1_CGTTGGGCAGACTCGC NPC.2d.data 6297 2258 0.0255474452554745 FALSE 7.41622995077021 13.1808797840241 -0.0865775711795468 -0.148130653090502 G1 5159 2257 sc_H2 HD2 NPC cells healthy Exp1 V2 sc_H2.NPC.Exp1 24 2 TRUE 0 0 4 4 4 4 4 3 2 LSEC central vein Endothelial cells 3 2 3 3 4 4 4 4 4 5 5 4 6 4 5_central 5_central LSEC pericentral LSEC pericentral Endothelial cells 0 0 0 0 2 0 0 1 1 4 1 2 3 3 2 0 0 1 2 2 3 Pericentral LSEC Pericentral LSEC 1 0.940599948032665 TRUE (0.9,1]
sc_H2.NPC.Exp1_CTACACCTCGCCTGTT NPC.2d.data 5297 2043 0.0291878172588832 FALSE 5.19161789692279 16.122333396262 0.0429429180155502 -0.0300302664497279 S 4955 2043 sc_H2 HD2 NPC cells healthy Exp1 V2 sc_H2.NPC.Exp1 24 10 TRUE 0 0 4 4 4 4 4 3 2 LSEC central vein Endothelial cells 3 2 3 3 4 4 4 4 4 5 5 4 6 4 5_central 5_central LSEC pericentral LSEC pericentral Endothelial cells 0 0 0 0 2 0 0 1 1 8 3 2 9 6 7 6 0 8 12 10 3 Pericentral LSEC Pericentral LSEC 1 0.891603155159614 TRUE (0.8,0.9]
sc_H2.NPC.Exp1_CTACCCAAGCCAGGAT NPC.2d.data 6770 2615 0.0230088495575221 FALSE 5.61299852289513 9.27621861152142 -0.0354860131152984 -0.149923896499239 G1 5284 2606 sc_H2 HD2 NPC cells healthy Exp1 V2 sc_H2.NPC.Exp1 24 2 TRUE 0 0 4 4 4 4 4 3 2 LSEC central vein Endothelial cells 3 2 3 3 4 4 4 4 4 5 5 4 6 4 5_central 5_central LSEC pericentral LSEC pericentral Endothelial cells 0 0 0 0 2 0 0 1 1 4 1 2 3 10 2 0 0 1 2 2 3 Pericentral LSEC Pericentral LSEC 1 0.924267683741648 TRUE (0.9,1]
sc_H2.NPC.Exp1_CTACCCACAACACCTA NPC.2d.data 4777 1817 0.0311284046692607 FALSE 8.64559346870421 13.1044588653967 -0.00874353227636203 -0.0467555415595095 G1 4731 1815 sc_H2 HD2 NPC cells healthy Exp1 V2 sc_H2.NPC.Exp1 24 10 TRUE 0 0 4 4 4 4 4 3 2 LSEC central vein Endothelial cells 3 2 3 3 4 4 4 4 4 5 5 4 6 4 5_central 5_central LSEC pericentral LSEC pericentral Endothelial cells 0 0 0 0 2 0 0 2 1 8 3 2 9 6 7 6 0 9 12 10 3 Pericentral LSEC Pericentral LSEC 1 0.899769287305123 TRUE (0.8,0.9]
sc_H2.NPC.Exp1_CTCAGAAAGGCATGTG NPC.2d.data 5076 2005 0.0273291925465838 FALSE 4.17651694247439 10.7565011820331 0.0615229241028195 -0.010663237635368 S 4874 2004 sc_H2 HD2 NPC cells healthy Exp1 V2 sc_H2.NPC.Exp1 14 2 TRUE 0 0 4 4 4 4 4 3 2 LSEC central vein Endothelial cells 3 2 3 3 4 4 4 4 4 5 5 4 6 4 5_central 5_central LSEC pericentral LSEC pericentral Endothelial cells 0 0 0 0 2 0 0 1 1 4 1 2 3 3 2 0 0 1 2 2 3 Pericentral LSEC Pericentral LSEC 1 0.79732144766147 TRUE (0.7,0.8]
sc_H2.NPC.Exp1_CTCGGGAAGTCCGTAT NPC.2d.data 5047 1969 0.0213996529786003 FALSE 4.85436893203883 11.9675054487815 -0.0354583437093606 -0.11837156003429 G1 4855 1969 sc_H2 HD2 NPC cells healthy Exp1 V2 sc_H2.NPC.Exp1 14 2 TRUE 0 0 4 4 4 4 4 3 2 LSEC central vein Endothelial cells 3 2 3 3 4 4 4 4 4 5 5 4 6 4 5_central 5_central LSEC pericentral LSEC pericentral Endothelial cells 0 0 0 0 2 0 0 1 1 4 1 2 3 3 2 0 0 1 2 2 3 Pericentral LSEC Pericentral LSEC 1 0.894572657757981 TRUE (0.8,0.9]
sc_H2.NPC.Exp1_CTCTAATCAGCTCGCA NPC.2d.data 5602 2062 0.0264290104486785 FALSE 4.01642270617637 14.9232416993931 -0.0563625798954096 -0.0803897898843577 G1 5019 2062 sc_H2 HD2 NPC cells healthy Exp1 V2 sc_H2.NPC.Exp1 14 2 TRUE 0 0 4 4 4 4 4 3 2 LSEC central vein Endothelial cells 3 2 3 3 4 4 4 4 4 5 5 4 6 4 5_central 5_central LSEC pericentral LSEC pericentral Endothelial cells 0 0 0 0 2 0 0 1 1 4 1 2 3 3 2 0 0 1 2 2 3 Pericentral LSEC Pericentral LSEC 1 0.877498017817372 TRUE (0.8,0.9]
sc_H2.NPC.Exp1_CTGCCTATCGGCGGTT NPC.2d.data 5097 1956 0.0282485875706215 FALSE 7.14145575828919 12.9095546399843 0.0226197393541961 -0.0291817561538865 S 4871 1954 sc_H2 HD2 NPC cells healthy Exp1 V2 sc_H2.NPC.Exp1 24 2 TRUE 0 0 4 4 4 4 4 3 2 LSEC central vein Endothelial cells 3 2 3 3 4 4 4 4 4 5 5 4 6 4 5_central 5_central LSEC pericentral LSEC pericentral Endothelial cells 0 0 0 0 2 0 0 1 1 4 1 2 3 3 2 0 0 1 2 2 3 Pericentral LSEC Pericentral LSEC 1 0.886406525612472 TRUE (0.8,0.9]
sc_H2.NPC.Exp1_GAAACTCCAGGTCGTC NPC.2d.data 4489 1835 0.0198525241066364 FALSE 3.16328803742482 11.450211628425 0.0214576243048062 -0.0625360835563953 S 4527 1835 sc_H2 HD2 NPC cells healthy Exp1 V2 sc_H2.NPC.Exp1 24 2 TRUE 0 0 4 4 4 4 4 3 2 LSEC central vein Endothelial cells 3 2 3 3 4 4 4 4 4 5 5 4 6 4 5_central 5_central LSEC pericentral LSEC pericentral Endothelial cells 0 0 0 0 2 0 0 1 1 4 1 2 3 3 2 0 0 1 2 2 3 Pericentral LSEC Pericentral LSEC 1 0.901254038604306 TRUE (0.9,1]
sc_H2.NPC.Exp1_GAAACTCGTAAAGGAG NPC.2d.data 4370 1808 0.0206185567010309 FALSE 2.51716247139588 11.0755148741419 0.0179712791566365 -0.0369320666911598 S 4473 1807 sc_H2 HD2 NPC cells healthy Exp1 V2 sc_H2.NPC.Exp1 24 2 TRUE 0 0 4 4 4 4 4 3 2 LSEC central vein Endothelial cells 3 2 3 3 4 4 4 4 4 5 5 4 6 4 5_central 5_central LSEC pericentral LSEC pericentral Endothelial cells 0 0 0 0 2 0 0 1 1 4 1 2 3 3 2 0 0 1 2 2 3 Pericentral LSEC Pericentral LSEC 1 0.930206688938382 TRUE (0.9,1]
sc_H2.NPC.Exp1_GAATGAACATCACAAC NPC.2d.data 4806 1827 0.0311284046692607 FALSE 8.19808572617561 12.9421556387849 0.067333499349769 -0.0857782676393919 S 4735 1825 sc_H2 HD2 NPC cells healthy Exp1 V2 sc_H2.NPC.Exp1 14 2 TRUE 0 0 4 4 4 4 4 3 2 LSEC central vein Endothelial cells 3 2 3 3 4 4 4 4 4 5 5 4 6 4 5_central 5_central LSEC pericentral LSEC pericentral Endothelial cells 0 0 0 0 2 0 0 1 1 4 1 2 3 3 2 0 18 1 2 2 3 Pericentral LSEC Pericentral LSEC 1 0.835182605790646 TRUE (0.8,0.9]
sc_H2.NPC.Exp1_GACAGAGTCGACCAGC NPC.2d.data 9346 2757 0.0352781546811398 FALSE 2.97453456023967 17.6760111277552 -0.0801997731108713 -0.118931401878969 G1 5359 2426 sc_H2 HD2 NPC cells healthy Exp1 V2 sc_H2.NPC.Exp1 14 18 TRUE 0 0 4 4 4 4 4 3 2 LSEC central vein Endothelial cells 3 2 3 3 4 4 4 4 4 5 5 4 6 4 5_central 5_central LSEC pericentral LSEC pericentral Endothelial cells 0 0 0 0 0 2 2 7 2 6 3 5 6 15 15 15 6 10 16 18 1 LSEC (stress) LSEC (stress) 2 0.635829028193305 FALSE (0.6,0.7]
sc_H2.NPC.Exp1_GACGGCTTCGCTGATA NPC.2d.data 4675 1871 0.0291878172588832 FALSE 4.68449197860963 16.1283422459893 -0.0244182507401566 -0.0344740110918665 G1 4672 1871 sc_H2 HD2 NPC cells healthy Exp1 V2 sc_H2.NPC.Exp1 24 13 TRUE 0 0 4 4 4 4 4 3 2 LSEC central vein Endothelial cells 3 2 3 3 4 4 4 4 4 5 5 4 6 4 5_central 5_central LSEC pericentral LSEC pericentral Endothelial cells 0 0 0 0 2 0 0 2 1 8 3 2 9 11 9 7 0 8 12 13 3 Pericentral LSEC Pericentral LSEC 1 0.789897691165553 TRUE (0.7,0.8]
sc_H2.NPC.Exp1_GATCGCGGTCTGCAAT NPC.2d.data 5767 2115 0.0291878172588832 FALSE 5.75689266516386 14.9471128836483 -0.00236573420768657 -0.042408019734425 G1 5057 2115 sc_H2 HD2 NPC cells healthy Exp1 V2 sc_H2.NPC.Exp1 14 2 TRUE 0 0 4 4 4 4 4 3 2 LSEC central vein Endothelial cells 3 2 3 3 4 4 4 4 4 5 5 4 6 4 5_central 5_central LSEC pericentral LSEC pericentral Endothelial cells 0 0 0 0 2 0 0 1 1 4 1 2 3 3 2 0 4 1 2 2 3 Pericentral LSEC Pericentral LSEC 1 0.827016473645137 TRUE (0.8,0.9]
sc_H2.NPC.Exp1_GATTCAGTCCACGTTC NPC.2d.data 5377 2030 0.0255474452554745 FALSE 3.73814394643853 12.4232843593082 0.0615229241028195 -0.0974912087335328 S 4972 2029 sc_H2 HD2 NPC cells healthy Exp1 V2 sc_H2.NPC.Exp1 24 2 TRUE 0 0 4 4 4 4 4 3 2 LSEC central vein Endothelial cells 3 2 3 3 4 4 4 4 4 5 5 4 6 4 5_central 5_central LSEC pericentral LSEC pericentral Endothelial cells 0 0 0 0 2 0 0 1 1 4 1 2 3 3 2 0 0 1 2 2 3 Pericentral LSEC Pericentral LSEC 1 0.971037349665924 TRUE (0.9,1]
sc_H2.NPC.Exp1_GCAAACTCATTTGCTT NPC.2d.data 9351 2753 0.0363761153054221 FALSE 6.19185113891562 20.3614586675222 -0.062200824548297 -0.0885074966322014 G1 5341 2399 sc_H2 HD2 NPC cells healthy Exp1 V2 sc_H2.NPC.Exp1 14 18 TRUE 0 0 4 4 4 4 4 3 2 LSEC central vein Endothelial cells 3 2 3 3 4 4 4 4 4 5 5 4 6 4 5_central 5_central LSEC pericentral LSEC pericentral Endothelial cells 0 0 0 0 0 2 2 7 2 6 3 7 6 15 15 15 6 17 16 18 1 LSEC (stress) LSEC (stress) 2 0.931805338782035 FALSE (0.9,1]
sc_H2.NPC.Exp1_GCAATCACACTTGGAT NPC.2d.data 6599 2175 0.0311284046692607 FALSE 5.94029398393696 15.8205788755872 0.00460695608865277 -0.069429136269004 S 5145 2174 sc_H2 HD2 NPC cells healthy Exp1 V2 sc_H2.NPC.Exp1 14 2 TRUE 0 0 4 4 4 4 4 3 2 LSEC central vein Endothelial cells 3 2 3 3 4 4 4 4 4 5 5 4 6 4 5_central 5_central LSEC pericentral LSEC pericentral Endothelial cells 0 0 0 0 2 0 0 1 1 4 1 2 3 3 2 0 0 1 2 2 3 Pericentral LSEC Pericentral LSEC 1 0.902738789903489 TRUE (0.9,1]
sc_H2.NPC.Exp1_GCAGCCAGTTAAAGTG NPC.2d.data 4125 1680 0.024683925346177 FALSE 5.81818181818182 13.1878787878788 -0.052295177222545 -0.0991969768540387 G1 4364 1680 sc_H2 HD2 NPC cells healthy Exp1 V2 sc_H2.NPC.Exp1 24 2 TRUE 0 0 4 4 4 4 4 3 2 LSEC central vein Endothelial cells 3 2 3 3 4 4 4 4 4 5 5 4 6 4 5_central 5_central LSEC pericentral LSEC pericentral Endothelial cells 0 0 0 0 2 0 0 1 1 4 1 2 3 3 2 0 0 1 2 2 3 Pericentral LSEC Pericentral LSEC 1 0.853741997030438 TRUE (0.8,0.9]
sc_H2.NPC.Exp1_GCGCAACAGGCTAGGT NPC.2d.data 7026 2421 0.0264290104486785 FALSE 3.67207514944492 16.6808995160831 -0.0494037243020392 -0.0584684826536503 G1 5247 2407 sc_H2 HD2 NPC cells healthy Exp1 V2 sc_H2.NPC.Exp1 14 2 TRUE 0 0 4 4 4 4 4 3 2 LSEC central vein Endothelial cells 3 2 3 3 4 4 4 4 4 5 5 4 6 4 5_central 5_central LSEC pericentral LSEC pericentral Endothelial cells 0 0 0 0 2 0 0 1 1 4 1 2 3 3 2 0 0 1 2 2 3 Pericentral LSEC Pericentral LSEC 1 0.795836696362287 TRUE (0.7,0.8]
sc_H2.NPC.Exp1_GCTGCTTGTCGAAAGC NPC.2d.data 7580 2420 0.0331564986737401 FALSE 6.70184696569921 17.8364116094987 -0.0743891978639219 -0.149547752759845 G1 5233 2365 sc_H2 HD2 NPC cells healthy Exp1 V2 sc_H2.NPC.Exp1 14 2 TRUE 0 0 4 4 4 4 4 3 2 LSEC central vein Endothelial cells 3 2 3 3 4 4 4 4 4 5 5 4 6 4 5_central 5_central LSEC pericentral LSEC pericentral Endothelial cells 0 0 0 0 2 0 0 1 1 4 1 2 3 3 2 0 0 1 2 2 3 Pericentral LSEC Pericentral LSEC 1 0.942084699331849 TRUE (0.9,1]
sc_H2.NPC.Exp1_GGCAATTAGACCTTTG NPC.2d.data 5459 2035 0.0238379022646007 FALSE 5.8985162117604 13.2991390364536 -0.0575246949447995 0.0149407792298676 G2M 4988 2035 sc_H2 HD2 NPC cells healthy Exp1 V2 sc_H2.NPC.Exp1 14 2 TRUE 0 0 4 4 4 4 4 3 2 LSEC central vein Endothelial cells 3 2 3 3 4 4 4 4 4 5 5 4 6 4 5_central 5_central LSEC pericentral LSEC pericentral Endothelial cells 0 0 0 0 2 0 0 1 1 4 1 2 3 3 2 0 0 1 2 2 3 Pericentral LSEC Pericentral LSEC 1 0.945054201930215 TRUE (0.9,1]
sc_H2.NPC.Exp1_GGGAGATGTTCCGTCT NPC.2d.data 8269 2646 0.024683925346177 FALSE 5.10339823436933 13.8589914137139 0.0342132204421571 -0.0685718784443395 S 5328 2509 sc_H2 HD2 NPC cells healthy Exp1 V2 sc_H2.NPC.Exp1 24 2 TRUE 0 0 4 4 4 4 4 3 2 LSEC central vein Endothelial cells 3 2 3 3 4 4 4 4 4 5 5 4 6 4 5_central 5_central LSEC pericentral LSEC pericentral Endothelial cells 0 0 0 0 2 0 0 1 1 4 1 2 3 3 2 0 0 1 2 2 3 Pericentral LSEC Pericentral LSEC 1 0.996278121752042 TRUE (0.9,1]
sc_H2.NPC.Exp1_GGTGAAGAGCATCATC NPC.2d.data 5354 1858 0.0311284046692607 FALSE 4.78147179678745 14.7553231228988 -0.0267424808389364 -0.00168827306285976 G1 4940 1857 sc_H2 HD2 NPC cells healthy Exp1 V2 sc_H2.NPC.Exp1 24 2 TRUE 0 0 4 4 4 4 4 3 2 LSEC central vein Endothelial cells 3 2 3 3 4 4 4 4 4 5 5 4 6 4 5_central 5_central LSEC pericentral LSEC pericentral Endothelial cells 0 0 0 0 2 0 0 1 1 4 1 2 3 3 2 0 0 1 2 2 3 Pericentral LSEC Pericentral LSEC 1 0.99553574610245 TRUE (0.9,1]
sc_H2.NPC.Exp1_GTCCTCATCATACGGT NPC.2d.data 4916 1864 0.0238379022646007 FALSE 4.17005695687551 12.7746135069162 -0.0151351650480064 -0.0558267289490719 G1 4788 1862 sc_H2 HD2 NPC cells healthy Exp1 V2 sc_H2.NPC.Exp1 24 2 TRUE 0 0 4 4 4 4 4 3 2 LSEC central vein Endothelial cells 3 2 3 3 4 4 4 4 4 5 5 4 6 4 5_central 5_central LSEC pericentral LSEC pericentral Endothelial cells 0 0 0 0 2 0 0 1 1 4 1 2 3 3 2 0 0 1 2 2 3 Pericentral LSEC Pericentral LSEC 1 0.972522100965108 TRUE (0.9,1]
sc_H2.NPC.Exp1_GTGCATATCCGTTGTC NPC.2d.data 7377 2538 0.0291878172588832 FALSE 3.68713569201572 14.2063169310018 0.0225920699482582 -0.109580293567067 S 5254 2499 sc_H2 HD2 NPC cells healthy Exp1 V2 sc_H2.NPC.Exp1 14 2 TRUE 0 0 4 4 4 4 4 3 2 LSEC central vein Endothelial cells 3 2 3 3 4 4 4 4 4 5 5 4 6 4 5_central 5_central LSEC pericentral LSEC pericentral Endothelial cells 0 0 0 0 2 0 0 1 1 4 1 2 3 3 2 0 0 1 2 2 3 Pericentral LSEC Pericentral LSEC 1 0.851514870081663 TRUE (0.8,0.9]
sc_H2.NPC.Exp1_GTTACAGCAAGGTTCT NPC.2d.data 4241 1717 0.0238379022646007 FALSE 7.59254892713983 11.6953548691346 -0.05287623474724 -0.104769152714358 G1 4420 1716 sc_H2 HD2 NPC cells healthy Exp1 V2 sc_H2.NPC.Exp1 24 2 TRUE 0 0 4 4 4 4 4 3 2 LSEC central vein Endothelial cells 3 2 3 3 4 4 4 4 4 5 5 4 6 4 5_central 5_central LSEC pericentral LSEC pericentral Endothelial cells 0 0 0 0 2 0 0 1 1 4 1 2 3 3 2 0 0 1 2 2 3 Pericentral LSEC Pericentral LSEC 1 0.887891276911655 TRUE (0.8,0.9]
sc_H2.NPC.Exp1_TAAGCGTCATCATCCC NPC.2d.data 5761 2193 0.0301475304682489 FALSE 4.44367297344211 13.0185731643812 0.0469964859854459 -0.0703738693818996 S 5096 2190 sc_H2 HD2 NPC cells healthy Exp1 V2 sc_H2.NPC.Exp1 14 7 TRUE 0 0 4 4 4 4 4 3 2 LSEC central vein Endothelial cells 3 2 3 3 4 4 4 4 4 5 5 4 6 4 5_central 5_central LSEC pericentral LSEC pericentral Endothelial cells 0 0 3 3 4 5 5 5 6 7 6 6 10 5 8 10 11 7 5 7 6 LSEC (remodelling) LSEC (remodelling) 6 0.369047816184082 FALSE (0.3,0.4]
sc_H2.NPC.Exp1_TACTCATGTAAGTTCC NPC.2d.data 5070 2081 0.0282485875706215 FALSE 8.93491124260355 11.7554240631164 -0.0610110400929692 -0.0908780769432635 G1 4871 2080 sc_H2 HD2 NPC cells healthy Exp1 V2 sc_H2.NPC.Exp1 14 2 TRUE 0 0 4 4 4 4 4 3 2 LSEC central vein Endothelial cells 3 2 3 3 4 4 4 4 4 5 5 4 6 4 5_central 5_central LSEC pericentral LSEC pericentral Endothelial cells 0 0 0 0 2 0 0 6 1 4 1 2 3 10 7 0 0 1 2 2 7 Pericentral LSEC Pericentral LSEC 1 0.829243600593912 TRUE (0.8,0.9]
sc_H2.NPC.Exp1_TAGACCATCAAGCCTA NPC.2d.data 4159 1650 0.0321311475409836 FALSE 7.45371483529695 13.4166867035345 -0.0505520046484602 -0.00414632866215295 G1 4392 1650 sc_H2 HD2 NPC cells healthy Exp1 V2 sc_H2.NPC.Exp1 24 2 TRUE 0 0 4 4 4 4 4 3 2 LSEC central vein Endothelial cells 3 2 3 3 4 4 4 4 4 5 5 4 6 4 5_central 5_central LSEC pericentral LSEC pericentral Endothelial cells 0 0 0 0 2 0 0 1 1 4 1 2 3 3 2 0 0 1 2 2 3 Pericentral LSEC Pericentral LSEC 1 0.884921774313289 TRUE (0.8,0.9]
sc_H2.NPC.Exp1_TCAGGTAGTTCGTTGA NPC.2d.data 10623 3001 0.0461771385314156 FALSE 4.50908406288243 20.4650287112868 -0.0169060070280291 -0.138202207876275 G1 5283 2353 sc_H2 HD2 NPC cells healthy Exp1 V2 sc_H2.NPC.Exp1 14 2 TRUE 0 0 4 4 4 4 4 3 2 LSEC portal vein Endothelial cells 3 2 3 3 4 4 4 4 4 5 5 4 6 4 5_central 5_central LSEC pericentral LSEC pericentral Endothelial cells 0 0 0 0 2 0 0 1 1 4 1 2 3 3 2 0 0 1 2 2 3 Pericentral LSEC Pericentral LSEC 1 0.844833489235338 TRUE (0.8,0.9]
sc_H2.NPC.Exp1_TCGAGGCAGTACACCT NPC.2d.data 5740 2323 0.0264290104486785 FALSE 5.85365853658537 11.184668989547 0.0284026451952076 -0.110717472314071 S 5091 2321 sc_H2 HD2 NPC cells healthy Exp1 V2 sc_H2.NPC.Exp1 24 2 TRUE 0 0 4 4 4 4 4 3 2 LSEC central vein Endothelial cells 3 2 3 3 4 4 4 4 4 5 5 4 6 4 5_central 5_central LSEC pericentral LSEC pericentral Endothelial cells 0 0 0 0 2 0 0 6 1 4 3 2 3 10 7 0 0 1 2 2 3 Pericentral LSEC Pericentral LSEC 1 0.914616800296956 TRUE (0.9,1]
sc_H2.NPC.Exp1_TCGCGAGCAGGGTACA NPC.2d.data 4884 1867 0.0264290104486785 FALSE 6.44963144963145 14.7010647010647 0.00287761821753687 -0.0368358438741056 S 4770 1867 sc_H2 HD2 NPC cells healthy Exp1 V2 sc_H2.NPC.Exp1 24 2 TRUE 0 0 4 4 4 4 4 3 2 LSEC central vein Endothelial cells 3 2 3 3 4 4 4 4 4 5 5 4 6 4 5_central 5_central LSEC pericentral LSEC pericentral Endothelial cells 0 0 0 0 2 0 0 1 1 4 1 2 3 3 2 0 0 1 2 2 3 Pericentral LSEC Pericentral LSEC 1 0.876013266518189 TRUE (0.8,0.9]
sc_H2.NPC.Exp1_TCGGTAAAGCTACCGC NPC.2d.data 6608 2237 0.0375 FALSE 6.44673123486683 16.1622276029056 -0.0645112199441078 -0.103631973967354 G1 5184 2232 sc_H2 HD2 NPC cells healthy Exp1 V2 sc_H2.NPC.Exp1 14 18 TRUE 0 0 4 4 4 4 4 3 2 LSEC central vein Endothelial cells 3 2 3 3 4 4 4 4 4 5 5 4 6 4 5_central 5_central LSEC pericentral LSEC pericentral Endothelial cells 0 0 0 0 2 2 0 7 5 6 3 7 6 15 15 15 3 17 16 18 8 LSEC (interferon) LSEC (interferon) 5 0.960015562310578 FALSE (0.9,1]
sc_H2.NPC.Exp1_TCTCATACACGAAACG NPC.2d.data 8328 2763 0.022196261682243 FALSE 6.49615754082613 9.51008645533141 -0.0436208184610277 -0.138867020066831 G1 5364 2623 sc_H2 HD2 NPC cells healthy Exp1 V2 sc_H2.NPC.Exp1 24 2 TRUE 0 0 4 4 4 4 4 3 2 LSEC central vein Endothelial cells 3 2 3 3 4 4 4 4 4 5 5 4 6 4 5_central 5_central LSEC pericentral LSEC pericentral Endothelial cells 0 0 0 0 2 0 0 1 1 4 1 2 3 10 2 0 0 8 9 2 3 Pericentral LSEC Pericentral LSEC 1 0.9910814922049 TRUE (0.9,1]
sc_H2.NPC.Exp1_TGGTTCCAGTGTCCAT NPC.2d.data 5419 2075 0.0264290104486785 FALSE 3.63535707695147 13.7294703819893 -0.0162972800973963 -0.101838730558617 G1 4982 2074 sc_H2 HD2 NPC cells healthy Exp1 V2 sc_H2.NPC.Exp1 14 2 TRUE 0 0 4 4 4 4 4 3 2 LSEC central vein Endothelial cells 3 2 3 3 4 4 4 4 4 5 5 4 6 4 5_central 5_central LSEC pericentral LSEC pericentral Endothelial cells 0 0 0 0 2 0 0 1 1 4 1 2 3 3 2 0 0 1 2 2 3 Pericentral LSEC Pericentral LSEC 1 0.907193043801039 TRUE (0.9,1]
sc_H2.NPC.Exp1_TGTGGTAAGTGTACTC NPC.2d.data 4199 1637 0.0213996529786003 FALSE 3.88187663729459 15.6227673255537 -0.0400929692039512 -0.0820955580048636 G1 4407 1636 sc_H2 HD2 NPC cells healthy Exp1 V2 sc_H2.NPC.Exp1 24 2 TRUE 0 0 4 4 4 4 4 3 2 LSEC central vein Endothelial cells 3 2 3 3 4 4 4 4 4 5 5 4 6 4 5_central 5_central LSEC pericentral LSEC pericentral Endothelial cells 0 0 0 0 2 0 0 1 1 4 1 2 3 3 2 0 0 1 2 2 3 Pericentral LSEC Pericentral LSEC 1 0.795094320712695 TRUE (0.7,0.8]
sc_H2.NPC.Exp1_TTAGTTCTCCGATATG NPC.2d.data 9983 2850 0.041036717062635 FALSE 5.13873585094661 15.7267354502654 0.0127140920284441 -0.0793400864255848 S 5348 2403 sc_H2 HD2 NPC cells healthy Exp1 V2 sc_H2.NPC.Exp1 14 2 TRUE 0 0 4 4 4 4 4 3 2 LSEC central vein Endothelial cells 3 2 3 3 4 4 4 4 4 5 5 4 6 4 5_central 5_central LSEC pericentral LSEC pericentral Endothelial cells 0 0 0 0 2 0 0 1 1 4 1 2 3 3 2 0 0 1 2 2 3 Pericentral LSEC Pericentral LSEC 1 0.921298181143281 TRUE (0.9,1]
sc_H2.NPC.Exp1_TTTCCTCTCTTAGAGC NPC.2d.data 6123 2137 0.0230088495575221 FALSE 5.29152376286134 14.7640045729218 -0.0145541075233115 -0.00291292709809479 G1 5115 2137 sc_H2 HD2 NPC cells healthy Exp1 V2 sc_H2.NPC.Exp1 24 2 TRUE 0 0 4 4 4 4 4 3 2 LSEC central vein Endothelial cells 3 2 3 3 4 4 4 4 4 5 5 4 6 4 5_central 5_central LSEC pericentral LSEC pericentral Endothelial cells 0 0 0 0 2 0 0 1 1 4 1 2 3 3 2 0 0 1 2 2 3 Pericentral LSEC Pericentral LSEC 1 0.950250831477357 TRUE (0.9,1]
sc_H2.NPC.Exp1_AAAGCAACATTGCGGC NPC.2d.data 4402 1831 0.0301475304682489 FALSE 4.74784189004998 12.994093593821 -0.00758141722697214 -0.0554505852096783 G1 4483 1830 sc_H2 HD2 NPC cells healthy Exp1 V2 sc_H2.NPC.Exp1 15 5 TRUE 0 0 4 4 4 4 4 3 2 LSEC central vein Endothelial cells 3 2 3 3 4 4 4 4 4 5 5 4 6 4 5_central 5_central LSEC pericentral LSEC pericentral Endothelial cells 0 0 0 0 0 2 2 2 2 3 4 1 4 2 5 5 7 5 7 5 1 LSEC (stress) LSEC (stress) 2 0.138034178483091 FALSE (0.1,0.2]
sc_H2.NPC.Exp1_ACGATGTAGCCAGAAC NPC.2d.data 4561 1798 0.0398293029871977 FALSE 7.69568077176058 14.6020609515457 -0.0104867048504469 -0.0886124669780787 G1 4569 1798 sc_H2 HD2 NPC cells healthy Exp1 V2 sc_H2.NPC.Exp1 24 4 TRUE 0 0 4 4 4 4 4 3 2 LSEC central vein Endothelial cells 3 2 3 3 4 4 4 4 4 5 5 4 6 4 5_central 5_central LSEC pericentral LSEC pericentral Endothelial cells 0 0 0 0 2 0 0 1 1 5 1 2 3 3 2 3 0 1 4 4 5 Pericentral LSEC Pericentral LSEC 1 0.798063823311062 TRUE (0.7,0.8]
sc_H2.NPC.Exp1_AGCTCCTGTGCTCTTC NPC.2d.data 6106 2062 0.0363761153054221 FALSE 4.15984277759581 18.1788404847691 -0.0104867048504469 0.00076978253643345 G2M 5118 2060 sc_H2 HD2 NPC cells healthy Exp1 V2 sc_H2.NPC.Exp1 14 18 TRUE 0 0 4 4 4 4 4 3 2 LSEC central vein Endothelial cells 3 2 3 3 4 4 4 4 4 5 5 4 6 4 5_central 5_central LSEC pericentral LSEC pericentral Endothelial cells 0 0 0 0 0 2 2 7 2 5 3 9 6 15 15 15 6 17 16 18 1 LSEC (stress) LSEC (stress) 2 0.164004971666641 FALSE (0.1,0.2]
sc_H2.NPC.Exp1_AGTAGTCAGTTGCAGG NPC.2d.data 5870 2140 0.0331564986737401 FALSE 5.94548551959114 15.8773424190801 -0.02966160316538 -0.12923599083259 G1 5081 2139 sc_H2 HD2 NPC cells healthy Exp1 V2 sc_H2.NPC.Exp1 14 4 TRUE 0 0 4 4 4 4 4 3 2 LSEC central vein Endothelial cells 3 2 3 3 4 4 4 4 4 5 5 4 6 4 5_central 5_central LSEC pericentral LSEC pericentral Endothelial cells 0 0 0 0 0 0 0 1 1 5 7 5 7 7 6 3 8 2 4 4 5 Pericentral LSEC Pericentral LSEC 1 0.694131232368226 TRUE (0.6,0.7]
sc_H2.NPC.Exp1_CAACCTCAGGTCGGAT NPC.2d.data 4241 1654 0.041036717062635 FALSE 6.83800990332469 16.1282716340486 -0.0517141196978501 -0.0549782186532305 G1 4424 1653 sc_H2 HD2 NPC cells healthy Exp1 V2 sc_H2.NPC.Exp1 15 4 TRUE 0 0 4 4 4 4 4 3 2 LSEC central vein Endothelial cells 3 2 3 3 4 4 4 4 4 5 5 4 6 4 5_central 5_central LSEC pericentral LSEC pericentral Endothelial cells 0 0 0 0 0 0 0 2 1 5 7 1 4 2 5 3 8 2 7 4 5 Pericentral LSEC Pericentral LSEC 1 0.618408916109874 TRUE (0.6,0.7]
sc_H2.NPC.Exp1_CATGGCGGTCTAGCCG NPC.2d.data 4311 1771 0.0291878172588832 FALSE 5.54395731848759 16.0983530503363 -0.0284856534130212 0.0723858010112143 G2M 4444 1770 sc_H2 HD2 NPC cells healthy Exp1 V2 sc_H2.NPC.Exp1 15 4 TRUE 0 0 4 4 4 4 4 3 2 LSEC central vein Endothelial cells 3 2 3 3 4 4 4 4 4 5 5 4 6 4 5_central 5_central LSEC pericentral LSEC pericentral Endothelial cells 0 0 0 0 0 0 0 1 1 5 7 1 7 8 3 3 8 2 4 4 5 Pericentral LSEC Pericentral LSEC 1 0.616181789161099 TRUE (0.6,0.7]
sc_H2.NPC.Exp1_CCATTCGCAGCCACCA NPC.2d.data 4267 1716 0.03420523138833 FALSE 5.718303257558 19.7797047105695 -0.0493898895990703 -0.0772756696233314 G1 4431 1715 sc_H2 HD2 NPC cells healthy Exp1 V2 sc_H2.NPC.Exp1 15 3 TRUE 0 0 4 4 4 4 4 3 2 LSEC central vein Endothelial cells 3 2 3 3 4 4 4 4 4 5 5 4 6 4 5_central 5_central LSEC pericentral LSEC pericentral Endothelial cells 0 0 0 0 0 2 1 2 0 1 7 1 4 8 3 1 10 2 14 3 5 Midzonal LSEC Midzonal LSEC 0 0.556791737193764 TRUE (0.5,0.6]
sc_H2.NPC.Exp1_CCATTCGGTAAATGTG NPC.2d.data 4223 1649 0.0422740524781341 FALSE 7.76699029126214 16.7179730049728 -0.0412550842533411 -0.0896534229080285 G1 4418 1649 sc_H2 HD2 NPC cells healthy Exp1 V2 sc_H2.NPC.Exp1 24 4 TRUE 0 0 4 4 4 4 4 3 2 LSEC central vein Endothelial cells 3 2 3 3 4 4 4 4 4 5 5 4 6 4 5_central 5_central LSEC pericentral LSEC pericentral Endothelial cells 0 0 0 0 0 0 0 1 1 5 7 5 7 3 5 3 8 2 4 4 5 Pericentral LSEC Pericentral LSEC 1 0.721599131403118 TRUE (0.7,0.8]
sc_H2.NPC.Exp1_CCCATACGTACAAGTA NPC.2d.data 5170 1914 0.0518754988028731 FALSE 6.20889748549323 16.5183752417795 -0.0360394012340555 -0.00168827306285976 G1 4889 1912 sc_H2 HD2 NPC cells healthy Exp1 V2 sc_H2.NPC.Exp1 15 18 TRUE 0 0 4 4 4 4 4 3 2 LSEC central vein Endothelial cells 3 2 3 3 4 4 4 4 4 5 5 4 6 4 5_central 5_central LSEC pericentral LSEC pericentral Endothelial cells 0 0 0 0 0 2 2 7 2 3 4 7 6 15 15 15 6 17 16 18 1 LSEC (stress) LSEC (stress) 2 0.639888605654693 FALSE (0.6,0.7]
sc_H2.NPC.Exp1_CCGGTAGAGTCCTCCT NPC.2d.data 4122 1683 0.0282485875706215 FALSE 3.73605046094129 14.798641436196 0.0301734871752303 -0.048837453419409 S 4366 1682 sc_H2 HD2 NPC cells healthy Exp1 V2 sc_H2.NPC.Exp1 24 2 TRUE 0 0 4 4 4 4 4 3 2 LSEC central vein Endothelial cells 3 2 3 3 4 4 4 4 4 5 5 4 6 4 5_central 5_central LSEC pericentral LSEC pericentral Endothelial cells 0 0 0 0 0 0 0 1 1 5 1 2 7 3 2 3 0 1 2 2 5 Pericentral LSEC Pericentral LSEC 1 0.637710682999258 TRUE (0.6,0.7]
sc_H2.NPC.Exp1_CGAGAAGTCCATGCTC NPC.2d.data 4405 1746 0.0375 FALSE 2.42905788876277 15.2099886492622 -2.76694059378538e-05 -0.0454346647072202 G1 4497 1746 sc_H2 HD2 NPC cells healthy Exp1 V2 sc_H2.NPC.Exp1 15 5 TRUE 0 0 4 4 4 4 4 3 2 LSEC central vein Endothelial cells 3 2 3 3 4 4 4 4 4 5 5 4 6 4 5_central 5_central LSEC pericentral LSEC pericentral Endothelial cells 0 0 0 0 0 0 0 2 1 5 7 1 4 2 3 3 7 2 7 5 5 Pericentral LSEC Pericentral LSEC 1 0.576093504083148 TRUE (0.5,0.6]
sc_H2.NPC.Exp1_CGAGCCAGTACCGGCT NPC.2d.data 4135 1444 0.0565723793677205 FALSE 7.49697702539299 20.7496977025393 -0.00582440994991838 -0.038821532916951 G1 4407 1443 sc_H2 HD2 NPC cells healthy Exp1 V2 sc_H2.NPC.Exp1 24 16 TRUE 0 0 4 4 4 4 4 3 2 LSEC central vein Endothelial cells 3 2 3 3 4 4 4 4 4 5 5 4 16 4 5_central 5_central LSEC pericentral LSEC pericentral Endothelial cells 0 3 4 4 5 7 7 9 8 10 11 11 12 12 13 16 15 15 17 16 10 LSEC (high MT 2) LSEC (high MT 2) 8 0.9689115990989 FALSE (0.9,1]
sc_H2.NPC.Exp1_CGCGGTAGTAAGGGAA NPC.2d.data 6017 2145 0.0352781546811398 FALSE 5.26840618248296 13.9272062489613 0.0510638886583105 -0.141045154743785 S 5106 2144 sc_H2 HD2 NPC cells healthy Exp1 V2 sc_H2.NPC.Exp1 14 4 TRUE 0 0 4 4 4 4 4 3 2 LSEC central vein Endothelial cells 3 2 3 3 4 4 4 4 4 5 5 4 6 4 5_central 5_central LSEC pericentral LSEC pericentral Endothelial cells 0 0 0 0 4 5 5 5 1 5 6 6 8 5 8 3 4 7 4 4 6 Pericentral LSEC Pericentral LSEC 1 0.741643273942094 TRUE (0.7,0.8]
sc_H2.NPC.Exp1_CGGACTGGTTGTACAC NPC.2d.data 5364 2008 0.03420523138833 FALSE 7.69947800149142 13.6092468307233 -0.000622561633601734 -0.0855858220052835 G1 4970 2007 sc_H2 HD2 NPC cells healthy Exp1 V2 sc_H2.NPC.Exp1 14 4 TRUE 0 0 4 4 4 4 4 3 2 LSEC central vein Endothelial cells 3 2 3 3 4 4 4 4 4 5 5 4 6 4 5_central 5_central LSEC pericentral LSEC pericentral Endothelial cells 0 0 0 0 4 0 0 5 1 7 6 5 10 5 8 3 8 7 5 4 6 Pericentral LSEC Pericentral LSEC 1 0.723826258351893 TRUE (0.7,0.8]
sc_H2.NPC.Exp1_CGTGTCTTCTCGTATT NPC.2d.data 4364 1751 0.0599315068493151 FALSE 2.10815765352887 20.1649862511457 -0.00525718712819236 0.0133312339264158 G2M 4489 1751 sc_H2 HD2 NPC cells healthy Exp1 V2 sc_H2.NPC.Exp1 15 4 TRUE 0 0 4 4 4 4 4 3 2 LSEC portal vein Endothelial cells 3 2 3 3 4 4 4 4 4 5 5 4 6 4 5_central 5_central LSEC pericentral LSEC pericentral Endothelial cells 0 0 0 0 0 0 0 1 1 5 7 1 7 8 3 3 8 2 4 4 5 Pericentral LSEC Pericentral LSEC 1 0.580547757980698 TRUE (0.5,0.6]
sc_H2.NPC.Exp1_CTAACTTCATGGTTGT NPC.2d.data 4703 1839 0.0565723793677205 FALSE 2.44524771422496 17.7333616840315 -0.0279045958883263 -0.04118336569919 G1 4691 1837 sc_H2 HD2 NPC cells healthy Exp1 V2 sc_H2.NPC.Exp1 15 2 TRUE 0 0 4 4 4 4 4 3 2 LSEC central vein Endothelial cells 3 2 3 3 4 4 4 4 4 5 5 4 6 4 5_central 5_central LSEC pericentral LSEC pericentral Endothelial cells 0 0 0 0 2 0 0 1 1 4 1 2 7 3 2 3 0 1 2 2 3 Pericentral LSEC Pericentral LSEC 1 0.639937809948033 TRUE (0.6,0.7]
sc_H2.NPC.Exp1_CTGAAACAGAAAGTGG NPC.2d.data 4276 1709 0.0352781546811398 FALSE 6.08044901777362 13.9850327408793 -0.031390941036496 -0.113840340103921 G1 4441 1709 sc_H2 HD2 NPC cells healthy Exp1 V2 sc_H2.NPC.Exp1 15 4 TRUE 0 0 4 4 4 4 4 3 2 LSEC central vein Endothelial cells 3 2 3 3 4 4 4 4 4 5 5 4 6 4 5_central 5_central LSEC pericentral LSEC pericentral Endothelial cells 0 0 0 0 0 0 0 1 1 5 7 1 7 8 5 3 8 2 4 4 5 Pericentral LSEC Pericentral LSEC 1 0.654785322939866 TRUE (0.6,0.7]
sc_H2.NPC.Exp1_CTGAAGTAGATGCCTT NPC.2d.data 4906 1903 0.0422740524781341 FALSE 3.20016306563392 19.8532409294741 -0.00293295702941258 -0.0426004653685334 G1 4780 1903 sc_H2 HD2 NPC cells healthy Exp1 V2 sc_H2.NPC.Exp1 15 4 TRUE 0 0 4 4 4 4 4 3 2 LSEC central vein Endothelial cells 3 2 3 3 4 4 4 4 4 5 5 4 6 4 5_central 5_central LSEC pericentral LSEC pericentral Endothelial cells 0 0 0 0 0 0 0 1 1 5 7 1 7 8 3 3 8 2 4 4 5 Pericentral LSEC Pericentral LSEC 1 0.621378418708241 TRUE (0.6,0.7]
sc_H2.NPC.Exp1_CTGAAGTGTTCAGTAC NPC.2d.data 4729 2083 0.0321311475409836 FALSE 3.38337914992599 11.7995347853669 0.0121607039096871 -0.0956017425077416 S 4716 2083 sc_H2 HD2 NPC cells healthy Exp1 V2 sc_H2.NPC.Exp1 14 2 TRUE 0 0 4 4 4 4 4 3 2 LSEC central vein Endothelial cells 3 2 3 3 4 4 4 4 4 5 5 4 6 4 5_central 5_central LSEC pericentral LSEC pericentral Endothelial cells 0 0 0 0 2 0 0 1 1 4 1 2 3 3 2 0 0 1 2 2 3 Pericentral LSEC Pericentral LSEC 1 0.755748411284336 TRUE (0.7,0.8]
sc_H2.NPC.Exp1_GACTGCGAGAGGTAGA NPC.2d.data 5173 1987 0.041036717062635 FALSE 3.44094335975256 18.8671950512275 -0.0360394012340555 -0.0734005143546948 G1 4894 1986 sc_H2 HD2 NPC cells healthy Exp1 V2 sc_H2.NPC.Exp1 15 4 TRUE 0 0 4 4 4 4 4 3 2 LSEC central vein Endothelial cells 3 2 3 3 4 4 4 4 4 5 5 4 6 4 5_central 5_central LSEC pericentral LSEC pericentral Endothelial cells 0 0 0 0 0 0 0 1 1 5 7 1 7 8 3 3 8 2 4 4 5 Pericentral LSEC Pericentral LSEC 1 0.615439413511507 TRUE (0.6,0.7]
sc_H2.NPC.Exp1_GCTCCTACAGGCTGAA NPC.2d.data 4429 1731 0.0273291925465838 FALSE 4.49311356965455 11.424700835403 0.0702387869732437 -0.0530887524274393 S 4500 1728 sc_H2 HD2 NPC cells healthy Exp1 V2 sc_H2.NPC.Exp1 14 2 TRUE 0 0 4 4 4 4 4 3 2 LSEC central vein Endothelial cells 3 2 3 3 4 4 4 4 4 5 5 4 6 4 5_central 5_central LSEC pericentral LSEC pericentral Endothelial cells 0 0 0 0 2 0 0 1 1 4 1 2 3 3 2 0 0 1 2 2 3 Pericentral LSEC Pericentral LSEC 1 0.78395868596882 TRUE (0.7,0.8]
sc_H2.NPC.Exp1_GCTGCAGAGCCGGTAA NPC.2d.data 5095 1913 0.0331564986737401 FALSE 3.63101079489696 18.9205103042198 -0.0110677623751418 -0.0354187442047622 G1 4871 1912 sc_H2 HD2 NPC cells healthy Exp1 V2 sc_H2.NPC.Exp1 15 5 TRUE 0 0 4 4 4 4 4 3 2 LSEC central vein Endothelial cells 3 2 3 3 4 4 4 4 4 5 5 4 6 4 5_central 5_central LSEC pericentral LSEC pericentral Endothelial cells 0 0 0 0 0 0 0 2 1 5 7 1 4 2 3 5 7 2 7 5 5 Pericentral LSEC Pericentral LSEC 1 0.584259636228656 TRUE (0.5,0.6]
sc_H2.NPC.Exp1_GGCCGATCAAAGCGGT NPC.2d.data 4420 1865 0.0386507378777231 FALSE 3.34841628959276 15.6561085972851 0.0121607039096871 0.00445249217096169 S 4506 1862 sc_H2 HD2 NPC cells healthy Exp1 V2 sc_H2.NPC.Exp1 15 12 TRUE 0 0 4 4 4 4 4 3 2 LSEC central vein Endothelial cells 3 2 3 3 4 4 4 4 4 5 5 4 6 4 5_central 5_central LSEC pericentral LSEC pericentral Endothelial cells 0 0 0 0 0 2 2 2 2 3 4 1 8 2 5 5 4 5 6 12 1 LSEC (stress) LSEC (stress) 2 0.29183786251663 FALSE (0.2,0.3]
sc_H2.NPC.Exp1_GGCCGATGTTCGTCTC NPC.2d.data 5014 1789 0.048951048951049 FALSE 5.2253689668927 20.8615875548464 -0.00525718712819236 -0.107603352053045 G1 4825 1788 sc_H2 HD2 NPC cells healthy Exp1 V2 sc_H2.NPC.Exp1 15 4 TRUE 0 0 4 4 4 4 4 3 2 LSEC central vein Endothelial cells 3 2 3 3 4 4 4 4 4 5 5 4 6 4 5_central 5_central LSEC pericentral LSEC pericentral Endothelial cells 0 0 0 0 0 2 2 2 1 5 4 1 8 8 5 3 8 2 4 4 5 Pericentral LSEC Pericentral LSEC 1 0.607273281365998 TRUE (0.6,0.7]
sc_H2.NPC.Exp1_GTGCGGTAGTGAAGAG NPC.2d.data 5671 1988 0.0616854908774978 FALSE 3.45618056780109 23.7700581907953 0.00576907113804266 -0.099949264332826 S 5028 1988 sc_H2 HD2 NPC cells healthy Exp1 V2 sc_H2.NPC.Exp1 15 4 TRUE 0 0 4 4 4 4 4 3 2 LSEC central vein Endothelial cells 3 2 3 3 4 4 4 4 4 5 5 4 6 4 5_central 5_central LSEC pericentral LSEC pericentral Endothelial cells 0 0 0 0 0 0 0 1 1 5 7 1 7 8 3 3 8 2 4 4 5 Pericentral LSEC Pericentral LSEC 1 0.597622397921307 TRUE (0.5,0.6]
sc_H2.NPC.Exp1_TAAACCGCAATCCAAC NPC.2d.data 4458 1831 0.0331564986737401 FALSE 1.48048452220727 13.0551816958277 0.0411997454414654 -0.0155793488339544 S 4509 1829 sc_H2 HD2 NPC cells healthy Exp1 V2 sc_H2.NPC.Exp1 15 5 TRUE 0 0 4 4 4 4 4 3 2 LSEC central vein Endothelial cells 3 2 3 3 4 4 4 4 4 5 5 4 6 4 5_central 5_central LSEC pericentral LSEC pericentral Endothelial cells 0 0 0 0 2 2 2 2 2 4 1 2 4 2 12 5 7 18 9 5 1 LSEC (stress) LSEC (stress) 2 0.563487205041591 FALSE (0.5,0.6]
sc_H2.NPC.Exp1_TACGGTATCGTTTAGG NPC.2d.data 6305 2248 0.0435424354243542 FALSE 6.45519429024584 16.2727993655829 -0.0337290058382447 -0.064136881331024 G1 5164 2247 sc_H2 HD2 NPC cells healthy Exp1 V2 sc_H2.NPC.Exp1 14 4 TRUE 0 0 4 4 4 4 4 3 2 LSEC central vein Endothelial cells 3 2 3 3 4 4 4 4 4 5 5 4 6 4 5_central 5_central LSEC pericentral LSEC pericentral Endothelial cells 0 0 0 0 0 0 0 5 1 5 6 9 8 8 5 3 4 7 4 4 5 Pericentral LSEC Pericentral LSEC 1 0.729765263548627 TRUE (0.7,0.8]
sc_H2.NPC.Exp1_TAGACCAGTCGATTGT NPC.2d.data 7017 2394 0.0448430493273543 FALSE 3.02123414564629 19.7805329913068 -0.00759525192994107 -0.0698052800083976 G1 5228 2381 sc_H2 HD2 NPC cells healthy Exp1 V2 sc_H2.NPC.Exp1 14 4 TRUE 0 0 4 4 4 4 4 3 2 LSEC central vein Endothelial cells 3 2 3 3 4 4 4 4 4 5 5 4 6 4 5_central 5_central LSEC pericentral LSEC pericentral Endothelial cells 0 0 0 0 2 0 0 1 1 5 1 2 5 3 2 3 3 10 10 4 8 Pericentral LSEC Pericentral LSEC 1 0.778019680772086 TRUE (0.7,0.8]
sc_H2.NPC.Exp1_TATTACCAGGACACCA NPC.2d.data 5720 2135 0.0448430493273543 FALSE 2.93706293706294 17.1328671328671 -0.0592678675188844 -0.0409909200650816 G1 5059 2135 sc_H2 HD2 NPC cells healthy Exp1 V2 sc_H2.NPC.Exp1 14 4 TRUE 0 0 4 4 4 4 4 3 2 LSEC central vein Endothelial cells 3 2 3 3 4 4 4 4 4 5 5 4 6 4 5_central 5_central LSEC pericentral LSEC pericentral Endothelial cells 0 0 0 0 0 0 0 1 1 5 7 1 7 8 2 3 8 2 4 4 5 Pericentral LSEC Pericentral LSEC 1 0.68299559762435 TRUE (0.6,0.7]
sc_H2.NPC.Exp1_TCGGGACGTCTTGCGG NPC.2d.data 4173 1772 0.0282485875706215 FALSE 3.69039060627846 14.9053438773065 -0.00816247475166709 -0.0379730226211095 G1 4384 1771 sc_H2 HD2 NPC cells healthy Exp1 V2 sc_H2.NPC.Exp1 15 4 TRUE 0 0 4 4 4 4 4 3 2 LSEC central vein Endothelial cells 3 2 3 3 4 4 4 4 4 5 5 4 6 4 5_central 5_central LSEC pericentral LSEC pericentral Endothelial cells 0 0 0 0 0 1 1 2 0 5 7 1 7 8 3 3 8 2 4 4 5 Midzonal LSEC Midzonal LSEC 0 0.619151291759465 TRUE (0.6,0.7]
sc_H2.NPC.Exp1_TGACAACAGAGGGATA NPC.2d.data 4511 1861 0.0850622406639004 FALSE 3.76856572821991 15.4289514520062 0.0417808029661603 -0.0848335345264963 S 4535 1860 sc_H2 HD2 NPC cells healthy Exp1 V2 sc_H2.NPC.Exp1 15 12 TRUE 0 0 4 4 4 4 4 3 2 LSEC central vein Endothelial cells 3 2 3 3 4 4 4 4 4 5 5 4 6 4 5_central 5_central LSEC pericentral LSEC pericentral Endothelial cells 0 0 0 0 0 2 2 2 2 3 4 9 8 2 5 13 4 5 6 12 5 LSEC (stress) LSEC (stress) 2 0.692238804433281 FALSE (0.6,0.7]
sc_H2.NPC.Exp1_TGAGCCGGTGTGACGA NPC.2d.data 4912 1878 0.0386507378777231 FALSE 3.76628664495114 18.2817589576547 -0.0517141196978501 -0.0895572000909743 G1 4783 1877 sc_H2 HD2 NPC cells healthy Exp1 V2 sc_H2.NPC.Exp1 14 4 TRUE 0 0 4 4 4 4 4 3 2 LSEC central vein Endothelial cells 3 2 3 3 4 4 4 4 4 5 5 4 6 4 5_central 5_central LSEC pericentral LSEC pericentral Endothelial cells 0 0 0 0 0 2 2 1 2 3 4 9 8 5 5 13 4 2 6 4 1 LSEC (stress) LSEC (stress) 2 0.695501087175035 FALSE (0.6,0.7]
sc_H2.NPC.Exp1_TGCTACCCATACTACG NPC.2d.data 4442 1805 0.0331564986737401 FALSE 4.97523638000901 13.8676271949572 0.0371323427686008 -0.0511030633845939 S 4513 1805 sc_H2 HD2 NPC cells healthy Exp1 V2 sc_H2.NPC.Exp1 14 4 TRUE 0 0 4 4 4 4 4 3 2 LSEC central vein Endothelial cells 3 2 3 3 4 4 4 4 4 5 5 4 6 4 5_central 5_central LSEC pericentral LSEC pericentral Endothelial cells 0 0 0 0 0 0 0 1 1 5 1 5 7 3 2 3 8 2 4 4 5 Pericentral LSEC Pericentral LSEC 1 0.719372004454343 TRUE (0.7,0.8]
sc_H2.NPC.Exp1_TGGCGCAGTATCACCA NPC.2d.data 6560 2248 0.0448430493273543 FALSE 3.36890243902439 16.6158536585366 -0.0238510279184306 -0.0509106177504855 G1 5173 2247 sc_H2 HD2 NPC cells healthy Exp1 V2 sc_H2.NPC.Exp1 14 4 TRUE 0 0 4 4 4 4 4 3 2 LSEC central vein Endothelial cells 3 2 3 3 4 4 4 4 4 5 5 4 6 4 5_central 5_central LSEC pericentral LSEC pericentral Endothelial cells 0 0 0 0 2 0 0 1 1 5 1 2 7 3 2 3 8 2 4 4 5 Pericentral LSEC Pericentral LSEC 1 0.682253221974759 TRUE (0.6,0.7]
sc_H2.NPC.Exp1_TTAGGCAGTTTGTGTG NPC.2d.data 4762 1808 0.0435424354243542 FALSE 3.35993280134397 22.1335573288534 -0.0342962286599707 0.00104970345877289 G2M 4715 1807 sc_H2 HD2 NPC cells healthy Exp1 V2 sc_H2.NPC.Exp1 15 3 TRUE 0 0 4 4 4 4 4 3 2 LSEC central vein Endothelial cells 3 2 3 3 4 4 4 4 4 5 5 4 6 4 5_central 5_central LSEC pericentral LSEC pericentral Endothelial cells 0 0 0 0 0 1 1 0 0 5 7 1 7 8 3 1 8 2 4 3 5 Midzonal LSEC Midzonal LSEC 0 0.561988366740906 TRUE (0.5,0.6]
sc_H2.NPC.Exp1_TTGCGTCTCGTTGCCT NPC.2d.data 5117 1936 0.0533980582524272 FALSE 3.53722884502638 17.0803205002931 -0.0186215101961761 -0.033529277978971 G1 4868 1935 sc_H2 HD2 NPC cells healthy Exp1 V2 sc_H2.NPC.Exp1 15 4 TRUE 0 0 4 4 4 4 4 3 2 LSEC central vein Endothelial cells 3 2 3 3 4 4 4 4 4 5 5 4 6 4 5_central 5_central LSEC pericentral LSEC pericentral Endothelial cells 0 0 0 0 0 0 0 1 1 5 7 1 7 8 3 3 8 2 4 4 5 Pericentral LSEC Pericentral LSEC 1 0.611727535263549 TRUE (0.6,0.7]
sc_H2.NPC.Exp1_TTTCCTCGTACTCTCC NPC.2d.data 6650 2222 0.0672727272727273 FALSE 2.61654135338346 24.1503759398496 0.0278354223734816 -0.0598855823229938 S 5174 2216 sc_H2 HD2 NPC cells healthy Exp1 V2 sc_H2.NPC.Exp1 14 4 TRUE 0 0 4 4 4 4 4 3 2 LSEC central vein Endothelial cells 3 2 3 3 4 4 4 4 4 5 5 4 6 4 5_central 5_central LSEC pericentral LSEC pericentral Endothelial cells 0 0 0 0 0 5 0 5 1 5 7 1 7 8 3 3 8 2 4 4 5 Pericentral LSEC Pericentral LSEC 1 0.627317423904974 TRUE (0.6,0.7]
sc_H2.NPC.Exp1_AAAGCAAGTGTCTGAT NPC.2d.data 6229 2229 0.041036717062635 FALSE 2.98603307111896 22.0902231497833 -0.0784427658338176 -0.115537360695603 G1 5173 2226 sc_H2 HD2 NPC cells healthy Exp1 V2 sc_H2.NPC.Exp1 17 14 TRUE 0 0 1 1 1 1 0 4 3 LSEC portal vein Endothelial cells 3 2 3 3 4 4 4 4 4 5 13 15 13 14 5_portal 5_portal LSEC periportal LSEC periportal Endothelial cells 1 1 1 1 1 1 1 0 9 12 0 0 13 0 17 9 16 19 19 14 0 LSEC (fenestr.) LSEC (fenestr.) 9 0.438340359569009 FALSE (0.4,0.5]
sc_H2.NPC.Exp1_AAATGCCGTTACGACT NPC.2d.data 4813 1816 0.0398293029871977 FALSE 4.55017660502805 18.4500311655932 -0.00932458980105697 -0.0102870938959744 G1 4735 1816 sc_H2 HD2 NPC cells healthy Exp1 V2 sc_H2.NPC.Exp1 17 3 TRUE 0 0 1 1 1 1 0 4 3 LSEC central vein Endothelial cells 3 2 3 3 4 4 4 4 4 5 5 4 6 4 5_central 5_central LSEC pericentral LSEC pericentral Endothelial cells 0 0 0 0 0 1 1 2 0 5 7 1 4 8 3 14 10 2 4 3 5 Midzonal LSEC Midzonal LSEC 0 0.552337483296214 TRUE (0.5,0.6]
sc_H2.NPC.Exp1_AACGTTGGTAGCGTCC NPC.2d.data 5951 1877 0.0801603206412826 FALSE 3.98252394555537 28.1633338934633 0.0586176364793448 -0.0937122762819504 S 5057 1875 sc_H2 HD2 NPC cells healthy Exp1 V2 sc_H2.NPC.Exp1 17 6 TRUE 0 0 1 1 1 1 0 4 3 LSEC central vein Endothelial cells 3 2 3 3 4 4 4 4 4 5 5 4 6 4 5_central 5_central LSEC pericentral LSEC pericentral Endothelial cells 0 0 1 1 0 1 1 0 2 1 0 13 0 1 0 5 9 6 7 6 0 LSEC (stress) LSEC (stress) 2 0.142764776738571 FALSE (0.1,0.2]
sc_H2.NPC.Exp1_AAGGCAGGTCCTCCAT NPC.2d.data 7104 2449 0.0311284046692607 FALSE 2.0411036036036 14.4707207207207 0.0109847541573282 -0.00716422610612502 S 5257 2429 sc_H2 HD2 NPC cells healthy Exp1 V2 sc_H2.NPC.Exp1 29 15 TRUE 0 0 1 1 1 1 0 4 3 LSEC portal vein Endothelial cells 3 2 3 3 4 4 4 4 4 5 13 15 13 14 5_portal 5_portal LSEC periportal LSEC periportal Endothelial cells 1 1 1 1 1 1 1 0 0 1 0 0 0 1 0 1 5 4 3 15 0 Midzonal LSEC Midzonal LSEC 0 0.304384016332591 TRUE (0.3,0.4]
sc_H2.NPC.Exp1_ACATACGCATTCGACA NPC.2d.data 6922 2380 0.0435424354243542 FALSE 3.92950014446692 19.0118462872002 0.107966021969508 -0.061775048548785 S 5233 2366 sc_H2 HD2 NPC cells healthy Exp1 V2 sc_H2.NPC.Exp1 29 5 TRUE 0 0 1 1 1 1 0 4 3 LSEC central vein Endothelial cells 3 2 3 3 4 4 4 4 4 5 5 4 13 14 5_portal 5_portal LSEC periportal LSEC periportal Endothelial cells 0 0 1 1 0 1 1 0 0 3 0 0 4 1 0 5 7 6 7 5 0 Midzonal LSEC Midzonal LSEC 0 0.443208262806236 TRUE (0.4,0.5]
sc_H2.NPC.Exp1_ACCAGTATCGGGAGTA NPC.2d.data 6102 2019 0.0398293029871977 FALSE 6.65355621107833 25.335955424451 -0.041849976481005 -0.099380674959324 G1 5065 2018 sc_H2 HD2 NPC cells healthy Exp1 V2 sc_H2.NPC.Exp1 17 3 TRUE 0 0 1 1 1 1 0 4 3 LSEC portal vein Endothelial cells 3 2 3 3 4 4 4 4 4 5 5 4 13 14 5_central 5_central LSEC pericentral LSEC pericentral Endothelial cells 1 1 1 1 1 1 1 0 0 1 0 0 0 1 0 1 10 4 14 3 0 Midzonal LSEC Midzonal LSEC 0 0.3392756718634 TRUE (0.3,0.4]
sc_H2.NPC.Exp1_ACCGTAACAAACTGCT NPC.2d.data 4829 1895 0.0503937007874016 FALSE 3.20977428038931 16.8979084696625 0.113209374394732 0.0732343113070558 S 4748 1895 sc_H2 HD2 NPC cells healthy Exp1 V2 sc_H2.NPC.Exp1 17 17 TRUE 0 0 1 1 1 1 0 4 3 LSEC portal vein Endothelial cells 3 2 3 3 4 4 4 4 4 5 5 4 13 14 5_central 5_central LSEC pericentral LSEC pericentral Endothelial cells 0 1 1 1 0 1 1 0 0 1 0 0 0 1 11 1 13 4 14 17 0 Midzonal LSEC Midzonal LSEC 0 0.402377602078693 TRUE (0.4,0.5]
sc_H2.NPC.Exp1_ACGATGTGTAGAGGAA NPC.2d.data 6910 2089 0.0475460122699387 FALSE 3.27062228654124 26.4544138929088 -0.0644973852411389 -0.0799174233279099 G1 5155 2067 sc_H2 HD2 NPC cells healthy Exp1 V2 sc_H2.NPC.Exp1 17 6 TRUE 0 0 1 1 1 1 0 4 3 LSEC portal vein Endothelial cells 3 2 3 3 4 4 4 4 4 5 5 4 13 14 5_central 5_central LSEC pericentral LSEC pericentral Endothelial cells 1 1 1 1 1 1 1 0 0 1 0 0 0 1 0 4 9 6 8 6 0 Midzonal LSEC Midzonal LSEC 0 0.260583853006682 TRUE (0.2,0.3]
sc_H2.NPC.Exp1_ACTTTCAAGGGAAACA NPC.2d.data 5974 2042 0.041036717062635 FALSE 3.39805825242718 20.8570472045531 -0.0325530560858858 -0.0657464266344758 G1 5087 2039 sc_H2 HD2 NPC cells healthy Exp1 V2 sc_H2.NPC.Exp1 17 6 TRUE 0 0 1 1 1 1 0 4 3 LSEC central vein Endothelial cells 3 2 3 3 4 4 4 4 4 5 5 4 6 4 5_central 5_central LSEC pericentral LSEC pericentral Endothelial cells 1 0 1 1 0 2 1 7 0 9 8 0 6 9 10 11 9 6 8 6 1 Midzonal LSEC Midzonal LSEC 0 0.370455449146251 TRUE (0.3,0.4]
sc_H2.NPC.Exp1_AGGGAGTGTAAATGAC NPC.2d.data 7420 2564 0.0398293029871977 FALSE 6.69811320754717 16.4690026954178 -0.0743891978639219 -0.109107927010619 G1 5281 2519 sc_H2 HD2 NPC cells healthy Exp1 V2 sc_H2.NPC.Exp1 17 3 TRUE 0 0 1 1 1 1 0 4 3 LSEC portal vein Endothelial cells 3 2 3 3 4 4 4 4 4 5 13 15 13 14 5_portal 5_portal LSEC periportal LSEC periportal Endothelial cells 0 1 1 1 0 1 1 0 0 1 0 0 0 1 3 1 10 4 14 3 0 Midzonal LSEC Midzonal LSEC 0 0.426875998515219 TRUE (0.4,0.5]
sc_H2.NPC.Exp1_AGGTCATGTTGGTTTG NPC.2d.data 4825 1930 0.0352781546811398 FALSE 1.45077720207254 17.6580310880829 0.0359702277192109 -0.0421280988120856 S 4749 1929 sc_H2 HD2 NPC cells healthy Exp1 V2 sc_H2.NPC.Exp1 17 15 TRUE 0 0 1 1 1 1 0 4 3 LSEC portal vein Endothelial cells 3 2 3 3 4 4 4 4 4 5 5 4 13 4 5_central 5_central LSEC pericentral LSEC pericentral Endothelial cells 0 1 1 1 0 1 1 0 0 1 0 0 0 1 3 1 5 4 14 15 0 Midzonal LSEC Midzonal LSEC 0 0.425391247216036 TRUE (0.4,0.5]
sc_H2.NPC.Exp1_ATAAGAGGTAAGTAGT NPC.2d.data 4200 1696 0.0331564986737401 FALSE 3.0952380952381 20.5714285714286 0.00578290584101159 -0.0403348554033486 S 4401 1695 sc_H2 HD2 NPC cells healthy Exp1 V2 sc_H2.NPC.Exp1 17 3 TRUE 0 0 1 1 1 1 0 4 3 LSEC portal vein Endothelial cells 3 2 3 3 4 4 4 4 4 5 5 4 6 4 5_central 5_central LSEC pericentral LSEC pericentral Endothelial cells 0 1 1 1 0 1 1 0 0 1 0 0 0 1 3 1 10 4 14 3 0 Midzonal LSEC Midzonal LSEC 0 0.342987550111359 TRUE (0.3,0.4]
sc_H2.NPC.Exp1_ATAGACCAGGGTCTCC NPC.2d.data 5380 1993 0.0435424354243542 FALSE 3.42007434944238 20.9665427509294 0.0928861957333776 -0.033529277978971 S 4952 1989 sc_H2 HD2 NPC cells healthy Exp1 V2 sc_H2.NPC.Exp1 20 6 TRUE 0 0 1 1 1 1 0 4 3 LSEC portal vein Endothelial cells 3 2 3 3 4 4 4 4 4 5 13 4 13 14 5_portal 5_portal LSEC periportal LSEC periportal Endothelial cells 1 1 1 1 1 3 3 0 0 0 2 0 2 0 4 4 9 6 15 6 0 Midzonal LSEC Midzonal LSEC 0 0.20267855233853 TRUE (0.2,0.3]
sc_H2.NPC.Exp1_ATCCACCCAGACGTAG NPC.2d.data 4453 1925 0.0352781546811398 FALSE 2.20076353020436 16.1239613743544 -0.0122298774245317 -0.0597018842177085 G1 4505 1924 sc_H2 HD2 NPC cells healthy Exp1 V2 sc_H2.NPC.Exp1 17 6 TRUE 0 0 1 1 1 1 0 4 3 LSEC portal vein Endothelial cells 3 2 3 3 4 4 4 4 4 5 5 4 13 14 5_central 5_central LSEC pericentral LSEC pericentral Endothelial cells 1 1 1 1 1 1 1 0 0 1 0 0 0 1 0 4 9 6 8 6 0 Midzonal LSEC Midzonal LSEC 0 0.241282086117298 TRUE (0.2,0.3]
sc_H2.NPC.Exp1_CAGAATCCACATGGGA NPC.2d.data 5286 1885 0.0311284046692607 FALSE 4.46462353386303 17.2531214528944 -0.00525718712819236 0.0320421980790427 G2M 4921 1885 sc_H2 HD2 NPC cells healthy Exp1 V2 sc_H2.NPC.Exp1 20 6 TRUE 0 0 1 1 1 1 0 4 3 LSEC central vein Endothelial cells 3 2 3 3 4 4 4 4 4 5 5 4 6 4 5_central 5_central LSEC pericentral LSEC pericentral Endothelial cells 1 0 1 1 0 2 2 7 0 9 8 7 6 9 10 11 6 6 8 6 1 Midzonal LSEC Midzonal LSEC 0 0.3214586562732 TRUE (0.3,0.4]
sc_H2.NPC.Exp1_CAGCTGGTCCATGCTC NPC.2d.data 4993 2158 0.0448430493273543 FALSE 1.10154215902263 6.32886040456639 -0.0290805456406851 0.116604559212023 G2M 4853 2153 sc_H2 HD2 NPC cells healthy Exp1 V2 sc_H2.NPC.Exp1 29 19 TRUE 0 0 1 1 1 1 0 4 3 LSEC portal vein Endothelial cells 3 2 3 3 4 4 4 4 4 5 13 15 13 14 5_portal 5_portal LSEC periportal LSEC periportal Endothelial cells 1 1 1 1 1 3 3 3 3 11 13 13 4 13 14 8 17 18 18 19 15 Periportal LSEC Periportal LSEC 3 0.279885619896065 TRUE (0.2,0.3]
sc_H2.NPC.Exp1_CATGCCTAGGAGCGAG NPC.2d.data 4784 1701 0.0461771385314156 FALSE 8.19397993311037 21.7391304347826 -0.00816247475166709 -0.0715110481289036 G1 4717 1701 sc_H2 HD2 NPC cells healthy Exp1 V2 sc_H2.NPC.Exp1 20 6 TRUE 0 0 1 1 1 1 0 4 3 LSEC central vein Endothelial cells 3 2 3 3 4 4 4 4 4 5 5 4 13 14 5_central 5_central LSEC pericentral LSEC pericentral Endothelial cells 1 1 1 1 1 1 1 0 0 0 0 0 0 1 0 4 9 6 8 6 0 Midzonal LSEC Midzonal LSEC 0 0.265038106904232 TRUE (0.2,0.3]
sc_H2.NPC.Exp1_CATTATCAGGAATGGA NPC.2d.data 7974 2490 0.0475460122699387 FALSE 3.05994482066717 21.0935540506647 0.00518801361334771 -0.0630959254010742 S 5266 2382 sc_H2 HD2 NPC cells healthy Exp1 V2 sc_H2.NPC.Exp1 17 13 TRUE 0 0 1 1 1 1 0 4 3 LSEC portal vein Endothelial cells 3 2 3 3 4 4 4 4 4 5 5 4 13 14 5_central 5_central LSEC pericentral LSEC pericentral Endothelial cells 1 1 1 1 3 1 1 0 0 1 0 0 0 1 9 1 5 4 3 13 0 Midzonal LSEC Midzonal LSEC 0 0.371197824795843 TRUE (0.3,0.4]
sc_H2.NPC.Exp1_CCATGTCCATAAGACA NPC.2d.data 4584 1759 0.0331564986737401 FALSE 2.42146596858639 21.5095986038394 -0.0284856534130212 -0.00461869521860075 G1 4586 1758 sc_H2 HD2 NPC cells healthy Exp1 V2 sc_H2.NPC.Exp1 17 6 TRUE 0 0 1 1 1 1 0 4 3 LSEC portal vein Endothelial cells 3 2 3 3 4 4 4 4 4 5 5 4 13 4 5_central 5_central LSEC pericentral LSEC pericentral Endothelial cells 1 1 1 1 1 1 1 0 0 1 0 0 0 1 0 4 9 6 8 6 0 Midzonal LSEC Midzonal LSEC 0 0.278400868596882 TRUE (0.2,0.3]
sc_H2.NPC.Exp1_CCGGGATCAGCGTAAG NPC.2d.data 4563 1783 0.0386507378777231 FALSE 3.72561911023449 20.2936664475126 -0.0267424808389364 0.0290155531062475 G2M 4566 1783 sc_H2 HD2 NPC cells healthy Exp1 V2 sc_H2.NPC.Exp1 17 3 TRUE 0 0 1 1 1 1 0 4 3 LSEC central vein Endothelial cells 3 2 3 3 4 4 4 4 4 5 5 4 6 4 5_central 5_central LSEC pericentral LSEC pericentral Endothelial cells 1 1 1 1 0 1 1 0 0 1 0 0 0 1 3 1 10 4 3 3 0 Midzonal LSEC Midzonal LSEC 0 0.406089480326652 TRUE (0.4,0.5]
sc_H2.NPC.Exp1_CCTAAAGAGACTTGAA NPC.2d.data 4557 1880 0.0398293029871977 FALSE 3.64274742154926 13.9565503620803 -0.0220940206413768 -0.0340016445354188 G1 4561 1880 sc_H2 HD2 NPC cells healthy Exp1 V2 sc_H2.NPC.Exp1 17 3 TRUE 0 0 1 1 1 1 0 4 3 LSEC portal vein Endothelial cells 3 2 3 3 4 4 4 4 4 5 5 4 13 14 5_central 5_central LSEC pericentral LSEC pericentral Endothelial cells 0 0 1 1 0 1 1 0 0 1 0 1 4 1 3 5 9 6 8 3 0 Midzonal LSEC Midzonal LSEC 0 0.360804565701559 TRUE (0.3,0.4]
sc_H2.NPC.Exp1_CGATTGAAGCTGAACG NPC.2d.data 5707 1973 0.0363761153054221 FALSE 2.47065007885053 23.9355177851761 -0.0360394012340555 -0.0269161461887017 G1 5023 1973 sc_H2 HD2 NPC cells healthy Exp1 V2 sc_H2.NPC.Exp1 17 6 TRUE 0 0 1 1 1 1 0 4 3 LSEC central vein Endothelial cells 3 2 3 3 4 4 4 4 4 5 5 4 6 4 5_central 5_central LSEC pericentral LSEC pericentral Endothelial cells 1 1 1 1 1 1 1 0 0 1 0 0 0 1 0 1 9 6 8 6 0 Midzonal LSEC Midzonal LSEC 0 0.346699428359317 TRUE (0.3,0.4]
sc_H2.NPC.Exp1_CGGACACAGGAGCGAG NPC.2d.data 6010 2005 0.0386507378777231 FALSE 4.05990016638935 20.6655574043261 -0.0168783376220913 -0.0552581395755699 G1 5086 2004 sc_H2 HD2 NPC cells healthy Exp1 V2 sc_H2.NPC.Exp1 17 6 TRUE 0 0 1 1 1 1 0 4 3 LSEC portal vein Endothelial cells 3 2 3 3 4 4 4 4 4 5 5 4 13 14 5_central 5_central LSEC pericentral LSEC pericentral Endothelial cells 0 1 1 1 0 1 1 0 0 1 0 0 0 1 0 4 9 6 8 6 0 Midzonal LSEC Midzonal LSEC 0 0.416482739420935 TRUE (0.4,0.5]
sc_H2.NPC.Exp1_CGGTTAAGTTGCGTTA NPC.2d.data 4912 1822 0.0533980582524272 FALSE 2.93159609120521 20.8876221498371 -0.041836141778036 -0.0363634773176578 G1 4783 1822 sc_H2 HD2 NPC cells healthy Exp1 V2 sc_H2.NPC.Exp1 20 17 TRUE 0 0 1 1 1 1 0 4 3 LSEC portal vein Endothelial cells 3 2 3 3 4 4 4 4 4 5 13 4 13 14 5_portal 5_portal LSEC periportal LSEC periportal Endothelial cells 0 0 1 3 4 5 5 5 6 7 6 6 11 5 11 14 13 12 8 17 6 LSEC (remodelling) LSEC (remodelling) 6 0.152357625024789 FALSE (0.1,0.2]
sc_H2.NPC.Exp1_CGTAGGCCACGGCGTT NPC.2d.data 6544 2079 0.0386507378777231 FALSE 3.02567237163814 25.9474327628362 -0.0255942004925154 -0.127346524606799 G1 5152 2074 sc_H2 HD2 NPC cells healthy Exp1 V2 sc_H2.NPC.Exp1 18 6 TRUE 0 0 1 1 1 1 0 4 3 LSEC portal vein Endothelial cells 3 2 3 3 4 4 4 4 4 5 13 4 13 14 5_portal 5_portal LSEC periportal LSEC periportal Endothelial cells 1 1 1 1 1 1 1 0 0 0 0 0 0 1 0 4 9 6 8 6 0 Midzonal LSEC Midzonal LSEC 0 0.25093296956199 TRUE (0.2,0.3]
sc_H2.NPC.Exp1_CGTCACTAGGCTCAGA NPC.2d.data 5198 1889 0.0634920634920635 FALSE 3.03963062716429 23.3166602539438 -0.0110677623751418 -0.0625360835563953 G1 4890 1889 sc_H2 HD2 NPC cells healthy Exp1 V2 sc_H2.NPC.Exp1 17 3 TRUE 0 0 1 1 1 1 0 4 3 LSEC central vein Endothelial cells 3 2 3 3 4 4 4 4 4 5 5 4 6 4 5_central 5_central LSEC pericentral LSEC pericentral Endothelial cells 0 1 1 1 0 1 1 0 0 1 0 0 0 1 3 1 10 4 14 3 0 Midzonal LSEC Midzonal LSEC 0 0.398665723830735 TRUE (0.3,0.4]
sc_H2.NPC.Exp1_CGTGTCTAGAGATGAG NPC.2d.data 6314 2161 0.0734032411820782 FALSE 2.53405131453912 23.3766233766234 0.0946155336044935 -0.115064994139156 S 5161 2158 sc_H2 HD2 NPC cells healthy Exp1 V2 sc_H2.NPC.Exp1 29 15 TRUE 0 0 1 1 1 1 0 4 3 LSEC portal vein Endothelial cells 3 2 3 3 4 4 4 4 4 5 5 4 13 14 5_central 5_central LSEC pericentral LSEC pericentral Endothelial cells 1 1 1 1 1 1 1 0 0 1 0 0 0 1 0 1 5 4 3 15 0 Midzonal LSEC Midzonal LSEC 0 0.464737156644395 TRUE (0.4,0.5]
sc_H2.NPC.Exp1_CTAAGACGTGCCTGTG NPC.2d.data 4672 1860 0.03420523138833 FALSE 1.99058219178082 16.7380136986301 -0.0337290058382447 -0.00839762767018318 G1 4668 1859 sc_H2 HD2 NPC cells healthy Exp1 V2 sc_H2.NPC.Exp1 17 11 TRUE 0 0 1 1 1 1 0 4 3 LSEC central vein Endothelial cells 3 2 3 3 4 4 4 4 4 5 5 4 6 4 5_central 5_central LSEC pericentral LSEC pericentral Endothelial cells 0 0 1 0 0 2 2 7 2 9 8 7 6 9 10 11 6 6 13 11 1 LSEC (stress) LSEC (stress) 2 0.164209715238501 FALSE (0.1,0.2]
sc_H2.NPC.Exp1_GAAATGACATGACGGA NPC.2d.data 5618 1944 0.0311284046692607 FALSE 3.23958704165183 24.9911000355999 -0.00758141722697214 -0.0121765601217656 G1 5013 1942 sc_H2 HD2 NPC cells healthy Exp1 V2 sc_H2.NPC.Exp1 17 6 TRUE 0 0 1 1 1 1 0 4 3 LSEC portal vein Endothelial cells 3 2 3 3 4 4 4 4 4 5 13 4 13 14 5_portal 5_portal LSEC periportal LSEC periportal Endothelial cells 1 1 1 1 1 1 1 0 0 1 0 0 0 1 0 1 5 4 3 6 0 Midzonal LSEC Midzonal LSEC 0 0.28656700074239 TRUE (0.2,0.3]
sc_H2.NPC.Exp1_GAACATCTCGAACGGA NPC.2d.data 5009 1856 0.0503937007874016 FALSE 3.59353164304252 21.521261728888 -0.00641930217758225 -0.10004548714988 G1 4820 1854 sc_H2 HD2 NPC cells healthy Exp1 V2 sc_H2.NPC.Exp1 20 6 TRUE 0 0 1 1 1 1 0 4 3 LSEC central vein Endothelial cells 3 2 3 3 4 4 4 4 4 5 5 4 13 14 5_central 5_central LSEC pericentral LSEC pericentral Endothelial cells 1 1 1 1 0 1 1 0 0 1 0 0 0 1 3 1 9 6 8 6 0 Midzonal LSEC Midzonal LSEC 0 0.351896057906459 TRUE (0.3,0.4]
sc_H2.NPC.Exp1_GAAGCAGAGCATGGCA NPC.2d.data 7575 2306 0.0386507378777231 FALSE 2.4026402640264 25.3201320132013 0.0864807282587643 -0.0437288965867142 S 5222 2251 sc_H2 HD2 NPC cells healthy Exp1 V2 sc_H2.NPC.Exp1 17 15 TRUE 0 0 1 1 1 1 0 4 3 LSEC portal vein Endothelial cells 3 2 3 3 4 4 4 4 4 5 13 4 13 14 5_portal 5_portal LSEC periportal LSEC periportal Endothelial cells 1 1 1 1 1 1 1 0 3 1 0 0 0 1 0 1 5 4 3 15 0 Periportal LSEC Periportal LSEC 3 0.285824625092799 TRUE (0.2,0.3]
sc_H2.NPC.Exp1_GAATGAAAGCGTGTCC NPC.2d.data 6256 2119 0.0653536257833483 FALSE 2.58951406649616 23.0498721227621 0.0417669682631914 -0.0462831750030616 S 5141 2119 sc_H2 HD2 NPC cells healthy Exp1 V2 sc_H2.NPC.Exp1 17 11 TRUE 0 0 1 1 1 1 0 4 3 LSEC portal vein Endothelial cells 3 2 3 3 4 4 4 4 4 5 5 4 6 4 5_central 5_central LSEC pericentral LSEC pericentral Endothelial cells 0 0 1 1 0 2 1 7 0 9 8 7 6 9 10 11 9 6 8 11 1 Midzonal LSEC Midzonal LSEC 0 0.340760423162584 TRUE (0.3,0.4]
sc_H2.NPC.Exp1_GACACGCCAAGAAGAG NPC.2d.data 6566 2246 0.0301475304682489 FALSE 2.52817544928419 20.9259823332318 0.0011206109404831 -0.124416102451058 S 5193 2241 sc_H2 HD2 NPC cells healthy Exp1 V2 sc_H2.NPC.Exp1 20 6 TRUE 0 0 1 1 1 1 0 4 3 LSEC portal vein Endothelial cells 3 2 3 3 4 4 4 4 4 5 5 4 13 14 5_central 5_central LSEC pericentral LSEC pericentral Endothelial cells 1 1 1 1 1 1 1 0 0 0 0 0 0 1 0 4 9 6 8 6 0 Midzonal LSEC Midzonal LSEC 0 0.177437780252413 TRUE (0.1,0.2]
sc_H2.NPC.Exp1_GACGCGTAGGAGTTGC NPC.2d.data 4527 1695 0.0331564986737401 FALSE 3.90987408880053 22.8849127457477 -0.0180404526714811 -0.0592295176612607 G1 4556 1695 sc_H2 HD2 NPC cells healthy Exp1 V2 sc_H2.NPC.Exp1 17 6 TRUE 0 0 1 1 1 1 0 4 3 LSEC central vein Endothelial cells 3 2 3 3 4 4 4 4 4 5 5 4 6 4 5_central 5_central LSEC pericentral LSEC pericentral Endothelial cells 0 0 1 1 0 1 1 0 0 1 0 0 0 1 3 5 9 6 14 6 0 Midzonal LSEC Midzonal LSEC 0 0.446177765404603 TRUE (0.4,0.5]
sc_H2.NPC.Exp1_GACTAACTCTTACCGC NPC.2d.data 4913 1914 0.0398293029871977 FALSE 2.99206187665378 18.1559128841848 -0.0273235383636313 -0.0739691037281968 G1 4791 1914 sc_H2 HD2 NPC cells healthy Exp1 V2 sc_H2.NPC.Exp1 17 3 TRUE 0 0 1 1 1 1 0 4 3 T cell-Endothelial interaction Doublets 3 2 3 3 4 4 4 4 4 5 5 4 6 4 5_central 5_central LSEC pericentral LSEC pericentral Endothelial cells 0 0 1 1 0 1 1 0 0 1 0 1 0 1 3 1 10 4 14 3 0 Midzonal LSEC Midzonal LSEC 0 0.443950638455828 TRUE (0.4,0.5]
sc_H2.NPC.Exp1_GAGTCCGCAATCCAAC NPC.2d.data 5497 2077 0.0311284046692607 FALSE 2.8742950700382 18.0825905039112 0.00633629395976867 -0.0756661243198797 S 5012 2077 sc_H2 HD2 NPC cells healthy Exp1 V2 sc_H2.NPC.Exp1 29 3 TRUE 0 0 1 1 1 1 0 4 3 LSEC central vein Endothelial cells 3 2 3 3 4 4 4 4 4 5 5 4 13 14 5_portal 5_portal LSEC periportal LSEC periportal Endothelial cells 0 0 1 1 0 1 1 0 0 1 0 0 0 1 3 1 10 4 14 3 0 Midzonal LSEC Midzonal LSEC 0 0.401635226429102 TRUE (0.4,0.5]
sc_H2.NPC.Exp1_GATCAGTCAGCTCGAC NPC.2d.data 5577 1935 0.0634920634920635 FALSE 1.54204769589385 19.2218038371885 0.0917240806839877 -0.0473241309330114 S 4982 1934 sc_H2 HD2 NPC cells healthy Exp1 V2 sc_H2.NPC.Exp1 17 3 TRUE 0 0 1 1 1 1 0 4 3 LSEC portal vein Endothelial cells 3 2 3 3 4 4 4 4 4 5 13 4 13 14 5_portal 5_portal LSEC periportal LSEC periportal Endothelial cells 0 1 1 1 0 1 1 0 0 1 0 0 0 1 3 1 10 4 14 3 0 Midzonal LSEC Midzonal LSEC 0 0.407574231625835 TRUE (0.4,0.5]
sc_H2.NPC.Exp1_GATTCAGTCTAGAGTC NPC.2d.data 5296 1865 0.03420523138833 FALSE 2.64350453172205 19.9018126888218 -0.0145541075233115 0.0344040308612817 G2M 4918 1864 sc_H2 HD2 NPC cells healthy Exp1 V2 sc_H2.NPC.Exp1 29 15 TRUE 0 0 1 1 1 1 0 4 3 LSEC portal vein Endothelial cells 3 2 3 3 4 4 4 4 4 5 13 15 13 14 5_portal 5_portal LSEC periportal LSEC periportal Endothelial cells 1 1 1 1 1 1 1 0 0 1 0 0 0 1 0 1 5 4 3 15 0 Midzonal LSEC Midzonal LSEC 0 0.288051752041574 TRUE (0.2,0.3]
sc_H2.NPC.Exp1_GCGAGAACATCGGTTA NPC.2d.data 7646 2408 0.0435424354243542 FALSE 3.89746272560816 26.2359403609731 -0.00585207935585623 -0.129612134571983 G1 5229 2327 sc_H2 HD2 NPC cells healthy Exp1 V2 sc_H2.NPC.Exp1 17 3 TRUE 0 0 1 1 1 1 0 4 3 LSEC portal vein Endothelial cells 3 2 3 3 4 4 4 4 4 5 5 4 13 14 5_central 5_central LSEC pericentral LSEC pericentral Endothelial cells 1 1 1 1 1 1 1 0 0 1 0 0 0 1 0 1 10 4 3 3 0 Midzonal LSEC Midzonal LSEC 0 0.366743570898293 TRUE (0.3,0.4]
sc_H2.NPC.Exp1_GCGAGAAGTCTAGAGG NPC.2d.data 4412 1725 0.0435424354243542 FALSE 4.94106980961015 17.3164097914778 -0.0482277745496804 -0.0127451494952676 G1 4497 1721 sc_H2 HD2 NPC cells healthy Exp1 V2 sc_H2.NPC.Exp1 17 14 TRUE 0 0 1 1 1 1 0 4 3 LSEC central vein Endothelial cells 3 2 3 3 4 4 4 4 4 5 5 4 6 4 5_central 5_central LSEC pericentral LSEC pericentral Endothelial cells 0 0 1 1 0 1 1 0 0 1 0 1 13 1 3 9 16 19 19 14 0 Midzonal LSEC Midzonal LSEC 0 0.440981135857461 TRUE (0.4,0.5]
sc_H2.NPC.Exp1_GGGCACTGTCTCCACT NPC.2d.data 5937 2168 0.0565723793677205 FALSE 2.88024254674078 20.8859693447869 0.00576907113804266 -0.0832239892230445 S 5102 2167 sc_H2 HD2 NPC cells healthy Exp1 V2 sc_H2.NPC.Exp1 20 6 TRUE 0 0 1 1 1 1 0 4 3 LSEC central vein Endothelial cells 3 2 3 3 4 4 4 4 4 5 13 15 13 14 5_portal 5_portal LSEC periportal LSEC periportal Endothelial cells 1 1 1 1 1 1 1 0 0 1 0 0 0 1 0 4 9 6 8 6 0 Midzonal LSEC Midzonal LSEC 0 0.28211274684484 TRUE (0.2,0.3]
sc_H2.NPC.Exp1_GGTGAAGCACCACCAG NPC.2d.data 6400 2092 0.0321311475409836 FALSE 2.640625 20.90625 0.0551312913311751 -0.0225686243636173 S 5129 2089 sc_H2 HD2 NPC cells healthy Exp1 V2 sc_H2.NPC.Exp1 29 6 TRUE 0 0 1 1 1 1 0 4 3 LSEC portal vein Endothelial cells 3 2 3 3 4 4 4 4 4 5 5 4 13 14 5_central 5_central LSEC pericentral LSEC pericentral Endothelial cells 1 1 1 1 0 1 1 0 0 0 0 0 0 2 0 4 9 6 8 6 0 Midzonal LSEC Midzonal LSEC 0 0.329624788418708 TRUE (0.3,0.4]
sc_H2.NPC.Exp1_GTAACTGTCAACACAC NPC.2d.data 4181 1629 0.0375 FALSE 2.6309495336044 14.3027983735948 0.0261060845023657 0.0238195209853216 S 4400 1627 sc_H2 HD2 NPC cells healthy Exp1 V2 sc_H2.NPC.Exp1 17 6 TRUE 0 0 1 1 1 1 0 4 3 LSEC central vein Endothelial cells 3 2 3 3 4 4 4 4 4 5 5 4 6 4 5_central 5_central LSEC pericentral LSEC pericentral Endothelial cells 1 1 1 1 0 1 1 0 0 1 0 0 0 1 0 5 9 6 8 6 0 Midzonal LSEC Midzonal LSEC 0 0.361546941351151 TRUE (0.3,0.4]
sc_H2.NPC.Exp1_GTACGTAAGGATGGAA NPC.2d.data 5579 2070 0.0398293029871977 FALSE 4.40939236422298 16.1677720021509 -0.0244320854431255 -0.0243618677723543 G1 5039 2068 sc_H2 HD2 NPC cells healthy Exp1 V2 sc_H2.NPC.Exp1 17 3 TRUE 0 0 1 1 1 1 0 4 3 LSEC central vein Endothelial cells 3 2 3 3 4 4 4 4 4 5 5 4 6 4 5_central 5_central LSEC pericentral LSEC pericentral Endothelial cells 0 0 1 1 0 1 1 0 0 1 0 1 0 1 3 1 10 4 14 3 0 Midzonal LSEC Midzonal LSEC 0 0.424648871566444 TRUE (0.4,0.5]
sc_H2.NPC.Exp1_GTACTTTTCAGTCCCT NPC.2d.data 5920 2051 0.0801603206412826 FALSE 2.65202702702703 19.7297297297297 -0.0116488198998368 0.0221225003936388 G2M 5084 2049 sc_H2 HD2 NPC cells healthy Exp1 V2 sc_H2.NPC.Exp1 17 17 TRUE 0 0 1 1 1 1 0 4 3 LSEC portal vein Endothelial cells 3 2 3 3 4 4 4 4 4 5 5 4 6 4 5_central 5_central LSEC pericentral LSEC pericentral Endothelial cells 0 0 1 1 0 1 1 5 0 7 0 7 11 16 11 14 13 12 14 17 0 Midzonal LSEC Midzonal LSEC 0 0.472903288789904 TRUE (0.4,0.5]
sc_H2.NPC.Exp1_TATCTCATCAACGGGA NPC.2d.data 6142 2019 0.0321311475409836 FALSE 3.28883099967437 26.0175838489091 0.000539553415788166 0.0453646844766353 G2M 5114 2018 sc_H2 HD2 NPC cells healthy Exp1 V2 sc_H2.NPC.Exp1 29 15 TRUE 0 0 1 1 1 1 0 4 3 LSEC portal vein Endothelial cells 3 2 3 3 4 4 4 4 4 5 13 15 13 14 5_portal 5_portal LSEC periportal LSEC periportal Endothelial cells 1 1 1 1 1 1 1 0 0 1 0 0 0 1 0 1 5 4 3 15 0 Midzonal LSEC Midzonal LSEC 0 0.323685783221975 TRUE (0.3,0.4]
sc_H2.NPC.Exp1_TCTTTCCCAAAGCGGT NPC.2d.data 5035 1833 0.041036717062635 FALSE 1.78748758689176 21.6087388282026 -0.0232561356907667 -0.0648979163386343 G1 4827 1833 sc_H2 HD2 NPC cells healthy Exp1 V2 sc_H2.NPC.Exp1 17 3 TRUE 0 0 1 1 1 1 0 4 3 LSEC portal vein Endothelial cells 3 2 3 3 4 4 4 4 4 5 5 4 6 4 5_central 5_central LSEC pericentral LSEC pericentral Endothelial cells 1 1 1 1 0 1 1 0 0 1 0 0 0 1 0 1 5 4 3 3 0 Midzonal LSEC Midzonal LSEC 0 0.337790920564217 TRUE (0.3,0.4]
sc_H2.NPC.Exp1_TGTGTTTGTGAACCTT NPC.2d.data 6225 2160 0.0850622406639004 FALSE 3.14859437751004 20.2088353413655 0.0388755153426856 0.0412096082856593 G2M 5132 2159 sc_H2 HD2 NPC cells healthy Exp1 V2 sc_H2.NPC.Exp1 17 3 TRUE 0 0 1 1 1 1 0 4 3 LSEC portal vein Endothelial cells 3 2 3 3 4 4 4 4 4 5 5 4 13 4 5_central 5_central LSEC pericentral LSEC pericentral Endothelial cells 0 0 1 1 0 1 1 0 0 1 0 1 0 1 3 5 9 6 8 3 0 Midzonal LSEC Midzonal LSEC 0 0.397180972531552 TRUE (0.3,0.4]
sc_H2.NPC.Exp1_TGTTCCGCACCGAAAG NPC.2d.data 6210 2176 0.048951048951049 FALSE 3.31723027375201 20.4830917874396 0.0231869621759221 -0.0946570093948459 S 5158 2176 sc_H2 HD2 NPC cells healthy Exp1 V2 sc_H2.NPC.Exp1 17 3 TRUE 0 0 1 1 1 1 0 4 3 LSEC portal vein Endothelial cells 3 2 3 3 4 4 4 4 4 5 5 4 13 14 5_central 5_central LSEC pericentral LSEC pericentral Endothelial cells 0 1 1 1 0 1 1 0 0 1 0 0 0 1 3 1 10 4 3 3 0 Midzonal LSEC Midzonal LSEC 0 0.463252405345212 TRUE (0.4,0.5]
sc_H2.NPC.Exp1_TTAACTCTCTTTAGTC NPC.2d.data 4891 1858 0.0461771385314156 FALSE 2.45348599468411 17.8286648947046 -0.00583824465288731 -0.0848335345264963 G1 4780 1858 sc_H2 HD2 NPC cells healthy Exp1 V2 sc_H2.NPC.Exp1 17 3 TRUE 0 0 1 1 1 1 0 4 3 LSEC central vein Endothelial cells 3 2 3 3 4 4 4 4 4 5 5 4 6 4 5_central 5_central LSEC pericentral LSEC pericentral Endothelial cells 0 0 1 1 0 1 1 0 0 1 0 1 4 1 3 5 10 6 8 3 0 Midzonal LSEC Midzonal LSEC 0 0.435042130660728 TRUE (0.4,0.5]
sc_H2.NPC.Exp1_TTAGGACGTGCACTTA NPC.2d.data 5141 1877 0.0386507378777231 FALSE 3.17058937949815 18.050962847695 -0.0511330621731551 -0.045907031263668 G1 4879 1876 sc_H2 HD2 NPC cells healthy Exp1 V2 sc_H2.NPC.Exp1 20 6 TRUE 0 0 1 1 1 1 0 4 3 LSEC portal vein Endothelial cells 3 2 3 3 4 4 4 4 4 5 5 4 13 14 5_central 5_central LSEC pericentral LSEC pericentral Endothelial cells 1 1 1 1 1 1 1 0 0 0 0 0 0 1 0 4 9 6 8 6 0 Midzonal LSEC Midzonal LSEC 0 0.203420927988122 TRUE (0.2,0.3]
sc_H2.NPC.Exp1_TTAGGCAAGACACGAC NPC.2d.data 5255 1954 0.0386507378777231 FALSE 1.88392007611798 18.5727878211227 -0.041849976481005 -0.105713885827254 G1 4923 1954 sc_H2 HD2 NPC cells healthy Exp1 V2 sc_H2.NPC.Exp1 17 14 TRUE 0 0 1 1 1 1 0 4 3 LSEC central vein Endothelial cells 3 2 3 3 4 4 4 4 4 5 5 4 13 4 5_central 5_central LSEC pericentral LSEC pericentral Endothelial cells 1 1 1 1 1 1 1 0 9 12 0 0 13 0 17 9 16 19 19 14 0 LSEC (fenestr.) LSEC (fenestr.) 9 0.370019128149862 FALSE (0.3,0.4]
sc_H2.NPC.Exp1_AAAGTAGCACCAACCG NPC.2d.data 4897 1824 0.0634920634920635 FALSE 5.20726975699408 21.4825403308148 -0.0331341136105808 -0.0743452474675904 G1 4772 1822 sc_H2 HD2 NPC cells healthy Exp1 V2 sc_H2.NPC.Exp1 33 11 TRUE 0 0 4 4 4 4 4 3 2 LSEC central vein Endothelial cells 3 2 3 3 4 4 4 4 4 5 5 4 6 4 5_central 5_central LSEC pericentral LSEC pericentral Endothelial cells 0 0 0 0 0 2 2 7 2 9 8 7 6 9 10 11 6 13 13 11 1 LSEC (stress) LSEC (stress) 2 0.183995499801588 FALSE (0.1,0.2]
sc_H2.NPC.Exp1_AACCATGAGGCATGGT NPC.2d.data 5004 1916 0.041036717062635 FALSE 4.396482813749 15.5875299760192 -0.0389446888575302 -0.0889886107174723 G1 4831 1915 sc_H2 HD2 NPC cells healthy Exp1 V2 sc_H2.NPC.Exp1 33 11 TRUE 0 0 4 4 4 4 4 3 2 LSEC central vein Endothelial cells 3 2 3 3 4 4 4 4 4 5 5 4 6 4 5_central 5_central LSEC pericentral LSEC pericentral Endothelial cells 0 0 0 0 0 2 2 2 2 3 4 1 6 2 5 5 6 5 13 11 1 LSEC (stress) LSEC (stress) 2 0.519838732511889 FALSE (0.5,0.6]
sc_H2.NPC.Exp1_AATCCAGCATAGGATA NPC.2d.data 5348 1940 0.0375 FALSE 5.38519072550486 16.1929693343306 0.0109985888602972 -0.0187896919120349 S 4946 1940 sc_H2 HD2 NPC cells healthy Exp1 V2 sc_H2.NPC.Exp1 15 5 TRUE 0 0 4 4 4 4 4 3 2 LSEC central vein Endothelial cells 3 2 3 3 4 4 4 4 4 5 5 4 6 4 5_central 5_central LSEC pericentral LSEC pericentral Endothelial cells 0 0 0 0 0 1 1 2 0 3 4 1 4 2 3 5 7 5 7 5 1 Midzonal LSEC Midzonal LSEC 0 0.491462680029696 TRUE (0.4,0.5]
sc_H2.NPC.Exp1_ACCCACTAGCCGGTAA NPC.2d.data 5111 1888 0.041036717062635 FALSE 1.80003913128546 19.4482488749755 0.0156470490578567 -0.0559229517661261 S 4868 1887 sc_H2 HD2 NPC cells healthy Exp1 V2 sc_H2.NPC.Exp1 15 3 TRUE 0 0 4 4 4 4 4 3 2 LSEC central vein Endothelial cells 3 2 3 3 4 4 4 4 4 5 5 4 6 4 5_central 5_central LSEC pericentral LSEC pericentral Endothelial cells 0 0 0 0 0 1 1 2 2 3 7 1 4 2 3 5 7 2 7 3 1 LSEC (stress) LSEC (stress) 2 0.141755064059504 FALSE (0.1,0.2]
sc_H2.NPC.Exp1_ACCCACTGTTTGTTTC NPC.2d.data 5843 2038 0.0475460122699387 FALSE 2.90946431627589 18.0044497689543 -0.0540383497966299 -0.000271173393516344 G1 5057 2038 sc_H2 HD2 NPC cells healthy Exp1 V2 sc_H2.NPC.Exp1 29 17 TRUE 0 0 4 4 4 4 4 3 2 LSEC portal vein Endothelial cells 3 2 3 3 4 4 4 4 4 5 5 4 6 4 5_central 5_central LSEC pericentral LSEC pericentral Endothelial cells 0 0 0 0 0 2 2 5 6 7 6 6 11 5 11 14 13 12 5 17 6 LSEC (remodelling) LSEC (remodelling) 6 0.558177436746403 FALSE (0.5,0.6]
sc_H2.NPC.Exp1_ACCGTAAGTTACCAGT NPC.2d.data 6630 2395 0.0448430493273543 FALSE 3.24283559577677 12.7601809954751 0.0208627320771423 -0.0379642750922864 S 5218 2386 sc_H2 HD2 NPC cells healthy Exp1 V2 sc_H2.NPC.Exp1 15 5 TRUE 0 0 4 4 4 4 4 3 2 LSEC central vein Endothelial cells 3 2 3 3 4 4 4 4 4 5 5 4 6 4 5_central 5_central LSEC pericentral LSEC pericentral Endothelial cells 0 0 0 0 0 2 2 2 2 3 7 1 4 2 3 5 7 2 7 5 1 LSEC (stress) LSEC (stress) 2 0.888144005319367 FALSE (0.8,0.9]
sc_H2.NPC.Exp1_ACGTCAATCATGGTCA NPC.2d.data 5468 1863 0.041036717062635 FALSE 1.77395757132407 19.7512801755669 0.00287761821753687 -0.0567714620619675 S 4961 1863 sc_H2 HD2 NPC cells healthy Exp1 V2 sc_H2.NPC.Exp1 33 19 TRUE 0 0 4 4 4 4 4 3 2 LSEC central vein Endothelial cells 3 2 3 3 4 4 4 4 4 5 5 4 6 4 5_central 5_central LSEC pericentral LSEC pericentral Endothelial cells 0 1 1 1 0 3 3 3 2 11 13 13 4 13 14 5 17 18 7 19 1 LSEC (stress) LSEC (stress) 2 0.377821945990343 FALSE (0.3,0.4]
sc_H2.NPC.Exp1_AGCAGCCCAATCCAAC NPC.2d.data 5074 1845 0.0616854908774978 FALSE 2.73945605045329 19.2353173039022 -0.0592678675188844 -0.075858569953988 G1 4850 1844 sc_H2 HD2 NPC cells healthy Exp1 V2 sc_H2.NPC.Exp1 15 3 TRUE 0 0 4 4 4 4 4 3 2 LSEC central vein Endothelial cells 3 2 3 3 4 4 4 4 4 5 5 4 6 4 5_central 5_central LSEC pericentral LSEC pericentral Endothelial cells 0 0 0 0 0 1 1 2 0 1 7 1 4 2 3 5 7 2 7 3 5 Midzonal LSEC Midzonal LSEC 0 0.490720304380104 TRUE (0.4,0.5]
sc_H2.NPC.Exp1_AGCGTATCACGAAAGC NPC.2d.data 5139 1937 0.0672727272727273 FALSE 2.2572484919245 19.497956800934 0.0197006170277524 -0.0876677338651831 S 4875 1933 sc_H2 HD2 NPC cells healthy Exp1 V2 sc_H2.NPC.Exp1 17 3 TRUE 0 0 1 1 1 1 0 4 3 LSEC central vein Endothelial cells 3 2 3 3 4 4 4 4 4 5 5 4 6 4 5_central 5_central LSEC pericentral LSEC pericentral Endothelial cells 0 1 1 1 0 1 1 0 0 1 0 1 4 1 3 5 10 6 8 3 0 Midzonal LSEC Midzonal LSEC 0 0.455828648849295 TRUE (0.4,0.5]
sc_H2.NPC.Exp1_AGCTTGAAGTGCTGCC NPC.2d.data 5057 1743 0.0533980582524272 FALSE 5.24026102432272 15.4637136642278 -0.0168645029191223 -0.0771794468062772 G1 4830 1743 sc_H2 HD2 NPC cells healthy Exp1 V2 sc_H2.NPC.Exp1 15 5 TRUE 0 0 4 4 4 4 4 3 2 LSEC central vein Endothelial cells 3 2 3 3 4 4 4 4 4 5 5 4 6 4 5_central 5_central LSEC pericentral LSEC pericentral Endothelial cells 0 0 0 0 0 2 2 2 2 3 13 13 4 2 12 5 7 18 7 5 1 LSEC (stress) LSEC (stress) 2 0.358530251110017 FALSE (0.3,0.4]
sc_H2.NPC.Exp1_AGGCCGTCAGACGTAG NPC.2d.data 6364 1989 0.0549630844954881 FALSE 4.22690131992458 22.093023255814 -0.00467612960349741 0.0307213212267534 G2M 5106 1988 sc_H2 HD2 NPC cells healthy Exp1 V2 sc_H2.NPC.Exp1 33 7 TRUE 0 0 4 4 4 4 4 3 2 LSEC portal vein Endothelial cells 3 2 3 3 4 4 4 4 4 5 5 4 13 14 5_central 5_central LSEC pericentral LSEC pericentral Endothelial cells 0 0 3 3 4 5 5 5 6 7 6 6 10 5 8 10 11 7 5 7 6 LSEC (remodelling) LSEC (remodelling) 6 0.248441336833705 FALSE (0.2,0.3]
sc_H2.NPC.Exp1_AGGGATGCATGTCTCC NPC.2d.data 5051 1918 0.0518754988028731 FALSE 2.21738269649574 20.3128093446842 0.00809330123682245 -0.115729806329712 S 4850 1918 sc_H2 HD2 NPC cells healthy Exp1 V2 sc_H2.NPC.Exp1 15 5 TRUE 0 0 4 4 4 4 4 3 2 LSEC central vein Endothelial cells 3 2 3 3 4 4 4 4 4 5 5 4 6 4 5_central 5_central LSEC pericentral LSEC pericentral Endothelial cells 0 0 0 0 0 2 2 2 2 3 4 1 4 2 5 5 7 5 7 5 1 LSEC (stress) LSEC (stress) 2 0.303846741560124 FALSE (0.3,0.4]
sc_H2.NPC.Exp1_ATCGAGTTCTAACTTC NPC.2d.data 4196 1650 0.0582278481012658 FALSE 4.71877979027645 20.5433746425167 -0.0232561356907667 -0.0593257404783149 G1 4416 1650 sc_H2 HD2 NPC cells healthy Exp1 V2 sc_H2.NPC.Exp1 15 3 TRUE 0 0 4 4 4 4 4 3 2 LSEC central vein Endothelial cells 3 2 3 3 4 4 4 4 4 5 5 4 6 4 5_central 5_central LSEC pericentral LSEC pericentral Endothelial cells 0 0 1 1 0 1 1 0 0 1 0 1 0 1 3 1 10 4 14 3 0 Midzonal LSEC Midzonal LSEC 0 0.430587876763177 TRUE (0.4,0.5]
sc_H2.NPC.Exp1_ATCGAGTTCTTCCTTC NPC.2d.data 5337 1907 0.03420523138833 FALSE 2.90425332583849 17.950159265505 -0.00932458980105697 -0.0686768487902168 G1 4936 1906 sc_H2 HD2 NPC cells healthy Exp1 V2 sc_H2.NPC.Exp1 15 5 TRUE 0 0 4 4 4 4 4 3 2 LSEC central vein Endothelial cells 3 2 3 3 4 4 4 4 4 5 5 4 6 4 5_central 5_central LSEC pericentral LSEC pericentral Endothelial cells 0 0 0 0 0 2 2 2 2 3 4 7 6 2 5 5 7 5 13 5 1 LSEC (stress) LSEC (stress) 2 0.752282177244526 FALSE (0.7,0.8]
sc_H2.NPC.Exp1_ATCTACTAGAGTGAGA NPC.2d.data 4221 1753 0.0461771385314156 FALSE 2.86661928452973 17.6261549395878 0.0603608090534296 -0.0654665057121363 S 4408 1753 sc_H2 HD2 NPC cells healthy Exp1 V2 sc_H2.NPC.Exp1 15 17 TRUE 0 0 4 4 4 4 4 3 2 LSEC central vein Endothelial cells 3 2 3 3 4 4 4 4 4 5 5 4 6 4 5_central 5_central LSEC pericentral LSEC pericentral Endothelial cells 0 0 0 0 0 2 2 2 2 3 4 1 4 2 5 5 7 5 7 17 1 LSEC (stress) LSEC (stress) 2 0.400627525577951 FALSE (0.4,0.5]
sc_H2.NPC.Exp1_CAACCTCAGTCATGCT NPC.2d.data 4237 1682 0.0475460122699387 FALSE 1.65211234363937 14.3969789945716 0.00694502089040148 -0.0374044332476076 S 4423 1680 sc_H2 HD2 NPC cells healthy Exp1 V2 sc_H2.NPC.Exp1 15 5 TRUE 0 0 4 4 4 4 4 3 2 LSEC central vein Endothelial cells 3 2 3 3 4 4 4 4 4 5 5 4 6 4 5_central 5_central LSEC pericentral LSEC pericentral Endothelial cells 0 0 0 0 0 2 2 2 2 3 10 1 4 2 9 5 7 11 11 5 1 LSEC (stress) LSEC (stress) 2 0.140014317706088 FALSE (0.1,0.2]
sc_H2.NPC.Exp1_CAAGTTGGTGTCCTCT NPC.2d.data 5901 2344 0.0533980582524272 FALSE 1.40654126419251 13.6248093543467 -0.0377964085111093 -0.0941846428383982 G1 5140 2342 sc_H2 HD2 NPC cells healthy Exp1 V2 sc_H2.NPC.Exp1 17 5 TRUE 0 0 1 1 1 1 0 4 3 LSEC central vein Endothelial cells 3 2 3 3 4 4 4 4 4 5 5 4 6 4 5_central 5_central LSEC pericentral LSEC pericentral Endothelial cells 0 0 0 0 0 2 2 2 2 3 13 1 4 2 12 5 7 18 7 5 1 LSEC (stress) LSEC (stress) 2 0.225588789272923 FALSE (0.2,0.3]
sc_H2.NPC.Exp1_CATTCGCTCTCGATGA NPC.2d.data 6099 2003 0.0712945590994371 FALSE 14.0022954582718 16.986391211674 -0.0133919924739216 -0.107410906418937 G1 5103 2002 sc_H2 HD2 NPC cells healthy Exp1 V2 sc_H2.NPC.Exp1 33 11 TRUE 0 0 4 4 4 4 4 3 2 LSEC central vein Endothelial cells 3 2 3 3 4 4 4 4 4 5 5 4 6 4 5_central 5_central LSEC pericentral LSEC pericentral Endothelial cells 0 0 0 0 0 2 2 7 2 9 8 7 6 9 10 11 6 13 20 11 1 LSEC (stress) LSEC (stress) 2 0.374031127854179 FALSE (0.3,0.4]
sc_H2.NPC.Exp1_CCCAGTTCATTCCTGC NPC.2d.data 6660 2335 0.0582278481012658 FALSE 3.7987987987988 18.4984984984985 -0.0784427658338176 -0.111662205426967 G1 5207 2326 sc_H2 HD2 NPC cells healthy Exp1 V2 sc_H2.NPC.Exp1 15 4 TRUE 0 0 4 4 4 4 4 3 2 LSEC central vein Endothelial cells 3 2 3 3 4 4 4 4 4 5 5 4 6 4 5_central 5_central LSEC pericentral LSEC pericentral Endothelial cells 0 0 0 0 0 1 1 1 0 5 7 1 7 8 3 3 8 2 4 4 5 Midzonal LSEC Midzonal LSEC 0 0.588713890126206 TRUE (0.5,0.6]
sc_H2.NPC.Exp1_CCCTCCTAGTACCGGA NPC.2d.data 7368 2429 0.0461771385314156 FALSE 3.65092290988056 20.9826275787188 -0.0755513129133118 -0.144255497821865 G1 5266 2396 sc_H2 HD2 NPC cells healthy Exp1 V2 sc_H2.NPC.Exp1 15 4 TRUE 0 0 4 4 4 4 4 3 2 LSEC central vein Endothelial cells 3 2 3 3 4 4 4 4 4 5 5 4 6 4 5_central 5_central LSEC pericentral LSEC pericentral Endothelial cells 0 0 0 0 0 0 0 6 1 5 7 1 7 8 3 3 8 2 4 4 5 Pericentral LSEC Pericentral LSEC 1 0.613212286562732 TRUE (0.6,0.7]
sc_H2.NPC.Exp1_CCGTACTGTTTAGGAA NPC.2d.data 6574 2417 0.048951048951049 FALSE 3.30088226346212 15.9720109522361 0.0406048532138015 -0.0817106667366469 S 5233 2414 sc_H2 HD2 NPC cells healthy Exp1 V2 sc_H2.NPC.Exp1 15 4 TRUE 0 0 4 4 4 4 4 3 2 LSEC portal vein Endothelial cells 3 2 3 3 4 4 4 4 4 5 5 4 6 4 5_central 5_central LSEC pericentral LSEC pericentral Endothelial cells 0 0 0 0 0 0 0 1 1 5 7 1 7 8 3 3 8 2 4 4 5 Pericentral LSEC Pericentral LSEC 1 0.61246991091314 TRUE (0.6,0.7]
sc_H2.NPC.Exp1_CGGACACCAGGAACGT NPC.2d.data 5214 1984 0.0672727272727273 FALSE 6.15650172612198 19.6777905638665 0.0481586010348358 -0.0172763694256373 S 4918 1984 sc_H2 HD2 NPC cells healthy Exp1 V2 sc_H2.NPC.Exp1 33 11 TRUE 0 0 4 4 4 4 4 3 2 LSEC central vein Endothelial cells 3 2 3 3 4 4 4 4 4 5 5 4 6 4 5_central 5_central LSEC pericentral LSEC pericentral Endothelial cells 0 0 0 0 0 2 2 7 2 9 8 7 6 9 15 11 6 13 16 11 1 LSEC (stress) LSEC (stress) 2 0.196930045085694 FALSE (0.1,0.2]
sc_H2.NPC.Exp1_CGGACGTAGTTTCCTT NPC.2d.data 4933 1953 0.0435424354243542 FALSE 1.74336103790797 11.9197243056963 -0.0104867048504469 0.0049248587274095 G2M 4804 1953 sc_H2 HD2 NPC cells healthy Exp1 V2 sc_H2.NPC.Exp1 17 3 TRUE 0 0 1 1 1 1 0 4 3 LSEC central vein Endothelial cells 3 2 3 3 4 4 4 4 4 5 5 4 6 4 5_central 5_central LSEC pericentral LSEC pericentral Endothelial cells 0 0 0 0 0 1 1 2 0 1 7 1 4 17 3 5 10 2 19 3 5 Midzonal LSEC Midzonal LSEC 0 0.518188203414996 TRUE (0.5,0.6]
sc_H2.NPC.Exp1_CGTTGGGGTCTAGCCG NPC.2d.data 5920 2097 0.0435424354243542 FALSE 3.07432432432432 17.027027027027 0.0179574444536676 -0.0167077800521353 S 5080 2096 sc_H2 HD2 NPC cells healthy Exp1 V2 sc_H2.NPC.Exp1 17 3 TRUE 0 0 1 1 1 1 0 4 3 LSEC central vein Endothelial cells 3 2 3 3 4 4 4 4 4 5 5 4 6 4 5_central 5_central LSEC pericentral LSEC pericentral Endothelial cells 0 0 0 0 0 1 1 2 0 1 7 1 4 2 3 5 7 2 7 3 5 Midzonal LSEC Midzonal LSEC 0 0.547140853749072 TRUE (0.5,0.6]
sc_H2.NPC.Exp1_CTCGGGAGTTACGCGC NPC.2d.data 4697 1741 0.0503937007874016 FALSE 2.38450074515648 19.7572918884394 0.0261060845023657 0.00671810213614653 S 4689 1741 sc_H2 HD2 NPC cells healthy Exp1 V2 sc_H2.NPC.Exp1 17 6 TRUE 0 0 1 1 1 1 0 4 3 LSEC portal vein Endothelial cells 3 2 3 3 4 4 4 4 4 5 5 4 6 4 5_central 5_central LSEC pericentral LSEC pericentral Endothelial cells 0 1 1 1 0 1 1 0 0 1 0 0 0 1 0 5 9 6 7 6 0 Midzonal LSEC Midzonal LSEC 0 0.39643859688196 TRUE (0.3,0.4]
sc_H2.NPC.Exp1_CTGCGGAGTGCTGTAT NPC.2d.data 4390 1742 0.0398293029871977 FALSE 3.16628701594533 18.997722095672 0.0046207907916217 -0.00320159554925734 S 4487 1741 sc_H2 HD2 NPC cells healthy Exp1 V2 sc_H2.NPC.Exp1 17 13 TRUE 0 0 1 1 1 1 0 4 3 LSEC central vein Endothelial cells 3 2 3 3 4 4 4 4 4 5 5 4 6 4 5_central 5_central LSEC pericentral LSEC pericentral Endothelial cells 0 0 2 2 0 4 1 4 0 2 10 10 1 9 9 12 14 11 11 13 5 Midzonal LSEC Midzonal LSEC 0 0.421679368968077 TRUE (0.4,0.5]
sc_H2.NPC.Exp1_CTTAACTGTCAATGTC NPC.2d.data 6942 2317 0.0672727272727273 FALSE 4.66724286949006 20.4263900893114 0.0167953294042777 -0.142558477230182 S 5241 2302 sc_H2 HD2 NPC cells healthy Exp1 V2 sc_H2.NPC.Exp1 15 4 TRUE 0 0 4 4 4 4 4 3 2 LSEC central vein Endothelial cells 3 2 3 3 4 4 4 4 4 5 5 4 6 4 5_central 5_central LSEC pericentral LSEC pericentral Endothelial cells 0 0 0 0 0 0 0 1 1 5 7 1 7 8 3 3 8 2 4 4 5 Pericentral LSEC Pericentral LSEC 1 0.593168144023757 TRUE (0.5,0.6]
sc_H2.NPC.Exp1_CTTACCGGTAAATGAC NPC.2d.data 5115 1874 0.0475460122699387 FALSE 5.59139784946237 18.8856304985337 0.0214576243048062 0.000673559719379269 S 4865 1873 sc_H2 HD2 NPC cells healthy Exp1 V2 sc_H2.NPC.Exp1 33 18 TRUE 0 0 4 4 4 4 4 3 2 LSEC central vein Endothelial cells 3 2 3 3 4 4 4 4 4 5 5 4 6 4 5_central 5_central LSEC pericentral LSEC pericentral Endothelial cells 0 0 0 0 0 2 2 7 2 6 3 7 6 15 15 15 6 17 16 18 6 LSEC (stress) LSEC (stress) 2 0.593676730949884 FALSE (0.5,0.6]
sc_H2.NPC.Exp1_GAATAAGAGTATCTCG NPC.2d.data 4235 1716 0.03420523138833 FALSE 2.95159386068477 12.987012987013 0.0928861957333776 -0.0683007050508231 S 4410 1716 sc_H2 HD2 NPC cells healthy Exp1 V2 sc_H2.NPC.Exp1 15 4 TRUE 0 0 4 4 4 4 4 3 2 LSEC central vein Endothelial cells 3 2 3 3 4 4 4 4 4 5 5 4 6 4 5_central 5_central LSEC pericentral LSEC pericentral Endothelial cells 0 0 0 0 0 2 2 7 2 5 7 7 11 15 15 15 6 17 16 4 0 LSEC (stress) LSEC (stress) 2 0.100785757601806 FALSE (0.1,0.2]
sc_H2.NPC.Exp1_GAATGAAAGCTGCAAG NPC.2d.data 4528 1569 0.0461771385314156 FALSE 4.54946996466431 21.4664310954064 -0.0267424808389364 -0.0412795885162442 G1 4553 1568 sc_H2 HD2 NPC cells healthy Exp1 V2 sc_H2.NPC.Exp1 33 7 TRUE 0 0 4 4 4 4 4 3 2 LSEC central vein Endothelial cells 3 2 3 3 4 4 4 4 4 5 5 4 6 4 5_central 5_central LSEC pericentral LSEC pericentral Endothelial cells 0 0 3 3 4 5 5 5 6 7 6 6 10 5 8 10 11 7 5 7 6 LSEC (remodelling) LSEC (remodelling) 6 0.599768962634936 FALSE (0.5,0.6]
sc_H2.NPC.Exp1_GAATGAAAGTACGATA NPC.2d.data 7882 2431 0.0634920634920635 FALSE 2.56280131946207 23.8010657193606 -0.00759525192994107 -0.059413215766546 G1 5260 2332 sc_H2 HD2 NPC cells healthy Exp1 V2 sc_H2.NPC.Exp1 33 18 TRUE 0 0 4 4 4 4 4 3 2 LSEC central vein Endothelial cells 3 2 3 3 4 4 4 4 4 5 5 4 6 4 5_central 5_central LSEC pericentral LSEC pericentral Endothelial cells 0 0 0 0 0 2 2 7 2 3 4 9 6 15 15 15 6 17 16 18 1 LSEC (stress) LSEC (stress) 2 0.68527784360322 FALSE (0.6,0.7]
sc_H2.NPC.Exp1_GACTACACACCAGTTA NPC.2d.data 5733 2126 0.0461771385314156 FALSE 3.31414617128903 14.5473574045003 -0.00816247475166709 -0.152102031176193 G1 5059 2126 sc_H2 HD2 NPC cells healthy Exp1 V2 sc_H2.NPC.Exp1 15 18 TRUE 0 0 4 4 4 4 4 3 2 LSEC central vein Endothelial cells 3 2 3 3 4 4 4 4 4 5 5 4 6 4 5_central 5_central LSEC pericentral LSEC pericentral Endothelial cells 0 0 0 0 0 2 2 7 2 6 3 7 6 15 15 15 6 17 16 18 1 LSEC (stress) LSEC (stress) 2 0.789378165559919 FALSE (0.7,0.8]
sc_H2.NPC.Exp1_GAGGTGATCAGGTTCA NPC.2d.data 8596 2528 0.0634920634920635 FALSE 3.9320614239181 24.0344346207538 -0.0325668907888548 0.0427229307720569 G2M 5265 2297 sc_H2 HD2 NPC cells healthy Exp1 V2 sc_H2.NPC.Exp1 33 11 TRUE 0 0 4 4 4 4 4 3 2 LSEC central vein Endothelial cells 3 2 3 3 4 4 4 4 4 5 5 4 6 4 5_central 5_central LSEC pericentral LSEC pericentral Endothelial cells 0 0 0 0 0 2 2 7 2 9 8 7 6 9 10 11 6 13 13 11 1 LSEC (stress) LSEC (stress) 2 0.542594592524392 FALSE (0.5,0.6]
sc_H2.NPC.Exp1_GAGTCCGGTAATCACC NPC.2d.data 5670 1928 0.0422740524781341 FALSE 2.41622574955908 19.8589065255732 -0.00409507207880247 0.00445249217096169 G2M 5010 1927 sc_H2 HD2 NPC cells healthy Exp1 V2 sc_H2.NPC.Exp1 33 18 TRUE 0 0 4 4 4 4 4 3 2 LSEC central vein Endothelial cells 3 2 3 3 4 4 4 4 4 5 5 4 6 4 5_central 5_central LSEC pericentral LSEC pericentral Endothelial cells 0 0 0 0 0 2 2 7 2 6 3 13 6 2 15 15 6 17 16 18 1 LSEC (stress) LSEC (stress) 2 0.373635227941977 FALSE (0.3,0.4]
sc_H2.NPC.Exp1_GCACTCTCAATGGAAT NPC.2d.data 5178 1804 0.0475460122699387 FALSE 11.0467361915798 17.8061027423716 0.034808112669821 -0.0401424097692402 S 4871 1803 sc_H2 HD2 NPC cells healthy Exp1 V2 sc_H2.NPC.Exp1 15 10 TRUE 0 0 4 4 4 4 4 3 2 LSEC central vein Endothelial cells 3 2 3 3 4 4 4 4 4 5 5 4 6 4 5_central 5_central LSEC pericentral LSEC pericentral Endothelial cells 0 0 0 0 0 6 2 2 7 8 9 8 8 6 5 6 12 9 12 10 7 LSEC (high MT 1) LSEC (high MT 1) 7 0.459406940095662 FALSE (0.4,0.5]
sc_H2.NPC.Exp1_GCTCCTATCCGCAAGC NPC.2d.data 6323 2172 0.048951048951049 FALSE 1.92946386209078 17.0488692076546 -0.00236573420768657 -0.0856820448223377 G1 5159 2170 sc_H2 HD2 NPC cells healthy Exp1 V2 sc_H2.NPC.Exp1 17 5 TRUE 0 0 1 1 1 1 0 4 3 LSEC portal vein Endothelial cells 3 2 3 3 4 4 4 4 4 5 5 4 6 4 5_central 5_central LSEC pericentral LSEC pericentral Endothelial cells 0 0 0 0 0 2 2 2 2 3 13 1 4 2 3 5 7 2 7 5 1 LSEC (stress) LSEC (stress) 2 0.647397818277132 FALSE (0.6,0.7]
sc_H2.NPC.Exp1_GGACATTGTCTACCTC NPC.2d.data 5685 2076 0.0518754988028731 FALSE 2.4802110817942 18.8918205804749 0.00867435876151738 -0.0391014538392904 S 5051 2074 sc_H2 HD2 NPC cells healthy Exp1 V2 sc_H2.NPC.Exp1 29 17 TRUE 0 0 4 4 4 4 4 3 2 LSEC portal vein Endothelial cells 3 2 3 3 4 4 4 4 4 5 5 4 13 4 5_central 5_central LSEC pericentral LSEC pericentral Endothelial cells 0 0 0 0 4 5 5 5 6 7 6 6 7 5 11 14 13 2 4 17 5 LSEC (remodelling) LSEC (remodelling) 6 0.465317023803768 FALSE (0.4,0.5]
sc_H2.NPC.Exp1_GGCTGGTAGAATTGTG NPC.2d.data 5930 2120 0.0422740524781341 FALSE 5.26138279932546 20.8094435075885 -0.0505658393514291 -0.0832239892230445 G1 5085 2119 sc_H2 HD2 NPC cells healthy Exp1 V2 sc_H2.NPC.Exp1 33 4 TRUE 0 0 4 4 4 4 4 3 2 LSEC central vein Endothelial cells 3 2 3 3 4 4 4 4 4 5 5 4 6 4 5_central 5_central LSEC pericentral LSEC pericentral Endothelial cells 0 0 0 0 0 1 1 0 0 5 7 1 8 8 3 1 8 4 14 4 5 Midzonal LSEC Midzonal LSEC 0 0.630286926503341 TRUE (0.6,0.7]
sc_H2.NPC.Exp1_GGCTGGTTCAGTGTTG NPC.2d.data 6040 2124 0.0448430493273543 FALSE 1.82119205298013 20.7615894039735 -0.0470794942032595 -0.00395388302804459 G1 5128 2124 sc_H2 HD2 NPC cells healthy Exp1 V2 sc_H2.NPC.Exp1 33 5 TRUE 0 0 4 4 4 4 4 3 2 LSEC central vein Endothelial cells 3 2 3 3 4 4 4 4 4 5 5 4 6 4 5_central 5_central LSEC pericentral LSEC pericentral Endothelial cells 0 0 0 0 0 2 2 2 2 3 4 13 6 2 15 5 7 5 7 5 1 LSEC (stress) LSEC (stress) 2 0.670118502551499 FALSE (0.6,0.7]
sc_H2.NPC.Exp1_GGGACCTCACGCGAAA NPC.2d.data 4513 1735 0.0475460122699387 FALSE 3.52315532904941 18.1697318856636 -0.00700035970227719 -0.0483650868629612 G1 4543 1734 sc_H2 HD2 NPC cells healthy Exp1 V2 sc_H2.NPC.Exp1 15 5 TRUE 0 0 4 4 4 4 4 3 2 LSEC central vein Endothelial cells 3 2 3 3 4 4 4 4 4 5 5 4 6 4 5_central 5_central LSEC pericentral LSEC pericentral Endothelial cells 0 0 0 0 0 2 1 2 2 3 4 1 4 2 5 5 7 5 7 5 1 LSEC (stress) LSEC (stress) 2 0.396560556902432 FALSE (0.3,0.4]
sc_H2.NPC.Exp1_GTCATTTTCATCGGAT NPC.2d.data 5224 2007 0.0398293029871977 FALSE 5.4364471669219 17.6110260336907 -0.0691458454386984 -0.0795412795885163 G1 4921 2007 sc_H2 HD2 NPC cells healthy Exp1 V2 sc_H2.NPC.Exp1 15 3 TRUE 0 0 4 4 4 4 4 3 2 LSEC central vein Endothelial cells 3 2 3 3 4 4 4 4 4 5 5 4 6 4 5_central 5_central LSEC pericentral LSEC pericentral Endothelial cells 0 0 0 0 0 1 1 2 0 1 7 1 4 8 3 1 10 2 14 3 5 Midzonal LSEC Midzonal LSEC 0 0.549367980697847 TRUE (0.5,0.6]
sc_H2.NPC.Exp1_TACACGAAGGTGACCA NPC.2d.data 5247 1838 0.0398293029871977 FALSE 5.20297312750143 18.7154564513055 -0.0377825738081403 -0.0101908710789202 G1 4911 1837 sc_H2 HD2 NPC cells healthy Exp1 V2 sc_H2.NPC.Exp1 24 11 TRUE 0 0 4 4 4 4 4 3 2 LSEC central vein Endothelial cells 3 2 3 3 4 4 4 4 4 5 5 4 6 4 5_central 5_central LSEC pericentral LSEC pericentral Endothelial cells 0 0 0 0 0 2 2 2 2 9 8 7 6 9 9 11 6 11 11 11 1 LSEC (stress) LSEC (stress) 2 0.301453571920898 FALSE (0.3,0.4]
sc_H2.NPC.Exp1_TACCTTAAGCATGGCA NPC.2d.data 5256 1934 0.0850622406639004 FALSE 2.68264840182648 17.2374429223744 -0.030809883511801 -0.0625360835563953 G1 4923 1934 sc_H2 HD2 NPC cells healthy Exp1 V2 sc_H2.NPC.Exp1 15 5 TRUE 0 0 4 4 4 4 4 3 2 LSEC central vein Endothelial cells 3 2 3 3 4 4 4 4 4 5 5 4 6 4 5_central 5_central LSEC pericentral LSEC pericentral Endothelial cells 0 0 0 0 0 2 2 2 2 3 4 1 4 2 3 5 7 5 7 5 1 LSEC (stress) LSEC (stress) 2 0.182167802348895 FALSE (0.1,0.2]
sc_H2.NPC.Exp1_TACTCGCGTTGCTCCT NPC.2d.data 4203 1635 0.0672727272727273 FALSE 2.16512015227219 16.1313347608851 -0.0249993082648516 -0.0375006560646617 G1 4416 1634 sc_H2 HD2 NPC cells healthy Exp1 V2 sc_H2.NPC.Exp1 15 5 TRUE 0 0 4 4 4 4 4 3 2 LSEC central vein Endothelial cells 3 2 3 3 4 4 4 4 4 5 5 4 6 4 5_central 5_central LSEC pericentral LSEC pericentral Endothelial cells 0 0 0 0 0 2 2 2 2 3 13 13 4 2 12 5 7 5 7 5 1 LSEC (stress) LSEC (stress) 2 0.408153243356796 FALSE (0.4,0.5]
sc_H2.NPC.Exp1_TAGCCGGAGGCTAGGT NPC.2d.data 5547 1995 0.0518754988028731 FALSE 3.17288624481702 21.8496484586263 0.0580365789546498 -0.0301264892667821 S 5014 1995 sc_H2 HD2 NPC cells healthy Exp1 V2 sc_H2.NPC.Exp1 15 3 TRUE 0 0 4 4 4 4 4 3 2 LSEC central vein Endothelial cells 3 2 3 3 4 4 4 4 4 5 5 4 6 4 5_central 5_central LSEC pericentral LSEC pericentral Endothelial cells 0 0 0 0 0 1 1 2 0 1 7 1 4 2 3 5 7 2 21 3 5 Midzonal LSEC Midzonal LSEC 0 0.505567817371938 TRUE (0.5,0.6]
sc_H2.NPC.Exp1_TATCTCATCTACTATC NPC.2d.data 5297 1898 0.0311284046692607 FALSE 7.23050783462337 13.4415707003965 -0.0162972800973963 0.0467817841459787 G2M 4923 1897 sc_H2 HD2 NPC cells healthy Exp1 V2 sc_H2.NPC.Exp1 15 5 TRUE 0 0 4 4 4 4 4 3 2 LSEC central vein Endothelial cells 3 2 3 3 4 4 4 4 4 5 5 4 6 4 5_central 5_central LSEC pericentral LSEC pericentral Endothelial cells 0 0 0 0 0 2 2 2 2 3 13 1 4 2 5 5 7 6 7 5 1 LSEC (stress) LSEC (stress) 2 0.455608358112207 FALSE (0.4,0.5]
sc_H2.NPC.Exp1_TCTGGAAAGACGCTTT NPC.2d.data 6048 2052 0.0755813953488372 FALSE 5.2744708994709 17.9563492063492 -0.0430120915303948 -0.121301982190031 G1 5104 2052 sc_H2 HD2 NPC cells healthy Exp1 V2 sc_H2.NPC.Exp1 15 3 TRUE 0 0 4 4 4 4 4 3 2 LSEC central vein Endothelial cells 3 2 3 3 4 4 4 4 4 5 5 4 6 4 5_central 5_central LSEC pericentral LSEC pericentral Endothelial cells 0 0 0 0 0 1 1 2 0 5 7 1 4 2 3 5 7 2 7 3 5 Midzonal LSEC Midzonal LSEC 0 0.570896874536006 TRUE (0.5,0.6]
sc_H2.NPC.Exp1_TGACTAGGTCCCGACA NPC.2d.data 4172 1616 0.041036717062635 FALSE 5.39309683604986 16.8744007670182 -0.0226750781660718 -0.0108556832694764 G1 4399 1615 sc_H2 HD2 NPC cells healthy Exp1 V2 sc_H2.NPC.Exp1 33 5 TRUE 0 0 4 4 4 4 4 3 2 LSEC central vein Endothelial cells 3 2 3 3 4 4 4 4 4 5 5 4 6 4 5_central 5_central LSEC pericentral LSEC pericentral Endothelial cells 0 0 0 0 0 2 2 2 2 3 4 9 6 2 15 5 6 5 16 5 1 LSEC (stress) LSEC (stress) 2 0.229034979705754 FALSE (0.2,0.3]
sc_H2.NPC.Exp1_TGAGCATGTGCTGTAT NPC.2d.data 4524 1768 0.0375 FALSE 3.40406719717065 17.6392572944297 -0.0128109349492266 0.0115379905176787 G2M 4544 1767 sc_H2 HD2 NPC cells healthy Exp1 V2 sc_H2.NPC.Exp1 15 5 TRUE 0 0 4 4 4 4 4 3 2 LSEC central vein Endothelial cells 3 2 3 3 4 4 4 4 4 5 5 4 6 4 5_central 5_central LSEC pericentral LSEC pericentral Endothelial cells 0 0 0 0 0 2 2 2 2 3 13 13 4 2 15 5 7 5 7 5 1 LSEC (stress) LSEC (stress) 2 0.117455989100196 FALSE (0.1,0.2]
sc_H2.NPC.Exp1_TGCCCATGTAAGAGAG NPC.2d.data 4690 1843 0.0363761153054221 FALSE 2.17484008528785 16.6311300639659 -0.0342962286599707 -0.0240819468500149 G1 4685 1843 sc_H2 HD2 NPC cells healthy Exp1 V2 sc_H2.NPC.Exp1 33 5 TRUE 0 0 4 4 4 4 4 3 2 LSEC central vein Endothelial cells 3 2 3 3 4 4 4 4 4 5 5 4 6 4 5_central 5_central LSEC pericentral LSEC pericentral Endothelial cells 0 0 0 0 0 2 2 2 2 3 13 13 4 2 12 5 7 18 7 5 1 LSEC (stress) LSEC (stress) 2 0.679933202715253 FALSE (0.6,0.7]
sc_H2.NPC.Exp1_ACATCAGCATGACGGA NPC.2d.data 7472 2317 0.0989761092150171 FALSE 2.703426124197 24.0899357601713 0.013890041780803 -0.095313074056579 S 5237 2259 sc_H2 HD2 NPC cells healthy Exp1 V2 sc_H2.NPC.Exp1 18 19 TRUE 0 0 1 1 1 1 0 4 3 LSEC portal vein Endothelial cells 3 2 3 3 4 4 4 4 4 5 13 15 13 14 5_portal 5_portal LSEC periportal LSEC periportal Endothelial cells 1 1 1 1 1 3 3 3 3 11 2 3 2 13 14 8 17 14 18 19 4 Periportal LSEC Periportal LSEC 3 0.110470567319722 FALSE (0.1,0.2]
sc_H2.NPC.Exp1_ACGGAGACACAACTGT NPC.2d.data 4909 1836 0.0363761153054221 FALSE 3.5648808311265 18.7410877979222 -0.00177084198002269 -0.0677321156773212 G1 4784 1835 sc_H2 HD2 NPC cells healthy Exp1 V2 sc_H2.NPC.Exp1 18 1 TRUE 0 0 1 1 1 1 0 4 3 LSEC portal vein Endothelial cells 3 2 3 3 4 4 4 4 4 5 13 15 13 14 5_portal 5_portal LSEC periportal LSEC periportal Endothelial cells 1 1 1 1 1 3 3 3 3 0 2 3 2 0 4 4 1 3 1 1 0 Periportal LSEC Periportal LSEC 3 0.0712780623608018 TRUE (-0.00099,0.1]
sc_H2.NPC.Exp1_ACTATCTCATGCGCAC NPC.2d.data 5658 1978 0.0503937007874016 FALSE 1.53764581124072 23.7539766702015 0.0319028250463463 -0.0220962578071695 S 5042 1977 sc_H2 HD2 NPC cells healthy Exp1 V2 sc_H2.NPC.Exp1 18 1 TRUE 0 0 1 1 1 1 0 4 3 LSEC portal vein Endothelial cells 3 2 3 3 4 4 4 4 4 5 13 15 13 14 5_portal 5_portal LSEC periportal LSEC periportal Endothelial cells 1 1 1 1 1 3 3 3 3 0 2 3 2 0 4 8 1 14 1 1 4 Periportal LSEC Periportal LSEC 3 0.0178270155902004 TRUE (-0.00099,0.1]
sc_H2.NPC.Exp1_ACTGCTCCAAAGGCGT NPC.2d.data 5325 1965 0.0398293029871977 FALSE 4.20657276995305 20.9577464788732 -0.0151351650480064 -0.0510068405675397 G1 4953 1963 sc_H2 HD2 NPC cells healthy Exp1 V2 sc_H2.NPC.Exp1 18 14 TRUE 0 0 1 1 1 1 0 4 3 LSEC portal vein Endothelial cells 3 2 3 3 4 4 4 4 4 5 13 15 13 14 5_portal 5_portal LSEC periportal LSEC periportal Endothelial cells 1 1 1 1 1 1 1 0 0 0 0 0 0 0 0 4 5 6 1 14 0 Midzonal LSEC Midzonal LSEC 0 0.175953028953229 TRUE (0.1,0.2]
sc_H2.NPC.Exp1_AGAATAGTCCGCGTTT NPC.2d.data 4185 1729 0.0448430493273543 FALSE 2.46117084826762 16.7741935483871 -0.0279045958883263 -0.038821532916951 G1 4390 1727 sc_H2 HD2 NPC cells healthy Exp1 V2 sc_H2.NPC.Exp1 18 1 TRUE 0 0 1 1 1 1 0 4 3 LSEC portal vein Endothelial cells 3 2 3 3 4 4 4 4 4 5 13 15 13 14 5_portal 5_portal LSEC periportal LSEC periportal Endothelial cells 1 1 1 1 1 3 3 3 3 0 2 3 2 0 4 8 1 14 18 1 4 Periportal LSEC Periportal LSEC 3 0.0663004469731991 FALSE (-0.00099,0.1]
sc_H2.NPC.Exp1_AGAGCGACATTGGGCC NPC.2d.data 4788 1884 0.0386507378777231 FALSE 3.07017543859649 19.2147034252297 0.0208765667801112 -0.0648979163386343 S 4724 1883 sc_H2 HD2 NPC cells healthy Exp1 V2 sc_H2.NPC.Exp1 18 1 TRUE 0 0 1 1 1 1 0 4 3 LSEC portal vein Endothelial cells 3 2 3 3 4 4 4 4 4 5 13 15 13 14 5_portal 5_portal LSEC periportal LSEC periportal Endothelial cells 1 1 1 1 1 3 3 3 3 0 2 3 2 0 4 4 1 3 1 1 4 Periportal LSEC Periportal LSEC 3 0.092064580549369 TRUE (-0.00099,0.1]
sc_H2.NPC.Exp1_AGAGCGAGTCATTAGC NPC.2d.data 4818 1736 0.0422740524781341 FALSE 2.76048152760482 20.5479452054795 -0.0360394012340555 -0.018885914729089 G1 4736 1736 sc_H2 HD2 NPC cells healthy Exp1 V2 sc_H2.NPC.Exp1 18 1 TRUE 0 0 1 1 1 1 0 4 3 LSEC portal vein Endothelial cells 3 2 3 3 4 4 4 4 4 5 13 15 13 14 5_portal 5_portal LSEC periportal LSEC periportal Endothelial cells 1 1 1 1 1 3 3 3 3 0 2 3 2 0 4 8 1 3 1 1 4 Periportal LSEC Periportal LSEC 3 0.0237660207869339 TRUE (-0.00099,0.1]
sc_H2.NPC.Exp1_AGCTTGATCACCGGGT NPC.2d.data 6178 2157 0.105325443786982 FALSE 1.99093557785691 17.740369051473 -0.0540521844995988 -0.117802970660788 G1 5160 2157 sc_H2 HD2 NPC cells healthy Exp1 V2 sc_H2.NPC.Exp1 18 1 TRUE 0 0 1 1 1 1 0 4 3 LSEC portal vein Endothelial cells 3 2 3 3 4 4 4 4 4 5 13 15 13 14 5_portal 5_portal LSEC periportal LSEC periportal Endothelial cells 1 1 1 1 1 3 3 3 3 0 2 3 2 13 4 8 1 3 1 1 4 Periportal LSEC Periportal LSEC 3 0.00157695557235475 FALSE (-0.00099,0.1]
sc_H2.NPC.Exp1_AGGGATGAGTCTCCTC NPC.2d.data 5021 1845 0.0461771385314156 FALSE 2.25054769966142 18.76120294762 -0.020350848067292 0.015789289525709 G2M 4826 1844 sc_H2 HD2 NPC cells healthy Exp1 V2 sc_H2.NPC.Exp1 18 1 TRUE 0 0 1 1 1 1 0 4 3 LSEC portal vein Endothelial cells 3 2 3 3 4 4 4 4 4 5 13 15 13 14 5_portal 5_portal LSEC periportal LSEC periportal Endothelial cells 1 1 1 1 1 3 3 3 3 0 2 3 2 0 4 4 1 3 1 1 4 Periportal LSEC Periportal LSEC 3 0.0126303860430587 TRUE (-0.00099,0.1]
sc_H2.NPC.Exp1_ATCATGGCAGTAACGG NPC.2d.data 5190 1809 0.0461771385314156 FALSE 2.35067437379576 22.4277456647399 0.0568882986082289 -0.0853059010829441 S 4879 1808 sc_H2 HD2 NPC cells healthy Exp1 V2 sc_H2.NPC.Exp1 18 1 TRUE 0 0 1 1 1 1 0 4 3 LSEC portal vein Endothelial cells 3 2 3 3 4 4 4 4 4 5 13 15 13 14 5_portal 5_portal LSEC periportal LSEC periportal Endothelial cells 1 1 1 1 1 3 3 3 3 0 2 3 2 0 4 4 1 3 1 1 4 Periportal LSEC Periportal LSEC 3 0.0438101633259094 TRUE (-0.00099,0.1]
sc_H2.NPC.Exp1_ATGAGGGCACGACTCG NPC.2d.data 4224 1489 0.048951048951049 FALSE 2.20170454545455 21.969696969697 -0.0220940206413768 -0.0778442589968334 G1 4429 1489 sc_H2 HD2 NPC cells healthy Exp1 V2 sc_H2.NPC.Exp1 18 1 TRUE 0 0 1 1 1 1 0 4 3 LSEC portal vein Endothelial cells 3 2 3 3 4 4 4 4 4 5 13 15 13 14 5_portal 5_portal LSEC periportal LSEC periportal Endothelial cells 1 1 1 1 1 3 3 3 3 0 2 3 2 0 4 8 1 14 18 1 4 Periportal LSEC Periportal LSEC 3 0.0148575129918337 TRUE (-0.00099,0.1]
sc_H2.NPC.Exp1_ATGGGAGCAGATCTGT NPC.2d.data 4461 1637 0.0518754988028731 FALSE 3.31764178435328 23.7614884555032 0.023781854403586 -0.0103833167130286 S 4532 1637 sc_H2 HD2 NPC cells healthy Exp1 V2 sc_H2.NPC.Exp1 18 1 TRUE 0 0 1 1 1 1 0 4 3 LSEC portal vein Endothelial cells 3 2 3 3 4 4 4 4 4 5 13 15 13 14 5_portal 5_portal LSEC periportal LSEC periportal Endothelial cells 1 1 1 1 1 3 3 3 3 0 2 3 2 0 4 8 1 3 1 1 4 Periportal LSEC Periportal LSEC 3 0.14267436557018 FALSE (0.1,0.2]
sc_H2.NPC.Exp1_CAGCTAACATTTGCTT NPC.2d.data 6619 2346 0.0386507378777231 FALSE 3.47484514277081 22.8131137634084 0.0121468692067181 -0.117330604104341 S 5205 2338 sc_H2 HD2 NPC cells healthy Exp1 V2 sc_H2.NPC.Exp1 18 14 TRUE 0 0 1 1 1 1 0 4 3 LSEC portal vein Endothelial cells 3 2 3 3 4 4 4 4 4 5 13 15 13 14 5_portal 5_portal LSEC periportal LSEC periportal Endothelial cells 1 1 1 1 1 1 1 0 0 0 0 0 0 0 0 4 5 3 1 14 0 Midzonal LSEC Midzonal LSEC 0 0.158136013363029 TRUE (0.1,0.2]
sc_H2.NPC.Exp1_CCAATCCCACATGTGT NPC.2d.data 5849 2183 0.048951048951049 FALSE 1.96614805949735 19.8324499914515 0.023768019700617 -0.0401424097692402 S 5112 2181 sc_H2 HD2 NPC cells healthy Exp1 V2 sc_H2.NPC.Exp1 18 1 TRUE 0 0 1 1 1 1 0 4 3 LSEC portal vein Endothelial cells 3 2 3 3 4 4 4 4 4 5 13 15 13 14 5_portal 5_portal LSEC periportal LSEC periportal Endothelial cells 1 1 1 1 1 3 3 3 3 0 2 3 2 0 4 8 1 3 1 1 4 Periportal LSEC Periportal LSEC 3 0.0482644172234595 TRUE (-0.00099,0.1]
sc_H2.NPC.Exp1_CGCGGTATCGTACCGG NPC.2d.data 4757 1837 0.041036717062635 FALSE 1.84990540256464 17.4900147151566 0.0313217675216513 -0.0858744904564461 S 4718 1837 sc_H2 HD2 NPC cells healthy Exp1 V2 sc_H2.NPC.Exp1 18 1 TRUE 0 0 1 1 1 1 0 4 3 LSEC portal vein Endothelial cells 3 2 3 3 4 4 4 4 4 5 13 15 13 14 5_portal 5_portal LSEC periportal LSEC periportal Endothelial cells 1 1 1 1 1 3 3 3 3 0 2 3 2 0 4 8 1 14 18 1 4 Periportal LSEC Periportal LSEC 3 0.00966088344469191 TRUE (-0.00099,0.1]
sc_H2.NPC.Exp1_CGGACGTTCTACTTAC NPC.2d.data 6482 2031 0.048951048951049 FALSE 3.64085158901574 25.7636531934588 -0.0354583437093606 -0.0372119876134992 G1 5138 2025 sc_H2 HD2 NPC cells healthy Exp1 V2 sc_H2.NPC.Exp1 20 6 TRUE 0 0 1 1 1 1 0 4 3 LSEC portal vein Endothelial cells 3 2 3 3 4 4 4 4 4 5 13 15 13 14 5_portal 5_portal LSEC periportal LSEC periportal Endothelial cells 1 1 1 1 1 1 1 0 0 0 0 0 0 0 0 4 9 6 8 6 0 Midzonal LSEC Midzonal LSEC 0 0.167044521158129 TRUE (0.1,0.2]
sc_H2.NPC.Exp1_CGGAGCTGTCTTCGTC NPC.2d.data 7167 2330 0.0825688073394496 FALSE 1.89758615878331 21.6827124319799 -0.0319858332641598 -0.130084501128431 G1 5243 2305 sc_H2 HD2 NPC cells healthy Exp1 V2 sc_H2.NPC.Exp1 18 1 TRUE 0 0 1 1 1 1 0 4 3 LSEC portal vein Endothelial cells 3 2 3 3 4 4 4 4 4 5 13 15 13 14 5_portal 5_portal LSEC periportal LSEC periportal Endothelial cells 1 1 1 1 1 3 3 3 3 0 2 3 2 13 4 8 1 14 1 1 4 Periportal LSEC Periportal LSEC 3 0.0296160471820007 FALSE (-0.00099,0.1]
sc_H2.NPC.Exp1_CGTTAGATCTGGCGTG NPC.2d.data 5720 1962 0.0518754988028731 FALSE 1.59090909090909 20.5944055944056 -0.0615920976176641 -0.0144421700869505 G1 5041 1961 sc_H2 HD2 NPC cells healthy Exp1 V2 sc_H2.NPC.Exp1 18 1 TRUE 0 0 1 1 1 1 0 4 3 LSEC portal vein Endothelial cells 3 2 3 3 4 4 4 4 4 5 13 15 13 14 5_portal 5_portal LSEC periportal LSEC periportal Endothelial cells 1 1 1 1 1 3 3 3 3 0 2 3 2 0 4 8 1 3 1 1 4 Periportal LSEC Periportal LSEC 3 0.0245083964365256 TRUE (-0.00099,0.1]
sc_H2.NPC.Exp1_CTAATGGAGCCAGTAG NPC.2d.data 5905 2110 0.0422740524781341 FALSE 2.28619813717189 16.2235393734124 -0.00410890678177139 -0.0120803373047114 G1 5105 2108 sc_H2 HD2 NPC cells healthy Exp1 V2 sc_H2.NPC.Exp1 18 20 TRUE 0 0 1 1 1 1 0 4 3 LSEC portal vein Endothelial cells 3 2 3 3 4 4 4 4 4 5 13 15 13 14 5_portal 5_portal LSEC periportal LSEC periportal Endothelial cells 1 1 1 1 1 3 3 3 9 12 12 12 13 14 16 17 16 16 15 20 13 LSEC (fenestr.) LSEC (fenestr.) 9 0.250017917470496 FALSE (0.2,0.3]
sc_H2.NPC.Exp1_CTCAGAAGTGCAGTAG NPC.2d.data 4222 1598 0.0503937007874016 FALSE 1.27901468498342 18.2378019895784 -0.00293295702941258 -0.0408072219597964 G1 4415 1598 sc_H2 HD2 NPC cells healthy Exp1 V2 sc_H2.NPC.Exp1 20 1 TRUE 0 0 1 1 1 1 0 4 3 LSEC portal vein Endothelial cells 3 2 3 3 4 4 4 4 4 5 5 4 13 14 5_central 5_central LSEC pericentral LSEC pericentral Endothelial cells 1 1 1 1 1 3 3 3 3 0 2 3 2 0 4 4 1 6 8 1 0 Periportal LSEC Periportal LSEC 3 0.0749899406087602 TRUE (-0.00099,0.1]
sc_H2.NPC.Exp1_CTCGGAGCAGACGCCT NPC.2d.data 6037 1967 0.0352781546811398 FALSE 4.43929103859533 21.2357131025344 -0.0453363216291746 -0.0685806259731626 G1 5089 1967 sc_H2 HD2 NPC cells healthy Exp1 V2 sc_H2.NPC.Exp1 20 22 TRUE 0 0 1 1 1 1 0 4 3 LSEC portal vein Endothelial cells 3 2 3 3 4 4 4 4 4 5 13 4 13 14 5_portal 5_portal LSEC periportal LSEC periportal Endothelial cells 1 1 1 1 1 3 3 3 3 0 2 3 0 0 0 17 19 21 22 22 0 Periportal LSEC Periportal LSEC 3 0.124729109131403 TRUE (0.1,0.2]
sc_H2.NPC.Exp1_CTCTGGTAGTTATCGC NPC.2d.data 6390 2111 0.0533980582524272 FALSE 3.92801251956182 19.6557120500782 -0.0279184305912952 -0.105049073636698 G1 5142 2109 sc_H2 HD2 NPC cells healthy Exp1 V2 sc_H2.NPC.Exp1 18 20 TRUE 0 0 1 1 1 1 0 4 3 LSEC portal vein Endothelial cells 3 2 3 3 4 4 4 4 4 5 13 15 13 14 5_portal 5_portal LSEC periportal LSEC periportal Endothelial cells 1 1 1 1 1 1 1 0 9 12 0 0 13 0 16 9 16 16 15 20 0 LSEC (fenestr.) LSEC (fenestr.) 9 0.342274851301182 FALSE (0.3,0.4]
sc_H2.NPC.Exp1_CTGAAGTTCTATGTGG NPC.2d.data 6004 2132 0.0331564986737401 FALSE 2.74816788807462 19.5536309127249 -0.0151351650480064 -0.102311097115065 G1 5108 2131 sc_H2 HD2 NPC cells healthy Exp1 V2 sc_H2.NPC.Exp1 18 15 TRUE 0 0 1 1 1 1 0 4 3 LSEC portal vein Endothelial cells 3 2 3 3 4 4 4 4 4 5 13 15 13 14 5_portal 5_portal LSEC periportal LSEC periportal Endothelial cells 1 1 1 1 1 1 1 0 0 1 0 0 0 1 0 1 5 4 3 15 0 Midzonal LSEC Midzonal LSEC 0 0.239797334818114 TRUE (0.2,0.3]
sc_H2.NPC.Exp1_GACCTGGTCGCAAGCC NPC.2d.data 6221 2049 0.041036717062635 FALSE 2.04147243208487 25.6871885548947 -0.0128109349492266 -0.0704700921989538 G1 5108 2046 sc_H2 HD2 NPC cells healthy Exp1 V2 sc_H2.NPC.Exp1 20 6 TRUE 0 0 1 1 1 1 0 4 3 LSEC portal vein Endothelial cells 3 2 3 3 4 4 4 4 4 5 5 4 13 14 5_central 5_central LSEC pericentral LSEC pericentral Endothelial cells 1 1 1 1 1 1 1 0 0 0 0 0 0 0 0 4 9 6 8 6 0 Midzonal LSEC Midzonal LSEC 0 0.135122368225687 TRUE (0.1,0.2]
sc_H2.NPC.Exp1_GAGCAGACATGGTCTA NPC.2d.data 4172 1638 0.0386507378777231 FALSE 3.76318312559923 23.7296260786194 -0.0197697905425971 -0.0953218215854021 G1 4401 1637 sc_H2 HD2 NPC cells healthy Exp1 V2 sc_H2.NPC.Exp1 18 14 TRUE 0 0 1 1 1 1 0 4 3 Endothelial cells (non-LSEC) Endothelial cells 3 2 3 3 4 4 4 4 4 5 13 15 13 14 5_portal 5_portal LSEC periportal LSEC periportal Endothelial cells 1 1 1 1 1 1 1 0 0 1 0 0 0 1 0 4 9 6 8 14 0 Midzonal LSEC Midzonal LSEC 0 0.158878389012621 TRUE (0.1,0.2]
sc_H2.NPC.Exp1_GATGAGGCAGAGTGTG NPC.2d.data 4947 1867 0.0448430493273543 FALSE 4.93228219122701 19.4461289670507 -0.0302288259871061 0.015789289525709 G2M 4798 1867 sc_H2 HD2 NPC cells healthy Exp1 V2 sc_H2.NPC.Exp1 18 20 TRUE 0 0 1 1 1 1 0 4 3 LSEC portal vein Endothelial cells 3 2 3 3 4 4 4 4 4 5 13 15 13 14 5_portal 5_portal LSEC periportal LSEC periportal Endothelial cells 1 1 1 1 1 3 3 3 3 0 12 3 13 14 16 17 16 16 15 20 4 Periportal LSEC Periportal LSEC 3 0.154424135115071 TRUE (0.1,0.2]
sc_H2.NPC.Exp1_GCATACATCAGGCAAG NPC.2d.data 6348 2097 0.0435424354243542 FALSE 2.89855072463768 20.5734089477001 0.0766165850419191 -0.0714148253118494 S 5168 2092 sc_H2 HD2 NPC cells healthy Exp1 V2 sc_H2.NPC.Exp1 20 1 TRUE 0 0 1 1 1 1 0 4 3 LSEC portal vein Endothelial cells 3 2 3 3 4 4 4 4 4 5 13 15 13 14 5_portal 5_portal LSEC periportal LSEC periportal Endothelial cells 1 1 1 1 1 3 3 3 3 0 2 3 2 0 4 4 1 3 1 1 4 Periportal LSEC Periportal LSEC 3 0.06608143281366 TRUE (-0.00099,0.1]
sc_H2.NPC.Exp1_GCATGCGCAAGTTCTG NPC.2d.data 4446 1873 0.0398293029871977 FALSE 2.18173639226271 10.2564102564103 -0.0342962286599707 -0.114312706660368 G1 4495 1872 sc_H2 HD2 NPC cells healthy Exp1 V2 sc_H2.NPC.Exp1 18 20 TRUE 0 0 1 1 1 1 0 4 3 LSEC portal vein Endothelial cells 3 2 3 3 4 4 4 4 4 5 13 15 13 14 5_portal 5_portal LSEC periportal LSEC periportal Endothelial cells 1 1 1 1 1 3 3 3 9 12 12 12 13 14 16 17 16 16 15 20 13 LSEC (fenestr.) LSEC (fenestr.) 9 0.141824850929037 FALSE (0.1,0.2]
sc_H2.NPC.Exp1_GGACGTCTCTGTGCAA NPC.2d.data 4148 1639 0.105325443786982 FALSE 1.42237222757956 13.2111861137898 -0.0238371932154617 -0.0635770394863451 G1 4375 1637 sc_H2 HD2 NPC cells healthy Exp1 V2 sc_H2.NPC.Exp1 18 20 TRUE 0 0 1 1 1 1 0 4 3 LSEC portal vein Endothelial cells 3 2 3 3 4 4 4 4 4 5 13 15 13 14 5_portal 5_portal LSEC periportal LSEC periportal Endothelial cells 1 1 1 1 1 3 3 3 9 12 12 12 13 14 16 17 16 16 15 20 13 LSEC (fenestr.) LSEC (fenestr.) 9 0.207393742667717 FALSE (0.2,0.3]
sc_H2.NPC.Exp1_GGATGTTGTTTAGGAA NPC.2d.data 4556 1745 0.0435424354243542 FALSE 4.43371378402107 17.7348551360843 0.0359702277192109 -0.0108556832694764 S 4567 1745 sc_H2 HD2 NPC cells healthy Exp1 V2 sc_H2.NPC.Exp1 18 1 TRUE 0 0 1 1 1 1 0 4 3 LSEC portal vein Endothelial cells 3 2 3 3 4 4 4 4 4 5 13 4 13 14 5_portal 5_portal LSEC periportal LSEC periportal Endothelial cells 1 1 1 1 1 3 3 3 3 0 2 3 2 0 4 4 1 3 1 1 4 Periportal LSEC Periportal LSEC 3 0.051976295471418 TRUE (-0.00099,0.1]
sc_H2.NPC.Exp1_GGCAATTGTTCTGTTT NPC.2d.data 5283 1998 0.048951048951049 FALSE 3.08536816202915 21.8057921635434 0.00983647381090728 -0.099949264332826 S 4933 1998 sc_H2 HD2 NPC cells healthy Exp1 V2 sc_H2.NPC.Exp1 18 1 TRUE 0 0 1 1 1 1 0 4 3 LSEC portal vein Endothelial cells 3 2 3 3 4 4 4 4 4 5 13 15 13 14 5_portal 5_portal LSEC periportal LSEC periportal Endothelial cells 1 1 1 1 1 3 3 3 3 0 2 3 2 0 4 4 1 3 1 1 4 Periportal LSEC Periportal LSEC 3 0.0475220415738679 TRUE (-0.00099,0.1]
sc_H2.NPC.Exp1_GGCCGATCACCCAGTG NPC.2d.data 5293 1831 0.0475460122699387 FALSE 2.17268089930096 22.6714528622709 -0.0267424808389364 -0.0545058520967827 G1 4918 1830 sc_H2 HD2 NPC cells healthy Exp1 V2 sc_H2.NPC.Exp1 20 6 TRUE 0 0 1 1 1 1 0 4 3 LSEC portal vein Endothelial cells 3 2 3 3 4 4 4 4 4 5 13 15 13 14 5_portal 5_portal LSEC periportal LSEC periportal Endothelial cells 1 1 1 1 1 1 1 0 0 0 0 0 0 0 0 4 9 6 8 6 0 Midzonal LSEC Midzonal LSEC 0 0.131410489977728 TRUE (0.1,0.2]
sc_H2.NPC.Exp1_GGCGACTGTCGCGTGT NPC.2d.data 4510 1820 0.0448430493273543 FALSE 2.23946784922395 15.4323725055432 -0.00990564732575192 -0.045907031263668 G1 4540 1819 sc_H2 HD2 NPC cells healthy Exp1 V2 sc_H2.NPC.Exp1 18 20 TRUE 0 0 1 1 1 1 0 4 3 LSEC portal vein Endothelial cells 3 2 3 3 4 4 4 4 4 5 13 15 13 14 5_portal 5_portal LSEC periportal LSEC periportal Endothelial cells 1 1 1 1 1 3 3 3 9 12 12 12 13 14 16 17 16 16 15 20 13 LSEC (fenestr.) LSEC (fenestr.) 9 0.0189861920279732 FALSE (-0.00099,0.1]
sc_H2.NPC.Exp1_GGTATTGGTACCGAGA NPC.2d.data 5108 1883 0.0386507378777231 FALSE 3.15191855912294 19.7337509788567 0.012741761434382 -0.0236095802935671 S 4862 1882 sc_H2 HD2 NPC cells healthy Exp1 V2 sc_H2.NPC.Exp1 20 15 TRUE 0 0 1 1 1 1 0 4 3 LSEC portal vein Endothelial cells 3 2 3 3 4 4 4 4 4 5 5 4 13 14 5_central 5_central LSEC pericentral LSEC pericentral Endothelial cells 1 1 1 1 1 1 1 0 0 0 0 0 0 0 0 1 5 4 3 15 0 Midzonal LSEC Midzonal LSEC 0 0.144030876020787 TRUE (0.1,0.2]
sc_H2.NPC.Exp1_GTAGGCCAGAAGGTGA NPC.2d.data 4327 1685 0.03420523138833 FALSE 3.05061243355674 20.4298590247285 -0.0261614233142414 -0.0635770394863451 G1 4463 1685 sc_H2 HD2 NPC cells healthy Exp1 V2 sc_H2.NPC.Exp1 18 1 TRUE 0 0 1 1 1 1 0 4 3 LSEC portal vein Endothelial cells 3 2 3 3 4 4 4 4 4 5 13 15 13 14 5_portal 5_portal LSEC periportal LSEC periportal Endothelial cells 1 1 1 1 1 3 3 3 3 0 2 3 2 0 4 4 1 3 1 1 4 Periportal LSEC Periportal LSEC 3 0.0898374536005939 TRUE (-0.00099,0.1]
sc_H2.NPC.Exp1_GTATTCTTCATGTAGC NPC.2d.data 4727 1776 0.0435424354243542 FALSE 2.34821239686905 21.4089274381214 -0.000608726930632804 -0.0815269686313616 G1 4701 1774 sc_H2 HD2 NPC cells healthy Exp1 V2 sc_H2.NPC.Exp1 18 1 TRUE 0 0 1 1 1 1 0 4 3 LSEC portal vein Endothelial cells 3 2 3 3 4 4 4 4 4 5 13 15 13 14 5_portal 5_portal LSEC periportal LSEC periportal Endothelial cells 1 1 1 1 1 3 3 3 3 0 2 3 2 0 4 8 1 14 1 1 4 Periportal LSEC Periportal LSEC 3 0.0193117668893838 TRUE (-0.00099,0.1]
sc_H2.NPC.Exp1_GTCGGGTCAAGCTGGA NPC.2d.data 5576 1951 0.0398293029871977 FALSE 3.40746054519369 21.4131994261119 -0.0534572922719349 -0.0514792071239875 G1 5014 1951 sc_H2 HD2 NPC cells healthy Exp1 V2 sc_H2.NPC.Exp1 20 1 TRUE 0 0 1 1 1 1 0 4 3 LSEC portal vein Endothelial cells 3 2 3 3 4 4 4 4 4 5 13 4 13 14 5_portal 5_portal LSEC periportal LSEC periportal Endothelial cells 1 1 1 1 1 3 3 3 3 0 2 3 2 0 4 4 1 3 1 1 4 Periportal LSEC Periportal LSEC 3 0.0757323162583519 TRUE (-0.00099,0.1]
sc_H2.NPC.Exp1_GTGGGTCCAGAGCCAA NPC.2d.data 5725 1924 0.0422740524781341 FALSE 4.83842794759825 22.9868995633188 0.0162281065825517 -0.0183173253555871 S 5031 1923 sc_H2 HD2 NPC cells healthy Exp1 V2 sc_H2.NPC.Exp1 20 6 TRUE 0 0 1 1 1 1 0 4 3 LSEC portal vein Endothelial cells 3 2 3 3 4 4 4 4 4 5 13 4 13 14 5_portal 5_portal LSEC periportal LSEC periportal Endothelial cells 1 1 1 1 1 1 1 0 0 0 0 0 0 0 0 4 9 6 8 6 0 Midzonal LSEC Midzonal LSEC 0 0.162590267260579 TRUE (0.1,0.2]
sc_H2.NPC.Exp1_TAAGCGTGTGCCTTGG NPC.2d.data 6081 2103 0.0264290104486785 FALSE 2.26936359151455 21.4438414734419 -0.0221078553443458 -0.0789726902150143 G1 5111 2102 sc_H2 HD2 NPC cells healthy Exp1 V2 sc_H2.NPC.Exp1 20 6 TRUE 0 0 1 1 1 1 0 4 3 LSEC portal vein Endothelial cells 3 2 3 3 4 4 4 4 4 5 13 15 13 14 5_portal 5_portal LSEC periportal LSEC periportal Endothelial cells 1 1 1 1 1 1 1 0 0 0 0 0 0 0 0 4 9 6 8 6 0 Midzonal LSEC Midzonal LSEC 0 0.14551562731997 TRUE (0.1,0.2]
sc_H2.NPC.Exp1_TACGGGCAGGCTATCT NPC.2d.data 5524 2031 0.0331564986737401 FALSE 1.37581462708182 21.8682114409848 -0.0511330621731551 -0.114216483843314 G1 5010 2029 sc_H2 HD2 NPC cells healthy Exp1 V2 sc_H2.NPC.Exp1 20 6 TRUE 0 0 1 1 1 1 0 4 3 LSEC portal vein Endothelial cells 3 2 3 3 4 4 4 4 4 5 5 4 6 4 5_central 5_central LSEC pericentral LSEC pericentral Endothelial cells 1 1 1 1 1 1 1 0 0 0 0 0 0 0 0 4 9 6 8 6 0 Midzonal LSEC Midzonal LSEC 0 0.155908886414254 TRUE (0.1,0.2]
sc_H2.NPC.Exp1_TACTTGTGTGACTCAT NPC.2d.data 5476 2013 0.0422740524781341 FALSE 2.19138056975895 20.4894083272462 0.0319028250463463 -0.0169002256862436 S 5003 2012 sc_H2 HD2 NPC cells healthy Exp1 V2 sc_H2.NPC.Exp1 20 14 TRUE 0 0 1 1 1 1 0 4 3 LSEC portal vein Endothelial cells 3 2 3 3 4 4 4 4 4 5 13 15 13 14 5_portal 5_portal LSEC periportal LSEC periportal Endothelial cells 1 1 1 1 1 3 3 3 3 0 2 3 11 16 4 8 1 12 1 14 4 Periportal LSEC Periportal LSEC 3 0.0957764587973274 TRUE (-0.00099,0.1]
sc_H2.NPC.Exp1_TAGCCGGAGACGCAAC NPC.2d.data 6268 2127 0.041036717062635 FALSE 2.88768347160179 24.2820676451819 -0.0168783376220913 -0.0946570093948459 G1 5136 2125 sc_H2 HD2 NPC cells healthy Exp1 V2 sc_H2.NPC.Exp1 20 6 TRUE 0 0 1 1 1 1 0 4 3 LSEC portal vein Endothelial cells 3 2 3 3 4 4 4 4 4 5 13 15 13 14 5_portal 5_portal LSEC periportal LSEC periportal Endothelial cells 1 1 1 1 1 1 1 0 0 0 0 0 0 1 0 4 9 6 8 6 0 Midzonal LSEC Midzonal LSEC 0 0.194512420193022 TRUE (0.1,0.2]
sc_H2.NPC.Exp1_TCAGCTCCAATGGATA NPC.2d.data 4384 1643 0.0422740524781341 FALSE 2.96532846715328 23.9051094890511 -0.00409507207880247 -0.04647562063717 G1 4504 1642 sc_H2 HD2 NPC cells healthy Exp1 V2 sc_H2.NPC.Exp1 20 6 TRUE 0 0 1 1 1 1 0 4 3 LSEC portal vein Endothelial cells 3 2 3 3 4 4 4 4 4 5 13 4 13 14 5_portal 5_portal LSEC periportal LSEC periportal Endothelial cells 1 1 1 1 1 1 1 0 0 0 0 0 0 0 0 4 9 6 8 6 0 Midzonal LSEC Midzonal LSEC 0 0.122501982182628 TRUE (0.1,0.2]
sc_H2.NPC.Exp1_TCATTTGTCTGCGACG NPC.2d.data 5414 1821 0.03420523138833 FALSE 3.91577391946805 23.0513483561138 -0.0215267978196508 -0.109492818278836 G1 4950 1820 sc_H2 HD2 NPC cells healthy Exp1 V2 sc_H2.NPC.Exp1 20 6 TRUE 0 0 1 1 1 1 0 4 3 LSEC portal vein Endothelial cells 3 2 3 3 4 4 4 4 4 5 13 15 13 14 5_portal 5_portal LSEC periportal LSEC periportal Endothelial cells 1 1 1 1 1 1 1 0 0 1 0 0 0 1 0 1 5 4 3 6 0 Midzonal LSEC Midzonal LSEC 0 0.200451425389755 TRUE (0.2,0.3]
sc_H2.NPC.Exp1_TCCACACAGGTAAACT NPC.2d.data 6122 2194 0.0435424354243542 FALSE 2.69519764782751 18.9153871283894 0.0313217675216513 -0.0870991444916811 S 5163 2192 sc_H2 HD2 NPC cells healthy Exp1 V2 sc_H2.NPC.Exp1 18 1 TRUE 0 0 1 1 1 1 0 4 3 LSEC portal vein Endothelial cells 3 2 3 3 4 4 4 4 4 5 13 15 13 14 5_portal 5_portal LSEC periportal LSEC periportal Endothelial cells 1 1 1 1 1 3 3 3 3 0 2 3 2 0 4 4 1 3 1 1 4 Periportal LSEC Periportal LSEC 3 0.0445525389755011 TRUE (-0.00099,0.1]
sc_H2.NPC.Exp1_TCGCGAGTCAGTTAGC NPC.2d.data 6312 2021 0.048951048951049 FALSE 2.36058301647655 23.5424588086185 0.0429290833125813 -0.0734005143546948 S 5113 2019 sc_H2 HD2 NPC cells healthy Exp1 V2 sc_H2.NPC.Exp1 18 1 TRUE 0 0 1 1 1 1 0 4 3 LSEC portal vein Endothelial cells 3 2 3 3 4 4 4 4 4 5 13 15 13 14 5_portal 5_portal LSEC periportal LSEC periportal Endothelial cells 1 1 1 1 1 3 3 3 3 0 2 3 2 0 4 4 1 3 1 1 4 Periportal LSEC Periportal LSEC 3 0.119532479584261 TRUE (0.1,0.2]
sc_H2.NPC.Exp1_TCGGTAAAGTCGATAA NPC.2d.data 6374 2067 0.0282485875706215 FALSE 3.48289927831817 23.1251961091936 -0.0575246949447995 -0.127818891163246 G1 5136 2065 sc_H2 HD2 NPC cells healthy Exp1 V2 sc_H2.NPC.Exp1 20 6 TRUE 0 0 1 1 1 1 0 4 3 LSEC portal vein Endothelial cells 3 2 3 3 4 4 4 4 4 5 13 15 13 14 5_portal 5_portal LSEC periportal LSEC periportal Endothelial cells 1 1 1 1 1 1 1 0 0 0 0 0 0 0 0 4 9 6 8 6 0 Midzonal LSEC Midzonal LSEC 0 0.181892034149963 TRUE (0.1,0.2]
sc_H2.NPC.Exp1_TGAGCCGTCCCATTAT NPC.2d.data 6815 2270 0.0398293029871977 FALSE 5.95744680851064 21.0711665443874 -0.00527102183116129 -0.0321996535978586 G1 5210 2257 sc_H2 HD2 NPC cells healthy Exp1 V2 sc_H2.NPC.Exp1 20 6 TRUE 0 0 1 1 1 1 0 4 3 LSEC portal vein Endothelial cells 3 2 3 3 4 4 4 4 4 5 13 15 13 14 5_portal 5_portal LSEC periportal LSEC periportal Endothelial cells 1 1 1 1 1 1 1 0 0 0 0 0 0 0 0 4 9 6 8 6 0 Midzonal LSEC Midzonal LSEC 0 0.197481922791388 TRUE (0.1,0.2]
sc_H2.NPC.Exp1_TGAGGGAAGGTGGGTT NPC.2d.data 5270 1845 0.0398293029871977 FALSE 2.7134724857685 24.819734345351 -0.0342962286599707 -0.0700939484595602 G1 4914 1844 sc_H2 HD2 NPC cells healthy Exp1 V2 sc_H2.NPC.Exp1 20 1 TRUE 0 0 1 1 1 1 0 4 3 LSEC portal vein Endothelial cells 3 2 3 3 4 4 4 4 4 5 13 4 13 14 5_portal 5_portal LSEC periportal LSEC periportal Endothelial cells 1 1 1 1 1 3 3 3 3 0 2 3 2 0 4 4 9 3 1 1 4 Periportal LSEC Periportal LSEC 3 0.0594000519673348 TRUE (-0.00099,0.1]
sc_H2.NPC.Exp1_TGATTTCGTTCCCGAG NPC.2d.data 7568 2282 0.0435424354243542 FALSE 3.7130021141649 26.2684989429175 0.0255111922747019 -0.0784041008415123 S 5220 2232 sc_H2 HD2 NPC cells healthy Exp1 V2 sc_H2.NPC.Exp1 18 14 TRUE 0 0 1 1 1 1 0 4 3 LSEC portal vein Endothelial cells 3 2 3 3 4 4 4 4 4 5 13 15 13 14 5_portal 5_portal LSEC periportal LSEC periportal Endothelial cells 1 1 1 1 1 3 1 3 3 0 2 3 11 16 0 9 5 12 1 14 0 Periportal LSEC Periportal LSEC 3 0.210844684484039 TRUE (0.2,0.3]
sc_H2.NPC.Exp1_TGCACCTTCTGTCTCG NPC.2d.data 5640 1934 0.0518754988028731 FALSE 2.28723404255319 21.5602836879433 -0.0615920976176641 -0.0173725922426914 G1 5019 1933 sc_H2 HD2 NPC cells healthy Exp1 V2 sc_H2.NPC.Exp1 18 1 TRUE 0 0 1 1 1 1 0 4 3 LSEC portal vein Endothelial cells 3 2 3 3 4 4 4 4 4 5 13 15 13 14 5_portal 5_portal LSEC periportal LSEC periportal Endothelial cells 1 1 1 1 1 3 3 3 3 0 2 3 2 0 4 4 1 3 1 1 4 Periportal LSEC Periportal LSEC 3 0.0341592798812175 TRUE (-0.00099,0.1]
sc_H2.NPC.Exp1_TGGCCAGAGTGGTAAT NPC.2d.data 5987 2031 0.0435424354243542 FALSE 2.45531985969601 22.8161015533656 0.0533881187570903 -0.111758428244021 S 5092 2028 sc_H2 HD2 NPC cells healthy Exp1 V2 sc_H2.NPC.Exp1 20 6 TRUE 0 0 1 1 1 1 0 4 3 LSEC portal vein Endothelial cells 3 2 3 3 4 4 4 4 4 5 13 15 13 14 5_portal 5_portal LSEC periportal LSEC periportal Endothelial cells 1 1 1 1 1 1 1 0 0 0 0 0 0 0 0 4 9 6 8 6 0 Midzonal LSEC Midzonal LSEC 0 0.138091870824053 TRUE (0.1,0.2]
sc_H2.NPC.Exp1_TGGTTCCTCTACGAGT NPC.2d.data 5825 2033 0.0503937007874016 FALSE 3.48497854077253 22.6952789699571 0.0388755153426856 -0.0856820448223377 S 5070 2033 sc_H2 HD2 NPC cells healthy Exp1 V2 sc_H2.NPC.Exp1 18 1 TRUE 0 0 1 1 1 1 0 4 3 LSEC portal vein Endothelial cells 3 2 3 3 4 4 4 4 4 5 13 15 13 14 5_portal 5_portal LSEC periportal LSEC periportal Endothelial cells 1 1 1 1 1 3 3 3 3 0 2 3 2 0 4 8 1 14 1 1 4 Periportal LSEC Periportal LSEC 3 0.0883527023014106 TRUE (-0.00099,0.1]
sc_H2.NPC.Exp1_TTAGGACCAGTAACGG NPC.2d.data 5486 1935 0.0321311475409836 FALSE 2.02333211811885 20.4885162231134 0.00287761821753687 0.00256302594517049 S 4976 1935 sc_H2 HD2 NPC cells healthy Exp1 V2 sc_H2.NPC.Exp1 18 1 TRUE 0 0 1 1 1 1 0 4 3 LSEC portal vein Endothelial cells 3 2 3 3 4 4 4 4 4 5 13 15 13 14 5_portal 5_portal LSEC periportal LSEC periportal Endothelial cells 1 1 1 1 1 3 3 3 3 0 2 3 2 0 4 8 1 3 1 1 4 Periportal LSEC Periportal LSEC 3 0.0415830363771344 TRUE (-0.00099,0.1]
sc_H2.NPC.Exp1_TTAGTTCGTCAGGACA NPC.2d.data 5325 1887 0.0435424354243542 FALSE 3.88732394366197 18.3661971830986 0.0324838825710412 -0.0691492153466646 S 4941 1887 sc_H2 HD2 NPC cells healthy Exp1 V2 sc_H2.NPC.Exp1 20 20 TRUE 0 0 1 1 1 1 0 4 3 LSEC portal vein Endothelial cells 3 2 3 3 4 4 4 4 4 5 13 15 13 14 5_portal 5_portal LSEC periportal LSEC periportal Endothelial cells 1 1 1 1 1 3 3 3 3 0 2 3 2 0 4 17 1 16 15 20 4 Periportal LSEC Periportal LSEC 3 0.0831560727542688 TRUE (-0.00099,0.1]
sc_H2.NPC.Exp1_TTCTCCTTCCCTTGCA NPC.2d.data 4550 1826 0.0448430493273543 FALSE 2.17582417582418 19.4725274725275 -0.0151351650480064 0.00482863591035532 G2M 4558 1824 sc_H2 HD2 NPC cells healthy Exp1 V2 sc_H2.NPC.Exp1 18 1 TRUE 0 0 1 1 1 1 0 4 3 LSEC portal vein Endothelial cells 3 2 3 3 4 4 4 4 4 5 13 15 13 14 5_portal 5_portal LSEC periportal LSEC periportal Endothelial cells 1 1 1 1 1 3 3 3 3 0 2 3 2 0 4 8 1 3 1 1 4 Periportal LSEC Periportal LSEC 3 0.0616271789161099 TRUE (-0.00099,0.1]
sc_H2.NPC.Exp1_TTGGAACGTCTTGCGG NPC.2d.data 5584 1847 0.0565723793677205 FALSE 2.90114613180516 22.6719197707736 0.0197144517307213 -0.11090991794818 S 4980 1845 sc_H2 HD2 NPC cells healthy Exp1 V2 sc_H2.NPC.Exp1 18 20 TRUE 0 0 1 1 1 1 0 4 3 LSEC portal vein Endothelial cells 3 2 3 3 4 4 4 4 4 5 13 15 13 14 5_portal 5_portal LSEC periportal LSEC periportal Endothelial cells 1 1 1 1 1 3 3 3 9 12 12 12 13 14 16 17 16 16 15 20 13 LSEC (fenestr.) LSEC (fenestr.) 9 0.15331394299815 FALSE (0.1,0.2]
sc_H2.NPC.Exp1_TTTGCGCTCTATCCCG NPC.2d.data 6817 2343 0.048951048951049 FALSE 2.58178084201262 22.297198181018 0.0208627320771423 -0.039477597578684 S 5206 2335 sc_H2 HD2 NPC cells healthy Exp1 V2 sc_H2.NPC.Exp1 18 1 TRUE 0 0 1 1 1 1 0 4 3 LSEC portal vein Endothelial cells 3 2 3 3 4 4 4 4 4 5 13 15 13 14 5_portal 5_portal LSEC periportal LSEC periportal Endothelial cells 1 1 1 1 1 3 3 3 3 0 2 3 2 0 4 4 1 3 1 1 4 Periportal LSEC Periportal LSEC 3 0.0512339198218263 TRUE (-0.00099,0.1]
sc_H2.NPC.Exp1_AATCGGTCAAAGGAAG NPC.2d.data 7305 2525 0.0549630844954881 FALSE 2.88843258042437 19.7946611909651 0.07892698043773 -0.0921027309784986 S 5286 2495 sc_H2 HD2 NPC cells healthy Exp1 V2 sc_H2.NPC.Exp1 33 5 TRUE 0 0 4 4 4 4 4 3 2 LSEC central vein Endothelial cells 3 2 3 3 4 4 4 4 14 5 5 4 6 4 5_central 5_central LSEC pericentral LSEC pericentral Endothelial cells 0 0 0 0 0 2 2 2 2 3 4 1 4 2 5 5 7 5 7 5 1 LSEC (stress) LSEC (stress) 2 0.369424657733199 FALSE (0.3,0.4]
sc_H2.NPC.Exp1_AGACGTTCATGCAATC NPC.2d.data 7097 2461 0.0518754988028731 FALSE 2.56446385796816 20.7411582358743 0.035375335491547 -0.122999002781714 S 5243 2437 sc_H2 HD2 NPC cells healthy Exp1 V2 sc_H2.NPC.Exp1 17 3 TRUE 0 0 1 1 1 1 0 4 3 LSEC portal vein Endothelial cells 3 2 3 3 4 4 4 4 4 5 5 4 13 4 5_central 5_central LSEC pericentral LSEC pericentral Endothelial cells 0 0 1 1 0 1 1 0 0 1 0 1 7 1 3 1 10 4 3 3 5 Midzonal LSEC Midzonal LSEC 0 0.508537319970304 TRUE (0.5,0.6]
sc_H2.NPC.Exp1_AGCAGCCGTATAGGGC NPC.2d.data 8497 2514 0.0518754988028731 FALSE 3.56596445804402 22.5020595504296 -0.051160731579093 -0.0679158137826064 G1 5275 2306 sc_H2 HD2 NPC cells healthy Exp1 V2 sc_H2.NPC.Exp1 29 15 TRUE 0 0 1 1 1 1 0 4 3 LSEC portal vein Endothelial cells 3 2 3 3 4 4 4 4 4 5 5 4 6 4 5_central 5_central LSEC pericentral LSEC pericentral Endothelial cells 1 1 1 1 1 1 1 0 0 1 0 0 0 1 0 1 5 4 3 15 0 Midzonal LSEC Midzonal LSEC 0 0.434299755011136 TRUE (0.4,0.5]
sc_H2.NPC.Exp1_CAGCTGGAGCTAGCCC NPC.2d.data 7454 2417 0.0565723793677205 FALSE 3.66246310705661 21.8137912530185 -0.00527102183116129 -0.0464668731083469 G1 5239 2370 sc_H2 HD2 NPC cells healthy Exp1 V2 sc_H2.NPC.Exp1 29 15 TRUE 0 0 1 1 1 1 0 4 3 LSEC portal vein Endothelial cells 3 2 3 3 4 4 4 4 4 5 5 4 13 14 5_central 5_central LSEC pericentral LSEC pericentral Endothelial cells 1 1 1 1 1 1 1 0 0 1 0 0 0 1 0 1 5 4 3 15 0 Midzonal LSEC Midzonal LSEC 0 0.545656102449889 TRUE (0.5,0.6]
sc_H2.NPC.Exp1_CAGTAACTCAATACCG NPC.2d.data 6292 2187 0.03420523138833 FALSE 2.46344564526383 18.7221869040051 -0.052309011925514 0.0140922689340261 G2M 5156 2186 sc_H2 HD2 NPC cells healthy Exp1 V2 sc_H2.NPC.Exp1 17 5 TRUE 0 0 1 1 1 1 0 4 3 LSEC central vein Endothelial cells 3 2 3 3 4 4 4 4 4 5 5 4 6 4 5_central 5_central LSEC pericentral LSEC pericentral Endothelial cells 0 0 0 0 0 2 2 2 2 3 13 13 4 2 12 5 7 18 7 5 1 LSEC (stress) LSEC (stress) 2 0.362699371758197 FALSE (0.3,0.4]
sc_H2.NPC.Exp1_CCTACCATCTTATCTG NPC.2d.data 8229 2569 0.0386507378777231 FALSE 1.81066958318143 19.0788674200996 -0.029094380343654 -0.0825591770324883 G1 5278 2438 sc_H2 HD2 NPC cells healthy Exp1 V2 sc_H2.NPC.Exp1 29 11 TRUE 0 0 1 1 1 1 0 4 3 LSEC central vein Endothelial cells 3 2 3 3 4 4 4 4 4 5 5 4 13 14 5_central 5_central LSEC pericentral LSEC pericentral Endothelial cells 0 0 0 0 0 2 2 7 2 3 8 7 6 9 10 5 6 5 13 11 1 LSEC (stress) LSEC (stress) 2 0.5297822763245 FALSE (0.5,0.6]
sc_H2.NPC.Exp1_CGACTTCTCGGTGTCG NPC.2d.data 7042 2369 0.0582278481012658 FALSE 2.72649815393354 22.5788128372621 -0.00527102183116129 0.0208978463584037 G2M 5244 2355 sc_H2 HD2 NPC cells healthy Exp1 V2 sc_H2.NPC.Exp1 29 3 TRUE 0 0 1 1 1 1 0 4 3 LSEC portal vein Endothelial cells 3 2 3 3 4 4 4 4 4 5 5 4 13 4 5_central 5_central LSEC pericentral LSEC pericentral Endothelial cells 0 1 1 1 0 1 1 0 0 1 0 0 0 1 3 1 5 4 3 3 0 Midzonal LSEC Midzonal LSEC 0 0.509279695619896 TRUE (0.5,0.6]
sc_H2.NPC.Exp1_CGGACGTGTCTGCAAT NPC.2d.data 8494 2570 0.102088167053364 FALSE 2.2251000706381 21.0972451141983 -0.0383774660358042 -0.0649853916268654 G1 5323 2382 sc_H2 HD2 NPC cells healthy Exp1 V2 sc_H2.NPC.Exp1 29 18 TRUE 0 0 1 1 1 1 0 4 3 LSEC portal vein Endothelial cells 3 2 3 3 4 4 4 4 4 5 5 4 13 14 5_central 5_central LSEC pericentral LSEC pericentral Endothelial cells 0 0 0 0 0 2 2 7 5 6 3 7 6 15 15 15 6 17 16 18 5 LSEC (interferon) LSEC (interferon) 5 0.39119306769494 FALSE (0.3,0.4]
sc_H2.NPC.Exp1_CTACACCAGGGTTCCC NPC.2d.data 8447 2492 0.0734032411820782 FALSE 2.119095536877 24.9792825855333 -0.0116626546028057 -0.0677233681484981 G1 5272 2299 sc_H2 HD2 NPC cells healthy Exp1 V2 sc_H2.NPC.Exp1 29 4 TRUE 0 0 1 1 1 1 0 4 3 LSEC portal vein Endothelial cells 3 2 3 3 4 4 4 4 4 5 13 15 13 14 5_portal 5_portal LSEC periportal LSEC periportal Endothelial cells 0 0 0 0 0 1 1 0 1 5 7 1 7 8 3 3 8 2 4 4 5 Pericentral LSEC Pericentral LSEC 1 0.564957869339273 TRUE (0.5,0.6]
sc_H2.NPC.Exp1_CTCGGAGAGAAACCAT NPC.2d.data 7053 2473 0.0503937007874016 FALSE 2.96327803771445 19.9631362540763 -0.0145679422262804 -0.0498696618205357 G1 5278 2454 sc_H2 HD2 NPC cells healthy Exp1 V2 sc_H2.NPC.Exp1 29 15 TRUE 0 0 1 1 1 1 0 4 3 LSEC portal vein Endothelial cells 3 2 3 3 4 4 4 4 4 5 13 4 13 14 5_portal 5_portal LSEC periportal LSEC periportal Endothelial cells 1 1 1 1 1 1 1 0 0 1 0 0 0 1 0 1 5 4 3 15 0 Midzonal LSEC Midzonal LSEC 0 0.562730742390497 TRUE (0.5,0.6]
sc_H2.NPC.Exp1_GACCTGGAGCTAGTGG NPC.2d.data 7664 2393 0.0801603206412826 FALSE 3.09237995824635 24.3475991649269 0.0231869621759221 -0.0945607865777918 S 5251 2336 sc_H2 HD2 NPC cells healthy Exp1 V2 sc_H2.NPC.Exp1 29 3 TRUE 0 0 1 1 1 1 0 4 3 LSEC portal vein Endothelial cells 3 2 3 3 4 4 4 4 4 5 5 4 6 4 5_central 5_central LSEC pericentral LSEC pericentral Endothelial cells 0 1 1 1 0 1 1 0 0 1 0 0 0 1 3 1 5 4 3 3 0 Midzonal LSEC Midzonal LSEC 0 0.473645664439495 TRUE (0.4,0.5]
sc_H2.NPC.Exp1_GATGAAAAGACAAAGG NPC.2d.data 6916 2276 0.0634920634920635 FALSE 4.43898207056102 16.1654135338346 0.0986829362773581 -0.0209590790601655 S 5188 2264 sc_H2 HD2 NPC cells healthy Exp1 V2 sc_H2.NPC.Exp1 17 3 TRUE 0 0 1 1 1 1 0 4 3 LSEC portal vein Endothelial cells 3 2 3 3 4 4 4 4 4 5 5 4 6 4 5_central 5_central LSEC pericentral LSEC pericentral Endothelial cells 0 1 1 1 0 1 1 0 0 1 7 0 7 1 3 1 5 4 3 3 0 Midzonal LSEC Midzonal LSEC 0 0.536747594654788 TRUE (0.5,0.6]
sc_H2.NPC.Exp1_GCGCGATGTGGAAAGA NPC.2d.data 8790 2627 0.0518754988028731 FALSE 2.96928327645051 24.1183162684869 -0.051160731579093 -0.121958046851764 G1 5291 2364 sc_H2 HD2 NPC cells healthy Exp1 V2 sc_H2.NPC.Exp1 17 3 TRUE 0 0 1 1 1 1 0 4 3 LSEC portal vein Endothelial cells 3 2 3 3 4 4 4 4 4 5 5 4 13 4 5_central 5_central LSEC pericentral LSEC pericentral Endothelial cells 0 1 1 1 0 1 1 0 0 1 0 1 0 1 3 1 10 4 3 3 0 Midzonal LSEC Midzonal LSEC 0 0.501855939123979 TRUE (0.5,0.6]
sc_H2.NPC.Exp1_GGGACCTAGAATTGTG NPC.2d.data 8487 2705 0.0422740524781341 FALSE 3.47590432426063 19.4650642158596 0.0109847541573282 -0.0397575185010235 S 5323 2525 sc_H2 HD2 NPC cells healthy Exp1 V2 sc_H2.NPC.Exp1 29 3 TRUE 0 0 1 1 1 1 0 4 3 LSEC portal vein Endothelial cells 3 2 3 3 4 4 4 4 4 5 5 4 13 14 5_central 5_central LSEC pericentral LSEC pericentral Endothelial cells 0 1 1 1 0 1 1 0 0 1 0 1 0 1 3 1 10 4 3 3 0 Midzonal LSEC Midzonal LSEC 0 0.52858146250928 TRUE (0.5,0.6]
sc_H2.NPC.Exp1_GGTGAAGTCGTGGACC NPC.2d.data 7496 2558 0.0692520775623269 FALSE 3.46851654215582 19.1035218783351 0.0307268752939874 -0.0944645637607376 S 5275 2515 sc_H2 HD2 NPC cells healthy Exp1 V2 sc_H2.NPC.Exp1 29 4 TRUE 0 0 4 4 4 4 4 3 2 LSEC portal vein Endothelial cells 3 2 3 3 4 4 4 4 4 5 5 4 13 4 5_central 5_central LSEC pericentral LSEC pericentral Endothelial cells 0 0 0 0 0 0 0 1 1 5 7 1 7 8 3 3 8 2 4 4 5 Pericentral LSEC Pericentral LSEC 1 0.628059799554566 TRUE (0.6,0.7]
sc_H2.NPC.Exp1_GTCGTAATCACCTTAT NPC.2d.data 7143 2451 0.0825688073394496 FALSE 1.58196836063279 20.327593448131 -0.0610248747959381 -0.103159607410906 G1 5249 2424 sc_H2 HD2 NPC cells healthy Exp1 V2 sc_H2.NPC.Exp1 29 4 TRUE 0 0 1 1 1 1 0 4 3 LSEC portal vein Endothelial cells 3 2 3 3 4 4 4 4 4 5 13 4 13 14 5_portal 5_portal LSEC periportal LSEC periportal Endothelial cells 0 0 0 0 0 1 1 0 0 5 7 1 7 8 3 3 8 4 4 4 5 Midzonal LSEC Midzonal LSEC 0 0.577578255382331 TRUE (0.5,0.6]
sc_H2.NPC.Exp1_TTAGGACGTACAGCAG NPC.2d.data 7636 2479 0.0422740524781341 FALSE 2.81561026715558 21.5819800942902 -0.0970366066240558 -0.0868104760405186 G1 5253 2419 sc_H2 HD2 NPC cells healthy Exp1 V2 sc_H2.NPC.Exp1 17 3 TRUE 0 0 1 1 1 1 0 4 3 LSEC portal vein Endothelial cells 3 2 3 3 4 4 4 4 4 5 5 4 13 4 5_central 5_central LSEC pericentral LSEC pericentral Endothelial cells 0 1 1 1 0 1 1 0 0 1 0 1 0 1 3 1 10 4 3 3 0 Midzonal LSEC Midzonal LSEC 0 0.489977928730512 TRUE (0.4,0.5]
sc_H2.NPC.Exp1_TTTATGCCAGACGCTC NPC.2d.data 7394 2266 0.0565723793677205 FALSE 4.36840681633757 21.2875304300784 -0.00527102183116129 -0.0807659336237513 G1 5202 2217 sc_H2 HD2 NPC cells healthy Exp1 V2 sc_H2.NPC.Exp1 29 3 TRUE 0 0 1 1 1 1 0 4 3 LSEC portal vein Endothelial cells 3 2 3 3 4 4 4 4 4 5 5 4 13 4 5_central 5_central LSEC pericentral LSEC pericentral Endothelial cells 0 1 1 1 0 1 1 0 0 1 0 0 0 1 3 1 5 4 3 3 0 Midzonal LSEC Midzonal LSEC 0 0.527096711210097 TRUE (0.5,0.6]
sc_H2.NPC.Exp1_TTTCCTCAGTTCGATC NPC.2d.data 7340 2526 0.0734032411820782 FALSE 3.43324250681199 20.299727520436 0.0620901469245455 -0.113831592575098 S 5255 2489 sc_H2 HD2 NPC cells healthy Exp1 V2 sc_H2.NPC.Exp1 29 15 TRUE 0 0 1 1 1 1 0 4 3 LSEC portal vein Endothelial cells 3 2 3 3 4 4 4 4 4 5 13 4 13 14 5_portal 5_portal LSEC periportal LSEC periportal Endothelial cells 0 1 1 1 0 1 1 0 0 1 0 0 0 1 3 1 5 4 3 15 0 Midzonal LSEC Midzonal LSEC 0 0.52412720861173 TRUE (0.5,0.6]
sc_H2.NPC.Exp1_AATCGGTGTCGATTGT NPC.2d.data 24305 4877 0.0375 FALSE 2.94178152643489 16.9677021189056 -0.0715945878641986 -0.25844573907871 G1 4815 1937 sc_H2 HD2 NPC cells healthy Exp1 V2 sc_H2.NPC.Exp1 23 1 TRUE 0 0 1 1 1 1 0 12 14 LSEC portal vein Endothelial cells 3 2 3 3 4 4 4 4 4 5 13 15 13 14 5_portal 5_portal LSEC periportal LSEC periportal Endothelial cells 1 1 1 1 1 3 3 3 3 0 2 3 2 0 4 8 1 3 1 1 4 Periportal LSEC Periportal LSEC 3 0.737931395694135 TRUE (0.7,0.8]
sc_H2.NPC.Exp1_ACAGCTATCTCCCTGA NPC.2d.data 11960 3324 0.041036717062635 FALSE 2.86789297658863 17.4414715719064 -0.0250546470767273 -0.161251946325163 G1 5198 2274 sc_H2 HD2 NPC cells healthy Exp1 V2 sc_H2.NPC.Exp1 23 1 TRUE 0 0 1 1 1 1 0 12 14 LSEC portal vein Endothelial cells 3 2 3 3 4 4 4 4 4 5 13 15 13 14 5_portal 5_portal LSEC periportal LSEC periportal Endothelial cells 1 1 1 1 1 3 3 3 3 0 2 3 2 0 4 4 1 3 1 1 4 Periportal LSEC Periportal LSEC 3 0.152197008166295 TRUE (0.1,0.2]
sc_H2.NPC.Exp1_ACGATACGTTAAGTAG NPC.2d.data 10776 2963 0.0422740524781341 FALSE 2.95100222717149 20.9354120267261 -0.029094380343654 -0.150676183978026 G1 5203 2225 sc_H2 HD2 NPC cells healthy Exp1 V2 sc_H2.NPC.Exp1 23 6 TRUE 0 0 1 1 1 1 0 12 14 LSEC portal vein Endothelial cells 3 2 3 3 4 4 4 4 4 5 13 15 13 14 5_portal 5_portal LSEC periportal LSEC periportal Endothelial cells 1 1 1 1 1 1 1 0 0 0 0 0 0 0 0 4 9 6 8 6 0 Midzonal LSEC Midzonal LSEC 0 0.160363140311804 TRUE (0.1,0.2]
sc_H2.NPC.Exp1_ACGGGTCGTTGACGTT NPC.2d.data 10958 3109 0.0778325123152709 FALSE 2.75597736813287 22.5223580945428 -0.0593093716277912 -0.12005983309715 G1 5348 2390 sc_H2 HD2 NPC cells healthy Exp1 V2 sc_H2.NPC.Exp1 23 1 TRUE 0 0 1 1 1 1 0 12 14 LSEC portal vein Endothelial cells 3 2 3 3 4 4 4 4 4 5 13 15 13 14 5_portal 5_portal LSEC periportal LSEC periportal Endothelial cells 1 1 1 1 1 3 3 3 3 0 2 3 2 0 4 8 1 14 1 1 4 Periportal LSEC Periportal LSEC 3 0.0104240737878852 FALSE (-0.00099,0.1]
sc_H2.NPC.Exp1_AGATTGCCAGCTTAAC NPC.2d.data 10547 2909 0.041036717062635 FALSE 3.10988906798142 24.6136342087797 0.035942558313273 -0.106553648594272 S 5226 2268 sc_H2 HD2 NPC cells healthy Exp1 V2 sc_H2.NPC.Exp1 23 6 TRUE 0 0 1 1 1 1 0 12 14 LSEC central vein Endothelial cells 3 2 3 3 4 4 4 4 4 5 13 4 13 14 5_portal 5_portal LSEC periportal LSEC periportal Endothelial cells 1 1 1 1 1 1 1 0 0 1 0 0 0 1 0 4 9 6 8 6 0 Midzonal LSEC Midzonal LSEC 0 0.34372992576095 TRUE (0.3,0.4]
sc_H2.NPC.Exp1_AGGGATGAGATGTGGC NPC.2d.data 9067 2864 0.0801603206412826 FALSE 3.49619499283115 17.9772802470497 0.00341717163332503 0.0629472174110814 G2M 5402 2584 sc_H2 HD2 NPC cells healthy Exp1 V2 sc_H2.NPC.Exp1 23 1 TRUE 0 0 1 1 1 1 0 12 14 LSEC portal vein Endothelial cells 3 2 3 3 4 4 4 4 4 5 13 15 13 14 5_portal 5_portal LSEC periportal LSEC periportal Endothelial cells 1 1 1 1 1 3 3 3 3 0 2 3 2 0 4 8 1 3 1 1 4 Periportal LSEC Periportal LSEC 3 0.0163422642910171 TRUE (-0.00099,0.1]
sc_H2.NPC.Exp1_AGGTCCGTCGCCCTTA NPC.2d.data 12070 3188 0.0475460122699387 FALSE 3.01574150787075 24.9544324772162 -0.0244735895520323 -0.118266589688413 G1 5105 2126 sc_H2 HD2 NPC cells healthy Exp1 V2 sc_H2.NPC.Exp1 23 6 TRUE 0 0 1 1 1 1 0 12 14 LSEC portal vein Endothelial cells 3 2 3 3 4 4 4 4 4 5 13 15 13 14 5_portal 5_portal LSEC periportal LSEC periportal Endothelial cells 1 1 1 1 1 1 3 0 0 0 0 0 0 0 0 4 9 6 8 6 0 Midzonal LSEC Midzonal LSEC 0 0.169271648106904 TRUE (0.1,0.2]
sc_H2.NPC.Exp1_ATAAGAGCAAGCCATT NPC.2d.data 11179 3120 0.0778325123152709 FALSE 2.42418821003668 22.1665623043206 -0.00996098613762764 0.0141972392799035 G2M 5278 2320 sc_H2 HD2 NPC cells healthy Exp1 V2 sc_H2.NPC.Exp1 23 1 TRUE 0 0 1 1 1 1 0 12 14 LSEC portal vein Endothelial cells 3 2 3 3 4 4 4 4 4 5 13 15 13 14 5_portal 5_portal LSEC periportal LSEC periportal Endothelial cells 1 1 1 1 1 3 3 3 3 0 2 3 2 0 4 8 1 3 1 1 4 Periportal LSEC Periportal LSEC 3 0.0267355233853007 TRUE (-0.00099,0.1]
sc_H2.NPC.Exp1_ATAAGAGTCGTTACGA NPC.2d.data 11725 3166 0.0461771385314156 FALSE 3.43710021321962 20.6567164179104 0.0185108325724247 -0.105320247030214 S 5102 2180 sc_H2 HD2 NPC cells healthy Exp1 V2 sc_H2.NPC.Exp1 23 15 TRUE 0 0 1 1 1 1 0 12 14 LSEC portal vein Endothelial cells 3 2 3 3 4 4 4 4 4 5 5 4 13 14 5_portal 5_portal LSEC periportal LSEC periportal Endothelial cells 1 1 1 1 1 1 1 0 0 1 0 0 0 1 0 1 5 4 3 15 0 Midzonal LSEC Midzonal LSEC 0 0.524869584261321 TRUE (0.5,0.6]
sc_H2.NPC.Exp1_ATAGACCTCCAGTATG NPC.2d.data 12604 3250 0.041036717062635 FALSE 2.61028245001587 24.6271025071406 0.0771561384577073 -0.156152137021291 S 4951 1950 sc_H2 HD2 NPC cells healthy Exp1 V2 sc_H2.NPC.Exp1 23 6 TRUE 0 0 1 1 1 1 0 12 14 LSEC portal vein Endothelial cells 3 2 3 3 4 4 4 4 4 5 13 15 13 14 5_portal 5_portal LSEC periportal LSEC periportal Endothelial cells 1 1 1 1 1 1 1 0 0 0 0 0 0 0 0 4 9 6 8 6 0 Midzonal LSEC Midzonal LSEC 0 0.394953845582777 TRUE (0.3,0.4]
sc_H2.NPC.Exp1_CATATTCGTTAAGAAC NPC.2d.data 9648 2847 0.0422740524781341 FALSE 2.63266998341625 22.1600331674959 -0.0604576519742121 -0.107498381707168 G1 5332 2424 sc_H2 HD2 NPC cells healthy Exp1 V2 sc_H2.NPC.Exp1 23 1 TRUE 0 0 1 1 1 1 0 12 14 LSEC portal vein Endothelial cells 3 2 3 3 4 4 4 4 4 5 13 15 13 14 5_portal 5_portal LSEC periportal LSEC periportal Endothelial cells 1 1 1 1 1 3 3 3 3 0 2 3 2 0 4 4 1 3 1 1 4 Periportal LSEC Periportal LSEC 3 0.109139220489978 TRUE (0.1,0.2]
sc_H2.NPC.Exp1_CATTCGCAGGGATCTG NPC.2d.data 9779 2709 0.0435424354243542 FALSE 2.52582063605686 21.4132324368545 -0.0354860131152984 0.0182560926538253 G2M 5320 2268 sc_H2 HD2 NPC cells healthy Exp1 V2 sc_H2.NPC.Exp1 23 1 TRUE 0 0 1 1 1 1 0 12 14 LSEC portal vein Endothelial cells 3 2 3 3 4 4 4 4 4 5 13 15 13 14 5_portal 5_portal LSEC periportal LSEC periportal Endothelial cells 1 1 1 1 1 3 3 3 3 0 2 3 2 0 4 4 1 3 1 1 4 Periportal LSEC Periportal LSEC 3 0.0972612100965108 TRUE (-0.00099,0.1]
sc_H2.NPC.Exp1_CCGGGATCAGACGCTC NPC.2d.data 15481 3828 0.0352781546811398 FALSE 3.74652800206705 22.3370583295653 0.0841011593481088 -0.153309190153782 S 4601 1728 sc_H2 HD2 NPC cells healthy Exp1 V2 sc_H2.NPC.Exp1 23 6 TRUE 0 0 1 1 1 1 0 12 14 LSEC portal vein Endothelial cells 3 2 3 3 4 4 4 4 4 5 13 15 13 14 5_portal 5_portal LSEC periportal LSEC periportal Endothelial cells 1 1 1 1 1 1 1 0 0 1 0 0 0 1 0 4 9 4 8 6 0 Midzonal LSEC Midzonal LSEC 0 0.622120794357832 TRUE (0.6,0.7]
sc_H2.NPC.Exp1_CCGTACTGTGTTCTTT NPC.2d.data 9499 2828 0.0375 FALSE 3.25297399726287 19.9599957890304 -0.0418776458869428 -0.124599800556343 G1 5344 2446 sc_H2 HD2 NPC cells healthy Exp1 V2 sc_H2.NPC.Exp1 23 6 TRUE 0 0 1 1 1 1 0 12 14 LSEC portal vein Endothelial cells 3 2 3 3 4 4 4 4 4 5 13 15 13 14 5_portal 5_portal LSEC periportal LSEC periportal Endothelial cells 1 1 1 1 1 1 1 0 0 0 0 0 0 0 0 4 9 6 8 6 0 Midzonal LSEC Midzonal LSEC 0 0.21604131403118 TRUE (0.2,0.3]
sc_H2.NPC.Exp1_CCTAAAGTCTTGCCGT NPC.2d.data 13360 3570 0.0461771385314156 FALSE 3.61526946107784 19.4610778443114 -0.119725519493096 -0.0902919925121153 G1 4875 1990 sc_H2 HD2 NPC cells healthy Exp1 V2 sc_H2.NPC.Exp1 23 1 TRUE 0 0 1 1 1 1 0 12 14 LSEC portal vein Endothelial cells 3 2 3 3 4 4 4 4 4 5 13 15 13 14 5_portal 5_portal LSEC periportal LSEC periportal Endothelial cells 1 1 1 1 1 3 3 3 3 0 2 3 2 0 4 4 1 3 1 1 4 Periportal LSEC Periportal LSEC 3 0.135864743875278 TRUE (0.1,0.2]
sc_H2.NPC.Exp1_CGATGGCCATGTCGAT NPC.2d.data 7381 2399 0.0448430493273543 FALSE 3.84771711150251 20.4308359300908 0.0191195595030575 -0.154840007697825 S 5250 2342 sc_H2 HD2 NPC cells healthy Exp1 V2 sc_H2.NPC.Exp1 23 1 TRUE 0 0 1 1 1 1 0 12 14 LSEC portal vein Endothelial cells 3 2 3 3 4 4 4 4 4 5 13 15 13 14 5_portal 5_portal LSEC periportal LSEC periportal Endothelial cells 1 1 1 1 1 3 3 3 3 0 2 3 2 0 4 8 1 3 1 1 4 Periportal LSEC Periportal LSEC 3 0.0326745285820342 TRUE (-0.00099,0.1]
sc_H2.NPC.Exp1_CGTGTCTGTCGCATAT NPC.2d.data 14610 3668 0.0375 FALSE 3.80561259411362 21.7796030116359 -0.0482969480645251 -0.300984971745482 G1 4694 1799 sc_H2 HD2 NPC cells healthy Exp1 V2 sc_H2.NPC.Exp1 23 6 TRUE 0 0 1 1 1 1 0 12 14 LSEC portal vein Endothelial cells 3 2 3 3 4 4 4 4 4 5 13 15 13 14 5_portal 5_portal LSEC periportal LSEC periportal Endothelial cells 1 1 1 1 1 1 1 0 0 0 0 0 0 0 0 4 9 6 8 6 0 Midzonal LSEC Midzonal LSEC 0 0.384560586488493 TRUE (0.3,0.4]
sc_H2.NPC.Exp1_CGTTAGAAGAGAGCTC NPC.2d.data 9661 3097 0.102088167053364 FALSE 2.00807369837491 14.6982714004761 0.0376857308873578 -0.0668661103238335 S 5497 2715 sc_H2 HD2 NPC cells healthy Exp1 V2 sc_H2.NPC.Exp1 18 20 TRUE 0 0 1 1 1 1 0 4 3 LSEC portal vein Endothelial cells 3 2 3 3 4 4 4 4 4 5 13 15 13 14 5_portal 5_portal LSEC periportal LSEC periportal Endothelial cells 1 1 1 1 1 3 3 3 9 12 12 12 13 14 16 17 16 16 15 20 13 LSEC (fenestr.) LSEC (fenestr.) 9 0.515186791094948 FALSE (0.5,0.6]
sc_H2.NPC.Exp1_CTGATCCAGTTTAGGA NPC.2d.data 15180 3565 0.0448430493273543 FALSE 3.89986824769433 23.4123847167325 -0.0825516726155889 -0.258279536031071 G1 4671 1624 sc_H2 HD2 NPC cells healthy Exp1 V2 sc_H2.NPC.Exp1 23 1 TRUE 0 0 1 1 1 1 0 12 14 LSEC portal vein Endothelial cells 3 2 3 3 4 4 4 4 4 5 13 15 13 14 5_portal 5_portal LSEC periportal LSEC periportal Endothelial cells 1 1 1 1 1 3 3 3 3 0 2 3 2 0 4 8 1 3 1 1 4 Periportal LSEC Periportal LSEC 3 0.0994883370452858 TRUE (-0.00099,0.1]
sc_H2.NPC.Exp1_GAGGTGAAGAGTCGGT NPC.2d.data 10277 3133 0.041036717062635 FALSE 4.05760435924881 21.6210956504817 -0.0308513876207078 -0.127241554260921 G1 5371 2581 sc_H2 HD2 NPC cells healthy Exp1 V2 sc_H2.NPC.Exp1 23 3 TRUE 0 0 1 1 1 1 0 12 14 LSEC central vein Endothelial cells 3 2 3 3 4 4 4 4 4 5 13 15 13 14 5_portal 5_portal LSEC periportal LSEC periportal Endothelial cells 0 0 1 1 0 1 1 0 0 1 0 1 0 1 3 1 10 4 14 3 5 Midzonal LSEC Midzonal LSEC 0 0.568669747587231 TRUE (0.5,0.6]
sc_H2.NPC.Exp1_GCATGATTCACGGTTA NPC.2d.data 11172 2969 0.0461771385314156 FALSE 3.3655567490154 20.5334765485141 0.0057414017321048 -0.0783953533126892 S 5165 2131 sc_H2 HD2 NPC cells healthy Exp1 V2 sc_H2.NPC.Exp1 23 1 TRUE 0 0 1 1 1 1 0 12 14 LSEC portal vein Endothelial cells 3 2 3 3 4 4 4 4 4 5 13 15 13 14 5_portal 5_portal LSEC periportal LSEC periportal Endothelial cells 1 1 1 1 1 3 3 3 3 0 2 3 2 0 4 8 1 3 1 1 4 Periportal LSEC Periportal LSEC 3 0.0935493318485524 TRUE (-0.00099,0.1]
sc_H2.NPC.Exp1_GGAACTTGTAGCTTGT NPC.2d.data 13759 3509 0.0422740524781341 FALSE 4.83320008721564 23.024929137292 0.0858581666251625 -0.126952885809759 S 4783 1873 sc_H2 HD2 NPC cells healthy Exp1 V2 sc_H2.NPC.Exp1 23 15 TRUE 0 0 1 1 1 1 0 12 14 LSEC portal vein Endothelial cells 3 2 3 3 4 4 4 4 4 5 13 15 13 14 5_portal 5_portal LSEC periportal LSEC periportal Endothelial cells 1 1 1 1 1 1 1 0 0 1 0 0 0 1 0 1 5 4 3 15 0 Midzonal LSEC Midzonal LSEC 0 0.497401685226429 TRUE (0.4,0.5]
sc_H2.NPC.Exp1_GGGAATGTCTTAGCCC NPC.2d.data 12679 3381 0.0475460122699387 FALSE 3.21003233693509 17.1937849988169 0.0457928668271492 -0.237215486625028 S 5041 2111 sc_H2 HD2 NPC cells healthy Exp1 V2 sc_H2.NPC.Exp1 23 15 TRUE 0 0 1 1 1 1 0 12 14 LSEC portal vein Endothelial cells 3 2 3 3 4 4 4 4 4 5 13 15 13 14 5_portal 5_portal LSEC periportal LSEC periportal Endothelial cells 1 1 1 1 1 1 1 0 0 0 0 0 0 0 0 1 5 4 3 15 4 Midzonal LSEC Midzonal LSEC 0 0.299929762435041 TRUE (0.2,0.3]
sc_H2.NPC.Exp1_GTCAAGTCAACGCACC NPC.2d.data 8110 2620 0.0301475304682489 FALSE 4.09371146732429 19.8027127003699 -0.0540660192025677 -0.14652110778705 G1 5341 2500 sc_H2 HD2 NPC cells healthy Exp1 V2 sc_H2.NPC.Exp1 23 6 TRUE 0 0 1 1 1 1 0 12 14 LSEC portal vein Endothelial cells 3 2 3 3 4 4 4 4 4 5 13 15 13 14 5_portal 5_portal LSEC periportal LSEC periportal Endothelial cells 1 1 1 1 1 1 1 0 0 0 0 0 0 0 0 4 9 6 8 6 0 Midzonal LSEC Midzonal LSEC 0 0.179664907201188 TRUE (0.1,0.2]
sc_H2.NPC.Exp1_GTGCTTCAGGACATTA NPC.2d.data 10758 3066 0.0582278481012658 FALSE 2.7514407882506 22.7737497676148 0.0533466146481835 -0.0807571860949282 S 5302 2399 sc_H2 HD2 NPC cells healthy Exp1 V2 sc_H2.NPC.Exp1 23 15 TRUE 0 0 1 1 1 1 0 12 14 LSEC portal vein Endothelial cells 3 2 3 3 4 4 4 4 4 5 13 15 13 14 5_portal 5_portal LSEC periportal LSEC periportal Endothelial cells 1 1 1 1 1 1 1 0 0 1 0 0 0 1 0 1 5 4 3 15 0 Midzonal LSEC Midzonal LSEC 0 0.263553355605048 TRUE (0.2,0.3]
sc_H2.NPC.Exp1_TATGCCCCATCCTTGC NPC.2d.data 11654 3232 0.0398293029871977 FALSE 2.59138493221212 19.7871975287455 -0.0465261060845024 -0.0929424937455169 G1 5167 2284 sc_H2 HD2 NPC cells healthy Exp1 V2 sc_H2.NPC.Exp1 23 3 TRUE 0 0 1 1 1 1 0 12 14 LSEC central vein Endothelial cells 3 2 3 3 4 4 4 4 4 5 5 4 13 14 5_central 5_central LSEC pericentral LSEC pericentral Endothelial cells 0 0 0 0 0 1 1 2 0 1 7 1 4 2 3 5 10 2 7 3 5 Midzonal LSEC Midzonal LSEC 0 0.575351128433556 TRUE (0.5,0.6]
sc_H2.NPC.Exp1_TCCACACAGAGACTAT NPC.2d.data 10270 3148 0.0301475304682489 FALSE 3.61246348588121 19.143135345667 0.00109294153454524 -0.193661540614776 S 5350 2550 sc_H2 HD2 NPC cells healthy Exp1 V2 sc_H2.NPC.Exp1 23 3 TRUE 0 0 1 1 1 1 0 12 14 LSEC central vein Endothelial cells 3 2 3 3 4 4 4 4 4 5 5 4 13 4 5_central 5_central LSEC pericentral LSEC pericentral Endothelial cells 0 0 1 1 0 1 1 0 0 1 0 1 0 1 3 1 10 4 14 3 5 Midzonal LSEC Midzonal LSEC 0 0.538974721603563 TRUE (0.5,0.6]
sc_H2.NPC.Exp1_TCTTTCCTCGGATGGA NPC.2d.data 9246 2756 0.0422740524781341 FALSE 1.7845554834523 22.7341553104045 -0.0447829335104175 -0.0834076873283298 G1 5340 2406 sc_H2 HD2 NPC cells healthy Exp1 V2 sc_H2.NPC.Exp1 23 1 TRUE 0 0 1 1 1 1 0 12 14 LSEC portal vein Endothelial cells 3 2 3 3 4 4 4 4 4 5 13 15 13 14 5_portal 5_portal LSEC periportal LSEC periportal Endothelial cells 1 1 1 1 1 3 3 3 3 0 2 3 2 0 4 4 1 3 1 1 4 Periportal LSEC Periportal LSEC 3 0.108396844840386 TRUE (0.1,0.2]
sc_H2.NPC.Exp1_TGACGGCCAATAGCGG NPC.2d.data 11317 3036 0.0291878172588832 FALSE 2.82760448882213 22.5501457983565 -0.0784842699427243 -0.0996518483528404 G1 5169 2195 sc_H2 HD2 NPC cells healthy Exp1 V2 sc_H2.NPC.Exp1 23 14 TRUE 0 0 1 1 1 1 0 12 14 LSEC portal vein Endothelial cells 3 2 3 3 4 4 4 4 4 5 13 15 13 14 5_portal 5_portal LSEC periportal LSEC periportal Endothelial cells 1 1 1 1 1 3 1 3 3 0 2 3 11 16 11 9 13 12 14 14 4 Periportal LSEC Periportal LSEC 3 0.340018047512992 TRUE (0.3,0.4]
sc_H2.NPC.Exp1_ACATCAGGTAGTAGTA NPC.2d.data 5357 1768 0.0435424354243542 FALSE 4.06944185178271 23.0352809408251 -0.0581057524694945 -0.0278608793015973 G1 4927 1767 sc_H2 HD2 NPC cells healthy Exp1 V2 sc_H2.NPC.Exp1 20 6 TRUE 0 0 1 1 1 1 0 4 3 LSEC portal vein Endothelial cells 3 2 3 3 4 4 4 4 4 5 13 4 13 14 5_central 5_central LSEC pericentral LSEC pericentral Endothelial cells 1 1 1 1 1 1 1 0 0 0 0 0 0 0 0 4 9 6 8 6 0 Midzonal LSEC Midzonal LSEC 0 0.14996988121752 TRUE (0.1,0.2]
sc_H2.NPC.Exp1_AGCTTGATCACCCGAG NPC.2d.data 4423 1670 0.0352781546811398 FALSE 2.98439972869093 22.5186524983043 -0.0476467170249855 0.0123865008135202 G2M 4512 1668 sc_H2 HD2 NPC cells healthy Exp1 V2 sc_H2.NPC.Exp1 20 7 TRUE 0 0 1 1 1 1 0 4 3 LSEC portal vein Endothelial cells 3 2 3 3 4 4 4 4 4 5 5 4 13 14 5_central 5_central LSEC pericentral LSEC pericentral Endothelial cells 0 0 3 3 4 5 5 5 6 7 6 6 10 5 8 10 11 7 5 7 6 LSEC (remodelling) LSEC (remodelling) 6 0.478335457224596 FALSE (0.4,0.5]
sc_H2.NPC.Exp1_ATTGGTGAGATCGATA NPC.2d.data 4226 1596 0.048951048951049 FALSE 3.05253194510175 22.9531471840984 0.0481724357378047 0.0517853706327962 G2M 4425 1596 sc_H2 HD2 NPC cells healthy Exp1 V2 sc_H2.NPC.Exp1 20 15 TRUE 0 0 1 1 1 1 0 4 3 LSEC portal vein Endothelial cells 3 2 3 3 4 4 4 4 4 5 13 15 13 14 5_portal 5_portal LSEC periportal LSEC periportal Endothelial cells 1 1 1 1 1 1 1 0 0 1 0 0 0 1 0 1 5 4 3 15 0 Midzonal LSEC Midzonal LSEC 0 0.185603912397921 TRUE (0.1,0.2]
sc_H2.NPC.Exp1_CGAGCACGTCCTCTTG NPC.2d.data 4847 1805 0.0422740524781341 FALSE 3.77553125644729 19.8060656075923 0.0191333942060264 -0.0151069822775066 S 4752 1805 sc_H2 HD2 NPC cells healthy Exp1 V2 sc_H2.NPC.Exp1 20 6 TRUE 0 0 1 1 1 1 0 4 3 LSEC portal vein Endothelial cells 3 2 3 3 4 4 4 4 4 5 13 15 13 14 5_portal 5_portal LSEC periportal LSEC periportal Endothelial cells 1 1 1 1 1 1 1 0 0 0 0 0 0 0 0 4 9 6 8 6 0 Midzonal LSEC Midzonal LSEC 0 0.137349495174462 TRUE (0.1,0.2]
sc_H2.NPC.Exp1_CGTCACTAGAAACGCC NPC.2d.data 5690 1966 0.0448430493273543 FALSE 2.79437609841828 22.4253075571178 0.0162281065825517 -0.0799174233279099 S 5036 1965 sc_H2 HD2 NPC cells healthy Exp1 V2 sc_H2.NPC.Exp1 20 6 TRUE 0 0 1 1 1 1 0 4 3 LSEC portal vein Endothelial cells 3 2 3 3 4 4 4 4 4 5 13 15 13 14 5_portal 5_portal LSEC periportal LSEC periportal Endothelial cells 1 1 1 1 1 1 1 0 0 0 0 0 0 0 0 4 9 6 8 6 0 Midzonal LSEC Midzonal LSEC 0 0.178180155902004 TRUE (0.1,0.2]
sc_H2.NPC.Exp1_CTGAAACCAGCGTTCG NPC.2d.data 5683 1920 0.0801603206412826 FALSE 3.71282773183178 25.7610417033257 -0.0128109349492266 -0.0183173253555871 G1 5013 1920 sc_H2 HD2 NPC cells healthy Exp1 V2 sc_H2.NPC.Exp1 20 11 TRUE 0 0 1 1 1 1 0 4 3 LSEC central vein Endothelial cells 3 2 3 3 4 4 4 4 4 5 5 4 13 4 5_central 5_central LSEC pericentral LSEC pericentral Endothelial cells 0 0 1 1 0 2 2 7 0 9 8 0 6 9 10 11 9 6 8 11 0 Midzonal LSEC Midzonal LSEC 0 0.224949821826281 TRUE (0.2,0.3]
sc_H2.NPC.Exp1_GGATTACCAATCGGTT NPC.2d.data 5057 1684 0.041036717062635 FALSE 6.52560806802452 22.5430096895393 -0.0249993082648516 0.0167340226386046 G2M 4815 1684 sc_H2 HD2 NPC cells healthy Exp1 V2 sc_H2.NPC.Exp1 20 6 TRUE 0 0 1 1 1 1 0 4 3 LSEC portal vein Endothelial cells 3 2 3 3 4 4 4 4 4 5 13 15 13 14 5_portal 5_portal LSEC periportal LSEC periportal Endothelial cells 1 1 1 1 1 1 1 0 0 0 0 0 0 9 0 4 9 6 8 6 0 Midzonal LSEC Midzonal LSEC 0 0.237570207869339 TRUE (0.2,0.3]
sc_H2.NPC.Exp1_GTTCATTTCGGCATCG NPC.2d.data 4632 1633 0.048951048951049 FALSE 3.56217616580311 23.9205526770294 -0.0162834453944274 -0.0697178047201666 G1 4632 1633 sc_H2 HD2 NPC cells healthy Exp1 V2 sc_H2.NPC.Exp1 20 1 TRUE 0 0 1 1 1 1 0 4 3 LSEC central vein Endothelial cells 3 2 3 3 4 4 4 4 4 5 13 4 13 14 5_portal 5_portal LSEC periportal LSEC periportal Endothelial cells 1 1 1 1 1 3 3 3 3 0 2 3 2 0 4 4 1 6 15 1 4 Periportal LSEC Periportal LSEC 3 0.106912093541203 TRUE (0.1,0.2]
sc_H2.NPC.Exp1_TCGTAGAAGGACTGGT NPC.2d.data 4332 1669 0.0599315068493151 FALSE 5.26315789473684 21.1449676823638 -0.041836141778036 -0.10004548714988 G1 4473 1669 sc_H2 HD2 NPC cells healthy Exp1 V2 sc_H2.NPC.Exp1 20 11 TRUE 0 0 1 1 1 1 0 4 3 LSEC central vein Endothelial cells 3 2 3 3 4 4 4 4 4 5 5 4 13 4 5_central 5_central LSEC pericentral LSEC pericentral Endothelial cells 1 0 1 1 0 2 2 7 0 9 8 0 6 9 10 11 9 6 8 11 1 Midzonal LSEC Midzonal LSEC 0 0.204163303637713 TRUE (0.2,0.3]
sc_H3.NPC.Exp1_AAGGAGCTCGAATCCA NPC.3d.data 3992 1557 0.0877626699629172 FALSE 3.58216432865731 25.6012024048096 0.0097843561173014 -0.028786717752235 S 4338 1555 sc_H3 HD3 NPC cells healthy Exp1 V2 sc_H3.NPC.Exp1 5 7 TRUE 6 8 8 9 11 12 12 12 14 LSEC central vein Endothelial cells 3 2 3 3 4 4 4 20 19 21 13 15 13 14 21 21 Endothelial cells (non-LSEC) Endothelial cells (non-LSEC) Endothelial cells 0 0 3 3 4 5 5 5 6 7 6 6 10 5 8 10 11 7 5 7 6 LSEC (remodelling) LSEC (remodelling) 6 0.70391010200995 FALSE (0.7,0.8]
sc_H3.NPC.Exp1_TTCTCCTTCTACCAGA NPC.3d.data 2738 1225 0.0689655172413793 FALSE 3.36011687363039 22.6442658875091 -0.0256111757857974 -0.00684546615581098 G1 4080 1234 sc_H3 HD3 NPC cells healthy Exp1 V2 sc_H3.NPC.Exp1 5 7 TRUE 6 8 8 9 11 12 12 12 14 Endothelial cells (non-LSEC) Endothelial cells 3 2 3 3 4 4 4 20 19 21 13 15 13 14 21 21 Endothelial cells (non-LSEC) Endothelial cells (non-LSEC) Endothelial cells 0 0 3 3 4 5 5 5 6 7 6 6 10 5 8 10 11 7 5 7 6 LSEC (remodelling) LSEC (remodelling) 6 0.515829374229771 FALSE (0.5,0.6]
sc_H3.NPC.Exp1_AAACGGGTCCGTAGTA NPC.3d.data 5631 2062 0.0535291331122691 FALSE 6.428698277393 21.2750843544663 -0.00825988136814679 -0.168939974457216 G1 5028 2062 sc_H3 HD3 NPC cells healthy Exp1 V2 sc_H3.NPC.Exp1 1 11 TRUE 1 1 1 0 0 10 10 10 13 LSEC central vein Endothelial cells 3 2 3 3 4 4 4 4 4 5 5 4 6 4 5_central 5_central LSEC pericentral LSEC pericentral Endothelial cells 0 0 0 0 0 2 2 7 2 3 8 7 6 9 10 11 6 5 13 11 1 LSEC (stress) LSEC (stress) 2 0.88926151127562 FALSE (0.8,0.9]
sc_H3.NPC.Exp1_AAAGATGTCCTTTCGG NPC.3d.data 2687 1178 0.0414201183431953 FALSE 5.8057312988463 20.6922218087086 -0.00121957979932369 -0.0702171136653895 G1 4126 1186 sc_H3 HD3 NPC cells healthy Exp1 V2 sc_H3.NPC.Exp1 17 17 TRUE 1 1 1 0 9 7 7 7 5 LSEC central vein Endothelial cells 3 2 3 3 4 4 4 4 4 5 5 4 6 4 5_central 5_central LSEC pericentral LSEC pericentral Endothelial cells 0 0 0 0 0 2 2 2 6 3 4 1 11 9 11 14 13 12 14 17 6 LSEC (remodelling) LSEC (remodelling) 6 0.64867210072313 FALSE (0.6,0.7]
sc_H3.NPC.Exp1_AATCCAGGTGGACGAT NPC.3d.data 2362 1040 0.04 FALSE 11.8120237087214 15.3259949195597 -5.5435445423805e-05 -0.0382375478927203 G1 4206 1067 sc_H3 HD3 NPC cells healthy Exp1 V2 sc_H3.NPC.Exp1 17 10 TRUE 1 1 1 0 9 7 7 7 5 LSEC central vein Endothelial cells 3 2 3 3 4 4 4 4 4 5 5 4 6 4 5_central 5_central LSEC pericentral LSEC pericentral Endothelial cells 0 0 0 0 0 2 2 2 7 8 9 8 9 6 10 6 12 9 20 10 7 LSEC (high MT 1) LSEC (high MT 1) 7 0.384195966039157 FALSE (0.3,0.4]
sc_H3.NPC.Exp1_ACATCAGGTTAAGTAG NPC.3d.data 2400 1168 0.0359712230215827 FALSE 5.58333333333333 14.75 -0.0250291036088475 -0.08 G1 4146 1187 sc_H3 HD3 NPC cells healthy Exp1 V2 sc_H3.NPC.Exp1 17 11 TRUE 1 1 1 0 9 7 7 7 5 LSEC central vein Endothelial cells 3 2 3 3 4 4 4 4 4 5 5 4 6 4 5_central 5_central LSEC pericentral LSEC pericentral Endothelial cells 0 0 0 0 0 2 2 2 2 3 4 1 6 9 10 5 6 5 13 11 1 LSEC (stress) LSEC (stress) 2 0.337805483546184 FALSE (0.3,0.4]
sc_H3.NPC.Exp1_ACATGGTCACAACGTT NPC.3d.data 2958 1188 0.0407049937054133 FALSE 4.93576741041244 19.8106828938472 -0.0232828870779977 -0.0558365261813538 G1 4158 1190 sc_H3 HD3 NPC cells healthy Exp1 V2 sc_H3.NPC.Exp1 17 11 TRUE 1 1 1 0 9 7 7 7 5 LSEC central vein Endothelial cells 3 2 3 3 4 4 4 4 4 5 5 4 13 14 5_central 5_central LSEC pericentral LSEC pericentral Endothelial cells 0 0 2 2 0 2 2 7 2 9 8 7 6 9 10 11 6 13 13 11 1 LSEC (stress) LSEC (stress) 2 0.481187111561045 FALSE (0.4,0.5]
sc_H3.NPC.Exp1_ACCCACTCATTCCTGC NPC.3d.data 3793 1531 0.0451556334940815 FALSE 11.2575797521751 13.2349064065384 -0.0146072398691724 -0.0762707535121328 G1 4271 1530 sc_H3 HD3 NPC cells healthy Exp1 V2 sc_H3.NPC.Exp1 17 18 TRUE 1 1 1 0 9 2 7 7 5 LSEC central vein Endothelial cells 3 2 3 3 4 4 4 4 4 5 5 4 6 4 5_central 5_central LSEC pericentral LSEC pericentral Endothelial cells 0 0 0 0 0 2 2 7 2 9 3 7 6 15 15 11 6 17 16 18 1 LSEC (stress) LSEC (stress) 2 0.725438472347391 FALSE (0.7,0.8]
sc_H3.NPC.Exp1_ACCCACTTCAGCTCTC NPC.3d.data 2883 1111 0.0535291331122691 FALSE 3.39923690600069 22.3378425251474 -0.00529408503797328 -0.0601021711366539 G1 4145 1111 sc_H3 HD3 NPC cells healthy Exp1 V2 sc_H3.NPC.Exp1 17 11 TRUE 1 1 1 0 9 7 7 7 5 LSEC central vein Endothelial cells 3 2 3 3 4 4 4 4 4 5 5 4 6 14 5_central 5_central LSEC pericentral LSEC pericentral Endothelial cells 0 0 2 2 0 2 2 7 2 9 8 7 6 9 10 11 6 13 13 11 1 LSEC (stress) LSEC (stress) 2 0.442875619502341 FALSE (0.4,0.5]
sc_H3.NPC.Exp1_ACCGTAATCTCCTATA NPC.3d.data 2822 1161 0.0508788159111933 FALSE 2.26789510985117 20.2693125442948 0.00110870890847608 -0.0539974457215837 S 4125 1161 sc_H3 HD3 NPC cells healthy Exp1 V2 sc_H3.NPC.Exp1 17 11 TRUE 1 1 1 0 9 7 7 7 5 LSEC portal vein Endothelial cells 3 2 3 3 4 4 4 4 4 5 5 4 6 14 5_central 5_central LSEC pericentral LSEC pericentral Endothelial cells 0 0 1 1 0 2 2 7 6 9 8 7 6 9 10 11 13 13 13 11 1 LSEC (remodelling) LSEC (remodelling) 6 0.287619409717118 FALSE (0.2,0.3]
sc_H3.NPC.Exp1_ACGGGTCAGTGCCAGA NPC.3d.data 2680 1030 0.0602409638554217 FALSE 1.82835820895522 23.8059701492537 -0.0232828870779977 -0.03514687100894 G1 4182 1036 sc_H3 HD3 NPC cells healthy Exp1 V2 sc_H3.NPC.Exp1 17 11 TRUE 1 1 1 0 9 7 7 7 5 LSEC central vein Endothelial cells 3 2 3 3 4 4 4 4 4 5 5 4 13 14 5_central 5_central LSEC pericentral LSEC pericentral Endothelial cells 0 0 2 2 0 2 2 7 2 9 8 7 6 9 10 11 6 13 13 11 1 LSEC (stress) LSEC (stress) 2 0.346152244915451 FALSE (0.3,0.4]
sc_H3.NPC.Exp1_ACGTCAATCCAAACTG NPC.3d.data 3022 1303 0.0526315789473684 FALSE 5.32759761747187 18.9940436796823 0.0156050778868008 -0.0691698595146871 S 4135 1303 sc_H3 HD3 NPC cells healthy Exp1 V2 sc_H3.NPC.Exp1 17 11 TRUE 1 1 1 0 0 2 2 7 17 LSEC central vein Endothelial cells 3 2 3 3 4 4 4 4 4 5 5 4 6 4 5_central 5_central LSEC pericentral LSEC pericentral Endothelial cells 0 0 2 2 0 2 2 7 2 9 8 7 6 9 10 11 6 13 13 11 1 LSEC (stress) LSEC (stress) 2 0.668074543351005 FALSE (0.6,0.7]
sc_H3.NPC.Exp1_AGAGCTTGTTGCCTCT NPC.3d.data 3314 1395 0.0467289719626168 FALSE 2.44417622208811 20.3983101991551 -0.0146072398691724 -0.0711366538952746 G1 4193 1395 sc_H3 HD3 NPC cells healthy Exp1 V2 sc_H3.NPC.Exp1 17 11 TRUE 1 1 1 0 9 7 7 7 5 LSEC central vein Endothelial cells 3 2 3 3 4 4 4 4 4 5 5 4 6 4 5_central 5_central LSEC pericentral LSEC pericentral Endothelial cells 0 0 2 2 0 2 2 7 2 9 8 7 6 9 10 11 6 13 13 11 1 LSEC (stress) LSEC (stress) 2 0.306969025150269 FALSE (0.3,0.4]
sc_H3.NPC.Exp1_AGCCTAAGTTGATTCG NPC.3d.data 3252 1342 0.0655479811221814 FALSE 1.87576875768758 16.789667896679 -0.0041299406840734 -0.0048786717752235 G1 4168 1343 sc_H3 HD3 NPC cells healthy Exp1 V2 sc_H3.NPC.Exp1 17 11 TRUE 1 1 1 0 9 7 7 7 5 LSEC portal vein Endothelial cells 3 2 3 3 4 4 4 4 4 5 13 15 13 14 5_portal 5_portal LSEC periportal LSEC periportal Endothelial cells 0 0 1 1 0 2 2 7 6 9 8 7 6 9 10 11 13 13 13 11 2 LSEC (remodelling) LSEC (remodelling) 6 0.283894627397483 FALSE (0.2,0.3]
sc_H3.NPC.Exp1_AGGGAGTCAATGAAAC NPC.3d.data 7159 2087 0.0678056593699947 FALSE 4.88895097080598 22.796479955301 -0.0419646321858196 -0.116475095785441 G1 5172 2058 sc_H3 HD3 NPC cells healthy Exp1 V2 sc_H3.NPC.Exp1 17 11 TRUE 1 1 1 0 9 7 7 7 5 LSEC central vein Endothelial cells 3 2 3 3 4 4 4 4 19 21 13 15 13 14 21 21 Endothelial cells (non-LSEC) Endothelial cells (non-LSEC) Endothelial cells 0 2 2 2 3 4 2 7 2 9 8 7 6 9 10 11 6 13 13 11 2 LSEC (stress) LSEC (stress) 2 0.77535205336609 FALSE (0.7,0.8]
sc_H3.NPC.Exp1_AGGGTGATCTGGAGCC NPC.3d.data 3364 1357 0.0491803278688525 FALSE 5.43995243757432 19.1438763376932 -0.00936859027662287 -0.115862068965517 G1 4201 1358 sc_H3 HD3 NPC cells healthy Exp1 V2 sc_H3.NPC.Exp1 17 11 TRUE 1 1 1 0 9 7 7 7 5 LSEC central vein Endothelial cells 3 2 3 3 4 4 4 4 4 5 5 4 6 4 5_central 5_central LSEC pericentral LSEC pericentral Endothelial cells 0 0 0 0 0 2 2 7 2 9 8 7 6 9 10 11 6 13 13 11 1 LSEC (stress) LSEC (stress) 2 0.107034053944007 FALSE (0.1,0.2]
sc_H3.NPC.Exp1_AGTAGTCCAATTCCTT NPC.3d.data 2747 1166 0.0666666666666667 FALSE 6.80742628321806 21.6963960684383 -0.00121957979932369 -0.068250319284802 G1 4107 1172 sc_H3 HD3 NPC cells healthy Exp1 V2 sc_H3.NPC.Exp1 17 11 TRUE 1 1 1 0 9 7 7 7 5 LSEC central vein Endothelial cells 3 2 3 3 4 4 4 4 4 5 5 4 6 4 5_central 5_central LSEC pericentral LSEC pericentral Endothelial cells 0 0 0 0 0 2 2 7 2 9 8 7 6 9 10 11 6 13 13 11 1 LSEC (stress) LSEC (stress) 2 0.653321997617493 FALSE (0.6,0.7]
sc_H3.NPC.Exp1_ATCACGATCCTTTACA NPC.3d.data 2917 1276 0.0366197183098592 FALSE 5.69077819677751 15.083990401097 -0.0360884749708964 0.0209961685823755 G2M 4129 1278 sc_H3 HD3 NPC cells healthy Exp1 V2 sc_H3.NPC.Exp1 17 11 TRUE 1 1 1 0 9 7 7 7 5 LSEC central vein Endothelial cells 3 2 3 3 4 4 4 4 4 5 5 4 6 4 5_central 5_central LSEC pericentral LSEC pericentral Endothelial cells 0 0 0 0 0 2 2 7 2 9 8 7 6 9 10 11 6 13 13 11 1 LSEC (stress) LSEC (stress) 2 0.486663556705551 FALSE (0.4,0.5]
sc_H3.NPC.Exp1_ATCCGAATCGCAAACT NPC.3d.data 5574 2017 0.0459363957597173 FALSE 3.64190886257625 21.9590958019376 0.0143854980874771 -0.128352490421456 S 4994 2015 sc_H3 HD3 NPC cells healthy Exp1 V2 sc_H3.NPC.Exp1 1 17 TRUE 1 1 1 0 9 10 10 7 5 LSEC central vein Endothelial cells 3 2 3 3 4 4 4 4 4 5 5 4 6 4 5_central 5_central LSEC pericentral LSEC pericentral Endothelial cells 0 0 0 3 0 5 5 5 6 7 6 6 11 5 11 14 13 12 5 17 6 LSEC (remodelling) LSEC (remodelling) 6 0.745279289757853 FALSE (0.7,0.8]
sc_H3.NPC.Exp1_ATTACTCTCGAGAGCA NPC.3d.data 5080 1854 0.0421455938697318 FALSE 4.38976377952756 20.5511811023622 -0.0477299185098952 -0.0905236270753512 G1 4854 1852 sc_H3 HD3 NPC cells healthy Exp1 V2 sc_H3.NPC.Exp1 1 11 TRUE 1 1 1 0 9 10 10 7 5 LSEC central vein Endothelial cells 3 2 3 3 4 4 4 4 4 5 5 4 6 4 5_central 5_central LSEC pericentral LSEC pericentral Endothelial cells 0 0 0 0 0 2 2 7 2 9 8 7 6 9 10 14 6 13 13 11 6 LSEC (stress) LSEC (stress) 2 0.45538943000534 FALSE (0.4,0.5]
sc_H3.NPC.Exp1_ATTCTACTCACAACGT NPC.3d.data 5015 1978 0.0334630350194553 FALSE 4.04785643070788 20.3389830508475 0.0347025888353013 -0.103524904214559 S 4851 1978 sc_H3 HD3 NPC cells healthy Exp1 V2 sc_H3.NPC.Exp1 1 11 TRUE 1 1 1 0 9 10 10 7 5 LSEC central vein Endothelial cells 3 2 3 3 4 4 4 4 4 5 5 4 13 4 5_central 5_central LSEC pericentral LSEC pericentral Endothelial cells 0 0 0 0 0 2 2 7 2 3 8 7 6 9 10 11 6 5 13 11 1 LSEC (stress) LSEC (stress) 2 0.48126089347253 FALSE (0.4,0.5]
sc_H3.NPC.Exp1_CAACTAGGTTGGACCC NPC.3d.data 2826 1283 0.0483506552191595 FALSE 1.87544232130219 19.5329087048832 -0.0279394644935972 0.020536398467433 G2M 4101 1285 sc_H3 HD3 NPC cells healthy Exp1 V2 sc_H3.NPC.Exp1 17 11 TRUE 1 1 1 0 9 7 7 7 5 LSEC portal vein Endothelial cells 3 2 3 3 4 4 4 4 4 5 5 4 6 14 5_central 5_central LSEC pericentral LSEC pericentral Endothelial cells 0 0 1 3 0 2 2 7 6 9 8 7 11 9 11 14 13 13 13 11 6 LSEC (remodelling) LSEC (remodelling) 6 0.338368719419717 FALSE (0.3,0.4]
sc_H3.NPC.Exp1_CACACAAAGTGAAGAG NPC.3d.data 2655 1151 0.0623084780388151 FALSE 4.74576271186441 17.8531073446328 -0.0273573923166473 -0.0354789272030651 G1 4150 1159 sc_H3 HD3 NPC cells healthy Exp1 V2 sc_H3.NPC.Exp1 17 11 TRUE 1 1 1 0 9 7 7 7 5 LSEC portal vein Endothelial cells 3 2 3 3 4 4 4 4 4 5 5 4 6 4 5_central 5_central LSEC pericentral LSEC pericentral Endothelial cells 0 0 1 1 0 2 2 7 2 9 8 7 6 9 10 11 13 13 13 11 1 LSEC (stress) LSEC (stress) 2 0.222018789394533 FALSE (0.2,0.3]
sc_H3.NPC.Exp1_CACACAATCCGTTGCT NPC.3d.data 3672 1521 0.0372771474878444 FALSE 3.26797385620915 18.0283224400871 -0.039580908032596 -0.117241379310345 G1 4231 1520 sc_H3 HD3 NPC cells healthy Exp1 V2 sc_H3.NPC.Exp1 17 18 TRUE 1 1 1 0 9 7 7 7 5 LSEC central vein Endothelial cells 3 2 3 3 4 4 4 4 4 5 5 4 13 4 5_central 5_central LSEC pericentral LSEC pericentral Endothelial cells 0 0 0 0 0 2 2 7 2 6 3 7 6 15 15 15 6 17 16 18 1 LSEC (stress) LSEC (stress) 2 0.629285583354409 FALSE (0.6,0.7]
sc_H3.NPC.Exp1_CACAGTAGTAGCAAAT NPC.3d.data 2309 1007 0.0517482517482518 FALSE 3.68124729320052 21.3079255088783 -0.0174621653084983 -0.061021711366539 G1 4216 1037 sc_H3 HD3 NPC cells healthy Exp1 V2 sc_H3.NPC.Exp1 17 11 TRUE 1 1 1 0 9 7 7 7 5 LSEC central vein Endothelial cells 3 2 3 3 4 4 4 4 4 5 5 4 13 4 5_central 5_central LSEC pericentral LSEC pericentral Endothelial cells 0 0 2 2 0 2 2 7 2 9 8 7 6 9 10 11 6 13 13 11 1 LSEC (stress) LSEC (stress) 2 0.17332454072383 FALSE (0.1,0.2]
sc_H3.NPC.Exp1_CAGAATCAGGCCCTCA NPC.3d.data 3012 1389 0.0310841546626232 FALSE 2.68924302788845 17.5962815405046 -0.0116968789844226 -0.0691698595146871 G1 4117 1389 sc_H3 HD3 NPC cells healthy Exp1 V2 sc_H3.NPC.Exp1 17 12 TRUE 1 1 1 0 9 7 7 7 5 LSEC central vein Endothelial cells 3 2 3 3 4 4 4 4 4 5 5 4 6 4 5_central 5_central LSEC pericentral LSEC pericentral Endothelial cells 0 0 0 0 0 2 2 2 2 3 4 9 8 2 5 14 4 5 6 12 1 LSEC (stress) LSEC (stress) 2 0.248719827789297 FALSE (0.2,0.3]
sc_H3.NPC.Exp1_CAGCATATCGGTGTTA NPC.3d.data 4268 1570 0.0592334494773519 FALSE 3.70196813495783 21.2746016869728 0.0167137867952769 0.0481736909323116 G2M 4450 1570 sc_H3 HD3 NPC cells healthy Exp1 V2 sc_H3.NPC.Exp1 17 11 TRUE 1 1 1 0 9 7 7 7 5 LSEC central vein Endothelial cells 3 2 3 3 4 4 4 4 4 5 5 4 13 14 5_central 5_central LSEC pericentral LSEC pericentral Endothelial cells 0 0 2 2 0 2 2 7 2 9 8 7 6 9 10 11 6 13 13 11 1 LSEC (stress) LSEC (stress) 2 0.549426631479563 FALSE (0.5,0.6]
sc_H3.NPC.Exp1_CAGCTAATCCTATGTT NPC.3d.data 2859 1401 0.0310841546626232 FALSE 4.68695348023784 14.0608604407135 -0.00936859027662287 -0.0997701149425287 G1 4058 1403 sc_H3 HD3 NPC cells healthy Exp1 V2 sc_H3.NPC.Exp1 17 10 TRUE 1 1 1 0 9 7 7 7 5 LSEC central vein Endothelial cells 3 2 3 3 4 4 4 4 4 5 5 4 6 4 5_central 5_central LSEC pericentral LSEC pericentral Endothelial cells 0 0 0 0 6 6 6 8 7 8 9 8 9 6 5 6 12 9 20 10 7 LSEC (high MT 1) LSEC (high MT 1) 7 0.464393191502287 FALSE (0.4,0.5]
sc_H3.NPC.Exp1_CATCAGAAGCTAAACA NPC.3d.data 3116 1396 0.0293789512830048 FALSE 3.36970474967908 19.3838254172015 0.0370863129885249 -0.0608939974457216 S 4116 1396 sc_H3 HD3 NPC cells healthy Exp1 V2 sc_H3.NPC.Exp1 17 11 TRUE 1 1 1 0 9 7 7 7 5 LSEC central vein Endothelial cells 3 2 3 3 4 4 4 4 4 5 13 15 13 14 5_portal 5_portal LSEC periportal LSEC periportal Endothelial cells 0 0 0 0 0 2 2 7 6 9 8 7 6 9 10 11 13 13 13 11 6 LSEC (remodelling) LSEC (remodelling) 6 0.656519212283754 FALSE (0.6,0.7]
sc_H3.NPC.Exp1_CCACGGATCTTGGGTA NPC.3d.data 3313 1255 0.0790697674418605 FALSE 3.04859643827347 26.3809236341684 -0.0320139697322468 -0.0544572158365262 G1 4215 1254 sc_H3 HD3 NPC cells healthy Exp1 V2 sc_H3.NPC.Exp1 17 18 TRUE 1 1 1 0 9 7 7 7 5 LSEC central vein Endothelial cells 3 2 3 3 4 4 4 4 4 5 5 4 6 4 5_central 5_central LSEC pericentral LSEC pericentral Endothelial cells 0 0 0 0 0 2 2 7 2 6 3 7 6 15 15 15 6 17 16 18 1 LSEC (stress) LSEC (stress) 2 0.799023920471481 FALSE (0.7,0.8]
sc_H3.NPC.Exp1_CCACTACCAGCCTATA NPC.3d.data 2409 1152 0.0517482517482518 FALSE 7.18140307181403 16.9364881693649 -0.00121957979932369 -0.0674584929757343 G1 4147 1171 sc_H3 HD3 NPC cells healthy Exp1 V2 sc_H3.NPC.Exp1 23 11 TRUE 1 1 1 0 9 7 7 7 5 LSEC central vein Endothelial cells 3 2 3 3 4 4 4 4 4 5 5 4 6 4 5_central 5_central LSEC pericentral LSEC pericentral Endothelial cells 0 0 0 0 0 2 2 2 7 3 4 1 8 9 10 11 13 13 13 11 7 LSEC (high MT 1) LSEC (high MT 1) 7 0.487680682149658 FALSE (0.4,0.5]
sc_H3.NPC.Exp1_CCCATACTCCTATTCA NPC.3d.data 2419 1089 0.0544412607449857 FALSE 4.21661843737081 16.6184373708144 0.0272465214257997 0.0162707535121328 S 4160 1105 sc_H3 HD3 NPC cells healthy Exp1 V2 sc_H3.NPC.Exp1 17 11 TRUE 1 1 1 0 9 7 7 7 5 LSEC central vein Endothelial cells 3 2 3 3 4 4 4 4 4 5 5 4 6 4 5_central 5_central LSEC pericentral LSEC pericentral Endothelial cells 0 0 1 2 0 2 2 7 2 9 8 7 6 9 10 11 6 13 13 11 1 LSEC (stress) LSEC (stress) 2 0.217036804941387 FALSE (0.2,0.3]
sc_H3.NPC.Exp1_CCTAAAGAGTCACGCC NPC.3d.data 2323 1079 0.0353314807463279 FALSE 7.61945759793371 15.8415841584158 0.0156050778868008 -0.0244444444444444 S 4183 1112 sc_H3 HD3 NPC cells healthy Exp1 V2 sc_H3.NPC.Exp1 17 11 TRUE 1 1 1 0 9 7 7 7 5 LSEC central vein Endothelial cells 3 2 3 3 4 4 4 4 4 5 5 4 6 4 5_central 5_central LSEC pericentral LSEC pericentral Endothelial cells 0 0 0 0 0 2 2 7 2 9 8 7 6 9 10 11 6 13 13 11 7 LSEC (stress) LSEC (stress) 2 0.668409619784645 FALSE (0.6,0.7]
sc_H3.NPC.Exp1_CCTATTAGTCTAGTCA NPC.3d.data 4929 1829 0.0451556334940815 FALSE 3.69243254209779 19.6794481639278 -0.00534952048339709 -0.147586206896552 G1 4791 1829 sc_H3 HD3 NPC cells healthy Exp1 V2 sc_H3.NPC.Exp1 17 7 TRUE 1 1 1 0 9 10 7 7 5 LSEC central vein Endothelial cells 3 2 3 3 4 4 4 4 4 5 5 4 6 4 5_central 5_central LSEC pericentral LSEC pericentral Endothelial cells 0 0 3 3 4 5 5 5 6 7 6 6 10 5 8 10 11 7 5 7 6 LSEC (remodelling) LSEC (remodelling) 6 0.52308764056212 FALSE (0.5,0.6]
sc_H3.NPC.Exp1_CCTTACGTCCAGATCA NPC.3d.data 4654 1796 0.0310841546626232 FALSE 2.49247958745165 16.7168027503223 -0.0320694051776706 -0.0721328224776501 G1 4652 1796 sc_H3 HD3 NPC cells healthy Exp1 V2 sc_H3.NPC.Exp1 17 11 TRUE 1 1 1 0 9 7 7 7 5 LSEC central vein Endothelial cells 3 2 3 3 4 4 4 4 4 5 13 15 13 14 5_portal 5_portal LSEC periportal LSEC periportal Endothelial cells 0 0 0 0 0 2 2 7 2 9 8 7 6 9 10 11 6 13 13 11 1 LSEC (stress) LSEC (stress) 2 0.330780602519179 FALSE (0.3,0.4]
sc_H3.NPC.Exp1_CGAACATTCTGGCGTG NPC.3d.data 3122 1325 0.0288248337028825 FALSE 5.1249199231262 17.1684817424728 -0.030267753201397 -0.0190038314176245 G1 4150 1325 sc_H3 HD3 NPC cells healthy Exp1 V2 sc_H3.NPC.Exp1 17 11 TRUE 1 1 1 0 9 7 7 7 5 LSEC central vein Endothelial cells 3 2 3 3 4 4 4 4 4 5 5 4 6 14 5_central 5_central LSEC pericentral LSEC pericentral Endothelial cells 0 0 0 0 0 2 2 7 2 9 8 7 6 9 10 11 6 13 13 11 1 LSEC (stress) LSEC (stress) 2 0.552277178812668 FALSE (0.5,0.6]
sc_H3.NPC.Exp1_CGCGTTTAGTAACCCT NPC.3d.data 3063 1356 0.0553683196918633 FALSE 4.40744368266405 21.0251387528567 -0.0349243306169965 -0.0664112388250319 G1 4145 1357 sc_H3 HD3 NPC cells healthy Exp1 V2 sc_H3.NPC.Exp1 17 17 TRUE 1 1 1 0 9 7 7 7 5 LSEC central vein Endothelial cells 3 2 3 3 4 4 4 4 4 5 5 4 6 4 5_central 5_central LSEC pericentral LSEC pericentral Endothelial cells 0 0 1 3 0 5 5 5 6 7 6 6 11 5 11 14 13 12 14 17 6 LSEC (remodelling) LSEC (remodelling) 6 0.719114094447806 FALSE (0.7,0.8]
sc_H3.NPC.Exp1_CGCTTCAAGAAACCAT NPC.3d.data 6068 2016 0.0421455938697318 FALSE 6.77323665128543 20.8965062623599 -0.0512223515715949 -0.147075351213282 G1 5091 2013 sc_H3 HD3 NPC cells healthy Exp1 V2 sc_H3.NPC.Exp1 17 11 TRUE 1 1 1 0 9 10 7 7 5 LSEC central vein Endothelial cells 3 2 3 3 4 4 4 4 4 5 5 4 6 4 5_central 5_central LSEC pericentral LSEC pericentral Endothelial cells 0 0 0 0 0 2 2 7 2 3 4 9 6 9 10 11 6 5 13 11 1 LSEC (stress) LSEC (stress) 2 0.510404328434085 FALSE (0.5,0.6]
sc_H3.NPC.Exp1_CGCTTCACAGTAAGCG NPC.3d.data 2538 1157 0.0328565906455354 FALSE 8.55003940110323 14.1843971631206 -0.0244470314318976 -0.0914942528735632 G1 4124 1164 sc_H3 HD3 NPC cells healthy Exp1 V2 sc_H3.NPC.Exp1 17 11 TRUE 1 1 1 0 9 7 7 7 5 LSEC central vein Endothelial cells 3 2 3 3 4 4 4 4 4 5 5 4 6 4 5_central 5_central LSEC pericentral LSEC pericentral Endothelial cells 0 0 0 0 0 2 2 7 2 9 8 7 6 9 10 11 6 13 13 11 1 LSEC (stress) LSEC (stress) 2 0.636458214698653 FALSE (0.6,0.7]
sc_H3.NPC.Exp1_CGGAGCTGTCTGCCAG NPC.3d.data 2672 1132 0.0644490644490645 FALSE 4.00449101796407 25.5988023952096 -0.0209545983701979 -0.0818390804597701 G1 4145 1134 sc_H3 HD3 NPC cells healthy Exp1 V2 sc_H3.NPC.Exp1 17 11 TRUE 1 1 1 0 9 7 7 7 5 LSEC portal vein Endothelial cells 3 2 3 3 4 4 4 4 4 5 5 4 13 14 5_central 5_central LSEC pericentral LSEC pericentral Endothelial cells 0 0 2 2 0 2 2 7 2 9 8 7 6 9 10 11 6 13 13 11 1 LSEC (stress) LSEC (stress) 2 0.611149362513431 FALSE (0.6,0.7]
sc_H3.NPC.Exp1_CGGAGTCCAACGATCT NPC.3d.data 2711 1143 0.103071672354949 FALSE 1.88122464035411 23.9026189597934 0.0231720161871501 -0.00697318007662835 S 4112 1152 sc_H3 HD3 NPC cells healthy Exp1 V2 sc_H3.NPC.Exp1 17 11 TRUE 1 1 1 0 9 7 7 7 5 LSEC portal vein Endothelial cells 3 2 3 3 4 4 4 4 4 5 13 15 13 14 5_portal 5_portal LSEC periportal LSEC periportal Endothelial cells 0 0 2 2 0 2 2 7 2 9 8 7 6 9 10 11 6 13 13 11 1 LSEC (stress) LSEC (stress) 2 0.174662844100895 FALSE (0.1,0.2]
sc_H3.NPC.Exp1_CGTCACTTCATCGCTC NPC.3d.data 2404 1163 0.0451556334940815 FALSE 4.78369384359401 17.0549084858569 -0.0146072398691724 -0.0480204342273308 G1 4142 1179 sc_H3 HD3 NPC cells healthy Exp1 V2 sc_H3.NPC.Exp1 17 11 TRUE 1 1 1 0 9 7 7 7 5 LSEC central vein Endothelial cells 3 2 3 3 4 4 4 4 4 5 5 4 13 14 5_central 5_central LSEC pericentral LSEC pericentral Endothelial cells 0 0 0 0 0 2 2 7 2 9 8 7 6 9 10 11 6 13 13 11 1 LSEC (stress) LSEC (stress) 2 0.337195042473869 FALSE (0.3,0.4]
sc_H3.NPC.Exp1_CTAATGGCATGACATC NPC.3d.data 3423 1462 0.0347003154574132 FALSE 3.56412503651767 20.6836108676599 -0.00820444592272299 -0.0469731800766284 G1 4167 1462 sc_H3 HD3 NPC cells healthy Exp1 V2 sc_H3.NPC.Exp1 17 11 TRUE 1 1 1 0 9 7 7 7 5 LSEC central vein Endothelial cells 3 2 3 3 4 4 4 4 4 5 5 4 6 4 5_central 5_central LSEC pericentral LSEC pericentral Endothelial cells 0 0 1 0 0 2 2 7 6 9 8 7 6 9 10 11 13 13 13 11 6 LSEC (remodelling) LSEC (remodelling) 6 0.47194509786842 FALSE (0.4,0.5]
sc_H3.NPC.Exp1_CTACACCGTCGATTGT NPC.3d.data 2427 1088 0.0443864229765013 FALSE 4.12031314379893 20.8487845076226 -0.00296579633017351 -0.0781609195402299 G1 4171 1105 sc_H3 HD3 NPC cells healthy Exp1 V2 sc_H3.NPC.Exp1 17 11 TRUE 1 1 1 0 9 7 7 7 5 LSEC central vein Endothelial cells 3 2 3 3 4 4 4 4 4 5 5 4 6 4 5_central 5_central LSEC pericentral LSEC pericentral Endothelial cells 0 0 2 2 0 2 2 7 2 9 8 7 6 9 10 11 6 13 13 11 1 LSEC (stress) LSEC (stress) 2 0.287365901121419 FALSE (0.2,0.3]
sc_H3.NPC.Exp1_CTACCCATCTGTACGA NPC.3d.data 2502 1063 0.0666666666666667 FALSE 2.95763389288569 26.0591526778577 -0.0267753201396973 -0.0527458492975734 G1 4168 1081 sc_H3 HD3 NPC cells healthy Exp1 V2 sc_H3.NPC.Exp1 17 11 TRUE 1 1 1 0 9 7 7 7 5 LSEC portal vein Endothelial cells 3 2 3 3 4 4 4 4 4 5 5 4 13 14 5_central 5_central LSEC pericentral LSEC pericentral Endothelial cells 0 0 2 2 0 2 2 7 2 9 8 7 6 9 10 11 6 13 13 11 1 LSEC (stress) LSEC (stress) 2 0.120021649666645 FALSE (0.1,0.2]
sc_H3.NPC.Exp1_CTCAGAACACCGAATT NPC.3d.data 3780 1524 0.0407049937054133 FALSE 3.22751322751323 20.1587301587302 -0.0146072398691724 -0.113435504469987 G1 4272 1523 sc_H3 HD3 NPC cells healthy Exp1 V2 sc_H3.NPC.Exp1 17 11 TRUE 1 1 1 0 9 7 7 7 5 LSEC central vein Endothelial cells 3 2 3 3 4 4 4 4 4 5 5 4 6 4 5_central 5_central LSEC pericentral LSEC pericentral Endothelial cells 0 0 0 0 0 2 2 7 2 9 8 7 6 9 10 11 6 13 13 11 1 LSEC (stress) LSEC (stress) 2 0.674785069574927 FALSE (0.6,0.7]
sc_H3.NPC.Exp1_CTCCTAGTCACAATGC NPC.3d.data 3009 1229 0.0738255033557047 FALSE 6.48055832502493 19.1425722831505 -0.00645822939187317 -0.0780332056194125 G1 4165 1229 sc_H3 HD3 NPC cells healthy Exp1 V2 sc_H3.NPC.Exp1 17 11 TRUE 1 1 1 0 9 7 7 7 5 LSEC central vein Endothelial cells 3 2 3 3 4 4 4 4 4 5 5 4 6 14 5_central 5_central LSEC pericentral LSEC pericentral Endothelial cells 0 0 1 1 0 1 1 2 0 1 8 1 11 1 11 14 13 12 14 11 0 Midzonal LSEC Midzonal LSEC 0 0.512249198218263 TRUE (0.5,0.6]
sc_H3.NPC.Exp1_CTCGGGAGTAAGGGCT NPC.3d.data 3113 1408 0.0500229463056448 FALSE 3.59781561194989 19.9164792804369 -0.0169355285769721 -0.0761941251596424 G1 4124 1408 sc_H3 HD3 NPC cells healthy Exp1 V2 sc_H3.NPC.Exp1 17 17 TRUE 1 1 1 0 9 7 7 7 5 LSEC central vein Endothelial cells 3 2 3 3 4 4 4 4 4 5 5 4 6 4 5_central 5_central LSEC pericentral LSEC pericentral Endothelial cells 0 0 3 3 4 5 5 5 6 7 6 6 11 5 11 14 13 12 5 17 6 LSEC (remodelling) LSEC (remodelling) 6 0.528867218221955 FALSE (0.5,0.6]
sc_H3.NPC.Exp1_CTCGTACCACATGACT NPC.3d.data 2912 1223 0.0475336322869955 FALSE 4.2239010989011 20.7417582417582 -0.0273573923166473 -0.0687100893997446 G1 4136 1226 sc_H3 HD3 NPC cells healthy Exp1 V2 sc_H3.NPC.Exp1 17 11 TRUE 1 1 1 0 9 7 7 7 5 LSEC central vein Endothelial cells 3 2 3 3 4 4 4 4 4 5 5 4 6 4 5_central 5_central LSEC pericentral LSEC pericentral Endothelial cells 0 0 0 0 0 2 2 2 2 3 4 7 6 2 5 5 6 13 13 11 1 LSEC (stress) LSEC (stress) 2 0.456179434134103 FALSE (0.4,0.5]
sc_H3.NPC.Exp1_CTGCCTAGTATAGTAG NPC.3d.data 3234 1374 0.0517482517482518 FALSE 3.06122448979592 18.4910327767471 0.128249902987971 -0.0886079182630907 S 4160 1375 sc_H3 HD3 NPC cells healthy Exp1 V2 sc_H3.NPC.Exp1 17 11 TRUE 1 1 1 0 9 7 7 7 5 LSEC central vein Endothelial cells 3 2 3 3 4 4 4 4 4 5 5 4 6 4 5_central 5_central LSEC pericentral LSEC pericentral Endothelial cells 0 0 2 2 0 2 2 7 2 9 8 7 6 9 10 11 6 13 13 11 1 LSEC (stress) LSEC (stress) 2 0.353774257488501 FALSE (0.3,0.4]
sc_H3.NPC.Exp1_CTTAACTTCCGGGTGT NPC.3d.data 2887 1216 0.103071672354949 FALSE 3.42916522341531 21.4755801870454 -0.030267753201397 -0.0664112388250319 G1 4142 1217 sc_H3 HD3 NPC cells healthy Exp1 V2 sc_H3.NPC.Exp1 17 6 TRUE 1 1 1 0 9 7 7 7 5 LSEC central vein Endothelial cells 3 2 3 3 4 4 4 4 4 5 5 4 13 14 5_central 5_central LSEC pericentral LSEC pericentral Endothelial cells 0 0 1 1 0 1 1 0 0 9 0 7 0 1 0 4 9 6 8 6 0 Midzonal LSEC Midzonal LSEC 0 0.418709866369711 TRUE (0.4,0.5]
sc_H3.NPC.Exp1_GAAACTCTCTACCTGC NPC.3d.data 4754 1908 0.0379436964504284 FALSE 4.20698359276399 14.135464871687 -0.0361439104163202 -0.117318007662835 G1 4719 1906 sc_H3 HD3 NPC cells healthy Exp1 V2 sc_H3.NPC.Exp1 17 11 TRUE 1 1 1 0 9 7 7 7 5 LSEC central vein Endothelial cells 3 2 3 3 4 4 4 4 4 5 5 4 6 4 5_central 5_central LSEC pericentral LSEC pericentral Endothelial cells 0 0 0 0 0 2 2 7 2 9 8 7 6 9 10 11 6 13 13 11 1 LSEC (stress) LSEC (stress) 2 0.761153817285024 FALSE (0.7,0.8]
sc_H3.NPC.Exp1_GAATGAAGTCCGAATT NPC.3d.data 4703 1791 0.0428816466552316 FALSE 5.35828194769296 20.4550287050819 0.0428515993126005 -0.0723371647509579 S 4692 1791 sc_H3 HD3 NPC cells healthy Exp1 V2 sc_H3.NPC.Exp1 1 11 TRUE 1 1 1 0 9 10 10 7 5 LSEC central vein Endothelial cells 3 2 3 3 4 4 4 4 4 5 5 4 6 4 5_central 5_central LSEC pericentral LSEC pericentral Endothelial cells 0 0 0 0 0 2 2 7 2 9 8 7 6 9 10 11 6 13 13 11 1 LSEC (stress) LSEC (stress) 2 0.718947517702185 FALSE (0.7,0.8]
sc_H3.NPC.Exp1_GACAGAGTCCGATATG NPC.3d.data 3854 1491 0.0372771474878444 FALSE 4.02179553710431 21.6917488323819 -0.0116968789844226 -0.0463856960408685 G1 4309 1491 sc_H3 HD3 NPC cells healthy Exp1 V2 sc_H3.NPC.Exp1 17 11 TRUE 1 1 1 0 9 7 7 7 5 LSEC portal vein Endothelial cells 3 2 3 3 4 4 4 4 4 5 13 15 13 14 5_portal 5_portal LSEC periportal LSEC periportal Endothelial cells 0 0 1 0 0 2 2 7 6 9 8 7 6 9 10 11 13 13 13 11 6 LSEC (remodelling) LSEC (remodelling) 6 0.103817393687402 FALSE (0.1,0.2]
sc_H3.NPC.Exp1_GAGTCCGGTTATCACG NPC.3d.data 3116 1231 0.0563106796116505 FALSE 3.49807445442875 25.8664955070603 -0.00121957979932369 -0.023397190293742 G1 4186 1232 sc_H3 HD3 NPC cells healthy Exp1 V2 sc_H3.NPC.Exp1 17 18 TRUE 1 1 1 0 9 7 7 7 5 LSEC central vein Endothelial cells 3 2 3 3 4 4 4 4 4 5 5 4 6 4 5_central 5_central LSEC pericentral LSEC pericentral Endothelial cells 0 0 0 3 0 2 2 7 6 7 6 7 6 15 15 14 6 17 16 18 6 LSEC (remodelling) LSEC (remodelling) 6 0.507694996938401 FALSE (0.5,0.6]
sc_H3.NPC.Exp1_GATCGCGAGGGCACTA NPC.3d.data 2341 1163 0.0305084745762712 FALSE 6.74925245621529 19.64972234088 0.00110870890847608 -0.0731034482758621 S 4158 1182 sc_H3 HD3 NPC cells healthy Exp1 V2 sc_H3.NPC.Exp1 17 11 TRUE 1 1 1 0 9 7 7 7 5 LSEC central vein Endothelial cells 3 2 3 3 4 4 4 4 4 5 5 4 6 14 5_central 5_central LSEC pericentral LSEC pericentral Endothelial cells 0 0 0 0 0 2 2 2 7 9 8 7 8 9 10 11 13 13 13 11 7 LSEC (high MT 1) LSEC (high MT 1) 7 0.823501173255358 FALSE (0.8,0.9]
sc_H3.NPC.Exp1_GCGCAGTCACTTCTGC NPC.3d.data 3601 1412 0.0563106796116505 FALSE 5.27631213551791 20.4943071369064 -0.0407450523864959 -0.0454661558109834 G1 4240 1412 sc_H3 HD3 NPC cells healthy Exp1 V2 sc_H3.NPC.Exp1 17 11 TRUE 1 1 1 0 9 7 7 7 5 LSEC central vein Endothelial cells 3 2 3 3 4 4 4 4 4 5 5 4 6 4 5_central 5_central LSEC pericentral LSEC pericentral Endothelial cells 0 0 2 2 0 2 2 7 2 9 8 7 6 9 10 11 6 13 13 11 1 LSEC (stress) LSEC (stress) 2 0.489458406190573 FALSE (0.4,0.5]
sc_H3.NPC.Exp1_GCGCAGTGTACTCGCG NPC.3d.data 3214 1370 0.0436285097192225 FALSE 3.51586807716241 22.2775357809583 -0.00878651809967293 -0.0997701149425287 G1 4168 1370 sc_H3 HD3 NPC cells healthy Exp1 V2 sc_H3.NPC.Exp1 17 11 TRUE 1 1 1 0 9 7 7 7 5 LSEC portal vein Endothelial cells 3 2 3 3 4 4 4 4 4 5 13 15 13 14 5_portal 5_portal LSEC periportal LSEC periportal Endothelial cells 0 0 1 0 0 2 2 7 6 9 8 7 6 9 10 11 13 13 13 11 6 LSEC (remodelling) LSEC (remodelling) 6 0.27606140912595 FALSE (0.2,0.3]
sc_H3.NPC.Exp1_GGAAAGCAGGGTTTCT NPC.3d.data 2302 1105 0.0261554998208527 FALSE 3.12771503040834 20.9383145091225 0.0417428904041244 -0.0295019157088123 S 4185 1123 sc_H3 HD3 NPC cells healthy Exp1 V2 sc_H3.NPC.Exp1 17 11 TRUE 1 1 1 0 9 7 7 7 5 LSEC central vein Endothelial cells 3 2 3 3 4 4 4 4 4 5 5 4 6 4 5_central 5_central LSEC pericentral LSEC pericentral Endothelial cells 0 0 0 0 0 2 2 7 2 9 8 7 6 9 10 11 6 13 13 11 1 LSEC (stress) LSEC (stress) 2 0.441289774336053 FALSE (0.4,0.5]
sc_H3.NPC.Exp1_GGACAGATCAATACCG NPC.3d.data 2706 1204 0.0421455938697318 FALSE 5.17368810051737 17.2209903917221 -0.00471201286102334 -0.0665389527458493 G1 4105 1209 sc_H3 HD3 NPC cells healthy Exp1 V2 sc_H3.NPC.Exp1 17 11 TRUE 1 1 1 0 9 7 7 7 5 LSEC central vein Endothelial cells 3 2 3 3 4 4 4 4 4 5 5 4 6 4 5_central 5_central LSEC pericentral LSEC pericentral Endothelial cells 0 0 0 0 0 2 2 2 2 3 4 9 6 2 5 13 6 5 13 11 1 LSEC (stress) LSEC (stress) 2 0.677816620671265 FALSE (0.6,0.7]
sc_H3.NPC.Exp1_GGCTGGTGTCGGCATC NPC.3d.data 2506 1204 0.0353314807463279 FALSE 3.63128491620112 18.4357541899441 -0.0250291036088475 -0.0614814814814815 G1 4110 1208 sc_H3 HD3 NPC cells healthy Exp1 V2 sc_H3.NPC.Exp1 17 11 TRUE 1 1 1 0 9 7 7 7 5 LSEC central vein Endothelial cells 3 2 3 3 4 4 4 4 4 5 5 4 6 4 5_central 5_central LSEC pericentral LSEC pericentral Endothelial cells 0 0 0 0 0 2 2 2 2 3 4 9 6 9 10 13 6 5 13 11 1 LSEC (stress) LSEC (stress) 2 0.550455736581102 FALSE (0.5,0.6]
sc_H3.NPC.Exp1_GTAACGTAGTTAAGTG NPC.3d.data 2818 1252 0.0491803278688525 FALSE 4.47125621007807 18.8786373314407 -0.0331781140861467 -0.0272030651340996 G1 4084 1256 sc_H3 HD3 NPC cells healthy Exp1 V2 sc_H3.NPC.Exp1 17 11 TRUE 1 1 1 0 9 7 7 7 5 LSEC portal vein Endothelial cells 3 2 3 3 4 4 4 4 4 5 5 4 13 14 5_central 5_central LSEC pericentral LSEC pericentral Endothelial cells 0 0 2 2 0 2 2 7 2 9 8 7 6 9 10 11 6 13 13 11 1 LSEC (stress) LSEC (stress) 2 0.495585929246394 FALSE (0.4,0.5]
sc_H3.NPC.Exp1_GTACTCCTCGATCCCT NPC.3d.data 3274 1429 0.0288248337028825 FALSE 9.01038485033598 13.0116065974343 -0.0360884749708964 -0.0777777777777778 G1 4154 1429 sc_H3 HD3 NPC cells healthy Exp1 V2 sc_H3.NPC.Exp1 17 11 TRUE 1 1 1 0 9 7 7 7 5 LSEC central vein Endothelial cells 3 2 3 3 4 4 4 4 4 5 5 4 6 4 5_central 5_central LSEC pericentral LSEC pericentral Endothelial cells 0 0 0 0 0 2 2 7 2 9 8 7 6 9 10 11 6 13 13 11 1 LSEC (stress) LSEC (stress) 2 0.27951742535866 FALSE (0.2,0.3]
sc_H3.NPC.Exp1_GTCGTAAGTCGTGGCT NPC.3d.data 3283 1355 0.0353314807463279 FALSE 4.90405117270789 16.0219311605239 0.0173512944176506 -0.0616858237547893 S 4173 1355 sc_H3 HD3 NPC cells healthy Exp1 V2 sc_H3.NPC.Exp1 17 11 TRUE 1 1 1 0 9 7 7 7 5 LSEC central vein Endothelial cells 3 2 3 3 4 4 4 4 4 5 5 4 6 4 5_central 5_central LSEC pericentral LSEC pericentral Endothelial cells 0 0 2 2 0 2 2 7 2 9 8 7 6 9 10 11 6 13 13 11 1 LSEC (stress) LSEC (stress) 2 0.135138101461768 FALSE (0.1,0.2]
sc_H3.NPC.Exp1_GTCTCGTAGTAGTGCG NPC.3d.data 3377 1381 0.0602409638554217 FALSE 3.02043233639325 23.7488895469351 -0.00180165197627363 -0.0566283524904215 G1 4183 1381 sc_H3 HD3 NPC cells healthy Exp1 V2 sc_H3.NPC.Exp1 17 17 TRUE 1 1 1 0 9 7 7 7 5 LSEC portal vein Endothelial cells 3 2 3 3 4 4 4 4 4 5 13 15 13 14 5_portal 5_portal LSEC periportal LSEC periportal Endothelial cells 0 0 1 3 0 5 5 7 6 9 8 7 11 9 11 14 13 13 13 17 2 LSEC (remodelling) LSEC (remodelling) 6 0.620255011242263 FALSE (0.6,0.7]
sc_H3.NPC.Exp1_GTCTCGTCATACAGCT NPC.3d.data 6485 2157 0.0379436964504284 FALSE 4.41017733230532 16.7771781033153 -0.0292144797383447 -0.166053639846743 G1 5152 2156 sc_H3 HD3 NPC cells healthy Exp1 V2 sc_H3.NPC.Exp1 17 11 TRUE 1 1 1 0 9 7 7 7 5 LSEC central vein Endothelial cells 3 2 3 3 4 4 4 4 4 5 5 4 6 4 5_central 5_central LSEC pericentral LSEC pericentral Endothelial cells 0 0 2 2 0 2 2 7 2 9 8 7 6 9 10 11 6 13 13 11 1 LSEC (stress) LSEC (stress) 2 0.474646559185296 FALSE (0.4,0.5]
sc_H3.NPC.Exp1_GTGGGTCTCACCTCGT NPC.3d.data 2790 1170 0.0818505338078292 FALSE 3.11827956989247 22.8673835125448 -0.0238649592549476 -0.0493997445721584 G1 4154 1174 sc_H3 HD3 NPC cells healthy Exp1 V2 sc_H3.NPC.Exp1 17 11 TRUE 1 1 1 0 9 7 7 7 5 LSEC central vein Endothelial cells 3 2 3 3 4 4 4 4 4 5 5 4 6 14 5_central 5_central LSEC pericentral LSEC pericentral Endothelial cells 0 0 1 3 0 2 2 7 6 9 8 7 11 9 11 14 13 13 13 11 6 LSEC (remodelling) LSEC (remodelling) 6 0.362843702336718 FALSE (0.3,0.4]
sc_H3.NPC.Exp1_GTTCTCGTCTTCTGGC NPC.3d.data 4169 1755 0.0256410256410256 FALSE 11.1777404653394 10.8419285200288 0.0126392815566273 -0.0677394636015326 S 4381 1755 sc_H3 HD3 NPC cells healthy Exp1 V2 sc_H3.NPC.Exp1 1 10 TRUE 1 1 1 0 9 10 10 7 5 LSEC central vein Endothelial cells 3 2 3 3 4 4 4 4 4 5 5 4 6 4 5_central 5_central LSEC pericentral LSEC pericentral Endothelial cells 0 0 0 0 6 2 6 8 7 8 9 8 9 6 7 6 12 9 20 10 7 LSEC (high MT 1) LSEC (high MT 1) 7 0.935509475881885 FALSE (0.9,1]
sc_H3.NPC.Exp1_TAAGAGACAGTTTACG NPC.3d.data 2813 1206 0.0414201183431953 FALSE 4.08816210451475 16.7081407749733 -0.0250291036088475 -0.0501915708812261 G1 4116 1209 sc_H3 HD3 NPC cells healthy Exp1 V2 sc_H3.NPC.Exp1 17 11 TRUE 1 1 1 0 9 7 7 7 5 LSEC central vein Endothelial cells 3 2 3 3 4 4 4 4 4 5 5 4 13 14 5_central 5_central LSEC pericentral LSEC pericentral Endothelial cells 0 0 0 0 0 2 2 7 2 9 8 7 6 9 10 11 6 13 13 11 1 LSEC (stress) LSEC (stress) 2 0.701127463864208 FALSE (0.7,0.8]
sc_H3.NPC.Exp1_TAGCCGGAGCCACCTG NPC.3d.data 3338 1344 0.0334630350194553 FALSE 2.4565608148592 20.9706411024566 -0.00121957979932369 -0.0197190293742018 G1 4186 1344 sc_H3 HD3 NPC cells healthy Exp1 V2 sc_H3.NPC.Exp1 17 7 TRUE 1 1 1 0 9 7 7 7 5 LSEC central vein Endothelial cells 3 2 3 3 4 4 4 4 4 5 5 4 6 4 5_central 5_central LSEC pericentral LSEC pericentral Endothelial cells 0 0 3 3 4 5 5 5 6 7 6 6 10 5 8 10 11 7 5 7 6 LSEC (remodelling) LSEC (remodelling) 6 0.199603793786974 FALSE (0.1,0.2]
sc_H3.NPC.Exp1_TAGTTGGAGGATGTAT NPC.3d.data 4071 1609 0.0407049937054133 FALSE 4.81454188160157 20.8302628346844 -0.0430733410942957 -0.128148148148148 G1 4357 1608 sc_H3 HD3 NPC cells healthy Exp1 V2 sc_H3.NPC.Exp1 17 7 TRUE 1 1 1 0 9 7 7 7 5 LSEC central vein Endothelial cells 3 2 3 3 4 4 4 4 4 5 5 4 6 14 5_central 5_central LSEC pericentral LSEC pericentral Endothelial cells 0 0 3 3 4 5 5 5 6 7 6 6 10 5 11 14 11 7 5 7 6 LSEC (remodelling) LSEC (remodelling) 6 0.772707317389322 FALSE (0.7,0.8]
sc_H3.NPC.Exp1_TATGCCCAGTTCGCAT NPC.3d.data 2453 1073 0.0526315789473684 FALSE 4.15817366490012 18.3448838157358 0.0220078718332502 -0.0425031928480204 S 4151 1086 sc_H3 HD3 NPC cells healthy Exp1 V2 sc_H3.NPC.Exp1 17 11 TRUE 1 1 1 0 9 7 7 7 5 LSEC central vein Endothelial cells 3 2 3 3 4 4 4 4 4 5 5 4 6 4 5_central 5_central LSEC pericentral LSEC pericentral Endothelial cells 0 0 1 1 0 2 1 7 6 9 8 7 11 9 11 14 13 13 13 11 6 LSEC (remodelling) LSEC (remodelling) 6 0.540103805054939 FALSE (0.5,0.6]
sc_H3.NPC.Exp1_TATTACCTCCGCAGTG NPC.3d.data 2380 1132 0.0451556334940815 FALSE 5.08403361344538 19.7478991596639 0.0260823770718998 -0.0101915708812261 S 4157 1151 sc_H3 HD3 NPC cells healthy Exp1 V2 sc_H3.NPC.Exp1 17 11 TRUE 1 1 1 0 9 7 7 7 5 LSEC central vein Endothelial cells 3 2 3 3 4 4 4 4 4 5 5 4 6 14 5_central 5_central LSEC pericentral LSEC pericentral Endothelial cells 0 0 0 0 0 2 2 7 2 9 8 7 6 9 10 11 6 13 13 11 1 LSEC (stress) LSEC (stress) 2 0.247296567352568 FALSE (0.2,0.3]
sc_H3.NPC.Exp1_TCAGCAAAGGGCATGT NPC.3d.data 2630 1102 0.0328565906455354 FALSE 4.60076045627376 18.3269961977186 -0.0232828870779977 -0.0530779054916986 G1 4142 1109 sc_H3 HD3 NPC cells healthy Exp1 V2 sc_H3.NPC.Exp1 17 11 TRUE 1 1 1 0 9 7 7 7 5 LSEC central vein Endothelial cells 3 2 3 3 4 4 4 4 4 5 5 4 6 4 5_central 5_central LSEC pericentral LSEC pericentral Endothelial cells 0 0 2 0 0 2 2 7 2 9 8 7 6 9 10 11 6 13 13 11 1 LSEC (stress) LSEC (stress) 2 0.23344216073937 FALSE (0.2,0.3]
sc_H3.NPC.Exp1_TCCACACCACCATCCT NPC.3d.data 2583 1287 0.0340775558166862 FALSE 3.87146728610143 17.3441734417344 -0.00878651809967293 -0.03514687100894 G1 4089 1291 sc_H3 HD3 NPC cells healthy Exp1 V2 sc_H3.NPC.Exp1 17 11 TRUE 1 1 1 0 9 7 7 7 5 LSEC central vein Endothelial cells 3 2 3 3 4 4 4 4 4 5 5 4 6 14 5_central 5_central LSEC pericentral LSEC pericentral Endothelial cells 0 0 0 0 0 2 2 7 2 9 8 7 6 9 10 11 6 13 13 11 1 LSEC (stress) LSEC (stress) 2 0.751656617666719 FALSE (0.7,0.8]
sc_H3.NPC.Exp1_TGAGGGAGTTTAGGAA NPC.3d.data 3279 1258 0.0436285097192225 FALSE 4.39158279963404 23.2387923147301 -0.00238372415322357 -0.0691698595146871 G1 4215 1258 sc_H3 HD3 NPC cells healthy Exp1 V2 sc_H3.NPC.Exp1 17 11 TRUE 1 1 1 0 9 7 7 7 5 LSEC portal vein Endothelial cells 3 2 3 3 4 4 4 4 4 5 5 4 6 14 5_central 5_central LSEC pericentral LSEC pericentral Endothelial cells 0 0 1 0 0 2 2 7 6 9 8 7 6 9 10 11 13 13 13 11 6 LSEC (remodelling) LSEC (remodelling) 6 0.387226933660343 FALSE (0.3,0.4]
sc_H3.NPC.Exp1_TGATTTCGTTCTGGTA NPC.3d.data 2673 1251 0.0347003154574132 FALSE 4.71380471380471 17.9573512906846 -0.0041299406840734 -0.0539974457215837 G1 4094 1256 sc_H3 HD3 NPC cells healthy Exp1 V2 sc_H3.NPC.Exp1 23 4 TRUE 1 1 1 0 9 7 7 7 5 LSEC central vein Endothelial cells 3 2 3 3 4 4 4 4 4 5 13 15 13 14 5_portal 5_portal LSEC periportal LSEC periportal Endothelial cells 0 0 0 0 0 2 2 2 7 5 4 1 8 8 5 1 8 4 14 4 7 LSEC (high MT 1) LSEC (high MT 1) 7 0.357464670706553 FALSE (0.3,0.4]
sc_H3.NPC.Exp1_TGCTACCCAGGTCTCG NPC.3d.data 2565 1068 0.0713501646542261 FALSE 4.56140350877193 23.4697855750487 -0.0221187427240978 -0.051698595146871 G1 4144 1075 sc_H3 HD3 NPC cells healthy Exp1 V2 sc_H3.NPC.Exp1 17 11 TRUE 1 1 1 0 9 7 7 7 5 LSEC central vein Endothelial cells 3 2 3 3 4 4 4 4 4 5 5 4 6 4 5_central 5_central LSEC pericentral LSEC pericentral Endothelial cells 0 0 1 1 0 2 2 7 2 9 8 7 6 9 10 11 6 13 13 11 1 LSEC (stress) LSEC (stress) 2 0.222548340632308 FALSE (0.2,0.3]
sc_H3.NPC.Exp1_TGGCGCAGTGCAACTT NPC.3d.data 2586 1135 0.0713501646542261 FALSE 1.81747873163186 24.0525908739366 -0.0238649592549476 -0.0443422733077905 G1 4143 1144 sc_H3 HD3 NPC cells healthy Exp1 V2 sc_H3.NPC.Exp1 17 11 TRUE 1 1 1 0 9 7 7 7 5 LSEC portal vein Endothelial cells 3 2 3 3 4 4 4 4 4 5 5 4 6 14 5_central 5_central LSEC pericentral LSEC pericentral Endothelial cells 0 0 1 1 0 2 1 7 6 9 8 7 11 9 11 14 13 13 13 11 6 LSEC (remodelling) LSEC (remodelling) 6 0.774600393624111 FALSE (0.7,0.8]
sc_H3.NPC.Exp1_TGGGAAGTCGTTTAGG NPC.3d.data 2471 1131 0.0459363957597173 FALSE 5.706191825172 22.3391339538648 0.0440711791119242 -0.087816091954023 S 4129 1139 sc_H3 HD3 NPC cells healthy Exp1 V2 sc_H3.NPC.Exp1 17 11 TRUE 1 1 1 0 9 7 7 7 5 LSEC central vein Endothelial cells 3 2 3 3 4 4 4 4 4 5 5 4 6 4 5_central 5_central LSEC pericentral LSEC pericentral Endothelial cells 0 0 1 0 0 2 2 7 6 9 8 7 6 9 10 11 13 13 13 11 6 LSEC (remodelling) LSEC (remodelling) 6 0.506119788008274 FALSE (0.5,0.6]
sc_H3.NPC.Exp1_TGGTTAGAGCAAATCA NPC.3d.data 5345 1832 0.0414201183431953 FALSE 2.63797942001871 23.8353601496726 0.0108930650257775 -0.111340996168582 S 4935 1832 sc_H3 HD3 NPC cells healthy Exp1 V2 sc_H3.NPC.Exp1 17 7 TRUE 1 1 1 0 9 7 7 7 5 LSEC portal vein Endothelial cells 3 2 3 3 4 4 4 4 4 5 5 4 13 4 5_central 5_central LSEC pericentral LSEC pericentral Endothelial cells 0 0 3 3 4 5 5 5 6 7 6 6 10 5 8 10 11 7 5 7 6 LSEC (remodelling) LSEC (remodelling) 6 0.610314675892116 FALSE (0.6,0.7]
sc_H3.NPC.Exp1_TTAGGCATCGAGAGCA NPC.3d.data 4083 1564 0.075098814229249 FALSE 4.55547391623806 22.5324516287044 -0.0146072398691724 -0.0656960408684547 G1 4371 1564 sc_H3 HD3 NPC cells healthy Exp1 V2 sc_H3.NPC.Exp1 17 7 TRUE 1 1 1 0 9 7 7 7 5 LSEC central vein Endothelial cells 3 2 3 3 4 4 4 4 4 5 5 4 6 4 5_central 5_central LSEC pericentral LSEC pericentral Endothelial cells 0 0 3 3 4 5 5 5 6 7 6 6 10 5 8 10 11 7 5 7 6 LSEC (remodelling) LSEC (remodelling) 6 0.294999457466599 FALSE (0.2,0.3]
sc_H3.NPC.Exp1_TTAGGCATCTATCGCC NPC.3d.data 4761 1518 0.0553683196918633 FALSE 12.1613106490233 17.6853602184415 -0.0192638172847719 -0.125925925925926 G1 4711 1518 sc_H3 HD3 NPC cells healthy Exp1 V2 sc_H3.NPC.Exp1 17 18 TRUE 1 1 1 0 9 7 7 7 5 LSEC central vein Endothelial cells 3 2 3 3 4 4 4 4 4 5 5 4 6 4 5_central 5_central LSEC pericentral LSEC pericentral Endothelial cells 0 0 0 0 0 2 2 7 2 9 3 7 6 15 15 11 6 17 16 18 1 LSEC (stress) LSEC (stress) 2 0.695666618647627 FALSE (0.6,0.7]
sc_H3.NPC.Exp1_TTATGCTTCTACCTGC NPC.3d.data 3505 1488 0.0340775558166862 FALSE 2.16833095577746 18.3166904422254 0.0121126448251012 -0.101481481481481 S 4195 1488 sc_H3 HD3 NPC cells healthy Exp1 V2 sc_H3.NPC.Exp1 6 17 TRUE 1 1 1 0 9 7 7 7 5 LSEC central vein Endothelial cells 3 2 3 3 4 4 4 4 4 5 5 4 13 14 5_central 5_central LSEC pericentral LSEC pericentral Endothelial cells 0 0 3 3 4 5 5 5 6 7 6 6 11 5 11 14 13 12 5 17 6 LSEC (remodelling) LSEC (remodelling) 6 0.687647065349897 FALSE (0.6,0.7]
sc_H3.NPC.Exp1_TTCTTAGGTTAAGAAC NPC.3d.data 3003 1370 0.0451556334940815 FALSE 3.4965034965035 20.7792207792208 -0.0337601862630966 -0.00533844189016604 G1 4098 1371 sc_H3 HD3 NPC cells healthy Exp1 V2 sc_H3.NPC.Exp1 17 7 TRUE 1 1 1 0 9 7 7 7 5 LSEC central vein Endothelial cells 3 2 3 3 4 4 4 4 4 5 5 4 6 4 5_central 5_central LSEC pericentral LSEC pericentral Endothelial cells 0 0 3 3 4 5 5 5 6 7 6 6 10 5 8 10 11 7 5 7 6 LSEC (remodelling) LSEC (remodelling) 6 0.617889291729131 FALSE (0.6,0.7]
sc_H3.NPC.Exp1_TTTATGCAGGTGCACA NPC.3d.data 2404 1154 0.026676279740447 FALSE 6.36439267886855 13.8935108153078 -0.030267753201397 -0.0882758620689655 G1 4133 1174 sc_H3 HD3 NPC cells healthy Exp1 V2 sc_H3.NPC.Exp1 17 11 TRUE 1 1 1 0 9 7 7 7 5 LSEC central vein Endothelial cells 3 2 3 3 4 4 4 4 4 5 5 4 6 4 5_central 5_central LSEC pericentral LSEC pericentral Endothelial cells 0 0 0 0 0 2 2 7 2 9 8 7 6 9 10 11 6 13 13 11 1 LSEC (stress) LSEC (stress) 2 0.62866364309305 FALSE (0.6,0.7]
sc_H3.NPC.Exp1_AACACGTCAACAACCT NPC.3d.data 3474 1517 0.0272034820457018 FALSE 2.79217040875072 15.5440414507772 -0.0116968789844226 -0.0339719029374202 G1 4181 1516 sc_H3 HD3 NPC cells healthy Exp1 V2 sc_H3.NPC.Exp1 41 21 TRUE 1 1 1 0 0 2 2 2 1 LSEC central vein Endothelial cells 3 2 3 3 4 4 4 4 4 5 5 4 6 4 5_central 5_central LSEC pericentral LSEC pericentral Endothelial cells 0 0 0 0 2 2 2 1 2 3 4 9 8 5 5 13 4 20 6 21 3 LSEC (stress) LSEC (stress) 2 0.940644128020294 FALSE (0.9,1]
sc_H3.NPC.Exp1_AACACGTTCTAGAGTC NPC.3d.data 4942 1937 0.0421455938697318 FALSE 3.92553622015378 18.0089032780251 0.0225345085647763 -0.149757343550447 S 4802 1936 sc_H3 HD3 NPC cells healthy Exp1 V2 sc_H3.NPC.Exp1 1 18 TRUE 1 1 1 0 0 10 10 2 13 LSEC central vein Endothelial cells 3 2 3 3 4 4 4 4 4 5 5 4 6 4 5_central 5_central LSEC pericentral LSEC pericentral Endothelial cells 0 0 0 0 2 2 0 7 5 6 3 7 6 15 15 15 3 17 16 18 8 LSEC (interferon) LSEC (interferon) 5 0.793572321929295 FALSE (0.7,0.8]
sc_H3.NPC.Exp1_AACTGGTTCTGCGTAA NPC.3d.data 4378 1749 0.0372771474878444 FALSE 4.31703974417542 17.0854271356784 -0.0413271245634459 -0.0707535121328225 G1 4487 1749 sc_H3 HD3 NPC cells healthy Exp1 V2 sc_H3.NPC.Exp1 41 2 TRUE 1 1 1 0 0 2 2 2 1 LSEC central vein Endothelial cells 3 2 3 3 4 4 4 4 4 5 5 4 6 4 5_central 5_central LSEC pericentral LSEC pericentral Endothelial cells 0 0 0 0 2 0 0 1 1 4 1 2 3 3 2 0 0 1 2 2 3 Pericentral LSEC Pericentral LSEC 1 0.821077468448404 TRUE (0.8,0.9]
sc_H3.NPC.Exp1_AACTTTCCACTTCTGC NPC.3d.data 3166 1344 0.0246305418719212 FALSE 1.89513581806696 19.5198989260897 -0.029685681024447 -0.0715964240102171 G1 4163 1344 sc_H3 HD3 NPC cells healthy Exp1 V2 sc_H3.NPC.Exp1 41 4 TRUE 1 1 1 0 0 2 2 2 1 LSEC central vein Endothelial cells 3 2 3 3 4 4 4 4 4 5 5 4 6 4 5_central 5_central LSEC pericentral LSEC pericentral Endothelial cells 0 0 0 0 0 0 0 1 1 5 7 2 7 8 3 3 8 2 4 4 5 Pericentral LSEC Pericentral LSEC 1 0.667405708982925 TRUE (0.6,0.7]
sc_H3.NPC.Exp1_AACTTTCCATTGGTAC NPC.3d.data 2922 1355 0.0217391304347826 FALSE 4.68856947296372 13.347022587269 -0.00936859027662287 -0.0238569604086846 G1 4098 1360 sc_H3 HD3 NPC cells healthy Exp1 V2 sc_H3.NPC.Exp1 41 7 TRUE 1 1 1 0 0 2 2 2 1 LSEC central vein Endothelial cells 3 2 3 3 4 4 4 4 4 5 5 4 6 4 5_central 5_central LSEC pericentral LSEC pericentral Endothelial cells 0 0 3 3 4 5 5 5 6 7 6 6 10 5 8 10 11 7 5 7 6 LSEC (remodelling) LSEC (remodelling) 6 0.970568342912342 FALSE (0.9,1]
sc_H3.NPC.Exp1_ACAGCCGCACACTGCG NPC.3d.data 3819 1491 0.0310841546626232 FALSE 1.85912542550406 16.2346163917256 -0.0407450523864959 -0.0635249042145594 G1 4288 1491 sc_H3 HD3 NPC cells healthy Exp1 V2 sc_H3.NPC.Exp1 41 4 TRUE 1 1 1 0 0 2 2 2 1 LSEC central vein Endothelial cells 3 2 3 3 4 4 4 4 4 5 5 4 6 4 5_central 5_central LSEC pericentral LSEC pericentral Endothelial cells 0 0 0 0 0 0 0 1 1 5 1 2 7 3 2 3 4 2 4 4 5 Pericentral LSEC Pericentral LSEC 1 0.714175374907201 TRUE (0.7,0.8]
sc_H3.NPC.Exp1_ACAGCTAAGGTCATCT NPC.3d.data 4254 1625 0.026676279740447 FALSE 5.68876351669017 18.241654913023 -0.0424912689173458 -0.0827075351213282 G1 4441 1624 sc_H3 HD3 NPC cells healthy Exp1 V2 sc_H3.NPC.Exp1 41 7 TRUE 1 1 1 0 0 2 2 2 1 LSEC central vein Endothelial cells 3 2 3 3 4 4 4 4 4 5 5 4 6 4 5_central 5_central LSEC pericentral LSEC pericentral Endothelial cells 0 0 3 3 4 5 5 5 6 7 6 6 10 5 8 10 11 7 5 7 6 LSEC (remodelling) LSEC (remodelling) 6 0.581192715319883 FALSE (0.5,0.6]
sc_H3.NPC.Exp1_ACCCACTCAGGACGTA NPC.3d.data 3955 1723 0.0386195562859491 FALSE 5.38558786346397 14.968394437421 0.0475081767282 -0.0865134099616858 S 4296 1723 sc_H3 HD3 NPC cells healthy Exp1 V2 sc_H3.NPC.Exp1 1 9 TRUE 1 1 1 0 0 10 10 2 13 LSEC central vein Endothelial cells 3 2 3 3 4 4 4 4 4 5 5 4 6 4 5_central 5_central LSEC pericentral LSEC pericentral Endothelial cells 0 0 0 0 0 0 0 6 5 5 4 1 5 7 5 7 4 2 10 9 5 LSEC (interferon) LSEC (interferon) 5 0.980021304407283 FALSE (0.9,1]
sc_H3.NPC.Exp1_ACGAGCCAGTCCTCCT NPC.3d.data 4549 1671 0.0414201183431953 FALSE 4.77027918223785 19.2569795559464 -0.0169355285769721 -0.0744316730523627 G1 4562 1671 sc_H3 HD3 NPC cells healthy Exp1 V2 sc_H3.NPC.Exp1 41 4 TRUE 1 1 1 0 0 2 2 2 1 LSEC central vein Endothelial cells 3 2 3 3 4 4 4 4 4 5 5 4 6 4 5_central 5_central LSEC pericentral LSEC pericentral Endothelial cells 0 0 0 0 0 2 2 1 2 5 1 9 8 2 5 3 4 5 16 4 1 LSEC (stress) LSEC (stress) 2 0.681970978489489 FALSE (0.6,0.7]
sc_H3.NPC.Exp1_ACGATGTAGTCATGCT NPC.3d.data 3148 1310 0.0475336322869955 FALSE 3.90724269377382 18.0432020330368 0.0161871500637508 -0.0890676883780332 S 4162 1311 sc_H3 HD3 NPC cells healthy Exp1 V2 sc_H3.NPC.Exp1 41 4 TRUE 1 1 1 0 0 2 2 2 1 LSEC central vein Endothelial cells 3 2 3 3 4 4 4 4 4 5 5 4 6 4 5_central 5_central LSEC pericentral LSEC pericentral Endothelial cells 0 0 0 0 2 0 0 1 1 5 1 2 7 3 2 3 4 2 4 4 5 Pericentral LSEC Pericentral LSEC 1 0.771338299925761 TRUE (0.7,0.8]
sc_H3.NPC.Exp1_ACGGAGAAGGACGAAA NPC.3d.data 3326 1384 0.0261554998208527 FALSE 7.00541190619363 15.3337342152736 0.0382504573424247 -0.113563218390805 S 4175 1384 sc_H3 HD3 NPC cells healthy Exp1 V2 sc_H3.NPC.Exp1 41 2 TRUE 1 1 1 0 0 2 2 2 1 LSEC central vein Endothelial cells 3 2 3 3 4 4 4 4 4 5 5 4 6 4 5_central 5_central LSEC pericentral LSEC pericentral Endothelial cells 0 0 0 0 2 0 0 1 1 4 1 2 3 3 2 0 0 1 2 2 3 Pericentral LSEC Pericentral LSEC 1 0.87230138827023 TRUE (0.8,0.9]
sc_H3.NPC.Exp1_ACGGGCTCACGAAGCA NPC.3d.data 3812 1511 0.075098814229249 FALSE 4.24973767051417 20.7764952780693 0.0852874327845224 -0.0462579821200511 S 4291 1511 sc_H3 HD3 NPC cells healthy Exp1 V2 sc_H3.NPC.Exp1 36 4 TRUE 1 1 1 0 0 2 2 2 1 LSEC central vein Endothelial cells 3 2 3 3 4 4 4 4 4 5 5 4 6 4 5_central 5_central LSEC pericentral LSEC pericentral Endothelial cells 0 0 0 0 0 0 0 1 1 5 7 1 7 8 3 3 8 2 4 4 5 Pericentral LSEC Pericentral LSEC 1 0.663693830734967 TRUE (0.6,0.7]
sc_H3.NPC.Exp1_ACGGGTCTCAAGGTAA NPC.3d.data 3528 1487 0.0386195562859491 FALSE 5.07369614512472 16.8367346938775 -0.0140251676922224 -0.054661558109834 G1 4209 1487 sc_H3 HD3 NPC cells healthy Exp1 V2 sc_H3.NPC.Exp1 41 7 TRUE 1 1 1 0 0 2 2 2 1 LSEC central vein Endothelial cells 3 2 3 3 4 4 4 4 4 5 5 4 6 4 5_central 5_central LSEC pericentral LSEC pericentral Endothelial cells 0 0 0 3 4 5 5 5 6 7 6 6 10 5 8 10 11 7 5 7 6 LSEC (remodelling) LSEC (remodelling) 6 0.940109834875281 FALSE (0.9,1]
sc_H3.NPC.Exp1_ACTGAGTAGCCCAATT NPC.3d.data 3915 1630 0.0282776349614396 FALSE 6.84546615581098 15.1213282247765 0.0469261045512501 -0.103192848020434 S 4284 1630 sc_H3 HD3 NPC cells healthy Exp1 V2 sc_H3.NPC.Exp1 41 21 TRUE 1 1 1 0 0 2 2 2 1 LSEC central vein Endothelial cells 3 2 3 3 4 4 4 4 4 5 5 4 6 4 5_central 5_central LSEC pericentral LSEC pericentral Endothelial cells 0 0 0 0 2 2 2 1 2 3 4 9 8 5 5 13 4 20 6 21 1 LSEC (stress) LSEC (stress) 2 0.938048185885977 FALSE (0.9,1]
sc_H3.NPC.Exp1_ATCTACTTCGTCCGTT NPC.3d.data 3334 1534 0.0251327433628319 FALSE 4.34913017396521 13.5572885422915 -0.0111148068074727 -0.108505747126437 G1 4143 1535 sc_H3 HD3 NPC cells healthy Exp1 V2 sc_H3.NPC.Exp1 1 9 TRUE 1 1 1 0 0 10 10 2 13 LSEC central vein Endothelial cells 3 2 3 3 4 4 4 4 4 5 5 4 6 4 5_central 5_central LSEC pericentral LSEC pericentral Endothelial cells 0 0 0 0 2 0 0 6 5 6 3 5 5 7 6 7 4 10 10 9 8 LSEC (interferon) LSEC (interferon) 5 0.869085050196144 FALSE (0.8,0.9]
sc_H3.NPC.Exp1_ATCTGCCTCAACACTG NPC.3d.data 3235 1333 0.0316673025562762 FALSE 5.25502318392581 16.1978361669243 0.0423249625810743 -0.0733077905491699 S 4176 1334 sc_H3 HD3 NPC cells healthy Exp1 V2 sc_H3.NPC.Exp1 53 4 TRUE 1 1 1 0 0 2 2 2 1 LSEC central vein Endothelial cells 3 2 3 3 4 4 4 4 4 5 5 4 6 4 5_central 5_central LSEC pericentral LSEC pericentral Endothelial cells 0 0 0 0 2 0 0 1 1 5 1 2 7 3 2 3 4 1 4 4 3 Pericentral LSEC Pericentral LSEC 1 0.773565426874536 TRUE (0.7,0.8]
sc_H3.NPC.Exp1_ATGAGGGTCATAACCG NPC.3d.data 4170 1698 0.0713501646542261 FALSE 5.37170263788969 18.0815347721823 -0.0186817451078219 -0.02727969348659 G1 4387 1698 sc_H3 HD3 NPC cells healthy Exp1 V2 sc_H3.NPC.Exp1 1 3 TRUE 1 1 1 0 0 10 10 2 13 LSEC central vein Endothelial cells 3 2 3 3 4 4 4 4 4 5 5 4 13 4 5_central 5_central LSEC pericentral LSEC pericentral Endothelial cells 0 0 1 1 0 1 1 2 0 1 4 1 4 1 3 5 10 12 14 3 5 Midzonal LSEC Midzonal LSEC 0 0.570154498886414 TRUE (0.5,0.6]
sc_H3.NPC.Exp1_ATTATCCGTCATGCAT NPC.3d.data 3808 1539 0.026676279740447 FALSE 5.93487394957983 17.0693277310924 0.00862021176340152 -0.0911111111111111 S 4273 1538 sc_H3 HD3 NPC cells healthy Exp1 V2 sc_H3.NPC.Exp1 41 2 TRUE 1 1 1 0 0 2 2 2 1 LSEC central vein Endothelial cells 3 2 3 3 4 4 4 4 4 5 5 4 6 4 5_central 5_central LSEC pericentral LSEC pericentral Endothelial cells 0 0 0 0 2 0 0 1 1 4 1 2 3 3 2 0 0 1 2 2 3 Pericentral LSEC Pericentral LSEC 1 0.903481165553081 TRUE (0.9,1]
sc_H3.NPC.Exp1_CAACCAACATCGGACC NPC.3d.data 4422 1639 0.0563106796116505 FALSE 3.12075983717775 22.2976028946178 -0.0169355285769721 0.0787739463601533 G2M 4514 1639 sc_H3 HD3 NPC cells healthy Exp1 V2 sc_H3.NPC.Exp1 1 4 TRUE 1 1 1 0 0 2 2 2 1 LSEC portal vein Endothelial cells 3 2 3 3 4 4 4 4 4 5 5 4 6 14 5_central 5_central LSEC pericentral LSEC pericentral Endothelial cells 0 0 0 0 0 1 1 0 0 5 7 1 7 8 3 3 8 2 4 4 5 Midzonal LSEC Midzonal LSEC 0 0.59465289532294 TRUE (0.5,0.6]
sc_H3.NPC.Exp1_CACACAACACAAGCCC NPC.3d.data 3732 1608 0.0203672787979967 FALSE 6.27009646302251 12.0042872454448 -0.0204279616386718 -0.0796168582375479 G1 4251 1608 sc_H3 HD3 NPC cells healthy Exp1 V2 sc_H3.NPC.Exp1 41 2 TRUE 1 1 1 0 0 2 2 2 1 LSEC central vein Endothelial cells 3 2 3 3 4 4 4 4 4 5 5 4 6 4 5_central 5_central LSEC pericentral LSEC pericentral Endothelial cells 0 0 0 0 2 0 0 1 1 4 1 2 3 3 2 0 0 1 2 2 3 Pericentral LSEC Pericentral LSEC 1 0.948766080178174 TRUE (0.9,1]
sc_H3.NPC.Exp1_CACACCTAGATATGCA NPC.3d.data 4589 1673 0.0644490644490645 FALSE 5.77467857921116 19.6556984092395 0.0097843561173014 -0.0771902937420179 S 4590 1673 sc_H3 HD3 NPC cells healthy Exp1 V2 sc_H3.NPC.Exp1 1 11 TRUE 1 1 1 0 0 2 2 2 13 LSEC central vein Endothelial cells 3 2 3 3 4 4 4 4 4 5 5 4 6 4 5_central 5_central LSEC pericentral LSEC pericentral Endothelial cells 0 0 0 0 0 2 2 7 2 5 8 9 6 9 10 11 6 2 13 11 1 LSEC (stress) LSEC (stress) 2 0.283811792495742 FALSE (0.2,0.3]
sc_H3.NPC.Exp1_CACCTTGAGTCGATAA NPC.3d.data 3335 1456 0.0203672787979967 FALSE 5.00749625187406 14.3328335832084 -0.0343422584400466 -0.0708812260536399 G1 4165 1454 sc_H3 HD3 NPC cells healthy Exp1 V2 sc_H3.NPC.Exp1 41 2 TRUE 1 1 1 0 0 2 2 2 1 LSEC central vein Endothelial cells 3 2 3 3 4 4 4 4 4 5 5 4 6 4 5_central 5_central LSEC pericentral LSEC pericentral Endothelial cells 0 0 0 0 2 0 0 1 1 4 1 2 3 3 2 0 0 1 2 2 3 Pericentral LSEC Pericentral LSEC 1 0.822562219747587 TRUE (0.8,0.9]
sc_H3.NPC.Exp1_CACTCCACACAACTGT NPC.3d.data 3603 1516 0.029940119760479 FALSE 3.49708576186511 17.8184845961699 -0.0105327346305228 -0.037522349936143 G1 4224 1515 sc_H3 HD3 NPC cells healthy Exp1 V2 sc_H3.NPC.Exp1 9 4 TRUE 1 1 1 0 0 2 2 2 1 LSEC central vein Endothelial cells 3 2 3 3 4 4 4 4 4 5 5 4 6 4 5_central 5_central LSEC pericentral LSEC pericentral Endothelial cells 0 0 0 0 2 0 0 1 1 5 1 2 7 3 2 3 8 2 4 4 5 Pericentral LSEC Pericentral LSEC 1 0.718629628804751 TRUE (0.7,0.8]
sc_H3.NPC.Exp1_CACTCCACACCCAGTG NPC.3d.data 3473 1452 0.0272034820457018 FALSE 2.82176792398503 18.4854592571264 -0.00180165197627363 -0.101021711366539 G1 4203 1452 sc_H3 HD3 NPC cells healthy Exp1 V2 sc_H3.NPC.Exp1 41 2 TRUE 1 1 1 0 0 2 2 2 1 LSEC central vein Endothelial cells 3 2 3 3 4 4 4 4 4 5 5 4 6 4 5_central 5_central LSEC pericentral LSEC pericentral Endothelial cells 0 0 0 0 2 0 0 1 1 4 1 2 3 3 2 0 0 1 2 2 3 Pericentral LSEC Pericentral LSEC 1 0.87675564216778 TRUE (0.8,0.9]
sc_H3.NPC.Exp1_CAGCCGACACAGCGTC NPC.3d.data 3614 1537 0.0353314807463279 FALSE 5.75539568345324 17.9302711676812 -0.0146072398691724 -0.0713409961685824 G1 4220 1537 sc_H3 HD3 NPC cells healthy Exp1 V2 sc_H3.NPC.Exp1 36 4 TRUE 1 1 1 0 0 2 2 2 1 LSEC central vein Endothelial cells 3 2 3 3 4 4 4 4 4 5 5 4 6 4 5_central 5_central LSEC pericentral LSEC pericentral Endothelial cells 0 0 0 0 0 0 0 1 1 5 1 2 8 8 5 3 4 2 4 4 5 Pericentral LSEC Pericentral LSEC 1 0.745355152190052 TRUE (0.7,0.8]
sc_H3.NPC.Exp1_CAGCCGATCTGTCTAT NPC.3d.data 2914 1305 0.0277372262773723 FALSE 4.59849004804393 13.1777625257378 0.0208437274793503 0.013639846743295 S 4104 1308 sc_H3 HD3 NPC cells healthy Exp1 V2 sc_H3.NPC.Exp1 9 2 TRUE 1 1 1 0 0 2 2 2 1 LSEC central vein Endothelial cells 3 2 3 3 4 4 4 4 4 5 5 4 6 4 5_central 5_central LSEC pericentral LSEC pericentral Endothelial cells 0 0 0 0 2 0 0 1 1 4 1 2 3 3 2 0 0 1 2 2 3 Pericentral LSEC Pericentral LSEC 1 0.85448437268003 TRUE (0.8,0.9]
sc_H3.NPC.Exp1_CATATTCAGCTGAACG NPC.3d.data 4785 1744 0.0666666666666667 FALSE 2.71682340647858 23.8244514106583 0.00105327346305227 -0.112388250319285 S 4720 1744 sc_H3 HD3 NPC cells healthy Exp1 V2 sc_H3.NPC.Exp1 1 4 TRUE 1 1 1 0 0 10 10 2 13 LSEC central vein Endothelial cells 3 2 3 3 4 4 4 4 4 5 5 4 6 4 5_central 5_central LSEC pericentral LSEC pericentral Endothelial cells 0 0 0 0 0 2 2 2 2 5 7 1 7 8 3 3 8 2 4 4 5 LSEC (stress) LSEC (stress) 2 0.590015905729899 FALSE (0.5,0.6]
sc_H3.NPC.Exp1_CATCGAACATTCGACA NPC.3d.data 3698 1467 0.0217391304347826 FALSE 3.70470524607896 15.8464034613304 0.00105327346305227 -0.0653639846743295 S 4260 1467 sc_H3 HD3 NPC cells healthy Exp1 V2 sc_H3.NPC.Exp1 41 2 TRUE 1 1 1 0 0 2 2 2 1 LSEC central vein Endothelial cells 3 2 3 3 4 4 4 4 4 5 5 4 6 4 5_central 5_central LSEC pericentral LSEC pericentral Endothelial cells 0 0 0 0 2 0 0 1 1 4 1 2 3 3 2 0 0 1 2 2 3 Pericentral LSEC Pericentral LSEC 1 0.909420170749814 TRUE (0.9,1]
sc_H3.NPC.Exp1_CATCGAAGTAAGGATT NPC.3d.data 4034 1625 0.0467289719626168 FALSE 5.60237977193852 14.9231531978185 -0.0465657741559953 -0.0842145593869732 G1 4343 1625 sc_H3 HD3 NPC cells healthy Exp1 V2 sc_H3.NPC.Exp1 1 2 TRUE 1 1 1 0 0 10 10 2 13 LSEC central vein Endothelial cells 3 2 3 3 4 4 4 4 4 5 5 4 6 4 5_central 5_central LSEC pericentral LSEC pericentral Endothelial cells 0 0 0 0 2 0 0 1 1 5 1 2 4 3 2 5 7 1 2 2 3 Pericentral LSEC Pericentral LSEC 1 0.723083882702301 TRUE (0.7,0.8]
sc_H3.NPC.Exp1_CATTATCAGCAGCGTA NPC.3d.data 4441 1641 0.0277372262773723 FALSE 3.76041432109885 20.3107408241387 -0.0134430955152725 -0.0781098339719029 G1 4522 1641 sc_H3 HD3 NPC cells healthy Exp1 V2 sc_H3.NPC.Exp1 41 4 TRUE 1 1 1 0 0 2 2 2 1 LSEC portal vein Endothelial cells 3 2 3 3 4 4 4 4 4 5 5 4 6 4 5_central 5_central LSEC pericentral LSEC pericentral Endothelial cells 0 0 0 0 2 0 0 1 1 5 1 2 7 3 2 3 0 1 2 4 5 Pericentral LSEC Pericentral LSEC 1 0.804745204157387 TRUE (0.8,0.9]
sc_H3.NPC.Exp1_CCCAGTTCAATAAGCA NPC.3d.data 3513 1482 0.0186092066601371 FALSE 3.44434955878167 12.8664958724737 -0.00995066245357282 -0.0264878671775224 G1 4202 1482 sc_H3 HD3 NPC cells healthy Exp1 V2 sc_H3.NPC.Exp1 41 2 TRUE 1 1 1 0 0 2 2 2 1 LSEC central vein Endothelial cells 3 2 3 3 4 4 4 4 4 5 5 4 6 4 5_central 5_central LSEC pericentral LSEC pericentral Endothelial cells 0 0 0 0 2 0 0 1 1 4 1 2 3 3 2 0 0 1 2 2 3 Pericentral LSEC Pericentral LSEC 1 0.910904922048998 TRUE (0.9,1]
sc_H3.NPC.Exp1_CCTCAGTGTGGGTATG NPC.3d.data 3635 1511 0.0251327433628319 FALSE 7.09766162310867 18.101788170564 0.013858861355951 -0.0786973180076628 S 4231 1511 sc_H3 HD3 NPC cells healthy Exp1 V2 sc_H3.NPC.Exp1 41 2 TRUE 1 1 1 0 0 2 2 2 1 LSEC central vein Endothelial cells 3 2 3 3 4 4 4 4 4 5 5 4 6 4 5_central 5_central LSEC pericentral LSEC pericentral Endothelial cells 0 0 0 0 2 0 0 1 1 4 1 2 3 3 2 0 0 1 2 2 3 Pericentral LSEC Pericentral LSEC 1 0.897542160356347 TRUE (0.8,0.9]
sc_H3.NPC.Exp1_CGATCGGAGGGCTTGA NPC.3d.data 4007 1652 0.0347003154574132 FALSE 7.61167956076866 17.1699525829798 -0.0378346915017462 -0.125721583652618 G1 4334 1652 sc_H3 HD3 NPC cells healthy Exp1 V2 sc_H3.NPC.Exp1 1 12 TRUE 1 1 1 0 0 10 10 2 13 LSEC central vein Endothelial cells 3 2 3 3 4 4 4 4 4 5 5 4 6 4 5_central 5_central LSEC pericentral LSEC pericentral Endothelial cells 0 0 0 0 0 2 2 5 2 3 4 9 8 5 5 13 4 7 6 12 1 LSEC (stress) LSEC (stress) 2 0.921929100351738 FALSE (0.9,1]
sc_H3.NPC.Exp1_CGCCAAGGTGAAATCA NPC.3d.data 3306 1468 0.0334630350194553 FALSE 3.93224440411373 14.9425287356322 0.0103664282942513 -0.119080459770115 S 4157 1468 sc_H3 HD3 NPC cells healthy Exp1 V2 sc_H3.NPC.Exp1 41 7 TRUE 1 1 1 0 0 2 2 2 1 LSEC central vein Endothelial cells 3 2 3 3 4 4 4 4 4 5 5 4 6 4 5_central 5_central LSEC pericentral LSEC pericentral Endothelial cells 0 0 3 3 4 5 5 5 6 7 6 6 10 5 11 14 11 7 5 7 6 LSEC (remodelling) LSEC (remodelling) 6 0.884184598834878 FALSE (0.8,0.9]
sc_H3.NPC.Exp1_CGGACACGTCGAGATG NPC.3d.data 4263 1598 0.119638826185102 FALSE 6.16936429744312 21.4403002580342 -0.0349243306169965 -0.0485568326947637 G1 4448 1598 sc_H3 HD3 NPC cells healthy Exp1 V2 sc_H3.NPC.Exp1 36 4 TRUE 1 1 1 0 0 2 2 2 1 LSEC central vein Endothelial cells 3 2 3 3 4 4 4 4 4 5 5 4 6 4 5_central 5_central LSEC pericentral LSEC pericentral Endothelial cells 0 0 0 0 0 0 0 1 1 5 7 1 7 8 3 3 8 2 4 4 5 Pericentral LSEC Pericentral LSEC 1 0.633998804751299 TRUE (0.6,0.7]
sc_H3.NPC.Exp1_CGTAGGCCAGTAACGG NPC.3d.data 2997 1391 0.0251327433628319 FALSE 4.43777110443777 14.0807474140807 0.0156050778868008 -0.0478927203065134 S 4084 1392 sc_H3 HD3 NPC cells healthy Exp1 V2 sc_H3.NPC.Exp1 41 21 TRUE 1 1 1 0 0 2 2 2 1 LSEC central vein Endothelial cells 3 2 3 3 4 4 4 4 4 5 5 4 6 4 5_central 5_central LSEC pericentral LSEC pericentral Endothelial cells 0 0 0 0 2 2 2 1 2 3 4 9 8 2 5 13 18 20 6 21 3 LSEC (stress) LSEC (stress) 2 0.976373832753059 FALSE (0.9,1]
sc_H3.NPC.Exp1_CGTGAGCCACTCAGGC NPC.3d.data 4761 1715 0.0725761772853186 FALSE 3.04557865994539 21.8441503885738 -0.0210100338156217 -0.11389527458493 G1 4713 1714 sc_H3 HD3 NPC cells healthy Exp1 V2 sc_H3.NPC.Exp1 1 3 TRUE 1 1 1 0 0 10 10 2 13 LSEC central vein Endothelial cells 3 2 3 3 4 4 4 4 4 5 5 4 6 4 5_central 5_central LSEC pericentral LSEC pericentral Endothelial cells 0 0 1 0 0 1 1 0 0 5 7 1 7 8 3 1 8 2 3 3 5 Midzonal LSEC Midzonal LSEC 0 0.553822234595397 TRUE (0.5,0.6]
sc_H3.NPC.Exp1_CGTGAGCTCAATCACG NPC.3d.data 4663 1772 0.0241343126967471 FALSE 6.64808063478447 16.9418829079991 -0.00825988136814679 -0.0779821200510856 G1 4661 1771 sc_H3 HD3 NPC cells healthy Exp1 V2 sc_H3.NPC.Exp1 41 8 TRUE 1 1 1 0 0 2 2 2 1 LSEC central vein Endothelial cells 3 2 3 3 4 4 4 4 4 5 5 4 6 4 5_central 5_central LSEC pericentral LSEC pericentral Endothelial cells 0 0 0 0 2 0 0 1 1 4 1 2 3 3 2 0 0 1 2 8 3 Pericentral LSEC Pericentral LSEC 1 0.968067847067558 TRUE (0.9,1]
sc_H3.NPC.Exp1_CTAAGACTCCTGTACC NPC.3d.data 4573 1766 0.0366197183098592 FALSE 4.57030395801443 14.9136234419418 0.0236986529186762 -0.126513409961686 S 4577 1764 sc_H3 HD3 NPC cells healthy Exp1 V2 sc_H3.NPC.Exp1 1 4 TRUE 1 1 1 0 0 10 10 2 13 LSEC central vein Endothelial cells 3 2 3 3 4 4 4 4 4 5 5 4 6 4 5_central 5_central LSEC pericentral LSEC pericentral Endothelial cells 0 0 0 0 2 0 0 1 1 5 1 2 7 3 2 3 8 1 4 4 5 Pericentral LSEC Pericentral LSEC 1 0.757975538233111 TRUE (0.7,0.8]
sc_H3.NPC.Exp1_CTAAGACTCGCCATAA NPC.3d.data 4790 1723 0.0725761772853186 FALSE 4.8643006263048 21.4613778705637 -0.0221741781695216 -0.11272030651341 G1 4720 1723 sc_H3 HD3 NPC cells healthy Exp1 V2 sc_H3.NPC.Exp1 1 4 TRUE 1 1 1 0 0 6 5 20 27 LSEC portal vein Endothelial cells 3 2 3 3 4 4 4 4 4 5 5 4 6 4 5_central 5_central LSEC pericentral LSEC pericentral Endothelial cells 0 0 1 1 0 1 1 0 0 5 7 1 7 8 3 3 8 4 4 4 0 Midzonal LSEC Midzonal LSEC 0 0.565700244988864 TRUE (0.5,0.6]
sc_H3.NPC.Exp1_CTAGAGTTCCCATTTA NPC.3d.data 4389 1754 0.0379436964504284 FALSE 4.73912052859421 20.1412622465254 0.00454570652475193 -0.0923627075351213 S 4496 1754 sc_H3 HD3 NPC cells healthy Exp1 V2 sc_H3.NPC.Exp1 41 8 TRUE 1 1 1 0 0 2 2 2 1 LSEC central vein Endothelial cells 3 2 3 3 4 4 4 4 4 5 5 4 6 4 5_central 5_central LSEC pericentral LSEC pericentral Endothelial cells 0 0 0 0 2 0 0 1 1 6 1 2 5 11 9 7 3 8 9 8 3 Pericentral LSEC Pericentral LSEC 1 0.798806198960653 TRUE (0.7,0.8]
sc_H3.NPC.Exp1_CTGTGCTTCAGATAAG NPC.3d.data 3196 1355 0.0467289719626168 FALSE 4.78723404255319 17.334167709637 0.013858861355951 -0.0607662835249042 S 4146 1355 sc_H3 HD3 NPC cells healthy Exp1 V2 sc_H3.NPC.Exp1 1 11 TRUE 1 1 1 0 0 2 2 2 1 LSEC central vein Endothelial cells 3 2 3 3 4 4 4 4 4 5 5 4 6 4 5_central 5_central LSEC pericentral LSEC pericentral Endothelial cells 0 0 1 0 0 2 2 0 0 9 7 7 7 8 10 3 8 13 13 11 5 Midzonal LSEC Midzonal LSEC 0 0.587229138827023 TRUE (0.5,0.6]
sc_H3.NPC.Exp1_CTTTGCGTCTGCGGCA NPC.3d.data 4203 1821 0.0359712230215827 FALSE 5.37711158696169 15.2748037116345 0.00221741781695216 -0.0934099616858237 S 4389 1821 sc_H3 HD3 NPC cells healthy Exp1 V2 sc_H3.NPC.Exp1 1 9 TRUE 1 1 1 0 0 10 10 2 13 LSEC central vein Endothelial cells 3 2 3 3 4 4 4 4 4 5 5 4 6 4 5_central 5_central LSEC pericentral LSEC pericentral Endothelial cells 0 0 0 0 2 0 0 1 1 5 1 1 5 3 2 3 4 2 4 9 5 Pericentral LSEC Pericentral LSEC 1 0.680768470675575 TRUE (0.6,0.7]
sc_H3.NPC.Exp1_GAATGAACAGCGATCC NPC.3d.data 4830 1816 0.110952040085898 FALSE 5.44513457556936 18.343685300207 -0.00243915959864738 -0.0684546615581098 G1 4740 1816 sc_H3 HD3 NPC cells healthy Exp1 V2 sc_H3.NPC.Exp1 1 7 TRUE 1 1 1 0 0 10 10 2 13 LSEC central vein Endothelial cells 3 2 3 3 4 4 4 4 4 5 5 4 6 4 5_central 5_central LSEC pericentral LSEC pericentral Endothelial cells 0 0 3 3 4 5 5 5 6 7 6 6 10 5 11 14 11 7 5 7 6 LSEC (remodelling) LSEC (remodelling) 6 0.881603813979022 FALSE (0.8,0.9]
sc_H3.NPC.Exp1_GAATGAAGTTAAAGAC NPC.3d.data 3677 1504 0.0353314807463279 FALSE 3.78025564318738 17.8950231166712 -0.0413271245634459 -0.0756066411238825 G1 4249 1504 sc_H3 HD3 NPC cells healthy Exp1 V2 sc_H3.NPC.Exp1 41 4 TRUE 1 1 1 0 0 2 2 2 1 LSEC central vein Endothelial cells 3 2 3 3 4 4 4 4 4 5 5 4 6 4 5_central 5_central LSEC pericentral LSEC pericentral Endothelial cells 0 0 0 0 2 0 0 1 1 5 1 2 7 3 2 3 0 1 4 4 5 Pericentral LSEC Pericentral LSEC 1 0.794351945063103 TRUE (0.7,0.8]
sc_H3.NPC.Exp1_GACCAATCAATAGCGG NPC.3d.data 3659 1508 0.023643949930459 FALSE 4.07215086089095 14.1022137195955 -0.0424912689173458 -0.0630651340996169 G1 4234 1508 sc_H3 HD3 NPC cells healthy Exp1 V2 sc_H3.NPC.Exp1 41 2 TRUE 1 1 1 0 0 2 2 2 1 LSEC central vein Endothelial cells 3 2 3 3 4 4 4 4 4 5 5 4 6 4 5_central 5_central LSEC pericentral LSEC pericentral Endothelial cells 0 0 0 0 2 0 0 1 1 4 1 2 3 3 2 0 0 1 2 2 3 Pericentral LSEC Pericentral LSEC 1 0.770595924276169 TRUE (0.7,0.8]
sc_H3.NPC.Exp1_GACGGCTAGAGCTGCA NPC.3d.data 4295 1764 0.0535291331122691 FALSE 5.12223515715949 16.9499417927823 0.00105327346305227 -0.130906768837803 S 4441 1763 sc_H3 HD3 NPC cells healthy Exp1 V2 sc_H3.NPC.Exp1 1 12 TRUE 1 1 1 0 0 2 10 2 13 LSEC central vein Endothelial cells 3 2 3 3 4 4 4 4 4 5 5 4 6 4 5_central 5_central LSEC pericentral LSEC pericentral Endothelial cells 0 0 0 0 0 2 2 2 2 3 4 9 8 2 5 13 4 5 6 12 1 LSEC (stress) LSEC (stress) 2 0.719024032566295 FALSE (0.7,0.8]
sc_H3.NPC.Exp1_GATCGATGTAGCGCTC NPC.3d.data 3546 1520 0.0328565906455354 FALSE 2.34066553863508 16.1872532430908 -0.0384167636786962 -0.0497318007662835 G1 4195 1520 sc_H3 HD3 NPC cells healthy Exp1 V2 sc_H3.NPC.Exp1 41 4 TRUE 1 1 1 0 0 2 2 2 1 LSEC portal vein Endothelial cells 3 2 3 3 4 4 4 4 4 5 5 4 6 4 5_central 5_central LSEC pericentral LSEC pericentral Endothelial cells 0 0 0 0 2 0 0 1 1 5 1 2 7 3 2 3 8 2 2 4 5 Pericentral LSEC Pericentral LSEC 1 0.645134439495175 TRUE (0.6,0.7]
sc_H3.NPC.Exp1_GCAAACTTCACCGTAA NPC.3d.data 4885 1851 0.0491803278688525 FALSE 4.89252814738997 14.7389969293756 0.0486723210820999 -0.049808429118774 S 4775 1851 sc_H3 HD3 NPC cells healthy Exp1 V2 sc_H3.NPC.Exp1 1 21 TRUE 1 1 1 0 0 10 10 2 13 LSEC central vein Endothelial cells 3 2 3 3 4 4 4 4 4 5 5 4 6 4 5_central 5_central LSEC pericentral LSEC pericentral Endothelial cells 0 0 0 0 2 2 2 1 2 3 4 9 8 2 5 13 18 20 6 21 1 LSEC (stress) LSEC (stress) 2 0.902013166545703 FALSE (0.9,1]
sc_H3.NPC.Exp1_GCACTCTCAACTGCGC NPC.3d.data 6227 2100 0.0282776349614396 FALSE 5.34767946041432 18.2110165408704 -0.0100060978989966 -0.117062579821201 G1 5119 2095 sc_H3 HD3 NPC cells healthy Exp1 V2 sc_H3.NPC.Exp1 1 2 TRUE 1 1 1 0 0 10 10 10 13 LSEC portal vein Endothelial cells 3 2 3 3 4 4 4 4 4 5 5 4 6 4 5_central 5_central LSEC pericentral LSEC pericentral Endothelial cells 0 0 0 0 2 0 0 1 1 4 1 2 3 3 2 0 0 1 2 2 3 Pericentral LSEC Pericentral LSEC 1 0.905708292501856 TRUE (0.9,1]
sc_H3.NPC.Exp1_GCATGTACATACTACG NPC.3d.data 3150 1324 0.0347003154574132 FALSE 5.3968253968254 19.4285714285714 -0.0041299406840734 -0.049272030651341 G1 4153 1324 sc_H3 HD3 NPC cells healthy Exp1 V2 sc_H3.NPC.Exp1 36 4 TRUE 1 1 1 0 0 2 2 2 1 LSEC central vein Endothelial cells 3 2 3 3 4 4 4 4 4 5 5 4 6 4 5_central 5_central LSEC pericentral LSEC pericentral Endothelial cells 0 0 0 0 0 0 0 1 1 5 7 1 7 8 3 3 8 2 4 4 5 Pericentral LSEC Pericentral LSEC 1 0.686707475872309 TRUE (0.6,0.7]
sc_H3.NPC.Exp1_GCGCAACAGCACCGTC NPC.3d.data 3835 1535 0.0517482517482518 FALSE 3.83311603650587 18.5136897001304 0.00745606740950163 -0.122758620689655 S 4286 1535 sc_H3 HD3 NPC cells healthy Exp1 V2 sc_H3.NPC.Exp1 41 4 TRUE 1 1 1 0 0 2 2 2 1 LSEC central vein Endothelial cells 3 2 3 3 4 4 4 4 4 5 5 4 6 4 5_central 5_central LSEC pericentral LSEC pericentral Endothelial cells 0 0 0 0 0 2 2 2 1 5 4 9 8 8 5 3 8 2 4 4 5 Pericentral LSEC Pericentral LSEC 1 0.728280512249443 TRUE (0.7,0.8]
sc_H3.NPC.Exp1_GCTGCAGAGCTCTCGG NPC.3d.data 3826 1549 0.0459363957597173 FALSE 13.9309984317825 13.5912179822269 0.00803813958645157 -0.101685823754789 S 4295 1549 sc_H3 HD3 NPC cells healthy Exp1 V2 sc_H3.NPC.Exp1 1 10 TRUE 1 1 1 0 0 2 2 2 1 LSEC central vein Endothelial cells 3 2 3 3 4 4 4 4 4 5 5 4 6 4 5_central 5_central LSEC pericentral LSEC pericentral Endothelial cells 0 0 0 0 2 6 2 2 7 8 9 8 9 6 5 6 12 9 12 10 7 LSEC (high MT 1) LSEC (high MT 1) 7 0.739767605737587 FALSE (0.7,0.8]
sc_H3.NPC.Exp1_GCTGCAGCAAGAGTCG NPC.3d.data 3083 1405 0.0251327433628319 FALSE 7.71975348686344 11.0930911449886 0.00745606740950163 -0.0779054916985951 S 4099 1405 sc_H3 HD3 NPC cells healthy Exp1 V2 sc_H3.NPC.Exp1 1 7 TRUE 1 1 1 0 0 2 10 2 13 LSEC central vein Endothelial cells 3 2 3 3 4 4 4 4 4 5 5 4 6 4 5_central 5_central LSEC pericentral LSEC pericentral Endothelial cells 0 0 3 3 4 5 5 5 6 7 6 6 10 5 8 10 11 7 5 7 6 LSEC (remodelling) LSEC (remodelling) 6 0.849004126975875 FALSE (0.8,0.9]
sc_H3.NPC.Exp1_GCTGCAGCAATAGCAA NPC.3d.data 3476 1431 0.0347003154574132 FALSE 3.4234752589183 17.0310701956272 -0.0325960419091967 -0.0362707535121328 G1 4199 1430 sc_H3 HD3 NPC cells healthy Exp1 V2 sc_H3.NPC.Exp1 41 21 TRUE 1 1 1 0 0 2 2 2 1 LSEC central vein Endothelial cells 3 2 3 3 4 4 4 4 4 5 5 4 6 4 5_central 5_central LSEC pericentral LSEC pericentral Endothelial cells 0 0 0 0 2 2 2 1 2 3 1 9 8 3 5 13 4 20 6 21 3 LSEC (stress) LSEC (stress) 2 0.791263280351862 FALSE (0.7,0.8]
sc_H3.NPC.Exp1_GGAACTTCAACAACCT NPC.3d.data 5249 1950 0.0508788159111933 FALSE 4.49609449418937 21.6041150695371 0.0637507622373746 -0.0182886334610473 S 4917 1949 sc_H3 HD3 NPC cells healthy Exp1 V2 sc_H3.NPC.Exp1 1 3 TRUE 1 1 1 0 0 10 10 2 13 LSEC portal vein Endothelial cells 3 2 3 3 4 4 4 4 4 5 5 4 6 4 5_central 5_central LSEC pericentral LSEC pericentral Endothelial cells 0 0 1 0 0 1 1 0 0 5 7 1 7 8 3 1 8 2 4 3 5 Midzonal LSEC Midzonal LSEC 0 0.604303778767632 TRUE (0.6,0.7]
sc_H3.NPC.Exp1_GGAATAAGTGCACCAC NPC.3d.data 4066 1707 0.0241343126967471 FALSE 2.9758976881456 16.2813575996065 -0.0204279616386718 -0.0944572158365262 G1 4343 1706 sc_H3 HD3 NPC cells healthy Exp1 V2 sc_H3.NPC.Exp1 41 2 TRUE 1 1 1 0 0 2 2 2 1 LSEC central vein Endothelial cells 3 2 3 3 4 4 4 4 4 5 5 4 6 4 5_central 5_central LSEC pericentral LSEC pericentral Endothelial cells 0 0 0 0 2 0 0 1 1 4 1 2 3 3 2 0 0 1 2 2 3 Pericentral LSEC Pericentral LSEC 1 0.878982769116555 TRUE (0.8,0.9]
sc_H3.NPC.Exp1_GGAATAAGTTCCTCCA NPC.3d.data 3086 1381 0.0181818181818182 FALSE 6.86973428386261 14.8412184057032 -0.0378346915017462 -0.0817113665389528 G1 4132 1382 sc_H3 HD3 NPC cells healthy Exp1 V2 sc_H3.NPC.Exp1 41 2 TRUE 1 1 1 0 0 2 2 2 1 LSEC central vein Endothelial cells 3 2 3 3 4 4 4 4 4 5 5 4 6 4 5_central 5_central LSEC pericentral LSEC pericentral Endothelial cells 0 0 0 0 2 0 0 1 1 4 1 2 3 3 2 0 0 1 2 2 3 Pericentral LSEC Pericentral LSEC 1 0.837409732739421 TRUE (0.8,0.9]
sc_H3.NPC.Exp1_GGACAGAAGTTACCCA NPC.3d.data 4719 1711 0.0508788159111933 FALSE 5.14939605848697 19.5804195804196 -0.0448195576251455 -0.123882503192848 G1 4704 1711 sc_H3 HD3 NPC cells healthy Exp1 V2 sc_H3.NPC.Exp1 1 4 TRUE 1 1 1 0 0 10 10 2 13 LSEC central vein Endothelial cells 3 2 3 3 4 4 4 4 4 5 5 4 6 4 5_central 5_central LSEC pericentral LSEC pericentral Endothelial cells 0 0 0 0 0 2 2 7 2 5 7 9 7 8 15 3 8 2 16 4 1 LSEC (stress) LSEC (stress) 2 0.683054201963264 FALSE (0.6,0.7]
sc_H3.NPC.Exp1_GGACAGAGTTCCACAA NPC.3d.data 4150 1675 0.0526315789473684 FALSE 5.03614457831325 17.1566265060241 0.0115305726481512 -0.0880204342273308 S 4380 1675 sc_H3 HD3 NPC cells healthy Exp1 V2 sc_H3.NPC.Exp1 1 4 TRUE 1 1 1 0 0 2 2 2 1 LSEC central vein Endothelial cells 3 8 3 3 10 4 4 4 4 5 15 18 16 4 5_central 5_central LSEC pericentral LSEC pericentral Endothelial cells 0 0 0 0 0 0 0 1 1 5 1 2 8 8 5 3 8 2 4 4 5 Pericentral LSEC Pericentral LSEC 1 0.72679576095026 TRUE (0.7,0.8]
sc_H3.NPC.Exp1_GGCTCGAAGATATACG NPC.3d.data 2929 1352 0.0414201183431953 FALSE 7.10139979515193 14.4759303516559 -0.0261932479627474 -0.0261558109833972 G1 4090 1355 sc_H3 HD3 NPC cells healthy Exp1 V2 sc_H3.NPC.Exp1 41 4 TRUE 1 1 1 0 0 2 2 2 1 LSEC central vein Endothelial cells 3 2 3 3 4 4 4 4 4 5 5 4 6 4 5_central 5_central LSEC pericentral LSEC pericentral Endothelial cells 0 0 0 0 2 0 0 1 1 5 1 2 7 3 2 3 8 1 2 4 5 Pericentral LSEC Pericentral LSEC 1 0.712690623608018 TRUE (0.7,0.8]
sc_H3.NPC.Exp1_GGCTGGTCACGAAATA NPC.3d.data 5053 1979 0.0421455938697318 FALSE 3.70077181872155 14.1302196714823 0.0544376074061755 -0.0386462324393359 S 4851 1978 sc_H3 HD3 NPC cells healthy Exp1 V2 sc_H3.NPC.Exp1 1 9 TRUE 1 1 1 0 0 10 10 10 13 LSEC central vein Endothelial cells 3 2 3 3 4 4 4 4 4 5 5 4 6 4 5_central 5_central LSEC pericentral LSEC pericentral Endothelial cells 0 0 0 0 2 0 0 1 1 5 1 2 5 3 2 3 4 1 10 9 8 Pericentral LSEC Pericentral LSEC 1 0.793609569413512 TRUE (0.7,0.8]
sc_H3.NPC.Exp1_GGGCATCTCCGTCAAA NPC.3d.data 5424 1977 0.0790697674418605 FALSE 2.87610619469027 21.3864306784661 -0.0129164587837463 -0.0890166028097063 G1 4972 1976 sc_H3 HD3 NPC cells healthy Exp1 V2 sc_H3.NPC.Exp1 1 4 TRUE 1 1 1 0 0 10 10 2 13 LSEC portal vein Endothelial cells 3 2 3 3 4 4 4 4 4 5 5 4 6 4 5_central 5_central LSEC pericentral LSEC pericentral Endothelial cells 0 0 0 0 0 0 0 1 1 5 7 1 7 8 3 3 8 2 4 4 5 Pericentral LSEC Pericentral LSEC 1 0.671859962880475 TRUE (0.6,0.7]
sc_H3.NPC.Exp1_GGTATTGAGTTCGATC NPC.3d.data 3659 1529 0.0261554998208527 FALSE 2.54167805411315 16.2339437004646 0.0301014468651256 -0.0886079182630907 S 4230 1528 sc_H3 HD3 NPC cells healthy Exp1 V2 sc_H3.NPC.Exp1 41 2 TRUE 1 1 1 0 0 2 2 2 1 LSEC central vein Endothelial cells 3 2 3 3 4 4 4 4 4 5 5 4 6 4 5_central 5_central LSEC pericentral LSEC pericentral Endothelial cells 0 0 0 0 2 0 0 1 1 4 1 2 3 3 2 0 0 1 2 2 3 Pericentral LSEC Pericentral LSEC 1 0.839636859688196 TRUE (0.8,0.9]
sc_H3.NPC.Exp1_GGTGCGTCATTCACTT NPC.3d.data 3373 1468 0.0310841546626232 FALSE 7.61932997331752 15.5351319300326 -0.0128610233383225 -0.1157343550447 G1 4179 1466 sc_H3 HD3 NPC cells healthy Exp1 V2 sc_H3.NPC.Exp1 1 7 TRUE 1 1 1 0 0 2 10 2 13 LSEC central vein Endothelial cells 3 2 3 3 4 4 4 4 4 5 5 4 6 4 5_central 5_central LSEC pericentral LSEC pericentral Endothelial cells 0 0 3 3 4 5 5 5 6 7 6 6 10 5 8 10 11 7 5 7 6 LSEC (remodelling) LSEC (remodelling) 6 0.878236534098977 FALSE (0.8,0.9]
sc_H3.NPC.Exp1_GTACGTAAGTCCATAC NPC.3d.data 4040 1666 0.0475336322869955 FALSE 2.07920792079208 20.0495049504951 0.0103664282942513 -0.102860791826309 S 4344 1665 sc_H3 HD3 NPC cells healthy Exp1 V2 sc_H3.NPC.Exp1 37 4 TRUE 1 1 1 0 0 2 2 2 1 LSEC portal vein Endothelial cells 3 2 3 3 4 4 4 4 4 5 5 4 6 4 5_central 5_central LSEC pericentral LSEC pericentral Endothelial cells 0 0 0 0 0 0 0 1 1 5 7 1 7 8 3 3 8 2 4 4 5 Pericentral LSEC Pericentral LSEC 1 0.675571841128434 TRUE (0.6,0.7]
sc_H3.NPC.Exp1_GTCATTTGTGGTACAG NPC.3d.data 3684 1513 0.04 FALSE 5.48317046688382 18.2953311617807 -0.0343422584400466 0.0110089399744572 G2M 4239 1513 sc_H3 HD3 NPC cells healthy Exp1 V2 sc_H3.NPC.Exp1 9 4 TRUE 1 1 1 0 0 2 2 2 1 LSEC central vein Endothelial cells 3 2 3 3 4 4 4 4 4 5 5 4 6 4 5_central 5_central LSEC pericentral LSEC pericentral Endothelial cells 0 0 0 0 0 0 0 1 1 5 7 1 7 8 3 3 8 2 4 4 5 Pericentral LSEC Pericentral LSEC 1 0.708978745360059 TRUE (0.7,0.8]
sc_H3.NPC.Exp1_GTGCGGTCAATCTACG NPC.3d.data 3810 1570 0.0217391304347826 FALSE 8.9238845144357 13.8057742782152 -0.0407450523864959 -0.11330779054917 G1 4270 1569 sc_H3 HD3 NPC cells healthy Exp1 V2 sc_H3.NPC.Exp1 41 2 TRUE 1 1 1 0 0 2 2 2 1 LSEC central vein Endothelial cells 3 2 3 3 4 4 4 4 4 5 5 4 6 4 5_central 5_central LSEC pericentral LSEC pericentral Endothelial cells 0 0 0 0 2 0 0 1 1 4 1 2 3 3 2 0 0 1 2 2 3 Pericentral LSEC Pericentral LSEC 1 0.939115196733482 TRUE (0.9,1]
sc_H3.NPC.Exp1_GTTAAGCCAGGACCCT NPC.3d.data 5090 1893 0.0725761772853186 FALSE 4.32220039292731 20.7072691552063 0.0126392815566273 -0.0807407407407408 S 4858 1892 sc_H3 HD3 NPC cells healthy Exp1 V2 sc_H3.NPC.Exp1 1 13 TRUE 1 1 1 0 0 10 10 2 13 LSEC portal vein Endothelial cells 3 2 3 3 4 4 4 4 4 5 5 4 6 4 5_central 5_central LSEC pericentral LSEC pericentral Endothelial cells 0 0 0 0 0 0 0 2 1 5 10 10 7 11 9 12 14 11 11 13 5 Pericentral LSEC Pericentral LSEC 1 0.715660126206385 TRUE (0.7,0.8]
[truncated: 4,087,688 more chars]
